# Supplementary material for: The Importance of Lateral Connections in the Parietal Cortex for Generating Motor Plans
Source: PLoS One. 2015 Aug 7;10(8):e0134669. doi: 10.1371/journal.pone.0134669 (PMC4529220; doi:10.1371/journal.pone.0134669)
Supplement: S1 Dataset — The complete dataset utilized in the data-dependent figures. (ZIP) [file pone.0134669.s001.zip]

Archive with 737 entries (673 files):
- Champion_Data/Evolved_Flash_Task/
- Champion_Data/Evolved_Flash_Task/TS_10/
- Champion_Data/Evolved_Flash_Task/TS_10/fb_A10_2to4_9T18/
- Champion_Data/Evolved_Flash_Task/TS_10/fb_A10_2to4_9T18/fitness.txt
- Champion_Data/Evolved_Flash_Task/TS_10/fb_A10_2to4_9T18/flashed_task.cpp
- Champion_Data/Evolved_Flash_Task/TS_10/fb_A10_2to4_9T18/genome.txt
- Champion_Data/Evolved_Flash_Task/TS_10/fb_A10_2to4_9T18/movements.txt
- Champion_Data/Evolved_Flash_Task/TS_10/fb_A10_2to4_9T18/ppc_fire.txt
- Champion_Data/Evolved_Flash_Task/TS_10/fb_A10_2to4_9T18/ppc_lat_input.txt
- Champion_Data/Evolved_Flash_Task/TS_10/fb_A10_2to4_9T18/ppc_prop_input.txt
- Champion_Data/Evolved_Flash_Task/TS_10/fb_A10_2to4_9T18/ppc_sc_input.txt
- Champion_Data/Evolved_Flash_Task/TS_10/fb_A10_2to4_9T18/ppc_vis_input.txt
- Champion_Data/Evolved_Flash_Task/TS_10/fb_A10_2to4_9T18/prop_fire.txt
- Champion_Data/Evolved_Flash_Task/TS_10/fb_A10_2to4_9T18/prop2ppc_weights.txt
- Champion_Data/Evolved_Flash_Task/TS_10/fb_A10_2to4_9T18/sc_fire.txt
- Champion_Data/Evolved_Flash_Task/TS_10/fb_A10_2to4_9T18/vis_fire.txt
- Champion_Data/Evolved_Flash_Task/TS_10/fb_A10_2to4_9T18/vis2ppc_weights.txt
- Champion_Data/Evolved_Flash_Task/TS_10/fblat_A10_2to4_9T1/
- Champion_Data/Evolved_Flash_Task/TS_10/fblat_A10_2to4_9T1/fitness.txt
- Champion_Data/Evolved_Flash_Task/TS_10/fblat_A10_2to4_9T1/flashed_task.cpp
- Champion_Data/Evolved_Flash_Task/TS_10/fblat_A10_2to4_9T1/genome.txt
- Champion_Data/Evolved_Flash_Task/TS_10/fblat_A10_2to4_9T1/movements.txt
- Champion_Data/Evolved_Flash_Task/TS_10/fblat_A10_2to4_9T1/ppc_fire.txt
- Champion_Data/Evolved_Flash_Task/TS_10/fblat_A10_2to4_9T1/ppc_lat_input.txt
- Champion_Data/Evolved_Flash_Task/TS_10/fblat_A10_2to4_9T1/ppc_prop_input.txt
- Champion_Data/Evolved_Flash_Task/TS_10/fblat_A10_2to4_9T1/ppc_sc_input.txt
- Champion_Data/Evolved_Flash_Task/TS_10/fblat_A10_2to4_9T1/ppc_vis_input.txt
- Champion_Data/Evolved_Flash_Task/TS_10/fblat_A10_2to4_9T1/prop_fire.txt
- Champion_Data/Evolved_Flash_Task/TS_10/fblat_A10_2to4_9T1/prop2ppc_weights.txt
- Champion_Data/Evolved_Flash_Task/TS_10/fblat_A10_2to4_9T1/sc_fire.txt
- Champion_Data/Evolved_Flash_Task/TS_10/fblat_A10_2to4_9T1/vis_fire.txt
- Champion_Data/Evolved_Flash_Task/TS_10/fblat_A10_2to4_9T1/vis2ppc_weights.txt
- Champion_Data/Evolved_Flash_Task/TS_10/ff_A10_2to4_9T24/
- Champion_Data/Evolved_Flash_Task/TS_10/ff_A10_2to4_9T24/fitness.txt
- Champion_Data/Evolved_Flash_Task/TS_10/ff_A10_2to4_9T24/flashed_task.cpp
- Champion_Data/Evolved_Flash_Task/TS_10/ff_A10_2to4_9T24/genome.txt
- Champion_Data/Evolved_Flash_Task/TS_10/ff_A10_2to4_9T24/movements.txt
- Champion_Data/Evolved_Flash_Task/TS_10/ff_A10_2to4_9T24/ppc_fire.txt
- Champion_Data/Evolved_Flash_Task/TS_10/ff_A10_2to4_9T24/ppc_lat_input.txt
- Champion_Data/Evolved_Flash_Task/TS_10/ff_A10_2to4_9T24/ppc_prop_input.txt
- Champion_Data/Evolved_Flash_Task/TS_10/ff_A10_2to4_9T24/ppc_sc_input.txt
- Champion_Data/Evolved_Flash_Task/TS_10/ff_A10_2to4_9T24/ppc_vis_input.txt
- Champion_Data/Evolved_Flash_Task/TS_10/ff_A10_2to4_9T24/prop_fire.txt
- Champion_Data/Evolved_Flash_Task/TS_10/ff_A10_2to4_9T24/prop2ppc_weights.txt
- Champion_Data/Evolved_Flash_Task/TS_10/ff_A10_2to4_9T24/sc_fire.txt
- Champion_Data/Evolved_Flash_Task/TS_10/ff_A10_2to4_9T24/vis_fire.txt
- Champion_Data/Evolved_Flash_Task/TS_10/ff_A10_2to4_9T24/vis2ppc_weights.txt
- Champion_Data/Evolved_Flash_Task/TS_10/lat_3_2to4_9T84/
- Champion_Data/Evolved_Flash_Task/TS_10/lat_3_2to4_9T84/fitness.txt
- Champion_Data/Evolved_Flash_Task/TS_10/lat_3_2to4_9T84/flashed_task.cpp
- Champion_Data/Evolved_Flash_Task/TS_10/lat_3_2to4_9T84/genome.txt
- Champion_Data/Evolved_Flash_Task/TS_10/lat_3_2to4_9T84/movements.txt
- Champion_Data/Evolved_Flash_Task/TS_10/lat_3_2to4_9T84/ppc_fire.txt
- Champion_Data/Evolved_Flash_Task/TS_10/lat_3_2to4_9T84/ppc_lat_input.txt
- Champion_Data/Evolved_Flash_Task/TS_10/lat_3_2to4_9T84/ppc_prop_input.txt
- Champion_Data/Evolved_Flash_Task/TS_10/lat_3_2to4_9T84/ppc_sc_input.txt
- Champion_Data/Evolved_Flash_Task/TS_10/lat_3_2to4_9T84/ppc_vis_input.txt
- Champion_Data/Evolved_Flash_Task/TS_10/lat_3_2to4_9T84/prop_fire.txt
- Champion_Data/Evolved_Flash_Task/TS_10/lat_3_2to4_9T84/prop2ppc_weights.txt
- Champion_Data/Evolved_Flash_Task/TS_10/lat_3_2to4_9T84/sc_fire.txt
- Champion_Data/Evolved_Flash_Task/TS_10/lat_3_2to4_9T84/vis_fire.txt
- Champion_Data/Evolved_Flash_Task/TS_10/lat_3_2to4_9T84/vis2ppc_weights.txt
- Champion_Data/Evolved_Flash_Task/TS_15/
- Champion_Data/Evolved_Flash_Task/TS_15/fb_A10_2to4_9T18/
- Champion_Data/Evolved_Flash_Task/TS_15/fb_A10_2to4_9T18/fitness.txt
- Champion_Data/Evolved_Flash_Task/TS_15/fb_A10_2to4_9T18/flashed_task.cpp
- Champion_Data/Evolved_Flash_Task/TS_15/fb_A10_2to4_9T18/genome.txt
- Champion_Data/Evolved_Flash_Task/TS_15/fb_A10_2to4_9T18/movements.txt
- Champion_Data/Evolved_Flash_Task/TS_15/fb_A10_2to4_9T18/ppc_fire.txt
- Champion_Data/Evolved_Flash_Task/TS_15/fb_A10_2to4_9T18/ppc_lat_input.txt
- Champion_Data/Evolved_Flash_Task/TS_15/fb_A10_2to4_9T18/ppc_prop_input.txt
- Champion_Data/Evolved_Flash_Task/TS_15/fb_A10_2to4_9T18/ppc_sc_input.txt
- Champion_Data/Evolved_Flash_Task/TS_15/fb_A10_2to4_9T18/ppc_vis_input.txt
- Champion_Data/Evolved_Flash_Task/TS_15/fb_A10_2to4_9T18/prop_fire.txt
- Champion_Data/Evolved_Flash_Task/TS_15/fb_A10_2to4_9T18/prop2ppc_weights.txt
- Champion_Data/Evolved_Flash_Task/TS_15/fb_A10_2to4_9T18/sc_fire.txt
- Champion_Data/Evolved_Flash_Task/TS_15/fb_A10_2to4_9T18/vis_fire.txt
- Champion_Data/Evolved_Flash_Task/TS_15/fb_A10_2to4_9T18/vis2ppc_weights.txt
- Champion_Data/Evolved_Flash_Task/TS_15/fblat_A10_2to4_9T1/
- Champion_Data/Evolved_Flash_Task/TS_15/fblat_A10_2to4_9T1/fitness.txt
- Champion_Data/Evolved_Flash_Task/TS_15/fblat_A10_2to4_9T1/flashed_task.cpp
- Champion_Data/Evolved_Flash_Task/TS_15/fblat_A10_2to4_9T1/genome.txt
- Champion_Data/Evolved_Flash_Task/TS_15/fblat_A10_2to4_9T1/movements.txt
- Champion_Data/Evolved_Flash_Task/TS_15/fblat_A10_2to4_9T1/ppc_fire.txt
- Champion_Data/Evolved_Flash_Task/TS_15/fblat_A10_2to4_9T1/ppc_lat_input.txt
- Champion_Data/Evolved_Flash_Task/TS_15/fblat_A10_2to4_9T1/ppc_prop_input.txt
- Champion_Data/Evolved_Flash_Task/TS_15/fblat_A10_2to4_9T1/ppc_sc_input.txt
- Champion_Data/Evolved_Flash_Task/TS_15/fblat_A10_2to4_9T1/ppc_vis_input.txt
- Champion_Data/Evolved_Flash_Task/TS_15/fblat_A10_2to4_9T1/prop_fire.txt
- Champion_Data/Evolved_Flash_Task/TS_15/fblat_A10_2to4_9T1/prop2ppc_weights.txt
- Champion_Data/Evolved_Flash_Task/TS_15/fblat_A10_2to4_9T1/sc_fire.txt
- Champion_Data/Evolved_Flash_Task/TS_15/fblat_A10_2to4_9T1/vis_fire.txt
- Champion_Data/Evolved_Flash_Task/TS_15/fblat_A10_2to4_9T1/vis2ppc_weights.txt
- Champion_Data/Evolved_Flash_Task/TS_15/ff_A10_2to4_9T24/
- Champion_Data/Evolved_Flash_Task/TS_15/ff_A10_2to4_9T24/fitness.txt
- Champion_Data/Evolved_Flash_Task/TS_15/ff_A10_2to4_9T24/flashed_task.cpp
- Champion_Data/Evolved_Flash_Task/TS_15/ff_A10_2to4_9T24/genome.txt
- Champion_Data/Evolved_Flash_Task/TS_15/ff_A10_2to4_9T24/movements.txt
- Champion_Data/Evolved_Flash_Task/TS_15/ff_A10_2to4_9T24/ppc_fire.txt
- Champion_Data/Evolved_Flash_Task/TS_15/ff_A10_2to4_9T24/ppc_lat_input.txt
- Champion_Data/Evolved_Flash_Task/TS_15/ff_A10_2to4_9T24/ppc_prop_input.txt
- Champion_Data/Evolved_Flash_Task/TS_15/ff_A10_2to4_9T24/ppc_sc_input.txt
- Champion_Data/Evolved_Flash_Task/TS_15/ff_A10_2to4_9T24/ppc_vis_input.txt
- Champion_Data/Evolved_Flash_Task/TS_15/ff_A10_2to4_9T24/prop_fire.txt
- Champion_Data/Evolved_Flash_Task/TS_15/ff_A10_2to4_9T24/prop2ppc_weights.txt
- Champion_Data/Evolved_Flash_Task/TS_15/ff_A10_2to4_9T24/sc_fire.txt
- Champion_Data/Evolved_Flash_Task/TS_15/ff_A10_2to4_9T24/vis_fire.txt
- Champion_Data/Evolved_Flash_Task/TS_15/ff_A10_2to4_9T24/vis2ppc_weights.txt
- Champion_Data/Evolved_Flash_Task/TS_15/lat_3_2to4_9T84/
- Champion_Data/Evolved_Flash_Task/TS_15/lat_3_2to4_9T84/fitness.txt
- Champion_Data/Evolved_Flash_Task/TS_15/lat_3_2to4_9T84/flashed_task.cpp
- Champion_Data/Evolved_Flash_Task/TS_15/lat_3_2to4_9T84/genome.txt
- Champion_Data/Evolved_Flash_Task/TS_15/lat_3_2to4_9T84/movements.txt
- Champion_Data/Evolved_Flash_Task/TS_15/lat_3_2to4_9T84/ppc_fire.txt
- Champion_Data/Evolved_Flash_Task/TS_15/lat_3_2to4_9T84/ppc_lat_input.txt
- Champion_Data/Evolved_Flash_Task/TS_15/lat_3_2to4_9T84/ppc_prop_input.txt
- Champion_Data/Evolved_Flash_Task/TS_15/lat_3_2to4_9T84/ppc_sc_input.txt
- Champion_Data/Evolved_Flash_Task/TS_15/lat_3_2to4_9T84/ppc_vis_input.txt
- Champion_Data/Evolved_Flash_Task/TS_15/lat_3_2to4_9T84/prop_fire.txt
- Champion_Data/Evolved_Flash_Task/TS_15/lat_3_2to4_9T84/prop2ppc_weights.txt
- Champion_Data/Evolved_Flash_Task/TS_15/lat_3_2to4_9T84/sc_fire.txt
- Champion_Data/Evolved_Flash_Task/TS_15/lat_3_2to4_9T84/vis_fire.txt
- Champion_Data/Evolved_Flash_Task/TS_15/lat_3_2to4_9T84/vis2ppc_weights.txt
- Champion_Data/Evolved_Flash_Task/TS_5/
- Champion_Data/Evolved_Flash_Task/TS_5/fb_A10_2to4_9T18/
- Champion_Data/Evolved_Flash_Task/TS_5/fb_A10_2to4_9T18/fitness.txt
- Champion_Data/Evolved_Flash_Task/TS_5/fb_A10_2to4_9T18/flashed_task.cpp
- Champion_Data/Evolved_Flash_Task/TS_5/fb_A10_2to4_9T18/genome.txt
- Champion_Data/Evolved_Flash_Task/TS_5/fb_A10_2to4_9T18/movements.txt
- Champion_Data/Evolved_Flash_Task/TS_5/fb_A10_2to4_9T18/ppc_fire.txt
- Champion_Data/Evolved_Flash_Task/TS_5/fb_A10_2to4_9T18/ppc_lat_input.txt
- Champion_Data/Evolved_Flash_Task/TS_5/fb_A10_2to4_9T18/ppc_prop_input.txt
- Champion_Data/Evolved_Flash_Task/TS_5/fb_A10_2to4_9T18/ppc_sc_input.txt
- Champion_Data/Evolved_Flash_Task/TS_5/fb_A10_2to4_9T18/ppc_vis_input.txt
- Champion_Data/Evolved_Flash_Task/TS_5/fb_A10_2to4_9T18/prop_fire.txt
- Champion_Data/Evolved_Flash_Task/TS_5/fb_A10_2to4_9T18/prop2ppc_weights.txt
- Champion_Data/Evolved_Flash_Task/TS_5/fb_A10_2to4_9T18/sc_fire.txt
- Champion_Data/Evolved_Flash_Task/TS_5/fb_A10_2to4_9T18/vis_fire.txt
- Champion_Data/Evolved_Flash_Task/TS_5/fb_A10_2to4_9T18/vis2ppc_weights.txt
- Champion_Data/Evolved_Flash_Task/TS_5/fblat_A10_2to4_9T1/
- Champion_Data/Evolved_Flash_Task/TS_5/fblat_A10_2to4_9T1/fitness.txt
- Champion_Data/Evolved_Flash_Task/TS_5/fblat_A10_2to4_9T1/flashed_task.cpp
- Champion_Data/Evolved_Flash_Task/TS_5/fblat_A10_2to4_9T1/genome.txt
- Champion_Data/Evolved_Flash_Task/TS_5/fblat_A10_2to4_9T1/movements.txt
- Champion_Data/Evolved_Flash_Task/TS_5/fblat_A10_2to4_9T1/ppc_fire.txt
- Champion_Data/Evolved_Flash_Task/TS_5/fblat_A10_2to4_9T1/ppc_lat_input.txt
- Champion_Data/Evolved_Flash_Task/TS_5/fblat_A10_2to4_9T1/ppc_prop_input.txt
- Champion_Data/Evolved_Flash_Task/TS_5/fblat_A10_2to4_9T1/ppc_sc_input.txt
- Champion_Data/Evolved_Flash_Task/TS_5/fblat_A10_2to4_9T1/ppc_vis_input.txt
- Champion_Data/Evolved_Flash_Task/TS_5/fblat_A10_2to4_9T1/prop_fire.txt
- Champion_Data/Evolved_Flash_Task/TS_5/fblat_A10_2to4_9T1/prop2ppc_weights.txt
- Champion_Data/Evolved_Flash_Task/TS_5/fblat_A10_2to4_9T1/sc_fire.txt
- Champion_Data/Evolved_Flash_Task/TS_5/fblat_A10_2to4_9T1/vis_fire.txt
- Champion_Data/Evolved_Flash_Task/TS_5/fblat_A10_2to4_9T1/vis2ppc_weights.txt
- Champion_Data/Evolved_Flash_Task/TS_5/ff_A10_2to4_9T24/
- Champion_Data/Evolved_Flash_Task/TS_5/ff_A10_2to4_9T24/fitness.txt
- Champion_Data/Evolved_Flash_Task/TS_5/ff_A10_2to4_9T24/flashed_task.cpp
- Champion_Data/Evolved_Flash_Task/TS_5/ff_A10_2to4_9T24/genome.txt
- Champion_Data/Evolved_Flash_Task/TS_5/ff_A10_2to4_9T24/movements.txt
- Champion_Data/Evolved_Flash_Task/TS_5/ff_A10_2to4_9T24/ppc_fire.txt
- Champion_Data/Evolved_Flash_Task/TS_5/ff_A10_2to4_9T24/ppc_lat_input.txt
- Champion_Data/Evolved_Flash_Task/TS_5/ff_A10_2to4_9T24/ppc_prop_input.txt
- Champion_Data/Evolved_Flash_Task/TS_5/ff_A10_2to4_9T24/ppc_sc_input.txt
- Champion_Data/Evolved_Flash_Task/TS_5/ff_A10_2to4_9T24/ppc_vis_input.txt
- Champion_Data/Evolved_Flash_Task/TS_5/ff_A10_2to4_9T24/prop_fire.txt
- Champion_Data/Evolved_Flash_Task/TS_5/ff_A10_2to4_9T24/prop2ppc_weights.txt
- Champion_Data/Evolved_Flash_Task/TS_5/ff_A10_2to4_9T24/sc_fire.txt
- Champion_Data/Evolved_Flash_Task/TS_5/ff_A10_2to4_9T24/vis_fire.txt
- Champion_Data/Evolved_Flash_Task/TS_5/ff_A10_2to4_9T24/vis2ppc_weights.txt
- Champion_Data/Evolved_Flash_Task/TS_5/lat_3_2to4_9T84/
- Champion_Data/Evolved_Flash_Task/TS_5/lat_3_2to4_9T84/fitness.txt
- Champion_Data/Evolved_Flash_Task/TS_5/lat_3_2to4_9T84/flashed_task.cpp
- Champion_Data/Evolved_Flash_Task/TS_5/lat_3_2to4_9T84/genome.txt
- Champion_Data/Evolved_Flash_Task/TS_5/lat_3_2to4_9T84/movements.txt
- Champion_Data/Evolved_Flash_Task/TS_5/lat_3_2to4_9T84/ppc_fire.txt
- Champion_Data/Evolved_Flash_Task/TS_5/lat_3_2to4_9T84/ppc_lat_input.txt
- Champion_Data/Evolved_Flash_Task/TS_5/lat_3_2to4_9T84/ppc_prop_input.txt
- Champion_Data/Evolved_Flash_Task/TS_5/lat_3_2to4_9T84/ppc_sc_input.txt
- Champion_Data/Evolved_Flash_Task/TS_5/lat_3_2to4_9T84/ppc_vis_input.txt
- Champion_Data/Evolved_Flash_Task/TS_5/lat_3_2to4_9T84/prop_fire.txt
- Champion_Data/Evolved_Flash_Task/TS_5/lat_3_2to4_9T84/prop2ppc_weights.txt
- Champion_Data/Evolved_Flash_Task/TS_5/lat_3_2to4_9T84/sc_fire.txt
- Champion_Data/Evolved_Flash_Task/TS_5/lat_3_2to4_9T84/vis_fire.txt
- Champion_Data/Evolved_Flash_Task/TS_5/lat_3_2to4_9T84/vis2ppc_weights.txt
- Champion_Data/Evolved_Jump_Task/
- Champion_Data/Evolved_Jump_Task/TS_10/
- Champion_Data/Evolved_Jump_Task/TS_10/fb_A10_2to4_9T18/
- Champion_Data/Evolved_Jump_Task/TS_10/fb_A10_2to4_9T18/fitness.txt
- Champion_Data/Evolved_Jump_Task/TS_10/fb_A10_2to4_9T18/genome.txt
- Champion_Data/Evolved_Jump_Task/TS_10/fb_A10_2to4_9T18/jumped_task.cpp
- Champion_Data/Evolved_Jump_Task/TS_10/fb_A10_2to4_9T18/movements.txt
- Champion_Data/Evolved_Jump_Task/TS_10/fb_A10_2to4_9T18/ppc_fire.txt
- Champion_Data/Evolved_Jump_Task/TS_10/fb_A10_2to4_9T18/ppc_lat_input.txt
- Champion_Data/Evolved_Jump_Task/TS_10/fb_A10_2to4_9T18/ppc_prop_input.txt
- Champion_Data/Evolved_Jump_Task/TS_10/fb_A10_2to4_9T18/ppc_sc_input.txt
- Champion_Data/Evolved_Jump_Task/TS_10/fb_A10_2to4_9T18/ppc_vis_input.txt
- Champion_Data/Evolved_Jump_Task/TS_10/fb_A10_2to4_9T18/prop_fire.txt
- Champion_Data/Evolved_Jump_Task/TS_10/fb_A10_2to4_9T18/prop2ppc_weights.txt
- Champion_Data/Evolved_Jump_Task/TS_10/fb_A10_2to4_9T18/sc_fire.txt
- Champion_Data/Evolved_Jump_Task/TS_10/fb_A10_2to4_9T18/vis_fire.txt
- Champion_Data/Evolved_Jump_Task/TS_10/fb_A10_2to4_9T18/vis2ppc_weights.txt
- Champion_Data/Evolved_Jump_Task/TS_10/fblat_A10_2to4_9T1/
- Champion_Data/Evolved_Jump_Task/TS_10/fblat_A10_2to4_9T1/fitness.txt
- Champion_Data/Evolved_Jump_Task/TS_10/fblat_A10_2to4_9T1/genome.txt
- Champion_Data/Evolved_Jump_Task/TS_10/fblat_A10_2to4_9T1/jumped_task.cpp
- Champion_Data/Evolved_Jump_Task/TS_10/fblat_A10_2to4_9T1/movements.txt
- Champion_Data/Evolved_Jump_Task/TS_10/fblat_A10_2to4_9T1/ppc_fire.txt
- Champion_Data/Evolved_Jump_Task/TS_10/fblat_A10_2to4_9T1/ppc_lat_input.txt
- Champion_Data/Evolved_Jump_Task/TS_10/fblat_A10_2to4_9T1/ppc_prop_input.txt
- Champion_Data/Evolved_Jump_Task/TS_10/fblat_A10_2to4_9T1/ppc_sc_input.txt
- Champion_Data/Evolved_Jump_Task/TS_10/fblat_A10_2to4_9T1/ppc_vis_input.txt
- Champion_Data/Evolved_Jump_Task/TS_10/fblat_A10_2to4_9T1/prop_fire.txt
- Champion_Data/Evolved_Jump_Task/TS_10/fblat_A10_2to4_9T1/prop2ppc_weights.txt
- Champion_Data/Evolved_Jump_Task/TS_10/fblat_A10_2to4_9T1/sc_fire.txt
- Champion_Data/Evolved_Jump_Task/TS_10/fblat_A10_2to4_9T1/vis_fire.txt
- Champion_Data/Evolved_Jump_Task/TS_10/fblat_A10_2to4_9T1/vis2ppc_weights.txt
- Champion_Data/Evolved_Jump_Task/TS_10/ff_A10_2to4_9T24/
- Champion_Data/Evolved_Jump_Task/TS_10/ff_A10_2to4_9T24/fitness.txt
- Champion_Data/Evolved_Jump_Task/TS_10/ff_A10_2to4_9T24/genome.txt
- Champion_Data/Evolved_Jump_Task/TS_10/ff_A10_2to4_9T24/jumped_task.cpp
- Champion_Data/Evolved_Jump_Task/TS_10/ff_A10_2to4_9T24/movements.txt
- Champion_Data/Evolved_Jump_Task/TS_10/ff_A10_2to4_9T24/ppc_fire.txt
- Champion_Data/Evolved_Jump_Task/TS_10/ff_A10_2to4_9T24/ppc_lat_input.txt
- Champion_Data/Evolved_Jump_Task/TS_10/ff_A10_2to4_9T24/ppc_prop_input.txt
- Champion_Data/Evolved_Jump_Task/TS_10/ff_A10_2to4_9T24/ppc_sc_input.txt
- Champion_Data/Evolved_Jump_Task/TS_10/ff_A10_2to4_9T24/ppc_vis_input.txt
- Champion_Data/Evolved_Jump_Task/TS_10/ff_A10_2to4_9T24/prop_fire.txt
- Champion_Data/Evolved_Jump_Task/TS_10/ff_A10_2to4_9T24/prop2ppc_weights.txt
- Champion_Data/Evolved_Jump_Task/TS_10/ff_A10_2to4_9T24/sc_fire.txt
- Champion_Data/Evolved_Jump_Task/TS_10/ff_A10_2to4_9T24/vis_fire.txt
- Champion_Data/Evolved_Jump_Task/TS_10/ff_A10_2to4_9T24/vis2ppc_weights.txt
- Champion_Data/Evolved_Jump_Task/TS_10/lat_3_2to4_9T84/
- Champion_Data/Evolved_Jump_Task/TS_10/lat_3_2to4_9T84/fitness.txt
- Champion_Data/Evolved_Jump_Task/TS_10/lat_3_2to4_9T84/genome.txt
- Champion_Data/Evolved_Jump_Task/TS_10/lat_3_2to4_9T84/jumped_task.cpp
- Champion_Data/Evolved_Jump_Task/TS_10/lat_3_2to4_9T84/movements.txt
- Champion_Data/Evolved_Jump_Task/TS_10/lat_3_2to4_9T84/ppc_fire.txt
- Champion_Data/Evolved_Jump_Task/TS_10/lat_3_2to4_9T84/ppc_lat_input.txt
- Champion_Data/Evolved_Jump_Task/TS_10/lat_3_2to4_9T84/ppc_prop_input.txt
- Champion_Data/Evolved_Jump_Task/TS_10/lat_3_2to4_9T84/ppc_sc_input.txt
- Champion_Data/Evolved_Jump_Task/TS_10/lat_3_2to4_9T84/ppc_vis_input.txt
- Champion_Data/Evolved_Jump_Task/TS_10/lat_3_2to4_9T84/prop_fire.txt
- Champion_Data/Evolved_Jump_Task/TS_10/lat_3_2to4_9T84/prop2ppc_weights.txt
- Champion_Data/Evolved_Jump_Task/TS_10/lat_3_2to4_9T84/sc_fire.txt
- Champion_Data/Evolved_Jump_Task/TS_10/lat_3_2to4_9T84/vis_fire.txt
- Champion_Data/Evolved_Jump_Task/TS_10/lat_3_2to4_9T84/vis2ppc_weights.txt
- Champion_Data/Evolved_Jump_Task/TS_20/
- Champion_Data/Evolved_Jump_Task/TS_20/fb_A10_2to4_9T18/
- Champion_Data/Evolved_Jump_Task/TS_20/fb_A10_2to4_9T18/fitness.txt
- Champion_Data/Evolved_Jump_Task/TS_20/fb_A10_2to4_9T18/genome.txt
- Champion_Data/Evolved_Jump_Task/TS_20/fb_A10_2to4_9T18/jumped_task.cpp
- Champion_Data/Evolved_Jump_Task/TS_20/fb_A10_2to4_9T18/movements.txt
- Champion_Data/Evolved_Jump_Task/TS_20/fb_A10_2to4_9T18/ppc_fire.txt
- Champion_Data/Evolved_Jump_Task/TS_20/fb_A10_2to4_9T18/ppc_lat_input.txt
- Champion_Data/Evolved_Jump_Task/TS_20/fb_A10_2to4_9T18/ppc_prop_input.txt
- Champion_Data/Evolved_Jump_Task/TS_20/fb_A10_2to4_9T18/ppc_sc_input.txt
- Champion_Data/Evolved_Jump_Task/TS_20/fb_A10_2to4_9T18/ppc_vis_input.txt
- Champion_Data/Evolved_Jump_Task/TS_20/fb_A10_2to4_9T18/prop_fire.txt
- Champion_Data/Evolved_Jump_Task/TS_20/fb_A10_2to4_9T18/prop2ppc_weights.txt
- Champion_Data/Evolved_Jump_Task/TS_20/fb_A10_2to4_9T18/sc_fire.txt
- Champion_Data/Evolved_Jump_Task/TS_20/fb_A10_2to4_9T18/vis_fire.txt
- Champion_Data/Evolved_Jump_Task/TS_20/fb_A10_2to4_9T18/vis2ppc_weights.txt
- Champion_Data/Evolved_Jump_Task/TS_20/fblat_A10_2to4_9T1/
- Champion_Data/Evolved_Jump_Task/TS_20/fblat_A10_2to4_9T1/fitness.txt
- Champion_Data/Evolved_Jump_Task/TS_20/fblat_A10_2to4_9T1/genome.txt
- Champion_Data/Evolved_Jump_Task/TS_20/fblat_A10_2to4_9T1/jumped_task.cpp
- Champion_Data/Evolved_Jump_Task/TS_20/fblat_A10_2to4_9T1/movements.txt
- Champion_Data/Evolved_Jump_Task/TS_20/fblat_A10_2to4_9T1/ppc_fire.txt
- Champion_Data/Evolved_Jump_Task/TS_20/fblat_A10_2to4_9T1/ppc_lat_input.txt
- Champion_Data/Evolved_Jump_Task/TS_20/fblat_A10_2to4_9T1/ppc_prop_input.txt
- Champion_Data/Evolved_Jump_Task/TS_20/fblat_A10_2to4_9T1/ppc_sc_input.txt
- Champion_Data/Evolved_Jump_Task/TS_20/fblat_A10_2to4_9T1/ppc_vis_input.txt
- Champion_Data/Evolved_Jump_Task/TS_20/fblat_A10_2to4_9T1/prop_fire.txt
- Champion_Data/Evolved_Jump_Task/TS_20/fblat_A10_2to4_9T1/prop2ppc_weights.txt
- Champion_Data/Evolved_Jump_Task/TS_20/fblat_A10_2to4_9T1/sc_fire.txt
- Champion_Data/Evolved_Jump_Task/TS_20/fblat_A10_2to4_9T1/vis_fire.txt
- Champion_Data/Evolved_Jump_Task/TS_20/fblat_A10_2to4_9T1/vis2ppc_weights.txt
- Champion_Data/Evolved_Jump_Task/TS_20/ff_A10_2to4_9T24/
- Champion_Data/Evolved_Jump_Task/TS_20/ff_A10_2to4_9T24/fitness.txt
- Champion_Data/Evolved_Jump_Task/TS_20/ff_A10_2to4_9T24/genome.txt
- Champion_Data/Evolved_Jump_Task/TS_20/ff_A10_2to4_9T24/jumped_task.cpp
- Champion_Data/Evolved_Jump_Task/TS_20/ff_A10_2to4_9T24/movements.txt
- Champion_Data/Evolved_Jump_Task/TS_20/ff_A10_2to4_9T24/ppc_fire.txt
- Champion_Data/Evolved_Jump_Task/TS_20/ff_A10_2to4_9T24/ppc_lat_input.txt
- Champion_Data/Evolved_Jump_Task/TS_20/ff_A10_2to4_9T24/ppc_prop_input.txt
- Champion_Data/Evolved_Jump_Task/TS_20/ff_A10_2to4_9T24/ppc_sc_input.txt
- Champion_Data/Evolved_Jump_Task/TS_20/ff_A10_2to4_9T24/ppc_vis_input.txt
- Champion_Data/Evolved_Jump_Task/TS_20/ff_A10_2to4_9T24/prop_fire.txt
- Champion_Data/Evolved_Jump_Task/TS_20/ff_A10_2to4_9T24/prop2ppc_weights.txt
- Champion_Data/Evolved_Jump_Task/TS_20/ff_A10_2to4_9T24/sc_fire.txt
- Champion_Data/Evolved_Jump_Task/TS_20/ff_A10_2to4_9T24/vis_fire.txt
- Champion_Data/Evolved_Jump_Task/TS_20/ff_A10_2to4_9T24/vis2ppc_weights.txt
- Champion_Data/Evolved_Jump_Task/TS_20/lat_3_2to4_9T84/
- Champion_Data/Evolved_Jump_Task/TS_20/lat_3_2to4_9T84/fitness.txt
- Champion_Data/Evolved_Jump_Task/TS_20/lat_3_2to4_9T84/genome.txt
- Champion_Data/Evolved_Jump_Task/TS_20/lat_3_2to4_9T84/jumped_task.cpp
- Champion_Data/Evolved_Jump_Task/TS_20/lat_3_2to4_9T84/movements.txt
- Champion_Data/Evolved_Jump_Task/TS_20/lat_3_2to4_9T84/ppc_fire.txt
- Champion_Data/Evolved_Jump_Task/TS_20/lat_3_2to4_9T84/ppc_lat_input.txt
- Champion_Data/Evolved_Jump_Task/TS_20/lat_3_2to4_9T84/ppc_prop_input.txt
[truncated: 437 more entries]
