# Supplementary material for: The Importance of Lateral Connections in the Parietal Cortex for Generating Motor Plans
Source: PLoS One. 2015 Aug 7;10(8):e0134669. doi: 10.1371/journal.pone.0134669 (PMC4529220; doi:10.1371/journal.pone.0134669)
Supplement: S1 Dataset — The complete dataset utilized in the data-dependent figures. (ZIP) [file pone.0134669.s001.zip › Champion_Data/Evolved_Flash_Task/TS_10/fb_A10_2to4_9T18/genome.txt]

0.16387	-0.586007	-0.705231	0.532177	0.256923	-0.540087	0.166216	-0.862168	0.0953419	0.121909	0.763387	0.984567	-0.0626199	0.674012	-0.966242	-0.820639	-0.394676	0.83271	-0.64482	0.753122	0.155135	0.420101	0.849047	-0.0870968	-0.62082	-0.996687	0.201454	0.791187	-0.272528	-0.253294	-0.595967	0.51215	-0.233759	-0.848051	0.699303	-0.989584	-0.0957546	0.348209	0.247115	0.809047	0.769841	0.166483	0.987127	-0.470804	0.175831	-0.898502	0.349663	-0.478972	-0.793572	0.999264	0.258902	0.853129	-0.0130373	0.376101	-0.376883	-0.356863	0.714334	0.892268	0.449967	-0.530569	0.107281	-0.838703	0.917467	0.52786	0.615672	-0.462978	0.901547	0.289571	0.204228	-0.454737	0.324565	0.998824	-0.724946	-0.925655	-0.293933	0.388702	0.909016	0.611352	-0.073363	0.193227	-0.712952	0.154065	-0.843568	0.965975	0.472446	0.844902	0.910645	0.76404	-0.115253	0.506914	0.0214125	-0.971555	0.271557	0.390455	0.495109	0.591519	0.811855	-0.404242	0.550168	0.242683	-0.409895	0.0182555	-0.118954	-0.959879	-0.0681443	-0.900998	0.988005	-0.635183	-0.481398	0.322402	0.815488	-0.780035	0.377338	-0.980108	0.488742	-0.893205	0.0719584	-0.763652	0.954325	0.731909	0.935596	-0.58577	0.658538	-0.103859	-0.684153	-0.669411	0.880836	0.417457	-0.672979	0.67399	0.66718	0.790209	0.920666	0.644329	-0.615715	-0.429603	0.66424	-0.61991	0.666845	-0.979826	-0.0377594	0.705395	-0.671512	0.550164	-0.53995	0.685792	0.385406	-0.881495	-0.866798	-0.24534	0.3845	0.433538	-0.43198	0.665207	0.542148	-0.444548	-0.676771	-0.806321	-0.336778	-0.606949	0.0738749	0.585489	-0.861931	-0.698429	0.841841	-0.197696	0.542262	-0.208913	0.810291	0.277803	0.479117	0.430286	0.980219	-0.95542	0.275391	0.331056	-0.030788	0.700346	0.234434	-0.985121	0.0212887	0.420221	-0.522542	0.150818	-0.716948	0.878118	0.624905	-0.906068	0.435335	0.338759	0.363864	-0.0132704	-0.492087	-0.570182	0.897029	0.977569	0.406324	-0.321962	-0.788546	-0.799382	-0.645584	-0.0853641	-0.56294	0.335771	-0.0326999	-0.330473	0.428173	-0.914218	0.850471	0.230731	0.783981	-0.50873	-0.84877	0.667497	0.727106	-0.724505	-0.68778	-0.191734	0.705237	0.116535	-0.102058	-0.509884	-0.244497	0.673688	-0.532977	0.951576	0.116833	-0.478502	-0.103955	-0.204769	-0.39235	0.858503	-0.539204	0.426033	-0.265824	0.923936	0.480514	0.525222	0.384886	-0.982794	-0.399826	-0.852012	-0.392253	-0.921838	0.0466708	0.713242	-0.0154437	-0.668791	0.599921	-0.356058	-0.0576293	0.890031	0.513154	-0.142923	-0.0983898	0.083081	0.400851	0.0842984	-0.667278	-0.727045	-0.0936209	-0.694341	-0.409823	-0.998725	0.382603	0.418322	0.465631	-0.544162	-0.79783	0.0633605	-0.943763	-0.693527	0.3959	0.854842	-0.710191	0.115209	0.694058	-0.785274	-0.216958	0.490339	-0.75302	-0.967432	0.0736105	-0.416739	-0.799842	0.157441	0.270698	-0.975986	-0.600968	-0.638168	0.282732	-0.340082	0.906021	-0.90581	0.229705	0.506513	0.621816	-0.523754	-0.944444	-0.215473	0.537151	-0.0320658	-0.805567	-0.895391	0.697555	0.0321574	-0.579049	-0.314564	0.706797	-0.409585	0.436785	0.778913	-0.271413	0.72977	-0.311062	0.308573	-0.842771	0.621182	-0.0146419	0.867006	-0.13404	0.57569	-0.35977	0.805253	0.176122	0.128227	-0.731384	0.514142	0.0149689	0.542207	-0.621112	0.279163	0.0241506	-0.902671	-0.706724	0.270719	0.697792	-0.308514	-0.824701	-0.751179	0.589887	-0.780992	-0.631654	0.73542	0.639927	-0.851509	-0.847033	0.940238	-0.258539	0.502678	0.273437	0.100462	-0.443447	0.426801	-0.915773	-0.169946	-0.372938	-0.698438	-0.554994	0.89819	0.760485	-0.560318	-0.896337	0.349852	0.381656	0.870994	-0.295522	0.685179	-0.225508	0.204297	-0.71039	-0.558154	0.212512	0.48552	0.675672	0.83485	-0.85327	-0.312978	-0.67188	0.356218	-0.0790102	0.759371	0.610942	0.507824	-0.590513	0.110046	-0.705826	0.645192	0.27697	-0.808256	0.682086	-0.872209	-0.919106	0.631101	-0.696634	0.431004	0.392909	-0.126709	0.409507	0.99347	0.85257	0.947875	-0.644883	-0.526852	-0.446539	-0.640106	-0.946479	-0.614186	-0.258072	-0.403222	-0.156419	-0.779804	0.522157	0.416768	0.548613	0.234661	-0.390716	-0.149326	0.00869084	0.96375	0.0260987	-0.905258	-0.867142	-0.790671	0.978617	-0.942377	-0.666928	0.978939	0.458139	-0.84636	0.661059	-0.910499	0.0214268	-0.456248	-0.0224273	0.195323	-0.560477	-0.257907	-0.133143	-0.183724	-0.0297988	0.293694	0.171848	0.865327	-0.999506	0.253093	-0.66723	-0.977086	-0.886642	-0.552391	0.518309	0.814547	-0.590151	0.11514	0.786312	0.279715	0.392548	0.291934	-0.764605	0.576858	0.160407	0.596898	0.199969	0.270291	0.140859	-0.387007	0.355169	0.30706	-0.839163	-0.297254	0.987257	0.326764	0.807191	0.988517	-0.0258056	0.649577	-0.276698	0.593875	-0.822832	-0.532787	0.790582	0.869309	0.265471	-0.0152468	-0.785501	-0.682721	0.776378	0.5899	-0.311669	-0.695033	0.942982	0.344897	0.693033	-0.321873	0.428965	0.616847	-0.211126	0.815488	-0.355078	-0.146771	0.227107	0.188872	0.0892559	0.433112	0.579131	0.406841	0.773714	0.260657	-0.297624	-0.246835	-0.711302	0.280646	-0.0678952	0.404474	0.798203	0.250434	0.609439	-0.375774	0.403122	0.82778	0.0208168	-0.985418	-0.763255	-0.751082	-0.445067	-0.558423	0.21535	-0.78329	-0.670249	-0.458145	0.239845	-0.333361	0.671062	0.77823	0.302545	0.492298	-0.577722	0.649877	-0.192241	0.493611	0.0436931	0.461837	0.0744131	-0.470102	-0.0843041	-0.748923	0.31422	-0.344587	-0.566528	-0.447389	0.915025	0.345726	-0.33773	-0.366487	0.502328	0.932899	-0.121375	-0.925022	0.356195	0.997382	0.989347	-0.872113	-0.669953	-0.691164	0.251526	-0.426707	-0.633133	0.961122	0.79607	-0.459375	-0.781427	0.380345	-0.705401	-0.594334	-0.583979	0.354389	-0.826527	-0.50602	-0.993115	0.304626	0.230246	0.513086	-0.092933	0.389365	0.216704	-0.234772	-0.957968	0.354035	-0.147814	-0.562423	0.887864	-0.431278	-0.335644	0.287848	0.520521	0.166563	0.322041	-0.123481	0.699043	-0.382433	-0.654386	0.102226	-0.425368	-0.725064	-0.522328	0.0504156	0.378254	0.978915	-0.764838	-0.451885	0.554492	0.191753	-0.673059	0.175885	0.998742	-0.898521	0.752927	-0.966692	0.171268	0.667114	0.536438	-0.813949	0.171915	-0.815226	-0.934943	-0.269241	-0.483271	-0.318227	0.54576	-0.799528	-0.940093	-0.488757	-0.765965	-0.639444	0.0241313	0.272017	-0.557527	-0.0422059	0.0306368	0.0824386	-0.336865	-0.666547	0.234896	-0.952874	-0.890988	0.684049	0.890838	-0.733338	0.952732	-0.743514	-0.394716	-0.386051	0.858227	0.322019	-0.158802	-0.760958	0.917502	-0.128838	0.431545	0.748461	0.21333	-0.503313	0.337316	0.264731	0.685932	0.603049	-0.932686	-0.561971	0.785009	0.131732	-0.213726	0.385525	-0.324386	0.11045	0.712838	0.571588	0.827124	-0.0829743	0.5179	0.16458	-0.653258	0.469477	-0.882589	0.597491	-0.121602	-0.377965	0.539824	0.895024	-0.594654	-0.977285	-0.631094	-0.184683	-0.698043	0.573368	0.805088	-0.353871	0.553015	-0.74474	0.714915	-0.915052	-0.997373	-0.351144	-0.240047	-0.617878	0.720684	-0.212644	-0.602857	-0.0953716	0.58891	0.114562	-0.349179	0.301486	0.335342	-0.329104	-0.925137	-0.000316864	0.0292035	0.606043	0.264743	0.286518	0.114875	0.3995	-0.899305	0.898442	0.171057	0.151596	0.861225	-0.974837	0.440614	0.331739	0.727188	0.663926	-0.535462	-0.985358	0.780288	-0.700682	0.353779	0.611731	0.386717	0.305202	-0.927717	0.589529	0.110832	-0.293333	-0.0605365	-0.672332	-0.556152	0.880562	0.538543	0.667677	0.317772	0.754507	0.852298	0.0849808	0.0461586	0.432443	-0.549535	0.219793	-0.723698	0.905939	0.223386	-0.407685	-0.460023	0.476255	-0.460112	0.78365	0.587371	0.0354063	-0.524494	0.0428413	0.971598	0.60466	0.0604355	-0.679572	0.668206	-0.910964	-0.0711265	0.728165	-0.407216	0.519944	0.935879	0.401828	-0.741351	0.198942	0.949103	0.605962	0.536455	-0.492819	-0.782659	0.145061	0.475671	0.305178	-0.0976152	-0.74042	0.569205	-0.435586	0.633037	0.752573	-0.96861	-0.39598	-0.438525	-0.997811	-0.663528	-0.551562	-0.610496	0.238892	-0.641605	-0.328111	0.997988	0.794033	0.758886	-0.204528	0.0472124	-0.105584	0.585781	-0.251242	0.787886	-0.0615001	0.693161	0.607625	0.481423	0.321057	-0.87038	0.738313	-0.339941	-0.255584	0.519781	0.307901	-0.137058	-0.502532	-0.929931	-0.407455	0.354386	-0.183096	-0.781263	0.51796	-0.951778	0.918264	-0.688687	0.803583	0.92766	-0.925376	0.0645101	-0.117467	-0.370846	-0.634983	-0.255917	-0.415735	0.527399	0.98062	-0.803401	-0.445613	-0.64244	0.351923	0.63613	-0.474541	0.130041	0.836824	0.156302	0.101856	-0.129509	-0.128446	0.788858	0.169926	-0.948532	-0.858121	0.274059	-0.458678	-0.67527	-0.580642	0.754121	0.337576	0.965413	0.901915	-0.485687	-0.7982	0.304022	0.395985	-0.458622	-0.960951	-0.218066	0.732134	-0.696645	0.0334863	0.799267	0.198271	0.0123756	-0.388381	0.349572	0.16902	0.0109512	-0.129734	-0.140979	0.163592	0.955151	0.370409	0.66292	-0.416223	0.863749	0.701171	0.616345	0.160898	-0.606257	0.944857	-0.737542	-0.611926	0.169039	-0.864891	0.265124	-0.409513	-0.933179	0.319538	-0.649419	-0.588557	0.67316	-0.214608	0.898273	0.200316	-0.316235	0.481595	0.189003	-0.484441	0.760087	0.495109	0.0059561	-0.8193	-0.381971	0.735444	-0.185435	0.0531071	0.767853	-0.582923	-0.756675	-0.601342	0.760895	-0.297752	-0.653286	0.486713	0.835501	-0.407161	-0.118562	-0.405318	0.0793317	0.790241	-0.0607695	0.368273	-0.28593	-0.424183	-0.109824	-0.950191	0.041902	-0.900852	0.281371	0.911774	0.377765	0.757515	0.0730813	0.505273	-0.110694	0.655802	-0.793829	0.371383	-0.703301	-0.733149	-0.0224389	-0.0658259	-0.405888	0.47934	6.28806	0.567095	7.85663	1.17861	
