# Supplementary material for: The Importance of Lateral Connections in the Parietal Cortex for Generating Motor Plans
Source: PLoS One. 2015 Aug 7;10(8):e0134669. doi: 10.1371/journal.pone.0134669 (PMC4529220; doi:10.1371/journal.pone.0134669)
Supplement: S1 Dataset — The complete dataset utilized in the data-dependent figures. (ZIP) [file pone.0134669.s001.zip › Champion_Data/Evolved_Flash_Task/TS_10/fb_A10_2to4_9T18/movements.txt]

8.98167e-05  0.000139702  0.000147171  0.000263795  0.000204474  0.000387851  0.000287797  0.000419959  0.000371087  0.000451989  0.000454377  0.00048402  0.000537667  0.00051605  0.000620957  0.00054808  0.000704248  0.00058011  -1.1597  -1.95534  -3.14629  -2.87808  -5.14622  -4.36261  -7.1461  -6.19772  -9.14596  -8.13448  -11.1458  -10.0869  -13.1457  -12.0412  -15.1456  -13.9957  -17.1454  -15.9503  -18.9631  -17.9499  -19.4458  -19.946  -19.0236  -19.771  -19.0212  -19.7638  -19.0231  -19.7618  -19.0251  -19.7599  -19.0248  -19.7597  -19.0245  -19.7595  -19.0242  -19.7592  -19.0239  -19.759  -19.0236  -19.7588  -19.0233  -19.7585  -19.023  -19.7583  -19.0227  -19.7581  -19.0224  -19.7579  -19.0221  -19.7576  -19.0218  -19.7574  -19.0216  -19.7572  -19.0213  -19.757  -19.021  -19.7567  -19.0207  -19.7565  -19.0204  -19.7563  -19.0201  -19.7561  -19.0198  -19.7558  -19.0195  -19.7556  -19.0192  -19.7554  -19.0189  -19.7551  -19.0186  -19.7549  -19.0183  -19.7547  -19.018  -19.7545  -19.0177  -19.7542  -19.0174  -19.754  
8.98167e-05  0.000139702  0.000147171  0.000263795  0.000204474  0.000387851  0.000287797  0.000419959  0.000371087  0.000451989  0.000454377  0.00048402  0.000537667  0.00051605  0.000620957  0.00054808  0.000704248  0.00058011  1.93994  -1.16788  2.18737  -3.16726  3.83769  -5.1666  3.35879  -7.16658  4.62752  -9.16127  4.28059  -11.1613  5.37091  -13.1593  4.95902  -15.1593  5.59828  -17.1571  3.80222  -19.1132  1.84861  -21.0986  -0.0999703  -23.0863  -2.0474  -25.0736  -3.99428  -27.0608  -5.36474  -28.9272  -5.51017  -30.6387  -5.53179  -30.6514  -5.53205  -30.6513  -5.53227  -30.6512  -5.54653  -30.6443  -5.54712  -30.644  -5.54772  -30.6437  -5.54833  -30.6434  -5.54893  -30.6431  -5.54953  -30.6429  -5.54947  -30.6425  -5.54941  -30.6421  -5.54935  -30.6417  -5.54929  -30.6414  -5.54923  -30.641  -5.54917  -30.6406  -5.54911  -30.6402  -5.54905  -30.6399  -5.54899  -30.6395  -5.54893  -30.6391  -5.54887  -30.6388  -5.54881  -30.6384  -5.54875  -30.638  -5.54869  -30.6376  -5.54863  -30.6373  -5.54857  -30.6369  
8.98167e-05  0.000139702  0.000147171  0.000263795  0.000204474  0.000387851  0.000287797  0.000419959  0.000371087  0.000451989  0.000454377  0.00048402  0.000537667  0.00051605  0.000620957  0.00054808  0.000704248  0.00058011  2.00068  -1.93901  4.00068  -3.9361  6.00068  -5.93198  8.00067  -7.92788  10.0007  -9.92379  12.0007  -11.9197  14.0007  -13.9156  16.0007  -15.9115  17.8918  -17.9048  17.9102  -19.4128  17.5799  -19.3476  17.5877  -19.3537  17.5921  -19.3574  17.5965  -19.3612  17.5968  -19.3594  17.5966  -19.3591  17.5965  -19.3589  17.5963  -19.3586  17.5962  -19.3583  17.596  -19.358  17.5959  -19.3578  17.5958  -19.3575  17.5956  -19.3572  17.5955  -19.3569  17.5953  -19.3566  17.5952  -19.3564  17.595  -19.3561  17.5949  -19.3558  17.5947  -19.3555  17.5946  -19.3552  17.5944  -19.355  17.5943  -19.3547  17.5941  -19.3544  17.594  -19.3541  17.5938  -19.3539  17.5937  -19.3536  17.5935  -19.3533  17.5934  -19.353  17.5933  -19.3527  17.5931  -19.3525  17.593  -19.3522  
8.98167e-05  0.000139702  0.000147171  0.000263795  0.000204474  0.000387851  0.000287797  0.000419959  0.000371087  0.000451989  0.000454377  0.00048402  0.000537667  0.00051605  0.000620957  0.00054808  0.000704248  0.00058011  -1.99146  -0.0588509  -3.99146  -0.056412  -5.99146  -0.0545711  -7.99146  -0.0527382  -9.99146  -0.0509053  -11.9915  -0.0490725  -13.9915  -0.0472397  -15.9915  -0.0454069  -17.9915  -0.0435741  -19.9239  -0.0408983  -19.9223  -0.0740333  -19.9209  -0.073996  -19.9193  -0.0738579  -19.9177  -0.0737196  -19.9162  -0.0735812  -19.9159  -0.0735828  -19.9156  -0.0735845  -19.9153  -0.0735861  -19.915  -0.0735878  -19.9147  -0.0735895  -19.9144  -0.0735911  -19.914  -0.0735928  -19.9137  -0.0735944  -19.9134  -0.0735961  -19.9131  -0.0735978  -19.9128  -0.0735994  -19.9125  -0.0736011  -19.9122  -0.0736027  -19.9119  -0.0736044  -19.9116  -0.0736061  -19.9113  -0.0736077  -19.911  -0.0736094  -19.9107  -0.0736111  -19.9104  -0.0736127  -19.9101  -0.0736144  -19.9098  -0.073616  -19.9095  -0.0736177  -19.9092  -0.0736194  -19.9089  -0.073621  -19.9086  -0.0736227  -19.9083  -0.0736243  
8.98167e-05  0.000139702  0.000147171  0.000263795  0.000204474  0.000387851  0.000287797  0.000419959  0.000371087  0.000451989  0.000454377  0.00048402  0.000537667  0.00051605  0.000620957  0.00054808  0.000704248  0.00058011  1.92373  -0.872584  3.92354  -0.855436  5.92333  -0.770065  7.92311  -0.665177  9.92289  -0.552696  11.9227  -0.437086  13.9225  -0.320155  15.9222  -0.202663  17.922  -0.0849297  19.8604  -0.085005  20.1001  -0.0626242  20.0994  -0.0630603  20.0985  -0.063476  20.0975  -0.0638916  20.104  -0.0183449  20.1036  -0.0183334  20.1032  -0.0183514  20.1029  -0.0183693  20.1025  -0.0183872  20.1021  -0.0184052  20.1018  -0.018406  20.1015  -0.018407  20.1012  -0.018408  20.1009  -0.018409  20.1006  -0.01841  20.1003  -0.018411  20.1  -0.018412  20.0997  -0.018413  20.0994  -0.018414  20.0991  -0.018415  20.0988  -0.018416  20.0985  -0.018417  20.0982  -0.018418  20.0979  -0.018419  20.0976  -0.01842  20.0973  -0.018421  20.097  -0.018422  20.0967  -0.018423  20.0964  -0.018424  20.0961  -0.018425  20.0958  -0.018426  
8.98167e-05  0.000139702  0.000147171  0.000263795  0.000204474  0.000387851  0.000287797  0.000419959  0.000371087  0.000451989  0.000454377  0.00048402  0.000537667  0.00051605  0.000620957  0.00054808  0.000704248  0.00058011  -1.97123  1.99874  -3.97121  3.99614  -5.97119  5.99383  -7.97118  7.99152  -9.97116  9.98921  -11.9711  11.9869  -13.9711  13.9846  -15.9711  15.9823  -17.9711  17.98  -19.6055  19.9443  -17.7979  21.9273  -17.7626  23.8848  -15.8894  25.835  -15.91  27.8005  -14.9671  27.8481  -14.9799  27.8468  -14.9802  27.8464  -14.9806  27.8459  -14.9809  27.8454  -14.9812  27.845  -14.9809  27.8447  -14.9807  27.8444  -14.9804  27.8441  -14.9801  27.8438  -14.9798  27.8435  -14.9795  27.8432  -14.9792  27.8429  -14.979  27.8427  -14.9787  27.8424  -14.9784  27.8421  -14.9781  27.8418  -14.9778  27.8415  -14.9776  27.8412  -14.9773  27.8409  -14.977  27.8406  -14.9767  27.8403  -14.9764  27.84  -14.9761  27.8398  -14.9759  27.8395  -14.9756  27.8392  -14.9753  27.8389  
8.98167e-05  0.000139702  0.000147171  0.000263795  0.000204474  0.000387851  0.000287797  0.000419959  0.000371087  0.000451989  0.000454377  0.00048402  0.000537667  0.00051605  0.000620957  0.00054808  0.000704248  0.00058011  0.394819  1.99011  0.394957  3.9901  0.394756  5.98996  0.394554  7.98982  0.394352  9.98969  0.39415  11.9895  0.393948  13.9894  0.393746  15.9893  0.393544  17.9891  0.403777  19.9407  0.520564  20.0255  0.52135  20.0249  0.522052  20.0243  0.522755  20.0237  0.244768  20.0225  0.244236  20.0222  0.243789  20.0218  0.243343  20.0215  0.242897  20.0211  0.242451  20.0207  0.242596  20.0204  0.242741  20.0202  0.242886  20.0199  0.243032  20.0196  0.243177  20.0194  0.243322  20.0191  0.243467  20.0188  0.243613  20.0186  0.243758  20.0183  0.243903  20.018  0.244048  20.0178  0.244194  20.0175  0.244339  20.0173  0.244484  20.017  0.24463  20.0167  0.244775  20.0165  0.24492  20.0162  0.245065  20.0159  0.245211  20.0157  0.245356  20.0154  0.245501  20.0152  
8.98167e-05  0.000139702  0.000147171  0.000263795  0.000204474  0.000387851  0.000287797  0.000419959  0.000371087  0.000451989  0.000454377  0.00048402  0.000537667  0.00051605  0.000620957  0.00054808  0.000704248  0.00058011  1.82626  1.89801  3.82625  3.89801  5.82625  5.89801  7.82625  7.89801  9.82625  9.89801  11.8262  11.898  13.8262  13.898  15.8262  15.898  17.8262  17.898  17.7714  18.0605  17.7694  19.494  17.7631  19.5489  17.7612  21.2021  17.7477  21.2096  17.7455  22.8455  16.7101  22.9217  14.9575  22.9409  14.8705  22.9328  14.8704  22.9326  14.8704  22.9323  14.8704  22.9321  14.8704  22.9318  14.8704  22.9316  14.8704  22.9314  14.8704  22.9312  14.8704  22.931  14.8704  22.9307  14.8704  22.9305  14.8704  22.9303  14.8704  22.9301  14.8704  22.9299  14.8704  22.9297  14.8704  22.9295  14.8703  22.9292  14.8703  22.929  14.8703  22.9288  14.8703  22.9286  14.8703  22.9284  14.8703  22.9282  14.8703  22.9279  14.8703  22.9277  
