# Supplementary material for: The Importance of Lateral Connections in the Parietal Cortex for Generating Motor Plans
Source: PLoS One. 2015 Aug 7;10(8):e0134669. doi: 10.1371/journal.pone.0134669 (PMC4529220; doi:10.1371/journal.pone.0134669)
Supplement: S1 Dataset — The complete dataset utilized in the data-dependent figures. (ZIP) [file pone.0134669.s001.zip › Champion_Data/Evolved_Flash_Task/TS_10/fb_A10_2to4_9T18/ppc_fire.txt]

0	0	0	0	0	0	0	0	9.51579e-05	9.51579e-05	9.51579e-05	9.51579e-05	9.51579e-05	9.51579e-05	9.51579e-05	9.51579e-05	9.31055e-05	9.31055e-05	9.31055e-05	9.31055e-05	9.31055e-05	9.31055e-05	9.31055e-05	9.31055e-05	9.30912e-05	9.30912e-05	9.30912e-05	9.30912e-05	9.30912e-05	9.30912e-05	9.30912e-05	9.30912e-05	9.30828e-05	9.30828e-05	9.30828e-05	9.30828e-05	9.30828e-05	9.30828e-05	9.30828e-05	9.30828e-05	9.31022e-05	9.31022e-05	9.31022e-05	9.31022e-05	9.31022e-05	9.31022e-05	9.31022e-05	9.31022e-05	9.31022e-05	9.31022e-05	9.31022e-05	9.31022e-05	9.31022e-05	9.31022e-05	9.31022e-05	9.31022e-05	9.31022e-05	9.31022e-05	9.31022e-05	9.31022e-05	9.31022e-05	9.31022e-05	9.31022e-05	9.31022e-05	9.31022e-05	9.31022e-05	9.31022e-05	9.31022e-05	9.31022e-05	9.31022e-05	9.31022e-05	9.31022e-05	9.31022e-05	9.31022e-05	9.31022e-05	9.31022e-05	9.31022e-05	9.31022e-05	9.31022e-05	9.31022e-05	0.000110214	9.33699e-05	9.31069e-05	9.33699e-05	9.31064e-05	9.31069e-05	9.31064e-05	9.31064e-05	2.03645e-05	0.000368609	3.82411e-05	0.034124	0.000648039	8.1837e-05	5.91733e-07	1.87379e-05	9.13098e-06	1.09648e-06	4.54825e-05	0.0405072	0.00891863	8.79537e-05	1.98809e-07	2.04662e-05	4.79972e-05	2.06719e-05	4.53115e-05	0.0405793	0.00746037	8.80204e-05	1.98805e-07	2.04667e-05	0.000141674	4.31091e-06	4.53159e-05	0.0405802	0.00702796	8.8022e-05	1.98806e-07	2.04667e-05	0.000193912	2.58263e-05	4.53159e-05	0.0405802	0.00686641	8.8022e-05	1.98806e-07	2.04667e-05	0.000203493	5.63937e-06	4.53159e-05	0.0405802	0.0068009	8.8022e-05	1.98806e-07	2.04667e-05	0.000204683	3.24551e-05	4.53159e-05	0.0405802	0.00677345	8.8022e-05	1.98806e-07	2.04667e-05	0.000204822	1.05205e-05	4.53197e-05	0.0405802	0.0067618	8.8022e-05	1.98806e-07	2.04667e-05	0.000202929	0.000154485	3.49338e-05	0.0405476	0.00675739	8.80251e-05	1.98822e-07	2.04685e-05	0.000112953	0.000239226	1.15721e-07	0.0331497	0.00885394	0.000159799	2.33473e-07	0.539507	1.93962e-06	0.000171386	0.000203097	9.95562e-05	0.000174788	1.88107e-05	8.55898e-05	0.0495635	0.000133948	0.000168515	9.39089e-05	9.28554e-05	9.3368e-05	1.87032e-05	9.32135e-05	0.784234	9.0822e-05	0.000167907	9.3384e-05	9.28375e-05	9.32697e-05	1.84108e-05	9.32055e-05	0.0258037	9.3496e-05	0.000166822	9.338e-05	9.28375e-05	9.327e-05	8.32721e-06	9.32059e-05	0.805185	9.39464e-05	4.14493e-05	9.30264e-05	9.28765e-05	8.13167e-05	0.00514046	0.000143916	0.0271518	9.26446e-05	1.30296e-06	9.3111e-05	9.30123e-05	9.31513e-05	9.58e-05	9.36896e-05	0.238499	9.2643e-05	9.5838e-05	9.3111e-05	9.30124e-05	9.31576e-05	9.35163e-05	9.32793e-05	0.0182484	9.2643e-05	9.25331e-05	9.3111e-05	9.30124e-05	9.31576e-05	9.34946e-05	9.32788e-05	0.000122904	9.2643e-05	9.11845e-05	9.3111e-05	9.30124e-05	9.31576e-05	9.34946e-05	9.32788e-05	9.3309e-05	9.2643e-05	9.3147e-05	9.3111e-05	9.30124e-05	9.31573e-05	9.34921e-05	9.32786e-05	9.32221e-05	9.2643e-05	9.1519e-05	9.3111e-05	9.30124e-05	9.3106e-05	9.30738e-05	9.31264e-05	9.32219e-05	9.2643e-05	9.15071e-05	9.3111e-05	9.30124e-05	9.3106e-05	9.30734e-05	9.31261e-05	9.32219e-05	9.2643e-05	9.1507e-05	9.3111e-05	9.30124e-05	9.3106e-05	9.30734e-05	9.31261e-05	9.31514e-05	9.2643e-05	9.1507e-05	9.3111e-05	9.30124e-05	9.3106e-05	9.30734e-05	9.31261e-05	9.31514e-05	9.2643e-05	9.21847e-05	9.3111e-05	9.30124e-05	9.3106e-05	9.30734e-05	9.31261e-05	9.31514e-05	9.2643e-05	9.22026e-05	9.3111e-05	9.30124e-05	9.3106e-05	9.30734e-05	9.31261e-05	9.31514e-05	9.2643e-05	9.22026e-05	9.3111e-05	9.30124e-05	9.3106e-05	9.30734e-05	9.31261e-05	9.31514e-05	9.2643e-05	9.22026e-05	9.3111e-05	9.30124e-05	9.3106e-05	9.30734e-05	9.31261e-05	9.31514e-05	9.2643e-05	9.22026e-05	9.3111e-05	9.30124e-05	9.3106e-05	9.30734e-05	9.31261e-05	9.31514e-05	9.2643e-05	9.22026e-05	9.3111e-05	9.30124e-05	9.3106e-05	9.30734e-05	9.31261e-05	9.31514e-05	9.2643e-05	9.22026e-05	9.3111e-05	9.30124e-05	9.3106e-05	9.30734e-05	9.31261e-05	9.31514e-05	9.2643e-05	9.22026e-05	9.3111e-05	9.30124e-05	9.3106e-05	9.30734e-05	9.31261e-05	9.31514e-05	9.2643e-05	9.22026e-05	9.3111e-05	9.30124e-05	9.3106e-05	9.30734e-05	9.31261e-05	9.31514e-05	9.2643e-05	9.22026e-05	9.3111e-05	9.30124e-05	9.3106e-05	9.30734e-05	9.31261e-05	9.31514e-05	9.2643e-05	9.22026e-05	9.3111e-05	9.30124e-05	9.3106e-05	9.30734e-05	9.31261e-05	9.31514e-05	9.2643e-05	9.22026e-05	9.3111e-05	9.30124e-05	9.3106e-05	9.30734e-05	9.31261e-05	9.31514e-05	9.2643e-05	9.22026e-05	9.3111e-05	9.30124e-05	9.3106e-05	9.30734e-05	9.31261e-05	9.31514e-05	9.2643e-05	9.22026e-05	9.3111e-05	9.30124e-05	9.3106e-05	9.30734e-05	9.31261e-05	9.31514e-05	9.2643e-05	9.22026e-05	9.3111e-05	9.30124e-05	9.3106e-05	9.30734e-05	9.31261e-05	9.31514e-05	0	0	0	0	0	0	0	0	9.51579e-05	9.51579e-05	9.51579e-05	9.51579e-05	9.51579e-05	9.51579e-05	9.51579e-05	9.51579e-05	0.000101142	0.000101142	0.000101142	0.000101142	0.000101142	0.000101142	0.000101142	0.000101142	0.000101132	0.000101132	0.000101132	0.000101132	0.000101132	0.000101132	0.000101132	0.000101132	0.000101038	0.000101038	0.000101038	0.000101038	0.000101038	0.000101038	0.000101038	0.000101038	0.000101053	0.000101053	0.000101053	0.000101053	0.000101053	0.000101053	0.000101053	0.000101053	0.000101053	0.000101053	0.000101053	0.000101053	0.000101053	0.000101053	0.000101053	0.000101053	0.000101053	0.000101053	0.000101053	0.000101053	0.000101053	0.000101053	0.000101053	0.000101053	0.000101053	0.000101053	0.000101053	0.000101053	0.000101053	0.000101053	0.000101053	0.000101053	0.000101053	0.000101053	0.000101053	0.000101053	0.000101053	0.000101053	0.000101053	0.000101053	0.000183933	0.000102137	0.000101102	0.000104011	0.0001011	0.000101117	0.0001011	0.0001011	6.09015e-05	5.46773e-05	5.65821e-06	0.117515	0.000103963	0.0121169	1.63111e-05	0.000110498	0.000340618	7.76194e-07	6.05421e-06	0.138682	0.00136709	0.0132904	8.22149e-06	0.000123482	0.000646217	3.86206e-06	6.04518e-06	0.13877	0.00128439	0.0133005	8.22342e-06	0.000123484	0.000992746	5.14789e-06	6.04541e-06	0.138771	0.00125419	0.0133008	8.22342e-06	0.000123484	0.00112438	6.54348e-06	6.0454e-06	0.138771	0.00124261	0.0133008	8.22342e-06	0.000123484	0.00114605	5.94357e-06	6.0454e-06	0.138771	0.00123787	0.0133008	8.22342e-06	0.000123484	0.0011487	9.4013e-06	6.0454e-06	0.138771	0.00123587	0.0133008	8.22342e-06	0.000123484	0.00114901	1.12905e-05	6.0507e-06	0.138771	0.00123502	0.0133008	8.22342e-06	0.000123484	0.00108669	5.92368e-05	5.20325e-06	0.137755	0.00123574	0.0133008	8.23032e-06	0.000123598	0.000321434	0.00068809	2.48239e-07	0.108023	0.00138545	0.016188	8.79816e-06	0.528529	2.30643e-06	0.000564536	0.000292509	9.82479e-05	0.000145012	0.000130025	9.8317e-05	0.289271	0.000136355	0.000552438	0.000100176	9.99561e-05	0.000101427	0.000551209	0.000101186	0.686376	9.44526e-05	0.000550235	0.000100344	9.99319e-05	0.000101362	0.000114208	0.000101179	0.237277	9.67136e-05	0.000541108	0.000100304	9.99319e-05	0.000101367	0.000272255	0.000101188	0.696518	9.94602e-05	9.17171e-05	0.000101191	0.000100359	9.02184e-05	0.00203721	0.000199307	0.240952	9.82892e-05	1.36231e-06	0.000101177	0.000100596	0.000101202	0.000105233	0.00010165	0.345641	9.82877e-05	0.000103872	0.000101177	0.000100597	0.000101203	0.000101541	0.000101301	0.0574059	9.82877e-05	9.92951e-05	0.000101177	0.000100597	0.000101203	0.000101521	0.000101301	0.000132937	9.82877e-05	9.69893e-05	0.000101177	0.000100597	0.000101203	0.000101521	0.000101301	0.000101282	9.82877e-05	9.46445e-05	0.000101177	0.000100597	0.000101201	0.000101477	0.000101297	0.0001012	9.82877e-05	9.78287e-05	0.000101177	0.000100597	0.000101173	0.000101066	0.000101133	0.0001012	9.82877e-05	9.78152e-05	0.000101177	0.000100597	0.000101173	0.000101065	0.000101133	0.0001012	9.82877e-05	9.78151e-05	0.000101177	0.000100597	0.000101173	0.000101065	0.000101133	0.000101175	9.82877e-05	9.78151e-05	0.000101177	0.000100597	0.000101173	0.000101065	0.000101133	0.000101175	9.82877e-05	9.89746e-05	0.000101177	0.000100597	0.000101173	0.000101065	0.000101133	0.000101175	9.82877e-05	9.90055e-05	0.000101177	0.000100597	0.000101173	0.000101065	0.000101133	0.000101175	9.82877e-05	9.90055e-05	0.000101177	0.000100597	0.000101173	0.000101065	0.000101133	0.000101175	9.82877e-05	9.90055e-05	0.000101177	0.000100597	0.000101173	0.000101065	0.000101133	0.000101175	9.82877e-05	9.90055e-05	0.000101177	0.000100597	0.000101173	0.000101065	0.000101133	0.000101175	9.82877e-05	9.90055e-05	0.000101177	0.000100597	0.000101173	0.000101065	0.000101133	0.000101175	9.82877e-05	9.90055e-05	0.000101177	0.000100597	0.000101173	0.000101065	0.000101133	0.000101175	9.82877e-05	9.90055e-05	0.000101177	0.000100597	0.000101173	0.000101065	0.000101133	0.000101175	9.82877e-05	9.90055e-05	0.000101177	0.000100597	0.000101173	0.000101065	0.000101133	0.000101175	9.82877e-05	9.90055e-05	0.000101177	0.000100597	0.000101173	0.000101065	0.000101133	0.000101175	9.82877e-05	9.90055e-05	0.000101177	0.000100597	0.000101173	0.000101065	0.000101133	0.000101175	9.82877e-05	9.90055e-05	0.000101177	0.000100597	0.000101173	0.000101065	0.000101133	0.000101175	9.82877e-05	9.90055e-05	0.000101177	0.000100597	0.000101173	0.000101065	0.000101133	0.000101175	9.82877e-05	9.90055e-05	0.000101177	0.000100597	0.000101173	0.000101065	0.000101133	0.000101175	9.82877e-05	9.90055e-05	0.000101177	0.000100597	0.000101173	0.000101065	0.000101133	0.000101175	0	0	0	0	0	0	0	0	9.51579e-05	9.51579e-05	9.51579e-05	9.51579e-05	9.51579e-05	9.51579e-05	9.51579e-05	9.51579e-05	0.000129292	0.000129292	0.000129292	0.000129292	0.000129292	0.000129292	0.000129292	0.000129292	0.000129289	0.000129289	0.000129289	0.000129289	0.000129289	0.000129289	0.000129289	0.000129289	0.00012856	0.00012856	0.00012856	0.00012856	0.00012856	0.00012856	0.00012856	0.00012856	0.00012859	0.00012859	0.00012859	0.00012859	0.00012859	0.00012859	0.00012859	0.00012859	0.00012859	0.00012859	0.00012859	0.00012859	0.00012859	0.00012859	0.00012859	0.00012859	0.00012859	0.00012859	0.00012859	0.00012859	0.00012859	0.00012859	0.00012859	0.00012859	0.00012859	0.00012859	0.00012859	0.00012859	0.00012859	0.00012859	0.00012859	0.00012859	0.00012859	0.00012859	0.00012859	0.00012859	0.00012859	0.00012859	0.00012859	0.00012859	0.000461964	0.00013182	0.000128959	0.000152646	0.000128954	0.000129318	0.000128959	0.000128953	0.000202809	0.00247707	0.00113299	0.0029841	0.00350039	0.37853	0.0587297	0.58096	0.0148781	1.81168e-05	0.000969999	0.0032783	0.0125963	0.38982	0.0215128	0.736627	0.00319869	0.00042643	0.000973226	0.00327298	0.0150206	0.389905	0.02151	0.736632	0.00123398	3.21364e-05	0.000973142	0.00327291	0.0158273	0.389907	0.02151	0.736632	0.000935925	0.000393175	0.000973144	0.00327291	0.0161525	0.389908	0.02151	0.736632	0.000896914	4.30022e-05	0.000973144	0.00327291	0.0162885	0.389908	0.02151	0.736632	0.000892301	0.000417663	0.000973144	0.00327291	0.0163462	0.389908	0.02151	0.736632	0.000891766	6.64429e-05	0.000978335	0.00327291	0.0163708	0.389908	0.02151	0.736632	0.000732125	0.00101237	0.000756356	0.00311028	0.0164673	0.389004	0.0216097	0.737717	0.000132962	0.00029875	2.95779e-05	0.00236001	0.0109959	0.514288	0.0196904	0.364226	1.40909e-05	0.000206846	0.000210926	9.81276e-05	0.000206043	0.679165	0.000205428	0.945681	0.000568888	0.000204326	0.000126468	0.000122444	0.0001295	0.390835	0.000129653	0.287799	0.00010539	0.000204088	0.000127228	0.000122462	0.000129434	0.647838	0.000129599	0.969387	0.00010527	0.000199204	0.000126896	0.000122462	0.000129475	0.256497	0.000129708	0.258737	0.000116162	8.74657e-05	0.000129654	0.000125633	0.000117259	0.00479113	0.000174968	0.967863	0.000116873	1.40299e-05	0.000129295	0.000125672	0.000129194	0.000132722	0.000129265	0.0340757	0.000116873	0.000126113	0.000129295	0.000125672	0.000129192	0.000129821	0.00012925	0.00192758	0.000116873	0.000124789	0.000129295	0.000125672	0.000129192	0.000129814	0.00012925	0.000120419	0.000116873	0.000123225	0.000129295	0.000125672	0.000129192	0.000129814	0.00012925	0.000129139	0.000116873	9.72443e-05	0.000129295	0.000125672	0.000129171	0.000129262	0.000129195	0.000129153	0.000116873	0.000124584	0.000129295	0.000125672	0.000129278	0.000129177	0.000129269	0.000129153	0.000116873	0.000124568	0.000129295	0.000125672	0.000129278	0.000129177	0.000129269	0.00012915	0.000116873	0.000124568	0.000129295	0.000125672	0.000129278	0.000129177	0.000129269	0.000129295	0.000116873	0.000124568	0.000129295	0.000125672	0.000129278	0.000129177	0.000129269	0.000129295	0.000116873	0.000125368	0.000129295	0.000125672	0.000129278	0.000129177	0.000129269	0.000129295	0.000116873	0.000125761	0.000129295	0.000125672	0.000129278	0.000129177	0.000129269	0.000129295	0.000116873	0.000125761	0.000129295	0.000125672	0.000129278	0.000129177	0.000129269	0.000129295	0.000116873	0.000125761	0.000129295	0.000125672	0.000129278	0.000129177	0.000129269	0.000129295	0.000116873	0.000125761	0.000129295	0.000125672	0.000129278	0.000129177	0.000129269	0.000129295	0.000116873	0.000125761	0.000129295	0.000125672	0.000129278	0.000129177	0.000129269	0.000129295	0.000116873	0.000125761	0.000129295	0.000125672	0.000129278	0.000129177	0.000129269	0.000129295	0.000116873	0.000125761	0.000129295	0.000125672	0.000129278	0.000129177	0.000129269	0.000129295	0.000116873	0.000125761	0.000129295	0.000125672	0.000129278	0.000129177	0.000129269	0.000129295	0.000116873	0.000125761	0.000129295	0.000125672	0.000129278	0.000129177	0.000129269	0.000129295	0.000116873	0.000125761	0.000129295	0.000125672	0.000129278	0.000129177	0.000129269	0.000129295	0.000116873	0.000125761	0.000129295	0.000125672	0.000129278	0.000129177	0.000129269	0.000129295	0.000116873	0.000125761	0.000129295	0.000125672	0.000129278	0.000129177	0.000129269	0.000129295	0.000116873	0.000125761	0.000129295	0.000125672	0.000129278	0.000129177	0.000129269	0.000129295	0.000116873	0.000125761	0.000129295	0.000125672	0.000129278	0.000129177	0.000129269	0.000129295	0	0	0	0	0	0	0	0	9.51579e-05	9.51579e-05	9.51579e-05	9.51579e-05	9.51579e-05	9.51579e-05	9.51579e-05	9.51579e-05	9.72545e-05	9.72545e-05	9.72545e-05	9.72545e-05	9.72545e-05	9.72545e-05	9.72545e-05	9.72545e-05	9.72629e-05	9.72629e-05	9.72629e-05	9.72629e-05	9.72629e-05	9.72629e-05	9.72629e-05	9.72629e-05	9.5298e-05	9.5298e-05	9.5298e-05	9.5298e-05	9.5298e-05	9.5298e-05	9.5298e-05	9.5298e-05	9.53109e-05	9.53109e-05	9.53109e-05	9.53109e-05	9.53109e-05	9.53109e-05	9.53109e-05	9.53109e-05	9.53109e-05	9.53109e-05	9.53109e-05	9.53109e-05	9.53109e-05	9.53109e-05	9.53109e-05	9.53109e-05	9.53109e-05	9.53109e-05	9.53109e-05	9.53109e-05	9.53109e-05	9.53109e-05	9.53109e-05	9.53109e-05	9.53109e-05	9.53109e-05	9.53109e-05	9.53109e-05	9.53109e-05	9.53109e-05	9.53109e-05	9.53109e-05	9.53109e-05	9.53109e-05	9.53109e-05	9.53109e-05	9.53109e-05	9.53109e-05	9.53109e-05	9.53109e-05	0.00049726	9.9061e-05	9.6294e-05	0.00017518	9.62904e-05	9.9061e-05	9.63332e-05	9.62884e-05	0.0483773	0.00134186	0.0168248	1.28911e-05	0.000552279	1.1803e-06	1.36726e-05	6.81703e-06	0.00717272	0.0432032	0.0176611	1.0509e-05	2.97066e-05	1.14305e-06	1.794e-05	5.66081e-06	0.0116719	0.0220708	0.0176435	1.05141e-05	2.77227e-05	1.14202e-06	1.79439e-05	5.66077e-06	0.0155455	0.0219069	0.0176439	1.05142e-05	2.72766e-05	1.142e-06	1.79439e-05	5.66077e-06	0.0168878	0.0181982	0.0176439	1.05142e-05	2.71052e-05	1.142e-06	1.79439e-05	5.66077e-06	0.0171053	0.0206088	0.0176439	1.05142e-05	2.70349e-05	1.142e-06	1.79439e-05	5.66077e-06	0.0171318	0.0160845	0.0176439	1.05142e-05	2.70053e-05	1.142e-06	1.79439e-05	5.66077e-06	0.0171349	0.0161733	0.01798	1.05142e-05	2.69927e-05	1.142e-06	1.79439e-05	5.66077e-06	0.0113879	0.00788466	0.0190552	8.75957e-06	2.75107e-05	1.10121e-06	1.82107e-05	5.7756e-06	0.0029758	0.00306985	0.0350241	5.28221e-06	3.08707e-05	1.01439e-06	1.89351e-05	2.23118e-06	0.0186664	0.00353937	5.85734e-05	8.31602e-05	7.86214e-05	5.52245e-06	8.82039e-05	5.68344e-07	4.46318e-05	0.00358372	9.9082e-05	8.0303e-05	9.81255e-05	3.58997e-06	9.78397e-05	1.78739e-06	6.30458e-05	0.00358687	9.87369e-05	8.02955e-05	9.81537e-05	6.04444e-06	9.78272e-05	4.73669e-07	6.29678e-05	0.00354329	9.77923e-05	8.02954e-05	9.82677e-05	4.90962e-06	9.82904e-05	1.86765e-06	7.74661e-05	0.00533963	9.6843e-05	8.797e-05	9.27855e-05	2.6393e-05	7.76558e-05	4.75731e-07	7.82501e-05	0.0187572	9.70918e-05	8.79194e-05	9.73016e-05	9.80767e-05	9.7271e-05	3.14907e-06	7.82509e-05	9.48158e-05	9.7092e-05	8.79194e-05	9.73056e-05	9.90601e-05	9.74627e-05	8.16507e-06	7.82509e-05	9.39711e-05	9.7092e-05	8.79194e-05	9.73056e-05	9.90704e-05	9.7463e-05	8.64695e-05	7.82509e-05	9.51714e-05	9.7092e-05	8.79194e-05	9.73056e-05	9.90704e-05	9.7463e-05	9.72364e-05	7.82509e-05	9.23252e-05	9.7092e-05	8.79194e-05	9.72491e-05	9.67538e-05	9.72332e-05	9.7294e-05	7.82509e-05	9.56671e-05	9.7092e-05	8.79194e-05	9.72724e-05	9.69027e-05	9.72868e-05	9.72942e-05	7.82509e-05	9.56835e-05	9.7092e-05	8.79194e-05	9.72725e-05	9.6903e-05	9.7287e-05	9.72808e-05	7.82509e-05	9.56835e-05	9.7092e-05	8.79194e-05	9.72725e-05	9.6903e-05	9.7287e-05	9.73059e-05	7.82509e-05	9.56835e-05	9.7092e-05	8.79194e-05	9.72725e-05	9.6903e-05	9.7287e-05	9.7306e-05	7.82509e-05	9.50732e-05	9.7092e-05	8.79194e-05	9.72725e-05	9.6903e-05	9.7287e-05	9.7306e-05	7.82509e-05	9.5076e-05	9.7092e-05	8.79194e-05	9.72725e-05	9.6903e-05	9.7287e-05	9.7306e-05	7.82509e-05	9.50759e-05	9.7092e-05	8.79194e-05	9.72725e-05	9.6903e-05	9.7287e-05	9.7306e-05	7.82509e-05	9.50759e-05	9.7092e-05	8.79194e-05	9.72725e-05	9.6903e-05	9.7287e-05	9.7306e-05	7.82509e-05	9.50759e-05	9.7092e-05	8.79194e-05	9.72725e-05	9.6903e-05	9.7287e-05	9.7306e-05	7.82509e-05	9.50759e-05	9.7092e-05	8.79194e-05	9.72725e-05	9.6903e-05	9.7287e-05	9.7306e-05	7.82509e-05	9.50759e-05	9.7092e-05	8.79194e-05	9.72725e-05	9.6903e-05	9.7287e-05	9.7306e-05	7.82509e-05	9.50759e-05	9.7092e-05	8.79194e-05	9.72725e-05	9.6903e-05	9.7287e-05	9.7306e-05	7.82509e-05	9.50759e-05	9.7092e-05	8.79194e-05	9.72725e-05	9.6903e-05	9.7287e-05	9.7306e-05	7.82509e-05	9.50759e-05	9.7092e-05	8.79194e-05	9.72725e-05	9.6903e-05	9.7287e-05	9.7306e-05	7.82509e-05	9.50759e-05	9.7092e-05	8.79194e-05	9.72725e-05	9.6903e-05	9.7287e-05	9.7306e-05	7.82509e-05	9.50759e-05	9.7092e-05	8.79194e-05	9.72725e-05	9.6903e-05	9.7287e-05	9.7306e-05	7.82509e-05	9.50759e-05	9.7092e-05	8.79194e-05	9.72725e-05	9.6903e-05	9.7287e-05	9.7306e-05	7.82509e-05	9.50759e-05	9.7092e-05	8.79194e-05	9.72725e-05	9.6903e-05	9.7287e-05	9.7306e-05	7.82509e-05	9.50759e-05	9.7092e-05	8.79194e-05	9.72725e-05	9.6903e-05	9.7287e-05	9.7306e-05	0	0	0	0	0	0	0	0	9.51579e-05	9.51579e-05	9.51579e-05	9.51579e-05	9.51579e-05	9.51579e-05	9.51579e-05	9.51579e-05	0.000116555	0.000116555	0.000116555	0.000116555	0.000116555	0.000116555	0.000116555	0.000116555	0.000116556	0.000116556	0.000116556	0.000116556	0.000116556	0.000116556	0.000116556	0.000116556	0.000111541	0.000111541	0.000111541	0.000111541	0.000111541	0.000111541	0.000111541	0.000111541	0.00011157	0.00011157	0.00011157	0.00011157	0.00011157	0.00011157	0.00011157	0.00011157	0.00011157	0.00011157	0.00011157	0.00011157	0.00011157	0.00011157	0.00011157	0.00011157	0.00011157	0.00011157	0.00011157	0.00011157	0.00011157	0.00011157	0.00011157	0.00011157	0.00011157	0.00011157	0.00011157	0.00011157	0.00011157	0.00011157	0.00011157	0.00011157	0.00011157	0.00011157	0.00011157	0.00011157	0.00011157	0.00011157	0.00011157	0.00011157	0.000408588	0.000116585	0.000114055	0.000408588	0.000114055	0.000135005	0.000114373	0.000114051	0.00213674	0.00618821	0.0128381	0.000701081	0.00495324	0.00130745	0.00114152	0.0111741	0.00776477	0.00072417	0.0122183	0.000673687	0.0028581	0.00132409	0.00055584	0.0163864	0.00467528	0.00694339	0.0122314	0.000673327	0.00301175	0.00132381	0.000555813	0.0163867	0.00342365	0.000675175	0.0122311	0.000673322	0.00306443	0.00132381	0.000555813	0.0163867	0.00312759	0.00550068	0.0122311	0.000673322	0.00308519	0.00132381	0.000555813	0.0163867	0.00308439	0.000833067	0.0122311	0.000673322	0.00309379	0.00132381	0.000555813	0.0163867	0.0030792	0.00521793	0.0122311	0.000673322	0.00309742	0.00132381	0.000555813	0.0163867	0.0030786	0.00100263	0.0127411	0.000673322	0.00309897	0.00132381	0.000555813	0.0163867	0.0018393	0.00646285	0.010626	0.000455589	0.00323013	0.00112941	0.000569061	0.0170906	0.000463039	0.00100943	0.000662538	0.000124535	0.00270934	0.00149371	0.00055816	0.00747664	0.000289463	0.000805465	0.000120696	6.90465e-05	0.00015953	0.0112358	0.000150061	0.0206397	0.000185245	0.000804519	0.00011807	7.71769e-05	0.000118777	0.00268338	0.000116936	0.00608031	6.74378e-05	0.000804241	0.000118103	7.71819e-05	0.000118736	0.010988	0.000116894	0.0250003	6.74867e-05	0.000814458	0.000115688	7.71819e-05	0.000119035	0.00219541	0.000118631	0.00576034	8.73526e-05	0.000604705	0.000116407	9.38384e-05	0.000105348	0.00109567	0.000121753	0.0241107	8.81088e-05	0.000365784	0.000116374	9.38118e-05	0.000116617	0.000122865	0.000116991	0.00105954	8.81092e-05	0.00011583	0.000116374	9.38116e-05	0.00011662	0.000121916	0.00011706	0.000179782	8.81092e-05	0.000114638	0.000116374	9.38116e-05	0.00011662	0.000121916	0.00011706	0.000105184	8.81092e-05	0.000117381	0.000116374	9.38116e-05	0.00011662	0.000121916	0.00011706	0.000116502	8.81092e-05	9.75395e-05	0.000116374	9.38116e-05	0.000116473	0.000113322	0.0001162	0.00011654	8.81092e-05	0.000116497	0.000116374	9.38116e-05	0.000116545	0.000113335	0.000116274	0.00011654	8.81092e-05	0.000116497	0.000116374	9.38116e-05	0.000116545	0.000113336	0.000116274	0.000116489	8.81092e-05	0.000116497	0.000116374	9.38116e-05	0.000116545	0.000113336	0.000116274	0.000116578	8.81092e-05	0.000116497	0.000116374	9.38116e-05	0.000116545	0.000113336	0.000116274	0.000116578	8.81092e-05	0.000115133	0.000116374	9.38116e-05	0.000116545	0.000113336	0.000116274	0.000116578	8.81092e-05	0.000115383	0.000116374	9.38116e-05	0.000116545	0.000113336	0.000116274	0.000116578	8.81092e-05	0.000115383	0.000116374	9.38116e-05	0.000116545	0.000113336	0.000116274	0.000116578	8.81092e-05	0.000115383	0.000116374	9.38116e-05	0.000116545	0.000113336	0.000116274	0.000116578	8.81092e-05	0.000115383	0.000116374	9.38116e-05	0.000116545	0.000113336	0.000116274	0.000116578	8.81092e-05	0.000115383	0.000116374	9.38116e-05	0.000116545	0.000113336	0.000116274	0.000116578	8.81092e-05	0.000115383	0.000116374	9.38116e-05	0.000116545	0.000113336	0.000116274	0.000116578	8.81092e-05	0.000115383	0.000116374	9.38116e-05	0.000116545	0.000113336	0.000116274	0.000116578	8.81092e-05	0.000115383	0.000116374	9.38116e-05	0.000116545	0.000113336	0.000116274	0.000116578	8.81092e-05	0.000115383	0.000116374	9.38116e-05	0.000116545	0.000113336	0.000116274	0.000116578	8.81092e-05	0.000115383	0.000116374	9.38116e-05	0.000116545	0.000113336	0.000116274	0.000116578	8.81092e-05	0.000115383	0.000116374	9.38116e-05	0.000116545	0.000113336	0.000116274	0.000116578	8.81092e-05	0.000115383	0.000116374	9.38116e-05	0.000116545	0.000113336	0.000116274	0.000116578	8.81092e-05	0.000115383	0.000116374	9.38116e-05	0.000116545	0.000113336	0.000116274	0.000116578	8.81092e-05	0.000115383	0.000116374	9.38116e-05	0.000116545	0.000113336	0.000116274	0.000116578	0	0	0	0	0	0	0	0	9.51579e-05	9.51579e-05	9.51579e-05	9.51579e-05	9.51579e-05	9.51579e-05	9.51579e-05	9.51579e-05	0.000147234	0.000147234	0.000147234	0.000147234	0.000147234	0.000147234	0.000147234	0.000147234	0.000147249	0.000147249	0.000147249	0.000147249	0.000147249	0.000147249	0.000147249	0.000147249	0.000139122	0.000139122	0.000139122	0.000139122	0.000139122	0.000139122	0.000139122	0.000139122	0.000139184	0.000139184	0.000139184	0.000139184	0.000139184	0.000139184	0.000139184	0.000139184	0.000139184	0.000139184	0.000139184	0.000139184	0.000139184	0.000139184	0.000139184	0.000139184	0.000139184	0.000139184	0.000139184	0.000139184	0.000139184	0.000139184	0.000139184	0.000139184	0.000139184	0.000139184	0.000139184	0.000139184	0.000139184	0.000139184	0.000139184	0.000139184	0.000139184	0.000139184	0.000139184	0.000139184	0.000139184	0.000139184	0.000139184	0.000139184	0.000260503	0.000144661	0.000143195	0.000739338	0.0001432	0.000260503	0.000144661	0.000143195	0.115655	0.00452748	0.0196608	0.183254	0.00306765	0.864257	0.0143393	0.0430261	0.953351	0.00375846	0.0173384	0.173394	0.000761477	0.8747	0.00876803	0.0635448	0.852862	0.0123539	0.0173858	0.173199	0.000871785	0.874651	0.00877428	0.0635455	0.722987	0.0177095	0.0173846	0.173196	0.000911308	0.87465	0.00877428	0.0635455	0.674349	0.0188688	0.0173846	0.173196	0.000927173	0.87465	0.00877428	0.0635455	0.666488	0.0196688	0.0173846	0.173196	0.000933793	0.87465	0.00877428	0.0635455	0.665531	0.0256419	0.0173846	0.173196	0.000936598	0.87465	0.00877428	0.0635455	0.665419	0.0326305	0.0183208	0.173196	0.000937796	0.87465	0.00877428	0.0635455	0.576746	0.10759	0.0165292	0.112381	0.000989728	0.827021	0.00888632	0.0668463	0.279711	0.486138	0.00685731	0.0196832	0.000761157	0.726895	0.00813018	0.417744	0.00664431	0.466751	0.00034148	6.72709e-05	0.000151167	0.0444223	0.000189645	0.895824	0.000296879	0.463192	0.000146175	8.63338e-05	0.000151055	0.145788	0.000145202	0.271151	9.58587e-05	0.462373	0.000147626	8.63104e-05	0.000151057	0.0361457	0.000145121	0.934099	9.67846e-05	0.467842	0.00014375	8.63105e-05	0.00015155	0.110017	0.000148582	0.249095	0.000116907	0.108126	0.000147137	0.000111017	0.000118411	0.00125494	0.000310821	0.929892	0.000118493	0.00251491	0.000147172	0.000111282	0.00014742	0.000156578	0.000147367	0.117198	0.000118494	0.000158101	0.000147172	0.000111282	0.000147419	0.000149554	0.000147559	0.0202487	0.000118494	0.000147287	0.000147172	0.000111282	0.000147419	0.000149553	0.00014756	0.000143786	0.000118494	0.000149483	0.000147172	0.000111282	0.000147419	0.000149553	0.00014756	0.000147056	0.000118494	0.00010422	0.000147172	0.000111282	0.000147179	0.000133187	0.000145831	0.000147129	0.000118494	0.000147497	0.000147172	0.000111282	0.00014735	0.000133062	0.000145835	0.000147129	0.000118494	0.000147503	0.000147172	0.000111282	0.00014735	0.000133062	0.000145835	0.000147025	0.000118494	0.000147503	0.000147172	0.000111282	0.00014735	0.000133062	0.000145835	0.000147282	0.000118494	0.000147503	0.000147172	0.000111282	0.00014735	0.000133062	0.000145835	0.000147282	0.000118494	0.000146419	0.000147172	0.000111282	0.00014735	0.000133062	0.000145835	0.000147282	0.000118494	0.000146862	0.000147172	0.000111282	0.00014735	0.000133062	0.000145835	0.000147282	0.000118494	0.000146862	0.000147172	0.000111282	0.00014735	0.000133062	0.000145835	0.000147282	0.000118494	0.000146862	0.000147172	0.000111282	0.00014735	0.000133062	0.000145835	0.000147282	0.000118494	0.000146862	0.000147172	0.000111282	0.00014735	0.000133062	0.000145835	0.000147282	0.000118494	0.000146862	0.000147172	0.000111282	0.00014735	0.000133062	0.000145835	0.000147282	0.000118494	0.000146862	0.000147172	0.000111282	0.00014735	0.000133062	0.000145835	0.000147282	0.000118494	0.000146862	0.000147172	0.000111282	0.00014735	0.000133062	0.000145835	0.000147282	0.000118494	0.000146862	0.000147172	0.000111282	0.00014735	0.000133062	0.000145835	0.000147282	0.000118494	0.000146862	0.000147172	0.000111282	0.00014735	0.000133062	0.000145835	0.000147282	0.000118494	0.000146862	0.000147172	0.000111282	0.00014735	0.000133062	0.000145835	0.000147282	0.000118494	0.000146862	0.000147172	0.000111282	0.00014735	0.000133062	0.000145835	0.000147282	0.000118494	0.000146862	0.000147172	0.000111282	0.00014735	0.000133062	0.000145835	0.000147282	0.000118494	0.000146862	0.000147172	0.000111282	0.00014735	0.000133062	0.000145835	0.000147282	0.000118494	0.000146862	0.000147172	0.000111282	0.00014735	0.000133062	0.000145835	0.000147282	0	0	0	0	0	0	0	0	9.51579e-05	9.51579e-05	9.51579e-05	9.51579e-05	9.51579e-05	9.51579e-05	9.51579e-05	9.51579e-05	7.70932e-05	7.70932e-05	7.70932e-05	7.70932e-05	7.70932e-05	7.70932e-05	7.70932e-05	7.70932e-05	7.70852e-05	7.70852e-05	7.70852e-05	7.70852e-05	7.70852e-05	7.70852e-05	7.70852e-05	7.70852e-05	7.37687e-05	7.37687e-05	7.37687e-05	7.37687e-05	7.37687e-05	7.37687e-05	7.37687e-05	7.37687e-05	7.37558e-05	7.37558e-05	7.37558e-05	7.37558e-05	7.37558e-05	7.37558e-05	7.37558e-05	7.37558e-05	7.37558e-05	7.37558e-05	7.37558e-05	7.37558e-05	7.37558e-05	7.37558e-05	7.37558e-05	7.37558e-05	7.37558e-05	7.37558e-05	7.37558e-05	7.37558e-05	7.37558e-05	7.37558e-05	7.37558e-05	7.37558e-05	7.37558e-05	7.37558e-05	7.37558e-05	7.37558e-05	7.37558e-05	7.37558e-05	7.37558e-05	7.37558e-05	7.37558e-05	7.37558e-05	7.37558e-05	7.37558e-05	7.37558e-05	7.37558e-05	7.37558e-05	7.37558e-05	8.9249e-05	7.56089e-05	7.5396e-05	0.000270135	7.53989e-05	0.000270135	7.70718e-05	7.53989e-05	6.45279e-07	0.000250997	0.000113299	1.2031e-06	0.000308021	1.30438e-07	1.36591e-05	7.5765e-05	1.73829e-08	1.59015e-05	0.000120997	1.24448e-06	0.000816821	1.20126e-07	9.18367e-06	8.14676e-05	3.24706e-08	8.24362e-05	0.000120824	1.24535e-06	0.000762556	1.20158e-07	9.17577e-06	8.14683e-05	4.89349e-08	2.73167e-06	0.000120828	1.24536e-06	0.000745368	1.20159e-07	9.17576e-06	8.14683e-05	5.51158e-08	3.85146e-05	0.000120828	1.24536e-06	0.000738783	1.20159e-07	9.17576e-06	8.14683e-05	5.61325e-08	3.19682e-06	0.000120828	1.24536e-06	0.000736085	1.20159e-07	9.17576e-06	8.14683e-05	5.62566e-08	2.5708e-05	0.000120828	1.24536e-06	0.000734951	1.20159e-07	9.17576e-06	8.14683e-05	5.62711e-08	2.3316e-06	0.000125931	1.24536e-06	0.000734468	1.20159e-07	9.17576e-06	8.14683e-05	4.79998e-08	7.04728e-06	0.000111502	8.42464e-07	0.000765252	7.17011e-08	9.05906e-06	8.4844e-05	7.11286e-08	7.21125e-08	8.37162e-06	2.83113e-07	0.000796284	3.50989e-08	9.39034e-06	1.9844e-06	2.97254e-06	5.81951e-08	3.40182e-05	5.77524e-05	0.000115696	3.63647e-05	7.79593e-05	6.14132e-07	7.28429e-05	5.89767e-08	8.08897e-05	5.11606e-05	7.84945e-05	1.40513e-06	7.44737e-05	3.06372e-06	6.52464e-05	5.91618e-08	8.00888e-05	5.11805e-05	7.8458e-05	4.42714e-05	7.44844e-05	4.75117e-07	6.45955e-05	6.01314e-08	7.84442e-05	5.11805e-05	7.8656e-05	1.84128e-06	7.54439e-05	3.21137e-06	6.9939e-05	3.39956e-07	7.70546e-05	6.2226e-05	8.63032e-05	0.000117054	3.58791e-05	4.74869e-07	6.96666e-05	1.14787e-05	7.69884e-05	6.20429e-05	7.7144e-05	6.34269e-05	7.5876e-05	9.42041e-07	6.96665e-05	7.25791e-05	7.69884e-05	6.20427e-05	7.71463e-05	6.59765e-05	7.58215e-05	6.90593e-07	6.96665e-05	7.74451e-05	7.69884e-05	6.20427e-05	7.71463e-05	6.59767e-05	7.58214e-05	6.93539e-05	6.96665e-05	7.78167e-05	7.69884e-05	6.20427e-05	7.71463e-05	6.59767e-05	7.58214e-05	7.70569e-05	6.96665e-05	8.95787e-05	7.69884e-05	6.20427e-05	7.70492e-05	6.19654e-05	7.53378e-05	7.7046e-05	6.96665e-05	7.72673e-05	7.69884e-05	6.20427e-05	7.70133e-05	6.20362e-05	7.53975e-05	7.7046e-05	6.96665e-05	7.72634e-05	7.69884e-05	6.20427e-05	7.70133e-05	6.20362e-05	7.53975e-05	7.70164e-05	6.96665e-05	7.72634e-05	7.69884e-05	6.20427e-05	7.70133e-05	6.20362e-05	7.53975e-05	7.69471e-05	6.96665e-05	7.72634e-05	7.69884e-05	6.20427e-05	7.70133e-05	6.20362e-05	7.53975e-05	7.69471e-05	6.96665e-05	7.7081e-05	7.69884e-05	6.20427e-05	7.70133e-05	6.20362e-05	7.53975e-05	7.69471e-05	6.96665e-05	7.70463e-05	7.69884e-05	6.20427e-05	7.70133e-05	6.20362e-05	7.53975e-05	7.69471e-05	6.96665e-05	7.70463e-05	7.69884e-05	6.20427e-05	7.70133e-05	6.20362e-05	7.53975e-05	7.69471e-05	6.96665e-05	7.70463e-05	7.69884e-05	6.20427e-05	7.70133e-05	6.20362e-05	7.53975e-05	7.69471e-05	6.96665e-05	7.70463e-05	7.69884e-05	6.20427e-05	7.70133e-05	6.20362e-05	7.53975e-05	7.69471e-05	6.96665e-05	7.70463e-05	7.69884e-05	6.20427e-05	7.70133e-05	6.20362e-05	7.53975e-05	7.69471e-05	6.96665e-05	7.70463e-05	7.69884e-05	6.20427e-05	7.70133e-05	6.20362e-05	7.53975e-05	7.69471e-05	6.96665e-05	7.70463e-05	7.69884e-05	6.20427e-05	7.70133e-05	6.20362e-05	7.53975e-05	7.69471e-05	6.96665e-05	7.70463e-05	7.69884e-05	6.20427e-05	7.70133e-05	6.20362e-05	7.53975e-05	7.69471e-05	6.96665e-05	7.70463e-05	7.69884e-05	6.20427e-05	7.70133e-05	6.20362e-05	7.53975e-05	7.69471e-05	6.96665e-05	7.70463e-05	7.69884e-05	6.20427e-05	7.70133e-05	6.20362e-05	7.53975e-05	7.69471e-05	6.96665e-05	7.70463e-05	7.69884e-05	6.20427e-05	7.70133e-05	6.20362e-05	7.53975e-05	7.69471e-05	6.96665e-05	7.70463e-05	7.69884e-05	6.20427e-05	7.70133e-05	6.20362e-05	7.53975e-05	7.69471e-05	6.96665e-05	7.70463e-05	7.69884e-05	6.20427e-05	7.70133e-05	6.20362e-05	7.53975e-05	7.69471e-05	6.96665e-05	7.70463e-05	7.69884e-05	6.20427e-05	7.70133e-05	6.20362e-05	7.53975e-05	7.69471e-05	0	0	0	0	0	0	0	0	9.51579e-05	9.51579e-05	9.51579e-05	9.51579e-05	9.51579e-05	9.51579e-05	9.51579e-05	9.51579e-05	0.00012834	0.00012834	0.00012834	0.00012834	0.00012834	0.00012834	0.00012834	0.00012834	0.000128347	0.000128347	0.000128347	0.000128347	0.000128347	0.000128347	0.000128347	0.000128347	0.000125754	0.000125754	0.000125754	0.000125754	0.000125754	0.000125754	0.000125754	0.000125754	0.000125812	0.000125812	0.000125812	0.000125812	0.000125812	0.000125812	0.000125812	0.000125812	0.000125812	0.000125812	0.000125812	0.000125812	0.000125812	0.000125812	0.000125812	0.000125812	0.000125812	0.000125812	0.000125812	0.000125812	0.000125812	0.000125812	0.000125812	0.000125812	0.000125812	0.000125812	0.000125812	0.000125812	0.000125812	0.000125812	0.000125812	0.000125812	0.000125812	0.000125812	0.000125812	0.000125812	0.000125812	0.000125812	0.000125812	0.000125812	0.000130762	0.000127162	0.000127103	0.000231235	0.000127105	0.000656309	0.000130762	0.00012711	0.0762468	0.0041314	0.015646	0.0886792	0.00262504	0.121702	9.44406e-05	0.000342115	0.480276	0.00369066	0.0158989	0.0830965	0.000675384	0.131691	5.68571e-05	0.000395132	0.517378	0.011438	0.0158939	0.0831086	0.000658908	0.131641	5.68994e-05	0.000395136	0.540654	0.0184968	0.015894	0.0831088	0.000655492	0.131639	5.68994e-05	0.000395136	0.547366	0.0179459	0.015894	0.0831088	0.00065417	0.131639	5.68994e-05	0.000395136	0.548403	0.0204277	0.015894	0.0831088	0.000653625	0.131639	5.68994e-05	0.000395136	0.548529	0.0247418	0.015894	0.0831088	0.000653396	0.131639	5.68994e-05	0.000395136	0.548544	0.0342239	0.0161973	0.0831088	0.000653298	0.131639	5.68994e-05	0.000395136	0.539524	0.108667	0.0145796	0.070213	0.000665917	0.0910434	5.55741e-05	0.00040223	0.394175	0.52318	0.00200934	0.0325912	0.000686699	0.0206639	5.58782e-05	0.278248	0.00975048	0.509083	0.000281985	9.36332e-05	0.000137304	0.000275445	0.000129101	0.198148	0.000211626	0.505861	0.000127527	0.000105621	0.000129754	0.00116134	0.00012434	0.262257	0.000119103	0.504886	0.000128026	0.000105579	0.00012973	0.000240174	0.000124284	0.189022	0.000121602	0.505611	0.00012681	0.000105579	0.000129881	0.000577722	0.000122704	0.263367	0.000123835	0.119703	0.000128116	0.00011567	0.000101217	0.000762173	0.00025091	0.188321	0.00012474	0.0023582	0.000128389	0.000115963	0.000128435	9.52777e-05	0.000124161	0.112861	0.00012474	0.00013891	0.000128389	0.000115963	0.00012844	9.13343e-05	0.000124153	0.0225907	0.00012474	0.000128471	0.000128389	0.000115963	0.00012844	9.13293e-05	0.000124154	0.00013929	0.00012474	0.000128577	0.000128389	0.000115963	0.00012844	9.13293e-05	0.000124154	0.000128074	0.00012474	0.000100651	0.000128389	0.000115963	0.000128365	9.72413e-05	0.000124951	0.000128099	0.00012474	0.000128148	0.000128389	0.000115963	0.000128447	9.70381e-05	0.000124866	0.000128099	0.00012474	0.000128157	0.000128389	0.000115963	0.000128447	9.70382e-05	0.000124866	0.000128148	0.00012474	0.000128157	0.000128389	0.000115963	0.000128447	9.70382e-05	0.000124866	0.000128276	0.00012474	0.000128157	0.000128389	0.000115963	0.000128447	9.70382e-05	0.000124866	0.000128276	0.00012474	0.000128103	0.000128389	0.000115963	0.000128447	9.70382e-05	0.000124866	0.000128276	0.00012474	0.000128342	0.000128389	0.000115963	0.000128447	9.70382e-05	0.000124866	0.000128276	0.00012474	0.000128342	0.000128389	0.000115963	0.000128447	9.70382e-05	0.000124866	0.000128276	0.00012474	0.000128342	0.000128389	0.000115963	0.000128447	9.70382e-05	0.000124866	0.000128276	0.00012474	0.000128342	0.000128389	0.000115963	0.000128447	9.70382e-05	0.000124866	0.000128276	0.00012474	0.000128342	0.000128389	0.000115963	0.000128447	9.70382e-05	0.000124866	0.000128276	0.00012474	0.000128342	0.000128389	0.000115963	0.000128447	9.70382e-05	0.000124866	0.000128276	0.00012474	0.000128342	0.000128389	0.000115963	0.000128447	9.70382e-05	0.000124866	0.000128276	0.00012474	0.000128342	0.000128389	0.000115963	0.000128447	9.70382e-05	0.000124866	0.000128276	0.00012474	0.000128342	0.000128389	0.000115963	0.000128447	9.70382e-05	0.000124866	0.000128276	0.00012474	0.000128342	0.000128389	0.000115963	0.000128447	9.70382e-05	0.000124866	0.000128276	0.00012474	0.000128342	0.000128389	0.000115963	0.000128447	9.70382e-05	0.000124866	0.000128276	0.00012474	0.000128342	0.000128389	0.000115963	0.000128447	9.70382e-05	0.000124866	0.000128276	0.00012474	0.000128342	0.000128389	0.000115963	0.000128447	9.70382e-05	0.000124866	0.000128276	0.00012474	0.000128342	0.000128389	0.000115963	0.000128447	9.70382e-05	0.000124866	0.000128276	0	0	0	0	0	0	0	0	9.51579e-05	9.51579e-05	9.51579e-05	9.51579e-05	9.51579e-05	9.51579e-05	9.51579e-05	9.51579e-05	0.000130637	0.000130637	0.000130637	0.000130637	0.000130637	0.000130637	0.000130637	0.000130637	0.000130629	0.000130629	0.000130629	0.000130629	0.000130629	0.000130629	0.000130629	0.000130629	0.000129893	0.000129893	0.000129893	0.000129893	0.000129893	0.000129893	0.000129893	0.000129893	0.00012993	0.00012993	0.00012993	0.00012993	0.00012993	0.00012993	0.00012993	0.00012993	0.00012993	0.00012993	0.00012993	0.00012993	0.00012993	0.00012993	0.00012993	0.00012993	0.00012993	0.00012993	0.00012993	0.00012993	0.00012993	0.00012993	0.00012993	0.00012993	0.00012993	0.00012993	0.00012993	0.00012993	0.00012993	0.00012993	0.00012993	0.00012993	0.00012993	0.00012993	0.00012993	0.00012993	0.00012993	0.00012993	0.00012993	0.00012993	0.000130667	0.000130304	0.000130298	0.000154238	0.000130299	0.000466779	0.000133195	0.000130304	3.33341e-05	0.00937124	0.00380535	0.00240808	0.0139137	0.480393	0.0448236	0.771412	0.00160747	1.48859e-05	0.00331989	0.00267537	0.0621977	0.49128	0.0115203	0.883809	0.000405111	0.00107305	0.00332957	0.00267155	0.0721396	0.491384	0.011517	0.883812	0.000175064	2.18708e-05	0.00332932	0.0026715	0.0753303	0.491386	0.011517	0.883812	0.000137254	0.000837411	0.00332933	0.0026715	0.0766063	0.491386	0.011517	0.883812	0.000132206	3.24834e-05	0.00332933	0.0026715	0.077138	0.491386	0.011517	0.883812	0.000131607	0.00083743	0.00332933	0.0026715	0.0773633	0.491386	0.011517	0.883812	0.000131537	5.28187e-05	0.00334704	0.0026715	0.0774594	0.491386	0.011517	0.883812	0.00013103	0.0020261	0.0023669	0.00253868	0.077882	0.442308	0.0113502	0.884268	8.78587e-05	0.00018486	1.69554e-05	0.00193944	0.0528863	0.324919	0.0103501	0.675417	1.06674e-05	0.000113154	0.000199382	9.9415e-05	0.00025398	0.809219	0.000215508	0.978909	0.000934731	0.000111827	0.0001285	0.000123771	0.000130839	0.34067	0.000128549	0.628021	0.00012903	0.000111707	0.000128975	0.000123798	0.000130737	0.79124	0.000128487	0.98743	0.000129074	0.000111733	0.000128638	0.000123798	0.000130779	0.159849	0.000125494	0.5955	0.000129292	5.30431e-05	0.000131075	0.000127003	0.000116089	0.00954335	0.000158063	0.98687	0.000130097	9.8285e-06	0.000130703	0.000126988	0.000130511	9.55141e-05	0.000126273	0.0586694	0.000130097	0.000131174	0.000130702	0.000126988	0.000130511	9.36671e-05	0.000126206	0.00159897	0.000130097	0.000130424	0.000130702	0.000126988	0.000130511	9.36599e-05	0.000126206	0.00011955	0.000130097	0.000130464	0.000130702	0.000126988	0.000130511	9.36599e-05	0.000126206	0.000130235	0.000130097	0.000100103	0.000130702	0.000126988	0.00013049	0.00010517	0.000127702	0.000130244	0.000130097	0.000130288	0.000130702	0.000126988	0.0001306	0.000105078	0.000127791	0.000130244	0.000130097	0.000130269	0.000130702	0.000126988	0.0001306	0.000105078	0.000127791	0.000130335	0.000130097	0.000130269	0.000130702	0.000126988	0.0001306	0.000105078	0.000127791	0.000130476	0.000130097	0.000130269	0.000130702	0.000126988	0.0001306	0.000105078	0.000127791	0.000130476	0.000130097	0.000130263	0.000130702	0.000126988	0.0001306	0.000105078	0.000127791	0.000130476	0.000130097	0.000130732	0.000130702	0.000126988	0.0001306	0.000105078	0.000127791	0.000130476	0.000130097	0.000130733	0.000130702	0.000126988	0.0001306	0.000105078	0.000127791	0.000130476	0.000130097	0.000130733	0.000130702	0.000126988	0.0001306	0.000105078	0.000127791	0.000130476	0.000130097	0.000130733	0.000130702	0.000126988	0.0001306	0.000105078	0.000127791	0.000130476	0.000130097	0.000130733	0.000130702	0.000126988	0.0001306	0.000105078	0.000127791	0.000130476	0.000130097	0.000130733	0.000130702	0.000126988	0.0001306	0.000105078	0.000127791	0.000130476	0.000130097	0.000130733	0.000130702	0.000126988	0.0001306	0.000105078	0.000127791	0.000130476	0.000130097	0.000130733	0.000130702	0.000126988	0.0001306	0.000105078	0.000127791	0.000130476	0.000130097	0.000130733	0.000130702	0.000126988	0.0001306	0.000105078	0.000127791	0.000130476	0.000130097	0.000130733	0.000130702	0.000126988	0.0001306	0.000105078	0.000127791	0.000130476	0.000130097	0.000130733	0.000130702	0.000126988	0.0001306	0.000105078	0.000127791	0.000130476	0.000130097	0.000130733	0.000130702	0.000126988	0.0001306	0.000105078	0.000127791	0.000130476	0.000130097	0.000130733	0.000130702	0.000126988	0.0001306	0.000105078	0.000127791	0.000130476	0.000130097	0.000130733	0.000130702	0.000126988	0.0001306	0.000105078	0.000127791	0.000130476	0	0	0	0	0	0	0	0	9.51579e-05	9.51579e-05	9.51579e-05	9.51579e-05	9.51579e-05	9.51579e-05	9.51579e-05	9.51579e-05	5.57081e-05	5.57081e-05	5.57081e-05	5.57081e-05	5.57081e-05	5.57081e-05	5.57081e-05	5.57081e-05	5.57031e-05	5.57031e-05	5.57031e-05	5.57031e-05	5.57031e-05	5.57031e-05	5.57031e-05	5.57031e-05	5.56514e-05	5.56514e-05	5.56514e-05	5.56514e-05	5.56514e-05	5.56514e-05	5.56514e-05	5.56514e-05	5.56046e-05	5.56046e-05	5.56046e-05	5.56046e-05	5.56046e-05	5.56046e-05	5.56046e-05	5.56046e-05	5.56046e-05	5.56046e-05	5.56046e-05	5.56046e-05	5.56046e-05	5.56046e-05	5.56046e-05	5.56046e-05	5.56046e-05	5.56046e-05	5.56046e-05	5.56046e-05	5.56046e-05	5.56046e-05	5.56046e-05	5.56046e-05	5.56046e-05	5.56046e-05	5.56046e-05	5.56046e-05	5.56046e-05	5.56046e-05	5.56046e-05	5.56046e-05	5.56046e-05	5.56046e-05	5.56046e-05	5.56046e-05	5.56046e-05	5.56046e-05	5.56046e-05	5.56046e-05	5.56395e-05	5.56305e-05	5.56303e-05	5.72323e-05	5.56304e-05	0.000101213	5.6201e-05	5.56315e-05	1.50657e-09	3.25468e-09	1.13898e-10	1.97641e-07	9.67892e-09	5.50255e-07	2.97915e-05	5.08504e-07	1.11424e-10	1.38655e-08	1.13054e-10	2.43446e-07	2.55249e-07	5.01908e-07	0.000113102	3.06601e-07	1.07243e-10	3.13019e-10	1.13065e-10	2.43435e-07	2.61661e-07	5.02449e-07	0.000113016	3.06593e-07	1.04233e-10	4.02096e-09	1.13064e-10	2.43435e-07	2.62086e-07	5.02462e-07	0.000113016	3.06593e-07	1.03385e-10	2.92195e-10	1.13064e-10	2.43435e-07	2.62249e-07	5.02463e-07	0.000113016	3.06593e-07	1.03249e-10	2.83884e-09	1.13064e-10	2.43435e-07	2.62316e-07	5.02463e-07	0.000113016	3.06593e-07	1.03232e-10	2.37874e-10	1.13064e-10	2.43435e-07	2.62344e-07	5.02463e-07	0.000113016	3.06593e-07	1.0323e-10	1.45802e-09	1.13164e-10	2.43435e-07	2.62356e-07	5.02463e-07	0.000113016	3.06593e-07	1.0323e-10	5.02815e-11	1.56061e-10	2.41368e-07	2.62591e-07	4.75168e-07	0.000112483	3.06776e-07	1.77723e-10	9.09513e-11	4.38029e-08	2.85741e-07	2.84033e-07	1.34008e-07	0.000105191	4.91237e-10	9.84402e-09	1.21183e-10	3.16807e-05	6.86896e-05	3.86535e-05	3.61902e-07	4.23997e-05	7.32935e-10	1.16658e-05	1.22243e-10	5.6557e-05	5.52557e-05	5.56428e-05	6.66507e-07	5.51437e-05	6.62797e-10	5.82152e-05	1.22744e-10	5.64858e-05	5.52767e-05	5.56743e-05	4.03018e-07	5.51957e-05	7.45962e-10	5.68487e-05	1.22983e-10	5.64565e-05	5.52767e-05	5.56773e-05	1.43833e-06	5.43872e-05	6.74094e-10	5.68543e-05	1.1382e-09	5.58645e-05	5.55127e-05	8.25674e-05	5.60399e-07	2.87847e-05	7.45267e-10	5.56667e-05	7.40729e-08	5.56817e-05	5.5406e-05	5.57444e-05	4.45046e-05	5.47112e-05	1.38063e-08	5.56662e-05	5.06952e-05	5.56817e-05	5.54061e-05	5.57389e-05	4.66375e-05	5.46469e-05	4.92085e-07	5.56662e-05	5.58164e-05	5.56817e-05	5.54061e-05	5.57389e-05	4.66386e-05	5.46466e-05	5.99085e-05	5.56662e-05	5.58152e-05	5.56817e-05	5.54061e-05	5.57389e-05	4.66386e-05	5.46466e-05	5.5692e-05	5.56662e-05	8.85909e-05	5.56817e-05	5.54061e-05	5.57374e-05	5.01757e-05	5.50514e-05	5.56483e-05	5.56662e-05	5.59706e-05	5.56817e-05	5.54061e-05	5.56595e-05	5.02542e-05	5.50394e-05	5.56483e-05	5.56662e-05	5.59626e-05	5.56817e-05	5.54061e-05	5.56594e-05	5.0254e-05	5.50392e-05	5.56725e-05	5.56662e-05	5.59626e-05	5.56817e-05	5.54061e-05	5.56594e-05	5.0254e-05	5.50392e-05	5.55665e-05	5.56662e-05	5.59626e-05	5.56817e-05	5.54061e-05	5.56594e-05	5.0254e-05	5.50392e-05	5.55663e-05	5.56662e-05	5.59625e-05	5.56817e-05	5.54061e-05	5.56594e-05	5.0254e-05	5.50392e-05	5.55663e-05	5.56662e-05	5.57162e-05	5.56817e-05	5.54061e-05	5.56594e-05	5.0254e-05	5.50392e-05	5.55663e-05	5.56662e-05	5.57161e-05	5.56817e-05	5.54061e-05	5.56594e-05	5.0254e-05	5.50392e-05	5.55663e-05	5.56662e-05	5.57161e-05	5.56817e-05	5.54061e-05	5.56594e-05	5.0254e-05	5.50392e-05	5.55663e-05	5.56662e-05	5.57161e-05	5.56817e-05	5.54061e-05	5.56594e-05	5.0254e-05	5.50392e-05	5.55663e-05	5.56662e-05	5.57161e-05	5.56817e-05	5.54061e-05	5.56594e-05	5.0254e-05	5.50392e-05	5.55663e-05	5.56662e-05	5.57161e-05	5.56817e-05	5.54061e-05	5.56594e-05	5.0254e-05	5.50392e-05	5.55663e-05	5.56662e-05	5.57161e-05	5.56817e-05	5.54061e-05	5.56594e-05	5.0254e-05	5.50392e-05	5.55663e-05	5.56662e-05	5.57161e-05	5.56817e-05	5.54061e-05	5.56594e-05	5.0254e-05	5.50392e-05	5.55663e-05	5.56662e-05	5.57161e-05	5.56817e-05	5.54061e-05	5.56594e-05	5.0254e-05	5.50392e-05	5.55663e-05	5.56662e-05	5.57161e-05	5.56817e-05	5.54061e-05	5.56594e-05	5.0254e-05	5.50392e-05	5.55663e-05	5.56662e-05	5.57161e-05	5.56817e-05	5.54061e-05	5.56594e-05	5.0254e-05	5.50392e-05	5.55663e-05	5.56662e-05	5.57161e-05	5.56817e-05	5.54061e-05	5.56594e-05	5.0254e-05	5.50392e-05	5.55663e-05	5.56662e-05	5.57161e-05	5.56817e-05	5.54061e-05	5.56594e-05	5.0254e-05	5.50392e-05	5.55663e-05	5.56662e-05	5.57161e-05	5.56817e-05	5.54061e-05	5.56594e-05	5.0254e-05	5.50392e-05	5.55663e-05	0	0	0	0	0	0	0	0	9.51579e-05	9.51579e-05	9.51579e-05	9.51579e-05	9.51579e-05	9.51579e-05	9.51579e-05	9.51579e-05	6.77546e-05	6.77546e-05	6.77546e-05	6.77546e-05	6.77546e-05	6.77546e-05	6.77546e-05	6.77546e-05	6.77531e-05	6.77531e-05	6.77531e-05	6.77531e-05	6.77531e-05	6.77531e-05	6.77531e-05	6.77531e-05	6.77471e-05	6.77471e-05	6.77471e-05	6.77471e-05	6.77471e-05	6.77471e-05	6.77471e-05	6.77471e-05	6.7718e-05	6.7718e-05	6.7718e-05	6.7718e-05	6.7718e-05	6.7718e-05	6.7718e-05	6.7718e-05	6.7718e-05	6.7718e-05	6.7718e-05	6.7718e-05	6.7718e-05	6.7718e-05	6.7718e-05	6.7718e-05	6.7718e-05	6.7718e-05	6.7718e-05	6.7718e-05	6.7718e-05	6.7718e-05	6.7718e-05	6.7718e-05	6.7718e-05	6.7718e-05	6.7718e-05	6.7718e-05	6.7718e-05	6.7718e-05	6.7718e-05	6.7718e-05	6.7718e-05	6.7718e-05	6.7718e-05	6.7718e-05	6.7718e-05	6.7718e-05	6.7718e-05	6.7718e-05	6.77214e-05	6.77211e-05	6.77211e-05	6.79127e-05	6.77211e-05	8.01646e-05	6.79127e-05	6.77214e-05	3.46931e-06	1.83044e-08	2.26873e-09	0.000450879	3.28032e-08	1.81361e-05	8.19364e-07	1.25327e-08	9.6857e-07	4.82036e-07	2.50158e-09	0.000515714	1.92031e-07	1.8426e-05	2.88989e-06	6.12658e-09	2.61109e-06	7.32949e-09	2.49624e-09	0.000516255	1.73948e-07	1.84373e-05	2.89071e-06	6.12642e-09	4.82072e-06	1.26908e-06	2.49639e-09	0.000516263	1.68121e-07	1.84376e-05	2.89071e-06	6.12642e-09	5.75912e-06	1.52033e-08	2.49638e-09	0.000516263	1.65906e-07	1.84376e-05	2.89071e-06	6.12642e-09	5.91872e-06	8.58729e-07	2.49638e-09	0.000516263	1.65001e-07	1.84376e-05	2.89071e-06	6.12642e-09	5.93834e-06	1.99651e-08	2.49638e-09	0.000516263	1.6462e-07	1.84376e-05	2.89071e-06	6.12642e-09	5.94063e-06	7.60179e-07	2.49659e-09	0.000516263	1.64459e-07	1.84376e-05	2.89071e-06	6.12642e-09	5.94111e-06	2.7122e-08	3.47426e-09	0.00051583	1.64404e-07	1.82658e-05	2.88829e-06	6.12664e-09	5.51153e-06	4.0998e-06	5.12336e-07	0.000483782	2.33525e-07	6.23801e-06	2.98301e-06	6.11424e-07	1.79218e-06	6.18122e-06	0.000103139	8.13194e-05	4.00551e-05	9.92577e-09	4.14993e-05	9.01447e-08	1.08784e-05	6.14144e-06	6.79542e-05	6.75388e-05	6.78792e-05	4.12689e-07	6.74669e-05	1.01673e-06	6.85967e-05	6.13563e-06	6.8083e-05	6.75223e-05	6.79174e-05	9.62837e-09	6.75118e-05	6.13795e-08	6.90325e-05	6.13274e-06	6.80784e-05	6.75223e-05	6.79177e-05	6.14302e-07	6.71936e-05	1.12882e-06	6.90477e-05	5.05664e-06	6.77265e-05	6.75506e-05	7.89202e-05	2.00831e-06	8.5877e-05	6.3299e-08	6.7705e-05	2.28325e-06	6.77574e-05	6.76648e-05	6.78606e-05	6.44638e-05	6.76069e-05	2.32226e-05	6.77041e-05	6.79968e-05	6.77575e-05	6.76651e-05	6.78572e-05	6.43578e-05	6.74708e-05	0.000401135	6.77041e-05	6.78685e-05	6.77575e-05	6.76651e-05	6.78572e-05	6.4354e-05	6.74705e-05	9.08343e-05	6.77041e-05	6.78594e-05	6.77575e-05	6.76651e-05	6.78572e-05	6.4354e-05	6.74705e-05	6.78489e-05	6.77041e-05	9.27724e-05	6.77575e-05	6.76651e-05	6.78571e-05	6.58949e-05	6.76301e-05	6.77914e-05	6.77041e-05	6.80339e-05	6.77575e-05	6.76651e-05	6.77766e-05	6.57922e-05	6.75078e-05	6.77913e-05	6.77041e-05	6.80311e-05	6.77575e-05	6.76651e-05	6.77765e-05	6.5792e-05	6.75076e-05	6.78006e-05	6.77041e-05	6.80311e-05	6.77575e-05	6.76651e-05	6.77765e-05	6.5792e-05	6.75076e-05	6.77059e-05	6.77041e-05	6.80311e-05	6.77575e-05	6.76651e-05	6.77765e-05	6.5792e-05	6.75076e-05	6.77059e-05	6.77041e-05	6.80311e-05	6.77575e-05	6.76651e-05	6.77765e-05	6.5792e-05	6.75076e-05	6.77059e-05	6.77041e-05	6.77582e-05	6.77575e-05	6.76651e-05	6.77765e-05	6.5792e-05	6.75076e-05	6.77059e-05	6.77041e-05	6.7758e-05	6.77575e-05	6.76651e-05	6.77765e-05	6.5792e-05	6.75076e-05	6.77059e-05	6.77041e-05	6.7758e-05	6.77575e-05	6.76651e-05	6.77765e-05	6.5792e-05	6.75076e-05	6.77059e-05	6.77041e-05	6.7758e-05	6.77575e-05	6.76651e-05	6.77765e-05	6.5792e-05	6.75076e-05	6.77059e-05	6.77041e-05	6.7758e-05	6.77575e-05	6.76651e-05	6.77765e-05	6.5792e-05	6.75076e-05	6.77059e-05	6.77041e-05	6.7758e-05	6.77575e-05	6.76651e-05	6.77765e-05	6.5792e-05	6.75076e-05	6.77059e-05	6.77041e-05	6.7758e-05	6.77575e-05	6.76651e-05	6.77765e-05	6.5792e-05	6.75076e-05	6.77059e-05	6.77041e-05	6.7758e-05	6.77575e-05	6.76651e-05	6.77765e-05	6.5792e-05	6.75076e-05	6.77059e-05	6.77041e-05	6.7758e-05	6.77575e-05	6.76651e-05	6.77765e-05	6.5792e-05	6.75076e-05	6.77059e-05	6.77041e-05	6.7758e-05	6.77575e-05	6.76651e-05	6.77765e-05	6.5792e-05	6.75076e-05	6.77059e-05	6.77041e-05	6.7758e-05	6.77575e-05	6.76651e-05	6.77765e-05	6.5792e-05	6.75076e-05	6.77059e-05	6.77041e-05	6.7758e-05	6.77575e-05	6.76651e-05	6.77765e-05	6.5792e-05	6.75076e-05	6.77059e-05	6.77041e-05	6.7758e-05	6.77575e-05	6.76651e-05	6.77765e-05	6.5792e-05	6.75076e-05	6.77059e-05	6.77041e-05	6.7758e-05	6.77575e-05	6.76651e-05	6.77765e-05	6.5792e-05	6.75076e-05	6.77059e-05	0	0	0	0	0	0	0	0	9.51579e-05	9.51579e-05	9.51579e-05	9.51579e-05	9.51579e-05	9.51579e-05	9.51579e-05	9.51579e-05	7.30732e-05	7.30732e-05	7.30732e-05	7.30732e-05	7.30732e-05	7.30732e-05	7.30732e-05	7.30732e-05	7.30686e-05	7.30686e-05	7.30686e-05	7.30686e-05	7.30686e-05	7.30686e-05	7.30686e-05	7.30686e-05	7.30009e-05	7.30009e-05	7.30009e-05	7.30009e-05	7.30009e-05	7.30009e-05	7.30009e-05	7.30009e-05	7.29853e-05	7.29853e-05	7.29853e-05	7.29853e-05	7.29853e-05	7.29853e-05	7.29853e-05	7.29853e-05	7.29853e-05	7.29853e-05	7.29853e-05	7.29853e-05	7.29853e-05	7.29853e-05	7.29853e-05	7.29853e-05	7.29853e-05	7.29853e-05	7.29853e-05	7.29853e-05	7.29853e-05	7.29853e-05	7.29853e-05	7.29853e-05	7.29853e-05	7.29853e-05	7.29853e-05	7.29853e-05	7.29853e-05	7.29853e-05	7.29853e-05	7.29853e-05	7.29853e-05	7.29853e-05	7.29853e-05	7.29853e-05	7.29853e-05	7.29853e-05	7.29853e-05	7.29853e-05	0.000132848	7.51217e-05	7.30312e-05	7.37681e-05	7.30193e-05	7.30207e-05	7.30192e-05	7.30192e-05	1.52394e-05	9.22453e-07	1.62165e-07	0.000562823	1.36362e-06	3.16284e-06	2.97056e-07	5.89117e-08	1.85993e-06	1.88909e-06	1.88081e-07	0.000628091	6.46415e-06	3.21867e-06	4.91189e-07	3.57998e-08	8.0241e-06	3.07406e-07	1.87477e-07	0.000629083	5.52743e-06	3.2203e-06	4.91252e-07	3.57994e-08	2.02037e-05	3.97523e-06	1.87493e-07	0.000629097	5.25086e-06	3.22034e-06	4.91252e-07	3.57994e-08	2.64082e-05	4.74129e-07	1.87493e-07	0.000629097	5.14697e-06	3.22034e-06	4.91252e-07	3.57994e-08	2.75182e-05	3.35291e-06	1.87493e-07	0.000629097	5.10475e-06	3.22034e-06	4.91252e-07	3.57994e-08	2.76556e-05	5.69973e-07	1.87493e-07	0.000629097	5.08704e-06	3.22034e-06	4.91252e-07	3.57994e-08	2.76717e-05	3.46223e-06	1.8765e-07	0.000629097	5.07952e-06	3.22034e-06	4.91252e-07	3.57994e-08	2.61703e-05	8.54618e-07	2.1475e-07	0.000626133	5.08058e-06	3.22227e-06	4.91682e-07	3.58325e-08	1.36415e-05	1.35417e-05	7.62171e-07	0.000579422	7.35396e-06	2.25668e-06	5.41893e-07	1.8854e-05	3.89509e-06	1.61047e-05	0.000101298	8.66007e-05	6.31673e-05	4.71373e-08	4.9726e-05	1.05102e-06	2.07953e-05	1.60153e-05	7.38638e-05	7.2582e-05	7.32472e-05	3.61728e-07	7.29894e-05	3.98374e-05	6.92699e-05	1.59946e-05	7.36578e-05	7.25669e-05	7.32494e-05	4.80474e-08	7.30199e-05	5.89399e-07	7.01662e-05	1.52459e-05	7.36249e-05	7.25669e-05	7.32556e-05	4.03238e-07	7.30236e-05	4.55314e-05	7.21682e-05	1.14241e-05	7.29467e-05	7.27385e-05	7.76861e-05	2.12257e-05	8.62414e-05	6.16572e-07	7.09889e-05	4.26626e-06	7.30297e-05	7.28221e-05	7.31605e-05	7.33511e-05	7.33523e-05	0.000144783	7.09879e-05	6.99312e-05	7.30298e-05	7.28224e-05	7.31607e-05	7.32074e-05	7.31666e-05	0.000466705	7.09879e-05	6.94309e-05	7.30298e-05	7.28224e-05	7.31607e-05	7.32004e-05	7.31663e-05	9.4472e-05	7.09879e-05	5.99821e-05	7.30298e-05	7.28224e-05	7.31607e-05	7.32004e-05	7.31663e-05	7.32133e-05	7.09879e-05	7.75121e-05	7.30298e-05	7.28224e-05	7.31577e-05	7.31887e-05	7.31644e-05	7.31559e-05	7.09879e-05	6.15396e-05	7.30298e-05	7.28224e-05	7.30835e-05	7.3034e-05	7.30489e-05	7.31558e-05	7.09879e-05	6.15372e-05	7.30298e-05	7.28224e-05	7.30835e-05	7.30337e-05	7.30487e-05	7.31556e-05	7.09879e-05	6.15372e-05	7.30298e-05	7.28224e-05	7.30835e-05	7.30337e-05	7.30487e-05	7.30619e-05	7.09879e-05	6.15372e-05	7.30298e-05	7.28224e-05	7.30835e-05	7.30337e-05	7.30487e-05	7.30619e-05	7.09879e-05	6.62041e-05	7.30298e-05	7.28224e-05	7.30835e-05	7.30337e-05	7.30487e-05	7.30619e-05	7.09879e-05	6.60219e-05	7.30298e-05	7.28224e-05	7.30835e-05	7.30337e-05	7.30487e-05	7.30619e-05	7.09879e-05	6.60218e-05	7.30298e-05	7.28224e-05	7.30835e-05	7.30337e-05	7.30487e-05	7.30619e-05	7.09879e-05	6.60218e-05	7.30298e-05	7.28224e-05	7.30835e-05	7.30337e-05	7.30487e-05	7.30619e-05	7.09879e-05	6.60218e-05	7.30298e-05	7.28224e-05	7.30835e-05	7.30337e-05	7.30487e-05	7.30619e-05	7.09879e-05	6.60218e-05	7.30298e-05	7.28224e-05	7.30835e-05	7.30337e-05	7.30487e-05	7.30619e-05	7.09879e-05	6.60218e-05	7.30298e-05	7.28224e-05	7.30835e-05	7.30337e-05	7.30487e-05	7.30619e-05	7.09879e-05	6.60218e-05	7.30298e-05	7.28224e-05	7.30835e-05	7.30337e-05	7.30487e-05	7.30619e-05	7.09879e-05	6.60218e-05	7.30298e-05	7.28224e-05	7.30835e-05	7.30337e-05	7.30487e-05	7.30619e-05	7.09879e-05	6.60218e-05	7.30298e-05	7.28224e-05	7.30835e-05	7.30337e-05	7.30487e-05	7.30619e-05	7.09879e-05	6.60218e-05	7.30298e-05	7.28224e-05	7.30835e-05	7.30337e-05	7.30487e-05	7.30619e-05	7.09879e-05	6.60218e-05	7.30298e-05	7.28224e-05	7.30835e-05	7.30337e-05	7.30487e-05	7.30619e-05	7.09879e-05	6.60218e-05	7.30298e-05	7.28224e-05	7.30835e-05	7.30337e-05	7.30487e-05	7.30619e-05	7.09879e-05	6.60218e-05	7.30298e-05	7.28224e-05	7.30835e-05	7.30337e-05	7.30487e-05	7.30619e-05	7.09879e-05	6.60218e-05	7.30298e-05	7.28224e-05	7.30835e-05	7.30337e-05	7.30487e-05	7.30619e-05	0	0	0	0	0	0	0	0	9.51579e-05	9.51579e-05	9.51579e-05	9.51579e-05	9.51579e-05	9.51579e-05	9.51579e-05	9.51579e-05	0.000154524	0.000154524	0.000154524	0.000154524	0.000154524	0.000154524	0.000154524	0.000154524	0.000154542	0.000154542	0.000154542	0.000154542	0.000154542	0.000154542	0.000154542	0.000154542	0.000153088	0.000153088	0.000153088	0.000153088	0.000153088	0.000153088	0.000153088	0.000153088	0.00015317	0.00015317	0.00015317	0.00015317	0.00015317	0.00015317	0.00015317	0.00015317	0.00015317	0.00015317	0.00015317	0.00015317	0.00015317	0.00015317	0.00015317	0.00015317	0.00015317	0.00015317	0.00015317	0.00015317	0.00015317	0.00015317	0.00015317	0.00015317	0.00015317	0.00015317	0.00015317	0.00015317	0.00015317	0.00015317	0.00015317	0.00015317	0.00015317	0.00015317	0.00015317	0.00015317	0.00015317	0.00015317	0.00015317	0.00015317	0.00127094	0.000170333	0.000153988	0.000170333	0.0001539	0.000153988	0.0001539	0.000153896	0.552364	0.14142	0.705424	0.00134328	0.0645339	0.16091	0.0405258	0.32481	0.984598	0.0847907	0.673867	0.00113535	0.00487003	0.16703	0.0181286	0.468906	0.93682	0.537755	0.674574	0.00113356	0.00565623	0.166911	0.0181359	0.46891	0.854691	0.118086	0.674556	0.00113353	0.00595274	0.166908	0.0181359	0.46891	0.818124	0.508889	0.674556	0.00113353	0.00607233	0.166908	0.0181359	0.46891	0.811911	0.144657	0.674556	0.00113353	0.00612231	0.166908	0.0181359	0.46891	0.811148	0.519348	0.674556	0.00113353	0.00614352	0.166908	0.0181359	0.46891	0.811059	0.189627	0.676425	0.00113353	0.00615257	0.166908	0.0181359	0.46891	0.755636	0.661851	0.629252	0.00108119	0.00620883	0.167437	0.0182883	0.471243	0.210953	0.337891	0.126839	0.000907181	0.00430869	0.229546	0.016866	0.118236	0.0514665	0.294229	0.000188808	0.000111997	0.000182528	0.411926	0.000237148	0.682315	0.000547838	0.293595	0.000150765	0.000146711	0.000154997	0.202599	0.000155583	0.0532716	0.000108348	0.293313	0.000151669	0.000146701	0.000154978	0.38345	0.000155468	0.793084	0.000108416	0.263825	0.000151036	0.000146701	0.000155114	0.135388	0.000155604	0.0467224	0.000127703	0.109114	0.000154122	0.000150213	0.000123196	0.00211187	0.000213974	0.784686	0.000130608	0.0200945	0.00015417	0.000150304	0.000154424	0.00015925	0.000154141	0.00803825	0.00013061	0.000135872	0.00015417	0.000150304	0.000154427	0.000154916	0.000154559	0.00081429	0.00013061	0.000129573	0.00015417	0.000150304	0.000154427	0.000154927	0.00015456	0.000125122	0.00013061	0.000102772	0.00015417	0.000150304	0.000154427	0.000154927	0.00015456	0.000154216	0.00013061	7.32525e-05	0.00015417	0.000150304	0.00015436	0.000154515	0.000154492	0.000154365	0.00013061	0.000110262	0.00015417	0.000150304	0.000154593	0.000154642	0.000154675	0.000154365	0.00013061	0.000110272	0.00015417	0.000150304	0.000154593	0.000154643	0.000154675	0.000154359	0.00013061	0.000110272	0.00015417	0.000150304	0.000154593	0.000154643	0.000154675	0.000154676	0.00013061	0.000110272	0.00015417	0.000150304	0.000154593	0.000154643	0.000154675	0.000154677	0.00013061	0.000123823	0.00015417	0.000150304	0.000154593	0.000154643	0.000154675	0.000154677	0.00013061	0.000124336	0.00015417	0.000150304	0.000154593	0.000154643	0.000154675	0.000154677	0.00013061	0.000124336	0.00015417	0.000150304	0.000154593	0.000154643	0.000154675	0.000154677	0.00013061	0.000124336	0.00015417	0.000150304	0.000154593	0.000154643	0.000154675	0.000154677	0.00013061	0.000124336	0.00015417	0.000150304	0.000154593	0.000154643	0.000154675	0.000154677	0.00013061	0.000124336	0.00015417	0.000150304	0.000154593	0.000154643	0.000154675	0.000154677	0.00013061	0.000124336	0.00015417	0.000150304	0.000154593	0.000154643	0.000154675	0.000154677	0.00013061	0.000124336	0.00015417	0.000150304	0.000154593	0.000154643	0.000154675	0.000154677	0.00013061	0.000124336	0.00015417	0.000150304	0.000154593	0.000154643	0.000154675	0.000154677	0.00013061	0.000124336	0.00015417	0.000150304	0.000154593	0.000154643	0.000154675	0.000154677	0.00013061	0.000124336	0.00015417	0.000150304	0.000154593	0.000154643	0.000154675	0.000154677	0.00013061	0.000124336	0.00015417	0.000150304	0.000154593	0.000154643	0.000154675	0.000154677	0.00013061	0.000124336	0.00015417	0.000150304	0.000154593	0.000154643	0.000154675	0.000154677	0.00013061	0.000124336	0.00015417	0.000150304	0.000154593	0.000154643	0.000154675	0.000154677	0.00013061	0.000124336	0.00015417	0.000150304	0.000154593	0.000154643	0.000154675	0.000154677	0	0	0	0	0	0	0	0	9.51579e-05	9.51579e-05	9.51579e-05	9.51579e-05	9.51579e-05	9.51579e-05	9.51579e-05	9.51579e-05	0.000103136	0.000103136	0.000103136	0.000103136	0.000103136	0.000103136	0.000103136	0.000103136	0.000103136	0.000103136	0.000103136	0.000103136	0.000103136	0.000103136	0.000103136	0.000103136	9.74433e-05	9.74433e-05	9.74433e-05	9.74433e-05	9.74433e-05	9.74433e-05	9.74433e-05	9.74433e-05	9.74792e-05	9.74792e-05	9.74792e-05	9.74792e-05	9.74792e-05	9.74792e-05	9.74792e-05	9.74792e-05	9.74792e-05	9.74792e-05	9.74792e-05	9.74792e-05	9.74792e-05	9.74792e-05	9.74792e-05	9.74792e-05	9.74792e-05	9.74792e-05	9.74792e-05	9.74792e-05	9.74792e-05	9.74792e-05	9.74792e-05	9.74792e-05	9.74792e-05	9.74792e-05	9.74792e-05	9.74792e-05	9.74792e-05	9.74792e-05	9.74792e-05	9.74792e-05	9.74792e-05	9.74792e-05	9.74792e-05	9.74792e-05	9.74792e-05	9.74792e-05	9.74792e-05	9.74792e-05	0.00886089	0.000124639	0.000100417	0.000182453	0.000100303	0.000101315	0.000100333	0.000100286	0.336062	0.0893015	0.391657	4.35168e-05	0.0349286	2.26245e-07	2.24862e-06	4.29884e-05	0.025979	0.0318387	0.423212	3.69605e-05	0.00428813	2.21966e-07	9.89114e-07	4.77675e-05	0.0853013	0.317817	0.422535	3.70106e-05	0.0036702	2.21808e-07	9.8905e-07	4.77683e-05	0.171266	0.0155365	0.422553	3.70113e-05	0.00351169	2.21804e-07	9.8905e-07	4.77683e-05	0.206527	0.218529	0.422553	3.70113e-05	0.0034519	2.21804e-07	9.8905e-07	4.77683e-05	0.212409	0.0198172	0.422553	3.70113e-05	0.00342755	2.21804e-07	9.8905e-07	4.77683e-05	0.21313	0.187166	0.422553	3.70113e-05	0.00341733	2.21804e-07	9.8905e-07	4.77683e-05	0.213214	0.0207063	0.435075	3.70113e-05	0.00341299	2.21804e-07	9.8905e-07	4.77683e-05	0.079738	0.128397	0.379199	2.79557e-05	0.00358943	2.21804e-07	1.03698e-06	5.05121e-05	0.00123372	0.00359871	0.00531723	1.61532e-05	0.0042306	4.43514e-07	1.18335e-06	0.00067106	0.00334493	0.00290389	6.54564e-05	7.89784e-05	0.000152694	3.66152e-05	0.000107106	4.01843e-05	5.1228e-05	0.00293159	0.000106261	7.58566e-05	0.000105563	3.10506e-06	0.000105465	0.000909815	3.14432e-05	0.00293156	0.000105229	7.58538e-05	0.000105503	4.21594e-05	0.000105425	2.44171e-05	3.17665e-05	0.00232661	0.000102571	7.58538e-05	0.000106066	2.48353e-06	0.000106327	0.000998983	5.61791e-05	0.00283354	0.000101733	8.72784e-05	8.86763e-05	0.000838247	8.00233e-05	2.46753e-05	5.66945e-05	0.00484017	0.000102034	8.71862e-05	0.000103346	0.000104921	0.000103576	0.000114798	5.66949e-05	7.48966e-05	0.000102034	8.71861e-05	0.000103357	0.000105653	0.000103603	2.42854e-05	5.66949e-05	7.38562e-05	0.000102034	8.71861e-05	0.000103357	0.000105654	0.000103603	9.34583e-05	5.66949e-05	6.51477e-05	0.000102034	8.71861e-05	0.000103357	0.000105654	0.000103603	0.000103216	5.66949e-05	6.59825e-05	0.000102034	8.71861e-05	0.000103082	0.000102988	0.000103163	0.000103257	5.66949e-05	7.30509e-05	0.000102034	8.71861e-05	0.000103109	0.000102987	0.000103214	0.000103257	5.66949e-05	7.30596e-05	0.000102034	8.71861e-05	0.000103109	0.000102988	0.000103214	0.000103213	5.66949e-05	7.30596e-05	0.000102034	8.71861e-05	0.000103109	0.000102988	0.000103214	0.000103228	5.66949e-05	7.30596e-05	0.000102034	8.71861e-05	0.000103109	0.000102988	0.000103214	0.000103228	5.66949e-05	7.77889e-05	0.000102034	8.71861e-05	0.000103109	0.000102988	0.000103214	0.000103228	5.66949e-05	7.78984e-05	0.000102034	8.71861e-05	0.000103109	0.000102988	0.000103214	0.000103228	5.66949e-05	7.78984e-05	0.000102034	8.71861e-05	0.000103109	0.000102988	0.000103214	0.000103228	5.66949e-05	7.78984e-05	0.000102034	8.71861e-05	0.000103109	0.000102988	0.000103214	0.000103228	5.66949e-05	7.78984e-05	0.000102034	8.71861e-05	0.000103109	0.000102988	0.000103214	0.000103228	5.66949e-05	7.78984e-05	0.000102034	8.71861e-05	0.000103109	0.000102988	0.000103214	0.000103228	5.66949e-05	7.78984e-05	0.000102034	8.71861e-05	0.000103109	0.000102988	0.000103214	0.000103228	5.66949e-05	7.78984e-05	0.000102034	8.71861e-05	0.000103109	0.000102988	0.000103214	0.000103228	5.66949e-05	7.78984e-05	0.000102034	8.71861e-05	0.000103109	0.000102988	0.000103214	0.000103228	5.66949e-05	7.78984e-05	0.000102034	8.71861e-05	0.000103109	0.000102988	0.000103214	0.000103228	5.66949e-05	7.78984e-05	0.000102034	8.71861e-05	0.000103109	0.000102988	0.000103214	0.000103228	5.66949e-05	7.78984e-05	0.000102034	8.71861e-05	0.000103109	0.000102988	0.000103214	0.000103228	5.66949e-05	7.78984e-05	0.000102034	8.71861e-05	0.000103109	0.000102988	0.000103214	0.000103228	5.66949e-05	7.78984e-05	0.000102034	8.71861e-05	0.000103109	0.000102988	0.000103214	0.000103228	5.66949e-05	7.78984e-05	0.000102034	8.71861e-05	0.000103109	0.000102988	0.000103214	0.000103228	0	0	0	0	0	0	0	0	9.51579e-05	9.51579e-05	9.51579e-05	9.51579e-05	9.51579e-05	9.51579e-05	9.51579e-05	9.51579e-05	9.7414e-05	9.7414e-05	9.7414e-05	9.7414e-05	9.7414e-05	9.7414e-05	9.7414e-05	9.7414e-05	9.74241e-05	9.74241e-05	9.74241e-05	9.74241e-05	9.74241e-05	9.74241e-05	9.74241e-05	9.74241e-05	7.95271e-05	7.95271e-05	7.95271e-05	7.95271e-05	7.95271e-05	7.95271e-05	7.95271e-05	7.95271e-05	7.95274e-05	7.95274e-05	7.95274e-05	7.95274e-05	7.95274e-05	7.95274e-05	7.95274e-05	7.95274e-05	7.95274e-05	7.95274e-05	7.95274e-05	7.95274e-05	7.95274e-05	7.95274e-05	7.95274e-05	7.95274e-05	7.95274e-05	7.95274e-05	7.95274e-05	7.95274e-05	7.95274e-05	7.95274e-05	7.95274e-05	7.95274e-05	7.95274e-05	7.95274e-05	7.95274e-05	7.95274e-05	7.95274e-05	7.95274e-05	7.95274e-05	7.95274e-05	7.95274e-05	7.95274e-05	7.95274e-05	7.95274e-05	7.95274e-05	7.95274e-05	7.95274e-05	7.95274e-05	0.0274675	0.000116478	8.81711e-05	0.000727274	8.80753e-05	9.74246e-05	8.84394e-05	8.80246e-05	0.574102	2.64913e-05	8.14356e-05	0.00141667	1.28741e-05	0.000238551	5.62968e-05	4.09082e-06	0.68295	0.00246273	8.07464e-05	0.00127445	2.17202e-06	0.000241775	0.000121723	3.01634e-06	0.670512	0.00020266	8.07633e-05	0.00127432	2.17474e-06	0.000241653	0.000121789	3.01629e-06	0.657018	0.00388708	8.07628e-05	0.00127432	2.182e-06	0.00024165	0.000121789	3.01629e-06	0.653051	0.000296106	8.07629e-05	0.00127432	2.18484e-06	0.00024165	0.000121789	3.01629e-06	0.652449	0.00308184	8.07629e-05	0.00127432	2.18601e-06	0.00024165	0.000121789	3.01629e-06	0.652377	0.000342963	8.07629e-05	0.00127432	2.18651e-06	0.00024165	0.000121789	3.01629e-06	0.652369	0.00277765	9.69392e-05	0.00127432	2.18672e-06	0.00024165	0.000121789	3.01629e-06	0.151835	0.00029405	0.000115815	0.00047195	2.62486e-06	0.000211267	0.000140962	3.67432e-06	0.000524754	0.0032843	0.00380783	5.59674e-05	2.84027e-06	0.000106987	0.000137129	6.74337e-06	0.000353341	0.00447442	0.000114424	3.24686e-05	6.43575e-05	3.42982e-06	8.5701e-05	6.00495e-06	4.09513e-06	0.00447946	0.000102431	3.25425e-05	0.0001057	2.82461e-05	0.000101828	4.77623e-06	8.3548e-06	0.0044767	0.000102841	3.25346e-05	0.000105767	3.27235e-06	0.000101833	6.2343e-06	8.3618e-06	0.00394999	9.38709e-05	3.25346e-05	0.000107818	5.01547e-05	0.000106768	4.80311e-06	2.70742e-05	0.00297057	9.51623e-05	5.34813e-05	9.69834e-05	1.06792e-05	0.000122484	5.63463e-06	2.7179e-05	0.00164718	9.531e-05	5.35451e-05	9.83447e-05	0.00010991	9.91857e-05	2.92002e-05	2.71791e-05	7.11194e-05	9.53102e-05	5.35452e-05	9.83431e-05	0.000108913	9.93275e-05	0.000160277	2.71791e-05	6.9192e-05	9.53102e-05	5.35452e-05	9.83431e-05	0.00010892	9.93278e-05	9.93786e-05	2.71791e-05	7.84306e-05	9.53102e-05	5.35452e-05	9.83431e-05	0.00010892	9.93278e-05	9.75733e-05	2.71791e-05	8.27262e-05	9.53102e-05	5.35452e-05	9.74032e-05	9.46632e-05	9.70052e-05	9.76006e-05	2.71791e-05	8.34846e-05	9.53102e-05	5.35452e-05	9.74143e-05	9.47145e-05	9.69792e-05	9.76006e-05	2.71791e-05	8.3494e-05	9.53102e-05	5.35452e-05	9.74144e-05	9.47146e-05	9.69792e-05	9.73704e-05	2.71791e-05	8.34941e-05	9.53102e-05	5.35452e-05	9.74144e-05	9.47146e-05	9.69792e-05	9.73989e-05	2.71791e-05	8.34941e-05	9.53102e-05	5.35452e-05	9.74144e-05	9.47146e-05	9.69792e-05	9.7399e-05	2.71791e-05	7.84178e-05	9.53102e-05	5.35452e-05	9.74144e-05	9.47146e-05	9.69792e-05	9.7399e-05	2.71791e-05	7.83561e-05	9.53102e-05	5.35452e-05	9.74144e-05	9.47146e-05	9.69792e-05	9.7399e-05	2.71791e-05	7.8356e-05	9.53102e-05	5.35452e-05	9.74144e-05	9.47146e-05	9.69792e-05	9.7399e-05	2.71791e-05	7.8356e-05	9.53102e-05	5.35452e-05	9.74144e-05	9.47146e-05	9.69792e-05	9.7399e-05	2.71791e-05	7.8356e-05	9.53102e-05	5.35452e-05	9.74144e-05	9.47146e-05	9.69792e-05	9.7399e-05	2.71791e-05	7.8356e-05	9.53102e-05	5.35452e-05	9.74144e-05	9.47146e-05	9.69792e-05	9.7399e-05	2.71791e-05	7.8356e-05	9.53102e-05	5.35452e-05	9.74144e-05	9.47146e-05	9.69792e-05	9.7399e-05	2.71791e-05	7.8356e-05	9.53102e-05	5.35452e-05	9.74144e-05	9.47146e-05	9.69792e-05	9.7399e-05	2.71791e-05	7.8356e-05	9.53102e-05	5.35452e-05	9.74144e-05	9.47146e-05	9.69792e-05	9.7399e-05	2.71791e-05	7.8356e-05	9.53102e-05	5.35452e-05	9.74144e-05	9.47146e-05	9.69792e-05	9.7399e-05	2.71791e-05	7.8356e-05	9.53102e-05	5.35452e-05	9.74144e-05	9.47146e-05	9.69792e-05	9.7399e-05	2.71791e-05	7.8356e-05	9.53102e-05	5.35452e-05	9.74144e-05	9.47146e-05	9.69792e-05	9.7399e-05	2.71791e-05	7.8356e-05	9.53102e-05	5.35452e-05	9.74144e-05	9.47146e-05	9.69792e-05	9.7399e-05	2.71791e-05	7.8356e-05	9.53102e-05	5.35452e-05	9.74144e-05	9.47146e-05	9.69792e-05	9.7399e-05	2.71791e-05	7.8356e-05	9.53102e-05	5.35452e-05	9.74144e-05	9.47146e-05	9.69792e-05	9.7399e-05	0	0	0	0	0	0	0	0	9.51579e-05	9.51579e-05	9.51579e-05	9.51579e-05	9.51579e-05	9.51579e-05	9.51579e-05	9.51579e-05	7.89714e-05	7.89714e-05	7.89714e-05	7.89714e-05	7.89714e-05	7.89714e-05	7.89714e-05	7.89714e-05	7.8967e-05	7.8967e-05	7.8967e-05	7.8967e-05	7.8967e-05	7.8967e-05	7.8967e-05	7.8967e-05	5.11226e-05	5.11226e-05	5.11226e-05	5.11226e-05	5.11226e-05	5.11226e-05	5.11226e-05	5.11226e-05	5.1107e-05	5.1107e-05	5.1107e-05	5.1107e-05	5.1107e-05	5.1107e-05	5.1107e-05	5.1107e-05	5.1107e-05	5.1107e-05	5.1107e-05	5.1107e-05	5.1107e-05	5.1107e-05	5.1107e-05	5.1107e-05	5.1107e-05	5.1107e-05	5.1107e-05	5.1107e-05	5.1107e-05	5.1107e-05	5.1107e-05	5.1107e-05	5.1107e-05	5.1107e-05	5.1107e-05	5.1107e-05	5.1107e-05	5.1107e-05	5.1107e-05	5.1107e-05	5.1107e-05	5.1107e-05	5.1107e-05	5.1107e-05	5.1107e-05	5.1107e-05	5.1107e-05	5.1107e-05	0.0056303	7.89428e-05	6.3601e-05	0.0056303	6.3601e-05	0.000115563	6.53471e-05	6.35285e-05	9.03882e-05	2.18137e-07	1.39895e-08	0.0627195	3.87937e-07	0.000818827	2.37536e-05	3.45058e-06	0.000158294	1.88104e-07	1.42252e-08	0.0745213	4.99496e-06	0.000841028	4.06103e-05	2.63466e-06	0.000189227	2.83602e-08	1.42195e-08	0.0745352	4.96739e-06	0.000841722	4.06118e-05	2.63463e-06	0.000212569	4.69934e-07	1.42196e-08	0.0745354	4.93561e-06	0.000841739	4.06118e-05	2.63463e-06	0.000219875	4.70392e-08	1.42196e-08	0.0745354	4.92326e-06	0.00084174	4.06118e-05	2.63463e-06	0.00022101	3.9338e-07	1.42196e-08	0.0745354	4.91817e-06	0.00084174	4.06118e-05	2.63463e-06	0.000221147	5.84967e-08	1.42196e-08	0.0745354	4.91603e-06	0.00084174	4.06118e-05	2.63463e-06	0.000221163	4.22209e-07	2.102e-08	0.0745354	4.91511e-06	0.00084174	4.06118e-05	2.63463e-06	1.28022e-05	8.97737e-08	2.40276e-08	0.00959449	7.26511e-06	0.000392941	5.12075e-05	3.98748e-06	1.16434e-07	1.84693e-06	2.76025e-07	9.98485e-05	8.08972e-06	0.000135212	4.92862e-05	6.30612e-05	2.26068e-08	2.13269e-06	0.000155554	8.20534e-06	7.93564e-05	1.5916e-06	6.59054e-05	5.69443e-05	1.71492e-06	2.11037e-06	9.22087e-05	7.62853e-06	9.40149e-05	1.53353e-05	7.99066e-05	9.039e-05	3.72126e-06	2.10831e-06	9.2519e-05	7.62794e-06	9.40302e-05	1.48119e-06	7.99404e-05	5.29415e-05	3.73428e-06	2.38882e-06	7.60962e-05	7.62794e-06	9.80014e-05	3.98564e-05	9.25254e-05	9.26755e-05	1.55243e-05	1.82502e-06	7.68781e-05	2.19937e-05	8.98131e-05	3.23505e-05	0.000107373	4.32944e-05	1.52813e-05	5.85272e-07	7.67802e-05	2.2021e-05	8.0586e-05	0.000103294	8.2784e-05	0.000297968	1.52811e-05	6.74297e-05	7.67802e-05	2.2021e-05	8.05818e-05	0.000102592	8.26115e-05	0.00081966	1.52811e-05	6.76979e-05	7.67802e-05	2.2021e-05	8.05818e-05	0.000102583	8.26111e-05	9.86212e-05	1.52811e-05	8.53588e-05	7.67802e-05	2.2021e-05	8.05818e-05	0.000102583	8.26111e-05	7.94109e-05	1.52811e-05	9.62019e-05	7.67802e-05	2.2021e-05	7.89322e-05	6.67439e-05	7.67876e-05	7.93502e-05	1.52811e-05	8.0331e-05	7.67802e-05	2.2021e-05	7.88738e-05	6.66355e-05	7.66921e-05	7.93501e-05	1.52811e-05	8.03215e-05	7.67802e-05	2.2021e-05	7.88738e-05	6.66352e-05	7.66919e-05	7.87668e-05	1.52811e-05	8.03215e-05	7.67802e-05	2.2021e-05	7.88738e-05	6.66352e-05	7.66919e-05	7.86999e-05	1.52811e-05	8.03215e-05	7.67802e-05	2.2021e-05	7.88738e-05	6.66352e-05	7.66919e-05	7.86998e-05	1.52811e-05	7.15307e-05	7.67802e-05	2.2021e-05	7.88738e-05	6.66352e-05	7.66919e-05	7.86998e-05	1.52811e-05	7.13792e-05	7.67802e-05	2.2021e-05	7.88738e-05	6.66352e-05	7.66919e-05	7.86998e-05	1.52811e-05	7.13791e-05	7.67802e-05	2.2021e-05	7.88738e-05	6.66352e-05	7.66919e-05	7.86998e-05	1.52811e-05	7.13791e-05	7.67802e-05	2.2021e-05	7.88738e-05	6.66352e-05	7.66919e-05	7.86998e-05	1.52811e-05	7.13791e-05	7.67802e-05	2.2021e-05	7.88738e-05	6.66352e-05	7.66919e-05	7.86998e-05	1.52811e-05	7.13791e-05	7.67802e-05	2.2021e-05	7.88738e-05	6.66352e-05	7.66919e-05	7.86998e-05	1.52811e-05	7.13791e-05	7.67802e-05	2.2021e-05	7.88738e-05	6.66352e-05	7.66919e-05	7.86998e-05	1.52811e-05	7.13791e-05	7.67802e-05	2.2021e-05	7.88738e-05	6.66352e-05	7.66919e-05	7.86998e-05	1.52811e-05	7.13791e-05	7.67802e-05	2.2021e-05	7.88738e-05	6.66352e-05	7.66919e-05	7.86998e-05	1.52811e-05	7.13791e-05	7.67802e-05	2.2021e-05	7.88738e-05	6.66352e-05	7.66919e-05	7.86998e-05	1.52811e-05	7.13791e-05	7.67802e-05	2.2021e-05	7.88738e-05	6.66352e-05	7.66919e-05	7.86998e-05	1.52811e-05	7.13791e-05	7.67802e-05	2.2021e-05	7.88738e-05	6.66352e-05	7.66919e-05	7.86998e-05	1.52811e-05	7.13791e-05	7.67802e-05	2.2021e-05	7.88738e-05	6.66352e-05	7.66919e-05	7.86998e-05	1.52811e-05	7.13791e-05	7.67802e-05	2.2021e-05	7.88738e-05	6.66352e-05	7.66919e-05	7.86998e-05	1.52811e-05	7.13791e-05	7.67802e-05	2.2021e-05	7.88738e-05	6.66352e-05	7.66919e-05	7.86998e-05	0	0	0	0	0	0	0	0	9.51579e-05	9.51579e-05	9.51579e-05	9.51579e-05	9.51579e-05	9.51579e-05	9.51579e-05	9.51579e-05	0.00010038	0.00010038	0.00010038	0.00010038	0.00010038	0.00010038	0.00010038	0.00010038	0.000100372	0.000100372	0.000100372	0.000100372	0.000100372	0.000100372	0.000100372	0.000100372	5.73192e-05	5.73192e-05	5.73192e-05	5.73192e-05	5.73192e-05	5.73192e-05	5.73192e-05	5.73192e-05	5.73326e-05	5.73326e-05	5.73326e-05	5.73326e-05	5.73326e-05	5.73326e-05	5.73326e-05	5.73326e-05	5.73326e-05	5.73326e-05	5.73326e-05	5.73326e-05	5.73326e-05	5.73326e-05	5.73326e-05	5.73326e-05	5.73326e-05	5.73326e-05	5.73326e-05	5.73326e-05	5.73326e-05	5.73326e-05	5.73326e-05	5.73326e-05	5.73326e-05	5.73326e-05	5.73326e-05	5.73326e-05	5.73326e-05	5.73326e-05	5.73326e-05	5.73326e-05	5.73326e-05	5.73326e-05	5.73326e-05	5.73326e-05	5.73326e-05	5.73326e-05	5.73326e-05	5.73326e-05	0.000626907	8.39722e-05	7.59137e-05	0.0237646	7.59963e-05	0.000626907	8.39722e-05	7.59137e-05	0.00123339	0.000141953	2.83798e-05	0.963935	0.000185034	0.00828038	1.85908e-06	1.25826e-05	0.00223229	4.47097e-06	3.21649e-05	0.968154	0.0010245	0.00906445	9.28894e-07	1.26961e-05	0.00739394	2.24864e-05	3.20777e-05	0.968195	0.000899142	0.00906894	9.29213e-07	1.26963e-05	0.0160008	2.78604e-05	3.20799e-05	0.968196	0.000861012	0.00906905	9.29213e-07	1.26963e-05	0.0199851	3.7065e-05	3.20799e-05	0.968196	0.000846607	0.00906905	9.29213e-07	1.26963e-05	0.020678	3.22045e-05	3.20799e-05	0.968196	0.000840739	0.00906905	9.29213e-07	1.26963e-05	0.0207634	5.27091e-05	3.20799e-05	0.968196	0.000838276	0.00906905	9.29213e-07	1.26963e-05	0.0207734	6.02291e-05	5.30755e-05	0.968196	0.00083723	0.00906905	9.29213e-07	1.26963e-05	0.0028846	0.00035856	4.61061e-05	0.666365	0.00138371	0.00124643	1.05342e-06	2.12767e-05	0.000200787	0.00320323	1.34479e-06	0.00486268	0.00173924	0.000192138	1.06754e-06	0.492633	1.66247e-06	0.00269994	0.000334139	5.0606e-06	0.000176768	1.8407e-06	7.69109e-05	0.090171	1.23473e-05	0.00264961	0.000126759	4.96426e-06	0.000125866	7.33437e-06	8.60648e-05	0.679351	1.01552e-05	0.00263844	0.000126645	4.96264e-06	0.000125783	1.68024e-06	8.60554e-05	0.057315	1.04469e-05	0.00331779	9.84639e-05	4.96264e-06	0.000132681	1.41102e-05	0.000108506	0.699681	2.82934e-05	0.000500432	9.81083e-05	1.93743e-05	8.82352e-05	0.00202745	0.000195768	0.0465092	2.80046e-05	7.31163e-06	9.82316e-05	1.94209e-05	0.000102992	0.000113001	0.000102385	0.283033	2.80042e-05	0.000107552	9.82316e-05	1.94209e-05	0.000102997	0.000109103	0.000102044	0.0470325	2.80042e-05	0.000101764	9.82316e-05	1.94209e-05	0.000102997	0.000109082	0.000102043	0.000132611	2.80042e-05	0.000117787	9.82316e-05	1.94209e-05	0.000102997	0.000109082	0.000102043	0.000100709	2.80042e-05	0.000101477	9.82316e-05	1.94209e-05	0.000100283	5.5386e-05	9.08753e-05	0.000100636	2.80042e-05	0.000105001	9.82316e-05	1.94209e-05	0.000100253	5.51561e-05	9.07202e-05	0.000100636	2.80042e-05	0.000104992	9.82316e-05	1.94209e-05	0.000100253	5.51559e-05	9.072e-05	9.94575e-05	2.80042e-05	0.000104992	9.82316e-05	1.94209e-05	0.000100253	5.51559e-05	9.072e-05	9.94263e-05	2.80042e-05	0.000104992	9.82316e-05	1.94209e-05	0.000100253	5.51559e-05	9.072e-05	9.94263e-05	2.80042e-05	9.75911e-05	9.82316e-05	1.94209e-05	0.000100253	5.51559e-05	9.072e-05	9.94263e-05	2.80042e-05	9.76104e-05	9.82316e-05	1.94209e-05	0.000100253	5.51559e-05	9.072e-05	9.94263e-05	2.80042e-05	9.76104e-05	9.82316e-05	1.94209e-05	0.000100253	5.51559e-05	9.072e-05	9.94263e-05	2.80042e-05	9.76104e-05	9.82316e-05	1.94209e-05	0.000100253	5.51559e-05	9.072e-05	9.94263e-05	2.80042e-05	9.76104e-05	9.82316e-05	1.94209e-05	0.000100253	5.51559e-05	9.072e-05	9.94263e-05	2.80042e-05	9.76104e-05	9.82316e-05	1.94209e-05	0.000100253	5.51559e-05	9.072e-05	9.94263e-05	2.80042e-05	9.76104e-05	9.82316e-05	1.94209e-05	0.000100253	5.51559e-05	9.072e-05	9.94263e-05	2.80042e-05	9.76104e-05	9.82316e-05	1.94209e-05	0.000100253	5.51559e-05	9.072e-05	9.94263e-05	2.80042e-05	9.76104e-05	9.82316e-05	1.94209e-05	0.000100253	5.51559e-05	9.072e-05	9.94263e-05	2.80042e-05	9.76104e-05	9.82316e-05	1.94209e-05	0.000100253	5.51559e-05	9.072e-05	9.94263e-05	2.80042e-05	9.76104e-05	9.82316e-05	1.94209e-05	0.000100253	5.51559e-05	9.072e-05	9.94263e-05	2.80042e-05	9.76104e-05	9.82316e-05	1.94209e-05	0.000100253	5.51559e-05	9.072e-05	9.94263e-05	2.80042e-05	9.76104e-05	9.82316e-05	1.94209e-05	0.000100253	5.51559e-05	9.072e-05	9.94263e-05	2.80042e-05	9.76104e-05	9.82316e-05	1.94209e-05	0.000100253	5.51559e-05	9.072e-05	9.94263e-05	2.80042e-05	9.76104e-05	9.82316e-05	1.94209e-05	0.000100253	5.51559e-05	9.072e-05	9.94263e-05	0	0	0	0	0	0	0	0	9.51579e-05	9.51579e-05	9.51579e-05	9.51579e-05	9.51579e-05	9.51579e-05	9.51579e-05	9.51579e-05	0.000111473	0.000111473	0.000111473	0.000111473	0.000111473	0.000111473	0.000111473	0.000111473	0.000111459	0.000111459	0.000111459	0.000111459	0.000111459	0.000111459	0.000111459	0.000111459	7.21586e-05	7.21586e-05	7.21586e-05	7.21586e-05	7.21586e-05	7.21586e-05	7.21586e-05	7.21586e-05	7.21851e-05	7.21851e-05	7.21851e-05	7.21851e-05	7.21851e-05	7.21851e-05	7.21851e-05	7.21851e-05	7.21851e-05	7.21851e-05	7.21851e-05	7.21851e-05	7.21851e-05	7.21851e-05	7.21851e-05	7.21851e-05	7.21851e-05	7.21851e-05	7.21851e-05	7.21851e-05	7.21851e-05	7.21851e-05	7.21851e-05	7.21851e-05	7.21851e-05	7.21851e-05	7.21851e-05	7.21851e-05	7.21851e-05	7.21851e-05	7.21851e-05	7.21851e-05	7.21851e-05	7.21851e-05	7.21851e-05	7.21851e-05	7.21851e-05	7.21851e-05	7.21851e-05	7.21851e-05	0.000163221	9.22977e-05	8.97292e-05	0.00793415	8.98316e-05	0.00793415	0.0001115	8.98316e-05	8.21683e-05	0.0176733	0.00602793	0.241838	0.0224004	0.0230751	3.36622e-05	0.00494993	0.000103974	1.54214e-05	0.00649058	0.260426	0.101093	0.0241811	6.70459e-06	0.0081625	0.00020457	0.00189129	0.00648015	0.26058	0.0944243	0.0241907	6.70289e-06	0.00816278	0.000325832	2.6549e-05	0.00648042	0.260582	0.0922365	0.0241909	6.70289e-06	0.00816278	0.000372915	0.00148511	0.00648041	0.260582	0.091397	0.0241909	6.70289e-06	0.00816278	0.000380721	4.14104e-05	0.00648041	0.260582	0.0910529	0.0241909	6.70289e-06	0.00816278	0.000381676	0.00152168	0.00648041	0.260582	0.0909082	0.0241909	6.70289e-06	0.00816278	0.000381787	7.35967e-05	0.00954999	0.260582	0.0908465	0.0241909	6.70289e-06	0.00816278	0.000178189	0.0056496	0.00655839	0.0406658	0.128665	0.00143266	5.91257e-06	0.0118685	7.25278e-05	0.00043198	3.86809e-06	0.000416966	0.128156	4.39795e-05	5.26177e-06	0.806981	5.22562e-06	0.000256226	0.000204755	1.02662e-05	0.000306469	0.000332676	9.93935e-05	0.566438	0.000165842	0.000253458	0.000136366	1.07875e-05	0.000132725	3.74468e-05	7.93174e-05	0.889051	4.11657e-05	0.000252888	0.000135643	1.07878e-05	0.000132566	0.00033114	7.9285e-05	0.494095	4.19368e-05	0.000292369	0.000111569	1.07878e-05	0.000138164	3.12894e-05	8.98818e-05	0.892536	6.13889e-05	0.000101245	0.000110352	3.11044e-05	9.53232e-05	0.00884804	0.00011668	0.452436	6.12837e-05	1.05733e-05	0.000110349	3.11083e-05	0.000113596	4.57734e-05	9.58264e-05	0.13064	6.12833e-05	0.00011885	0.000110349	3.11083e-05	0.000113605	4.49861e-05	9.55743e-05	0.00288045	6.12833e-05	0.000116364	0.000110349	3.11083e-05	0.000113605	4.49788e-05	9.5574e-05	0.000117114	6.12833e-05	0.000122022	0.000110349	3.11083e-05	0.000113605	4.49788e-05	9.5574e-05	0.000109838	6.12833e-05	9.79999e-05	0.000110349	3.11083e-05	0.000111279	3.11997e-05	8.97634e-05	0.000109799	6.12833e-05	0.000113397	0.000110349	3.11083e-05	0.000111298	3.11126e-05	8.97363e-05	0.000109799	6.12833e-05	0.000113384	0.000110349	3.11083e-05	0.000111298	3.11126e-05	8.97362e-05	0.000109099	6.12833e-05	0.000113384	0.000110349	3.11083e-05	0.000111298	3.11126e-05	8.97362e-05	0.000109111	6.12833e-05	0.000113384	0.000110349	3.11083e-05	0.000111298	3.11126e-05	8.97362e-05	0.000109111	6.12833e-05	0.000110733	0.000110349	3.11083e-05	0.000111298	3.11126e-05	8.97362e-05	0.000109111	6.12833e-05	0.000110995	0.000110349	3.11083e-05	0.000111298	3.11126e-05	8.97362e-05	0.000109111	6.12833e-05	0.000110996	0.000110349	3.11083e-05	0.000111298	3.11126e-05	8.97362e-05	0.000109111	6.12833e-05	0.000110996	0.000110349	3.11083e-05	0.000111298	3.11126e-05	8.97362e-05	0.000109111	6.12833e-05	0.000110996	0.000110349	3.11083e-05	0.000111298	3.11126e-05	8.97362e-05	0.000109111	6.12833e-05	0.000110996	0.000110349	3.11083e-05	0.000111298	3.11126e-05	8.97362e-05	0.000109111	6.12833e-05	0.000110996	0.000110349	3.11083e-05	0.000111298	3.11126e-05	8.97362e-05	0.000109111	6.12833e-05	0.000110996	0.000110349	3.11083e-05	0.000111298	3.11126e-05	8.97362e-05	0.000109111	6.12833e-05	0.000110996	0.000110349	3.11083e-05	0.000111298	3.11126e-05	8.97362e-05	0.000109111	6.12833e-05	0.000110996	0.000110349	3.11083e-05	0.000111298	3.11126e-05	8.97362e-05	0.000109111	6.12833e-05	0.000110996	0.000110349	3.11083e-05	0.000111298	3.11126e-05	8.97362e-05	0.000109111	6.12833e-05	0.000110996	0.000110349	3.11083e-05	0.000111298	3.11126e-05	8.97362e-05	0.000109111	6.12833e-05	0.000110996	0.000110349	3.11083e-05	0.000111298	3.11126e-05	8.97362e-05	0.000109111	6.12833e-05	0.000110996	0.000110349	3.11083e-05	0.000111298	3.11126e-05	8.97362e-05	0.000109111	6.12833e-05	0.000110996	0.000110349	3.11083e-05	0.000111298	3.11126e-05	8.97362e-05	0.000109111	0	0	0	0	0	0	0	0	9.51579e-05	9.51579e-05	9.51579e-05	9.51579e-05	9.51579e-05	9.51579e-05	9.51579e-05	9.51579e-05	0.000101746	0.000101746	0.000101746	0.000101746	0.000101746	0.000101746	0.000101746	0.000101746	0.000101727	0.000101727	0.000101727	0.000101727	0.000101727	0.000101727	0.000101727	0.000101727	8.30393e-05	8.30393e-05	8.30393e-05	8.30393e-05	8.30393e-05	8.30393e-05	8.30393e-05	8.30393e-05	8.30521e-05	8.30521e-05	8.30521e-05	8.30521e-05	8.30521e-05	8.30521e-05	8.30521e-05	8.30521e-05	8.30521e-05	8.30521e-05	8.30521e-05	8.30521e-05	8.30521e-05	8.30521e-05	8.30521e-05	8.30521e-05	8.30521e-05	8.30521e-05	8.30521e-05	8.30521e-05	8.30521e-05	8.30521e-05	8.30521e-05	8.30521e-05	8.30521e-05	8.30521e-05	8.30521e-05	8.30521e-05	8.30521e-05	8.30521e-05	8.30521e-05	8.30521e-05	8.30521e-05	8.30521e-05	8.30521e-05	8.30521e-05	8.30521e-05	8.30521e-05	8.30521e-05	8.30521e-05	0.000101742	9.2359e-05	9.19259e-05	0.000759486	9.19788e-05	0.0286501	0.000121641	9.20788e-05	3.94234e-07	0.00245923	0.000147902	0.0092017	0.00584208	0.143939	0.000238714	0.0426084	7.0944e-07	2.19489e-07	0.000151584	0.0115243	0.174173	0.147417	4.38708e-05	0.0774677	8.53977e-07	3.92064e-05	0.000151496	0.0115276	0.172641	0.147545	4.38399e-05	0.0774703	1.00996e-06	2.61845e-07	0.000151498	0.0115277	0.171323	0.147548	4.38399e-05	0.0774703	1.06035e-06	2.64397e-05	0.000151498	0.0115277	0.17081	0.147548	4.38399e-05	0.0774703	1.06823e-06	4.23246e-07	0.000151498	0.0115277	0.170599	0.147548	4.38399e-05	0.0774703	1.06918e-06	2.4735e-05	0.000151498	0.0115277	0.170511	0.147548	4.38399e-05	0.0774703	1.06929e-06	7.06511e-07	0.000181839	0.0115277	0.170473	0.147548	4.38399e-05	0.0774703	9.34834e-07	6.46586e-05	0.000120324	0.00429711	0.197846	0.0162433	3.47686e-05	0.0896259	6.68372e-07	2.03816e-06	6.81513e-08	0.000475794	0.178224	0.000153695	2.78213e-05	0.656986	1.04346e-07	1.09236e-06	0.000157808	3.25266e-05	0.000297414	0.00512816	0.000101365	0.677115	0.000385945	1.0793e-06	0.00011243	3.40274e-05	0.000110351	0.000277455	7.29943e-05	0.799239	8.02529e-05	1.07816e-06	0.000111879	3.40364e-05	0.000110203	0.00512981	7.29773e-05	0.653912	8.1045e-05	1.12973e-06	0.000102118	3.40364e-05	0.00011234	5.56294e-05	6.43733e-05	0.798186	8.66701e-05	7.48309e-07	0.000101713	5.595e-05	9.5807e-05	0.00348464	7.36439e-05	0.637363	8.59834e-05	2.14482e-07	0.000101466	5.59079e-05	0.000102592	1.37726e-05	7.24536e-05	0.0598737	8.59824e-05	0.000101886	0.000101465	5.59078e-05	0.000102596	1.36916e-05	7.22045e-05	0.00104888	8.59824e-05	0.000103499	0.000101465	5.59078e-05	0.000102596	1.3689e-05	7.22041e-05	0.000104538	8.59824e-05	0.00010441	0.000101465	5.59078e-05	0.000102596	1.3689e-05	7.22041e-05	9.83418e-05	8.59824e-05	9.55293e-05	0.000101465	5.59078e-05	0.000101616	1.97348e-05	7.68782e-05	9.82769e-05	8.59824e-05	0.000102025	0.000101465	5.59078e-05	0.000101608	1.96835e-05	7.6869e-05	9.82767e-05	8.59824e-05	0.000102002	0.000101465	5.59078e-05	0.000101608	1.96835e-05	7.68688e-05	9.89078e-05	8.59824e-05	0.000102002	0.000101465	5.59078e-05	0.000101608	1.96835e-05	7.68688e-05	9.88817e-05	8.59824e-05	0.000102002	0.000101465	5.59078e-05	0.000101608	1.96835e-05	7.68688e-05	9.88816e-05	8.59824e-05	0.000101568	0.000101465	5.59078e-05	0.000101608	1.96835e-05	7.68688e-05	9.88816e-05	8.59824e-05	0.000101779	0.000101465	5.59078e-05	0.000101608	1.96835e-05	7.68688e-05	9.88816e-05	8.59824e-05	0.000101779	0.000101465	5.59078e-05	0.000101608	1.96835e-05	7.68688e-05	9.88816e-05	8.59824e-05	0.000101779	0.000101465	5.59078e-05	0.000101608	1.96835e-05	7.68688e-05	9.88816e-05	8.59824e-05	0.000101779	0.000101465	5.59078e-05	0.000101608	1.96835e-05	7.68688e-05	9.88816e-05	8.59824e-05	0.000101779	0.000101465	5.59078e-05	0.000101608	1.96835e-05	7.68688e-05	9.88816e-05	8.59824e-05	0.000101779	0.000101465	5.59078e-05	0.000101608	1.96835e-05	7.68688e-05	9.88816e-05	8.59824e-05	0.000101779	0.000101465	5.59078e-05	0.000101608	1.96835e-05	7.68688e-05	9.88816e-05	8.59824e-05	0.000101779	0.000101465	5.59078e-05	0.000101608	1.96835e-05	7.68688e-05	9.88816e-05	8.59824e-05	0.000101779	0.000101465	5.59078e-05	0.000101608	1.96835e-05	7.68688e-05	9.88816e-05	8.59824e-05	0.000101779	0.000101465	5.59078e-05	0.000101608	1.96835e-05	7.68688e-05	9.88816e-05	8.59824e-05	0.000101779	0.000101465	5.59078e-05	0.000101608	1.96835e-05	7.68688e-05	9.88816e-05	8.59824e-05	0.000101779	0.000101465	5.59078e-05	0.000101608	1.96835e-05	7.68688e-05	9.88816e-05	8.59824e-05	0.000101779	0.000101465	5.59078e-05	0.000101608	1.96835e-05	7.68688e-05	9.88816e-05	8.59824e-05	0.000101779	0.000101465	5.59078e-05	0.000101608	1.96835e-05	7.68688e-05	9.88816e-05	0	0	0	0	0	0	0	0	9.51579e-05	9.51579e-05	9.51579e-05	9.51579e-05	9.51579e-05	9.51579e-05	9.51579e-05	9.51579e-05	7.27572e-05	7.27572e-05	7.27572e-05	7.27572e-05	7.27572e-05	7.27572e-05	7.27572e-05	7.27572e-05	7.27561e-05	7.27561e-05	7.27561e-05	7.27561e-05	7.27561e-05	7.27561e-05	7.27561e-05	7.27561e-05	6.87403e-05	6.87403e-05	6.87403e-05	6.87403e-05	6.87403e-05	6.87403e-05	6.87403e-05	6.87403e-05	6.86878e-05	6.86878e-05	6.86878e-05	6.86878e-05	6.86878e-05	6.86878e-05	6.86878e-05	6.86878e-05	6.86878e-05	6.86878e-05	6.86878e-05	6.86878e-05	6.86878e-05	6.86878e-05	6.86878e-05	6.86878e-05	6.86878e-05	6.86878e-05	6.86878e-05	6.86878e-05	6.86878e-05	6.86878e-05	6.86878e-05	6.86878e-05	6.86878e-05	6.86878e-05	6.86878e-05	6.86878e-05	6.86878e-05	6.86878e-05	6.86878e-05	6.86878e-05	6.86878e-05	6.86878e-05	6.86878e-05	6.86878e-05	6.86878e-05	6.86878e-05	6.86878e-05	6.86878e-05	7.13905e-05	7.06984e-05	7.06659e-05	0.000128567	7.06773e-05	0.00625995	8.78261e-05	7.07579e-05	5.42326e-09	8.59297e-09	5.41952e-10	7.25678e-07	2.53457e-08	0.0976675	0.0718455	0.0010382	3.24036e-08	3.62097e-08	4.33524e-10	8.79585e-07	4.34555e-07	0.0913246	0.214436	0.00096326	3.79171e-09	1.09799e-09	4.35585e-10	8.77543e-07	5.64878e-07	0.0914036	0.214324	0.000963235	9.70522e-10	1.24315e-08	4.35531e-10	8.77517e-07	6.09383e-07	0.0914056	0.214324	0.000963235	6.53765e-10	1.0569e-09	4.35533e-10	8.77515e-07	6.27629e-07	0.0914057	0.214324	0.000963235	6.15181e-10	9.01569e-09	4.35533e-10	8.77515e-07	6.35309e-07	0.0914057	0.214324	0.000963235	6.10666e-10	8.87936e-10	4.35533e-10	8.77515e-07	6.38577e-07	0.0914057	0.214324	0.000963235	6.10142e-10	4.97372e-09	4.5838e-10	8.77515e-07	6.39973e-07	0.0914057	0.214324	0.000963235	6.10083e-10	2.36573e-10	6.25198e-10	6.62806e-07	6.74173e-07	0.0311619	0.190731	0.000998877	8.19414e-10	4.93544e-10	6.55265e-07	4.34931e-07	4.69829e-07	0.000168994	0.131838	5.01749e-09	2.78297e-08	6.3221e-10	5.07729e-05	5.3408e-05	4.7539e-05	0.000356617	6.6688e-05	5.7506e-07	3.83843e-05	6.35207e-10	7.3783e-05	5.34533e-05	7.41857e-05	0.000665163	6.07863e-05	2.73986e-09	7.41313e-05	6.37971e-10	7.4407e-05	5.34799e-05	7.42485e-05	0.000345294	6.0828e-05	1.34982e-06	7.14352e-05	6.44667e-10	7.2527e-05	5.348e-05	7.4645e-05	0.000400313	4.82418e-05	2.32427e-09	7.14283e-05	4.33309e-09	7.31464e-05	6.15349e-05	0.000106173	1.77368e-07	3.28331e-05	1.24084e-06	7.07305e-05	1.86623e-07	7.27324e-05	6.14298e-05	7.29314e-05	9.91596e-06	5.1933e-05	4.66698e-08	7.07303e-05	6.66506e-05	7.27322e-05	6.14298e-05	7.29199e-05	1.02585e-05	5.19846e-05	9.83559e-07	7.07303e-05	7.31238e-05	7.27322e-05	6.14298e-05	7.29199e-05	1.02594e-05	5.19844e-05	6.48287e-05	7.07303e-05	7.31921e-05	7.27322e-05	6.14298e-05	7.29199e-05	1.02594e-05	5.19844e-05	7.02513e-05	7.07303e-05	9.37819e-05	7.27322e-05	6.14298e-05	7.27261e-05	2.02066e-05	5.83731e-05	7.02332e-05	7.07303e-05	7.30007e-05	7.27322e-05	6.14298e-05	7.2692e-05	2.02676e-05	5.84181e-05	7.02332e-05	7.07303e-05	7.29885e-05	7.27322e-05	6.14298e-05	7.2692e-05	2.02676e-05	5.8418e-05	7.10657e-05	7.07303e-05	7.29885e-05	7.27322e-05	6.14298e-05	7.2692e-05	2.02676e-05	5.8418e-05	7.10254e-05	7.07303e-05	7.29885e-05	7.27322e-05	6.14298e-05	7.2692e-05	2.02676e-05	5.8418e-05	7.10254e-05	7.07303e-05	7.29566e-05	7.27322e-05	6.14298e-05	7.2692e-05	2.02676e-05	5.8418e-05	7.10254e-05	7.07303e-05	7.27902e-05	7.27322e-05	6.14298e-05	7.2692e-05	2.02676e-05	5.8418e-05	7.10254e-05	7.07303e-05	7.27902e-05	7.27322e-05	6.14298e-05	7.2692e-05	2.02676e-05	5.8418e-05	7.10254e-05	7.07303e-05	7.27902e-05	7.27322e-05	6.14298e-05	7.2692e-05	2.02676e-05	5.8418e-05	7.10254e-05	7.07303e-05	7.27902e-05	7.27322e-05	6.14298e-05	7.2692e-05	2.02676e-05	5.8418e-05	7.10254e-05	7.07303e-05	7.27902e-05	7.27322e-05	6.14298e-05	7.2692e-05	2.02676e-05	5.8418e-05	7.10254e-05	7.07303e-05	7.27902e-05	7.27322e-05	6.14298e-05	7.2692e-05	2.02676e-05	5.8418e-05	7.10254e-05	7.07303e-05	7.27902e-05	7.27322e-05	6.14298e-05	7.2692e-05	2.02676e-05	5.8418e-05	7.10254e-05	7.07303e-05	7.27902e-05	7.27322e-05	6.14298e-05	7.2692e-05	2.02676e-05	5.8418e-05	7.10254e-05	7.07303e-05	7.27902e-05	7.27322e-05	6.14298e-05	7.2692e-05	2.02676e-05	5.8418e-05	7.10254e-05	7.07303e-05	7.27902e-05	7.27322e-05	6.14298e-05	7.2692e-05	2.02676e-05	5.8418e-05	7.10254e-05	7.07303e-05	7.27902e-05	7.27322e-05	6.14298e-05	7.2692e-05	2.02676e-05	5.8418e-05	7.10254e-05	7.07303e-05	7.27902e-05	7.27322e-05	6.14298e-05	7.2692e-05	2.02676e-05	5.8418e-05	7.10254e-05	7.07303e-05	7.27902e-05	7.27322e-05	6.14298e-05	7.2692e-05	2.02676e-05	5.8418e-05	7.10254e-05	7.07303e-05	7.27902e-05	7.27322e-05	6.14298e-05	7.2692e-05	2.02676e-05	5.8418e-05	7.10254e-05	0	0	0	0	0	0	0	0	9.51579e-05	9.51579e-05	9.51579e-05	9.51579e-05	9.51579e-05	9.51579e-05	9.51579e-05	9.51579e-05	9.84032e-05	9.84032e-05	9.84032e-05	9.84032e-05	9.84032e-05	9.84032e-05	9.84032e-05	9.84032e-05	9.83888e-05	9.83888e-05	9.83888e-05	9.83888e-05	9.83888e-05	9.83888e-05	9.83888e-05	9.83888e-05	9.7463e-05	9.7463e-05	9.7463e-05	9.7463e-05	9.7463e-05	9.7463e-05	9.7463e-05	9.7463e-05	9.74667e-05	9.74667e-05	9.74667e-05	9.74667e-05	9.74667e-05	9.74667e-05	9.74667e-05	9.74667e-05	9.74667e-05	9.74667e-05	9.74667e-05	9.74667e-05	9.74667e-05	9.74667e-05	9.74667e-05	9.74667e-05	9.74667e-05	9.74667e-05	9.74667e-05	9.74667e-05	9.74667e-05	9.74667e-05	9.74667e-05	9.74667e-05	9.74667e-05	9.74667e-05	9.74667e-05	9.74667e-05	9.74667e-05	9.74667e-05	9.74667e-05	9.74667e-05	9.74667e-05	9.74667e-05	9.74667e-05	9.74667e-05	9.74667e-05	9.74667e-05	9.74667e-05	9.74667e-05	9.79873e-05	9.7931e-05	9.79284e-05	0.000108389	9.7931e-05	0.000809064	0.000108389	9.79873e-05	1.99162e-07	0.019836	0.00665439	6.68775e-07	0.0295909	4.18184e-05	0.00342336	0.378312	7.02882e-08	9.12978e-06	0.00628651	7.26526e-07	0.154341	3.88912e-05	0.000756215	0.565442	3.81783e-08	0.00168789	0.00629404	7.26097e-07	0.163843	3.89092e-05	0.000755279	0.56545	2.70081e-08	1.22247e-06	0.00629384	7.26092e-07	0.166501	3.89097e-05	0.000755278	0.56545	2.4429e-08	0.000524358	0.00629385	7.26092e-07	0.167544	3.89097e-05	0.000755278	0.56545	2.40535e-08	1.99413e-06	0.00629385	7.26092e-07	0.167975	3.89097e-05	0.000755278	0.56545	2.40083e-08	0.000310847	0.00629385	7.26092e-07	0.168157	3.89097e-05	0.000755278	0.56545	2.40031e-08	1.87908e-06	0.0063474	7.26092e-07	0.168235	3.89097e-05	0.000755278	0.56545	2.40939e-08	0.000106772	0.00423126	6.92528e-07	0.169465	2.80311e-05	0.000720391	0.566384	3.62298e-08	4.92357e-08	5.92643e-06	7.41294e-07	0.127542	1.19616e-05	0.000645199	0.00109896	1.00792e-06	2.64482e-08	4.484e-05	8.89742e-05	0.000249586	0.324328	0.000154631	0.00508998	0.000581778	2.66936e-08	0.000100434	9.37517e-05	9.85007e-05	0.00154032	9.35609e-05	0.00128827	9.95458e-05	2.67828e-08	9.96042e-05	9.38136e-05	9.83961e-05	0.357764	9.35366e-05	0.00631851	9.80274e-05	2.68473e-08	9.91767e-05	9.38136e-05	9.84821e-05	0.000454473	8.08142e-05	0.00119602	9.78191e-05	1.37928e-07	9.86722e-05	9.60598e-05	0.000102407	0.00200387	3.8096e-05	0.00619512	9.82005e-05	3.70318e-06	9.83496e-05	9.56912e-05	9.82753e-05	3.39724e-05	8.25084e-05	2.66009e-05	9.82005e-05	9.11931e-05	9.83492e-05	9.56907e-05	9.82785e-05	3.51431e-05	8.24674e-05	1.21781e-06	9.82006e-05	9.82887e-05	9.83492e-05	9.56907e-05	9.82785e-05	3.51424e-05	8.24673e-05	7.52939e-05	9.82006e-05	9.83179e-05	9.83492e-05	9.56907e-05	9.82785e-05	3.51424e-05	8.24673e-05	9.6618e-05	9.82006e-05	9.22645e-05	9.83492e-05	9.56907e-05	9.82355e-05	5.40137e-05	8.87215e-05	9.66266e-05	9.82006e-05	9.81973e-05	9.83492e-05	9.56907e-05	9.82632e-05	5.40867e-05	8.8883e-05	9.66266e-05	9.82006e-05	9.81829e-05	9.83492e-05	9.56907e-05	9.82632e-05	5.40868e-05	8.88831e-05	9.73422e-05	9.82006e-05	9.81829e-05	9.83492e-05	9.56907e-05	9.82632e-05	5.40868e-05	8.88831e-05	9.73427e-05	9.82006e-05	9.81829e-05	9.83492e-05	9.56907e-05	9.82632e-05	5.40868e-05	8.88831e-05	9.73427e-05	9.82006e-05	9.81804e-05	9.83492e-05	9.56907e-05	9.82632e-05	5.40868e-05	8.88831e-05	9.73427e-05	9.82006e-05	9.84343e-05	9.83492e-05	9.56907e-05	9.82632e-05	5.40868e-05	8.88831e-05	9.73427e-05	9.82006e-05	9.84348e-05	9.83492e-05	9.56907e-05	9.82632e-05	5.40868e-05	8.88831e-05	9.73427e-05	9.82006e-05	9.84348e-05	9.83492e-05	9.56907e-05	9.82632e-05	5.40868e-05	8.88831e-05	9.73427e-05	9.82006e-05	9.84348e-05	9.83492e-05	9.56907e-05	9.82632e-05	5.40868e-05	8.88831e-05	9.73427e-05	9.82006e-05	9.84348e-05	9.83492e-05	9.56907e-05	9.82632e-05	5.40868e-05	8.88831e-05	9.73427e-05	9.82006e-05	9.84348e-05	9.83492e-05	9.56907e-05	9.82632e-05	5.40868e-05	8.88831e-05	9.73427e-05	9.82006e-05	9.84348e-05	9.83492e-05	9.56907e-05	9.82632e-05	5.40868e-05	8.88831e-05	9.73427e-05	9.82006e-05	9.84348e-05	9.83492e-05	9.56907e-05	9.82632e-05	5.40868e-05	8.88831e-05	9.73427e-05	9.82006e-05	9.84348e-05	9.83492e-05	9.56907e-05	9.82632e-05	5.40868e-05	8.88831e-05	9.73427e-05	9.82006e-05	9.84348e-05	9.83492e-05	9.56907e-05	9.82632e-05	5.40868e-05	8.88831e-05	9.73427e-05	9.82006e-05	9.84348e-05	9.83492e-05	9.56907e-05	9.82632e-05	5.40868e-05	8.88831e-05	9.73427e-05	9.82006e-05	9.84348e-05	9.83492e-05	9.56907e-05	9.82632e-05	5.40868e-05	8.88831e-05	9.73427e-05	9.82006e-05	9.84348e-05	9.83492e-05	9.56907e-05	9.82632e-05	5.40868e-05	8.88831e-05	9.73427e-05	9.82006e-05	9.84348e-05	9.83492e-05	9.56907e-05	9.82632e-05	5.40868e-05	8.88831e-05	9.73427e-05	0	0	0	0	0	0	0	0	9.51579e-05	9.51579e-05	9.51579e-05	9.51579e-05	9.51579e-05	9.51579e-05	9.51579e-05	9.51579e-05	9.38879e-05	9.38879e-05	9.38879e-05	9.38879e-05	9.38879e-05	9.38879e-05	9.38879e-05	9.38879e-05	9.38811e-05	9.38811e-05	9.38811e-05	9.38811e-05	9.38811e-05	9.38811e-05	9.38811e-05	9.38811e-05	9.3794e-05	9.3794e-05	9.3794e-05	9.3794e-05	9.3794e-05	9.3794e-05	9.3794e-05	9.3794e-05	9.37713e-05	9.37713e-05	9.37713e-05	9.37713e-05	9.37713e-05	9.37713e-05	9.37713e-05	9.37713e-05	9.37713e-05	9.37713e-05	9.37713e-05	9.37713e-05	9.37713e-05	9.37713e-05	9.37713e-05	9.37713e-05	9.37713e-05	9.37713e-05	9.37713e-05	9.37713e-05	9.37713e-05	9.37713e-05	9.37713e-05	9.37713e-05	9.37713e-05	9.37713e-05	9.37713e-05	9.37713e-05	9.37713e-05	9.37713e-05	9.37713e-05	9.37713e-05	9.37713e-05	9.37713e-05	9.37713e-05	9.37713e-05	9.37713e-05	9.37713e-05	9.37713e-05	9.37713e-05	9.38167e-05	9.38148e-05	9.38148e-05	9.47771e-05	9.3815e-05	0.00017068	9.65162e-05	9.38302e-05	7.92137e-08	0.000209466	6.1692e-05	1.90773e-07	0.000363864	0.000210329	0.0783852	0.354616	1.62905e-07	3.39372e-06	5.15878e-05	2.08801e-07	0.0020023	0.000193241	0.0484595	0.495616	2.78318e-08	3.02752e-05	5.17849e-05	2.0841e-07	0.0024599	0.000193338	0.0484096	0.495619	9.29778e-09	4.67365e-07	5.17798e-05	2.08405e-07	0.00261422	0.00019334	0.0484096	0.495619	6.7657e-09	1.25201e-05	5.178e-05	2.08405e-07	0.00267684	0.00019334	0.0484096	0.495619	6.4425e-09	5.75475e-07	5.178e-05	2.08405e-07	0.00270309	0.00019334	0.0484096	0.495619	6.40443e-09	7.87599e-06	5.178e-05	2.08405e-07	0.00271424	0.00019334	0.0484096	0.495619	6.4e-09	4.1609e-07	5.18234e-05	2.08405e-07	0.002719	0.00019334	0.0484096	0.495619	6.40332e-09	1.8702e-06	4.4405e-05	2.07423e-07	0.00272331	0.000182839	0.0480184	0.495619	9.73249e-09	9.13947e-09	1.19831e-05	2.53086e-07	0.0016929	0.000173553	0.0411572	7.30145e-06	5.90013e-07	6.6468e-09	4.2686e-05	8.58995e-05	0.00014063	0.376402	0.000148152	0.000359031	0.000306148	6.71503e-09	9.39982e-05	9.36902e-05	9.35642e-05	0.0119007	9.2978e-05	4.78974e-06	9.64886e-05	6.74484e-09	9.39379e-05	9.37546e-05	9.35391e-05	0.394328	9.29785e-05	0.000713401	9.36322e-05	6.75879e-09	9.38959e-05	9.37546e-05	9.35469e-05	0.0103004	8.8681e-05	4.08598e-06	9.35808e-05	4.88374e-08	9.43135e-05	9.39764e-05	0.00011118	0.000186678	4.23015e-05	0.00067588	9.39386e-05	2.86441e-06	9.3866e-05	9.36466e-05	9.37538e-05	6.61917e-05	8.87715e-05	1.09506e-06	9.39388e-05	8.58412e-05	9.38658e-05	9.36463e-05	9.37493e-05	6.86882e-05	8.88647e-05	4.64487e-07	9.39389e-05	9.38255e-05	9.38658e-05	9.36463e-05	9.37493e-05	6.86927e-05	8.88647e-05	7.07512e-05	9.39389e-05	9.38442e-05	9.38658e-05	9.36463e-05	9.37493e-05	6.86927e-05	8.88647e-05	9.32492e-05	9.39389e-05	9.35849e-05	9.38658e-05	9.36463e-05	9.37454e-05	7.90387e-05	9.09924e-05	9.32698e-05	9.39389e-05	9.37999e-05	9.38658e-05	9.36463e-05	9.37735e-05	7.92703e-05	9.11738e-05	9.32699e-05	9.39389e-05	9.37864e-05	9.38658e-05	9.36463e-05	9.37735e-05	7.92703e-05	9.11738e-05	9.34905e-05	9.39389e-05	9.37864e-05	9.38658e-05	9.36463e-05	9.37735e-05	7.92703e-05	9.11738e-05	9.35067e-05	9.39389e-05	9.37864e-05	9.38658e-05	9.36463e-05	9.37735e-05	7.92703e-05	9.11738e-05	9.35066e-05	9.39389e-05	9.37863e-05	9.38658e-05	9.36463e-05	9.37735e-05	7.92703e-05	9.11738e-05	9.35066e-05	9.39389e-05	9.39224e-05	9.38658e-05	9.36463e-05	9.37735e-05	7.92703e-05	9.11738e-05	9.35066e-05	9.39389e-05	9.39227e-05	9.38658e-05	9.36463e-05	9.37735e-05	7.92703e-05	9.11738e-05	9.35066e-05	9.39389e-05	9.39227e-05	9.38658e-05	9.36463e-05	9.37735e-05	7.92703e-05	9.11738e-05	9.35066e-05	9.39389e-05	9.39227e-05	9.38658e-05	9.36463e-05	9.37735e-05	7.92703e-05	9.11738e-05	9.35066e-05	9.39389e-05	9.39227e-05	9.38658e-05	9.36463e-05	9.37735e-05	7.92703e-05	9.11738e-05	9.35066e-05	9.39389e-05	9.39227e-05	9.38658e-05	9.36463e-05	9.37735e-05	7.92703e-05	9.11738e-05	9.35066e-05	9.39389e-05	9.39227e-05	9.38658e-05	9.36463e-05	9.37735e-05	7.92703e-05	9.11738e-05	9.35066e-05	9.39389e-05	9.39227e-05	9.38658e-05	9.36463e-05	9.37735e-05	7.92703e-05	9.11738e-05	9.35066e-05	9.39389e-05	9.39227e-05	9.38658e-05	9.36463e-05	9.37735e-05	7.92703e-05	9.11738e-05	9.35066e-05	9.39389e-05	9.39227e-05	9.38658e-05	9.36463e-05	9.37735e-05	7.92703e-05	9.11738e-05	9.35066e-05	9.39389e-05	9.39227e-05	9.38658e-05	9.36463e-05	9.37735e-05	7.92703e-05	9.11738e-05	9.35066e-05	9.39389e-05	9.39227e-05	9.38658e-05	9.36463e-05	9.37735e-05	7.92703e-05	9.11738e-05	9.35066e-05	9.39389e-05	9.39227e-05	9.38658e-05	9.36463e-05	9.37735e-05	7.92703e-05	9.11738e-05	9.35066e-05	9.39389e-05	9.39227e-05	9.38658e-05	9.36463e-05	9.37735e-05	7.92703e-05	9.11738e-05	9.35066e-05	0	0	0	0	0	0	0	0	9.51579e-05	9.51579e-05	9.51579e-05	9.51579e-05	9.51579e-05	9.51579e-05	9.51579e-05	9.51579e-05	6.83974e-05	6.83974e-05	6.83974e-05	6.83974e-05	6.83974e-05	6.83974e-05	6.83974e-05	6.83974e-05	6.83855e-05	6.83855e-05	6.83855e-05	6.83855e-05	6.83855e-05	6.83855e-05	6.83855e-05	6.83855e-05	6.8e-05	6.8e-05	6.8e-05	6.8e-05	6.8e-05	6.8e-05	6.8e-05	6.8e-05	6.79844e-05	6.79844e-05	6.79844e-05	6.79844e-05	6.79844e-05	6.79844e-05	6.79844e-05	6.79844e-05	6.79844e-05	6.79844e-05	6.79844e-05	6.79844e-05	6.79844e-05	6.79844e-05	6.79844e-05	6.79844e-05	6.79844e-05	6.79844e-05	6.79844e-05	6.79844e-05	6.79844e-05	6.79844e-05	6.79844e-05	6.79844e-05	6.79844e-05	6.79844e-05	6.79844e-05	6.79844e-05	6.79844e-05	6.79844e-05	6.79844e-05	6.79844e-05	6.79844e-05	6.79844e-05	6.79844e-05	6.79844e-05	6.79844e-05	6.79844e-05	6.79844e-05	6.79844e-05	0.000244275	8.07041e-05	6.83698e-05	6.96926e-05	6.81799e-05	6.81799e-05	6.81773e-05	6.81769e-05	2.45899e-07	0.000106301	1.22636e-05	8.72609e-07	0.000150183	4.05163e-09	6.42867e-07	6.27108e-06	1.74084e-09	1.4049e-06	1.43306e-05	9.80123e-07	0.00142116	3.75999e-09	3.71915e-07	6.01956e-06	7.78661e-09	1.04413e-05	1.42822e-05	9.81753e-07	0.0012082	3.76242e-09	3.71552e-07	6.01963e-06	2.05828e-08	3.06639e-07	1.42835e-05	9.81775e-07	0.00114471	3.76249e-09	3.71552e-07	6.01963e-06	2.72858e-08	5.1638e-06	1.42834e-05	9.81775e-07	0.0011209	3.76249e-09	3.71552e-07	6.01963e-06	2.84937e-08	3.70806e-07	1.42835e-05	9.81775e-07	0.00111123	3.76249e-09	3.71552e-07	6.01963e-06	2.86434e-08	3.58738e-06	1.42835e-05	9.81775e-07	0.00110718	3.76249e-09	3.71552e-07	6.01963e-06	2.86609e-08	2.97429e-07	1.43511e-05	9.81775e-07	0.00110546	3.76249e-09	3.71552e-07	6.01963e-06	2.35297e-08	1.17591e-06	1.21398e-05	9.67393e-07	0.00110995	3.77927e-09	3.73536e-07	6.05344e-06	1.13005e-08	1.24768e-08	2.58591e-07	1.10004e-06	0.00136987	7.41418e-09	4.24939e-07	5.04921e-06	2.43061e-07	9.50668e-09	3.37225e-05	8.2924e-05	0.000118186	4.59841e-06	6.35104e-05	2.95061e-07	4.92972e-05	9.60175e-09	7.04801e-05	6.73629e-05	6.84994e-05	1.93738e-07	6.85665e-05	1.33786e-05	5.68045e-05	9.62564e-09	6.95354e-05	6.73868e-05	6.84472e-05	5.77447e-06	6.85856e-05	1.60574e-07	5.67056e-05	7.27903e-09	6.93654e-05	6.73867e-05	6.85046e-05	1.98766e-07	6.86074e-05	1.50906e-05	6.25896e-05	3.85864e-08	6.80516e-05	6.78858e-05	7.72973e-05	0.000221337	3.31088e-05	1.67864e-07	6.17971e-05	8.11059e-07	6.80139e-05	6.76982e-05	6.84095e-05	6.5766e-05	6.85529e-05	2.99948e-06	6.17965e-05	4.69896e-05	6.80139e-05	6.76981e-05	6.84129e-05	6.84509e-05	6.83764e-05	1.60019e-06	6.17965e-05	5.022e-05	6.80139e-05	6.76981e-05	6.84129e-05	6.84456e-05	6.83762e-05	6.9549e-05	6.17965e-05	2.12596e-05	6.80139e-05	6.76981e-05	6.84129e-05	6.84456e-05	6.83762e-05	6.85062e-05	6.17965e-05	3.13447e-05	6.80139e-05	6.76981e-05	6.83842e-05	6.84058e-05	6.83653e-05	6.84641e-05	6.17965e-05	2.44923e-05	6.80139e-05	6.76981e-05	6.83178e-05	6.83861e-05	6.83714e-05	6.84641e-05	6.17965e-05	2.44897e-05	6.80139e-05	6.76981e-05	6.83178e-05	6.83859e-05	6.83714e-05	6.84623e-05	6.17965e-05	2.44897e-05	6.80139e-05	6.76981e-05	6.83178e-05	6.83859e-05	6.83714e-05	6.83528e-05	6.17965e-05	2.44897e-05	6.80139e-05	6.76981e-05	6.83178e-05	6.83859e-05	6.83714e-05	6.83527e-05	6.17965e-05	3.76409e-05	6.80139e-05	6.76981e-05	6.83178e-05	6.83859e-05	6.83714e-05	6.83527e-05	6.17965e-05	3.75913e-05	6.80139e-05	6.76981e-05	6.83178e-05	6.83859e-05	6.83714e-05	6.83527e-05	6.17965e-05	3.75913e-05	6.80139e-05	6.76981e-05	6.83178e-05	6.83859e-05	6.83714e-05	6.83527e-05	6.17965e-05	3.75913e-05	6.80139e-05	6.76981e-05	6.83178e-05	6.83859e-05	6.83714e-05	6.83527e-05	6.17965e-05	3.75913e-05	6.80139e-05	6.76981e-05	6.83178e-05	6.83859e-05	6.83714e-05	6.83527e-05	6.17965e-05	3.75913e-05	6.80139e-05	6.76981e-05	6.83178e-05	6.83859e-05	6.83714e-05	6.83527e-05	6.17965e-05	3.75913e-05	6.80139e-05	6.76981e-05	6.83178e-05	6.83859e-05	6.83714e-05	6.83527e-05	6.17965e-05	3.75913e-05	6.80139e-05	6.76981e-05	6.83178e-05	6.83859e-05	6.83714e-05	6.83527e-05	6.17965e-05	3.75913e-05	6.80139e-05	6.76981e-05	6.83178e-05	6.83859e-05	6.83714e-05	6.83527e-05	6.17965e-05	3.75913e-05	6.80139e-05	6.76981e-05	6.83178e-05	6.83859e-05	6.83714e-05	6.83527e-05	6.17965e-05	3.75913e-05	6.80139e-05	6.76981e-05	6.83178e-05	6.83859e-05	6.83714e-05	6.83527e-05	6.17965e-05	3.75913e-05	6.80139e-05	6.76981e-05	6.83178e-05	6.83859e-05	6.83714e-05	6.83527e-05	6.17965e-05	3.75913e-05	6.80139e-05	6.76981e-05	6.83178e-05	6.83859e-05	6.83714e-05	6.83527e-05	6.17965e-05	3.75913e-05	6.80139e-05	6.76981e-05	6.83178e-05	6.83859e-05	6.83714e-05	6.83527e-05	6.17965e-05	3.75913e-05	6.80139e-05	6.76981e-05	6.83178e-05	6.83859e-05	6.83714e-05	6.83527e-05	0	0	0	0	0	0	0	0	9.51579e-05	9.51579e-05	9.51579e-05	9.51579e-05	9.51579e-05	9.51579e-05	9.51579e-05	9.51579e-05	6.15008e-05	6.15008e-05	6.15008e-05	6.15008e-05	6.15008e-05	6.15008e-05	6.15008e-05	6.15008e-05	6.14896e-05	6.14896e-05	6.14896e-05	6.14896e-05	6.14896e-05	6.14896e-05	6.14896e-05	6.14896e-05	5.80955e-05	5.80955e-05	5.80955e-05	5.80955e-05	5.80955e-05	5.80955e-05	5.80955e-05	5.80955e-05	5.80765e-05	5.80765e-05	5.80765e-05	5.80765e-05	5.80765e-05	5.80765e-05	5.80765e-05	5.80765e-05	5.80765e-05	5.80765e-05	5.80765e-05	5.80765e-05	5.80765e-05	5.80765e-05	5.80765e-05	5.80765e-05	5.80765e-05	5.80765e-05	5.80765e-05	5.80765e-05	5.80765e-05	5.80765e-05	5.80765e-05	5.80765e-05	5.80765e-05	5.80765e-05	5.80765e-05	5.80765e-05	5.80765e-05	5.80765e-05	5.80765e-05	5.80765e-05	5.80765e-05	5.80765e-05	5.80765e-05	5.80765e-05	5.80765e-05	5.80765e-05	5.80765e-05	5.80765e-05	0.00529794	0.000108706	6.03617e-05	7.42584e-05	5.97766e-05	5.98268e-05	5.97587e-05	5.9749e-05	1.82005e-06	0.000162391	1.58422e-05	4.29504e-08	0.00013526	6.41987e-11	2.14003e-07	1.73443e-06	2.03094e-09	3.59625e-06	1.90241e-05	4.66163e-08	0.000929492	5.69814e-11	1.39989e-07	1.53243e-06	1.18796e-08	2.25779e-05	1.89489e-05	4.6707e-08	0.000765317	5.70126e-11	1.39815e-07	1.53244e-06	3.71027e-08	3.24846e-07	1.89508e-05	4.67083e-08	0.000718379	5.70134e-11	1.39815e-07	1.53244e-06	5.16229e-08	8.31726e-06	1.89507e-05	4.67083e-08	0.000700896	5.70134e-11	1.39815e-07	1.53244e-06	5.43111e-08	3.87638e-07	1.89508e-05	4.67083e-08	0.000693814	5.70134e-11	1.39815e-07	1.53244e-06	5.46458e-08	4.81598e-06	1.89508e-05	4.67083e-08	0.000690849	5.70134e-11	1.39815e-07	1.53244e-06	5.46849e-08	2.42809e-07	1.98692e-05	4.67083e-08	0.00068959	5.70134e-11	1.39815e-07	1.53244e-06	1.74854e-08	5.71397e-07	1.64949e-05	4.03548e-08	0.000722423	5.91251e-11	1.47149e-07	1.62047e-06	4.62369e-10	8.19253e-10	3.9946e-07	4.19959e-08	0.00093091	1.23957e-10	1.70382e-07	1.29581e-07	8.48958e-08	6.34082e-10	1.8476e-05	6.80505e-05	0.000107615	1.13998e-06	5.60693e-05	4.157e-09	1.34263e-05	6.46138e-10	6.27787e-05	5.18373e-05	6.26092e-05	1.72395e-08	6.29112e-05	3.63508e-07	1.95154e-05	6.48834e-10	6.16975e-05	5.18625e-05	6.25634e-05	1.57396e-06	6.2935e-05	2.03774e-09	1.9355e-05	2.75198e-10	6.02479e-05	5.18625e-05	6.30991e-05	2.27123e-08	6.32709e-05	4.19968e-07	3.42319e-05	3.9685e-09	5.97281e-05	5.57958e-05	7.41432e-05	9.38199e-05	2.07922e-05	2.09453e-09	3.38039e-05	5.63829e-07	5.97034e-05	5.55712e-05	6.17139e-05	5.84189e-05	6.17337e-05	9.62849e-08	3.38037e-05	2.00397e-05	5.97035e-05	5.55711e-05	6.17176e-05	6.20149e-05	6.15981e-05	9.47704e-08	3.38037e-05	2.20012e-05	5.97035e-05	5.55711e-05	6.17176e-05	6.20126e-05	6.1598e-05	5.85386e-05	3.38037e-05	5.67188e-06	5.97035e-05	5.55711e-05	6.17176e-05	6.20126e-05	6.1598e-05	6.16255e-05	3.38037e-05	1.20611e-05	5.97035e-05	5.55711e-05	6.1455e-05	6.14199e-05	6.14342e-05	6.15927e-05	3.38037e-05	8.72838e-06	5.97035e-05	5.55711e-05	6.1384e-05	6.14679e-05	6.14657e-05	6.15927e-05	3.38037e-05	8.72769e-06	5.97035e-05	5.55711e-05	6.1384e-05	6.14679e-05	6.14657e-05	6.15658e-05	3.38037e-05	8.72769e-06	5.97035e-05	5.55711e-05	6.1384e-05	6.14679e-05	6.14657e-05	6.14458e-05	3.38037e-05	8.72769e-06	5.97035e-05	5.55711e-05	6.1384e-05	6.14679e-05	6.14657e-05	6.14457e-05	3.38037e-05	1.71898e-05	5.97035e-05	5.55711e-05	6.1384e-05	6.14679e-05	6.14657e-05	6.14457e-05	3.38037e-05	1.71577e-05	5.97035e-05	5.55711e-05	6.1384e-05	6.14679e-05	6.14657e-05	6.14457e-05	3.38037e-05	1.71577e-05	5.97035e-05	5.55711e-05	6.1384e-05	6.14679e-05	6.14657e-05	6.14457e-05	3.38037e-05	1.71577e-05	5.97035e-05	5.55711e-05	6.1384e-05	6.14679e-05	6.14657e-05	6.14457e-05	3.38037e-05	1.71577e-05	5.97035e-05	5.55711e-05	6.1384e-05	6.14679e-05	6.14657e-05	6.14457e-05	3.38037e-05	1.71577e-05	5.97035e-05	5.55711e-05	6.1384e-05	6.14679e-05	6.14657e-05	6.14457e-05	3.38037e-05	1.71577e-05	5.97035e-05	5.55711e-05	6.1384e-05	6.14679e-05	6.14657e-05	6.14457e-05	3.38037e-05	1.71577e-05	5.97035e-05	5.55711e-05	6.1384e-05	6.14679e-05	6.14657e-05	6.14457e-05	3.38037e-05	1.71577e-05	5.97035e-05	5.55711e-05	6.1384e-05	6.14679e-05	6.14657e-05	6.14457e-05	3.38037e-05	1.71577e-05	5.97035e-05	5.55711e-05	6.1384e-05	6.14679e-05	6.14657e-05	6.14457e-05	3.38037e-05	1.71577e-05	5.97035e-05	5.55711e-05	6.1384e-05	6.14679e-05	6.14657e-05	6.14457e-05	3.38037e-05	1.71577e-05	5.97035e-05	5.55711e-05	6.1384e-05	6.14679e-05	6.14657e-05	6.14457e-05	3.38037e-05	1.71577e-05	5.97035e-05	5.55711e-05	6.1384e-05	6.14679e-05	6.14657e-05	6.14457e-05	3.38037e-05	1.71577e-05	5.97035e-05	5.55711e-05	6.1384e-05	6.14679e-05	6.14657e-05	6.14457e-05	3.38037e-05	1.71577e-05	5.97035e-05	5.55711e-05	6.1384e-05	6.14679e-05	6.14657e-05	6.14457e-05	0	0	0	0	0	0	0	0	9.51579e-05	9.51579e-05	9.51579e-05	9.51579e-05	9.51579e-05	9.51579e-05	9.51579e-05	9.51579e-05	0.000119123	0.000119123	0.000119123	0.000119123	0.000119123	0.000119123	0.000119123	0.000119123	0.000119128	0.000119128	0.000119128	0.000119128	0.000119128	0.000119128	0.000119128	0.000119128	8.50162e-05	8.50162e-05	8.50162e-05	8.50162e-05	8.50162e-05	8.50162e-05	8.50162e-05	8.50162e-05	8.50417e-05	8.50417e-05	8.50417e-05	8.50417e-05	8.50417e-05	8.50417e-05	8.50417e-05	8.50417e-05	8.50417e-05	8.50417e-05	8.50417e-05	8.50417e-05	8.50417e-05	8.50417e-05	8.50417e-05	8.50417e-05	8.50417e-05	8.50417e-05	8.50417e-05	8.50417e-05	8.50417e-05	8.50417e-05	8.50417e-05	8.50417e-05	8.50417e-05	8.50417e-05	8.50417e-05	8.50417e-05	8.50417e-05	8.50417e-05	8.50417e-05	8.50417e-05	8.50417e-05	8.50417e-05	8.50417e-05	8.50417e-05	8.50417e-05	8.50417e-05	8.50417e-05	8.50417e-05	0.580058	0.000360658	0.000102905	0.000360658	0.000100952	0.000102905	0.000100952	0.000100672	0.973881	0.0566043	0.0941642	0.000157103	0.00974552	0.00024389	0.000922132	0.00724762	0.987506	0.0248119	0.0899913	0.000139106	0.00177006	0.000242921	0.000491992	0.0103487	0.979459	0.168864	0.0900818	0.000139031	0.0018543	0.000242784	0.00049199	0.0103488	0.972004	0.0159689	0.0900794	0.00013903	0.0018872	0.00024278	0.00049199	0.0103488	0.969387	0.124618	0.0900795	0.00013903	0.00190017	0.00024278	0.00049199	0.0103488	0.968965	0.0193175	0.0900795	0.00013903	0.00190554	0.00024278	0.00049199	0.0103488	0.968913	0.111524	0.0900795	0.00013903	0.00190781	0.00024278	0.00049199	0.0103488	0.968907	0.0206607	0.115878	0.00013903	0.00190878	0.00024278	0.00049199	0.0103488	0.389804	0.044761	0.0876688	5.88545e-05	0.00252609	0.000277694	0.000651262	0.0143077	4.77658e-05	0.0011182	0.00777107	1.68751e-05	0.00211658	0.000423074	0.000639322	0.00172574	7.73167e-05	0.000932653	9.16743e-05	3.81206e-05	0.000164963	0.0093051	0.000170839	0.00415906	5.36307e-06	0.000936706	0.000114809	4.26502e-05	0.00013312	0.00155565	0.000133525	0.00119135	2.04048e-06	0.000936946	0.000114733	4.2653e-05	0.000133091	0.00940893	0.000133468	0.00506928	2.03637e-06	0.000241733	9.97169e-05	4.2653e-05	0.000140071	0.00148353	0.000140468	0.00112936	1.42206e-05	0.000351653	0.000107581	6.55573e-05	0.000108718	0.00070018	0.000112244	0.00423821	1.44151e-05	0.000432819	0.000107627	6.55129e-05	0.000121762	0.000129467	0.000121629	0.000215718	1.44153e-05	1.7032e-05	0.000107627	6.55127e-05	0.000121766	0.000129152	0.000121821	5.16206e-05	1.44153e-05	1.68642e-05	0.000107627	6.55127e-05	0.000121766	0.000129158	0.000121821	0.000100523	1.44153e-05	8.11449e-06	0.000107627	6.55127e-05	0.000121766	0.000129158	0.000121821	0.000119452	1.44153e-05	1.30249e-05	0.000107627	6.55127e-05	0.000118693	0.000117891	0.000118747	0.000119525	1.44153e-05	1.59543e-05	0.000107627	6.55127e-05	0.000118786	0.000118007	0.000118868	0.000119525	1.44153e-05	1.59554e-05	0.000107627	6.55127e-05	0.000118786	0.000118007	0.000118868	0.000119017	1.44153e-05	1.59554e-05	0.000107627	6.55127e-05	0.000118786	0.000118007	0.000118868	0.00011913	1.44153e-05	1.59554e-05	0.000107627	6.55127e-05	0.000118786	0.000118007	0.000118868	0.00011913	1.44153e-05	2.30021e-05	0.000107627	6.55127e-05	0.000118786	0.000118007	0.000118868	0.00011913	1.44153e-05	2.30563e-05	0.000107627	6.55127e-05	0.000118786	0.000118007	0.000118868	0.00011913	1.44153e-05	2.30564e-05	0.000107627	6.55127e-05	0.000118786	0.000118007	0.000118868	0.00011913	1.44153e-05	2.30564e-05	0.000107627	6.55127e-05	0.000118786	0.000118007	0.000118868	0.00011913	1.44153e-05	2.30564e-05	0.000107627	6.55127e-05	0.000118786	0.000118007	0.000118868	0.00011913	1.44153e-05	2.30564e-05	0.000107627	6.55127e-05	0.000118786	0.000118007	0.000118868	0.00011913	1.44153e-05	2.30564e-05	0.000107627	6.55127e-05	0.000118786	0.000118007	0.000118868	0.00011913	1.44153e-05	2.30564e-05	0.000107627	6.55127e-05	0.000118786	0.000118007	0.000118868	0.00011913	1.44153e-05	2.30564e-05	0.000107627	6.55127e-05	0.000118786	0.000118007	0.000118868	0.00011913	1.44153e-05	2.30564e-05	0.000107627	6.55127e-05	0.000118786	0.000118007	0.000118868	0.00011913	1.44153e-05	2.30564e-05	0.000107627	6.55127e-05	0.000118786	0.000118007	0.000118868	0.00011913	1.44153e-05	2.30564e-05	0.000107627	6.55127e-05	0.000118786	0.000118007	0.000118868	0.00011913	1.44153e-05	2.30564e-05	0.000107627	6.55127e-05	0.000118786	0.000118007	0.000118868	0.00011913	1.44153e-05	2.30564e-05	0.000107627	6.55127e-05	0.000118786	0.000118007	0.000118868	0.00011913	1.44153e-05	2.30564e-05	0.000107627	6.55127e-05	0.000118786	0.000118007	0.000118868	0.00011913	0	0	0	0	0	0	0	0	9.51579e-05	9.51579e-05	9.51579e-05	9.51579e-05	9.51579e-05	9.51579e-05	9.51579e-05	9.51579e-05	8.32158e-05	8.32158e-05	8.32158e-05	8.32158e-05	8.32158e-05	8.32158e-05	8.32158e-05	8.32158e-05	8.32087e-05	8.32087e-05	8.32087e-05	8.32087e-05	8.32087e-05	8.32087e-05	8.32087e-05	8.32087e-05	2.51364e-05	2.51364e-05	2.51364e-05	2.51364e-05	2.51364e-05	2.51364e-05	2.51364e-05	2.51364e-05	2.51311e-05	2.51311e-05	2.51311e-05	2.51311e-05	2.51311e-05	2.51311e-05	2.51311e-05	2.51311e-05	2.51311e-05	2.51311e-05	2.51311e-05	2.51311e-05	2.51311e-05	2.51311e-05	2.51311e-05	2.51311e-05	2.51311e-05	2.51311e-05	2.51311e-05	2.51311e-05	2.51311e-05	2.51311e-05	2.51311e-05	2.51311e-05	2.51311e-05	2.51311e-05	2.51311e-05	2.51311e-05	2.51311e-05	2.51311e-05	2.51311e-05	2.51311e-05	2.51311e-05	2.51311e-05	2.51311e-05	2.51311e-05	2.51311e-05	2.51311e-05	2.51311e-05	2.51311e-05	0.904078	0.000236182	4.70409e-05	0.00405937	4.61932e-05	5.68282e-05	4.70409e-05	4.57454e-05	0.0220327	0.00135131	0.000144573	2.44848e-06	0.000340698	2.13115e-07	0.000473406	0.00332217	0.00233823	5.22046e-05	0.000137663	2.51668e-06	0.000864128	1.91732e-07	0.000295271	0.00461468	0.00142212	0.000421923	0.000137806	2.5154e-06	0.000915866	1.9178e-07	0.000294948	0.00461473	0.00105564	4.93435e-06	0.000137802	2.51538e-06	0.000931173	1.91781e-07	0.000294948	0.00461473	0.000968242	0.000153699	0.000137802	2.51538e-06	0.000937198	1.91781e-07	0.000294948	0.00461473	0.00095543	6.02678e-06	0.000137802	2.51538e-06	0.000939692	1.91781e-07	0.000294948	0.00461473	0.000953889	8.97228e-05	0.000137802	2.51538e-06	0.000940747	1.91781e-07	0.000294948	0.00461473	0.000953709	3.91068e-06	0.000372293	2.51538e-06	0.000941196	1.91781e-07	0.000294948	0.00461473	3.97734e-07	3.90621e-06	0.000254347	1.21823e-07	0.00253983	1.91781e-07	0.000696518	0.0142933	3.68744e-12	1.83164e-09	2.76005e-05	1.76034e-09	0.00202347	2.9321e-07	0.000656841	1.50112e-06	5.62191e-10	1.38437e-09	3.34364e-05	2.30109e-06	0.00018754	0.00303846	0.000141095	4.80633e-06	3.68982e-08	1.40773e-09	9.99693e-05	2.22349e-06	0.000123215	4.11303e-05	0.000108049	1.47789e-06	1.94849e-08	1.41426e-09	9.92437e-05	2.22484e-06	0.000123169	0.0036508	0.000108056	5.79537e-06	1.90343e-08	6.81942e-10	6.03711e-05	2.22484e-06	0.000147838	0.000139149	0.000143055	1.40514e-06	9.32366e-07	1.31552e-08	6.7088e-05	1.01096e-05	0.000105305	0.000229183	3.66103e-05	3.22823e-06	9.34124e-07	1.5201e-06	6.69106e-05	1.007e-05	9.01372e-05	0.000117536	9.28073e-05	2.13224e-07	9.34127e-07	1.02258e-05	6.69105e-05	1.00699e-05	9.01372e-05	0.000123247	9.28604e-05	1.34622e-07	9.34127e-07	1.11703e-05	6.69105e-05	1.00699e-05	9.01372e-05	0.000123254	9.28604e-05	6.62852e-05	9.34127e-07	2.3219e-05	6.69105e-05	1.00699e-05	9.01372e-05	0.000123254	9.28604e-05	8.47468e-05	9.34127e-07	3.63705e-05	6.69105e-05	1.00699e-05	8.22735e-05	7.49822e-05	8.07052e-05	8.47608e-05	9.34127e-07	3.34627e-05	6.69105e-05	1.00699e-05	8.22677e-05	7.5184e-05	8.08448e-05	8.47609e-05	9.34127e-07	3.34602e-05	6.69105e-05	1.00699e-05	8.22677e-05	7.51841e-05	8.08449e-05	8.27788e-05	9.34127e-07	3.34602e-05	6.69105e-05	1.00699e-05	8.22677e-05	7.51841e-05	8.08449e-05	8.27452e-05	9.34127e-07	3.34602e-05	6.69105e-05	1.00699e-05	8.22677e-05	7.51841e-05	8.08449e-05	8.27451e-05	9.34127e-07	2.32097e-05	6.69105e-05	1.00699e-05	8.22677e-05	7.51841e-05	8.08449e-05	8.27451e-05	9.34127e-07	2.3222e-05	6.69105e-05	1.00699e-05	8.22677e-05	7.51841e-05	8.08449e-05	8.27451e-05	9.34127e-07	2.32221e-05	6.69105e-05	1.00699e-05	8.22677e-05	7.51841e-05	8.08449e-05	8.27451e-05	9.34127e-07	2.32221e-05	6.69105e-05	1.00699e-05	8.22677e-05	7.51841e-05	8.08449e-05	8.27451e-05	9.34127e-07	2.32221e-05	6.69105e-05	1.00699e-05	8.22677e-05	7.51841e-05	8.08449e-05	8.27451e-05	9.34127e-07	2.32221e-05	6.69105e-05	1.00699e-05	8.22677e-05	7.51841e-05	8.08449e-05	8.27451e-05	9.34127e-07	2.32221e-05	6.69105e-05	1.00699e-05	8.22677e-05	7.51841e-05	8.08449e-05	8.27451e-05	9.34127e-07	2.32221e-05	6.69105e-05	1.00699e-05	8.22677e-05	7.51841e-05	8.08449e-05	8.27451e-05	9.34127e-07	2.32221e-05	6.69105e-05	1.00699e-05	8.22677e-05	7.51841e-05	8.08449e-05	8.27451e-05	9.34127e-07	2.32221e-05	6.69105e-05	1.00699e-05	8.22677e-05	7.51841e-05	8.08449e-05	8.27451e-05	9.34127e-07	2.32221e-05	6.69105e-05	1.00699e-05	8.22677e-05	7.51841e-05	8.08449e-05	8.27451e-05	9.34127e-07	2.32221e-05	6.69105e-05	1.00699e-05	8.22677e-05	7.51841e-05	8.08449e-05	8.27451e-05	9.34127e-07	2.32221e-05	6.69105e-05	1.00699e-05	8.22677e-05	7.51841e-05	8.08449e-05	8.27451e-05	9.34127e-07	2.32221e-05	6.69105e-05	1.00699e-05	8.22677e-05	7.51841e-05	8.08449e-05	8.27451e-05	9.34127e-07	2.32221e-05	6.69105e-05	1.00699e-05	8.22677e-05	7.51841e-05	8.08449e-05	8.27451e-05	0	0	0	0	0	0	0	0	9.51579e-05	9.51579e-05	9.51579e-05	9.51579e-05	9.51579e-05	9.51579e-05	9.51579e-05	9.51579e-05	9.00828e-05	9.00828e-05	9.00828e-05	9.00828e-05	9.00828e-05	9.00828e-05	9.00828e-05	9.00828e-05	9.00822e-05	9.00822e-05	9.00822e-05	9.00822e-05	9.00822e-05	9.00822e-05	9.00822e-05	9.00822e-05	7.01515e-06	7.01515e-06	7.01515e-06	7.01515e-06	7.01515e-06	7.01515e-06	7.01515e-06	7.01515e-06	7.01435e-06	7.01435e-06	7.01435e-06	7.01435e-06	7.01435e-06	7.01435e-06	7.01435e-06	7.01435e-06	7.01435e-06	7.01435e-06	7.01435e-06	7.01435e-06	7.01435e-06	7.01435e-06	7.01435e-06	7.01435e-06	7.01435e-06	7.01435e-06	7.01435e-06	7.01435e-06	7.01435e-06	7.01435e-06	7.01435e-06	7.01435e-06	7.01435e-06	7.01435e-06	7.01435e-06	7.01435e-06	7.01435e-06	7.01435e-06	7.01435e-06	7.01435e-06	7.01435e-06	7.01435e-06	7.01435e-06	7.01435e-06	7.01435e-06	7.01435e-06	7.01435e-06	7.01435e-06	0.256435	9.00721e-05	2.5695e-05	0.256435	2.5695e-05	9.00721e-05	2.97551e-05	2.52073e-05	0.216595	2.6762e-07	1.06846e-08	0.997	1.37886e-07	0.0281342	5.32711e-06	4.0141e-07	0.715216	8.40566e-07	1.10254e-08	0.997438	8.93776e-07	0.0307278	9.83961e-06	2.81505e-07	0.777042	7.02675e-08	1.10175e-08	0.997439	8.71807e-07	0.0307464	9.84606e-06	2.81502e-07	0.810345	7.9771e-06	1.10177e-08	0.997439	8.62032e-07	0.0307468	9.84607e-06	2.81502e-07	0.819267	1.95357e-07	1.10177e-08	0.997439	8.58248e-07	0.0307468	9.84607e-06	2.81502e-07	0.820605	6.29999e-06	1.10177e-08	0.997439	8.56694e-07	0.0307468	9.84607e-06	2.81502e-07	0.820766	3.26178e-07	1.10177e-08	0.997439	8.56038e-07	0.0307468	9.84607e-06	2.81502e-07	0.820785	9.10914e-06	9.1598e-08	0.997439	8.5576e-07	0.0307468	9.84607e-06	2.81502e-07	0.000571063	8.05467e-07	9.7023e-08	0.386341	7.11349e-06	0.00592455	3.81944e-05	2.95094e-06	2.26408e-08	0.000110996	1.81603e-06	3.62572e-05	8.38452e-06	0.000811921	3.23672e-05	0.0071501	2.16549e-10	0.000141644	0.000575357	4.14259e-08	0.000150404	8.17852e-08	7.36285e-05	0.0043721	1.31046e-09	0.00013878	0.000180949	4.04739e-08	0.000209493	6.32673e-06	9.72996e-05	0.00975011	3.126e-09	0.000138264	0.000182332	4.04574e-08	0.000209553	6.80656e-08	9.73275e-05	0.00384988	3.17998e-09	0.000286797	6.32458e-05	4.04574e-08	0.000309738	0.000115047	0.000229901	0.0101376	2.84748e-07	7.37948e-05	6.81089e-05	1.00632e-06	0.000106398	8.98726e-05	0.000262487	0.0012047	2.80643e-07	1.35407e-06	6.81208e-05	1.00977e-06	0.000107287	0.000233733	0.000117412	0.0194823	2.80639e-07	3.81033e-05	6.81208e-05	1.00977e-06	0.000107282	0.00022544	0.000117147	0.0423153	2.80639e-07	3.62614e-05	6.81208e-05	1.00977e-06	0.000107282	0.000225413	0.000117147	0.000131197	2.80639e-07	0.000140644	6.81208e-05	1.00977e-06	0.000107282	0.000225413	0.000117147	9.43157e-05	2.80639e-07	0.000106372	6.81208e-05	1.00977e-06	8.82391e-05	4.96155e-05	7.62198e-05	9.42429e-05	2.80639e-07	9.77456e-05	6.81208e-05	1.00977e-06	8.8192e-05	4.94602e-05	7.60626e-05	9.42427e-05	2.80639e-07	9.77381e-05	6.81208e-05	1.00977e-06	8.81919e-05	4.94599e-05	7.60624e-05	8.75993e-05	2.80639e-07	9.77381e-05	6.81208e-05	1.00977e-06	8.81919e-05	4.94599e-05	7.60624e-05	8.75635e-05	2.80639e-07	9.77381e-05	6.81208e-05	1.00977e-06	8.81919e-05	4.94599e-05	7.60624e-05	8.75635e-05	2.80639e-07	4.96262e-05	6.81208e-05	1.00977e-06	8.81919e-05	4.94599e-05	7.60624e-05	8.75635e-05	2.80639e-07	4.95349e-05	6.81208e-05	1.00977e-06	8.81919e-05	4.94599e-05	7.60624e-05	8.75635e-05	2.80639e-07	4.95348e-05	6.81208e-05	1.00977e-06	8.81919e-05	4.94599e-05	7.60624e-05	8.75635e-05	2.80639e-07	4.95348e-05	6.81208e-05	1.00977e-06	8.81919e-05	4.94599e-05	7.60624e-05	8.75635e-05	2.80639e-07	4.95348e-05	6.81208e-05	1.00977e-06	8.81919e-05	4.94599e-05	7.60624e-05	8.75635e-05	2.80639e-07	4.95348e-05	6.81208e-05	1.00977e-06	8.81919e-05	4.94599e-05	7.60624e-05	8.75635e-05	2.80639e-07	4.95348e-05	6.81208e-05	1.00977e-06	8.81919e-05	4.94599e-05	7.60624e-05	8.75635e-05	2.80639e-07	4.95348e-05	6.81208e-05	1.00977e-06	8.81919e-05	4.94599e-05	7.60624e-05	8.75635e-05	2.80639e-07	4.95348e-05	6.81208e-05	1.00977e-06	8.81919e-05	4.94599e-05	7.60624e-05	8.75635e-05	2.80639e-07	4.95348e-05	6.81208e-05	1.00977e-06	8.81919e-05	4.94599e-05	7.60624e-05	8.75635e-05	2.80639e-07	4.95348e-05	6.81208e-05	1.00977e-06	8.81919e-05	4.94599e-05	7.60624e-05	8.75635e-05	2.80639e-07	4.95348e-05	6.81208e-05	1.00977e-06	8.81919e-05	4.94599e-05	7.60624e-05	8.75635e-05	2.80639e-07	4.95348e-05	6.81208e-05	1.00977e-06	8.81919e-05	4.94599e-05	7.60624e-05	8.75635e-05	2.80639e-07	4.95348e-05	6.81208e-05	1.00977e-06	8.81919e-05	4.94599e-05	7.60624e-05	8.75635e-05	2.80639e-07	4.95348e-05	6.81208e-05	1.00977e-06	8.81919e-05	4.94599e-05	7.60624e-05	8.75635e-05	0	0	0	0	0	0	0	0	9.51579e-05	9.51579e-05	9.51579e-05	9.51579e-05	9.51579e-05	9.51579e-05	9.51579e-05	9.51579e-05	0.000109236	0.000109236	0.000109236	0.000109236	0.000109236	0.000109236	0.000109236	0.000109236	0.000109238	0.000109238	0.000109238	0.000109238	0.000109238	0.000109238	0.000109238	0.000109238	4.0931e-06	4.0931e-06	4.0931e-06	4.0931e-06	4.0931e-06	4.0931e-06	4.0931e-06	4.0931e-06	4.09438e-06	4.09438e-06	4.09438e-06	4.09438e-06	4.09438e-06	4.09438e-06	4.09438e-06	4.09438e-06	4.09438e-06	4.09438e-06	4.09438e-06	4.09438e-06	4.09438e-06	4.09438e-06	4.09438e-06	4.09438e-06	4.09438e-06	4.09438e-06	4.09438e-06	4.09438e-06	4.09438e-06	4.09438e-06	4.09438e-06	4.09438e-06	4.09438e-06	4.09438e-06	4.09438e-06	4.09438e-06	4.09438e-06	4.09438e-06	4.09438e-06	4.09438e-06	4.09438e-06	4.09438e-06	4.09438e-06	4.09438e-06	4.09438e-06	4.09438e-06	4.09438e-06	4.09438e-06	0.00188198	3.84859e-05	2.13696e-05	0.813437	2.17617e-05	0.00188198	3.84859e-05	2.13696e-05	0.13853	0.000450367	0.000610131	0.995827	0.000178351	0.00660296	3.39539e-06	5.03469e-06	0.18666	0.00044504	0.000658085	0.995595	6.84986e-05	0.0069886	2.39915e-06	4.92959e-06	0.322923	0.000951011	0.000657028	0.995598	6.26828e-05	0.00698644	2.40034e-06	4.92963e-06	0.430928	0.00128286	0.000657055	0.995598	6.10912e-05	0.00698639	2.40035e-06	4.92963e-06	0.464055	0.00127736	0.000657054	0.995598	6.0483e-05	0.00698639	2.40035e-06	4.92963e-06	0.469191	0.00137251	0.000657054	0.995598	6.0234e-05	0.00698639	2.40035e-06	4.92963e-06	0.469814	0.00158127	0.000657054	0.995598	6.01293e-05	0.00698639	2.40035e-06	4.92963e-06	0.469886	0.00194031	0.00992187	0.995598	6.00848e-05	0.00698639	2.40035e-06	4.92963e-06	0.00296891	0.00899861	0.0104339	0.0553975	0.00091473	2.3634e-05	4.98886e-06	8.5173e-05	2.4415e-05	0.0198072	0.00162522	2.48023e-07	0.00103345	2.92875e-07	2.95183e-06	0.050839	1.58654e-06	0.0192343	0.000585585	5.35711e-09	0.000344448	1.72746e-08	4.08473e-05	0.0105	8.01307e-08	0.0190952	0.000364237	5.47585e-09	0.000322799	4.41758e-08	4.40201e-05	0.061177	6.95512e-08	0.0190431	0.000364141	5.47412e-09	0.00032273	1.64041e-08	4.40089e-05	0.00788145	7.08476e-08	0.0699499	9.33e-05	5.47412e-09	0.000533848	3.50159e-06	0.0001707	0.0645785	1.22244e-06	0.0138178	8.77082e-05	3.39951e-07	0.000115607	0.000579489	0.000182298	0.00195069	1.22542e-06	0.000956802	8.79098e-05	3.40521e-07	0.000136614	0.000146496	0.000118495	0.0097064	1.22542e-06	0.0001248	8.79098e-05	3.40521e-07	0.000136621	0.000142785	0.000118425	0.00337926	1.22542e-06	0.000118196	8.79098e-05	3.40521e-07	0.000136621	0.000142777	0.000118425	0.000122091	1.22542e-06	0.000279177	8.79098e-05	3.40521e-07	0.000136621	0.000142777	0.000118425	0.000110885	1.22542e-06	0.00012636	8.79098e-05	3.40521e-07	0.000106217	1.32446e-05	6.01302e-05	0.000110886	1.22542e-06	0.000141704	8.79098e-05	3.40521e-07	0.000106238	1.32203e-05	6.00866e-05	0.000110886	1.22542e-06	0.000141713	8.79098e-05	3.40521e-07	0.000106238	1.32203e-05	6.00866e-05	9.87507e-05	1.22542e-06	0.000141712	8.79098e-05	3.40521e-07	0.000106238	1.32203e-05	6.00866e-05	9.87839e-05	1.22542e-06	0.000141712	8.79098e-05	3.40521e-07	0.000106238	1.32203e-05	6.00866e-05	9.8784e-05	1.22542e-06	9.22037e-05	8.79098e-05	3.40521e-07	0.000106238	1.32203e-05	6.00866e-05	9.8784e-05	1.22542e-06	9.2273e-05	8.79098e-05	3.40521e-07	0.000106238	1.32203e-05	6.00866e-05	9.8784e-05	1.22542e-06	9.22729e-05	8.79098e-05	3.40521e-07	0.000106238	1.32203e-05	6.00866e-05	9.8784e-05	1.22542e-06	9.22729e-05	8.79098e-05	3.40521e-07	0.000106238	1.32203e-05	6.00866e-05	9.8784e-05	1.22542e-06	9.22729e-05	8.79098e-05	3.40521e-07	0.000106238	1.32203e-05	6.00866e-05	9.8784e-05	1.22542e-06	9.22729e-05	8.79098e-05	3.40521e-07	0.000106238	1.32203e-05	6.00866e-05	9.8784e-05	1.22542e-06	9.22729e-05	8.79098e-05	3.40521e-07	0.000106238	1.32203e-05	6.00866e-05	9.8784e-05	1.22542e-06	9.22729e-05	8.79098e-05	3.40521e-07	0.000106238	1.32203e-05	6.00866e-05	9.8784e-05	1.22542e-06	9.22729e-05	8.79098e-05	3.40521e-07	0.000106238	1.32203e-05	6.00866e-05	9.8784e-05	1.22542e-06	9.22729e-05	8.79098e-05	3.40521e-07	0.000106238	1.32203e-05	6.00866e-05	9.8784e-05	1.22542e-06	9.22729e-05	8.79098e-05	3.40521e-07	0.000106238	1.32203e-05	6.00866e-05	9.8784e-05	1.22542e-06	9.22729e-05	8.79098e-05	3.40521e-07	0.000106238	1.32203e-05	6.00866e-05	9.8784e-05	1.22542e-06	9.22729e-05	8.79098e-05	3.40521e-07	0.000106238	1.32203e-05	6.00866e-05	9.8784e-05	1.22542e-06	9.22729e-05	8.79098e-05	3.40521e-07	0.000106238	1.32203e-05	6.00866e-05	9.8784e-05	1.22542e-06	9.22729e-05	8.79098e-05	3.40521e-07	0.000106238	1.32203e-05	6.00866e-05	9.8784e-05	0	0	0	0	0	0	0	0	9.51579e-05	9.51579e-05	9.51579e-05	9.51579e-05	9.51579e-05	9.51579e-05	9.51579e-05	9.51579e-05	0.000106356	0.000106356	0.000106356	0.000106356	0.000106356	0.000106356	0.000106356	0.000106356	0.000106363	0.000106363	0.000106363	0.000106363	0.000106363	0.000106363	0.000106363	0.000106363	8.28314e-06	8.28314e-06	8.28314e-06	8.28314e-06	8.28314e-06	8.28314e-06	8.28314e-06	8.28314e-06	8.28317e-06	8.28317e-06	8.28317e-06	8.28317e-06	8.28317e-06	8.28317e-06	8.28317e-06	8.28317e-06	8.28317e-06	8.28317e-06	8.28317e-06	8.28317e-06	8.28317e-06	8.28317e-06	8.28317e-06	8.28317e-06	8.28317e-06	8.28317e-06	8.28317e-06	8.28317e-06	8.28317e-06	8.28317e-06	8.28317e-06	8.28317e-06	8.28317e-06	8.28317e-06	8.28317e-06	8.28317e-06	8.28317e-06	8.28317e-06	8.28317e-06	8.28317e-06	8.28317e-06	8.28317e-06	8.28317e-06	8.28317e-06	8.28317e-06	8.28317e-06	8.28317e-06	8.28317e-06	0.000106363	3.51373e-05	2.97669e-05	0.289397	3.03428e-05	0.289397	0.000106363	3.03428e-05	0.000891622	9.76002e-07	5.39682e-07	0.988255	1.01751e-06	0.999027	0.00067554	1.92812e-05	0.032235	8.86811e-06	5.02078e-07	0.988855	1.38136e-06	0.999099	0.00119321	1.68909e-05	0.016527	1.0021e-06	5.02855e-07	0.988847	1.49998e-06	0.999099	0.00119405	1.68907e-05	0.0106681	5.35e-05	5.02835e-07	0.988847	1.53749e-06	0.999099	0.00119405	1.68907e-05	0.00939246	2.29601e-06	5.02836e-07	0.988847	1.55234e-06	0.999099	0.00119405	1.68907e-05	0.00921009	4.35011e-05	5.02836e-07	0.988847	1.5585e-06	0.999099	0.00119405	1.68907e-05	0.00918826	3.48332e-06	5.02836e-07	0.988847	1.56111e-06	0.999099	0.00119405	1.68907e-05	0.00918572	5.73822e-05	4.1804e-06	0.988847	1.56222e-06	0.999099	0.00119405	1.68907e-05	0.0017387	4.86546e-05	6.22851e-06	0.125338	1.29916e-05	0.121568	0.000574861	0.000123854	0.000278256	0.00663652	0.000188419	8.69561e-06	1.22423e-05	5.12103e-06	0.000149311	0.00341761	7.13389e-06	0.00838834	0.000766332	4.37811e-08	0.000165015	2.89458e-09	1.31452e-05	0.0142072	3.95369e-06	0.00826083	0.000302634	4.78283e-08	0.000247014	1.05453e-07	1.42605e-05	0.00252881	5.54807e-06	0.00823782	0.000305853	4.78128e-08	0.000247136	2.36207e-09	1.42613e-05	0.0186693	5.58925e-06	0.0192192	0.000106103	4.78128e-08	0.000365282	1.28302e-06	2.96401e-05	0.00240831	1.28953e-05	0.00214881	9.61865e-05	1.18928e-06	0.00012188	1.56236e-06	8.80497e-05	0.00683003	1.28619e-05	8.19257e-05	9.6167e-05	1.19271e-06	0.000126589	4.4521e-06	4.28262e-05	0.00509131	1.28619e-05	0.000145046	9.61669e-05	1.19271e-06	0.000126582	4.29846e-06	4.28238e-05	0.010197	1.28619e-05	0.000138124	9.61669e-05	1.19271e-06	0.000126582	4.29834e-06	4.28237e-05	0.000106811	1.28619e-05	0.00018285	9.61669e-05	1.19271e-06	0.000126582	4.29834e-06	4.28237e-05	9.10994e-05	1.28619e-05	0.000112326	9.61669e-05	1.19271e-06	0.000104114	1.1942e-06	2.97047e-05	9.10848e-05	1.28619e-05	0.000119035	9.61669e-05	1.19271e-06	0.000104129	1.19254e-06	2.96736e-05	9.10846e-05	1.28619e-05	0.000119033	9.61669e-05	1.19271e-06	0.000104129	1.19254e-06	2.96736e-05	8.55469e-05	1.28619e-05	0.000119033	9.61669e-05	1.19271e-06	0.000104129	1.19254e-06	2.96736e-05	8.55887e-05	1.28619e-05	0.000119033	9.61669e-05	1.19271e-06	0.000104129	1.19254e-06	2.96736e-05	8.55887e-05	1.28619e-05	0.000103452	9.61669e-05	1.19271e-06	0.000104129	1.19254e-06	2.96736e-05	8.55887e-05	1.28619e-05	0.000103414	9.61669e-05	1.19271e-06	0.000104129	1.19254e-06	2.96736e-05	8.55887e-05	1.28619e-05	0.000103414	9.61669e-05	1.19271e-06	0.000104129	1.19254e-06	2.96736e-05	8.55887e-05	1.28619e-05	0.000103414	9.61669e-05	1.19271e-06	0.000104129	1.19254e-06	2.96736e-05	8.55887e-05	1.28619e-05	0.000103414	9.61669e-05	1.19271e-06	0.000104129	1.19254e-06	2.96736e-05	8.55887e-05	1.28619e-05	0.000103414	9.61669e-05	1.19271e-06	0.000104129	1.19254e-06	2.96736e-05	8.55887e-05	1.28619e-05	0.000103414	9.61669e-05	1.19271e-06	0.000104129	1.19254e-06	2.96736e-05	8.55887e-05	1.28619e-05	0.000103414	9.61669e-05	1.19271e-06	0.000104129	1.19254e-06	2.96736e-05	8.55887e-05	1.28619e-05	0.000103414	9.61669e-05	1.19271e-06	0.000104129	1.19254e-06	2.96736e-05	8.55887e-05	1.28619e-05	0.000103414	9.61669e-05	1.19271e-06	0.000104129	1.19254e-06	2.96736e-05	8.55887e-05	1.28619e-05	0.000103414	9.61669e-05	1.19271e-06	0.000104129	1.19254e-06	2.96736e-05	8.55887e-05	1.28619e-05	0.000103414	9.61669e-05	1.19271e-06	0.000104129	1.19254e-06	2.96736e-05	8.55887e-05	1.28619e-05	0.000103414	9.61669e-05	1.19271e-06	0.000104129	1.19254e-06	2.96736e-05	8.55887e-05	1.28619e-05	0.000103414	9.61669e-05	1.19271e-06	0.000104129	1.19254e-06	2.96736e-05	8.55887e-05	1.28619e-05	0.000103414	9.61669e-05	1.19271e-06	0.000104129	1.19254e-06	2.96736e-05	8.55887e-05	0	0	0	0	0	0	0	0	9.51579e-05	9.51579e-05	9.51579e-05	9.51579e-05	9.51579e-05	9.51579e-05	9.51579e-05	9.51579e-05	6.58469e-05	6.58469e-05	6.58469e-05	6.58469e-05	6.58469e-05	6.58469e-05	6.58469e-05	6.58469e-05	6.58479e-05	6.58479e-05	6.58479e-05	6.58479e-05	6.58479e-05	6.58479e-05	6.58479e-05	6.58479e-05	1.98917e-05	1.98917e-05	1.98917e-05	1.98917e-05	1.98917e-05	1.98917e-05	1.98917e-05	1.98917e-05	1.98848e-05	1.98848e-05	1.98848e-05	1.98848e-05	1.98848e-05	1.98848e-05	1.98848e-05	1.98848e-05	1.98848e-05	1.98848e-05	1.98848e-05	1.98848e-05	1.98848e-05	1.98848e-05	1.98848e-05	1.98848e-05	1.98848e-05	1.98848e-05	1.98848e-05	1.98848e-05	1.98848e-05	1.98848e-05	1.98848e-05	1.98848e-05	1.98848e-05	1.98848e-05	1.98848e-05	1.98848e-05	1.98848e-05	1.98848e-05	1.98848e-05	1.98848e-05	1.98848e-05	1.98848e-05	1.98848e-05	1.98848e-05	1.98848e-05	1.98848e-05	1.98848e-05	1.98848e-05	4.49652e-05	3.7221e-05	3.61959e-05	0.00321465	3.65502e-05	0.881763	0.000186886	3.7221e-05	2.04802e-05	3.34762e-07	3.36362e-07	0.000170906	2.89317e-07	0.00234001	4.64472e-07	2.26088e-09	3.15797e-07	4.50434e-05	3.89331e-07	0.000163836	1.67749e-07	0.00222815	1.58016e-06	1.057e-09	1.36474e-06	1.07934e-06	3.88111e-07	0.000164088	1.42312e-07	0.00222789	1.58028e-06	1.05698e-09	3.36102e-06	2.73739e-05	3.88142e-07	0.000164092	1.3535e-07	0.00222789	1.58027e-06	1.05698e-09	4.36495e-06	1.27129e-06	3.88142e-07	0.000164092	1.32734e-07	0.00222789	1.58027e-06	1.05698e-09	4.54413e-06	1.9396e-05	3.88142e-07	0.000164092	1.3167e-07	0.00222789	1.58027e-06	1.05698e-09	4.56633e-06	1.22504e-06	3.88142e-07	0.000164092	1.31224e-07	0.00222789	1.58027e-06	1.05698e-09	4.56892e-06	1.21618e-05	1.04887e-06	0.000164092	1.31035e-07	0.00222789	1.58027e-06	1.05698e-09	4.56921e-06	1.16708e-06	1.64425e-06	7.94836e-06	3.53873e-07	9.30322e-07	4.07366e-07	2.26522e-09	5.59965e-06	6.84813e-06	0.000101805	9.9219e-08	5.27584e-07	2.37425e-12	8.54211e-08	7.9114e-09	5.19935e-05	1.02931e-05	7.38484e-05	2.22796e-06	5.83361e-05	5.95479e-13	5.68906e-06	3.36053e-10	5.54547e-06	1.04041e-05	0.00011575	1.75317e-06	9.78751e-05	3.00124e-12	9.31323e-06	1.17646e-08	3.65603e-05	1.04179e-05	0.000115172	1.75295e-06	9.79327e-05	6.77133e-13	9.31834e-06	1.91017e-10	3.65317e-05	1.38023e-05	7.00609e-05	1.75295e-06	0.000117548	4.69679e-13	4.48345e-06	1.35626e-08	3.65394e-05	2.28055e-05	6.38316e-05	7.96535e-06	8.27807e-05	9.4825e-10	6.5681e-06	1.36469e-10	3.61711e-05	0.00015689	6.39667e-05	7.96341e-06	7.14847e-05	5.56477e-08	8.84862e-06	1.2581e-07	3.6171e-05	7.2387e-05	6.39669e-05	7.96342e-06	7.14847e-05	5.69943e-08	8.8462e-06	3.41578e-06	3.6171e-05	7.37832e-05	6.39669e-05	7.96342e-06	7.14848e-05	5.69967e-08	8.84621e-06	5.20863e-05	3.6171e-05	7.76392e-05	6.39669e-05	7.96342e-06	7.14848e-05	5.69967e-08	8.84621e-06	4.67972e-05	3.6171e-05	9.16942e-05	6.39669e-05	7.96342e-06	6.52482e-05	2.05152e-07	1.27532e-05	4.67839e-05	3.6171e-05	6.75677e-05	6.39669e-05	7.96342e-06	6.51815e-05	2.05263e-07	1.27436e-05	4.67839e-05	3.6171e-05	6.75737e-05	6.39669e-05	7.96342e-06	6.51815e-05	2.05263e-07	1.27436e-05	4.98124e-05	3.6171e-05	6.75737e-05	6.39669e-05	7.96342e-06	6.51815e-05	2.05263e-07	1.27436e-05	4.97447e-05	3.6171e-05	6.75737e-05	6.39669e-05	7.96342e-06	6.51815e-05	2.05263e-07	1.27436e-05	4.97447e-05	3.6171e-05	6.58682e-05	6.39669e-05	7.96342e-06	6.51815e-05	2.05263e-07	1.27436e-05	4.97447e-05	3.6171e-05	6.5623e-05	6.39669e-05	7.96342e-06	6.51815e-05	2.05263e-07	1.27436e-05	4.97447e-05	3.6171e-05	6.56228e-05	6.39669e-05	7.96342e-06	6.51815e-05	2.05263e-07	1.27436e-05	4.97447e-05	3.6171e-05	6.56228e-05	6.39669e-05	7.96342e-06	6.51815e-05	2.05263e-07	1.27436e-05	4.97447e-05	3.6171e-05	6.56228e-05	6.39669e-05	7.96342e-06	6.51815e-05	2.05263e-07	1.27436e-05	4.97447e-05	3.6171e-05	6.56228e-05	6.39669e-05	7.96342e-06	6.51815e-05	2.05263e-07	1.27436e-05	4.97447e-05	3.6171e-05	6.56228e-05	6.39669e-05	7.96342e-06	6.51815e-05	2.05263e-07	1.27436e-05	4.97447e-05	3.6171e-05	6.56228e-05	6.39669e-05	7.96342e-06	6.51815e-05	2.05263e-07	1.27436e-05	4.97447e-05	3.6171e-05	6.56228e-05	6.39669e-05	7.96342e-06	6.51815e-05	2.05263e-07	1.27436e-05	4.97447e-05	3.6171e-05	6.56228e-05	6.39669e-05	7.96342e-06	6.51815e-05	2.05263e-07	1.27436e-05	4.97447e-05	3.6171e-05	6.56228e-05	6.39669e-05	7.96342e-06	6.51815e-05	2.05263e-07	1.27436e-05	4.97447e-05	3.6171e-05	6.56228e-05	6.39669e-05	7.96342e-06	6.51815e-05	2.05263e-07	1.27436e-05	4.97447e-05	3.6171e-05	6.56228e-05	6.39669e-05	7.96342e-06	6.51815e-05	2.05263e-07	1.27436e-05	4.97447e-05	3.6171e-05	6.56228e-05	6.39669e-05	7.96342e-06	6.51815e-05	2.05263e-07	1.27436e-05	4.97447e-05	3.6171e-05	6.56228e-05	6.39669e-05	7.96342e-06	6.51815e-05	2.05263e-07	1.27436e-05	4.97447e-05	0	0	0	0	0	0	0	0	9.51579e-05	9.51579e-05	9.51579e-05	9.51579e-05	9.51579e-05	9.51579e-05	9.51579e-05	9.51579e-05	0.000115232	0.000115232	0.000115232	0.000115232	0.000115232	0.000115232	0.000115232	0.000115232	0.000115221	0.000115221	0.000115221	0.000115221	0.000115221	0.000115221	0.000115221	0.000115221	8.22275e-05	8.22275e-05	8.22275e-05	8.22275e-05	8.22275e-05	8.22275e-05	8.22275e-05	8.22275e-05	8.22687e-05	8.22687e-05	8.22687e-05	8.22687e-05	8.22687e-05	8.22687e-05	8.22687e-05	8.22687e-05	8.22687e-05	8.22687e-05	8.22687e-05	8.22687e-05	8.22687e-05	8.22687e-05	8.22687e-05	8.22687e-05	8.22687e-05	8.22687e-05	8.22687e-05	8.22687e-05	8.22687e-05	8.22687e-05	8.22687e-05	8.22687e-05	8.22687e-05	8.22687e-05	8.22687e-05	8.22687e-05	8.22687e-05	8.22687e-05	8.22687e-05	8.22687e-05	8.22687e-05	8.22687e-05	8.22687e-05	8.22687e-05	8.22687e-05	8.22687e-05	8.22687e-05	8.22687e-05	9.955e-05	9.76605e-05	9.73893e-05	0.000348901	9.76605e-05	0.571961	0.000348901	9.955e-05	0.000677654	0.150926	0.187829	0.00559102	0.128239	0.25529	2.56571e-05	0.00187015	0.000278877	0.0004282	0.206293	0.00556648	0.144213	0.262421	4.75966e-06	0.00296063	0.000828055	0.0645945	0.205884	0.00557329	0.128911	0.262411	4.7589e-06	0.00296073	0.00169927	0.000543268	0.205894	0.00557338	0.124483	0.26241	4.7589e-06	0.00296073	0.00209277	0.0450381	0.205894	0.00557338	0.122795	0.26241	4.7589e-06	0.00296073	0.00216086	0.000869415	0.205894	0.00557338	0.122105	0.26241	4.7589e-06	0.00296073	0.00216925	0.0433585	0.205894	0.00557338	0.121815	0.26241	4.7589e-06	0.00296073	0.00217023	0.00146025	0.255547	0.00557338	0.121692	0.26241	4.7589e-06	0.00296073	0.00248177	0.123466	0.190637	0.00236676	0.154938	0.00724055	2.0144e-06	0.00338519	0.00203086	0.00471315	6.78603e-05	0.000599419	0.163973	1.62022e-06	6.46879e-07	0.646423	0.000279479	0.00282825	0.000162106	3.98465e-05	0.000295085	4.00302e-05	5.00897e-05	0.170688	0.000430804	0.00281321	0.000136719	4.12277e-05	0.000129035	2.67089e-06	4.13609e-05	0.774161	0.000108673	0.00280728	0.00013561	4.12264e-05	0.000128879	4.19451e-05	4.13387e-05	0.115991	0.000110969	0.00295123	0.00011786	4.12264e-05	0.000135639	9.42636e-09	1.06566e-05	0.786005	0.000103754	0.00107845	0.000114501	6.33646e-05	9.36767e-05	2.36715e-05	1.81363e-05	0.112652	0.000104135	0.000162498	0.000114673	6.3355e-05	0.00011781	1.22053e-07	1.63765e-05	0.044423	0.000104135	0.000121271	0.000114673	6.3355e-05	0.000117823	1.2031e-07	1.63452e-05	0.000883383	0.000104135	0.000117675	0.000114673	6.3355e-05	0.000117823	1.20294e-07	1.63452e-05	8.34788e-05	0.000104135	0.000118316	0.000114673	6.3355e-05	0.000117823	1.20294e-07	1.63452e-05	8.26353e-05	0.000104135	9.57152e-05	0.000114673	6.3355e-05	0.000114849	1.29694e-06	3.21927e-05	8.26293e-05	0.000104135	0.000115224	0.000114673	6.3355e-05	0.000114886	1.29389e-06	3.21908e-05	8.26293e-05	0.000104135	0.000115221	0.000114673	6.3355e-05	0.000114886	1.29389e-06	3.21908e-05	9.27838e-05	0.000104135	0.000115221	0.000114673	6.3355e-05	0.000114886	1.29389e-06	3.21908e-05	9.28078e-05	0.000104135	0.000115221	0.000114673	6.3355e-05	0.000114886	1.29389e-06	3.21908e-05	9.28078e-05	0.000104135	0.000114915	0.000114673	6.3355e-05	0.000114886	1.29389e-06	3.21908e-05	9.28078e-05	0.000104135	0.000115225	0.000114673	6.3355e-05	0.000114886	1.29389e-06	3.21908e-05	9.28078e-05	0.000104135	0.000115225	0.000114673	6.3355e-05	0.000114886	1.29389e-06	3.21908e-05	9.28078e-05	0.000104135	0.000115225	0.000114673	6.3355e-05	0.000114886	1.29389e-06	3.21908e-05	9.28078e-05	0.000104135	0.000115225	0.000114673	6.3355e-05	0.000114886	1.29389e-06	3.21908e-05	9.28078e-05	0.000104135	0.000115225	0.000114673	6.3355e-05	0.000114886	1.29389e-06	3.21908e-05	9.28078e-05	0.000104135	0.000115225	0.000114673	6.3355e-05	0.000114886	1.29389e-06	3.21908e-05	9.28078e-05	0.000104135	0.000115225	0.000114673	6.3355e-05	0.000114886	1.29389e-06	3.21908e-05	9.28078e-05	0.000104135	0.000115225	0.000114673	6.3355e-05	0.000114886	1.29389e-06	3.21908e-05	9.28078e-05	0.000104135	0.000115225	0.000114673	6.3355e-05	0.000114886	1.29389e-06	3.21908e-05	9.28078e-05	0.000104135	0.000115225	0.000114673	6.3355e-05	0.000114886	1.29389e-06	3.21908e-05	9.28078e-05	0.000104135	0.000115225	0.000114673	6.3355e-05	0.000114886	1.29389e-06	3.21908e-05	9.28078e-05	0.000104135	0.000115225	0.000114673	6.3355e-05	0.000114886	1.29389e-06	3.21908e-05	9.28078e-05	0.000104135	0.000115225	0.000114673	6.3355e-05	0.000114886	1.29389e-06	3.21908e-05	9.28078e-05	0.000104135	0.000115225	0.000114673	6.3355e-05	0.000114886	1.29389e-06	3.21908e-05	9.28078e-05	0	0	0	0	0	0	0	0	9.51579e-05	9.51579e-05	9.51579e-05	9.51579e-05	9.51579e-05	9.51579e-05	9.51579e-05	9.51579e-05	8.59639e-05	8.59639e-05	8.59639e-05	8.59639e-05	8.59639e-05	8.59639e-05	8.59639e-05	8.59639e-05	8.59555e-05	8.59555e-05	8.59555e-05	8.59555e-05	8.59555e-05	8.59555e-05	8.59555e-05	8.59555e-05	8.12112e-05	8.12112e-05	8.12112e-05	8.12112e-05	8.12112e-05	8.12112e-05	8.12112e-05	8.12112e-05	8.12174e-05	8.12174e-05	8.12174e-05	8.12174e-05	8.12174e-05	8.12174e-05	8.12174e-05	8.12174e-05	8.12174e-05	8.12174e-05	8.12174e-05	8.12174e-05	8.12174e-05	8.12174e-05	8.12174e-05	8.12174e-05	8.12174e-05	8.12174e-05	8.12174e-05	8.12174e-05	8.12174e-05	8.12174e-05	8.12174e-05	8.12174e-05	8.12174e-05	8.12174e-05	8.12174e-05	8.12174e-05	8.12174e-05	8.12174e-05	8.12174e-05	8.12174e-05	8.12174e-05	8.12174e-05	8.12174e-05	8.12174e-05	8.12174e-05	8.12174e-05	8.12174e-05	8.12174e-05	8.36652e-05	8.35698e-05	8.35563e-05	0.000103846	8.35949e-05	0.0073935	0.000152017	8.44131e-05	3.5905e-05	4.94913e-05	1.00275e-05	0.00785314	7.09881e-05	0.00149216	6.20641e-07	1.23526e-06	8.54742e-06	3.81807e-06	1.18788e-05	0.00882106	0.000385897	0.00156963	4.13493e-07	1.03555e-06	4.41328e-05	9.25192e-06	1.18353e-05	0.00883683	0.000322407	0.00157042	4.13544e-07	1.03556e-06	0.000126591	1.17106e-05	1.18364e-05	0.00883704	0.00030407	0.00157044	4.13544e-07	1.03556e-06	0.000171836	1.27234e-05	1.18364e-05	0.00883704	0.000297217	0.00157044	4.13544e-07	1.03556e-06	0.000180099	1.26746e-05	1.18364e-05	0.00883704	0.000294437	0.00157044	4.13544e-07	1.03556e-06	0.000181126	1.57833e-05	1.18364e-05	0.00883704	0.000293272	0.00157044	4.13544e-07	1.03556e-06	0.000181246	1.84204e-05	1.24101e-05	0.00883704	0.000292778	0.00157044	4.13544e-07	1.03556e-06	0.000187972	4.91209e-05	1.14416e-05	0.00764416	0.000306742	0.000502637	3.12359e-07	1.03556e-06	0.000144486	0.000215628	7.20348e-07	0.00531225	0.000426328	6.7948e-06	1.97537e-07	0.0107214	7.92186e-06	0.000194852	0.000156555	8.05448e-05	0.000114943	3.53095e-07	5.0506e-05	0.000437567	6.36909e-05	0.000192664	8.92418e-05	7.20716e-05	8.78319e-05	8.80174e-07	6.31335e-05	0.0267249	8.57353e-05	0.000192131	8.88364e-05	7.20546e-05	8.77824e-05	3.52353e-07	6.31386e-05	0.000226254	8.77553e-05	0.000192901	8.67582e-05	7.20545e-05	8.85339e-05	2.80069e-08	2.67269e-05	0.030505	8.61881e-05	6.87204e-05	8.57956e-05	7.75191e-05	8.0174e-05	1.29743e-05	4.31374e-05	0.000238178	8.5059e-05	5.58737e-06	8.59227e-05	7.76296e-05	8.6358e-05	2.33361e-06	3.0897e-05	0.010139	8.50579e-05	8.87549e-05	8.59228e-05	7.76298e-05	8.63621e-05	2.29602e-06	3.07943e-05	0.00338666	8.50579e-05	8.61645e-05	8.59228e-05	7.76298e-05	8.63621e-05	2.29565e-06	3.07942e-05	9.34935e-05	8.50579e-05	8.61912e-05	8.59228e-05	7.76298e-05	8.63621e-05	2.29565e-06	3.07942e-05	7.23387e-05	8.50579e-05	9.39279e-05	8.59228e-05	7.76298e-05	8.59948e-05	1.04313e-05	4.73306e-05	7.22826e-05	8.50579e-05	8.60791e-05	8.59228e-05	7.76298e-05	8.5937e-05	1.03959e-05	4.72558e-05	7.22825e-05	8.50579e-05	8.60737e-05	8.59228e-05	7.76298e-05	8.5937e-05	1.03958e-05	4.72557e-05	7.77643e-05	8.50579e-05	8.60736e-05	8.59228e-05	7.76298e-05	8.5937e-05	1.03958e-05	4.72557e-05	7.76963e-05	8.50579e-05	8.60736e-05	8.59228e-05	7.76298e-05	8.5937e-05	1.03958e-05	4.72557e-05	7.76963e-05	8.50579e-05	8.606e-05	8.59228e-05	7.76298e-05	8.5937e-05	1.03958e-05	4.72557e-05	7.76963e-05	8.50579e-05	8.59795e-05	8.59228e-05	7.76298e-05	8.5937e-05	1.03958e-05	4.72557e-05	7.76963e-05	8.50579e-05	8.59795e-05	8.59228e-05	7.76298e-05	8.5937e-05	1.03958e-05	4.72557e-05	7.76963e-05	8.50579e-05	8.59795e-05	8.59228e-05	7.76298e-05	8.5937e-05	1.03958e-05	4.72557e-05	7.76963e-05	8.50579e-05	8.59795e-05	8.59228e-05	7.76298e-05	8.5937e-05	1.03958e-05	4.72557e-05	7.76963e-05	8.50579e-05	8.59795e-05	8.59228e-05	7.76298e-05	8.5937e-05	1.03958e-05	4.72557e-05	7.76963e-05	8.50579e-05	8.59795e-05	8.59228e-05	7.76298e-05	8.5937e-05	1.03958e-05	4.72557e-05	7.76963e-05	8.50579e-05	8.59795e-05	8.59228e-05	7.76298e-05	8.5937e-05	1.03958e-05	4.72557e-05	7.76963e-05	8.50579e-05	8.59795e-05	8.59228e-05	7.76298e-05	8.5937e-05	1.03958e-05	4.72557e-05	7.76963e-05	8.50579e-05	8.59795e-05	8.59228e-05	7.76298e-05	8.5937e-05	1.03958e-05	4.72557e-05	7.76963e-05	8.50579e-05	8.59795e-05	8.59228e-05	7.76298e-05	8.5937e-05	1.03958e-05	4.72557e-05	7.76963e-05	8.50579e-05	8.59795e-05	8.59228e-05	7.76298e-05	8.5937e-05	1.03958e-05	4.72557e-05	7.76963e-05	8.50579e-05	8.59795e-05	8.59228e-05	7.76298e-05	8.5937e-05	1.03958e-05	4.72557e-05	7.76963e-05	8.50579e-05	8.59795e-05	8.59228e-05	7.76298e-05	8.5937e-05	1.03958e-05	4.72557e-05	7.76963e-05	8.50579e-05	8.59795e-05	8.59228e-05	7.76298e-05	8.5937e-05	1.03958e-05	4.72557e-05	7.76963e-05	0	0	0	0	0	0	0	0	9.51579e-05	9.51579e-05	9.51579e-05	9.51579e-05	9.51579e-05	9.51579e-05	9.51579e-05	9.51579e-05	8.72921e-05	8.72921e-05	8.72921e-05	8.72921e-05	8.72921e-05	8.72921e-05	8.72921e-05	8.72921e-05	8.73007e-05	8.73007e-05	8.73007e-05	8.73007e-05	8.73007e-05	8.73007e-05	8.73007e-05	8.73007e-05	8.68086e-05	8.68086e-05	8.68086e-05	8.68086e-05	8.68086e-05	8.68086e-05	8.68086e-05	8.68086e-05	8.6809e-05	8.6809e-05	8.6809e-05	8.6809e-05	8.6809e-05	8.6809e-05	8.6809e-05	8.6809e-05	8.6809e-05	8.6809e-05	8.6809e-05	8.6809e-05	8.6809e-05	8.6809e-05	8.6809e-05	8.6809e-05	8.6809e-05	8.6809e-05	8.6809e-05	8.6809e-05	8.6809e-05	8.6809e-05	8.6809e-05	8.6809e-05	8.6809e-05	8.6809e-05	8.6809e-05	8.6809e-05	8.6809e-05	8.6809e-05	8.6809e-05	8.6809e-05	8.6809e-05	8.6809e-05	8.6809e-05	8.6809e-05	8.6809e-05	8.6809e-05	8.6809e-05	8.6809e-05	8.70586e-05	8.70552e-05	8.70547e-05	8.89901e-05	8.70586e-05	0.000311899	0.00010305	8.73011e-05	0.0335735	2.24823e-07	2.77217e-07	0.200295	1.82813e-07	0.00393882	1.4651e-07	1.00283e-09	0.0514649	0.000161329	3.22277e-07	0.197749	7.71435e-08	0.00438207	5.67254e-07	4.13171e-10	0.198341	1.11485e-06	3.21239e-07	0.198001	6.50761e-08	0.00438127	5.68035e-07	4.1316e-10	0.384673	0.00261773	3.21266e-07	0.198004	6.18062e-08	0.00438124	5.68036e-07	4.1316e-10	0.449929	4.63073e-06	3.21265e-07	0.198004	6.05785e-08	0.00438124	5.68036e-07	4.1316e-10	0.460191	0.0016401	3.21265e-07	0.198004	6.00796e-08	0.00438124	5.68036e-07	4.1316e-10	0.461436	9.14124e-06	3.21265e-07	0.198004	5.98703e-08	0.00438124	5.68036e-07	4.1316e-10	0.461581	0.00218206	3.22787e-07	0.198004	5.97816e-08	0.00438124	5.68036e-07	4.1316e-10	0.462704	5.46845e-05	4.7122e-07	0.195671	6.00265e-08	0.00359943	5.39723e-07	4.11593e-10	0.321846	0.303808	0.000101052	0.154071	1.01613e-07	0.00029615	4.96119e-07	0.00012995	0.00250722	0.441225	0.000285109	9.54674e-05	3.85468e-05	7.13278e-10	4.32823e-05	4.72845e-06	1.16251e-05	0.437124	8.649e-05	8.53576e-05	8.78428e-05	5.21428e-07	8.25804e-05	0.000183636	8.57843e-05	0.435861	8.70535e-05	8.5287e-05	8.79131e-05	6.05085e-10	8.26065e-05	2.64455e-06	8.83342e-05	0.435353	8.68513e-05	8.52869e-05	8.79869e-05	2.20115e-07	6.23958e-05	0.000213492	8.81669e-05	0.0695663	8.69727e-05	8.59186e-05	8.03114e-05	1.15891e-06	0.000178292	2.77515e-06	8.71513e-05	0.000523447	8.73374e-05	8.63407e-05	8.75199e-05	3.0653e-05	6.43807e-05	0.00623196	8.71507e-05	9.62608e-05	8.73376e-05	8.63412e-05	8.75191e-05	2.92825e-05	6.42923e-05	0.0764873	8.71507e-05	8.74395e-05	8.73376e-05	8.63412e-05	8.75191e-05	2.92804e-05	6.42923e-05	0.000124977	8.71507e-05	8.74179e-05	8.73376e-05	8.63412e-05	8.75191e-05	2.92804e-05	6.42923e-05	8.30205e-05	8.71507e-05	9.77683e-05	8.73376e-05	8.63412e-05	8.74825e-05	4.8132e-05	7.39756e-05	8.29757e-05	8.71507e-05	8.75446e-05	8.73376e-05	8.63412e-05	8.74245e-05	4.79695e-05	7.37677e-05	8.29757e-05	8.71507e-05	8.75546e-05	8.73376e-05	8.63412e-05	8.74245e-05	4.79694e-05	7.37675e-05	8.49624e-05	8.71507e-05	8.75546e-05	8.73376e-05	8.63412e-05	8.74245e-05	4.79694e-05	7.37675e-05	8.4922e-05	8.71507e-05	8.75546e-05	8.73376e-05	8.63412e-05	8.74245e-05	4.79694e-05	7.37675e-05	8.49221e-05	8.71507e-05	8.75542e-05	8.73376e-05	8.63412e-05	8.74245e-05	4.79694e-05	7.37675e-05	8.49221e-05	8.71507e-05	8.72743e-05	8.73376e-05	8.63412e-05	8.74245e-05	4.79694e-05	7.37675e-05	8.49221e-05	8.71507e-05	8.7274e-05	8.73376e-05	8.63412e-05	8.74245e-05	4.79694e-05	7.37675e-05	8.49221e-05	8.71507e-05	8.7274e-05	8.73376e-05	8.63412e-05	8.74245e-05	4.79694e-05	7.37675e-05	8.49221e-05	8.71507e-05	8.7274e-05	8.73376e-05	8.63412e-05	8.74245e-05	4.79694e-05	7.37675e-05	8.49221e-05	8.71507e-05	8.7274e-05	8.73376e-05	8.63412e-05	8.74245e-05	4.79694e-05	7.37675e-05	8.49221e-05	8.71507e-05	8.7274e-05	8.73376e-05	8.63412e-05	8.74245e-05	4.79694e-05	7.37675e-05	8.49221e-05	8.71507e-05	8.7274e-05	8.73376e-05	8.63412e-05	8.74245e-05	4.79694e-05	7.37675e-05	8.49221e-05	8.71507e-05	8.7274e-05	8.73376e-05	8.63412e-05	8.74245e-05	4.79694e-05	7.37675e-05	8.49221e-05	8.71507e-05	8.7274e-05	8.73376e-05	8.63412e-05	8.74245e-05	4.79694e-05	7.37675e-05	8.49221e-05	8.71507e-05	8.7274e-05	8.73376e-05	8.63412e-05	8.74245e-05	4.79694e-05	7.37675e-05	8.49221e-05	8.71507e-05	8.7274e-05	8.73376e-05	8.63412e-05	8.74245e-05	4.79694e-05	7.37675e-05	8.49221e-05	8.71507e-05	8.7274e-05	8.73376e-05	8.63412e-05	8.74245e-05	4.79694e-05	7.37675e-05	8.49221e-05	8.71507e-05	8.7274e-05	8.73376e-05	8.63412e-05	8.74245e-05	4.79694e-05	7.37675e-05	8.49221e-05	8.71507e-05	8.7274e-05	8.73376e-05	8.63412e-05	8.74245e-05	4.79694e-05	7.37675e-05	8.49221e-05	0	0	0	0	0	0	0	0	9.51579e-05	9.51579e-05	9.51579e-05	9.51579e-05	9.51579e-05	9.51579e-05	9.51579e-05	9.51579e-05	0.00010898	0.00010898	0.00010898	0.00010898	0.00010898	0.00010898	0.00010898	0.00010898	0.000108966	0.000108966	0.000108966	0.000108966	0.000108966	0.000108966	0.000108966	0.000108966	0.000106765	0.000106765	0.000106765	0.000106765	0.000106765	0.000106765	0.000106765	0.000106765	0.00010676	0.00010676	0.00010676	0.00010676	0.00010676	0.00010676	0.00010676	0.00010676	0.00010676	0.00010676	0.00010676	0.00010676	0.00010676	0.00010676	0.00010676	0.00010676	0.00010676	0.00010676	0.00010676	0.00010676	0.00010676	0.00010676	0.00010676	0.00010676	0.00010676	0.00010676	0.00010676	0.00010676	0.00010676	0.00010676	0.00010676	0.00010676	0.00010676	0.00010676	0.00010676	0.00010676	0.00010676	0.00010676	0.00010676	0.00010676	0.000556967	0.000196222	0.000110961	0.000110961	0.000107905	0.000107861	0.000107857	0.000107855	6.31402e-07	0.000328933	1.10162e-05	0.000295254	0.000514643	0.115833	0.0944151	0.755108	2.36938e-05	2.0178e-07	9.28807e-06	0.000374743	0.0182958	0.11724	0.0337581	0.868371	4.32009e-06	6.57454e-06	9.32166e-06	0.000374081	0.0223965	0.11735	0.0337349	0.868373	1.53198e-06	1.9513e-07	9.3208e-06	0.000374072	0.0236962	0.117352	0.0337349	0.868373	1.13426e-06	4.81793e-06	9.32082e-06	0.000374072	0.0242214	0.117352	0.0337349	0.868373	1.08292e-06	2.69523e-07	9.32082e-06	0.000374072	0.0244411	0.117352	0.0337349	0.868373	1.07686e-06	4.44156e-06	9.32082e-06	0.000374072	0.0245344	0.117352	0.0337349	0.868373	1.07615e-06	3.65555e-07	9.45939e-06	0.000374072	0.0245742	0.117352	0.0337349	0.868373	7.10985e-07	5.61498e-06	6.80931e-06	0.000365362	0.0249477	0.119209	0.0343667	0.870652	1.06525e-07	2.47525e-07	2.09975e-07	0.000340952	0.0157584	0.203653	0.030792	0.0811971	4.39432e-08	1.54425e-07	0.000139644	8.92062e-05	0.000209608	0.823484	0.000182695	0.82797	0.000386399	1.52687e-07	0.000102234	0.000105384	0.000109276	0.338611	0.000109898	0.0746718	7.22732e-05	1.52759e-07	0.000102655	0.000105429	0.000109199	0.80944	0.000109882	0.902138	7.15483e-05	5.65325e-08	0.000101903	0.000105429	0.000109716	0.231785	0.00011001	0.0643756	8.80013e-05	6.68351e-08	0.000106518	0.000106679	0.000113587	0.00430939	0.000108964	0.896573	8.77367e-05	5.17992e-08	0.000105977	0.000106577	0.000109072	0.000109394	0.000109009	0.00570316	8.77361e-05	3.50528e-05	0.000105976	0.000106577	0.000109067	0.000109046	0.000108862	0.000327238	8.77361e-05	3.63811e-05	0.000105976	0.000106577	0.000109067	0.000109036	0.000108862	0.00010272	8.77361e-05	1.7625e-06	0.000105976	0.000106577	0.000109067	0.000109036	0.000108862	0.000108896	8.77361e-05	2.60902e-06	0.000105976	0.000106577	0.000108809	0.000108899	0.000108798	0.000108861	8.77361e-05	2.89808e-06	0.000105976	0.000106577	0.000108847	0.000108845	0.000108872	0.000108861	8.77361e-05	2.89734e-06	0.000105976	0.000106577	0.000108847	0.000108845	0.000108872	0.000108844	8.77361e-05	2.89734e-06	0.000105976	0.000106577	0.000108847	0.000108845	0.000108872	0.000108887	8.77361e-05	2.89734e-06	0.000105976	0.000106577	0.000108847	0.000108845	0.000108872	0.000108887	8.77361e-05	1.31654e-05	0.000105976	0.000106577	0.000108847	0.000108845	0.000108872	0.000108887	8.77361e-05	1.31958e-05	0.000105976	0.000106577	0.000108847	0.000108845	0.000108872	0.000108887	8.77361e-05	1.31959e-05	0.000105976	0.000106577	0.000108847	0.000108845	0.000108872	0.000108887	8.77361e-05	1.31959e-05	0.000105976	0.000106577	0.000108847	0.000108845	0.000108872	0.000108887	8.77361e-05	1.31959e-05	0.000105976	0.000106577	0.000108847	0.000108845	0.000108872	0.000108887	8.77361e-05	1.31959e-05	0.000105976	0.000106577	0.000108847	0.000108845	0.000108872	0.000108887	8.77361e-05	1.31959e-05	0.000105976	0.000106577	0.000108847	0.000108845	0.000108872	0.000108887	8.77361e-05	1.31959e-05	0.000105976	0.000106577	0.000108847	0.000108845	0.000108872	0.000108887	8.77361e-05	1.31959e-05	0.000105976	0.000106577	0.000108847	0.000108845	0.000108872	0.000108887	8.77361e-05	1.31959e-05	0.000105976	0.000106577	0.000108847	0.000108845	0.000108872	0.000108887	8.77361e-05	1.31959e-05	0.000105976	0.000106577	0.000108847	0.000108845	0.000108872	0.000108887	8.77361e-05	1.31959e-05	0.000105976	0.000106577	0.000108847	0.000108845	0.000108872	0.000108887	8.77361e-05	1.31959e-05	0.000105976	0.000106577	0.000108847	0.000108845	0.000108872	0.000108887	8.77361e-05	1.31959e-05	0.000105976	0.000106577	0.000108847	0.000108845	0.000108872	0.000108887	8.77361e-05	1.31959e-05	0.000105976	0.000106577	0.000108847	0.000108845	0.000108872	0.000108887	0	0	0	0	0	0	0	0	9.51579e-05	9.51579e-05	9.51579e-05	9.51579e-05	9.51579e-05	9.51579e-05	9.51579e-05	9.51579e-05	7.8002e-05	7.8002e-05	7.8002e-05	7.8002e-05	7.8002e-05	7.8002e-05	7.8002e-05	7.8002e-05	7.80027e-05	7.80027e-05	7.80027e-05	7.80027e-05	7.80027e-05	7.80027e-05	7.80027e-05	7.80027e-05	6.36732e-05	6.36732e-05	6.36732e-05	6.36732e-05	6.36732e-05	6.36732e-05	6.36732e-05	6.36732e-05	6.36381e-05	6.36381e-05	6.36381e-05	6.36381e-05	6.36381e-05	6.36381e-05	6.36381e-05	6.36381e-05	6.36381e-05	6.36381e-05	6.36381e-05	6.36381e-05	6.36381e-05	6.36381e-05	6.36381e-05	6.36381e-05	6.36381e-05	6.36381e-05	6.36381e-05	6.36381e-05	6.36381e-05	6.36381e-05	6.36381e-05	6.36381e-05	6.36381e-05	6.36381e-05	6.36381e-05	6.36381e-05	6.36381e-05	6.36381e-05	6.36381e-05	6.36381e-05	6.36381e-05	6.36381e-05	6.36381e-05	6.36381e-05	6.36381e-05	6.36381e-05	6.36381e-05	6.36381e-05	0.0221005	0.000582042	7.79595e-05	9.3207e-05	7.07695e-05	7.05548e-05	7.04781e-05	7.04376e-05	0.000116037	3.35854e-08	2.98707e-10	0.000360967	1.07551e-08	0.021498	0.0014974	1.35476e-05	0.00166244	4.61614e-07	2.64396e-10	0.000441267	1.47253e-07	0.021823	0.00578507	9.6201e-06	0.0005267	5.98977e-09	2.65077e-10	0.000440712	1.70957e-07	0.0218421	0.00578579	9.61983e-06	0.000251651	1.12244e-06	2.6506e-10	0.000440705	1.78139e-07	0.0218426	0.00578579	9.61983e-06	0.000203144	1.23266e-08	2.6506e-10	0.000440705	1.81013e-07	0.0218426	0.00578579	9.61983e-06	0.000196552	7.48541e-07	2.6506e-10	0.000440705	1.82211e-07	0.0218426	0.00578579	9.61983e-06	0.000195769	1.59089e-08	2.6506e-10	0.000440705	1.82718e-07	0.0218426	0.00578579	9.61983e-06	0.000195678	6.40128e-07	3.06792e-10	0.000440705	1.82935e-07	0.0218426	0.00578579	9.61983e-06	1.86688e-05	7.32625e-09	3.30199e-10	0.000349544	2.11844e-07	0.0255113	0.00693673	1.17185e-05	4.68115e-08	1.41072e-07	3.40425e-07	0.000252295	1.92828e-07	0.00891865	0.00601639	9.85353e-07	1.92031e-08	2.06401e-07	0.000103505	5.65339e-05	4.4685e-05	1.74044e-05	7.17878e-05	1.38003e-05	2.23008e-06	2.04335e-07	6.02663e-05	5.57621e-05	8.15444e-05	0.000682096	8.41876e-05	7.65564e-07	6.90286e-06	2.0437e-07	6.09395e-05	5.57618e-05	8.16141e-05	1.49823e-05	8.42405e-05	2.1914e-05	6.82053e-06	9.8974e-09	5.6644e-05	5.57618e-05	8.55692e-05	0.00118682	8.58742e-05	7.08929e-07	2.2084e-05	1.63631e-08	6.61367e-05	6.26148e-05	9.98957e-05	2.07428e-06	0.00010414	1.91657e-05	2.17605e-05	1.14106e-08	6.59304e-05	6.27026e-05	7.95663e-05	7.97187e-05	7.86966e-05	1.96859e-05	2.17603e-05	2.03762e-06	6.59303e-05	6.27028e-05	7.95557e-05	7.93915e-05	7.86549e-05	0.000323303	2.17603e-05	2.0791e-06	6.59303e-05	6.27028e-05	7.95557e-05	7.93912e-05	7.86545e-05	9.24604e-05	2.17603e-05	1.78859e-08	6.59303e-05	6.27028e-05	7.95557e-05	7.93912e-05	7.86545e-05	7.81909e-05	2.17603e-05	1.00493e-07	6.59303e-05	6.27028e-05	7.76954e-05	7.7766e-05	7.79027e-05	7.81438e-05	2.17603e-05	8.14526e-08	6.59303e-05	6.27028e-05	7.76477e-05	7.7764e-05	7.78317e-05	7.81437e-05	2.17603e-05	8.14422e-08	6.59303e-05	6.27028e-05	7.76476e-05	7.77637e-05	7.78315e-05	7.7936e-05	2.17603e-05	8.14422e-08	6.59303e-05	6.27028e-05	7.76476e-05	7.77637e-05	7.78315e-05	7.78926e-05	2.17603e-05	8.14422e-08	6.59303e-05	6.27028e-05	7.76476e-05	7.77637e-05	7.78315e-05	7.78925e-05	2.17603e-05	8.78061e-07	6.59303e-05	6.27028e-05	7.76476e-05	7.77637e-05	7.78315e-05	7.78925e-05	2.17603e-05	8.75609e-07	6.59303e-05	6.27028e-05	7.76476e-05	7.77637e-05	7.78315e-05	7.78925e-05	2.17603e-05	8.75607e-07	6.59303e-05	6.27028e-05	7.76476e-05	7.77637e-05	7.78315e-05	7.78925e-05	2.17603e-05	8.75607e-07	6.59303e-05	6.27028e-05	7.76476e-05	7.77637e-05	7.78315e-05	7.78925e-05	2.17603e-05	8.75607e-07	6.59303e-05	6.27028e-05	7.76476e-05	7.77637e-05	7.78315e-05	7.78925e-05	2.17603e-05	8.75607e-07	6.59303e-05	6.27028e-05	7.76476e-05	7.77637e-05	7.78315e-05	7.78925e-05	2.17603e-05	8.75607e-07	6.59303e-05	6.27028e-05	7.76476e-05	7.77637e-05	7.78315e-05	7.78925e-05	2.17603e-05	8.75607e-07	6.59303e-05	6.27028e-05	7.76476e-05	7.77637e-05	7.78315e-05	7.78925e-05	2.17603e-05	8.75607e-07	6.59303e-05	6.27028e-05	7.76476e-05	7.77637e-05	7.78315e-05	7.78925e-05	2.17603e-05	8.75607e-07	6.59303e-05	6.27028e-05	7.76476e-05	7.77637e-05	7.78315e-05	7.78925e-05	2.17603e-05	8.75607e-07	6.59303e-05	6.27028e-05	7.76476e-05	7.77637e-05	7.78315e-05	7.78925e-05	2.17603e-05	8.75607e-07	6.59303e-05	6.27028e-05	7.76476e-05	7.77637e-05	7.78315e-05	7.78925e-05	2.17603e-05	8.75607e-07	6.59303e-05	6.27028e-05	7.76476e-05	7.77637e-05	7.78315e-05	7.78925e-05	2.17603e-05	8.75607e-07	6.59303e-05	6.27028e-05	7.76476e-05	7.77637e-05	7.78315e-05	7.78925e-05	2.17603e-05	8.75607e-07	6.59303e-05	6.27028e-05	7.76476e-05	7.77637e-05	7.78315e-05	7.78925e-05	0	0	0	0	0	0	0	0	9.51579e-05	9.51579e-05	9.51579e-05	9.51579e-05	9.51579e-05	9.51579e-05	9.51579e-05	9.51579e-05	6.16855e-05	6.16855e-05	6.16855e-05	6.16855e-05	6.16855e-05	6.16855e-05	6.16855e-05	6.16855e-05	6.16802e-05	6.16802e-05	6.16802e-05	6.16802e-05	6.16802e-05	6.16802e-05	6.16802e-05	6.16802e-05	1.86327e-05	1.86327e-05	1.86327e-05	1.86327e-05	1.86327e-05	1.86327e-05	1.86327e-05	1.86327e-05	1.86263e-05	1.86263e-05	1.86263e-05	1.86263e-05	1.86263e-05	1.86263e-05	1.86263e-05	1.86263e-05	1.86263e-05	1.86263e-05	1.86263e-05	1.86263e-05	1.86263e-05	1.86263e-05	1.86263e-05	1.86263e-05	1.86263e-05	1.86263e-05	1.86263e-05	1.86263e-05	1.86263e-05	1.86263e-05	1.86263e-05	1.86263e-05	1.86263e-05	1.86263e-05	1.86263e-05	1.86263e-05	1.86263e-05	1.86263e-05	1.86263e-05	1.86263e-05	1.86263e-05	1.86263e-05	1.86263e-05	1.86263e-05	1.86263e-05	1.86263e-05	1.86263e-05	1.86263e-05	0.874775	0.00301182	4.21196e-05	0.00017506	3.48654e-05	3.48654e-05	3.42372e-05	3.39053e-05	0.130443	0.000116086	5.17091e-07	5.76807e-06	1.63101e-06	8.26564e-10	1.97318e-08	5.02275e-09	0.000570489	0.000339908	6.36548e-07	6.00984e-06	4.03809e-06	7.77353e-10	3.41007e-08	2.77215e-09	0.00437935	7.07712e-05	6.337e-07	6.02308e-06	3.22063e-06	7.77579e-10	3.40879e-08	2.77211e-09	0.015697	0.000141132	6.33774e-07	6.02326e-06	2.99797e-06	7.77585e-10	3.40879e-08	2.77211e-09	0.0226442	6.03173e-05	6.33771e-07	6.02326e-06	2.91553e-06	7.77586e-10	3.40879e-08	2.77211e-09	0.0239511	0.000122316	6.33771e-07	6.02326e-06	2.88221e-06	7.77586e-10	3.40879e-08	2.77211e-09	0.0241142	5.13682e-05	6.33771e-07	6.02326e-06	2.86827e-06	7.77586e-10	3.40879e-08	2.77211e-09	0.0241333	8.4247e-05	1.49725e-06	6.02326e-06	2.86236e-06	7.77586e-10	3.40879e-08	2.77211e-09	1.03047e-05	9.49714e-07	7.19238e-07	1.55269e-06	6.75618e-06	1.66645e-09	9.21152e-08	8.67044e-09	8.33981e-11	6.31739e-09	1.11271e-06	3.39359e-07	1.03039e-05	1.45197e-09	1.05187e-07	1.0106e-07	1.05334e-09	7.31956e-09	1.97771e-05	1.16665e-05	7.4799e-05	6.69593e-09	5.96598e-05	1.56172e-09	3.30065e-09	7.39683e-09	3.51118e-05	8.74837e-06	8.01616e-05	5.6123e-09	9.15045e-05	2.4816e-07	1.42954e-08	7.40886e-09	3.47367e-05	8.74866e-06	8.0159e-05	8.17118e-09	9.15531e-05	6.96992e-10	1.43348e-08	6.3791e-11	2.25983e-05	8.74865e-06	0.000106123	1.29325e-08	0.00010989	2.97823e-07	7.02419e-07	1.01978e-09	3.38227e-05	1.72311e-05	7.99854e-05	9.17801e-06	4.0806e-05	4.19887e-10	6.91755e-07	1.09195e-08	3.38754e-05	1.721e-05	6.90452e-05	7.10092e-05	6.70597e-05	4.9408e-07	6.91749e-07	6.18085e-08	3.38755e-05	1.721e-05	6.90475e-05	7.33904e-05	6.69289e-05	3.21844e-06	6.91749e-07	6.4278e-08	3.38755e-05	1.721e-05	6.90475e-05	7.3388e-05	6.69287e-05	7.1759e-05	6.91749e-07	4.96097e-09	3.38755e-05	1.721e-05	6.90475e-05	7.3388e-05	6.69288e-05	6.32329e-05	6.91749e-07	7.58064e-08	3.38755e-05	1.721e-05	6.00092e-05	6.03613e-05	6.10897e-05	6.31941e-05	6.91749e-07	5.35806e-08	3.38755e-05	1.721e-05	5.99315e-05	6.03416e-05	6.10429e-05	6.31941e-05	6.91749e-07	5.3581e-08	3.38755e-05	1.721e-05	5.99315e-05	6.03415e-05	6.10428e-05	6.15991e-05	6.91749e-07	5.3581e-08	3.38755e-05	1.721e-05	5.99315e-05	6.03415e-05	6.10428e-05	6.14843e-05	6.91749e-07	5.3581e-08	3.38755e-05	1.721e-05	5.99315e-05	6.03415e-05	6.10428e-05	6.14842e-05	6.91749e-07	1.92857e-07	3.38755e-05	1.721e-05	5.99315e-05	6.03415e-05	6.10428e-05	6.14842e-05	6.91749e-07	1.92196e-07	3.38755e-05	1.721e-05	5.99315e-05	6.03415e-05	6.10428e-05	6.14842e-05	6.91749e-07	1.92196e-07	3.38755e-05	1.721e-05	5.99315e-05	6.03415e-05	6.10428e-05	6.14842e-05	6.91749e-07	1.92196e-07	3.38755e-05	1.721e-05	5.99315e-05	6.03415e-05	6.10428e-05	6.14842e-05	6.91749e-07	1.92196e-07	3.38755e-05	1.721e-05	5.99315e-05	6.03415e-05	6.10428e-05	6.14842e-05	6.91749e-07	1.92196e-07	3.38755e-05	1.721e-05	5.99315e-05	6.03415e-05	6.10428e-05	6.14842e-05	6.91749e-07	1.92196e-07	3.38755e-05	1.721e-05	5.99315e-05	6.03415e-05	6.10428e-05	6.14842e-05	6.91749e-07	1.92196e-07	3.38755e-05	1.721e-05	5.99315e-05	6.03415e-05	6.10428e-05	6.14842e-05	6.91749e-07	1.92196e-07	3.38755e-05	1.721e-05	5.99315e-05	6.03415e-05	6.10428e-05	6.14842e-05	6.91749e-07	1.92196e-07	3.38755e-05	1.721e-05	5.99315e-05	6.03415e-05	6.10428e-05	6.14842e-05	6.91749e-07	1.92196e-07	3.38755e-05	1.721e-05	5.99315e-05	6.03415e-05	6.10428e-05	6.14842e-05	6.91749e-07	1.92196e-07	3.38755e-05	1.721e-05	5.99315e-05	6.03415e-05	6.10428e-05	6.14842e-05	6.91749e-07	1.92196e-07	3.38755e-05	1.721e-05	5.99315e-05	6.03415e-05	6.10428e-05	6.14842e-05	6.91749e-07	1.92196e-07	3.38755e-05	1.721e-05	5.99315e-05	6.03415e-05	6.10428e-05	6.14842e-05	6.91749e-07	1.92196e-07	3.38755e-05	1.721e-05	5.99315e-05	6.03415e-05	6.10428e-05	6.14842e-05	0	0	0	0	0	0	0	0	9.51579e-05	9.51579e-05	9.51579e-05	9.51579e-05	9.51579e-05	9.51579e-05	9.51579e-05	9.51579e-05	6.61748e-05	6.61748e-05	6.61748e-05	6.61748e-05	6.61748e-05	6.61748e-05	6.61748e-05	6.61748e-05	6.61707e-05	6.61707e-05	6.61707e-05	6.61707e-05	6.61707e-05	6.61707e-05	6.61707e-05	6.61707e-05	9.68116e-07	9.68116e-07	9.68116e-07	9.68116e-07	9.68116e-07	9.68116e-07	9.68116e-07	9.68116e-07	9.67408e-07	9.67408e-07	9.67408e-07	9.67408e-07	9.67408e-07	9.67408e-07	9.67408e-07	9.67408e-07	9.67407e-07	9.67407e-07	9.67407e-07	9.67407e-07	9.67407e-07	9.67407e-07	9.67407e-07	9.67407e-07	9.67407e-07	9.67407e-07	9.67407e-07	9.67407e-07	9.67407e-07	9.67407e-07	9.67407e-07	9.67407e-07	9.67407e-07	9.67407e-07	9.67407e-07	9.67407e-07	9.67407e-07	9.67407e-07	9.67407e-07	9.67407e-07	9.67407e-07	9.67407e-07	9.67407e-07	9.67407e-07	9.67407e-07	9.67407e-07	9.67407e-07	9.67407e-07	0.981602	0.00255955	1.05841e-05	0.00255955	8.85255e-06	1.05841e-05	8.85255e-06	8.03605e-06	0.00226443	2.21913e-06	6.97576e-10	1.95428e-06	1.96243e-08	7.58335e-07	0.000362936	2.03028e-05	0.000881764	3.0582e-06	6.162e-10	2.3013e-06	2.82505e-07	6.81958e-07	0.000926411	1.8099e-05	0.0002688	2.87362e-07	6.17814e-10	2.29835e-06	3.2854e-07	6.82552e-07	0.000925532	1.80986e-05	0.000126782	5.07156e-07	6.17771e-10	2.29831e-06	3.42576e-07	6.82567e-07	0.000925531	1.80986e-05	0.000101962	1.93188e-07	6.17774e-10	2.29831e-06	3.48196e-07	6.82567e-07	0.000925531	1.80986e-05	9.85965e-05	4.09258e-07	6.17774e-10	2.29831e-06	3.50539e-07	6.82567e-07	0.000925531	1.80986e-05	9.81965e-05	1.36542e-07	6.17774e-10	2.29831e-06	3.51532e-07	6.82567e-07	0.000925531	1.80986e-05	9.815e-05	2.0634e-07	1.27557e-08	2.29831e-06	3.51956e-07	6.82567e-07	0.000925531	1.80986e-05	3.56434e-11	1.83326e-10	4.07499e-09	1.97724e-08	7.27087e-06	3.63305e-06	0.018769	0.000882082	9.51501e-18	1.23514e-13	3.22114e-07	7.88816e-11	5.30762e-06	1.86194e-06	0.0148711	1.04565e-08	1.33043e-15	1.41379e-13	1.94725e-05	7.55243e-08	0.000132837	9.6681e-05	0.000170562	1.62341e-07	1.5231e-12	1.43057e-13	4.28621e-05	6.89978e-08	0.000164726	3.67392e-05	0.000164563	8.51698e-09	3.04196e-12	1.43798e-13	4.29025e-05	6.90374e-08	0.000164809	0.000105832	0.000164675	2.5991e-07	2.93936e-12	1.11256e-14	9.44128e-06	6.90374e-08	0.000445235	0.000697129	0.000444874	7.80036e-09	4.87744e-09	1.48645e-12	1.85461e-05	7.4432e-07	0.000142279	5.12198e-06	4.50151e-05	3.58873e-08	4.82429e-09	2.16794e-10	1.84603e-05	7.42185e-07	9.82566e-05	0.000145424	9.79765e-05	1.21872e-08	4.82428e-09	5.1491e-08	1.84602e-05	7.42184e-07	9.8246e-05	0.000152828	9.80135e-05	1.70747e-07	4.82428e-09	5.73762e-08	1.84602e-05	7.42184e-07	9.8246e-05	0.00015284	9.80131e-05	6.66982e-05	4.82428e-09	7.43372e-07	1.84602e-05	7.42184e-07	9.8246e-05	0.00015284	9.80131e-05	7.39656e-05	4.82428e-09	3.65244e-06	1.84602e-05	7.42184e-07	5.97677e-05	5.3013e-05	5.9626e-05	7.39426e-05	4.82428e-09	2.67997e-06	1.84602e-05	7.42184e-07	5.9724e-05	5.31731e-05	5.96805e-05	7.39426e-05	4.82428e-09	2.67957e-06	1.84602e-05	7.42184e-07	5.9724e-05	5.3173e-05	5.96804e-05	6.42635e-05	4.82428e-09	2.67957e-06	1.84602e-05	7.42184e-07	5.9724e-05	5.3173e-05	5.96804e-05	6.41948e-05	4.82428e-09	2.67957e-06	1.84602e-05	7.42184e-07	5.9724e-05	5.3173e-05	5.96804e-05	6.41947e-05	4.82428e-09	7.44459e-07	1.84602e-05	7.42184e-07	5.9724e-05	5.3173e-05	5.96804e-05	6.41947e-05	4.82428e-09	7.42614e-07	1.84602e-05	7.42184e-07	5.9724e-05	5.3173e-05	5.96804e-05	6.41947e-05	4.82428e-09	7.42614e-07	1.84602e-05	7.42184e-07	5.9724e-05	5.3173e-05	5.96804e-05	6.41947e-05	4.82428e-09	7.42614e-07	1.84602e-05	7.42184e-07	5.9724e-05	5.3173e-05	5.96804e-05	6.41947e-05	4.82428e-09	7.42614e-07	1.84602e-05	7.42184e-07	5.9724e-05	5.3173e-05	5.96804e-05	6.41947e-05	4.82428e-09	7.42614e-07	1.84602e-05	7.42184e-07	5.9724e-05	5.3173e-05	5.96804e-05	6.41947e-05	4.82428e-09	7.42614e-07	1.84602e-05	7.42184e-07	5.9724e-05	5.3173e-05	5.96804e-05	6.41947e-05	4.82428e-09	7.42614e-07	1.84602e-05	7.42184e-07	5.9724e-05	5.3173e-05	5.96804e-05	6.41947e-05	4.82428e-09	7.42614e-07	1.84602e-05	7.42184e-07	5.9724e-05	5.3173e-05	5.96804e-05	6.41947e-05	4.82428e-09	7.42614e-07	1.84602e-05	7.42184e-07	5.9724e-05	5.3173e-05	5.96804e-05	6.41947e-05	4.82428e-09	7.42614e-07	1.84602e-05	7.42184e-07	5.9724e-05	5.3173e-05	5.96804e-05	6.41947e-05	4.82428e-09	7.42614e-07	1.84602e-05	7.42184e-07	5.9724e-05	5.3173e-05	5.96804e-05	6.41947e-05	4.82428e-09	7.42614e-07	1.84602e-05	7.42184e-07	5.9724e-05	5.3173e-05	5.96804e-05	6.41947e-05	4.82428e-09	7.42614e-07	1.84602e-05	7.42184e-07	5.9724e-05	5.3173e-05	5.96804e-05	6.41947e-05	4.82428e-09	7.42614e-07	1.84602e-05	7.42184e-07	5.9724e-05	5.3173e-05	5.96804e-05	6.41947e-05	0	0	0	0	0	0	0	0	9.51579e-05	9.51579e-05	9.51579e-05	9.51579e-05	9.51579e-05	9.51579e-05	9.51579e-05	9.51579e-05	7.48913e-05	7.48913e-05	7.48913e-05	7.48913e-05	7.48913e-05	7.48913e-05	7.48913e-05	7.48913e-05	7.48799e-05	7.48799e-05	7.48799e-05	7.48799e-05	7.48799e-05	7.48799e-05	7.48799e-05	7.48799e-05	9.42498e-09	9.42498e-09	9.42498e-09	9.42498e-09	9.42498e-09	9.42498e-09	9.42498e-09	9.42498e-09	9.42397e-09	9.42397e-09	9.42397e-09	9.42397e-09	9.42397e-09	9.42397e-09	9.42397e-09	9.42397e-09	9.42397e-09	9.42397e-09	9.42397e-09	9.42397e-09	9.42397e-09	9.42397e-09	9.42397e-09	9.42397e-09	9.42397e-09	9.42397e-09	9.42397e-09	9.42397e-09	9.42397e-09	9.42397e-09	9.42397e-09	9.42397e-09	9.42397e-09	9.42397e-09	9.42397e-09	9.42397e-09	9.42397e-09	9.42397e-09	9.42397e-09	9.42397e-09	9.42397e-09	9.42397e-09	9.42397e-09	9.42397e-09	9.42397e-09	9.42397e-09	9.42397e-09	9.42397e-09	0.147592	7.4872e-05	1.04403e-06	0.147592	1.04403e-06	4.33985e-06	1.5284e-06	8.64215e-07	0.00179547	3.92937e-05	6.19294e-08	0.185943	9.53955e-07	1.62754e-08	7.64438e-09	2.55995e-08	7.25528e-05	8.73686e-07	7.33434e-08	0.208896	1.03532e-05	1.61278e-08	4.73041e-09	2.26652e-08	0.000371486	3.65433e-06	7.30744e-08	0.209194	8.67868e-06	1.61392e-08	4.72825e-09	2.26654e-08	0.00106667	7.8023e-07	7.30814e-08	0.209198	8.18418e-06	1.61395e-08	4.72825e-09	2.26654e-08	0.00144812	3.11797e-06	7.30811e-08	0.209198	7.99937e-06	1.61395e-08	4.72825e-09	2.26654e-08	0.00151776	8.91201e-07	7.30811e-08	0.209198	7.92442e-06	1.61395e-08	4.72825e-09	2.26654e-08	0.00152641	2.94509e-06	7.30811e-08	0.209198	7.89301e-06	1.61395e-08	4.72825e-09	2.26654e-08	0.00152742	9.83335e-07	4.52132e-05	0.209198	7.87967e-06	1.61395e-08	4.72825e-09	2.26654e-08	2.86105e-10	2.47283e-07	1.92144e-05	1.11662e-05	0.00484804	1.61395e-08	5.49606e-07	5.4396e-05	1.56216e-15	7.86973e-10	5.45391e-07	5.36531e-11	0.00518367	4.77163e-09	3.46981e-07	0.00779952	1.38532e-15	6.48243e-10	0.000248476	4.20531e-11	0.000797785	2.01693e-08	8.28492e-05	0.000350565	1.21285e-13	6.46916e-10	0.000256003	3.54726e-11	0.000520209	7.33506e-09	9.76494e-05	0.0216248	1.57638e-13	6.46747e-10	0.000253693	3.54748e-11	0.000519845	2.24897e-08	9.76712e-05	0.000181091	1.5948e-13	8.3777e-09	1.02012e-05	3.54747e-11	0.00430546	3.65767e-06	0.00201285	0.0246486	3.68828e-10	4.02678e-08	1.44865e-05	5.46021e-09	0.000179865	0.00237614	0.000157233	3.89195e-06	3.63285e-10	4.62011e-08	1.44904e-05	5.45698e-09	0.000173788	0.000514653	0.000187768	0.000332485	3.6328e-10	2.96437e-06	1.44904e-05	5.45699e-09	0.000173796	0.000520588	0.000187142	0.000136036	3.6328e-10	3.02421e-06	1.44904e-05	5.45699e-09	0.000173796	0.000520517	0.000187142	0.00011465	3.6328e-10	0.000351422	1.44904e-05	5.45699e-09	0.000173796	0.000520517	0.000187142	9.74296e-05	3.6328e-10	0.000118103	1.44904e-05	5.45699e-09	6.02827e-05	2.09369e-05	4.11904e-05	9.73506e-05	3.6328e-10	9.78115e-05	1.44904e-05	5.45699e-09	6.02271e-05	2.08924e-05	4.11536e-05	9.73505e-05	3.6328e-10	9.78013e-05	1.44904e-05	5.45699e-09	6.02271e-05	2.08924e-05	4.11535e-05	6.33392e-05	3.6328e-10	9.78013e-05	1.44904e-05	5.45699e-09	6.02271e-05	2.08924e-05	4.11535e-05	6.32526e-05	3.6328e-10	9.78013e-05	1.44904e-05	5.45699e-09	6.02271e-05	2.08924e-05	4.11535e-05	6.32525e-05	3.6328e-10	9.07209e-06	1.44904e-05	5.45699e-09	6.02271e-05	2.08924e-05	4.11535e-05	6.32525e-05	3.6328e-10	9.06014e-06	1.44904e-05	5.45699e-09	6.02271e-05	2.08924e-05	4.11535e-05	6.32525e-05	3.6328e-10	9.06014e-06	1.44904e-05	5.45699e-09	6.02271e-05	2.08924e-05	4.11535e-05	6.32525e-05	3.6328e-10	9.06014e-06	1.44904e-05	5.45699e-09	6.02271e-05	2.08924e-05	4.11535e-05	6.32525e-05	3.6328e-10	9.06014e-06	1.44904e-05	5.45699e-09	6.02271e-05	2.08924e-05	4.11535e-05	6.32525e-05	3.6328e-10	9.06014e-06	1.44904e-05	5.45699e-09	6.02271e-05	2.08924e-05	4.11535e-05	6.32525e-05	3.6328e-10	9.06014e-06	1.44904e-05	5.45699e-09	6.02271e-05	2.08924e-05	4.11535e-05	6.32525e-05	3.6328e-10	9.06014e-06	1.44904e-05	5.45699e-09	6.02271e-05	2.08924e-05	4.11535e-05	6.32525e-05	3.6328e-10	9.06014e-06	1.44904e-05	5.45699e-09	6.02271e-05	2.08924e-05	4.11535e-05	6.32525e-05	3.6328e-10	9.06014e-06	1.44904e-05	5.45699e-09	6.02271e-05	2.08924e-05	4.11535e-05	6.32525e-05	3.6328e-10	9.06014e-06	1.44904e-05	5.45699e-09	6.02271e-05	2.08924e-05	4.11535e-05	6.32525e-05	3.6328e-10	9.06014e-06	1.44904e-05	5.45699e-09	6.02271e-05	2.08924e-05	4.11535e-05	6.32525e-05	3.6328e-10	9.06014e-06	1.44904e-05	5.45699e-09	6.02271e-05	2.08924e-05	4.11535e-05	6.32525e-05	3.6328e-10	9.06014e-06	1.44904e-05	5.45699e-09	6.02271e-05	2.08924e-05	4.11535e-05	6.32525e-05	3.6328e-10	9.06014e-06	1.44904e-05	5.45699e-09	6.02271e-05	2.08924e-05	4.11535e-05	6.32525e-05	0	0	0	0	0	0	0	0	9.51579e-05	9.51579e-05	9.51579e-05	9.51579e-05	9.51579e-05	9.51579e-05	9.51579e-05	9.51579e-05	8.56547e-05	8.56547e-05	8.56547e-05	8.56547e-05	8.56547e-05	8.56547e-05	8.56547e-05	8.56547e-05	8.56507e-05	8.56507e-05	8.56507e-05	8.56507e-05	8.56507e-05	8.56507e-05	8.56507e-05	8.56507e-05	8.32146e-10	8.32146e-10	8.32146e-10	8.32146e-10	8.32146e-10	8.32146e-10	8.32146e-10	8.32146e-10	8.32172e-10	8.32172e-10	8.32172e-10	8.32172e-10	8.32172e-10	8.32172e-10	8.32172e-10	8.32172e-10	8.32172e-10	8.32172e-10	8.32172e-10	8.32172e-10	8.32172e-10	8.32172e-10	8.32172e-10	8.32172e-10	8.32172e-10	8.32172e-10	8.32172e-10	8.32172e-10	8.32172e-10	8.32172e-10	8.32172e-10	8.32172e-10	8.32172e-10	8.32172e-10	8.32172e-10	8.32172e-10	8.32172e-10	8.32172e-10	8.32172e-10	8.32172e-10	8.32172e-10	8.32172e-10	8.32172e-10	8.32172e-10	8.32172e-10	8.32172e-10	8.32172e-10	8.32172e-10	8.56534e-05	2.20739e-06	2.95513e-07	0.640425	3.53316e-07	8.56534e-05	2.20739e-06	2.95513e-07	7.89916e-05	3.75063e-06	3.952e-07	0.713279	5.8335e-07	1.51674e-06	3.60657e-08	9.29336e-09	8.40268e-06	1.9566e-06	4.47503e-07	0.714594	7.12998e-07	1.5153e-06	3.07095e-08	7.85659e-09	2.81175e-05	3.00259e-06	4.46308e-07	0.714862	6.21646e-07	1.51537e-06	3.07084e-08	7.85662e-09	6.06085e-05	1.99326e-06	4.46339e-07	0.714865	5.95649e-07	1.51537e-06	3.07084e-08	7.85662e-09	7.5728e-05	2.90751e-06	4.46338e-07	0.714866	5.85827e-07	1.51537e-06	3.07084e-08	7.85662e-09	7.83672e-05	2.07394e-06	4.46338e-07	0.714866	5.81825e-07	1.51537e-06	3.07084e-08	7.85662e-09	7.86928e-05	2.89565e-06	4.46338e-07	0.714866	5.80146e-07	1.51537e-06	3.07084e-08	7.85662e-09	7.87308e-05	2.16513e-06	0.00171838	0.714866	5.79433e-07	1.51537e-06	3.07084e-08	7.85662e-09	4.306e-08	4.02344e-05	0.00342232	6.07426e-06	0.00222847	8.2869e-10	3.97839e-07	6.29705e-05	1.44906e-10	3.56029e-06	0.000613895	9.01225e-13	0.00213169	3.05008e-12	5.32564e-08	0.00299483	1.23353e-10	3.43389e-06	0.00206672	7.17789e-13	0.00117435	3.88229e-12	2.943e-06	0.000250067	1.0535e-10	3.43666e-06	0.00216763	6.46903e-13	0.00102976	3.13313e-12	3.46096e-06	0.00508875	1.45268e-10	3.43482e-06	0.00215545	6.4685e-13	0.00102947	4.16474e-12	3.46116e-06	0.000154602	1.46731e-10	0.000399014	3.47815e-05	6.4685e-13	0.0154644	6.81542e-08	0.000402161	0.00562708	6.27523e-09	0.00010739	2.38611e-05	4.15569e-10	0.000246451	0.000235578	0.000106455	1.7931e-06	6.24245e-09	8.97384e-05	2.38963e-05	4.15567e-10	0.00025274	0.000147635	0.000111936	0.000151499	6.24242e-09	0.000112245	2.38964e-05	4.15568e-10	0.000252751	0.0001481	0.000111786	0.000121323	6.24242e-09	0.000111709	2.38964e-05	4.15568e-10	0.000252751	0.000148092	0.000111786	0.000101117	6.24242e-09	0.00230143	2.38964e-05	4.15568e-10	0.000252751	0.000148092	0.000111786	9.28263e-05	6.24242e-09	0.000231454	2.38964e-05	4.15568e-10	6.47524e-05	9.62291e-07	1.03694e-05	9.28006e-05	6.24242e-09	0.000214013	2.38964e-05	4.15568e-10	6.4725e-05	9.61227e-07	1.03637e-05	9.28005e-05	6.24242e-09	0.000214015	2.38964e-05	4.15568e-10	6.4725e-05	9.61227e-07	1.03637e-05	4.7119e-05	6.24242e-09	0.000214015	2.38964e-05	4.15568e-10	6.4725e-05	9.61227e-07	1.03637e-05	4.70895e-05	6.24242e-09	0.000214015	2.38964e-05	4.15568e-10	6.4725e-05	9.61227e-07	1.03637e-05	4.70895e-05	6.24242e-09	4.71062e-05	2.38964e-05	4.15568e-10	6.4725e-05	9.61227e-07	1.03637e-05	4.70895e-05	6.24242e-09	4.70713e-05	2.38964e-05	4.15568e-10	6.4725e-05	9.61227e-07	1.03637e-05	4.70895e-05	6.24242e-09	4.70713e-05	2.38964e-05	4.15568e-10	6.4725e-05	9.61227e-07	1.03637e-05	4.70895e-05	6.24242e-09	4.70713e-05	2.38964e-05	4.15568e-10	6.4725e-05	9.61227e-07	1.03637e-05	4.70895e-05	6.24242e-09	4.70713e-05	2.38964e-05	4.15568e-10	6.4725e-05	9.61227e-07	1.03637e-05	4.70895e-05	6.24242e-09	4.70713e-05	2.38964e-05	4.15568e-10	6.4725e-05	9.61227e-07	1.03637e-05	4.70895e-05	6.24242e-09	4.70713e-05	2.38964e-05	4.15568e-10	6.4725e-05	9.61227e-07	1.03637e-05	4.70895e-05	6.24242e-09	4.70713e-05	2.38964e-05	4.15568e-10	6.4725e-05	9.61227e-07	1.03637e-05	4.70895e-05	6.24242e-09	4.70713e-05	2.38964e-05	4.15568e-10	6.4725e-05	9.61227e-07	1.03637e-05	4.70895e-05	6.24242e-09	4.70713e-05	2.38964e-05	4.15568e-10	6.4725e-05	9.61227e-07	1.03637e-05	4.70895e-05	6.24242e-09	4.70713e-05	2.38964e-05	4.15568e-10	6.4725e-05	9.61227e-07	1.03637e-05	4.70895e-05	6.24242e-09	4.70713e-05	2.38964e-05	4.15568e-10	6.4725e-05	9.61227e-07	1.03637e-05	4.70895e-05	6.24242e-09	4.70713e-05	2.38964e-05	4.15568e-10	6.4725e-05	9.61227e-07	1.03637e-05	4.70895e-05	6.24242e-09	4.70713e-05	2.38964e-05	4.15568e-10	6.4725e-05	9.61227e-07	1.03637e-05	4.70895e-05	6.24242e-09	4.70713e-05	2.38964e-05	4.15568e-10	6.4725e-05	9.61227e-07	1.03637e-05	4.70895e-05	0	0	0	0	0	0	0	0	9.51579e-05	9.51579e-05	9.51579e-05	9.51579e-05	9.51579e-05	9.51579e-05	9.51579e-05	9.51579e-05	6.55951e-05	6.55951e-05	6.55951e-05	6.55951e-05	6.55951e-05	6.55951e-05	6.55951e-05	6.55951e-05	6.55942e-05	6.55942e-05	6.55942e-05	6.55942e-05	6.55942e-05	6.55942e-05	6.55942e-05	6.55942e-05	8.25613e-09	8.25613e-09	8.25613e-09	8.25613e-09	8.25613e-09	8.25613e-09	8.25613e-09	8.25613e-09	8.25178e-09	8.25178e-09	8.25178e-09	8.25178e-09	8.25178e-09	8.25178e-09	8.25178e-09	8.25178e-09	8.25178e-09	8.25178e-09	8.25178e-09	8.25178e-09	8.25178e-09	8.25178e-09	8.25178e-09	8.25178e-09	8.25178e-09	8.25178e-09	8.25178e-09	8.25178e-09	8.25178e-09	8.25178e-09	8.25178e-09	8.25178e-09	8.25178e-09	8.25178e-09	8.25178e-09	8.25178e-09	8.25178e-09	8.25178e-09	8.25178e-09	8.25178e-09	8.25178e-09	8.25178e-09	8.25178e-09	8.25178e-09	8.25178e-09	8.25178e-09	8.25178e-09	8.25178e-09	3.80005e-06	1.33829e-06	7.56721e-07	0.131651	9.14173e-07	0.131651	6.55597e-05	9.14173e-07	9.57817e-08	6.23716e-11	3.03155e-12	0.541682	8.76156e-11	0.0878938	1.43981e-06	1.16016e-10	4.3864e-08	3.44376e-09	3.26194e-12	0.581375	7.11742e-10	0.0893356	6.74251e-06	5.27424e-11	9.39426e-08	2.1288e-11	3.25668e-12	0.581569	6.63657e-10	0.0893953	6.74473e-06	5.27406e-11	1.49424e-07	1.05195e-08	3.25681e-12	0.581571	6.46772e-10	0.0893967	6.74473e-06	5.27406e-11	1.70962e-07	5.05908e-11	3.2568e-12	0.581571	6.40311e-10	0.0893969	6.74473e-06	5.27406e-11	1.74534e-07	6.54565e-09	3.2568e-12	0.581571	6.37665e-10	0.0893969	6.74473e-06	5.27406e-11	1.74972e-07	6.95715e-11	3.2568e-12	0.581571	6.36553e-10	0.0893969	6.74473e-06	5.27406e-11	1.75023e-07	5.5576e-09	2.01498e-09	0.581571	6.36081e-10	0.0893969	6.74473e-06	5.27406e-11	1.75029e-07	1.11452e-08	1.17087e-08	5.86647e-05	3.93417e-07	1.83596e-08	5.20614e-07	1.56999e-08	3.04074e-08	2.45704e-06	7.17722e-06	2.66289e-10	4.42025e-07	2.89704e-14	5.88027e-09	6.98177e-07	8.93717e-09	4.02908e-06	0.00290492	3.73327e-11	0.000235125	1.4156e-17	3.36715e-08	1.70574e-07	9.43653e-08	3.99757e-06	0.00176079	3.09802e-11	0.000455899	1.20714e-15	5.65659e-08	1.07373e-06	7.48504e-07	3.99405e-06	0.00176796	3.09723e-11	0.000456243	1.33599e-17	5.66099e-08	1.27498e-07	7.51358e-07	8.24241e-05	7.11969e-05	3.09723e-11	0.00378045	4.76581e-13	7.33404e-07	1.17397e-06	7.51545e-07	6.34993e-06	3.60591e-05	4.76719e-09	0.000184624	1.0167e-09	3.54695e-06	7.5669e-09	7.35373e-07	2.78632e-06	3.60579e-05	4.77654e-09	0.000152426	7.20184e-08	2.65641e-06	5.91918e-06	7.35363e-07	0.00016396	3.60579e-05	4.77656e-09	0.000152415	7.185e-08	2.65119e-06	0.000186193	7.35363e-07	0.000164122	3.60579e-05	4.77656e-09	0.000152415	7.18462e-08	2.65118e-06	3.6271e-05	7.35363e-07	0.000443315	3.60579e-05	4.77656e-09	0.000152415	7.18462e-08	2.65118e-06	2.64327e-05	7.35363e-07	0.000138231	3.60579e-05	4.77656e-09	5.28657e-05	4.78221e-09	7.36571e-07	2.64083e-05	7.35363e-07	9.78791e-05	3.60579e-05	4.77656e-09	5.27982e-05	4.77521e-09	7.35136e-07	2.64082e-05	7.35363e-07	9.78735e-05	3.60579e-05	4.77656e-09	5.27982e-05	4.77519e-09	7.35134e-07	1.8318e-05	7.35363e-07	9.78735e-05	3.60579e-05	4.77656e-09	5.27982e-05	4.77519e-09	7.35134e-07	1.82912e-05	7.35363e-07	9.78735e-05	3.60579e-05	4.77656e-09	5.27982e-05	4.77519e-09	7.35134e-07	1.82912e-05	7.35363e-07	5.95411e-05	3.60579e-05	4.77656e-09	5.27982e-05	4.77519e-09	7.35134e-07	1.82912e-05	7.35363e-07	5.92718e-05	3.60579e-05	4.77656e-09	5.27982e-05	4.77519e-09	7.35134e-07	1.82912e-05	7.35363e-07	5.92715e-05	3.60579e-05	4.77656e-09	5.27982e-05	4.77519e-09	7.35134e-07	1.82912e-05	7.35363e-07	5.92715e-05	3.60579e-05	4.77656e-09	5.27982e-05	4.77519e-09	7.35134e-07	1.82912e-05	7.35363e-07	5.92715e-05	3.60579e-05	4.77656e-09	5.27982e-05	4.77519e-09	7.35134e-07	1.82912e-05	7.35363e-07	5.92715e-05	3.60579e-05	4.77656e-09	5.27982e-05	4.77519e-09	7.35134e-07	1.82912e-05	7.35363e-07	5.92715e-05	3.60579e-05	4.77656e-09	5.27982e-05	4.77519e-09	7.35134e-07	1.82912e-05	7.35363e-07	5.92715e-05	3.60579e-05	4.77656e-09	5.27982e-05	4.77519e-09	7.35134e-07	1.82912e-05	7.35363e-07	5.92715e-05	3.60579e-05	4.77656e-09	5.27982e-05	4.77519e-09	7.35134e-07	1.82912e-05	7.35363e-07	5.92715e-05	3.60579e-05	4.77656e-09	5.27982e-05	4.77519e-09	7.35134e-07	1.82912e-05	7.35363e-07	5.92715e-05	3.60579e-05	4.77656e-09	5.27982e-05	4.77519e-09	7.35134e-07	1.82912e-05	7.35363e-07	5.92715e-05	3.60579e-05	4.77656e-09	5.27982e-05	4.77519e-09	7.35134e-07	1.82912e-05	7.35363e-07	5.92715e-05	3.60579e-05	4.77656e-09	5.27982e-05	4.77519e-09	7.35134e-07	1.82912e-05	7.35363e-07	5.92715e-05	3.60579e-05	4.77656e-09	5.27982e-05	4.77519e-09	7.35134e-07	1.82912e-05	7.35363e-07	5.92715e-05	3.60579e-05	4.77656e-09	5.27982e-05	4.77519e-09	7.35134e-07	1.82912e-05	0	0	0	0	0	0	0	0	9.51579e-05	9.51579e-05	9.51579e-05	9.51579e-05	9.51579e-05	9.51579e-05	9.51579e-05	9.51579e-05	9.40826e-05	9.40826e-05	9.40826e-05	9.40826e-05	9.40826e-05	9.40826e-05	9.40826e-05	9.40826e-05	9.40947e-05	9.40947e-05	9.40947e-05	9.40947e-05	9.40947e-05	9.40947e-05	9.40947e-05	9.40947e-05	1.3767e-06	1.3767e-06	1.3767e-06	1.3767e-06	1.3767e-06	1.3767e-06	1.3767e-06	1.3767e-06	1.377e-06	1.377e-06	1.377e-06	1.377e-06	1.377e-06	1.377e-06	1.377e-06	1.377e-06	1.377e-06	1.377e-06	1.377e-06	1.377e-06	1.377e-06	1.377e-06	1.377e-06	1.377e-06	1.377e-06	1.377e-06	1.377e-06	1.377e-06	1.377e-06	1.377e-06	1.377e-06	1.377e-06	1.377e-06	1.377e-06	1.377e-06	1.377e-06	1.377e-06	1.377e-06	1.377e-06	1.377e-06	1.377e-06	1.377e-06	1.377e-06	1.377e-06	1.377e-06	1.377e-06	1.377e-06	1.377e-06	1.50653e-05	1.26006e-05	1.14384e-05	0.00363931	1.26006e-05	0.987004	0.00363931	1.50653e-05	0.144807	1.10126e-06	6.35944e-06	0.821954	5.08436e-07	0.985911	1.14109e-06	1.03408e-10	0.0743607	0.00139455	7.77254e-06	0.800456	3.75991e-08	0.987217	3.36582e-06	4.36951e-11	0.372158	2.36631e-05	7.73942e-06	0.800791	2.97413e-08	0.987207	3.37078e-06	4.36941e-11	0.669081	0.0158655	7.74027e-06	0.800795	2.77783e-08	0.987207	3.37079e-06	4.36941e-11	0.742653	7.9583e-05	7.74025e-06	0.800795	2.70501e-08	0.987207	3.37079e-06	4.36941e-11	0.752986	0.0108566	7.74025e-06	0.800795	2.67556e-08	0.987207	3.37079e-06	4.36941e-11	0.754218	0.000144701	7.74025e-06	0.800795	2.66322e-08	0.987207	3.37079e-06	4.36941e-11	0.754362	0.0142632	0.000159796	0.800795	2.65799e-08	0.987207	3.37079e-06	4.36941e-11	0.942355	0.0145777	0.000511744	0.0334275	5.4836e-07	2.8022e-05	2.89989e-08	2.32568e-10	0.884304	0.963551	0.0204727	8.48639e-05	8.97813e-07	1.58186e-12	1.03645e-10	0.000127059	0.066147	0.978559	0.00140671	1.09308e-07	0.000111604	2.29493e-17	5.14397e-08	1.40678e-06	9.60578e-06	0.978332	0.000552779	9.75188e-08	0.000236013	6.56525e-15	9.79342e-08	0.000177362	5.87466e-05	0.978222	0.000554312	9.74323e-08	0.000236172	2.06551e-17	9.79434e-08	6.51982e-07	6.07427e-05	0.99181	0.000122045	9.74323e-08	0.000637947	3.08226e-17	7.56004e-09	0.000213773	2.63382e-05	0.720489	7.90277e-05	1.05046e-06	0.000117553	2.15466e-12	2.05637e-07	3.00323e-07	2.62305e-05	0.0224022	7.95041e-05	1.05524e-06	0.000140005	3.18761e-11	8.18148e-08	0.000665338	2.62304e-05	0.000156133	7.95044e-05	1.05524e-06	0.000140011	3.04973e-11	8.17664e-08	0.00546628	2.62304e-05	0.00013991	7.95044e-05	1.05524e-06	0.000140011	3.04961e-11	8.17666e-08	1.76963e-05	2.62304e-05	0.000167882	7.95044e-05	1.05524e-06	0.000140011	3.04961e-11	8.17666e-08	1.26556e-05	2.62304e-05	0.000105478	7.95044e-05	1.05524e-06	8.51767e-05	4.58163e-10	2.94307e-07	1.26534e-05	2.62304e-05	0.000102194	7.95044e-05	1.05524e-06	8.51432e-05	4.56786e-10	2.93584e-07	1.26534e-05	2.62304e-05	0.000102216	7.95044e-05	1.05524e-06	8.51433e-05	4.56786e-10	2.93584e-07	1.82418e-05	2.62304e-05	0.000102216	7.95044e-05	1.05524e-06	8.51433e-05	4.56786e-10	2.93584e-07	1.82383e-05	2.62304e-05	0.000102216	7.95044e-05	1.05524e-06	8.51433e-05	4.56786e-10	2.93584e-07	1.82383e-05	2.62304e-05	9.32984e-05	7.95044e-05	1.05524e-06	8.51433e-05	4.56786e-10	2.93584e-07	1.82383e-05	2.62304e-05	9.30752e-05	7.95044e-05	1.05524e-06	8.51433e-05	4.56786e-10	2.93584e-07	1.82383e-05	2.62304e-05	9.30747e-05	7.95044e-05	1.05524e-06	8.51433e-05	4.56786e-10	2.93584e-07	1.82383e-05	2.62304e-05	9.30747e-05	7.95044e-05	1.05524e-06	8.51433e-05	4.56786e-10	2.93584e-07	1.82383e-05	2.62304e-05	9.30747e-05	7.95044e-05	1.05524e-06	8.51433e-05	4.56786e-10	2.93584e-07	1.82383e-05	2.62304e-05	9.30747e-05	7.95044e-05	1.05524e-06	8.51433e-05	4.56786e-10	2.93584e-07	1.82383e-05	2.62304e-05	9.30747e-05	7.95044e-05	1.05524e-06	8.51433e-05	4.56786e-10	2.93584e-07	1.82383e-05	2.62304e-05	9.30747e-05	7.95044e-05	1.05524e-06	8.51433e-05	4.56786e-10	2.93584e-07	1.82383e-05	2.62304e-05	9.30747e-05	7.95044e-05	1.05524e-06	8.51433e-05	4.56786e-10	2.93584e-07	1.82383e-05	2.62304e-05	9.30747e-05	7.95044e-05	1.05524e-06	8.51433e-05	4.56786e-10	2.93584e-07	1.82383e-05	2.62304e-05	9.30747e-05	7.95044e-05	1.05524e-06	8.51433e-05	4.56786e-10	2.93584e-07	1.82383e-05	2.62304e-05	9.30747e-05	7.95044e-05	1.05524e-06	8.51433e-05	4.56786e-10	2.93584e-07	1.82383e-05	2.62304e-05	9.30747e-05	7.95044e-05	1.05524e-06	8.51433e-05	4.56786e-10	2.93584e-07	1.82383e-05	2.62304e-05	9.30747e-05	7.95044e-05	1.05524e-06	8.51433e-05	4.56786e-10	2.93584e-07	1.82383e-05	2.62304e-05	9.30747e-05	7.95044e-05	1.05524e-06	8.51433e-05	4.56786e-10	2.93584e-07	1.82383e-05	0	0	0	0	0	0	0	0	9.51579e-05	9.51579e-05	9.51579e-05	9.51579e-05	9.51579e-05	9.51579e-05	9.51579e-05	9.51579e-05	8.4134e-05	8.4134e-05	8.4134e-05	8.4134e-05	8.4134e-05	8.4134e-05	8.4134e-05	8.4134e-05	8.41326e-05	8.41326e-05	8.41326e-05	8.41326e-05	8.41326e-05	8.41326e-05	8.41326e-05	8.41326e-05	2.54156e-05	2.54156e-05	2.54156e-05	2.54156e-05	2.54156e-05	2.54156e-05	2.54156e-05	2.54156e-05	2.54022e-05	2.54022e-05	2.54022e-05	2.54022e-05	2.54022e-05	2.54022e-05	2.54022e-05	2.54022e-05	2.54022e-05	2.54022e-05	2.54022e-05	2.54022e-05	2.54022e-05	2.54022e-05	2.54022e-05	2.54022e-05	2.54022e-05	2.54022e-05	2.54022e-05	2.54022e-05	2.54022e-05	2.54022e-05	2.54022e-05	2.54022e-05	2.54022e-05	2.54022e-05	2.54022e-05	2.54022e-05	2.54022e-05	2.54022e-05	2.54022e-05	2.54022e-05	2.54022e-05	2.54022e-05	2.54022e-05	2.54022e-05	2.54022e-05	2.54022e-05	2.54022e-05	2.54022e-05	4.75485e-05	4.66917e-05	4.6239e-05	0.00023873	4.75485e-05	0.905005	0.00410299	5.74414e-05	2.94212e-08	9.13445e-08	9.17315e-09	1.03499e-05	2.33194e-07	0.998885	0.801329	0.004927	3.86254e-07	8.77309e-08	7.4009e-09	1.22709e-05	2.77676e-06	0.998836	0.89252	0.00554778	4.83993e-08	1.25088e-08	7.4348e-09	1.22435e-05	3.56823e-06	0.998837	0.89247	0.0055477	1.30294e-08	4.608e-08	7.43392e-09	1.22431e-05	3.83857e-06	0.998837	0.89247	0.0055477	8.90608e-09	1.2102e-08	7.43393e-09	1.22431e-05	3.9492e-06	0.998837	0.89247	0.0055477	8.39935e-09	3.85315e-08	7.43393e-09	1.22431e-05	3.99573e-06	0.998837	0.89247	0.0055477	8.33999e-09	1.08359e-08	7.43393e-09	1.22431e-05	4.01551e-06	0.998837	0.89247	0.0055477	8.33311e-09	2.73202e-08	1.75623e-08	1.22431e-05	4.02397e-06	0.998837	0.89247	0.0055477	1.78571e-08	1.31007e-08	2.76928e-08	3.15607e-06	9.51491e-06	0.263461	0.286714	0.0055477	1.94607e-08	1.87699e-08	2.85328e-06	6.79114e-07	6.2879e-06	1.08269e-06	0.00368564	2.49637e-07	1.55819e-07	2.08364e-08	0.000123407	1.12218e-05	8.58469e-05	1.96808e-06	2.69448e-06	2.43146e-05	9.45996e-05	2.08427e-08	0.000142159	1.19249e-05	0.000108939	2.54064e-06	2.23124e-06	1.40558e-07	0.000102625	2.09052e-08	0.000143344	1.19298e-05	0.000108998	1.84336e-06	2.23218e-06	5.5304e-05	9.97106e-05	2.5125e-08	9.32649e-05	1.19298e-05	0.000144301	1.75865e-10	1.92035e-08	1.19021e-07	6.81049e-05	5.28891e-08	8.22171e-05	2.34965e-05	0.000122349	4.20055e-12	6.72528e-08	5.18838e-05	6.77106e-05	5.65944e-07	8.18015e-05	2.34689e-05	9.40673e-05	3.89219e-11	8.72772e-08	1.86871e-07	6.77104e-05	8.5338e-05	8.18012e-05	2.34689e-05	9.40553e-05	3.96971e-11	8.73456e-08	9.57656e-07	6.77104e-05	9.12875e-05	8.18012e-05	2.34689e-05	9.40554e-05	3.96995e-11	8.73453e-08	1.09988e-05	6.77104e-05	9.30661e-05	8.18012e-05	2.34689e-05	9.40554e-05	3.96995e-11	8.73453e-08	1.19052e-05	6.77104e-05	9.64479e-05	8.18012e-05	2.34689e-05	8.17437e-05	6.11046e-09	9.41705e-07	1.19032e-05	6.77104e-05	8.50354e-05	8.18012e-05	2.34689e-05	8.17328e-05	6.12369e-09	9.42393e-07	1.19032e-05	6.77104e-05	8.50219e-05	8.18012e-05	2.34689e-05	8.17328e-05	6.12367e-09	9.42391e-07	2.34442e-05	6.77104e-05	8.50219e-05	8.18012e-05	2.34689e-05	8.17328e-05	6.12367e-09	9.42391e-07	2.34413e-05	6.77104e-05	8.50219e-05	8.18012e-05	2.34689e-05	8.17328e-05	6.12367e-09	9.42391e-07	2.34413e-05	6.77104e-05	8.42094e-05	8.18012e-05	2.34689e-05	8.17328e-05	6.12367e-09	9.42391e-07	2.34413e-05	6.77104e-05	8.41295e-05	8.18012e-05	2.34689e-05	8.17328e-05	6.12367e-09	9.42391e-07	2.34413e-05	6.77104e-05	8.41295e-05	8.18012e-05	2.34689e-05	8.17328e-05	6.12367e-09	9.42391e-07	2.34413e-05	6.77104e-05	8.41295e-05	8.18012e-05	2.34689e-05	8.17328e-05	6.12367e-09	9.42391e-07	2.34413e-05	6.77104e-05	8.41295e-05	8.18012e-05	2.34689e-05	8.17328e-05	6.12367e-09	9.42391e-07	2.34413e-05	6.77104e-05	8.41295e-05	8.18012e-05	2.34689e-05	8.17328e-05	6.12367e-09	9.42391e-07	2.34413e-05	6.77104e-05	8.41295e-05	8.18012e-05	2.34689e-05	8.17328e-05	6.12367e-09	9.42391e-07	2.34413e-05	6.77104e-05	8.41295e-05	8.18012e-05	2.34689e-05	8.17328e-05	6.12367e-09	9.42391e-07	2.34413e-05	6.77104e-05	8.41295e-05	8.18012e-05	2.34689e-05	8.17328e-05	6.12367e-09	9.42391e-07	2.34413e-05	6.77104e-05	8.41295e-05	8.18012e-05	2.34689e-05	8.17328e-05	6.12367e-09	9.42391e-07	2.34413e-05	6.77104e-05	8.41295e-05	8.18012e-05	2.34689e-05	8.17328e-05	6.12367e-09	9.42391e-07	2.34413e-05	6.77104e-05	8.41295e-05	8.18012e-05	2.34689e-05	8.17328e-05	6.12367e-09	9.42391e-07	2.34413e-05	6.77104e-05	8.41295e-05	8.18012e-05	2.34689e-05	8.17328e-05	6.12367e-09	9.42391e-07	2.34413e-05	6.77104e-05	8.41295e-05	8.18012e-05	2.34689e-05	8.17328e-05	6.12367e-09	9.42391e-07	2.34413e-05	6.77104e-05	8.41295e-05	8.18012e-05	2.34689e-05	8.17328e-05	6.12367e-09	9.42391e-07	2.34413e-05	0	0	0	0	0	0	0	0	9.51579e-05	9.51579e-05	9.51579e-05	9.51579e-05	9.51579e-05	9.51579e-05	9.51579e-05	9.51579e-05	0.00010065	0.00010065	0.00010065	0.00010065	0.00010065	0.00010065	0.00010065	0.00010065	0.000100666	0.000100666	0.000100666	0.000100666	0.000100666	0.000100666	0.000100666	0.000100666	8.21732e-05	8.21732e-05	8.21732e-05	8.21732e-05	8.21732e-05	8.21732e-05	8.21732e-05	8.21732e-05	8.21544e-05	8.21544e-05	8.21544e-05	8.21544e-05	8.21544e-05	8.21544e-05	8.21544e-05	8.21544e-05	8.21544e-05	8.21544e-05	8.21544e-05	8.21544e-05	8.21544e-05	8.21544e-05	8.21544e-05	8.21544e-05	8.21544e-05	8.21544e-05	8.21544e-05	8.21544e-05	8.21544e-05	8.21544e-05	8.21544e-05	8.21544e-05	8.21544e-05	8.21544e-05	8.21544e-05	8.21544e-05	8.21544e-05	8.21544e-05	8.21544e-05	8.21544e-05	8.21544e-05	8.21544e-05	8.21544e-05	8.21544e-05	8.21544e-05	8.21544e-05	8.21544e-05	8.21544e-05	9.10836e-05	9.09846e-05	9.09324e-05	0.000120326	9.13607e-05	0.0283492	0.000751282	0.000100643	0.000497089	1.15609e-06	3.34021e-06	3.54662e-05	9.73219e-07	0.871638	0.139806	0.000243633	0.0107541	0.000414565	2.7604e-06	3.29448e-05	2.37986e-07	0.870792	0.375964	0.000204317	0.00175958	7.73361e-06	2.77178e-06	3.28783e-05	2.92299e-07	0.870752	0.376065	0.000204311	0.000539954	0.000465406	2.77149e-06	3.28774e-05	3.12163e-07	0.870751	0.376065	0.000204311	0.000383261	1.15144e-05	2.77149e-06	3.28774e-05	3.20256e-07	0.870751	0.376065	0.000204311	0.000363587	0.000321686	2.77149e-06	3.28774e-05	3.23652e-07	0.870751	0.376065	0.000204311	0.000361276	1.27161e-05	2.77149e-06	3.28774e-05	3.25095e-07	0.870751	0.376065	0.000204311	0.000361008	0.000231999	3.20784e-06	3.28774e-05	3.25712e-07	0.870751	0.376065	0.000204311	0.000423166	1.01664e-05	4.7158e-06	2.60744e-05	3.77298e-07	0.391234	0.182369	0.000178622	0.000406798	0.000253487	0.00587171	2.05831e-05	2.93813e-07	0.000759724	0.0219757	1.93601e-07	0.000932698	0.000389479	0.000111032	6.49603e-05	4.85108e-05	2.40097e-05	3.37185e-05	6.90762e-06	5.8615e-05	0.000390406	0.000107997	7.20712e-05	0.000105101	0.000297075	3.35766e-05	6.70283e-08	0.000107935	0.000390852	0.000109281	7.20686e-05	0.000105225	2.12625e-05	3.35824e-05	1.44792e-05	0.000105867	0.000398637	0.000101581	7.20687e-05	0.000110325	9.04645e-07	1.62648e-06	5.84252e-08	9.77701e-05	0.000432811	0.000100542	8.09255e-05	0.000114651	8.06904e-10	3.02879e-06	1.46264e-05	9.84608e-05	0.000854377	0.000100412	8.09839e-05	0.00010259	4.53763e-08	2.66806e-06	7.073e-07	9.84617e-05	0.000101502	0.000100412	8.09839e-05	0.00010258	4.52606e-08	2.67657e-06	1.22796e-05	9.84617e-05	0.000101664	0.000100412	8.09839e-05	0.00010258	4.52677e-08	2.67658e-06	3.26693e-05	9.84617e-05	0.000101773	0.000100412	8.09839e-05	0.00010258	4.52677e-08	2.67658e-06	3.59294e-05	9.84617e-05	9.87177e-05	0.000100412	8.09839e-05	0.000100182	1.12597e-06	1.21622e-05	3.59483e-05	9.84617e-05	0.000100762	0.000100412	8.09839e-05	0.000100224	1.12887e-06	1.21686e-05	3.59483e-05	9.84617e-05	0.000100769	0.000100412	8.09839e-05	0.000100224	1.12887e-06	1.21686e-05	5.52524e-05	9.84617e-05	0.000100769	0.000100412	8.09839e-05	0.000100224	1.12887e-06	1.21686e-05	5.52955e-05	9.84617e-05	0.000100769	0.000100412	8.09839e-05	0.000100224	1.12887e-06	1.21686e-05	5.52955e-05	9.84617e-05	0.000100711	0.000100412	8.09839e-05	0.000100224	1.12887e-06	1.21686e-05	5.52955e-05	9.84617e-05	0.000100641	0.000100412	8.09839e-05	0.000100224	1.12887e-06	1.21686e-05	5.52955e-05	9.84617e-05	0.000100641	0.000100412	8.09839e-05	0.000100224	1.12887e-06	1.21686e-05	5.52955e-05	9.84617e-05	0.000100641	0.000100412	8.09839e-05	0.000100224	1.12887e-06	1.21686e-05	5.52955e-05	9.84617e-05	0.000100641	0.000100412	8.09839e-05	0.000100224	1.12887e-06	1.21686e-05	5.52955e-05	9.84617e-05	0.000100641	0.000100412	8.09839e-05	0.000100224	1.12887e-06	1.21686e-05	5.52955e-05	9.84617e-05	0.000100641	0.000100412	8.09839e-05	0.000100224	1.12887e-06	1.21686e-05	5.52955e-05	9.84617e-05	0.000100641	0.000100412	8.09839e-05	0.000100224	1.12887e-06	1.21686e-05	5.52955e-05	9.84617e-05	0.000100641	0.000100412	8.09839e-05	0.000100224	1.12887e-06	1.21686e-05	5.52955e-05	9.84617e-05	0.000100641	0.000100412	8.09839e-05	0.000100224	1.12887e-06	1.21686e-05	5.52955e-05	9.84617e-05	0.000100641	0.000100412	8.09839e-05	0.000100224	1.12887e-06	1.21686e-05	5.52955e-05	9.84617e-05	0.000100641	0.000100412	8.09839e-05	0.000100224	1.12887e-06	1.21686e-05	5.52955e-05	9.84617e-05	0.000100641	0.000100412	8.09839e-05	0.000100224	1.12887e-06	1.21686e-05	5.52955e-05	9.84617e-05	0.000100641	0.000100412	8.09839e-05	0.000100224	1.12887e-06	1.21686e-05	5.52955e-05	9.84617e-05	0.000100641	0.000100412	8.09839e-05	0.000100224	1.12887e-06	1.21686e-05	5.52955e-05	0	0	0	0	0	0	0	0	9.51579e-05	9.51579e-05	9.51579e-05	9.51579e-05	9.51579e-05	9.51579e-05	9.51579e-05	9.51579e-05	0.000145661	0.000145661	0.000145661	0.000145661	0.000145661	0.000145661	0.000145661	0.000145661	0.00014566	0.00014566	0.00014566	0.00014566	0.00014566	0.00014566	0.00014566	0.00014566	0.000142718	0.000142718	0.000142718	0.000142718	0.000142718	0.000142718	0.000142718	0.000142718	0.000142767	0.000142767	0.000142767	0.000142767	0.000142767	0.000142767	0.000142767	0.000142767	0.000142767	0.000142767	0.000142767	0.000142767	0.000142767	0.000142767	0.000142767	0.000142767	0.000142767	0.000142767	0.000142767	0.000142767	0.000142767	0.000142767	0.000142767	0.000142767	0.000142767	0.000142767	0.000142767	0.000142767	0.000142767	0.000142767	0.000142767	0.000142767	0.000142767	0.000142767	0.000142767	0.000142767	0.000142767	0.000142767	0.000142767	0.000142767	0.00014424	0.000144235	0.000144232	0.000148384	0.000144299	0.000744704	0.000262394	0.000148384	0.000250779	0.0158368	0.0149728	0.00275058	0.0190018	0.94875	0.448023	0.950961	0.0475957	9.41159e-05	0.0122312	0.00289346	0.03522	0.951187	0.188072	0.979105	0.00646749	0.00441906	0.0122845	0.00288724	0.0439334	0.951193	0.188058	0.979106	0.00183622	0.000154649	0.0122831	0.00288716	0.0469837	0.951194	0.188058	0.979106	0.00127355	0.00371367	0.0122831	0.00288716	0.0482242	0.951194	0.188058	0.979106	0.00120379	0.000220729	0.0122831	0.00288716	0.0487446	0.951194	0.188058	0.979106	0.0011956	0.00384234	0.0122831	0.00288716	0.0489657	0.951194	0.188058	0.979106	0.00119465	0.000355797	0.0124635	0.00288716	0.0490601	0.951194	0.188058	0.979106	0.00121597	0.00979823	0.00921406	0.00282009	0.0497941	0.927938	0.16175	0.978349	0.000758948	0.00151662	0.000204672	0.0024634	0.0298474	0.824165	0.0855412	0.681009	7.92405e-05	0.000988458	0.000233309	0.000104967	0.000244439	0.954605	0.000217623	0.994089	0.00124098	0.000976899	0.000142847	0.000140798	0.000146125	0.792931	0.000120315	0.535966	0.000145606	0.000975795	0.000143913	0.000140824	0.000146047	0.947031	0.000120243	0.997314	0.000145105	0.000976306	0.000142865	0.000140824	0.000146738	0.183088	4.45004e-05	0.488096	0.000143781	0.000377847	0.000146174	0.000142493	0.000126668	0.000957055	6.71782e-05	0.997192	0.000145569	5.54552e-05	0.000145743	0.000142521	0.000145751	1.44679e-05	4.86223e-05	0.0444877	0.00014557	0.000147807	0.000145742	0.000142521	0.000145748	1.40985e-05	4.86581e-05	0.0014715	0.00014557	0.000145441	0.000145742	0.000142521	0.000145748	1.40981e-05	4.86581e-05	9.21998e-05	0.00014557	0.000145478	0.000145742	0.000142521	0.000145748	1.40981e-05	4.86581e-05	0.000106747	0.00014557	0.000102341	0.000145742	0.000142521	0.000145405	4.06487e-05	7.99848e-05	0.000106788	0.00014557	0.000145164	0.000145742	0.000142521	0.000145584	4.06425e-05	8.00668e-05	0.000106788	0.00014557	0.000145149	0.000145742	0.000142521	0.000145584	4.06425e-05	8.00669e-05	0.000122871	0.00014557	0.000145149	0.000145742	0.000142521	0.000145584	4.06425e-05	8.00669e-05	0.000123075	0.00014557	0.000145149	0.000145742	0.000142521	0.000145584	4.06425e-05	8.00669e-05	0.000123075	0.00014557	0.000145146	0.000145742	0.000142521	0.000145584	4.06425e-05	8.00669e-05	0.000123075	0.00014557	0.000145762	0.000145742	0.000142521	0.000145584	4.06425e-05	8.00669e-05	0.000123075	0.00014557	0.000145763	0.000145742	0.000142521	0.000145584	4.06425e-05	8.00669e-05	0.000123075	0.00014557	0.000145763	0.000145742	0.000142521	0.000145584	4.06425e-05	8.00669e-05	0.000123075	0.00014557	0.000145763	0.000145742	0.000142521	0.000145584	4.06425e-05	8.00669e-05	0.000123075	0.00014557	0.000145763	0.000145742	0.000142521	0.000145584	4.06425e-05	8.00669e-05	0.000123075	0.00014557	0.000145763	0.000145742	0.000142521	0.000145584	4.06425e-05	8.00669e-05	0.000123075	0.00014557	0.000145763	0.000145742	0.000142521	0.000145584	4.06425e-05	8.00669e-05	0.000123075	0.00014557	0.000145763	0.000145742	0.000142521	0.000145584	4.06425e-05	8.00669e-05	0.000123075	0.00014557	0.000145763	0.000145742	0.000142521	0.000145584	4.06425e-05	8.00669e-05	0.000123075	0.00014557	0.000145763	0.000145742	0.000142521	0.000145584	4.06425e-05	8.00669e-05	0.000123075	0.00014557	0.000145763	0.000145742	0.000142521	0.000145584	4.06425e-05	8.00669e-05	0.000123075	0.00014557	0.000145763	0.000145742	0.000142521	0.000145584	4.06425e-05	8.00669e-05	0.000123075	0.00014557	0.000145763	0.000145742	0.000142521	0.000145584	4.06425e-05	8.00669e-05	0.000123075	0.00014557	0.000145763	0.000145742	0.000142521	0.000145584	4.06425e-05	8.00669e-05	0.000123075	0	0	0	0	0	0	0	0	9.51579e-05	9.51579e-05	9.51579e-05	9.51579e-05	9.51579e-05	9.51579e-05	9.51579e-05	9.51579e-05	0.000101823	0.000101823	0.000101823	0.000101823	0.000101823	0.000101823	0.000101823	0.000101823	0.000101817	0.000101817	0.000101817	0.000101817	0.000101817	0.000101817	0.000101817	0.000101817	9.74368e-05	9.74368e-05	9.74368e-05	9.74368e-05	9.74368e-05	9.74368e-05	9.74368e-05	9.74368e-05	9.74383e-05	9.74383e-05	9.74383e-05	9.74383e-05	9.74383e-05	9.74383e-05	9.74383e-05	9.74383e-05	9.74382e-05	9.74382e-05	9.74382e-05	9.74382e-05	9.74382e-05	9.74382e-05	9.74382e-05	9.74382e-05	9.74382e-05	9.74382e-05	9.74382e-05	9.74382e-05	9.74382e-05	9.74382e-05	9.74382e-05	9.74382e-05	9.74382e-05	9.74382e-05	9.74382e-05	9.74382e-05	9.74382e-05	9.74382e-05	9.74382e-05	9.74382e-05	9.74382e-05	9.74382e-05	9.74382e-05	9.74382e-05	9.74382e-05	9.74382e-05	9.74382e-05	9.74382e-05	0.000356851	0.000356851	0.000117906	0.000101819	9.98864e-05	9.96089e-05	9.96089e-05	9.9605e-05	3.24485e-05	0.000249392	1.78015e-05	0.00118356	0.000118233	0.00673405	0.000792728	0.00303836	0.000228303	9.5563e-06	1.69506e-05	0.00134816	0.000752612	0.00695886	0.00049741	0.00396636	0.000139498	3.5791e-05	1.6968e-05	0.00134748	0.000801759	0.0069627	0.000497349	0.0039664	0.000104006	1.72093e-05	1.69675e-05	0.00134748	0.000814987	0.0069628	0.000497349	0.0039664	9.55202e-05	3.93411e-05	1.69675e-05	0.00134748	0.000820187	0.0069628	0.000497349	0.0039664	9.42735e-05	1.94195e-05	1.69675e-05	0.00134748	0.000822341	0.0069628	0.000497349	0.0039664	9.41235e-05	4.32355e-05	1.69675e-05	0.00134748	0.00082325	0.0069628	0.000497349	0.0039664	9.4106e-05	2.55291e-05	1.73722e-05	0.00134748	0.000823638	0.0069628	0.000497349	0.0039664	5.61558e-05	5.7688e-05	1.29524e-05	0.00133036	0.000843434	0.00724923	0.000518345	0.00413904	1.18508e-05	1.96637e-05	2.40725e-06	0.00119269	0.000734886	0.00878117	0.000502946	0.010296	2.03353e-06	1.64054e-05	0.000130169	9.18387e-05	0.000132574	0.00382167	0.000121309	0.0352336	0.000109661	1.62383e-05	8.40685e-05	9.82577e-05	0.000101989	0.00356385	0.000103779	0.0113233	5.95386e-05	1.6222e-05	8.43018e-05	9.82638e-05	0.000101954	0.00352793	0.000103773	0.0420589	5.96947e-05	1.95017e-06	8.33157e-05	9.82638e-05	0.00010347	0.00253878	0.000104035	0.0108038	7.7272e-05	1.41352e-06	9.21926e-05	9.88947e-05	0.000100816	0.00062706	0.000127166	0.0406304	7.69561e-05	3.68733e-07	9.20278e-05	9.89427e-05	0.000102272	0.000103323	0.000102062	0.00390203	7.69557e-05	9.86767e-06	9.20277e-05	9.89427e-05	0.00010227	0.000102051	0.000101934	0.000984241	7.69557e-05	9.84841e-06	9.20277e-05	9.89427e-05	0.00010227	0.000102043	0.000101933	0.000107998	7.69557e-05	1.59197e-08	9.20277e-05	9.89427e-05	0.00010227	0.000102043	0.000101933	0.00010188	7.69557e-05	4.38448e-08	9.20277e-05	9.89427e-05	0.000101519	0.000101877	0.000101805	0.000101848	7.69557e-05	4.59223e-08	9.20277e-05	9.89427e-05	0.000101525	0.000101752	0.00010178	0.000101848	7.69557e-05	4.59168e-08	9.20277e-05	9.89427e-05	0.000101525	0.000101752	0.00010178	0.000101789	7.69557e-05	4.59168e-08	9.20277e-05	9.89427e-05	0.000101525	0.000101752	0.00010178	0.0001018	7.69557e-05	4.59168e-08	9.20277e-05	9.89427e-05	0.000101525	0.000101752	0.00010178	0.0001018	7.69557e-05	1.14212e-06	9.20277e-05	9.89427e-05	0.000101525	0.000101752	0.00010178	0.0001018	7.69557e-05	1.14303e-06	9.20277e-05	9.89427e-05	0.000101525	0.000101752	0.00010178	0.0001018	7.69557e-05	1.14303e-06	9.20277e-05	9.89427e-05	0.000101525	0.000101752	0.00010178	0.0001018	7.69557e-05	1.14303e-06	9.20277e-05	9.89427e-05	0.000101525	0.000101752	0.00010178	0.0001018	7.69557e-05	1.14303e-06	9.20277e-05	9.89427e-05	0.000101525	0.000101752	0.00010178	0.0001018	7.69557e-05	1.14303e-06	9.20277e-05	9.89427e-05	0.000101525	0.000101752	0.00010178	0.0001018	7.69557e-05	1.14303e-06	9.20277e-05	9.89427e-05	0.000101525	0.000101752	0.00010178	0.0001018	7.69557e-05	1.14303e-06	9.20277e-05	9.89427e-05	0.000101525	0.000101752	0.00010178	0.0001018	7.69557e-05	1.14303e-06	9.20277e-05	9.89427e-05	0.000101525	0.000101752	0.00010178	0.0001018	7.69557e-05	1.14303e-06	9.20277e-05	9.89427e-05	0.000101525	0.000101752	0.00010178	0.0001018	7.69557e-05	1.14303e-06	9.20277e-05	9.89427e-05	0.000101525	0.000101752	0.00010178	0.0001018	7.69557e-05	1.14303e-06	9.20277e-05	9.89427e-05	0.000101525	0.000101752	0.00010178	0.0001018	7.69557e-05	1.14303e-06	9.20277e-05	9.89427e-05	0.000101525	0.000101752	0.00010178	0.0001018	7.69557e-05	1.14303e-06	9.20277e-05	9.89427e-05	0.000101525	0.000101752	0.00010178	0.0001018	7.69557e-05	1.14303e-06	9.20277e-05	9.89427e-05	0.000101525	0.000101752	0.00010178	0.0001018	0	0	0	0	0	0	0	0	9.51579e-05	9.51579e-05	9.51579e-05	9.51579e-05	9.51579e-05	9.51579e-05	9.51579e-05	9.51579e-05	9.10043e-05	9.10043e-05	9.10043e-05	9.10043e-05	9.10043e-05	9.10043e-05	9.10043e-05	9.10043e-05	9.10159e-05	9.10159e-05	9.10159e-05	9.10159e-05	9.10159e-05	9.10159e-05	9.10159e-05	9.10159e-05	5.89233e-05	5.89233e-05	5.89233e-05	5.89233e-05	5.89233e-05	5.89233e-05	5.89233e-05	5.89233e-05	5.89075e-05	5.89075e-05	5.89075e-05	5.89075e-05	5.89075e-05	5.89075e-05	5.89075e-05	5.89075e-05	5.89075e-05	5.89075e-05	5.89075e-05	5.89075e-05	5.89075e-05	5.89075e-05	5.89075e-05	5.89075e-05	5.89075e-05	5.89075e-05	5.89075e-05	5.89075e-05	5.89075e-05	5.89075e-05	5.89075e-05	5.89075e-05	5.89075e-05	5.89075e-05	5.89075e-05	5.89075e-05	5.89075e-05	5.89075e-05	5.89075e-05	5.89075e-05	5.89075e-05	5.89075e-05	5.89075e-05	5.89075e-05	5.89075e-05	5.89075e-05	5.89075e-05	5.89075e-05	0.00648413	0.00648413	0.0001332	9.09916e-05	7.53209e-05	7.33083e-05	7.33083e-05	7.32247e-05	0.00993405	0.00150606	0.000225544	7.42304e-08	1.05922e-05	1.21545e-05	0.00579182	0.00022616	0.00864095	0.240397	0.000193857	6.29414e-08	1.02639e-06	1.11014e-05	0.016508	0.00020278	0.00204672	0.0197672	0.000194495	6.28396e-08	1.2008e-06	1.1094e-05	0.0165054	0.000202775	0.000796295	0.0528689	0.000194478	6.28383e-08	1.26555e-06	1.10938e-05	0.0165054	0.000202775	0.000605479	0.0137945	0.000194479	6.28383e-08	1.29169e-06	1.10938e-05	0.0165054	0.000202775	0.000580521	0.0416359	0.000194479	6.28383e-08	1.30262e-06	1.10938e-05	0.0165054	0.000202775	0.000577573	0.0101551	0.000194479	6.28383e-08	1.30726e-06	1.10938e-05	0.0165054	0.000202775	0.000577231	0.0210478	0.000245208	6.28383e-08	1.30924e-06	1.10938e-05	0.0165054	0.000202775	3.3422e-05	0.00019298	0.000116212	5.54292e-08	1.65191e-06	1.61906e-05	0.0242078	0.000306867	6.47858e-07	6.06865e-07	0.0130013	5.7086e-08	1.26023e-06	9.73611e-06	0.0210056	2.94481e-09	8.57058e-05	8.22304e-07	1.31086e-05	6.27656e-05	5.24873e-05	0.000308144	0.000115915	4.40211e-08	2.73315e-06	8.3872e-07	3.41046e-05	6.47417e-05	9.20504e-05	0.000173233	0.000108106	1.08246e-09	4.31996e-06	8.42332e-07	3.4217e-05	6.47591e-05	9.21396e-05	0.000329557	0.000108122	7.95357e-08	4.18849e-06	1.3643e-09	3.04714e-05	6.47591e-05	0.000106645	0.000433652	0.000112689	9.68857e-10	1.74086e-05	2.35631e-08	5.00582e-05	6.89513e-05	0.000112566	1.62508e-06	5.09364e-05	6.17644e-08	1.76204e-05	1.64021e-06	5.00057e-05	6.88089e-05	9.51141e-05	8.98421e-05	9.2215e-05	9.21921e-09	1.76207e-05	3.90913e-08	5.00057e-05	6.88087e-05	9.51083e-05	9.28834e-05	9.25955e-05	1.66064e-07	1.76207e-05	4.10927e-08	5.00057e-05	6.88087e-05	9.51083e-05	9.29046e-05	9.2596e-05	6.88886e-05	1.76207e-05	1.73442e-12	5.00057e-05	6.88087e-05	9.51083e-05	9.29047e-05	9.2596e-05	9.16453e-05	1.76207e-05	4.45125e-11	5.00057e-05	6.88087e-05	8.8404e-05	9.0457e-05	9.07005e-05	9.1724e-05	1.76207e-05	4.30937e-11	5.00057e-05	6.88087e-05	8.84378e-05	9.08804e-05	9.08571e-05	9.17242e-05	1.76207e-05	4.30988e-11	5.00057e-05	6.88087e-05	8.84378e-05	9.08807e-05	9.08573e-05	9.08475e-05	1.76207e-05	4.30988e-11	5.00057e-05	6.88087e-05	8.84378e-05	9.08807e-05	9.08573e-05	9.08905e-05	1.76207e-05	4.30988e-11	5.00057e-05	6.88087e-05	8.84378e-05	9.08807e-05	9.08573e-05	9.08905e-05	1.76207e-05	6.63368e-09	5.00057e-05	6.88087e-05	8.84378e-05	9.08807e-05	9.08573e-05	9.08905e-05	1.76207e-05	6.63035e-09	5.00057e-05	6.88087e-05	8.84378e-05	9.08807e-05	9.08573e-05	9.08905e-05	1.76207e-05	6.63035e-09	5.00057e-05	6.88087e-05	8.84378e-05	9.08807e-05	9.08573e-05	9.08905e-05	1.76207e-05	6.63035e-09	5.00057e-05	6.88087e-05	8.84378e-05	9.08807e-05	9.08573e-05	9.08905e-05	1.76207e-05	6.63035e-09	5.00057e-05	6.88087e-05	8.84378e-05	9.08807e-05	9.08573e-05	9.08905e-05	1.76207e-05	6.63035e-09	5.00057e-05	6.88087e-05	8.84378e-05	9.08807e-05	9.08573e-05	9.08905e-05	1.76207e-05	6.63035e-09	5.00057e-05	6.88087e-05	8.84378e-05	9.08807e-05	9.08573e-05	9.08905e-05	1.76207e-05	6.63035e-09	5.00057e-05	6.88087e-05	8.84378e-05	9.08807e-05	9.08573e-05	9.08905e-05	1.76207e-05	6.63035e-09	5.00057e-05	6.88087e-05	8.84378e-05	9.08807e-05	9.08573e-05	9.08905e-05	1.76207e-05	6.63035e-09	5.00057e-05	6.88087e-05	8.84378e-05	9.08807e-05	9.08573e-05	9.08905e-05	1.76207e-05	6.63035e-09	5.00057e-05	6.88087e-05	8.84378e-05	9.08807e-05	9.08573e-05	9.08905e-05	1.76207e-05	6.63035e-09	5.00057e-05	6.88087e-05	8.84378e-05	9.08807e-05	9.08573e-05	9.08905e-05	1.76207e-05	6.63035e-09	5.00057e-05	6.88087e-05	8.84378e-05	9.08807e-05	9.08573e-05	9.08905e-05	1.76207e-05	6.63035e-09	5.00057e-05	6.88087e-05	8.84378e-05	9.08807e-05	9.08573e-05	9.08905e-05	1.76207e-05	6.63035e-09	5.00057e-05	6.88087e-05	8.84378e-05	9.08807e-05	9.08573e-05	9.08905e-05	0	0	0	0	0	0	0	0	9.51579e-05	9.51579e-05	9.51579e-05	9.51579e-05	9.51579e-05	9.51579e-05	9.51579e-05	9.51579e-05	0.000120415	0.000120415	0.000120415	0.000120415	0.000120415	0.000120415	0.000120415	0.000120415	0.000120418	0.000120418	0.000120418	0.000120418	0.000120418	0.000120418	0.000120418	0.000120418	9.37781e-06	9.37781e-06	9.37781e-06	9.37781e-06	9.37781e-06	9.37781e-06	9.37781e-06	9.37781e-06	9.37898e-06	9.37898e-06	9.37898e-06	9.37898e-06	9.37898e-06	9.37898e-06	9.37898e-06	9.37898e-06	9.37898e-06	9.37898e-06	9.37898e-06	9.37898e-06	9.37898e-06	9.37898e-06	9.37898e-06	9.37898e-06	9.37898e-06	9.37898e-06	9.37898e-06	9.37898e-06	9.37898e-06	9.37898e-06	9.37898e-06	9.37898e-06	9.37898e-06	9.37898e-06	9.37898e-06	9.37898e-06	9.37898e-06	9.37898e-06	9.37898e-06	9.37898e-06	9.37898e-06	9.37898e-06	9.37898e-06	9.37898e-06	9.37898e-06	9.37898e-06	9.37898e-06	9.37898e-06	0.3156	0.3156	0.000120433	0.000120433	3.97856e-05	3.43569e-05	3.43569e-05	3.37048e-05	0.275015	0.927636	0.00661183	1.84545e-05	0.0010304	0.00245436	0.0227599	0.128181	0.840131	0.608967	0.00555753	1.78853e-05	0.000698571	0.00241283	0.0127863	0.208007	0.483734	0.926092	0.00557837	1.78522e-05	0.000846025	0.00241247	0.0127825	0.208009	0.241134	0.431592	0.00557783	1.78518e-05	0.00089842	0.00241246	0.0127825	0.208009	0.188457	0.88947	0.00557785	1.78518e-05	0.000919678	0.00241246	0.0127825	0.208009	0.181189	0.479962	0.00557785	1.78518e-05	0.000928587	0.00241246	0.0127825	0.208009	0.180324	0.869644	0.00557785	1.78518e-05	0.00093237	0.00241246	0.0127825	0.208009	0.180224	0.479701	0.0212959	1.78518e-05	0.000933985	0.00241246	0.0127825	0.208009	2.74246e-05	0.00749325	0.000900016	8.58928e-06	0.00361612	0.0174254	0.0971842	0.733562	2.02709e-09	3.024e-08	6.11195e-05	2.54713e-06	0.00198174	0.0251511	0.0854709	0.00249938	6.21583e-09	2.39297e-08	4.9358e-06	1.34661e-05	0.000165352	0.586283	0.000433789	0.0817108	1.60467e-08	2.39954e-08	6.22737e-06	1.6192e-05	0.000130049	0.136917	0.000279559	0.00125828	4.20695e-09	2.4031e-08	6.25018e-06	1.61968e-05	0.000130033	0.577459	0.000279463	0.149074	4.14287e-09	1.01503e-12	3.17344e-06	1.61968e-05	0.000307141	0.183892	0.000413057	0.00107607	3.70824e-07	3.74637e-11	1.4604e-05	2.33503e-05	0.000153185	0.000738731	0.000120236	0.0487963	3.75586e-07	1.05735e-10	1.45691e-05	2.33198e-05	0.000156155	0.000149765	0.000142714	0.000104997	3.75589e-07	5.58404e-11	1.45691e-05	2.33198e-05	0.000156151	0.000150268	0.000142989	2.53528e-05	3.75589e-07	5.69692e-11	1.45691e-05	2.33198e-05	0.000156151	0.000150278	0.000142989	0.000103066	3.75589e-07	2.52433e-13	1.45691e-05	2.33198e-05	0.000156151	0.000150278	0.000142989	0.000130338	3.75589e-07	3.16914e-11	1.45691e-05	2.33198e-05	0.000101599	0.000116836	0.000117609	0.000130414	3.75589e-07	3.8795e-11	1.45691e-05	2.33198e-05	0.000101691	0.000117056	0.000117791	0.000130414	3.75589e-07	3.87939e-11	1.45691e-05	2.33198e-05	0.000101691	0.000117056	0.000117791	0.000119037	3.75589e-07	3.87939e-11	1.45691e-05	2.33198e-05	0.000101691	0.000117056	0.000117791	0.000119172	3.75589e-07	3.87939e-11	1.45691e-05	2.33198e-05	0.000101691	0.000117056	0.000117791	0.000119172	3.75589e-07	5.82825e-10	1.45691e-05	2.33198e-05	0.000101691	0.000117056	0.000117791	0.000119172	3.75589e-07	5.84397e-10	1.45691e-05	2.33198e-05	0.000101691	0.000117056	0.000117791	0.000119172	3.75589e-07	5.84398e-10	1.45691e-05	2.33198e-05	0.000101691	0.000117056	0.000117791	0.000119172	3.75589e-07	5.84398e-10	1.45691e-05	2.33198e-05	0.000101691	0.000117056	0.000117791	0.000119172	3.75589e-07	5.84398e-10	1.45691e-05	2.33198e-05	0.000101691	0.000117056	0.000117791	0.000119172	3.75589e-07	5.84398e-10	1.45691e-05	2.33198e-05	0.000101691	0.000117056	0.000117791	0.000119172	3.75589e-07	5.84398e-10	1.45691e-05	2.33198e-05	0.000101691	0.000117056	0.000117791	0.000119172	3.75589e-07	5.84398e-10	1.45691e-05	2.33198e-05	0.000101691	0.000117056	0.000117791	0.000119172	3.75589e-07	5.84398e-10	1.45691e-05	2.33198e-05	0.000101691	0.000117056	0.000117791	0.000119172	3.75589e-07	5.84398e-10	1.45691e-05	2.33198e-05	0.000101691	0.000117056	0.000117791	0.000119172	3.75589e-07	5.84398e-10	1.45691e-05	2.33198e-05	0.000101691	0.000117056	0.000117791	0.000119172	3.75589e-07	5.84398e-10	1.45691e-05	2.33198e-05	0.000101691	0.000117056	0.000117791	0.000119172	3.75589e-07	5.84398e-10	1.45691e-05	2.33198e-05	0.000101691	0.000117056	0.000117791	0.000119172	3.75589e-07	5.84398e-10	1.45691e-05	2.33198e-05	0.000101691	0.000117056	0.000117791	0.000119172	3.75589e-07	5.84398e-10	1.45691e-05	2.33198e-05	0.000101691	0.000117056	0.000117791	0.000119172	0	0	0	0	0	0	0	0	9.51579e-05	9.51579e-05	9.51579e-05	9.51579e-05	9.51579e-05	9.51579e-05	9.51579e-05	9.51579e-05	0.000119922	0.000119922	0.000119922	0.000119922	0.000119922	0.000119922	0.000119922	0.000119922	0.000119919	0.000119919	0.000119919	0.000119919	0.000119919	0.000119919	0.000119919	0.000119919	1.50946e-08	1.50946e-08	1.50946e-08	1.50946e-08	1.50946e-08	1.50946e-08	1.50946e-08	1.50946e-08	1.51015e-08	1.51015e-08	1.51015e-08	1.51015e-08	1.51015e-08	1.51015e-08	1.51015e-08	1.51015e-08	1.51015e-08	1.51015e-08	1.51015e-08	1.51015e-08	1.51015e-08	1.51015e-08	1.51015e-08	1.51015e-08	1.51015e-08	1.51015e-08	1.51015e-08	1.51015e-08	1.51015e-08	1.51015e-08	1.51015e-08	1.51015e-08	1.51015e-08	1.51015e-08	1.51015e-08	1.51015e-08	1.51015e-08	1.51015e-08	1.51015e-08	1.51015e-08	1.51015e-08	1.51015e-08	1.51015e-08	1.51015e-08	1.51015e-08	1.51015e-08	1.51015e-08	1.51015e-08	0.217197	0.217197	6.95441e-06	0.000119974	2.44919e-06	1.67302e-06	1.67302e-06	1.38487e-06	0.929804	0.966458	0.00108423	0.0251896	0.000207861	2.60443e-05	2.93384e-07	5.90003e-06	0.973834	0.553618	0.00116594	0.0250263	0.000168669	2.81021e-05	1.03797e-07	7.65982e-06	0.986586	0.955634	0.00116413	0.025045	0.000155373	2.80989e-05	1.03834e-07	7.65999e-06	0.991379	0.810423	0.00116418	0.0250452	0.00015156	2.80988e-05	1.03834e-07	7.65999e-06	0.992419	0.962304	0.00116417	0.0250452	0.000150102	2.80988e-05	1.03834e-07	7.65999e-06	0.992568	0.847368	0.00116417	0.0250452	0.000149505	2.80988e-05	1.03834e-07	7.65999e-06	0.992585	0.969276	0.00116417	0.0250452	0.000149254	2.80988e-05	1.03834e-07	7.65999e-06	0.992587	0.908542	0.119315	0.0250452	0.000149147	2.80988e-05	1.03834e-07	7.65999e-06	2.50418e-05	0.00556749	0.00090897	0.00197893	0.0170386	0.00829529	6.42379e-05	0.0180529	7.72022e-11	3.27983e-08	1.44968e-06	1.84552e-05	0.0101814	0.0112037	5.65181e-05	0.975734	1.83373e-12	2.52022e-08	2.55498e-06	9.65801e-08	0.000238041	0.001964	0.000902446	0.908304	5.86059e-13	2.48969e-08	1.33963e-06	1.03721e-07	0.000156683	0.00178749	0.000833922	0.982715	2.45125e-13	2.48095e-08	1.33795e-06	1.03694e-07	0.000156575	0.00183354	0.000833551	0.882206	2.50903e-13	1.09736e-10	1.24103e-07	1.03694e-07	0.00322303	0.0125759	0.0068879	0.983447	5.80196e-10	3.20579e-09	1.34357e-06	3.73232e-07	0.000237493	0.0137047	0.000463367	0.13507	5.81878e-10	9.53318e-11	1.34592e-06	3.73839e-07	0.000299434	0.000366758	0.000278997	0.232352	5.81875e-10	4.10512e-11	1.34592e-06	3.73839e-07	0.000299454	0.000354884	0.000278599	0.0183183	5.81875e-10	3.86815e-11	1.34592e-06	3.73839e-07	0.000299454	0.000354844	0.000278599	0.000196333	5.81875e-10	8.73119e-09	1.34592e-06	3.73839e-07	0.000299454	0.000354844	0.000278599	0.000178206	5.81875e-10	1.07694e-07	1.34592e-06	3.73839e-07	6.59164e-05	9.09145e-05	9.66411e-05	0.000178192	5.81875e-10	1.31092e-07	1.34592e-06	3.73839e-07	6.59416e-05	9.06672e-05	9.65764e-05	0.000178192	5.81875e-10	1.31092e-07	1.34592e-06	3.73839e-07	6.59416e-05	9.06672e-05	9.65764e-05	0.000108406	5.81875e-10	1.31092e-07	1.34592e-06	3.73839e-07	6.59416e-05	9.06672e-05	9.65764e-05	0.000108464	5.81875e-10	1.31092e-07	1.34592e-06	3.73839e-07	6.59416e-05	9.06672e-05	9.65764e-05	0.000108464	5.81875e-10	8.72575e-09	1.34592e-06	3.73839e-07	6.59416e-05	9.06672e-05	9.65764e-05	0.000108464	5.81875e-10	8.74329e-09	1.34592e-06	3.73839e-07	6.59416e-05	9.06672e-05	9.65764e-05	0.000108464	5.81875e-10	8.74331e-09	1.34592e-06	3.73839e-07	6.59416e-05	9.06672e-05	9.65764e-05	0.000108464	5.81875e-10	8.74331e-09	1.34592e-06	3.73839e-07	6.59416e-05	9.06672e-05	9.65764e-05	0.000108464	5.81875e-10	8.74331e-09	1.34592e-06	3.73839e-07	6.59416e-05	9.06672e-05	9.65764e-05	0.000108464	5.81875e-10	8.74331e-09	1.34592e-06	3.73839e-07	6.59416e-05	9.06672e-05	9.65764e-05	0.000108464	5.81875e-10	8.74331e-09	1.34592e-06	3.73839e-07	6.59416e-05	9.06672e-05	9.65764e-05	0.000108464	5.81875e-10	8.74331e-09	1.34592e-06	3.73839e-07	6.59416e-05	9.06672e-05	9.65764e-05	0.000108464	5.81875e-10	8.74331e-09	1.34592e-06	3.73839e-07	6.59416e-05	9.06672e-05	9.65764e-05	0.000108464	5.81875e-10	8.74331e-09	1.34592e-06	3.73839e-07	6.59416e-05	9.06672e-05	9.65764e-05	0.000108464	5.81875e-10	8.74331e-09	1.34592e-06	3.73839e-07	6.59416e-05	9.06672e-05	9.65764e-05	0.000108464	5.81875e-10	8.74331e-09	1.34592e-06	3.73839e-07	6.59416e-05	9.06672e-05	9.65764e-05	0.000108464	5.81875e-10	8.74331e-09	1.34592e-06	3.73839e-07	6.59416e-05	9.06672e-05	9.65764e-05	0.000108464	5.81875e-10	8.74331e-09	1.34592e-06	3.73839e-07	6.59416e-05	9.06672e-05	9.65764e-05	0.000108464	5.81875e-10	8.74331e-09	1.34592e-06	3.73839e-07	6.59416e-05	9.06672e-05	9.65764e-05	0.000108464	0	0	0	0	0	0	0	0	9.51579e-05	9.51579e-05	9.51579e-05	9.51579e-05	9.51579e-05	9.51579e-05	9.51579e-05	9.51579e-05	0.000129537	0.000129537	0.000129537	0.000129537	0.000129537	0.000129537	0.000129537	0.000129537	0.000129543	0.000129543	0.000129543	0.000129543	0.000129543	0.000129543	0.000129543	0.000129543	6.88295e-13	6.88295e-13	6.88295e-13	6.88295e-13	6.88295e-13	6.88295e-13	6.88295e-13	6.88295e-13	6.88411e-13	6.88411e-13	6.88411e-13	6.88411e-13	6.88411e-13	6.88411e-13	6.88411e-13	6.88411e-13	6.88411e-13	6.88411e-13	6.88411e-13	6.88411e-13	6.88411e-13	6.88411e-13	6.88411e-13	6.88411e-13	6.88411e-13	6.88411e-13	6.88411e-13	6.88411e-13	6.88411e-13	6.88411e-13	6.88411e-13	6.88411e-13	6.88411e-13	6.88411e-13	6.88411e-13	6.88411e-13	6.88411e-13	6.88411e-13	6.88411e-13	6.88411e-13	6.88411e-13	6.88411e-13	6.88411e-13	6.88411e-13	6.88411e-13	6.88411e-13	6.88411e-13	6.88411e-13	0.000129565	0.000129565	3.38465e-08	0.000129565	3.38465e-08	3.38465e-08	3.38465e-08	1.11804e-08	0.000533975	0.000233003	5.73126e-08	0.00535175	7.20215e-08	0.0009067	2.22597e-05	1.27225e-05	0.0863986	6.86192e-05	4.76437e-08	0.00557986	9.73573e-08	0.000963823	1.65093e-05	1.98688e-05	0.0152371	0.000145274	4.78331e-08	0.00556907	1.19709e-07	0.000963917	1.65142e-05	1.9869e-05	0.00492723	0.00019648	4.78281e-08	0.00556892	1.27544e-07	0.000963919	1.65142e-05	1.9869e-05	0.00354583	0.000196349	4.78282e-08	0.00556892	1.3073e-07	0.000963919	1.65142e-05	1.9869e-05	0.00337067	0.000210029	4.78282e-08	0.00556892	1.32066e-07	0.000963919	1.65142e-05	1.9869e-05	0.00335006	0.000241612	4.78282e-08	0.00556892	1.32634e-07	0.000963919	1.65142e-05	1.9869e-05	0.00334767	0.000296434	0.00113181	0.00556892	1.32876e-07	0.000963919	1.65142e-05	1.9869e-05	1.42068e-08	2.93669e-06	8.22049e-05	2.48105e-05	0.00314051	0.638253	0.281217	0.982052	6.17262e-13	9.58727e-10	3.12223e-05	1.58498e-09	0.000603109	0.316504	0.0870167	0.904231	4.09195e-14	8.76894e-10	3.29883e-05	3.3215e-11	0.000226995	0.029089	0.00030893	0.997672	1.12902e-13	8.65538e-10	1.67048e-05	4.17743e-11	0.000223534	0.0667926	0.000223649	0.828988	3.97594e-14	8.64129e-10	1.68858e-05	4.17731e-11	0.000223551	0.0239192	0.000223582	0.998858	3.96661e-14	1.94875e-07	1.09716e-07	4.17732e-11	0.121529	0.994879	0.121544	0.80537	1.92835e-11	9.21732e-07	4.04985e-07	6.27586e-10	0.000829435	0.00653633	0.00149169	0.332675	1.94266e-11	8.63226e-08	4.04135e-07	6.28474e-10	0.000898028	0.00160211	0.000897194	0.0321722	1.94267e-11	1.45899e-07	4.04134e-07	6.28472e-10	0.000897982	0.00155452	0.00089803	0.00893236	1.94267e-11	1.41727e-07	4.04134e-07	6.28472e-10	0.000897982	0.00155452	0.00089803	0.000310994	1.94267e-11	0.00334671	4.04134e-07	6.28472e-10	0.000897982	0.00155452	0.00089803	0.00032297	1.94267e-11	0.000176499	4.04134e-07	6.28472e-10	3.61329e-05	2.50703e-05	3.61349e-05	0.00032305	1.94267e-11	0.000223288	4.04134e-07	6.28472e-10	3.61641e-05	2.50644e-05	3.61446e-05	0.000323049	1.94267e-11	0.000223275	4.04134e-07	6.28472e-10	3.61641e-05	2.50644e-05	3.61446e-05	7.11116e-05	1.94267e-11	0.000223275	4.04134e-07	6.28472e-10	3.61641e-05	2.50644e-05	3.61446e-05	7.12053e-05	1.94267e-11	0.000223275	4.04134e-07	6.28472e-10	3.61641e-05	2.50644e-05	3.61446e-05	7.12053e-05	1.94267e-11	1.45093e-06	4.04134e-07	6.28472e-10	3.61641e-05	2.50644e-05	3.61446e-05	7.12053e-05	1.94267e-11	1.45421e-06	4.04134e-07	6.28472e-10	3.61641e-05	2.50644e-05	3.61446e-05	7.12053e-05	1.94267e-11	1.45422e-06	4.04134e-07	6.28472e-10	3.61641e-05	2.50644e-05	3.61446e-05	7.12053e-05	1.94267e-11	1.45422e-06	4.04134e-07	6.28472e-10	3.61641e-05	2.50644e-05	3.61446e-05	7.12053e-05	1.94267e-11	1.45422e-06	4.04134e-07	6.28472e-10	3.61641e-05	2.50644e-05	3.61446e-05	7.12053e-05	1.94267e-11	1.45422e-06	4.04134e-07	6.28472e-10	3.61641e-05	2.50644e-05	3.61446e-05	7.12053e-05	1.94267e-11	1.45422e-06	4.04134e-07	6.28472e-10	3.61641e-05	2.50644e-05	3.61446e-05	7.12053e-05	1.94267e-11	1.45422e-06	4.04134e-07	6.28472e-10	3.61641e-05	2.50644e-05	3.61446e-05	7.12053e-05	1.94267e-11	1.45422e-06	4.04134e-07	6.28472e-10	3.61641e-05	2.50644e-05	3.61446e-05	7.12053e-05	1.94267e-11	1.45422e-06	4.04134e-07	6.28472e-10	3.61641e-05	2.50644e-05	3.61446e-05	7.12053e-05	1.94267e-11	1.45422e-06	4.04134e-07	6.28472e-10	3.61641e-05	2.50644e-05	3.61446e-05	7.12053e-05	1.94267e-11	1.45422e-06	4.04134e-07	6.28472e-10	3.61641e-05	2.50644e-05	3.61446e-05	7.12053e-05	1.94267e-11	1.45422e-06	4.04134e-07	6.28472e-10	3.61641e-05	2.50644e-05	3.61446e-05	7.12053e-05	1.94267e-11	1.45422e-06	4.04134e-07	6.28472e-10	3.61641e-05	2.50644e-05	3.61446e-05	7.12053e-05	1.94267e-11	1.45422e-06	4.04134e-07	6.28472e-10	3.61641e-05	2.50644e-05	3.61446e-05	7.12053e-05	0	0	0	0	0	0	0	0	9.51579e-05	9.51579e-05	9.51579e-05	9.51579e-05	9.51579e-05	9.51579e-05	9.51579e-05	9.51579e-05	8.59847e-05	8.59847e-05	8.59847e-05	8.59847e-05	8.59847e-05	8.59847e-05	8.59847e-05	8.59847e-05	8.59786e-05	8.59786e-05	8.59786e-05	8.59786e-05	8.59786e-05	8.59786e-05	8.59786e-05	8.59786e-05	2.02386e-15	2.02386e-15	2.02386e-15	2.02386e-15	2.02386e-15	2.02386e-15	2.02386e-15	2.02386e-15	2.02417e-15	2.02417e-15	2.02417e-15	2.02417e-15	2.02417e-15	2.02417e-15	2.02417e-15	2.02417e-15	2.02417e-15	2.02417e-15	2.02417e-15	2.02417e-15	2.02417e-15	2.02417e-15	2.02417e-15	2.02417e-15	2.02417e-15	2.02417e-15	2.02417e-15	2.02417e-15	2.02417e-15	2.02417e-15	2.02417e-15	2.02417e-15	2.02417e-15	2.02417e-15	2.02417e-15	2.02417e-15	2.02417e-15	2.02417e-15	2.02417e-15	2.02417e-15	2.02417e-15	2.02417e-15	2.02417e-15	2.02417e-15	2.02417e-15	2.02417e-15	2.02417e-15	2.02417e-15	3.71902e-08	3.71902e-08	7.59129e-10	8.59918e-05	2.15553e-09	3.71902e-08	3.71902e-08	7.59129e-10	2.71358e-08	3.34132e-05	3.14606e-06	1.06235e-07	1.06081e-06	2.61892e-13	6.09361e-10	4.6827e-10	1.0486e-10	2.74334e-06	3.64463e-06	9.21075e-08	2.48393e-07	2.37727e-13	2.42986e-10	5.4202e-10	4.27083e-10	7.88354e-05	3.63323e-06	9.2249e-08	2.09256e-07	2.37603e-13	2.42796e-10	5.4203e-10	1.05032e-09	2.64331e-07	3.63351e-06	9.22508e-08	1.9903e-07	2.376e-13	2.42796e-10	5.4203e-10	1.36342e-09	2.54034e-05	3.63351e-06	9.22508e-08	1.95188e-07	2.376e-13	2.42796e-10	5.4203e-10	1.41929e-09	3.63127e-07	3.63351e-06	9.22508e-08	1.93626e-07	2.376e-13	2.42796e-10	5.4203e-10	1.4262e-09	1.46849e-05	3.63351e-06	9.22508e-08	1.92971e-07	2.376e-13	2.42796e-10	5.4203e-10	1.42701e-09	2.65276e-07	0.599954	9.22508e-08	1.92693e-07	2.376e-13	2.42796e-10	5.4203e-10	1.4271e-09	0.000667193	0.937293	8.80755e-11	0.073631	2.376e-13	5.48013e-08	0.00288999	3.38044e-11	6.40144e-09	0.0287153	5.38319e-16	0.0174011	7.40347e-15	7.10125e-10	0.000139728	3.43739e-09	4.61208e-09	0.000649753	4.54408e-13	0.0003043	1.85705e-10	1.00976e-07	6.60649e-06	6.73538e-10	4.71543e-09	0.0023195	3.99977e-13	0.000171975	1.29732e-12	9.44532e-08	0.000224939	4.15909e-10	4.73033e-09	0.00228204	4.00108e-13	0.000171846	2.49424e-10	9.44334e-08	3.76115e-06	4.14465e-10	0.000112234	3.55995e-06	4.00107e-13	0.398623	5.29985e-07	0.00223221	0.000249715	4.1445e-10	4.43644e-05	9.61909e-07	1.29489e-11	0.00100794	0.00102139	5.88779e-05	1.69872e-09	4.17321e-10	0.00228337	9.63621e-07	1.29018e-11	0.00103159	0.000164889	0.000148352	9.56418e-07	4.17324e-10	0.000141546	9.63623e-07	1.29018e-11	0.00103171	0.000172116	0.00014839	2.70754e-07	4.17324e-10	0.000148402	9.63623e-07	1.29018e-11	0.00103171	0.000172123	0.00014839	9.02284e-05	4.17324e-10	0.0841085	9.63623e-07	1.29018e-11	0.00103171	0.000172123	0.00014839	0.000112172	4.17324e-10	0.000613824	9.63623e-07	1.29018e-11	1.66302e-05	2.67963e-07	9.64226e-07	0.000112213	4.17324e-10	0.000595558	9.63623e-07	1.29018e-11	1.66288e-05	2.68392e-07	9.65528e-07	0.000112213	4.17324e-10	0.000595606	9.63623e-07	1.29018e-11	1.66288e-05	2.68393e-07	9.65531e-07	1.04091e-05	4.17324e-10	0.000595606	9.63623e-07	1.29018e-11	1.66288e-05	2.68393e-07	9.65531e-07	1.04037e-05	4.17324e-10	0.000595606	9.63623e-07	1.29018e-11	1.66288e-05	2.68393e-07	9.65531e-07	1.04037e-05	4.17324e-10	2.3959e-05	9.63623e-07	1.29018e-11	1.66288e-05	2.68393e-07	9.65531e-07	1.04037e-05	4.17324e-10	2.39797e-05	9.63623e-07	1.29018e-11	1.66288e-05	2.68393e-07	9.65531e-07	1.04037e-05	4.17324e-10	2.39797e-05	9.63623e-07	1.29018e-11	1.66288e-05	2.68393e-07	9.65531e-07	1.04037e-05	4.17324e-10	2.39797e-05	9.63623e-07	1.29018e-11	1.66288e-05	2.68393e-07	9.65531e-07	1.04037e-05	4.17324e-10	2.39797e-05	9.63623e-07	1.29018e-11	1.66288e-05	2.68393e-07	9.65531e-07	1.04037e-05	4.17324e-10	2.39797e-05	9.63623e-07	1.29018e-11	1.66288e-05	2.68393e-07	9.65531e-07	1.04037e-05	4.17324e-10	2.39797e-05	9.63623e-07	1.29018e-11	1.66288e-05	2.68393e-07	9.65531e-07	1.04037e-05	4.17324e-10	2.39797e-05	9.63623e-07	1.29018e-11	1.66288e-05	2.68393e-07	9.65531e-07	1.04037e-05	4.17324e-10	2.39797e-05	9.63623e-07	1.29018e-11	1.66288e-05	2.68393e-07	9.65531e-07	1.04037e-05	4.17324e-10	2.39797e-05	9.63623e-07	1.29018e-11	1.66288e-05	2.68393e-07	9.65531e-07	1.04037e-05	4.17324e-10	2.39797e-05	9.63623e-07	1.29018e-11	1.66288e-05	2.68393e-07	9.65531e-07	1.04037e-05	4.17324e-10	2.39797e-05	9.63623e-07	1.29018e-11	1.66288e-05	2.68393e-07	9.65531e-07	1.04037e-05	4.17324e-10	2.39797e-05	9.63623e-07	1.29018e-11	1.66288e-05	2.68393e-07	9.65531e-07	1.04037e-05	4.17324e-10	2.39797e-05	9.63623e-07	1.29018e-11	1.66288e-05	2.68393e-07	9.65531e-07	1.04037e-05	4.17324e-10	2.39797e-05	9.63623e-07	1.29018e-11	1.66288e-05	2.68393e-07	9.65531e-07	1.04037e-05	0	0	0	0	0	0	0	0	9.51579e-05	9.51579e-05	9.51579e-05	9.51579e-05	9.51579e-05	9.51579e-05	9.51579e-05	9.51579e-05	0.000116507	0.000116507	0.000116507	0.000116507	0.000116507	0.000116507	0.000116507	0.000116507	0.000116494	0.000116494	0.000116494	0.000116494	0.000116494	0.000116494	0.000116494	0.000116494	6.18952e-13	6.18952e-13	6.18952e-13	6.18952e-13	6.18952e-13	6.18952e-13	6.18952e-13	6.18952e-13	6.19173e-13	6.19173e-13	6.19173e-13	6.19173e-13	6.19173e-13	6.19173e-13	6.19173e-13	6.19173e-13	6.19173e-13	6.19173e-13	6.19173e-13	6.19173e-13	6.19173e-13	6.19173e-13	6.19173e-13	6.19173e-13	6.19173e-13	6.19173e-13	6.19173e-13	6.19173e-13	6.19173e-13	6.19173e-13	6.19173e-13	6.19173e-13	6.19173e-13	6.19173e-13	6.19173e-13	6.19173e-13	6.19173e-13	6.19173e-13	6.19173e-13	6.19173e-13	6.19173e-13	6.19173e-13	6.19173e-13	6.19173e-13	6.19173e-13	6.19173e-13	6.19173e-13	6.19173e-13	3.04425e-08	3.04425e-08	1.0056e-08	0.000116536	3.04425e-08	0.000116536	0.000116536	3.04425e-08	1.59351e-08	4.05093e-06	4.64189e-07	0.00591522	5.51771e-06	0.00239639	0.000171996	6.15568e-06	5.63284e-08	4.28781e-09	4.7649e-07	0.00656216	2.75983e-05	0.00252759	3.66269e-05	1.08248e-05	6.93632e-08	4.27641e-07	4.76212e-07	0.00656404	2.70005e-05	0.00252865	3.66191e-05	1.08252e-05	8.20401e-08	8.21306e-09	4.7622e-07	0.00656407	2.67508e-05	0.00252868	3.66192e-05	1.08252e-05	8.61324e-08	3.55231e-07	4.7622e-07	0.00656407	2.66541e-05	0.00252868	3.66192e-05	1.08252e-05	8.67759e-08	1.25616e-08	4.7622e-07	0.00656407	2.66143e-05	0.00252868	3.66192e-05	1.08252e-05	8.68539e-08	3.736e-07	4.7622e-07	0.00656407	2.65975e-05	0.00252868	3.66192e-05	1.08252e-05	8.68628e-08	2.25378e-08	0.0111561	0.00656407	2.65904e-05	0.00252868	3.66192e-05	1.08252e-05	0.000158818	0.0272005	0.471813	2.92732e-05	0.386462	1.07233e-08	1.62246e-07	0.0194113	3.07537e-05	0.000886049	0.00086678	1.85483e-09	0.138255	1.96295e-12	1.25708e-11	0.376041	1.82105e-06	0.000534954	0.0365679	3.42986e-11	0.000439617	9.06783e-12	5.0053e-11	0.333106	6.92193e-05	0.000528412	0.0228006	3.76133e-11	0.000201316	1.31468e-12	3.77115e-11	0.487444	1.52988e-05	0.000527226	0.0227398	3.76147e-11	0.000201096	8.69399e-12	3.76954e-11	0.310308	1.5539e-05	0.245853	0.000151158	3.76148e-11	0.110671	5.61039e-10	8.5082e-09	0.48664	3.63356e-07	0.000755461	1.41051e-05	5.65111e-10	0.000682113	3.15477e-06	1.65749e-07	0.0104872	3.63279e-07	6.76999e-05	1.40964e-05	5.65276e-10	0.000807633	1.87269e-08	1.27947e-07	0.00759039	3.63277e-07	0.000824568	1.40963e-05	5.65275e-10	0.000807678	1.83439e-08	1.27663e-07	0.000156159	3.63277e-07	0.000806637	1.40963e-05	5.65275e-10	0.000807678	1.83411e-08	1.27663e-07	4.92403e-06	3.63277e-07	0.00666791	1.40963e-05	5.65275e-10	0.000807678	1.83411e-08	1.27663e-07	4.70702e-06	3.63277e-07	0.000225877	1.40963e-05	5.65275e-10	3.24964e-05	5.66721e-10	8.49745e-09	4.70571e-06	3.63277e-07	0.000269708	1.40963e-05	5.65275e-10	3.2507e-05	5.65289e-10	8.49596e-09	4.70571e-06	3.63277e-07	0.000269676	1.40963e-05	5.65275e-10	3.2507e-05	5.65288e-10	8.49596e-09	1.30738e-06	3.63277e-07	0.000269676	1.40963e-05	5.65275e-10	3.2507e-05	5.65288e-10	8.49596e-09	1.30784e-06	3.63277e-07	0.000269676	1.40963e-05	5.65275e-10	3.2507e-05	5.65288e-10	8.49596e-09	1.30784e-06	3.63277e-07	9.35452e-05	1.40963e-05	5.65275e-10	3.2507e-05	5.65288e-10	8.49596e-09	1.30784e-06	3.63277e-07	9.37917e-05	1.40963e-05	5.65275e-10	3.2507e-05	5.65288e-10	8.49596e-09	1.30784e-06	3.63277e-07	9.37919e-05	1.40963e-05	5.65275e-10	3.2507e-05	5.65288e-10	8.49596e-09	1.30784e-06	3.63277e-07	9.37919e-05	1.40963e-05	5.65275e-10	3.2507e-05	5.65288e-10	8.49596e-09	1.30784e-06	3.63277e-07	9.37919e-05	1.40963e-05	5.65275e-10	3.2507e-05	5.65288e-10	8.49596e-09	1.30784e-06	3.63277e-07	9.37919e-05	1.40963e-05	5.65275e-10	3.2507e-05	5.65288e-10	8.49596e-09	1.30784e-06	3.63277e-07	9.37919e-05	1.40963e-05	5.65275e-10	3.2507e-05	5.65288e-10	8.49596e-09	1.30784e-06	3.63277e-07	9.37919e-05	1.40963e-05	5.65275e-10	3.2507e-05	5.65288e-10	8.49596e-09	1.30784e-06	3.63277e-07	9.37919e-05	1.40963e-05	5.65275e-10	3.2507e-05	5.65288e-10	8.49596e-09	1.30784e-06	3.63277e-07	9.37919e-05	1.40963e-05	5.65275e-10	3.2507e-05	5.65288e-10	8.49596e-09	1.30784e-06	3.63277e-07	9.37919e-05	1.40963e-05	5.65275e-10	3.2507e-05	5.65288e-10	8.49596e-09	1.30784e-06	3.63277e-07	9.37919e-05	1.40963e-05	5.65275e-10	3.2507e-05	5.65288e-10	8.49596e-09	1.30784e-06	3.63277e-07	9.37919e-05	1.40963e-05	5.65275e-10	3.2507e-05	5.65288e-10	8.49596e-09	1.30784e-06	3.63277e-07	9.37919e-05	1.40963e-05	5.65275e-10	3.2507e-05	5.65288e-10	8.49596e-09	1.30784e-06	3.63277e-07	9.37919e-05	1.40963e-05	5.65275e-10	3.2507e-05	5.65288e-10	8.49596e-09	1.30784e-06	0	0	0	0	0	0	0	0	9.51579e-05	9.51579e-05	9.51579e-05	9.51579e-05	9.51579e-05	9.51579e-05	9.51579e-05	9.51579e-05	5.68191e-05	5.68191e-05	5.68191e-05	5.68191e-05	5.68191e-05	5.68191e-05	5.68191e-05	5.68191e-05	5.68094e-05	5.68094e-05	5.68094e-05	5.68094e-05	5.68094e-05	5.68094e-05	5.68094e-05	5.68094e-05	7.15036e-09	7.15036e-09	7.15036e-09	7.15036e-09	7.15036e-09	7.15036e-09	7.15036e-09	7.15036e-09	7.1462e-09	7.1462e-09	7.1462e-09	7.1462e-09	7.1462e-09	7.1462e-09	7.1462e-09	7.1462e-09	7.1462e-09	7.1462e-09	7.1462e-09	7.1462e-09	7.1462e-09	7.1462e-09	7.1462e-09	7.1462e-09	7.1462e-09	7.1462e-09	7.1462e-09	7.1462e-09	7.1462e-09	7.1462e-09	7.1462e-09	7.1462e-09	7.1462e-09	7.1462e-09	7.1462e-09	7.1462e-09	7.1462e-09	7.1462e-09	7.1462e-09	7.1462e-09	7.1462e-09	7.1462e-09	7.1462e-09	7.1462e-09	7.1462e-09	7.1462e-09	7.1462e-09	7.1462e-09	7.91691e-07	7.91691e-07	6.55335e-07	5.67764e-05	1.15899e-06	0.116059	0.116059	3.29091e-06	4.07918e-11	3.51927e-09	1.03903e-10	5.41164e-07	1.35331e-08	1.55452e-05	0.00143762	1.7427e-08	3.63002e-13	4.21797e-10	1.18322e-10	6.64747e-07	4.2241e-07	1.43177e-05	0.00205386	1.20905e-08	1.29611e-12	1.83893e-10	1.17985e-10	6.65679e-07	3.71848e-07	1.4333e-05	0.00205193	1.20904e-08	2.9414e-12	1.15771e-10	1.17994e-10	6.65691e-07	3.55295e-07	1.43334e-05	0.00205193	1.20904e-08	3.73072e-12	1.28493e-10	1.17994e-10	6.65691e-07	3.49049e-07	1.43334e-05	0.00205193	1.20904e-08	3.86941e-12	1.07568e-10	1.17994e-10	6.65691e-07	3.46507e-07	1.43334e-05	0.00205193	1.20904e-08	3.88654e-12	9.80968e-11	1.17994e-10	6.65691e-07	3.4544e-07	1.43334e-05	0.00205193	1.20904e-08	3.88853e-12	7.10271e-11	1.37155e-08	6.65691e-07	3.44987e-07	1.43334e-05	0.00205193	1.20904e-08	1.15761e-09	1.78071e-08	3.046e-07	5.13834e-08	4.00768e-05	2.68057e-12	8.67913e-08	1.20904e-08	1.62635e-09	2.44895e-09	4.20262e-07	6.77406e-10	2.84211e-05	1.35996e-17	4.55543e-13	5.99215e-10	4.49973e-08	2.42574e-09	0.000850829	6.46273e-08	8.6877e-05	4.34561e-16	2.07749e-11	6.18419e-11	6.58862e-05	2.44549e-09	0.00157724	4.9274e-08	7.40594e-05	1.30143e-16	2.6835e-11	1.55281e-09	0.000195545	2.45291e-09	0.00156213	4.92911e-08	7.40416e-05	5.26716e-16	2.6854e-11	3.702e-11	0.000193909	2.04212e-08	0.000145083	4.92911e-08	0.00152659	1.92076e-19	1.18976e-13	1.74203e-09	1.12424e-05	5.70908e-09	3.12567e-05	1.77417e-07	0.000186014	6.10833e-14	9.17408e-12	3.85417e-11	1.09957e-05	1.84841e-07	3.12045e-05	1.7701e-07	0.000141953	2.51356e-13	1.83894e-11	2.40389e-10	1.09955e-05	0.000121341	3.12045e-05	1.7701e-07	0.000141951	2.62987e-13	1.8336e-11	1.00699e-09	1.09955e-05	0.000131951	3.12045e-05	1.7701e-07	0.000141951	2.62968e-13	1.83359e-11	5.51659e-08	1.09955e-05	0.000195045	3.12045e-05	1.7701e-07	0.000141951	2.62968e-13	1.83359e-11	4.92948e-08	1.09955e-05	0.000103347	3.12045e-05	1.7701e-07	3.12427e-05	8.51061e-12	2.75471e-10	4.92471e-08	1.09955e-05	6.78308e-05	3.12045e-05	1.7701e-07	3.11956e-05	8.50973e-12	2.75344e-10	4.92471e-08	1.09955e-05	6.78206e-05	3.12045e-05	1.7701e-07	3.11956e-05	8.5097e-12	2.75343e-10	1.77258e-07	1.09955e-05	6.78206e-05	3.12045e-05	1.7701e-07	3.11956e-05	8.5097e-12	2.75343e-10	1.76868e-07	1.09955e-05	6.78206e-05	3.12045e-05	1.7701e-07	3.11956e-05	8.5097e-12	2.75343e-10	1.76867e-07	1.09955e-05	5.57822e-05	3.12045e-05	1.7701e-07	3.11956e-05	8.5097e-12	2.75343e-10	1.76867e-07	1.09955e-05	5.55876e-05	3.12045e-05	1.7701e-07	3.11956e-05	8.5097e-12	2.75343e-10	1.76867e-07	1.09955e-05	5.55876e-05	3.12045e-05	1.7701e-07	3.11956e-05	8.5097e-12	2.75343e-10	1.76867e-07	1.09955e-05	5.55876e-05	3.12045e-05	1.7701e-07	3.11956e-05	8.5097e-12	2.75343e-10	1.76867e-07	1.09955e-05	5.55876e-05	3.12045e-05	1.7701e-07	3.11956e-05	8.5097e-12	2.75343e-10	1.76867e-07	1.09955e-05	5.55876e-05	3.12045e-05	1.7701e-07	3.11956e-05	8.5097e-12	2.75343e-10	1.76867e-07	1.09955e-05	5.55876e-05	3.12045e-05	1.7701e-07	3.11956e-05	8.5097e-12	2.75343e-10	1.76867e-07	1.09955e-05	5.55876e-05	3.12045e-05	1.7701e-07	3.11956e-05	8.5097e-12	2.75343e-10	1.76867e-07	1.09955e-05	5.55876e-05	3.12045e-05	1.7701e-07	3.11956e-05	8.5097e-12	2.75343e-10	1.76867e-07	1.09955e-05	5.55876e-05	3.12045e-05	1.7701e-07	3.11956e-05	8.5097e-12	2.75343e-10	1.76867e-07	1.09955e-05	5.55876e-05	3.12045e-05	1.7701e-07	3.11956e-05	8.5097e-12	2.75343e-10	1.76867e-07	1.09955e-05	5.55876e-05	3.12045e-05	1.7701e-07	3.11956e-05	8.5097e-12	2.75343e-10	1.76867e-07	1.09955e-05	5.55876e-05	3.12045e-05	1.7701e-07	3.11956e-05	8.5097e-12	2.75343e-10	1.76867e-07	1.09955e-05	5.55876e-05	3.12045e-05	1.7701e-07	3.11956e-05	8.5097e-12	2.75343e-10	1.76867e-07	1.09955e-05	5.55876e-05	3.12045e-05	1.7701e-07	3.11956e-05	8.5097e-12	2.75343e-10	1.76867e-07	0	0	0	0	0	0	0	0	9.51579e-05	9.51579e-05	9.51579e-05	9.51579e-05	9.51579e-05	9.51579e-05	9.51579e-05	9.51579e-05	0.000102064	0.000102064	0.000102064	0.000102064	0.000102064	0.000102064	0.000102064	0.000102064	0.000102073	0.000102073	0.000102073	0.000102073	0.000102073	0.000102073	0.000102073	0.000102073	7.94902e-06	7.94902e-06	7.94902e-06	7.94902e-06	7.94902e-06	7.94902e-06	7.94902e-06	7.94902e-06	7.95138e-06	7.95138e-06	7.95138e-06	7.95138e-06	7.95138e-06	7.95138e-06	7.95138e-06	7.95138e-06	7.95139e-06	7.95139e-06	7.95139e-06	7.95139e-06	7.95139e-06	7.95139e-06	7.95139e-06	7.95139e-06	7.95139e-06	7.95139e-06	7.95139e-06	7.95139e-06	7.95139e-06	7.95139e-06	7.95139e-06	7.95139e-06	7.95139e-06	7.95139e-06	7.95139e-06	7.95139e-06	7.95139e-06	7.95139e-06	7.95139e-06	7.95139e-06	7.95139e-06	7.95139e-06	7.95139e-06	7.95139e-06	7.95139e-06	7.95139e-06	7.95139e-06	7.95139e-06	2.91275e-05	2.91275e-05	2.85746e-05	0.000102103	3.37299e-05	0.281063	0.281063	0.000102103	0.0802333	2.55614e-05	0.00012662	0.0559512	1.52761e-05	0.437347	0.000944734	4.13723e-08	0.0657712	0.0019316	0.00014819	0.0501496	1.85585e-06	0.459376	0.00151009	2.45056e-08	0.25017	0.000248074	0.000147695	0.0502278	1.54344e-06	0.459221	0.00151183	2.45053e-08	0.465957	0.0143615	0.000147708	0.0502289	1.46304e-06	0.459217	0.00151183	2.45053e-08	0.535528	0.000598693	0.000147707	0.0502289	1.43291e-06	0.459217	0.00151183	2.45053e-08	0.546188	0.0118387	0.000147707	0.0502289	1.42067e-06	0.459217	0.00151183	2.45053e-08	0.547477	0.000957678	0.000147707	0.0502289	1.41554e-06	0.459217	0.00151183	2.45053e-08	0.547627	0.0166504	0.000572753	0.0502289	1.41336e-06	0.459217	0.00151183	2.45053e-08	0.898767	0.0340578	0.00178576	0.0248138	5.47915e-06	0.00010593	2.44726e-06	4.60397e-09	0.846658	0.871606	0.0064058	0.00569563	7.11745e-06	4.51571e-09	2.00856e-10	0.000112657	0.0743761	0.902786	0.000666368	1.44198e-05	7.2883e-05	1.29362e-12	3.02371e-08	3.40205e-06	7.44396e-05	0.901881	0.000297308	1.36625e-05	0.000110893	6.28949e-11	4.60861e-08	0.000149941	0.000202768	0.901479	0.000297795	1.36529e-05	0.000110927	1.18049e-12	4.60822e-08	1.8626e-06	0.000208842	0.931026	0.000151225	1.36529e-05	0.000262019	1.29359e-16	1.94515e-12	0.000172477	7.71469e-05	0.366244	9.17993e-05	1.96828e-05	0.000109368	3.25069e-13	1.05772e-10	4.50589e-06	7.7079e-05	0.00830506	9.22413e-05	1.97538e-05	0.000132698	8.05122e-13	4.85062e-11	1.17394e-05	7.70789e-05	0.000133503	9.22416e-05	1.97539e-05	0.000132705	7.7348e-13	4.84767e-11	2.39774e-05	7.70789e-05	0.000121459	9.22416e-05	1.97539e-05	0.000132705	7.73442e-13	4.84768e-11	1.36284e-07	7.70789e-05	0.000126564	9.22416e-05	1.97539e-05	0.000132705	7.73442e-13	4.84768e-11	1.06357e-07	7.70789e-05	9.95417e-05	9.22416e-05	1.97539e-05	8.63425e-05	4.96897e-10	7.46145e-09	1.06348e-07	7.70789e-05	0.00010411	9.22416e-05	1.97539e-05	8.63327e-05	4.95546e-10	7.44777e-09	1.06348e-07	7.70789e-05	0.000104127	9.22416e-05	1.97539e-05	8.63327e-05	4.95546e-10	7.44777e-09	1.14658e-06	7.70789e-05	0.000104127	9.22416e-05	1.97539e-05	8.63327e-05	4.95546e-10	7.44777e-09	1.14668e-06	7.70789e-05	0.000104127	9.22416e-05	1.97539e-05	8.63327e-05	4.95546e-10	7.44777e-09	1.14668e-06	7.70789e-05	0.000101995	9.22416e-05	1.97539e-05	8.63327e-05	4.95546e-10	7.44777e-09	1.14668e-06	7.70789e-05	0.000101892	9.22416e-05	1.97539e-05	8.63327e-05	4.95546e-10	7.44777e-09	1.14668e-06	7.70789e-05	0.000101892	9.22416e-05	1.97539e-05	8.63327e-05	4.95546e-10	7.44777e-09	1.14668e-06	7.70789e-05	0.000101892	9.22416e-05	1.97539e-05	8.63327e-05	4.95546e-10	7.44777e-09	1.14668e-06	7.70789e-05	0.000101892	9.22416e-05	1.97539e-05	8.63327e-05	4.95546e-10	7.44777e-09	1.14668e-06	7.70789e-05	0.000101892	9.22416e-05	1.97539e-05	8.63327e-05	4.95546e-10	7.44777e-09	1.14668e-06	7.70789e-05	0.000101892	9.22416e-05	1.97539e-05	8.63327e-05	4.95546e-10	7.44777e-09	1.14668e-06	7.70789e-05	0.000101892	9.22416e-05	1.97539e-05	8.63327e-05	4.95546e-10	7.44777e-09	1.14668e-06	7.70789e-05	0.000101892	9.22416e-05	1.97539e-05	8.63327e-05	4.95546e-10	7.44777e-09	1.14668e-06	7.70789e-05	0.000101892	9.22416e-05	1.97539e-05	8.63327e-05	4.95546e-10	7.44777e-09	1.14668e-06	7.70789e-05	0.000101892	9.22416e-05	1.97539e-05	8.63327e-05	4.95546e-10	7.44777e-09	1.14668e-06	7.70789e-05	0.000101892	9.22416e-05	1.97539e-05	8.63327e-05	4.95546e-10	7.44777e-09	1.14668e-06	7.70789e-05	0.000101892	9.22416e-05	1.97539e-05	8.63327e-05	4.95546e-10	7.44777e-09	1.14668e-06	7.70789e-05	0.000101892	9.22416e-05	1.97539e-05	8.63327e-05	4.95546e-10	7.44777e-09	1.14668e-06	7.70789e-05	0.000101892	9.22416e-05	1.97539e-05	8.63327e-05	4.95546e-10	7.44777e-09	1.14668e-06	0	0	0	0	0	0	0	0	9.51579e-05	9.51579e-05	9.51579e-05	9.51579e-05	9.51579e-05	9.51579e-05	9.51579e-05	9.51579e-05	8.74384e-05	8.74384e-05	8.74384e-05	8.74384e-05	8.74384e-05	8.74384e-05	8.74384e-05	8.74384e-05	8.74429e-05	8.74429e-05	8.74429e-05	8.74429e-05	8.74429e-05	8.74429e-05	8.74429e-05	8.74429e-05	5.661e-05	5.661e-05	5.661e-05	5.661e-05	5.661e-05	5.661e-05	5.661e-05	5.661e-05	5.65865e-05	5.65865e-05	5.65865e-05	5.65865e-05	5.65865e-05	5.65865e-05	5.65865e-05	5.65865e-05	5.65865e-05	5.65865e-05	5.65865e-05	5.65865e-05	5.65865e-05	5.65865e-05	5.65865e-05	5.65865e-05	5.65865e-05	5.65865e-05	5.65865e-05	5.65865e-05	5.65865e-05	5.65865e-05	5.65865e-05	5.65865e-05	5.65865e-05	5.65865e-05	5.65865e-05	5.65865e-05	5.65865e-05	5.65865e-05	5.65865e-05	5.65865e-05	5.65865e-05	5.65865e-05	5.65865e-05	5.65865e-05	5.65865e-05	5.65865e-05	5.65865e-05	5.65865e-05	7.04199e-05	7.04199e-05	7.03397e-05	8.74065e-05	7.23531e-05	0.00623023	0.00623023	0.000127953	6.52534e-06	2.34399e-09	1.89685e-10	0.0210568	5.93061e-09	0.992545	0.108654	1.21401e-05	0.000603665	8.65141e-08	1.67308e-10	0.0256367	6.14856e-08	0.993083	0.344614	8.10436e-06	0.000185818	5.84828e-10	1.67753e-10	0.0256043	7.15873e-08	0.993089	0.344763	8.1041e-06	8.67579e-05	7.5223e-07	1.67741e-10	0.0256038	7.46901e-08	0.993089	0.344763	8.1041e-06	6.95692e-05	1.99087e-09	1.67742e-10	0.0256038	7.59329e-08	0.993089	0.344763	8.1041e-06	6.72433e-05	4.70633e-07	1.67742e-10	0.0256038	7.64513e-08	0.993089	0.344763	8.1041e-06	6.6967e-05	3.40487e-09	1.67742e-10	0.0256038	7.66708e-08	0.993089	0.344763	8.1041e-06	6.69349e-05	5.3069e-07	2.11508e-10	0.0256038	7.67647e-08	0.993089	0.344763	8.1041e-06	9.76788e-05	1.73994e-08	3.77617e-10	0.0226533	9.68443e-08	0.892663	0.0595219	3.78148e-06	5.30412e-05	5.07818e-05	9.22182e-07	0.0152086	8.96796e-08	0.0240539	0.000613095	1.17494e-05	1.2607e-06	8.15349e-05	0.000330983	5.94133e-05	4.16575e-05	4.73874e-07	6.74218e-06	0.000168179	3.12017e-05	7.98942e-05	0.000102695	6.17937e-05	8.88012e-05	0.000141825	8.42319e-06	8.54374e-06	0.000104224	7.97109e-05	0.000104345	6.17761e-05	8.8889e-05	3.63007e-07	8.42771e-06	0.000270866	0.000104132	8.29757e-05	9.29292e-05	6.17761e-05	0.000102883	5.05363e-08	1.36218e-08	7.91025e-06	8.62069e-05	1.93658e-05	8.68337e-05	6.57751e-05	0.000105117	1.33882e-10	8.74821e-08	0.000382334	8.49482e-05	9.58093e-07	8.66371e-05	6.60014e-05	9.15631e-05	4.52682e-09	3.94841e-08	2.56393e-05	8.49474e-05	9.15611e-05	8.6637e-05	6.60018e-05	9.15505e-05	4.3873e-09	3.94533e-08	0.000361712	8.49474e-05	8.9256e-05	8.6637e-05	6.60018e-05	9.15505e-05	4.38714e-09	3.94532e-08	3.07652e-06	8.49474e-05	8.94752e-05	8.6637e-05	6.60018e-05	9.15505e-05	4.38713e-09	3.94532e-08	2.32778e-06	8.49474e-05	0.000100133	8.6637e-05	6.60018e-05	8.50968e-05	2.72446e-07	9.81343e-07	2.32624e-06	8.49474e-05	8.78404e-05	8.6637e-05	6.60018e-05	8.50587e-05	2.72059e-07	9.7969e-07	2.32623e-06	8.49474e-05	8.78306e-05	8.6637e-05	6.60018e-05	8.50587e-05	2.72058e-07	9.79687e-07	1.05703e-05	8.49474e-05	8.78306e-05	8.6637e-05	6.60018e-05	8.50587e-05	2.72058e-07	9.79687e-07	1.05685e-05	8.49474e-05	8.78306e-05	8.6637e-05	6.60018e-05	8.50587e-05	2.72058e-07	9.79687e-07	1.05685e-05	8.49474e-05	8.772e-05	8.6637e-05	6.60018e-05	8.50587e-05	2.72058e-07	9.79687e-07	1.05685e-05	8.49474e-05	8.74917e-05	8.6637e-05	6.60018e-05	8.50587e-05	2.72058e-07	9.79687e-07	1.05685e-05	8.49474e-05	8.74915e-05	8.6637e-05	6.60018e-05	8.50587e-05	2.72058e-07	9.79687e-07	1.05685e-05	8.49474e-05	8.74915e-05	8.6637e-05	6.60018e-05	8.50587e-05	2.72058e-07	9.79687e-07	1.05685e-05	8.49474e-05	8.74915e-05	8.6637e-05	6.60018e-05	8.50587e-05	2.72058e-07	9.79687e-07	1.05685e-05	8.49474e-05	8.74915e-05	8.6637e-05	6.60018e-05	8.50587e-05	2.72058e-07	9.79687e-07	1.05685e-05	8.49474e-05	8.74915e-05	8.6637e-05	6.60018e-05	8.50587e-05	2.72058e-07	9.79687e-07	1.05685e-05	8.49474e-05	8.74915e-05	8.6637e-05	6.60018e-05	8.50587e-05	2.72058e-07	9.79687e-07	1.05685e-05	8.49474e-05	8.74915e-05	8.6637e-05	6.60018e-05	8.50587e-05	2.72058e-07	9.79687e-07	1.05685e-05	8.49474e-05	8.74915e-05	8.6637e-05	6.60018e-05	8.50587e-05	2.72058e-07	9.79687e-07	1.05685e-05	8.49474e-05	8.74915e-05	8.6637e-05	6.60018e-05	8.50587e-05	2.72058e-07	9.79687e-07	1.05685e-05	8.49474e-05	8.74915e-05	8.6637e-05	6.60018e-05	8.50587e-05	2.72058e-07	9.79687e-07	1.05685e-05	8.49474e-05	8.74915e-05	8.6637e-05	6.60018e-05	8.50587e-05	2.72058e-07	9.79687e-07	1.05685e-05	8.49474e-05	8.74915e-05	8.6637e-05	6.60018e-05	8.50587e-05	2.72058e-07	9.79687e-07	1.05685e-05	8.49474e-05	8.74915e-05	8.6637e-05	6.60018e-05	8.50587e-05	2.72058e-07	9.79687e-07	1.05685e-05	0	0	0	0	0	0	0	0	9.51579e-05	9.51579e-05	9.51579e-05	9.51579e-05	9.51579e-05	9.51579e-05	9.51579e-05	9.51579e-05	5.9062e-05	5.9062e-05	5.9062e-05	5.9062e-05	5.9062e-05	5.9062e-05	5.9062e-05	5.9062e-05	5.90582e-05	5.90582e-05	5.90582e-05	5.90582e-05	5.90582e-05	5.90582e-05	5.90582e-05	5.90582e-05	5.65172e-05	5.65172e-05	5.65172e-05	5.65172e-05	5.65172e-05	5.65172e-05	5.65172e-05	5.65172e-05	5.64938e-05	5.64938e-05	5.64938e-05	5.64938e-05	5.64938e-05	5.64938e-05	5.64938e-05	5.64938e-05	5.64938e-05	5.64938e-05	5.64938e-05	5.64938e-05	5.64938e-05	5.64938e-05	5.64938e-05	5.64938e-05	5.64938e-05	5.64938e-05	5.64938e-05	5.64938e-05	5.64938e-05	5.64938e-05	5.64938e-05	5.64938e-05	5.64938e-05	5.64938e-05	5.64938e-05	5.64938e-05	5.64938e-05	5.64938e-05	5.64938e-05	5.64938e-05	5.64938e-05	5.64938e-05	5.64938e-05	5.64938e-05	5.64938e-05	5.64938e-05	5.64938e-05	5.64938e-05	5.77525e-05	5.77525e-05	5.77501e-05	5.90338e-05	5.79133e-05	0.000206921	0.000206921	6.83612e-05	2.09148e-06	1.61835e-07	3.64248e-08	1.33669e-05	2.17745e-07	2.06559e-08	4.7767e-08	7.74515e-10	1.32941e-08	2.63025e-06	4.54573e-08	1.42976e-05	6.6057e-07	1.99306e-08	1.31813e-07	3.39492e-10	1.18898e-07	1.06372e-07	4.52404e-08	1.43312e-05	5.19636e-07	1.99383e-08	1.31804e-07	3.39485e-10	4.69766e-07	2.26383e-06	4.5246e-08	1.43317e-05	4.81408e-07	1.99385e-08	1.31804e-07	3.39485e-10	6.9973e-07	1.35992e-07	4.52458e-08	1.43317e-05	4.673e-07	1.99385e-08	1.31804e-07	3.39485e-10	7.43955e-07	1.68227e-06	4.52458e-08	1.43317e-05	4.61606e-07	1.99385e-08	1.31804e-07	3.39485e-10	7.49495e-07	1.38966e-07	4.52458e-08	1.43317e-05	4.59225e-07	1.99385e-08	1.31804e-07	3.39485e-10	7.50143e-07	1.21136e-06	4.6325e-08	1.43317e-05	4.58215e-07	1.99385e-08	1.31804e-07	3.39485e-10	7.81306e-07	8.44442e-08	6.08812e-08	1.41494e-05	4.68702e-07	1.18976e-08	8.91632e-08	2.89575e-10	1.10727e-06	6.89605e-07	9.53046e-07	1.46451e-05	8.07355e-07	1.98347e-09	2.86236e-08	3.01649e-08	3.90925e-06	9.52787e-07	4.90131e-05	7.78644e-05	4.28509e-05	2.39889e-10	2.1756e-05	3.43214e-10	7.95897e-06	9.57919e-07	6.20833e-05	5.70192e-05	5.92592e-05	1.36311e-09	3.90013e-05	7.68481e-08	6.08653e-05	9.58432e-07	6.16048e-05	5.7011e-05	5.9274e-05	2.7632e-10	3.90279e-05	1.45123e-10	6.13146e-05	9.61141e-07	6.08787e-05	5.7011e-05	6.01553e-05	1.52956e-10	4.69458e-06	9.40984e-08	6.00996e-05	1.99365e-06	5.88717e-05	5.7377e-05	6.96991e-05	1.14837e-07	4.53042e-06	1.68169e-10	5.89203e-05	6.86321e-06	5.89886e-05	5.73784e-05	5.94148e-05	2.86586e-06	5.73581e-06	3.44126e-07	5.89195e-05	5.79926e-05	5.89889e-05	5.73786e-05	5.94154e-05	2.9307e-06	5.72246e-06	5.57899e-06	5.89195e-05	5.92428e-05	5.89889e-05	5.73786e-05	5.94154e-05	2.93055e-06	5.72244e-06	2.50973e-05	5.89195e-05	5.92385e-05	5.89889e-05	5.73786e-05	5.94154e-05	2.93055e-06	5.72244e-06	1.97955e-05	5.89195e-05	8.82772e-05	5.89889e-05	5.73786e-05	5.89787e-05	1.1441e-05	1.64996e-05	1.97794e-05	5.89195e-05	5.93067e-05	5.89889e-05	5.73786e-05	5.88894e-05	1.14288e-05	1.6475e-05	1.97794e-05	5.89195e-05	5.93073e-05	5.89889e-05	5.73786e-05	5.88893e-05	1.14288e-05	1.6475e-05	3.25141e-05	5.89195e-05	5.93074e-05	5.89889e-05	5.73786e-05	5.88893e-05	1.14288e-05	1.6475e-05	3.2448e-05	5.89195e-05	5.93074e-05	5.89889e-05	5.73786e-05	5.88893e-05	1.14288e-05	1.6475e-05	3.2448e-05	5.89195e-05	5.93048e-05	5.89889e-05	5.73786e-05	5.88893e-05	1.14288e-05	1.6475e-05	3.2448e-05	5.89195e-05	5.90398e-05	5.89889e-05	5.73786e-05	5.88893e-05	1.14288e-05	1.6475e-05	3.2448e-05	5.89195e-05	5.90396e-05	5.89889e-05	5.73786e-05	5.88893e-05	1.14288e-05	1.6475e-05	3.2448e-05	5.89195e-05	5.90396e-05	5.89889e-05	5.73786e-05	5.88893e-05	1.14288e-05	1.6475e-05	3.2448e-05	5.89195e-05	5.90396e-05	5.89889e-05	5.73786e-05	5.88893e-05	1.14288e-05	1.6475e-05	3.2448e-05	5.89195e-05	5.90396e-05	5.89889e-05	5.73786e-05	5.88893e-05	1.14288e-05	1.6475e-05	3.2448e-05	5.89195e-05	5.90396e-05	5.89889e-05	5.73786e-05	5.88893e-05	1.14288e-05	1.6475e-05	3.2448e-05	5.89195e-05	5.90396e-05	5.89889e-05	5.73786e-05	5.88893e-05	1.14288e-05	1.6475e-05	3.2448e-05	5.89195e-05	5.90396e-05	5.89889e-05	5.73786e-05	5.88893e-05	1.14288e-05	1.6475e-05	3.2448e-05	5.89195e-05	5.90396e-05	5.89889e-05	5.73786e-05	5.88893e-05	1.14288e-05	1.6475e-05	3.2448e-05	5.89195e-05	5.90396e-05	5.89889e-05	5.73786e-05	5.88893e-05	1.14288e-05	1.6475e-05	3.2448e-05	5.89195e-05	5.90396e-05	5.89889e-05	5.73786e-05	5.88893e-05	1.14288e-05	1.6475e-05	3.2448e-05	5.89195e-05	5.90396e-05	5.89889e-05	5.73786e-05	5.88893e-05	1.14288e-05	1.6475e-05	3.2448e-05	5.89195e-05	5.90396e-05	5.89889e-05	5.73786e-05	5.88893e-05	1.14288e-05	1.6475e-05	3.2448e-05	5.89195e-05	5.90396e-05	5.89889e-05	5.73786e-05	5.88893e-05	1.14288e-05	1.6475e-05	3.2448e-05	0	0	0	0	0	0	0	0	9.51579e-05	9.51579e-05	9.51579e-05	9.51579e-05	9.51579e-05	9.51579e-05	9.51579e-05	9.51579e-05	9.13473e-05	9.13473e-05	9.13473e-05	9.13473e-05	9.13473e-05	9.13473e-05	9.13473e-05	9.13473e-05	9.13475e-05	9.13475e-05	9.13475e-05	9.13475e-05	9.13475e-05	9.13475e-05	9.13475e-05	9.13475e-05	8.63056e-05	8.63056e-05	8.63056e-05	8.63056e-05	8.63056e-05	8.63056e-05	8.63056e-05	8.63056e-05	8.6281e-05	8.6281e-05	8.6281e-05	8.6281e-05	8.6281e-05	8.6281e-05	8.6281e-05	8.6281e-05	8.62809e-05	8.62809e-05	8.62809e-05	8.62809e-05	8.62809e-05	8.62809e-05	8.62809e-05	8.62809e-05	8.62809e-05	8.62809e-05	8.62809e-05	8.62809e-05	8.62809e-05	8.62809e-05	8.62809e-05	8.62809e-05	8.62809e-05	8.62809e-05	8.62809e-05	8.62809e-05	8.62809e-05	8.62809e-05	8.62809e-05	8.62809e-05	8.62809e-05	8.62809e-05	8.62809e-05	8.62809e-05	8.62809e-05	8.62809e-05	8.62809e-05	8.62809e-05	0.000161494	0.000458424	0.000161494	8.96759e-05	8.96759e-05	8.87673e-05	8.87706e-05	8.87673e-05	2.10685e-06	8.70594e-05	1.77331e-05	7.95121e-07	2.34348e-05	0.000248012	0.0202601	0.00994927	5.74515e-06	6.94827e-05	1.50899e-05	8.25255e-07	4.68866e-05	0.000232906	0.025928	0.0124268	1.19422e-06	4.82388e-05	1.51421e-05	8.23856e-07	5.62732e-05	0.000232959	0.0259138	0.0124267	4.42529e-07	1.91572e-05	1.51408e-05	8.23838e-07	5.94678e-05	0.000232961	0.0259138	0.0124267	3.31838e-07	3.19369e-05	1.51408e-05	8.23838e-07	6.07593e-05	0.000232961	0.0259138	0.0124267	3.17459e-07	1.85828e-05	1.51408e-05	8.23838e-07	6.12999e-05	0.000232961	0.0259138	0.0124267	3.15761e-07	2.44212e-05	1.51408e-05	8.23838e-07	6.15293e-05	0.000232961	0.0259138	0.0124267	3.15564e-07	1.28197e-05	1.53359e-05	8.23838e-07	6.16273e-05	0.000232961	0.0259138	0.0124267	2.16207e-07	4.61559e-06	1.08858e-05	8.34451e-07	6.24636e-05	0.000245925	0.0272965	0.0131094	1.61099e-07	1.07544e-07	4.55777e-05	9.70158e-07	4.40081e-05	0.00023425	0.0238716	8.30511e-07	3.81681e-06	1.05803e-07	3.51704e-05	8.48657e-05	8.52553e-05	0.0114827	0.000119116	2.34482e-05	8.48437e-05	1.0669e-07	6.05168e-05	9.00917e-05	8.96788e-05	0.00264091	9.35163e-05	4.74038e-07	6.22866e-05	1.07053e-07	6.06954e-05	9.01296e-05	8.97041e-05	0.0117437	9.35295e-05	4.36632e-05	6.06902e-05	7.03458e-09	6.03073e-05	9.01297e-05	9.18433e-05	0.00386862	9.38351e-05	4.15758e-07	7.33059e-05	3.8653e-08	7.37401e-05	8.95547e-05	0.00010828	2.81445e-05	5.6918e-05	4.04849e-05	7.35269e-05	8.39427e-07	7.34945e-05	8.93709e-05	9.14227e-05	8.88084e-05	9.11438e-05	7.22572e-07	7.35273e-05	4.26057e-06	7.34943e-05	8.93707e-05	9.14166e-05	9.11508e-05	9.12909e-05	1.59104e-06	7.35273e-05	4.52986e-06	7.34943e-05	8.93707e-05	9.14166e-05	9.11595e-05	9.12909e-05	7.54132e-05	7.35273e-05	1.17468e-09	7.34943e-05	8.93707e-05	9.14166e-05	9.11595e-05	9.12909e-05	9.13256e-05	7.35273e-05	4.74602e-09	7.34943e-05	8.93707e-05	9.03458e-05	9.10446e-05	9.11422e-05	9.13488e-05	7.35273e-05	4.58523e-09	7.34943e-05	8.93707e-05	9.03626e-05	9.12961e-05	9.12644e-05	9.13488e-05	7.35273e-05	4.58491e-09	7.34943e-05	8.93707e-05	9.03626e-05	9.12962e-05	9.12645e-05	9.12338e-05	7.35273e-05	4.58491e-09	7.34943e-05	8.93707e-05	9.03626e-05	9.12962e-05	9.12645e-05	9.12499e-05	7.35273e-05	4.58491e-09	7.34943e-05	8.93707e-05	9.03626e-05	9.12962e-05	9.12645e-05	9.12499e-05	7.35273e-05	2.84729e-07	7.34943e-05	8.93707e-05	9.03626e-05	9.12962e-05	9.12645e-05	9.12499e-05	7.35273e-05	2.84788e-07	7.34943e-05	8.93707e-05	9.03626e-05	9.12962e-05	9.12645e-05	9.12499e-05	7.35273e-05	2.84789e-07	7.34943e-05	8.93707e-05	9.03626e-05	9.12962e-05	9.12645e-05	9.12499e-05	7.35273e-05	2.84789e-07	7.34943e-05	8.93707e-05	9.03626e-05	9.12962e-05	9.12645e-05	9.12499e-05	7.35273e-05	2.84789e-07	7.34943e-05	8.93707e-05	9.03626e-05	9.12962e-05	9.12645e-05	9.12499e-05	7.35273e-05	2.84789e-07	7.34943e-05	8.93707e-05	9.03626e-05	9.12962e-05	9.12645e-05	9.12499e-05	7.35273e-05	2.84789e-07	7.34943e-05	8.93707e-05	9.03626e-05	9.12962e-05	9.12645e-05	9.12499e-05	7.35273e-05	2.84789e-07	7.34943e-05	8.93707e-05	9.03626e-05	9.12962e-05	9.12645e-05	9.12499e-05	7.35273e-05	2.84789e-07	7.34943e-05	8.93707e-05	9.03626e-05	9.12962e-05	9.12645e-05	9.12499e-05	7.35273e-05	2.84789e-07	7.34943e-05	8.93707e-05	9.03626e-05	9.12962e-05	9.12645e-05	9.12499e-05	7.35273e-05	2.84789e-07	7.34943e-05	8.93707e-05	9.03626e-05	9.12962e-05	9.12645e-05	9.12499e-05	7.35273e-05	2.84789e-07	7.34943e-05	8.93707e-05	9.03626e-05	9.12962e-05	9.12645e-05	9.12499e-05	7.35273e-05	2.84789e-07	7.34943e-05	8.93707e-05	9.03626e-05	9.12962e-05	9.12645e-05	9.12499e-05	7.35273e-05	2.84789e-07	7.34943e-05	8.93707e-05	9.03626e-05	9.12962e-05	9.12645e-05	9.12499e-05	7.35273e-05	2.84789e-07	7.34943e-05	8.93707e-05	9.03626e-05	9.12962e-05	9.12645e-05	9.12499e-05	0	0	0	0	0	0	0	0	9.51579e-05	9.51579e-05	9.51579e-05	9.51579e-05	9.51579e-05	9.51579e-05	9.51579e-05	9.51579e-05	0.000109662	0.000109662	0.000109662	0.000109662	0.000109662	0.000109662	0.000109662	0.000109662	0.000109663	0.000109663	0.000109663	0.000109663	0.000109663	0.000109663	0.000109663	0.000109663	6.26253e-05	6.26253e-05	6.26253e-05	6.26253e-05	6.26253e-05	6.26253e-05	6.26253e-05	6.26253e-05	6.26286e-05	6.26286e-05	6.26286e-05	6.26286e-05	6.26286e-05	6.26286e-05	6.26286e-05	6.26286e-05	6.26286e-05	6.26286e-05	6.26286e-05	6.26286e-05	6.26286e-05	6.26286e-05	6.26286e-05	6.26286e-05	6.26286e-05	6.26286e-05	6.26286e-05	6.26286e-05	6.26286e-05	6.26286e-05	6.26286e-05	6.26286e-05	6.26286e-05	6.26286e-05	6.26286e-05	6.26286e-05	6.26286e-05	6.26286e-05	6.26286e-05	6.26286e-05	6.26286e-05	6.26286e-05	6.26286e-05	6.26286e-05	6.26286e-05	6.26286e-05	6.26286e-05	6.26286e-05	0.000684779	0.0259031	0.000684779	9.17286e-05	9.17286e-05	8.29258e-05	8.30161e-05	8.29258e-05	0.000292345	0.282041	0.0176164	5.32421e-06	0.0012646	0.000489592	0.0113	0.0479914	0.00112917	0.0700502	0.0154859	5.15135e-06	0.000897569	0.000473564	0.00730893	0.0728359	0.000309855	0.286303	0.015529	5.14421e-06	0.00103582	0.000473503	0.00730616	0.0728366	0.000137692	0.0278135	0.0155279	5.14412e-06	0.00108356	0.000473501	0.00730615	0.0728366	0.00010883	0.196912	0.015528	5.14412e-06	0.00110274	0.000473501	0.00730615	0.0728366	0.000104963	0.0324067	0.015528	5.14412e-06	0.00111074	0.000473501	0.00730615	0.0728366	0.000104504	0.162635	0.015528	5.14412e-06	0.00111413	0.000473501	0.00730615	0.0728366	0.00010445	0.0293009	0.0175671	5.14412e-06	0.00111558	0.000473501	0.00730615	0.0728366	1.42435e-05	0.00676913	0.00189839	5.83171e-06	0.00126521	0.000793254	0.0120306	0.116335	1.99308e-06	9.78886e-07	7.2606e-05	5.7953e-06	0.000815727	0.00113878	0.0109901	0.000157194	1.24337e-05	8.08105e-07	7.57469e-06	8.33348e-05	0.000115314	0.09066	0.000193733	0.00227251	3.09822e-05	8.12844e-07	1.12354e-05	9.41095e-05	9.37426e-05	0.0103103	0.000137195	9.33844e-05	1.13695e-05	8.14429e-07	1.12497e-05	9.41388e-05	9.37326e-05	0.0916011	0.000137163	0.003772	1.11958e-05	2.1137e-10	1.05657e-05	9.41388e-05	0.000118186	0.010418	0.000144686	8.30053e-05	3.03124e-05	1.68847e-09	3.06642e-05	8.84155e-05	0.000112709	0.000310051	8.3146e-05	0.00280221	3.06189e-05	9.04771e-09	3.06036e-05	8.82713e-05	0.000111137	0.000110321	0.000112084	2.3355e-05	3.06191e-05	5.34253e-09	3.06036e-05	8.8271e-05	0.000111135	0.000111596	0.000112269	9.22268e-06	3.06191e-05	5.50054e-09	3.06036e-05	8.8271e-05	0.000111135	0.000111603	0.000112269	8.98277e-05	3.06191e-05	1.33282e-14	3.06036e-05	8.8271e-05	0.000111135	0.000111603	0.000112269	0.00011164	3.06191e-05	7.27293e-13	3.06036e-05	8.8271e-05	9.89726e-05	0.000109319	0.000109311	0.000111694	3.06191e-05	8.267e-13	3.06036e-05	8.8271e-05	9.9036e-05	0.000109533	0.000109468	0.000111694	3.06191e-05	8.26682e-13	3.06036e-05	8.8271e-05	9.90361e-05	0.000109533	0.000109468	0.000109408	3.06191e-05	8.26682e-13	3.06036e-05	8.8271e-05	9.90361e-05	0.000109533	0.000109468	0.00010949	3.06191e-05	8.26682e-13	3.06036e-05	8.8271e-05	9.90361e-05	0.000109533	0.000109468	0.00010949	3.06191e-05	5.31103e-10	3.06036e-05	8.8271e-05	9.90361e-05	0.000109533	0.000109468	0.00010949	3.06191e-05	5.32136e-10	3.06036e-05	8.8271e-05	9.90361e-05	0.000109533	0.000109468	0.00010949	3.06191e-05	5.32138e-10	3.06036e-05	8.8271e-05	9.90361e-05	0.000109533	0.000109468	0.00010949	3.06191e-05	5.32138e-10	3.06036e-05	8.8271e-05	9.90361e-05	0.000109533	0.000109468	0.00010949	3.06191e-05	5.32138e-10	3.06036e-05	8.8271e-05	9.90361e-05	0.000109533	0.000109468	0.00010949	3.06191e-05	5.32138e-10	3.06036e-05	8.8271e-05	9.90361e-05	0.000109533	0.000109468	0.00010949	3.06191e-05	5.32138e-10	3.06036e-05	8.8271e-05	9.90361e-05	0.000109533	0.000109468	0.00010949	3.06191e-05	5.32138e-10	3.06036e-05	8.8271e-05	9.90361e-05	0.000109533	0.000109468	0.00010949	3.06191e-05	5.32138e-10	3.06036e-05	8.8271e-05	9.90361e-05	0.000109533	0.000109468	0.00010949	3.06191e-05	5.32138e-10	3.06036e-05	8.8271e-05	9.90361e-05	0.000109533	0.000109468	0.00010949	3.06191e-05	5.32138e-10	3.06036e-05	8.8271e-05	9.90361e-05	0.000109533	0.000109468	0.00010949	3.06191e-05	5.32138e-10	3.06036e-05	8.8271e-05	9.90361e-05	0.000109533	0.000109468	0.00010949	3.06191e-05	5.32138e-10	3.06036e-05	8.8271e-05	9.90361e-05	0.000109533	0.000109468	0.00010949	3.06191e-05	5.32138e-10	3.06036e-05	8.8271e-05	9.90361e-05	0.000109533	0.000109468	0.00010949	3.06191e-05	5.32138e-10	3.06036e-05	8.8271e-05	9.90361e-05	0.000109533	0.000109468	0.00010949	0	0	0	0	0	0	0	0	9.51579e-05	9.51579e-05	9.51579e-05	9.51579e-05	9.51579e-05	9.51579e-05	9.51579e-05	9.51579e-05	7.80362e-05	7.80362e-05	7.80362e-05	7.80362e-05	7.80362e-05	7.80362e-05	7.80362e-05	7.80362e-05	7.80317e-05	7.80317e-05	7.80317e-05	7.80317e-05	7.80317e-05	7.80317e-05	7.80317e-05	7.80317e-05	2.92372e-06	2.92372e-06	2.92372e-06	2.92372e-06	2.92372e-06	2.92372e-06	2.92372e-06	2.92372e-06	2.92262e-06	2.92262e-06	2.92262e-06	2.92262e-06	2.92262e-06	2.92262e-06	2.92262e-06	2.92262e-06	2.92262e-06	2.92262e-06	2.92262e-06	2.92262e-06	2.92262e-06	2.92262e-06	2.92262e-06	2.92262e-06	2.92262e-06	2.92262e-06	2.92262e-06	2.92262e-06	2.92262e-06	2.92262e-06	2.92262e-06	2.92262e-06	2.92262e-06	2.92262e-06	2.92262e-06	2.92262e-06	2.92262e-06	2.92262e-06	2.92262e-06	2.92262e-06	2.92262e-06	2.92262e-06	2.92262e-06	2.92262e-06	2.92262e-06	2.92262e-06	2.92262e-06	2.92262e-06	0.0013441	0.756827	0.0013441	2.7472e-05	2.7472e-05	1.5254e-05	1.55339e-05	1.5254e-05	1.93057e-06	0.452344	0.000133611	2.22626e-08	1.07782e-05	1.99583e-07	0.000235035	0.00022604	3.56902e-07	0.18666	0.000123866	2.34419e-08	3.4191e-05	1.8025e-07	0.000264064	0.000258678	1.70092e-07	0.22085	0.000124065	2.34234e-08	3.73885e-05	1.80314e-07	0.000263816	0.000258678	1.07179e-07	0.0282528	0.00012406	2.34232e-08	3.83614e-05	1.80316e-07	0.000263816	0.000258678	9.37468e-08	0.119684	0.00012406	2.34232e-08	3.87466e-05	1.80316e-07	0.000263816	0.000258678	9.18331e-08	0.0289485	0.00012406	2.34232e-08	3.89066e-05	1.80316e-07	0.000263816	0.000258678	9.16039e-08	0.0802079	0.00012406	2.34232e-08	3.89743e-05	1.80316e-07	0.000263816	0.000258678	9.15774e-08	0.0173424	0.000257811	2.34232e-08	3.90031e-05	1.80316e-07	0.000263816	0.000258678	3.07626e-10	3.87588e-06	4.18266e-07	4.86828e-08	8.10863e-05	3.11569e-06	0.00400599	0.00445099	6.30914e-12	3.31043e-13	8.87041e-09	3.41474e-08	3.63587e-05	3.78019e-06	0.00363618	2.7503e-07	8.10815e-10	3.02463e-13	1.96664e-08	3.30733e-05	3.54653e-05	0.00349641	0.000270572	1.46289e-06	5.72104e-08	3.07062e-13	5.1438e-08	3.14878e-05	3.13027e-05	0.000209861	0.000229871	2.37966e-07	5.22083e-08	3.08487e-13	5.12441e-08	3.1505e-05	3.13034e-05	0.00402888	0.000229932	1.95372e-06	5.08418e-08	7.49027e-19	3.55431e-08	3.1505e-05	0.000121423	0.000492954	0.000380368	2.23559e-07	8.77096e-07	4.42157e-16	8.77686e-07	2.18534e-05	0.000105073	3.1824e-05	4.24046e-05	4.59497e-07	8.75835e-07	4.62766e-14	8.7506e-07	2.17808e-05	8.44077e-05	8.83662e-05	9.72669e-05	8.71408e-08	8.75837e-07	5.39542e-13	8.75059e-07	2.17807e-05	8.44045e-05	9.25052e-05	9.73422e-05	1.9869e-07	8.75837e-07	5.89528e-13	8.75059e-07	2.17807e-05	8.44046e-05	9.25125e-05	9.73421e-05	7.62856e-05	8.75837e-07	5.62891e-16	8.75059e-07	2.17807e-05	8.44046e-05	9.25125e-05	9.73421e-05	9.27459e-05	8.75837e-07	4.20442e-13	8.75059e-07	2.17807e-05	4.28558e-05	7.60913e-05	7.56789e-05	9.2752e-05	8.75837e-07	3.61713e-13	8.75059e-07	2.17807e-05	4.28451e-05	7.63095e-05	7.57856e-05	9.2752e-05	8.75837e-07	3.61686e-13	8.75059e-07	2.17807e-05	4.28451e-05	7.63096e-05	7.57856e-05	7.62883e-05	8.75837e-07	3.61686e-13	8.75059e-07	2.17807e-05	4.28451e-05	7.63096e-05	7.57856e-05	7.62466e-05	8.75837e-07	3.61686e-13	8.75059e-07	2.17807e-05	4.28451e-05	7.63096e-05	7.57856e-05	7.62465e-05	8.75837e-07	1.17055e-11	8.75059e-07	2.17807e-05	4.28451e-05	7.63096e-05	7.57856e-05	7.62465e-05	8.75837e-07	1.16991e-11	8.75059e-07	2.17807e-05	4.28451e-05	7.63096e-05	7.57856e-05	7.62465e-05	8.75837e-07	1.16991e-11	8.75059e-07	2.17807e-05	4.28451e-05	7.63096e-05	7.57856e-05	7.62465e-05	8.75837e-07	1.16991e-11	8.75059e-07	2.17807e-05	4.28451e-05	7.63096e-05	7.57856e-05	7.62465e-05	8.75837e-07	1.16991e-11	8.75059e-07	2.17807e-05	4.28451e-05	7.63096e-05	7.57856e-05	7.62465e-05	8.75837e-07	1.16991e-11	8.75059e-07	2.17807e-05	4.28451e-05	7.63096e-05	7.57856e-05	7.62465e-05	8.75837e-07	1.16991e-11	8.75059e-07	2.17807e-05	4.28451e-05	7.63096e-05	7.57856e-05	7.62465e-05	8.75837e-07	1.16991e-11	8.75059e-07	2.17807e-05	4.28451e-05	7.63096e-05	7.57856e-05	7.62465e-05	8.75837e-07	1.16991e-11	8.75059e-07	2.17807e-05	4.28451e-05	7.63096e-05	7.57856e-05	7.62465e-05	8.75837e-07	1.16991e-11	8.75059e-07	2.17807e-05	4.28451e-05	7.63096e-05	7.57856e-05	7.62465e-05	8.75837e-07	1.16991e-11	8.75059e-07	2.17807e-05	4.28451e-05	7.63096e-05	7.57856e-05	7.62465e-05	8.75837e-07	1.16991e-11	8.75059e-07	2.17807e-05	4.28451e-05	7.63096e-05	7.57856e-05	7.62465e-05	8.75837e-07	1.16991e-11	8.75059e-07	2.17807e-05	4.28451e-05	7.63096e-05	7.57856e-05	7.62465e-05	8.75837e-07	1.16991e-11	8.75059e-07	2.17807e-05	4.28451e-05	7.63096e-05	7.57856e-05	7.62465e-05	8.75837e-07	1.16991e-11	8.75059e-07	2.17807e-05	4.28451e-05	7.63096e-05	7.57856e-05	7.62465e-05	0	0	0	0	0	0	0	0	9.51579e-05	9.51579e-05	9.51579e-05	9.51579e-05	9.51579e-05	9.51579e-05	9.51579e-05	9.51579e-05	0.000122945	0.000122945	0.000122945	0.000122945	0.000122945	0.000122945	0.000122945	0.000122945	0.000122953	0.000122953	0.000122953	0.000122953	0.000122953	0.000122953	0.000122953	0.000122953	1.1946e-09	1.1946e-09	1.1946e-09	1.1946e-09	1.1946e-09	1.1946e-09	1.1946e-09	1.1946e-09	1.19508e-09	1.19508e-09	1.19508e-09	1.19508e-09	1.19508e-09	1.19508e-09	1.19508e-09	1.19508e-09	1.19508e-09	1.19508e-09	1.19508e-09	1.19508e-09	1.19508e-09	1.19508e-09	1.19508e-09	1.19508e-09	1.19508e-09	1.19508e-09	1.19508e-09	1.19508e-09	1.19508e-09	1.19508e-09	1.19508e-09	1.19508e-09	1.19508e-09	1.19508e-09	1.19508e-09	1.19508e-09	1.19508e-09	1.19508e-09	1.19508e-09	1.19508e-09	1.19508e-09	1.19508e-09	1.19508e-09	1.19508e-09	1.19508e-09	1.19508e-09	1.19508e-09	1.19508e-09	0.000123002	0.718925	0.000123002	3.17002e-06	3.17002e-06	4.24385e-07	5.07394e-07	4.24385e-07	0.0324564	0.99655	0.0960236	2.24535e-05	0.000186732	3.21262e-06	8.18715e-07	3.18618e-06	0.0910701	0.99714	0.0956069	1.96349e-05	2.36651e-05	3.32604e-06	4.93854e-07	3.92234e-06	0.0862844	0.999329	0.0956189	1.96335e-05	2.35474e-05	3.32384e-06	4.94048e-07	3.92239e-06	0.0831524	0.998106	0.0956185	1.96335e-05	2.35996e-05	3.32378e-06	4.94048e-07	3.92239e-06	0.0822599	0.99933	0.0956185	1.96335e-05	2.36202e-05	3.32378e-06	4.94048e-07	3.92239e-06	0.0821265	0.998342	0.0956185	1.96335e-05	2.36286e-05	3.32378e-06	4.94048e-07	3.92239e-06	0.0821104	0.999374	0.0956185	1.96335e-05	2.36322e-05	3.32378e-06	4.94048e-07	3.92239e-06	0.0821086	0.998695	0.578015	1.96335e-05	2.36337e-05	3.32378e-06	4.94048e-07	3.92239e-06	4.89155e-05	0.00661136	5.11638e-05	0.0002543	0.000306106	0.0259504	0.00190171	0.0304816	1.2546e-07	6.91325e-10	1.94955e-08	2.8747e-05	3.54132e-05	0.0301107	0.00146408	0.189057	3.10769e-08	6.31552e-10	2.44774e-10	4.47317e-06	5.45537e-06	0.0252338	0.0016628	0.175301	4.05619e-10	6.30598e-10	2.08215e-10	4.96442e-06	4.96777e-06	0.0188183	0.0014794	0.152998	2.05279e-10	6.29609e-10	2.08366e-10	4.96354e-06	4.96703e-06	0.0242575	0.00147873	0.178993	2.07104e-10	6.00698e-13	5.78919e-11	4.96354e-06	0.000577032	0.102148	0.0220737	0.151297	8.85584e-09	1.55948e-10	8.94812e-09	1.37901e-06	0.000133925	0.00141982	0.000465171	0.00242374	8.96351e-09	3.21239e-11	8.96385e-09	1.38005e-06	0.000160267	0.000291049	0.000362467	0.0052544	8.9636e-09	5.9467e-13	8.96385e-09	1.38005e-06	0.000160274	0.000285485	0.000362869	0.00137609	8.9636e-09	5.69108e-13	8.96385e-09	1.38005e-06	0.000160274	0.000285491	0.000362871	0.000266527	8.9636e-09	5.96083e-10	8.96385e-09	1.38005e-06	0.000160274	0.000285491	0.000362871	0.00028502	8.9636e-09	1.54386e-08	8.96385e-09	1.38005e-06	1.4868e-05	9.90322e-05	9.29716e-05	0.000285165	8.9636e-09	1.92615e-08	8.96385e-09	1.38005e-06	1.48788e-05	9.90096e-05	9.29976e-05	0.000285165	8.9636e-09	1.92633e-08	8.96385e-09	1.38005e-06	1.48788e-05	9.90098e-05	9.29978e-05	9.8919e-05	8.9636e-09	1.92633e-08	8.96385e-09	1.38005e-06	1.48788e-05	9.90098e-05	9.29978e-05	9.90166e-05	8.9636e-09	1.92633e-08	8.96385e-09	1.38005e-06	1.48788e-05	9.90098e-05	9.29978e-05	9.90167e-05	8.9636e-09	5.95214e-10	8.96385e-09	1.38005e-06	1.48788e-05	9.90098e-05	9.29978e-05	9.90167e-05	8.9636e-09	5.96438e-10	8.96385e-09	1.38005e-06	1.48788e-05	9.90098e-05	9.29978e-05	9.90167e-05	8.9636e-09	5.96438e-10	8.96385e-09	1.38005e-06	1.48788e-05	9.90098e-05	9.29978e-05	9.90167e-05	8.9636e-09	5.96438e-10	8.96385e-09	1.38005e-06	1.48788e-05	9.90098e-05	9.29978e-05	9.90167e-05	8.9636e-09	5.96438e-10	8.96385e-09	1.38005e-06	1.48788e-05	9.90098e-05	9.29978e-05	9.90167e-05	8.9636e-09	5.96438e-10	8.96385e-09	1.38005e-06	1.48788e-05	9.90098e-05	9.29978e-05	9.90167e-05	8.9636e-09	5.96438e-10	8.96385e-09	1.38005e-06	1.48788e-05	9.90098e-05	9.29978e-05	9.90167e-05	8.9636e-09	5.96438e-10	8.96385e-09	1.38005e-06	1.48788e-05	9.90098e-05	9.29978e-05	9.90167e-05	8.9636e-09	5.96438e-10	8.96385e-09	1.38005e-06	1.48788e-05	9.90098e-05	9.29978e-05	9.90167e-05	8.9636e-09	5.96438e-10	8.96385e-09	1.38005e-06	1.48788e-05	9.90098e-05	9.29978e-05	9.90167e-05	8.9636e-09	5.96438e-10	8.96385e-09	1.38005e-06	1.48788e-05	9.90098e-05	9.29978e-05	9.90167e-05	8.9636e-09	5.96438e-10	8.96385e-09	1.38005e-06	1.48788e-05	9.90098e-05	9.29978e-05	9.90167e-05	8.9636e-09	5.96438e-10	8.96385e-09	1.38005e-06	1.48788e-05	9.90098e-05	9.29978e-05	9.90167e-05	8.9636e-09	5.96438e-10	8.96385e-09	1.38005e-06	1.48788e-05	9.90098e-05	9.29978e-05	9.90167e-05	8.9636e-09	5.96438e-10	8.96385e-09	1.38005e-06	1.48788e-05	9.90098e-05	9.29978e-05	9.90167e-05	0	0	0	0	0	0	0	0	9.51579e-05	9.51579e-05	9.51579e-05	9.51579e-05	9.51579e-05	9.51579e-05	9.51579e-05	9.51579e-05	0.000106344	0.000106344	0.000106344	0.000106344	0.000106344	0.000106344	0.000106344	0.000106344	0.000106338	0.000106338	0.000106338	0.000106338	0.000106338	0.000106338	0.000106338	0.000106338	2.50315e-15	2.50315e-15	2.50315e-15	2.50315e-15	2.50315e-15	2.50315e-15	2.50315e-15	2.50315e-15	2.50372e-15	2.50372e-15	2.50372e-15	2.50372e-15	2.50372e-15	2.50372e-15	2.50372e-15	2.50372e-15	2.50372e-15	2.50372e-15	2.50372e-15	2.50372e-15	2.50372e-15	2.50372e-15	2.50372e-15	2.50372e-15	2.50372e-15	2.50372e-15	2.50372e-15	2.50372e-15	2.50372e-15	2.50372e-15	2.50372e-15	2.50372e-15	2.50372e-15	2.50372e-15	2.50372e-15	2.50372e-15	2.50372e-15	2.50372e-15	2.50372e-15	2.50372e-15	2.50372e-15	2.50372e-15	2.50372e-15	2.50372e-15	2.50372e-15	2.50372e-15	2.50372e-15	2.50372e-15	4.60012e-08	0.000106362	4.60012e-08	4.60012e-08	4.60012e-08	9.38979e-10	2.66621e-09	9.38979e-10	1.47146e-08	0.36066	0.00113192	3.97013e-11	0.000154067	1.95237e-12	2.35693e-08	1.24289e-06	1.36031e-09	0.00523149	0.00110459	3.51878e-11	4.87479e-05	1.77647e-12	5.88471e-09	2.40891e-06	1.02317e-09	0.426462	0.0011052	3.51782e-11	4.97428e-05	1.77568e-12	5.87889e-09	2.40898e-06	8.73452e-10	0.000404075	0.00110518	3.51781e-11	5.01803e-05	1.77566e-12	5.87889e-09	2.40898e-06	8.34244e-10	0.160958	0.00110518	3.51781e-11	5.0352e-05	1.77566e-12	5.87889e-09	2.40898e-06	8.28382e-10	0.000643658	0.00110518	3.51781e-11	5.04229e-05	1.77566e-12	5.87889e-09	2.40898e-06	8.27674e-10	0.0930938	0.00110518	3.51781e-11	5.04529e-05	1.77566e-12	5.87889e-09	2.40898e-06	8.27592e-10	0.000511607	0.199825	3.51781e-11	5.04657e-05	1.77566e-12	5.87889e-09	2.40898e-06	8.27583e-10	1.99003e-05	0.000753704	7.94002e-09	0.0112641	9.49479e-06	0.00242059	0.927961	1.73158e-11	1.71196e-14	1.36074e-08	1.13186e-10	9.82776e-05	1.85985e-05	0.000479964	0.00275948	1.926e-09	1.01624e-14	1.53068e-10	1.11258e-07	2.48303e-07	0.780907	0.000336188	0.00462684	2.68334e-09	1.03662e-14	5.2813e-10	1.17014e-07	1.16127e-07	0.00691554	0.000213629	0.00245315	5.16567e-10	1.04064e-14	5.22396e-10	1.1708e-07	1.16029e-07	0.815702	0.000213529	0.00510852	5.08591e-10	1.09204e-11	3.47703e-11	1.1708e-07	0.00274128	0.779496	0.451653	0.00234152	5.08473e-10	2.20734e-09	5.16018e-10	7.79303e-09	0.000177198	0.0184925	0.000504609	2.20135e-06	5.16393e-10	1.37867e-07	5.15585e-10	7.76e-09	0.000183269	0.000708322	0.00127254	1.75817e-05	5.16399e-10	1.57092e-08	5.15584e-10	7.75995e-09	0.000183283	0.000736429	0.00127447	1.37014e-06	5.16399e-10	1.66762e-08	5.15584e-10	7.75995e-09	0.000183283	0.000736484	0.00127447	0.00050709	5.16399e-10	0.00683698	5.15584e-10	7.75995e-09	0.000183283	0.000736485	0.00127447	0.000736795	5.16399e-10	0.000183839	5.15584e-10	7.75995e-09	1.191e-06	2.963e-05	2.05483e-05	0.000737328	5.16399e-10	0.000212199	5.15584e-10	7.75995e-09	1.1918e-06	2.97111e-05	2.0598e-05	0.000737329	5.16399e-10	0.000212203	5.15584e-10	7.75995e-09	1.1918e-06	2.97113e-05	2.05981e-05	2.9664e-05	5.16399e-10	0.000212203	5.15584e-10	7.75995e-09	1.1918e-06	2.97113e-05	2.05981e-05	2.96779e-05	5.16399e-10	0.000212203	5.15584e-10	7.75995e-09	1.1918e-06	2.97113e-05	2.05981e-05	2.96779e-05	5.16399e-10	3.30373e-07	5.15584e-10	7.75995e-09	1.1918e-06	2.97113e-05	2.05981e-05	2.96779e-05	5.16399e-10	3.31399e-07	5.15584e-10	7.75995e-09	1.1918e-06	2.97113e-05	2.05981e-05	2.96779e-05	5.16399e-10	3.314e-07	5.15584e-10	7.75995e-09	1.1918e-06	2.97113e-05	2.05981e-05	2.96779e-05	5.16399e-10	3.314e-07	5.15584e-10	7.75995e-09	1.1918e-06	2.97113e-05	2.05981e-05	2.96779e-05	5.16399e-10	3.314e-07	5.15584e-10	7.75995e-09	1.1918e-06	2.97113e-05	2.05981e-05	2.96779e-05	5.16399e-10	3.314e-07	5.15584e-10	7.75995e-09	1.1918e-06	2.97113e-05	2.05981e-05	2.96779e-05	5.16399e-10	3.314e-07	5.15584e-10	7.75995e-09	1.1918e-06	2.97113e-05	2.05981e-05	2.96779e-05	5.16399e-10	3.314e-07	5.15584e-10	7.75995e-09	1.1918e-06	2.97113e-05	2.05981e-05	2.96779e-05	5.16399e-10	3.314e-07	5.15584e-10	7.75995e-09	1.1918e-06	2.97113e-05	2.05981e-05	2.96779e-05	5.16399e-10	3.314e-07	5.15584e-10	7.75995e-09	1.1918e-06	2.97113e-05	2.05981e-05	2.96779e-05	5.16399e-10	3.314e-07	5.15584e-10	7.75995e-09	1.1918e-06	2.97113e-05	2.05981e-05	2.96779e-05	5.16399e-10	3.314e-07	5.15584e-10	7.75995e-09	1.1918e-06	2.97113e-05	2.05981e-05	2.96779e-05	5.16399e-10	3.314e-07	5.15584e-10	7.75995e-09	1.1918e-06	2.97113e-05	2.05981e-05	2.96779e-05	5.16399e-10	3.314e-07	5.15584e-10	7.75995e-09	1.1918e-06	2.97113e-05	2.05981e-05	2.96779e-05	5.16399e-10	3.314e-07	5.15584e-10	7.75995e-09	1.1918e-06	2.97113e-05	2.05981e-05	2.96779e-05	0	0	0	0	0	0	0	0	9.51579e-05	9.51579e-05	9.51579e-05	9.51579e-05	9.51579e-05	9.51579e-05	9.51579e-05	9.51579e-05	9.95185e-05	9.95185e-05	9.95185e-05	9.95185e-05	9.95185e-05	9.95185e-05	9.95185e-05	9.95185e-05	9.95333e-05	9.95333e-05	9.95333e-05	9.95333e-05	9.95333e-05	9.95333e-05	9.95333e-05	9.95333e-05	2.23692e-18	2.23692e-18	2.23692e-18	2.23692e-18	2.23692e-18	2.23692e-18	2.23692e-18	2.23692e-18	2.23674e-18	2.23674e-18	2.23674e-18	2.23674e-18	2.23674e-18	2.23674e-18	2.23674e-18	2.23674e-18	2.23674e-18	2.23674e-18	2.23674e-18	2.23674e-18	2.23674e-18	2.23674e-18	2.23674e-18	2.23674e-18	2.23674e-18	2.23674e-18	2.23674e-18	2.23674e-18	2.23674e-18	2.23674e-18	2.23674e-18	2.23674e-18	2.23674e-18	2.23674e-18	2.23674e-18	2.23674e-18	2.23674e-18	2.23674e-18	2.23674e-18	2.23674e-18	2.23674e-18	2.23674e-18	2.23674e-18	2.23674e-18	2.23674e-18	2.23674e-18	2.23674e-18	2.23674e-18	1.23361e-10	4.78718e-09	1.23361e-10	4.78718e-09	4.78718e-09	1.23361e-10	4.78718e-09	1.23361e-10	1.91815e-08	5.48915e-12	1.90542e-13	4.01106e-06	5.0958e-12	3.56578e-07	3.80896e-09	3.88464e-13	6.53495e-07	5.68528e-09	1.83471e-13	3.97995e-06	2.20169e-12	3.93161e-07	1.75395e-08	2.1337e-13	4.76093e-07	2.70972e-11	1.83622e-13	3.97835e-06	2.28985e-12	3.93098e-07	1.75622e-08	2.13363e-13	3.76043e-07	7.11857e-08	1.83618e-13	3.97833e-06	2.32012e-12	3.93096e-07	1.75622e-08	2.13363e-13	3.51183e-07	1.06369e-10	1.83618e-13	3.97833e-06	2.332e-12	3.93096e-07	1.75622e-08	2.13363e-13	3.47516e-07	4.3077e-08	1.83618e-13	3.97833e-06	2.33692e-12	3.93096e-07	1.75622e-08	2.13363e-13	3.47077e-07	1.99908e-10	1.83618e-13	3.97833e-06	2.33899e-12	3.93096e-07	1.75622e-08	2.13363e-13	3.47026e-07	5.17987e-08	1.92323e-10	3.97833e-06	2.33988e-12	3.93096e-07	1.75622e-08	2.13363e-13	0.0758187	9.48174e-07	6.59821e-08	0.00414966	2.45119e-09	0.0850299	1.83944e-05	5.04411e-08	0.00517083	1.99028e-05	1.401e-05	1.0341e-05	8.91621e-12	0.00277936	5.35333e-08	2.21061e-06	5.67087e-05	3.65248e-05	1.0957e-05	1.50236e-08	6.02431e-09	1.22811e-08	1.06909e-08	3.6485e-06	8.17413e-07	3.59229e-05	3.41629e-06	1.55567e-08	1.56654e-08	7.75241e-06	1.55885e-08	1.46791e-06	3.49816e-06	3.57849e-05	3.4646e-06	1.55469e-08	1.56834e-08	9.56603e-09	1.55925e-08	4.22682e-06	3.54046e-06	0.936481	1.07059e-07	1.55469e-08	0.00643158	0.194232	0.00639454	1.46229e-06	7.28288e-09	0.056383	7.24962e-09	4.8038e-10	0.000194538	3.90219e-06	0.00053901	8.60217e-09	7.24945e-09	0.000890116	7.26095e-09	4.82538e-10	0.000199584	0.000179934	0.000199496	0.00372138	7.24945e-09	0.000215657	7.26098e-09	4.8254e-10	0.000199569	0.000171996	0.000199596	0.0590333	7.24945e-09	0.000199519	7.26098e-09	4.8254e-10	0.000199569	0.000171997	0.000199596	0.000224075	7.24945e-09	0.434857	7.26098e-09	4.8254e-10	0.000199569	0.000171997	0.000199596	0.000171862	7.24945e-09	0.00121266	7.26098e-09	4.8254e-10	3.10699e-07	1.11765e-06	3.10741e-07	0.000171835	7.24945e-09	0.00119743	7.26098e-09	4.8254e-10	3.10672e-07	1.11591e-06	3.10166e-07	0.000171834	7.24945e-09	0.00119752	7.26098e-09	4.8254e-10	3.10673e-07	1.11591e-06	3.10165e-07	1.11659e-06	7.24945e-09	0.00119752	7.26098e-09	4.8254e-10	3.10673e-07	1.11591e-06	3.10165e-07	1.11698e-06	7.24945e-09	0.00119752	7.26098e-09	4.8254e-10	3.10673e-07	1.11591e-06	3.10165e-07	1.11699e-06	7.24945e-09	1.93061e-05	7.26098e-09	4.8254e-10	3.10673e-07	1.11591e-06	3.10165e-07	1.11699e-06	7.24945e-09	1.92655e-05	7.26098e-09	4.8254e-10	3.10673e-07	1.11591e-06	3.10165e-07	1.11699e-06	7.24945e-09	1.92654e-05	7.26098e-09	4.8254e-10	3.10673e-07	1.11591e-06	3.10165e-07	1.11699e-06	7.24945e-09	1.92654e-05	7.26098e-09	4.8254e-10	3.10673e-07	1.11591e-06	3.10165e-07	1.11699e-06	7.24945e-09	1.92654e-05	7.26098e-09	4.8254e-10	3.10673e-07	1.11591e-06	3.10165e-07	1.11699e-06	7.24945e-09	1.92654e-05	7.26098e-09	4.8254e-10	3.10673e-07	1.11591e-06	3.10165e-07	1.11699e-06	7.24945e-09	1.92654e-05	7.26098e-09	4.8254e-10	3.10673e-07	1.11591e-06	3.10165e-07	1.11699e-06	7.24945e-09	1.92654e-05	7.26098e-09	4.8254e-10	3.10673e-07	1.11591e-06	3.10165e-07	1.11699e-06	7.24945e-09	1.92654e-05	7.26098e-09	4.8254e-10	3.10673e-07	1.11591e-06	3.10165e-07	1.11699e-06	7.24945e-09	1.92654e-05	7.26098e-09	4.8254e-10	3.10673e-07	1.11591e-06	3.10165e-07	1.11699e-06	7.24945e-09	1.92654e-05	7.26098e-09	4.8254e-10	3.10673e-07	1.11591e-06	3.10165e-07	1.11699e-06	7.24945e-09	1.92654e-05	7.26098e-09	4.8254e-10	3.10673e-07	1.11591e-06	3.10165e-07	1.11699e-06	7.24945e-09	1.92654e-05	7.26098e-09	4.8254e-10	3.10673e-07	1.11591e-06	3.10165e-07	1.11699e-06	7.24945e-09	1.92654e-05	7.26098e-09	4.8254e-10	3.10673e-07	1.11591e-06	3.10165e-07	1.11699e-06	7.24945e-09	1.92654e-05	7.26098e-09	4.8254e-10	3.10673e-07	1.11591e-06	3.10165e-07	1.11699e-06	0	0	0	0	0	0	0	0	9.51579e-05	9.51579e-05	9.51579e-05	9.51579e-05	9.51579e-05	9.51579e-05	9.51579e-05	9.51579e-05	0.000151876	0.000151876	0.000151876	0.000151876	0.000151876	0.000151876	0.000151876	0.000151876	0.000151883	0.000151883	0.000151883	0.000151883	0.000151883	0.000151883	0.000151883	0.000151883	3.57543e-15	3.57543e-15	3.57543e-15	3.57543e-15	3.57543e-15	3.57543e-15	3.57543e-15	3.57543e-15	3.57744e-15	3.57744e-15	3.57744e-15	3.57744e-15	3.57744e-15	3.57744e-15	3.57744e-15	3.57744e-15	3.57744e-15	3.57744e-15	3.57744e-15	3.57744e-15	3.57744e-15	3.57744e-15	3.57744e-15	3.57744e-15	3.57744e-15	3.57744e-15	3.57744e-15	3.57744e-15	3.57744e-15	3.57744e-15	3.57744e-15	3.57744e-15	3.57744e-15	3.57744e-15	3.57744e-15	3.57744e-15	3.57744e-15	3.57744e-15	3.57744e-15	3.57744e-15	3.57744e-15	3.57744e-15	3.57744e-15	3.57744e-15	3.57744e-15	3.57744e-15	3.57744e-15	3.57744e-15	1.34166e-09	3.80961e-09	1.34166e-09	6.57288e-08	6.57288e-08	6.57288e-08	0.000151969	6.57288e-08	2.9634e-07	1.77685e-06	2.3231e-06	1.31872e-05	2.1651e-05	0.000366007	0.00964401	0.000128405	2.2437e-05	8.59826e-08	2.10763e-06	1.25165e-05	7.94376e-06	0.000398417	0.00302538	0.000241599	8.40771e-06	2.42391e-06	2.11209e-06	1.25035e-05	8.80336e-06	0.000398274	0.00302669	0.000241605	4.58225e-06	2.88442e-07	2.11197e-06	1.25033e-05	9.10567e-06	0.000398271	0.0030267	0.000241605	3.84258e-06	2.71325e-06	2.11197e-06	1.25033e-05	9.22612e-06	0.000398271	0.0030267	0.000241605	3.73995e-06	3.91809e-07	2.11197e-06	1.25033e-05	9.27624e-06	0.000398271	0.0030267	0.000241605	3.72771e-06	3.31337e-06	2.11197e-06	1.25033e-05	9.29746e-06	0.000398271	0.0030267	0.000241605	3.72629e-06	7.27425e-07	0.000476467	1.25033e-05	9.30652e-06	0.000398271	0.0030267	0.000241605	0.952209	0.856681	0.895184	0.00281421	0.00209706	0.000398271	2.89848e-06	0.000241605	0.85745	0.484665	0.0721037	2.62701e-05	1.78145e-05	7.49019e-06	1.35431e-11	4.24751e-05	0.116862	0.407977	0.00777435	1.29165e-07	2.4169e-07	2.18702e-06	1.03441e-12	0.000306232	0.0209261	0.404754	0.00382774	1.66147e-07	1.66412e-07	1.41901e-06	7.05599e-13	2.78749e-05	0.00382457	0.403998	0.00384963	1.6612e-07	1.66331e-07	1.85461e-06	7.05098e-13	0.000447933	0.00387161	0.999617	0.000257183	1.6612e-07	0.00392505	0.000141067	7.38523e-10	2.52098e-05	1.68052e-06	0.395052	1.70511e-06	1.10573e-08	0.000201659	9.81769e-06	4.36586e-08	0.000434531	1.70476e-06	0.0171344	1.70531e-06	1.10749e-08	0.000262032	1.73713e-07	2.38481e-08	0.000445748	1.70478e-06	0.00193694	1.70531e-06	1.10748e-08	0.00026204	1.66637e-07	2.38633e-08	1.62327e-05	1.70478e-06	0.00181915	1.70531e-06	1.10748e-08	0.00026204	1.6663e-07	2.38633e-08	1.56685e-07	1.70478e-06	0.0270299	1.70531e-06	1.10748e-08	0.00026204	1.6663e-07	2.38633e-08	1.66146e-07	1.70478e-06	0.00030317	1.70531e-06	1.10748e-08	1.70291e-06	1.10912e-08	7.3735e-10	1.66223e-07	1.70478e-06	0.000446309	1.70531e-06	1.10748e-08	1.705e-06	1.10768e-08	7.37574e-10	1.66223e-07	1.70478e-06	0.000446311	1.70531e-06	1.10748e-08	1.705e-06	1.10768e-08	7.37574e-10	1.10641e-08	1.70478e-06	0.000446311	1.70531e-06	1.10748e-08	1.705e-06	1.10768e-08	7.37574e-10	1.10831e-08	1.70478e-06	0.000446311	1.70531e-06	1.10748e-08	1.705e-06	1.10768e-08	7.37574e-10	1.10831e-08	1.70478e-06	0.000114357	1.70531e-06	1.10748e-08	1.705e-06	1.10768e-08	7.37574e-10	1.10831e-08	1.70478e-06	0.000114813	1.70531e-06	1.10748e-08	1.705e-06	1.10768e-08	7.37574e-10	1.10831e-08	1.70478e-06	0.000114814	1.70531e-06	1.10748e-08	1.705e-06	1.10768e-08	7.37574e-10	1.10831e-08	1.70478e-06	0.000114814	1.70531e-06	1.10748e-08	1.705e-06	1.10768e-08	7.37574e-10	1.10831e-08	1.70478e-06	0.000114814	1.70531e-06	1.10748e-08	1.705e-06	1.10768e-08	7.37574e-10	1.10831e-08	1.70478e-06	0.000114814	1.70531e-06	1.10748e-08	1.705e-06	1.10768e-08	7.37574e-10	1.10831e-08	1.70478e-06	0.000114814	1.70531e-06	1.10748e-08	1.705e-06	1.10768e-08	7.37574e-10	1.10831e-08	1.70478e-06	0.000114814	1.70531e-06	1.10748e-08	1.705e-06	1.10768e-08	7.37574e-10	1.10831e-08	1.70478e-06	0.000114814	1.70531e-06	1.10748e-08	1.705e-06	1.10768e-08	7.37574e-10	1.10831e-08	1.70478e-06	0.000114814	1.70531e-06	1.10748e-08	1.705e-06	1.10768e-08	7.37574e-10	1.10831e-08	1.70478e-06	0.000114814	1.70531e-06	1.10748e-08	1.705e-06	1.10768e-08	7.37574e-10	1.10831e-08	1.70478e-06	0.000114814	1.70531e-06	1.10748e-08	1.705e-06	1.10768e-08	7.37574e-10	1.10831e-08	1.70478e-06	0.000114814	1.70531e-06	1.10748e-08	1.705e-06	1.10768e-08	7.37574e-10	1.10831e-08	1.70478e-06	0.000114814	1.70531e-06	1.10748e-08	1.705e-06	1.10768e-08	7.37574e-10	1.10831e-08	1.70478e-06	0.000114814	1.70531e-06	1.10748e-08	1.705e-06	1.10768e-08	7.37574e-10	1.10831e-08	0	0	0	0	0	0	0	0	9.51579e-05	9.51579e-05	9.51579e-05	9.51579e-05	9.51579e-05	9.51579e-05	9.51579e-05	9.51579e-05	6.96967e-05	6.96967e-05	6.96967e-05	6.96967e-05	6.96967e-05	6.96967e-05	6.96967e-05	6.96967e-05	6.96922e-05	6.96922e-05	6.96922e-05	6.96922e-05	6.96922e-05	6.96922e-05	6.96922e-05	6.96922e-05	6.77089e-10	6.77089e-10	6.77089e-10	6.77089e-10	6.77089e-10	6.77089e-10	6.77089e-10	6.77089e-10	6.76826e-10	6.76826e-10	6.76826e-10	6.76826e-10	6.76826e-10	6.76826e-10	6.76826e-10	6.76826e-10	6.76826e-10	6.76826e-10	6.76826e-10	6.76826e-10	6.76826e-10	6.76826e-10	6.76826e-10	6.76826e-10	6.76826e-10	6.76826e-10	6.76826e-10	6.76826e-10	6.76826e-10	6.76826e-10	6.76826e-10	6.76826e-10	6.76826e-10	6.76826e-10	6.76826e-10	6.76826e-10	6.76826e-10	6.76826e-10	6.76826e-10	6.76826e-10	6.76826e-10	6.76826e-10	6.76826e-10	6.76826e-10	6.76826e-10	6.76826e-10	6.76826e-10	6.76826e-10	2.40348e-07	2.8736e-07	2.40348e-07	1.79533e-06	1.79533e-06	6.96651e-05	0.5916	6.96651e-05	5.90528e-09	1.9947e-11	5.12898e-13	0.00087135	3.40781e-10	0.000599323	0.0101091	1.15517e-08	6.87557e-09	8.78308e-11	5.76385e-13	0.00112016	9.30701e-09	0.000644448	0.0286127	5.76318e-09	2.21953e-08	1.8142e-12	5.74908e-13	0.00112157	8.31829e-09	0.00064515	0.0286261	5.76305e-09	4.64207e-08	7.75607e-10	5.74945e-13	0.00112159	7.98441e-09	0.000645167	0.0286261	5.76305e-09	5.75007e-08	5.62882e-12	5.74944e-13	0.00112159	7.85803e-09	0.000645167	0.0286261	5.76305e-09	5.94222e-08	5.38203e-10	5.74944e-13	0.00112159	7.80651e-09	0.000645167	0.0286261	5.76305e-09	5.9659e-08	9.44253e-12	5.74944e-13	0.00112159	7.78487e-09	0.000645167	0.0286261	5.76305e-09	5.96867e-08	6.7326e-10	7.44864e-12	0.00112159	7.77569e-09	0.000645167	0.0286261	5.76305e-09	0.000478214	1.46955e-07	6.18504e-09	0.0143384	1.00686e-07	3.5304e-07	7.13999e-08	3.15154e-12	0.00027181	0.000139741	3.95346e-07	0.00142384	1.81604e-08	4.27975e-10	1.12768e-14	1.22858e-10	4.59165e-06	0.00019999	0.00515586	3.31902e-06	1.84508e-06	1.75795e-14	3.11829e-13	1.49504e-11	0.000300293	0.000196067	0.00172735	2.80272e-06	2.82338e-06	2.82329e-12	5.24351e-13	2.7474e-10	0.0017514	0.000195428	0.00173526	2.8016e-06	2.82435e-06	1.54744e-14	5.24709e-13	9.41629e-12	0.00178379	0.00296559	0.000482704	2.8016e-06	0.000328192	1.39905e-14	5.00961e-16	3.09368e-10	1.99651e-05	1.36501e-05	1.94552e-05	7.78361e-07	0.00010108	2.30776e-12	6.37913e-13	4.17768e-10	1.94329e-05	5.02139e-07	1.94579e-05	7.80923e-07	9.10667e-05	2.31036e-11	3.24678e-13	8.44914e-10	1.94325e-05	0.000211797	1.94579e-05	7.80927e-07	9.10616e-05	2.25621e-11	3.23438e-13	6.27e-09	1.94325e-05	0.000205872	1.94579e-05	7.80927e-07	9.10616e-05	2.25584e-11	3.23436e-13	3.56986e-11	1.94325e-05	0.000340536	1.94579e-05	7.80927e-07	9.10616e-05	2.25584e-11	3.23436e-13	2.2562e-11	1.94325e-05	0.000118438	1.94579e-05	7.80927e-07	8.44686e-06	3.38909e-10	1.04676e-11	2.25323e-11	1.94325e-05	8.75463e-05	1.94579e-05	7.80927e-07	8.4354e-06	3.3763e-10	1.04382e-11	2.25322e-11	1.94325e-05	8.75355e-05	1.94579e-05	7.80927e-07	8.43539e-06	3.37627e-10	1.04382e-11	3.38516e-10	1.94325e-05	8.75355e-05	1.94579e-05	7.80927e-07	8.43539e-06	3.37627e-10	1.04382e-11	3.38002e-10	1.94325e-05	8.75355e-05	1.94579e-05	7.80927e-07	8.43539e-06	3.37627e-10	1.04382e-11	3.38002e-10	1.94325e-05	6.80546e-05	1.94579e-05	7.80927e-07	8.43539e-06	3.37627e-10	1.04382e-11	3.38002e-10	1.94325e-05	6.77767e-05	1.94579e-05	7.80927e-07	8.43539e-06	3.37627e-10	1.04382e-11	3.38002e-10	1.94325e-05	6.77764e-05	1.94579e-05	7.80927e-07	8.43539e-06	3.37627e-10	1.04382e-11	3.38002e-10	1.94325e-05	6.77764e-05	1.94579e-05	7.80927e-07	8.43539e-06	3.37627e-10	1.04382e-11	3.38002e-10	1.94325e-05	6.77764e-05	1.94579e-05	7.80927e-07	8.43539e-06	3.37627e-10	1.04382e-11	3.38002e-10	1.94325e-05	6.77764e-05	1.94579e-05	7.80927e-07	8.43539e-06	3.37627e-10	1.04382e-11	3.38002e-10	1.94325e-05	6.77764e-05	1.94579e-05	7.80927e-07	8.43539e-06	3.37627e-10	1.04382e-11	3.38002e-10	1.94325e-05	6.77764e-05	1.94579e-05	7.80927e-07	8.43539e-06	3.37627e-10	1.04382e-11	3.38002e-10	1.94325e-05	6.77764e-05	1.94579e-05	7.80927e-07	8.43539e-06	3.37627e-10	1.04382e-11	3.38002e-10	1.94325e-05	6.77764e-05	1.94579e-05	7.80927e-07	8.43539e-06	3.37627e-10	1.04382e-11	3.38002e-10	1.94325e-05	6.77764e-05	1.94579e-05	7.80927e-07	8.43539e-06	3.37627e-10	1.04382e-11	3.38002e-10	1.94325e-05	6.77764e-05	1.94579e-05	7.80927e-07	8.43539e-06	3.37627e-10	1.04382e-11	3.38002e-10	1.94325e-05	6.77764e-05	1.94579e-05	7.80927e-07	8.43539e-06	3.37627e-10	1.04382e-11	3.38002e-10	1.94325e-05	6.77764e-05	1.94579e-05	7.80927e-07	8.43539e-06	3.37627e-10	1.04382e-11	3.38002e-10	1.94325e-05	6.77764e-05	1.94579e-05	7.80927e-07	8.43539e-06	3.37627e-10	1.04382e-11	3.38002e-10	0	0	0	0	0	0	0	0	9.51579e-05	9.51579e-05	9.51579e-05	9.51579e-05	9.51579e-05	9.51579e-05	9.51579e-05	9.51579e-05	0.00013612	0.00013612	0.00013612	0.00013612	0.00013612	0.00013612	0.00013612	0.00013612	0.000136132	0.000136132	0.000136132	0.000136132	0.000136132	0.000136132	0.000136132	0.000136132	5.10095e-06	5.10095e-06	5.10095e-06	5.10095e-06	5.10095e-06	5.10095e-06	5.10095e-06	5.10095e-06	5.10316e-06	5.10316e-06	5.10316e-06	5.10316e-06	5.10316e-06	5.10316e-06	5.10316e-06	5.10316e-06	5.10316e-06	5.10316e-06	5.10316e-06	5.10316e-06	5.10316e-06	5.10316e-06	5.10316e-06	5.10316e-06	5.10316e-06	5.10316e-06	5.10316e-06	5.10316e-06	5.10316e-06	5.10316e-06	5.10316e-06	5.10316e-06	5.10316e-06	5.10316e-06	5.10316e-06	5.10316e-06	5.10316e-06	5.10316e-06	5.10316e-06	5.10316e-06	5.10316e-06	5.10316e-06	5.10316e-06	5.10316e-06	5.10316e-06	5.10316e-06	5.10316e-06	5.10316e-06	2.66346e-05	2.71234e-05	2.66346e-05	4.79677e-05	4.79677e-05	0.00234458	0.844585	0.00234458	0.0118181	0.00328917	0.0264273	0.000797964	0.00312842	0.345675	0.990545	0.169969	0.172827	0.00366656	0.0245116	0.000701346	0.000385508	0.357127	0.983919	0.225393	0.0885135	0.0165939	0.0245522	0.000700762	0.00041564	0.356974	0.983927	0.225395	0.0562823	0.00716229	0.0245512	0.000700754	0.000427049	0.35697	0.983927	0.225395	0.0492252	0.0180461	0.0245512	0.000700754	0.000431577	0.35697	0.983927	0.225395	0.0482188	0.00822453	0.0245512	0.000700754	0.000433457	0.35697	0.983927	0.225395	0.0480983	0.0203456	0.0245512	0.000700754	0.000434252	0.35697	0.983927	0.225395	0.0480843	0.0112259	0.0497111	0.000700754	0.000434591	0.35697	0.983927	0.225395	0.466039	0.407802	0.276975	0.00145535	0.000903132	0.00186141	0.015625	0.000976541	0.380828	0.423611	0.0680797	0.000725467	0.000411723	2.55082e-05	7.41956e-08	2.62042e-05	0.074415	0.399234	0.000627352	4.55321e-05	5.8288e-05	9.95763e-06	8.62225e-09	0.000103878	0.00121496	0.398079	0.000446989	5.47367e-05	5.47742e-05	9.77021e-06	6.84854e-09	1.52186e-05	0.000445625	0.397631	0.000449067	5.47274e-05	5.47709e-05	8.95955e-06	6.84484e-09	0.000140969	0.000448384	0.521812	0.000311553	5.47274e-05	0.000212437	2.75512e-10	1.65838e-14	1.41337e-05	0.000107892	0.0780272	0.000109468	3.79619e-05	0.000121075	4.05273e-10	1.51549e-12	0.00236884	0.000109553	0.00987808	0.000109574	3.80045e-05	0.000147274	6.63241e-11	1.02675e-12	3.32598e-09	0.000109554	0.000178875	0.000109574	3.80044e-05	0.000147278	6.45147e-11	1.02847e-12	6.69614e-10	0.000109554	0.000170007	0.000109574	3.80044e-05	0.000147278	6.45166e-11	1.02847e-12	5.84825e-11	0.000109554	0.000179335	0.000109574	3.80044e-05	0.000147278	6.45166e-11	1.02847e-12	6.43923e-11	0.000109554	0.000103231	0.000109574	3.80044e-05	7.47814e-05	9.9303e-09	6.60741e-10	6.44333e-11	0.000109554	0.000139166	0.000109574	3.80044e-05	7.48594e-05	9.93e-09	6.61052e-10	6.44334e-11	0.000109554	0.000139177	0.000109574	3.80044e-05	7.48595e-05	9.93002e-09	6.61054e-10	9.91748e-09	0.000109554	0.000139177	0.000109574	3.80044e-05	7.48595e-05	9.93002e-09	6.61054e-10	9.93199e-09	0.000109554	0.000139177	0.000109574	3.80044e-05	7.48595e-05	9.93002e-09	6.61054e-10	9.93199e-09	0.000109554	0.000135511	0.000109574	3.80044e-05	7.48595e-05	9.93002e-09	6.61054e-10	9.93199e-09	0.000109554	0.000135888	0.000109574	3.80044e-05	7.48595e-05	9.93002e-09	6.61054e-10	9.93199e-09	0.000109554	0.000135888	0.000109574	3.80044e-05	7.48595e-05	9.93002e-09	6.61054e-10	9.93199e-09	0.000109554	0.000135888	0.000109574	3.80044e-05	7.48595e-05	9.93002e-09	6.61054e-10	9.93199e-09	0.000109554	0.000135888	0.000109574	3.80044e-05	7.48595e-05	9.93002e-09	6.61054e-10	9.93199e-09	0.000109554	0.000135888	0.000109574	3.80044e-05	7.48595e-05	9.93002e-09	6.61054e-10	9.93199e-09	0.000109554	0.000135888	0.000109574	3.80044e-05	7.48595e-05	9.93002e-09	6.61054e-10	9.93199e-09	0.000109554	0.000135888	0.000109574	3.80044e-05	7.48595e-05	9.93002e-09	6.61054e-10	9.93199e-09	0.000109554	0.000135888	0.000109574	3.80044e-05	7.48595e-05	9.93002e-09	6.61054e-10	9.93199e-09	0.000109554	0.000135888	0.000109574	3.80044e-05	7.48595e-05	9.93002e-09	6.61054e-10	9.93199e-09	0.000109554	0.000135888	0.000109574	3.80044e-05	7.48595e-05	9.93002e-09	6.61054e-10	9.93199e-09	0.000109554	0.000135888	0.000109574	3.80044e-05	7.48595e-05	9.93002e-09	6.61054e-10	9.93199e-09	0.000109554	0.000135888	0.000109574	3.80044e-05	7.48595e-05	9.93002e-09	6.61054e-10	9.93199e-09	0.000109554	0.000135888	0.000109574	3.80044e-05	7.48595e-05	9.93002e-09	6.61054e-10	9.93199e-09	0.000109554	0.000135888	0.000109574	3.80044e-05	7.48595e-05	9.93002e-09	6.61054e-10	9.93199e-09	0	0	0	0	0	0	0	0	9.51579e-05	9.51579e-05	9.51579e-05	9.51579e-05	9.51579e-05	9.51579e-05	9.51579e-05	9.51579e-05	8.49922e-05	8.49922e-05	8.49922e-05	8.49922e-05	8.49922e-05	8.49922e-05	8.49922e-05	8.49922e-05	8.4996e-05	8.4996e-05	8.4996e-05	8.4996e-05	8.4996e-05	8.4996e-05	8.4996e-05	8.4996e-05	4.85382e-05	4.85382e-05	4.85382e-05	4.85382e-05	4.85382e-05	4.85382e-05	4.85382e-05	4.85382e-05	4.85448e-05	4.85448e-05	4.85448e-05	4.85448e-05	4.85448e-05	4.85448e-05	4.85448e-05	4.85448e-05	4.85449e-05	4.85449e-05	4.85449e-05	4.85449e-05	4.85449e-05	4.85449e-05	4.85449e-05	4.85449e-05	4.85449e-05	4.85449e-05	4.85449e-05	4.85449e-05	4.85449e-05	4.85449e-05	4.85449e-05	4.85449e-05	4.85449e-05	4.85449e-05	4.85449e-05	4.85449e-05	4.85449e-05	4.85449e-05	4.85449e-05	4.85449e-05	4.85449e-05	4.85449e-05	4.85449e-05	4.85449e-05	4.85449e-05	4.85449e-05	4.85449e-05	4.85449e-05	6.4278e-05	6.4348e-05	6.4278e-05	7.11013e-05	7.11013e-05	0.000530862	0.0201954	0.000530862	0.0109278	0.000114416	0.000591931	0.00021728	6.25468e-05	9.64665e-07	1.01784e-05	7.20213e-08	0.000346472	0.00528503	0.000729144	0.00018842	7.4082e-06	9.76167e-07	1.57606e-05	4.05391e-08	0.00269072	0.00109896	0.000725911	0.000188831	5.8173e-06	9.75535e-07	1.57694e-05	4.05387e-08	0.00958882	0.00811539	0.000725994	0.000188837	5.41799e-06	9.7552e-07	1.57694e-05	4.05387e-08	0.0138293	0.00145764	0.000725992	0.000188837	5.27015e-06	9.7552e-07	1.57694e-05	4.05387e-08	0.0146292	0.00701327	0.000725992	0.000188837	5.21038e-06	9.7552e-07	1.57694e-05	4.05387e-08	0.0147291	0.00165429	0.000725992	0.000188837	5.18538e-06	9.7552e-07	1.57694e-05	4.05387e-08	0.0147408	0.00681726	0.000822953	0.000188837	5.17477e-06	9.7552e-07	1.57694e-05	4.05387e-08	0.0244616	0.00324489	0.00136537	0.000214073	5.86133e-06	1.33024e-07	1.03463e-06	5.52792e-09	0.0265547	0.0209332	0.00206738	0.000187068	8.60741e-06	1.2558e-08	3.77718e-09	1.17547e-06	0.0149008	0.0266297	0.000106664	8.56464e-05	5.53814e-05	8.5164e-10	2.72123e-06	1.26184e-08	3.24714e-05	0.0267362	0.000109682	7.27655e-05	7.29929e-05	4.07379e-09	4.21899e-06	1.92747e-06	0.000105722	0.0266943	0.000109015	7.27354e-05	7.30045e-05	9.23218e-10	4.21924e-06	5.66682e-09	0.00010774	0.0281002	0.000102386	7.27353e-05	9.20507e-05	7.48249e-12	1.09404e-09	2.30981e-06	8.3247e-05	0.0131786	8.27272e-05	6.83131e-05	7.88386e-05	9.34769e-09	4.83769e-09	1.63414e-08	8.30994e-05	0.00526662	8.31123e-05	6.83933e-05	8.63112e-05	3.8608e-08	4.27654e-09	2.55528e-08	8.30994e-05	9.10274e-05	8.31126e-05	6.83934e-05	8.63174e-05	3.84179e-08	4.27473e-09	8.55528e-08	8.30994e-05	8.7223e-05	8.31126e-05	6.83934e-05	8.63174e-05	3.84176e-08	4.27473e-09	4.39269e-08	8.30994e-05	8.74915e-05	8.31126e-05	6.83934e-05	8.63174e-05	3.84176e-08	4.27473e-09	3.83959e-08	8.30994e-05	9.27246e-05	8.31126e-05	6.83934e-05	7.68705e-05	9.55586e-07	2.65466e-07	3.83946e-08	8.30994e-05	8.51977e-05	8.31126e-05	6.83934e-05	7.68352e-05	9.54484e-07	2.65182e-07	3.83946e-08	8.30994e-05	8.5212e-05	8.31126e-05	6.83934e-05	7.68352e-05	9.54486e-07	2.65182e-07	9.55014e-07	8.30994e-05	8.5212e-05	8.31126e-05	6.83934e-05	7.68352e-05	9.54486e-07	2.65182e-07	9.54454e-07	8.30994e-05	8.5212e-05	8.31126e-05	6.83934e-05	7.68352e-05	9.54486e-07	2.65182e-07	9.54455e-07	8.30994e-05	8.50732e-05	8.31126e-05	6.83934e-05	7.68352e-05	9.54486e-07	2.65182e-07	9.54455e-07	8.30994e-05	8.49291e-05	8.31126e-05	6.83934e-05	7.68352e-05	9.54486e-07	2.65182e-07	9.54455e-07	8.30994e-05	8.49289e-05	8.31126e-05	6.83934e-05	7.68352e-05	9.54486e-07	2.65182e-07	9.54455e-07	8.30994e-05	8.49289e-05	8.31126e-05	6.83934e-05	7.68352e-05	9.54486e-07	2.65182e-07	9.54455e-07	8.30994e-05	8.49289e-05	8.31126e-05	6.83934e-05	7.68352e-05	9.54486e-07	2.65182e-07	9.54455e-07	8.30994e-05	8.49289e-05	8.31126e-05	6.83934e-05	7.68352e-05	9.54486e-07	2.65182e-07	9.54455e-07	8.30994e-05	8.49289e-05	8.31126e-05	6.83934e-05	7.68352e-05	9.54486e-07	2.65182e-07	9.54455e-07	8.30994e-05	8.49289e-05	8.31126e-05	6.83934e-05	7.68352e-05	9.54486e-07	2.65182e-07	9.54455e-07	8.30994e-05	8.49289e-05	8.31126e-05	6.83934e-05	7.68352e-05	9.54486e-07	2.65182e-07	9.54455e-07	8.30994e-05	8.49289e-05	8.31126e-05	6.83934e-05	7.68352e-05	9.54486e-07	2.65182e-07	9.54455e-07	8.30994e-05	8.49289e-05	8.31126e-05	6.83934e-05	7.68352e-05	9.54486e-07	2.65182e-07	9.54455e-07	8.30994e-05	8.49289e-05	8.31126e-05	6.83934e-05	7.68352e-05	9.54486e-07	2.65182e-07	9.54455e-07	8.30994e-05	8.49289e-05	8.31126e-05	6.83934e-05	7.68352e-05	9.54486e-07	2.65182e-07	9.54455e-07	8.30994e-05	8.49289e-05	8.31126e-05	6.83934e-05	7.68352e-05	9.54486e-07	2.65182e-07	9.54455e-07	8.30994e-05	8.49289e-05	8.31126e-05	6.83934e-05	7.68352e-05	9.54486e-07	2.65182e-07	9.54455e-07	0	0	0	0	0	0	0	0	9.51579e-05	9.51579e-05	9.51579e-05	9.51579e-05	9.51579e-05	9.51579e-05	9.51579e-05	9.51579e-05	8.71655e-05	8.71655e-05	8.71655e-05	8.71655e-05	8.71655e-05	8.71655e-05	8.71655e-05	8.71655e-05	8.71493e-05	8.71493e-05	8.71493e-05	8.71493e-05	8.71493e-05	8.71493e-05	8.71493e-05	8.71493e-05	8.2339e-05	8.2339e-05	8.2339e-05	8.2339e-05	8.2339e-05	8.2339e-05	8.2339e-05	8.2339e-05	8.23346e-05	8.23346e-05	8.23346e-05	8.23346e-05	8.23346e-05	8.23346e-05	8.23346e-05	8.23346e-05	8.23345e-05	8.23345e-05	8.23345e-05	8.23345e-05	8.23345e-05	8.23345e-05	8.23345e-05	8.23345e-05	8.23345e-05	8.23345e-05	8.23345e-05	8.23345e-05	8.23345e-05	8.23345e-05	8.23345e-05	8.23345e-05	8.23345e-05	8.23345e-05	8.23345e-05	8.23345e-05	8.23345e-05	8.23345e-05	8.23345e-05	8.23345e-05	8.23345e-05	8.23345e-05	8.23345e-05	8.23345e-05	8.23345e-05	8.23345e-05	8.23345e-05	8.23345e-05	8.47071e-05	8.47102e-05	8.47071e-05	8.55742e-05	8.55742e-05	0.000154108	0.000437463	0.000154108	4.17651e-08	0.00341822	0.000468895	1.02727e-06	0.00648754	1.40844e-06	0.00120169	0.0559153	4.93434e-09	1.19508e-06	0.000474412	1.1822e-06	0.084662	1.31506e-06	0.000297076	0.0955978	5.26822e-09	0.000142065	0.000474274	1.18237e-06	0.0845717	1.31602e-06	0.000296701	0.0956004	5.72894e-09	1.99917e-07	0.000474277	1.18237e-06	0.0842141	1.31604e-06	0.0002967	0.0956004	5.87007e-09	4.9829e-05	0.000474277	1.18237e-06	0.0840748	1.31604e-06	0.0002967	0.0956004	5.89169e-09	3.12806e-07	0.000474277	1.18237e-06	0.0840174	1.31604e-06	0.0002967	0.0956004	5.89428e-09	3.11101e-05	0.000474277	1.18237e-06	0.0839932	1.31604e-06	0.0002967	0.0956004	5.89458e-09	3.00272e-07	0.000480384	1.18237e-06	0.0839828	1.31604e-06	0.0002967	0.0956004	6.22274e-09	1.2809e-05	0.000343385	1.19761e-06	0.0849684	9.01749e-07	0.000179348	0.0675375	9.3639e-09	1.27038e-08	5.00386e-07	1.3738e-06	0.0714602	1.6318e-06	3.61115e-05	0.000457623	1.744e-07	7.05857e-09	4.50535e-05	8.85551e-05	0.000217802	0.0216269	7.31277e-05	0.000572085	0.000342529	7.10914e-09	9.14703e-05	8.60869e-05	8.56442e-05	0.000122796	5.12623e-05	0.000782531	9.07302e-05	7.12989e-09	9.05312e-05	8.61388e-05	8.55469e-05	0.0255058	5.12578e-05	0.000543207	8.98324e-05	7.16266e-09	8.99488e-05	8.61389e-05	8.75868e-05	1.04388e-05	3.36314e-06	0.000771398	8.74195e-05	3.45164e-08	8.72545e-05	8.55894e-05	9.34379e-05	0.000377159	2.04921e-06	0.000658246	8.71004e-05	7.03876e-07	8.69998e-05	8.52853e-05	8.71915e-05	8.14159e-06	4.32264e-06	3.21871e-06	8.70999e-05	8.08047e-05	8.69995e-05	8.52851e-05	8.71947e-05	8.43187e-06	4.315e-06	1.98059e-07	8.70999e-05	8.71924e-05	8.69995e-05	8.52851e-05	8.71947e-05	8.43128e-06	4.31499e-06	7.3043e-06	8.70999e-05	8.72218e-05	8.69995e-05	8.52851e-05	8.71947e-05	8.43128e-06	4.31499e-06	8.4378e-06	8.70999e-05	9.07419e-05	8.69995e-05	8.52851e-05	8.61732e-05	2.43099e-05	1.68459e-05	8.43544e-06	8.70999e-05	8.70872e-05	8.69995e-05	8.52851e-05	8.61578e-05	2.43196e-05	1.68658e-05	8.43544e-06	8.70999e-05	8.70718e-05	8.69995e-05	8.52851e-05	8.61578e-05	2.43196e-05	1.68658e-05	2.43219e-05	8.70999e-05	8.70718e-05	8.69995e-05	8.52851e-05	8.61578e-05	2.43196e-05	1.68658e-05	2.43072e-05	8.70999e-05	8.70718e-05	8.69995e-05	8.52851e-05	8.61578e-05	2.43196e-05	1.68658e-05	2.43072e-05	8.70999e-05	8.70669e-05	8.69995e-05	8.52851e-05	8.61578e-05	2.43196e-05	1.68658e-05	2.43072e-05	8.70999e-05	8.71957e-05	8.69995e-05	8.52851e-05	8.61578e-05	2.43196e-05	1.68658e-05	2.43072e-05	8.70999e-05	8.7196e-05	8.69995e-05	8.52851e-05	8.61578e-05	2.43196e-05	1.68658e-05	2.43072e-05	8.70999e-05	8.7196e-05	8.69995e-05	8.52851e-05	8.61578e-05	2.43196e-05	1.68658e-05	2.43072e-05	8.70999e-05	8.7196e-05	8.69995e-05	8.52851e-05	8.61578e-05	2.43196e-05	1.68658e-05	2.43072e-05	8.70999e-05	8.7196e-05	8.69995e-05	8.52851e-05	8.61578e-05	2.43196e-05	1.68658e-05	2.43072e-05	8.70999e-05	8.7196e-05	8.69995e-05	8.52851e-05	8.61578e-05	2.43196e-05	1.68658e-05	2.43072e-05	8.70999e-05	8.7196e-05	8.69995e-05	8.52851e-05	8.61578e-05	2.43196e-05	1.68658e-05	2.43072e-05	8.70999e-05	8.7196e-05	8.69995e-05	8.52851e-05	8.61578e-05	2.43196e-05	1.68658e-05	2.43072e-05	8.70999e-05	8.7196e-05	8.69995e-05	8.52851e-05	8.61578e-05	2.43196e-05	1.68658e-05	2.43072e-05	8.70999e-05	8.7196e-05	8.69995e-05	8.52851e-05	8.61578e-05	2.43196e-05	1.68658e-05	2.43072e-05	8.70999e-05	8.7196e-05	8.69995e-05	8.52851e-05	8.61578e-05	2.43196e-05	1.68658e-05	2.43072e-05	8.70999e-05	8.7196e-05	8.69995e-05	8.52851e-05	8.61578e-05	2.43196e-05	1.68658e-05	2.43072e-05	8.70999e-05	8.7196e-05	8.69995e-05	8.52851e-05	8.61578e-05	2.43196e-05	1.68658e-05	2.43072e-05	8.70999e-05	8.7196e-05	8.69995e-05	8.52851e-05	8.61578e-05	2.43196e-05	1.68658e-05	2.43072e-05	0	0	0	0	0	0	0	0	9.51579e-05	9.51579e-05	9.51579e-05	9.51579e-05	9.51579e-05	9.51579e-05	9.51579e-05	9.51579e-05	0.00015569	0.00015569	0.00015569	0.00015569	0.00015569	0.00015569	0.00015569	0.00015569	0.0001557	0.0001557	0.0001557	0.0001557	0.0001557	0.0001557	0.0001557	0.0001557	0.000149002	0.000149002	0.000149002	0.000149002	0.000149002	0.000149002	0.000149002	0.000149002	0.000149092	0.000149092	0.000149092	0.000149092	0.000149092	0.000149092	0.000149092	0.000149092	0.000149092	0.000149092	0.000149092	0.000149092	0.000149092	0.000149092	0.000149092	0.000149092	0.000149092	0.000149092	0.000149092	0.000149092	0.000149092	0.000149092	0.000149092	0.000149092	0.000149092	0.000149092	0.000149092	0.000149092	0.000149092	0.000149092	0.000149092	0.000149092	0.000149092	0.000149092	0.000149092	0.000149092	0.000149092	0.000149092	0.000149092	0.000149092	0.000180407	0.000545948	0.000545948	0.000152838	0.000155794	0.000152407	0.000152413	0.000152413	0.0736891	0.699183	0.96417	0.00131281	0.249796	0.069695	0.0222768	0.535835	0.712633	0.145645	0.959853	0.0011381	0.0366359	0.0726058	0.00636723	0.706234	0.430116	0.89495	0.959952	0.00113665	0.0411145	0.0725566	0.00636868	0.70624	0.264374	0.178091	0.959949	0.00113664	0.0427716	0.0725554	0.00636868	0.70624	0.224683	0.865037	0.95995	0.00113664	0.0434339	0.0725554	0.00636868	0.70624	0.218974	0.237325	0.959949	0.00113664	0.0437098	0.0725554	0.00636868	0.70624	0.21829	0.86372	0.959949	0.00113664	0.0438266	0.0725554	0.00636868	0.70624	0.218211	0.320294	0.959455	0.00113664	0.0438764	0.0725554	0.00636868	0.70624	0.192291	0.896759	0.912399	0.00116371	0.0433636	0.0754871	0.0066359	0.714592	0.127061	0.163519	0.0278952	0.00107333	0.0300678	0.143063	0.00632482	0.482393	0.026578	0.12043	0.000108104	0.000119924	0.000228045	0.636018	0.000257147	0.901119	0.000901319	0.120051	8.92292e-05	0.000156017	0.000150267	0.190293	0.000159323	0.327625	0.000126764	0.119898	8.9514e-05	0.000156016	0.000150196	0.61491	0.000159193	0.935517	0.000127241	0.0161116	9.00947e-05	0.000156016	0.000152131	0.106071	0.000159594	0.30154	0.000137739	0.00676551	0.000117678	0.000154189	0.000118838	0.00803375	0.000202888	0.931967	0.00014075	0.00110673	0.000117706	0.000154222	0.000153089	0.000159985	0.000155549	0.0231909	0.000140752	1.57107e-05	0.000117706	0.000154221	0.000153096	0.000155876	0.000155859	0.00089499	0.000140752	1.50405e-05	0.000117706	0.000154221	0.000153096	0.00015588	0.000155859	0.000126253	0.000140752	2.43131e-08	0.000117706	0.000154221	0.000153096	0.00015588	0.000155859	0.000155659	0.000140752	4.58013e-08	0.000117706	0.000154221	0.000152119	0.00015579	0.000155663	0.000155794	0.000140752	6.99088e-08	0.000117706	0.000154221	0.000152345	0.000155841	0.000155853	0.000155795	0.000140752	6.99129e-08	0.000117706	0.000154221	0.000152346	0.000155841	0.000155854	0.000155541	0.000140752	6.99129e-08	0.000117706	0.000154221	0.000152346	0.000155841	0.000155854	0.000155844	0.000140752	6.99129e-08	0.000117706	0.000154221	0.000152346	0.000155841	0.000155854	0.000155845	0.000140752	1.73899e-06	0.000117706	0.000154221	0.000152346	0.000155841	0.000155854	0.000155845	0.000140752	1.74706e-06	0.000117706	0.000154221	0.000152346	0.000155841	0.000155854	0.000155845	0.000140752	1.74706e-06	0.000117706	0.000154221	0.000152346	0.000155841	0.000155854	0.000155845	0.000140752	1.74706e-06	0.000117706	0.000154221	0.000152346	0.000155841	0.000155854	0.000155845	0.000140752	1.74706e-06	0.000117706	0.000154221	0.000152346	0.000155841	0.000155854	0.000155845	0.000140752	1.74706e-06	0.000117706	0.000154221	0.000152346	0.000155841	0.000155854	0.000155845	0.000140752	1.74706e-06	0.000117706	0.000154221	0.000152346	0.000155841	0.000155854	0.000155845	0.000140752	1.74706e-06	0.000117706	0.000154221	0.000152346	0.000155841	0.000155854	0.000155845	0.000140752	1.74706e-06	0.000117706	0.000154221	0.000152346	0.000155841	0.000155854	0.000155845	0.000140752	1.74706e-06	0.000117706	0.000154221	0.000152346	0.000155841	0.000155854	0.000155845	0.000140752	1.74706e-06	0.000117706	0.000154221	0.000152346	0.000155841	0.000155854	0.000155845	0.000140752	1.74706e-06	0.000117706	0.000154221	0.000152346	0.000155841	0.000155854	0.000155845	0.000140752	1.74706e-06	0.000117706	0.000154221	0.000152346	0.000155841	0.000155854	0.000155845	0.000140752	1.74706e-06	0.000117706	0.000154221	0.000152346	0.000155841	0.000155854	0.000155845	0.000140752	1.74706e-06	0.000117706	0.000154221	0.000152346	0.000155841	0.000155854	0.000155845	0	0	0	0	0	0	0	0	9.51579e-05	9.51579e-05	9.51579e-05	9.51579e-05	9.51579e-05	9.51579e-05	9.51579e-05	9.51579e-05	0.000129243	0.000129243	0.000129243	0.000129243	0.000129243	0.000129243	0.000129243	0.000129243	0.000129247	0.000129247	0.000129247	0.000129247	0.000129247	0.000129247	0.000129247	0.000129247	8.36748e-05	8.36748e-05	8.36748e-05	8.36748e-05	8.36748e-05	8.36748e-05	8.36748e-05	8.36748e-05	8.36914e-05	8.36914e-05	8.36914e-05	8.36914e-05	8.36914e-05	8.36914e-05	8.36914e-05	8.36914e-05	8.36914e-05	8.36914e-05	8.36914e-05	8.36914e-05	8.36914e-05	8.36914e-05	8.36914e-05	8.36914e-05	8.36914e-05	8.36914e-05	8.36914e-05	8.36914e-05	8.36914e-05	8.36914e-05	8.36914e-05	8.36914e-05	8.36914e-05	8.36914e-05	8.36914e-05	8.36914e-05	8.36914e-05	8.36914e-05	8.36914e-05	8.36914e-05	8.36914e-05	8.36914e-05	8.36914e-05	8.36914e-05	8.36914e-05	8.36914e-05	8.36914e-05	8.36914e-05	0.000189235	0.00918734	0.00918734	0.00010701	0.000129272	0.000104032	0.00010415	0.00010415	0.00033105	0.217687	0.326892	0.000115485	0.00379274	0.0810155	0.110176	0.494578	0.0140743	0.0222525	0.286553	0.000114128	0.00306556	0.0818534	0.0584401	0.649701	0.00218615	0.180999	0.28739	0.000113899	0.00377689	0.0818463	0.0584324	0.649704	0.000676786	0.0188873	0.287368	0.000113896	0.00403075	0.0818462	0.0584325	0.649704	0.000481585	0.144776	0.287369	0.000113896	0.00413408	0.0818462	0.0584325	0.649704	0.00045702	0.0232239	0.287369	0.000113896	0.00417743	0.0818462	0.0584325	0.649704	0.000454133	0.135716	0.287369	0.000113896	0.00419585	0.0818462	0.0584325	0.649704	0.000453797	0.0271654	0.262376	0.000113896	0.00420372	0.0818462	0.0584325	0.649704	0.00021178	0.0213764	0.0191912	0.000143609	0.00371289	0.118877	0.0840289	0.73023	9.68378e-05	3.3726e-05	4.29572e-05	0.000138614	0.0018885	0.163796	0.0745894	0.0115547	7.60453e-05	2.62262e-05	6.32404e-06	0.000104724	0.000118112	0.680596	0.000245397	0.367468	0.000218792	2.61525e-05	5.89228e-06	0.000131203	9.15599e-05	0.301117	0.000153868	0.00567672	4.84739e-05	2.6163e-05	5.92736e-06	0.000131231	9.15446e-05	0.659732	0.000153804	0.547959	4.7946e-05	4.22938e-08	6.31137e-06	0.000131231	0.00010378	0.243446	0.000160299	0.00479125	7.0172e-05	1.02617e-07	2.50908e-05	0.000116869	0.00010394	0.00111626	0.000138753	0.486377	7.1079e-05	8.55461e-08	2.50299e-05	0.000116809	0.000110596	0.000131452	0.000131382	0.000931497	7.10795e-05	5.80759e-08	2.50298e-05	0.000116808	0.000110593	0.000130249	0.000131603	0.000144255	7.10795e-05	5.82244e-08	2.50298e-05	0.000116808	0.000110593	0.000130255	0.000131603	0.000108899	7.10795e-05	2.45803e-12	2.50298e-05	0.000116808	0.000110593	0.000130255	0.000131603	0.000132262	7.10795e-05	4.73367e-11	2.50298e-05	0.000116808	0.00010387	0.00012901	0.000128909	0.000132333	7.10795e-05	6.10467e-11	2.50298e-05	0.000116808	0.000103977	0.000129163	0.000129074	0.000132333	7.10795e-05	6.10439e-11	2.50298e-05	0.000116808	0.000103977	0.000129164	0.000129074	0.000128847	7.10795e-05	6.10439e-11	2.50298e-05	0.000116808	0.000103977	0.000129164	0.000129074	0.000129022	7.10795e-05	6.10439e-11	2.50298e-05	0.000116808	0.000103977	0.000129164	0.000129074	0.000129022	7.10795e-05	9.39578e-09	2.50298e-05	0.000116808	0.000103977	0.000129164	0.000129074	0.000129022	7.10795e-05	9.42484e-09	2.50298e-05	0.000116808	0.000103977	0.000129164	0.000129074	0.000129022	7.10795e-05	9.42487e-09	2.50298e-05	0.000116808	0.000103977	0.000129164	0.000129074	0.000129022	7.10795e-05	9.42487e-09	2.50298e-05	0.000116808	0.000103977	0.000129164	0.000129074	0.000129022	7.10795e-05	9.42487e-09	2.50298e-05	0.000116808	0.000103977	0.000129164	0.000129074	0.000129022	7.10795e-05	9.42487e-09	2.50298e-05	0.000116808	0.000103977	0.000129164	0.000129074	0.000129022	7.10795e-05	9.42487e-09	2.50298e-05	0.000116808	0.000103977	0.000129164	0.000129074	0.000129022	7.10795e-05	9.42487e-09	2.50298e-05	0.000116808	0.000103977	0.000129164	0.000129074	0.000129022	7.10795e-05	9.42487e-09	2.50298e-05	0.000116808	0.000103977	0.000129164	0.000129074	0.000129022	7.10795e-05	9.42487e-09	2.50298e-05	0.000116808	0.000103977	0.000129164	0.000129074	0.000129022	7.10795e-05	9.42487e-09	2.50298e-05	0.000116808	0.000103977	0.000129164	0.000129074	0.000129022	7.10795e-05	9.42487e-09	2.50298e-05	0.000116808	0.000103977	0.000129164	0.000129074	0.000129022	7.10795e-05	9.42487e-09	2.50298e-05	0.000116808	0.000103977	0.000129164	0.000129074	0.000129022	7.10795e-05	9.42487e-09	2.50298e-05	0.000116808	0.000103977	0.000129164	0.000129074	0.000129022	7.10795e-05	9.42487e-09	2.50298e-05	0.000116808	0.000103977	0.000129164	0.000129074	0.000129022	0	0	0	0	0	0	0	0	9.51579e-05	9.51579e-05	9.51579e-05	9.51579e-05	9.51579e-05	9.51579e-05	9.51579e-05	9.51579e-05	9.21848e-05	9.21848e-05	9.21848e-05	9.21848e-05	9.21848e-05	9.21848e-05	9.21848e-05	9.21848e-05	9.21741e-05	9.21741e-05	9.21741e-05	9.21741e-05	9.21741e-05	9.21741e-05	9.21741e-05	9.21741e-05	7.17806e-06	7.17806e-06	7.17806e-06	7.17806e-06	7.17806e-06	7.17806e-06	7.17806e-06	7.17806e-06	7.17968e-06	7.17968e-06	7.17968e-06	7.17968e-06	7.17968e-06	7.17968e-06	7.17968e-06	7.17968e-06	7.17968e-06	7.17968e-06	7.17968e-06	7.17968e-06	7.17968e-06	7.17968e-06	7.17968e-06	7.17968e-06	7.17968e-06	7.17968e-06	7.17968e-06	7.17968e-06	7.17968e-06	7.17968e-06	7.17968e-06	7.17968e-06	7.17968e-06	7.17968e-06	7.17968e-06	7.17968e-06	7.17968e-06	7.17968e-06	7.17968e-06	7.17968e-06	7.17968e-06	7.17968e-06	7.17968e-06	7.17968e-06	7.17968e-06	7.17968e-06	7.17968e-06	7.17968e-06	9.21949e-05	0.260902	0.260902	3.04564e-05	9.21949e-05	2.58015e-05	2.63006e-05	2.63006e-05	1.90031e-05	0.99899	0.99955	1.1477e-07	0.153588	1.31043e-09	1.53397e-06	0.000299345	1.88058e-07	0.83752	0.999602	1.06125e-07	0.100908	1.20782e-09	3.62138e-07	0.000446263	5.97177e-07	0.998629	0.999601	1.06263e-07	0.0888553	1.20753e-09	3.61797e-07	0.000446277	1.27329e-06	0.368929	0.999601	1.06264e-07	0.0855021	1.20752e-09	3.61797e-07	0.000446277	1.58585e-06	0.995388	0.999601	1.06264e-07	0.0842288	1.20752e-09	3.61797e-07	0.000446277	1.64032e-06	0.481986	0.999601	1.06264e-07	0.0837088	1.20752e-09	3.61797e-07	0.000446277	1.64704e-06	0.992072	0.999601	1.06264e-07	0.0834905	1.20752e-09	3.61797e-07	0.000446277	1.64782e-06	0.450166	0.999171	1.06264e-07	0.0833976	1.20752e-09	3.61797e-07	0.000446277	3.09605e-07	0.054377	0.174182	4.12228e-07	0.0419199	1.26582e-08	3.00786e-06	0.00326352	1.59815e-07	1.5332e-09	7.07148e-09	4.21243e-07	0.0125582	4.75766e-08	3.37718e-06	0.000404561	7.08525e-06	9.13594e-10	1.10859e-09	0.000108293	2.89496e-05	0.0024898	0.000266018	3.66534e-05	1.4447e-05	9.29531e-10	3.33227e-09	0.000100199	1.23628e-05	8.15302e-06	0.000214574	0.000707745	4.81329e-06	9.32038e-10	3.27903e-09	0.000100239	1.23492e-05	0.00324982	0.000214503	2.28241e-05	4.80565e-06	3.93952e-14	4.72697e-09	0.000100239	2.56661e-05	7.23447e-06	0.000317054	0.000763817	1.1086e-05	4.58825e-12	2.86842e-07	5.08961e-05	3.50677e-05	0.00345019	4.65266e-05	8.73844e-06	1.11562e-05	1.26586e-10	2.87065e-07	5.0708e-05	3.70406e-05	9.63345e-05	0.000109621	1.06061e-05	1.11562e-05	4.15644e-11	2.87065e-07	5.07078e-05	3.70449e-05	9.99937e-05	0.000109569	7.80694e-07	1.11562e-05	4.36096e-11	2.87065e-07	5.07078e-05	3.70449e-05	9.99929e-05	0.00010957	9.29568e-05	1.11562e-05	1.93233e-13	2.87065e-07	5.07078e-05	3.70449e-05	9.99929e-05	0.00010957	0.000115295	1.11562e-05	2.88863e-11	2.87065e-07	5.07078e-05	2.56962e-05	9.12694e-05	9.0121e-05	0.000115323	1.11562e-05	2.97055e-11	2.87065e-07	5.07078e-05	2.56976e-05	9.13545e-05	9.02483e-05	0.000115323	1.11562e-05	2.97058e-11	2.87065e-07	5.07078e-05	2.56976e-05	9.13548e-05	9.02485e-05	8.96586e-05	1.11562e-05	2.97058e-11	2.87065e-07	5.07078e-05	2.56976e-05	9.13548e-05	9.02485e-05	8.96257e-05	1.11562e-05	2.97058e-11	2.87065e-07	5.07078e-05	2.56976e-05	9.13548e-05	9.02485e-05	8.96256e-05	1.11562e-05	4.4629e-10	2.87065e-07	5.07078e-05	2.56976e-05	9.13548e-05	9.02485e-05	8.96256e-05	1.11562e-05	4.47111e-10	2.87065e-07	5.07078e-05	2.56976e-05	9.13548e-05	9.02485e-05	8.96256e-05	1.11562e-05	4.47112e-10	2.87065e-07	5.07078e-05	2.56976e-05	9.13548e-05	9.02485e-05	8.96256e-05	1.11562e-05	4.47112e-10	2.87065e-07	5.07078e-05	2.56976e-05	9.13548e-05	9.02485e-05	8.96256e-05	1.11562e-05	4.47112e-10	2.87065e-07	5.07078e-05	2.56976e-05	9.13548e-05	9.02485e-05	8.96256e-05	1.11562e-05	4.47112e-10	2.87065e-07	5.07078e-05	2.56976e-05	9.13548e-05	9.02485e-05	8.96256e-05	1.11562e-05	4.47112e-10	2.87065e-07	5.07078e-05	2.56976e-05	9.13548e-05	9.02485e-05	8.96256e-05	1.11562e-05	4.47112e-10	2.87065e-07	5.07078e-05	2.56976e-05	9.13548e-05	9.02485e-05	8.96256e-05	1.11562e-05	4.47112e-10	2.87065e-07	5.07078e-05	2.56976e-05	9.13548e-05	9.02485e-05	8.96256e-05	1.11562e-05	4.47112e-10	2.87065e-07	5.07078e-05	2.56976e-05	9.13548e-05	9.02485e-05	8.96256e-05	1.11562e-05	4.47112e-10	2.87065e-07	5.07078e-05	2.56976e-05	9.13548e-05	9.02485e-05	8.96256e-05	1.11562e-05	4.47112e-10	2.87065e-07	5.07078e-05	2.56976e-05	9.13548e-05	9.02485e-05	8.96256e-05	1.11562e-05	4.47112e-10	2.87065e-07	5.07078e-05	2.56976e-05	9.13548e-05	9.02485e-05	8.96256e-05	1.11562e-05	4.47112e-10	2.87065e-07	5.07078e-05	2.56976e-05	9.13548e-05	9.02485e-05	8.96256e-05	1.11562e-05	4.47112e-10	2.87065e-07	5.07078e-05	2.56976e-05	9.13548e-05	9.02485e-05	8.96256e-05	0	0	0	0	0	0	0	0	9.51579e-05	9.51579e-05	9.51579e-05	9.51579e-05	9.51579e-05	9.51579e-05	9.51579e-05	9.51579e-05	9.17972e-05	9.17972e-05	9.17972e-05	9.17972e-05	9.17972e-05	9.17972e-05	9.17972e-05	9.17972e-05	9.17883e-05	9.17883e-05	9.17883e-05	9.17883e-05	9.17883e-05	9.17883e-05	9.17883e-05	9.17883e-05	1.15534e-08	1.15534e-08	1.15534e-08	1.15534e-08	1.15534e-08	1.15534e-08	1.15534e-08	1.15534e-08	1.15523e-08	1.15523e-08	1.15523e-08	1.15523e-08	1.15523e-08	1.15523e-08	1.15523e-08	1.15523e-08	1.15523e-08	1.15523e-08	1.15523e-08	1.15523e-08	1.15523e-08	1.15523e-08	1.15523e-08	1.15523e-08	1.15523e-08	1.15523e-08	1.15523e-08	1.15523e-08	1.15523e-08	1.15523e-08	1.15523e-08	1.15523e-08	1.15523e-08	1.15523e-08	1.15523e-08	1.15523e-08	1.15523e-08	1.15523e-08	1.15523e-08	1.15523e-08	1.15523e-08	1.15523e-08	1.15523e-08	1.15523e-08	1.15523e-08	1.15523e-08	1.15523e-08	1.15523e-08	5.31998e-06	0.175089	0.175089	1.87358e-06	9.17798e-05	1.05939e-06	1.27982e-06	1.27982e-06	2.95319e-08	0.559663	0.284629	4.82401e-08	0.000836263	1.79734e-07	1.59136e-05	0.000213373	1.6028e-08	0.0140702	0.274371	5.24397e-08	0.00403991	1.70427e-07	7.67662e-06	0.00032355	9.49519e-09	0.164027	0.274584	5.24122e-08	0.0043041	1.70503e-07	7.67018e-06	0.000323555	6.98179e-09	0.00378579	0.274579	5.24118e-08	0.00437811	1.70505e-07	7.67018e-06	0.000323555	6.38634e-09	0.0893167	0.274579	5.24118e-08	0.00440723	1.70505e-07	7.67018e-06	0.000323555	6.29909e-09	0.00483875	0.274579	5.24118e-08	0.00441929	1.70505e-07	7.67018e-06	0.000323555	6.2886e-09	0.0657894	0.274579	5.24118e-08	0.00442439	1.70505e-07	7.67018e-06	0.000323555	6.28738e-09	0.00432685	0.028387	5.24118e-08	0.00442656	1.70505e-07	7.67018e-06	0.000323555	6.28723e-09	1.31898e-06	5.78722e-08	6.09225e-06	0.00034315	0.00040906	0.00472315	0.08788	1.62598e-09	7.64646e-14	1.31318e-14	3.7852e-06	3.09063e-06	0.00076274	0.00370913	0.000344618	1.82429e-08	5.46082e-14	1.15065e-13	0.000117933	1.31284e-07	0.30128	0.000850255	0.00126368	2.57499e-06	5.49342e-14	1.9437e-13	0.000119969	7.93407e-08	0.0156464	0.000636942	0.00037434	1.04437e-06	5.50727e-14	1.93533e-13	0.000120023	7.92976e-08	0.320633	0.000636917	0.0015322	1.03071e-06	2.44277e-16	6.96572e-13	0.000120023	1.02733e-06	0.0372745	0.00527058	0.000354199	1.03057e-06	1.29983e-13	4.46433e-10	1.11336e-05	4.0051e-06	0.000878749	0.000125844	8.7562e-05	1.03039e-06	1.49726e-12	4.45259e-10	1.11058e-05	3.70349e-06	0.000132763	0.000212689	4.91396e-05	1.03039e-06	2.79682e-11	4.45257e-10	1.11057e-05	3.70349e-06	0.000136154	0.000212608	1.20093e-05	1.03039e-06	2.96246e-11	4.45257e-10	1.11057e-05	3.70349e-06	0.000136153	0.000212608	0.000234404	1.03039e-06	6.68756e-09	4.45257e-10	1.11057e-05	3.70349e-06	0.000136153	0.000212608	0.000270651	1.03039e-06	1.01764e-07	4.45257e-10	1.11057e-05	1.02893e-06	8.28296e-05	7.37467e-05	0.00027064	1.03039e-06	1.00459e-07	4.45257e-10	1.11057e-05	1.02896e-06	8.2917e-05	7.38274e-05	0.00027064	1.03039e-06	1.00448e-07	4.45257e-10	1.11057e-05	1.02896e-06	8.2917e-05	7.38274e-05	6.93363e-05	1.03039e-06	1.00448e-07	4.45257e-10	1.11057e-05	1.02896e-06	8.2917e-05	7.38274e-05	6.93242e-05	1.03039e-06	1.00448e-07	4.45257e-10	1.11057e-05	1.02896e-06	8.2917e-05	7.38274e-05	6.93241e-05	1.03039e-06	6.68599e-09	4.45257e-10	1.11057e-05	1.02896e-06	8.2917e-05	7.38274e-05	6.93241e-05	1.03039e-06	6.69316e-09	4.45257e-10	1.11057e-05	1.02896e-06	8.2917e-05	7.38274e-05	6.93241e-05	1.03039e-06	6.69317e-09	4.45257e-10	1.11057e-05	1.02896e-06	8.2917e-05	7.38274e-05	6.93241e-05	1.03039e-06	6.69317e-09	4.45257e-10	1.11057e-05	1.02896e-06	8.2917e-05	7.38274e-05	6.93241e-05	1.03039e-06	6.69317e-09	4.45257e-10	1.11057e-05	1.02896e-06	8.2917e-05	7.38274e-05	6.93241e-05	1.03039e-06	6.69317e-09	4.45257e-10	1.11057e-05	1.02896e-06	8.2917e-05	7.38274e-05	6.93241e-05	1.03039e-06	6.69317e-09	4.45257e-10	1.11057e-05	1.02896e-06	8.2917e-05	7.38274e-05	6.93241e-05	1.03039e-06	6.69317e-09	4.45257e-10	1.11057e-05	1.02896e-06	8.2917e-05	7.38274e-05	6.93241e-05	1.03039e-06	6.69317e-09	4.45257e-10	1.11057e-05	1.02896e-06	8.2917e-05	7.38274e-05	6.93241e-05	1.03039e-06	6.69317e-09	4.45257e-10	1.11057e-05	1.02896e-06	8.2917e-05	7.38274e-05	6.93241e-05	1.03039e-06	6.69317e-09	4.45257e-10	1.11057e-05	1.02896e-06	8.2917e-05	7.38274e-05	6.93241e-05	1.03039e-06	6.69317e-09	4.45257e-10	1.11057e-05	1.02896e-06	8.2917e-05	7.38274e-05	6.93241e-05	1.03039e-06	6.69317e-09	4.45257e-10	1.11057e-05	1.02896e-06	8.2917e-05	7.38274e-05	6.93241e-05	1.03039e-06	6.69317e-09	4.45257e-10	1.11057e-05	1.02896e-06	8.2917e-05	7.38274e-05	6.93241e-05	1.03039e-06	6.69317e-09	4.45257e-10	1.11057e-05	1.02896e-06	8.2917e-05	7.38274e-05	6.93241e-05	0	0	0	0	0	0	0	0	9.51579e-05	9.51579e-05	9.51579e-05	9.51579e-05	9.51579e-05	9.51579e-05	9.51579e-05	9.51579e-05	0.000116699	0.000116699	0.000116699	0.000116699	0.000116699	0.000116699	0.000116699	0.000116699	0.000116709	0.000116709	0.000116709	0.000116709	0.000116709	0.000116709	0.000116709	0.000116709	6.20097e-13	6.20097e-13	6.20097e-13	6.20097e-13	6.20097e-13	6.20097e-13	6.20097e-13	6.20097e-13	6.2038e-13	6.2038e-13	6.2038e-13	6.2038e-13	6.2038e-13	6.2038e-13	6.2038e-13	6.2038e-13	6.20381e-13	6.20381e-13	6.20381e-13	6.20381e-13	6.20381e-13	6.20381e-13	6.20381e-13	6.20381e-13	6.20381e-13	6.20381e-13	6.20381e-13	6.20381e-13	6.20381e-13	6.20381e-13	6.20381e-13	6.20381e-13	6.20381e-13	6.20381e-13	6.20381e-13	6.20381e-13	6.20381e-13	6.20381e-13	6.20381e-13	6.20381e-13	6.20381e-13	6.20381e-13	6.20381e-13	6.20381e-13	6.20381e-13	6.20381e-13	6.20381e-13	6.20381e-13	3.05018e-08	0.000116763	0.000116763	3.05018e-08	0.000116763	1.00756e-08	3.05018e-08	3.05018e-08	0.000149122	0.00459198	0.0504528	2.96124e-06	0.00191277	2.10034e-08	7.7261e-10	1.03837e-09	0.000167418	0.0511209	0.0557192	2.49866e-06	0.000122727	2.24943e-08	6.69182e-10	8.83734e-10	0.000466156	0.0536933	0.0556033	2.50135e-06	0.0001078	2.2475e-08	6.6977e-10	8.83738e-10	0.00087802	0.163747	0.0556062	2.50139e-06	0.000104064	2.24746e-08	6.69772e-10	8.83738e-10	0.00105485	0.0803259	0.0556062	2.50139e-06	0.000102646	2.24746e-08	6.69772e-10	8.83738e-10	0.00108511	0.163939	0.0556062	2.50139e-06	0.000102067	2.24746e-08	6.69772e-10	8.83738e-10	0.00108883	0.103708	0.0556062	2.50139e-06	0.000101824	2.24746e-08	6.69772e-10	8.83738e-10	0.00108927	0.216632	0.000260799	2.50139e-06	0.00010172	2.24746e-08	6.69772e-10	8.83738e-10	0.666015	0.00157486	2.44177e-07	0.0559448	4.50519e-07	0.058283	1.58672e-05	1.61604e-06	0.283835	1.15433e-06	5.57183e-12	0.0139614	4.18115e-11	0.0469953	4.87755e-06	0.00145387	0.0177084	1.27114e-06	5.83235e-14	0.000196058	3.30167e-11	0.000784894	0.000170631	0.000126708	1.3628e-05	1.26436e-06	3.58711e-14	0.000201175	3.77835e-11	0.00425425	0.000201998	0.00152793	1.50677e-05	1.25992e-06	3.58715e-14	0.000201073	3.77839e-11	0.000741905	0.000201924	8.51976e-05	1.54255e-05	0.000283852	5.38944e-13	0.000201073	8.5282e-09	0.0596465	0.111076	0.00166312	3.60764e-07	0.000769419	1.74259e-11	1.30662e-06	1.00731e-07	0.0006093	0.00141305	2.05521e-06	3.63678e-07	2.92472e-05	1.74994e-11	1.3097e-06	1.27869e-07	0.00030211	0.000810877	0.103233	3.6368e-07	1.38703e-07	1.74994e-11	1.3097e-06	1.27878e-07	0.00029221	0.000811177	0.0594957	3.6368e-07	1.27776e-07	1.74994e-11	1.3097e-06	1.27878e-07	0.000292205	0.00081118	0.0015282	3.6368e-07	0.00301762	1.74994e-11	1.3097e-06	1.27878e-07	0.000292205	0.00081118	0.00140164	3.6368e-07	0.000169448	1.74994e-11	1.3097e-06	8.51177e-09	6.43203e-05	3.26374e-05	0.00140208	3.6368e-07	0.00020121	1.74994e-11	1.3097e-06	8.51523e-09	6.42127e-05	3.26111e-05	0.00140208	3.6368e-07	0.000201244	1.74994e-11	1.3097e-06	8.51523e-09	6.42128e-05	3.26112e-05	2.26085e-05	3.6368e-07	0.000201244	1.74994e-11	1.3097e-06	8.51523e-09	6.42128e-05	3.26112e-05	2.26234e-05	3.6368e-07	0.000201244	1.74994e-11	1.3097e-06	8.51523e-09	6.42128e-05	3.26112e-05	2.26235e-05	3.6368e-07	1.30773e-06	1.74994e-11	1.3097e-06	8.51523e-09	6.42128e-05	3.26112e-05	2.26235e-05	3.6368e-07	1.30883e-06	1.74994e-11	1.3097e-06	8.51523e-09	6.42128e-05	3.26112e-05	2.26235e-05	3.6368e-07	1.30883e-06	1.74994e-11	1.3097e-06	8.51523e-09	6.42128e-05	3.26112e-05	2.26235e-05	3.6368e-07	1.30883e-06	1.74994e-11	1.3097e-06	8.51523e-09	6.42128e-05	3.26112e-05	2.26235e-05	3.6368e-07	1.30883e-06	1.74994e-11	1.3097e-06	8.51523e-09	6.42128e-05	3.26112e-05	2.26235e-05	3.6368e-07	1.30883e-06	1.74994e-11	1.3097e-06	8.51523e-09	6.42128e-05	3.26112e-05	2.26235e-05	3.6368e-07	1.30883e-06	1.74994e-11	1.3097e-06	8.51523e-09	6.42128e-05	3.26112e-05	2.26235e-05	3.6368e-07	1.30883e-06	1.74994e-11	1.3097e-06	8.51523e-09	6.42128e-05	3.26112e-05	2.26235e-05	3.6368e-07	1.30883e-06	1.74994e-11	1.3097e-06	8.51523e-09	6.42128e-05	3.26112e-05	2.26235e-05	3.6368e-07	1.30883e-06	1.74994e-11	1.3097e-06	8.51523e-09	6.42128e-05	3.26112e-05	2.26235e-05	3.6368e-07	1.30883e-06	1.74994e-11	1.3097e-06	8.51523e-09	6.42128e-05	3.26112e-05	2.26235e-05	3.6368e-07	1.30883e-06	1.74994e-11	1.3097e-06	8.51523e-09	6.42128e-05	3.26112e-05	2.26235e-05	3.6368e-07	1.30883e-06	1.74994e-11	1.3097e-06	8.51523e-09	6.42128e-05	3.26112e-05	2.26235e-05	3.6368e-07	1.30883e-06	1.74994e-11	1.3097e-06	8.51523e-09	6.42128e-05	3.26112e-05	2.26235e-05	3.6368e-07	1.30883e-06	1.74994e-11	1.3097e-06	8.51523e-09	6.42128e-05	3.26112e-05	2.26235e-05	0	0	0	0	0	0	0	0	9.51579e-05	9.51579e-05	9.51579e-05	9.51579e-05	9.51579e-05	9.51579e-05	9.51579e-05	9.51579e-05	0.000120546	0.000120546	0.000120546	0.000120546	0.000120546	0.000120546	0.000120546	0.000120546	0.000120541	0.000120541	0.000120541	0.000120541	0.000120541	0.000120541	0.000120541	0.000120541	2.83754e-15	2.83754e-15	2.83754e-15	2.83754e-15	2.83754e-15	2.83754e-15	2.83754e-15	2.83754e-15	2.839e-15	2.839e-15	2.839e-15	2.839e-15	2.839e-15	2.839e-15	2.839e-15	2.839e-15	2.839e-15	2.839e-15	2.839e-15	2.839e-15	2.839e-15	2.839e-15	2.839e-15	2.839e-15	2.839e-15	2.839e-15	2.839e-15	2.839e-15	2.839e-15	2.839e-15	2.839e-15	2.839e-15	2.839e-15	2.839e-15	2.839e-15	2.839e-15	2.839e-15	2.839e-15	2.839e-15	2.839e-15	2.839e-15	2.839e-15	2.839e-15	2.839e-15	2.839e-15	2.839e-15	2.839e-15	2.839e-15	1.06472e-09	5.21614e-08	5.21614e-08	3.02325e-09	0.000120604	1.06472e-09	5.21614e-08	5.21614e-08	9.77674e-08	5.07807e-06	5.89193e-06	4.82804e-06	0.00990937	2.54464e-08	2.06826e-09	6.30541e-08	2.76203e-07	1.509e-07	6.62457e-06	4.90387e-06	0.0104024	2.81854e-08	6.68319e-10	7.7258e-08	8.4082e-07	2.94052e-06	6.60795e-06	4.90993e-06	0.00914436	2.81843e-08	6.68665e-10	7.72599e-08	1.73199e-06	9.08435e-07	6.60837e-06	4.91001e-06	0.00878746	2.81843e-08	6.68665e-10	7.72599e-08	2.13573e-06	4.19499e-06	6.60837e-06	4.91001e-06	0.00865231	2.81843e-08	6.68665e-10	7.72599e-08	2.20568e-06	1.19067e-06	6.60837e-06	4.91001e-06	0.0085972	2.81843e-08	6.68665e-10	7.72599e-08	2.2143e-06	5.81542e-06	6.60837e-06	4.91001e-06	0.00857407	2.81843e-08	6.68665e-10	7.72599e-08	2.2153e-06	2.49246e-06	6.30931e-09	4.91001e-06	0.00856423	2.81843e-08	6.68665e-10	7.72599e-08	0.922157	0.0089992	5.07567e-06	0.669594	8.24308e-06	0.13097	1.50924e-07	7.72599e-08	0.780763	0.000325252	2.56893e-10	0.233019	4.75379e-11	0.122147	1.92177e-09	5.53013e-05	0.0213222	0.000248509	1.45791e-09	0.000227814	8.80765e-13	0.00432617	1.33462e-07	5.72579e-06	0.00661713	0.000244305	5.82157e-10	0.000240836	5.60057e-13	0.0075301	1.32383e-07	9.70689e-05	0.00301949	0.00024314	5.81299e-10	0.000240743	5.59608e-13	0.00394284	1.32322e-07	3.64278e-06	0.00311719	0.851821	1.88138e-08	0.000240742	5.86135e-10	0.260816	0.00312502	0.000105166	1.35232e-06	0.0403544	5.83707e-10	3.74816e-07	1.43652e-08	0.0100563	0.000423248	3.77157e-06	1.35236e-06	0.000365613	5.85122e-10	3.7573e-07	1.89344e-08	0.00016487	0.000209077	0.768872	1.35235e-06	0.000224778	5.85122e-10	3.7573e-07	1.89359e-08	0.000157897	0.000208602	0.128064	1.35235e-06	0.000207858	5.85122e-10	3.7573e-07	1.89359e-08	0.000157872	0.000208602	0.000290098	1.35235e-06	0.113972	5.85122e-10	3.7573e-07	1.89359e-08	0.000157872	0.000208602	0.00024163	1.35235e-06	0.00068527	5.85122e-10	3.7573e-07	5.85098e-10	1.46451e-05	1.35556e-06	0.000241566	1.35235e-06	0.000834742	5.85122e-10	3.7573e-07	5.85255e-10	1.45884e-05	1.3539e-06	0.000241565	1.35235e-06	0.000834738	5.85122e-10	3.7573e-07	5.85255e-10	1.45884e-05	1.3539e-06	3.76097e-07	1.35235e-06	0.000834738	5.85122e-10	3.7573e-07	5.85255e-10	1.45884e-05	1.3539e-06	3.76255e-07	1.35235e-06	0.000834738	5.85122e-10	3.7573e-07	5.85255e-10	1.45884e-05	1.3539e-06	3.76255e-07	1.35235e-06	3.3586e-05	5.85122e-10	3.7573e-07	5.85255e-10	1.45884e-05	1.3539e-06	3.76255e-07	1.35235e-06	3.36487e-05	5.85122e-10	3.7573e-07	5.85255e-10	1.45884e-05	1.3539e-06	3.76255e-07	1.35235e-06	3.36487e-05	5.85122e-10	3.7573e-07	5.85255e-10	1.45884e-05	1.3539e-06	3.76255e-07	1.35235e-06	3.36487e-05	5.85122e-10	3.7573e-07	5.85255e-10	1.45884e-05	1.3539e-06	3.76255e-07	1.35235e-06	3.36487e-05	5.85122e-10	3.7573e-07	5.85255e-10	1.45884e-05	1.3539e-06	3.76255e-07	1.35235e-06	3.36487e-05	5.85122e-10	3.7573e-07	5.85255e-10	1.45884e-05	1.3539e-06	3.76255e-07	1.35235e-06	3.36487e-05	5.85122e-10	3.7573e-07	5.85255e-10	1.45884e-05	1.3539e-06	3.76255e-07	1.35235e-06	3.36487e-05	5.85122e-10	3.7573e-07	5.85255e-10	1.45884e-05	1.3539e-06	3.76255e-07	1.35235e-06	3.36487e-05	5.85122e-10	3.7573e-07	5.85255e-10	1.45884e-05	1.3539e-06	3.76255e-07	1.35235e-06	3.36487e-05	5.85122e-10	3.7573e-07	5.85255e-10	1.45884e-05	1.3539e-06	3.76255e-07	1.35235e-06	3.36487e-05	5.85122e-10	3.7573e-07	5.85255e-10	1.45884e-05	1.3539e-06	3.76255e-07	1.35235e-06	3.36487e-05	5.85122e-10	3.7573e-07	5.85255e-10	1.45884e-05	1.3539e-06	3.76255e-07	1.35235e-06	3.36487e-05	5.85122e-10	3.7573e-07	5.85255e-10	1.45884e-05	1.3539e-06	3.76255e-07	1.35235e-06	3.36487e-05	5.85122e-10	3.7573e-07	5.85255e-10	1.45884e-05	1.3539e-06	3.76255e-07	1.35235e-06	3.36487e-05	5.85122e-10	3.7573e-07	5.85255e-10	1.45884e-05	1.3539e-06	3.76255e-07	0	0	0	0	0	0	0	0	9.51579e-05	9.51579e-05	9.51579e-05	9.51579e-05	9.51579e-05	9.51579e-05	9.51579e-05	9.51579e-05	7.89859e-05	7.89859e-05	7.89859e-05	7.89859e-05	7.89859e-05	7.89859e-05	7.89859e-05	7.89859e-05	7.89879e-05	7.89879e-05	7.89879e-05	7.89879e-05	7.89879e-05	7.89879e-05	7.89879e-05	7.89879e-05	4.1966e-13	4.1966e-13	4.1966e-13	4.1966e-13	4.1966e-13	4.1966e-13	4.1966e-13	4.1966e-13	4.19492e-13	4.19492e-13	4.19492e-13	4.19492e-13	4.19492e-13	4.19492e-13	4.19492e-13	4.19492e-13	4.19492e-13	4.19492e-13	4.19492e-13	4.19492e-13	4.19492e-13	4.19492e-13	4.19492e-13	4.19492e-13	4.19492e-13	4.19492e-13	4.19492e-13	4.19492e-13	4.19492e-13	4.19492e-13	4.19492e-13	4.19492e-13	4.19492e-13	4.19492e-13	4.19492e-13	4.19492e-13	4.19492e-13	4.19492e-13	4.19492e-13	4.19492e-13	4.19492e-13	4.19492e-13	4.19492e-13	4.19492e-13	4.19492e-13	4.19492e-13	4.19492e-13	4.19492e-13	6.81297e-09	2.06249e-08	2.06249e-08	2.06249e-08	7.89563e-05	2.06249e-08	7.89563e-05	7.89563e-05	9.30847e-10	1.04854e-12	9.44956e-14	3.95506e-06	8.71224e-09	7.0669e-06	3.61768e-05	2.17192e-07	9.43023e-09	4.64575e-11	9.30483e-14	4.73898e-06	7.35033e-08	7.56165e-06	0.0001529	1.1924e-07	8.49051e-09	3.24353e-13	9.30753e-14	4.73831e-06	7.56535e-08	7.56733e-06	0.000153	1.19237e-07	7.8127e-09	3.63449e-10	9.30746e-14	4.7383e-06	7.60086e-08	7.56747e-06	0.000153	1.19237e-07	7.62701e-09	1.05938e-12	9.30746e-14	4.7383e-06	7.61464e-08	7.56749e-06	0.000153	1.19237e-07	7.59858e-09	2.28143e-10	9.30746e-14	4.7383e-06	7.62034e-08	7.56749e-06	0.000153	1.19237e-07	7.59514e-09	1.77247e-12	9.30746e-14	4.7383e-06	7.62274e-08	7.56749e-06	0.000153	1.19237e-07	7.59475e-09	2.50857e-10	4.12364e-16	4.7383e-06	7.62377e-08	7.56749e-06	0.000153	1.19237e-07	0.0204858	1.32909e-07	2.51446e-10	0.100925	3.37787e-10	0.0136494	6.77964e-07	5.04363e-13	0.0107209	8.34966e-05	6.73316e-08	0.0255357	2.91905e-14	0.00110992	4.65945e-11	4.12246e-15	0.000328439	0.000135682	2.91986e-05	0.000144163	1.2558e-11	2.98001e-08	1.7228e-11	6.1688e-15	0.00320809	0.00013332	1.02998e-05	0.000135825	2.55576e-11	7.80517e-06	2.5401e-11	4.51312e-15	0.0157741	0.000132986	1.04123e-05	0.000135775	2.5579e-11	2.45565e-08	2.54164e-11	6.49626e-15	0.015876	0.0759425	0.000156411	0.000135775	5.77345e-09	0.000140107	5.73672e-09	4.57816e-15	9.72314e-06	0.000165298	2.46554e-07	8.82245e-07	9.79731e-08	9.35892e-08	1.76248e-07	3.14871e-12	9.54767e-06	9.4423e-06	2.46376e-07	8.8519e-07	8.66445e-08	3.27596e-06	8.67251e-08	9.18068e-08	9.54754e-06	0.000564729	2.46377e-07	8.85195e-07	8.66359e-08	3.1916e-06	8.65859e-08	1.48524e-06	9.54754e-06	0.000548779	2.46377e-07	8.85195e-07	8.66359e-08	3.19139e-06	8.65856e-08	1.73899e-08	9.54754e-06	0.00454363	2.46377e-07	8.85195e-07	8.66359e-08	3.19139e-06	8.65856e-08	1.24149e-08	9.54754e-06	0.000226086	2.46377e-07	8.85195e-07	5.76664e-09	8.86657e-07	5.76329e-09	1.24046e-08	9.54754e-06	0.000183939	2.46377e-07	8.85195e-07	5.76197e-09	8.84834e-07	5.75125e-09	1.24046e-08	9.54754e-06	0.000183924	2.46377e-07	8.85195e-07	5.76197e-09	8.8483e-07	5.75123e-09	3.83287e-10	9.54754e-06	0.000183924	2.46377e-07	8.85195e-07	5.76197e-09	8.8483e-07	5.75123e-09	3.83016e-10	9.54754e-06	0.000183924	2.46377e-07	8.85195e-07	5.76197e-09	8.8483e-07	5.75123e-09	3.83016e-10	9.54754e-06	6.3796e-05	2.46377e-07	8.85195e-07	5.76197e-09	8.8483e-07	5.75123e-09	3.83016e-10	9.54754e-06	6.35796e-05	2.46377e-07	8.85195e-07	5.76197e-09	8.8483e-07	5.75123e-09	3.83016e-10	9.54754e-06	6.35793e-05	2.46377e-07	8.85195e-07	5.76197e-09	8.8483e-07	5.75123e-09	3.83016e-10	9.54754e-06	6.35793e-05	2.46377e-07	8.85195e-07	5.76197e-09	8.8483e-07	5.75123e-09	3.83016e-10	9.54754e-06	6.35793e-05	2.46377e-07	8.85195e-07	5.76197e-09	8.8483e-07	5.75123e-09	3.83016e-10	9.54754e-06	6.35793e-05	2.46377e-07	8.85195e-07	5.76197e-09	8.8483e-07	5.75123e-09	3.83016e-10	9.54754e-06	6.35793e-05	2.46377e-07	8.85195e-07	5.76197e-09	8.8483e-07	5.75123e-09	3.83016e-10	9.54754e-06	6.35793e-05	2.46377e-07	8.85195e-07	5.76197e-09	8.8483e-07	5.75123e-09	3.83016e-10	9.54754e-06	6.35793e-05	2.46377e-07	8.85195e-07	5.76197e-09	8.8483e-07	5.75123e-09	3.83016e-10	9.54754e-06	6.35793e-05	2.46377e-07	8.85195e-07	5.76197e-09	8.8483e-07	5.75123e-09	3.83016e-10	9.54754e-06	6.35793e-05	2.46377e-07	8.85195e-07	5.76197e-09	8.8483e-07	5.75123e-09	3.83016e-10	9.54754e-06	6.35793e-05	2.46377e-07	8.85195e-07	5.76197e-09	8.8483e-07	5.75123e-09	3.83016e-10	9.54754e-06	6.35793e-05	2.46377e-07	8.85195e-07	5.76197e-09	8.8483e-07	5.75123e-09	3.83016e-10	9.54754e-06	6.35793e-05	2.46377e-07	8.85195e-07	5.76197e-09	8.8483e-07	5.75123e-09	3.83016e-10	9.54754e-06	6.35793e-05	2.46377e-07	8.85195e-07	5.76197e-09	8.8483e-07	5.75123e-09	3.83016e-10	0	0	0	0	0	0	0	0	9.51579e-05	9.51579e-05	9.51579e-05	9.51579e-05	9.51579e-05	9.51579e-05	9.51579e-05	9.51579e-05	0.000112365	0.000112365	0.000112365	0.000112365	0.000112365	0.000112365	0.000112365	0.000112365	0.000112367	0.000112367	0.000112367	0.000112367	0.000112367	0.000112367	0.000112367	0.000112367	1.4144e-08	1.4144e-08	1.4144e-08	1.4144e-08	1.4144e-08	1.4144e-08	1.4144e-08	1.4144e-08	1.41488e-08	1.41488e-08	1.41488e-08	1.41488e-08	1.41488e-08	1.41488e-08	1.41488e-08	1.41488e-08	1.41488e-08	1.41488e-08	1.41488e-08	1.41488e-08	1.41488e-08	1.41488e-08	1.41488e-08	1.41488e-08	1.41488e-08	1.41488e-08	1.41488e-08	1.41488e-08	1.41488e-08	1.41488e-08	1.41488e-08	1.41488e-08	1.41488e-08	1.41488e-08	1.41488e-08	1.41488e-08	1.41488e-08	1.41488e-08	1.41488e-08	1.41488e-08	1.41488e-08	1.41488e-08	1.41488e-08	1.41488e-08	1.41488e-08	1.41488e-08	1.41488e-08	1.41488e-08	1.2975e-06	1.56747e-06	1.56747e-06	2.29468e-06	0.000112406	6.51568e-06	0.206322	0.206322	4.62524e-05	0.00199343	0.0230796	9.52051e-08	0.0604392	1.34698e-07	0.222731	0.843559	1.01841e-05	0.000688977	0.0234873	7.91806e-08	0.00567754	1.29628e-07	0.111814	0.882086	1.18325e-05	0.0116565	0.0234794	7.91938e-08	0.005497	1.29524e-07	0.111792	0.882088	1.30485e-05	0.000201141	0.0234796	7.91939e-08	0.00546704	1.29521e-07	0.111792	0.882088	1.34231e-05	0.00580818	0.0234796	7.91939e-08	0.00545548	1.29521e-07	0.111792	0.882088	1.34823e-05	0.000262548	0.0234796	7.91939e-08	0.00545073	1.29521e-07	0.111792	0.882088	1.34895e-05	0.00430131	0.0234796	7.91939e-08	0.00544872	1.29521e-07	0.111792	0.882088	1.34903e-05	0.000245095	0.00185248	7.91939e-08	0.00544786	1.29521e-07	0.111792	0.882088	0.0313631	0.568511	0.851326	9.20532e-06	0.000422605	1.29521e-07	5.31271e-06	1.39902e-06	0.040905	0.0109669	0.0768136	5.64118e-06	4.39013e-06	5.15114e-08	2.69488e-11	5.62655e-13	0.263478	0.00859421	0.000192742	0.000139984	1.3748e-07	2.52704e-05	6.61275e-11	3.22952e-13	0.00760489	0.00870318	0.000380165	0.000146898	9.72161e-08	9.96046e-07	5.33874e-11	4.70729e-13	0.00297872	0.00871433	0.000377657	0.000146919	9.71766e-08	2.85052e-05	5.33627e-11	3.03802e-13	0.00297203	0.0681522	0.00135798	0.000146919	1.25896e-06	6.43802e-08	2.36421e-13	4.70193e-13	6.08353e-05	0.00510791	2.17105e-05	1.36288e-05	4.02567e-06	6.58333e-07	2.43842e-11	7.05517e-10	6.17851e-05	0.0243329	2.17419e-05	1.3604e-05	4.53313e-06	9.60492e-08	3.62149e-11	1.26307e-13	6.17858e-05	0.000259409	2.17419e-05	1.3604e-05	4.53347e-06	9.72856e-08	3.62762e-11	2.67263e-14	6.17858e-05	0.000260419	2.17419e-05	1.3604e-05	4.53347e-06	9.72925e-08	3.62765e-11	4.11755e-13	6.17858e-05	0.000384926	2.17419e-05	1.3604e-05	4.53347e-06	9.72925e-08	3.62765e-11	5.20126e-13	6.17858e-05	0.000112113	2.17419e-05	1.3604e-05	1.25952e-06	3.50191e-07	5.45004e-10	5.20506e-13	6.17858e-05	0.000133255	2.17419e-05	1.3604e-05	1.26038e-06	3.50726e-07	5.45751e-10	5.20506e-13	6.17858e-05	0.00013327	2.17419e-05	1.3604e-05	1.26038e-06	3.50727e-07	5.45754e-10	1.68455e-11	6.17858e-05	0.00013327	2.17419e-05	1.3604e-05	1.26038e-06	3.50727e-07	5.45754e-10	1.68571e-11	6.17858e-05	0.00013327	2.17419e-05	1.3604e-05	1.26038e-06	3.50727e-07	5.45754e-10	1.68571e-11	6.17858e-05	0.000109615	2.17419e-05	1.3604e-05	1.26038e-06	3.50727e-07	5.45754e-10	1.68571e-11	6.17858e-05	0.000109872	2.17419e-05	1.3604e-05	1.26038e-06	3.50727e-07	5.45754e-10	1.68571e-11	6.17858e-05	0.000109872	2.17419e-05	1.3604e-05	1.26038e-06	3.50727e-07	5.45754e-10	1.68571e-11	6.17858e-05	0.000109872	2.17419e-05	1.3604e-05	1.26038e-06	3.50727e-07	5.45754e-10	1.68571e-11	6.17858e-05	0.000109872	2.17419e-05	1.3604e-05	1.26038e-06	3.50727e-07	5.45754e-10	1.68571e-11	6.17858e-05	0.000109872	2.17419e-05	1.3604e-05	1.26038e-06	3.50727e-07	5.45754e-10	1.68571e-11	6.17858e-05	0.000109872	2.17419e-05	1.3604e-05	1.26038e-06	3.50727e-07	5.45754e-10	1.68571e-11	6.17858e-05	0.000109872	2.17419e-05	1.3604e-05	1.26038e-06	3.50727e-07	5.45754e-10	1.68571e-11	6.17858e-05	0.000109872	2.17419e-05	1.3604e-05	1.26038e-06	3.50727e-07	5.45754e-10	1.68571e-11	6.17858e-05	0.000109872	2.17419e-05	1.3604e-05	1.26038e-06	3.50727e-07	5.45754e-10	1.68571e-11	6.17858e-05	0.000109872	2.17419e-05	1.3604e-05	1.26038e-06	3.50727e-07	5.45754e-10	1.68571e-11	6.17858e-05	0.000109872	2.17419e-05	1.3604e-05	1.26038e-06	3.50727e-07	5.45754e-10	1.68571e-11	6.17858e-05	0.000109872	2.17419e-05	1.3604e-05	1.26038e-06	3.50727e-07	5.45754e-10	1.68571e-11	6.17858e-05	0.000109872	2.17419e-05	1.3604e-05	1.26038e-06	3.50727e-07	5.45754e-10	1.68571e-11	6.17858e-05	0.000109872	2.17419e-05	1.3604e-05	1.26038e-06	3.50727e-07	5.45754e-10	1.68571e-11	0	0	0	0	0	0	0	0	9.51579e-05	9.51579e-05	9.51579e-05	9.51579e-05	9.51579e-05	9.51579e-05	9.51579e-05	9.51579e-05	0.000113013	0.000113013	0.000113013	0.000113013	0.000113013	0.000113013	0.000113013	0.000113013	0.00011302	0.00011302	0.00011302	0.00011302	0.00011302	0.00011302	0.00011302	0.00011302	8.80158e-06	8.80158e-06	8.80158e-06	8.80158e-06	8.80158e-06	8.80158e-06	8.80158e-06	8.80158e-06	8.80159e-06	8.80159e-06	8.80159e-06	8.80159e-06	8.80159e-06	8.80159e-06	8.80159e-06	8.80159e-06	8.80159e-06	8.80159e-06	8.80159e-06	8.80159e-06	8.80159e-06	8.80159e-06	8.80159e-06	8.80159e-06	8.80159e-06	8.80159e-06	8.80159e-06	8.80159e-06	8.80159e-06	8.80159e-06	8.80159e-06	8.80159e-06	8.80159e-06	8.80159e-06	8.80159e-06	8.80159e-06	8.80159e-06	8.80159e-06	8.80159e-06	8.80159e-06	8.80159e-06	8.80159e-06	8.80159e-06	8.80159e-06	8.80159e-06	8.80159e-06	8.80159e-06	8.80159e-06	3.16299e-05	3.22419e-05	3.22419e-05	3.73363e-05	0.00011302	0.00011302	0.302039	0.302039	1.99582e-05	0.000794327	0.00377393	1.04586e-07	0.0020303	0.000472704	0.998583	0.999385	9.40498e-05	0.000681147	0.00306831	9.37071e-08	0.000497892	0.000440397	0.998245	0.999632	1.22847e-05	0.00230613	0.00308207	9.35009e-08	0.000622341	0.000440199	0.998244	0.999632	3.3838e-06	0.000114836	0.00308171	9.3498e-08	0.000668556	0.000440195	0.998244	0.999632	2.32816e-06	0.00110148	0.00308172	9.3498e-08	0.000687459	0.000440195	0.998244	0.999632	2.19807e-06	0.000129202	0.00308172	9.3498e-08	0.000695406	0.000440195	0.998244	0.999632	2.18283e-06	0.000743675	0.00308172	9.3498e-08	0.000698786	0.000440195	0.998244	0.999632	2.18106e-06	9.03179e-05	0.00148511	9.3498e-08	0.000700229	0.000440195	0.998244	0.999632	2.28611e-05	0.00154185	0.0205868	3.62703e-07	0.000337328	8.27318e-05	0.478805	0.252955	3.28461e-05	2.04899e-05	0.0246967	3.7413e-07	5.76395e-05	3.10704e-05	5.7406e-05	1.5222e-10	0.00159521	1.78605e-05	0.000101232	0.000104334	1.62291e-05	0.0259021	7.98961e-08	9.06945e-09	0.00100878	1.81162e-05	0.000229546	0.000122699	1.51196e-05	0.00128341	5.10087e-08	5.68984e-11	0.00033461	1.81848e-05	0.0002301	0.000122755	1.51224e-05	0.0269219	5.09954e-08	2.03369e-08	0.000325157	2.69293e-05	0.000331696	0.000122755	3.143e-05	1.40368e-05	2.15254e-12	4.75679e-11	0.000100423	3.98081e-05	8.56156e-05	6.23292e-05	4.82903e-05	1.13825e-07	3.02542e-11	1.70906e-06	0.000102178	0.00125428	8.53951e-05	6.21615e-05	4.53994e-05	1.14296e-07	5.32026e-11	5.97608e-15	0.00010218	0.000127784	8.53949e-05	6.21612e-05	4.53979e-05	1.17164e-07	5.33895e-11	4.73619e-15	0.00010218	0.000134338	8.53949e-05	6.21612e-05	4.53979e-05	1.17183e-07	5.33898e-11	5.8826e-13	0.00010218	0.000140025	8.53949e-05	6.21612e-05	4.53979e-05	1.17183e-07	5.33898e-11	8.51364e-13	0.00010218	9.81013e-05	8.53949e-05	6.21612e-05	3.14903e-05	1.2634e-06	8.21767e-09	8.52157e-13	0.00010218	0.000114944	8.53949e-05	6.21612e-05	3.15205e-05	1.26845e-06	8.23709e-09	8.52157e-13	0.00010218	0.000114947	8.53949e-05	6.21612e-05	3.15205e-05	1.26846e-06	8.23711e-09	5.47468e-10	0.00010218	0.000114947	8.53949e-05	6.21612e-05	3.15205e-05	1.26846e-06	8.23711e-09	5.48086e-10	0.00010218	0.000114947	8.53949e-05	6.21612e-05	3.15205e-05	1.26846e-06	8.23711e-09	5.48087e-10	0.00010218	0.000112594	8.53949e-05	6.21612e-05	3.15205e-05	1.26846e-06	8.23711e-09	5.48087e-10	0.00010218	0.000112857	8.53949e-05	6.21612e-05	3.15205e-05	1.26846e-06	8.23711e-09	5.48087e-10	0.00010218	0.000112857	8.53949e-05	6.21612e-05	3.15205e-05	1.26846e-06	8.23711e-09	5.48087e-10	0.00010218	0.000112857	8.53949e-05	6.21612e-05	3.15205e-05	1.26846e-06	8.23711e-09	5.48087e-10	0.00010218	0.000112857	8.53949e-05	6.21612e-05	3.15205e-05	1.26846e-06	8.23711e-09	5.48087e-10	0.00010218	0.000112857	8.53949e-05	6.21612e-05	3.15205e-05	1.26846e-06	8.23711e-09	5.48087e-10	0.00010218	0.000112857	8.53949e-05	6.21612e-05	3.15205e-05	1.26846e-06	8.23711e-09	5.48087e-10	0.00010218	0.000112857	8.53949e-05	6.21612e-05	3.15205e-05	1.26846e-06	8.23711e-09	5.48087e-10	0.00010218	0.000112857	8.53949e-05	6.21612e-05	3.15205e-05	1.26846e-06	8.23711e-09	5.48087e-10	0.00010218	0.000112857	8.53949e-05	6.21612e-05	3.15205e-05	1.26846e-06	8.23711e-09	5.48087e-10	0.00010218	0.000112857	8.53949e-05	6.21612e-05	3.15205e-05	1.26846e-06	8.23711e-09	5.48087e-10	0.00010218	0.000112857	8.53949e-05	6.21612e-05	3.15205e-05	1.26846e-06	8.23711e-09	5.48087e-10	0.00010218	0.000112857	8.53949e-05	6.21612e-05	3.15205e-05	1.26846e-06	8.23711e-09	5.48087e-10	0.00010218	0.000112857	8.53949e-05	6.21612e-05	3.15205e-05	1.26846e-06	8.23711e-09	5.48087e-10	0.00010218	0.000112857	8.53949e-05	6.21612e-05	3.15205e-05	1.26846e-06	8.23711e-09	5.48087e-10	0	0	0	0	0	0	0	0	9.51579e-05	9.51579e-05	9.51579e-05	9.51579e-05	9.51579e-05	9.51579e-05	9.51579e-05	9.51579e-05	0.000134387	0.000134387	0.000134387	0.000134387	0.000134387	0.000134387	0.000134387	0.000134387	0.000134414	0.000134414	0.000134414	0.000134414	0.000134414	0.000134414	0.000134414	0.000134414	8.70203e-05	8.70203e-05	8.70203e-05	8.70203e-05	8.70203e-05	8.70203e-05	8.70203e-05	8.70203e-05	8.70346e-05	8.70346e-05	8.70346e-05	8.70346e-05	8.70346e-05	8.70346e-05	8.70346e-05	8.70346e-05	8.70346e-05	8.70346e-05	8.70346e-05	8.70346e-05	8.70346e-05	8.70346e-05	8.70346e-05	8.70346e-05	8.70346e-05	8.70346e-05	8.70346e-05	8.70346e-05	8.70346e-05	8.70346e-05	8.70346e-05	8.70346e-05	8.70346e-05	8.70346e-05	8.70346e-05	8.70346e-05	8.70346e-05	8.70346e-05	8.70346e-05	8.70346e-05	8.70346e-05	8.70346e-05	8.70346e-05	8.70346e-05	8.70346e-05	8.70346e-05	8.70346e-05	8.70346e-05	0.000108187	0.000108311	0.000108311	0.000111284	0.000134436	0.000196794	0.00955087	0.00955087	0.085353	2.98323e-05	0.000232567	0.00602002	2.27559e-05	0.938626	0.842673	0.190552	0.968919	0.00558853	0.0001885	0.00535118	2.18658e-06	0.942614	0.921967	0.197461	0.805111	0.000367893	0.00018936	0.0053393	2.7317e-06	0.942579	0.92204	0.197458	0.527658	0.0245989	0.000189338	0.00533914	2.93774e-06	0.942578	0.92204	0.197458	0.43327	0.000788247	0.000189338	0.00533914	3.02209e-06	0.942578	0.92204	0.197458	0.419016	0.019136	0.000189338	0.00533914	3.05756e-06	0.942578	0.92204	0.197458	0.4173	0.00114397	0.000189338	0.00533914	3.07264e-06	0.942578	0.92204	0.197458	0.4171	0.0221744	0.000167018	0.00533914	3.07909e-06	0.942578	0.92204	0.197458	0.519899	0.00437936	0.000344443	0.00672283	2.71848e-06	0.884518	0.58722	0.0140393	0.384027	0.36866	0.0649347	0.00570204	1.62642e-06	0.641163	0.0131767	2.63604e-05	0.0358643	0.451331	0.000316595	0.00010708	4.81193e-05	0.00177071	1.44857e-05	0.00131145	0.000177763	0.44893	0.000151153	0.000136008	9.53738e-05	0.0588368	1.30001e-05	7.75587e-06	0.000161988	0.448412	0.000153642	0.000135964	9.54686e-05	0.00136943	1.2997e-05	0.00296861	0.000161371	0.458415	0.000163602	0.000135964	0.000108228	0.00334223	2.10073e-08	6.59797e-06	0.000131162	0.129026	0.00013077	0.000121084	0.000105315	5.2343e-07	1.26428e-07	0.011482	0.000133026	0.00893228	0.000130758	0.000121425	0.000115148	3.71875e-06	6.04287e-08	6.64251e-08	0.000133027	0.000145802	0.000130758	0.000121425	0.000115139	3.57391e-06	6.0625e-08	2.09025e-07	0.000133027	0.000137029	0.000130758	0.000121425	0.000115139	3.5743e-06	6.06252e-08	6.44315e-09	0.000133027	0.000137365	0.000130758	0.000121425	0.000115139	3.5743e-06	6.06252e-08	6.73207e-09	0.000133027	0.000104338	0.000130758	0.000121425	0.000108139	1.62414e-05	1.50797e-06	6.7369e-09	0.000133027	0.000134378	0.000130758	0.000121425	0.000108256	1.62562e-05	1.50811e-06	6.7369e-09	0.000133027	0.000134392	0.000130758	0.000121425	0.000108256	1.62562e-05	1.50811e-06	4.1837e-07	0.000133027	0.000134392	0.000130758	0.000121425	0.000108256	1.62562e-05	1.50811e-06	4.19118e-07	0.000133027	0.000134392	0.000130758	0.000121425	0.000108256	1.62562e-05	1.50811e-06	4.19118e-07	0.000133027	0.000134223	0.000130758	0.000121425	0.000108256	1.62562e-05	1.50811e-06	4.19118e-07	0.000133027	0.000134393	0.000130758	0.000121425	0.000108256	1.62562e-05	1.50811e-06	4.19118e-07	0.000133027	0.000134393	0.000130758	0.000121425	0.000108256	1.62562e-05	1.50811e-06	4.19118e-07	0.000133027	0.000134393	0.000130758	0.000121425	0.000108256	1.62562e-05	1.50811e-06	4.19118e-07	0.000133027	0.000134393	0.000130758	0.000121425	0.000108256	1.62562e-05	1.50811e-06	4.19118e-07	0.000133027	0.000134393	0.000130758	0.000121425	0.000108256	1.62562e-05	1.50811e-06	4.19118e-07	0.000133027	0.000134393	0.000130758	0.000121425	0.000108256	1.62562e-05	1.50811e-06	4.19118e-07	0.000133027	0.000134393	0.000130758	0.000121425	0.000108256	1.62562e-05	1.50811e-06	4.19118e-07	0.000133027	0.000134393	0.000130758	0.000121425	0.000108256	1.62562e-05	1.50811e-06	4.19118e-07	0.000133027	0.000134393	0.000130758	0.000121425	0.000108256	1.62562e-05	1.50811e-06	4.19118e-07	0.000133027	0.000134393	0.000130758	0.000121425	0.000108256	1.62562e-05	1.50811e-06	4.19118e-07	0.000133027	0.000134393	0.000130758	0.000121425	0.000108256	1.62562e-05	1.50811e-06	4.19118e-07	0.000133027	0.000134393	0.000130758	0.000121425	0.000108256	1.62562e-05	1.50811e-06	4.19118e-07	0.000133027	0.000134393	0.000130758	0.000121425	0.000108256	1.62562e-05	1.50811e-06	4.19118e-07	0.000133027	0.000134393	0.000130758	0.000121425	0.000108256	1.62562e-05	1.50811e-06	4.19118e-07	0	0	0	0	0	0	0	0	9.51579e-05	9.51579e-05	9.51579e-05	9.51579e-05	9.51579e-05	9.51579e-05	9.51579e-05	9.51579e-05	9.81353e-05	9.81353e-05	9.81353e-05	9.81353e-05	9.81353e-05	9.81353e-05	9.81353e-05	9.81353e-05	9.81317e-05	9.81317e-05	9.81317e-05	9.81317e-05	9.81317e-05	9.81317e-05	9.81317e-05	9.81317e-05	9.39096e-05	9.39096e-05	9.39096e-05	9.39096e-05	9.39096e-05	9.39096e-05	9.39096e-05	9.39096e-05	9.39385e-05	9.39385e-05	9.39385e-05	9.39385e-05	9.39385e-05	9.39385e-05	9.39385e-05	9.39385e-05	9.39385e-05	9.39385e-05	9.39385e-05	9.39385e-05	9.39385e-05	9.39385e-05	9.39385e-05	9.39385e-05	9.39385e-05	9.39385e-05	9.39385e-05	9.39385e-05	9.39385e-05	9.39385e-05	9.39385e-05	9.39385e-05	9.39385e-05	9.39385e-05	9.39385e-05	9.39385e-05	9.39385e-05	9.39385e-05	9.39385e-05	9.39385e-05	9.39385e-05	9.39385e-05	9.39385e-05	9.39385e-05	9.39385e-05	9.39385e-05	9.39385e-05	9.39385e-05	9.60274e-05	9.60312e-05	9.60312e-05	9.62986e-05	9.81617e-05	0.000113671	0.000344037	0.000344037	0.00247103	0.00184716	0.00265554	0.00397534	0.00144101	9.4329e-06	1.28343e-06	8.71128e-06	0.000460891	0.000470599	0.003162	0.00387481	0.000978019	9.89349e-06	7.12597e-07	7.83497e-06	0.00249967	0.00211022	0.00315019	0.00388193	0.000803732	9.89196e-06	7.12821e-07	7.83506e-06	0.00731199	0.00112751	0.0031505	0.00388202	0.000756985	9.89192e-06	7.12821e-07	7.83506e-06	0.00996892	0.00248867	0.00315049	0.00388202	0.000739536	9.89192e-06	7.12821e-07	7.83506e-06	0.010455	0.00129281	0.00315049	0.00388202	0.000732461	9.89192e-06	7.12821e-07	7.83506e-06	0.0105154	0.00291857	0.00315049	0.00388202	0.000729497	9.89192e-06	7.12821e-07	7.83506e-06	0.0105225	0.00186038	0.00311055	0.00388202	0.000728238	9.89192e-06	7.12821e-07	7.83506e-06	0.0109782	0.00781441	0.00285759	0.00397424	0.000718452	8.43767e-06	4.8221e-07	4.67535e-06	0.00898499	0.0125682	7.21946e-05	0.00349115	0.000968248	9.98404e-06	1.57366e-07	0.0106938	0.000745557	0.0112321	0.000144981	0.000105203	0.000123169	1.86192e-06	5.47343e-05	0.000311696	9.65006e-05	0.0111652	0.000101146	9.81939e-05	9.50171e-05	2.42656e-06	6.50772e-05	0.0210479	9.79759e-05	0.011134	0.000100562	9.81636e-05	9.49653e-05	1.90446e-06	6.50648e-05	0.000158709	0.000100444	0.0111476	0.000101208	9.81636e-05	9.61885e-05	5.62516e-07	7.82667e-06	0.0240559	9.83309e-05	0.00356043	9.76618e-05	9.70137e-05	8.16268e-05	0.000260565	1.29063e-05	0.000216508	9.80504e-05	0.000312189	9.79596e-05	9.71373e-05	9.66624e-05	3.35411e-05	9.53501e-06	0.000497643	9.805e-05	0.000103025	9.79597e-05	9.71374e-05	9.66705e-05	3.29236e-05	9.5168e-06	0.000117032	9.805e-05	9.82139e-05	9.79597e-05	9.71374e-05	9.66705e-05	3.29201e-05	9.5168e-06	5.68525e-06	9.805e-05	9.82186e-05	9.79597e-05	9.71374e-05	9.66705e-05	3.29201e-05	9.5168e-06	4.87327e-06	9.805e-05	9.46959e-05	9.79597e-05	9.71374e-05	9.60539e-05	5.4115e-05	2.74397e-05	4.87195e-06	9.805e-05	9.81016e-05	9.79597e-05	9.71374e-05	9.60348e-05	5.39709e-05	2.74105e-05	4.87195e-06	9.805e-05	9.81059e-05	9.79597e-05	9.71374e-05	9.60348e-05	5.39709e-05	2.74105e-05	1.90202e-05	9.805e-05	9.81059e-05	9.79597e-05	9.71374e-05	9.60348e-05	5.39709e-05	2.74105e-05	1.90149e-05	9.805e-05	9.81059e-05	9.79597e-05	9.71374e-05	9.60348e-05	5.39709e-05	2.74105e-05	1.90149e-05	9.805e-05	9.81015e-05	9.79597e-05	9.71374e-05	9.60348e-05	5.39709e-05	2.74105e-05	1.90149e-05	9.805e-05	9.81207e-05	9.79597e-05	9.71374e-05	9.60348e-05	5.39709e-05	2.74105e-05	1.90149e-05	9.805e-05	9.81206e-05	9.79597e-05	9.71374e-05	9.60348e-05	5.39709e-05	2.74105e-05	1.90149e-05	9.805e-05	9.81206e-05	9.79597e-05	9.71374e-05	9.60348e-05	5.39709e-05	2.74105e-05	1.90149e-05	9.805e-05	9.81206e-05	9.79597e-05	9.71374e-05	9.60348e-05	5.39709e-05	2.74105e-05	1.90149e-05	9.805e-05	9.81206e-05	9.79597e-05	9.71374e-05	9.60348e-05	5.39709e-05	2.74105e-05	1.90149e-05	9.805e-05	9.81206e-05	9.79597e-05	9.71374e-05	9.60348e-05	5.39709e-05	2.74105e-05	1.90149e-05	9.805e-05	9.81206e-05	9.79597e-05	9.71374e-05	9.60348e-05	5.39709e-05	2.74105e-05	1.90149e-05	9.805e-05	9.81206e-05	9.79597e-05	9.71374e-05	9.60348e-05	5.39709e-05	2.74105e-05	1.90149e-05	9.805e-05	9.81206e-05	9.79597e-05	9.71374e-05	9.60348e-05	5.39709e-05	2.74105e-05	1.90149e-05	9.805e-05	9.81206e-05	9.79597e-05	9.71374e-05	9.60348e-05	5.39709e-05	2.74105e-05	1.90149e-05	9.805e-05	9.81206e-05	9.79597e-05	9.71374e-05	9.60348e-05	5.39709e-05	2.74105e-05	1.90149e-05	9.805e-05	9.81206e-05	9.79597e-05	9.71374e-05	9.60348e-05	5.39709e-05	2.74105e-05	1.90149e-05	9.805e-05	9.81206e-05	9.79597e-05	9.71374e-05	9.60348e-05	5.39709e-05	2.74105e-05	1.90149e-05	9.805e-05	9.81206e-05	9.79597e-05	9.71374e-05	9.60348e-05	5.39709e-05	2.74105e-05	1.90149e-05	0	0	0	0	0	0	0	0	9.51579e-05	9.51579e-05	9.51579e-05	9.51579e-05	9.51579e-05	9.51579e-05	9.51579e-05	9.51579e-05	8.17307e-05	8.17307e-05	8.17307e-05	8.17307e-05	8.17307e-05	8.17307e-05	8.17307e-05	8.17307e-05	8.17276e-05	8.17276e-05	8.17276e-05	8.17276e-05	8.17276e-05	8.17276e-05	8.17276e-05	8.17276e-05	8.00765e-05	8.00765e-05	8.00765e-05	8.00765e-05	8.00765e-05	8.00765e-05	8.00765e-05	8.00765e-05	8.00553e-05	8.00553e-05	8.00553e-05	8.00553e-05	8.00553e-05	8.00553e-05	8.00553e-05	8.00553e-05	8.00553e-05	8.00553e-05	8.00553e-05	8.00553e-05	8.00553e-05	8.00553e-05	8.00553e-05	8.00553e-05	8.00553e-05	8.00553e-05	8.00553e-05	8.00553e-05	8.00553e-05	8.00553e-05	8.00553e-05	8.00553e-05	8.00553e-05	8.00553e-05	8.00553e-05	8.00553e-05	8.00553e-05	8.00553e-05	8.00553e-05	8.00553e-05	8.00553e-05	8.00553e-05	8.00553e-05	8.00553e-05	8.00553e-05	8.00553e-05	8.00553e-05	8.00553e-05	8.32052e-05	0.000147142	0.000417695	8.09139e-05	8.32052e-05	8.08764e-05	8.0878e-05	8.08811e-05	4.38102e-06	2.04669e-07	4.62984e-08	0.00676404	2.53901e-07	0.00358554	2.2641e-05	2.0014e-06	1.67594e-05	3.44745e-07	4.72194e-08	0.00817447	3.08606e-06	0.00378632	4.37389e-05	1.42809e-06	2.07324e-05	3.03134e-08	4.71973e-08	0.00817635	3.0586e-06	0.00378941	4.3752e-05	1.42807e-06	2.37208e-05	1.61032e-06	4.71978e-08	0.00817638	3.03596e-06	0.00378949	4.37521e-05	1.42807e-06	2.46669e-05	6.57048e-08	4.71978e-08	0.00817638	3.02716e-06	0.00378949	4.37521e-05	1.42807e-06	2.48146e-05	1.28014e-06	4.71978e-08	0.00817638	3.02354e-06	0.00378949	4.37521e-05	1.42807e-06	2.48325e-05	9.41627e-08	4.71978e-08	0.00817638	3.02201e-06	0.00378949	4.37521e-05	1.42807e-06	2.48346e-05	1.54315e-06	4.60984e-08	0.00817638	3.02137e-06	0.00378949	4.37521e-05	1.42807e-06	2.39478e-05	2.19227e-07	3.75344e-08	0.00829693	2.95071e-06	0.00386606	4.46006e-05	1.45372e-06	1.57586e-05	1.51814e-05	1.5932e-07	0.00713286	3.31716e-06	0.00203952	4.4148e-05	0.000190907	8.03333e-07	1.87394e-05	0.000120855	8.67792e-05	6.02514e-05	2.09933e-06	6.42022e-05	0.000158655	3.1592e-05	1.84524e-05	5.282e-05	8.18619e-05	7.91466e-05	6.24989e-05	8.22393e-05	0.000271043	7.85835e-05	1.8413e-05	5.31213e-05	8.18441e-05	7.91672e-05	1.84993e-06	8.22736e-05	0.000145813	7.9276e-05	6.80644e-06	5.37515e-05	8.18441e-05	7.81604e-05	6.47318e-05	8.23692e-05	0.000279308	8.07423e-05	2.99146e-06	6.58471e-05	8.12424e-05	8.52628e-05	2.24619e-05	0.000136043	0.000145541	7.94058e-05	2.79758e-07	6.57912e-05	8.14255e-05	7.90273e-05	8.34258e-05	8.20328e-05	0.00155138	7.94047e-05	2.78128e-05	6.57911e-05	8.14258e-05	7.90227e-05	8.18398e-05	8.18461e-05	0.00470465	7.94047e-05	2.73465e-05	6.57911e-05	8.14258e-05	7.90227e-05	8.18313e-05	8.18456e-05	0.000108544	7.94047e-05	1.32441e-06	6.57911e-05	8.14258e-05	7.90227e-05	8.18313e-05	8.18456e-05	8.19234e-05	7.94047e-05	2.56155e-06	6.57911e-05	8.14258e-05	7.95302e-05	8.18182e-05	8.17982e-05	8.18553e-05	7.94047e-05	2.18185e-06	6.57911e-05	8.14258e-05	7.94725e-05	8.16284e-05	8.16605e-05	8.18551e-05	7.94047e-05	2.18161e-06	6.57911e-05	8.14258e-05	7.94725e-05	8.1628e-05	8.16602e-05	8.1752e-05	7.94047e-05	2.18161e-06	6.57911e-05	8.14258e-05	7.94725e-05	8.1628e-05	8.16602e-05	8.16914e-05	7.94047e-05	2.18161e-06	6.57911e-05	8.14258e-05	7.94725e-05	8.1628e-05	8.16602e-05	8.16914e-05	7.94047e-05	9.91317e-06	6.57911e-05	8.14258e-05	7.94725e-05	8.1628e-05	8.16602e-05	8.16914e-05	7.94047e-05	9.89088e-06	6.57911e-05	8.14258e-05	7.94725e-05	8.1628e-05	8.16602e-05	8.16914e-05	7.94047e-05	9.89087e-06	6.57911e-05	8.14258e-05	7.94725e-05	8.1628e-05	8.16602e-05	8.16914e-05	7.94047e-05	9.89087e-06	6.57911e-05	8.14258e-05	7.94725e-05	8.1628e-05	8.16602e-05	8.16914e-05	7.94047e-05	9.89087e-06	6.57911e-05	8.14258e-05	7.94725e-05	8.1628e-05	8.16602e-05	8.16914e-05	7.94047e-05	9.89087e-06	6.57911e-05	8.14258e-05	7.94725e-05	8.1628e-05	8.16602e-05	8.16914e-05	7.94047e-05	9.89087e-06	6.57911e-05	8.14258e-05	7.94725e-05	8.1628e-05	8.16602e-05	8.16914e-05	7.94047e-05	9.89087e-06	6.57911e-05	8.14258e-05	7.94725e-05	8.1628e-05	8.16602e-05	8.16914e-05	7.94047e-05	9.89087e-06	6.57911e-05	8.14258e-05	7.94725e-05	8.1628e-05	8.16602e-05	8.16914e-05	7.94047e-05	9.89087e-06	6.57911e-05	8.14258e-05	7.94725e-05	8.1628e-05	8.16602e-05	8.16914e-05	7.94047e-05	9.89087e-06	6.57911e-05	8.14258e-05	7.94725e-05	8.1628e-05	8.16602e-05	8.16914e-05	7.94047e-05	9.89087e-06	6.57911e-05	8.14258e-05	7.94725e-05	8.1628e-05	8.16602e-05	8.16914e-05	7.94047e-05	9.89087e-06	6.57911e-05	8.14258e-05	7.94725e-05	8.1628e-05	8.16602e-05	8.16914e-05	7.94047e-05	9.89087e-06	6.57911e-05	8.14258e-05	7.94725e-05	8.1628e-05	8.16602e-05	8.16914e-05	7.94047e-05	9.89087e-06	6.57911e-05	8.14258e-05	7.94725e-05	8.1628e-05	8.16602e-05	8.16914e-05	0	0	0	0	0	0	0	0	9.51579e-05	9.51579e-05	9.51579e-05	9.51579e-05	9.51579e-05	9.51579e-05	9.51579e-05	9.51579e-05	9.55713e-05	9.55713e-05	9.55713e-05	9.55713e-05	9.55713e-05	9.55713e-05	9.55713e-05	9.55713e-05	9.55835e-05	9.55835e-05	9.55835e-05	9.55835e-05	9.55835e-05	9.55835e-05	9.55835e-05	9.55835e-05	7.80245e-05	7.80245e-05	7.80245e-05	7.80245e-05	7.80245e-05	7.80245e-05	7.80245e-05	7.80245e-05	7.80119e-05	7.80119e-05	7.80119e-05	7.80119e-05	7.80119e-05	7.80119e-05	7.80119e-05	7.80119e-05	7.80119e-05	7.80119e-05	7.80119e-05	7.80119e-05	7.80119e-05	7.80119e-05	7.80119e-05	7.80119e-05	7.80119e-05	7.80119e-05	7.80119e-05	7.80119e-05	7.80119e-05	7.80119e-05	7.80119e-05	7.80119e-05	7.80119e-05	7.80119e-05	7.80119e-05	7.80119e-05	7.80119e-05	7.80119e-05	7.80119e-05	7.80119e-05	7.80119e-05	7.80119e-05	7.80119e-05	7.80119e-05	7.80119e-05	7.80119e-05	7.80119e-05	7.80119e-05	9.5568e-05	0.000713424	0.0269582	8.67541e-05	0.000114259	8.63473e-05	8.63969e-05	8.64909e-05	0.000374629	0.00110776	0.3447	5.26856e-08	9.07725e-05	6.81447e-06	0.00564142	0.000563685	0.00023844	0.114518	0.313972	4.30639e-08	5.45383e-06	6.20543e-06	0.0122788	0.000554326	6.27131e-05	0.0195735	0.314625	4.29996e-08	6.27858e-06	6.20025e-06	0.0122764	0.000554317	2.62109e-05	0.0186401	0.314609	4.29988e-08	6.59028e-06	6.20012e-06	0.0122764	0.000554317	2.03514e-05	0.0118087	0.314609	4.29988e-08	6.71581e-06	6.20012e-06	0.0122764	0.000554317	1.95757e-05	0.015801	0.314609	4.29988e-08	6.76825e-06	6.20012e-06	0.0122764	0.000554317	1.94839e-05	0.00824686	0.314609	4.29988e-08	6.79049e-06	6.20012e-06	0.0122764	0.000554317	1.94732e-05	0.00813154	0.266883	4.29988e-08	6.79999e-06	6.20012e-06	0.0122764	0.000554317	1.70233e-05	0.000459324	0.0496111	4.97687e-08	5.39613e-06	7.55272e-06	0.0146994	0.000649793	2.752e-05	5.55193e-06	0.00880161	6.40307e-08	3.17696e-06	5.60803e-06	0.0129877	6.94618e-09	0.00436855	6.94245e-06	2.86441e-06	9.5919e-05	4.38881e-05	0.000640148	0.000117002	7.88733e-08	6.37476e-05	7.09382e-06	8.24748e-06	0.000100223	6.82732e-05	0.000169537	0.00010361	2.57583e-09	7.65985e-05	7.12453e-06	8.26031e-06	0.000100252	6.83285e-05	0.000700847	0.000103612	1.36159e-07	7.43734e-05	3.4578e-07	9.27538e-06	0.000100252	6.02727e-05	0.000365055	0.000105621	2.31747e-09	7.95317e-05	3.43025e-06	2.66782e-05	9.31848e-05	7.68984e-05	3.5094e-06	5.01603e-05	1.20547e-07	8.07634e-05	0.000261606	2.66616e-05	9.29646e-05	6.77796e-05	9.22121e-05	9.58292e-05	1.29704e-08	8.07649e-05	2.42913e-06	2.66616e-05	9.29642e-05	6.77769e-05	9.53945e-05	9.62425e-05	1.30642e-07	8.07649e-05	2.54615e-06	2.66616e-05	9.29642e-05	6.7777e-05	9.54166e-05	9.62431e-05	7.0157e-05	8.07649e-05	2.19032e-08	2.66616e-05	9.29642e-05	6.7777e-05	9.54166e-05	9.62431e-05	9.72401e-05	8.07649e-05	9.77499e-08	2.66616e-05	9.29642e-05	7.21643e-05	9.51629e-05	9.53233e-05	9.73367e-05	8.07649e-05	9.93714e-08	2.66616e-05	9.29642e-05	7.22034e-05	9.56165e-05	9.55105e-05	9.73369e-05	8.07649e-05	9.93853e-08	2.66616e-05	9.29642e-05	7.22034e-05	9.56169e-05	9.55108e-05	9.53443e-05	8.07649e-05	9.93855e-08	2.66616e-05	9.29642e-05	7.22034e-05	9.56169e-05	9.55108e-05	9.54049e-05	8.07649e-05	9.93855e-08	2.66616e-05	9.29642e-05	7.22034e-05	9.56169e-05	9.55108e-05	9.5405e-05	8.07649e-05	1.07151e-06	2.66616e-05	9.29642e-05	7.22034e-05	9.56169e-05	9.55108e-05	9.5405e-05	8.07649e-05	1.07167e-06	2.66616e-05	9.29642e-05	7.22034e-05	9.56169e-05	9.55108e-05	9.5405e-05	8.07649e-05	1.07167e-06	2.66616e-05	9.29642e-05	7.22034e-05	9.56169e-05	9.55108e-05	9.5405e-05	8.07649e-05	1.07167e-06	2.66616e-05	9.29642e-05	7.22034e-05	9.56169e-05	9.55108e-05	9.5405e-05	8.07649e-05	1.07167e-06	2.66616e-05	9.29642e-05	7.22034e-05	9.56169e-05	9.55108e-05	9.5405e-05	8.07649e-05	1.07167e-06	2.66616e-05	9.29642e-05	7.22034e-05	9.56169e-05	9.55108e-05	9.5405e-05	8.07649e-05	1.07167e-06	2.66616e-05	9.29642e-05	7.22034e-05	9.56169e-05	9.55108e-05	9.5405e-05	8.07649e-05	1.07167e-06	2.66616e-05	9.29642e-05	7.22034e-05	9.56169e-05	9.55108e-05	9.5405e-05	8.07649e-05	1.07167e-06	2.66616e-05	9.29642e-05	7.22034e-05	9.56169e-05	9.55108e-05	9.5405e-05	8.07649e-05	1.07167e-06	2.66616e-05	9.29642e-05	7.22034e-05	9.56169e-05	9.55108e-05	9.5405e-05	8.07649e-05	1.07167e-06	2.66616e-05	9.29642e-05	7.22034e-05	9.56169e-05	9.55108e-05	9.5405e-05	8.07649e-05	1.07167e-06	2.66616e-05	9.29642e-05	7.22034e-05	9.56169e-05	9.55108e-05	9.5405e-05	8.07649e-05	1.07167e-06	2.66616e-05	9.29642e-05	7.22034e-05	9.56169e-05	9.55108e-05	9.5405e-05	8.07649e-05	1.07167e-06	2.66616e-05	9.29642e-05	7.22034e-05	9.56169e-05	9.55108e-05	9.5405e-05	8.07649e-05	1.07167e-06	2.66616e-05	9.29642e-05	7.22034e-05	9.56169e-05	9.55108e-05	9.5405e-05	0	0	0	0	0	0	0	0	9.51579e-05	9.51579e-05	9.51579e-05	9.51579e-05	9.51579e-05	9.51579e-05	9.51579e-05	9.51579e-05	5.36685e-05	5.36685e-05	5.36685e-05	5.36685e-05	5.36685e-05	5.36685e-05	5.36685e-05	5.36685e-05	5.36614e-05	5.36614e-05	5.36614e-05	5.36614e-05	5.36614e-05	5.36614e-05	5.36614e-05	5.36614e-05	1.62102e-05	1.62102e-05	1.62102e-05	1.62102e-05	1.62102e-05	1.62102e-05	1.62102e-05	1.62102e-05	1.61982e-05	1.61982e-05	1.61982e-05	1.61982e-05	1.61982e-05	1.61982e-05	1.61982e-05	1.61982e-05	1.61982e-05	1.61982e-05	1.61982e-05	1.61982e-05	1.61982e-05	1.61982e-05	1.61982e-05	1.61982e-05	1.61982e-05	1.61982e-05	1.61982e-05	1.61982e-05	1.61982e-05	1.61982e-05	1.61982e-05	1.61982e-05	1.61982e-05	1.61982e-05	1.61982e-05	1.61982e-05	1.61982e-05	1.61982e-05	1.61982e-05	1.61982e-05	1.61982e-05	1.61982e-05	1.61982e-05	1.61982e-05	1.61982e-05	1.61982e-05	1.61982e-05	1.61982e-05	3.66291e-05	0.00262023	0.858656	3.03205e-05	0.000152243	2.94855e-05	2.97741e-05	3.03205e-05	1.47278e-09	6.85855e-07	5.04188e-05	2.36314e-07	1.11646e-07	9.78948e-09	6.35336e-07	3.91986e-08	2.21946e-11	8.03009e-07	5.5445e-05	2.9176e-07	3.3358e-06	8.9959e-09	1.68468e-06	2.25225e-08	5.7445e-11	5.08138e-08	5.53285e-05	2.92062e-07	3.05313e-06	9.00572e-09	1.68335e-06	2.2522e-08	1.05129e-10	2.57338e-07	5.53315e-05	2.92066e-07	2.95233e-06	9.00596e-09	1.68335e-06	2.2522e-08	1.25276e-10	4.47096e-08	5.53314e-05	2.92066e-07	2.91397e-06	9.00596e-09	1.68335e-06	2.2522e-08	1.28693e-10	1.9985e-07	5.53314e-05	2.92066e-07	2.89831e-06	9.00598e-09	1.68335e-06	2.2522e-08	1.29113e-10	3.64948e-08	5.53314e-05	2.92066e-07	2.89172e-06	9.00598e-09	1.68335e-06	2.2522e-08	1.29162e-10	1.15571e-07	1.4264e-05	2.92066e-07	2.88893e-06	9.00598e-09	1.68335e-06	2.2522e-08	1.29168e-10	4.63944e-10	2.90565e-08	6.89988e-07	7.44404e-07	2.81683e-08	4.54886e-06	4.82671e-08	1.80708e-10	5.13262e-12	3.95368e-12	7.94561e-07	1.85388e-07	1.89354e-08	4.65667e-06	3.47877e-09	5.92961e-09	6.20361e-12	7.19046e-09	9.23779e-05	6.49268e-06	8.10932e-08	5.6086e-05	6.80904e-10	6.04236e-06	6.25394e-12	1.26153e-08	6.97432e-05	7.5996e-06	9.32263e-08	7.93854e-05	7.38437e-09	3.06025e-05	6.27462e-12	1.25379e-08	6.97644e-05	7.60113e-06	9.49718e-08	7.94565e-05	4.66301e-10	3.01989e-05	5.40623e-14	2.46922e-08	6.97643e-05	3.65722e-06	2.00598e-07	9.53713e-05	8.13213e-09	3.02037e-05	1.84999e-12	6.02914e-07	4.53903e-05	1.00976e-05	2.01172e-06	3.07412e-05	3.2827e-10	2.94862e-05	7.17651e-11	6.01715e-07	4.53057e-05	7.21155e-06	5.23676e-05	5.82883e-05	6.67782e-08	2.94858e-05	5.13168e-08	6.01715e-07	4.53057e-05	7.21117e-06	5.48131e-05	5.81499e-05	1.12019e-06	2.94858e-05	5.59443e-08	6.01715e-07	4.53057e-05	7.21117e-06	5.48113e-05	5.81495e-05	7.33087e-05	2.94858e-05	4.31808e-09	6.01715e-07	4.53057e-05	7.21117e-06	5.48112e-05	5.81495e-05	6.3937e-05	2.94858e-05	7.55089e-08	6.01715e-07	4.53057e-05	1.03961e-05	5.34279e-05	5.30763e-05	6.38741e-05	2.94858e-05	4.66952e-08	6.01715e-07	4.53057e-05	1.03791e-05	5.34492e-05	5.30427e-05	6.38741e-05	2.94858e-05	4.66887e-08	6.01715e-07	4.53057e-05	1.03791e-05	5.3449e-05	5.30426e-05	5.2536e-05	2.94858e-05	4.66887e-08	6.01715e-07	4.53057e-05	1.03791e-05	5.3449e-05	5.30426e-05	5.24166e-05	2.94858e-05	4.66887e-08	6.01715e-07	4.53057e-05	1.03791e-05	5.3449e-05	5.30426e-05	5.24165e-05	2.94858e-05	1.68049e-07	6.01715e-07	4.53057e-05	1.03791e-05	5.3449e-05	5.30426e-05	5.24165e-05	2.94858e-05	1.67296e-07	6.01715e-07	4.53057e-05	1.03791e-05	5.3449e-05	5.30426e-05	5.24165e-05	2.94858e-05	1.67295e-07	6.01715e-07	4.53057e-05	1.03791e-05	5.3449e-05	5.30426e-05	5.24165e-05	2.94858e-05	1.67295e-07	6.01715e-07	4.53057e-05	1.03791e-05	5.3449e-05	5.30426e-05	5.24165e-05	2.94858e-05	1.67295e-07	6.01715e-07	4.53057e-05	1.03791e-05	5.3449e-05	5.30426e-05	5.24165e-05	2.94858e-05	1.67295e-07	6.01715e-07	4.53057e-05	1.03791e-05	5.3449e-05	5.30426e-05	5.24165e-05	2.94858e-05	1.67295e-07	6.01715e-07	4.53057e-05	1.03791e-05	5.3449e-05	5.30426e-05	5.24165e-05	2.94858e-05	1.67295e-07	6.01715e-07	4.53057e-05	1.03791e-05	5.3449e-05	5.30426e-05	5.24165e-05	2.94858e-05	1.67295e-07	6.01715e-07	4.53057e-05	1.03791e-05	5.3449e-05	5.30426e-05	5.24165e-05	2.94858e-05	1.67295e-07	6.01715e-07	4.53057e-05	1.03791e-05	5.3449e-05	5.30426e-05	5.24165e-05	2.94858e-05	1.67295e-07	6.01715e-07	4.53057e-05	1.03791e-05	5.3449e-05	5.30426e-05	5.24165e-05	2.94858e-05	1.67295e-07	6.01715e-07	4.53057e-05	1.03791e-05	5.3449e-05	5.30426e-05	5.24165e-05	2.94858e-05	1.67295e-07	6.01715e-07	4.53057e-05	1.03791e-05	5.3449e-05	5.30426e-05	5.24165e-05	2.94858e-05	1.67295e-07	6.01715e-07	4.53057e-05	1.03791e-05	5.3449e-05	5.30426e-05	5.24165e-05	2.94858e-05	1.67295e-07	6.01715e-07	4.53057e-05	1.03791e-05	5.3449e-05	5.30426e-05	5.24165e-05	0	0	0	0	0	0	0	0	9.51579e-05	9.51579e-05	9.51579e-05	9.51579e-05	9.51579e-05	9.51579e-05	9.51579e-05	9.51579e-05	7.11989e-05	7.11989e-05	7.11989e-05	7.11989e-05	7.11989e-05	7.11989e-05	7.11989e-05	7.11989e-05	7.11983e-05	7.11983e-05	7.11983e-05	7.11983e-05	7.11983e-05	7.11983e-05	7.11983e-05	7.11983e-05	1.04168e-06	1.04168e-06	1.04168e-06	1.04168e-06	1.04168e-06	1.04168e-06	1.04168e-06	1.04168e-06	1.04146e-06	1.04146e-06	1.04146e-06	1.04146e-06	1.04146e-06	1.04146e-06	1.04146e-06	1.04146e-06	1.04146e-06	1.04146e-06	1.04146e-06	1.04146e-06	1.04146e-06	1.04146e-06	1.04146e-06	1.04146e-06	1.04146e-06	1.04146e-06	1.04146e-06	1.04146e-06	1.04146e-06	1.04146e-06	1.04146e-06	1.04146e-06	1.04146e-06	1.04146e-06	1.04146e-06	1.04146e-06	1.04146e-06	1.04146e-06	1.04146e-06	1.04146e-06	1.04146e-06	1.04146e-06	1.04146e-06	1.04146e-06	1.04146e-06	1.04146e-06	1.04146e-06	1.04146e-06	1.13942e-05	0.00275494	0.982888	9.53017e-06	0.00275494	8.65117e-06	9.53017e-06	1.13942e-05	5.12045e-06	0.000889358	0.97058	8.88125e-08	0.00066451	6.65267e-10	5.82448e-08	1.5296e-08	4.84012e-08	0.0137036	0.974246	8.19269e-08	0.00026687	6.19371e-10	1.05199e-07	9.55343e-09	1.87033e-07	0.00283867	0.974173	8.20445e-08	0.000228254	6.19204e-10	1.05174e-07	9.5533e-09	4.33607e-07	0.00405554	0.974175	8.20462e-08	0.000217818	6.19199e-10	1.05174e-07	9.5533e-09	5.53332e-07	0.00212745	0.974175	8.20462e-08	0.000213889	6.19199e-10	1.05174e-07	9.5533e-09	5.74496e-07	0.00351475	0.974175	8.20462e-08	0.000212289	6.19199e-10	1.05174e-07	9.5533e-09	5.77113e-07	0.00169493	0.974175	8.20462e-08	0.000211618	6.19199e-10	1.05174e-07	9.5533e-09	5.77418e-07	0.00220913	0.245009	8.20462e-08	0.000211333	6.19199e-10	1.05174e-07	9.5533e-09	3.07357e-06	4.1133e-06	1.56626e-05	1.69408e-06	1.81743e-06	3.02044e-08	2.17163e-06	5.08488e-08	4.09748e-06	3.81308e-09	8.40951e-12	1.80516e-06	7.68911e-09	2.64474e-08	2.15013e-06	1.83779e-08	0.000118056	4.58249e-09	1.46767e-12	0.000218239	6.11354e-08	3.77075e-07	0.000130992	9.6961e-10	1.46941e-05	4.65516e-09	3.21846e-12	0.000178091	7.40914e-08	2.07819e-07	0.00017774	2.65916e-08	4.61893e-05	4.66561e-09	3.19102e-12	0.000178099	7.41068e-08	4.55397e-07	0.000177796	5.72512e-10	4.60106e-05	3.60545e-10	3.44015e-11	0.000178099	5.72014e-09	4.67888e-07	0.00048031	3.00671e-08	1.99462e-05	1.50151e-08	5.17611e-09	3.91998e-05	6.86098e-08	6.97228e-06	6.10334e-05	2.58669e-10	1.98639e-05	2.7399e-07	5.18578e-09	3.91401e-05	6.16816e-08	7.70003e-05	0.000105735	3.43012e-07	1.98639e-05	5.97299e-08	5.1858e-09	3.91401e-05	6.16835e-08	7.95699e-05	0.000105747	2.53263e-06	1.98639e-05	6.17333e-08	5.1858e-09	3.91401e-05	6.16835e-08	7.95743e-05	0.000105747	0.000162676	1.98639e-05	7.99685e-07	5.1858e-09	3.91401e-05	6.16835e-08	7.95743e-05	0.000105747	0.000165315	1.98639e-05	3.59819e-06	5.1858e-09	3.91401e-05	2.22021e-07	6.91582e-05	6.43313e-05	0.000165309	1.98639e-05	2.87975e-06	5.1858e-09	3.91401e-05	2.21864e-07	6.92401e-05	6.43338e-05	0.000165309	1.98639e-05	2.88001e-06	5.1858e-09	3.91401e-05	2.21864e-07	6.92401e-05	6.43339e-05	5.73386e-05	1.98639e-05	2.88001e-06	5.1858e-09	3.91401e-05	2.21864e-07	6.92401e-05	6.43339e-05	5.72766e-05	1.98639e-05	2.88001e-06	5.1858e-09	3.91401e-05	2.21864e-07	6.92401e-05	6.43339e-05	5.72766e-05	1.98639e-05	8.00147e-07	5.1858e-09	3.91401e-05	2.21864e-07	6.92401e-05	6.43339e-05	5.72766e-05	1.98639e-05	7.98312e-07	5.1858e-09	3.91401e-05	2.21864e-07	6.92401e-05	6.43339e-05	5.72766e-05	1.98639e-05	7.9831e-07	5.1858e-09	3.91401e-05	2.21864e-07	6.92401e-05	6.43339e-05	5.72766e-05	1.98639e-05	7.9831e-07	5.1858e-09	3.91401e-05	2.21864e-07	6.92401e-05	6.43339e-05	5.72766e-05	1.98639e-05	7.9831e-07	5.1858e-09	3.91401e-05	2.21864e-07	6.92401e-05	6.43339e-05	5.72766e-05	1.98639e-05	7.9831e-07	5.1858e-09	3.91401e-05	2.21864e-07	6.92401e-05	6.43339e-05	5.72766e-05	1.98639e-05	7.9831e-07	5.1858e-09	3.91401e-05	2.21864e-07	6.92401e-05	6.43339e-05	5.72766e-05	1.98639e-05	7.9831e-07	5.1858e-09	3.91401e-05	2.21864e-07	6.92401e-05	6.43339e-05	5.72766e-05	1.98639e-05	7.9831e-07	5.1858e-09	3.91401e-05	2.21864e-07	6.92401e-05	6.43339e-05	5.72766e-05	1.98639e-05	7.9831e-07	5.1858e-09	3.91401e-05	2.21864e-07	6.92401e-05	6.43339e-05	5.72766e-05	1.98639e-05	7.9831e-07	5.1858e-09	3.91401e-05	2.21864e-07	6.92401e-05	6.43339e-05	5.72766e-05	1.98639e-05	7.9831e-07	5.1858e-09	3.91401e-05	2.21864e-07	6.92401e-05	6.43339e-05	5.72766e-05	1.98639e-05	7.9831e-07	5.1858e-09	3.91401e-05	2.21864e-07	6.92401e-05	6.43339e-05	5.72766e-05	1.98639e-05	7.9831e-07	5.1858e-09	3.91401e-05	2.21864e-07	6.92401e-05	6.43339e-05	5.72766e-05	1.98639e-05	7.9831e-07	5.1858e-09	3.91401e-05	2.21864e-07	6.92401e-05	6.43339e-05	5.72766e-05	0	0	0	0	0	0	0	0	9.51579e-05	9.51579e-05	9.51579e-05	9.51579e-05	9.51579e-05	9.51579e-05	9.51579e-05	9.51579e-05	0.000157948	0.000157948	0.000157948	0.000157948	0.000157948	0.000157948	0.000157948	0.000157948	0.000157982	0.000157982	0.000157982	0.000157982	0.000157982	0.000157982	0.000157982	0.000157982	1.98865e-08	1.98865e-08	1.98865e-08	1.98865e-08	1.98865e-08	1.98865e-08	1.98865e-08	1.98865e-08	1.98945e-08	1.98945e-08	1.98945e-08	1.98945e-08	1.98945e-08	1.98945e-08	1.98945e-08	1.98945e-08	1.98945e-08	1.98945e-08	1.98945e-08	1.98945e-08	1.98945e-08	1.98945e-08	1.98945e-08	1.98945e-08	1.98945e-08	1.98945e-08	1.98945e-08	1.98945e-08	1.98945e-08	1.98945e-08	1.98945e-08	1.98945e-08	1.98945e-08	1.98945e-08	1.98945e-08	1.98945e-08	1.98945e-08	1.98945e-08	1.98945e-08	1.98945e-08	1.98945e-08	1.98945e-08	1.98945e-08	1.98945e-08	1.98945e-08	1.98945e-08	1.98945e-08	1.98945e-08	2.204e-06	0.000158045	0.267679	2.204e-06	0.267679	1.8244e-06	3.22652e-06	9.16159e-06	0.0185667	0.000797569	0.966091	0.000607641	0.47828	0.497979	0.00368274	0.0021604	0.943911	0.0437101	0.958077	0.0005202	0.046811	0.522356	0.00491396	0.00280384	0.665307	0.0128676	0.958268	0.00051898	0.0582668	0.52214	0.00491958	0.00280383	0.33445	0.219831	0.958264	0.000518963	0.0626067	0.522135	0.00491959	0.00280383	0.252195	0.0264878	0.958264	0.000518963	0.0643765	0.522135	0.00491959	0.00280383	0.240812	0.199754	0.958264	0.000518963	0.0651195	0.522135	0.00491959	0.00280383	0.239459	0.0396055	0.958264	0.000518963	0.0654352	0.522135	0.00491959	0.00280383	0.239301	0.264722	0.000968213	0.000518963	0.0655701	0.522135	0.00491959	0.00280383	0.989433	0.0129642	4.73456e-06	0.24314	2.96474e-06	0.999619	0.364948	0.00280383	0.973452	0.0115621	5.99924e-10	0.175462	1.00522e-11	0.999294	0.210474	0.000380284	0.404749	0.0142198	7.90433e-13	0.000798671	4.50994e-11	0.618269	0.000259577	0.0224647	0.00105339	0.0140389	3.15874e-13	0.00109246	7.48216e-11	0.972985	0.000206134	0.000103665	0.000516054	0.013995	3.21217e-13	0.00109203	7.48776e-11	0.547429	0.000206026	0.0515556	0.000517124	0.155125	4.94467e-11	0.00109203	3.31743e-13	0.985685	0.00423686	8.66881e-05	2.99828e-05	0.0716236	7.67007e-10	4.39493e-05	4.18746e-11	0.000156369	0.000973399	0.0483725	3.05813e-05	0.00146824	7.67304e-10	4.40907e-05	5.1007e-11	0.000216126	0.000393181	0.137615	3.05817e-05	6.94135e-06	7.67304e-10	4.40907e-05	5.10045e-11	0.000205037	0.000394527	0.11859	3.05817e-05	6.37505e-06	7.67304e-10	4.40907e-05	5.10045e-11	0.000205056	0.000394528	0.00101761	3.05817e-05	0.000740457	7.67304e-10	4.40907e-05	5.10045e-11	0.000205056	0.000394528	0.00109277	3.05817e-05	0.000138872	7.67304e-10	4.40907e-05	7.66271e-10	0.000133421	8.68508e-05	0.00109375	3.05817e-05	0.000205401	7.67304e-10	4.40907e-05	7.67421e-10	0.000133476	8.68707e-05	0.00109375	3.05817e-05	0.000205425	7.67304e-10	4.40907e-05	7.67422e-10	0.000133477	8.68708e-05	4.40186e-05	3.05817e-05	0.000205425	7.67304e-10	4.40907e-05	7.67422e-10	0.000133477	8.68708e-05	4.41221e-05	3.05817e-05	0.000205425	7.67304e-10	4.40907e-05	7.67422e-10	0.000133477	8.68708e-05	4.41222e-05	3.05817e-05	1.90572e-05	7.67304e-10	4.40907e-05	7.67422e-10	0.000133477	8.68708e-05	4.41222e-05	3.05817e-05	1.91095e-05	7.67304e-10	4.40907e-05	7.67422e-10	0.000133477	8.68708e-05	4.41222e-05	3.05817e-05	1.91095e-05	7.67304e-10	4.40907e-05	7.67422e-10	0.000133477	8.68708e-05	4.41222e-05	3.05817e-05	1.91095e-05	7.67304e-10	4.40907e-05	7.67422e-10	0.000133477	8.68708e-05	4.41222e-05	3.05817e-05	1.91095e-05	7.67304e-10	4.40907e-05	7.67422e-10	0.000133477	8.68708e-05	4.41222e-05	3.05817e-05	1.91095e-05	7.67304e-10	4.40907e-05	7.67422e-10	0.000133477	8.68708e-05	4.41222e-05	3.05817e-05	1.91095e-05	7.67304e-10	4.40907e-05	7.67422e-10	0.000133477	8.68708e-05	4.41222e-05	3.05817e-05	1.91095e-05	7.67304e-10	4.40907e-05	7.67422e-10	0.000133477	8.68708e-05	4.41222e-05	3.05817e-05	1.91095e-05	7.67304e-10	4.40907e-05	7.67422e-10	0.000133477	8.68708e-05	4.41222e-05	3.05817e-05	1.91095e-05	7.67304e-10	4.40907e-05	7.67422e-10	0.000133477	8.68708e-05	4.41222e-05	3.05817e-05	1.91095e-05	7.67304e-10	4.40907e-05	7.67422e-10	0.000133477	8.68708e-05	4.41222e-05	3.05817e-05	1.91095e-05	7.67304e-10	4.40907e-05	7.67422e-10	0.000133477	8.68708e-05	4.41222e-05	3.05817e-05	1.91095e-05	7.67304e-10	4.40907e-05	7.67422e-10	0.000133477	8.68708e-05	4.41222e-05	3.05817e-05	1.91095e-05	7.67304e-10	4.40907e-05	7.67422e-10	0.000133477	8.68708e-05	4.41222e-05	3.05817e-05	1.91095e-05	7.67304e-10	4.40907e-05	7.67422e-10	0.000133477	8.68708e-05	4.41222e-05	0	0	0	0	0	0	0	0	9.51579e-05	9.51579e-05	9.51579e-05	9.51579e-05	9.51579e-05	9.51579e-05	9.51579e-05	9.51579e-05	0.000101002	0.000101002	0.000101002	0.000101002	0.000101002	0.000101002	0.000101002	0.000101002	0.000101006	0.000101006	0.000101006	0.000101006	0.000101006	0.000101006	0.000101006	0.000101006	9.81346e-10	9.81346e-10	9.81346e-10	9.81346e-10	9.81346e-10	9.81346e-10	9.81346e-10	9.81346e-10	9.81374e-10	9.81374e-10	9.81374e-10	9.81374e-10	9.81374e-10	9.81374e-10	9.81374e-10	9.81374e-10	9.81374e-10	9.81374e-10	9.81374e-10	9.81374e-10	9.81374e-10	9.81374e-10	9.81374e-10	9.81374e-10	9.81374e-10	9.81374e-10	9.81374e-10	9.81374e-10	9.81374e-10	9.81374e-10	9.81374e-10	9.81374e-10	9.81374e-10	9.81374e-10	9.81374e-10	9.81374e-10	9.81374e-10	9.81374e-10	9.81374e-10	9.81374e-10	9.81374e-10	9.81374e-10	9.81374e-10	9.81374e-10	9.81374e-10	9.81374e-10	9.81374e-10	9.81374e-10	3.48496e-07	2.60316e-06	0.000101009	4.16662e-07	0.67746	3.48496e-07	2.60316e-06	0.000101009	2.10651e-06	2.23556e-07	5.83319e-06	3.74992e-05	0.170203	4.4467e-05	2.49383e-06	2.23259e-05	1.72337e-05	9.07816e-07	5.77029e-06	3.91548e-05	0.215973	4.73813e-05	3.55325e-06	1.91564e-05	1.57132e-05	2.10507e-07	5.7716e-06	3.91505e-05	0.21835	4.7387e-05	3.55523e-06	1.91563e-05	1.47236e-05	3.92322e-06	5.77156e-06	3.91504e-05	0.218972	4.73871e-05	3.55523e-06	1.91563e-05	1.44486e-05	4.01817e-07	5.77156e-06	3.91504e-05	0.219214	4.73871e-05	3.55523e-06	1.91563e-05	1.44067e-05	3.41283e-06	5.77156e-06	3.91504e-05	0.219313	4.73871e-05	3.55523e-06	1.91563e-05	1.44017e-05	5.61058e-07	5.77156e-06	3.91504e-05	0.219355	4.73871e-05	3.55523e-06	1.91563e-05	1.44011e-05	4.39816e-06	1.39835e-11	3.91504e-05	0.219373	4.73871e-05	3.55523e-06	1.91563e-05	0.103487	2.14699e-05	3.51609e-09	0.131184	6.80896e-07	0.275283	4.60575e-05	1.04759e-08	0.0636657	0.000128126	7.66183e-11	0.089071	1.07892e-13	0.178641	5.47094e-06	2.37824e-09	0.00314449	0.000150897	3.53845e-10	0.00116706	5.90992e-13	0.000621885	3.62333e-06	2.93702e-09	0.00176964	0.000149055	1.6935e-10	0.00120979	7.63905e-13	0.00961947	4.07549e-06	2.28371e-09	0.0025003	0.000148679	1.70421e-10	0.00120943	7.64106e-13	0.000541873	4.07568e-06	3.05877e-09	0.00252575	0.0169707	1.09491e-07	0.00120943	7.29523e-16	0.0327597	0.000473529	2.27991e-09	2.82841e-05	0.00133842	7.36323e-09	1.94984e-05	4.46589e-13	6.62698e-05	0.000232655	1.30419e-07	2.81789e-05	8.48508e-05	7.36635e-09	1.95437e-05	4.68205e-13	0.000112544	0.00013191	0.00637271	2.81788e-05	0.000137429	7.36635e-09	1.95437e-05	4.68193e-13	0.000109467	0.000131836	0.00921881	2.81788e-05	0.000131731	7.36635e-09	1.95437e-05	4.68193e-13	0.000109462	0.000131836	0.000204313	2.81788e-05	0.00271283	7.36635e-09	1.95437e-05	4.68193e-13	0.000109462	0.000131836	0.000174442	2.81788e-05	0.000245954	7.36635e-09	1.95437e-05	1.51524e-11	5.55795e-05	1.22295e-05	0.000174403	2.81788e-05	0.000252384	7.36635e-09	1.95437e-05	1.51522e-11	5.5492e-05	1.22168e-05	0.000174403	2.81788e-05	0.000252382	7.36635e-09	1.95437e-05	1.51522e-11	5.54919e-05	1.22168e-05	1.13329e-06	2.81788e-05	0.000252382	7.36635e-09	1.95437e-05	1.51522e-11	5.54919e-05	1.22168e-05	1.1335e-06	2.81788e-05	0.000252382	7.36635e-09	1.95437e-05	1.51522e-11	5.54919e-05	1.22168e-05	1.1335e-06	2.81788e-05	5.55527e-05	7.36635e-09	1.95437e-05	1.51522e-11	5.54919e-05	1.22168e-05	1.1335e-06	2.81788e-05	5.55262e-05	7.36635e-09	1.95437e-05	1.51522e-11	5.54919e-05	1.22168e-05	1.1335e-06	2.81788e-05	5.55262e-05	7.36635e-09	1.95437e-05	1.51522e-11	5.54919e-05	1.22168e-05	1.1335e-06	2.81788e-05	5.55262e-05	7.36635e-09	1.95437e-05	1.51522e-11	5.54919e-05	1.22168e-05	1.1335e-06	2.81788e-05	5.55262e-05	7.36635e-09	1.95437e-05	1.51522e-11	5.54919e-05	1.22168e-05	1.1335e-06	2.81788e-05	5.55262e-05	7.36635e-09	1.95437e-05	1.51522e-11	5.54919e-05	1.22168e-05	1.1335e-06	2.81788e-05	5.55262e-05	7.36635e-09	1.95437e-05	1.51522e-11	5.54919e-05	1.22168e-05	1.1335e-06	2.81788e-05	5.55262e-05	7.36635e-09	1.95437e-05	1.51522e-11	5.54919e-05	1.22168e-05	1.1335e-06	2.81788e-05	5.55262e-05	7.36635e-09	1.95437e-05	1.51522e-11	5.54919e-05	1.22168e-05	1.1335e-06	2.81788e-05	5.55262e-05	7.36635e-09	1.95437e-05	1.51522e-11	5.54919e-05	1.22168e-05	1.1335e-06	2.81788e-05	5.55262e-05	7.36635e-09	1.95437e-05	1.51522e-11	5.54919e-05	1.22168e-05	1.1335e-06	2.81788e-05	5.55262e-05	7.36635e-09	1.95437e-05	1.51522e-11	5.54919e-05	1.22168e-05	1.1335e-06	2.81788e-05	5.55262e-05	7.36635e-09	1.95437e-05	1.51522e-11	5.54919e-05	1.22168e-05	1.1335e-06	2.81788e-05	5.55262e-05	7.36635e-09	1.95437e-05	1.51522e-11	5.54919e-05	1.22168e-05	1.1335e-06	2.81788e-05	5.55262e-05	7.36635e-09	1.95437e-05	1.51522e-11	5.54919e-05	1.22168e-05	1.1335e-06	0	0	0	0	0	0	0	0	9.51579e-05	9.51579e-05	9.51579e-05	9.51579e-05	9.51579e-05	9.51579e-05	9.51579e-05	9.51579e-05	0.000147498	0.000147498	0.000147498	0.000147498	0.000147498	0.000147498	0.000147498	0.000147498	0.000147501	0.000147501	0.000147501	0.000147501	0.000147501	0.000147501	0.000147501	0.000147501	1.85669e-08	1.85669e-08	1.85669e-08	1.85669e-08	1.85669e-08	1.85669e-08	1.85669e-08	1.85669e-08	1.85743e-08	1.85743e-08	1.85743e-08	1.85743e-08	1.85743e-08	1.85743e-08	1.85743e-08	1.85743e-08	1.85743e-08	1.85743e-08	1.85743e-08	1.85743e-08	1.85743e-08	1.85743e-08	1.85743e-08	1.85743e-08	1.85743e-08	1.85743e-08	1.85743e-08	1.85743e-08	1.85743e-08	1.85743e-08	1.85743e-08	1.85743e-08	1.85743e-08	1.85743e-08	1.85743e-08	1.85743e-08	1.85743e-08	1.85743e-08	1.85743e-08	1.85743e-08	1.85743e-08	1.85743e-08	1.85743e-08	1.85743e-08	1.85743e-08	1.85743e-08	1.85743e-08	1.85743e-08	1.70333e-06	3.01241e-06	8.55363e-06	2.05774e-06	0.254436	2.05774e-06	0.000147559	0.254436	1.61667e-05	0.000154649	0.00048433	0.000297101	0.951237	0.121636	0.117643	0.999836	0.00441845	2.95603e-06	0.000406231	0.000309831	0.965412	0.130417	0.0443898	0.999921	0.000773287	6.23857e-05	0.000407768	0.000309258	0.971412	0.130425	0.0443994	0.999921	0.000261369	9.50994e-06	0.000407729	0.00030925	0.973042	0.130426	0.0443995	0.999921	0.000190814	7.11888e-05	0.00040773	0.00030925	0.973652	0.130426	0.0443995	0.999921	0.000181795	1.25771e-05	0.00040773	0.00030925	0.973899	0.130426	0.0443995	0.999921	0.000180732	8.61915e-05	0.00040773	0.00030925	0.974003	0.130426	0.0443995	0.999921	0.000180608	2.25062e-05	1.72175e-08	0.00030925	0.974047	0.130426	0.0443995	0.999921	0.302417	0.0391484	0.000317012	0.160646	0.00158288	0.978094	0.00357352	0.00237138	0.182374	0.0217677	2.99099e-06	0.114295	4.98989e-09	0.981941	3.61537e-05	1.11709e-08	0.00586164	0.0158159	3.52175e-06	0.000768649	1.01035e-10	0.936669	2.06303e-07	4.60688e-07	0.0238835	0.0155668	1.60095e-06	0.00102158	6.98311e-11	0.912453	1.27936e-07	6.39864e-09	0.0039011	0.0155293	1.61544e-06	0.00102157	6.98028e-11	0.923291	1.27862e-07	9.0937e-07	0.00391644	0.245452	0.000248605	0.00102157	3.09258e-13	0.910808	1.65651e-06	5.4329e-09	8.02338e-05	0.0062818	1.65973e-06	4.11108e-05	3.98082e-11	0.00273595	1.06205e-05	0.00198884	8.11108e-05	0.00025127	1.65643e-06	4.11662e-05	4.75973e-11	6.17151e-05	5.95265e-06	0.000305852	8.11111e-05	0.000383071	1.65642e-06	4.11661e-05	4.75965e-11	5.93927e-05	5.95544e-06	1.31771e-05	8.11111e-05	0.000367595	1.65642e-06	4.11661e-05	4.75965e-11	5.93899e-05	5.95544e-06	1.515e-07	8.11111e-05	0.000992887	1.65642e-06	4.11661e-05	4.75965e-11	5.93899e-05	5.95544e-06	1.61295e-07	8.11111e-05	0.000153569	1.65642e-06	4.11661e-05	7.15072e-10	4.11961e-05	1.65459e-06	1.61344e-07	8.11111e-05	0.000218376	1.65642e-06	4.11661e-05	7.15909e-10	4.11556e-05	1.65532e-06	1.61344e-07	8.11111e-05	0.000218358	1.65642e-06	4.11661e-05	7.15909e-10	4.11556e-05	1.65532e-06	1.07393e-08	8.11111e-05	0.000218358	1.65642e-06	4.11661e-05	7.15909e-10	4.11556e-05	1.65532e-06	1.07572e-08	8.11111e-05	0.000218358	1.65642e-06	4.11661e-05	7.15909e-10	4.11556e-05	1.65532e-06	1.07572e-08	8.11111e-05	0.000132844	1.65642e-06	4.11661e-05	7.15909e-10	4.11556e-05	1.65532e-06	1.07572e-08	8.11111e-05	0.000133353	1.65642e-06	4.11661e-05	7.15909e-10	4.11556e-05	1.65532e-06	1.07572e-08	8.11111e-05	0.000133353	1.65642e-06	4.11661e-05	7.15909e-10	4.11556e-05	1.65532e-06	1.07572e-08	8.11111e-05	0.000133353	1.65642e-06	4.11661e-05	7.15909e-10	4.11556e-05	1.65532e-06	1.07572e-08	8.11111e-05	0.000133353	1.65642e-06	4.11661e-05	7.15909e-10	4.11556e-05	1.65532e-06	1.07572e-08	8.11111e-05	0.000133353	1.65642e-06	4.11661e-05	7.15909e-10	4.11556e-05	1.65532e-06	1.07572e-08	8.11111e-05	0.000133353	1.65642e-06	4.11661e-05	7.15909e-10	4.11556e-05	1.65532e-06	1.07572e-08	8.11111e-05	0.000133353	1.65642e-06	4.11661e-05	7.15909e-10	4.11556e-05	1.65532e-06	1.07572e-08	8.11111e-05	0.000133353	1.65642e-06	4.11661e-05	7.15909e-10	4.11556e-05	1.65532e-06	1.07572e-08	8.11111e-05	0.000133353	1.65642e-06	4.11661e-05	7.15909e-10	4.11556e-05	1.65532e-06	1.07572e-08	8.11111e-05	0.000133353	1.65642e-06	4.11661e-05	7.15909e-10	4.11556e-05	1.65532e-06	1.07572e-08	8.11111e-05	0.000133353	1.65642e-06	4.11661e-05	7.15909e-10	4.11556e-05	1.65532e-06	1.07572e-08	8.11111e-05	0.000133353	1.65642e-06	4.11661e-05	7.15909e-10	4.11556e-05	1.65532e-06	1.07572e-08	8.11111e-05	0.000133353	1.65642e-06	4.11661e-05	7.15909e-10	4.11556e-05	1.65532e-06	1.07572e-08	8.11111e-05	0.000133353	1.65642e-06	4.11661e-05	7.15909e-10	4.11556e-05	1.65532e-06	1.07572e-08	0	0	0	0	0	0	0	0	9.51579e-05	9.51579e-05	9.51579e-05	9.51579e-05	9.51579e-05	9.51579e-05	9.51579e-05	9.51579e-05	0.000110016	0.000110016	0.000110016	0.000110016	0.000110016	0.000110016	0.000110016	0.000110016	0.000110013	0.000110013	0.000110013	0.000110013	0.000110013	0.000110013	0.000110013	0.000110013	1.60962e-06	1.60962e-06	1.60962e-06	1.60962e-06	1.60962e-06	1.60962e-06	1.60962e-06	1.60962e-06	1.60986e-06	1.60986e-06	1.60986e-06	1.60986e-06	1.60986e-06	1.60986e-06	1.60986e-06	1.60986e-06	1.60986e-06	1.60986e-06	1.60986e-06	1.60986e-06	1.60986e-06	1.60986e-06	1.60986e-06	1.60986e-06	1.60986e-06	1.60986e-06	1.60986e-06	1.60986e-06	1.60986e-06	1.60986e-06	1.60986e-06	1.60986e-06	1.60986e-06	1.60986e-06	1.60986e-06	1.60986e-06	1.60986e-06	1.60986e-06	1.60986e-06	1.60986e-06	1.60986e-06	1.60986e-06	1.60986e-06	1.60986e-06	1.60986e-06	1.60986e-06	1.60986e-06	1.60986e-06	1.33727e-05	1.47314e-05	1.76129e-05	1.47314e-05	0.00425212	1.76129e-05	0.00425212	0.988863	2.58413e-06	0.015371	0.0655562	1.51399e-08	0.766186	7.86808e-07	0.330204	0.999998	1.20095e-06	0.000315502	0.0593274	1.37206e-08	0.561902	7.19549e-07	0.13961	0.999999	4.09186e-07	0.0186739	0.0594562	1.3705e-08	0.589376	7.1929e-07	0.139499	0.999999	2.1082e-07	2.85554e-05	0.0594529	1.37048e-08	0.598264	7.19283e-07	0.139499	0.999999	1.73932e-07	0.00559518	0.059453	1.37048e-08	0.601708	7.19283e-07	0.139499	0.999999	1.68862e-07	4.20217e-05	0.0594529	1.37048e-08	0.603124	7.19283e-07	0.139499	0.999999	1.68258e-07	0.00315075	0.0594529	1.37048e-08	0.603721	7.19283e-07	0.139499	0.999999	1.68188e-07	3.2297e-05	0.000543507	1.37048e-08	0.603975	7.19283e-07	0.139499	0.999999	8.20368e-06	0.0135169	0.197785	2.82976e-07	0.0129562	3.82848e-06	0.00139271	0.288137	1.39803e-05	5.84305e-06	0.00190658	3.22752e-07	2.75203e-05	8.06828e-06	4.13221e-06	2.50168e-12	0.00133639	3.74329e-06	2.34936e-05	0.000248246	2.07854e-07	0.323754	1.91848e-07	2.21463e-11	0.00341717	3.81014e-06	7.16719e-05	0.0002759	1.14096e-07	0.00188166	1.14764e-07	1.61376e-12	0.00065318	3.82568e-06	7.12269e-05	0.000276062	1.14031e-07	0.358455	1.14716e-07	3.35609e-11	0.000638979	1.03582e-05	0.000767373	0.000276062	8.80184e-09	0.00082855	8.85464e-09	1.44537e-12	9.1514e-05	1.37268e-05	3.07471e-05	6.07662e-05	9.56773e-08	0.000178859	4.09672e-08	5.38733e-08	9.3018e-05	0.000803677	3.06862e-05	6.05257e-05	9.50962e-08	1.42194e-05	9.48545e-08	6.24659e-13	9.30191e-05	0.000153241	3.06862e-05	6.05253e-05	9.50993e-08	1.47342e-05	9.50595e-08	8.01642e-14	9.30191e-05	0.000163181	3.06862e-05	6.05253e-05	9.50995e-08	1.47357e-05	9.50597e-08	2.3961e-11	9.30191e-05	0.000195895	3.06862e-05	6.05253e-05	9.50995e-08	1.47357e-05	9.50597e-08	3.54674e-11	9.30191e-05	0.000101314	3.06862e-05	6.05253e-05	3.42296e-07	2.12438e-05	3.42155e-07	3.54954e-11	9.30191e-05	0.00011892	3.06862e-05	6.05253e-05	3.42576e-07	2.13133e-05	3.4303e-07	3.54955e-11	9.30191e-05	0.00011892	3.06862e-05	6.05253e-05	3.42576e-07	2.13134e-05	3.43031e-07	5.33272e-10	9.30191e-05	0.00011892	3.06862e-05	6.05253e-05	3.42576e-07	2.13134e-05	3.43031e-07	5.3367e-10	9.30191e-05	0.00011892	3.06862e-05	6.05253e-05	3.42576e-07	2.13134e-05	3.43031e-07	5.3367e-10	9.30191e-05	0.000108545	3.06862e-05	6.05253e-05	3.42576e-07	2.13134e-05	3.43031e-07	5.3367e-10	9.30191e-05	0.000108885	3.06862e-05	6.05253e-05	3.42576e-07	2.13134e-05	3.43031e-07	5.3367e-10	9.30191e-05	0.000108885	3.06862e-05	6.05253e-05	3.42576e-07	2.13134e-05	3.43031e-07	5.3367e-10	9.30191e-05	0.000108885	3.06862e-05	6.05253e-05	3.42576e-07	2.13134e-05	3.43031e-07	5.3367e-10	9.30191e-05	0.000108885	3.06862e-05	6.05253e-05	3.42576e-07	2.13134e-05	3.43031e-07	5.3367e-10	9.30191e-05	0.000108885	3.06862e-05	6.05253e-05	3.42576e-07	2.13134e-05	3.43031e-07	5.3367e-10	9.30191e-05	0.000108885	3.06862e-05	6.05253e-05	3.42576e-07	2.13134e-05	3.43031e-07	5.3367e-10	9.30191e-05	0.000108885	3.06862e-05	6.05253e-05	3.42576e-07	2.13134e-05	3.43031e-07	5.3367e-10	9.30191e-05	0.000108885	3.06862e-05	6.05253e-05	3.42576e-07	2.13134e-05	3.43031e-07	5.3367e-10	9.30191e-05	0.000108885	3.06862e-05	6.05253e-05	3.42576e-07	2.13134e-05	3.43031e-07	5.3367e-10	9.30191e-05	0.000108885	3.06862e-05	6.05253e-05	3.42576e-07	2.13134e-05	3.43031e-07	5.3367e-10	9.30191e-05	0.000108885	3.06862e-05	6.05253e-05	3.42576e-07	2.13134e-05	3.43031e-07	5.3367e-10	9.30191e-05	0.000108885	3.06862e-05	6.05253e-05	3.42576e-07	2.13134e-05	3.43031e-07	5.3367e-10	9.30191e-05	0.000108885	3.06862e-05	6.05253e-05	3.42576e-07	2.13134e-05	3.43031e-07	5.3367e-10	9.30191e-05	0.000108885	3.06862e-05	6.05253e-05	3.42576e-07	2.13134e-05	3.43031e-07	5.3367e-10	0	0	0	0	0	0	0	0	9.51579e-05	9.51579e-05	9.51579e-05	9.51579e-05	9.51579e-05	9.51579e-05	9.51579e-05	9.51579e-05	0.000100061	0.000100061	0.000100061	0.000100061	0.000100061	0.000100061	0.000100061	0.000100061	0.000100055	0.000100055	0.000100055	0.000100055	0.000100055	0.000100055	0.000100055	0.000100055	3.0226e-05	3.0226e-05	3.0226e-05	3.0226e-05	3.0226e-05	3.0226e-05	3.0226e-05	3.0226e-05	3.02313e-05	3.02313e-05	3.02313e-05	3.02313e-05	3.02313e-05	3.02313e-05	3.02313e-05	3.02313e-05	3.02313e-05	3.02313e-05	3.02313e-05	3.02313e-05	3.02313e-05	3.02313e-05	3.02313e-05	3.02313e-05	3.02313e-05	3.02313e-05	3.02313e-05	3.02313e-05	3.02313e-05	3.02313e-05	3.02313e-05	3.02313e-05	3.02313e-05	3.02313e-05	3.02313e-05	3.02313e-05	3.02313e-05	3.02313e-05	3.02313e-05	3.02313e-05	3.02313e-05	3.02313e-05	3.02313e-05	3.02313e-05	3.02313e-05	3.02313e-05	3.02313e-05	3.02313e-05	5.50292e-05	5.55678e-05	5.65875e-05	5.65875e-05	0.000284103	6.83609e-05	0.00487921	0.91895	7.83765e-05	0.000170687	7.49934e-05	0.00295024	0.0010636	0.000252893	0.000575838	0.886134	0.000102362	1.16495e-05	8.08472e-05	0.00317406	0.00292007	0.000266277	0.000322586	0.893411	0.000209638	5.25466e-05	8.07156e-05	0.00317659	0.00269984	0.000266353	0.00032263	0.893412	0.000334862	3.07347e-05	8.07191e-05	0.00317663	0.00263066	0.000266355	0.00032263	0.893412	0.00038357	6.45713e-05	8.0719e-05	0.00317663	0.00260421	0.000266355	0.00032263	0.893412	0.000391658	3.52503e-05	8.0719e-05	0.00317663	0.00259338	0.000266355	0.00032263	0.893412	0.000392648	7.69109e-05	8.0719e-05	0.00317663	0.00258883	0.000266355	0.00032263	0.893412	0.000392764	5.20824e-05	2.08091e-05	0.00317663	0.00258689	0.000266355	0.00032263	0.893412	0.00122748	0.000583651	0.000151116	0.00747228	0.000667921	0.000266355	1.56301e-05	0.00348019	0.000898147	0.00119722	8.41037e-06	0.00633845	0.000145571	0.000280718	1.88744e-07	8.28438e-06	5.90182e-05	0.00102059	0.000199652	0.000130213	1.89555e-05	3.97542e-05	2.59886e-06	2.13788e-06	0.000228311	0.00100979	0.000117818	0.000129751	1.42006e-05	5.61406e-05	2.66589e-06	1.3406e-05	0.000169961	0.00100735	0.000117657	0.00012973	1.41935e-05	3.80745e-05	2.66557e-06	1.59467e-06	0.000172847	0.00120749	0.000231712	0.00012973	6.82912e-06	8.97503e-06	2.29319e-08	1.41518e-05	9.7747e-05	0.00026004	8.04685e-05	8.44073e-05	1.21073e-05	0.000129657	1.47451e-07	7.99041e-05	9.72492e-05	2.35575e-05	8.05243e-05	8.45084e-05	1.3439e-05	1.44959e-05	1.04457e-07	7.75782e-09	9.72486e-05	0.000111843	8.05243e-05	8.45085e-05	1.34395e-05	1.42128e-05	1.04247e-07	1.56682e-09	9.72486e-05	0.000108445	8.05243e-05	8.45085e-05	1.34395e-05	1.42111e-05	1.04247e-07	5.47485e-11	9.72486e-05	0.000110552	8.05243e-05	8.45085e-05	1.34395e-05	1.42111e-05	1.04247e-07	4.74337e-11	9.72486e-05	9.7057e-05	8.05243e-05	8.45085e-05	1.93751e-05	2.79896e-05	1.12393e-06	4.7415e-11	9.72486e-05	0.000100951	8.05243e-05	8.45085e-05	1.93728e-05	2.79212e-05	1.12294e-06	4.7415e-11	9.72486e-05	0.000100946	8.05243e-05	8.45085e-05	1.93728e-05	2.79211e-05	1.12294e-06	7.29801e-09	9.72486e-05	0.000100946	8.05243e-05	8.45085e-05	1.93728e-05	2.79211e-05	1.12294e-06	7.29702e-09	9.72486e-05	0.000100946	8.05243e-05	8.45085e-05	1.93728e-05	2.79211e-05	1.12294e-06	7.29702e-09	9.72486e-05	9.99808e-05	8.05243e-05	8.45085e-05	1.93728e-05	2.79211e-05	1.12294e-06	7.29702e-09	9.72486e-05	0.000100026	8.05243e-05	8.45085e-05	1.93728e-05	2.79211e-05	1.12294e-06	7.29702e-09	9.72486e-05	0.000100026	8.05243e-05	8.45085e-05	1.93728e-05	2.79211e-05	1.12294e-06	7.29702e-09	9.72486e-05	0.000100026	8.05243e-05	8.45085e-05	1.93728e-05	2.79211e-05	1.12294e-06	7.29702e-09	9.72486e-05	0.000100026	8.05243e-05	8.45085e-05	1.93728e-05	2.79211e-05	1.12294e-06	7.29702e-09	9.72486e-05	0.000100026	8.05243e-05	8.45085e-05	1.93728e-05	2.79211e-05	1.12294e-06	7.29702e-09	9.72486e-05	0.000100026	8.05243e-05	8.45085e-05	1.93728e-05	2.79211e-05	1.12294e-06	7.29702e-09	9.72486e-05	0.000100026	8.05243e-05	8.45085e-05	1.93728e-05	2.79211e-05	1.12294e-06	7.29702e-09	9.72486e-05	0.000100026	8.05243e-05	8.45085e-05	1.93728e-05	2.79211e-05	1.12294e-06	7.29702e-09	9.72486e-05	0.000100026	8.05243e-05	8.45085e-05	1.93728e-05	2.79211e-05	1.12294e-06	7.29702e-09	9.72486e-05	0.000100026	8.05243e-05	8.45085e-05	1.93728e-05	2.79211e-05	1.12294e-06	7.29702e-09	9.72486e-05	0.000100026	8.05243e-05	8.45085e-05	1.93728e-05	2.79211e-05	1.12294e-06	7.29702e-09	9.72486e-05	0.000100026	8.05243e-05	8.45085e-05	1.93728e-05	2.79211e-05	1.12294e-06	7.29702e-09	9.72486e-05	0.000100026	8.05243e-05	8.45085e-05	1.93728e-05	2.79211e-05	1.12294e-06	7.29702e-09	9.72486e-05	0.000100026	8.05243e-05	8.45085e-05	1.93728e-05	2.79211e-05	1.12294e-06	7.29702e-09	0	0	0	0	0	0	0	0	9.51579e-05	9.51579e-05	9.51579e-05	9.51579e-05	9.51579e-05	9.51579e-05	9.51579e-05	9.51579e-05	6.20839e-05	6.20839e-05	6.20839e-05	6.20839e-05	6.20839e-05	6.20839e-05	6.20839e-05	6.20839e-05	6.20793e-05	6.20793e-05	6.20793e-05	6.20793e-05	6.20793e-05	6.20793e-05	6.20793e-05	6.20793e-05	5.06748e-05	5.06748e-05	5.06748e-05	5.06748e-05	5.06748e-05	5.06748e-05	5.06748e-05	5.06748e-05	5.06451e-05	5.06451e-05	5.06451e-05	5.06451e-05	5.06451e-05	5.06451e-05	5.06451e-05	5.06451e-05	5.06451e-05	5.06451e-05	5.06451e-05	5.06451e-05	5.06451e-05	5.06451e-05	5.06451e-05	5.06451e-05	5.06451e-05	5.06451e-05	5.06451e-05	5.06451e-05	5.06451e-05	5.06451e-05	5.06451e-05	5.06451e-05	5.06451e-05	5.06451e-05	5.06451e-05	5.06451e-05	5.06451e-05	5.06451e-05	5.06451e-05	5.06451e-05	5.06451e-05	5.06451e-05	5.06451e-05	5.06451e-05	5.06451e-05	5.06451e-05	5.06451e-05	5.06451e-05	5.60565e-05	5.60887e-05	5.61497e-05	5.63206e-05	7.41775e-05	6.20428e-05	0.000463256	0.0176678	2.60494e-08	3.73228e-07	6.55899e-08	5.30194e-08	8.51178e-07	2.41016e-08	0.000111516	0.000534166	6.23891e-10	8.11329e-07	6.753e-08	5.79267e-08	4.52521e-06	2.16585e-08	0.000242044	0.000382475	8.44166e-10	1.16837e-07	6.74854e-08	5.79455e-08	4.41742e-06	2.16703e-08	0.000241844	0.000382469	1.0197e-09	1.31075e-07	6.74866e-08	5.79457e-08	4.37127e-06	2.16705e-08	0.000241844	0.000382469	1.07716e-09	7.4418e-08	6.74866e-08	5.79457e-08	4.35342e-06	2.16706e-08	0.000241844	0.000382469	1.08625e-09	1.10055e-07	6.74866e-08	5.79457e-08	4.34608e-06	2.16706e-08	0.000241844	0.000382469	1.08736e-09	5.21091e-08	6.74866e-08	5.79457e-08	4.34299e-06	2.16706e-08	0.000241844	0.000382469	1.08749e-09	5.7239e-08	5.3522e-08	5.79457e-08	4.34168e-06	2.16706e-08	0.000241844	0.000382469	1.32475e-09	1.00637e-08	9.40408e-08	6.70689e-08	3.44283e-06	1.89453e-08	8.95099e-05	3.64978e-05	2.64249e-09	1.39762e-09	1.51695e-06	8.5005e-08	2.82552e-06	1.3968e-08	1.07487e-05	1.66209e-10	3.48701e-07	1.59595e-09	2.66656e-05	7.92835e-05	3.88036e-05	1.05628e-06	1.75463e-05	1.03968e-10	2.43985e-05	1.62078e-09	6.73572e-05	6.5065e-05	4.44069e-05	3.13846e-07	2.07012e-05	2.19842e-10	7.0625e-05	1.62793e-09	6.69585e-05	6.50913e-05	4.44186e-05	1.26578e-06	2.07143e-05	9.23563e-11	6.91411e-05	1.66294e-09	7.51811e-05	6.50912e-05	3.91815e-05	2.79979e-07	1.00323e-06	2.28065e-10	6.26483e-05	1.61438e-08	6.08028e-05	6.05027e-05	5.9104e-05	1.06866e-06	7.24873e-07	3.01927e-10	6.19037e-05	1.80324e-06	6.06888e-05	6.03351e-05	4.40677e-05	2.1036e-05	1.65074e-06	5.90354e-12	6.19034e-05	5.73408e-05	6.06889e-05	6.03351e-05	4.40659e-05	2.21392e-05	1.65011e-06	6.99052e-11	6.19034e-05	6.27302e-05	6.06889e-05	6.03351e-05	4.40659e-05	2.21403e-05	1.6501e-06	2.68078e-08	6.19034e-05	6.2802e-05	6.06889e-05	6.03351e-05	4.40659e-05	2.21403e-05	1.6501e-06	2.80172e-08	6.19034e-05	8.81594e-05	6.06889e-05	6.03351e-05	4.69186e-05	3.40298e-05	7.49803e-06	2.80068e-08	6.19034e-05	6.22986e-05	6.06889e-05	6.03351e-05	4.68712e-05	3.41012e-05	7.50131e-06	2.80068e-08	6.19034e-05	6.22944e-05	6.06889e-05	6.03351e-05	4.68711e-05	3.41012e-05	7.50131e-06	6.96633e-07	6.19034e-05	6.22945e-05	6.06889e-05	6.03351e-05	4.68711e-05	3.41012e-05	7.50131e-06	6.95579e-07	6.19034e-05	6.22945e-05	6.06889e-05	6.03351e-05	4.68711e-05	3.41012e-05	7.50131e-06	6.95578e-07	6.19034e-05	6.22583e-05	6.06889e-05	6.03351e-05	4.68711e-05	3.41012e-05	7.50131e-06	6.95578e-07	6.19034e-05	6.20728e-05	6.06889e-05	6.03351e-05	4.68711e-05	3.41012e-05	7.50131e-06	6.95578e-07	6.19034e-05	6.20728e-05	6.06889e-05	6.03351e-05	4.68711e-05	3.41012e-05	7.50131e-06	6.95578e-07	6.19034e-05	6.20728e-05	6.06889e-05	6.03351e-05	4.68711e-05	3.41012e-05	7.50131e-06	6.95578e-07	6.19034e-05	6.20728e-05	6.06889e-05	6.03351e-05	4.68711e-05	3.41012e-05	7.50131e-06	6.95578e-07	6.19034e-05	6.20728e-05	6.06889e-05	6.03351e-05	4.68711e-05	3.41012e-05	7.50131e-06	6.95578e-07	6.19034e-05	6.20728e-05	6.06889e-05	6.03351e-05	4.68711e-05	3.41012e-05	7.50131e-06	6.95578e-07	6.19034e-05	6.20728e-05	6.06889e-05	6.03351e-05	4.68711e-05	3.41012e-05	7.50131e-06	6.95578e-07	6.19034e-05	6.20728e-05	6.06889e-05	6.03351e-05	4.68711e-05	3.41012e-05	7.50131e-06	6.95578e-07	6.19034e-05	6.20728e-05	6.06889e-05	6.03351e-05	4.68711e-05	3.41012e-05	7.50131e-06	6.95578e-07	6.19034e-05	6.20728e-05	6.06889e-05	6.03351e-05	4.68711e-05	3.41012e-05	7.50131e-06	6.95578e-07	6.19034e-05	6.20728e-05	6.06889e-05	6.03351e-05	4.68711e-05	3.41012e-05	7.50131e-06	6.95578e-07	6.19034e-05	6.20728e-05	6.06889e
[truncated: 156,826 more chars]
