# Supplementary material for: The Importance of Lateral Connections in the Parietal Cortex for Generating Motor Plans
Source: PLoS One. 2015 Aug 7;10(8):e0134669. doi: 10.1371/journal.pone.0134669 (PMC4529220; doi:10.1371/journal.pone.0134669)
Supplement: S1 Dataset — The complete dataset utilized in the data-dependent figures. (ZIP) [file pone.0134669.s001.zip › Champion_Data/Evolved_Flash_Task/TS_10/fb_A10_2to4_9T18/ppc_sc_input.txt]

0	0	0	0	0	0	0	0	-0.00277556	-0.00277556	-0.00277556	-0.00277556	-0.00277556	-0.00277556	-0.00277556	-0.00277556	-0.00279508	-0.00279508	-0.00279508	-0.00279508	-0.00279508	-0.00279508	-0.00279508	-0.00279508	-0.00279511	-0.00279511	-0.00279511	-0.00279511	-0.00279511	-0.00279511	-0.00279511	-0.00279511	-0.00276863	-0.00276863	-0.00276863	-0.00276863	-0.00276863	-0.00276863	-0.00276863	-0.00276863	-0.00276862	-0.00276862	-0.00276862	-0.00276862	-0.00276862	-0.00276862	-0.00276862	-0.00276862	-0.00276862	-0.00276862	-0.00276862	-0.00276862	-0.00276862	-0.00276862	-0.00276862	-0.00276862	-0.00276862	-0.00276862	-0.00276862	-0.00276862	-0.00276862	-0.00276862	-0.00276862	-0.00276862	-0.00276862	-0.00276862	-0.00276862	-0.00276862	-0.00276862	-0.00276862	-0.00276862	-0.00276862	-0.00276862	-0.00276862	-0.00276862	-0.00276862	-0.00276862	-0.00276862	-0.00276862	-0.00276862	-0.217711	0.172045	-0.116035	0.752748	0.244254	-0.0191916	-0.646624	-0.206834	-0.319807	-0.568477	-0.0939617	0.775418	0.579036	-0.0100163	-0.785451	-0.195605	-0.108583	-0.194691	-0.0944408	0.775654	0.556124	-0.00992006	-0.785454	-0.195602	0.0291964	-0.394223	-0.0944284	0.775657	0.548469	-0.00991767	-0.785453	-0.195602	0.0691538	-0.166355	-0.0944287	0.775657	0.545488	-0.00991761	-0.785453	-0.195602	0.0752929	-0.360032	-0.0944287	0.775657	0.54426	-0.00991761	-0.785453	-0.195602	0.0760356	-0.137276	-0.0944287	0.775657	0.543741	-0.00991761	-0.785453	-0.195602	0.0761221	-0.280664	-0.0944287	0.775657	0.543521	-0.00991761	-0.785453	-0.195602	0.0761321	0.0614353	-0.127554	0.775657	0.543426	-0.00991761	-0.785453	-0.195602	0.0230199	0.117467	-0.854336	0.749399	0.57809	0.0659892	-0.765005	1.19876	-0.494325	0.0750119	0.0965123	0.00586421	0.0773966	-0.206345	-0.0134944	0.802656	0.0447221	0.0728613	-0.00168075	-0.0030055	-0.00242222	-0.207075	-0.00263312	1.34286	-0.00473887	0.0724008	-0.00239438	-0.00302999	-0.0025563	-0.209081	-0.00264395	0.716432	-0.00104516	0.072177	-0.00239435	-0.00303002	-0.00255648	-0.310074	-0.00264399	1.35922	-0.00102955	-0.105125	-0.00288042	-0.00303002	-0.0200088	0.508411	0.0526612	0.723096	-0.00280577	-0.545502	-0.00276461	-0.00284406	-0.00271313	0.000852861	-0.00197981	1.03084	-0.0028079	0.00156703	-0.0027647	-0.00284379	-0.00270464	-0.00221845	-0.0025384	0.671359	-0.00280791	-0.00290013	-0.0027647	-0.00284379	-0.00270469	-0.00224784	-0.00253907	0.0325703	-0.00280791	-0.00289054	-0.0027647	-0.00284379	-0.00270469	-0.00224789	-0.00253906	-0.0024977	-0.00280791	-0.000480606	-0.0027647	-0.00284379	-0.00270469	-0.00224789	-0.00253907	-0.00261631	-0.00280791	-0.00272516	-0.0027647	-0.00284379	-0.0027749	-0.00281879	-0.00274698	-0.00261652	-0.00280791	-0.00274174	-0.0027647	-0.00284379	-0.002775	-0.00281927	-0.00274725	-0.00261653	-0.00280791	-0.0027418	-0.0027647	-0.00284379	-0.002775	-0.00281927	-0.00274725	-0.00271269	-0.00280791	-0.0027418	-0.0027647	-0.00284379	-0.002775	-0.00281927	-0.00274725	-0.00271276	-0.00280791	-0.0027418	-0.0027647	-0.00284379	-0.002775	-0.00281927	-0.00274725	-0.00271276	-0.00280791	-0.00271711	-0.0027647	-0.00284379	-0.002775	-0.00281927	-0.00274725	-0.00271276	-0.00280791	-0.00271705	-0.0027647	-0.00284379	-0.002775	-0.00281927	-0.00274725	-0.00271276	-0.00280791	-0.00271705	-0.0027647	-0.00284379	-0.002775	-0.00281927	-0.00274725	-0.00271276	-0.00280791	-0.00271705	-0.0027647	-0.00284379	-0.002775	-0.00281927	-0.00274725	-0.00271276	-0.00280791	-0.00271705	-0.0027647	-0.00284379	-0.002775	-0.00281927	-0.00274725	-0.00271276	-0.00280791	-0.00271705	-0.0027647	-0.00284379	-0.002775	-0.00281927	-0.00274725	-0.00271276	-0.00280791	-0.00271705	-0.0027647	-0.00284379	-0.002775	-0.00281927	-0.00274725	-0.00271276	-0.00280791	-0.00271705	-0.0027647	-0.00284379	-0.002775	-0.00281927	-0.00274725	-0.00271276	-0.00280791	-0.00271705	-0.0027647	-0.00284379	-0.002775	-0.00281927	-0.00274725	-0.00271276	-0.00280791	-0.00271705	-0.0027647	-0.00284379	-0.002775	-0.00281927	-0.00274725	-0.00271276	-0.00280791	-0.00271705	-0.0027647	-0.00284379	-0.002775	-0.00281927	-0.00274725	-0.00271276	-0.00280791	-0.00271705	-0.0027647	-0.00284379	-0.002775	-0.00281927	-0.00274725	-0.00271276	-0.00280791	-0.00271705	-0.0027647	-0.00284379	-0.002775	-0.00281927	-0.00274725	-0.00271276	-0.00280791	-0.00271705	-0.0027647	-0.00284379	-0.002775	-0.00281927	-0.00274725	-0.00271276	-0.00280791	-0.00271705	-0.0027647	-0.00284379	-0.002775	-0.00281927	-0.00274725	-0.00271276	0	0	0	0	0	0	0	0	0.0077628	0.0077628	0.0077628	0.0077628	0.0077628	0.0077628	0.0077628	0.0077628	0.00775048	0.00775048	0.00775048	0.00775048	0.00775048	0.00775048	0.00775048	0.00775048	0.00775046	0.00775046	0.00775046	0.00775046	0.00775046	0.00775046	0.00775046	0.00775046	0.0077698	0.0077698	0.0077698	0.0077698	0.0077698	0.0077698	0.0077698	0.0077698	0.0077698	0.0077698	0.0077698	0.0077698	0.0077698	0.0077698	0.0077698	0.0077698	0.0077698	0.0077698	0.0077698	0.0077698	0.0077698	0.0077698	0.0077698	0.0077698	0.0077698	0.0077698	0.0077698	0.0077698	0.0077698	0.0077698	0.0077698	0.0077698	0.0077698	0.0077698	0.0077698	0.0077698	0.0077698	0.0077698	0.0077698	0.0077698	0.0077698	0.0077698	0.0077698	0.0077698	0.0077698	0.0077698	0.0077698	0.0077698	-0.132932	-0.07177	-0.359197	0.918432	0.0113235	0.618486	-0.224436	0.0190848	0.0862188	-0.613333	-0.350587	0.942601	0.339412	0.630403	-0.311636	0.0332266	0.167765	-0.409103	-0.350777	0.942695	0.33146	0.630501	-0.311607	0.0332285	0.222456	-0.372524	-0.350772	0.942696	0.328427	0.630504	-0.311607	0.0332285	0.23832	-0.341991	-0.350772	0.942696	0.327245	0.630504	-0.311607	0.0332285	0.240753	-0.35423	-0.350772	0.942696	0.326758	0.630504	-0.311607	0.0332285	0.241048	-0.295867	-0.350772	0.942696	0.326552	0.630504	-0.311607	0.0332285	0.241082	-0.272559	-0.350772	0.942696	0.326465	0.630504	-0.311607	0.0332285	0.241086	-0.0609736	-0.369942	0.942696	0.326427	0.630504	-0.311607	0.0332285	0.16213	0.252546	-0.757212	0.911049	0.341001	0.655902	-0.303114	1.19309	-0.466308	0.22734	0.142939	0.00521203	0.053575	0.0397993	0.00410972	1.06413	0.0529591	0.224581	0.00652501	0.00740617	0.00806885	0.223696	0.00777056	1.27824	0.00622107	0.224072	0.00673829	0.00737543	0.0079878	0.0232877	0.00776262	1.02993	0.00923228	0.22382	0.00674216	0.00737546	0.00798768	0.133768	0.00776263	1.28429	0.00924256	-0.00244987	0.00784587	0.00737546	-0.00678846	0.390159	0.0941081	1.03256	0.00773481	-0.538254	0.007828	0.00767646	0.00783533	0.0127583	0.00839674	1.09737	0.00773297	0.0133918	0.00782782	0.0076768	0.00783719	0.00821233	0.00795886	0.822412	0.00773295	0.00765562	0.00782783	0.0076768	0.00783715	0.00818726	0.0079582	0.0425598	0.00773295	0.00766459	0.00782783	0.0076768	0.00783715	0.00818721	0.0079582	0.00793909	0.00773295	0.00361027	0.00782783	0.0076768	0.00783715	0.00818721	0.0079582	0.0078365	0.00773295	0.00782242	0.00782783	0.0076768	0.00780198	0.00767054	0.00775231	0.00783626	0.00773295	0.00780481	0.00782783	0.0076768	0.0078019	0.00767002	0.00775199	0.00783625	0.00773295	0.00780476	0.00782783	0.0076768	0.0078019	0.00767002	0.00775199	0.00780473	0.00773295	0.00780476	0.00782783	0.0076768	0.0078019	0.00767002	0.00775199	0.00780468	0.00773295	0.00780476	0.00782783	0.0076768	0.0078019	0.00767002	0.00775199	0.00780468	0.00773295	0.00784455	0.00782783	0.0076768	0.0078019	0.00767002	0.00775199	0.00780468	0.00773295	0.00784459	0.00782783	0.0076768	0.0078019	0.00767002	0.00775199	0.00780468	0.00773295	0.00784459	0.00782783	0.0076768	0.0078019	0.00767002	0.00775199	0.00780468	0.00773295	0.00784459	0.00782783	0.0076768	0.0078019	0.00767002	0.00775199	0.00780468	0.00773295	0.00784459	0.00782783	0.0076768	0.0078019	0.00767002	0.00775199	0.00780468	0.00773295	0.00784459	0.00782783	0.0076768	0.0078019	0.00767002	0.00775199	0.00780468	0.00773295	0.00784459	0.00782783	0.0076768	0.0078019	0.00767002	0.00775199	0.00780468	0.00773295	0.00784459	0.00782783	0.0076768	0.0078019	0.00767002	0.00775199	0.00780468	0.00773295	0.00784459	0.00782783	0.0076768	0.0078019	0.00767002	0.00775199	0.00780468	0.00773295	0.00784459	0.00782783	0.0076768	0.0078019	0.00767002	0.00775199	0.00780468	0.00773295	0.00784459	0.00782783	0.0076768	0.0078019	0.00767002	0.00775199	0.00780468	0.00773295	0.00784459	0.00782783	0.0076768	0.0078019	0.00767002	0.00775199	0.00780468	0.00773295	0.00784459	0.00782783	0.0076768	0.0078019	0.00767002	0.00775199	0.00780468	0.00773295	0.00784459	0.00782783	0.0076768	0.0078019	0.00767002	0.00775199	0.00780468	0.00773295	0.00784459	0.00782783	0.0076768	0.0078019	0.00767002	0.00775199	0.00780468	0	0	0	0	0	0	0	0	0.039021	0.039021	0.039021	0.039021	0.039021	0.039021	0.039021	0.039021	0.0390171	0.0390171	0.0390171	0.0390171	0.0390171	0.0390171	0.0390171	0.0390171	0.039017	0.039017	0.039017	0.039017	0.039017	0.039017	0.039017	0.039017	0.0390466	0.0390466	0.0390466	0.0390466	0.0390466	0.0390466	0.0390466	0.0390466	0.0390466	0.0390466	0.0390466	0.0390466	0.0390466	0.0390466	0.0390466	0.0390466	0.0390466	0.0390466	0.0390466	0.0390466	0.0390466	0.0390466	0.0390466	0.0390466	0.0390466	0.0390466	0.0390466	0.0390466	0.0390466	0.0390466	0.0390466	0.0390466	0.0390466	0.0390466	0.0390466	0.0390466	0.0390466	0.0390466	0.0390466	0.0390466	0.0390466	0.0390466	0.0390466	0.0390466	0.0390466	0.0390466	0.0390466	0.0390466	-0.0657671	0.412711	0.315771	0.417805	0.459653	1.1155	0.825847	1.22055	0.482836	-0.21357	0.295981	0.42981	0.623808	1.12158	0.693083	1.30988	0.285686	0.188513	0.296404	0.429603	0.646525	1.12162	0.693066	1.30988	0.164201	-0.140617	0.296393	0.4296	0.653287	1.12162	0.693067	1.30988	0.128974	0.178174	0.296394	0.4296	0.655918	1.12162	0.693067	1.30988	0.12355	-0.103543	0.296394	0.4296	0.657002	1.12162	0.693067	1.30988	0.122893	0.185868	0.296394	0.4296	0.65746	1.12162	0.693067	1.30988	0.122816	-0.0481615	0.296394	0.4296	0.657655	1.12162	0.693067	1.30988	0.122807	0.300513	0.263722	0.4296	0.657738	1.12162	0.693067	1.30988	0.0680613	0.147882	-0.148944	0.415841	0.60563	1.18673	0.680985	1.10735	-0.21764	0.101078	0.10112	0.0107793	0.0980268	1.2749	0.0977227	1.5419	0.253135	0.0995174	0.0360029	0.0389601	0.0389075	1.12296	0.0391334	1.06292	0.038478	0.0993691	0.0367648	0.0389794	0.0388421	1.25703	0.039081	1.61804	0.0383325	0.0992856	0.0367715	0.0389795	0.038842	1.04291	0.039081	1.04429	0.0383074	-0.00643071	0.0394529	0.0389795	0.026566	0.498928	0.077485	1.61201	0.0390843	-0.239371	0.0391001	0.0390195	0.0389048	0.0418699	0.0389464	0.752913	0.0390843	0.0401506	0.0390997	0.0390193	0.0389022	0.0390573	0.0389313	0.383153	0.0390843	0.0388072	0.0390997	0.0390193	0.0389021	0.0390502	0.0389311	0.0299676	0.0390843	0.038831	0.0390997	0.0390193	0.0389021	0.0390502	0.0389311	0.0388674	0.0390843	0.0071891	0.0390997	0.0390193	0.0389021	0.0390502	0.0389311	0.0388806	0.0390843	0.0387267	0.0390997	0.0390193	0.0390073	0.0389666	0.0390033	0.0388805	0.0390843	0.0387107	0.0390997	0.0390193	0.0390073	0.0389665	0.0390033	0.0388805	0.0390843	0.0387107	0.0390997	0.0390193	0.0390073	0.0389665	0.0390033	0.0390236	0.0390843	0.0387107	0.0390997	0.0390193	0.0390073	0.0389665	0.0390033	0.0390236	0.0390843	0.0387107	0.0390997	0.0390193	0.0390073	0.0389665	0.0390033	0.0390236	0.0390843	0.0391093	0.0390997	0.0390193	0.0390073	0.0389665	0.0390033	0.0390236	0.0390843	0.0391097	0.0390997	0.0390193	0.0390073	0.0389665	0.0390033	0.0390236	0.0390843	0.0391097	0.0390997	0.0390193	0.0390073	0.0389665	0.0390033	0.0390236	0.0390843	0.0391097	0.0390997	0.0390193	0.0390073	0.0389665	0.0390033	0.0390236	0.0390843	0.0391097	0.0390997	0.0390193	0.0390073	0.0389665	0.0390033	0.0390236	0.0390843	0.0391097	0.0390997	0.0390193	0.0390073	0.0389665	0.0390033	0.0390236	0.0390843	0.0391097	0.0390997	0.0390193	0.0390073	0.0389665	0.0390033	0.0390236	0.0390843	0.0391097	0.0390997	0.0390193	0.0390073	0.0389665	0.0390033	0.0390236	0.0390843	0.0391097	0.0390997	0.0390193	0.0390073	0.0389665	0.0390033	0.0390236	0.0390843	0.0391097	0.0390997	0.0390193	0.0390073	0.0389665	0.0390033	0.0390236	0.0390843	0.0391097	0.0390997	0.0390193	0.0390073	0.0389665	0.0390033	0.0390236	0.0390843	0.0391097	0.0390997	0.0390193	0.0390073	0.0389665	0.0390033	0.0390236	0.0390843	0.0391097	0.0390997	0.0390193	0.0390073	0.0389665	0.0390033	0.0390236	0.0390843	0.0391097	0.0390997	0.0390193	0.0390073	0.0389665	0.0390033	0.0390236	0.0390843	0.0391097	0.0390997	0.0390193	0.0390073	0.0389665	0.0390033	0.0390236	0	0	0	0	0	0	0	0	0.00277427	0.00277427	0.00277427	0.00277427	0.00277427	0.00277427	0.00277427	0.00277427	0.00278524	0.00278524	0.00278524	0.00278524	0.00278524	0.00278524	0.00278524	0.00278524	0.00278526	0.00278526	0.00278526	0.00278526	0.00278526	0.00278526	0.00278526	0.00278526	0.00280231	0.00280231	0.00280231	0.00280231	0.00280231	0.00280231	0.00280231	0.00280231	0.00280233	0.00280233	0.00280233	0.00280233	0.00280233	0.00280233	0.00280233	0.00280233	0.00280233	0.00280233	0.00280233	0.00280233	0.00280233	0.00280233	0.00280233	0.00280233	0.00280233	0.00280233	0.00280233	0.00280233	0.00280233	0.00280233	0.00280233	0.00280233	0.00280233	0.00280233	0.00280233	0.00280233	0.00280233	0.00280233	0.00280233	0.00280233	0.00280233	0.00280233	0.00280233	0.00280233	0.00280233	0.00280233	0.00280233	0.00280233	0.591701	0.334665	0.662128	-0.32933	0.22518	-0.561061	-0.245714	-0.33424	0.343359	0.782017	0.66841	-0.355335	-0.146889	-0.565143	-0.211139	-0.357896	0.405911	0.693747	0.668281	-0.355272	-0.155686	-0.565257	-0.211111	-0.357897	0.442887	0.692777	0.668285	-0.355271	-0.157751	-0.56526	-0.211111	-0.357897	0.453603	0.668687	0.668284	-0.355271	-0.158553	-0.56526	-0.211111	-0.357897	0.455259	0.684833	0.668284	-0.355271	-0.158884	-0.56526	-0.211111	-0.357897	0.45546	0.652698	0.668284	-0.355271	-0.159023	-0.56526	-0.211111	-0.357897	0.455483	0.65341	0.668284	-0.355271	-0.159083	-0.56526	-0.211111	-0.357897	0.455486	0.563899	0.675996	-0.355271	-0.159108	-0.56526	-0.211111	-0.357897	0.492608	0.446833	0.755568	-0.343467	-0.144438	-0.572099	-0.206087	-0.478955	0.728342	0.465007	-0.0627356	0.00738333	-0.0254453	-0.356416	-0.0102393	-0.65302	-0.042323	0.466598	0.00417716	0.0029328	0.00276322	-0.411234	0.00295832	-0.507183	0.00164415	0.46671	0.00373303	0.002921	0.00279975	-0.344921	0.00294214	-0.676213	0.00148655	0.466778	0.00373177	0.00292094	0.00279979	-0.377412	0.00294207	-0.501593	0.00148914	0.517706	0.00240047	0.00292094	-0.0032852	-0.165649	-0.0261139	-0.674382	0.00277096	0.679353	0.00272713	0.00284772	0.00276454	0.0014355	0.00255418	-0.433854	0.00277227	0.00396978	0.00272742	0.00284758	0.00276981	0.00270561	0.00280467	-0.312586	0.00277227	0.00283055	0.00272742	0.00284758	0.00276982	0.00271877	0.00280529	-0.012202	0.00277227	0.00281699	0.00272742	0.00284758	0.00276982	0.00271881	0.00280529	0.00273632	0.00277227	-0.00186261	0.00272742	0.00284758	0.00276982	0.00271881	0.00280529	0.00281169	0.00277227	0.00266367	0.00272742	0.00284758	0.00280025	0.00291449	0.00287549	0.00281188	0.00277227	0.00268554	0.00272742	0.00284758	0.00280033	0.00291494	0.00287579	0.00281189	0.00277227	0.00268557	0.00272742	0.00284758	0.00280033	0.00291494	0.00287579	0.00284487	0.00277227	0.00268557	0.00272742	0.00284758	0.00280033	0.00291494	0.00287579	0.00284498	0.00277227	0.00268557	0.00272742	0.00284758	0.00280033	0.00291494	0.00287579	0.00284498	0.00277227	0.00268921	0.00272742	0.00284758	0.00280033	0.00291494	0.00287579	0.00284498	0.00277227	0.0026891	0.00272742	0.00284758	0.00280033	0.00291494	0.00287579	0.00284498	0.00277227	0.0026891	0.00272742	0.00284758	0.00280033	0.00291494	0.00287579	0.00284498	0.00277227	0.0026891	0.00272742	0.00284758	0.00280033	0.00291494	0.00287579	0.00284498	0.00277227	0.0026891	0.00272742	0.00284758	0.00280033	0.00291494	0.00287579	0.00284498	0.00277227	0.0026891	0.00272742	0.00284758	0.00280033	0.00291494	0.00287579	0.00284498	0.00277227	0.0026891	0.00272742	0.00284758	0.00280033	0.00291494	0.00287579	0.00284498	0.00277227	0.0026891	0.00272742	0.00284758	0.00280033	0.00291494	0.00287579	0.00284498	0.00277227	0.0026891	0.00272742	0.00284758	0.00280033	0.00291494	0.00287579	0.00284498	0.00277227	0.0026891	0.00272742	0.00284758	0.00280033	0.00291494	0.00287579	0.00284498	0.00277227	0.0026891	0.00272742	0.00284758	0.00280033	0.00291494	0.00287579	0.00284498	0.00277227	0.0026891	0.00272742	0.00284758	0.00280033	0.00291494	0.00287579	0.00284498	0.00277227	0.0026891	0.00272742	0.00284758	0.00280033	0.00291494	0.00287579	0.00284498	0.00277227	0.0026891	0.00272742	0.00284758	0.00280033	0.00291494	0.00287579	0.00284498	0.00277227	0.0026891	0.00272742	0.00284758	0.00280033	0.00291494	0.00287579	0.00284498	0	0	0	0	0	0	0	0	0.0258189	0.0258189	0.0258189	0.0258189	0.0258189	0.0258189	0.0258189	0.0258189	0.0258195	0.0258195	0.0258195	0.0258195	0.0258195	0.0258195	0.0258195	0.0258195	0.0258195	0.0258195	0.0258195	0.0258195	0.0258195	0.0258195	0.0258195	0.0258195	0.0258517	0.0258517	0.0258517	0.0258517	0.0258517	0.0258517	0.0258517	0.0258517	0.0258517	0.0258517	0.0258517	0.0258517	0.0258517	0.0258517	0.0258517	0.0258517	0.0258517	0.0258517	0.0258517	0.0258517	0.0258517	0.0258517	0.0258517	0.0258517	0.0258517	0.0258517	0.0258517	0.0258517	0.0258517	0.0258517	0.0258517	0.0258517	0.0258517	0.0258517	0.0258517	0.0258517	0.0258517	0.0258517	0.0258517	0.0258517	0.0258517	0.0258517	0.0258517	0.0258517	0.0258517	0.0258517	0.0258517	0.0258517	0.236636	0.532159	0.628693	0.0946099	0.506461	0.314995	0.318813	0.610814	0.401589	0.258396	0.622314	0.0895332	0.436203	0.316607	0.227142	0.660217	0.336623	0.546911	0.622453	0.0894651	0.442888	0.316581	0.227135	0.660219	0.296804	0.249473	0.622449	0.0894642	0.445102	0.31658	0.227135	0.660219	0.285255	0.517081	0.622449	0.0894642	0.445964	0.31658	0.227135	0.660219	0.283479	0.27624	0.622449	0.0894642	0.446319	0.31658	0.227135	0.660219	0.283264	0.510328	0.622449	0.0894642	0.446469	0.31658	0.227135	0.660219	0.283239	0.299842	0.622449	0.0894642	0.446533	0.31658	0.227135	0.660219	0.283236	0.539351	0.59917	0.0894642	0.44656	0.31658	0.227135	0.660219	0.269955	0.305132	0.244697	0.0867952	0.424121	0.373682	0.225032	0.553752	0.210139	0.276376	0.0278932	0.0117172	0.0633067	0.631764	0.0577829	0.684696	0.153314	0.276226	0.0250935	0.025887	0.0257557	0.448397	0.0260331	0.52726	0.0246847	0.276182	0.025129	0.0258953	0.0257118	0.628893	0.0259871	0.709661	0.0247771	0.276161	0.0251319	0.0258953	0.0257117	0.404178	0.025987	0.520339	0.0247627	0.237418	0.0258717	0.0258953	0.0127954	0.305457	0.0307933	0.707655	0.02586	0.173403	0.0258354	0.0258594	0.0257318	0.0268381	0.0257149	0.306843	0.0258606	0.0270091	0.0258352	0.0258591	0.0257347	0.0258511	0.0257894	0.0809534	0.0258606	0.0256916	0.0258352	0.0258591	0.0257347	0.0258512	0.0257896	0.0127166	0.0258606	0.0257015	0.0258352	0.0258591	0.0257347	0.0258512	0.0257896	0.0257259	0.0258606	0.00294579	0.0258352	0.0258591	0.0257347	0.0258512	0.0257896	0.0257674	0.0258606	0.0255546	0.0258352	0.0258591	0.0258129	0.0258664	0.0258708	0.0257674	0.0258606	0.0255547	0.0258352	0.0258591	0.0258129	0.0258666	0.0258709	0.0257674	0.0258606	0.0255547	0.0258352	0.0258591	0.0258129	0.0258666	0.0258709	0.025865	0.0258606	0.0255547	0.0258352	0.0258591	0.0258129	0.0258666	0.0258709	0.025865	0.0258606	0.0255547	0.0258352	0.0258591	0.0258129	0.0258666	0.0258709	0.025865	0.0258606	0.0258313	0.0258352	0.0258591	0.0258129	0.0258666	0.0258709	0.025865	0.0258606	0.0258315	0.0258352	0.0258591	0.0258129	0.0258666	0.0258709	0.025865	0.0258606	0.0258315	0.0258352	0.0258591	0.0258129	0.0258666	0.0258709	0.025865	0.0258606	0.0258315	0.0258352	0.0258591	0.0258129	0.0258666	0.0258709	0.025865	0.0258606	0.0258315	0.0258352	0.0258591	0.0258129	0.0258666	0.0258709	0.025865	0.0258606	0.0258315	0.0258352	0.0258591	0.0258129	0.0258666	0.0258709	0.025865	0.0258606	0.0258315	0.0258352	0.0258591	0.0258129	0.0258666	0.0258709	0.025865	0.0258606	0.0258315	0.0258352	0.0258591	0.0258129	0.0258666	0.0258709	0.025865	0.0258606	0.0258315	0.0258352	0.0258591	0.0258129	0.0258666	0.0258709	0.025865	0.0258606	0.0258315	0.0258352	0.0258591	0.0258129	0.0258666	0.0258709	0.025865	0.0258606	0.0258315	0.0258352	0.0258591	0.0258129	0.0258666	0.0258709	0.025865	0.0258606	0.0258315	0.0258352	0.0258591	0.0258129	0.0258666	0.0258709	0.025865	0.0258606	0.0258315	0.0258352	0.0258591	0.0258129	0.0258666	0.0258709	0.025865	0.0258606	0.0258315	0.0258352	0.0258591	0.0258129	0.0258666	0.0258709	0.025865	0.0258606	0.0258315	0.0258352	0.0258591	0.0258129	0.0258666	0.0258709	0.025865	0	0	0	0	0	0	0	0	0.0555631	0.0555631	0.0555631	0.0555631	0.0555631	0.0555631	0.0555631	0.0555631	0.0555756	0.0555756	0.0555756	0.0555756	0.0555756	0.0555756	0.0555756	0.0555756	0.0555756	0.0555756	0.0555756	0.0555756	0.0555756	0.0555756	0.0555756	0.0555756	0.0556328	0.0556328	0.0556328	0.0556328	0.0556328	0.0556328	0.0556328	0.0556328	0.0556328	0.0556328	0.0556328	0.0556328	0.0556328	0.0556328	0.0556328	0.0556328	0.0556328	0.0556328	0.0556328	0.0556328	0.0556328	0.0556328	0.0556328	0.0556328	0.0556328	0.0556328	0.0556328	0.0556328	0.0556328	0.0556328	0.0556328	0.0556328	0.0556328	0.0556328	0.0556328	0.0556328	0.0556328	0.0556328	0.0556328	0.0556328	0.0556328	0.0556328	0.0556328	0.0556328	0.0556328	0.0556328	0.0556328	0.0556328	0.847118	0.494488	0.684642	0.782988	0.446049	1.34165	0.642484	0.787396	1.49008	0.470696	0.668341	0.774421	0.2684	1.35337	0.579158	0.839787	1.3297	0.623258	0.668695	0.774248	0.285633	1.35331	0.579249	0.839788	1.22814	0.669788	0.668686	0.774245	0.291282	1.35331	0.579249	0.839788	1.19869	0.678009	0.668686	0.774245	0.29348	1.35331	0.579249	0.839788	1.19416	0.683398	0.668686	0.774245	0.294387	1.35331	0.579249	0.839788	1.19361	0.71793	0.668686	0.774245	0.294769	1.35331	0.579249	0.839788	1.19355	0.749524	0.668686	0.774245	0.294932	1.35331	0.579249	0.839788	1.19354	0.910016	0.655258	0.774245	0.295001	1.35331	0.579249	0.839788	1.10994	1.17353	0.542031	0.748879	0.261557	1.35494	0.569132	1.13306	0.593001	1.16364	0.159384	0.0235548	0.0557347	0.839768	0.0897713	1.44919	0.196577	1.16182	0.0513623	0.0553129	0.0556408	1.0053	0.055778	1.04947	0.0526661	1.1614	0.0526204	0.0552784	0.0556427	0.812427	0.0557072	1.5128	0.0538899	1.1612	0.0526318	0.0552785	0.0556426	0.934741	0.0557072	1.03488	0.0538748	0.90984	0.0556451	0.0552785	0.02763	0.326609	0.150486	1.5078	0.0555904	0.416884	0.0556753	0.0555828	0.0555232	0.0615599	0.0554766	0.921583	0.0555913	0.0644267	0.0556751	0.0555828	0.0555225	0.0557176	0.0556429	0.684844	0.0555913	0.0554081	0.0556751	0.0555828	0.0555225	0.0557171	0.0556432	0.0525332	0.0555913	0.0554135	0.0556751	0.0555828	0.0555225	0.0557171	0.0556432	0.0553957	0.0555913	0.0110005	0.0556751	0.0555828	0.0555225	0.0557171	0.0556432	0.0554589	0.0555913	0.0552109	0.0556751	0.0555828	0.0556703	0.0555982	0.0556469	0.0554589	0.0555913	0.0552157	0.0556751	0.0555828	0.0556704	0.0555984	0.055647	0.0554589	0.0555913	0.0552157	0.0556751	0.0555828	0.0556704	0.0555984	0.055647	0.0556812	0.0555913	0.0552157	0.0556751	0.0555828	0.0556704	0.0555984	0.055647	0.0556813	0.0555913	0.0552157	0.0556751	0.0555828	0.0556704	0.0555984	0.055647	0.0556813	0.0555913	0.0556002	0.0556751	0.0555828	0.0556704	0.0555984	0.055647	0.0556813	0.0555913	0.0556004	0.0556751	0.0555828	0.0556704	0.0555984	0.055647	0.0556813	0.0555913	0.0556004	0.0556751	0.0555828	0.0556704	0.0555984	0.055647	0.0556813	0.0555913	0.0556004	0.0556751	0.0555828	0.0556704	0.0555984	0.055647	0.0556813	0.0555913	0.0556004	0.0556751	0.0555828	0.0556704	0.0555984	0.055647	0.0556813	0.0555913	0.0556004	0.0556751	0.0555828	0.0556704	0.0555984	0.055647	0.0556813	0.0555913	0.0556004	0.0556751	0.0555828	0.0556704	0.0555984	0.055647	0.0556813	0.0555913	0.0556004	0.0556751	0.0555828	0.0556704	0.0555984	0.055647	0.0556813	0.0555913	0.0556004	0.0556751	0.0555828	0.0556704	0.0555984	0.055647	0.0556813	0.0555913	0.0556004	0.0556751	0.0555828	0.0556704	0.0555984	0.055647	0.0556813	0.0555913	0.0556004	0.0556751	0.0555828	0.0556704	0.0555984	0.055647	0.0556813	0.0555913	0.0556004	0.0556751	0.0555828	0.0556704	0.0555984	0.055647	0.0556813	0.0555913	0.0556004	0.0556751	0.0555828	0.0556704	0.0555984	0.055647	0.0556813	0.0555913	0.0556004	0.0556751	0.0555828	0.0556704	0.0555984	0.055647	0.0556813	0.0555913	0.0556004	0.0556751	0.0555828	0.0556704	0.0555984	0.055647	0.0556813	0	0	0	0	0	0	0	0	-0.0267978	-0.0267978	-0.0267978	-0.0267978	-0.0267978	-0.0267978	-0.0267978	-0.0267978	-0.026811	-0.026811	-0.026811	-0.026811	-0.026811	-0.026811	-0.026811	-0.026811	-0.026811	-0.026811	-0.026811	-0.026811	-0.026811	-0.026811	-0.026811	-0.026811	-0.0268332	-0.0268332	-0.0268332	-0.0268332	-0.0268332	-0.0268332	-0.0268332	-0.0268332	-0.0268332	-0.0268332	-0.0268332	-0.0268332	-0.0268332	-0.0268332	-0.0268332	-0.0268332	-0.0268332	-0.0268332	-0.0268332	-0.0268332	-0.0268332	-0.0268332	-0.0268332	-0.0268332	-0.0268332	-0.0268332	-0.0268332	-0.0268332	-0.0268332	-0.0268332	-0.0268332	-0.0268332	-0.0268332	-0.0268332	-0.0268332	-0.0268332	-0.0268332	-0.0268332	-0.0268332	-0.0268332	-0.0268332	-0.0268332	-0.0268332	-0.0268332	-0.0268332	-0.0268332	-0.0268332	-0.0268332	-0.654277	0.125909	0.0250101	-0.71597	0.152329	-0.998758	-0.24708	-0.0262168	-1.1143	-0.225292	0.0333775	-0.711666	0.276524	-1.00924	-0.297608	-0.0169792	-1.03476	-0.015829	0.0331957	-0.711577	0.267768	-1.00921	-0.297718	-0.0169782	-0.982559	-0.4495	0.0332004	-0.711575	0.264864	-1.00921	-0.297718	-0.0169782	-0.96742	-0.112694	0.0332003	-0.711575	0.263733	-1.00921	-0.297718	-0.0169782	-0.965093	-0.429486	0.0332003	-0.711575	0.263267	-1.00921	-0.297718	-0.0169782	-0.964812	-0.164147	0.0332003	-0.711575	0.263071	-1.00921	-0.297718	-0.0169782	-0.964779	-0.469656	0.0332003	-0.711575	0.262987	-1.00921	-0.297718	-0.0169782	-0.964776	-0.331871	0.0175301	-0.711575	0.262952	-1.00921	-0.297718	-0.0169782	-0.893245	-0.914736	-0.312038	-0.687916	0.268021	-0.937669	-0.290347	-0.494986	-0.418145	-0.942028	-0.13358	-0.0110187	0.0224095	-0.053929	-0.0209476	-0.64427	-0.0109781	-0.94033	-0.0233246	-0.0264455	-0.0269716	-0.468038	-0.02677	-0.439707	-0.024997	-0.939931	-0.0245913	-0.0263958	-0.0270308	-0.0288866	-0.0267517	-0.676937	-0.0262734	-0.93974	-0.0245996	-0.0263958	-0.0270308	-0.449599	-0.0267517	-0.433716	-0.0262763	-0.717754	-0.0267852	-0.0263958	-0.0125875	0.0460513	-0.122171	-0.674419	-0.0267731	-0.269795	-0.0268945	-0.026771	-0.0268688	-0.0319469	-0.0268393	-0.587328	-0.0267733	-0.0350577	-0.0268945	-0.0267713	-0.0268648	-0.0269303	-0.0269307	-0.626848	-0.0267733	-0.0267976	-0.0268945	-0.0267713	-0.0268648	-0.02693	-0.0269308	-0.040147	-0.0267733	-0.0267896	-0.0268945	-0.0267713	-0.0268648	-0.02693	-0.0269308	-0.0267405	-0.0267733	-0.00793273	-0.0268945	-0.0267713	-0.0268648	-0.02693	-0.0269308	-0.0267586	-0.0267733	-0.0267524	-0.0268945	-0.0267713	-0.0269242	-0.0267846	-0.0268301	-0.0267585	-0.0267733	-0.0267588	-0.0268945	-0.0267713	-0.0269242	-0.0267846	-0.02683	-0.0267585	-0.0267733	-0.0267588	-0.0268945	-0.0267713	-0.0269242	-0.0267846	-0.02683	-0.0268731	-0.0267733	-0.0267588	-0.0268945	-0.0267713	-0.0269242	-0.0267846	-0.02683	-0.0268732	-0.0267733	-0.0267588	-0.0268945	-0.0267713	-0.0269242	-0.0267846	-0.02683	-0.0268732	-0.0267733	-0.0268164	-0.0268945	-0.0267713	-0.0269242	-0.0267846	-0.02683	-0.0268732	-0.0267733	-0.0268162	-0.0268945	-0.0267713	-0.0269242	-0.0267846	-0.02683	-0.0268732	-0.0267733	-0.0268162	-0.0268945	-0.0267713	-0.0269242	-0.0267846	-0.02683	-0.0268732	-0.0267733	-0.0268162	-0.0268945	-0.0267713	-0.0269242	-0.0267846	-0.02683	-0.0268732	-0.0267733	-0.0268162	-0.0268945	-0.0267713	-0.0269242	-0.0267846	-0.02683	-0.0268732	-0.0267733	-0.0268162	-0.0268945	-0.0267713	-0.0269242	-0.0267846	-0.02683	-0.0268732	-0.0267733	-0.0268162	-0.0268945	-0.0267713	-0.0269242	-0.0267846	-0.02683	-0.0268732	-0.0267733	-0.0268162	-0.0268945	-0.0267713	-0.0269242	-0.0267846	-0.02683	-0.0268732	-0.0267733	-0.0268162	-0.0268945	-0.0267713	-0.0269242	-0.0267846	-0.02683	-0.0268732	-0.0267733	-0.0268162	-0.0268945	-0.0267713	-0.0269242	-0.0267846	-0.02683	-0.0268732	-0.0267733	-0.0268162	-0.0268945	-0.0267713	-0.0269242	-0.0267846	-0.02683	-0.0268732	-0.0267733	-0.0268162	-0.0268945	-0.0267713	-0.0269242	-0.0267846	-0.02683	-0.0268732	-0.0267733	-0.0268162	-0.0268945	-0.0267713	-0.0269242	-0.0267846	-0.02683	-0.0268732	-0.0267733	-0.0268162	-0.0268945	-0.0267713	-0.0269242	-0.0267846	-0.02683	-0.0268732	-0.0267733	-0.0268162	-0.0268945	-0.0267713	-0.0269242	-0.0267846	-0.02683	-0.0268732	0	0	0	0	0	0	0	0	0.0380796	0.0380796	0.0380796	0.0380796	0.0380796	0.0380796	0.0380796	0.0380796	0.038087	0.038087	0.038087	0.038087	0.038087	0.038087	0.038087	0.038087	0.038087	0.038087	0.038087	0.038087	0.038087	0.038087	0.038087	0.038087	0.0381454	0.0381454	0.0381454	0.0381454	0.0381454	0.0381454	0.0381454	0.0381454	0.0381454	0.0381454	0.0381454	0.0381454	0.0381454	0.0381454	0.0381454	0.0381454	0.0381454	0.0381454	0.0381454	0.0381454	0.0381454	0.0381454	0.0381454	0.0381454	0.0381454	0.0381454	0.0381454	0.0381454	0.0381454	0.0381454	0.0381454	0.0381454	0.0381454	0.0381454	0.0381454	0.0381454	0.0381454	0.0381454	0.0381454	0.0381454	0.0381454	0.0381454	0.0381454	0.0381454	0.0381454	0.0381454	0.0381454	0.0381454	0.858794	0.48171	0.652737	0.807174	0.42385	0.719329	-0.00327769	0.164193	1.16625	0.467295	0.654811	0.798121	0.250809	0.730825	-0.0678688	0.182537	1.18514	0.612262	0.65477	0.798141	0.247663	0.73077	-0.0677741	0.182539	1.19704	0.674352	0.654771	0.798141	0.247001	0.730768	-0.0677739	0.182539	1.20048	0.670432	0.654771	0.798141	0.246744	0.730768	-0.0677739	0.182539	1.20101	0.687241	0.654771	0.798141	0.246638	0.730768	-0.0677739	0.182539	1.20108	0.71219	0.654771	0.798141	0.246593	0.730768	-0.0677739	0.182539	1.20109	0.754727	0.654771	0.798141	0.246574	0.730768	-0.0677739	0.182539	1.20109	0.910114	0.641058	0.798141	0.246566	0.730768	-0.0677739	0.182539	1.12983	1.18984	0.387197	0.771589	0.250482	0.741541	-0.063466	1.05632	0.596415	1.18265	0.137034	0.0224822	0.0455282	0.189351	0.0431316	0.999713	0.107677	1.18101	0.0360134	0.0378175	0.0383287	0.372613	0.0383478	1.046	0.0344998	1.18052	0.0365107	0.0377669	0.038305	0.171905	0.038291	0.992271	0.0371431	1.18028	0.0365187	0.0377669	0.0383049	0.299635	0.0382909	1.04673	0.0371443	0.924409	0.037878	0.0377669	0.00778599	0.308552	0.127854	0.992821	0.0380714	0.408634	0.0381493	0.0380892	0.0381026	0.0438015	0.0382943	0.916437	0.0380717	0.0479127	0.0381493	0.0380892	0.0381076	0.0384209	0.0382861	0.699356	0.0380717	0.0379683	0.0381493	0.0380892	0.0381076	0.038414	0.0382863	0.0487661	0.0380717	0.0379662	0.0381493	0.0380892	0.0381076	0.038414	0.0382863	0.0380795	0.0380717	0.00709669	0.0381493	0.0380892	0.0381076	0.038414	0.0382863	0.0381039	0.0380717	0.0378418	0.0381493	0.0380892	0.0381887	0.0381477	0.0382	0.0381039	0.0380717	0.0378501	0.0381493	0.0380892	0.0381887	0.0381478	0.0382	0.0381039	0.0380717	0.0378501	0.0381493	0.0380892	0.0381887	0.0381478	0.0382	0.038231	0.0380717	0.0378501	0.0381493	0.0380892	0.0381887	0.0381478	0.0382	0.0382311	0.0380717	0.0378501	0.0381493	0.0380892	0.0381887	0.0381478	0.0382	0.0382311	0.0380717	0.0380876	0.0381493	0.0380892	0.0381887	0.0381478	0.0382	0.0382311	0.0380717	0.0380876	0.0381493	0.0380892	0.0381887	0.0381478	0.0382	0.0382311	0.0380717	0.0380876	0.0381493	0.0380892	0.0381887	0.0381478	0.0382	0.0382311	0.0380717	0.0380876	0.0381493	0.0380892	0.0381887	0.0381478	0.0382	0.0382311	0.0380717	0.0380876	0.0381493	0.0380892	0.0381887	0.0381478	0.0382	0.0382311	0.0380717	0.0380876	0.0381493	0.0380892	0.0381887	0.0381478	0.0382	0.0382311	0.0380717	0.0380876	0.0381493	0.0380892	0.0381887	0.0381478	0.0382	0.0382311	0.0380717	0.0380876	0.0381493	0.0380892	0.0381887	0.0381478	0.0382	0.0382311	0.0380717	0.0380876	0.0381493	0.0380892	0.0381887	0.0381478	0.0382	0.0382311	0.0380717	0.0380876	0.0381493	0.0380892	0.0381887	0.0381478	0.0382	0.0382311	0.0380717	0.0380876	0.0381493	0.0380892	0.0381887	0.0381478	0.0382	0.0382311	0.0380717	0.0380876	0.0381493	0.0380892	0.0381887	0.0381478	0.0382	0.0382311	0.0380717	0.0380876	0.0381493	0.0380892	0.0381887	0.0381478	0.0382	0.0382311	0.0380717	0.0380876	0.0381493	0.0380892	0.0381887	0.0381478	0.0382	0.0382311	0.0380717	0.0380876	0.0381493	0.0380892	0.0381887	0.0381478	0.0382	0.0382311	0	0	0	0	0	0	0	0	0.0403384	0.0403384	0.0403384	0.0403384	0.0403384	0.0403384	0.0403384	0.0403384	0.0403305	0.0403305	0.0403305	0.0403305	0.0403305	0.0403305	0.0403305	0.0403305	0.0403305	0.0403305	0.0403305	0.0403305	0.0403305	0.0403305	0.0403305	0.0403305	0.0403671	0.0403671	0.0403671	0.0403671	0.0403671	0.0403671	0.0403671	0.0403671	0.0403671	0.0403671	0.0403671	0.0403671	0.0403671	0.0403671	0.0403671	0.0403671	0.0403671	0.0403671	0.0403671	0.0403671	0.0403671	0.0403671	0.0403671	0.0403671	0.0403671	0.0403671	0.0403671	0.0403671	0.0403671	0.0403671	0.0403671	0.0403671	0.0403671	0.0403671	0.0403671	0.0403671	0.0403671	0.0403671	0.0403671	0.0403671	0.0403671	0.0403671	0.0403671	0.0403671	0.0403671	0.0403671	0.0403671	0.0403671	-0.13352	0.585743	0.470325	0.390434	0.636638	1.00652	0.786795	1.33377	0.360001	-0.235778	0.452892	0.403865	0.833624	1.01207	0.609505	1.43721	0.184422	0.308845	0.453264	0.403683	0.853855	1.01212	0.609468	1.43722	0.0776027	-0.186808	0.453255	0.40368	0.859802	1.01212	0.609468	1.43722	0.0466282	0.277257	0.453255	0.40368	0.862116	1.01212	0.609468	1.43722	0.0418575	-0.136457	0.453255	0.40368	0.863069	1.01212	0.609468	1.43722	0.0412795	0.277259	0.453255	0.40368	0.863472	1.01212	0.609468	1.43722	0.0412122	-0.0745781	0.453255	0.40368	0.863643	1.01212	0.609468	1.43722	0.0412045	0.389266	0.408992	0.40368	0.863716	1.01212	0.609468	1.43722	-0.00931548	0.0842921	-0.219917	0.390806	0.811048	1.11101	0.600398	1.27167	-0.277702	0.0218076	0.0938084	0.0124384	0.124656	1.388	0.106301	1.66685	0.291752	0.020306	0.0378856	0.0403331	0.040217	1.12004	0.0405252	1.24506	0.0396063	0.0201693	0.0383549	0.0403602	0.0401175	1.37368	0.0404635	1.73383	0.0396494	0.0200913	0.0383608	0.0403603	0.0401173	1.02239	0.0404635	1.22763	0.0396221	-0.0744402	0.040767	0.0403603	0.0252888	0.630155	0.0688967	1.72849	0.0404125	-0.289019	0.0404052	0.0403454	0.0401956	0.0429027	0.0403115	0.82561	0.0404125	0.0408125	0.0404047	0.0403451	0.0401954	0.040417	0.0402444	0.359581	0.0404125	0.0400823	0.0404047	0.0403451	0.0401953	0.0404072	0.0402442	0.0293044	0.0404125	0.0401106	0.0404047	0.0403451	0.0401953	0.0404072	0.0402442	0.0402011	0.0404125	0.0064436	0.0404047	0.0403451	0.0401953	0.0404072	0.0402442	0.0402099	0.0404125	0.0399921	0.0404047	0.0403451	0.0403021	0.0402957	0.0403325	0.0402099	0.0404125	0.0399737	0.0404047	0.0403451	0.0403021	0.0402957	0.0403325	0.0402099	0.0404125	0.0399736	0.0404047	0.0403451	0.0403021	0.0402957	0.0403325	0.040347	0.0404125	0.0399736	0.0404047	0.0403451	0.0403021	0.0402957	0.0403325	0.040347	0.0404125	0.0399736	0.0404047	0.0403451	0.0403021	0.0402957	0.0403325	0.040347	0.0404125	0.0404311	0.0404047	0.0403451	0.0403021	0.0402957	0.0403325	0.040347	0.0404125	0.0404315	0.0404047	0.0403451	0.0403021	0.0402957	0.0403325	0.040347	0.0404125	0.0404315	0.0404047	0.0403451	0.0403021	0.0402957	0.0403325	0.040347	0.0404125	0.0404315	0.0404047	0.0403451	0.0403021	0.0402957	0.0403325	0.040347	0.0404125	0.0404315	0.0404047	0.0403451	0.0403021	0.0402957	0.0403325	0.040347	0.0404125	0.0404315	0.0404047	0.0403451	0.0403021	0.0402957	0.0403325	0.040347	0.0404125	0.0404315	0.0404047	0.0403451	0.0403021	0.0402957	0.0403325	0.040347	0.0404125	0.0404315	0.0404047	0.0403451	0.0403021	0.0402957	0.0403325	0.040347	0.0404125	0.0404315	0.0404047	0.0403451	0.0403021	0.0402957	0.0403325	0.040347	0.0404125	0.0404315	0.0404047	0.0403451	0.0403021	0.0402957	0.0403325	0.040347	0.0404125	0.0404315	0.0404047	0.0403451	0.0403021	0.0402957	0.0403325	0.040347	0.0404125	0.0404315	0.0404047	0.0403451	0.0403021	0.0402957	0.0403325	0.040347	0.0404125	0.0404315	0.0404047	0.0403451	0.0403021	0.0402957	0.0403325	0.040347	0.0404125	0.0404315	0.0404047	0.0403451	0.0403021	0.0402957	0.0403325	0.040347	0.0404125	0.0404315	0.0404047	0.0403451	0.0403021	0.0402957	0.0403325	0.040347	0	0	0	0	0	0	0	0	-0.0681529	-0.0681529	-0.0681529	-0.0681529	-0.0681529	-0.0681529	-0.0681529	-0.0681529	-0.0681643	-0.0681643	-0.0681643	-0.0681643	-0.0681643	-0.0681643	-0.0681643	-0.0681643	-0.0681643	-0.0681643	-0.0681643	-0.0681643	-0.0681643	-0.0681643	-0.0681643	-0.0681643	-0.0682715	-0.0682715	-0.0682715	-0.0682715	-0.0682715	-0.0682715	-0.0682715	-0.0682715	-0.0682715	-0.0682715	-0.0682715	-0.0682715	-0.0682715	-0.0682715	-0.0682715	-0.0682715	-0.0682715	-0.0682715	-0.0682715	-0.0682715	-0.0682715	-0.0682715	-0.0682715	-0.0682715	-0.0682715	-0.0682715	-0.0682715	-0.0682715	-0.0682715	-0.0682715	-0.0682715	-0.0682715	-0.0682715	-0.0682715	-0.0682715	-0.0682715	-0.0682715	-0.0682715	-0.0682715	-0.0682715	-0.0682715	-0.0682715	-0.0682715	-0.0682715	-0.0682715	-0.0682715	-0.0682715	-0.0682715	-1.40687	-1.30881	-1.73552	-0.789762	-1.17009	-0.732004	-0.149061	-0.665867	-1.73834	-1.12434	-1.73647	-0.763231	-0.753591	-0.74371	0.020751	-0.730262	-1.74321	-1.60685	-1.73646	-0.763236	-0.750433	-0.743573	0.0206533	-0.730265	-1.74683	-1.2819	-1.73646	-0.763237	-0.750226	-0.743569	0.0206532	-0.730265	-1.74787	-1.61561	-1.73646	-0.763237	-0.750148	-0.743569	0.0206532	-0.730265	-1.74804	-1.32621	-1.73646	-0.763237	-0.750115	-0.743569	0.0206532	-0.730265	-1.74806	-1.64179	-1.73646	-0.763237	-0.750101	-0.743569	0.0206532	-0.730265	-1.74806	-1.41102	-1.73646	-0.763237	-0.750095	-0.743569	0.0206532	-0.730265	-1.74806	-1.83971	-1.69556	-0.763237	-0.750093	-0.743569	0.0206532	-0.730265	-1.67889	-1.76427	-0.978046	-0.738143	-0.740102	-0.828495	0.0134205	-1.54956	-1.16794	-1.72774	-0.140054	-0.0403452	-0.114727	-0.702044	-0.10224	-1.49864	-0.267099	-1.72663	-0.0662863	-0.0680464	-0.0683546	-0.624316	-0.0687885	-1.51144	-0.0624904	-1.72611	-0.0664465	-0.0679983	-0.0682824	-0.688347	-0.0686687	-1.49639	-0.0655138	-1.72587	-0.0664569	-0.0679983	-0.0682822	-0.507803	-0.0686685	-1.50929	-0.0655014	-1.4426	-0.0677958	-0.0679983	-0.0180688	-0.631331	-0.14996	-1.49647	-0.0681883	-0.911126	-0.0682129	-0.0682433	-0.0680732	-0.0745095	-0.068213	-1.12481	-0.0681897	-0.0801605	-0.0682129	-0.0682431	-0.0680857	-0.0685507	-0.0683628	-0.669969	-0.0681897	-0.0679106	-0.0682129	-0.0682431	-0.0680856	-0.0685478	-0.0683634	-0.0587676	-0.0681897	-0.0679139	-0.0682129	-0.0682431	-0.0680856	-0.0685478	-0.0683634	-0.0680575	-0.0681897	-0.00910288	-0.0682129	-0.0682431	-0.0680856	-0.0685478	-0.0683634	-0.0681574	-0.0681897	-0.0675546	-0.0682129	-0.0682431	-0.0682639	-0.068349	-0.068391	-0.0681576	-0.0681897	-0.067573	-0.0682129	-0.0682431	-0.068264	-0.0683495	-0.0683914	-0.0681576	-0.0681897	-0.067573	-0.0682129	-0.0682431	-0.068264	-0.0683495	-0.0683914	-0.0684005	-0.0681897	-0.067573	-0.0682129	-0.0682431	-0.068264	-0.0683495	-0.0683914	-0.0684006	-0.0681897	-0.067573	-0.0682129	-0.0682431	-0.068264	-0.0683495	-0.0683914	-0.0684006	-0.0681897	-0.0681342	-0.0682129	-0.0682431	-0.068264	-0.0683495	-0.0683914	-0.0684006	-0.0681897	-0.0681345	-0.0682129	-0.0682431	-0.068264	-0.0683495	-0.0683914	-0.0684006	-0.0681897	-0.0681345	-0.0682129	-0.0682431	-0.068264	-0.0683495	-0.0683914	-0.0684006	-0.0681897	-0.0681345	-0.0682129	-0.0682431	-0.068264	-0.0683495	-0.0683914	-0.0684006	-0.0681897	-0.0681345	-0.0682129	-0.0682431	-0.068264	-0.0683495	-0.0683914	-0.0684006	-0.0681897	-0.0681345	-0.0682129	-0.0682431	-0.068264	-0.0683495	-0.0683914	-0.0684006	-0.0681897	-0.0681345	-0.0682129	-0.0682431	-0.068264	-0.0683495	-0.0683914	-0.0684006	-0.0681897	-0.0681345	-0.0682129	-0.0682431	-0.068264	-0.0683495	-0.0683914	-0.0684006	-0.0681897	-0.0681345	-0.0682129	-0.0682431	-0.068264	-0.0683495	-0.0683914	-0.0684006	-0.0681897	-0.0681345	-0.0682129	-0.0682431	-0.068264	-0.0683495	-0.0683914	-0.0684006	-0.0681897	-0.0681345	-0.0682129	-0.0682431	-0.068264	-0.0683495	-0.0683914	-0.0684006	-0.0681897	-0.0681345	-0.0682129	-0.0682431	-0.068264	-0.0683495	-0.0683914	-0.0684006	-0.0681897	-0.0681345	-0.0682129	-0.0682431	-0.068264	-0.0683495	-0.0683914	-0.0684006	-0.0681897	-0.0681345	-0.0682129	-0.0682431	-0.068264	-0.0683495	-0.0683914	-0.0684006	-0.0681897	-0.0681345	-0.0682129	-0.0682431	-0.068264	-0.0683495	-0.0683914	-0.0684006	0	0	0	0	0	0	0	0	-0.0432339	-0.0432339	-0.0432339	-0.0432339	-0.0432339	-0.0432339	-0.0432339	-0.0432339	-0.0432367	-0.0432367	-0.0432367	-0.0432367	-0.0432367	-0.0432367	-0.0432367	-0.0432367	-0.0432367	-0.0432367	-0.0432367	-0.0432367	-0.0432367	-0.0432367	-0.0432367	-0.0432367	-0.0432912	-0.0432912	-0.0432912	-0.0432912	-0.0432912	-0.0432912	-0.0432912	-0.0432912	-0.0432912	-0.0432912	-0.0432912	-0.0432912	-0.0432912	-0.0432912	-0.0432912	-0.0432912	-0.0432912	-0.0432912	-0.0432912	-0.0432912	-0.0432912	-0.0432912	-0.0432912	-0.0432912	-0.0432912	-0.0432912	-0.0432912	-0.0432912	-0.0432912	-0.0432912	-0.0432912	-0.0432912	-0.0432912	-0.0432912	-0.0432912	-0.0432912	-0.0432912	-0.0432912	-0.0432912	-0.0432912	-0.0432912	-0.0432912	-0.0432912	-0.0432912	-0.0432912	-0.0432912	-0.0432912	-0.0432912	-0.421508	-1.08904	-1.3548	0.197697	-1.01479	-0.232462	-0.605557	-1.13726	-0.583905	-0.672722	-1.34236	0.214806	-0.789866	-0.230443	-0.445126	-1.22835	-0.45768	-1.20553	-1.34263	0.21494	-0.802455	-0.230365	-0.44509	-1.22836	-0.379637	-0.54951	-1.34262	0.214942	-0.806791	-0.230363	-0.44509	-1.22836	-0.356998	-1.11267	-1.34262	0.214942	-0.80848	-0.230363	-0.44509	-1.22836	-0.353519	-0.599225	-1.34262	0.214942	-0.809176	-0.230363	-0.44509	-1.22836	-0.353098	-1.07799	-1.34262	0.214942	-0.809469	-0.230363	-0.44509	-1.22836	-0.353049	-0.614741	-1.34262	0.214942	-0.809594	-0.230363	-0.44509	-1.22836	-0.353043	-1.03901	-1.30056	0.214942	-0.809648	-0.230363	-0.44509	-1.22836	-0.362595	-0.400265	-0.664974	0.207133	-0.764977	-0.345639	-0.440623	-0.642463	-0.505585	-0.348006	0.0102461	-0.019892	-0.110146	-1.16575	-0.10552	-0.886126	-0.276051	-0.348827	-0.0428651	-0.0435274	-0.0430051	-0.691299	-0.0436631	-0.577733	-0.0416606	-0.348948	-0.0426241	-0.0435587	-0.0429336	-1.16962	-0.0435784	-0.935045	-0.0408544	-0.349009	-0.0426273	-0.0435587	-0.0429335	-0.634644	-0.0435783	-0.564422	-0.040824	-0.373561	-0.0432867	-0.0435587	-0.0238167	-0.484468	-0.0124025	-0.931124	-0.0433237	-0.474763	-0.0432287	-0.0433436	-0.0430352	-0.0429461	-0.0428513	-0.17949	-0.0433254	-0.04278	-0.0432285	-0.043343	-0.0430415	-0.0431554	-0.0431077	0.183204	-0.0433254	-0.0430204	-0.0432285	-0.043343	-0.0430415	-0.0431629	-0.0431083	-0.00588075	-0.0433254	-0.0430375	-0.0432285	-0.043343	-0.0430415	-0.0431629	-0.0431083	-0.0430183	-0.0433254	-0.00323178	-0.0432285	-0.043343	-0.0430415	-0.0431629	-0.0431083	-0.0431263	-0.0433254	-0.0427101	-0.0432285	-0.043343	-0.0431926	-0.0433616	-0.0433387	-0.0431265	-0.0433254	-0.0427155	-0.0432285	-0.043343	-0.0431927	-0.0433621	-0.043339	-0.0431265	-0.0433254	-0.0427155	-0.0432285	-0.043343	-0.0431927	-0.0433621	-0.043339	-0.0433045	-0.0433254	-0.0427155	-0.0432285	-0.043343	-0.0431927	-0.0433621	-0.043339	-0.0433045	-0.0433254	-0.0427155	-0.0432285	-0.043343	-0.0431927	-0.0433621	-0.043339	-0.0433045	-0.0433254	-0.0432272	-0.0432285	-0.043343	-0.0431927	-0.0433621	-0.043339	-0.0433045	-0.0433254	-0.0432276	-0.0432285	-0.043343	-0.0431927	-0.0433621	-0.043339	-0.0433045	-0.0433254	-0.0432276	-0.0432285	-0.043343	-0.0431927	-0.0433621	-0.043339	-0.0433045	-0.0433254	-0.0432276	-0.0432285	-0.043343	-0.0431927	-0.0433621	-0.043339	-0.0433045	-0.0433254	-0.0432276	-0.0432285	-0.043343	-0.0431927	-0.0433621	-0.043339	-0.0433045	-0.0433254	-0.0432276	-0.0432285	-0.043343	-0.0431927	-0.0433621	-0.043339	-0.0433045	-0.0433254	-0.0432276	-0.0432285	-0.043343	-0.0431927	-0.0433621	-0.043339	-0.0433045	-0.0433254	-0.0432276	-0.0432285	-0.043343	-0.0431927	-0.0433621	-0.043339	-0.0433045	-0.0433254	-0.0432276	-0.0432285	-0.043343	-0.0431927	-0.0433621	-0.043339	-0.0433045	-0.0433254	-0.0432276	-0.0432285	-0.043343	-0.0431927	-0.0433621	-0.043339	-0.0433045	-0.0433254	-0.0432276	-0.0432285	-0.043343	-0.0431927	-0.0433621	-0.043339	-0.0433045	-0.0433254	-0.0432276	-0.0432285	-0.043343	-0.0431927	-0.0433621	-0.043339	-0.0433045	-0.0433254	-0.0432276	-0.0432285	-0.043343	-0.0431927	-0.0433621	-0.043339	-0.0433045	-0.0433254	-0.0432276	-0.0432285	-0.043343	-0.0431927	-0.0433621	-0.043339	-0.0433045	-0.0433254	-0.0432276	-0.0432285	-0.043343	-0.0431927	-0.0433621	-0.043339	-0.0433045	0	0	0	0	0	0	0	0	-0.0336148	-0.0336148	-0.0336148	-0.0336148	-0.0336148	-0.0336148	-0.0336148	-0.0336148	-0.0336226	-0.0336226	-0.0336226	-0.0336226	-0.0336226	-0.0336226	-0.0336226	-0.0336226	-0.0336226	-0.0336226	-0.0336226	-0.0336226	-0.0336226	-0.0336226	-0.0336226	-0.0336226	-0.0336498	-0.0336498	-0.0336498	-0.0336498	-0.0336498	-0.0336498	-0.0336498	-0.0336498	-0.0336498	-0.0336498	-0.0336498	-0.0336498	-0.0336498	-0.0336498	-0.0336498	-0.0336498	-0.0336498	-0.0336498	-0.0336498	-0.0336498	-0.0336498	-0.0336498	-0.0336498	-0.0336498	-0.0336498	-0.0336498	-0.0336498	-0.0336498	-0.0336498	-0.0336498	-0.0336498	-0.0336498	-0.0336498	-0.0336498	-0.0336498	-0.0336498	-0.0336498	-0.0336498	-0.0336498	-0.0336498	-0.0336498	-0.0336498	-0.0336498	-0.0336498	-0.0336498	-0.0336498	-0.0336498	-0.0336498	-0.309269	-0.593674	-0.81135	0.225052	-0.540311	-0.433229	-0.734285	-0.94021	-0.576987	-0.502437	-0.792479	0.239026	-0.342245	-0.431001	-0.670274	-1.00361	-0.390913	-0.733539	-0.792888	0.239227	-0.362171	-0.430937	-0.670258	-1.00361	-0.273378	-0.407741	-0.792878	0.23923	-0.368704	-0.430935	-0.670258	-1.00361	-0.23929	-0.678387	-0.792878	0.23923	-0.371248	-0.430935	-0.670258	-1.00361	-0.234049	-0.429412	-0.792878	0.23923	-0.372296	-0.430935	-0.670258	-1.00361	-0.233415	-0.654953	-0.792878	0.23923	-0.372739	-0.430935	-0.670258	-1.00361	-0.233341	-0.425328	-0.792878	0.23923	-0.372927	-0.430935	-0.670258	-1.00361	-0.233333	-0.602311	-0.775602	0.23923	-0.373007	-0.430935	-0.670258	-1.00361	-0.240076	-0.247035	-0.614354	0.230654	-0.325936	-0.476269	-0.657881	-0.206112	-0.399611	-0.224971	0.00801804	-0.0113343	-0.0522054	-0.968667	-0.0826648	-0.57357	-0.186412	-0.22568	-0.0321858	-0.0338128	-0.0333595	-0.70929	-0.0338131	-0.110893	-0.0332504	-0.225844	-0.0325412	-0.0338392	-0.0333558	-0.966233	-0.03376	-0.647191	-0.031614	-0.225922	-0.0325448	-0.0338393	-0.0333558	-0.695504	-0.0337599	-0.093888	-0.0315874	-0.263197	-0.0337763	-0.0338393	-0.0258278	-0.190992	-0.012527	-0.641396	-0.0336848	-0.388568	-0.0336314	-0.0336931	-0.0334678	-0.033151	-0.0331326	0.0534256	-0.0336864	-0.0325836	-0.0336313	-0.0336926	-0.0334673	-0.0334007	-0.0334553	0.202444	-0.0336864	-0.0334974	-0.0336313	-0.0336926	-0.0334673	-0.0334129	-0.0334558	-0.000921195	-0.0336864	-0.033508	-0.0336313	-0.0336926	-0.0334673	-0.0334129	-0.0334558	-0.0333711	-0.0336864	-0.00388428	-0.0336313	-0.0336926	-0.0334673	-0.0334129	-0.0334558	-0.033471	-0.0336864	-0.0332569	-0.0336313	-0.0336926	-0.0335964	-0.0336823	-0.0336569	-0.0334712	-0.0336864	-0.0332619	-0.0336313	-0.0336926	-0.0335965	-0.0336827	-0.0336572	-0.0334712	-0.0336864	-0.0332619	-0.0336313	-0.0336926	-0.0335965	-0.0336827	-0.0336572	-0.0336344	-0.0336864	-0.0332619	-0.0336313	-0.0336926	-0.0335965	-0.0336827	-0.0336572	-0.0336345	-0.0336864	-0.0332619	-0.0336313	-0.0336926	-0.0335965	-0.0336827	-0.0336572	-0.0336345	-0.0336864	-0.0336128	-0.0336313	-0.0336926	-0.0335965	-0.0336827	-0.0336572	-0.0336345	-0.0336864	-0.0336131	-0.0336313	-0.0336926	-0.0335965	-0.0336827	-0.0336572	-0.0336345	-0.0336864	-0.0336131	-0.0336313	-0.0336926	-0.0335965	-0.0336827	-0.0336572	-0.0336345	-0.0336864	-0.0336131	-0.0336313	-0.0336926	-0.0335965	-0.0336827	-0.0336572	-0.0336345	-0.0336864	-0.0336131	-0.0336313	-0.0336926	-0.0335965	-0.0336827	-0.0336572	-0.0336345	-0.0336864	-0.0336131	-0.0336313	-0.0336926	-0.0335965	-0.0336827	-0.0336572	-0.0336345	-0.0336864	-0.0336131	-0.0336313	-0.0336926	-0.0335965	-0.0336827	-0.0336572	-0.0336345	-0.0336864	-0.0336131	-0.0336313	-0.0336926	-0.0335965	-0.0336827	-0.0336572	-0.0336345	-0.0336864	-0.0336131	-0.0336313	-0.0336926	-0.0335965	-0.0336827	-0.0336572	-0.0336345	-0.0336864	-0.0336131	-0.0336313	-0.0336926	-0.0335965	-0.0336827	-0.0336572	-0.0336345	-0.0336864	-0.0336131	-0.0336313	-0.0336926	-0.0335965	-0.0336827	-0.0336572	-0.0336345	-0.0336864	-0.0336131	-0.0336313	-0.0336926	-0.0335965	-0.0336827	-0.0336572	-0.0336345	-0.0336864	-0.0336131	-0.0336313	-0.0336926	-0.0335965	-0.0336827	-0.0336572	-0.0336345	-0.0336864	-0.0336131	-0.0336313	-0.0336926	-0.0335965	-0.0336827	-0.0336572	-0.0336345	-0.0336864	-0.0336131	-0.0336313	-0.0336926	-0.0335965	-0.0336827	-0.0336572	-0.0336345	0	0	0	0	0	0	0	0	0.0617154	0.0617154	0.0617154	0.0617154	0.0617154	0.0617154	0.0617154	0.0617154	0.0617295	0.0617295	0.0617295	0.0617295	0.0617295	0.0617295	0.0617295	0.0617295	0.0617295	0.0617295	0.0617295	0.0617295	0.0617295	0.0617295	0.0617295	0.0617295	0.0617977	0.0617977	0.0617977	0.0617977	0.0617977	0.0617977	0.0617977	0.0617977	0.0617977	0.0617977	0.0617977	0.0617977	0.0617977	0.0617977	0.0617977	0.0617977	0.0617977	0.0617977	0.0617977	0.0617977	0.0617977	0.0617977	0.0617977	0.0617977	0.0617977	0.0617977	0.0617977	0.0617977	0.0617977	0.0617977	0.0617977	0.0617977	0.0617977	0.0617977	0.0617977	0.0617977	0.0617977	0.0617977	0.0617977	0.0617977	0.0617977	0.0617977	0.0617977	0.0617977	0.0617977	0.0617977	0.0617977	0.0617977	0.937104	0.936733	1.29028	0.324797	0.838874	0.968931	0.776431	1.08607	1.43955	0.863493	1.2715	0.303365	0.502099	0.974614	0.671103	1.16336	1.25356	1.18555	1.27191	0.303164	0.521248	0.974505	0.671155	1.16336	1.13587	0.910368	1.2719	0.303161	0.527789	0.974503	0.671155	1.16336	1.10174	1.17082	1.2719	0.303161	0.530336	0.974502	0.671155	1.16336	1.09649	0.940094	1.2719	0.303161	0.531386	0.974502	0.671155	1.16336	1.09586	1.17615	1.2719	0.303161	0.531829	0.974502	0.671155	1.16336	1.09578	0.981423	1.2719	0.303161	0.532018	0.974502	0.671155	1.16336	1.09577	1.25779	1.24598	0.303161	0.532098	0.974502	0.671155	1.16336	1.05304	1.09961	0.933174	0.293723	0.485358	1.0246	0.660669	0.922279	0.850054	1.07387	0.0873416	0.0273657	0.082434	1.13341	0.115761	1.27531	0.265198	1.07348	0.0586976	0.061735	0.0616202	1.00433	0.0621008	0.811752	0.0588662	1.07331	0.0594591	0.0617264	0.0616052	1.11828	0.0620066	1.34903	0.0589454	1.07323	0.0594685	0.0617265	0.0616052	0.94205	0.0620065	0.794177	0.0589186	0.933563	0.0617435	0.0617265	0.0328203	0.394484	0.103101	1.34321	0.0617819	0.706088	0.0617828	0.0618038	0.0615802	0.0652324	0.061347	0.565683	0.0617838	0.0675633	0.0617827	0.0618034	0.0615829	0.0617195	0.0616915	0.273331	0.0617838	0.0615211	0.0617827	0.0618034	0.0615829	0.0617281	0.0616921	0.0348418	0.0617838	0.0615301	0.0617827	0.0618034	0.0615829	0.0617281	0.0616921	0.0614555	0.0617838	0.00912445	0.0617827	0.0618034	0.0615829	0.0617281	0.0616921	0.0615791	0.0617838	0.0611799	0.0617827	0.0618034	0.0617754	0.0618331	0.0618423	0.0615792	0.0617838	0.0611914	0.0617827	0.0618034	0.0617754	0.0618336	0.0618426	0.0615792	0.0617838	0.0611914	0.0617827	0.0618034	0.0617754	0.0618336	0.0618426	0.0618408	0.0617838	0.0611914	0.0617827	0.0618034	0.0617754	0.0618336	0.0618426	0.0618409	0.0617838	0.0611914	0.0617827	0.0618034	0.0617754	0.0618336	0.0618426	0.0618409	0.0617838	0.0617176	0.0617827	0.0618034	0.0617754	0.0618336	0.0618426	0.0618409	0.0617838	0.0617178	0.0617827	0.0618034	0.0617754	0.0618336	0.0618426	0.0618409	0.0617838	0.0617178	0.0617827	0.0618034	0.0617754	0.0618336	0.0618426	0.0618409	0.0617838	0.0617178	0.0617827	0.0618034	0.0617754	0.0618336	0.0618426	0.0618409	0.0617838	0.0617178	0.0617827	0.0618034	0.0617754	0.0618336	0.0618426	0.0618409	0.0617838	0.0617178	0.0617827	0.0618034	0.0617754	0.0618336	0.0618426	0.0618409	0.0617838	0.0617178	0.0617827	0.0618034	0.0617754	0.0618336	0.0618426	0.0618409	0.0617838	0.0617178	0.0617827	0.0618034	0.0617754	0.0618336	0.0618426	0.0618409	0.0617838	0.0617178	0.0617827	0.0618034	0.0617754	0.0618336	0.0618426	0.0618409	0.0617838	0.0617178	0.0617827	0.0618034	0.0617754	0.0618336	0.0618426	0.0618409	0.0617838	0.0617178	0.0617827	0.0618034	0.0617754	0.0618336	0.0618426	0.0618409	0.0617838	0.0617178	0.0617827	0.0618034	0.0617754	0.0618336	0.0618426	0.0618409	0.0617838	0.0617178	0.0617827	0.0618034	0.0617754	0.0618336	0.0618426	0.0618409	0.0617838	0.0617178	0.0617827	0.0618034	0.0617754	0.0618336	0.0618426	0.0618409	0.0617838	0.0617178	0.0617827	0.0618034	0.0617754	0.0618336	0.0618426	0.0618409	0	0	0	0	0	0	0	0	0.0102489	0.0102489	0.0102489	0.0102489	0.0102489	0.0102489	0.0102489	0.0102489	0.0102482	0.0102482	0.0102482	0.0102482	0.0102482	0.0102482	0.0102482	0.0102482	0.0102482	0.0102482	0.0102482	0.0102482	0.0102482	0.0102482	0.0102482	0.0102482	0.010295	0.010295	0.010295	0.010295	0.010295	0.010295	0.010295	0.010295	0.0102951	0.0102951	0.0102951	0.0102951	0.0102951	0.0102951	0.0102951	0.0102951	0.0102951	0.0102951	0.0102951	0.0102951	0.0102951	0.0102951	0.0102951	0.0102951	0.0102951	0.0102951	0.0102951	0.0102951	0.0102951	0.0102951	0.0102951	0.0102951	0.0102951	0.0102951	0.0102951	0.0102951	0.0102951	0.0102951	0.0102951	0.0102951	0.0102951	0.0102951	0.0102951	0.0102951	0.0102951	0.0102951	0.0102951	0.0102951	0.524041	0.858976	1.12601	-0.17216	0.759767	-0.766688	-0.473153	-0.0975319	0.149421	0.719919	1.14265	-0.192946	0.488822	-0.769118	-0.577684	-0.0841139	0.308744	1.05733	1.1423	-0.192773	0.468938	-0.769209	-0.577693	-0.0841118	0.410025	0.626471	1.1423	-0.192771	0.463299	-0.769212	-0.577693	-0.0841118	0.439387	0.992358	1.1423	-0.192771	0.461105	-0.769212	-0.577693	-0.0841118	0.443909	0.658	1.1423	-0.192771	0.460201	-0.769212	-0.577693	-0.0841118	0.444457	0.967632	1.1423	-0.192771	0.459819	-0.769212	-0.577693	-0.0841118	0.44452	0.663702	1.1423	-0.192771	0.459657	-0.769212	-0.577693	-0.0841118	0.444528	0.929388	1.11468	-0.192771	0.459588	-0.769212	-0.577693	-0.0841118	0.475024	0.485056	0.511724	-0.186403	0.480609	-0.679715	-0.560829	0.245199	0.602245	0.457663	-0.048642	0.0156075	0.0573047	-0.117957	0.0126456	-0.113226	0.0699288	0.458874	0.013032	0.010474	0.0103148	-0.432018	0.0106807	0.283971	0.00779981	0.458873	0.0117899	0.0104693	0.0102433	-0.10001	0.0106323	-0.176639	0.00910195	0.458887	0.0117877	0.0104692	0.0102432	-0.466954	0.0106322	0.295883	0.00910237	0.474736	0.00980381	0.0104692	-0.00929775	0.274136	-0.022533	-0.171745	0.0102648	0.543141	0.0101802	0.0103348	0.0101893	0.00953875	0.0103071	0.0238379	0.0102656	0.0119497	0.0101804	0.0103345	0.0102027	0.0104244	0.0103401	-0.17388	0.0102656	0.0101692	0.0101804	0.0103345	0.0102027	0.0104252	0.0103406	-0.00234179	0.0102656	0.0101673	0.0101804	0.0103345	0.0102027	0.0104252	0.0103406	0.0102998	0.0102656	-0.00296605	0.0101804	0.0103345	0.0102027	0.0104252	0.0103406	0.0103496	0.0102656	0.00998774	0.0101804	0.0103345	0.0102355	0.0104247	0.0104037	0.0103498	0.0102656	0.0100029	0.0101804	0.0103345	0.0102355	0.0104251	0.010404	0.0103498	0.0102656	0.0100029	0.0101804	0.0103345	0.0102355	0.0104251	0.010404	0.0103679	0.0102656	0.0100029	0.0101804	0.0103345	0.0102355	0.0104251	0.010404	0.010368	0.0102656	0.0100029	0.0101804	0.0103345	0.0102355	0.0104251	0.010404	0.010368	0.0102656	0.0101818	0.0101804	0.0103345	0.0102355	0.0104251	0.010404	0.010368	0.0102656	0.0101819	0.0101804	0.0103345	0.0102355	0.0104251	0.010404	0.010368	0.0102656	0.0101819	0.0101804	0.0103345	0.0102355	0.0104251	0.010404	0.010368	0.0102656	0.0101819	0.0101804	0.0103345	0.0102355	0.0104251	0.010404	0.010368	0.0102656	0.0101819	0.0101804	0.0103345	0.0102355	0.0104251	0.010404	0.010368	0.0102656	0.0101819	0.0101804	0.0103345	0.0102355	0.0104251	0.010404	0.010368	0.0102656	0.0101819	0.0101804	0.0103345	0.0102355	0.0104251	0.010404	0.010368	0.0102656	0.0101819	0.0101804	0.0103345	0.0102355	0.0104251	0.010404	0.010368	0.0102656	0.0101819	0.0101804	0.0103345	0.0102355	0.0104251	0.010404	0.010368	0.0102656	0.0101819	0.0101804	0.0103345	0.0102355	0.0104251	0.010404	0.010368	0.0102656	0.0101819	0.0101804	0.0103345	0.0102355	0.0104251	0.010404	0.010368	0.0102656	0.0101819	0.0101804	0.0103345	0.0102355	0.0104251	0.010404	0.010368	0.0102656	0.0101819	0.0101804	0.0103345	0.0102355	0.0104251	0.010404	0.010368	0.0102656	0.0101819	0.0101804	0.0103345	0.0102355	0.0104251	0.010404	0.010368	0.0102656	0.0101819	0.0101804	0.0103345	0.0102355	0.0104251	0.010404	0.010368	0	0	0	0	0	0	0	0	0.00298279	0.00298279	0.00298279	0.00298279	0.00298279	0.00298279	0.00298279	0.00298279	0.00299601	0.00299601	0.00299601	0.00299601	0.00299601	0.00299601	0.00299601	0.00299601	0.00299603	0.00299603	0.00299603	0.00299603	0.00299603	0.00299603	0.00299603	0.00299603	0.0029965	0.0029965	0.0029965	0.0029965	0.0029965	0.0029965	0.0029965	0.0029965	0.00299651	0.00299651	0.00299651	0.00299651	0.00299651	0.00299651	0.00299651	0.00299651	0.00299651	0.00299651	0.00299651	0.00299651	0.00299651	0.00299651	0.00299651	0.00299651	0.00299651	0.00299651	0.00299651	0.00299651	0.00299651	0.00299651	0.00299651	0.00299651	0.00299651	0.00299651	0.00299651	0.00299651	0.00299651	0.00299651	0.00299651	0.00299651	0.00299651	0.00299651	0.00299651	0.00299651	0.00299651	0.00299651	0.00299651	0.00299651	0.495003	-0.185504	-0.00711873	0.0879499	-0.241771	0.116996	-0.0544978	-0.387623	0.554666	0.39167	-0.00820079	0.0744669	-0.468277	0.118705	0.0436583	-0.426406	0.547428	0.0734986	-0.00817412	0.0744536	-0.468118	0.11864	0.0437278	-0.426408	0.539732	0.449942	-0.00817481	0.0744534	-0.467694	0.118638	0.0437278	-0.426408	0.537498	0.121774	-0.00817478	0.0744534	-0.467528	0.118638	0.0437278	-0.426408	0.53716	0.420293	-0.00817478	0.0744534	-0.467459	0.118638	0.0437278	-0.426408	0.537119	0.140478	-0.00817478	0.0744534	-0.467431	0.118638	0.0437278	-0.426408	0.537114	0.407027	-0.00817478	0.0744534	-0.467418	0.118638	0.0437278	-0.426408	0.537114	0.150396	0.0174719	0.0744534	-0.467413	0.118638	0.0437278	-0.426408	0.52937	0.493583	0.462728	0.0718865	-0.457297	0.0449402	0.0408206	-0.349121	0.479009	0.533093	0.0161486	0.00257958	-0.0601022	-0.392945	-0.0190157	-0.363882	-0.0884084	0.533238	0.0020541	0.00286904	0.00305378	-0.124577	0.0029322	-0.393021	0.00234829	0.533159	0.00256317	0.00283813	0.00313454	-0.398928	0.0029387	-0.359111	0.00245483	0.533127	0.00256545	0.00283811	0.00313463	-0.0872114	0.00293869	-0.392307	0.00246225	0.481978	0.00280475	0.00283811	0.00127293	-0.292649	0.0297248	-0.359425	0.00295351	0.406753	0.00300219	0.00298986	0.00304721	0.00410177	0.00286687	-0.150615	0.00295417	0.00657689	0.00300239	0.00298999	0.00304516	0.00294126	0.00304872	0.066127	0.00295417	0.00307966	0.00300239	0.00298999	0.00304517	0.00295003	0.00304903	0.00528273	0.00295417	0.0030642	0.00300239	0.00298999	0.00304517	0.00295005	0.00304903	0.00294913	0.00295417	0.00186751	0.00300239	0.00298999	0.00304517	0.00295005	0.00304903	0.00298473	0.00295417	0.00302916	0.00300239	0.00298999	0.00305975	0.003019	0.00301486	0.00298479	0.00295417	0.00304352	0.00300239	0.00298999	0.0030598	0.00301914	0.00301492	0.0029848	0.00295417	0.00304355	0.00300239	0.00298999	0.0030598	0.00301914	0.00301492	0.00302212	0.00295417	0.00304355	0.00300239	0.00298999	0.0030598	0.00301914	0.00301492	0.0030222	0.00295417	0.00304355	0.00300239	0.00298999	0.0030598	0.00301914	0.00301492	0.0030222	0.00295417	0.00294342	0.00300239	0.00298999	0.0030598	0.00301914	0.00301492	0.0030222	0.00295417	0.00294322	0.00300239	0.00298999	0.0030598	0.00301914	0.00301492	0.0030222	0.00295417	0.00294322	0.00300239	0.00298999	0.0030598	0.00301914	0.00301492	0.0030222	0.00295417	0.00294322	0.00300239	0.00298999	0.0030598	0.00301914	0.00301492	0.0030222	0.00295417	0.00294322	0.00300239	0.00298999	0.0030598	0.00301914	0.00301492	0.0030222	0.00295417	0.00294322	0.00300239	0.00298999	0.0030598	0.00301914	0.00301492	0.0030222	0.00295417	0.00294322	0.00300239	0.00298999	0.0030598	0.00301914	0.00301492	0.0030222	0.00295417	0.00294322	0.00300239	0.00298999	0.0030598	0.00301914	0.00301492	0.0030222	0.00295417	0.00294322	0.00300239	0.00298999	0.0030598	0.00301914	0.00301492	0.0030222	0.00295417	0.00294322	0.00300239	0.00298999	0.0030598	0.00301914	0.00301492	0.0030222	0.00295417	0.00294322	0.00300239	0.00298999	0.0030598	0.00301914	0.00301492	0.0030222	0.00295417	0.00294322	0.00300239	0.00298999	0.0030598	0.00301914	0.00301492	0.0030222	0.00295417	0.00294322	0.00300239	0.00298999	0.0030598	0.00301914	0.00301492	0.0030222	0.00295417	0.00294322	0.00300239	0.00298999	0.0030598	0.00301914	0.00301492	0.0030222	0.00295417	0.00294322	0.00300239	0.00298999	0.0030598	0.00301914	0.00301492	0.0030222	0	0	0	0	0	0	0	0	-0.0237339	-0.0237339	-0.0237339	-0.0237339	-0.0237339	-0.0237339	-0.0237339	-0.0237339	-0.023741	-0.023741	-0.023741	-0.023741	-0.023741	-0.023741	-0.023741	-0.023741	-0.023741	-0.023741	-0.023741	-0.023741	-0.023741	-0.023741	-0.023741	-0.023741	-0.0237799	-0.0237799	-0.0237799	-0.0237799	-0.0237799	-0.0237799	-0.0237799	-0.0237799	-0.0237799	-0.0237799	-0.0237799	-0.0237799	-0.0237799	-0.0237799	-0.0237799	-0.0237799	-0.0237799	-0.0237799	-0.0237799	-0.0237799	-0.0237799	-0.0237799	-0.0237799	-0.0237799	-0.0237799	-0.0237799	-0.0237799	-0.0237799	-0.0237799	-0.0237799	-0.0237799	-0.0237799	-0.0237799	-0.0237799	-0.0237799	-0.0237799	-0.0237799	-0.0237799	-0.0237799	-0.0237799	-0.0237799	-0.0237799	-0.0237799	-0.0237799	-0.0237799	-0.0237799	-0.0237799	-0.0237799	-0.550387	-0.773648	-1.09576	0.290558	-0.672863	0.225533	-0.152591	-0.39455	-0.479058	-0.792502	-1.09363	0.314116	-0.347616	0.228941	-0.0843296	-0.42889	-0.456335	-1.03332	-1.09368	0.314141	-0.34832	0.229046	-0.0843247	-0.428891	-0.441527	-0.675964	-1.09368	0.314142	-0.349137	0.229049	-0.0843247	-0.428891	-0.437225	-0.968915	-1.09368	0.314142	-0.349456	0.229049	-0.0843247	-0.428891	-0.43657	-0.698596	-1.09368	0.314142	-0.349588	0.229049	-0.0843247	-0.428891	-0.436491	-0.941169	-1.09368	0.314142	-0.349643	0.229049	-0.0843247	-0.428891	-0.436481	-0.689595	-1.09368	0.314142	-0.349667	0.229049	-0.0843247	-0.428891	-0.43648	-0.870684	-1.07503	0.314142	-0.349677	0.229049	-0.0843247	-0.428891	-0.463195	-0.458114	-0.764136	0.303367	-0.335827	0.169414	-0.0855787	-0.0774465	-0.671817	-0.439803	0.0421147	-0.0147035	-0.0451897	-0.395999	-0.0485919	-0.090434	-0.120834	-0.441143	-0.0244533	-0.0239812	-0.0236133	-0.107652	-0.0240709	-0.0316183	-0.0222297	-0.441267	-0.0240257	-0.023991	-0.0235927	-0.40515	-0.024017	-0.0997117	-0.0217851	-0.441336	-0.0240265	-0.0239909	-0.0235927	-0.0955034	-0.0240169	-0.0284397	-0.021771	-0.483586	-0.02354	-0.0239909	-0.00982517	-0.170572	0.00968218	-0.0989432	-0.0237787	-0.628339	-0.023702	-0.0238332	-0.0236243	-0.022797	-0.0234237	0.144731	-0.0237803	-0.024157	-0.0237021	-0.0238328	-0.023631	-0.0236642	-0.0236891	0.273594	-0.0237803	-0.0236518	-0.0237021	-0.0238328	-0.023631	-0.0236751	-0.0236898	0.00397117	-0.0237803	-0.0236532	-0.0237021	-0.0238328	-0.023631	-0.0236751	-0.0236898	-0.0236067	-0.0237803	-0.000446715	-0.0237021	-0.0238328	-0.023631	-0.0236751	-0.0236898	-0.0237041	-0.0237803	-0.0233966	-0.0237021	-0.0238328	-0.0237252	-0.0238821	-0.0238483	-0.0237043	-0.0237803	-0.0234117	-0.0237021	-0.0238328	-0.0237253	-0.0238826	-0.0238486	-0.0237044	-0.0237803	-0.0234117	-0.0237021	-0.0238328	-0.0237253	-0.0238826	-0.0238486	-0.0238125	-0.0237803	-0.0234117	-0.0237021	-0.0238328	-0.0237253	-0.0238826	-0.0238486	-0.0238126	-0.0237803	-0.0234117	-0.0237021	-0.0238328	-0.0237253	-0.0238826	-0.0238486	-0.0238126	-0.0237803	-0.0236816	-0.0237021	-0.0238328	-0.0237253	-0.0238826	-0.0238486	-0.0238126	-0.0237803	-0.0236818	-0.0237021	-0.0238328	-0.0237253	-0.0238826	-0.0238486	-0.0238126	-0.0237803	-0.0236818	-0.0237021	-0.0238328	-0.0237253	-0.0238826	-0.0238486	-0.0238126	-0.0237803	-0.0236818	-0.0237021	-0.0238328	-0.0237253	-0.0238826	-0.0238486	-0.0238126	-0.0237803	-0.0236818	-0.0237021	-0.0238328	-0.0237253	-0.0238826	-0.0238486	-0.0238126	-0.0237803	-0.0236818	-0.0237021	-0.0238328	-0.0237253	-0.0238826	-0.0238486	-0.0238126	-0.0237803	-0.0236818	-0.0237021	-0.0238328	-0.0237253	-0.0238826	-0.0238486	-0.0238126	-0.0237803	-0.0236818	-0.0237021	-0.0238328	-0.0237253	-0.0238826	-0.0238486	-0.0238126	-0.0237803	-0.0236818	-0.0237021	-0.0238328	-0.0237253	-0.0238826	-0.0238486	-0.0238126	-0.0237803	-0.0236818	-0.0237021	-0.0238328	-0.0237253	-0.0238826	-0.0238486	-0.0238126	-0.0237803	-0.0236818	-0.0237021	-0.0238328	-0.0237253	-0.0238826	-0.0238486	-0.0238126	-0.0237803	-0.0236818	-0.0237021	-0.0238328	-0.0237253	-0.0238826	-0.0238486	-0.0238126	-0.0237803	-0.0236818	-0.0237021	-0.0238328	-0.0237253	-0.0238826	-0.0238486	-0.0238126	-0.0237803	-0.0236818	-0.0237021	-0.0238328	-0.0237253	-0.0238826	-0.0238486	-0.0238126	-0.0237803	-0.0236818	-0.0237021	-0.0238328	-0.0237253	-0.0238826	-0.0238486	-0.0238126	0	0	0	0	0	0	0	0	0.00680102	0.00680102	0.00680102	0.00680102	0.00680102	0.00680102	0.00680102	0.00680102	0.00679042	0.00679042	0.00679042	0.00679042	0.00679042	0.00679042	0.00679042	0.00679042	0.0067904	0.0067904	0.0067904	0.0067904	0.0067904	0.0067904	0.0067904	0.0067904	0.00682019	0.00682019	0.00682019	0.00682019	0.00682019	0.00682019	0.00682019	0.00682019	0.0068202	0.0068202	0.0068202	0.0068202	0.0068202	0.0068202	0.0068202	0.0068202	0.0068202	0.0068202	0.0068202	0.0068202	0.0068202	0.0068202	0.0068202	0.0068202	0.0068202	0.0068202	0.0068202	0.0068202	0.0068202	0.0068202	0.0068202	0.0068202	0.0068202	0.0068202	0.0068202	0.0068202	0.0068202	0.0068202	0.0068202	0.0068202	0.0068202	0.0068202	0.0068202	0.0068202	0.0068202	0.0068202	0.0068202	0.0068202	0.0930314	0.0736515	-0.11842	0.897941	0.120096	0.336291	-0.478182	-0.221948	0.16867	-0.36649	-0.102484	0.914333	0.338034	0.347907	-0.566495	-0.220805	0.321766	-0.16089	-0.10283	0.914503	0.321406	0.347971	-0.566452	-0.220803	0.421133	-0.133613	-0.102821	0.914505	0.315885	0.347973	-0.566452	-0.220803	0.44995	-0.0972777	-0.102821	0.914505	0.313736	0.347973	-0.566452	-0.220803	0.454378	-0.11517	-0.102821	0.914505	0.31285	0.347973	-0.566452	-0.220803	0.454914	-0.0524582	-0.102821	0.914505	0.312476	0.347973	-0.566452	-0.220803	0.454976	-0.0354821	-0.102821	0.914505	0.312317	0.347973	-0.566452	-0.220803	0.454983	0.175649	-0.122369	0.914505	0.312249	0.347973	-0.566452	-0.220803	0.384313	0.467653	-0.572199	0.883684	0.341616	0.378707	-0.551838	1.1448	-0.22589	0.445833	0.129839	0.00891552	0.0504058	-0.212928	-0.00741052	0.854331	0.0293267	0.443431	0.00644305	0.00646911	0.0071717	-0.0369704	0.00690379	1.24411	0.00444917	0.442892	0.00632853	0.00642737	0.00708767	-0.224537	0.00688973	0.792139	0.00805293	0.442632	0.00633167	0.00642736	0.00708755	-0.126234	0.0068897	1.2562	0.00806835	0.209494	0.00668575	0.00642736	-0.0127983	0.379508	0.0899967	0.796956	0.00676266	-0.328459	0.00684566	0.00673348	0.00688757	0.0117857	0.00748285	1.0601	0.00676101	0.0137504	0.00684561	0.00673382	0.00689317	0.00731692	0.00705733	0.79545	0.00676099	0.00670779	0.00684562	0.00673382	0.00689313	0.00729274	0.00705683	0.042046	0.00676099	0.00671128	0.00684562	0.00673382	0.00689313	0.00729269	0.00705684	0.00701604	0.00676099	0.00249225	0.00684562	0.00673382	0.00689313	0.00729269	0.00705683	0.00692448	0.00676099	0.00683791	0.00684562	0.00673382	0.0068541	0.00676299	0.0068394	0.00692429	0.00676099	0.00682763	0.00684562	0.00673382	0.00685403	0.00676258	0.00683916	0.00692428	0.00676099	0.00682759	0.00684562	0.00673382	0.00685403	0.00676258	0.00683916	0.00688444	0.00676099	0.00682759	0.00684562	0.00673382	0.00685403	0.00676258	0.00683916	0.00688443	0.00676099	0.00682759	0.00684562	0.00673382	0.00685403	0.00676258	0.00683916	0.00688443	0.00676099	0.00685256	0.00684562	0.00673382	0.00685403	0.00676258	0.00683916	0.00688443	0.00676099	0.00685255	0.00684562	0.00673382	0.00685403	0.00676258	0.00683916	0.00688443	0.00676099	0.00685255	0.00684562	0.00673382	0.00685403	0.00676258	0.00683916	0.00688443	0.00676099	0.00685255	0.00684562	0.00673382	0.00685403	0.00676258	0.00683916	0.00688443	0.00676099	0.00685255	0.00684562	0.00673382	0.00685403	0.00676258	0.00683916	0.00688443	0.00676099	0.00685255	0.00684562	0.00673382	0.00685403	0.00676258	0.00683916	0.00688443	0.00676099	0.00685255	0.00684562	0.00673382	0.00685403	0.00676258	0.00683916	0.00688443	0.00676099	0.00685255	0.00684562	0.00673382	0.00685403	0.00676258	0.00683916	0.00688443	0.00676099	0.00685255	0.00684562	0.00673382	0.00685403	0.00676258	0.00683916	0.00688443	0.00676099	0.00685255	0.00684562	0.00673382	0.00685403	0.00676258	0.00683916	0.00688443	0.00676099	0.00685255	0.00684562	0.00673382	0.00685403	0.00676258	0.00683916	0.00688443	0.00676099	0.00685255	0.00684562	0.00673382	0.00685403	0.00676258	0.00683916	0.00688443	0.00676099	0.00685255	0.00684562	0.00673382	0.00685403	0.00676258	0.00683916	0.00688443	0.00676099	0.00685255	0.00684562	0.00673382	0.00685403	0.00676258	0.00683916	0.00688443	0.00676099	0.00685255	0.00684562	0.00673382	0.00685403	0.00676258	0.00683916	0.00688443	0	0	0	0	0	0	0	0	0.0201438	0.0201438	0.0201438	0.0201438	0.0201438	0.0201438	0.0201438	0.0201438	0.0201277	0.0201277	0.0201277	0.0201277	0.0201277	0.0201277	0.0201277	0.0201277	0.0201277	0.0201277	0.0201277	0.0201277	0.0201277	0.0201277	0.0201277	0.0201277	0.0201746	0.0201746	0.0201746	0.0201746	0.0201746	0.0201746	0.0201746	0.0201746	0.0201746	0.0201746	0.0201746	0.0201746	0.0201746	0.0201746	0.0201746	0.0201746	0.0201746	0.0201746	0.0201746	0.0201746	0.0201746	0.0201746	0.0201746	0.0201746	0.0201746	0.0201746	0.0201746	0.0201746	0.0201746	0.0201746	0.0201746	0.0201746	0.0201746	0.0201746	0.0201746	0.0201746	0.0201746	0.0201746	0.0201746	0.0201746	0.0201746	0.0201746	0.0201746	0.0201746	0.0201746	0.0201746	0.0201746	0.0201746	-0.067193	0.691268	0.55645	0.48933	0.725498	0.158015	-0.132273	0.531089	-0.0372319	-0.207574	0.565922	0.501915	0.927987	0.164117	-0.337655	0.595164	0.048921	0.404792	0.565716	0.502017	0.91836	0.164169	-0.337688	0.595168	0.108182	-0.138429	0.565721	0.502018	0.915069	0.16417	-0.337688	0.595168	0.125367	0.373967	0.565721	0.502018	0.913788	0.164171	-0.337688	0.595168	0.128005	-0.0818461	0.565721	0.502018	0.91326	0.164171	-0.337688	0.595168	0.128324	0.377068	0.565721	0.502018	0.913037	0.164171	-0.337688	0.595168	0.128361	-0.0086467	0.565721	0.502018	0.912942	0.164171	-0.337688	0.595168	0.128365	0.515051	0.514506	0.502018	0.912901	0.164171	-0.337688	0.595168	0.0901257	0.190763	-0.432739	0.485336	0.912488	0.292117	-0.324858	1.34024	-0.244682	0.12426	0.0724714	0.0138165	0.126817	0.5497	0.0491848	1.19219	0.195407	0.122877	0.020727	0.0201218	0.0202817	0.271649	0.0204639	1.42304	0.0180341	0.12259	0.0200502	0.0201249	0.0201288	0.54911	0.0204119	1.15515	0.0203965	0.12245	0.0200518	0.0201249	0.0201286	0.155664	0.0204118	1.4276	0.0203909	0.00220078	0.0201564	0.0201249	-0.00224594	0.693908	0.0456438	1.15793	0.0201725	-0.285365	0.0201523	0.0201412	0.020079	0.0227432	0.0205798	0.939354	0.0201716	0.0226094	0.020152	0.0201411	0.0200883	0.0205349	0.0202444	0.436389	0.0201716	0.0199188	0.020152	0.0201411	0.0200883	0.0205142	0.020244	0.0284121	0.0201716	0.0199384	0.020152	0.0201411	0.0200883	0.0205142	0.020244	0.0202474	0.0201716	0.00133582	0.020152	0.0201411	0.0200883	0.0205142	0.020244	0.0202024	0.0201716	0.0199112	0.020152	0.0201411	0.0201102	0.0201587	0.0202056	0.0202023	0.0201716	0.0198973	0.020152	0.0201411	0.0201102	0.0201585	0.0202055	0.0202023	0.0201716	0.0198973	0.020152	0.0201411	0.0201102	0.0201585	0.0202055	0.0202159	0.0201716	0.0198973	0.020152	0.0201411	0.0201102	0.0201585	0.0202055	0.0202158	0.0201716	0.0198973	0.020152	0.0201411	0.0201102	0.0201585	0.0202055	0.0202158	0.0201716	0.0201987	0.020152	0.0201411	0.0201102	0.0201585	0.0202055	0.0202158	0.0201716	0.020199	0.020152	0.0201411	0.0201102	0.0201585	0.0202055	0.0202158	0.0201716	0.020199	0.020152	0.0201411	0.0201102	0.0201585	0.0202055	0.0202158	0.0201716	0.020199	0.020152	0.0201411	0.0201102	0.0201585	0.0202055	0.0202158	0.0201716	0.020199	0.020152	0.0201411	0.0201102	0.0201585	0.0202055	0.0202158	0.0201716	0.020199	0.020152	0.0201411	0.0201102	0.0201585	0.0202055	0.0202158	0.0201716	0.020199	0.020152	0.0201411	0.0201102	0.0201585	0.0202055	0.0202158	0.0201716	0.020199	0.020152	0.0201411	0.0201102	0.0201585	0.0202055	0.0202158	0.0201716	0.020199	0.020152	0.0201411	0.0201102	0.0201585	0.0202055	0.0202158	0.0201716	0.020199	0.020152	0.0201411	0.0201102	0.0201585	0.0202055	0.0202158	0.0201716	0.020199	0.020152	0.0201411	0.0201102	0.0201585	0.0202055	0.0202158	0.0201716	0.020199	0.020152	0.0201411	0.0201102	0.0201585	0.0202055	0.0202158	0.0201716	0.020199	0.020152	0.0201411	0.0201102	0.0201585	0.0202055	0.0202158	0.0201716	0.020199	0.020152	0.0201411	0.0201102	0.0201585	0.0202055	0.0202158	0.0201716	0.020199	0.020152	0.0201411	0.0201102	0.0201585	0.0202055	0.0202158	0	0	0	0	0	0	0	0	0.00852182	0.00852182	0.00852182	0.00852182	0.00852182	0.00852182	0.00852182	0.00852182	0.00849715	0.00849715	0.00849715	0.00849715	0.00849715	0.00849715	0.00849715	0.00849715	0.0084971	0.0084971	0.0084971	0.0084971	0.0084971	0.0084971	0.0084971	0.0084971	0.00851673	0.00851673	0.00851673	0.00851673	0.00851673	0.00851673	0.00851673	0.00851673	0.00851672	0.00851672	0.00851672	0.00851672	0.00851672	0.00851672	0.00851672	0.00851672	0.00851672	0.00851672	0.00851672	0.00851672	0.00851672	0.00851672	0.00851672	0.00851672	0.00851672	0.00851672	0.00851672	0.00851672	0.00851672	0.00851672	0.00851672	0.00851672	0.00851672	0.00851672	0.00851672	0.00851672	0.00851672	0.00851672	0.00851672	0.00851672	0.00851672	0.00851672	0.00851672	0.00851672	0.00851672	0.00851672	0.00851672	0.00851672	-0.69832	0.426544	0.0690547	0.327099	0.537631	0.230059	0.0943441	0.795192	-0.623538	-0.760545	0.0721846	0.356046	0.993357	0.233616	-0.121297	0.876002	-0.599937	-0.10055	0.0721107	0.356082	0.991997	0.233746	-0.121387	0.876007	-0.578584	-0.738086	0.0721126	0.356083	0.990819	0.233749	-0.121387	0.876007	-0.572386	-0.150697	0.0721125	0.356083	0.990359	0.233749	-0.121387	0.876007	-0.571444	-0.676965	0.0721125	0.356083	0.990169	0.233749	-0.121387	0.876007	-0.571331	-0.15918	0.0721125	0.356083	0.990089	0.233749	-0.121387	0.876007	-0.571318	-0.611748	0.0721125	0.356083	0.990055	0.233749	-0.121387	0.876007	-0.571316	-0.0554804	0.0176671	0.356083	0.99004	0.233749	-0.121387	0.876007	-0.601103	-0.494907	-0.933925	0.344349	0.973747	0.373026	-0.114104	1.25401	-0.837481	-0.574293	0.0521929	0.00280671	0.134753	0.820103	0.0504703	1.26554	0.208276	-0.575824	0.00903318	0.00854806	0.00853521	0.448226	0.00867483	1.34713	0.00834021	-0.575958	0.0084075	0.00858205	0.00836489	0.820145	0.00864524	1.25227	0.00959039	-0.576035	0.00840704	0.0085821	0.00836469	0.336782	0.00864523	1.3463	0.00957908	-0.61916	0.00884022	0.0085821	-0.000280561	0.714294	0.0110168	1.25318	0.00856647	-0.778209	0.00852965	0.00848632	0.00842983	0.00954976	0.0089427	0.832532	0.00856487	0.00628589	0.00852922	0.00848619	0.00843466	0.00879887	0.00850438	0.310017	0.00856487	0.00828587	0.00852922	0.00848619	0.00843462	0.00877465	0.00850367	0.0163955	0.00856487	0.00831608	0.00852922	0.00848619	0.00843462	0.0087746	0.00850367	0.00861757	0.00856487	1.22474e-05	0.00852922	0.00848619	0.00843462	0.0087746	0.00850367	0.00853357	0.00856487	0.00838685	0.00852922	0.00848619	0.00842552	0.00844331	0.00848844	0.0085334	0.00856487	0.00835787	0.00852922	0.00848619	0.00842542	0.00844293	0.00848825	0.00853338	0.00856487	0.0083578	0.00852922	0.00848619	0.00842542	0.00844293	0.00848825	0.00849989	0.00856487	0.0083578	0.00852922	0.00848619	0.00842542	0.00844293	0.00848825	0.00849975	0.00856487	0.0083578	0.00852922	0.00848619	0.00842542	0.00844293	0.00848825	0.00849975	0.00856487	0.00862133	0.00852922	0.00848619	0.00842542	0.00844293	0.00848825	0.00849975	0.00856487	0.00862172	0.00852922	0.00848619	0.00842542	0.00844293	0.00848825	0.00849975	0.00856487	0.00862172	0.00852922	0.00848619	0.00842542	0.00844293	0.00848825	0.00849975	0.00856487	0.00862172	0.00852922	0.00848619	0.00842542	0.00844293	0.00848825	0.00849975	0.00856487	0.00862172	0.00852922	0.00848619	0.00842542	0.00844293	0.00848825	0.00849975	0.00856487	0.00862172	0.00852922	0.00848619	0.00842542	0.00844293	0.00848825	0.00849975	0.00856487	0.00862172	0.00852922	0.00848619	0.00842542	0.00844293	0.00848825	0.00849975	0.00856487	0.00862172	0.00852922	0.00848619	0.00842542	0.00844293	0.00848825	0.00849975	0.00856487	0.00862172	0.00852922	0.00848619	0.00842542	0.00844293	0.00848825	0.00849975	0.00856487	0.00862172	0.00852922	0.00848619	0.00842542	0.00844293	0.00848825	0.00849975	0.00856487	0.00862172	0.00852922	0.00848619	0.00842542	0.00844293	0.00848825	0.00849975	0.00856487	0.00862172	0.00852922	0.00848619	0.00842542	0.00844293	0.00848825	0.00849975	0.00856487	0.00862172	0.00852922	0.00848619	0.00842542	0.00844293	0.00848825	0.00849975	0.00856487	0.00862172	0.00852922	0.00848619	0.00842542	0.00844293	0.00848825	0.00849975	0.00856487	0.00862172	0.00852922	0.00848619	0.00842542	0.00844293	0.00848825	0.00849975	0	0	0	0	0	0	0	0	-0.0341664	-0.0341664	-0.0341664	-0.0341664	-0.0341664	-0.0341664	-0.0341664	-0.0341664	-0.0341683	-0.0341683	-0.0341683	-0.0341683	-0.0341683	-0.0341683	-0.0341683	-0.0341683	-0.0341683	-0.0341683	-0.0341683	-0.0341683	-0.0341683	-0.0341683	-0.0341683	-0.0341683	-0.0342655	-0.0342655	-0.0342655	-0.0342655	-0.0342655	-0.0342655	-0.0342655	-0.0342655	-0.0342656	-0.0342656	-0.0342656	-0.0342656	-0.0342656	-0.0342656	-0.0342656	-0.0342656	-0.0342656	-0.0342656	-0.0342656	-0.0342656	-0.0342656	-0.0342656	-0.0342656	-0.0342656	-0.0342656	-0.0342656	-0.0342656	-0.0342656	-0.0342656	-0.0342656	-0.0342656	-0.0342656	-0.0342656	-0.0342656	-0.0342656	-0.0342656	-0.0342656	-0.0342656	-0.0342656	-0.0342656	-0.0342656	-0.0342656	-0.0342656	-0.0342656	-0.0342656	-0.0342656	-0.0342656	-0.0342656	-1.24156	-1.18174	-1.53343	-0.693228	-1.04403	0.327708	0.828876	0.307732	-1.01404	-0.998664	-1.56184	-0.668746	-0.682333	0.318269	0.989287	0.298186	-1.28712	-1.44362	-1.56124	-0.669042	-0.648949	0.31839	0.989203	0.298183	-1.46057	-1.13474	-1.56125	-0.669046	-0.639296	0.318394	0.989203	0.298183	-1.51085	-1.44847	-1.56125	-0.669046	-0.635541	0.318394	0.989203	0.298183	-1.5186	-1.17563	-1.56125	-0.669046	-0.633993	0.318394	0.989203	0.298183	-1.51953	-1.47065	-1.56125	-0.669046	-0.63334	0.318394	0.989203	0.298183	-1.51964	-1.25134	-1.56125	-0.669046	-0.633062	0.318394	0.989203	0.298183	-1.51965	-1.64502	-1.52235	-0.669046	-0.632943	0.318394	0.989203	0.298183	-1.48081	-1.55136	-0.637145	-0.646486	-0.678886	0.221864	0.960931	-1.25479	-1.03211	-1.51984	-0.0834558	-0.0341898	-0.0912316	0.316941	-0.0230299	-0.651284	-0.111951	-1.51924	-0.0358797	-0.0340818	-0.0345855	0.396323	-0.0348245	-1.3318	-0.0281712	-1.51869	-0.0348076	-0.0340186	-0.0344776	0.312832	-0.0347374	-0.542681	-0.032887	-1.51845	-0.0348114	-0.0340185	-0.0344775	0.504206	-0.0347372	-1.35274	-0.0328993	-1.27293	-0.0334281	-0.0340185	0.0136253	-0.551251	-0.0930205	-0.551081	-0.0341488	-0.793992	-0.0341506	-0.034236	-0.0341799	-0.0391119	-0.0346576	-0.96562	-0.0341492	-0.0458084	-0.0341509	-0.034236	-0.0341999	-0.0347898	-0.0345312	-0.577657	-0.0341492	-0.03401	-0.0341509	-0.034236	-0.0341999	-0.0347778	-0.0345317	-0.044554	-0.0341492	-0.0340027	-0.0341509	-0.034236	-0.0341999	-0.0347778	-0.0345317	-0.0343289	-0.0341492	-0.00190638	-0.0341509	-0.034236	-0.0341999	-0.0347778	-0.0345317	-0.0343616	-0.0341492	-0.0337934	-0.0341509	-0.034236	-0.0342595	-0.034394	-0.0344337	-0.0343617	-0.0341492	-0.0338147	-0.0341509	-0.034236	-0.0342595	-0.0343944	-0.0344339	-0.0343617	-0.0341492	-0.0338146	-0.0341509	-0.034236	-0.0342595	-0.0343944	-0.0344339	-0.0344338	-0.0341492	-0.0338146	-0.0341509	-0.034236	-0.0342595	-0.0343944	-0.0344339	-0.034434	-0.0341492	-0.0338146	-0.0341509	-0.034236	-0.0342595	-0.0343944	-0.0344339	-0.034434	-0.0341492	-0.0341053	-0.0341509	-0.034236	-0.0342595	-0.0343944	-0.0344339	-0.034434	-0.0341492	-0.0341053	-0.0341509	-0.034236	-0.0342595	-0.0343944	-0.0344339	-0.034434	-0.0341492	-0.0341053	-0.0341509	-0.034236	-0.0342595	-0.0343944	-0.0344339	-0.034434	-0.0341492	-0.0341053	-0.0341509	-0.034236	-0.0342595	-0.0343944	-0.0344339	-0.034434	-0.0341492	-0.0341053	-0.0341509	-0.034236	-0.0342595	-0.0343944	-0.0344339	-0.034434	-0.0341492	-0.0341053	-0.0341509	-0.034236	-0.0342595	-0.0343944	-0.0344339	-0.034434	-0.0341492	-0.0341053	-0.0341509	-0.034236	-0.0342595	-0.0343944	-0.0344339	-0.034434	-0.0341492	-0.0341053	-0.0341509	-0.034236	-0.0342595	-0.0343944	-0.0344339	-0.034434	-0.0341492	-0.0341053	-0.0341509	-0.034236	-0.0342595	-0.0343944	-0.0344339	-0.034434	-0.0341492	-0.0341053	-0.0341509	-0.034236	-0.0342595	-0.0343944	-0.0344339	-0.034434	-0.0341492	-0.0341053	-0.0341509	-0.034236	-0.0342595	-0.0343944	-0.0344339	-0.034434	-0.0341492	-0.0341053	-0.0341509	-0.034236	-0.0342595	-0.0343944	-0.0344339	-0.034434	-0.0341492	-0.0341053	-0.0341509	-0.034236	-0.0342595	-0.0343944	-0.0344339	-0.034434	-0.0341492	-0.0341053	-0.0341509	-0.034236	-0.0342595	-0.0343944	-0.0344339	-0.034434	-0.0341492	-0.0341053	-0.0341509	-0.034236	-0.0342595	-0.0343944	-0.0344339	-0.034434	0	0	0	0	0	0	0	0	0.00426875	0.00426875	0.00426875	0.00426875	0.00426875	0.00426875	0.00426875	0.00426875	0.00425015	0.00425015	0.00425015	0.00425015	0.00425015	0.00425015	0.00425015	0.00425015	0.00425012	0.00425012	0.00425012	0.00425012	0.00425012	0.00425012	0.00425012	0.00425012	0.00425481	0.00425481	0.00425481	0.00425481	0.00425481	0.00425481	0.00425481	0.00425481	0.00425479	0.00425479	0.00425479	0.00425479	0.00425479	0.00425479	0.00425479	0.00425479	0.00425479	0.00425479	0.00425479	0.00425479	0.00425479	0.00425479	0.00425479	0.00425479	0.00425479	0.00425479	0.00425479	0.00425479	0.00425479	0.00425479	0.00425479	0.00425479	0.00425479	0.00425479	0.00425479	0.00425479	0.00425479	0.00425479	0.00425479	0.00425479	0.00425479	0.00425479	0.00425479	0.00425479	0.00425479	0.00425479	0.00425479	0.00425479	-0.784706	0.682781	0.542065	-0.643369	0.734963	-0.372918	0.444135	1.11591	-0.917271	-0.297759	0.534779	-0.632827	0.962706	-0.382155	0.251594	1.21264	-0.994955	0.366823	0.534933	-0.632902	0.971749	-0.382096	0.251436	1.21265	-1.03901	-0.55368	0.534929	-0.632903	0.974202	-0.382095	0.251436	1.21265	-1.05179	0.217876	0.534929	-0.632903	0.975156	-0.382095	0.251436	1.21265	-1.05376	-0.491397	0.534929	-0.632903	0.97555	-0.382095	0.251436	1.21265	-1.054	0.151296	0.534929	-0.632903	0.975716	-0.382095	0.251436	1.21265	-1.05402	-0.498961	0.534929	-0.632903	0.975786	-0.382095	0.251436	1.21265	-1.05403	0.0141722	0.482933	-0.632903	0.975816	-0.382095	0.251436	1.21265	-1.00203	-0.96359	-0.353949	-0.611323	0.933379	-0.221629	0.250314	0.31165	-0.578724	-1.04269	-0.0963675	-0.0019274	0.122269	1.12753	0.0684287	0.507269	0.230629	-1.04151	0.00627875	0.0047304	0.00391139	0.396903	0.00447114	0.331903	0.00585627	-1.04109	0.00522279	0.00481432	0.00377617	1.14648	0.00443801	0.534946	0.0038997	-1.04089	0.00521788	0.00481436	0.00377604	0.350828	0.00443799	0.322434	0.00387069	-0.832045	0.00462202	0.00481436	0.00929312	0.519001	-0.0943004	0.532662	0.00436613	-0.413263	0.00420516	0.00432483	0.00405102	-0.000210771	0.00406709	-0.160002	0.0043662	-0.00546964	0.00420477	0.00432425	0.00405512	0.00410169	0.00400376	-0.552526	0.00436621	0.00406841	0.00420477	0.00432425	0.00405513	0.00409891	0.00400361	-0.0275658	0.00436621	0.00409961	0.00420477	0.00432425	0.00405513	0.00409891	0.0040036	0.00417656	0.00436621	-0.00393369	0.00420477	0.00432425	0.00405513	0.00409891	0.00400361	0.00418779	0.00436621	0.0039991	0.00420477	0.00432425	0.00409105	0.00427097	0.00423524	0.00418784	0.00436621	0.00398039	0.00420477	0.00432425	0.00409101	0.00427109	0.00423537	0.00418784	0.00436621	0.00398035	0.00420477	0.00432425	0.00409101	0.00427109	0.00423537	0.00418863	0.00436621	0.00398035	0.00420477	0.00432425	0.00409101	0.00427109	0.00423537	0.0041885	0.00436621	0.00398035	0.00420477	0.00432425	0.00409101	0.00427109	0.00423537	0.0041885	0.00436621	0.00430921	0.00420477	0.00432425	0.00409101	0.00427109	0.00423537	0.0041885	0.00436621	0.00430971	0.00420477	0.00432425	0.00409101	0.00427109	0.00423537	0.0041885	0.00436621	0.00430971	0.00420477	0.00432425	0.00409101	0.00427109	0.00423537	0.0041885	0.00436621	0.00430971	0.00420477	0.00432425	0.00409101	0.00427109	0.00423537	0.0041885	0.00436621	0.00430971	0.00420477	0.00432425	0.00409101	0.00427109	0.00423537	0.0041885	0.00436621	0.00430971	0.00420477	0.00432425	0.00409101	0.00427109	0.00423537	0.0041885	0.00436621	0.00430971	0.00420477	0.00432425	0.00409101	0.00427109	0.00423537	0.0041885	0.00436621	0.00430971	0.00420477	0.00432425	0.00409101	0.00427109	0.00423537	0.0041885	0.00436621	0.00430971	0.00420477	0.00432425	0.00409101	0.00427109	0.00423537	0.0041885	0.00436621	0.00430971	0.00420477	0.00432425	0.00409101	0.00427109	0.00423537	0.0041885	0.00436621	0.00430971	0.00420477	0.00432425	0.00409101	0.00427109	0.00423537	0.0041885	0.00436621	0.00430971	0.00420477	0.00432425	0.00409101	0.00427109	0.00423537	0.0041885	0.00436621	0.00430971	0.00420477	0.00432425	0.00409101	0.00427109	0.00423537	0.0041885	0.00436621	0.00430971	0.00420477	0.00432425	0.00409101	0.00427109	0.00423537	0.0041885	0.00436621	0.00430971	0.00420477	0.00432425	0.00409101	0.00427109	0.00423537	0.0041885	0	0	0	0	0	0	0	0	-0.00171039	-0.00171039	-0.00171039	-0.00171039	-0.00171039	-0.00171039	-0.00171039	-0.00171039	-0.00171955	-0.00171955	-0.00171955	-0.00171955	-0.00171955	-0.00171955	-0.00171955	-0.00171955	-0.00171957	-0.00171957	-0.00171957	-0.00171957	-0.00171957	-0.00171957	-0.00171957	-0.00171957	-0.00175035	-0.00175035	-0.00175035	-0.00175035	-0.00175035	-0.00175035	-0.00175035	-0.00175035	-0.00175039	-0.00175039	-0.00175039	-0.00175039	-0.00175039	-0.00175039	-0.00175039	-0.00175039	-0.00175039	-0.00175039	-0.00175039	-0.00175039	-0.00175039	-0.00175039	-0.00175039	-0.00175039	-0.00175039	-0.00175039	-0.00175039	-0.00175039	-0.00175039	-0.00175039	-0.00175039	-0.00175039	-0.00175039	-0.00175039	-0.00175039	-0.00175039	-0.00175039	-0.00175039	-0.00175039	-0.00175039	-0.00175039	-0.00175039	-0.00175039	-0.00175039	-0.00175039	-0.00175039	-0.00175039	-0.00175039	-0.902524	0.100502	-0.0551067	-0.791948	0.170808	0.0248412	0.861369	1.10243	-0.810752	-0.424258	-0.0778747	-0.780455	0.388065	0.0140543	0.796092	1.17641	-1.03566	-0.145713	-0.0773892	-0.780694	0.414321	0.0141177	0.795954	1.17641	-1.17521	-0.676602	-0.0774017	-0.780697	0.422085	0.0141193	0.795954	1.17641	-1.21567	-0.258103	-0.0774013	-0.780697	0.425106	0.0141193	0.795954	1.17641	-1.2219	-0.650117	-0.0774014	-0.780697	0.426352	0.0141193	0.795954	1.17641	-1.22266	-0.317101	-0.0774014	-0.780697	0.426877	0.0141193	0.795954	1.17641	-1.22274	-0.691393	-0.0774014	-0.780697	0.427101	0.0141193	0.795954	1.17641	-1.22275	-0.500215	-0.0970766	-0.780697	0.427196	0.0141193	0.795954	1.17641	-1.16947	-1.1775	-0.263801	-0.754073	0.366554	0.083667	0.779029	-0.326742	-0.647018	-1.21804	-0.102102	-0.0123692	0.0496729	1.12152	0.0574988	0.169105	0.148741	-1.21674	-0.00161931	-0.00131817	-0.00219768	0.623296	-0.00180576	-0.380403	0.00175051	-1.21617	-0.00170091	-0.00123084	-0.00223186	1.13115	-0.00180512	0.256546	-0.0020747	-1.21592	-0.00170453	-0.00123075	-0.00223186	0.640426	-0.00180505	-0.40063	-0.00210631	-0.964143	-0.00113437	-0.00123075	0.019804	0.12511	-0.0965699	0.249665	-0.00162075	-0.445903	-0.00173962	-0.00167806	-0.00189724	-0.00687447	-0.00221778	-0.567626	-0.00162029	-0.0131191	-0.00174002	-0.00167856	-0.00190351	-0.0021618	-0.00208416	-0.676787	-0.00162028	-0.0017981	-0.00174003	-0.00167856	-0.00190348	-0.00215358	-0.00208429	-0.0370648	-0.00162028	-0.00177306	-0.00174003	-0.00167856	-0.00190348	-0.00215358	-0.00208429	-0.0019188	-0.00162028	-0.00212176	-0.00174003	-0.00167856	-0.00190348	-0.00215358	-0.00208429	-0.00189058	-0.00162028	-0.0018299	-0.00174003	-0.00167856	-0.00186517	-0.00178116	-0.00183087	-0.00189054	-0.00162028	-0.00184804	-0.00174003	-0.00167856	-0.00186518	-0.00178109	-0.00183081	-0.00189054	-0.00162028	-0.00184806	-0.00174003	-0.00167856	-0.00186518	-0.00178109	-0.00183081	-0.00186832	-0.00162028	-0.00184806	-0.00174003	-0.00167856	-0.00186518	-0.00178109	-0.00183081	-0.00186845	-0.00162028	-0.00184806	-0.00174003	-0.00167856	-0.00186518	-0.00178109	-0.00183081	-0.00186845	-0.00162028	-0.00166364	-0.00174003	-0.00167856	-0.00186518	-0.00178109	-0.00183081	-0.00186845	-0.00162028	-0.00166326	-0.00174003	-0.00167856	-0.00186518	-0.00178109	-0.00183081	-0.00186845	-0.00162028	-0.00166326	-0.00174003	-0.00167856	-0.00186518	-0.00178109	-0.00183081	-0.00186845	-0.00162028	-0.00166326	-0.00174003	-0.00167856	-0.00186518	-0.00178109	-0.00183081	-0.00186845	-0.00162028	-0.00166326	-0.00174003	-0.00167856	-0.00186518	-0.00178109	-0.00183081	-0.00186845	-0.00162028	-0.00166326	-0.00174003	-0.00167856	-0.00186518	-0.00178109	-0.00183081	-0.00186845	-0.00162028	-0.00166326	-0.00174003	-0.00167856	-0.00186518	-0.00178109	-0.00183081	-0.00186845	-0.00162028	-0.00166326	-0.00174003	-0.00167856	-0.00186518	-0.00178109	-0.00183081	-0.00186845	-0.00162028	-0.00166326	-0.00174003	-0.00167856	-0.00186518	-0.00178109	-0.00183081	-0.00186845	-0.00162028	-0.00166326	-0.00174003	-0.00167856	-0.00186518	-0.00178109	-0.00183081	-0.00186845	-0.00162028	-0.00166326	-0.00174003	-0.00167856	-0.00186518	-0.00178109	-0.00183081	-0.00186845	-0.00162028	-0.00166326	-0.00174003	-0.00167856	-0.00186518	-0.00178109	-0.00183081	-0.00186845	-0.00162028	-0.00166326	-0.00174003	-0.00167856	-0.00186518	-0.00178109	-0.00183081	-0.00186845	-0.00162028	-0.00166326	-0.00174003	-0.00167856	-0.00186518	-0.00178109	-0.00183081	-0.00186845	-0.00162028	-0.00166326	-0.00174003	-0.00167856	-0.00186518	-0.00178109	-0.00183081	-0.00186845	0	0	0	0	0	0	0	0	-0.0420321	-0.0420321	-0.0420321	-0.0420321	-0.0420321	-0.0420321	-0.0420321	-0.0420321	-0.0420542	-0.0420542	-0.0420542	-0.0420542	-0.0420542	-0.0420542	-0.0420542	-0.0420542	-0.0420542	-0.0420542	-0.0420542	-0.0420542	-0.0420542	-0.0420542	-0.0420542	-0.0420542	-0.0420833	-0.0420833	-0.0420833	-0.0420833	-0.0420833	-0.0420833	-0.0420833	-0.0420833	-0.0420833	-0.0420833	-0.0420833	-0.0420833	-0.0420833	-0.0420833	-0.0420833	-0.0420833	-0.0420833	-0.0420833	-0.0420833	-0.0420833	-0.0420833	-0.0420833	-0.0420833	-0.0420833	-0.0420833	-0.0420833	-0.0420833	-0.0420833	-0.0420833	-0.0420833	-0.0420833	-0.0420833	-0.0420833	-0.0420833	-0.0420833	-0.0420833	-0.0420833	-0.0420833	-0.0420833	-0.0420833	-0.0420833	-0.0420833	-0.0420833	-0.0420833	-0.0420833	-0.0420833	-0.0420833	-0.0420833	-0.920497	-0.00701636	-0.260797	-0.599629	0.0584417	-1.28064	-0.635722	-0.345804	-1.55061	-0.557687	-0.240971	-0.58484	0.344651	-1.29014	-0.705379	-0.351014	-1.35994	-0.302384	-0.241401	-0.584629	0.323961	-1.29006	-0.705503	-0.351012	-1.23621	-0.751415	-0.24139	-0.584626	0.317082	-1.29006	-0.705503	-0.351012	-1.20033	-0.392003	-0.241391	-0.584626	0.314404	-1.29006	-0.705503	-0.351012	-1.19482	-0.72723	-0.241391	-0.584626	0.3133	-1.29006	-0.705503	-0.351012	-1.19415	-0.438366	-0.241391	-0.584626	0.312835	-1.29006	-0.705503	-0.351012	-1.19407	-0.755296	-0.241391	-0.584626	0.312637	-1.29006	-0.705503	-0.351012	-1.19406	-0.573825	-0.261604	-0.584626	0.312552	-1.29006	-0.705503	-0.351012	-1.12496	-1.13096	-0.751151	-0.565471	0.33937	-1.20428	-0.689092	-0.374101	-0.7344	-1.16557	-0.131202	-0.015279	0.0273457	-0.385858	-0.0517859	-0.735555	-0.0582373	-1.1643	-0.0373702	-0.0417339	-0.0420839	-0.788952	-0.0420356	-0.250074	-0.0401946	-1.16399	-0.039088	-0.0416885	-0.0421809	-0.356871	-0.0420001	-0.812996	-0.0404162	-1.16384	-0.0390988	-0.0416886	-0.042181	-0.785839	-0.0420001	-0.234747	-0.0404085	-0.954797	-0.0420756	-0.0416886	-0.0265091	0.107389	-0.134403	-0.806988	-0.0420304	-0.56717	-0.042146	-0.042041	-0.0420572	-0.0470971	-0.0417625	-0.440038	-0.0420317	-0.050487	-0.042146	-0.0420411	-0.0420508	-0.0420038	-0.0420906	-0.520011	-0.0420317	-0.0420242	-0.042146	-0.0420411	-0.0420508	-0.0420137	-0.042091	-0.0399098	-0.0420317	-0.0420156	-0.042146	-0.0420411	-0.0420508	-0.0420137	-0.042091	-0.0418328	-0.0420317	-0.0104577	-0.042146	-0.0420411	-0.0420508	-0.0420137	-0.042091	-0.0419111	-0.0420317	-0.0418572	-0.042146	-0.0420411	-0.0421745	-0.0420505	-0.0420796	-0.0419111	-0.0420317	-0.0418704	-0.042146	-0.0420411	-0.0421746	-0.0420507	-0.0420797	-0.0419111	-0.0420317	-0.0418704	-0.042146	-0.0420411	-0.0421746	-0.0420507	-0.0420797	-0.042115	-0.0420317	-0.0418704	-0.042146	-0.0420411	-0.0421746	-0.0420507	-0.0420797	-0.0421151	-0.0420317	-0.0418704	-0.042146	-0.0420411	-0.0421746	-0.0420507	-0.0420797	-0.0421151	-0.0420317	-0.0420381	-0.042146	-0.0420411	-0.0421746	-0.0420507	-0.0420797	-0.0421151	-0.0420317	-0.0420381	-0.042146	-0.0420411	-0.0421746	-0.0420507	-0.0420797	-0.0421151	-0.0420317	-0.0420381	-0.042146	-0.0420411	-0.0421746	-0.0420507	-0.0420797	-0.0421151	-0.0420317	-0.0420381	-0.042146	-0.0420411	-0.0421746	-0.0420507	-0.0420797	-0.0421151	-0.0420317	-0.0420381	-0.042146	-0.0420411	-0.0421746	-0.0420507	-0.0420797	-0.0421151	-0.0420317	-0.0420381	-0.042146	-0.0420411	-0.0421746	-0.0420507	-0.0420797	-0.0421151	-0.0420317	-0.0420381	-0.042146	-0.0420411	-0.0421746	-0.0420507	-0.0420797	-0.0421151	-0.0420317	-0.0420381	-0.042146	-0.0420411	-0.0421746	-0.0420507	-0.0420797	-0.0421151	-0.0420317	-0.0420381	-0.042146	-0.0420411	-0.0421746	-0.0420507	-0.0420797	-0.0421151	-0.0420317	-0.0420381	-0.042146	-0.0420411	-0.0421746	-0.0420507	-0.0420797	-0.0421151	-0.0420317	-0.0420381	-0.042146	-0.0420411	-0.0421746	-0.0420507	-0.0420797	-0.0421151	-0.0420317	-0.0420381	-0.042146	-0.0420411	-0.0421746	-0.0420507	-0.0420797	-0.0421151	-0.0420317	-0.0420381	-0.042146	-0.0420411	-0.0421746	-0.0420507	-0.0420797	-0.0421151	-0.0420317	-0.0420381	-0.042146	-0.0420411	-0.0421746	-0.0420507	-0.0420797	-0.0421151	-0.0420317	-0.0420381	-0.042146	-0.0420411	-0.0421746	-0.0420507	-0.0420797	-0.0421151	0	0	0	0	0	0	0	0	-0.0555609	-0.0555609	-0.0555609	-0.0555609	-0.0555609	-0.0555609	-0.0555609	-0.0555609	-0.0555842	-0.0555842	-0.0555842	-0.0555842	-0.0555842	-0.0555842	-0.0555842	-0.0555842	-0.0555842	-0.0555842	-0.0555842	-0.0555842	-0.0555842	-0.0555842	-0.0555842	-0.0555842	-0.055626	-0.055626	-0.055626	-0.055626	-0.055626	-0.055626	-0.055626	-0.055626	-0.055626	-0.055626	-0.055626	-0.055626	-0.055626	-0.055626	-0.055626	-0.055626	-0.055626	-0.055626	-0.055626	-0.055626	-0.055626	-0.055626	-0.055626	-0.055626	-0.055626	-0.055626	-0.055626	-0.055626	-0.055626	-0.055626	-0.055626	-0.055626	-0.055626	-0.055626	-0.055626	-0.055626	-0.055626	-0.055626	-0.055626	-0.055626	-0.055626	-0.055626	-0.055626	-0.055626	-0.055626	-0.055626	-0.055626	-0.055626	-1.07152	-0.00453371	-0.225893	-1.00455	0.0483198	-1.80511	-0.772491	-0.506141	-1.93679	-0.489509	-0.202596	-0.994124	0.293747	-1.82029	-0.826512	-0.521902	-1.71198	-0.255682	-0.203101	-0.993876	0.268989	-1.82022	-0.82667	-0.521901	-1.56702	-0.795531	-0.203088	-0.993873	0.260927	-1.82022	-0.82667	-0.521901	-1.52498	-0.382791	-0.203088	-0.993873	0.257789	-1.82022	-0.82667	-0.521901	-1.51852	-0.773038	-0.203088	-0.993873	0.256496	-1.82022	-0.82667	-0.521901	-1.51774	-0.452337	-0.203088	-0.993873	0.25595	-1.82022	-0.82667	-0.521901	-1.51765	-0.83258	-0.203088	-0.993873	0.255718	-1.82022	-0.82667	-0.521901	-1.51764	-0.687934	-0.220754	-0.993873	0.255619	-1.82022	-0.82667	-0.521901	-1.4085	-1.44512	-0.693031	-0.961126	0.287976	-1.72583	-0.80799	-0.843433	-0.745009	-1.47773	-0.205018	-0.0204554	0.0132492	-0.564186	-0.0702242	-1.28122	-0.100514	-1.47533	-0.0493297	-0.0550958	-0.0556976	-1.09769	-0.0555687	-0.712144	-0.0529122	-1.4748	-0.0515408	-0.0550338	-0.0557905	-0.523127	-0.0555207	-1.37196	-0.0539622	-1.47454	-0.0515554	-0.0550339	-0.0557905	-1.06505	-0.0555207	-0.693767	-0.0539539	-1.15273	-0.0556702	-0.0550339	-0.0322479	-0.00294845	-0.193917	-1.36491	-0.0555553	-0.521883	-0.0557229	-0.0555473	-0.0556041	-0.0632508	-0.0553977	-0.877792	-0.0555563	-0.0673955	-0.0557228	-0.0555475	-0.0555965	-0.0556471	-0.0556775	-0.87981	-0.0555563	-0.0555097	-0.0557228	-0.0555475	-0.0555965	-0.0556519	-0.0556778	-0.0618967	-0.0555563	-0.0555032	-0.0557228	-0.0555475	-0.0555965	-0.0556519	-0.0556778	-0.0553553	-0.0555563	-0.0141846	-0.0557228	-0.0555475	-0.0555965	-0.0556519	-0.0556778	-0.0554231	-0.0555563	-0.0553488	-0.0557228	-0.0555475	-0.0557438	-0.0555526	-0.0556126	-0.0554231	-0.0555563	-0.0553588	-0.0557228	-0.0555475	-0.0557439	-0.0555527	-0.0556126	-0.0554231	-0.0555563	-0.0553588	-0.0557228	-0.0555475	-0.0557439	-0.0555527	-0.0556126	-0.0556714	-0.0555563	-0.0553588	-0.0557228	-0.0555475	-0.0557439	-0.0555527	-0.0556126	-0.0556716	-0.0555563	-0.0553588	-0.0557228	-0.0555475	-0.0557439	-0.0555527	-0.0556126	-0.0556716	-0.0555563	-0.0555968	-0.0557228	-0.0555475	-0.0557439	-0.0555527	-0.0556126	-0.0556716	-0.0555563	-0.0555968	-0.0557228	-0.0555475	-0.0557439	-0.0555527	-0.0556126	-0.0556716	-0.0555563	-0.0555968	-0.0557228	-0.0555475	-0.0557439	-0.0555527	-0.0556126	-0.0556716	-0.0555563	-0.0555968	-0.0557228	-0.0555475	-0.0557439	-0.0555527	-0.0556126	-0.0556716	-0.0555563	-0.0555968	-0.0557228	-0.0555475	-0.0557439	-0.0555527	-0.0556126	-0.0556716	-0.0555563	-0.0555968	-0.0557228	-0.0555475	-0.0557439	-0.0555527	-0.0556126	-0.0556716	-0.0555563	-0.0555968	-0.0557228	-0.0555475	-0.0557439	-0.0555527	-0.0556126	-0.0556716	-0.0555563	-0.0555968	-0.0557228	-0.0555475	-0.0557439	-0.0555527	-0.0556126	-0.0556716	-0.0555563	-0.0555968	-0.0557228	-0.0555475	-0.0557439	-0.0555527	-0.0556126	-0.0556716	-0.0555563	-0.0555968	-0.0557228	-0.0555475	-0.0557439	-0.0555527	-0.0556126	-0.0556716	-0.0555563	-0.0555968	-0.0557228	-0.0555475	-0.0557439	-0.0555527	-0.0556126	-0.0556716	-0.0555563	-0.0555968	-0.0557228	-0.0555475	-0.0557439	-0.0555527	-0.0556126	-0.0556716	-0.0555563	-0.0555968	-0.0557228	-0.0555475	-0.0557439	-0.0555527	-0.0556126	-0.0556716	-0.0555563	-0.0555968	-0.0557228	-0.0555475	-0.0557439	-0.0555527	-0.0556126	-0.0556716	-0.0555563	-0.0555968	-0.0557228	-0.0555475	-0.0557439	-0.0555527	-0.0556126	-0.0556716	0	0	0	0	0	0	0	0	0.0285931	0.0285931	0.0285931	0.0285931	0.0285931	0.0285931	0.0285931	0.0285931	0.0285984	0.0285984	0.0285984	0.0285984	0.0285984	0.0285984	0.0285984	0.0285984	0.0285984	0.0285984	0.0285984	0.0285984	0.0285984	0.0285984	0.0285984	0.0285984	0.0286365	0.0286365	0.0286365	0.0286365	0.0286365	0.0286365	0.0286365	0.0286365	0.0286365	0.0286365	0.0286365	0.0286365	0.0286365	0.0286365	0.0286365	0.0286365	0.0286365	0.0286365	0.0286365	0.0286365	0.0286365	0.0286365	0.0286365	0.0286365	0.0286365	0.0286365	0.0286365	0.0286365	0.0286365	0.0286365	0.0286365	0.0286365	0.0286365	0.0286365	0.0286365	0.0286365	0.0286365	0.0286365	0.0286365	0.0286365	0.0286365	0.0286365	0.0286365	0.0286365	0.0286365	0.0286365	0.0286365	0.0286365	0.448108	0.679529	0.909139	-0.0771635	0.611534	0.138486	0.310292	0.573875	0.543731	0.570333	0.902784	-0.0926514	0.393397	0.137979	0.230276	0.619608	0.479412	0.834774	0.902925	-0.0927206	0.399326	0.137907	0.230275	0.61961	0.439027	0.513094	0.902921	-0.0927215	0.401568	0.137906	0.230275	0.61961	0.42731	0.789499	0.902921	-0.0927215	0.402442	0.137906	0.230275	0.61961	0.425512	0.537758	0.902921	-0.0927215	0.402802	0.137906	0.230275	0.61961	0.425294	0.77348	0.902921	-0.0927215	0.402954	0.137906	0.230275	0.61961	0.425269	0.546489	0.902921	-0.0927215	0.403018	0.137906	0.230275	0.61961	0.425266	0.757485	0.882026	-0.0927215	0.403046	0.137906	0.230275	0.61961	0.428521	0.444638	0.565717	-0.0892731	0.380841	0.194312	0.228279	0.348783	0.489824	0.42152	-0.000382048	0.0144532	0.0557922	0.588844	0.0602477	0.461055	0.150181	0.422073	0.0282629	0.0287448	0.0284898	0.360189	0.0288766	0.301549	0.0271825	0.422105	0.0281781	0.0287531	0.028462	0.59027	0.0288223	0.486361	0.0269262	0.422125	0.0281808	0.0287531	0.028462	0.330899	0.0288222	0.29474	0.0269102	0.415134	0.0285383	0.0287531	0.0140639	0.243784	0.0181269	0.484335	0.0286397	0.441577	0.0285926	0.0286667	0.0284883	0.0288719	0.0283486	0.103703	0.028641	0.0297414	0.0285925	0.0286664	0.0284927	0.0285615	0.0285497	-0.0783364	0.028641	0.0284814	0.0285925	0.0286664	0.0284927	0.0285681	0.0285501	0.00649786	0.028641	0.0284873	0.0285925	0.0286664	0.0284927	0.0285681	0.0285501	0.0284603	0.028641	0.00244483	0.0285925	0.0286664	0.0284927	0.0285681	0.0285501	0.0285381	0.028641	0.0282663	0.0285925	0.0286664	0.0285916	0.0286937	0.0286794	0.0285383	0.028641	0.0282745	0.0285925	0.0286664	0.0285916	0.028694	0.0286797	0.0285383	0.028641	0.0282745	0.0285925	0.0286664	0.0285916	0.028694	0.0286797	0.0286595	0.028641	0.0282745	0.0285925	0.0286664	0.0285916	0.028694	0.0286797	0.0286596	0.028641	0.0282745	0.0285925	0.0286664	0.0285916	0.028694	0.0286797	0.0286596	0.028641	0.0285744	0.0285925	0.0286664	0.0285916	0.028694	0.0286797	0.0286596	0.028641	0.0285746	0.0285925	0.0286664	0.0285916	0.028694	0.0286797	0.0286596	0.028641	0.0285746	0.0285925	0.0286664	0.0285916	0.028694	0.0286797	0.0286596	0.028641	0.0285746	0.0285925	0.0286664	0.0285916	0.028694	0.0286797	0.0286596	0.028641	0.0285746	0.0285925	0.0286664	0.0285916	0.028694	0.0286797	0.0286596	0.028641	0.0285746	0.0285925	0.0286664	0.0285916	0.028694	0.0286797	0.0286596	0.028641	0.0285746	0.0285925	0.0286664	0.0285916	0.028694	0.0286797	0.0286596	0.028641	0.0285746	0.0285925	0.0286664	0.0285916	0.028694	0.0286797	0.0286596	0.028641	0.0285746	0.0285925	0.0286664	0.0285916	0.028694	0.0286797	0.0286596	0.028641	0.0285746	0.0285925	0.0286664	0.0285916	0.028694	0.0286797	0.0286596	0.028641	0.0285746	0.0285925	0.0286664	0.0285916	0.028694	0.0286797	0.0286596	0.028641	0.0285746	0.0285925	0.0286664	0.0285916	0.028694	0.0286797	0.0286596	0.028641	0.0285746	0.0285925	0.0286664	0.0285916	0.028694	0.0286797	0.0286596	0.028641	0.0285746	0.0285925	0.0286664	0.0285916	0.028694	0.0286797	0.0286596	0.028641	0.0285746	0.0285925	0.0286664	0.0285916	0.028694	0.0286797	0.0286596	0	0	0	0	0	0	0	0	-0.0170699	-0.0170699	-0.0170699	-0.0170699	-0.0170699	-0.0170699	-0.0170699	-0.0170699	-0.0170808	-0.0170808	-0.0170808	-0.0170808	-0.0170808	-0.0170808	-0.0170808	-0.0170808	-0.0170809	-0.0170809	-0.0170809	-0.0170809	-0.0170809	-0.0170809	-0.0170809	-0.0170809	-0.0171083	-0.0171083	-0.0171083	-0.0171083	-0.0171083	-0.0171083	-0.0171083	-0.0171083	-0.0171083	-0.0171083	-0.0171083	-0.0171083	-0.0171083	-0.0171083	-0.0171083	-0.0171083	-0.0171083	-0.0171083	-0.0171083	-0.0171083	-0.0171083	-0.0171083	-0.0171083	-0.0171083	-0.0171083	-0.0171083	-0.0171083	-0.0171083	-0.0171083	-0.0171083	-0.0171083	-0.0171083	-0.0171083	-0.0171083	-0.0171083	-0.0171083	-0.0171083	-0.0171083	-0.0171083	-0.0171083	-0.0171083	-0.0171083	-0.0171083	-0.0171083	-0.0171083	-0.0171083	-0.0171083	-0.0171083	-0.785419	0.205041	0.125811	-0.9612	0.237257	-0.728102	0.27683	0.528745	-1.07347	-0.209254	0.119577	-0.957703	0.355788	-0.74156	0.216723	0.570737	-1.13687	0.0567661	0.119709	-0.957768	0.363196	-0.741528	0.216583	0.570739	-1.17485	-0.50951	0.119705	-0.957769	0.365307	-0.741527	0.216583	0.570739	-1.18586	-0.0718001	0.119705	-0.957769	0.366129	-0.741527	0.216583	0.570739	-1.18756	-0.484054	0.119705	-0.957769	0.366468	-0.741527	0.216583	0.570739	-1.18776	-0.14032	0.119705	-0.957769	0.36661	-0.741527	0.216583	0.570739	-1.18779	-0.539104	0.119705	-0.957769	0.366671	-0.741527	0.216583	0.570739	-1.18779	-0.366701	0.100707	-0.957769	0.366697	-0.741527	0.216583	0.570739	-1.10536	-1.13331	-0.178383	-0.925552	0.339002	-0.659819	0.212726	-0.597099	-0.46553	-1.16894	-0.153968	-0.0122301	0.0360198	0.517405	0.0169017	-0.448979	0.0670239	-1.16681	-0.0145589	-0.0165967	-0.0174538	-0.0305858	-0.0170672	-0.599084	-0.0142478	-1.16622	-0.0154862	-0.0165194	-0.0175016	0.540852	-0.0170589	-0.425161	-0.0172257	-1.16595	-0.0154937	-0.0165194	-0.0175016	-0.0019723	-0.0170588	-0.605509	-0.0172447	-0.875517	-0.0168195	-0.0165194	0.00257723	0.0615485	-0.135832	-0.427067	-0.017005	-0.270967	-0.0171566	-0.0170193	-0.0172207	-0.023461	-0.0174286	-0.778957	-0.0170046	-0.0283512	-0.0171567	-0.0170197	-0.0172207	-0.017421	-0.0173558	-0.83749	-0.0170046	-0.0171063	-0.0171567	-0.0170197	-0.0172206	-0.0174134	-0.0173558	-0.0484352	-0.0170046	-0.0170902	-0.0171567	-0.0170197	-0.0172206	-0.0174133	-0.0173558	-0.0171595	-0.0170046	-0.00652561	-0.0171567	-0.0170197	-0.0172206	-0.0174133	-0.0173558	-0.0171386	-0.0170046	-0.0171319	-0.0171567	-0.0170197	-0.0172296	-0.0170712	-0.0171359	-0.0171385	-0.0170046	-0.0171413	-0.0171567	-0.0170197	-0.0172296	-0.0170711	-0.0171357	-0.0171385	-0.0170046	-0.0171413	-0.0171567	-0.0170197	-0.0172296	-0.0170711	-0.0171357	-0.0171902	-0.0170046	-0.0171413	-0.0171567	-0.0170197	-0.0172296	-0.0170711	-0.0171357	-0.0171904	-0.0170046	-0.0171413	-0.0171567	-0.0170197	-0.0172296	-0.0170711	-0.0171357	-0.0171904	-0.0170046	-0.0170736	-0.0171567	-0.0170197	-0.0172296	-0.0170711	-0.0171357	-0.0171904	-0.0170046	-0.0170734	-0.0171567	-0.0170197	-0.0172296	-0.0170711	-0.0171357	-0.0171904	-0.0170046	-0.0170734	-0.0171567	-0.0170197	-0.0172296	-0.0170711	-0.0171357	-0.0171904	-0.0170046	-0.0170734	-0.0171567	-0.0170197	-0.0172296	-0.0170711	-0.0171357	-0.0171904	-0.0170046	-0.0170734	-0.0171567	-0.0170197	-0.0172296	-0.0170711	-0.0171357	-0.0171904	-0.0170046	-0.0170734	-0.0171567	-0.0170197	-0.0172296	-0.0170711	-0.0171357	-0.0171904	-0.0170046	-0.0170734	-0.0171567	-0.0170197	-0.0172296	-0.0170711	-0.0171357	-0.0171904	-0.0170046	-0.0170734	-0.0171567	-0.0170197	-0.0172296	-0.0170711	-0.0171357	-0.0171904	-0.0170046	-0.0170734	-0.0171567	-0.0170197	-0.0172296	-0.0170711	-0.0171357	-0.0171904	-0.0170046	-0.0170734	-0.0171567	-0.0170197	-0.0172296	-0.0170711	-0.0171357	-0.0171904	-0.0170046	-0.0170734	-0.0171567	-0.0170197	-0.0172296	-0.0170711	-0.0171357	-0.0171904	-0.0170046	-0.0170734	-0.0171567	-0.0170197	-0.0172296	-0.0170711	-0.0171357	-0.0171904	-0.0170046	-0.0170734	-0.0171567	-0.0170197	-0.0172296	-0.0170711	-0.0171357	-0.0171904	-0.0170046	-0.0170734	-0.0171567	-0.0170197	-0.0172296	-0.0170711	-0.0171357	-0.0171904	-0.0170046	-0.0170734	-0.0171567	-0.0170197	-0.0172296	-0.0170711	-0.0171357	-0.0171904	0	0	0	0	0	0	0	0	-0.00697675	-0.00697675	-0.00697675	-0.00697675	-0.00697675	-0.00697675	-0.00697675	-0.00697675	-0.00697746	-0.00697746	-0.00697746	-0.00697746	-0.00697746	-0.00697746	-0.00697746	-0.00697746	-0.00697746	-0.00697746	-0.00697746	-0.00697746	-0.00697746	-0.00697746	-0.00697746	-0.00697746	-0.00699185	-0.00699185	-0.00699185	-0.00699185	-0.00699185	-0.00699185	-0.00699185	-0.00699185	-0.00699185	-0.00699185	-0.00699185	-0.00699185	-0.00699185	-0.00699185	-0.00699185	-0.00699185	-0.00699185	-0.00699185	-0.00699185	-0.00699185	-0.00699185	-0.00699185	-0.00699185	-0.00699185	-0.00699185	-0.00699185	-0.00699185	-0.00699185	-0.00699185	-0.00699185	-0.00699185	-0.00699185	-0.00699185	-0.00699185	-0.00699185	-0.00699185	-0.00699185	-0.00699185	-0.00699185	-0.00699185	-0.00699185	-0.00699185	-0.00699185	-0.00699185	-0.00699185	-0.00699185	-0.00699185	-0.00699185	-0.0351261	-0.747626	-0.99791	0.867527	-0.672373	0.727748	-0.225942	-0.533927	0.245716	-0.601952	-0.993914	0.887683	-0.434481	0.739312	-0.147841	-0.57909	0.287421	-0.917834	-0.994004	0.887727	-0.437649	0.739391	-0.147758	-0.579092	0.313354	-0.315536	-0.994002	0.887728	-0.439084	0.739393	-0.147758	-0.579092	0.32088	-0.787686	-0.994002	0.887728	-0.439644	0.739393	-0.147758	-0.579092	0.322034	-0.345578	-0.994002	0.887728	-0.439874	0.739393	-0.147758	-0.579092	0.322173	-0.72244	-0.994002	0.887728	-0.439972	0.739393	-0.147758	-0.579092	0.32219	-0.298645	-0.994002	0.887728	-0.440013	0.739393	-0.147758	-0.579092	0.322192	-0.514262	-0.97071	0.887728	-0.440031	0.739393	-0.147758	-0.579092	0.244617	0.275174	-0.595046	0.85775	-0.416308	0.648232	-0.147358	0.414052	-0.347201	0.306212	0.137954	-0.00451784	-0.0488368	-0.523247	-0.0427414	0.351089	-0.118055	0.303611	-0.00933146	-0.00747722	-0.00665278	0.0302286	-0.00725738	0.453862	-0.00739954	0.303137	-0.00836253	-0.00752915	-0.00661658	-0.546618	-0.00722077	0.334832	-0.0052205	0.302903	-0.0083582	-0.00752913	-0.00661655	0.0140698	-0.0072207	0.458872	-0.00519938	0.0835342	-0.00691289	-0.00752913	-0.00786285	-0.12377	0.0959288	0.336157	-0.00704778	-0.425367	-0.00689078	-0.00709416	-0.00680413	-0.00209765	-0.00648894	0.674155	-0.00704941	-0.000601453	-0.00689078	-0.00709357	-0.00681001	-0.00669684	-0.00677581	0.775879	-0.00704943	-0.00690805	-0.00689078	-0.00709357	-0.00681004	-0.00671214	-0.00677639	0.0351906	-0.00704943	-0.00691602	-0.00689078	-0.00709357	-0.00681004	-0.00671218	-0.00677639	-0.0068232	-0.00704943	0.00409087	-0.00689078	-0.00709357	-0.00681004	-0.00671218	-0.00677639	-0.00692142	-0.00704943	-0.00667522	-0.00689078	-0.00709357	-0.00687803	-0.00711131	-0.00703919	-0.00692166	-0.00704943	-0.00668481	-0.00689078	-0.00709357	-0.00687808	-0.00711188	-0.0070396	-0.00692167	-0.00704943	-0.00668482	-0.00689078	-0.00709357	-0.00687808	-0.00711188	-0.0070396	-0.00697379	-0.00704943	-0.00668482	-0.00689078	-0.00709357	-0.00687808	-0.00711188	-0.0070396	-0.0069738	-0.00704943	-0.00668482	-0.00689078	-0.00709357	-0.00687808	-0.00711188	-0.0070396	-0.0069738	-0.00704943	-0.00691916	-0.00689078	-0.00709357	-0.00687808	-0.00711188	-0.0070396	-0.0069738	-0.00704943	-0.0069194	-0.00689078	-0.00709357	-0.00687808	-0.00711188	-0.0070396	-0.0069738	-0.00704943	-0.0069194	-0.00689078	-0.00709357	-0.00687808	-0.00711188	-0.0070396	-0.0069738	-0.00704943	-0.0069194	-0.00689078	-0.00709357	-0.00687808	-0.00711188	-0.0070396	-0.0069738	-0.00704943	-0.0069194	-0.00689078	-0.00709357	-0.00687808	-0.00711188	-0.0070396	-0.0069738	-0.00704943	-0.0069194	-0.00689078	-0.00709357	-0.00687808	-0.00711188	-0.0070396	-0.0069738	-0.00704943	-0.0069194	-0.00689078	-0.00709357	-0.00687808	-0.00711188	-0.0070396	-0.0069738	-0.00704943	-0.0069194	-0.00689078	-0.00709357	-0.00687808	-0.00711188	-0.0070396	-0.0069738	-0.00704943	-0.0069194	-0.00689078	-0.00709357	-0.00687808	-0.00711188	-0.0070396	-0.0069738	-0.00704943	-0.0069194	-0.00689078	-0.00709357	-0.00687808	-0.00711188	-0.0070396	-0.0069738	-0.00704943	-0.0069194	-0.00689078	-0.00709357	-0.00687808	-0.00711188	-0.0070396	-0.0069738	-0.00704943	-0.0069194	-0.00689078	-0.00709357	-0.00687808	-0.00711188	-0.0070396	-0.0069738	-0.00704943	-0.0069194	-0.00689078	-0.00709357	-0.00687808	-0.00711188	-0.0070396	-0.0069738	-0.00704943	-0.0069194	-0.00689078	-0.00709357	-0.00687808	-0.00711188	-0.0070396	-0.0069738	-0.00704943	-0.0069194	-0.00689078	-0.00709357	-0.00687808	-0.00711188	-0.0070396	-0.0069738	0	0	0	0	0	0	0	0	0.0175628	0.0175628	0.0175628	0.0175628	0.0175628	0.0175628	0.0175628	0.0175628	0.0175656	0.0175656	0.0175656	0.0175656	0.0175656	0.0175656	0.0175656	0.0175656	0.0175656	0.0175656	0.0175656	0.0175656	0.0175656	0.0175656	0.0175656	0.0175656	0.0176053	0.0176053	0.0176053	0.0176053	0.0176053	0.0176053	0.0176053	0.0176053	0.0176053	0.0176053	0.0176053	0.0176053	0.0176053	0.0176053	0.0176053	0.0176053	0.0176053	0.0176053	0.0176053	0.0176053	0.0176053	0.0176053	0.0176053	0.0176053	0.0176053	0.0176053	0.0176053	0.0176053	0.0176053	0.0176053	0.0176053	0.0176053	0.0176053	0.0176053	0.0176053	0.0176053	0.0176053	0.0176053	0.0176053	0.0176053	0.0176053	0.0176053	0.0176053	0.0176053	0.0176053	0.0176053	0.0176053	0.0176053	0.583497	0.33074	0.444289	0.527031	0.285374	0.177971	-0.291421	-0.166396	0.62877	0.329225	0.453925	0.520112	0.163559	0.185246	-0.335627	-0.169082	0.721874	0.425942	0.45372	0.520212	0.152265	0.185206	-0.335563	-0.169081	0.780717	0.464082	0.453726	0.520214	0.148992	0.185205	-0.335563	-0.169081	0.797777	0.463534	0.453725	0.520214	0.147718	0.185205	-0.335563	-0.169081	0.800404	0.472691	0.453725	0.520214	0.147193	0.185205	-0.335563	-0.169081	0.800722	0.490739	0.453725	0.520214	0.146972	0.185205	-0.335563	-0.169081	0.800759	0.516829	0.453725	0.520214	0.146877	0.185205	-0.335563	-0.169081	0.800763	0.619891	0.444227	0.520214	0.146837	0.185205	-0.335563	-0.169081	0.760858	0.797892	0.20773	0.502739	0.165998	0.197864	-0.326175	0.652395	0.412914	0.794082	0.0776706	0.0146035	0.0260644	-0.162407	0.0082501	0.446338	0.0328965	0.79314	0.0172087	0.0173942	0.0177992	-0.0428968	0.0177718	0.67735	0.0148743	0.792786	0.017175	0.0173541	0.017772	-0.168988	0.0177395	0.40949	0.0172251	0.792623	0.0171787	0.0173541	0.0177719	-0.0916262	0.0177394	0.684699	0.0172329	0.625296	0.0172956	0.0173541	-0.00365124	0.196219	0.0726666	0.412349	0.0175426	0.283791	0.0175878	0.0175675	0.0176032	0.0211337	0.0178291	0.588069	0.0175426	0.0244282	0.0175879	0.0175677	0.0176093	0.0178673	0.0177537	0.45296	0.0175426	0.0175083	0.0175879	0.0175677	0.0176093	0.0178602	0.0177538	0.0298899	0.0175426	0.0175034	0.0175879	0.0175677	0.0176093	0.0178602	0.0177538	0.0176347	0.0175426	0.00286094	0.0175879	0.0175677	0.0176093	0.0178602	0.0177538	0.0176362	0.0175426	0.0174498	0.0175879	0.0175677	0.0176347	0.017627	0.0176615	0.0176362	0.0175426	0.0174574	0.0175879	0.0175677	0.0176347	0.017627	0.0176615	0.0176362	0.0175426	0.0174574	0.0175879	0.0175677	0.0176347	0.017627	0.0176615	0.017679	0.0175426	0.0174574	0.0175879	0.0175677	0.0176347	0.017627	0.0176615	0.0176791	0.0175426	0.0174574	0.0175879	0.0175677	0.0176347	0.017627	0.0176615	0.0176791	0.0175426	0.0175529	0.0175879	0.0175677	0.0176347	0.017627	0.0176615	0.0176791	0.0175426	0.0175529	0.0175879	0.0175677	0.0176347	0.017627	0.0176615	0.0176791	0.0175426	0.0175529	0.0175879	0.0175677	0.0176347	0.017627	0.0176615	0.0176791	0.0175426	0.0175529	0.0175879	0.0175677	0.0176347	0.017627	0.0176615	0.0176791	0.0175426	0.0175529	0.0175879	0.0175677	0.0176347	0.017627	0.0176615	0.0176791	0.0175426	0.0175529	0.0175879	0.0175677	0.0176347	0.017627	0.0176615	0.0176791	0.0175426	0.0175529	0.0175879	0.0175677	0.0176347	0.017627	0.0176615	0.0176791	0.0175426	0.0175529	0.0175879	0.0175677	0.0176347	0.017627	0.0176615	0.0176791	0.0175426	0.0175529	0.0175879	0.0175677	0.0176347	0.017627	0.0176615	0.0176791	0.0175426	0.0175529	0.0175879	0.0175677	0.0176347	0.017627	0.0176615	0.0176791	0.0175426	0.0175529	0.0175879	0.0175677	0.0176347	0.017627	0.0176615	0.0176791	0.0175426	0.0175529	0.0175879	0.0175677	0.0176347	0.017627	0.0176615	0.0176791	0.0175426	0.0175529	0.0175879	0.0175677	0.0176347	0.017627	0.0176615	0.0176791	0.0175426	0.0175529	0.0175879	0.0175677	0.0176347	0.017627	0.0176615	0.0176791	0.0175426	0.0175529	0.0175879	0.0175677	0.0176347	0.017627	0.0176615	0.0176791	0	0	0	0	0	0	0	0	0.0141621	0.0141621	0.0141621	0.0141621	0.0141621	0.0141621	0.0141621	0.0141621	0.0141707	0.0141707	0.0141707	0.0141707	0.0141707	0.0141707	0.0141707	0.0141707	0.0141707	0.0141707	0.0141707	0.0141707	0.0141707	0.0141707	0.0141707	0.0141707	0.0141709	0.0141709	0.0141709	0.0141709	0.0141709	0.0141709	0.0141709	0.0141709	0.0141709	0.0141709	0.0141709	0.0141709	0.0141709	0.0141709	0.0141709	0.0141709	0.0141709	0.0141709	0.0141709	0.0141709	0.0141709	0.0141709	0.0141709	0.0141709	0.0141709	0.0141709	0.0141709	0.0141709	0.0141709	0.0141709	0.0141709	0.0141709	0.0141709	0.0141709	0.0141709	0.0141709	0.0141709	0.0141709	0.0141709	0.0141709	0.0141709	0.0141709	0.0141709	0.0141709	0.0141709	0.0141709	0.0141709	0.0141709	0.284893	-0.441952	-0.496252	0.69268	-0.417977	1.01103	0.249541	-0.0435434	0.745605	-0.161073	-0.505445	0.699436	-0.379067	1.02092	0.322016	-0.0603904	0.658524	-0.438593	-0.505248	0.69934	-0.368581	1.02094	0.322106	-0.0603919	0.602053	0.0676847	-0.505253	0.699338	-0.365437	1.02094	0.322106	-0.0603919	0.58568	-0.333067	-0.505253	0.699338	-0.364213	1.02094	0.322106	-0.0603919	0.58316	0.0413494	-0.505253	0.699338	-0.363709	1.02094	0.322106	-0.0603919	0.582856	-0.280015	-0.505253	0.699338	-0.363497	1.02094	0.322106	-0.0603919	0.58282	0.0766015	-0.505253	0.699338	-0.363406	1.02094	0.322106	-0.0603919	0.582816	-0.116947	-0.48401	0.699338	-0.363367	1.02094	0.322106	-0.0603919	0.511864	0.531028	-0.0496588	0.676013	-0.36813	0.934653	0.312923	0.365094	0.0455118	0.561069	0.128983	0.0025201	-0.0370345	-0.0171894	0.00361526	0.547831	-0.0296108	0.559103	0.010669	0.0137738	0.0143221	0.44044	0.0139805	0.326645	0.0135122	0.558745	0.012016	0.0137324	0.0143846	-0.0430658	0.0139873	0.583173	0.0144534	0.558568	0.012023	0.0137325	0.0143847	0.432446	0.0139873	0.320415	0.014459	0.363774	0.0142872	0.0137325	0.00943065	-0.114555	0.106016	0.580459	0.0141288	-0.0522986	0.0142612	0.0140992	0.0142561	0.0187318	0.014272	0.526873	0.0141285	0.0204175	0.0142612	0.0140996	0.0142489	0.0142615	0.0142646	0.615933	0.0141285	0.0141919	0.0142612	0.0140996	0.0142489	0.0142579	0.0142644	0.0343939	0.0141285	0.014186	0.0142612	0.0140996	0.0142489	0.0142579	0.0142644	0.0141403	0.0141285	0.0068692	0.0142612	0.0140996	0.0142489	0.0142579	0.0142644	0.0141199	0.0141285	0.0142539	0.0142612	0.0140996	0.0142674	0.014081	0.0141311	0.0141197	0.0141285	0.0142521	0.0142612	0.0140996	0.0142674	0.0140807	0.0141309	0.0141197	0.0141285	0.0142521	0.0142612	0.0140996	0.0142674	0.0140807	0.0141309	0.0141818	0.0141285	0.0142521	0.0142612	0.0140996	0.0142674	0.0140807	0.0141309	0.0141818	0.0141285	0.0142521	0.0142612	0.0140996	0.0142674	0.0140807	0.0141309	0.0141818	0.0141285	0.0142044	0.0142612	0.0140996	0.0142674	0.0140807	0.0141309	0.0141818	0.0141285	0.0142043	0.0142612	0.0140996	0.0142674	0.0140807	0.0141309	0.0141818	0.0141285	0.0142043	0.0142612	0.0140996	0.0142674	0.0140807	0.0141309	0.0141818	0.0141285	0.0142043	0.0142612	0.0140996	0.0142674	0.0140807	0.0141309	0.0141818	0.0141285	0.0142043	0.0142612	0.0140996	0.0142674	0.0140807	0.0141309	0.0141818	0.0141285	0.0142043	0.0142612	0.0140996	0.0142674	0.0140807	0.0141309	0.0141818	0.0141285	0.0142043	0.0142612	0.0140996	0.0142674	0.0140807	0.0141309	0.0141818	0.0141285	0.0142043	0.0142612	0.0140996	0.0142674	0.0140807	0.0141309	0.0141818	0.0141285	0.0142043	0.0142612	0.0140996	0.0142674	0.0140807	0.0141309	0.0141818	0.0141285	0.0142043	0.0142612	0.0140996	0.0142674	0.0140807	0.0141309	0.0141818	0.0141285	0.0142043	0.0142612	0.0140996	0.0142674	0.0140807	0.0141309	0.0141818	0.0141285	0.0142043	0.0142612	0.0140996	0.0142674	0.0140807	0.0141309	0.0141818	0.0141285	0.0142043	0.0142612	0.0140996	0.0142674	0.0140807	0.0141309	0.0141818	0.0141285	0.0142043	0.0142612	0.0140996	0.0142674	0.0140807	0.0141309	0.0141818	0.0141285	0.0142043	0.0142612	0.0140996	0.0142674	0.0140807	0.0141309	0.0141818	0	0	0	0	0	0	0	0	-0.0468693	-0.0468693	-0.0468693	-0.0468693	-0.0468693	-0.0468693	-0.0468693	-0.0468693	-0.0468673	-0.0468673	-0.0468673	-0.0468673	-0.0468673	-0.0468673	-0.0468673	-0.0468673	-0.0468673	-0.0468673	-0.0468673	-0.0468673	-0.0468673	-0.0468673	-0.0468673	-0.0468673	-0.0469119	-0.0469119	-0.0469119	-0.0469119	-0.0469119	-0.0469119	-0.0469119	-0.0469119	-0.0469118	-0.0469118	-0.0469118	-0.0469118	-0.0469118	-0.0469118	-0.0469118	-0.0469118	-0.0469118	-0.0469118	-0.0469118	-0.0469118	-0.0469118	-0.0469118	-0.0469118	-0.0469118	-0.0469118	-0.0469118	-0.0469118	-0.0469118	-0.0469118	-0.0469118	-0.0469118	-0.0469118	-0.0469118	-0.0469118	-0.0469118	-0.0469118	-0.0469118	-0.0469118	-0.0469118	-0.0469118	-0.0469118	-0.0469118	-0.0469118	-0.0469118	-0.0469118	-0.0469118	-0.0469118	-0.0469118	-0.147013	-0.646564	-0.642403	-0.420789	-0.662819	-1.07337	-0.810285	-1.28267	-0.678046	-0.0226314	-0.623789	-0.426167	-0.732195	-1.07962	-0.654445	-1.37945	-0.491755	-0.497558	-0.624188	-0.425971	-0.753126	-1.07963	-0.654435	-1.37945	-0.377039	-0.0860244	-0.624178	-0.425968	-0.75951	-1.07963	-0.654435	-1.37945	-0.343772	-0.476724	-0.624178	-0.425968	-0.761994	-1.07963	-0.654435	-1.37945	-0.338652	-0.129876	-0.624178	-0.425968	-0.763018	-1.07963	-0.654435	-1.37945	-0.338032	-0.481441	-0.624178	-0.425968	-0.76345	-1.07963	-0.654435	-1.37945	-0.33796	-0.189288	-0.624178	-0.425968	-0.763634	-1.07963	-0.654435	-1.37945	-0.337951	-0.597033	-0.585566	-0.425968	-0.763712	-1.07963	-0.654435	-1.37945	-0.284394	-0.368199	-0.0603612	-0.412378	-0.711581	-1.1614	-0.644246	-1.21665	-0.000753207	-0.316331	-0.101228	-0.0163409	-0.112631	-1.33743	-0.10983	-1.61871	-0.285632	-0.314967	-0.0440202	-0.0468451	-0.0467623	-1.13157	-0.0470936	-1.16615	-0.0455777	-0.314798	-0.0446575	-0.046861	-0.0466874	-1.32108	-0.0470239	-1.69061	-0.0456777	-0.314708	-0.0446648	-0.0468611	-0.0466873	-1.04161	-0.0470238	-1.14805	-0.0456505	-0.19608	-0.0472123	-0.0468611	-0.028058	-0.568289	-0.0846976	-1.6849	-0.04694	0.0494043	-0.0469433	-0.0468923	-0.0467331	-0.049978	-0.0467626	-0.800056	-0.0469405	-0.0490603	-0.0469429	-0.046892	-0.046733	-0.0469347	-0.0467974	-0.379851	-0.0469405	-0.0466285	-0.0469429	-0.046892	-0.046733	-0.0469291	-0.0467974	-0.0330683	-0.0469405	-0.0466519	-0.0469429	-0.046892	-0.046733	-0.0469291	-0.0467974	-0.0466982	-0.0469405	-0.00761393	-0.0469429	-0.046892	-0.046733	-0.0469291	-0.0467974	-0.0467343	-0.0469405	-0.0464795	-0.0469429	-0.046892	-0.0468632	-0.0468602	-0.0468936	-0.0467342	-0.0469405	-0.0464683	-0.0469429	-0.046892	-0.0468632	-0.0468602	-0.0468937	-0.0467342	-0.0469405	-0.0464682	-0.0469429	-0.046892	-0.0468632	-0.0468602	-0.0468937	-0.0469075	-0.0469405	-0.0464682	-0.0469429	-0.046892	-0.0468632	-0.0468602	-0.0468937	-0.0469075	-0.0469405	-0.0464682	-0.0469429	-0.046892	-0.0468632	-0.0468602	-0.0468937	-0.0469075	-0.0469405	-0.0469432	-0.0469429	-0.046892	-0.0468632	-0.0468602	-0.0468937	-0.0469075	-0.0469405	-0.0469435	-0.0469429	-0.046892	-0.0468632	-0.0468602	-0.0468937	-0.0469075	-0.0469405	-0.0469435	-0.0469429	-0.046892	-0.0468632	-0.0468602	-0.0468937	-0.0469075	-0.0469405	-0.0469435	-0.0469429	-0.046892	-0.0468632	-0.0468602	-0.0468937	-0.0469075	-0.0469405	-0.0469435	-0.0469429	-0.046892	-0.0468632	-0.0468602	-0.0468937	-0.0469075	-0.0469405	-0.0469435	-0.0469429	-0.046892	-0.0468632	-0.0468602	-0.0468937	-0.0469075	-0.0469405	-0.0469435	-0.0469429	-0.046892	-0.0468632	-0.0468602	-0.0468937	-0.0469075	-0.0469405	-0.0469435	-0.0469429	-0.046892	-0.0468632	-0.0468602	-0.0468937	-0.0469075	-0.0469405	-0.0469435	-0.0469429	-0.046892	-0.0468632	-0.0468602	-0.0468937	-0.0469075	-0.0469405	-0.0469435	-0.0469429	-0.046892	-0.0468632	-0.0468602	-0.0468937	-0.0469075	-0.0469405	-0.0469435	-0.0469429	-0.046892	-0.0468632	-0.0468602	-0.0468937	-0.0469075	-0.0469405	-0.0469435	-0.0469429	-0.046892	-0.0468632	-0.0468602	-0.0468937	-0.0469075	-0.0469405	-0.0469435	-0.0469429	-0.046892	-0.0468632	-0.0468602	-0.0468937	-0.0469075	-0.0469405	-0.0469435	-0.0469429	-0.046892	-0.0468632	-0.0468602	-0.0468937	-0.0469075	-0.0469405	-0.0469435	-0.0469429	-0.046892	-0.0468632	-0.0468602	-0.0468937	-0.0469075	0	0	0	0	0	0	0	0	0.0243651	0.0243651	0.0243651	0.0243651	0.0243651	0.0243651	0.0243651	0.0243651	0.024353	0.024353	0.024353	0.024353	0.024353	0.024353	0.024353	0.024353	0.024353	0.024353	0.024353	0.024353	0.024353	0.024353	0.024353	0.024353	0.0244166	0.0244166	0.0244166	0.0244166	0.0244166	0.0244166	0.0244166	0.0244166	0.0244166	0.0244166	0.0244166	0.0244166	0.0244166	0.0244166	0.0244166	0.0244166	0.0244166	0.0244166	0.0244166	0.0244166	0.0244166	0.0244166	0.0244166	0.0244166	0.0244166	0.0244166	0.0244166	0.0244166	0.0244166	0.0244166	0.0244166	0.0244166	0.0244166	0.0244166	0.0244166	0.0244166	0.0244166	0.0244166	0.0244166	0.0244166	0.0244166	0.0244166	0.0244166	0.0244166	0.0244166	0.0244166	0.0244166	0.0244166	0.268612	0.979859	1.01371	0.37818	0.95577	-0.148743	-0.307824	0.397972	0.155553	0.212592	1.02857	0.377617	0.973066	-0.144012	-0.52225	0.456582	0.294144	0.859516	1.02825	0.377773	0.956533	-0.144019	-0.52227	0.456586	0.385754	0.242901	1.02826	0.377775	0.951439	-0.144019	-0.52227	0.456586	0.412316	0.810982	1.02826	0.377776	0.949456	-0.144019	-0.52227	0.456586	0.4164	0.302792	1.02826	0.377776	0.948639	-0.144019	-0.52227	0.456586	0.416894	0.805921	1.02826	0.377776	0.948294	-0.144019	-0.52227	0.456586	0.416952	0.368868	1.02826	0.377776	0.948147	-0.144019	-0.52227	0.456586	0.416958	0.914531	0.9743	0.377776	0.948085	-0.144019	-0.52227	0.456586	0.394178	0.483068	-0.0633041	0.36521	0.957026	-0.00217125	-0.504394	1.25977	0.14152	0.417825	0.0475442	0.0200895	0.129828	0.406033	0.0492101	0.981772	0.196617	0.417145	0.0258619	0.024427	0.0245229	0.0614504	0.0248375	1.33978	0.0212707	0.416875	0.0248249	0.0244229	0.024369	0.411981	0.0247691	0.924471	0.0239326	0.416751	0.024826	0.0244229	0.0243688	-0.0519589	0.0247689	1.34857	0.0239282	0.306237	0.0241573	0.0244229	-0.00489102	0.697075	0.0377378	0.928825	0.0243948	0.0652263	0.0243475	0.0244036	0.0242879	0.0266107	0.0247463	0.830465	0.0243944	0.0279741	0.0243474	0.0244034	0.0243018	0.0247793	0.0245023	0.326138	0.0243944	0.0241415	0.0243475	0.0244034	0.0243017	0.024763	0.0245023	0.0257588	0.0243944	0.0241559	0.0243475	0.0244034	0.0243017	0.024763	0.0245023	0.024466	0.0243944	0.000425329	0.0243475	0.0244034	0.0243017	0.024763	0.0245023	0.0244568	0.0243944	0.0240389	0.0243475	0.0244034	0.0243429	0.0244632	0.024495	0.0244568	0.0243944	0.0240357	0.0243475	0.0244034	0.0243429	0.0244633	0.0244951	0.0244568	0.0243944	0.0240356	0.0243475	0.0244034	0.0243429	0.0244633	0.0244951	0.0244896	0.0243944	0.0240356	0.0243475	0.0244034	0.0243429	0.0244633	0.0244951	0.0244896	0.0243944	0.0240356	0.0243475	0.0244034	0.0243429	0.0244633	0.0244951	0.0244896	0.0243944	0.0243785	0.0243475	0.0244034	0.0243429	0.0244633	0.0244951	0.0244896	0.0243944	0.0243787	0.0243475	0.0244034	0.0243429	0.0244633	0.0244951	0.0244896	0.0243944	0.0243787	0.0243475	0.0244034	0.0243429	0.0244633	0.0244951	0.0244896	0.0243944	0.0243787	0.0243475	0.0244034	0.0243429	0.0244633	0.0244951	0.0244896	0.0243944	0.0243787	0.0243475	0.0244034	0.0243429	0.0244633	0.0244951	0.0244896	0.0243944	0.0243787	0.0243475	0.0244034	0.0243429	0.0244633	0.0244951	0.0244896	0.0243944	0.0243787	0.0243475	0.0244034	0.0243429	0.0244633	0.0244951	0.0244896	0.0243944	0.0243787	0.0243475	0.0244034	0.0243429	0.0244633	0.0244951	0.0244896	0.0243944	0.0243787	0.0243475	0.0244034	0.0243429	0.0244633	0.0244951	0.0244896	0.0243944	0.0243787	0.0243475	0.0244034	0.0243429	0.0244633	0.0244951	0.0244896	0.0243944	0.0243787	0.0243475	0.0244034	0.0243429	0.0244633	0.0244951	0.0244896	0.0243944	0.0243787	0.0243475	0.0244034	0.0243429	0.0244633	0.0244951	0.0244896	0.0243944	0.0243787	0.0243475	0.0244034	0.0243429	0.0244633	0.0244951	0.0244896	0.0243944	0.0243787	0.0243475	0.0244034	0.0243429	0.0244633	0.0244951	0.0244896	0.0243944	0.0243787	0.0243475	0.0244034	0.0243429	0.0244633	0.0244951	0.0244896	0	0	0	0	0	0	0	0	-0.0129342	-0.0129342	-0.0129342	-0.0129342	-0.0129342	-0.0129342	-0.0129342	-0.0129342	-0.0129467	-0.0129467	-0.0129467	-0.0129467	-0.0129467	-0.0129467	-0.0129467	-0.0129467	-0.0129467	-0.0129467	-0.0129467	-0.0129467	-0.0129467	-0.0129467	-0.0129467	-0.0129467	-0.012937	-0.012937	-0.012937	-0.012937	-0.012937	-0.012937	-0.012937	-0.012937	-0.012937	-0.012937	-0.012937	-0.012937	-0.012937	-0.012937	-0.012937	-0.012937	-0.012937	-0.012937	-0.012937	-0.012937	-0.012937	-0.012937	-0.012937	-0.012937	-0.012937	-0.012937	-0.012937	-0.012937	-0.012937	-0.012937	-0.012937	-0.012937	-0.012937	-0.012937	-0.012937	-0.012937	-0.012937	-0.012937	-0.012937	-0.012937	-0.012937	-0.012937	-0.012937	-0.012937	-0.012937	-0.012937	-0.012937	-0.012937	-0.120616	-0.079622	-0.282806	0.53864	-0.0337452	-0.217389	-0.713129	-0.550638	-0.303299	-0.405728	-0.261242	0.553558	0.181789	-0.210937	-0.764819	-0.573085	-0.0943532	-0.293073	-0.261708	0.553787	0.158902	-0.210873	-0.764804	-0.573084	0.0397808	-0.263078	-0.261696	0.55379	0.151446	-0.210871	-0.764804	-0.573084	0.0786804	-0.252519	-0.261697	0.55379	0.148544	-0.210871	-0.764804	-0.573084	0.08466	-0.253009	-0.261697	0.55379	0.147347	-0.210871	-0.764804	-0.573084	0.0853835	-0.225088	-0.261697	0.55379	0.146843	-0.210871	-0.764804	-0.573084	0.0854678	-0.205423	-0.261697	0.55379	0.146628	-0.210871	-0.764804	-0.573084	0.0854776	-0.0870856	-0.273124	0.55379	0.146536	-0.210871	-0.764804	-0.573084	0.0521487	0.101239	-0.625092	0.534844	0.188512	-0.187201	-0.746944	0.606307	-0.317436	0.0883412	0.0598818	0.00100103	0.0216351	-0.563594	-0.0413013	0.197849	-0.0521225	0.0869035	-0.0116662	-0.0131476	-0.0126081	-0.447338	-0.0128957	0.724636	-0.0142889	0.0865511	-0.0122458	-0.0131779	-0.0126798	-0.563862	-0.0128852	0.113871	-0.0113245	0.0863828	-0.0122469	-0.0131779	-0.0126799	-0.500803	-0.0128852	0.74197	-0.0113038	-0.0417502	-0.0131245	-0.0131779	-0.0222934	0.207915	0.0301904	0.12041	-0.0129822	-0.361175	-0.0129362	-0.0129965	-0.0128354	-0.0104437	-0.0122886	0.617734	-0.012984	-0.00918495	-0.0129361	-0.0129962	-0.0128294	-0.0125107	-0.0127128	0.477299	-0.012984	-0.0129554	-0.0129361	-0.0129962	-0.0128294	-0.0125315	-0.0127133	0.0199776	-0.012984	-0.0129564	-0.0129361	-0.0129962	-0.0128294	-0.0125315	-0.0127133	-0.0126768	-0.012984	-0.00167554	-0.0129361	-0.0129962	-0.0128294	-0.0125315	-0.0127133	-0.0127757	-0.012984	-0.0127832	-0.0129361	-0.0129962	-0.012915	-0.012965	-0.0129146	-0.0127758	-0.012984	-0.0127914	-0.0129361	-0.0129962	-0.0129151	-0.0129653	-0.0129148	-0.0127758	-0.012984	-0.0127914	-0.0129361	-0.0129962	-0.0129151	-0.0129653	-0.0129148	-0.0128872	-0.012984	-0.0127914	-0.0129361	-0.0129962	-0.0129151	-0.0129653	-0.0129148	-0.0128872	-0.012984	-0.0127914	-0.0129361	-0.0129962	-0.0129151	-0.0129653	-0.0129148	-0.0128872	-0.012984	-0.0129103	-0.0129361	-0.0129962	-0.0129151	-0.0129653	-0.0129148	-0.0128872	-0.012984	-0.0129104	-0.0129361	-0.0129962	-0.0129151	-0.0129653	-0.0129148	-0.0128872	-0.012984	-0.0129104	-0.0129361	-0.0129962	-0.0129151	-0.0129653	-0.0129148	-0.0128872	-0.012984	-0.0129104	-0.0129361	-0.0129962	-0.0129151	-0.0129653	-0.0129148	-0.0128872	-0.012984	-0.0129104	-0.0129361	-0.0129962	-0.0129151	-0.0129653	-0.0129148	-0.0128872	-0.012984	-0.0129104	-0.0129361	-0.0129962	-0.0129151	-0.0129653	-0.0129148	-0.0128872	-0.012984	-0.0129104	-0.0129361	-0.0129962	-0.0129151	-0.0129653	-0.0129148	-0.0128872	-0.012984	-0.0129104	-0.0129361	-0.0129962	-0.0129151	-0.0129653	-0.0129148	-0.0128872	-0.012984	-0.0129104	-0.0129361	-0.0129962	-0.0129151	-0.0129653	-0.0129148	-0.0128872	-0.012984	-0.0129104	-0.0129361	-0.0129962	-0.0129151	-0.0129653	-0.0129148	-0.0128872	-0.012984	-0.0129104	-0.0129361	-0.0129962	-0.0129151	-0.0129653	-0.0129148	-0.0128872	-0.012984	-0.0129104	-0.0129361	-0.0129962	-0.0129151	-0.0129653	-0.0129148	-0.0128872	-0.012984	-0.0129104	-0.0129361	-0.0129962	-0.0129151	-0.0129653	-0.0129148	-0.0128872	-0.012984	-0.0129104	-0.0129361	-0.0129962	-0.0129151	-0.0129653	-0.0129148	-0.0128872	-0.012984	-0.0129104	-0.0129361	-0.0129962	-0.0129151	-0.0129653	-0.0129148	-0.0128872	0	0	0	0	0	0	0	0	-0.0109825	-0.0109825	-0.0109825	-0.0109825	-0.0109825	-0.0109825	-0.0109825	-0.0109825	-0.01097	-0.01097	-0.01097	-0.01097	-0.01097	-0.01097	-0.01097	-0.01097	-0.01097	-0.01097	-0.01097	-0.01097	-0.01097	-0.01097	-0.01097	-0.01097	-0.0109694	-0.0109694	-0.0109694	-0.0109694	-0.0109694	-0.0109694	-0.0109694	-0.0109694	-0.0109694	-0.0109694	-0.0109694	-0.0109694	-0.0109694	-0.0109694	-0.0109694	-0.0109694	-0.0109694	-0.0109694	-0.0109694	-0.0109694	-0.0109694	-0.0109694	-0.0109694	-0.0109694	-0.0109694	-0.0109694	-0.0109694	-0.0109694	-0.0109694	-0.0109694	-0.0109694	-0.0109694	-0.0109694	-0.0109694	-0.0109694	-0.0109694	-0.0109694	-0.0109694	-0.0109694	-0.0109694	-0.0109694	-0.0109694	-0.0109694	-0.0109694	-0.0109694	-0.0109694	-0.0109694	-0.0109694	0.751313	-0.769446	-0.742782	0.999953	-0.795779	0.312272	-0.845422	-1.45871	0.808062	0.0675601	-0.723612	0.997921	-0.905597	0.325902	-0.673119	-1.57157	1.00119	-0.565648	-0.724022	0.998122	-0.927249	0.325879	-0.672944	-1.57158	1.11917	0.422557	-0.724012	0.998125	-0.93381	0.325878	-0.672944	-1.57158	1.15338	-0.384401	-0.724012	0.998125	-0.936364	0.325878	-0.672944	-1.57158	1.15865	0.362922	-0.724012	0.998125	-0.937417	0.325878	-0.672944	-1.57158	1.15929	-0.297838	-0.724012	0.998125	-0.937861	0.325878	-0.672944	-1.57158	1.15936	0.399331	-0.724012	0.998125	-0.93805	0.325878	-0.672944	-1.57158	1.15937	-0.070832	-0.675969	0.998125	-0.938131	0.325878	-0.672944	-1.57158	1.08354	1.07274	0.00729754	0.964082	-0.871127	0.170009	-0.662194	0.0405099	0.416487	1.14823	0.139341	0.00265154	-0.115268	-1.4766	-0.0934105	-0.381258	-0.26781	1.14611	-0.0125106	-0.011597	-0.0104235	-0.637251	-0.0111783	0.0845314	-0.0134071	1.14545	-0.0116839	-0.0117023	-0.0103219	-1.49754	-0.011138	-0.455221	-0.00967851	1.14515	-0.0116792	-0.0117024	-0.0103218	-0.620492	-0.011138	0.10371	-0.00963676	0.848501	-0.0114458	-0.0117024	-0.0216398	-0.421626	0.119259	-0.449327	-0.0111113	0.217036	-0.0109133	-0.0110786	-0.0106984	-0.004745	-0.0104055	0.539687	-0.0111124	0.00144728	-0.0109128	-0.0110778	-0.0106996	-0.0105671	-0.0105804	0.868168	-0.0111124	-0.0107872	-0.0109128	-0.0110778	-0.0106996	-0.0105761	-0.0105805	0.0413252	-0.0111124	-0.0108201	-0.0109128	-0.0110778	-0.0106996	-0.0105762	-0.0105805	-0.0107437	-0.0111124	0.00344407	-0.0109128	-0.0110778	-0.0106996	-0.0105762	-0.0105805	-0.0108122	-0.0111124	-0.0106154	-0.0109128	-0.0110778	-0.0107839	-0.0110065	-0.0109388	-0.0108123	-0.0111124	-0.010601	-0.0109128	-0.0110778	-0.0107839	-0.0110069	-0.0109391	-0.0108123	-0.0111124	-0.010601	-0.0109128	-0.0110778	-0.0107839	-0.0110069	-0.0109391	-0.0108729	-0.0111124	-0.010601	-0.0109128	-0.0110778	-0.0107839	-0.0110069	-0.0109391	-0.0108728	-0.0111124	-0.010601	-0.0109128	-0.0110778	-0.0107839	-0.0110069	-0.0109391	-0.0108728	-0.0111124	-0.0110084	-0.0109128	-0.0110778	-0.0107839	-0.0110069	-0.0109391	-0.0108728	-0.0111124	-0.0110089	-0.0109128	-0.0110778	-0.0107839	-0.0110069	-0.0109391	-0.0108728	-0.0111124	-0.0110089	-0.0109128	-0.0110778	-0.0107839	-0.0110069	-0.0109391	-0.0108728	-0.0111124	-0.0110089	-0.0109128	-0.0110778	-0.0107839	-0.0110069	-0.0109391	-0.0108728	-0.0111124	-0.0110089	-0.0109128	-0.0110778	-0.0107839	-0.0110069	-0.0109391	-0.0108728	-0.0111124	-0.0110089	-0.0109128	-0.0110778	-0.0107839	-0.0110069	-0.0109391	-0.0108728	-0.0111124	-0.0110089	-0.0109128	-0.0110778	-0.0107839	-0.0110069	-0.0109391	-0.0108728	-0.0111124	-0.0110089	-0.0109128	-0.0110778	-0.0107839	-0.0110069	-0.0109391	-0.0108728	-0.0111124	-0.0110089	-0.0109128	-0.0110778	-0.0107839	-0.0110069	-0.0109391	-0.0108728	-0.0111124	-0.0110089	-0.0109128	-0.0110778	-0.0107839	-0.0110069	-0.0109391	-0.0108728	-0.0111124	-0.0110089	-0.0109128	-0.0110778	-0.0107839	-0.0110069	-0.0109391	-0.0108728	-0.0111124	-0.0110089	-0.0109128	-0.0110778	-0.0107839	-0.0110069	-0.0109391	-0.0108728	-0.0111124	-0.0110089	-0.0109128	-0.0110778	-0.0107839	-0.0110069	-0.0109391	-0.0108728	-0.0111124	-0.0110089	-0.0109128	-0.0110778	-0.0107839	-0.0110069	-0.0109391	-0.0108728	-0.0111124	-0.0110089	-0.0109128	-0.0110778	-0.0107839	-0.0110069	-0.0109391	-0.0108728	0	0	0	0	0	0	0	0	0.0172642	0.0172642	0.0172642	0.0172642	0.0172642	0.0172642	0.0172642	0.0172642	0.0172486	0.0172486	0.0172486	0.0172486	0.0172486	0.0172486	0.0172486	0.0172486	0.0172485	0.0172485	0.0172485	0.0172485	0.0172485	0.0172485	0.0172485	0.0172485	0.0172426	0.0172426	0.0172426	0.0172426	0.0172426	0.0172426	0.0172426	0.0172426	0.0172426	0.0172426	0.0172426	0.0172426	0.0172426	0.0172426	0.0172426	0.0172426	0.0172426	0.0172426	0.0172426	0.0172426	0.0172426	0.0172426	0.0172426	0.0172426	0.0172426	0.0172426	0.0172426	0.0172426	0.0172426	0.0172426	0.0172426	0.0172426	0.0172426	0.0172426	0.0172426	0.0172426	0.0172426	0.0172426	0.0172426	0.0172426	0.0172426	0.0172426	0.0172426	0.0172426	0.0172426	0.0172426	0.0172426	0.0172426	-0.846089	0.0830141	-0.276765	0.141831	0.216136	0.9212	0.892136	1.32323	-0.384689	-0.858453	-0.298484	0.172185	0.672935	0.922939	0.752978	1.42004	-0.601316	-0.415033	-0.298024	0.17196	0.699208	0.923074	0.752887	1.42004	-0.73327	-0.862719	-0.298036	0.171957	0.706558	0.923078	0.752887	1.42004	-0.771528	-0.4546	-0.298036	0.171957	0.709416	0.923078	0.752887	1.42004	-0.777424	-0.821609	-0.298036	0.171957	0.710594	0.923078	0.752887	1.42004	-0.778139	-0.464953	-0.298036	0.171957	0.711091	0.923078	0.752887	1.42004	-0.778222	-0.782818	-0.298036	0.171957	0.711303	0.923078	0.752887	1.42004	-0.778232	-0.411875	-0.333368	0.171957	0.711393	0.923078	0.752887	1.42004	-0.81083	-0.733023	-0.772574	0.166767	0.651784	1.00408	0.73844	0.868542	-0.923534	-0.793075	0.0547532	-0.00392242	0.0999493	1.37367	0.0818879	1.37735	0.232447	-0.794515	0.015059	0.0172916	0.0170303	1.09243	0.0171861	0.856978	0.0190307	-0.794455	0.015582	0.0173466	0.01694	1.36174	0.0171676	1.46007	0.0177476	-0.794449	0.0155845	0.0173468	0.0169399	1.0248	0.0171677	0.836685	0.0177203	-0.78476	0.0179695	0.0173468	0.0222937	0.485707	0.0171741	1.45352	0.0173371	-0.817198	0.017321	0.0172252	0.0171303	0.0175919	0.0172271	0.521688	0.0173363	0.0123273	0.0173204	0.017225	0.017124	0.017187	0.0170554	0.157221	0.0173363	0.0170616	0.0173204	0.017225	0.017124	0.0171754	0.0170548	0.00971403	0.0173363	0.0170952	0.0173204	0.017225	0.017124	0.0171753	0.0170548	0.0171473	0.0173363	0.00375553	0.0173204	0.017225	0.017124	0.0171753	0.0170548	0.017106	0.0173363	0.0171292	0.0173204	0.017225	0.0171684	0.0171125	0.0171413	0.0171058	0.0173363	0.017097	0.0173204	0.017225	0.0171683	0.0171122	0.017141	0.0171058	0.0173363	0.017097	0.0173204	0.017225	0.0171683	0.0171122	0.017141	0.0171571	0.0173363	0.017097	0.0173204	0.017225	0.0171683	0.0171122	0.017141	0.0171569	0.0173363	0.017097	0.0173204	0.017225	0.0171683	0.0171122	0.017141	0.0171569	0.0173363	0.017391	0.0173204	0.017225	0.0171683	0.0171122	0.017141	0.0171569	0.0173363	0.0173914	0.0173204	0.017225	0.0171683	0.0171122	0.017141	0.0171569	0.0173363	0.0173914	0.0173204	0.017225	0.0171683	0.0171122	0.017141	0.0171569	0.0173363	0.0173914	0.0173204	0.017225	0.0171683	0.0171122	0.017141	0.0171569	0.0173363	0.0173914	0.0173204	0.017225	0.0171683	0.0171122	0.017141	0.0171569	0.0173363	0.0173914	0.0173204	0.017225	0.0171683	0.0171122	0.017141	0.0171569	0.0173363	0.0173914	0.0173204	0.017225	0.0171683	0.0171122	0.017141	0.0171569	0.0173363	0.0173914	0.0173204	0.017225	0.0171683	0.0171122	0.017141	0.0171569	0.0173363	0.0173914	0.0173204	0.017225	0.0171683	0.0171122	0.017141	0.0171569	0.0173363	0.0173914	0.0173204	0.017225	0.0171683	0.0171122	0.017141	0.0171569	0.0173363	0.0173914	0.0173204	0.017225	0.0171683	0.0171122	0.017141	0.0171569	0.0173363	0.0173914	0.0173204	0.017225	0.0171683	0.0171122	0.017141	0.0171569	0.0173363	0.0173914	0.0173204	0.017225	0.0171683	0.0171122	0.017141	0.0171569	0.0173363	0.0173914	0.0173204	0.017225	0.0171683	0.0171122	0.017141	0.0171569	0.0173363	0.0173914	0.0173204	0.017225	0.0171683	0.0171122	0.017141	0.0171569	0	0	0	0	0	0	0	0	-0.0253061	-0.0253061	-0.0253061	-0.0253061	-0.0253061	-0.0253061	-0.0253061	-0.0253061	-0.0253049	-0.0253049	-0.0253049	-0.0253049	-0.0253049	-0.0253049	-0.0253049	-0.0253049	-0.0253049	-0.0253049	-0.0253049	-0.0253049	-0.0253049	-0.0253049	-0.0253049	-0.0253049	-0.0253753	-0.0253753	-0.0253753	-0.0253753	-0.0253753	-0.0253753	-0.0253753	-0.0253753	-0.0253753	-0.0253753	-0.0253753	-0.0253753	-0.0253753	-0.0253753	-0.0253753	-0.0253753	-0.0253753	-0.0253753	-0.0253753	-0.0253753	-0.0253753	-0.0253753	-0.0253753	-0.0253753	-0.0253753	-0.0253753	-0.0253753	-0.0253753	-0.0253753	-0.0253753	-0.0253753	-0.0253753	-0.0253753	-0.0253753	-0.0253753	-0.0253753	-0.0253753	-0.0253753	-0.0253753	-0.0253753	-0.0253753	-0.0253753	-0.0253753	-0.0253753	-0.0253753	-0.0253753	-0.0253753	-0.0253753	-0.69636	-1.26774	-1.61286	0.146993	-1.14441	0.705344	0.363801	-0.235207	-0.357324	-0.934181	-1.62839	0.172569	-0.811349	0.707296	0.536375	-0.278783	-0.503767	-1.48718	-1.62807	0.172409	-0.792351	0.70741	0.536391	-0.278787	-0.59781	-0.821088	-1.62808	0.172407	-0.787113	0.707413	0.536391	-0.278787	-0.625071	-1.39532	-1.62808	0.172407	-0.785076	0.707413	0.536391	-0.278787	-0.62927	-0.872654	-1.62808	0.172407	-0.784236	0.707413	0.536391	-0.278787	-0.629779	-1.36284	-1.62808	0.172407	-0.783882	0.707413	0.536391	-0.278787	-0.629838	-0.892568	-1.62808	0.172407	-0.783731	0.707413	0.536391	-0.278787	-0.629845	-1.33501	-1.583	0.172407	-0.783667	0.707413	0.536391	-0.278787	-0.657537	-0.689675	-0.686974	0.166554	-0.795036	0.57171	0.518232	-0.593923	-0.770951	-0.641238	0.0407284	-0.0238526	-0.10191	-0.223558	-0.0461944	-0.25797	-0.165765	-0.642519	-0.028117	-0.0256026	-0.0253441	0.243451	-0.0259129	-0.626047	-0.0219498	-0.642497	-0.0267029	-0.0256032	-0.0252355	-0.242632	-0.025833	-0.19911	-0.023477	-0.642503	-0.0267019	-0.0256031	-0.0252353	0.308745	-0.0258328	-0.635829	-0.0234694	-0.641776	-0.0248385	-0.0256031	0.00377475	-0.489446	0.0103359	-0.203607	-0.0253474	-0.687659	-0.0252361	-0.0254246	-0.0251888	-0.0250017	-0.0253234	-0.200876	-0.0253486	-0.0277075	-0.0252363	-0.0254242	-0.0252057	-0.0255253	-0.0253909	0.155383	-0.0253486	-0.0251426	-0.0252363	-0.0254242	-0.0252057	-0.0255258	-0.0253915	-0.00397862	-0.0253486	-0.0251465	-0.0252363	-0.0254242	-0.0252057	-0.0255258	-0.0253915	-0.0253161	-0.0253486	0.00187139	-0.0252363	-0.0254242	-0.0252057	-0.0255258	-0.0253915	-0.0253927	-0.0253486	-0.0248663	-0.0252363	-0.0254242	-0.025284	-0.0255289	-0.0255078	-0.025393	-0.0253486	-0.0248829	-0.0252363	-0.0254242	-0.025284	-0.0255294	-0.0255082	-0.025393	-0.0253486	-0.0248828	-0.0252363	-0.0254242	-0.025284	-0.0255294	-0.0255082	-0.0254638	-0.0253486	-0.0248828	-0.0252363	-0.0254242	-0.025284	-0.0255294	-0.0255082	-0.0254639	-0.0253486	-0.0248828	-0.0252363	-0.0254242	-0.025284	-0.0255294	-0.0255082	-0.0254639	-0.0253486	-0.0252387	-0.0252363	-0.0254242	-0.025284	-0.0255294	-0.0255082	-0.0254639	-0.0253486	-0.0252389	-0.0252363	-0.0254242	-0.025284	-0.0255294	-0.0255082	-0.0254639	-0.0253486	-0.0252389	-0.0252363	-0.0254242	-0.025284	-0.0255294	-0.0255082	-0.0254639	-0.0253486	-0.0252389	-0.0252363	-0.0254242	-0.025284	-0.0255294	-0.0255082	-0.0254639	-0.0253486	-0.0252389	-0.0252363	-0.0254242	-0.025284	-0.0255294	-0.0255082	-0.0254639	-0.0253486	-0.0252389	-0.0252363	-0.0254242	-0.025284	-0.0255294	-0.0255082	-0.0254639	-0.0253486	-0.0252389	-0.0252363	-0.0254242	-0.025284	-0.0255294	-0.0255082	-0.0254639	-0.0253486	-0.0252389	-0.0252363	-0.0254242	-0.025284	-0.0255294	-0.0255082	-0.0254639	-0.0253486	-0.0252389	-0.0252363	-0.0254242	-0.025284	-0.0255294	-0.0255082	-0.0254639	-0.0253486	-0.0252389	-0.0252363	-0.0254242	-0.025284	-0.0255294	-0.0255082	-0.0254639	-0.0253486	-0.0252389	-0.0252363	-0.0254242	-0.025284	-0.0255294	-0.0255082	-0.0254639	-0.0253486	-0.0252389	-0.0252363	-0.0254242	-0.025284	-0.0255294	-0.0255082	-0.0254639	-0.0253486	-0.0252389	-0.0252363	-0.0254242	-0.025284	-0.0255294	-0.0255082	-0.0254639	-0.0253486	-0.0252389	-0.0252363	-0.0254242	-0.025284	-0.0255294	-0.0255082	-0.0254639	-0.0253486	-0.0252389	-0.0252363	-0.0254242	-0.025284	-0.0255294	-0.0255082	-0.0254639	0	0	0	0	0	0	0	0	-0.0551792	-0.0551792	-0.0551792	-0.0551792	-0.0551792	-0.0551792	-0.0551792	-0.0551792	-0.0551902	-0.0551902	-0.0551902	-0.0551902	-0.0551902	-0.0551902	-0.0551902	-0.0551902	-0.0551901	-0.0551901	-0.0551901	-0.0551901	-0.0551901	-0.0551901	-0.0551901	-0.0551901	-0.0552333	-0.0552333	-0.0552333	-0.0552333	-0.0552333	-0.0552333	-0.0552333	-0.0552333	-0.0552333	-0.0552333	-0.0552333	-0.0552333	-0.0552333	-0.0552333	-0.0552333	-0.0552333	-0.0552333	-0.0552333	-0.0552333	-0.0552333	-0.0552333	-0.0552333	-0.0552333	-0.0552333	-0.0552333	-0.0552333	-0.0552333	-0.0552333	-0.0552333	-0.0552333	-0.0552333	-0.0552333	-0.0552333	-0.0552333	-0.0552333	-0.0552333	-0.0552333	-0.0552333	-0.0552333	-0.0552333	-0.0552333	-0.0552333	-0.0552333	-0.0552333	-0.0552333	-0.0552333	-0.0552333	-0.0552333	-0.544107	-0.470026	-0.615282	-0.489639	-0.44501	-1.41075	-1.00461	-1.17752	-1.25324	-0.333254	-0.588827	-0.484413	-0.32962	-1.41856	-0.934972	-1.25317	-0.993335	-0.53302	-0.589398	-0.484133	-0.35841	-1.41852	-0.93502	-1.25317	-0.829397	-0.445156	-0.589383	-0.484129	-0.367529	-1.41852	-0.93502	-1.25317	-0.781855	-0.553365	-0.589384	-0.484129	-0.371078	-1.41852	-0.93502	-1.25317	-0.774543	-0.463371	-0.589384	-0.484129	-0.372541	-1.41852	-0.93502	-1.25317	-0.773658	-0.573808	-0.589384	-0.484129	-0.373158	-1.41852	-0.93502	-1.25317	-0.773555	-0.510833	-0.589384	-0.484129	-0.373421	-1.41852	-0.93502	-1.25317	-0.773543	-0.696385	-0.573282	-0.484129	-0.373533	-1.41852	-0.93502	-1.25317	-0.708409	-0.762913	-0.490069	-0.468666	-0.316198	-1.43244	-0.916831	-0.940535	-0.385612	-0.744171	-0.123787	-0.0184191	-0.0638831	-1.23788	-0.109776	-1.47129	-0.240238	-0.742835	-0.0507233	-0.0550576	-0.0550695	-1.26035	-0.0553297	-0.826191	-0.0536674	-0.742628	-0.0520908	-0.0550533	-0.0550737	-1.21254	-0.055262	-1.57397	-0.0533168	-0.742522	-0.0521012	-0.0550534	-0.0550737	-1.20385	-0.0552619	-0.802972	-0.0532901	-0.582413	-0.0554846	-0.0550534	-0.0363546	-0.319762	-0.118098	-1.56591	-0.0552373	-0.280634	-0.0552863	-0.0552094	-0.0550768	-0.0593367	-0.0548669	-0.67248	-0.0552385	-0.0599934	-0.055286	-0.0552091	-0.0550726	-0.0551383	-0.0551154	-0.433961	-0.0552385	-0.0550071	-0.055286	-0.0552091	-0.0550726	-0.0551425	-0.0551157	-0.0388189	-0.0552385	-0.0550202	-0.055286	-0.0552091	-0.0550726	-0.0551425	-0.0551157	-0.0549194	-0.0552385	-0.0106301	-0.055286	-0.0552091	-0.0550726	-0.0551425	-0.0551157	-0.0549978	-0.0552385	-0.054796	-0.055286	-0.0552091	-0.0552375	-0.055184	-0.0552132	-0.0549978	-0.0552385	-0.0547951	-0.055286	-0.0552091	-0.0552376	-0.0551842	-0.0552133	-0.0549978	-0.0552385	-0.0547951	-0.055286	-0.0552091	-0.0552376	-0.0551842	-0.0552133	-0.0552353	-0.0552385	-0.0547951	-0.055286	-0.0552091	-0.0552376	-0.0551842	-0.0552133	-0.0552354	-0.0552385	-0.0547951	-0.055286	-0.0552091	-0.0552376	-0.0551842	-0.0552133	-0.0552354	-0.0552385	-0.055232	-0.055286	-0.0552091	-0.0552376	-0.0551842	-0.0552133	-0.0552354	-0.0552385	-0.0552322	-0.055286	-0.0552091	-0.0552376	-0.0551842	-0.0552133	-0.0552354	-0.0552385	-0.0552322	-0.055286	-0.0552091	-0.0552376	-0.0551842	-0.0552133	-0.0552354	-0.0552385	-0.0552322	-0.055286	-0.0552091	-0.0552376	-0.0551842	-0.0552133	-0.0552354	-0.0552385	-0.0552322	-0.055286	-0.0552091	-0.0552376	-0.0551842	-0.0552133	-0.0552354	-0.0552385	-0.0552322	-0.055286	-0.0552091	-0.0552376	-0.0551842	-0.0552133	-0.0552354	-0.0552385	-0.0552322	-0.055286	-0.0552091	-0.0552376	-0.0551842	-0.0552133	-0.0552354	-0.0552385	-0.0552322	-0.055286	-0.0552091	-0.0552376	-0.0551842	-0.0552133	-0.0552354	-0.0552385	-0.0552322	-0.055286	-0.0552091	-0.0552376	-0.0551842	-0.0552133	-0.0552354	-0.0552385	-0.0552322	-0.055286	-0.0552091	-0.0552376	-0.0551842	-0.0552133	-0.0552354	-0.0552385	-0.0552322	-0.055286	-0.0552091	-0.0552376	-0.0551842	-0.0552133	-0.0552354	-0.0552385	-0.0552322	-0.055286	-0.0552091	-0.0552376	-0.0551842	-0.0552133	-0.0552354	-0.0552385	-0.0552322	-0.055286	-0.0552091	-0.0552376	-0.0551842	-0.0552133	-0.0552354	-0.0552385	-0.0552322	-0.055286	-0.0552091	-0.0552376	-0.0551842	-0.0552133	-0.0552354	-0.0552385	-0.0552322	-0.055286	-0.0552091	-0.0552376	-0.0551842	-0.0552133	-0.0552354	0	0	0	0	0	0	0	0	-0.046237	-0.046237	-0.046237	-0.046237	-0.046237	-0.046237	-0.046237	-0.046237	-0.046245	-0.046245	-0.046245	-0.046245	-0.046245	-0.046245	-0.046245	-0.046245	-0.046245	-0.046245	-0.046245	-0.046245	-0.046245	-0.046245	-0.046245	-0.046245	-0.0463382	-0.0463382	-0.0463382	-0.0463382	-0.0463382	-0.0463382	-0.0463382	-0.0463382	-0.0463382	-0.0463382	-0.0463382	-0.0463382	-0.0463382	-0.0463382	-0.0463382	-0.0463382	-0.0463382	-0.0463382	-0.0463382	-0.0463382	-0.0463382	-0.0463382	-0.0463382	-0.0463382	-0.0463382	-0.0463382	-0.0463382	-0.0463382	-0.0463382	-0.0463382	-0.0463382	-0.0463382	-0.0463382	-0.0463382	-0.0463382	-0.0463382	-0.0463382	-0.0463382	-0.0463382	-0.0463382	-0.0463382	-0.0463382	-0.0463382	-0.0463382	-0.0463382	-0.0463382	-0.0463382	-0.0463382	-1.32744	-0.944056	-1.27171	-0.960233	-0.824242	-0.38185	0.426368	0.0716304	-1.44766	-0.903235	-1.28749	-0.939428	-0.484793	-0.395362	0.545713	0.057005	-1.59894	-1.20423	-1.28716	-0.939591	-0.465578	-0.395251	0.545592	0.0570025	-1.69461	-1.13193	-1.28717	-0.939593	-0.460253	-0.395248	0.545592	0.0570025	-1.72235	-1.25478	-1.28717	-0.939593	-0.458182	-0.395248	0.545592	0.0570025	-1.72662	-1.15923	-1.28717	-0.939593	-0.457328	-0.395248	0.545592	0.0570025	-1.72714	-1.29895	-1.28717	-0.939593	-0.456968	-0.395248	0.545592	0.0570025	-1.7272	-1.24639	-1.28717	-0.939593	-0.456815	-0.395248	0.545592	0.0570025	-1.7272	-1.53537	-1.25986	-0.939593	-0.456749	-0.395248	0.545592	0.0570025	-1.65376	-1.73033	-0.667984	-0.908175	-0.48389	-0.444673	0.528377	-1.38623	-1.02494	-1.71313	-0.145893	-0.0344847	-0.0740322	0.0580736	-0.04221	-1.03717	-0.128497	-1.71163	-0.0454673	-0.0459884	-0.0466416	-0.0650877	-0.0467676	-1.41235	-0.0404502	-1.71097	-0.0453475	-0.0459154	-0.0465779	0.0695851	-0.0466813	-0.977266	-0.0448168	-1.71067	-0.0453556	-0.0459153	-0.0465778	0.0400317	-0.0466811	-1.42353	-0.0448246	-1.3903	-0.0456921	-0.0459153	0.000859112	-0.479038	-0.145627	-0.981885	-0.0462192	-0.756114	-0.0462829	-0.046281	-0.046267	-0.053123	-0.0466306	-1.15507	-0.0462197	-0.0598591	-0.046283	-0.046281	-0.0462808	-0.0468021	-0.0465825	-0.819069	-0.0462197	-0.0460846	-0.0462831	-0.046281	-0.0462807	-0.0467919	-0.0465829	-0.0594789	-0.0462197	-0.0460776	-0.0462831	-0.046281	-0.0462807	-0.0467919	-0.0465829	-0.0463144	-0.0462197	-0.00646752	-0.0462831	-0.046281	-0.0462807	-0.0467919	-0.0465829	-0.0463539	-0.0462197	-0.0458729	-0.0462831	-0.046281	-0.0463738	-0.0464082	-0.0464665	-0.0463539	-0.0462197	-0.0458915	-0.0462831	-0.046281	-0.0463738	-0.0464085	-0.0464667	-0.046354	-0.0462197	-0.0458915	-0.0462831	-0.046281	-0.0463738	-0.0464085	-0.0464667	-0.0464902	-0.0462197	-0.0458915	-0.0462831	-0.046281	-0.0463738	-0.0464085	-0.0464667	-0.0464904	-0.0462197	-0.0458915	-0.0462831	-0.046281	-0.0463738	-0.0464085	-0.0464667	-0.0464904	-0.0462197	-0.0462074	-0.0462831	-0.046281	-0.0463738	-0.0464085	-0.0464667	-0.0464904	-0.0462197	-0.0462073	-0.0462831	-0.046281	-0.0463738	-0.0464085	-0.0464667	-0.0464904	-0.0462197	-0.0462073	-0.0462831	-0.046281	-0.0463738	-0.0464085	-0.0464667	-0.0464904	-0.0462197	-0.0462073	-0.0462831	-0.046281	-0.0463738	-0.0464085	-0.0464667	-0.0464904	-0.0462197	-0.0462073	-0.0462831	-0.046281	-0.0463738	-0.0464085	-0.0464667	-0.0464904	-0.0462197	-0.0462073	-0.0462831	-0.046281	-0.0463738	-0.0464085	-0.0464667	-0.0464904	-0.0462197	-0.0462073	-0.0462831	-0.046281	-0.0463738	-0.0464085	-0.0464667	-0.0464904	-0.0462197	-0.0462073	-0.0462831	-0.046281	-0.0463738	-0.0464085	-0.0464667	-0.0464904	-0.0462197	-0.0462073	-0.0462831	-0.046281	-0.0463738	-0.0464085	-0.0464667	-0.0464904	-0.0462197	-0.0462073	-0.0462831	-0.046281	-0.0463738	-0.0464085	-0.0464667	-0.0464904	-0.0462197	-0.0462073	-0.0462831	-0.046281	-0.0463738	-0.0464085	-0.0464667	-0.0464904	-0.0462197	-0.0462073	-0.0462831	-0.046281	-0.0463738	-0.0464085	-0.0464667	-0.0464904	-0.0462197	-0.0462073	-0.0462831	-0.046281	-0.0463738	-0.0464085	-0.0464667	-0.0464904	-0.0462197	-0.0462073	-0.0462831	-0.046281	-0.0463738	-0.0464085	-0.0464667	-0.0464904	-0.0462197	-0.0462073	-0.0462831	-0.046281	-0.0463738	-0.0464085	-0.0464667	-0.0464904	0	0	0	0	0	0	0	0	-0.0304865	-0.0304865	-0.0304865	-0.0304865	-0.0304865	-0.0304865	-0.0304865	-0.0304865	-0.0305057	-0.0305057	-0.0305057	-0.0305057	-0.0305057	-0.0305057	-0.0305057	-0.0305057	-0.0305057	-0.0305057	-0.0305057	-0.0305057	-0.0305057	-0.0305057	-0.0305057	-0.0305057	-0.0305193	-0.0305193	-0.0305193	-0.0305193	-0.0305193	-0.0305193	-0.0305193	-0.0305193	-0.0305193	-0.0305193	-0.0305193	-0.0305193	-0.0305193	-0.0305193	-0.0305193	-0.0305193	-0.0305193	-0.0305193	-0.0305193	-0.0305193	-0.0305193	-0.0305193	-0.0305193	-0.0305193	-0.0305193	-0.0305193	-0.0305193	-0.0305193	-0.0305193	-0.0305193	-0.0305193	-0.0305193	-0.0305193	-0.0305193	-0.0305193	-0.0305193	-0.0305193	-0.0305193	-0.0305193	-0.0305193	-0.0305193	-0.0305193	-0.0305193	-0.0305193	-0.0305193	-0.0305193	-0.0305193	-0.0305193	-0.611822	-0.112584	-0.39007	0.00474009	-0.042004	-0.741504	-0.704855	-0.478453	-1.02045	-0.597033	-0.368539	0.0231957	0.261491	-0.742663	-0.765945	-0.493949	-0.812536	-0.4149	-0.369007	0.0234254	0.239035	-0.742574	-0.766003	-0.493948	-0.678193	-0.611433	-0.368995	0.0234285	0.231567	-0.742572	-0.766003	-0.493948	-0.639232	-0.435103	-0.368995	0.0234285	0.22866	-0.742572	-0.766003	-0.493948	-0.633245	-0.594506	-0.368995	0.0234285	0.227462	-0.742572	-0.766003	-0.493948	-0.63252	-0.442364	-0.368995	0.0234285	0.226956	-0.742572	-0.766003	-0.493948	-0.632436	-0.581985	-0.368995	0.0234285	0.226741	-0.742572	-0.766003	-0.493948	-0.632426	-0.431653	-0.384798	0.0234285	0.226649	-0.742572	-0.766003	-0.493948	-0.617385	-0.592017	-0.810491	0.0221997	0.262885	-0.688657	-0.74836	0.142673	-0.632677	-0.616701	-0.0312962	-0.00880688	0.0241278	-0.505185	-0.0514214	-0.253139	-0.0634481	-0.616961	-0.0274969	-0.0304666	-0.030334	-0.633929	-0.0304994	0.274257	-0.0300804	-0.616995	-0.028651	-0.0304588	-0.0304231	-0.491325	-0.0304709	-0.337236	-0.0286018	-0.617013	-0.0286572	-0.0304588	-0.0304232	-0.661383	-0.0304709	0.29131	-0.0285861	-0.5802	-0.0305774	-0.0304588	-0.0260647	0.163243	-0.052568	-0.330698	-0.0305136	-0.562705	-0.0305428	-0.0305342	-0.0304403	-0.0317014	-0.0299746	0.126026	-0.0305154	-0.0330353	-0.0305427	-0.030534	-0.0304345	-0.0302411	-0.0303996	0.0122537	-0.0305154	-0.0304912	-0.0305427	-0.030534	-0.0304345	-0.0302586	-0.0304001	-0.00951925	-0.0305154	-0.0304866	-0.0305427	-0.030534	-0.0304345	-0.0302586	-0.0304001	-0.0302367	-0.0305154	-0.0062913	-0.0305427	-0.030534	-0.0304345	-0.0302586	-0.0304001	-0.0303399	-0.0305154	-0.0302882	-0.0305427	-0.030534	-0.0305519	-0.0305292	-0.0305138	-0.03034	-0.0305154	-0.0303015	-0.0305427	-0.030534	-0.030552	-0.0305295	-0.030514	-0.03034	-0.0305154	-0.0303015	-0.0305427	-0.030534	-0.030552	-0.0305295	-0.030514	-0.030514	-0.0305154	-0.0303015	-0.0305427	-0.030534	-0.030552	-0.0305295	-0.030514	-0.0305141	-0.0305154	-0.0303015	-0.0305427	-0.030534	-0.030552	-0.0305295	-0.030514	-0.0305141	-0.0305154	-0.0304694	-0.0305427	-0.030534	-0.030552	-0.0305295	-0.030514	-0.0305141	-0.0305154	-0.0304694	-0.0305427	-0.030534	-0.030552	-0.0305295	-0.030514	-0.0305141	-0.0305154	-0.0304694	-0.0305427	-0.030534	-0.030552	-0.0305295	-0.030514	-0.0305141	-0.0305154	-0.0304694	-0.0305427	-0.030534	-0.030552	-0.0305295	-0.030514	-0.0305141	-0.0305154	-0.0304694	-0.0305427	-0.030534	-0.030552	-0.0305295	-0.030514	-0.0305141	-0.0305154	-0.0304694	-0.0305427	-0.030534	-0.030552	-0.0305295	-0.030514	-0.0305141	-0.0305154	-0.0304694	-0.0305427	-0.030534	-0.030552	-0.0305295	-0.030514	-0.0305141	-0.0305154	-0.0304694	-0.0305427	-0.030534	-0.030552	-0.0305295	-0.030514	-0.0305141	-0.0305154	-0.0304694	-0.0305427	-0.030534	-0.030552	-0.0305295	-0.030514	-0.0305141	-0.0305154	-0.0304694	-0.0305427	-0.030534	-0.030552	-0.0305295	-0.030514	-0.0305141	-0.0305154	-0.0304694	-0.0305427	-0.030534	-0.030552	-0.0305295	-0.030514	-0.0305141	-0.0305154	-0.0304694	-0.0305427	-0.030534	-0.030552	-0.0305295	-0.030514	-0.0305141	-0.0305154	-0.0304694	-0.0305427	-0.030534	-0.030552	-0.0305295	-0.030514	-0.0305141	-0.0305154	-0.0304694	-0.0305427	-0.030534	-0.030552	-0.0305295	-0.030514	-0.0305141	-0.0305154	-0.0304694	-0.0305427	-0.030534	-0.030552	-0.0305295	-0.030514	-0.0305141	0	0	0	0	0	0	0	0	-0.0133929	-0.0133929	-0.0133929	-0.0133929	-0.0133929	-0.0133929	-0.0133929	-0.0133929	-0.0133988	-0.0133988	-0.0133988	-0.0133988	-0.0133988	-0.0133988	-0.0133988	-0.0133988	-0.0133988	-0.0133988	-0.0133988	-0.0133988	-0.0133988	-0.0133988	-0.0133988	-0.0133988	-0.0133949	-0.0133949	-0.0133949	-0.0133949	-0.0133949	-0.0133949	-0.0133949	-0.0133949	-0.0133949	-0.0133949	-0.0133949	-0.0133949	-0.0133949	-0.0133949	-0.0133949	-0.0133949	-0.0133949	-0.0133949	-0.0133949	-0.0133949	-0.0133949	-0.0133949	-0.0133949	-0.0133949	-0.0133949	-0.0133949	-0.0133949	-0.0133949	-0.0133949	-0.0133949	-0.0133949	-0.0133949	-0.0133949	-0.0133949	-0.0133949	-0.0133949	-0.0133949	-0.0133949	-0.0133949	-0.0133949	-0.0133949	-0.0133949	-0.0133949	-0.0133949	-0.0133949	-0.0133949	-0.0133949	-0.0133949	-0.0237013	0.0540783	0.023603	0.0291366	0.0504272	-0.526825	-0.537058	-0.453713	-0.308921	-0.0287457	0.0394229	0.0299563	0.0759714	-0.526946	-0.557521	-0.475089	-0.155183	0.0257646	0.0390826	0.0301233	0.0585202	-0.52694	-0.557526	-0.475089	-0.0574212	-0.0263827	0.0390914	0.0301255	0.0530827	-0.52694	-0.557526	-0.475089	-0.0290722	0.0216692	0.0390912	0.0301255	0.0509665	-0.52694	-0.557526	-0.475089	-0.0247116	-0.0213324	0.0390912	0.0301255	0.0500942	-0.52694	-0.557526	-0.475089	-0.0241838	0.0211488	0.0390912	0.0301255	0.0497263	-0.52694	-0.557526	-0.475089	-0.0241223	-0.0158554	0.0390912	0.0301255	0.0495696	-0.52694	-0.557526	-0.475089	-0.0241152	0.0300633	0.0338789	0.0301255	0.0495026	-0.52694	-0.557526	-0.475089	-0.0143567	-0.00971997	-0.172261	0.0288123	0.0794965	-0.505779	-0.544617	0.02976	-0.0348537	-0.0143212	-0.0175703	-0.000154137	0.00348897	-0.475071	-0.0339561	-0.286618	-0.0549334	-0.0142186	-0.0114897	-0.0133887	-0.0132522	-0.502359	-0.0133218	0.0975047	-0.0140393	-0.0142868	-0.0122087	-0.0133992	-0.0132879	-0.466132	-0.0133144	-0.347837	-0.0127635	-0.0143146	-0.0122116	-0.0133993	-0.013288	-0.513222	-0.0133145	0.110373	-0.0127511	-0.018396	-0.013618	-0.0133993	-0.0165593	0.0458724	-0.0195096	-0.343063	-0.0134177	-0.0412539	-0.0134303	-0.0134	-0.0133513	-0.0136172	-0.0131181	0.0491075	-0.0134183	-0.0127668	-0.0134302	-0.0133999	-0.0133457	-0.0132168	-0.0132891	0.0208319	-0.0134183	-0.013377	-0.0134302	-0.0133999	-0.0133458	-0.0132236	-0.0132892	-0.00235913	-0.0134183	-0.0133809	-0.0134302	-0.0133999	-0.0133458	-0.0132236	-0.0132892	-0.0132484	-0.0134183	-0.00334517	-0.0134302	-0.0133999	-0.0133458	-0.0132236	-0.0132892	-0.0132837	-0.0134183	-0.0133195	-0.0134302	-0.0133999	-0.0133997	-0.0133645	-0.0133598	-0.0132837	-0.0134183	-0.0133182	-0.0134302	-0.0133999	-0.0133997	-0.0133646	-0.0133598	-0.0132837	-0.0134183	-0.0133182	-0.0134302	-0.0133999	-0.0133997	-0.0133646	-0.0133598	-0.0133634	-0.0134183	-0.0133182	-0.0134302	-0.0133999	-0.0133997	-0.0133646	-0.0133598	-0.0133634	-0.0134183	-0.0133182	-0.0134302	-0.0133999	-0.0133997	-0.0133646	-0.0133598	-0.0133634	-0.0134183	-0.0134124	-0.0134302	-0.0133999	-0.0133997	-0.0133646	-0.0133598	-0.0133634	-0.0134183	-0.0134125	-0.0134302	-0.0133999	-0.0133997	-0.0133646	-0.0133598	-0.0133634	-0.0134183	-0.0134125	-0.0134302	-0.0133999	-0.0133997	-0.0133646	-0.0133598	-0.0133634	-0.0134183	-0.0134125	-0.0134302	-0.0133999	-0.0133997	-0.0133646	-0.0133598	-0.0133634	-0.0134183	-0.0134125	-0.0134302	-0.0133999	-0.0133997	-0.0133646	-0.0133598	-0.0133634	-0.0134183	-0.0134125	-0.0134302	-0.0133999	-0.0133997	-0.0133646	-0.0133598	-0.0133634	-0.0134183	-0.0134125	-0.0134302	-0.0133999	-0.0133997	-0.0133646	-0.0133598	-0.0133634	-0.0134183	-0.0134125	-0.0134302	-0.0133999	-0.0133997	-0.0133646	-0.0133598	-0.0133634	-0.0134183	-0.0134125	-0.0134302	-0.0133999	-0.0133997	-0.0133646	-0.0133598	-0.0133634	-0.0134183	-0.0134125	-0.0134302	-0.0133999	-0.0133997	-0.0133646	-0.0133598	-0.0133634	-0.0134183	-0.0134125	-0.0134302	-0.0133999	-0.0133997	-0.0133646	-0.0133598	-0.0133634	-0.0134183	-0.0134125	-0.0134302	-0.0133999	-0.0133997	-0.0133646	-0.0133598	-0.0133634	-0.0134183	-0.0134125	-0.0134302	-0.0133999	-0.0133997	-0.0133646	-0.0133598	-0.0133634	-0.0134183	-0.0134125	-0.0134302	-0.0133999	-0.0133997	-0.0133646	-0.0133598	-0.0133634	-0.0134183	-0.0134125	-0.0134302	-0.0133999	-0.0133997	-0.0133646	-0.0133598	-0.0133634	0	0	0	0	0	0	0	0	-0.0473571	-0.0473571	-0.0473571	-0.0473571	-0.0473571	-0.0473571	-0.0473571	-0.0473571	-0.0473587	-0.0473587	-0.0473587	-0.0473587	-0.0473587	-0.0473587	-0.0473587	-0.0473587	-0.0473587	-0.0473587	-0.0473587	-0.0473587	-0.0473587	-0.0473587	-0.0473587	-0.0473587	-0.0474257	-0.0474257	-0.0474257	-0.0474257	-0.0474257	-0.0474257	-0.0474257	-0.0474257	-0.0474257	-0.0474257	-0.0474257	-0.0474257	-0.0474257	-0.0474257	-0.0474257	-0.0474257	-0.0474257	-0.0474257	-0.0474257	-0.0474257	-0.0474257	-0.0474257	-0.0474257	-0.0474257	-0.0474257	-0.0474257	-0.0474257	-0.0474257	-0.0474257	-0.0474257	-0.0474257	-0.0474257	-0.0474257	-0.0474257	-0.0474257	-0.0474257	-0.0474257	-0.0474257	-0.0474257	-0.0474257	-0.0474257	-0.0474257	-0.0474257	-0.0474257	-0.0474257	-0.0474257	-0.0474257	-0.0474257	-0.515909	-1.3169	-1.62923	0.213953	-1.22513	-0.105108	-0.53345	-1.1894	-0.615313	-0.80635	-1.61991	0.234484	-0.958511	-0.102836	-0.336938	-1.28973	-0.518377	-1.45372	-1.62012	0.234585	-0.967414	-0.102742	-0.336896	-1.28974	-0.459305	-0.664219	-1.62011	0.234587	-0.970695	-0.10274	-0.336896	-1.28974	-0.442167	-1.34355	-1.62011	0.234587	-0.971973	-0.10274	-0.336896	-1.28974	-0.439534	-0.724605	-1.62011	0.234587	-0.9725	-0.10274	-0.336896	-1.28974	-0.439215	-1.303	-1.62011	0.234587	-0.972722	-0.10274	-0.336896	-1.28974	-0.439178	-0.745433	-1.62011	0.234587	-0.972816	-0.10274	-0.336896	-1.28974	-0.439174	-1.26217	-1.56868	0.234587	-0.972857	-0.10274	-0.336896	-1.28974	-0.452933	-0.499214	-0.748133	0.226109	-0.930356	-0.245698	-0.336034	-0.779057	-0.608784	-0.436264	0.0163368	-0.0239617	-0.131446	-1.21607	-0.113923	-0.958434	-0.308789	-0.437263	-0.047532	-0.0477023	-0.047138	-0.6502	-0.0478948	-0.724272	-0.0452019	-0.437375	-0.0470135	-0.0477346	-0.0470421	-1.22344	-0.047796	-0.995481	-0.0447175	-0.437434	-0.0470165	-0.0477346	-0.047042	-0.579032	-0.0477959	-0.712911	-0.0446858	-0.461069	-0.0473351	-0.0477346	-0.0227401	-0.589293	-0.0101978	-0.992466	-0.0474546	-0.565913	-0.0473391	-0.0474856	-0.0471367	-0.0470295	-0.0469964	-0.237616	-0.0474564	-0.0472352	-0.0473389	-0.0474849	-0.0471461	-0.0473276	-0.0472468	0.201347	-0.0474564	-0.0471094	-0.0473389	-0.0474849	-0.0471461	-0.0473343	-0.0472474	-0.00687456	-0.0474564	-0.047128	-0.0473389	-0.0474849	-0.0471461	-0.0473343	-0.0472474	-0.0471496	-0.0474564	-0.00281545	-0.0473389	-0.0474849	-0.0471461	-0.0473343	-0.0472474	-0.0472672	-0.0474564	-0.0467571	-0.0473389	-0.0474849	-0.0473087	-0.0475206	-0.0474955	-0.0472674	-0.0474564	-0.0467644	-0.0473389	-0.0474849	-0.0473088	-0.0475212	-0.047496	-0.0472674	-0.0474564	-0.0467643	-0.0473389	-0.0474849	-0.0473088	-0.0475212	-0.047496	-0.0474541	-0.0474564	-0.0467643	-0.0473389	-0.0474849	-0.0473088	-0.0475212	-0.047496	-0.0474541	-0.0474564	-0.0467643	-0.0473389	-0.0474849	-0.0473088	-0.0475212	-0.047496	-0.0474541	-0.0474564	-0.0473414	-0.0473389	-0.0474849	-0.0473088	-0.0475212	-0.047496	-0.0474541	-0.0474564	-0.0473419	-0.0473389	-0.0474849	-0.0473088	-0.0475212	-0.047496	-0.0474541	-0.0474564	-0.0473419	-0.0473389	-0.0474849	-0.0473088	-0.0475212	-0.047496	-0.0474541	-0.0474564	-0.0473419	-0.0473389	-0.0474849	-0.0473088	-0.0475212	-0.047496	-0.0474541	-0.0474564	-0.0473419	-0.0473389	-0.0474849	-0.0473088	-0.0475212	-0.047496	-0.0474541	-0.0474564	-0.0473419	-0.0473389	-0.0474849	-0.0473088	-0.0475212	-0.047496	-0.0474541	-0.0474564	-0.0473419	-0.0473389	-0.0474849	-0.0473088	-0.0475212	-0.047496	-0.0474541	-0.0474564	-0.0473419	-0.0473389	-0.0474849	-0.0473088	-0.0475212	-0.047496	-0.0474541	-0.0474564	-0.0473419	-0.0473389	-0.0474849	-0.0473088	-0.0475212	-0.047496	-0.0474541	-0.0474564	-0.0473419	-0.0473389	-0.0474849	-0.0473088	-0.0475212	-0.047496	-0.0474541	-0.0474564	-0.0473419	-0.0473389	-0.0474849	-0.0473088	-0.0475212	-0.047496	-0.0474541	-0.0474564	-0.0473419	-0.0473389	-0.0474849	-0.0473088	-0.0475212	-0.047496	-0.0474541	-0.0474564	-0.0473419	-0.0473389	-0.0474849	-0.0473088	-0.0475212	-0.047496	-0.0474541	-0.0474564	-0.0473419	-0.0473389	-0.0474849	-0.0473088	-0.0475212	-0.047496	-0.0474541	-0.0474564	-0.0473419	-0.0473389	-0.0474849	-0.0473088	-0.0475212	-0.047496	-0.0474541	0	0	0	0	0	0	0	0	-0.0014466	-0.0014466	-0.0014466	-0.0014466	-0.0014466	-0.0014466	-0.0014466	-0.0014466	-0.0014302	-0.0014302	-0.0014302	-0.0014302	-0.0014302	-0.0014302	-0.0014302	-0.0014302	-0.00143017	-0.00143017	-0.00143017	-0.00143017	-0.00143017	-0.00143017	-0.00143017	-0.00143017	-0.00140242	-0.00140242	-0.00140242	-0.00140242	-0.00140242	-0.00140242	-0.00140242	-0.00140242	-0.00140238	-0.00140238	-0.00140238	-0.00140238	-0.00140238	-0.00140238	-0.00140238	-0.00140238	-0.00140238	-0.00140238	-0.00140238	-0.00140238	-0.00140238	-0.00140238	-0.00140238	-0.00140238	-0.00140238	-0.00140238	-0.00140238	-0.00140238	-0.00140238	-0.00140238	-0.00140238	-0.00140238	-0.00140238	-0.00140238	-0.00140238	-0.00140238	-0.00140238	-0.00140238	-0.00140238	-0.00140238	-0.00140238	-0.00140238	-0.00140238	-0.00140238	-0.00140238	-0.00140238	-0.00140238	-0.00140238	1.18577	-0.311624	-0.0761217	0.907634	-0.409997	-0.0118218	-1.02872	-1.51468	1.09087	0.597832	-0.0505819	0.889751	-0.741483	0.000729616	-0.891036	-1.62432	1.34525	0.0788076	-0.0511254	0.890018	-0.771323	0.000634963	-0.890848	-1.62433	1.50142	0.909183	-0.0511113	0.890021	-0.780013	0.000632579	-0.890848	-1.62433	1.54671	0.233192	-0.0511117	0.890021	-0.783395	0.00063252	-0.890848	-1.62433	1.55368	0.86025	-0.0511117	0.890021	-0.784788	0.00063252	-0.890848	-1.62433	1.55452	0.309297	-0.0511117	0.890021	-0.785376	0.00063252	-0.890848	-1.62433	1.55462	0.895426	-0.0511117	0.890021	-0.785627	0.00063252	-0.890848	-1.62433	1.55463	0.512884	-0.0123443	0.890021	-0.785734	0.00063252	-0.890848	-1.62433	1.49353	1.47892	0.460368	0.859593	-0.710061	-0.123679	-0.873425	0.0928546	0.897691	1.54842	0.117076	0.012573	-0.0962026	-1.5417	-0.0833665	-0.480352	-0.235836	1.54705	-0.00191965	-0.0019528	-0.000862064	-0.821761	-0.00141154	0.135315	-0.00534056	1.5464	-0.0015669	-0.00206587	-0.000776317	-1.5551	-0.00140002	-0.578236	-0.00108739	1.5461	-0.00156228	-0.00206597	-0.000776257	-0.814385	-0.00140008	0.159086	-0.00104625	1.24878	-0.00217126	-0.00206597	-0.0234419	-0.33827	0.116387	-0.570494	-0.00156764	0.647655	-0.0014064	-0.00148797	-0.00119184	0.00465319	-0.000921739	0.503179	-0.00156795	0.0126873	-0.00140584	-0.00148732	-0.00118665	-0.00097475	-0.000996923	0.771854	-0.00156797	-0.00127883	-0.00140583	-0.00148732	-0.00118668	-0.000979712	-0.00099667	0.0414563	-0.00156797	-0.00131571	-0.00140583	-0.00148732	-0.00118668	-0.000979709	-0.000996666	-0.001216	-0.00156797	0.00278658	-0.00140583	-0.00148732	-0.00118668	-0.000979709	-0.00099667	-0.00123863	-0.00156797	-0.0012398	-0.00140583	-0.00148732	-0.00123671	-0.00136269	-0.00130986	-0.00123866	-0.00156797	-0.00121313	-0.00140583	-0.00148732	-0.00123667	-0.00136274	-0.00130992	-0.00123865	-0.00156797	-0.0012131	-0.00140583	-0.00148732	-0.00123667	-0.00136274	-0.00130992	-0.00126308	-0.00156797	-0.0012131	-0.00140583	-0.00148732	-0.00123667	-0.00136274	-0.00130992	-0.0012629	-0.00156797	-0.0012131	-0.00140583	-0.00148732	-0.00123667	-0.00136274	-0.00130992	-0.0012629	-0.00156797	-0.00151813	-0.00140583	-0.00148732	-0.00123667	-0.00136274	-0.00130992	-0.0012629	-0.00156797	-0.00151868	-0.00140583	-0.00148732	-0.00123667	-0.00136274	-0.00130992	-0.0012629	-0.00156797	-0.00151868	-0.00140583	-0.00148732	-0.00123667	-0.00136274	-0.00130992	-0.0012629	-0.00156797	-0.00151868	-0.00140583	-0.00148732	-0.00123667	-0.00136274	-0.00130992	-0.0012629	-0.00156797	-0.00151868	-0.00140583	-0.00148732	-0.00123667	-0.00136274	-0.00130992	-0.0012629	-0.00156797	-0.00151868	-0.00140583	-0.00148732	-0.00123667	-0.00136274	-0.00130992	-0.0012629	-0.00156797	-0.00151868	-0.00140583	-0.00148732	-0.00123667	-0.00136274	-0.00130992	-0.0012629	-0.00156797	-0.00151868	-0.00140583	-0.00148732	-0.00123667	-0.00136274	-0.00130992	-0.0012629	-0.00156797	-0.00151868	-0.00140583	-0.00148732	-0.00123667	-0.00136274	-0.00130992	-0.0012629	-0.00156797	-0.00151868	-0.00140583	-0.00148732	-0.00123667	-0.00136274	-0.00130992	-0.0012629	-0.00156797	-0.00151868	-0.00140583	-0.00148732	-0.00123667	-0.00136274	-0.00130992	-0.0012629	-0.00156797	-0.00151868	-0.00140583	-0.00148732	-0.00123667	-0.00136274	-0.00130992	-0.0012629	-0.00156797	-0.00151868	-0.00140583	-0.00148732	-0.00123667	-0.00136274	-0.00130992	-0.0012629	-0.00156797	-0.00151868	-0.00140583	-0.00148732	-0.00123667	-0.00136274	-0.00130992	-0.0012629	-0.00156797	-0.00151868	-0.00140583	-0.00148732	-0.00123667	-0.00136274	-0.00130992	-0.0012629	0	0	0	0	0	0	0	0	-0.0156732	-0.0156732	-0.0156732	-0.0156732	-0.0156732	-0.0156732	-0.0156732	-0.0156732	-0.0156752	-0.0156752	-0.0156752	-0.0156752	-0.0156752	-0.0156752	-0.0156752	-0.0156752	-0.0156752	-0.0156752	-0.0156752	-0.0156752	-0.0156752	-0.0156752	-0.0156752	-0.0156752	-0.0157423	-0.0157423	-0.0157423	-0.0157423	-0.0157423	-0.0157423	-0.0157423	-0.0157423	-0.0157423	-0.0157423	-0.0157423	-0.0157423	-0.0157423	-0.0157423	-0.0157423	-0.0157423	-0.0157423	-0.0157423	-0.0157423	-0.0157423	-0.0157423	-0.0157423	-0.0157423	-0.0157423	-0.0157423	-0.0157423	-0.0157423	-0.0157423	-0.0157423	-0.0157423	-0.0157423	-0.0157423	-0.0157423	-0.0157423	-0.0157423	-0.0157423	-0.0157423	-0.0157423	-0.0157423	-0.0157423	-0.0157423	-0.0157423	-0.0157423	-0.0157423	-0.0157423	-0.0157423	-0.0157423	-0.0157423	-0.956074	-0.80956	-1.10086	-0.415225	-0.692582	0.562583	0.860785	0.551499	-0.628353	-0.814697	-1.12818	-0.393554	-0.377285	0.557055	0.952698	0.566682	-0.892717	-1.06262	-1.1276	-0.393839	-0.345365	0.557158	0.952631	0.56668	-1.05975	-0.896653	-1.12762	-0.393843	-0.33607	0.557161	0.952631	0.56668	-1.10817	-1.06683	-1.12761	-0.393843	-0.332453	0.557161	0.952631	0.56668	-1.11563	-0.919424	-1.12761	-0.393843	-0.330962	0.557161	0.952631	0.56668	-1.11653	-1.08089	-1.12761	-0.393843	-0.330334	0.557161	0.952631	0.56668	-1.11664	-0.96319	-1.12761	-0.393843	-0.330066	0.557161	0.952631	0.56668	-1.11665	-1.18327	-1.10537	-0.393843	-0.329952	0.557161	0.952631	0.56668	-1.10209	-1.1362	-0.515352	-0.380368	-0.379062	0.497112	0.927423	-0.680296	-0.837307	-1.1229	-0.0358661	-0.0233649	-0.0463473	0.573176	0.00785783	-0.0974958	-0.0215867	-1.12287	-0.0178589	-0.0156306	-0.0160236	0.605679	-0.0161534	-0.753405	-0.0112217	-1.12248	-0.0168015	-0.015578	-0.0159547	0.564844	-0.0161	0.00710383	-0.0148886	-1.12232	-0.0168025	-0.0155779	-0.0159546	0.668636	-0.0160999	-0.774574	-0.0149046	-0.964316	-0.0149933	-0.0155779	0.0177494	-0.302027	-0.0492487	-0.00102201	-0.0156439	-0.662623	-0.0156386	-0.0157274	-0.0157121	-0.0186556	-0.0160756	-0.544608	-0.0156441	-0.0241852	-0.0156389	-0.0157275	-0.0157284	-0.0161452	-0.0159758	-0.336621	-0.0156441	-0.0156065	-0.0156389	-0.0157275	-0.0157283	-0.0161375	-0.0159762	-0.0259206	-0.0156441	-0.0155951	-0.0156389	-0.0157275	-0.0157283	-0.0161376	-0.0159762	-0.0158412	-0.0156441	0.000567996	-0.0156389	-0.0157275	-0.0157283	-0.0161376	-0.0159762	-0.0158617	-0.0156441	-0.0154625	-0.0156389	-0.0157275	-0.0157454	-0.0158626	-0.0158832	-0.0158618	-0.0156441	-0.0154827	-0.0156389	-0.0157275	-0.0157454	-0.0158629	-0.0158834	-0.0158618	-0.0156441	-0.0154827	-0.0156389	-0.0157275	-0.0157454	-0.0158629	-0.0158834	-0.0158773	-0.0156441	-0.0154827	-0.0156389	-0.0157275	-0.0157454	-0.0158629	-0.0158834	-0.0158774	-0.0156441	-0.0154827	-0.0156389	-0.0157275	-0.0157454	-0.0158629	-0.0158834	-0.0158774	-0.0156441	-0.0156035	-0.0156389	-0.0157275	-0.0157454	-0.0158629	-0.0158834	-0.0158774	-0.0156441	-0.0156034	-0.0156389	-0.0157275	-0.0157454	-0.0158629	-0.0158834	-0.0158774	-0.0156441	-0.0156034	-0.0156389	-0.0157275	-0.0157454	-0.0158629	-0.0158834	-0.0158774	-0.0156441	-0.0156034	-0.0156389	-0.0157275	-0.0157454	-0.0158629	-0.0158834	-0.0158774	-0.0156441	-0.0156034	-0.0156389	-0.0157275	-0.0157454	-0.0158629	-0.0158834	-0.0158774	-0.0156441	-0.0156034	-0.0156389	-0.0157275	-0.0157454	-0.0158629	-0.0158834	-0.0158774	-0.0156441	-0.0156034	-0.0156389	-0.0157275	-0.0157454	-0.0158629	-0.0158834	-0.0158774	-0.0156441	-0.0156034	-0.0156389	-0.0157275	-0.0157454	-0.0158629	-0.0158834	-0.0158774	-0.0156441	-0.0156034	-0.0156389	-0.0157275	-0.0157454	-0.0158629	-0.0158834	-0.0158774	-0.0156441	-0.0156034	-0.0156389	-0.0157275	-0.0157454	-0.0158629	-0.0158834	-0.0158774	-0.0156441	-0.0156034	-0.0156389	-0.0157275	-0.0157454	-0.0158629	-0.0158834	-0.0158774	-0.0156441	-0.0156034	-0.0156389	-0.0157275	-0.0157454	-0.0158629	-0.0158834	-0.0158774	-0.0156441	-0.0156034	-0.0156389	-0.0157275	-0.0157454	-0.0158629	-0.0158834	-0.0158774	-0.0156441	-0.0156034	-0.0156389	-0.0157275	-0.0157454	-0.0158629	-0.0158834	-0.0158774	-0.0156441	-0.0156034	-0.0156389	-0.0157275	-0.0157454	-0.0158629	-0.0158834	-0.0158774	0	0	0	0	0	0	0	0	0.00714292	0.00714292	0.00714292	0.00714292	0.00714292	0.00714292	0.00714292	0.00714292	0.00716245	0.00716245	0.00716245	0.00716245	0.00716245	0.00716245	0.00716245	0.00716245	0.00716248	0.00716248	0.00716248	0.00716248	0.00716248	0.00716248	0.00716248	0.00716248	0.00713333	0.00713333	0.00713333	0.00713333	0.00713333	0.00713333	0.00713333	0.00713333	0.00713332	0.00713332	0.00713332	0.00713332	0.00713332	0.00713332	0.00713332	0.00713332	0.00713332	0.00713332	0.00713332	0.00713332	0.00713332	0.00713332	0.00713332	0.00713332	0.00713332	0.00713332	0.00713332	0.00713332	0.00713332	0.00713332	0.00713332	0.00713332	0.00713332	0.00713332	0.00713332	0.00713332	0.00713332	0.00713332	0.00713332	0.00713332	0.00713332	0.00713332	0.00713332	0.00713332	0.00713332	0.00713332	0.00713332	0.00713332	0.22318	-0.548542	-0.413425	-0.148367	-0.570984	0.700804	0.691406	0.119679	0.615789	0.200201	-0.437692	-0.157754	-0.750246	0.699845	0.858168	0.0972736	0.384232	-0.30664	-0.437168	-0.158011	-0.724082	0.6998	0.858222	0.0972701	0.233713	0.214932	-0.437182	-0.158015	-0.715713	0.699798	0.858223	0.0972701	0.190066	-0.255978	-0.437182	-0.158015	-0.712456	0.699798	0.858223	0.0972701	0.183356	0.167904	-0.437182	-0.158015	-0.711113	0.699798	0.858223	0.0972701	0.182544	-0.243343	-0.437182	-0.158015	-0.710546	0.699798	0.858223	0.0972701	0.182449	0.126292	-0.437182	-0.158015	-0.710305	0.699798	0.858223	0.0972701	0.182438	-0.295066	-0.394645	-0.158015	-0.710202	0.699798	0.858223	0.0972701	0.17763	0.114406	0.513237	-0.152458	-0.741433	0.576497	0.834947	-0.75881	0.28331	0.16909	0.00744037	-0.00616778	-0.0914533	0.136711	0.00738757	-0.303833	-0.068999	0.169393	0.00391225	0.00705483	0.00695997	0.456925	0.0068505	-0.893816	0.00871697	0.169538	0.00541614	0.00705034	0.00710981	0.121245	0.00687278	-0.209633	0.00625417	0.169605	0.00542028	0.00705039	0.00711	0.537509	0.00687285	-0.9113	0.00624622	0.191698	0.00736565	0.00705039	0.0213112	-0.505809	0.0227445	-0.216899	0.00714224	0.278312	0.00720156	0.0071423	0.00716319	0.00707515	0.00660366	-0.493028	0.00714348	0.00706941	0.00720158	0.00714233	0.00715036	0.00675027	0.00700876	-0.129736	0.00714348	0.00727232	0.00720157	0.00714233	0.00715039	0.00677009	0.00700907	-0.00518942	0.00714348	0.0072617	0.00720157	0.00714233	0.00715039	0.00677011	0.00700907	0.00691803	0.00714348	0.00460376	0.00720157	0.00714233	0.00715039	0.00677011	0.00700907	0.00698495	0.00714348	0.00721342	0.00720157	0.00714233	0.00720428	0.00709738	0.00707525	0.00698501	0.00714348	0.00722218	0.00720157	0.00714233	0.00720435	0.00709751	0.00707527	0.00698501	0.00714348	0.00722223	0.00720157	0.00714233	0.00720435	0.00709751	0.00707527	0.00708449	0.00714348	0.00722223	0.00720157	0.00714233	0.00720435	0.00709751	0.00707527	0.00708455	0.00714348	0.00722223	0.00720157	0.00714233	0.00720435	0.00709751	0.00707527	0.00708455	0.00714348	0.00713391	0.00720157	0.00714233	0.00720435	0.00709751	0.00707527	0.00708455	0.00714348	0.00713377	0.00720157	0.00714233	0.00720435	0.00709751	0.00707527	0.00708455	0.00714348	0.00713377	0.00720157	0.00714233	0.00720435	0.00709751	0.00707527	0.00708455	0.00714348	0.00713377	0.00720157	0.00714233	0.00720435	0.00709751	0.00707527	0.00708455	0.00714348	0.00713377	0.00720157	0.00714233	0.00720435	0.00709751	0.00707527	0.00708455	0.00714348	0.00713377	0.00720157	0.00714233	0.00720435	0.00709751	0.00707527	0.00708455	0.00714348	0.00713377	0.00720157	0.00714233	0.00720435	0.00709751	0.00707527	0.00708455	0.00714348	0.00713377	0.00720157	0.00714233	0.00720435	0.00709751	0.00707527	0.00708455	0.00714348	0.00713377	0.00720157	0.00714233	0.00720435	0.00709751	0.00707527	0.00708455	0.00714348	0.00713377	0.00720157	0.00714233	0.00720435	0.00709751	0.00707527	0.00708455	0.00714348	0.00713377	0.00720157	0.00714233	0.00720435	0.00709751	0.00707527	0.00708455	0.00714348	0.00713377	0.00720157	0.00714233	0.00720435	0.00709751	0.00707527	0.00708455	0.00714348	0.00713377	0.00720157	0.00714233	0.00720435	0.00709751	0.00707527	0.00708455	0.00714348	0.00713377	0.00720157	0.00714233	0.00720435	0.00709751	0.00707527	0.00708455	0.00714348	0.00713377	0.00720157	0.00714233	0.00720435	0.00709751	0.00707527	0.00708455	0	0	0	0	0	0	0	0	0.0541954	0.0541954	0.0541954	0.0541954	0.0541954	0.0541954	0.0541954	0.0541954	0.054195	0.054195	0.054195	0.054195	0.054195	0.054195	0.054195	0.054195	0.0541949	0.0541949	0.0541949	0.0541949	0.0541949	0.0541949	0.0541949	0.0541949	0.0542393	0.0542393	0.0542393	0.0542393	0.0542393	0.0542393	0.0542393	0.0542393	0.0542393	0.0542393	0.0542393	0.0542393	0.0542393	0.0542393	0.0542393	0.0542393	0.0542393	0.0542393	0.0542393	0.0542393	0.0542393	0.0542393	0.0542393	0.0542393	0.0542393	0.0542393	0.0542393	0.0542393	0.0542393	0.0542393	0.0542393	0.0542393	0.0542393	0.0542393	0.0542393	0.0542393	0.0542393	0.0542393	0.0542393	0.0542393	0.0542393	0.0542393	0.0542393	0.0542393	0.0542393	0.0542393	0.0542393	0.0542393	0.124651	0.654302	0.647052	0.426201	0.677846	1.34235	1.07716	1.55366	0.798533	-0.000105217	0.620956	0.432665	0.75851	1.34888	0.917563	1.66596	0.539105	0.490371	0.621516	0.43239	0.787802	1.3489	0.917551	1.66596	0.378256	0.0631144	0.621502	0.432387	0.796752	1.3489	0.917551	1.66596	0.331612	0.468146	0.621502	0.432387	0.800235	1.3489	0.917551	1.66596	0.324433	0.108407	0.621502	0.432387	0.801671	1.3489	0.917551	1.66596	0.323563	0.472498	0.621502	0.432387	0.802276	1.3489	0.917551	1.66596	0.323462	0.169191	0.621502	0.432387	0.802534	1.3489	0.917551	1.66596	0.323451	0.589966	0.581959	0.432387	0.802644	1.3489	0.917551	1.66596	0.263403	0.351438	0.096238	0.418743	0.734917	1.42928	0.901574	1.28107	-0.0242676	0.296883	0.112909	0.016788	0.11952	1.62034	0.129844	1.83685	0.326052	0.295384	0.0504555	0.0541722	0.054021	1.40355	0.0543984	1.20288	0.0531806	0.29524	0.0514013	0.0541951	0.0539529	1.59968	0.0543227	1.93764	0.0527424	0.295159	0.05141	0.0541952	0.0539528	1.31187	0.0543226	1.17847	0.0527084	0.175479	0.054664	0.0541952	0.0361686	0.591157	0.0951267	1.92967	0.0542812	-0.0688032	0.054288	0.0542207	0.0540327	0.0574843	0.0539788	0.827562	0.0542819	0.0559863	0.0542875	0.0542204	0.0540304	0.0541926	0.0540726	0.388065	0.0542819	0.0539318	0.0542875	0.0542204	0.0540303	0.054189	0.0540726	0.0353102	0.0542819	0.0539589	0.0542875	0.0542204	0.0540303	0.054189	0.0540726	0.0539589	0.0542819	0.00926075	0.0542875	0.0542204	0.0540303	0.054189	0.0540726	0.0540081	0.0542819	0.0537584	0.0542875	0.0542204	0.0541872	0.0541695	0.0542032	0.0540081	0.0542819	0.0537449	0.0542875	0.0542204	0.0541872	0.0541696	0.0542032	0.0540081	0.0542819	0.0537448	0.0542875	0.0542204	0.0541872	0.0541696	0.0542032	0.0542193	0.0542819	0.0537448	0.0542875	0.0542204	0.0541872	0.0541696	0.0542032	0.0542193	0.0542819	0.0537448	0.0542875	0.0542204	0.0541872	0.0541696	0.0542032	0.0542193	0.0542819	0.0542842	0.0542875	0.0542204	0.0541872	0.0541696	0.0542032	0.0542193	0.0542819	0.0542847	0.0542875	0.0542204	0.0541872	0.0541696	0.0542032	0.0542193	0.0542819	0.0542847	0.0542875	0.0542204	0.0541872	0.0541696	0.0542032	0.0542193	0.0542819	0.0542847	0.0542875	0.0542204	0.0541872	0.0541696	0.0542032	0.0542193	0.0542819	0.0542847	0.0542875	0.0542204	0.0541872	0.0541696	0.0542032	0.0542193	0.0542819	0.0542847	0.0542875	0.0542204	0.0541872	0.0541696	0.0542032	0.0542193	0.0542819	0.0542847	0.0542875	0.0542204	0.0541872	0.0541696	0.0542032	0.0542193	0.0542819	0.0542847	0.0542875	0.0542204	0.0541872	0.0541696	0.0542032	0.0542193	0.0542819	0.0542847	0.0542875	0.0542204	0.0541872	0.0541696	0.0542032	0.0542193	0.0542819	0.0542847	0.0542875	0.0542204	0.0541872	0.0541696	0.0542032	0.0542193	0.0542819	0.0542847	0.0542875	0.0542204	0.0541872	0.0541696	0.0542032	0.0542193	0.0542819	0.0542847	0.0542875	0.0542204	0.0541872	0.0541696	0.0542032	0.0542193	0.0542819	0.0542847	0.0542875	0.0542204	0.0541872	0.0541696	0.0542032	0.0542193	0.0542819	0.0542847	0.0542875	0.0542204	0.0541872	0.0541696	0.0542032	0.0542193	0.0542819	0.0542847	0.0542875	0.0542204	0.0541872	0.0541696	0.0542032	0.0542193	0	0	0	0	0	0	0	0	0.00861784	0.00861784	0.00861784	0.00861784	0.00861784	0.00861784	0.00861784	0.00861784	0.00861047	0.00861047	0.00861047	0.00861047	0.00861047	0.00861047	0.00861047	0.00861047	0.00861045	0.00861045	0.00861045	0.00861045	0.00861045	0.00861045	0.00861045	0.00861045	0.00861239	0.00861239	0.00861239	0.00861239	0.00861239	0.00861239	0.00861239	0.00861239	0.00861238	0.00861238	0.00861238	0.00861238	0.00861238	0.00861238	0.00861238	0.00861238	0.00861238	0.00861238	0.00861238	0.00861238	0.00861238	0.00861238	0.00861238	0.00861238	0.00861238	0.00861238	0.00861238	0.00861238	0.00861238	0.00861238	0.00861238	0.00861238	0.00861238	0.00861238	0.00861238	0.00861238	0.00861238	0.00861238	0.00861238	0.00861238	0.00861238	0.00861238	0.00861238	0.00861238	0.00861238	0.00861238	0.00861238	0.00861238	-0.296606	-0.0370052	-0.232039	0.320982	0.0300773	0.545781	0.272711	0.444016	-0.0482534	-0.452204	-0.238272	0.337576	0.265742	0.54999	0.213352	0.478059	-0.110967	-0.284127	-0.238142	0.337512	0.2738	0.550061	0.213336	0.47806	-0.148341	-0.37733	-0.238145	0.337512	0.275884	0.550062	0.213336	0.47806	-0.159175	-0.272089	-0.238145	0.337512	0.276694	0.550062	0.213336	0.47806	-0.160847	-0.361951	-0.238145	0.337512	0.277028	0.550062	0.213336	0.47806	-0.16105	-0.260074	-0.238145	0.337512	0.277169	0.550062	0.213336	0.47806	-0.161073	-0.327134	-0.238145	0.337512	0.277229	0.550062	0.213336	0.47806	-0.161076	-0.173618	-0.252275	0.337512	0.277255	0.550062	0.213336	0.47806	-0.19664	-0.148155	-0.444993	0.326389	0.260066	0.574666	0.209501	0.594841	-0.42099	-0.171214	0.0629196	-9.13213e-05	0.0420106	0.468143	0.028441	0.754675	0.0865725	-0.172517	0.00726603	0.00850873	0.00862336	0.45922	0.00857279	0.607078	0.00882698	-0.172645	0.00761875	0.00851657	0.00858052	0.457926	0.00856596	0.778117	0.00916037	-0.172716	0.00762109	0.00851663	0.00858046	0.415506	0.00856598	0.601034	0.0091541	-0.238554	0.00888893	0.00851663	0.00677349	0.239857	0.0367549	0.776251	0.00863268	-0.40959	0.00866112	0.00857837	0.00859858	0.0102794	0.0087613	0.4731	0.00863194	0.00877743	0.00866087	0.00857841	0.00859614	0.00870263	0.00860107	0.297413	0.00863193	0.00852875	0.00866087	0.00857841	0.00859612	0.00869258	0.00860068	0.0160411	0.00863193	0.00854159	0.00866087	0.00857841	0.00859612	0.00869256	0.00860068	0.00861733	0.00863193	0.00270514	0.00866087	0.00857841	0.00859612	0.00869256	0.00860068	0.00857729	0.00863193	0.00859769	0.00866087	0.00857841	0.00860389	0.00853666	0.00856972	0.00857716	0.00863193	0.00858247	0.00866087	0.00857841	0.00860385	0.0085364	0.00856956	0.00857715	0.00863193	0.00858244	0.00866087	0.00857841	0.00860385	0.0085364	0.00856956	0.00859189	0.00863193	0.00858244	0.00866087	0.00857841	0.00860385	0.0085364	0.00856956	0.00859183	0.00863193	0.00858244	0.00866087	0.00857841	0.00860385	0.0085364	0.00856956	0.00859183	0.00863193	0.00868359	0.00866087	0.00857841	0.00860385	0.0085364	0.00856956	0.00859183	0.00863193	0.00868373	0.00866087	0.00857841	0.00860385	0.0085364	0.00856956	0.00859183	0.00863193	0.00868373	0.00866087	0.00857841	0.00860385	0.0085364	0.00856956	0.00859183	0.00863193	0.00868373	0.00866087	0.00857841	0.00860385	0.0085364	0.00856956	0.00859183	0.00863193	0.00868373	0.00866087	0.00857841	0.00860385	0.0085364	0.00856956	0.00859183	0.00863193	0.00868373	0.00866087	0.00857841	0.00860385	0.0085364	0.00856956	0.00859183	0.00863193	0.00868373	0.00866087	0.00857841	0.00860385	0.0085364	0.00856956	0.00859183	0.00863193	0.00868373	0.00866087	0.00857841	0.00860385	0.0085364	0.00856956	0.00859183	0.00863193	0.00868373	0.00866087	0.00857841	0.00860385	0.0085364	0.00856956	0.00859183	0.00863193	0.00868373	0.00866087	0.00857841	0.00860385	0.0085364	0.00856956	0.00859183	0.00863193	0.00868373	0.00866087	0.00857841	0.00860385	0.0085364	0.00856956	0.00859183	0.00863193	0.00868373	0.00866087	0.00857841	0.00860385	0.0085364	0.00856956	0.00859183	0.00863193	0.00868373	0.00866087	0.00857841	0.00860385	0.0085364	0.00856956	0.00859183	0.00863193	0.00868373	0.00866087	0.00857841	0.00860385	0.0085364	0.00856956	0.00859183	0.00863193	0.00868373	0.00866087	0.00857841	0.00860385	0.0085364	0.00856956	0.00859183	0	0	0	0	0	0	0	0	-0.00568123	-0.00568123	-0.00568123	-0.00568123	-0.00568123	-0.00568123	-0.00568123	-0.00568123	-0.00566492	-0.00566492	-0.00566492	-0.00566492	-0.00566492	-0.00566492	-0.00566492	-0.00566492	-0.0056649	-0.0056649	-0.0056649	-0.0056649	-0.0056649	-0.0056649	-0.0056649	-0.0056649	-0.00569897	-0.00569897	-0.00569897	-0.00569897	-0.00569897	-0.00569897	-0.00569897	-0.00569897	-0.00569898	-0.00569898	-0.00569898	-0.00569898	-0.00569898	-0.00569898	-0.00569898	-0.00569898	-0.00569898	-0.00569898	-0.00569898	-0.00569898	-0.00569898	-0.00569898	-0.00569898	-0.00569898	-0.00569898	-0.00569898	-0.00569898	-0.00569898	-0.00569898	-0.00569898	-0.00569898	-0.00569898	-0.00569898	-0.00569898	-0.00569898	-0.00569898	-0.00569898	-0.00569898	-0.00569898	-0.00569898	-0.00569898	-0.00569898	-0.00569898	-0.00569898	-0.00569898	-0.00569898	-0.00569898	-0.00569898	0.0490431	-0.192148	0.0613465	-0.91085	-0.255387	-0.234427	0.551189	0.137856	0.031127	0.488328	0.0420728	-0.931848	-0.552471	-0.245963	0.685883	0.123964	-0.153036	0.13789	0.0424911	-0.932054	-0.532495	-0.246048	0.685862	0.123961	-0.273352	0.26748	0.0424803	-0.932057	-0.525811	-0.24605	0.685862	0.123961	-0.308245	0.0913267	0.0424806	-0.932057	-0.523209	-0.24605	0.685862	0.123961	-0.313606	0.235578	0.0424806	-0.932057	-0.522136	-0.24605	0.685862	0.123961	-0.314255	0.0518721	0.0424806	-0.932057	-0.521683	-0.24605	0.685862	0.123961	-0.31433	0.146046	0.0424806	-0.932057	-0.521491	-0.24605	0.685862	0.123961	-0.314339	-0.184266	0.0739541	-0.932057	-0.521408	-0.24605	0.685862	0.123961	-0.244736	-0.346174	0.752222	-0.900635	-0.552242	-0.310619	0.667552	-1.34668	0.377043	-0.307506	-0.127622	-0.00932835	-0.0775689	0.12914	0.00304238	-1.00243	-0.0615097	-0.30499	-0.00591734	-0.00538263	-0.00606195	0.0558186	-0.00583562	-1.47406	-0.00324118	-0.304443	-0.00549887	-0.00534832	-0.00593848	0.137694	-0.0058165	-0.927139	-0.00717489	-0.304178	-0.00550105	-0.0053483	-0.00593831	0.165848	-0.00581646	-1.48817	-0.00718954	-0.0763329	-0.00558143	-0.0053483	0.0156936	-0.521227	-0.082018	-0.932952	-0.00564994	0.463707	-0.00571517	-0.00561142	-0.00575007	-0.010501	-0.00646567	-1.17749	-0.00564796	-0.0119012	-0.00571506	-0.00561172	-0.00575783	-0.00626317	-0.00594149	-0.80951	-0.00564795	-0.00554582	-0.00571507	-0.00561172	-0.00575777	-0.00623409	-0.00594088	-0.0422669	-0.00564795	-0.00555452	-0.00571507	-0.00561172	-0.00575777	-0.00623404	-0.00594088	-0.00593364	-0.00564795	-0.00157248	-0.00571507	-0.00561172	-0.00575777	-0.00623404	-0.00594088	-0.00582445	-0.00564795	-0.00569566	-0.00571507	-0.00561172	-0.00570916	-0.0056398	-0.0057212	-0.00582423	-0.00564795	-0.00568067	-0.00571507	-0.00561172	-0.00570906	-0.00563932	-0.00572094	-0.00582422	-0.00564795	-0.00568061	-0.00571507	-0.00561172	-0.00570906	-0.00563932	-0.00572094	-0.00576408	-0.00564795	-0.00568061	-0.00571507	-0.00561172	-0.00570906	-0.00563932	-0.00572094	-0.00576404	-0.00564795	-0.00568061	-0.00571507	-0.00561172	-0.00570906	-0.00563932	-0.00572094	-0.00576404	-0.00564795	-0.00574445	-0.00571507	-0.00561172	-0.00570906	-0.00563932	-0.00572094	-0.00576404	-0.00564795	-0.0057445	-0.00571507	-0.00561172	-0.00570906	-0.00563932	-0.00572094	-0.00576404	-0.00564795	-0.0057445	-0.00571507	-0.00561172	-0.00570906	-0.00563932	-0.00572094	-0.00576404	-0.00564795	-0.0057445	-0.00571507	-0.00561172	-0.00570906	-0.00563932	-0.00572094	-0.00576404	-0.00564795	-0.0057445	-0.00571507	-0.00561172	-0.00570906	-0.00563932	-0.00572094	-0.00576404	-0.00564795	-0.0057445	-0.00571507	-0.00561172	-0.00570906	-0.00563932	-0.00572094	-0.00576404	-0.00564795	-0.0057445	-0.00571507	-0.00561172	-0.00570906	-0.00563932	-0.00572094	-0.00576404	-0.00564795	-0.0057445	-0.00571507	-0.00561172	-0.00570906	-0.00563932	-0.00572094	-0.00576404	-0.00564795	-0.0057445	-0.00571507	-0.00561172	-0.00570906	-0.00563932	-0.00572094	-0.00576404	-0.00564795	-0.0057445	-0.00571507	-0.00561172	-0.00570906	-0.00563932	-0.00572094	-0.00576404	-0.00564795	-0.0057445	-0.00571507	-0.00561172	-0.00570906	-0.00563932	-0.00572094	-0.00576404	-0.00564795	-0.0057445	-0.00571507	-0.00561172	-0.00570906	-0.00563932	-0.00572094	-0.00576404	-0.00564795	-0.0057445	-0.00571507	-0.00561172	-0.00570906	-0.00563932	-0.00572094	-0.00576404	-0.00564795	-0.0057445	-0.00571507	-0.00561172	-0.00570906	-0.00563932	-0.00572094	-0.00576404	-0.00564795	-0.0057445	-0.00571507	-0.00561172	-0.00570906	-0.00563932	-0.00572094	-0.00576404	0	0	0	0	0	0	0	0	0.0299662	0.0299662	0.0299662	0.0299662	0.0299662	0.0299662	0.0299662	0.0299662	0.0299693	0.0299693	0.0299693	0.0299693	0.0299693	0.0299693	0.0299693	0.0299693	0.0299693	0.0299693	0.0299693	0.0299693	0.0299693	0.0299693	0.0299693	0.0299693	0.0299852	0.0299852	0.0299852	0.0299852	0.0299852	0.0299852	0.0299852	0.0299852	0.0299852	0.0299852	0.0299852	0.0299852	0.0299852	0.0299852	0.0299852	0.0299852	0.0299852	0.0299852	0.0299852	0.0299852	0.0299852	0.0299852	0.0299852	0.0299852	0.0299852	0.0299852	0.0299852	0.0299852	0.0299852	0.0299852	0.0299852	0.0299852	0.0299852	0.0299852	0.0299852	0.0299852	0.0299852	0.0299852	0.0299852	0.0299852	0.0299852	0.0299852	0.0299852	0.0299852	0.0299852	0.0299852	0.0299852	0.0299852	0.0051322	0.453195	0.540641	-0.20878	0.444309	0.573633	0.859723	1.09669	0.339694	0.184891	0.518397	-0.212768	0.394797	0.571456	0.785037	1.17053	0.120225	0.450296	0.518876	-0.213003	0.419192	0.571437	0.784998	1.17053	-0.0174151	0.0934613	0.518863	-0.213006	0.426847	0.571436	0.784998	1.17053	-0.0573302	0.393933	0.518864	-0.213006	0.429826	0.571436	0.784998	1.17053	-0.0634704	0.118302	0.518864	-0.213006	0.431054	0.571436	0.784998	1.17053	-0.0642138	0.370064	0.518864	-0.213006	0.431572	0.571436	0.784998	1.17053	-0.0643004	0.118169	0.518864	-0.213006	0.431793	0.571436	0.784998	1.17053	-0.0643104	0.324699	0.498897	-0.213006	0.431887	0.571436	0.784998	1.17053	-0.0625316	-0.0445784	0.318915	-0.205266	0.376599	0.621948	0.76981	0.279674	0.0800864	-0.0743679	-0.0013716	0.0066847	0.0602465	1.13184	0.0860193	0.734052	0.200801	-0.0740189	0.0282138	0.0301484	0.0296734	0.853122	0.0300795	0.192163	0.0304007	-0.0738304	0.0286792	0.0301866	0.0296571	1.12722	0.0300357	0.820279	0.0284474	-0.0737463	0.0286825	0.0301867	0.0296571	0.833703	0.0300357	0.172229	0.0284182	-0.0235154	0.0302963	0.0301867	0.0273671	0.232501	0.00770127	0.813491	0.0300424	0.108547	0.0299924	0.0300206	0.0298115	0.0293029	0.0295188	0.00220437	0.0300435	0.0272854	0.0299921	0.0300202	0.0298086	0.0297297	0.0297637	-0.178678	0.0300435	0.0298329	0.0299921	0.0300202	0.0298087	0.0297383	0.029764	-0.000158928	0.0300435	0.0298496	0.0299921	0.0300202	0.0298087	0.0297383	0.029764	0.0297252	0.0300435	0.00391396	0.0299921	0.0300202	0.0298087	0.0297383	0.029764	0.0297993	0.0300435	0.029656	0.0299921	0.0300202	0.0299237	0.0299782	0.0299599	0.0297994	0.0300435	0.0296521	0.0299921	0.0300202	0.0299238	0.0299784	0.0299601	0.0297994	0.0300435	0.0296521	0.0299921	0.0300202	0.0299238	0.0299784	0.0299601	0.0299437	0.0300435	0.0296521	0.0299921	0.0300202	0.0299238	0.0299784	0.0299601	0.0299437	0.0300435	0.0296521	0.0299921	0.0300202	0.0299238	0.0299784	0.0299601	0.0299437	0.0300435	0.0299947	0.0299921	0.0300202	0.0299238	0.0299784	0.0299601	0.0299437	0.0300435	0.029995	0.0299921	0.0300202	0.0299238	0.0299784	0.0299601	0.0299437	0.0300435	0.029995	0.0299921	0.0300202	0.0299238	0.0299784	0.0299601	0.0299437	0.0300435	0.029995	0.0299921	0.0300202	0.0299238	0.0299784	0.0299601	0.0299437	0.0300435	0.029995	0.0299921	0.0300202	0.0299238	0.0299784	0.0299601	0.0299437	0.0300435	0.029995	0.0299921	0.0300202	0.0299238	0.0299784	0.0299601	0.0299437	0.0300435	0.029995	0.0299921	0.0300202	0.0299238	0.0299784	0.0299601	0.0299437	0.0300435	0.029995	0.0299921	0.0300202	0.0299238	0.0299784	0.0299601	0.0299437	0.0300435	0.029995	0.0299921	0.0300202	0.0299238	0.0299784	0.0299601	0.0299437	0.0300435	0.029995	0.0299921	0.0300202	0.0299238	0.0299784	0.0299601	0.0299437	0.0300435	0.029995	0.0299921	0.0300202	0.0299238	0.0299784	0.0299601	0.0299437	0.0300435	0.029995	0.0299921	0.0300202	0.0299238	0.0299784	0.0299601	0.0299437	0.0300435	0.029995	0.0299921	0.0300202	0.0299238	0.0299784	0.0299601	0.0299437	0.0300435	0.029995	0.0299921	0.0300202	0.0299238	0.0299784	0.0299601	0.0299437	0.0300435	0.029995	0.0299921	0.0300202	0.0299238	0.0299784	0.0299601	0.0299437	0	0	0	0	0	0	0	0	0.0294438	0.0294438	0.0294438	0.0294438	0.0294438	0.0294438	0.0294438	0.0294438	0.0294405	0.0294405	0.0294405	0.0294405	0.0294405	0.0294405	0.0294405	0.0294405	0.0294404	0.0294404	0.0294404	0.0294404	0.0294404	0.0294404	0.0294404	0.0294404	0.0294986	0.0294986	0.0294986	0.0294986	0.0294986	0.0294986	0.0294986	0.0294986	0.0294986	0.0294986	0.0294986	0.0294986	0.0294986	0.0294986	0.0294986	0.0294986	0.0294986	0.0294986	0.0294986	0.0294986	0.0294986	0.0294986	0.0294986	0.0294986	0.0294986	0.0294986	0.0294986	0.0294986	0.0294986	0.0294986	0.0294986	0.0294986	0.0294986	0.0294986	0.0294986	0.0294986	0.0294986	0.0294986	0.0294986	0.0294986	0.0294986	0.0294986	0.0294986	0.0294986	0.0294986	0.0294986	0.0294986	0.0294986	0.521536	0.620455	0.67231	0.713292	0.594794	0.378909	-0.192085	0.213974	0.653032	0.220086	0.681568	0.712443	0.568196	0.388589	-0.324336	0.247199	0.739731	0.583422	0.68137	0.71254	0.557743	0.388574	-0.324291	0.247202	0.796619	0.377591	0.681375	0.712541	0.554581	0.388574	-0.324291	0.247202	0.813113	0.605045	0.681375	0.712541	0.55335	0.388574	-0.324291	0.247202	0.81565	0.410855	0.681375	0.712541	0.552842	0.388574	-0.324291	0.247202	0.815957	0.631992	0.681375	0.712541	0.552628	0.388574	-0.324291	0.247202	0.815993	0.484915	0.681375	0.712541	0.552537	0.388574	-0.324291	0.247202	0.815997	0.814783	0.649846	0.712541	0.552498	0.388574	-0.324291	0.247202	0.758283	0.838783	0.0389334	0.688771	0.562257	0.454876	-0.312915	1.22965	0.282242	0.805251	0.111064	0.020196	0.0829334	0.232063	0.039831	1.05133	0.137055	0.8037	0.028885	0.0292754	0.0296918	0.220054	0.0297711	1.27374	0.02611	0.803253	0.0287255	0.0292422	0.0296042	0.223297	0.0297144	1.01574	0.0290753	0.803042	0.0287304	0.0292422	0.029604	0.123039	0.0297143	1.27934	0.0290767	0.591528	0.0292589	0.0292422	-6.61537e-05	0.496623	0.0944186	1.01845	0.029445	0.144091	0.0294809	0.0294491	0.0294399	0.0340553	0.0298234	0.97615	0.0294447	0.0368506	0.0294809	0.0294491	0.0294486	0.0298648	0.0296417	0.621508	0.0294447	0.029283	0.0294809	0.0294491	0.0294485	0.0298503	0.0296417	0.0418534	0.0294447	0.0292887	0.0294809	0.0294491	0.0294485	0.0298503	0.0296417	0.029521	0.0294447	0.00418408	0.0294809	0.0294491	0.0294485	0.0298503	0.0296417	0.0295109	0.0294447	0.0292091	0.0294809	0.0294491	0.029497	0.0295036	0.0295564	0.0295108	0.0294447	0.0292093	0.0294809	0.0294491	0.029497	0.0295035	0.0295564	0.0295108	0.0294447	0.0292092	0.0294809	0.0294491	0.029497	0.0295035	0.0295564	0.0295786	0.0294447	0.0292092	0.0294809	0.0294491	0.029497	0.0295035	0.0295564	0.0295786	0.0294447	0.0292092	0.0294809	0.0294491	0.029497	0.0295035	0.0295564	0.0295786	0.0294447	0.0294652	0.0294809	0.0294491	0.029497	0.0295035	0.0295564	0.0295786	0.0294447	0.0294653	0.0294809	0.0294491	0.029497	0.0295035	0.0295564	0.0295786	0.0294447	0.0294653	0.0294809	0.0294491	0.029497	0.0295035	0.0295564	0.0295786	0.0294447	0.0294653	0.0294809	0.0294491	0.029497	0.0295035	0.0295564	0.0295786	0.0294447	0.0294653	0.0294809	0.0294491	0.029497	0.0295035	0.0295564	0.0295786	0.0294447	0.0294653	0.0294809	0.0294491	0.029497	0.0295035	0.0295564	0.0295786	0.0294447	0.0294653	0.0294809	0.0294491	0.029497	0.0295035	0.0295564	0.0295786	0.0294447	0.0294653	0.0294809	0.0294491	0.029497	0.0295035	0.0295564	0.0295786	0.0294447	0.0294653	0.0294809	0.0294491	0.029497	0.0295035	0.0295564	0.0295786	0.0294447	0.0294653	0.0294809	0.0294491	0.029497	0.0295035	0.0295564	0.0295786	0.0294447	0.0294653	0.0294809	0.0294491	0.029497	0.0295035	0.0295564	0.0295786	0.0294447	0.0294653	0.0294809	0.0294491	0.029497	0.0295035	0.0295564	0.0295786	0.0294447	0.0294653	0.0294809	0.0294491	0.029497	0.0295035	0.0295564	0.0295786	0.0294447	0.0294653	0.0294809	0.0294491	0.029497	0.0295035	0.0295564	0.0295786	0.0294447	0.0294653	0.0294809	0.0294491	0.029497	0.0295035	0.0295564	0.0295786	0	0	0	0	0	0	0	0	0.0392614	0.0392614	0.0392614	0.0392614	0.0392614	0.0392614	0.0392614	0.0392614	0.0392678	0.0392678	0.0392678	0.0392678	0.0392678	0.0392678	0.0392678	0.0392678	0.0392678	0.0392678	0.0392678	0.0392678	0.0392678	0.0392678	0.0392678	0.0392678	0.0392892	0.0392892	0.0392892	0.0392892	0.0392892	0.0392892	0.0392892	0.0392892	0.0392891	0.0392891	0.0392891	0.0392891	0.0392891	0.0392891	0.0392891	0.0392891	0.0392891	0.0392891	0.0392891	0.0392891	0.0392891	0.0392891	0.0392891	0.0392891	0.0392891	0.0392891	0.0392891	0.0392891	0.0392891	0.0392891	0.0392891	0.0392891	0.0392891	0.0392891	0.0392891	0.0392891	0.0392891	0.0392891	0.0392891	0.0392891	0.0392891	0.0392891	0.0392891	0.0392891	0.0392891	0.0392891	0.0392891	0.0392891	0.219592	0.114	0.106326	0.513568	0.135402	1.33713	0.86518	0.934962	0.878425	-0.0416197	0.082808	0.51891	0.173768	1.34491	0.82714	0.991703	0.648015	0.0538567	0.083313	0.518662	0.200074	1.34492	0.827178	0.991704	0.502994	0.0922944	0.0832999	0.518659	0.208143	1.34492	0.827178	0.991704	0.460942	0.0922096	0.0833002	0.518659	0.211284	1.34492	0.827178	0.991704	0.454471	0.100784	0.0833002	0.518659	0.212578	1.34492	0.827178	0.991704	0.453688	0.118619	0.0833002	0.518659	0.213124	1.34492	0.827178	0.991704	0.453597	0.144654	0.0833002	0.518659	0.213356	1.34492	0.827178	0.991704	0.453586	0.24704	0.0754223	0.518659	0.213456	1.34492	0.827178	0.991704	0.387738	0.437886	0.114655	0.501873	0.16557	1.33712	0.809891	0.789542	0.0423372	0.42653	0.121658	0.00989038	0.0411473	0.988627	0.0803839	1.27515	0.171516	0.424871	0.035047	0.0390734	0.0391908	1.09947	0.0392569	0.704686	0.0386765	0.424664	0.0364184	0.0390698	0.0392005	0.963044	0.0392184	1.36599	0.0383775	0.424554	0.0364272	0.0390699	0.0392005	1.05478	0.0392184	0.684541	0.0383581	0.277452	0.0396348	0.0390699	0.0290837	0.222673	0.103872	1.35887	0.0392991	-0.0239701	0.0393674	0.03925	0.0392058	0.0430784	0.0390876	0.628853	0.0392995	0.0428299	0.039367	0.0392499	0.0391992	0.0392339	0.0392062	0.462732	0.0392995	0.0391373	0.039367	0.0392499	0.0391992	0.0392335	0.0392062	0.0342625	0.0392995	0.0391495	0.039367	0.0392499	0.0391992	0.0392335	0.0392062	0.0390736	0.0392995	0.00911537	0.039367	0.0392499	0.0391992	0.0392335	0.0392062	0.0391051	0.0392995	0.0390511	0.039367	0.0392499	0.0393091	0.0392035	0.0392406	0.039105	0.0392995	0.0390435	0.039367	0.0392499	0.0393092	0.0392034	0.0392405	0.039105	0.0392995	0.0390434	0.039367	0.0392499	0.0393092	0.0392034	0.0392405	0.0392727	0.0392995	0.0390434	0.039367	0.0392499	0.0393092	0.0392034	0.0392405	0.0392727	0.0392995	0.0390434	0.039367	0.0392499	0.0393092	0.0392034	0.0392405	0.0392727	0.0392995	0.0393312	0.039367	0.0392499	0.0393092	0.0392034	0.0392405	0.0392727	0.0392995	0.0393314	0.039367	0.0392499	0.0393092	0.0392034	0.0392405	0.0392727	0.0392995	0.0393314	0.039367	0.0392499	0.0393092	0.0392034	0.0392405	0.0392727	0.0392995	0.0393314	0.039367	0.0392499	0.0393092	0.0392034	0.0392405	0.0392727	0.0392995	0.0393314	0.039367	0.0392499	0.0393092	0.0392034	0.0392405	0.0392727	0.0392995	0.0393314	0.039367	0.0392499	0.0393092	0.0392034	0.0392405	0.0392727	0.0392995	0.0393314	0.039367	0.0392499	0.0393092	0.0392034	0.0392405	0.0392727	0.0392995	0.0393314	0.039367	0.0392499	0.0393092	0.0392034	0.0392405	0.0392727	0.0392995	0.0393314	0.039367	0.0392499	0.0393092	0.0392034	0.0392405	0.0392727	0.0392995	0.0393314	0.039367	0.0392499	0.0393092	0.0392034	0.0392405	0.0392727	0.0392995	0.0393314	0.039367	0.0392499	0.0393092	0.0392034	0.0392405	0.0392727	0.0392995	0.0393314	0.039367	0.0392499	0.0393092	0.0392034	0.0392405	0.0392727	0.0392995	0.0393314	0.039367	0.0392499	0.0393092	0.0392034	0.0392405	0.0392727	0.0392995	0.0393314	0.039367	0.0392499	0.0393092	0.0392034	0.0392405	0.0392727	0.0392995	0.0393314	0.039367	0.0392499	0.0393092	0.0392034	0.0392405	0.0392727	0	0	0	0	0	0	0	0	-0.0129034	-0.0129034	-0.0129034	-0.0129034	-0.0129034	-0.0129034	-0.0129034	-0.0129034	-0.0129125	-0.0129125	-0.0129125	-0.0129125	-0.0129125	-0.0129125	-0.0129125	-0.0129125	-0.0129125	-0.0129125	-0.0129125	-0.0129125	-0.0129125	-0.0129125	-0.0129125	-0.0129125	-0.0128929	-0.0128929	-0.0128929	-0.0128929	-0.0128929	-0.0128929	-0.0128929	-0.0128929	-0.0128929	-0.0128929	-0.0128929	-0.0128929	-0.0128929	-0.0128929	-0.0128929	-0.0128929	-0.0128929	-0.0128929	-0.0128929	-0.0128929	-0.0128929	-0.0128929	-0.0128929	-0.0128929	-0.0128929	-0.0128929	-0.0128929	-0.0128929	-0.0128929	-0.0128929	-0.0128929	-0.0128929	-0.0128929	-0.0128929	-0.0128929	-0.0128929	-0.0128929	-0.0128929	-0.0128929	-0.0128929	-0.0128929	-0.0128929	-0.0128929	-0.0128929	-0.0128929	-0.0128929	-0.0128929	-0.0128929	-0.053011	0.852706	1.04729	-0.865223	0.77609	-1.52291	-0.536195	-0.0743856	-0.760182	0.534528	1.06602	-0.883385	0.591307	-1.53523	-0.653218	-0.0557699	-0.581435	0.961972	1.06562	-0.88319	0.569484	-1.5353	-0.653318	-0.0557675	-0.466898	0.236725	1.06563	-0.883188	0.563107	-1.5353	-0.653318	-0.0557675	-0.433691	0.817822	1.06563	-0.883188	0.560626	-1.5353	-0.653318	-0.0557675	-0.428579	0.277143	1.06563	-0.883188	0.559603	-1.5353	-0.653318	-0.0557675	-0.42796	0.748063	1.06563	-0.883188	0.559172	-1.5353	-0.653318	-0.0557675	-0.427888	0.237179	1.06563	-0.883188	0.558988	-1.5353	-0.653318	-0.0557675	-0.42788	0.544115	1.03225	-0.883188	0.55891	-1.5353	-0.653318	-0.0557675	-0.332755	-0.3551	0.316016	-0.85379	0.576819	-1.40528	-0.634971	-0.365508	0.255523	-0.396829	-0.169826	0.00386838	0.0596093	-0.115923	-0.00401413	-0.753942	0.0480641	-0.394008	-0.00764615	-0.0123715	-0.0130424	-0.747729	-0.0125132	-0.304895	-0.0132953	-0.393607	-0.00972331	-0.01233	-0.0131376	-0.0783756	-0.0125398	-0.825643	-0.0137378	-0.393401	-0.00973228	-0.0123301	-0.0131377	-0.749036	-0.0125399	-0.291592	-0.0137423	-0.166661	-0.0132743	-0.0123301	-0.0159808	0.213826	-0.130635	-0.820115	-0.0128637	0.335235	-0.0130479	-0.0127941	-0.0130263	-0.0183984	-0.0130007	-0.619307	-0.0128629	-0.0189794	-0.0130478	-0.0127946	-0.0130121	-0.0129379	-0.0129685	-0.779933	-0.0128629	-0.0129577	-0.0130478	-0.0127946	-0.0130121	-0.0129327	-0.012968	-0.0405606	-0.0128629	-0.0129539	-0.0130478	-0.0127946	-0.0130121	-0.0129327	-0.012968	-0.0128499	-0.0128629	-0.00925993	-0.0130478	-0.0127946	-0.0130121	-0.0129327	-0.012968	-0.0128036	-0.0128629	-0.0131074	-0.0130478	-0.0127946	-0.0130224	-0.012729	-0.0127963	-0.0128033	-0.0128629	-0.013097	-0.0130478	-0.0127946	-0.0130224	-0.0127285	-0.0127959	-0.0128033	-0.0128629	-0.013097	-0.0130478	-0.0127946	-0.0130224	-0.0127285	-0.0127959	-0.0128696	-0.0128629	-0.013097	-0.0130478	-0.0127946	-0.0130224	-0.0127285	-0.0127959	-0.0128696	-0.0128629	-0.013097	-0.0130478	-0.0127946	-0.0130224	-0.0127285	-0.0127959	-0.0128696	-0.0128629	-0.0129872	-0.0130478	-0.0127946	-0.0130224	-0.0127285	-0.0127959	-0.0128696	-0.0128629	-0.012987	-0.0130478	-0.0127946	-0.0130224	-0.0127285	-0.0127959	-0.0128696	-0.0128629	-0.012987	-0.0130478	-0.0127946	-0.0130224	-0.0127285	-0.0127959	-0.0128696	-0.0128629	-0.012987	-0.0130478	-0.0127946	-0.0130224	-0.0127285	-0.0127959	-0.0128696	-0.0128629	-0.012987	-0.0130478	-0.0127946	-0.0130224	-0.0127285	-0.0127959	-0.0128696	-0.0128629	-0.012987	-0.0130478	-0.0127946	-0.0130224	-0.0127285	-0.0127959	-0.0128696	-0.0128629	-0.012987	-0.0130478	-0.0127946	-0.0130224	-0.0127285	-0.0127959	-0.0128696	-0.0128629	-0.012987	-0.0130478	-0.0127946	-0.0130224	-0.0127285	-0.0127959	-0.0128696	-0.0128629	-0.012987	-0.0130478	-0.0127946	-0.0130224	-0.0127285	-0.0127959	-0.0128696	-0.0128629	-0.012987	-0.0130478	-0.0127946	-0.0130224	-0.0127285	-0.0127959	-0.0128696	-0.0128629	-0.012987	-0.0130478	-0.0127946	-0.0130224	-0.0127285	-0.0127959	-0.0128696	-0.0128629	-0.012987	-0.0130478	-0.0127946	-0.0130224	-0.0127285	-0.0127959	-0.0128696	-0.0128629	-0.012987	-0.0130478	-0.0127946	-0.0130224	-0.0127285	-0.0127959	-0.0128696	-0.0128629	-0.012987	-0.0130478	-0.0127946	-0.0130224	-0.0127285	-0.0127959	-0.0128696	-0.0128629	-0.012987	-0.0130478	-0.0127946	-0.0130224	-0.0127285	-0.0127959	-0.0128696	0	0	0	0	0	0	0	0	0.0257658	0.0257658	0.0257658	0.0257658	0.0257658	0.0257658	0.0257658	0.0257658	0.0257519	0.0257519	0.0257519	0.0257519	0.0257519	0.0257519	0.0257519	0.0257519	0.0257519	0.0257519	0.0257519	0.0257519	0.0257519	0.0257519	0.0257519	0.0257519	0.0257974	0.0257974	0.0257974	0.0257974	0.0257974	0.0257974	0.0257974	0.0257974	0.0257974	0.0257974	0.0257974	0.0257974	0.0257974	0.0257974	0.0257974	0.0257974	0.0257974	0.0257974	0.0257974	0.0257974	0.0257974	0.0257974	0.0257974	0.0257974	0.0257974	0.0257974	0.0257974	0.0257974	0.0257974	0.0257974	0.0257974	0.0257974	0.0257974	0.0257974	0.0257974	0.0257974	0.0257974	0.0257974	0.0257974	0.0257974	0.0257974	0.0257974	0.0257974	0.0257974	0.0257974	0.0257974	0.0257974	0.0257974	-0.0565937	0.648312	0.513554	0.526382	0.687644	0.410925	0.0753518	0.70157	0.104121	-0.223682	0.516883	0.539675	0.892543	0.417726	-0.12153	0.773417	0.130615	0.362131	0.516809	0.539712	0.889756	0.41778	-0.121557	0.773421	0.15198	-0.140955	0.516811	0.539712	0.888573	0.417781	-0.121557	0.773421	0.158176	0.338518	0.516811	0.539712	0.888112	0.417781	-0.121557	0.773421	0.159123	-0.0868709	0.516811	0.539712	0.887922	0.417781	-0.121557	0.773421	0.159237	0.344935	0.516811	0.539712	0.887842	0.417781	-0.121557	0.773421	0.159251	-0.0124688	0.516811	0.539712	0.887807	0.417781	-0.121557	0.773421	0.159252	0.491346	0.467939	0.539712	0.887793	0.417781	-0.121557	0.773421	0.11273	0.214568	-0.393537	0.521884	0.876174	0.534991	-0.113779	1.37066	-0.247046	0.150299	0.0873981	0.0139763	0.125304	0.729767	0.0620858	1.34676	0.215994	0.148731	0.0254668	0.0257185	0.0258635	0.48397	0.0260503	1.42872	0.0238558	0.148445	0.0251189	0.0257235	0.0257245	0.724408	0.0259959	1.33346	0.0258388	0.148303	0.0251219	0.0257235	0.0257243	0.369687	0.0259958	1.42831	0.0258291	0.0171843	0.0258726	0.0257235	0.00417531	0.681268	0.0590657	1.33438	0.0258019	-0.289936	0.0257938	0.0257608	0.0256907	0.0287347	0.0261184	0.966833	0.0258011	0.0283341	0.0257935	0.0257607	0.0256977	0.0261045	0.0258351	0.471553	0.0258011	0.0255334	0.0257935	0.0257607	0.0256976	0.0260856	0.0258348	0.0315555	0.0258011	0.0255547	0.0257935	0.0257607	0.0256976	0.0260855	0.0258348	0.0258186	0.0258011	0.00293342	0.0257935	0.0257607	0.0256976	0.0260855	0.0258348	0.0257831	0.0258011	0.0255121	0.0257935	0.0257607	0.0257393	0.0257636	0.0258126	0.025783	0.0258011	0.0254971	0.0257935	0.0257607	0.0257392	0.0257634	0.0258126	0.025783	0.0258011	0.025497	0.0257935	0.0257607	0.0257392	0.0257634	0.0258126	0.0258276	0.0258011	0.025497	0.0257935	0.0257607	0.0257392	0.0257634	0.0258126	0.0258276	0.0258011	0.025497	0.0257935	0.0257607	0.0257392	0.0257634	0.0258126	0.0258276	0.0258011	0.025832	0.0257935	0.0257607	0.0257392	0.0257634	0.0258126	0.0258276	0.0258011	0.0258323	0.0257935	0.0257607	0.0257392	0.0257634	0.0258126	0.0258276	0.0258011	0.0258323	0.0257935	0.0257607	0.0257392	0.0257634	0.0258126	0.0258276	0.0258011	0.0258323	0.0257935	0.0257607	0.0257392	0.0257634	0.0258126	0.0258276	0.0258011	0.0258323	0.0257935	0.0257607	0.0257392	0.0257634	0.0258126	0.0258276	0.0258011	0.0258323	0.0257935	0.0257607	0.0257392	0.0257634	0.0258126	0.0258276	0.0258011	0.0258323	0.0257935	0.0257607	0.0257392	0.0257634	0.0258126	0.0258276	0.0258011	0.0258323	0.0257935	0.0257607	0.0257392	0.0257634	0.0258126	0.0258276	0.0258011	0.0258323	0.0257935	0.0257607	0.0257392	0.0257634	0.0258126	0.0258276	0.0258011	0.0258323	0.0257935	0.0257607	0.0257392	0.0257634	0.0258126	0.0258276	0.0258011	0.0258323	0.0257935	0.0257607	0.0257392	0.0257634	0.0258126	0.0258276	0.0258011	0.0258323	0.0257935	0.0257607	0.0257392	0.0257634	0.0258126	0.0258276	0.0258011	0.0258323	0.0257935	0.0257607	0.0257392	0.0257634	0.0258126	0.0258276	0.0258011	0.0258323	0.0257935	0.0257607	0.0257392	0.0257634	0.0258126	0.0258276	0.0258011	0.0258323	0.0257935	0.0257607	0.0257392	0.0257634	0.0258126	0.0258276	0	0	0	0	0	0	0	0	-0.0656393	-0.0656393	-0.0656393	-0.0656393	-0.0656393	-0.0656393	-0.0656393	-0.0656393	-0.065661	-0.065661	-0.065661	-0.065661	-0.065661	-0.065661	-0.065661	-0.065661	-0.065661	-0.065661	-0.065661	-0.065661	-0.065661	-0.065661	-0.065661	-0.065661	-0.065735	-0.065735	-0.065735	-0.065735	-0.065735	-0.065735	-0.065735	-0.065735	-0.065735	-0.065735	-0.065735	-0.065735	-0.065735	-0.065735	-0.065735	-0.065735	-0.065735	-0.065735	-0.065735	-0.065735	-0.065735	-0.065735	-0.065735	-0.065735	-0.065735	-0.065735	-0.065735	-0.065735	-0.065735	-0.065735	-0.065735	-0.065735	-0.065735	-0.065735	-0.065735	-0.065735	-0.065735	-0.065735	-0.065735	-0.065735	-0.065735	-0.065735	-0.065735	-0.065735	-0.065735	-0.065735	-0.065735	-0.065735	-1.32244	-0.755079	-1.17937	-0.658001	-0.632156	-1.21654	-0.640159	-0.732803	-1.92344	-1.0251	-1.16283	-0.631821	-0.194203	-1.22701	-0.594675	-0.779336	-1.76144	-1.13077	-1.1632	-0.631642	-0.21043	-1.22687	-0.594795	-0.779337	-1.65714	-1.18967	-1.16319	-0.63164	-0.216226	-1.22687	-0.594795	-0.779337	-1.62688	-1.1764	-1.16319	-0.63164	-0.218483	-1.22687	-0.594795	-0.779337	-1.62223	-1.19902	-1.16319	-0.63164	-0.219414	-1.22687	-0.594795	-0.779337	-1.62167	-1.21075	-1.16319	-0.63164	-0.219806	-1.22687	-0.594795	-0.779337	-1.62161	-1.25185	-1.16319	-0.63164	-0.219973	-1.22687	-0.594795	-0.779337	-1.6216	-1.36683	-1.15391	-0.63164	-0.220045	-1.22687	-0.594795	-0.779337	-1.55065	-1.59167	-1.10933	-0.6111	-0.187605	-1.22118	-0.584779	-0.952743	-1.12804	-1.59288	-0.14022	-0.030937	-0.0453786	-0.780239	-0.098564	-1.2418	-0.200274	-1.59185	-0.0615673	-0.0654609	-0.0656975	-0.933703	-0.0659847	-0.831545	-0.0617938	-1.59147	-0.062794	-0.0654166	-0.0657281	-0.75576	-0.0658946	-1.30711	-0.0628635	-1.59129	-0.0628063	-0.0654166	-0.0657281	-0.878262	-0.0658944	-0.81691	-0.0628466	-1.34445	-0.0655271	-0.0654166	-0.0311696	-0.251554	-0.153872	-1.30199	-0.0656713	-0.901841	-0.0657399	-0.065709	-0.0655824	-0.0714981	-0.0653617	-0.742964	-0.0656733	-0.0761708	-0.0657398	-0.0657088	-0.0655841	-0.0657411	-0.0657318	-0.560639	-0.0656732	-0.0655001	-0.0657398	-0.0657088	-0.0655841	-0.0657499	-0.0657325	-0.0510849	-0.0656732	-0.065498	-0.0657398	-0.0657088	-0.0655841	-0.0657499	-0.0657325	-0.0654071	-0.0656732	-0.0115669	-0.0657398	-0.0657088	-0.0655841	-0.0657499	-0.0657325	-0.0655306	-0.0656732	-0.0651658	-0.0657398	-0.0657088	-0.0657761	-0.0657632	-0.0657919	-0.0655307	-0.0656732	-0.0651848	-0.0657398	-0.0657088	-0.0657762	-0.0657636	-0.0657921	-0.0655307	-0.0656732	-0.0651849	-0.0657398	-0.0657088	-0.0657762	-0.0657636	-0.0657921	-0.0658111	-0.0656732	-0.0651849	-0.0657398	-0.0657088	-0.0657762	-0.0657636	-0.0657921	-0.0658113	-0.0656732	-0.0651849	-0.0657398	-0.0657088	-0.0657762	-0.0657636	-0.0657921	-0.0658113	-0.0656732	-0.0656295	-0.0657398	-0.0657088	-0.0657762	-0.0657636	-0.0657921	-0.0658113	-0.0656732	-0.0656296	-0.0657398	-0.0657088	-0.0657762	-0.0657636	-0.0657921	-0.0658113	-0.0656732	-0.0656296	-0.0657398	-0.0657088	-0.0657762	-0.0657636	-0.0657921	-0.0658113	-0.0656732	-0.0656296	-0.0657398	-0.0657088	-0.0657762	-0.0657636	-0.0657921	-0.0658113	-0.0656732	-0.0656296	-0.0657398	-0.0657088	-0.0657762	-0.0657636	-0.0657921	-0.0658113	-0.0656732	-0.0656296	-0.0657398	-0.0657088	-0.0657762	-0.0657636	-0.0657921	-0.0658113	-0.0656732	-0.0656296	-0.0657398	-0.0657088	-0.0657762	-0.0657636	-0.0657921	-0.0658113	-0.0656732	-0.0656296	-0.0657398	-0.0657088	-0.0657762	-0.0657636	-0.0657921	-0.0658113	-0.0656732	-0.0656296	-0.0657398	-0.0657088	-0.0657762	-0.0657636	-0.0657921	-0.0658113	-0.0656732	-0.0656296	-0.0657398	-0.0657088	-0.0657762	-0.0657636	-0.0657921	-0.0658113	-0.0656732	-0.0656296	-0.0657398	-0.0657088	-0.0657762	-0.0657636	-0.0657921	-0.0658113	-0.0656732	-0.0656296	-0.0657398	-0.0657088	-0.0657762	-0.0657636	-0.0657921	-0.0658113	-0.0656732	-0.0656296	-0.0657398	-0.0657088	-0.0657762	-0.0657636	-0.0657921	-0.0658113	-0.0656732	-0.0656296	-0.0657398	-0.0657088	-0.0657762	-0.0657636	-0.0657921	-0.0658113	-0.0656732	-0.0656296	-0.0657398	-0.0657088	-0.0657762	-0.0657636	-0.0657921	-0.0658113	0	0	0	0	0	0	0	0	0.00891818	0.00891818	0.00891818	0.00891818	0.00891818	0.00891818	0.00891818	0.00891818	0.00892979	0.00892979	0.00892979	0.00892979	0.00892979	0.00892979	0.00892979	0.00892979	0.00892982	0.00892982	0.00892982	0.00892982	0.00892982	0.00892982	0.00892982	0.00892982	0.00896766	0.00896766	0.00896766	0.00896766	0.00896766	0.00896766	0.00896766	0.00896766	0.0089677	0.0089677	0.0089677	0.0089677	0.0089677	0.0089677	0.0089677	0.0089677	0.0089677	0.0089677	0.0089677	0.0089677	0.0089677	0.0089677	0.0089677	0.0089677	0.0089677	0.0089677	0.0089677	0.0089677	0.0089677	0.0089677	0.0089677	0.0089677	0.0089677	0.0089677	0.0089677	0.0089677	0.0089677	0.0089677	0.0089677	0.0089677	0.0089677	0.0089677	0.0089677	0.0089677	0.0089677	0.0089677	0.0089677	0.0089677	1.0278	-0.00765538	0.19846	0.818949	-0.0918535	0.0964423	-0.757833	-0.985254	1.00052	0.54308	0.218484	0.804236	-0.360156	0.107781	-0.698063	-1.05191	1.19855	0.281638	0.218059	0.804445	-0.383619	0.107701	-0.697917	-1.05191	1.32091	0.800027	0.21807	0.804448	-0.390427	0.107699	-0.697917	-1.05191	1.35638	0.393819	0.218069	0.804448	-0.393076	0.107699	-0.697917	-1.05191	1.36185	0.775114	0.218069	0.804448	-0.394168	0.107699	-0.697917	-1.05191	1.36251	0.453657	0.218069	0.804448	-0.394629	0.107699	-0.697917	-1.05191	1.36259	0.819146	0.218069	0.804448	-0.394825	0.107699	-0.697917	-1.05191	1.3626	0.642936	0.236431	0.804448	-0.394909	0.107699	-0.697917	-1.05191	1.30494	1.31527	0.399965	0.777114	-0.34014	0.0394152	-0.682808	0.396756	0.766546	1.35515	0.11118	0.0153949	-0.044037	-0.998927	-0.0445908	-0.0487376	-0.1224	1.35384	0.00840793	0.00852739	0.00938955	-0.504565	0.00905069	0.43315	0.00516188	1.35327	0.00861654	0.00843854	0.00942776	-1.01058	0.00903993	-0.125412	0.00891947	1.353	0.00862133	0.00843847	0.00942777	-0.525414	0.00903985	0.450975	0.00894791	1.08674	0.00834454	0.00843847	-0.0155229	-0.100978	0.108591	-0.119375	0.00883573	0.547804	0.00895611	0.00889705	0.00909077	0.0144599	0.0093634	0.607809	0.00883555	0.0210257	0.00895649	0.0088975	0.00909702	0.00935673	0.00928618	0.69871	0.00883554	0.00898964	0.0089565	0.0088975	0.00909699	0.00935035	0.0092864	0.0406474	0.00883554	0.00896495	0.0089565	0.0088975	0.00909699	0.00935035	0.0092864	0.00908977	0.00883554	0.00326638	0.0089565	0.0088975	0.00909699	0.00935035	0.0092864	0.00907895	0.00883554	0.0089782	0.0089565	0.0088975	0.00908252	0.0090034	0.00905279	0.00907892	0.00883554	0.00899838	0.0089565	0.0088975	0.00908255	0.00900339	0.00905277	0.00907893	0.00883554	0.0089984	0.0089565	0.0088975	0.00908255	0.00900339	0.00905277	0.00908988	0.00883554	0.0089984	0.0089565	0.0088975	0.00908255	0.00900339	0.00905277	0.00909002	0.00883554	0.0089984	0.0089565	0.0088975	0.00908255	0.00900339	0.00905277	0.00909002	0.00883554	0.0088697	0.0089565	0.0088975	0.00908255	0.00900339	0.00905277	0.00909002	0.00883554	0.00886935	0.0089565	0.0088975	0.00908255	0.00900339	0.00905277	0.00909002	0.00883554	0.00886935	0.0089565	0.0088975	0.00908255	0.00900339	0.00905277	0.00909002	0.00883554	0.00886935	0.0089565	0.0088975	0.00908255	0.00900339	0.00905277	0.00909002	0.00883554	0.00886935	0.0089565	0.0088975	0.00908255	0.00900339	0.00905277	0.00909002	0.00883554	0.00886935	0.0089565	0.0088975	0.00908255	0.00900339	0.00905277	0.00909002	0.00883554	0.00886935	0.0089565	0.0088975	0.00908255	0.00900339	0.00905277	0.00909002	0.00883554	0.00886935	0.0089565	0.0088975	0.00908255	0.00900339	0.00905277	0.00909002	0.00883554	0.00886935	0.0089565	0.0088975	0.00908255	0.00900339	0.00905277	0.00909002	0.00883554	0.00886935	0.0089565	0.0088975	0.00908255	0.00900339	0.00905277	0.00909002	0.00883554	0.00886935	0.0089565	0.0088975	0.00908255	0.00900339	0.00905277	0.00909002	0.00883554	0.00886935	0.0089565	0.0088975	0.00908255	0.00900339	0.00905277	0.00909002	0.00883554	0.00886935	0.0089565	0.0088975	0.00908255	0.00900339	0.00905277	0.00909002	0.00883554	0.00886935	0.0089565	0.0088975	0.00908255	0.00900339	0.00905277	0.00909002	0.00883554	0.00886935	0.0089565	0.0088975	0.00908255	0.00900339	0.00905277	0.00909002	0	0	0	0	0	0	0	0	-0.0107693	-0.0107693	-0.0107693	-0.0107693	-0.0107693	-0.0107693	-0.0107693	-0.0107693	-0.0107628	-0.0107628	-0.0107628	-0.0107628	-0.0107628	-0.0107628	-0.0107628	-0.0107628	-0.0107628	-0.0107628	-0.0107628	-0.0107628	-0.0107628	-0.0107628	-0.0107628	-0.0107628	-0.0108158	-0.0108158	-0.0108158	-0.0108158	-0.0108158	-0.0108158	-0.0108158	-0.0108158	-0.0108158	-0.0108158	-0.0108158	-0.0108158	-0.0108158	-0.0108158	-0.0108158	-0.0108158	-0.0108158	-0.0108158	-0.0108158	-0.0108158	-0.0108158	-0.0108158	-0.0108158	-0.0108158	-0.0108158	-0.0108158	-0.0108158	-0.0108158	-0.0108158	-0.0108158	-0.0108158	-0.0108158	-0.0108158	-0.0108158	-0.0108158	-0.0108158	-0.0108158	-0.0108158	-0.0108158	-0.0108158	-0.0108158	-0.0108158	-0.0108158	-0.0108158	-0.0108158	-0.0108158	-0.0108158	-0.0108158	-0.313598	-1.32314	-1.64301	0.689943	-1.20844	1.25735	0.366895	-0.310596	0.262721	-0.863853	-1.65899	0.715589	-0.910767	1.26696	0.552949	-0.362032	0.112699	-1.49984	-1.65865	0.715424	-0.891406	1.26706	0.553033	-0.362036	0.0157428	-0.588577	-1.65866	0.715421	-0.886005	1.26706	0.553033	-0.362036	-0.0123629	-1.34392	-1.65866	0.715421	-0.883905	1.26706	0.553033	-0.362036	-0.0166914	-0.648268	-1.65866	0.715421	-0.883039	1.26706	0.553033	-0.362036	-0.0172154	-1.27562	-1.65866	0.715421	-0.882674	1.26706	0.553033	-0.362036	-0.0172764	-0.632981	-1.65866	0.715421	-0.882518	1.26706	0.553033	-0.362036	-0.0172835	-1.11774	-1.60812	0.715421	-0.882452	1.26706	0.553033	-0.362036	-0.0948429	-0.102013	-0.615232	0.691414	-0.888621	1.09763	0.53443	-0.141555	-0.570805	-0.0417425	0.133615	-0.016315	-0.106984	-0.28454	-0.039702	0.197189	-0.162381	-0.04433	-0.0153726	-0.0113147	-0.0106363	0.441158	-0.0113684	-0.182108	-0.00886132	-0.0446225	-0.0133433	-0.0113511	-0.0105106	-0.318463	-0.0113	0.257863	-0.00897443	-0.0447785	-0.0133375	-0.011351	-0.0105104	0.4816	-0.0112998	-0.191913	-0.00896136	-0.205112	-0.0103538	-0.011351	0.00697878	-0.454964	0.0906283	0.253237	-0.0108335	-0.587761	-0.0106423	-0.0109139	-0.0105935	-0.00683097	-0.0106285	0.294615	-0.0108348	-0.00737156	-0.0106424	-0.0109133	-0.0106111	-0.0108155	-0.0107278	0.631535	-0.0108348	-0.0106173	-0.0106425	-0.0109133	-0.0106111	-0.0108205	-0.0107284	0.0247346	-0.0108348	-0.0106258	-0.0106425	-0.0109133	-0.0106111	-0.0108206	-0.0107284	-0.0107622	-0.0108348	0.00633266	-0.0106425	-0.0109133	-0.0106111	-0.0108206	-0.0107284	-0.0108464	-0.0108348	-0.0103402	-0.0106425	-0.0109133	-0.0106682	-0.0110017	-0.0109429	-0.0108467	-0.0108348	-0.0103544	-0.0106425	-0.0109133	-0.0106682	-0.0110023	-0.0109434	-0.0108467	-0.0108348	-0.0103544	-0.0106425	-0.0109133	-0.0106682	-0.0110023	-0.0109434	-0.0108683	-0.0108348	-0.0103544	-0.0106425	-0.0109133	-0.0106682	-0.0110023	-0.0109434	-0.0108683	-0.0108348	-0.0103544	-0.0106425	-0.0109133	-0.0106682	-0.0110023	-0.0109434	-0.0108683	-0.0108348	-0.0106862	-0.0106425	-0.0109133	-0.0106682	-0.0110023	-0.0109434	-0.0108683	-0.0108348	-0.0106865	-0.0106425	-0.0109133	-0.0106682	-0.0110023	-0.0109434	-0.0108683	-0.0108348	-0.0106865	-0.0106425	-0.0109133	-0.0106682	-0.0110023	-0.0109434	-0.0108683	-0.0108348	-0.0106865	-0.0106425	-0.0109133	-0.0106682	-0.0110023	-0.0109434	-0.0108683	-0.0108348	-0.0106865	-0.0106425	-0.0109133	-0.0106682	-0.0110023	-0.0109434	-0.0108683	-0.0108348	-0.0106865	-0.0106425	-0.0109133	-0.0106682	-0.0110023	-0.0109434	-0.0108683	-0.0108348	-0.0106865	-0.0106425	-0.0109133	-0.0106682	-0.0110023	-0.0109434	-0.0108683	-0.0108348	-0.0106865	-0.0106425	-0.0109133	-0.0106682	-0.0110023	-0.0109434	-0.0108683	-0.0108348	-0.0106865	-0.0106425	-0.0109133	-0.0106682	-0.0110023	-0.0109434	-0.0108683	-0.0108348	-0.0106865	-0.0106425	-0.0109133	-0.0106682	-0.0110023	-0.0109434	-0.0108683	-0.0108348	-0.0106865	-0.0106425	-0.0109133	-0.0106682	-0.0110023	-0.0109434	-0.0108683	-0.0108348	-0.0106865	-0.0106425	-0.0109133	-0.0106682	-0.0110023	-0.0109434	-0.0108683	-0.0108348	-0.0106865	-0.0106425	-0.0109133	-0.0106682	-0.0110023	-0.0109434	-0.0108683	-0.0108348	-0.0106865	-0.0106425	-0.0109133	-0.0106682	-0.0110023	-0.0109434	-0.0108683	-0.0108348	-0.0106865	-0.0106425	-0.0109133	-0.0106682	-0.0110023	-0.0109434	-0.0108683	0	0	0	0	0	0	0	0	-0.0607113	-0.0607113	-0.0607113	-0.0607113	-0.0607113	-0.0607113	-0.0607113	-0.0607113	-0.0607195	-0.0607195	-0.0607195	-0.0607195	-0.0607195	-0.0607195	-0.0607195	-0.0607195	-0.0607195	-0.0607195	-0.0607195	-0.0607195	-0.0607195	-0.0607195	-0.0607195	-0.0607195	-0.0607721	-0.0607721	-0.0607721	-0.0607721	-0.0607721	-0.0607721	-0.0607721	-0.0607721	-0.0607721	-0.0607721	-0.0607721	-0.0607721	-0.0607721	-0.0607721	-0.0607721	-0.0607721	-0.0607721	-0.0607721	-0.0607721	-0.0607721	-0.0607721	-0.0607721	-0.0607721	-0.0607721	-0.0607721	-0.0607721	-0.0607721	-0.0607721	-0.0607721	-0.0607721	-0.0607721	-0.0607721	-0.0607721	-0.0607721	-0.0607721	-0.0607721	-0.0607721	-0.0607721	-0.0607721	-0.0607721	-0.0607721	-0.0607721	-0.0607721	-0.0607721	-0.0607721	-0.0607721	-0.0607721	-0.0607721	-0.483135	-0.808854	-0.998667	-0.249832	-0.771438	-1.23332	-1.12662	-1.51027	-1.12696	-0.453961	-0.970471	-0.241265	-0.630184	-1.23787	-0.997423	-1.61525	-0.848096	-0.862265	-0.97108	-0.240966	-0.660728	-1.23782	-0.997431	-1.61525	-0.673216	-0.473056	-0.971064	-0.240962	-0.670454	-1.23782	-0.997431	-1.61525	-0.622499	-0.830998	-0.971064	-0.240962	-0.67424	-1.23782	-0.997431	-1.61525	-0.614699	-0.510848	-0.971064	-0.240962	-0.6758	-1.23782	-0.997431	-1.61525	-0.613755	-0.828245	-0.971064	-0.240962	-0.676459	-1.23782	-0.997431	-1.61525	-0.613645	-0.552647	-0.971064	-0.240962	-0.676739	-1.23782	-0.997431	-1.61525	-0.613632	-0.896914	-0.938731	-0.240962	-0.676858	-1.23782	-0.997431	-1.61525	-0.569245	-0.629615	-0.588613	-0.23378	-0.607284	-1.30339	-0.979595	-1.00243	-0.408686	-0.588468	-0.0870963	-0.0211026	-0.101754	-1.57226	-0.135285	-1.57215	-0.318195	-0.587784	-0.0570067	-0.0607637	-0.0604882	-1.35113	-0.0609878	-0.883401	-0.0592522	-0.587716	-0.0579918	-0.0607819	-0.0604561	-1.55427	-0.0609008	-1.68171	-0.0583159	-0.587678	-0.058001	-0.060782	-0.0604561	-1.28282	-0.0609008	-0.857625	-0.0582795	-0.492181	-0.0610455	-0.060782	-0.0402117	-0.472937	-0.0903051	-1.67307	-0.0608022	-0.334834	-0.0607929	-0.0607789	-0.0605327	-0.063459	-0.0602775	-0.576174	-0.0608037	-0.0631919	-0.0607925	-0.0607784	-0.0605312	-0.0606113	-0.0605741	-0.2216	-0.0608037	-0.0604768	-0.0607925	-0.0607784	-0.0605312	-0.0606176	-0.0605745	-0.030198	-0.0608037	-0.0604972	-0.0607925	-0.0607784	-0.0605312	-0.0606176	-0.0605745	-0.060403	-0.0608037	-0.00955946	-0.0607925	-0.0607784	-0.0605312	-0.0606176	-0.0605745	-0.0605069	-0.0608037	-0.0601905	-0.0607925	-0.0607784	-0.0607242	-0.0607533	-0.0607646	-0.0605069	-0.0608037	-0.0601891	-0.0607925	-0.0607784	-0.0607243	-0.0607537	-0.0607648	-0.0605069	-0.0608037	-0.060189	-0.0607925	-0.0607784	-0.0607243	-0.0607537	-0.0607648	-0.0607661	-0.0608037	-0.060189	-0.0607925	-0.0607784	-0.0607243	-0.0607537	-0.0607648	-0.0607662	-0.0608037	-0.060189	-0.0607925	-0.0607784	-0.0607243	-0.0607537	-0.0607648	-0.0607662	-0.0608037	-0.0607591	-0.0607925	-0.0607784	-0.0607243	-0.0607537	-0.0607648	-0.0607662	-0.0608037	-0.0607595	-0.0607925	-0.0607784	-0.0607243	-0.0607537	-0.0607648	-0.0607662	-0.0608037	-0.0607595	-0.0607925	-0.0607784	-0.0607243	-0.0607537	-0.0607648	-0.0607662	-0.0608037	-0.0607595	-0.0607925	-0.0607784	-0.0607243	-0.0607537	-0.0607648	-0.0607662	-0.0608037	-0.0607595	-0.0607925	-0.0607784	-0.0607243	-0.0607537	-0.0607648	-0.0607662	-0.0608037	-0.0607595	-0.0607925	-0.0607784	-0.0607243	-0.0607537	-0.0607648	-0.0607662	-0.0608037	-0.0607595	-0.0607925	-0.0607784	-0.0607243	-0.0607537	-0.0607648	-0.0607662	-0.0608037	-0.0607595	-0.0607925	-0.0607784	-0.0607243	-0.0607537	-0.0607648	-0.0607662	-0.0608037	-0.0607595	-0.0607925	-0.0607784	-0.0607243	-0.0607537	-0.0607648	-0.0607662	-0.0608037	-0.0607595	-0.0607925	-0.0607784	-0.0607243	-0.0607537	-0.0607648	-0.0607662	-0.0608037	-0.0607595	-0.0607925	-0.0607784	-0.0607243	-0.0607537	-0.0607648	-0.0607662	-0.0608037	-0.0607595	-0.0607925	-0.0607784	-0.0607243	-0.0607537	-0.0607648	-0.0607662	-0.0608037	-0.0607595	-0.0607925	-0.0607784	-0.0607243	-0.0607537	-0.0607648	-0.0607662	-0.0608037	-0.0607595	-0.0607925	-0.0607784	-0.0607243	-0.0607537	-0.0607648	-0.0607662	-0.0608037	-0.0607595	-0.0607925	-0.0607784	-0.0607243	-0.0607537	-0.0607648	-0.0607662	0	0	0	0	0	0	0	0	-0.00520236	-0.00520236	-0.00520236	-0.00520236	-0.00520236	-0.00520236	-0.00520236	-0.00520236	-0.00520207	-0.00520207	-0.00520207	-0.00520207	-0.00520207	-0.00520207	-0.00520207	-0.00520207	-0.00520207	-0.00520207	-0.00520207	-0.00520207	-0.00520207	-0.00520207	-0.00520207	-0.00520207	-0.00523841	-0.00523841	-0.00523841	-0.00523841	-0.00523841	-0.00523841	-0.00523841	-0.00523841	-0.00523844	-0.00523844	-0.00523844	-0.00523844	-0.00523844	-0.00523844	-0.00523844	-0.00523844	-0.00523844	-0.00523844	-0.00523844	-0.00523844	-0.00523844	-0.00523844	-0.00523844	-0.00523844	-0.00523844	-0.00523844	-0.00523844	-0.00523844	-0.00523844	-0.00523844	-0.00523844	-0.00523844	-0.00523844	-0.00523844	-0.00523844	-0.00523844	-0.00523844	-0.00523844	-0.00523844	-0.00523844	-0.00523844	-0.00523844	-0.00523844	-0.00523844	-0.00523844	-0.00523844	-0.00523844	-0.00523844	-0.557566	-0.216725	-0.286425	-0.606712	-0.176056	0.125558	0.688537	0.596692	-0.429882	-0.245431	-0.306969	-0.601977	-0.0877819	0.117557	0.720672	0.625313	-0.629823	-0.291881	-0.30653	-0.602193	-0.0645536	0.117586	0.7206	0.625312	-0.756181	-0.409426	-0.306541	-0.602196	-0.0575252	0.117587	0.7206	0.625312	-0.79282	-0.344374	-0.306541	-0.602196	-0.0547902	0.117587	0.7206	0.625312	-0.798459	-0.413301	-0.306541	-0.602196	-0.0536627	0.117587	0.7206	0.625312	-0.799141	-0.378526	-0.306541	-0.602196	-0.0531872	0.117587	0.7206	0.625312	-0.799221	-0.460555	-0.306541	-0.602196	-0.0529847	0.117587	0.7206	0.625312	-0.79923	-0.526493	-0.300418	-0.602196	-0.0528982	0.117587	0.7206	0.625312	-0.760495	-0.795963	-0.0419681	-0.581717	-0.0961767	0.111398	0.703095	-0.606765	-0.357631	-0.798041	-0.0749623	-0.0125865	-0.0120035	0.608243	0.0254018	-0.181579	0.0371284	-0.796978	-0.00588165	-0.00497982	-0.00556447	0.420041	-0.00539869	-0.678138	-0.00221266	-0.796546	-0.0055066	-0.00492619	-0.0055287	0.611136	-0.00538084	-0.102444	-0.00551744	-0.796348	-0.00550851	-0.00492613	-0.00552863	0.46847	-0.00538076	-0.694836	-0.00553705	-0.611531	-0.00478532	-0.00492613	0.0162432	-0.155215	-0.065618	-0.108616	-0.00515374	-0.219748	-0.00521006	-0.00518773	-0.00529832	-0.00894505	-0.00568629	-0.621359	-0.00515315	-0.0129874	-0.00521028	-0.005188	-0.00530684	-0.00563113	-0.00548108	-0.520892	-0.00515314	-0.00518656	-0.00521028	-0.005188	-0.00530681	-0.00561906	-0.00548108	-0.0297571	-0.00515314	-0.00517638	-0.00521028	-0.005188	-0.00530681	-0.00561905	-0.00548108	-0.00538725	-0.00515314	-0.000812283	-0.00521028	-0.005188	-0.00530681	-0.00561905	-0.00548108	-0.00535487	-0.00515314	-0.00519956	-0.00521028	-0.005188	-0.005283	-0.00526799	-0.00531048	-0.00535483	-0.00515314	-0.00520786	-0.00521028	-0.005188	-0.00528299	-0.00526792	-0.00531046	-0.00535483	-0.00515314	-0.00520785	-0.00521028	-0.005188	-0.00528299	-0.00526792	-0.00531046	-0.00533238	-0.00515314	-0.00520785	-0.00521028	-0.005188	-0.00528299	-0.00526792	-0.00531046	-0.00533245	-0.00515314	-0.00520785	-0.00521028	-0.005188	-0.00528299	-0.00526792	-0.00531046	-0.00533245	-0.00515314	-0.00518137	-0.00521028	-0.005188	-0.00528299	-0.00526792	-0.00531046	-0.00533245	-0.00515314	-0.00518122	-0.00521028	-0.005188	-0.00528299	-0.00526792	-0.00531046	-0.00533245	-0.00515314	-0.00518122	-0.00521028	-0.005188	-0.00528299	-0.00526792	-0.00531046	-0.00533245	-0.00515314	-0.00518122	-0.00521028	-0.005188	-0.00528299	-0.00526792	-0.00531046	-0.00533245	-0.00515314	-0.00518122	-0.00521028	-0.005188	-0.00528299	-0.00526792	-0.00531046	-0.00533245	-0.00515314	-0.00518122	-0.00521028	-0.005188	-0.00528299	-0.00526792	-0.00531046	-0.00533245	-0.00515314	-0.00518122	-0.00521028	-0.005188	-0.00528299	-0.00526792	-0.00531046	-0.00533245	-0.00515314	-0.00518122	-0.00521028	-0.005188	-0.00528299	-0.00526792	-0.00531046	-0.00533245	-0.00515314	-0.00518122	-0.00521028	-0.005188	-0.00528299	-0.00526792	-0.00531046	-0.00533245	-0.00515314	-0.00518122	-0.00521028	-0.005188	-0.00528299	-0.00526792	-0.00531046	-0.00533245	-0.00515314	-0.00518122	-0.00521028	-0.005188	-0.00528299	-0.00526792	-0.00531046	-0.00533245	-0.00515314	-0.00518122	-0.00521028	-0.005188	-0.00528299	-0.00526792	-0.00531046	-0.00533245	-0.00515314	-0.00518122	-0.00521028	-0.005188	-0.00528299	-0.00526792	-0.00531046	-0.00533245	-0.00515314	-0.00518122	-0.00521028	-0.005188	-0.00528299	-0.00526792	-0.00531046	-0.00533245	-0.00515314	-0.00518122	-0.00521028	-0.005188	-0.00528299	-0.00526792	-0.00531046	-0.00533245	0	0	0	0	0	0	0	0	0.0180583	0.0180583	0.0180583	0.0180583	0.0180583	0.0180583	0.0180583	0.0180583	0.0180598	0.0180598	0.0180598	0.0180598	0.0180598	0.0180598	0.0180598	0.0180598	0.0180598	0.0180598	0.0180598	0.0180598	0.0180598	0.0180598	0.0180598	0.0180598	0.0180663	0.0180663	0.0180663	0.0180663	0.0180663	0.0180663	0.0180663	0.0180663	0.0180663	0.0180663	0.0180663	0.0180663	0.0180663	0.0180663	0.0180663	0.0180663	0.0180663	0.0180663	0.0180663	0.0180663	0.0180663	0.0180663	0.0180663	0.0180663	0.0180663	0.0180663	0.0180663	0.0180663	0.0180663	0.0180663	0.0180663	0.0180663	0.0180663	0.0180663	0.0180663	0.0180663	0.0180663	0.0180663	0.0180663	0.0180663	0.0180663	0.0180663	0.0180663	0.0180663	0.0180663	0.0180663	0.0180663	0.0180663	-0.0903206	0.360808	0.433585	-0.344259	0.35216	0.244122	0.644901	0.833929	0.0817816	0.150595	0.416903	-0.34846	0.308479	0.239883	0.588931	0.890395	-0.0829143	0.363474	0.417263	-0.348637	0.32673	0.239866	0.588882	0.890396	-0.186172	0.0273734	0.417253	-0.348639	0.332472	0.239866	0.588882	0.890396	-0.216116	0.300814	0.417253	-0.348639	0.334707	0.239866	0.588882	0.890396	-0.220722	0.0474304	0.417253	-0.348639	0.335628	0.239866	0.588882	0.890396	-0.22128	0.271151	0.417253	-0.348639	0.336017	0.239866	0.588882	0.890396	-0.221345	0.0341991	0.417253	-0.348639	0.336182	0.239866	0.588882	0.890396	-0.221352	0.1915	0.401605	-0.348639	0.336253	0.239866	0.588882	0.890396	-0.202804	-0.200186	0.254827	-0.336518	0.293249	0.286007	0.57745	0.0338368	0.0302135	-0.224588	-0.0328668	0.00280063	0.0441448	0.855088	0.0620723	0.374094	0.146425	-0.223844	0.0173152	0.0182785	0.0177812	0.567605	0.018143	-0.0324542	0.0188255	-0.223596	0.0174766	0.018318	0.0177676	0.856534	0.0181136	0.438782	0.0168655	-0.223482	0.0174776	0.018318	0.0177676	0.563676	0.0181136	-0.0474516	0.0168419	-0.132355	0.018311	0.018318	0.0197113	0.147905	-0.0203605	0.433688	0.0181225	0.08131	0.018059	0.0181103	0.0179239	0.0163541	0.0176551	-0.181271	0.0181235	0.0142567	0.0180588	0.0181099	0.017922	0.0178168	0.0178655	-0.299535	0.0181235	0.0179666	0.0180588	0.0181099	0.017922	0.0178256	0.0178657	-0.00980453	0.0181235	0.0179798	0.0180588	0.0181099	0.017922	0.0178256	0.0178657	0.017867	0.0181235	0.00152009	0.0180588	0.0181099	0.017922	0.0178256	0.0178657	0.0179291	0.0181235	0.0178262	0.0180588	0.0181099	0.0180035	0.0180751	0.0180476	0.0179292	0.0181235	0.0178236	0.0180588	0.0181099	0.0180036	0.0180754	0.0180477	0.0179292	0.0181235	0.0178236	0.0180588	0.0181099	0.0180036	0.0180754	0.0180477	0.0180247	0.0181235	0.0178236	0.0180588	0.0181099	0.0180036	0.0180754	0.0180477	0.0180246	0.0181235	0.0178236	0.0180588	0.0181099	0.0180036	0.0180754	0.0180477	0.0180246	0.0181235	0.0180712	0.0180588	0.0181099	0.0180036	0.0180754	0.0180477	0.0180246	0.0181235	0.0180714	0.0180588	0.0181099	0.0180036	0.0180754	0.0180477	0.0180246	0.0181235	0.0180714	0.0180588	0.0181099	0.0180036	0.0180754	0.0180477	0.0180246	0.0181235	0.0180714	0.0180588	0.0181099	0.0180036	0.0180754	0.0180477	0.0180246	0.0181235	0.0180714	0.0180588	0.0181099	0.0180036	0.0180754	0.0180477	0.0180246	0.0181235	0.0180714	0.0180588	0.0181099	0.0180036	0.0180754	0.0180477	0.0180246	0.0181235	0.0180714	0.0180588	0.0181099	0.0180036	0.0180754	0.0180477	0.0180246	0.0181235	0.0180714	0.0180588	0.0181099	0.0180036	0.0180754	0.0180477	0.0180246	0.0181235	0.0180714	0.0180588	0.0181099	0.0180036	0.0180754	0.0180477	0.0180246	0.0181235	0.0180714	0.0180588	0.0181099	0.0180036	0.0180754	0.0180477	0.0180246	0.0181235	0.0180714	0.0180588	0.0181099	0.0180036	0.0180754	0.0180477	0.0180246	0.0181235	0.0180714	0.0180588	0.0181099	0.0180036	0.0180754	0.0180477	0.0180246	0.0181235	0.0180714	0.0180588	0.0181099	0.0180036	0.0180754	0.0180477	0.0180246	0.0181235	0.0180714	0.0180588	0.0181099	0.0180036	0.0180754	0.0180477	0.0180246	0.0181235	0.0180714	0.0180588	0.0181099	0.0180036	0.0180754	0.0180477	0.0180246	0	0	0	0	0	0	0	0	-0.0252502	-0.0252502	-0.0252502	-0.0252502	-0.0252502	-0.0252502	-0.0252502	-0.0252502	-0.0252577	-0.0252577	-0.0252577	-0.0252577	-0.0252577	-0.0252577	-0.0252577	-0.0252577	-0.0252577	-0.0252577	-0.0252577	-0.0252577	-0.0252577	-0.0252577	-0.0252577	-0.0252577	-0.0253055	-0.0253055	-0.0253055	-0.0253055	-0.0253055	-0.0253055	-0.0253055	-0.0253055	-0.0253055	-0.0253055	-0.0253055	-0.0253055	-0.0253055	-0.0253055	-0.0253055	-0.0253055	-0.0253055	-0.0253055	-0.0253055	-0.0253055	-0.0253055	-0.0253055	-0.0253055	-0.0253055	-0.0253055	-0.0253055	-0.0253055	-0.0253055	-0.0253055	-0.0253055	-0.0253055	-0.0253055	-0.0253055	-0.0253055	-0.0253055	-0.0253055	-0.0253055	-0.0253055	-0.0253055	-0.0253055	-0.0253055	-0.0253055	-0.0253055	-0.0253055	-0.0253055	-0.0253055	-0.0253055	-0.0253055	-0.858616	-0.194152	-0.319294	-0.931298	-0.144397	-0.577244	0.320508	0.317855	-1.07348	-0.357156	-0.328935	-0.924727	0.00254371	-0.590213	0.335334	0.335025	-1.16781	-0.330281	-0.328731	-0.924828	0.0139231	-0.590168	0.335215	0.335025	-1.22659	-0.620123	-0.328736	-0.924829	0.0171928	-0.590166	0.335215	0.335025	-1.24364	-0.423796	-0.328736	-0.924829	0.0184648	-0.590166	0.335215	0.335025	-1.24626	-0.616936	-0.328736	-0.924829	0.0189893	-0.590166	0.335215	0.335025	-1.24658	-0.480321	-0.328736	-0.924829	0.0192104	-0.590166	0.335215	0.335025	-1.24662	-0.683663	-0.328736	-0.924829	0.0193046	-0.590166	0.335215	0.335025	-1.24662	-0.704804	-0.328291	-0.924829	0.0193449	-0.590166	0.335215	0.335025	-1.16983	-1.21896	-0.247241	-0.893785	-0.00656685	-0.564261	0.326453	-0.897821	-0.551753	-1.23046	-0.145901	-0.018622	-0.00973359	0.305478	-0.00467122	-0.685097	-0.00998752	-1.22854	-0.0235245	-0.0248751	-0.0256251	-0.0529884	-0.0254261	-0.916245	-0.0216328	-1.22795	-0.0240052	-0.0248054	-0.0256223	0.323588	-0.0253923	-0.648272	-0.0250087	-1.22767	-0.0240124	-0.0248054	-0.0256223	0.00599353	-0.0253922	-0.924194	-0.0250228	-0.94105	-0.0249371	-0.0248054	0.00252672	-0.161496	-0.131316	-0.65115	-0.0252058	-0.3491	-0.0253186	-0.0252289	-0.0253502	-0.0315009	-0.0256395	-0.912516	-0.0252056	-0.0364873	-0.0253187	-0.0252292	-0.025355	-0.025674	-0.0255411	-0.807608	-0.0252056	-0.02521	-0.0253187	-0.0252292	-0.0253549	-0.025664	-0.0255411	-0.0502134	-0.0252056	-0.0251997	-0.0253187	-0.0252292	-0.0253549	-0.0256639	-0.0255412	-0.0253431	-0.0252056	-0.00602036	-0.0253187	-0.0252292	-0.0253549	-0.0256639	-0.0255411	-0.0253348	-0.0252056	-0.02517	-0.0253187	-0.0252292	-0.0253868	-0.0252995	-0.0253619	-0.0253348	-0.0252056	-0.0251798	-0.0253187	-0.0252292	-0.0253868	-0.0252994	-0.0253619	-0.0253348	-0.0252056	-0.0251798	-0.0253187	-0.0252292	-0.0253868	-0.0252994	-0.0253619	-0.0254044	-0.0252056	-0.0251798	-0.0253187	-0.0252292	-0.0253868	-0.0252994	-0.0253619	-0.0254046	-0.0252056	-0.0251798	-0.0253187	-0.0252292	-0.0253868	-0.0252994	-0.0253619	-0.0254046	-0.0252056	-0.0252498	-0.0253187	-0.0252292	-0.0253868	-0.0252994	-0.0253619	-0.0254046	-0.0252056	-0.0252496	-0.0253187	-0.0252292	-0.0253868	-0.0252994	-0.0253619	-0.0254046	-0.0252056	-0.0252496	-0.0253187	-0.0252292	-0.0253868	-0.0252994	-0.0253619	-0.0254046	-0.0252056	-0.0252496	-0.0253187	-0.0252292	-0.0253868	-0.0252994	-0.0253619	-0.0254046	-0.0252056	-0.0252496	-0.0253187	-0.0252292	-0.0253868	-0.0252994	-0.0253619	-0.0254046	-0.0252056	-0.0252496	-0.0253187	-0.0252292	-0.0253868	-0.0252994	-0.0253619	-0.0254046	-0.0252056	-0.0252496	-0.0253187	-0.0252292	-0.0253868	-0.0252994	-0.0253619	-0.0254046	-0.0252056	-0.0252496	-0.0253187	-0.0252292	-0.0253868	-0.0252994	-0.0253619	-0.0254046	-0.0252056	-0.0252496	-0.0253187	-0.0252292	-0.0253868	-0.0252994	-0.0253619	-0.0254046	-0.0252056	-0.0252496	-0.0253187	-0.0252292	-0.0253868	-0.0252994	-0.0253619	-0.0254046	-0.0252056	-0.0252496	-0.0253187	-0.0252292	-0.0253868	-0.0252994	-0.0253619	-0.0254046	-0.0252056	-0.0252496	-0.0253187	-0.0252292	-0.0253868	-0.0252994	-0.0253619	-0.0254046	-0.0252056	-0.0252496	-0.0253187	-0.0252292	-0.0253868	-0.0252994	-0.0253619	-0.0254046	-0.0252056	-0.0252496	-0.0253187	-0.0252292	-0.0253868	-0.0252994	-0.0253619	-0.0254046	-0.0252056	-0.0252496	-0.0253187	-0.0252292	-0.0253868	-0.0252994	-0.0253619	-0.0254046	0	0	0	0	0	0	0	0	0.0326133	0.0326133	0.0326133	0.0326133	0.0326133	0.0326133	0.0326133	0.0326133	0.0326214	0.0326214	0.0326214	0.0326214	0.0326214	0.0326214	0.0326214	0.0326214	0.0326214	0.0326214	0.0326214	0.0326214	0.0326214	0.0326214	0.0326214	0.0326214	0.0326716	0.0326716	0.0326716	0.0326716	0.0326716	0.0326716	0.0326716	0.0326716	0.0326716	0.0326716	0.0326716	0.0326716	0.0326716	0.0326716	0.0326716	0.0326716	0.0326716	0.0326716	0.0326716	0.0326716	0.0326716	0.0326716	0.0326716	0.0326716	0.0326716	0.0326716	0.0326716	0.0326716	0.0326716	0.0326716	0.0326716	0.0326716	0.0326716	0.0326716	0.0326716	0.0326716	0.0326716	0.0326716	0.0326716	0.0326716	0.0326716	0.0326716	0.0326716	0.0326716	0.0326716	0.0326716	0.0326716	0.0326716	0.746505	0.634302	0.893216	0.281853	0.551484	0.290314	0.0935689	0.289263	0.885779	0.658247	0.892604	0.26478	0.288543	0.294731	0.0292288	0.31572	0.87824	0.843083	0.892622	0.264771	0.287908	0.294646	0.0292788	0.315722	0.873099	0.710833	0.892621	0.264771	0.28819	0.294644	0.0292788	0.315722	0.871601	0.843194	0.892621	0.264771	0.288301	0.294644	0.0292788	0.315722	0.871376	0.727827	0.892621	0.264771	0.288346	0.294644	0.0292788	0.315722	0.871349	0.851936	0.892621	0.264771	0.288366	0.294644	0.0292788	0.315722	0.871346	0.758275	0.892621	0.264771	0.288374	0.294644	0.0292788	0.315722	0.871345	0.92098	0.877066	0.264771	0.288377	0.294644	0.0292788	0.315722	0.846528	0.874291	0.609556	0.256134	0.282679	0.327033	0.0315931	0.583651	0.668905	0.862781	0.05237	0.0193325	0.0445985	0.303905	0.0478183	0.571895	0.116657	0.862588	0.031781	0.0325952	0.0326811	0.265731	0.0329196	0.551178	0.0299733	0.862389	0.031873	0.0325728	0.0326623	0.298755	0.0328625	0.575118	0.0310997	0.862301	0.0318777	0.0325728	0.0326623	0.222767	0.0328624	0.5495	0.0310931	0.746971	0.0324124	0.0325728	0.00971323	0.237065	0.0643227	0.57483	0.0326314	0.545877	0.0326361	0.0326687	0.0325709	0.0352075	0.0325566	0.404107	0.0326324	0.038108	0.0326362	0.0326685	0.0325767	0.0327503	0.032698	0.233078	0.0326324	0.0325159	0.0326362	0.0326685	0.0325767	0.0327527	0.0326984	0.0240017	0.0326324	0.0325151	0.0326362	0.0326685	0.0325767	0.0327527	0.0326984	0.0325428	0.0326324	0.00415771	0.0326362	0.0326685	0.0325767	0.0327527	0.0326984	0.0326071	0.0326324	0.0323172	0.0326362	0.0326685	0.0326692	0.0327237	0.032734	0.0326072	0.0326324	0.0323296	0.0326362	0.0326685	0.0326693	0.032724	0.0327342	0.0326072	0.0326324	0.0323296	0.0326362	0.0326685	0.0326693	0.032724	0.0327342	0.0327328	0.0326324	0.0323296	0.0326362	0.0326685	0.0326693	0.032724	0.0327342	0.0327329	0.0326324	0.0323296	0.0326362	0.0326685	0.0326693	0.032724	0.0327342	0.0327329	0.0326324	0.0325907	0.0326362	0.0326685	0.0326693	0.032724	0.0327342	0.0327329	0.0326324	0.0325908	0.0326362	0.0326685	0.0326693	0.032724	0.0327342	0.0327329	0.0326324	0.0325908	0.0326362	0.0326685	0.0326693	0.032724	0.0327342	0.0327329	0.0326324	0.0325908	0.0326362	0.0326685	0.0326693	0.032724	0.0327342	0.0327329	0.0326324	0.0325908	0.0326362	0.0326685	0.0326693	0.032724	0.0327342	0.0327329	0.0326324	0.0325908	0.0326362	0.0326685	0.0326693	0.032724	0.0327342	0.0327329	0.0326324	0.0325908	0.0326362	0.0326685	0.0326693	0.032724	0.0327342	0.0327329	0.0326324	0.0325908	0.0326362	0.0326685	0.0326693	0.032724	0.0327342	0.0327329	0.0326324	0.0325908	0.0326362	0.0326685	0.0326693	0.032724	0.0327342	0.0327329	0.0326324	0.0325908	0.0326362	0.0326685	0.0326693	0.032724	0.0327342	0.0327329	0.0326324	0.0325908	0.0326362	0.0326685	0.0326693	0.032724	0.0327342	0.0327329	0.0326324	0.0325908	0.0326362	0.0326685	0.0326693	0.032724	0.0327342	0.0327329	0.0326324	0.0325908	0.0326362	0.0326685	0.0326693	0.032724	0.0327342	0.0327329	0.0326324	0.0325908	0.0326362	0.0326685	0.0326693	0.032724	0.0327342	0.0327329	0.0326324	0.0325908	0.0326362	0.0326685	0.0326693	0.032724	0.0327342	0.0327329	0	0	0	0	0	0	0	0	0.0141476	0.0141476	0.0141476	0.0141476	0.0141476	0.0141476	0.0141476	0.0141476	0.0141403	0.0141403	0.0141403	0.0141403	0.0141403	0.0141403	0.0141403	0.0141403	0.0141403	0.0141403	0.0141403	0.0141403	0.0141403	0.0141403	0.0141403	0.0141403	0.0141696	0.0141696	0.0141696	0.0141696	0.0141696	0.0141696	0.0141696	0.0141696	0.0141696	0.0141696	0.0141696	0.0141696	0.0141696	0.0141696	0.0141696	0.0141696	0.0141696	0.0141696	0.0141696	0.0141696	0.0141696	0.0141696	0.0141696	0.0141696	0.0141696	0.0141696	0.0141696	0.0141696	0.0141696	0.0141696	0.0141696	0.0141696	0.0141696	0.0141696	0.0141696	0.0141696	0.0141696	0.0141696	0.0141696	0.0141696	0.0141696	0.0141696	0.0141696	0.0141696	0.0141696	0.0141696	0.0141696	0.0141696	-0.130909	1.10574	1.30122	-0.883803	1.04726	-0.771886	0.291551	0.929086	-0.433981	0.51066	1.29811	-0.899164	0.900784	-0.783903	0.114938	1.01331	-0.470232	1.14089	1.29818	-0.899199	0.903355	-0.78396	0.114812	1.01332	-0.490368	0.184096	1.29818	-0.899199	0.90447	-0.783962	0.114812	1.01332	-0.496214	0.968451	1.29818	-0.899199	0.904905	-0.783962	0.114812	1.01332	-0.497112	0.243384	1.29818	-0.899199	0.905084	-0.783962	0.114812	1.01332	-0.497221	0.88886	1.29818	-0.899199	0.90516	-0.783962	0.114812	1.01332	-0.497233	0.214142	1.29818	-0.899199	0.905192	-0.783962	0.114812	1.01332	-0.497235	0.685942	1.24941	-0.899199	0.905206	-0.783962	0.114812	1.01332	-0.417902	-0.413457	0.430649	-0.868711	0.871778	-0.622201	0.117633	0.0145175	0.181793	-0.479838	-0.140524	0.00832877	0.11051	0.925965	0.0722978	0.0805389	0.224001	-0.477311	0.0171093	0.0147494	0.0137799	0.131986	0.014569	-0.000498772	0.0142916	-0.476818	0.0157199	0.0148204	0.0136732	0.953526	0.0145095	0.0932059	0.0123108	-0.476577	0.015715	0.0148204	0.0136731	0.106804	0.0145094	-0.00644082	0.0122815	-0.243414	0.0141561	0.0148204	0.00961826	0.426482	-0.104109	0.0921027	0.0142488	0.28283	0.0140493	0.0142798	0.0139072	0.00897755	0.0137223	-0.461547	0.0142502	0.00636989	0.0140492	0.014279	0.0139167	0.0139342	0.0139154	-0.786363	0.0142502	0.0139729	0.0140492	0.014279	0.0139168	0.0139438	0.0139159	-0.0335866	0.0142502	0.0139929	0.0140492	0.014279	0.0139168	0.0139438	0.0139159	0.0139975	0.0142502	-0.00454998	0.0140492	0.014279	0.0139168	0.0139438	0.0139159	0.0140895	0.0142502	0.0137142	0.0140492	0.014279	0.0140017	0.0142918	0.0142234	0.0140897	0.0142502	0.0137166	0.0140492	0.014279	0.0140017	0.0142924	0.0142239	0.0140897	0.0142502	0.0137166	0.0140492	0.014279	0.0140017	0.0142924	0.0142239	0.0141496	0.0142502	0.0137166	0.0140492	0.014279	0.0140017	0.0142924	0.0142239	0.0141496	0.0142502	0.0137166	0.0140492	0.014279	0.0140017	0.0142924	0.0142239	0.0141496	0.0142502	0.0141116	0.0140492	0.014279	0.0140017	0.0142924	0.0142239	0.0141496	0.0142502	0.014112	0.0140492	0.014279	0.0140017	0.0142924	0.0142239	0.0141496	0.0142502	0.014112	0.0140492	0.014279	0.0140017	0.0142924	0.0142239	0.0141496	0.0142502	0.014112	0.0140492	0.014279	0.0140017	0.0142924	0.0142239	0.0141496	0.0142502	0.014112	0.0140492	0.014279	0.0140017	0.0142924	0.0142239	0.0141496	0.0142502	0.014112	0.0140492	0.014279	0.0140017	0.0142924	0.0142239	0.0141496	0.0142502	0.014112	0.0140492	0.014279	0.0140017	0.0142924	0.0142239	0.0141496	0.0142502	0.014112	0.0140492	0.014279	0.0140017	0.0142924	0.0142239	0.0141496	0.0142502	0.014112	0.0140492	0.014279	0.0140017	0.0142924	0.0142239	0.0141496	0.0142502	0.014112	0.0140492	0.014279	0.0140017	0.0142924	0.0142239	0.0141496	0.0142502	0.014112	0.0140492	0.014279	0.0140017	0.0142924	0.0142239	0.0141496	0.0142502	0.014112	0.0140492	0.014279	0.0140017	0.0142924	0.0142239	0.0141496	0.0142502	0.014112	0.0140492	0.014279	0.0140017	0.0142924	0.0142239	0.0141496	0.0142502	0.014112	0.0140492	0.014279	0.0140017	0.0142924	0.0142239	0.0141496	0.0142502	0.014112	0.0140492	0.014279	0.0140017	0.0142924	0.0142239	0.0141496	0	0	0	0	0	0	0	0	0.00570339	0.00570339	0.00570339	0.00570339	0.00570339	0.00570339	0.00570339	0.00570339	0.00572241	0.00572241	0.00572241	0.00572241	0.00572241	0.00572241	0.00572241	0.00572241	0.00572244	0.00572244	0.00572244	0.00572244	0.00572244	0.00572244	0.00572244	0.00572244	0.00571227	0.00571227	0.00571227	0.00571227	0.00571227	0.00571227	0.00571227	0.00571227	0.00571229	0.00571229	0.00571229	0.00571229	0.00571229	0.00571229	0.00571229	0.00571229	0.00571229	0.00571229	0.00571229	0.00571229	0.00571229	0.00571229	0.00571229	0.00571229	0.00571229	0.00571229	0.00571229	0.00571229	0.00571229	0.00571229	0.00571229	0.00571229	0.00571229	0.00571229	0.00571229	0.00571229	0.00571229	0.00571229	0.00571229	0.00571229	0.00571229	0.00571229	0.00571229	0.00571229	0.00571229	0.00571229	0.00571229	0.00571229	0.648047	-0.856098	-0.818178	0.862425	-0.865562	1.02004	-0.0233824	-0.727512	1.09714	0.0275968	-0.822991	0.861434	-0.972375	1.03247	0.170989	-0.803776	1.05683	-0.652874	-0.822886	0.861383	-0.967378	1.03245	0.171153	-0.80378	1.0268	0.349288	-0.822889	0.861382	-0.965707	1.03245	0.171153	-0.80378	1.0181	-0.478819	-0.822889	0.861382	-0.965057	1.03245	0.171153	-0.80378	1.01676	0.285355	-0.822889	0.861382	-0.964789	1.03245	0.171153	-0.80378	1.0166	-0.398512	-0.822889	0.861382	-0.964676	1.03245	0.171153	-0.80378	1.01658	0.308822	-0.822889	0.861382	-0.964628	1.03245	0.171153	-0.80378	1.01658	-0.206271	-0.769595	0.861382	-0.964607	1.03245	0.171153	-0.80378	0.934278	0.915715	0.18126	0.832377	-0.944945	0.854955	0.162424	-0.053767	0.359224	0.992994	0.149974	0.000690286	-0.115622	-0.714733	-0.0426143	0.0100073	-0.180396	0.990879	0.00163689	0.00512771	0.00601431	0.105938	0.00538836	-0.105879	0.00465142	0.990388	0.0034242	0.00504747	0.00616057	-0.746533	0.00542095	0.0287347	0.00618131	0.990154	0.00343237	0.00504749	0.00616071	0.140547	0.00542101	-0.106367	0.00620294	0.731607	0.00562019	0.00504749	0.00265155	-0.476074	0.132408	0.027394	0.00561765	0.1963	0.00581935	0.00561795	0.00591152	0.0115691	0.0058554	0.397588	0.0056174	0.0157724	0.00581954	0.00561856	0.00590186	0.00582513	0.00591926	0.756664	0.00561739	0.00587008	0.00581954	0.00561856	0.00590185	0.00582605	0.00591922	0.0394989	0.00561739	0.0058456	0.00581954	0.00561856	0.00590185	0.00582604	0.00591922	0.00572611	0.00561739	0.0075797	0.00581954	0.00561856	0.00590185	0.00582604	0.00591922	0.00570568	0.00561739	0.00596919	0.00581954	0.00561856	0.00589111	0.00562791	0.00568339	0.00570555	0.00561739	0.00597911	0.00581954	0.00561856	0.00589113	0.00562763	0.00568314	0.00570555	0.00561739	0.00597914	0.00581954	0.00561856	0.00589113	0.00562763	0.00568314	0.00575024	0.00561739	0.00597914	0.00581954	0.00561856	0.00589113	0.00562763	0.00568314	0.00575034	0.00561739	0.00597914	0.00581954	0.00561856	0.00589113	0.00562763	0.00568314	0.00575034	0.00561739	0.00571073	0.00581954	0.00561856	0.00589113	0.00562763	0.00568314	0.00575034	0.00561739	0.0057103	0.00581954	0.00561856	0.00589113	0.00562763	0.00568314	0.00575034	0.00561739	0.0057103	0.00581954	0.00561856	0.00589113	0.00562763	0.00568314	0.00575034	0.00561739	0.0057103	0.00581954	0.00561856	0.00589113	0.00562763	0.00568314	0.00575034	0.00561739	0.0057103	0.00581954	0.00561856	0.00589113	0.00562763	0.00568314	0.00575034	0.00561739	0.0057103	0.00581954	0.00561856	0.00589113	0.00562763	0.00568314	0.00575034	0.00561739	0.0057103	0.00581954	0.00561856	0.00589113	0.00562763	0.00568314	0.00575034	0.00561739	0.0057103	0.00581954	0.00561856	0.00589113	0.00562763	0.00568314	0.00575034	0.00561739	0.0057103	0.00581954	0.00561856	0.00589113	0.00562763	0.00568314	0.00575034	0.00561739	0.0057103	0.00581954	0.00561856	0.00589113	0.00562763	0.00568314	0.00575034	0.00561739	0.0057103	0.00581954	0.00561856	0.00589113	0.00562763	0.00568314	0.00575034	0.00561739	0.0057103	0.00581954	0.00561856	0.00589113	0.00562763	0.00568314	0.00575034	0.00561739	0.0057103	0.00581954	0.00561856	0.00589113	0.00562763	0.00568314	0.00575034	0.00561739	0.0057103	0.00581954	0.00561856	0.00589113	0.00562763	0.00568314	0.00575034	0.00561739	0.0057103	0.00581954	0.00561856	0.00589113	0.00562763	0.00568314	0.00575034	0	0	0	0	0	0	0	0	0.0595148	0.0595148	0.0595148	0.0595148	0.0595148	0.0595148	0.0595148	0.0595148	0.0595202	0.0595202	0.0595202	0.0595202	0.0595202	0.0595202	0.0595202	0.0595202	0.0595202	0.0595202	0.0595202	0.0595202	0.0595202	0.0595202	0.0595202	0.0595202	0.0595922	0.0595922	0.0595922	0.0595922	0.0595922	0.0595922	0.0595922	0.0595922	0.0595922	0.0595922	0.0595922	0.0595922	0.0595922	0.0595922	0.0595922	0.0595922	0.0595922	0.0595922	0.0595922	0.0595922	0.0595922	0.0595922	0.0595922	0.0595922	0.0595922	0.0595922	0.0595922	0.0595922	0.0595922	0.0595922	0.0595922	0.0595922	0.0595922	0.0595922	0.0595922	0.0595922	0.0595922	0.0595922	0.0595922	0.0595922	0.0595922	0.0595922	0.0595922	0.0595922	0.0595922	0.0595922	0.0595922	0.0595922	0.746605	0.841743	1.0087	0.73437	0.797477	1.15742	0.589076	1.02407	1.29735	0.456279	0.996306	0.727726	0.669856	1.16823	0.440671	1.10454	1.17241	0.881269	0.996575	0.727594	0.682934	1.16818	0.440727	1.10454	1.09516	0.610333	0.996568	0.727592	0.687231	1.16818	0.440727	1.10454	1.07275	0.895622	0.996569	0.727592	0.688904	1.16818	0.440727	1.10454	1.0693	0.649317	0.996569	0.727592	0.689593	1.16818	0.440727	1.10454	1.06889	0.921056	0.996569	0.727592	0.689884	1.16818	0.440727	1.10454	1.06884	0.72807	0.996569	0.727592	0.690008	1.16818	0.440727	1.10454	1.06883	1.10879	0.961009	0.727592	0.690061	1.16818	0.440727	1.10454	0.992573	1.08242	0.439017	0.703839	0.654399	1.23389	0.435942	1.45477	0.506773	1.04284	0.146995	0.027324	0.107074	1.0772	0.108568	1.70623	0.274723	1.04114	0.0563042	0.0593709	0.0595738	1.02214	0.0598784	1.40115	0.0561983	1.04074	0.0570329	0.0593507	0.0595122	1.05621	0.0597879	1.75466	0.0577606	1.04055	0.0570431	0.0593508	0.0595121	0.917788	0.0597878	1.38836	0.0577407	0.807872	0.0595897	0.0593508	0.0260804	0.57856	0.13647	1.75079	0.059564	0.3467	0.059605	0.059553	0.0594215	0.0650388	0.0595042	1.06427	0.0595648	0.0672772	0.0596047	0.0595528	0.0594253	0.0597458	0.0595851	0.642564	0.0595647	0.0592766	0.0596047	0.0595528	0.0594253	0.0597405	0.0595853	0.0519078	0.0595647	0.0592905	0.0596047	0.0595528	0.0594253	0.0597405	0.0595853	0.0593702	0.0595647	0.0098117	0.0596047	0.0595528	0.0594253	0.0597405	0.0595853	0.0594292	0.0595647	0.0590516	0.0596047	0.0595528	0.0595812	0.0595755	0.059624	0.0594292	0.0595647	0.0590524	0.0596047	0.0595528	0.0595813	0.0595756	0.0596241	0.0594292	0.0595647	0.0590523	0.0596047	0.0595528	0.0595813	0.0595756	0.0596241	0.0596471	0.0595647	0.0590523	0.0596047	0.0595528	0.0595813	0.0595756	0.0596241	0.0596472	0.0595647	0.0590523	0.0596047	0.0595528	0.0595813	0.0595756	0.0596241	0.0596472	0.0595647	0.0595593	0.0596047	0.0595528	0.0595813	0.0595756	0.0596241	0.0596472	0.0595647	0.0595596	0.0596047	0.0595528	0.0595813	0.0595756	0.0596241	0.0596472	0.0595647	0.0595596	0.0596047	0.0595528	0.0595813	0.0595756	0.0596241	0.0596472	0.0595647	0.0595596	0.0596047	0.0595528	0.0595813	0.0595756	0.0596241	0.0596472	0.0595647	0.0595596	0.0596047	0.0595528	0.0595813	0.0595756	0.0596241	0.0596472	0.0595647	0.0595596	0.0596047	0.0595528	0.0595813	0.0595756	0.0596241	0.0596472	0.0595647	0.0595596	0.0596047	0.0595528	0.0595813	0.0595756	0.0596241	0.0596472	0.0595647	0.0595596	0.0596047	0.0595528	0.0595813	0.0595756	0.0596241	0.0596472	0.0595647	0.0595596	0.0596047	0.0595528	0.0595813	0.0595756	0.0596241	0.0596472	0.0595647	0.0595596	0.0596047	0.0595528	0.0595813	0.0595756	0.0596241	0.0596472	0.0595647	0.0595596	0.0596047	0.0595528	0.0595813	0.0595756	0.0596241	0.0596472	0.0595647	0.0595596	0.0596047	0.0595528	0.0595813	0.0595756	0.0596241	0.0596472	0.0595647	0.0595596	0.0596047	0.0595528	0.0595813	0.0595756	0.0596241	0.0596472	0.0595647	0.0595596	0.0596047	0.0595528	0.0595813	0.0595756	0.0596241	0.0596472	0.0595647	0.0595596	0.0596047	0.0595528	0.0595813	0.0595756	0.0596241	0.0596472	0	0	0	0	0	0	0	0	-0.0396366	-0.0396366	-0.0396366	-0.0396366	-0.0396366	-0.0396366	-0.0396366	-0.0396366	-0.0396448	-0.0396448	-0.0396448	-0.0396448	-0.0396448	-0.0396448	-0.0396448	-0.0396448	-0.0396448	-0.0396448	-0.0396448	-0.0396448	-0.0396448	-0.0396448	-0.0396448	-0.0396448	-0.0396944	-0.0396944	-0.0396944	-0.0396944	-0.0396944	-0.0396944	-0.0396944	-0.0396944	-0.0396944	-0.0396944	-0.0396944	-0.0396944	-0.0396944	-0.0396944	-0.0396944	-0.0396944	-0.0396944	-0.0396944	-0.0396944	-0.0396944	-0.0396944	-0.0396944	-0.0396944	-0.0396944	-0.0396944	-0.0396944	-0.0396944	-0.0396944	-0.0396944	-0.0396944	-0.0396944	-0.0396944	-0.0396944	-0.0396944	-0.0396944	-0.0396944	-0.0396944	-0.0396944	-0.0396944	-0.0396944	-0.0396944	-0.0396944	-0.0396944	-0.0396944	-0.0396944	-0.0396944	-0.0396944	-0.0396944	-0.511428	-1.25846	-1.70167	0.747631	-1.13042	0.234295	-0.670339	-1.14764	-0.492066	-1.06979	-1.68682	0.779634	-0.70947	0.24354	-0.535512	-1.23614	-0.342904	-1.56361	-1.68714	0.779794	-0.723765	0.243679	-0.535451	-1.23614	-0.248988	-0.792542	-1.68713	0.779797	-0.728979	0.243682	-0.535451	-1.23614	-0.221743	-1.4195	-1.68713	0.779797	-0.73101	0.243682	-0.535451	-1.23614	-0.21756	-0.839052	-1.68713	0.779797	-0.731847	0.243682	-0.535451	-1.23614	-0.217053	-1.35365	-1.68713	0.779797	-0.7322	0.243682	-0.535451	-1.23614	-0.216994	-0.810554	-1.68713	0.779797	-0.732351	0.243682	-0.535451	-1.23614	-0.216988	-1.17608	-1.64968	0.779797	-0.732415	0.243682	-0.535451	-1.23614	-0.276003	-0.267583	-1.10758	0.753036	-0.681555	0.123486	-0.528807	-0.0353656	-0.795454	-0.221948	0.0991809	-0.0186518	-0.0933848	-1.16206	-0.106271	-0.303457	-0.263315	-0.224471	-0.0404446	-0.0401722	-0.0392378	-0.515613	-0.0401225	0.0670695	-0.0386813	-0.224886	-0.0398623	-0.0402233	-0.0391941	-1.1783	-0.0400355	-0.362298	-0.0363447	-0.225093	-0.0398627	-0.0402233	-0.0391941	-0.501361	-0.0400354	0.0821791	-0.0363079	-0.384866	-0.0396012	-0.0402233	-0.0261038	-0.329533	0.0470428	-0.357611	-0.0397469	-0.805229	-0.0395832	-0.0398052	-0.0393833	-0.0363143	-0.0389189	0.421801	-0.0397497	-0.0358513	-0.0395831	-0.0398044	-0.0393905	-0.039333	-0.0394058	0.67691	-0.0397497	-0.0394639	-0.0395831	-0.0398044	-0.0393905	-0.0393538	-0.0394067	0.0190684	-0.0397497	-0.0394772	-0.0395831	-0.0398044	-0.0393905	-0.0393538	-0.0394067	-0.0393334	-0.0397497	-0.000571678	-0.0395831	-0.0398044	-0.0393905	-0.0393538	-0.0394067	-0.0395015	-0.0397497	-0.0390423	-0.0395831	-0.0398044	-0.0395634	-0.0398354	-0.0397641	-0.0395018	-0.0397497	-0.0390581	-0.0395831	-0.0398044	-0.0395635	-0.0398362	-0.0397647	-0.0395019	-0.0397497	-0.0390581	-0.0395831	-0.0398044	-0.0395635	-0.0398362	-0.0397647	-0.0396949	-0.0397497	-0.0390581	-0.0395831	-0.0398044	-0.0395635	-0.0398362	-0.0397647	-0.039695	-0.0397497	-0.0390581	-0.0395831	-0.0398044	-0.0395635	-0.0398362	-0.0397647	-0.039695	-0.0397497	-0.039579	-0.0395831	-0.0398044	-0.0395635	-0.0398362	-0.0397647	-0.039695	-0.0397497	-0.0395794	-0.0395831	-0.0398044	-0.0395635	-0.0398362	-0.0397647	-0.039695	-0.0397497	-0.0395794	-0.0395831	-0.0398044	-0.0395635	-0.0398362	-0.0397647	-0.039695	-0.0397497	-0.0395794	-0.0395831	-0.0398044	-0.0395635	-0.0398362	-0.0397647	-0.039695	-0.0397497	-0.0395794	-0.0395831	-0.0398044	-0.0395635	-0.0398362	-0.0397647	-0.039695	-0.0397497	-0.0395794	-0.0395831	-0.0398044	-0.0395635	-0.0398362	-0.0397647	-0.039695	-0.0397497	-0.0395794	-0.0395831	-0.0398044	-0.0395635	-0.0398362	-0.0397647	-0.039695	-0.0397497	-0.0395794	-0.0395831	-0.0398044	-0.0395635	-0.0398362	-0.0397647	-0.039695	-0.0397497	-0.0395794	-0.0395831	-0.0398044	-0.0395635	-0.0398362	-0.0397647	-0.039695	-0.0397497	-0.0395794	-0.0395831	-0.0398044	-0.0395635	-0.0398362	-0.0397647	-0.039695	-0.0397497	-0.0395794	-0.0395831	-0.0398044	-0.0395635	-0.0398362	-0.0397647	-0.039695	-0.0397497	-0.0395794	-0.0395831	-0.0398044	-0.0395635	-0.0398362	-0.0397647	-0.039695	-0.0397497	-0.0395794	-0.0395831	-0.0398044	-0.0395635	-0.0398362	-0.0397647	-0.039695	-0.0397497	-0.0395794	-0.0395831	-0.0398044	-0.0395635	-0.0398362	-0.0397647	-0.039695	-0.0397497	-0.0395794	-0.0395831	-0.0398044	-0.0395635	-0.0398362	-0.0397647	-0.039695	0	0	0	0	0	0	0	0	0.045572	0.045572	0.045572	0.045572	0.045572	0.045572	0.045572	0.045572	0.0455833	0.0455833	0.0455833	0.0455833	0.0455833	0.0455833	0.0455833	0.0455833	0.0455834	0.0455834	0.0455834	0.0455834	0.0455834	0.0455834	0.0455834	0.0455834	0.0456385	0.0456385	0.0456385	0.0456385	0.0456385	0.0456385	0.0456385	0.0456385	0.0456386	0.0456386	0.0456386	0.0456386	0.0456386	0.0456386	0.0456386	0.0456386	0.0456386	0.0456386	0.0456386	0.0456386	0.0456386	0.0456386	0.0456386	0.0456386	0.0456386	0.0456386	0.0456386	0.0456386	0.0456386	0.0456386	0.0456386	0.0456386	0.0456386	0.0456386	0.0456386	0.0456386	0.0456386	0.0456386	0.0456386	0.0456386	0.0456386	0.0456386	0.0456386	0.0456386	0.0456386	0.0456386	0.0456386	0.0456386	0.822949	0.656749	0.927276	0.403589	0.57778	0.734891	0.422263	0.614261	1.18704	0.670622	0.917448	0.38715	0.310939	0.741287	0.353807	0.65898	1.08952	0.86445	0.917664	0.387044	0.320522	0.741202	0.353869	0.658981	1.02746	0.756293	0.917658	0.387042	0.32397	0.741199	0.353869	0.658981	1.00946	0.875317	0.917659	0.387042	0.325313	0.741199	0.353869	0.658981	1.0067	0.774031	0.917659	0.387042	0.325867	0.741199	0.353869	0.658981	1.00636	0.89088	0.917659	0.387042	0.3261	0.741199	0.353869	0.658981	1.00632	0.814015	0.917659	0.387042	0.3262	0.741199	0.353869	0.658981	1.00632	0.989808	0.901509	0.387042	0.326242	0.741199	0.353869	0.658981	0.963073	1.00171	0.691897	0.374522	0.302381	0.766433	0.349134	0.769859	0.70409	0.98889	0.0864452	0.0220703	0.0535078	0.646703	0.0751793	0.945173	0.170647	0.988277	0.0432772	0.0455063	0.0455933	0.644284	0.0458653	0.700693	0.042888	0.988039	0.0438677	0.0454846	0.0455857	0.633259	0.0457965	0.98404	0.043674	0.98793	0.0438753	0.0454846	0.0455856	0.592941	0.0457964	0.691279	0.0436599	0.835862	0.0455055	0.0454846	0.0205716	0.279565	0.0949651	0.980964	0.0456047	0.563728	0.0456293	0.0456272	0.0455072	0.0491849	0.0454093	0.547486	0.0456059	0.0519141	0.0456292	0.0456271	0.0455102	0.0456643	0.0456224	0.343478	0.0456059	0.0454413	0.0456292	0.0456271	0.0455102	0.0456682	0.0456228	0.0331695	0.0456059	0.045444	0.0456292	0.0456271	0.0455102	0.0456683	0.0456228	0.0454224	0.0456059	0.00718202	0.0456292	0.0456271	0.0455102	0.0456683	0.0456228	0.0455038	0.0456059	0.0452051	0.0456292	0.0456271	0.0456429	0.0456645	0.0456826	0.0455038	0.0456059	0.0452158	0.0456292	0.0456271	0.0456429	0.0456648	0.0456828	0.0455039	0.0456059	0.0452158	0.0456292	0.0456271	0.0456429	0.0456648	0.0456828	0.04569	0.0456059	0.0452158	0.0456292	0.0456271	0.0456429	0.0456648	0.0456828	0.0456901	0.0456059	0.0452158	0.0456292	0.0456271	0.0456429	0.0456648	0.0456828	0.0456901	0.0456059	0.0455697	0.0456292	0.0456271	0.0456429	0.0456648	0.0456828	0.0456901	0.0456059	0.0455698	0.0456292	0.0456271	0.0456429	0.0456648	0.0456828	0.0456901	0.0456059	0.0455698	0.0456292	0.0456271	0.0456429	0.0456648	0.0456828	0.0456901	0.0456059	0.0455698	0.0456292	0.0456271	0.0456429	0.0456648	0.0456828	0.0456901	0.0456059	0.0455698	0.0456292	0.0456271	0.0456429	0.0456648	0.0456828	0.0456901	0.0456059	0.0455698	0.0456292	0.0456271	0.0456429	0.0456648	0.0456828	0.0456901	0.0456059	0.0455698	0.0456292	0.0456271	0.0456429	0.0456648	0.0456828	0.0456901	0.0456059	0.0455698	0.0456292	0.0456271	0.0456429	0.0456648	0.0456828	0.0456901	0.0456059	0.0455698	0.0456292	0.0456271	0.0456429	0.0456648	0.0456828	0.0456901	0.0456059	0.0455698	0.0456292	0.0456271	0.0456429	0.0456648	0.0456828	0.0456901	0.0456059	0.0455698	0.0456292	0.0456271	0.0456429	0.0456648	0.0456828	0.0456901	0.0456059	0.0455698	0.0456292	0.0456271	0.0456429	0.0456648	0.0456828	0.0456901	0.0456059	0.0455698	0.0456292	0.0456271	0.0456429	0.0456648	0.0456828	0.0456901	0.0456059	0.0455698	0.0456292	0.0456271	0.0456429	0.0456648	0.0456828	0.0456901	0.0456059	0.0455698	0.0456292	0.0456271	0.0456429	0.0456648	0.0456828	0.0456901	0	0	0	0	0	0	0	0	-0.0143813	-0.0143813	-0.0143813	-0.0143813	-0.0143813	-0.0143813	-0.0143813	-0.0143813	-0.0143756	-0.0143756	-0.0143756	-0.0143756	-0.0143756	-0.0143756	-0.0143756	-0.0143756	-0.0143756	-0.0143756	-0.0143756	-0.0143756	-0.0143756	-0.0143756	-0.0143756	-0.0143756	-0.0143583	-0.0143583	-0.0143583	-0.0143583	-0.0143583	-0.0143583	-0.0143583	-0.0143583	-0.0143582	-0.0143582	-0.0143582	-0.0143582	-0.0143582	-0.0143582	-0.0143582	-0.0143582	-0.0143582	-0.0143582	-0.0143582	-0.0143582	-0.0143582	-0.0143582	-0.0143582	-0.0143582	-0.0143582	-0.0143582	-0.0143582	-0.0143582	-0.0143582	-0.0143582	-0.0143582	-0.0143582	-0.0143582	-0.0143582	-0.0143582	-0.0143582	-0.0143582	-0.0143582	-0.0143582	-0.0143582	-0.0143582	-0.0143582	-0.0143582	-0.0143582	-0.0143582	-0.0143582	-0.0143582	-0.0143582	0.640728	0.0589031	0.268295	0.127844	-0.0306758	-0.81763	-0.983391	-1.1479	0.200093	0.547405	0.294848	0.1097	-0.302215	-0.816121	-0.927738	-1.22105	0.461288	0.346974	0.294282	0.109978	-0.332986	-0.816204	-0.927667	-1.22105	0.623919	0.602356	0.294297	0.109982	-0.342037	-0.816206	-0.927667	-1.22105	0.671074	0.38297	0.294296	0.109982	-0.345558	-0.816206	-0.927667	-1.22105	0.678335	0.583637	0.294296	0.109982	-0.34701	-0.816206	-0.927667	-1.22105	0.679214	0.399103	0.294296	0.109982	-0.347622	-0.816206	-0.927667	-1.22105	0.679316	0.580004	0.294296	0.109982	-0.347883	-0.816206	-0.927667	-1.22105	0.679328	0.42097	0.309058	0.109982	-0.347994	-0.816206	-0.927667	-1.22105	0.690128	0.660748	0.362027	0.105734	-0.286168	-0.847748	-0.907542	-0.270011	0.615071	0.692126	-0.0155288	0.00628339	-0.0492129	-1.19025	-0.0700499	-0.847137	-0.166917	0.692648	-0.0119771	-0.0144631	-0.014066	-0.991039	-0.0142357	-0.207065	-0.0166589	0.692443	-0.0127534	-0.014516	-0.0140458	-1.17998	-0.0142281	-0.949029	-0.0142508	0.692362	-0.0127557	-0.0145161	-0.0140458	-0.974766	-0.0142281	-0.184032	-0.0142233	0.626092	-0.0150206	-0.0145161	-0.0257838	-0.194011	0.00162258	-0.941029	-0.0144492	0.508332	-0.0144294	-0.0143669	-0.0142566	-0.0134845	-0.0140702	-0.0660152	-0.0144492	-0.00883265	-0.0144289	-0.0143666	-0.0142475	-0.014113	-0.0141245	0.0877895	-0.0144492	-0.014267	-0.0144289	-0.0143666	-0.0142475	-0.0141137	-0.0141242	0.00294339	-0.0144492	-0.0142909	-0.0144289	-0.0143666	-0.0142475	-0.0141137	-0.0141242	-0.0141858	-0.0144492	-0.00349746	-0.0144289	-0.0143666	-0.0142475	-0.0141137	-0.0141242	-0.0141901	-0.0144492	-0.014274	-0.0144289	-0.0143666	-0.0143059	-0.0142605	-0.0142606	-0.01419	-0.0144492	-0.0142527	-0.0144289	-0.0143666	-0.0143058	-0.0142603	-0.0142605	-0.01419	-0.0144492	-0.0142527	-0.0144289	-0.0143666	-0.0143058	-0.0142603	-0.0142605	-0.0142646	-0.0144492	-0.0142527	-0.0144289	-0.0143666	-0.0143058	-0.0142603	-0.0142605	-0.0142645	-0.0144492	-0.0142527	-0.0144289	-0.0143666	-0.0143058	-0.0142603	-0.0142605	-0.0142645	-0.0144492	-0.0144685	-0.0144289	-0.0143666	-0.0143058	-0.0142603	-0.0142605	-0.0142645	-0.0144492	-0.0144688	-0.0144289	-0.0143666	-0.0143058	-0.0142603	-0.0142605	-0.0142645	-0.0144492	-0.0144688	-0.0144289	-0.0143666	-0.0143058	-0.0142603	-0.0142605	-0.0142645	-0.0144492	-0.0144688	-0.0144289	-0.0143666	-0.0143058	-0.0142603	-0.0142605	-0.0142645	-0.0144492	-0.0144688	-0.0144289	-0.0143666	-0.0143058	-0.0142603	-0.0142605	-0.0142645	-0.0144492	-0.0144688	-0.0144289	-0.0143666	-0.0143058	-0.0142603	-0.0142605	-0.0142645	-0.0144492	-0.0144688	-0.0144289	-0.0143666	-0.0143058	-0.0142603	-0.0142605	-0.0142645	-0.0144492	-0.0144688	-0.0144289	-0.0143666	-0.0143058	-0.0142603	-0.0142605	-0.0142645	-0.0144492	-0.0144688	-0.0144289	-0.0143666	-0.0143058	-0.0142603	-0.0142605	-0.0142645	-0.0144492	-0.0144688	-0.0144289	-0.0143666	-0.0143058	-0.0142603	-0.0142605	-0.0142645	-0.0144492	-0.0144688	-0.0144289	-0.0143666	-0.0143058	-0.0142603	-0.0142605	-0.0142645	-0.0144492	-0.0144688	-0.0144289	-0.0143666	-0.0143058	-0.0142603	-0.0142605	-0.0142645	-0.0144492	-0.0144688	-0.0144289	-0.0143666	-0.0143058	-0.0142603	-0.0142605	-0.0142645	-0.0144492	-0.0144688	-0.0144289	-0.0143666	-0.0143058	-0.0142603	-0.0142605	-0.0142645	-0.0144492	-0.0144688	-0.0144289	-0.0143666	-0.0143058	-0.0142603	-0.0142605	-0.0142645	0	0	0	0	0	0	0	0	-0.0111672	-0.0111672	-0.0111672	-0.0111672	-0.0111672	-0.0111672	-0.0111672	-0.0111672	-0.011191	-0.011191	-0.011191	-0.011191	-0.011191	-0.011191	-0.011191	-0.011191	-0.011191	-0.011191	-0.011191	-0.011191	-0.011191	-0.011191	-0.011191	-0.011191	-0.011198	-0.011198	-0.011198	-0.011198	-0.011198	-0.011198	-0.011198	-0.011198	-0.0111981	-0.0111981	-0.0111981	-0.0111981	-0.0111981	-0.0111981	-0.0111981	-0.0111981	-0.0111981	-0.0111981	-0.0111981	-0.0111981	-0.0111981	-0.0111981	-0.0111981	-0.0111981	-0.0111981	-0.0111981	-0.0111981	-0.0111981	-0.0111981	-0.0111981	-0.0111981	-0.0111981	-0.0111981	-0.0111981	-0.0111981	-0.0111981	-0.0111981	-0.0111981	-0.0111981	-0.0111981	-0.0111981	-0.0111981	-0.0111981	-0.0111981	-0.0111981	-0.0111981	-0.0111981	-0.0111981	-0.98044	0.459866	0.206652	-0.574106	0.540524	-0.608824	0.117516	0.746293	-1.25229	-0.553556	0.208141	-0.556227	0.877913	-0.617556	-0.0604744	0.820021	-1.24396	0.0546199	0.208104	-0.556209	0.877765	-0.617463	-0.0606353	0.820025	-1.23329	-0.781143	0.208105	-0.556208	0.877176	-0.61746	-0.0606354	0.820025	-1.23019	-0.0787427	0.208105	-0.556208	0.876945	-0.61746	-0.0606354	0.820025	-1.22972	-0.724162	0.208105	-0.556208	0.87685	-0.61746	-0.0606354	0.820025	-1.22967	-0.138703	0.208105	-0.556208	0.87681	-0.61746	-0.0606354	0.820025	-1.22966	-0.729367	0.208105	-0.556208	0.876793	-0.61746	-0.0606354	0.820025	-1.22966	-0.25845	0.160089	-0.556208	0.876786	-0.61746	-0.0606354	0.820025	-1.17764	-1.13872	-0.671253	-0.53744	0.854183	-0.465786	-0.0556329	0.251674	-0.805411	-1.21352	-0.0984541	-0.00716965	0.107395	0.74515	0.0341807	0.280103	0.159774	-1.21261	-0.00831254	-0.010768	-0.0114242	0.0841906	-0.0110387	0.32	-0.00934649	-1.21224	-0.00962612	-0.0106911	-0.0115689	0.766653	-0.0110497	0.273507	-0.0106126	-1.21207	-0.00963307	-0.0106911	-0.0115691	0.0399978	-0.0110497	0.318175	-0.0106308	-1.00851	-0.0108713	-0.0106911	-0.00252296	0.47256	-0.106151	0.273911	-0.0110964	-0.624741	-0.0112434	-0.0111441	-0.0113304	-0.0156963	-0.0111465	-0.133814	-0.0110971	-0.0210127	-0.0112438	-0.0111445	-0.0113256	-0.0112371	-0.0113717	-0.488696	-0.0110971	-0.0113281	-0.0112438	-0.0111445	-0.0113256	-0.0112461	-0.011372	-0.0295092	-0.0110971	-0.0112997	-0.0112438	-0.0111445	-0.0113256	-0.0112461	-0.011372	-0.0111476	-0.0110971	-0.00605588	-0.0112438	-0.0111445	-0.0113256	-0.0112461	-0.011372	-0.0111834	-0.0110971	-0.0112888	-0.0112438	-0.0111445	-0.0113484	-0.0111954	-0.011221	-0.0111834	-0.0110971	-0.0113112	-0.0112438	-0.0111445	-0.0113485	-0.0111955	-0.011221	-0.0111834	-0.0110971	-0.0113112	-0.0112438	-0.0111445	-0.0113485	-0.0111955	-0.011221	-0.0112602	-0.0110971	-0.0113112	-0.0112438	-0.0111445	-0.0113485	-0.0111955	-0.011221	-0.0112603	-0.0110971	-0.0113112	-0.0112438	-0.0111445	-0.0113485	-0.0111955	-0.011221	-0.0112603	-0.0110971	-0.0111231	-0.0112438	-0.0111445	-0.0113485	-0.0111955	-0.011221	-0.0112603	-0.0110971	-0.0111227	-0.0112438	-0.0111445	-0.0113485	-0.0111955	-0.011221	-0.0112603	-0.0110971	-0.0111227	-0.0112438	-0.0111445	-0.0113485	-0.0111955	-0.011221	-0.0112603	-0.0110971	-0.0111227	-0.0112438	-0.0111445	-0.0113485	-0.0111955	-0.011221	-0.0112603	-0.0110971	-0.0111227	-0.0112438	-0.0111445	-0.0113485	-0.0111955	-0.011221	-0.0112603	-0.0110971	-0.0111227	-0.0112438	-0.0111445	-0.0113485	-0.0111955	-0.011221	-0.0112603	-0.0110971	-0.0111227	-0.0112438	-0.0111445	-0.0113485	-0.0111955	-0.011221	-0.0112603	-0.0110971	-0.0111227	-0.0112438	-0.0111445	-0.0113485	-0.0111955	-0.011221	-0.0112603	-0.0110971	-0.0111227	-0.0112438	-0.0111445	-0.0113485	-0.0111955	-0.011221	-0.0112603	-0.0110971	-0.0111227	-0.0112438	-0.0111445	-0.0113485	-0.0111955	-0.011221	-0.0112603	-0.0110971	-0.0111227	-0.0112438	-0.0111445	-0.0113485	-0.0111955	-0.011221	-0.0112603	-0.0110971	-0.0111227	-0.0112438	-0.0111445	-0.0113485	-0.0111955	-0.011221	-0.0112603	-0.0110971	-0.0111227	-0.0112438	-0.0111445	-0.0113485	-0.0111955	-0.011221	-0.0112603	-0.0110971	-0.0111227	-0.0112438	-0.0111445	-0.0113485	-0.0111955	-0.011221	-0.0112603	-0.0110971	-0.0111227	-0.0112438	-0.0111445	-0.0113485	-0.0111955	-0.011221	-0.0112603	0	0	0	0	0	0	0	0	0.062672	0.062672	0.062672	0.062672	0.062672	0.062672	0.062672	0.062672	0.0626804	0.0626804	0.0626804	0.0626804	0.0626804	0.0626804	0.0626804	0.0626804	0.0626804	0.0626804	0.0626804	0.0626804	0.0626804	0.0626804	0.0626804	0.0626804	0.0627571	0.0627571	0.0627571	0.0627571	0.0627571	0.0627571	0.0627571	0.0627571	0.0627571	0.0627571	0.0627571	0.0627571	0.0627571	0.0627571	0.0627571	0.0627571	0.0627571	0.0627571	0.0627571	0.0627571	0.0627571	0.0627571	0.0627571	0.0627571	0.0627571	0.0627571	0.0627571	0.0627571	0.0627571	0.0627571	0.0627571	0.0627571	0.0627571	0.0627571	0.0627571	0.0627571	0.0627571	0.0627571	0.0627571	0.0627571	0.0627571	0.0627571	0.0627571	0.0627571	0.0627571	0.0627571	0.0627571	0.0627571	0.837741	1.1263	1.43802	0.336629	1.03864	0.851571	0.700064	1.19968	1.27553	0.793766	1.42297	0.31843	0.762474	0.857178	0.538605	1.29305	1.12412	1.29163	1.4233	0.318268	0.777747	0.857085	0.538634	1.29305	1.02968	0.824294	1.42329	0.318266	0.782996	0.857083	0.538634	1.29305	1.00229	1.25541	1.42329	0.318266	0.78504	0.857083	0.538634	1.29305	0.998076	0.87036	1.42329	0.318266	0.785883	0.857083	0.538634	1.29305	0.997567	1.25398	1.42329	0.318266	0.786238	0.857083	0.538634	1.29305	0.997508	0.92318	1.42329	0.318266	0.786389	0.857083	0.538634	1.29305	0.997501	1.34384	1.38292	0.318266	0.786454	0.857083	0.538634	1.29305	0.956349	1.0234	0.795146	0.308324	0.74089	0.948117	0.532489	1.16727	0.74334	0.978073	0.0847529	0.0292446	0.115689	1.247	0.124085	1.45749	0.30931	0.977617	0.0603265	0.0627384	0.0625867	0.991644	0.0631418	1.08473	0.059545	0.977432	0.0607322	0.0627373	0.0625269	1.23553	0.0630375	1.51668	0.0600235	0.977347	0.0607407	0.0627374	0.0625268	0.904512	0.0630374	1.06932	0.0599951	0.840827	0.0626966	0.0627374	0.0302724	0.565545	0.0962256	1.51196	0.0627485	0.609671	0.0627267	0.0627646	0.0625115	0.0660644	0.062402	0.702308	0.0627502	0.0679738	0.0627265	0.0627642	0.0625172	0.0627523	0.0626551	0.285174	0.0627502	0.0624247	0.0627265	0.0627642	0.0625172	0.062756	0.0626556	0.0357923	0.0627502	0.0624393	0.0627265	0.0627642	0.0625172	0.0627561	0.0626556	0.0624461	0.0627502	0.00826143	0.0627265	0.0627642	0.0625172	0.0627561	0.0626556	0.0625571	0.0627502	0.0620861	0.0627265	0.0627642	0.0627064	0.0627976	0.0628111	0.0625572	0.0627502	0.0620938	0.0627265	0.0627642	0.0627065	0.0627981	0.0628114	0.0625572	0.0627502	0.0620937	0.0627265	0.0627642	0.0627065	0.0627981	0.0628114	0.0628055	0.0627502	0.0620937	0.0627265	0.0627642	0.0627065	0.0627981	0.0628114	0.0628056	0.0627502	0.0620937	0.0627265	0.0627642	0.0627065	0.0627981	0.0628114	0.0628056	0.0627502	0.0626832	0.0627265	0.0627642	0.0627065	0.0627981	0.0628114	0.0628056	0.0627502	0.0626835	0.0627265	0.0627642	0.0627065	0.0627981	0.0628114	0.0628056	0.0627502	0.0626835	0.0627265	0.0627642	0.0627065	0.0627981	0.0628114	0.0628056	0.0627502	0.0626835	0.0627265	0.0627642	0.0627065	0.0627981	0.0628114	0.0628056	0.0627502	0.0626835	0.0627265	0.0627642	0.0627065	0.0627981	0.0628114	0.0628056	0.0627502	0.0626835	0.0627265	0.0627642	0.0627065	0.0627981	0.0628114	0.0628056	0.0627502	0.0626835	0.0627265	0.0627642	0.0627065	0.0627981	0.0628114	0.0628056	0.0627502	0.0626835	0.0627265	0.0627642	0.0627065	0.0627981	0.0628114	0.0628056	0.0627502	0.0626835	0.0627265	0.0627642	0.0627065	0.0627981	0.0628114	0.0628056	0.0627502	0.0626835	0.0627265	0.0627642	0.0627065	0.0627981	0.0628114	0.0628056	0.0627502	0.0626835	0.0627265	0.0627642	0.0627065	0.0627981	0.0628114	0.0628056	0.0627502	0.0626835	0.0627265	0.0627642	0.0627065	0.0627981	0.0628114	0.0628056	0.0627502	0.0626835	0.0627265	0.0627642	0.0627065	0.0627981	0.0628114	0.0628056	0.0627502	0.0626835	0.0627265	0.0627642	0.0627065	0.0627981	0.0628114	0.0628056	0.0627502	0.0626835	0.0627265	0.0627642	0.0627065	0.0627981	0.0628114	0.0628056	0	0	0	0	0	0	0	0	0.0389723	0.0389723	0.0389723	0.0389723	0.0389723	0.0389723	0.0389723	0.0389723	0.0389761	0.0389761	0.0389761	0.0389761	0.0389761	0.0389761	0.0389761	0.0389761	0.0389761	0.0389761	0.0389761	0.0389761	0.0389761	0.0389761	0.0389761	0.0389761	0.0390012	0.0390012	0.0390012	0.0390012	0.0390012	0.0390012	0.0390012	0.0390012	0.0390012	0.0390012	0.0390012	0.0390012	0.0390012	0.0390012	0.0390012	0.0390012	0.0390012	0.0390012	0.0390012	0.0390012	0.0390012	0.0390012	0.0390012	0.0390012	0.0390012	0.0390012	0.0390012	0.0390012	0.0390012	0.0390012	0.0390012	0.0390012	0.0390012	0.0390012	0.0390012	0.0390012	0.0390012	0.0390012	0.0390012	0.0390012	0.0390012	0.0390012	0.0390012	0.0390012	0.0390012	0.0390012	0.0390012	0.0390012	0.110205	0.471948	0.542833	0.0487041	0.469541	0.89714	0.940231	1.20335	0.58925	0.153287	0.518662	0.0471989	0.442356	0.898566	0.852332	1.28474	0.350701	0.442623	0.519182	0.0469436	0.469006	0.898554	0.852314	1.28474	0.201266	0.13198	0.519169	0.0469402	0.477318	0.898554	0.852314	1.28474	0.157931	0.408692	0.519169	0.0469402	0.480553	0.898554	0.852314	1.28474	0.151264	0.158852	0.519169	0.0469402	0.481887	0.898554	0.852314	1.28474	0.150457	0.399126	0.519169	0.0469402	0.482449	0.898554	0.852314	1.28474	0.150362	0.17932	0.519169	0.0469402	0.482689	0.898554	0.852314	1.28474	0.150352	0.41763	0.496739	0.0469402	0.482791	0.898554	0.852314	1.28474	0.126922	0.165209	0.289123	0.0460478	0.424185	0.946032	0.836008	0.591883	0.0961541	0.133196	0.0452673	0.0103579	0.0711496	1.24982	0.0985226	1.08904	0.230682	0.132838	0.0362666	0.0390524	0.0387348	1.04636	0.0390981	0.500667	0.0388355	0.132889	0.0370221	0.0390801	0.0387137	1.2378	0.0390451	1.18265	0.0374417	0.132905	0.0370278	0.0390802	0.0387136	1.00677	0.0390451	0.478969	0.0374121	0.110938	0.0393375	0.0390802	0.0309254	0.312376	0.0455438	1.17528	0.0390466	0.0877798	0.0390281	0.039014	0.0388273	0.0399838	0.0385951	0.287283	0.0390476	0.0384833	0.0390278	0.0390137	0.0388239	0.0388135	0.0388085	0.049777	0.0390476	0.0388083	0.0390278	0.0390137	0.038824	0.0388188	0.0388087	0.0139862	0.0390476	0.0388265	0.0390278	0.0390137	0.038824	0.0388188	0.0388087	0.0387281	0.0390476	0.00625699	0.0390278	0.0390137	0.038824	0.0388188	0.0388087	0.0387964	0.0390476	0.0386315	0.0390278	0.0390137	0.0389551	0.0389705	0.0389717	0.0387964	0.0390476	0.0386258	0.0390278	0.0390137	0.0389551	0.0389707	0.0389718	0.0387964	0.0390476	0.0386258	0.0390278	0.0390137	0.0389551	0.0389707	0.0389718	0.0389699	0.0390476	0.0386258	0.0390278	0.0390137	0.0389551	0.0389707	0.0389718	0.0389699	0.0390476	0.0386258	0.0390278	0.0390137	0.0389551	0.0389707	0.0389718	0.0389699	0.0390476	0.0390191	0.0390278	0.0390137	0.0389551	0.0389707	0.0389718	0.0389699	0.0390476	0.0390195	0.0390278	0.0390137	0.0389551	0.0389707	0.0389718	0.0389699	0.0390476	0.0390195	0.0390278	0.0390137	0.0389551	0.0389707	0.0389718	0.0389699	0.0390476	0.0390195	0.0390278	0.0390137	0.0389551	0.0389707	0.0389718	0.0389699	0.0390476	0.0390195	0.0390278	0.0390137	0.0389551	0.0389707	0.0389718	0.0389699	0.0390476	0.0390195	0.0390278	0.0390137	0.0389551	0.0389707	0.0389718	0.0389699	0.0390476	0.0390195	0.0390278	0.0390137	0.0389551	0.0389707	0.0389718	0.0389699	0.0390476	0.0390195	0.0390278	0.0390137	0.0389551	0.0389707	0.0389718	0.0389699	0.0390476	0.0390195	0.0390278	0.0390137	0.0389551	0.0389707	0.0389718	0.0389699	0.0390476	0.0390195	0.0390278	0.0390137	0.0389551	0.0389707	0.0389718	0.0389699	0.0390476	0.0390195	0.0390278	0.0390137	0.0389551	0.0389707	0.0389718	0.0389699	0.0390476	0.0390195	0.0390278	0.0390137	0.0389551	0.0389707	0.0389718	0.0389699	0.0390476	0.0390195	0.0390278	0.0390137	0.0389551	0.0389707	0.0389718	0.0389699	0.0390476	0.0390195	0.0390278	0.0390137	0.0389551	0.0389707	0.0389718	0.0389699	0.0390476	0.0390195	0.0390278	0.0390137	0.0389551	0.0389707	0.0389718	0.0389699	0	0	0	0	0	0	0	0	-0.00404064	-0.00404064	-0.00404064	-0.00404064	-0.00404064	-0.00404064	-0.00404064	-0.00404064	-0.00405533	-0.00405533	-0.00405533	-0.00405533	-0.00405533	-0.00405533	-0.00405533	-0.00405533	-0.00405535	-0.00405535	-0.00405535	-0.00405535	-0.00405535	-0.00405535	-0.00405535	-0.00405535	-0.00402658	-0.00402658	-0.00402658	-0.00402658	-0.00402658	-0.00402658	-0.00402658	-0.00402658	-0.00402658	-0.00402658	-0.00402658	-0.00402658	-0.00402658	-0.00402658	-0.00402658	-0.00402658	-0.00402658	-0.00402658	-0.00402658	-0.00402658	-0.00402658	-0.00402658	-0.00402658	-0.00402658	-0.00402658	-0.00402658	-0.00402658	-0.00402658	-0.00402658	-0.00402658	-0.00402658	-0.00402658	-0.00402658	-0.00402658	-0.00402658	-0.00402658	-0.00402658	-0.00402658	-0.00402658	-0.00402658	-0.00402658	-0.00402658	-0.00402658	-0.00402658	-0.00402658	-0.00402658	-0.00402658	-0.00402658	-0.205051	1.00637	1.10924	-0.714402	0.961372	-1.26256	-0.365729	0.305556	-0.792533	0.337236	1.12493	-0.724369	0.900221	-1.27294	-0.54947	0.3564	-0.645464	0.967362	1.1246	-0.724204	0.882336	-1.27297	-0.54959	0.356404	-0.549094	0.0601831	1.12461	-0.724202	0.876972	-1.27297	-0.54959	0.356404	-0.521153	0.812585	1.12461	-0.724202	0.874885	-1.27297	-0.54959	0.356404	-0.516855	0.119334	1.12461	-0.724202	0.874025	-1.27297	-0.54959	0.356404	-0.516335	0.743194	1.12461	-0.724202	0.873662	-1.27297	-0.54959	0.356404	-0.516274	0.103053	1.12461	-0.724202	0.873507	-1.27297	-0.54959	0.356404	-0.516267	0.583121	1.07457	-0.724202	0.873441	-1.27297	-0.54959	0.356404	-0.437978	-0.424106	0.0965018	-0.699976	0.878634	-1.10409	-0.532051	0.0931055	0.0446409	-0.490003	-0.139348	0.00636929	0.104106	0.279184	0.0237582	-0.212581	0.135326	-0.487802	0.000733554	-0.00351963	-0.00419512	-0.44938	-0.00360215	0.16433	-0.00457074	-0.487459	-0.00131644	-0.00346829	-0.00433589	0.313188	-0.00364399	-0.272874	-0.00477275	-0.487287	-0.00132422	-0.00346836	-0.00433605	-0.487833	-0.0036441	0.174042	-0.00478395	-0.29079	-0.00426694	-0.00346836	-0.0111687	0.447128	-0.113153	-0.268276	-0.00398092	0.131455	-0.00416804	-0.00393982	-0.00420172	-0.00875649	-0.00406352	-0.307709	-0.00398049	-0.0102948	-0.00416803	-0.00394035	-0.00418717	-0.00401084	-0.00412403	-0.639787	-0.00398048	-0.00418083	-0.00416803	-0.00394035	-0.00418717	-0.00401194	-0.00412377	-0.0314089	-0.00398048	-0.00416668	-0.00416803	-0.00394035	-0.00418717	-0.00401192	-0.00412377	-0.00399517	-0.00398048	-0.00788229	-0.00416803	-0.00394035	-0.00418717	-0.00401192	-0.00412377	-0.0039641	-0.00398048	-0.00432303	-0.00416803	-0.00394035	-0.00418041	-0.00389331	-0.00394415	-0.00396393	-0.00398048	-0.00432145	-0.00416803	-0.00394035	-0.00418042	-0.00389292	-0.00394381	-0.00396393	-0.00398048	-0.00432147	-0.00416803	-0.00394035	-0.00418042	-0.00389292	-0.00394381	-0.00401075	-0.00398048	-0.00432147	-0.00416803	-0.00394035	-0.00418042	-0.00389292	-0.00394381	-0.00401079	-0.00398048	-0.00432147	-0.00416803	-0.00394035	-0.00418042	-0.00389292	-0.00394381	-0.00401079	-0.00398048	-0.00408757	-0.00416803	-0.00394035	-0.00418042	-0.00389292	-0.00394381	-0.00401079	-0.00398048	-0.00408727	-0.00416803	-0.00394035	-0.00418042	-0.00389292	-0.00394381	-0.00401079	-0.00398048	-0.00408727	-0.00416803	-0.00394035	-0.00418042	-0.00389292	-0.00394381	-0.00401079	-0.00398048	-0.00408727	-0.00416803	-0.00394035	-0.00418042	-0.00389292	-0.00394381	-0.00401079	-0.00398048	-0.00408727	-0.00416803	-0.00394035	-0.00418042	-0.00389292	-0.00394381	-0.00401079	-0.00398048	-0.00408727	-0.00416803	-0.00394035	-0.00418042	-0.00389292	-0.00394381	-0.00401079	-0.00398048	-0.00408727	-0.00416803	-0.00394035	-0.00418042	-0.00389292	-0.00394381	-0.00401079	-0.00398048	-0.00408727	-0.00416803	-0.00394035	-0.00418042	-0.00389292	-0.00394381	-0.00401079	-0.00398048	-0.00408727	-0.00416803	-0.00394035	-0.00418042	-0.00389292	-0.00394381	-0.00401079	-0.00398048	-0.00408727	-0.00416803	-0.00394035	-0.00418042	-0.00389292	-0.00394381	-0.00401079	-0.00398048	-0.00408727	-0.00416803	-0.00394035	-0.00418042	-0.00389292	-0.00394381	-0.00401079	-0.00398048	-0.00408727	-0.00416803	-0.00394035	-0.00418042	-0.00389292	-0.00394381	-0.00401079	-0.00398048	-0.00408727	-0.00416803	-0.00394035	-0.00418042	-0.00389292	-0.00394381	-0.00401079	-0.00398048	-0.00408727	-0.00416803	-0.00394035	-0.00418042	-0.00389292	-0.00394381	-0.00401079	-0.00398048	-0.00408727	-0.00416803	-0.00394035	-0.00418042	-0.00389292	-0.00394381	-0.00401079	0	0	0	0	0	0	0	0	-0.00457693	-0.00457693	-0.00457693	-0.00457693	-0.00457693	-0.00457693	-0.00457693	-0.00457693	-0.00458925	-0.00458925	-0.00458925	-0.00458925	-0.00458925	-0.00458925	-0.00458925	-0.00458925	-0.00458927	-0.00458927	-0.00458927	-0.00458927	-0.00458927	-0.00458927	-0.00458927	-0.00458927	-0.00460099	-0.00460099	-0.00460099	-0.00460099	-0.00460099	-0.00460099	-0.00460099	-0.00460099	-0.00460101	-0.00460101	-0.00460101	-0.00460101	-0.00460101	-0.00460101	-0.00460101	-0.00460101	-0.00460101	-0.00460101	-0.00460101	-0.00460101	-0.00460101	-0.00460101	-0.00460101	-0.00460101	-0.00460101	-0.00460101	-0.00460101	-0.00460101	-0.00460101	-0.00460101	-0.00460101	-0.00460101	-0.00460101	-0.00460101	-0.00460101	-0.00460101	-0.00460101	-0.00460101	-0.00460101	-0.00460101	-0.00460101	-0.00460101	-0.00460101	-0.00460101	-0.00460101	-0.00460101	-0.00460101	-0.00460101	-0.665668	0.223203	0.0753785	-0.470376	0.276728	-0.230395	0.316206	0.646637	-0.743454	-0.348202	0.0688943	-0.459751	0.477608	-0.237162	0.223418	0.699639	-0.810092	-0.0146035	0.0690305	-0.459818	0.485705	-0.237106	0.223312	0.699641	-0.849229	-0.516618	0.069027	-0.459819	0.487884	-0.237104	0.223311	0.699641	-0.860575	-0.102865	0.0690271	-0.459819	0.488732	-0.237104	0.223311	0.699641	-0.862326	-0.485248	0.0690271	-0.459819	0.489081	-0.237104	0.223311	0.699641	-0.862538	-0.145025	0.0690271	-0.459819	0.489229	-0.237104	0.223311	0.699641	-0.862563	-0.499546	0.0690271	-0.459819	0.489291	-0.237104	0.223311	0.699641	-0.862565	-0.24845	0.0433892	-0.459819	0.489318	-0.237104	0.223311	0.699641	-0.825685	-0.811933	-0.346408	-0.444211	0.461322	-0.154142	0.220094	0.0103486	-0.517962	-0.854781	-0.0701489	-0.00647432	0.0592705	0.65239	0.0322419	0.175848	0.112057	-0.854024	-0.00341942	-0.00429607	-0.00482999	0.232294	-0.00455138	0.020882	-0.0028057	-0.853703	-0.0039693	-0.00423842	-0.00489917	0.663889	-0.00455631	0.200406	-0.00448186	-0.853558	-0.00397314	-0.00423839	-0.00489924	0.219081	-0.0045563	0.0138402	-0.00449909	-0.695673	-0.00428082	-0.00423839	0.00526437	0.232694	-0.0715323	0.198427	-0.00452044	-0.3846	-0.00461607	-0.0045572	-0.00470088	-0.007953	-0.00472538	-0.221825	-0.00452057	-0.0119934	-0.00461632	-0.00455752	-0.00470083	-0.00474246	-0.00477371	-0.401167	-0.00452056	-0.00467032	-0.00461632	-0.00455752	-0.00470082	-0.00474357	-0.0047739	-0.02294	-0.00452056	-0.00465111	-0.00461632	-0.00455752	-0.00470082	-0.00474358	-0.0047739	-0.00463432	-0.00452056	-0.00302414	-0.00461632	-0.00455752	-0.00470082	-0.00474358	-0.0047739	-0.00463944	-0.00452056	-0.00466638	-0.00461632	-0.00455752	-0.00469697	-0.00460927	-0.00463461	-0.00463943	-0.00452056	-0.00468092	-0.00461632	-0.00455752	-0.00469701	-0.00460927	-0.00463459	-0.00463944	-0.00452056	-0.00468094	-0.00461632	-0.00455752	-0.00469701	-0.00460927	-0.00463459	-0.0046618	-0.00452056	-0.00468094	-0.00461632	-0.00455752	-0.00469701	-0.00460927	-0.00463459	-0.00466191	-0.00452056	-0.00468094	-0.00461632	-0.00455752	-0.00469701	-0.00460927	-0.00463459	-0.00466191	-0.00452056	-0.00454464	-0.00461632	-0.00455752	-0.00469701	-0.00460927	-0.00463459	-0.00466191	-0.00452056	-0.00454435	-0.00461632	-0.00455752	-0.00469701	-0.00460927	-0.00463459	-0.00466191	-0.00452056	-0.00454435	-0.00461632	-0.00455752	-0.00469701	-0.00460927	-0.00463459	-0.00466191	-0.00452056	-0.00454435	-0.00461632	-0.00455752	-0.00469701	-0.00460927	-0.00463459	-0.00466191	-0.00452056	-0.00454435	-0.00461632	-0.00455752	-0.00469701	-0.00460927	-0.00463459	-0.00466191	-0.00452056	-0.00454435	-0.00461632	-0.00455752	-0.00469701	-0.00460927	-0.00463459	-0.00466191	-0.00452056	-0.00454435	-0.00461632	-0.00455752	-0.00469701	-0.00460927	-0.00463459	-0.00466191	-0.00452056	-0.00454435	-0.00461632	-0.00455752	-0.00469701	-0.00460927	-0.00463459	-0.00466191	-0.00452056	-0.00454435	-0.00461632	-0.00455752	-0.00469701	-0.00460927	-0.00463459	-0.00466191	-0.00452056	-0.00454435	-0.00461632	-0.00455752	-0.00469701	-0.00460927	-0.00463459	-0.00466191	-0.00452056	-0.00454435	-0.00461632	-0.00455752	-0.00469701	-0.00460927	-0.00463459	-0.00466191	-0.00452056	-0.00454435	-0.00461632	-0.00455752	-0.00469701	-0.00460927	-0.00463459	-0.00466191	-0.00452056	-0.00454435	-0.00461632	-0.00455752	-0.00469701	-0.00460927	-0.00463459	-0.00466191	-0.00452056	-0.00454435	-0.00461632	-0.00455752	-0.00469701	-0.00460927	-0.00463459	-0.00466191	-0.00452056	-0.00454435	-0.00461632	-0.00455752	-0.00469701	-0.00460927	-0.00463459	-0.00466191	0	0	0	0	0	0	0	0	0.0259757	0.0259757	0.0259757	0.0259757	0.0259757	0.0259757	0.0259757	0.0259757	0.0259872	0.0259872	0.0259872	0.0259872	0.0259872	0.0259872	0.0259872	0.0259872	0.0259872	0.0259872	0.0259872	0.0259872	0.0259872	0.0259872	0.0259872	0.0259872	0.0260452	0.0260452	0.0260452	0.0260452	0.0260452	0.0260452	0.0260452	0.0260452	0.0260452	0.0260452	0.0260452	0.0260452	0.0260452	0.0260452	0.0260452	0.0260452	0.0260452	0.0260452	0.0260452	0.0260452	0.0260452	0.0260452	0.0260452	0.0260452	0.0260452	0.0260452	0.0260452	0.0260452	0.0260452	0.0260452	0.0260452	0.0260452	0.0260452	0.0260452	0.0260452	0.0260452	0.0260452	0.0260452	0.0260452	0.0260452	0.0260452	0.0260452	0.0260452	0.0260452	0.0260452	0.0260452	0.0260452	0.0260452	1.10728	0.493982	0.805044	0.60843	0.382173	0.119542	-0.44181	-0.404181	1.12202	0.806808	0.818389	0.58681	0.0323873	0.128271	-0.460103	-0.424706	1.25239	0.813402	0.818108	0.586948	0.0158786	0.128162	-0.459991	-0.424705	1.33303	0.971061	0.818116	0.58695	0.0113884	0.128159	-0.459991	-0.424705	1.35641	0.868305	0.818115	0.58695	0.00964217	0.128159	-0.459991	-0.424705	1.36001	0.971239	0.818115	0.58695	0.00892229	0.128159	-0.459991	-0.424705	1.36045	0.904102	0.818115	0.58695	0.00861867	0.128159	-0.459991	-0.424705	1.3605	1.015	0.818115	0.58695	0.00848937	0.128159	-0.459991	-0.424705	1.36051	1.04716	0.815595	0.58695	0.00843412	0.128159	-0.459991	-0.424705	1.31731	1.34074	0.66778	0.567194	0.0391865	0.120715	-0.447677	0.603704	0.923971	1.35301	0.0874454	0.0224946	0.0091283	-0.406178	0.00481075	0.292956	0.00913558	1.35233	0.0255775	0.0257743	0.0262934	-0.190615	0.0262942	0.610037	0.0219181	1.35189	0.0255789	0.0257096	0.0262945	-0.413353	0.0262473	0.242432	0.0249055	1.35169	0.0255842	0.0257095	0.0262945	-0.2326	0.0262472	0.620845	0.0249178	1.13379	0.0254655	0.0257095	-0.00432314	0.119902	0.0969684	0.246376	0.0259417	0.717503	0.0260012	0.026009	0.0260405	0.0305726	0.0262013	0.586953	0.0259423	0.0363922	0.0260015	0.0260091	0.0260493	0.0263304	0.0262484	0.510749	0.0259423	0.0259479	0.0260015	0.0260091	0.0260493	0.0263284	0.0262489	0.0370573	0.0259423	0.025933	0.0260015	0.0260091	0.0260493	0.0263284	0.0262489	0.0260378	0.0259423	0.00392524	0.0260015	0.0260091	0.0260493	0.0263284	0.0262489	0.0260775	0.0259423	0.0257966	0.0260015	0.0260091	0.0261011	0.0261152	0.0261463	0.0260775	0.0259423	0.0258177	0.0260015	0.0260091	0.0261011	0.0261155	0.0261464	0.0260776	0.0259423	0.0258177	0.0260015	0.0260091	0.0261011	0.0261155	0.0261464	0.0261615	0.0259423	0.0258177	0.0260015	0.0260091	0.0261011	0.0261155	0.0261464	0.0261617	0.0259423	0.0258177	0.0260015	0.0260091	0.0261011	0.0261155	0.0261464	0.0261617	0.0259423	0.0259248	0.0260015	0.0260091	0.0261011	0.0261155	0.0261464	0.0261617	0.0259423	0.0259246	0.0260015	0.0260091	0.0261011	0.0261155	0.0261464	0.0261617	0.0259423	0.0259246	0.0260015	0.0260091	0.0261011	0.0261155	0.0261464	0.0261617	0.0259423	0.0259246	0.0260015	0.0260091	0.0261011	0.0261155	0.0261464	0.0261617	0.0259423	0.0259246	0.0260015	0.0260091	0.0261011	0.0261155	0.0261464	0.0261617	0.0259423	0.0259246	0.0260015	0.0260091	0.0261011	0.0261155	0.0261464	0.0261617	0.0259423	0.0259246	0.0260015	0.0260091	0.0261011	0.0261155	0.0261464	0.0261617	0.0259423	0.0259246	0.0260015	0.0260091	0.0261011	0.0261155	0.0261464	0.0261617	0.0259423	0.0259246	0.0260015	0.0260091	0.0261011	0.0261155	0.0261464	0.0261617	0.0259423	0.0259246	0.0260015	0.0260091	0.0261011	0.0261155	0.0261464	0.0261617	0.0259423	0.0259246	0.0260015	0.0260091	0.0261011	0.0261155	0.0261464	0.0261617	0.0259423	0.0259246	0.0260015	0.0260091	0.0261011	0.0261155	0.0261464	0.0261617	0.0259423	0.0259246	0.0260015	0.0260091	0.0261011	0.0261155	0.0261464	0.0261617	0.0259423	0.0259246	0.0260015	0.0260091	0.0261011	0.0261155	0.0261464	0.0261617	0.0259423	0.0259246	0.0260015	0.0260091	0.0261011	0.0261155	0.0261464	0.0261617	0	0	0	0	0	0	0	0	0.0301045	0.0301045	0.0301045	0.0301045	0.0301045	0.0301045	0.0301045	0.0301045	0.0300995	0.0300995	0.0300995	0.0300995	0.0300995	0.0300995	0.0300995	0.0300995	0.0300995	0.0300995	0.0300995	0.0300995	0.0300995	0.0300995	0.0300995	0.0300995	0.0301656	0.0301656	0.0301656	0.0301656	0.0301656	0.0301656	0.0301656	0.0301656	0.0301656	0.0301656	0.0301656	0.0301656	0.0301656	0.0301656	0.0301656	0.0301656	0.0301656	0.0301656	0.0301656	0.0301656	0.0301656	0.0301656	0.0301656	0.0301656	0.0301656	0.0301656	0.0301656	0.0301656	0.0301656	0.0301656	0.0301656	0.0301656	0.0301656	0.0301656	0.0301656	0.0301656	0.0301656	0.0301656	0.0301656	0.0301656	0.0301656	0.0301656	0.0301656	0.0301656	0.0301656	0.0301656	0.0301656	0.0301656	0.605461	0.612903	0.631824	0.968974	0.592565	0.434138	-0.380651	0.0543046	0.737648	0.165373	0.646741	0.970957	0.598808	0.44715	-0.52444	0.0801628	0.879342	0.543363	0.646421	0.971115	0.58224	0.447145	-0.524374	0.0801658	0.971322	0.393856	0.64643	0.971117	0.577127	0.447145	-0.524374	0.0801658	0.997992	0.588587	0.646429	0.971117	0.575137	0.447145	-0.524374	0.0801658	1.00209	0.428292	0.646429	0.971117	0.574317	0.447145	-0.524374	0.0801658	1.00259	0.63016	0.646429	0.971117	0.573971	0.447145	-0.524374	0.0801658	1.00265	0.522322	0.646429	0.971117	0.573823	0.447145	-0.524374	0.0801658	1.00266	0.876342	0.612843	0.971117	0.57376	0.447145	-0.524374	0.0801658	0.925858	1.02414	-0.07462	0.938593	0.595762	0.513166	-0.508255	1.48835	0.277161	0.989873	0.146353	0.0227537	0.0881019	0.0719483	0.0314891	1.1997	0.126333	0.987701	0.029506	0.0298308	0.0304754	0.142901	0.030456	1.55997	0.0260119	0.987093	0.0293181	0.0297812	0.0303731	0.06009	0.0303977	1.14214	0.0300774	0.986805	0.0293239	0.0297812	0.0303729	0.0262998	0.0303976	1.57017	0.0300852	0.705744	0.0298447	0.0297812	-0.00501426	0.560668	0.120472	1.14656	0.0300887	0.101833	0.0301527	0.0300912	0.0301374	0.036176	0.0306793	1.24321	0.030088	0.0398975	0.0301527	0.0300913	0.0301477	0.0306747	0.0303899	0.84608	0.0300879	0.0299344	0.0301527	0.0300913	0.0301477	0.0306543	0.0303898	0.0535242	0.0300879	0.0299386	0.0301527	0.0300913	0.0301477	0.0306542	0.0303898	0.0302496	0.0300879	0.00476336	0.0301527	0.0300913	0.0301477	0.0306542	0.0303898	0.0302156	0.0300879	0.0298962	0.0301527	0.0300913	0.0301816	0.0301604	0.0302338	0.0302155	0.0300879	0.0298957	0.0301527	0.0300913	0.0301816	0.0301603	0.0302338	0.0302155	0.0300879	0.0298956	0.0301527	0.0300913	0.0301816	0.0301603	0.0302338	0.0302689	0.0300879	0.0298956	0.0301527	0.0300913	0.0301816	0.0301603	0.0302338	0.0302689	0.0300879	0.0298956	0.0301527	0.0300913	0.0301816	0.0301603	0.0302338	0.0302689	0.0300879	0.0301329	0.0301527	0.0300913	0.0301816	0.0301603	0.0302338	0.0302689	0.0300879	0.0301329	0.0301527	0.0300913	0.0301816	0.0301603	0.0302338	0.0302689	0.0300879	0.0301329	0.0301527	0.0300913	0.0301816	0.0301603	0.0302338	0.0302689	0.0300879	0.0301329	0.0301527	0.0300913	0.0301816	0.0301603	0.0302338	0.0302689	0.0300879	0.0301329	0.0301527	0.0300913	0.0301816	0.0301603	0.0302338	0.0302689	0.0300879	0.0301329	0.0301527	0.0300913	0.0301816	0.0301603	0.0302338	0.0302689	0.0300879	0.0301329	0.0301527	0.0300913	0.0301816	0.0301603	0.0302338	0.0302689	0.0300879	0.0301329	0.0301527	0.0300913	0.0301816	0.0301603	0.0302338	0.0302689	0.0300879	0.0301329	0.0301527	0.0300913	0.0301816	0.0301603	0.0302338	0.0302689	0.0300879	0.0301329	0.0301527	0.0300913	0.0301816	0.0301603	0.0302338	0.0302689	0.0300879	0.0301329	0.0301527	0.0300913	0.0301816	0.0301603	0.0302338	0.0302689	0.0300879	0.0301329	0.0301527	0.0300913	0.0301816	0.0301603	0.0302338	0.0302689	0.0300879	0.0301329	0.0301527	0.0300913	0.0301816	0.0301603	0.0302338	0.0302689	0.0300879	0.0301329	0.0301527	0.0300913	0.0301816	0.0301603	0.0302338	0.0302689	0.0300879	0.0301329	0.0301527	0.0300913	0.0301816	0.0301603	0.0302338	0.0302689	0	0	0	0	0	0	0	0	-0.0237105	-0.0237105	-0.0237105	-0.0237105	-0.0237105	-0.0237105	-0.0237105	-0.0237105	-0.0237074	-0.0237074	-0.0237074	-0.0237074	-0.0237074	-0.0237074	-0.0237074	-0.0237074	-0.0237074	-0.0237074	-0.0237074	-0.0237074	-0.0237074	-0.0237074	-0.0237074	-0.0237074	-0.0237582	-0.0237582	-0.0237582	-0.0237582	-0.0237582	-0.0237582	-0.0237582	-0.0237582	-0.0237582	-0.0237582	-0.0237582	-0.0237582	-0.0237582	-0.0237582	-0.0237582	-0.0237582	-0.0237582	-0.0237582	-0.0237582	-0.0237582	-0.0237582	-0.0237582	-0.0237582	-0.0237582	-0.0237582	-0.0237582	-0.0237582	-0.0237582	-0.0237582	-0.0237582	-0.0237582	-0.0237582	-0.0237582	-0.0237582	-0.0237582	-0.0237582	-0.0237582	-0.0237582	-0.0237582	-0.0237582	-0.0237582	-0.0237582	-0.0237582	-0.0237582	-0.0237582	-0.0237582	-0.0237582	-0.0237582	-0.27711	-1.28217	-1.58848	0.645264	-1.18354	0.719141	-0.123103	-0.7742	0.0176199	-0.799627	-1.59045	0.668279	-0.912103	0.727754	0.0603694	-0.850523	0.00425896	-1.43151	-1.59041	0.668262	-0.908433	0.72785	0.0604529	-0.850527	-0.00633052	-0.537798	-1.59041	0.668261	-0.907837	0.727852	0.060453	-0.850527	-0.0093924	-1.28086	-1.59041	0.668261	-0.907607	0.727852	0.060453	-0.850527	-0.00986756	-0.597068	-1.59041	0.668261	-0.907512	0.727852	0.060453	-0.850527	-0.00992514	-1.21535	-1.59041	0.668261	-0.907472	0.727852	0.060453	-0.850527	-0.00993175	-0.584988	-1.59041	0.668261	-0.907454	0.727852	0.060453	-0.850527	-0.00993252	-1.06869	-1.54074	0.668261	-0.907447	0.727852	0.060453	-0.850527	-0.0721419	-0.0861678	-0.666761	0.645547	-0.885775	0.569301	0.0529725	-0.249793	-0.517123	-0.0243647	0.106125	-0.0166473	-0.113908	-0.77051	-0.0736651	-0.198492	-0.226672	-0.0266004	-0.0265036	-0.0242313	-0.0234655	-0.061804	-0.0242478	-0.238269	-0.0223379	-0.0269199	-0.0251216	-0.0242778	-0.0233588	-0.795143	-0.0241711	-0.191908	-0.0215046	-0.027083	-0.0251187	-0.0242777	-0.0233587	-0.0202798	-0.024171	-0.236448	-0.0214801	-0.176304	-0.0235308	-0.0242777	-0.00785625	-0.472856	0.0668829	-0.192308	-0.0237983	-0.540673	-0.0236227	-0.0238535	-0.0234961	-0.020314	-0.023378	0.231077	-0.0237999	-0.0198767	-0.0236226	-0.0238528	-0.0235089	-0.0236343	-0.0235825	0.585382	-0.0237999	-0.0235254	-0.0236226	-0.0238528	-0.0235089	-0.0236428	-0.0235831	0.0193072	-0.0237999	-0.0235398	-0.0236226	-0.0238528	-0.0235089	-0.0236428	-0.0235831	-0.0235863	-0.0237999	0.00305104	-0.0236226	-0.0238528	-0.0235089	-0.0236428	-0.0235831	-0.0236914	-0.0237999	-0.023214	-0.0236226	-0.0238528	-0.023612	-0.0239047	-0.023849	-0.0236916	-0.0237999	-0.023224	-0.0236226	-0.0238528	-0.0236121	-0.0239053	-0.0238495	-0.0236916	-0.0237999	-0.023224	-0.0236226	-0.0238528	-0.0236121	-0.0239053	-0.0238495	-0.0237817	-0.0237999	-0.023224	-0.0236226	-0.0238528	-0.0236121	-0.0239053	-0.0238495	-0.0237817	-0.0237999	-0.023224	-0.0236226	-0.0238528	-0.0236121	-0.0239053	-0.0238495	-0.0237817	-0.0237999	-0.0236567	-0.0236226	-0.0238528	-0.0236121	-0.0239053	-0.0238495	-0.0237817	-0.0237999	-0.023657	-0.0236226	-0.0238528	-0.0236121	-0.0239053	-0.0238495	-0.0237817	-0.0237999	-0.023657	-0.0236226	-0.0238528	-0.0236121	-0.0239053	-0.0238495	-0.0237817	-0.0237999	-0.023657	-0.0236226	-0.0238528	-0.0236121	-0.0239053	-0.0238495	-0.0237817	-0.0237999	-0.023657	-0.0236226	-0.0238528	-0.0236121	-0.0239053	-0.0238495	-0.0237817	-0.0237999	-0.023657	-0.0236226	-0.0238528	-0.0236121	-0.0239053	-0.0238495	-0.0237817	-0.0237999	-0.023657	-0.0236226	-0.0238528	-0.0236121	-0.0239053	-0.0238495	-0.0237817	-0.0237999	-0.023657	-0.0236226	-0.0238528	-0.0236121	-0.0239053	-0.0238495	-0.0237817	-0.0237999	-0.023657	-0.0236226	-0.0238528	-0.0236121	-0.0239053	-0.0238495	-0.0237817	-0.0237999	-0.023657	-0.0236226	-0.0238528	-0.0236121	-0.0239053	-0.0238495	-0.0237817	-0.0237999	-0.023657	-0.0236226	-0.0238528	-0.0236121	-0.0239053	-0.0238495	-0.0237817	-0.0237999	-0.023657	-0.0236226	-0.0238528	-0.0236121	-0.0239053	-0.0238495	-0.0237817	-0.0237999	-0.023657	-0.0236226	-0.0238528	-0.0236121	-0.0239053	-0.0238495	-0.0237817	-0.0237999	-0.023657	-0.0236226	-0.0238528	-0.0236121	-0.0239053	-0.0238495	-0.0237817	-0.0237999	-0.023657	-0.0236226	-0.0238528	-0.0236121	-0.0239053	-0.0238495	-0.0237817	0	0	0	0	0	0	0	0	0.0211578	0.0211578	0.0211578	0.0211578	0.0211578	0.0211578	0.0211578	0.0211578	0.0211609	0.0211609	0.0211609	0.0211609	0.0211609	0.0211609	0.0211609	0.0211609	0.0211609	0.0211609	0.0211609	0.0211609	0.0211609	0.0211609	0.0211609	0.0211609	0.0212043	0.0212043	0.0212043	0.0212043	0.0212043	0.0212043	0.0212043	0.0212043	0.0212043	0.0212043	0.0212043	0.0212043	0.0212043	0.0212043	0.0212043	0.0212043	0.0212043	0.0212043	0.0212043	0.0212043	0.0212043	0.0212043	0.0212043	0.0212043	0.0212043	0.0212043	0.0212043	0.0212043	0.0212043	0.0212043	0.0212043	0.0212043	0.0212043	0.0212043	0.0212043	0.0212043	0.0212043	0.0212043	0.0212043	0.0212043	0.0212043	0.0212043	0.0212043	0.0212043	0.0212043	0.0212043	0.0212043	0.0212043	0.476071	0.931282	1.24572	-0.383845	0.829376	-0.472511	0.033604	0.407145	0.283454	0.795892	1.248	-0.407302	0.521131	-0.477395	-0.0710883	0.448815	0.302549	1.1573	1.24796	-0.407282	0.516995	-0.477497	-0.0711157	0.448817	0.315	0.639121	1.24796	-0.407281	0.516295	-0.477499	-0.0711157	0.448817	0.318603	1.06789	1.24796	-0.407281	0.516025	-0.477499	-0.0711157	0.448817	0.319163	0.67304	1.24796	-0.407281	0.515913	-0.477499	-0.0711157	0.448817	0.319231	1.02946	1.24796	-0.407281	0.515866	-0.477499	-0.0711157	0.448817	0.319238	0.664282	1.24796	-0.407281	0.515846	-0.477499	-0.0711157	0.448817	0.319239	0.939436	1.21956	-0.407281	0.515837	-0.477499	-0.0711157	0.448817	0.357921	0.359008	0.708648	-0.393426	0.505996	-0.385841	-0.0654463	0.131868	0.628619	0.327672	-0.0636318	0.0153458	0.0651397	0.402743	0.0488073	0.0612062	0.139432	0.32929	0.0228482	0.0214829	0.0210316	-0.0088356	0.0215676	0.109163	0.0195393	0.329455	0.0220055	0.0215006	0.0209798	0.418075	0.0215086	0.0534258	0.0192521	0.329544	0.0220046	0.0215006	0.0209797	-0.0314248	0.0215084	0.109018	0.0192376	0.400489	0.0209189	0.0215006	0.00591648	0.264492	-0.0294477	0.0539683	0.0212096	0.601664	0.0211025	0.0212685	0.0210273	0.0194948	0.0208962	-0.159087	0.0212111	0.0205552	0.0211026	0.021268	0.0210368	0.0211226	0.0211116	-0.356763	0.0212111	0.0210501	0.0211026	0.021268	0.0210368	0.0211315	0.0211123	-0.00867757	0.0212111	0.0210542	0.0211026	0.021268	0.0210368	0.0211316	0.0211123	0.0210605	0.0212111	-0.00120275	0.0211026	0.021268	0.0210368	0.0211316	0.0211123	0.0211535	0.0212111	0.0207891	0.0211026	0.021268	0.0211231	0.0213259	0.0212868	0.0211537	0.0212111	0.0208032	0.0211026	0.021268	0.0211232	0.0213264	0.0212872	0.0211537	0.0212111	0.0208032	0.0211026	0.021268	0.0211232	0.0213264	0.0212872	0.0212413	0.0212111	0.0208032	0.0211026	0.021268	0.0211232	0.0213264	0.0212872	0.0212414	0.0212111	0.0208032	0.0211026	0.021268	0.0211232	0.0213264	0.0212872	0.0212414	0.0212111	0.0211006	0.0211026	0.021268	0.0211232	0.0213264	0.0212872	0.0212414	0.0212111	0.0211007	0.0211026	0.021268	0.0211232	0.0213264	0.0212872	0.0212414	0.0212111	0.0211007	0.0211026	0.021268	0.0211232	0.0213264	0.0212872	0.0212414	0.0212111	0.0211007	0.0211026	0.021268	0.0211232	0.0213264	0.0212872	0.0212414	0.0212111	0.0211007	0.0211026	0.021268	0.0211232	0.0213264	0.0212872	0.0212414	0.0212111	0.0211007	0.0211026	0.021268	0.0211232	0.0213264	0.0212872	0.0212414	0.0212111	0.0211007	0.0211026	0.021268	0.0211232	0.0213264	0.0212872	0.0212414	0.0212111	0.0211007	0.0211026	0.021268	0.0211232	0.0213264	0.0212872	0.0212414	0.0212111	0.0211007	0.0211026	0.021268	0.0211232	0.0213264	0.0212872	0.0212414	0.0212111	0.0211007	0.0211026	0.021268	0.0211232	0.0213264	0.0212872	0.0212414	0.0212111	0.0211007	0.0211026	0.021268	0.0211232	0.0213264	0.0212872	0.0212414	0.0212111	0.0211007	0.0211026	0.021268	0.0211232	0.0213264	0.0212872	0.0212414	0.0212111	0.0211007	0.0211026	0.021268	0.0211232	0.0213264	0.0212872	0.0212414	0.0212111	0.0211007	0.0211026	0.021268	0.0211232	0.0213264	0.0212872	0.0212414	0.0212111	0.0211007	0.0211026	0.021268	0.0211232	0.0213264	0.0212872	0.0212414	0	0	0	0	0	0	0	0	0.0218899	0.0218899	0.0218899	0.0218899	0.0218899	0.0218899	0.0218899	0.0218899	0.0218977	0.0218977	0.0218977	0.0218977	0.0218977	0.0218977	0.0218977	0.0218977	0.0218977	0.0218977	0.0218977	0.0218977	0.0218977	0.0218977	0.0218977	0.0218977	0.0218978	0.0218978	0.0218978	0.0218978	0.0218978	0.0218978	0.0218978	0.0218978	0.0218978	0.0218978	0.0218978	0.0218978	0.0218978	0.0218978	0.0218978	0.0218978	0.0218978	0.0218978	0.0218978	0.0218978	0.0218978	0.0218978	0.0218978	0.0218978	0.0218978	0.0218978	0.0218978	0.0218978	0.0218978	0.0218978	0.0218978	0.0218978	0.0218978	0.0218978	0.0218978	0.0218978	0.0218978	0.0218978	0.0218978	0.0218978	0.0218978	0.0218978	0.0218978	0.0218978	0.0218978	0.0218978	0.0218978	0.0218978	-0.0367122	0.429833	0.628565	-0.726228	0.389778	0.204071	0.963189	1.06953	0.160607	0.410253	0.602129	-0.740209	0.210682	0.195056	0.935889	1.13482	-0.0984804	0.565685	0.6027	-0.740489	0.239095	0.194999	0.935826	1.13482	-0.262592	0.183585	0.602685	-0.740493	0.248218	0.194998	0.935825	1.13482	-0.310185	0.471482	0.602685	-0.740493	0.251769	0.194998	0.935825	1.13482	-0.317504	0.19859	0.602685	-0.740493	0.253233	0.194998	0.935825	1.13482	-0.318389	0.421439	0.602685	-0.740493	0.253851	0.194998	0.935825	1.13482	-0.318493	0.153014	0.602685	-0.740493	0.254114	0.194998	0.935825	1.13482	-0.318505	0.244777	0.593067	-0.740493	0.254226	0.194998	0.935825	1.13482	-0.272017	-0.302575	0.619569	-0.715073	0.191761	0.232796	0.91624	-0.392066	0.222405	-0.320056	-0.0832662	0.00162762	0.0304396	1.0922	0.0790827	0.128175	0.164001	-0.318246	0.0209534	0.0222672	0.0214269	0.706571	0.021968	-0.517318	0.0234569	-0.317765	0.0212604	0.0223256	0.0214503	1.09725	0.0219347	0.230958	0.0198084	-0.317538	0.0212609	0.0223257	0.0214504	0.736964	0.0219347	-0.540116	0.0197743	-0.133003	0.022206	0.0223257	0.0295566	0.0177274	-0.0507203	0.2229	0.0219799	0.306303	0.0218778	0.0219828	0.0216989	0.0182528	0.0211263	-0.609628	0.0219819	0.0154517	0.0218776	0.0219822	0.0216946	0.0214067	0.0215728	-0.639225	0.0219819	0.0218186	0.0218776	0.0219822	0.0216947	0.0214276	0.0215733	-0.025484	0.0219819	0.0218315	0.0218776	0.0219822	0.0216947	0.0214277	0.0215733	0.021568	0.0219819	0.00141088	0.0218776	0.0219822	0.0216947	0.0214277	0.0215733	0.0216863	0.0219819	0.0215802	0.0218776	0.0219822	0.0218163	0.0219361	0.0218741	0.0216864	0.0219819	0.0215834	0.0218776	0.0219822	0.0218164	0.0219366	0.0218744	0.0216865	0.0219819	0.0215834	0.0218776	0.0219822	0.0218164	0.0219366	0.0218744	0.0218301	0.0219819	0.0215834	0.0218776	0.0219822	0.0218164	0.0219366	0.0218744	0.0218301	0.0219819	0.0215834	0.0218776	0.0219822	0.0218164	0.0219366	0.0218744	0.0218301	0.0219819	0.02188	0.0218776	0.0219822	0.0218164	0.0219366	0.0218744	0.0218301	0.0219819	0.0218803	0.0218776	0.0219822	0.0218164	0.0219366	0.0218744	0.0218301	0.0219819	0.0218803	0.0218776	0.0219822	0.0218164	0.0219366	0.0218744	0.0218301	0.0219819	0.0218803	0.0218776	0.0219822	0.0218164	0.0219366	0.0218744	0.0218301	0.0219819	0.0218803	0.0218776	0.0219822	0.0218164	0.0219366	0.0218744	0.0218301	0.0219819	0.0218803	0.0218776	0.0219822	0.0218164	0.0219366	0.0218744	0.0218301	0.0219819	0.0218803	0.0218776	0.0219822	0.0218164	0.0219366	0.0218744	0.0218301	0.0219819	0.0218803	0.0218776	0.0219822	0.0218164	0.0219366	0.0218744	0.0218301	0.0219819	0.0218803	0.0218776	0.0219822	0.0218164	0.0219366	0.0218744	0.0218301	0.0219819	0.0218803	0.0218776	0.0219822	0.0218164	0.0219366	0.0218744	0.0218301	0.0219819	0.0218803	0.0218776	0.0219822	0.0218164	0.0219366	0.0218744	0.0218301	0.0219819	0.0218803	0.0218776	0.0219822	0.0218164	0.0219366	0.0218744	0.0218301	0.0219819	0.0218803	0.0218776	0.0219822	0.0218164	0.0219366	0.0218744	0.0218301	0.0219819	0.0218803	0.0218776	0.0219822	0.0218164	0.0219366	0.0218744	0.0218301	0.0219819	0.0218803	0.0218776	0.0219822	0.0218164	0.0219366	0.0218744	0.0218301	0	0	0	0	0	0	0	0	0.0439406	0.0439406	0.0439406	0.0439406	0.0439406	0.0439406	0.0439406	0.0439406	0.0439662	0.0439662	0.0439662	0.0439662	0.0439662	0.0439662	0.0439662	0.0439662	0.0439662	0.0439662	0.0439662	0.0439662	0.0439662	0.0439662	0.0439662	0.0439662	0.0439871	0.0439871	0.0439871	0.0439871	0.0439871	0.0439871	0.0439871	0.0439871	0.0439871	0.0439871	0.0439871	0.0439871	0.0439871	0.0439871	0.0439871	0.0439871	0.0439871	0.0439871	0.0439871	0.0439871	0.0439871	0.0439871	0.0439871	0.0439871	0.0439871	0.0439871	0.0439871	0.0439871	0.0439871	0.0439871	0.0439871	0.0439871	0.0439871	0.0439871	0.0439871	0.0439871	0.0439871	0.0439871	0.0439871	0.0439871	0.0439871	0.0439871	0.0439871	0.0439871	0.0439871	0.0439871	0.0439871	0.0439871	0.904381	-0.120141	0.141268	0.552689	-0.182112	1.47725	0.848375	0.450663	1.64405	0.546615	0.114523	0.537614	-0.480268	1.48634	0.94907	0.456287	1.38681	0.199658	0.115102	0.537329	-0.451938	1.48625	0.949199	0.456285	1.22035	0.737701	0.115087	0.537325	-0.442682	1.48625	0.949199	0.456285	1.17208	0.296702	0.115088	0.537325	-0.439079	1.48625	0.949199	0.456285	1.16466	0.705026	0.115088	0.537325	-0.437594	1.48625	0.949199	0.456285	1.16376	0.344153	0.115088	0.537325	-0.436968	1.48625	0.949199	0.456285	1.16366	0.724178	0.115088	0.537325	-0.436701	1.48625	0.949199	0.456285	1.16365	0.46568	0.143153	0.537325	-0.436587	1.48625	0.949199	0.456285	1.09339	1.08806	0.818673	0.519847	-0.474297	1.37718	0.926499	0.226964	0.734588	1.13167	0.132585	0.0131905	-0.0431518	0.497026	0.057641	0.724418	0.0544756	1.13044	0.0384616	0.0436319	0.0439298	0.950433	0.0438683	0.0712446	0.0426449	1.13017	0.0405404	0.0435901	0.0440562	0.464266	0.0438378	0.828613	0.0421592	1.13005	0.0405521	0.0435902	0.0440563	0.963441	0.0438378	0.0506645	0.0421479	0.933085	0.0440807	0.0435902	0.032599	-0.2007	0.137498	0.820532	0.0439437	0.57676	0.0440695	0.0439476	0.0439611	0.0488657	0.043538	0.335053	0.0439452	0.0518515	0.0440694	0.0439476	0.0439514	0.0438091	0.0439507	0.480965	0.0439452	0.0439525	0.0440694	0.0439476	0.0439514	0.0438231	0.0439512	0.0380988	0.0439452	0.0439435	0.0440694	0.0439476	0.0439514	0.0438231	0.0439512	0.043682	0.0439452	0.0115687	0.0440694	0.0439476	0.0439514	0.0438231	0.0439512	0.0437733	0.0439452	0.0437774	0.0440694	0.0439476	0.0440888	0.043939	0.0439633	0.0437733	0.0439452	0.0437905	0.0440694	0.0439476	0.0440889	0.0439392	0.0439633	0.0437733	0.0439452	0.0437906	0.0440694	0.0439476	0.0440889	0.0439392	0.0439633	0.0440007	0.0439452	0.0437906	0.0440694	0.0439476	0.0440889	0.0439392	0.0439633	0.0440008	0.0439452	0.0437906	0.0440694	0.0439476	0.0440889	0.0439392	0.0439633	0.0440008	0.0439452	0.0439516	0.0440694	0.0439476	0.0440889	0.0439392	0.0439633	0.0440008	0.0439452	0.0439516	0.0440694	0.0439476	0.0440889	0.0439392	0.0439633	0.0440008	0.0439452	0.0439516	0.0440694	0.0439476	0.0440889	0.0439392	0.0439633	0.0440008	0.0439452	0.0439516	0.0440694	0.0439476	0.0440889	0.0439392	0.0439633	0.0440008	0.0439452	0.0439516	0.0440694	0.0439476	0.0440889	0.0439392	0.0439633	0.0440008	0.0439452	0.0439516	0.0440694	0.0439476	0.0440889	0.0439392	0.0439633	0.0440008	0.0439452	0.0439516	0.0440694	0.0439476	0.0440889	0.0439392	0.0439633	0.0440008	0.0439452	0.0439516	0.0440694	0.0439476	0.0440889	0.0439392	0.0439633	0.0440008	0.0439452	0.0439516	0.0440694	0.0439476	0.0440889	0.0439392	0.0439633	0.0440008	0.0439452	0.0439516	0.0440694	0.0439476	0.0440889	0.0439392	0.0439633	0.0440008	0.0439452	0.0439516	0.0440694	0.0439476	0.0440889	0.0439392	0.0439633	0.0440008	0.0439452	0.0439516	0.0440694	0.0439476	0.0440889	0.0439392	0.0439633	0.0440008	0.0439452	0.0439516	0.0440694	0.0439476	0.0440889	0.0439392	0.0439633	0.0440008	0.0439452	0.0439516	0.0440694	0.0439476	0.0440889	0.0439392	0.0439633	0.0440008	0.0439452	0.0439516	0.0440694	0.0439476	0.0440889	0.0439392	0.0439633	0.0440008	0	0	0	0	0	0	0	0	0.00392187	0.00392187	0.00392187	0.00392187	0.00392187	0.00392187	0.00392187	0.00392187	0.00391704	0.00391704	0.00391704	0.00391704	0.00391704	0.00391704	0.00391704	0.00391704	0.00391704	0.00391704	0.00391704	0.00391704	0.00391704	0.00391704	0.00391704	0.00391704	0.00395609	0.00395609	0.00395609	0.00395609	0.00395609	0.00395609	0.00395609	0.00395609	0.00395611	0.00395611	0.00395611	0.00395611	0.00395611	0.00395611	0.00395611	0.00395611	0.00395611	0.00395611	0.00395611	0.00395611	0.00395611	0.00395611	0.00395611	0.00395611	0.00395611	0.00395611	0.00395611	0.00395611	0.00395611	0.00395611	0.00395611	0.00395611	0.00395611	0.00395611	0.00395611	0.00395611	0.00395611	0.00395611	0.00395611	0.00395611	0.00395611	0.00395611	0.00395611	0.00395611	0.00395611	0.00395611	0.00395611	0.00395611	0.417637	0.380515	0.426821	0.477989	0.346066	-0.312873	-0.707743	-0.463988	0.203646	0.206296	0.449103	0.474716	0.296676	-0.306805	-0.782632	-0.477483	0.419107	0.397495	0.448626	0.47495	0.271673	-0.306825	-0.782592	-0.477481	0.556341	0.317593	0.448638	0.474953	0.26404	-0.306825	-0.782592	-0.477481	0.596133	0.418539	0.448638	0.474953	0.26107	-0.306825	-0.782592	-0.477481	0.602256	0.335026	0.448638	0.474953	0.259845	-0.306825	-0.782592	-0.477481	0.602997	0.438876	0.448638	0.474953	0.259329	-0.306825	-0.782592	-0.477481	0.603083	0.381424	0.448638	0.474953	0.259109	-0.306825	-0.782592	-0.477481	0.603093	0.559593	0.431012	0.474953	0.259015	-0.306825	-0.782592	-0.477481	0.577336	0.620693	-0.0375235	0.458755	0.299825	-0.263934	-0.762664	0.670877	0.259457	0.606216	0.051231	0.0125736	0.0372725	-0.477689	-0.0178506	0.21956	-0.000862345	0.605447	0.00539924	0.00379687	0.00423967	-0.443976	0.00418084	0.758403	0.00106894	0.605087	0.00466225	0.0037576	0.00417034	-0.474813	0.00415668	0.133632	0.00423566	0.604923	0.00466263	0.00375754	0.00417024	-0.503507	0.0041566	0.775797	0.0042518	0.461312	0.00352117	0.00375754	-0.0175398	0.267681	0.0429463	0.140309	0.00388824	0.151092	0.00390863	0.00391961	0.00398122	0.00671588	0.00441241	0.592994	0.00388759	0.00995684	0.0039088	0.00391977	0.00399184	0.00435104	0.00416896	0.408715	0.00388758	0.00386892	0.00390881	0.00391977	0.00399181	0.00433742	0.00416894	0.0237299	0.00388758	0.00386393	0.00390881	0.00391977	0.00399181	0.00433741	0.00416894	0.00411442	0.00388758	-0.000624947	0.00390881	0.00391977	0.00399181	0.00433741	0.00416894	0.00408002	0.00388758	0.00387272	0.00390881	0.00391977	0.00396663	0.00399811	0.00403351	0.00407999	0.00388758	0.00387817	0.00390881	0.00391977	0.00396661	0.00399807	0.00403351	0.00407999	0.00388758	0.00387815	0.00390881	0.00391977	0.00396661	0.00399807	0.00403351	0.00404454	0.00388758	0.00387815	0.00390881	0.00391977	0.00396661	0.00399807	0.00403351	0.00404459	0.00388758	0.00387815	0.00390881	0.00391977	0.00396661	0.00399807	0.00403351	0.00404459	0.00388758	0.00390296	0.00390881	0.00391977	0.00396661	0.00399807	0.00403351	0.00404459	0.00388758	0.0039029	0.00390881	0.00391977	0.00396661	0.00399807	0.00403351	0.00404459	0.00388758	0.0039029	0.00390881	0.00391977	0.00396661	0.00399807	0.00403351	0.00404459	0.00388758	0.0039029	0.00390881	0.00391977	0.00396661	0.00399807	0.00403351	0.00404459	0.00388758	0.0039029	0.00390881	0.00391977	0.00396661	0.00399807	0.00403351	0.00404459	0.00388758	0.0039029	0.00390881	0.00391977	0.00396661	0.00399807	0.00403351	0.00404459	0.00388758	0.0039029	0.00390881	0.00391977	0.00396661	0.00399807	0.00403351	0.00404459	0.00388758	0.0039029	0.00390881	0.00391977	0.00396661	0.00399807	0.00403351	0.00404459	0.00388758	0.0039029	0.00390881	0.00391977	0.00396661	0.00399807	0.00403351	0.00404459	0.00388758	0.0039029	0.00390881	0.00391977	0.00396661	0.00399807	0.00403351	0.00404459	0.00388758	0.0039029	0.00390881	0.00391977	0.00396661	0.00399807	0.00403351	0.00404459	0.00388758	0.0039029	0.00390881	0.00391977	0.00396661	0.00399807	0.00403351	0.00404459	0.00388758	0.0039029	0.00390881	0.00391977	0.00396661	0.00399807	0.00403351	0.00404459	0.00388758	0.0039029	0.00390881	0.00391977	0.00396661	0.00399807	0.00403351	0.00404459	0.00388758	0.0039029	0.00390881	0.00391977	0.00396661	0.00399807	0.00403351	0.00404459	0	0	0	0	0	0	0	0	-0.0193621	-0.0193621	-0.0193621	-0.0193621	-0.0193621	-0.0193621	-0.0193621	-0.0193621	-0.0193669	-0.0193669	-0.0193669	-0.0193669	-0.0193669	-0.0193669	-0.0193669	-0.0193669	-0.0193669	-0.0193669	-0.0193669	-0.0193669	-0.0193669	-0.0193669	-0.0193669	-0.0193669	-0.0194008	-0.0194008	-0.0194008	-0.0194008	-0.0194008	-0.0194008	-0.0194008	-0.0194008	-0.0194008	-0.0194008	-0.0194008	-0.0194008	-0.0194008	-0.0194008	-0.0194008	-0.0194008	-0.0194008	-0.0194008	-0.0194008	-0.0194008	-0.0194008	-0.0194008	-0.0194008	-0.0194008	-0.0194008	-0.0194008	-0.0194008	-0.0194008	-0.0194008	-0.0194008	-0.0194008	-0.0194008	-0.0194008	-0.0194008	-0.0194008	-0.0194008	-0.0194008	-0.0194008	-0.0194008	-0.0194008	-0.0194008	-0.0194008	-0.0194008	-0.0194008	-0.0194008	-0.0194008	-0.0194008	-0.0194008	-0.39413	-0.856644	-1.17865	0.544797	-0.756639	0.463663	-0.18146	-0.49024	-0.223358	-0.790278	-1.17615	0.569085	-0.438728	0.470624	-0.0976457	-0.533199	-0.19628	-1.09973	-1.17621	0.569114	-0.439865	0.470728	-0.0976075	-0.533201	-0.179141	-0.594089	-1.1762	0.569115	-0.440811	0.47073	-0.0976074	-0.533201	-0.174163	-1.00126	-1.1762	0.569115	-0.44118	0.470731	-0.0976074	-0.533201	-0.173403	-0.623295	-1.1762	0.569115	-0.441333	0.470731	-0.0976074	-0.533201	-0.173311	-0.955461	-1.1762	0.569115	-0.441397	0.470731	-0.0976074	-0.533201	-0.1733	-0.599512	-1.1762	0.569115	-0.441424	0.470731	-0.0976074	-0.533201	-0.173299	-0.824659	-1.15262	0.569115	-0.441436	0.470731	-0.0976074	-0.533201	-0.222953	-0.209092	-0.759594	0.549783	-0.422922	0.389098	-0.0989031	0.0876648	-0.60179	-0.182291	0.0844772	-0.012312	-0.0538745	-0.486709	-0.051235	0.0641066	-0.134424	-0.184256	-0.0208822	-0.0197375	-0.0191528	-0.0547687	-0.0197185	0.132286	-0.0184325	-0.184528	-0.0201584	-0.0197652	-0.0191198	-0.502806	-0.0196654	0.0533619	-0.0173156	-0.184669	-0.0201571	-0.0197652	-0.0191197	-0.0503409	-0.0196653	0.13611	-0.0172974	-0.300927	-0.0191961	-0.0197652	-0.00954849	-0.183786	0.0454288	0.0542564	-0.0194221	-0.602532	-0.0193042	-0.0194787	-0.0192156	-0.0167687	-0.0189639	0.355318	-0.0194239	-0.0171212	-0.0193042	-0.0194782	-0.0192229	-0.019212	-0.0192539	0.496927	-0.0194239	-0.0192731	-0.0193042	-0.0194782	-0.0192229	-0.0192252	-0.0192545	0.0165996	-0.0194239	-0.0192777	-0.0193042	-0.0194782	-0.0192229	-0.0192253	-0.0192545	-0.0192171	-0.0194239	0.00141818	-0.0193042	-0.0194782	-0.0192229	-0.0192253	-0.0192545	-0.019323	-0.0194239	-0.0190025	-0.0193042	-0.0194782	-0.019315	-0.0195209	-0.019469	-0.0193232	-0.0194239	-0.0190166	-0.0193042	-0.0194782	-0.0193151	-0.0195215	-0.0194695	-0.0193232	-0.0194239	-0.0190166	-0.0193042	-0.0194782	-0.0193151	-0.0195215	-0.0194695	-0.0194177	-0.0194239	-0.0190166	-0.0193042	-0.0194782	-0.0193151	-0.0195215	-0.0194695	-0.0194177	-0.0194239	-0.0190166	-0.0193042	-0.0194782	-0.0193151	-0.0195215	-0.0194695	-0.0194177	-0.0194239	-0.019303	-0.0193042	-0.0194782	-0.0193151	-0.0195215	-0.0194695	-0.0194177	-0.0194239	-0.0193032	-0.0193042	-0.0194782	-0.0193151	-0.0195215	-0.0194695	-0.0194177	-0.0194239	-0.0193032	-0.0193042	-0.0194782	-0.0193151	-0.0195215	-0.0194695	-0.0194177	-0.0194239	-0.0193032	-0.0193042	-0.0194782	-0.0193151	-0.0195215	-0.0194695	-0.0194177	-0.0194239	-0.0193032	-0.0193042	-0.0194782	-0.0193151	-0.0195215	-0.0194695	-0.0194177	-0.0194239	-0.0193032	-0.0193042	-0.0194782	-0.0193151	-0.0195215	-0.0194695	-0.0194177	-0.0194239	-0.0193032	-0.0193042	-0.0194782	-0.0193151	-0.0195215	-0.0194695	-0.0194177	-0.0194239	-0.0193032	-0.0193042	-0.0194782	-0.0193151	-0.0195215	-0.0194695	-0.0194177	-0.0194239	-0.0193032	-0.0193042	-0.0194782	-0.0193151	-0.0195215	-0.0194695	-0.0194177	-0.0194239	-0.0193032	-0.0193042	-0.0194782	-0.0193151	-0.0195215	-0.0194695	-0.0194177	-0.0194239	-0.0193032	-0.0193042	-0.0194782	-0.0193151	-0.0195215	-0.0194695	-0.0194177	-0.0194239	-0.0193032	-0.0193042	-0.0194782	-0.0193151	-0.0195215	-0.0194695	-0.0194177	-0.0194239	-0.0193032	-0.0193042	-0.0194782	-0.0193151	-0.0195215	-0.0194695	-0.0194177	-0.0194239	-0.0193032	-0.0193042	-0.0194782	-0.0193151	-0.0195215	-0.0194695	-0.0194177	-0.0194239	-0.0193032	-0.0193042	-0.0194782	-0.0193151	-0.0195215	-0.0194695	-0.0194177	0	0	0	0	0	0	0	0	0.000551738	0.000551738	0.000551738	0.000551738	0.000551738	0.000551738	0.000551738	0.000551738	0.00056799	0.00056799	0.00056799	0.00056799	0.00056799	0.00056799	0.00056799	0.00056799	0.000568016	0.000568016	0.000568016	0.000568016	0.000568016	0.000568016	0.000568016	0.000568016	0.00054744	0.00054744	0.00054744	0.00054744	0.00054744	0.00054744	0.00054744	0.00054744	0.00054743	0.00054743	0.00054743	0.00054743	0.00054743	0.00054743	0.00054743	0.00054743	0.00054743	0.00054743	0.00054743	0.00054743	0.00054743	0.00054743	0.00054743	0.00054743	0.00054743	0.00054743	0.00054743	0.00054743	0.00054743	0.00054743	0.00054743	0.00054743	0.00054743	0.00054743	0.00054743	0.00054743	0.00054743	0.00054743	0.00054743	0.00054743	0.00054743	0.00054743	0.00054743	0.00054743	0.00054743	0.00054743	0.00054743	0.00054743	0.174461	0.0566033	0.375228	-0.942169	-0.0287442	-0.322671	0.533156	0.239191	0.116936	0.662322	0.35751	-0.967836	-0.386674	-0.334588	0.633	0.237059	-0.0530761	0.424509	0.357896	-0.968027	-0.36875	-0.334694	0.632975	0.237057	-0.16412	0.418169	0.357886	-0.968029	-0.362583	-0.334697	0.632975	0.237057	-0.196326	0.359185	0.357887	-0.968029	-0.360181	-0.334697	0.632975	0.237057	-0.201273	0.396769	0.357887	-0.968029	-0.359191	-0.334697	0.632975	0.237057	-0.201871	0.313033	0.357887	-0.968029	-0.358773	-0.334697	0.632975	0.237057	-0.201941	0.311225	0.357887	-0.968029	-0.358596	-0.334697	0.632975	0.237057	-0.201949	0.0710003	0.380256	-0.968029	-0.35852	-0.334697	0.632975	0.237057	-0.127892	-0.222219	0.88933	-0.935356	-0.390291	-0.372586	0.617073	-1.2197	0.51763	-0.19377	-0.133904	-0.00467737	-0.0560815	0.230489	0.0159852	-0.910449	-0.0209687	-0.191024	0.000702833	0.000910197	0.000163689	0.0613193	0.00051105	-1.34596	0.00240777	-0.190475	0.000900706	0.000946401	0.000266869	0.242027	0.000513544	-0.840957	-0.0013445	-0.190206	0.000898582	0.000946402	0.000267011	0.158288	0.000513552	-1.35942	-0.00136202	0.0385869	0.000586756	0.000946402	0.0165213	-0.420369	-0.0826515	-0.846338	0.000594288	0.590282	0.000507385	0.000645075	0.000454221	-0.00432083	-0.00025118	-1.13536	0.00059653	-0.00533759	0.000507495	0.000644675	0.0004493	-1.8971e-06	0.000296766	-0.841367	0.000596545	0.000650473	0.000507495	0.000644675	0.000449351	2.76454e-05	0.000297509	-0.0412654	0.000596545	0.000643384	0.000507495	0.000644675	0.000449351	2.77013e-05	0.000297505	0.000288558	0.000596545	-0.00165161	0.000507495	0.000644675	0.000449351	2.77013e-05	0.000297509	0.000415006	0.000596545	0.000442566	0.000507495	0.000644675	0.000518152	0.000632916	0.000547254	0.000415265	0.000596545	0.000460221	0.000507495	0.000644675	0.000518251	0.000633493	0.000547606	0.000415276	0.000596545	0.000460277	0.000507495	0.000644675	0.000518251	0.000633493	0.000547606	0.000496058	0.000596545	0.000460277	0.000507495	0.000644675	0.000518251	0.000633493	0.000547606	0.000496113	0.000596545	0.000460277	0.000507495	0.000644675	0.000518251	0.000633493	0.000547606	0.000496113	0.000596545	0.000478496	0.000507495	0.000644675	0.000518251	0.000633493	0.000547606	0.000496113	0.000596545	0.000478493	0.000507495	0.000644675	0.000518251	0.000633493	0.000547606	0.000496113	0.000596545	0.000478493	0.000507495	0.000644675	0.000518251	0.000633493	0.000547606	0.000496113	0.000596545	0.000478493	0.000507495	0.000644675	0.000518251	0.000633493	0.000547606	0.000496113	0.000596545	0.000478493	0.000507495	0.000644675	0.000518251	0.000633493	0.000547606	0.000496113	0.000596545	0.000478493	0.000507495	0.000644675	0.000518251	0.000633493	0.000547606	0.000496113	0.000596545	0.000478493	0.000507495	0.000644675	0.000518251	0.000633493	0.000547606	0.000496113	0.000596545	0.000478493	0.000507495	0.000644675	0.000518251	0.000633493	0.000547606	0.000496113	0.000596545	0.000478493	0.000507495	0.000644675	0.000518251	0.000633493	0.000547606	0.000496113	0.000596545	0.000478493	0.000507495	0.000644675	0.000518251	0.000633493	0.000547606	0.000496113	0.000596545	0.000478493	0.000507495	0.000644675	0.000518251	0.000633493	0.000547606	0.000496113	0.000596545	0.000478493	0.000507495	0.000644675	0.000518251	0.000633493	0.000547606	0.000496113	0.000596545	0.000478493	0.000507495	0.000644675	0.000518251	0.000633493	0.000547606	0.000496113	0.000596545	0.000478493	0.000507495	0.000644675	0.000518251	0.000633493	0.000547606	0.000496113	0.000596545	0.000478493	0.000507495	0.000644675	0.000518251	0.000633493	0.000547606	0.000496113	0	0	0	0	0	0	0	0	-0.0729006	-0.0729006	-0.0729006	-0.0729006	-0.0729006	-0.0729006	-0.0729006	-0.0729006	-0.0729175	-0.0729175	-0.0729175	-0.0729175	-0.0729175	-0.0729175	-0.0729175	-0.0729175	-0.0729175	-0.0729175	-0.0729175	-0.0729175	-0.0729175	-0.0729175	-0.0729175	-0.0729175	-0.0730115	-0.0730115	-0.0730115	-0.0730115	-0.0730115	-0.0730115	-0.0730115	-0.0730115	-0.0730115	-0.0730115	-0.0730115	-0.0730115	-0.0730115	-0.0730115	-0.0730115	-0.0730115	-0.0730115	-0.0730115	-0.0730115	-0.0730115	-0.0730115	-0.0730115	-0.0730115	-0.0730115	-0.0730115	-0.0730115	-0.0730115	-0.0730115	-0.0730115	-0.0730115	-0.0730115	-0.0730115	-0.0730115	-0.0730115	-0.0730115	-0.0730115	-0.0730115	-0.0730115	-0.0730115	-0.0730115	-0.0730115	-0.0730115	-0.0730115	-0.0730115	-0.0730115	-0.0730115	-0.0730115	-0.0730115	-1.36128	-1.12317	-1.56211	-0.690891	-0.991732	-1.09258	-0.562696	-0.919554	-1.89524	-1.1031	-1.55001	-0.664064	-0.559342	-1.10334	-0.438574	-0.990084	-1.77419	-1.45442	-1.55028	-0.663932	-0.570611	-1.1032	-0.438675	-0.990087	-1.69727	-1.24794	-1.55027	-0.66393	-0.574885	-1.1032	-0.438675	-0.990087	-1.67495	-1.47071	-1.55027	-0.66393	-0.576549	-1.1032	-0.438675	-0.990087	-1.67153	-1.28012	-1.55027	-0.66393	-0.577235	-1.1032	-0.438675	-0.990087	-1.67111	-1.49655	-1.55027	-0.66393	-0.577525	-1.1032	-0.438675	-0.990087	-1.67107	-1.34983	-1.55027	-0.66393	-0.577648	-1.1032	-0.438675	-0.990087	-1.67106	-1.6668	-1.52083	-0.66393	-0.577701	-1.1032	-0.438675	-0.990087	-1.60065	-1.66857	-1.09649	-0.642356	-0.545622	-1.15369	-0.434395	-1.32123	-1.15633	-1.64445	-0.141132	-0.037014	-0.0930121	-0.968552	-0.117638	-1.52883	-0.274709	-1.64342	-0.0695809	-0.0727917	-0.0729751	-0.950805	-0.0734143	-1.22543	-0.0682195	-1.643	-0.0703638	-0.0727529	-0.0729496	-0.948444	-0.0733005	-1.57702	-0.0699095	-1.64281	-0.0703759	-0.072753	-0.0729495	-0.859781	-0.0733004	-1.21315	-0.0698891	-1.38583	-0.072733	-0.072753	-0.0299572	-0.493771	-0.154148	-1.57318	-0.0729493	-0.920209	-0.0729865	-0.0729906	-0.0728018	-0.078918	-0.0727104	-0.946391	-0.0729512	-0.0836709	-0.0729864	-0.0729903	-0.0728083	-0.0731084	-0.0730132	-0.587475	-0.0729512	-0.0726816	-0.0729864	-0.0729903	-0.0728083	-0.0731128	-0.0730139	-0.05528	-0.0729512	-0.0726857	-0.0729864	-0.0729903	-0.0728083	-0.0731128	-0.0730139	-0.072691	-0.0729512	-0.0111305	-0.0729864	-0.0729903	-0.0728083	-0.0731128	-0.0730139	-0.0728162	-0.0729512	-0.0723032	-0.0729864	-0.0729903	-0.0730159	-0.0730619	-0.0730945	-0.0728163	-0.0729512	-0.0723209	-0.0729864	-0.0729903	-0.073016	-0.0730624	-0.0730948	-0.0728163	-0.0729512	-0.0723209	-0.0729864	-0.0729903	-0.073016	-0.0730624	-0.0730948	-0.073106	-0.0729512	-0.0723209	-0.0729864	-0.0729903	-0.073016	-0.0730624	-0.0730948	-0.0731062	-0.0729512	-0.0723209	-0.0729864	-0.0729903	-0.073016	-0.0730624	-0.0730948	-0.0731062	-0.0729512	-0.072893	-0.0729864	-0.0729903	-0.073016	-0.0730624	-0.0730948	-0.0731062	-0.0729512	-0.0728932	-0.0729864	-0.0729903	-0.073016	-0.0730624	-0.0730948	-0.0731062	-0.0729512	-0.0728932	-0.0729864	-0.0729903	-0.073016	-0.0730624	-0.0730948	-0.0731062	-0.0729512	-0.0728932	-0.0729864	-0.0729903	-0.073016	-0.0730624	-0.0730948	-0.0731062	-0.0729512	-0.0728932	-0.0729864	-0.0729903	-0.073016	-0.0730624	-0.0730948	-0.0731062	-0.0729512	-0.0728932	-0.0729864	-0.0729903	-0.073016	-0.0730624	-0.0730948	-0.0731062	-0.0729512	-0.0728932	-0.0729864	-0.0729903	-0.073016	-0.0730624	-0.0730948	-0.0731062	-0.0729512	-0.0728932	-0.0729864	-0.0729903	-0.073016	-0.0730624	-0.0730948	-0.0731062	-0.0729512	-0.0728932	-0.0729864	-0.0729903	-0.073016	-0.0730624	-0.0730948	-0.0731062	-0.0729512	-0.0728932	-0.0729864	-0.0729903	-0.073016	-0.0730624	-0.0730948	-0.0731062	-0.0729512	-0.0728932	-0.0729864	-0.0729903	-0.073016	-0.0730624	-0.0730948	-0.0731062	-0.0729512	-0.0728932	-0.0729864	-0.0729903	-0.073016	-0.0730624	-0.0730948	-0.0731062	-0.0729512	-0.0728932	-0.0729864	-0.0729903	-0.073016	-0.0730624	-0.0730948	-0.0731062	-0.0729512	-0.0728932	-0.0729864	-0.0729903	-0.073016	-0.0730624	-0.0730948	-0.0731062	-0.0729512	-0.0728932	-0.0729864	-0.0729903	-0.073016	-0.0730624	-0.0730948	-0.0731062	0	0	0	0	0	0	0	0	-0.0369222	-0.0369222	-0.0369222	-0.0369222	-0.0369222	-0.0369222	-0.0369222	-0.0369222	-0.0369232	-0.0369232	-0.0369232	-0.0369232	-0.0369232	-0.0369232	-0.0369232	-0.0369232	-0.0369232	-0.0369232	-0.0369232	-0.0369232	-0.0369232	-0.0369232	-0.0369232	-0.0369232	-0.0369502	-0.0369502	-0.0369502	-0.0369502	-0.0369502	-0.0369502	-0.0369502	-0.0369502	-0.0369502	-0.0369502	-0.0369502	-0.0369502	-0.0369502	-0.0369502	-0.0369502	-0.0369502	-0.0369502	-0.0369502	-0.0369502	-0.0369502	-0.0369502	-0.0369502	-0.0369502	-0.0369502	-0.0369502	-0.0369502	-0.0369502	-0.0369502	-0.0369502	-0.0369502	-0.0369502	-0.0369502	-0.0369502	-0.0369502	-0.0369502	-0.0369502	-0.0369502	-0.0369502	-0.0369502	-0.0369502	-0.0369502	-0.0369502	-0.0369502	-0.0369502	-0.0369502	-0.0369502	-0.0369502	-0.0369502	-0.138759	-0.181098	-0.107526	-0.632078	-0.218223	-1.24269	-0.685775	-0.878696	-0.732076	0.168647	-0.0901071	-0.64235	-0.334391	-1.25179	-0.610526	-0.938606	-0.560023	-0.0331285	-0.0904798	-0.642167	-0.35429	-1.25182	-0.610556	-0.938608	-0.452999	0.0124341	-0.0904702	-0.642165	-0.360248	-1.25182	-0.610556	-0.938608	-0.421965	-0.069929	-0.0904704	-0.642165	-0.362566	-1.25182	-0.610556	-0.938608	-0.417187	-0.00585106	-0.0904704	-0.642165	-0.363521	-1.25182	-0.610556	-0.938608	-0.416609	-0.0989124	-0.0904704	-0.642165	-0.363924	-1.25182	-0.610556	-0.938608	-0.416542	-0.0651231	-0.0904704	-0.642165	-0.364096	-1.25182	-0.610556	-0.938608	-0.416534	-0.260205	-0.0734103	-0.642165	-0.364169	-1.25182	-0.610556	-0.938608	-0.344279	-0.414548	0.0889774	-0.621163	-0.325277	-1.26813	-0.598904	-1.03249	0.0835	-0.391153	-0.133216	-0.0108302	-0.0613874	-0.929903	-0.0758117	-1.40695	-0.181731	-0.389151	-0.0332711	-0.0367109	-0.036923	-1.00573	-0.0369622	-0.985462	-0.0359513	-0.388865	-0.034361	-0.0367049	-0.0368965	-0.905882	-0.0369215	-1.47401	-0.0364447	-0.388718	-0.0343691	-0.036705	-0.0368965	-0.938154	-0.0369215	-0.969828	-0.0364288	-0.216714	-0.0372599	-0.036705	-0.0233261	-0.346917	-0.106878	-1.46873	-0.0369548	0.152915	-0.0370222	-0.036899	-0.0368752	-0.0411961	-0.0369296	-0.823147	-0.0369548	-0.0409675	-0.0370219	-0.036899	-0.0368712	-0.0370175	-0.036915	-0.56868	-0.0369548	-0.0367686	-0.0370219	-0.036899	-0.0368711	-0.0370105	-0.0369148	-0.0388521	-0.0369548	-0.0367833	-0.0370219	-0.036899	-0.0368711	-0.0370104	-0.0369148	-0.0368037	-0.0369548	-0.00837244	-0.0370219	-0.036899	-0.0368711	-0.0370104	-0.0369148	-0.036808	-0.0369548	-0.0367213	-0.0370219	-0.036899	-0.0369614	-0.0368598	-0.0369096	-0.0368079	-0.0369548	-0.0367099	-0.0370219	-0.036899	-0.0369614	-0.0368596	-0.0369095	-0.0368079	-0.0369548	-0.0367099	-0.0370219	-0.036899	-0.0369614	-0.0368596	-0.0369095	-0.0369458	-0.0369548	-0.0367099	-0.0370219	-0.036899	-0.0369614	-0.0368596	-0.0369095	-0.0369458	-0.0369548	-0.0367099	-0.0370219	-0.036899	-0.0369614	-0.0368596	-0.0369095	-0.0369458	-0.0369548	-0.0370022	-0.0370219	-0.036899	-0.0369614	-0.0368596	-0.0369095	-0.0369458	-0.0369548	-0.0370024	-0.0370219	-0.036899	-0.0369614	-0.0368596	-0.0369095	-0.0369458	-0.0369548	-0.0370024	-0.0370219	-0.036899	-0.0369614	-0.0368596	-0.0369095	-0.0369458	-0.0369548	-0.0370024	-0.0370219	-0.036899	-0.0369614	-0.0368596	-0.0369095	-0.0369458	-0.0369548	-0.0370024	-0.0370219	-0.036899	-0.0369614	-0.0368596	-0.0369095	-0.0369458	-0.0369548	-0.0370024	-0.0370219	-0.036899	-0.0369614	-0.0368596	-0.0369095	-0.0369458	-0.0369548	-0.0370024	-0.0370219	-0.036899	-0.0369614	-0.0368596	-0.0369095	-0.0369458	-0.0369548	-0.0370024	-0.0370219	-0.036899	-0.0369614	-0.0368596	-0.0369095	-0.0369458	-0.0369548	-0.0370024	-0.0370219	-0.036899	-0.0369614	-0.0368596	-0.0369095	-0.0369458	-0.0369548	-0.0370024	-0.0370219	-0.036899	-0.0369614	-0.0368596	-0.0369095	-0.0369458	-0.0369548	-0.0370024	-0.0370219	-0.036899	-0.0369614	-0.0368596	-0.0369095	-0.0369458	-0.0369548	-0.0370024	-0.0370219	-0.036899	-0.0369614	-0.0368596	-0.0369095	-0.0369458	-0.0369548	-0.0370024	-0.0370219	-0.036899	-0.0369614	-0.0368596	-0.0369095	-0.0369458	-0.0369548	-0.0370024	-0.0370219	-0.036899	-0.0369614	-0.0368596	-0.0369095	-0.0369458	-0.0369548	-0.0370024	-0.0370219	-0.036899	-0.0369614	-0.0368596	-0.0369095	-0.0369458	0	0	0	0	0	0	0	0	0.0645051	0.0645051	0.0645051	0.0645051	0.0645051	0.0645051	0.0645051	0.0645051	0.0645321	0.0645321	0.0645321	0.0645321	0.0645321	0.0645321	0.0645321	0.0645321	0.0645321	0.0645321	0.0645321	0.0645321	0.0645321	0.0645321	0.0645321	0.0645321	0.064583	0.064583	0.064583	0.064583	0.064583	0.064583	0.064583	0.064583	0.0645831	0.0645831	0.0645831	0.0645831	0.0645831	0.0645831	0.0645831	0.0645831	0.0645831	0.0645831	0.0645831	0.0645831	0.0645831	0.0645831	0.0645831	0.0645831	0.0645831	0.0645831	0.0645831	0.0645831	0.0645831	0.0645831	0.0645831	0.0645831	0.0645831	0.0645831	0.0645831	0.0645831	0.0645831	0.0645831	0.0645831	0.0645831	0.0645831	0.0645831	0.0645831	0.0645831	0.0645831	0.0645831	0.0645831	0.0645831	1.21744	0.270693	0.619019	0.779892	0.181617	1.74548	0.961112	0.760197	2.08178	0.785884	0.590955	0.760105	-0.190904	1.7579	0.99798	0.793461	1.8099	0.626196	0.591565	0.759806	-0.161501	1.75779	0.998126	0.793461	1.63486	1.01739	0.591549	0.759802	-0.15177	1.75778	0.998127	0.793461	1.5841	0.719858	0.591549	0.759802	-0.147981	1.75778	0.998127	0.793461	1.5763	1.00196	0.591549	0.759802	-0.146419	1.75778	0.998127	0.793461	1.57536	0.772787	0.591549	0.759802	-0.145761	1.75778	0.998127	0.793461	1.57525	1.04858	0.591549	0.759802	-0.14548	1.75778	0.998127	0.793461	1.57523	0.953192	0.603988	0.759802	-0.14536	1.75778	0.998127	0.793461	1.48358	1.50996	1.01926	0.735052	-0.190965	1.68291	0.976543	0.747883	0.976031	1.53664	0.175132	0.0242691	9.45609e-05	0.820835	0.0939599	1.26988	0.152654	1.53498	0.0583856	0.0641758	0.0645292	1.21563	0.0646114	0.582414	0.0617632	1.53458	0.0605201	0.0641261	0.0646243	0.783679	0.064545	1.37946	0.062027	1.53438	0.0605348	0.0641262	0.0646244	1.18869	0.0645449	0.559648	0.0620096	1.26101	0.0646046	0.0641262	0.0393784	0.0299864	0.179577	1.37092	0.0645253	0.75695	0.0646539	0.064535	0.064489	0.0711872	0.0641202	0.698416	0.0645272	0.0752601	0.0646538	0.0645349	0.0644825	0.0644817	0.0645552	0.676701	0.0645272	0.0644278	0.0646538	0.0645349	0.0644825	0.0644936	0.0645557	0.0551324	0.0645272	0.0644231	0.0646538	0.0645349	0.0644825	0.0644937	0.0645557	0.0642115	0.0645272	0.0143303	0.0646538	0.0645349	0.0644825	0.0644937	0.0645557	0.0643268	0.0645272	0.0641579	0.0646538	0.0645349	0.0646735	0.0645467	0.064585	0.0643269	0.0645272	0.0641732	0.0646538	0.0645349	0.0646736	0.064547	0.0645851	0.0643269	0.0645272	0.0641733	0.0646538	0.0645349	0.0646736	0.064547	0.0645851	0.0646256	0.0645272	0.0641733	0.0646538	0.0645349	0.0646736	0.064547	0.0645851	0.0646258	0.0645272	0.0641733	0.0646538	0.0645349	0.0646736	0.064547	0.0645851	0.0646258	0.0645272	0.0645219	0.0646538	0.0645349	0.0646736	0.064547	0.0645851	0.0646258	0.0645272	0.0645219	0.0646538	0.0645349	0.0646736	0.064547	0.0645851	0.0646258	0.0645272	0.0645219	0.0646538	0.0645349	0.0646736	0.064547	0.0645851	0.0646258	0.0645272	0.0645219	0.0646538	0.0645349	0.0646736	0.064547	0.0645851	0.0646258	0.0645272	0.0645219	0.0646538	0.0645349	0.0646736	0.064547	0.0645851	0.0646258	0.0645272	0.0645219	0.0646538	0.0645349	0.0646736	0.064547	0.0645851	0.0646258	0.0645272	0.0645219	0.0646538	0.0645349	0.0646736	0.064547	0.0645851	0.0646258	0.0645272	0.0645219	0.0646538	0.0645349	0.0646736	0.064547	0.0645851	0.0646258	0.0645272	0.0645219	0.0646538	0.0645349	0.0646736	0.064547	0.0645851	0.0646258	0.0645272	0.0645219	0.0646538	0.0645349	0.0646736	0.064547	0.0645851	0.0646258	0.0645272	0.0645219	0.0646538	0.0645349	0.0646736	0.064547	0.0645851	0.0646258	0.0645272	0.0645219	0.0646538	0.0645349	0.0646736	0.064547	0.0645851	0.0646258	0.0645272	0.0645219	0.0646538	0.0645349	0.0646736	0.064547	0.0645851	0.0646258	0.0645272	0.0645219	0.0646538	0.0645349	0.0646736	0.064547	0.0645851	0.0646258	0.0645272	0.0645219	0.0646538	0.0645349	0.0646736	0.064547	0.0645851	0.0646258	0	0	0	0	0	0	0	0	0.00758732	0.00758732	0.00758732	0.00758732	0.00758732	0.00758732	0.00758732	0.00758732	0.00759189	0.00759189	0.00759189	0.00759189	0.00759189	0.00759189	0.00759189	0.00759189	0.00759189	0.00759189	0.00759189	0.00759189	0.00759189	0.00759189	0.00759189	0.00759189	0.00759565	0.00759565	0.00759565	0.00759565	0.00759565	0.00759565	0.00759565	0.00759565	0.00759566	0.00759566	0.00759566	0.00759566	0.00759566	0.00759566	0.00759566	0.00759566	0.00759566	0.00759566	0.00759566	0.00759566	0.00759566	0.00759566	0.00759566	0.00759566	0.00759566	0.00759566	0.00759566	0.00759566	0.00759566	0.00759566	0.00759566	0.00759566	0.00759566	0.00759566	0.00759566	0.00759566	0.00759566	0.00759566	0.00759566	0.00759566	0.00759566	0.00759566	0.00759566	0.00759566	0.00759566	0.00759566	0.00759566	0.00759566	0.236595	-0.304857	-0.355377	0.58034	-0.2885	0.624771	0.00213431	-0.18454	0.50412	-0.126487	-0.356757	0.585839	-0.250965	0.632851	0.0471975	-0.204028	0.492364	-0.312512	-0.356728	0.585825	-0.249185	0.632867	0.0472682	-0.204029	0.484084	0.0598046	-0.356729	0.585824	-0.248722	0.632867	0.0472683	-0.204029	0.481684	-0.230228	-0.356729	0.585824	-0.248542	0.632867	0.0472683	-0.204029	0.481315	0.0420653	-0.356729	0.585824	-0.248468	0.632867	0.0472683	-0.204029	0.48127	-0.187737	-0.356729	0.585824	-0.248437	0.632867	0.0472683	-0.204029	0.481265	0.0743497	-0.356729	0.585824	-0.248423	0.632867	0.0472683	-0.204029	0.481264	-0.0498803	-0.342986	0.585824	-0.248418	0.632867	0.0472683	-0.204029	0.426818	0.446365	-0.0954665	0.566178	-0.241358	0.574814	0.044961	0.341779	0.0359854	0.46719	0.0992761	0.00269552	-0.0248943	-0.170614	-0.00748606	0.36864	-0.0373607	0.465626	0.00548399	0.00727757	0.00777105	0.179133	0.00748179	0.336617	0.00672557	0.465305	0.00628657	0.00724018	0.00780469	-0.188154	0.00748753	0.37381	0.00801778	0.465148	0.00629122	0.0072402	0.00780472	0.165566	0.00748756	0.336404	0.00802656	0.302863	0.00759972	0.0072402	0.00165903	-0.0561448	0.08002	0.373438	0.00755257	-0.0483826	0.00765351	0.0075358	0.00767545	0.01127	0.0077826	0.466395	0.00755209	0.0130003	0.00765352	0.0075361	0.00767205	0.00774202	0.00771132	0.513755	0.00755208	0.00761044	0.00765352	0.0075361	0.00767204	0.00773629	0.00771116	0.0277446	0.00755208	0.0076046	0.00765352	0.0075361	0.00767204	0.00773627	0.00771116	0.00762308	0.00755208	0.0043907	0.00765352	0.0075361	0.00767204	0.00773627	0.00771116	0.00759454	0.00755208	0.00767597	0.00765352	0.0075361	0.00766978	0.0075359	0.00757886	0.00759443	0.00755208	0.00767503	0.00765352	0.0075361	0.00766977	0.00753568	0.00757869	0.00759443	0.00755208	0.00767502	0.00765352	0.0075361	0.00766977	0.00753568	0.00757869	0.00761817	0.00755208	0.00767502	0.00765352	0.0075361	0.00766977	0.00753568	0.00757869	0.0076182	0.00755208	0.00767502	0.00765352	0.0075361	0.00766977	0.00753568	0.00757869	0.0076182	0.00755208	0.0076144	0.00765352	0.0075361	0.00766977	0.00753568	0.00757869	0.0076182	0.00755208	0.00761427	0.00765352	0.0075361	0.00766977	0.00753568	0.00757869	0.0076182	0.00755208	0.00761427	0.00765352	0.0075361	0.00766977	0.00753568	0.00757869	0.0076182	0.00755208	0.00761427	0.00765352	0.0075361	0.00766977	0.00753568	0.00757869	0.0076182	0.00755208	0.00761427	0.00765352	0.0075361	0.00766977	0.00753568	0.00757869	0.0076182	0.00755208	0.00761427	0.00765352	0.0075361	0.00766977	0.00753568	0.00757869	0.0076182	0.00755208	0.00761427	0.00765352	0.0075361	0.00766977	0.00753568	0.00757869	0.0076182	0.00755208	0.00761427	0.00765352	0.0075361	0.00766977	0.00753568	0.00757869	0.0076182	0.00755208	0.00761427	0.00765352	0.0075361	0.00766977	0.00753568	0.00757869	0.0076182	0.00755208	0.00761427	0.00765352	0.0075361	0.00766977	0.00753568	0.00757869	0.0076182	0.00755208	0.00761427	0.00765352	0.0075361	0.00766977	0.00753568	0.00757869	0.0076182	0.00755208	0.00761427	0.00765352	0.0075361	0.00766977	0.00753568	0.00757869	0.0076182	0.00755208	0.00761427	0.00765352	0.0075361	0.00766977	0.00753568	0.00757869	0.0076182	0.00755208	0.00761427	0.00765352	0.0075361	0.00766977	0.00753568	0.00757869	0.0076182	0.00755208	0.00761427	0.00765352	0.0075361	0.00766977	0.00753568	0.00757869	0.0076182	0	0	0	0	0	0	0	0	0.0557909	0.0557909	0.0557909	0.0557909	0.0557909	0.0557909	0.0557909	0.0557909	0.0557934	0.0557934	0.0557934	0.0557934	0.0557934	0.0557934	0.0557934	0.0557934	0.0557934	0.0557934	0.0557934	0.0557934	0.0557934	0.0557934	0.0557934	0.0557934	0.0558433	0.0558433	0.0558433	0.0558433	0.0558433	0.0558433	0.0558433	0.0558433	0.0558433	0.0558433	0.0558433	0.0558433	0.0558433	0.0558433	0.0558433	0.0558433	0.0558433	0.0558433	0.0558433	0.0558433	0.0558433	0.0558433	0.0558433	0.0558433	0.0558433	0.0558433	0.0558433	0.0558433	0.0558433	0.0558433	0.0558433	0.0558433	0.0558433	0.0558433	0.0558433	0.0558433	0.0558433	0.0558433	0.0558433	0.0558433	0.0558433	0.0558433	0.0558433	0.0558433	0.0558433	0.0558433	0.0558433	0.0558433	0.342274	0.557149	0.569663	0.688781	0.570809	1.47081	0.922143	1.30214	1.05696	0.0534388	0.547271	0.694123	0.616406	1.48096	0.787938	1.39551	0.834655	0.441588	0.547752	0.693887	0.641445	1.48097	0.787967	1.39551	0.696526	0.202166	0.54774	0.693884	0.649132	1.48097	0.787967	1.39551	0.65647	0.458391	0.54774	0.693884	0.652123	1.48097	0.787967	1.39551	0.650306	0.237747	0.54774	0.693884	0.653356	1.48097	0.787967	1.39551	0.64956	0.482733	0.54774	0.693884	0.653876	1.48097	0.787967	1.39551	0.649473	0.311815	0.54774	0.693884	0.654098	1.48097	0.787967	1.39551	0.649463	0.661276	0.515696	0.693884	0.654192	1.48097	0.787967	1.39551	0.568494	0.660473	0.131118	0.671386	0.599117	1.53373	0.774362	1.39146	0.106069	0.619045	0.151911	0.0193886	0.102759	1.36801	0.116799	1.86487	0.287197	0.616993	0.0515668	0.0556288	0.0557432	1.32347	0.0559826	1.32054	0.053993	0.61668	0.052714	0.0556276	0.0556914	1.34179	0.0559089	1.95143	0.0544944	0.616521	0.0527244	0.0556277	0.0556913	1.22775	0.0559089	1.29971	0.0544683	0.417586	0.0561566	0.0556277	0.0329374	0.543733	0.129392	1.94459	0.0558522	0.00711297	0.055903	0.0557991	0.0556827	0.0607799	0.0557021	1.01631	0.0558527	0.0608032	0.0559026	0.0557989	0.0556806	0.0558975	0.0557617	0.616019	0.0558527	0.0555524	0.0559026	0.0557989	0.0556806	0.0558915	0.0557617	0.0476248	0.0558527	0.0555733	0.0559026	0.0557989	0.0556806	0.0558915	0.0557617	0.0555986	0.0558527	0.0105792	0.0559026	0.0557989	0.0556806	0.0558915	0.0557617	0.0556372	0.0558527	0.0553992	0.0559026	0.0557989	0.0558295	0.0557664	0.0558177	0.0556371	0.0558527	0.0553891	0.0559026	0.0557989	0.0558295	0.0557664	0.0558177	0.0556371	0.0558527	0.055389	0.0559026	0.0557989	0.0558295	0.0557664	0.0558177	0.0558491	0.0558527	0.055389	0.0559026	0.0557989	0.0558295	0.0557664	0.0558177	0.0558492	0.0558527	0.055389	0.0559026	0.0557989	0.0558295	0.0557664	0.0558177	0.0558492	0.0558527	0.0558761	0.0559026	0.0557989	0.0558295	0.0557664	0.0558177	0.0558492	0.0558527	0.0558764	0.0559026	0.0557989	0.0558295	0.0557664	0.0558177	0.0558492	0.0558527	0.0558764	0.0559026	0.0557989	0.0558295	0.0557664	0.0558177	0.0558492	0.0558527	0.0558764	0.0559026	0.0557989	0.0558295	0.0557664	0.0558177	0.0558492	0.0558527	0.0558764	0.0559026	0.0557989	0.0558295	0.0557664	0.0558177	0.0558492	0.0558527	0.0558764	0.0559026	0.0557989	0.0558295	0.0557664	0.0558177	0.0558492	0.0558527	0.0558764	0.0559026	0.0557989	0.0558295	0.0557664	0.0558177	0.0558492	0.0558527	0.0558764	0.0559026	0.0557989	0.0558295	0.0557664	0.0558177	0.0558492	0.0558527	0.0558764	0.0559026	0.0557989	0.0558295	0.0557664	0.0558177	0.0558492	0.0558527	0.0558764	0.0559026	0.0557989	0.0558295	0.0557664	0.0558177	0.0558492	0.0558527	0.0558764	0.0559026	0.0557989	0.0558295	0.0557664	0.0558177	0.0558492	0.0558527	0.0558764	0.0559026	0.0557989	0.0558295	0.0557664	0.0558177	0.0558492	0.0558527	0.0558764	0.0559026	0.0557989	0.0558295	0.0557664	0.0558177	0.0558492	0.0558527	0.0558764	0.0559026	0.0557989	0.0558295	0.0557664	0.0558177	0.0558492	0.0558527	0.0558764	0.0559026	0.0557989	0.0558295	0.0557664	0.0558177	0.0558492	0	0	0	0	0	0	0	0	0.018469	0.018469	0.018469	0.018469	0.018469	0.018469	0.018469	0.018469	0.0184653	0.0184653	0.0184653	0.0184653	0.0184653	0.0184653	0.0184653	0.0184653	0.0184653	0.0184653	0.0184653	0.0184653	0.0184653	0.0184653	0.0184653	0.0184653	0.0184839	0.0184839	0.0184839	0.0184839	0.0184839	0.0184839	0.0184839	0.0184839	0.0184839	0.0184839	0.0184839	0.0184839	0.0184839	0.0184839	0.0184839	0.0184839	0.0184839	0.0184839	0.0184839	0.0184839	0.0184839	0.0184839	0.0184839	0.0184839	0.0184839	0.0184839	0.0184839	0.0184839	0.0184839	0.0184839	0.0184839	0.0184839	0.0184839	0.0184839	0.0184839	0.0184839	0.0184839	0.0184839	0.0184839	0.0184839	0.0184839	0.0184839	0.0184839	0.0184839	0.0184839	0.0184839	0.0184839	0.0184839	-0.190745	0.905089	1.07362	-0.857263	0.864008	-0.377158	0.622918	1.13069	-0.288277	0.408534	1.06007	-0.869792	0.744617	-0.388532	0.481474	1.21973	-0.425321	0.930292	1.06036	-0.869937	0.758937	-0.388578	0.481356	1.21974	-0.50973	0.102728	1.06035	-0.869939	0.763627	-0.388579	0.481356	1.21974	-0.534211	0.775204	1.06035	-0.869939	0.765453	-0.388579	0.481356	1.21974	-0.537977	0.151904	1.06035	-0.869939	0.766206	-0.388579	0.481356	1.21974	-0.538432	0.701799	1.06035	-0.869939	0.766524	-0.388579	0.481356	1.21974	-0.538485	0.118401	1.06035	-0.869939	0.766659	-0.388579	0.481356	1.21974	-0.538492	0.503131	1.02078	-0.869939	0.766717	-0.388579	0.481356	1.21974	-0.47004	-0.471657	0.437812	-0.84028	0.716251	-0.258037	0.474909	-0.0653387	0.11054	-0.528334	-0.121999	0.00557168	0.0943725	1.14091	0.0841731	0.212225	0.230302	-0.526081	0.019973	0.0190182	0.0180294	0.436134	0.0187722	-0.121138	0.0193356	-0.525563	0.0191801	0.019093	0.0179575	1.16057	0.018719	0.265134	0.016536	-0.525315	0.019177	0.0190931	0.0179574	0.424718	0.0187189	-0.135164	0.0165015	-0.296796	0.0186546	0.0190931	0.0190006	0.335908	-0.0889603	0.260906	0.0185765	0.221319	0.0184022	0.0185882	0.0182252	0.0136129	0.0179015	-0.495867	0.0185782	0.0103075	0.018402	0.0185875	0.0182294	0.01814	0.0181764	-0.757192	0.0185782	0.0183081	0.018402	0.0185875	0.0182295	0.018153	0.0181768	-0.0316765	0.0185782	0.0183293	0.018402	0.0185875	0.0182295	0.0181531	0.0181768	0.0182416	0.0185782	-0.00234047	0.018402	0.0185875	0.0182295	0.0181531	0.0181768	0.0183422	0.0185782	0.0180552	0.018402	0.0185875	0.0183335	0.0185686	0.018502	0.0183424	0.0185782	0.0180549	0.018402	0.0185875	0.0183335	0.0185692	0.0185024	0.0183424	0.0185782	0.0180549	0.018402	0.0185875	0.0183335	0.0185692	0.0185024	0.0184372	0.0185782	0.0180549	0.018402	0.0185875	0.0183335	0.0185692	0.0185024	0.0184372	0.0185782	0.0180549	0.018402	0.0185875	0.0183335	0.0185692	0.0185024	0.0184372	0.0185782	0.0184525	0.018402	0.0185875	0.0183335	0.0185692	0.0185024	0.0184372	0.0185782	0.0184529	0.018402	0.0185875	0.0183335	0.0185692	0.0185024	0.0184372	0.0185782	0.0184529	0.018402	0.0185875	0.0183335	0.0185692	0.0185024	0.0184372	0.0185782	0.0184529	0.018402	0.0185875	0.0183335	0.0185692	0.0185024	0.0184372	0.0185782	0.0184529	0.018402	0.0185875	0.0183335	0.0185692	0.0185024	0.0184372	0.0185782	0.0184529	0.018402	0.0185875	0.0183335	0.0185692	0.0185024	0.0184372	0.0185782	0.0184529	0.018402	0.0185875	0.0183335	0.0185692	0.0185024	0.0184372	0.0185782	0.0184529	0.018402	0.0185875	0.0183335	0.0185692	0.0185024	0.0184372	0.0185782	0.0184529	0.018402	0.0185875	0.0183335	0.0185692	0.0185024	0.0184372	0.0185782	0.0184529	0.018402	0.0185875	0.0183335	0.0185692	0.0185024	0.0184372	0.0185782	0.0184529	0.018402	0.0185875	0.0183335	0.0185692	0.0185024	0.0184372	0.0185782	0.0184529	0.018402	0.0185875	0.0183335	0.0185692	0.0185024	0.0184372	0.0185782	0.0184529	0.018402	0.0185875	0.0183335	0.0185692	0.0185024	0.0184372	0.0185782	0.0184529	0.018402	0.0185875	0.0183335	0.0185692	0.0185024	0.0184372	0.0185782	0.0184529	0.018402	0.0185875	0.0183335	0.0185692	0.0185024	0.0184372	0	0	0	0	0	0	0	0	0.00639578	0.00639578	0.00639578	0.00639578	0.00639578	0.00639578	0.00639578	0.00639578	0.00638837	0.00638837	0.00638837	0.00638837	0.00638837	0.00638837	0.00638837	0.00638837	0.00638835	0.00638835	0.00638835	0.00638835	0.00638835	0.00638835	0.00638835	0.00638835	0.00641062	0.00641062	0.00641062	0.00641062	0.00641062	0.00641062	0.00641062	0.00641062	0.00641063	0.00641063	0.00641063	0.00641063	0.00641063	0.00641063	0.00641063	0.00641063	0.00641063	0.00641063	0.00641063	0.00641063	0.00641063	0.00641063	0.00641063	0.00641063	0.00641063	0.00641063	0.00641063	0.00641063	0.00641063	0.00641063	0.00641063	0.00641063	0.00641063	0.00641063	0.00641063	0.00641063	0.00641063	0.00641063	0.00641063	0.00641063	0.00641063	0.00641063	0.00641063	0.00641063	0.00641063	0.00641063	0.00641063	0.00641063	0.051428	0.149263	0.0422568	0.51003	0.17453	0.172939	-0.266127	-0.0414873	0.0854139	-0.192451	0.0518243	0.519366	0.303315	0.179505	-0.339913	-0.0320408	0.176671	-0.000705063	0.051617	0.519468	0.293306	0.179541	-0.339896	-0.0320392	0.236297	-0.0689697	0.0516223	0.519469	0.289993	0.179542	-0.339896	-0.0320392	0.253589	0.0255251	0.0516222	0.519469	0.288704	0.179542	-0.339896	-0.0320392	0.256246	-0.0515212	0.0516222	0.519469	0.288172	0.179542	-0.339896	-0.0320392	0.256567	0.0477854	0.0516222	0.519469	0.287948	0.179542	-0.339896	-0.0320392	0.256605	-0.00183472	0.0516222	0.519469	0.287852	0.179542	-0.339896	-0.0320392	0.256609	0.179275	0.0344248	0.519469	0.287812	0.179542	-0.339896	-0.0320392	0.216866	0.272098	-0.329642	0.501992	0.302848	0.213901	-0.330528	0.75612	-0.129762	0.251758	0.0734957	0.00668482	0.0433608	-0.0349173	0.00325879	0.58371	0.0424532	0.250403	0.00635254	0.00623213	0.00660065	0.00901498	0.00649994	0.817385	0.00488047	0.250095	0.00617885	0.00621154	0.00653684	-0.0404124	0.00648478	0.546398	0.00702377	0.249947	0.0061806	0.00621153	0.00653675	-0.0518018	0.00648475	0.824276	0.00703072	0.117656	0.00632954	0.00621153	-0.00685369	0.288111	0.0506717	0.549275	0.00638085	-0.188026	0.00641774	0.00636379	0.00642892	0.00922035	0.00679483	0.655285	0.00637992	0.0102451	0.00641769	0.00636394	0.00643326	0.0067093	0.00653926	0.45168	0.00637991	0.00631736	0.00641769	0.00636394	0.00643323	0.00669451	0.00653897	0.024772	0.00637991	0.00632166	0.00641769	0.00636394	0.00643323	0.00669449	0.00653898	0.00651766	0.00637991	0.00136947	0.00641769	0.00636394	0.00643323	0.00669449	0.00653897	0.00646732	0.00637991	0.00637665	0.00641769	0.00636394	0.0064177	0.00638298	0.00642689	0.00646721	0.00637991	0.00637005	0.00641769	0.00636394	0.00641766	0.00638276	0.00642677	0.00646721	0.00637991	0.00637003	0.00641769	0.00636394	0.00641766	0.00638276	0.00642677	0.00644995	0.00637991	0.00637003	0.00641769	0.00636394	0.00641766	0.00638276	0.00642677	0.00644994	0.00637991	0.00637003	0.00641769	0.00636394	0.00641766	0.00638276	0.00642677	0.00644994	0.00637991	0.00642722	0.00641769	0.00636394	0.00641766	0.00638276	0.00642677	0.00644994	0.00637991	0.00642725	0.00641769	0.00636394	0.00641766	0.00638276	0.00642677	0.00644994	0.00637991	0.00642725	0.00641769	0.00636394	0.00641766	0.00638276	0.00642677	0.00644994	0.00637991	0.00642725	0.00641769	0.00636394	0.00641766	0.00638276	0.00642677	0.00644994	0.00637991	0.00642725	0.00641769	0.00636394	0.00641766	0.00638276	0.00642677	0.00644994	0.00637991	0.00642725	0.00641769	0.00636394	0.00641766	0.00638276	0.00642677	0.00644994	0.00637991	0.00642725	0.00641769	0.00636394	0.00641766	0.00638276	0.00642677	0.00644994	0.00637991	0.00642725	0.00641769	0.00636394	0.00641766	0.00638276	0.00642677	0.00644994	0.00637991	0.00642725	0.00641769	0.00636394	0.00641766	0.00638276	0.00642677	0.00644994	0.00637991	0.00642725	0.00641769	0.00636394	0.00641766	0.00638276	0.00642677	0.00644994	0.00637991	0.00642725	0.00641769	0.00636394	0.00641766	0.00638276	0.00642677	0.00644994	0.00637991	0.00642725	0.00641769	0.00636394	0.00641766	0.00638276	0.00642677	0.00644994	0.00637991	0.00642725	0.00641769	0.00636394	0.00641766	0.00638276	0.00642677	0.00644994	0.00637991	0.00642725	0.00641769	0.00636394	0.00641766	0.00638276	0.00642677	0.00644994	0.00637991	0.00642725	0.00641769	0.00636394	0.00641766	0.00638276	0.00642677	0.00644994	0	0	0	0	0	0	0	0	-0.0543596	-0.0543596	-0.0543596	-0.0543596	-0.0543596	-0.0543596	-0.0543596	-0.0543596	-0.0543692	-0.0543692	-0.0543692	-0.0543692	-0.0543692	-0.0543692	-0.0543692	-0.0543692	-0.0543692	-0.0543692	-0.0543692	-0.0543692	-0.0543692	-0.0543692	-0.0543692	-0.0543692	-0.054444	-0.054444	-0.054444	-0.054444	-0.054444	-0.054444	-0.054444	-0.054444	-0.054444	-0.054444	-0.054444	-0.054444	-0.054444	-0.054444	-0.054444	-0.054444	-0.054444	-0.054444	-0.054444	-0.054444	-0.054444	-0.054444	-0.054444	-0.054444	-0.054444	-0.054444	-0.054444	-0.054444	-0.054444	-0.054444	-0.054444	-0.054444	-0.054444	-0.054444	-0.054444	-0.054444	-0.054444	-0.054444	-0.054444	-0.054444	-0.054444	-0.054444	-0.054444	-0.054444	-0.054444	-0.054444	-0.054444	-0.054444	-1.03122	-0.692447	-0.913898	-0.941366	-0.623093	-1.05403	-0.235751	-0.501975	-1.50621	-0.593616	-0.910188	-0.930098	-0.410432	-1.06763	-0.137098	-0.544511	-1.46772	-0.840273	-0.910272	-0.930057	-0.413501	-1.06756	-0.137203	-0.544513	-1.44367	-0.825637	-0.91027	-0.930057	-0.414837	-1.06756	-0.137203	-0.544513	-1.4367	-0.897687	-0.91027	-0.930057	-0.415358	-1.06756	-0.137203	-0.544513	-1.43563	-0.847885	-0.91027	-0.930057	-0.415573	-1.06756	-0.137203	-0.544513	-1.4355	-0.943045	-0.91027	-0.930057	-0.415663	-1.06756	-0.137203	-0.544513	-1.43548	-0.931094	-0.91027	-0.930057	-0.415702	-1.06756	-0.137203	-0.544513	-1.43548	-1.17559	-0.888277	-0.930057	-0.415718	-1.06756	-0.137203	-0.544513	-1.34759	-1.42678	-0.534128	-0.899291	-0.405213	-1.09344	-0.138131	-1.37548	-0.726141	-1.40989	-0.169252	-0.0289234	-0.0717542	-0.542851	-0.0757551	-1.4352	-0.18544	-1.40793	-0.0513035	-0.0540814	-0.0545858	-0.697321	-0.0547087	-1.33989	-0.0501515	-1.40737	-0.0520592	-0.05403	-0.0545523	-0.519822	-0.0546284	-1.45027	-0.0528543	-1.4071	-0.0520699	-0.05403	-0.0545522	-0.602432	-0.0546283	-1.33521	-0.052848	-1.10618	-0.0542148	-0.05403	-0.0169795	-0.440498	-0.159258	-1.44904	-0.0543698	-0.505948	-0.0544537	-0.0543831	-0.0543474	-0.06122	-0.054508	-1.13173	-0.0543705	-0.0656217	-0.0544536	-0.0543831	-0.0543525	-0.0547139	-0.0545566	-0.817147	-0.0543704	-0.0541875	-0.0544536	-0.0543831	-0.0543525	-0.0547074	-0.0545569	-0.0599128	-0.0543704	-0.0541896	-0.0544536	-0.0543831	-0.0543525	-0.0547074	-0.0545569	-0.0542958	-0.0543704	-0.00979539	-0.0544536	-0.0543831	-0.0543525	-0.0547074	-0.0545569	-0.054343	-0.0543704	-0.0539917	-0.0544536	-0.0543831	-0.0544812	-0.0544408	-0.054501	-0.054343	-0.0543704	-0.0540001	-0.0544536	-0.0543831	-0.0544812	-0.0544409	-0.0545011	-0.054343	-0.0543704	-0.0540001	-0.0544536	-0.0543831	-0.0544812	-0.0544409	-0.0545011	-0.0545358	-0.0543704	-0.0540001	-0.0544536	-0.0543831	-0.0544812	-0.0544409	-0.0545011	-0.0545359	-0.0543704	-0.0540001	-0.0544536	-0.0543831	-0.0544812	-0.0544409	-0.0545011	-0.0545359	-0.0543704	-0.0543798	-0.0544536	-0.0543831	-0.0544812	-0.0544409	-0.0545011	-0.0545359	-0.0543704	-0.0543799	-0.0544536	-0.0543831	-0.0544812	-0.0544409	-0.0545011	-0.0545359	-0.0543704	-0.0543799	-0.0544536	-0.0543831	-0.0544812	-0.0544409	-0.0545011	-0.0545359	-0.0543704	-0.0543799	-0.0544536	-0.0543831	-0.0544812	-0.0544409	-0.0545011	-0.0545359	-0.0543704	-0.0543799	-0.0544536	-0.0543831	-0.0544812	-0.0544409	-0.0545011	-0.0545359	-0.0543704	-0.0543799	-0.0544536	-0.0543831	-0.0544812	-0.0544409	-0.0545011	-0.0545359	-0.0543704	-0.0543799	-0.0544536	-0.0543831	-0.0544812	-0.0544409	-0.0545011	-0.0545359	-0.0543704	-0.0543799	-0.0544536	-0.0543831	-0.0544812	-0.0544409	-0.0545011	-0.0545359	-0.0543704	-0.0543799	-0.0544536	-0.0543831	-0.0544812	-0.0544409	-0.0545011	-0.0545359	-0.0543704	-0.0543799	-0.0544536	-0.0543831	-0.0544812	-0.0544409	-0.0545011	-0.0545359	-0.0543704	-0.0543799	-0.0544536	-0.0543831	-0.0544812	-0.0544409	-0.0545011	-0.0545359	-0.0543704	-0.0543799	-0.0544536	-0.0543831	-0.0544812	-0.0544409	-0.0545011	-0.0545359	-0.0543704	-0.0543799	-0.0544536	-0.0543831	-0.0544812	-0.0544409	-0.0545011	-0.0545359	-0.0543704	-0.0543799	-0.0544536	-0.0543831	-0.0544812	-0.0544409	-0.0545011	-0.0545359	-0.0543704	-0.0543799	-0.0544536	-0.0543831	-0.0544812	-0.0544409	-0.0545011	-0.0545359	0	0	0	0	0	0	0	0	-0.00248833	-0.00248833	-0.00248833	-0.00248833	-0.00248833	-0.00248833	-0.00248833	-0.00248833	-0.00249818	-0.00249818	-0.00249818	-0.00249818	-0.00249818	-0.00249818	-0.00249818	-0.00249818	-0.0024982	-0.0024982	-0.0024982	-0.0024982	-0.0024982	-0.0024982	-0.0024982	-0.0024982	-0.0025094	-0.0025094	-0.0025094	-0.0025094	-0.0025094	-0.0025094	-0.0025094	-0.0025094	-0.00250942	-0.00250942	-0.00250942	-0.00250942	-0.00250942	-0.00250942	-0.00250942	-0.00250942	-0.00250942	-0.00250942	-0.00250942	-0.00250942	-0.00250942	-0.00250942	-0.00250942	-0.00250942	-0.00250942	-0.00250942	-0.00250942	-0.00250942	-0.00250942	-0.00250942	-0.00250942	-0.00250942	-0.00250942	-0.00250942	-0.00250942	-0.00250942	-0.00250942	-0.00250942	-0.00250942	-0.00250942	-0.00250942	-0.00250942	-0.00250942	-0.00250942	-0.00250942	-0.00250942	-0.00250942	-0.00250942	-0.632293	0.395199	0.345502	-0.783609	0.420933	-0.416264	0.450976	0.809001	-0.770648	-0.126906	0.335377	-0.78083	0.52142	-0.427107	0.35442	0.872343	-0.873024	0.244129	0.335593	-0.780936	0.533046	-0.427082	0.354292	0.872346	-0.93514	-0.389941	0.335588	-0.780938	0.536501	-0.427081	0.354291	0.872346	-0.953152	0.118887	0.335588	-0.780938	0.537845	-0.427081	0.354291	0.872346	-0.955926	-0.354851	0.335588	-0.780938	0.538399	-0.427081	0.354291	0.872346	-0.956262	0.0564253	0.335588	-0.780938	0.538633	-0.427081	0.354291	0.872346	-0.956301	-0.390661	0.335588	-0.780938	0.538732	-0.427081	0.354291	0.872346	-0.956305	-0.124291	0.307847	-0.780938	0.538775	-0.427081	0.354291	0.872346	-0.893097	-0.898386	-0.0930988	-0.754479	0.500551	-0.329533	0.348552	-0.238486	-0.371265	-0.944253	-0.117226	-0.00602755	0.0627345	0.811933	0.0448345	-0.00983554	0.137198	-0.942571	-0.000851052	-0.00205103	-0.00286692	0.248882	-0.00240753	-0.255182	-0.000372015	-0.942073	-0.0015671	-0.00197702	-0.00292966	0.829797	-0.00242058	0.0291108	-0.00304866	-0.94184	-0.00157206	-0.00197699	-0.00292971	0.252025	-0.00242057	-0.265451	-0.00307318	-0.706208	-0.00219583	-0.00197699	0.00964812	0.204564	-0.102612	0.0260018	-0.00240992	-0.21146	-0.00255098	-0.00243028	-0.00266422	-0.00755636	-0.00285655	-0.517927	-0.00240938	-0.0120735	-0.00255123	-0.00243079	-0.00266367	-0.00279207	-0.00276518	-0.681052	-0.00240937	-0.00258472	-0.00255123	-0.00243079	-0.00266364	-0.00278578	-0.00276514	-0.0359028	-0.00240937	-0.00256457	-0.00255123	-0.00243079	-0.00266364	-0.00278577	-0.00276514	-0.00261809	-0.00240937	-0.00402915	-0.00255123	-0.00243079	-0.00266364	-0.00278577	-0.00276514	-0.00258395	-0.00240937	-0.00266125	-0.00255123	-0.00243079	-0.00263407	-0.00248102	-0.00253346	-0.00258386	-0.00240937	-0.00267138	-0.00255123	-0.00243079	-0.00263408	-0.00248081	-0.0025333	-0.00258386	-0.00240937	-0.00267139	-0.00255123	-0.00243079	-0.00263408	-0.00248081	-0.0025333	-0.00258159	-0.00240937	-0.00267139	-0.00255123	-0.00243079	-0.00263408	-0.00248081	-0.0025333	-0.00258168	-0.00240937	-0.00267139	-0.00255123	-0.00243079	-0.00263408	-0.00248081	-0.0025333	-0.00258168	-0.00240937	-0.00247773	-0.00255123	-0.00243079	-0.00263408	-0.00248081	-0.0025333	-0.00258168	-0.00240937	-0.00247739	-0.00255123	-0.00243079	-0.00263408	-0.00248081	-0.0025333	-0.00258168	-0.00240937	-0.00247739	-0.00255123	-0.00243079	-0.00263408	-0.00248081	-0.0025333	-0.00258168	-0.00240937	-0.00247739	-0.00255123	-0.00243079	-0.00263408	-0.00248081	-0.0025333	-0.00258168	-0.00240937	-0.00247739	-0.00255123	-0.00243079	-0.00263408	-0.00248081	-0.0025333	-0.00258168	-0.00240937	-0.00247739	-0.00255123	-0.00243079	-0.00263408	-0.00248081	-0.0025333	-0.00258168	-0.00240937	-0.00247739	-0.00255123	-0.00243079	-0.00263408	-0.00248081	-0.0025333	-0.00258168	-0.00240937	-0.00247739	-0.00255123	-0.00243079	-0.00263408	-0.00248081	-0.0025333	-0.00258168	-0.00240937	-0.00247739	-0.00255123	-0.00243079	-0.00263408	-0.00248081	-0.0025333	-0.00258168	-0.00240937	-0.00247739	-0.00255123	-0.00243079	-0.00263408	-0.00248081	-0.0025333	-0.00258168	-0.00240937	-0.00247739	-0.00255123	-0.00243079	-0.00263408	-0.00248081	-0.0025333	-0.00258168	-0.00240937	-0.00247739	-0.00255123	-0.00243079	-0.00263408	-0.00248081	-0.0025333	-0.00258168	-0.00240937	-0.00247739	-0.00255123	-0.00243079	-0.00263408	-0.00248081	-0.0025333	-0.00258168	-0.00240937	-0.00247739	-0.00255123	-0.00243079	-0.00263408	-0.00248081	-0.0025333	-0.00258168	-0.00240937	-0.00247739	-0.00255123	-0.00243079	-0.00263408	-0.00248081	-0.0025333	-0.00258168	0	0	0	0	0	0	0	0	0.00220843	0.00220843	0.00220843	0.00220843	0.00220843	0.00220843	0.00220843	0.00220843	0.00220289	0.00220289	0.00220289	0.00220289	0.00220289	0.00220289	0.00220289	0.00220289	0.00220289	0.00220289	0.00220289	0.00220289	0.00220289	0.00220289	0.00220289	0.00220289	0.00225966	0.00225966	0.00225966	0.00225966	0.00225966	0.00225966	0.00225966	0.00225966	0.00225968	0.00225968	0.00225968	0.00225968	0.00225968	0.00225968	0.00225968	0.00225968	0.00225968	0.00225968	0.00225968	0.00225968	0.00225968	0.00225968	0.00225968	0.00225968	0.00225968	0.00225968	0.00225968	0.00225968	0.00225968	0.00225968	0.00225968	0.00225968	0.00225968	0.00225968	0.00225968	0.00225968	0.00225968	0.00225968	0.00225968	0.00225968	0.00225968	0.00225968	0.00225968	0.00225968	0.00225968	0.00225968	0.00225968	0.00225968	0.498439	1.31577	1.6931	-0.65871	1.17303	-1.62991	-0.786842	-0.169473	-0.27758	1.02087	1.72046	-0.689848	0.795254	-1.63927	-0.95172	-0.148199	-0.0156977	1.58116	1.71988	-0.689563	0.762874	-1.6394	-0.951782	-0.148196	0.151166	0.761977	1.7199	-0.68956	0.753583	-1.6394	-0.951782	-0.148196	0.199543	1.43742	1.7199	-0.68956	0.749969	-1.6394	-0.951782	-0.148196	0.206992	0.81461	1.7199	-0.68956	0.74848	-1.6394	-0.951782	-0.148196	0.207894	1.37421	1.7199	-0.68956	0.747851	-1.6394	-0.951782	-0.148196	0.207999	0.796797	1.7199	-0.68956	0.747584	-1.6394	-0.951782	-0.148196	0.208011	1.2208	1.67491	-0.68956	0.747469	-1.6394	-0.951782	-0.148196	0.292164	0.287647	0.691934	-0.666668	0.779577	-1.48054	-0.924598	0.0135363	0.750277	0.238719	-0.144517	0.0174568	0.0872438	-0.214065	0.00797899	-0.568128	0.0896499	0.241523	0.00794706	0.00272704	0.0022003	-0.870308	0.00285109	0.0862609	-0.000439996	0.241746	0.00554891	0.00274463	0.00207874	-0.175078	0.00278943	-0.672598	0.000615649	0.241876	0.00554168	0.0027445	0.00207859	-0.903647	0.00278924	0.105907	0.00061423	0.385015	0.0015487	0.0027445	-0.0186859	0.377165	-0.0961819	-0.664535	0.0022445	0.735361	0.00205841	0.00235448	0.00208427	-0.00159272	0.00221315	-0.33736	0.00224569	0.000547828	0.00205871	0.00235396	0.0021055	0.00236278	0.00226585	-0.612654	0.0022457	0.00210478	0.00205872	0.00235396	0.0021055	0.00236671	0.00226657	-0.0254007	0.0022457	0.00210429	0.00205872	0.00235396	0.0021055	0.00236675	0.00226658	0.00229188	0.0022457	-0.00822092	0.00205872	0.00235396	0.0021055	0.00236675	0.00226657	0.00236705	0.0022457	0.00184265	0.00205872	0.00235396	0.00213023	0.00248148	0.00242247	0.00236735	0.0022457	0.00186398	0.00205872	0.00235396	0.00213028	0.00248216	0.002423	0.00236736	0.0022457	0.00186398	0.00205872	0.00235396	0.00213028	0.00248216	0.002423	0.00234589	0.0022457	0.00186398	0.00205872	0.00235396	0.00213028	0.00248216	0.002423	0.00234597	0.0022457	0.00186398	0.00205872	0.00235396	0.00213028	0.00248216	0.002423	0.00234597	0.0022457	0.00209292	0.00205872	0.00235396	0.00213028	0.00248216	0.002423	0.00234597	0.0022457	0.00209308	0.00205872	0.00235396	0.00213028	0.00248216	0.002423	0.00234597	0.0022457	0.00209308	0.00205872	0.00235396	0.00213028	0.00248216	0.002423	0.00234597	0.0022457	0.00209308	0.00205872	0.00235396	0.00213028	0.00248216	0.002423	0.00234597	0.0022457	0.00209308	0.00205872	0.00235396	0.00213028	0.00248216	0.002423	0.00234597	0.0022457	0.00209308	0.00205872	0.00235396	0.00213028	0.00248216	0.002423	0.00234597	0.0022457	0.00209308	0.00205872	0.00235396	0.00213028	0.00248216	0.002423	0.00234597	0.0022457	0.00209308	0.00205872	0.00235396	0.00213028	0.00248216	0.002423	0.00234597	0.0022457	0.00209308	0.00205872	0.00235396	0.00213028	0.00248216	0.002423	0.00234597	0.0022457	0.00209308	0.00205872	0.00235396	0.00213028	0.00248216	0.002423	0.00234597	0.0022457	0.00209308	0.00205872	0.00235396	0.00213028	0.00248216	0.002423	0.00234597	0.0022457	0.00209308	0.00205872	0.00235396	0.00213028	0.00248216	0.002423	0.00234597	0.0022457	0.00209308	0.00205872	0.00235396	0.00213028	0.00248216	0.002423	0.00234597	0.0022457	0.00209308	0.00205872	0.00235396	0.00213028	0.00248216	0.002423	0.00234597	0.0022457	0.00209308	0.00205872	0.00235396	0.00213028	0.00248216	0.002423	0.00234597	0	0	0	0	0	0	0	0	-0.00133378	-0.00133378	-0.00133378	-0.00133378	-0.00133378	-0.00133378	-0.00133378	-0.00133378	-0.00133936	-0.00133936	-0.00133936	-0.00133936	-0.00133936	-0.00133936	-0.00133936	-0.00133936	-0.00133937	-0.00133937	-0.00133937	-0.00133937	-0.00133937	-0.00133937	-0.00133937	-0.00133937	-0.00138531	-0.00138531	-0.00138531	-0.00138531	-0.00138531	-0.00138531	-0.00138531	-0.00138531	-0.00138535	-0.00138535	-0.00138535	-0.00138535	-0.00138535	-0.00138535	-0.00138535	-0.00138535	-0.00138535	-0.00138535	-0.00138535	-0.00138535	-0.00138535	-0.00138535	-0.00138535	-0.00138535	-0.00138535	-0.00138535	-0.00138535	-0.00138535	-0.00138535	-0.00138535	-0.00138535	-0.00138535	-0.00138535	-0.00138535	-0.00138535	-0.00138535	-0.00138535	-0.00138535	-0.00138535	-0.00138535	-0.00138535	-0.00138535	-0.00138535	-0.00138535	-0.00138535	-0.00138535	-0.00138535	-0.00138535	-0.867553	-0.654617	-1.01482	0.0367596	-0.516938	0.990403	0.89891	0.772862	-0.361987	-0.941227	-1.04149	0.0656413	-0.109497	0.990969	0.927649	0.810194	-0.621778	-1.02206	-1.04093	0.0653639	-0.0778609	0.991098	0.927601	0.810193	-0.784394	-0.913898	-1.04094	0.0653602	-0.0688075	0.991101	0.927601	0.810193	-0.831541	-1.00289	-1.04094	0.0653602	-0.0652859	0.991102	0.927601	0.810193	-0.838802	-0.92147	-1.04094	0.0653602	-0.0638341	0.991102	0.927601	0.810193	-0.839682	-0.997149	-1.04094	0.0653602	-0.0632219	0.991102	0.927601	0.810193	-0.839784	-0.921475	-1.04094	0.0653602	-0.0629611	0.991102	0.927601	0.810193	-0.839796	-0.983446	-1.03334	0.0653602	-0.0628497	0.991102	0.927601	0.810193	-0.866549	-0.850905	-0.698299	0.0635538	-0.114237	0.955959	0.90457	0.0257809	-0.908024	-0.855593	0.0406631	-0.0161791	-0.00446324	0.81207	0.0314286	0.612065	0.0542396	-0.856822	-0.00451726	-0.00143476	-0.00157062	0.88409	-0.00173448	-0.0271196	0.00194408	-0.85669	-0.00327184	-0.00139547	-0.00154489	0.794352	-0.00170221	0.713927	-0.000386378	-0.856648	-0.00326961	-0.00139534	-0.00154484	0.894348	-0.00170207	-0.0486877	-0.000403025	-0.819356	-0.000608094	-0.00139534	0.0204666	-0.0429651	0.00835366	0.705982	-0.00130307	-0.7872	-0.00126044	-0.00140931	-0.00136915	-0.00157735	-0.00151844	0.043188	-0.00130381	-0.00651991	-0.00126089	-0.00140928	-0.00138389	-0.00160476	-0.00155756	0.0654418	-0.00130381	-0.00135447	-0.00126089	-0.00140928	-0.00138388	-0.00160699	-0.00155817	-0.00145079	-0.00130381	-0.00133671	-0.00126089	-0.00140928	-0.00138388	-0.00160702	-0.00155817	-0.00146877	-0.00130381	0.00363721	-0.00126089	-0.00140928	-0.00138388	-0.00160702	-0.00155817	-0.00151341	-0.00130381	-0.00119784	-0.00126089	-0.00140928	-0.0013824	-0.00154242	-0.00152567	-0.00151359	-0.00130381	-0.00122427	-0.00126089	-0.00140928	-0.00138246	-0.00154285	-0.00152598	-0.0015136	-0.00130381	-0.00122428	-0.00126089	-0.00140928	-0.00138246	-0.00154285	-0.00152598	-0.00149797	-0.00130381	-0.00122428	-0.00126089	-0.00140928	-0.00138246	-0.00154285	-0.00152598	-0.0014981	-0.00130381	-0.00122428	-0.00126089	-0.00140928	-0.00138246	-0.00154285	-0.00152598	-0.0014981	-0.00130381	-0.00122666	-0.00126089	-0.00140928	-0.00138246	-0.00154285	-0.00152598	-0.0014981	-0.00130381	-0.00122649	-0.00126089	-0.00140928	-0.00138246	-0.00154285	-0.00152598	-0.0014981	-0.00130381	-0.00122649	-0.00126089	-0.00140928	-0.00138246	-0.00154285	-0.00152598	-0.0014981	-0.00130381	-0.00122649	-0.00126089	-0.00140928	-0.00138246	-0.00154285	-0.00152598	-0.0014981	-0.00130381	-0.00122649	-0.00126089	-0.00140928	-0.00138246	-0.00154285	-0.00152598	-0.0014981	-0.00130381	-0.00122649	-0.00126089	-0.00140928	-0.00138246	-0.00154285	-0.00152598	-0.0014981	-0.00130381	-0.00122649	-0.00126089	-0.00140928	-0.00138246	-0.00154285	-0.00152598	-0.0014981	-0.00130381	-0.00122649	-0.00126089	-0.00140928	-0.00138246	-0.00154285	-0.00152598	-0.0014981	-0.00130381	-0.00122649	-0.00126089	-0.00140928	-0.00138246	-0.00154285	-0.00152598	-0.0014981	-0.00130381	-0.00122649	-0.00126089	-0.00140928	-0.00138246	-0.00154285	-0.00152598	-0.0014981	-0.00130381	-0.00122649	-0.00126089	-0.00140928	-0.00138246	-0.00154285	-0.00152598	-0.0014981	-0.00130381	-0.00122649	-0.00126089	-0.00140928	-0.00138246	-0.00154285	-0.00152598	-0.0014981	-0.00130381	-0.00122649	-0.00126089	-0.00140928	-0.00138246	-0.00154285	-0.00152598	-0.0014981	-0.00130381	-0.00122649	-0.00126089	-0.00140928	-0.00138246	-0.00154285	-0.00152598	-0.0014981	-0.00130381	-0.00122649	-0.00126089	-0.00140928	-0.00138246	-0.00154285	-0.00152598	-0.0014981	0	0	0	0	0	0	0	0	-0.0461279	-0.0461279	-0.0461279	-0.0461279	-0.0461279	-0.0461279	-0.0461279	-0.0461279	-0.0461379	-0.0461379	-0.0461379	-0.0461379	-0.0461379	-0.0461379	-0.0461379	-0.0461379	-0.0461379	-0.0461379	-0.0461379	-0.0461379	-0.0461379	-0.0461379	-0.0461379	-0.0461379	-0.0461948	-0.0461948	-0.0461948	-0.0461948	-0.0461948	-0.0461948	-0.0461948	-0.0461948	-0.0461948	-0.0461948	-0.0461948	-0.0461948	-0.0461948	-0.0461948	-0.0461948	-0.0461948	-0.0461948	-0.0461948	-0.0461948	-0.0461948	-0.0461948	-0.0461948	-0.0461948	-0.0461948	-0.0461948	-0.0461948	-0.0461948	-0.0461948	-0.0461948	-0.0461948	-0.0461948	-0.0461948	-0.0461948	-0.0461948	-0.0461948	-0.0461948	-0.0461948	-0.0461948	-0.0461948	-0.0461948	-0.0461948	-0.0461948	-0.0461948	-0.0461948	-0.0461948	-0.0461948	-0.0461948	-0.0461948	-0.769811	-0.777566	-1.06156	-0.274001	-0.694903	-0.622977	-0.460756	-0.731346	-1.08926	-0.706937	-1.05126	-0.256371	-0.42172	-0.627585	-0.370881	-0.786579	-0.986364	-0.978892	-1.05148	-0.256259	-0.431779	-0.627496	-0.370924	-0.786581	-0.921321	-0.746703	-1.05148	-0.256258	-0.435393	-0.627494	-0.370924	-0.786581	-0.902453	-0.966549	-1.05148	-0.256258	-0.4368	-0.627494	-0.370924	-0.786581	-0.899555	-0.771805	-1.05148	-0.256258	-0.43738	-0.627494	-0.370924	-0.786581	-0.899204	-0.97106	-1.05148	-0.256258	-0.437625	-0.627494	-0.370924	-0.786581	-0.899163	-0.806737	-1.05148	-0.256258	-0.437729	-0.627494	-0.370924	-0.786581	-0.899159	-1.04013	-1.02933	-0.256258	-0.437774	-0.627494	-0.370924	-0.786581	-0.867444	-0.905805	-0.71993	-0.24816	-0.409452	-0.673292	-0.36641	-0.750354	-0.695737	-0.884362	-0.0656437	-0.0223353	-0.0667741	-0.762946	-0.0831144	-0.937023	-0.196514	-0.884089	-0.044256	-0.0461435	-0.0460962	-0.654908	-0.046464	-0.680551	-0.0435838	-0.883926	-0.0446588	-0.0461324	-0.0460748	-0.753359	-0.0463897	-0.977771	-0.0440518	-0.883852	-0.0446656	-0.0461325	-0.0460747	-0.601761	-0.0463896	-0.670335	-0.044034	-0.767932	-0.0460741	-0.0461325	-0.0215271	-0.328399	-0.0783565	-0.974534	-0.0461736	-0.574606	-0.0461713	-0.0461983	-0.0460323	-0.0489399	-0.0459107	-0.470652	-0.046175	-0.0511742	-0.0461712	-0.046198	-0.0460363	-0.0461855	-0.0461428	-0.229066	-0.046175	-0.0459772	-0.0461712	-0.046198	-0.0460363	-0.0461906	-0.0461433	-0.0276904	-0.046175	-0.0459828	-0.0461712	-0.046198	-0.0460363	-0.0461906	-0.0461433	-0.0459609	-0.046175	-0.00641006	-0.0461712	-0.046198	-0.0460363	-0.0461906	-0.0461433	-0.0460516	-0.046175	-0.0457153	-0.0461712	-0.046198	-0.0461765	-0.0462343	-0.046243	-0.0460517	-0.046175	-0.0457256	-0.0461712	-0.046198	-0.0461766	-0.0462347	-0.0462432	-0.0460517	-0.046175	-0.0457256	-0.0461712	-0.046198	-0.0461766	-0.0462347	-0.0462432	-0.0462406	-0.046175	-0.0457256	-0.0461712	-0.046198	-0.0461766	-0.0462347	-0.0462432	-0.0462407	-0.046175	-0.0457256	-0.0461712	-0.046198	-0.0461766	-0.0462347	-0.0462432	-0.0462407	-0.046175	-0.0461223	-0.0461712	-0.046198	-0.0461766	-0.0462347	-0.0462432	-0.0462407	-0.046175	-0.0461225	-0.0461712	-0.046198	-0.0461766	-0.0462347	-0.0462432	-0.0462407	-0.046175	-0.0461225	-0.0461712	-0.046198	-0.0461766	-0.0462347	-0.0462432	-0.0462407	-0.046175	-0.0461225	-0.0461712	-0.046198	-0.0461766	-0.0462347	-0.0462432	-0.0462407	-0.046175	-0.0461225	-0.0461712	-0.046198	-0.0461766	-0.0462347	-0.0462432	-0.0462407	-0.046175	-0.0461225	-0.0461712	-0.046198	-0.0461766	-0.0462347	-0.0462432	-0.0462407	-0.046175	-0.0461225	-0.0461712	-0.046198	-0.0461766	-0.0462347	-0.0462432	-0.0462407	-0.046175	-0.0461225	-0.0461712	-0.046198	-0.0461766	-0.0462347	-0.0462432	-0.0462407	-0.046175	-0.0461225	-0.0461712	-0.046198	-0.0461766	-0.0462347	-0.0462432	-0.0462407	-0.046175	-0.0461225	-0.0461712	-0.046198	-0.0461766	-0.0462347	-0.0462432	-0.0462407	-0.046175	-0.0461225	-0.0461712	-0.046198	-0.0461766	-0.0462347	-0.0462432	-0.0462407	-0.046175	-0.0461225	-0.0461712	-0.046198	-0.0461766	-0.0462347	-0.0462432	-0.0462407	-0.046175	-0.0461225	-0.0461712	-0.046198	-0.0461766	-0.0462347	-0.0462432	-0.0462407	-0.046175	-0.0461225	-0.0461712	-0.046198	-0.0461766	-0.0462347	-0.0462432	-0.0462407	-0.046175	-0.0461225	-0.0461712	-0.046198	-0.0461766	-0.0462347	-0.0462432	-0.0462407	0	0	0	0	0	0	0	0	0.00708077	0.00708077	0.00708077	0.00708077	0.00708077	0.00708077	0.00708077	0.00708077	0.00710122	0.00710122	0.00710122	0.00710122	0.00710122	0.00710122	0.00710122	0.00710122	0.00710125	0.00710125	0.00710125	0.00710125	0.00710125	0.00710125	0.00710125	0.00710125	0.00709442	0.00709442	0.00709442	0.00709442	0.00709442	0.00709442	0.00709442	0.00709442	0.00709442	0.00709442	0.00709442	0.00709442	0.00709442	0.00709442	0.00709442	0.00709442	0.00709442	0.00709442	0.00709442	0.00709442	0.00709442	0.00709442	0.00709442	0.00709442	0.00709442	0.00709442	0.00709442	0.00709442	0.00709442	0.00709442	0.00709442	0.00709442	0.00709442	0.00709442	0.00709442	0.00709442	0.00709442	0.00709442	0.00709442	0.00709442	0.00709442	0.00709442	0.00709442	0.00709442	0.00709442	0.00709442	0.00709442	0.00709442	0.493378	0.142193	0.550408	-0.770805	0.0252976	-0.265299	0.419975	0.0936726	0.452446	0.887708	0.535771	-0.802757	-0.436861	-0.274723	0.52736	0.081788	0.312935	0.611694	0.536093	-0.802915	-0.422853	-0.274861	0.527371	0.0817857	0.220402	0.694454	0.536085	-0.802917	-0.417717	-0.274864	0.527371	0.0817857	0.193562	0.567089	0.536085	-0.802917	-0.415716	-0.274864	0.527371	0.0817857	0.189443	0.669379	0.536085	-0.802917	-0.414891	-0.274864	0.527371	0.0817857	0.188945	0.532724	0.536085	-0.802917	-0.414543	-0.274864	0.527371	0.0817857	0.188887	0.593781	0.536085	-0.802917	-0.414395	-0.274864	0.527371	0.0817857	0.18888	0.329903	0.56102	-0.802917	-0.414332	-0.274864	0.527371	0.0817857	0.250256	0.158296	1.08972	-0.775807	-0.437367	-0.324137	0.51406	-1.10405	0.785137	0.194482	-0.108537	0.000937014	-0.0611639	0.0842398	0.0145547	-0.870538	-0.0299589	0.197031	0.00698388	0.00736961	0.00678182	0.005622	0.00710602	-1.23313	0.00788782	0.197457	0.00725776	0.00738606	0.00689471	0.0929416	0.0070985	-0.812649	0.00489843	0.197671	0.00725725	0.00738605	0.00689485	0.0962162	0.00709848	-1.24389	0.00488497	0.364607	0.00697639	0.00738605	0.0155701	-0.425055	-0.0542909	-0.817116	0.00711089	0.798993	0.00704638	0.00718082	0.00700856	0.00352372	0.00632706	-0.998102	0.00711332	0.00419416	0.00704658	0.00718048	0.00700542	0.00661221	0.00690153	-0.697456	0.00711334	0.00718424	0.00704658	0.00718048	0.00700547	0.00664196	0.0069024	-0.0311288	0.00711334	0.00717179	0.00704658	0.00718048	0.00700547	0.00664202	0.0069024	0.0068309	0.00711334	-0.000414405	0.00704658	0.00718048	0.00700547	0.00664202	0.0069024	0.00696913	0.00711334	0.00693836	0.00704658	0.00718048	0.00708739	0.00719684	0.00711949	0.00696941	0.00711334	0.00696245	0.00704658	0.00718048	0.0070875	0.00719748	0.00711988	0.00696942	0.00711334	0.0069625	0.00704658	0.00718048	0.0070875	0.00719748	0.00711988	0.00707394	0.00711334	0.0069625	0.00704658	0.00718048	0.0070875	0.00719748	0.00711988	0.00707404	0.00711334	0.0069625	0.00704658	0.00718048	0.0070875	0.00719748	0.00711988	0.00707404	0.00711334	0.00699223	0.00704658	0.00718048	0.0070875	0.00719748	0.00711988	0.00707404	0.00711334	0.00699217	0.00704658	0.00718048	0.0070875	0.00719748	0.00711988	0.00707404	0.00711334	0.00699217	0.00704658	0.00718048	0.0070875	0.00719748	0.00711988	0.00707404	0.00711334	0.00699217	0.00704658	0.00718048	0.0070875	0.00719748	0.00711988	0.00707404	0.00711334	0.00699217	0.00704658	0.00718048	0.0070875	0.00719748	0.00711988	0.00707404	0.00711334	0.00699217	0.00704658	0.00718048	0.0070875	0.00719748	0.00711988	0.00707404	0.00711334	0.00699217	0.00704658	0.00718048	0.0070875	0.00719748	0.00711988	0.00707404	0.00711334	0.00699217	0.00704658	0.00718048	0.0070875	0.00719748	0.00711988	0.00707404	0.00711334	0.00699217	0.00704658	0.00718048	0.0070875	0.00719748	0.00711988	0.00707404	0.00711334	0.00699217	0.00704658	0.00718048	0.0070875	0.00719748	0.00711988	0.00707404	0.00711334	0.00699217	0.00704658	0.00718048	0.0070875	0.00719748	0.00711988	0.00707404	0.00711334	0.00699217	0.00704658	0.00718048	0.0070875	0.00719748	0.00711988	0.00707404	0.00711334	0.00699217	0.00704658	0.00718048	0.0070875	0.00719748	0.00711988	0.00707404	0.00711334	0.00699217	0.00704658	0.00718048	0.0070875	0.00719748	0.00711988	0.00707404	0.00711334	0.00699217	0.00704658	0.00718048	0.0070875	0.00719748	0.00711988	0.00707404	0	0	0	0	0	0	0	0	-0.00359997	-0.00359997	-0.00359997	-0.00359997	-0.00359997	-0.00359997	-0.00359997	-0.00359997	-0.00359101	-0.00359101	-0.00359101	-0.00359101	-0.00359101	-0.00359101	-0.00359101	-0.00359101	-0.00359099	-0.00359099	-0.00359099	-0.00359099	-0.00359099	-0.00359099	-0.00359099	-0.00359099	-0.00357489	-0.00357489	-0.00357489	-0.00357489	-0.00357489	-0.00357489	-0.00357489	-0.00357489	-0.00357486	-0.00357486	-0.00357486	-0.00357486	-0.00357486	-0.00357486	-0.00357486	-0.00357486	-0.00357486	-0.00357486	-0.00357486	-0.00357486	-0.00357486	-0.00357486	-0.00357486	-0.00357486	-0.00357486	-0.00357486	-0.00357486	-0.00357486	-0.00357486	-0.00357486	-0.00357486	-0.00357486	-0.00357486	-0.00357486	-0.00357486	-0.00357486	-0.00357486	-0.00357486	-0.00357486	-0.00357486	-0.00357486	-0.00357486	-0.00357486	-0.00357486	-0.00357486	-0.00357486	-0.00357486	-0.00357486	0.713154	-0.254915	-0.141916	0.644036	-0.307618	-0.0146406	-0.730454	-1.04266	0.639978	0.297925	-0.12355	0.635346	-0.480813	-0.00585956	-0.642471	-1.11698	0.822494	-0.0396812	-0.123942	0.635539	-0.501959	-0.00590808	-0.64235	-1.11698	0.93511	0.516376	-0.123932	0.635541	-0.508225	-0.00590933	-0.64235	-1.11698	0.967765	0.0665167	-0.123932	0.635541	-0.510663	-0.00590933	-0.64235	-1.11698	0.972793	0.484505	-0.123932	0.635541	-0.511668	-0.00590933	-0.64235	-1.11698	0.973402	0.119241	-0.123932	0.635541	-0.512092	-0.00590933	-0.64235	-1.11698	0.973473	0.51157	-0.123932	0.635541	-0.512272	-0.00590933	-0.64235	-1.11698	0.973481	0.265485	-0.0989307	0.635541	-0.512349	-0.00590933	-0.64235	-1.11698	0.929985	0.925077	0.192646	0.613808	-0.459383	-0.0871174	-0.629718	0.105068	0.504714	0.969599	0.0824351	0.00718666	-0.0625912	-1.06124	-0.0600723	-0.298386	-0.163233	0.968517	-0.00383074	-0.00395723	-0.00319038	-0.572892	-0.00359537	0.145423	-0.00611148	0.96806	-0.00363067	-0.00403275	-0.00314042	-1.07037	-0.00358365	-0.368961	-0.00310806	0.967852	-0.00362788	-0.00403282	-0.00314039	-0.571916	-0.00358368	0.162354	-0.00307905	0.764308	-0.00406838	-0.00403282	-0.0175803	-0.209649	0.0774451	-0.363386	-0.0036844	0.343883	-0.00357263	-0.00363799	-0.00342155	0.000566923	-0.00318903	0.382754	-0.00368484	0.005729	-0.00357226	-0.00363752	-0.00341812	-0.00325738	-0.00329042	0.550954	-0.00368485	-0.00348908	-0.00357226	-0.00363752	-0.00341814	-0.00326302	-0.00329034	0.0284152	-0.00368485	-0.00351288	-0.00357226	-0.00363752	-0.00341814	-0.00326302	-0.00329034	-0.00342203	-0.00368485	0.00159303	-0.00357226	-0.00363752	-0.00341814	-0.00326302	-0.00329034	-0.00345117	-0.00368485	-0.00343317	-0.00357226	-0.00363752	-0.00346361	-0.00355812	-0.00351795	-0.00345121	-0.00368485	-0.00341775	-0.00357226	-0.00363752	-0.0034636	-0.00355822	-0.00351804	-0.00345121	-0.00368485	-0.00341773	-0.00357226	-0.00363752	-0.0034636	-0.00355822	-0.00351804	-0.0034835	-0.00368485	-0.00341773	-0.00357226	-0.00363752	-0.0034636	-0.00355822	-0.00351804	-0.0034834	-0.00368485	-0.00341773	-0.00357226	-0.00363752	-0.0034636	-0.00355822	-0.00351804	-0.0034834	-0.00368485	-0.00364053	-0.00357226	-0.00363752	-0.0034636	-0.00355822	-0.00351804	-0.0034834	-0.00368485	-0.0036409	-0.00357226	-0.00363752	-0.0034636	-0.00355822	-0.00351804	-0.0034834	-0.00368485	-0.0036409	-0.00357226	-0.00363752	-0.0034636	-0.00355822	-0.00351804	-0.0034834	-0.00368485	-0.0036409	-0.00357226	-0.00363752	-0.0034636	-0.00355822	-0.00351804	-0.0034834	-0.00368485	-0.0036409	-0.00357226	-0.00363752	-0.0034636	-0.00355822	-0.00351804	-0.0034834	-0.00368485	-0.0036409	-0.00357226	-0.00363752	-0.0034636	-0.00355822	-0.00351804	-0.0034834	-0.00368485	-0.0036409	-0.00357226	-0.00363752	-0.0034636	-0.00355822	-0.00351804	-0.0034834	-0.00368485	-0.0036409	-0.00357226	-0.00363752	-0.0034636	-0.00355822	-0.00351804	-0.0034834	-0.00368485	-0.0036409	-0.00357226	-0.00363752	-0.0034636	-0.00355822	-0.00351804	-0.0034834	-0.00368485	-0.0036409	-0.00357226	-0.00363752	-0.0034636	-0.00355822	-0.00351804	-0.0034834	-0.00368485	-0.0036409	-0.00357226	-0.00363752	-0.0034636	-0.00355822	-0.00351804	-0.0034834	-0.00368485	-0.0036409	-0.00357226	-0.00363752	-0.0034636	-0.00355822	-0.00351804	-0.0034834	-0.00368485	-0.0036409	-0.00357226	-0.00363752	-0.0034636	-0.00355822	-0.00351804	-0.0034834	-0.00368485	-0.0036409	-0.00357226	-0.00363752	-0.0034636	-0.00355822	-0.00351804	-0.0034834	-0.00368485	-0.0036409	-0.00357226	-0.00363752	-0.0034636	-0.00355822	-0.00351804	-0.0034834	0	0	0	0	0	0	0	0	0.0336584	0.0336584	0.0336584	0.0336584	0.0336584	0.0336584	0.0336584	0.0336584	0.0336725	0.0336725	0.0336725	0.0336725	0.0336725	0.0336725	0.0336725	0.0336725	0.0336725	0.0336725	0.0336725	0.0336725	0.0336725	0.0336725	0.0336725	0.0336725	0.0337201	0.0337201	0.0337201	0.0337201	0.0337201	0.0337201	0.0337201	0.0337201	0.0337201	0.0337201	0.0337201	0.0337201	0.0337201	0.0337201	0.0337201	0.0337201	0.0337201	0.0337201	0.0337201	0.0337201	0.0337201	0.0337201	0.0337201	0.0337201	0.0337201	0.0337201	0.0337201	0.0337201	0.0337201	0.0337201	0.0337201	0.0337201	0.0337201	0.0337201	0.0337201	0.0337201	0.0337201	0.0337201	0.0337201	0.0337201	0.0337201	0.0337201	0.0337201	0.0337201	0.0337201	0.0337201	0.0337201	0.0337201	0.909394	0.590346	0.942266	0.180763	0.480312	0.284118	0.153525	0.216388	1.05991	0.857309	0.938869	0.156462	0.105683	0.287428	0.130052	0.231897	1.02652	0.921194	0.938949	0.156422	0.107612	0.287311	0.130118	0.231897	1.00368	0.893638	0.938946	0.156422	0.108876	0.287308	0.130118	0.231897	0.997051	0.926117	0.938947	0.156422	0.109369	0.287308	0.130118	0.231897	0.996038	0.899463	0.938947	0.156422	0.109572	0.287308	0.130118	0.231897	0.995916	0.933943	0.938947	0.156422	0.109658	0.287308	0.130118	0.231897	0.995902	0.914772	0.938947	0.156422	0.109695	0.287308	0.130118	0.231897	0.9959	0.973457	0.933573	0.156422	0.10971	0.287308	0.130118	0.231897	0.978706	0.983858	0.859796	0.15143	0.102376	0.293903	0.129405	0.32357	0.873137	0.987222	0.0391958	0.0194544	0.0203216	0.228551	0.0449369	0.351259	0.0896609	0.987435	0.0325717	0.0336564	0.0336933	0.243022	0.033945	0.261421	0.0310902	0.987287	0.0328378	0.0336301	0.0337111	0.223197	0.0338899	0.365545	0.0317375	0.987227	0.032843	0.0336301	0.0337111	0.22349	0.0338898	0.258051	0.0317305	0.888031	0.0334137	0.0336301	0.0124076	0.0989995	0.0618208	0.364416	0.0336743	0.73949	0.033681	0.0337283	0.0336207	0.0359197	0.03346	0.210471	0.0336757	0.0393744	0.0336812	0.0337282	0.0336252	0.0337088	0.0337269	0.139345	0.0336757	0.0336011	0.0336812	0.0337282	0.0336252	0.0337176	0.0337275	0.020015	0.0336757	0.0335951	0.0336812	0.0337282	0.0336252	0.0337176	0.0337275	0.0335422	0.0336757	0.00448893	0.0336812	0.0337282	0.0336252	0.0337176	0.0337275	0.0336337	0.0336757	0.0333599	0.0336812	0.0337282	0.0337315	0.0337897	0.0337874	0.0336338	0.0336757	0.0333786	0.0336812	0.0337282	0.0337316	0.0337902	0.0337877	0.0336339	0.0336757	0.0333786	0.0336812	0.0337282	0.0337316	0.0337902	0.0337877	0.0337814	0.0336757	0.0333786	0.0336812	0.0337282	0.0337316	0.0337902	0.0337877	0.0337815	0.0336757	0.0333786	0.0336812	0.0337282	0.0337316	0.0337902	0.0337877	0.0337815	0.0336757	0.0336152	0.0336812	0.0337282	0.0337316	0.0337902	0.0337877	0.0337815	0.0336757	0.0336152	0.0336812	0.0337282	0.0337316	0.0337902	0.0337877	0.0337815	0.0336757	0.0336152	0.0336812	0.0337282	0.0337316	0.0337902	0.0337877	0.0337815	0.0336757	0.0336152	0.0336812	0.0337282	0.0337316	0.0337902	0.0337877	0.0337815	0.0336757	0.0336152	0.0336812	0.0337282	0.0337316	0.0337902	0.0337877	0.0337815	0.0336757	0.0336152	0.0336812	0.0337282	0.0337316	0.0337902	0.0337877	0.0337815	0.0336757	0.0336152	0.0336812	0.0337282	0.0337316	0.0337902	0.0337877	0.0337815	0.0336757	0.0336152	0.0336812	0.0337282	0.0337316	0.0337902	0.0337877	0.0337815	0.0336757	0.0336152	0.0336812	0.0337282	0.0337316	0.0337902	0.0337877	0.0337815	0.0336757	0.0336152	0.0336812	0.0337282	0.0337316	0.0337902	0.0337877	0.0337815	0.0336757	0.0336152	0.0336812	0.0337282	0.0337316	0.0337902	0.0337877	0.0337815	0.0336757	0.0336152	0.0336812	0.0337282	0.0337316	0.0337902	0.0337877	0.0337815	0.0336757	0.0336152	0.0336812	0.0337282	0.0337316	0.0337902	0.0337877	0.0337815	0.0336757	0.0336152	0.0336812	0.0337282	0.0337316	0.0337902	0.0337877	0.0337815	0.0336757	0.0336152	0.0336812	0.0337282	0.0337316	0.0337902	0.0337877	0.0337815	0	0	0	0	0	0	0	0	0.0192774	0.0192774	0.0192774	0.0192774	0.0192774	0.0192774	0.0192774	0.0192774	0.0192766	0.0192766	0.0192766	0.0192766	0.0192766	0.0192766	0.0192766	0.0192766	0.0192766	0.0192766	0.0192766	0.0192766	0.0192766	0.0192766	0.0192766	0.0192766	0.0193071	0.0193071	0.0193071	0.0193071	0.0193071	0.0193071	0.0193071	0.0193071	0.0193071	0.0193071	0.0193071	0.0193071	0.0193071	0.0193071	0.0193071	0.0193071	0.0193071	0.0193071	0.0193071	0.0193071	0.0193071	0.0193071	0.0193071	0.0193071	0.0193071	0.0193071	0.0193071	0.0193071	0.0193071	0.0193071	0.0193071	0.0193071	0.0193071	0.0193071	0.0193071	0.0193071	0.0193071	0.0193071	0.0193071	0.0193071	0.0193071	0.0193071	0.0193071	0.0193071	0.0193071	0.0193071	0.0193071	0.0193071	0.331997	0.0907658	0.0376582	0.781904	0.103342	0.648513	-0.0819812	0.0322261	0.592666	-0.0783338	0.0412932	0.7887	0.168109	0.659176	-0.12949	0.0404159	0.627073	0.0127937	0.0412143	0.788739	0.164406	0.659194	-0.129427	0.0404169	0.649792	0.132446	0.0412164	0.78874	0.163146	0.659195	-0.129427	0.0404169	0.656381	0.0784128	0.0412163	0.78874	0.162655	0.659195	-0.129427	0.0404169	0.657393	0.140334	0.0412163	0.78874	0.162453	0.659195	-0.129427	0.0404169	0.657515	0.121092	0.0412163	0.78874	0.162368	0.659195	-0.129427	0.0404169	0.65753	0.203956	0.0412163	0.78874	0.162331	0.659195	-0.129427	0.0404169	0.657531	0.315469	0.0318056	0.78874	0.162316	0.659195	-0.129427	0.0404169	0.588527	0.649765	-0.155456	0.76236	0.17067	0.659989	-0.125165	0.928225	0.0621427	0.642148	0.128164	0.0111817	0.0320974	0.0528388	0.016651	0.865782	0.0533212	0.640138	0.0175467	0.0189748	0.0195274	0.269201	0.0193597	0.954697	0.0171386	0.639687	0.0179981	0.0189357	0.0194955	0.0360406	0.0193361	0.85157	0.0195602	0.639469	0.0180036	0.0189357	0.0194954	0.204515	0.0193361	0.957128	0.0195664	0.420682	0.0192351	0.0189357	0.000900202	0.252291	0.102097	0.852659	0.0192562	-0.0554585	0.0193433	0.0192374	0.0193325	0.0241593	0.019639	0.86586	0.0192555	0.026351	0.0193433	0.0192376	0.0193344	0.0196101	0.0194569	0.689892	0.0192555	0.0191994	0.0193433	0.0192376	0.0193344	0.0195968	0.0194567	0.0408041	0.0192555	0.0192007	0.0193433	0.0192376	0.0193344	0.0195968	0.0194567	0.0193505	0.0192555	0.00506317	0.0193433	0.0192376	0.0193344	0.0195968	0.0194567	0.0193153	0.0192555	0.0192275	0.0193433	0.0192376	0.0193521	0.0192574	0.0193176	0.0193152	0.0192555	0.0192238	0.0193433	0.0192376	0.0193521	0.0192572	0.0193175	0.0193152	0.0192555	0.0192238	0.0193433	0.0192376	0.0193521	0.0192572	0.0193175	0.0193578	0.0192555	0.0192238	0.0193433	0.0192376	0.0193521	0.0192572	0.0193175	0.0193579	0.0192555	0.0192238	0.0193433	0.0192376	0.0193521	0.0192572	0.0193175	0.0193579	0.0192555	0.0193172	0.0193433	0.0192376	0.0193521	0.0192572	0.0193175	0.0193579	0.0192555	0.0193172	0.0193433	0.0192376	0.0193521	0.0192572	0.0193175	0.0193579	0.0192555	0.0193172	0.0193433	0.0192376	0.0193521	0.0192572	0.0193175	0.0193579	0.0192555	0.0193172	0.0193433	0.0192376	0.0193521	0.0192572	0.0193175	0.0193579	0.0192555	0.0193172	0.0193433	0.0192376	0.0193521	0.0192572	0.0193175	0.0193579	0.0192555	0.0193172	0.0193433	0.0192376	0.0193521	0.0192572	0.0193175	0.0193579	0.0192555	0.0193172	0.0193433	0.0192376	0.0193521	0.0192572	0.0193175	0.0193579	0.0192555	0.0193172	0.0193433	0.0192376	0.0193521	0.0192572	0.0193175	0.0193579	0.0192555	0.0193172	0.0193433	0.0192376	0.0193521	0.0192572	0.0193175	0.0193579	0.0192555	0.0193172	0.0193433	0.0192376	0.0193521	0.0192572	0.0193175	0.0193579	0.0192555	0.0193172	0.0193433	0.0192376	0.0193521	0.0192572	0.0193175	0.0193579	0.0192555	0.0193172	0.0193433	0.0192376	0.0193521	0.0192572	0.0193175	0.0193579	0.0192555	0.0193172	0.0193433	0.0192376	0.0193521	0.0192572	0.0193175	0.0193579	0.0192555	0.0193172	0.0193433	0.0192376	0.0193521	0.0192572	0.0193175	0.0193579	0.0192555	0.0193172	0.0193433	0.0192376	0.0193521	0.0192572	0.0193175	0.0193579	0	0	0	0	0	0	0	0	-0.0547673	-0.0547673	-0.0547673	-0.0547673	-0.0547673	-0.0547673	-0.0547673	-0.0547673	-0.0547822	-0.0547822	-0.0547822	-0.0547822	-0.0547822	-0.0547822	-0.0547822	-0.0547822	-0.0547822	-0.0547822	-0.0547822	-0.0547822	-0.0547822	-0.0547822	-0.0547822	-0.0547822	-0.0548317	-0.0548317	-0.0548317	-0.0548317	-0.0548317	-0.0548317	-0.0548317	-0.0548317	-0.0548317	-0.0548317	-0.0548317	-0.0548317	-0.0548317	-0.0548317	-0.0548317	-0.0548317	-0.0548317	-0.0548317	-0.0548317	-0.0548317	-0.0548317	-0.0548317	-0.0548317	-0.0548317	-0.0548317	-0.0548317	-0.0548317	-0.0548317	-0.0548317	-0.0548317	-0.0548317	-0.0548317	-0.0548317	-0.0548317	-0.0548317	-0.0548317	-0.0548317	-0.0548317	-0.0548317	-0.0548317	-0.0548317	-0.0548317	-0.0548317	-0.0548317	-0.0548317	-0.0548317	-0.0548317	-0.0548317	-0.680806	-0.950592	-1.34481	0.247104	-0.847326	-0.67757	-1.03741	-1.31864	-1.09073	-0.920771	-1.31818	0.272901	-0.471843	-0.675588	-0.948566	-1.40721	-0.828313	-1.23711	-1.31876	0.273185	-0.499498	-0.675468	-0.948565	-1.40721	-0.661968	-0.806367	-1.31874	0.273189	-0.508743	-0.675465	-0.948565	-1.40721	-0.613723	-1.16639	-1.31874	0.273189	-0.512342	-0.675465	-0.948565	-1.40721	-0.606308	-0.83599	-1.31874	0.273189	-0.513826	-0.675465	-0.948565	-1.40721	-0.60541	-1.13789	-1.31874	0.273189	-0.514452	-0.675465	-0.948565	-1.40721	-0.605306	-0.834406	-1.31874	0.273189	-0.514719	-0.675465	-0.948565	-1.40721	-0.605294	-1.07899	-1.295	0.273189	-0.514832	-0.675465	-0.948565	-1.40721	-0.608876	-0.61862	-1.0769	0.263212	-0.449343	-0.735218	-0.93139	-0.356827	-0.790699	-0.591285	-0.00141593	-0.0206457	-0.0737013	-1.36055	-0.123408	-0.864001	-0.273204	-0.592287	-0.052472	-0.0550273	-0.0544344	-1.02673	-0.0551085	-0.209254	-0.0535636	-0.592464	-0.0530565	-0.0550547	-0.0544376	-1.35535	-0.0550222	-0.968188	-0.0515289	-0.592551	-0.0530629	-0.0550548	-0.0544376	-1.00409	-0.0550221	-0.185253	-0.0514912	-0.613013	-0.0549166	-0.0550548	-0.0384653	-0.273823	-0.0355178	-0.959988	-0.0548651	-0.736757	-0.0547976	-0.0548916	-0.0545611	-0.054824	-0.0540577	0.0165354	-0.0548677	-0.0550742	-0.0547974	-0.054891	-0.0545615	-0.0544897	-0.0545725	0.228973	-0.0548677	-0.0545966	-0.0547974	-0.054891	-0.0545616	-0.0545089	-0.0545733	-0.00709521	-0.0548677	-0.0546088	-0.0547974	-0.054891	-0.0545616	-0.054509	-0.0545733	-0.0544045	-0.0548677	-0.00659532	-0.0547974	-0.054891	-0.0545616	-0.054509	-0.0545733	-0.0545654	-0.0548677	-0.0542053	-0.0547974	-0.054891	-0.0547656	-0.0548941	-0.0548594	-0.0545656	-0.0548677	-0.0542176	-0.0547974	-0.054891	-0.0547657	-0.0548948	-0.0548598	-0.0545656	-0.0548677	-0.0542176	-0.0547974	-0.054891	-0.0547657	-0.0548948	-0.0548598	-0.0548281	-0.0548677	-0.0542176	-0.0547974	-0.054891	-0.0547657	-0.0548948	-0.0548598	-0.0548282	-0.0548677	-0.0542176	-0.0547974	-0.054891	-0.0547657	-0.0548948	-0.0548598	-0.0548282	-0.0548677	-0.0547522	-0.0547974	-0.054891	-0.0547657	-0.0548948	-0.0548598	-0.0548282	-0.0548677	-0.0547526	-0.0547974	-0.054891	-0.0547657	-0.0548948	-0.0548598	-0.0548282	-0.0548677	-0.0547526	-0.0547974	-0.054891	-0.0547657	-0.0548948	-0.0548598	-0.0548282	-0.0548677	-0.0547526	-0.0547974	-0.054891	-0.0547657	-0.0548948	-0.0548598	-0.0548282	-0.0548677	-0.0547526	-0.0547974	-0.054891	-0.0547657	-0.0548948	-0.0548598	-0.0548282	-0.0548677	-0.0547526	-0.0547974	-0.054891	-0.0547657	-0.0548948	-0.0548598	-0.0548282	-0.0548677	-0.0547526	-0.0547974	-0.054891	-0.0547657	-0.0548948	-0.0548598	-0.0548282	-0.0548677	-0.0547526	-0.0547974	-0.054891	-0.0547657	-0.0548948	-0.0548598	-0.0548282	-0.0548677	-0.0547526	-0.0547974	-0.054891	-0.0547657	-0.0548948	-0.0548598	-0.0548282	-0.0548677	-0.0547526	-0.0547974	-0.054891	-0.0547657	-0.0548948	-0.0548598	-0.0548282	-0.0548677	-0.0547526	-0.0547974	-0.054891	-0.0547657	-0.0548948	-0.0548598	-0.0548282	-0.0548677	-0.0547526	-0.0547974	-0.054891	-0.0547657	-0.0548948	-0.0548598	-0.0548282	-0.0548677	-0.0547526	-0.0547974	-0.054891	-0.0547657	-0.0548948	-0.0548598	-0.0548282	-0.0548677	-0.0547526	-0.0547974	-0.054891	-0.0547657	-0.0548948	-0.0548598	-0.0548282	-0.0548677	-0.0547526	-0.0547974	-0.054891	-0.0547657	-0.0548948	-0.0548598	-0.0548282	0	0	0	0	0	0	0	0	-0.00449931	-0.00449931	-0.00449931	-0.00449931	-0.00449931	-0.00449931	-0.00449931	-0.00449931	-0.00451368	-0.00451368	-0.00451368	-0.00451368	-0.00451368	-0.00451368	-0.00451368	-0.00451368	-0.0045137	-0.0045137	-0.0045137	-0.0045137	-0.0045137	-0.0045137	-0.0045137	-0.0045137	-0.00449578	-0.00449578	-0.00449578	-0.00449578	-0.00449578	-0.00449578	-0.00449578	-0.00449578	-0.00449577	-0.00449577	-0.00449577	-0.00449577	-0.00449577	-0.00449577	-0.00449577	-0.00449577	-0.00449577	-0.00449577	-0.00449577	-0.00449577	-0.00449577	-0.00449577	-0.00449577	-0.00449577	-0.00449577	-0.00449577	-0.00449577	-0.00449577	-0.00449577	-0.00449577	-0.00449577	-0.00449577	-0.00449577	-0.00449577	-0.00449577	-0.00449577	-0.00449577	-0.00449577	-0.00449577	-0.00449577	-0.00449577	-0.00449577	-0.00449577	-0.00449577	-0.00449577	-0.00449577	-0.00449577	-0.00449577	-0.130723	-0.0129523	-0.263022	0.733655	0.0497619	0.0689686	-0.590454	-0.332562	-0.183108	-0.505921	-0.244045	0.753296	0.328268	0.0780913	-0.675239	-0.337696	-0.000385359	-0.301089	-0.244457	0.753499	0.308553	0.0781732	-0.675221	-0.337694	0.118054	-0.318091	-0.244446	0.753502	0.301972	0.0781752	-0.675221	-0.337694	0.152403	-0.252842	-0.244447	0.753502	0.29941	0.0781753	-0.675221	-0.337694	0.157681	-0.299598	-0.244447	0.753502	0.298354	0.0781753	-0.675221	-0.337694	0.15832	-0.217723	-0.244447	0.753502	0.297908	0.0781753	-0.675221	-0.337694	0.158394	-0.231836	-0.244447	0.753502	0.297718	0.0781753	-0.675221	-0.337694	0.158403	-0.0287656	-0.263694	0.753502	0.297637	0.0781753	-0.675221	-0.337694	0.104851	0.179077	-0.72985	0.727972	0.332098	0.115263	-0.658577	0.952705	-0.397771	0.15541	0.0969718	0.00383562	0.0450261	-0.333017	-0.023023	0.607347	-0.000587024	0.153346	-0.00396818	-0.00477131	-0.00415369	-0.215091	-0.0044383	1.07209	-0.00618138	0.1529	-0.0043679	-0.00480282	-0.00424545	-0.338803	-0.00443864	0.533213	-0.00285827	0.152683	-0.00436722	-0.00480284	-0.00424557	-0.293747	-0.00443866	1.08677	-0.00284077	-0.0251141	-0.00460639	-0.00480284	-0.0181646	0.341981	0.0573274	0.538964	-0.0045399	-0.457226	-0.00447806	-0.00457207	-0.00441151	-0.000817929	-0.00379208	0.891105	-0.0045418	0.000290563	-0.0044781	-0.00457173	-0.00440573	-0.00401343	-0.00426769	0.653107	-0.00454181	-0.00457124	-0.00447809	-0.00457173	-0.00440577	-0.00403833	-0.00426829	0.0310711	-0.00454181	-0.00456715	-0.00447809	-0.00457173	-0.00440577	-0.00403838	-0.00426828	-0.0042496	-0.00454181	0.000169382	-0.00447809	-0.00457173	-0.00440577	-0.00403838	-0.00426829	-0.00435738	-0.00454181	-0.0043959	-0.00447809	-0.00457173	-0.00447537	-0.00454976	-0.00448252	-0.00435757	-0.00454181	-0.00440876	-0.00447809	-0.00457173	-0.00447546	-0.00455021	-0.0044828	-0.00435759	-0.00454181	-0.0044088	-0.00447809	-0.00457173	-0.00447546	-0.00455021	-0.0044828	-0.00444475	-0.00454181	-0.0044088	-0.00447809	-0.00457173	-0.00447546	-0.00455021	-0.0044828	-0.0044448	-0.00454181	-0.0044088	-0.00447809	-0.00457173	-0.00447546	-0.00455021	-0.0044828	-0.0044448	-0.00454181	-0.00445035	-0.00447809	-0.00457173	-0.00447546	-0.00455021	-0.0044828	-0.0044448	-0.00454181	-0.00445037	-0.00447809	-0.00457173	-0.00447546	-0.00455021	-0.0044828	-0.0044448	-0.00454181	-0.00445037	-0.00447809	-0.00457173	-0.00447546	-0.00455021	-0.0044828	-0.0044448	-0.00454181	-0.00445037	-0.00447809	-0.00457173	-0.00447546	-0.00455021	-0.0044828	-0.0044448	-0.00454181	-0.00445037	-0.00447809	-0.00457173	-0.00447546	-0.00455021	-0.0044828	-0.0044448	-0.00454181	-0.00445037	-0.00447809	-0.00457173	-0.00447546	-0.00455021	-0.0044828	-0.0044448	-0.00454181	-0.00445037	-0.00447809	-0.00457173	-0.00447546	-0.00455021	-0.0044828	-0.0044448	-0.00454181	-0.00445037	-0.00447809	-0.00457173	-0.00447546	-0.00455021	-0.0044828	-0.0044448	-0.00454181	-0.00445037	-0.00447809	-0.00457173	-0.00447546	-0.00455021	-0.0044828	-0.0044448	-0.00454181	-0.00445037	-0.00447809	-0.00457173	-0.00447546	-0.00455021	-0.0044828	-0.0044448	-0.00454181	-0.00445037	-0.00447809	-0.00457173	-0.00447546	-0.00455021	-0.0044828	-0.0044448	-0.00454181	-0.00445037	-0.00447809	-0.00457173	-0.00447546	-0.00455021	-0.0044828	-0.0044448	-0.00454181	-0.00445037	-0.00447809	-0.00457173	-0.00447546	-0.00455021	-0.0044828	-0.0044448	-0.00454181	-0.00445037	-0.00447809	-0.00457173	-0.00447546	-0.00455021	-0.0044828	-0.0044448	-0.00454181	-0.00445037	-0.00447809	-0.00457173	-0.00447546	-0.00455021	-0.0044828	-0.0044448	0	0	0	0	0	0	0	0	0.0160021	0.0160021	0.0160021	0.0160021	0.0160021	0.0160021	0.0160021	0.0160021	0.0160304	0.0160304	0.0160304	0.0160304	0.0160304	0.0160304	0.0160304	0.0160304	0.0160304	0.0160304	0.0160304	0.0160304	0.0160304	0.0160304	0.0160304	0.0160304	0.0160137	0.0160137	0.0160137	0.0160137	0.0160137	0.0160137	0.0160137	0.0160137	0.0160137	0.0160137	0.0160137	0.0160137	0.0160137	0.0160137	0.0160137	0.0160137	0.0160137	0.0160137	0.0160137	0.0160137	0.0160137	0.0160137	0.0160137	0.0160137	0.0160137	0.0160137	0.0160137	0.0160137	0.0160137	0.0160137	0.0160137	0.0160137	0.0160137	0.0160137	0.0160137	0.0160137	0.0160137	0.0160137	0.0160137	0.0160137	0.0160137	0.0160137	0.0160137	0.0160137	0.0160137	0.0160137	0.0160137	0.0160137	0.600866	-0.244889	0.132224	-0.456597	-0.341823	0.485582	0.785897	0.187406	0.923578	0.76446	0.105117	-0.484508	-0.78465	0.480901	0.96535	0.167218	0.664777	0.242151	0.105706	-0.484797	-0.756636	0.480774	0.965411	0.167214	0.495435	0.689211	0.105691	-0.484801	-0.747226	0.480771	0.965411	0.167214	0.446324	0.261441	0.105691	-0.484801	-0.743562	0.480771	0.965411	0.167214	0.43878	0.640988	0.105691	-0.484801	-0.742052	0.480771	0.965411	0.167214	0.437867	0.256253	0.105691	-0.484801	-0.741415	0.480771	0.965411	0.167214	0.437761	0.574327	0.105691	-0.484801	-0.741144	0.480771	0.965411	0.167214	0.437748	0.124456	0.150391	-0.484801	-0.741028	0.480771	0.965411	0.167214	0.46032	0.366567	1.11175	-0.468197	-0.778633	0.36055	0.940299	-1.07225	0.783336	0.428108	-0.0389745	-0.00047827	-0.0979554	0.19888	0.0222769	-0.591096	-0.0505411	0.429632	0.0131693	0.0160729	0.0157179	0.416564	0.0158409	-1.25488	0.0171241	0.429925	0.0145498	0.0160722	0.0158951	0.189757	0.0158437	-0.485128	0.0138431	0.43007	0.0145538	0.0160722	0.0158954	0.5205	0.0158437	-1.27471	0.0138287	0.508868	0.0160794	0.0160722	0.0270558	-0.586983	0.00414652	-0.493309	0.0160197	0.759163	0.0160365	0.0160646	0.015975	0.0146736	0.0151666	-0.83373	0.0160221	0.0156881	0.0160367	0.0160644	0.0159642	0.0154725	0.0158219	-0.41444	0.0160221	0.016143	0.0160367	0.0160644	0.0159642	0.0155044	0.0158226	-0.0152075	0.0160221	0.0161274	0.0160367	0.0160644	0.0159642	0.0155045	0.0158226	0.0156781	0.0160221	0.004367	0.0160367	0.0160644	0.0159642	0.0155045	0.0158226	0.0158171	0.0160221	0.0159274	0.0160367	0.0160644	0.0160687	0.0160491	0.0159934	0.0158173	0.0160221	0.0159499	0.0160367	0.0160644	0.0160688	0.0160496	0.0159937	0.0158173	0.0160221	0.0159499	0.0160367	0.0160644	0.0160688	0.0160496	0.0159937	0.0159773	0.0160221	0.0159499	0.0160367	0.0160644	0.0160688	0.0160496	0.0159937	0.0159774	0.0160221	0.0159499	0.0160367	0.0160644	0.0160688	0.0160496	0.0159937	0.0159774	0.0160221	0.0159433	0.0160367	0.0160644	0.0160688	0.0160496	0.0159937	0.0159774	0.0160221	0.0159431	0.0160367	0.0160644	0.0160688	0.0160496	0.0159937	0.0159774	0.0160221	0.0159431	0.0160367	0.0160644	0.0160688	0.0160496	0.0159937	0.0159774	0.0160221	0.0159431	0.0160367	0.0160644	0.0160688	0.0160496	0.0159937	0.0159774	0.0160221	0.0159431	0.0160367	0.0160644	0.0160688	0.0160496	0.0159937	0.0159774	0.0160221	0.0159431	0.0160367	0.0160644	0.0160688	0.0160496	0.0159937	0.0159774	0.0160221	0.0159431	0.0160367	0.0160644	0.0160688	0.0160496	0.0159937	0.0159774	0.0160221	0.0159431	0.0160367	0.0160644	0.0160688	0.0160496	0.0159937	0.0159774	0.0160221	0.0159431	0.0160367	0.0160644	0.0160688	0.0160496	0.0159937	0.0159774	0.0160221	0.0159431	0.0160367	0.0160644	0.0160688	0.0160496	0.0159937	0.0159774	0.0160221	0.0159431	0.0160367	0.0160644	0.0160688	0.0160496	0.0159937	0.0159774	0.0160221	0.0159431	0.0160367	0.0160644	0.0160688	0.0160496	0.0159937	0.0159774	0.0160221	0.0159431	0.0160367	0.0160644	0.0160688	0.0160496	0.0159937	0.0159774	0.0160221	0.0159431	0.0160367	0.0160644	0.0160688	0.0160496	0.0159937	0.0159774	0.0160221	0.0159431	0.0160367	0.0160644	0.0160688	0.0160496	0.0159937	0.0159774	0	0	0	0	0	0	0	0	-0.0198326	-0.0198326	-0.0198326	-0.0198326	-0.0198326	-0.0198326	-0.0198326	-0.0198326	-0.0198158	-0.0198158	-0.0198158	-0.0198158	-0.0198158	-0.0198158	-0.0198158	-0.0198158	-0.0198158	-0.0198158	-0.0198158	-0.0198158	-0.0198158	-0.0198158	-0.0198158	-0.0198158	-0.0198611	-0.0198611	-0.0198611	-0.0198611	-0.0198611	-0.0198611	-0.0198611	-0.0198611	-0.0198611	-0.0198611	-0.0198611	-0.0198611	-0.0198611	-0.0198611	-0.0198611	-0.0198611	-0.0198611	-0.0198611	-0.0198611	-0.0198611	-0.0198611	-0.0198611	-0.0198611	-0.0198611	-0.0198611	-0.0198611	-0.0198611	-0.0198611	-0.0198611	-0.0198611	-0.0198611	-0.0198611	-0.0198611	-0.0198611	-0.0198611	-0.0198611	-0.0198611	-0.0198611	-0.0198611	-0.0198611	-0.0198611	-0.0198611	-0.0198611	-0.0198611	-0.0198611	-0.0198611	-0.0198611	-0.0198611	0.121397	-0.701217	-0.556021	-0.44492	-0.739657	-0.148598	0.0934323	-0.588673	0.0921049	0.234066	-0.564525	-0.458251	-0.956337	-0.154082	0.303946	-0.656923	0.0155937	-0.398435	-0.56434	-0.458342	-0.947847	-0.154138	0.303986	-0.656928	-0.037759	0.179567	-0.564344	-0.458343	-0.944885	-0.154139	0.303986	-0.656928	-0.0532308	-0.360732	-0.564344	-0.458343	-0.943732	-0.154139	0.303986	-0.656928	-0.0556049	0.121079	-0.564344	-0.458343	-0.943256	-0.154139	0.303986	-0.656928	-0.0558917	-0.360334	-0.564344	-0.458343	-0.943056	-0.154139	0.303986	-0.656928	-0.0559252	0.0499194	-0.564344	-0.458343	-0.94297	-0.154139	0.303986	-0.656928	-0.055929	-0.488192	-0.511645	-0.458343	-0.942934	-0.154139	0.303986	-0.656928	-0.0209134	-0.121571	0.453739	-0.443146	-0.939577	-0.287179	0.291827	-1.32681	0.28467	-0.0523008	-0.0663173	-0.0131362	-0.130342	-0.608023	-0.0520518	-1.20066	-0.203809	-0.0509919	-0.0204651	-0.0198339	-0.0199452	-0.298721	-0.02015	-1.40823	-0.0179055	-0.0507363	-0.0197651	-0.019842	-0.019789	-0.608199	-0.0200979	-1.16733	-0.0200782	-0.0506098	-0.0197664	-0.019842	-0.0197888	-0.183057	-0.0200979	-1.41189	-0.020071	0.0552745	-0.0198745	-0.019842	0.00144085	-0.705074	-0.0396736	-1.16982	-0.0198662	0.313738	-0.0198386	-0.0198317	-0.0197573	-0.0221312	-0.0202462	-0.910462	-0.0198653	-0.0216455	-0.0198383	-0.0198316	-0.0197665	-0.0202024	-0.0199137	-0.398416	-0.0198653	-0.0196018	-0.0198383	-0.0198316	-0.0197665
[truncated: 91,330 more chars]
