# Supplementary material for: The Importance of Lateral Connections in the Parietal Cortex for Generating Motor Plans
Source: PLoS One. 2015 Aug 7;10(8):e0134669. doi: 10.1371/journal.pone.0134669 (PMC4529220; doi:10.1371/journal.pone.0134669)
Supplement: S1 Dataset — The complete dataset utilized in the data-dependent figures. (ZIP) [file pone.0134669.s001.zip › Champion_Data/Evolved_Flash_Task/TS_10/fb_A10_2to4_9T18/prop2ppc_weights.txt]

-4	-3.11488	-1.46906	-0.418033	-0.0713142	-0.00722711	-0.000429866	-1.47791e-05	-2.88229e-07	-3.11674e-09	-1.81826e-11	-3.11488	-2.42511	-1.14303	-0.324915	-0.0553457	-0.00559788	-0.000332148	-1.13858e-05	-2.21272e-07	-2.38286e-09	-1.38348e-11	-1.46906	-1.14303	-0.537725	-0.152367	-0.0258373	-0.00259793	-0.000153018	-5.1988e-06	-9.99695e-08	-1.06327e-09	-6.08482e-12	-0.418033	-0.324915	-0.152367	-0.0429437	-0.00722711	-0.000719521	-4.18593e-05	-1.40104e-06	-2.64657e-08	-2.75671e-10	-1.53974e-12	-0.0713142	-0.0553457	-0.0258373	-0.00722711	-0.00120328	-0.000118127	-6.7529e-06	-2.21272e-07	-4.07565e-09	-4.12135e-11	-2.22399e-13	-0.00722711	-0.00559788	-0.00259793	-0.000719521	-0.000118127	-1.13858e-05	-6.36144e-07	-2.02736e-08	-3.61293e-10	-3.51454e-12	-1.81289e-14	-0.000429866	-0.000332148	-0.000153018	-4.18593e-05	-6.7529e-06	-6.36144e-07	-3.45406e-08	-1.06327e-09	-1.81826e-11	-1.6851e-13	-8.21555e-16	-1.47791e-05	-1.13858e-05	-5.1988e-06	-1.40104e-06	-2.21272e-07	-2.02736e-08	-1.06327e-09	-3.13827e-11	-5.10455e-13	-4.46045e-15	-2.03064e-17	-2.88229e-07	-2.21272e-07	-9.99695e-08	-2.64657e-08	-4.07565e-09	-3.61293e-10	-1.81826e-11	-5.10455e-13	-7.82227e-15	-6.3726e-17	-2.67358e-19	-3.11674e-09	-2.38286e-09	-1.06327e-09	-2.75671e-10	-4.12135e-11	-3.51454e-12	-1.6851e-13	-4.46045e-15	-6.3726e-17	-4.78072e-19	-1.82179e-21	-1.81826e-11	-1.38348e-11	-6.08482e-12	-1.53974e-12	-2.22399e-13	-1.81289e-14	-8.21555e-16	-2.03064e-17	-2.67358e-19	-1.82179e-21	-6.20481e-24	-3.11488	-4	-3.11488	-1.46906	-0.418033	-0.0713142	-0.00722711	-0.000429866	-1.47791e-05	-2.88229e-07	-3.11674e-09	-2.42511	-3.11488	-2.42511	-1.14303	-0.324915	-0.0553457	-0.00559788	-0.000332148	-1.13858e-05	-2.21272e-07	-2.38286e-09	-1.14303	-1.46906	-1.14303	-0.537725	-0.152367	-0.0258373	-0.00259793	-0.000153018	-5.1988e-06	-9.99695e-08	-1.06327e-09	-0.324915	-0.418033	-0.324915	-0.152367	-0.0429437	-0.00722711	-0.000719521	-4.18593e-05	-1.40104e-06	-2.64657e-08	-2.75671e-10	-0.0553457	-0.0713142	-0.0553457	-0.0258373	-0.00722711	-0.00120328	-0.000118127	-6.7529e-06	-2.21272e-07	-4.07565e-09	-4.12135e-11	-0.00559788	-0.00722711	-0.00559788	-0.00259793	-0.000719521	-0.000118127	-1.13858e-05	-6.36144e-07	-2.02736e-08	-3.61293e-10	-3.51454e-12	-0.000332148	-0.000429866	-0.000332148	-0.000153018	-4.18593e-05	-6.7529e-06	-6.36144e-07	-3.45406e-08	-1.06327e-09	-1.81826e-11	-1.6851e-13	-1.13858e-05	-1.47791e-05	-1.13858e-05	-5.1988e-06	-1.40104e-06	-2.21272e-07	-2.02736e-08	-1.06327e-09	-3.13827e-11	-5.10455e-13	-4.46045e-15	-2.21272e-07	-2.88229e-07	-2.21272e-07	-9.99695e-08	-2.64657e-08	-4.07565e-09	-3.61293e-10	-1.81826e-11	-5.10455e-13	-7.82227e-15	-6.3726e-17	-2.38286e-09	-3.11674e-09	-2.38286e-09	-1.06327e-09	-2.75671e-10	-4.12135e-11	-3.51454e-12	-1.6851e-13	-4.46045e-15	-6.3726e-17	-4.78072e-19	-1.38348e-11	-1.81826e-11	-1.38348e-11	-6.08482e-12	-1.53974e-12	-2.22399e-13	-1.81289e-14	-8.21555e-16	-2.03064e-17	-2.67358e-19	-1.82179e-21	-1.46906	-3.11488	-4	-3.11488	-1.46906	-0.418033	-0.0713142	-0.00722711	-0.000429866	-1.47791e-05	-2.88229e-07	-1.14303	-2.42511	-3.11488	-2.42511	-1.14303	-0.324915	-0.0553457	-0.00559788	-0.000332148	-1.13858e-05	-2.21272e-07	-0.537725	-1.14303	-1.46906	-1.14303	-0.537725	-0.152367	-0.0258373	-0.00259793	-0.000153018	-5.1988e-06	-9.99695e-08	-0.152367	-0.324915	-0.418033	-0.324915	-0.152367	-0.0429437	-0.00722711	-0.000719521	-4.18593e-05	-1.40104e-06	-2.64657e-08	-0.0258373	-0.0553457	-0.0713142	-0.0553457	-0.0258373	-0.00722711	-0.00120328	-0.000118127	-6.7529e-06	-2.21272e-07	-4.07565e-09	-0.00259793	-0.00559788	-0.00722711	-0.00559788	-0.00259793	-0.000719521	-0.000118127	-1.13858e-05	-6.36144e-07	-2.02736e-08	-3.61293e-10	-0.000153018	-0.000332148	-0.000429866	-0.000332148	-0.000153018	-4.18593e-05	-6.7529e-06	-6.36144e-07	-3.45406e-08	-1.06327e-09	-1.81826e-11	-5.1988e-06	-1.13858e-05	-1.47791e-05	-1.13858e-05	-5.1988e-06	-1.40104e-06	-2.21272e-07	-2.02736e-08	-1.06327e-09	-3.13827e-11	-5.10455e-13	-9.99695e-08	-2.21272e-07	-2.88229e-07	-2.21272e-07	-9.99695e-08	-2.64657e-08	-4.07565e-09	-3.61293e-10	-1.81826e-11	-5.10455e-13	-7.82227e-15	-1.06327e-09	-2.38286e-09	-3.11674e-09	-2.38286e-09	-1.06327e-09	-2.75671e-10	-4.12135e-11	-3.51454e-12	-1.6851e-13	-4.46045e-15	-6.3726e-17	-6.08482e-12	-1.38348e-11	-1.81826e-11	-1.38348e-11	-6.08482e-12	-1.53974e-12	-2.22399e-13	-1.81289e-14	-8.21555e-16	-2.03064e-17	-2.67358e-19	-0.418033	-1.46906	-3.11488	-4	-3.11488	-1.46906	-0.418033	-0.0713142	-0.00722711	-0.000429866	-1.47791e-05	-0.324915	-1.14303	-2.42511	-3.11488	-2.42511	-1.14303	-0.324915	-0.0553457	-0.00559788	-0.000332148	-1.13858e-05	-0.152367	-0.537725	-1.14303	-1.46906	-1.14303	-0.537725	-0.152367	-0.0258373	-0.00259793	-0.000153018	-5.1988e-06	-0.0429437	-0.152367	-0.324915	-0.418033	-0.324915	-0.152367	-0.0429437	-0.00722711	-0.000719521	-4.18593e-05	-1.40104e-06	-0.00722711	-0.0258373	-0.0553457	-0.0713142	-0.0553457	-0.0258373	-0.00722711	-0.00120328	-0.000118127	-6.7529e-06	-2.21272e-07	-0.000719521	-0.00259793	-0.00559788	-0.00722711	-0.00559788	-0.00259793	-0.000719521	-0.000118127	-1.13858e-05	-6.36144e-07	-2.02736e-08	-4.18593e-05	-0.000153018	-0.000332148	-0.000429866	-0.000332148	-0.000153018	-4.18593e-05	-6.7529e-06	-6.36144e-07	-3.45406e-08	-1.06327e-09	-1.40104e-06	-5.1988e-06	-1.13858e-05	-1.47791e-05	-1.13858e-05	-5.1988e-06	-1.40104e-06	-2.21272e-07	-2.02736e-08	-1.06327e-09	-3.13827e-11	-2.64657e-08	-9.99695e-08	-2.21272e-07	-2.88229e-07	-2.21272e-07	-9.99695e-08	-2.64657e-08	-4.07565e-09	-3.61293e-10	-1.81826e-11	-5.10455e-13	-2.75671e-10	-1.06327e-09	-2.38286e-09	-3.11674e-09	-2.38286e-09	-1.06327e-09	-2.75671e-10	-4.12135e-11	-3.51454e-12	-1.6851e-13	-4.46045e-15	-1.53974e-12	-6.08482e-12	-1.38348e-11	-1.81826e-11	-1.38348e-11	-6.08482e-12	-1.53974e-12	-2.22399e-13	-1.81289e-14	-8.21555e-16	-2.03064e-17	-0.0713142	-0.418033	-1.46906	-3.11488	-4	-3.11488	-1.46906	-0.418033	-0.0713142	-0.00722711	-0.000429866	-0.0553457	-0.324915	-1.14303	-2.42511	-3.11488	-2.42511	-1.14303	-0.324915	-0.0553457	-0.00559788	-0.000332148	-0.0258373	-0.152367	-0.537725	-1.14303	-1.46906	-1.14303	-0.537725	-0.152367	-0.0258373	-0.00259793	-0.000153018	-0.00722711	-0.0429437	-0.152367	-0.324915	-0.418033	-0.324915	-0.152367	-0.0429437	-0.00722711	-0.000719521	-4.18593e-05	-0.00120328	-0.00722711	-0.0258373	-0.0553457	-0.0713142	-0.0553457	-0.0258373	-0.00722711	-0.00120328	-0.000118127	-6.7529e-06	-0.000118127	-0.000719521	-0.00259793	-0.00559788	-0.00722711	-0.00559788	-0.00259793	-0.000719521	-0.000118127	-1.13858e-05	-6.36144e-07	-6.7529e-06	-4.18593e-05	-0.000153018	-0.000332148	-0.000429866	-0.000332148	-0.000153018	-4.18593e-05	-6.7529e-06	-6.36144e-07	-3.45406e-08	-2.21272e-07	-1.40104e-06	-5.1988e-06	-1.13858e-05	-1.47791e-05	-1.13858e-05	-5.1988e-06	-1.40104e-06	-2.21272e-07	-2.02736e-08	-1.06327e-09	-4.07565e-09	-2.64657e-08	-9.99695e-08	-2.21272e-07	-2.88229e-07	-2.21272e-07	-9.99695e-08	-2.64657e-08	-4.07565e-09	-3.61293e-10	-1.81826e-11	-4.12135e-11	-2.75671e-10	-1.06327e-09	-2.38286e-09	-3.11674e-09	-2.38286e-09	-1.06327e-09	-2.75671e-10	-4.12135e-11	-3.51454e-12	-1.6851e-13	-2.22399e-13	-1.53974e-12	-6.08482e-12	-1.38348e-11	-1.81826e-11	-1.38348e-11	-6.08482e-12	-1.53974e-12	-2.22399e-13	-1.81289e-14	-8.21555e-16	-0.00722711	-0.0713142	-0.418033	-1.46906	-3.11488	-4	-3.11488	-1.46906	-0.418033	-0.0713142	-0.00722711	-0.00559788	-0.0553457	-0.324915	-1.14303	-2.42511	-3.11488	-2.42511	-1.14303	-0.324915	-0.0553457	-0.00559788	-0.00259793	-0.0258373	-0.152367	-0.537725	-1.14303	-1.46906	-1.14303	-0.537725	-0.152367	-0.0258373	-0.00259793	-0.000719521	-0.00722711	-0.0429437	-0.152367	-0.324915	-0.418033	-0.324915	-0.152367	-0.0429437	-0.00722711	-0.000719521	-0.000118127	-0.00120328	-0.00722711	-0.0258373	-0.0553457	-0.0713142	-0.0553457	-0.0258373	-0.00722711	-0.00120328	-0.000118127	-1.13858e-05	-0.000118127	-0.000719521	-0.00259793	-0.00559788	-0.00722711	-0.00559788	-0.00259793	-0.000719521	-0.000118127	-1.13858e-05	-6.36144e-07	-6.7529e-06	-4.18593e-05	-0.000153018	-0.000332148	-0.000429866	-0.000332148	-0.000153018	-4.18593e-05	-6.7529e-06	-6.36144e-07	-2.02736e-08	-2.21272e-07	-1.40104e-06	-5.1988e-06	-1.13858e-05	-1.47791e-05	-1.13858e-05	-5.1988e-06	-1.40104e-06	-2.21272e-07	-2.02736e-08	-3.61293e-10	-4.07565e-09	-2.64657e-08	-9.99695e-08	-2.21272e-07	-2.88229e-07	-2.21272e-07	-9.99695e-08	-2.64657e-08	-4.07565e-09	-3.61293e-10	-3.51454e-12	-4.12135e-11	-2.75671e-10	-1.06327e-09	-2.38286e-09	-3.11674e-09	-2.38286e-09	-1.06327e-09	-2.75671e-10	-4.12135e-11	-3.51454e-12	-1.81289e-14	-2.22399e-13	-1.53974e-12	-6.08482e-12	-1.38348e-11	-1.81826e-11	-1.38348e-11	-6.08482e-12	-1.53974e-12	-2.22399e-13	-1.81289e-14	-0.000429866	-0.00722711	-0.0713142	-0.418033	-1.46906	-3.11488	-4	-3.11488	-1.46906	-0.418033	-0.0713142	-0.000332148	-0.00559788	-0.0553457	-0.324915	-1.14303	-2.42511	-3.11488	-2.42511	-1.14303	-0.324915	-0.0553457	-0.000153018	-0.00259793	-0.0258373	-0.152367	-0.537725	-1.14303	-1.46906	-1.14303	-0.537725	-0.152367	-0.0258373	-4.18593e-05	-0.000719521	-0.00722711	-0.0429437	-0.152367	-0.324915	-0.418033	-0.324915	-0.152367	-0.0429437	-0.00722711	-6.7529e-06	-0.000118127	-0.00120328	-0.00722711	-0.0258373	-0.0553457	-0.0713142	-0.0553457	-0.0258373	-0.00722711	-0.00120328	-6.36144e-07	-1.13858e-05	-0.000118127	-0.000719521	-0.00259793	-0.00559788	-0.00722711	-0.00559788	-0.00259793	-0.000719521	-0.000118127	-3.45406e-08	-6.36144e-07	-6.7529e-06	-4.18593e-05	-0.000153018	-0.000332148	-0.000429866	-0.000332148	-0.000153018	-4.18593e-05	-6.7529e-06	-1.06327e-09	-2.02736e-08	-2.21272e-07	-1.40104e-06	-5.1988e-06	-1.13858e-05	-1.47791e-05	-1.13858e-05	-5.1988e-06	-1.40104e-06	-2.21272e-07	-1.81826e-11	-3.61293e-10	-4.07565e-09	-2.64657e-08	-9.99695e-08	-2.21272e-07	-2.88229e-07	-2.21272e-07	-9.99695e-08	-2.64657e-08	-4.07565e-09	-1.6851e-13	-3.51454e-12	-4.12135e-11	-2.75671e-10	-1.06327e-09	-2.38286e-09	-3.11674e-09	-2.38286e-09	-1.06327e-09	-2.75671e-10	-4.12135e-11	-8.21555e-16	-1.81289e-14	-2.22399e-13	-1.53974e-12	-6.08482e-12	-1.38348e-11	-1.81826e-11	-1.38348e-11	-6.08482e-12	-1.53974e-12	-2.22399e-13	-1.47791e-05	-0.000429866	-0.00722711	-0.0713142	-0.418033	-1.46906	-3.11488	-4	-3.11488	-1.46906	-0.418033	-1.13858e-05	-0.000332148	-0.00559788	-0.0553457	-0.324915	-1.14303	-2.42511	-3.11488	-2.42511	-1.14303	-0.324915	-5.1988e-06	-0.000153018	-0.00259793	-0.0258373	-0.152367	-0.537725	-1.14303	-1.46906	-1.14303	-0.537725	-0.152367	-1.40104e-06	-4.18593e-05	-0.000719521	-0.00722711	-0.0429437	-0.152367	-0.324915	-0.418033	-0.324915	-0.152367	-0.0429437	-2.21272e-07	-6.7529e-06	-0.000118127	-0.00120328	-0.00722711	-0.0258373	-0.0553457	-0.0713142	-0.0553457	-0.0258373	-0.00722711	-2.02736e-08	-6.36144e-07	-1.13858e-05	-0.000118127	-0.000719521	-0.00259793	-0.00559788	-0.00722711	-0.00559788	-0.00259793	-0.000719521	-1.06327e-09	-3.45406e-08	-6.36144e-07	-6.7529e-06	-4.18593e-05	-0.000153018	-0.000332148	-0.000429866	-0.000332148	-0.000153018	-4.18593e-05	-3.13827e-11	-1.06327e-09	-2.02736e-08	-2.21272e-07	-1.40104e-06	-5.1988e-06	-1.13858e-05	-1.47791e-05	-1.13858e-05	-5.1988e-06	-1.40104e-06	-5.10455e-13	-1.81826e-11	-3.61293e-10	-4.07565e-09	-2.64657e-08	-9.99695e-08	-2.21272e-07	-2.88229e-07	-2.21272e-07	-9.99695e-08	-2.64657e-08	-4.46045e-15	-1.6851e-13	-3.51454e-12	-4.12135e-11	-2.75671e-10	-1.06327e-09	-2.38286e-09	-3.11674e-09	-2.38286e-09	-1.06327e-09	-2.75671e-10	-2.03064e-17	-8.21555e-16	-1.81289e-14	-2.22399e-13	-1.53974e-12	-6.08482e-12	-1.38348e-11	-1.81826e-11	-1.38348e-11	-6.08482e-12	-1.53974e-12	-2.88229e-07	-1.47791e-05	-0.000429866	-0.00722711	-0.0713142	-0.418033	-1.46906	-3.11488	-4	-3.11488	-1.46906	-2.21272e-07	-1.13858e-05	-0.000332148	-0.00559788	-0.0553457	-0.324915	-1.14303	-2.42511	-3.11488	-2.42511	-1.14303	-9.99695e-08	-5.1988e-06	-0.000153018	-0.00259793	-0.0258373	-0.152367	-0.537725	-1.14303	-1.46906	-1.14303	-0.537725	-2.64657e-08	-1.40104e-06	-4.18593e-05	-0.000719521	-0.00722711	-0.0429437	-0.152367	-0.324915	-0.418033	-0.324915	-0.152367	-4.07565e-09	-2.21272e-07	-6.7529e-06	-0.000118127	-0.00120328	-0.00722711	-0.0258373	-0.0553457	-0.0713142	-0.0553457	-0.0258373	-3.61293e-10	-2.02736e-08	-6.36144e-07	-1.13858e-05	-0.000118127	-0.000719521	-0.00259793	-0.00559788	-0.00722711	-0.00559788	-0.00259793	-1.81826e-11	-1.06327e-09	-3.45406e-08	-6.36144e-07	-6.7529e-06	-4.18593e-05	-0.000153018	-0.000332148	-0.000429866	-0.000332148	-0.000153018	-5.10455e-13	-3.13827e-11	-1.06327e-09	-2.02736e-08	-2.21272e-07	-1.40104e-06	-5.1988e-06	-1.13858e-05	-1.47791e-05	-1.13858e-05	-5.1988e-06	-7.82227e-15	-5.10455e-13	-1.81826e-11	-3.61293e-10	-4.07565e-09	-2.64657e-08	-9.99695e-08	-2.21272e-07	-2.88229e-07	-2.21272e-07	-9.99695e-08	-6.3726e-17	-4.46045e-15	-1.6851e-13	-3.51454e-12	-4.12135e-11	-2.75671e-10	-1.06327e-09	-2.38286e-09	-3.11674e-09	-2.38286e-09	-1.06327e-09	-2.67358e-19	-2.03064e-17	-8.21555e-16	-1.81289e-14	-2.22399e-13	-1.53974e-12	-6.08482e-12	-1.38348e-11	-1.81826e-11	-1.38348e-11	-6.08482e-12	-3.11674e-09	-2.88229e-07	-1.47791e-05	-0.000429866	-0.00722711	-0.0713142	-0.418033	-1.46906	-3.11488	-4	-3.11488	-2.38286e-09	-2.21272e-07	-1.13858e-05	-0.000332148	-0.00559788	-0.0553457	-0.324915	-1.14303	-2.42511	-3.11488	-2.42511	-1.06327e-09	-9.99695e-08	-5.1988e-06	-0.000153018	-0.00259793	-0.0258373	-0.152367	-0.537725	-1.14303	-1.46906	-1.14303	-2.75671e-10	-2.64657e-08	-1.40104e-06	-4.18593e-05	-0.000719521	-0.00722711	-0.0429437	-0.152367	-0.324915	-0.418033	-0.324915	-4.12135e-11	-4.07565e-09	-2.21272e-07	-6.7529e-06	-0.000118127	-0.00120328	-0.00722711	-0.0258373	-0.0553457	-0.0713142	-0.0553457	-3.51454e-12	-3.61293e-10	-2.02736e-08	-6.36144e-07	-1.13858e-05	-0.000118127	-0.000719521	-0.00259793	-0.00559788	-0.00722711	-0.00559788	-1.6851e-13	-1.81826e-11	-1.06327e-09	-3.45406e-08	-6.36144e-07	-6.7529e-06	-4.18593e-05	-0.000153018	-0.000332148	-0.000429866	-0.000332148	-4.46045e-15	-5.10455e-13	-3.13827e-11	-1.06327e-09	-2.02736e-08	-2.21272e-07	-1.40104e-06	-5.1988e-06	-1.13858e-05	-1.47791e-05	-1.13858e-05	-6.3726e-17	-7.82227e-15	-5.10455e-13	-1.81826e-11	-3.61293e-10	-4.07565e-09	-2.64657e-08	-9.99695e-08	-2.21272e-07	-2.88229e-07	-2.21272e-07	-4.78072e-19	-6.3726e-17	-4.46045e-15	-1.6851e-13	-3.51454e-12	-4.12135e-11	-2.75671e-10	-1.06327e-09	-2.38286e-09	-3.11674e-09	-2.38286e-09	-1.82179e-21	-2.67358e-19	-2.03064e-17	-8.21555e-16	-1.81289e-14	-2.22399e-13	-1.53974e-12	-6.08482e-12	-1.38348e-11	-1.81826e-11	-1.38348e-11	-1.81826e-11	-3.11674e-09	-2.88229e-07	-1.47791e-05	-0.000429866	-0.00722711	-0.0713142	-0.418033	-1.46906	-3.11488	-4	-1.38348e-11	-2.38286e-09	-2.21272e-07	-1.13858e-05	-0.000332148	-0.00559788	-0.0553457	-0.324915	-1.14303	-2.42511	-3.11488	-6.08482e-12	-1.06327e-09	-9.99695e-08	-5.1988e-06	-0.000153018	-0.00259793	-0.0258373	-0.152367	-0.537725	-1.14303	-1.46906	-1.53974e-12	-2.75671e-10	-2.64657e-08	-1.40104e-06	-4.18593e-05	-0.000719521	-0.00722711	-0.0429437	-0.152367	-0.324915	-0.418033	-2.22399e-13	-4.12135e-11	-4.07565e-09	-2.21272e-07	-6.7529e-06	-0.000118127	-0.00120328	-0.00722711	-0.0258373	-0.0553457	-0.0713142	-1.81289e-14	-3.51454e-12	-3.61293e-10	-2.02736e-08	-6.36144e-07	-1.13858e-05	-0.000118127	-0.000719521	-0.00259793	-0.00559788	-0.00722711	-8.21555e-16	-1.6851e-13	-1.81826e-11	-1.06327e-09	-3.45406e-08	-6.36144e-07	-6.7529e-06	-4.18593e-05	-0.000153018	-0.000332148	-0.000429866	-2.03064e-17	-4.46045e-15	-5.10455e-13	-3.13827e-11	-1.06327e-09	-2.02736e-08	-2.21272e-07	-1.40104e-06	-5.1988e-06	-1.13858e-05	-1.47791e-05	-2.67358e-19	-6.3726e-17	-7.82227e-15	-5.10455e-13	-1.81826e-11	-3.61293e-10	-4.07565e-09	-2.64657e-08	-9.99695e-08	-2.21272e-07	-2.88229e-07	-1.82179e-21	-4.78072e-19	-6.3726e-17	-4.46045e-15	-1.6851e-13	-3.51454e-12	-4.12135e-11	-2.75671e-10	-1.06327e-09	-2.38286e-09	-3.11674e-09	-6.20481e-24	-1.82179e-21	-2.67358e-19	-2.03064e-17	-8.21555e-16	-1.81289e-14	-2.22399e-13	-1.53974e-12	-6.08482e-12	-1.38348e-11	-1.81826e-11	-3.11488	-2.42511	-1.14303	-0.324915	-0.0553457	-0.00559788	-0.000332148	-1.13858e-05	-2.21272e-07	-2.38286e-09	-1.38348e-11	-4	-3.11488	-1.46906	-0.418033	-0.0713142	-0.00722711	-0.000429866	-1.47791e-05	-2.88229e-07	-3.11674e-09	-1.81826e-11	-3.11488	-2.42511	-1.14303	-0.324915	-0.0553457	-0.00559788	-0.000332148	-1.13858e-05	-2.21272e-07	-2.38286e-09	-1.38348e-11	-1.46906	-1.14303	-0.537725	-0.152367	-0.0258373	-0.00259793	-0.000153018	-5.1988e-06	-9.99695e-08	-1.06327e-09	-6.08482e-12	-0.418033	-0.324915	-0.152367	-0.0429437	-0.00722711	-0.000719521	-4.18593e-05	-1.40104e-06	-2.64657e-08	-2.75671e-10	-1.53974e-12	-0.0713142	-0.0553457	-0.0258373	-0.00722711	-0.00120328	-0.000118127	-6.7529e-06	-2.21272e-07	-4.07565e-09	-4.12135e-11	-2.22399e-13	-0.00722711	-0.00559788	-0.00259793	-0.000719521	-0.000118127	-1.13858e-05	-6.36144e-07	-2.02736e-08	-3.61293e-10	-3.51454e-12	-1.81289e-14	-0.000429866	-0.000332148	-0.000153018	-4.18593e-05	-6.7529e-06	-6.36144e-07	-3.45406e-08	-1.06327e-09	-1.81826e-11	-1.6851e-13	-8.21555e-16	-1.47791e-05	-1.13858e-05	-5.1988e-06	-1.40104e-06	-2.21272e-07	-2.02736e-08	-1.06327e-09	-3.13827e-11	-5.10455e-13	-4.46045e-15	-2.03064e-17	-2.88229e-07	-2.21272e-07	-9.99695e-08	-2.64657e-08	-4.07565e-09	-3.61293e-10	-1.81826e-11	-5.10455e-13	-7.82227e-15	-6.3726e-17	-2.67358e-19	-3.11674e-09	-2.38286e-09	-1.06327e-09	-2.75671e-10	-4.12135e-11	-3.51454e-12	-1.6851e-13	-4.46045e-15	-6.3726e-17	-4.78072e-19	-1.82179e-21	-2.42511	-3.11488	-2.42511	-1.14303	-0.324915	-0.0553457	-0.00559788	-0.000332148	-1.13858e-05	-2.21272e-07	-2.38286e-09	-3.11488	-4	-3.11488	-1.46906	-0.418033	-0.0713142	-0.00722711	-0.000429866	-1.47791e-05	-2.88229e-07	-3.11674e-09	-2.42511	-3.11488	-2.42511	-1.14303	-0.324915	-0.0553457	-0.00559788	-0.000332148	-1.13858e-05	-2.21272e-07	-2.38286e-09	-1.14303	-1.46906	-1.14303	-0.537725	-0.152367	-0.0258373	-0.00259793	-0.000153018	-5.1988e-06	-9.99695e-08	-1.06327e-09	-0.324915	-0.418033	-0.324915	-0.152367	-0.0429437	-0.00722711	-0.000719521	-4.18593e-05	-1.40104e-06	-2.64657e-08	-2.75671e-10	-0.0553457	-0.0713142	-0.0553457	-0.0258373	-0.00722711	-0.00120328	-0.000118127	-6.7529e-06	-2.21272e-07	-4.07565e-09	-4.12135e-11	-0.00559788	-0.00722711	-0.00559788	-0.00259793	-0.000719521	-0.000118127	-1.13858e-05	-6.36144e-07	-2.02736e-08	-3.61293e-10	-3.51454e-12	-0.000332148	-0.000429866	-0.000332148	-0.000153018	-4.18593e-05	-6.7529e-06	-6.36144e-07	-3.45406e-08	-1.06327e-09	-1.81826e-11	-1.6851e-13	-1.13858e-05	-1.47791e-05	-1.13858e-05	-5.1988e-06	-1.40104e-06	-2.21272e-07	-2.02736e-08	-1.06327e-09	-3.13827e-11	-5.10455e-13	-4.46045e-15	-2.21272e-07	-2.88229e-07	-2.21272e-07	-9.99695e-08	-2.64657e-08	-4.07565e-09	-3.61293e-10	-1.81826e-11	-5.10455e-13	-7.82227e-15	-6.3726e-17	-2.38286e-09	-3.11674e-09	-2.38286e-09	-1.06327e-09	-2.75671e-10	-4.12135e-11	-3.51454e-12	-1.6851e-13	-4.46045e-15	-6.3726e-17	-4.78072e-19	-1.14303	-2.42511	-3.11488	-2.42511	-1.14303	-0.324915	-0.0553457	-0.00559788	-0.000332148	-1.13858e-05	-2.21272e-07	-1.46906	-3.11488	-4	-3.11488	-1.46906	-0.418033	-0.0713142	-0.00722711	-0.000429866	-1.47791e-05	-2.88229e-07	-1.14303	-2.42511	-3.11488	-2.42511	-1.14303	-0.324915	-0.0553457	-0.00559788	-0.000332148	-1.13858e-05	-2.21272e-07	-0.537725	-1.14303	-1.46906	-1.14303	-0.537725	-0.152367	-0.0258373	-0.00259793	-0.000153018	-5.1988e-06	-9.99695e-08	-0.152367	-0.324915	-0.418033	-0.324915	-0.152367	-0.0429437	-0.00722711	-0.000719521	-4.18593e-05	-1.40104e-06	-2.64657e-08	-0.0258373	-0.0553457	-0.0713142	-0.0553457	-0.0258373	-0.00722711	-0.00120328	-0.000118127	-6.7529e-06	-2.21272e-07	-4.07565e-09	-0.00259793	-0.00559788	-0.00722711	-0.00559788	-0.00259793	-0.000719521	-0.000118127	-1.13858e-05	-6.36144e-07	-2.02736e-08	-3.61293e-10	-0.000153018	-0.000332148	-0.000429866	-0.000332148	-0.000153018	-4.18593e-05	-6.7529e-06	-6.36144e-07	-3.45406e-08	-1.06327e-09	-1.81826e-11	-5.1988e-06	-1.13858e-05	-1.47791e-05	-1.13858e-05	-5.1988e-06	-1.40104e-06	-2.21272e-07	-2.02736e-08	-1.06327e-09	-3.13827e-11	-5.10455e-13	-9.99695e-08	-2.21272e-07	-2.88229e-07	-2.21272e-07	-9.99695e-08	-2.64657e-08	-4.07565e-09	-3.61293e-10	-1.81826e-11	-5.10455e-13	-7.82227e-15	-1.06327e-09	-2.38286e-09	-3.11674e-09	-2.38286e-09	-1.06327e-09	-2.75671e-10	-4.12135e-11	-3.51454e-12	-1.6851e-13	-4.46045e-15	-6.3726e-17	-0.324915	-1.14303	-2.42511	-3.11488	-2.42511	-1.14303	-0.324915	-0.0553457	-0.00559788	-0.000332148	-1.13858e-05	-0.418033	-1.46906	-3.11488	-4	-3.11488	-1.46906	-0.418033	-0.0713142	-0.00722711	-0.000429866	-1.47791e-05	-0.324915	-1.14303	-2.42511	-3.11488	-2.42511	-1.14303	-0.324915	-0.0553457	-0.00559788	-0.000332148	-1.13858e-05	-0.152367	-0.537725	-1.14303	-1.46906	-1.14303	-0.537725	-0.152367	-0.0258373	-0.00259793	-0.000153018	-5.1988e-06	-0.0429437	-0.152367	-0.324915	-0.418033	-0.324915	-0.152367	-0.0429437	-0.00722711	-0.000719521	-4.18593e-05	-1.40104e-06	-0.00722711	-0.0258373	-0.0553457	-0.0713142	-0.0553457	-0.0258373	-0.00722711	-0.00120328	-0.000118127	-6.7529e-06	-2.21272e-07	-0.000719521	-0.00259793	-0.00559788	-0.00722711	-0.00559788	-0.00259793	-0.000719521	-0.000118127	-1.13858e-05	-6.36144e-07	-2.02736e-08	-4.18593e-05	-0.000153018	-0.000332148	-0.000429866	-0.000332148	-0.000153018	-4.18593e-05	-6.7529e-06	-6.36144e-07	-3.45406e-08	-1.06327e-09	-1.40104e-06	-5.1988e-06	-1.13858e-05	-1.47791e-05	-1.13858e-05	-5.1988e-06	-1.40104e-06	-2.21272e-07	-2.02736e-08	-1.06327e-09	-3.13827e-11	-2.64657e-08	-9.99695e-08	-2.21272e-07	-2.88229e-07	-2.21272e-07	-9.99695e-08	-2.64657e-08	-4.07565e-09	-3.61293e-10	-1.81826e-11	-5.10455e-13	-2.75671e-10	-1.06327e-09	-2.38286e-09	-3.11674e-09	-2.38286e-09	-1.06327e-09	-2.75671e-10	-4.12135e-11	-3.51454e-12	-1.6851e-13	-4.46045e-15	-0.0553457	-0.324915	-1.14303	-2.42511	-3.11488	-2.42511	-1.14303	-0.324915	-0.0553457	-0.00559788	-0.000332148	-0.0713142	-0.418033	-1.46906	-3.11488	-4	-3.11488	-1.46906	-0.418033	-0.0713142	-0.00722711	-0.000429866	-0.0553457	-0.324915	-1.14303	-2.42511	-3.11488	-2.42511	-1.14303	-0.324915	-0.0553457	-0.00559788	-0.000332148	-0.0258373	-0.152367	-0.537725	-1.14303	-1.46906	-1.14303	-0.537725	-0.152367	-0.0258373	-0.00259793	-0.000153018	-0.00722711	-0.0429437	-0.152367	-0.324915	-0.418033	-0.324915	-0.152367	-0.0429437	-0.00722711	-0.000719521	-4.18593e-05	-0.00120328	-0.00722711	-0.0258373	-0.0553457	-0.0713142	-0.0553457	-0.0258373	-0.00722711	-0.00120328	-0.000118127	-6.7529e-06	-0.000118127	-0.000719521	-0.00259793	-0.00559788	-0.00722711	-0.00559788	-0.00259793	-0.000719521	-0.000118127	-1.13858e-05	-6.36144e-07	-6.7529e-06	-4.18593e-05	-0.000153018	-0.000332148	-0.000429866	-0.000332148	-0.000153018	-4.18593e-05	-6.7529e-06	-6.36144e-07	-3.45406e-08	-2.21272e-07	-1.40104e-06	-5.1988e-06	-1.13858e-05	-1.47791e-05	-1.13858e-05	-5.1988e-06	-1.40104e-06	-2.21272e-07	-2.02736e-08	-1.06327e-09	-4.07565e-09	-2.64657e-08	-9.99695e-08	-2.21272e-07	-2.88229e-07	-2.21272e-07	-9.99695e-08	-2.64657e-08	-4.07565e-09	-3.61293e-10	-1.81826e-11	-4.12135e-11	-2.75671e-10	-1.06327e-09	-2.38286e-09	-3.11674e-09	-2.38286e-09	-1.06327e-09	-2.75671e-10	-4.12135e-11	-3.51454e-12	-1.6851e-13	-0.00559788	-0.0553457	-0.324915	-1.14303	-2.42511	-3.11488	-2.42511	-1.14303	-0.324915	-0.0553457	-0.00559788	-0.00722711	-0.0713142	-0.418033	-1.46906	-3.11488	-4	-3.11488	-1.46906	-0.418033	-0.0713142	-0.00722711	-0.00559788	-0.0553457	-0.324915	-1.14303	-2.42511	-3.11488	-2.42511	-1.14303	-0.324915	-0.0553457	-0.00559788	-0.00259793	-0.0258373	-0.152367	-0.537725	-1.14303	-1.46906	-1.14303	-0.537725	-0.152367	-0.0258373	-0.00259793	-0.000719521	-0.00722711	-0.0429437	-0.152367	-0.324915	-0.418033	-0.324915	-0.152367	-0.0429437	-0.00722711	-0.000719521	-0.000118127	-0.00120328	-0.00722711	-0.0258373	-0.0553457	-0.0713142	-0.0553457	-0.0258373	-0.00722711	-0.00120328	-0.000118127	-1.13858e-05	-0.000118127	-0.000719521	-0.00259793	-0.00559788	-0.00722711	-0.00559788	-0.00259793	-0.000719521	-0.000118127	-1.13858e-05	-6.36144e-07	-6.7529e-06	-4.18593e-05	-0.000153018	-0.000332148	-0.000429866	-0.000332148	-0.000153018	-4.18593e-05	-6.7529e-06	-6.36144e-07	-2.02736e-08	-2.21272e-07	-1.40104e-06	-5.1988e-06	-1.13858e-05	-1.47791e-05	-1.13858e-05	-5.1988e-06	-1.40104e-06	-2.21272e-07	-2.02736e-08	-3.61293e-10	-4.07565e-09	-2.64657e-08	-9.99695e-08	-2.21272e-07	-2.88229e-07	-2.21272e-07	-9.99695e-08	-2.64657e-08	-4.07565e-09	-3.61293e-10	-3.51454e-12	-4.12135e-11	-2.75671e-10	-1.06327e-09	-2.38286e-09	-3.11674e-09	-2.38286e-09	-1.06327e-09	-2.75671e-10	-4.12135e-11	-3.51454e-12	-0.000332148	-0.00559788	-0.0553457	-0.324915	-1.14303	-2.42511	-3.11488	-2.42511	-1.14303	-0.324915	-0.0553457	-0.000429866	-0.00722711	-0.0713142	-0.418033	-1.46906	-3.11488	-4	-3.11488	-1.46906	-0.418033	-0.0713142	-0.000332148	-0.00559788	-0.0553457	-0.324915	-1.14303	-2.42511	-3.11488	-2.42511	-1.14303	-0.324915	-0.0553457	-0.000153018	-0.00259793	-0.0258373	-0.152367	-0.537725	-1.14303	-1.46906	-1.14303	-0.537725	-0.152367	-0.0258373	-4.18593e-05	-0.000719521	-0.00722711	-0.0429437	-0.152367	-0.324915	-0.418033	-0.324915	-0.152367	-0.0429437	-0.00722711	-6.7529e-06	-0.000118127	-0.00120328	-0.00722711	-0.0258373	-0.0553457	-0.0713142	-0.0553457	-0.0258373	-0.00722711	-0.00120328	-6.36144e-07	-1.13858e-05	-0.000118127	-0.000719521	-0.00259793	-0.00559788	-0.00722711	-0.00559788	-0.00259793	-0.000719521	-0.000118127	-3.45406e-08	-6.36144e-07	-6.7529e-06	-4.18593e-05	-0.000153018	-0.000332148	-0.000429866	-0.000332148	-0.000153018	-4.18593e-05	-6.7529e-06	-1.06327e-09	-2.02736e-08	-2.21272e-07	-1.40104e-06	-5.1988e-06	-1.13858e-05	-1.47791e-05	-1.13858e-05	-5.1988e-06	-1.40104e-06	-2.21272e-07	-1.81826e-11	-3.61293e-10	-4.07565e-09	-2.64657e-08	-9.99695e-08	-2.21272e-07	-2.88229e-07	-2.21272e-07	-9.99695e-08	-2.64657e-08	-4.07565e-09	-1.6851e-13	-3.51454e-12	-4.12135e-11	-2.75671e-10	-1.06327e-09	-2.38286e-09	-3.11674e-09	-2.38286e-09	-1.06327e-09	-2.75671e-10	-4.12135e-11	-1.13858e-05	-0.000332148	-0.00559788	-0.0553457	-0.324915	-1.14303	-2.42511	-3.11488	-2.42511	-1.14303	-0.324915	-1.47791e-05	-0.000429866	-0.00722711	-0.0713142	-0.418033	-1.46906	-3.11488	-4	-3.11488	-1.46906	-0.418033	-1.13858e-05	-0.000332148	-0.00559788	-0.0553457	-0.324915	-1.14303	-2.42511	-3.11488	-2.42511	-1.14303	-0.324915	-5.1988e-06	-0.000153018	-0.00259793	-0.0258373	-0.152367	-0.537725	-1.14303	-1.46906	-1.14303	-0.537725	-0.152367	-1.40104e-06	-4.18593e-05	-0.000719521	-0.00722711	-0.0429437	-0.152367	-0.324915	-0.418033	-0.324915	-0.152367	-0.0429437	-2.21272e-07	-6.7529e-06	-0.000118127	-0.00120328	-0.00722711	-0.0258373	-0.0553457	-0.0713142	-0.0553457	-0.0258373	-0.00722711	-2.02736e-08	-6.36144e-07	-1.13858e-05	-0.000118127	-0.000719521	-0.00259793	-0.00559788	-0.00722711	-0.00559788	-0.00259793	-0.000719521	-1.06327e-09	-3.45406e-08	-6.36144e-07	-6.7529e-06	-4.18593e-05	-0.000153018	-0.000332148	-0.000429866	-0.000332148	-0.000153018	-4.18593e-05	-3.13827e-11	-1.06327e-09	-2.02736e-08	-2.21272e-07	-1.40104e-06	-5.1988e-06	-1.13858e-05	-1.47791e-05	-1.13858e-05	-5.1988e-06	-1.40104e-06	-5.10455e-13	-1.81826e-11	-3.61293e-10	-4.07565e-09	-2.64657e-08	-9.99695e-08	-2.21272e-07	-2.88229e-07	-2.21272e-07	-9.99695e-08	-2.64657e-08	-4.46045e-15	-1.6851e-13	-3.51454e-12	-4.12135e-11	-2.75671e-10	-1.06327e-09	-2.38286e-09	-3.11674e-09	-2.38286e-09	-1.06327e-09	-2.75671e-10	-2.21272e-07	-1.13858e-05	-0.000332148	-0.00559788	-0.0553457	-0.324915	-1.14303	-2.42511	-3.11488	-2.42511	-1.14303	-2.88229e-07	-1.47791e-05	-0.000429866	-0.00722711	-0.0713142	-0.418033	-1.46906	-3.11488	-4	-3.11488	-1.46906	-2.21272e-07	-1.13858e-05	-0.000332148	-0.00559788	-0.0553457	-0.324915	-1.14303	-2.42511	-3.11488	-2.42511	-1.14303	-9.99695e-08	-5.1988e-06	-0.000153018	-0.00259793	-0.0258373	-0.152367	-0.537725	-1.14303	-1.46906	-1.14303	-0.537725	-2.64657e-08	-1.40104e-06	-4.18593e-05	-0.000719521	-0.00722711	-0.0429437	-0.152367	-0.324915	-0.418033	-0.324915	-0.152367	-4.07565e-09	-2.21272e-07	-6.7529e-06	-0.000118127	-0.00120328	-0.00722711	-0.0258373	-0.0553457	-0.0713142	-0.0553457	-0.0258373	-3.61293e-10	-2.02736e-08	-6.36144e-07	-1.13858e-05	-0.000118127	-0.000719521	-0.00259793	-0.00559788	-0.00722711	-0.00559788	-0.00259793	-1.81826e-11	-1.06327e-09	-3.45406e-08	-6.36144e-07	-6.7529e-06	-4.18593e-05	-0.000153018	-0.000332148	-0.000429866	-0.000332148	-0.000153018	-5.10455e-13	-3.13827e-11	-1.06327e-09	-2.02736e-08	-2.21272e-07	-1.40104e-06	-5.1988e-06	-1.13858e-05	-1.47791e-05	-1.13858e-05	-5.1988e-06	-7.82227e-15	-5.10455e-13	-1.81826e-11	-3.61293e-10	-4.07565e-09	-2.64657e-08	-9.99695e-08	-2.21272e-07	-2.88229e-07	-2.21272e-07	-9.99695e-08	-6.3726e-17	-4.46045e-15	-1.6851e-13	-3.51454e-12	-4.12135e-11	-2.75671e-10	-1.06327e-09	-2.38286e-09	-3.11674e-09	-2.38286e-09	-1.06327e-09	-2.38286e-09	-2.21272e-07	-1.13858e-05	-0.000332148	-0.00559788	-0.0553457	-0.324915	-1.14303	-2.42511	-3.11488	-2.42511	-3.11674e-09	-2.88229e-07	-1.47791e-05	-0.000429866	-0.00722711	-0.0713142	-0.418033	-1.46906	-3.11488	-4	-3.11488	-2.38286e-09	-2.21272e-07	-1.13858e-05	-0.000332148	-0.00559788	-0.0553457	-0.324915	-1.14303	-2.42511	-3.11488	-2.42511	-1.06327e-09	-9.99695e-08	-5.1988e-06	-0.000153018	-0.00259793	-0.0258373	-0.152367	-0.537725	-1.14303	-1.46906	-1.14303	-2.75671e-10	-2.64657e-08	-1.40104e-06	-4.18593e-05	-0.000719521	-0.00722711	-0.0429437	-0.152367	-0.324915	-0.418033	-0.324915	-4.12135e-11	-4.07565e-09	-2.21272e-07	-6.7529e-06	-0.000118127	-0.00120328	-0.00722711	-0.0258373	-0.0553457	-0.0713142	-0.0553457	-3.51454e-12	-3.61293e-10	-2.02736e-08	-6.36144e-07	-1.13858e-05	-0.000118127	-0.000719521	-0.00259793	-0.00559788	-0.00722711	-0.00559788	-1.6851e-13	-1.81826e-11	-1.06327e-09	-3.45406e-08	-6.36144e-07	-6.7529e-06	-4.18593e-05	-0.000153018	-0.000332148	-0.000429866	-0.000332148	-4.46045e-15	-5.10455e-13	-3.13827e-11	-1.06327e-09	-2.02736e-08	-2.21272e-07	-1.40104e-06	-5.1988e-06	-1.13858e-05	-1.47791e-05	-1.13858e-05	-6.3726e-17	-7.82227e-15	-5.10455e-13	-1.81826e-11	-3.61293e-10	-4.07565e-09	-2.64657e-08	-9.99695e-08	-2.21272e-07	-2.88229e-07	-2.21272e-07	-4.78072e-19	-6.3726e-17	-4.46045e-15	-1.6851e-13	-3.51454e-12	-4.12135e-11	-2.75671e-10	-1.06327e-09	-2.38286e-09	-3.11674e-09	-2.38286e-09	-1.38348e-11	-2.38286e-09	-2.21272e-07	-1.13858e-05	-0.000332148	-0.00559788	-0.0553457	-0.324915	-1.14303	-2.42511	-3.11488	-1.81826e-11	-3.11674e-09	-2.88229e-07	-1.47791e-05	-0.000429866	-0.00722711	-0.0713142	-0.418033	-1.46906	-3.11488	-4	-1.38348e-11	-2.38286e-09	-2.21272e-07	-1.13858e-05	-0.000332148	-0.00559788	-0.0553457	-0.324915	-1.14303	-2.42511	-3.11488	-6.08482e-12	-1.06327e-09	-9.99695e-08	-5.1988e-06	-0.000153018	-0.00259793	-0.0258373	-0.152367	-0.537725	-1.14303	-1.46906	-1.53974e-12	-2.75671e-10	-2.64657e-08	-1.40104e-06	-4.18593e-05	-0.000719521	-0.00722711	-0.0429437	-0.152367	-0.324915	-0.418033	-2.22399e-13	-4.12135e-11	-4.07565e-09	-2.21272e-07	-6.7529e-06	-0.000118127	-0.00120328	-0.00722711	-0.0258373	-0.0553457	-0.0713142	-1.81289e-14	-3.51454e-12	-3.61293e-10	-2.02736e-08	-6.36144e-07	-1.13858e-05	-0.000118127	-0.000719521	-0.00259793	-0.00559788	-0.00722711	-8.21555e-16	-1.6851e-13	-1.81826e-11	-1.06327e-09	-3.45406e-08	-6.36144e-07	-6.7529e-06	-4.18593e-05	-0.000153018	-0.000332148	-0.000429866	-2.03064e-17	-4.46045e-15	-5.10455e-13	-3.13827e-11	-1.06327e-09	-2.02736e-08	-2.21272e-07	-1.40104e-06	-5.1988e-06	-1.13858e-05	-1.47791e-05	-2.67358e-19	-6.3726e-17	-7.82227e-15	-5.10455e-13	-1.81826e-11	-3.61293e-10	-4.07565e-09	-2.64657e-08	-9.99695e-08	-2.21272e-07	-2.88229e-07	-1.82179e-21	-4.78072e-19	-6.3726e-17	-4.46045e-15	-1.6851e-13	-3.51454e-12	-4.12135e-11	-2.75671e-10	-1.06327e-09	-2.38286e-09	-3.11674e-09	-1.46906	-1.14303	-0.537725	-0.152367	-0.0258373	-0.00259793	-0.000153018	-5.1988e-06	-9.99695e-08	-1.06327e-09	-6.08482e-12	-3.11488	-2.42511	-1.14303	-0.324915	-0.0553457	-0.00559788	-0.000332148	-1.13858e-05	-2.21272e-07	-2.38286e-09	-1.38348e-11	-4	-3.11488	-1.46906	-0.418033	-0.0713142	-0.00722711	-0.000429866	-1.47791e-05	-2.88229e-07	-3.11674e-09	-1.81826e-11	-3.11488	-2.42511	-1.14303	-0.324915	-0.0553457	-0.00559788	-0.000332148	-1.13858e-05	-2.21272e-07	-2.38286e-09	-1.38348e-11	-1.46906	-1.14303	-0.537725	-0.152367	-0.0258373	-0.00259793	-0.000153018	-5.1988e-06	-9.99695e-08	-1.06327e-09	-6.08482e-12	-0.418033	-0.324915	-0.152367	-0.0429437	-0.00722711	-0.000719521	-4.18593e-05	-1.40104e-06	-2.64657e-08	-2.75671e-10	-1.53974e-12	-0.0713142	-0.0553457	-0.0258373	-0.00722711	-0.00120328	-0.000118127	-6.7529e-06	-2.21272e-07	-4.07565e-09	-4.12135e-11	-2.22399e-13	-0.00722711	-0.00559788	-0.00259793	-0.000719521	-0.000118127	-1.13858e-05	-6.36144e-07	-2.02736e-08	-3.61293e-10	-3.51454e-12	-1.81289e-14	-0.000429866	-0.000332148	-0.000153018	-4.18593e-05	-6.7529e-06	-6.36144e-07	-3.45406e-08	-1.06327e-09	-1.81826e-11	-1.6851e-13	-8.21555e-16	-1.47791e-05	-1.13858e-05	-5.1988e-06	-1.40104e-06	-2.21272e-07	-2.02736e-08	-1.06327e-09	-3.13827e-11	-5.10455e-13	-4.46045e-15	-2.03064e-17	-2.88229e-07	-2.21272e-07	-9.99695e-08	-2.64657e-08	-4.07565e-09	-3.61293e-10	-1.81826e-11	-5.10455e-13	-7.82227e-15	-6.3726e-17	-2.67358e-19	-1.14303	-1.46906	-1.14303	-0.537725	-0.152367	-0.0258373	-0.00259793	-0.000153018	-5.1988e-06	-9.99695e-08	-1.06327e-09	-2.42511	-3.11488	-2.42511	-1.14303	-0.324915	-0.0553457	-0.00559788	-0.000332148	-1.13858e-05	-2.21272e-07	-2.38286e-09	-3.11488	-4	-3.11488	-1.46906	-0.418033	-0.0713142	-0.00722711	-0.000429866	-1.47791e-05	-2.88229e-07	-3.11674e-09	-2.42511	-3.11488	-2.42511	-1.14303	-0.324915	-0.0553457	-0.00559788	-0.000332148	-1.13858e-05	-2.21272e-07	-2.38286e-09	-1.14303	-1.46906	-1.14303	-0.537725	-0.152367	-0.0258373	-0.00259793	-0.000153018	-5.1988e-06	-9.99695e-08	-1.06327e-09	-0.324915	-0.418033	-0.324915	-0.152367	-0.0429437	-0.00722711	-0.000719521	-4.18593e-05	-1.40104e-06	-2.64657e-08	-2.75671e-10	-0.0553457	-0.0713142	-0.0553457	-0.0258373	-0.00722711	-0.00120328	-0.000118127	-6.7529e-06	-2.21272e-07	-4.07565e-09	-4.12135e-11	-0.00559788	-0.00722711	-0.00559788	-0.00259793	-0.000719521	-0.000118127	-1.13858e-05	-6.36144e-07	-2.02736e-08	-3.61293e-10	-3.51454e-12	-0.000332148	-0.000429866	-0.000332148	-0.000153018	-4.18593e-05	-6.7529e-06	-6.36144e-07	-3.45406e-08	-1.06327e-09	-1.81826e-11	-1.6851e-13	-1.13858e-05	-1.47791e-05	-1.13858e-05	-5.1988e-06	-1.40104e-06	-2.21272e-07	-2.02736e-08	-1.06327e-09	-3.13827e-11	-5.10455e-13	-4.46045e-15	-2.21272e-07	-2.88229e-07	-2.21272e-07	-9.99695e-08	-2.64657e-08	-4.07565e-09	-3.61293e-10	-1.81826e-11	-5.10455e-13	-7.82227e-15	-6.3726e-17	-0.537725	-1.14303	-1.46906	-1.14303	-0.537725	-0.152367	-0.0258373	-0.00259793	-0.000153018	-5.1988e-06	-9.99695e-08	-1.14303	-2.42511	-3.11488	-2.42511	-1.14303	-0.324915	-0.0553457	-0.00559788	-0.000332148	-1.13858e-05	-2.21272e-07	-1.46906	-3.11488	-4	-3.11488	-1.46906	-0.418033	-0.0713142	-0.00722711	-0.000429866	-1.47791e-05	-2.88229e-07	-1.14303	-2.42511	-3.11488	-2.42511	-1.14303	-0.324915	-0.0553457	-0.00559788	-0.000332148	-1.13858e-05	-2.21272e-07	-0.537725	-1.14303	-1.46906	-1.14303	-0.537725	-0.152367	-0.0258373	-0.00259793	-0.000153018	-5.1988e-06	-9.99695e-08	-0.152367	-0.324915	-0.418033	-0.324915	-0.152367	-0.0429437	-0.00722711	-0.000719521	-4.18593e-05	-1.40104e-06	-2.64657e-08	-0.0258373	-0.0553457	-0.0713142	-0.0553457	-0.0258373	-0.00722711	-0.00120328	-0.000118127	-6.7529e-06	-2.21272e-07	-4.07565e-09	-0.00259793	-0.00559788	-0.00722711	-0.00559788	-0.00259793	-0.000719521	-0.000118127	-1.13858e-05	-6.36144e-07	-2.02736e-08	-3.61293e-10	-0.000153018	-0.000332148	-0.000429866	-0.000332148	-0.000153018	-4.18593e-05	-6.7529e-06	-6.36144e-07	-3.45406e-08	-1.06327e-09	-1.81826e-11	-5.1988e-06	-1.13858e-05	-1.47791e-05	-1.13858e-05	-5.1988e-06	-1.40104e-06	-2.21272e-07	-2.02736e-08	-1.06327e-09	-3.13827e-11	-5.10455e-13	-9.99695e-08	-2.21272e-07	-2.88229e-07	-2.21272e-07	-9.99695e-08	-2.64657e-08	-4.07565e-09	-3.61293e-10	-1.81826e-11	-5.10455e-13	-7.82227e-15	-0.152367	-0.537725	-1.14303	-1.46906	-1.14303	-0.537725	-0.152367	-0.0258373	-0.00259793	-0.000153018	-5.1988e-06	-0.324915	-1.14303	-2.42511	-3.11488	-2.42511	-1.14303	-0.324915	-0.0553457	-0.00559788	-0.000332148	-1.13858e-05	-0.418033	-1.46906	-3.11488	-4	-3.11488	-1.46906	-0.418033	-0.0713142	-0.00722711	-0.000429866	-1.47791e-05	-0.324915	-1.14303	-2.42511	-3.11488	-2.42511	-1.14303	-0.324915	-0.0553457	-0.00559788	-0.000332148	-1.13858e-05	-0.152367	-0.537725	-1.14303	-1.46906	-1.14303	-0.537725	-0.152367	-0.0258373	-0.00259793	-0.000153018	-5.1988e-06	-0.0429437	-0.152367	-0.324915	-0.418033	-0.324915	-0.152367	-0.0429437	-0.00722711	-0.000719521	-4.18593e-05	-1.40104e-06	-0.00722711	-0.0258373	-0.0553457	-0.0713142	-0.0553457	-0.0258373	-0.00722711	-0.00120328	-0.000118127	-6.7529e-06	-2.21272e-07	-0.000719521	-0.00259793	-0.00559788	-0.00722711	-0.00559788	-0.00259793	-0.000719521	-0.000118127	-1.13858e-05	-6.36144e-07	-2.02736e-08	-4.18593e-05	-0.000153018	-0.000332148	-0.000429866	-0.000332148	-0.000153018	-4.18593e-05	-6.7529e-06	-6.36144e-07	-3.45406e-08	-1.06327e-09	-1.40104e-06	-5.1988e-06	-1.13858e-05	-1.47791e-05	-1.13858e-05	-5.1988e-06	-1.40104e-06	-2.21272e-07	-2.02736e-08	-1.06327e-09	-3.13827e-11	-2.64657e-08	-9.99695e-08	-2.21272e-07	-2.88229e-07	-2.21272e-07	-9.99695e-08	-2.64657e-08	-4.07565e-09	-3.61293e-10	-1.81826e-11	-5.10455e-13	-0.0258373	-0.152367	-0.537725	-1.14303	-1.46906	-1.14303	-0.537725	-0.152367	-0.0258373	-0.00259793	-0.000153018	-0.0553457	-0.324915	-1.14303	-2.42511	-3.11488	-2.42511	-1.14303	-0.324915	-0.0553457	-0.00559788	-0.000332148	-0.0713142	-0.418033	-1.46906	-3.11488	-4	-3.11488	-1.46906	-0.418033	-0.0713142	-0.00722711	-0.000429866	-0.0553457	-0.324915	-1.14303	-2.42511	-3.11488	-2.42511	-1.14303	-0.324915	-0.0553457	-0.00559788	-0.000332148	-0.0258373	-0.152367	-0.537725	-1.14303	-1.46906	-1.14303	-0.537725	-0.152367	-0.0258373	-0.00259793	-0.000153018	-0.00722711	-0.0429437	-0.152367	-0.324915	-0.418033	-0.324915	-0.152367	-0.0429437	-0.00722711	-0.000719521	-4.18593e-05	-0.00120328	-0.00722711	-0.0258373	-0.0553457	-0.0713142	-0.0553457	-0.0258373	-0.00722711	-0.00120328	-0.000118127	-6.7529e-06	-0.000118127	-0.000719521	-0.00259793	-0.00559788	-0.00722711	-0.00559788	-0.00259793	-0.000719521	-0.000118127	-1.13858e-05	-6.36144e-07	-6.7529e-06	-4.18593e-05	-0.000153018	-0.000332148	-0.000429866	-0.000332148	-0.000153018	-4.18593e-05	-6.7529e-06	-6.36144e-07	-3.45406e-08	-2.21272e-07	-1.40104e-06	-5.1988e-06	-1.13858e-05	-1.47791e-05	-1.13858e-05	-5.1988e-06	-1.40104e-06	-2.21272e-07	-2.02736e-08	-1.06327e-09	-4.07565e-09	-2.64657e-08	-9.99695e-08	-2.21272e-07	-2.88229e-07	-2.21272e-07	-9.99695e-08	-2.64657e-08	-4.07565e-09	-3.61293e-10	-1.81826e-11	-0.00259793	-0.0258373	-0.152367	-0.537725	-1.14303	-1.46906	-1.14303	-0.537725	-0.152367	-0.0258373	-0.00259793	-0.00559788	-0.0553457	-0.324915	-1.14303	-2.42511	-3.11488	-2.42511	-1.14303	-0.324915	-0.0553457	-0.00559788	-0.00722711	-0.0713142	-0.418033	-1.46906	-3.11488	-4	-3.11488	-1.46906	-0.418033	-0.0713142	-0.00722711	-0.00559788	-0.0553457	-0.324915	-1.14303	-2.42511	-3.11488	-2.42511	-1.14303	-0.324915	-0.0553457	-0.00559788	-0.00259793	-0.0258373	-0.152367	-0.537725	-1.14303	-1.46906	-1.14303	-0.537725	-0.152367	-0.0258373	-0.00259793	-0.000719521	-0.00722711	-0.0429437	-0.152367	-0.324915	-0.418033	-0.324915	-0.152367	-0.0429437	-0.00722711	-0.000719521	-0.000118127	-0.00120328	-0.00722711	-0.0258373	-0.0553457	-0.0713142	-0.0553457	-0.0258373	-0.00722711	-0.00120328	-0.000118127	-1.13858e-05	-0.000118127	-0.000719521	-0.00259793	-0.00559788	-0.00722711	-0.00559788	-0.00259793	-0.000719521	-0.000118127	-1.13858e-05	-6.36144e-07	-6.7529e-06	-4.18593e-05	-0.000153018	-0.000332148	-0.000429866	-0.000332148	-0.000153018	-4.18593e-05	-6.7529e-06	-6.36144e-07	-2.02736e-08	-2.21272e-07	-1.40104e-06	-5.1988e-06	-1.13858e-05	-1.47791e-05	-1.13858e-05	-5.1988e-06	-1.40104e-06	-2.21272e-07	-2.02736e-08	-3.61293e-10	-4.07565e-09	-2.64657e-08	-9.99695e-08	-2.21272e-07	-2.88229e-07	-2.21272e-07	-9.99695e-08	-2.64657e-08	-4.07565e-09	-3.61293e-10	-0.000153018	-0.00259793	-0.0258373	-0.152367	-0.537725	-1.14303	-1.46906	-1.14303	-0.537725	-0.152367	-0.0258373	-0.000332148	-0.00559788	-0.0553457	-0.324915	-1.14303	-2.42511	-3.11488	-2.42511	-1.14303	-0.324915	-0.0553457	-0.000429866	-0.00722711	-0.0713142	-0.418033	-1.46906	-3.11488	-4	-3.11488	-1.46906	-0.418033	-0.0713142	-0.000332148	-0.00559788	-0.0553457	-0.324915	-1.14303	-2.42511	-3.11488	-2.42511	-1.14303	-0.324915	-0.0553457	-0.000153018	-0.00259793	-0.0258373	-0.152367	-0.537725	-1.14303	-1.46906	-1.14303	-0.537725	-0.152367	-0.0258373	-4.18593e-05	-0.000719521	-0.00722711	-0.0429437	-0.152367	-0.324915	-0.418033	-0.324915	-0.152367	-0.0429437	-0.00722711	-6.7529e-06	-0.000118127	-0.00120328	-0.00722711	-0.0258373	-0.0553457	-0.0713142	-0.0553457	-0.0258373	-0.00722711	-0.00120328	-6.36144e-07	-1.13858e-05	-0.000118127	-0.000719521	-0.00259793	-0.00559788	-0.00722711	-0.00559788	-0.00259793	-0.000719521	-0.000118127	-3.45406e-08	-6.36144e-07	-6.7529e-06	-4.18593e-05	-0.000153018	-0.000332148	-0.000429866	-0.000332148	-0.000153018	-4.18593e-05	-6.7529e-06	-1.06327e-09	-2.02736e-08	-2.21272e-07	-1.40104e-06	-5.1988e-06	-1.13858e-05	-1.47791e-05	-1.13858e-05	-5.1988e-06	-1.40104e-06	-2.21272e-07	-1.81826e-11	-3.61293e-10	-4.07565e-09	-2.64657e-08	-9.99695e-08	-2.21272e-07	-2.88229e-07	-2.21272e-07	-9.99695e-08	-2.64657e-08	-4.07565e-09	-5.1988e-06	-0.000153018	-0.00259793	-0.0258373	-0.152367	-0.537725	-1.14303	-1.46906	-1.14303	-0.537725	-0.152367	-1.13858e-05	-0.000332148	-0.00559788	-0.0553457	-0.324915	-1.14303	-2.42511	-3.11488	-2.42511	-1.14303	-0.324915	-1.47791e-05	-0.000429866	-0.00722711	-0.0713142	-0.418033	-1.46906	-3.11488	-4	-3.11488	-1.46906	-0.418033	-1.13858e-05	-0.000332148	-0.00559788	-0.0553457	-0.324915	-1.14303	-2.42511	-3.11488	-2.42511	-1.14303	-0.324915	-5.1988e-06	-0.000153018	-0.00259793	-0.0258373	-0.152367	-0.537725	-1.14303	-1.46906	-1.14303	-0.537725	-0.152367	-1.40104e-06	-4.18593e-05	-0.000719521	-0.00722711	-0.0429437	-0.152367	-0.324915	-0.418033	-0.324915	-0.152367	-0.0429437	-2.21272e-07	-6.7529e-06	-0.000118127	-0.00120328	-0.00722711	-0.0258373	-0.0553457	-0.0713142	-0.0553457	-0.0258373	-0.00722711	-2.02736e-08	-6.36144e-07	-1.13858e-05	-0.000118127	-0.000719521	-0.00259793	-0.00559788	-0.00722711	-0.00559788	-0.00259793	-0.000719521	-1.06327e-09	-3.45406e-08	-6.36144e-07	-6.7529e-06	-4.18593e-05	-0.000153018	-0.000332148	-0.000429866	-0.000332148	-0.000153018	-4.18593e-05	-3.13827e-11	-1.06327e-09	-2.02736e-08	-2.21272e-07	-1.40104e-06	-5.1988e-06	-1.13858e-05	-1.47791e-05	-1.13858e-05	-5.1988e-06	-1.40104e-06	-5.10455e-13	-1.81826e-11	-3.61293e-10	-4.07565e-09	-2.64657e-08	-9.99695e-08	-2.21272e-07	-2.88229e-07	-2.21272e-07	-9.99695e-08	-2.64657e-08	-9.99695e-08	-5.1988e-06	-0.000153018	-0.00259793	-0.0258373	-0.152367	-0.537725	-1.14303	-1.46906	-1.14303	-0.537725	-2.21272e-07	-1.13858e-05	-0.000332148	-0.00559788	-0.0553457	-0.324915	-1.14303	-2.42511	-3.11488	-2.42511	-1.14303	-2.88229e-07	-1.47791e-05	-0.000429866	-0.00722711	-0.0713142	-0.418033	-1.46906	-3.11488	-4	-3.11488	-1.46906	-2.21272e-07	-1.13858e-05	-0.000332148	-0.00559788	-0.0553457	-0.324915	-1.14303	-2.42511	-3.11488	-2.42511	-1.14303	-9.99695e-08	-5.1988e-06	-0.000153018	-0.00259793	-0.0258373	-0.152367	-0.537725	-1.14303	-1.46906	-1.14303	-0.537725	-2.64657e-08	-1.40104e-06	-4.18593e-05	-0.000719521	-0.00722711	-0.0429437	-0.152367	-0.324915	-0.418033	-0.324915	-0.152367	-4.07565e-09	-2.21272e-07	-6.7529e-06	-0.000118127	-0.00120328	-0.00722711	-0.0258373	-0.0553457	-0.0713142	-0.0553457	-0.0258373	-3.61293e-10	-2.02736e-08	-6.36144e-07	-1.13858e-05	-0.000118127	-0.000719521	-0.00259793	-0.00559788	-0.00722711	-0.00559788	-0.00259793	-1.81826e-11	-1.06327e-09	-3.45406e-08	-6.36144e-07	-6.7529e-06	-4.18593e-05	-0.000153018	-0.000332148	-0.000429866	-0.000332148	-0.000153018	-5.10455e-13	-3.13827e-11	-1.06327e-09	-2.02736e-08	-2.21272e-07	-1.40104e-06	-5.1988e-06	-1.13858e-05	-1.47791e-05	-1.13858e-05	-5.1988e-06	-7.82227e-15	-5.10455e-13	-1.81826e-11	-3.61293e-10	-4.07565e-09	-2.64657e-08	-9.99695e-08	-2.21272e-07	-2.88229e-07	-2.21272e-07	-9.99695e-08	-1.06327e-09	-9.99695e-08	-5.1988e-06	-0.000153018	-0.00259793	-0.0258373	-0.152367	-0.537725	-1.14303	-1.46906	-1.14303	-2.38286e-09	-2.21272e-07	-1.13858e-05	-0.000332148	-0.00559788	-0.0553457	-0.324915	-1.14303	-2.42511	-3.11488	-2.42511	-3.11674e-09	-2.88229e-07	-1.47791e-05	-0.000429866	-0.00722711	-0.0713142	-0.418033	-1.46906	-3.11488	-4	-3.11488	-2.38286e-09	-2.21272e-07	-1.13858e-05	-0.000332148	-0.00559788	-0.0553457	-0.324915	-1.14303	-2.42511	-3.11488	-2.42511	-1.06327e-09	-9.99695e-08	-5.1988e-06	-0.000153018	-0.00259793	-0.0258373	-0.152367	-0.537725	-1.14303	-1.46906	-1.14303	-2.75671e-10	-2.64657e-08	-1.40104e-06	-4.18593e-05	-0.000719521	-0.00722711	-0.0429437	-0.152367	-0.324915	-0.418033	-0.324915	-4.12135e-11	-4.07565e-09	-2.21272e-07	-6.7529e-06	-0.000118127	-0.00120328	-0.00722711	-0.0258373	-0.0553457	-0.0713142	-0.0553457	-3.51454e-12	-3.61293e-10	-2.02736e-08	-6.36144e-07	-1.13858e-05	-0.000118127	-0.000719521	-0.00259793	-0.00559788	-0.00722711	-0.00559788	-1.6851e-13	-1.81826e-11	-1.06327e-09	-3.45406e-08	-6.36144e-07	-6.7529e-06	-4.18593e-05	-0.000153018	-0.000332148	-0.000429866	-0.000332148	-4.46045e-15	-5.10455e-13	-3.13827e-11	-1.06327e-09	-2.02736e-08	-2.21272e-07	-1.40104e-06	-5.1988e-06	-1.13858e-05	-1.47791e-05	-1.13858e-05	-6.3726e-17	-7.82227e-15	-5.10455e-13	-1.81826e-11	-3.61293e-10	-4.07565e-09	-2.64657e-08	-9.99695e-08	-2.21272e-07	-2.88229e-07	-2.21272e-07	-6.08482e-12	-1.06327e-09	-9.99695e-08	-5.1988e-06	-0.000153018	-0.00259793	-0.0258373	-0.152367	-0.537725	-1.14303	-1.46906	-1.38348e-11	-2.38286e-09	-2.21272e-07	-1.13858e-05	-0.000332148	-0.00559788	-0.0553457	-0.324915	-1.14303	-2.42511	-3.11488	-1.81826e-11	-3.11674e-09	-2.88229e-07	-1.47791e-05	-0.000429866	-0.00722711	-0.0713142	-0.418033	-1.46906	-3.11488	-4	-1.38348e-11	-2.38286e-09	-2.21272e-07	-1.13858e-05	-0.000332148	-0.00559788	-0.0553457	-0.324915	-1.14303	-2.42511	-3.11488	-6.08482e-12	-1.06327e-09	-9.99695e-08	-5.1988e-06	-0.000153018	-0.00259793	-0.0258373	-0.152367	-0.537725	-1.14303	-1.46906	-1.53974e-12	-2.75671e-10	-2.64657e-08	-1.40104e-06	-4.18593e-05	-0.000719521	-0.00722711	-0.0429437	-0.152367	-0.324915	-0.418033	-2.22399e-13	-4.12135e-11	-4.07565e-09	-2.21272e-07	-6.7529e-06	-0.000118127	-0.00120328	-0.00722711	-0.0258373	-0.0553457	-0.0713142	-1.81289e-14	-3.51454e-12	-3.61293e-10	-2.02736e-08	-6.36144e-07	-1.13858e-05	-0.000118127	-0.000719521	-0.00259793	-0.00559788	-0.00722711	-8.21555e-16	-1.6851e-13	-1.81826e-11	-1.06327e-09	-3.45406e-08	-6.36144e-07	-6.7529e-06	-4.18593e-05	-0.000153018	-0.000332148	-0.000429866	-2.03064e-17	-4.46045e-15	-5.10455e-13	-3.13827e-11	-1.06327e-09	-2.02736e-08	-2.21272e-07	-1.40104e-06	-5.1988e-06	-1.13858e-05	-1.47791e-05	-2.67358e-19	-6.3726e-17	-7.82227e-15	-5.10455e-13	-1.81826e-11	-3.61293e-10	-4.07565e-09	-2.64657e-08	-9.99695e-08	-2.21272e-07	-2.88229e-07	-0.418033	-0.324915	-0.152367	-0.0429437	-0.00722711	-0.000719521	-4.18593e-05	-1.40104e-06	-2.64657e-08	-2.75671e-10	-1.53974e-12	-1.46906	-1.14303	-0.537725	-0.152367	-0.0258373	-0.00259793	-0.000153018	-5.1988e-06	-9.99695e-08	-1.06327e-09	-6.08482e-12	-3.11488	-2.42511	-1.14303	-0.324915	-0.0553457	-0.00559788	-0.000332148	-1.13858e-05	-2.21272e-07	-2.38286e-09	-1.38348e-11	-4	-3.11488	-1.46906	-0.418033	-0.0713142	-0.00722711	-0.000429866	-1.47791e-05	-2.88229e-07	-3.11674e-09	-1.81826e-11	-3.11488	-2.42511	-1.14303	-0.324915	-0.0553457	-0.00559788	-0.000332148	-1.13858e-05	-2.21272e-07	-2.38286e-09	-1.38348e-11	-1.46906	-1.14303	-0.537725	-0.152367	-0.0258373	-0.00259793	-0.000153018	-5.1988e-06	-9.99695e-08	-1.06327e-09	-6.08482e-12	-0.418033	-0.324915	-0.152367	-0.0429437	-0.00722711	-0.000719521	-4.18593e-05	-1.40104e-06	-2.64657e-08	-2.75671e-10	-1.53974e-12	-0.0713142	-0.0553457	-0.0258373	-0.00722711	-0.00120328	-0.000118127	-6.7529e-06	-2.21272e-07	-4.07565e-09	-4.12135e-11	-2.22399e-13	-0.00722711	-0.00559788	-0.00259793	-0.000719521	-0.000118127	-1.13858e-05	-6.36144e-07	-2.02736e-08	-3.61293e-10	-3.51454e-12	-1.81289e-14	-0.000429866	-0.000332148	-0.000153018	-4.18593e-05	-6.7529e-06	-6.36144e-07	-3.45406e-08	-1.06327e-09	-1.81826e-11	-1.6851e-13	-8.21555e-16	-1.47791e-05	-1.13858e-05	-5.1988e-06	-1.40104e-06	-2.21272e-07	-2.02736e-08	-1.06327e-09	-3.13827e-11	-5.10455e-13	-4.46045e-15	-2.03064e-17	-0.324915	-0.418033	-0.324915	-0.152367	-0.0429437	-0.00722711	-0.000719521	-4.18593e-05	-1.40104e-06	-2.64657e-08	-2.75671e-10	-1.14303	-1.46906	-1.14303	-0.537725	-0.152367	-0.0258373	-0.00259793	-0.000153018	-5.1988e-06	-9.99695e-08	-1.06327e-09	-2.42511	-3.11488	-2.42511	-1.14303	-0.324915	-0.0553457	-0.00559788	-0.000332148	-1.13858e-05	-2.21272e-07	-2.38286e-09	-3.11488	-4	-3.11488	-1.46906	-0.418033	-0.0713142	-0.00722711	-0.000429866	-1.47791e-05	-2.88229e-07	-3.11674e-09	-2.42511	-3.11488	-2.42511	-1.14303	-0.324915	-0.0553457	-0.00559788	-0.000332148	-1.13858e-05	-2.21272e-07	-2.38286e-09	-1.14303	-1.46906	-1.14303	-0.537725	-0.152367	-0.0258373	-0.00259793	-0.000153018	-5.1988e-06	-9.99695e-08	-1.06327e-09	-0.324915	-0.418033	-0.324915	-0.152367	-0.0429437	-0.00722711	-0.000719521	-4.18593e-05	-1.40104e-06	-2.64657e-08	-2.75671e-10	-0.0553457	-0.0713142	-0.0553457	-0.0258373	-0.00722711	-0.00120328	-0.000118127	-6.7529e-06	-2.21272e-07	-4.07565e-09	-4.12135e-11	-0.00559788	-0.00722711	-0.00559788	-0.00259793	-0.000719521	-0.000118127	-1.13858e-05	-6.36144e-07	-2.02736e-08	-3.61293e-10	-3.51454e-12	-0.000332148	-0.000429866	-0.000332148	-0.000153018	-4.18593e-05	-6.7529e-06	-6.36144e-07	-3.45406e-08	-1.06327e-09	-1.81826e-11	-1.6851e-13	-1.13858e-05	-1.47791e-05	-1.13858e-05	-5.1988e-06	-1.40104e-06	-2.21272e-07	-2.02736e-08	-1.06327e-09	-3.13827e-11	-5.10455e-13	-4.46045e-15	-0.152367	-0.324915	-0.418033	-0.324915	-0.152367	-0.0429437	-0.00722711	-0.000719521	-4.18593e-05	-1.40104e-06	-2.64657e-08	-0.537725	-1.14303	-1.46906	-1.14303	-0.537725	-0.152367	-0.0258373	-0.00259793	-0.000153018	-5.1988e-06	-9.99695e-08	-1.14303	-2.42511	-3.11488	-2.42511	-1.14303	-0.324915	-0.0553457	-0.00559788	-0.000332148	-1.13858e-05	-2.21272e-07	-1.46906	-3.11488	-4	-3.11488	-1.46906	-0.418033	-0.0713142	-0.00722711	-0.000429866	-1.47791e-05	-2.88229e-07	-1.14303	-2.42511	-3.11488	-2.42511	-1.14303	-0.324915	-0.0553457	-0.00559788	-0.000332148	-1.13858e-05	-2.21272e-07	-0.537725	-1.14303	-1.46906	-1.14303	-0.537725	-0.152367	-0.0258373	-0.00259793	-0.000153018	-5.1988e-06	-9.99695e-08	-0.152367	-0.324915	-0.418033	-0.324915	-0.152367	-0.0429437	-0.00722711	-0.000719521	-4.18593e-05	-1.40104e-06	-2.64657e-08	-0.0258373	-0.0553457	-0.0713142	-0.0553457	-0.0258373	-0.00722711	-0.00120328	-0.000118127	-6.7529e-06	-2.21272e-07	-4.07565e-09	-0.00259793	-0.00559788	-0.00722711	-0.00559788	-0.00259793	-0.000719521	-0.000118127	-1.13858e-05	-6.36144e-07	-2.02736e-08	-3.61293e-10	-0.000153018	-0.000332148	-0.000429866	-0.000332148	-0.000153018	-4.18593e-05	-6.7529e-06	-6.36144e-07	-3.45406e-08	-1.06327e-09	-1.81826e-11	-5.1988e-06	-1.13858e-05	-1.47791e-05	-1.13858e-05	-5.1988e-06	-1.40104e-06	-2.21272e-07	-2.02736e-08	-1.06327e-09	-3.13827e-11	-5.10455e-13	-0.0429437	-0.152367	-0.324915	-0.418033	-0.324915	-0.152367	-0.0429437	-0.00722711	-0.000719521	-4.18593e-05	-1.40104e-06	-0.152367	-0.537725	-1.14303	-1.46906	-1.14303	-0.537725	-0.152367	-0.0258373	-0.00259793	-0.000153018	-5.1988e-06	-0.324915	-1.14303	-2.42511	-3.11488	-2.42511	-1.14303	-0.324915	-0.0553457	-0.00559788	-0.000332148	-1.13858e-05	-0.418033	-1.46906	-3.11488	-4	-3.11488	-1.46906	-0.418033	-0.0713142	-0.00722711	-0.000429866	-1.47791e-05	-0.324915	-1.14303	-2.42511	-3.11488	-2.42511	-1.14303	-0.324915	-0.0553457	-0.00559788	-0.000332148	-1.13858e-05	-0.152367	-0.537725	-1.14303	-1.46906	-1.14303	-0.537725	-0.152367	-0.0258373	-0.00259793	-0.000153018	-5.1988e-06	-0.0429437	-0.152367	-0.324915	-0.418033	-0.324915	-0.152367	-0.0429437	-0.00722711	-0.000719521	-4.18593e-05	-1.40104e-06	-0.00722711	-0.0258373	-0.0553457	-0.0713142	-0.0553457	-0.0258373	-0.00722711	-0.00120328	-0.000118127	-6.7529e-06	-2.21272e-07	-0.000719521	-0.00259793	-0.00559788	-0.00722711	-0.00559788	-0.00259793	-0.000719521	-0.000118127	-1.13858e-05	-6.36144e-07	-2.02736e-08	-4.18593e-05	-0.000153018	-0.000332148	-0.000429866	-0.000332148	-0.000153018	-4.18593e-05	-6.7529e-06	-6.36144e-07	-3.45406e-08	-1.06327e-09	-1.40104e-06	-5.1988e-06	-1.13858e-05	-1.47791e-05	-1.13858e-05	-5.1988e-06	-1.40104e-06	-2.21272e-07	-2.02736e-08	-1.06327e-09	-3.13827e-11	-0.00722711	-0.0429437	-0.152367	-0.324915	-0.418033	-0.324915	-0.152367	-0.0429437	-0.00722711	-0.000719521	-4.18593e-05	-0.0258373	-0.152367	-0.537725	-1.14303	-1.46906	-1.14303	-0.537725	-0.152367	-0.0258373	-0.00259793	-0.000153018	-0.0553457	-0.324915	-1.14303	-2.42511	-3.11488	-2.42511	-1.14303	-0.324915	-0.0553457	-0.00559788	-0.000332148	-0.0713142	-0.418033	-1.46906	-3.11488	-4	-3.11488	-1.46906	-0.418033	-0.0713142	-0.00722711	-0.000429866	-0.0553457	-0.324915	-1.14303	-2.42511	-3.11488	-2.42511	-1.14303	-0.324915	-0.0553457	-0.00559788	-0.000332148	-0.0258373	-0.152367	-0.537725	-1.14303	-1.46906	-1.14303	-0.537725	-0.152367	-0.0258373	-0.00259793	-0.000153018	-0.00722711	-0.0429437	-0.152367	-0.324915	-0.418033	-0.324915	-0.152367	-0.0429437	-0.00722711	-0.000719521	-4.18593e-05	-0.00120328	-0.00722711	-0.0258373	-0.0553457	-0.0713142	-0.0553457	-0.0258373	-0.00722711	-0.00120328	-0.000118127	-6.7529e-06	-0.000118127	-0.000719521	-0.00259793	-0.00559788	-0.00722711	-0.00559788	-0.00259793	-0.000719521	-0.000118127	-1.13858e-05	-6.36144e-07	-6.7529e-06	-4.18593e-05	-0.000153018	-0.000332148	-0.000429866	-0.000332148	-0.000153018	-4.18593e-05	-6.7529e-06	-6.36144e-07	-3.45406e-08	-2.21272e-07	-1.40104e-06	-5.1988e-06	-1.13858e-05	-1.47791e-05	-1.13858e-05	-5.1988e-06	-1.40104e-06	-2.21272e-07	-2.02736e-08	-1.06327e-09	-0.000719521	-0.00722711	-0.0429437	-0.152367	-0.324915	-0.418033	-0.324915	-0.152367	-0.0429437	-0.00722711	-0.000719521	-0.00259793	-0.0258373	-0.152367	-0.537725	-1.14303	-1.46906	-1.14303	-0.537725	-0.152367	-0.0258373	-0.00259793	-0.00559788	-0.0553457	-0.324915	-1.14303	-2.42511	-3.11488	-2.42511	-1.14303	-0.324915	-0.0553457	-0.00559788	-0.00722711	-0.0713142	-0.418033	-1.46906	-3.11488	-4	-3.11488	-1.46906	-0.418033	-0.0713142	-0.00722711	-0.00559788	-0.0553457	-0.324915	-1.14303	-2.42511	-3.11488	-2.42511	-1.14303	-0.324915	-0.0553457	-0.00559788	-0.00259793	-0.0258373	-0.152367	-0.537725	-1.14303	-1.46906	-1.14303	-0.537725	-0.152367	-0.0258373	-0.00259793	-0.000719521	-0.00722711	-0.0429437	-0.152367	-0.324915	-0.418033	-0.324915	-0.152367	-0.0429437	-0.00722711	-0.000719521	-0.000118127	-0.00120328	-0.00722711	-0.0258373	-0.0553457	-0.0713142	-0.0553457	-0.0258373	-0.00722711	-0.00120328	-0.000118127	-1.13858e-05	-0.000118127	-0.000719521	-0.00259793	-0.00559788	-0.00722711	-0.00559788	-0.00259793	-0.000719521	-0.000118127	-1.13858e-05	-6.36144e-07	-6.7529e-06	-4.18593e-05	-0.000153018	-0.000332148	-0.000429866	-0.000332148	-0.000153018	-4.18593e-05	-6.7529e-06	-6.36144e-07	-2.02736e-08	-2.21272e-07	-1.40104e-06	-5.1988e-06	-1.13858e-05	-1.47791e-05	-1.13858e-05	-5.1988e-06	-1.40104e-06	-2.21272e-07	-2.02736e-08	-4.18593e-05	-0.000719521	-0.00722711	-0.0429437	-0.152367	-0.324915	-0.418033	-0.324915	-0.152367	-0.0429437	-0.00722711	-0.000153018	-0.00259793	-0.0258373	-0.152367	-0.537725	-1.14303	-1.46906	-1.14303	-0.537725	-0.152367	-0.0258373	-0.000332148	-0.00559788	-0.0553457	-0.324915	-1.14303	-2.42511	-3.11488	-2.42511	-1.14303	-0.324915	-0.0553457	-0.000429866	-0.00722711	-0.0713142	-0.418033	-1.46906	-3.11488	-4	-3.11488	-1.46906	-0.418033	-0.0713142	-0.000332148	-0.00559788	-0.0553457	-0.324915	-1.14303	-2.42511	-3.11488	-2.42511	-1.14303	-0.324915	-0.0553457	-0.000153018	-0.00259793	-0.0258373	-0.152367	-0.537725	-1.14303	-1.46906	-1.14303	-0.537725	-0.152367	-0.0258373	-4.18593e-05	-0.000719521	-0.00722711	-0.0429437	-0.152367	-0.324915	-0.418033	-0.324915	-0.152367	-0.0429437	-0.00722711	-6.7529e-06	-0.000118127	-0.00120328	-0.00722711	-0.0258373	-0.0553457	-0.0713142	-0.0553457	-0.0258373	-0.00722711	-0.00120328	-6.36144e-07	-1.13858e-05	-0.000118127	-0.000719521	-0.00259793	-0.00559788	-0.00722711	-0.00559788	-0.00259793	-0.000719521	-0.000118127	-3.45406e-08	-6.36144e-07	-6.7529e-06	-4.18593e-05	-0.000153018	-0.000332148	-0.000429866	-0.000332148	-0.000153018	-4.18593e-05	-6.7529e-06	-1.06327e-09	-2.02736e-08	-2.21272e-07	-1.40104e-06	-5.1988e-06	-1.13858e-05	-1.47791e-05	-1.13858e-05	-5.1988e-06	-1.40104e-06	-2.21272e-07	-1.40104e-06	-4.18593e-05	-0.000719521	-0.00722711	-0.0429437	-0.152367	-0.324915	-0.418033	-0.324915	-0.152367	-0.0429437	-5.1988e-06	-0.000153018	-0.00259793	-0.0258373	-0.152367	-0.537725	-1.14303	-1.46906	-1.14303	-0.537725	-0.152367	-1.13858e-05	-0.000332148	-0.00559788	-0.0553457	-0.324915	-1.14303	-2.42511	-3.11488	-2.42511	-1.14303	-0.324915	-1.47791e-05	-0.000429866	-0.00722711	-0.0713142	-0.418033	-1.46906	-3.11488	-4	-3.11488	-1.46906	-0.418033	-1.13858e-05	-0.000332148	-0.00559788	-0.0553457	-0.324915	-1.14303	-2.42511	-3.11488	-2.42511	-1.14303	-0.324915	-5.1988e-06	-0.000153018	-0.00259793	-0.0258373	-0.152367	-0.537725	-1.14303	-1.46906	-1.14303	-0.537725	-0.152367	-1.40104e-06	-4.18593e-05	-0.000719521	-0.00722711	-0.0429437	-0.152367	-0.324915	-0.418033	-0.324915	-0.152367	-0.0429437	-2.21272e-07	-6.7529e-06	-0.000118127	-0.00120328	-0.00722711	-0.0258373	-0.0553457	-0.0713142	-0.0553457	-0.0258373	-0.00722711	-2.02736e-08	-6.36144e-07	-1.13858e-05	-0.000118127	-0.000719521	-0.00259793	-0.00559788	-0.00722711	-0.00559788	-0.00259793	-0.000719521	-1.06327e-09	-3.45406e-08	-6.36144e-07	-6.7529e-06	-4.18593e-05	-0.000153018	-0.000332148	-0.000429866	-0.000332148	-0.000153018	-4.18593e-05	-3.13827e-11	-1.06327e-09	-2.02736e-08	-2.21272e-07	-1.40104e-06	-5.1988e-06	-1.13858e-05	-1.47791e-05	-1.13858e-05	-5.1988e-06	-1.40104e-06	-2.64657e-08	-1.40104e-06	-4.18593e-05	-0.000719521	-0.00722711	-0.0429437	-0.152367	-0.324915	-0.418033	-0.324915	-0.152367	-9.99695e-08	-5.1988e-06	-0.000153018	-0.00259793	-0.0258373	-0.152367	-0.537725	-1.14303	-1.46906	-1.14303	-0.537725	-2.21272e-07	-1.13858e-05	-0.000332148	-0.00559788	-0.0553457	-0.324915	-1.14303	-2.42511	-3.11488	-2.42511	-1.14303	-2.88229e-07	-1.47791e-05	-0.000429866	-0.00722711	-0.0713142	-0.418033	-1.46906	-3.11488	-4	-3.11488	-1.46906	-2.21272e-07	-1.13858e-05	-0.000332148	-0.00559788	-0.0553457	-0.324915	-1.14303	-2.42511	-3.11488	-2.42511	-1.14303	-9.99695e-08	-5.1988e-06	-0.000153018	-0.00259793	-0.0258373	-0.152367	-0.537725	-1.14303	-1.46906	-1.14303	-0.537725	-2.64657e-08	-1.40104e-06	-4.18593e-05	-0.000719521	-0.00722711	-0.0429437	-0.152367	-0.324915	-0.418033	-0.324915	-0.152367	-4.07565e-09	-2.21272e-07	-6.7529e-06	-0.000118127	-0.00120328	-0.00722711	-0.0258373	-0.0553457	-0.0713142	-0.0553457	-0.0258373	-3.61293e-10	-2.02736e-08	-6.36144e-07	-1.13858e-05	-0.000118127	-0.000719521	-0.00259793	-0.00559788	-0.00722711	-0.00559788	-0.00259793	-1.81826e-11	-1.06327e-09	-3.45406e-08	-6.36144e-07	-6.7529e-06	-4.18593e-05	-0.000153018	-0.000332148	-0.000429866	-0.000332148	-0.000153018	-5.10455e-13	-3.13827e-11	-1.06327e-09	-2.02736e-08	-2.21272e-07	-1.40104e-06	-5.1988e-06	-1.13858e-05	-1.47791e-05	-1.13858e-05	-5.1988e-06	-2.75671e-10	-2.64657e-08	-1.40104e-06	-4.18593e-05	-0.000719521	-0.00722711	-0.0429437	-0.152367	-0.324915	-0.418033	-0.324915	-1.06327e-09	-9.99695e-08	-5.1988e-06	-0.000153018	-0.00259793	-0.0258373	-0.152367	-0.537725	-1.14303	-1.46906	-1.14303	-2.38286e-09	-2.21272e-07	-1.13858e-05	-0.000332148	-0.00559788	-0.0553457	-0.324915	-1.14303	-2.42511	-3.11488	-2.42511	-3.11674e-09	-2.88229e-07	-1.47791e-05	-0.000429866	-0.00722711	-0.0713142	-0.418033	-1.46906	-3.11488	-4	-3.11488	-2.38286e-09	-2.21272e-07	-1.13858e-05	-0.000332148	-0.00559788	-0.0553457	-0.324915	-1.14303	-2.42511	-3.11488	-2.42511	-1.06327e-09	-9.99695e-08	-5.1988e-06	-0.000153018	-0.00259793	-0.0258373	-0.152367	-0.537725	-1.14303	-1.46906	-1.14303	-2.75671e-10	-2.64657e-08	-1.40104e-06	-4.18593e-05	-0.000719521	-0.00722711	-0.0429437	-0.152367	-0.324915	-0.418033	-0.324915	-4.12135e-11	-4.07565e-09	-2.21272e-07	-6.7529e-06	-0.000118127	-0.00120328	-0.00722711	-0.0258373	-0.0553457	-0.0713142	-0.0553457	-3.51454e-12	-3.61293e-10	-2.02736e-08	-6.36144e-07	-1.13858e-05	-0.000118127	-0.000719521	-0.00259793	-0.00559788	-0.00722711	-0.00559788	-1.6851e-13	-1.81826e-11	-1.06327e-09	-3.45406e-08	-6.36144e-07	-6.7529e-06	-4.18593e-05	-0.000153018	-0.000332148	-0.000429866	-0.000332148	-4.46045e-15	-5.10455e-13	-3.13827e-11	-1.06327e-09	-2.02736e-08	-2.21272e-07	-1.40104e-06	-5.1988e-06	-1.13858e-05	-1.47791e-05	-1.13858e-05	-1.53974e-12	-2.75671e-10	-2.64657e-08	-1.40104e-06	-4.18593e-05	-0.000719521	-0.00722711	-0.0429437	-0.152367	-0.324915	-0.418033	-6.08482e-12	-1.06327e-09	-9.99695e-08	-5.1988e-06	-0.000153018	-0.00259793	-0.0258373	-0.152367	-0.537725	-1.14303	-1.46906	-1.38348e-11	-2.38286e-09	-2.21272e-07	-1.13858e-05	-0.000332148	-0.00559788	-0.0553457	-0.324915	-1.14303	-2.42511	-3.11488	-1.81826e-11	-3.11674e-09	-2.88229e-07	-1.47791e-05	-0.000429866	-0.00722711	-0.0713142	-0.418033	-1.46906	-3.11488	-4	-1.38348e-11	-2.38286e-09	-2.21272e-07	-1.13858e-05	-0.000332148	-0.00559788	-0.0553457	-0.324915	-1.14303	-2.42511	-3.11488	-6.08482e-12	-1.06327e-09	-9.99695e-08	-5.1988e-06	-0.000153018	-0.00259793	-0.0258373	-0.152367	-0.537725	-1.14303	-1.46906	-1.53974e-12	-2.75671e-10	-2.64657e-08	-1.40104e-06	-4.18593e-05	-0.000719521	-0.00722711	-0.0429437	-0.152367	-0.324915	-0.418033	-2.22399e-13	-4.12135e-11	-4.07565e-09	-2.21272e-07	-6.7529e-06	-0.000118127	-0.00120328	-0.00722711	-0.0258373	-0.0553457	-0.0713142	-1.81289e-14	-3.51454e-12	-3.61293e-10	-2.02736e-08	-6.36144e-07	-1.13858e-05	-0.000118127	-0.000719521	-0.00259793	-0.00559788	-0.00722711	-8.21555e-16	-1.6851e-13	-1.81826e-11	-1.06327e-09	-3.45406e-08	-6.36144e-07	-6.7529e-06	-4.18593e-05	-0.000153018	-0.000332148	-0.000429866	-2.03064e-17	-4.46045e-15	-5.10455e-13	-3.13827e-11	-1.06327e-09	-2.02736e-08	-2.21272e-07	-1.40104e-06	-5.1988e-06	-1.13858e-05	-1.47791e-05	-0.0713142	-0.0553457	-0.0258373	-0.00722711	-0.00120328	-0.000118127	-6.7529e-06	-2.21272e-07	-4.07565e-09	-4.12135e-11	-2.22399e-13	-0.418033	-0.324915	-0.152367	-0.0429437	-0.00722711	-0.000719521	-4.18593e-05	-1.40104e-06	-2.64657e-08	-2.75671e-10	-1.53974e-12	-1.46906	-1.14303	-0.537725	-0.152367	-0.0258373	-0.00259793	-0.000153018	-5.1988e-06	-9.99695e-08	-1.06327e-09	-6.08482e-12	-3.11488	-2.42511	-1.14303	-0.324915	-0.0553457	-0.00559788	-0.000332148	-1.13858e-05	-2.21272e-07	-2.38286e-09	-1.38348e-11	-4	-3.11488	-1.46906	-0.418033	-0.0713142	-0.00722711	-0.000429866	-1.47791e-05	-2.88229e-07	-3.11674e-09	-1.81826e-11	-3.11488	-2.42511	-1.14303	-0.324915	-0.0553457	-0.00559788	-0.000332148	-1.13858e-05	-2.21272e-07	-2.38286e-09	-1.38348e-11	-1.46906	-1.14303	-0.537725	-0.152367	-0.0258373	-0.00259793	-0.000153018	-5.1988e-06	-9.99695e-08	-1.06327e-09	-6.08482e-12	-0.418033	-0.324915	-0.152367	-0.0429437	-0.00722711	-0.000719521	-4.18593e-05	-1.40104e-06	-2.64657e-08	-2.75671e-10	-1.53974e-12	-0.0713142	-0.0553457	-0.0258373	-0.00722711	-0.00120328	-0.000118127	-6.7529e-06	-2.21272e-07	-4.07565e-09	-4.12135e-11	-2.22399e-13	-0.00722711	-0.00559788	-0.00259793	-0.000719521	-0.000118127	-1.13858e-05	-6.36144e-07	-2.02736e-08	-3.61293e-10	-3.51454e-12	-1.81289e-14	-0.000429866	-0.000332148	-0.000153018	-4.18593e-05	-6.7529e-06	-6.36144e-07	-3.45406e-08	-1.06327e-09	-1.81826e-11	-1.6851e-13	-8.21555e-16	-0.0553457	-0.0713142	-0.0553457	-0.0258373	-0.00722711	-0.00120328	-0.000118127	-6.7529e-06	-2.21272e-07	-4.07565e-09	-4.12135e-11	-0.324915	-0.418033	-0.324915	-0.152367	-0.0429437	-0.00722711	-0.000719521	-4.18593e-05	-1.40104e-06	-2.64657e-08	-2.75671e-10	-1.14303	-1.46906	-1.14303	-0.537725	-0.152367	-0.0258373	-0.00259793	-0.000153018	-5.1988e-06	-9.99695e-08	-1.06327e-09	-2.42511	-3.11488	-2.42511	-1.14303	-0.324915	-0.0553457	-0.00559788	-0.000332148	-1.13858e-05	-2.21272e-07	-2.38286e-09	-3.11488	-4	-3.11488	-1.46906	-0.418033	-0.0713142	-0.00722711	-0.000429866	-1.47791e-05	-2.88229e-07	-3.11674e-09	-2.42511	-3.11488	-2.42511	-1.14303	-0.324915	-0.0553457	-0.00559788	-0.000332148	-1.13858e-05	-2.21272e-07	-2.38286e-09	-1.14303	-1.46906	-1.14303	-0.537725	-0.152367	-0.0258373	-0.00259793	-0.000153018	-5.1988e-06	-9.99695e-08	-1.06327e-09	-0.324915	-0.418033	-0.324915	-0.152367	-0.0429437	-0.00722711	-0.000719521	-4.18593e-05	-1.40104e-06	-2.64657e-08	-2.75671e-10	-0.0553457	-0.0713142	-0.0553457	-0.0258373	-0.00722711	-0.00120328	-0.000118127	-6.7529e-06	-2.21272e-07	-4.07565e-09	-4.12135e-11	-0.00559788	-0.00722711	-0.00559788	-0.00259793	-0.000719521	-0.000118127	-1.13858e-05	-6.36144e-07	-2.02736e-08	-3.61293e-10	-3.51454e-12	-0.000332148	-0.000429866	-0.000332148	-0.000153018	-4.18593e-05	-6.7529e-06	-6.36144e-07	-3.45406e-08	-1.06327e-09	-1.81826e-11	-1.6851e-13	-0.0258373	-0.0553457	-0.0713142	-0.0553457	-0.0258373	-0.00722711	-0.00120328	-0.000118127	-6.7529e-06	-2.21272e-07	-4.07565e-09	-0.152367	-0.324915	-0.418033	-0.324915	-0.152367	-0.0429437	-0.00722711	-0.000719521	-4.18593e-05	-1.40104e-06	-2.64657e-08	-0.537725	-1.14303	-1.46906	-1.14303	-0.537725	-0.152367	-0.0258373	-0.00259793	-0.000153018	-5.1988e-06	-9.99695e-08	-1.14303	-2.42511	-3.11488	-2.42511	-1.14303	-0.324915	-0.0553457	-0.00559788	-0.000332148	-1.13858e-05	-2.21272e-07	-1.46906	-3.11488	-4	-3.11488	-1.46906	-0.418033	-0.0713142	-0.00722711	-0.000429866	-1.47791e-05	-2.88229e-07	-1.14303	-2.42511	-3.11488	-2.42511	-1.14303	-0.324915	-0.0553457	-0.00559788	-0.000332148	-1.13858e-05	-2.21272e-07	-0.537725	-1.14303	-1.46906	-1.14303	-0.537725	-0.152367	-0.0258373	-0.00259793	-0.000153018	-5.1988e-06	-9.99695e-08	-0.152367	-0.324915	-0.418033	-0.324915	-0.152367	-0.0429437	-0.00722711	-0.000719521	-4.18593e-05	-1.40104e-06	-2.64657e-08	-0.0258373	-0.0553457	-0.0713142	-0.0553457	-0.0258373	-0.00722711	-0.00120328	-0.000118127	-6.7529e-06	-2.21272e-07	-4.07565e-09	-0.00259793	-0.00559788	-0.00722711	-0.00559788	-0.00259793	-0.000719521	-0.000118127	-1.13858e-05	-6.36144e-07	-2.02736e-08	-3.61293e-10	-0.000153018	-0.000332148	-0.000429866	-0.000332148	-0.000153018	-4.18593e-05	-6.7529e-06	-6.36144e-07	-3.45406e-08	-1.06327e-09	-1.81826e-11	-0.00722711	-0.0258373	-0.0553457	-0.0713142	-0.0553457	-0.0258373	-0.00722711	-0.00120328	-0.000118127	-6.7529e-06	-2.21272e-07	-0.0429437	-0.152367	-0.324915	-0.418033	-0.324915	-0.152367	-0.0429437	-0.00722711	-0.000719521	-4.18593e-05	-1.40104e-06	-0.152367	-0.537725	-1.14303	-1.46906	-1.14303	-0.537725	-0.152367	-0.0258373	-0.00259793	-0.000153018	-5.1988e-06	-0.324915	-1.14303	-2.42511	-3.11488	-2.42511	-1.14303	-0.324915	-0.0553457	-0.00559788	-0.000332148	-1.13858e-05	-0.418033	-1.46906	-3.11488	-4	-3.11488	-1.46906	-0.418033	-0.0713142	-0.00722711	-0.000429866	-1.47791e-05	-0.324915	-1.14303	-2.42511	-3.11488	-2.42511	-1.14303	-0.324915	-0.0553457	-0.00559788	-0.000332148	-1.13858e-05	-0.152367	-0.537725	-1.14303	-1.46906	-1.14303	-0.537725	-0.152367	-0.0258373	-0.00259793	-0.000153018	-5.1988e-06	-0.0429437	-0.152367	-0.324915	-0.418033	-0.324915	-0.152367	-0.0429437	-0.00722711	-0.000719521	-4.18593e-05	-1.40104e-06	-0.00722711	-0.0258373	-0.0553457	-0.0713142	-0.0553457	-0.0258373	-0.00722711	-0.00120328	-0.000118127	-6.7529e-06	-2.21272e-07	-0.000719521	-0.00259793	-0.00559788	-0.00722711	-0.00559788	-0.00259793	-0.000719521	-0.000118127	-1.13858e-05	-6.36144e-07	-2.02736e-08	-4.18593e-05	-0.000153018	-0.000332148	-0.000429866	-0.000332148	-0.000153018	-4.18593e-05	-6.7529e-06	-6.36144e-07	-3.45406e-08	-1.06327e-09	-0.00120328	-0.00722711	-0.0258373	-0.0553457	-0.0713142	-0.0553457	-0.0258373	-0.00722711	-0.00120328	-0.000118127	-6.7529e-06	-0.00722711	-0.0429437	-0.152367	-0.324915	-0.418033	-0.324915	-0.152367	-0.0429437	-0.00722711	-0.000719521	-4.18593e-05	-0.0258373	-0.152367	-0.537725	-1.14303	-1.46906	-1.14303	-0.537725	-0.152367	-0.0258373	-0.00259793	-0.000153018	-0.0553457	-0.324915	-1.14303	-2.42511	-3.11488	-2.42511	-1.14303	-0.324915	-0.0553457	-0.00559788	-0.000332148	-0.0713142	-0.418033	-1.46906	-3.11488	-4	-3.11488	-1.46906	-0.418033	-0.0713142	-0.00722711	-0.000429866	-0.0553457	-0.324915	-1.14303	-2.42511	-3.11488	-2.42511	-1.14303	-0.324915	-0.0553457	-0.00559788	-0.000332148	-0.0258373	-0.152367	-0.537725	-1.14303	-1.46906	-1.14303	-0.537725	-0.152367	-0.0258373	-0.00259793	-0.000153018	-0.00722711	-0.0429437	-0.152367	-0.324915	-0.418033	-0.324915	-0.152367	-0.0429437	-0.00722711	-0.000719521	-4.18593e-05	-0.00120328	-0.00722711	-0.0258373	-0.0553457	-0.0713142	-0.0553457	-0.0258373	-0.00722711	-0.00120328	-0.000118127	-6.7529e-06	-0.000118127	-0.000719521	-0.00259793	-0.00559788	-0.00722711	-0.00559788	-0.00259793	-0.000719521	-0.000118127	-1.13858e-05	-6.36144e-07	-6.7529e-06	-4.18593e-05	-0.000153018	-0.000332148	-0.000429866	-0.000332148	-0.000153018	-4.18593e-05	-6.7529e-06	-6.36144e-07	-3.45406e-08	-0.000118127	-0.00120328	-0.00722711	-0.0258373	-0.0553457	-0.0713142	-0.0553457	-0.0258373	-0.00722711	-0.00120328	-0.000118127	-0.000719521	-0.00722711	-0.0429437	-0.152367	-0.324915	-0.418033	-0.324915	-0.152367	-0.0429437	-0.00722711	-0.000719521	-0.00259793	-0.0258373	-0.152367	-0.537725	-1.14303	-1.46906	-1.14303	-0.537725	-0.152367	-0.0258373	-0.00259793	-0.00559788	-0.0553457	-0.324915	-1.14303	-2.42511	-3.11488	-2.42511	-1.14303	-0.324915	-0.0553457	-0.00559788	-0.00722711	-0.0713142	-0.418033	-1.46906	-3.11488	-4	-3.11488	-1.46906	-0.418033	-0.0713142	-0.00722711	-0.00559788	-0.0553457	-0.324915	-1.14303	-2.42511	-3.11488	-2.42511	-1.14303	-0.324915	-0.0553457	-0.00559788	-0.00259793	-0.0258373	-0.152367	-0.537725	-1.14303	-1.46906	-1.14303	-0.537725	-0.152367	-0.0258373	-0.00259793	-0.000719521	-0.00722711	-0.0429437	-0.152367	-0.324915	-0.418033	-0.324915	-0.152367	-0.0429437	-0.00722711	-0.000719521	-0.000118127	-0.00120328	-0.00722711	-0.0258373	-0.0553457	-0.0713142	-0.0553457	-0.0258373	-0.00722711	-0.00120328	-0.000118127	-1.13858e-05	-0.000118127	-0.000719521	-0.00259793	-0.00559788	-0.00722711	-0.00559788	-0.00259793	-0.000719521	-0.000118127	-1.13858e-05	-6.36144e-07	-6.7529e-06	-4.18593e-05	-0.000153018	-0.000332148	-0.000429866	-0.000332148	-0.000153018	-4.18593e-05	-6.7529e-06	-6.36144e-07	-6.7529e-06	-0.000118127	-0.00120328	-0.00722711	-0.0258373	-0.0553457	-0.0713142	-0.0553457	-0.0258373	-0.00722711	-0.00120328	-4.18593e-05	-0.000719521	-0.00722711	-0.0429437	-0.152367	-0.324915	-0.418033	-0.324915	-0.152367	-0.0429437	-0.00722711	-0.000153018	-0.00259793	-0.0258373	-0.152367	-0.537725	-1.14303	-1.46906	-1.14303	-0.537725	-0.152367	-0.0258373	-0.000332148	-0.00559788	-0.0553457	-0.324915	-1.14303	-2.42511	-3.11488	-2.42511	-1.14303	-0.324915	-0.0553457	-0.000429866	-0.00722711	-0.0713142	-0.418033	-1.46906	-3.11488	-4	-3.11488	-1.46906	-0.418033	-0.0713142	-0.000332148	-0.00559788	-0.0553457	-0.324915	-1.14303	-2.42511	-3.11488	-2.42511	-1.14303	-0.324915	-0.0553457	-0.000153018	-0.00259793	-0.0258373	-0.152367	-0.537725	-1.14303	-1.46906	-1.14303	-0.537725	-0.152367	-0.0258373	-4.18593e-05	-0.000719521	-0.00722711	-0.0429437	-0.152367	-0.324915	-0.418033	-0.324915	-0.152367	-0.0429437	-0.00722711	-6.7529e-06	-0.000118127	-0.00120328	-0.00722711	-0.0258373	-0.0553457	-0.0713142	-0.0553457	-0.0258373	-0.00722711	-0.00120328	-6.36144e-07	-1.13858e-05	-0.000118127	-0.000719521	-0.00259793	-0.00559788	-0.00722711	-0.00559788	-0.00259793	-0.000719521	-0.000118127	-3.45406e-08	-6.36144e-07	-6.7529e-06	-4.18593e-05	-0.000153018	-0.000332148	-0.000429866	-0.000332148	-0.000153018	-4.18593e-05	-6.7529e-06	-2.21272e-07	-6.7529e-06	-0.000118127	-0.00120328	-0.00722711	-0.0258373	-0.0553457	-0.0713142	-0.0553457	-0.0258373	-0.00722711	-1.40104e-06	-4.18593e-05	-0.000719521	-0.00722711	-0.0429437	-0.152367	-0.324915	-0.418033	-0.324915	-0.152367	-0.0429437	-5.1988e-06	-0.000153018	-0.00259793	-0.0258373	-0.152367	-0.537725	-1.14303	-1.46906	-1.14303	-0.537725	-0.152367	-1.13858e-05	-0.000332148	-0.00559788	-0.0553457	-0.324915	-1.14303	-2.42511	-3.11488	-2.42511	-1.14303	-0.324915	-1.47791e-05	-0.000429866	-0.00722711	-0.0713142	-0.418033	-1.46906	-3.11488	-4	-3.11488	-1.46906	-0.418033	-1.13858e-05	-0.000332148	-0.00559788	-0.0553457	-0.324915	-1.14303	-2.42511	-3.11488	-2.42511	-1.14303	-0.324915	-5.1988e-06	-0.000153018	-0.00259793	-0.0258373	-0.152367	-0.537725	-1.14303	-1.46906	-1.14303	-0.537725	-0.152367	-1.40104e-06	-4.18593e-05	-0.000719521	-0.00722711	-0.0429437	-0.152367	-0.324915	-0.418033	-0.324915	-0.152367	-0.0429437	-2.21272e-07	-6.7529e-06	-0.000118127	-0.00120328	-0.00722711	-0.0258373	-0.0553457	-0.0713142	-0.0553457	-0.0258373	-0.00722711	-2.02736e-08	-6.36144e-07	-1.13858e-05	-0.000118127	-0.000719521	-0.00259793	-0.00559788	-0.00722711	-0.00559788	-0.00259793	-0.000719521	-1.06327e-09	-3.45406e-08	-6.36144e-07	-6.7529e-06	-4.18593e-05	-0.000153018	-0.000332148	-0.000429866	-0.000332148	-0.000153018	-4.18593e-05	-4.07565e-09	-2.21272e-07	-6.7529e-06	-0.000118127	-0.00120328	-0.00722711	-0.0258373	-0.0553457	-0.0713142	-0.0553457	-0.0258373	-2.64657e-08	-1.40104e-06	-4.18593e-05	-0.000719521	-0.00722711	-0.0429437	-0.152367	-0.324915	-0.418033	-0.324915	-0.152367	-9.99695e-08	-5.1988e-06	-0.000153018	-0.00259793	-0.0258373	-0.152367	-0.537725	-1.14303	-1.46906	-1.14303	-0.537725	-2.21272e-07	-1.13858e-05	-0.000332148	-0.00559788	-0.0553457	-0.324915	-1.14303	-2.42511	-3.11488	-2.42511	-1.14303	-2.88229e-07	-1.47791e-05	-0.000429866	-0.00722711	-0.0713142	-0.418033	-1.46906	-3.11488	-4	-3.11488	-1.46906	-2.21272e-07	-1.13858e-05	-0.000332148	-0.00559788	-0.0553457	-0.324915	-1.14303	-2.42511	-3.11488	-2.42511	-1.14303	-9.99695e-08	-5.1988e-06	-0.000153018	-0.00259793	-0.0258373	-0.152367	-0.537725	-1.14303	-1.46906	-1.14303	-0.537725	-2.64657e-08	-1.40104e-06	-4.18593e-05	-0.000719521	-0.00722711	-0.0429437	-0.152367	-0.324915	-0.418033	-0.324915	-0.152367	-4.07565e-09	-2.21272e-07	-6.7529e-06	-0.000118127	-0.00120328	-0.00722711	-0.0258373	-0.0553457	-0.0713142	-0.0553457	-0.0258373	-3.61293e-10	-2.02736e-08	-6.36144e-07	-1.13858e-05	-0.000118127	-0.000719521	-0.00259793	-0.00559788	-0.00722711	-0.00559788	-0.00259793	-1.81826e-11	-1.06327e-09	-3.45406e-08	-6.36144e-07	-6.7529e-06	-4.18593e-05	-0.000153018	-0.000332148	-0.000429866	-0.000332148	-0.000153018	-4.12135e-11	-4.07565e-09	-2.21272e-07	-6.7529e-06	-0.000118127	-0.00120328	-0.00722711	-0.0258373	-0.0553457	-0.0713142	-0.0553457	-2.75671e-10	-2.64657e-08	-1.40104e-06	-4.18593e-05	-0.000719521	-0.00722711	-0.0429437	-0.152367	-0.324915	-0.418033	-0.324915	-1.06327e-09	-9.99695e-08	-5.1988e-06	-0.000153018	-0.00259793	-0.0258373	-0.152367	-0.537725	-1.14303	-1.46906	-1.14303	-2.38286e-09	-2.21272e-07	-1.13858e-05	-0.000332148	-0.00559788	-0.0553457	-0.324915	-1.14303	-2.42511	-3.11488	-2.42511	-3.11674e-09	-2.88229e-07	-1.47791e-05	-0.000429866	-0.00722711	-0.0713142	-0.418033	-1.46906	-3.11488	-4	-3.11488	-2.38286e-09	-2.21272e-07	-1.13858e-05	-0.000332148	-0.00559788	-0.0553457	-0.324915	-1.14303	-2.42511	-3.11488	-2.42511	-1.06327e-09	-9.99695e-08	-5.1988e-06	-0.000153018	-0.00259793	-0.0258373	-0.152367	-0.537725	-1.14303	-1.46906	-1.14303	-2.75671e-10	-2.64657e-08	-1.40104e-06	-4.18593e-05	-0.000719521	-0.00722711	-0.0429437	-0.152367	-0.324915	-0.418033	-0.324915	-4.12135e-11	-4.07565e-09	-2.21272e-07	-6.7529e-06	-0.000118127	-0.00120328	-0.00722711	-0.0258373	-0.0553457	-0.0713142	-0.0553457	-3.51454e-12	-3.61293e-10	-2.02736e-08	-6.36144e-07	-1.13858e-05	-0.000118127	-0.000719521	-0.00259793	-0.00559788	-0.00722711	-0.00559788	-1.6851e-13	-1.81826e-11	-1.06327e-09	-3.45406e-08	-6.36144e-07	-6.7529e-06	-4.18593e-05	-0.000153018	-0.000332148	-0.000429866	-0.000332148	-2.22399e-13	-4.12135e-11	-4.07565e-09	-2.21272e-07	-6.7529e-06	-0.000118127	-0.00120328	-0.00722711	-0.0258373	-0.0553457	-0.0713142	-1.53974e-12	-2.75671e-10	-2.64657e-08	-1.40104e-06	-4.18593e-05	-0.000719521	-0.00722711	-0.0429437	-0.152367	-0.324915	-0.418033	-6.08482e-12	-1.06327e-09	-9.99695e-08	-5.1988e-06	-0.000153018	-0.00259793	-0.0258373	-0.152367	-0.537725	-1.14303	-1.46906	-1.38348e-11	-2.38286e-09	-2.21272e-07	-1.13858e-05	-0.000332148	-0.00559788	-0.0553457	-0.324915	-1.14303	-2.42511	-3.11488	-1.81826e-11	-3.11674e-09	-2.88229e-07	-1.47791e-05	-0.000429866	-0.00722711	-0.0713142	-0.418033	-1.46906	-3.11488	-4	-1.38348e-11	-2.38286e-09	-2.21272e-07	-1.13858e-05	-0.000332148	-0.00559788	-0.0553457	-0.324915	-1.14303	-2.42511	-3.11488	-6.08482e-12	-1.06327e-09	-9.99695e-08	-5.1988e-06	-0.000153018	-0.00259793	-0.0258373	-0.152367	-0.537725	-1.14303	-1.46906	-1.53974e-12	-2.75671e-10	-2.64657e-08	-1.40104e-06	-4.18593e-05	-0.000719521	-0.00722711	-0.0429437	-0.152367	-0.324915	-0.418033	-2.22399e-13	-4.12135e-11	-4.07565e-09	-2.21272e-07	-6.7529e-06	-0.000118127	-0.00120328	-0.00722711	-0.0258373	-0.0553457	-0.0713142	-1.81289e-14	-3.51454e-12	-3.61293e-10	-2.02736e-08	-6.36144e-07	-1.13858e-05	-0.000118127	-0.000719521	-0.00259793	-0.00559788	-0.00722711	-8.21555e-16	-1.6851e-13	-1.81826e-11	-1.06327e-09	-3.45406e-08	-6.36144e-07	-6.7529e-06	-4.18593e-05	-0.000153018	-0.000332148	-0.000429866	-0.00722711	-0.00559788	-0.00259793	-0.000719521	-0.000118127	-1.13858e-05	-6.36144e-07	-2.02736e-08	-3.61293e-10	-3.51454e-12	-1.81289e-14	-0.0713142	-0.0553457	-0.0258373	-0.00722711	-0.00120328	-0.000118127	-6.7529e-06	-2.21272e-07	-4.07565e-09	-4.12135e-11	-2.22399e-13	-0.418033	-0.324915	-0.152367	-0.0429437	-0.00722711	-0.000719521	-4.18593e-05	-1.40104e-06	-2.64657e-08	-2.75671e-10	-1.53974e-12	-1.46906	-1.14303	-0.537725	-0.152367	-0.0258373	-0.00259793	-0.000153018	-5.1988e-06	-9.99695e-08	-1.06327e-09	-6.08482e-12	-3.11488	-2.42511	-1.14303	-0.324915	-0.0553457	-0.00559788	-0.000332148	-1.13858e-05	-2.21272e-07	-2.38286e-09	-1.38348e-11	-4	-3.11488	-1.46906	-0.418033	-0.0713142	-0.00722711	-0.000429866	-1.47791e-05	-2.88229e-07	-3.11674e-09	-1.81826e-11	-3.11488	-2.42511	-1.14303	-0.324915	-0.0553457	-0.00559788	-0.000332148	-1.13858e-05	-2.21272e-07	-2.38286e-09	-1.38348e-11	-1.46906	-1.14303	-0.537725	-0.152367	-0.0258373	-0.00259793	-0.000153018	-5.1988e-06	-9.99695e-08	-1.06327e-09	-6.08482e-12	-0.418033	-0.324915	-0.152367	-0.0429437	-0.00722711	-0.000719521	-4.18593e-05	-1.40104e-06	-2.64657e-08	-2.75671e-10	-1.53974e-12	-0.0713142	-0.0553457	-0.0258373	-0.00722711	-0.00120328	-0.000118127	-6.7529e-06	-2.21272e-07	-4.07565e-09	-4.12135e-11	-2.22399e-13	-0.00722711	-0.00559788	-0.00259793	-0.000719521	-0.000118127	-1.13858e-05	-6.36144e-07	-2.02736e-08	-3.61293e-10	-3.51454e-12	-1.81289e-14	-0.00559788	-0.00722711	-0.00559788	-0.00259793	-0.000719521	-0.000118127	-1.13858e-05	-6.36144e-07	-2.02736e-08	-3.61293e-10	-3.51454e-12	-0.0553457	-0.0713142	-0.0553457	-0.0258373	-0.00722711	-0.00120328	-0.000118127	-6.7529e-06	-2.21272e-07	-4.07565e-09	-4.12135e-11	-0.324915	-0.418033	-0.324915	-0.152367	-0.0429437	-0.00722711	-0.000719521	-4.18593e-05	-1.40104e-06	-2.64657e-08	-2.75671e-10	-1.14303	-1.46906	-1.14303	-0.537725	-0.152367	-0.0258373	-0.00259793	-0.000153018	-5.1988e-06	-9.99695e-08	-1.06327e-09	-2.42511	-3.11488	-2.42511	-1.14303	-0.324915	-0.0553457	-0.00559788	-0.000332148	-1.13858e-05	-2.21272e-07	-2.38286e-09	-3.11488	-4	-3.11488	-1.46906	-0.418033	-0.0713142	-0.00722711	-0.000429866	-1.47791e-05	-2.88229e-07	-3.11674e-09	-2.42511	-3.11488	-2.42511	-1.14303	-0.324915	-0.0553457	-0.00559788	-0.000332148	-1.13858e-05	-2.21272e-07	-2.38286e-09	-1.14303	-1.46906	-1.14303	-0.537725	-0.152367	-0.0258373	-0.00259793	-0.000153018	-5.1988e-06	-9.99695e-08	-1.06327e-09	-0.324915	-0.418033	-0.324915	-0.152367	-0.0429437	-0.00722711	-0.000719521	-4.18593e-05	-1.40104e-06	-2.64657e-08	-2.75671e-10	-0.0553457	-0.0713142	-0.0553457	-0.0258373	-0.00722711	-0.00120328	-0.000118127	-6.7529e-06	-2.21272e-07	-4.07565e-09	-4.12135e-11	-0.00559788	-0.00722711	-0.00559788	-0.00259793	-0.000719521	-0.000118127	-1.13858e-05	-6.36144e-07	-2.02736e-08	-3.61293e-10	-3.51454e-12	-0.00259793	-0.00559788	-0.00722711	-0.00559788	-0.00259793	-0.000719521	-0.000118127	-1.13858e-05	-6.36144e-07	-2.02736e-08	-3.61293e-10	-0.0258373	-0.0553457	-0.0713142	-0.0553457	-0.0258373	-0.00722711	-0.00120328	-0.000118127	-6.7529e-06	-2.21272e-07	-4.07565e-09	-0.152367	-0.324915	-0.418033	-0.324915	-0.152367	-0.0429437	-0.00722711	-0.000719521	-4.18593e-05	-1.40104e-06	-2.64657e-08	-0.537725	-1.14303	-1.46906	-1.14303	-0.537725	-0.152367	-0.0258373	-0.00259793	-0.000153018	-5.1988e-06	-9.99695e-08	-1.14303	-2.42511	-3.11488	-2.42511	-1.14303	-0.324915	-0.0553457	-0.00559788	-0.000332148	-1.13858e-05	-2.21272e-07	-1.46906	-3.11488	-4	-3.11488	-1.46906	-0.418033	-0.0713142	-0.00722711	-0.000429866	-1.47791e-05	-2.88229e-07	-1.14303	-2.42511	-3.11488	-2.42511	-1.14303	-0.324915	-0.0553457	-0.00559788	-0.000332148	-1.13858e-05	-2.21272e-07	-0.537725	-1.14303	-1.46906	-1.14303	-0.537725	-0.152367	-0.0258373	-0.00259793	-0.000153018	-5.1988e-06	-9.99695e-08	-0.152367	-0.324915	-0.418033	-0.324915	-0.152367	-0.0429437	-0.00722711	-0.000719521	-4.18593e-05	-1.40104e-06	-2.64657e-08	-0.0258373	-0.0553457	-0.0713142	-0.0553457	-0.0258373	-0.00722711	-0.00120328	-0.000118127	-6.7529e-06	-2.21272e-07	-4.07565e-09	-0.00259793	-0.00559788	-0.00722711	-0.00559788	-0.00259793	-0.000719521	-0.000118127	-1.13858e-05	-6.36144e-07	-2.02736e-08	-3.61293e-10	-0.000719521	-0.00259793	-0.00559788	-0.00722711	-0.00559788	-0.00259793	-0.000719521	-0.000118127	-1.13858e-05	-6.36144e-07	-2.02736e-08	-0.00722711	-0.0258373	-0.0553457	-0.0713142	-0.0553457	-0.0258373	-0.00722711	-0.00120328	-0.000118127	-6.7529e-06	-2.21272e-07	-0.0429437	-0.152367	-0.324915	-0.418033	-0.324915	-0.152367	-0.0429437	-0.00722711	-0.000719521	-4.18593e-05	-1.40104e-06	-0.152367	-0.537725	-1.14303	-1.46906	-1.14303	-0.537725	-0.152367	-0.0258373	-0.00259793	-0.000153018	-5.1988e-06	-0.324915	-1.14303	-2.42511	-3.11488	-2.42511	-1.14303	-0.324915	-0.0553457	-0.00559788	-0.000332148	-1.13858e-05	-0.418033	-1.46906	-3.11488	-4	-3.11488	-1.46906	-0.418033	-0.0713142	-0.00722711	-0.000429866	-1.47791e-05	-0.324915	-1.14303	-2.42511	-3.11488	-2.42511	-1.14303	-0.324915	-0.0553457	-0.00559788	-0.000332148	-1.13858e-05	-0.152367	-0.537725	-1.14303	-1.46906	-1.14303	-0.537725	-0.152367	-0.0258373	-0.00259793	-0.000153018	-5.1988e-06	-0.0429437	-0.152367	-0.324915	-0.418033	-0.324915	-0.152367	-0.0429437	-0.00722711	-0.000719521	-4.18593e-05	-1.40104e-06	-0.00722711	-0.0258373	-0.0553457	-0.0713142	-0.0553457	-0.0258373	-0.00722711	-0.00120328	-0.000118127	-6.7529e-06	-2.21272e-07	-0.000719521	-0.00259793	-0.00559788	-0.00722711	-0.00559788	-0.00259793	-0.000719521	-0.000118127	-1.13858e-05	-6.36144e-07	-2.02736e-08	-0.000118127	-0.000719521	-0.00259793	-0.00559788	-0.00722711	-0.00559788	-0.00259793	-0.000719521	-0.000118127	-1.13858e-05	-6.36144e-07	-0.00120328	-0.00722711	-0.0258373	-0.0553457	-0.0713142	-0.0553457	-0.0258373	-0.00722711	-0.00120328	-0.000118127	-6.7529e-06	-0.00722711	-0.0429437	-0.152367	-0.324915	-0.418033	-0.324915	-0.152367	-0.0429437	-0.00722711	-0.000719521	-4.18593e-05	-0.0258373	-0.152367	-0.537725	-1.14303	-1.46906	-1.14303	-0.537725	-0.152367	-0.0258373	-0.00259793	-0.000153018	-0.0553457	-0.324915	-1.14303	-2.42511	-3.11488	-2.42511	-1.14303	-0.324915	-0.0553457	-0.00559788	-0.000332148	-0.0713142	-0.418033	-1.46906	-3.11488	-4	-3.11488	-1.46906	-0.418033	-0.0713142	-0.00722711	-0.000429866	-0.0553457	-0.324915	-1.14303	-2.42511	-3.11488	-2.42511	-1.14303	-0.324915	-0.0553457	-0.00559788	-0.000332148	-0.0258373	-0.152367	-0.537725	-1.14303	-1.46906	-1.14303	-0.537725	-0.152367	-0.0258373	-0.00259793	-0.000153018	-0.00722711	-0.0429437	-0.152367	-0.324915	-0.418033	-0.324915	-0.152367	-0.0429437	-0.00722711	-0.000719521	-4.18593e-05	-0.00120328	-0.00722711	-0.0258373	-0.0553457	-0.0713142	-0.0553457	-0.0258373	-0.00722711	-0.00120328	-0.000118127	-6.7529e-06	-0.000118127	-0.000719521	-0.00259793	-0.00559788	-0.00722711	-0.00559788	-0.00259793	-0.000719521	-0.000118127	-1.13858e-05	-6.36144e-07	-1.13858e-05	-0.000118127	-0.000719521	-0.00259793	-0.00559788	-0.00722711	-0.00559788	-0.00259793	-0.000719521	-0.000118127	-1.13858e-05	-0.000118127	-0.00120328	-0.00722711	-0.0258373	-0.0553457	-0.0713142	-0.0553457	-0.0258373	-0.00722711	-0.00120328	-0.000118127	-0.000719521	-0.00722711	-0.0429437	-0.152367	-0.324915	-0.418033	-0.324915	-0.152367	-0.0429437	-0.00722711	-0.000719521	-0.00259793	-0.0258373	-0.152367	-0.537725	-1.14303	-1.46906	-1.14303	-0.537725	-0.152367	-0.0258373	-0.00259793	-0.00559788	-0.0553457	-0.324915	-1.14303	-2.42511	-3.11488	-2.42511	-1.14303	-0.324915	-0.0553457	-0.00559788	-0.00722711	-0.0713142	-0.418033	-1.46906	-3.11488	-4	-3.11488	-1.46906	-0.418033	-0.0713142	-0.00722711	-0.00559788	-0.0553457	-0.324915	-1.14303	-2.42511	-3.11488	-2.42511	-1.14303	-0.324915	-0.0553457	-0.00559788	-0.00259793	-0.0258373	-0.152367	-0.537725	-1.14303	-1.46906	-1.14303	-0.537725	-0.152367	-0.0258373	-0.00259793	-0.000719521	-0.00722711	-0.0429437	-0.152367	-0.324915	-0.418033	-0.324915	-0.152367	-0.0429437	-0.00722711	-0.000719521	-0.000118127	-0.00120328	-0.00722711	-0.0258373	-0.0553457	-0.0713142	-0.0553457	-0.0258373	-0.00722711	-0.00120328	-0.000118127	-1.13858e-05	-0.000118127	-0.000719521	-0.00259793	-0.00559788	-0.00722711	-0.00559788	-0.00259793	-0.000719521	-0.000118127	-1.13858e-05	-6.36144e-07	-1.13858e-05	-0.000118127	-0.000719521	-0.00259793	-0.00559788	-0.00722711	-0.00559788	-0.00259793	-0.000719521	-0.000118127	-6.7529e-06	-0.000118127	-0.00120328	-0.00722711	-0.0258373	-0.0553457	-0.0713142	-0.0553457	-0.0258373	-0.00722711	-0.00120328	-4.18593e-05	-0.000719521	-0.00722711	-0.0429437	-0.152367	-0.324915	-0.418033	-0.324915	-0.152367	-0.0429437	-0.00722711	-0.000153018	-0.00259793	-0.0258373	-0.152367	-0.537725	-1.14303	-1.46906	-1.14303	-0.537725	-0.152367	-0.0258373	-0.000332148	-0.00559788	-0.0553457	-0.324915	-1.14303	-2.42511	-3.11488	-2.42511	-1.14303	-0.324915	-0.0553457	-0.000429866	-0.00722711	-0.0713142	-0.418033	-1.46906	-3.11488	-4	-3.11488	-1.46906	-0.418033	-0.0713142	-0.000332148	-0.00559788	-0.0553457	-0.324915	-1.14303	-2.42511	-3.11488	-2.42511	-1.14303	-0.324915	-0.0553457	-0.000153018	-0.00259793	-0.0258373	-0.152367	-0.537725	-1.14303	-1.46906	-1.14303	-0.537725	-0.152367	-0.0258373	-4.18593e-05	-0.000719521	-0.00722711	-0.0429437	-0.152367	-0.324915	-0.418033	-0.324915	-0.152367	-0.0429437	-0.00722711	-6.7529e-06	-0.000118127	-0.00120328	-0.00722711	-0.0258373	-0.0553457	-0.0713142	-0.0553457	-0.0258373	-0.00722711	-0.00120328	-6.36144e-07	-1.13858e-05	-0.000118127	-0.000719521	-0.00259793	-0.00559788	-0.00722711	-0.00559788	-0.00259793	-0.000719521	-0.000118127	-2.02736e-08	-6.36144e-07	-1.13858e-05	-0.000118127	-0.000719521	-0.00259793	-0.00559788	-0.00722711	-0.00559788	-0.00259793	-0.000719521	-2.21272e-07	-6.7529e-06	-0.000118127	-0.00120328	-0.00722711	-0.0258373	-0.0553457	-0.0713142	-0.0553457	-0.0258373	-0.00722711	-1.40104e-06	-4.18593e-05	-0.000719521	-0.00722711	-0.0429437	-0.152367	-0.324915	-0.418033	-0.324915	-0.152367	-0.0429437	-5.1988e-06	-0.000153018	-0.00259793	-0.0258373	-0.152367	-0.537725	-1.14303	-1.46906	-1.14303	-0.537725	-0.152367	-1.13858e-05	-0.000332148	-0.00559788	-0.0553457	-0.324915	-1.14303	-2.42511	-3.11488	-2.42511	-1.14303	-0.324915	-1.47791e-05	-0.000429866	-0.00722711	-0.0713142	-0.418033	-1.46906	-3.11488	-4	-3.11488	-1.46906	-0.418033	-1.13858e-05	-0.000332148	-0.00559788	-0.0553457	-0.324915	-1.14303	-2.42511	-3.11488	-2.42511	-1.14303	-0.324915	-5.1988e-06	-0.000153018	-0.00259793	-0.0258373	-0.152367	-0.537725	-1.14303	-1.46906	-1.14303	-0.537725	-0.152367	-1.40104e-06	-4.18593e-05	-0.000719521	-0.00722711	-0.0429437	-0.152367	-0.324915	-0.418033	-0.324915	-0.152367	-0.0429437	-2.21272e-07	-6.7529e-06	-0.000118127	-0.00120328	-0.00722711	-0.0258373	-0.0553457	-0.0713142	-0.0553457	-0.0258373	-0.00722711	-2.02736e-08	-6.36144e-07	-1.13858e-05	-0.000118127	-0.000719521	-0.00259793	-0.00559788	-0.00722711	-0.00559788	-0.00259793	-0.000719521	-3.61293e-10	-2.02736e-08	-6.36144e-07	-1.13858e-05	-0.000118127	-0.000719521	-0.00259793	-0.00559788	-0.00722711	-0.00559788	-0.00259793	-4.07565e-09	-2.21272e-07	-6.7529e-06	-0.000118127	-0.00120328	-0.00722711	-0.0258373	-0.0553457	-0.0713142	-0.0553457	-0.0258373	-2.64657e-08	-1.40104e-06	-4.18593e-05	-0.000719521	-0.00722711	-0.0429437	-0.152367	-0.324915	-0.418033	-0.324915	-0.152367	-9.99695e-08	-5.1988e-06	-0.000153018	-0.00259793	-0.0258373	-0.152367	-0.537725	-1.14303	-1.46906	-1.14303	-0.537725	-2.21272e-07	-1.13858e-05	-0.000332148	-0.00559788	-0.0553457	-0.324915	-1.14303	-2.42511	-3.11488	-2.42511	-1.14303	-2.88229e-07	-1.47791e-05	-0.000429866	-0.00722711	-0.0713142	-0.418033	-1.46906	-3.11488	-4	-3.11488	-1.46906	-2.21272e-07	-1.13858e-05	-0.000332148	-0.00559788	-0.0553457	-0.324915	-1.14303	-2.42511	-3.11488	-2.42511	-1.14303	-9.99695e-08	-5.1988e-06	-0.000153018	-0.00259793	-0.0258373	-0.152367	-0.537725	-1.14303	-1.46906	-1.14303	-0.537725	-2.64657e-08	-1.40104e-06	-4.18593e-05	-0.000719521	-0.00722711	-0.0429437	-0.152367	-0.324915	-0.418033	-0.324915	-0.152367	-4.07565e-09	-2.21272e-07	-6.7529e-06	-0.000118127	-0.00120328	-0.00722711	-0.0258373	-0.0553457	-0.0713142	-0.0553457	-0.0258373	-3.61293e-10	-2.02736e-08	-6.36144e-07	-1.13858e-05	-0.000118127	-0.000719521	-0.00259793	-0.00559788	-0.00722711	-0.00559788	-0.00259793	-3.51454e-12	-3.61293e-10	-2.02736e-08	-6.36144e-07	-1.13858e-05	-0.000118127	-0.000719521	-0.00259793	-0.00559788	-0.00722711	-0.00559788	-4.12135e-11	-4.07565e-09	-2.21272e-07	-6.7529e-06	-0.000118127	-0.00120328	-0.00722711	-0.0258373	-0.0553457	-0.0713142	-0.0553457	-2.75671e-10	-2.64657e-08	-1.40104e-06	-4.18593e-05	-0.000719521	-0.00722711	-0.0429437	-0.152367	-0.324915	-0.418033	-0.324915	-1.06327e-09	-9.99695e-08	-5.1988e-06	-0.000153018	-0.00259793	-0.0258373	-0.152367	-0.537725	-1.14303	-1.46906	-1.14303	-2.38286e-09	-2.21272e-07	-1.13858e-05	-0.000332148	-0.00559788	-0.0553457	-0.324915	-1.14303	-2.42511	-3.11488	-2.42511	-3.11674e-09	-2.88229e-07	-1.47791e-05	-0.000429866	-0.00722711	-0.0713142	-0.418033	-1.46906	-3.11488	-4	-3.11488	-2.38286e-09	-2.21272e-07	-1.13858e-05	-0.000332148	-0.00559788	-0.0553457	-0.324915	-1.14303	-2.42511	-3.11488	-2.42511	-1.06327e-09	-9.99695e-08	-5.1988e-06	-0.000153018	-0.00259793	-0.0258373	-0.152367	-0.537725	-1.14303	-1.46906	-1.14303	-2.75671e-10	-2.64657e-08	-1.40104e-06	-4.18593e-05	-0.000719521	-0.00722711	-0.0429437	-0.152367	-0.324915	-0.418033	-0.324915	-4.12135e-11	-4.07565e-09	-2.21272e-07	-6.7529e-06	-0.000118127	-0.00120328	-0.00722711	-0.0258373	-0.0553457	-0.0713142	-0.0553457	-3.51454e-12	-3.61293e-10	-2.02736e-08	-6.36144e-07	-1.13858e-05	-0.000118127	-0.000719521	-0.00259793	-0.00559788	-0.00722711	-0.00559788	-1.81289e-14	-3.51454e-12	-3.61293e-10	-2.02736e-08	-6.36144e-07	-1.13858e-05	-0.000118127	-0.000719521	-0.00259793	-0.00559788	-0.00722711	-2.22399e-13	-4.12135e-11	-4.07565e-09	-2.21272e-07	-6.7529e-06	-0.000118127	-0.00120328	-0.00722711	-0.0258373	-0.0553457	-0.0713142	-1.53974e-12	-2.75671e-10	-2.64657e-08	-1.40104e-06	-4.18593e-05	-0.000719521	-0.00722711	-0.0429437	-0.152367	-0.324915	-0.418033	-6.08482e-12	-1.06327e-09	-9.99695e-08	-5.1988e-06	-0.000153018	-0.00259793	-0.0258373	-0.152367	-0.537725	-1.14303	-1.46906	-1.38348e-11	-2.38286e-09	-2.21272e-07	-1.13858e-05	-0.000332148	-0.00559788	-0.0553457	-0.324915	-1.14303	-2.42511	-3.11488	-1.81826e-11	-3.11674e-09	-2.88229e-07	-1.47791e-05	-0.000429866	-0.00722711	-0.0713142	-0.418033	-1.46906	-3.11488	-4	-1.38348e-11	-2.38286e-09	-2.21272e-07	-1.13858e-05	-0.000332148	-0.00559788	-0.0553457	-0.324915	-1.14303	-2.42511	-3.11488	-6.08482e-12	-1.06327e-09	-9.99695e-08	-5.1988e-06	-0.000153018	-0.00259793	-0.0258373	-0.152367	-0.537725	-1.14303	-1.46906	-1.53974e-12	-2.75671e-10	-2.64657e-08	-1.40104e-06	-4.18593e-05	-0.000719521	-0.00722711	-0.0429437	-0.152367	-0.324915	-0.418033	-2.22399e-13	-4.12135e-11	-4.07565e-09	-2.21272e-07	-6.7529e-06	-0.000118127	-0.00120328	-0.00722711	-0.0258373	-0.0553457	-0.0713142	-1.81289e-14	-3.51454e-12	-3.61293e-10	-2.02736e-08	-6.36144e-07	-1.13858e-05	-0.000118127	-0.000719521	-0.00259793	-0.00559788	-0.00722711	-0.000429866	-0.000332148	-0.000153018	-4.18593e-05	-6.7529e-06	-6.36144e-07	-3.45406e-08	-1.06327e-09	-1.81826e-11	-1.6851e-13	-8.21555e-16	-0.00722711	-0.00559788	-0.00259793	-0.000719521	-0.000118127	-1.13858e-05	-6.36144e-07	-2.02736e-08	-3.61293e-10	-3.51454e-12	-1.81289e-14	-0.0713142	-0.0553457	-0.0258373	-0.00722711	-0.00120328	-0.000118127	-6.7529e-06	-2.21272e-07	-4.07565e-09	-4.12135e-11	-2.22399e-13	-0.418033	-0.324915	-0.152367	-0.0429437	-0.00722711	-0.000719521	-4.18593e-05	-1.40104e-06	-2.64657e-08	-2.75671e-10	-1.53974e-12	-1.46906	-1.14303	-0.537725	-0.152367	-0.0258373	-0.00259793	-0.000153018	-5.1988e-06	-9.99695e-08	-1.06327e-09	-6.08482e-12	-3.11488	-2.42511	-1.14303	-0.324915	-0.0553457	-0.00559788	-0.000332148	-1.13858e-05	-2.21272e-07	-2.38286e-09	-1.38348e-11	-4	-3.11488	-1.46906	-0.418033	-0.0713142	-0.00722711	-0.000429866	-1.47791e-05	-2.88229e-07	-3.11674e-09	-1.81826e-11	-3.11488	-2.42511	-1.14303	-0.324915	-0.0553457	-0.00559788	-0.000332148	-1.13858e-05	-2.21272e-07	-2.38286e-09	-1.38348e-11	-1.46906	-1.14303	-0.537725	-0.152367	-0.0258373	-0.00259793	-0.000153018	-5.1988e-06	-9.99695e-08	-1.06327e-09	-6.08482e-12	-0.418033	-0.324915	-0.152367	-0.0429437	-0.00722711	-0.000719521	-4.18593e-05	-1.40104e-06	-2.64657e-08	-2.75671e-10	-1.53974e-12	-0.0713142	-0.0553457	-0.0258373	-0.00722711	-0.00120328	-0.000118127	-6.7529e-06	-2.21272e-07	-4.07565e-09	-4.12135e-11	-2.22399e-13	-0.000332148	-0.000429866	-0.000332148	-0.000153018	-4.18593e-05	-6.7529e-06	-6.36144e-07	-3.45406e-08	-1.06327e-09	-1.81826e-11	-1.6851e-13	-0.00559788	-0.00722711	-0.00559788	-0.00259793	-0.000719521	-0.000118127	-1.13858e-05	-6.36144e-07	-2.02736e-08	-3.61293e-10	-3.51454e-12	-0.0553457	-0.0713142	-0.0553457	-0.0258373	-0.00722711	-0.00120328	-0.000118127	-6.7529e-06	-2.21272e-07	-4.07565e-09	-4.12135e-11	-0.324915	-0.418033	-0.324915	-0.152367	-0.0429437	-0.00722711	-0.000719521	-4.18593e-05	-1.40104e-06	-2.64657e-08	-2.75671e-10	-1.14303	-1.46906	-1.14303	-0.537725	-0.152367	-0.0258373	-0.00259793	-0.000153018	-5.1988e-06	-9.99695e-08	-1.06327e-09	-2.42511	-3.11488	-2.42511	-1.14303	-0.324915	-0.0553457	-0.00559788	-0.000332148	-1.13858e-05	-2.21272e-07	-2.38286e-09	-3.11488	-4	-3.11488	-1.46906	-0.418033	-0.0713142	-0.00722711	-0.000429866	-1.47791e-05	-2.88229e-07	-3.11674e-09	-2.42511	-3.11488	-2.42511	-1.14303	-0.324915	-0.0553457	-0.00559788	-0.000332148	-1.13858e-05	-2.21272e-07	-2.38286e-09	-1.14303	-1.46906	-1.14303	-0.537725	-0.152367	-0.0258373	-0.00259793	-0.000153018	-5.1988e-06	-9.99695e-08	-1.06327e-09	-0.324915	-0.418033	-0.324915	-0.152367	-0.0429437	-0.00722711	-0.000719521	-4.18593e-05	-1.40104e-06	-2.64657e-08	-2.75671e-10	-0.0553457	-0.0713142	-0.0553457	-0.0258373	-0.00722711	-0.00120328	-0.000118127	-6.7529e-06	-2.21272e-07	-4.07565e-09	-4.12135e-11	-0.000153018	-0.000332148	-0.000429866	-0.000332148	-0.000153018	-4.18593e-05	-6.7529e-06	-6.36144e-07	-3.45406e-08	-1.06327e-09	-1.81826e-11	-0.00259793	-0.00559788	-0.00722711	-0.00559788	-0.00259793	-0.000719521	-0.000118127	-1.13858e-05	-6.36144e-07	-2.02736e-08	-3.61293e-10	-0.0258373	-0.0553457	-0.0713142	-0.0553457	-0.0258373	-0.00722711	-0.00120328	-0.000118127	-6.7529e-06	-2.21272e-07	-4.07565e-09	-0.152367	-0.324915	-0.418033	-0.324915	-0.152367	-0.0429437	-0.00722711	-0.000719521	-4.18593e-05	-1.40104e-06	-2.64657e-08	-0.537725	-1.14303	-1.46906	-1.14303	-0.537725	-0.152367	-0.0258373	-0.00259793	-0.000153018	-5.1988e-06	-9.99695e-08	-1.14303	-2.42511	-3.11488	-2.42511	-1.14303	-0.324915	-0.0553457	-0.00559788	-0.000332148	-1.13858e-05	-2.21272e-07	-1.46906	-3.11488	-4	-3.11488	-1.46906	-0.418033	-0.0713142	-0.00722711	-0.000429866	-1.47791e-05	-2.88229e-07	-1.14303	-2.42511	-3.11488	-2.42511	-1.14303	-0.324915	-0.0553457	-0.00559788	-0.000332148	-1.13858e-05	-2.21272e-07	-0.537725	-1.14303	-1.46906	-1.14303	-0.537725	-0.152367	-0.0258373	-0.00259793	-0.000153018	-5.1988e-06	-9.99695e-08	-0.152367	-0.324915	-0.418033	-0.324915	-0.152367	-0.0429437	-0.00722711	-0.000719521	-4.18593e-05	-1.40104e-06	-2.64657e-08	-0.0258373	-0.0553457	-0.0713142	-0.0553457	-0.0258373	-0.00722711	-0.00120328	-0.000118127	-6.7529e-06	-2.21272e-07	-4.07565e-09	-4.18593e-05	-0.000153018	-0.000332148	-0.000429866	-0.000332148	-0.000153018	-4.18593e-05	-6.7529e-06	-6.36144e-07	-3.45406e-08	-1.06327e-09	-0.000719521	-0.00259793	-0.00559788	-0.00722711	-0.00559788	-0.00259793	-0.000719521	-0.000118127	-1.13858e-05	-6.36144e-07	-2.02736e-08	-0.00722711	-0.0258373	-0.0553457	-0.0713142	-0.0553457	-0.0258373	-0.00722711	-0.00120328	-0.000118127	-6.7529e-06	-2.21272e-07	-0.0429437	-0.152367	-0.324915	-0.418033	-0.324915	-0.152367	-0.0429437	-0.00722711	-0.000719521	-4.18593e-05	-1.40104e-06	-0.152367	-0.537725	-1.14303	-1.46906	-1.14303	-0.537725	-0.152367	-0.0258373	-0.00259793	-0.000153018	-5.1988e-06	-0.324915	-1.14303	-2.42511	-3.11488	-2.42511	-1.14303	-0.324915	-0.0553457	-0.00559788	-0.000332148	-1.13858e-05	-0.418033	-1.46906	-3.11488	-4	-3.11488	-1.46906	-0.418033	-0.0713142	-0.00722711	-0.000429866	-1.47791e-05	-0.324915	-1.14303	-2.42511	-3.11488	-2.42511	-1.14303	-0.324915	-0.0553457	-0.00559788	-0.000332148	-1.13858e-05	-0.152367	-0.537725	-1.14303	-1.46906	-1.14303	-0.537725	-0.152367	-0.0258373	-0.00259793	-0.000153018	-5.1988e-06	-0.0429437	-0.152367	-0.324915	-0.418033	-0.324915	-0.152367	-0.0429437	-0.00722711	-0.000719521	-4.18593e-05	-1.40104e-06	-0.00722711	-0.0258373	-0.0553457	-0.0713142	-0.0553457	-0.0258373	-0.00722711	-0.00120328	-0.000118127	-6.7529e-06	-2.21272e-07	-6.7529e-06	-4.18593e-05	-0.000153018	-0.000332148	-0.000429866	-0.000332148	-0.000153018	-4.18593e-05	-6.7529e-06	-6.36144e-07	-3.45406e-08	-0.000118127	-0.000719521	-0.00259793	-0.00559788	-0.00722711	-0.00559788	-0.00259793	-0.000719521	-0.000118127	-1.13858e-05	-6.36144e-07	-0.00120328	-0.00722711	-0.0258373	-0.0553457	-0.0713142	-0.0553457	-0.0258373	-0.00722711	-0.00120328	-0.000118127	-6.7529e-06	-0.00722711	-0.0429437	-0.152367	-0.324915	-0.418033	-0.324915	-0.152367	-0.0429437	-0.00722711	-0.000719521	-4.18593e-05	-0.0258373	-0.152367	-0.537725	-1.14303	-1.46906	-1.14303	-0.537725	-0.152367	-0.0258373	-0.00259793	-0.000153018	-0.0553457	-0.324915	-1.14303	-2.42511	-3.11488	-2.42511	-1.14303	-0.324915	-0.0553457	-0.00559788	-0.000332148	-0.0713142	-0.418033	-1.46906	-3.11488	-4	-3.11488	-1.46906	-0.418033	-0.0713142	-0.00722711	-0.000429866	-0.0553457	-0.324915	-1.14303	-2.42511	-3.11488	-2.42511	-1.14303	-0.324915	-0.0553457	-0.00559788	-0.000332148	-0.0258373	-0.152367	-0.537725	-1.14303	-1.46906	-1.14303	-0.537725	-0.152367	-0.0258373	-0.00259793	-0.000153018	-0.00722711	-0.0429437	-0.152367	-0.324915	-0.418033	-0.324915	-0.152367	-0.0429437	-0.00722711	-0.000719521	-4.18593e-05	-0.00120328	-0.00722711	-0.0258373	-0.0553457	-0.0713142	-0.0553457	-0.0258373	-0.00722711	-0.00120328	-0.000118127	-6.7529e-06	-6.36144e-07	-6.7529e-06	-4.18593e-05	-0.000153018	-0.000332148	-0.000429866	-0.000332148	-0.000153018	-4.18593e-05	-6.7529e-06	-6.36144e-07	-1.13858e-05	-0.000118127	-0.000719521	-0.00259793	-0.00559788	-0.00722711	-0.00559788	-0.00259793	-0.000719521	-0.000118127	-1.13858e-05	-0.000118127	-0.00120328	-0.00722711	-0.0258373	-0.0553457	-0.0713142	-0.0553457	-0.0258373	-0.00722711	-0.00120328	-0.000118127	-0.000719521	-0.00722711	-0.0429437	-0.152367	-0.324915	-0.418033	-0.324915	-0.152367	-0.0429437	-0.00722711	-0.000719521	-0.00259793	-0.0258373	-0.152367	-0.537725	-1.14303	-1.46906	-1.14303	-0.537725	-0.152367	-0.0258373	-0.00259793	-0.00559788	-0.0553457	-0.324915	-1.14303	-2.42511	-3.11488	-2.42511	-1.14303	-0.324915	-0.0553457	-0.00559788	-0.00722711	-0.0713142	-0.418033	-1.46906	-3.11488	-4	-3.11488	-1.46906	-0.418033	-0.0713142	-0.00722711	-0.00559788	-0.0553457	-0.324915	-1.14303	-2.42511	-3.11488	-2.42511	-1.14303	-0.324915	-0.0553457	-0.00559788	-0.00259793	-0.0258373	-0.152367	-0.537725	-1.14303	-1.46906	-1.14303	-0.537725	-0.152367	-0.0258373	-0.00259793	-0.000719521	-0.00722711	-0.0429437	-0.152367	-0.324915	-0.418033	-0.324915	-0.152367	-0.0429437	-0.00722711	-0.000719521	-0.000118127	-0.00120328	-0.00722711	-0.0258373	-0.0553457	-0.0713142	-0.0553457	-0.0258373	-0.00722711	-0.00120328	-0.000118127	-3.45406e-08	-6.36144e-07	-6.7529e-06	-4.18593e-05	-0.000153018	-0.000332148	-0.000429866	-0.000332148	-0.000153018	-4.18593e-05	-6.7529e-06	-6.36144e-07	-1.13858e-05	-0.000118127	-0.000719521	-0.00259793	-0.00559788	-0.00722711	-0.00559788	-0.00259793	-0.000719521	-0.000118127	-6.7529e-06	-0.000118127	-0.00120328	-0.00722711	-0.0258373	-0.0553457	-0.0713142	-0.0553457	-0.0258373	-0.00722711	-0.00120328	-4.18593e-05	-0.000719521	-0.00722711	-0.0429437	-0.152367	-0.324915	-0.418033	-0.324915	-0.152367	-0.0429437	-0.00722711	-0.000153018	-0.00259793	-0.0258373	-0.152367	-0.537725	-1.14303	-1.46906	-1.14303	-0.537725	-0.152367	-0.0258373	-0.000332148	-0.00559788	-0.0553457	-0.324915	-1.14303	-2.42511	-3.11488	-2.42511	-1.14303	-0.324915	-0.0553457	-0.000429866	-0.00722711	-0.0713142	-0.418033	-1.46906	-3.11488	-4	-3.11488	-1.46906	-0.418033	-0.0713142	-0.000332148	-0.00559788	-0.0553457	-0.324915	-1.14303	-2.42511	-3.11488	-2.42511	-1.14303	-0.324915	-0.0553457	-0.000153018	-0.00259793	-0.0258373	-0.152367	-0.537725	-1.14303	-1.46906	-1.14303	-0.537725	-0.152367	-0.0258373	-4.18593e-05	-0.000719521	-0.00722711	-0.0429437	-0.152367	-0.324915	-0.418033	-0.324915	-0.152367	-0.0429437	-0.00722711	-6.7529e-06	-0.000118127	-0.00120328	-0.00722711	-0.0258373	-0.0553457	-0.0713142	-0.0553457	-0.0258373	-0.00722711	-0.00120328	-1.06327e-09	-3.45406e-08	-6.36144e-07	-6.7529e-06	-4.18593e-05	-0.000153018	-0.000332148	-0.000429866	-0.000332148	-0.000153018	-4.18593e-05	-2.02736e-08	-6.36144e-07	-1.13858e-05	-0.000118127	-0.000719521	-0.00259793	-0.00559788	-0.00722711	-0.00559788	-0.00259793	-0.000719521	-2.21272e-07	-6.7529e-06	-0.000118127	-0.00120328	-0.00722711	-0.0258373	-0.0553457	-0.0713142	-0.0553457	-0.0258373	-0.00722711	-1.40104e-06	-4.18593e-05	-0.000719521	-0.00722711	-0.0429437	-0.152367	-0.324915	-0.418033	-0.324915	-0.152367	-0.0429437	-5.1988e-06	-0.000153018	-0.00259793	-0.0258373	-0.152367	-0.537725	-1.14303	-1.46906	-1.14303	-0.537725	-0.152367	-1.13858e-05	-0.000332148	-0.00559788	-0.0553457	-0.324915	-1.14303	-2.42511	-3.11488	-2.42511	-1.14303	-0.324915	-1.47791e-05	-0.000429866	-0.00722711	-0.0713142	-0.418033	-1.46906	-3.11488	-4	-3.11488	-1.46906	-0.418033	-1.13858e-05	-0.000332148	-0.00559788	-0.0553457	-0.324915	-1.14303	-2.42511	-3.11488	-2.42511	-1.14303	-0.324915	-5.1988e-06	-0.000153018	-0.00259793	-0.0258373	-0.152367	-0.537725	-1.14303	-1.46906	-1.14303	-0.537725	-0.152367	-1.40104e-06	-4.18593e-05	-0.000719521	-0.00722711	-0.0429437	-0.152367	-0.324915	-0.418033	-0.324915	-0.152367	-0.0429437	-2.21272e-07	-6.7529e-06	-0.000118127	-0.00120328	-0.00722711	-0.0258373	-0.0553457	-0.0713142	-0.0553457	-0.0258373	-0.00722711	-1.81826e-11	-1.06327e-09	-3.45406e-08	-6.36144e-07	-6.7529e-06	-4.18593e-05	-0.000153018	-0.000332148	-0.000429866	-0.000332148	-0.000153018	-3.61293e-10	-2.02736e-08	-6.36144e-07	-1.13858e-05	-0.000118127	-0.000719521	-0.00259793	-0.00559788	-0.00722711	-0.00559788	-0.00259793	-4.07565e-09	-2.21272e-07	-6.7529e-06	-0.000118127	-0.00120328	-0.00722711	-0.0258373	-0.0553457	-0.0713142	-0.0553457	-0.0258373	-2.64657e-08	-1.40104e-06	-4.18593e-05	-0.000719521	-0.00722711	-0.0429437	-0.152367	-0.324915	-0.418033	-0.324915	-0.152367	-9.99695e-08	-5.1988e-06	-0.000153018	-0.00259793	-0.0258373	-0.152367	-0.537725	-1.14303	-1.46906	-1.14303	-0.537725	-2.21272e-07	-1.13858e-05	-0.000332148	-0.00559788	-0.0553457	-0.324915	-1.14303	-2.42511	-3.11488	-2.42511	-1.14303	-2.88229e-07	-1.47791e-05	-0.000429866	-0.00722711	-0.0713142	-0.418033	-1.46906	-3.11488	-4	-3.11488	-1.46906	-2.21272e-07	-1.13858e-05	-0.000332148	-0.00559788	-0.0553457	-0.324915	-1.14303	-2.42511	-3.11488	-2.42511	-1.14303	-9.99695e-08	-5.1988e-06	-0.000153018	-0.00259793	-0.0258373	-0.152367	-0.537725	-1.14303	-1.46906	-1.14303	-0.537725	-2.64657e-08	-1.40104e-06	-4.18593e-05	-0.000719521	-0.00722711	-0.0429437	-0.152367	-0.324915	-0.418033	-0.324915	-0.152367	-4.07565e-09	-2.21272e-07	-6.7529e-06	-0.000118127	-0.00120328	-0.00722711	-0.0258373	-0.0553457	-0.0713142	-0.0553457	-0.0258373	-1.6851e-13	-1.81826e-11	-1.06327e-09	-3.45406e-08	-6.36144e-07	-6.7529e-06	-4.18593e-05	-0.000153018	-0.000332148	-0.000429866	-0.000332148	-3.51454e-12	-3.61293e-10	-2.02736e-08	-6.36144e-07	-1.13858e-05	-0.000118127	-0.000719521	-0.00259793	-0.00559788	-0.00722711	-0.00559788	-4.12135e-11	-4.07565e-09	-2.21272e-07	-6.7529e-06	-0.000118127	-0.00120328	-0.00722711	-0.0258373	-0.0553457	-0.0713142	-0.0553457	-2.75671e-10	-2.64657e-08	-1.40104e-06	-4.18593e-05	-0.000719521	-0.00722711	-0.0429437	-0.152367	-0.324915	-0.418033	-0.324915	-1.06327e-09	-9.99695e-08	-5.1988e-06	-0.000153018	-0.00259793	-0.0258373	-0.152367	-0.537725	-1.14303	-1.46906	-1.14303	-2.38286e-09	-2.21272e-07	-1.13858e-05	-0.000332148	-0.00559788	-0.0553457	-0.324915	-1.14303	-2.42511	-3.11488	-2.42511	-3.11674e-09	-2.88229e-07	-1.47791e-05	-0.000429866	-0.00722711	-0.0713142	-0.418033	-1.46906	-3.11488	-4	-3.11488	-2.38286e-09	-2.21272e-07	-1.13858e-05	-0.000332148	-0.00559788	-0.0553457	-0.324915	-1.14303	-2.42511	-3.11488	-2.42511	-1.06327e-09	-9.99695e-08	-5.1988e-06	-0.000153018	-0.00259793	-0.0258373	-0.152367	-0.537725	-1.14303	-1.46906	-1.14303	-2.75671e-10	-2.64657e-08	-1.40104e-06	-4.18593e-05	-0.000719521	-0.00722711	-0.0429437	-0.152367	-0.324915	-0.418033	-0.324915	-4.12135e-11	-4.07565e-09	-2.21272e-07	-6.7529e-06	-0.000118127	-0.00120328	-0.00722711	-0.0258373	-0.0553457	-0.0713142	-0.0553457	-8.21555e-16	-1.6851e-13	-1.81826e-11	-1.06327e-09	-3.45406e-08	-6.36144e-07	-6.7529e-06	-4.18593e-05	-0.000153018	-0.000332148	-0.000429866	-1.81289e-14	-3.51454e-12	-3.61293e-10	-2.02736e-08	-6.36144e-07	-1.13858e-05	-0.000118127	-0.000719521	-0.00259793	-0.00559788	-0.00722711	-2.22399e-13	-4.12135e-11	-4.07565e-09	-2.21272e-07	-6.7529e-06	-0.000118127	-0.00120328	-0.00722711	-0.0258373	-0.0553457	-0.0713142	-1.53974e-12	-2.75671e-10	-2.64657e-08	-1.40104e-06	-4.18593e-05	-0.000719521	-0.00722711	-0.0429437	-0.152367	-0.324915	-0.418033	-6.08482e-12	-1.06327e-09	-9.99695e-08	-5.1988e-06	-0.000153018	-0.00259793	-0.0258373	-0.152367	-0.537725	-1.14303	-1.46906	-1.38348e-11	-2.38286e-09	-2.21272e-07	-1.13858e-05	-0.000332148	-0.00559788	-0.0553457	-0.324915	-1.14303	-2.42511	-3.11488	-1.81826e-11	-3.11674e-09	-2.88229e-07	-1.47791e-05	-0.000429866	-0.00722711	-0.0713142	-0.418033	-1.46906	-3.11488	-4	-1.38348e-11	-2.38286e-09	-2.21272e-07	-1.13858e-05	-0.000332148	-0.00559788	-0.0553457	-0.324915	-1.14303	-2.42511	-3.11488	-6.08482e-12	-1.06327e-09	-9.99695e-08	-5.1988e-06	-0.000153018	-0.00259793	-0.0258373	-0.152367	-0.537725	-1.14303	-1.46906	-1.53974e-12	-2.75671e-10	-2.64657e-08	-1.40104e-06	-4.18593e-05	-0.000719521	-0.00722711	-0.0429437	-0.152367	-0.324915	-0.418033	-2.22399e-13	-4.12135e-11	-4.07565e-09	-2.21272e-07	-6.7529e-06	-0.000118127	-0.00120328	-0.00722711	-0.0258373	-0.0553457	-0.0713142	-1.47791e-05	-1.13858e-05	-5.1988e-06	-1.40104e-06	-2.21272e-07	-2.02736e-08	-1.06327e-09	-3.13827e-11	-5.10455e-13	-4.46045e-15	-2.03064e-17	-0.000429866	-0.000332148	-0.000153018	-4.18593e-05	-6.7529e-06	-6.36144e-07	-3.45406e-08	-1.06327e-09	-1.81826e-11	-1.6851e-13	-8.21555e-16	-0.00722711	-0.00559788	-0.00259793	-0.000719521	-0.000118127	-1.13858e-05	-6.36144e-07	-2.02736e-08	-3.61293e-10	-3.51454e-12	-1.81289e-14	-0.0713142	-0.0553457	-0.0258373	-0.00722711	-0.00120328	-0.000118127	-6.7529e-06	-2.21272e-07	-4.07565e-09	-4.12135e-11	-2.22399e-13	-0.418033	-0.324915	-0.152367	-0.0429437	-0.00722711	-0.000719521	-4.18593e-05	-1.40104e-06	-2.64657e-08	-2.75671e-10	-1.53974e-12	-1.46906	-1.14303	-0.537725	-0.152367	-0.0258373	-0.00259793	-0.000153018	-5.1988e-06	-9.99695e-08	-1.06327e-09	-6.08482e-12	-3.11488	-2.42511	-1.14303	-0.324915	-0.0553457	-0.00559788	-0.000332148	-1.13858e-05	-2.21272e-07	-2.38286e-09	-1.38348e-11	-4	-3.11488	-1.46906	-0.418033	-0.0713142	-0.00722711	-0.000429866	-1.47791e-05	-2.88229e-07	-3.11674e-09	-1.81826e-11	-3.11488	-2.42511	-1.14303	-0.324915	-0.0553457	-0.00559788	-0.000332148	-1.13858e-05	-2.21272e-07	-2.38286e-09	-1.38348e-11	-1.46906	-1.14303	-0.537725	-0.152367	-0.0258373	-0.00259793	-0.000153018	-5.1988e-06	-9.99695e-08	-1.06327e-09	-6.08482e-12	-0.418033	-0.324915	-0.152367	-0.0429437	-0.00722711	-0.000719521	-4.18593e-05	-1.40104e-06	-2.64657e-08	-2.75671e-10	-1.53974e-12	-1.13858e-05	-1.47791e-05	-1.13858e-05	-5.1988e-06	-1.40104e-06	-2.21272e-07	-2.02736e-08	-1.06327e-09	-3.13827e-11	-5.10455e-13	-4.46045e-15	-0.000332148	-0.000429866	-0.000332148	-0.000153018	-4.18593e-05	-6.7529e-06	-6.36144e-07	-3.45406e-08	-1.06327e-09	-1.81826e-11	-1.6851e-13	-0.00559788	-0.00722711	-0.00559788	-0.00259793	-0.000719521	-0.000118127	-1.13858e-05	-6.36144e-07	-2.02736e-08	-3.61293e-10	-3.51454e-12	-0.0553457	-0.0713142	-0.0553457	-0.0258373	-0.00722711	-0.00120328	-0.000118127	-6.7529e-06	-2.21272e-07	-4.07565e-09	-4.12135e-11	-0.324915	-0.418033	-0.324915	-0.152367	-0.0429437	-0.00722711	-0.000719521	-4.18593e-05	-1.40104e-06	-2.64657e-08	-2.75671e-10	-1.14303	-1.46906	-1.14303	-0.537725	-0.152367	-0.0258373	-0.00259793	-0.000153018	-5.1988e-06	-9.99695e-08	-1.06327e-09	-2.42511	-3.11488	-2.42511	-1.14303	-0.324915	-0.0553457	-0.00559788	-0.000332148	-1.13858e-05	-2.21272e-07	-2.38286e-09	-3.11488	-4	-3.11488	-1.46906	-0.418033	-0.0713142	-0.00722711	-0.000429866	-1.47791e-05	-2.88229e-07	-3.11674e-09	-2.42511	-3.11488	-2.42511	-1.14303	-0.324915	-0.0553457	-0.00559788	-0.000332148	-1.13858e-05	-2.21272e-07	-2.38286e-09	-1.14303	-1.46906	-1.14303	-0.537725	-0.152367	-0.0258373	-0.00259793	-0.000153018	-5.1988e-06	-9.99695e-08	-1.06327e-09	-0.324915	-0.418033	-0.324915	-0.152367	-0.0429437	-0.00722711	-0.000719521	-4.18593e-05	-1.40104e-06	-2.64657e-08	-2.75671e-10	-5.1988e-06	-1.13858e-05	-1.47791e-05	-1.13858e-05	-5.1988e-06	-1.40104e-06	-2.21272e-07	-2.02736e-08	-1.06327e-09	-3.13827e-11	-5.10455e-13	-0.000153018	-0.000332148	-0.000429866	-0.000332148	-0.000153018	-4.18593e-05	-6.7529e-06	-6.36144e-07	-3.45406e-08	-1.06327e-09	-1.81826e-11	-0.00259793	-0.00559788	-0.00722711	-0.00559788	-0.00259793	-0.000719521	-0.000118127	-1.13858e-05	-6.36144e-07	-2.02736e-08	-3.61293e-10	-0.0258373	-0.0553457	-0.0713142	-0.0553457	-0.0258373	-0.00722711	-0.00120328	-0.000118127	-6.7529e-06	-2.21272e-07	-4.07565e-09	-0.152367	-0.324915	-0.418033	-0.324915	-0.152367	-0.0429437	-0.00722711	-0.000719521	-4.18593e-05	-1.40104e-06	-2.64657e-08	-0.537725	-1.14303	-1.46906	-1.14303	-0.537725	-0.152367	-0.0258373	-0.00259793	-0.000153018	-5.1988e-06	-9.99695e-08	-1.14303	-2.42511	-3.11488	-2.42511	-1.14303	-0.324915	-0.0553457	-0.00559788	-0.000332148	-1.13858e-05	-2.21272e-07	-1.46906	-3.11488	-4	-3.11488	-1.46906	-0.418033	-0.0713142	-0.00722711	-0.000429866	-1.47791e-05	-2.88229e-07	-1.14303	-2.42511	-3.11488	-2.42511	-1.14303	-0.324915	-0.0553457	-0.00559788	-0.000332148	-1.13858e-05	-2.21272e-07	-0.537725	-1.14303	-1.46906	-1.14303	-0.537725	-0.152367	-0.0258373	-0.00259793	-0.000153018	-5.1988e-06	-9.99695e-08	-0.152367	-0.324915	-0.418033	-0.324915	-0.152367	-0.0429437	-0.00722711	-0.000719521	-4.18593e-05	-1.40104e-06	-2.64657e-08	-1.40104e-06	-5.1988e-06	-1.13858e-05	-1.47791e-05	-1.13858e-05	-5.1988e-06	-1.40104e-06	-2.21272e-07	-2.02736e-08	-1.06327e-09	-3.13827e-11	-4.18593e-05	-0.000153018	-0.000332148	-0.000429866	-0.000332148	-0.000153018	-4.18593e-05	-6.7529e-06	-6.36144e-07	-3.45406e-08	-1.06327e-09	-0.000719521	-0.00259793	-0.00559788	-0.00722711	-0.00559788	-0.00259793	-0.000719521	-0.000118127	-1.13858e-05	-6.36144e-07	-2.02736e-08	-0.00722711	-0.0258373	-0.0553457	-0.0713142	-0.0553457	-0.0258373	-0.00722711	-0.00120328	-0.000118127	-6.7529e-06	-2.21272e-07	-0.0429437	-0.152367	-0.324915	-0.418033	-0.324915	-0.152367	-0.0429437	-0.00722711	-0.000719521	-4.18593e-05	-1.40104e-06	-0.152367	-0.537725	-1.14303	-1.46906	-1.14303	-0.537725	-0.152367	-0.0258373	-0.00259793	-0.000153018	-5.1988e-06	-0.324915	-1.14303	-2.42511	-3.11488	-2.42511	-1.14303	-0.324915	-0.0553457	-0.00559788	-0.000332148	-1.13858e-05	-0.418033	-1.46906	-3.11488	-4	-3.11488	-1.46906	-0.418033	-0.0713142	-0.00722711	-0.000429866	-1.47791e-05	-0.324915	-1.14303	-2.42511	-3.11488	-2.42511	-1.14303	-0.324915	-0.0553457	-0.00559788	-0.000332148	-1.13858e-05	-0.152367	-0.537725	-1.14303	-1.46906	-1.14303	-0.537725	-0.152367	-0.0258373	-0.00259793	-0.000153018	-5.1988e-06	-0.0429437	-0.152367	-0.324915	-0.418033	-0.324915	-0.152367	-0.0429437	-0.00722711	-0.000719521	-4.18593e-05	-1.40104e-06	-2.21272e-07	-1.40104e-06	-5.1988e-06	-1.13858e-05	-1.47791e-05	-1.13858e-05	-5.1988e-06	-1.40104e-06	-2.21272e-07	-2.02736e-08	-1.06327e-09	-6.7529e-06	-4.18593e-05	-0.000153018	-0.000332148	-0.000429866	-0.000332148	-0.000153018	-4.18593e-05	-6.7529e-06	-6.36144e-07	-3.45406e-08	-0.000118127	-0.000719521	-0.00259793	-0.00559788	-0.00722711	-0.00559788	-0.00259793	-0.000719521	-0.000118127	-1.13858e-05	-6.36144e-07	-0.00120328	-0.00722711	-0.0258373	-0.0553457	-0.0713142	-0.0553457	-0.0258373	-0.00722711	-0.00120328	-0.000118127	-6.7529e-06	-0.00722711	-0.0429437	-0.152367	-0.324915	-0.418033	-0.324915	-0.152367	-0.0429437	-0.00722711	-0.000719521	-4.18593e-05	-0.0258373	-0.152367	-0.537725	-1.14303	-1.46906	-1.14303	-0.537725	-0.152367	-0.0258373	-0.00259793	-0.000153018	-0.0553457	-0.324915	-1.14303	-2.42511	-3.11488	-2.42511	-1.14303	-0.324915	-0.0553457	-0.00559788	-0.000332148	-0.0713142	-0.418033	-1.46906	-3.11488	-4	-3.11488	-1.46906	-0.418033	-0.0713142	-0.00722711	-0.000429866	-0.0553457	-0.324915	-1.14303	-2.42511	-3.11488	-2.42511	-1.14303	-0.324915	-0.0553457	-0.00559788	-0.000332148	-0.0258373	-0.152367	-0.537725	-1.14303	-1.46906	-1.14303	-0.537725	-0.152367	-0.0258373	-0.00259793	-0.000153018	-0.00722711	-0.0429437	-0.152367	-0.324915	-0.418033	-0.324915	-0.152367	-0.0429437	-0.00722711	-0.000719521	-4.18593e-05	-2.02736e-08	-2.21272e-07	-1.40104e-06	-5.1988e-06	-1.13858e-05	-1.47791e-05	-1.13858e-05	-5.1988e-06	-1.40104e-06	-2.21272e-07	-2.02736e-08	-6.36144e-07	-6.7529e-06	-4.18593e-05	-0.000153018	-0.000332148	-0.000429866	-0.000332148	-0.000153018	-4.18593e-05	-6.7529e-06	-6.36144e-07	-1.13858e-05	-0.000118127	-0.000719521	-0.00259793	-0.00559788	-0.00722711	-0.00559788	-0.00259793	-0.000719521	-0.000118127	-1.13858e-05	-0.000118127	-0.00120328	-0.00722711	-0.0258373	-0.0553457	-0.0713142	-0.0553457	-0.0258373	-0.00722711	-0.00120328	-0.000118127	-0.000719521	-0.00722711	-0.0429437	-0.152367	-0.324915	-0.418033	-0.324915	-0.152367	-0.0429437	-0.00722711	-0.000719521	-0.00259793	-0.0258373	-0.152367	-0.537725	-1.14303	-1.46906	-1.14303	-0.537725	-0.152367	-0.0258373	-0.00259793	-0.00559788	-0.0553457	-0.324915	-1.14303	-2.42511	-3.11488	-2.42511	-1.14303	-0.324915	-0.0553457	-0.00559788	-0.00722711	-0.0713142	-0.418033	-1.46906	-3.11488	-4	-3.11488	-1.46906	-0.418033	-0.0713142	-0.00722711	-0.00559788	-0.0553457	-0.324915	-1.14303	-2.42511	-3.11488	-2.42511	-1.14303	-0.324915	-0.0553457	-0.00559788	-0.00259793	-0.0258373	-0.152367	-0.537725	-1.14303	-1.46906	-1.14303	-0.537725	-0.152367	-0.0258373	-0.00259793	-0.000719521	-0.00722711	-0.0429437	-0.152367	-0.324915	-0.418033	-0.324915	-0.152367	-0.0429437	-0.00722711	-0.000719521	-1.06327e-09	-2.02736e-08	-2.21272e-07	-1.40104e-06	-5.1988e-06	-1.13858e-05	-1.47791e-05	-1.13858e-05	-5.1988e-06	-1.40104e-06	-2.21272e-07	-3.45406e-08	-6.36144e-07	-6.7529e-06	-4.18593e-05	-0.000153018	-0.000332148	-0.000429866	-0.000332148	-0.000153018	-4.18593e-05	-6.7529e-06	-6.36144e-07	-1.13858e-05	-0.000118127	-0.000719521	-0.00259793	-0.00559788	-0.00722711	-0.00559788	-0.00259793	-0.000719521	-0.000118127	-6.7529e-06	-0.000118127	-0.00120328	-0.00722711	-0.0258373	-0.0553457	-0.0713142	-0.0553457	-0.0258373	-0.00722711	-0.00120328	-4.18593e-05	-0.000719521	-0.00722711	-0.0429437	-0.152367	-0.324915	-0.418033	-0.324915	-0.152367	-0.0429437	-0.00722711	-0.000153018	-0.00259793	-0.0258373	-0.152367	-0.537725	-1.14303	-1.46906	-1.14303	-0.537725	-0.152367	-0.0258373	-0.000332148	-0.00559788	-0.0553457	-0.324915	-1.14303	-2.42511	-3.11488	-2.42511	-1.14303	-0.324915	-0.0553457	-0.000429866	-0.00722711	-0.0713142	-0.418033	-1.46906	-3.11488	-4	-3.11488	-1.46906	-0.418033	-0.0713142	-0.000332148	-0.00559788	-0.0553457	-0.324915	-1.14303	-2.42511	-3.11488	-2.42511	-1.14303	-0.324915	-0.0553457	-0.000153018	-0.00259793	-0.0258373	-0.152367	-0.537725	-1.14303	-1.46906	-1.14303	-0.537725	-0.152367	-0.0258373	-4.18593e-05	-0.000719521	-0.00722711	-0.0429437	-0.152367	-0.324915	-0.418033	-0.324915	-0.152367	-0.0429437	-0.00722711	-3.13827e-11	-1.06327e-09	-2.02736e-08	-2.21272e-07	-1.40104e-06	-5.1988e-06	-1.13858e-05	-1.47791e-05	-1.13858e-05	-5.1988e-06	-1.40104e-06	-1.06327e-09	-3.45406e-08	-6.36144e-07	-6.7529e-06	-4.18593e-05	-0.000153018	-0.000332148	-0.000429866	-0.000332148	-0.000153018	-4.18593e-05	-2.02736e-08	-6.36144e-07	-1.13858e-05	-0.000118127	-0.000719521	-0.00259793	-0.00559788	-0.00722711	-0.00559788	-0.00259793	-0.000719521	-2.21272e-07	-6.7529e-06	-0.000118127	-0.00120328	-0.00722711	-0.0258373	-0.0553457	-0.0713142	-0.0553457	-0.0258373	-0.00722711	-1.40104e-06	-4.18593e-05	-0.000719521	-0.00722711	-0.0429437	-0.152367	-0.324915	-0.418033	-0.324915	-0.152367	-0.0429437	-5.1988e-06	-0.000153018	-0.00259793	-0.0258373	-0.152367	-0.537725	-1.14303	-1.46906	-1.14303	-0.537725	-0.152367	-1.13858e-05	-0.000332148	-0.00559788	-0.0553457	-0.324915	-1.14303	-2.42511	-3.11488	-2.42511	-1.14303	-0.324915	-1.47791e-05	-0.000429866	-0.00722711	-0.0713142	-0.418033	-1.46906	-3.11488	-4	-3.11488	-1.46906	-0.418033	-1.13858e-05	-0.000332148	-0.00559788	-0.0553457	-0.324915	-1.14303	-2.42511	-3.11488	-2.42511	-1.14303	-0.324915	-5.1988e-06	-0.000153018	-0.00259793	-0.0258373	-0.152367	-0.537725	-1.14303	-1.46906	-1.14303	-0.537725	-0.152367	-1.40104e-06	-4.18593e-05	-0.000719521	-0.00722711	-0.0429437	-0.152367	-0.324915	-0.418033	-0.324915	-0.152367	-0.0429437	-5.10455e-13	-3.13827e-11	-1.06327e-09	-2.02736e-08	-2.21272e-07	-1.40104e-06	-5.1988e-06	-1.13858e-05	-1.47791e-05	-1.13858e-05	-5.1988e-06	-1.81826e-11	-1.06327e-09	-3.45406e-08	-6.36144e-07	-6.7529e-06	-4.18593e-05	-0.000153018	-0.000332148	-0.000429866	-0.000332148	-0.000153018	-3.61293e-10	-2.02736e-08	-6.36144e-07	-1.13858e-05	-0.000118127	-0.000719521	-0.00259793	-0.00559788	-0.00722711	-0.00559788	-0.00259793	-4.07565e-09	-2.21272e-07	-6.7529e-06	-0.000118127	-0.00120328	-0.00722711	-0.0258373	-0.0553457	-0.0713142	-0.0553457	-0.0258373	-2.64657e-08	-1.40104e-06	-4.18593e-05	-0.000719521	-0.00722711	-0.0429437	-0.152367	-0.324915	-0.418033	-0.324915	-0.152367	-9.99695e-08	-5.1988e-06	-0.000153018	-0.00259793	-0.0258373	-0.152367	-0.537725	-1.14303	-1.46906	-1.14303	-0.537725	-2.21272e-07	-1.13858e-05	-0.000332148	-0.00559788	-0.0553457	-0.324915	-1.14303	-2.42511	-3.11488	-2.42511	-1.14303	-2.88229e-07	-1.47791e-05	-0.000429866	-0.00722711	-0.0713142	-0.418033	-1.46906	-3.11488	-4	-3.11488	-1.46906	-2.21272e-07	-1.13858e-05	-0.000332148	-0.00559788	-0.0553457	-0.324915	-1.14303	-2.42511	-3.11488	-2.42511	-1.14303	-9.99695e-08	-5.1988e-06	-0.000153018	-0.00259793	-0.0258373	-0.152367	-0.537725	-1.14303	-1.46906	-1.14303	-0.537725	-2.64657e-08	-1.40104e-06	-4.18593e-05	-0.000719521	-0.00722711	-0.0429437	-0.152367	-0.324915	-0.418033	-0.324915	-0.152367	-4.46045e-15	-5.10455e-13	-3.13827e-11	-1.06327e-09	-2.02736e-08	-2.21272e-07	-1.40104e-06	-5.1988e-06	-1.13858e-05	-1.47791e-05	-1.13858e-05	-1.6851e-13	-1.81826e-11	-1.06327e-09	-3.45406e-08	-6.36144e-07	-6.7529e-06	-4.18593e-05	-0.000153018	-0.000332148	-0.000429866	-0.000332148	-3.51454e-12	-3.61293e-10	-2.02736e-08	-6.36144e-07	-1.13858e-05	-0.000118127	-0.000719521	-0.00259793	-0.00559788	-0.00722711	-0.00559788	-4.12135e-11	-4.07565e-09	-2.21272e-07	-6.7529e-06	-0.000118127	-0.00120328	-0.00722711	-0.0258373	-0.0553457	-0.0713142	-0.0553457	-2.75671e-10	-2.64657e-08	-1.40104e-06	-4.18593e-05	-0.000719521	-0.00722711	-0.0429437	-0.152367	-0.324915	-0.418033	-0.324915	-1.06327e-09	-9.99695e-08	-5.1988e-06	-0.000153018	-0.00259793	-0.0258373	-0.152367	-0.537725	-1.14303	-1.46906	-1.14303	-2.38286e-09	-2.21272e-07	-1.13858e-05	-0.000332148	-0.00559788	-0.0553457	-0.324915	-1.14303	-2.42511	-3.11488	-2.42511	-3.11674e-09	-2.88229e-07	-1.47791e-05	-0.000429866	-0.00722711	-0.0713142	-0.418033	-1.46906	-3.11488	-4	-3.11488	-2.38286e-09	-2.21272e-07	-1.13858e-05	-0.000332148	-0.00559788	-0.0553457	-0.324915	-1.14303	-2.42511	-3.11488	-2.42511	-1.06327e-09	-9.99695e-08	-5.1988e-06	-0.000153018	-0.00259793	-0.0258373	-0.152367	-0.537725	-1.14303	-1.46906	-1.14303	-2.75671e-10	-2.64657e-08	-1.40104e-06	-4.18593e-05	-0.000719521	-0.00722711	-0.0429437	-0.152367	-0.324915	-0.418033	-0.324915	-2.03064e-17	-4.46045e-15	-5.10455e-13	-3.13827e-11	-1.06327e-09	-2.02736e-08	-2.21272e-07	-1.40104e-06	-5.1988e-06	-1.13858e-05	-1.47791e-05	-8.21555e-16	-1.6851e-13	-1.81826e-11	-1.06327e-09	-3.45406e-08	-6.36144e-07	-6.7529e-06	-4.18593e-05	-0.000153018	-0.000332148	-0.000429866	-1.81289e-14	-3.51454e-12	-3.61293e-10	-2.02736e-08	-6.36144e-07	-1.13858e-05	-0.000118127	-0.000719521	-0.00259793	-0.00559788	-0.00722711	-2.22399e-13	-4.12135e-11	-4.07565e-09	-2.21272e-07	-6.7529e-06	-0.000118127	-0.00120328	-0.00722711	-0.0258373	-0.0553457	-0.0713142	-1.53974e-12	-2.75671e-10	-2.64657e-08	-1.40104e-06	-4.18593e-05	-0.000719521	-0.00722711	-0.0429437	-0.152367	-0.324915	-0.418033	-6.08482e-12	-1.06327e-09	-9.99695e-08	-5.1988e-06	-0.000153018	-0.00259793	-0.0258373	-0.152367	-0.537725	-1.14303	-1.46906	-1.38348e-11	-2.38286e-09	-2.21272e-07	-1.13858e-05	-0.000332148	-0.00559788	-0.0553457	-0.324915	-1.14303	-2.42511	-3.11488	-1.81826e-11	-3.11674e-09	-2.88229e-07	-1.47791e-05	-0.000429866	-0.00722711	-0.0713142	-0.418033	-1.46906	-3.11488	-4	-1.38348e-11	-2.38286e-09	-2.21272e-07	-1.13858e-05	-0.000332148	-0.00559788	-0.0553457	-0.324915	-1.14303	-2.42511	-3.11488	-6.08482e-12	-1.06327e-09	-9.99695e-08	-5.1988e-06	-0.000153018	-0.00259793	-0.0258373	-0.152367	-0.537725	-1.14303	-1.46906	-1.53974e-12	-2.75671e-10	-2.64657e-08	-1.40104e-06	-4.18593e-05	-0.000719521	-0.00722711	-0.0429437	-0.152367	-0.324915	-0.418033	-2.88229e-07	-2.21272e-07	-9.99695e-08	-2.64657e-08	-4.07565e-09	-3.61293e-10	-1.81826e-11	-5.10455e-13	-7.82227e-15	-6.3726e-17	-2.67358e-19	-1.47791e-05	-1.13858e-05	-5.1988e-06	-1.40104e-06	-2.21272e-07	-2.02736e-08	-1.06327e-09	-3.13827e-11	-5.10455e-13	-4.46045e-15	-2.03064e-17	-0.000429866	-0.000332148	-0.000153018	-4.18593e-05	-6.7529e-06	-6.36144e-07	-3.45406e-08	-1.06327e-09	-1.81826e-11	-1.6851e-13	-8.21555e-16	-0.00722711	-0.00559788	-0.00259793	-0.000719521	-0.000118127	-1.13858e-05	-6.36144e-07	-2.02736e-08	-3.61293e-10	-3.51454e-12	-1.81289e-14	-0.0713142	-0.0553457	-0.0258373	-0.00722711	-0.00120328	-0.000118127	-6.7529e-06	-2.21272e-07	-4.07565e-09	-4.12135e-11	-2.22399e-13	-0.418033	-0.324915	-0.152367	-0.0429437	-0.00722711	-0.000719521	-4.18593e-05	-1.40104e-06	-2.64657e-08	-2.75671e-10	-1.53974e-12	-1.46906	-1.14303	-0.537725	-0.152367	-0.0258373	-0.00259793	-0.000153018	-5.1988e-06	-9.99695e-08	-1.06327e-09	-6.08482e-12	-3.11488	-2.42511	-1.14303	-0.324915	-0.0553457	-0.00559788	-0.000332148	-1.13858e-05	-2.21272e-07	-2.38286e-09	-1.38348e-11	-4	-3.11488	-1.46906	-0.418033	-0.0713142	-0.00722711	-0.000429866	-1.47791e-05	-2.88229e-07	-3.11674e-09	-1.81826e-11	-3.11488	-2.42511	-1.14303	-0.324915	-0.0553457	-0.00559788	-0.000332148	-1.13858e-05	-2.21272e-07	-2.38286e-09	-1.38348e-11	-1.46906	-1.14303	-0.537725	-0.152367	-0.0258373	-0.00259793	-0.000153018	-5.1988e-06	-9.99695e-08	-1.06327e-09	-6.08482e-12	-2.21272e-07	-2.88229e-07	-2.21272e-07	-9.99695e-08	-2.64657e-08	-4.07565e-09	-3.61293e-10	-1.81826e-11	-5.10455e-13	-7.82227e-15	-6.3726e-17	-1.13858e-05	-1.47791e-05	-1.13858e-05	-5.1988e-06	-1.40104e-06	-2.21272e-07	-2.02736e-08	-1.06327e-09	-3.13827e-11	-5.10455e-13	-4.46045e-15	-0.000332148	-0.000429866	-0.000332148	-0.000153018	-4.18593e-05	-6.7529e-06	-6.36144e-07	-3.45406e-08	-1.06327e-09	-1.81826e-11	-1.6851e-13	-0.00559788	-0.00722711	-0.00559788	-0.00259793	-0.000719521	-0.000118127	-1.13858e-05	-6.36144e-07	-2.02736e-08	-3.61293e-10	-3.51454e-12	-0.0553457	-0.0713142	-0.0553457	-0.0258373	-0.00722711	-0.00120328	-0.000118127	-6.7529e-06	-2.21272e-07	-4.07565e-09	-4.12135e-11	-0.324915	-0.418033	-0.324915	-0.152367	-0.0429437	-0.00722711	-0.000719521	-4.18593e-05	-1.40104e-06	-2.64657e-08	-2.75671e-10	-1.14303	-1.46906	-1.14303	-0.537725	-0.152367	-0.0258373	-0.00259793	-0.000153018	-5.1988e-06	-9.99695e-08	-1.06327e-09	-2.42511	-3.11488	-2.42511	-1.14303	-0.324915	-0.0553457	-0.00559788	-0.000332148	-1.13858e-05	-2.21272e-07	-2.38286e-09	-3.11488	-4	-3.11488	-1.46906	-0.418033	-0.0713142	-0.00722711	-0.000429866	-1.47791e-05	-2.88229e-07	-3.11674e-09	-2.42511	-3.11488	-2.42511	-1.14303	-0.324915	-0.0553457	-0.00559788	-0.000332148	-1.13858e-05	-2.21272e-07	-2.38286e-09	-1.14303	-1.46906	-1.14303	-0.537725	-0.152367	-0.0258373	-0.00259793	-0.000153018	-5.1988e-06	-9.99695e-08	-1.06327e-09	-9.99695e-08	-2.21272e-07	-2.88229e-07	-2.21272e-07	-9.99695e-08	-2.64657e-08	-4.07565e-09	-3.61293e-10	-1.81826e-11	-5.10455e-13	-7.82227e-15	-5.1988e-06	-1.13858e-05	-1.47791e-05	-1.13858e-05	-5.1988e-06	-1.40104e-06	-2.21272e-07	-2.02736e-08	-1.06327e-09	-3.13827e-11	-5.10455e-13	-0.000153018	-0.000332148	-0.000429866	-0.000332148	-0.000153018	-4.18593e-05	-6.7529e-06	-6.36144e-07	-3.45406e-08	-1.06327e-09	-1.81826e-11	-0.00259793	-0.00559788	-0.00722711	-0.00559788	-0.00259793	-0.000719521	-0.000118127	-1.13858e-05	-6.36144e-07	-2.02736e-08	-3.61293e-10	-0.0258373	-0.0553457	-0.0713142	-0.0553457	-0.0258373	-0.00722711	-0.00120328	-0.000118127	-6.7529e-06	-2.21272e-07	-4.07565e-09	-0.152367	-0.324915	-0.418033	-0.324915	-0.152367	-0.0429437	-0.00722711	-0.000719521	-4.18593e-05	-1.40104e-06	-2.64657e-08	-0.537725	-1.14303	-1.46906	-1.14303	-0.537725	-0.152367	-0.0258373	-0.00259793	-0.000153018	-5.1988e-06	-9.99695e-08	-1.14303	-2.42511	-3.11488	-2.42511	-1.14303	-0.324915	-0.0553457	-0.00559788	-0.000332148	-1.13858e-05	-2.21272e-07	-1.46906	-3.11488	-4	-3.11488	-1.46906	-0.418033	-0.0713142	-0.00722711	-0.000429866	-1.47791e-05	-2.88229e-07	-1.14303	-2.42511	-3.11488	-2.42511	-1.14303	-0.324915	-0.0553457	-0.00559788	-0.000332148	-1.13858e-05	-2.21272e-07	-0.537725	-1.14303	-1.46906	-1.14303	-0.537725	-0.152367	-0.0258373	-0.00259793	-0.000153018	-5.1988e-06	-9.99695e-08	-2.64657e-08	-9.99695e-08	-2.21272e-07	-2.88229e-07	-2.21272e-07	-9.99695e-08	-2.64657e-08	-4.07565e-09	-3.61293e-10	-1.81826e-11	-5.10455e-13	-1.40104e-06	-5.1988e-06	-1.13858e-05	-1.47791e-05	-1.13858e-05	-5.1988e-06	-1.40104e-06	-2.21272e-07	-2.02736e-08	-1.06327e-09	-3.13827e-11	-4.18593e-05	-0.000153018	-0.000332148	-0.000429866	-0.000332148	-0.000153018	-4.18593e-05	-6.7529e-06	-6.36144e-07	-3.45406e-08	-1.06327e-09	-0.000719521	-0.00259793	-0.00559788	-0.00722711	-0.00559788	-0.00259793	-0.000719521	-0.000118127	-1.13858e-05	-6.36144e-07	-2.02736e-08	-0.00722711	-0.0258373	-0.0553457	-0.0713142	-0.0553457	-0.0258373	-0.00722711	-0.00120328	-0.000118127	-6.7529e-06	-2.21272e-07	-0.0429437	-0.152367	-0.324915	-0.418033	-0.324915	-0.152367	-0.0429437	-0.00722711	-0.000719521	-4.18593e-05	-1.40104e-06	-0.152367	-0.537725	-1.14303	-1.46906	-1.14303	-0.537725	-0.152367	-0.0258373	-0.00259793	-0.000153018	-5.1988e-06	-0.324915	-1.14303	-2.42511	-3.11488	-2.42511	-1.14303	-0.324915	-0.0553457	-0.00559788	-0.000332148	-1.13858e-05	-0.418033	-1.46906	-3.11488	-4	-3.11488	-1.46906	-0.418033	-0.0713142	-0.00722711	-0.000429866	-1.47791e-05	-0.324915	-1.14303	-2.42511	-3.11488	-2.42511	-1.14303	-0.324915	-0.0553457	-0.00559788	-0.000332148	-1.13858e-05	-0.152367	-0.537725	-1.14303	-1.46906	-1.14303	-0.537725	-0.152367	-0.0258373	-0.00259793	-0.000153018	-5.1988e-06	-4.07565e-09	-2.64657e-08	-9.99695e-08	-2.21272e-07	-2.88229e-07	-2.21272e-07	-9.99695e-08	-2.64657e-08	-4.07565e-09	-3.61293e-10	-1.81826e-11	-2.21272e-07	-1.40104e-06	-5.1988e-06	-1.13858e-05	-1.47791e-05	-1.13858e-05	-5.1988e-06	-1.40104e-06	-2.21272e-07	-2.02736e-08	-1.06327e-09	-6.7529e-06	-4.18593e-05	-0.000153018	-0.000332148	-0.000429866	-0.000332148	-0.000153018	-4.18593e-05	-6.7529e-06	-6.36144e-07	-3.45406e-08	-0.000118127	-0.000719521	-0.00259793	-0.00559788	-0.00722711	-0.00559788	-0.00259793	-0.000719521	-0.000118127	-1.13858e-05	-6.36144e-07	-0.00120328	-0.00722711	-0.0258373	-0.0553457	-0.0713142	-0.0553457	-0.0258373	-0.00722711	-0.00120328	-0.000118127	-6.7529e-06	-0.00722711	-0.0429437	-0.152367	-0.324915	-0.418033	-0.324915	-0.152367	-0.0429437	-0.00722711	-0.000719521	-4.18593e-05	-0.0258373	-0.152367	-0.537725	-1.14303	-1.46906	-1.14303	-0.537725	-0.152367	-0.0258373	-0.00259793	-0.000153018	-0.0553457	-0.324915	-1.14303	-2.42511	-3.11488	-2.42511	-1.14303	-0.324915	-0.0553457	-0.00559788	-0.000332148	-0.0713142	-0.418033	-1.46906	-3.11488	-4	-3.11488	-1.46906	-0.418033	-0.0713142	-0.00722711	-0.000429866	-0.0553457	-0.324915	-1.14303	-2.42511	-3.11488	-2.42511	-1.14303	-0.324915	-0.0553457	-0.00559788	-0.000332148	-0.0258373	-0.152367	-0.537725	-1.14303	-1.46906	-1.14303	-0.537725	-0.152367	-0.0258373	-0.00259793	-0.000153018	-3.61293e-10	-4.07565e-09	-2.64657e-08	-9.99695e-08	-2.21272e-07	-2.88229e-07	-2.21272e-07	-9.99695e-08	-2.64657e-08	-4.07565e-09	-3.61293e-10	-2.02736e-08	-2.21272e-07	-1.40104e-06	-5.1988e-06	-1.13858e-05	-1.47791e-05	-1.13858e-05	-5.1988e-06	-1.40104e-06	-2.21272e-07	-2.02736e-08	-6.36144e-07	-6.7529e-06	-4.18593e-05	-0.000153018	-0.000332148	-0.000429866	-0.000332148	-0.000153018	-4.18593e-05	-6.7529e-06	-6.36144e-07	-1.13858e-05	-0.000118127	-0.000719521	-0.00259793	-0.00559788	-0.00722711	-0.00559788	-0.00259793	-0.000719521	-0.000118127	-1.13858e-05	-0.000118127	-0.00120328	-0.00722711	-0.0258373	-0.0553457	-0.0713142	-0.0553457	-0.0258373	-0.00722711	-0.00120328	-0.000118127	-0.000719521	-0.00722711	-0.0429437	-0.152367	-0.324915	-0.418033	-0.324915	-0.152367	-0.0429437	-0.00722711	-0.000719521	-0.00259793	-0.0258373	-0.152367	-0.537725	-1.14303	-1.46906	-1.14303	-0.537725	-0.152367	-0.0258373	-0.00259793	-0.00559788	-0.0553457	-0.324915	-1.14303	-2.42511	-3.11488	-2.42511	-1.14303	-0.324915	-0.0553457	-0.00559788	-0.00722711	-0.0713142	-0.418033	-1.46906	-3.11488	-4	-3.11488	-1.46906	-0.418033	-0.0713142	-0.00722711	-0.00559788	-0.0553457	-0.324915	-1.14303	-2.42511	-3.11488	-2.42511	-1.14303	-0.324915	-0.0553457	-0.00559788	-0.00259793	-0.0258373	-0.152367	-0.537725	-1.14303	-1.46906	-1.14303	-0.537725	-0.152367	-0.0258373	-0.00259793	-1.81826e-11	-3.61293e-10	-4.07565e-09	-2.64657e-08	-9.99695e-08	-2.21272e-07	-2.88229e-07	-2.21272e-07	-9.99695e-08	-2.64657e-08	-4.07565e-09	-1.06327e-09	-2.02736e-08	-2.21272e-07	-1.40104e-06	-5.1988e-06	-1.13858e-05	-1.47791e-05	-1.13858e-05	-5.1988e-06	-1.40104e-06	-2.21272e-07	-3.45406e-08	-6.36144e-07	-6.7529e-06	-4.18593e-05	-0.000153018	-0.000332148	-0.000429866	-0.000332148	-0.000153018	-4.18593e-05	-6.7529e-06	-6.36144e-07	-1.13858e-05	-0.000118127	-0.000719521	-0.00259793	-0.00559788	-0.00722711	-0.00559788	-0.00259793	-0.000719521	-0.000118127	-6.7529e-06	-0.000118127	-0.00120328	-0.00722711	-0.0258373	-0.0553457	-0.0713142	-0.0553457	-0.0258373	-0.00722711	-0.00120328	-4.18593e-05	-0.000719521	-0.00722711	-0.0429437	-0.152367	-0.324915	-0.418033	-0.324915	-0.152367	-0.0429437	-0.00722711	-0.000153018	-0.00259793	-0.0258373	-0.152367	-0.537725	-1.14303	-1.46906	-1.14303	-0.537725	-0.152367	-0.0258373	-0.000332148	-0.00559788	-0.0553457	-0.324915	-1.14303	-2.42511	-3.11488	-2.42511	-1.14303	-0.324915	-0.0553457	-0.000429866	-0.00722711	-0.0713142	-0.418033	-1.46906	-3.11488	-4	-3.11488	-1.46906	-0.418033	-0.0713142	-0.000332148	-0.00559788	-0.0553457	-0.324915	-1.14303	-2.42511	-3.11488	-2.42511	-1.14303	-0.324915	-0.0553457	-0.000153018	-0.00259793	-0.0258373	-0.152367	-0.537725	-1.14303	-1.46906	-1.14303	-0.537725	-0.152367	-0.0258373	-5.10455e-13	-1.81826e-11	-3.61293e-10	-4.07565e-09	-2.64657e-08	-9.99695e-08	-2.21272e-07	-2.88229e-07	-2.21272e-07	-9.99695e-08	-2.64657e-08	-3.13827e-11	-1.06327e-09	-2.02736e-08	-2.21272e-07	-1.40104e-06	-5.1988e-06	-1.13858e-05	-1.47791e-05	-1.13858e-05	-5.1988e-06	-1.40104e-06	-1.06327e-09	-3.45406e-08	-6.36144e-07	-6.7529e-06	-4.18593e-05	-0.000153018	-0.000332148	-0.000429866	-0.000332148	-0.000153018	-4.18593e-05	-2.02736e-08	-6.36144e-07	-1.13858e-05	-0.000118127	-0.000719521	-0.00259793	-0.00559788	-0.00722711	-0.00559788	-0.00259793	-0.000719521	-2.21272e-07	-6.7529e-06	-0.000118127	-0.00120328	-0.00722711	-0.0258373	-0.0553457	-0.0713142	-0.0553457	-0.0258373	-0.00722711	-1.40104e-06	-4.18593e-05	-0.000719521	-0.00722711	-0.0429437	-0.152367	-0.324915	-0.418033	-0.324915	-0.152367	-0.0429437	-5.1988e-06	-0.000153018	-0.00259793	-0.0258373	-0.152367	-0.537725	-1.14303	-1.46906	-1.14303	-0.537725	-0.152367	-1.13858e-05	-0.000332148	-0.00559788	-0.0553457	-0.324915	-1.14303	-2.42511	-3.11488	-2.42511	-1.14303	-0.324915	-1.47791e-05	-0.000429866	-0.00722711	-0.0713142	-0.418033	-1.46906	-3.11488	-4	-3.11488	-1.46906	-0.418033	-1.13858e-05	-0.000332148	-0.00559788	-0.0553457	-0.324915	-1.14303	-2.42511	-3.11488	-2.42511	-1.14303	-0.324915	-5.1988e-06	-0.000153018	-0.00259793	-0.0258373	-0.152367	-0.537725	-1.14303	-1.46906	-1.14303	-0.537725	-0.152367	-7.82227e-15	-5.10455e-13	-1.81826e-11	-3.61293e-10	-4.07565e-09	-2.64657e-08	-9.99695e-08	-2.21272e-07	-2.88229e-07	-2.21272e-07	-9.99695e-08	-5.10455e-13	-3.13827e-11	-1.06327e-09	-2.02736e-08	-2.21272e-07	-1.40104e-06	-5.1988e-06	-1.13858e-05	-1.47791e-05	-1.13858e-05	-5.1988e-06	-1.81826e-11	-1.06327e-09	-3.45406e-08	-6.36144e-07	-6.7529e-06	-4.18593e-05	-0.000153018	-0.000332148	-0.000429866	-0.000332148	-0.000153018	-3.61293e-10	-2.02736e-08	-6.36144e-07	-1.13858e-05	-0.000118127	-0.000719521	-0.00259793	-0.00559788	-0.00722711	-0.00559788	-0.00259793	-4.07565e-09	-2.21272e-07	-6.7529e-06	-0.000118127	-0.00120328	-0.00722711	-0.0258373	-0.0553457	-0.0713142	-0.0553457	-0.0258373	-2.64657e-08	-1.40104e-06	-4.18593e-05	-0.000719521	-0.00722711	-0.0429437	-0.152367	-0.324915	-0.418033	-0.324915	-0.152367	-9.99695e-08	-5.1988e-06	-0.000153018	-0.00259793	-0.0258373	-0.152367	-0.537725	-1.14303	-1.46906	-1.14303	-0.537725	-2.21272e-07	-1.13858e-05	-0.000332148	-0.00559788	-0.0553457	-0.324915	-1.14303	-2.42511	-3.11488	-2.42511	-1.14303	-2.88229e-07	-1.47791e-05	-0.000429866	-0.00722711	-0.0713142	-0.418033	-1.46906	-3.11488	-4	-3.11488	-1.46906	-2.21272e-07	-1.13858e-05	-0.000332148	-0.00559788	-0.0553457	-0.324915	-1.14303	-2.42511	-3.11488	-2.42511	-1.14303	-9.99695e-08	-5.1988e-06	-0.000153018	-0.00259793	-0.0258373	-0.152367	-0.537725	-1.14303	-1.46906	-1.14303	-0.537725	-6.3726e-17	-7.82227e-15	-5.10455e-13	-1.81826e-11	-3.61293e-10	-4.07565e-09	-2.64657e-08	-9.99695e-08	-2.21272e-07	-2.88229e-07	-2.21272e-07	-4.46045e-15	-5.10455e-13	-3.13827e-11	-1.06327e-09	-2.02736e-08	-2.21272e-07	-1.40104e-06	-5.1988e-06	-1.13858e-05	-1.47791e-05	-1.13858e-05	-1.6851e-13	-1.81826e-11	-1.06327e-09	-3.45406e-08	-6.36144e-07	-6.7529e-06	-4.18593e-05	-0.000153018	-0.000332148	-0.000429866	-0.000332148	-3.51454e-12	-3.61293e-10	-2.02736e-08	-6.36144e-07	-1.13858e-05	-0.000118127	-0.000719521	-0.00259793	-0.00559788	-0.00722711	-0.00559788	-4.12135e-11	-4.07565e-09	-2.21272e-07	-6.7529e-06	-0.000118127	-0.00120328	-0.00722711	-0.0258373	-0.0553457	-0.0713142	-0.0553457	-2.75671e-10	-2.64657e-08	-1.40104e-06	-4.18593e-05	-0.000719521	-0.00722711	-0.0429437	-0.152367	-0.324915	-0.418033	-0.324915	-1.06327e-09	-9.99695e-08	-5.1988e-06	-0.000153018	-0.00259793	-0.0258373	-0.152367	-0.537725	-1.14303	-1.46906	-1.14303	-2.38286e-09	-2.21272e-07	-1.13858e-05	-0.000332148	-0.00559788	-0.0553457	-0.324915	-1.14303	-2.42511	-3.11488	-2.42511	-3.11674e-09	-2.88229e-07	-1.47791e-05	-0.000429866	-0.00722711	-0.0713142	-0.418033	-1.46906	-3.11488	-4	-3.11488	-2.38286e-09	-2.21272e-07	-1.13858e-05	-0.000332148	-0.00559788	-0.0553457	-0.324915	-1.14303	-2.42511	-3.11488	-2.42511	-1.06327e-09	-9.99695e-08	-5.1988e-06	-0.000153018	-0.00259793	-0.0258373	-0.152367	-0.537725	-1.14303	-1.46906	-1.14303	-2.67358e-19	-6.3726e-17	-7.82227e-15	-5.10455e-13	-1.81826e-11	-3.61293e-10	-4.07565e-09	-2.64657e-08	-9.99695e-08	-2.21272e-07	-2.88229e-07	-2.03064e-17	-4.46045e-15	-5.10455e-13	-3.13827e-11	-1.06327e-09	-2.02736e-08	-2.21272e-07	-1.40104e-06	-5.1988e-06	-1.13858e-05	-1.47791e-05	-8.21555e-16	-1.6851e-13	-1.81826e-11	-1.06327e-09	-3.45406e-08	-6.36144e-07	-6.7529e-06	-4.18593e-05	-0.000153018	-0.000332148	-0.000429866	-1.81289e-14	-3.51454e-12	-3.61293e-10	-2.02736e-08	-6.36144e-07	-1.13858e-05	-0.000118127	-0.000719521	-0.00259793	-0.00559788	-0.00722711	-2.22399e-13	-4.12135e-11	-4.07565e-09	-2.21272e-07	-6.7529e-06	-0.000118127	-0.00120328	-0.00722711	-0.0258373	-0.0553457	-0.0713142	-1.53974e-12	-2.75671e-10	-2.64657e-08	-1.40104e-06	-4.18593e-05	-0.000719521	-0.00722711	-0.0429437	-0.152367	-0.324915	-0.418033	-6.08482e-12	-1.06327e-09	-9.99695e-08	-5.1988e-06	-0.000153018	-0.00259793	-0.0258373	-0.152367	-0.537725	-1.14303	-1.46906	-1.38348e-11	-2.38286e-09	-2.21272e-07	-1.13858e-05	-0.000332148	-0.00559788	-0.0553457	-0.324915	-1.14303	-2.42511	-3.11488	-1.81826e-11	-3.11674e-09	-2.88229e-07	-1.47791e-05	-0.000429866	-0.00722711	-0.0713142	-0.418033	-1.46906	-3.11488	-4	-1.38348e-11	-2.38286e-09	-2.21272e-07	-1.13858e-05	-0.000332148	-0.00559788	-0.0553457	-0.324915	-1.14303	-2.42511	-3.11488	-6.08482e-12	-1.06327e-09	-9.99695e-08	-5.1988e-06	-0.000153018	-0.00259793	-0.0258373	-0.152367	-0.537725	-1.14303	-1.46906	-3.11674e-09	-2.38286e-09	-1.06327e-09	-2.75671e-10	-4.12135e-11	-3.51454e-12	-1.6851e-13	-4.46045e-15	-6.3726e-17	-4.78072e-19	-1.82179e-21	-2.88229e-07	-2.21272e-07	-9.99695e-08	-2.64657e-08	-4.07565e-09	-3.61293e-10	-1.81826e-11	-5.10455e-13	-7.82227e-15	-6.3726e-17	-2.67358e-19	-1.47791e-05	-1.13858e-05	-5.1988e-06	-1.40104e-06	-2.21272e-07	-2.02736e-08	-1.06327e-09	-3.13827e-11	-5.10455e-13	-4.46045e-15	-2.03064e-17	-0.000429866	-0.000332148	-0.000153018	-4.18593e-05	-6.7529e-06	-6.36144e-07	-3.45406e-08	-1.06327e-09	-1.81826e-11	-1.6851e-13	-8.21555e-16	-0.00722711	-0.00559788	-0.00259793	-0.000719521	-0.000118127	-1.13858e-05	-6.36144e-07	-2.02736e-08	-3.61293e-10	-3.51454e-12	-1.81289e-14	-0.0713142	-0.0553457	-0.0258373	-0.00722711	-0.00120328	-0.000118127	-6.7529e-06	-2.21272e-07	-4.07565e-09	-4.12135e-11	-2.22399e-13	-0.418033	-0.324915	-0.152367	-0.0429437	-0.00722711	-0.000719521	-4.18593e-05	-1.40104e-06	-2.64657e-08	-2.75671e-10	-1.53974e-12	-1.46906	-1.14303	-0.537725	-0.152367	-0.0258373	-0.00259793	-0.000153018	-5.1988e-06	-9.99695e-08	-1.06327e-09	-6.08482e-12	-3.11488	-2.42511	-1.14303	-0.324915	-0.0553457	-0.00559788	-0.000332148	-1.13858e-05	-2.21272e-07	-2.38286e-09	-1.38348e-11	-4	-3.11488	-1.46906	-0.418033	-0.0713142	-0.00722711	-0.000429866	-1.47791e-05	-2.88229e-07	-3.11674e-09	-1.81826e-11	-3.11488	-2.42511	-1.14303	-0.324915	-0.0553457	-0.00559788	-0.000332148	-1.13858e-05	-2.21272e-07	-2.38286e-09	-1.38348e-11	-2.38286e-09	-3.11674e-09	-2.38286e-09	-1.06327e-09	-2.75671e-10	-4.12135e-11	-3.51454e-12	-1.6851e-13	-4.46045e-15	-6.3726e-17	-4.78072e-19	-2.21272e-07	-2.88229e-07	-2.21272e-07	-9.99695e-08	-2.64657e-08	-4.07565e-09	-3.61293e-10	-1.81826e-11	-5.10455e-13	-7.82227e-15	-6.3726e-17	-1.13858e-05	-1.47791e-05	-1.13858e-05	-5.1988e-06	-1.40104e-06	-2.21272e-07	-2.02736e-08	-1.06327e-09	-3.13827e-11	-5.10455e-13	-4.46045e-15	-0.000332148	-0.000429866	-0.000332148	-0.000153018	-4.18593e-05	-6.7529e-06	-6.36144e-07	-3.45406e-08	-1.06327e-09	-1.81826e-11	-1.6851e-13	-0.00559788	-0.00722711	-0.00559788	-0.00259793	-0.000719521	-0.000118127	-1.13858e-05	-6.36144e-07	-2.02736e-08	-3.61293e-10	-3.51454e-12	-0.0553457	-0.0713142	-0.0553457	-0.0258373	-0.00722711	-0.00120328	-0.000118127	-6.7529e-06	-2.21272e-07	-4.07565e-09	-4.12135e-11	-0.324915	-0.418033	-0.324915	-0.152367	-0.0429437	-0.00722711	-0.000719521	-4.18593e-05	-1.40104e-06	-2.64657e-08	-2.75671e-10	-1.14303	-1.46906	-1.14303	-0.537725	-0.152367	-0.0258373	-0.00259793	-0.000153018	-5.1988e-06	-9.99695e-08	-1.06327e-09	-2.42511	-3.11488	-2.42511	-1.14303	-0.324915	-0.0553457	-0.00559788	-0.000332148	-1.13858e-05	-2.21272e-07	-2.38286e-09	-3.11488	-4	-3.11488	-1.46906	-0.418033	-0.0713142	-0.00722711	-0.000429866	-1.47791e-05	-2.88229e-07	-3.11674e-09	-2.42511	-3.11488	-2.42511	-1.14303	-0.324915	-0.0553457	-0.00559788	-0.000332148	-1.13858e-05	-2.21272e-07	-2.38286e-09	-1.06327e-09	-2.38286e-09	-3.11674e-09	-2.38286e-09	-1.06327e-09	-2.75671e-10	-4.12135e-11	-3.51454e-12	-1.6851e-13	-4.46045e-15	-6.3726e-17	-9.99695e-08	-2.21272e-07	-2.88229e-07	-2.21272e-07	-9.99695e-08	-2.64657e-08	-4.07565e-09	-3.61293e-10	-1.81826e-11	-5.10455e-13	-7.82227e-15	-5.1988e-06	-1.13858e-05	-1.47791e-05	-1.13858e-05	-5.1988e-06	-1.40104e-06	-2.21272e-07	-2.02736e-08	-1.06327e-09	-3.13827e-11	-5.10455e-13	-0.000153018	-0.000332148	-0.000429866	-0.000332148	-0.000153018	-4.18593e-05	-6.7529e-06	-6.36144e-07	-3.45406e-08	-1.06327e-09	-1.81826e-11	-0.00259793	-0.00559788	-0.00722711	-0.00559788	-0.00259793	-0.000719521	-0.000118127	-1.13858e-05	-6.36144e-07	-2.02736e-08	-3.61293e-10	-0.0258373	-0.0553457	-0.0713142	-0.0553457	-0.0258373	-0.00722711	-0.00120328	-0.000118127	-6.7529e-06	-2.21272e-07	-4.07565e-09	-0.152367	-0.324915	-0.418033	-0.324915	-0.152367	-0.0429437	-0.00722711	-0.000719521	-4.18593e-05	-1.40104e-06	-2.64657e-08	-0.537725	-1.14303	-1.46906	-1.14303	-0.537725	-0.152367	-0.0258373	-0.00259793	-0.000153018	-5.1988e-06	-9.99695e-08	-1.14303	-2.42511	-3.11488	-2.42511	-1.14303	-0.324915	-0.0553457	-0.00559788	-0.000332148	-1.13858e-05	-2.21272e-07	-1.46906	-3.11488	-4	-3.11488	-1.46906	-0.418033	-0.0713142	-0.00722711	-0.000429866	-1.47791e-05	-2.88229e-07	-1.14303	-2.42511	-3.11488	-2.42511	-1.14303	-0.324915	-0.0553457	-0.00559788	-0.000332148	-1.13858e-05	-2.21272e-07	-2.75671e-10	-1.06327e-09	-2.38286e-09	-3.11674e-09	-2.38286e-09	-1.06327e-09	-2.75671e-10	-4.12135e-11	-3.51454e-12	-1.6851e-13	-4.46045e-15	-2.64657e-08	-9.99695e-08	-2.21272e-07	-2.88229e-07	-2.21272e-07	-9.99695e-08	-2.64657e-08	-4.07565e-09	-3.61293e-10	-1.81826e-11	-5.10455e-13	-1.40104e-06	-5.1988e-06	-1.13858e-05	-1.47791e-05	-1.13858e-05	-5.1988e-06	-1.40104e-06	-2.21272e-07	-2.02736e-08	-1.06327e-09	-3.13827e-11	-4.18593e-05	-0.000153018	-0.000332148	-0.000429866	-0.000332148	-0.000153018	-4.18593e-05	-6.7529e-06	-6.36144e-07	-3.45406e-08	-1.06327e-09	-0.000719521	-0.00259793	-0.00559788	-0.00722711	-0.00559788	-0.00259793	-0.000719521	-0.000118127	-1.13858e-05	-6.36144e-07	-2.02736e-08	-0.00722711	-0.0258373	-0.0553457	-0.0713142	-0.0553457	-0.0258373	-0.00722711	-0.00120328	-0.000118127	-6.7529e-06	-2.21272e-07	-0.0429437	-0.152367	-0.324915	-0.418033	-0.324915	-0.152367	-0.0429437	-0.00722711	-0.000719521	-4.18593e-05	-1.40104e-06	-0.152367	-0.537725	-1.14303	-1.46906	-1.14303	-0.537725	-0.152367	-0.0258373	-0.00259793	-0.000153018	-5.1988e-06	-0.324915	-1.14303	-2.42511	-3.11488	-2.42511	-1.14303	-0.324915	-0.0553457	-0.00559788	-0.000332148	-1.13858e-05	-0.418033	-1.46906	-3.11488	-4	-3.11488	-1.46906	-0.418033	-0.0713142	-0.00722711	-0.000429866	-1.47791e-05	-0.324915	-1.14303	-2.42511	-3.11488	-2.42511	-1.14303	-0.324915	-0.0553457	-0.00559788	-0.000332148	-1.13858e-05	-4.12135e-11	-2.75671e-10	-1.06327e-09	-2.38286e-09	-3.11674e-09	-2.38286e-09	-1.06327e-09	-2.75671e-10	-4.12135e-11	-3.51454e-12	-1.6851e-13	-4.07565e-09	-2.64657e-08	-9.99695e-08	-2.21272e-07	-2.88229e-07	-2.21272e-07	-9.99695e-08	-2.64657e-08	-4.07565e-09	-3.61293e-10	-1.81826e-11	-2.21272e-07	-1.40104e-06	-5.1988e-06	-1.13858e-05	-1.47791e-05	-1.13858e-05	-5.1988e-06	-1.40104e-06	-2.21272e-07	-2.02736e-08	-1.06327e-09	-6.7529e-06	-4.18593e-05	-0.000153018	-0.000332148	-0.000429866	-0.000332148	-0.000153018	-4.18593e-05	-6.7529e-06	-6.36144e-07	-3.45406e-08	-0.000118127	-0.000719521	-0.00259793	-0.00559788	-0.00722711	-0.00559788	-0.00259793	-0.000719521	-0.000118127	-1.13858e-05	-6.36144e-07	-0.00120328	-0.00722711	-0.0258373	-0.0553457	-0.0713142	-0.0553457	-0.0258373	-0.00722711	-0.00120328	-0.000118127	-6.7529e-06	-0.00722711	-0.0429437	-0.152367	-0.324915	-0.418033	-0.324915	-0.152367	-0.0429437	-0.00722711	-0.000719521	-4.18593e-05	-0.0258373	-0.152367	-0.537725	-1.14303	-1.46906	-1.14303	-0.537725	-0.152367	-0.0258373	-0.00259793	-0.000153018	-0.0553457	-0.324915	-1.14303	-2.42511	-3.11488	-2.42511	-1.14303	-0.324915	-0.0553457	-0.00559788	-0.000332148	-0.0713142	-0.418033	-1.46906	-3.11488	-4	-3.11488	-1.46906	-0.418033	-0.0713142	-0.00722711	-0.000429866	-0.0553457	-0.324915	-1.14303	-2.42511	-3.11488	-2.42511	-1.14303	-0.324915	-0.0553457	-0.00559788	-0.000332148	-3.51454e-12	-4.12135e-11	-2.75671e-10	-1.06327e-09	-2.38286e-09	-3.11674e-09	-2.38286e-09	-1.06327e-09	-2.75671e-10	-4.12135e-11	-3.51454e-12	-3.61293e-10	-4.07565e-09	-2.64657e-08	-9.99695e-08	-2.21272e-07	-2.88229e-07	-2.21272e-07	-9.99695e-08	-2.64657e-08	-4.07565e-09	-3.61293e-10	-2.02736e-08	-2.21272e-07	-1.40104e-06	-5.1988e-06	-1.13858e-05	-1.47791e-05	-1.13858e-05	-5.1988e-06	-1.40104e-06	-2.21272e-07	-2.02736e-08	-6.36144e-07	-6.7529e-06	-4.18593e-05	-0.000153018	-0.000332148	-0.000429866	-0.000332148	-0.000153018	-4.18593e-05	-6.7529e-06	-6.36144e-07	-1.13858e-05	-0.000118127	-0.000719521	-0.00259793	-0.00559788	-0.00722711	-0.00559788	-0.00259793	-0.000719521	-0.000118127	-1.13858e-05	-0.000118127	-0.00120328	-0.00722711	-0.0258373	-0.0553457	-0.0713142	-0.0553457	-0.0258373	-0.00722711	-0.00120328	-0.000118127	-0.000719521	-0.00722711	-0.0429437	-0.152367	-0.324915	-0.418033	-0.324915	-0.152367	-0.0429437	-0.00722711	-0.000719521	-0.00259793	-0.0258373	-0.152367	-0.537725	-1.14303	-1.46906	-1.14303	-0.537725	-0.152367	-0.0258373	-0.00259793	-0.00559788	-0.0553457	-0.324915	-1.14303	-2.42511	-3.11488	-2.42511	-1.14303	-0.324915	-0.0553457	-0.00559788	-0.00722711	-0.0713142	-0.418033	-1.46906	-3.11488	-4	-3.11488	-1.46906	-0.418033	-0.0713142	-0.00722711	-0.00559788	-0.0553457	-0.324915	-1.14303	-2.42511	-3.11488	-2.42511	-1.14303	-0.324915	-0.0553457	-0.00559788	-1.6851e-13	-3.51454e-12	-4.12135e-11	-2.75671e-10	-1.06327e-09	-2.38286e-09	-3.11674e-09	-2.38286e-09	-1.06327e-09	-2.75671e-10	-4.12135e-11	-1.81826e-11	-3.61293e-10	-4.07565e-09	-2.64657e-08	-9.99695e-08	-2.21272e-07	-2.88229e-07	-2.21272e-07	-9.99695e-08	-2.64657e-08	-4.07565e-09	-1.06327e-09	-2.02736e-08	-2.21272e-07	-1.40104e-06	-5.1988e-06	-1.13858e-05	-1.47791e-05	-1.13858e-05	-5.1988e-06	-1.40104e-06	-2.21272e-07	-3.45406e-08	-6.36144e-07	-6.7529e-06	-4.18593e-05	-0.000153018	-0.000332148	-0.000429866	-0.000332148	-0.000153018	-4.18593e-05	-6.7529e-06	-6.36144e-07	-1.13858e-05	-0.000118127	-0.000719521	-0.00259793	-0.00559788	-0.00722711	-0.00559788	-0.00259793	-0.000719521	-0.000118127	-6.7529e-06	-0.000118127	-0.00120328	-0.00722711	-0.0258373	-0.0553457	-0.0713142	-0.0553457	-0.0258373	-0.00722711	-0.00120328	-4.18593e-05	-0.000719521	-0.00722711	-0.0429437	-0.152367	-0.324915	-0.418033	-0.324915	-0.152367	-0.0429437	-0.00722711	-0.000153018	-0.00259793	-0.0258373	-0.152367	-0.537725	-1.14303	-1.46906	-1.14303	-0.537725	-0.152367	-0.0258373	-0.000332148	-0.00559788	-0.0553457	-0.324915	-1.14303	-2.42511	-3.11488	-2.42511	-1.14303	-0.324915	-0.0553457	-0.000429866	-0.00722711	-0.0713142	-0.418033	-1.46906	-3.11488	-4	-3.11488	-1.46906	-0.418033	-0.0713142	-0.000332148	-0.00559788	-0.0553457	-0.324915	-1.14303	-2.42511	-3.11488	-2.42511	-1.14303	-0.324915	-0.0553457	-4.46045e-15	-1.6851e-13	-3.51454e-12	-4.12135e-11	-2.75671e-10	-1.06327e-09	-2.38286e-09	-3.11674e-09	-2.38286e-09	-1.06327e-09	-2.75671e-10	-5.10455e-13	-1.81826e-11	-3.61293e-10	-4.07565e-09	-2.64657e-08	-9.99695e-08	-2.21272e-07	-2.88229e-07	-2.21272e-07	-9.99695e-08	-2.64657e-08	-3.13827e-11	-1.06327e-09	-2.02736e-08	-2.21272e-07	-1.40104e-06	-5.1988e-06	-1.13858e-05	-1.47791e-05	-1.13858e-05	-5.1988e-06	-1.40104e-06	-1.06327e-09	-3.45406e-08	-6.36144e-07	-6.7529e-06	-4.18593e-05	-0.000153018	-0.000332148	-0.000429866	-0.000332148	-0.000153018	-4.18593e-05	-2.02736e-08	-6.36144e-07	-1.13858e-05	-0.000118127	-0.000719521	-0.00259793	-0.00559788	-0.00722711	-0.00559788	-0.00259793	-0.000719521	-2.21272e-07	-6.7529e-06	-0.000118127	-0.00120328	-0.00722711	-0.0258373	-0.0553457	-0.0713142	-0.0553457	-0.0258373	-0.00722711	-1.40104e-06	-4.18593e-05	-0.000719521	-0.00722711	-0.0429437	-0.152367	-0.324915	-0.418033	-0.324915	-0.152367	-0.0429437	-5.1988e-06	-0.000153018	-0.00259793	-0.0258373	-0.152367	-0.537725	-1.14303	-1.46906	-1.14303	-0.537725	-0.152367	-1.13858e-05	-0.000332148	-0.00559788	-0.0553457	-0.324915	-1.14303	-2.42511	-3.11488	-2.42511	-1.14303	-0.324915	-1.47791e-05	-0.000429866	-0.00722711	-0.0713142	-0.418033	-1.46906	-3.11488	-4	-3.11488	-1.46906	-0.418033	-1.13858e-05	-0.000332148	-0.00559788	-0.0553457	-0.324915	-1.14303	-2.42511	-3.11488	-2.42511	-1.14303	-0.324915	-6.3726e-17	-4.46045e-15	-1.6851e-13	-3.51454e-12	-4.12135e-11	-2.75671e-10	-1.06327e-09	-2.38286e-09	-3.11674e-09	-2.38286e-09	-1.06327e-09	-7.82227e-15	-5.10455e-13	-1.81826e-11	-3.61293e-10	-4.07565e-09	-2.64657e-08	-9.99695e-08	-2.21272e-07	-2.88229e-07	-2.21272e-07	-9.99695e-08	-5.10455e-13	-3.13827e-11	-1.06327e-09	-2.02736e-08	-2.21272e-07	-1.40104e-06	-5.1988e-06	-1.13858e-05	-1.47791e-05	-1.13858e-05	-5.1988e-06	-1.81826e-11	-1.06327e-09	-3.45406e-08	-6.36144e-07	-6.7529e-06	-4.18593e-05	-0.000153018	-0.000332148	-0.000429866	-0.000332148	-0.000153018	-3.61293e-10	-2.02736e-08	-6.36144e-07	-1.13858e-05	-0.000118127	-0.000719521	-0.00259793	-0.00559788	-0.00722711	-0.00559788	-0.00259793	-4.07565e-09	-2.21272e-07	-6.7529e-06	-0.000118127	-0.00120328	-0.00722711	-0.0258373	-0.0553457	-0.0713142	-0.0553457	-0.0258373	-2.64657e-08	-1.40104e-06	-4.18593e-05	-0.000719521	-0.00722711	-0.0429437	-0.152367	-0.324915	-0.418033	-0.324915	-0.152367	-9.99695e-08	-5.1988e-06	-0.000153018	-0.00259793	-0.0258373	-0.152367	-0.537725	-1.14303	-1.46906	-1.14303	-0.537725	-2.21272e-07	-1.13858e-05	-0.000332148	-0.00559788	-0.0553457	-0.324915	-1.14303	-2.42511	-3.11488	-2.42511	-1.14303	-2.88229e-07	-1.47791e-05	-0.000429866	-0.00722711	-0.0713142	-0.418033	-1.46906	-3.11488	-4	-3.11488	-1.46906	-2.21272e-07	-1.13858e-05	-0.000332148	-0.00559788	-0.0553457	-0.324915	-1.14303	-2.42511	-3.11488	-2.42511	-1.14303	-4.78072e-19	-6.3726e-17	-4.46045e-15	-1.6851e-13	-3.51454e-12	-4.12135e-11	-2.75671e-10	-1.06327e-09	-2.38286e-09	-3.11674e-09	-2.38286e-09	-6.3726e-17	-7.82227e-15	-5.10455e-13	-1.81826e-11	-3.61293e-10	-4.07565e-09	-2.64657e-08	-9.99695e-08	-2.21272e-07	-2.88229e-07	-2.21272e-07	-4.46045e-15	-5.10455e-13	-3.13827e-11	-1.06327e-09	-2.02736e-08	-2.21272e-07	-1.40104e-06	-5.1988e-06	-1.13858e-05	-1.47791e-05	-1.13858e-05	-1.6851e-13	-1.81826e-11	-1.06327e-09	-3.45406e-08	-6.36144e-07	-6.7529e-06	-4.18593e-05	-0.000153018	-0.000332148	-0.000429866	-0.000332148	-3.51454e-12	-3.61293e-10	-2.02736e-08	-6.36144e-07	-1.13858e-05	-0.000118127	-0.000719521	-0.00259793	-0.00559788	-0.00722711	-0.00559788	-4.12135e-11	-4.07565e-09	-2.21272e-07	-6.7529e-06	-0.000118127	-0.00120328	-0.00722711	-0.0258373	-0.0553457	-0.0713142	-0.0553457	-2.75671e-10	-2.64657e-08	-1.40104e-06	-4.18593e-05	-0.000719521	-0.00722711	-0.0429437	-0.152367	-0.324915	-0.418033	-0.324915	-1.06327e-09	-9.99695e-08	-5.1988e-06	-0.000153018	-0.00259793	-0.0258373	-0.152367	-0.537725	-1.14303	-1.46906	-1.14303	-2.38286e-09	-2.21272e-07	-1.13858e-05	-0.000332148	-0.00559788	-0.0553457	-0.324915	-1.14303	-2.42511	-3.11488	-2.42511	-3.11674e-09	-2.88229e-07	-1.47791e-05	-0.000429866	-0.00722711	-0.0713142	-0.418033	-1.46906	-3.11488	-4	-3.11488	-2.38286e-09	-2.21272e-07	-1.13858e-05	-0.000332148	-0.00559788	-0.0553457	-0.324915	-1.14303	-2.42511	-3.11488	-2.42511	-1.82179e-21	-4.78072e-19	-6.3726e-17	-4.46045e-15	-1.6851e-13	-3.51454e-12	-4.12135e-11	-2.75671e-10	-1.06327e-09	-2.38286e-09	-3.11674e-09	-2.67358e-19	-6.3726e-17	-7.82227e-15	-5.10455e-13	-1.81826e-11	-3.61293e-10	-4.07565e-09	-2.64657e-08	-9.99695e-08	-2.21272e-07	-2.88229e-07	-2.03064e-17	-4.46045e-15	-5.10455e-13	-3.13827e-11	-1.06327e-09	-2.02736e-08	-2.21272e-07	-1.40104e-06	-5.1988e-06	-1.13858e-05	-1.47791e-05	-8.21555e-16	-1.6851e-13	-1.81826e-11	-1.06327e-09	-3.45406e-08	-6.36144e-07	-6.7529e-06	-4.18593e-05	-0.000153018	-0.000332148	-0.000429866	-1.81289e-14	-3.51454e-12	-3.61293e-10	-2.02736e-08	-6.36144e-07	-1.13858e-05	-0.000118127	-0.000719521	-0.00259793	-0.00559788	-0.00722711	-2.22399e-13	-4.12135e-11	-4.07565e-09	-2.21272e-07	-6.7529e-06	-0.000118127	-0.00120328	-0.00722711	-0.0258373	-0.0553457	-0.0713142	-1.53974e-12	-2.75671e-10	-2.64657e-08	-1.40104e-06	-4.18593e-05	-0.000719521	-0.00722711	-0.0429437	-0.152367	-0.324915	-0.418033	-6.08482e-12	-1.06327e-09	-9.99695e-08	-5.1988e-06	-0.000153018	-0.00259793	-0.0258373	-0.152367	-0.537725	-1.14303	-1.46906	-1.38348e-11	-2.38286e-09	-2.21272e-07	-1.13858e-05	-0.000332148	-0.00559788	-0.0553457	-0.324915	-1.14303	-2.42511	-3.11488	-1.81826e-11	-3.11674e-09	-2.88229e-07	-1.47791e-05	-0.000429866	-0.00722711	-0.0713142	-0.418033	-1.46906	-3.11488	-4	-1.38348e-11	-2.38286e-09	-2.21272e-07	-1.13858e-05	-0.000332148	-0.00559788	-0.0553457	-0.324915	-1.14303	-2.42511	-3.11488	-1.81826e-11	-1.38348e-11	-6.08482e-12	-1.53974e-12	-2.22399e-13	-1.81289e-14	-8.21555e-16	-2.03064e-17	-2.67358e-19	-1.82179e-21	-6.20481e-24	-3.11674e-09	-2.38286e-09	-1.06327e-09	-2.75671e-10	-4.12135e-11	-3.51454e-12	-1.6851e-13	-4.46045e-15	-6.3726e-17	-4.78072e-19	-1.82179e-21	-2.88229e-07	-2.21272e-07	-9.99695e-08	-2.64657e-08	-4.07565e-09	-3.61293e-10	-1.81826e-11	-5.10455e-13	-7.82227e-15	-6.3726e-17	-2.67358e-19	-1.47791e-05	-1.13858e-05	-5.1988e-06	-1.40104e-06	-2.21272e-07	-2.02736e-08	-1.06327e-09	-3.13827e-11	-5.10455e-13	-4.46045e-15	-2.03064e-17	-0.000429866	-0.000332148	-0.000153018	-4.18593e-05	-6.7529e-06	-6.36144e-07	-3.45406e-08	-1.06327e-09	-1.81826e-11	-1.6851e-13	-8.21555e-16	-0.00722711	-0.00559788	-0.00259793	-0.000719521	-0.000118127	-1.13858e-05	-6.36144e-07	-2.02736e-08	-3.61293e-10	-3.51454e-12	-1.81289e-14	-0.0713142	-0.0553457	-0.0258373	-0.00722711	-0.00120328	-0.000118127	-6.7529e-06	-2.21272e-07	-4.07565e-09	-4.12135e-11	-2.22399e-13	-0.418033	-0.324915	-0.152367	-0.0429437	-0.00722711	-0.000719521	-4.18593e-05	-1.40104e-06	-2.64657e-08	-2.75671e-10	-1.53974e-12	-1.46906	-1.14303	-0.537725	-0.152367	-0.0258373	-0.00259793	-0.000153018	-5.1988e-06	-9.99695e-08	-1.06327e-09	-6.08482e-12	-3.11488	-2.42511	-1.14303	-0.324915	-0.0553457	-0.00559788	-0.000332148	-1.13858e-05	-2.21272e-07	-2.38286e-09	-1.38348e-11	-4	-3.11488	-1.46906	-0.418033	-0.0713142	-0.00722711	-0.000429866	-1.47791e-05	-2.88229e-07	-3.11674e-09	-1.81826e-11	-1.38348e-11	-1.81826e-11	-1.38348e-11	-6.08482e-12	-1.53974e-12	-2.22399e-13	-1.81289e-14	-8.21555e-16	-2.03064e-17	-2.67358e-19	-1.82179e-21	-2.38286e-09	-3.11674e-09	-2.38286e-09	-1.06327e-09	-2.75671e-10	-4.12135e-11	-3.51454e-12	-1.6851e-13	-4.46045e-15	-6.3726e-17	-4.78072e-19	-2.21272e-07	-2.88229e-07	-2.21272e-07	-9.99695e-08	-2.64657e-08	-4.07565e-09	-3.61293e-10	-1.81826e-11	-5.10455e-13	-7.82227e-15	-6.3726e-17	-1.13858e-05	-1.47791e-05	-1.13858e-05	-5.1988e-06	-1.40104e-06	-2.21272e-07	-2.02736e-08	-1.06327e-09	-3.13827e-11	-5.10455e-13	-4.46045e-15	-0.000332148	-0.000429866	-0.000332148	-0.000153018	-4.18593e-05	-6.7529e-06	-6.36144e-07	-3.45406e-08	-1.06327e-09	-1.81826e-11	-1.6851e-13	-0.00559788	-0.00722711	-0.00559788	-0.00259793	-0.000719521	-0.000118127	-1.13858e-05	-6.36144e-07	-2.02736e-08	-3.61293e-10	-3.51454e-12	-0.0553457	-0.0713142	-0.0553457	-0.0258373	-0.00722711	-0.00120328	-0.000118127	-6.7529e-06	-2.21272e-07	-4.07565e-09	-4.12135e-11	-0.324915	-0.418033	-0.324915	-0.152367	-0.0429437	-0.00722711	-0.000719521	-4.18593e-05	-1.40104e-06	-2.64657e-08	-2.75671e-10	-1.14303	-1.46906	-1.14303	-0.537725	-0.152367	-0.0258373	-0.00259793	-0.000153018	-5.1988e-06	-9.99695e-08	-1.06327e-09	-2.42511	-3.11488	-2.42511	-1.14303	-0.324915	-0.0553457	-0.00559788	-0.000332148	-1.13858e-05	-2.21272e-07	-2.38286e-09	-3.11488	-4	-3.11488	-1.46906	-0.418033	-0.0713142	-0.00722711	-0.000429866	-1.47791e-05	-2.88229e-07	-3.11674e-09	-6.08482e-12	-1.38348e-11	-1.81826e-11	-1.38348e-11	-6.08482e-12	-1.53974e-12	-2.22399e-13	-1.81289e-14	-8.21555e-16	-2.03064e-17	-2.67358e-19	-1.06327e-09	-2.38286e-09	-3.11674e-09	-2.38286e-09	-1.06327e-09	-2.75671e-10	-4.12135e-11	-3.51454e-12	-1.6851e-13	-4.46045e-15	-6.3726e-17	-9.99695e-08	-2.21272e-07	-2.88229e-07	-2.21272e-07	-9.99695e-08	-2.64657e-08	-4.07565e-09	-3.61293e-10	-1.81826e-11	-5.10455e-13	-7.82227e-15	-5.1988e-06	-1.13858e-05	-1.47791e-05	-1.13858e-05	-5.1988e-06	-1.40104e-06	-2.21272e-07	-2.02736e-08	-1.06327e-09	-3.13827e-11	-5.10455e-13	-0.000153018	-0.000332148	-0.000429866	-0.000332148	-0.000153018	-4.18593e-05	-6.7529e-06	-6.36144e-07	-3.45406e-08	-1.06327e-09	-1.81826e-11	-0.00259793	-0.00559788	-0.00722711	-0.00559788	-0.00259793	-0.000719521	-0.000118127	-1.13858e-05	-6.36144e-07	-2.02736e-08	-3.61293e-10	-0.0258373	-0.0553457	-0.0713142	-0.0553457	-0.0258373	-0.00722711	-0.00120328	-0.000118127	-6.7529e-06	-2.21272e-07	-4.07565e-09	-0.152367	-0.324915	-0.418033	-0.324915	-0.152367	-0.0429437	-0.00722711	-0.000719521	-4.18593e-05	-1.40104e-06	-2.64657e-08	-0.537725	-1.14303	-1.46906	-1.14303	-0.537725	-0.152367	-0.0258373	-0.00259793	-0.000153018	-5.1988e-06	-9.99695e-08	-1.14303	-2.42511	-3.11488	-2.42511	-1.14303	-0.324915	-0.0553457	-0.00559788	-0.000332148	-1.13858e-05	-2.21272e-07	-1.46906	-3.11488	-4	-3.11488	-1.46906	-0.418033	-0.0713142	-0.00722711	-0.000429866	-1.47791e-05	-2.88229e-07	-1.53974e-12	-6.08482e-12	-1.38348e-11	-1.81826e-11	-1.38348e-11	-6.08482e-12	-1.53974e-12	-2.22399e-13	-1.81289e-14	-8.21555e-16	-2.03064e-17	-2.75671e-10	-1.06327e-09	-2.38286e-09	-3.11674e-09	-2.38286e-09	-1.06327e-09	-2.75671e-10	-4.12135e-11	-3.51454e-12	-1.6851e-13	-4.46045e-15	-2.64657e-08	-9.99695e-08	-2.21272e-07	-2.88229e-07	-2.21272e-07	-9.99695e-08	-2.64657e-08	-4.07565e-09	-3.61293e-10	-1.81826e-11	-5.10455e-13	-1.40104e-06	-5.1988e-06	-1.13858e-05	-1.47791e-05	-1.13858e-05	-5.1988e-06	-1.40104e-06	-2.21272e-07	-2.02736e-08	-1.06327e-09	-3.13827e-11	-4.18593e-05	-0.000153018	-0.000332148	-0.000429866	-0.000332148	-0.000153018	-4.18593e-05	-6.7529e-06	-6.36144e-07	-3.45406e-08	-1.06327e-09	-0.000719521	-0.00259793	-0.00559788	-0.00722711	-0.00559788	-0.00259793	-0.000719521	-0.000118127	-1.13858e-05	-6.36144e-07	-2.02736e-08	-0.00722711	-0.0258373	-0.0553457	-0.0713142	-0.0553457	-0.0258373	-0.00722711	-0.00120328	-0.000118127	-6.7529e-06	-2.21272e-07	-0.0429437	-0.152367	-0.324915	-0.418033	-0.324915	-0.152367	-0.0429437	-0.00722711	-0.000719521	-4.18593e-05	-1.40104e-06	-0.152367	-0.537725	-1.14303	-1.46906	-1.14303	-0.537725	-0.152367	-0.0258373	-0.00259793	-0.000153018	-5.1988e-06	-0.324915	-1.14303	-2.42511	-3.11488	-2.42511	-1.14303	-0.324915	-0.0553457	-0.00559788	-0.000332148	-1.13858e-05	-0.418033	-1.46906	-3.11488	-4	-3.11488	-1.46906	-0.418033	-0.0713142	-0.00722711	-0.000429866	-1.47791e-05	-2.22399e-13	-1.53974e-12	-6.08482e-12	-1.38348e-11	-1.81826e-11	-1.38348e-11	-6.08482e-12	-1.53974e-12	-2.22399e-13	-1.81289e-14	-8.21555e-16	-4.12135e-11	-2.75671e-10	-1.06327e-09	-2.38286e-09	-3.11674e-09	-2.38286e-09	-1.06327e-09	-2.75671e-10	-4.12135e-11	-3.51454e-12	-1.6851e-13	-4.07565e-09	-2.64657e-08	-9.99695e-08	-2.21272e-07	-2.88229e-07	-2.21272e-07	-9.99695e-08	-2.64657e-08	-4.07565e-09	-3.61293e-10	-1.81826e-11	-2.21272e-07	-1.40104e-06	-5.1988e-06	-1.13858e-05	-1.47791e-05	-1.13858e-05	-5.1988e-06	-1.40104e-06	-2.21272e-07	-2.02736e-08	-1.06327e-09	-6.7529e-06	-4.18593e-05	-0.000153018	-0.000332148	-0.000429866	-0.000332148	-0.000153018	-4.18593e-05	-6.7529e-06	-6.36144e-07	-3.45406e-08	-0.000118127	-0.000719521	-0.00259793	-0.00559788	-0.00722711	-0.00559788	-0.00259793	-0.000719521	-0.000118127	-1.13858e-05	-6.36144e-07	-0.00120328	-0.00722711	-0.0258373	-0.0553457	-0.0713142	-0.0553457	-0.0258373	-0.00722711	-0.00120328	-0.000118127	-6.7529e-06	-0.00722711	-0.0429437	-0.152367	-0.324915	-0.418033	-0.324915	-0.152367	-0.0429437	-0.00722711	-0.000719521	-4.18593e-05	-0.0258373	-0.152367	-0.537725	-1.14303	-1.46906	-1.14303	-0.537725	-0.152367	-0.0258373	-0.00259793	-0.000153018	-0.0553457	-0.324915	-1.14303	-2.42511	-3.11488	-2.42511	-1.14303	-0.324915	-0.0553457	-0.00559788	-0.000332148	-0.0713142	-0.418033	-1.46906	-3.11488	-4	-3.11488	-1.46906	-0.418033	-0.0713142	-0.00722711	-0.000429866	-1.81289e-14	-2.22399e-13	-1.53974e-12	-6.08482e-12	-1.38348e-11	-1.81826e-11	-1.38348e-11	-6.08482e-12	-1.53974e-12	-2.22399e-13	-1.81289e-14	-3.51454e-12	-4.12135e-11	-2.75671e-10	-1.06327e-09	-2.38286e-09	-3.11674e-09	-2.38286e-09	-1.06327e-09	-2.75671e-10	-4.12135e-11	-3.51454e-12	-3.61293e-10	-4.07565e-09	-2.64657e-08	-9.99695e-08	-2.21272e-07	-2.88229e-07	-2.21272e-07	-9.99695e-08	-2.64657e-08	-4.07565e-09	-3.61293e-10	-2.02736e-08	-2.21272e-07	-1.40104e-06	-5.1988e-06	-1.13858e-05	-1.47791e-05	-1.13858e-05	-5.1988e-06	-1.40104e-06	-2.21272e-07	-2.02736e-08	-6.36144e-07	-6.7529e-06	-4.18593e-05	-0.000153018	-0.000332148	-0.000429866	-0.000332148	-0.000153018	-4.18593e-05	-6.7529e-06	-6.36144e-07	-1.13858e-05	-0.000118127	-0.000719521	-0.00259793	-0.00559788	-0.00722711	-0.00559788	-0.00259793	-0.000719521	-0.000118127	-1.13858e-05	-0.000118127	-0.00120328	-0.00722711	-0.0258373	-0.0553457	-0.0713142	-0.0553457	-0.0258373	-0.00722711	-0.00120328	-0.000118127	-0.000719521	-0.00722711	-0.0429437	-0.152367	-0.324915	-0.418033	-0.324915	-0.152367	-0.0429437	-0.00722711	-0.000719521	-0.00259793	-0.0258373	-0.152367	-0.537725	-1.14303	-1.46906	-1.14303	-0.537725	-0.152367	-0.0258373	-0.00259793	-0.00559788	-0.0553457	-0.324915	-1.14303	-2.42511	-3.11488	-2.42511	-1.14303	-0.324915	-0.0553457	-0.00559788	-0.00722711	-0.0713142	-0.418033	-1.46906	-3.11488	-4	-3.11488	-1.46906	-0.418033	-0.0713142	-0.00722711	-8.21555e-16	-1.81289e-14	-2.22399e-13	-1.53974e-12	-6.08482e-12	-1.38348e-11	-1.81826e-11	-1.38348e-11	-6.08482e-12	-1.53974e-12	-2.22399e-13	-1.6851e-13	-3.51454e-12	-4.12135e-11	-2.75671e-10	-1.06327e-09	-2.38286e-09	-3.11674e-09	-2.38286e-09	-1.06327e-09	-2.75671e-10	-4.12135e-11	-1.81826e-11	-3.61293e-10	-4.07565e-09	-2.64657e-08	-9.99695e-08	-2.21272e-07	-2.88229e-07	-2.21272e-07	-9.99695e-08	-2.64657e-08	-4.07565e-09	-1.06327e-09	-2.02736e-08	-2.21272e-07	-1.40104e-06	-5.1988e-06	-1.13858e-05	-1.47791e-05	-1.13858e-05	-5.1988e-06	-1.40104e-06	-2.21272e-07	-3.45406e-08	-6.36144e-07	-6.7529e-06	-4.18593e-05	-0.000153018	-0.000332148	-0.000429866	-0.000332148	-0.000153018	-4.18593e-05	-6.7529e-06	-6.36144e-07	-1.13858e-05	-0.000118127	-0.000719521	-0.00259793	-0.00559788	-0.00722711	-0.00559788	-0.00259793	-0.000719521	-0.000118127	-6.7529e-06	-0.000118127	-0.00120328	-0.00722711	-0.0258373	-0.0553457	-0.0713142	-0.0553457	-0.0258373	-0.00722711	-0.00120328	-4.18593e-05	-0.000719521	-0.00722711	-0.0429437	-0.152367	-0.324915	-0.418033	-0.324915	-0.152367	-0.0429437	-0.00722711	-0.000153018	-0.00259793	-0.0258373	-0.152367	-0.537725	-1.14303	-1.46906	-1.14303	-0.537725	-0.152367	-0.0258373	-0.000332148	-0.00559788	-0.0553457	-0.324915	-1.14303	-2.42511	-3.11488	-2.42511	-1.14303	-0.324915	-0.0553457	-0.000429866	-0.00722711	-0.0713142	-0.418033	-1.46906	-3.11488	-4	-3.11488	-1.46906	-0.418033	-0.0713142	-2.03064e-17	-8.21555e-16	-1.81289e-14	-2.22399e-13	-1.53974e-12	-6.08482e-12	-1.38348e-11	-1.81826e-11	-1.38348e-11	-6.08482e-12	-1.53974e-12	-4.46045e-15	-1.6851e-13	-3.51454e-12	-4.12135e-11	-2.75671e-10	-1.06327e-09	-2.38286e-09	-3.11674e-09	-2.38286e-09	-1.06327e-09	-2.75671e-10	-5.10455e-13	-1.81826e-11	-3.61293e-10	-4.07565e-09	-2.64657e-08	-9.99695e-08	-2.21272e-07	-2.88229e-07	-2.21272e-07	-9.99695e-08	-2.64657e-08	-3.13827e-11	-1.06327e-09	-2.02736e-08	-2.21272e-07	-1.40104e-06	-5.1988e-06	-1.13858e-05	-1.47791e-05	-1.13858e-05	-5.1988e-06	-1.40104e-06	-1.06327e-09	-3.45406e-08	-6.36144e-07	-6.7529e-06	-4.18593e-05	-0.000153018	-0.000332148	-0.000429866	-0.000332148	-0.000153018	-4.18593e-05	-2.02736e-08	-6.36144e-07	-1.13858e-05	-0.000118127	-0.000719521	-0.00259793	-0.00559788	-0.00722711	-0.00559788	-0.00259793	-0.000719521	-2.21272e-07	-6.7529e-06	-0.000118127	-0.00120328	-0.00722711	-0.0258373	-0.0553457	-0.0713142	-0.0553457	-0.0258373	-0.00722711	-1.40104e-06	-4.18593e-05	-0.000719521	-0.00722711	-0.0429437	-0.152367	-0.324915	-0.418033	-0.324915	-0.152367	-0.0429437	-5.1988e-06	-0.000153018	-0.00259793	-0.0258373	-0.152367	-0.537725	-1.14303	-1.46906	-1.14303	-0.537725	-0.152367	-1.13858e-05	-0.000332148	-0.00559788	-0.0553457	-0.324915	-1.14303	-2.42511	-3.11488	-2.42511	-1.14303	-0.324915	-1.47791e-05	-0.000429866	-0.00722711	-0.0713142	-0.418033	-1.46906	-3.11488	-4	-3.11488	-1.46906	-0.418033	-2.67358e-19	-2.03064e-17	-8.21555e-16	-1.81289e-14	-2.22399e-13	-1.53974e-12	-6.08482e-12	-1.38348e-11	-1.81826e-11	-1.38348e-11	-6.08482e-12	-6.3726e-17	-4.46045e-15	-1.6851e-13	-3.51454e-12	-4.12135e-11	-2.75671e-10	-1.06327e-09	-2.38286e-09	-3.11674e-09	-2.38286e-09	-1.06327e-09	-7.82227e-15	-5.10455e-13	-1.81826e-11	-3.61293e-10	-4.07565e-09	-2.64657e-08	-9.99695e-08	-2.21272e-07	-2.88229e-07	-2.21272e-07	-9.99695e-08	-5.10455e-13	-3.13827e-11	-1.06327e-09	-2.02736e-08	-2.21272e-07	-1.40104e-06	-5.1988e-06	-1.13858e-05	-1.47791e-05	-1.13858e-05	-5.1988e-06	-1.81826e-11	-1.06327e-09	-3.45406e-08	-6.36144e-07	-6.7529e-06	-4.18593e-05	-0.000153018	-0.000332148	-0.000429866	-0.000332148	-0.000153018	-3.61293e-10	-2.02736e-08	-6.36144e-07	-1.13858e-05	-0.000118127	-0.000719521	-0.00259793	-0.00559788	-0.00722711	-0.00559788	-0.00259793	-4.07565e-09	-2.21272e-07	-6.7529e-06	-0.000118127	-0.00120328	-0.00722711	-0.0258373	-0.0553457	-0.0713142	-0.0553457	-0.0258373	-2.64657e-08	-1.40104e-06	-4.18593e-05	-0.000719521	-0.00722711	-0.0429437	-0.152367	-0.324915	-0.418033	-0.324915	-0.152367	-9.99695e-08	-5.1988e-06	-0.000153018	-0.00259793	-0.0258373	-0.152367	-0.537725	-1.14303	-1.46906	-1.14303	-0.537725	-2.21272e-07	-1.13858e-05	-0.000332148	-0.00559788	-0.0553457	-0.324915	-1.14303	-2.42511	-3.11488	-2.42511	-1.14303	-2.88229e-07	-1.47791e-05	-0.000429866	-0.00722711	-0.0713142	-0.418033	-1.46906	-3.11488	-4	-3.11488	-1.46906	-1.82179e-21	-2.67358e-19	-2.03064e-17	-8.21555e-16	-1.81289e-14	-2.22399e-13	-1.53974e-12	-6.08482e-12	-1.38348e-11	-1.81826e-11	-1.38348e-11	-4.78072e-19	-6.3726e-17	-4.46045e-15	-1.6851e-13	-3.51454e-12	-4.12135e-11	-2.75671e-10	-1.06327e-09	-2.38286e-09	-3.11674e-09	-2.38286e-09	-6.3726e-17	-7.82227e-15	-5.10455e-13	-1.81826e-11	-3.61293e-10	-4.07565e-09	-2.64657e-08	-9.99695e-08	-2.21272e-07	-2.88229e-07	-2.21272e-07	-4.46045e-15	-5.10455e-13	-3.13827e-11	-1.06327e-09	-2.02736e-08	-2.21272e-07	-1.40104e-06	-5.1988e-06	-1.13858e-05	-1.47791e-05	-1.13858e-05	-1.6851e-13	-1.81826e-11	-1.06327e-09	-3.45406e-08	-6.36144e-07	-6.7529e-06	-4.18593e-05	-0.000153018	-0.000332148	-0.000429866	-0.000332148	-3.51454e-12	-3.61293e-10	-2.02736e-08	-6.36144e-07	-1.13858e-05	-0.000118127	-0.000719521	-0.00259793	-0.00559788	-0.00722711	-0.00559788	-4.12135e-11	-4.07565e-09	-2.21272e-07	-6.7529e-06	-0.000118127	-0.00120328	-0.00722711	-0.0258373	-0.0553457	-0.0713142	-0.0553457	-2.75671e-10	-2.64657e-08	-1.40104e-06	-4.18593e-05	-0.000719521	-0.00722711	-0.0429437	-0.152367	-0.324915	-0.418033	-0.324915	-1.06327e-09	-9.99695e-08	-5.1988e-06	-0.000153018	-0.00259793	-0.0258373	-0.152367	-0.537725	-1.14303	-1.46906	-1.14303	-2.38286e-09	-2.21272e-07	-1.13858e-05	-0.000332148	-0.00559788	-0.0553457	-0.324915	-1.14303	-2.42511	-3.11488	-2.42511	-3.11674e-09	-2.88229e-07	-1.47791e-05	-0.000429866	-0.00722711	-0.0713142	-0.418033	-1.46906	-3.11488	-4	-3.11488	-6.20481e-24	-1.82179e-21	-2.67358e-19	-2.03064e-17	-8.21555e-16	-1.81289e-14	-2.22399e-13	-1.53974e-12	-6.08482e-12	-1.38348e-11	-1.81826e-11	-1.82179e-21	-4.78072e-19	-6.3726e-17	-4.46045e-15	-1.6851e-13	-3.51454e-12	-4.12135e-11	-2.75671e-10	-1.06327e-09	-2.38286e-09	-3.11674e-09	-2.67358e-19	-6.3726e-17	-7.82227e-15	-5.10455e-13	-1.81826e-11	-3.61293e-10	-4.07565e-09	-2.64657e-08	-9.99695e-08	-2.21272e-07	-2.88229e-07	-2.03064e-17	-4.46045e-15	-5.10455e-13	-3.13827e-11	-1.06327e-09	-2.02736e-08	-2.21272e-07	-1.40104e-06	-5.1988e-06	-1.13858e-05	-1.47791e-05	-8.21555e-16	-1.6851e-13	-1.81826e-11	-1.06327e-09	-3.45406e-08	-6.36144e-07	-6.7529e-06	-4.18593e-05	-0.000153018	-0.000332148	-0.000429866	-1.81289e-14	-3.51454e-12	-3.61293e-10	-2.02736e-08	-6.36144e-07	-1.13858e-05	-0.000118127	-0.000719521	-0.00259793	-0.00559788	-0.00722711	-2.22399e-13	-4.12135e-11	-4.07565e-09	-2.21272e-07	-6.7529e-06	-0.000118127	-0.00120328	-0.00722711	-0.0258373	-0.0553457	-0.0713142	-1.53974e-12	-2.75671e-10	-2.64657e-08	-1.40104e-06	-4.18593e-05	-0.000719521	-0.00722711	-0.0429437	-0.152367	-0.324915	-0.418033	-6.08482e-12	-1.06327e-09	-9.99695e-08	-5.1988e-06	-0.000153018	-0.00259793	-0.0258373	-0.152367	-0.537725	-1.14303	-1.46906	-1.38348e-11	-2.38286e-09	-2.21272e-07	-1.13858e-05	-0.000332148	-0.00559788	-0.0553457	-0.324915	-1.14303	-2.42511	-3.11488	-1.81826e-11	-3.11674e-09	-2.88229e-07	-1.47791e-05	-0.000429866	-0.00722711	-0.0713142	-0.418033	-1.46906	-3.11488	-4	
