# Supplementary material for: The Importance of Lateral Connections in the Parietal Cortex for Generating Motor Plans
Source: PLoS One. 2015 Aug 7;10(8):e0134669. doi: 10.1371/journal.pone.0134669 (PMC4529220; doi:10.1371/journal.pone.0134669)
Supplement: S1 Dataset — The complete dataset utilized in the data-dependent figures. (ZIP) [file pone.0134669.s001.zip › Champion_Data/Evolved_Flash_Task/TS_10/fb_A10_2to4_9T18/sc_fire.txt]

0.0275264	0.0275264	0.0275264	0.0275264	0.0275264	0.0275264	0.0275264	0.0275264	0.0275345	0.0275345	0.0275345	0.0275345	0.0275345	0.0275345	0.0275345	0.0275345	0.0275345	0.0275345	0.0275345	0.0275345	0.0275345	0.0275345	0.0275345	0.0275345	0.0275332	0.0275332	0.0275332	0.0275332	0.0275332	0.0275332	0.0275332	0.0275332	0.0275331	0.0275331	0.0275331	0.0275331	0.0275331	0.0275331	0.0275331	0.0275331	0.0275331	0.0275331	0.0275331	0.0275331	0.0275331	0.0275331	0.0275331	0.0275331	0.0275331	0.0275331	0.0275331	0.0275331	0.0275331	0.0275331	0.0275331	0.0275331	0.0275331	0.0275331	0.0275331	0.0275331	0.0275331	0.0275331	0.0275331	0.0275331	0.0275331	0.0275331	0.0275331	0.0275331	0.0275331	0.0275331	0.0275331	0.0275331	0.000335561	0.00232003	0.029853	0.000211399	0.0174674	0.999134	0.995241	0.948759	0.5346	0.000312349	0.00145264	0.00122053	0.0113801	1	1	1	0.257606	0.000323749	0.00206295	0.000921036	0.0428866	1	1	1	0.0822648	7.44528e-06	0.00204719	0.000917048	0.05264	1	1	1	0.0314195	0.00030963	0.00204759	0.000916996	0.0564357	1	1	1	0.0235975	2.89086e-06	0.00204759	0.000916995	0.0580004	1	1	1	0.0226506	0.000208911	0.00204759	0.000916995	0.0586604	1	1	1	0.0225403	2.29505e-06	0.00204759	0.000916995	0.0589414	1	1	1	0.0225276	0.000101035	0.00334833	0.000916995	0.0590614	1	1	1	6.94347e-06	0.00676582	0.235549	0.0014801	0.00194429	0.982234	0.977632	0.140873	0.000206674	0.00394028	0.0408599	0.00189115	0.0141904	0.991597	0.0715077	0.71675	0.134832	0.00356474	0.0241013	0.027525	0.0272743	0.986618	0.0274384	0.0274673	0.0285144	0.00366255	0.0253249	0.0275474	0.0273159	0.975223	0.0274173	0.826562	0.0264122	0.00369942	0.0253305	0.0275475	0.0273159	0.989426	0.0274173	0.00384305	0.0263876	4.63029e-06	0.0279632	0.0275475	0.030712	0.0244918	0.0401566	0.81798	0.0275788	0.012333	0.0275962	0.027539	0.027435	0.0281915	0.0270742	0.0381812	0.0275798	0.0263975	0.0275959	0.0275388	0.0274259	0.0272486	0.0273394	0.0107377	0.0275798	0.0274604	0.0275959	0.0275388	0.027426	0.0272582	0.0273395	0.00763269	0.0275798	0.0274716	0.0275959	0.0275388	0.027426	0.0272582	0.0273395	0.0272706	0.0275798	0.00630723	0.0275959	0.0275388	0.027426	0.0272582	0.0273395	0.0273288	0.0275798	0.0273548	0.0275959	0.0275388	0.027529	0.0274728	0.02747	0.0273288	0.0275798	0.0273495	0.0275959	0.0275388	0.0275291	0.0274729	0.02747	0.0273288	0.0275798	0.0273495	0.0275959	0.0275388	0.0275291	0.0274729	0.02747	0.0274775	0.0275798	0.0273495	0.0275959	0.0275388	0.0275291	0.0274729	0.02747	0.0274775	0.0275798	0.0273495	0.0275959	0.0275388	0.0275291	0.0274729	0.02747	0.0274775	0.0275798	0.0275728	0.0275959	0.0275388	0.0275291	0.0274729	0.02747	0.0274775	0.0275798	0.027573	0.0275959	0.0275388	0.0275291	0.0274729	0.02747	0.0274775	0.0275798	0.027573	0.0275959	0.0275388	0.0275291	0.0274729	0.02747	0.0274775	0.0275798	0.027573	0.0275959	0.0275388	0.0275291	0.0274729	0.02747	0.0274775	0.0275798	0.027573	0.0275959	0.0275388	0.0275291	0.0274729	0.02747	0.0274775	0.0275798	0.027573	0.0275959	0.0275388	0.0275291	0.0274729	0.02747	0.0274775	0.0275798	0.027573	0.0275959	0.0275388	0.0275291	0.0274729	0.02747	0.0274775	0.0275798	0.027573	0.0275959	0.0275388	0.0275291	0.0274729	0.02747	0.0274775	0.0275798	0.027573	0.0275959	0.0275388	0.0275291	0.0274729	0.02747	0.0274775	0.0275798	0.027573	0.0275959	0.0275388	0.0275291	0.0274729	0.02747	0.0274775	0.0275798	0.027573	0.0275959	0.0275388	0.0275291	0.0274729	0.02747	0.0274775	0.0275798	0.027573	0.0275959	0.0275388	0.0275291	0.0274729	0.02747	0.0274775	0.0275798	0.027573	0.0275959	0.0275388	0.0275291	0.0274729	0.02747	0.0274775	0.0275798	0.027573	0.0275959	0.0275388	0.0275291	0.0274729	0.02747	0.0274775	0.0275798	0.027573	0.0275959	0.0275388	0.0275291	0.0274729	0.02747	0.0274775	0.0275798	0.027573	0.0275959	0.0275388	0.0275291	0.0274729	0.02747	0.0274775	0.0274566	0.0274566	0.0274566	0.0274566	0.0274566	0.0274566	0.0274566	0.0274566	0.0274725	0.0274725	0.0274725	0.0274725	0.0274725	0.0274725	0.0274725	0.0274725	0.0274725	0.0274725	0.0274725	0.0274725	0.0274725	0.0274725	0.0274725	0.0274725	0.0275171	0.0275171	0.0275171	0.0275171	0.0275171	0.0275171	0.0275171	0.0275171	0.0275171	0.0275171	0.0275171	0.0275171	0.0275171	0.0275171	0.0275171	0.0275171	0.0275171	0.0275171	0.0275171	0.0275171	0.0275171	0.0275171	0.0275171	0.0275171	0.0275171	0.0275171	0.0275171	0.0275171	0.0275171	0.0275171	0.0275171	0.0275171	0.0275171	0.0275171	0.0275171	0.0275171	0.0275171	0.0275171	0.0275171	0.0275171	0.0275171	0.0275171	0.0275171	0.0275171	0.0275171	0.0275171	0.0275171	0.0275171	0.978297	0.586552	0.999647	0.0299269	0.45405	5.50483e-05	0.00047709	4.56254e-05	0.995969	1	1	1.0693e-06	0.00280581	0.00129727	1.92178e-06	1.01955e-13	0.999869	0.999992	1	5.84694e-07	0.000201553	0.00115749	6.93117e-05	8.5632e-13	0.999822	1	1	5.84521e-07	0.000195854	0.00115398	6.93393e-05	8.56365e-13	0.999799	0.997652	1	5.84518e-07	0.000195379	0.00115389	6.93393e-05	8.56365e-13	0.999805	1	1	5.84521e-07	0.000195167	0.00115389	6.93393e-05	8.56365e-13	0.999806	0.999208	1	5.84521e-07	0.000195074	0.00115389	6.93393e-05	8.56365e-13	0.999806	1	1	5.84521e-07	0.000195033	0.00115389	6.93393e-05	8.56365e-13	0.999806	0.999033	1	5.84521e-07	0.000195017	0.00115389	6.93393e-05	8.56365e-13	0.999793	0.984809	0.989538	0.000142229	0.00198192	7.20828e-05	0.001831	0.0596116	0.99828	0.996629	0.00827846	0.0184586	0.00299997	0.000103537	0.029131	6.28534e-11	0.0473095	0.997404	0.0271432	0.0275063	0.0274924	0.00785158	0.0277542	9.61268e-06	0.0249084	0.997318	0.0271885	0.0274784	0.0275237	0.00014206	0.027705	1.87134e-12	0.0254404	0.997291	0.0271921	0.0274783	0.0275237	0.00669103	0.0277049	9.54671e-05	0.0254369	0.933204	0.0270989	0.0274783	0.00793867	0.000666644	0.0407458	2.01614e-12	0.0274648	0.868097	0.0274566	0.0275398	0.0274293	0.0288322	0.0272228	9.18278e-05	0.0274665	0.0327428	0.0274568	0.0275397	0.0274349	0.0274777	0.0275323	0.00112291	0.0274665	0.0274389	0.0274568	0.0275397	0.0274349	0.0274899	0.0275331	0.0117179	0.0274665	0.0274278	0.0274568	0.0275397	0.0274349	0.0274899	0.0275331	0.0273548	0.0274665	0.0028524	0.0274568	0.0275397	0.0274349	0.0274899	0.0275331	0.0274564	0.0274665	0.0271837	0.0274568	0.0275397	0.0275295	0.0276174	0.0276011	0.0274566	0.0274665	0.0272078	0.0274568	0.0275397	0.0275296	0.0276179	0.0276014	0.0274566	0.0274665	0.0272078	0.0274568	0.0275397	0.0275296	0.0276179	0.0276014	0.0275852	0.0274665	0.0272078	0.0274568	0.0275397	0.0275296	0.0276179	0.0276014	0.0275854	0.0274665	0.0272078	0.0274568	0.0275397	0.0275296	0.0276179	0.0276014	0.0275854	0.0274665	0.0273869	0.0274568	0.0275397	0.0275296	0.0276179	0.0276014	0.0275854	0.0274665	0.0273868	0.0274568	0.0275397	0.0275296	0.0276179	0.0276014	0.0275854	0.0274665	0.0273868	0.0274568	0.0275397	0.0275296	0.0276179	0.0276014	0.0275854	0.0274665	0.0273868	0.0274568	0.0275397	0.0275296	0.0276179	0.0276014	0.0275854	0.0274665	0.0273868	0.0274568	0.0275397	0.0275296	0.0276179	0.0276014	0.0275854	0.0274665	0.0273868	0.0274568	0.0275397	0.0275296	0.0276179	0.0276014	0.0275854	0.0274665	0.0273868	0.0274568	0.0275397	0.0275296	0.0276179	0.0276014	0.0275854	0.0274665	0.0273868	0.0274568	0.0275397	0.0275296	0.0276179	0.0276014	0.0275854	0.0274665	0.0273868	0.0274568	0.0275397	0.0275296	0.0276179	0.0276014	0.0275854	0.0274665	0.0273868	0.0274568	0.0275397	0.0275296	0.0276179	0.0276014	0.0275854	0.0274665	0.0273868	0.0274568	0.0275397	0.0275296	0.0276179	0.0276014	0.0275854	0.0274665	0.0273868	0.0274568	0.0275397	0.0275296	0.0276179	0.0276014	0.0275854	0.0274665	0.0273868	0.0274568	0.0275397	0.0275296	0.0276179	0.0276014	0.0275854	0.0274665	0.0273868	0.0274568	0.0275397	0.0275296	0.0276179	0.0276014	0.0275854	0.0274665	0.0273868	0.0274568	0.0275397	0.0275296	0.0276179	0.0276014	0.0275854	0.0274665	0.0273868	0.0274568	0.0275397	0.0275296	0.0276179	0.0276014	0.0275854	0.0274945	0.0274945	0.0274945	0.0274945	0.0274945	0.0274945	0.0274945	0.0274945	0.0274999	0.0274999	0.0274999	0.0274999	0.0274999	0.0274999	0.0274999	0.0274999	0.0274999	0.0274999	0.0274999	0.0274999	0.0274999	0.0274999	0.0274999	0.0274999	0.0275351	0.0275351	0.0275351	0.0275351	0.0275351	0.0275351	0.0275351	0.0275351	0.0275352	0.0275352	0.0275352	0.0275352	0.0275352	0.0275352	0.0275352	0.0275352	0.0275352	0.0275352	0.0275352	0.0275352	0.0275352	0.0275352	0.0275352	0.0275352	0.0275352	0.0275352	0.0275352	0.0275352	0.0275352	0.0275352	0.0275352	0.0275352	0.0275352	0.0275352	0.0275352	0.0275352	0.0275352	0.0275352	0.0275352	0.0275352	0.0275352	0.0275352	0.0275352	0.0275352	0.0275352	0.0275352	0.0275352	0.0275352	0.580203	0.00171408	8.2421e-07	0.99609	0.000561989	0.986101	0.0140673	2.18328e-07	0.999825	0.0303824	1.68891e-06	1	3.48917e-05	0.999991	7.90996e-06	6.55562e-08	1	0.00110992	1.9679e-06	1	8.14858e-05	0.999992	0.000112844	3.92272e-07	1	0.314546	1.96179e-06	1	8.47135e-05	0.999992	0.000112993	3.9229e-07	1	0.103049	1.96195e-06	1	8.57471e-05	0.999992	0.000112993	3.9229e-07	1	0.311078	1.96195e-06	1	8.61179e-05	0.999992	0.000112993	3.9229e-07	1	0.163569	1.96195e-06	1	8.62652e-05	0.999992	0.000112993	3.9229e-07	1	0.383191	1.96195e-06	1	8.63264e-05	0.999992	0.000112993	3.9229e-07	1	0.406234	1.12433e-05	1	8.63525e-05	0.999992	0.000112993	3.9229e-07	0.90884	0.969701	0.000612314	0.966597	0.0067637	0.965884	0.000847347	0.999998	0.241353	0.976919	0.169572	0.0142428	0.0145517	0.0288791	0.0205793	1	0.0427529	0.974431	0.0244988	0.0270707	0.0277957	0.411964	0.0275467	1	0.0248495	0.97386	0.0254461	0.0270135	0.0277966	0.00335174	0.0275201	1	0.0275471	0.973585	0.0254546	0.0270135	0.0277966	0.349671	0.02752	1	0.0275547	0.685229	0.0274416	0.0270135	0.00557418	0.182981	0.142002	1	0.0274626	0.0730072	0.0275937	0.0274465	0.0275793	0.0340027	0.0278345	1	0.0274621	0.0373516	0.0275937	0.0274468	0.0275791	0.0278443	0.0277142	0.876454	0.0274621	0.0274335	0.0275937	0.0274468	0.0275791	0.0278326	0.027714	0.0528718	0.0274621	0.0274303	0.0275937	0.0274468	0.0275791	0.0278326	0.027714	0.0275385	0.0274621	0.00777885	0.0275937	0.0274468	0.0275791	0.0278326	0.027714	0.0275144	0.0274621	0.0274429	0.0275937	0.0274468	0.0276172	0.0274711	0.0275434	0.0275143	0.0274621	0.0274429	0.0275937	0.0274468	0.0276172	0.0274709	0.0275432	0.0275143	0.0274621	0.0274429	0.0275937	0.0274468	0.0276172	0.0274709	0.0275432	0.0275977	0.0274621	0.0274429	0.0275937	0.0274468	0.0276172	0.0274709	0.0275432	0.0275978	0.0274621	0.0274429	0.0275937	0.0274468	0.0276172	0.0274709	0.0275432	0.0275978	0.0274621	0.0275356	0.0275937	0.0274468	0.0276172	0.0274709	0.0275432	0.0275978	0.0274621	0.0275356	0.0275937	0.0274468	0.0276172	0.0274709	0.0275432	0.0275978	0.0274621	0.0275356	0.0275937	0.0274468	0.0276172	0.0274709	0.0275432	0.0275978	0.0274621	0.0275356	0.0275937	0.0274468	0.0276172	0.0274709	0.0275432	0.0275978	0.0274621	0.0275356	0.0275937	0.0274468	0.0276172	0.0274709	0.0275432	0.0275978	0.0274621	0.0275356	0.0275937	0.0274468	0.0276172	0.0274709	0.0275432	0.0275978	0.0274621	0.0275356	0.0275937	0.0274468	0.0276172	0.0274709	0.0275432	0.0275978	0.0274621	0.0275356	0.0275937	0.0274468	0.0276172	0.0274709	0.0275432	0.0275978	0.0274621	0.0275356	0.0275937	0.0274468	0.0276172	0.0274709	0.0275432	0.0275978	0.0274621	0.0275356	0.0275937	0.0274468	0.0276172	0.0274709	0.0275432	0.0275978	0.0274621	0.0275356	0.0275937	0.0274468	0.0276172	0.0274709	0.0275432	0.0275978	0.0274621	0.0275356	0.0275937	0.0274468	0.0276172	0.0274709	0.0275432	0.0275978	0.0274621	0.0275356	0.0275937	0.0274468	0.0276172	0.0274709	0.0275432	0.0275978	0.0274621	0.0275356	0.0275937	0.0274468	0.0276172	0.0274709	0.0275432	0.0275978	0.0274621	0.0275356	0.0275937	0.0274468	0.0276172	0.0274709	0.0275432	0.0275978	0.0274621	0.0275356	0.0275937	0.0274468	0.0276172	0.0274709	0.0275432	0.0275978	0.0275394	0.0275394	0.0275394	0.0275394	0.0275394	0.0275394	0.0275394	0.0275394	0.0275285	0.0275285	0.0275285	0.0275285	0.0275285	0.0275285	0.0275285	0.0275285	0.0275285	0.0275285	0.0275285	0.0275285	0.0275285	0.0275285	0.0275285	0.0275285	0.0275768	0.0275768	0.0275768	0.0275768	0.0275768	0.0275768	0.0275768	0.0275768	0.0275768	0.0275768	0.0275768	0.0275768	0.0275768	0.0275768	0.0275768	0.0275768	0.0275768	0.0275768	0.0275768	0.0275768	0.0275768	0.0275768	0.0275768	0.0275768	0.0275768	0.0275768	0.0275768	0.0275768	0.0275768	0.0275768	0.0275768	0.0275768	0.0275768	0.0275768	0.0275768	0.0275768	0.0275768	0.0275768	0.0275768	0.0275768	0.0275768	0.0275768	0.0275768	0.0275768	0.0275768	0.0275768	0.0275768	0.0275768	1.87266e-06	0.971332	0.999991	6.02511e-06	0.962075	0.000135906	0.211125	0.912779	0.00652679	0.154096	1	3.64358e-10	0.999939	6.53234e-09	7.69799e-05	0.999995	3.6153e-05	0.826272	1	3.99557e-10	0.999977	6.55458e-09	1.20066e-05	0.999999	6.35679e-05	0.075094	1	3.9961e-10	0.999976	6.55313e-09	1.19901e-05	0.999999	6.84586e-05	0.737416	1	3.99611e-10	0.999976	6.55308e-09	1.19901e-05	0.999999	6.66911e-05	0.137613	1	3.99611e-10	0.999976	6.55309e-09	1.19901e-05	0.999999	6.61603e-05	0.708727	1	3.99611e-10	0.999976	6.55309e-09	1.19901e-05	0.999999	6.60903e-05	0.177248	1	3.99611e-10	0.999976	6.55309e-09	1.19901e-05	0.999999	6.60819e-05	0.725861	0.945567	3.99611e-10	0.999976	6.55309e-09	1.19901e-05	0.999999	4.04305e-06	0.0716697	0.009817	0.000364281	0.975962	0.148658	0.00596421	0.972598	6.60443e-06	0.000115968	0.00442102	0.0150771	0.134419	0.932709	0.0789728	0.998959	0.253839	0.000141918	0.0284146	0.0277631	0.0274479	0.429624	0.0279396	0.996888	0.0260589	0.000144132	0.0276398	0.0277944	0.0273109	0.93991	0.0278712	0.999017	0.0265866	0.000144214	0.0276404	0.0277944	0.0273107	0.339401	0.0278711	0.993257	0.0265663	2.42778e-09	0.0275991	0.0277944	0.00882818	0.654419	0.003009	0.998887	0.0276096	0.00029339	0.0275204	0.0275998	0.0273805	0.0276026	0.0275682	0.482318	0.0276099	0.0265428	0.0275201	0.0275994	0.0273896	0.0276781	0.027491	0.000171003	0.0276099	0.0273002	0.0275201	0.0275994	0.0273895	0.0276704	0.0274911	0.009353	0.0276099	0.0273227	0.0275201	0.0275994	0.0273895	0.0276704	0.0274911	0.0274942	0.0276099	0.00064723	0.0275201	0.0275994	0.0273895	0.0276704	0.0274911	0.02752	0.0276099	0.0271486	0.0275201	0.0275994	0.027467	0.0276118	0.0276157	0.02752	0.0276099	0.0271413	0.0275201	0.0275994	0.027467	0.027612	0.0276159	0.02752	0.0276099	0.0271412	0.0275201	0.0275994	0.027467	0.027612	0.0276159	0.027594	0.0276099	0.0271412	0.0275201	0.0275994	0.027467	0.027612	0.0276159	0.027594	0.0276099	0.0271412	0.0275201	0.0275994	0.027467	0.027612	0.0276159	0.027594	0.0276099	0.0275655	0.0275201	0.0275994	0.027467	0.027612	0.0276159	0.027594	0.0276099	0.0275659	0.0275201	0.0275994	0.027467	0.027612	0.0276159	0.027594	0.0276099	0.0275659	0.0275201	0.0275994	0.027467	0.027612	0.0276159	0.027594	0.0276099	0.0275659	0.0275201	0.0275994	0.027467	0.027612	0.0276159	0.027594	0.0276099	0.0275659	0.0275201	0.0275994	0.027467	0.027612	0.0276159	0.027594	0.0276099	0.0275659	0.0275201	0.0275994	0.027467	0.027612	0.0276159	0.027594	0.0276099	0.0275659	0.0275201	0.0275994	0.027467	0.027612	0.0276159	0.027594	0.0276099	0.0275659	0.0275201	0.0275994	0.027467	0.027612	0.0276159	0.027594	0.0276099	0.0275659	0.0275201	0.0275994	0.027467	0.027612	0.0276159	0.027594	0.0276099	0.0275659	0.0275201	0.0275994	0.027467	0.027612	0.0276159	0.027594	0.0276099	0.0275659	0.0275201	0.0275994	0.027467	0.027612	0.0276159	0.027594	0.0276099	0.0275659	0.0275201	0.0275994	0.027467	0.027612	0.0276159	0.027594	0.0276099	0.0275659	0.0275201	0.0275994	0.027467	0.027612	0.0276159	0.027594	0.0276099	0.0275659	0.0275201	0.0275994	0.027467	0.027612	0.0276159	0.027594	0.0276099	0.0275659	0.0275201	0.0275994	0.027467	0.027612	0.0276159	0.027594	0.0276099	0.0275659	0.0275201	0.0275994	0.027467	0.027612	0.0276159	0.027594	
