# Supplementary material for: The Importance of Lateral Connections in the Parietal Cortex for Generating Motor Plans
Source: PLoS One. 2015 Aug 7;10(8):e0134669. doi: 10.1371/journal.pone.0134669 (PMC4529220; doi:10.1371/journal.pone.0134669)
Supplement: S1 Dataset — The complete dataset utilized in the data-dependent figures. (ZIP) [file pone.0134669.s001.zip › Champion_Data/Evolved_Flash_Task/TS_10/fb_A10_2to4_9T18/vis2ppc_weights.txt]

2	1.55744	0.73453	0.209017	0.0356571	0.00361356	0.000214933	7.38955e-06	1.44115e-07	1.55837e-09	9.09132e-12	1.55744	1.21256	0.571514	0.162457	0.0276729	0.00279894	0.000166074	5.69289e-06	1.10636e-07	1.19143e-09	6.9174e-12	0.73453	0.571514	0.268862	0.0761834	0.0129186	0.00129896	7.65089e-05	2.5994e-06	4.99848e-08	5.31637e-10	3.04241e-12	0.209017	0.162457	0.0761834	0.0214718	0.00361356	0.000359761	2.09297e-05	7.00519e-07	1.32329e-08	1.37836e-10	7.69871e-13	0.0356571	0.0276729	0.0129186	0.00361356	0.00060164	5.90635e-05	3.37645e-06	1.10636e-07	2.03782e-09	2.06067e-11	1.11199e-13	0.00361356	0.00279894	0.00129896	0.000359761	5.90635e-05	5.69289e-06	3.18072e-07	1.01368e-08	1.80647e-10	1.75727e-12	9.06446e-15	0.000214933	0.000166074	7.65089e-05	2.09297e-05	3.37645e-06	3.18072e-07	1.72703e-08	5.31637e-10	9.09132e-12	8.4255e-14	4.10777e-16	7.38955e-06	5.69289e-06	2.5994e-06	7.00519e-07	1.10636e-07	1.01368e-08	5.31637e-10	1.56913e-11	2.55227e-13	2.23023e-15	1.01532e-17	1.44115e-07	1.10636e-07	4.99848e-08	1.32329e-08	2.03782e-09	1.80647e-10	9.09132e-12	2.55227e-13	3.91114e-15	3.1863e-17	1.33679e-19	1.55837e-09	1.19143e-09	5.31637e-10	1.37836e-10	2.06067e-11	1.75727e-12	8.4255e-14	2.23023e-15	3.1863e-17	2.39036e-19	9.10896e-22	9.09132e-12	6.9174e-12	3.04241e-12	7.69871e-13	1.11199e-13	9.06446e-15	4.10777e-16	1.01532e-17	1.33679e-19	9.10896e-22	3.1024e-24	1.55744	2	1.55744	0.73453	0.209017	0.0356571	0.00361356	0.000214933	7.38955e-06	1.44115e-07	1.55837e-09	1.21256	1.55744	1.21256	0.571514	0.162457	0.0276729	0.00279894	0.000166074	5.69289e-06	1.10636e-07	1.19143e-09	0.571514	0.73453	0.571514	0.268862	0.0761834	0.0129186	0.00129896	7.65089e-05	2.5994e-06	4.99848e-08	5.31637e-10	0.162457	0.209017	0.162457	0.0761834	0.0214718	0.00361356	0.000359761	2.09297e-05	7.00519e-07	1.32329e-08	1.37836e-10	0.0276729	0.0356571	0.0276729	0.0129186	0.00361356	0.00060164	5.90635e-05	3.37645e-06	1.10636e-07	2.03782e-09	2.06067e-11	0.00279894	0.00361356	0.00279894	0.00129896	0.000359761	5.90635e-05	5.69289e-06	3.18072e-07	1.01368e-08	1.80647e-10	1.75727e-12	0.000166074	0.000214933	0.000166074	7.65089e-05	2.09297e-05	3.37645e-06	3.18072e-07	1.72703e-08	5.31637e-10	9.09132e-12	8.4255e-14	5.69289e-06	7.38955e-06	5.69289e-06	2.5994e-06	7.00519e-07	1.10636e-07	1.01368e-08	5.31637e-10	1.56913e-11	2.55227e-13	2.23023e-15	1.10636e-07	1.44115e-07	1.10636e-07	4.99848e-08	1.32329e-08	2.03782e-09	1.80647e-10	9.09132e-12	2.55227e-13	3.91114e-15	3.1863e-17	1.19143e-09	1.55837e-09	1.19143e-09	5.31637e-10	1.37836e-10	2.06067e-11	1.75727e-12	8.4255e-14	2.23023e-15	3.1863e-17	2.39036e-19	6.9174e-12	9.09132e-12	6.9174e-12	3.04241e-12	7.69871e-13	1.11199e-13	9.06446e-15	4.10777e-16	1.01532e-17	1.33679e-19	9.10896e-22	0.73453	1.55744	2	1.55744	0.73453	0.209017	0.0356571	0.00361356	0.000214933	7.38955e-06	1.44115e-07	0.571514	1.21256	1.55744	1.21256	0.571514	0.162457	0.0276729	0.00279894	0.000166074	5.69289e-06	1.10636e-07	0.268862	0.571514	0.73453	0.571514	0.268862	0.0761834	0.0129186	0.00129896	7.65089e-05	2.5994e-06	4.99848e-08	0.0761834	0.162457	0.209017	0.162457	0.0761834	0.0214718	0.00361356	0.000359761	2.09297e-05	7.00519e-07	1.32329e-08	0.0129186	0.0276729	0.0356571	0.0276729	0.0129186	0.00361356	0.00060164	5.90635e-05	3.37645e-06	1.10636e-07	2.03782e-09	0.00129896	0.00279894	0.00361356	0.00279894	0.00129896	0.000359761	5.90635e-05	5.69289e-06	3.18072e-07	1.01368e-08	1.80647e-10	7.65089e-05	0.000166074	0.000214933	0.000166074	7.65089e-05	2.09297e-05	3.37645e-06	3.18072e-07	1.72703e-08	5.31637e-10	9.09132e-12	2.5994e-06	5.69289e-06	7.38955e-06	5.69289e-06	2.5994e-06	7.00519e-07	1.10636e-07	1.01368e-08	5.31637e-10	1.56913e-11	2.55227e-13	4.99848e-08	1.10636e-07	1.44115e-07	1.10636e-07	4.99848e-08	1.32329e-08	2.03782e-09	1.80647e-10	9.09132e-12	2.55227e-13	3.91114e-15	5.31637e-10	1.19143e-09	1.55837e-09	1.19143e-09	5.31637e-10	1.37836e-10	2.06067e-11	1.75727e-12	8.4255e-14	2.23023e-15	3.1863e-17	3.04241e-12	6.9174e-12	9.09132e-12	6.9174e-12	3.04241e-12	7.69871e-13	1.11199e-13	9.06446e-15	4.10777e-16	1.01532e-17	1.33679e-19	0.209017	0.73453	1.55744	2	1.55744	0.73453	0.209017	0.0356571	0.00361356	0.000214933	7.38955e-06	0.162457	0.571514	1.21256	1.55744	1.21256	0.571514	0.162457	0.0276729	0.00279894	0.000166074	5.69289e-06	0.0761834	0.268862	0.571514	0.73453	0.571514	0.268862	0.0761834	0.0129186	0.00129896	7.65089e-05	2.5994e-06	0.0214718	0.0761834	0.162457	0.209017	0.162457	0.0761834	0.0214718	0.00361356	0.000359761	2.09297e-05	7.00519e-07	0.00361356	0.0129186	0.0276729	0.0356571	0.0276729	0.0129186	0.00361356	0.00060164	5.90635e-05	3.37645e-06	1.10636e-07	0.000359761	0.00129896	0.00279894	0.00361356	0.00279894	0.00129896	0.000359761	5.90635e-05	5.69289e-06	3.18072e-07	1.01368e-08	2.09297e-05	7.65089e-05	0.000166074	0.000214933	0.000166074	7.65089e-05	2.09297e-05	3.37645e-06	3.18072e-07	1.72703e-08	5.31637e-10	7.00519e-07	2.5994e-06	5.69289e-06	7.38955e-06	5.69289e-06	2.5994e-06	7.00519e-07	1.10636e-07	1.01368e-08	5.31637e-10	1.56913e-11	1.32329e-08	4.99848e-08	1.10636e-07	1.44115e-07	1.10636e-07	4.99848e-08	1.32329e-08	2.03782e-09	1.80647e-10	9.09132e-12	2.55227e-13	1.37836e-10	5.31637e-10	1.19143e-09	1.55837e-09	1.19143e-09	5.31637e-10	1.37836e-10	2.06067e-11	1.75727e-12	8.4255e-14	2.23023e-15	7.69871e-13	3.04241e-12	6.9174e-12	9.09132e-12	6.9174e-12	3.04241e-12	7.69871e-13	1.11199e-13	9.06446e-15	4.10777e-16	1.01532e-17	0.0356571	0.209017	0.73453	1.55744	2	1.55744	0.73453	0.209017	0.0356571	0.00361356	0.000214933	0.0276729	0.162457	0.571514	1.21256	1.55744	1.21256	0.571514	0.162457	0.0276729	0.00279894	0.000166074	0.0129186	0.0761834	0.268862	0.571514	0.73453	0.571514	0.268862	0.0761834	0.0129186	0.00129896	7.65089e-05	0.00361356	0.0214718	0.0761834	0.162457	0.209017	0.162457	0.0761834	0.0214718	0.00361356	0.000359761	2.09297e-05	0.00060164	0.00361356	0.0129186	0.0276729	0.0356571	0.0276729	0.0129186	0.00361356	0.00060164	5.90635e-05	3.37645e-06	5.90635e-05	0.000359761	0.00129896	0.00279894	0.00361356	0.00279894	0.00129896	0.000359761	5.90635e-05	5.69289e-06	3.18072e-07	3.37645e-06	2.09297e-05	7.65089e-05	0.000166074	0.000214933	0.000166074	7.65089e-05	2.09297e-05	3.37645e-06	3.18072e-07	1.72703e-08	1.10636e-07	7.00519e-07	2.5994e-06	5.69289e-06	7.38955e-06	5.69289e-06	2.5994e-06	7.00519e-07	1.10636e-07	1.01368e-08	5.31637e-10	2.03782e-09	1.32329e-08	4.99848e-08	1.10636e-07	1.44115e-07	1.10636e-07	4.99848e-08	1.32329e-08	2.03782e-09	1.80647e-10	9.09132e-12	2.06067e-11	1.37836e-10	5.31637e-10	1.19143e-09	1.55837e-09	1.19143e-09	5.31637e-10	1.37836e-10	2.06067e-11	1.75727e-12	8.4255e-14	1.11199e-13	7.69871e-13	3.04241e-12	6.9174e-12	9.09132e-12	6.9174e-12	3.04241e-12	7.69871e-13	1.11199e-13	9.06446e-15	4.10777e-16	0.00361356	0.0356571	0.209017	0.73453	1.55744	2	1.55744	0.73453	0.209017	0.0356571	0.00361356	0.00279894	0.0276729	0.162457	0.571514	1.21256	1.55744	1.21256	0.571514	0.162457	0.0276729	0.00279894	0.00129896	0.0129186	0.0761834	0.268862	0.571514	0.73453	0.571514	0.268862	0.0761834	0.0129186	0.00129896	0.000359761	0.00361356	0.0214718	0.0761834	0.162457	0.209017	0.162457	0.0761834	0.0214718	0.00361356	0.000359761	5.90635e-05	0.00060164	0.00361356	0.0129186	0.0276729	0.0356571	0.0276729	0.0129186	0.00361356	0.00060164	5.90635e-05	5.69289e-06	5.90635e-05	0.000359761	0.00129896	0.00279894	0.00361356	0.00279894	0.00129896	0.000359761	5.90635e-05	5.69289e-06	3.18072e-07	3.37645e-06	2.09297e-05	7.65089e-05	0.000166074	0.000214933	0.000166074	7.65089e-05	2.09297e-05	3.37645e-06	3.18072e-07	1.01368e-08	1.10636e-07	7.00519e-07	2.5994e-06	5.69289e-06	7.38955e-06	5.69289e-06	2.5994e-06	7.00519e-07	1.10636e-07	1.01368e-08	1.80647e-10	2.03782e-09	1.32329e-08	4.99848e-08	1.10636e-07	1.44115e-07	1.10636e-07	4.99848e-08	1.32329e-08	2.03782e-09	1.80647e-10	1.75727e-12	2.06067e-11	1.37836e-10	5.31637e-10	1.19143e-09	1.55837e-09	1.19143e-09	5.31637e-10	1.37836e-10	2.06067e-11	1.75727e-12	9.06446e-15	1.11199e-13	7.69871e-13	3.04241e-12	6.9174e-12	9.09132e-12	6.9174e-12	3.04241e-12	7.69871e-13	1.11199e-13	9.06446e-15	0.000214933	0.00361356	0.0356571	0.209017	0.73453	1.55744	2	1.55744	0.73453	0.209017	0.0356571	0.000166074	0.00279894	0.0276729	0.162457	0.571514	1.21256	1.55744	1.21256	0.571514	0.162457	0.0276729	7.65089e-05	0.00129896	0.0129186	0.0761834	0.268862	0.571514	0.73453	0.571514	0.268862	0.0761834	0.0129186	2.09297e-05	0.000359761	0.00361356	0.0214718	0.0761834	0.162457	0.209017	0.162457	0.0761834	0.0214718	0.00361356	3.37645e-06	5.90635e-05	0.00060164	0.00361356	0.0129186	0.0276729	0.0356571	0.0276729	0.0129186	0.00361356	0.00060164	3.18072e-07	5.69289e-06	5.90635e-05	0.000359761	0.00129896	0.00279894	0.00361356	0.00279894	0.00129896	0.000359761	5.90635e-05	1.72703e-08	3.18072e-07	3.37645e-06	2.09297e-05	7.65089e-05	0.000166074	0.000214933	0.000166074	7.65089e-05	2.09297e-05	3.37645e-06	5.31637e-10	1.01368e-08	1.10636e-07	7.00519e-07	2.5994e-06	5.69289e-06	7.38955e-06	5.69289e-06	2.5994e-06	7.00519e-07	1.10636e-07	9.09132e-12	1.80647e-10	2.03782e-09	1.32329e-08	4.99848e-08	1.10636e-07	1.44115e-07	1.10636e-07	4.99848e-08	1.32329e-08	2.03782e-09	8.4255e-14	1.75727e-12	2.06067e-11	1.37836e-10	5.31637e-10	1.19143e-09	1.55837e-09	1.19143e-09	5.31637e-10	1.37836e-10	2.06067e-11	4.10777e-16	9.06446e-15	1.11199e-13	7.69871e-13	3.04241e-12	6.9174e-12	9.09132e-12	6.9174e-12	3.04241e-12	7.69871e-13	1.11199e-13	7.38955e-06	0.000214933	0.00361356	0.0356571	0.209017	0.73453	1.55744	2	1.55744	0.73453	0.209017	5.69289e-06	0.000166074	0.00279894	0.0276729	0.162457	0.571514	1.21256	1.55744	1.21256	0.571514	0.162457	2.5994e-06	7.65089e-05	0.00129896	0.0129186	0.0761834	0.268862	0.571514	0.73453	0.571514	0.268862	0.0761834	7.00519e-07	2.09297e-05	0.000359761	0.00361356	0.0214718	0.0761834	0.162457	0.209017	0.162457	0.0761834	0.0214718	1.10636e-07	3.37645e-06	5.90635e-05	0.00060164	0.00361356	0.0129186	0.0276729	0.0356571	0.0276729	0.0129186	0.00361356	1.01368e-08	3.18072e-07	5.69289e-06	5.90635e-05	0.000359761	0.00129896	0.00279894	0.00361356	0.00279894	0.00129896	0.000359761	5.31637e-10	1.72703e-08	3.18072e-07	3.37645e-06	2.09297e-05	7.65089e-05	0.000166074	0.000214933	0.000166074	7.65089e-05	2.09297e-05	1.56913e-11	5.31637e-10	1.01368e-08	1.10636e-07	7.00519e-07	2.5994e-06	5.69289e-06	7.38955e-06	5.69289e-06	2.5994e-06	7.00519e-07	2.55227e-13	9.09132e-12	1.80647e-10	2.03782e-09	1.32329e-08	4.99848e-08	1.10636e-07	1.44115e-07	1.10636e-07	4.99848e-08	1.32329e-08	2.23023e-15	8.4255e-14	1.75727e-12	2.06067e-11	1.37836e-10	5.31637e-10	1.19143e-09	1.55837e-09	1.19143e-09	5.31637e-10	1.37836e-10	1.01532e-17	4.10777e-16	9.06446e-15	1.11199e-13	7.69871e-13	3.04241e-12	6.9174e-12	9.09132e-12	6.9174e-12	3.04241e-12	7.69871e-13	1.44115e-07	7.38955e-06	0.000214933	0.00361356	0.0356571	0.209017	0.73453	1.55744	2	1.55744	0.73453	1.10636e-07	5.69289e-06	0.000166074	0.00279894	0.0276729	0.162457	0.571514	1.21256	1.55744	1.21256	0.571514	4.99848e-08	2.5994e-06	7.65089e-05	0.00129896	0.0129186	0.0761834	0.268862	0.571514	0.73453	0.571514	0.268862	1.32329e-08	7.00519e-07	2.09297e-05	0.000359761	0.00361356	0.0214718	0.0761834	0.162457	0.209017	0.162457	0.0761834	2.03782e-09	1.10636e-07	3.37645e-06	5.90635e-05	0.00060164	0.00361356	0.0129186	0.0276729	0.0356571	0.0276729	0.0129186	1.80647e-10	1.01368e-08	3.18072e-07	5.69289e-06	5.90635e-05	0.000359761	0.00129896	0.00279894	0.00361356	0.00279894	0.00129896	9.09132e-12	5.31637e-10	1.72703e-08	3.18072e-07	3.37645e-06	2.09297e-05	7.65089e-05	0.000166074	0.000214933	0.000166074	7.65089e-05	2.55227e-13	1.56913e-11	5.31637e-10	1.01368e-08	1.10636e-07	7.00519e-07	2.5994e-06	5.69289e-06	7.38955e-06	5.69289e-06	2.5994e-06	3.91114e-15	2.55227e-13	9.09132e-12	1.80647e-10	2.03782e-09	1.32329e-08	4.99848e-08	1.10636e-07	1.44115e-07	1.10636e-07	4.99848e-08	3.1863e-17	2.23023e-15	8.4255e-14	1.75727e-12	2.06067e-11	1.37836e-10	5.31637e-10	1.19143e-09	1.55837e-09	1.19143e-09	5.31637e-10	1.33679e-19	1.01532e-17	4.10777e-16	9.06446e-15	1.11199e-13	7.69871e-13	3.04241e-12	6.9174e-12	9.09132e-12	6.9174e-12	3.04241e-12	1.55837e-09	1.44115e-07	7.38955e-06	0.000214933	0.00361356	0.0356571	0.209017	0.73453	1.55744	2	1.55744	1.19143e-09	1.10636e-07	5.69289e-06	0.000166074	0.00279894	0.0276729	0.162457	0.571514	1.21256	1.55744	1.21256	5.31637e-10	4.99848e-08	2.5994e-06	7.65089e-05	0.00129896	0.0129186	0.0761834	0.268862	0.571514	0.73453	0.571514	1.37836e-10	1.32329e-08	7.00519e-07	2.09297e-05	0.000359761	0.00361356	0.0214718	0.0761834	0.162457	0.209017	0.162457	2.06067e-11	2.03782e-09	1.10636e-07	3.37645e-06	5.90635e-05	0.00060164	0.00361356	0.0129186	0.0276729	0.0356571	0.0276729	1.75727e-12	1.80647e-10	1.01368e-08	3.18072e-07	5.69289e-06	5.90635e-05	0.000359761	0.00129896	0.00279894	0.00361356	0.00279894	8.4255e-14	9.09132e-12	5.31637e-10	1.72703e-08	3.18072e-07	3.37645e-06	2.09297e-05	7.65089e-05	0.000166074	0.000214933	0.000166074	2.23023e-15	2.55227e-13	1.56913e-11	5.31637e-10	1.01368e-08	1.10636e-07	7.00519e-07	2.5994e-06	5.69289e-06	7.38955e-06	5.69289e-06	3.1863e-17	3.91114e-15	2.55227e-13	9.09132e-12	1.80647e-10	2.03782e-09	1.32329e-08	4.99848e-08	1.10636e-07	1.44115e-07	1.10636e-07	2.39036e-19	3.1863e-17	2.23023e-15	8.4255e-14	1.75727e-12	2.06067e-11	1.37836e-10	5.31637e-10	1.19143e-09	1.55837e-09	1.19143e-09	9.10896e-22	1.33679e-19	1.01532e-17	4.10777e-16	9.06446e-15	1.11199e-13	7.69871e-13	3.04241e-12	6.9174e-12	9.09132e-12	6.9174e-12	9.09132e-12	1.55837e-09	1.44115e-07	7.38955e-06	0.000214933	0.00361356	0.0356571	0.209017	0.73453	1.55744	2	6.9174e-12	1.19143e-09	1.10636e-07	5.69289e-06	0.000166074	0.00279894	0.0276729	0.162457	0.571514	1.21256	1.55744	3.04241e-12	5.31637e-10	4.99848e-08	2.5994e-06	7.65089e-05	0.00129896	0.0129186	0.0761834	0.268862	0.571514	0.73453	7.69871e-13	1.37836e-10	1.32329e-08	7.00519e-07	2.09297e-05	0.000359761	0.00361356	0.0214718	0.0761834	0.162457	0.209017	1.11199e-13	2.06067e-11	2.03782e-09	1.10636e-07	3.37645e-06	5.90635e-05	0.00060164	0.00361356	0.0129186	0.0276729	0.0356571	9.06446e-15	1.75727e-12	1.80647e-10	1.01368e-08	3.18072e-07	5.69289e-06	5.90635e-05	0.000359761	0.00129896	0.00279894	0.00361356	4.10777e-16	8.4255e-14	9.09132e-12	5.31637e-10	1.72703e-08	3.18072e-07	3.37645e-06	2.09297e-05	7.65089e-05	0.000166074	0.000214933	1.01532e-17	2.23023e-15	2.55227e-13	1.56913e-11	5.31637e-10	1.01368e-08	1.10636e-07	7.00519e-07	2.5994e-06	5.69289e-06	7.38955e-06	1.33679e-19	3.1863e-17	3.91114e-15	2.55227e-13	9.09132e-12	1.80647e-10	2.03782e-09	1.32329e-08	4.99848e-08	1.10636e-07	1.44115e-07	9.10896e-22	2.39036e-19	3.1863e-17	2.23023e-15	8.4255e-14	1.75727e-12	2.06067e-11	1.37836e-10	5.31637e-10	1.19143e-09	1.55837e-09	3.1024e-24	9.10896e-22	1.33679e-19	1.01532e-17	4.10777e-16	9.06446e-15	1.11199e-13	7.69871e-13	3.04241e-12	6.9174e-12	9.09132e-12	1.55744	1.21256	0.571514	0.162457	0.0276729	0.00279894	0.000166074	5.69289e-06	1.10636e-07	1.19143e-09	6.9174e-12	2	1.55744	0.73453	0.209017	0.0356571	0.00361356	0.000214933	7.38955e-06	1.44115e-07	1.55837e-09	9.09132e-12	1.55744	1.21256	0.571514	0.162457	0.0276729	0.00279894	0.000166074	5.69289e-06	1.10636e-07	1.19143e-09	6.9174e-12	0.73453	0.571514	0.268862	0.0761834	0.0129186	0.00129896	7.65089e-05	2.5994e-06	4.99848e-08	5.31637e-10	3.04241e-12	0.209017	0.162457	0.0761834	0.0214718	0.00361356	0.000359761	2.09297e-05	7.00519e-07	1.32329e-08	1.37836e-10	7.69871e-13	0.0356571	0.0276729	0.0129186	0.00361356	0.00060164	5.90635e-05	3.37645e-06	1.10636e-07	2.03782e-09	2.06067e-11	1.11199e-13	0.00361356	0.00279894	0.00129896	0.000359761	5.90635e-05	5.69289e-06	3.18072e-07	1.01368e-08	1.80647e-10	1.75727e-12	9.06446e-15	0.000214933	0.000166074	7.65089e-05	2.09297e-05	3.37645e-06	3.18072e-07	1.72703e-08	5.31637e-10	9.09132e-12	8.4255e-14	4.10777e-16	7.38955e-06	5.69289e-06	2.5994e-06	7.00519e-07	1.10636e-07	1.01368e-08	5.31637e-10	1.56913e-11	2.55227e-13	2.23023e-15	1.01532e-17	1.44115e-07	1.10636e-07	4.99848e-08	1.32329e-08	2.03782e-09	1.80647e-10	9.09132e-12	2.55227e-13	3.91114e-15	3.1863e-17	1.33679e-19	1.55837e-09	1.19143e-09	5.31637e-10	1.37836e-10	2.06067e-11	1.75727e-12	8.4255e-14	2.23023e-15	3.1863e-17	2.39036e-19	9.10896e-22	1.21256	1.55744	1.21256	0.571514	0.162457	0.0276729	0.00279894	0.000166074	5.69289e-06	1.10636e-07	1.19143e-09	1.55744	2	1.55744	0.73453	0.209017	0.0356571	0.00361356	0.000214933	7.38955e-06	1.44115e-07	1.55837e-09	1.21256	1.55744	1.21256	0.571514	0.162457	0.0276729	0.00279894	0.000166074	5.69289e-06	1.10636e-07	1.19143e-09	0.571514	0.73453	0.571514	0.268862	0.0761834	0.0129186	0.00129896	7.65089e-05	2.5994e-06	4.99848e-08	5.31637e-10	0.162457	0.209017	0.162457	0.0761834	0.0214718	0.00361356	0.000359761	2.09297e-05	7.00519e-07	1.32329e-08	1.37836e-10	0.0276729	0.0356571	0.0276729	0.0129186	0.00361356	0.00060164	5.90635e-05	3.37645e-06	1.10636e-07	2.03782e-09	2.06067e-11	0.00279894	0.00361356	0.00279894	0.00129896	0.000359761	5.90635e-05	5.69289e-06	3.18072e-07	1.01368e-08	1.80647e-10	1.75727e-12	0.000166074	0.000214933	0.000166074	7.65089e-05	2.09297e-05	3.37645e-06	3.18072e-07	1.72703e-08	5.31637e-10	9.09132e-12	8.4255e-14	5.69289e-06	7.38955e-06	5.69289e-06	2.5994e-06	7.00519e-07	1.10636e-07	1.01368e-08	5.31637e-10	1.56913e-11	2.55227e-13	2.23023e-15	1.10636e-07	1.44115e-07	1.10636e-07	4.99848e-08	1.32329e-08	2.03782e-09	1.80647e-10	9.09132e-12	2.55227e-13	3.91114e-15	3.1863e-17	1.19143e-09	1.55837e-09	1.19143e-09	5.31637e-10	1.37836e-10	2.06067e-11	1.75727e-12	8.4255e-14	2.23023e-15	3.1863e-17	2.39036e-19	0.571514	1.21256	1.55744	1.21256	0.571514	0.162457	0.0276729	0.00279894	0.000166074	5.69289e-06	1.10636e-07	0.73453	1.55744	2	1.55744	0.73453	0.209017	0.0356571	0.00361356	0.000214933	7.38955e-06	1.44115e-07	0.571514	1.21256	1.55744	1.21256	0.571514	0.162457	0.0276729	0.00279894	0.000166074	5.69289e-06	1.10636e-07	0.268862	0.571514	0.73453	0.571514	0.268862	0.0761834	0.0129186	0.00129896	7.65089e-05	2.5994e-06	4.99848e-08	0.0761834	0.162457	0.209017	0.162457	0.0761834	0.0214718	0.00361356	0.000359761	2.09297e-05	7.00519e-07	1.32329e-08	0.0129186	0.0276729	0.0356571	0.0276729	0.0129186	0.00361356	0.00060164	5.90635e-05	3.37645e-06	1.10636e-07	2.03782e-09	0.00129896	0.00279894	0.00361356	0.00279894	0.00129896	0.000359761	5.90635e-05	5.69289e-06	3.18072e-07	1.01368e-08	1.80647e-10	7.65089e-05	0.000166074	0.000214933	0.000166074	7.65089e-05	2.09297e-05	3.37645e-06	3.18072e-07	1.72703e-08	5.31637e-10	9.09132e-12	2.5994e-06	5.69289e-06	7.38955e-06	5.69289e-06	2.5994e-06	7.00519e-07	1.10636e-07	1.01368e-08	5.31637e-10	1.56913e-11	2.55227e-13	4.99848e-08	1.10636e-07	1.44115e-07	1.10636e-07	4.99848e-08	1.32329e-08	2.03782e-09	1.80647e-10	9.09132e-12	2.55227e-13	3.91114e-15	5.31637e-10	1.19143e-09	1.55837e-09	1.19143e-09	5.31637e-10	1.37836e-10	2.06067e-11	1.75727e-12	8.4255e-14	2.23023e-15	3.1863e-17	0.162457	0.571514	1.21256	1.55744	1.21256	0.571514	0.162457	0.0276729	0.00279894	0.000166074	5.69289e-06	0.209017	0.73453	1.55744	2	1.55744	0.73453	0.209017	0.0356571	0.00361356	0.000214933	7.38955e-06	0.162457	0.571514	1.21256	1.55744	1.21256	0.571514	0.162457	0.0276729	0.00279894	0.000166074	5.69289e-06	0.0761834	0.268862	0.571514	0.73453	0.571514	0.268862	0.0761834	0.0129186	0.00129896	7.65089e-05	2.5994e-06	0.0214718	0.0761834	0.162457	0.209017	0.162457	0.0761834	0.0214718	0.00361356	0.000359761	2.09297e-05	7.00519e-07	0.00361356	0.0129186	0.0276729	0.0356571	0.0276729	0.0129186	0.00361356	0.00060164	5.90635e-05	3.37645e-06	1.10636e-07	0.000359761	0.00129896	0.00279894	0.00361356	0.00279894	0.00129896	0.000359761	5.90635e-05	5.69289e-06	3.18072e-07	1.01368e-08	2.09297e-05	7.65089e-05	0.000166074	0.000214933	0.000166074	7.65089e-05	2.09297e-05	3.37645e-06	3.18072e-07	1.72703e-08	5.31637e-10	7.00519e-07	2.5994e-06	5.69289e-06	7.38955e-06	5.69289e-06	2.5994e-06	7.00519e-07	1.10636e-07	1.01368e-08	5.31637e-10	1.56913e-11	1.32329e-08	4.99848e-08	1.10636e-07	1.44115e-07	1.10636e-07	4.99848e-08	1.32329e-08	2.03782e-09	1.80647e-10	9.09132e-12	2.55227e-13	1.37836e-10	5.31637e-10	1.19143e-09	1.55837e-09	1.19143e-09	5.31637e-10	1.37836e-10	2.06067e-11	1.75727e-12	8.4255e-14	2.23023e-15	0.0276729	0.162457	0.571514	1.21256	1.55744	1.21256	0.571514	0.162457	0.0276729	0.00279894	0.000166074	0.0356571	0.209017	0.73453	1.55744	2	1.55744	0.73453	0.209017	0.0356571	0.00361356	0.000214933	0.0276729	0.162457	0.571514	1.21256	1.55744	1.21256	0.571514	0.162457	0.0276729	0.00279894	0.000166074	0.0129186	0.0761834	0.268862	0.571514	0.73453	0.571514	0.268862	0.0761834	0.0129186	0.00129896	7.65089e-05	0.00361356	0.0214718	0.0761834	0.162457	0.209017	0.162457	0.0761834	0.0214718	0.00361356	0.000359761	2.09297e-05	0.00060164	0.00361356	0.0129186	0.0276729	0.0356571	0.0276729	0.0129186	0.00361356	0.00060164	5.90635e-05	3.37645e-06	5.90635e-05	0.000359761	0.00129896	0.00279894	0.00361356	0.00279894	0.00129896	0.000359761	5.90635e-05	5.69289e-06	3.18072e-07	3.37645e-06	2.09297e-05	7.65089e-05	0.000166074	0.000214933	0.000166074	7.65089e-05	2.09297e-05	3.37645e-06	3.18072e-07	1.72703e-08	1.10636e-07	7.00519e-07	2.5994e-06	5.69289e-06	7.38955e-06	5.69289e-06	2.5994e-06	7.00519e-07	1.10636e-07	1.01368e-08	5.31637e-10	2.03782e-09	1.32329e-08	4.99848e-08	1.10636e-07	1.44115e-07	1.10636e-07	4.99848e-08	1.32329e-08	2.03782e-09	1.80647e-10	9.09132e-12	2.06067e-11	1.37836e-10	5.31637e-10	1.19143e-09	1.55837e-09	1.19143e-09	5.31637e-10	1.37836e-10	2.06067e-11	1.75727e-12	8.4255e-14	0.00279894	0.0276729	0.162457	0.571514	1.21256	1.55744	1.21256	0.571514	0.162457	0.0276729	0.00279894	0.00361356	0.0356571	0.209017	0.73453	1.55744	2	1.55744	0.73453	0.209017	0.0356571	0.00361356	0.00279894	0.0276729	0.162457	0.571514	1.21256	1.55744	1.21256	0.571514	0.162457	0.0276729	0.00279894	0.00129896	0.0129186	0.0761834	0.268862	0.571514	0.73453	0.571514	0.268862	0.0761834	0.0129186	0.00129896	0.000359761	0.00361356	0.0214718	0.0761834	0.162457	0.209017	0.162457	0.0761834	0.0214718	0.00361356	0.000359761	5.90635e-05	0.00060164	0.00361356	0.0129186	0.0276729	0.0356571	0.0276729	0.0129186	0.00361356	0.00060164	5.90635e-05	5.69289e-06	5.90635e-05	0.000359761	0.00129896	0.00279894	0.00361356	0.00279894	0.00129896	0.000359761	5.90635e-05	5.69289e-06	3.18072e-07	3.37645e-06	2.09297e-05	7.65089e-05	0.000166074	0.000214933	0.000166074	7.65089e-05	2.09297e-05	3.37645e-06	3.18072e-07	1.01368e-08	1.10636e-07	7.00519e-07	2.5994e-06	5.69289e-06	7.38955e-06	5.69289e-06	2.5994e-06	7.00519e-07	1.10636e-07	1.01368e-08	1.80647e-10	2.03782e-09	1.32329e-08	4.99848e-08	1.10636e-07	1.44115e-07	1.10636e-07	4.99848e-08	1.32329e-08	2.03782e-09	1.80647e-10	1.75727e-12	2.06067e-11	1.37836e-10	5.31637e-10	1.19143e-09	1.55837e-09	1.19143e-09	5.31637e-10	1.37836e-10	2.06067e-11	1.75727e-12	0.000166074	0.00279894	0.0276729	0.162457	0.571514	1.21256	1.55744	1.21256	0.571514	0.162457	0.0276729	0.000214933	0.00361356	0.0356571	0.209017	0.73453	1.55744	2	1.55744	0.73453	0.209017	0.0356571	0.000166074	0.00279894	0.0276729	0.162457	0.571514	1.21256	1.55744	1.21256	0.571514	0.162457	0.0276729	7.65089e-05	0.00129896	0.0129186	0.0761834	0.268862	0.571514	0.73453	0.571514	0.268862	0.0761834	0.0129186	2.09297e-05	0.000359761	0.00361356	0.0214718	0.0761834	0.162457	0.209017	0.162457	0.0761834	0.0214718	0.00361356	3.37645e-06	5.90635e-05	0.00060164	0.00361356	0.0129186	0.0276729	0.0356571	0.0276729	0.0129186	0.00361356	0.00060164	3.18072e-07	5.69289e-06	5.90635e-05	0.000359761	0.00129896	0.00279894	0.00361356	0.00279894	0.00129896	0.000359761	5.90635e-05	1.72703e-08	3.18072e-07	3.37645e-06	2.09297e-05	7.65089e-05	0.000166074	0.000214933	0.000166074	7.65089e-05	2.09297e-05	3.37645e-06	5.31637e-10	1.01368e-08	1.10636e-07	7.00519e-07	2.5994e-06	5.69289e-06	7.38955e-06	5.69289e-06	2.5994e-06	7.00519e-07	1.10636e-07	9.09132e-12	1.80647e-10	2.03782e-09	1.32329e-08	4.99848e-08	1.10636e-07	1.44115e-07	1.10636e-07	4.99848e-08	1.32329e-08	2.03782e-09	8.4255e-14	1.75727e-12	2.06067e-11	1.37836e-10	5.31637e-10	1.19143e-09	1.55837e-09	1.19143e-09	5.31637e-10	1.37836e-10	2.06067e-11	5.69289e-06	0.000166074	0.00279894	0.0276729	0.162457	0.571514	1.21256	1.55744	1.21256	0.571514	0.162457	7.38955e-06	0.000214933	0.00361356	0.0356571	0.209017	0.73453	1.55744	2	1.55744	0.73453	0.209017	5.69289e-06	0.000166074	0.00279894	0.0276729	0.162457	0.571514	1.21256	1.55744	1.21256	0.571514	0.162457	2.5994e-06	7.65089e-05	0.00129896	0.0129186	0.0761834	0.268862	0.571514	0.73453	0.571514	0.268862	0.0761834	7.00519e-07	2.09297e-05	0.000359761	0.00361356	0.0214718	0.0761834	0.162457	0.209017	0.162457	0.0761834	0.0214718	1.10636e-07	3.37645e-06	5.90635e-05	0.00060164	0.00361356	0.0129186	0.0276729	0.0356571	0.0276729	0.0129186	0.00361356	1.01368e-08	3.18072e-07	5.69289e-06	5.90635e-05	0.000359761	0.00129896	0.00279894	0.00361356	0.00279894	0.00129896	0.000359761	5.31637e-10	1.72703e-08	3.18072e-07	3.37645e-06	2.09297e-05	7.65089e-05	0.000166074	0.000214933	0.000166074	7.65089e-05	2.09297e-05	1.56913e-11	5.31637e-10	1.01368e-08	1.10636e-07	7.00519e-07	2.5994e-06	5.69289e-06	7.38955e-06	5.69289e-06	2.5994e-06	7.00519e-07	2.55227e-13	9.09132e-12	1.80647e-10	2.03782e-09	1.32329e-08	4.99848e-08	1.10636e-07	1.44115e-07	1.10636e-07	4.99848e-08	1.32329e-08	2.23023e-15	8.4255e-14	1.75727e-12	2.06067e-11	1.37836e-10	5.31637e-10	1.19143e-09	1.55837e-09	1.19143e-09	5.31637e-10	1.37836e-10	1.10636e-07	5.69289e-06	0.000166074	0.00279894	0.0276729	0.162457	0.571514	1.21256	1.55744	1.21256	0.571514	1.44115e-07	7.38955e-06	0.000214933	0.00361356	0.0356571	0.209017	0.73453	1.55744	2	1.55744	0.73453	1.10636e-07	5.69289e-06	0.000166074	0.00279894	0.0276729	0.162457	0.571514	1.21256	1.55744	1.21256	0.571514	4.99848e-08	2.5994e-06	7.65089e-05	0.00129896	0.0129186	0.0761834	0.268862	0.571514	0.73453	0.571514	0.268862	1.32329e-08	7.00519e-07	2.09297e-05	0.000359761	0.00361356	0.0214718	0.0761834	0.162457	0.209017	0.162457	0.0761834	2.03782e-09	1.10636e-07	3.37645e-06	5.90635e-05	0.00060164	0.00361356	0.0129186	0.0276729	0.0356571	0.0276729	0.0129186	1.80647e-10	1.01368e-08	3.18072e-07	5.69289e-06	5.90635e-05	0.000359761	0.00129896	0.00279894	0.00361356	0.00279894	0.00129896	9.09132e-12	5.31637e-10	1.72703e-08	3.18072e-07	3.37645e-06	2.09297e-05	7.65089e-05	0.000166074	0.000214933	0.000166074	7.65089e-05	2.55227e-13	1.56913e-11	5.31637e-10	1.01368e-08	1.10636e-07	7.00519e-07	2.5994e-06	5.69289e-06	7.38955e-06	5.69289e-06	2.5994e-06	3.91114e-15	2.55227e-13	9.09132e-12	1.80647e-10	2.03782e-09	1.32329e-08	4.99848e-08	1.10636e-07	1.44115e-07	1.10636e-07	4.99848e-08	3.1863e-17	2.23023e-15	8.4255e-14	1.75727e-12	2.06067e-11	1.37836e-10	5.31637e-10	1.19143e-09	1.55837e-09	1.19143e-09	5.31637e-10	1.19143e-09	1.10636e-07	5.69289e-06	0.000166074	0.00279894	0.0276729	0.162457	0.571514	1.21256	1.55744	1.21256	1.55837e-09	1.44115e-07	7.38955e-06	0.000214933	0.00361356	0.0356571	0.209017	0.73453	1.55744	2	1.55744	1.19143e-09	1.10636e-07	5.69289e-06	0.000166074	0.00279894	0.0276729	0.162457	0.571514	1.21256	1.55744	1.21256	5.31637e-10	4.99848e-08	2.5994e-06	7.65089e-05	0.00129896	0.0129186	0.0761834	0.268862	0.571514	0.73453	0.571514	1.37836e-10	1.32329e-08	7.00519e-07	2.09297e-05	0.000359761	0.00361356	0.0214718	0.0761834	0.162457	0.209017	0.162457	2.06067e-11	2.03782e-09	1.10636e-07	3.37645e-06	5.90635e-05	0.00060164	0.00361356	0.0129186	0.0276729	0.0356571	0.0276729	1.75727e-12	1.80647e-10	1.01368e-08	3.18072e-07	5.69289e-06	5.90635e-05	0.000359761	0.00129896	0.00279894	0.00361356	0.00279894	8.4255e-14	9.09132e-12	5.31637e-10	1.72703e-08	3.18072e-07	3.37645e-06	2.09297e-05	7.65089e-05	0.000166074	0.000214933	0.000166074	2.23023e-15	2.55227e-13	1.56913e-11	5.31637e-10	1.01368e-08	1.10636e-07	7.00519e-07	2.5994e-06	5.69289e-06	7.38955e-06	5.69289e-06	3.1863e-17	3.91114e-15	2.55227e-13	9.09132e-12	1.80647e-10	2.03782e-09	1.32329e-08	4.99848e-08	1.10636e-07	1.44115e-07	1.10636e-07	2.39036e-19	3.1863e-17	2.23023e-15	8.4255e-14	1.75727e-12	2.06067e-11	1.37836e-10	5.31637e-10	1.19143e-09	1.55837e-09	1.19143e-09	6.9174e-12	1.19143e-09	1.10636e-07	5.69289e-06	0.000166074	0.00279894	0.0276729	0.162457	0.571514	1.21256	1.55744	9.09132e-12	1.55837e-09	1.44115e-07	7.38955e-06	0.000214933	0.00361356	0.0356571	0.209017	0.73453	1.55744	2	6.9174e-12	1.19143e-09	1.10636e-07	5.69289e-06	0.000166074	0.00279894	0.0276729	0.162457	0.571514	1.21256	1.55744	3.04241e-12	5.31637e-10	4.99848e-08	2.5994e-06	7.65089e-05	0.00129896	0.0129186	0.0761834	0.268862	0.571514	0.73453	7.69871e-13	1.37836e-10	1.32329e-08	7.00519e-07	2.09297e-05	0.000359761	0.00361356	0.0214718	0.0761834	0.162457	0.209017	1.11199e-13	2.06067e-11	2.03782e-09	1.10636e-07	3.37645e-06	5.90635e-05	0.00060164	0.00361356	0.0129186	0.0276729	0.0356571	9.06446e-15	1.75727e-12	1.80647e-10	1.01368e-08	3.18072e-07	5.69289e-06	5.90635e-05	0.000359761	0.00129896	0.00279894	0.00361356	4.10777e-16	8.4255e-14	9.09132e-12	5.31637e-10	1.72703e-08	3.18072e-07	3.37645e-06	2.09297e-05	7.65089e-05	0.000166074	0.000214933	1.01532e-17	2.23023e-15	2.55227e-13	1.56913e-11	5.31637e-10	1.01368e-08	1.10636e-07	7.00519e-07	2.5994e-06	5.69289e-06	7.38955e-06	1.33679e-19	3.1863e-17	3.91114e-15	2.55227e-13	9.09132e-12	1.80647e-10	2.03782e-09	1.32329e-08	4.99848e-08	1.10636e-07	1.44115e-07	9.10896e-22	2.39036e-19	3.1863e-17	2.23023e-15	8.4255e-14	1.75727e-12	2.06067e-11	1.37836e-10	5.31637e-10	1.19143e-09	1.55837e-09	0.73453	0.571514	0.268862	0.0761834	0.0129186	0.00129896	7.65089e-05	2.5994e-06	4.99848e-08	5.31637e-10	3.04241e-12	1.55744	1.21256	0.571514	0.162457	0.0276729	0.00279894	0.000166074	5.69289e-06	1.10636e-07	1.19143e-09	6.9174e-12	2	1.55744	0.73453	0.209017	0.0356571	0.00361356	0.000214933	7.38955e-06	1.44115e-07	1.55837e-09	9.09132e-12	1.55744	1.21256	0.571514	0.162457	0.0276729	0.00279894	0.000166074	5.69289e-06	1.10636e-07	1.19143e-09	6.9174e-12	0.73453	0.571514	0.268862	0.0761834	0.0129186	0.00129896	7.65089e-05	2.5994e-06	4.99848e-08	5.31637e-10	3.04241e-12	0.209017	0.162457	0.0761834	0.0214718	0.00361356	0.000359761	2.09297e-05	7.00519e-07	1.32329e-08	1.37836e-10	7.69871e-13	0.0356571	0.0276729	0.0129186	0.00361356	0.00060164	5.90635e-05	3.37645e-06	1.10636e-07	2.03782e-09	2.06067e-11	1.11199e-13	0.00361356	0.00279894	0.00129896	0.000359761	5.90635e-05	5.69289e-06	3.18072e-07	1.01368e-08	1.80647e-10	1.75727e-12	9.06446e-15	0.000214933	0.000166074	7.65089e-05	2.09297e-05	3.37645e-06	3.18072e-07	1.72703e-08	5.31637e-10	9.09132e-12	8.4255e-14	4.10777e-16	7.38955e-06	5.69289e-06	2.5994e-06	7.00519e-07	1.10636e-07	1.01368e-08	5.31637e-10	1.56913e-11	2.55227e-13	2.23023e-15	1.01532e-17	1.44115e-07	1.10636e-07	4.99848e-08	1.32329e-08	2.03782e-09	1.80647e-10	9.09132e-12	2.55227e-13	3.91114e-15	3.1863e-17	1.33679e-19	0.571514	0.73453	0.571514	0.268862	0.0761834	0.0129186	0.00129896	7.65089e-05	2.5994e-06	4.99848e-08	5.31637e-10	1.21256	1.55744	1.21256	0.571514	0.162457	0.0276729	0.00279894	0.000166074	5.69289e-06	1.10636e-07	1.19143e-09	1.55744	2	1.55744	0.73453	0.209017	0.0356571	0.00361356	0.000214933	7.38955e-06	1.44115e-07	1.55837e-09	1.21256	1.55744	1.21256	0.571514	0.162457	0.0276729	0.00279894	0.000166074	5.69289e-06	1.10636e-07	1.19143e-09	0.571514	0.73453	0.571514	0.268862	0.0761834	0.0129186	0.00129896	7.65089e-05	2.5994e-06	4.99848e-08	5.31637e-10	0.162457	0.209017	0.162457	0.0761834	0.0214718	0.00361356	0.000359761	2.09297e-05	7.00519e-07	1.32329e-08	1.37836e-10	0.0276729	0.0356571	0.0276729	0.0129186	0.00361356	0.00060164	5.90635e-05	3.37645e-06	1.10636e-07	2.03782e-09	2.06067e-11	0.00279894	0.00361356	0.00279894	0.00129896	0.000359761	5.90635e-05	5.69289e-06	3.18072e-07	1.01368e-08	1.80647e-10	1.75727e-12	0.000166074	0.000214933	0.000166074	7.65089e-05	2.09297e-05	3.37645e-06	3.18072e-07	1.72703e-08	5.31637e-10	9.09132e-12	8.4255e-14	5.69289e-06	7.38955e-06	5.69289e-06	2.5994e-06	7.00519e-07	1.10636e-07	1.01368e-08	5.31637e-10	1.56913e-11	2.55227e-13	2.23023e-15	1.10636e-07	1.44115e-07	1.10636e-07	4.99848e-08	1.32329e-08	2.03782e-09	1.80647e-10	9.09132e-12	2.55227e-13	3.91114e-15	3.1863e-17	0.268862	0.571514	0.73453	0.571514	0.268862	0.0761834	0.0129186	0.00129896	7.65089e-05	2.5994e-06	4.99848e-08	0.571514	1.21256	1.55744	1.21256	0.571514	0.162457	0.0276729	0.00279894	0.000166074	5.69289e-06	1.10636e-07	0.73453	1.55744	2	1.55744	0.73453	0.209017	0.0356571	0.00361356	0.000214933	7.38955e-06	1.44115e-07	0.571514	1.21256	1.55744	1.21256	0.571514	0.162457	0.0276729	0.00279894	0.000166074	5.69289e-06	1.10636e-07	0.268862	0.571514	0.73453	0.571514	0.268862	0.0761834	0.0129186	0.00129896	7.65089e-05	2.5994e-06	4.99848e-08	0.0761834	0.162457	0.209017	0.162457	0.0761834	0.0214718	0.00361356	0.000359761	2.09297e-05	7.00519e-07	1.32329e-08	0.0129186	0.0276729	0.0356571	0.0276729	0.0129186	0.00361356	0.00060164	5.90635e-05	3.37645e-06	1.10636e-07	2.03782e-09	0.00129896	0.00279894	0.00361356	0.00279894	0.00129896	0.000359761	5.90635e-05	5.69289e-06	3.18072e-07	1.01368e-08	1.80647e-10	7.65089e-05	0.000166074	0.000214933	0.000166074	7.65089e-05	2.09297e-05	3.37645e-06	3.18072e-07	1.72703e-08	5.31637e-10	9.09132e-12	2.5994e-06	5.69289e-06	7.38955e-06	5.69289e-06	2.5994e-06	7.00519e-07	1.10636e-07	1.01368e-08	5.31637e-10	1.56913e-11	2.55227e-13	4.99848e-08	1.10636e-07	1.44115e-07	1.10636e-07	4.99848e-08	1.32329e-08	2.03782e-09	1.80647e-10	9.09132e-12	2.55227e-13	3.91114e-15	0.0761834	0.268862	0.571514	0.73453	0.571514	0.268862	0.0761834	0.0129186	0.00129896	7.65089e-05	2.5994e-06	0.162457	0.571514	1.21256	1.55744	1.21256	0.571514	0.162457	0.0276729	0.00279894	0.000166074	5.69289e-06	0.209017	0.73453	1.55744	2	1.55744	0.73453	0.209017	0.0356571	0.00361356	0.000214933	7.38955e-06	0.162457	0.571514	1.21256	1.55744	1.21256	0.571514	0.162457	0.0276729	0.00279894	0.000166074	5.69289e-06	0.0761834	0.268862	0.571514	0.73453	0.571514	0.268862	0.0761834	0.0129186	0.00129896	7.65089e-05	2.5994e-06	0.0214718	0.0761834	0.162457	0.209017	0.162457	0.0761834	0.0214718	0.00361356	0.000359761	2.09297e-05	7.00519e-07	0.00361356	0.0129186	0.0276729	0.0356571	0.0276729	0.0129186	0.00361356	0.00060164	5.90635e-05	3.37645e-06	1.10636e-07	0.000359761	0.00129896	0.00279894	0.00361356	0.00279894	0.00129896	0.000359761	5.90635e-05	5.69289e-06	3.18072e-07	1.01368e-08	2.09297e-05	7.65089e-05	0.000166074	0.000214933	0.000166074	7.65089e-05	2.09297e-05	3.37645e-06	3.18072e-07	1.72703e-08	5.31637e-10	7.00519e-07	2.5994e-06	5.69289e-06	7.38955e-06	5.69289e-06	2.5994e-06	7.00519e-07	1.10636e-07	1.01368e-08	5.31637e-10	1.56913e-11	1.32329e-08	4.99848e-08	1.10636e-07	1.44115e-07	1.10636e-07	4.99848e-08	1.32329e-08	2.03782e-09	1.80647e-10	9.09132e-12	2.55227e-13	0.0129186	0.0761834	0.268862	0.571514	0.73453	0.571514	0.268862	0.0761834	0.0129186	0.00129896	7.65089e-05	0.0276729	0.162457	0.571514	1.21256	1.55744	1.21256	0.571514	0.162457	0.0276729	0.00279894	0.000166074	0.0356571	0.209017	0.73453	1.55744	2	1.55744	0.73453	0.209017	0.0356571	0.00361356	0.000214933	0.0276729	0.162457	0.571514	1.21256	1.55744	1.21256	0.571514	0.162457	0.0276729	0.00279894	0.000166074	0.0129186	0.0761834	0.268862	0.571514	0.73453	0.571514	0.268862	0.0761834	0.0129186	0.00129896	7.65089e-05	0.00361356	0.0214718	0.0761834	0.162457	0.209017	0.162457	0.0761834	0.0214718	0.00361356	0.000359761	2.09297e-05	0.00060164	0.00361356	0.0129186	0.0276729	0.0356571	0.0276729	0.0129186	0.00361356	0.00060164	5.90635e-05	3.37645e-06	5.90635e-05	0.000359761	0.00129896	0.00279894	0.00361356	0.00279894	0.00129896	0.000359761	5.90635e-05	5.69289e-06	3.18072e-07	3.37645e-06	2.09297e-05	7.65089e-05	0.000166074	0.000214933	0.000166074	7.65089e-05	2.09297e-05	3.37645e-06	3.18072e-07	1.72703e-08	1.10636e-07	7.00519e-07	2.5994e-06	5.69289e-06	7.38955e-06	5.69289e-06	2.5994e-06	7.00519e-07	1.10636e-07	1.01368e-08	5.31637e-10	2.03782e-09	1.32329e-08	4.99848e-08	1.10636e-07	1.44115e-07	1.10636e-07	4.99848e-08	1.32329e-08	2.03782e-09	1.80647e-10	9.09132e-12	0.00129896	0.0129186	0.0761834	0.268862	0.571514	0.73453	0.571514	0.268862	0.0761834	0.0129186	0.00129896	0.00279894	0.0276729	0.162457	0.571514	1.21256	1.55744	1.21256	0.571514	0.162457	0.0276729	0.00279894	0.00361356	0.0356571	0.209017	0.73453	1.55744	2	1.55744	0.73453	0.209017	0.0356571	0.00361356	0.00279894	0.0276729	0.162457	0.571514	1.21256	1.55744	1.21256	0.571514	0.162457	0.0276729	0.00279894	0.00129896	0.0129186	0.0761834	0.268862	0.571514	0.73453	0.571514	0.268862	0.0761834	0.0129186	0.00129896	0.000359761	0.00361356	0.0214718	0.0761834	0.162457	0.209017	0.162457	0.0761834	0.0214718	0.00361356	0.000359761	5.90635e-05	0.00060164	0.00361356	0.0129186	0.0276729	0.0356571	0.0276729	0.0129186	0.00361356	0.00060164	5.90635e-05	5.69289e-06	5.90635e-05	0.000359761	0.00129896	0.00279894	0.00361356	0.00279894	0.00129896	0.000359761	5.90635e-05	5.69289e-06	3.18072e-07	3.37645e-06	2.09297e-05	7.65089e-05	0.000166074	0.000214933	0.000166074	7.65089e-05	2.09297e-05	3.37645e-06	3.18072e-07	1.01368e-08	1.10636e-07	7.00519e-07	2.5994e-06	5.69289e-06	7.38955e-06	5.69289e-06	2.5994e-06	7.00519e-07	1.10636e-07	1.01368e-08	1.80647e-10	2.03782e-09	1.32329e-08	4.99848e-08	1.10636e-07	1.44115e-07	1.10636e-07	4.99848e-08	1.32329e-08	2.03782e-09	1.80647e-10	7.65089e-05	0.00129896	0.0129186	0.0761834	0.268862	0.571514	0.73453	0.571514	0.268862	0.0761834	0.0129186	0.000166074	0.00279894	0.0276729	0.162457	0.571514	1.21256	1.55744	1.21256	0.571514	0.162457	0.0276729	0.000214933	0.00361356	0.0356571	0.209017	0.73453	1.55744	2	1.55744	0.73453	0.209017	0.0356571	0.000166074	0.00279894	0.0276729	0.162457	0.571514	1.21256	1.55744	1.21256	0.571514	0.162457	0.0276729	7.65089e-05	0.00129896	0.0129186	0.0761834	0.268862	0.571514	0.73453	0.571514	0.268862	0.0761834	0.0129186	2.09297e-05	0.000359761	0.00361356	0.0214718	0.0761834	0.162457	0.209017	0.162457	0.0761834	0.0214718	0.00361356	3.37645e-06	5.90635e-05	0.00060164	0.00361356	0.0129186	0.0276729	0.0356571	0.0276729	0.0129186	0.00361356	0.00060164	3.18072e-07	5.69289e-06	5.90635e-05	0.000359761	0.00129896	0.00279894	0.00361356	0.00279894	0.00129896	0.000359761	5.90635e-05	1.72703e-08	3.18072e-07	3.37645e-06	2.09297e-05	7.65089e-05	0.000166074	0.000214933	0.000166074	7.65089e-05	2.09297e-05	3.37645e-06	5.31637e-10	1.01368e-08	1.10636e-07	7.00519e-07	2.5994e-06	5.69289e-06	7.38955e-06	5.69289e-06	2.5994e-06	7.00519e-07	1.10636e-07	9.09132e-12	1.80647e-10	2.03782e-09	1.32329e-08	4.99848e-08	1.10636e-07	1.44115e-07	1.10636e-07	4.99848e-08	1.32329e-08	2.03782e-09	2.5994e-06	7.65089e-05	0.00129896	0.0129186	0.0761834	0.268862	0.571514	0.73453	0.571514	0.268862	0.0761834	5.69289e-06	0.000166074	0.00279894	0.0276729	0.162457	0.571514	1.21256	1.55744	1.21256	0.571514	0.162457	7.38955e-06	0.000214933	0.00361356	0.0356571	0.209017	0.73453	1.55744	2	1.55744	0.73453	0.209017	5.69289e-06	0.000166074	0.00279894	0.0276729	0.162457	0.571514	1.21256	1.55744	1.21256	0.571514	0.162457	2.5994e-06	7.65089e-05	0.00129896	0.0129186	0.0761834	0.268862	0.571514	0.73453	0.571514	0.268862	0.0761834	7.00519e-07	2.09297e-05	0.000359761	0.00361356	0.0214718	0.0761834	0.162457	0.209017	0.162457	0.0761834	0.0214718	1.10636e-07	3.37645e-06	5.90635e-05	0.00060164	0.00361356	0.0129186	0.0276729	0.0356571	0.0276729	0.0129186	0.00361356	1.01368e-08	3.18072e-07	5.69289e-06	5.90635e-05	0.000359761	0.00129896	0.00279894	0.00361356	0.00279894	0.00129896	0.000359761	5.31637e-10	1.72703e-08	3.18072e-07	3.37645e-06	2.09297e-05	7.65089e-05	0.000166074	0.000214933	0.000166074	7.65089e-05	2.09297e-05	1.56913e-11	5.31637e-10	1.01368e-08	1.10636e-07	7.00519e-07	2.5994e-06	5.69289e-06	7.38955e-06	5.69289e-06	2.5994e-06	7.00519e-07	2.55227e-13	9.09132e-12	1.80647e-10	2.03782e-09	1.32329e-08	4.99848e-08	1.10636e-07	1.44115e-07	1.10636e-07	4.99848e-08	1.32329e-08	4.99848e-08	2.5994e-06	7.65089e-05	0.00129896	0.0129186	0.0761834	0.268862	0.571514	0.73453	0.571514	0.268862	1.10636e-07	5.69289e-06	0.000166074	0.00279894	0.0276729	0.162457	0.571514	1.21256	1.55744	1.21256	0.571514	1.44115e-07	7.38955e-06	0.000214933	0.00361356	0.0356571	0.209017	0.73453	1.55744	2	1.55744	0.73453	1.10636e-07	5.69289e-06	0.000166074	0.00279894	0.0276729	0.162457	0.571514	1.21256	1.55744	1.21256	0.571514	4.99848e-08	2.5994e-06	7.65089e-05	0.00129896	0.0129186	0.0761834	0.268862	0.571514	0.73453	0.571514	0.268862	1.32329e-08	7.00519e-07	2.09297e-05	0.000359761	0.00361356	0.0214718	0.0761834	0.162457	0.209017	0.162457	0.0761834	2.03782e-09	1.10636e-07	3.37645e-06	5.90635e-05	0.00060164	0.00361356	0.0129186	0.0276729	0.0356571	0.0276729	0.0129186	1.80647e-10	1.01368e-08	3.18072e-07	5.69289e-06	5.90635e-05	0.000359761	0.00129896	0.00279894	0.00361356	0.00279894	0.00129896	9.09132e-12	5.31637e-10	1.72703e-08	3.18072e-07	3.37645e-06	2.09297e-05	7.65089e-05	0.000166074	0.000214933	0.000166074	7.65089e-05	2.55227e-13	1.56913e-11	5.31637e-10	1.01368e-08	1.10636e-07	7.00519e-07	2.5994e-06	5.69289e-06	7.38955e-06	5.69289e-06	2.5994e-06	3.91114e-15	2.55227e-13	9.09132e-12	1.80647e-10	2.03782e-09	1.32329e-08	4.99848e-08	1.10636e-07	1.44115e-07	1.10636e-07	4.99848e-08	5.31637e-10	4.99848e-08	2.5994e-06	7.65089e-05	0.00129896	0.0129186	0.0761834	0.268862	0.571514	0.73453	0.571514	1.19143e-09	1.10636e-07	5.69289e-06	0.000166074	0.00279894	0.0276729	0.162457	0.571514	1.21256	1.55744	1.21256	1.55837e-09	1.44115e-07	7.38955e-06	0.000214933	0.00361356	0.0356571	0.209017	0.73453	1.55744	2	1.55744	1.19143e-09	1.10636e-07	5.69289e-06	0.000166074	0.00279894	0.0276729	0.162457	0.571514	1.21256	1.55744	1.21256	5.31637e-10	4.99848e-08	2.5994e-06	7.65089e-05	0.00129896	0.0129186	0.0761834	0.268862	0.571514	0.73453	0.571514	1.37836e-10	1.32329e-08	7.00519e-07	2.09297e-05	0.000359761	0.00361356	0.0214718	0.0761834	0.162457	0.209017	0.162457	2.06067e-11	2.03782e-09	1.10636e-07	3.37645e-06	5.90635e-05	0.00060164	0.00361356	0.0129186	0.0276729	0.0356571	0.0276729	1.75727e-12	1.80647e-10	1.01368e-08	3.18072e-07	5.69289e-06	5.90635e-05	0.000359761	0.00129896	0.00279894	0.00361356	0.00279894	8.4255e-14	9.09132e-12	5.31637e-10	1.72703e-08	3.18072e-07	3.37645e-06	2.09297e-05	7.65089e-05	0.000166074	0.000214933	0.000166074	2.23023e-15	2.55227e-13	1.56913e-11	5.31637e-10	1.01368e-08	1.10636e-07	7.00519e-07	2.5994e-06	5.69289e-06	7.38955e-06	5.69289e-06	3.1863e-17	3.91114e-15	2.55227e-13	9.09132e-12	1.80647e-10	2.03782e-09	1.32329e-08	4.99848e-08	1.10636e-07	1.44115e-07	1.10636e-07	3.04241e-12	5.31637e-10	4.99848e-08	2.5994e-06	7.65089e-05	0.00129896	0.0129186	0.0761834	0.268862	0.571514	0.73453	6.9174e-12	1.19143e-09	1.10636e-07	5.69289e-06	0.000166074	0.00279894	0.0276729	0.162457	0.571514	1.21256	1.55744	9.09132e-12	1.55837e-09	1.44115e-07	7.38955e-06	0.000214933	0.00361356	0.0356571	0.209017	0.73453	1.55744	2	6.9174e-12	1.19143e-09	1.10636e-07	5.69289e-06	0.000166074	0.00279894	0.0276729	0.162457	0.571514	1.21256	1.55744	3.04241e-12	5.31637e-10	4.99848e-08	2.5994e-06	7.65089e-05	0.00129896	0.0129186	0.0761834	0.268862	0.571514	0.73453	7.69871e-13	1.37836e-10	1.32329e-08	7.00519e-07	2.09297e-05	0.000359761	0.00361356	0.0214718	0.0761834	0.162457	0.209017	1.11199e-13	2.06067e-11	2.03782e-09	1.10636e-07	3.37645e-06	5.90635e-05	0.00060164	0.00361356	0.0129186	0.0276729	0.0356571	9.06446e-15	1.75727e-12	1.80647e-10	1.01368e-08	3.18072e-07	5.69289e-06	5.90635e-05	0.000359761	0.00129896	0.00279894	0.00361356	4.10777e-16	8.4255e-14	9.09132e-12	5.31637e-10	1.72703e-08	3.18072e-07	3.37645e-06	2.09297e-05	7.65089e-05	0.000166074	0.000214933	1.01532e-17	2.23023e-15	2.55227e-13	1.56913e-11	5.31637e-10	1.01368e-08	1.10636e-07	7.00519e-07	2.5994e-06	5.69289e-06	7.38955e-06	1.33679e-19	3.1863e-17	3.91114e-15	2.55227e-13	9.09132e-12	1.80647e-10	2.03782e-09	1.32329e-08	4.99848e-08	1.10636e-07	1.44115e-07	0.209017	0.162457	0.0761834	0.0214718	0.00361356	0.000359761	2.09297e-05	7.00519e-07	1.32329e-08	1.37836e-10	7.69871e-13	0.73453	0.571514	0.268862	0.0761834	0.0129186	0.00129896	7.65089e-05	2.5994e-06	4.99848e-08	5.31637e-10	3.04241e-12	1.55744	1.21256	0.571514	0.162457	0.0276729	0.00279894	0.000166074	5.69289e-06	1.10636e-07	1.19143e-09	6.9174e-12	2	1.55744	0.73453	0.209017	0.0356571	0.00361356	0.000214933	7.38955e-06	1.44115e-07	1.55837e-09	9.09132e-12	1.55744	1.21256	0.571514	0.162457	0.0276729	0.00279894	0.000166074	5.69289e-06	1.10636e-07	1.19143e-09	6.9174e-12	0.73453	0.571514	0.268862	0.0761834	0.0129186	0.00129896	7.65089e-05	2.5994e-06	4.99848e-08	5.31637e-10	3.04241e-12	0.209017	0.162457	0.0761834	0.0214718	0.00361356	0.000359761	2.09297e-05	7.00519e-07	1.32329e-08	1.37836e-10	7.69871e-13	0.0356571	0.0276729	0.0129186	0.00361356	0.00060164	5.90635e-05	3.37645e-06	1.10636e-07	2.03782e-09	2.06067e-11	1.11199e-13	0.00361356	0.00279894	0.00129896	0.000359761	5.90635e-05	5.69289e-06	3.18072e-07	1.01368e-08	1.80647e-10	1.75727e-12	9.06446e-15	0.000214933	0.000166074	7.65089e-05	2.09297e-05	3.37645e-06	3.18072e-07	1.72703e-08	5.31637e-10	9.09132e-12	8.4255e-14	4.10777e-16	7.38955e-06	5.69289e-06	2.5994e-06	7.00519e-07	1.10636e-07	1.01368e-08	5.31637e-10	1.56913e-11	2.55227e-13	2.23023e-15	1.01532e-17	0.162457	0.209017	0.162457	0.0761834	0.0214718	0.00361356	0.000359761	2.09297e-05	7.00519e-07	1.32329e-08	1.37836e-10	0.571514	0.73453	0.571514	0.268862	0.0761834	0.0129186	0.00129896	7.65089e-05	2.5994e-06	4.99848e-08	5.31637e-10	1.21256	1.55744	1.21256	0.571514	0.162457	0.0276729	0.00279894	0.000166074	5.69289e-06	1.10636e-07	1.19143e-09	1.55744	2	1.55744	0.73453	0.209017	0.0356571	0.00361356	0.000214933	7.38955e-06	1.44115e-07	1.55837e-09	1.21256	1.55744	1.21256	0.571514	0.162457	0.0276729	0.00279894	0.000166074	5.69289e-06	1.10636e-07	1.19143e-09	0.571514	0.73453	0.571514	0.268862	0.0761834	0.0129186	0.00129896	7.65089e-05	2.5994e-06	4.99848e-08	5.31637e-10	0.162457	0.209017	0.162457	0.0761834	0.0214718	0.00361356	0.000359761	2.09297e-05	7.00519e-07	1.32329e-08	1.37836e-10	0.0276729	0.0356571	0.0276729	0.0129186	0.00361356	0.00060164	5.90635e-05	3.37645e-06	1.10636e-07	2.03782e-09	2.06067e-11	0.00279894	0.00361356	0.00279894	0.00129896	0.000359761	5.90635e-05	5.69289e-06	3.18072e-07	1.01368e-08	1.80647e-10	1.75727e-12	0.000166074	0.000214933	0.000166074	7.65089e-05	2.09297e-05	3.37645e-06	3.18072e-07	1.72703e-08	5.31637e-10	9.09132e-12	8.4255e-14	5.69289e-06	7.38955e-06	5.69289e-06	2.5994e-06	7.00519e-07	1.10636e-07	1.01368e-08	5.31637e-10	1.56913e-11	2.55227e-13	2.23023e-15	0.0761834	0.162457	0.209017	0.162457	0.0761834	0.0214718	0.00361356	0.000359761	2.09297e-05	7.00519e-07	1.32329e-08	0.268862	0.571514	0.73453	0.571514	0.268862	0.0761834	0.0129186	0.00129896	7.65089e-05	2.5994e-06	4.99848e-08	0.571514	1.21256	1.55744	1.21256	0.571514	0.162457	0.0276729	0.00279894	0.000166074	5.69289e-06	1.10636e-07	0.73453	1.55744	2	1.55744	0.73453	0.209017	0.0356571	0.00361356	0.000214933	7.38955e-06	1.44115e-07	0.571514	1.21256	1.55744	1.21256	0.571514	0.162457	0.0276729	0.00279894	0.000166074	5.69289e-06	1.10636e-07	0.268862	0.571514	0.73453	0.571514	0.268862	0.0761834	0.0129186	0.00129896	7.65089e-05	2.5994e-06	4.99848e-08	0.0761834	0.162457	0.209017	0.162457	0.0761834	0.0214718	0.00361356	0.000359761	2.09297e-05	7.00519e-07	1.32329e-08	0.0129186	0.0276729	0.0356571	0.0276729	0.0129186	0.00361356	0.00060164	5.90635e-05	3.37645e-06	1.10636e-07	2.03782e-09	0.00129896	0.00279894	0.00361356	0.00279894	0.00129896	0.000359761	5.90635e-05	5.69289e-06	3.18072e-07	1.01368e-08	1.80647e-10	7.65089e-05	0.000166074	0.000214933	0.000166074	7.65089e-05	2.09297e-05	3.37645e-06	3.18072e-07	1.72703e-08	5.31637e-10	9.09132e-12	2.5994e-06	5.69289e-06	7.38955e-06	5.69289e-06	2.5994e-06	7.00519e-07	1.10636e-07	1.01368e-08	5.31637e-10	1.56913e-11	2.55227e-13	0.0214718	0.0761834	0.162457	0.209017	0.162457	0.0761834	0.0214718	0.00361356	0.000359761	2.09297e-05	7.00519e-07	0.0761834	0.268862	0.571514	0.73453	0.571514	0.268862	0.0761834	0.0129186	0.00129896	7.65089e-05	2.5994e-06	0.162457	0.571514	1.21256	1.55744	1.21256	0.571514	0.162457	0.0276729	0.00279894	0.000166074	5.69289e-06	0.209017	0.73453	1.55744	2	1.55744	0.73453	0.209017	0.0356571	0.00361356	0.000214933	7.38955e-06	0.162457	0.571514	1.21256	1.55744	1.21256	0.571514	0.162457	0.0276729	0.00279894	0.000166074	5.69289e-06	0.0761834	0.268862	0.571514	0.73453	0.571514	0.268862	0.0761834	0.0129186	0.00129896	7.65089e-05	2.5994e-06	0.0214718	0.0761834	0.162457	0.209017	0.162457	0.0761834	0.0214718	0.00361356	0.000359761	2.09297e-05	7.00519e-07	0.00361356	0.0129186	0.0276729	0.0356571	0.0276729	0.0129186	0.00361356	0.00060164	5.90635e-05	3.37645e-06	1.10636e-07	0.000359761	0.00129896	0.00279894	0.00361356	0.00279894	0.00129896	0.000359761	5.90635e-05	5.69289e-06	3.18072e-07	1.01368e-08	2.09297e-05	7.65089e-05	0.000166074	0.000214933	0.000166074	7.65089e-05	2.09297e-05	3.37645e-06	3.18072e-07	1.72703e-08	5.31637e-10	7.00519e-07	2.5994e-06	5.69289e-06	7.38955e-06	5.69289e-06	2.5994e-06	7.00519e-07	1.10636e-07	1.01368e-08	5.31637e-10	1.56913e-11	0.00361356	0.0214718	0.0761834	0.162457	0.209017	0.162457	0.0761834	0.0214718	0.00361356	0.000359761	2.09297e-05	0.0129186	0.0761834	0.268862	0.571514	0.73453	0.571514	0.268862	0.0761834	0.0129186	0.00129896	7.65089e-05	0.0276729	0.162457	0.571514	1.21256	1.55744	1.21256	0.571514	0.162457	0.0276729	0.00279894	0.000166074	0.0356571	0.209017	0.73453	1.55744	2	1.55744	0.73453	0.209017	0.0356571	0.00361356	0.000214933	0.0276729	0.162457	0.571514	1.21256	1.55744	1.21256	0.571514	0.162457	0.0276729	0.00279894	0.000166074	0.0129186	0.0761834	0.268862	0.571514	0.73453	0.571514	0.268862	0.0761834	0.0129186	0.00129896	7.65089e-05	0.00361356	0.0214718	0.0761834	0.162457	0.209017	0.162457	0.0761834	0.0214718	0.00361356	0.000359761	2.09297e-05	0.00060164	0.00361356	0.0129186	0.0276729	0.0356571	0.0276729	0.0129186	0.00361356	0.00060164	5.90635e-05	3.37645e-06	5.90635e-05	0.000359761	0.00129896	0.00279894	0.00361356	0.00279894	0.00129896	0.000359761	5.90635e-05	5.69289e-06	3.18072e-07	3.37645e-06	2.09297e-05	7.65089e-05	0.000166074	0.000214933	0.000166074	7.65089e-05	2.09297e-05	3.37645e-06	3.18072e-07	1.72703e-08	1.10636e-07	7.00519e-07	2.5994e-06	5.69289e-06	7.38955e-06	5.69289e-06	2.5994e-06	7.00519e-07	1.10636e-07	1.01368e-08	5.31637e-10	0.000359761	0.00361356	0.0214718	0.0761834	0.162457	0.209017	0.162457	0.0761834	0.0214718	0.00361356	0.000359761	0.00129896	0.0129186	0.0761834	0.268862	0.571514	0.73453	0.571514	0.268862	0.0761834	0.0129186	0.00129896	0.00279894	0.0276729	0.162457	0.571514	1.21256	1.55744	1.21256	0.571514	0.162457	0.0276729	0.00279894	0.00361356	0.0356571	0.209017	0.73453	1.55744	2	1.55744	0.73453	0.209017	0.0356571	0.00361356	0.00279894	0.0276729	0.162457	0.571514	1.21256	1.55744	1.21256	0.571514	0.162457	0.0276729	0.00279894	0.00129896	0.0129186	0.0761834	0.268862	0.571514	0.73453	0.571514	0.268862	0.0761834	0.0129186	0.00129896	0.000359761	0.00361356	0.0214718	0.0761834	0.162457	0.209017	0.162457	0.0761834	0.0214718	0.00361356	0.000359761	5.90635e-05	0.00060164	0.00361356	0.0129186	0.0276729	0.0356571	0.0276729	0.0129186	0.00361356	0.00060164	5.90635e-05	5.69289e-06	5.90635e-05	0.000359761	0.00129896	0.00279894	0.00361356	0.00279894	0.00129896	0.000359761	5.90635e-05	5.69289e-06	3.18072e-07	3.37645e-06	2.09297e-05	7.65089e-05	0.000166074	0.000214933	0.000166074	7.65089e-05	2.09297e-05	3.37645e-06	3.18072e-07	1.01368e-08	1.10636e-07	7.00519e-07	2.5994e-06	5.69289e-06	7.38955e-06	5.69289e-06	2.5994e-06	7.00519e-07	1.10636e-07	1.01368e-08	2.09297e-05	0.000359761	0.00361356	0.0214718	0.0761834	0.162457	0.209017	0.162457	0.0761834	0.0214718	0.00361356	7.65089e-05	0.00129896	0.0129186	0.0761834	0.268862	0.571514	0.73453	0.571514	0.268862	0.0761834	0.0129186	0.000166074	0.00279894	0.0276729	0.162457	0.571514	1.21256	1.55744	1.21256	0.571514	0.162457	0.0276729	0.000214933	0.00361356	0.0356571	0.209017	0.73453	1.55744	2	1.55744	0.73453	0.209017	0.0356571	0.000166074	0.00279894	0.0276729	0.162457	0.571514	1.21256	1.55744	1.21256	0.571514	0.162457	0.0276729	7.65089e-05	0.00129896	0.0129186	0.0761834	0.268862	0.571514	0.73453	0.571514	0.268862	0.0761834	0.0129186	2.09297e-05	0.000359761	0.00361356	0.0214718	0.0761834	0.162457	0.209017	0.162457	0.0761834	0.0214718	0.00361356	3.37645e-06	5.90635e-05	0.00060164	0.00361356	0.0129186	0.0276729	0.0356571	0.0276729	0.0129186	0.00361356	0.00060164	3.18072e-07	5.69289e-06	5.90635e-05	0.000359761	0.00129896	0.00279894	0.00361356	0.00279894	0.00129896	0.000359761	5.90635e-05	1.72703e-08	3.18072e-07	3.37645e-06	2.09297e-05	7.65089e-05	0.000166074	0.000214933	0.000166074	7.65089e-05	2.09297e-05	3.37645e-06	5.31637e-10	1.01368e-08	1.10636e-07	7.00519e-07	2.5994e-06	5.69289e-06	7.38955e-06	5.69289e-06	2.5994e-06	7.00519e-07	1.10636e-07	7.00519e-07	2.09297e-05	0.000359761	0.00361356	0.0214718	0.0761834	0.162457	0.209017	0.162457	0.0761834	0.0214718	2.5994e-06	7.65089e-05	0.00129896	0.0129186	0.0761834	0.268862	0.571514	0.73453	0.571514	0.268862	0.0761834	5.69289e-06	0.000166074	0.00279894	0.0276729	0.162457	0.571514	1.21256	1.55744	1.21256	0.571514	0.162457	7.38955e-06	0.000214933	0.00361356	0.0356571	0.209017	0.73453	1.55744	2	1.55744	0.73453	0.209017	5.69289e-06	0.000166074	0.00279894	0.0276729	0.162457	0.571514	1.21256	1.55744	1.21256	0.571514	0.162457	2.5994e-06	7.65089e-05	0.00129896	0.0129186	0.0761834	0.268862	0.571514	0.73453	0.571514	0.268862	0.0761834	7.00519e-07	2.09297e-05	0.000359761	0.00361356	0.0214718	0.0761834	0.162457	0.209017	0.162457	0.0761834	0.0214718	1.10636e-07	3.37645e-06	5.90635e-05	0.00060164	0.00361356	0.0129186	0.0276729	0.0356571	0.0276729	0.0129186	0.00361356	1.01368e-08	3.18072e-07	5.69289e-06	5.90635e-05	0.000359761	0.00129896	0.00279894	0.00361356	0.00279894	0.00129896	0.000359761	5.31637e-10	1.72703e-08	3.18072e-07	3.37645e-06	2.09297e-05	7.65089e-05	0.000166074	0.000214933	0.000166074	7.65089e-05	2.09297e-05	1.56913e-11	5.31637e-10	1.01368e-08	1.10636e-07	7.00519e-07	2.5994e-06	5.69289e-06	7.38955e-06	5.69289e-06	2.5994e-06	7.00519e-07	1.32329e-08	7.00519e-07	2.09297e-05	0.000359761	0.00361356	0.0214718	0.0761834	0.162457	0.209017	0.162457	0.0761834	4.99848e-08	2.5994e-06	7.65089e-05	0.00129896	0.0129186	0.0761834	0.268862	0.571514	0.73453	0.571514	0.268862	1.10636e-07	5.69289e-06	0.000166074	0.00279894	0.0276729	0.162457	0.571514	1.21256	1.55744	1.21256	0.571514	1.44115e-07	7.38955e-06	0.000214933	0.00361356	0.0356571	0.209017	0.73453	1.55744	2	1.55744	0.73453	1.10636e-07	5.69289e-06	0.000166074	0.00279894	0.0276729	0.162457	0.571514	1.21256	1.55744	1.21256	0.571514	4.99848e-08	2.5994e-06	7.65089e-05	0.00129896	0.0129186	0.0761834	0.268862	0.571514	0.73453	0.571514	0.268862	1.32329e-08	7.00519e-07	2.09297e-05	0.000359761	0.00361356	0.0214718	0.0761834	0.162457	0.209017	0.162457	0.0761834	2.03782e-09	1.10636e-07	3.37645e-06	5.90635e-05	0.00060164	0.00361356	0.0129186	0.0276729	0.0356571	0.0276729	0.0129186	1.80647e-10	1.01368e-08	3.18072e-07	5.69289e-06	5.90635e-05	0.000359761	0.00129896	0.00279894	0.00361356	0.00279894	0.00129896	9.09132e-12	5.31637e-10	1.72703e-08	3.18072e-07	3.37645e-06	2.09297e-05	7.65089e-05	0.000166074	0.000214933	0.000166074	7.65089e-05	2.55227e-13	1.56913e-11	5.31637e-10	1.01368e-08	1.10636e-07	7.00519e-07	2.5994e-06	5.69289e-06	7.38955e-06	5.69289e-06	2.5994e-06	1.37836e-10	1.32329e-08	7.00519e-07	2.09297e-05	0.000359761	0.00361356	0.0214718	0.0761834	0.162457	0.209017	0.162457	5.31637e-10	4.99848e-08	2.5994e-06	7.65089e-05	0.00129896	0.0129186	0.0761834	0.268862	0.571514	0.73453	0.571514	1.19143e-09	1.10636e-07	5.69289e-06	0.000166074	0.00279894	0.0276729	0.162457	0.571514	1.21256	1.55744	1.21256	1.55837e-09	1.44115e-07	7.38955e-06	0.000214933	0.00361356	0.0356571	0.209017	0.73453	1.55744	2	1.55744	1.19143e-09	1.10636e-07	5.69289e-06	0.000166074	0.00279894	0.0276729	0.162457	0.571514	1.21256	1.55744	1.21256	5.31637e-10	4.99848e-08	2.5994e-06	7.65089e-05	0.00129896	0.0129186	0.0761834	0.268862	0.571514	0.73453	0.571514	1.37836e-10	1.32329e-08	7.00519e-07	2.09297e-05	0.000359761	0.00361356	0.0214718	0.0761834	0.162457	0.209017	0.162457	2.06067e-11	2.03782e-09	1.10636e-07	3.37645e-06	5.90635e-05	0.00060164	0.00361356	0.0129186	0.0276729	0.0356571	0.0276729	1.75727e-12	1.80647e-10	1.01368e-08	3.18072e-07	5.69289e-06	5.90635e-05	0.000359761	0.00129896	0.00279894	0.00361356	0.00279894	8.4255e-14	9.09132e-12	5.31637e-10	1.72703e-08	3.18072e-07	3.37645e-06	2.09297e-05	7.65089e-05	0.000166074	0.000214933	0.000166074	2.23023e-15	2.55227e-13	1.56913e-11	5.31637e-10	1.01368e-08	1.10636e-07	7.00519e-07	2.5994e-06	5.69289e-06	7.38955e-06	5.69289e-06	7.69871e-13	1.37836e-10	1.32329e-08	7.00519e-07	2.09297e-05	0.000359761	0.00361356	0.0214718	0.0761834	0.162457	0.209017	3.04241e-12	5.31637e-10	4.99848e-08	2.5994e-06	7.65089e-05	0.00129896	0.0129186	0.0761834	0.268862	0.571514	0.73453	6.9174e-12	1.19143e-09	1.10636e-07	5.69289e-06	0.000166074	0.00279894	0.0276729	0.162457	0.571514	1.21256	1.55744	9.09132e-12	1.55837e-09	1.44115e-07	7.38955e-06	0.000214933	0.00361356	0.0356571	0.209017	0.73453	1.55744	2	6.9174e-12	1.19143e-09	1.10636e-07	5.69289e-06	0.000166074	0.00279894	0.0276729	0.162457	0.571514	1.21256	1.55744	3.04241e-12	5.31637e-10	4.99848e-08	2.5994e-06	7.65089e-05	0.00129896	0.0129186	0.0761834	0.268862	0.571514	0.73453	7.69871e-13	1.37836e-10	1.32329e-08	7.00519e-07	2.09297e-05	0.000359761	0.00361356	0.0214718	0.0761834	0.162457	0.209017	1.11199e-13	2.06067e-11	2.03782e-09	1.10636e-07	3.37645e-06	5.90635e-05	0.00060164	0.00361356	0.0129186	0.0276729	0.0356571	9.06446e-15	1.75727e-12	1.80647e-10	1.01368e-08	3.18072e-07	5.69289e-06	5.90635e-05	0.000359761	0.00129896	0.00279894	0.00361356	4.10777e-16	8.4255e-14	9.09132e-12	5.31637e-10	1.72703e-08	3.18072e-07	3.37645e-06	2.09297e-05	7.65089e-05	0.000166074	0.000214933	1.01532e-17	2.23023e-15	2.55227e-13	1.56913e-11	5.31637e-10	1.01368e-08	1.10636e-07	7.00519e-07	2.5994e-06	5.69289e-06	7.38955e-06	0.0356571	0.0276729	0.0129186	0.00361356	0.00060164	5.90635e-05	3.37645e-06	1.10636e-07	2.03782e-09	2.06067e-11	1.11199e-13	0.209017	0.162457	0.0761834	0.0214718	0.00361356	0.000359761	2.09297e-05	7.00519e-07	1.32329e-08	1.37836e-10	7.69871e-13	0.73453	0.571514	0.268862	0.0761834	0.0129186	0.00129896	7.65089e-05	2.5994e-06	4.99848e-08	5.31637e-10	3.04241e-12	1.55744	1.21256	0.571514	0.162457	0.0276729	0.00279894	0.000166074	5.69289e-06	1.10636e-07	1.19143e-09	6.9174e-12	2	1.55744	0.73453	0.209017	0.0356571	0.00361356	0.000214933	7.38955e-06	1.44115e-07	1.55837e-09	9.09132e-12	1.55744	1.21256	0.571514	0.162457	0.0276729	0.00279894	0.000166074	5.69289e-06	1.10636e-07	1.19143e-09	6.9174e-12	0.73453	0.571514	0.268862	0.0761834	0.0129186	0.00129896	7.65089e-05	2.5994e-06	4.99848e-08	5.31637e-10	3.04241e-12	0.209017	0.162457	0.0761834	0.0214718	0.00361356	0.000359761	2.09297e-05	7.00519e-07	1.32329e-08	1.37836e-10	7.69871e-13	0.0356571	0.0276729	0.0129186	0.00361356	0.00060164	5.90635e-05	3.37645e-06	1.10636e-07	2.03782e-09	2.06067e-11	1.11199e-13	0.00361356	0.00279894	0.00129896	0.000359761	5.90635e-05	5.69289e-06	3.18072e-07	1.01368e-08	1.80647e-10	1.75727e-12	9.06446e-15	0.000214933	0.000166074	7.65089e-05	2.09297e-05	3.37645e-06	3.18072e-07	1.72703e-08	5.31637e-10	9.09132e-12	8.4255e-14	4.10777e-16	0.0276729	0.0356571	0.0276729	0.0129186	0.00361356	0.00060164	5.90635e-05	3.37645e-06	1.10636e-07	2.03782e-09	2.06067e-11	0.162457	0.209017	0.162457	0.0761834	0.0214718	0.00361356	0.000359761	2.09297e-05	7.00519e-07	1.32329e-08	1.37836e-10	0.571514	0.73453	0.571514	0.268862	0.0761834	0.0129186	0.00129896	7.65089e-05	2.5994e-06	4.99848e-08	5.31637e-10	1.21256	1.55744	1.21256	0.571514	0.162457	0.0276729	0.00279894	0.000166074	5.69289e-06	1.10636e-07	1.19143e-09	1.55744	2	1.55744	0.73453	0.209017	0.0356571	0.00361356	0.000214933	7.38955e-06	1.44115e-07	1.55837e-09	1.21256	1.55744	1.21256	0.571514	0.162457	0.0276729	0.00279894	0.000166074	5.69289e-06	1.10636e-07	1.19143e-09	0.571514	0.73453	0.571514	0.268862	0.0761834	0.0129186	0.00129896	7.65089e-05	2.5994e-06	4.99848e-08	5.31637e-10	0.162457	0.209017	0.162457	0.0761834	0.0214718	0.00361356	0.000359761	2.09297e-05	7.00519e-07	1.32329e-08	1.37836e-10	0.0276729	0.0356571	0.0276729	0.0129186	0.00361356	0.00060164	5.90635e-05	3.37645e-06	1.10636e-07	2.03782e-09	2.06067e-11	0.00279894	0.00361356	0.00279894	0.00129896	0.000359761	5.90635e-05	5.69289e-06	3.18072e-07	1.01368e-08	1.80647e-10	1.75727e-12	0.000166074	0.000214933	0.000166074	7.65089e-05	2.09297e-05	3.37645e-06	3.18072e-07	1.72703e-08	5.31637e-10	9.09132e-12	8.4255e-14	0.0129186	0.0276729	0.0356571	0.0276729	0.0129186	0.00361356	0.00060164	5.90635e-05	3.37645e-06	1.10636e-07	2.03782e-09	0.0761834	0.162457	0.209017	0.162457	0.0761834	0.0214718	0.00361356	0.000359761	2.09297e-05	7.00519e-07	1.32329e-08	0.268862	0.571514	0.73453	0.571514	0.268862	0.0761834	0.0129186	0.00129896	7.65089e-05	2.5994e-06	4.99848e-08	0.571514	1.21256	1.55744	1.21256	0.571514	0.162457	0.0276729	0.00279894	0.000166074	5.69289e-06	1.10636e-07	0.73453	1.55744	2	1.55744	0.73453	0.209017	0.0356571	0.00361356	0.000214933	7.38955e-06	1.44115e-07	0.571514	1.21256	1.55744	1.21256	0.571514	0.162457	0.0276729	0.00279894	0.000166074	5.69289e-06	1.10636e-07	0.268862	0.571514	0.73453	0.571514	0.268862	0.0761834	0.0129186	0.00129896	7.65089e-05	2.5994e-06	4.99848e-08	0.0761834	0.162457	0.209017	0.162457	0.0761834	0.0214718	0.00361356	0.000359761	2.09297e-05	7.00519e-07	1.32329e-08	0.0129186	0.0276729	0.0356571	0.0276729	0.0129186	0.00361356	0.00060164	5.90635e-05	3.37645e-06	1.10636e-07	2.03782e-09	0.00129896	0.00279894	0.00361356	0.00279894	0.00129896	0.000359761	5.90635e-05	5.69289e-06	3.18072e-07	1.01368e-08	1.80647e-10	7.65089e-05	0.000166074	0.000214933	0.000166074	7.65089e-05	2.09297e-05	3.37645e-06	3.18072e-07	1.72703e-08	5.31637e-10	9.09132e-12	0.00361356	0.0129186	0.0276729	0.0356571	0.0276729	0.0129186	0.00361356	0.00060164	5.90635e-05	3.37645e-06	1.10636e-07	0.0214718	0.0761834	0.162457	0.209017	0.162457	0.0761834	0.0214718	0.00361356	0.000359761	2.09297e-05	7.00519e-07	0.0761834	0.268862	0.571514	0.73453	0.571514	0.268862	0.0761834	0.0129186	0.00129896	7.65089e-05	2.5994e-06	0.162457	0.571514	1.21256	1.55744	1.21256	0.571514	0.162457	0.0276729	0.00279894	0.000166074	5.69289e-06	0.209017	0.73453	1.55744	2	1.55744	0.73453	0.209017	0.0356571	0.00361356	0.000214933	7.38955e-06	0.162457	0.571514	1.21256	1.55744	1.21256	0.571514	0.162457	0.0276729	0.00279894	0.000166074	5.69289e-06	0.0761834	0.268862	0.571514	0.73453	0.571514	0.268862	0.0761834	0.0129186	0.00129896	7.65089e-05	2.5994e-06	0.0214718	0.0761834	0.162457	0.209017	0.162457	0.0761834	0.0214718	0.00361356	0.000359761	2.09297e-05	7.00519e-07	0.00361356	0.0129186	0.0276729	0.0356571	0.0276729	0.0129186	0.00361356	0.00060164	5.90635e-05	3.37645e-06	1.10636e-07	0.000359761	0.00129896	0.00279894	0.00361356	0.00279894	0.00129896	0.000359761	5.90635e-05	5.69289e-06	3.18072e-07	1.01368e-08	2.09297e-05	7.65089e-05	0.000166074	0.000214933	0.000166074	7.65089e-05	2.09297e-05	3.37645e-06	3.18072e-07	1.72703e-08	5.31637e-10	0.00060164	0.00361356	0.0129186	0.0276729	0.0356571	0.0276729	0.0129186	0.00361356	0.00060164	5.90635e-05	3.37645e-06	0.00361356	0.0214718	0.0761834	0.162457	0.209017	0.162457	0.0761834	0.0214718	0.00361356	0.000359761	2.09297e-05	0.0129186	0.0761834	0.268862	0.571514	0.73453	0.571514	0.268862	0.0761834	0.0129186	0.00129896	7.65089e-05	0.0276729	0.162457	0.571514	1.21256	1.55744	1.21256	0.571514	0.162457	0.0276729	0.00279894	0.000166074	0.0356571	0.209017	0.73453	1.55744	2	1.55744	0.73453	0.209017	0.0356571	0.00361356	0.000214933	0.0276729	0.162457	0.571514	1.21256	1.55744	1.21256	0.571514	0.162457	0.0276729	0.00279894	0.000166074	0.0129186	0.0761834	0.268862	0.571514	0.73453	0.571514	0.268862	0.0761834	0.0129186	0.00129896	7.65089e-05	0.00361356	0.0214718	0.0761834	0.162457	0.209017	0.162457	0.0761834	0.0214718	0.00361356	0.000359761	2.09297e-05	0.00060164	0.00361356	0.0129186	0.0276729	0.0356571	0.0276729	0.0129186	0.00361356	0.00060164	5.90635e-05	3.37645e-06	5.90635e-05	0.000359761	0.00129896	0.00279894	0.00361356	0.00279894	0.00129896	0.000359761	5.90635e-05	5.69289e-06	3.18072e-07	3.37645e-06	2.09297e-05	7.65089e-05	0.000166074	0.000214933	0.000166074	7.65089e-05	2.09297e-05	3.37645e-06	3.18072e-07	1.72703e-08	5.90635e-05	0.00060164	0.00361356	0.0129186	0.0276729	0.0356571	0.0276729	0.0129186	0.00361356	0.00060164	5.90635e-05	0.000359761	0.00361356	0.0214718	0.0761834	0.162457	0.209017	0.162457	0.0761834	0.0214718	0.00361356	0.000359761	0.00129896	0.0129186	0.0761834	0.268862	0.571514	0.73453	0.571514	0.268862	0.0761834	0.0129186	0.00129896	0.00279894	0.0276729	0.162457	0.571514	1.21256	1.55744	1.21256	0.571514	0.162457	0.0276729	0.00279894	0.00361356	0.0356571	0.209017	0.73453	1.55744	2	1.55744	0.73453	0.209017	0.0356571	0.00361356	0.00279894	0.0276729	0.162457	0.571514	1.21256	1.55744	1.21256	0.571514	0.162457	0.0276729	0.00279894	0.00129896	0.0129186	0.0761834	0.268862	0.571514	0.73453	0.571514	0.268862	0.0761834	0.0129186	0.00129896	0.000359761	0.00361356	0.0214718	0.0761834	0.162457	0.209017	0.162457	0.0761834	0.0214718	0.00361356	0.000359761	5.90635e-05	0.00060164	0.00361356	0.0129186	0.0276729	0.0356571	0.0276729	0.0129186	0.00361356	0.00060164	5.90635e-05	5.69289e-06	5.90635e-05	0.000359761	0.00129896	0.00279894	0.00361356	0.00279894	0.00129896	0.000359761	5.90635e-05	5.69289e-06	3.18072e-07	3.37645e-06	2.09297e-05	7.65089e-05	0.000166074	0.000214933	0.000166074	7.65089e-05	2.09297e-05	3.37645e-06	3.18072e-07	3.37645e-06	5.90635e-05	0.00060164	0.00361356	0.0129186	0.0276729	0.0356571	0.0276729	0.0129186	0.00361356	0.00060164	2.09297e-05	0.000359761	0.00361356	0.0214718	0.0761834	0.162457	0.209017	0.162457	0.0761834	0.0214718	0.00361356	7.65089e-05	0.00129896	0.0129186	0.0761834	0.268862	0.571514	0.73453	0.571514	0.268862	0.0761834	0.0129186	0.000166074	0.00279894	0.0276729	0.162457	0.571514	1.21256	1.55744	1.21256	0.571514	0.162457	0.0276729	0.000214933	0.00361356	0.0356571	0.209017	0.73453	1.55744	2	1.55744	0.73453	0.209017	0.0356571	0.000166074	0.00279894	0.0276729	0.162457	0.571514	1.21256	1.55744	1.21256	0.571514	0.162457	0.0276729	7.65089e-05	0.00129896	0.0129186	0.0761834	0.268862	0.571514	0.73453	0.571514	0.268862	0.0761834	0.0129186	2.09297e-05	0.000359761	0.00361356	0.0214718	0.0761834	0.162457	0.209017	0.162457	0.0761834	0.0214718	0.00361356	3.37645e-06	5.90635e-05	0.00060164	0.00361356	0.0129186	0.0276729	0.0356571	0.0276729	0.0129186	0.00361356	0.00060164	3.18072e-07	5.69289e-06	5.90635e-05	0.000359761	0.00129896	0.00279894	0.00361356	0.00279894	0.00129896	0.000359761	5.90635e-05	1.72703e-08	3.18072e-07	3.37645e-06	2.09297e-05	7.65089e-05	0.000166074	0.000214933	0.000166074	7.65089e-05	2.09297e-05	3.37645e-06	1.10636e-07	3.37645e-06	5.90635e-05	0.00060164	0.00361356	0.0129186	0.0276729	0.0356571	0.0276729	0.0129186	0.00361356	7.00519e-07	2.09297e-05	0.000359761	0.00361356	0.0214718	0.0761834	0.162457	0.209017	0.162457	0.0761834	0.0214718	2.5994e-06	7.65089e-05	0.00129896	0.0129186	0.0761834	0.268862	0.571514	0.73453	0.571514	0.268862	0.0761834	5.69289e-06	0.000166074	0.00279894	0.0276729	0.162457	0.571514	1.21256	1.55744	1.21256	0.571514	0.162457	7.38955e-06	0.000214933	0.00361356	0.0356571	0.209017	0.73453	1.55744	2	1.55744	0.73453	0.209017	5.69289e-06	0.000166074	0.00279894	0.0276729	0.162457	0.571514	1.21256	1.55744	1.21256	0.571514	0.162457	2.5994e-06	7.65089e-05	0.00129896	0.0129186	0.0761834	0.268862	0.571514	0.73453	0.571514	0.268862	0.0761834	7.00519e-07	2.09297e-05	0.000359761	0.00361356	0.0214718	0.0761834	0.162457	0.209017	0.162457	0.0761834	0.0214718	1.10636e-07	3.37645e-06	5.90635e-05	0.00060164	0.00361356	0.0129186	0.0276729	0.0356571	0.0276729	0.0129186	0.00361356	1.01368e-08	3.18072e-07	5.69289e-06	5.90635e-05	0.000359761	0.00129896	0.00279894	0.00361356	0.00279894	0.00129896	0.000359761	5.31637e-10	1.72703e-08	3.18072e-07	3.37645e-06	2.09297e-05	7.65089e-05	0.000166074	0.000214933	0.000166074	7.65089e-05	2.09297e-05	2.03782e-09	1.10636e-07	3.37645e-06	5.90635e-05	0.00060164	0.00361356	0.0129186	0.0276729	0.0356571	0.0276729	0.0129186	1.32329e-08	7.00519e-07	2.09297e-05	0.000359761	0.00361356	0.0214718	0.0761834	0.162457	0.209017	0.162457	0.0761834	4.99848e-08	2.5994e-06	7.65089e-05	0.00129896	0.0129186	0.0761834	0.268862	0.571514	0.73453	0.571514	0.268862	1.10636e-07	5.69289e-06	0.000166074	0.00279894	0.0276729	0.162457	0.571514	1.21256	1.55744	1.21256	0.571514	1.44115e-07	7.38955e-06	0.000214933	0.00361356	0.0356571	0.209017	0.73453	1.55744	2	1.55744	0.73453	1.10636e-07	5.69289e-06	0.000166074	0.00279894	0.0276729	0.162457	0.571514	1.21256	1.55744	1.21256	0.571514	4.99848e-08	2.5994e-06	7.65089e-05	0.00129896	0.0129186	0.0761834	0.268862	0.571514	0.73453	0.571514	0.268862	1.32329e-08	7.00519e-07	2.09297e-05	0.000359761	0.00361356	0.0214718	0.0761834	0.162457	0.209017	0.162457	0.0761834	2.03782e-09	1.10636e-07	3.37645e-06	5.90635e-05	0.00060164	0.00361356	0.0129186	0.0276729	0.0356571	0.0276729	0.0129186	1.80647e-10	1.01368e-08	3.18072e-07	5.69289e-06	5.90635e-05	0.000359761	0.00129896	0.00279894	0.00361356	0.00279894	0.00129896	9.09132e-12	5.31637e-10	1.72703e-08	3.18072e-07	3.37645e-06	2.09297e-05	7.65089e-05	0.000166074	0.000214933	0.000166074	7.65089e-05	2.06067e-11	2.03782e-09	1.10636e-07	3.37645e-06	5.90635e-05	0.00060164	0.00361356	0.0129186	0.0276729	0.0356571	0.0276729	1.37836e-10	1.32329e-08	7.00519e-07	2.09297e-05	0.000359761	0.00361356	0.0214718	0.0761834	0.162457	0.209017	0.162457	5.31637e-10	4.99848e-08	2.5994e-06	7.65089e-05	0.00129896	0.0129186	0.0761834	0.268862	0.571514	0.73453	0.571514	1.19143e-09	1.10636e-07	5.69289e-06	0.000166074	0.00279894	0.0276729	0.162457	0.571514	1.21256	1.55744	1.21256	1.55837e-09	1.44115e-07	7.38955e-06	0.000214933	0.00361356	0.0356571	0.209017	0.73453	1.55744	2	1.55744	1.19143e-09	1.10636e-07	5.69289e-06	0.000166074	0.00279894	0.0276729	0.162457	0.571514	1.21256	1.55744	1.21256	5.31637e-10	4.99848e-08	2.5994e-06	7.65089e-05	0.00129896	0.0129186	0.0761834	0.268862	0.571514	0.73453	0.571514	1.37836e-10	1.32329e-08	7.00519e-07	2.09297e-05	0.000359761	0.00361356	0.0214718	0.0761834	0.162457	0.209017	0.162457	2.06067e-11	2.03782e-09	1.10636e-07	3.37645e-06	5.90635e-05	0.00060164	0.00361356	0.0129186	0.0276729	0.0356571	0.0276729	1.75727e-12	1.80647e-10	1.01368e-08	3.18072e-07	5.69289e-06	5.90635e-05	0.000359761	0.00129896	0.00279894	0.00361356	0.00279894	8.4255e-14	9.09132e-12	5.31637e-10	1.72703e-08	3.18072e-07	3.37645e-06	2.09297e-05	7.65089e-05	0.000166074	0.000214933	0.000166074	1.11199e-13	2.06067e-11	2.03782e-09	1.10636e-07	3.37645e-06	5.90635e-05	0.00060164	0.00361356	0.0129186	0.0276729	0.0356571	7.69871e-13	1.37836e-10	1.32329e-08	7.00519e-07	2.09297e-05	0.000359761	0.00361356	0.0214718	0.0761834	0.162457	0.209017	3.04241e-12	5.31637e-10	4.99848e-08	2.5994e-06	7.65089e-05	0.00129896	0.0129186	0.0761834	0.268862	0.571514	0.73453	6.9174e-12	1.19143e-09	1.10636e-07	5.69289e-06	0.000166074	0.00279894	0.0276729	0.162457	0.571514	1.21256	1.55744	9.09132e-12	1.55837e-09	1.44115e-07	7.38955e-06	0.000214933	0.00361356	0.0356571	0.209017	0.73453	1.55744	2	6.9174e-12	1.19143e-09	1.10636e-07	5.69289e-06	0.000166074	0.00279894	0.0276729	0.162457	0.571514	1.21256	1.55744	3.04241e-12	5.31637e-10	4.99848e-08	2.5994e-06	7.65089e-05	0.00129896	0.0129186	0.0761834	0.268862	0.571514	0.73453	7.69871e-13	1.37836e-10	1.32329e-08	7.00519e-07	2.09297e-05	0.000359761	0.00361356	0.0214718	0.0761834	0.162457	0.209017	1.11199e-13	2.06067e-11	2.03782e-09	1.10636e-07	3.37645e-06	5.90635e-05	0.00060164	0.00361356	0.0129186	0.0276729	0.0356571	9.06446e-15	1.75727e-12	1.80647e-10	1.01368e-08	3.18072e-07	5.69289e-06	5.90635e-05	0.000359761	0.00129896	0.00279894	0.00361356	4.10777e-16	8.4255e-14	9.09132e-12	5.31637e-10	1.72703e-08	3.18072e-07	3.37645e-06	2.09297e-05	7.65089e-05	0.000166074	0.000214933	0.00361356	0.00279894	0.00129896	0.000359761	5.90635e-05	5.69289e-06	3.18072e-07	1.01368e-08	1.80647e-10	1.75727e-12	9.06446e-15	0.0356571	0.0276729	0.0129186	0.00361356	0.00060164	5.90635e-05	3.37645e-06	1.10636e-07	2.03782e-09	2.06067e-11	1.11199e-13	0.209017	0.162457	0.0761834	0.0214718	0.00361356	0.000359761	2.09297e-05	7.00519e-07	1.32329e-08	1.37836e-10	7.69871e-13	0.73453	0.571514	0.268862	0.0761834	0.0129186	0.00129896	7.65089e-05	2.5994e-06	4.99848e-08	5.31637e-10	3.04241e-12	1.55744	1.21256	0.571514	0.162457	0.0276729	0.00279894	0.000166074	5.69289e-06	1.10636e-07	1.19143e-09	6.9174e-12	2	1.55744	0.73453	0.209017	0.0356571	0.00361356	0.000214933	7.38955e-06	1.44115e-07	1.55837e-09	9.09132e-12	1.55744	1.21256	0.571514	0.162457	0.0276729	0.00279894	0.000166074	5.69289e-06	1.10636e-07	1.19143e-09	6.9174e-12	0.73453	0.571514	0.268862	0.0761834	0.0129186	0.00129896	7.65089e-05	2.5994e-06	4.99848e-08	5.31637e-10	3.04241e-12	0.209017	0.162457	0.0761834	0.0214718	0.00361356	0.000359761	2.09297e-05	7.00519e-07	1.32329e-08	1.37836e-10	7.69871e-13	0.0356571	0.0276729	0.0129186	0.00361356	0.00060164	5.90635e-05	3.37645e-06	1.10636e-07	2.03782e-09	2.06067e-11	1.11199e-13	0.00361356	0.00279894	0.00129896	0.000359761	5.90635e-05	5.69289e-06	3.18072e-07	1.01368e-08	1.80647e-10	1.75727e-12	9.06446e-15	0.00279894	0.00361356	0.00279894	0.00129896	0.000359761	5.90635e-05	5.69289e-06	3.18072e-07	1.01368e-08	1.80647e-10	1.75727e-12	0.0276729	0.0356571	0.0276729	0.0129186	0.00361356	0.00060164	5.90635e-05	3.37645e-06	1.10636e-07	2.03782e-09	2.06067e-11	0.162457	0.209017	0.162457	0.0761834	0.0214718	0.00361356	0.000359761	2.09297e-05	7.00519e-07	1.32329e-08	1.37836e-10	0.571514	0.73453	0.571514	0.268862	0.0761834	0.0129186	0.00129896	7.65089e-05	2.5994e-06	4.99848e-08	5.31637e-10	1.21256	1.55744	1.21256	0.571514	0.162457	0.0276729	0.00279894	0.000166074	5.69289e-06	1.10636e-07	1.19143e-09	1.55744	2	1.55744	0.73453	0.209017	0.0356571	0.00361356	0.000214933	7.38955e-06	1.44115e-07	1.55837e-09	1.21256	1.55744	1.21256	0.571514	0.162457	0.0276729	0.00279894	0.000166074	5.69289e-06	1.10636e-07	1.19143e-09	0.571514	0.73453	0.571514	0.268862	0.0761834	0.0129186	0.00129896	7.65089e-05	2.5994e-06	4.99848e-08	5.31637e-10	0.162457	0.209017	0.162457	0.0761834	0.0214718	0.00361356	0.000359761	2.09297e-05	7.00519e-07	1.32329e-08	1.37836e-10	0.0276729	0.0356571	0.0276729	0.0129186	0.00361356	0.00060164	5.90635e-05	3.37645e-06	1.10636e-07	2.03782e-09	2.06067e-11	0.00279894	0.00361356	0.00279894	0.00129896	0.000359761	5.90635e-05	5.69289e-06	3.18072e-07	1.01368e-08	1.80647e-10	1.75727e-12	0.00129896	0.00279894	0.00361356	0.00279894	0.00129896	0.000359761	5.90635e-05	5.69289e-06	3.18072e-07	1.01368e-08	1.80647e-10	0.0129186	0.0276729	0.0356571	0.0276729	0.0129186	0.00361356	0.00060164	5.90635e-05	3.37645e-06	1.10636e-07	2.03782e-09	0.0761834	0.162457	0.209017	0.162457	0.0761834	0.0214718	0.00361356	0.000359761	2.09297e-05	7.00519e-07	1.32329e-08	0.268862	0.571514	0.73453	0.571514	0.268862	0.0761834	0.0129186	0.00129896	7.65089e-05	2.5994e-06	4.99848e-08	0.571514	1.21256	1.55744	1.21256	0.571514	0.162457	0.0276729	0.00279894	0.000166074	5.69289e-06	1.10636e-07	0.73453	1.55744	2	1.55744	0.73453	0.209017	0.0356571	0.00361356	0.000214933	7.38955e-06	1.44115e-07	0.571514	1.21256	1.55744	1.21256	0.571514	0.162457	0.0276729	0.00279894	0.000166074	5.69289e-06	1.10636e-07	0.268862	0.571514	0.73453	0.571514	0.268862	0.0761834	0.0129186	0.00129896	7.65089e-05	2.5994e-06	4.99848e-08	0.0761834	0.162457	0.209017	0.162457	0.0761834	0.0214718	0.00361356	0.000359761	2.09297e-05	7.00519e-07	1.32329e-08	0.0129186	0.0276729	0.0356571	0.0276729	0.0129186	0.00361356	0.00060164	5.90635e-05	3.37645e-06	1.10636e-07	2.03782e-09	0.00129896	0.00279894	0.00361356	0.00279894	0.00129896	0.000359761	5.90635e-05	5.69289e-06	3.18072e-07	1.01368e-08	1.80647e-10	0.000359761	0.00129896	0.00279894	0.00361356	0.00279894	0.00129896	0.000359761	5.90635e-05	5.69289e-06	3.18072e-07	1.01368e-08	0.00361356	0.0129186	0.0276729	0.0356571	0.0276729	0.0129186	0.00361356	0.00060164	5.90635e-05	3.37645e-06	1.10636e-07	0.0214718	0.0761834	0.162457	0.209017	0.162457	0.0761834	0.0214718	0.00361356	0.000359761	2.09297e-05	7.00519e-07	0.0761834	0.268862	0.571514	0.73453	0.571514	0.268862	0.0761834	0.0129186	0.00129896	7.65089e-05	2.5994e-06	0.162457	0.571514	1.21256	1.55744	1.21256	0.571514	0.162457	0.0276729	0.00279894	0.000166074	5.69289e-06	0.209017	0.73453	1.55744	2	1.55744	0.73453	0.209017	0.0356571	0.00361356	0.000214933	7.38955e-06	0.162457	0.571514	1.21256	1.55744	1.21256	0.571514	0.162457	0.0276729	0.00279894	0.000166074	5.69289e-06	0.0761834	0.268862	0.571514	0.73453	0.571514	0.268862	0.0761834	0.0129186	0.00129896	7.65089e-05	2.5994e-06	0.0214718	0.0761834	0.162457	0.209017	0.162457	0.0761834	0.0214718	0.00361356	0.000359761	2.09297e-05	7.00519e-07	0.00361356	0.0129186	0.0276729	0.0356571	0.0276729	0.0129186	0.00361356	0.00060164	5.90635e-05	3.37645e-06	1.10636e-07	0.000359761	0.00129896	0.00279894	0.00361356	0.00279894	0.00129896	0.000359761	5.90635e-05	5.69289e-06	3.18072e-07	1.01368e-08	5.90635e-05	0.000359761	0.00129896	0.00279894	0.00361356	0.00279894	0.00129896	0.000359761	5.90635e-05	5.69289e-06	3.18072e-07	0.00060164	0.00361356	0.0129186	0.0276729	0.0356571	0.0276729	0.0129186	0.00361356	0.00060164	5.90635e-05	3.37645e-06	0.00361356	0.0214718	0.0761834	0.162457	0.209017	0.162457	0.0761834	0.0214718	0.00361356	0.000359761	2.09297e-05	0.0129186	0.0761834	0.268862	0.571514	0.73453	0.571514	0.268862	0.0761834	0.0129186	0.00129896	7.65089e-05	0.0276729	0.162457	0.571514	1.21256	1.55744	1.21256	0.571514	0.162457	0.0276729	0.00279894	0.000166074	0.0356571	0.209017	0.73453	1.55744	2	1.55744	0.73453	0.209017	0.0356571	0.00361356	0.000214933	0.0276729	0.162457	0.571514	1.21256	1.55744	1.21256	0.571514	0.162457	0.0276729	0.00279894	0.000166074	0.0129186	0.0761834	0.268862	0.571514	0.73453	0.571514	0.268862	0.0761834	0.0129186	0.00129896	7.65089e-05	0.00361356	0.0214718	0.0761834	0.162457	0.209017	0.162457	0.0761834	0.0214718	0.00361356	0.000359761	2.09297e-05	0.00060164	0.00361356	0.0129186	0.0276729	0.0356571	0.0276729	0.0129186	0.00361356	0.00060164	5.90635e-05	3.37645e-06	5.90635e-05	0.000359761	0.00129896	0.00279894	0.00361356	0.00279894	0.00129896	0.000359761	5.90635e-05	5.69289e-06	3.18072e-07	5.69289e-06	5.90635e-05	0.000359761	0.00129896	0.00279894	0.00361356	0.00279894	0.00129896	0.000359761	5.90635e-05	5.69289e-06	5.90635e-05	0.00060164	0.00361356	0.0129186	0.0276729	0.0356571	0.0276729	0.0129186	0.00361356	0.00060164	5.90635e-05	0.000359761	0.00361356	0.0214718	0.0761834	0.162457	0.209017	0.162457	0.0761834	0.0214718	0.00361356	0.000359761	0.00129896	0.0129186	0.0761834	0.268862	0.571514	0.73453	0.571514	0.268862	0.0761834	0.0129186	0.00129896	0.00279894	0.0276729	0.162457	0.571514	1.21256	1.55744	1.21256	0.571514	0.162457	0.0276729	0.00279894	0.00361356	0.0356571	0.209017	0.73453	1.55744	2	1.55744	0.73453	0.209017	0.0356571	0.00361356	0.00279894	0.0276729	0.162457	0.571514	1.21256	1.55744	1.21256	0.571514	0.162457	0.0276729	0.00279894	0.00129896	0.0129186	0.0761834	0.268862	0.571514	0.73453	0.571514	0.268862	0.0761834	0.0129186	0.00129896	0.000359761	0.00361356	0.0214718	0.0761834	0.162457	0.209017	0.162457	0.0761834	0.0214718	0.00361356	0.000359761	5.90635e-05	0.00060164	0.00361356	0.0129186	0.0276729	0.0356571	0.0276729	0.0129186	0.00361356	0.00060164	5.90635e-05	5.69289e-06	5.90635e-05	0.000359761	0.00129896	0.00279894	0.00361356	0.00279894	0.00129896	0.000359761	5.90635e-05	5.69289e-06	3.18072e-07	5.69289e-06	5.90635e-05	0.000359761	0.00129896	0.00279894	0.00361356	0.00279894	0.00129896	0.000359761	5.90635e-05	3.37645e-06	5.90635e-05	0.00060164	0.00361356	0.0129186	0.0276729	0.0356571	0.0276729	0.0129186	0.00361356	0.00060164	2.09297e-05	0.000359761	0.00361356	0.0214718	0.0761834	0.162457	0.209017	0.162457	0.0761834	0.0214718	0.00361356	7.65089e-05	0.00129896	0.0129186	0.0761834	0.268862	0.571514	0.73453	0.571514	0.268862	0.0761834	0.0129186	0.000166074	0.00279894	0.0276729	0.162457	0.571514	1.21256	1.55744	1.21256	0.571514	0.162457	0.0276729	0.000214933	0.00361356	0.0356571	0.209017	0.73453	1.55744	2	1.55744	0.73453	0.209017	0.0356571	0.000166074	0.00279894	0.0276729	0.162457	0.571514	1.21256	1.55744	1.21256	0.571514	0.162457	0.0276729	7.65089e-05	0.00129896	0.0129186	0.0761834	0.268862	0.571514	0.73453	0.571514	0.268862	0.0761834	0.0129186	2.09297e-05	0.000359761	0.00361356	0.0214718	0.0761834	0.162457	0.209017	0.162457	0.0761834	0.0214718	0.00361356	3.37645e-06	5.90635e-05	0.00060164	0.00361356	0.0129186	0.0276729	0.0356571	0.0276729	0.0129186	0.00361356	0.00060164	3.18072e-07	5.69289e-06	5.90635e-05	0.000359761	0.00129896	0.00279894	0.00361356	0.00279894	0.00129896	0.000359761	5.90635e-05	1.01368e-08	3.18072e-07	5.69289e-06	5.90635e-05	0.000359761	0.00129896	0.00279894	0.00361356	0.00279894	0.00129896	0.000359761	1.10636e-07	3.37645e-06	5.90635e-05	0.00060164	0.00361356	0.0129186	0.0276729	0.0356571	0.0276729	0.0129186	0.00361356	7.00519e-07	2.09297e-05	0.000359761	0.00361356	0.0214718	0.0761834	0.162457	0.209017	0.162457	0.0761834	0.0214718	2.5994e-06	7.65089e-05	0.00129896	0.0129186	0.0761834	0.268862	0.571514	0.73453	0.571514	0.268862	0.0761834	5.69289e-06	0.000166074	0.00279894	0.0276729	0.162457	0.571514	1.21256	1.55744	1.21256	0.571514	0.162457	7.38955e-06	0.000214933	0.00361356	0.0356571	0.209017	0.73453	1.55744	2	1.55744	0.73453	0.209017	5.69289e-06	0.000166074	0.00279894	0.0276729	0.162457	0.571514	1.21256	1.55744	1.21256	0.571514	0.162457	2.5994e-06	7.65089e-05	0.00129896	0.0129186	0.0761834	0.268862	0.571514	0.73453	0.571514	0.268862	0.0761834	7.00519e-07	2.09297e-05	0.000359761	0.00361356	0.0214718	0.0761834	0.162457	0.209017	0.162457	0.0761834	0.0214718	1.10636e-07	3.37645e-06	5.90635e-05	0.00060164	0.00361356	0.0129186	0.0276729	0.0356571	0.0276729	0.0129186	0.00361356	1.01368e-08	3.18072e-07	5.69289e-06	5.90635e-05	0.000359761	0.00129896	0.00279894	0.00361356	0.00279894	0.00129896	0.000359761	1.80647e-10	1.01368e-08	3.18072e-07	5.69289e-06	5.90635e-05	0.000359761	0.00129896	0.00279894	0.00361356	0.00279894	0.00129896	2.03782e-09	1.10636e-07	3.37645e-06	5.90635e-05	0.00060164	0.00361356	0.0129186	0.0276729	0.0356571	0.0276729	0.0129186	1.32329e-08	7.00519e-07	2.09297e-05	0.000359761	0.00361356	0.0214718	0.0761834	0.162457	0.209017	0.162457	0.0761834	4.99848e-08	2.5994e-06	7.65089e-05	0.00129896	0.0129186	0.0761834	0.268862	0.571514	0.73453	0.571514	0.268862	1.10636e-07	5.69289e-06	0.000166074	0.00279894	0.0276729	0.162457	0.571514	1.21256	1.55744	1.21256	0.571514	1.44115e-07	7.38955e-06	0.000214933	0.00361356	0.0356571	0.209017	0.73453	1.55744	2	1.55744	0.73453	1.10636e-07	5.69289e-06	0.000166074	0.00279894	0.0276729	0.162457	0.571514	1.21256	1.55744	1.21256	0.571514	4.99848e-08	2.5994e-06	7.65089e-05	0.00129896	0.0129186	0.0761834	0.268862	0.571514	0.73453	0.571514	0.268862	1.32329e-08	7.00519e-07	2.09297e-05	0.000359761	0.00361356	0.0214718	0.0761834	0.162457	0.209017	0.162457	0.0761834	2.03782e-09	1.10636e-07	3.37645e-06	5.90635e-05	0.00060164	0.00361356	0.0129186	0.0276729	0.0356571	0.0276729	0.0129186	1.80647e-10	1.01368e-08	3.18072e-07	5.69289e-06	5.90635e-05	0.000359761	0.00129896	0.00279894	0.00361356	0.00279894	0.00129896	1.75727e-12	1.80647e-10	1.01368e-08	3.18072e-07	5.69289e-06	5.90635e-05	0.000359761	0.00129896	0.00279894	0.00361356	0.00279894	2.06067e-11	2.03782e-09	1.10636e-07	3.37645e-06	5.90635e-05	0.00060164	0.00361356	0.0129186	0.0276729	0.0356571	0.0276729	1.37836e-10	1.32329e-08	7.00519e-07	2.09297e-05	0.000359761	0.00361356	0.0214718	0.0761834	0.162457	0.209017	0.162457	5.31637e-10	4.99848e-08	2.5994e-06	7.65089e-05	0.00129896	0.0129186	0.0761834	0.268862	0.571514	0.73453	0.571514	1.19143e-09	1.10636e-07	5.69289e-06	0.000166074	0.00279894	0.0276729	0.162457	0.571514	1.21256	1.55744	1.21256	1.55837e-09	1.44115e-07	7.38955e-06	0.000214933	0.00361356	0.0356571	0.209017	0.73453	1.55744	2	1.55744	1.19143e-09	1.10636e-07	5.69289e-06	0.000166074	0.00279894	0.0276729	0.162457	0.571514	1.21256	1.55744	1.21256	5.31637e-10	4.99848e-08	2.5994e-06	7.65089e-05	0.00129896	0.0129186	0.0761834	0.268862	0.571514	0.73453	0.571514	1.37836e-10	1.32329e-08	7.00519e-07	2.09297e-05	0.000359761	0.00361356	0.0214718	0.0761834	0.162457	0.209017	0.162457	2.06067e-11	2.03782e-09	1.10636e-07	3.37645e-06	5.90635e-05	0.00060164	0.00361356	0.0129186	0.0276729	0.0356571	0.0276729	1.75727e-12	1.80647e-10	1.01368e-08	3.18072e-07	5.69289e-06	5.90635e-05	0.000359761	0.00129896	0.00279894	0.00361356	0.00279894	9.06446e-15	1.75727e-12	1.80647e-10	1.01368e-08	3.18072e-07	5.69289e-06	5.90635e-05	0.000359761	0.00129896	0.00279894	0.00361356	1.11199e-13	2.06067e-11	2.03782e-09	1.10636e-07	3.37645e-06	5.90635e-05	0.00060164	0.00361356	0.0129186	0.0276729	0.0356571	7.69871e-13	1.37836e-10	1.32329e-08	7.00519e-07	2.09297e-05	0.000359761	0.00361356	0.0214718	0.0761834	0.162457	0.209017	3.04241e-12	5.31637e-10	4.99848e-08	2.5994e-06	7.65089e-05	0.00129896	0.0129186	0.0761834	0.268862	0.571514	0.73453	6.9174e-12	1.19143e-09	1.10636e-07	5.69289e-06	0.000166074	0.00279894	0.0276729	0.162457	0.571514	1.21256	1.55744	9.09132e-12	1.55837e-09	1.44115e-07	7.38955e-06	0.000214933	0.00361356	0.0356571	0.209017	0.73453	1.55744	2	6.9174e-12	1.19143e-09	1.10636e-07	5.69289e-06	0.000166074	0.00279894	0.0276729	0.162457	0.571514	1.21256	1.55744	3.04241e-12	5.31637e-10	4.99848e-08	2.5994e-06	7.65089e-05	0.00129896	0.0129186	0.0761834	0.268862	0.571514	0.73453	7.69871e-13	1.37836e-10	1.32329e-08	7.00519e-07	2.09297e-05	0.000359761	0.00361356	0.0214718	0.0761834	0.162457	0.209017	1.11199e-13	2.06067e-11	2.03782e-09	1.10636e-07	3.37645e-06	5.90635e-05	0.00060164	0.00361356	0.0129186	0.0276729	0.0356571	9.06446e-15	1.75727e-12	1.80647e-10	1.01368e-08	3.18072e-07	5.69289e-06	5.90635e-05	0.000359761	0.00129896	0.00279894	0.00361356	0.000214933	0.000166074	7.65089e-05	2.09297e-05	3.37645e-06	3.18072e-07	1.72703e-08	5.31637e-10	9.09132e-12	8.4255e-14	4.10777e-16	0.00361356	0.00279894	0.00129896	0.000359761	5.90635e-05	5.69289e-06	3.18072e-07	1.01368e-08	1.80647e-10	1.75727e-12	9.06446e-15	0.0356571	0.0276729	0.0129186	0.00361356	0.00060164	5.90635e-05	3.37645e-06	1.10636e-07	2.03782e-09	2.06067e-11	1.11199e-13	0.209017	0.162457	0.0761834	0.0214718	0.00361356	0.000359761	2.09297e-05	7.00519e-07	1.32329e-08	1.37836e-10	7.69871e-13	0.73453	0.571514	0.268862	0.0761834	0.0129186	0.00129896	7.65089e-05	2.5994e-06	4.99848e-08	5.31637e-10	3.04241e-12	1.55744	1.21256	0.571514	0.162457	0.0276729	0.00279894	0.000166074	5.69289e-06	1.10636e-07	1.19143e-09	6.9174e-12	2	1.55744	0.73453	0.209017	0.0356571	0.00361356	0.000214933	7.38955e-06	1.44115e-07	1.55837e-09	9.09132e-12	1.55744	1.21256	0.571514	0.162457	0.0276729	0.00279894	0.000166074	5.69289e-06	1.10636e-07	1.19143e-09	6.9174e-12	0.73453	0.571514	0.268862	0.0761834	0.0129186	0.00129896	7.65089e-05	2.5994e-06	4.99848e-08	5.31637e-10	3.04241e-12	0.209017	0.162457	0.0761834	0.0214718	0.00361356	0.000359761	2.09297e-05	7.00519e-07	1.32329e-08	1.37836e-10	7.69871e-13	0.0356571	0.0276729	0.0129186	0.00361356	0.00060164	5.90635e-05	3.37645e-06	1.10636e-07	2.03782e-09	2.06067e-11	1.11199e-13	0.000166074	0.000214933	0.000166074	7.65089e-05	2.09297e-05	3.37645e-06	3.18072e-07	1.72703e-08	5.31637e-10	9.09132e-12	8.4255e-14	0.00279894	0.00361356	0.00279894	0.00129896	0.000359761	5.90635e-05	5.69289e-06	3.18072e-07	1.01368e-08	1.80647e-10	1.75727e-12	0.0276729	0.0356571	0.0276729	0.0129186	0.00361356	0.00060164	5.90635e-05	3.37645e-06	1.10636e-07	2.03782e-09	2.06067e-11	0.162457	0.209017	0.162457	0.0761834	0.0214718	0.00361356	0.000359761	2.09297e-05	7.00519e-07	1.32329e-08	1.37836e-10	0.571514	0.73453	0.571514	0.268862	0.0761834	0.0129186	0.00129896	7.65089e-05	2.5994e-06	4.99848e-08	5.31637e-10	1.21256	1.55744	1.21256	0.571514	0.162457	0.0276729	0.00279894	0.000166074	5.69289e-06	1.10636e-07	1.19143e-09	1.55744	2	1.55744	0.73453	0.209017	0.0356571	0.00361356	0.000214933	7.38955e-06	1.44115e-07	1.55837e-09	1.21256	1.55744	1.21256	0.571514	0.162457	0.0276729	0.00279894	0.000166074	5.69289e-06	1.10636e-07	1.19143e-09	0.571514	0.73453	0.571514	0.268862	0.0761834	0.0129186	0.00129896	7.65089e-05	2.5994e-06	4.99848e-08	5.31637e-10	0.162457	0.209017	0.162457	0.0761834	0.0214718	0.00361356	0.000359761	2.09297e-05	7.00519e-07	1.32329e-08	1.37836e-10	0.0276729	0.0356571	0.0276729	0.0129186	0.00361356	0.00060164	5.90635e-05	3.37645e-06	1.10636e-07	2.03782e-09	2.06067e-11	7.65089e-05	0.000166074	0.000214933	0.000166074	7.65089e-05	2.09297e-05	3.37645e-06	3.18072e-07	1.72703e-08	5.31637e-10	9.09132e-12	0.00129896	0.00279894	0.00361356	0.00279894	0.00129896	0.000359761	5.90635e-05	5.69289e-06	3.18072e-07	1.01368e-08	1.80647e-10	0.0129186	0.0276729	0.0356571	0.0276729	0.0129186	0.00361356	0.00060164	5.90635e-05	3.37645e-06	1.10636e-07	2.03782e-09	0.0761834	0.162457	0.209017	0.162457	0.0761834	0.0214718	0.00361356	0.000359761	2.09297e-05	7.00519e-07	1.32329e-08	0.268862	0.571514	0.73453	0.571514	0.268862	0.0761834	0.0129186	0.00129896	7.65089e-05	2.5994e-06	4.99848e-08	0.571514	1.21256	1.55744	1.21256	0.571514	0.162457	0.0276729	0.00279894	0.000166074	5.69289e-06	1.10636e-07	0.73453	1.55744	2	1.55744	0.73453	0.209017	0.0356571	0.00361356	0.000214933	7.38955e-06	1.44115e-07	0.571514	1.21256	1.55744	1.21256	0.571514	0.162457	0.0276729	0.00279894	0.000166074	5.69289e-06	1.10636e-07	0.268862	0.571514	0.73453	0.571514	0.268862	0.0761834	0.0129186	0.00129896	7.65089e-05	2.5994e-06	4.99848e-08	0.0761834	0.162457	0.209017	0.162457	0.0761834	0.0214718	0.00361356	0.000359761	2.09297e-05	7.00519e-07	1.32329e-08	0.0129186	0.0276729	0.0356571	0.0276729	0.0129186	0.00361356	0.00060164	5.90635e-05	3.37645e-06	1.10636e-07	2.03782e-09	2.09297e-05	7.65089e-05	0.000166074	0.000214933	0.000166074	7.65089e-05	2.09297e-05	3.37645e-06	3.18072e-07	1.72703e-08	5.31637e-10	0.000359761	0.00129896	0.00279894	0.00361356	0.00279894	0.00129896	0.000359761	5.90635e-05	5.69289e-06	3.18072e-07	1.01368e-08	0.00361356	0.0129186	0.0276729	0.0356571	0.0276729	0.0129186	0.00361356	0.00060164	5.90635e-05	3.37645e-06	1.10636e-07	0.0214718	0.0761834	0.162457	0.209017	0.162457	0.0761834	0.0214718	0.00361356	0.000359761	2.09297e-05	7.00519e-07	0.0761834	0.268862	0.571514	0.73453	0.571514	0.268862	0.0761834	0.0129186	0.00129896	7.65089e-05	2.5994e-06	0.162457	0.571514	1.21256	1.55744	1.21256	0.571514	0.162457	0.0276729	0.00279894	0.000166074	5.69289e-06	0.209017	0.73453	1.55744	2	1.55744	0.73453	0.209017	0.0356571	0.00361356	0.000214933	7.38955e-06	0.162457	0.571514	1.21256	1.55744	1.21256	0.571514	0.162457	0.0276729	0.00279894	0.000166074	5.69289e-06	0.0761834	0.268862	0.571514	0.73453	0.571514	0.268862	0.0761834	0.0129186	0.00129896	7.65089e-05	2.5994e-06	0.0214718	0.0761834	0.162457	0.209017	0.162457	0.0761834	0.0214718	0.00361356	0.000359761	2.09297e-05	7.00519e-07	0.00361356	0.0129186	0.0276729	0.0356571	0.0276729	0.0129186	0.00361356	0.00060164	5.90635e-05	3.37645e-06	1.10636e-07	3.37645e-06	2.09297e-05	7.65089e-05	0.000166074	0.000214933	0.000166074	7.65089e-05	2.09297e-05	3.37645e-06	3.18072e-07	1.72703e-08	5.90635e-05	0.000359761	0.00129896	0.00279894	0.00361356	0.00279894	0.00129896	0.000359761	5.90635e-05	5.69289e-06	3.18072e-07	0.00060164	0.00361356	0.0129186	0.0276729	0.0356571	0.0276729	0.0129186	0.00361356	0.00060164	5.90635e-05	3.37645e-06	0.00361356	0.0214718	0.0761834	0.162457	0.209017	0.162457	0.0761834	0.0214718	0.00361356	0.000359761	2.09297e-05	0.0129186	0.0761834	0.268862	0.571514	0.73453	0.571514	0.268862	0.0761834	0.0129186	0.00129896	7.65089e-05	0.0276729	0.162457	0.571514	1.21256	1.55744	1.21256	0.571514	0.162457	0.0276729	0.00279894	0.000166074	0.0356571	0.209017	0.73453	1.55744	2	1.55744	0.73453	0.209017	0.0356571	0.00361356	0.000214933	0.0276729	0.162457	0.571514	1.21256	1.55744	1.21256	0.571514	0.162457	0.0276729	0.00279894	0.000166074	0.0129186	0.0761834	0.268862	0.571514	0.73453	0.571514	0.268862	0.0761834	0.0129186	0.00129896	7.65089e-05	0.00361356	0.0214718	0.0761834	0.162457	0.209017	0.162457	0.0761834	0.0214718	0.00361356	0.000359761	2.09297e-05	0.00060164	0.00361356	0.0129186	0.0276729	0.0356571	0.0276729	0.0129186	0.00361356	0.00060164	5.90635e-05	3.37645e-06	3.18072e-07	3.37645e-06	2.09297e-05	7.65089e-05	0.000166074	0.000214933	0.000166074	7.65089e-05	2.09297e-05	3.37645e-06	3.18072e-07	5.69289e-06	5.90635e-05	0.000359761	0.00129896	0.00279894	0.00361356	0.00279894	0.00129896	0.000359761	5.90635e-05	5.69289e-06	5.90635e-05	0.00060164	0.00361356	0.0129186	0.0276729	0.0356571	0.0276729	0.0129186	0.00361356	0.00060164	5.90635e-05	0.000359761	0.00361356	0.0214718	0.0761834	0.162457	0.209017	0.162457	0.0761834	0.0214718	0.00361356	0.000359761	0.00129896	0.0129186	0.0761834	0.268862	0.571514	0.73453	0.571514	0.268862	0.0761834	0.0129186	0.00129896	0.00279894	0.0276729	0.162457	0.571514	1.21256	1.55744	1.21256	0.571514	0.162457	0.0276729	0.00279894	0.00361356	0.0356571	0.209017	0.73453	1.55744	2	1.55744	0.73453	0.209017	0.0356571	0.00361356	0.00279894	0.0276729	0.162457	0.571514	1.21256	1.55744	1.21256	0.571514	0.162457	0.0276729	0.00279894	0.00129896	0.0129186	0.0761834	0.268862	0.571514	0.73453	0.571514	0.268862	0.0761834	0.0129186	0.00129896	0.000359761	0.00361356	0.0214718	0.0761834	0.162457	0.209017	0.162457	0.0761834	0.0214718	0.00361356	0.000359761	5.90635e-05	0.00060164	0.00361356	0.0129186	0.0276729	0.0356571	0.0276729	0.0129186	0.00361356	0.00060164	5.90635e-05	1.72703e-08	3.18072e-07	3.37645e-06	2.09297e-05	7.65089e-05	0.000166074	0.000214933	0.000166074	7.65089e-05	2.09297e-05	3.37645e-06	3.18072e-07	5.69289e-06	5.90635e-05	0.000359761	0.00129896	0.00279894	0.00361356	0.00279894	0.00129896	0.000359761	5.90635e-05	3.37645e-06	5.90635e-05	0.00060164	0.00361356	0.0129186	0.0276729	0.0356571	0.0276729	0.0129186	0.00361356	0.00060164	2.09297e-05	0.000359761	0.00361356	0.0214718	0.0761834	0.162457	0.209017	0.162457	0.0761834	0.0214718	0.00361356	7.65089e-05	0.00129896	0.0129186	0.0761834	0.268862	0.571514	0.73453	0.571514	0.268862	0.0761834	0.0129186	0.000166074	0.00279894	0.0276729	0.162457	0.571514	1.21256	1.55744	1.21256	0.571514	0.162457	0.0276729	0.000214933	0.00361356	0.0356571	0.209017	0.73453	1.55744	2	1.55744	0.73453	0.209017	0.0356571	0.000166074	0.00279894	0.0276729	0.162457	0.571514	1.21256	1.55744	1.21256	0.571514	0.162457	0.0276729	7.65089e-05	0.00129896	0.0129186	0.0761834	0.268862	0.571514	0.73453	0.571514	0.268862	0.0761834	0.0129186	2.09297e-05	0.000359761	0.00361356	0.0214718	0.0761834	0.162457	0.209017	0.162457	0.0761834	0.0214718	0.00361356	3.37645e-06	5.90635e-05	0.00060164	0.00361356	0.0129186	0.0276729	0.0356571	0.0276729	0.0129186	0.00361356	0.00060164	5.31637e-10	1.72703e-08	3.18072e-07	3.37645e-06	2.09297e-05	7.65089e-05	0.000166074	0.000214933	0.000166074	7.65089e-05	2.09297e-05	1.01368e-08	3.18072e-07	5.69289e-06	5.90635e-05	0.000359761	0.00129896	0.00279894	0.00361356	0.00279894	0.00129896	0.000359761	1.10636e-07	3.37645e-06	5.90635e-05	0.00060164	0.00361356	0.0129186	0.0276729	0.0356571	0.0276729	0.0129186	0.00361356	7.00519e-07	2.09297e-05	0.000359761	0.00361356	0.0214718	0.0761834	0.162457	0.209017	0.162457	0.0761834	0.0214718	2.5994e-06	7.65089e-05	0.00129896	0.0129186	0.0761834	0.268862	0.571514	0.73453	0.571514	0.268862	0.0761834	5.69289e-06	0.000166074	0.00279894	0.0276729	0.162457	0.571514	1.21256	1.55744	1.21256	0.571514	0.162457	7.38955e-06	0.000214933	0.00361356	0.0356571	0.209017	0.73453	1.55744	2	1.55744	0.73453	0.209017	5.69289e-06	0.000166074	0.00279894	0.0276729	0.162457	0.571514	1.21256	1.55744	1.21256	0.571514	0.162457	2.5994e-06	7.65089e-05	0.00129896	0.0129186	0.0761834	0.268862	0.571514	0.73453	0.571514	0.268862	0.0761834	7.00519e-07	2.09297e-05	0.000359761	0.00361356	0.0214718	0.0761834	0.162457	0.209017	0.162457	0.0761834	0.0214718	1.10636e-07	3.37645e-06	5.90635e-05	0.00060164	0.00361356	0.0129186	0.0276729	0.0356571	0.0276729	0.0129186	0.00361356	9.09132e-12	5.31637e-10	1.72703e-08	3.18072e-07	3.37645e-06	2.09297e-05	7.65089e-05	0.000166074	0.000214933	0.000166074	7.65089e-05	1.80647e-10	1.01368e-08	3.18072e-07	5.69289e-06	5.90635e-05	0.000359761	0.00129896	0.00279894	0.00361356	0.00279894	0.00129896	2.03782e-09	1.10636e-07	3.37645e-06	5.90635e-05	0.00060164	0.00361356	0.0129186	0.0276729	0.0356571	0.0276729	0.0129186	1.32329e-08	7.00519e-07	2.09297e-05	0.000359761	0.00361356	0.0214718	0.0761834	0.162457	0.209017	0.162457	0.0761834	4.99848e-08	2.5994e-06	7.65089e-05	0.00129896	0.0129186	0.0761834	0.268862	0.571514	0.73453	0.571514	0.268862	1.10636e-07	5.69289e-06	0.000166074	0.00279894	0.0276729	0.162457	0.571514	1.21256	1.55744	1.21256	0.571514	1.44115e-07	7.38955e-06	0.000214933	0.00361356	0.0356571	0.209017	0.73453	1.55744	2	1.55744	0.73453	1.10636e-07	5.69289e-06	0.000166074	0.00279894	0.0276729	0.162457	0.571514	1.21256	1.55744	1.21256	0.571514	4.99848e-08	2.5994e-06	7.65089e-05	0.00129896	0.0129186	0.0761834	0.268862	0.571514	0.73453	0.571514	0.268862	1.32329e-08	7.00519e-07	2.09297e-05	0.000359761	0.00361356	0.0214718	0.0761834	0.162457	0.209017	0.162457	0.0761834	2.03782e-09	1.10636e-07	3.37645e-06	5.90635e-05	0.00060164	0.00361356	0.0129186	0.0276729	0.0356571	0.0276729	0.0129186	8.4255e-14	9.09132e-12	5.31637e-10	1.72703e-08	3.18072e-07	3.37645e-06	2.09297e-05	7.65089e-05	0.000166074	0.000214933	0.000166074	1.75727e-12	1.80647e-10	1.01368e-08	3.18072e-07	5.69289e-06	5.90635e-05	0.000359761	0.00129896	0.00279894	0.00361356	0.00279894	2.06067e-11	2.03782e-09	1.10636e-07	3.37645e-06	5.90635e-05	0.00060164	0.00361356	0.0129186	0.0276729	0.0356571	0.0276729	1.37836e-10	1.32329e-08	7.00519e-07	2.09297e-05	0.000359761	0.00361356	0.0214718	0.0761834	0.162457	0.209017	0.162457	5.31637e-10	4.99848e-08	2.5994e-06	7.65089e-05	0.00129896	0.0129186	0.0761834	0.268862	0.571514	0.73453	0.571514	1.19143e-09	1.10636e-07	5.69289e-06	0.000166074	0.00279894	0.0276729	0.162457	0.571514	1.21256	1.55744	1.21256	1.55837e-09	1.44115e-07	7.38955e-06	0.000214933	0.00361356	0.0356571	0.209017	0.73453	1.55744	2	1.55744	1.19143e-09	1.10636e-07	5.69289e-06	0.000166074	0.00279894	0.0276729	0.162457	0.571514	1.21256	1.55744	1.21256	5.31637e-10	4.99848e-08	2.5994e-06	7.65089e-05	0.00129896	0.0129186	0.0761834	0.268862	0.571514	0.73453	0.571514	1.37836e-10	1.32329e-08	7.00519e-07	2.09297e-05	0.000359761	0.00361356	0.0214718	0.0761834	0.162457	0.209017	0.162457	2.06067e-11	2.03782e-09	1.10636e-07	3.37645e-06	5.90635e-05	0.00060164	0.00361356	0.0129186	0.0276729	0.0356571	0.0276729	4.10777e-16	8.4255e-14	9.09132e-12	5.31637e-10	1.72703e-08	3.18072e-07	3.37645e-06	2.09297e-05	7.65089e-05	0.000166074	0.000214933	9.06446e-15	1.75727e-12	1.80647e-10	1.01368e-08	3.18072e-07	5.69289e-06	5.90635e-05	0.000359761	0.00129896	0.00279894	0.00361356	1.11199e-13	2.06067e-11	2.03782e-09	1.10636e-07	3.37645e-06	5.90635e-05	0.00060164	0.00361356	0.0129186	0.0276729	0.0356571	7.69871e-13	1.37836e-10	1.32329e-08	7.00519e-07	2.09297e-05	0.000359761	0.00361356	0.0214718	0.0761834	0.162457	0.209017	3.04241e-12	5.31637e-10	4.99848e-08	2.5994e-06	7.65089e-05	0.00129896	0.0129186	0.0761834	0.268862	0.571514	0.73453	6.9174e-12	1.19143e-09	1.10636e-07	5.69289e-06	0.000166074	0.00279894	0.0276729	0.162457	0.571514	1.21256	1.55744	9.09132e-12	1.55837e-09	1.44115e-07	7.38955e-06	0.000214933	0.00361356	0.0356571	0.209017	0.73453	1.55744	2	6.9174e-12	1.19143e-09	1.10636e-07	5.69289e-06	0.000166074	0.00279894	0.0276729	0.162457	0.571514	1.21256	1.55744	3.04241e-12	5.31637e-10	4.99848e-08	2.5994e-06	7.65089e-05	0.00129896	0.0129186	0.0761834	0.268862	0.571514	0.73453	7.69871e-13	1.37836e-10	1.32329e-08	7.00519e-07	2.09297e-05	0.000359761	0.00361356	0.0214718	0.0761834	0.162457	0.209017	1.11199e-13	2.06067e-11	2.03782e-09	1.10636e-07	3.37645e-06	5.90635e-05	0.00060164	0.00361356	0.0129186	0.0276729	0.0356571	7.38955e-06	5.69289e-06	2.5994e-06	7.00519e-07	1.10636e-07	1.01368e-08	5.31637e-10	1.56913e-11	2.55227e-13	2.23023e-15	1.01532e-17	0.000214933	0.000166074	7.65089e-05	2.09297e-05	3.37645e-06	3.18072e-07	1.72703e-08	5.31637e-10	9.09132e-12	8.4255e-14	4.10777e-16	0.00361356	0.00279894	0.00129896	0.000359761	5.90635e-05	5.69289e-06	3.18072e-07	1.01368e-08	1.80647e-10	1.75727e-12	9.06446e-15	0.0356571	0.0276729	0.0129186	0.00361356	0.00060164	5.90635e-05	3.37645e-06	1.10636e-07	2.03782e-09	2.06067e-11	1.11199e-13	0.209017	0.162457	0.0761834	0.0214718	0.00361356	0.000359761	2.09297e-05	7.00519e-07	1.32329e-08	1.37836e-10	7.69871e-13	0.73453	0.571514	0.268862	0.0761834	0.0129186	0.00129896	7.65089e-05	2.5994e-06	4.99848e-08	5.31637e-10	3.04241e-12	1.55744	1.21256	0.571514	0.162457	0.0276729	0.00279894	0.000166074	5.69289e-06	1.10636e-07	1.19143e-09	6.9174e-12	2	1.55744	0.73453	0.209017	0.0356571	0.00361356	0.000214933	7.38955e-06	1.44115e-07	1.55837e-09	9.09132e-12	1.55744	1.21256	0.571514	0.162457	0.0276729	0.00279894	0.000166074	5.69289e-06	1.10636e-07	1.19143e-09	6.9174e-12	0.73453	0.571514	0.268862	0.0761834	0.0129186	0.00129896	7.65089e-05	2.5994e-06	4.99848e-08	5.31637e-10	3.04241e-12	0.209017	0.162457	0.0761834	0.0214718	0.00361356	0.000359761	2.09297e-05	7.00519e-07	1.32329e-08	1.37836e-10	7.69871e-13	5.69289e-06	7.38955e-06	5.69289e-06	2.5994e-06	7.00519e-07	1.10636e-07	1.01368e-08	5.31637e-10	1.56913e-11	2.55227e-13	2.23023e-15	0.000166074	0.000214933	0.000166074	7.65089e-05	2.09297e-05	3.37645e-06	3.18072e-07	1.72703e-08	5.31637e-10	9.09132e-12	8.4255e-14	0.00279894	0.00361356	0.00279894	0.00129896	0.000359761	5.90635e-05	5.69289e-06	3.18072e-07	1.01368e-08	1.80647e-10	1.75727e-12	0.0276729	0.0356571	0.0276729	0.0129186	0.00361356	0.00060164	5.90635e-05	3.37645e-06	1.10636e-07	2.03782e-09	2.06067e-11	0.162457	0.209017	0.162457	0.0761834	0.0214718	0.00361356	0.000359761	2.09297e-05	7.00519e-07	1.32329e-08	1.37836e-10	0.571514	0.73453	0.571514	0.268862	0.0761834	0.0129186	0.00129896	7.65089e-05	2.5994e-06	4.99848e-08	5.31637e-10	1.21256	1.55744	1.21256	0.571514	0.162457	0.0276729	0.00279894	0.000166074	5.69289e-06	1.10636e-07	1.19143e-09	1.55744	2	1.55744	0.73453	0.209017	0.0356571	0.00361356	0.000214933	7.38955e-06	1.44115e-07	1.55837e-09	1.21256	1.55744	1.21256	0.571514	0.162457	0.0276729	0.00279894	0.000166074	5.69289e-06	1.10636e-07	1.19143e-09	0.571514	0.73453	0.571514	0.268862	0.0761834	0.0129186	0.00129896	7.65089e-05	2.5994e-06	4.99848e-08	5.31637e-10	0.162457	0.209017	0.162457	0.0761834	0.0214718	0.00361356	0.000359761	2.09297e-05	7.00519e-07	1.32329e-08	1.37836e-10	2.5994e-06	5.69289e-06	7.38955e-06	5.69289e-06	2.5994e-06	7.00519e-07	1.10636e-07	1.01368e-08	5.31637e-10	1.56913e-11	2.55227e-13	7.65089e-05	0.000166074	0.000214933	0.000166074	7.65089e-05	2.09297e-05	3.37645e-06	3.18072e-07	1.72703e-08	5.31637e-10	9.09132e-12	0.00129896	0.00279894	0.00361356	0.00279894	0.00129896	0.000359761	5.90635e-05	5.69289e-06	3.18072e-07	1.01368e-08	1.80647e-10	0.0129186	0.0276729	0.0356571	0.0276729	0.0129186	0.00361356	0.00060164	5.90635e-05	3.37645e-06	1.10636e-07	2.03782e-09	0.0761834	0.162457	0.209017	0.162457	0.0761834	0.0214718	0.00361356	0.000359761	2.09297e-05	7.00519e-07	1.32329e-08	0.268862	0.571514	0.73453	0.571514	0.268862	0.0761834	0.0129186	0.00129896	7.65089e-05	2.5994e-06	4.99848e-08	0.571514	1.21256	1.55744	1.21256	0.571514	0.162457	0.0276729	0.00279894	0.000166074	5.69289e-06	1.10636e-07	0.73453	1.55744	2	1.55744	0.73453	0.209017	0.0356571	0.00361356	0.000214933	7.38955e-06	1.44115e-07	0.571514	1.21256	1.55744	1.21256	0.571514	0.162457	0.0276729	0.00279894	0.000166074	5.69289e-06	1.10636e-07	0.268862	0.571514	0.73453	0.571514	0.268862	0.0761834	0.0129186	0.00129896	7.65089e-05	2.5994e-06	4.99848e-08	0.0761834	0.162457	0.209017	0.162457	0.0761834	0.0214718	0.00361356	0.000359761	2.09297e-05	7.00519e-07	1.32329e-08	7.00519e-07	2.5994e-06	5.69289e-06	7.38955e-06	5.69289e-06	2.5994e-06	7.00519e-07	1.10636e-07	1.01368e-08	5.31637e-10	1.56913e-11	2.09297e-05	7.65089e-05	0.000166074	0.000214933	0.000166074	7.65089e-05	2.09297e-05	3.37645e-06	3.18072e-07	1.72703e-08	5.31637e-10	0.000359761	0.00129896	0.00279894	0.00361356	0.00279894	0.00129896	0.000359761	5.90635e-05	5.69289e-06	3.18072e-07	1.01368e-08	0.00361356	0.0129186	0.0276729	0.0356571	0.0276729	0.0129186	0.00361356	0.00060164	5.90635e-05	3.37645e-06	1.10636e-07	0.0214718	0.0761834	0.162457	0.209017	0.162457	0.0761834	0.0214718	0.00361356	0.000359761	2.09297e-05	7.00519e-07	0.0761834	0.268862	0.571514	0.73453	0.571514	0.268862	0.0761834	0.0129186	0.00129896	7.65089e-05	2.5994e-06	0.162457	0.571514	1.21256	1.55744	1.21256	0.571514	0.162457	0.0276729	0.00279894	0.000166074	5.69289e-06	0.209017	0.73453	1.55744	2	1.55744	0.73453	0.209017	0.0356571	0.00361356	0.000214933	7.38955e-06	0.162457	0.571514	1.21256	1.55744	1.21256	0.571514	0.162457	0.0276729	0.00279894	0.000166074	5.69289e-06	0.0761834	0.268862	0.571514	0.73453	0.571514	0.268862	0.0761834	0.0129186	0.00129896	7.65089e-05	2.5994e-06	0.0214718	0.0761834	0.162457	0.209017	0.162457	0.0761834	0.0214718	0.00361356	0.000359761	2.09297e-05	7.00519e-07	1.10636e-07	7.00519e-07	2.5994e-06	5.69289e-06	7.38955e-06	5.69289e-06	2.5994e-06	7.00519e-07	1.10636e-07	1.01368e-08	5.31637e-10	3.37645e-06	2.09297e-05	7.65089e-05	0.000166074	0.000214933	0.000166074	7.65089e-05	2.09297e-05	3.37645e-06	3.18072e-07	1.72703e-08	5.90635e-05	0.000359761	0.00129896	0.00279894	0.00361356	0.00279894	0.00129896	0.000359761	5.90635e-05	5.69289e-06	3.18072e-07	0.00060164	0.00361356	0.0129186	0.0276729	0.0356571	0.0276729	0.0129186	0.00361356	0.00060164	5.90635e-05	3.37645e-06	0.00361356	0.0214718	0.0761834	0.162457	0.209017	0.162457	0.0761834	0.0214718	0.00361356	0.000359761	2.09297e-05	0.0129186	0.0761834	0.268862	0.571514	0.73453	0.571514	0.268862	0.0761834	0.0129186	0.00129896	7.65089e-05	0.0276729	0.162457	0.571514	1.21256	1.55744	1.21256	0.571514	0.162457	0.0276729	0.00279894	0.000166074	0.0356571	0.209017	0.73453	1.55744	2	1.55744	0.73453	0.209017	0.0356571	0.00361356	0.000214933	0.0276729	0.162457	0.571514	1.21256	1.55744	1.21256	0.571514	0.162457	0.0276729	0.00279894	0.000166074	0.0129186	0.0761834	0.268862	0.571514	0.73453	0.571514	0.268862	0.0761834	0.0129186	0.00129896	7.65089e-05	0.00361356	0.0214718	0.0761834	0.162457	0.209017	0.162457	0.0761834	0.0214718	0.00361356	0.000359761	2.09297e-05	1.01368e-08	1.10636e-07	7.00519e-07	2.5994e-06	5.69289e-06	7.38955e-06	5.69289e-06	2.5994e-06	7.00519e-07	1.10636e-07	1.01368e-08	3.18072e-07	3.37645e-06	2.09297e-05	7.65089e-05	0.000166074	0.000214933	0.000166074	7.65089e-05	2.09297e-05	3.37645e-06	3.18072e-07	5.69289e-06	5.90635e-05	0.000359761	0.00129896	0.00279894	0.00361356	0.00279894	0.00129896	0.000359761	5.90635e-05	5.69289e-06	5.90635e-05	0.00060164	0.00361356	0.0129186	0.0276729	0.0356571	0.0276729	0.0129186	0.00361356	0.00060164	5.90635e-05	0.000359761	0.00361356	0.0214718	0.0761834	0.162457	0.209017	0.162457	0.0761834	0.0214718	0.00361356	0.000359761	0.00129896	0.0129186	0.0761834	0.268862	0.571514	0.73453	0.571514	0.268862	0.0761834	0.0129186	0.00129896	0.00279894	0.0276729	0.162457	0.571514	1.21256	1.55744	1.21256	0.571514	0.162457	0.0276729	0.00279894	0.00361356	0.0356571	0.209017	0.73453	1.55744	2	1.55744	0.73453	0.209017	0.0356571	0.00361356	0.00279894	0.0276729	0.162457	0.571514	1.21256	1.55744	1.21256	0.571514	0.162457	0.0276729	0.00279894	0.00129896	0.0129186	0.0761834	0.268862	0.571514	0.73453	0.571514	0.268862	0.0761834	0.0129186	0.00129896	0.000359761	0.00361356	0.0214718	0.0761834	0.162457	0.209017	0.162457	0.0761834	0.0214718	0.00361356	0.000359761	5.31637e-10	1.01368e-08	1.10636e-07	7.00519e-07	2.5994e-06	5.69289e-06	7.38955e-06	5.69289e-06	2.5994e-06	7.00519e-07	1.10636e-07	1.72703e-08	3.18072e-07	3.37645e-06	2.09297e-05	7.65089e-05	0.000166074	0.000214933	0.000166074	7.65089e-05	2.09297e-05	3.37645e-06	3.18072e-07	5.69289e-06	5.90635e-05	0.000359761	0.00129896	0.00279894	0.00361356	0.00279894	0.00129896	0.000359761	5.90635e-05	3.37645e-06	5.90635e-05	0.00060164	0.00361356	0.0129186	0.0276729	0.0356571	0.0276729	0.0129186	0.00361356	0.00060164	2.09297e-05	0.000359761	0.00361356	0.0214718	0.0761834	0.162457	0.209017	0.162457	0.0761834	0.0214718	0.00361356	7.65089e-05	0.00129896	0.0129186	0.0761834	0.268862	0.571514	0.73453	0.571514	0.268862	0.0761834	0.0129186	0.000166074	0.00279894	0.0276729	0.162457	0.571514	1.21256	1.55744	1.21256	0.571514	0.162457	0.0276729	0.000214933	0.00361356	0.0356571	0.209017	0.73453	1.55744	2	1.55744	0.73453	0.209017	0.0356571	0.000166074	0.00279894	0.0276729	0.162457	0.571514	1.21256	1.55744	1.21256	0.571514	0.162457	0.0276729	7.65089e-05	0.00129896	0.0129186	0.0761834	0.268862	0.571514	0.73453	0.571514	0.268862	0.0761834	0.0129186	2.09297e-05	0.000359761	0.00361356	0.0214718	0.0761834	0.162457	0.209017	0.162457	0.0761834	0.0214718	0.00361356	1.56913e-11	5.31637e-10	1.01368e-08	1.10636e-07	7.00519e-07	2.5994e-06	5.69289e-06	7.38955e-06	5.69289e-06	2.5994e-06	7.00519e-07	5.31637e-10	1.72703e-08	3.18072e-07	3.37645e-06	2.09297e-05	7.65089e-05	0.000166074	0.000214933	0.000166074	7.65089e-05	2.09297e-05	1.01368e-08	3.18072e-07	5.69289e-06	5.90635e-05	0.000359761	0.00129896	0.00279894	0.00361356	0.00279894	0.00129896	0.000359761	1.10636e-07	3.37645e-06	5.90635e-05	0.00060164	0.00361356	0.0129186	0.0276729	0.0356571	0.0276729	0.0129186	0.00361356	7.00519e-07	2.09297e-05	0.000359761	0.00361356	0.0214718	0.0761834	0.162457	0.209017	0.162457	0.0761834	0.0214718	2.5994e-06	7.65089e-05	0.00129896	0.0129186	0.0761834	0.268862	0.571514	0.73453	0.571514	0.268862	0.0761834	5.69289e-06	0.000166074	0.00279894	0.0276729	0.162457	0.571514	1.21256	1.55744	1.21256	0.571514	0.162457	7.38955e-06	0.000214933	0.00361356	0.0356571	0.209017	0.73453	1.55744	2	1.55744	0.73453	0.209017	5.69289e-06	0.000166074	0.00279894	0.0276729	0.162457	0.571514	1.21256	1.55744	1.21256	0.571514	0.162457	2.5994e-06	7.65089e-05	0.00129896	0.0129186	0.0761834	0.268862	0.571514	0.73453	0.571514	0.268862	0.0761834	7.00519e-07	2.09297e-05	0.000359761	0.00361356	0.0214718	0.0761834	0.162457	0.209017	0.162457	0.0761834	0.0214718	2.55227e-13	1.56913e-11	5.31637e-10	1.01368e-08	1.10636e-07	7.00519e-07	2.5994e-06	5.69289e-06	7.38955e-06	5.69289e-06	2.5994e-06	9.09132e-12	5.31637e-10	1.72703e-08	3.18072e-07	3.37645e-06	2.09297e-05	7.65089e-05	0.000166074	0.000214933	0.000166074	7.65089e-05	1.80647e-10	1.01368e-08	3.18072e-07	5.69289e-06	5.90635e-05	0.000359761	0.00129896	0.00279894	0.00361356	0.00279894	0.00129896	2.03782e-09	1.10636e-07	3.37645e-06	5.90635e-05	0.00060164	0.00361356	0.0129186	0.0276729	0.0356571	0.0276729	0.0129186	1.32329e-08	7.00519e-07	2.09297e-05	0.000359761	0.00361356	0.0214718	0.0761834	0.162457	0.209017	0.162457	0.0761834	4.99848e-08	2.5994e-06	7.65089e-05	0.00129896	0.0129186	0.0761834	0.268862	0.571514	0.73453	0.571514	0.268862	1.10636e-07	5.69289e-06	0.000166074	0.00279894	0.0276729	0.162457	0.571514	1.21256	1.55744	1.21256	0.571514	1.44115e-07	7.38955e-06	0.000214933	0.00361356	0.0356571	0.209017	0.73453	1.55744	2	1.55744	0.73453	1.10636e-07	5.69289e-06	0.000166074	0.00279894	0.0276729	0.162457	0.571514	1.21256	1.55744	1.21256	0.571514	4.99848e-08	2.5994e-06	7.65089e-05	0.00129896	0.0129186	0.0761834	0.268862	0.571514	0.73453	0.571514	0.268862	1.32329e-08	7.00519e-07	2.09297e-05	0.000359761	0.00361356	0.0214718	0.0761834	0.162457	0.209017	0.162457	0.0761834	2.23023e-15	2.55227e-13	1.56913e-11	5.31637e-10	1.01368e-08	1.10636e-07	7.00519e-07	2.5994e-06	5.69289e-06	7.38955e-06	5.69289e-06	8.4255e-14	9.09132e-12	5.31637e-10	1.72703e-08	3.18072e-07	3.37645e-06	2.09297e-05	7.65089e-05	0.000166074	0.000214933	0.000166074	1.75727e-12	1.80647e-10	1.01368e-08	3.18072e-07	5.69289e-06	5.90635e-05	0.000359761	0.00129896	0.00279894	0.00361356	0.00279894	2.06067e-11	2.03782e-09	1.10636e-07	3.37645e-06	5.90635e-05	0.00060164	0.00361356	0.0129186	0.0276729	0.0356571	0.0276729	1.37836e-10	1.32329e-08	7.00519e-07	2.09297e-05	0.000359761	0.00361356	0.0214718	0.0761834	0.162457	0.209017	0.162457	5.31637e-10	4.99848e-08	2.5994e-06	7.65089e-05	0.00129896	0.0129186	0.0761834	0.268862	0.571514	0.73453	0.571514	1.19143e-09	1.10636e-07	5.69289e-06	0.000166074	0.00279894	0.0276729	0.162457	0.571514	1.21256	1.55744	1.21256	1.55837e-09	1.44115e-07	7.38955e-06	0.000214933	0.00361356	0.0356571	0.209017	0.73453	1.55744	2	1.55744	1.19143e-09	1.10636e-07	5.69289e-06	0.000166074	0.00279894	0.0276729	0.162457	0.571514	1.21256	1.55744	1.21256	5.31637e-10	4.99848e-08	2.5994e-06	7.65089e-05	0.00129896	0.0129186	0.0761834	0.268862	0.571514	0.73453	0.571514	1.37836e-10	1.32329e-08	7.00519e-07	2.09297e-05	0.000359761	0.00361356	0.0214718	0.0761834	0.162457	0.209017	0.162457	1.01532e-17	2.23023e-15	2.55227e-13	1.56913e-11	5.31637e-10	1.01368e-08	1.10636e-07	7.00519e-07	2.5994e-06	5.69289e-06	7.38955e-06	4.10777e-16	8.4255e-14	9.09132e-12	5.31637e-10	1.72703e-08	3.18072e-07	3.37645e-06	2.09297e-05	7.65089e-05	0.000166074	0.000214933	9.06446e-15	1.75727e-12	1.80647e-10	1.01368e-08	3.18072e-07	5.69289e-06	5.90635e-05	0.000359761	0.00129896	0.00279894	0.00361356	1.11199e-13	2.06067e-11	2.03782e-09	1.10636e-07	3.37645e-06	5.90635e-05	0.00060164	0.00361356	0.0129186	0.0276729	0.0356571	7.69871e-13	1.37836e-10	1.32329e-08	7.00519e-07	2.09297e-05	0.000359761	0.00361356	0.0214718	0.0761834	0.162457	0.209017	3.04241e-12	5.31637e-10	4.99848e-08	2.5994e-06	7.65089e-05	0.00129896	0.0129186	0.0761834	0.268862	0.571514	0.73453	6.9174e-12	1.19143e-09	1.10636e-07	5.69289e-06	0.000166074	0.00279894	0.0276729	0.162457	0.571514	1.21256	1.55744	9.09132e-12	1.55837e-09	1.44115e-07	7.38955e-06	0.000214933	0.00361356	0.0356571	0.209017	0.73453	1.55744	2	6.9174e-12	1.19143e-09	1.10636e-07	5.69289e-06	0.000166074	0.00279894	0.0276729	0.162457	0.571514	1.21256	1.55744	3.04241e-12	5.31637e-10	4.99848e-08	2.5994e-06	7.65089e-05	0.00129896	0.0129186	0.0761834	0.268862	0.571514	0.73453	7.69871e-13	1.37836e-10	1.32329e-08	7.00519e-07	2.09297e-05	0.000359761	0.00361356	0.0214718	0.0761834	0.162457	0.209017	1.44115e-07	1.10636e-07	4.99848e-08	1.32329e-08	2.03782e-09	1.80647e-10	9.09132e-12	2.55227e-13	3.91114e-15	3.1863e-17	1.33679e-19	7.38955e-06	5.69289e-06	2.5994e-06	7.00519e-07	1.10636e-07	1.01368e-08	5.31637e-10	1.56913e-11	2.55227e-13	2.23023e-15	1.01532e-17	0.000214933	0.000166074	7.65089e-05	2.09297e-05	3.37645e-06	3.18072e-07	1.72703e-08	5.31637e-10	9.09132e-12	8.4255e-14	4.10777e-16	0.00361356	0.00279894	0.00129896	0.000359761	5.90635e-05	5.69289e-06	3.18072e-07	1.01368e-08	1.80647e-10	1.75727e-12	9.06446e-15	0.0356571	0.0276729	0.0129186	0.00361356	0.00060164	5.90635e-05	3.37645e-06	1.10636e-07	2.03782e-09	2.06067e-11	1.11199e-13	0.209017	0.162457	0.0761834	0.0214718	0.00361356	0.000359761	2.09297e-05	7.00519e-07	1.32329e-08	1.37836e-10	7.69871e-13	0.73453	0.571514	0.268862	0.0761834	0.0129186	0.00129896	7.65089e-05	2.5994e-06	4.99848e-08	5.31637e-10	3.04241e-12	1.55744	1.21256	0.571514	0.162457	0.0276729	0.00279894	0.000166074	5.69289e-06	1.10636e-07	1.19143e-09	6.9174e-12	2	1.55744	0.73453	0.209017	0.0356571	0.00361356	0.000214933	7.38955e-06	1.44115e-07	1.55837e-09	9.09132e-12	1.55744	1.21256	0.571514	0.162457	0.0276729	0.00279894	0.000166074	5.69289e-06	1.10636e-07	1.19143e-09	6.9174e-12	0.73453	0.571514	0.268862	0.0761834	0.0129186	0.00129896	7.65089e-05	2.5994e-06	4.99848e-08	5.31637e-10	3.04241e-12	1.10636e-07	1.44115e-07	1.10636e-07	4.99848e-08	1.32329e-08	2.03782e-09	1.80647e-10	9.09132e-12	2.55227e-13	3.91114e-15	3.1863e-17	5.69289e-06	7.38955e-06	5.69289e-06	2.5994e-06	7.00519e-07	1.10636e-07	1.01368e-08	5.31637e-10	1.56913e-11	2.55227e-13	2.23023e-15	0.000166074	0.000214933	0.000166074	7.65089e-05	2.09297e-05	3.37645e-06	3.18072e-07	1.72703e-08	5.31637e-10	9.09132e-12	8.4255e-14	0.00279894	0.00361356	0.00279894	0.00129896	0.000359761	5.90635e-05	5.69289e-06	3.18072e-07	1.01368e-08	1.80647e-10	1.75727e-12	0.0276729	0.0356571	0.0276729	0.0129186	0.00361356	0.00060164	5.90635e-05	3.37645e-06	1.10636e-07	2.03782e-09	2.06067e-11	0.162457	0.209017	0.162457	0.0761834	0.0214718	0.00361356	0.000359761	2.09297e-05	7.00519e-07	1.32329e-08	1.37836e-10	0.571514	0.73453	0.571514	0.268862	0.0761834	0.0129186	0.00129896	7.65089e-05	2.5994e-06	4.99848e-08	5.31637e-10	1.21256	1.55744	1.21256	0.571514	0.162457	0.0276729	0.00279894	0.000166074	5.69289e-06	1.10636e-07	1.19143e-09	1.55744	2	1.55744	0.73453	0.209017	0.0356571	0.00361356	0.000214933	7.38955e-06	1.44115e-07	1.55837e-09	1.21256	1.55744	1.21256	0.571514	0.162457	0.0276729	0.00279894	0.000166074	5.69289e-06	1.10636e-07	1.19143e-09	0.571514	0.73453	0.571514	0.268862	0.0761834	0.0129186	0.00129896	7.65089e-05	2.5994e-06	4.99848e-08	5.31637e-10	4.99848e-08	1.10636e-07	1.44115e-07	1.10636e-07	4.99848e-08	1.32329e-08	2.03782e-09	1.80647e-10	9.09132e-12	2.55227e-13	3.91114e-15	2.5994e-06	5.69289e-06	7.38955e-06	5.69289e-06	2.5994e-06	7.00519e-07	1.10636e-07	1.01368e-08	5.31637e-10	1.56913e-11	2.55227e-13	7.65089e-05	0.000166074	0.000214933	0.000166074	7.65089e-05	2.09297e-05	3.37645e-06	3.18072e-07	1.72703e-08	5.31637e-10	9.09132e-12	0.00129896	0.00279894	0.00361356	0.00279894	0.00129896	0.000359761	5.90635e-05	5.69289e-06	3.18072e-07	1.01368e-08	1.80647e-10	0.0129186	0.0276729	0.0356571	0.0276729	0.0129186	0.00361356	0.00060164	5.90635e-05	3.37645e-06	1.10636e-07	2.03782e-09	0.0761834	0.162457	0.209017	0.162457	0.0761834	0.0214718	0.00361356	0.000359761	2.09297e-05	7.00519e-07	1.32329e-08	0.268862	0.571514	0.73453	0.571514	0.268862	0.0761834	0.0129186	0.00129896	7.65089e-05	2.5994e-06	4.99848e-08	0.571514	1.21256	1.55744	1.21256	0.571514	0.162457	0.0276729	0.00279894	0.000166074	5.69289e-06	1.10636e-07	0.73453	1.55744	2	1.55744	0.73453	0.209017	0.0356571	0.00361356	0.000214933	7.38955e-06	1.44115e-07	0.571514	1.21256	1.55744	1.21256	0.571514	0.162457	0.0276729	0.00279894	0.000166074	5.69289e-06	1.10636e-07	0.268862	0.571514	0.73453	0.571514	0.268862	0.0761834	0.0129186	0.00129896	7.65089e-05	2.5994e-06	4.99848e-08	1.32329e-08	4.99848e-08	1.10636e-07	1.44115e-07	1.10636e-07	4.99848e-08	1.32329e-08	2.03782e-09	1.80647e-10	9.09132e-12	2.55227e-13	7.00519e-07	2.5994e-06	5.69289e-06	7.38955e-06	5.69289e-06	2.5994e-06	7.00519e-07	1.10636e-07	1.01368e-08	5.31637e-10	1.56913e-11	2.09297e-05	7.65089e-05	0.000166074	0.000214933	0.000166074	7.65089e-05	2.09297e-05	3.37645e-06	3.18072e-07	1.72703e-08	5.31637e-10	0.000359761	0.00129896	0.00279894	0.00361356	0.00279894	0.00129896	0.000359761	5.90635e-05	5.69289e-06	3.18072e-07	1.01368e-08	0.00361356	0.0129186	0.0276729	0.0356571	0.0276729	0.0129186	0.00361356	0.00060164	5.90635e-05	3.37645e-06	1.10636e-07	0.0214718	0.0761834	0.162457	0.209017	0.162457	0.0761834	0.0214718	0.00361356	0.000359761	2.09297e-05	7.00519e-07	0.0761834	0.268862	0.571514	0.73453	0.571514	0.268862	0.0761834	0.0129186	0.00129896	7.65089e-05	2.5994e-06	0.162457	0.571514	1.21256	1.55744	1.21256	0.571514	0.162457	0.0276729	0.00279894	0.000166074	5.69289e-06	0.209017	0.73453	1.55744	2	1.55744	0.73453	0.209017	0.0356571	0.00361356	0.000214933	7.38955e-06	0.162457	0.571514	1.21256	1.55744	1.21256	0.571514	0.162457	0.0276729	0.00279894	0.000166074	5.69289e-06	0.0761834	0.268862	0.571514	0.73453	0.571514	0.268862	0.0761834	0.0129186	0.00129896	7.65089e-05	2.5994e-06	2.03782e-09	1.32329e-08	4.99848e-08	1.10636e-07	1.44115e-07	1.10636e-07	4.99848e-08	1.32329e-08	2.03782e-09	1.80647e-10	9.09132e-12	1.10636e-07	7.00519e-07	2.5994e-06	5.69289e-06	7.38955e-06	5.69289e-06	2.5994e-06	7.00519e-07	1.10636e-07	1.01368e-08	5.31637e-10	3.37645e-06	2.09297e-05	7.65089e-05	0.000166074	0.000214933	0.000166074	7.65089e-05	2.09297e-05	3.37645e-06	3.18072e-07	1.72703e-08	5.90635e-05	0.000359761	0.00129896	0.00279894	0.00361356	0.00279894	0.00129896	0.000359761	5.90635e-05	5.69289e-06	3.18072e-07	0.00060164	0.00361356	0.0129186	0.0276729	0.0356571	0.0276729	0.0129186	0.00361356	0.00060164	5.90635e-05	3.37645e-06	0.00361356	0.0214718	0.0761834	0.162457	0.209017	0.162457	0.0761834	0.0214718	0.00361356	0.000359761	2.09297e-05	0.0129186	0.0761834	0.268862	0.571514	0.73453	0.571514	0.268862	0.0761834	0.0129186	0.00129896	7.65089e-05	0.0276729	0.162457	0.571514	1.21256	1.55744	1.21256	0.571514	0.162457	0.0276729	0.00279894	0.000166074	0.0356571	0.209017	0.73453	1.55744	2	1.55744	0.73453	0.209017	0.0356571	0.00361356	0.000214933	0.0276729	0.162457	0.571514	1.21256	1.55744	1.21256	0.571514	0.162457	0.0276729	0.00279894	0.000166074	0.0129186	0.0761834	0.268862	0.571514	0.73453	0.571514	0.268862	0.0761834	0.0129186	0.00129896	7.65089e-05	1.80647e-10	2.03782e-09	1.32329e-08	4.99848e-08	1.10636e-07	1.44115e-07	1.10636e-07	4.99848e-08	1.32329e-08	2.03782e-09	1.80647e-10	1.01368e-08	1.10636e-07	7.00519e-07	2.5994e-06	5.69289e-06	7.38955e-06	5.69289e-06	2.5994e-06	7.00519e-07	1.10636e-07	1.01368e-08	3.18072e-07	3.37645e-06	2.09297e-05	7.65089e-05	0.000166074	0.000214933	0.000166074	7.65089e-05	2.09297e-05	3.37645e-06	3.18072e-07	5.69289e-06	5.90635e-05	0.000359761	0.00129896	0.00279894	0.00361356	0.00279894	0.00129896	0.000359761	5.90635e-05	5.69289e-06	5.90635e-05	0.00060164	0.00361356	0.0129186	0.0276729	0.0356571	0.0276729	0.0129186	0.00361356	0.00060164	5.90635e-05	0.000359761	0.00361356	0.0214718	0.0761834	0.162457	0.209017	0.162457	0.0761834	0.0214718	0.00361356	0.000359761	0.00129896	0.0129186	0.0761834	0.268862	0.571514	0.73453	0.571514	0.268862	0.0761834	0.0129186	0.00129896	0.00279894	0.0276729	0.162457	0.571514	1.21256	1.55744	1.21256	0.571514	0.162457	0.0276729	0.00279894	0.00361356	0.0356571	0.209017	0.73453	1.55744	2	1.55744	0.73453	0.209017	0.0356571	0.00361356	0.00279894	0.0276729	0.162457	0.571514	1.21256	1.55744	1.21256	0.571514	0.162457	0.0276729	0.00279894	0.00129896	0.0129186	0.0761834	0.268862	0.571514	0.73453	0.571514	0.268862	0.0761834	0.0129186	0.00129896	9.09132e-12	1.80647e-10	2.03782e-09	1.32329e-08	4.99848e-08	1.10636e-07	1.44115e-07	1.10636e-07	4.99848e-08	1.32329e-08	2.03782e-09	5.31637e-10	1.01368e-08	1.10636e-07	7.00519e-07	2.5994e-06	5.69289e-06	7.38955e-06	5.69289e-06	2.5994e-06	7.00519e-07	1.10636e-07	1.72703e-08	3.18072e-07	3.37645e-06	2.09297e-05	7.65089e-05	0.000166074	0.000214933	0.000166074	7.65089e-05	2.09297e-05	3.37645e-06	3.18072e-07	5.69289e-06	5.90635e-05	0.000359761	0.00129896	0.00279894	0.00361356	0.00279894	0.00129896	0.000359761	5.90635e-05	3.37645e-06	5.90635e-05	0.00060164	0.00361356	0.0129186	0.0276729	0.0356571	0.0276729	0.0129186	0.00361356	0.00060164	2.09297e-05	0.000359761	0.00361356	0.0214718	0.0761834	0.162457	0.209017	0.162457	0.0761834	0.0214718	0.00361356	7.65089e-05	0.00129896	0.0129186	0.0761834	0.268862	0.571514	0.73453	0.571514	0.268862	0.0761834	0.0129186	0.000166074	0.00279894	0.0276729	0.162457	0.571514	1.21256	1.55744	1.21256	0.571514	0.162457	0.0276729	0.000214933	0.00361356	0.0356571	0.209017	0.73453	1.55744	2	1.55744	0.73453	0.209017	0.0356571	0.000166074	0.00279894	0.0276729	0.162457	0.571514	1.21256	1.55744	1.21256	0.571514	0.162457	0.0276729	7.65089e-05	0.00129896	0.0129186	0.0761834	0.268862	0.571514	0.73453	0.571514	0.268862	0.0761834	0.0129186	2.55227e-13	9.09132e-12	1.80647e-10	2.03782e-09	1.32329e-08	4.99848e-08	1.10636e-07	1.44115e-07	1.10636e-07	4.99848e-08	1.32329e-08	1.56913e-11	5.31637e-10	1.01368e-08	1.10636e-07	7.00519e-07	2.5994e-06	5.69289e-06	7.38955e-06	5.69289e-06	2.5994e-06	7.00519e-07	5.31637e-10	1.72703e-08	3.18072e-07	3.37645e-06	2.09297e-05	7.65089e-05	0.000166074	0.000214933	0.000166074	7.65089e-05	2.09297e-05	1.01368e-08	3.18072e-07	5.69289e-06	5.90635e-05	0.000359761	0.00129896	0.00279894	0.00361356	0.00279894	0.00129896	0.000359761	1.10636e-07	3.37645e-06	5.90635e-05	0.00060164	0.00361356	0.0129186	0.0276729	0.0356571	0.0276729	0.0129186	0.00361356	7.00519e-07	2.09297e-05	0.000359761	0.00361356	0.0214718	0.0761834	0.162457	0.209017	0.162457	0.0761834	0.0214718	2.5994e-06	7.65089e-05	0.00129896	0.0129186	0.0761834	0.268862	0.571514	0.73453	0.571514	0.268862	0.0761834	5.69289e-06	0.000166074	0.00279894	0.0276729	0.162457	0.571514	1.21256	1.55744	1.21256	0.571514	0.162457	7.38955e-06	0.000214933	0.00361356	0.0356571	0.209017	0.73453	1.55744	2	1.55744	0.73453	0.209017	5.69289e-06	0.000166074	0.00279894	0.0276729	0.162457	0.571514	1.21256	1.55744	1.21256	0.571514	0.162457	2.5994e-06	7.65089e-05	0.00129896	0.0129186	0.0761834	0.268862	0.571514	0.73453	0.571514	0.268862	0.0761834	3.91114e-15	2.55227e-13	9.09132e-12	1.80647e-10	2.03782e-09	1.32329e-08	4.99848e-08	1.10636e-07	1.44115e-07	1.10636e-07	4.99848e-08	2.55227e-13	1.56913e-11	5.31637e-10	1.01368e-08	1.10636e-07	7.00519e-07	2.5994e-06	5.69289e-06	7.38955e-06	5.69289e-06	2.5994e-06	9.09132e-12	5.31637e-10	1.72703e-08	3.18072e-07	3.37645e-06	2.09297e-05	7.65089e-05	0.000166074	0.000214933	0.000166074	7.65089e-05	1.80647e-10	1.01368e-08	3.18072e-07	5.69289e-06	5.90635e-05	0.000359761	0.00129896	0.00279894	0.00361356	0.00279894	0.00129896	2.03782e-09	1.10636e-07	3.37645e-06	5.90635e-05	0.00060164	0.00361356	0.0129186	0.0276729	0.0356571	0.0276729	0.0129186	1.32329e-08	7.00519e-07	2.09297e-05	0.000359761	0.00361356	0.0214718	0.0761834	0.162457	0.209017	0.162457	0.0761834	4.99848e-08	2.5994e-06	7.65089e-05	0.00129896	0.0129186	0.0761834	0.268862	0.571514	0.73453	0.571514	0.268862	1.10636e-07	5.69289e-06	0.000166074	0.00279894	0.0276729	0.162457	0.571514	1.21256	1.55744	1.21256	0.571514	1.44115e-07	7.38955e-06	0.000214933	0.00361356	0.0356571	0.209017	0.73453	1.55744	2	1.55744	0.73453	1.10636e-07	5.69289e-06	0.000166074	0.00279894	0.0276729	0.162457	0.571514	1.21256	1.55744	1.21256	0.571514	4.99848e-08	2.5994e-06	7.65089e-05	0.00129896	0.0129186	0.0761834	0.268862	0.571514	0.73453	0.571514	0.268862	3.1863e-17	3.91114e-15	2.55227e-13	9.09132e-12	1.80647e-10	2.03782e-09	1.32329e-08	4.99848e-08	1.10636e-07	1.44115e-07	1.10636e-07	2.23023e-15	2.55227e-13	1.56913e-11	5.31637e-10	1.01368e-08	1.10636e-07	7.00519e-07	2.5994e-06	5.69289e-06	7.38955e-06	5.69289e-06	8.4255e-14	9.09132e-12	5.31637e-10	1.72703e-08	3.18072e-07	3.37645e-06	2.09297e-05	7.65089e-05	0.000166074	0.000214933	0.000166074	1.75727e-12	1.80647e-10	1.01368e-08	3.18072e-07	5.69289e-06	5.90635e-05	0.000359761	0.00129896	0.00279894	0.00361356	0.00279894	2.06067e-11	2.03782e-09	1.10636e-07	3.37645e-06	5.90635e-05	0.00060164	0.00361356	0.0129186	0.0276729	0.0356571	0.0276729	1.37836e-10	1.32329e-08	7.00519e-07	2.09297e-05	0.000359761	0.00361356	0.0214718	0.0761834	0.162457	0.209017	0.162457	5.31637e-10	4.99848e-08	2.5994e-06	7.65089e-05	0.00129896	0.0129186	0.0761834	0.268862	0.571514	0.73453	0.571514	1.19143e-09	1.10636e-07	5.69289e-06	0.000166074	0.00279894	0.0276729	0.162457	0.571514	1.21256	1.55744	1.21256	1.55837e-09	1.44115e-07	7.38955e-06	0.000214933	0.00361356	0.0356571	0.209017	0.73453	1.55744	2	1.55744	1.19143e-09	1.10636e-07	5.69289e-06	0.000166074	0.00279894	0.0276729	0.162457	0.571514	1.21256	1.55744	1.21256	5.31637e-10	4.99848e-08	2.5994e-06	7.65089e-05	0.00129896	0.0129186	0.0761834	0.268862	0.571514	0.73453	0.571514	1.33679e-19	3.1863e-17	3.91114e-15	2.55227e-13	9.09132e-12	1.80647e-10	2.03782e-09	1.32329e-08	4.99848e-08	1.10636e-07	1.44115e-07	1.01532e-17	2.23023e-15	2.55227e-13	1.56913e-11	5.31637e-10	1.01368e-08	1.10636e-07	7.00519e-07	2.5994e-06	5.69289e-06	7.38955e-06	4.10777e-16	8.4255e-14	9.09132e-12	5.31637e-10	1.72703e-08	3.18072e-07	3.37645e-06	2.09297e-05	7.65089e-05	0.000166074	0.000214933	9.06446e-15	1.75727e-12	1.80647e-10	1.01368e-08	3.18072e-07	5.69289e-06	5.90635e-05	0.000359761	0.00129896	0.00279894	0.00361356	1.11199e-13	2.06067e-11	2.03782e-09	1.10636e-07	3.37645e-06	5.90635e-05	0.00060164	0.00361356	0.0129186	0.0276729	0.0356571	7.69871e-13	1.37836e-10	1.32329e-08	7.00519e-07	2.09297e-05	0.000359761	0.00361356	0.0214718	0.0761834	0.162457	0.209017	3.04241e-12	5.31637e-10	4.99848e-08	2.5994e-06	7.65089e-05	0.00129896	0.0129186	0.0761834	0.268862	0.571514	0.73453	6.9174e-12	1.19143e-09	1.10636e-07	5.69289e-06	0.000166074	0.00279894	0.0276729	0.162457	0.571514	1.21256	1.55744	9.09132e-12	1.55837e-09	1.44115e-07	7.38955e-06	0.000214933	0.00361356	0.0356571	0.209017	0.73453	1.55744	2	6.9174e-12	1.19143e-09	1.10636e-07	5.69289e-06	0.000166074	0.00279894	0.0276729	0.162457	0.571514	1.21256	1.55744	3.04241e-12	5.31637e-10	4.99848e-08	2.5994e-06	7.65089e-05	0.00129896	0.0129186	0.0761834	0.268862	0.571514	0.73453	1.55837e-09	1.19143e-09	5.31637e-10	1.37836e-10	2.06067e-11	1.75727e-12	8.4255e-14	2.23023e-15	3.1863e-17	2.39036e-19	9.10896e-22	1.44115e-07	1.10636e-07	4.99848e-08	1.32329e-08	2.03782e-09	1.80647e-10	9.09132e-12	2.55227e-13	3.91114e-15	3.1863e-17	1.33679e-19	7.38955e-06	5.69289e-06	2.5994e-06	7.00519e-07	1.10636e-07	1.01368e-08	5.31637e-10	1.56913e-11	2.55227e-13	2.23023e-15	1.01532e-17	0.000214933	0.000166074	7.65089e-05	2.09297e-05	3.37645e-06	3.18072e-07	1.72703e-08	5.31637e-10	9.09132e-12	8.4255e-14	4.10777e-16	0.00361356	0.00279894	0.00129896	0.000359761	5.90635e-05	5.69289e-06	3.18072e-07	1.01368e-08	1.80647e-10	1.75727e-12	9.06446e-15	0.0356571	0.0276729	0.0129186	0.00361356	0.00060164	5.90635e-05	3.37645e-06	1.10636e-07	2.03782e-09	2.06067e-11	1.11199e-13	0.209017	0.162457	0.0761834	0.0214718	0.00361356	0.000359761	2.09297e-05	7.00519e-07	1.32329e-08	1.37836e-10	7.69871e-13	0.73453	0.571514	0.268862	0.0761834	0.0129186	0.00129896	7.65089e-05	2.5994e-06	4.99848e-08	5.31637e-10	3.04241e-12	1.55744	1.21256	0.571514	0.162457	0.0276729	0.00279894	0.000166074	5.69289e-06	1.10636e-07	1.19143e-09	6.9174e-12	2	1.55744	0.73453	0.209017	0.0356571	0.00361356	0.000214933	7.38955e-06	1.44115e-07	1.55837e-09	9.09132e-12	1.55744	1.21256	0.571514	0.162457	0.0276729	0.00279894	0.000166074	5.69289e-06	1.10636e-07	1.19143e-09	6.9174e-12	1.19143e-09	1.55837e-09	1.19143e-09	5.31637e-10	1.37836e-10	2.06067e-11	1.75727e-12	8.4255e-14	2.23023e-15	3.1863e-17	2.39036e-19	1.10636e-07	1.44115e-07	1.10636e-07	4.99848e-08	1.32329e-08	2.03782e-09	1.80647e-10	9.09132e-12	2.55227e-13	3.91114e-15	3.1863e-17	5.69289e-06	7.38955e-06	5.69289e-06	2.5994e-06	7.00519e-07	1.10636e-07	1.01368e-08	5.31637e-10	1.56913e-11	2.55227e-13	2.23023e-15	0.000166074	0.000214933	0.000166074	7.65089e-05	2.09297e-05	3.37645e-06	3.18072e-07	1.72703e-08	5.31637e-10	9.09132e-12	8.4255e-14	0.00279894	0.00361356	0.00279894	0.00129896	0.000359761	5.90635e-05	5.69289e-06	3.18072e-07	1.01368e-08	1.80647e-10	1.75727e-12	0.0276729	0.0356571	0.0276729	0.0129186	0.00361356	0.00060164	5.90635e-05	3.37645e-06	1.10636e-07	2.03782e-09	2.06067e-11	0.162457	0.209017	0.162457	0.0761834	0.0214718	0.00361356	0.000359761	2.09297e-05	7.00519e-07	1.32329e-08	1.37836e-10	0.571514	0.73453	0.571514	0.268862	0.0761834	0.0129186	0.00129896	7.65089e-05	2.5994e-06	4.99848e-08	5.31637e-10	1.21256	1.55744	1.21256	0.571514	0.162457	0.0276729	0.00279894	0.000166074	5.69289e-06	1.10636e-07	1.19143e-09	1.55744	2	1.55744	0.73453	0.209017	0.0356571	0.00361356	0.000214933	7.38955e-06	1.44115e-07	1.55837e-09	1.21256	1.55744	1.21256	0.571514	0.162457	0.0276729	0.00279894	0.000166074	5.69289e-06	1.10636e-07	1.19143e-09	5.31637e-10	1.19143e-09	1.55837e-09	1.19143e-09	5.31637e-10	1.37836e-10	2.06067e-11	1.75727e-12	8.4255e-14	2.23023e-15	3.1863e-17	4.99848e-08	1.10636e-07	1.44115e-07	1.10636e-07	4.99848e-08	1.32329e-08	2.03782e-09	1.80647e-10	9.09132e-12	2.55227e-13	3.91114e-15	2.5994e-06	5.69289e-06	7.38955e-06	5.69289e-06	2.5994e-06	7.00519e-07	1.10636e-07	1.01368e-08	5.31637e-10	1.56913e-11	2.55227e-13	7.65089e-05	0.000166074	0.000214933	0.000166074	7.65089e-05	2.09297e-05	3.37645e-06	3.18072e-07	1.72703e-08	5.31637e-10	9.09132e-12	0.00129896	0.00279894	0.00361356	0.00279894	0.00129896	0.000359761	5.90635e-05	5.69289e-06	3.18072e-07	1.01368e-08	1.80647e-10	0.0129186	0.0276729	0.0356571	0.0276729	0.0129186	0.00361356	0.00060164	5.90635e-05	3.37645e-06	1.10636e-07	2.03782e-09	0.0761834	0.162457	0.209017	0.162457	0.0761834	0.0214718	0.00361356	0.000359761	2.09297e-05	7.00519e-07	1.32329e-08	0.268862	0.571514	0.73453	0.571514	0.268862	0.0761834	0.0129186	0.00129896	7.65089e-05	2.5994e-06	4.99848e-08	0.571514	1.21256	1.55744	1.21256	0.571514	0.162457	0.0276729	0.00279894	0.000166074	5.69289e-06	1.10636e-07	0.73453	1.55744	2	1.55744	0.73453	0.209017	0.0356571	0.00361356	0.000214933	7.38955e-06	1.44115e-07	0.571514	1.21256	1.55744	1.21256	0.571514	0.162457	0.0276729	0.00279894	0.000166074	5.69289e-06	1.10636e-07	1.37836e-10	5.31637e-10	1.19143e-09	1.55837e-09	1.19143e-09	5.31637e-10	1.37836e-10	2.06067e-11	1.75727e-12	8.4255e-14	2.23023e-15	1.32329e-08	4.99848e-08	1.10636e-07	1.44115e-07	1.10636e-07	4.99848e-08	1.32329e-08	2.03782e-09	1.80647e-10	9.09132e-12	2.55227e-13	7.00519e-07	2.5994e-06	5.69289e-06	7.38955e-06	5.69289e-06	2.5994e-06	7.00519e-07	1.10636e-07	1.01368e-08	5.31637e-10	1.56913e-11	2.09297e-05	7.65089e-05	0.000166074	0.000214933	0.000166074	7.65089e-05	2.09297e-05	3.37645e-06	3.18072e-07	1.72703e-08	5.31637e-10	0.000359761	0.00129896	0.00279894	0.00361356	0.00279894	0.00129896	0.000359761	5.90635e-05	5.69289e-06	3.18072e-07	1.01368e-08	0.00361356	0.0129186	0.0276729	0.0356571	0.0276729	0.0129186	0.00361356	0.00060164	5.90635e-05	3.37645e-06	1.10636e-07	0.0214718	0.0761834	0.162457	0.209017	0.162457	0.0761834	0.0214718	0.00361356	0.000359761	2.09297e-05	7.00519e-07	0.0761834	0.268862	0.571514	0.73453	0.571514	0.268862	0.0761834	0.0129186	0.00129896	7.65089e-05	2.5994e-06	0.162457	0.571514	1.21256	1.55744	1.21256	0.571514	0.162457	0.0276729	0.00279894	0.000166074	5.69289e-06	0.209017	0.73453	1.55744	2	1.55744	0.73453	0.209017	0.0356571	0.00361356	0.000214933	7.38955e-06	0.162457	0.571514	1.21256	1.55744	1.21256	0.571514	0.162457	0.0276729	0.00279894	0.000166074	5.69289e-06	2.06067e-11	1.37836e-10	5.31637e-10	1.19143e-09	1.55837e-09	1.19143e-09	5.31637e-10	1.37836e-10	2.06067e-11	1.75727e-12	8.4255e-14	2.03782e-09	1.32329e-08	4.99848e-08	1.10636e-07	1.44115e-07	1.10636e-07	4.99848e-08	1.32329e-08	2.03782e-09	1.80647e-10	9.09132e-12	1.10636e-07	7.00519e-07	2.5994e-06	5.69289e-06	7.38955e-06	5.69289e-06	2.5994e-06	7.00519e-07	1.10636e-07	1.01368e-08	5.31637e-10	3.37645e-06	2.09297e-05	7.65089e-05	0.000166074	0.000214933	0.000166074	7.65089e-05	2.09297e-05	3.37645e-06	3.18072e-07	1.72703e-08	5.90635e-05	0.000359761	0.00129896	0.00279894	0.00361356	0.00279894	0.00129896	0.000359761	5.90635e-05	5.69289e-06	3.18072e-07	0.00060164	0.00361356	0.0129186	0.0276729	0.0356571	0.0276729	0.0129186	0.00361356	0.00060164	5.90635e-05	3.37645e-06	0.00361356	0.0214718	0.0761834	0.162457	0.209017	0.162457	0.0761834	0.0214718	0.00361356	0.000359761	2.09297e-05	0.0129186	0.0761834	0.268862	0.571514	0.73453	0.571514	0.268862	0.0761834	0.0129186	0.00129896	7.65089e-05	0.0276729	0.162457	0.571514	1.21256	1.55744	1.21256	0.571514	0.162457	0.0276729	0.00279894	0.000166074	0.0356571	0.209017	0.73453	1.55744	2	1.55744	0.73453	0.209017	0.0356571	0.00361356	0.000214933	0.0276729	0.162457	0.571514	1.21256	1.55744	1.21256	0.571514	0.162457	0.0276729	0.00279894	0.000166074	1.75727e-12	2.06067e-11	1.37836e-10	5.31637e-10	1.19143e-09	1.55837e-09	1.19143e-09	5.31637e-10	1.37836e-10	2.06067e-11	1.75727e-12	1.80647e-10	2.03782e-09	1.32329e-08	4.99848e-08	1.10636e-07	1.44115e-07	1.10636e-07	4.99848e-08	1.32329e-08	2.03782e-09	1.80647e-10	1.01368e-08	1.10636e-07	7.00519e-07	2.5994e-06	5.69289e-06	7.38955e-06	5.69289e-06	2.5994e-06	7.00519e-07	1.10636e-07	1.01368e-08	3.18072e-07	3.37645e-06	2.09297e-05	7.65089e-05	0.000166074	0.000214933	0.000166074	7.65089e-05	2.09297e-05	3.37645e-06	3.18072e-07	5.69289e-06	5.90635e-05	0.000359761	0.00129896	0.00279894	0.00361356	0.00279894	0.00129896	0.000359761	5.90635e-05	5.69289e-06	5.90635e-05	0.00060164	0.00361356	0.0129186	0.0276729	0.0356571	0.0276729	0.0129186	0.00361356	0.00060164	5.90635e-05	0.000359761	0.00361356	0.0214718	0.0761834	0.162457	0.209017	0.162457	0.0761834	0.0214718	0.00361356	0.000359761	0.00129896	0.0129186	0.0761834	0.268862	0.571514	0.73453	0.571514	0.268862	0.0761834	0.0129186	0.00129896	0.00279894	0.0276729	0.162457	0.571514	1.21256	1.55744	1.21256	0.571514	0.162457	0.0276729	0.00279894	0.00361356	0.0356571	0.209017	0.73453	1.55744	2	1.55744	0.73453	0.209017	0.0356571	0.00361356	0.00279894	0.0276729	0.162457	0.571514	1.21256	1.55744	1.21256	0.571514	0.162457	0.0276729	0.00279894	8.4255e-14	1.75727e-12	2.06067e-11	1.37836e-10	5.31637e-10	1.19143e-09	1.55837e-09	1.19143e-09	5.31637e-10	1.37836e-10	2.06067e-11	9.09132e-12	1.80647e-10	2.03782e-09	1.32329e-08	4.99848e-08	1.10636e-07	1.44115e-07	1.10636e-07	4.99848e-08	1.32329e-08	2.03782e-09	5.31637e-10	1.01368e-08	1.10636e-07	7.00519e-07	2.5994e-06	5.69289e-06	7.38955e-06	5.69289e-06	2.5994e-06	7.00519e-07	1.10636e-07	1.72703e-08	3.18072e-07	3.37645e-06	2.09297e-05	7.65089e-05	0.000166074	0.000214933	0.000166074	7.65089e-05	2.09297e-05	3.37645e-06	3.18072e-07	5.69289e-06	5.90635e-05	0.000359761	0.00129896	0.00279894	0.00361356	0.00279894	0.00129896	0.000359761	5.90635e-05	3.37645e-06	5.90635e-05	0.00060164	0.00361356	0.0129186	0.0276729	0.0356571	0.0276729	0.0129186	0.00361356	0.00060164	2.09297e-05	0.000359761	0.00361356	0.0214718	0.0761834	0.162457	0.209017	0.162457	0.0761834	0.0214718	0.00361356	7.65089e-05	0.00129896	0.0129186	0.0761834	0.268862	0.571514	0.73453	0.571514	0.268862	0.0761834	0.0129186	0.000166074	0.00279894	0.0276729	0.162457	0.571514	1.21256	1.55744	1.21256	0.571514	0.162457	0.0276729	0.000214933	0.00361356	0.0356571	0.209017	0.73453	1.55744	2	1.55744	0.73453	0.209017	0.0356571	0.000166074	0.00279894	0.0276729	0.162457	0.571514	1.21256	1.55744	1.21256	0.571514	0.162457	0.0276729	2.23023e-15	8.4255e-14	1.75727e-12	2.06067e-11	1.37836e-10	5.31637e-10	1.19143e-09	1.55837e-09	1.19143e-09	5.31637e-10	1.37836e-10	2.55227e-13	9.09132e-12	1.80647e-10	2.03782e-09	1.32329e-08	4.99848e-08	1.10636e-07	1.44115e-07	1.10636e-07	4.99848e-08	1.32329e-08	1.56913e-11	5.31637e-10	1.01368e-08	1.10636e-07	7.00519e-07	2.5994e-06	5.69289e-06	7.38955e-06	5.69289e-06	2.5994e-06	7.00519e-07	5.31637e-10	1.72703e-08	3.18072e-07	3.37645e-06	2.09297e-05	7.65089e-05	0.000166074	0.000214933	0.000166074	7.65089e-05	2.09297e-05	1.01368e-08	3.18072e-07	5.69289e-06	5.90635e-05	0.000359761	0.00129896	0.00279894	0.00361356	0.00279894	0.00129896	0.000359761	1.10636e-07	3.37645e-06	5.90635e-05	0.00060164	0.00361356	0.0129186	0.0276729	0.0356571	0.0276729	0.0129186	0.00361356	7.00519e-07	2.09297e-05	0.000359761	0.00361356	0.0214718	0.0761834	0.162457	0.209017	0.162457	0.0761834	0.0214718	2.5994e-06	7.65089e-05	0.00129896	0.0129186	0.0761834	0.268862	0.571514	0.73453	0.571514	0.268862	0.0761834	5.69289e-06	0.000166074	0.00279894	0.0276729	0.162457	0.571514	1.21256	1.55744	1.21256	0.571514	0.162457	7.38955e-06	0.000214933	0.00361356	0.0356571	0.209017	0.73453	1.55744	2	1.55744	0.73453	0.209017	5.69289e-06	0.000166074	0.00279894	0.0276729	0.162457	0.571514	1.21256	1.55744	1.21256	0.571514	0.162457	3.1863e-17	2.23023e-15	8.4255e-14	1.75727e-12	2.06067e-11	1.37836e-10	5.31637e-10	1.19143e-09	1.55837e-09	1.19143e-09	5.31637e-10	3.91114e-15	2.55227e-13	9.09132e-12	1.80647e-10	2.03782e-09	1.32329e-08	4.99848e-08	1.10636e-07	1.44115e-07	1.10636e-07	4.99848e-08	2.55227e-13	1.56913e-11	5.31637e-10	1.01368e-08	1.10636e-07	7.00519e-07	2.5994e-06	5.69289e-06	7.38955e-06	5.69289e-06	2.5994e-06	9.09132e-12	5.31637e-10	1.72703e-08	3.18072e-07	3.37645e-06	2.09297e-05	7.65089e-05	0.000166074	0.000214933	0.000166074	7.65089e-05	1.80647e-10	1.01368e-08	3.18072e-07	5.69289e-06	5.90635e-05	0.000359761	0.00129896	0.00279894	0.00361356	0.00279894	0.00129896	2.03782e-09	1.10636e-07	3.37645e-06	5.90635e-05	0.00060164	0.00361356	0.0129186	0.0276729	0.0356571	0.0276729	0.0129186	1.32329e-08	7.00519e-07	2.09297e-05	0.000359761	0.00361356	0.0214718	0.0761834	0.162457	0.209017	0.162457	0.0761834	4.99848e-08	2.5994e-06	7.65089e-05	0.00129896	0.0129186	0.0761834	0.268862	0.571514	0.73453	0.571514	0.268862	1.10636e-07	5.69289e-06	0.000166074	0.00279894	0.0276729	0.162457	0.571514	1.21256	1.55744	1.21256	0.571514	1.44115e-07	7.38955e-06	0.000214933	0.00361356	0.0356571	0.209017	0.73453	1.55744	2	1.55744	0.73453	1.10636e-07	5.69289e-06	0.000166074	0.00279894	0.0276729	0.162457	0.571514	1.21256	1.55744	1.21256	0.571514	2.39036e-19	3.1863e-17	2.23023e-15	8.4255e-14	1.75727e-12	2.06067e-11	1.37836e-10	5.31637e-10	1.19143e-09	1.55837e-09	1.19143e-09	3.1863e-17	3.91114e-15	2.55227e-13	9.09132e-12	1.80647e-10	2.03782e-09	1.32329e-08	4.99848e-08	1.10636e-07	1.44115e-07	1.10636e-07	2.23023e-15	2.55227e-13	1.56913e-11	5.31637e-10	1.01368e-08	1.10636e-07	7.00519e-07	2.5994e-06	5.69289e-06	7.38955e-06	5.69289e-06	8.4255e-14	9.09132e-12	5.31637e-10	1.72703e-08	3.18072e-07	3.37645e-06	2.09297e-05	7.65089e-05	0.000166074	0.000214933	0.000166074	1.75727e-12	1.80647e-10	1.01368e-08	3.18072e-07	5.69289e-06	5.90635e-05	0.000359761	0.00129896	0.00279894	0.00361356	0.00279894	2.06067e-11	2.03782e-09	1.10636e-07	3.37645e-06	5.90635e-05	0.00060164	0.00361356	0.0129186	0.0276729	0.0356571	0.0276729	1.37836e-10	1.32329e-08	7.00519e-07	2.09297e-05	0.000359761	0.00361356	0.0214718	0.0761834	0.162457	0.209017	0.162457	5.31637e-10	4.99848e-08	2.5994e-06	7.65089e-05	0.00129896	0.0129186	0.0761834	0.268862	0.571514	0.73453	0.571514	1.19143e-09	1.10636e-07	5.69289e-06	0.000166074	0.00279894	0.0276729	0.162457	0.571514	1.21256	1.55744	1.21256	1.55837e-09	1.44115e-07	7.38955e-06	0.000214933	0.00361356	0.0356571	0.209017	0.73453	1.55744	2	1.55744	1.19143e-09	1.10636e-07	5.69289e-06	0.000166074	0.00279894	0.0276729	0.162457	0.571514	1.21256	1.55744	1.21256	9.10896e-22	2.39036e-19	3.1863e-17	2.23023e-15	8.4255e-14	1.75727e-12	2.06067e-11	1.37836e-10	5.31637e-10	1.19143e-09	1.55837e-09	1.33679e-19	3.1863e-17	3.91114e-15	2.55227e-13	9.09132e-12	1.80647e-10	2.03782e-09	1.32329e-08	4.99848e-08	1.10636e-07	1.44115e-07	1.01532e-17	2.23023e-15	2.55227e-13	1.56913e-11	5.31637e-10	1.01368e-08	1.10636e-07	7.00519e-07	2.5994e-06	5.69289e-06	7.38955e-06	4.10777e-16	8.4255e-14	9.09132e-12	5.31637e-10	1.72703e-08	3.18072e-07	3.37645e-06	2.09297e-05	7.65089e-05	0.000166074	0.000214933	9.06446e-15	1.75727e-12	1.80647e-10	1.01368e-08	3.18072e-07	5.69289e-06	5.90635e-05	0.000359761	0.00129896	0.00279894	0.00361356	1.11199e-13	2.06067e-11	2.03782e-09	1.10636e-07	3.37645e-06	5.90635e-05	0.00060164	0.00361356	0.0129186	0.0276729	0.0356571	7.69871e-13	1.37836e-10	1.32329e-08	7.00519e-07	2.09297e-05	0.000359761	0.00361356	0.0214718	0.0761834	0.162457	0.209017	3.04241e-12	5.31637e-10	4.99848e-08	2.5994e-06	7.65089e-05	0.00129896	0.0129186	0.0761834	0.268862	0.571514	0.73453	6.9174e-12	1.19143e-09	1.10636e-07	5.69289e-06	0.000166074	0.00279894	0.0276729	0.162457	0.571514	1.21256	1.55744	9.09132e-12	1.55837e-09	1.44115e-07	7.38955e-06	0.000214933	0.00361356	0.0356571	0.209017	0.73453	1.55744	2	6.9174e-12	1.19143e-09	1.10636e-07	5.69289e-06	0.000166074	0.00279894	0.0276729	0.162457	0.571514	1.21256	1.55744	9.09132e-12	6.9174e-12	3.04241e-12	7.69871e-13	1.11199e-13	9.06446e-15	4.10777e-16	1.01532e-17	1.33679e-19	9.10896e-22	3.1024e-24	1.55837e-09	1.19143e-09	5.31637e-10	1.37836e-10	2.06067e-11	1.75727e-12	8.4255e-14	2.23023e-15	3.1863e-17	2.39036e-19	9.10896e-22	1.44115e-07	1.10636e-07	4.99848e-08	1.32329e-08	2.03782e-09	1.80647e-10	9.09132e-12	2.55227e-13	3.91114e-15	3.1863e-17	1.33679e-19	7.38955e-06	5.69289e-06	2.5994e-06	7.00519e-07	1.10636e-07	1.01368e-08	5.31637e-10	1.56913e-11	2.55227e-13	2.23023e-15	1.01532e-17	0.000214933	0.000166074	7.65089e-05	2.09297e-05	3.37645e-06	3.18072e-07	1.72703e-08	5.31637e-10	9.09132e-12	8.4255e-14	4.10777e-16	0.00361356	0.00279894	0.00129896	0.000359761	5.90635e-05	5.69289e-06	3.18072e-07	1.01368e-08	1.80647e-10	1.75727e-12	9.06446e-15	0.0356571	0.0276729	0.0129186	0.00361356	0.00060164	5.90635e-05	3.37645e-06	1.10636e-07	2.03782e-09	2.06067e-11	1.11199e-13	0.209017	0.162457	0.0761834	0.0214718	0.00361356	0.000359761	2.09297e-05	7.00519e-07	1.32329e-08	1.37836e-10	7.69871e-13	0.73453	0.571514	0.268862	0.0761834	0.0129186	0.00129896	7.65089e-05	2.5994e-06	4.99848e-08	5.31637e-10	3.04241e-12	1.55744	1.21256	0.571514	0.162457	0.0276729	0.00279894	0.000166074	5.69289e-06	1.10636e-07	1.19143e-09	6.9174e-12	2	1.55744	0.73453	0.209017	0.0356571	0.00361356	0.000214933	7.38955e-06	1.44115e-07	1.55837e-09	9.09132e-12	6.9174e-12	9.09132e-12	6.9174e-12	3.04241e-12	7.69871e-13	1.11199e-13	9.06446e-15	4.10777e-16	1.01532e-17	1.33679e-19	9.10896e-22	1.19143e-09	1.55837e-09	1.19143e-09	5.31637e-10	1.37836e-10	2.06067e-11	1.75727e-12	8.4255e-14	2.23023e-15	3.1863e-17	2.39036e-19	1.10636e-07	1.44115e-07	1.10636e-07	4.99848e-08	1.32329e-08	2.03782e-09	1.80647e-10	9.09132e-12	2.55227e-13	3.91114e-15	3.1863e-17	5.69289e-06	7.38955e-06	5.69289e-06	2.5994e-06	7.00519e-07	1.10636e-07	1.01368e-08	5.31637e-10	1.56913e-11	2.55227e-13	2.23023e-15	0.000166074	0.000214933	0.000166074	7.65089e-05	2.09297e-05	3.37645e-06	3.18072e-07	1.72703e-08	5.31637e-10	9.09132e-12	8.4255e-14	0.00279894	0.00361356	0.00279894	0.00129896	0.000359761	5.90635e-05	5.69289e-06	3.18072e-07	1.01368e-08	1.80647e-10	1.75727e-12	0.0276729	0.0356571	0.0276729	0.0129186	0.00361356	0.00060164	5.90635e-05	3.37645e-06	1.10636e-07	2.03782e-09	2.06067e-11	0.162457	0.209017	0.162457	0.0761834	0.0214718	0.00361356	0.000359761	2.09297e-05	7.00519e-07	1.32329e-08	1.37836e-10	0.571514	0.73453	0.571514	0.268862	0.0761834	0.0129186	0.00129896	7.65089e-05	2.5994e-06	4.99848e-08	5.31637e-10	1.21256	1.55744	1.21256	0.571514	0.162457	0.0276729	0.00279894	0.000166074	5.69289e-06	1.10636e-07	1.19143e-09	1.55744	2	1.55744	0.73453	0.209017	0.0356571	0.00361356	0.000214933	7.38955e-06	1.44115e-07	1.55837e-09	3.04241e-12	6.9174e-12	9.09132e-12	6.9174e-12	3.04241e-12	7.69871e-13	1.11199e-13	9.06446e-15	4.10777e-16	1.01532e-17	1.33679e-19	5.31637e-10	1.19143e-09	1.55837e-09	1.19143e-09	5.31637e-10	1.37836e-10	2.06067e-11	1.75727e-12	8.4255e-14	2.23023e-15	3.1863e-17	4.99848e-08	1.10636e-07	1.44115e-07	1.10636e-07	4.99848e-08	1.32329e-08	2.03782e-09	1.80647e-10	9.09132e-12	2.55227e-13	3.91114e-15	2.5994e-06	5.69289e-06	7.38955e-06	5.69289e-06	2.5994e-06	7.00519e-07	1.10636e-07	1.01368e-08	5.31637e-10	1.56913e-11	2.55227e-13	7.65089e-05	0.000166074	0.000214933	0.000166074	7.65089e-05	2.09297e-05	3.37645e-06	3.18072e-07	1.72703e-08	5.31637e-10	9.09132e-12	0.00129896	0.00279894	0.00361356	0.00279894	0.00129896	0.000359761	5.90635e-05	5.69289e-06	3.18072e-07	1.01368e-08	1.80647e-10	0.0129186	0.0276729	0.0356571	0.0276729	0.0129186	0.00361356	0.00060164	5.90635e-05	3.37645e-06	1.10636e-07	2.03782e-09	0.0761834	0.162457	0.209017	0.162457	0.0761834	0.0214718	0.00361356	0.000359761	2.09297e-05	7.00519e-07	1.32329e-08	0.268862	0.571514	0.73453	0.571514	0.268862	0.0761834	0.0129186	0.00129896	7.65089e-05	2.5994e-06	4.99848e-08	0.571514	1.21256	1.55744	1.21256	0.571514	0.162457	0.0276729	0.00279894	0.000166074	5.69289e-06	1.10636e-07	0.73453	1.55744	2	1.55744	0.73453	0.209017	0.0356571	0.00361356	0.000214933	7.38955e-06	1.44115e-07	7.69871e-13	3.04241e-12	6.9174e-12	9.09132e-12	6.9174e-12	3.04241e-12	7.69871e-13	1.11199e-13	9.06446e-15	4.10777e-16	1.01532e-17	1.37836e-10	5.31637e-10	1.19143e-09	1.55837e-09	1.19143e-09	5.31637e-10	1.37836e-10	2.06067e-11	1.75727e-12	8.4255e-14	2.23023e-15	1.32329e-08	4.99848e-08	1.10636e-07	1.44115e-07	1.10636e-07	4.99848e-08	1.32329e-08	2.03782e-09	1.80647e-10	9.09132e-12	2.55227e-13	7.00519e-07	2.5994e-06	5.69289e-06	7.38955e-06	5.69289e-06	2.5994e-06	7.00519e-07	1.10636e-07	1.01368e-08	5.31637e-10	1.56913e-11	2.09297e-05	7.65089e-05	0.000166074	0.000214933	0.000166074	7.65089e-05	2.09297e-05	3.37645e-06	3.18072e-07	1.72703e-08	5.31637e-10	0.000359761	0.00129896	0.00279894	0.00361356	0.00279894	0.00129896	0.000359761	5.90635e-05	5.69289e-06	3.18072e-07	1.01368e-08	0.00361356	0.0129186	0.0276729	0.0356571	0.0276729	0.0129186	0.00361356	0.00060164	5.90635e-05	3.37645e-06	1.10636e-07	0.0214718	0.0761834	0.162457	0.209017	0.162457	0.0761834	0.0214718	0.00361356	0.000359761	2.09297e-05	7.00519e-07	0.0761834	0.268862	0.571514	0.73453	0.571514	0.268862	0.0761834	0.0129186	0.00129896	7.65089e-05	2.5994e-06	0.162457	0.571514	1.21256	1.55744	1.21256	0.571514	0.162457	0.0276729	0.00279894	0.000166074	5.69289e-06	0.209017	0.73453	1.55744	2	1.55744	0.73453	0.209017	0.0356571	0.00361356	0.000214933	7.38955e-06	1.11199e-13	7.69871e-13	3.04241e-12	6.9174e-12	9.09132e-12	6.9174e-12	3.04241e-12	7.69871e-13	1.11199e-13	9.06446e-15	4.10777e-16	2.06067e-11	1.37836e-10	5.31637e-10	1.19143e-09	1.55837e-09	1.19143e-09	5.31637e-10	1.37836e-10	2.06067e-11	1.75727e-12	8.4255e-14	2.03782e-09	1.32329e-08	4.99848e-08	1.10636e-07	1.44115e-07	1.10636e-07	4.99848e-08	1.32329e-08	2.03782e-09	1.80647e-10	9.09132e-12	1.10636e-07	7.00519e-07	2.5994e-06	5.69289e-06	7.38955e-06	5.69289e-06	2.5994e-06	7.00519e-07	1.10636e-07	1.01368e-08	5.31637e-10	3.37645e-06	2.09297e-05	7.65089e-05	0.000166074	0.000214933	0.000166074	7.65089e-05	2.09297e-05	3.37645e-06	3.18072e-07	1.72703e-08	5.90635e-05	0.000359761	0.00129896	0.00279894	0.00361356	0.00279894	0.00129896	0.000359761	5.90635e-05	5.69289e-06	3.18072e-07	0.00060164	0.00361356	0.0129186	0.0276729	0.0356571	0.0276729	0.0129186	0.00361356	0.00060164	5.90635e-05	3.37645e-06	0.00361356	0.0214718	0.0761834	0.162457	0.209017	0.162457	0.0761834	0.0214718	0.00361356	0.000359761	2.09297e-05	0.0129186	0.0761834	0.268862	0.571514	0.73453	0.571514	0.268862	0.0761834	0.0129186	0.00129896	7.65089e-05	0.0276729	0.162457	0.571514	1.21256	1.55744	1.21256	0.571514	0.162457	0.0276729	0.00279894	0.000166074	0.0356571	0.209017	0.73453	1.55744	2	1.55744	0.73453	0.209017	0.0356571	0.00361356	0.000214933	9.06446e-15	1.11199e-13	7.69871e-13	3.04241e-12	6.9174e-12	9.09132e-12	6.9174e-12	3.04241e-12	7.69871e-13	1.11199e-13	9.06446e-15	1.75727e-12	2.06067e-11	1.37836e-10	5.31637e-10	1.19143e-09	1.55837e-09	1.19143e-09	5.31637e-10	1.37836e-10	2.06067e-11	1.75727e-12	1.80647e-10	2.03782e-09	1.32329e-08	4.99848e-08	1.10636e-07	1.44115e-07	1.10636e-07	4.99848e-08	1.32329e-08	2.03782e-09	1.80647e-10	1.01368e-08	1.10636e-07	7.00519e-07	2.5994e-06	5.69289e-06	7.38955e-06	5.69289e-06	2.5994e-06	7.00519e-07	1.10636e-07	1.01368e-08	3.18072e-07	3.37645e-06	2.09297e-05	7.65089e-05	0.000166074	0.000214933	0.000166074	7.65089e-05	2.09297e-05	3.37645e-06	3.18072e-07	5.69289e-06	5.90635e-05	0.000359761	0.00129896	0.00279894	0.00361356	0.00279894	0.00129896	0.000359761	5.90635e-05	5.69289e-06	5.90635e-05	0.00060164	0.00361356	0.0129186	0.0276729	0.0356571	0.0276729	0.0129186	0.00361356	0.00060164	5.90635e-05	0.000359761	0.00361356	0.0214718	0.0761834	0.162457	0.209017	0.162457	0.0761834	0.0214718	0.00361356	0.000359761	0.00129896	0.0129186	0.0761834	0.268862	0.571514	0.73453	0.571514	0.268862	0.0761834	0.0129186	0.00129896	0.00279894	0.0276729	0.162457	0.571514	1.21256	1.55744	1.21256	0.571514	0.162457	0.0276729	0.00279894	0.00361356	0.0356571	0.209017	0.73453	1.55744	2	1.55744	0.73453	0.209017	0.0356571	0.00361356	4.10777e-16	9.06446e-15	1.11199e-13	7.69871e-13	3.04241e-12	6.9174e-12	9.09132e-12	6.9174e-12	3.04241e-12	7.69871e-13	1.11199e-13	8.4255e-14	1.75727e-12	2.06067e-11	1.37836e-10	5.31637e-10	1.19143e-09	1.55837e-09	1.19143e-09	5.31637e-10	1.37836e-10	2.06067e-11	9.09132e-12	1.80647e-10	2.03782e-09	1.32329e-08	4.99848e-08	1.10636e-07	1.44115e-07	1.10636e-07	4.99848e-08	1.32329e-08	2.03782e-09	5.31637e-10	1.01368e-08	1.10636e-07	7.00519e-07	2.5994e-06	5.69289e-06	7.38955e-06	5.69289e-06	2.5994e-06	7.00519e-07	1.10636e-07	1.72703e-08	3.18072e-07	3.37645e-06	2.09297e-05	7.65089e-05	0.000166074	0.000214933	0.000166074	7.65089e-05	2.09297e-05	3.37645e-06	3.18072e-07	5.69289e-06	5.90635e-05	0.000359761	0.00129896	0.00279894	0.00361356	0.00279894	0.00129896	0.000359761	5.90635e-05	3.37645e-06	5.90635e-05	0.00060164	0.00361356	0.0129186	0.0276729	0.0356571	0.0276729	0.0129186	0.00361356	0.00060164	2.09297e-05	0.000359761	0.00361356	0.0214718	0.0761834	0.162457	0.209017	0.162457	0.0761834	0.0214718	0.00361356	7.65089e-05	0.00129896	0.0129186	0.0761834	0.268862	0.571514	0.73453	0.571514	0.268862	0.0761834	0.0129186	0.000166074	0.00279894	0.0276729	0.162457	0.571514	1.21256	1.55744	1.21256	0.571514	0.162457	0.0276729	0.000214933	0.00361356	0.0356571	0.209017	0.73453	1.55744	2	1.55744	0.73453	0.209017	0.0356571	1.01532e-17	4.10777e-16	9.06446e-15	1.11199e-13	7.69871e-13	3.04241e-12	6.9174e-12	9.09132e-12	6.9174e-12	3.04241e-12	7.69871e-13	2.23023e-15	8.4255e-14	1.75727e-12	2.06067e-11	1.37836e-10	5.31637e-10	1.19143e-09	1.55837e-09	1.19143e-09	5.31637e-10	1.37836e-10	2.55227e-13	9.09132e-12	1.80647e-10	2.03782e-09	1.32329e-08	4.99848e-08	1.10636e-07	1.44115e-07	1.10636e-07	4.99848e-08	1.32329e-08	1.56913e-11	5.31637e-10	1.01368e-08	1.10636e-07	7.00519e-07	2.5994e-06	5.69289e-06	7.38955e-06	5.69289e-06	2.5994e-06	7.00519e-07	5.31637e-10	1.72703e-08	3.18072e-07	3.37645e-06	2.09297e-05	7.65089e-05	0.000166074	0.000214933	0.000166074	7.65089e-05	2.09297e-05	1.01368e-08	3.18072e-07	5.69289e-06	5.90635e-05	0.000359761	0.00129896	0.00279894	0.00361356	0.00279894	0.00129896	0.000359761	1.10636e-07	3.37645e-06	5.90635e-05	0.00060164	0.00361356	0.0129186	0.0276729	0.0356571	0.0276729	0.0129186	0.00361356	7.00519e-07	2.09297e-05	0.000359761	0.00361356	0.0214718	0.0761834	0.162457	0.209017	0.162457	0.0761834	0.0214718	2.5994e-06	7.65089e-05	0.00129896	0.0129186	0.0761834	0.268862	0.571514	0.73453	0.571514	0.268862	0.0761834	5.69289e-06	0.000166074	0.00279894	0.0276729	0.162457	0.571514	1.21256	1.55744	1.21256	0.571514	0.162457	7.38955e-06	0.000214933	0.00361356	0.0356571	0.209017	0.73453	1.55744	2	1.55744	0.73453	0.209017	1.33679e-19	1.01532e-17	4.10777e-16	9.06446e-15	1.11199e-13	7.69871e-13	3.04241e-12	6.9174e-12	9.09132e-12	6.9174e-12	3.04241e-12	3.1863e-17	2.23023e-15	8.4255e-14	1.75727e-12	2.06067e-11	1.37836e-10	5.31637e-10	1.19143e-09	1.55837e-09	1.19143e-09	5.31637e-10	3.91114e-15	2.55227e-13	9.09132e-12	1.80647e-10	2.03782e-09	1.32329e-08	4.99848e-08	1.10636e-07	1.44115e-07	1.10636e-07	4.99848e-08	2.55227e-13	1.56913e-11	5.31637e-10	1.01368e-08	1.10636e-07	7.00519e-07	2.5994e-06	5.69289e-06	7.38955e-06	5.69289e-06	2.5994e-06	9.09132e-12	5.31637e-10	1.72703e-08	3.18072e-07	3.37645e-06	2.09297e-05	7.65089e-05	0.000166074	0.000214933	0.000166074	7.65089e-05	1.80647e-10	1.01368e-08	3.18072e-07	5.69289e-06	5.90635e-05	0.000359761	0.00129896	0.00279894	0.00361356	0.00279894	0.00129896	2.03782e-09	1.10636e-07	3.37645e-06	5.90635e-05	0.00060164	0.00361356	0.0129186	0.0276729	0.0356571	0.0276729	0.0129186	1.32329e-08	7.00519e-07	2.09297e-05	0.000359761	0.00361356	0.0214718	0.0761834	0.162457	0.209017	0.162457	0.0761834	4.99848e-08	2.5994e-06	7.65089e-05	0.00129896	0.0129186	0.0761834	0.268862	0.571514	0.73453	0.571514	0.268862	1.10636e-07	5.69289e-06	0.000166074	0.00279894	0.0276729	0.162457	0.571514	1.21256	1.55744	1.21256	0.571514	1.44115e-07	7.38955e-06	0.000214933	0.00361356	0.0356571	0.209017	0.73453	1.55744	2	1.55744	0.73453	9.10896e-22	1.33679e-19	1.01532e-17	4.10777e-16	9.06446e-15	1.11199e-13	7.69871e-13	3.04241e-12	6.9174e-12	9.09132e-12	6.9174e-12	2.39036e-19	3.1863e-17	2.23023e-15	8.4255e-14	1.75727e-12	2.06067e-11	1.37836e-10	5.31637e-10	1.19143e-09	1.55837e-09	1.19143e-09	3.1863e-17	3.91114e-15	2.55227e-13	9.09132e-12	1.80647e-10	2.03782e-09	1.32329e-08	4.99848e-08	1.10636e-07	1.44115e-07	1.10636e-07	2.23023e-15	2.55227e-13	1.56913e-11	5.31637e-10	1.01368e-08	1.10636e-07	7.00519e-07	2.5994e-06	5.69289e-06	7.38955e-06	5.69289e-06	8.4255e-14	9.09132e-12	5.31637e-10	1.72703e-08	3.18072e-07	3.37645e-06	2.09297e-05	7.65089e-05	0.000166074	0.000214933	0.000166074	1.75727e-12	1.80647e-10	1.01368e-08	3.18072e-07	5.69289e-06	5.90635e-05	0.000359761	0.00129896	0.00279894	0.00361356	0.00279894	2.06067e-11	2.03782e-09	1.10636e-07	3.37645e-06	5.90635e-05	0.00060164	0.00361356	0.0129186	0.0276729	0.0356571	0.0276729	1.37836e-10	1.32329e-08	7.00519e-07	2.09297e-05	0.000359761	0.00361356	0.0214718	0.0761834	0.162457	0.209017	0.162457	5.31637e-10	4.99848e-08	2.5994e-06	7.65089e-05	0.00129896	0.0129186	0.0761834	0.268862	0.571514	0.73453	0.571514	1.19143e-09	1.10636e-07	5.69289e-06	0.000166074	0.00279894	0.0276729	0.162457	0.571514	1.21256	1.55744	1.21256	1.55837e-09	1.44115e-07	7.38955e-06	0.000214933	0.00361356	0.0356571	0.209017	0.73453	1.55744	2	1.55744	3.1024e-24	9.10896e-22	1.33679e-19	1.01532e-17	4.10777e-16	9.06446e-15	1.11199e-13	7.69871e-13	3.04241e-12	6.9174e-12	9.09132e-12	9.10896e-22	2.39036e-19	3.1863e-17	2.23023e-15	8.4255e-14	1.75727e-12	2.06067e-11	1.37836e-10	5.31637e-10	1.19143e-09	1.55837e-09	1.33679e-19	3.1863e-17	3.91114e-15	2.55227e-13	9.09132e-12	1.80647e-10	2.03782e-09	1.32329e-08	4.99848e-08	1.10636e-07	1.44115e-07	1.01532e-17	2.23023e-15	2.55227e-13	1.56913e-11	5.31637e-10	1.01368e-08	1.10636e-07	7.00519e-07	2.5994e-06	5.69289e-06	7.38955e-06	4.10777e-16	8.4255e-14	9.09132e-12	5.31637e-10	1.72703e-08	3.18072e-07	3.37645e-06	2.09297e-05	7.65089e-05	0.000166074	0.000214933	9.06446e-15	1.75727e-12	1.80647e-10	1.01368e-08	3.18072e-07	5.69289e-06	5.90635e-05	0.000359761	0.00129896	0.00279894	0.00361356	1.11199e-13	2.06067e-11	2.03782e-09	1.10636e-07	3.37645e-06	5.90635e-05	0.00060164	0.00361356	0.0129186	0.0276729	0.0356571	7.69871e-13	1.37836e-10	1.32329e-08	7.00519e-07	2.09297e-05	0.000359761	0.00361356	0.0214718	0.0761834	0.162457	0.209017	3.04241e-12	5.31637e-10	4.99848e-08	2.5994e-06	7.65089e-05	0.00129896	0.0129186	0.0761834	0.268862	0.571514	0.73453	6.9174e-12	1.19143e-09	1.10636e-07	5.69289e-06	0.000166074	0.00279894	0.0276729	0.162457	0.571514	1.21256	1.55744	9.09132e-12	1.55837e-09	1.44115e-07	7.38955e-06	0.000214933	0.00361356	0.0356571	0.209017	0.73453	1.55744	2	
