# Supplementary material for: The Importance of Lateral Connections in the Parietal Cortex for Generating Motor Plans
Source: PLoS One. 2015 Aug 7;10(8):e0134669. doi: 10.1371/journal.pone.0134669 (PMC4529220; doi:10.1371/journal.pone.0134669)
Supplement: S1 Dataset — The complete dataset utilized in the data-dependent figures. (ZIP) [file pone.0134669.s001.zip › Champion_Data/Evolved_Flash_Task/TS_10/fblat_A10_2to4_9T1/genome.txt]

-0.853937	0.59236	-0.435265	-0.246517	-0.726299	0.267239	0.358455	-0.429332	0.235028	0.286607	-0.505011	0.433032	-0.684939	0.723527	-0.063075	0.0946186	0.261189	0.0126368	-0.777669	0.306832	-0.391099	0.0861031	0.225141	-0.248023	0.838057	0.676923	0.400352	0.393582	0.301985	0.666695	-0.590647	-0.0584172	0.0344924	-0.422049	0.438358	0.530663	0.777941	-0.320306	-0.38355	0.957323	-0.0678247	-0.233814	-0.278621	0.547425	-0.407547	0.835894	-0.139499	-0.851412	0.403763	0.899044	-0.00567097	-0.455034	-0.514148	0.700766	0.240203	-0.939581	-0.76665	-0.24287	0.33936	-0.757746	0.363828	-0.297257	0.963643	0.296622	-0.209127	0.37026	-0.538021	-0.941659	0.0562827	-0.417517	-0.552601	0.7762	0.644629	-0.433557	0.586468	0.0837962	0.260257	0.172879	0.107582	0.360604	-0.641489	-0.362552	0.396592	0.14482	-0.822433	0.324469	-0.893912	0.734368	0.747711	0.414789	0.113986	0.0961857	-0.750932	-0.56449	0.894602	-0.552695	-0.549454	-0.41129	0.240787	-0.975384	-0.0293005	-0.0848917	0.573866	-0.173278	-0.87501	-0.641256	0.986697	0.311244	0.571488	-0.0307331	0.624805	-0.296179	-0.223291	-0.962959	-0.234096	-0.958645	-0.0788105	-0.362716	0.721022	0.188435	-0.641156	0.0241743	0.790116	0.683301	0.565621	-0.305058	0.285093	-0.104184	-0.840754	-0.984145	0.146679	0.588731	-0.0698383	-0.124556	0.492791	0.441169	-0.481455	0.323641	-0.136923	-0.149917	0.391433	0.45978	-0.915013	-0.180892	-0.767206	0.699091	0.662449	-0.478162	0.32323	-0.595499	-0.447898	-0.525825	0.610626	-0.761427	-0.124179	-0.967194	-0.0362908	-0.0935319	-0.694894	0.203889	-0.814326	-0.126432	0.580152	-0.453594	0.359803	-0.0928554	0.686257	-0.709796	0.570604	0.228517	0.560839	0.544313	0.140876	0.412428	-0.782766	0.114066	-0.902753	0.158369	0.698108	0.502337	0.920198	0.289266	0.59231	-0.34716	-0.977508	0.877168	0.513786	-0.397819	0.299676	0.246469	-0.180859	-0.483084	-0.669627	-0.322616	0.0374188	0.525761	0.445917	0.227163	-0.264227	-0.194726	0.823172	-0.143937	0.529088	-0.713149	-0.353991	0.233803	0.791032	-0.435653	-0.891516	-0.71226	0.722291	-0.620092	0.951644	-0.519921	-0.380647	-0.916151	-0.279799	-0.907731	0.832323	-0.85762	-0.909803	0.230034	0.36445	-0.748044	-0.602214	0.171965	0.0665244	0.450941	0.4066	0.297885	-0.20541	0.225947	-0.790877	0.281736	-0.800563	-0.679155	-0.0420755	0.286156	-0.189726	0.613882	-0.455601	-0.920084	-0.468845	-0.53363	0.402597	-0.690627	-0.571609	-0.922721	-0.0147544	-0.937924	0.638817	-0.709157	-0.244489	-0.300547	-0.862407	0.308409	0.110898	0.205756	0.803267	-0.0586086	-0.785811	-0.495131	-0.134168	-0.464241	-0.0732803	0.0401772	-0.0354552	0.185303	0.136805	-0.0085292	-0.247432	0.873905	-0.296779	-0.117249	0.0189917	0.17698	-0.974889	0.471604	0.876343	0.840082	-0.210445	-0.102893	-0.896037	-0.999616	-0.494788	-0.705277	0.420545	-0.371207	-0.627435	-0.476711	-0.429366	0.231058	0.662051	-0.53796	0.805081	0.42764	0.406267	0.189697	-0.99883	-0.0790822	0.194791	-0.343484	-0.678112	-0.507672	-0.435381	-0.649174	0.75012	-0.842729	-0.243375	0.65877	-0.791153	-0.265634	0.628356	0.730399	-0.463982	0.621	0.0490878	-0.68886	-0.226236	0.0639839	-0.801045	0.824654	-0.547022	-0.0620415	0.402843	0.339119	-0.551645	0.581796	-0.621676	-0.656716	0.674517	-0.72824	0.19706	-0.962681	0.220274	0.539874	0.316102	-0.44694	-0.850211	0.183399	-0.0128595	-0.122508	-0.85412	0.395922	-0.846056	0.990985	-0.753221	0.655894	0.68366	-0.272787	0.692671	0.0179303	-0.396887	-0.0898293	0.38224	0.219042	0.465733	-0.358756	0.699251	0.0829924	0.775463	-0.695397	-0.527815	-0.0417083	-0.315704	-0.0816665	0.6326	0.485578	-0.0119373	-0.196909	-0.174247	-0.753159	0.13929	-0.0155229	-0.866332	0.887076	-0.573012	-0.547593	-0.57653	0.587581	0.46604	0.157632	-0.497745	0.637392	0.712962	-0.647888	-0.234701	0.256287	-0.946792	-0.262837	-0.422586	-0.187068	-0.0820199	0.323185	-0.118854	-0.182357	-0.776347	0.510985	-0.15008	0.167317	0.721101	-0.647355	0.625895	0.69253	-0.959148	0.049266	-0.963105	0.0507849	0.194597	0.846817	0.473812	-0.153366	0.253871	-0.366151	-0.188032	0.876334	0.355777	-0.755088	0.747413	0.956983	-0.984574	0.587352	-0.519306	-0.77035	0.520795	-0.00716172	-0.519399	0.780856	0.747728	0.881383	0.320795	0.659088	0.474173	-0.999992	-0.383441	-0.589858	0.0432008	-0.662006	0.252242	-0.127748	-0.528878	0.532923	0.714487	0.774421	-0.603049	0.77917	-0.73191	0.989093	-0.0766987	0.747622	0.419807	0.587574	-0.48338	0.3778	-0.931683	0.374823	-0.191062	0.759353	-0.242758	-0.944723	-0.668096	0.572591	0.503551	-0.793435	0.76055	0.380717	0.543199	0.819939	-0.416371	-0.430255	-0.503297	-0.561177	0.209538	-0.918361	-0.818685	-0.838517	-0.667286	0.823333	-0.275197	-0.567818	-0.5348	-0.218566	0.307124	-0.770945	-0.450088	-0.523486	0.456459	0.487635	-0.0721398	-0.314505	-0.869222	0.548112	-0.582434	-0.310433	0.894533	0.144665	0.407804	0.00600969	-0.64787	-0.0259343	0.109182	0.288463	-0.672293	0.429202	-0.378132	-0.17886	0.886837	0.39682	-0.0634313	0.267	-0.145493	0.63288	-0.13559	-0.0459057	0.17078	-0.249892	-0.158604	0.612645	0.769504	0.425086	0.80802	0.501192	0.851575	0.320018	0.35084	-0.217546	0.490471	0.394348	-0.801521	-0.427706	0.198372	-0.833156	0.0496526	-0.61993	-0.143064	-0.358072	-0.0150488	0.555556	0.843855	0.0243609	0.606217	0.85535	0.175062	0.519091	0.706979	0.657749	-0.688835	-0.180454	-0.683164	0.118627	-0.9775	-0.648569	0.703564	0.304569	0.19836	0.436597	0.407584	-0.0993889	-0.724498	-0.4171	0.772213	0.793037	0.492593	-0.86529	0.241281	0.270165	0.299735	-0.784791	0.0790358	0.287478	0.501966	-0.795822	-0.861086	0.987734	0.884467	0.208284	0.10257	0.826626	-0.150668	-0.71048	0.406549	-0.0418287	-0.412115	-0.578243	0.281939	0.609336	0.0964069	0.933486	0.833273	0.193708	0.894387	-0.230118	-0.582232	0.120347	0.332624	-0.0603816	-0.630092	0.755095	0.33164	-0.689645	-0.823221	-0.0540705	-0.208042	-0.841029	-0.00584742	-0.37123	-0.915958	-0.323179	0.711149	0.0268499	-0.420357	0.183759	-0.942948	-0.507675	0.171889	0.492431	0.17765	0.889823	0.719592	-2.63025e-05	0.638366	0.345507	-0.914361	0.714577	0.22925	0.605786	0.2605	0.670016	0.0884742	0.279926	0.58159	-0.501338	0.281268	-0.999054	-0.0667628	-0.811077	-0.315128	-0.266791	-0.440235	0.376541	0.400032	-0.673342	0.24619	-0.734112	0.750837	0.492261	-0.616343	-0.825319	0.542643	0.461326	-0.224027	-0.92146	-0.609172	-0.442786	0.845387	0.955079	0.121731	0.240383	-0.611113	0.37294	0.193511	-0.39438	0.261636	0.992404	0.303624	0.498178	0.296626	0.371885	0.327969	-0.716287	0.758096	0.432085	-0.653508	-0.563674	0.787781	0.714661	0.250728	-0.677017	-0.115738	0.0571368	-0.306559	-0.467912	-0.568027	-0.906277	0.823252	0.374616	-0.575317	-0.192775	0.264719	0.946497	0.791991	0.877301	-0.241004	-0.0598452	-0.394591	-0.530823	0.534837	-0.966683	0.825209	0.610937	0.0969066	-0.704436	-0.86599	0.282867	-0.401291	0.693261	0.939894	-0.477324	0.776378	-0.0703842	-0.449714	0.0715601	0.811494	-0.698325	-0.382779	0.231009	0.308824	-0.242247	0.201608	0.850445	-0.518936	-0.93872	-0.222897	0.406544	0.349256	0.728453	-0.351971	0.889709	0.840253	0.795537	0.91983	0.835569	0.507625	0.678322	0.607896	-0.594545	0.0808153	-0.217124	0.0501258	0.949808	-0.127631	-0.0246162	-0.625673	0.971551	-0.80857	0.249388	-0.00278973	0.00659186	-0.148712	-0.965914	-0.0398679	0.0397079	0.813817	-0.319005	0.738544	0.0171817	0.619151	-0.641646	0.362565	0.0714262	0.632775	-0.500344	-0.568197	-0.495174	0.134883	-0.99963	-0.959628	-0.803334	0.395941	-0.45824	0.137676	-0.260344	-0.139433	-0.941308	-0.343856	-0.724529	0.731918	-0.971853	0.195401	-0.0563765	0.676248	-0.515603	-0.0393286	0.323639	0.405892	-0.164033	0.164904	0.82794	-0.903265	0.935082	0.582573	-0.568788	0.0712548	0.0682738	0.763806	0.222661	-0.336302	-0.466781	-0.0846277	0.4973	0.664342	-0.622596	-0.129245	0.935845	0.0985723	-0.842381	0.542561	0.579432	-0.567699	-0.618472	-0.555125	0.269655	-0.538948	-0.82201	0.0317547	0.539639	-0.488041	0.157521	-0.274888	0.786237	0.334861	0.0629557	0.520525	-0.366242	-0.667904	0.957974	-0.96909	-0.113655	0.716859	0.160166	-0.463558	0.097879	-0.847875	0.713216	-0.372832	-0.613035	-0.46919	-0.929002	0.959428	-0.20865	-0.0928598	-0.259952	0.604264	0.0755468	0.216954	0.138129	0.473278	0.0842215	-0.989702	-0.451867	0.0938168	-0.722604	0.736818	-0.369492	0.360516	-0.312696	-0.328839	-0.0531736	0.904413	0.867119	-0.0684756	-0.0212299	-0.209679	0.306485	-0.885565	-0.177888	-0.379684	-0.334679	-0.257566	-0.501858	0.549437	-0.651823	-0.764187	-0.834572	0.624361	0.65057	0.546853	-0.653163	0.630388	0.134474	-0.15227	-0.384694	0.385703	-0.973474	-0.201273	-0.133929	0.359981	-0.591231	-0.661875	0.996162	0.603163	0.217226	-0.536297	0.578131	0.55216	0.51057	0.521528	-0.000268622	0.297745	-0.502088	-0.126066	0.669813	-0.775118	0.382353	-0.759214	-0.474012	-0.794624	-0.633194	0.798365	-0.283547	-0.529171	0.165533	0.0247158	-0.18131	0.0553594	0.537097	0.00160097	-0.442923	0.879655	-0.650778	0.461258	0.771993	-0.275018	-0.415647	0.63939	-0.228884	0.364657	-0.82361	0.949143	0.507052	-0.347079	-0.688107	-0.556702	-0.373155	-0.0269811	0.782655	-0.75441	0.848164	0.239018	-0.936919	0.414745	0.267456	-0.436802	0.727498	-0.763617	-0.753628	0.114628	0.334159	0.684547	-0.146502	-0.406632	0.313055	0.425063	0.0861945	0.281451	0.408546	-0.995286	0.467216	-0.91215	-0.924331	0.225888	0.604298	-0.437435	0.283863	0.881287	-0.828403	-0.396025	-0.366566	-0.932887	-0.961408	-0.695644	-0.040805	0.155926	-0.169565	0.0541742	0.258296	-0.465513	-0.442005	0.785919	-0.200955	0.1198	0.668164	0.273098	0.916426	0.336827	0.497076	0.328547	-0.59163	0.543086	-0.937232	0.83288	0.986708	0.0702912	0.432892	0.606825	0.0159333	-0.644642	-0.521111	-0.800175	0.936914	0.0777548	0.701998	0.700827	0.275789	0.781937	-0.565873	-0.310685	0.377221	0.0942201	-0.116814	-0.240233	0.043739	-0.757329	0.147161	0.478902	-0.300259	-0.699659	-0.241823	0.909065	-0.798919	0.0967041	-0.726105	0.429509	-0.818856	-0.894308	-0.695107	-0.861571	-0.213541	0.617896	-0.0878756	0.961871	-0.233801	-0.883355	-0.809691	0.146509	-0.575235	-0.9668	-0.127169	-0.837972	0.472875	-0.179891	0.459351	-0.901201	0.558193	-0.0677949	-0.928362	0.313221	-0.589268	0.692913	0.331956	-0.766906	0.0945574	0.561052	-0.331564	-0.0691347	0.272555	-0.890941	-0.639304	0.0445512	0.919947	-0.499774	-0.153294	-0.722118	0.891561	0.543666	0.330499	0.121258	0.833126	-0.0690616	-0.312246	0.975481	0.690886	-0.530886	-0.735652	-0.660173	-0.428291	-0.413205	0.831072	0.728708	-0.398881	0.377254	0.245049	-0.0415257	0.911409	-0.0984497	-0.954768	0.883112	-0.341858	-0.648407	0.14377	-0.842881	-0.10024	0.223227	0.94971	0.748008	-0.959479	0.269051	0.0429602	0.536476	0.401297	-0.637826	0.363749	0.6501	0.773859	-0.877563	-0.403552	0.741919	0.759401	0.688186	0.0723046	0.875884	0.22755	-0.665196	-0.478489	0.669088	-0.377368	0.470629	0.338107	0.773864	0.113751	-0.359257	-0.782957	-0.51827	0.441797	-0.0431026	-0.748439	-0.0516438	-0.114763	0.36874	-0.0773091	-0.178687	0.158512	0.852777	0.841766	-0.735397	0.316974	-0.179759	0.890995	-0.987652	0.181766	-0.0913241	0.27939	-0.541008	-0.198092	0.0696753	-0.116035	0.333764	0.432822	-0.6719	-0.528252	0.9607	-0.934719	-0.160227	0.870305	-0.598472	-0.537165	0.885122	0.0906382	0.0660717	-0.717457	-0.770563	0.685676	0.175445	-0.415239	-0.229758	0.179843	0.499218	0.533938	-0.592616	0.545912	-0.745628	0.572616	-0.842956	-0.561942	-0.0262479	0.577716	0.451124	0.284367	-0.503412	-0.116595	0.681334	-0.032364	-0.00643506	0.62039	-0.934401	-0.757491	-0.203781	0.0959282	-0.478661	-0.380913	0.685034	0.192797	0.247751	-0.975869	0.59846	-0.921597	0.239847	-0.624301	-0.221596	-0.374517	0.062364	-0.71274	0.870454	0.485432	-0.0893945	0.347333	-0.821135	0.592947	-0.612398	0.733499	0.107895	0.901755	-0.253012	-0.343651	0.358711	0.113122	-0.53113	-0.943039	-0.601583	-0.639995	-0.937521	0.00031458	0.0600423	-0.0664314	0.416681	0.607085	-0.523794	0.323054	-0.68378	-0.411961	0.723136	-0.28224	0.899853	0.587425	0.173208	0.208698	-0.930537	-0.389307	-0.995219	0.689979	0.906923	-0.231454	-0.179813	-0.428689	0.38715	-0.574327	-0.68651	-0.404622	-0.815527	0.556684	0.186072	0.336502	-0.261612	0.0442613	-0.916096	-0.654901	0.449057	-0.532133	-0.64751	0.605376	-0.285018	-0.994236	-0.590586	0.0678929	-0.837365	0.183356	0.226201	-0.132817	-0.582293	0.312169	0.0838433	-0.274284	0.212937	0.146657	0.329533	0.977048	-0.262313	-0.140266	-0.767624	-0.0422617	-0.202047	-0.960181	0.752197	-0.587532	0.847366	0.429377	0.252568	-0.206761	-0.432682	-0.989066	0.468978	0.524033	-0.0271394	0.700227	-0.1988	-0.134713	-0.570819	-0.552896	0.0666368	0.28443	0.394149	0.83084	-0.236914	-0.571798	0.0509319	-0.795222	0.224693	-0.150478	0.0739256	0.629078	0.793871	-0.135915	0.14806	0.136947	0.0578218	-0.794753	0.0418807	-0.0412647	-0.832006	0.531772	0.167336	0.924817	0.172883	-0.846852	-0.778304	-0.430288	-0.121485	0.176863	0.427237	0.394817	0.143931	0.88662	0.956844	-0.0836932	0.314754	-0.0204883	-0.417244	0.112491	-0.678015	-0.604552	0.704996	-0.448873	-0.114893	-0.310292	0.609485	0.0144258	-0.681204	0.480181	-0.549089	-0.857247	-0.388604	0.982113	0.362252	-0.95395	0.978896	0.712298	-0.370521	0.417665	-0.481548	-0.00686613	-0.331303	-0.101025	0.43179	-0.874942	0.655053	-0.66059	-0.791177	0.92995	-0.211902	-0.474796	0.441631	-0.614791	-0.242574	-0.293285	0.613077	-0.9268	0.271985	-0.39469	0.636341	0.586346	0.561409	0.559229	-0.114908	-0.984761	-0.441698	0.069059	-0.224525	0.261692	0.498484	0.628513	0.964148	0.0463296	-0.467249	0.058777	0.684411	-0.162132	0.740883	-0.441829	0.919488	-0.0842287	-0.639163	-0.794816	0.394118	0.10281	0.275887	-0.404557	-0.674492	0.611926	-0.695301	0.149677	0.950403	0.290238	0.625205	0.814168	-0.985685	0.173088	0.889267	-0.915504	0.695739	-0.957912	-0.107705	-0.0282525	-0.216186	-0.60055	-0.158178	-0.112869	-0.885323	-0.426078	0.840075	-0.12877	-0.151433	0.284414	0.43109	0.558534	0.40456	-0.147722	0.0414689	0.511601	0.0150169	0.801899	0.629018	-0.854325	-0.708975	-0.559534	0.594275	-0.116624	0.622058	-0.622881	0.725627	0.173334	0.453224	-0.871987	0.273784	-0.2104	-0.0482425	-0.69379	-0.92678	-0.148307	0.659156	0.0661821	0.458331	0.0444045	-0.0463474	-0.36873	-0.412459	-0.633725	-0.611137	-0.621176	0.882081	0.873758	0.756757	0.111311	-0.572982	0.999627	-0.678195	-0.634313	0.566803	0.722712	-0.69707	0.338008	-0.610423	0.915514	0.757037	0.676213	-0.967702	-0.484967	0.471644	0.865469	0.951158	0.598417	0.168552	-0.575859	-0.669638	-0.0472106	0.784777	0.0825231	0.225893	0.332155	0.312706	0.540421	0.251294	0.605905	0.725478	-0.224131	0.667455	-0.693993	-0.808288	-0.0423797	-0.920459	-0.623369	0.866615	-0.647997	0.254924	-0.35409	-0.889982	-0.946187	0.587323	-0.00600854	0.0278711	-0.172746	-0.846572	-0.170945	-0.214653	-0.886846	0.468317	0.0173274	-0.573508	-0.192465	0.216633	-0.540558	-0.464574	-0.72718	-0.457866	-0.705783	-0.773679	-0.581093	-0.783623	0.314085	0.167505	-0.672458	0.749456	0.297478	-0.282652	0.980375	0.0818748	-0.0260283	0.317696	0.487916	0.745937	-0.091525	0.39853	0.415332	0.638829	-0.832842	0.653139	0.993767	0.355759	0.0925321	-0.660734	0.151886	0.944023	0.391979	-0.89802	-0.957544	-0.247497	-0.963381	0.259094	0.136893	-0.428937	0.717096	0.0430202	-0.516841	0.240701	0.511758	0.772278	0.749737	0.212719	0.694285	-0.114946	0.563934	-0.859968	0.998453	-0.552434	0.335588	2.4427e-05	-0.381421	-0.626722	0.852763	-0.214732	0.409915	0.192431	0.702916	0.875631	0.279909	-0.0975966	0.108166	-0.334898	0.617193	-0.0104879	-0.105635	-0.362053	-0.336905	0.401395	-0.0112875	0.268075	-0.320621	0.0174577	0.965114	-0.778944	0.823575	-0.864636	0.920288	-0.153525	0.90109	-0.0852007	0.457948	-0.910364	-0.0662852	-0.630344	-0.750503	-0.650145	0.337377	-0.979721	0.952708	-0.284385	0.676313	0.677796	0.673616	0.384396	-0.0558977	0.809981	0.879142	0.991397	0.86163	0.310188	0.075	-0.344087	-0.854094	0.486991	0.440513	0.764022	-0.417705	0.459423	-0.322488	0.230778	-0.764181	-0.277761	0.361496	0.766761	0.950061	-0.256517	0.87391	0.803575	-0.680466	0.150193	0.68295	-0.644482	0.0800823	0.717647	-0.72158	-0.435203	-0.922331	-0.26233	0.525149	0.270807	-0.544476	-0.442821	0.880463	-0.811939	-0.298884	0.59655	-0.0484758	0.469809	-0.891205	-0.629651	-0.735063	-0.605228	-0.582561	0.37317	-0.11192	-0.637807	-0.486476	0.343134	0.404867	0.925159	0.0713816	-0.165985	-0.927444	0.10241	-0.497285	-0.994703	0.436284	-0.88489	-0.772904	0.431274	0.41675	-0.207388	0.0743889	-0.142039	0.766098	0.0245138	-0.635134	-0.537698	0.817065	0.913747	-0.104754	0.649032	0.217711	-0.517835	-0.493127	0.160572	0.258254	-0.544587	0.646582	0.750995	0.569459	0.0925029	-0.207173	-0.137986	0.589054	0.300659	-0.00233216	0.997054	0.401134	-0.856105	0.519604	-0.318474	-0.279385	0.453285	0.43649	-0.164883	-0.392631	-0.949958	0.453894	0.783537	-0.854824	-0.526585	0.309987	0.253416	-0.671692	0.566237	0.963074	0.979	0.023676	0.577649	-0.965797	0.650229	-0.827444	-0.215956	0.752962	0.405273	0.984876	0.615395	-0.0439632	0.584059	0.0568278	-0.816995	0.647467	0.74912	0.320388	-0.138603	-0.495467	-0.8989	0.170799	0.0805923	-0.714135	0.374853	-0.197266	0.794703	-0.350038	0.0448789	0.80703	0.742312	-0.172898	-0.891007	-0.404197	-0.217062	-0.141352	0.481722	0.305977	0.027754	-0.14168	-0.229233	-0.415557	0.715667	0.278239	-0.810794	-0.248289	-0.381779	-0.971647	0.552239	-0.471616	0.0307035	-0.818396	0.533349	0.556209	-0.570877	0.858775	0.499263	-0.160061	0.660704	0.351127	0.20136	-0.110388	-0.865763	0.302332	0.239299	0.148206	0.322163	0.597288	0.702892	-0.374891	-0.42813	-0.100521	-0.651881	-0.418032	0.862188	-0.851098	-0.434427	-0.637163	-0.172784	0.462439	0.296913	-0.00118807	-0.687963	-0.895216	0.343161	0.409113	0.13483	-0.58072	-0.26788	-0.60599	-0.372631	-0.379714	0.142882	0.977007	-0.454781	-0.437905	-0.129057	-0.618329	-0.77086	0.491699	-0.865168	-0.834042	-0.917621	0.870054	-0.760616	-0.717781	-0.280439	-0.292632	0.662143	0.773514	0.607028	-0.140266	0.889945	0.576633	-0.889621	-0.76243	-0.384472	0.235904	-0.173619	-0.780078	-0.7414	-0.687137	0.959078	-0.450312	0.875459	0.347876	-0.130295	-0.572466	-0.395132	0.712153	0.102531	0.959266	-0.699938	-0.473519	0.518925	0.504652	0.179462	-0.402886	0.712931	0.433835	0.901846	0.423461	-0.993286	0.80117	0.594798	-0.1314	0.45555	0.631437	0.895126	0.872701	0.97522	-0.7447	-0.778439	-0.733285	0.351068	-0.0244706	0.519494	-0.406408	0.758069	0.719128	0.27994	-0.28161	0.955468	0.829455	0.796199	-0.572661	-0.583075	-0.553742	-0.831421	0.438332	0.0593706	0.148207	0.746365	0.513222	-0.233218	0.219873	0.649644	0.94846	-0.232542	-0.453963	-0.700122	-0.226386	0.698278	-0.0876309	-0.00575568	-0.699202	0.435979	-0.941697	-0.691748	-0.383441	0.538424	-0.802534	0.689242	-0.677044	-0.962372	0.408869	0.985912	-0.99236	-0.83622	-0.701683	0.670956	-0.712692	0.646168	-0.33171	-0.501479	0.595472	0.715344	-0.700266	0.211703	0.0453768	0.194436	-0.965913	0.125075	-0.948391	0.443028	-0.305257	0.455566	-0.3921	0.968007	-0.380532	-0.371734	-0.322599	0.622319	-0.791657	0.135332	0.694428	-0.404521	-0.209784	0.19502	0.466874	0.0384633	-0.0652417	-0.830366	-0.246711	0.860432	0.0517243	0.862487	-0.483134	-0.333213	-0.803495	0.285831	-0.21409	-0.959333	0.570349	0.769314	-0.423258	0.524999	0.723092	-0.514286	0.255767	-0.292411	-0.989244	-0.809565	0.25826	0.594596	0.717865	-0.31464	-0.711584	0.912947	-0.0867694	0.309597	-0.674138	-0.320743	0.217915	-0.0687229	-0.365605	-0.584942	-0.687427	0.330673	-0.05179	0.701991	0.479254	0.605407	0.0572815	0.820083	0.650065	0.618054	-0.593409	0.606732	0.666851	0.917115	-0.23045	-0.622741	0.988225	-0.784231	0.289072	-0.0214183	0.861402	0.611284	-0.470294	-0.631983	-0.00717737	0.774706	-0.613291	0.565132	-0.509649	0.313019	0.0734273	0.932285	0.980026	-0.84314	-0.0950842	0.394427	-0.73148	0.264103	0.874593	-0.88848	-0.34025	-0.34891	0.595525	0.37872	0.498247	-0.484909	0.0367653	-0.197059	0.86248	-0.56502	0.889609	0.00108039	-0.0394122	0.636992	-0.732456	0.430261	0.689247	0.707481	0.147692	-0.13995	-0.367689	0.641152	-0.111261	-0.693175	0.355709	-0.814323	-0.476846	0.75707	-0.460142	-0.312498	0.503853	-0.539309	-0.484145	0.517488	-0.0255963	0.936931	0.500175	0.799965	-0.63886	0.489939	0.0803381	0.621505	-0.565597	-0.768318	-0.966355	0.32881	-0.284404	-0.701612	0.651267	0.223154	0.611054	-0.13363	0.0258146	-0.282752	0.0839127	-0.899748	-0.826332	0.14906	-0.799544	-0.826207	-0.461157	-0.196964	-0.536564	0.746051	0.878769	-0.572329	0.44723	-0.824605	-0.88018	-0.940832	-0.906977	0.612553	0.552842	-0.444731	0.658469	-0.754055	-0.759538	0.210849	-0.827515	0.648608	0.79758	-0.57555	-0.328801	0.901519	-0.704433	0.520544	-0.368818	0.74213	-0.122073	0.590801	-0.36087	-0.120528	-0.0601005	0.368486	-0.801401	-0.397733	0.177279	0.608304	0.495641	0.178592	0.571744	-0.985064	0.0468442	0.000813117	0.962857	0.0690826	-0.71213	-0.307654	-0.769328	0.516124	0.275515	0.230188	0.548744	0.0258542	-0.319489	-0.931462	0.472098	0.246328	-0.356149	-0.626037	0.129658	-0.32313	-0.464192	0.347747	-0.446621	0.411207	0.589036	-0.821201	-0.952991	0.072817	-0.84503	-0.960023	-0.399241	0.553931	-0.724921	-0.967663	0.429836	-0.699309	0.448724	-0.395859	-0.225189	0.913356	-0.662373	0.645124	0.986521	-0.935198	0.352211	0.529464	0.993664	-0.8435	-0.45571	0.995462	0.173167	0.228024	-0.777256	0.177105	0.0109882	-0.394111	0.907465	0.527939	0.194727	0.569135	0.255592	0.0878979	-0.494465	-0.0229436	0.551708	-0.767125	0.370055	0.799578	-0.324872	-0.165053	0.0936163	-0.355714	0.196159	-0.196708	0.587789	0.290962	-0.322191	-0.523478	-0.939464	0.23637	-0.823288	-0.589613	-0.0620033	0.83927	-0.913436	0.859121	-0.0383598	-0.58828	-0.601777	0.829054	0.856592	-0.577984	-0.460171	-0.80687	-0.991476	0.836018	0.11288	0.300211	0.721178	0.732362	0.450198	-0.690881	-0.208107	-0.747428	0.208677	0.482035	0.643203	0.186886	-0.0107908	0.0520808	0.263832	-0.0134062	0.813135	0.0950264	-0.345504	-0.277885	0.853433	0.746597	0.944006	-0.32784	0.638278	0.841928	-0.256716	0.298125	0.618642	0.612134	0.0638494	0.130625	-0.517594	0.859477	0.980622	-0.239766	-0.686083	-0.394866	-0.507012	0.563033	-0.375569	0.747711	0.69763	-0.994806	0.550433	0.469045	-0.235864	-0.892376	0.240327	-0.189126	0.305763	0.991952	-0.415643	0.0121564	0.428339	-0.0274592	-0.371123	-0.91799	-0.231661	-0.655751	-0.857225	0.672984	-0.300471	0.453625	0.648049	0.413365	0.926726	-0.615964	0.331028	-0.983066	-0.64046	-0.604373	-0.0762533	-0.34776	-0.0756904	0.174033	-0.915326	0.0961516	0.454556	-0.979641	-0.760871	-0.745565	-0.809095	0.791238	-0.0615169	0.0657434	-0.0868968	-0.262003	-0.113128	-0.328899	-0.427171	0.314265	0.325528	0.217337	0.947174	0.915888	0.49818	-0.232317	-0.715985	-0.217855	-0.724383	0.862098	-0.357197	0.819955	-0.194857	-0.736769	-0.420446	0.558494	-0.434239	-0.0208764	0.139929	-0.447182	0.820302	-0.0951409	-0.527916	0.0529157	-0.950831	-0.157235	0.563928	-0.343555	0.142305	-0.522852	-0.353315	0.362047	0.586637	-0.871697	0.975718	-0.597094	0.999001	-0.335369	-0.241085	0.740322	0.474541	-0.497718	-0.445949	-0.253014	0.369593	-0.616257	-0.00108174	0.168162	-0.438122	-0.671429	-0.804544	0.984878	0.138303	-0.242126	-0.122569	-0.245343	0.244329	-0.999252	-0.239084	0.909055	-0.390953	0.129594	-0.291342	0.65404	0.947483	0.757261	-0.19907	0.977533	-0.43925	0.414234	-0.360531	0.530628	-0.287329	0.34223	-0.107067	-0.339504	-0.980607	-0.126606	0.515487	-0.320448	0.532892	-0.925598	-0.132871	-0.212755	0.689289	0.906444	-0.357746	-0.00850893	-0.327433	0.141809	0.633411	0.452978	-0.564287	-0.7539	0.671412	0.865831	0.486329	0.0749481	0.999046	0.728811	-0.9995	0.579347	0.515533	-0.482112	0.396273	-0.459157	-0.475901	0.246215	-0.0810051	0.186646	0.160275	0.388604	0.676587	-0.978198	-0.443461	0.934886	0.0307076	-0.91787	0.998879	-0.0816825	0.589827	0.578032	0.15332	-0.796678	-0.419845	0.579897	0.742136	0.234677	0.106494	0.0923269	0.125965	0.137223	0.461873	-0.263786	0.435957	0.162389	-0.946558	0.63521	-0.15529	-0.474532	-0.434311	0.762244	0.924943	-0.524011	0.200926	-0.296914	0.286205	-0.534755	-0.506044	-0.946248	0.483726	-0.0566213	-0.62084	0.374913	-0.564046	-0.83652	0.473491	0.0151503	0.00776166	0.415577	0.823202	-0.628606	-0.0927446	0.532141	0.211683	0.318919	0.972668	0.323893	-0.639889	0.140186	0.577887	0.0169461	-0.732192	0.0757059	-0.492467	0.0155527	0.682667	-0.0657803	-0.731016	-0.588996	0.484113	0.00375625	-0.589146	0.333304	0.123847	-0.651482	-0.712658	-0.0619623	0.856471	-0.506453	-0.379349	0.0653063	0.278957	-0.927769	-0.0945873	-0.349228	-0.0267518	-0.594253	-0.692113	0.43756	0.00792391	0.0154258	0.493662	0.145132	0.852686	-0.126843	-0.170587	-0.461456	0.787778	0.874411	-0.978735	0.0871565	-0.759872	0.41519	0.874396	-0.255724	0.19476	0.0836394	0.978305	-0.636089	-0.942155	-0.612074	0.47028	0.354584	0.197826	-0.850536	-0.893426	-0.938922	0.445292	0.0910917	-0.38765	-0.315782	-0.92828	0.242138	-0.895215	0.368806	0.847992	-0.191809	-0.0288028	0.163718	0.411109	-0.121655	0.17706	-0.819936	-0.944081	-0.159078	0.632822	0.837697	-0.339193	0.936241	0.474982	0.608132	0.348913	0.0893427	-0.623095	0.318963	-0.0551226	-0.976214	-0.612725	-0.566016	0.293289	0.422737	0.579859	0.850424	-0.223831	0.353427	0.470393	-0.928317	-0.540807	-0.427255	0.385711	0.84334	-0.478155	-0.377618	0.531008	0.62301	-0.807427	-0.0664559	0.603939	0.429906	-0.817872	-0.834081	0.0707955	0.761292	-0.390013	0.184271	0.772264	-0.167739	-0.836937	0.627444	0.965919	-0.405233	0.677085	-0.220214	-0.921929	0.736095	-0.648284	0.739581	0.256832	0.229047	-0.30698	0.857247	-0.460457	0.0941661	-0.536118	0.250943	0.664657	-0.519882	-0.0820501	0.316453	-0.801465	0.138542	-0.598831	0.49937	0.813924	-0.0967293	-0.915386	0.540476	-0.706119	0.979643	0.362801	0.522307	0.818854	0.408441	0.835217	-0.873112	0.460727	-0.0186249	-0.936459	-0.782279	-0.388835	-0.533137	-0.556867	-0.838265	0.739596	-0.893459	-0.0129748	-0.708573	0.508392	0.598533	0.302352	0.130673	-0.729814	-0.012504	-0.194009	0.199128	-0.0331873	-0.495455	-0.479681	0.150366	-0.904004	-0.324225	0.2005	0.890999	-0.920317	-0.630674	0.00174913	0.262942	0.0772425	0.237026	0.0207899	-0.879966	-0.0205105	-0.468366	-0.318482	-0.868526	-0.426061	0.0202244	-0.196385	0.519004	-0.0270651	0.981719	0.98097	-0.784513	-0.539284	-0.719632	-0.659794	0.350265	0.888945	0.290424	-0.333211	0.163011	-0.845847	0.520489	-0.229887	0.334827	-0.833081	0.154123	-0.279991	-0.473032	0.394334	-0.483725	-0.266856	-0.421951	0.947241	-0.772436	-0.784878	0.953053	0.405291	0.347845	0.900522	-0.5544	-0.30198	0.55353	0.410376	-0.596663	0.993693	-0.435055	-0.778594	-0.836586	-0.0216287	0.628128	-0.269634	0.313094	0.0514645	-0.889834	-0.829156	-0.958227	0.545526	-0.736523	0.72455	0.308397	0.960246	0.0301881	0.09061	0.651385	-0.03266	0.21437	-0.372468	0.0934954	-0.663047	-0.890744	0.444079	-0.67531	-0.530967	0.102795	0.789373	0.705782	0.594491	0.063563	0.541526	-0.634272	-0.530133	0.752141	-0.497724	-0.49297	-0.474869	-0.096188	0.204028	0.287376	-0.980228	0.245079	-0.444271	-0.382769	-0.97316	-0.404536	-0.844545	-0.284855	0.159686	0.984529	0.564811	0.256894	-0.00336537	0.115439	0.0359941	0.245378	0.492522	0.0565907	-0.671304	0.267741	0.251699	0.807392	0.588842	-0.220016	0.386085	-0.412445	-0.523811	-0.930922	-0.680769	0.495464	0.905845	-0.0357473	0.296643	-0.751111	0.0136518	-0.0352744	-0.902211	0.454459	-0.490072	-0.62605	0.650185	0.255014	-0.33475	-0.477299	-0.717401	0.823634	0.195773	0.23942	-0.628996	0.509931	-0.565311	-0.063527	0.586299	0.0527368	-0.724978	0.153535	0.131413	0.835724	-0.145047	0.421361	-0.741819	-0.211636	0.56752	0.333607	0.229363	-0.671253	-0.845111	0.807034	0.0730506	-0.732279	-0.491212	0.0585371	0.731997	0.85243	0.494276	-0.965863	0.491184	-0.486122	-0.289924	0.616356	-0.203451	0.122637	0.799984	-0.907384	0.775351	-0.279306	-0.230184	0.471082	-0.815096	0.435195	0.386063	-0.957677	-0.448283	-0.628069	0.472366	-0.970376	-0.912711	-0.909785	0.979864	0.340874	0.271595	-0.404976	0.920088	-0.359178	-0.95537	-0.780661	0.458037	-0.588956	-0.885735	-0.706719	-0.0873783	-0.452468	0.106779	0.106311	-0.681491	0.455519	0.494905	-0.556403	-0.0842667	-0.883457	0.870709	-0.852538	-0.554445	-0.375581	-0.388049	-0.0973621	-0.717569	-0.30038	-0.445136	0.445415	-0.732158	0.0485034	-0.996092	0.963917	0.315396	0.516966	0.816267	-0.700319	-0.319159	0.541278	-0.417512	0.0216223	0.175631	-0.425892	0.642207	0.00803312	0.229	-0.14132	-0.305748	0.883662	0.115739	0.156176	-0.753041	0.447019	-0.182961	0.87691	0.83274	-0.689465	-0.0768638	0.755456	0.424191	0.0217581	-0.512857	0.706226	0.975188	-0.547719	0.624261	-0.155442	-0.526855	0.639423	-0.364855	-0.841249	0.826481	0.214712	0.800258	0.0989342	-0.839873	-0.309682	-0.835615	0.965906	-0.32484	-0.247968	-0.278173	-0.118433	-0.193422	0.591897	-0.887782	0.0907382	-0.0112067	0.686633	0.796298	-0.719404	0.099206	-0.163592	0.159756	0.216741	-0.441238	-0.548612	-0.0551773	-0.903451	-0.265988	-0.471404	-0.521869	0.508486	-0.325927	-0.951498	0.654639	0.0910913	0.353942	-0.00838015	-0.220913	-0.256022	0.00343854	-0.209687	0.529512	-0.123637	-0.778742	-0.756675	0.682925	0.504269	-0.259252	0.067386	-0.216759	-0.379424	-0.050417	-0.711208	0.728638	-0.673015	0.373629	0.464532	0.997443	-0.435957	0.772993	-0.120257	0.253857	0.95855	0.308679	0.610805	0.22172	-0.00756816	0.305908	-0.119932	0.454055	0.601707	0.710744	-0.296779	0.679782	0.434407	-0.444451	0.628678	0.114014	-0.785152	-0.662679	0.0844215	-0.701512	0.124908	0.59593	0.466731	-0.0481142	-0.499398	0.364464	-0.613613	0.414829	0.233822	0.786067	-0.847019	-0.655802	0.818625	0.368422	0.0976618	-0.715544	0.526571	0.413184	-0.0473105	-0.0452531	0.507335	0.475762	-0.240097	-0.259323	-0.852875	-0.934865	0.323381	-0.252179	0.0565995	0.611919	-0.775388	-0.465387	-0.405594	-0.475934	0.316335	-0.461007	0.262092	0.263652	-0.40026	-0.297539	0.120888	-0.8698	-0.515061	-0.601941	0.338907	0.167099	0.105519	-0.643795	-0.0636766	-0.135462	0.771653	0.178019	-0.597947	0.331223	-0.16582	0.947711	-0.824134	0.558715	0.597731	-0.14718	0.299784	0.887119	-0.0284806	0.286366	-0.500903	0.418432	0.633978	-0.0280141	0.686542	0.2978	0.508503	-0.310437	-0.439923	0.742114	-0.938789	0.820478	-0.454843	-0.143465	0.349583	-0.8971	0.601559	-0.11582	-0.72541	0.412256	0.320349	0.536207	-0.0588216	-0.904015	-0.17864	0.283388	-0.142652	0.458328	0.0606445	-0.0516362	0.333369	0.0132334	-0.391477	-0.157922	-0.555977	-0.402051	-0.506831	-0.0457371	0.243182	0.431526	0.590644	-0.403192	0.750135	-0.589854	0.763709	-0.150433	-0.994502	0.0587765	-0.245826	-0.979775	-0.815421	-0.680128	-0.756321	0.706034	-0.269933	-0.0581789	-0.609611	0.42997	0.252139	-0.202925	0.0389367	0.537434	-0.55959	-0.309936	0.181945	0.771454	0.142652	0.482296	-0.126764	0.936241	-0.0858579	0.514629	-0.264408	0.41349	-0.568414	0.567334	-0.30931	0.201532	0.793037	-0.220696	-0.592624	0.576245	-0.705785	0.884335	-0.898476	-0.0413477	-0.746838	0.735849	-0.601253	0.503343	0.259929	-0.143192	0.443013	-0.770284	0.84732	-0.113071	0.723568	-0.509616	0.343499	-0.0294345	-0.507073	0.0563026	-0.378471	0.931146	-0.507634	-0.657944	-0.216368	-0.105716	-0.625328	0.725316	-0.334915	-0.435203	0.78349	0.243756	0.45472	0.132228	-0.161285	-0.0100237	0.069661	0.820618	0.532296	-0.713653	-0.323873	-0.4211	-0.708773	0.378345	0.210942	-0.349495	-0.717645	-0.886268	-0.315523	0.537262	0.180327	0.512037	0.69461	0.113814	-0.278342	-0.391024	0.306303	0.918563	0.494474	0.0454954	0.712251	0.255278	-0.123015	-0.562966	-0.831943	-0.827474	0.345692	0.964715	-0.244629	-0.595224	-0.522702	0.42645	-0.926042	0.89248	0.542576	-0.139409	-0.981981	-0.193901	0.0663381	0.419364	0.289155	-0.617135	-0.68337	-0.813882	-0.973138	-0.231051	0.190195	-0.161963	0.640563	-0.606287	-0.209301	-0.721304	-0.572093	-0.271924	0.089646	0.289632	0.632638	0.885599	0.953868	-0.601553	0.810672	-0.415126	0.778849	0.502188	0.846437	0.957353	-0.820964	-0.975532	0.143539	0.802781	-0.175265	-0.430449	0.611474	-0.0396332	0.344904	-0.68973	0.815594	0.440127	0.511407	-0.787468	0.428495	-0.394174	0.27133	-0.500649	-0.607612	0.278114	0.0485569	-0.628115	0.548312	0.202559	0.349991	-0.330394	-0.397086	0.257722	-0.402091	0.383988	-0.226457	0.0673204	0.196558	0.449623	-0.688402	0.195366	0.119955	-0.0403398	-0.399865	-0.705218	-0.390865	-0.0153704	-0.836307	0.632516	0.339673	0.0923186	0.969022	-0.409606	0.56044	-0.549331	0.900893	-0.0895901	0.0542561	-0.518242	0.808386	0.564546	-0.217396	-0.83537	0.395087	-0.0734186	-0.974136	0.201806	0.577168	-0.99112	0.0672671	-0.184957	-0.416481	-0.462474	0.999241	0.643606	0.748086	0.0265057	0.119268	-0.837943	0.066781	-0.00175758	-0.54011	-0.336424	0.162371	0.154209	0.843648	0.105335	-0.760076	-0.632707	-0.238777	-0.41516	0.391659	-0.746906	-0.699126	-0.132598	-0.134454	-0.225806	-0.4022	0.576754	0.540019	-0.172412	-0.565462	0.782501	-0.588805	-0.68835	0.0584349	-0.57324	0.042567	0.416179	0.306768	0.0336884	0.226553	0.460045	0.315224	-0.0651847	-0.41824	0.47307	0.155418	-0.629364	0.326897	0.70885	-0.731332	0.990057	-0.901259	-0.508223	0.0227929	0.493515	-0.372441	-0.272836	0.0857486	0.177921	0.453832	0.448468	-0.418149	0.416643	0.472507	0.677468	-0.686076	0.141702	0.244717	-0.541312	0.474432	-0.951726	0.355084	0.584352	-0.594423	0.113244	0.791486	-0.460709	-0.646381	-0.825516	0.522363	0.757165	0.279168	0.794322	0.915532	0.856099	0.0750221	0.628174	0.481103	-0.110763	0.857615	-0.568989	0.125047	0.807243	-0.818824	-0.271397	-0.157442	-0.0400116	0.274044	-0.393646	0.787438	0.391505	0.301074	-0.0144297	-0.233747	-0.852101	0.0539057	0.569337	0.611737	0.587747	-0.919644	-0.53091	-0.596455	-0.150805	-0.0195032	0.191085	0.413077	0.662231	-0.544396	-0.0483636	-0.908897	-0.919964	0.399765	0.398509	-0.119899	0.0295923	-0.566973	-0.353532	0.647801	-0.389372	-0.480994	0.127383	-0.298146	-0.959318	-0.590915	-0.855515	-0.8708	0.718351	0.196402	-0.615903	0.0399553	-0.11502	-0.122943	0.766973	-0.365279	-0.74909	-0.850303	-0.592606	-0.789698	-0.914295	-0.901614	-0.680151	-0.360015	0.692773	-0.549624	0.590486	-0.734486	0.603057	-0.874851	-0.785064	-0.643512	0.532866	0.574646	-0.371922	-0.0301417	0.19797	-0.646837	0.614325	0.257129	-0.262378	0.349567	-0.897007	0.709854	-0.926076	-0.622421	0.106773	0.607606	-0.847698	0.530097	0.246808	-0.139641	-0.814389	0.939832	-0.0499501	-0.280154	0.856889	0.497528	0.100897	-0.856412	0.791549	-0.354328	-0.732647	-0.229439	0.719292	-0.573742	-0.286264	0.748263	0.49029	-0.117003	-0.710744	0.732265	0.259202	0.0785983	0.0343572	-0.492532	0.89049	0.608451	0.405196	-0.280369	0.215073	0.661985	0.588893	0.145465	-0.743279	0.717158	-0.743342	-0.328137	0.230775	-0.576794	0.931008	0.298164	-0.602464	0.57209	0.732349	-0.841578	0.494954	0.691021	0.889735	0.741828	0.0818318	0.380447	0.927038	0.574452	-0.965264	0.996633	0.548	-0.616957	0.240732	-0.467014	0.164737	0.665301	-0.234925	0.990971	0.267974	0.315866	0.363373	0.230388	0.91784	0.638603	-0.114062	0.947435	-0.348043	0.815088	0.0181375	0.743492	-0.277014	-0.906447	0.439702	0.261398	0.295554	0.106359	-0.255788	-0.447927	-0.675612	0.878205	0.403103	0.0490027	0.538856	0.918845	-0.295289	0.777277	0.77253	0.524514	0.682941	0.964928	-0.433595	0.814681	-0.0635798	0.84199	-0.164626	-0.0121984	-0.989063	0.529385	0.275847	-0.438957	0.496826	-0.941004	0.530868	-0.577161	0.0757528	-0.894992	-0.230309	-0.981723	0.808228	-0.998159	0.907092	0.841017	-0.344843	-0.752316	0.297771	-0.202978	-0.337624	0.914631	0.858373	-0.391414	0.229206	-0.721256	0.382119	0.19624	0.679568	0.207333	0.765862	0.83006	0.913752	0.0575172	-0.887831	-0.81298	-0.125789	0.852149	-0.103078	-0.675878	-0.278333	0.64813	0.990116	0.766419	0.158107	0.63562	-0.894331	0.824371	0.537101	0.431441	0.366002	0.633734	0.96365	0.692182	-0.867241	0.12138	0.82053	0.0959634	-0.536946	-0.982524	0.24447	-0.345131	-0.339248	-0.750908	0.588301	-0.612113	0.367148	0.0333333	0.346075	-0.0376101	0.562898	-0.933821	-0.958658	0.976023	0.85431	-0.115535	0.904439	0.833183	0.291191	-0.622439	0.729819	0.725908	-0.159131	-0.519071	-0.199032	-0.219184	-0.740206	-0.921432	0.39569	-0.421309	-0.901485	0.414815	-0.702238	0.73257	-0.013943	-0.0404132	-0.895332	0.641268	0.683191	0.312076	0.462876	0.428152	-0.662898	-0.196647	0.726283	0.353658	-0.310842	0.701662	-0.327217	-0.280835	-0.515326	0.594645	-0.739248	0.898916	0.0571231	-0.121931	-0.200541	0.993839	0.978057	-0.687793	-0.0878072	-0.0671433	0.685554	-0.0155485	0.614313	0.085189	-0.266657	0.743001	0.129835	-0.471963	-0.901863	-0.0228725	0.278171	0.514928	0.627615	0.293053	0.449666	0.614524	-0.326928	0.883679	-0.565404	0.898198	0.527413	0.493905	0.949044	0.723332	-0.687086	-0.394236	-0.0768396	-0.729513	0.168596	0.479598	0.491858	-0.558461	-0.594515	-0.961075	-0.0753336	0.664015	0.973832	-0.858821	-0.501725	0.518728	0.320107	0.810521	0.44726	0.319282	-0.376369	-0.197362	-0.0768135	-0.643277	0.656582	0.457654	-0.0861612	0.7924	0.577882	-0.23465	-0.49196	0.485878	0.820312	-0.163568	-0.790635	0.911164	0.545036	0.0228741	0.914442	-0.222938	0.797219	0.312916	-0.589404	-0.241803	0.0546668	-0.578854	-0.98809	-0.862086	0.804115	-0.509288	-0.972793	0.515471	0.608651	0.580512	0.278874	0.0553095	-0.873803	-0.105989	0.303786	-0.555669	-0.0165727	-0.643743	-0.59562	-0.978633	-0.998842	-0.205481	-0.611378	0.345453	0.203822	-0.99399	0.288906	0.301601	-0.489546	0.129822	-0.931014	0.593021	0.965825	0.241438	0.706566	-0.701012	-0.789602	-0.708223	-0.296886	0.894121	0.0436938	0.584922	0.0433813	-0.0314627	0.153019	0.0600455	0.232045	-0.823252	-0.720076	0.729019	-0.00682653	0.486829	-0.11964	-0.739188	0.465768	-0.436944	-0.187411	0.396048	-0.0404409	0.55539	0.488848	-0.241569	0.375983	0.406737	0.504592	0.675989	-0.62911	0.256762	0.536448	-0.613727	-0.16676	0.264267	0.134034	0.566026	0.854637	-0.478135	0.79455	0.77703	-0.306559	-0.246588	-0.222252	-0.516679	0.758201	0.827569	0.994357	0.224735	0.738203	0.174984	0.87236	0.60876	-0.92284	0.512712	-0.457913	-0.304126	-0.206524	0.167921	0.791408	0.217405	-0.467863	-0.308048	0.556505	-0.47227	-0.329747	-0.0613584	-0.491906	0.630579	0.700231	-0.016115	-0.696667	0.984406	0.192705	0.452014	0.866696	-0.84793	0.947106	-0.758428	0.288495	-0.608603	-0.393918	-0.544781	-0.353674	-0.663479	-0.302539	0.909124	0.268514	0.640476	-0.181515	-0.864982	-0.9497	0.0568311	0.209937	-0.131884	-0.691951	0.111387	0.214499	-0.82499	0.14823	-0.754296	-0.096587	0.649722	0.238462	0.46745	-0.763112	0.122988	-0.892694	-0.790819	-0.624569	-0.944595	0.179268	-0.159814	-0.804114	0.886265	0.125515	0.302246	-0.818519	-0.572843	-0.000371396	0.962364	0.447688	0.162989	0.726135	0.293929	-0.0132323	0.862553	-0.382879	-0.910252	-0.916952	-0.242265	-0.230682	-0.357923	-0.563427	-0.393797	0.628536	-0.579206	-0.972024	-0.260972	0.889094	-0.808749	0.278446	-0.982637	0.376649	0.787982	0.0218635	-0.715203	0.0918341	0.931381	0.434387	0.881919	-0.0754524	0.0774901	-0.0152256	-0.329559	0.795897	-0.747583	0.69283	0.827748	0.401433	-0.486491	-0.484934	-0.573084	-0.0361549	-0.378528	0.694339	-0.798788	0.399324	-0.192618	-0.922268	-0.941966	0.425741	0.366038	-0.719637	0.472272	0.348024	0.282222	-0.196137	0.332802	0.376121	0.30028	-0.22062	0.207231	-0.366951	-0.0996641	0.169277	-0.226286	0.756607	-0.209076	0.329388	-0.0517628	0.279642	0.673904	-0.237347	0.921401	0.372007	-0.607559	0.272715	-0.139897	0.69864	-0.128291	0.565922	-0.782579	-0.68217	-0.14759	-0.197207	-0.62969	0.310604	0.0381975	0.911227	-0.810908	0.445851	0.915912	0.735936	0.165176	-0.630007	0.233362	-0.978908	-0.184136	0.650476	-0.517486	-0.658964	0.220628	0.521897	-0.395532	0.208517	-0.245894	-0.460177	0.934881	0.33371	0.674915	-0.710455	0.791439	-0.333783	-0.592176	-0.129732	0.277596	0.438663	-0.513901	0.936428	0.430831	0.373845	0.617146	-0.821639	-0.25064	-0.267508	-0.626702	-0.341477	0.563148	-0.939452	0.772432	0.391302	0.26349	0.174964	-0.397366	0.587744	-0.185368	0.169254	-0.638272	-0.788951	0.858301	-0.864856	-0.896812	-0.814944	0.753547	-0.203914	0.196787	-0.715599	0.262276	-0.20172	0.50662	-0.985848	-0.431682	-0.885969	0.104644	0.726629	0.997526	-0.828931	-0.364628	0.738685	0.667347	-0.644559	-0.597342	0.367224	0.78241	-0.0170261	-0.813234	-0.86495	0.271899	0.726036	-0.813734	-0.785588	0.12709	0.273878	-0.640782	-0.929995	-0.218716	0.0228034	0.295248	0.0624301	0.974434	-0.479316	-0.454555	-0.710417	0.39206	0.515783	-0.457455	-0.311837	-0.944771	-0.798215	0.785236	-0.442698	0.593393	0.387381	0.555918	0.0993326	0.676445	0.0311871	-0.805045	0.618138	-0.526692	-0.12707	-0.230415	-0.821965	-0.891739	0.830961	-0.107657	-0.0922548	-0.365737	-0.885047	-0.0841876	-0.215532	0.224151	-0.0702677	-0.166305	-0.649077	-0.451622	-0.65171	-0.463861	-0.0493251	-0.484844	0.544556	-0.919598	-0.606175	0.0917437	0.953981	-0.342264	-0.732345	0.746525	-0.523536	-0.265263	-0.112022	-0.90305	-0.00625292	-0.386807	-0.887377	-0.583483	-0.447639	0.791663	-0.657178	0.18937	0.134075	0.124064	0.765054	0.504181	-0.297607	0.270038	-0.521348	-0.503788	-0.647098	0.461277	0.488879	0.433753	-0.0873485	0.444374	0.0195125	0.351601	-0.362389	-0.83377	0.0416397	-0.916224	0.301861	0.964326	-0.296083	-0.96657	-0.839143	0.19499	0.353707	-0.37569	-0.848116	0.716983	-0.032417	-0.597311	0.0834421	-0.781355	0.276374	-0.257314	0.354154	-0.53989	-0.218552	0.389997	-0.353499	0.58767	0.10362	-0.783244	0.0444468	-0.945505	-0.919894	-0.937674	0.570721	0.839988	0.00710382	0.268933	0.376332	-0.326282	-0.624129	0.40075	0.657167	-0.29892	0.197105	-0.600373	-0.557783	-0.527695	0.881926	-0.898445	0.73857	-0.86843	0.0310823	-0.280012	0.322284	0.722781	-0.902248	0.994414	0.917708	-0.531646	0.444193	-0.410708	-0.850484	-0.702093	-0.908703	0.160411	0.700101	0.271194	0.0476201	0.00104743	-0.577586	-0.299003	0.430028	0.127889	-0.906226	0.575471	-0.00708306	-0.0844462	0.482522	0.464277	0.960009	-0.139082	0.0375009	0.0937049	0.20508	0.165707	0.384118	0.0795664	0.875032	0.897065	-0.680674	0.244703	0.455287	0.173315	0.77441	-0.836316	0.363144	-0.772682	-0.248762	0.858911	-0.912468	0.777581	-0.40444	0.17884	-0.30584	-0.660701	-0.948129	0.804464	0.0626604	-0.84985	-0.894694	-0.713064	-0.128003	0.516297	-0.115978	0.254293	0.25541	0.426632	0.516887	0.985696	0.636934	-0.654644	-0.458266	0.2183	-0.367417	-0.557316	0.181614	-0.989327	-0.51911	0.544118	-0.94332	0.617769	-0.538437	0.439884	-0.148091	-0.923129	-0.487622	-0.936521	-0.36625	0.459149	-0.475932	-0.0540195	-0.498275	-0.118606	-0.248575	0.154947	-0.675115	-0.0529319	0.855196	-0.360682	-0.309938	0.593331	0.590496	-0.867517	-0.684107	0.571511	-0.790131	-0.696333	0.767728	0.0454885	-0.443439	-0.0760318	-0.990726	0.920608	-0.739273	-0.0176226	0.281819	-0.798116	-0.456463	0.90247	-0.540865	-0.652464	0.267429	0.718027	-0.767185	0.0314792	0.147636	0.0372488	-0.415654	0.826836	-0.684023	-0.0405011	-0.490491	-0.527351	-0.148991	-0.447667	-0.000489787	-0.946982	-0.800163	-0.627481	-0.852203	0.306245	0.680247	0.294914	-0.0153476	-0.752681	0.514468	0.388071	0.740453	0.369296	-0.897311	0.459083	-0.862548	0.140531	-0.786744	-0.173445	-0.440281	0.123315	0.28517	0.726557	-0.848777	-0.50752	-0.0636703	0.940631	-0.831702	0.706453	0.852758	-0.977583	-0.607947	-0.43636	0.554468	-0.814507	0.955053	0.445674	-0.517348	0.376488	-0.569207	-0.800697	-0.0399137	-0.4482	0.886562	-0.12875	-0.698658	-0.81012	-0.44124	-0.859378	0.554362	0.220036	-0.608514	-0.102542	-0.157519	-0.95689	0.666698	-0.0249608	-0.741817	0.699314	-0.213633	0.700636	-0.958853	0.415628	0.513221	0.618304	0.692788	-0.316852	-0.0484017	-0.160196	0.44072	-0.784668	0.93145	0.742433	-0.352116	-0.278554	-0.0761707	0.279256	0.547119	-0.211173	0.17744	0.74975	0.206059	0.0205838	0.751043	-0.587426	-0.177496	-0.100818	0.601151	-0.12437	0.423663	-0.193605	-0.388709	0.376484	0.212964	0.94589	0.0137274	0.0190137	-0.000652131	-0.341531	0.402685	0.976577	0.112825	-0.58271	-0.844045	0.941013	-0.764597	0.362383	0.608296	0.207691	0.484492	0.0223305	0.514826	-0.810938	-0.155399	-0.842283	0.433281	-0.163512	0.822157	-0.199176	-0.207638	0.56345	0.659424	-0.560047	0.0663937	0.986954	0.867834	-0.39268	-0.846288	-0.457189	-0.807079	0.609257	-0.527835	-0.384221	-0.101571	-0.249004	0.963373	0.579819	0.312116	-0.434038	0.314101	-0.226673	-0.331339	-0.454525	0.574623	0.404082	0.0436097	0.953633	0.0212232	-0.34375	0.262174	0.428161	0.386042	-0.773032	0.621377	0.987887	-0.787431	0.733789	-0.974618	0.531096	0.357836	-0.496046	-0.994432	0.171979	0.830567	0.65685	0.800241	-0.921962	-0.299582	0.94445	-0.641517	-0.644735	-0.0105721	0.701274	0.47527	-0.698713	-0.978669	0.202149	-0.803931	0.219243	0.254324	-0.126701	0.207375	-0.0607296	0.263096	0.40869	0.726882	0.66352	0.288865	0.811841	-0.599099	-0.240226	-0.972815	0.981341	-0.248776	-0.112511	-0.340356	-0.0593733	-0.038003	0.707291	0.635518	0.332977	-0.369757	-0.491092	0.267844	-0.507401	-0.925613	0.373005	-0.144171	0.154415	-0.516326	-0.0108554	0.944166	-0.538505	0.129977	-0.416906	-0.99639	0.94093	-0.411474	-0.0419966	-0.769516	-0.18894	0.182028	0.0403137	0.369793	-0.16313	0.267958	-0.15259	-0.786546	-0.377921	-0.0536407	0.0302654	-0.924154	0.981539	-0.992601	0.376966	-0.319996	0.79313	-0.286423	-0.328116	0.14321	0.737941	0.858849	-0.680787	0.962471	-0.66841	0.00516463	-0.385742	0.614941	0.587156	0.601467	0.178032	-0.241728	-0.278332	0.685167	-0.485746	-0.670563	-0.77706	-0.454587	0.374211	0.971517	-0.176313	-0.823203	0.378699	-0.980199	0.33359	0.481181	0.468473	-0.642418	0.0540144	-0.335514	0.454612	0.980669	-0.80336	0.939902	0.89223	0.0221041	-0.711325	0.923648	-0.613037	-0.124939	0.480716	0.686017	-0.341577	0.944332	0.743342	0.267527	-0.512278	0.552998	-0.684763	-0.798269	0.0541603	-0.589726	-0.269606	-0.144651	0.068004	0.691016	-0.624924	0.243144	-0.343768	-0.851554	-0.692097	-0.25436	-0.499002	0.787969	-0.413781	0.905473	-0.230726	-0.427692	0.391237	-0.288423	-0.883052	-0.825501	-0.062772	0.255335	0.42784	-0.211369	-0.655093	0.740913	0.603347	0.826311	0.439917	-0.758315	0.57429	-0.66618	-0.0686751	0.101643	0.295898	-0.386828	-0.374502	0.430402	0.687382	0.513906	0.371881	-0.286409	0.821662	-0.486103	-0.140936	-0.889046	0.790341	0.901111	0.720645	0.979939	0.377874	-0.198542	0.869647	0.38735	0.971316	-0.3698	-0.223563	-0.959085	0.789671	-0.571762	0.983781	-0.144686	0.581506	-0.125513	0.680713	-0.0390894	0.665412	-0.61608	0.148186	-0.7548	-0.223004	-0.398099	-0.322499	-0.455957	-0.771101	0.496683	0.0138366	0.657934	0.177343	-0.712989	-0.916648	-0.316636	-0.565186	-0.784986	-0.215001	-0.556323	-0.631458	-0.64566	0.388146	-0.630129	-0.92731	-0.139508	0.139318	0.147234	0.92421	-0.736469	-0.134385	-0.576331	-0.192742	-0.884922	-0.781966	0.148243	-0.0135476	-0.0179566	0.247218	-0.18752	0.283297	0.119192	0.00623876	0.0354773	-0.691809	-0.674067	-0.349119	0.78609	-0.863026	0.689911	0.574256	0.946817	0.261352	-0.322484	0.00887037	0.690376	0.823983	0.514109	0.432108	-0.722063	0.427178	-0.965214	0.169486	-0.409435	0.703807	-0.328824	0.681324	0.0693702	-0.324813	0.83746	0.25742	0.0037688	-0.033242	-0.379856	0.0741902	0.109539	0.519651	-0.0379338	0.400184	-0.339507	-0.138089	0.335884	-0.927726	-0.793685	-0.601026	-0.809419	0.798443	0.527321	0.552947	0.0363688	0.176861	0.856148	0.853354	0.063842	-0.45187	0.323557	0.804679	-0.394342	0.17716	-0.360338	-0.479697	0.785555	-0.770169	-0.146809	-0.691369	-0.484111	0.955094	-0.556182	-0.079564	-0.00919941	0.0957245	0.959603	0.49683	-0.88801	-0.798335	0.88275	-0.288747	-0.0162446	-0.732743	-0.593879	0.451435	0.77105	-0.238998	0.128548	0.790066	-0.0169981	-0.357178	-0.914448	0.421167	-0.30109	-0.745567	0.522393	-0.111881	0.568097	-0.0239917	-0.86346	-0.975234	0.595805	0.812251	0.23747	0.189864	-0.843163	-0.794628	0.972511	0.191479	0.957274	0.834232	0.138441	-0.392095	0.990958	-0.521306	0.437435	0.638542	-0.0368096	0.401792	0.536169	-0.845993	-0.0436118	0.703961	0.379757	-0.779029	0.759215	-0.688244	0.981386	0.0166632	-0.430373	-0.55885	0.936007	0.519089	-0.512155	-0.0903139	0.392378	0.284722	-0.222351	-0.0281722	0.111529	-0.140629	-0.0585908	0.897589	-0.586363	-0.832823	0.26064	-0.100551	-0.968462	-0.760113	0.818028	0.46245	-0.254459	-0.387688	-0.998425	-0.347753	-0.332143	0.650366	0.951841	-0.728687	0.424038	-0.283657	0.209166	-0.221285	0.652777	0.56973	0.643064	0.0115271	0.336149	0.123694	-0.0518081	0.383573	0.772769	0.140892	0.434602	0.593732	0.411678	-0.812438	-0.40165	-0.607665	0.600354	-0.649414	-0.0323766	0.964745	0.877569	-0.487764	-0.644339	0.142174	0.184118	-0.339593	0.897703	0.898639	-0.498678	-0.708086	-0.46523	-0.695565	0.9821	-0.70657	-0.0750957	0.531749	-0.54623	-0.00346749	-0.937535	-0.698778	-0.722733	-0.638542	0.00918616	-0.16338	-0.401786	0.29453	-0.251699	-0.187965	0.169405	-0.114091	-0.0425384	0.830665	0.995889	0.68233	-0.577362	0.790289	-0.956632	-0.833651	0.51935	0.0640476	-0.966358	0.595718	0.612343	-0.320395	0.314518	0.894428	0.711761	0.409886	-0.865019	0.285132	0.683233	0.854604	-0.539073	-0.0812945	0.99568	0.801761	0.0257975	0.325504	-0.598355	0.961165	-0.918351	-0.94112	-0.58975	-0.781094	0.0613759	-0.182269	0.0760463	0.838921	-0.538515	0.17406	0.351869	-0.585175	0.742386	0.188157	0.616044	0.306667	0.26762	0.167605	-0.677354	-0.581296	0.577699	-0.193954	-0.441031	0.0326864	0.35241	0.0868315	-0.0229978	-0.460243	0.728857	-0.712307	0.850271	-0.0493056	-0.488237	0.227778	-0.980365	-0.0175013	-0.689252	0.210069	0.412607	0.837998	0.775814	0.694427	-0.402964	0.245146	-0.444339	-0.173258	0.240549	0.0974668	0.00816118	0.346476	-0.551087	0.92523	-0.850218	-0.67258	0.437434	0.148229	-0.419272	0.670529	0.596731	-0.753914	-0.599117	0.755812	-0.526483	-0.536649	-0.344208	-0.522435	-0.540508	0.746237	-0.780356	-0.362895	-0.279547	-0.573273	0.997624	0.429365	-0.612456	-0.869398	0.583651	0.937131	0.851788	-0.485512	-0.183572	0.769014	-0.382284	0.720466	0.496421	-0.297266	-0.298212	0.172198	-0.791456	-0.546738	-0.607277	0.930269	-0.913796	0.377027	0.623766	-0.0182461	0.278815	-0.328634	-0.725964	0.325929	-0.676203	0.34807	-0.314542	-0.712299	-0.566732	-0.981537	0.0790138	-0.561482	0.971917	0.960975	-0.377439	0.454976	0.694651	-0.0740013	-0.719694	0.969521	-0.808792	-0.330194	0.445674	0.327263	-0.444472	0.735728	-0.628535	0.686759	-0.35258	-0.4262	-0.456975	-0.0299485	0.935398	0.378766	-0.995262	0.934062	-0.0334708	0.40715	0.301899	0.336408	-0.528948	-0.610475	0.933677	-0.0369646	0.581612	0.0563185	0.842938	-0.776206	-0.618716	0.757692	-0.254344	0.707162	0.558248	-0.97574	0.162284	-0.99582	-0.819323	0.618284	0.187491	0.54777	-0.446401	-0.253572	-0.62699	-0.0737771	0.221925	0.0198805	0.525432	-0.772427	-0.437205	0.503102	-0.683118	0.909755	0.858596	-0.138675	-0.209733	-0.0809567	-0.0044496	0.17885	0.143322	0.778897	0.000707832	-0.700058	0.0030624	-0.582675	-0.80043	0.39926	0.731355	0.354858	0.620936	0.379283	0.815795	0.178672	-0.914014	-0.58134	0.0888135	0.0738063	-0.986166	0.383781	0.667719	0.250679	-0.327577	-0.00714167	0.177707	0.714961	0.688716	-0.91133	-0.978464	-0.502885	-0.377473	0.35139	0.516614	-0.492202	0.582802	0.497386	-0.175322	0.620994	-0.20877	-0.607814	-0.20235	0.557357	-0.218821	-0.210211	0.0866609	-0.997268	-0.556332	0.255626	0.631062	-0.537149	0.851318	0.201136	0.997576	-0.660355	-0.513732	0.97353	0.44511	-0.466591	0.46016	0.52899	-0.11055	0.670353	0.628692	-0.0218151	-0.220892	0.86964	0.498637	0.33787	-0.136987	0.00506399	0.897261	-0.26474	-0.740003	0.295867	0.504802	0.968363	-0.874304	0.448317	-0.227326	-0.3081	0.31745	-0.935978	0.127279	0.0744444	-0.36036	-0.336464	0.828056	0.690331	-0.707001	0.744768	0.0252389	0.101669	0.266464	0.22106	-0.182676	-0.228114	0.614208	0.854734	-0.522727	0.500584	-0.823348	-0.979796	-0.419649	-0.495284	0.522094	0.703631	-0.958166	0.476749	0.139561	0.581712	0.42625	-0.420167	-0.734814	0.842827	-0.309954	-0.743353	0.879417	-0.836352	-0.587383	-0.793267	-0.771655	0.000406762	-0.915234	0.959901	-0.520473	0.0537099	0.63899	0.00484611	-0.574678	0.345645	0.90796	0.919695	0.117891	-0.134634	-0.173816	0.8834	-0.852941	0.366836	0.843203	-0.427942	-0.582737	0.313652	-0.204747	0.607597	-0.569457	0.469251	-0.00301788	0.446178	-0.456283	-0.0920565	-0.464366	0.834763	-0.502185	-0.93296	0.238312	0.0348302	-0.0233115	-0.127418	-0.222209	-0.576748	-0.787812	0.134853	-0.545973	0.0651907	0.354737	0.239095	0.433091	0.0553487	-0.121837	-0.996491	0.00644223	-0.964813	0.115676	0.0138405	-0.702789	-0.964674	0.826259	0.00497463	0.779744	0.917267	-0.928955	-0.48011	0.387314	0.3356	0.293652	-0.448075	-0.283483	-0.975828	-0.273423	0.208396	0.687509	0.0481823	-0.914115	-0.808819	0.0777924	-0.11773	0.170738	0.794715	-0.648396	-0.345552	-0.152312	0.260719	0.337475	0.172668	-0.224292	-0.655317	0.980251	0.316835	0.0583962	0.60107	-0.601628	-0.477652	-0.13014	0.801764	0.823487	0.242568	-0.100998	0.54851	0.77443	0.788127	0.353504	-0.455642	-0.724169	-0.833307	-0.417813	-0.558709	-0.867553	-0.106928	0.0163593	-0.0749739	0.0957852	-0.805309	-0.519528	-0.461315	-0.298193	0.0280795	0.898982	0.932658	0.157856	0.156954	-0.865359	-0.990011	-0.635591	0.143466	-0.696271	0.881521	-0.48215	0.507864	0.381872	-0.683872	-0.734022	-0.172335	0.297489	-0.671085	0.774715	0.975383	0.401698	-0.798388	-0.172657	0.434714	-0.180213	-0.942472	-0.445673	-0.0772534	-0.337373	0.519635	-0.912348	-0.434982	0.622545	-0.35338	0.312989	-0.291689	-0.573441	0.724927	-0.956241	-0.746719	0.681629	0.726584	-0.202803	-0.764713	-0.751446	0.726906	0.592352	0.52958	-0.744572	-0.603374	0.164302	0.00576305	-0.792685	0.128635	0.180077	0.0660381	0.0137046	-0.40374	-0.0650352	0.268956	0.642796	-0.647525	-0.770627	-0.310729	0.677344	-0.296324	-0.842577	-0.31494	-0.898713	0.263575	-0.644304	-0.272517	0.410635	-0.488384	0.664935	0.351081	0.159631	-0.245067	-0.847176	0.267769	0.125347	0.471978	0.17851	-0.824757	0.966675	-0.617654	0.717738	0.328988	0.964131	-0.359186	-0.253171	0.603226	0.322809	-0.192403	0.808136	0.495126	-0.99418	-0.653211	0.59888	0.0892225	-0.708339	-0.835832	0.157154	-0.659486	0.297921	-0.377447	-0.74092	0.549692	0.41678	-0.239151	-0.904769	-0.349756	-0.548951	0.119439	-0.808867	0.965486	0.270578	-0.610979	0.39341	-0.636942	0.872589	0.954954	0.797723	-0.335553	0.545556	0.829445	-0.208147	-0.641276	-0.617303	0.0544509	0.824242	0.712283	0.60801	0.696406	0.097244	-0.312738	-0.203377	-0.950181	-0.501211	-0.873636	-0.729825	-0.132121	0.913093	0.703648	0.261766	0.307109	0.780688	0.889598	0.782083	0.065906	0.306823	0.424065	0.494196	-0.614631	0.112092	-0.911972	0.192815	0.708552	-0.265558	0.906628	0.00826394	-0.724618	0.0303119	0.821084	0.70609	-0.618168	-0.400885	-0.156789	-0.396795	0.876517	0.0705908	0.674116	0.921535	0.946862	0.716332	-0.540309	0.275614	0.849021	0.114944	-0.286523	-0.307337	-0.790072	0.0552708	0.588139	0.224932	-0.432149	0.193432	0.825733	-0.215284	0.720763	0.27424	-0.571325	0.339072	0.91758	0.47963	0.80107	0.80272	0.48483	0.109192	-0.705471	-0.730172	-0.9663	0.826816	0.852268	-0.584012	-0.145082	-0.795976	-0.00327465	-0.748955	-0.0672199	0.382322	-0.398662	-0.00228973	0.6008	0.860445	-0.519987	0.198525	0.548244	-0.927891	0.55913	0.990625	-0.475491	0.476733	0.674729	-0.399069	0.33169	-0.364565	-0.377394	-0.0190773	0.230468	-0.567375	-0.182	-0.479467	0.598311	-0.359101	0.15474	-0.035729	0.14943	-0.508141	-0.44512	-0.167516	0.807328	0.817668	0.982671	-0.529926	-0.831369	-0.697365	0.0938492	-0.998065	0.110547	-0.434718	-0.61174	0.114537	-0.669846	0.0290112	0.428357	-0.332568	0.629868	-0.833088	0.0187802	-0.657684	0.529501	-0.374483	0.798222	0.258099	0.0105317	-0.36534	-0.881355	-0.711135	-0.954528	0.233338	0.338444	-0.379427	0.48021	-0.822622	0.11678	-0.843655	-0.662362	-0.0966644	-0.353777	0.23856	-0.0737879	0.762981	-0.767912	-0.285972	-0.679556	0.515173	-0.121828	0.934484	0.548932	0.965927	-0.624669	0.49067	0.640787	0.182391	0.214796	0.555349	0.293737	0.12411	0.398789	0.218544	-0.698391	-0.451076	0.134241	0.2503	-0.287382	0.960401	0.358522	-0.769584	-0.45242	-0.494128	-0.769628	-0.12108	0.939147	-0.41512	-0.159858	0.833107	0.464929	0.451509	0.304026	0.457212	-0.785802	0.416895	-0.790709	-0.298379	-0.479179	0.720004	-0.16913	-0.285977	0.0595256	-0.943158	-0.648607	-0.225104	-0.525104	-0.508903	-0.829303	0.491012	-0.434824	-0.707707	-0.780299	-0.684857	0.783116	0.286761	0.361052	-0.139829	-0.515411	0.113211	-0.532975	-0.267398	-0.127165	0.946471	0.461704	-0.407422	-0.0397819	-0.950636	-0.676763	-0.792637	0.274151	-0.547943	0.399678	-0.103446	0.641481	0.759192	0.928604	0.18799	0.0895696	0.397288	-0.378282	0.310722	-0.780964	-0.196188	-0.349723	0.393591	-0.670118	0.84009	0.417437	0.534824	0.353839	-0.286533	-0.468393	-0.195217	0.128678	0.821012	-0.697911	0.00901875	0.0953085	0.65764	0.0683505	-0.127928	0.824183	-0.283471	-0.621449	-0.223201	-0.0982687	0.417125	-0.611271	0.262585	0.584473	0.907095	-0.351993	-0.662928	0.573252	-0.0794507	0.336967	-0.910814	0.404733	-0.690148	0.532548	0.779546	0.26932	0.18879	0.692281	0.0344953	-0.347862	-0.667496	-0.333137	-0.81616	-0.726847	-0.806324	0.167323	-0.344599	-0.267569	-0.124101	0.540384	0.926281	0.0655772	0.752773	0.779415	-0.575399	-0.288689	0.530998	-0.239339	0.372855	0.423418	-0.311324	-0.994103	0.0719724	-0.995117	0.787927	-0.0576172	0.481165	-0.665062	-0.478389	-0.866429	-0.51052	0.322381	-0.499949	0.652268	0.709443	0.779849	0.246786	-0.364948	-0.033816	0.794613	0.168228	-0.670897	-0.622034	0.144638	-0.182609	-0.127317	-0.30626	0.0958815	0.495372	0.83284	-0.767464	0.582057	-0.125432	-0.981377	0.654595	-0.79028	-0.296272	-0.278645	-0.689102	-0.704273	0.0392928	-0.405765	0.301022	-0.0678042	-0.260625	0.485876	0.389073	0.613018	0.154306	0.901008	-0.359878	-0.686961	-0.509636	0.257021	-0.943263	0.703641	0.0402632	0.775877	0.204354	-0.219881	0.115423	-0.834175	0.16009	0.733743	0.701505	0.247248	-0.247392	-0.435437	-0.695135	0.786087	-0.268584	0.463439	-0.305311	0.210532	-0.43799	-0.958099	0.245823	0.284149	0.283949	-0.480096	0.810615	0.916579	0.61523	0.666454	0.321556	0.888516	0.781433	0.117267	0.0582536	0.738308	-0.283363	0.717675	0.567837	0.0362441	0.126597	0.933444	0.86202	-0.443592	-0.246696	0.993839	-0.309081	-0.20703	0.64785	-0.588978	0.565738	0.303652	-0.460619	-0.263117	0.746321	0.311718	0.458484	-0.628537	0.846979	0.324269	-0.323323	-0.842059	-0.192556	-0.493783	0.761775	-0.0625413	-0.165672	0.820341	-0.473728	-0.475996	0.303227	0.4993	-0.198822	0.0860915	0.865293	0.747545	-0.264579	0.371412	0.207001	-0.766182	-0.158075	0.311896	-0.443513	0.460629	0.328676	0.0379841	0.687292	0.973024	0.361783	0.218236	0.0364004	0.891264	-0.548167	0.32166	-0.830519	-0.648241	0.918277	0.0871406	0.281892	-0.277852	0.136113	-0.795694	0.00279423	-0.468309	-0.491804	0.0423756	-0.111987	-0.775707	0.253553	-0.469763	0.0345979	0.982842	-0.384723	-0.271735	0.567705	0.982379	0.210521	0.974057	0.851487	-0.509603	0.208772	0.950621	0.6179	0.483614	0.587961	0.254289	0.301933	0.588529	-0.416479	0.125545	-0.765986	0.25387	0.970833	0.239215	0.157945	-0.917219	0.734132	-0.700379	0.1812	0.693856	-0.26562	0.00913369	-0.978521	0.939968	-0.350945	0.19752	-0.501942	0.516211	-0.379236	-0.829836	-0.257873	0.950594	0.806635	0.391954	-0.635774	0.301304	0.962197	0.833415	-0.694174	-0.677117	0.186616	-0.0807265	0.473463	-0.536764	-0.704168	0.81138	-0.649183	0.469989	-0.00998508	-0.227684	0.66406	0.210456	0.147664	-0.703885	0.894091	0.599814	0.111643	-0.0287816	0.68935	-0.744857	-0.990717	0.0330315	-0.589029	0.934459	-0.0825026	-0.57114	-0.250143	-0.227894	-0.551479	0.0472211	-0.818322	-0.216152	0.661578	-0.0136154	0.134248	0.0335283	0.391552	-0.249894	0.942674	0.98844	0.524995	-0.730206	-0.35695	-0.0453618	0.31352	-0.36738	-0.2264	0.67195	0.0207417	0.413229	0.671073	0.47884	0.242974	-0.302244	0.405692	-0.453966	0.316317	-0.306415	0.589895	-0.240929	-0.295423	-0.639382	0.163728	-0.383226	-0.83111	-0.987749	0.0616275	-0.0349705	0.573104	-0.8269	0.105688	-0.499119	-0.822529	-0.482408	-0.476241	0.756078	0.618695	0.0373856	0.825998	0.063242	0.498186	-0.684627	0.865399	-0.160733	0.398889	0.682287	-0.512738	0.173936	-0.360728	0.348086	-0.77764	-0.619099	-0.0607061	-0.591937	-0.980364	-0.706267	0.876545	-0.991459	-0.234905	0.68576	0.687213	-0.548814	0.804345	-0.511696	-0.986866	-0.676115	0.516342	-0.206565	0.967874	0.683949	-0.238906	-0.337218	-0.331843	-0.518619	-0.403264	0.499855	-0.635808	0.535995	0.170592	-0.0792567	0.534788	-0.705212	0.571175	-0.54581	0.989506	0.100462	0.517341	0.971843	-0.126015	0.349431	-0.325838	0.388369	-0.825473	-0.995736	-0.781348	0.0959762	0.540107	-0.399773	0.42275	0.582048	-0.0159477	0.379481	0.699773	0.60891	-0.640774	-0.406488	-0.998233	0.776402	-0.920262	-0.0511974	0.40636	0.429196	0.89982	0.225741	-0.100178	0.156346	0.928709	-0.334489	-0.899222	0.987826	0.699038	0.279097	0.245148	0.479985	0.00191023	0.186291	0.823545	0.874316	0.00849838	0.559851	-0.0481491	0.0333859	0.382627	-0.102485	0.081531	0.463739	-0.88883	0.0976432	0.757263	0.886583	0.284337	0.178568	-0.707634	0.858623	0.790909	-0.861888	0.332591	0.426001	-0.450604	0.895959	0.729933	0.458852	-0.775196	-0.282896	-0.406123	-0.0850953	-0.882945	-0.902618	0.780616	-0.728033	0.661872	-0.305724	-0.0245485	0.641296	-0.970024	0.244934	0.0858973	0.971534	0.0969916	-0.676126	-0.0379377	0.589573	0.0301696	0.58434	0.355958	-0.688364	-0.879569	-0.0998182	-0.298037	-0.699593	-0.823089	-0.127777	0.412713	-0.453955	0.24235	0.688917	-0.365366	0.893135	0.778293	0.821246	0.157079	0.32439	-0.259009	-0.63743	0.952253	-0.820413	-0.37107	-0.952479	-0.984862	0.416037	-0.619544	-0.521504	-0.594971	0.302423	0.514477	-0.601223	0.292531	0.189094	-0.039076	-0.325549	-0.259396	-0.799388	-0.648356	-0.0118598	-0.744048	-0.840164	0.15387	-0.0650512	0.644098	0.759168	0.0732267	0.220203	0.196235	-0.187468	-0.0136967	-0.32934	-0.380516	0.022384	0.314694	0.776179	0.238109	0.522549	-0.937929	0.0592689	-0.316734	0.309746	-0.402293	-0.244641	0.0971832	0.161038	0.250533	0.139401	0.500062	0.262466	0.989568	0.135728	-0.158086	-0.121288	-0.930954	0.724892	-0.575727	0.661206	-0.304247	0.873677	0.907294	-0.524116	-0.566422	0.630602	0.762813	-0.944009	-0.174917	-0.409532	-0.728112	0.715642	0.562726	0.987464	-0.734912	-0.82942	0.187004	-0.973066	0.0822881	0.443264	-0.77891	-0.55337	-0.0133295	0.937682	-0.708847	-0.0414503	-0.749577	0.963502	-0.829012	0.474368	-0.805724	0.54365	-0.765369	-0.693702	-0.365914	0.845731	0.0133209	0.471826	0.182363	-0.184261	0.426807	-0.260124	-0.798714	-0.86103	-0.448762	0.919997	0.221544	-0.16367	0.669521	0.701084	0.156875	0.0076269	0.930283	0.344887	-0.831543	-0.905107	-0.92476	-0.120391	-0.634584	-0.0360715	-0.776529	-0.53817	-0.484844	0.0481633	-0.0343206	-0.111003	-0.207138	-0.579018	0.204673	0.925608	0.970007	-0.764067	-0.521761	-0.937023	0.775877	0.728293	0.98288	0.117615	0.107395	0.660273	-0.735408	0.935777	0.409509	-0.977026	-0.374679	0.284194	-0.464989	-0.208506	-0.947458	-0.484026	-0.483197	0.869764	0.383081	0.364184	0.475569	-0.00689092	0.20045	0.763205	-0.242125	0.827228	-0.519784	-0.216042	-0.373742	0.685194	-0.990458	-0.263689	-0.536405	-0.251789	0.612046	0.635689	0.969972	0.79621	0.727309	0.20139	0.089969	0.598908	0.985712	0.972323	0.32027	-0.392736	0.711007	0.259877	-0.723601	-0.594371	-0.107965	-0.432291	-0.582525	-0.34731	-0.673473	0.837016	-0.720536	-0.298322	-0.680344	-0.241986	-0.186993	0.404376	-0.636495	0.176024	0.659588	0.296666	-0.119137	0.3109	-0.257384	0.330657	-0.136054	0.863799	0.699545	-0.964841	-0.578444	0.479373	0.00822865	-0.17161	0.853481	-0.0910008	0.275501	-0.996515	0.342929	-0.376284	0.673323	0.541534	-0.149013	-0.995461	0.158017	-0.559767	0.491597	0.18486	0.0404957	-0.21774	0.0456983	0.449183	-0.37345	-0.315106	0.706571	0.422034	0.489443	0.052308	0.744	0.275636	0.860624	0.479735	0.635571	-0.433474	-0.640346	-0.534007	-0.0792505	-0.423979	-0.138344	0.907027	0.551218	0.602277	0.620647	-0.325055	0.345075	0.0566406	-0.31227	-0.396946	0.141693	0.0207984	0.2701	-0.00687216	-0.412904	0.91154	-0.224611	0.453689	0.433237	-0.365948	-0.171035	0.220754	0.106453	0.292488	-0.563148	-0.189782	0.0674262	-0.855797	-0.315582	-0.493056	-0.674704	0.994494	-0.597917	0.0104285	0.611797	0.37261	-0.810062	-0.269893	-0.583978	0.00558248	0.0602925	0.455316	-0.976338	-0.011886	0.584812	0.671044	0.58542	0.922229	-0.664436	-0.539864	0.895534	-0.548423	0.875805	0.108621	-0.673261	-0.450731	0.438115	-0.739994	0.396914	-0.604533	-0.985735	0.337482	0.159118	0.305012	0.999909	-0.468844	0.96194	0.22588	0.634737	0.647326	0.586631	-0.981956	-0.510708	-0.969877	-0.801167	0.13675	0.460341	-0.404333	-0.126025	-0.909548	-0.0828127	-0.234545	0.135323	0.960356	0.0751337	-0.735798	-0.846094	-0.682248	0.794805	-0.0232703	-0.302597	0.55323	-0.620863	-0.212172	0.0200206	0.157226	0.442221	-0.503455	0.33657	-0.796964	0.508323	0.551684	-0.993682	-0.810255	-0.172657	0.349358	0.221853	-0.572404	0.61733	0.837832	-0.231262	0.0165392	0.949958	0.210962	-0.105015	0.0972334	0.144021	0.649314	0.360131	-0.222787	-0.663271	-0.603361	0.28921	0.0299469	-0.584116	-0.344537	0.380363	0.865165	-0.808583	0.320126	-0.771646	-0.541105	0.215122	0.832614	0.236504	-0.723298	0.415748	-0.90729	-0.851862	0.9071	0.862481	-0.95513	0.505272	0.495175	0.761753	0.915307	0.541397	-0.0909127	-0.762599	0.214415	-0.588257	-0.764271	-0.0401059	-0.428397	-0.280197	0.103442	0.34587	0.160271	-0.574279	0.142395	-0.0304836	0.750537	0.665379	-0.971788	0.739247	0.96325	0.162892	-0.192768	0.845159	-0.55857	0.584578	-0.300834	-0.656091	0.836633	0.959362	0.538769	0.469632	-0.472101	-0.254157	-0.737393	-0.49114	-0.550421	0.562631	-0.801279	-0.811402	0.953536	-0.825554	-0.990054	0.964501	-0.73779	-0.209103	-0.461098	-0.899775	0.237216	0.277672	0.766183	-0.775057	-0.672648	0.569164	-0.415789	-0.17018	-0.722959	-0.783556	-0.93669	0.0639415	0.418552	-0.804985	-0.534461	-0.944634	0.931942	-0.195045	-0.0813674	-0.72685	0.00390414	-0.266897	-0.729624	-0.069185	-0.0420228	0.080893	-0.851657	0.249651	0.0606191	0.674127	-0.252084	-0.032098	-0.756488	-0.550097	0.5782	0.968069	0.0778432	0.186533	0.957787	0.241865	-0.0125228	0.133462	-0.257918	-0.925391	-0.538712	0.214301	0.371971	0.436326	-0.438951	0.420264	-0.800091	0.886688	-0.159443	0.418578	0.395562	0.498843	0.461456	-0.139642	0.805547	-0.779742	0.459179	0.904359	0.597565	-0.895205	0.839613	-0.215979	0.400801	-0.00862512	0.211666	-0.358134	-0.833406	-0.602455	-0.293463	-0.845116	-0.0417427	-0.973429	0.535282	-0.990412	0.785953	0.0763154	0.433297	0.135557	0.535382	0.412024	-0.114856	0.714652	0.351028	-0.636437	0.935639	-0.419622	0.0628883	0.651248	-0.927803	-0.268251	-0.234806	0.630275	-0.255213	0.158443	0.0867189	0.0808039	0.283591	0.608234	-0.687605	-0.907102	-0.540399	-0.580983	0.175369	-0.140522	0.344888	0.846353	-0.364341	-0.363264	0.635275	-0.131298	-0.687875	-0.0694295	0.524735	-0.77603	0.390806	0.143128	-0.564673	0.0512728	-0.518426	-0.289822	0.615939	0.77995	-0.718557	-0.96367	0.54809	-0.199953	0.454441	-0.57618	-0.605907	0.773665	0.563747	0.16993	-0.460909	0.503798	-0.749931	0.080621	0.130393	-0.368232	0.607819	0.123708	-0.291238	-0.088315	-0.869509	0.911736	-0.975611	0.5209	-0.794868	-0.933209	-0.584808	-0.869739	-0.0308665	0.403854	-0.968405	-0.106742	-0.5523	-0.419229	0.540137	0.525988	-0.331473	0.0453666	-0.245657	0.910535	-0.623087	-0.304231	-0.18238	0.912609	0.820704	-0.701849	0.574896	0.499274	0.131063	-0.291159	0.469061	-0.0458484	0.561472	0.617627	0.715224	-0.509393	-0.396489	-0.709656	0.262294	-0.509044	-0.0698839	-0.456931	-0.570593	0.671879	-0.841773	-0.164126	0.0390367	-0.841296	-0.369347	-0.414665	-0.94815	0.063489	-0.285452	0.534472	-0.796589	0.0687016	-0.0608847	-0.886006	0.801289	0.885755	0.122389	0.878342	0.0813418	0.676237	0.66546	-0.782456	0.80549	-0.613072	-0.972758	0.0242815	0.78451	0.0332541	0.894727	-0.976488	0.646272	0.416394	-0.751139	0.910198	-0.230622	0.18073	0.654835	-0.293062	-0.863893	-0.386636	0.110358	0.761053	0.630403	0.75966	0.465123	0.657445	0.587568	0.943674	0.456478	0.466094	0.00372328	-0.0664757	0.162863	-0.420505	0.0509128	-0.25172	0.400429	-0.162463	-0.301861	0.186677	0.318732	0.907176	-0.644911	-0.911635	-0.481712	0.802993	-0.827637	-0.626449	-0.578777	-0.820174	-0.619283	-0.864655	0.807076	0.605183	0.748491	0.662851	0.650924	0.195399	0.06172	-0.186183	-0.22376	0.794267	-0.770461	0.302629	-0.577898	0.54827	0.435302	0.639611	0.844728	-0.351688	-0.21855	0.533961	-0.497337	-0.65539	0.792315	0.207976	-0.0962572	-0.252499	0.96567	0.693806	0.446966	0.405636	-0.869697	-0.264922	0.129723	-0.084493	-0.939136	-0.601743	0.619461	-0.935932	-0.146044	0.593889	-0.378649	-0.742491	0.0830891	-0.298943	0.400159	-0.317726	-0.480619	0.75504	0.835366	0.829737	0.487297	-0.19454	-0.50086	-0.681569	0.589578	-0.871874	0.711111	0.350703	0.119287	0.449629	0.832047	-0.865273	-0.995027	-0.00939981	0.0124214	0.290511	0.0772093	-0.518911	0.790673	0.140003	-0.286513	0.509069	0.616383	0.735619	-0.60198	-0.739685	0.94556	-0.615695	-0.262418	0.653607	-0.87175	0.718974	-0.715514	0.350528	-0.138216	0.732968	0.655106	0.842995	0.698895	0.0641503	0.614711	0.291417	0.384551	-0.097158	0.497075	-0.773643	0.271177	0.946384	-0.54224	-0.473956	-0.79077	-0.62579	-0.0407548	0.68872	0.0511508	0.686151	0.687179	-0.0752105	-0.508179	-0.4093	0.955373	-0.344919	-0.63175	-0.938135	0.0529898	0.824495	0.704856	0.802629	-0.41113	0.676444	-0.568924	-0.436687	0.0411262	-0.134722	-0.846719	-0.641212	-0.102142	-0.0591506	0.0546034	0.666027	-0.93412	0.678487	-0.82237	0.382362	0.0925575	-0.85224	0.236574	0.268851	0.668717	0.0357732	-0.685332	0.980487	-0.935363	0.115509	0.615591	-0.0237412	-0.496887	-0.81287	0.507145	0.819085	-0.426155	0.286429	0.788509	-0.478869	0.501103	0.0655899	-0.0582538	0.589227	0.766397	0.978555	-0.980102	0.603097	-0.798236	0.0193709	0.577967	-0.307014	0.0916108	0.132337	-0.809502	0.876215	0.458473	-0.682217	0.0797699	-0.989117	-0.234443	0.438688	-0.111751	0.0868405	-0.00557144	-0.349518	0.0690653	-0.377891	-0.566498	0.75105	0.987832	-0.171084	-0.000676417	0.243343	-0.349722	0.477275	-0.00220019	0.274561	0.208644	-0.0667068	0.143329	-0.483941	0.301186	0.0463489	-0.778058	-0.684351	-0.0717524	0.461963	-0.570882	-0.0846888	-0.98967	0.912261	0.558306	0.712297	-0.138568	-0.413787	-0.876493	0.376711	0.884948	-0.156492	0.605026	-0.787474	-0.155159	-0.794651	0.868209	0.0419655	0.809521	-0.0165284	-0.702384	0.765806	0.295759	0.494544	0.892524	-0.712179	0.890788	-0.57172	-0.534731	0.736456	0.181461	0.153026	-0.157369	0.924251	-0.431532	0.501726	0.14057	-0.704994	-0.518916	-0.791254	0.70131	-0.383922	0.851039	-0.513579	0.408509	0.889696	-0.748041	-0.559419	-0.71631	0.92519	0.298873	-0.552369	-0.442605	-0.00314923	-0.270087	0.0988152	0.898607	0.585833	0.0187542	0.543445	-0.44805	0.536383	0.100146	0.950488	-0.737892	-0.404939	-0.391918	0.178545	-0.857993	0.414363	-0.497386	-0.110214	-0.0230519	0.995242	0.036626	0.0913058	-0.584653	-0.867353	0.0298894	-0.341684	0.0172135	0.524848	0.746967	0.0976974	0.323194	-0.730363	0.435538	-0.344978	-0.221454	0.821353	0.587727	0.614164	0.10488	0.21569	0.386704	0.957647	0.0776288	-0.60886	0.14607	-0.48411	-0.490853	-0.0200836	0.232148	-0.0551181	-0.247231	0.493196	0.994399	-0.208044	0.782272	-0.740821	0.355402	-0.33229	-0.699171	0.307517	0.594665	0.0532612	0.248086	-0.227041	-0.298452	-0.196084	0.445723	0.71679	0.862012	-0.120371	-0.97974	-0.78135	0.715199	0.0478678	-0.560417	0.687891	0.367979	-0.264646	0.534391	-0.327342	0.116689	0.64337	0.862904	-0.11256	-0.655426	0.497632	0.986913	-0.466594	0.131245	0.793946	-0.276245	0.73563	0.390719	0.426307	0.155709	-0.641281	-0.579281	0.162152	0.670022	-0.783059	0.881994	0.838043	-0.436703	-0.84732	-0.156664	0.17192	-0.296783	0.0660654	-0.714045	-0.898051	-0.206328	-0.483027	0.221947	-0.027893	-0.78676	0.383171	-0.55401	-0.678265	-0.13724	-0.761341	0.384909	0.351507	-0.0241714	0.826543	0.14752	0.218964	-0.897364	-0.63328	-0.333742	-0.382586	-0.783918	0.743896	0.688573	-0.874019	0.944981	0.777182	-0.727668	-0.526516	-0.615502	-0.951741	0.0979069	-0.668159	-0.0010394	0.258466	-0.810914	-0.482951	-0.330916	0.893575	0.692278	-0.732342	0.112359	-0.714055	0.470892	-0.0312403	0.332138	0.663116	-0.256902	0.956187	0.790561	-0.170716	0.360712	-0.0603023	0.509087	-0.515674	0.160715	0.74267	0.352623	-0.321491	0.533853	0.450325	-0.933973	-0.51053	-0.664875	-0.334575	0.283633	-0.478799	-0.740722	-0.680962	0.756737	0.209509	-0.559244	-0.650703	-0.234579	0.3448	-0.538216	-0.496447	-0.842007	-0.276146	-0.00383856	0.324931	-0.420153	0.388872	0.477842	-0.548971	0.411748	0.0204937	0.942235	-0.388644	-0.423768	-0.621809	0.288094	-0.289539	0.639123	0.388286	-0.46104	-0.682959	-0.989628	-0.25429	-0.255666	-0.0832926	-0.65223	-0.943653	0.545062	0.435163	0.856472	0.386981	0.668831	0.888522	0.201649	-0.126088	-0.353087	0.223645	0.795778	-0.990297	0.273749	0.557924	-0.918015	-0.421764	0.273534	-0.237818	-0.690599	0.68948	0.452494	-0.536389	-0.560778	-0.345772	-0.453479	-0.289945	0.802275	0.614341	0.345597	0.657253	-0.592104	0.331222	0.152569	-0.880386	-0.0159265	-0.846031	0.292064	0.131746	0.952586	-0.060956	0.755757	0.267994	-0.491716	0.438192	-0.895337	0.154927	0.801644	-0.833486	0.462756	-0.865937	-0.941687	0.761133	0.615173	0.710903	-0.478206	-0.34137	-0.302927	0.420327	-0.434978	-0.581233	0.803255	-0.486354	-0.00618738	-0.0710176	0.266558	0.953699	-0.299599	0.192721	-0.142754	0.687093	0.23909	-0.422679	0.514781	0.974771	0.648574	-0.634919	-0.369647	0.0486079	0.237692	0.402702	-0.610217	-0.025822	-0.296784	0.548255	0.951912	0.0719211	-0.531118	0.550353	-0.551856	-0.125263	0.787927	-0.529476	-0.491029	0.369194	0.516158	0.705749	0.0289128	-0.279946	0.711417	-0.0749078	0.504698	-0.529545	0.6523	-0.080408	0.235088	-0.517112	-0.773658	-0.886188	-0.98752	0.622204	-0.106964	0.136784	0.160153	0.173962	0.46065	0.957319	-0.836778	-0.371199	-0.463408	0.574677	-0.915932	0.250609	-0.418336	0.849006	0.955701	0.981093	-0.490309	0.47348	0.421831	0.70412	0.271462	0.759589	0.576548	-0.22953	-0.535106	-0.246502	-0.0764264	0.724023	-0.497747	-0.725193	0.842375	0.149032	0.712518	-0.581872	-0.609717	-0.531948	0.250586	-0.142228	0.0811884	0.0525226	-0.714794	-0.761823	-0.00471461	-0.139813	-0.728812	0.32025	-0.546009	-0.283128	-0.0630886	0.215392	-0.899298	0.374192	-0.36373	-0.74493	-0.390093	0.904763	0.365566	0.61824	0.986635	0.818337	0.673647	-0.990743	-0.0324555	0.212363	0.909664	0.376668	-0.655654	0.148824	-0.118387	-0.295028	0.670407	-0.719741	-0.957083	-0.921496	-0.200937	0.808229	-0.668866	0.764382	0.952729	0.925453	0.380293	-0.549422	0.519243	0.649835	-0.967389	0.411561	0.0449576	0.473548	-0.84326	-0.370111	0.219564	-0.541039	0.730131	-0.962147	-0.244602	-0.826587	0.845259	0.460306	0.494106	-0.720413	-0.283723	0.161621	0.50627	0.420636	0.329677	0.0983499	0.670732	-0.306004	-0.0848827	-0.448302	0.513997	0.718551	0.696948	-0.204079	-0.113964	0.043407	-0.926698	0.0357245	0.67321	-0.694001	0.0611268	0.273415	-0.0655538	0.354858	0.082806	-0.973445	-0.48186	0.819978	-0.63516	0.47595	0.767981	0.389151	0.883801	0.719296	-0.733826	-0.579313	-0.0538683	0.00750596	0.673034	-0.160385	0.787681	-0.411223	-0.887608	0.127653	-0.0276681	0.117977	0.698958	0.793391	-0.98883	0.42847	0.818178	-0.178168	-0.563169	-0.996286	0.482206	-0.476016	-0.585563	-0.403139	0.546439	-0.776677	0.915803	-0.587668	-0.237321	-0.247763	0.235616	0.52273	-0.404122	-0.516044	0.561728	0.695057	-0.459138	-0.261117	0.290894	-0.0188593	0.153026	-0.0143021	-0.61008	0.173755	-0.245472	-0.86083	0.635349	0.804187	0.0255433	0.508525	0.963672	0.349509	-0.792227	0.444604	-0.616478	0.639858	0.880334	0.47268	-0.306957	0.240828	0.152795	0.901348	-0.702468	0.950182	-0.771883	0.835798	-0.274775	-0.49004	0.521883	0.585586	0.623883	-0.849587	0.962362	-0.00461322	0.178764	-0.415868	-0.679538	-0.924284	0.601161	-0.472938	0.173183	-0.756695	0.404463	0.693829	0.759288	-0.25321	-0.946967	0.551097	-0.185826	-0.714366	-0.980761	0.782077	-0.57097	-0.444734	-0.722046	0.898976	-0.524532	0.232972	0.404683	0.306911	-0.135826	-0.202637	0.383961	-0.1095	-0.432651	-0.442752	0.189707	0.815497	0.999482	-0.316724	0.964808	-0.233489	0.34333	0.63976	0.93014	-0.886529	-0.480006	0.757551	0.632912	-0.00512284	-0.319516	0.182457	0.75165	-0.632049	0.314623	0.51139	0.350378	0.753661	-0.275139	-0.761386	-0.874031	0.174272	0.978917	0.0617591	0.61305	-0.0428659	-0.595084	-0.312987	-0.951101	0.396813	0.0263281	-0.319001	0.0287881	0.485854	-0.281651	0.23805	0.111376	-0.735436	-0.492799	0.271029	0.610471	-0.48998	-0.535058	0.973674	-0.816136	0.65444	-0.925113	-0.915484	0.57472	-0.576014	0.228165	0.0564999	0.849659	-0.208832	-0.142099	0.361128	-0.112829	-0.202964	-0.0195975	-0.455828	-0.633414	-0.837663	0.400523	-0.222653	-0.905325	0.61893	-0.761149	-0.492619	-0.954021	-0.043266	-0.307261	0.0448089	0.0437163	0.164826	-0.400187	-0.725316	-0.771721	-0.845388	0.930591	0.265382	-0.422019	0.856557	-0.392672	-0.778525	0.349068	-0.941266	-0.969906	-0.867345	-0.980689	0.456292	-0.981157	0.103312	-0.102192	0.881723	0.429288	-0.451653	-0.153552	-0.119288	0.974368	-0.141888	0.674949	0.352449	-0.550348	0.677976	0.672367	0.657959	-0.22246	0.346604	0.791742	0.382313	-0.40677	-0.83617	-0.140526	-0.666637	0.630446	-0.297232	-0.110735	-0.174488	0.88745	-0.176355	-0.80496	0.908526	0.495226	-0.927561	0.995377	0.181052	0.699049	-0.729797	-0.00253197	-0.944531	0.955457	0.393636	-0.470086	-0.569098	0.429006	0.277682	-0.701706	0.774771	-0.143514	0.326832	-0.460265	0.000172168	-0.0148671	-0.383381	0.245333	0.186138	-0.756048	-0.276197	-0.981851	-0.486703	-0.377869	0.585437	-0.288131	0.0948671	0.0558419	-0.282543	-0.944261	0.0790481	0.293333	0.864486	-0.0663171	0.614732	-0.147833	-0.0918906	0.593864	0.233831	-0.196977	0.830972	-0.715567	-0.869977	-0.398845	-0.650766	-0.310794	0.374427	-0.865398	-0.527388	-0.500816	-0.524035	0.190783	-0.346533	-0.20716	0.178434	0.973218	-0.746512	-0.94324	0.189209	0.982169	0.755186	-0.251101	-0.815607	0.197317	0.971376	0.920071	0.926804	-0.0998582	0.980837	-0.510219	-0.946819	0.738996	0.0308607	0.235767	0.323781	0.886207	0.389563	0.446	0.51332	-0.765579	0.925331	0.28363	0.355124	0.107885	0.656352	-0.0451824	0.167294	0.788938	-0.372988	-0.253838	-0.26573	-0.637825	0.219711	0.741188	-0.729947	0.36243	0.694799	-0.816662	0.658849	-0.364534	0.2798	0.754054	-0.0635973	0.196187	-0.705991	0.000399224	-0.483901	0.757596	-0.753508	0.130313	0.092666	0.549695	-0.704117	0.340701	-0.900832	-0.240652	0.364018	-0.001345	-0.512184	0.390097	-0.530642	-0.293347	-0.880785	-0.880093	-0.0857865	0.785644	-0.414455	-0.159559	-0.432712	0.341284	-0.988885	0.452508	0.500849	-0.388532	0.631508	-0.427099	-0.195828	0.701854	-0.310498	-0.734633	0.28936	-0.0286245	0.366493	0.110179	0.301611	0.925013	-0.302402	-0.471754	0.155198	0.560955	-0.968102	0.987307	-0.192281	-0.619042	0.713504	0.694187	0.558507	0.632395	-0.666977	0.280067	0.193424	0.628147	-0.215107	0.26168	-0.681201	-0.14301	0.294756	0.274143	0.378774	0.511364	-0.23518	0.955286	0.157672	-0.350793	-0.808735	-0.00295204	-0.454006	0.523637	0.80962	-0.535012	0.322906	-0.174822	-0.464337	0.452307	0.660899	0.538227	-0.19063	-0.337083	-0.214451	-0.504924	-0.813855	0.0449601	-0.281622	0.796308	0.296207	0.308125	0.689297	0.440373	-0.306324	-0.434422	0.0804255	-0.598058	-0.00785219	-0.454724	-0.895789	-0.16458	-0.458428	-0.0644457	-0.678754	-0.77676	0.423997	-0.17317	-0.874229	0.262693	-0.458345	-0.123968	0.614504	-0.89355	0.451998	0.0750427	-0.358717	0.482802	0.145224	-0.998056	0.991894	-0.855364	-0.375087	0.0733469	0.621344	0.358875	-0.61277	-0.0880683	-0.796185	0.730722	0.452845	-0.49795	-0.528713	0.660023	-0.261377	-0.0952094	0.691042	0.220316	0.105605	0.610733	-0.828574	-0.886716	0.756506	-0.600461	0.149705	-0.218212	0.912108	-0.427518	-0.449358	-0.301743	-0.948177	-0.399121	0.814006	0.493313	-0.834826	-0.587109	0.692562	0.625589	-0.0739264	0.604702	0.359773	0.836191	0.381501	-0.747723	0.623435	-0.722544	-0.391759	-0.848398	0.971247	-0.0926588	-0.0342457	0.855792	0.241549	-0.697051	-0.000728055	0.24796	0.656421	-0.0962549	0.066231	0.640961	0.251998	0.0753388	0.801443	-0.701402	-0.466185	-0.027719	-0.954393	0.843494	-0.804022	-0.602392	-0.93695	0.209454	0.193966	0.246243	-0.0419906	0.24511	-0.671478	0.0700602	-0.820242	0.631888	-0.49345	-0.827804	0.351583	-0.260208	0.144017	-0.463234	-0.664686	0.860499	0.0818314	0.614038	-0.288316	0.723635	0.949125	0.413736	0.990435	0.881112	-0.0168039	-0.694992	0.887482	-0.785196	-0.543847	-0.699049	-0.76096	-0.666987	0.590926	-0.685025	-0.607537	0.79492	0.858209	-0.101551	-0.595027	0.830352	-0.882984	-0.918301	0.287792	-0.366146	0.203104	0.446326	-0.672924	0.27698	0.134107	-0.977779	0.0433416	0.935406	0.721119	0.310863	0.914346	-0.681626	0.154823	-0.581629	0.180889	-0.720193	-0.0761502	0.532283	-0.691073	-0.929875	0.312366	-0.746707	-0.405746	0.0908369	-0.545278	0.877291	0.546267	0.138035	0.210977	0.736903	0.63421	-0.899287	-0.791615	0.866456	0.813429	0.0139725	0.0892351	0.580398	0.36934	-0.114355	0.853443	-0.0718109	-0.463528	0.943072	0.630062	0.782339	0.727661	-0.593086	-0.372837	-0.987881	0.115745	0.266247	0.393587	-0.119854	-0.513412	0.587632	-0.359276	0.169057	-0.0795088	0.609821	0.818326	0.231393	-0.16302	-0.600251	0.203382	0.0719589	0.360528	-0.0247511	-0.315339	0.0179543	0.279214	-0.157368	0.446478	0.447984	0.0463783	0.10105	-0.778603	0.802041	-0.236573	-0.912444	0.109021	-0.105535	0.890571	0.836407	-0.313239	-0.362138	-0.264152	-0.0285902	-0.39825	0.621292	0.295401	-0.861463	-0.26062	0.275227	0.436739	0.0671026	0.859425	-0.639553	-0.980173	-0.0571632	0.715883	-0.113544	-0.82403	-0.105219	-0.539681	0.2185	0.286415	-0.567471	0.138378	-0.300341	0.67259	-0.0797236	0.150111	0.738729	-0.800192	-0.877439	0.308559	0.831351	-0.573852	0.439543	0.733171	-0.697226	0.494127	-0.0232371	0.956623	0.110143	0.453703	-0.383616	0.488105	0.146398	-0.425633	0.135381	-0.594039	0.0676761	-0.574474	-0.221722	0.298274	-0.869672	0.330098	0.788675	-0.226388	0.235386	-0.213606	-0.185977	0.125357	0.509268	0.84351	-0.525065	-0.400489	0.480663	0.762774	0.747426	-0.618205	0.90527	0.818569	-0.59957	-0.00133422	0.296352	-0.112421	0.0403742	0.921383	0.272397	-0.48079	0.936691	-0.547105	-0.150786	0.758619	0.851297	-0.743207	-0.884429	-0.525652	-0.822226	-0.64446	0.0428796	-0.990875	0.673623	-0.424119	0.191647	0.284297	0.652993	-0.884507	0.847675	0.692686	0.248057	-0.197512	-0.788559	-0.364047	-0.402833	-0.28441	0.495554	0.702157	-0.987157	-0.597086	-0.421309	-0.966053	-0.330114	0.181739	0.785372	-0.0703323	0.0103129	0.427968	0.133946	0.0538908	0.833642	-0.305303	0.0248545	-0.546152	0.5688	-0.782856	-0.785082	0.280286	-0.243055	-0.103362	-0.237907	0.280832	0.803734	0.652817	0.00590765	-0.337487	0.304348	-0.116489	0.431688	-0.704373	0.319493	-0.851113	0.517206	-0.432366	0.332341	-0.79633	0.748766	-0.715459	-0.268657	-0.105171	0.217686	-0.64628	0.616531	-0.576747	0.612241	-0.51541	-0.803253	0.18988	-0.586401	0.0836677	-0.514567	-0.603462	0.632933	0.695456	-0.814784	-0.243364	0.53029	-0.917832	0.235962	0.560382	-0.275827	0.747945	0.908863	-0.372494	-0.380066	0.630559	-0.46824	-0.437747	-0.557325	-0.64285	0.936735	-0.443589	-0.986279	-0.466206	0.272872	0.210896	0.154156	0.297847	-0.581698	-0.144063	0.449635	0.526189	-0.778507	0.755781	-0.246521	0.200076	0.337214	-0.569594	-0.886685	0.244457	0.727652	0.514367	0.326147	0.51566	-0.136034	-0.728192	0.299353	0.654956	0.743492	0.300202	0.909675	0.925551	0.528299	-0.622758	-0.978758	0.866137	0.979244	0.685145	-0.729111	0.718078	0.359203	0.949839	0.0850091	0.359909	-0.61325	-0.633824	-0.436151	0.896248	-0.68157	-0.382101	0.47722	-0.531237	-0.80294	-0.178413	-0.74187	0.125819	-0.0585566	0.00241694	0.447208	-0.154278	-0.0889965	-0.57465	-0.491904	-0.106083	0.437765	-0.886275	-0.0541103	0.172348	0.155636	0.761202	-0.277227	0.0685615	0.508397	0.850144	-0.0116027	0.0705803	0.745588	-0.710781	0.215402	0.943941	0.658495	0.123388	-0.397913	-0.6012	-0.0459596	0.402568	-0.938009	-0.974577	-0.353256	-0.951708	0.685119	0.776316	0.824354	-0.223068	-0.852486	-0.543292	0.0878533	-0.423358	0.961675	-0.112976	-0.409561	-0.825992	0.634116	0.273181	-0.119932	-0.768189	0.17784	0.861193	-0.796069	-0.352234	-0.21742	-0.5815	-0.818527	-0.0294869	-0.356714	-0.366264	-0.898798	-0.921011	-0.121341	-0.803056	0.540723	-0.451713	0.0050378	-0.535975	-0.928611	0.136653	-0.738492	-0.0249872	0.736577	0.186397	0.690433	-0.667424	-0.169051	0.516982	0.692941	0.39489	-0.433223	0.910076	-0.180029	0.0812408	0.460213	0.594412	0.932383	-0.400584	-0.271476	-0.121552	0.904885	0.987296	-0.48014	0.603619	-0.0487273	0.465161	-0.874579	0.925336	0.0544331	-0.0458807	-0.0884779	-0.30013	-0.70527	-0.610921	-0.91368	-0.0398863	0.115789	0.0951156	-0.351257	0.431241	-0.288298	0.21754	0.279963	-0.755118	0.0551003	0.374655	-0.267345	0.480317	0.132778	-0.614507	-0.538762	0.736766	-0.501572	-0.355734	-0.397379	0.174945	-0.716529	-0.332843	0.384706	0.994308	0.169984	-0.224533	-0.15842	0.919311	0.150138	0.93104	-0.682029	-0.0801146	-0.559937	-0.141946	0.573969	0.757172	-0.580596	-0.976927	0.452298	-0.434453	0.979984	0.400704	-0.919078	0.857347	0.0771245	0.684028	-0.459338	-0.74173	0.486559	0.0790058	0.171775	0.706521	-0.768552	0.123828	0.755948	-0.296257	-0.178736	0.909294	0.863612	-0.722558	-0.227524	-0.618887	-0.917779	0.339435	-0.179689	-0.139874	-0.460943	-0.461057	-0.721722	0.635446	0.648674	-0.622722	-0.909094	0.642981	-0.0224655	-0.708445	0.808698	0.412881	-0.0555542	-0.626851	-0.239456	-0.191536	-0.580275	-0.99047	-0.187648	0.734144	0.0372826	0.134746	0.651228	0.457178	-0.915445	-0.906152	-0.812406	-0.821998	-0.0788408	0.501357	0.529058	-0.696381	0.0297813	0.350152	0.138389	-0.142666	-0.994907	0.540333	-0.0434166	0.167457	-0.368582	0.796023	-0.701936	-0.280069	0.734941	0.646832	0.408524	0.49335	0.878838	-0.820486	-0.137466	0.339885	-0.989631	-0.225369	0.220462	0.780726	-0.864618	0.325809	0.620287	-0.016792	-0.212913	0.059223	0.404621	-0.660891	-0.177243	0.594252	0.170828	0.394792	0.587258	0.227807	0.50851	0.0995641	-0.703462	-0.18985	0.792116	-0.816943	0.821593	0.533454	-0.0308609	0.72906	0.457717	0.977646	0.229953	-0.807955	-0.380905	0.997377	0.137105	-0.244516	-0.416092	-0.732414	-0.514938	0.862802	0.287844	0.455119	0.401665	-0.611124	0.410166	-0.872977	-0.757544	0.12961	-0.149421	0.813057	0.43716	-0.968241	0.35143	-0.796848	-0.834359	-0.740386	-0.429496	0.358084	-0.504575	-0.327791	0.799823	-0.434406	0.45646	-0.514755	0.527143	0.0802362	0.320455	0.724641	-0.846318	-0.837176	-0.777516	0.136128	-0.167498	-0.752973	0.0144386	0.683455	-0.0659269	-0.658101	0.806723	-0.813572	-0.47325	0.271976	0.633564	0.861413	-0.492596	0.451464	0.221724	-0.78158	-0.83489	-0.477143	-0.00194936	0.487941	-0.15144	-0.285652	0.378213	-0.270501	0.826887	-0.899107	0.181041	0.312423	0.491574	-0.658062	-0.759523	-0.928801	0.620243	0.383608	0.480127	0.278912	-0.641423	-0.794983	-0.177483	-0.512698	-0.31714	0.968535	0.556116	-0.266179	0.477925	-0.964255	-0.299323	0.494486	0.0194519	-0.0127742	0.72679	0.461135	-0.522742	-0.631237	0.998709	0.36922	0.51633	0.0874404	-0.976799	0.87259	-0.99116	-0.0125263	-0.425774	0.0639598	-0.382705	0.35005	0.122009	0.279288	0.260157	-0.840791	-0.0308919	-0.114156	-0.612141	-0.32511	-0.213935	-0.212337	-0.881742	-0.710017	0.153996	0.192612	-0.412464	-0.583577	0.482902	0.721141	0.64891	0.101788	-0.295339	0.463763	0.0973631	-0.848833	-0.984633	0.744044	0.624411	0.712467	-0.992574	0.763966	0.47176	0.954239	0.964304	0.277701	-0.563444	-0.348107	-0.723171	0.350134	-0.571476	-0.840024	-0.320013	0.267692	-0.999675	0.591661	-0.887771	0.33462	0.826945	0.0886927	0.41316	0.239225	0.486182	0.136194	0.758209	-0.480272	0.0142289	-0.625567	0.0357083	0.384191	-0.655849	-0.93883	0.832677	-0.280984	-0.488159	-0.523027	0.811393	-0.132968	0.206982	-0.105184	0.464673	-0.673053	-0.486776	-0.806117	-0.983088	0.551724	0.201134	0.0460161	-0.912235	0.222566	-0.256891	0.799146	-0.830673	0.36261	-0.416096	-0.496379	-0.254793	-0.65259	-0.804416	0.802042	0.457732	-0.530393	0.570971	-0.548922	-0.826685	0.613113	0.918475	0.66252	-0.0907728	-0.326134	0.936354	0.570056	0.0674845	-0.500081	0.530259	-0.350442	-0.463934	0.818844	-0.304796	0.0602195	-0.662776	0.794911	-0.976606	0.562682	-0.933766	0.818413	-0.45178	0.647706	-0.990519	-0.825164	-0.656648	-0.629781	0.883535	-0.300047	-0.846861	-0.455414	0.0112084	-0.958444	0.987573	0.255505	-0.731381	-0.906405	0.30424	-0.401775	0.325623	-0.507682	0.303088	-0.0888392	-0.671993	-0.743953	0.292254	0.688761	-0.13567	0.193997	0.588916	0.0571755	-0.883619	0.536293	0.171632	-0.261854	-0.998551	0.515787	-0.65521	-0.0196146	0.688498	-0.172696	-0.296069	-0.742843	-0.952056	0.408562	-0.907961	0.348004	0.852655	0.515229	0.7845	-0.600267	0.992954	-0.94701	-0.218955	-0.74097	-0.238791	-0.879465	-0.152167	0.681336	-0.572413	-0.891809	-0.538463	0.950218	0.472916	-0.127077	0.476704	0.115693	-0.452504	-0.140601	0.198205	0.586395	-0.618167	0.60899	0.818286	0.314446	0.236812	0.107804	-0.470621	0.76741	0.753133	0.392862	0.903758	-0.0339383	0.645088	-0.334784	0.133533	0.0336331	0.590878	0.665982	-0.478084	0.485279	0.663919	-0.390707	0.663829	0.104328	0.69778	0.882314	-0.241193	-0.271467	0.343827	-0.654938	-0.62193	0.657621	-0.668888	0.209942	-0.104709	0.726342	0.797485	-0.857152	-0.399147	0.349109	0.789094	-0.874708	0.991316	0.759613	0.217706	-0.934112	-0.754129	-0.0520487	0.87098	0.0569228	-0.607524	-0.785735	0.423307	-0.563381	-0.755222	0.93403	-0.698012	-0.697411	-0.194772	0.529855	0.776528	-0.143052	0.772747	-0.692177	-0.559525	0.274888	0.394145	-0.625221	0.402872	0.497922	-0.525102	0.721679	0.813987	-0.904417	-0.117402	-0.35241	0.318178	-0.184233	0.226826	0.684995	-0.0318893	0.268365	0.977514	-0.888307	0.983738	-0.0999918	0.632551	0.0144699	-0.660947	-0.786604	-0.260289	0.526566	0.226643	-0.448124	-0.363606	0.000681465	0.596774	-0.629462	0.504696	-0.257684	0.772907	0.7117	-0.343397	-0.6812	0.394948	-0.837177	-0.407646	-0.426459	0.580344	-0.0602171	-0.114747	-0.824456	-0.353621	-0.657644	-0.425547	0.853948	-0.105523	-0.205325	-0.0510662	0.48759	0.0776591	-0.911795	-0.363222	-0.780348	-0.637181	-0.152855	0.487918	0.431882	0.447731	-0.913143	0.997213	0.244127	0.615642	0.545669	-0.424435	0.194811	-0.120712	0.602514	-0.559108	0.875751	-0.708383	-0.140517	0.482157	0.165616	-0.321865	0.184326	-0.270569	0.116932	-0.773403	0.339435	0.0711971	0.325487	-0.706689	-0.934912	-0.731906	0.0851316	0.73635	-0.837854	-0.453935	0.179302	-0.158887	0.000720883	-0.506416	0.240692	0.378324	0.489205	0.17768	-0.281606	-0.465139	0.0186058	0.843367	0.920595	-0.785051	0.0337201	-0.869409	-0.640107	-0.597091	0.0766452	-0.617477	-0.0700157	0.881145	0.579321	-0.535201	-0.225162	-0.163378	0.0786711	0.672671	-0.626648	0.774122	-0.00989399	-0.46395	0.697232	0.83014	0.765927	0.520926	0.956307	-0.474933	0.349864	-0.839261	0.424362	-0.763788	0.125673	0.535486	-0.630938	-0.709904	-0.732234	0.988273	-0.100565	0.932213	-0.301344	-0.751674	0.985816	-0.741295	0.221881	-0.71976	-0.683597	0.802503	-0.779472	-0.346513	-0.821532	0.603081	-0.769922	0.440834	0.676223	-0.951052	-0.209414	0.799556	-0.293034	-0.934099	-0.588008	-0.102394	0.175749	0.726942	-0.438972	0.857344	0.0428604	0.424887	0.939411	-0.497447	0.98513	0.0364418	-0.237404	-0.675204	-0.137359	-0.472728	-0.685919	-0.447632	0.681373	-0.844105	0.452066	-0.753446	-0.581855	-0.727398	5.62068e-06	0.44762	-0.724964	-0.190948	0.590725	-0.0286587	0.112973	0.957378	0.281552	-0.0834272	0.659786	-0.683748	-0.614821	-0.400219	0.49157	-0.269007	-0.653172	0.751902	-0.0297735	-0.158302	-0.337818	0.86181	0.162712	-0.357297	0.935498	-0.850578	-0.313716	0.267131	-0.823171	0.918467	-0.918867	0.526261	-0.673673	-0.748491	-0.635539	-0.821796	-0.2069	-0.629177	0.677551	0.973831	0.0814114	-0.678631	-0.746063	0.990948	0.982108	0.296773	-0.0347029	-0.306888	-0.980951	-0.761855	-0.799342	-0.49723	-0.0429341	-0.264157	0.502972	0.609943	0.427096	-0.909681	-0.964142	0.29067	0.597104	0.882994	0.401103	-0.859135	-0.0657306	-0.924033	0.595935	0.282537	-0.810416	-0.664977	0.0816199	0.889473	-0.523134	0.587314	-0.777434	0.65823	-0.83217	0.469089	-0.499952	-0.96774	0.831404	-0.097773	0.336313	-0.86731	-0.495673	0.95619	0.996161	0.148804	0.34574	-0.431777	0.635203	-0.819244	-0.881861	0.664867	0.507742	-0.708186	-0.900589	-0.994395	0.487248	-0.926135	0.888933	-0.776734	0.606961	-0.23883	0.102932	-0.235312	-0.675837	-0.0559944	-0.754388	0.600777	-0.580119	0.00483191	-0.164113	0.0983799	0.76408	0.971713	-0.53762	-0.0313083	-0.343484	0.151864	0.128921	0.26137	-0.197819	-0.547804	0.976475	0.587272	0.92617	0.540805	-0.803466	-0.182588	0.531328	0.201371	0.855118	-0.468678	-0.717006	-0.852765	-0.660839	-0.247199	0.397905	0.732641	0.343429	0.859688	-0.201265	0.49798	0.0397874	0.800752	0.341599	0.155532	0.498808	-0.508072	-0.26809	-0.118442	0.0624156	0.710593	0.345237	0.429185	0.597258	0.645183	-0.00022312	-0.45126	0.715118	0.965689	-0.583897	0.179696	-0.972163	-0.648347	-0.365266	-0.461204	-0.940006	-0.194151	0.569605	-0.792285	0.614785	0.741104	-0.879556	0.864952	0.805766	0.786053	0.560693	-0.433948	-0.0429563	0.48509	0.812327	-0.810493	0.0872593	-0.852031	-0.843138	-0.552391	-0.10532	-0.97194	0.356256	-0.589666	-0.45845	-0.475188	-0.684793	-0.0902032	0.469793	0.521885	-0.758064	0.00536116	-0.584237	-0.796698	0.589049	0.0541845	-0.835988	0.359955	-0.221154	0.666435	0.301508	0.604638	0.63967	0.294184	-0.343366	-0.486279	-0.949915	0.21406	0.106835	0.74478	-0.741797	0.832054	-0.913012	0.12601	0.105217	0.336169	-0.690185	0.188797	0.756599	-0.242685	-0.274739	0.911545	0.365272	-0.616748	0.975847	0.227722	0.300744	-0.750423	0.226429	0.483168	0.849879	-0.995882	-0.944361	-0.651622	-0.519616	-0.69695	-0.199681	-0.903452	-0.0995396	-0.142917	-0.0850279	-0.0352463	-0.36393	-0.164235	-0.864016	0.567451	-0.371312	-0.230792	0.264285	0.119829	-0.0551793	-0.520477	-0.396829	0.0633178	0.375987	-0.662908	-0.879672	0.491126	-0.412925	-0.244266	0.0906446	-0.599617	-0.5105	0.999332	-0.764037	0.579189	-0.904135	-0.424917	-0.849265	-0.0458905	0.492369	0.736374	0.131911	0.794125	-0.976395	-0.981618	0.470161	0.26937	0.656025	0.229005	-0.508624	0.455023	-0.168129	-0.259781	-0.795482	0.91726	0.598414	-0.391678	-0.1264	-0.47195	-0.583983	0.49706	0.63637	0.155541	-0.0715183	0.778183	0.0408211	-0.0798087	-0.580009	0.910074	-0.358977	0.92495	-0.790456	0.121565	-0.280558	0.118567	-0.0522978	-0.96436	-0.24646	0.347923	0.572986	0.302309	-0.116122	0.864932	0.487997	0.0626624	-0.0999869	-0.0721058	0.729144	-0.343174	-0.515127	0.615279	0.803182	0.334652	-0.826926	0.294337	-0.516986	0.567316	0.495184	-0.654108	-0.307585	0.292948	0.788905	-0.647669	0.244551	-0.755681	0.55968	0.60783	-0.362574	-0.987368	0.245571	-0.36094	0.514993	-0.747719	0.128687	0.0888583	-0.507273	-0.53269	-0.476982	0.0110657	-0.695701	-0.613231	0.702425	0.480497	0.146542	-0.106195	-0.0684606	-0.516554	0.771792	0.749612	0.702085	-0.148607	0.252972	0.511655	0.1448	-0.468039	-0.139286	0.798815	0.204296	0.0398426	0.588656	0.00227335	0.0883054	0.265769	0.0608993	-0.496576	-0.482062	0.463684	0.284842	0.727367	-0.214997	0.812075	0.0499613	0.774338	0.989911	-0.919441	-0.216789	0.928661	-0.925302	-0.911314	-0.178815	0.0593344	0.881555	0.348297	0.371729	0.367288	-0.339005	0.491124	0.970305	-0.952701	0.261423	-0.130773	0.0619848	-0.860596	0.146185	-0.275959	-0.892953	-0.897633	-0.981041	-0.988671	-0.964476	0.493668	0.29368	0.62586	-0.747285	-0.363455	0.040959	-0.755789	-0.231575	-0.685188	-0.00895146	0.524085	-0.399293	0.52824	-0.525895	-0.250085	0.261145	-0.829946	-0.304877	0.798913	0.0259494	-0.263716	0.976055	0.482172	0.663987	0.820396	0.96794	-0.662138	-0.53002	0.969385	0.200658	-0.237445	0.789148	-0.764074	-0.470838	-0.5893	-0.315437	-0.871182	-0.981524	0.237472	0.691447	0.304939	-0.930429	-0.966059	-0.750126	-0.195483	-0.914547	-0.0780501	0.435849	-0.847719	-0.730593	-0.0460769	-0.484817	-0.295397	-0.658064	0.0706204	-0.736163	-0.984861	-0.435845	-0.926071	0.40461	0.48909	0.240198	0.25034	0.728089	0.239181	-0.303296	-0.204854	-0.478799	0.530274	0.202547	-0.0652032	-0.78954	-0.268058	-0.802627	-0.308743	-0.61003	0.636508	0.0730668	0.22938	0.0398337	0.349968	-0.876171	-0.00935132	-0.397614	-0.110227	0.442426	0.0630456	0.539219	0.898817	0.299219	-0.100855	0.776343	-0.34419	0.656308	0.506204	-0.0721505	0.0512202	0.205149	-0.313066	-0.889356	-0.491939	0.573274	0.15174	-0.0289176	-0.923549	-0.730336	0.334605	0.0250361	0.881455	0.573903	-0.571988	0.817048	0.962378	-0.0427871	0.669297	0.902504	0.68243	0.748039	0.561772	0.668732	-0.489192	-0.960383	0.65488	0.598265	-0.507597	0.923835	-0.188172	-0.865793	-0.694205	-0.197105	-0.121582	-0.413277	-0.553151	-5.87478e-05	0.372309	-0.868383	-0.220499	-0.203578	-0.6974	0.549145	-0.884669	-0.63617	0.306037	0.0840245	-0.619782	-0.24091	0.714495	0.543684	0.171299	-0.67181	0.967911	-0.164522	-0.508857	0.175157	-0.912158	0.894689	-0.0839565	0.81801	0.0183272	0.723834	0.897353	-0.255371	-0.068455	-0.759215	0.69575	-0.226436	-0.249516	-0.453889	0.514498	0.684056	0.218884	-0.145049	-0.0621657	0.372797	-0.972891	-0.866865	-0.73529	0.00265889	-0.831962	-0.0697929	0.901438	-0.278813	-0.91784	-0.488164	0.69778	0.6654	-0.800045	0.264386	0.93547	-0.881222	-0.278984	-0.797479	-0.92952	-0.335002	0.795678	0.987651	-0.31131	-0.693893	0.657939	0.361503	-0.801998	0.635707	0.00219494	-0.415207	-0.215295	0.841157	0.893174	0.351764	0.606853	0.513854	-0.683502	-0.938475	0.444491	-0.830966	-0.873881	0.216292	-0.201128	-0.00198229	-0.59245	0.983039	-0.36973	0.131249	0.983431	0.924046	0.29272	-0.418464	0.834175	-0.959355	-0.258689	0.926189	-0.719982	-0.0810764	0.465881	0.652654	-0.923664	0.816188	-0.391852	0.6161	0.172802	0.80795	-0.107357	0.0230804	0.0103697	0.839886	-0.58476	0.274421	0.105323	-0.301762	0.393358	-0.898573	-0.0529432	0.87709	0.193546	-0.135767	0.661708	-0.706448	0.437847	0.979269	-0.607669	0.909239	0.882323	0.719086	0.677782	-0.976247	0.384547	0.409495	0.918349	0.107174	0.111468	-0.517898	-0.474872	0.653996	0.905497	-0.527251	0.579056	-0.482023	-0.751773	-0.87555	-0.809203	-0.0861736	-0.387667	-0.260596	0.34364	0.804253	-0.462993	0.526363	-0.74192	-0.390868	0.856794	0.30953	0.750055	0.302658	0.208832	-0.338967	-0.674234	0.0434425	0.95491	-0.669387	0.0761276	0.306057	-0.597395	-0.596318	-0.378311	0.201338	0.166282	-0.273482	-0.159928	-0.795373	-0.00761413	-0.701046	0.727999	-0.958272	0.651625	-0.0641257	0.0689947	0.0726145	0.193519	0.178408	-0.622381	-0.307837	0.794564	0.470606	0.129555	-0.415171	-0.689399	-0.805045	0.21167	0.523213	-0.0489016	-0.0490619	0.187438	-0.215802	0.726002	-0.757859	0.620835	-0.319685	-0.9805	0.107703	0.19945	0.646029	-0.649207	0.465278	-0.882086	-0.388282	0.659865	-0.457325	-0.376929	0.303995	0.630642	-0.0379183	-0.543741	0.0632089	0.17353	-0.27465	-0.261028	-0.733365	-0.145583	0.582693	0.433387	-0.569709	-0.120212	0.818243	-0.750861	0.523534	0.584792	0.681603	0.719943	0.542408	-0.582859	0.874364	-0.570294	0.198421	-0.00860822	0.700447	-0.688103	0.281436	-0.870815	-0.0913033	0.726425	-0.712458	-0.683525	0.715793	-0.211303	-0.716563	-0.660726	0.621441	0.794115	-0.591264	-0.881847	-0.0476779	0.381332	0.0683355	-0.301389	-0.0519638	0.530624	-0.943602	0.266781	-0.683154	-0.829264	-0.619062	0.395114	0.305843	-0.824032	0.750028	-0.371405	0.0467993	0.996696	-0.0125874	-0.489663	-0.965123	0.608223	0.283506	0.741186	0.0811223	0.794277	-0.732748	0.180507	-0.27116	0.166558	0.782872	-0.380444	-0.482977	0.690655	-0.472676	-0.641906	-0.967733	0.111111	0.21401	0.147061	-0.722232	-0.155699	-0.0484451	-0.343621	-0.470803	0.403824	-0.925396	0.390053	-0.908796	0.961025	-0.102621	-0.0648356	-0.374379	0.947749	0.905114	-0.740143	0.42291	-0.0924805	-0.552819	-0.895865	-0.862383	-0.105008	-0.71727	0.975521	0.316717	0.316912	0.11032	-0.623992	0.766115	-0.256607	-0.171946	-0.0976171	-0.142529	0.328256	-0.720666	-0.0662812	-0.795725	0.0761893	-0.405776	0.69054	-0.74061	-0.829877	-0.5148	-0.425995	-0.258509	-0.589129	0.543913	0.148754	-0.251504	0.919093	0.907114	-0.704204	0.243521	-0.299275	-0.393766	0.528704	0.638332	0.628002	0.175058	0.580086	0.165088	-0.274124	0.329593	0.897065	0.200112	-0.655164	0.564215	0.159801	-0.746631	0.279179	-0.162625	-0.278916	0.228822	-0.00661232	-0.160892	0.385623	0.373996	-0.924169	-0.0814573	-0.893264	0.870607	0.170247	0.686856	-0.891636	0.395788	-0.179314	-0.667482	-0.749009	-0.809468	-0.396245	0.684731	0.840872	-0.567968	-0.888996	0.395426	-0.167938	0.924502	0.787805	0.121393	-0.410857	0.847808	0.933022	0.996052	0.308559	-0.711464	0.302211	-0.17955	0.243094	0.109001	-0.155667	-0.457899	-0.00648513	0.415844	-0.34749	0.0363603	-0.717661	0.639766	-0.196525	-0.880838	0.28954	-0.825763	-0.940789	-0.257332	0.187412	0.380701	-0.724388	0.567576	-0.813479	0.18474	0.712967	0.114644	0.261933	-0.112135	-0.0393827	-0.108198	0.13216	-0.816776	0.378352	-0.00273152	0.279633	-0.514686	0.787281	0.262037	-0.523743	-0.565959	0.216148	0.625317	0.264662	0.513697	0.618315	-0.709416	-0.363554	0.119212	-0.421553	0.172597	-0.419367	-0.434801	0.511225	0.201822	0.499923	0.70036	-0.493834	-0.262012	0.895245	0.844075	0.833032	0.0697045	0.960005	-0.391521	0.314407	0.464188	0.0281473	-0.584194	0.987109	0.312969	-0.586625	-0.959306	0.592226	-0.0132079	0.777714	0.896441	0.215673	-0.377699	-0.793845	0.464938	0.436149	0.052254	-0.0735936	0.433931	0.874794	-0.484416	-0.376582	0.687012	-0.237477	-0.0825367	-0.560185	0.297203	-0.786398	0.196915	0.328814	-0.29414	0.89326	-0.164282	0.867418	-0.737806	0.493864	0.220478	-0.292933	0.463296	0.716299	0.291443	-0.618876	0.670547	0.0581917	-0.777463	0.963757	-0.0258754	0.523816	0.417931	-0.0227921	0.552816	0.490989	0.266292	-0.874235	-0.143807	0.0408505	0.674988	-0.314431	-0.681696	0.241424	-0.552601	-0.876834	0.153529	0.556387	0.273349	0.632066	-0.392914	-0.402651	0.0239228	-0.0702696	-0.928048	0.888467	-0.689733	0.325403	0.52458	-0.237291	-0.201076	0.909349	0.160951	0.807109	0.0251854	-0.753849	0.543396	-0.983195	-0.0626691	0.389474	-0.52348	0.0714523	-0.833857	-0.204887	0.366131	0.482721	0.431068	0.466515	-0.194114	0.66797	0.593234	0.303618	-0.601977	-0.143228	-0.712611	0.702972	-0.115306	-0.0708319	-0.134733	-0.941892	0.159261	-0.744676	0.316576	-0.240511	-0.509039	0.323523	-0.82954	-0.454024	-0.754548	-0.795725	0.722458	-0.347607	-0.459308	0.970734	-0.483751	0.112288	0.302609	0.22937	0.806042	0.816494	-0.531529	0.863334	0.241868	-0.651057	0.908339	-0.188065	0.246844	0.70746	0.218259	0.466555	-0.813335	0.537756	0.933321	0.501651	0.907071	-0.982343	-0.150723	0.82364	-0.939046	-0.380972	-0.0388981	0.925715	0.402662	0.519987	0.378644	-0.199892	-0.956434	-0.440147	0.650593	0.646077	-0.635012	-0.90037	0.831493	-0.144187	0.872451	0.74225	-0.696086	0.0820858	-0.0226638	0.941818	0.640377	0.644211	0.623223	0.0211265	-0.612936	0.528365	-0.799272	-0.131449	-0.977363	0.528953	0.662498	0.114255	0.352021	-0.66459	-0.3796	-0.123318	0.957974	-0.482064	-0.391412	0.29926	-0.585334	-0.880059	-0.59683	0.873234	0.750999	-0.289201	0.929717	-0.430882	-0.0964883	-0.856703	0.0992793	0.585302	0.88407	-0.369211	-0.412797	-0.803451	0.202475	0.289226	-0.0276139	-0.359263	-0.819875	-0.409617	0.324953	-0.982236	0.567562	0.933134	-0.745568	0.582407	-0.283752	0.217158	0.725208	0.389484	-0.248576	-0.980502	-0.421641	0.331276	0.768229	0.546771	0.673829	-0.836326	-0.991885	0.329256	-0.555614	0.541205	-0.874953	-0.448925	-0.809641	0.819077	-0.314729	-0.145336	-0.157955	-0.158185	-0.726311	-0.822285	-0.38483	-0.446688	0.841	0.26208	-0.242537	0.141742	-0.656339	-0.442709	-0.974847	0.411185	-0.406934	-0.135073	0.0119547	0.13238	-0.999011	0.980717	-0.449723	0.379067	-0.62377	-0.519191	-0.576664	0.798521	-0.947544	-0.998452	-0.910201	0.853981	-0.91202	-0.0874384	0.864728	-0.286143	-0.679763	0.663747	-0.393939	-0.759343	0.706541	-0.0261791	0.927558	0.186137	-0.0577288	0.030439	-0.628926	0.307752	-0.177056	0.851049	0.0265757	-0.756662	0.556977	-0.915538	-0.111689	-0.567614	-0.996625	0.276432	0.290695	0.310117	0.604554	0.394818	-0.0122507	-0.319058	-0.684974	-0.455838	-0.312051	-0.152668	-0.0116451	-0.984751	-0.500675	-0.0371846	0.0875917	-0.41028	0.940641	0.0248738	-0.368695	0.605214	0.312466	-0.174162	-0.333257	-0.741966	0.221795	-0.926558	-0.0841283	-0.240505	0.136995	0.0952563	0.197684	-0.0622538	-0.0478384	-0.581788	-0.567454	0.625102	0.423772	0.208806	0.571695	0.780537	-0.124708	-0.885532	0.55126	-0.792799	0.0853931	0.110678	0.364968	-0.352974	-0.945185	-0.885504	-0.845375	-0.527207	0.691302	0.92383	-0.586897	0.732793	0.869333	0.758559	-0.227037	0.92158	-0.370909	-0.630661	0.42305	0.183486	-0.198465	-0.211876	-0.20198	0.580834	0.292616	0.0271008	0.669134	-0.144857	0.558106	-0.565683	-0.0330575	0.75938	0.132124	0.80878	0.792774	0.0167417	0.963322	-0.0225378	0.0683702	-0.524776	-0.354822	-0.699744	-0.267124	0.607208	0.817617	0.33048	-0.195847	0.13005	-0.0649309	-0.776852	0.187355	-0.319847	0.863343	-0.331751	-0.935615	-0.348151	0.58977	0.228614	0.251896	-0.917514	0.751949	0.965497	-0.50026	0.658451	-0.347223	-0.572449	0.628175	-0.805064	0.926001	0.571466	-0.629429	-0.684801	0.0677302	-0.113793	-0.507396	-0.798383	0.242354	-0.317645	-0.266084	-0.558984	-0.579092	-0.216336	-0.61284	0.144724	0.766465	-0.157147	0.972536	0.136589	-0.203259	0.00111777	0.800828	-0.47377	0.0126188	-0.136266	-0.295959	-0.199421	0.413197	-0.356605	-0.747831	-0.336399	0.237266	-0.216386	-0.985161	-0.707081	0.240848	-0.368846	-0.947498	-0.00054866	0.28616	-0.786122	-0.104636	-0.98111	0.212102	0.635142	0.966806	-0.884156	0.483148	-0.190552	0.923299	-0.247501	0.0770493	-0.933379	0.380248	0.0342318	0.10855	-0.751043	-0.336521	-0.915909	-0.88078	-0.810474	0.345847	-0.519902	-0.131028	-0.0983885	0.269158	0.130371	-0.534285	0.349284	-0.796545	-0.785715	0.527395	0.76854	-0.183876	-0.600917	0.0424539	-0.686598	0.883126	-0.316481	-0.745081	0.361293	0.0829023	0.289586	0.351597	0.688656	-0.496733	-0.0144669	0.648588	0.24519	-0.932446	0.786616	-0.38473	-0.437976	-0.0888914	-0.511838	0.991886	0.954791	0.95035	0.932816	0.584211	-0.894337	0.76026	0.456533	0.276376	0.448318	0.162754	0.46237	0.418124	-0.936904	-0.0653372	0.343817	-0.992097	-0.236444	-0.367765	0.290667	-0.934507	-0.107812	0.457032	-0.690073	-0.176868	-0.0938213	-0.764253	-0.707302	-0.519927	-0.0536748	0.278953	0.0935287	-0.0618371	0.793117	0.879443	0.158424	-0.547878	-0.407559	0.15966	-0.229631	-0.520536	0.518449	0.939813	0.306183	-0.944027	-0.479506	-0.569674	0.203553	0.922632	-0.0189253	0.318096	0.107366	-0.986109	0.137222	0.660284	0.577094	-0.439532	0.387097	0.869821	-0.333279	-0.816238	-0.247961	0.124999	0.0395407	0.995207	-0.557526	0.422953	-0.492177	-0.781389	0.676069	-0.8369	-0.420154	0.549849	0.775783	0.0934991	0.0947313	-0.816534	0.68639	-0.386676	0.420462	-0.0183874	-0.217544	-0.333294	0.465968	-0.00524615	-0.864029	0.685259	0.591087	0.00609487	0.0610117	0.489998	0.551479	-0.709107	-0.840791	0.111114	-0.465375	-0.553073	0.702316	0.406954	-0.490346	-0.0489717	0.609762	-0.398952	0.223429	0.608374	-0.95786	-0.630336	-0.534699	-0.612006	-0.307619	0.749559	-0.00583602	0.570323	0.180302	-0.623654	-0.868569	-0.0198056	0.216336	-0.728155	-0.804669	0.787711	0.637942	0.00142032	-0.0567306	-0.267388	0.864492	0.939306	-0.589744	0.516191	0.25843	-0.268032	0.853159	-0.651356	-0.802705	0.535608	-0.913118	0.698682	-0.805427	-0.865087	0.683928	-0.813675	-0.313172	-0.245194	-0.804978	0.283787	-0.528405	-0.512774	-0.229981	-0.955361	-0.664551	-0.953264	-0.933577	-0.585169	0.623306	0.111787	0.573679	0.0875723	0.366367	0.328838	-0.408621	-0.630211	-0.29559	-0.248987	-0.164115	-0.792782	0.830148	-0.639248	0.918077	-0.6397	0.537064	0.729116	0.397163	-0.869256	-0.678791	-0.752621	0.691739	-0.521673	-0.738092	0.0808282	-0.0136831	-0.311936	0.883406	-0.889609	-0.885915	-0.865448	-0.42512	-0.209899	0.476665	0.758385	-0.59175	0.995169	-0.66111	-0.924824	0.278818	0.702198	0.900387	-0.904473	0.353997	0.0642006	0.593121	-0.494352	-0.43287	-0.429087	0.390288	-0.81917	0.352315	0.224061	-0.53045	-0.355744	-0.550805	-0.966666	-0.156914	-0.303958	-0.958567	-0.554208	0.245115	0.462052	-0.123946	-0.235759	-0.401523	-0.303763	-0.0984162	0.278238	0.566289	0.82873	0.483282	0.473022	-0.550335	0.848168	-0.783552	-0.0426339	-0.656863	0.898969	-0.626604	0.20262	0.608698	0.602465	0.292122	0.967135	0.16595	0.0686428	-0.376588	0.599833	0.971042	0.144731	0.462457	0.971724	0.822851	-0.372576	0.083263	0.428786	-0.752135	-0.315803	0.216135	0.857176	-0.230722	-0.10387	-0.966979	0.0425854	-0.428991	-0.146594	0.756975	-0.922843	-0.217995	0.455009	-0.40635	-0.323579	-0.0723646	0.233292	0.784328	-0.163614	0.699966	-0.384517	-0.118693	0.757423	-0.881486	-0.664077	0.648751	0.295339	0.731771	0.19505	0.932788	-0.301658	-0.790008	0.565606	0.149575	-0.929955	-0.559181	0.148915	0.972846	0.843675	-0.305198	0.32118	0.442688	-0.706299	-0.0509146	-0.471018	0.583028	0.311499	-0.0578346	0.0652041	0.541894	0.540283	-0.703673	-0.867853	-0.322501	-0.459824	-0.128455	0.738334	0.266797	0.670038	-0.850193	0.609087	0.412577	0.381444	-0.558898	-0.151694	-0.432308	-0.179843	-0.398843	-0.966064	-0.169837	0.650572	0.197867	-0.73085	-0.480297	0.755281	-0.0505258	0.0451392	-0.839268	0.961004	-0.0882284	-0.260903	-0.280091	0.766763	-0.783629	0.798627	-0.00437023	-0.791843	-0.0686316	-0.11071	-0.729439	0.271565	0.818479	0.400835	0.567661	-0.190956	0.162609	-0.953442	-0.724188	-0.962925	0.73353	-0.753981	0.164662	0.0387123	0.258525	0.468392	-0.949511	0.0377816	-0.929632	-0.197896	0.473659	0.909168	0.967859	-0.962865	-0.00519394	-0.704467	-0.144855	-0.533458	-0.816006	0.274684	-0.375867	-0.504094	0.668974	-0.431899	0.255199	-0.582391	0.817221	-0.242344	-0.835036	-0.640975	0.392742	-0.643888	0.137335	0.766705	0.422386	0.449204	-0.0610777	-0.668797	0.436901	-0.211697	0.917604	-0.452735	-0.0517077	-0.577271	-0.665718	0.343324	0.756984	0.703095	-0.520668	0.568523	-0.0363988	-0.0598743	0.446772	0.27951	-0.718272	0.884419	-0.469389	0.991813	0.338547	0.632381	-0.163726	-0.676871	-0.769234	0.619971	-0.86404	0.0920352	0.697584	-0.173584	-0.82989	-0.373861	-0.4388	0.799984	0.423073	-0.629766	0.997341	-0.234241	0.338522	0.52162	-0.570564	0.489628	0.62846	0.583003	0.0890836	-0.953397	-0.419771	-0.605565	0.0178661	0.906413	-0.213697	-0.348895	-0.145401	0.381515	0.589726	0.263325	0.0361332	0.447448	-0.96254	0.912948	-0.910272	-0.197818	-0.595856	0.300022	-0.886632	-0.354708	-0.143344	-0.0101577	0.178218	-0.42126	-0.221536	-0.210705	0.801462	-0.332073	0.377749	0.410446	-0.634068	0.215237	-0.806717	0.240628	0.217692	-0.956172	0.00383817	0.601712	0.916329	0.929546	-0.863567	-0.750862	0.945307	0.121524	-0.390594	-0.625167	-0.788685	0.429482	-0.023884	-0.372205	-0.234681	-0.366849	0.737602	0.574831	-0.860453	-0.771169	0.558017	-0.978348	0.897042	0.266758	-0.652251	0.750646	0.9217	0.718063	-0.418944	0.241757	0.0240587	0.923932	-0.628207	-0.481269	0.133383	-0.438582	0.166863	-0.347523	-0.736371	-0.135711	-0.154129	0.124394	0.178578	0.430805	0.617761	-0.527309	-0.418323	-0.482026	0.57348	-0.161222	0.449756	0.942385	0.379745	0.200141	0.321039	0.68275	-0.208081	-0.0512685	0.252649	0.411424	0.59195	-0.609588	-0.975213	0.119004	-0.717099	0.816636	-0.209411	-0.631064	0.455283	0.170195	-0.555581	-0.026766	-0.011428	-0.784896	0.751151	0.00141516	0.119757	0.817125	-0.940705	0.904962	0.75371	0.909754	-0.851736	0.388624	-0.947718	0.799441	0.0606259	0.676913	0.0506063	0.983511	0.364776	-0.566232	-0.45853	0.579254	-0.0553983	0.956205	-0.879485	-0.487346	0.33928	0.487266	0.234161	0.969901	-0.633833	-0.310509	-0.313121	-0.976127	-0.784969	-0.747215	0.63041	-0.294721	-0.36215	-0.0464708	0.842359	-0.0142106	-0.280541	0.274524	-0.0635325	-0.708647	0.404643	0.126896	-0.0217479	-0.957759	-0.237018	-0.516093	0.242977	-0.755202	0.265845	-0.232333	0.534256	0.878327	-0.808843	0.11315	0.798275	-0.141289	0.00777889	-0.444864	0.790381	-0.296923	0.609236	0.0033138	-0.476983	0.135876	0.899212	0.0261772	-0.202612	0.719358	0.981693	0.60796	0.306293	-0.76469	-0.716049	-0.635227	0.876511	0.482964	0.739241	-0.898169	0.0146944	0.495241	-0.365239	0.810008	-0.270927	0.557157	-0.902882	0.393885	-0.801341	-0.2619	-0.864972	0.640496	-0.642657	0.205899	0.624651	-0.409286	0.0741752	0.585232	0.668647	0.567429	0.358436	-0.287915	-0.772253	0.487449	0.287143	0.882971	-0.308093	0.219384	-0.380985	0.841854	0.23402	0.285099	0.281836	0.00384955	0.711737	0.466087	-0.150047	0.782434	0.170933	-0.572597	-0.268991	-0.410504	-0.612426	-0.50859	-0.331914	0.238583	0.548018	-0.253428	0.528326	-0.797392	0.591692	0.761638	-0.69736	0.589821	0.995869	0.927539	0.0360112	-0.53655	-0.957005	-0.489727	0.437055	0.534486	-0.741405	-0.888819	-0.123451	0.649953	-0.299945	0.507938	-0.739839	-0.202412	0.608881	0.438776	0.261554	0.5378	0.833282	0.127531	-0.642529	0.860427	-0.857609	-0.622678	0.0983972	0.331598	-0.958682	0.766904	-0.0747669	0.556077	0.241479	-0.123639	0.257554	0.406965	0.26481	0.794272	-0.077389	-0.883886	0.346417	-0.636204	-0.763298	0.696471	-0.952333	0.608129	0.580155	0.300801	-0.0737709	-0.246643	-0.138061	-0.565934	0.583791	0.247165	-0.837242	0.0997181	0.949299	-0.219554	0.296585	-0.0887461	0.116489	0.57975	0.526655	0.799973	-0.944486	0.155155	-0.274606	0.0681085	-0.153609	0.973989	0.533876	-0.784373	-0.895296	-0.631141	0.973638	0.134672	0.841974	0.0655442	-0.70202	0.00714635	-0.416166	0.905283	0.983159	-0.939156	0.837893	0.786495	0.866975	0.897602	0.917041	-0.660097	-0.187895	-0.910673	-0.331632	0.251898	-0.944557	-0.59865	-0.126129	0.960988	0.622002	-0.458031	0.763421	-0.780603	0.721067	0.936646	-0.20169	-0.890026	0.760989	-0.866646	0.366864	-0.474227	-0.524845	-0.678846	-0.0724509	-0.345415	-0.550004	0.284652	0.0111109	-0.229418	-0.744493	0.382312	-0.0522954	0.505997	-0.832652	0.356131	0.908398	0.741171	0.270155	-0.361945	-0.300716	0.998062	0.943298	0.227324	-0.916988	0.741593	0.226788	-0.303878	0.636716	0.239501	-0.202168	-0.570556	0.505102	-0.634829	0.100821	0.85967	0.182521	-0.677699	0.334045	0.348657	-0.693379	-0.914304	-0.460445	0.954825	-0.503644	0.263436	-0.245946	-0.0181628	-0.929558	-0.066558	-0.0364267	-0.624012	0.0543876	-0.778526	0.98537	-0.275739	-0.296951	0.446735	-0.943118	0.300727	-0.372956	0.680626	0.141446	0.773807	-0.709547	0.700219	-0.576507	-0.0376806	0.235151	0.20292	0.997897	0.0590545	0.476778	-0.25346	-0.749541	-0.770834	0.033237	-0.214843	0.460517	0.971087	-0.978123	-0.713073	0.387438	0.756382	-0.520918	0.645645	0.752195	-0.321087	0.866789	0.677338	0.601042	-0.579947	0.238514	-0.155655	-0.812953	0.625648	-0.623094	-0.34443	-0.521241	-0.407817	-0.294776	0.310759	-0.101877	-0.398777	0.171885	0.89376	0.255825	-0.888176	-0.0415511	-0.0829392	0.62198	0.0291298	-0.655612	-0.00336131	-0.876744	0.713001	0.569521	0.756977	-0.330903	0.0684316	-0.977364	0.116356	0.370457	-0.356737	-0.188905	0.170293	-0.827271	-0.852767	-0.537281	-0.709909	-0.207488	-0.702021	-0.532602	0.160594	-0.466511	-0.617431	-0.889993	-0.563748	-0.948603	0.345736	-0.31377	-0.0445927	-0.224886	-0.688116	-0.69252	0.659907	0.253624	0.562501	-0.559151	0.311992	-0.999268	0.456498	-0.895767	0.641128	-0.404455	-0.640543	0.293916	-0.498183	-0.357568	0.63505	-0.823364	-0.448694	-0.931707	-0.0579743	-0.221844	-0.300683	-0.79084	0.512429	-0.449697	-0.111655	-0.093416	-0.194572	-0.494327	0.938742	0.790763	-0.134736	0.544519	0.655156	0.620471	-0.487662	-0.351594	-0.233832	0.00347749	0.391625	-0.832947	0.215804	0.946952	-0.328024	-0.522959	-0.229252	-0.830702	0.723833	-0.101784	0.925305	-0.0633102	-0.281935	0.158572	0.510268	0.645464	-0.266808	-0.46427	0.952189	0.987717	-0.196663	-0.141348	-0.507126	-0.453171	0.376374	0.973519	-0.806301	-0.354253	0.159409	-0.795087	0.919428	0.413055	-0.625022	-0.253012	0.545421	0.461922	0.852196	-0.150438	-0.252721	-0.784538	-0.334558	0.457595	-0.264902	-0.488047	0.49584	-0.983105	-0.188192	-0.419262	0.769701	-0.230399	0.772566	-0.624076	0.524342	-0.451369	0.281461	-0.648267	-0.430934	-0.794385	0.985483	0.314837	0.318769	0.491165	-0.641214	0.131806	0.554463	0.638627	-0.620275	-0.8096	-0.0346882	0.263599	-0.93717	0.755466	0.0593271	-0.819057	0.00908674	-0.298047	0.125834	-0.588881	-0.39136	-0.0308772	-0.361491	-0.0651932	-0.0626165	0.91604	-0.593123	0.814874	0.00807028	0.909455	-0.702862	-0.218965	-0.705627	0.355643	-0.912627	-0.124554	-0.0352124	0.741867	0.585343	0.426423	-0.929902	0.221158	0.914732	0.347601	-0.561728	0.582846	0.842486	0.856744	-0.711998	0.735181	0.790142	0.330476	-0.0882016	0.934966	0.485895	0.0195141	0.37309	0.581202	0.129161	-0.847363	0.214763	0.859377	-0.165134	-0.364656	0.811614	-0.816735	-0.619643	0.0940585	0.654289	-0.151723	0.799728	-0.595196	0.933794	0.695858	0.945414	0.798075	0.554598	-0.0275828	0.486353	0.471014	-0.506222	-0.719633	0.185104	-0.969408	0.439377	-0.74049	0.793444	-0.121951	-0.658441	0.178931	-0.839329	0.36535	-0.842597	-0.863575	-0.917651	-0.323244	-0.152063	-0.0599081	-0.304413	-0.926847	0.888868	0.712147	0.0684488	-0.396256	-0.219465	-0.592448	0.273421	-0.847451	-0.415699	-0.147678	-0.405597	0.594213	0.0106812	0.669848	0.197206	0.856196	0.385922	-0.948764	0.992548	-0.72146	-0.572052	0.4724	-0.118276	0.0163236	0.477771	-0.217457	0.59721	0.360045	-0.00811087	0.783187	-0.518608	-0.686849	-0.779402	-0.703801	-0.413009	-0.514372	-0.595109	0.531949	0.498634	0.644125	0.681825	0.311567	-0.517563	-0.0790728	0.856823	-0.529615	0.27343	0.786467	-0.386402	0.909778	0.0393437	-0.866805	0.177339	-0.505794	0.106485	0.398082	-0.39928	0.0120693	-0.00451799	0.851604	-0.425812	0.265601	-0.796473	0.690867	0.434087	0.560345	0.592035	-0.0439147	-0.503953	-0.924767	0.981176	0.458648	0.737656	-0.709624	-0.463394	0.875912	0.326399	0.284693	0.503076	0.579335	0.891964	0.175429	0.493363	-0.413232	0.172714	0.473324	-0.472685	0.669738	-0.925529	-0.615097	-0.0306225	0.685265	-0.240326	-0.887122	-0.695253	-0.365714	0.941373	-0.284264	0.151782	-0.742012	0.958003	0.332818	-0.555632	0.577237	0.00990576	0.925621	0.740962	0.903425	0.122339	-0.450614	-0.66119	-0.888663	0.662714	0.743757	-0.794664	-0.215007	-0.180285	0.521925	-0.757214	-0.283487	0.354735	0.334214	-0.128468	-0.564517	-0.662657	-0.945628	0.625795	0.400508	0.955837	-0.775063	-0.0259411	-0.0661611	0.188631	-0.827279	0.887327	-0.59453	-0.36791	0.584422	0.933619	-0.692529	-0.835504	0.815655	-0.731395	-0.130069	0.194965	0.0509218	0.790451	0.594238	-0.777335	0.326421	-0.311835	-0.890142	-0.331668	0.827706	-0.862096	-0.324231	-0.0464793	-0.823376	-0.603537	0.198508	0.914408	0.916777	-0.100689	0.86099	-0.729493	0.573711	-0.22771	0.62071	-0.587789	0.972527	-0.188979	0.743608	0.0470912	0.265151	0.205364	0.0702036	0.682209	0.641452	-0.125023	-0.827683	0.623574	0.104275	-0.89578	-0.35684	-0.482794	0.196556	-0.647667	-0.79007	0.0471673	-0.314739	0.619748	-0.591895	0.516626	0.453863	0.751416	0.290838	-0.852939	-0.331578	0.887492	0.320087	0.307053	0.78754	0.797396	-0.487422	-0.409137	0.488502	0.241306	0.598612	-0.442674	-0.990243	-0.0385204	-0.942422	0.635809	0.581143	0.53845	0.551862	0.88254	-0.128485	0.0604335	0.513577	0.40868	0.564429	0.184774	0.300506	0.728464	0.302166	-0.598029	-0.0732709	-0.688968	0.649462	-0.430521	-0.0839056	0.485688	0.714499	-0.00836581	-0.509462	0.838218	-0.794613	-0.00567909	-0.380513	-0.366864	0.117243	-0.490014	-0.438158	0.225404	0.536555	-0.592492	0.259535	-0.116545	-0.315674	-0.482085	-0.961748	-0.769836	-0.792004	-0.860049	0.714977	-0.800469	0.415958	-0.760554	-0.0975366	-0.527296	0.445478	0.054186	-0.40015	-0.029429	-0.93828	0.0283305	-0.998641	-0.443918	0.755179	-0.262413	0.700953	-0.653819	-0.0575175	0.860213	0.921824	0.311843	0.175454	-0.0974911	0.482361	0.674992	0.602327	-0.521084	0.147766	0.101947	0.559442	0.600976	-0.763407	0.0678736	0.0146997	0.728656	-0.0444917	0.498552	0.381641	-0.485656	0.80843	0.834919	-0.442286	0.384356	-0.951965	0.378786	0.427433	-0.403862	0.0397542	0.356865	-0.822348	0.550353	-0.0011995	0.993619	-0.118863	0.0550906	-0.0835095	-0.83061	-0.801016	0.918382	-0.817911	-0.0374693	-0.71322	0.975174	0.9552	0.297885	-0.622095	-0.527787	-0.692563	0.630187	0.307502	0.908288	-0.549263	-0.172835	0.151573	0.577283	0.35581	-0.645029	-0.146125	-0.392381	0.313764	0.625886	0.0481946	0.257642	0.307554	-0.240959	0.516786	0.694414	0.791955	-0.954495	0.74642	-0.283444	0.820874	-0.220641	0.0611858	0.547622	0.953887	-0.0508866	-0.861473	0.825743	-0.852129	-0.473924	0.89426	-0.976699	-0.997083	-0.29138	0.63522	0.881838	-0.876901	-0.960791	-0.501309	0.0655001	0.0613503	-0.0299267	-0.266556	0.359325	-0.0525173	0.731399	0.342838	0.629519	0.630766	0.576867	0.804936	0.0271481	0.948602	0.639878	0.345285	-0.111016	-0.33014	0.640315	0.633294	0.0265641	0.107729	0.37874	0.803436	0.631951	0.331375	0.722849	0.483971	0.568435	-0.68084	-0.286468	0.738454	-0.00992214	0.576854	0.17788	-0.612678	-0.338032	-0.286875	0.830898	0.644088	0.739315	-0.733059	0.5236	0.9058	-0.455259	0.992741	-0.00964308	0.714209	-0.218438	0.44517	-0.831598	0.840995	0.929296	0.744044	-0.709539	0.748047	0.229737	-0.0867362	-0.110636	-0.0759767	-0.888513	0.131076	0.213773	-0.901154	-0.759151	-0.0429478	-0.532253	-0.965009	-0.581108	0.298904	0.967748	-0.419804	-0.781627	-0.406887	-0.838372	0.623119	0.808522	0.379957	0.679641	-0.916993	-0.731367	-0.828551	0.613294	-0.893693	-0.598882	-0.190047	0.805428	-0.430892	0.635274	-0.282153	-0.276667	-0.223681	0.482311	0.0803684	-0.970972	-0.945386	0.103353	0.870846	-0.261601	0.113944	0.881897	0.539145	0.927241	0.338679	0.540182	-0.0682307	-0.73095	0.348501	0.370564	0.290196	0.285723	0.546439	0.339678	0.152946	-0.0431817	0.0971456	0.955929	-0.115843	-0.273279	0.663953	0.940235	-0.814657	-0.192694	0.596803	-0.190214	-0.712959	0.467422	0.895456	0.0552912	0.272741	-0.213597	0.0622647	0.866582	-0.554233	-0.878716	-0.449471	-0.0964121	0.377599	0.470338	-0.228998	0.94521	0.899575	-0.0917145	-0.202279	-0.688384	-0.377089	0.444525	-0.679502	-0.847107	0.47511	-0.210821	-0.00722273	0.299678	0.337932	0.620525	0.480151	0.990487	0.972791	0.205743	-0.868678	-0.968534	0.253223	-0.819685	-0.287039	0.20585	-0.453177	0.0867513	-0.358487	-0.745965	0.742543	-0.33592	-0.383303	0.718472	0.736345	-0.0656412	0.355575	0.781942	0.617951	0.888984	-0.875809	-0.232289	-0.829977	0.738919	-0.449864	-0.483267	0.142571	0.513087	-0.400411	-0.654116	-0.305095	-0.595844	-0.236513	0.649903	-0.686039	0.91364	0.369312	-0.261488	-0.356012	0.346992	-0.330959	-0.0186934	0.291565	-0.115803	0.137917	0.255848	0.274775	0.821174	0.911269	0.367998	0.472655	-0.446384	-0.682937	0.383125	0.0385115	0.289745	-0.451306	-0.342509	0.288215	-0.0547405	0.0296542	0.264966	0.721518	0.457813	-0.441397	0.26644	-0.188345	0.250434	0.00850086	-0.862723	-0.416484	-0.397716	0.518491	0.308992	-0.86961	-0.108303	-0.861645	-0.687765	-0.231806	0.242246	0.41334	-0.807139	-0.581461	-0.530248	0.529381	-0.137989	0.91924	-0.748151	0.671737	0.218652	-0.266542	0.415215	-0.170047	0.179508	-0.70286	-0.873295	0.688581	-0.768165	0.118411	0.82448	0.413248	0.328993	-0.410772	-0.712956	-0.888952	-0.839338	0.0272038	0.9501	-0.419818	0.655552	0.726234	0.0128677	0.0910445	0.788752	0.354726	-0.240691	0.0800453	-0.509882	0.0246283	-0.0822582	0.432439	0.164637	0.408544	0.765523	-0.572141	0.640673	0.723594	0.385427	0.601972	0.647519	-0.770259	0.51159	0.572826	-0.807849	0.292398	0.941829	0.238793	-0.495983	-0.08308	0.937686	-0.466241	0.434881	-0.402482	0.207115	0.507486	-0.920344	0.469978	0.135492	0.0376978	-0.160682	0.129173	0.147816	0.464145	0.491703	0.763134	-0.283186	0.299642	-0.181124	0.118226	-0.271031	0.157538	-0.200818	-0.222676	-0.187731	-0.642448	-0.592454	-0.196082	0.635857	-0.900512	-0.689521	0.0996924	-0.851976	0.358902	-0.555495	0.175489	0.373138	-0.110738	0.710923	-0.187168	-0.74198	-0.0767682	0.525986	-0.59036	-0.137765	0.199984	0.139096	0.325055	0.729185	0.635144	-0.692905	-0.813949	0.751755	0.0409155	-0.648795	-0.711308	-0.656159	0.668717	-0.846694	0.150943	-0.0776021	0.478667	0.495488	-0.837315	-0.8684	-0.532337	-0.465271	0.324243	-0.870025	-0.519817	0.556233	-0.862086	-0.40308	0.329694	0.773695	-0.913488	0.118964	-0.401272	0.811755	0.399748	0.117131	0.0308401	0.476793	-0.366316	0.0612231	0.0484781	-0.239352	-0.416318	-0.387909	-0.867177	0.91267	-0.467752	-0.716058	-0.758846	-0.217158	-0.0628406	0.507381	0.163612	-0.852095	-0.202302	-0.344699	0.830476	0.565371	0.954448	-0.872188	-0.555746	0.559709	-0.688925	0.184493	-0.726904	0.064291	0.746663	0.00772019	-0.485231	0.66739	0.306492	-0.544246	0.969331	0.73278	0.441547	-0.705326	-0.722639	0.274864	-0.287733	0.107121	0.608831	-0.855107	0.905756	0.191063	-0.265076	-0.181438	-0.623791	0.492695	0.426489	-0.592876	0.379356	-0.395413	-0.628959	-0.299431	-0.250885	-0.163115	-0.750381	-0.424103	-0.168626	-0.622742	0.766429	0.215728	-0.965478	-0.248807	0.874327	-0.428947	0.669368	-0.797828	-0.788656	0.632547	-0.486351	0.49638	0.0013788	0.790244	0.840289	-0.364559	0.822824	0.884869	0.547295	-0.711851	-0.751586	-0.221987	0.489949	-0.456827	-0.983279	0.799772	-0.380638	0.319447	0.557412	-0.455673	-0.669466	0.771494	0.136835	0.435092	0.235285	-0.662513	0.205092	-0.343998	-0.0413135	0.10994	0.2567	-0.997614	-0.872612	-0.713976	0.015963	0.983387	-0.332422	0.934818	0.798628	-0.756784	0.15158	0.406115	0.61532	0.634501	-0.76233	0.435113	0.189339	-0.00753425	0.0495075	-0.848995	0.323619	-0.309627	-0.601299	0.820935	-0.0251833	-0.605582	-0.611388	0.119594	0.191908	-0.241309	-0.480798	-0.0185477	0.405673	0.282531	-0.629275	0.485915	0.878452	-0.399786	-0.681255	-0.0601422	-0.457641	-0.343217	-0.736272	0.185414	-0.879439	-0.286205	-0.374163	0.299235	0.720328	0.225533	0.743418	-0.572711	0.729788	-0.318985	-0.481352	-0.712833	0.859367	0.499586	0.337878	0.976715	-0.977825	-0.355192	-0.147037	-0.183721	-0.944852	-0.724868	0.0180489	-0.129785	0.0289619	-0.215952	-0.061855	-0.13629	-0.598127	0.0690828	-0.48745	0.0657149	0.549998	-0.989204	0.995523	-0.34317	-0.2362	-0.529177	-0.494755	-0.136825	0.0850036	-0.856503	-0.807754	0.174485	-0.533445	-0.589292	-0.137834	0.14564	-0.173661	0.902903	0.0102651	-0.129946	0.688434	-0.172463	0.294151	0.970273	0.794904	-0.658599	0.867165	0.454775	-0.327063	-0.0571735	0.29187	-0.993115	-0.991328	0.211165	-0.933549	0.468709	0.909047	0.402934	-0.556237	-0.516927	0.554967	0.0863052	0.208558	-0.993614	0.346478	0.696718	-0.481563	-0.059182	-0.439144	-0.919935	-0.668637	-0.948387	0.98674	0.652344	-0.823436	-0.618748	-0.75345	-0.80271	-0.566389	0.662864	0.706082	0.785919	0.381489	0.710573	0.805188	0.119638	-0.51533	0.636379	-0.827957	0.233317	-0.43969	0.412476	-0.964488	-0.429638	0.666173	0.0455801	-0.75804	-0.950049	-0.605049	-0.331256	0.220366	0.0241834	0.34815	0.902805	0.874213	-0.0559536	0.377236	0.301714	-0.0596741	-0.490026	0.624139	-0.894716	0.00115217	-0.0282742	-0.203927	0.779093	-0.909755	-0.21153	-0.812674	-0.09957	0.835592	0.483833	0.699318	-0.63195	-0.300681	-0.753821	0.732158	0.65131	0.267343	0.0484251	0.390467	-0.479315	0.75805	-0.290976	0.304393	-0.352699	-0.950561	0.434384	0.217755	-0.924817	-0.736838	0.427023	0.812906	0.288902	0.63042	0.608709	-0.117333	-0.773042	-0.00366898	-0.41768	0.0523453	-0.301179	0.511236	0.917926	-0.262422	0.375938	0.725551	-0.00775751	0.597205	0.927677	0.0216974	-0.658477	-0.767276	-0.580317	0.124472	-0.193772	-0.959591	-0.283534	-0.929402	0.898712	-0.411325	0.610046	-0.963908	-0.444376	0.0297585	0.617275	-0.493853	0.381789	-0.573416	-0.821865	0.654248	0.565004	0.919102	-0.48988	0.944085	0.71572	-0.490046	0.903955	-0.419615	0.541559	-0.653207	0.25639	0.494486	-0.42261	-0.0330833	-0.0772349	-0.781981	0.0564561	-0.630153	0.258636	-0.369274	0.351793	0.163941	0.636563	0.85595	-0.37905	-0.96104	0.998488	0.0982758	-0.740247	0.313759	0.110216	-0.338852	0.532136	0.208663	0.827896	0.15622	0.416358	-0.145937	-0.550211	-0.563785	-0.529494	0.431677	0.533668	0.276497	0.433105	-0.180653	0.802438	0.110947	0.664097	0.880443	-0.842799	0.893086	-0.989166	0.18372	-0.73352	0.344498	0.300067	0.998712	0.958525	-0.795951	-0.391664	-0.651891	-0.889469	0.24468	-0.875377	0.449351	0.225791	0.787347	0.96547	-0.386729	0.703017	-0.66122	0.823022	0.0440377	0.794666	0.47667	0.273125	-0.876498	0.735277	-0.122214	-0.135467	-0.470784	-0.690918	0.66666	0.955537	0.796128	0.255516	0.883692	-0.847536	0.745324	-0.640968	-0.5805	0.90084	0.452759	-0.210752	0.499727	-0.718505	-0.794926	0.547545	0.925416	0.285227	-0.188437	-0.529944	-0.680118	-0.813921	-0.966984	0.327075	0.149578	0.607247	-0.669103	-0.554609	-0.667058	-0.408955	0.819487	0.649955	0.290727	-0.368125	-0.424343	-0.211314	-0.234753	0.74773	0.749505	-0.933626	-0.630286	-0.44255	-0.910929	-0.474285	-0.479908	-0.57904	0.369459	-0.164104	-0.588534	-0.393668	-0.502097	0.443646	0.574635	-0.0583354	0.822236	-0.457725	-0.558167	-0.702661	0.945822	0.911456	-0.877641	0.337027	0.775446	0.320074	-0.434432	-0.718333	-0.563997	0.195687	-0.406162	0.576908	0.919119	0.598386	0.899338	0.515951	0.0768068	0.585973	0.114175	-0.164778	0.451376	-0.780716	0.285957	0.280697	-0.653726	-0.57384	-0.27268	0.0410451	-0.392089	-0.725973	0.840009	-0.254636	-0.746222	-0.0733567	-0.433263	-0.238867	-0.43294	-0.902383	-0.271394	0.379258	0.320199	-0.96405	-0.0431809	0.563337	0.817013	-0.130414	0.0655255	-0.491125	-0.18047	0.529261	0.998843	0.332545	-0.0839619	0.499638	-0.332924	0.912037	0.44623	0.174142	0.766143	-0.64415	0.408942	-0.995969	-0.156358	0.853864	0.754908	-0.376537	-0.0106075	-0.00984759	-0.70897	-0.751825	-0.161455	0.502701	0.666659	-0.33768	0.416915	0.137037	0.296781	-0.891543	0.814738	0.634111	0.504196	0.549833	0.596872	0.149876	0.430199	-0.316924	-0.133899	-0.29227	0.0741715	-0.286883	0.436559	-0.126117	0.155601	0.147914	-0.293662	0.224791	-0.768849	0.396815	-0.124307	-0.20424	-0.0255448	-0.573783	0.0413216	-0.661869	0.722368	-0.497513	-0.059683	0.922326	-0.912087	-0.24019	-0.701962	-0.231288	0.113103	0.0225631	0.849149	0.992643	-0.00814829	-0.64241	-0.699859	-0.811515	0.927735	0.784341	-0.825722	-0.420752	0.0440237	0.160537	-0.486933	0.472864	0.612409	0.607036	-0.464979	-0.506506	0.154257	-0.271228	0.385667	0.979749	-0.978041	0.699027	-0.557949	-0.273344	0.225662	0.82228	-0.752791	0.39299	-0.0551791	-0.437337	-0.468875	0.989852	-0.794451	0.0632053	0.60554	-0.106204	0.287896	-0.737827	0.707058	-0.646746	0.196833	0.369103	-0.290763	-0.315282	-0.810542	-0.997155	0.514874	-0.752352	0.117296	-0.0863456	0.559461	-0.0107795	0.873841	0.29848	-0.932724	0.568829	-0.025475	-0.917	0.92103	0.0378183	0.449385	-0.459892	0.998353	0.327734	0.052803	-0.968585	-0.256943	-0.148141	0.160937	-0.13905	-0.270914	0.721672	-0.113316	-0.474271	0.855514	-0.517656	0.0952507	0.450308	-0.389673	0.266635	0.480996	-0.0440344	0.889021	0.692642	0.424549	-0.631043	-0.742257	-0.469593	0.249227	-0.965959	-0.765272	-0.355949	-0.0450001	-0.374903	0.0610184	-0.870291	0.122397	-0.791901	-0.739148	-0.080073	-0.0319022	-0.495788	-0.030223	0.481151	-0.548427	-0.431579	0.432877	-0.518574	0.00456366	0.847584	0.0874367	0.635923	-0.640486	0.468456	0.599272	-0.328908	-0.473663	0.260505	-0.185205	0.348115	0.611687	-0.64541	0.446885	0.421269	0.812224	0.654779	-0.403683	0.702337	-0.221449	-0.274526	0.173312	-0.35127	-0.291929	0.242666	-0.33627	0.843701	-0.373816	0.196332	-0.272372	0.704485	0.85912	-0.0348625	0.250009	-0.572982	0.976518	-0.505395	0.281667	-0.0763559	-0.919966	-0.931966	-0.627029	0.907311	-0.0329507	-0.936088	-0.375043	0.732216	-0.849681	0.904104	-0.907767	-0.788778	0.0959171	0.667063	-0.978565	0.272714	-0.864961	0.611683	0.180047	0.713824	-0.503297	0.885846	0.296475	0.457994	-0.190676	0.460394	-0.712764	0.508361	-0.0517244	-0.779669	0.821828	0.513762	-0.080566	-0.660173	-0.463041	-0.865973	0.363924	0.208661	0.672379	0.194358	-0.640284	-0.300145	0.719624	0.225573	-0.594351	0.959019	-0.688704	0.92452	0.568062	-0.0775506	0.958226	0.633466	0.623638	0.411582	0.72636	0.307175	-0.650836	0.846631	0.857535	0.545644	0.525745	-0.419863	-0.189903	0.337643	0.977837	-0.0812268	-0.0476768	-0.3994	0.0207031	0.884246	0.21583	-0.247573	-0.319892	-0.146782	-0.937963	0.365553	-0.309978	-0.145872	0.0788322	0.85602	-0.500414	0.708978	-0.0430995	-0.776391	0.364728	-0.853363	-0.135836	0.349009	-0.796233	-0.728059	0.963636	0.332791	0.244197	0.773716	0.120289	-0.560237	0.647424	0.980546	0.225964	0.346005	-0.805176	-0.0169878	0.539624	-0.13285	-0.515592	0.26074	0.350374	-0.816647	0.605227	0.886137	0.672502	0.208885	-0.967436	0.51708	0.318728	0.816494	-0.787015	-0.72395	0.548774	-0.768645	0.0660654	-0.422925	-0.0429984	-0.451928	-0.931707	-0.2326	-0.453492	-0.114438	0.841237	-0.473393	0.989664	-0.0902808	-0.849569	0.665223	-0.257558	-0.55231	0.143333	0.079251	0.561279	0.815407	0.331083	0.27743	-0.747115	0.888628	-0.987235	0.880315	0.224167	-0.14219	-0.0710197	0.252515	-0.29733	-0.343004	-0.775834	0.11269	-0.151513	0.161221	0.926504	0.36133	-0.746513	-0.415705	0.0876724	-0.36217	-0.169283	-0.811676	0.612933	-0.453654	-0.735062	0.741151	-0.83614	-0.689431	0.461424	-0.683165	-0.782509	-0.635859	-0.712233	0.800023	-0.553879	-0.410744	-0.323418	-0.378812	0.676624	-0.97532	0.522855	0.579467	0.160755	0.699797	-0.7036	-0.0967098	0.677371	-0.903056	-0.291534	0.321452	0.15187	-0.612041	-0.270603	0.329093	-0.243575	0.835958	-0.482967	-0.0666958	0.313115	-0.411145	-0.722436	-0.77134	-0.458214	0.266765	-0.752164	0.207179	-0.977429	-0.610737	-0.280851	-0.259534	0.273122	-0.863903	-0.431974	-0.623375	-0.390404	-0.865094	-0.514413	0.0611956	0.441549	-0.430952	-0.0809357	0.727272	0.857133	0.426955	-0.875786	0.494576	0.396072	0.931133	-0.823042	0.0429173	-0.0745663	0.906428	-0.902325	-0.169772	0.917308	-0.334255	0.627896	0.693547	-0.130109	0.18831	-0.141905	-0.779306	0.960783	-0.0944337	-0.0839989	0.323511	-0.517892	-0.635348	-0.0409962	-0.808619	0.406866	0.0461283	-0.540248	0.417279	0.440481	0.983012	-0.380166	-0.464428	-0.982455	0.913438	-0.0985353	0.577653	-0.218866	0.576197	0.652398	0.350389	-0.644446	0.387949	0.17441	0.669424	0.595503	0.457304	-0.40437	0.249075	-0.353423	0.885524	0.35446	-0.881416	0.528733	-0.218318	-0.603965	-0.276513	-0.0467465	-0.807402	-0.990803	0.466336	-0.482139	-0.450684	0.999363	0.00415316	0.457709	-0.443764	-0.78476	0.251356	0.709244	-0.838484	-0.124897	-0.891006	0.00338504	-0.304889	-0.968993	0.569557	0.849646	0.0981415	-0.978817	-0.285395	-0.452821	-0.159069	-0.487928	0.732599	-0.379055	0.11929	0.280025	0.196418	0.924687	0.112809	0.315122	0.272839	-0.313564	-0.767479	-0.270146	-0.400517	0.0112479	0.00606242	-0.631174	0.696319	0.812126	-0.931928	-0.789967	-0.321353	-0.79658	0.113545	0.88167	-0.506456	-0.652085	-0.210305	0.521224	-0.876571	-0.81338	0.655416	0.384099	0.0926897	-0.644214	0.0976586	-0.728694	0.796745	0.0824665	-0.401146	-0.397376	0.487758	0.429327	0.0551721	0.601842	-0.796798	0.370497	-0.306113	-0.377759	-0.0570068	-0.258323	-0.586491	-0.791846	0.227557	-0.909497	0.310614	-0.675818	0.141197	-0.211603	0.825103	-0.135936	0.955347	-0.867284	-0.260088	-0.738588	-0.989165	0.590304	0.87844	0.00800374	-0.926349	-0.525962	0.842501	-0.668882	0.249839	0.454365	0.774049	0.735701	0.752298	-0.9672	-0.118454	0.93705	0.244657	0.85453	-0.96137	-0.702227	-0.374168	0.544153	0.954089	0.833981	0.17444	0.535163	-0.159773	-0.528165	-0.0698824	0.012326	0.217115	0.0713281	-0.322646	0.46207	0.316977	-0.0175218	-0.10095	0.924367	-0.154953	-0.337994	0.526153	0.198277	0.685994	0.0647131	0.551908	0.466151	0.219545	-0.867093	0.708661	-0.24744	0.264108	-0.425691	-0.332199	-0.515482	-0.919509	0.0939276	-0.701995	0.736407	-0.939711	-0.352699	0.631033	-0.886952	-0.0806738	0.662503	0.365414	-0.50132	-0.0663922	-0.959993	0.272677	-0.0840375	-0.318442	-0.920692	0.491879	0.71221	-0.939878	-0.51838	-0.429364	0.970158	-0.870644	-0.191043	-0.251608	0.961105	-0.874199	-0.610399	0.209579	0.137026	-0.754348	0.888163	-0.763739	-0.287026	0.405023	0.85322	-0.99551	0.0244013	-0.207461	-0.342594	0.754577	-0.131638	-0.384308	0.962224	-0.534104	-0.825743	-0.99515	0.375475	0.613014	-0.270399	-0.728811	0.366891	-0.318431	-0.109976	0.144649	0.681743	-0.935783	0.243654	0.52005	0.242763	0.228688	0.696688	0.589698	-0.92635	-0.929959	0.733714	-0.153135	-0.555424	0.917112	-0.345589	-0.789899	-0.00365355	0.645258	-0.243959	-0.541061	-0.0197461	-0.361691	0.676625	-0.217668	-0.0602171	0.351951	0.060712	-0.459565	-0.901735	0.456075	0.154799	-0.748897	-0.265642	0.131978	0.271775	0.988339	-0.954731	0.0726008	-0.00343268	-0.628889	-0.501974	-0.549054	0.953458	0.586561	-0.489188	0.328013	-0.903571	0.0494348	-0.549157	-0.220726	-0.886187	0.275129	-0.974506	0.469355	0.157925	0.535534	0.939677	-0.779713	0.572642	-0.484656	0.947761	0.715782	-0.198738	0.111738	0.488209	0.32307	-0.290081	-0.764287	-0.720154	-0.513536	-0.994648	0.0106571	0.661019	0.380253	-0.077939	0.895182	-0.533294	-0.965042	-0.974254	0.329235	0.953242	-0.327049	0.473806	0.169515	0.248324	0.675854	0.098381	0.501599	-0.267453	-0.0725768	0.0323384	-0.137695	0.388828	-0.869257	-0.450041	-0.286115	0.402753	-0.0773297	-0.258489	-0.427548	0.421455	-0.669445	0.77453	0.434181	-0.118019	-0.802958	-0.401167	0.808667	-0.857234	-0.963545	0.957873	0.170964	-0.413199	-0.292657	-0.989776	0.19865	-0.247758	0.0741898	0.575296	0.0881417	0.0950454	-0.822364	0.0199553	-0.969437	0.352664	-0.0101242	-0.287591	0.701058	0.852162	-0.408652	0.0105835	-0.806818	0.415201	-0.110258	0.35028	0.8678	0.727462	0.179066	0.847107	-0.349921	-0.173091	-0.252838	0.446729	0.472846	-0.0733645	0.859456	0.104066	0.221138	0.544305	0.44545	0.394111	0.923247	-0.672007	-0.586608	-0.58932	0.109607	0.399754	-0.394071	-0.428907	-0.448491	-0.864812	0.596586	0.0115461	0.24316	0.948899	-0.314727	-0.269593	-0.780114	-0.802318	0.644987	0.581376	-0.158258	0.280542	-0.683546	0.979731	0.425101	0.309362	0.764847	0.200042	0.227862	-0.702621	0.963852	0.154652	-0.262674	-0.791738	0.878518	-0.451753	0.498857	-0.490911	0.593261	-0.754071	0.571365	-0.560991	0.341022	0.520271	-0.00252704	-0.574641	-0.47713	-0.413948	0.914654	0.711848	0.675101	0.298354	-0.789733	-0.530952	-0.485983	0.871283	-0.72426	0.790733	0.41591	0.701596	-0.957958	0.764442	-0.860284	-0.408111	0.906535	-0.2208	0.784359	0.496243	-0.230237	0.848141	-0.997523	-0.354231	-0.876098	0.337926	-0.872669	-0.232058	0.968008	0.711792	-0.138708	0.607354	0.546361	0.777442	0.759702	0.949927	-0.0852257	0.655922	0.676178	0.707022	-0.164235	0.403985	-0.779242	0.489862	-0.357701	0.111703	-0.348127	-0.682567	0.373034	-0.529561	-0.149029	0.784808	-0.496898	-0.689786	0.864566	-0.161125	0.221281	-0.56337	-0.172122	-0.2325	0.332237	-0.64336	0.193385	0.218045	-0.864398	-0.388911	-0.484353	0.903728	0.9998	0.763174	-0.165521	0.577476	0.147564	0.772319	-0.325423	-0.506028	-0.0170645	0.136993	0.832452	0.193637	0.631056	0.322993	0.143317	0.0952579	-0.00682899	-0.548042	-0.464982	-0.0509383	0.635738	-0.756809	0.89722	0.534726	-0.264069	-0.16565	0.0388689	-0.17791	0.109412	0.190877	-0.264691	-0.256918	0.92076	-0.979073	0.178004	0.850743	0.817746	-0.00128915	-0.651881	0.690105	-0.0561148	0.332863	-0.819753	0.103818	0.569937	0.620589	-0.227589	-0.343399	-0.673642	0.515139	0.585933	0.0528261	-0.568671	0.764092	-0.377461	-0.771265	0.164342	-0.761406	-0.886187	-0.3968	0.144129	0.637055	-0.759004	0.80976	0.350203	-0.453469	-0.517	-0.473757	-0.716689	-0.457988	0.507591	-0.0399781	0.201695	0.099793	0.0196046	-0.77904	-0.20247	-0.955275	0.31556	0.414085	0.363379	-0.13629	-0.749099	-0.94682	0.192617	-0.275591	-0.52676	-0.992537	0.618125	-0.884866	-0.183636	-0.392166	-0.192078	0.842793	0.412818	0.983443	0.452207	0.207573	0.298378	-0.811133	0.515305	0.955185	0.509449	-0.938887	0.03651	0.745919	-0.0527504	0.80844	0.440713	0.514387	0.497325	0.811113	0.796448	0.405476	-0.773065	0.776448	-0.324567	-0.104736	-0.79822	-0.637616	-0.437504	0.0826577	0.999884	0.730631	0.0815454	0.0219279	-0.767374	0.74653	0.224706	0.446461	-0.768535	0.0976932	-0.43085	0.162949	0.786085	0.296919	0.275682	0.989	-0.88292	0.326992	0.524338	-0.69339	-0.541587	0.55582	-0.933975	-0.226488	0.882955	0.252779	-0.413701	-0.63316	-0.665579	-0.126653	-0.123969	0.359386	0.15084	-0.509194	0.84281	-0.632292	0.0032971	-0.527167	0.940589	0.830373	-0.905003	0.0955486	-0.630223	0.384518	0.359196	0.439618	0.0820879	0.156464	-0.351259	-0.411272	0.859924	-0.476408	0.100378	0.501456	-0.260131	0.818097	0.223018	0.4997	-0.222591	0.673863	0.848472	-0.891169	0.469898	0.0930583	0.120393	0.525456	0.301599	0.312868	-0.489456	0.772127	-0.273014	0.480133	0.149439	-0.478695	-0.541253	0.664246	-0.557694	-0.120375	0.370512	-0.315906	-0.775637	-0.106494	-0.8006	0.196536	0.371081	0.297165	-0.902231	0.10217	-0.576528	-0.745923	-0.758746	0.153126	-0.111153	0.568909	0.782533	-0.677279	-0.994858	-0.935701	0.235943	-0.504169	0.825342	-0.323687	0.129057	-0.697092	0.180363	0.892615	0.457029	-0.343759	0.00440071	-0.667709	-0.471269	-0.324625	-0.42149	0.861602	-0.496861	-0.452571	-0.358303	-0.374478	0.43918	-0.160467	-0.42701	-0.695043	-0.319004	0.644477	-0.338791	-0.526976	0.269155	0.640416	0.0374381	-0.852431	-0.635862	-0.433229	-0.844781	0.142342	0.497402	-0.875539	0.821635	-0.985665	-0.586013	0.8412	-0.803216	-0.685457	-0.459441	-0.874386	-0.273698	0.197078	-0.795614	0.709803	-0.050188	0.297235	-0.397134	-0.489472	-0.928857	0.987207	0.309168	-0.0338414	0.32742	-0.326189	-0.496204	-0.00420354	0.913947	0.0532345	0.748839	-0.278137	-0.842443	0.248576	0.537973	0.0536439	0.558492	0.316036	0.831498	0.447115	-0.518349	-0.53164	0.89596	0.0518371	-0.874787	-0.763992	-0.976628	0.257151	0.189587	-0.900299	0.709561	0.149805	-0.519391	0.278006	-0.591983	-0.957691	-0.9145	-0.246088	-0.287992	-0.438181	-0.916895	-0.287616	0.452735	-0.200594	-0.844356	0.602852	0.021852	-0.182462	-0.762738	-0.655715	-0.722227	-0.610284	-0.183294	0.721125	0.397209	0.0338998	-0.123427	0.987821	0.938113	0.204873	0.542713	0.544114	-0.221461	-0.525789	-0.679443	-0.0629285	-0.0182189	0.904594	-0.24108	-0.0489593	-0.863812	0.133899	-0.463825	-0.644257	0.168603	-0.156293	-0.910175	-0.689502	0.869607	-0.278314	-0.207806	0.116973	-0.0241864	0.557475	-0.110933	0.782912	0.672177	0.583939	0.337326	0.969906	-0.585288	0.9728	-0.35019	-0.641924	-0.562396	-0.284123	-0.925342	-0.674406	0.511974	-0.533007	-0.803801	-0.617958	-0.816373	0.578451	-0.877102	-0.905944	0.930002	-0.69667	0.954328	-0.684919	-0.852197	-0.899036	-0.898046	0.74542	-0.791049	-0.724818	0.182939	0.149951	0.545903	0.271721	0.721157	-0.830916	0.821453	-0.38708	-0.621256	0.237712	-0.404125	0.241479	0.466784	0.742722	0.724023	-0.579649	-0.105876	0.0150461	0.379172	-0.596865	-0.700875	-0.627627	-0.445002	-0.619858	-0.175132	-0.49036	-0.847603	0.242206	0.847955	-0.640148	-0.394502	0.186324	-0.407366	0.519746	-0.680539	-0.261596	-0.639901	0.720509	-0.245702	0.145425	-0.616472	0.470388	0.662394	0.715372	0.687331	-0.109231	0.698311	0.634393	0.618853	-0.649534	0.3986	0.610222	-0.563285	0.651418	0.956895	-0.902161	0.869844	-0.232888	-0.767358	0.895685	0.770716	-0.0984887	-0.864929	0.0762793	-0.376877	-0.545548	-0.456705	-0.706077	-0.591149	-0.919721	-0.248046	-0.38092	0.20565	0.976454	-0.544302	-0.987808	-0.169259	0.242263	-0.786802	-0.162175	0.260577	0.199587	-0.585644	0.632672	-0.463171	-0.251406	0.600983	0.955838	-0.0773015	-0.914508	-0.162279	0.967733	0.611142	0.428684	0.560095	0.123664	0.6509	0.515796	0.384804	0.0882139	0.934211	-0.342749	-0.535483	-0.399618	-0.0442106	0.502046	-0.48872	0.292304	0.806123	0.928068	-0.863691	-0.992083	-0.0827433	0.792373	0.222865	0.402765	-0.0424988	-0.478389	-0.260708	-0.0129395	-0.330534	0.00593971	0.263968	-0.354029	0.0402446	-0.288278	0.754382	-0.417774	0.524397	-0.954094	0.652129	-0.615703	0.540631	0.242725	0.151745	-0.928184	0.785935	-0.602446	-0.899459	-0.928082	0.900585	-0.95796	0.127592	-0.53075	-0.830736	-0.827917	0.0487393	0.639383	-0.19412	0.896806	-0.681356	-0.843809	-0.0263326	-0.508289	0.664593	-0.387564	-0.216566	-0.888286	0.345627	-0.470596	0.801774	-0.433801	-0.699301	-0.540748	-0.704406	0.831899	0.653907	0.0801259	0.448559	0.601754	0.640415	-0.609697	-0.176036	-0.381472	-0.610963	0.159071	0.423682	-0.313041	-0.393424	-0.589299	-0.257358	0.833455	0.400966	0.105297	-0.633928	-0.335165	0.986126	0.446073	0.306777	-0.773264	-0.660732	-0.0208169	-0.82053	0.932263	0.996718	-0.80612	-0.122894	0.767455	-0.722927	0.544947	0.362424	0.524862	0.420229	-0.821656	0.788583	-0.3034	0.810725	0.109836	-0.33238	-0.769278	-0.573564	-0.329328	-0.76147	0.0477106	0.708516	0.933944	0.866722	0.783538	-0.672746	0.972469	-0.506037	0.0482241	0.613129	-0.575275	-0.74441	0.848888	0.687877	0.653327	-0.978033	-0.468188	-0.342978	-0.515889	-0.432998	-0.494052	0.634253	-0.967454	0.141545	0.288324	-0.18713	0.375056	0.936945	-0.418685	-0.0996054	-0.307069	0.0655124	0.0727744	-0.159183	-0.0673934	0.926204	-0.119589	-0.929052	0.343597	-0.207128	-0.688145	0.904963	-0.59069	0.932885	0.377415	-0.926342	0.557377	0.485309	-0.248751	-0.344495	-0.621181	-0.280354	-0.603787	0.564542	-0.984021	-0.771556	0.422515	-0.229241	-0.505391	0.0958141	0.91013	0.720596	0.647978	-0.833197	-0.488445	0.672567	-0.840836	0.966794	-0.140482	0.332578	-0.519869	-0.710101	0.525367	-0.971633	-0.30624	-0.490922	-0.788665	-0.613084	0.800281	0.0717296	0.172421	-0.413254	-0.309718	-0.598634	0.26036	0.417023	0.0810135	-0.0134415	-0.363154	0.989511	0.0309568	-0.54131	0.407779	0.157632	0.436846	-0.345572	0.618939	-0.190113	0.52005	-0.29346	-0.207887	0.59107	0.365541	0.925106	0.0849134	-0.26892	-0.455693	0.666257	0.575101	0.753158	0.569587	0.304164	0.921355	0.422357	0.34417	0.749916	0.246654	-0.220651	-0.147889	-0.474304	-0.903355	0.0525115	0.432607	-0.931144	0.194447	-0.111145	-0.849453	-0.134066	0.948176	-0.665265	-0.402293	-0.362896	0.85445	0.981234	-0.184418	0.232454	-0.529114	0.203988	0.758218	-0.620858	0.428755	0.799921	-0.75445	-0.17947	0.379036	-0.533721	0.125624	-0.0021685	0.577486	-0.00318614	-0.219097	0.00984372	-0.111002	-0.947793	-0.787007	0.344415	-0.90441	0.978662	0.51742	-0.341801	-0.434641	-0.193999	0.024739	0.409301	-0.522511	-0.0844071	-0.316209	-0.497284	-0.283799	-0.487878	-0.134037	0.0904291	0.500912	0.159846	-0.346932	0.579573	0.848068	-0.334007	0.970833	-0.434875	0.355122	0.467285	-0.824619	0.190068	-0.85273	0.0183875	-0.342171	-0.89917	0.289791	0.493361	0.427381	0.463388	0.689172	0.895827	0.924744	-0.645242	0.286802	-0.313326	0.409879	-0.43228	0.466876	-0.576327	0.959757	-0.603352	-0.518151	-0.276782	-0.907616	-0.576129	0.512928	0.250074	0.142704	-0.580556	0.751019	0.498569	-0.304752	0.378707	0.314287	-0.740176	0.938451	0.348356	0.71603	-0.468327	-0.438066	-0.986269	0.439376	-0.444135	0.687556	-0.0243743	0.779386	0.589607	-0.871904	0.396893	-0.970428	0.26967	0.737599	-0.640422	0.302532	0.313035	0.758903	-0.559915	0.949574	0.199678	0.343342	0.956258	0.304672	-0.639508	0.724795	0.174344	0.872816	-0.789857	-0.10895	0.647753	0.558065	-0.400829	0.201916	-0.579259	0.301942	-0.169098	0.0512196	-0.846404	-0.455106	0.0304416	0.939031	-0.812585	0.133664	0.518872	0.146108	0.41912	0.132794	-0.297242	-0.967111	-0.414898	-0.786352	-0.203732	0.555629	0.879274	0.694607	0.171735	-0.116769	-0.912724	-0.461927	0.652202	-0.597665	0.905227	0.580617	-0.365446	0.821323	0.53097	-0.944545	0.351182	0.577774	0.895988	0.513289	0.520297	-0.999009	0.0812701	-0.358974	-0.223941	-0.229272	-0.106396	-0.295883	-0.933823	-0.0754634	0.280123	0.655691	0.369249	0.0251967	-0.632638	-0.0862236	-0.675494	-0.594609	-0.650674	0.813692	-0.100536	-0.576002	-0.477204	-0.0132491	0.299726	0.221146	0.966937	0.635416	-0.594874	0.471617	-0.515211	-0.925129	-0.0717349	0.839489	-0.822796	0.721799	-0.872432	0.155297	-0.960242	-0.139472	-0.893612	-0.830022	0.46467	-0.901814	0.882087	-0.0511317	0.0795299	0.107567	-0.773127	-0.0805279	-0.259837	0.0156751	-0.808588	0.615106	0.438364	0.485999	-0.378857	0.845193	-0.736541	0.406351	-0.123998	0.28909	-0.288041	-0.200885	-0.504476	0.318185	-0.328007	-0.83597	0.81379	0.583414	-0.166621	0.68137	-0.464551	-0.361908	-0.229312	0.715332	-0.697953	-0.491826	-0.0950276	-0.754477	0.402956	-0.75952	-0.425831	0.0461753	0.354806	-0.195114	0.591312	-0.0711564	0.337129	0.761044	-0.0143422	0.683881	0.821639	-0.236517	-0.324324	-0.474661	0.688276	-0.366273	0.716439	0.977048	-0.982041	0.918455	-0.146032	-0.833084	0.306771	-0.424094	-0.259888	0.971313	-0.620708	0.849609	-0.498661	-0.671208	-0.992596	0.443955	0.844672	-0.287263	-0.845617	-0.921869	-0.604796	0.311907	0.35028	0.411319	-0.624011	-0.688734	-0.0961904	-0.859888	0.12684	0.571042	-0.50749	0.60155	0.245482	0.453334	-0.383819	-0.391272	-0.658293	-0.201419	0.999965	0.907741	-0.675494	-0.15693	0.950705	-0.345578	-0.998366	0.541818	-0.840384	0.80305	-0.113502	-0.470002	-0.962022	0.763901	-0.64982	0.730164	0.888102	-0.757541	-0.637307	0.815304	-0.44667	-0.748816	0.506781	0.381616	-0.574356	-0.411232	0.440409	-0.789015	-0.328894	0.250661	0.191638	-0.54566	-0.184695	-0.490801	-0.67851	-0.325354	0.80181	-0.531887	0.251361	-0.952604	0.964013	-0.65806	-0.588941	-0.708213	-0.0124026	-0.839254	-0.457872	0.383292	-0.712802	0.734779	-0.64946	0.150716	0.103402	-0.0600769	0.861537	0.945231	0.589732	-0.257118	0.10694	0.616117	0.35784	0.943504	-0.15535	-0.404623	0.3156	-0.983565	0.177627	0.227421	0.521879	-0.919683	0.374539	-0.0737768	0.295868	-0.937872	0.908767	0.682076	-0.771393	-0.941609	-0.189532	-0.0577397	0.440577	-0.982652	0.837749	0.621437	-0.170584	-0.918636	-0.411009	0.227528	-0.466819	-0.796925	-0.891805	0.540676	-0.332593	0.301622	-0.308783	-0.740347	-0.599008	-0.640355	0.0263734	-0.839161	-0.142349	0.192766	-0.405841	-0.0522321	-0.110644	-0.454274	-0.312706	0.0342835	-0.522269	-0.148148	-0.961387	0.238369	0.18088	-0.289765	-0.764528	0.527334	0.152933	-0.733241	0.868923	-0.331637	0.310581	0.705936	-0.124017	-0.670393	-0.643757	0.267054	-0.0533825	0.217826	-0.289048	0.433954	0.0987916	-0.674628	-0.30843	-0.264235	0.64585	0.001702	-0.514221	0.341245	0.611648	-0.205871	-0.291217	-0.249423	-0.0560805	-0.677919	0.0592664	-0.148603	0.726153	-0.75357	0.957324	-0.918007	0.0567914	0.00914347	-0.996107	-0.67695	-0.964772	0.62451	0.222566	0.667542	0.113579	-0.395105	-0.75319	-0.0814572	0.446136	0.0533068	-0.279542	-0.391858	-0.476702	-0.858038	-0.680624	-0.21606	0.944074	0.769	0.622217	0.869782	0.822513	-0.0965254	0.748606	0.877488	0.0276138	0.3734	0.365496	0.958362	-0.75164	-0.739923	0.854289	-0.21079	0.352008	-0.0382929	0.452172	-0.279578	0.377468	-0.972607	-0.161887	-0.795632	0.358711	0.076029	0.413602	0.608148	-0.229077	-0.12633	0.66361	0.569227	-0.943043	0.699494	0.438818	-0.0860175	-0.0289599	-0.295623	0.738009	-0.892709	-0.598927	0.970888	-0.736895	0.560274	-0.860402	0.40994	-0.764437	-0.159694	4.11718	0.357686	7.56269	1.32307	
