# Supplementary material for: The Importance of Lateral Connections in the Parietal Cortex for Generating Motor Plans
Source: PLoS One. 2015 Aug 7;10(8):e0134669. doi: 10.1371/journal.pone.0134669 (PMC4529220; doi:10.1371/journal.pone.0134669)
Supplement: S1 Dataset — The complete dataset utilized in the data-dependent figures. (ZIP) [file pone.0134669.s001.zip › Champion_Data/Evolved_Flash_Task/TS_10/fblat_A10_2to4_9T1/movements.txt]

-0.000174403  -0.000457734  -0.00486124  0.00584653  -0.00977066  0.0139951  -0.00817415  0.0143572  -0.00656113  0.0147405  -0.00495538  0.0151188  -0.00334921  0.0154973  -0.00174308  0.0158758  -0.000136942  0.0162544  -1.91548  -1.76873  -3.91435  -3.65609  -5.9133  -5.58193  -7.91053  -7.51775  -9.90858  -9.50703  -11.8963  -11.4807  -13.8896  -13.4755  -15.8776  -15.4488  -17.8708  -17.4436  -19.8611  -17.7648  -19.9942  -18.8408  -20.2678  -19.5862  -20.3486  -19.6973  -20.4046  -19.7613  -20.4602  -19.8249  -20.5161  -19.8903  -20.572  -19.9558  -20.6279  -20.0212  -20.6839  -20.0867  -20.7398  -20.1522  -20.7957  -20.2176  -20.8506  -20.2822  -20.905  -20.3465  -20.9594  -20.4107  -21.0136  -20.4748  -21.0679  -20.539  -21.1221  -20.6031  -21.1772  -20.6679  -21.2325  -20.7329  -21.2878  -20.7979  -21.3432  -20.863  -21.3986  -20.928  -21.4539  -20.9931  -21.5093  -21.0581  -21.5647  -21.1231  -21.62  -21.1882  -21.6754  -21.2532  -21.7308  -21.3183  -21.7861  -21.3833  -21.8415  -21.4483  -21.8969  -21.5134  
-0.000174403  -0.000457734  -0.00486124  0.00584653  -0.00977066  0.0139951  -0.00817415  0.0143572  -0.00656113  0.0147405  -0.00495538  0.0151188  -0.00334921  0.0154973  -0.00174308  0.0158758  -0.000136942  0.0162544  0.0156219  -1.50041  0.00546164  -3.40532  0.00240032  -5.39236  -0.0239035  -7.36735  -0.0270802  -9.35406  -0.0265656  -11.3437  -0.0269531  -13.3336  -0.0259342  -15.3244  -0.0257589  -17.3172  -0.0262533  -19.3038  -0.0262526  -20.9792  -0.0262024  -21.5536  -0.0261168  -22.1762  -0.0260317  -22.8001  -0.0259671  -23.3211  -0.0258576  -23.9156  -0.0257389  -24.5004  -0.0256024  -25.0681  -0.0254097  -25.5948  -0.024743  -25.9879  -0.0228388  -26.2891  -0.0209112  -26.5895  -0.0189835  -26.8898  -0.0170558  -27.1902  -0.0151282  -27.4905  -0.0132005  -27.7909  -0.0112729  -28.0913  -0.00934521  -28.3916  -0.00741755  -28.692  -0.00548989  -28.9923  -0.00356223  -29.2927  -0.00163457  -29.5931  0.000293089  -29.8934  0.00222075  -30.1938  0.00414841  -30.4941  0.00607607  -30.7945  0.00800373  -31.0949  0.00992463  -31.3937  0.0118451  -31.6924  0.0137654  -31.9911  0.0156858  -32.2898  
-0.000174403  -0.000457734  -0.00486124  0.00584653  -0.00977066  0.0139951  -0.00817415  0.0143572  -0.00656113  0.0147405  -0.00495538  0.0151188  -0.00334921  0.0154973  -0.00174308  0.0158758  -0.000136942  0.0162544  0.34458  -0.0576107  1.36958  0.0676868  3.25314  -0.199325  5.23438  -1.9895  7.23164  -3.94269  9.23105  -5.81013  11.2156  -7.80647  13.2129  -9.80215  15.212  -11.8014  17.2105  -13.7979  19.1376  -15.7975  21.134  -17.7971  21.1966  -19.7887  21.1973  -20.5911  21.1959  -20.9948  21.1958  -21.024  21.1966  -21.0381  21.1972  -21.1252  21.1973  -21.3415  21.1973  -21.5576  21.1974  -21.7736  21.1974  -21.9898  21.1975  -22.2059  21.1975  -22.4228  21.1976  -22.6397  21.1976  -22.8566  21.1977  -23.0734  21.1977  -23.2903  21.1978  -23.5072  21.1978  -23.7241  21.1979  -23.941  21.1979  -24.1579  21.198  -24.3748  21.198  -24.5917  21.1981  -24.8086  21.1981  -25.0255  21.1982  -25.2424  21.1982  -25.4593  21.1983  -25.6762  21.1983  -25.8931  21.1984  -26.11  
-0.000174403  -0.000457734  -0.00486124  0.00584653  -0.00977066  0.0139951  -0.00817415  0.0143572  -0.00656113  0.0147405  -0.00495538  0.0151188  -0.00334921  0.0154973  -0.00174308  0.0158758  -0.000136942  0.0162544  -1.57537  0.222529  -3.19846  0.226226  -5.15418  0.264139  -6.64087  0.26573  -8.49115  0.290437  -9.3019  0.290452  -11.1052  0.312565  -11.9434  0.311977  -13.7509  0.334807  -14.5899  0.334173  -15.7484  0.33393  -16.893  0.333691  -18.0359  0.333448  -19.1786  0.333205  -20.3212  0.332962  -21.4638  0.33272  -22.6255  0.332471  -23.7879  0.332223  -24.9392  0.332092  -26.0884  0.331986  -27.2369  0.331892  -28.385  0.331802  -29.5331  0.331715  -30.681  0.331628  -31.8407  0.331389  -33.0002  0.33115  -34.1597  0.330911  -34.9124  0.337473  -35.499  0.349273  -36.0872  0.360993  -36.6771  0.37263  -37.2686  0.384187  -37.8613  0.395679  -38.4619  0.406709  -39.0625  0.417731  -39.6631  0.428753  -40.2637  0.439774  -40.8642  0.450796  -41.4648  0.461817  -42.0654  0.472839  -42.6689  0.483875  
-0.000174403  -0.000457734  -0.00486124  0.00584653  -0.00977066  0.0139951  -0.00817415  0.0143572  -0.00656113  0.0147405  -0.00495538  0.0151188  -0.00334921  0.0154973  -0.00174308  0.0158758  -0.000136942  0.0162544  1.53835  0.243927  2.96931  0.399022  4.94788  0.404634  6.89598  0.401729  8.8903  0.40228  10.8708  0.405291  12.8636  0.406426  14.8344  0.407018  16.8253  0.407205  18.8005  0.4072  20.6901  0.397962  22.3516  0.350497  23.0201  0.30314  23.4694  0.256624  23.8135  0.219059  24.2572  0.1732  24.7064  0.126779  25.1557  0.0803459  25.6051  0.0339123  26.0544  -0.0125214  26.506  -0.059135  26.9575  -0.105749  27.4091  -0.152363  27.8606  -0.198978  28.3122  -0.245592  28.7637  -0.292206  29.2153  -0.33882  29.6668  -0.385434  30.1183  -0.432049  30.5699  -0.478663  31.0214  -0.525277  31.473  -0.571891  31.9205  -0.617889  32.3675  -0.663773  32.8143  -0.70963  33.2611  -0.75548  33.7079  -0.801328  34.1547  -0.847174  34.606  -0.893758  35.0573  -0.940346  35.5087  -0.986933  
-0.000174403  -0.000457734  -0.00486124  0.00584653  -0.00977066  0.0139951  -0.00817415  0.0143572  -0.00656113  0.0147405  -0.00495538  0.0151188  -0.00334921  0.0154973  -0.00174308  0.0158758  -0.000136942  0.0162544  -1.99337  -0.173374  -2.41868  1.28846  -4.37716  1.55764  -6.11041  2.47772  -8.10907  2.4901  -9.91595  3.41673  -11.9132  3.44298  -13.0041  5.15654  -14.9428  5.44845  -15.0825  7.22247  -15.1124  8.46565  -15.1444  9.70196  -15.1766  10.9444  -15.2088  12.1872  -15.2411  13.4303  -15.2733  14.6733  -15.3057  15.9077  -15.3382  17.1413  -15.3707  18.3751  -15.4031  19.6089  -15.4356  20.8426  -15.468  22.0764  -15.5003  23.3168  -15.5326  24.5572  -15.5651  25.7931  -15.5975  27.0288  -15.6299  28.2646  -15.6624  29.5004  -15.6948  30.7361  -15.7273  31.9719  -15.7597  33.2112  -15.7921  34.4504  -15.8243  35.6967  -15.8565  36.9431  -15.8886  38.1897  -15.9207  39.4363  -15.9528  40.683  -15.9849  41.9297  -16.0173  43.1686  -16.0498  44.4076  -16.0827  45.6906  
-0.000174403  -0.000457734  -0.00486124  0.00584653  -0.00977066  0.0139951  -0.00817415  0.0143572  -0.00656113  0.0147405  -0.00495538  0.0151188  -0.00334921  0.0154973  -0.00174308  0.0158758  -0.000136942  0.0162544  -0.888183  0.0914284  -0.377365  1.77647  -0.44972  3.74801  -0.450048  5.7474  -0.450305  7.74441  -0.446321  9.7405  -0.446226  11.7392  -0.442931  13.7376  -0.442858  15.7361  -0.439296  17.7346  -0.42726  19.732  -0.401641  21.7155  -0.0516884  23.3503  0.27427  24.8807  0.443207  25.5052  0.463792  25.5359  0.479557  25.5759  0.495282  25.6161  0.511006  25.6563  0.52673  25.6965  0.542454  25.7367  0.55818  25.777  0.573906  25.8172  0.589632  25.8575  0.605358  25.8977  0.621084  25.938  0.63681  25.9782  0.652536  26.0185  0.668262  26.0587  0.683988  26.099  0.699714  26.1392  0.71544  26.1795  0.731166  26.2197  0.746892  26.26  0.762618  26.3002  0.778344  26.3404  0.79407  26.3807  0.809796  26.4209  0.825522  26.4612  0.841248  26.5014  0.856974  26.5417  
-0.000174403  -0.000457734  -0.00486124  0.00584653  -0.00977066  0.0139951  -0.00817415  0.0143572  -0.00656113  0.0147405  -0.00495538  0.0151188  -0.00334921  0.0154973  -0.00174308  0.0158758  -0.000136942  0.0162544  1.60494  1.34389  3.60449  3.3431  5.6004  5.33861  7.59815  7.33646  9.53297  9.33641  11.5322  11.3359  13.5259  13.3359  15.5259  15.3354  17.5234  17.3353  19.5153  19.3347  19.8136  21.3072  19.8223  22.2525  19.836  22.3565  19.851  22.4328  19.8774  22.5134  19.8925  22.5893  19.9075  22.6652  19.9226  22.7411  19.9377  22.817  19.9527  22.8928  19.9678  22.9688  19.9829  23.0447  19.998  23.1207  20.0131  23.1966  20.0281  23.2726  20.0432  23.3485  20.0583  23.4245  20.0733  23.5003  20.0884  23.5762  20.1034  23.6521  20.1184  23.728  20.1334  23.8039  20.1484  23.8798  20.1635  23.9558  20.1786  24.0317  20.1937  24.1077  20.2088  24.1836  20.2238  24.2595  20.2389  24.3355  20.254  24.4114  20.2691  24.4873  
