# Supplementary material for: The Importance of Lateral Connections in the Parietal Cortex for Generating Motor Plans
Source: PLoS One. 2015 Aug 7;10(8):e0134669. doi: 10.1371/journal.pone.0134669 (PMC4529220; doi:10.1371/journal.pone.0134669)
Supplement: S1 Dataset — The complete dataset utilized in the data-dependent figures. (ZIP) [file pone.0134669.s001.zip › Champion_Data/Evolved_Flash_Task/TS_10/fblat_A10_2to4_9T1/ppc_fire.txt]

0	0	0	0	0	0	0	0	4.51282e-05	4.51282e-05	4.51282e-05	4.51282e-05	4.51282e-05	4.51282e-05	4.51282e-05	4.51282e-05	4.33526e-05	4.33526e-05	4.33526e-05	4.33526e-05	4.33526e-05	4.33526e-05	4.33526e-05	4.33526e-05	4.30005e-05	4.30005e-05	4.30005e-05	4.30005e-05	4.30005e-05	4.30005e-05	4.30005e-05	4.30005e-05	4.28414e-05	4.28414e-05	4.28414e-05	4.28414e-05	4.28414e-05	4.28414e-05	4.28414e-05	4.28414e-05	4.33837e-05	4.33837e-05	4.33837e-05	4.33837e-05	4.33837e-05	4.33837e-05	4.33837e-05	4.33837e-05	4.3386e-05	4.3386e-05	4.3386e-05	4.3386e-05	4.3386e-05	4.3386e-05	4.3386e-05	4.3386e-05	4.3386e-05	4.3386e-05	4.3386e-05	4.3386e-05	4.3386e-05	4.3386e-05	4.3386e-05	4.3386e-05	4.33861e-05	4.33861e-05	4.33861e-05	4.33861e-05	4.33861e-05	4.33861e-05	4.33861e-05	4.33861e-05	4.33861e-05	4.33861e-05	4.33861e-05	4.33861e-05	4.33861e-05	4.33861e-05	4.33861e-05	4.33861e-05	5.10374e-05	4.35061e-05	4.33881e-05	4.35061e-05	4.33879e-05	4.33881e-05	4.33879e-05	4.33879e-05	4.27884e-05	2.42923e-06	5.60666e-05	0.000769062	0.000369639	0.00092272	0.000190622	8.1663e-05	3.9905e-05	1.07693e-06	0.000201903	0.000829078	0.00168193	7.96778e-06	4.77063e-06	5.99585e-05	3.69761e-05	8.93844e-07	0.000688186	0.00127397	0.00171397	0.000837142	1.79065e-06	5.99773e-05	3.61438e-05	9.57256e-07	2.87222e-05	0.000630188	0.00194264	0.000194453	1.50216e-06	5.99342e-05	3.25607e-05	8.97207e-07	3.25053e-05	0.00111072	0.00181637	0.00139135	1.50882e-06	5.31829e-05	3.29892e-05	8.87868e-07	2.81723e-05	0.000217562	0.00182303	0.000220386	1.50889e-06	5.9849e-05	3.19444e-05	8.87318e-07	3.55858e-05	0.0010251	0.00183823	0.00135608	1.50498e-06	5.92836e-05	3.30277e-05	8.82571e-07	3.48111e-05	0.000235434	0.00189787	1.63257e-05	1.50762e-06	5.99201e-05	3.16557e-05	8.77067e-07	3.4489e-05	0.00103001	0.00185004	0.000779185	1.5053e-06	5.97004e-05	0.000734623	8.84783e-07	3.47045e-05	0.000235254	0.00186453	2.84152e-06	1.50911e-06	5.91178e-05	6.72579e-06	1.63618e-06	3.8634e-05	0.000418645	0.00146728	5.72674e-06	1.542e-06	2.72635e-06	1.64045e-05	1.44643e-05	3.42649e-05	0.000412243	0.000885058	5.81556e-06	1.64039e-06	9.17911e-06	4.12634e-05	1.31503e-05	1.01389e-06	0.000411165	0.000141812	5.75681e-06	6.88393e-06	3.87797e-05	4.34095e-05	1.30543e-05	9.25642e-06	0.000411032	9.44712e-05	5.75298e-06	7.74781e-06	4.07706e-05	4.16708e-05	1.60125e-05	2.03886e-05	0.000411019	7.92521e-05	5.75145e-06	2.35306e-05	4.13286e-05	4.15368e-05	1.38439e-05	4.268e-05	0.000411184	9.35807e-05	5.75843e-06	4.35473e-05	4.08026e-05	4.15372e-05	1.41124e-05	4.40016e-05	0.000421885	9.44395e-05	5.84576e-06	4.24789e-05	4.08035e-05	4.15373e-05	1.45962e-05	3.80971e-05	0.000420379	9.44603e-05	5.85369e-06	4.24595e-05	4.08035e-05	4.15373e-05	1.58328e-05	2.95018e-05	0.000410559	9.44607e-05	5.85216e-06	4.24592e-05	4.08035e-05	4.15373e-05	2.0657e-05	2.95132e-05	0.000408317	9.44605e-05	5.85241e-06	4.24593e-05	4.08035e-05	3.24359e-05	2.47098e-05	2.95112e-05	0.000407495	9.48111e-05	5.85235e-06	4.24591e-05	4.08e-05	3.243e-05	2.47525e-05	2.95081e-05	0.00040714	9.48111e-05	5.8499e-06	4.24555e-05	4.08e-05	3.24268e-05	2.47524e-05	2.95091e-05	0.00040698	9.48111e-05	5.78291e-06	4.24555e-05	4.08e-05	3.24256e-05	2.47524e-05	2.94632e-05	0.000407834	9.48111e-05	5.78213e-06	4.24555e-05	4.08e-05	3.24251e-05	2.47524e-05	2.94632e-05	0.000419614	9.48111e-05	5.82929e-06	4.24555e-05	4.08e-05	3.24249e-05	2.47524e-05	2.94632e-05	0.000419611	9.48111e-05	5.83016e-06	4.24555e-05	4.08e-05	3.71133e-05	2.47524e-05	2.94632e-05	0.000413679	9.48111e-05	5.82998e-06	4.24555e-05	4.08e-05	3.71172e-05	2.47524e-05	2.94632e-05	0.000246242	9.48111e-05	5.82997e-06	4.24555e-05	4.07988e-05	3.71193e-05	2.47524e-05	2.94632e-05	0.000207588	9.48111e-05	5.82996e-06	4.24555e-05	4.07988e-05	3.71198e-05	2.47524e-05	2.94632e-05	0.000209384	9.48111e-05	5.82982e-06	4.24555e-05	4.07988e-05	3.71199e-05	2.47524e-05	2.94632e-05	0.000211274	9.48111e-05	5.79518e-06	4.24555e-05	4.07988e-05	3.71199e-05	2.47524e-05	2.94632e-05	0.000213073	9.48111e-05	5.79552e-06	4.24555e-05	4.07988e-05	3.71199e-05	2.47524e-05	2.94632e-05	0.000216127	9.42242e-05	5.72441e-06	4.24555e-05	4.07988e-05	3.71199e-05	2.47524e-05	2.94632e-05	0.000228355	9.41438e-05	5.72232e-06	4.24555e-05	4.08001e-05	3.71199e-05	2.47524e-05	2.94632e-05	0.000228633	9.41275e-05	5.72003e-06	4.24555e-05	4.08001e-05	3.71199e-05	2.47524e-05	2.94632e-05	0.000228635	9.41232e-05	5.71944e-06	4.24555e-05	4.08001e-05	3.71199e-05	2.44033e-05	2.94632e-05	0.000228635	9.4122e-05	5.71926e-06	4.24555e-05	4.08001e-05	3.71199e-05	2.44774e-05	2.94632e-05	0.000228635	9.41217e-05	5.7192e-06	4.24555e-05	4.08001e-05	3.71199e-05	2.44827e-05	2.94632e-05	0.000228635	9.47772e-05	5.79899e-06	4.24555e-05	4.08001e-05	0	0	0	0	0	0	0	0	4.51282e-05	4.51282e-05	4.51282e-05	4.51282e-05	4.51282e-05	4.51282e-05	4.51282e-05	4.51282e-05	1.66085e-05	1.66085e-05	1.66085e-05	1.66085e-05	1.66085e-05	1.66085e-05	1.66085e-05	1.66085e-05	1.65918e-05	1.65918e-05	1.65918e-05	1.65918e-05	1.65918e-05	1.65918e-05	1.65918e-05	1.65918e-05	1.66156e-05	1.66156e-05	1.66156e-05	1.66156e-05	1.66156e-05	1.66156e-05	1.66156e-05	1.66156e-05	1.66643e-05	1.66643e-05	1.66643e-05	1.66643e-05	1.66643e-05	1.66643e-05	1.66643e-05	1.66643e-05	1.66646e-05	1.66646e-05	1.66646e-05	1.66646e-05	1.66646e-05	1.66646e-05	1.66646e-05	1.66646e-05	1.66643e-05	1.66643e-05	1.66643e-05	1.66643e-05	1.66643e-05	1.66643e-05	1.66643e-05	1.66643e-05	1.66643e-05	1.66643e-05	1.66643e-05	1.66643e-05	1.66643e-05	1.66643e-05	1.66643e-05	1.66643e-05	1.66643e-05	1.66643e-05	1.66643e-05	1.66643e-05	1.66643e-05	1.66643e-05	1.66643e-05	1.66643e-05	2.96617e-05	1.68364e-05	1.66721e-05	1.71337e-05	1.66718e-05	1.66744e-05	1.66718e-05	1.66718e-05	1.75612e-08	7.08657e-06	7.40213e-05	1.93528e-07	0.000845279	5.01659e-08	2.25369e-06	0.000835712	1.19227e-08	4.52409e-06	0.000328138	2.14769e-07	0.000536215	7.34716e-06	6.07765e-05	0.00160822	1.1387e-08	4.22636e-06	0.00141048	7.34866e-08	0.00262742	6.70745e-08	2.07002e-05	0.00156458	1.13171e-08	3.97662e-06	0.00024184	3.41826e-07	0.00222728	1.16634e-07	2.60917e-05	0.00157134	1.05909e-08	4.23528e-06	0.000259489	1.03111e-07	0.00263151	6.30732e-08	2.61192e-05	0.00137846	1.11636e-08	4.26973e-06	0.000254777	3.03419e-06	0.0024961	9.1252e-08	2.62777e-05	0.00158274	1.06875e-08	4.25787e-06	0.000250116	1.20502e-07	0.00259034	6.31369e-08	2.61293e-05	0.00155674	1.11556e-08	4.27461e-06	0.000260945	2.74048e-06	0.00240627	7.81878e-07	2.62665e-05	0.00157728	1.01284e-08	4.23856e-06	0.00026155	1.18891e-07	0.00258253	7.11871e-08	2.61283e-05	0.00157052	4.20742e-08	4.22053e-06	0.00026191	2.63615e-06	0.00245238	1.73704e-05	2.63061e-05	0.00155267	7.67671e-06	6.12229e-06	0.000207187	9.12322e-07	0.00208653	2.88728e-05	2.67943e-05	4.68541e-05	7.16531e-06	2.26761e-05	0.000260588	9.52494e-07	0.00125689	2.87107e-05	2.75532e-05	3.54788e-05	2.87158e-05	2.1405e-05	4.7262e-06	9.5774e-07	0.000164356	2.86526e-05	5.4566e-05	4.50955e-05	3.29267e-05	2.10688e-05	1.73883e-05	9.58557e-07	0.000107639	2.86407e-05	5.36474e-05	4.5552e-05	2.58499e-05	2.3868e-05	2.77697e-05	9.5862e-07	8.7585e-05	2.86389e-05	5.17996e-05	4.65708e-05	2.57823e-05	2.18689e-05	4.35233e-05	9.62573e-07	0.000106659	2.89931e-05	4.60536e-05	4.55427e-05	2.57786e-05	2.21244e-05	4.43736e-05	9.06269e-07	0.000107764	2.90437e-05	4.54513e-05	4.55439e-05	2.57783e-05	2.25774e-05	4.06745e-05	8.64037e-07	0.000107788	2.9047e-05	4.54448e-05	4.55439e-05	2.57782e-05	2.37096e-05	3.4831e-05	8.97656e-07	0.000107789	2.90459e-05	4.54447e-05	4.55439e-05	2.57782e-05	2.79982e-05	3.4846e-05	9.04387e-07	0.000107786	2.9046e-05	4.54447e-05	4.55438e-05	1.28979e-05	3.12445e-05	3.48397e-05	9.06785e-07	0.000108257	2.9046e-05	4.54429e-05	4.55442e-05	1.29613e-05	3.12749e-05	3.48377e-05	9.07819e-07	0.000108255	2.8927e-05	4.54419e-05	4.55442e-05	1.29816e-05	3.12748e-05	3.48388e-05	9.08286e-07	0.000108255	2.88886e-05	4.54419e-05	4.55442e-05	1.29895e-05	3.12748e-05	3.48061e-05	9.29426e-07	0.000108255	2.89143e-05	4.54419e-05	4.55442e-05	1.29928e-05	3.12748e-05	3.48062e-05	8.91756e-07	0.000108255	2.89386e-05	4.54419e-05	4.55442e-05	1.29941e-05	3.12748e-05	3.48062e-05	8.9208e-07	0.000108255	2.89378e-05	4.54419e-05	4.55442e-05	1.96544e-05	3.12748e-05	3.48062e-05	7.74987e-07	0.000108255	2.89375e-05	4.54419e-05	4.55442e-05	1.95791e-05	3.12748e-05	3.48062e-05	2.76268e-06	0.000108255	2.89375e-05	4.54419e-05	4.55391e-05	1.95616e-05	3.12748e-05	3.48062e-05	4.56505e-06	0.000108255	2.89375e-05	4.54419e-05	4.55391e-05	1.95577e-05	3.12748e-05	3.48062e-05	4.53113e-06	0.000108255	2.89253e-05	4.54419e-05	4.55391e-05	1.95568e-05	3.12748e-05	3.48062e-05	4.49715e-06	0.000108255	2.89016e-05	4.54419e-05	4.55391e-05	1.95566e-05	3.12748e-05	3.48062e-05	4.46566e-06	0.000108255	2.89043e-05	4.54419e-05	4.55391e-05	1.95566e-05	3.12748e-05	3.48062e-05	4.76318e-06	0.000107439	2.886e-05	4.54419e-05	4.55391e-05	1.95566e-05	3.12748e-05	3.48062e-05	4.57688e-06	0.000107327	2.88714e-05	4.54419e-05	4.55439e-05	1.95566e-05	3.12748e-05	3.48062e-05	4.57548e-06	0.000107304	2.88719e-05	4.54419e-05	4.55439e-05	1.95566e-05	3.12748e-05	3.48062e-05	4.57553e-06	0.000107297	2.88722e-05	4.54419e-05	4.55439e-05	1.95566e-05	3.05733e-05	3.48062e-05	4.57553e-06	0.000107296	2.88723e-05	4.54419e-05	4.55439e-05	1.95566e-05	3.06294e-05	3.48062e-05	4.57553e-06	0.000107295	2.88716e-05	4.54419e-05	4.55439e-05	1.95566e-05	3.06333e-05	3.48062e-05	4.57553e-06	0.000108212	2.89044e-05	4.54419e-05	4.55439e-05	0	0	0	0	0	0	0	0	4.51282e-05	4.51282e-05	4.51282e-05	4.51282e-05	4.51282e-05	4.51282e-05	4.51282e-05	4.51282e-05	5.57028e-05	5.57028e-05	5.57028e-05	5.57028e-05	5.57028e-05	5.57028e-05	5.57028e-05	5.57028e-05	5.53022e-05	5.53022e-05	5.53022e-05	5.53022e-05	5.53022e-05	5.53022e-05	5.53022e-05	5.53022e-05	5.47226e-05	5.47226e-05	5.47226e-05	5.47226e-05	5.47226e-05	5.47226e-05	5.47226e-05	5.47226e-05	5.53257e-05	5.53257e-05	5.53257e-05	5.53257e-05	5.53257e-05	5.53257e-05	5.53257e-05	5.53257e-05	5.53287e-05	5.53287e-05	5.53287e-05	5.53287e-05	5.53287e-05	5.53287e-05	5.53287e-05	5.53287e-05	5.53296e-05	5.53296e-05	5.53296e-05	5.53296e-05	5.53296e-05	5.53296e-05	5.53296e-05	5.53296e-05	5.53295e-05	5.53295e-05	5.53295e-05	5.53295e-05	5.53295e-05	5.53295e-05	5.53295e-05	5.53295e-05	5.53295e-05	5.53295e-05	5.53295e-05	5.53295e-05	5.53295e-05	5.53295e-05	5.53295e-05	5.53295e-05	0.000189523	5.6667e-05	5.54826e-05	6.52615e-05	5.54805e-05	5.56314e-05	5.54826e-05	5.54803e-05	0.0124684	8.4208e-06	3.91528e-05	0.0117206	4.6844e-05	0.0286244	0.000810823	5.29156e-06	0.0289192	5.17939e-06	5.13184e-05	0.0274385	0.000275472	4.04271e-05	1.18444e-06	1.64398e-06	0.0685734	4.53056e-06	7.63617e-05	0.153737	0.000132163	0.0184738	7.50993e-07	1.6551e-06	0.416774	4.99247e-06	9.80077e-06	0.984122	0.000157444	0.00623901	5.5121e-07	1.64808e-06	1	4.54508e-06	1.18832e-05	1	0.000135939	0.0515375	5.54197e-07	1.5851e-06	1	4.48149e-06	9.83698e-06	1	0.000139199	0.0511376	5.51766e-07	1.64153e-06	1	4.48576e-06	1.35969e-05	1	0.000137992	0.412292	5.52059e-07	1.63692e-06	1	4.45415e-06	1.3019e-05	1	0.000147745	0.999999	5.50977e-07	1.64181e-06	1	4.37877e-06	1.2894e-05	1	0.000140093	1	5.52223e-07	1.64914e-06	1	4.31952e-06	1.30265e-05	1	0.000144708	1	5.53745e-07	1.64552e-06	1	6.21072e-06	1.63447e-05	1	0.000127315	1	5.59868e-07	6.91637e-07	1	2.26156e-05	1.29134e-05	1	0.000106581	1	5.89997e-07	5.66985e-06	1	2.1392e-05	4.67524e-06	1	6.20667e-05	1	1.98435e-06	3.6272e-05	1	2.08764e-05	1.76889e-05	1	5.50894e-05	1	2.42409e-06	3.8662e-05	1	2.37258e-05	2.84e-05	1	5.24494e-05	1	1.40292e-05	3.84322e-05	1	2.17671e-05	4.37767e-05	1	5.47969e-05	1	4.19132e-05	3.8597e-05	1	2.20138e-05	4.45698e-05	1	5.49295e-05	1	4.10163e-05	3.8599e-05	1	2.24581e-05	4.09505e-05	1	5.49329e-05	1	4.09945e-05	3.8599e-05	1	2.35663e-05	3.52138e-05	1	5.4933e-05	1	4.09943e-05	3.8599e-05	1	2.78502e-05	3.52117e-05	1	5.49246e-05	1	4.09943e-05	3.85981e-05	1	3.09076e-05	3.51912e-05	1	5.49789e-05	1	4.09777e-05	3.85929e-05	1	3.09427e-05	3.51888e-05	1	5.4979e-05	1	4.09732e-05	3.85928e-05	1	3.09427e-05	3.51902e-05	1	5.4979e-05	1	4.09732e-05	3.85928e-05	1	3.09427e-05	3.51578e-05	1	5.4979e-05	1	4.09732e-05	3.85928e-05	1	3.09427e-05	3.51577e-05	1	5.4979e-05	1	4.09732e-05	3.85928e-05	1	3.09427e-05	3.51577e-05	1	5.4979e-05	1	4.09732e-05	3.85928e-05	1	3.09427e-05	3.51577e-05	1	5.4979e-05	1	4.09732e-05	3.8593e-05	1	3.09427e-05	3.51577e-05	1	5.4979e-05	1	4.09732e-05	3.8596e-05	1	3.09427e-05	3.51577e-05	1	5.4979e-05	1	4.09732e-05	3.85959e-05	1	3.09427e-05	3.51577e-05	1	5.4979e-05	1	4.09732e-05	3.85959e-05	1	3.09427e-05	3.51577e-05	1	5.4979e-05	1	4.09732e-05	3.85959e-05	1	3.09427e-05	3.51577e-05	1	5.49796e-05	1	4.09732e-05	3.85959e-05	1	3.09427e-05	3.51577e-05	1	5.48969e-05	1	4.09732e-05	3.85958e-05	1	3.09427e-05	3.51577e-05	1	5.48863e-05	1	4.09732e-05	3.85934e-05	1	3.09427e-05	3.51577e-05	1	5.48843e-05	1	4.09732e-05	3.85934e-05	1	3.09427e-05	3.51577e-05	1	5.48838e-05	1	4.09732e-05	3.85934e-05	1	3.05638e-05	3.51577e-05	1	5.48837e-05	1	4.09732e-05	3.85934e-05	1	3.06185e-05	3.51577e-05	1	5.48834e-05	1	4.09732e-05	3.85934e-05	1	3.06225e-05	3.51577e-05	1	5.49741e-05	1	4.09732e-05	3.85934e-05	0	0	0	0	0	0	0	0	4.51282e-05	4.51282e-05	4.51282e-05	4.51282e-05	4.51282e-05	4.51282e-05	4.51282e-05	4.51282e-05	3.1173e-05	3.1173e-05	3.1173e-05	3.1173e-05	3.1173e-05	3.1173e-05	3.1173e-05	3.1173e-05	3.14379e-05	3.14379e-05	3.14379e-05	3.14379e-05	3.14379e-05	3.14379e-05	3.14379e-05	3.14379e-05	3.09554e-05	3.09554e-05	3.09554e-05	3.09554e-05	3.09554e-05	3.09554e-05	3.09554e-05	3.09554e-05	3.06403e-05	3.06403e-05	3.06403e-05	3.06403e-05	3.06403e-05	3.06403e-05	3.06403e-05	3.06403e-05	3.06407e-05	3.06407e-05	3.06407e-05	3.06407e-05	3.06407e-05	3.06407e-05	3.06407e-05	3.06407e-05	3.06403e-05	3.06403e-05	3.06403e-05	3.06403e-05	3.06403e-05	3.06403e-05	3.06403e-05	3.06403e-05	3.06403e-05	3.06403e-05	3.06403e-05	3.06403e-05	3.06403e-05	3.06403e-05	3.06403e-05	3.06403e-05	3.06403e-05	3.06403e-05	3.06403e-05	3.06403e-05	3.06403e-05	3.06403e-05	3.06403e-05	3.06403e-05	0.000150318	3.18001e-05	3.09445e-05	5.50515e-05	3.09434e-05	3.18001e-05	3.09567e-05	3.09428e-05	2.03681e-06	4.44984e-05	4.80923e-05	1.5939e-06	6.1754e-05	3.54965e-07	5.45215e-06	0.00030882	1.69253e-06	4.60777e-05	5.21038e-05	1.38733e-06	2.02494e-05	0.000152107	0.000612201	0.000788938	1.69391e-06	4.73996e-05	4.02272e-05	6.88799e-07	3.71123e-05	5.69535e-07	0.000756811	0.000765898	1.70152e-06	4.46623e-05	4.80239e-05	1.99669e-06	3.27115e-05	2.66173e-06	0.00093811	0.000769443	1.70012e-06	4.73479e-05	4.07057e-05	8.58007e-07	3.65567e-05	3.49852e-07	0.000926287	0.000776548	1.74319e-06	4.77179e-05	4.65176e-05	9.6892e-06	3.58394e-05	2.23694e-06	0.000929074	0.000771282	1.72022e-06	4.76659e-05	3.69311e-05	9.59053e-07	3.61655e-05	3.58656e-07	0.000929283	0.000772039	1.74178e-06	4.787e-05	3.81444e-05	8.84733e-06	3.43897e-05	4.43541e-05	0.000930537	0.000771495	1.1544e-06	4.68075e-05	3.8309e-05	9.51288e-07	3.65944e-05	6.22258e-07	0.00092902	0.000786804	2.30452e-07	4.5521e-05	3.89555e-05	4.15861e-06	3.56581e-05	0.000407941	0.00094326	0.000786059	2.21775e-05	4.52747e-05	3.29448e-05	1.85949e-06	3.76646e-05	0.000232013	0.000938261	0.00089013	1.5583e-05	4.41603e-05	3.90156e-05	1.9141e-06	3.87061e-05	0.000230369	0.000908976	0.000187032	2.46475e-05	4.4212e-05	4.61498e-05	1.9216e-06	4.25727e-05	0.000232492	0.000433094	5.29124e-05	2.61503e-05	4.36719e-05	4.60943e-05	1.92268e-06	4.34854e-05	0.000232589	0.000382564	5.10384e-05	4.15914e-06	4.40694e-05	4.56573e-05	1.92277e-06	4.3498e-05	0.000232643	0.000106876	5.0838e-05	4.16178e-06	4.41418e-05	4.50172e-05	2.0994e-06	4.31041e-05	0.00029239	4.74115e-05	5.05225e-05	4.16143e-06	4.41323e-05	4.50258e-05	2.01385e-06	4.30844e-05	0.000287525	4.82573e-05	5.05218e-05	4.16139e-06	4.4116e-05	4.51149e-05	7.72342e-07	4.3084e-05	0.000287235	4.827e-05	5.05218e-05	4.16139e-06	4.40774e-05	4.52146e-05	7.96336e-07	4.3084e-05	0.000287307	4.82701e-05	5.05218e-05	4.16139e-06	4.42422e-05	4.52141e-05	8.0146e-07	4.30599e-05	0.000287295	4.82701e-05	5.05151e-05	5.70278e-06	4.42382e-05	4.51593e-05	8.03322e-07	4.30509e-05	0.000287297	4.81605e-05	5.052e-05	5.71718e-06	4.42392e-05	4.51596e-05	8.04128e-07	4.30509e-05	0.00026778	4.81643e-05	5.052e-05	5.72241e-06	4.42392e-05	4.51601e-05	8.04491e-07	4.30509e-05	0.000270886	4.81643e-05	5.052e-05	5.72445e-06	4.42392e-05	4.51609e-05	1.29837e-06	4.30509e-05	0.000283518	4.81643e-05	5.052e-05	5.72529e-06	4.42392e-05	4.51609e-05	1.25404e-06	4.30509e-05	0.000281229	4.81643e-05	5.052e-05	5.72564e-06	4.42392e-05	4.51609e-05	1.25432e-06	4.30509e-05	0.00028122	4.81643e-05	5.052e-05	8.14245e-06	4.42392e-05	4.51609e-05	6.8036e-08	4.30509e-05	0.000281227	4.81643e-05	5.05225e-05	8.12454e-06	4.42392e-05	4.51609e-05	1.62221e-07	4.30509e-05	0.000281228	4.81643e-05	5.05189e-05	8.12029e-06	4.42392e-05	4.51609e-05	2.2458e-07	4.30509e-05	0.000281228	4.81643e-05	5.05191e-05	8.11934e-06	4.42392e-05	4.51609e-05	2.22704e-07	4.30509e-05	0.000274896	4.81643e-05	5.05191e-05	8.11913e-06	4.42392e-05	4.51609e-05	2.20823e-07	4.30509e-05	0.000276481	4.81643e-05	5.05191e-05	8.11909e-06	4.42392e-05	4.51609e-05	2.19071e-07	4.30526e-05	0.000278724	4.81643e-05	5.05191e-05	8.11908e-06	4.42392e-05	4.51609e-05	9.34383e-07	4.307e-05	0.000281857	4.81643e-05	5.05178e-05	8.11907e-06	4.42392e-05	4.51609e-05	8.89548e-07	4.30724e-05	0.000281937	4.81643e-05	5.05208e-05	8.11907e-06	4.42392e-05	4.51609e-05	8.8886e-07	4.30729e-05	0.000282044	4.81643e-05	5.05207e-05	8.11907e-06	4.42392e-05	4.51609e-05	8.88862e-07	4.3073e-05	0.000282071	4.81643e-05	5.05207e-05	8.11907e-06	4.47876e-05	4.51609e-05	8.88862e-07	4.3073e-05	0.000282079	4.81643e-05	5.05207e-05	8.11907e-06	4.47846e-05	4.51609e-05	8.88862e-07	4.30722e-05	0.000280927	4.81643e-05	5.05207e-05	8.11907e-06	4.47845e-05	4.51609e-05	8.88862e-07	4.30527e-05	0.000277366	4.81643e-05	5.05207e-05	0	0	0	0	0	0	0	0	4.51282e-05	4.51282e-05	4.51282e-05	4.51282e-05	4.51282e-05	4.51282e-05	4.51282e-05	4.51282e-05	5.59368e-05	5.59368e-05	5.59368e-05	5.59368e-05	5.59368e-05	5.59368e-05	5.59368e-05	5.59368e-05	5.53309e-05	5.53309e-05	5.53309e-05	5.53309e-05	5.53309e-05	5.53309e-05	5.53309e-05	5.53309e-05	5.3026e-05	5.3026e-05	5.3026e-05	5.3026e-05	5.3026e-05	5.3026e-05	5.3026e-05	5.3026e-05	5.37851e-05	5.37851e-05	5.37851e-05	5.37851e-05	5.37851e-05	5.37851e-05	5.37851e-05	5.37851e-05	5.37839e-05	5.37839e-05	5.37839e-05	5.37839e-05	5.37839e-05	5.37839e-05	5.37839e-05	5.37839e-05	5.3783e-05	5.3783e-05	5.3783e-05	5.3783e-05	5.3783e-05	5.3783e-05	5.3783e-05	5.3783e-05	5.3783e-05	5.3783e-05	5.3783e-05	5.3783e-05	5.3783e-05	5.3783e-05	5.3783e-05	5.3783e-05	5.3783e-05	5.3783e-05	5.3783e-05	5.3783e-05	5.3783e-05	5.3783e-05	5.3783e-05	5.3783e-05	0.000187656	5.61087e-05	5.49359e-05	0.000187656	5.49359e-05	6.46184e-05	5.50832e-05	5.49339e-05	8.02203e-06	0.000241908	9.38069e-05	2.67718e-06	0.000684485	4.09435e-07	4.76526e-06	0.00107643	7.34264e-06	0.000345408	0.000264483	2.37461e-06	0.000335675	3.22195e-05	0.000240426	0.00243059	7.65648e-06	0.000383351	0.00136622	1.05701e-06	0.00108508	3.99197e-07	8.19889e-05	0.00223411	7.77422e-06	0.000355267	0.00903148	3.39654e-06	0.000943054	9.20339e-07	0.000100603	0.00226807	8.22372e-06	0.00038236	0.00601686	1.36689e-06	0.00106367	3.24647e-07	0.000100393	0.00204604	8.30007e-06	0.000386431	0.00741135	1.84529e-05	0.00102519	7.64304e-07	0.000101421	0.00230054	8.37372e-06	0.00038574	0.00628948	1.53746e-06	0.00105187	3.27686e-07	0.000100525	0.00224681	8.2903e-06	0.000387635	0.00691768	1.70708e-05	0.000994713	6.57463e-06	0.000101225	0.0022776	5.09455e-06	0.000383126	0.00673007	1.52226e-06	0.00109054	4.24219e-07	0.000100516	0.00235838	2.4218e-07	0.000372257	0.0070461	3.42144e-06	0.00104758	4.41293e-05	0.000103293	0.00232644	6.19672e-05	0.000265649	0.00581199	1.50676e-06	0.000938295	4.68442e-05	0.000104507	0.000147825	3.01186e-05	8.04468e-05	0.00741808	1.55805e-06	0.000681576	4.64456e-05	0.000105849	6.84148e-05	2.46712e-05	8.56873e-05	0.000290911	1.56467e-06	0.000137899	4.65498e-05	0.000145779	4.8944e-05	2.49662e-05	8.6856e-05	0.000108475	1.5657e-06	9.97487e-05	4.65485e-05	0.000134528	4.85853e-05	2.32629e-06	7.80976e-05	7.08522e-05	1.56578e-06	8.18092e-05	4.65508e-05	7.55829e-05	4.85769e-05	2.33264e-06	8.46708e-05	4.64231e-05	1.88987e-06	9.71306e-05	7.02317e-05	4.77189e-05	4.75954e-05	2.33249e-06	8.37494e-05	4.58052e-05	1.80371e-06	9.79872e-05	6.98545e-05	4.76154e-05	4.75973e-05	2.33247e-06	8.22159e-05	4.96078e-05	2.34453e-07	9.80049e-05	6.98287e-05	4.76177e-05	4.75973e-05	2.33247e-06	7.86301e-05	5.7028e-05	2.4146e-07	9.80052e-05	6.98335e-05	4.76176e-05	4.75973e-05	2.33247e-06	6.76629e-05	5.69893e-05	2.42851e-07	9.78864e-05	6.98327e-05	4.76176e-05	4.75773e-05	1.75001e-05	6.14988e-05	5.69015e-05	2.43345e-07	9.82575e-05	6.98328e-05	4.72806e-05	4.75796e-05	1.7516e-05	6.14656e-05	5.69054e-05	2.43558e-07	9.82556e-05	6.24601e-05	4.72828e-05	4.75796e-05	1.75273e-05	6.14658e-05	5.69038e-05	2.43654e-07	9.82556e-05	6.26802e-05	4.72828e-05	4.75796e-05	1.75318e-05	6.14658e-05	5.69524e-05	6.7537e-07	9.82556e-05	7.21579e-05	4.72828e-05	4.75796e-05	1.75336e-05	6.14658e-05	5.69522e-05	6.5423e-07	9.82556e-05	7.19574e-05	4.72828e-05	4.75796e-05	1.75344e-05	6.14658e-05	5.69522e-05	6.54414e-07	9.82556e-05	7.19535e-05	4.72828e-05	4.75796e-05	1.23305e-05	6.14658e-05	5.69522e-05	1.3453e-09	9.82556e-05	7.19538e-05	4.72828e-05	4.75942e-05	1.23168e-05	6.14658e-05	5.69522e-05	3.60748e-09	9.82556e-05	7.19538e-05	4.72828e-05	4.75885e-05	1.23123e-05	6.14658e-05	5.69522e-05	5.33821e-09	9.82556e-05	7.19538e-05	4.72828e-05	4.75886e-05	1.23112e-05	6.14658e-05	5.69522e-05	5.30785e-09	9.82556e-05	6.70647e-05	4.72828e-05	4.75886e-05	1.2311e-05	6.14658e-05	5.69522e-05	5.27715e-09	9.82556e-05	6.71857e-05	4.72828e-05	4.75886e-05	1.23109e-05	6.14658e-05	5.69522e-05	5.24866e-09	9.82638e-05	7.0317e-05	4.72828e-05	4.75886e-05	1.23109e-05	6.14658e-05	5.69522e-05	1.15241e-07	9.75606e-05	7.05335e-05	4.72828e-05	4.75813e-05	1.23109e-05	6.14658e-05	5.69522e-05	1.11763e-07	9.74606e-05	7.05579e-05	4.72828e-05	4.75864e-05	1.23109e-05	6.14658e-05	5.69522e-05	1.11736e-07	9.74388e-05	7.05681e-05	4.72828e-05	4.75864e-05	1.23109e-05	6.14658e-05	5.69522e-05	1.11737e-07	9.74329e-05	7.0571e-05	4.72828e-05	4.75864e-05	1.23109e-05	6.28763e-05	5.69522e-05	1.11737e-07	9.74312e-05	7.05718e-05	4.72828e-05	4.75864e-05	1.23109e-05	6.27651e-05	5.69522e-05	1.11737e-07	9.74267e-05	6.89829e-05	4.72828e-05	4.75864e-05	1.23109e-05	6.27581e-05	5.69522e-05	1.11737e-07	9.82255e-05	6.87136e-05	4.72828e-05	4.75864e-05	0	0	0	0	0	0	0	0	4.51282e-05	4.51282e-05	4.51282e-05	4.51282e-05	4.51282e-05	4.51282e-05	4.51282e-05	4.51282e-05	0.000125952	0.000125952	0.000125952	0.000125952	0.000125952	0.000125952	0.000125952	0.000125952	0.000124242	0.000124242	0.000124242	0.000124242	0.000124242	0.000124242	0.000124242	0.000124242	0.000116863	0.000116863	0.000116863	0.000116863	0.000116863	0.000116863	0.000116863	0.000116863	0.000119428	0.000119428	0.000119428	0.000119428	0.000119428	0.000119428	0.000119428	0.000119428	0.000119439	0.000119439	0.000119439	0.000119439	0.000119439	0.000119439	0.000119439	0.000119439	0.00011944	0.00011944	0.00011944	0.00011944	0.00011944	0.00011944	0.00011944	0.00011944	0.00011944	0.00011944	0.00011944	0.00011944	0.00011944	0.00011944	0.00011944	0.00011944	0.00011944	0.00011944	0.00011944	0.00011944	0.00011944	0.00011944	0.00011944	0.00011944	0.000218372	0.000123961	0.000122751	0.000596093	0.000122756	0.000218372	0.000123961	0.000122751	0.0145143	1.88214e-05	6.15201e-05	0.0611431	0.000278578	0.0512442	0.000862413	6.90126e-05	0.0214319	1.2991e-05	0.000159875	0.120749	0.00163773	8.68891e-05	8.68519e-06	5.06264e-05	0.023032	1.17839e-05	0.00057363	0.455469	0.000872655	0.0364842	3.391e-06	5.06299e-05	0.0232686	1.2886e-05	0.000193338	0.959927	0.00103605	0.0121838	2.54585e-06	5.05965e-05	0.0225974	1.1799e-05	0.000217175	0.999991	0.000894975	0.0693246	2.55428e-06	4.59018e-05	0.0218625	1.16572e-05	0.00019237	0.999863	0.000914127	0.0246498	2.55828e-06	5.0549e-05	0.021733	1.16649e-05	0.000241549	0.999994	0.000910518	0.0800163	2.54831e-06	5.01428e-05	0.0216255	1.1585e-05	0.000231506	0.999881	0.000972866	0.000834592	2.55386e-06	5.06017e-05	0.0151523	1.16961e-05	0.000229483	0.999994	0.000967997	0.0335272	2.54886e-06	5.31251e-05	0.0236136	1.16292e-05	0.00024263	0.999063	0.000996077	5.60269e-06	2.56191e-06	5.27127e-05	3.23674e-05	1.43203e-05	0.000303348	0.999688	0.000797494	5.05909e-06	2.60784e-06	4.31596e-06	4.6174e-05	3.01525e-05	0.000240703	0.999679	0.000546575	5.14595e-06	2.76255e-06	1.21332e-05	3.71399e-05	2.91933e-05	1.38307e-05	0.999678	0.000123238	5.10335e-06	1.03087e-05	4.07101e-05	3.52825e-05	2.98345e-05	2.70236e-05	0.999677	8.86838e-05	5.10133e-06	1.13113e-05	4.25253e-05	5.50642e-06	3.17894e-05	3.55753e-05	0.999677	7.43088e-05	5.10025e-06	2.76943e-05	4.18835e-05	5.50115e-06	3.02492e-05	4.44471e-05	0.999747	8.56937e-05	7.33287e-06	4.42744e-05	4.14597e-05	5.50169e-06	3.04479e-05	4.49112e-05	0.99976	8.63831e-05	7.42903e-06	4.34099e-05	4.14603e-05	5.50175e-06	3.08009e-05	4.27571e-05	0.996719	8.64e-05	7.43791e-06	4.33939e-05	4.14603e-05	5.50176e-06	3.16692e-05	3.92029e-05	0.996421	8.64004e-05	7.43626e-06	4.33937e-05	4.14603e-05	5.50176e-06	3.42664e-05	3.92069e-05	0.996372	8.62649e-05	7.43653e-06	4.33937e-05	4.14323e-05	5.62203e-05	3.64274e-05	3.91588e-05	0.996356	8.65397e-05	7.43647e-06	4.29042e-05	4.14292e-05	5.60936e-05	3.64495e-05	3.91573e-05	0.99635	8.654e-05	7.00074e-06	4.29014e-05	4.14292e-05	5.60335e-05	3.64495e-05	3.91568e-05	0.996347	8.654e-05	6.93139e-06	4.29014e-05	4.14292e-05	5.601e-05	3.64495e-05	3.9136e-05	0.999012	8.654e-05	8.66269e-06	4.29014e-05	4.14292e-05	5.60005e-05	3.64495e-05	3.9136e-05	0.999097	8.654e-05	8.72437e-06	4.29014e-05	4.14292e-05	5.59965e-05	3.64495e-05	3.9136e-05	0.999097	8.654e-05	8.72572e-06	4.29014e-05	4.14292e-05	2.91607e-05	3.64495e-05	3.9136e-05	0.281043	8.654e-05	8.72551e-06	4.29014e-05	4.14756e-05	2.9219e-05	3.64495e-05	3.9136e-05	4.15148e-06	8.654e-05	8.7255e-06	4.29014e-05	4.14748e-05	2.92369e-05	3.64495e-05	3.9136e-05	4.89086e-08	8.654e-05	8.72549e-06	4.29014e-05	4.14748e-05	2.9241e-05	3.64495e-05	3.9136e-05	4.95817e-08	8.654e-05	7.80425e-06	4.29014e-05	4.14748e-05	2.92419e-05	3.64495e-05	3.9136e-05	5.02734e-08	8.654e-05	7.76461e-06	4.29014e-05	4.14748e-05	2.92421e-05	3.64495e-05	3.9136e-05	5.09332e-08	8.65495e-05	8.93832e-06	4.29014e-05	4.14748e-05	2.92421e-05	3.64495e-05	3.9136e-05	2.74014e-06	8.60616e-05	8.8441e-06	4.29014e-05	4.14516e-05	2.92421e-05	3.64495e-05	3.9136e-05	2.97634e-06	8.59921e-05	8.83924e-06	4.29014e-05	4.14526e-05	2.92421e-05	3.64495e-05	3.9136e-05	2.98082e-06	8.59777e-05	8.83588e-06	4.29014e-05	4.14526e-05	2.92421e-05	3.64495e-05	3.9136e-05	2.98083e-06	8.59738e-05	8.83498e-06	4.29014e-05	4.14526e-05	2.92421e-05	3.69709e-05	3.9136e-05	2.98083e-06	8.59727e-05	8.83471e-06	4.29014e-05	4.14526e-05	2.92421e-05	3.70095e-05	3.9136e-05	2.98083e-06	8.59678e-05	8.2343e-06	4.29014e-05	4.14526e-05	2.92421e-05	3.70122e-05	3.9136e-05	2.98083e-06	8.65166e-05	8.33552e-06	4.29014e-05	4.14526e-05	0	0	0	0	0	0	0	0	4.51282e-05	4.51282e-05	4.51282e-05	4.51282e-05	4.51282e-05	4.51282e-05	4.51282e-05	4.51282e-05	0.000119503	0.000119503	0.000119503	0.000119503	0.000119503	0.000119503	0.000119503	0.000119503	0.000117125	0.000117125	0.000117125	0.000117125	0.000117125	0.000117125	0.000117125	0.000117125	0.000111799	0.000111799	0.000111799	0.000111799	0.000111799	0.000111799	0.000111799	0.000111799	0.000114933	0.000114933	0.000114933	0.000114933	0.000114933	0.000114933	0.000114933	0.000114933	0.000114937	0.000114937	0.000114937	0.000114937	0.000114937	0.000114937	0.000114937	0.000114937	0.000114935	0.000114935	0.000114935	0.000114935	0.000114935	0.000114935	0.000114935	0.000114935	0.000114935	0.000114935	0.000114935	0.000114935	0.000114935	0.000114935	0.000114935	0.000114935	0.000114935	0.000114935	0.000114935	0.000114935	0.000114935	0.000114935	0.000114935	0.000114935	0.000138089	0.000117714	0.000117395	0.000400962	0.000117399	0.000400962	0.000119905	0.000117399	0.000110858	0.000234035	0.000117464	8.33361e-05	0.00188466	6.1819e-05	2.89139e-05	0.00152939	0.00011625	0.000304827	0.000533417	6.53813e-05	0.00244559	8.58086e-05	0.000129658	0.00322776	0.000120835	0.000329583	0.00569225	5.16162e-05	0.00498014	4.8158e-05	2.70616e-05	0.00316165	0.000122167	0.000321308	0.033266	6.88551e-05	0.00491356	4.7346e-05	2.7936e-05	0.00317538	0.000128884	0.000328911	0.0295144	5.57295e-05	0.0050276	5.0104e-05	2.79465e-05	0.00273088	0.000127583	0.000330814	0.0298473	0.000105708	0.00494822	4.55117e-05	2.82729e-05	0.00319647	0.00012994	0.000330474	0.0305211	5.71646e-05	0.00504846	4.99759e-05	2.79538e-05	0.00314263	0.000127519	0.000330842	0.0305661	0.000105945	0.00497144	5.50766e-05	2.81879e-05	0.00319252	0.000111504	0.000338358	0.030666	5.69802e-05	0.00525028	4.84224e-05	2.79541e-05	0.00329699	1.75286e-05	0.000334955	0.0317762	2.12932e-05	0.00515228	1.84197e-05	2.72749e-05	0.00325156	0.000104405	0.000244657	0.0302609	1.81652e-05	0.00410171	2.21496e-05	2.78466e-05	5.70324e-05	6.91613e-05	8.0578e-05	0.0317878	1.83722e-05	0.00249025	2.21575e-05	2.90457e-05	3.73832e-05	4.05549e-05	8.47055e-05	0.000319487	1.83929e-05	0.00023478	2.21236e-05	7.78938e-05	4.62903e-05	3.92106e-05	8.60358e-05	0.000103573	1.83973e-05	0.000141667	2.21201e-05	7.48062e-05	4.67841e-05	1.62555e-05	7.66583e-05	6.92476e-05	1.83975e-05	0.000107136	2.21191e-05	6.0378e-05	4.71012e-05	1.6286e-05	8.25833e-05	4.65439e-05	2.22053e-05	0.000137062	2.366e-05	4.67322e-05	4.5892e-05	1.62861e-05	8.17761e-05	4.59235e-05	2.18911e-05	0.000138939	2.37064e-05	4.61309e-05	4.58923e-05	1.62861e-05	8.03863e-05	4.94054e-05	2.84879e-06	0.000138983	2.37104e-05	4.61256e-05	4.58923e-05	1.62861e-05	7.71324e-05	5.62355e-05	2.8597e-06	0.000138984	2.37096e-05	4.61255e-05	4.58923e-05	1.62861e-05	6.7026e-05	5.62191e-05	2.86022e-06	0.000138815	2.37096e-05	4.61255e-05	4.58753e-05	6.01148e-05	6.13395e-05	5.61889e-05	2.86023e-06	0.000139575	2.37096e-05	4.58422e-05	4.5876e-05	6.00776e-05	6.1292e-05	5.61923e-05	2.86022e-06	0.000139575	2.51853e-05	4.58424e-05	4.5876e-05	6.00733e-05	6.12921e-05	5.61908e-05	2.86021e-06	0.000139575	2.51471e-05	4.58424e-05	4.5876e-05	6.00715e-05	6.12921e-05	5.6235e-05	7.92661e-06	0.000139575	2.83746e-05	4.58424e-05	4.5876e-05	6.00708e-05	6.12921e-05	5.6235e-05	7.9108e-06	0.000139575	2.84035e-05	4.58424e-05	4.5876e-05	6.00705e-05	6.12921e-05	5.6235e-05	7.9118e-06	0.000139575	2.84037e-05	4.58424e-05	4.5876e-05	3.97167e-05	6.12921e-05	5.6235e-05	1.62642e-08	0.000139575	2.84036e-05	4.58424e-05	4.59874e-05	3.97324e-05	6.12921e-05	5.6235e-05	2.24133e-08	0.000139575	2.84036e-05	4.58424e-05	4.59813e-05	3.9734e-05	6.12921e-05	5.6235e-05	2.6162e-08	0.000139575	2.84036e-05	4.58424e-05	4.59814e-05	3.97344e-05	6.12921e-05	5.6235e-05	2.62206e-08	0.000139575	2.67393e-05	4.58424e-05	4.59814e-05	3.97345e-05	6.12921e-05	5.6235e-05	2.62788e-08	0.000139575	2.6718e-05	4.58424e-05	4.59814e-05	3.97345e-05	6.12921e-05	5.6235e-05	2.63349e-08	0.000139586	3.33984e-05	4.58424e-05	4.59814e-05	3.97345e-05	6.12921e-05	5.6235e-05	5.8189e-07	0.000138163	3.33417e-05	4.58424e-05	4.59256e-05	3.97345e-05	6.12921e-05	5.6235e-05	5.91876e-07	0.000137956	3.33433e-05	4.58424e-05	4.59313e-05	3.97345e-05	6.12921e-05	5.6235e-05	5.92242e-07	0.000137912	3.3342e-05	4.58424e-05	4.59313e-05	3.97345e-05	6.12921e-05	5.6235e-05	5.92249e-07	0.0001379	3.33417e-05	4.58424e-05	4.59313e-05	3.97345e-05	6.15715e-05	5.6235e-05	5.92249e-07	0.000137897	3.33416e-05	4.58424e-05	4.59313e-05	3.97345e-05	6.1475e-05	5.6235e-05	5.92249e-07	0.00013789	2.98214e-05	4.58424e-05	4.59313e-05	3.97345e-05	6.14682e-05	5.6235e-05	5.92249e-07	0.000139503	2.98737e-05	4.58424e-05	4.59313e-05	0	0	0	0	0	0	0	0	4.51282e-05	4.51282e-05	4.51282e-05	4.51282e-05	4.51282e-05	4.51282e-05	4.51282e-05	4.51282e-05	3.12146e-05	3.12146e-05	3.12146e-05	3.12146e-05	3.12146e-05	3.12146e-05	3.12146e-05	3.12146e-05	3.1377e-05	3.1377e-05	3.1377e-05	3.1377e-05	3.1377e-05	3.1377e-05	3.1377e-05	3.1377e-05	3.07808e-05	3.07808e-05	3.07808e-05	3.07808e-05	3.07808e-05	3.07808e-05	3.07808e-05	3.07808e-05	3.05569e-05	3.05569e-05	3.05569e-05	3.05569e-05	3.05569e-05	3.05569e-05	3.05569e-05	3.05569e-05	3.05563e-05	3.05563e-05	3.05563e-05	3.05563e-05	3.05563e-05	3.05563e-05	3.05563e-05	3.05563e-05	3.05566e-05	3.05566e-05	3.05566e-05	3.05566e-05	3.05566e-05	3.05566e-05	3.05566e-05	3.05566e-05	3.05565e-05	3.05565e-05	3.05565e-05	3.05565e-05	3.05565e-05	3.05565e-05	3.05565e-05	3.05565e-05	3.05565e-05	3.05565e-05	3.05565e-05	3.05565e-05	3.05565e-05	3.05565e-05	3.05565e-05	3.05565e-05	3.17131e-05	3.0872e-05	3.08582e-05	5.49009e-05	3.08588e-05	0.000149907	3.17131e-05	3.08599e-05	0.000115623	3.27925e-05	2.99939e-05	0.000183964	8.52238e-06	0.000748506	7.68239e-05	4.85893e-06	0.000119845	3.21913e-05	1.51901e-05	0.000222708	9.61272e-06	0.00013083	1.05315e-05	2.423e-06	0.000119038	3.1648e-05	6.78802e-06	0.000272948	6.82196e-06	0.000666398	1.74986e-05	2.43653e-06	0.000118703	3.2214e-05	4.4753e-06	0.000204335	6.97995e-06	0.000404429	1.64675e-05	2.42935e-06	0.000117671	3.16801e-05	4.68945e-06	0.000256055	6.78003e-06	0.000772975	1.64896e-05	2.57547e-06	0.000117208	3.15849e-05	4.48013e-06	0.000130929	6.83873e-06	0.000420995	1.64071e-05	2.42336e-06	0.000117203	3.1606e-05	4.82145e-06	0.000249411	6.77925e-06	0.000766386	1.64706e-05	2.43596e-06	0.000117241	3.15753e-05	4.78124e-06	0.000132939	6.88016e-06	0.00017762	1.64112e-05	2.42151e-06	0.000113169	3.20427e-05	4.77474e-06	0.000250011	6.91676e-06	0.000649402	1.64717e-05	2.46927e-06	0.00014697	3.20799e-05	4.8667e-06	6.27077e-05	6.99465e-06	1.61505e-05	1.56075e-05	2.48273e-06	3.88167e-05	3.38513e-05	5.09932e-06	7.7335e-05	7.61612e-06	2.01904e-05	1.54972e-05	1.24736e-05	4.51817e-05	4.09751e-05	4.87991e-06	7.65624e-05	9.38258e-06	2.02877e-05	1.5395e-05	2.77568e-05	4.45205e-05	4.06225e-05	3.03063e-05	7.64779e-05	2.3981e-05	2.02261e-05	1.32696e-05	4.25052e-05	4.41736e-05	4.07982e-05	3.95597e-05	7.64633e-05	2.95199e-05	2.02223e-05	1.4339e-05	4.3006e-05	3.4309e-05	4.12405e-05	4.2464e-05	7.64623e-05	3.23445e-05	2.02207e-05	2.64035e-05	4.20864e-05	3.43144e-05	4.0715e-05	4.48577e-05	8.34847e-05	2.9399e-05	1.7662e-05	4.18652e-05	4.26446e-05	3.4315e-05	4.07839e-05	4.49398e-05	8.45509e-05	2.92453e-05	1.77442e-05	4.18205e-05	4.26444e-05	3.43151e-05	4.09035e-05	4.43568e-05	3.24901e-05	2.92417e-05	1.77515e-05	4.18178e-05	4.26444e-05	3.43151e-05	4.11929e-05	4.3395e-05	3.23269e-05	2.92417e-05	1.775e-05	4.18178e-05	4.26444e-05	3.43151e-05	4.2032e-05	4.33983e-05	3.22886e-05	2.92253e-05	1.77503e-05	4.18178e-05	4.26602e-05	5.14566e-05	4.26167e-05	4.33914e-05	3.22755e-05	2.91635e-05	1.77502e-05	4.20762e-05	4.26582e-05	5.13988e-05	4.26207e-05	4.33909e-05	3.22699e-05	2.91636e-05	1.98455e-05	4.20746e-05	4.26582e-05	5.13888e-05	4.26206e-05	4.33909e-05	3.22674e-05	2.91636e-05	1.9775e-05	4.20746e-05	4.26582e-05	5.13849e-05	4.26206e-05	4.3385e-05	5.2063e-05	2.91636e-05	1.75245e-05	4.20746e-05	4.26582e-05	5.13833e-05	4.26206e-05	4.3385e-05	5.23854e-05	2.91636e-05	1.75691e-05	4.20746e-05	4.26582e-05	5.13826e-05	4.26206e-05	4.3385e-05	5.23802e-05	2.91636e-05	1.75699e-05	4.20746e-05	4.26582e-05	4.48913e-05	4.26206e-05	4.3385e-05	2.84121e-06	2.91636e-05	1.75698e-05	4.20746e-05	4.27923e-05	4.49207e-05	4.26206e-05	4.3385e-05	2.14725e-06	2.91636e-05	1.75697e-05	4.20746e-05	4.27956e-05	4.49256e-05	4.26206e-05	4.3385e-05	1.90389e-06	2.91636e-05	1.75697e-05	4.20746e-05	4.27956e-05	4.49267e-05	4.26206e-05	4.3385e-05	1.90501e-06	2.91636e-05	1.86633e-05	4.20746e-05	4.27956e-05	4.4927e-05	4.26206e-05	4.3385e-05	1.90617e-06	2.91636e-05	1.8629e-05	4.20746e-05	4.27956e-05	4.49271e-05	4.26206e-05	4.3385e-05	1.90721e-06	2.91647e-05	2.10205e-05	4.20746e-05	4.27956e-05	4.49271e-05	4.26206e-05	4.3385e-05	8.19283e-06	2.92789e-05	2.09406e-05	4.20746e-05	4.27284e-05	4.49271e-05	4.26206e-05	4.3385e-05	8.20603e-06	2.92954e-05	2.09381e-05	4.20746e-05	4.27254e-05	4.49271e-05	4.26206e-05	4.3385e-05	8.2051e-06	2.9299e-05	2.09355e-05	4.20746e-05	4.27255e-05	4.49271e-05	4.26206e-05	4.3385e-05	8.20507e-06	2.92999e-05	2.09348e-05	4.20746e-05	4.27255e-05	4.49271e-05	4.26551e-05	4.3385e-05	8.20507e-06	2.93002e-05	2.09346e-05	4.20746e-05	4.27255e-05	4.49271e-05	4.26667e-05	4.3385e-05	8.20507e-06	2.92997e-05	1.97079e-05	4.20746e-05	4.27255e-05	4.49271e-05	4.26675e-05	4.3385e-05	8.20507e-06	2.91704e-05	1.97918e-05	4.20746e-05	4.27255e-05	0	0	0	0	0	0	0	0	4.51282e-05	4.51282e-05	4.51282e-05	4.51282e-05	4.51282e-05	4.51282e-05	4.51282e-05	4.51282e-05	0.000461102	0.000461102	0.000461102	0.000461102	0.000461102	0.000461102	0.000461102	0.000461102	0.000445163	0.000445163	0.000445163	0.000445163	0.000445163	0.000445163	0.000445163	0.000445163	0.000438805	0.000438805	0.000438805	0.000438805	0.000438805	0.000438805	0.000438805	0.000438805	0.000456299	0.000456299	0.000456299	0.000456299	0.000456299	0.000456299	0.000456299	0.000456299	0.000456187	0.000456187	0.000456187	0.000456187	0.000456187	0.000456187	0.000456187	0.000456187	0.000456189	0.000456189	0.000456189	0.000456189	0.000456189	0.000456189	0.000456189	0.000456189	0.000456189	0.000456189	0.000456189	0.000456189	0.000456189	0.000456189	0.000456189	0.000456189	0.000456189	0.000456189	0.000456189	0.000456189	0.000456189	0.000456189	0.000456189	0.000456189	0.000458677	0.000457452	0.000457432	0.000538039	0.000457434	0.00156109	0.000467213	0.000457452	0.430245	0.00193494	0.0001104	0.00990819	0.000620421	0.0735836	0.000670477	0.00028029	0.000651096	0.00380264	0.0002539	0.0057237	0.00195257	6.40144e-05	6.55567e-05	0.000336005	0.564793	0.0042728	0.00211425	0.014091	0.00107805	0.0375636	1.74698e-05	0.000334326	6.90646e-05	0.00440648	0.0854844	0.00338507	0.00126402	0.00733404	1.38783e-05	0.000334872	0.602319	0.00421149	0.0242746	0.0113386	0.00109456	0.0431107	1.38888e-05	0.000302259	3.80601e-05	0.00421785	0.0644611	0.000572705	0.00112176	0.00825846	1.40288e-05	0.00033573	0.602201	0.00422289	0.0373067	0.0103938	0.00111621	0.0419406	1.38767e-05	0.000332266	3.81478e-05	0.00420821	0.0565629	0.000657977	0.00118314	0.000636943	1.39689e-05	0.000335993	0.601323	0.00424006	0.0411052	0.010481	0.0011291	0.034717	1.38783e-05	0.000335711	8.43391e-07	0.00417817	0.0532872	0.000533977	0.00115962	1.22273e-05	1.34869e-05	0.000332918	0.000798303	0.00203384	0.0526768	0.00167415	0.000949108	2.21904e-05	1.36892e-05	2.22365e-05	0.000550965	0.000165089	0.0439089	0.00159081	0.000718904	2.24178e-05	1.43294e-05	2.59938e-05	7.26858e-05	0.000190715	0.0024314	0.00158597	0.000146639	2.23433e-05	4.05784e-05	4.33975e-05	6.1149e-05	0.000191402	0.000279482	0.00158516	0.000104146	2.23425e-05	4.07695e-05	4.41542e-05	5.84495e-05	0.000150421	0.0001155	0.0015851	8.60683e-05	2.23408e-05	4.5097e-05	4.47549e-05	5.87313e-05	0.000178508	4.82981e-05	0.00162452	0.000102902	1.98912e-05	4.51704e-05	4.40748e-05	5.87402e-05	0.000174456	4.67155e-05	0.00170037	0.000103923	2.00063e-05	4.46482e-05	4.40756e-05	5.87413e-05	0.000167726	5.53444e-05	0.00129879	0.000103946	2.00172e-05	4.46427e-05	4.40756e-05	5.87414e-05	0.000152536	7.46649e-05	0.00125883	0.000103946	2.00152e-05	4.46426e-05	4.40756e-05	5.87414e-05	0.000112101	7.45997e-05	0.00124918	0.000103931	2.00156e-05	4.46426e-05	4.41055e-05	6.31261e-05	9.10715e-05	7.46016e-05	0.00124555	0.000104343	2.00155e-05	4.51519e-05	4.41047e-05	6.27988e-05	9.09258e-05	7.46111e-05	0.00124397	0.000104343	2.14747e-05	4.51513e-05	4.41047e-05	6.26901e-05	9.09262e-05	7.46086e-05	0.00124326	0.000104343	2.13802e-05	4.51513e-05	4.41047e-05	6.26477e-05	9.09262e-05	7.47443e-05	0.00142241	0.000104343	1.71019e-05	4.51513e-05	4.41047e-05	6.26304e-05	9.09262e-05	7.47441e-05	0.00148304	0.000104343	1.71573e-05	4.51513e-05	4.41047e-05	6.26231e-05	9.09262e-05	7.47441e-05	0.00148116	0.000104343	1.71588e-05	4.51513e-05	4.41047e-05	6.10981e-05	9.09262e-05	7.47441e-05	0.000647981	0.000104343	1.71586e-05	4.51513e-05	4.42118e-05	6.13526e-05	9.09262e-05	7.47441e-05	0.000255318	0.000104343	1.71586e-05	4.51513e-05	4.42088e-05	6.14132e-05	9.09262e-05	7.47441e-05	0.000185136	0.000104343	1.71586e-05	4.51513e-05	4.42088e-05	6.14268e-05	9.09262e-05	7.47441e-05	0.000187681	0.000104343	1.91841e-05	4.51513e-05	4.42088e-05	6.14298e-05	9.09262e-05	7.47441e-05	0.000190041	0.000104343	1.91415e-05	4.51513e-05	4.42088e-05	6.14305e-05	9.09262e-05	7.47441e-05	0.00019229	0.000104344	1.69641e-05	4.51513e-05	4.42088e-05	6.14306e-05	9.09262e-05	7.47441e-05	0.000293698	0.000103519	1.6886e-05	4.51513e-05	4.41552e-05	6.14306e-05	9.09262e-05	7.47441e-05	0.000316095	0.000103396	1.68789e-05	4.51513e-05	4.41581e-05	6.14306e-05	9.09262e-05	7.47441e-05	0.000316415	0.000103369	1.68756e-05	4.51513e-05	4.41581e-05	6.14306e-05	9.09262e-05	7.47441e-05	0.000316415	0.000103362	1.68747e-05	4.51513e-05	4.41581e-05	6.14306e-05	9.09337e-05	7.47441e-05	0.000316415	0.00010336	1.68744e-05	4.51513e-05	4.41581e-05	6.14306e-05	9.06097e-05	7.47441e-05	0.000316415	0.000103359	1.79246e-05	4.51513e-05	4.41581e-05	6.14306e-05	9.05875e-05	7.47441e-05	0.000316415	0.0001043	1.80249e-05	4.51513e-05	4.41581e-05	0	0	0	0	0	0	0	0	4.51282e-05	4.51282e-05	4.51282e-05	4.51282e-05	4.51282e-05	4.51282e-05	4.51282e-05	4.51282e-05	0.00148328	0.00148328	0.00148328	0.00148328	0.00148328	0.00148328	0.00148328	0.00148328	0.001321	0.001321	0.001321	0.001321	0.001321	0.001321	0.001321	0.001321	0.00132639	0.00132639	0.00132639	0.00132639	0.00132639	0.00132639	0.00132639	0.00132639	0.00136342	0.00136342	0.00136342	0.00136342	0.00136342	0.00136342	0.00136342	0.00136342	0.00136012	0.00136012	0.00136012	0.00136012	0.00136012	0.00136012	0.00136012	0.00136012	0.00136042	0.00136042	0.00136042	0.00136042	0.00136042	0.00136042	0.00136042	0.00136042	0.00136039	0.00136039	0.00136039	0.00136039	0.00136039	0.00136039	0.00136039	0.00136039	0.00136039	0.00136039	0.00136039	0.00136039	0.00136039	0.00136039	0.00136039	0.00136039	0.00136121	0.001361	0.001361	0.00139865	0.001361	0.0024189	0.00137442	0.00136103	0.372919	0.00101557	0.000111989	0.0295217	0.00103076	0.0608965	0.00111129	0.0188578	7.46307e-12	0.00166577	0.000323385	0.00131991	0.00178867	0.000446041	0.0367304	0.0587925	0.520103	0.00177892	0.00112758	0.0259571	0.000471782	0.0886208	0.00191124	0.00393268	3.29193e-16	0.00185218	0.0318915	0.0010196	0.000576159	0.000831489	0.0176964	0.147444	0.549281	0.00174337	0.00279895	0.0190206	0.000489715	0.0468262	0.00600028	8.39918e-06	4.61755e-17	0.00174887	0.026197	0.000213565	0.000510787	0.0187801	0.0134694	0.185943	0.548084	0.00175083	0.0038614	0.0171335	0.000501286	0.0146385	0.00804698	6.40008e-07	5.01565e-17	0.00174326	0.01698	0.000276665	0.000535056	0.15713	0.0117307	0.186217	0.54808	0.0017496	0.00694599	0.0172942	0.000503213	2.05694e-06	0.00905685	6.31287e-07	2.20652e-18	0.0017291	0.0137482	0.000265226	0.000520984	0.0157598	0.0107973	0.184547	0.000531946	0.000958536	0.0107787	0.0024867	0.000439156	0.000744449	0.00964375	8.32841e-08	0.000430928	0.000125555	0.0105737	0.00206076	0.00035997	0.0020574	0.0103136	0.000818687	7.01368e-05	0.000145672	0.00106541	0.00211114	0.000108942	0.00191608	0.0068506	5.96224e-05	6.07255e-05	0.000145868	0.000192784	0.00210243	8.50065e-05	0.00193809	0.00602945	5.77588e-05	6.03938e-05	0.000119955	9.64385e-05	0.00210356	7.37384e-05	0.00193618	0.000280434	5.93287e-05	6.06414e-05	0.00013815	4.74825e-05	0.00211201	8.44935e-05	0.00185809	5.11638e-05	5.76821e-05	6.06499e-05	0.000135467	4.63049e-05	0.00222431	8.50887e-05	0.00182047	5.33205e-05	5.76848e-05	6.06509e-05	0.000131199	5.3206e-05	0.00211304	8.51008e-05	0.00182108	5.33437e-05	5.76848e-05	6.0651e-05	0.000121435	6.79703e-05	0.00204289	8.5101e-05	0.00182183	5.33438e-05	5.76848e-05	6.0651e-05	9.45915e-05	6.78716e-05	0.00203446	8.5099e-05	0.00182161	5.33438e-05	5.7709e-05	6.11014e-05	8.02829e-05	6.78747e-05	0.00202901	8.53559e-05	0.00182167	5.3724e-05	5.77213e-05	6.07906e-05	8.02404e-05	6.78816e-05	0.0020269	8.53545e-05	0.00186355	5.37325e-05	5.77212e-05	6.06868e-05	8.02407e-05	6.78798e-05	0.00202591	8.53545e-05	0.00189523	5.37325e-05	5.77212e-05	6.06461e-05	8.02407e-05	6.79808e-05	0.00207203	8.53545e-05	0.00164357	5.37325e-05	5.77212e-05	6.06296e-05	8.02407e-05	6.79803e-05	0.0021671	8.53545e-05	0.00164937	5.37325e-05	5.77212e-05	6.06227e-05	8.02407e-05	6.79803e-05	0.00215248	8.53545e-05	0.00164842	5.37325e-05	5.77212e-05	6.04646e-05	8.02407e-05	6.79803e-05	0.00187219	8.53545e-05	0.00164863	5.37325e-05	5.77858e-05	6.07127e-05	8.02407e-05	6.79803e-05	0.000665408	8.53545e-05	0.00164861	5.37325e-05	5.77728e-05	6.07718e-05	8.02407e-05	6.79803e-05	0.000502191	8.53545e-05	0.00164862	5.37325e-05	5.77731e-05	6.0785e-05	8.02407e-05	6.79803e-05	0.000514262	8.53545e-05	0.0017686	5.37325e-05	5.77731e-05	6.07879e-05	8.02407e-05	6.79803e-05	0.000520379	8.53545e-05	0.00177252	5.37325e-05	5.77731e-05	6.07885e-05	8.02407e-05	6.79803e-05	0.000526389	8.53546e-05	0.00141788	5.37325e-05	5.77731e-05	6.07887e-05	8.02407e-05	6.79803e-05	0.000570184	8.48365e-05	0.00148409	5.37325e-05	5.77408e-05	6.07887e-05	8.02407e-05	6.79803e-05	0.000612952	8.47609e-05	0.00147714	5.37325e-05	5.7752e-05	6.07888e-05	8.02407e-05	6.79803e-05	0.000611976	8.47442e-05	0.00147868	5.37325e-05	5.7752e-05	6.07888e-05	8.02407e-05	6.79803e-05	0.000612018	8.47396e-05	0.00147873	5.37325e-05	5.7752e-05	6.07888e-05	8.02411e-05	6.79803e-05	0.000612016	8.47384e-05	0.00147879	5.37325e-05	5.7752e-05	6.07888e-05	8.00064e-05	6.79803e-05	0.000612016	8.4738e-05	0.00165308	5.37325e-05	5.7752e-05	6.07888e-05	7.99911e-05	6.79803e-05	0.000612016	8.53299e-05	0.00159651	5.37325e-05	5.7752e-05	0	0	0	0	0	0	0	0	4.51282e-05	4.51282e-05	4.51282e-05	4.51282e-05	4.51282e-05	4.51282e-05	4.51282e-05	4.51282e-05	0.000189129	0.000189129	0.000189129	0.000189129	0.000189129	0.000189129	0.000189129	0.000189129	0.000186648	0.000186648	0.000186648	0.000186648	0.000186648	0.000186648	0.000186648	0.000186648	0.000186149	0.000186149	0.000186149	0.000186149	0.000186149	0.000186149	0.000186149	0.000186149	0.000188447	0.000188447	0.000188447	0.000188447	0.000188447	0.000188447	0.000188447	0.000188447	0.000188443	0.000188443	0.000188443	0.000188443	0.000188443	0.000188443	0.000188443	0.000188443	0.000188441	0.000188441	0.000188441	0.000188441	0.000188441	0.000188441	0.000188441	0.000188441	0.000188441	0.000188441	0.000188441	0.000188441	0.000188441	0.000188441	0.000188441	0.000188441	0.000188441	0.000188441	0.000188441	0.000188441	0.000188441	0.000188441	0.000188441	0.000188441	0.00018845	0.000188449	0.000188449	0.000188963	0.000188449	0.000221668	0.000188963	0.00018845	0.000365447	1.52955e-05	7.54788e-05	0.00191639	0.000683098	0.00183525	0.000283733	0.00289036	0.000382361	9.80153e-06	0.000263016	0.00093308	0.00145314	0.000767605	0.0012004	0.0108686	0.000370145	8.91714e-06	0.000653183	0.00174619	0.000825495	0.00275656	0.000670187	0.00735493	0.000366153	9.40633e-06	0.000218441	0.000697539	0.000926409	0.00401556	0.000621981	0.00874743	0.000351014	8.90603e-06	0.000180185	0.00146681	0.000850022	0.00180851	0.000621239	0.00747841	0.000349052	8.83804e-06	0.000202496	0.000222941	0.00086688	0.00487839	0.000624579	0.00873518	0.000346654	8.83756e-06	0.000175627	0.00136908	0.000863958	0.00176256	0.00062264	0.00816469	0.000349426	8.79853e-06	0.000171852	0.000242884	0.000894988	0.00359095	0.000625513	0.008464	0.000346645	8.77317e-06	0.000170632	0.00137789	0.000865659	0.0023914	0.000622551	0.00831737	0.00136439	8.81423e-06	0.000171373	0.000242589	0.000878647	0.000551866	0.000623589	0.00830051	2.23262e-05	1.13705e-05	0.000193149	0.000477623	0.000721216	0.000241601	0.000631318	0.000646346	4.0565e-05	2.81239e-05	0.000169638	0.00046339	0.000499637	0.000243974	0.000639586	0.000155313	4.77536e-05	2.70109e-05	9.83071e-06	0.000462396	0.000115126	0.000245971	0.000821343	5.24884e-05	4.74008e-05	2.69814e-05	2.33994e-05	0.000462253	8.47544e-05	0.000246142	0.000674458	5.09345e-05	4.73755e-05	2.93664e-05	3.24883e-05	0.000462241	7.31464e-05	0.000246196	0.000141981	5.21084e-05	4.73235e-05	2.76402e-05	4.40635e-05	0.000462426	8.42625e-05	0.000244291	4.83201e-05	5.09153e-05	4.73256e-05	2.78647e-05	4.46043e-05	0.00047584	8.4874e-05	0.000241607	4.88462e-05	5.09165e-05	4.73259e-05	2.82585e-05	4.20188e-05	0.000473848	8.48872e-05	0.000241405	4.88535e-05	5.09166e-05	4.73259e-05	2.92328e-05	3.77937e-05	0.000462308	8.48874e-05	0.000241455	4.88535e-05	5.09165e-05	4.73259e-05	3.26552e-05	3.78084e-05	0.000460008	8.48872e-05	0.000241447	4.88535e-05	5.09233e-05	4.73466e-05	3.53017e-05	3.78077e-05	0.000459122	8.51542e-05	0.000241449	4.89648e-05	5.09286e-05	4.72875e-05	3.53247e-05	3.78061e-05	0.000458736	8.5153e-05	0.000242441	4.89683e-05	5.09286e-05	4.72657e-05	3.53246e-05	3.78065e-05	0.000458563	8.5153e-05	0.000244503	4.89683e-05	5.09286e-05	4.72573e-05	3.53246e-05	3.7782e-05	0.000459528	8.5153e-05	0.000233611	4.89683e-05	5.09286e-05	4.72537e-05	3.53246e-05	3.77821e-05	0.000473219	8.5153e-05	0.000232355	4.89683e-05	5.09286e-05	4.72523e-05	3.53246e-05	3.77821e-05	0.000472852	8.5153e-05	0.000232352	4.89683e-05	5.09286e-05	4.72445e-05	3.53246e-05	3.77821e-05	0.000466176	8.5153e-05	0.000232359	4.89683e-05	5.09443e-05	4.72914e-05	3.53246e-05	3.77821e-05	0.000264833	8.5153e-05	0.000232359	4.89683e-05	5.09363e-05	4.73038e-05	3.53246e-05	3.77821e-05	0.000222515	8.5153e-05	0.00023236	4.89683e-05	5.09365e-05	4.73066e-05	3.53246e-05	3.77821e-05	0.000224885	8.5153e-05	0.000237712	4.89683e-05	5.09365e-05	4.73072e-05	3.53246e-05	3.77821e-05	0.000226807	8.5153e-05	0.000238728	4.89683e-05	5.09365e-05	4.73074e-05	3.53246e-05	3.77821e-05	0.000228637	8.5153e-05	0.000207367	4.89683e-05	5.09365e-05	4.73074e-05	3.53246e-05	3.77821e-05	0.000231825	8.46846e-05	0.000209599	4.89683e-05	5.09287e-05	4.73074e-05	3.53246e-05	3.77821e-05	0.00024428	8.46206e-05	0.000209551	4.89683e-05	5.09357e-05	4.73074e-05	3.53246e-05	3.77821e-05	0.000244386	8.46072e-05	0.000209601	4.89683e-05	5.09357e-05	4.73074e-05	3.53246e-05	3.77821e-05	0.000244386	8.46036e-05	0.000209612	4.89683e-05	5.09357e-05	4.73074e-05	3.53246e-05	3.77821e-05	0.000244386	8.46026e-05	0.000209615	4.89683e-05	5.09357e-05	4.73074e-05	3.53688e-05	3.77821e-05	0.000244386	8.46023e-05	0.000224896	4.89683e-05	5.09357e-05	4.73074e-05	3.53718e-05	3.77821e-05	0.000244386	8.51289e-05	0.00022254	4.89683e-05	5.09357e-05	0	0	0	0	0	0	0	0	4.51282e-05	4.51282e-05	4.51282e-05	4.51282e-05	4.51282e-05	4.51282e-05	4.51282e-05	4.51282e-05	3.25581e-06	3.25581e-06	3.25581e-06	3.25581e-06	3.25581e-06	3.25581e-06	3.25581e-06	3.25581e-06	3.33221e-06	3.33221e-06	3.33221e-06	3.33221e-06	3.33221e-06	3.33221e-06	3.33221e-06	3.33221e-06	3.34168e-06	3.34168e-06	3.34168e-06	3.34168e-06	3.34168e-06	3.34168e-06	3.34168e-06	3.34168e-06	3.23332e-06	3.23332e-06	3.23332e-06	3.23332e-06	3.23332e-06	3.23332e-06	3.23332e-06	3.23332e-06	3.23292e-06	3.23292e-06	3.23292e-06	3.23292e-06	3.23292e-06	3.23292e-06	3.23292e-06	3.23292e-06	3.23302e-06	3.23302e-06	3.23302e-06	3.23302e-06	3.23302e-06	3.23302e-06	3.23302e-06	3.23302e-06	3.23301e-06	3.23301e-06	3.23301e-06	3.23301e-06	3.23301e-06	3.23301e-06	3.23301e-06	3.23301e-06	3.23301e-06	3.23301e-06	3.23301e-06	3.23301e-06	3.23301e-06	3.23301e-06	3.23301e-06	3.23301e-06	5.75466e-06	3.32407e-06	3.23497e-06	3.26639e-06	3.23446e-06	3.23452e-06	3.23446e-06	3.23446e-06	1.84596e-05	3.03483e-06	9.02607e-06	4.63407e-05	9.87389e-08	0.000137451	6.07158e-05	4.46767e-09	1.69634e-05	2.09353e-06	8.94648e-07	0.00014041	1.34176e-07	7.01292e-07	2.30259e-08	1.93403e-10	1.59439e-05	1.84867e-06	5.20741e-08	0.000171649	8.29953e-08	8.65709e-05	1.20569e-07	1.98049e-10	1.56698e-05	1.92596e-06	2.1721e-09	0.00013075	8.60022e-08	9.93394e-06	1.05232e-07	1.95491e-10	1.43806e-05	1.86116e-06	2.93349e-09	0.000161124	8.36274e-08	0.000194375	1.06086e-07	2.36878e-10	1.46359e-05	1.84527e-06	2.25257e-09	7.31374e-05	8.45395e-08	1.01993e-05	1.03936e-07	1.93311e-10	1.42025e-05	1.84759e-06	3.31504e-09	0.000157528	8.30435e-08	0.000186214	1.05462e-07	1.96728e-10	1.46469e-05	1.84434e-06	3.28182e-09	7.30401e-05	8.47366e-08	5.59693e-07	1.03982e-07	1.92785e-10	1.34585e-05	1.8288e-06	3.26786e-09	0.000157845	8.33949e-08	7.97169e-05	1.05497e-07	1.94584e-10	0.000113057	1.79991e-06	3.27961e-09	7.19819e-05	8.51306e-08	2.28331e-07	1.04023e-07	1.98272e-10	8.23851e-06	2.97759e-06	3.47243e-09	8.97817e-05	1.15035e-07	1.06019e-06	1.01833e-07	4.46934e-08	1.57161e-05	1.76622e-05	3.29367e-09	8.83396e-05	2.21573e-07	1.08431e-06	1.01001e-07	2.50277e-06	3.79016e-05	1.6323e-05	1.44744e-06	8.8213e-05	5.06316e-06	1.06462e-06	8.85108e-08	3.15434e-05	4.00961e-05	1.5562e-05	1.22708e-05	8.81853e-05	1.01054e-05	1.06315e-06	1.323e-07	3.41122e-05	3.57883e-05	1.84596e-05	2.34776e-05	8.81838e-05	1.42624e-05	1.06263e-06	3.66859e-06	3.24576e-05	3.56981e-05	1.63843e-05	4.29533e-05	8.8384e-05	1.02879e-05	1.07045e-06	3.71047e-05	3.41257e-05	3.56978e-05	1.66445e-05	4.38622e-05	9.0093e-05	1.01025e-05	1.09906e-06	3.64761e-05	3.41251e-05	3.56978e-05	1.71073e-05	3.8989e-05	8.88786e-05	1.00982e-05	1.10165e-06	3.64592e-05	3.41251e-05	3.56977e-05	1.82761e-05	3.16846e-05	8.84179e-05	1.00981e-05	1.10114e-06	3.64591e-05	3.41251e-05	3.56977e-05	2.31241e-05	3.1709e-05	8.83904e-05	1.00977e-05	1.10122e-06	3.64591e-05	3.41251e-05	1.47107e-05	2.65482e-05	3.16945e-05	8.83868e-05	1.00248e-05	1.1012e-06	3.64582e-05	3.4117e-05	1.47359e-05	2.6576e-05	3.16915e-05	8.83859e-05	1.00248e-05	1.09838e-06	3.64517e-05	3.4117e-05	1.47383e-05	2.65759e-05	3.16964e-05	8.83854e-05	1.00248e-05	1.07645e-06	3.64517e-05	3.4117e-05	1.47392e-05	2.65759e-05	3.16564e-05	8.90152e-05	1.00248e-05	1.07648e-06	3.64517e-05	3.4117e-05	1.47396e-05	2.65759e-05	3.16565e-05	8.92867e-05	1.00248e-05	1.09183e-06	3.64517e-05	3.4117e-05	1.47397e-05	2.65759e-05	3.16565e-05	8.92702e-05	1.00248e-05	1.09209e-06	3.64517e-05	3.4117e-05	2.37836e-05	2.65759e-05	3.16565e-05	8.72689e-05	1.00248e-05	1.09202e-06	3.64517e-05	3.4117e-05	2.37604e-05	2.65759e-05	3.16565e-05	5.55918e-05	1.00248e-05	1.09202e-06	3.64517e-05	3.41285e-05	2.37582e-05	2.65759e-05	3.16565e-05	4.45239e-05	1.00248e-05	1.09202e-06	3.64517e-05	3.41283e-05	2.37577e-05	2.65759e-05	3.16565e-05	4.44323e-05	1.00248e-05	1.09185e-06	3.64517e-05	3.41283e-05	2.37577e-05	2.65759e-05	3.16565e-05	4.43165e-05	1.00248e-05	1.08042e-06	3.64517e-05	3.41283e-05	2.37576e-05	2.65759e-05	3.16565e-05	4.42053e-05	1.00249e-05	1.08056e-06	3.64517e-05	3.41283e-05	2.37576e-05	2.65759e-05	3.16565e-05	4.46141e-05	1.0163e-05	1.05742e-06	3.64517e-05	3.41283e-05	2.37576e-05	2.65759e-05	3.16565e-05	4.36976e-05	1.01835e-05	1.05705e-06	3.64517e-05	3.41181e-05	2.37576e-05	2.65759e-05	3.16565e-05	4.36654e-05	1.01879e-05	1.05636e-06	3.64517e-05	3.41181e-05	2.37576e-05	2.65759e-05	3.16565e-05	4.36649e-05	1.01891e-05	1.05618e-06	3.64517e-05	3.41181e-05	2.37576e-05	2.3087e-05	3.16565e-05	4.36649e-05	1.01894e-05	1.05612e-06	3.64517e-05	3.41181e-05	2.37576e-05	2.31494e-05	3.16565e-05	4.36649e-05	1.01894e-05	1.0561e-06	3.64517e-05	3.41181e-05	2.37576e-05	2.31535e-05	3.16565e-05	4.36649e-05	1.00323e-05	1.08167e-06	3.64517e-05	3.41181e-05	0	0	0	0	0	0	0	0	4.51282e-05	4.51282e-05	4.51282e-05	4.51282e-05	4.51282e-05	4.51282e-05	4.51282e-05	4.51282e-05	9.95171e-06	9.95171e-06	9.95171e-06	9.95171e-06	9.95171e-06	9.95171e-06	9.95171e-06	9.95171e-06	1.01747e-05	1.01747e-05	1.01747e-05	1.01747e-05	1.01747e-05	1.01747e-05	1.01747e-05	1.01747e-05	1.01395e-05	1.01395e-05	1.01395e-05	1.01395e-05	1.01395e-05	1.01395e-05	1.01395e-05	1.01395e-05	9.84697e-06	9.84697e-06	9.84697e-06	9.84697e-06	9.84697e-06	9.84697e-06	9.84697e-06	9.84697e-06	9.84671e-06	9.84671e-06	9.84671e-06	9.84671e-06	9.84671e-06	9.84671e-06	9.84671e-06	9.84671e-06	9.84674e-06	9.84674e-06	9.84674e-06	9.84674e-06	9.84674e-06	9.84674e-06	9.84674e-06	9.84674e-06	9.84674e-06	9.84674e-06	9.84674e-06	9.84674e-06	9.84674e-06	9.84674e-06	9.84674e-06	9.84674e-06	9.84674e-06	9.84674e-06	9.84674e-06	9.84674e-06	9.84674e-06	9.84674e-06	9.84674e-06	9.84674e-06	7.55617e-05	1.09068e-05	9.89737e-06	1.09068e-05	9.8919e-06	9.89737e-06	9.8919e-06	9.89164e-06	1.82861e-06	1.20919e-06	1.95224e-05	1.5051e-05	4.37123e-06	9.45459e-06	2.5843e-05	6.14567e-06	1.39452e-06	5.57448e-07	9.84361e-06	1.93862e-05	3.43728e-06	4.56898e-05	1.96608e-05	4.35937e-06	1.27429e-06	4.66036e-07	1.53844e-06	1.70813e-05	3.00813e-06	1.63636e-05	6.23678e-05	4.38024e-06	1.24605e-06	4.74187e-07	3.15339e-08	2.13836e-05	2.90781e-06	2.05861e-05	6.52517e-05	4.37098e-06	1.09875e-06	4.67819e-07	2.82664e-08	1.77225e-05	3.00587e-06	1.52731e-05	6.52526e-05	4.76202e-06	1.14621e-06	4.65157e-07	2.86889e-08	2.90129e-05	3.00504e-06	1.97557e-05	6.45844e-05	4.36023e-06	1.08742e-06	4.64996e-07	2.7577e-08	1.81867e-05	2.98799e-06	1.53266e-05	6.52543e-05	4.39687e-06	1.14683e-06	4.64634e-07	2.77914e-08	2.80642e-05	2.95848e-06	3.42384e-05	6.48274e-05	4.35525e-06	7.93028e-07	4.4254e-07	2.76298e-08	1.81628e-05	3.0071e-06	1.66244e-05	6.52522e-05	4.41417e-06	5.2572e-06	4.07293e-07	2.79777e-08	2.42892e-05	3.00384e-06	5.52732e-05	6.53522e-05	4.4456e-06	2.44691e-06	8.45338e-07	2.6895e-08	2.00843e-05	3.42116e-06	5.32525e-05	6.4645e-05	4.38322e-05	4.92351e-06	1.11651e-05	2.78013e-08	2.016e-05	4.26103e-06	5.31261e-05	6.29061e-05	5.34457e-05	2.41633e-05	9.97003e-06	3.82368e-07	2.01747e-05	1.63456e-05	5.31839e-05	3.3318e-05	4.53226e-05	2.73379e-05	8.63299e-06	6.8571e-06	2.01759e-05	2.20359e-05	5.31861e-05	3.40359e-05	4.50137e-05	1.40057e-05	1.12449e-05	1.75558e-05	2.01761e-05	2.58271e-05	5.31876e-05	3.80295e-05	4.41607e-05	1.39491e-05	9.46252e-06	4.21015e-05	2.0641e-05	2.2143e-05	5.71578e-05	4.33033e-05	4.48039e-05	1.39481e-05	9.68056e-06	4.35199e-05	2.05069e-05	2.19502e-05	5.70545e-05	4.36081e-05	4.48034e-05	1.3948e-05	1.00744e-05	3.67523e-05	1.7811e-05	2.19457e-05	5.70456e-05	4.36095e-05	4.48034e-05	1.39479e-05	1.10915e-05	2.71626e-05	1.79662e-05	2.19456e-05	5.70473e-05	4.36096e-05	4.48034e-05	1.39479e-05	1.62491e-05	2.71829e-05	1.80046e-05	2.19364e-05	5.7047e-05	4.36096e-05	4.48016e-05	1.14427e-06	2.00586e-05	2.7112e-05	1.80191e-05	2.18617e-05	5.70471e-05	4.35912e-05	4.48013e-05	1.14758e-06	2.00969e-05	2.71085e-05	1.80255e-05	2.18617e-05	5.56605e-05	4.35908e-05	4.48013e-05	1.14856e-06	2.00969e-05	2.71207e-05	1.80283e-05	2.18617e-05	5.57357e-05	4.35908e-05	4.48013e-05	1.14895e-06	2.00969e-05	2.70709e-05	1.9344e-05	2.18617e-05	5.60235e-05	4.35908e-05	4.48013e-05	1.1491e-06	2.00969e-05	2.7071e-05	1.9131e-05	2.18617e-05	5.59705e-05	4.35908e-05	4.48013e-05	1.14917e-06	2.00969e-05	2.7071e-05	1.91312e-05	2.18617e-05	5.59693e-05	4.35908e-05	4.48013e-05	4.93441e-06	2.00969e-05	2.7071e-05	1.5305e-05	2.18617e-05	5.59695e-05	4.35908e-05	4.48016e-05	4.92354e-06	2.00969e-05	2.7071e-05	1.72783e-05	2.18617e-05	5.59695e-05	4.35908e-05	4.48048e-05	4.92113e-06	2.00969e-05	2.7071e-05	1.77116e-05	2.18617e-05	5.59695e-05	4.35908e-05	4.48047e-05	4.92059e-06	2.00969e-05	2.7071e-05	1.76386e-05	2.18617e-05	5.58263e-05	4.35908e-05	4.48047e-05	4.92048e-06	2.00969e-05	2.7071e-05	1.75657e-05	2.18617e-05	5.58639e-05	4.35908e-05	4.48047e-05	4.92045e-06	2.00969e-05	2.7071e-05	1.7497e-05	2.18628e-05	5.58808e-05	4.35908e-05	4.48047e-05	4.92044e-06	2.00969e-05	2.7071e-05	1.94979e-05	2.20144e-05	5.59598e-05	4.35908e-05	4.48046e-05	4.92044e-06	2.00969e-05	2.7071e-05	1.89902e-05	2.20375e-05	5.59645e-05	4.35908e-05	4.48016e-05	4.92044e-06	2.00969e-05	2.7071e-05	1.89788e-05	2.20426e-05	5.59674e-05	4.35908e-05	4.48016e-05	4.92044e-06	2.00969e-05	2.7071e-05	1.89788e-05	2.2044e-05	5.59683e-05	4.35908e-05	4.48016e-05	4.92044e-06	1.60772e-05	2.7071e-05	1.89788e-05	2.20444e-05	5.59684e-05	4.35908e-05	4.48016e-05	4.92044e-06	1.61367e-05	2.7071e-05	1.89788e-05	2.2044e-05	5.596e-05	4.35908e-05	4.48016e-05	4.92044e-06	1.61408e-05	2.7071e-05	1.89788e-05	2.18704e-05	5.5868e-05	4.35908e-05	4.48016e-05	0	0	0	0	0	0	0	0	4.51282e-05	4.51282e-05	4.51282e-05	4.51282e-05	4.51282e-05	4.51282e-05	4.51282e-05	4.51282e-05	0.000328302	0.000328302	0.000328302	0.000328302	0.000328302	0.000328302	0.000328302	0.000328302	0.000318524	0.000318524	0.000318524	0.000318524	0.000318524	0.000318524	0.000318524	0.000318524	0.000299705	0.000299705	0.000299705	0.000299705	0.000299705	0.000299705	0.000299705	0.000299705	0.000307065	0.000307065	0.000307065	0.000307065	0.000307065	0.000307065	0.000307065	0.000307065	0.000306967	0.000306967	0.000306967	0.000306967	0.000306967	0.000306967	0.000306967	0.000306967	0.000306971	0.000306971	0.000306971	0.000306971	0.000306971	0.000306971	0.000306971	0.000306971	0.000306971	0.000306971	0.000306971	0.000306971	0.000306971	0.000306971	0.000306971	0.000306971	0.000306971	0.000306971	0.000306971	0.000306971	0.000306971	0.000306971	0.000306971	0.000306971	0.0232271	0.000388884	0.000315869	0.000561145	0.000315523	0.000318586	0.000315614	0.000315474	0.955498	0.00155473	6.35523e-05	0.0204597	6.68668e-05	0.0375949	0.000827382	4.95001e-05	2.02179e-18	0.00290309	5.63778e-05	0.00578678	0.000155669	2.76667e-05	6.7974e-05	4.70288e-05	0.991103	0.00311512	0.000113166	0.0301448	5.39515e-05	0.022092	4.95116e-05	4.7005e-05	4.10449e-19	0.00323404	0.00329551	0.00227337	6.18212e-05	0.00380657	3.91848e-05	4.70099e-05	0.992182	0.00305512	0.00297139	0.0263023	5.298e-05	0.0213054	3.91799e-05	4.67293e-05	4.09556e-19	0.00306843	0.00299602	0.000350142	5.47114e-05	0.00501262	3.93442e-05	4.70468e-05	0.992155	0.00307276	0.00318295	0.0248073	5.37507e-05	0.0200357	3.91646e-05	4.69835e-05	4.10256e-19	0.00306109	0.00302711	0.0004232	5.7435e-05	0.000507537	3.92497e-05	4.70553e-05	0.976849	0.00267159	0.00304941	0.0250142	5.6858e-05	0.0202715	3.91676e-05	4.95956e-05	1.1769e-22	0.00218208	0.00318775	0.000180542	5.89421e-05	1.82073e-05	4.10533e-05	4.95821e-05	0.000214774	0.00116021	0.0039584	0.00167356	5.60786e-05	3.43447e-05	4.10797e-05	4.24712e-05	0.000166207	0.000120664	0.00301733	0.00150178	5.93882e-05	3.45697e-05	4.16252e-05	4.38577e-05	2.37599e-05	0.000140271	0.00266918	0.00150635	5.42485e-05	3.45698e-05	5.48432e-05	4.60342e-05	2.00208e-05	0.000112443	0.000216699	0.00150492	5.34191e-05	3.45783e-05	5.42659e-05	4.61494e-05	1.87725e-06	9.7294e-05	0.000107757	0.00150493	5.06874e-05	3.45787e-05	5.03525e-05	4.49572e-05	1.88722e-06	0.000113636	4.78889e-05	0.00172216	5.20314e-05	5.18523e-05	4.61073e-05	4.4929e-05	1.88752e-06	0.000111256	4.64404e-05	0.00179939	5.21146e-05	5.18659e-05	4.61412e-05	4.49291e-05	1.88756e-06	0.00010736	5.45512e-05	0.000785985	5.21163e-05	5.1873e-05	4.61424e-05	4.49291e-05	1.88756e-06	9.8506e-05	7.15925e-05	0.000792533	5.21164e-05	5.18722e-05	4.61424e-05	4.49291e-05	1.88756e-06	8.3303e-05	7.15001e-05	0.000785704	5.1983e-05	5.18724e-05	4.61424e-05	4.4911e-05	8.33033e-08	6.89329e-05	7.08457e-05	0.000783589	5.20136e-05	5.18724e-05	4.59535e-05	4.49109e-05	8.28754e-08	6.88557e-05	7.08558e-05	0.000782645	5.20136e-05	4.53195e-05	4.59548e-05	4.49109e-05	8.27278e-08	6.88561e-05	7.09017e-05	0.000782221	5.20136e-05	4.52957e-05	4.59548e-05	4.49109e-05	8.26702e-08	6.88561e-05	7.10187e-05	0.00118235	5.20136e-05	4.75771e-05	4.59548e-05	4.49109e-05	8.26467e-08	6.88561e-05	7.10183e-05	0.00121376	5.20136e-05	4.76042e-05	4.59548e-05	4.49109e-05	8.26369e-08	6.88561e-05	7.10183e-05	0.00121161	5.20136e-05	4.76065e-05	4.59548e-05	4.49109e-05	8.15065e-07	6.88561e-05	7.10183e-05	0.000328887	5.20136e-05	4.76066e-05	4.59548e-05	4.49146e-05	8.18483e-07	6.88561e-05	7.10183e-05	0.000111527	5.20136e-05	4.76067e-05	4.59548e-05	4.49145e-05	8.19317e-07	6.88561e-05	7.10183e-05	7.43683e-05	5.20136e-05	4.76067e-05	4.59548e-05	4.49145e-05	8.19505e-07	6.88561e-05	7.10183e-05	7.53063e-05	5.20136e-05	4.64495e-05	4.59548e-05	4.49145e-05	8.19546e-07	6.88561e-05	7.10183e-05	7.61274e-05	5.20136e-05	4.64374e-05	4.59548e-05	4.49145e-05	8.19554e-07	6.88561e-05	7.10183e-05	7.69071e-05	5.20295e-05	4.66747e-05	4.59548e-05	4.49145e-05	8.19557e-07	6.88561e-05	7.10183e-05	0.000148939	5.19408e-05	4.66363e-05	4.59548e-05	4.49127e-05	8.19557e-07	6.88561e-05	7.10183e-05	0.000158098	5.19256e-05	4.66172e-05	4.59548e-05	4.49127e-05	8.19557e-07	6.88561e-05	7.10183e-05	0.000158186	5.1922e-05	4.66132e-05	4.59548e-05	4.49127e-05	8.19557e-07	6.88561e-05	7.10183e-05	0.000158185	5.1921e-05	4.66119e-05	4.59548e-05	4.49127e-05	8.19557e-07	6.10236e-05	7.10183e-05	0.000158185	5.19207e-05	4.66115e-05	4.59548e-05	4.49127e-05	8.19557e-07	6.08496e-05	7.10183e-05	0.000158185	5.19126e-05	4.64922e-05	4.59548e-05	4.49127e-05	8.19557e-07	6.08362e-05	7.10183e-05	0.000158185	5.20173e-05	4.65589e-05	4.59548e-05	4.49127e-05	0	0	0	0	0	0	0	0	4.51282e-05	4.51282e-05	4.51282e-05	4.51282e-05	4.51282e-05	4.51282e-05	4.51282e-05	4.51282e-05	0.000944126	0.000944126	0.000944126	0.000944126	0.000944126	0.000944126	0.000944126	0.000944126	0.000978499	0.000978499	0.000978499	0.000978499	0.000978499	0.000978499	0.000978499	0.000978499	0.00080188	0.00080188	0.00080188	0.00080188	0.00080188	0.00080188	0.00080188	0.00080188	0.000822272	0.000822272	0.000822272	0.000822272	0.000822272	0.000822272	0.000822272	0.000822272	0.000823487	0.000823487	0.000823487	0.000823487	0.000823487	0.000823487	0.000823487	0.000823487	0.000823543	0.000823543	0.000823543	0.000823543	0.000823543	0.000823543	0.000823543	0.000823543	0.000823546	0.000823546	0.000823546	0.000823546	0.000823546	0.000823546	0.000823546	0.000823546	0.000823546	0.000823546	0.000823546	0.000823546	0.000823546	0.000823546	0.000823546	0.000823546	0.190258	0.0011887	0.000909467	0.00689498	0.000908517	0.00100109	0.000912129	0.000908015	1	0.0103494	0.000175644	0.00414231	0.00299949	0.000364139	0.000109938	0.0245415	1	0.0504456	0.000596505	0.00133149	0.00296877	0.00183824	0.0145133	0.518445	1	0.509107	0.00649017	0.00138802	0.00260145	0.000346957	0.0105479	1	1	1	0.725426	0.000970464	0.0025714	0.00122461	0.0081851	1	1	1	1	0.00125987	0.002458	0.000189504	0.00693327	1	1	1	1	0.000668963	0.00245435	0.0012958	0.00648651	1	1	1	1	0.00118711	0.00246096	0.000196334	0.00620794	1	1	1	1	0.000695002	0.00249043	0.00478409	0.00616216	1	1	1	1	0.0011931	0.00293976	0.000440041	0.00607199	1	1	1	1	3.50337e-05	0.00303287	0.00104196	0.00699042	1	1	1	1	4.1018e-05	0.00252797	0.000297577	0.0075221	1	1	1	1	4.08773e-05	0.00177071	0.000278862	0.00782003	1	1	1	1	4.0841e-05	0.000239667	0.000282432	0.00813991	1	1	1	1	4.08386e-05	0.000142798	0.000282826	0.00619229	1	1	1	1	4.08382e-05	0.000102731	0.000282941	0.000481109	1	1	1	1	6.58938e-05	0.000127877	0.0010437	5.54654e-05	1	1	1	1	6.64924e-05	0.000129736	0.0010776	5.46662e-05	1	1	1	1	3.60771e-06	0.000129791	0.0010782	5.46872e-05	1	1	1	1	3.55346e-06	0.000129792	0.00107862	5.46874e-05	1	1	1	1	3.5437e-06	0.000128598	0.00107859	5.46874e-05	1	1	1	1	3.53999e-06	0.000129221	0.00107861	5.34558e-05	1	1	1	1	3.53838e-06	0.000129227	0.000713385	5.34593e-05	1	1	1	1	3.53765e-06	0.000129227	0.00070647	5.34594e-05	1	1	1	1	1.51884e-05	0.000129227	0.000925088	5.34594e-05	1	1	1	1	1.54171e-05	0.000129227	0.000929079	5.34594e-05	1	1	1	1	1.54173e-05	0.000129227	0.000929183	5.34594e-05	1	1	1	1	1.58462e-07	0.000129227	0.000929232	5.34594e-05	1	1	1	1	1.40821e-07	0.000129227	0.000929238	5.34594e-05	1	1	1	1	1.39832e-07	0.000129227	0.000929239	5.34594e-05	1	1	1	1	1.4059e-07	0.000129227	0.000811941	5.34594e-05	1	1	1	1	1.41355e-07	0.000129227	0.000811892	5.34594e-05	1	1	1	1	1.42082e-07	0.000129372	0.000852722	5.34594e-05	1	1	1	1	1.40753e-06	0.000128096	0.000869061	5.34594e-05	1	1	1	1	1.45762e-06	0.000127891	0.000870122	5.34594e-05	1	1	1	1	1.45884e-06	0.000127847	0.000870592	5.34594e-05	1	1	1	1	1.45885e-06	0.000127835	0.000870721	5.34594e-05	1	1	1	1	1.45885e-06	0.000127832	0.00087076	5.34594e-05	1	1	1	1	1.45885e-06	0.00012776	0.000849624	5.34594e-05	1	1	1	1	1.45885e-06	0.000129217	0.000833522	5.34594e-05	1	0	0	0	0	0	0	0	0	4.51282e-05	4.51282e-05	4.51282e-05	4.51282e-05	4.51282e-05	4.51282e-05	4.51282e-05	4.51282e-05	9.07127e-05	9.07127e-05	9.07127e-05	9.07127e-05	9.07127e-05	9.07127e-05	9.07127e-05	9.07127e-05	9.09897e-05	9.09897e-05	9.09897e-05	9.09897e-05	9.09897e-05	9.09897e-05	9.09897e-05	9.09897e-05	6.00534e-05	6.00534e-05	6.00534e-05	6.00534e-05	6.00534e-05	6.00534e-05	6.00534e-05	6.00534e-05	5.98472e-05	5.98472e-05	5.98472e-05	5.98472e-05	5.98472e-05	5.98472e-05	5.98472e-05	5.98472e-05	5.98461e-05	5.98461e-05	5.98461e-05	5.98461e-05	5.98461e-05	5.98461e-05	5.98461e-05	5.98461e-05	5.98453e-05	5.98453e-05	5.98453e-05	5.98453e-05	5.98453e-05	5.98453e-05	5.98453e-05	5.98453e-05	5.98453e-05	5.98453e-05	5.98453e-05	5.98453e-05	5.98453e-05	5.98453e-05	5.98453e-05	5.98453e-05	5.98453e-05	5.98453e-05	5.98453e-05	5.98453e-05	5.98453e-05	5.98453e-05	5.98453e-05	5.98453e-05	0.00552893	9.09488e-05	7.38686e-05	0.00552893	7.38686e-05	0.000131253	7.58197e-05	7.37875e-05	0.0018639	0.0019488	5.189e-05	6.44051e-05	3.98561e-05	6.24567e-07	4.54413e-06	0.000496411	0.00174493	0.00524025	3.34607e-05	3.69119e-05	6.67179e-06	0.00106718	0.00420676	0.0019878	0.00191289	0.00728284	2.76788e-05	1.83889e-05	9.89677e-06	8.42281e-07	0.0068145	0.0020613	0.0019797	0.00703526	0.00183983	5.45717e-05	8.41639e-06	8.12596e-06	0.00958981	0.00207654	0.0022603	0.00764106	0.00156433	2.29189e-05	9.36923e-06	3.69403e-07	0.0103476	0.00218032	0.00225248	0.00790008	0.0019486	0.000288693	9.22989e-06	6.79396e-06	0.0106608	0.0020948	0.002339	0.00796041	0.00136645	2.59098e-05	9.24818e-06	3.84685e-07	0.010732	0.00209589	0.00225419	0.00803016	0.0013883	0.000260963	8.78224e-06	0.000368513	0.0107902	0.00208917	0.000150945	0.0071765	0.00140579	2.56876e-05	1.33621e-05	9.2148e-07	0.01077	0.00311165	2.9506e-08	0.00559619	0.00202976	4.49506e-07	1.30497e-05	0.000377113	0.0130992	0.00321776	2.42096e-05	0.00247222	0.00174596	1.90045e-07	1.50024e-05	0.000123707	0.0138521	0.0094745	7.3818e-06	0.00014587	0.0020485	1.95741e-07	1.94296e-05	0.000119856	0.0133669	0.000902638	2.5187e-06	0.000153293	0.00733942	1.96545e-07	3.81108e-05	0.000121769	0.00336078	7.33333e-05	2.38922e-06	0.000173607	0.000481948	1.96657e-07	4.59033e-05	0.000121905	0.00194062	6.72863e-05	3.32511e-09	0.000142831	0.000152705	1.96667e-07	3.99388e-05	0.000121956	0.000242035	5.53241e-05	3.33799e-09	0.00017134	4.95414e-05	5.45036e-07	3.81138e-05	0.00124495	5.24931e-05	5.50305e-05	3.3379e-09	0.0001674	4.76254e-05	5.22081e-07	3.80246e-05	0.00125779	5.37308e-05	5.50273e-05	3.33789e-09	0.000160445	5.74313e-05	1.0716e-09	3.80224e-05	0.0012556	5.37654e-05	5.50273e-05	3.33789e-09	0.000144849	7.91602e-05	1.10758e-09	3.80224e-05	0.00125603	5.37658e-05	5.50273e-05	3.33789e-09	9.79601e-05	7.91666e-05	1.11546e-09	3.72728e-05	0.00125597	5.37658e-05	5.46378e-05	2.09083e-06	7.83246e-05	7.71621e-05	1.11834e-09	3.72329e-05	0.00125598	5.01125e-05	5.46461e-05	2.09225e-06	7.81157e-05	7.71679e-05	1.11959e-09	3.72329e-05	0.000654461	5.0114e-05	5.46462e-05	2.09285e-06	7.81154e-05	7.71368e-05	1.12015e-09	3.72329e-05	0.000654408	5.0114e-05	5.46462e-05	2.09309e-06	7.81154e-05	7.72874e-05	2.47112e-08	3.72329e-05	0.00149624	5.0114e-05	5.46462e-05	2.09318e-06	7.81154e-05	7.72878e-05	2.37881e-08	3.72329e-05	0.00151528	5.0114e-05	5.46462e-05	2.09322e-06	7.81154e-05	7.72878e-05	2.37931e-08	3.72329e-05	0.00151579	5.0114e-05	5.46462e-05	6.10104e-07	7.81154e-05	7.72878e-05	1.46404e-12	3.72329e-05	0.00151589	5.0114e-05	5.49269e-05	6.09793e-07	7.81154e-05	7.72878e-05	3.59012e-12	3.72329e-05	0.0015159	5.0114e-05	5.49224e-05	6.09692e-07	7.81154e-05	7.72878e-05	4.99476e-12	3.72329e-05	0.0015159	5.0114e-05	5.49226e-05	6.09669e-07	7.81154e-05	7.72878e-05	4.94547e-12	3.72329e-05	0.00100276	5.0114e-05	5.49226e-05	6.09664e-07	7.81154e-05	7.72878e-05	4.89616e-12	3.72329e-05	0.000996637	5.0114e-05	5.49226e-05	6.09663e-07	7.81154e-05	7.72878e-05	4.85023e-12	3.73233e-05	0.00130495	5.0114e-05	5.49226e-05	6.09662e-07	7.81154e-05	7.72878e-05	6.1346e-10	3.73693e-05	0.00134285	5.0114e-05	5.47821e-05	6.09662e-07	7.81154e-05	7.72878e-05	5.78309e-10	3.73736e-05	0.00134513	5.0114e-05	5.47858e-05	6.09662e-07	7.81154e-05	7.72878e-05	5.77724e-10	3.73742e-05	0.00134607	5.0114e-05	5.47858e-05	6.09662e-07	7.81154e-05	7.72878e-05	5.77723e-10	3.73743e-05	0.00134632	5.0114e-05	5.47858e-05	6.09662e-07	9.76443e-05	7.72878e-05	5.77723e-10	3.73744e-05	0.0013464	5.0114e-05	5.47858e-05	6.09662e-07	9.73288e-05	7.72878e-05	5.77723e-10	3.73291e-05	0.00117653	5.0114e-05	5.47858e-05	6.09662e-07	9.73015e-05	7.72878e-05	5.77723e-10	3.72811e-05	0.0011454	5.0114e-05	5.47858e-05	0	0	0	0	0	0	0	0	4.51282e-05	4.51282e-05	4.51282e-05	4.51282e-05	4.51282e-05	4.51282e-05	4.51282e-05	4.51282e-05	2.05076e-06	2.05076e-06	2.05076e-06	2.05076e-06	2.05076e-06	2.05076e-06	2.05076e-06	2.05076e-06	2.08852e-06	2.08852e-06	2.08852e-06	2.08852e-06	2.08852e-06	2.08852e-06	2.08852e-06	2.08852e-06	1.22536e-06	1.22536e-06	1.22536e-06	1.22536e-06	1.22536e-06	1.22536e-06	1.22536e-06	1.22536e-06	1.19271e-06	1.19271e-06	1.19271e-06	1.19271e-06	1.19271e-06	1.19271e-06	1.19271e-06	1.19271e-06	1.19252e-06	1.19252e-06	1.19252e-06	1.19252e-06	1.19252e-06	1.19252e-06	1.19252e-06	1.19252e-06	1.19253e-06	1.19253e-06	1.19253e-06	1.19253e-06	1.19253e-06	1.19253e-06	1.19253e-06	1.19253e-06	1.19253e-06	1.19253e-06	1.19253e-06	1.19253e-06	1.19253e-06	1.19253e-06	1.19253e-06	1.19253e-06	1.19253e-06	1.19253e-06	1.19253e-06	1.19253e-06	1.19253e-06	1.19253e-06	1.19253e-06	1.19253e-06	1.193e-05	1.72193e-06	1.56256e-06	0.000403578	1.56419e-06	1.193e-05	1.72193e-06	1.56256e-06	4.77126e-07	5.29152e-05	1.21763e-05	5.15723e-06	3.01459e-07	1.7288e-07	9.60866e-07	2.03947e-08	3.79491e-07	8.21062e-05	1.64347e-06	1.80511e-05	8.09972e-08	1.17275e-06	6.75659e-08	1.46137e-09	3.861e-07	8.96551e-05	2.92429e-07	5.61596e-06	2.53993e-07	9.42426e-08	1.77214e-07	1.48934e-09	3.90338e-07	8.18345e-05	3.86845e-07	3.25537e-05	2.16479e-07	3.83618e-08	2.16613e-07	1.47365e-09	3.98578e-07	9.00168e-05	5.63404e-07	8.14255e-06	2.55819e-07	1.57788e-07	2.18144e-07	1.71037e-09	4.11235e-07	9.10601e-05	4.50915e-07	0.000329358	2.47249e-07	2.84865e-08	2.15717e-07	1.46109e-09	4.06628e-07	9.10106e-05	5.90814e-07	9.57606e-06	2.49517e-07	1.53062e-07	2.1716e-07	1.48013e-09	4.1068e-07	9.17021e-05	6.18787e-07	0.000281439	2.32312e-07	5.51945e-08	2.15281e-07	1.45812e-09	5.97437e-08	0.0001038	6.25468e-07	9.46664e-06	4.0254e-07	9.5682e-08	2.17201e-07	2.41066e-09	3.73339e-09	9.38403e-05	1.00951e-06	7.86883e-08	3.89957e-07	1.50658e-08	2.20173e-07	2.44567e-09	5.01506e-06	8.18908e-05	7.91353e-07	2.28497e-08	5.4137e-07	9.02269e-08	2.15971e-07	1.66948e-07	2.57112e-06	5.00133e-05	1.03559e-06	2.37544e-08	9.68459e-07	9.11162e-08	2.12017e-07	4.82318e-06	3.94648e-06	5.12149e-05	0.000112515	2.38902e-08	1.10268e-05	8.96601e-08	1.54369e-07	4.18423e-05	4.23318e-06	6.40538e-05	8.00219e-05	2.39078e-08	1.98024e-05	8.95214e-08	2.20043e-07	4.57066e-05	2.27242e-08	5.75256e-05	6.96401e-05	2.39093e-08	1.99947e-05	8.94814e-08	5.27296e-06	3.42739e-05	2.27321e-08	5.94776e-05	4.65e-05	8.87074e-08	1.57411e-05	6.71326e-07	3.91847e-05	3.56969e-05	2.27294e-08	5.92088e-05	4.63009e-05	8.37007e-08	1.5538e-05	6.86012e-07	3.85197e-05	3.56955e-05	2.27292e-08	5.87552e-05	4.75164e-05	2.94996e-11	1.55334e-05	6.873e-07	3.85066e-05	3.56955e-05	2.27291e-08	5.76709e-05	5.0325e-05	3.09747e-11	1.55333e-05	6.87035e-07	3.85065e-05	3.56955e-05	2.27291e-08	4.8488e-05	5.03101e-05	3.13111e-11	1.51391e-05	6.87075e-07	3.85065e-05	3.52929e-05	4.87713e-05	4.62852e-05	4.93188e-05	3.14355e-11	1.5059e-05	6.87065e-07	3.4441e-05	3.52869e-05	4.87767e-05	4.62685e-05	4.93233e-05	3.14895e-11	1.50592e-05	4.83145e-07	3.44455e-05	3.52869e-05	4.88379e-05	4.62686e-05	4.92896e-05	3.15138e-11	1.50592e-05	4.75211e-07	3.44455e-05	3.52869e-05	4.88617e-05	4.62686e-05	4.93073e-05	1.67752e-09	1.50592e-05	1.75205e-06	3.44455e-05	3.52869e-05	4.88714e-05	4.62686e-05	4.93072e-05	1.58374e-09	1.50592e-05	1.77218e-06	3.44455e-05	3.52869e-05	4.88754e-05	4.62686e-05	4.93072e-05	1.58413e-09	1.50592e-05	1.77242e-06	3.44455e-05	3.52869e-05	4.95546e-06	4.62686e-05	4.93072e-05	6.22644e-15	1.50592e-05	1.77232e-06	3.44455e-05	3.59454e-05	4.95674e-06	4.62686e-05	4.93072e-05	1.98071e-14	1.50592e-05	1.77231e-06	3.44455e-05	3.59535e-05	4.95318e-06	4.62686e-05	4.93072e-05	2.91133e-14	1.50592e-05	1.77231e-06	3.44455e-05	3.59533e-05	4.95238e-06	4.62686e-05	4.93072e-05	2.86453e-14	1.50592e-05	9.22951e-07	3.44455e-05	3.59533e-05	4.95221e-06	4.62686e-05	4.93072e-05	2.81809e-14	1.50592e-05	9.14912e-07	3.44455e-05	3.59533e-05	4.95216e-06	4.62686e-05	4.93072e-05	2.77505e-14	1.51065e-05	2.09332e-06	3.44455e-05	3.59533e-05	4.95215e-06	4.62686e-05	4.93072e-05	1.38179e-11	1.52528e-05	2.056e-06	3.44455e-05	3.56225e-05	4.95215e-06	4.62686e-05	4.93072e-05	1.25179e-11	1.52738e-05	2.05653e-06	3.44455e-05	3.56147e-05	4.95215e-06	4.62686e-05	4.93072e-05	1.24943e-11	1.52782e-05	2.05559e-06	3.44455e-05	3.56148e-05	4.95215e-06	4.62686e-05	4.93072e-05	1.24942e-11	1.52794e-05	2.05536e-06	3.44455e-05	3.56148e-05	4.95215e-06	5.32607e-05	4.93072e-05	1.24942e-11	1.52797e-05	2.05529e-06	3.44455e-05	3.56148e-05	4.95215e-06	5.31993e-05	4.93072e-05	1.24942e-11	1.52559e-05	1.35885e-06	3.44455e-05	3.56148e-05	4.95215e-06	5.31971e-05	4.93072e-05	1.24942e-11	1.50907e-05	1.38506e-06	3.44455e-05	3.56148e-05	0	0	0	0	0	0	0	0	4.51282e-05	4.51282e-05	4.51282e-05	4.51282e-05	4.51282e-05	4.51282e-05	4.51282e-05	4.51282e-05	0.000456712	0.000456712	0.000456712	0.000456712	0.000456712	0.000456712	0.000456712	0.000456712	0.000448232	0.000448232	0.000448232	0.000448232	0.000448232	0.000448232	0.000448232	0.000448232	0.000294109	0.000294109	0.000294109	0.000294109	0.000294109	0.000294109	0.000294109	0.000294109	0.000301002	0.000301002	0.000301002	0.000301002	0.000301002	0.000301002	0.000301002	0.000301002	0.000301	0.000301	0.000301	0.000301	0.000301	0.000301	0.000301	0.000301	0.000300996	0.000300996	0.000300996	0.000300996	0.000300996	0.000300996	0.000300996	0.000300996	0.000300996	0.000300996	0.000300996	0.000300996	0.000300996	0.000300996	0.000300996	0.000300996	0.000300996	0.000300996	0.000300996	0.000300996	0.000300996	0.000300996	0.000300996	0.000300996	0.000659954	0.000381315	0.000371098	0.0272084	0.000371505	0.0272084	0.000457374	0.000371505	0.00215299	0.000269206	9.7862e-05	0.0169877	0.0013819	0.0107077	0.000121016	0.0193947	0.00247679	0.000346282	0.000359483	0.00782053	0.00133102	0.141275	0.0189405	0.131915	0.0025761	0.000373275	0.00154819	0.011832	0.000995312	0.00294191	0.00677814	0.0268973	0.00259848	0.000373263	0.0141952	0.00735446	0.00101679	0.10254	0.00826692	0.118781	0.00276389	0.000371096	0.00879072	0.0108944	0.000977338	0.00273565	0.00802864	0.0298714	0.00268706	0.000371736	0.0119519	0.00484871	0.000986451	0.110043	0.00815811	0.115013	0.00276797	0.000371716	0.00831521	0.0108283	0.000986759	0.0025337	0.00807968	0.0346676	0.00268661	0.000371429	0.00869874	0.00506361	0.000999541	0.365948	0.00815758	0.108039	0.00133086	0.000464555	0.00865226	0.0108369	0.00143619	0.000106118	0.00807766	0.0545805	0.000110969	0.000447998	0.0125485	8.80573e-06	0.00142864	0.000595418	0.00587884	0.112873	6.69491e-05	0.000312931	0.0124303	1.34687e-05	0.00119782	0.000132013	0.00613274	0.00300583	5.08646e-05	8.82697e-05	0.0120961	1.33935e-05	0.000862624	0.000130732	0.00606799	0.000631303	2.1212e-05	9.36287e-05	0.00051045	1.33794e-05	0.00016838	0.000132876	0.00485321	7.0394e-05	1.97332e-05	0.000107942	0.000136801	1.33782e-05	0.000123268	0.000133049	0.00356729	6.69047e-05	1.54383e-06	8.57295e-05	8.84935e-05	1.3378e-05	8.50725e-05	0.000133107	0.000262421	5.74979e-05	1.54769e-06	9.33459e-05	4.76021e-05	3.70743e-05	0.000101237	0.000182413	4.48758e-05	5.57371e-05	1.54777e-06	9.23006e-05	4.68918e-05	3.74134e-05	0.000102211	0.000178153	4.58771e-05	5.57353e-05	1.54778e-06	9.05158e-05	5.04397e-05	7.69367e-08	0.000102233	0.000177805	4.58982e-05	5.57353e-05	1.54778e-06	8.63545e-05	5.85101e-05	7.61078e-08	0.000102233	0.000177877	4.58984e-05	5.57353e-05	1.54778e-06	6.9181e-05	5.84872e-05	7.58967e-08	0.000100218	0.000177866	4.58984e-05	5.5393e-05	0.000122513	6.27036e-05	5.79505e-05	7.58171e-08	0.000100608	0.000177869	4.3209e-05	5.5404e-05	0.000122073	6.26548e-05	5.79548e-05	7.57826e-08	0.000100607	0.000252922	4.32175e-05	5.5404e-05	0.000122001	6.2655e-05	5.79295e-05	7.57671e-08	0.000100607	0.000257099	4.32175e-05	5.5404e-05	0.000121973	6.2655e-05	5.79817e-05	1.67094e-06	0.000100607	0.000519869	4.32175e-05	5.5404e-05	0.000121961	6.2655e-05	5.79817e-05	1.69517e-06	0.000100607	0.000511522	4.32175e-05	5.5404e-05	0.000121956	6.2655e-05	5.79817e-05	1.69515e-06	0.000100607	0.000511492	4.32175e-05	5.5404e-05	2.84051e-05	6.2655e-05	5.79817e-05	1.04299e-10	0.000100607	0.000511519	4.32175e-05	5.76547e-05	2.84861e-05	6.2655e-05	5.79817e-05	8.87921e-11	0.000100607	0.00051152	4.32175e-05	5.76396e-05	2.84958e-05	6.2655e-05	5.79817e-05	8.64066e-11	0.000100607	0.000511521	4.32175e-05	5.76399e-05	2.8498e-05	6.2655e-05	5.79817e-05	8.68497e-11	0.000100607	0.000359756	4.32175e-05	5.76399e-05	2.84984e-05	6.2655e-05	5.79817e-05	8.72968e-11	0.000100607	0.000363902	4.32175e-05	5.76399e-05	2.84985e-05	6.2655e-05	5.79817e-05	8.77216e-11	0.000100851	0.00134031	4.32175e-05	5.76399e-05	2.84985e-05	6.2655e-05	5.79817e-05	1.1229e-08	0.00010011	0.00134592	4.32175e-05	5.65035e-05	2.84985e-05	6.2655e-05	5.79817e-05	1.16018e-08	0.000100002	0.00134598	4.32175e-05	5.65159e-05	2.84985e-05	6.2655e-05	5.79817e-05	1.16105e-08	9.99783e-05	0.00134672	4.32175e-05	5.65158e-05	2.84985e-05	6.2655e-05	5.79817e-05	1.16105e-08	9.99719e-05	0.00134688	4.32175e-05	5.65158e-05	2.84985e-05	6.55751e-05	5.79817e-05	1.16105e-08	9.99702e-05	0.00134694	4.32175e-05	5.65158e-05	2.84985e-05	6.5455e-05	5.79817e-05	1.16105e-08	9.98484e-05	0.000701893	4.32175e-05	5.65158e-05	2.84985e-05	6.54469e-05	5.79817e-05	1.16105e-08	0.00010069	0.000694295	4.32175e-05	5.65158e-05	0	0	0	0	0	0	0	0	4.51282e-05	4.51282e-05	4.51282e-05	4.51282e-05	4.51282e-05	4.51282e-05	4.51282e-05	4.51282e-05	1.38723e-05	1.38723e-05	1.38723e-05	1.38723e-05	1.38723e-05	1.38723e-05	1.38723e-05	1.38723e-05	1.41799e-05	1.41799e-05	1.41799e-05	1.41799e-05	1.41799e-05	1.41799e-05	1.41799e-05	1.41799e-05	1.17475e-05	1.17475e-05	1.17475e-05	1.17475e-05	1.17475e-05	1.17475e-05	1.17475e-05	1.17475e-05	1.14308e-05	1.14308e-05	1.14308e-05	1.14308e-05	1.14308e-05	1.14308e-05	1.14308e-05	1.14308e-05	1.14305e-05	1.14305e-05	1.14305e-05	1.14305e-05	1.14305e-05	1.14305e-05	1.14305e-05	1.14305e-05	1.14305e-05	1.14305e-05	1.14305e-05	1.14305e-05	1.14305e-05	1.14305e-05	1.14305e-05	1.14305e-05	1.14305e-05	1.14305e-05	1.14305e-05	1.14305e-05	1.14305e-05	1.14305e-05	1.14305e-05	1.14305e-05	1.14305e-05	1.14305e-05	1.14305e-05	1.14305e-05	1.14305e-05	1.14305e-05	1.14305e-05	1.14305e-05	1.38971e-05	1.26611e-05	1.26039e-05	9.62763e-05	1.26109e-05	0.00324792	1.65046e-05	1.26241e-05	1.1899e-07	1.95731e-05	2.44945e-05	2.9246e-06	5.34568e-06	3.30972e-05	4.78772e-06	2.60317e-05	9.29138e-08	1.90382e-05	1.00107e-05	3.22535e-06	1.20911e-06	0.0294376	0.000288631	3.80647e-05	9.15781e-08	1.91394e-05	1.92476e-06	1.51867e-06	1.80352e-06	8.26269e-06	0.000892934	3.80211e-05	9.16726e-08	1.79993e-05	1.05391e-06	4.94206e-06	1.54466e-06	0.000365165	0.00108997	3.80497e-05	8.9643e-08	1.91411e-05	8.78374e-07	1.9222e-06	1.75022e-06	4.39543e-05	0.0010703	4.21554e-05	9.2767e-08	1.92739e-05	1.0013e-06	2.76448e-05	1.72094e-06	0.000298882	0.00106731	3.80609e-05	9.06273e-08	1.92609e-05	7.90592e-07	2.17666e-06	1.72199e-06	4.53029e-05	0.00107473	3.8416e-05	9.26942e-08	1.93551e-05	8.19345e-07	2.46356e-05	1.63135e-06	0.00733634	0.0010703	3.803e-05	7.96324e-08	2.22987e-05	8.22726e-07	2.15835e-06	2.03682e-06	4.72804e-05	0.00107426	4.45056e-05	1.36598e-07	2.22468e-05	9.79477e-07	1.23376e-06	1.99074e-06	0.000162869	0.000653778	4.47691e-05	1.66645e-05	2.50572e-05	8.1488e-07	4.95042e-07	2.45684e-06	9.71217e-05	0.000662917	0.000620509	1.28242e-05	3.78923e-05	9.99899e-07	5.09788e-07	3.49011e-06	9.60072e-05	0.000625038	0.000192736	2.76153e-05	3.71755e-05	2.04294e-05	5.1195e-07	1.6662e-05	9.68892e-05	0.000163516	5.40022e-05	3.00489e-05	3.88898e-05	3.63868e-05	5.12236e-07	2.39206e-05	9.69314e-05	0.000152421	5.15245e-05	1.40236e-05	3.76756e-05	4.23543e-05	5.12261e-07	2.59088e-05	9.69538e-05	5.05655e-05	4.72036e-05	1.40231e-05	3.66487e-05	4.48238e-05	8.26577e-07	2.20919e-05	4.24292e-05	3.2866e-05	4.77183e-05	1.40216e-05	3.67853e-05	4.50688e-05	7.91335e-07	2.19027e-05	4.2017e-05	3.36159e-05	4.77153e-05	1.40215e-05	3.70208e-05	4.35168e-05	4.28565e-08	2.18984e-05	4.19653e-05	3.3626e-05	4.77153e-05	1.40215e-05	3.75949e-05	4.14444e-05	4.44316e-08	2.18983e-05	4.19755e-05	3.36262e-05	4.77153e-05	1.40215e-05	3.86278e-05	4.14545e-05	4.47853e-08	2.16968e-05	4.19738e-05	3.36262e-05	4.80101e-05	5.52142e-05	3.99669e-05	4.1348e-05	4.49156e-08	2.16204e-05	4.19742e-05	3.57191e-05	4.80129e-05	5.52233e-05	3.9976e-05	4.13475e-05	4.49722e-08	2.16205e-05	8.05983e-05	3.57157e-05	4.80129e-05	5.52859e-05	3.9976e-05	4.13422e-05	4.49977e-08	2.16205e-05	8.12217e-05	3.57157e-05	4.80129e-05	5.53101e-05	3.9976e-05	4.13301e-05	1.93261e-07	2.16205e-05	4.01709e-05	3.57157e-05	4.80129e-05	5.53201e-05	3.9976e-05	4.13301e-05	1.85251e-07	2.16205e-05	3.99933e-05	3.57157e-05	4.80129e-05	5.53242e-05	3.9976e-05	4.13301e-05	1.85287e-07	2.16205e-05	3.99877e-05	3.57157e-05	4.80129e-05	3.42885e-05	3.9976e-05	4.13301e-05	1.90451e-09	2.16205e-05	3.99888e-05	3.57157e-05	5.05454e-05	3.42531e-05	3.9976e-05	4.13301e-05	4.64692e-09	2.16205e-05	3.99888e-05	3.57157e-05	5.05367e-05	3.4231e-05	3.9976e-05	4.13301e-05	6.34467e-09	2.16205e-05	3.99888e-05	3.57157e-05	5.05368e-05	3.42261e-05	3.9976e-05	4.13301e-05	6.26998e-09	2.16205e-05	5.6866e-05	3.57157e-05	5.05368e-05	3.4225e-05	3.9976e-05	4.13301e-05	6.19549e-09	2.16205e-05	5.71039e-05	3.57157e-05	5.05368e-05	3.42248e-05	3.9976e-05	4.13301e-05	6.12615e-09	2.16447e-05	0.000115467	3.57157e-05	5.05368e-05	3.42247e-05	3.9976e-05	4.13301e-05	5.9858e-08	2.17882e-05	0.000116273	3.57157e-05	4.92545e-05	3.42247e-05	3.9976e-05	4.13301e-05	5.57117e-08	2.18089e-05	0.000116322	3.57157e-05	4.92581e-05	3.42247e-05	3.9976e-05	4.13301e-05	5.56368e-08	2.18134e-05	0.000116367	3.57157e-05	4.92581e-05	3.42247e-05	3.9976e-05	4.13301e-05	5.56366e-08	2.18145e-05	0.000116378	3.57157e-05	4.92581e-05	3.42247e-05	4.03054e-05	4.13301e-05	5.56366e-08	2.18149e-05	0.000116382	3.57157e-05	4.92581e-05	3.42247e-05	4.03279e-05	4.13301e-05	5.56366e-08	2.18028e-05	8.18433e-05	3.57157e-05	4.92581e-05	3.42247e-05	4.03295e-05	4.13301e-05	5.56366e-08	2.16402e-05	8.10029e-05	3.57157e-05	4.92581e-05	0	0	0	0	0	0	0	0	4.51282e-05	4.51282e-05	4.51282e-05	4.51282e-05	4.51282e-05	4.51282e-05	4.51282e-05	4.51282e-05	0.000241042	0.000241042	0.000241042	0.000241042	0.000241042	0.000241042	0.000241042	0.000241042	0.000237945	0.000237945	0.000237945	0.000237945	0.000237945	0.000237945	0.000237945	0.000237945	0.000225538	0.000225538	0.000225538	0.000225538	0.000225538	0.000225538	0.000225538	0.000225538	0.000223349	0.000223349	0.000223349	0.000223349	0.000223349	0.000223349	0.000223349	0.000223349	0.000223395	0.000223395	0.000223395	0.000223395	0.000223395	0.000223395	0.000223395	0.000223395	0.000223396	0.000223396	0.000223396	0.000223396	0.000223396	0.000223396	0.000223396	0.000223396	0.000223396	0.000223396	0.000223396	0.000223396	0.000223396	0.000223396	0.000223396	0.000223396	0.000223396	0.000223396	0.000223396	0.000223396	0.000223396	0.000223396	0.000223396	0.000223396	0.000231849	0.000229686	0.000229584	0.000408397	0.00022962	0.0170095	0.000283013	0.000229872	0.245081	0.00423588	2.78514e-05	0.00245752	1.0405e-06	0.0409381	0.000362797	1.29202e-05	2.53731e-12	0.00858527	3.10275e-06	0.00120083	3.92633e-07	0.00679017	0.0029859	2.17316e-05	0.37169	0.00684275	3.16539e-07	0.00290711	7.17279e-08	0.119468	0.0140561	2.17039e-05	4.16452e-18	0.0082316	3.78847e-05	0.00089902	7.12026e-08	3.68964e-06	0.00415718	2.1726e-05	0.416681	0.00705411	2.81465e-05	0.00236559	6.44084e-08	0.124321	0.0117245	2.68534e-05	3.83252e-20	0.00799684	3.59126e-05	0.000260582	6.70496e-08	2.56933e-06	0.00526372	2.17587e-05	0.41854	0.00726267	2.58038e-05	0.00230052	6.43545e-08	0.12848	0.0104766	2.21464e-05	3.14437e-20	0.00785208	2.52268e-05	0.000272803	6.72753e-08	4.37679e-06	0.00601895	2.17247e-05	0.418546	0.00778493	2.5353e-05	0.00232142	6.76394e-08	0.223029	0.00967347	2.26556e-05	2.20391e-22	0.00771147	2.64809e-05	0.000116926	7.03467e-08	3.8698e-13	0.00461915	2.30213e-05	0.00141561	0.00306812	3.06133e-05	0.000264988	9.79608e-08	0.00133438	0.00760671	0.00539448	0.000587507	0.000185649	2.70175e-05	0.000253516	2.33128e-07	0.00113981	0.00506772	0.000393411	6.69213e-05	0.000291386	0.014386	0.000252978	5.9895e-06	0.00118467	0.000759063	5.65123e-05	5.86453e-05	0.000291723	0.000110939	0.000252847	1.22806e-05	0.00118088	0.000962877	5.25659e-05	5.09123e-05	0.000209406	0.000154072	0.00025284	1.64333e-05	0.00118193	9.54294e-05	5.04123e-05	5.12493e-05	0.000263337	4.85541e-05	0.000289389	1.21657e-05	0.000591685	3.45372e-05	5.16153e-05	5.12546e-05	0.000254319	4.68356e-05	0.000299553	1.19733e-05	0.000614481	3.63458e-05	5.16063e-05	5.12554e-05	0.000241892	5.81775e-05	0.000131007	1.19689e-05	0.000611658	3.63665e-05	5.16064e-05	5.12555e-05	0.00021414	8.57186e-05	0.000130859	1.19688e-05	0.00061211	3.63668e-05	5.16064e-05	5.12555e-05	0.000143451	8.54096e-05	0.000130447	1.19381e-05	0.00061204	3.63668e-05	5.21951e-05	6.55578e-05	0.000110175	8.53819e-05	0.000130315	1.18588e-05	0.000612054	4.06595e-05	5.21996e-05	6.51578e-05	0.000110282	8.53953e-05	0.000130257	1.1859e-05	0.00092544	4.06474e-05	5.21996e-05	6.50607e-05	0.00011028	8.53897e-05	0.000130231	1.1859e-05	0.000912353	4.06475e-05	5.21996e-05	6.50224e-05	0.000110281	8.55917e-05	0.000196945	1.1859e-05	0.000247985	4.06475e-05	5.21996e-05	6.50068e-05	0.00011028	8.55897e-05	0.000199222	1.1859e-05	0.000262614	4.06475e-05	5.21996e-05	6.50003e-05	0.000110281	8.55898e-05	0.00019912	1.1859e-05	0.000262157	4.06475e-05	5.21996e-05	5.95299e-05	0.00011028	8.55898e-05	5.40079e-05	1.1859e-05	0.000262185	4.06475e-05	5.43201e-05	5.97864e-05	0.000110281	8.55898e-05	2.41979e-05	1.1859e-05	0.000262185	4.06475e-05	5.43108e-05	5.98372e-05	0.00011028	8.55898e-05	1.71939e-05	1.1859e-05	0.000262186	4.06475e-05	5.43109e-05	5.98486e-05	0.000110281	8.55898e-05	1.72157e-05	1.1859e-05	0.000503344	4.06475e-05	5.43109e-05	5.98511e-05	0.00011028	8.55898e-05	1.72257e-05	1.1859e-05	0.000495557	4.06475e-05	5.43109e-05	5.98517e-05	0.000110281	8.55898e-05	1.72341e-05	1.18626e-05	0.000245278	4.06475e-05	5.43109e-05	5.98518e-05	0.00011028	8.55898e-05	3.31058e-05	1.19972e-05	0.000257124	4.06475e-05	5.32403e-05	5.98518e-05	0.000110281	8.55898e-05	3.29759e-05	1.20158e-05	0.000256803	4.06475e-05	5.3243e-05	5.98518e-05	0.00011028	8.55898e-05	3.29593e-05	1.20196e-05	0.00025696	4.06475e-05	5.3243e-05	5.98518e-05	0.000110281	8.55898e-05	3.29589e-05	1.20206e-05	0.000256991	4.06475e-05	5.3243e-05	5.98518e-05	0.000110373	8.55898e-05	3.29589e-05	1.20209e-05	0.000257002	4.06475e-05	5.3243e-05	5.98518e-05	0.000109866	8.55898e-05	3.29589e-05	1.20191e-05	0.00036544	4.06475e-05	5.3243e-05	5.98518e-05	0.000109837	8.55898e-05	3.29589e-05	1.18681e-05	0.000353293	4.06475e-05	5.3243e-05	0	0	0	0	0	0	0	0	4.51282e-05	4.51282e-05	4.51282e-05	4.51282e-05	4.51282e-05	4.51282e-05	4.51282e-05	4.51282e-05	4.69692e-05	4.69692e-05	4.69692e-05	4.69692e-05	4.69692e-05	4.69692e-05	4.69692e-05	4.69692e-05	4.76061e-05	4.76061e-05	4.76061e-05	4.76061e-05	4.76061e-05	4.76061e-05	4.76061e-05	4.76061e-05	4.72867e-05	4.72867e-05	4.72867e-05	4.72867e-05	4.72867e-05	4.72867e-05	4.72867e-05	4.72867e-05	4.63663e-05	4.63663e-05	4.63663e-05	4.63663e-05	4.63663e-05	4.63663e-05	4.63663e-05	4.63663e-05	4.63608e-05	4.63608e-05	4.63608e-05	4.63608e-05	4.63608e-05	4.63608e-05	4.63608e-05	4.63608e-05	4.63614e-05	4.63614e-05	4.63614e-05	4.63614e-05	4.63614e-05	4.63614e-05	4.63614e-05	4.63614e-05	4.63614e-05	4.63614e-05	4.63614e-05	4.63614e-05	4.63614e-05	4.63614e-05	4.63614e-05	4.63614e-05	4.63614e-05	4.63614e-05	4.63614e-05	4.63614e-05	4.63614e-05	4.63614e-05	4.63614e-05	4.63614e-05	4.65998e-05	4.6574e-05	4.65728e-05	5.13524e-05	4.6574e-05	0.00035568	5.13524e-05	4.65998e-05	0.002428	0.000197741	2.01692e-05	0.000281906	6.92879e-07	0.00416811	0.000143077	1.36771e-06	0.00348758	0.000319815	2.64665e-06	0.00030148	3.91312e-07	0.00275718	6.06901e-05	7.3813e-07	0.00389118	0.000349868	2.47859e-07	0.000474555	1.28152e-07	0.00482987	0.000325495	7.43231e-07	0.00402946	0.000354671	1.05396e-06	0.000267435	1.27732e-07	0.00763686	0.0003138	7.40824e-07	0.00429781	0.000350067	9.50786e-07	0.000410149	1.20543e-07	0.00552473	0.000312768	8.94612e-07	0.00425564	0.000349238	1.02217e-06	0.000117358	1.23672e-07	0.00871331	0.000310092	7.39214e-07	0.00436353	0.000349967	9.29746e-07	0.000384199	1.20106e-07	0.00599684	0.000312898	7.51111e-07	0.00427445	0.000349956	9.16408e-07	0.000118874	1.2356e-07	0.0083085	0.000310672	7.37646e-07	0.00438491	0.000354433	9.17497e-07	0.00038659	1.21194e-07	0.00695416	0.000312889	7.45508e-07	0.000798865	0.000352913	9.2322e-07	0.00010306	1.24587e-07	0.000401095	0.000268947	7.57325e-07	0.000165934	0.000256706	1.00941e-06	0.000142942	1.6757e-07	0.000141689	0.000260691	0.000112518	0.000133101	8.2838e-05	9.33952e-07	0.000140577	3.44031e-07	0.000138751	0.000245439	0.000104847	5.58399e-05	8.60098e-05	0.000283353	0.000140256	6.54163e-06	0.000139514	6.01534e-05	4.79389e-05	5.14773e-05	8.62236e-05	0.000104474	0.000140198	1.25292e-05	0.000139595	5.84623e-05	4.57209e-05	5.06096e-05	7.73004e-05	6.89927e-05	0.000140193	1.6889e-05	0.000139618	3.80807e-05	4.42839e-05	5.07117e-05	8.3273e-05	4.66917e-05	0.000143422	1.26872e-05	0.000109031	3.74227e-05	4.55988e-05	5.07153e-05	8.24825e-05	4.58229e-05	0.000147135	1.24843e-05	0.000107976	3.82897e-05	4.56025e-05	5.07156e-05	8.10528e-05	4.93467e-05	0.000127972	1.24794e-05	0.000107897	3.8304e-05	4.56025e-05	5.07157e-05	7.77058e-05	5.63875e-05	0.000126498	1.24793e-05	0.000107911	3.83043e-05	4.56025e-05	5.07157e-05	6.77122e-05	5.6401e-05	0.000126306	1.2474e-05	0.000107909	3.83043e-05	4.59276e-05	5.20303e-05	6.15421e-05	5.64e-05	0.000126248	1.2395e-05	0.000107909	4.10968e-05	4.59296e-05	5.19256e-05	6.14602e-05	5.64027e-05	0.000126225	1.23949e-05	0.000123511	4.11061e-05	4.59296e-05	5.18882e-05	6.14599e-05	5.64018e-05	0.000126214	1.23949e-05	0.000124368	4.11062e-05	4.59296e-05	5.18737e-05	6.14599e-05	5.64474e-05	0.000135409	1.23949e-05	5.43744e-05	4.11062e-05	4.59296e-05	5.18677e-05	6.14599e-05	5.64476e-05	0.000136713	1.23949e-05	5.39013e-05	4.11062e-05	4.59296e-05	5.18652e-05	6.14599e-05	5.64476e-05	0.000136697	1.23949e-05	5.38969e-05	4.11062e-05	4.59296e-05	5.1387e-05	6.14599e-05	5.64476e-05	0.000109359	1.23949e-05	5.38979e-05	4.11062e-05	4.67867e-05	5.14726e-05	6.14599e-05	5.64476e-05	6.26696e-05	1.23949e-05	5.3898e-05	4.11062e-05	4.67956e-05	5.14938e-05	6.14599e-05	5.64476e-05	4.87394e-05	1.23949e-05	5.3898e-05	4.11062e-05	4.67956e-05	5.14986e-05	6.14599e-05	5.64476e-05	4.86318e-05	1.23949e-05	8.15188e-05	4.11062e-05	4.67956e-05	5.14996e-05	6.14599e-05	5.64476e-05	4.85711e-05	1.23949e-05	8.19235e-05	4.11062e-05	4.67956e-05	5.14999e-05	6.14599e-05	5.64476e-05	4.85113e-05	1.23955e-05	2.22178e-05	4.11062e-05	4.67956e-05	5.14999e-05	6.14599e-05	5.64476e-05	5.41798e-05	1.25364e-05	2.22712e-05	4.11062e-05	4.6365e-05	5.14999e-05	6.14599e-05	5.64476e-05	5.35348e-05	1.25567e-05	2.22698e-05	4.11062e-05	4.63578e-05	5.14999e-05	6.14599e-05	5.64476e-05	5.34988e-05	1.25609e-05	2.22735e-05	4.11062e-05	4.63577e-05	5.14999e-05	6.14599e-05	5.64476e-05	5.3498e-05	1.25621e-05	2.22744e-05	4.11062e-05	4.63577e-05	5.14999e-05	6.14629e-05	5.64476e-05	5.34979e-05	1.25624e-05	2.22747e-05	4.11062e-05	4.63577e-05	5.14999e-05	6.13676e-05	5.64476e-05	5.34979e-05	1.25622e-05	4.27726e-05	4.11062e-05	4.63577e-05	5.14999e-05	6.13604e-05	5.64476e-05	5.34979e-05	1.24032e-05	4.25404e-05	4.11062e-05	4.63577e-05	0	0	0	0	0	0	0	0	4.51282e-05	4.51282e-05	4.51282e-05	4.51282e-05	4.51282e-05	4.51282e-05	4.51282e-05	4.51282e-05	4.99147e-05	4.99147e-05	4.99147e-05	4.99147e-05	4.99147e-05	4.99147e-05	4.99147e-05	4.99147e-05	5.04459e-05	5.04459e-05	5.04459e-05	5.04459e-05	5.04459e-05	5.04459e-05	5.04459e-05	5.04459e-05	5.04478e-05	5.04478e-05	5.04478e-05	5.04478e-05	5.04478e-05	5.04478e-05	5.04478e-05	5.04478e-05	4.96243e-05	4.96243e-05	4.96243e-05	4.96243e-05	4.96243e-05	4.96243e-05	4.96243e-05	4.96243e-05	4.96229e-05	4.96229e-05	4.96229e-05	4.96229e-05	4.96229e-05	4.96229e-05	4.96229e-05	4.96229e-05	4.96238e-05	4.96238e-05	4.96238e-05	4.96238e-05	4.96238e-05	4.96238e-05	4.96238e-05	4.96238e-05	4.96238e-05	4.96238e-05	4.96238e-05	4.96238e-05	4.96238e-05	4.96238e-05	4.96238e-05	4.96238e-05	4.96238e-05	4.96238e-05	4.96238e-05	4.96238e-05	4.96238e-05	4.96238e-05	4.96238e-05	4.96238e-05	4.96469e-05	4.9646e-05	4.96459e-05	5.0136e-05	4.96461e-05	8.83256e-05	5.10213e-05	4.96538e-05	0.0117086	0.000221317	1.91953e-05	0.000837478	5.38395e-07	0.00438023	0.000253404	5.56771e-07	0.0096187	0.00035982	2.29659e-06	0.000927613	4.32862e-07	0.00023258	1.87139e-05	1.99863e-07	0.0109026	0.000387284	2.27249e-07	0.00180167	1.17953e-07	0.00353522	9.5684e-05	2.01769e-07	0.0104343	0.000398374	1.00935e-06	0.000698374	1.22316e-07	0.00243022	8.39984e-05	2.00809e-07	0.0112783	0.000386172	9.76996e-07	0.00147282	1.11475e-07	0.00323296	8.39499e-05	2.42821e-07	0.0105153	0.000384682	9.9616e-07	0.000190175	1.15065e-07	0.00282891	8.31495e-05	2.00119e-07	0.0112078	0.000385679	9.90202e-07	0.00137428	1.11407e-07	0.0031857	8.39157e-05	2.03368e-07	0.010548	0.000385154	9.66283e-07	0.000199187	1.16445e-07	0.000930987	8.32441e-05	1.99681e-07	0.0111995	0.000387276	9.66409e-07	0.00138562	1.11836e-07	0.00333184	8.39163e-05	2.01082e-07	0.00177536	0.000385392	9.6556e-07	0.000196501	1.15936e-07	8.67305e-05	8.02602e-05	2.04464e-07	0.000174154	0.000274597	1.1129e-06	0.000374313	1.5456e-07	6.86436e-05	7.81108e-05	3.31488e-05	0.000169371	8.33495e-05	9.75702e-07	0.000361201	3.2075e-07	6.88417e-05	7.4371e-05	5.81993e-05	5.89588e-05	8.85044e-05	0.000322651	0.000360181	6.36077e-06	6.89816e-05	2.34202e-05	4.45536e-05	5.36807e-05	8.86249e-05	0.000106282	0.000359989	1.22808e-05	6.90024e-05	2.4568e-05	4.38296e-05	5.35822e-05	7.9208e-05	6.9867e-05	0.000359977	1.66707e-05	6.90066e-05	3.00255e-05	4.24031e-05	5.37083e-05	8.58234e-05	4.64348e-05	0.000360793	1.24706e-05	6.58433e-05	4.10136e-05	4.38172e-05	5.3713e-05	8.48978e-05	4.56272e-05	0.000374929	1.2274e-05	6.57046e-05	4.1716e-05	4.38149e-05	5.37135e-05	8.33403e-05	4.9399e-05	0.00036995	1.22695e-05	6.56936e-05	4.17232e-05	4.38149e-05	5.37136e-05	7.96947e-05	5.69186e-05	0.000362787	1.22694e-05	6.56964e-05	4.17233e-05	4.38149e-05	5.37136e-05	6.88767e-05	5.68875e-05	0.000361664	1.22689e-05	6.5696e-05	4.17233e-05	4.39147e-05	5.37963e-05	6.22441e-05	5.68887e-05	0.000361265	1.21901e-05	6.56962e-05	4.26846e-05	4.39137e-05	5.3636e-05	6.21988e-05	5.68916e-05	0.000361093	1.21902e-05	6.73327e-05	4.26834e-05	4.39137e-05	5.35818e-05	6.21991e-05	5.68907e-05	0.000361016	1.21902e-05	6.74433e-05	4.26834e-05	4.39137e-05	5.35607e-05	6.21991e-05	5.69397e-05	0.000363553	1.21902e-05	5.14787e-05	4.26834e-05	4.39137e-05	5.3552e-05	6.21991e-05	5.69396e-05	0.000370726	1.21902e-05	5.14533e-05	4.26834e-05	4.39137e-05	5.35484e-05	6.21991e-05	5.69396e-05	0.000370519	1.21902e-05	5.14536e-05	4.26834e-05	4.39137e-05	5.35169e-05	6.21991e-05	5.69396e-05	0.000362211	1.21902e-05	5.1454e-05	4.26834e-05	4.41393e-05	5.36456e-05	6.21991e-05	5.69396e-05	0.000157878	1.21902e-05	5.1454e-05	4.26834e-05	4.41462e-05	5.36765e-05	6.21991e-05	5.69396e-05	0.000111842	1.21902e-05	5.14541e-05	4.26834e-05	4.41461e-05	5.36834e-05	6.21991e-05	5.69396e-05	0.000112187	1.21902e-05	5.8894e-05	4.26834e-05	4.41461e-05	5.3685e-05	6.21991e-05	5.69396e-05	0.000112331	1.21902e-05	5.8933e-05	4.26834e-05	4.41461e-05	5.36853e-05	6.21991e-05	5.69396e-05	0.00011246	1.21902e-05	2.57612e-05	4.26834e-05	4.41461e-05	5.36854e-05	6.21991e-05	5.69396e-05	0.000113848	1.23302e-05	2.58448e-05	4.26834e-05	4.40332e-05	5.36854e-05	6.21991e-05	5.69396e-05	0.000114093	1.23502e-05	2.58392e-05	4.26834e-05	4.40266e-05	5.36854e-05	6.21991e-05	5.69396e-05	0.000114046	1.23544e-05	2.58397e-05	4.26834e-05	4.40266e-05	5.36854e-05	6.21991e-05	5.69396e-05	0.000114044	1.23555e-05	2.58398e-05	4.26834e-05	4.40266e-05	5.36854e-05	6.21991e-05	5.69396e-05	0.000114044	1.23558e-05	2.58398e-05	4.26834e-05	4.40266e-05	5.36854e-05	6.20966e-05	5.69396e-05	0.000114044	1.23559e-05	3.90823e-05	4.26834e-05	4.40266e-05	5.36854e-05	6.20896e-05	5.69396e-05	0.000114044	1.21979e-05	3.89922e-05	4.26834e-05	4.40266e-05	0	0	0	0	0	0	0	0	4.51282e-05	4.51282e-05	4.51282e-05	4.51282e-05	4.51282e-05	4.51282e-05	4.51282e-05	4.51282e-05	0.000251473	0.000251473	0.000251473	0.000251473	0.000251473	0.000251473	0.000251473	0.000251473	0.000239021	0.000239021	0.000239021	0.000239021	0.000239021	0.000239021	0.000239021	0.000239021	0.000235115	0.000235115	0.000235115	0.000235115	0.000235115	0.000235115	0.000235115	0.000235115	0.000246124	0.000246124	0.000246124	0.000246124	0.000246124	0.000246124	0.000246124	0.000246124	0.00024592	0.00024592	0.00024592	0.00024592	0.00024592	0.00024592	0.00024592	0.00024592	0.000245929	0.000245929	0.000245929	0.000245929	0.000245929	0.000245929	0.000245929	0.000245929	0.000245928	0.000245928	0.000245928	0.000245928	0.000245928	0.000245928	0.000245928	0.000245928	0.000245928	0.000245928	0.000245928	0.000245928	0.000245928	0.000245928	0.000245928	0.000245928	0.000842	0.000290064	0.00024727	0.000251872	0.000246609	0.000246609	0.000246599	0.000246598	0.985946	0.017847	8.25395e-05	0.0088336	8.17484e-05	0.0668378	0.000759123	2.10899e-06	1.55527e-30	0.0179367	7.24401e-05	0.00604817	0.000351861	1.13317e-08	3.71413e-07	3.23708e-07	0.99393	0.0231169	0.000597395	0.0180874	0.000209182	0.012934	9.38729e-08	3.26691e-07	1.02112e-30	0.0163484	0.158282	0.00184066	0.000253008	0.000291788	6.70931e-08	3.24692e-07	0.99519	0.0258791	2.42784e-06	0.0187699	0.000213739	0.0327289	6.75778e-08	3.06868e-07	1.03695e-30	0.0128814	0.198668	0.000208043	0.000219179	8.38842e-05	6.80045e-08	3.23409e-07	0.995213	0.0333568	1.44309e-07	0.0182536	0.000217579	0.0316552	6.7206e-08	3.21416e-07	1.03517e-30	0.00741043	0.275292	0.000246682	0.000233233	6.19248e-07	6.74351e-08	3.23589e-07	0.994217	0.0472507	4.55501e-10	0.0183819	0.000220674	0.0112583	6.72329e-08	3.24108e-07	5.68364e-34	0.00210316	0.275486	0.000236905	0.000228532	9.56189e-08	6.77855e-08	3.23379e-07	0.00322196	0.0187572	5.66528e-10	0.00276204	0.000204802	8.56816e-07	6.85577e-08	9.29757e-08	0.0011812	9.02799e-05	0.274858	0.00220346	0.000196902	8.82488e-07	7.35612e-08	2.09844e-06	6.76244e-05	0.000435198	1.02242e-10	0.00228498	9.03089e-05	8.65519e-07	3.92406e-07	3.25972e-05	5.67227e-05	0.000325472	0.000900488	0.00226948	7.65482e-05	8.64423e-07	5.31715e-07	3.5644e-05	4.98282e-05	0.000228908	0.000192288	0.00227196	6.81182e-05	8.63982e-07	7.6873e-06	3.53547e-05	5.02242e-05	0.000303472	4.96817e-05	0.00228768	7.59799e-05	8.86327e-07	4.19023e-05	3.55874e-05	5.02332e-05	0.000291042	4.72474e-05	0.00241505	7.64236e-05	9.12228e-07	4.04357e-05	3.5589e-05	5.02343e-05	0.000273364	6.23538e-05	0.00234328	7.64325e-05	9.14595e-07	4.04165e-05	3.55889e-05	5.02344e-05	0.000234793	0.000100969	0.00225723	7.64327e-05	9.14139e-07	4.04163e-05	3.5589e-05	5.02344e-05	0.000163778	0.000100591	0.00225107	7.64018e-05	9.14212e-07	4.04163e-05	3.55881e-05	7.31302e-06	0.000117024	0.00010019	0.00224462	7.65862e-05	9.14196e-07	4.04101e-05	3.55809e-05	7.2865e-06	0.000117049	0.000100213	0.00224246	7.65854e-05	9.05785e-07	4.04046e-05	3.55809e-05	7.26976e-06	0.000117049	0.000100436	0.00224137	7.65854e-05	8.8604e-07	4.04046e-05	3.55809e-05	7.26324e-06	0.000117049	0.000100729	0.00226641	7.65854e-05	8.86718e-07	4.04046e-05	3.55809e-05	7.26058e-06	0.000117049	0.000100727	0.00237642	7.65854e-05	9.00611e-07	4.04046e-05	3.55809e-05	7.25946e-06	0.000117049	0.000100727	0.00235638	7.65854e-05	9.00868e-07	4.04046e-05	3.55809e-05	2.0117e-05	0.000117049	0.000100727	0.00233094	7.65854e-05	9.00814e-07	4.04046e-05	3.5581e-05	2.02089e-05	0.000117049	0.000100727	0.000732599	7.65854e-05	9.00812e-07	4.04046e-05	3.55851e-05	2.02353e-05	0.000117049	0.000100727	0.000538275	7.65854e-05	9.0081e-07	4.04046e-05	3.55849e-05	2.02413e-05	0.000117049	0.000100727	0.000553101	7.65854e-05	9.00308e-07	4.04046e-05	3.55849e-05	2.02426e-05	0.000117049	0.000100727	0.000559614	7.65854e-05	8.901e-07	4.04046e-05	3.55849e-05	2.02428e-05	0.000117049	0.000100727	0.000566122	7.65916e-05	8.9023e-07	4.04046e-05	3.55849e-05	2.02429e-05	0.000117049	0.000100727	0.000575128	7.61707e-05	8.69459e-07	4.04046e-05	3.55848e-05	2.02429e-05	0.000117049	0.000100727	0.000619718	7.61056e-05	8.6885e-07	4.04046e-05	3.55816e-05	2.02429e-05	0.000117049	0.000100727	0.000618456	7.60907e-05	8.68184e-07	4.04046e-05	3.55817e-05	2.02429e-05	0.000117049	0.000100727	0.000618515	7.60866e-05	8.68012e-07	4.04046e-05	3.55817e-05	2.02429e-05	5.11684e-05	0.000100727	0.000618512	7.60855e-05	8.67959e-07	4.04046e-05	3.55817e-05	2.02429e-05	5.11266e-05	0.000100727	0.000618512	7.6082e-05	8.67926e-07	4.04046e-05	3.55817e-05	2.02429e-05	5.11061e-05	0.000100727	0.000618512	7.65689e-05	8.91239e-07	4.04046e-05	3.55817e-05	0	0	0	0	0	0	0	0	4.51282e-05	4.51282e-05	4.51282e-05	4.51282e-05	4.51282e-05	4.51282e-05	4.51282e-05	4.51282e-05	4.944e-05	4.944e-05	4.944e-05	4.944e-05	4.944e-05	4.944e-05	4.944e-05	4.944e-05	4.95835e-05	4.95835e-05	4.95835e-05	4.95835e-05	4.95835e-05	4.95835e-05	4.95835e-05	4.95835e-05	4.70014e-05	4.70014e-05	4.70014e-05	4.70014e-05	4.70014e-05	4.70014e-05	4.70014e-05	4.70014e-05	4.66401e-05	4.66401e-05	4.66401e-05	4.66401e-05	4.66401e-05	4.66401e-05	4.66401e-05	4.66401e-05	4.66377e-05	4.66377e-05	4.66377e-05	4.66377e-05	4.66377e-05	4.66377e-05	4.66377e-05	4.66377e-05	4.66383e-05	4.66383e-05	4.66383e-05	4.66383e-05	4.66383e-05	4.66383e-05	4.66383e-05	4.66383e-05	4.66382e-05	4.66382e-05	4.66382e-05	4.66382e-05	4.66382e-05	4.66382e-05	4.66382e-05	4.66382e-05	4.66383e-05	4.66383e-05	4.66383e-05	4.66383e-05	4.66383e-05	4.66383e-05	4.66383e-05	4.66383e-05	0.00359888	8.52735e-05	4.84035e-05	5.90874e-05	4.79517e-05	4.79905e-05	4.79379e-05	4.79304e-05	0.170126	0.00810735	2.86053e-05	1.56202e-05	1.06911e-06	2.65948e-05	2.63321e-05	1.08625e-06	2.32963e-08	0.0131994	3.51328e-06	1.94598e-05	3.21455e-07	6.00146e-05	2.93331e-05	4.43279e-07	0.30359	0.0105527	8.0205e-07	1.76445e-05	2.19149e-07	1.59136e-05	8.99821e-05	4.46632e-07	5.88239e-14	0.0129023	0.000100234	2.192e-05	2.03465e-07	2.27593e-05	9.45501e-05	4.44894e-07	0.347184	0.0108182	0.000105626	1.82417e-05	2.05904e-07	1.41197e-05	9.43775e-05	5.27218e-07	9.40144e-16	0.0133564	0.000108616	2.93614e-05	2.07318e-07	2.17814e-05	9.41082e-05	4.43974e-07	0.351708	0.0104725	0.000103541	1.8712e-05	2.03655e-07	1.42065e-05	9.43863e-05	4.50035e-07	6.0353e-16	0.0138985	0.000104267	2.80889e-05	2.0241e-07	4.55693e-05	9.39773e-05	4.43172e-07	0.153278	0.00770172	0.000105443	1.86981e-05	2.12667e-07	1.62438e-05	9.43826e-05	4.70125e-07	4.02408e-12	0.00779088	0.000108342	1.97626e-05	2.14427e-07	6.94878e-05	9.85871e-05	4.77381e-07	0.000392109	0.00293565	0.000105946	1.60036e-05	2.94459e-07	6.02876e-05	9.59086e-05	4.46845e-05	0.000123952	0.000151484	0.000105349	1.60321e-05	6.16284e-07	6.01122e-05	9.09037e-05	6.50181e-05	1.95662e-05	0.000231131	0.0177293	1.60422e-05	8.84989e-06	6.02516e-05	2.66388e-05	4.6206e-05	1.73012e-05	0.000100702	9.49445e-05	1.60423e-05	1.59961e-05	6.0259e-05	2.7844e-05	4.56639e-05	8.11754e-06	8.46085e-05	0.000160981	1.60424e-05	2.01359e-05	6.02626e-05	3.41688e-05	4.31855e-05	8.1697e-06	0.000106638	4.85427e-05	1.7212e-05	1.58222e-05	7.70785e-05	4.40814e-05	4.44491e-05	8.17012e-06	0.000103226	4.61058e-05	1.71368e-05	1.56234e-05	7.66861e-05	4.4783e-05	4.44438e-05	8.17018e-06	9.79061e-05	5.92554e-05	1.37077e-05	1.56188e-05	7.6665e-05	4.47913e-05	4.44438e-05	8.17018e-06	8.61466e-05	8.86621e-05	1.38535e-05	1.56187e-05	7.66698e-05	4.47914e-05	4.44438e-05	8.17019e-06	8.59471e-05	8.83444e-05	1.38922e-05	1.55548e-05	7.6669e-05	4.47914e-05	4.44251e-05	3.22518e-08	6.45919e-05	8.62058e-05	1.39072e-05	1.54718e-05	7.66692e-05	4.46768e-05	4.44248e-05	3.22089e-08	6.455e-05	8.6238e-05	1.39137e-05	1.54719e-05	7.02197e-05	4.46783e-05	4.44248e-05	3.21876e-08	6.45504e-05	8.68486e-05	1.39166e-05	1.54719e-05	7.04504e-05	4.46783e-05	4.44248e-05	3.21793e-08	6.45504e-05	8.70571e-05	1.55609e-05	1.54719e-05	7.17667e-05	4.46783e-05	4.44248e-05	3.21759e-08	6.45504e-05	8.70554e-05	1.53414e-05	1.54719e-05	7.16232e-05	4.46783e-05	4.44248e-05	3.21745e-08	6.45504e-05	8.70554e-05	1.53412e-05	1.54719e-05	7.16216e-05	4.46783e-05	4.44248e-05	7.09618e-07	6.45504e-05	8.70554e-05	1.35964e-05	1.54719e-05	7.16221e-05	4.46783e-05	4.44268e-05	7.10807e-07	6.45504e-05	8.70554e-05	1.43902e-05	1.54719e-05	7.16221e-05	4.46783e-05	4.44331e-05	7.11073e-07	6.45504e-05	8.70554e-05	1.4127e-05	1.54719e-05	7.16221e-05	4.46783e-05	4.4433e-05	7.11134e-07	6.45504e-05	8.70554e-05	1.40374e-05	1.54719e-05	7.09631e-05	4.46783e-05	4.4433e-05	7.11147e-07	6.45504e-05	8.70554e-05	1.39478e-05	1.54719e-05	7.10645e-05	4.46783e-05	4.4433e-05	7.11149e-07	6.45504e-05	8.70554e-05	1.38634e-05	1.5485e-05	7.11426e-05	4.46783e-05	4.4433e-05	7.1115e-07	6.45504e-05	8.70554e-05	1.46512e-05	1.56231e-05	7.13449e-05	4.46783e-05	4.4432e-05	7.1115e-07	6.45504e-05	8.70554e-05	1.40515e-05	1.56418e-05	7.1351e-05	4.46783e-05	4.44261e-05	7.1115e-07	6.45504e-05	8.70554e-05	1.40377e-05	1.56456e-05	7.13579e-05	4.46783e-05	4.44261e-05	7.1115e-07	6.45504e-05	8.70554e-05	1.40376e-05	1.56466e-05	7.13596e-05	4.46783e-05	4.44261e-05	7.1115e-07	1.75064e-05	8.70554e-05	1.40376e-05	1.56469e-05	7.13601e-05	4.46783e-05	4.44261e-05	7.1115e-07	1.75031e-05	8.70554e-05	1.40376e-05	1.56404e-05	7.13204e-05	4.46783e-05	4.44261e-05	7.1115e-07	1.74972e-05	8.70554e-05	1.40376e-05	1.5486e-05	7.1091e-05	4.46783e-05	4.44261e-05	0	0	0	0	0	0	0	0	4.51282e-05	4.51282e-05	4.51282e-05	4.51282e-05	4.51282e-05	4.51282e-05	4.51282e-05	4.51282e-05	1.86106e-05	1.86106e-05	1.86106e-05	1.86106e-05	1.86106e-05	1.86106e-05	1.86106e-05	1.86106e-05	1.9021e-05	1.9021e-05	1.9021e-05	1.9021e-05	1.9021e-05	1.9021e-05	1.9021e-05	1.9021e-05	1.38341e-05	1.38341e-05	1.38341e-05	1.38341e-05	1.38341e-05	1.38341e-05	1.38341e-05	1.38341e-05	1.34503e-05	1.34503e-05	1.34503e-05	1.34503e-05	1.34503e-05	1.34503e-05	1.34503e-05	1.34503e-05	1.34499e-05	1.34499e-05	1.34499e-05	1.34499e-05	1.34499e-05	1.34499e-05	1.34499e-05	1.34499e-05	1.34499e-05	1.34499e-05	1.34499e-05	1.34499e-05	1.34499e-05	1.34499e-05	1.34499e-05	1.34499e-05	1.34499e-05	1.34499e-05	1.34499e-05	1.34499e-05	1.34499e-05	1.34499e-05	1.34499e-05	1.34499e-05	1.34499e-05	1.34499e-05	1.34499e-05	1.34499e-05	1.34499e-05	1.34499e-05	1.34499e-05	1.34499e-05	0.131935	5.40512e-05	1.61597e-05	5.40512e-05	1.58644e-05	1.61597e-05	1.58644e-05	1.58219e-05	5.38908e-06	8.83214e-05	1.97555e-05	8.73849e-06	2.03894e-06	1.72184e-06	9.99738e-06	9.17515e-06	0.0119836	9.29985e-05	5.23688e-06	9.36022e-06	5.7959e-07	0.000186119	0.000161649	1.04676e-05	0.00587667	9.41166e-05	6.36604e-07	6.43635e-06	5.0963e-07	2.77166e-06	0.000701717	1.0487e-05	0.00843938	9.07249e-05	4.65046e-07	1.21178e-05	4.55408e-07	1.04969e-05	0.000796615	1.04831e-05	0.00718452	9.40948e-05	3.84476e-07	7.22729e-06	4.88323e-07	1.77217e-06	0.000789278	1.20681e-05	0.00788136	9.44099e-05	4.37386e-07	3.10432e-05	4.86996e-07	9.40442e-06	0.000784487	1.04797e-05	0.00747334	9.44279e-05	3.51914e-07	7.74467e-06	4.82092e-07	1.81442e-06	0.000791551	1.06097e-05	0.00774457	9.47334e-05	3.59222e-07	2.87284e-05	4.68432e-07	9.90436e-05	0.000786988	1.04645e-05	0.000179954	4.14838e-05	3.60137e-07	7.71516e-06	6.2817e-07	2.97445e-06	0.000791286	1.44289e-05	3.8475e-08	1.22012e-05	4.61463e-07	3.66584e-06	6.22569e-07	0.000204467	0.00102726	1.4591e-05	6.2347e-07	1.28561e-05	4.17256e-07	2.15657e-06	8.02565e-07	0.000106825	0.000990264	0.000567669	5.2774e-07	1.5301e-05	4.03979e-07	2.18739e-06	1.32038e-06	0.000105968	0.000930559	0.000213342	7.87992e-07	1.51819e-05	2.68978e-05	2.19236e-06	1.15486e-05	0.00010695	0.000208284	5.91454e-05	8.2512e-07	4.11637e-06	3.82264e-05	2.19293e-06	1.95478e-05	0.000107008	0.00019828	5.74918e-05	5.51055e-08	6.33293e-06	4.85095e-05	2.19298e-06	2.14941e-05	0.000107033	8.42754e-05	4.82146e-05	5.50747e-08	6.25819e-06	4.50553e-05	3.3169e-06	1.72798e-05	0.000421375	4.61969e-05	4.90918e-05	5.50716e-08	6.26778e-06	4.41187e-05	3.24399e-06	1.70753e-05	0.000407988	4.74433e-05	4.90882e-05	5.50713e-08	6.28455e-06	4.67777e-05	8.79085e-07	1.70706e-05	0.000407814	4.7458e-05	4.90882e-05	5.50712e-08	6.32511e-06	4.58321e-05	8.98909e-07	1.70705e-05	0.000407915	4.74583e-05	4.90882e-05	5.50712e-08	1.23993e-05	4.58365e-05	9.03574e-07	1.66556e-05	0.000407896	4.74582e-05	4.88872e-05	3.34233e-11	1.25658e-05	4.19805e-05	9.05316e-07	1.65755e-05	0.000407901	4.63047e-05	4.88913e-05	3.34836e-11	1.25673e-05	4.19896e-05	9.06074e-07	1.65755e-05	0.000252832	4.63109e-05	4.88913e-05	3.35047e-11	1.25673e-05	4.24687e-05	9.06415e-07	1.65755e-05	0.000257842	4.63109e-05	4.88913e-05	3.35129e-11	1.25673e-05	4.24624e-05	1.74085e-06	1.65755e-05	0.000307329	4.63109e-05	4.88913e-05	3.35163e-11	1.25673e-05	4.24624e-05	1.69415e-06	1.65755e-05	0.000304187	4.63109e-05	4.88913e-05	3.35177e-11	1.25673e-05	4.24624e-05	1.69427e-06	1.65755e-05	0.000304203	4.63109e-05	4.88913e-05	4.27307e-09	1.25673e-05	4.24624e-05	8.37832e-07	1.65755e-05	0.000304211	4.63109e-05	4.89308e-05	4.26691e-09	1.25673e-05	4.24624e-05	1.30356e-06	1.65755e-05	0.000304211	4.63109e-05	4.89334e-05	4.26537e-09	1.25673e-05	4.24624e-05	1.49222e-06	1.65755e-05	0.000304212	4.63109e-05	4.89334e-05	4.26503e-09	1.25673e-05	4.24624e-05	1.47891e-06	1.65755e-05	0.000278626	4.63109e-05	4.89334e-05	4.26495e-09	1.25673e-05	4.24624e-05	1.46564e-06	1.65755e-05	0.000280556	4.63109e-05	4.89334e-05	4.26494e-09	1.25673e-05	4.24624e-05	1.45322e-06	1.66607e-05	0.000285743	4.63109e-05	4.89334e-05	4.26493e-09	1.25673e-05	4.24624e-05	2.05184e-06	1.68098e-05	0.000288858	4.63109e-05	4.89136e-05	4.26493e-09	1.25673e-05	4.24624e-05	1.94027e-06	1.68314e-05	0.0002889	4.63109e-05	4.89108e-05	4.26493e-09	1.25673e-05	4.24624e-05	1.93798e-06	1.6836e-05	0.000289004	4.63109e-05	4.89108e-05	4.26493e-09	1.25673e-05	4.24624e-05	1.93796e-06	1.68372e-05	0.000289029	4.63109e-05	4.89108e-05	4.26493e-09	6.21445e-06	4.24624e-05	1.93796e-06	1.68375e-05	0.000289037	4.63109e-05	4.89108e-05	4.26493e-09	6.21837e-06	4.24624e-05	1.93796e-06	1.67945e-05	0.00028638	4.63109e-05	4.89108e-05	4.26493e-09	6.21848e-06	4.24624e-05	1.93796e-06	1.66261e-05	0.000282863	4.63109e-05	4.89108e-05	0	0	0	0	0	0	0	0	4.51282e-05	4.51282e-05	4.51282e-05	4.51282e-05	4.51282e-05	4.51282e-05	4.51282e-05	4.51282e-05	0.000676044	0.000676044	0.000676044	0.000676044	0.000676044	0.000676044	0.000676044	0.000676044	0.00064545	0.00064545	0.00064545	0.00064545	0.00064545	0.00064545	0.00064545	0.00064545	0.000202548	0.000202548	0.000202548	0.000202548	0.000202548	0.000202548	0.000202548	0.000202548	0.000214402	0.000214402	0.000214402	0.000214402	0.000214402	0.000214402	0.000214402	0.000214402	0.000214371	0.000214371	0.000214371	0.000214371	0.000214371	0.000214371	0.000214371	0.000214371	0.000214367	0.000214367	0.000214367	0.000214367	0.000214367	0.000214367	0.000214367	0.000214367	0.000214367	0.000214367	0.000214367	0.000214367	0.000214367	0.000214367	0.000214367	0.000214367	0.000214367	0.000214367	0.000214367	0.000214367	0.000214367	0.000214367	0.000214367	0.000214367	0.980295	0.00184998	0.000391894	0.0279425	0.000385096	0.000470063	0.000391894	0.000381504	1.52687e-07	0.00526474	0.000141163	0.0047598	0.0117171	0.000105015	4.54282e-05	0.0320812	0.998119	0.00906535	0.00142239	0.0035179	0.013981	0.000182269	0.00204389	0.10886	1.43167e-07	0.00984854	0.0475939	0.00384381	0.0208837	8.4811e-05	0.000210297	0.0214223	0.998316	0.00947528	0.529825	0.00324042	0.0186663	0.000161672	0.000218893	0.133	1.64924e-07	0.00970345	2.47296e-05	0.00380049	0.0191251	6.54356e-05	0.000218121	0.0102757	0.998451	0.00972376	0.773924	0.0028607	0.0188148	0.000168207	0.000222659	0.165271	1.66251e-07	0.00971257	1.07893e-07	0.00374977	0.0192928	6.6355e-05	0.000218677	0.0062132	0.99845	0.00971836	0.751304	0.00299973	0.0191427	0.000290767	0.000221835	0.178494	9.26884e-11	0.00265705	1.78095e-07	0.0037408	0.0484314	8.59806e-05	0.000218658	0.0139668	6.12394e-08	0.000630977	0.884524	2.16993e-06	0.0253943	9.66032e-06	0.000493986	0.347323	1.77146e-07	0.000322001	2.39398e-08	2.74499e-06	0.0295695	5.23833e-06	0.000504932	8.09692e-07	8.70281e-08	2.5664e-05	0.85908	2.75262e-06	0.0133603	5.20416e-06	0.000528646	0.000214756	1.88196e-08	2.88699e-05	3.61045e-11	2.75197e-06	0.000582703	5.23815e-06	0.00149615	8.87211e-05	1.67332e-08	1.43211e-05	0.000337348	2.7522e-06	0.000425182	5.24098e-06	0.00118476	9.08411e-05	4.35678e-11	2.16954e-05	0.000194152	2.75219e-06	0.000178908	5.2419e-06	0.000297174	5.48826e-05	4.37519e-11	2.57028e-05	5.08797e-05	1.18173e-05	0.000260302	0.000414808	5.7209e-05	5.25083e-05	4.37549e-11	2.51331e-05	4.88001e-05	1.18042e-05	0.000265308	0.000407314	5.72308e-05	5.25093e-05	4.37553e-11	2.41686e-05	6.45729e-05	1.21317e-07	0.000265409	0.000407052	5.72375e-05	5.25093e-05	4.37553e-11	2.19924e-05	8.68402e-05	1.20243e-07	0.00026541	0.000407121	5.72373e-05	5.25093e-05	4.37553e-11	2.3063e-05	8.67503e-05	1.19909e-07	0.000243088	0.000407109	5.72373e-05	5.13268e-05	3.02685e-11	1.88308e-05	7.18793e-05	1.19778e-07	0.000245211	0.000407112	5.00067e-05	5.1334e-05	3.01963e-11	1.87975e-05	7.19125e-05	1.1972e-07	0.0002452	9.48434e-05	5.0019e-05	5.1334e-05	3.01729e-11	1.87976e-05	7.23545e-05	1.19694e-07	0.0002452	9.61734e-05	5.0019e-05	5.1334e-05	3.01639e-11	1.87976e-05	7.24844e-05	1.18052e-06	0.0002452	0.000250375	5.0019e-05	5.1334e-05	3.01601e-11	1.87976e-05	7.24841e-05	1.1967e-06	0.0002452	0.000248301	5.0019e-05	5.1334e-05	3.01586e-11	1.87976e-05	7.24841e-05	1.1968e-06	0.0002452	0.000248294	5.0019e-05	5.1334e-05	4.09403e-10	1.87976e-05	7.24841e-05	1.01666e-07	0.0002452	0.000248299	5.0019e-05	5.17569e-05	4.10196e-10	1.87976e-05	7.24841e-05	1.08564e-07	0.0002452	0.0002483	5.0019e-05	5.17428e-05	4.10378e-10	1.87976e-05	7.24841e-05	1.1772e-07	0.0002452	0.0002483	5.0019e-05	5.1743e-05	4.10418e-10	1.87976e-05	7.24841e-05	1.18561e-07	0.0002452	0.000153896	5.0019e-05	5.1743e-05	4.10427e-10	1.87976e-05	7.24841e-05	1.1941e-07	0.0002452	0.000154787	5.0019e-05	5.1743e-05	4.10429e-10	1.87976e-05	7.24841e-05	1.20221e-07	0.000249775	0.00018451	5.0019e-05	5.1743e-05	4.1043e-10	1.87976e-05	7.24841e-05	4.14838e-07	0.000245873	0.00018578	5.0019e-05	5.15311e-05	4.1043e-10	1.87976e-05	7.24841e-05	4.34999e-07	0.000245326	0.000185783	5.0019e-05	5.15437e-05	4.1043e-10	1.87976e-05	7.24841e-05	4.35547e-07	0.000245206	0.000185823	5.0019e-05	5.15437e-05	4.1043e-10	1.87976e-05	7.24841e-05	4.35553e-07	0.000245174	0.000185833	5.0019e-05	5.15437e-05	4.1043e-10	3.80133e-05	7.24841e-05	4.35553e-07	0.000245165	0.000185836	5.0019e-05	5.15437e-05	4.1043e-10	3.78618e-05	7.24841e-05	4.35553e-07	0.000242907	0.000170206	5.0019e-05	5.15437e-05	4.1043e-10	3.78524e-05	7.24841e-05	4.35553e-07	0.000247277	0.000168874	5.0019e-05	5.15437e-05	0	0	0	0	0	0	0	0	4.51282e-05	4.51282e-05	4.51282e-05	4.51282e-05	4.51282e-05	4.51282e-05	4.51282e-05	4.51282e-05	0.000490428	0.000490428	0.000490428	0.000490428	0.000490428	0.000490428	0.000490428	0.000490428	0.00050317	0.00050317	0.00050317	0.00050317	0.00050317	0.00050317	0.00050317	0.00050317	4.30778e-05	4.30778e-05	4.30778e-05	4.30778e-05	4.30778e-05	4.30778e-05	4.30778e-05	4.30778e-05	4.20778e-05	4.20778e-05	4.20778e-05	4.20778e-05	4.20778e-05	4.20778e-05	4.20778e-05	4.20778e-05	4.20783e-05	4.20783e-05	4.20783e-05	4.20783e-05	4.20783e-05	4.20783e-05	4.20783e-05	4.20783e-05	4.20783e-05	4.20783e-05	4.20783e-05	4.20783e-05	4.20783e-05	4.20783e-05	4.20783e-05	4.20783e-05	4.20783e-05	4.20783e-05	4.20783e-05	4.20783e-05	4.20783e-05	4.20783e-05	4.20783e-05	4.20783e-05	4.20783e-05	4.20783e-05	4.20783e-05	4.20783e-05	4.20783e-05	4.20783e-05	4.20783e-05	4.20783e-05	0.580022	0.000490936	0.00014682	0.580022	0.00014682	0.000490936	0.000169086	0.000144137	1	0.000170848	1.49637e-05	1	1.20652e-05	0.0458059	0.000456533	0.00024333	1	0.000194741	1.07189e-05	1	1.52433e-05	0.191472	0.00436257	0.00128159	1	0.000199453	4.48567e-06	1	2.56284e-06	0.999602	0.0124224	0.00134287	1	0.00021323	1.76025e-05	1	2.812e-06	1	0.0163351	0.00135527	1	0.000198631	1.16437e-05	1	2.39759e-06	1	0.0199426	0.00144177	1	0.000196658	1.5185e-05	1	2.50998e-06	1	0.0241745	0.00136966	1	0.000197061	1.07786e-05	1	2.43043e-06	1	0.0302999	0.00137099	1	0.000196104	1.0329e-05	1	2.60861e-06	1	0.0417261	0.00136394	1	9.71685e-05	1.02684e-05	1	1.87466e-05	1	0.0747256	0.0129633	1	2.81969e-05	7.73345e-05	1	1.91848e-05	1	0.601607	0.0240304	1	2.23195e-05	9.8204e-05	1	1.98371e-05	1	1	0.15229	1	9.96161e-06	6.89105e-05	1	2.48845e-05	1	1	0.903742	1	1.03126e-05	0.000375553	1	5.90746e-05	1	1	1	1	2.08765e-05	0.000165354	1	0.000104338	1	1	1	1	2.75479e-05	0.000199188	1	4.1102e-05	1	1	1	1	2.9082e-05	5.44695e-05	1	3.778e-05	1	1	1	1	2.88786e-05	5.40463e-05	1	3.76066e-05	1	1	1	1	2.85211e-05	6.05878e-05	1	3.76023e-05	1	1	1	1	2.76776e-05	6.67083e-05	1	3.76023e-05	1	1	1	1	1.76696e-05	6.67194e-05	1	3.11544e-05	1	1	1	1	1.65804e-05	5.23626e-05	1	3.10881e-05	1	1	1	1	1.65701e-05	5.23237e-05	1	3.1088e-05	1	1	1	1	1.65701e-05	5.20017e-05	1	3.1088e-05	1	1	1	1	1.65701e-05	5.20309e-05	1	3.1088e-05	1	1	1	1	1.65701e-05	5.2031e-05	1	3.1088e-05	1	1	1	1	1.65701e-05	5.2031e-05	1	3.1088e-05	1	1	1	1	1.65701e-05	5.2031e-05	1	3.1088e-05	1	1	1	1	1.65701e-05	5.2031e-05	1	3.1088e-05	1	1	1	1	1.65701e-05	5.2031e-05	1	3.1088e-05	1	1	1	1	1.65701e-05	5.2031e-05	1	3.1088e-05	1	1	1	1	1.65701e-05	5.2031e-05	1	3.1088e-05	1	1	1	1	1.65701e-05	5.2031e-05	1	3.23509e-05	1	1	1	1	1.65701e-05	5.2031e-05	1	3.24505e-05	1	1	1	1	1.65701e-05	5.2031e-05	1	3.24642e-05	1	1	1	1	1.65701e-05	5.2031e-05	1	3.24669e-05	1	1	1	1	1.65701e-05	5.2031e-05	1	3.24677e-05	1	1	1	1	6.10984e-05	5.2031e-05	1	3.24679e-05	1	1	1	1	6.11766e-05	5.2031e-05	1	3.18279e-05	1	1	1	1	6.11719e-05	5.2031e-05	1	3.17198e-05	1	1	1	0	0	0	0	0	0	0	0	4.51282e-05	4.51282e-05	4.51282e-05	4.51282e-05	4.51282e-05	4.51282e-05	4.51282e-05	4.51282e-05	3.44907e-05	3.44907e-05	3.44907e-05	3.44907e-05	3.44907e-05	3.44907e-05	3.44907e-05	3.44907e-05	3.42677e-05	3.42677e-05	3.42677e-05	3.42677e-05	3.42677e-05	3.42677e-05	3.42677e-05	3.42677e-05	1.44714e-06	1.44714e-06	1.44714e-06	1.44714e-06	1.44714e-06	1.44714e-06	1.44714e-06	1.44714e-06	1.46118e-06	1.46118e-06	1.46118e-06	1.46118e-06	1.46118e-06	1.46118e-06	1.46118e-06	1.46118e-06	1.46113e-06	1.46113e-06	1.46113e-06	1.46113e-06	1.46113e-06	1.46113e-06	1.46113e-06	1.46113e-06	1.46115e-06	1.46115e-06	1.46115e-06	1.46115e-06	1.46115e-06	1.46115e-06	1.46115e-06	1.46115e-06	1.46115e-06	1.46115e-06	1.46115e-06	1.46115e-06	1.46115e-06	1.46115e-06	1.46115e-06	1.46115e-06	1.46115e-06	1.46115e-06	1.46115e-06	1.46115e-06	1.46115e-06	1.46115e-06	1.46115e-06	1.46115e-06	0.000534647	1.26302e-05	7.16903e-06	0.480729	7.29562e-06	0.000534647	1.26302e-05	7.16903e-06	0.0167492	3.26647e-05	7.83085e-06	2.96406e-12	3.4024e-06	0.00878128	4.27221e-05	3.32054e-07	0.00753904	3.98711e-05	5.1309e-06	0.905139	6.9982e-06	2.84851e-05	2.9505e-07	7.28153e-08	0.0131398	4.08916e-05	6.13192e-06	8.21653e-23	5.9452e-06	0.00451429	2.36051e-07	7.35023e-08	0.00949804	4.19558e-05	1.02084e-05	0.888486	6.4172e-06	0.000630513	2.02555e-07	7.30909e-08	0.0120474	4.09524e-05	1.34841e-05	1.99169e-22	6.05406e-06	0.00804011	2.03651e-07	7.38091e-08	0.0101768	4.0839e-05	1.11549e-05	0.778474	6.0992e-06	0.000554552	2.03003e-07	7.27601e-08	0.0115401	4.08725e-05	1.50143e-05	1.24787e-19	6.07817e-06	0.00782161	2.02872e-07	7.28184e-08	0.0104857	4.08041e-05	1.47581e-05	0.786064	6.24242e-06	4.00716e-05	2.02423e-07	7.27366e-08	4.76547e-05	8.25965e-05	1.47571e-05	7.999e-20	8.40528e-05	0.00418875	2.02924e-07	1.13003e-06	5.4474e-07	4.62007e-05	0.000200972	9.9651e-09	8.2576e-05	6.16098e-11	2.30096e-07	1.12159e-06	7.44942e-08	4.01542e-05	0.000217169	1.50158e-08	8.30497e-05	2.20623e-10	2.30552e-07	1.75223e-06	7.64809e-08	2.43366e-05	0.000224311	1.47867e-08	8.87916e-05	2.24596e-10	2.37922e-07	1.79651e-05	4.49594e-08	2.48984e-05	0.000350402	1.47566e-08	0.000111482	2.21642e-10	5.10385e-07	0.000114253	4.26526e-08	9.18602e-05	0.000203694	1.47522e-08	0.000190063	2.21434e-10	6.42988e-07	0.000150914	4.0682e-11	6.1394e-05	0.00025008	1.47518e-08	5.20369e-05	2.21356e-10	1.73147e-05	3.77512e-05	4.07259e-11	6.35984e-05	5.65929e-05	7.84983e-07	5.14678e-05	1.3865e-07	4.47614e-05	3.8502e-05	4.07283e-11	6.33089e-05	5.81331e-05	8.02346e-07	5.14158e-05	1.4135e-07	4.38128e-05	3.8502e-05	4.07284e-11	6.28195e-05	5.65797e-05	3.15585e-12	5.14146e-05	1.41594e-07	4.37973e-05	3.8502e-05	4.07284e-11	6.16521e-05	6.00369e-05	3.10775e-12	5.14146e-05	1.41546e-07	4.37972e-05	3.8502e-05	4.07284e-11	3.0191e-05	6.00185e-05	3.0979e-12	4.03503e-05	1.41554e-07	4.37972e-05	3.4437e-05	8.43793e-05	2.89318e-05	4.97276e-05	3.09437e-12	4.03595e-05	1.41552e-07	2.28083e-05	3.44403e-05	8.38135e-05	2.89207e-05	4.97589e-05	3.09284e-12	4.03595e-05	4.12573e-08	2.28341e-05	3.44403e-05	8.37658e-05	2.89207e-05	4.91973e-05	3.09216e-12	4.03595e-05	4.06533e-08	2.28341e-05	3.44403e-05	8.37463e-05	2.89207e-05	4.92166e-05	1.55959e-09	4.03595e-05	3.95439e-06	2.28341e-05	3.44403e-05	8.37384e-05	2.89207e-05	4.92165e-05	1.58677e-09	4.03595e-05	3.99474e-06	2.28341e-05	3.44403e-05	8.37351e-05	2.89207e-05	4.92165e-05	1.58658e-09	4.03595e-05	3.99545e-06	2.28341e-05	3.44403e-05	6.56868e-07	2.89207e-05	4.92165e-05	1.96485e-12	4.03595e-05	3.99528e-06	2.28341e-05	4.10574e-05	6.61025e-07	2.89207e-05	4.92165e-05	1.22815e-12	4.03595e-05	3.99527e-06	2.28341e-05	4.10464e-05	6.61253e-07	2.89207e-05	4.92165e-05	1.02179e-12	4.03595e-05	3.99527e-06	2.28341e-05	4.10463e-05	6.61304e-07	2.89207e-05	4.92165e-05	1.02581e-12	4.03595e-05	4.05048e-07	2.28341e-05	4.10463e-05	6.61315e-07	2.89207e-05	4.92165e-05	1.02991e-12	4.03595e-05	4.02038e-07	2.28341e-05	4.10463e-05	6.61317e-07	2.89207e-05	4.92165e-05	1.03377e-12	4.24883e-05	7.41282e-06	2.28341e-05	4.10463e-05	6.61318e-07	2.89207e-05	4.92165e-05	2.94679e-11	4.25098e-05	7.29337e-06	2.28341e-05	3.75934e-05	6.61318e-07	2.89207e-05	4.92165e-05	3.01408e-11	4.25132e-05	7.2909e-06	2.28341e-05	3.75972e-05	6.61318e-07	2.89207e-05	4.92165e-05	3.01504e-11	4.25138e-05	7.28729e-06	2.28341e-05	3.75972e-05	6.61318e-07	2.89207e-05	4.92165e-05	3.01504e-11	4.2514e-05	7.28638e-06	2.28341e-05	3.75972e-05	6.61318e-07	6.61586e-05	4.92165e-05	3.01504e-11	4.2514e-05	7.28609e-06	2.28341e-05	3.75972e-05	6.61318e-07	6.59678e-05	4.92165e-05	3.01504e-11	4.14353e-05	1.69687e-06	2.28341e-05	3.75972e-05	6.61318e-07	6.59653e-05	4.92165e-05	3.01504e-11	4.14091e-05	1.72759e-06	2.28341e-05	3.75972e-05	0	0	0	0	0	0	0	0	4.51282e-05	4.51282e-05	4.51282e-05	4.51282e-05	4.51282e-05	4.51282e-05	4.51282e-05	4.51282e-05	3.26055e-05	3.26055e-05	3.26055e-05	3.26055e-05	3.26055e-05	3.26055e-05	3.26055e-05	3.26055e-05	3.24483e-05	3.24483e-05	3.24483e-05	3.24483e-05	3.24483e-05	3.24483e-05	3.24483e-05	3.24483e-05	2.77254e-06	2.77254e-06	2.77254e-06	2.77254e-06	2.77254e-06	2.77254e-06	2.77254e-06	2.77254e-06	2.77026e-06	2.77026e-06	2.77026e-06	2.77026e-06	2.77026e-06	2.77026e-06	2.77026e-06	2.77026e-06	2.76995e-06	2.76995e-06	2.76995e-06	2.76995e-06	2.76995e-06	2.76995e-06	2.76995e-06	2.76995e-06	2.77003e-06	2.77003e-06	2.77003e-06	2.77003e-06	2.77003e-06	2.77003e-06	2.77003e-06	2.77003e-06	2.77002e-06	2.77002e-06	2.77002e-06	2.77002e-06	2.77002e-06	2.77002e-06	2.77002e-06	2.77002e-06	2.77002e-06	2.77002e-06	2.77002e-06	2.77002e-06	2.77002e-06	2.77002e-06	2.77002e-06	2.77002e-06	3.2332e-05	1.11323e-05	9.4895e-06	0.0833367	9.66617e-06	0.0833367	3.2332e-05	9.66617e-06	0.0750442	0.00108477	6.84417e-06	0.962346	1.45599e-07	0.993359	0.000111812	8.79918e-09	0.819955	0.00377522	6.86835e-07	1	1.39352e-07	1	2.12404e-07	6.26439e-10	1	0.00540629	2.11618e-07	1	7.62733e-08	1	4.49953e-07	6.37906e-10	1	0.0058119	1.33254e-05	1	7.93715e-08	1	3.85283e-07	6.31356e-10	1	0.00595706	1.9501e-05	1	7.40933e-08	1	3.87415e-07	7.40218e-10	1	0.00601702	1.58233e-05	1	7.53539e-08	1	3.84551e-07	6.2662e-10	1	0.00604989	2.19418e-05	1	7.38211e-08	1	3.85594e-07	6.34742e-10	1	0.00606717	2.1563e-05	1	7.61782e-08	1	3.82917e-07	6.2537e-10	1	0.0221962	2.17361e-05	1	5.69391e-07	1	3.85699e-07	4.27833e-09	1	0.0397664	0.000165297	1	5.72684e-07	1	5.53733e-08	4.25695e-09	1	0.0382626	0.000184375	1	7.53467e-07	1	5.42404e-08	3.7584e-07	1	0.00159276	0.000211435	1	1.52594e-06	1	5.38602e-08	9.24219e-06	1	0.000311036	0.0307422	1	2.03103e-05	1	4.83637e-08	6.77392e-05	1	0.000671247	0.00549177	1	5.22891e-05	1	6.64173e-08	8.16013e-05	1	0.000265163	0.000624566	1	2.42216e-05	1	1.84448e-06	3.00681e-05	1	0.00032074	6.1068e-05	1	1.9114e-05	1	1.6574e-05	3.12434e-05	1	0.000312802	5.76475e-05	1	1.88655e-05	1	1.64206e-05	3.1247e-05	1	0.00029783	6.34995e-05	1	1.88595e-05	1	1.64156e-05	3.1247e-05	1	0.000264632	9.19441e-05	1	1.88594e-05	1	1.64156e-05	3.1247e-05	1	0.000119197	9.20106e-05	1	1.56254e-05	1	1.64156e-05	2.94162e-05	1	9.08224e-05	8.42762e-05	1	1.55414e-05	1	1.15435e-05	2.9408e-05	1	9.04642e-05	8.42572e-05	1	1.55413e-05	1	1.15394e-05	2.9408e-05	1	9.04629e-05	8.36575e-05	1	1.55413e-05	1	1.15394e-05	2.9408e-05	1	9.04629e-05	8.38433e-05	1	1.55413e-05	1	1.15394e-05	2.9408e-05	1	9.04629e-05	8.3844e-05	1	1.55413e-05	1	1.15394e-05	2.9408e-05	1	9.04629e-05	8.3844e-05	1	1.55413e-05	1	1.15394e-05	2.9408e-05	1	9.04629e-05	8.3844e-05	1	1.55413e-05	1	1.15394e-05	4.28404e-05	1	9.04629e-05	8.3844e-05	1	1.55413e-05	1	1.15394e-05	4.28799e-05	1	9.04629e-05	8.3844e-05	1	1.55413e-05	1	1.15394e-05	4.28798e-05	1	9.04629e-05	8.3844e-05	1	1.55413e-05	1	1.15394e-05	4.28798e-05	1	9.04629e-05	8.3844e-05	1	1.55413e-05	1	1.15394e-05	4.28798e-05	1	9.04629e-05	8.3844e-05	1	1.61727e-05	1	1.15394e-05	4.28798e-05	1	9.04629e-05	8.3844e-05	1	1.63149e-05	1	1.15394e-05	3.55271e-05	1	9.04629e-05	8.3844e-05	1	1.63345e-05	1	1.15394e-05	3.55058e-05	1	9.04629e-05	8.3844e-05	1	1.63385e-05	1	1.15394e-05	3.55058e-05	1	9.04629e-05	8.3844e-05	1	1.63395e-05	1	1.15394e-05	3.55058e-05	1	0.000118513	8.3844e-05	1	1.63398e-05	1	1.15394e-05	3.55058e-05	1	0.000118158	8.3844e-05	1	1.60178e-05	1	1.15394e-05	3.55058e-05	1	0.000118119	8.3844e-05	1	1.58621e-05	1	1.15394e-05	3.55058e-05	0	0	0	0	0	0	0	0	4.51282e-05	4.51282e-05	4.51282e-05	4.51282e-05	4.51282e-05	4.51282e-05	4.51282e-05	4.51282e-05	2.98595e-06	2.98595e-06	2.98595e-06	2.98595e-06	2.98595e-06	2.98595e-06	2.98595e-06	2.98595e-06	3.0388e-06	3.0388e-06	3.0388e-06	3.0388e-06	3.0388e-06	3.0388e-06	3.0388e-06	3.0388e-06	9.63795e-07	9.63795e-07	9.63795e-07	9.63795e-07	9.63795e-07	9.63795e-07	9.63795e-07	9.63795e-07	9.36522e-07	9.36522e-07	9.36522e-07	9.36522e-07	9.36522e-07	9.36522e-07	9.36522e-07	9.36522e-07	9.36379e-07	9.36379e-07	9.36379e-07	9.36379e-07	9.36379e-07	9.36379e-07	9.36379e-07	9.36379e-07	9.36404e-07	9.36404e-07	9.36404e-07	9.36404e-07	9.36404e-07	9.36404e-07	9.36404e-07	9.36404e-07	9.36402e-07	9.36402e-07	9.36402e-07	9.36402e-07	9.36402e-07	9.36402e-07	9.36402e-07	9.36402e-07	9.36402e-07	9.36402e-07	9.36402e-07	9.36402e-07	9.36402e-07	9.36402e-07	9.36402e-07	9.36402e-07	2.05386e-06	1.71218e-06	1.66677e-06	0.000125525	1.68247e-06	0.178487	8.09434e-06	1.71218e-06	4.69372e-06	1.41278e-05	6.14194e-06	0.000136935	5.92308e-08	0.027043	4.12638e-05	2.2945e-09	4.41056e-06	1.69726e-05	5.13772e-07	0.000463475	4.17863e-08	0.0145882	5.96897e-08	8.94021e-11	4.37657e-06	1.71046e-05	4.35334e-08	0.000351805	4.45601e-08	0.19189	2.50296e-07	9.15582e-11	4.37376e-06	1.68748e-05	1.7669e-08	0.000544842	4.3027e-08	0.00163808	2.43892e-07	9.03575e-11	4.32329e-06	1.71926e-05	2.58659e-08	0.000383822	4.46303e-08	0.390948	2.45902e-07	1.09668e-10	4.3726e-06	1.72006e-05	1.97326e-08	0.000822299	4.44494e-08	4.67802e-05	2.41741e-07	8.93771e-11	4.33441e-06	1.72177e-05	2.88032e-08	0.000400371	4.39994e-08	0.387594	2.44461e-07	9.09206e-11	4.37175e-06	1.72554e-05	2.90667e-08	0.000776185	4.35298e-08	7.75771e-06	2.41425e-07	8.91384e-11	4.33445e-06	3.95725e-05	2.91613e-08	0.000399139	1.14579e-07	0.224849	2.44536e-07	1.87123e-10	4.96267e-06	3.8589e-05	7.576e-08	5.58006e-07	1.13994e-07	9.6524e-11	1.34673e-08	1.8561e-10	1.83281e-05	4.11645e-05	7.25049e-08	4.21078e-07	1.60929e-07	2.80089e-08	1.31597e-08	4.40903e-08	1.75546e-05	5.15438e-05	8.81493e-08	4.22304e-07	3.30341e-07	2.85681e-08	1.29878e-08	2.70936e-06	2.32546e-05	5.1022e-05	4.00503e-05	4.22708e-07	7.76284e-06	2.80306e-08	1.04255e-08	3.65821e-05	2.39349e-05	6.68252e-05	6.41286e-05	4.22721e-07	1.85562e-05	2.7987e-08	1.58347e-08	3.51716e-05	6.49292e-06	4.51108e-05	7.3197e-05	4.22725e-07	1.60795e-05	2.79727e-08	2.49869e-07	2.31875e-05	6.49148e-06	4.44487e-05	4.90424e-05	1.8151e-06	1.17072e-05	1.23442e-09	5.39448e-06	2.43987e-05	6.49128e-06	4.45354e-05	4.93563e-05	1.80241e-06	1.15022e-05	1.26796e-09	5.30861e-06	2.44e-05	6.49125e-06	4.46864e-05	4.5307e-05	1.85219e-08	1.14975e-05	1.27096e-09	5.30607e-06	2.44e-05	6.49125e-06	4.50494e-05	4.416e-05	1.87779e-08	1.14974e-05	1.27037e-09	5.30605e-06	2.44e-05	6.49125e-06	4.03315e-05	4.41632e-05	1.88464e-08	1.05302e-05	1.27046e-09	5.30605e-06	2.59187e-05	9.57268e-05	4.0754e-05	4.30896e-05	1.88727e-08	1.04563e-05	1.27043e-09	7.54556e-06	2.59117e-05	9.56729e-05	4.07542e-05	4.30897e-05	1.88842e-08	1.04563e-05	1.25313e-08	7.54389e-06	2.59117e-05	9.5706e-05	4.07542e-05	4.29919e-05	1.88894e-08	1.04563e-05	1.2277e-08	7.54389e-06	2.59117e-05	9.57187e-05	4.07542e-05	4.29853e-05	1.86342e-07	1.04563e-05	1.04268e-09	7.54389e-06	2.59117e-05	9.5724e-05	4.07542e-05	4.29853e-05	1.8294e-07	1.04563e-05	1.05775e-09	7.54389e-06	2.59117e-05	9.57261e-05	4.07542e-05	4.29853e-05	1.82934e-07	1.04563e-05	1.05798e-09	7.54389e-06	2.59117e-05	3.45438e-05	4.07542e-05	4.29853e-05	1.55409e-08	1.04563e-05	1.05791e-09	7.54389e-06	4.20706e-05	3.45531e-05	4.07542e-05	4.29853e-05	1.69747e-08	1.04563e-05	1.05791e-09	7.54389e-06	4.20732e-05	3.45462e-05	4.07542e-05	4.29853e-05	1.65701e-08	1.04563e-05	1.05791e-09	7.54389e-06	4.20729e-05	3.45447e-05	4.07542e-05	4.29853e-05	1.64419e-08	1.04563e-05	3.62964e-09	7.54389e-06	4.20729e-05	3.45444e-05	4.07542e-05	4.29853e-05	1.63143e-08	1.04563e-05	3.59082e-09	7.54389e-06	4.20729e-05	3.45443e-05	4.07542e-05	4.29853e-05	1.61944e-08	1.06515e-05	4.22753e-08	7.54389e-06	4.20729e-05	3.45443e-05	4.07542e-05	4.29853e-05	5.5218e-08	1.07902e-05	4.13537e-08	7.54389e-06	3.30188e-05	3.45443e-05	4.07542e-05	4.29853e-05	5.24895e-08	1.08105e-05	4.13469e-08	7.54389e-06	3.3014e-05	3.45443e-05	4.07542e-05	4.29853e-05	5.24237e-08	1.08148e-05	4.13205e-08	7.54389e-06	3.3014e-05	3.45443e-05	4.07542e-05	4.29853e-05	5.24231e-08	1.08159e-05	4.13139e-08	7.54389e-06	3.3014e-05	3.45443e-05	4.281e-05	4.29853e-05	5.24231e-08	1.08163e-05	4.13119e-08	7.54389e-06	3.3014e-05	3.45443e-05	4.28233e-05	4.29853e-05	5.24231e-08	1.07168e-05	1.20407e-08	7.54389e-06	3.3014e-05	3.45443e-05	4.28243e-05	4.29853e-05	5.24231e-08	1.0561e-05	1.23342e-08	7.54389e-06	3.3014e-05	0	0	0	0	0	0	0	0	4.51282e-05	4.51282e-05	4.51282e-05	4.51282e-05	4.51282e-05	4.51282e-05	4.51282e-05	4.51282e-05	4.60417e-06	4.60417e-06	4.60417e-06	4.60417e-06	4.60417e-06	4.60417e-06	4.60417e-06	4.60417e-06	4.71454e-06	4.71454e-06	4.71454e-06	4.71454e-06	4.71454e-06	4.71454e-06	4.71454e-06	4.71454e-06	3.43403e-06	3.43403e-06	3.43403e-06	3.43403e-06	3.43403e-06	3.43403e-06	3.43403e-06	3.43403e-06	3.33178e-06	3.33178e-06	3.33178e-06	3.33178e-06	3.33178e-06	3.33178e-06	3.33178e-06	3.33178e-06	3.33157e-06	3.33157e-06	3.33157e-06	3.33157e-06	3.33157e-06	3.33157e-06	3.33157e-06	3.33157e-06	3.33155e-06	3.33155e-06	3.33155e-06	3.33155e-06	3.33155e-06	3.33155e-06	3.33155e-06	3.33155e-06	3.33155e-06	3.33155e-06	3.33155e-06	3.33155e-06	3.33155e-06	3.33155e-06	3.33155e-06	3.33155e-06	3.33155e-06	3.33155e-06	3.33155e-06	3.33155e-06	3.33155e-06	3.33155e-06	3.33155e-06	3.33155e-06	4.00279e-06	3.92962e-06	3.91912e-06	1.3389e-05	3.92962e-06	0.0362813	1.3389e-05	4.00279e-06	4.10042e-09	3.56151e-06	1.93817e-05	2.47761e-07	4.47517e-06	2.16865e-05	5.19507e-06	5.11551e-06	2.72708e-09	2.48002e-06	9.45125e-06	4.09652e-07	1.30098e-06	0.072162	4.00706e-05	3.25393e-06	2.58353e-09	2.31175e-06	2.18008e-06	1.45127e-07	3.31672e-06	2.65632e-06	9.68358e-05	3.27023e-06	2.56303e-09	2.16984e-06	2.0503e-07	6.98435e-07	2.82934e-06	0.000857716	0.00012431	3.26259e-06	2.37083e-09	2.3195e-06	2.02406e-07	2.01179e-07	3.33056e-06	0.000341769	0.000124167	3.52343e-06	2.512e-09	2.33464e-06	2.02113e-07	6.29322e-06	3.23187e-06	0.000644888	0.000123288	3.25491e-06	2.39154e-09	2.33123e-06	1.91497e-07	2.37119e-07	3.26824e-06	0.000348544	0.000124176	3.27863e-06	2.51023e-09	2.3431e-06	2.00259e-07	5.47859e-06	3.04809e-06	0.00778754	0.000123565	3.25168e-06	2.72192e-09	3.06551e-06	2.00874e-07	2.34155e-07	4.24796e-06	0.000257465	0.000124165	3.71435e-06	2.82189e-08	3.08266e-06	2.63213e-07	6.97693e-07	4.09702e-06	9.65869e-06	1.58079e-05	3.66056e-06	6.07957e-06	4.78324e-06	2.07653e-07	2.21209e-07	4.8972e-06	1.46881e-05	1.57495e-05	2.90245e-05	5.94138e-06	2.24319e-05	2.76446e-07	2.2991e-07	6.15811e-06	1.4576e-05	1.52467e-05	4.22182e-05	2.82235e-05	2.09383e-05	2.8571e-06	2.31164e-07	2.0677e-05	1.45685e-05	7.49203e-06	4.27043e-05	3.28013e-05	2.19537e-05	1.69751e-05	2.31335e-07	2.83443e-05	1.4564e-05	7.89058e-06	3.41221e-05	2.46257e-05	2.21634e-05	2.98291e-05	2.3135e-07	2.84737e-05	1.45636e-05	3.14824e-06	3.15607e-05	2.45603e-05	1.99874e-05	4.4282e-05	3.49921e-07	2.49425e-05	1.19477e-06	6.58485e-06	3.20067e-05	2.45566e-05	2.02645e-05	4.52199e-05	3.30655e-07	2.47619e-05	1.19535e-06	6.60949e-06	3.20059e-05	2.45562e-05	2.07537e-05	3.98714e-05	8.9493e-08	2.47579e-05	1.19525e-06	6.60959e-06	3.20059e-05	2.45561e-05	2.19829e-05	3.32498e-05	9.35744e-08	2.47578e-05	1.19525e-06	6.6096e-06	3.20059e-05	2.45561e-05	2.58384e-05	3.3276e-05	9.44791e-08	2.4156e-05	1.19525e-06	6.6096e-06	3.57839e-05	3.99951e-05	2.92855e-05	3.31387e-05	9.48115e-08	2.40859e-05	1.19525e-06	1.26921e-05	3.57738e-05	4.01486e-05	2.93129e-05	3.31365e-05	9.49557e-08	2.4086e-05	5.13214e-06	1.26864e-05	3.57739e-05	4.02162e-05	2.93127e-05	3.31238e-05	9.50204e-08	2.4086e-05	5.13254e-06	1.26864e-05	3.57739e-05	4.02425e-05	2.93127e-05	3.30873e-05	1.8252e-07	2.4086e-05	5.27576e-08	1.26864e-05	3.57739e-05	4.02533e-05	2.93127e-05	3.30874e-05	1.73328e-07	2.4086e-05	5.2758e-08	1.26864e-05	3.57739e-05	4.02577e-05	2.93127e-05	3.30874e-05	1.73375e-07	2.4086e-05	5.27555e-08	1.26864e-05	3.57739e-05	3.33562e-05	2.93127e-05	3.30874e-05	8.57372e-08	2.4086e-05	5.27553e-08	1.26864e-05	5.21137e-05	3.32406e-05	2.93127e-05	3.30874e-05	2.72971e-07	2.4086e-05	5.27552e-08	1.26864e-05	5.2058e-05	3.32088e-05	2.93127e-05	3.30874e-05	4.1177e-07	2.4086e-05	5.27552e-08	1.26864e-05	5.20581e-05	3.32017e-05	2.93127e-05	3.30874e-05	4.0622e-07	2.4086e-05	5.20363e-07	1.26864e-05	5.20581e-05	3.32001e-05	2.93127e-05	3.30874e-05	4.00696e-07	2.4086e-05	5.20373e-07	1.26864e-05	5.20581e-05	3.31998e-05	2.93127e-05	3.30874e-05	3.95568e-07	2.42098e-05	4.42077e-08	1.26864e-05	5.20581e-05	3.31997e-05	2.93127e-05	3.30874e-05	5.56474e-07	2.4351e-05	4.42221e-08	1.26864e-05	4.31316e-05	3.31997e-05	2.93127e-05	3.30874e-05	5.13032e-07	2.43721e-05	4.42416e-08	1.26864e-05	4.31557e-05	3.31997e-05	2.93127e-05	3.30874e-05	5.12295e-07	2.43767e-05	4.42449e-08	1.26864e-05	4.31556e-05	3.31997e-05	2.93127e-05	3.30874e-05	5.12294e-07	2.4378e-05	4.4246e-08	1.26864e-05	4.31556e-05	3.31997e-05	2.94634e-05	3.30874e-05	5.12294e-07	2.43783e-05	4.42464e-08	1.26864e-05	4.31556e-05	3.31997e-05	2.95269e-05	3.30874e-05	5.12294e-07	2.43161e-05	1.51808e-07	1.26864e-05	4.31556e-05	3.31997e-05	2.95313e-05	3.30874e-05	5.12294e-07	2.41551e-05	1.5167e-07	1.26864e-05	4.31556e-05	0	0	0	0	0	0	0	0	4.51282e-05	4.51282e-05	4.51282e-05	4.51282e-05	4.51282e-05	4.51282e-05	4.51282e-05	4.51282e-05	9.15879e-05	9.15879e-05	9.15879e-05	9.15879e-05	9.15879e-05	9.15879e-05	9.15879e-05	9.15879e-05	9.20812e-05	9.20812e-05	9.20812e-05	9.20812e-05	9.20812e-05	9.20812e-05	9.20812e-05	9.20812e-05	8.74107e-05	8.74107e-05	8.74107e-05	8.74107e-05	8.74107e-05	8.74107e-05	8.74107e-05	8.74107e-05	8.72537e-05	8.72537e-05	8.72537e-05	8.72537e-05	8.72537e-05	8.72537e-05	8.72537e-05	8.72537e-05	8.72571e-05	8.72571e-05	8.72571e-05	8.72571e-05	8.72571e-05	8.72571e-05	8.72571e-05	8.72571e-05	8.72555e-05	8.72555e-05	8.72555e-05	8.72555e-05	8.72555e-05	8.72555e-05	8.72555e-05	8.72555e-05	8.72555e-05	8.72555e-05	8.72555e-05	8.72555e-05	8.72555e-05	8.72555e-05	8.72555e-05	8.72555e-05	8.72555e-05	8.72555e-05	8.72555e-05	8.72555e-05	8.72555e-05	8.72555e-05	8.72555e-05	8.72555e-05	8.97854e-05	8.9687e-05	8.9673e-05	0.000110546	8.97128e-05	0.00671239	0.000159533	9.0558e-05	2.5222e-06	5.40583e-05	7.05371e-05	7.32129e-06	0.0003206	0.000210442	2.4024e-05	0.00521531	2.22097e-06	5.2581e-05	0.000147358	4.04018e-06	0.000134363	0.0802725	0.0146827	0.0482583	2.22943e-06	5.36895e-05	0.000205304	2.66577e-06	0.0001808	0.020686	0.0294506	0.327356	2.23785e-06	5.15268e-05	0.00033162	5.04703e-06	0.000165198	0.00734892	0.0741716	0.999999	2.24706e-06	5.35226e-05	0.000243998	3.03129e-06	0.000177235	0.000210426	0.458177	1	2.28075e-06	5.3836e-05	0.000306241	1.43901e-05	0.000175408	0.00226339	1	1	2.26538e-06	5.37828e-05	0.000214092	3.24454e-06	0.000176632	0.000167314	1	1	2.27949e-06	5.3923e-05	0.000217617	1.36571e-05	0.00017073	0.0557252	1	1	2.34616e-06	5.66235e-05	0.000218119	3.23009e-06	0.000183767	0.00628816	1	1	1.9866e-06	5.65511e-05	0.000228133	9.60717e-06	0.000180272	0.00498998	1	1	4.10567e-05	5.48422e-05	0.000204239	5.7452e-06	0.000172586	0.00133848	1	1	3.18187e-05	4.90447e-05	0.000229678	5.86151e-06	0.000148296	0.00107993	1	1	4.05238e-05	4.92729e-05	5.95054e-05	5.87686e-06	7.41743e-05	0.00108263	1	1	4.19732e-05	4.95336e-05	5.04175e-05	5.87923e-06	6.39261e-05	0.00108403	1	1	4.03403e-05	4.78294e-05	4.83088e-05	5.87941e-06	5.79881e-05	0.00108457	1	1	4.0331e-05	4.81845e-05	4.55565e-05	6.30809e-06	6.21828e-05	0.000447253	1	1	4.03289e-05	4.81391e-05	4.55197e-05	6.13085e-06	6.2443e-05	0.000422376	1	1	4.03286e-05	4.8058e-05	4.56619e-05	4.89953e-06	6.24497e-05	0.000420933	1	1	4.03286e-05	4.78649e-05	4.6233e-05	4.99268e-06	6.24499e-05	0.000421074	1	1	4.03286e-05	4.71689e-05	4.62331e-05	5.01167e-06	6.21942e-05	0.00042105	1	1	4.24457e-05	4.69473e-05	4.62146e-05	5.01845e-06	6.22901e-05	0.000421055	1	1	4.25193e-05	4.6947e-05	4.62149e-05	5.02138e-06	6.22904e-05	0.000679227	1	1	4.25438e-05	4.6947e-05	4.6213e-05	5.0227e-06	6.22904e-05	0.000701073	1	1	4.25534e-05	4.6947e-05	4.62166e-05	5.61627e-06	6.22904e-05	3.81053e-05	1	1	4.25573e-05	4.6947e-05	4.62166e-05	5.50079e-06	6.22904e-05	3.63295e-05	1	1	4.25589e-05	4.6947e-05	4.62166e-05	5.50166e-06	6.22904e-05	3.63181e-05	1	1	4.17206e-05	4.6947e-05	4.62166e-05	4.8759e-06	6.22904e-05	3.63199e-05	1	1	4.16647e-05	4.6947e-05	4.62166e-05	9.01474e-06	6.22904e-05	3.632e-05	1	1	4.1651e-05	4.6947e-05	4.62166e-05	1.15329e-05	6.22904e-05	3.632e-05	1	1	4.16479e-05	4.6947e-05	4.62166e-05	1.14853e-05	6.22904e-05	0.000155933	1	1	4.16472e-05	4.6947e-05	4.62166e-05	1.14355e-05	6.22904e-05	0.000158399	1	1	4.1647e-05	4.6947e-05	4.62166e-05	1.13892e-05	6.23429e-05	1.62836e-06	1	1	4.1647e-05	4.6947e-05	4.62166e-05	1.2057e-05	6.21656e-05	1.64647e-06	1	1	4.1647e-05	4.6947e-05	4.62166e-05	1.17742e-05	6.21392e-05	1.64717e-06	1	1	4.1647e-05	4.6947e-05	4.62166e-05	1.17709e-05	6.21336e-05	1.64817e-06	1	1	4.1647e-05	4.6947e-05	4.62166e-05	1.1771e-05	6.21321e-05	1.64843e-06	1	1	4.1647e-05	4.69613e-05	4.62166e-05	1.1771e-05	6.21317e-05	1.64851e-06	1	1	4.1647e-05	4.69534e-05	4.62166e-05	1.1771e-05	6.21054e-05	1.62604e-05	1	1	4.1647e-05	4.69528e-05	4.62166e-05	1.1771e-05	6.23062e-05	1.59265e-05	1	1	0	0	0	0	0	0	0	0	4.51282e-05	4.51282e-05	4.51282e-05	4.51282e-05	4.51282e-05	4.51282e-05	4.51282e-05	4.51282e-05	1.49305e-05	1.49305e-05	1.49305e-05	1.49305e-05	1.49305e-05	1.49305e-05	1.49305e-05	1.49305e-05	1.47737e-05	1.47737e-05	1.47737e-05	1.47737e-05	1.47737e-05	1.47737e-05	1.47737e-05	1.47737e-05	1.46414e-05	1.46414e-05	1.46414e-05	1.46414e-05	1.46414e-05	1.46414e-05	1.46414e-05	1.46414e-05	1.48306e-05	1.48306e-05	1.48306e-05	1.48306e-05	1.48306e-05	1.48306e-05	1.48306e-05	1.48306e-05	1.48308e-05	1.48308e-05	1.48308e-05	1.48308e-05	1.48308e-05	1.48308e-05	1.48308e-05	1.48308e-05	1.48309e-05	1.48309e-05	1.48309e-05	1.48309e-05	1.48309e-05	1.48309e-05	1.48309e-05	1.48309e-05	1.48309e-05	1.48309e-05	1.48309e-05	1.48309e-05	1.48309e-05	1.48309e-05	1.48309e-05	1.48309e-05	1.48309e-05	1.48309e-05	1.48309e-05	1.48309e-05	1.48309e-05	1.48309e-05	1.48309e-05	1.48309e-05	1.48719e-05	1.48713e-05	1.48713e-05	1.51894e-05	1.48719e-05	5.08058e-05	1.74932e-05	1.49118e-05	5.09766e-06	2.4136e-06	4.82693e-05	7.76532e-05	0.000196948	0.000362086	7.05481e-05	6.70844e-06	4.40685e-06	1.17529e-06	0.000143789	0.000140431	0.000892117	1.10529e-06	1.73532e-07	1.49664e-06	4.09268e-06	9.93569e-07	0.000617557	0.000145493	0.00172549	0.00020996	4.92215e-08	1.50811e-06	4.0105e-06	1.03861e-06	2.42851e-05	0.00012548	0.00193782	1.82662e-05	4.24087e-08	1.50045e-06	3.62125e-06	9.99574e-07	3.50995e-05	0.000144246	0.00190816	0.000539051	4.28046e-08	1.32476e-06	3.70663e-06	9.92797e-07	2.59608e-05	8.69344e-05	0.00188587	1.88972e-05	4.27203e-08	1.49294e-06	3.57215e-06	9.91702e-07	4.07842e-05	0.000141144	0.00192051	0.000512716	4.25688e-08	1.47824e-06	3.70959e-06	9.88281e-07	4.04305e-05	9.05436e-05	0.00194096	7.03393e-07	4.25878e-08	1.49444e-06	3.58732e-06	9.88109e-07	4.01861e-05	0.000141049	0.00194101	0.000191428	4.2585e-08	1.48316e-06	8.89452e-05	9.98922e-07	4.05572e-05	8.75249e-05	0.00193199	8.77544e-08	3.45015e-08	1.46586e-06	6.25688e-06	1.81442e-06	4.1969e-05	0.000109876	0.00154946	5.37838e-07	3.53552e-08	6.89395e-08	1.29139e-05	1.50177e-05	4.01419e-05	0.000109476	0.000929243	5.5192e-07	3.84787e-08	1.56666e-06	3.84877e-05	1.36944e-05	1.13645e-06	0.000109384	0.000145286	5.40125e-07	2.89045e-07	3.17443e-05	4.14733e-05	1.36616e-05	9.72948e-06	0.000109377	9.56628e-05	5.39236e-07	3.9676e-07	3.35914e-05	4.13493e-05	1.66045e-05	2.08999e-05	0.000109376	7.98247e-05	5.38924e-07	5.14715e-06	3.3849e-05	4.12121e-05	1.44197e-05	4.27584e-05	0.000110155	9.44731e-05	4.55252e-07	3.01054e-05	3.37054e-05	4.1211e-05	1.46902e-05	4.40648e-05	0.000110965	9.53671e-05	4.69579e-07	2.88395e-05	3.37074e-05	4.12109e-05	1.51782e-05	3.82962e-05	0.000108503	9.53893e-05	4.70874e-07	2.88155e-05	3.37074e-05	4.12109e-05	1.64226e-05	2.98741e-05	0.000107376	9.53898e-05	4.70619e-07	2.88152e-05	3.37074e-05	4.12109e-05	2.11892e-05	2.98828e-05	0.00010709	9.53513e-05	4.70659e-07	2.88152e-05	3.4484e-05	4.13389e-05	2.51476e-05	2.98809e-05	0.000106982	9.57097e-05	4.70649e-07	3.29818e-05	3.44773e-05	4.13792e-05	2.51895e-05	2.98778e-05	0.000106935	9.57102e-05	5.13882e-07	3.29781e-05	3.44773e-05	4.13912e-05	2.51894e-05	2.98786e-05	0.000106914	9.57102e-05	5.01845e-07	3.29781e-05	3.44773e-05	4.13959e-05	2.51894e-05	2.98335e-05	0.000108124	9.57102e-05	1.92686e-07	3.29781e-05	3.44773e-05	4.13978e-05	2.51894e-05	2.98335e-05	0.000109597	9.57102e-05	1.95917e-07	3.29781e-05	3.44773e-05	4.13986e-05	2.51894e-05	2.98335e-05	0.0001096	9.57102e-05	1.9597e-07	3.29781e-05	3.44773e-05	4.13487e-05	2.51894e-05	2.98335e-05	0.000108256	9.57102e-05	1.95957e-07	3.29781e-05	3.62165e-05	4.13156e-05	2.51894e-05	2.98335e-05	9.32439e-05	9.57102e-05	1.95956e-07	3.29781e-05	3.62199e-05	4.13088e-05	2.51894e-05	2.98335e-05	8.98081e-05	9.57102e-05	1.95956e-07	3.29781e-05	3.62198e-05	4.13073e-05	2.51894e-05	2.98335e-05	9.02969e-05	9.57102e-05	3.16189e-07	3.29781e-05	3.62198e-05	4.1307e-05	2.51894e-05	2.98335e-05	9.07978e-05	9.57102e-05	3.12302e-07	3.29781e-05	3.62198e-05	4.13069e-05	2.51894e-05	2.98335e-05	9.12744e-05	9.57179e-05	1.69416e-08	3.29781e-05	3.62198e-05	4.13068e-05	2.51894e-05	2.98335e-05	9.22442e-05	9.51165e-05	1.65154e-08	3.29781e-05	3.53394e-05	4.13068e-05	2.51894e-05	2.98335e-05	9.55374e-05	9.50334e-05	1.6509e-08	3.29781e-05	3.53373e-05	4.13068e-05	2.51894e-05	2.98335e-05	9.5621e-05	9.50166e-05	1.64963e-08	3.29781e-05	3.53373e-05	4.13068e-05	2.51894e-05	2.98335e-05	9.56219e-05	9.50122e-05	1.64931e-08	3.29781e-05	3.53373e-05	4.13068e-05	2.51897e-05	2.98335e-05	9.56219e-05	9.5011e-05	1.64921e-08	3.29781e-05	3.53373e-05	4.13068e-05	2.52641e-05	2.98335e-05	9.56219e-05	9.50067e-05	7.08126e-08	3.29781e-05	3.53373e-05	4.13068e-05	2.52694e-05	2.98335e-05	9.56219e-05	9.56788e-05	7.28309e-08	3.29781e-05	3.53373e-05	0	0	0	0	0	0	0	0	4.51282e-05	4.51282e-05	4.51282e-05	4.51282e-05	4.51282e-05	4.51282e-05	4.51282e-05	4.51282e-05	0.000561701	0.000561701	0.000561701	0.000561701	0.000561701	0.000561701	0.000561701	0.000561701	0.000564009	0.000564009	0.000564009	0.000564009	0.000564009	0.000564009	0.000564009	0.000564009	0.000549216	0.000549216	0.000549216	0.000549216	0.000549216	0.000549216	0.000549216	0.000549216	0.000564375	0.000564375	0.000564375	0.000564375	0.000564375	0.000564375	0.000564375	0.000564375	0.000564796	0.000564796	0.000564796	0.000564796	0.000564796	0.000564796	0.000564796	0.000564796	0.000564811	0.000564811	0.000564811	0.000564811	0.000564811	0.000564811	0.000564811	0.000564811	0.000564811	0.000564811	0.000564811	0.000564811	0.000564811	0.000564811	0.000564811	0.000564811	0.000564811	0.000564811	0.000564811	0.000564811	0.000564811	0.000564811	0.000564811	0.000564811	0.00276512	0.00101436	0.000586177	0.000586177	0.000570638	0.000570416	0.000570395	0.000570384	0.949445	0.0168185	8.63978e-05	0.00693657	9.03401e-05	0.0206036	0.000621717	0.000126402	1	0.10116	6.62346e-05	0.00573796	0.000128922	0.00104768	0.000314125	0.000172306	1	0.884435	0.000161619	0.0127279	4.7187e-05	0.0114832	0.000208387	0.000172084	1	1	0.0372922	0.00501706	5.17674e-05	0.0160272	0.000173201	0.000172375	1	1	0.18349	0.00943018	4.51063e-05	0.0216047	0.000172457	0.0001726	1	1	0.995747	0.000747733	4.64579e-05	0.0313216	0.000173802	0.000172816	1	1	1	0.00677936	4.56303e-05	0.0436633	0.00017261	0.000172606	1	1	1	0.000729962	4.83138e-05	0.0211988	0.000173288	0.000172861	1	1	1	0.00684629	4.65402e-05	0.0280624	0.000172603	0.000175975	1	1	1	0.000698929	4.80562e-05	0.000794444	0.000176444	0.00017604	1	1	1	0.00127836	4.70746e-05	0.00011345	0.000176038	0.000172809	1	1	1	0.00127219	5.35423e-05	0.000110006	0.000175946	8.66721e-05	1	1	1	0.00126627	5.35612e-05	0.000110472	0.000168094	4.90651e-05	1	1	1	0.00126512	5.36961e-05	0.000110535	0.00015491	4.80915e-05	1	1	1	0.00126499	5.17557e-05	0.00011055	7.66715e-05	4.7762e-05	1	1	1	0.00127939	5.31928e-05	0.000116356	4.78511e-05	4.76138e-05	1	1	1	0.00134103	5.32969e-05	0.000115771	4.81825e-05	4.76128e-05	1	1	1	0.00133066	5.32994e-05	0.000115717	4.8193e-05	4.76129e-05	1	1	1	0.00128566	5.32994e-05	0.000115728	4.81931e-05	4.76128e-05	1	1	1	0.00127388	5.31784e-05	0.000115727	4.81931e-05	4.76056e-05	1	1	1	0.00126991	5.32105e-05	0.000115727	4.81662e-05	4.76076e-05	1	1	1	0.00126827	5.32107e-05	0.000113446	4.8169e-05	4.76076e-05	1	1	1	0.00126754	5.32107e-05	0.000113894	4.8169e-05	4.76076e-05	1	1	1	0.00127503	5.32107e-05	0.000114173	4.8169e-05	4.76076e-05	1	1	1	0.00132551	5.32107e-05	0.00011386	4.8169e-05	4.76076e-05	1	1	1	0.00132835	5.32107e-05	0.000113857	4.8169e-05	4.76076e-05	1	1	1	0.00134492	5.32107e-05	0.000113858	4.8169e-05	4.7608e-05	1	1	1	0.000516162	5.32107e-05	0.000113859	4.8169e-05	4.76065e-05	1	1	1	0.000348494	5.32107e-05	0.000113859	4.8169e-05	4.76066e-05	1	1	1	0.000348886	5.32107e-05	0.000113721	4.8169e-05	4.76066e-05	1	1	1	0.000352092	5.32107e-05	0.000113973	4.8169e-05	4.76066e-05	1	1	1	0.000355177	5.32537e-05	0.000113978	4.8169e-05	4.76066e-05	1	1	1	0.000355595	5.31413e-05	0.000114485	4.8169e-05	4.76064e-05	1	1	1	0.000374881	5.31204e-05	0.000114454	4.8169e-05	4.76077e-05	1	1	1	0.00037553	5.31154e-05	0.000114463	4.8169e-05	4.76076e-05	1	1	1	0.00037554	5.3114e-05	0.000114465	4.8169e-05	4.76076e-05	1	1	1	0.00037554	5.31136e-05	0.000114465	4.8169e-05	4.76076e-05	1	1	1	0.00037554	5.3092e-05	0.000114461	4.8169e-05	4.76076e-05	1	1	1	0.00037554	5.32263e-05	0.000113956	4.8169e-05	4.76076e-05	0	0	0	0	0	0	0	0	4.51282e-05	4.51282e-05	4.51282e-05	4.51282e-05	4.51282e-05	4.51282e-05	4.51282e-05	4.51282e-05	0.000136546	0.000136546	0.000136546	0.000136546	0.000136546	0.000136546	0.000136546	0.000136546	0.000135739	0.000135739	0.000135739	0.000135739	0.000135739	0.000135739	0.000135739	0.000135739	0.000111678	0.000111678	0.000111678	0.000111678	0.000111678	0.000111678	0.000111678	0.000111678	0.000113713	0.000113713	0.000113713	0.000113713	0.000113713	0.000113713	0.000113713	0.000113713	0.000113739	0.000113739	0.000113739	0.000113739	0.000113739	0.000113739	0.000113739	0.000113739	0.000113735	0.000113735	0.000113735	0.000113735	0.000113735	0.000113735	0.000113735	0.000113735	0.000113736	0.000113736	0.000113736	0.000113736	0.000113736	0.000113736	0.000113736	0.000113736	0.000113735	0.000113735	0.000113735	0.000113735	0.000113735	0.000113735	0.000113735	0.000113735	0.0314076	0.000957242	0.000138276	0.000164217	0.000125979	0.000125611	0.000125479	0.00012541	0.00155473	0.00271774	0.000172048	3.82997e-07	0.00688818	5.68375e-08	2.39559e-06	0.0799952	0.0001396	0.00445671	0.00122328	1.93599e-07	0.00368691	0.000324952	0.0156425	0.997906	0.00013189	0.00579038	0.014735	6.77423e-08	0.0117153	9.23051e-08	0.0119705	1	0.000134342	0.00579445	0.356245	3.1171e-07	0.018383	9.37872e-07	0.0124517	1	0.000143676	0.00637164	1	9.43477e-08	0.0348462	4.21418e-08	0.0128289	1	0.000146005	0.00676156	1	3.16064e-06	0.107562	7.37837e-07	0.0134296	1	0.000147244	0.00694568	1	1.10276e-07	0.967898	4.3785e-08	0.0138672	1	0.00014582	0.00708635	1	2.85486e-06	1	5.89393e-05	0.0145005	1	1.53399e-05	0.00276335	1	1.08902e-07	1	1.02245e-07	0.0150129	1	6.6678e-09	0.000259062	1	1.73839e-06	1	0.00145765	0.0187634	1	1.09746e-05	0.000143056	1	5.73018e-07	1	0.000662294	0.0251784	1	4.38605e-06	3.36634e-05	1	6.00174e-07	1	0.00060884	0.0402318	1	3.7303e-06	3.55601e-05	1	6.03675e-07	1	0.0006151	0.114009	1	3.82137e-06	1.93262e-06	1	6.04234e-07	1	0.000615917	0.961104	1	5.85844e-06	2.71881e-06	1	6.04276e-07	1	0.000616183	1	1	5.86895e-06	2.99362e-06	1	6.75616e-07	1	0.00100328	1	1	5.86844e-06	2.95607e-06	1	6.33452e-07	1	0.00101102	1	1	5.86838e-06	2.89127e-06	1	5.60087e-07	1	0.00100964	1	1	5.86838e-06	2.74091e-06	1	5.82581e-07	1	0.00100991	1	1	5.86837e-06	9.91247e-06	1	5.87014e-07	1	0.00100987	1	1	2.94719e-09	8.87042e-06	1	5.88584e-07	1	0.00100988	1	1	2.95345e-09	8.86094e-06	1	5.8926e-07	1	0.000836849	1	1	2.95622e-09	8.86095e-06	1	5.89565e-07	1	0.000839708	1	1	2.95731e-09	8.86095e-06	1	6.26406e-07	1	0.00087423	1	1	2.95775e-09	8.86095e-06	1	6.00546e-07	1	0.000866364	1	1	2.95794e-09	8.86095e-06	1	6.00783e-07	1	0.000865653	1	1	1.57404e-07	8.86095e-06	1	6.7792e-07	1	0.000865645	1	1	1.57086e-07	8.86095e-06	1	2.69296e-06	1	0.000865646	1	1	1.57001e-07	8.86095e-06	1	4.71369e-06	1	0.000865647	1	1	1.56982e-07	8.86095e-06	1	4.68131e-06	1	0.000848595	1	1	1.56978e-07	8.86095e-06	1	4.6478e-06	1	0.000854724	1	1	1.56977e-07	8.86095e-06	1	4.61681e-06	1	0.000857135	1	1	1.56977e-07	8.86095e-06	1	4.32208e-06	1	0.000872506	1	1	1.56977e-07	8.86095e-06	1	4.16635e-06	1	0.00087408	1	1	1.56977e-07	8.86095e-06	1	4.16559e-06	1	0.0008747	1	1	1.56977e-07	8.86095e-06	1	4.16566e-06	1	0.000874875	1	1	1.56977e-07	9.10755e-08	1	4.16566e-06	1	0.000874928	1	1	1.56977e-07	9.08302e-08	1	4.16566e-06	1	0.000873885	1	1	1.56977e-07	9.08173e-08	1	4.16566e-06	1	0.00085659	1	1	0	0	0	0	0	0	0	0	4.51282e-05	4.51282e-05	4.51282e-05	4.51282e-05	4.51282e-05	4.51282e-05	4.51282e-05	4.51282e-05	0.00054598	0.00054598	0.00054598	0.00054598	0.00054598	0.00054598	0.00054598	0.00054598	0.000557802	0.000557802	0.000557802	0.000557802	0.000557802	0.000557802	0.000557802	0.000557802	0.000175218	0.000175218	0.000175218	0.000175218	0.000175218	0.000175218	0.000175218	0.000175218	0.000175631	0.000175631	0.000175631	0.000175631	0.000175631	0.000175631	0.000175631	0.000175631	0.000175654	0.000175654	0.000175654	0.000175654	0.000175654	0.000175654	0.000175654	0.000175654	0.000175653	0.000175653	0.000175653	0.000175653	0.000175653	0.000175653	0.000175653	0.000175653	0.000175653	0.000175653	0.000175653	0.000175653	0.000175653	0.000175653	0.000175653	0.000175653	0.000175653	0.000175653	0.000175653	0.000175653	0.000175653	0.000175653	0.000175653	0.000175653	0.976055	0.0230114	0.000385188	0.00151633	0.000321129	0.000321129	0.000315558	0.000312614	1	0.433214	0.000123104	0.00158029	0.00250173	0.000312312	7.82991e-05	0.00528274	1	1	0.000598457	0.000797342	0.00485877	0.000152113	0.000823465	0.0367594	1	1	0.00968633	0.000967662	0.00655158	0.000230156	0.000165407	0.448973	1	1	0.565664	0.000626131	0.00815454	0.000335919	0.000147487	1	1	1	1	0.000875419	0.00903512	0.00019501	0.000146809	1	1	1	1	0.000355717	0.0098676	0.00036375	0.00014919	1	1	1	1	0.000810761	0.0107894	0.000197595	0.000147126	1	1	1	1	0.000375364	0.0119935	0.000345887	0.000148713	1	1	1	1	0.000814991	0.0298579	0.000234397	0.000147108	1	1	1	1	2.10133e-05	0.146453	3.78898e-05	0.000383463	1	1	1	1	2.75097e-05	0.999914	2.09065e-05	0.000400251	1	1	1	1	2.73473e-05	1	2.07907e-05	0.00041482	1	1	1	1	2.73104e-05	1	2.09024e-05	0.00088988	1	1	1	1	2.73074e-05	1	2.0913e-05	0.000789695	1	1	1	1	2.7307e-05	1	2.09161e-05	0.000251637	1	1	1	1	5.24354e-05	1	0.000308397	5.56704e-05	1	1	1	1	5.31823e-05	1	0.000314863	5.44966e-05	1	1	1	1	2.63107e-05	1	0.000314861	5.44967e-05	1	1	1	1	2.5836e-05	1	0.000314902	5.44966e-05	1	1	1	1	2.57348e-05	1	0.000314897	5.44967e-05	1	1	1	1	2.56968e-05	1	0.000314898	4.99123e-05	1	1	1	1	2.56803e-05	1	0.000113649	4.98936e-05	1	1	1	1	2.56729e-05	1	0.000112063	4.98935e-05	1	1	1	1	3.65036e-05	1	0.000163226	4.98935e-05	1	1	1	1	3.72807e-05	1	0.000163405	4.98935e-05	1	1	1	1	3.72833e-05	1	0.0001634	4.98935e-05	1	1	1	1	7.53921e-05	1	0.000163403	4.98935e-05	1	1	1	1	6.1452e-05	1	0.000163403	4.98935e-05	1	1	1	1	5.91813e-05	1	0.000163404	4.98935e-05	1	1	1	1	5.96144e-05	1	0.000135387	4.98935e-05	1	1	1	1	6.00686e-05	1	0.000135418	4.98935e-05	1	1	1	1	6.05017e-05	1	0.000140913	4.98935e-05	1	1	1	1	4.2804e-05	1	0.000141841	4.98935e-05	1	1	1	1	4.4836e-05	1	0.000141846	4.98935e-05	1	1	1	1	4.48952e-05	1	0.000141869	4.98935e-05	1	1	1	1	4.48958e-05	1	0.000141875	4.98935e-05	1	1	1	1	4.48958e-05	1	0.000141877	4.98935e-05	1	1	1	1	4.48958e-05	1	0.00013908	4.98935e-05	1	1	1	1	4.48958e-05	1	0.000138147	4.98935e-05	1	0	0	0	0	0	0	0	0	4.51282e-05	4.51282e-05	4.51282e-05	4.51282e-05	4.51282e-05	4.51282e-05	4.51282e-05	4.51282e-05	8.4887e-05	8.4887e-05	8.4887e-05	8.4887e-05	8.4887e-05	8.4887e-05	8.4887e-05	8.4887e-05	8.51042e-05	8.51042e-05	8.51042e-05	8.51042e-05	8.51042e-05	8.51042e-05	8.51042e-05	8.51042e-05	1.45686e-06	1.45686e-06	1.45686e-06	1.45686e-06	1.45686e-06	1.45686e-06	1.45686e-06	1.45686e-06	1.4517e-06	1.4517e-06	1.4517e-06	1.4517e-06	1.4517e-06	1.4517e-06	1.4517e-06	1.4517e-06	1.45167e-06	1.45167e-06	1.45167e-06	1.45167e-06	1.45167e-06	1.45167e-06	1.45167e-06	1.45167e-06	1.45169e-06	1.45169e-06	1.45169e-06	1.45169e-06	1.45169e-06	1.45169e-06	1.45169e-06	1.45169e-06	1.45168e-06	1.45168e-06	1.45168e-06	1.45168e-06	1.45168e-06	1.45168e-06	1.45168e-06	1.45168e-06	1.45168e-06	1.45168e-06	1.45168e-06	1.45168e-06	1.45168e-06	1.45168e-06	1.45168e-06	1.45168e-06	0.976245	0.00285897	1.45225e-05	0.00285897	1.22281e-05	1.45225e-05	1.22281e-05	1.11405e-05	8.14026e-06	0.00724548	4.89214e-06	0.0512462	4.4944e-07	0.000773018	4.85595e-05	4.59967e-07	0.999924	0.00999031	1.26198e-06	0.0179742	5.06442e-07	3.19292e-05	5.46778e-06	2.61674e-07	6.8134e-06	0.0100909	3.23026e-07	0.0722307	1.5526e-07	0.000627715	1.47769e-05	2.63066e-07	0.999927	0.0104455	1.52281e-06	0.00853676	1.65334e-07	0.000470676	1.27244e-05	2.62371e-07	7.27164e-06	0.00997639	1.46739e-06	0.0702453	1.48728e-07	0.00062319	1.27094e-05	2.95813e-07	0.999929	0.0100274	1.50312e-06	0.00204967	1.53323e-07	0.000554828	1.26427e-05	2.61913e-07	7.23782e-06	0.010038	1.49431e-06	0.0725196	1.49337e-07	0.000622949	1.27077e-05	2.6455e-07	0.999929	0.0100137	1.45261e-06	0.00208022	1.56775e-07	0.000149213	1.26489e-05	2.61561e-07	4.57727e-12	0.00010438	1.45133e-06	0.0731042	2.76427e-06	0.000603801	1.27079e-05	1.10787e-05	4.17799e-10	4.96726e-07	2.04105e-05	8.20068e-08	2.59371e-06	1.47667e-07	0.000211318	1.11433e-05	1.56375e-11	3.57686e-07	2.39209e-05	7.9476e-07	3.06186e-06	9.82849e-08	0.000206814	0.000273709	1.50109e-11	1.11519e-07	5.56872e-06	7.71402e-07	4.91599e-06	9.85333e-08	0.000200807	0.000334143	5.0193e-12	1.17347e-07	0.000216458	7.68532e-07	3.22879e-05	9.87588e-08	9.87507e-05	0.000249553	4.52195e-12	9.98355e-09	6.86605e-05	7.68076e-07	0.00012717	9.87931e-08	9.98985e-05	0.000323657	3.08242e-11	8.83059e-08	0.000348334	7.68042e-07	3.57364e-05	9.88001e-08	0.000256351	4.87728e-05	3.08969e-11	9.54489e-08	5.4097e-05	7.57564e-06	2.99136e-05	0.000473851	6.45016e-05	5.00503e-05	3.09001e-11	9.44719e-08	4.74099e-05	7.89439e-06	2.9622e-05	0.000467903	6.56002e-05	5.0049e-05	3.09004e-11	9.27823e-08	9.83815e-05	6.71637e-07	2.96153e-05	0.000467874	6.56093e-05	5.0049e-05	3.09004e-11	8.88273e-08	0.000112807	6.55218e-07	2.96151e-05	0.000467895	6.56095e-05	5.0049e-05	3.09004e-11	2.64505e-07	0.000112745	6.52119e-07	1.83539e-05	0.000467893	6.56094e-05	4.37264e-05	5.19504e-13	2.39887e-07	4.06863e-05	6.51033e-07	1.82853e-05	0.000467894	4.0662e-05	4.37322e-05	5.17807e-13	2.3966e-07	4.07512e-05	6.50567e-07	1.82853e-05	2.12236e-05	4.06845e-05	4.37322e-05	5.17227e-13	2.39661e-07	4.32868e-05	6.50358e-07	1.82853e-05	2.14684e-05	4.06845e-05	4.37322e-05	5.16999e-13	2.39661e-07	4.33207e-05	2.23103e-06	1.82853e-05	0.000164857	4.06845e-05	4.37322e-05	5.16908e-13	2.39661e-07	4.33206e-05	2.29086e-06	1.82853e-05	0.000164144	4.06845e-05	4.37322e-05	5.16869e-13	2.39661e-07	4.33206e-05	2.29027e-06	1.82853e-05	0.000164148	4.06845e-05	4.37322e-05	1.46869e-11	2.39661e-07	4.33206e-05	2.69586e-05	1.82853e-05	0.000164149	4.06845e-05	4.57705e-05	1.47256e-11	2.39661e-07	4.33206e-05	1.12082e-05	1.82853e-05	0.000164149	4.06845e-05	4.5773e-05	1.4735e-11	2.39661e-07	4.33206e-05	7.87548e-06	1.82853e-05	0.000164149	4.06845e-05	4.57729e-05	1.47372e-11	2.39661e-07	4.33206e-05	7.90835e-06	1.82853e-05	5.9237e-05	4.06845e-05	4.57729e-05	1.47376e-11	2.39661e-07	4.33206e-05	7.94143e-06	1.82853e-05	5.94341e-05	4.06845e-05	4.57729e-05	1.47377e-11	2.39661e-07	4.33206e-05	7.97231e-06	2.17987e-05	8.65767e-05	4.06845e-05	4.57729e-05	1.47378e-11	2.39661e-07	4.33206e-05	2.33118e-06	2.19491e-05	8.67093e-05	4.06845e-05	4.47421e-05	1.47378e-11	2.39661e-07	4.33206e-05	2.3805e-06	2.19705e-05	8.66873e-05	4.06845e-05	4.4739e-05	1.47378e-11	2.39661e-07	4.33206e-05	2.3806e-06	2.19749e-05	8.66891e-05	4.06845e-05	4.4739e-05	1.47378e-11	2.39661e-07	4.33206e-05	2.38058e-06	2.19761e-05	8.66892e-05	4.06845e-05	4.4739e-05	1.47378e-11	2.82116e-06	4.33206e-05	2.38058e-06	2.19764e-05	8.66892e-05	4.06845e-05	4.4739e-05	1.47378e-11	2.81645e-06	4.33206e-05	2.38058e-06	2.01278e-05	7.18248e-05	4.06845e-05	4.4739e-05	1.47378e-11	2.81613e-06	4.33206e-05	2.38058e-06	1.99718e-05	7.17077e-05	4.06845e-05	4.4739e-05	0	0	0	0	0	0	0	0	4.51282e-05	4.51282e-05	4.51282e-05	4.51282e-05	4.51282e-05	4.51282e-05	4.51282e-05	4.51282e-05	4.75603e-06	4.75603e-06	4.75603e-06	4.75603e-06	4.75603e-06	4.75603e-06	4.75603e-06	4.75603e-06	4.95122e-06	4.95122e-06	4.95122e-06	4.95122e-06	4.95122e-06	4.95122e-06	4.95122e-06	4.95122e-06	8.80838e-10	8.80838e-10	8.80838e-10	8.80838e-10	8.80838e-10	8.80838e-10	8.80838e-10	8.80838e-10	8.33791e-10	8.33791e-10	8.33791e-10	8.33791e-10	8.33791e-10	8.33791e-10	8.33791e-10	8.33791e-10	8.33744e-10	8.33744e-10	8.33744e-10	8.33744e-10	8.33744e-10	8.33744e-10	8.33744e-10	8.33744e-10	8.33749e-10	8.33749e-10	8.33749e-10	8.33749e-10	8.33749e-10	8.33749e-10	8.33749e-10	8.33749e-10	8.33749e-10	8.33749e-10	8.33749e-10	8.33749e-10	8.33749e-10	8.33749e-10	8.33749e-10	8.33749e-10	8.33749e-10	8.33749e-10	8.33749e-10	8.33749e-10	8.33749e-10	8.33749e-10	8.33749e-10	8.33749e-10	0.00812651	4.73411e-06	7.74511e-08	0.00812651	7.74511e-08	3.05239e-07	1.11778e-07	6.45663e-08	5.76162e-05	1.13286e-07	1.50817e-07	0.0348834	5.71732e-09	8.19625e-07	8.06768e-07	1.6935e-08	3.77576e-05	3.28605e-08	2.96246e-08	0.0517321	3.39353e-09	1.18478e-05	7.12187e-07	1.11959e-08	3.26504e-05	2.45242e-08	6.39578e-10	0.0572898	1.65783e-09	2.36139e-06	8.48125e-06	1.12842e-08	3.14578e-05	2.55635e-08	1.19552e-12	0.0609151	1.57951e-09	4.86323e-06	8.92699e-06	1.12478e-08	2.5698e-05	2.46583e-08	9.00563e-13	0.0585433	1.61835e-09	1.77985e-06	8.91047e-06	1.36745e-08	2.73335e-05	2.43737e-08	9.82633e-13	0.0650806	1.63665e-09	4.78503e-06	8.74067e-06	1.12058e-08	2.51972e-05	2.43766e-08	8.45622e-13	0.0601586	1.60354e-09	1.80718e-06	8.91934e-06	1.1414e-08	2.73628e-05	2.43267e-08	8.49724e-13	0.063155	1.60042e-09	1.35875e-05	8.80673e-06	1.11782e-08	8.4124e-12	2.05764e-09	8.40611e-13	0.0597464	7.78064e-07	2.43311e-06	8.91839e-06	2.02392e-05	3.59499e-14	2.79763e-11	3.34491e-10	3.17007e-11	6.37273e-07	2.33003e-10	0.000481126	2.00133e-05	3.31857e-15	9.07271e-11	3.2829e-10	2.188e-11	8.51639e-07	1.37109e-10	0.000469532	0.00349514	1.11708e-14	5.80807e-09	1.65255e-10	2.18107e-11	1.48571e-06	1.3605e-10	0.000438812	0.00289373	1.28722e-13	4.84106e-09	6.23727e-08	2.18127e-11	3.12172e-05	1.36929e-10	8.91048e-05	0.00116389	1.54767e-13	5.66865e-08	6.91919e-06	2.18109e-11	0.000470389	1.36996e-10	8.68835e-05	0.00255132	3.32154e-13	2.87045e-07	0.000430353	2.18108e-11	3.05056e-05	1.3702e-10	0.00111467	5.89374e-05	3.29888e-13	2.17361e-07	8.05653e-05	2.78054e-09	2.17614e-05	0.00028382	0.000103519	6.00599e-05	3.29854e-13	2.25475e-07	9.58914e-05	2.78577e-09	2.13485e-05	0.000281555	0.000105466	6.00596e-05	3.29851e-13	2.40442e-07	0.000103484	1.5118e-11	2.13388e-05	0.000281321	0.000105492	6.00596e-05	3.2985e-13	2.80754e-07	6.3588e-05	1.52299e-11	2.13387e-05	0.000281366	0.000105493	6.00596e-05	3.2985e-13	1.35173e-07	6.36329e-05	1.52649e-11	7.69984e-06	0.000281359	0.000105493	3.97095e-05	7.56843e-09	1.89825e-07	1.71506e-05	1.52789e-11	7.64226e-06	0.00028136	2.45706e-05	3.97072e-05	7.59545e-09	1.90434e-07	1.71434e-05	1.5285e-11	7.64224e-06	2.20763e-06	2.45625e-05	3.97072e-05	7.60416e-09	1.90433e-07	1.61398e-05	1.52877e-11	7.64224e-06	2.22061e-06	2.45625e-05	3.97072e-05	7.60755e-09	1.90433e-07	1.6092e-05	2.07552e-10	7.64224e-06	0.00107917	2.45625e-05	3.97072e-05	7.60896e-09	1.90433e-07	1.6092e-05	2.05234e-10	7.64224e-06	0.00107887	2.45625e-05	3.97072e-05	7.60953e-09	1.90433e-07	1.6092e-05	2.05219e-10	7.64224e-06	0.00107878	2.45625e-05	3.97072e-05	2.67799e-10	1.90433e-07	1.6092e-05	3.78205e-08	7.64224e-06	0.00107881	2.45625e-05	5.20202e-05	2.67024e-10	1.90433e-07	1.6092e-05	3.53925e-08	7.64224e-06	0.00107881	2.45625e-05	5.20299e-05	2.6685e-10	1.90433e-07	1.6092e-05	3.30526e-08	7.64224e-06	0.00107881	2.45625e-05	5.20299e-05	2.6681e-10	1.90433e-07	1.6092e-05	3.28506e-08	7.64224e-06	4.89632e-05	2.45625e-05	5.20299e-05	2.66802e-10	1.90433e-07	1.6092e-05	3.26493e-08	7.64224e-06	4.89242e-05	2.45625e-05	5.20299e-05	2.668e-10	1.90433e-07	1.6092e-05	3.24594e-08	1.1133e-05	0.000375617	2.45625e-05	5.20299e-05	2.668e-10	1.90433e-07	1.6092e-05	2.37932e-09	1.12979e-05	0.000379029	2.45625e-05	4.5457e-05	2.668e-10	1.90433e-07	1.6092e-05	2.284e-09	1.1323e-05	0.000379082	2.45625e-05	4.545e-05	2.668e-10	1.90433e-07	1.6092e-05	2.28151e-09	1.13284e-05	0.00037917	2.45625e-05	4.545e-05	2.668e-10	1.90433e-07	1.6092e-05	2.28148e-09	1.13299e-05	0.000379192	2.45625e-05	4.545e-05	2.668e-10	1.85275e-05	1.6092e-05	2.28148e-09	1.13303e-05	0.000379199	2.45625e-05	4.545e-05	2.668e-10	1.86371e-05	1.6092e-05	2.28148e-09	9.3875e-06	0.000136862	2.45625e-05	4.545e-05	2.668e-10	1.86448e-05	1.6092e-05	2.28148e-09	9.23142e-06	0.000135572	2.45625e-05	4.545e-05	0	0	0	0	0	0	0	0	4.51282e-05	4.51282e-05	4.51282e-05	4.51282e-05	4.51282e-05	4.51282e-05	4.51282e-05	4.51282e-05	1.81541e-05	1.81541e-05	1.81541e-05	1.81541e-05	1.81541e-05	1.81541e-05	1.81541e-05	1.81541e-05	1.81024e-05	1.81024e-05	1.81024e-05	1.81024e-05	1.81024e-05	1.81024e-05	1.81024e-05	1.81024e-05	2.70955e-10	2.70955e-10	2.70955e-10	2.70955e-10	2.70955e-10	2.70955e-10	2.70955e-10	2.70955e-10	2.72125e-10	2.72125e-10	2.72125e-10	2.72125e-10	2.72125e-10	2.72125e-10	2.72125e-10	2.72125e-10	2.72126e-10	2.72126e-10	2.72126e-10	2.72126e-10	2.72126e-10	2.72126e-10	2.72126e-10	2.72126e-10	2.72124e-10	2.72124e-10	2.72124e-10	2.72124e-10	2.72124e-10	2.72124e-10	2.72124e-10	2.72124e-10	2.72124e-10	2.72124e-10	2.72124e-10	2.72124e-10	2.72124e-10	2.72124e-10	2.72124e-10	2.72124e-10	2.72124e-10	2.72124e-10	2.72124e-10	2.72124e-10	2.72124e-10	2.72124e-10	2.72124e-10	2.72124e-10	1.81885e-05	5.37461e-07	7.7574e-08	0.206796	9.21296e-08	1.81885e-05	5.37461e-07	7.7574e-08	3.05865e-07	2.75617e-07	2.42971e-07	0.00215607	1.20306e-06	1.30583e-06	2.66428e-07	3.6427e-07	2.41238e-07	1.90775e-07	6.22588e-07	0.0399445	1.33857e-06	3.84278e-06	2.61482e-07	3.06184e-07	2.32023e-07	1.78198e-07	1.80688e-06	0.0138531	3.72909e-06	1.25596e-06	1.12757e-07	3.06113e-07	2.30365e-07	1.73901e-07	3.67127e-07	0.0430718	3.59875e-06	8.40014e-07	1.22993e-07	3.06038e-07	2.17966e-07	1.78681e-07	4.21739e-07	0.0159866	3.90404e-06	1.59603e-06	1.23406e-07	2.79125e-07	2.25286e-07	1.79236e-07	3.82213e-07	0.117891	3.80518e-06	7.37145e-07	1.23678e-07	3.05846e-07	2.18482e-07	1.78933e-07	4.31676e-07	0.00653682	3.89052e-06	1.57379e-06	1.23226e-07	3.03543e-07	2.25233e-07	1.79202e-07	4.40909e-07	0.126069	3.75016e-06	9.52335e-07	1.23528e-07	3.06128e-07	1.58246e-10	2.10297e-06	4.41115e-07	0.00582822	0.0108731	1.2642e-06	1.23237e-07	0.00174445	3.32846e-12	2.7668e-07	0.00113274	1.54196e-13	0.00703548	6.56101e-14	1.90455e-07	0.00153483	3.42145e-11	3.79083e-07	0.000989158	9.75603e-14	0.0065286	1.48388e-13	1.93289e-07	0.00014277	3.77977e-11	1.15111e-06	0.00224662	9.97835e-14	0.00457284	1.49063e-13	2.00266e-07	0.000327402	9.87998e-11	1.09652e-06	0.000141942	1.00066e-13	0.00114572	1.47959e-13	4.7308e-07	0.00089566	1.07967e-10	0.000106523	0.000444242	1.00111e-13	0.0119569	1.47853e-13	5.18226e-07	0.00338634	2.17868e-11	3.44006e-05	0.00504069	1.00114e-13	0.000171332	1.47823e-13	0.000119255	4.39373e-05	2.17398e-11	3.19725e-05	0.000131045	5.04997e-11	0.000228626	1.3741e-08	5.68091e-05	4.54329e-05	2.17381e-11	3.22884e-05	0.000177628	4.89443e-11	0.000230131	1.38792e-08	5.57986e-05	4.54329e-05	2.17379e-11	3.28478e-05	0.000115959	6.05461e-14	0.000230167	1.38912e-08	5.57821e-05	4.54329e-05	2.17379e-11	3.4238e-05	0.000101783	6.16982e-14	0.000230168	1.38888e-08	5.57819e-05	4.54329e-05	2.17378e-11	3.97081e-06	0.000101826	6.192e-14	6.20481e-05	1.38891e-08	5.57819e-05	2.36602e-05	7.50787e-05	4.35277e-06	3.67438e-05	6.19982e-14	6.23698e-05	1.3889e-08	5.65554e-06	2.36656e-05	7.52038e-05	4.35652e-06	3.67735e-05	6.20317e-14	6.23694e-05	1.02311e-09	5.65891e-06	2.36656e-05	7.52718e-05	4.35652e-06	3.28915e-05	6.2047e-14	6.23694e-05	1.01531e-09	5.65891e-06	2.36656e-05	7.52984e-05	4.35652e-06	3.2867e-05	1.76332e-12	6.23694e-05	1.64999e-05	5.65891e-06	2.36656e-05	7.53092e-05	4.35652e-06	3.2867e-05	1.7283e-12	6.23694e-05	1.65842e-05	5.65891e-06	2.36656e-05	7.53138e-05	4.35652e-06	3.2867e-05	1.72863e-12	6.23694e-05	1.65852e-05	5.65891e-06	2.36656e-05	1.49323e-07	4.35652e-06	3.2867e-05	1.39584e-09	6.23694e-05	1.65848e-05	5.65891e-06	6.16139e-05	1.49152e-07	4.35652e-06	3.2867e-05	2.69495e-09	6.23694e-05	1.65848e-05	5.65891e-06	6.15814e-05	1.49074e-07	4.35652e-06	3.2867e-05	3.50329e-09	6.23694e-05	1.65848e-05	5.65891e-06	6.15814e-05	1.49057e-07	4.35652e-06	3.2867e-05	3.4926e-09	6.23694e-05	1.30095e-07	5.65891e-06	6.15814e-05	1.49053e-07	4.35652e-06	3.2867e-05	3.48172e-09	6.23694e-05	1.29595e-07	5.65891e-06	6.15814e-05	1.49052e-07	4.35652e-06	3.2867e-05	3.47164e-09	0.000101262	6.30424e-05	5.65891e-06	6.15814e-05	1.49052e-07	4.35652e-06	3.2867e-05	1.21877e-10	0.000100696	6.24709e-05	5.65891e-06	3.81655e-05	1.49052e-07	4.35652e-06	3.2867e-05	1.19994e-10	0.000100626	6.24782e-05	5.65891e-06	3.81784e-05	1.49052e-07	4.35652e-06	3.2867e-05	1.1999e-10	0.000100611	6.24649e-05	5.65891e-06	3.81784e-05	1.49052e-07	4.35652e-06	3.2867e-05	1.19991e-10	0.000100607	6.24618e-05	5.65891e-06	3.81784e-05	1.49052e-07	8.03139e-05	3.2867e-05	1.19991e-10	0.000100606	6.24607e-05	5.65891e-06	3.81784e-05	1.49052e-07	8.03576e-05	3.2867e-05	1.19991e-10	7.89564e-05	2.83211e-06	5.65891e-06	3.81784e-05	1.49052e-07	8.03663e-05	3.2867e-05	1.19991e-10	7.9431e-05	2.85943e-06	5.65891e-06	3.81784e-05	0	0	0	0	0	0	0	0	4.51282e-05	4.51282e-05	4.51282e-05	4.51282e-05	4.51282e-05	4.51282e-05	4.51282e-05	4.51282e-05	1.53833e-05	1.53833e-05	1.53833e-05	1.53833e-05	1.53833e-05	1.53833e-05	1.53833e-05	1.53833e-05	1.58956e-05	1.58956e-05	1.58956e-05	1.58956e-05	1.58956e-05	1.58956e-05	1.58956e-05	1.58956e-05	2.81903e-09	2.81903e-09	2.81903e-09	2.81903e-09	2.81903e-09	2.81903e-09	2.81903e-09	2.81903e-09	2.70626e-09	2.70626e-09	2.70626e-09	2.70626e-09	2.70626e-09	2.70626e-09	2.70626e-09	2.70626e-09	2.70618e-09	2.70618e-09	2.70618e-09	2.70618e-09	2.70618e-09	2.70618e-09	2.70618e-09	2.70618e-09	2.7062e-09	2.7062e-09	2.7062e-09	2.7062e-09	2.7062e-09	2.7062e-09	2.7062e-09	2.7062e-09	2.7062e-09	2.7062e-09	2.7062e-09	2.7062e-09	2.7062e-09	2.7062e-09	2.7062e-09	2.7062e-09	2.7062e-09	2.7062e-09	2.7062e-09	2.7062e-09	2.7062e-09	2.7062e-09	2.7062e-09	2.7062e-09	9.90748e-07	3.62812e-07	2.09571e-07	0.0259044	2.51392e-07	0.0259044	1.53659e-05	2.51392e-07	1.81884e-07	1.93404e-08	1.77061e-07	0.0770601	1.24162e-08	0.0708143	0.000108025	6.18904e-08	1.53095e-07	8.30585e-09	3.96952e-08	0.00553976	9.23447e-09	0.0234074	0.000105337	5.90073e-08	1.38828e-07	6.7508e-09	1.49584e-09	0.273096	3.01588e-09	0.172968	0.000944202	5.92872e-08	1.35133e-07	7.11733e-09	2.16863e-11	1.48279e-07	3.00429e-09	0.000156813	0.000882486	5.91928e-08	1.18022e-07	6.76949e-09	1.59487e-11	0.306125	2.90181e-09	0.336532	0.000882404	7.07205e-08	1.21641e-07	6.69067e-09	1.80735e-11	1.28532e-08	2.97067e-09	2.81721e-08	0.000869277	5.90752e-08	1.15861e-07	6.6967e-09	1.5024e-11	0.296265	2.89288e-09	0.342818	0.000884527	6.00517e-08	1.21773e-07	6.67627e-09	1.48667e-11	2.18754e-08	2.95822e-09	3.45423e-08	0.000874837	5.89492e-08	1.15853e-07	6.48033e-07	1.47233e-11	0.297464	1.40691e-06	0.424724	0.00088415	1.42953e-05	1.68578e-06	3.70422e-07	7.0152e-09	9.68393e-18	1.16698e-06	9.43721e-20	9.86579e-07	1.17549e-05	4.3782e-08	8.18107e-07	7.48397e-09	9.55136e-11	1.49633e-06	2.48325e-10	1.00845e-06	0.00124159	1.15831e-07	1.34956e-05	2.58762e-08	9.3943e-11	2.55966e-06	2.46276e-10	9.4492e-07	0.000549652	4.86479e-07	1.19285e-05	5.57642e-06	9.37754e-11	4.02884e-05	2.48578e-10	1.99612e-07	0.000157639	5.35995e-07	0.000219115	0.000138743	9.37436e-11	0.000567972	2.48778e-10	1.83591e-07	0.00031089	4.55595e-08	2.85681e-05	0.000992601	9.37413e-11	3.43003e-05	2.48841e-10	9.08429e-07	1.93938e-05	4.53613e-08	2.39262e-05	0.000111601	1.19505e-08	2.62225e-05	1.72146e-10	2.01163e-06	2.01823e-05	4.53599e-08	2.45305e-05	0.00013961	1.221e-08	2.57963e-05	1.69936e-10	2.06608e-06	2.01811e-05	4.53597e-08	2.56155e-05	6.02855e-05	6.63083e-11	2.57866e-05	1.69743e-10	2.06678e-06	2.01811e-05	4.53597e-08	2.84344e-05	4.36238e-05	6.57969e-11	2.57864e-05	1.69782e-10	2.0668e-06	2.01811e-05	4.53597e-08	9.28655e-06	4.36885e-05	6.57356e-11	9.3048e-06	1.69776e-10	2.0668e-06	1.41914e-05	0.000440481	1.16889e-05	2.70744e-05	6.57183e-11	9.25187e-06	1.69778e-10	6.02397e-07	1.41969e-05	0.000430815	1.17127e-05	2.70944e-05	6.5711e-11	9.25189e-06	2.30478e-09	6.02477e-07	1.41969e-05	0.000431192	1.17126e-05	2.52542e-05	6.57077e-11	9.25189e-06	2.32767e-09	6.02477e-07	1.41969e-05	0.000431243	1.17126e-05	2.52064e-05	8.91983e-10	9.25189e-06	4.2901e-07	6.02477e-07	1.41969e-05	0.000431267	1.17126e-05	2.52064e-05	8.97512e-10	9.25189e-06	4.26051e-07	6.02477e-07	1.41969e-05	0.000431277	1.17126e-05	2.52064e-05	8.9736e-10	9.25189e-06	4.26009e-07	6.02477e-07	1.41969e-05	8.10827e-06	1.17126e-05	2.52064e-05	1.65374e-07	9.25189e-06	4.26022e-07	6.02477e-07	0.000109027	8.28445e-06	1.17126e-05	2.52064e-05	1.03693e-07	9.25189e-06	4.26023e-07	6.02477e-07	0.000108488	8.28268e-06	1.17126e-05	2.52064e-05	8.39467e-08	9.25189e-06	4.26024e-07	6.02477e-07	0.000108491	8.2823e-06	1.17126e-05	2.52064e-05	8.3802e-08	9.25189e-06	3.13823e-08	6.02477e-07	0.000108491	8.28221e-06	1.17126e-05	2.52064e-05	8.36598e-08	9.25189e-06	3.15466e-08	6.02477e-07	0.000108491	8.28219e-06	1.17126e-05	2.52064e-05	8.35218e-08	1.34779e-05	0.000512407	6.02477e-07	0.000108491	8.28219e-06	1.17126e-05	2.52064e-05	6.14378e-09	1.36476e-05	0.000503981	6.02477e-07	3.91502e-05	8.28218e-06	1.17126e-05	2.52064e-05	6.05444e-09	1.36735e-05	0.000504213	6.02477e-07	3.92913e-05	8.28219e-06	1.17126e-05	2.52064e-05	6.05056e-09	1.36791e-05	0.000504357	6.02477e-07	3.9291e-05	8.28219e-06	1.17126e-05	2.52064e-05	6.05049e-09	1.36806e-05	0.00050439	6.02477e-07	3.9291e-05	8.28219e-06	3.04948e-05	2.52064e-05	6.05048e-09	1.3681e-05	0.000504401	6.02477e-07	3.9291e-05	8.28219e-06	3.05842e-05	2.52064e-05	6.05048e-09	1.13351e-05	3.95856e-06	6.02477e-07	3.9291e-05	8.28219e-06	3.05924e-05	2.52064e-05	6.05048e-09	1.11733e-05	4.01862e-06	6.02477e-07	3.9291e-05	0	0	0	0	0	0	0	0	4.51282e-05	4.51282e-05	4.51282e-05	4.51282e-05	4.51282e-05	4.51282e-05	4.51282e-05	4.51282e-05	3.40374e-05	3.40374e-05	3.40374e-05	3.40374e-05	3.40374e-05	3.40374e-05	3.40374e-05	3.40374e-05	3.47273e-05	3.47273e-05	3.47273e-05	3.47273e-05	3.47273e-05	3.47273e-05	3.47273e-05	3.47273e-05	5.99324e-07	5.99324e-07	5.99324e-07	5.99324e-07	5.99324e-07	5.99324e-07	5.99324e-07	5.99324e-07	5.82457e-07	5.82457e-07	5.82457e-07	5.82457e-07	5.82457e-07	5.82457e-07	5.82457e-07	5.82457e-07	5.82416e-07	5.82416e-07	5.82416e-07	5.82416e-07	5.82416e-07	5.82416e-07	5.82416e-07	5.82416e-07	5.82415e-07	5.82415e-07	5.82415e-07	5.82415e-07	5.82415e-07	5.82415e-07	5.82415e-07	5.82415e-07	5.82414e-07	5.82414e-07	5.82414e-07	5.82414e-07	5.82414e-07	5.82414e-07	5.82414e-07	5.82414e-07	5.82415e-07	5.82415e-07	5.82415e-07	5.82415e-07	5.82415e-07	5.82415e-07	5.82415e-07	5.82415e-07	5.82647e-06	4.90595e-06	4.4696e-06	0.00114898	4.90595e-06	0.942818	0.00114898	5.82647e-06	2.42435e-06	9.45828e-05	3.26387e-06	3.29815e-05	1.55941e-07	0.000126906	0.000220407	2.56637e-06	2.45991e-06	0.000214913	4.29468e-07	2.97594e-05	1.7434e-08	0.998015	0.0500713	4.40556e-06	2.64277e-06	0.000259034	3.56539e-08	1.72392e-05	1.39416e-08	0.000124147	0.185968	4.40424e-06	2.70326e-06	0.0002384	6.99017e-07	4.36458e-05	1.16379e-08	0.833919	0.0869748	4.40893e-06	2.98032e-06	0.000257879	5.3118e-07	2.04497e-05	1.28084e-08	0.000212563	0.176983	5.39718e-06	2.96547e-06	0.000260811	6.7438e-07	0.000179594	1.27761e-08	0.810327	0.092168	4.41643e-06	3.04444e-06	0.000261033	4.58327e-07	2.26452e-05	1.25684e-08	0.000269732	0.171386	4.49096e-06	2.96151e-06	0.000262787	4.72405e-07	0.000160291	1.20463e-08	0.995488	0.0963977	4.40753e-06	1.52228e-05	0.00485357	4.77136e-07	2.25215e-05	2.29759e-07	0.000141433	0.166412	2.21925e-05	5.19425e-07	0.00419664	8.70111e-06	6.34845e-09	2.0664e-07	6.66173e-06	4.41393e-06	1.72244e-05	0.000160446	0.0023729	7.52385e-06	2.87587e-09	3.02914e-07	1.92969e-06	1.69534e-05	0.0031393	6.24113e-05	0.000310981	2.02412e-05	2.93811e-09	6.69245e-07	1.88316e-06	1.5311e-05	0.000409812	3.00756e-05	0.000345995	0.00789968	2.94813e-09	1.47685e-05	1.91545e-06	1.42653e-06	3.78919e-05	2.91957e-05	0.000902425	0.00103138	2.9493e-09	7.58681e-05	1.91766e-06	1.17005e-06	1.72951e-05	6.45709e-06	0.000172843	0.000681334	2.94942e-09	2.40831e-05	1.91852e-06	1.53535e-08	7.55827e-06	6.47687e-06	0.000199379	7.95923e-05	2.90924e-08	1.7957e-05	1.16444e-09	5.34354e-08	7.72625e-06	6.47665e-06	0.000195765	8.13125e-05	2.81358e-08	1.76704e-05	1.13569e-09	5.57056e-08	7.72589e-06	6.47663e-06	0.000189662	6.1552e-05	2.38743e-09	1.76636e-05	1.13315e-09	5.57458e-08	7.7259e-06	6.47663e-06	0.000175706	7.83058e-05	2.46704e-09	1.76635e-05	1.13364e-09	5.57463e-08	7.7259e-06	6.47663e-06	8.49837e-05	7.82618e-05	2.48596e-09	1.09469e-05	1.13356e-09	5.57463e-08	1.09867e-05	0.000126764	7.18631e-05	6.83782e-05	2.49303e-09	1.08761e-05	1.13358e-09	1.91263e-07	1.0988e-05	0.000126747	7.17567e-05	6.83904e-05	2.4961e-09	1.08762e-05	1.44514e-07	1.91289e-07	1.0988e-05	0.000126792	7.17568e-05	6.68485e-05	2.49748e-09	1.08762e-05	1.47305e-07	1.91289e-07	1.0988e-05	0.000126809	7.17568e-05	6.69475e-05	8.57089e-09	1.08762e-05	7.99555e-10	1.91289e-07	1.0988e-05	0.000126817	7.17568e-05	6.69474e-05	8.23438e-09	1.08762e-05	7.88851e-10	1.91289e-07	1.0988e-05	0.00012682	7.17568e-05	6.69474e-05	8.23527e-09	1.08762e-05	7.8866e-10	1.91289e-07	1.0988e-05	3.41855e-05	7.17568e-05	6.69474e-05	9.69466e-08	1.08762e-05	7.88702e-10	1.91289e-07	0.000151229	3.41889e-05	7.17568e-05	6.69474e-05	1.89575e-07	1.08762e-05	7.88705e-10	1.91289e-07	0.000151061	3.41819e-05	7.17568e-05	6.69474e-05	2.33798e-07	1.08762e-05	7.88705e-10	1.91289e-07	0.000151061	3.41803e-05	7.17568e-05	6.69474e-05	2.30747e-07	1.08762e-05	1.07069e-08	1.91289e-07	0.000151061	3.41799e-05	7.17568e-05	6.69474e-05	2.27714e-07	1.08762e-05	1.08136e-08	1.91289e-07	0.000151061	3.41799e-05	7.17568e-05	6.69474e-05	2.24888e-07	1.29659e-05	1.99263e-06	1.91289e-07	0.000151061	3.41798e-05	7.17568e-05	6.69474e-05	6.48618e-08	1.31147e-05	2.03392e-06	1.91289e-07	4.07204e-05	3.41798e-05	7.17568e-05	6.69474e-05	5.97656e-08	1.31357e-05	2.03502e-06	1.91289e-07	4.07554e-05	3.41798e-05	7.17568e-05	6.69474e-05	5.96625e-08	1.31401e-05	2.03635e-06	1.91289e-07	4.07554e-05	3.41798e-05	7.17568e-05	6.69474e-05	5.96619e-08	1.31413e-05	2.03669e-06	1.91289e-07	4.07554e-05	3.41798e-05	8.55432e-05	6.69474e-05	5.96619e-08	1.31416e-05	2.0368e-06	1.91289e-07	4.07554e-05	3.41798e-05	8.52901e-05	6.69474e-05	5.96619e-08	1.20362e-05	1.5004e-07	1.91289e-07	4.07554e-05	3.41798e-05	8.52731e-05	6.69474e-05	5.96619e-08	1.18826e-05	1.46639e-07	1.91289e-07	4.07554e-05	0	0	0	0	0	0	0	0	4.51282e-05	4.51282e-05	4.51282e-05	4.51282e-05	4.51282e-05	4.51282e-05	4.51282e-05	4.51282e-05	3.68969e-05	3.68969e-05	3.68969e-05	3.68969e-05	3.68969e-05	3.68969e-05	3.68969e-05	3.68969e-05	3.75994e-05	3.75994e-05	3.75994e-05	3.75994e-05	3.75994e-05	3.75994e-05	3.75994e-05	3.75994e-05	1.1943e-05	1.1943e-05	1.1943e-05	1.1943e-05	1.1943e-05	1.1943e-05	1.1943e-05	1.1943e-05	1.16244e-05	1.16244e-05	1.16244e-05	1.16244e-05	1.16244e-05	1.16244e-05	1.16244e-05	1.16244e-05	1.16235e-05	1.16235e-05	1.16235e-05	1.16235e-05	1.16235e-05	1.16235e-05	1.16235e-05	1.16235e-05	1.16236e-05	1.16236e-05	1.16236e-05	1.16236e-05	1.16236e-05	1.16236e-05	1.16236e-05	1.16236e-05	1.16236e-05	1.16236e-05	1.16236e-05	1.16236e-05	1.16236e-05	1.16236e-05	1.16236e-05	1.16236e-05	1.16236e-05	1.16236e-05	1.16236e-05	1.16236e-05	1.16236e-05	1.16236e-05	1.16236e-05	1.16236e-05	2.12533e-05	2.08845e-05	2.06896e-05	0.000100467	2.12533e-05	0.729509	0.00155594	2.54944e-05	0.000114041	0.000316376	1.14366e-05	2.75259e-05	2.7524e-07	4.26778e-06	0.000968774	1.98178e-06	0.000128704	0.000686766	1.10025e-06	2.7517e-05	5.42077e-08	0.97847	0.0132742	1.78359e-06	0.000137625	0.000803892	7.08725e-08	2.47336e-05	2.70041e-08	8.01381e-08	0.0756392	1.79102e-06	0.000140228	0.000766585	1.02969e-06	3.25386e-05	2.41577e-08	0.829333	0.0314489	1.7884e-06	0.000153818	0.000800062	8.44104e-07	2.55521e-05	2.48627e-08	5.59048e-07	0.0635235	2.23628e-06	0.000150959	0.000804565	1.0005e-06	5.07959e-05	2.51473e-08	0.821386	0.0378276	1.78762e-06	0.000155894	0.000805856	7.6725e-07	2.64597e-05	2.45248e-08	6.57974e-07	0.0575843	1.82131e-06	0.000150832	0.000809191	7.7578e-07	4.77121e-05	2.42485e-08	0.977696	0.041734	1.7834e-06	0.000324668	0.00211752	7.81267e-07	2.64502e-05	5.58438e-08	8.64128e-08	0.0541147	1.79764e-06	1.70485e-05	0.00203282	1.77726e-06	2.65731e-06	5.48442e-08	0.000230563	3.31831e-05	1.48581e-06	0.000308166	0.00118502	1.70265e-06	1.95272e-06	8.11956e-08	8.55611e-05	7.9352e-05	0.000513361	0.000152949	0.000176294	2.36643e-06	1.95882e-06	1.93637e-07	8.44239e-05	7.2344e-05	0.000169653	5.97355e-05	0.000195006	0.00189626	1.96076e-06	6.13732e-06	8.54775e-05	8.5091e-06	2.98518e-05	5.62768e-05	0.000232961	0.00029672	1.96084e-06	1.71927e-05	8.55536e-05	7.61449e-06	7.62852e-06	3.45495e-05	0.000120578	0.000159504	1.96086e-06	1.61216e-05	8.55817e-05	2.49953e-08	7.39945e-06	3.46648e-05	0.000137324	5.50873e-05	3.76535e-06	1.15753e-05	3.37873e-07	6.14813e-08	7.62314e-06	3.46652e-05	0.000134979	5.41039e-05	3.73752e-06	1.13668e-05	3.32348e-07	6.37357e-08	7.6229e-06	3.46652e-05	0.00013103	5.36705e-05	1.84777e-06	1.1362e-05	3.31818e-07	6.37724e-08	7.62291e-06	3.46652e-05	0.000121968	6.72827e-05	1.8755e-06	1.13619e-05	3.31922e-07	6.3773e-08	7.62291e-06	3.46652e-05	8.85028e-05	6.72408e-05	1.88297e-06	9.92649e-06	3.31906e-07	6.3773e-08	1.46379e-05	5.97856e-05	7.55061e-05	6.57291e-05	1.88584e-06	9.8539e-06	3.31909e-07	6.29038e-07	1.46375e-05	5.97233e-05	7.54077e-05	6.57366e-05	1.8871e-06	9.85393e-06	7.32044e-06	6.29094e-07	1.46375e-05	5.97133e-05	7.5408e-05	6.54658e-05	1.88766e-06	9.85393e-06	7.42061e-06	6.29094e-07	1.46375e-05	5.97094e-05	7.5408e-05	6.55562e-05	2.68475e-06	9.85393e-06	4.56679e-10	6.29094e-07	1.46375e-05	5.97078e-05	7.5408e-05	6.55562e-05	2.63141e-06	9.85393e-06	4.52357e-10	6.29094e-07	1.46375e-05	5.97071e-05	7.5408e-05	6.55562e-05	2.63132e-06	9.85393e-06	4.52283e-10	6.29094e-07	1.46375e-05	4.68581e-05	7.5408e-05	6.55562e-05	5.32145e-06	9.85393e-06	4.52301e-10	6.29094e-07	0.00011241	4.68924e-05	7.5408e-05	6.55562e-05	6.01593e-06	9.85393e-06	4.52302e-10	6.29094e-07	0.000112238	4.68969e-05	7.5408e-05	6.55562e-05	6.00755e-06	9.85393e-06	4.52302e-10	6.29094e-07	0.000112238	4.68979e-05	7.5408e-05	6.55562e-05	5.95503e-06	9.85393e-06	5.76617e-08	6.29094e-07	0.000112238	4.68981e-05	7.5408e-05	6.55562e-05	5.90275e-06	9.85393e-06	5.80747e-08	6.29094e-07	0.000112238	4.68981e-05	7.5408e-05	6.55562e-05	5.85366e-06	1.0351e-05	3.15104e-10	6.29094e-07	0.000112238	4.68981e-05	7.5408e-05	6.55562e-05	4.08743e-06	1.04858e-05	3.19781e-10	6.29094e-07	4.05025e-05	4.68981e-05	7.5408e-05	6.55562e-05	3.8611e-06	1.0505e-05	3.19871e-10	6.29094e-07	4.05469e-05	4.68981e-05	7.5408e-05	6.55562e-05	3.85573e-06	1.0509e-05	3.20017e-10	6.29094e-07	4.05469e-05	4.68981e-05	7.5408e-05	6.55562e-05	3.85568e-06	1.05101e-05	3.20053e-10	6.29094e-07	4.05469e-05	4.68981e-05	7.68151e-05	6.55562e-05	3.85568e-06	1.05104e-05	3.20065e-10	6.29094e-07	4.05469e-05	4.68981e-05	7.6609e-05	6.55562e-05	3.85568e-06	1.0255e-05	4.34503e-09	6.29094e-07	4.05469e-05	4.68981e-05	7.65949e-05	6.55562e-05	3.85568e-06	1.01067e-05	4.27464e-09	6.29094e-07	4.05469e-05	0	0	0	0	0	0	0	0	4.51282e-05	4.51282e-05	4.51282e-05	4.51282e-05	4.51282e-05	4.51282e-05	4.51282e-05	4.51282e-05	0.000129751	0.000129751	0.000129751	0.000129751	0.000129751	0.000129751	0.000129751	0.000129751	0.00012641	0.00012641	0.00012641	0.00012641	0.00012641	0.00012641	0.00012641	0.00012641	0.000103066	0.000103066	0.000103066	0.000103066	0.000103066	0.000103066	0.000103066	0.000103066	0.000106922	0.000106922	0.000106922	0.000106922	0.000106922	0.000106922	0.000106922	0.000106922	0.000106926	0.000106926	0.000106926	0.000106926	0.000106926	0.000106926	0.000106926	0.000106926	0.000106926	0.000106926	0.000106926	0.000106926	0.000106926	0.000106926	0.000106926	0.000106926	0.000106926	0.000106926	0.000106926	0.000106926	0.000106926	0.000106926	0.000106926	0.000106926	0.000106926	0.000106926	0.000106926	0.000106926	0.000106926	0.000106926	0.000106926	0.000106926	0.00011809	0.000117967	0.000117901	0.000154385	0.000118436	0.0295826	0.000899974	0.000129997	0.000964173	4.06073e-06	9.574e-05	0.0134939	0.00458881	0.717875	0.00495426	0.000620744	0.00101778	1.80426e-06	0.00105963	0.00913401	0.0474663	4.04934e-09	3.19853e-05	0.000609778	0.000953356	1.50003e-06	0.0188032	0.0221007	0.0215955	0.748551	4.22823e-06	0.000607678	0.000933445	1.65807e-06	0.00105252	0.00467926	0.0416835	5.42154e-07	3.12836e-06	0.000608373	0.000856171	1.50457e-06	0.00177335	0.0185608	0.0258411	0.85957	3.14616e-06	0.000482452	0.000851457	1.48441e-06	0.00144436	0.000705459	0.0343493	9.4132e-08	3.16678e-06	0.000609819	0.000836801	1.48346e-06	0.00202493	0.0172441	0.0300517	0.855124	3.13595e-06	0.000596739	0.000853082	1.47137e-06	0.00192335	0.000838918	0.0342832	1.59994e-09	3.15736e-06	0.000610069	0.000974963	1.74267e-06	0.00190479	0.0173582	0.0348123	0.726376	3.13689e-06	0.000531514	0.0156179	1.7576e-06	0.00220785	0.000514264	0.0348788	2.05337e-12	1.58967e-07	0.000473497	9.1194e-06	2.95219e-06	0.00269008	0.0020445	0.0225421	2.0583e-06	1.65255e-07	1.11361e-06	3.28418e-05	1.86508e-05	0.00224427	0.00192956	0.0115683	2.10533e-06	1.83664e-07	4.20646e-06	5.12378e-05	1.7202e-05	2.25313e-06	0.00192437	0.000396326	2.07679e-06	2.10528e-06	2.97359e-05	5.12074e-05	1.74825e-05	1.30157e-05	0.00192344	0.000230514	2.07508e-06	2.38532e-06	1.3921e-05	4.68362e-05	1.90238e-05	2.54972e-05	0.00192337	0.00014988	2.07434e-06	4.54103e-07	1.53256e-05	4.67296e-05	1.68213e-05	4.4257e-05	0.00214992	0.00021173	3.01954e-07	1.35516e-06	1.48728e-05	4.67329e-05	1.70979e-05	4.54657e-05	0.00224456	0.000215543	3.08227e-07	1.30414e-06	1.48734e-05	4.67332e-05	1.75928e-05	3.92834e-05	0.00198961	0.000215625	3.088e-07	1.30331e-06	1.48733e-05	4.67332e-05	1.88468e-05	3.16459e-05	0.00191251	0.000215626	3.0869e-07	1.3033e-06	1.48733e-05	4.67332e-05	2.33529e-05	3.16623e-05	0.00189586	0.000210772	3.08708e-07	1.3033e-06	2.24958e-05	4.95023e-05	2.72078e-05	3.15892e-05	0.00188934	0.00021241	3.08704e-07	5.59608e-06	2.24904e-05	4.94036e-05	2.72456e-05	3.15865e-05	0.00188649	0.000212403	8.55529e-07	5.59508e-06	2.24904e-05	4.93675e-05	2.72455e-05	3.1574e-05	0.00188521	0.000212403	8.42184e-07	5.59508e-06	2.24904e-05	4.93534e-05	2.72455e-05	3.15323e-05	0.0020017	0.000212403	1.7308e-09	5.59508e-06	2.24904e-05	4.93477e-05	2.72455e-05	3.15324e-05	0.00210682	0.000212403	1.75015e-09	5.59508e-06	2.24904e-05	4.93453e-05	2.72455e-05	3.15324e-05	0.00210253	0.000212403	1.75053e-09	5.59508e-06	2.24904e-05	4.80922e-05	2.72455e-05	3.15324e-05	0.00237178	0.000212403	1.75046e-09	5.59508e-06	5.85546e-05	4.81674e-05	2.72455e-05	3.15324e-05	0.000916996	0.000212403	1.75045e-09	5.59508e-06	5.8511e-05	4.81876e-05	2.72455e-05	3.15324e-05	0.00069506	0.000212403	1.75045e-09	5.59508e-06	5.8511e-05	4.81921e-05	2.72455e-05	3.15324e-05	0.000709631	0.000212403	3.86075e-08	5.59508e-06	5.8511e-05	4.81931e-05	2.72455e-05	3.15324e-05	0.000721549	0.000212403	3.82962e-08	5.59508e-06	5.8511e-05	4.81933e-05	2.72455e-05	3.15324e-05	0.000733	0.000214153	2.35651e-12	5.59508e-06	5.8511e-05	4.81934e-05	2.72455e-05	3.15324e-05	0.00069926	0.000211269	2.3172e-12	5.59508e-06	3.62625e-05	4.81934e-05	2.72455e-05	3.15324e-05	0.000776361	0.000210876	2.31579e-12	5.59508e-06	3.62807e-05	4.81934e-05	2.72455e-05	3.15324e-05	0.000776957	0.000210793	2.31449e-12	5.59508e-06	3.62806e-05	4.81934e-05	2.72455e-05	3.15324e-05	0.000776958	0.000210771	2.31415e-12	5.59508e-06	3.62806e-05	4.81934e-05	2.7276e-05	3.15324e-05	0.000776958	0.000210765	2.31405e-12	5.59508e-06	3.62806e-05	4.81934e-05	2.73458e-05	3.15324e-05	0.000776958	0.0002099	2.95002e-10	5.59508e-06	3.62806e-05	4.81934e-05	2.73507e-05	3.15324e-05	0.000776958	0.000213124	3.00668e-10	5.59508e-06	3.62806e-05	0	0	0	0	0	0	0	0	4.51282e-05	4.51282e-05	4.51282e-05	4.51282e-05	4.51282e-05	4.51282e-05	4.51282e-05	4.51282e-05	5.36673e-05	5.36673e-05	5.36673e-05	5.36673e-05	5.36673e-05	5.36673e-05	5.36673e-05	5.36673e-05	5.32117e-05	5.32117e-05	5.32117e-05	5.32117e-05	5.32117e-05	5.32117e-05	5.32117e-05	5.32117e-05	5.21781e-05	5.21781e-05	5.21781e-05	5.21781e-05	5.21781e-05	5.21781e-05	5.21781e-05	5.21781e-05	5.27848e-05	5.27848e-05	5.27848e-05	5.27848e-05	5.27848e-05	5.27848e-05	5.27848e-05	5.27848e-05	5.27852e-05	5.27852e-05	5.27852e-05	5.27852e-05	5.27852e-05	5.27852e-05	5.27852e-05	5.27852e-05	5.27844e-05	5.27844e-05	5.27844e-05	5.27844e-05	5.27844e-05	5.27844e-05	5.27844e-05	5.27844e-05	5.27845e-05	5.27845e-05	5.27845e-05	5.27845e-05	5.27845e-05	5.27845e-05	5.27845e-05	5.27845e-05	5.27845e-05	5.27845e-05	5.27845e-05	5.27845e-05	5.27845e-05	5.27845e-05	5.27845e-05	5.27845e-05	5.33086e-05	5.33066e-05	5.33056e-05	5.47823e-05	5.33294e-05	0.000258932	9.48362e-05	5.47823e-05	2.69954e-06	0.000181105	8.62287e-05	1.19414e-06	0.000498281	2.61247e-06	1.0536e-05	0.000845518	2.45023e-06	0.000245002	0.000215472	1.05249e-06	0.000261621	0.000159069	0.000411279	0.00190061	2.53711e-06	0.000268716	0.000883019	5.06574e-07	0.000730747	2.65407e-06	0.000165274	0.00185084	2.57047e-06	0.000251383	0.00452044	1.45807e-06	0.000661753	5.99794e-06	0.000198816	0.0018594	2.69332e-06	0.000268202	0.00426572	6.3892e-07	0.000734022	2.15452e-06	0.000198467	0.00170306	2.7196e-06	0.000271017	0.00447177	6.77675e-06	0.00071364	5.06836e-06	0.000200245	0.00187063	2.73676e-06	0.00027062	0.00407559	7.11341e-07	0.000728887	2.17543e-06	0.000198732	0.00184999	2.71678e-06	0.000271805	0.00422727	6.30973e-06	0.000693583	3.83429e-05	0.000199942	0.00186774	2.7842e-06	0.000277026	0.00424464	7.04959e-07	0.000735886	2.81284e-06	0.000198713	0.00179603	6.12419e-07	0.000275164	0.00428826	5.98822e-06	0.000712349	7.14151e-05	9.42968e-05	0.00173617	8.88742e-05	0.000207641	0.00365385	2.83991e-06	0.000647171	7.21511e-05	9.54371e-05	0.000157768	4.74783e-05	7.64422e-05	0.00435914	2.92715e-06	0.000487502	7.15603e-05	9.63332e-05	6.73031e-05	4.16955e-05	8.00621e-05	0.00027847	2.93844e-06	0.00012042	7.17426e-05	0.000121952	4.6086e-05	4.23054e-05	8.02482e-05	9.40159e-05	2.9402e-06	8.92993e-05	7.17437e-05	0.000112748	3.48097e-05	4.19288e-05	7.24011e-05	6.54099e-05	2.94033e-06	7.58637e-05	7.1748e-05	2.37253e-05	3.60812e-05	4.19777e-05	7.74242e-05	4.63797e-05	2.9739e-06	8.79849e-05	4.98143e-05	1.65491e-05	3.54289e-05	4.19753e-05	7.67382e-05	4.58328e-05	2.85081e-06	8.87041e-05	4.96151e-05	1.6513e-05	3.54288e-05	4.1975e-05	7.55633e-05	4.88398e-05	2.81163e-06	8.87205e-05	4.95944e-05	1.65139e-05	3.54288e-05	4.1975e-05	7.28037e-05	5.48583e-05	2.88794e-06	8.87207e-05	4.9598e-05	1.65139e-05	3.54288e-05	4.1975e-05	6.45292e-05	5.48404e-05	2.90316e-06	8.85192e-05	4.95974e-05	1.65139e-05	4.05517e-05	4.21225e-05	5.95837e-05	5.48342e-05	2.90857e-06	8.881e-05	4.95975e-05	2.66462e-05	4.05497e-05	4.21931e-05	5.95454e-05	5.48372e-05	2.9109e-06	8.88095e-05	5.98621e-05	2.6642e-05	4.05497e-05	4.2219e-05	5.95455e-05	5.48352e-05	2.91195e-06	8.88095e-05	6.00534e-05	2.6642e-05	4.05497e-05	4.22291e-05	5.95455e-05	5.48741e-05	2.93042e-06	8.88095e-05	7.82016e-06	2.6642e-05	4.05497e-05	4.22332e-05	5.95455e-05	5.48741e-05	2.84651e-06	8.88095e-05	7.80864e-06	2.6642e-05	4.05497e-05	4.2235e-05	5.95455e-05	5.48741e-05	2.84723e-06	8.88095e-05	7.80812e-06	2.6642e-05	4.05497e-05	4.21695e-05	5.95455e-05	5.48741e-05	2.8826e-06	8.88095e-05	7.80817e-06	2.6642e-05	5.31241e-05	4.21134e-05	5.95455e-05	5.48741e-05	7.0453e-06	8.88095e-05	7.80817e-06	2.6642e-05	5.31061e-05	4.20986e-05	5.95455e-05	5.48741e-05	1.00408e-05	8.88095e-05	7.80817e-06	2.6642e-05	5.31062e-05	4.20953e-05	5.95455e-05	5.48741e-05	9.9872e-06	8.88095e-05	2.16389e-05	2.6642e-05	5.31062e-05	4.20946e-05	5.95455e-05	5.48741e-05	9.93354e-06	8.88095e-05	2.16697e-05	2.6642e-05	5.31062e-05	4.20944e-05	5.95455e-05	5.48741e-05	9.8837e-06	8.88813e-05	4.45472e-08	2.6642e-05	5.31062e-05	4.20944e-05	5.95455e-05	5.48741e-05	9.78179e-06	8.83304e-05	4.47241e-08	2.6642e-05	4.63973e-05	4.20944e-05	5.95455e-05	5.48741e-05	9.50562e-06	8.825e-05	4.4739e-08	2.6642e-05	4.64076e-05	4.20943e-05	5.95455e-05	5.48741e-05	9.50345e-06	8.82326e-05	4.47457e-08	2.6642e-05	4.64076e-05	4.20943e-05	5.95455e-05	5.48741e-05	9.50353e-06	8.82279e-05	4.47476e-08	2.6642e-05	4.64076e-05	4.20943e-05	5.95478e-05	5.48741e-05	9.50353e-06	8.82267e-05	4.47481e-08	2.6642e-05	4.64076e-05	4.20943e-05	5.9464e-05	5.48741e-05	9.50353e-06	8.81907e-05	9.86955e-07	2.6642e-05	4.64076e-05	4.20943e-05	5.94582e-05	5.48741e-05	9.50353e-06	8.8816e-05	9.82701e-07	2.6642e-05	4.64076e-05	0	0	0	0	0	0	0	0	4.51282e-05	4.51282e-05	4.51282e-05	4.51282e-05	4.51282e-05	4.51282e-05	4.51282e-05	4.51282e-05	0.000199661	0.000199661	0.000199661	0.000199661	0.000199661	0.000199661	0.000199661	0.000199661	0.000198006	0.000198006	0.000198006	0.000198006	0.000198006	0.000198006	0.000198006	0.000198006	0.000188921	0.000188921	0.000188921	0.000188921	0.000188921	0.000188921	0.000188921	0.000188921	0.000194137	0.000194137	0.000194137	0.000194137	0.000194137	0.000194137	0.000194137	0.000194137	0.000194219	0.000194219	0.000194219	0.000194219	0.000194219	0.000194219	0.000194219	0.000194219	0.000194216	0.000194216	0.000194216	0.000194216	0.000194216	0.000194216	0.000194216	0.000194216	0.000194217	0.000194217	0.000194217	0.000194217	0.000194217	0.000194217	0.000194217	0.000194217	0.000194216	0.000194216	0.000194216	0.000194216	0.000194216	0.000194216	0.000194216	0.000194216	0.000677408	0.000677408	0.000233338	0.000202614	0.000198911	0.000198379	0.000198379	0.000198372	7.43648e-05	2.06219e-05	0.000168164	0.000533256	0.0169901	0.00024164	0.000127498	0.0455915	6.56444e-05	9.16679e-06	0.00271923	0.000268697	0.123955	0.000206461	0.00126197	0.808808	6.19445e-05	7.89877e-06	0.0464594	0.000336044	0.985599	0.000377565	0.000216402	1	6.09115e-05	8.24462e-06	0.0682348	0.000218017	1	0.000510499	0.000193213	1	5.62876e-05	7.89675e-06	0.173349	0.000310164	1	0.000331126	0.000192606	1	5.70151e-05	7.85101e-06	0.986311	0.000128303	1	0.000553978	0.000194966	1	5.55557e-05	7.83799e-06	1	0.00029363	1	0.000334835	0.000193019	1	5.70573e-05	7.80466e-06	1	0.000137463	1	0.000467826	0.000194997	1	3.37971e-05	5.32435e-06	1	0.000294599	1	0.000381972	0.000193008	1	0.000119475	1.56993e-06	1	0.000133274	1	0.000189364	0.000203149	1	6.20394e-06	2.49389e-06	1	0.000189133	1	0.000112911	0.00021022	1	1.16004e-05	1.28826e-05	1	0.000188916	1	0.000112101	0.000222742	1	2.46888e-05	1.19979e-05	1	0.000188686	1	0.000112607	0.000806548	1	2.58664e-05	1.55883e-06	1	0.000188674	1	0.000112659	0.000691168	1	3.74299e-05	2.19252e-06	1	0.000188671	1	0.000112673	0.000164451	1	3.73608e-05	1.96507e-06	1	0.000189837	1	0.000119351	5.04519e-05	1	3.73606e-05	1.99377e-06	1	0.000191618	1	0.000118663	4.96304e-05	1	3.73606e-05	2.04519e-06	1	0.000194066	1	0.000118595	4.9626e-05	1	3.73606e-05	2.17487e-06	1	0.000190842	1	0.000118607	4.96258e-05	1	3.73606e-05	7.36629e-06	1	0.00018996	1	0.000118606	4.96259e-05	1	4.57953e-06	8.48075e-06	1	0.000189628	1	0.000118606	4.95657e-05	1	4.57249e-06	8.49306e-06	1	0.000189484	1	0.000115597	4.95681e-05	1	4.57272e-06	8.49305e-06	1	0.000189419	1	0.000116122	4.95681e-05	1	4.5728e-06	8.49305e-06	1	0.000188227	1	0.000116496	4.95681e-05	1	4.57284e-06	8.49305e-06	1	0.00019251	1	0.000116118	4.95681e-05	1	4.57286e-06	8.49305e-06	1	0.000192561	1	0.000116111	4.95681e-05	1	1.26729e-05	8.49305e-06	1	0.000196972	1	0.000116113	4.95681e-05	1	1.26757e-05	8.49305e-06	1	0.000170947	1	0.000116113	4.95681e-05	1	1.26753e-05	8.49305e-06	1	0.000171743	1	0.000116113	4.95681e-05	1	1.26753e-05	8.49305e-06	1	0.000173395	1	0.000115931	4.95681e-05	1	1.26752e-05	8.49305e-06	1	0.000175077	1	0.000116219	4.95681e-05	1	1.26752e-05	8.49305e-06	1	0.000176686	1	0.000116229	4.95681e-05	1	1.26752e-05	8.49305e-06	1	0.000176047	1	0.000116819	4.95681e-05	1	1.26752e-05	8.49305e-06	1	0.000187272	1	0.000116815	4.95681e-05	1	1.26752e-05	8.49305e-06	1	0.000187671	1	0.000116831	4.95681e-05	1	1.26752e-05	8.49305e-06	1	0.000187678	1	0.000116834	4.95681e-05	1	1.26752e-05	1.74592e-08	1	0.000187678	1	0.000116835	4.95681e-05	1	1.26752e-05	1.74906e-08	1	0.000187678	1	0.000116829	4.95681e-05	1	1.26752e-05	1.74934e-08	1	0.000187678	1	0.000116201	4.95681e-05	1	0	0	0	0	0	0	0	0	4.51282e-05	4.51282e-05	4.51282e-05	4.51282e-05	4.51282e-05	4.51282e-05	4.51282e-05	4.51282e-05	0.000357761	0.000357761	0.000357761	0.000357761	0.000357761	0.000357761	0.000357761	0.000357761	0.000346253	0.000346253	0.000346253	0.000346253	0.000346253	0.000346253	0.000346253	0.000346253	0.000226837	0.000226837	0.000226837	0.000226837	0.000226837	0.000226837	0.000226837	0.000226837	0.000234238	0.000234238	0.000234238	0.000234238	0.000234238	0.000234238	0.000234238	0.000234238	0.000234173	0.000234173	0.000234173	0.000234173	0.000234173	0.000234173	0.000234173	0.000234173	0.000234172	0.000234172	0.000234172	0.000234172	0.000234172	0.000234172	0.000234172	0.000234172	0.000234172	0.000234172	0.000234172	0.000234172	0.000234172	0.000234172	0.000234172	0.000234172	0.000234172	0.000234172	0.000234172	0.000234172	0.000234172	0.000234172	0.000234172	0.000234172	0.0212951	0.0212951	0.000513479	0.000355846	0.000296664	0.000289032	0.000289032	0.000288715	0.20409	0.0213659	0.000155646	0.000547118	0.000627599	0.000508168	0.000120079	0.00173357	6.50254e-05	0.0365916	0.000391055	0.000295658	0.000789008	0.000320784	0.00096527	0.00555048	0.493481	0.020859	0.00196725	0.000424293	0.000610558	0.000442608	0.000366544	0.0046009	9.4162e-11	0.0426113	0.0458373	0.000246316	0.000643972	0.0007362	0.000358078	0.00483454	0.523845	0.0157469	0.0056513	0.00038112	0.000606446	0.00033797	0.00035698	0.00438911	2.41797e-11	0.0533379	0.0394874	0.000125133	0.00061323	0.000812311	0.000360982	0.00490684	0.52511	0.00962281	0.00742767	0.000361994	0.000613008	0.000341573	0.000357701	0.00475062	2.27857e-11	0.0697793	0.031977	0.000132265	0.00062627	0.00088028	0.000360355	0.00483109	0.0664619	0.000586937	0.010397	0.000363491	0.000767132	0.000432498	0.000357676	0.00712516	1.79768e-06	0.000195855	0.0197928	9.52611e-05	0.000747183	0.000286626	0.000524263	0.00635259	2.0772e-05	0.000110883	0.0138645	0.000141297	0.00064324	0.000138013	0.000525222	0.000593205	1.30322e-05	1.39939e-05	0.00654794	0.00013953	0.000503937	0.000138214	0.000531243	0.000158998	3.18012e-06	1.5394e-05	0.000614963	0.000139309	0.000125605	0.000139197	0.000668763	6.22074e-05	2.83179e-06	3.17271e-08	7.76475e-05	0.000139284	0.000108049	0.00013928	0.000563974	6.178e-05	2.25475e-05	7.24687e-08	8.59624e-05	0.000139282	8.20726e-05	0.000139307	0.000152838	5.16844e-05	2.26083e-05	8.3246e-08	3.7884e-05	0.000147949	9.59579e-05	0.000240244	4.99642e-05	5.0618e-05	2.26101e-05	8.17391e-08	1.61443e-05	0.000150319	9.67484e-05	0.000236798	5.04868e-05	5.06191e-05	2.26104e-05	7.91625e-08	2.99274e-05	0.000169686	9.6765e-05	0.000236635	5.04961e-05	5.06191e-05	2.26104e-05	7.32789e-08	3.81428e-05	0.000166876	9.67652e-05	0.000236678	5.04961e-05	5.06191e-05	2.26104e-05	1.25916e-06	3.81114e-05	0.000166291	9.01904e-05	0.000236671	5.04961e-05	5.01532e-05	3.26853e-08	1.06524e-06	2.51989e-05	0.000166071	9.05294e-05	0.000236673	4.95007e-05	5.0159e-05	3.26274e-08	1.0636e-06	2.52168e-05	0.000165975	9.0528e-05	0.000185748	4.95069e-05	5.0159e-05	3.25967e-08	1.0636e-06	3.81391e-05	0.000165932	9.0528e-05	0.000187581	4.95069e-05	5.0159e-05	3.25847e-08	1.0636e-06	3.81723e-05	0.000156192	9.0528e-05	0.000197472	4.95069e-05	5.0159e-05	3.25798e-08	1.0636e-06	3.81722e-05	0.000159294	9.0528e-05	0.000196361	4.95069e-05	5.0159e-05	3.25777e-08	1.0636e-06	3.81722e-05	0.000159262	9.0528e-05	0.000196357	4.95069e-05	5.0159e-05	7.18506e-07	1.0636e-06	3.81722e-05	0.000199068	9.0528e-05	0.000196362	4.95069e-05	5.02012e-05	7.20129e-07	1.0636e-06	3.81722e-05	0.000145016	9.0528e-05	0.000196362	4.95069e-05	5.01941e-05	7.20518e-07	1.0636e-06	3.81722e-05	0.000132572	9.0528e-05	0.000196362	4.95069e-05	5.01942e-05	7.20605e-07	1.0636e-06	3.81722e-05	0.000133453	9.0528e-05	0.000191381	4.95069e-05	5.01942e-05	7.20624e-07	1.0636e-06	3.81722e-05	0.000134262	9.0528e-05	0.00019218	4.95069e-05	5.01942e-05	7.20628e-07	1.0636e-06	3.81722e-05	0.00013503	9.47471e-05	0.000192765	4.95069e-05	5.01942e-05	7.20629e-07	1.0636e-06	3.81722e-05	0.000121355	9.40824e-05	0.000194312	4.95069e-05	5.0173e-05	7.20629e-07	1.0636e-06	3.81722e-05	0.000126093	9.3988e-05	0.000194289	4.95069e-05	5.01794e-05	7.20629e-07	1.0636e-06	3.81722e-05	0.000126165	9.39672e-05	0.000194331	4.95069e-05	5.01794e-05	7.20629e-07	1.0636e-06	3.81722e-05	0.000126165	9.39616e-05	0.000194341	4.95069e-05	5.01794e-05	7.20629e-07	6.54429e-11	3.81722e-05	0.000126165	9.396e-05	0.000194344	4.95069e-05	5.01794e-05	7.20629e-07	6.52561e-11	3.81722e-05	0.000126165	9.18437e-05	0.00019404	4.95069e-05	5.01794e-05	7.20629e-07	6.52428e-11	3.81722e-05	0.000126165	9.25733e-05	0.000192377	4.95069e-05	5.01794e-05	0	0	0	0	0	0	0	0	4.51282e-05	4.51282e-05	4.51282e-05	4.51282e-05	4.51282e-05	4.51282e-05	4.51282e-05	4.51282e-05	0.000139915	0.000139915	0.000139915	0.000139915	0.000139915	0.000139915	0.000139915	0.000139915	0.000140249	0.000140249	0.000140249	0.000140249	0.000140249	0.000140249	0.000140249	0.000140249	1.19932e-05	1.19932e-05	1.19932e-05	1.19932e-05	1.19932e-05	1.19932e-05	1.19932e-05	1.19932e-05	1.20148e-05	1.20148e-05	1.20148e-05	1.20148e-05	1.20148e-05	1.20148e-05	1.20148e-05	1.20148e-05	1.20161e-05	1.20161e-05	1.20161e-05	1.20161e-05	1.20161e-05	1.20161e-05	1.20161e-05	1.20161e-05	1.2016e-05	1.2016e-05	1.2016e-05	1.2016e-05	1.2016e-05	1.2016e-05	1.2016e-05	1.2016e-05	1.2016e-05	1.2016e-05	1.2016e-05	1.2016e-05	1.2016e-05	1.2016e-05	1.2016e-05	1.2016e-05	1.2016e-05	1.2016e-05	1.2016e-05	1.2016e-05	1.2016e-05	1.2016e-05	1.2016e-05	1.2016e-05	0.282832	0.282832	0.000140239	0.000140239	4.82891e-05	4.19297e-05	4.19297e-05	4.11633e-05	0.995374	0.681278	5.99571e-05	0.0105233	0.000237215	0.00241413	0.000208306	0.000908381	1	0.99989	0.000272492	0.00697407	0.000940614	0.000306135	0.00027163	0.00421806	1	1	0.00046175	0.0154103	0.000409188	0.00517644	0.000193617	0.0045178	1	1	7.55719e-06	0.00499675	0.000464007	0.00708016	0.000161943	0.00457664	1	1	5.62955e-06	0.0111043	0.000412152	0.00496929	0.000161325	0.00414806	1	1	6.26908e-06	0.00074319	0.000421908	0.0088122	0.000161519	0.00455414	1	1	5.55279e-06	0.00874799	0.000419489	0.0052464	0.000161672	0.00456305	1	1	5.35956e-06	0.000790908	0.000443152	0.00293682	0.000162097	0.00460471	0.999999	0.999965	5.2789e-06	0.00885508	0.00155438	0.0053582	0.000161663	0.0424518	0.999857	0.750447	5.75218e-06	0.0001153	0.00138831	0.000101025	0.00121849	0.0975943	0.814398	0.0176009	6.9087e-06	0.000243484	0.00108058	3.33602e-05	0.00126927	0.0239748	0.160354	8.72804e-09	3.0711e-07	0.000236853	0.000662446	3.32278e-05	0.00129761	0.000736355	9.94152e-08	5.0299e-09	1.38216e-08	0.000235767	0.000129991	3.34897e-05	0.00194609	0.000150175	2.27783e-09	3.08317e-13	3.02069e-07	0.000235623	0.0002061	3.3518e-05	0.00163848	0.000170958	2.02916e-06	8.98873e-12	1.64285e-05	0.00023561	9.28755e-05	3.35254e-05	0.000502247	5.65466e-05	2.02059e-06	7.36516e-12	2.35025e-05	0.000335017	0.000106462	0.000655869	5.77515e-05	5.50392e-05	2.02065e-06	7.56154e-12	6.64086e-06	0.00035147	0.000107294	0.000658936	5.74016e-05	5.50355e-05	2.02066e-06	7.9187e-12	2.34015e-05	0.000711932	0.000107315	0.000658412	5.74074e-05	5.50355e-05	2.02066e-06	8.85152e-12	1.65075e-05	0.00069179	0.000107316	0.000658524	5.74075e-05	5.50355e-05	2.02066e-06	1.62043e-09	1.65151e-05	0.000685808	7.09548e-05	0.000658509	5.74075e-05	5.04058e-05	3.62378e-11	2.07825e-09	3.84608e-06	0.000683654	7.11142e-05	0.000658513	4.75637e-05	5.04053e-05	3.62113e-11	2.08324e-09	3.84436e-06	0.00068273	7.11143e-05	0.000177576	4.75558e-05	5.04053e-05	3.61999e-11	2.08324e-09	7.38244e-06	0.000682316	7.11143e-05	0.000176921	4.75557e-05	5.04053e-05	3.61955e-11	2.08324e-09	7.36736e-06	0.000479771	7.11143e-05	0.000287233	4.75557e-05	5.04053e-05	3.61936e-11	2.08324e-09	7.36736e-06	0.000498811	7.11143e-05	0.000286445	4.75557e-05	5.04053e-05	3.61928e-11	2.08324e-09	7.36736e-06	0.000498938	7.11143e-05	0.000286425	4.75557e-05	5.04053e-05	4.61399e-09	2.08324e-09	7.36736e-06	0.00183724	7.11143e-05	0.000286433	4.75557e-05	5.11265e-05	4.61636e-09	2.08324e-09	7.36736e-06	0.000760876	7.11143e-05	0.000286433	4.75557e-05	5.11193e-05	4.61722e-09	2.08324e-09	7.36736e-06	0.000543227	7.11143e-05	0.000286434	4.75557e-05	5.11194e-05	4.61741e-09	2.08324e-09	7.36736e-06	0.000547003	7.11143e-05	0.000224805	4.75557e-05	5.11194e-05	4.61745e-09	2.08324e-09	7.36736e-06	0.000553783	7.11143e-05	0.000225416	4.75557e-05	5.11194e-05	4.61745e-09	2.08324e-09	7.36736e-06	0.000560287	9.31657e-05	0.000237288	4.75557e-05	5.11194e-05	4.61745e-09	2.08324e-09	7.36736e-06	0.000294738	9.27561e-05	0.00023937	4.75557e-05	5.07576e-05	4.61745e-09	2.08324e-09	7.36736e-06	0.000315229	9.26951e-05	0.00023932	4.75557e-05	5.07643e-05	4.61745e-09	2.08324e-09	7.36736e-06	0.000315818	9.26832e-05	0.000239366	4.75557e-05	5.07643e-05	4.61745e-09	2.08324e-09	7.36736e-06	0.000315824	9.26801e-05	0.000239377	4.75557e-05	5.07643e-05	4.61745e-09	1.13042e-11	7.36736e-06	0.000315824	9.26792e-05	0.000239381	4.75557e-05	5.07643e-05	4.61745e-09	1.13512e-11	7.36736e-06	0.000315824	8.09714e-05	0.000233309	4.75557e-05	5.07643e-05	4.61745e-09	1.13545e-11	7.36736e-06	0.000315824	8.13929e-05	0.00023123	4.75557e-05	5.07643e-05	0	0	0	0	0	0	0	0	4.51282e-05	4.51282e-05	4.51282e-05	4.51282e-05	4.51282e-05	4.51282e-05	4.51282e-05	4.51282e-05	6.75139e-05	6.75139e-05	6.75139e-05	6.75139e-05	6.75139e-05	6.75139e-05	6.75139e-05	6.75139e-05	6.6376e-05	6.6376e-05	6.6376e-05	6.6376e-05	6.6376e-05	6.6376e-05	6.6376e-05	6.6376e-05	1.16118e-08	1.16118e-08	1.16118e-08	1.16118e-08	1.16118e-08	1.16118e-08	1.16118e-08	1.16118e-08	1.1918e-08	1.1918e-08	1.1918e-08	1.1918e-08	1.1918e-08	1.1918e-08	1.1918e-08	1.1918e-08	1.19189e-08	1.19189e-08	1.19189e-08	1.19189e-08	1.19189e-08	1.19189e-08	1.19189e-08	1.19189e-08	1.19189e-08	1.19189e-08	1.19189e-08	1.19189e-08	1.19189e-08	1.19189e-08	1.19189e-08	1.19189e-08	1.19189e-08	1.19189e-08	1.19189e-08	1.19189e-08	1.19189e-08	1.19189e-08	1.19189e-08	1.19189e-08	1.19189e-08	1.19189e-08	1.19189e-08	1.19189e-08	1.19189e-08	1.19189e-08	1.19189e-08	1.19189e-08	0.104845	0.104845	4.36355e-06	6.76726e-05	1.59793e-06	1.10721e-06	1.10721e-06	9.23012e-07	0.0476142	0.000336432	4.53429e-06	0.00640629	2.58401e-05	0.000176665	9.33524e-06	1.54968e-06	0.155395	0.00141277	2.76581e-05	0.00575427	0.000250745	7.23703e-08	3.30282e-08	9.77042e-07	0.0146498	0.0011118	0.000207096	0.0125086	0.000217117	0.000129559	7.05605e-09	9.77465e-07	0.257866	0.00123813	6.74701e-06	0.00312601	0.000265307	1.38633e-05	5.28201e-09	9.76515e-07	0.00127922	0.00112094	8.35105e-06	0.0104404	0.000233937	0.000275596	5.31502e-09	8.1963e-07	0.296471	0.0011077	6.78125e-06	0.000518194	0.000236813	1.70677e-05	5.32418e-09	9.74871e-07	0.000521772	0.0011075	9.61137e-06	0.00968613	0.000238996	0.000265214	5.29519e-09	9.61043e-07	0.300393	0.00109877	9.24945e-06	0.000602286	0.000252809	2.76989e-07	5.31319e-09	9.76546e-07	1.59513e-10	6.72514e-08	9.1376e-06	0.00974988	0.0229322	0.00011561	5.29687e-09	0.00173843	3.78791e-11	5.35166e-13	0.000184339	6.81533e-07	0.00798017	9.72195e-10	2.09916e-06	0.00160368	3.00058e-14	1.03663e-12	0.000222042	2.31184e-06	0.00785615	2.57913e-09	2.16555e-06	1.77245e-05	9.22758e-14	1.0833e-11	1.85416e-06	2.24361e-06	0.00389728	2.64002e-09	2.37368e-06	0.000106342	2.00711e-13	9.77625e-12	1.06812e-08	2.23356e-06	0.000293715	2.60153e-09	1.98767e-05	0.00085941	2.06131e-13	5.28909e-14	1.08985e-07	2.2323e-06	0.00325388	2.59912e-09	2.35258e-05	0.00236151	6.57323e-08	8.3976e-12	0.000124133	2.23218e-06	0.000237748	2.59813e-09	0.000886617	5.51175e-05	6.55205e-08	7.17973e-12	2.77573e-05	7.65843e-06	0.00032678	2.52394e-05	9.50301e-05	5.6978e-05	6.55238e-08	7.32986e-12	1.42148e-05	8.01266e-06	0.00033061	2.57846e-05	9.33189e-05	5.69778e-05	6.55241e-08	7.60085e-12	0.000120104	9.44607e-05	0.000330689	2.58354e-05	9.32628e-05	5.69777e-05	6.55242e-08	8.29652e-12	9.09992e-05	9.0556e-05	0.000330691	2.58255e-05	9.32621e-05	5.69778e-05	6.55242e-08	1.4962e-10	9.11034e-05	8.9744e-05	7.70353e-05	2.58271e-05	9.32621e-05	3.53123e-05	2.61911e-11	1.8145e-10	4.13076e-06	8.94452e-05	7.79104e-05	2.58268e-05	3.36543e-05	3.53251e-05	2.61566e-11	1.81781e-10	4.13841e-06	8.93158e-05	7.79087e-05	4.85362e-07	3.36956e-05	3.53251e-05	2.61429e-11	1.81781e-10	5.88527e-06	8.92577e-05	7.79087e-05	4.77554e-07	3.36956e-05	3.53251e-05	2.61375e-11	1.81781e-10	5.87518e-06	2.60094e-05	7.79087e-05	6.57167e-06	3.36956e-05	3.53251e-05	2.61354e-11	1.81781e-10	5.87518e-06	2.73307e-05	7.79087e-05	6.64913e-06	3.36956e-05	3.53251e-05	2.61344e-11	1.81781e-10	5.87518e-06	2.73249e-05	7.79087e-05	6.65061e-06	3.36956e-05	3.53251e-05	3.54778e-10	1.81781e-10	5.87518e-06	0.00265139	7.79087e-05	6.65031e-06	3.36956e-05	4.06635e-05	3.55144e-10	1.81781e-10	5.87518e-06	0.000997935	7.79087e-05	6.6503e-06	3.36956e-05	4.0657e-05	3.55251e-10	1.81781e-10	5.87518e-06	0.000761939	7.79087e-05	6.65029e-06	3.36956e-05	4.0657e-05	3.55276e-10	1.81781e-10	5.87518e-06	0.000777226	7.79087e-05	1.79248e-06	3.36956e-05	4.0657e-05	3.55281e-10	1.81781e-10	5.87518e-06	0.000788431	7.79087e-05	1.7772e-06	3.36956e-05	4.0657e-05	3.55282e-10	1.81781e-10	5.87518e-06	0.0007992	0.00020282	2.88576e-06	3.36956e-05	4.0657e-05	3.55282e-10	1.81781e-10	5.87518e-06	8.20106e-05	0.00020032	2.83425e-06	3.36956e-05	3.78943e-05	3.55282e-10	1.81781e-10	5.87518e-06	9.11452e-05	0.000200064	2.83258e-06	3.36956e-05	3.78985e-05	3.55282e-10	1.81781e-10	5.87518e-06	9.1289e-05	0.000200011	2.8309e-06	3.36956e-05	3.78985e-05	3.55282e-10	1.81781e-10	5.87518e-06	9.12895e-05	0.000199996	2.83047e-06	3.36956e-05	3.78985e-05	3.55282e-10	3.35002e-08	5.87518e-06	9.12895e-05	0.000199992	2.83034e-06	3.36956e-05	3.78985e-05	3.55282e-10	3.36097e-08	5.87518e-06	9.12895e-05	0.000123952	2.2212e-06	3.36956e-05	3.78985e-05	3.55282e-10	3.36174e-08	5.87518e-06	9.12895e-05	0.000125507	2.26669e-06	3.36956e-05	3.78985e-05	0	0	0	0	0	0	0	0	4.51282e-05	4.51282e-05	4.51282e-05	4.51282e-05	4.51282e-05	4.51282e-05	4.51282e-05	4.51282e-05	2.27959e-05	2.27959e-05	2.27959e-05	2.27959e-05	2.27959e-05	2.27959e-05	2.27959e-05	2.27959e-05	2.30979e-05	2.30979e-05	2.30979e-05	2.30979e-05	2.30979e-05	2.30979e-05	2.30979e-05	2.30979e-05	2.51285e-13	2.51285e-13	2.51285e-13	2.51285e-13	2.51285e-13	2.51285e-13	2.51285e-13	2.51285e-13	2.46964e-13	2.46964e-13	2.46964e-13	2.46964e-13	2.46964e-13	2.46964e-13	2.46964e-13	2.46964e-13	2.4697e-13	2.4697e-13	2.4697e-13	2.4697e-13	2.4697e-13	2.4697e-13	2.4697e-13	2.4697e-13	2.46968e-13	2.46968e-13	2.46968e-13	2.46968e-13	2.46968e-13	2.46968e-13	2.46968e-13	2.46968e-13	2.46968e-13	2.46968e-13	2.46968e-13	2.46968e-13	2.46968e-13	2.46968e-13	2.46968e-13	2.46968e-13	2.46968e-13	2.46968e-13	2.46968e-13	2.46968e-13	2.46968e-13	2.46968e-13	2.46968e-13	2.46968e-13	2.27905e-05	2.27905e-05	8.10555e-09	2.27905e-05	8.10555e-09	8.10555e-09	8.10555e-09	2.79077e-09	2.01618e-07	8.85589e-07	1.25087e-08	2.52547e-05	2.29564e-08	4.02943e-09	1.13128e-08	2.62343e-08	1.50023e-07	3.40925e-07	2.04023e-08	2.20934e-05	2.34246e-08	5.2738e-08	6.8395e-08	5.66308e-08	1.35944e-07	2.77763e-07	1.07138e-08	1.98452e-05	2.44054e-08	8.78791e-09	1.00764e-07	5.64108e-08	1.32619e-07	2.84004e-07	1.92016e-10	2.34704e-05	2.3963e-08	1.79491e-08	1.06789e-07	5.65549e-08	1.15611e-07	2.78511e-07	1.5596e-10	2.04478e-05	2.46874e-08	6.77113e-09	1.06585e-07	5.5906e-08	1.20883e-07	2.76861e-07	1.69341e-10	3.12147e-05	2.46053e-08	1.74837e-08	1.06207e-07	5.66275e-08	1.14229e-07	2.76568e-07	1.48106e-10	2.08342e-05	2.4676e-08	6.86557e-09	1.06762e-07	5.66237e-08	1.20961e-07	2.7611e-07	1.49106e-10	3.07415e-05	2.44179e-08	5.05265e-08	1.06618e-07	5.66323e-08	7.67595e-13	1.49081e-09	1.47996e-10	2.08124e-05	0.000400142	9.0616e-09	1.06751e-07	0.0822393	5.80556e-15	1.57581e-13	7.08301e-07	1.73557e-11	0.000117617	1.28845e-10	0.000507073	0.424682	1.89529e-15	3.4969e-13	6.81912e-07	1.50563e-11	0.000112425	8.17682e-11	0.000515244	0.999845	4.1553e-15	5.85829e-12	5.97215e-08	1.51409e-11	9.693e-05	8.11599e-11	0.000509834	1	2.29269e-14	5.17857e-12	4.00583e-08	1.51518e-11	7.82341e-05	8.16248e-11	0.000386665	1	2.61495e-14	9.50945e-10	8.31537e-07	1.51535e-11	0.0350855	8.16589e-11	0.000347504	1	8.15319e-09	1.68053e-08	0.00648662	1.51537e-11	0.000750218	8.16712e-11	0.0650303	1	8.11502e-09	1.39204e-08	0.000159924	2.05715e-10	0.000290625	0.000282025	0.00179278	1	8.11439e-09	1.42707e-08	0.000282179	2.04093e-10	0.000286885	0.000281886	0.000314934	1	8.11431e-09	1.49067e-08	0.000805387	3.76015e-08	0.000286854	0.000281677	0.000302368	1	8.11429e-09	1.65599e-08	0.000587096	3.78045e-08	0.000286854	0.000281716	0.000302263	1	8.11429e-09	1.71607e-09	0.00058391	3.78452e-08	1.30094e-05	0.000281709	0.000302263	1	5.26244e-08	2.16687e-09	1.09778e-05	3.78598e-08	1.29115e-05	0.000281711	1.37084e-05	1	5.27671e-08	2.17171e-09	1.08038e-05	3.78661e-08	1.29115e-05	5.58642e-07	1.36e-05	1	5.28135e-08	2.1717e-09	7.59753e-06	3.7869e-08	1.29115e-05	5.57843e-07	1.36e-05	1	5.28317e-08	2.1717e-09	7.58159e-06	2.78964e-09	1.29115e-05	0.00157725	1.36e-05	1	5.28391e-08	2.1717e-09	7.58159e-06	2.7731e-09	1.29115e-05	0.00164008	1.36e-05	1	5.28421e-08	2.1717e-09	7.58159e-06	2.77323e-09	1.29115e-05	0.0016428	1.36e-05	1	3.89262e-09	2.1717e-09	7.58159e-06	4.50697e-05	1.29115e-05	0.00164295	1.36e-05	1	3.88407e-09	2.1717e-09	7.58159e-06	5.36938e-05	1.29115e-05	0.00164296	1.36e-05	1	3.88212e-09	2.1717e-09	7.58159e-06	5.76146e-05	1.29115e-05	0.00164296	1.36e-05	1	3.88168e-09	2.1717e-09	7.58159e-06	5.75523e-05	1.29115e-05	3.09251e-05	1.36e-05	1	3.88159e-09	2.1717e-09	7.58159e-06	5.74828e-05	1.29115e-05	2.96752e-05	1.36e-05	1	3.88157e-09	2.1717e-09	7.58159e-06	5.74176e-05	9.91562e-05	0.000408296	1.36e-05	1	3.88156e-09	2.1717e-09	7.58159e-06	4.49987e-07	9.94642e-05	0.000415406	1.36e-05	1	3.88156e-09	2.1717e-09	7.58159e-06	4.46324e-07	9.94815e-05	0.000415544	1.36e-05	1	3.88156e-09	2.1717e-09	7.58159e-06	4.46291e-07	9.9486e-05	0.000415633	1.36e-05	1	3.88156e-09	2.1717e-09	7.58159e-06	4.46292e-07	9.94872e-05	0.000415656	1.36e-05	1	3.88156e-09	3.5294e-05	7.58159e-06	4.46292e-07	9.94876e-05	0.000415664	1.36e-05	1	3.88156e-09	3.54675e-05	7.58159e-06	4.46292e-07	3.59009e-05	0.00011207	1.36e-05	1	3.88156e-09	3.54775e-05	7.58159e-06	4.46292e-07	3.58052e-05	0.000110297	1.36e-05	1	0	0	0	0	0	0	0	0	4.51282e-05	4.51282e-05	4.51282e-05	4.51282e-05	4.51282e-05	4.51282e-05	4.51282e-05	4.51282e-05	1.89533e-06	1.89533e-06	1.89533e-06	1.89533e-06	1.89533e-06	1.89533e-06	1.89533e-06	1.89533e-06	1.95642e-06	1.95642e-06	1.95642e-06	1.95642e-06	1.95642e-06	1.95642e-06	1.95642e-06	1.95642e-06	1.161e-16	1.161e-16	1.161e-16	1.161e-16	1.161e-16	1.161e-16	1.161e-16	1.161e-16	1.10679e-16	1.10679e-16	1.10679e-16	1.10679e-16	1.10679e-16	1.10679e-16	1.10679e-16	1.10679e-16	1.10664e-16	1.10664e-16	1.10664e-16	1.10664e-16	1.10664e-16	1.10664e-16	1.10664e-16	1.10664e-16	1.10665e-16	1.10665e-16	1.10665e-16	1.10665e-16	1.10665e-16	1.10665e-16	1.10665e-16	1.10665e-16	1.10665e-16	1.10665e-16	1.10665e-16	1.10665e-16	1.10665e-16	1.10665e-16	1.10665e-16	1.10665e-16	1.10665e-16	1.10665e-16	1.10665e-16	1.10665e-16	1.10665e-16	1.10665e-16	1.10665e-16	1.10665e-16	1.08749e-09	1.08749e-09	2.56769e-11	1.88205e-06	7.0117e-11	1.08749e-09	1.08749e-09	2.56769e-11	1.75436e-11	1.24046e-09	1.24177e-10	4.42453e-07	4.19082e-12	2.43828e-10	2.91007e-09	4.93239e-13	1.26255e-11	8.42071e-10	1.24112e-11	1.15467e-06	1.48965e-12	1.80134e-09	2.86021e-10	6.40707e-14	1.17956e-11	7.58282e-10	4.3787e-13	6.23163e-07	1.80703e-12	2.84103e-10	2.25531e-09	6.51969e-14	1.1633e-11	7.38005e-10	1.66851e-14	1.66843e-06	1.61126e-12	2.07162e-10	2.56387e-09	6.46075e-14	1.05638e-11	7.62549e-10	1.8295e-14	7.56601e-07	1.78751e-12	3.51189e-10	2.57333e-09	7.99704e-14	1.11046e-11	7.62693e-10	1.65075e-14	6.01185e-06	1.76678e-12	1.74168e-10	2.52593e-09	6.40951e-14	1.05681e-11	7.62702e-10	1.83747e-14	8.41628e-07	1.75215e-12	3.46706e-10	2.56671e-09	6.53458e-14	1.11028e-11	7.65129e-10	1.88904e-14	5.38241e-06	1.68483e-12	3.40063e-10	2.53312e-09	6.3916e-14	1.05681e-11	1.40983e-07	1.88975e-14	8.35288e-07	4.43729e-07	2.88971e-10	2.56692e-09	1.93214e-07	2.72744e-12	1.89328e-09	2.70614e-09	5.09176e-14	9.04899e-08	4.01027e-14	6.19089e-09	1.10726e-07	3.87343e-11	3.29007e-09	2.35e-09	2.43665e-14	1.32435e-07	9.50109e-14	6.01929e-09	3.78989e-05	5.14184e-11	2.30756e-08	3.21173e-08	2.48225e-14	2.71464e-07	9.5336e-14	5.72906e-09	0.000336241	2.38933e-10	2.11872e-08	2.34914e-05	2.48998e-14	8.14271e-06	9.46446e-14	1.92435e-09	0.000878455	2.73865e-10	0.000343375	0.000248917	2.4908e-14	0.0465672	9.4575e-14	2.41379e-09	0.0811881	5.05317e-08	3.04589e-05	0.19734	2.4909e-14	0.000216696	9.45558e-14	0.000235675	0.000102698	5.03492e-08	2.66602e-05	0.00584368	7.07815e-13	9.9002e-05	2.16952e-09	6.67764e-05	5.06972e-05	5.03433e-08	2.71201e-05	0.00376464	6.8709e-13	9.69406e-05	2.19053e-09	6.68886e-05	5.06747e-05	5.03427e-08	2.79474e-05	0.000948127	5.54245e-10	9.68931e-05	2.19235e-09	6.68804e-05	5.06746e-05	5.03426e-08	3.00465e-05	0.00073545	5.71739e-10	9.68923e-05	2.19197e-09	6.68805e-05	5.06746e-05	5.03426e-08	2.97676e-07	0.00073431	5.75949e-10	1.82101e-06	2.19202e-09	6.68805e-05	5.13771e-06	6.02666e-05	3.4725e-07	3.33151e-05	5.7753e-10	1.80513e-06	2.19201e-09	5.2465e-07	5.13493e-06	6.05308e-05	3.47739e-07	3.30964e-05	5.78218e-10	1.80513e-06	7.71399e-11	5.2428e-07	5.13493e-06	6.06094e-05	3.47738e-07	1.7236e-05	5.78528e-10	1.80513e-06	7.65741e-11	5.2428e-07	5.13493e-06	6.06401e-05	3.47738e-07	1.72096e-05	2.03641e-11	1.80513e-06	1.94819e-05	5.2428e-07	5.13493e-06	6.06526e-05	3.47738e-07	1.72096e-05	1.95973e-11	1.80513e-06	1.95852e-05	5.2428e-07	5.13493e-06	6.06579e-05	3.47738e-07	1.72096e-05	1.95989e-11	1.80513e-06	1.95862e-05	5.2428e-07	5.13493e-06	4.7585e-07	3.47738e-07	1.72096e-05	4.98697e-06	1.80513e-06	1.95858e-05	5.2428e-07	9.4663e-05	4.74123e-07	3.47738e-07	1.72096e-05	8.8057e-06	1.80513e-06	1.95857e-05	5.2428e-07	9.47662e-05	4.73773e-07	3.47738e-07	1.72096e-05	1.02898e-05	1.80513e-06	1.95857e-05	5.2428e-07	9.47659e-05	4.73694e-07	3.47738e-07	1.72096e-05	1.01586e-05	1.80513e-06	3.88289e-08	5.2428e-07	9.47659e-05	4.73677e-07	3.47738e-07	1.72096e-05	1.00281e-05	1.80513e-06	3.86695e-08	5.2428e-07	9.47659e-05	4.73673e-07	3.47738e-07	1.72096e-05	9.90647e-06	2.48472e-05	0.000109492	5.2428e-07	9.47659e-05	4.73672e-07	3.47738e-07	1.72096e-05	1.94388e-08	2.5226e-05	0.000108735	5.2428e-07	2.2072e-05	4.73672e-07	3.47738e-07	1.72096e-05	1.79294e-08	2.52816e-05	0.000108753	5.2428e-07	2.20519e-05	4.73672e-07	3.47738e-07	1.72096e-05	1.78979e-08	2.52936e-05	0.000108732	5.2428e-07	2.20519e-05	4.73672e-07	3.47738e-07	1.72096e-05	1.78977e-08	2.52968e-05	0.000108727	5.2428e-07	2.20519e-05	4.73672e-07	0.000169131	1.72096e-05	1.78977e-08	2.52977e-05	0.000108726	5.2428e-07	2.20519e-05	4.73672e-07	0.000169861	1.72096e-05	1.78977e-08	6.81874e-06	2.04343e-06	5.2428e-07	2.20519e-05	4.73672e-07	0.000169895	1.72096e-05	1.78977e-08	6.70306e-06	2.0586e-06	5.2428e-07	2.20519e-05	0	0	0	0	0	0	0	0	4.51282e-05	4.51282e-05	4.51282e-05	4.51282e-05	4.51282e-05	4.51282e-05	4.51282e-05	4.51282e-05	8.24661e-05	8.24661e-05	8.24661e-05	8.24661e-05	8.24661e-05	8.24661e-05	8.24661e-05	8.24661e-05	8.29823e-05	8.29823e-05	8.29823e-05	8.29823e-05	8.29823e-05	8.29823e-05	8.29823e-05	8.29823e-05	9.0298e-13	9.0298e-13	9.0298e-13	9.0298e-13	9.0298e-13	9.0298e-13	9.0298e-13	9.0298e-13	8.96885e-13	8.96885e-13	8.96885e-13	8.96885e-13	8.96885e-13	8.96885e-13	8.96885e-13	8.96885e-13	8.96886e-13	8.96886e-13	8.96886e-13	8.96886e-13	8.96886e-13	8.96886e-13	8.96886e-13	8.96886e-13	8.96874e-13	8.96874e-13	8.96874e-13	8.96874e-13	8.96874e-13	8.96874e-13	8.96874e-13	8.96874e-13	8.96876e-13	8.96876e-13	8.96876e-13	8.96876e-13	8.96876e-13	8.96876e-13	8.96876e-13	8.96876e-13	8.96876e-13	8.96876e-13	8.96876e-13	8.96876e-13	8.96876e-13	8.96876e-13	8.96876e-13	8.96876e-13	2.94357e-08	2.94357e-08	1.01348e-08	8.27595e-05	2.94357e-08	8.27595e-05	8.27595e-05	2.94357e-08	3.09772e-09	1.36275e-07	6.76047e-09	1.99862e-06	1.68002e-08	8.18952e-07	8.21049e-06	3.54751e-07	3.00606e-09	2.31091e-07	4.90713e-09	1.22555e-06	3.33833e-09	0.00168698	0.00957935	1.88705e-06	3.17436e-09	2.6578e-07	2.75172e-09	7.08985e-07	3.94835e-09	1.407e-06	0.0134707	1.86832e-06	3.23172e-09	2.47098e-07	3.36985e-08	1.70125e-06	3.41303e-09	1.78094e-05	0.0154479	1.87971e-06	3.47969e-09	2.64502e-07	2.45327e-08	8.41084e-07	3.74078e-09	6.06444e-07	0.0145238	1.98063e-06	3.48097e-09	2.67371e-07	3.20056e-08	6.80015e-06	3.70473e-09	1.54216e-05	0.0149698	1.89027e-06	3.54335e-09	2.67304e-07	2.10425e-08	9.24105e-07	3.70029e-09	6.35088e-07	0.0147901	1.89752e-06	3.47697e-09	2.68716e-07	2.16499e-08	6.23765e-06	3.54347e-09	0.000866486	0.0148962	1.88986e-06	4.89243e-06	0.00436311	2.18135e-08	9.18771e-07	5.96718e-05	1.61088e-06	0.0148145	0.00260589	1.3464e-07	0.00112572	0.000299927	3.51316e-12	1.7125e-05	4.67713e-09	8.53028e-09	0.000713072	2.22916e-05	0.000793661	0.000257741	1.71103e-12	1.94633e-05	1.1447e-09	1.26752e-08	0.00236965	1.02726e-05	0.00016851	0.028383	1.75322e-12	2.44285e-05	1.11525e-09	1.18872e-08	0.000114468	6.36751e-06	0.000183561	0.0503434	1.75919e-12	5.01998e-05	1.13627e-09	2.60364e-09	8.84892e-06	6.28729e-06	0.082106	0.00570069	1.76002e-12	0.0277593	1.13775e-09	1.93835e-09	9.57089e-05	1.99217e-06	6.28617e-05	0.170984	1.76009e-12	0.000110828	1.13831e-09	2.68571e-08	2.58335e-06	1.9966e-06	0.000674806	9.86031e-06	2.38939e-11	0.000224224	1.91386e-11	7.11409e-08	2.57325e-06	1.99652e-06	0.000654438	0.002497	2.30575e-11	0.000222817	1.86223e-11	7.35491e-08	2.5731e-06	1.99651e-06	0.000639231	0.000262552	4.24391e-09	0.000222809	1.85767e-11	7.35984e-08	2.5731e-06	1.99651e-06	0.000603435	0.000335186	4.3639e-09	0.000222808	1.85855e-11	7.3599e-08	2.5731e-06	1.99651e-06	2.27144e-05	0.000334404	4.39025e-09	1.01042e-05	1.85841e-11	7.3599e-08	7.49967e-07	0.000282994	2.03727e-05	7.79048e-05	4.39989e-09	1.01502e-05	1.85844e-11	5.42153e-09	7.50148e-07	0.000281111	2.03507e-05	7.84656e-05	4.40407e-09	1.01502e-05	5.28095e-10	5.42242e-09	7.50148e-07	0.000281245	2.03507e-05	5.18775e-05	4.40596e-09	1.01502e-05	5.39261e-10	5.42242e-09	7.50148e-07	0.000281291	2.03507e-05	5.19734e-05	3.24619e-10	1.01502e-05	4.35574e-07	5.42242e-09	7.50148e-07	0.000281309	2.03507e-05	5.19733e-05	3.14306e-10	1.01502e-05	4.292e-07	5.42242e-09	7.50148e-07	0.000281317	2.03507e-05	5.19733e-05	3.1436e-10	1.01502e-05	4.29088e-07	5.42242e-09	7.50148e-07	1.27584e-05	2.03507e-05	5.19733e-05	5.10925e-06	1.01502e-05	4.29113e-07	5.42242e-09	0.000364781	1.28425e-05	2.03507e-05	5.19733e-05	1.07761e-05	1.01502e-05	4.29115e-07	5.42242e-09	0.000361087	1.28393e-05	2.03507e-05	5.19733e-05	1.41815e-05	1.01502e-05	4.29115e-07	5.42242e-09	0.000361126	1.28386e-05	2.03507e-05	5.19733e-05	1.40585e-05	1.01502e-05	1.51012e-08	5.42242e-09	0.000361125	1.28385e-05	2.03507e-05	5.19733e-05	1.39367e-05	1.01502e-05	1.52663e-08	5.42242e-09	0.000361125	1.28384e-05	2.03507e-05	5.19733e-05	1.3823e-05	7.79519e-05	0.00386888	5.42242e-09	0.000361125	1.28384e-05	2.03507e-05	5.19733e-05	1.07687e-07	7.79672e-05	0.00355615	5.42242e-09	1.6379e-05	1.28384e-05	2.03507e-05	5.19733e-05	1.02322e-07	7.79878e-05	0.00358887	5.42242e-09	1.65374e-05	1.28384e-05	2.03507e-05	5.19733e-05	1.02229e-07	7.79916e-05	0.00358817	5.42242e-09	1.65373e-05	1.28384e-05	2.03507e-05	5.19733e-05	1.02229e-07	7.79927e-05	0.00358889	5.42242e-09	1.65373e-05	1.28384e-05	0.00015628	5.19733e-05	1.02229e-07	7.7993e-05	0.00358902	5.42242e-09	1.65373e-05	1.28384e-05	0.000155354	5.19733e-05	1.02229e-07	2.8144e-05	7.14082e-06	5.42242e-09	1.65373e-05	1.28384e-05	0.000155334	5.19733e-05	1.02229e-07	2.81186e-05	7.68987e-06	5.42242e-09	1.65373e-05	0	0	0	0	0	0	0	0	4.51282e-05	4.51282e-05	4.51282e-05	4.51282e-05	4.51282e-05	4.51282e-05	4.51282e-05	4.51282e-05	0.00260744	0.00260744	0.00260744	0.00260744	0.00260744	0.00260744	0.00260744	0.00260744	0.00218976	0.00218976	0.00218976	0.00218976	0.00218976	0.00218976	0.00218976	0.00218976	3.901e-07	3.901e-07	3.901e-07	3.901e-07	3.901e-07	3.901e-07	3.901e-07	3.901e-07	4.64375e-07	4.64375e-07	4.64375e-07	4.64375e-07	4.64375e-07	4.64375e-07	4.64375e-07	4.64375e-07	4.64436e-07	4.64436e-07	4.64436e-07	4.64436e-07	4.64436e-07	4.64436e-07	4.64436e-07	4.64436e-07	4.64431e-07	4.64431e-07	4.64431e-07	4.64431e-07	4.64431e-07	4.64431e-07	4.64431e-07	4.64431e-07	4.64431e-07	4.64431e-07	4.64431e-07	4.64431e-07	4.64431e-07	4.64431e-07	4.64431e-07	4.64431e-07	4.64431e-07	4.64431e-07	4.64431e-07	4.64431e-07	4.64431e-07	4.64431e-07	4.64431e-07	4.64431e-07	4.31415e-05	4.31415e-05	3.59647e-05	0.00263016	6.22611e-05	0.820269	0.820269	0.000170001	0.123645	0.000259139	3.86579e-06	0.0172388	0.00042661	2.23042e-17	5.24772e-19	0.00256507	0.00041493	0.000719994	2.98333e-05	0.0029128	0.0012685	0.566288	0.874207	0.0141355	0.220767	0.000896228	0.00130875	0.0145061	0.000758545	6.43437e-12	1.46598e-20	0.0076797	3.19621e-06	0.000909208	0.366842	0.00205188	0.000900287	0.973765	0.366835	0.0107905	0.2659	0.000880213	3.36322e-09	0.0115748	0.000769583	3.75906e-21	3.18202e-09	0.00749258	3.42747e-07	0.00088356	0.399958	0.000384064	0.000790922	0.979161	0.371053	0.0109825	0.267012	0.00088426	6.16068e-10	0.0109082	0.000791975	2.86862e-21	2.56275e-09	0.00900639	3.23501e-07	0.000881627	0.374377	0.000457912	0.00083878	0.920128	0.369889	0.0101904	0.988717	0.301119	2.23927e-09	0.0109823	0.0718762	6.6986e-20	2.72195e-09	0.00949696	9.71006e-24	5.94725e-08	0.982629	5.17024e-07	0.00111631	4.63055e-07	2.77096e-10	0.0020043	0.00999765	0.104841	5.23841e-21	2.51889e-06	0.0293817	1.93383e-07	2.84519e-10	1.04579e-05	0.00279737	9.93267e-06	0.999039	2.4472e-06	0.00373641	1.93291e-07	2.99838e-10	1.58741e-06	0.000236293	0.00269725	5.61452e-23	2.43627e-06	0.000526354	1.94534e-07	9.58352e-10	6.95618e-07	0.000211696	0.0178374	0.018761	2.43498e-06	0.00550741	1.94677e-07	7.76494e-10	5.77442e-08	2.7586e-05	0.000259725	0.00395708	2.43485e-06	0.000296606	1.94713e-07	8.03096e-13	6.02313e-08	2.80475e-05	0.000840252	0.0002259	8.35378e-06	0.00055607	2.62567e-12	2.93905e-11	5.77404e-08	2.80522e-05	0.000787573	0.000340719	8.73034e-06	0.000559928	2.60448e-12	2.92878e-11	5.77385e-08	2.80528e-05	0.000743132	0.000102519	0.000102914	0.000560085	2.6027e-12	2.92918e-11	5.77385e-08	2.80528e-05	0.000643249	0.000164762	9.82427e-05	0.000560085	2.60308e-12	2.92917e-11	5.77385e-08	2.80528e-05	0.00014524	0.000164095	9.73368e-05	0.000130497	2.60303e-12	2.92917e-11	1.98099e-07	0.00015149	0.000108396	0.00010851	9.69991e-05	0.000134502	2.60304e-12	3.97644e-10	1.98118e-07	0.000149579	0.000108281	0.000108845	9.68526e-05	0.000134474	1.31303e-09	3.97683e-10	1.98118e-07	0.000149277	0.000108282	9.5089e-05	9.67868e-05	0.000134474	1.32119e-09	3.97683e-10	1.98118e-07	0.000149156	0.000108282	9.54241e-05	2.82032e-05	0.000134474	1.63624e-12	3.97683e-10	1.98118e-07	0.000149107	0.000108282	9.54224e-05	2.9761e-05	0.000134474	1.62929e-12	3.97683e-10	1.98118e-07	0.000149086	0.000108282	9.54224e-05	2.97538e-05	0.000134474	1.62924e-12	3.97683e-10	1.98118e-07	5.37974e-05	0.000108282	9.54224e-05	0.00288638	0.000134474	1.62928e-12	3.97683e-10	0.000560679	5.43397e-05	0.000108282	9.54224e-05	0.00103871	0.000134474	1.62928e-12	3.97683e-10	0.000544498	5.4404e-05	0.000108282	9.54224e-05	0.000871283	0.000134474	1.62928e-12	3.97683e-10	0.000544957	5.44185e-05	0.000108282	9.54224e-05	0.000892594	0.000134474	4.62976e-11	3.97683e-10	0.000544943	5.44218e-05	0.000108282	9.54224e-05	0.000905632	0.000134474	4.64531e-11	3.97683e-10	0.000544944	5.44224e-05	0.000108282	9.54224e-05	0.000918441	0.000350045	3.75068e-08	3.97683e-10	0.000544944	5.44226e-05	0.000108282	9.54224e-05	9.42892e-05	0.000340798	3.77598e-08	3.97683e-10	1.02463e-05	5.44226e-05	0.000108282	9.54224e-05	0.000108333	0.000340163	3.77485e-08	3.97683e-10	1.05367e-05	5.44226e-05	0.000108282	9.54224e-05	0.000108468	0.000340001	3.77538e-08	3.97683e-10	1.05365e-05	5.44226e-05	0.000108282	9.54224e-05	0.000108469	0.000339958	3.7755e-08	3.97683e-10	1.05365e-05	5.44226e-05	0.000157736	9.54224e-05	0.000108469	0.000339946	3.77554e-08	3.97683e-10	1.05365e-05	5.44226e-05	0.000156465	9.54224e-05	0.000108469	0.000210704	1.32867e-09	3.97683e-10	1.05365e-05	5.44226e-05	0.000156414	9.54224e-05	0.000108469	0.000215927	1.31956e-09	3.97683e-10	1.05365e-05	0	0	0	0	0	0	0	0	4.51282e-05	4.51282e-05	4.51282e-05	4.51282e-05	4.51282e-05	4.51282e-05	4.51282e-05	4.51282e-05	7.99582e-06	7.99582e-06	7.99582e-06	7.99582e-06	7.99582e-06	7.99582e-06	7.99582e-06	7.99582e-06	8.12707e-06	8.12707e-06	8.12707e-06	8.12707e-06	8.12707e-06	8.12707e-06	8.12707e-06	8.12707e-06	6.99436e-07	6.99436e-07	6.99436e-07	6.99436e-07	6.99436e-07	6.99436e-07	6.99436e-07	6.99436e-07	6.8356e-07	6.8356e-07	6.8356e-07	6.8356e-07	6.8356e-07	6.8356e-07	6.8356e-07	6.8356e-07	6.835e-07	6.835e-07	6.835e-07	6.835e-07	6.835e-07	6.835e-07	6.835e-07	6.835e-07	6.83507e-07	6.83507e-07	6.83507e-07	6.83507e-07	6.83507e-07	6.83507e-07	6.83507e-07	6.83507e-07	6.83506e-07	6.83506e-07	6.83506e-07	6.83506e-07	6.83506e-07	6.83506e-07	6.83506e-07	6.83506e-07	6.83506e-07	6.83506e-07	6.83506e-07	6.83506e-07	6.83506e-07	6.83506e-07	6.83506e-07	6.83506e-07	2.38515e-06	2.38515e-06	2.34156e-06	7.97813e-06	2.74692e-06	0.0219407	0.0219407	7.97813e-06	5.0729e-07	7.78793e-06	5.7615e-06	1.94234e-06	4.67981e-07	0.00255073	0.0117295	5.17816e-07	4.4588e-07	8.42665e-06	1.34938e-06	3.57825e-06	2.25172e-07	0.0152416	0.00411736	1.31835e-07	4.42035e-07	8.48793e-06	2.45257e-07	2.30096e-06	2.8414e-07	0.00292454	0.0157468	1.33285e-07	4.42192e-07	8.22298e-06	1.31e-07	4.59925e-06	2.62988e-07	0.00356579	0.0109126	1.32509e-07	4.36326e-07	8.50858e-06	1.47104e-07	2.64728e-06	2.81603e-07	0.00549629	0.0132019	1.50068e-07	4.44692e-07	8.53596e-06	1.35772e-07	1.13488e-05	2.78927e-07	0.00285834	0.0119684	1.3187e-07	4.38871e-07	8.53716e-06	1.48719e-07	2.84964e-06	2.77971e-07	0.00559216	0.0126484	1.33325e-07	4.44505e-07	8.56285e-06	1.51552e-07	1.05501e-05	2.70461e-07	0.0041519	0.0122342	1.31658e-07	2.9873e-06	6.58571e-05	1.52051e-07	2.83413e-06	1.02191e-06	0.00455765	0.0125193	2.6465e-08	4.29046e-06	6.4461e-05	5.58369e-07	1.52316e-06	8.62164e-07	8.73235e-07	2.66263e-09	7.83673e-09	5.77657e-05	6.92546e-05	5.07081e-07	9.1601e-07	1.09012e-06	2.01056e-06	4.28425e-09	2.40573e-07	5.03738e-05	8.88236e-05	1.46447e-06	9.28608e-07	1.71321e-06	2.01669e-06	4.17171e-09	1.09688e-06	7.75517e-05	8.77862e-05	6.91195e-05	9.30649e-07	1.2553e-05	2.00523e-06	2.35042e-09	2.33747e-06	8.12399e-05	0.000127845	0.000105027	9.30883e-07	4.45143e-05	2.0041e-06	2.75283e-09	2.45706e-08	3.51502e-05	4.71494e-05	0.000132128	9.30905e-07	2.86296e-05	2.00378e-06	6.03559e-13	5.34915e-08	3.5189e-05	4.65146e-05	7.50005e-05	1.32382e-06	2.34326e-05	1.0063e-09	3.39172e-11	5.49556e-08	3.51869e-05	4.66169e-05	7.91653e-05	1.29577e-06	2.31758e-05	1.01407e-09	3.39114e-11	5.4957e-08	3.51867e-05	4.67945e-05	4.82356e-05	2.61851e-06	2.31699e-05	1.01474e-09	3.39081e-11	5.4957e-08	3.51867e-05	4.7224e-05	4.69095e-05	2.67401e-06	2.31698e-05	1.0146e-09	3.39081e-11	5.4957e-08	3.51867e-05	4.0269e-05	4.69146e-05	2.68711e-06	1.5319e-05	1.01463e-09	3.39081e-11	5.42081e-07	4.8255e-05	4.09607e-05	4.37265e-05	2.692e-06	1.52554e-05	1.01462e-09	4.32276e-09	5.42025e-07	4.83161e-05	4.09646e-05	4.37313e-05	2.69412e-06	1.52554e-05	5.39908e-08	4.32249e-09	5.42025e-07	4.83459e-05	4.09646e-05	4.26685e-05	2.69508e-06	1.52554e-05	5.36775e-08	4.32249e-09	5.42025e-07	4.83575e-05	4.09646e-05	4.26629e-05	1.89548e-06	1.52554e-05	2.10954e-13	4.32249e-09	5.42025e-07	4.83623e-05	4.09646e-05	4.26629e-05	1.8475e-06	1.52554e-05	2.11808e-13	4.32249e-09	5.42025e-07	4.83643e-05	4.09646e-05	4.26629e-05	1.84763e-06	1.52554e-05	2.11817e-13	4.32249e-09	5.42025e-07	4.00718e-05	4.09646e-05	4.26629e-05	6.81319e-06	1.52554e-05	2.11813e-13	4.32249e-09	0.000263601	4.00277e-05	4.09646e-05	4.26629e-05	1.0301e-05	1.52554e-05	2.11813e-13	4.32249e-09	0.000260932	4.00136e-05	4.09646e-05	4.26629e-05	1.16188e-05	1.52554e-05	2.11813e-13	4.32249e-09	0.000260959	4.00104e-05	4.09646e-05	4.26629e-05	1.15225e-05	1.52554e-05	1.06843e-10	4.32249e-09	0.000260959	4.00097e-05	4.09646e-05	4.26629e-05	1.1427e-05	1.52554e-05	1.06512e-10	4.32249e-09	0.000260959	4.00096e-05	4.09646e-05	4.26629e-05	1.13376e-05	1.99862e-05	1.31915e-13	4.32249e-09	0.000260959	4.00096e-05	4.09646e-05	4.26629e-05	5.86532e-06	2.01478e-05	1.31089e-13	4.32249e-09	1.18347e-05	4.00096e-05	4.09646e-05	4.26629e-05	5.57123e-06	2.01718e-05	1.31104e-13	4.32249e-09	1.19495e-05	4.00096e-05	4.09646e-05	4.26629e-05	5.56519e-06	2.01769e-05	1.31083e-13	4.32249e-09	1.19494e-05	4.00096e-05	4.09646e-05	4.26629e-05	5.56515e-06	2.01783e-05	1.31078e-13	4.32249e-09	1.19494e-05	4.00096e-05	4.26287e-05	4.26629e-05	5.56515e-06	2.01787e-05	1.31077e-13	4.32249e-09	1.19494e-05	4.00096e-05	4.26414e-05	4.26629e-05	5.56515e-06	1.76296e-05	3.72466e-12	4.32249e-09	1.19494e-05	4.00096e-05	4.26426e-05	4.26629e-05	5.56515e-06	1.74677e-05	3.74953e-12	4.32249e-09	1.19494e-05	0	0	0	0	0	0	0	0	4.51282e-05	4.51282e-05	4.51282e-05	4.51282e-05	4.51282e-05	4.51282e-05	4.51282e-05	4.51282e-05	0.000186149	0.000186149	0.000186149	0.000186149	0.000186149	0.000186149	0.000186149	0.000186149	0.000187313	0.000187313	0.000187313	0.000187313	0.000187313	0.000187313	0.000187313	0.000187313	0.000123058	0.000123058	0.000123058	0.000123058	0.000123058	0.000123058	0.000123058	0.000123058	0.000123388	0.000123388	0.000123388	0.000123388	0.000123388	0.000123388	0.000123388	0.000123388	0.000123408	0.000123408	0.000123408	0.000123408	0.000123408	0.000123408	0.000123408	0.000123408	0.000123406	0.000123406	0.000123406	0.000123406	0.000123406	0.000123406	0.000123406	0.000123406	0.000123406	0.000123406	0.000123406	0.000123406	0.000123406	0.000123406	0.000123406	0.000123406	0.000123406	0.000123406	0.000123406	0.000123406	0.000123406	0.000123406	0.000123406	0.000123406	0.000152321	0.000152321	0.000152154	0.000187538	0.000156344	0.0113353	0.0113353	0.000270634	2.1809e-05	1.7886e-07	5.70479e-05	0.0211859	0.00194976	0.500762	0.0780883	0.0361813	1.89318e-05	3.69147e-08	0.00048859	0.0170741	0.00984867	1	0.807602	0.560128	1.64457e-05	2.6191e-08	0.00105336	0.038538	0.00515852	1	1	1	1.57699e-05	2.95176e-08	4.33754e-06	0.0185402	0.00512692	1	1	1	1.30038e-05	2.62303e-08	2.75815e-06	0.029824	0.00451016	1	1	1	1.33302e-05	2.57202e-08	3.28773e-06	0.00199589	0.00453548	1	1	1	1.25563e-05	2.57025e-08	2.64168e-06	0.0148781	0.00452085	1	1	1	1.33586e-05	2.54606e-08	2.54289e-06	0.00137966	0.00478998	1	1	1	1.80655e-05	3.67551e-08	2.49471e-06	0.0147559	0.00572431	1	1	1	0.00804544	3.75139e-08	3.15683e-06	0.000992567	0.00587513	1	1	1	2.04936e-06	1.16768e-07	3.83908e-06	0.00177615	0.00424966	1	1	1	8.11571e-06	6.53364e-06	3.68544e-06	0.00176564	0.00205511	1	1	1	4.51649e-05	5.48026e-06	4.5544e-08	0.00175662	0.000193663	1	1	1	4.9734e-05	5.67364e-06	2.92134e-06	0.00175501	0.000126895	1	1	1	4.1994e-05	6.85028e-06	1.27467e-05	0.00175482	9.18888e-05	1	1	1	4.17346e-05	5.23561e-06	4.4629e-05	0.00186382	0.000111931	1	1	1	4.1735e-05	5.4246e-06	4.74646e-05	0.00196351	0.000113207	1	1	1	4.17351e-05	5.77329e-06	3.33144e-05	0.00222618	0.000113241	1	1	1	4.17351e-05	6.70977e-06	2.07746e-05	0.00215538	0.000113242	1	1	1	4.17351e-05	1.07213e-05	2.07833e-05	0.00213063	0.000105547	1	1	1	4.31638e-05	1.50111e-05	2.06346e-05	0.0021217	0.000105989	1	1	1	4.31607e-05	1.50622e-05	2.06304e-05	0.00211797	0.00010599	1	1	1	4.31544e-05	1.50621e-05	2.05787e-05	0.00211631	0.00010599	1	1	1	4.31519e-05	1.50621e-05	2.05196e-05	0.00199186	0.00010599	1	1	1	4.31509e-05	1.50621e-05	2.05196e-05	0.00208254	0.00010599	1	1	1	4.31505e-05	1.50621e-05	2.05196e-05	0.00208848	0.00010599	1	1	1	4.22997e-05	1.50621e-05	2.05196e-05	0.00260965	0.00010599	1	1	1	4.23008e-05	1.50621e-05	2.05196e-05	0.00101609	0.00010599	1	1	1	4.23044e-05	1.50621e-05	2.05196e-05	0.000701726	0.00010599	1	1	1	4.23053e-05	1.50621e-05	2.05196e-05	0.000704157	0.00010599	1	1	1	4.23054e-05	1.50621e-05	2.05196e-05	0.000714248	0.00010599	1	1	1	4.23055e-05	1.50621e-05	2.05196e-05	0.000724077	0.00011093	0.999747	1	1	4.23055e-05	1.50621e-05	2.05196e-05	0.000655192	0.000110166	0.999749	1	1	4.23055e-05	1.50621e-05	2.05196e-05	0.000712258	0.00011006	0.999749	1	1	4.23055e-05	1.50621e-05	2.05196e-05	0.000714815	0.00011004	0.999749	1	1	4.23055e-05	1.50621e-05	2.05196e-05	0.000714881	0.000110034	0.999749	1	1	4.23055e-05	1.50987e-05	2.05196e-05	0.000714883	0.000110033	0.999749	1	1	4.23055e-05	1.51834e-05	2.05196e-05	0.000714883	0.000107555	1	1	1	4.23055e-05	1.51894e-05	2.05196e-05	0.000714883	0.000108394	1	1	1	0	0	0	0	0	0	0	0	4.51282e-05	4.51282e-05	4.51282e-05	4.51282e-05	4.51282e-05	4.51282e-05	4.51282e-05	4.51282e-05	8.42118e-06	8.42118e-06	8.42118e-06	8.42118e-06	8.42118e-06	8.42118e-06	8.42118e-06	8.42118e-06	8.52582e-06	8.52582e-06	8.52582e-06	8.52582e-06	8.52582e-06	8.52582e-06	8.52582e-06	8.52582e-06	8.22149e-06	8.22149e-06	8.22149e-06	8.22149e-06	8.22149e-06	8.22149e-06	8.22149e-06	8.22149e-06	8.08545e-06	8.08545e-06	8.08545e-06	8.08545e-06	8.08545e-06	8.08545e-06	8.08545e-06	8.08545e-06	8.0855e-06	8.0855e-06	8.0855e-06	8.0855e-06	8.0855e-06	8.0855e-06	8.0855e-06	8.0855e-06	8.08537e-06	8.08537e-06	8.08537e-06	8.08537e-06	8.08537e-06	8.08537e-06	8.08537e-06	8.08537e-06	8.08537e-06	8.08537e-06	8.08537e-06	8.08537e-06	8.08537e-06	8.08537e-06	8.08537e-06	8.08537e-06	8.08537e-06	8.08537e-06	8.08537e-06	8.08537e-06	8.08537e-06	8.08537e-06	8.08537e-06	8.08537e-06	8.2587e-06	8.2587e-06	8.25839e-06	8.43501e-06	8.28084e-06	2.82141e-05	2.82141e-05	9.71438e-06	7.08327e-10	6.79121e-07	4.26186e-05	1.81656e-07	0.000182676	1.28281e-07	7.68965e-06	0.000438966	4.16089e-10	2.62546e-07	0.000117315	2.07163e-07	0.000100627	6.20891e-05	0.000295436	0.000923174	3.75488e-10	2.18295e-07	0.000131512	7.45512e-08	0.00035871	2.73288e-07	0.000245723	0.000926194	3.67733e-10	2.09256e-07	2.07634e-06	3.33001e-07	0.000318839	7.11888e-07	0.000314698	0.000928778	3.18048e-10	2.19143e-07	1.87238e-06	1.02678e-07	0.000374086	2.17964e-07	0.000315019	0.000869142	3.43027e-10	2.19869e-07	1.94024e-06	2.8391e-06	0.000361041	5.5904e-07	0.00031489	0.000929159	3.18329e-10	2.19261e-07	1.74915e-06	1.19801e-07	0.000370333	2.2013e-07	0.000315395	0.000925646	3.42938e-10	2.19891e-07	1.82566e-06	2.54008e-06	0.000345318	7.9134e-06	0.000315726	0.000930652	3.31018e-10	2.27503e-07	1.82206e-06	1.18307e-07	0.000375989	2.9397e-07	0.000315367	0.000797593	2.88535e-08	2.3092e-07	1.8714e-06	2.44742e-06	0.000359456	5.26367e-05	6.34868e-05	0.000672217	1.69113e-06	5.30137e-07	1.47977e-06	8.43003e-07	0.000333511	6.2438e-05	6.38254e-05	0.000108641	2.57536e-06	9.95572e-06	1.89223e-06	8.78161e-07	0.00023611	6.18489e-05	6.3959e-05	5.4206e-05	2.62289e-05	8.75833e-06	2.39842e-07	8.8289e-07	8.14763e-05	6.19632e-05	6.83791e-05	3.99951e-05	3.22615e-05	8.7468e-06	5.42629e-06	8.836e-07	6.53066e-05	6.19567e-05	6.47361e-05	1.52237e-05	3.17224e-05	1.12816e-05	1.5629e-05	8.83657e-07	5.90616e-05	6.1959e-05	5.53332e-06	1.66577e-05	3.15493e-05	9.27465e-06	4.21155e-05	8.89127e-07	6.42722e-05	3.83972e-05	4.82915e-06	1.64274e-05	3.15435e-05	9.51739e-06	4.39253e-05	8.38987e-07	6.45645e-05	3.82376e-05	4.81457e-06	1.64272e-05	3.15429e-05	9.95917e-06	3.58178e-05	8.4763e-07	6.45718e-05	3.82232e-05	4.81443e-06	1.64272e-05	3.15428e-05	1.11113e-05	2.53555e-05	8.81724e-07	6.45719e-05	3.82255e-05	4.81443e-06	1.64272e-05	3.15428e-05	1.5832e-05	2.53666e-05	8.88793e-07	6.41149e-05	3.82251e-05	4.81443e-06	2.65062e-05	3.16077e-05	2.01863e-05	2.53545e-05	8.91341e-07	6.42349e-05	3.82251e-05	1.33423e-05	2.65115e-05	3.17923e-05	2.02347e-05	2.5351e-05	8.92441e-07	6.42349e-05	4.87067e-05	1.33442e-05	2.65115e-05	3.18552e-05	2.02346e-05	2.5348e-05	8.92937e-07	6.42349e-05	4.88564e-05	1.33442e-05	2.65115e-05	3.18798e-05	2.02346e-05	2.5295e-05	8.87674e-07	6.42349e-05	3.54985e-06	1.33442e-05	2.65115e-05	3.18898e-05	2.02346e-05	2.5295e-05	8.49672e-07	6.42349e-05	3.53969e-06	1.33442e-05	2.65115e-05	3.1894e-05	2.02346e-05	2.5295e-05	8.49949e-07	6.42349e-05	3.53942e-06	1.33442e-05	2.65115e-05	3.18571e-05	2.02346e-05	2.5295e-05	8.6949e-07	6.42349e-05	3.53943e-06	1.33442e-05	6.06476e-05	3.17079e-05	2.02346e-05	2.5295e-05	2.93891e-06	6.42349e-05	3.53943e-06	1.33442e-05	6.06766e-05	3.16721e-05	2.02346e-05	2.5295e-05	4.69775e-06	6.42349e-05	3.53943e-06	1.33442e-05	6.06767e-05	3.16641e-05	2.02346e-05	2.5295e-05	4.65524e-06	6.42349e-05	1.31316e-05	1.33442e-05	6.06767e-05	3.16624e-05	2.02346e-05	2.5295e-05	4.6124e-06	6.42349e-05	1.3152e-05	1.33442e-05	6.06767e-05	3.1662e-05	2.02346e-05	2.5295e-05	4.57262e-06	6.45276e-05	4.64484e-09	1.33442e-05	6.06767e-05	3.16619e-05	2.02346e-05	2.5295e-05	4.48837e-06	6.43591e-05	4.65789e-09	1.33442e-05	4.01175e-05	3.16619e-05	2.02346e-05	2.5295e-05	4.26283e-06	6.43386e-05	4.65997e-09	1.33442e-05	4.0107e-05	3.16619e-05	2.02346e-05	2.5295e-05	4.26008e-06	6.43349e-05	4.66069e-09	1.33442e-05	4.0107e-05	3.16619e-05	2.02346e-05	2.5295e-05	4.26011e-06	6.4334e-05	4.66089e-09	1.33442e-05	4.0107e-05	3.16619e-05	2.02363e-05	2.5295e-05	4.26011e-06	6.43337e-05	4.66095e-09	1.33442e-05	4.0107e-05	3.16619e-05	2.03192e-05	2.5295e-05	4.26011e-06	6.41876e-05	2.48024e-07	1.33442e-05	4.0107e-05	3.16619e-05	2.0325e-05	2.5295e-05	4.26011e-06	6.43711e-05	2.47067e-07	1.33442e-05	4.0107e-05	0	0	0	0	0	0	0	0	4.51282e-05	4.51282e-05	4.51282e-05	4.51282e-05	4.51282e-05	4.51282e-05	4.51282e-05	4.51282e-05	0.000131011	0.000131011	0.000131011	0.000131011	0.000131011	0.000131011	0.000131011	0.000131011	0.000129778	0.000129778	0.000129778	0.000129778	0.000129778	0.000129778	0.000129778	0.000129778	0.000122147	0.000122147	0.000122147	0.000122147	0.000122147	0.000122147	0.000122147	0.000122147	0.000123616	0.000123616	0.000123616	0.000123616	0.000123616	0.000123616	0.000123616	0.000123616	0.000123613	0.000123613	0.000123613	0.000123613	0.000123613	0.000123613	0.000123613	0.000123613	0.000123616	0.000123616	0.000123616	0.000123616	0.000123616	0.000123616	0.000123616	0.000123616	0.000123616	0.000123616	0.000123616	0.000123616	0.000123616	0.000123616	0.000123616	0.000123616	0.000123616	0.000123616	0.000123616	0.000123616	0.000123616	0.000123616	0.000123616	0.000123616	0.000226005	0.000616922	0.000226005	0.000128294	0.000128294	0.000127043	0.000127047	0.000127043	0.88524	0.0121948	5.67707e-05	0.0119417	2.30871e-06	0.0809097	0.000982907	3.34938e-07	1	0.0380101	1.11063e-05	0.0174539	4.87611e-06	7.2316e-05	1.82134e-06	5.72604e-08	1	0.0646889	5.89343e-06	0.0540236	1.25757e-06	0.0298925	2.85761e-06	5.79442e-08	1	0.0970536	0.000293312	0.0194746	1.44512e-06	0.00802343	2.11695e-06	5.75508e-08	1	0.140719	0.000373846	0.0402072	1.21566e-06	0.0556628	2.1234e-06	6.42653e-08	1	0.235981	0.00032693	0.00155154	1.26382e-06	0.0149794	2.11445e-06	5.72797e-08	1	0.555473	0.000420411	0.0266234	1.2271e-06	0.0597739	2.11638e-06	5.77791e-08	1	0.992582	0.000401763	0.00142692	1.32554e-06	0.000378806	2.1072e-06	5.72035e-08	1	0.99998	0.000402457	0.0269169	1.25318e-06	0.0271058	2.11687e-06	6.04602e-08	0.999995	0.999911	0.000228095	0.00144205	1.3029e-06	7.38965e-06	2.21676e-06	6.11413e-08	0.999466	0.999799	0.000293965	0.00313282	1.50796e-06	7.49827e-06	2.18627e-06	1.35383e-06	0.999223	0.996398	0.000157831	0.00306813	2.51284e-06	7.6358e-06	2.19189e-06	1.08502e-05	0.9919	0.996662	0.00510865	0.00304729	1.50945e-05	7.56878e-06	2.33705e-06	3.8555e-05	0.988892	0.95625	0.000269442	0.00304363	2.29016e-05	7.56561e-06	2.8389e-06	4.0232e-05	0.992218	0.921671	0.000111024	0.00304325	2.68876e-05	7.56391e-06	1.40213e-05	3.81423e-05	0.992625	0.895845	4.10318e-05	0.00302456	2.29575e-05	7.8227e-06	4.20291e-05	3.92131e-05	0.992669	0.851748	1.51084e-05	0.0032239	2.27605e-05	7.93138e-06	4.18482e-05	3.92152e-05	0.992674	0.742351	2.20813e-05	0.00331484	2.27557e-05	7.94145e-06	4.1841e-05	3.92152e-05	0.992675	0.342779	3.10311e-05	0.00318316	2.27556e-05	7.93957e-06	4.1841e-05	3.92152e-05	0.992675	0.00391422	3.10166e-05	0.00315073	2.24989e-05	7.93989e-06	4.1841e-05	3.91677e-05	0.978972	2.16381e-05	2.77435e-05	0.00313993	2.24201e-05	7.93982e-06	4.17754e-05	3.91629e-05	0.974269	2.0392e-05	2.77459e-05	0.00313542	2.24201e-05	7.78329e-06	4.17726e-05	3.91629e-05	0.97243	2.03917e-05	4.47677e-05	0.00313342	2.24201e-05	7.70154e-06	4.17726e-05	3.91629e-05	0.971677	2.03917e-05	4.48713e-05	0.00309729	2.24201e-05	7.71862e-06	4.17726e-05	3.91629e-05	0.971362	2.03917e-05	4.48714e-05	0.0032409	2.24201e-05	7.77676e-06	4.17726e-05	3.91629e-05	0.97123	2.03917e-05	4.48714e-05	0.00324648	2.24201e-05	7.77803e-06	4.17726e-05	3.91629e-05	0.981938	2.03917e-05	4.48714e-05	0.00329291	2.24201e-05	7.77783e-06	4.17726e-05	3.91647e-05	0.984592	2.03917e-05	4.48714e-05	0.00084531	2.24201e-05	7.77783e-06	4.17726e-05	3.91719e-05	0.985188	2.03917e-05	4.48714e-05	0.000476773	2.24201e-05	7.77782e-06	4.17726e-05	3.91718e-05	0.985318	2.03917e-05	4.48714e-05	0.000478437	2.24201e-05	7.7684e-06	4.17726e-05	3.91718e-05	0.985347	2.03917e-05	4.48714e-05	0.000482782	2.24201e-05	7.72664e-06	4.17726e-05	3.91718e-05	0.985353	2.03917e-05	4.48714e-05	0.0004869	2.27409e-05	7.72753e-06	4.17726e-05	3.91718e-05	0.985354	2.03917e-05	4.48714e-05	0.000486906	2.28689e-05	7.64112e-06	4.17726e-05	3.91709e-05	0.985355	2.03917e-05	4.48714e-05	0.000511311	2.2886e-05	7.63668e-06	4.17726e-05	3.91645e-05	0.985355	2.03917e-05	4.48714e-05	0.000511746	2.28894e-05	7.6336e-06	4.17726e-05	3.91645e-05	0.985355	2.03917e-05	4.48714e-05	0.000511744	2.28903e-05	7.63278e-06	4.17726e-05	3.91645e-05	0.985355	7.2016e-09	4.48714e-05	0.000511744	2.28906e-05	7.63253e-06	4.17726e-05	3.91645e-05	0.985355	7.17064e-09	4.48714e-05	0.000511744	2.27286e-05	7.63213e-06	4.17726e-05	3.91645e-05	0.985355	7.1686e-09	4.48714e-05	0.000511744	2.25873e-05	7.73163e-06	4.17726e-05	3.91645e-05	0	0	0	0	0	0	0	0	4.51282e-05	4.51282e-05	4.51282e-05	4.51282e-05	4.51282e-05	4.51282e-05	4.51282e-05	4.51282e-05	7.15527e-05	7.15527e-05	7.15527e-05	7.15527e-05	7.15527e-05	7.15527e-05	7.15527e-05	7.15527e-05	7.21467e-05	7.21467e-05	7.21467e-05	7.21467e-05	7.21467e-05	7.21467e-05	7.21467e-05	7.21467e-05	4.22393e-05	4.22393e-05	4.22393e-05	4.22393e-05	4.22393e-05	4.22393e-05	4.22393e-05	4.22393e-05	4.18703e-05	4.18703e-05	4.18703e-05	4.18703e-05	4.18703e-05	4.18703e-05	4.18703e-05	4.18703e-05	4.18718e-05	4.18718e-05	4.18718e-05	4.18718e-05	4.18718e-05	4.18718e-05	4.18718e-05	4.18718e-05	4.1871e-05	4.1871e-05	4.1871e-05	4.1871e-05	4.1871e-05	4.1871e-05	4.1871e-05	4.1871e-05	4.1871e-05	4.1871e-05	4.1871e-05	4.1871e-05	4.1871e-05	4.1871e-05	4.1871e-05	4.1871e-05	4.1871e-05	4.1871e-05	4.1871e-05	4.1871e-05	4.1871e-05	4.1871e-05	4.1871e-05	4.1871e-05	0.000418722	0.0139782	0.000418722	6.04574e-05	6.04574e-05	5.48622e-05	5.49196e-05	5.48622e-05	6.30691e-06	0.00670073	0.000349809	4.12205e-06	0.000148248	1.14708e-06	9.56158e-06	0.00283107	5.32137e-06	0.00550501	0.000580846	2.33043e-06	5.37437e-05	0.00122239	0.00754803	0.0209958	5.26673e-06	0.00542109	0.000490809	1.51448e-06	6.69722e-05	2.74691e-06	0.0104382	0.0238037	5.26831e-06	0.00520967	0.000429251	2.97543e-06	6.03356e-05	2.66477e-05	0.0130794	0.024492	5.18652e-06	0.00539465	0.00029976	1.72907e-06	6.51833e-05	1.19533e-06	0.0132513	0.0243589	5.30072e-06	0.00542834	0.000385436	8.99363e-06	6.45453e-05	2.39184e-05	0.013333	0.0247423	5.22093e-06	0.00542448	0.000259796	1.85875e-06	6.48251e-05	1.24786e-06	0.0133441	0.0247896	5.2982e-06	0.00543833	0.000265536	8.46608e-06	6.25434e-05	0.000822634	0.0133879	0.0248333	7.67051e-07	0.000396867	0.00026587	1.85041e-06	7.26843e-05	3.02549e-06	0.0133452	0.040175	1.57554e-07	1.47848e-06	3.9281e-05	8.64606e-06	6.46971e-05	0.0055546	0.0215203	0.0448703	3.03202e-06	1.60294e-06	3.48278e-05	4.96533e-06	6.46563e-05	0.00148162	0.0228247	0.0276721	2.60716e-06	2.14898e-06	5.10369e-06	5.0691e-06	6.03995e-05	0.00140184	0.0221098	0.00112758	4.28517e-06	2.1217e-06	2.99374e-06	5.08303e-06	4.6084e-05	0.00142588	0.00794391	7.78369e-05	4.52643e-06	7.49015e-10	4.08584e-06	5.08511e-06	5.42501e-05	0.00142793	0.00525068	7.40775e-05	4.35699e-05	2.8563e-09	1.67137e-05	5.08527e-06	4.97442e-05	0.00142863	0.000386963	5.87022e-05	4.35471e-05	2.80091e-09	1.74286e-05	4.78733e-06	5.10015e-05	0.00195833	5.19134e-05	5.77075e-05	4.35442e-05	2.80821e-09	9.4965e-07	4.64787e-06	5.10736e-05	0.00191652	5.31773e-05	5.77036e-05	4.35439e-05	2.82107e-09	2.58025e-06	5.80383e-06	5.10753e-05	0.00191151	5.32073e-05	5.77036e-05	4.35438e-05	2.85246e-09	2.49161e-06	5.92617e-06	5.10754e-05	0.00191229	5.32076e-05	5.77036e-05	4.35438e-05	1.57473e-07	2.49175e-06	5.95174e-06	4.5683e-05	0.00191216	5.32076e-05	5.6566e-05	1.22998e-06	1.62012e-07	1.2976e-06	5.96097e-06	4.57063e-05	0.00191219	5.18576e-05	5.65765e-05	1.23211e-06	1.62063e-07	1.29758e-06	5.96496e-06	4.57063e-05	0.00158481	5.18647e-05	5.65765e-05	1.233e-06	1.62063e-07	5.57153e-06	5.96675e-06	4.57063e-05	0.00161217	5.18647e-05	5.65765e-05	1.23334e-06	1.62063e-07	5.57053e-06	5.3375e-06	4.57063e-05	0.0016784	5.18647e-05	5.65765e-05	1.23349e-06	1.62063e-07	5.57053e-06	5.21394e-06	4.57063e-05	0.0016562	5.18647e-05	5.65765e-05	1.23354e-06	1.62063e-07	5.57053e-06	5.21477e-06	4.57063e-05	0.00165552	5.18647e-05	5.65765e-05	5.29668e-06	1.62063e-07	5.57053e-06	6.003e-06	4.57063e-05	0.0016556	5.18647e-05	5.66532e-05	5.2881e-06	1.62063e-07	5.57053e-06	1.13024e-05	4.57063e-05	0.00165561	5.18647e-05	5.66442e-05	5.28594e-06	1.62063e-07	5.57053e-06	1.4471e-05	4.57063e-05	0.00165561	5.18647e-05	5.66443e-05	5.28545e-06	1.62063e-07	5.57053e-06	1.43938e-05	4.57063e-05	0.00162303	5.18647e-05	5.66443e-05	5.28534e-06	1.62063e-07	5.57053e-06	1.43156e-05	4.57063e-05	0.00163928	5.18647e-05	5.66443e-05	5.28532e-06	1.62063e-07	5.57053e-06	1.42426e-05	5.26135e-05	0.00164328	5.18647e-05	5.66443e-05	5.28531e-06	1.62063e-07	5.57053e-06	1.32181e-05	5.25682e-05	0.00167834	5.18647e-05	5.66061e-05	5.28531e-06	1.62063e-07	5.57053e-06	1.28156e-05	5.25616e-05	0.00167957	5.18647e-05	5.66137e-05	5.28531e-06	1.62063e-07	5.57053e-06	1.28099e-05	5.25602e-05	0.00168069	5.18647e-05	5.66137e-05	5.28531e-06	1.62063e-07	5.57053e-06	1.28099e-05	5.25598e-05	0.00168099	5.18647e-05	5.66137e-05	5.28531e-06	6.36942e-13	5.57053e-06	1.28099e-05	5.25597e-05	0.00168108	5.18647e-05	5.66137e-05	5.28531e-06	6.37193e-13	5.57053e-06	1.28099e-05	4.89883e-05	0.00167908	5.18647e-05	5.66137e-05	5.28531e-06	6.37212e-13	5.57053e-06	1.28099e-05	4.90372e-05	0.00164014	5.18647e-05	5.66137e-05	0	0	0	0	0	0	0	0	4.51282e-05	4.51282e-05	4.51282e-05	4.51282e-05	4.51282e-05	4.51282e-05	4.51282e-05	4.51282e-05	4.2557e-05	4.2557e-05	4.2557e-05	4.2557e-05	4.2557e-05	4.2557e-05	4.2557e-05	4.2557e-05	4.32383e-05	4.32383e-05	4.32383e-05	4.32383e-05	4.32383e-05	4.32383e-05	4.32383e-05	4.32383e-05	1.84217e-06	1.84217e-06	1.84217e-06	1.84217e-06	1.84217e-06	1.84217e-06	1.84217e-06	1.84217e-06	1.81505e-06	1.81505e-06	1.81505e-06	1.81505e-06	1.81505e-06	1.81505e-06	1.81505e-06	1.81505e-06	1.81518e-06	1.81518e-06	1.81518e-06	1.81518e-06	1.81518e-06	1.81518e-06	1.81518e-06	1.81518e-06	1.81514e-06	1.81514e-06	1.81514e-06	1.81514e-06	1.81514e-06	1.81514e-06	1.81514e-06	1.81514e-06	1.81514e-06	1.81514e-06	1.81514e-06	1.81514e-06	1.81514e-06	1.81514e-06	1.81514e-06	1.81514e-06	1.81514e-06	1.81514e-06	1.81514e-06	1.81514e-06	1.81514e-06	1.81514e-06	1.81514e-06	1.81514e-06	0.000664091	0.534898	0.000664091	1.56901e-05	1.56901e-05	8.90585e-06	9.06312e-06	8.90585e-06	3.77253e-07	1.13551e-15	0.000771741	2.93576e-06	0.000132062	3.18997e-07	3.29526e-06	0.00226253	2.65531e-07	0.00772273	0.00244808	1.56734e-06	7.54459e-05	0.000448259	0.00268959	0.0213544	2.39852e-07	0.00406111	0.00159169	1.09082e-06	9.43343e-05	1.22674e-06	0.00311383	0.00716251	2.34209e-07	0.00499079	3.40304e-05	1.91156e-06	8.70771e-05	1.27874e-05	0.0036741	0.0161262	2.03123e-07	0.00474682	2.34002e-05	1.21528e-06	9.39423e-05	5.39581e-07	0.00353314	0.00926363	2.14892e-07	0.00480067	3.05266e-05	4.97737e-06	9.29648e-05	1.17193e-05	0.00356878	0.0144169	2.01572e-07	0.00477723	2.01345e-05	1.29045e-06	9.37107e-05	5.64231e-07	0.00357372	0.0107397	2.14963e-07	0.00478265	2.05613e-05	4.7504e-06	9.07005e-05	0.000371036	0.00358162	0.0132748	8.37949e-10	1.68702e-06	2.04211e-05	1.28577e-06	0.000188421	1.35947e-06	0.00356988	0.152971	9.27431e-10	1.72675e-11	5.51435e-07	5.39098e-06	0.000103197	0.00353155	0.0459563	6.00835e-05	1.85839e-09	3.93172e-11	4.94661e-07	3.38123e-06	9.48864e-05	0.000666332	0.00426071	0.073505	3.63074e-09	7.19848e-10	1.12456e-09	3.44613e-06	7.03905e-05	0.000766141	0.0430364	3.94465e-05	2.56189e-08	6.33891e-10	2.11028e-10	3.4544e-06	2.96003e-05	0.000775982	0.00213821	0.000200421	3.00762e-08	2.48215e-15	4.64151e-09	3.45571e-06	9.05113e-05	0.000776586	0.0155962	0.000265957	4.54416e-05	1.73383e-13	1.29066e-06	3.4558e-06	5.92419e-05	0.000776941	0.000658608	6.88314e-05	4.50956e-05	1.42772e-13	2.44522e-06	2.43014e-06	6.33395e-05	0.00418201	6.04076e-05	6.79325e-05	4.50913e-05	1.46483e-13	2.61681e-08	2.36678e-06	6.35389e-05	0.00335347	6.40642e-05	6.79316e-05	4.50907e-05	1.53226e-13	4.75968e-07	8.71901e-06	6.35434e-05	0.00350729	6.4083e-05	6.79316e-05	4.50907e-05	1.70804e-13	3.38188e-07	8.86654e-06	6.35434e-05	0.00347829	6.40832e-05	6.79316e-05	4.50907e-05	1.22657e-10	3.38396e-07	8.89647e-06	3.3092e-05	0.00348379	6.40832e-05	5.62834e-05	4.69877e-08	1.56589e-10	3.43052e-08	8.90715e-06	3.31979e-05	0.00348275	5.02927e-05	5.63327e-05	4.72913e-08	1.56961e-10	3.4301e-08	8.91176e-06	3.31976e-05	0.00125957	5.03398e-05	5.63326e-05	4.7352e-08	1.56961e-10	3.38348e-07	8.91383e-06	3.31976e-05	0.00145977	5.03396e-05	5.63326e-05	4.73758e-08	1.56961e-10	3.37641e-07	4.64248e-06	3.31976e-05	0.00210163	5.03397e-05	5.63326e-05	4.73855e-08	1.56961e-10	3.37641e-07	4.55764e-06	3.31976e-05	0.00199704	5.03396e-05	5.63326e-05	4.73896e-08	1.56961e-10	3.37641e-07	4.55839e-06	3.31976e-05	0.00200851	5.03397e-05	5.63326e-05	4.67455e-07	1.56961e-10	3.37641e-07	1.04282e-05	3.31976e-05	0.00200731	5.03396e-05	5.76252e-05	4.65984e-07	1.56961e-10	3.37641e-07	1.85906e-05	3.31976e-05	0.00200745	5.03397e-05	5.76092e-05	4.65643e-07	1.56961e-10	3.37641e-07	2.35345e-05	3.31976e-05	0.00200744	5.03396e-05	5.76096e-05	4.65566e-07	1.56961e-10	3.37641e-07	2.34441e-05	3.31976e-05	0.00166378	5.03397e-05	5.76095e-05	4.65549e-07	1.56961e-10	3.37641e-07	2.33592e-05	3.31976e-05	0.00171495	5.03396e-05	5.76095e-05	4.65546e-07	1.56961e-10	3.37641e-07	2.32802e-05	7.59419e-05	0.00177908	5.03397e-05	5.76095e-05	4.65545e-07	1.56961e-10	3.37641e-07	1.53484e-05	7.56146e-05	0.00181198	5.03396e-05	5.69598e-05	4.65545e-07	1.56961e-10	3.37641e-07	1.50607e-05	7.56004e-05	0.00180938	5.03397e-05	5.69718e-05	4.65545e-07	1.56961e-10	3.37641e-07	1.50583e-05	7.55978e-05	0.00181088	5.03396e-05	5.69718e-05	4.65545e-07	1.56961e-10	3.37641e-07	1.50584e-05	7.55971e-05	0.00181104	5.03397e-05	5.69718e-05	4.65545e-07	1.94386e-13	3.37641e-07	1.50584e-05	7.55969e-05	0.00181112	5.03396e-05	5.69718e-05	4.65545e-07	1.95173e-13	3.37641e-07	1.50584e-05	4.99825e-05	0.0017755	5.03397e-05	5.69718e-05	4.65545e-07	1.95229e-13	3.37641e-07	1.50584e-05	5.01568e-05	0.00173623	5.03396e-05	5.69718e-05	0	0	0	0	0	0	0	0	4.51282e-05	4.51282e-05	4.51282e-05	4.51282e-05	4.51282e-05	4.51282e-05	4.51282e-05	4.51282e-05	0.000219179	0.000219179	0.000219179	0.000219179	0.000219179	0.000219179	0.000219179	0.000219179	0.000219019	0.000219019	0.000219019	0.000219019	0.000219019	0.000219019	0.000219019	0.000219019	3.26474e-09	3.26474e-09	3.26474e-09	3.26474e-09	3.26474e-09	3.26474e-09	3.26474e-09	3.26474e-09	3.28753e-09	3.28753e-09	3.28753e-09	3.28753e-09	3.28753e-09	3.28753e-09	3.28753e-09	3.28753e-09	3.28793e-09	3.28793e-09	3.28793e-09	3.28793e-09	3.28793e-09	3.28793e-09	3.28793e-09	3.28793e-09	3.28787e-09	3.28787e-09	3.28787e-09	3.28787e-09	3.28787e-09	3.28787e-09	3.28787e-09	3.28787e-09	3.28788e-09	3.28788e-09	3.28788e-09	3.28788e-09	3.28788e-09	3.28788e-09	3.28788e-09	3.28788e-09	3.28788e-09	3.28788e-09	3.28788e-09	3.28788e-09	3.28788e-09	3.28788e-09	3.28788e-09	3.28788e-09	0.000219713	0.759035	0.000219713	6.49371e-06	6.49371e-06	9.37267e-07	1.11313e-06	9.37267e-07	3.93479e-05	1	0.000137445	1.0882e-05	0.000275025	7.48708e-07	5.49034e-07	0.000159792	3.68906e-05	1	0.00151983	5.22801e-06	0.00065177	1.52223e-06	1.14028e-05	0.00124761	3.5601e-05	1	0.0183393	6.35749e-06	0.000837281	1.17328e-06	2.42849e-06	0.00134252	3.52261e-05	1	0.0247617	4.46113e-06	0.000904623	2.18293e-06	2.36294e-06	0.00136472	3.35632e-05	1	0.0348222	5.96295e-06	0.000882785	8.9634e-07	2.35576e-06	0.00111973	3.37755e-05	1	0.0839321	2.99802e-06	0.000879416	2.33968e-06	2.3843e-06	0.00134899	3.32708e-05	1	0.819118	5.72689e-06	0.000893057	9.09972e-07	2.36203e-06	0.00135132	3.37927e-05	1	1	3.17317e-06	0.000902994	3.29436e-06	2.38506e-06	0.00137829	2.40979e-08	1	1	5.74096e-06	0.0104479	1.18689e-06	2.36178e-06	0.887155	4.29548e-10	1	1	4.8994e-06	0.00300001	1.83065e-05	0.00513559	1	5.22324e-11	1	1	6.48094e-06	0.00113997	8.99881e-06	0.0080284	1	7.87026e-11	1	1	6.46504e-06	0.000452105	8.93395e-06	0.0105863	1	1.21471e-10	1	1	6.45921e-06	1.75773e-05	8.99822e-06	0.0317211	1	1.24471e-10	1	1	6.45904e-06	0.000816783	9.00387e-06	0.130498	1	7.51676e-05	1	1	6.45898e-06	0.000183072	9.00564e-06	0.999204	1	7.55207e-05	1	1	1.88257e-06	0.000237296	0.00127527	1	1	7.55231e-05	1	1	1.89412e-06	0.000242508	0.001401	1	1	7.55231e-05	1	1	0.000184286	0.000242711	0.00141431	1	1	7.55231e-05	1	1	0.000184576	0.000242717	0.0014161	1	1	7.55231e-05	1	1	0.000183917	2.46124e-05	0.00141627	1	1	5.03296e-08	1	1	0.000183654	2.4343e-05	0.0014163	1	1	5.00182e-08	1	1	0.000183539	2.43424e-05	6.43016e-05	1	1	5.0017e-08	1	1	0.000183488	2.43424e-05	5.79767e-05	1	1	5.00164e-08	1	1	1.8603e-05	2.43424e-05	0.000444917	1	1	5.00162e-08	1	1	1.86886e-05	2.43424e-05	0.000456857	1	1	5.00161e-08	1	1	1.86895e-05	2.43424e-05	0.000457271	1	1	1.71603e-07	1	1	0.000344449	2.43424e-05	0.000457297	1	1	1.71603e-07	1	1	0.00032383	2.43424e-05	0.000457299	1	1	1.71606e-07	1	1	0.000329495	2.43424e-05	0.000457299	1	1	1.71607e-07	1	1	0.000332247	2.43424e-05	0.000165058	1	1	1.71607e-07	1	1	0.00033495	2.43424e-05	0.000161788	1	1	1.71607e-07	1	1	0.000337534	0.000448604	0.000235595	1	1	1.71607e-07	1	1	7.91429e-05	0.000458806	0.000238979	1	1	1.71607e-07	1	1	8.15489e-05	0.00045838	0.000239046	1	1	1.71607e-07	1	1	8.16683e-05	0.000458194	0.000239102	1	1	1.71607e-07	1	1	8.16701e-05	0.000458141	0.000239116	1	1	1.71607e-07	1	1	8.16701e-05	0.000458126	0.000239121	1	1	1.71607e-07	1	1	8.16701e-05	0.000106731	0.000198126	1	1	1.71607e-07	1	1	8.16701e-05	0.000105151	0.000195714	1	1	0	0	0	0	0	0	0	0	4.51282e-05	4.51282e-05	4.51282e-05	4.51282e-05	4.51282e-05	4.51282e-05	4.51282e-05	4.51282e-05	7.46069e-06	7.46069e-06	7.46069e-06	7.46069e-06	7.46069e-06	7.46069e-06	7.46069e-06	7.46069e-06	7.53041e-06	7.53041e-06	7.53041e-06	7.53041e-06	7.53041e-06	7.53041e-06	7.53041e-06	7.53041e-06	4.4359e-16	4.4359e-16	4.4359e-16	4.4359e-16	4.4359e-16	4.4359e-16	4.4359e-16	4.4359e-16	4.40724e-16	4.40724e-16	4.40724e-16	4.40724e-16	4.40724e-16	4.40724e-16	4.40724e-16	4.40724e-16	4.40729e-16	4.40729e-16	4.40729e-16	4.40729e-16	4.40729e-16	4.40729e-16	4.40729e-16	4.40729e-16	4.40729e-16	4.40729e-16	4.40729e-16	4.40729e-16	4.40729e-16	4.40729e-16	4.40729e-16	4.40729e-16	4.40729e-16	4.40729e-16	4.40729e-16	4.40729e-16	4.40729e-16	4.40729e-16	4.40729e-16	4.40729e-16	4.40729e-16	4.40729e-16	4.40729e-16	4.40729e-16	4.40729e-16	4.40729e-16	4.40729e-16	4.40729e-16	4.33095e-09	7.49529e-06	4.33095e-09	4.33095e-09	4.33095e-09	1.02259e-10	2.79244e-10	1.02259e-10	9.14208e-12	1.88275e-07	2.17733e-08	4.33594e-09	9.55746e-08	5.40373e-11	6.38813e-10	4.55732e-10	5.95766e-12	5.14415e-08	7.12198e-08	6.70656e-09	2.20409e-07	2.38965e-11	6.14338e-11	2.63044e-10	5.19643e-12	3.87336e-08	1.21227e-07	4.66561e-09	5.18724e-07	6.95711e-11	3.30371e-11	2.63833e-10	5.02307e-12	3.98672e-08	3.84489e-10	7.48744e-09	5.29113e-07	2.36085e-11	3.3206e-11	2.6332e-10	4.15181e-12	3.90082e-08	4.39077e-10	5.2261e-09	5.58724e-07	1.11449e-10	3.33954e-11	2.38094e-10	4.42747e-12	3.87405e-08	3.72685e-10	1.34394e-08	5.47198e-07	2.19298e-11	3.32492e-11	2.62558e-10	4.08778e-12	3.86581e-08	4.65629e-10	5.4698e-09	5.59106e-07	1.08616e-10	3.33019e-11	2.60653e-10	4.43105e-12	3.85703e-08	4.70867e-10	1.32011e-08	5.47483e-07	8.51696e-12	3.32745e-11	2.62766e-10	4.08756e-12	4.73866e-11	4.66796e-10	5.44185e-09	0.000103053	6.77591e-11	3.3308e-11	0.000784587	2.06737e-11	3.70929e-16	1.1504e-09	3.2268e-08	1.32771e-06	1.74689e-09	1.74432e-06	0.000405842	6.78749e-12	1.12014e-15	1.07066e-09	2.47764e-08	1.1258e-06	5.42399e-09	1.77808e-06	3.28724e-05	1.94984e-11	5.57841e-14	6.15908e-12	2.51004e-08	6.8873e-07	5.48729e-09	1.87215e-06	0.000163831	2.17871e-10	4.70158e-14	3.26034e-13	2.51387e-08	1.5004e-07	5.4217e-09	6.38915e-06	0.000848862	2.62958e-10	3.7776e-11	2.0087e-11	2.51452e-08	0.00174456	5.41622e-09	7.52994e-06	0.290553	6.69982e-05	1.54724e-09	2.09896e-05	2.51457e-08	9.56767e-05	5.41446e-09	0.08722	2.08517e-16	6.61343e-05	1.19172e-09	5.83859e-06	1.85232e-09	0.000126754	6.48186e-06	1.08129e-07	0.000256864	6.6132e-05	1.2335e-09	7.26655e-05	1.82017e-09	0.000127198	6.58779e-06	0.000449163	0.000250627	6.61312e-05	1.31034e-09	0.000755897	2.95624e-05	0.000127212	6.59749e-06	0.000430025	0.000250777	6.61311e-05	1.51597e-09	0.000447466	2.97363e-05	0.000127213	6.59553e-06	0.000430812	0.000250774	6.61311e-05	8.55697e-11	0.000461261	2.97784e-05	9.9799e-07	6.59583e-06	0.00043078	1.13727e-05	1.54338e-06	1.17897e-10	9.13582e-07	2.97926e-05	1.01291e-06	6.59575e-06	8.09886e-06	1.16354e-05	1.55918e-06	1.18255e-10	9.54613e-07	2.97987e-05	1.01291e-06	5.1738e-08	8.43271e-06	1.16351e-05	1.56121e-06	1.18255e-10	2.78248e-07	2.98015e-05	1.01291e-06	5.11083e-08	8.43244e-06	1.16351e-05	1.56201e-06	1.18255e-10	2.7749e-07	2.33781e-07	1.01291e-06	2.48576e-05	8.43244e-06	1.16351e-05	1.56233e-06	1.18255e-10	2.7749e-07	2.32467e-07	1.01291e-06	2.50227e-05	8.43244e-06	1.16351e-05	1.56247e-06	1.18255e-10	2.7749e-07	2.32496e-07	1.01291e-06	2.50256e-05	8.43244e-06	1.16351e-05	4.5542e-07	1.18255e-10	2.7749e-07	0.000113087	1.01291e-06	2.50246e-05	8.43244e-06	4.29023e-05	4.53995e-07	1.18255e-10	2.7749e-07	0.000162149	1.01291e-06	2.50246e-05	8.43244e-06	4.27741e-05	4.53657e-07	1.18255e-10	2.7749e-07	0.000188501	1.01291e-06	2.50245e-05	8.43244e-06	4.27745e-05	4.53581e-07	1.18255e-10	2.7749e-07	0.000188	1.01291e-06	1.13463e-06	8.43244e-06	4.27745e-05	4.53565e-07	1.18255e-10	2.7749e-07	0.000187979	1.01291e-06	1.12957e-06	8.43244e-06	4.27745e-05	4.53562e-07	1.18255e-10	2.7749e-07	0.000187956	0.000492493	8.67622e-06	8.43244e-06	4.27745e-05	4.53561e-07	1.18255e-10	2.7749e-07	8.52269e-06	0.000467979	8.55054e-06	8.43244e-06	2.22758e-05	4.5356e-07	1.18255e-10	2.7749e-07	8.68505e-06	0.00046885	8.55014e-06	8.43244e-06	2.23197e-05	4.5356e-07	1.18255e-10	2.7749e-07	8.68708e-06	0.000468769	8.54676e-06	8.43244e-06	2.23196e-05	4.5356e-07	1.18255e-10	2.7749e-07	8.68715e-06	0.000468762	8.54593e-06	8.43244e-06	2.23196e-05	4.5356e-07	3.00877e-05	2.7749e-07	8.68715e-06	0.000468759	8.54567e-06	8.43244e-06	2.23196e-05	4.5356e-07	3.0165e-05	2.7749e-07	8.68715e-06	2.12629e-05	3.08356e-06	8.43244e-06	2.23196e-05	4.5356e-07	3.01764e-05	2.7749e-07	8.68715e-06	2.22914e-05	3.13211e-06	8.43244e-06	2.23196e-05	0	0	0	0	0	0	0	0	4.51282e-05	4.51282e-05	4.51282e-05	4.51282e-05	4.51282e-05	4.51282e-05	4.51282e-05	4.51282e-05	0.000441391	0.000441391	0.000441391	0.000441391	0.000441391	0.000441391	0.000441391	0.000441391	0.000443313	0.000443313	0.000443313	0.000443313	0.000443313	0.000443313	0.000443313	0.000443313	3.21158e-17	3.21158e-17	3.21158e-17	3.21158e-17	3.21158e-17	3.21158e-17	3.21158e-17	3.21158e-17	3.22636e-17	3.22636e-17	3.22636e-17	3.22636e-17	3.22636e-17	3.22636e-17	3.22636e-17	3.22636e-17	3.22667e-17	3.22667e-17	3.22667e-17	3.22667e-17	3.22667e-17	3.22667e-17	3.22667e-17	3.22667e-17	3.22658e-17	3.22658e-17	3.22658e-17	3.22658e-17	3.22658e-17	3.22658e-17	3.22658e-17	3.22658e-17	3.2266e-17	3.2266e-17	3.2266e-17	3.2266e-17	3.2266e-17	3.2266e-17	3.2266e-17	3.2266e-17	3.2266e-17	3.2266e-17	3.2266e-17	3.2266e-17	3.2266e-17	3.2266e-17	3.2266e-17	3.2266e-17	9.13437e-10	3.09126e-08	9.13437e-10	3.09126e-08	3.09126e-08	9.13437e-10	3.09126e-08	9.13437e-10	1.00941e-09	2.62625e-07	5.1767e-10	8.05661e-10	1.25749e-06	1.17898e-11	1.2044e-09	1.34372e-07	1.17799e-09	6.02675e-07	4.53141e-09	3.89786e-10	9.69978e-07	3.78577e-10	3.44031e-07	1.08961e-06	1.30946e-09	7.53962e-07	1.55346e-07	2.48913e-10	2.57193e-06	9.80642e-12	3.87603e-08	1.07019e-06	1.34899e-09	7.04643e-07	2.04561e-05	4.53869e-10	2.46842e-06	3.17626e-11	4.41687e-08	1.08028e-06	1.56135e-09	7.49168e-07	1.97856e-05	2.87468e-10	2.59757e-06	6.61643e-12	4.39981e-08	8.76464e-07	1.51626e-09	7.59635e-07	2.22685e-05	1.19124e-09	2.54153e-06	2.91282e-11	4.49655e-08	1.08953e-06	1.59536e-09	7.58664e-07	1.86697e-05	3.04522e-10	2.60841e-06	6.7503e-12	4.41385e-08	1.06867e-06	1.51432e-09	7.61505e-07	1.89752e-05	1.17117e-09	2.52687e-06	2.10142e-10	4.4792e-08	1.09263e-06	0.000237362	0.000615886	1.91603e-05	3.02848e-10	0.00209546	1.03638e-11	4.41309e-08	0.138711	3.16993e-07	2.46812e-06	0.00200804	3.65655e-09	9.46804e-06	8.53865e-08	1.39966e-07	0.99971	2.94114e-05	9.93288e-07	0.00217158	2.43654e-09	5.84304e-06	4.88351e-08	1.43519e-07	1	9.83522e-06	4.78664e-08	0.308489	2.49207e-09	3.0165e-06	4.82497e-08	1.48444e-07	1	2.21298e-06	5.46627e-08	1	2.49824e-09	1.06706e-07	4.86308e-08	3.21303e-07	1	2.00758e-06	0.0137697	1	2.4994e-09	0.012795	4.86558e-08	2.56074e-07	1	8.45287e-05	0.00121876	1	2.49948e-09	0.000946573	4.86659e-08	0.0107188	1	8.55346e-05	0.000503337	1	8.7961e-11	0.00048471	3.15625e-07	0.000257117	1	8.55439e-05	0.000460629	1	8.54042e-11	0.00047521	3.11967e-07	0.000103635	1	8.55442e-05	0.000437947	1	2.17059e-05	0.000475046	3.11639e-07	0.000102285	1	8.55442e-05	0.000390453	1	2.201e-05	0.000475043	3.11702e-07	0.000102273	1	8.55442e-05	5.35587e-07	1	2.20479e-05	9.42209e-07	3.11692e-07	0.000102273	1	6.52865e-05	4.05952e-07	1	2.20596e-05	9.11468e-07	3.11694e-07	2.02775e-07	1	6.51087e-05	4.05035e-07	1	2.20645e-05	9.11465e-07	2.29604e-08	2.01007e-07	1	6.50905e-05	4.05035e-07	1	2.20667e-05	9.11465e-07	2.31659e-08	2.01007e-07	1	6.50838e-05	4.05035e-07	1	4.37496e-08	9.11465e-07	0.000376413	2.01007e-07	1	6.5081e-05	4.05035e-07	1	4.32089e-08	9.11465e-07	0.000386447	2.01007e-07	1	6.50798e-05	4.05035e-07	1	4.32187e-08	9.11465e-07	0.000386738	2.01007e-07	1	6.59823e-06	4.05035e-07	1	0.000122363	9.11465e-07	0.000386757	2.01007e-07	1	6.57018e-06	4.05035e-07	1	0.000238398	9.11465e-07	0.000386759	2.01007e-07	1	6.57115e-06	4.05035e-07	1	0.000324537	9.11465e-07	0.000386759	2.01007e-07	1	6.57137e-06	4.05035e-07	1	0.000327366	9.11465e-07	3.03493e-06	2.01007e-07	1	6.57142e-06	4.05035e-07	1	0.000327826	9.11465e-07	2.94926e-06	2.01007e-07	1	6.57142e-06	4.05035e-07	1	0.000328219	0.00257427	0.00143256	2.01007e-07	1	6.57143e-06	4.05035e-07	1	6.17645e-06	0.00316697	0.00163676	2.01007e-07	1	6.57143e-06	4.05035e-07	1	6.08301e-06	0.00332583	0.0016664	2.01007e-07	1	6.57143e-06	4.05035e-07	1	6.08719e-06	0.00337013	0.0016712	2.01007e-07	1	6.57143e-06	4.05035e-07	1	6.08729e-06	0.00338261	0.00167203	2.01007e-07	1	6.57143e-06	0.00114559	1	6.08729e-06	0.00338614	0.00167219	2.01007e-07	1	6.57143e-06	0.00125961	1	6.08729e-06	6.38649e-05	7.59393e-05	2.01007e-07	1	6.57143e-06	0.00127172	1	6.08729e-06	4.8724e-05	6.5423e-05	2.01007e-07	1	0	0	0	0	0	0	0	0	4.51282e-05	4.51282e-05	4.51282e-05	4.51282e-05	4.51282e-05	4.51282e-05	4.51282e-05	4.51282e-05	0.00536148	0.00536148	0.00536148	0.00536148	0.00536148	0.00536148	0.00536148	0.00536148	0.00666801	0.00666801	0.00666801	0.00666801	0.00666801	0.00666801	0.00666801	0.00666801	4.15745e-13	4.15745e-13	4.15745e-13	4.15745e-13	4.15745e-13	4.15745e-13	4.15745e-13	4.15745e-13	3.18787e-13	3.18787e-13	3.18787e-13	3.18787e-13	3.18787e-13	3.18787e-13	3.18787e-13	3.18787e-13	3.18843e-13	3.18843e-13	3.18843e-13	3.18843e-13	3.18843e-13	3.18843e-13	3.18843e-13	3.18843e-13	3.18837e-13	3.18837e-13	3.18837e-13	3.18837e-13	3.18837e-13	3.18837e-13	3.18837e-13	3.18837e-13	3.18837e-13	3.18837e-13	3.18837e-13	3.18837e-13	3.18837e-13	3.18837e-13	3.18837e-13	3.18837e-13	3.18837e-13	3.18837e-13	3.18837e-13	3.18837e-13	3.18837e-13	3.18837e-13	3.18837e-13	3.18837e-13	7.39773e-08	2.02014e-07	7.39773e-08	3.13314e-06	3.13314e-06	3.13314e-06	0.00539313	3.13314e-06	0.000107884	2.62714e-07	4.02633e-09	4.32489e-05	1.63472e-05	5.26017e-05	0.00215112	0.00034036	0.000189171	5.66286e-07	3.69055e-08	9.23707e-06	3.9871e-05	1.307e-05	0.173102	0.00837047	0.000213206	6.84814e-07	9.52664e-07	2.77407e-05	1.49356e-05	5.58577e-05	0.991913	0.0119533	0.000218615	7.12852e-07	0.000214166	5.23214e-06	1.71496e-05	0.000213279	1	0.0143478	0.000257574	6.78054e-07	0.000157479	1.95746e-05	1.44605e-05	2.86446e-05	1	0.0132898	0.000237482	6.77371e-07	0.000206514	6.10924e-07	1.49264e-05	0.000283514	1	0.0154635	0.000257832	6.78107e-07	0.000147815	1.64244e-05	1.48354e-05	2.98772e-05	1	0.0168291	0.000237538	6.75225e-07	0.000141003	7.14673e-07	1.58663e-05	0.000271896	1	0.0183187	0.998707	0.146947	0.000140938	1.66577e-05	0.00274232	5.66472e-05	1	0.0194734	1	0.975388	0.0143513	1.75729e-06	4.2719e-05	2.96015e-05	1	0.00027332	1	1	0.0351302	5.67226e-06	2.59937e-05	3.68525e-06	1	4.74135e-07	1	1	0.999205	5.47938e-06	1.41407e-05	3.62811e-06	1	7.17084e-09	1	1	1	5.45046e-06	6.14093e-07	3.70024e-06	1	5.03055e-10	1	1	1	5.44691e-06	0.00496387	3.70698e-06	1	8.5257e-08	1	1	1	5.44657e-06	0.000325763	3.70899e-06	1	8.96071e-08	1	1	1	4.01211e-07	0.000365824	1.48267e-09	1	8.5177e-08	1	1	1	4.2293e-07	0.000373622	1.44311e-09	1	8.51707e-08	1	1	1	0.00683913	0.00037393	1.43974e-09	1	8.51707e-08	1	1	1	0.00903179	0.000373939	1.44042e-09	1	8.51707e-08	1	1	1	0.00991679	2.9343e-06	1.44032e-09	1	6.27394e-09	1	1	1	0.0103016	2.90437e-06	1.44035e-09	1	6.27547e-09	1	1	1	0.0104735	2.90437e-06	1.95531e-08	1	6.27547e-09	1	1	1	0.0105512	2.90437e-06	1.99588e-08	1	6.27547e-09	1	1	1	8.39231e-05	2.90437e-06	3.67891e-06	1	6.27547e-09	1	1	1	5.37882e-05	2.90437e-06	3.62732e-06	1	6.27547e-09	1	1	1	5.36994e-05	2.90437e-06	3.62665e-06	1	6.27547e-09	1	1	1	0.0254568	2.90437e-06	3.62688e-06	1	0.000101981	1	1	1	0.0301867	2.90437e-06	3.6269e-06	1	0.000102445	1	1	1	0.027313	2.90437e-06	3.62691e-06	1	0.000102448	1	1	1	0.0242771	2.90437e-06	2.67171e-07	1	0.000102448	1	1	1	0.0214105	2.90437e-06	2.70048e-07	1	0.000102448	1	1	1	0.0190086	0.00141086	0.00436901	1	0.000102448	1	1	1	0.000792949	0.00148725	0.00550027	1	8.03689e-07	1	1	1	0.000367449	0.00148943	0.00580372	1	8.0003e-07	1	1	1	0.00036078	0.00148888	0.00589164	1	8.0003e-07	1	1	1	0.000360669	0.00148865	0.00591718	1	8.0003e-07	1	1	1	0.000360667	0.00148858	0.00592465	1	8.0003e-07	1	1	1	0.000360667	6.7587e-05	4.67656e-05	1	8.0003e-07	1	1	1	0.000360667	6.42013e-05	3.44627e-05	1	8.0003e-07	0	0	0	0	0	0	0	0	4.51282e-05	4.51282e-05	4.51282e-05	4.51282e-05	4.51282e-05	4.51282e-05	4.51282e-05	4.51282e-05	0.000244385	0.000244385	0.000244385	0.000244385	0.000244385	0.000244385	0.000244385	0.000244385	0.000243464	0.000243464	0.000243464	0.000243464	0.000243464	0.000243464	0.000243464	0.000243464	3.63828e-09	3.63828e-09	3.63828e-09	3.63828e-09	3.63828e-09	3.63828e-09	3.63828e-09	3.63828e-09	3.65433e-09	3.65433e-09	3.65433e-09	3.65433e-09	3.65433e-09	3.65433e-09	3.65433e-09	3.65433e-09	3.6543e-09	3.6543e-09	3.6543e-09	3.6543e-09	3.6543e-09	3.6543e-09	3.6543e-09	3.6543e-09	3.65432e-09	3.65432e-09	3.65432e-09	3.65432e-09	3.65432e-09	3.65432e-09	3.65432e-09	3.65432e-09	3.65432e-09	3.65432e-09	3.65432e-09	3.65432e-09	3.65432e-09	3.65432e-09	3.65432e-09	3.65432e-09	3.65432e-09	3.65432e-09	3.65432e-09	3.65432e-09	3.65432e-09	3.65432e-09	3.65432e-09	3.65432e-09	1.04173e-06	1.2372e-06	1.04173e-06	7.21746e-06	7.21746e-06	0.000244196	0.77783	0.000244196	0.00153969	1.21987e-05	1.55133e-07	8.60607e-05	1.08966e-07	0.0075612	6.27382e-08	1.77561e-05	0.00231976	3.12633e-05	3.20804e-08	5.61938e-05	7.34328e-08	0.00169586	0.911498	2.33907e-05	0.00251357	3.78017e-05	7.81029e-09	0.000128658	1.63429e-08	0.00652035	1.43858e-08	2.33873e-05	0.00255656	3.8485e-05	4.66065e-07	4.08336e-05	1.69748e-08	0.0120192	0.967825	2.33992e-05	0.00293387	3.75815e-05	3.87761e-07	9.90677e-05	1.50947e-08	0.00342875	3.37235e-09	2.70609e-05	0.0027282	3.75447e-05	4.54392e-07	8.68873e-06	1.56734e-08	0.0154548	0.967617	2.34303e-05	0.00293133	3.76506e-05	3.72498e-07	8.84662e-05	1.51528e-08	0.0032355	3.39717e-09	2.37047e-05	0.00272829	3.76162e-05	3.61672e-07	9.26793e-06	1.59558e-08	0.0135787	0.967643	2.33996e-05	0.943931	0.0968497	3.62724e-07	8.94359e-05	1.78855e-07	0.00491436	3.39456e-09	1.70254e-08	4.38722e-11	0.00810047	3.85579e-06	1.43093e-05	2.43334e-08	7.59906e-05	3.16835e-11	6.66888e-11	0.0209937	0.0291205	4.57376e-06	2.99182e-05	3.01184e-08	2.38872e-05	3.09245e-11	2.85083e-09	0.00765867	0.00108158	0.00189341	2.89752e-05	5.56641e-08	2.37229e-05	2.91865e-11	7.60925e-10	0.00133354	0.00237326	0.120813	2.88621e-05	5.18141e-07	2.40077e-05	7.25044e-12	1.49722e-10	0.00129671	0.0308894	0.000447701	2.8844e-05	8.22976e-05	2.40343e-05	6.26288e-12	7.67935e-13	6.32232e-05	0.000234147	0.0102015	2.88427e-05	2.96303e-05	2.40422e-05	1.95198e-15	2.80418e-11	6.54278e-05	0.000583901	0.000908706	8.40668e-06	2.4234e-05	4.31195e-10	4.48583e-13	2.85079e-11	6.54338e-05	0.000564854	0.00282605	8.78714e-06	2.39721e-05	4.24511e-10	4.62343e-13	2.85071e-11	6.54348e-05	0.000540969	0.000148085	0.000855548	2.39659e-05	4.23915e-10	4.62582e-13	2.85071e-11	6.54349e-05	0.000487165	0.000220018	0.000817283	2.39659e-05	4.24037e-10	4.62585e-13	2.85071e-11	6.54349e-05	9.34534e-05	0.000219516	0.000814089	2.42975e-06	4.24019e-10	4.62585e-13	3.86992e-10	8.8719e-05	7.47756e-05	0.000114335	0.000812777	2.42009e-06	4.24023e-10	1.31448e-11	3.8703e-10	8.82555e-05	7.46441e-05	0.000114635	0.000812213	2.4201e-06	5.40564e-08	1.31463e-11	3.8703e-10	8.81174e-05	7.46445e-05	7.10443e-05	0.000811959	2.4201e-06	5.47296e-08	1.31463e-11	3.8703e-10	8.80634e-05	7.46445e-05	7.12613e-05	8.23662e-05	2.4201e-06	2.97012e-10	1.31463e-11	3.8703e-10	8.80414e-05	7.46445e-05	7.12609e-05	8.6106e-05	2.4201e-06	2.94466e-10	1.31463e-11	3.8703e-10	8.80322e-05	7.46445e-05	7.12609e-05	8.60745e-05	2.4201e-06	2.94434e-10	1.31463e-11	3.8703e-10	5.45567e-05	7.46445e-05	7.12609e-05	0.00158453	2.4201e-06	2.94446e-10	1.31463e-11	9.84656e-05	5.48069e-05	7.46445e-05	7.12609e-05	0.000608302	2.4201e-06	2.94447e-10	1.31463e-11	9.82405e-05	5.48559e-05	7.46445e-05	7.12609e-05	0.000429638	2.4201e-06	2.94447e-10	1.31463e-11	9.82411e-05	5.4867e-05	7.46445e-05	7.12609e-05	0.000433078	2.4201e-06	3.9972e-09	1.31463e-11	9.82411e-05	5.48694e-05	7.46445e-05	7.12609e-05	0.000434705	2.4201e-06	4.02351e-09	1.31463e-11	9.82411e-05	5.48699e-05	7.46445e-05	7.12609e-05	0.000436235	4.46169e-05	7.41412e-07	1.31463e-11	9.82411e-05	5.48701e-05	7.46445e-05	7.12609e-05	0.000101928	4.49048e-05	7.51388e-07	1.31463e-11	1.9478e-07	5.48701e-05	7.46445e-05	7.12609e-05	0.000104632	4.49499e-05	7.5129e-07	1.31463e-11	1.95224e-07	5.48701e-05	7.46445e-05	7.12609e-05	0.000104621	4.49591e-05	7.51556e-07	1.31463e-11	1.95224e-07	5.48701e-05	7.46445e-05	7.12609e-05	0.000104619	4.49615e-05	7.51619e-07	1.31463e-11	1.95224e-07	5.48701e-05	0.00012119	7.12609e-05	0.000104619	4.49622e-05	7.51639e-07	1.31463e-11	1.95224e-07	5.48701e-05	0.000120582	7.12609e-05	0.000104619	1.04718e-05	5.53686e-08	1.31463e-11	1.95224e-07	5.48701e-05	0.00012055	7.12609e-05	0.000104619	1.03937e-05	5.45824e-08	1.31463e-11	1.95224e-07	0	0	0	0	0	0	0	0	4.51282e-05	4.51282e-05	4.51282e-05	4.51282e-05	4.51282e-05	4.51282e-05	4.51282e-05	4.51282e-05	0.00015239	0.00015239	0.00015239	0.00015239	0.00015239	0.00015239	0.00015239	0.00015239	0.000149414	0.000149414	0.000149414	0.000149414	0.000149414	0.000149414	0.000149414	0.000149414	6.30322e-06	6.30322e-06	6.30322e-06	6.30322e-06	6.30322e-06	6.30322e-06	6.30322e-06	6.30322e-06	6.49825e-06	6.49825e-06	6.49825e-06	6.49825e-06	6.49825e-06	6.49825e-06	6.49825e-06	6.49825e-06	6.49897e-06	6.49897e-06	6.49897e-06	6.49897e-06	6.49897e-06	6.49897e-06	6.49897e-06	6.49897e-06	6.49885e-06	6.49885e-06	6.49885e-06	6.49885e-06	6.49885e-06	6.49885e-06	6.49885e-06	6.49885e-06	6.49885e-06	6.49885e-06	6.49885e-06	6.49885e-06	6.49885e-06	6.49885e-06	6.49885e-06	6.49885e-06	6.49885e-06	6.49885e-06	6.49885e-06	6.49885e-06	6.49885e-06	6.49885e-06	6.49885e-06	6.49885e-06	3.18856e-05	3.24486e-05	3.18856e-05	5.61742e-05	5.61742e-05	0.00237363	0.804599	0.00237363	3.16886e-06	3.35002e-06	3.01329e-05	4.32216e-05	0.00452634	0.000849211	9.75846e-05	0.243078	2.90995e-06	2.0477e-06	0.000392726	2.52826e-05	0.0103487	0.00120929	0.937635	0.082712	2.81899e-06	1.88312e-06	0.00662631	2.48143e-05	0.0177358	0.00108428	2.74098e-05	0.381181	2.79501e-06	1.91306e-06	0.00235704	2.34438e-05	0.0171065	0.00130922	0.690564	0.0166319	2.67544e-06	1.88226e-06	0.00234607	2.49458e-05	0.0171744	0.00100908	0.000535088	0.523713	2.70474e-06	1.87976e-06	0.00242224	2.30717e-05	0.0169673	0.00133857	0.691803	0.0030354	2.66108e-06	1.87646e-06	0.00233076	2.46758e-05	0.0174044	0.00101275	0.000527879	0.615541	2.70559e-06	1.87231e-06	0.00232839	2.40005e-05	0.0172759	0.0014432	0.691599	0.00100677	4.13292e-05	2.56494e-05	0.0023192	2.46634e-05	0.0344954	0.00108485	0.000529169	0.00686605	0.000161508	2.50343e-05	0.00464811	2.73203e-05	0.0158115	3.30111e-05	6.07938e-09	8.37559e-05	6.10484e-05	3.23032e-05	0.00451806	3.00326e-05	0.0135203	2.76334e-05	6.31809e-09	2.05748e-07	8.23438e-05	7.97644e-05	0.0333032	3.01802e-05	0.00595642	2.75855e-05	6.69427e-09	5.31956e-08	0.000133595	7.66364e-05	2.43444e-05	3.0182e-05	0.000185883	2.76371e-05	2.49904e-08	4.18739e-08	0.000138139	0.000124286	7.50423e-05	3.01857e-05	0.000335181	2.76415e-05	2.18543e-08	2.56738e-12	4.38264e-05	3.64357e-05	0.000129644	3.01858e-05	0.000162646	2.76429e-05	3.20958e-14	4.15409e-11	4.38131e-05	3.43417e-05	0.000123825	2.12269e-05	0.000231218	3.99608e-08	7.47137e-13	3.98267e-11	4.38126e-05	3.46186e-05	0.000149757	2.11436e-05	0.000235553	3.98699e-08	7.37067e-13	3.98259e-11	4.38125e-05	3.5108e-05	5.08957e-05	7.79461e-05	0.000235649	3.98607e-08	7.36991e-13	3.98259e-11	4.38125e-05	3.63193e-05	4.57849e-05	7.73614e-05	0.000235651	3.98625e-08	7.36986e-13	3.98259e-11	4.38125e-05	3.18529e-05	4.5796e-05	7.71831e-05	0.000122732	3.98623e-08	7.36988e-13	5.0772e-09	4.67159e-05	3.44787e-05	4.09602e-05	7.71118e-05	0.000123858	3.98623e-08	3.71751e-10	5.07753e-09	4.67389e-05	3.45052e-05	4.09611e-05	7.70804e-05	0.000123856	8.79192e-07	3.71762e-10	5.07753e-09	4.67465e-05	3.45051e-05	3.75158e-05	7.70664e-05	0.000123856	8.80939e-07	3.71762e-10	5.07753e-09	4.67494e-05	3.45051e-05	3.74929e-05	4.01314e-05	0.000123856	5.42051e-11	3.71762e-10	5.07753e-09	4.67506e-05	3.45051e-05	3.74929e-05	4.05952e-05	0.000123856	5.41302e-11	3.71762e-10	5.07753e-09	4.67512e-05	3.45051e-05	3.74929e-05	4.0599e-05	0.000123856	5.4129e-11	3.71762e-10	5.07753e-09	4.28185e-05	3.45051e-05	3.74929e-05	9.28698e-05	0.000123856	5.41293e-11	3.71762e-10	8.2515e-05	4.28021e-05	3.45051e-05	3.74929e-05	0.00010555	0.000123856	5.41293e-11	3.71762e-10	8.24139e-05	4.27982e-05	3.45051e-05	3.74929e-05	0.000116975	0.000123856	5.41293e-11	3.71762e-10	8.24143e-05	4.27973e-05	3.45051e-05	3.74929e-05	0.000117738	0.000123856	6.90067e-09	3.71762e-10	8.24143e-05	4.27971e-05	3.45051e-05	3.74929e-05	0.000118523	0.000123856	6.90793e-09	3.71762e-10	8.24143e-05	4.27971e-05	3.45051e-05	3.74929e-05	0.000119273	0.000283297	3.74837e-11	3.71762e-10	8.24143e-05	4.27971e-05	3.45051e-05	3.74929e-05	7.92821e-05	0.000278836	3.75637e-11	3.71762e-10	6.46516e-07	4.27971e-05	3.45051e-05	3.74929e-05	8.29489e-05	0.000278294	3.75637e-11	3.71762e-10	6.47292e-07	4.27971e-05	3.45051e-05	3.74929e-05	8.30468e-05	0.000278179	3.7566e-11	3.71762e-10	6.47292e-07	4.27971e-05	3.45051e-05	3.74929e-05	8.30478e-05	0.000278149	3.75665e-11	3.71762e-10	6.47292e-07	4.27971e-05	3.63252e-05	3.74929e-05	8.30478e-05	0.00027814	3.75667e-11	3.71762e-10	6.47292e-07	4.27971e-05	3.63693e-05	3.74929e-05	8.30478e-05	0.000183909	5.09979e-10	3.71762e-10	6.47292e-07	4.27971e-05	3.63725e-05	3.74929e-05	8.30478e-05	0.00018704	5.08803e-10	3.71762e-10	6.47292e-07	0	0	0	0	0	0	0	0	4.51282e-05	4.51282e-05	4.51282e-05	4.51282e-05	4.51282e-05	4.51282e-05	4.51282e-05	4.51282e-05	5.92699e-05	5.92699e-05	5.92699e-05	5.92699e-05	5.92699e-05	5.92699e-05	5.92699e-05	5.92699e-05	5.81292e-05	5.81292e-05	5.81292e-05	5.81292e-05	5.81292e-05	5.81292e-05	5.81292e-05	5.81292e-05	3.38083e-05	3.38083e-05	3.38083e-05	3.38083e-05	3.38083e-05	3.38083e-05	3.38083e-05	3.38083e-05	3.47674e-05	3.47674e-05	3.47674e-05	3.47674e-05	3.47674e-05	3.47674e-05	3.47674e-05	3.47674e-05	3.47695e-05	3.47695e-05	3.47695e-05	3.47695e-05	3.47695e-05	3.47695e-05	3.47695e-05	3.47695e-05	3.47688e-05	3.47688e-05	3.47688e-05	3.47688e-05	3.47688e-05	3.47688e-05	3.47688e-05	3.47688e-05	3.47688e-05	3.47688e-05	3.47688e-05	3.47688e-05	3.47688e-05	3.47688e-05	3.47688e-05	3.47688e-05	3.47688e-05	3.47688e-05	3.47688e-05	3.47688e-05	3.47688e-05	3.47688e-05	3.47688e-05	3.47688e-05	4.55565e-05	4.56042e-05	4.55565e-05	5.02027e-05	5.02027e-05	0.00034772	0.0116347	0.00034772	3.16018e-07	3.29956e-05	0.00011715	1.00607e-06	0.00924966	2.29905e-06	0.00101924	0.0472297	2.55576e-07	2.84181e-05	0.00137335	8.48648e-07	0.0101078	4.79457e-05	0.0250065	0.110359	2.54597e-07	2.85408e-05	0.0320383	3.68091e-07	0.0493291	2.24653e-06	0.00256989	0.0831644	2.55402e-07	2.70686e-05	0.0324495	1.15326e-06	0.0393339	2.82669e-06	0.00333959	0.0940985	2.53638e-07	2.85394e-05	0.0356973	4.79991e-07	0.0457776	2.31312e-06	0.00333189	0.072491	2.60312e-07	2.87994e-05	0.0340291	5.93498e-06	0.0428188	2.37177e-06	0.00338003	0.0989287	2.56384e-07	2.87205e-05	0.0351429	5.36941e-07	0.0450667	2.30557e-06	0.00333244	0.0866171	2.60117e-07	2.88018e-05	0.0359909	5.62911e-06	0.0423422	8.73705e-06	0.00337015	0.0933046	4.21451e-07	4.6607e-05	0.0359818	5.31186e-07	0.0504928	2.32948e-06	0.00333258	0.0143029	4.95722e-07	4.64517e-05	0.0403556	5.75152e-06	0.042514	1.19005e-05	9.51205e-07	0.00270741	3.74066e-05	4.78642e-05	0.0334738	2.73273e-06	0.0318112	1.98914e-05	9.98488e-07	5.77099e-06	2.7657e-05	5.30367e-05	0.0578789	2.8311e-06	0.0146632	1.98524e-05	1.0616e-06	3.31315e-06	4.63105e-05	5.28044e-05	4.54371e-05	2.84295e-06	0.000420713	1.97888e-05	4.5219e-06	5.06287e-06	4.93174e-05	5.55825e-05	5.27478e-05	2.84499e-06	0.000251844	1.97802e-05	4.3302e-06	1.06008e-08	3.93775e-05	4.40372e-05	5.56468e-05	2.84513e-06	0.000161476	1.97783e-05	1.26457e-09	2.87844e-08	3.93535e-05	4.37464e-05	5.441e-05	2.67845e-06	0.000232557	2.42428e-06	3.4784e-09	2.76716e-08	3.93502e-05	4.37873e-05	5.56526e-05	2.55344e-06	0.000237247	2.43357e-06	3.40253e-09	2.76714e-08	3.93498e-05	4.38593e-05	4.57919e-05	3.18629e-06	0.000237356	2.4343e-06	3.4017e-09	2.76714e-08	3.93498e-05	4.40355e-05	4.51655e-05	3.26572e-06	0.000237358	2.43413e-06	3.40169e-09	2.76714e-08	3.93498e-05	4.35202e-05	4.51661e-05	3.27962e-06	0.000212303	2.43415e-06	3.40169e-09	6.10313e-07	3.9632e-05	4.40595e-05	4.46566e-05	3.28434e-06	0.000214051	2.43415e-06	1.81014e-07	6.1032e-07	3.97355e-05	4.40661e-05	4.4657e-05	3.28636e-06	0.000214049	6.74584e-06	1.81011e-07	6.1032e-07	3.97719e-05	4.40661e-05	4.42461e-05	3.28728e-06	0.000214049	6.72647e-06	1.81011e-07	6.1032e-07	3.97862e-05	4.40661e-05	4.42426e-05	2.94057e-06	0.000214049	1.38277e-08	1.81011e-07	6.1032e-07	3.9792e-05	4.40661e-05	4.42426e-05	2.8693e-06	0.000214049	1.38549e-08	1.81011e-07	6.1032e-07	3.97944e-05	4.40661e-05	4.42426e-05	2.87025e-06	0.000214049	1.3855e-08	1.81011e-07	6.1032e-07	3.94292e-05	4.40661e-05	4.42426e-05	3.30406e-06	0.000214049	1.38548e-08	1.81011e-07	5.93764e-05	3.93469e-05	4.40661e-05	4.42426e-05	9.25403e-06	0.000214049	1.38548e-08	1.81011e-07	5.93481e-05	3.93263e-05	4.40661e-05	4.42426e-05	1.43185e-05	0.000214049	1.38548e-08	1.81011e-07	5.93482e-05	3.93217e-05	4.40661e-05	4.42426e-05	1.42949e-05	0.000214049	3.05577e-07	1.81011e-07	5.93482e-05	3.93206e-05	4.40661e-05	4.42426e-05	1.42704e-05	0.000214049	3.05093e-07	1.81011e-07	5.93482e-05	3.93204e-05	4.40661e-05	4.42426e-05	1.42486e-05	0.00024639	1.87731e-11	1.81011e-07	5.93482e-05	3.93204e-05	4.40661e-05	4.42426e-05	1.32638e-05	0.000242757	1.8714e-11	1.81011e-07	6.01713e-06	3.93204e-05	4.40661e-05	4.42426e-05	1.32179e-05	0.000242247	1.87188e-11	1.81011e-07	6.01978e-06	3.93204e-05	4.40661e-05	4.42426e-05	1.32244e-05	0.000242138	1.87179e-11	1.81011e-07	6.01978e-06	3.93204e-05	4.40661e-05	4.42426e-05	1.32246e-05	0.00024211	1.87178e-11	1.81011e-07	6.01978e-06	3.93204e-05	4.42047e-05	4.42426e-05	1.32246e-05	0.000242101	1.87177e-11	1.81011e-07	6.01978e-06	3.93204e-05	4.421e-05	4.42426e-05	1.32246e-05	0.000225652	2.38622e-09	1.81011e-07	6.01978e-06	3.93204e-05	4.42103e-05	4.42426e-05	1.32246e-05	0.000229451	2.39355e-09	1.81011e-07	6.01978e-06	0	0	0	0	0	0	0	0	4.51282e-05	4.51282e-05	4.51282e-05	4.51282e-05	4.51282e-05	4.51282e-05	4.51282e-05	4.51282e-05	2.0695e-05	2.0695e-05	2.0695e-05	2.0695e-05	2.0695e-05	2.0695e-05	2.0695e-05	2.0695e-05	2.04584e-05	2.04584e-05	2.04584e-05	2.04584e-05	2.04584e-05	2.04584e-05	2.04584e-05	2.04584e-05	1.93098e-05	1.93098e-05	1.93098e-05	1.93098e-05	1.93098e-05	1.93098e-05	1.93098e-05	1.93098e-05	1.9518e-05	1.9518e-05	1.9518e-05	1.9518e-05	1.9518e-05	1.9518e-05	1.9518e-05	1.9518e-05	1.9517e-05	1.9517e-05	1.9517e-05	1.9517e-05	1.9517e-05	1.9517e-05	1.9517e-05	1.9517e-05	1.95173e-05	1.95173e-05	1.95173e-05	1.95173e-05	1.95173e-05	1.95173e-05	1.95173e-05	1.95173e-05	1.95173e-05	1.95173e-05	1.95173e-05	1.95173e-05	1.95173e-05	1.95173e-05	1.95173e-05	1.95173e-05	1.95173e-05	1.95173e-05	1.95173e-05	1.95173e-05	1.95173e-05	1.95173e-05	1.95173e-05	1.95173e-05	2.00584e-05	2.00591e-05	2.00584e-05	2.0256e-05	2.0256e-05	3.56863e-05	9.74443e-05	3.56863e-05	0.000231051	0.000173728	3.99367e-05	2.17774e-05	1.80306e-05	8.8806e-05	0.000162986	1.32053e-06	0.000257533	0.000265611	2.70754e-05	4.3094e-05	2.87349e-05	8.84855e-07	9.15919e-07	1.81814e-07	0.000267368	0.000288701	5.04041e-05	3.87254e-05	4.50987e-05	3.35869e-05	5.13735e-07	1.83946e-07	0.000270017	0.000286271	0.000175962	4.34613e-05	4.66751e-05	4.61073e-06	4.72123e-07	1.82633e-07	0.000284009	0.00028957	0.000269461	4.02655e-05	4.66005e-05	7.36583e-05	4.75736e-07	1.81187e-07	0.000280057	0.000290426	0.000208325	4.38595e-05	4.62122e-05	4.52433e-06	4.74839e-07	1.81598e-07	0.000285633	0.000290514	0.000305931	4.06242e-05	4.65355e-05	7.06086e-05	4.73337e-07	1.81438e-07	0.000279996	0.000290771	0.000306907	4.38955e-05	4.65605e-05	4.11025e-07	4.72653e-07	1.81567e-07	0.000300922	0.000306644	0.000308252	4.05346e-05	4.72453e-05	3.13558e-05	4.73485e-07	1.26102e-07	6.21672e-05	0.000305097	0.000311134	4.40085e-05	4.67349e-05	1.96014e-07	5.99246e-08	7.09801e-08	0.000127782	0.000227489	0.000311972	4.3813e-05	4.70742e-05	9.93227e-07	6.02128e-08	7.38974e-08	9.36917e-05	8.02714e-05	0.000324834	4.38188e-05	4.84433e-05	1.01431e-06	6.28797e-08	1.6961e-06	5.15425e-05	8.34431e-05	0.000307519	4.38203e-05	4.72914e-05	9.95642e-07	1.84052e-07	2.2211e-05	4.92155e-05	8.38279e-05	9.9967e-05	4.38203e-05	4.80815e-05	9.94188e-07	2.53098e-07	3.15122e-06	4.79938e-05	7.41344e-05	6.80932e-05	4.38203e-05	4.72653e-05	9.93691e-07	2.90938e-07	3.72813e-06	4.80726e-05	7.94267e-05	4.74685e-05	4.35512e-05	4.77512e-05	6.77881e-07	2.24577e-06	3.78135e-06	4.80738e-05	7.87203e-05	4.68117e-05	4.35409e-05	4.77832e-05	6.96052e-07	2.18081e-06	3.78158e-06	4.8074e-05	7.74615e-05	4.91573e-05	4.45396e-05	4.77839e-05	6.97687e-07	2.17955e-06	3.78158e-06	4.8074e-05	7.45062e-05	5.55287e-05	4.45378e-05	4.77839e-05	6.97364e-07	2.17954e-06	3.78158e-06	4.8074e-05	6.55226e-05	5.55325e-05	4.45363e-05	4.7245e-05	6.97415e-07	2.17954e-06	1.048e-05	4.80952e-05	5.98908e-05	5.54961e-05	4.45356e-05	4.72543e-05	6.97403e-07	8.08631e-06	1.04811e-05	4.80555e-05	5.98221e-05	5.54989e-05	4.45353e-05	4.72544e-05	8.41747e-07	8.08721e-06	1.04811e-05	4.80428e-05	5.98219e-05	5.54671e-05	4.45352e-05	4.72544e-05	8.24883e-07	8.08721e-06	1.04811e-05	4.80378e-05	5.98219e-05	5.55081e-05	4.40328e-05	4.72544e-05	1.07373e-07	8.08721e-06	1.04811e-05	4.80358e-05	5.98219e-05	5.55082e-05	4.40389e-05	4.72544e-05	1.08904e-07	8.08721e-06	1.04811e-05	4.80349e-05	5.98219e-05	5.55082e-05	4.4039e-05	4.72544e-05	1.08929e-07	8.08721e-06	1.04811e-05	4.80077e-05	5.98219e-05	5.55082e-05	4.4669e-05	4.72544e-05	1.08922e-07	8.08721e-06	3.86471e-05	4.80399e-05	5.98219e-05	5.55082e-05	4.4047e-05	4.72544e-05	1.08922e-07	8.08721e-06	3.87021e-05	4.80472e-05	5.98219e-05	5.55082e-05	4.34641e-05	4.72544e-05	1.08921e-07	8.08721e-06	3.8702e-05	4.80489e-05	5.98219e-05	5.55082e-05	4.34724e-05	4.72544e-05	3.01859e-07	8.08721e-06	3.8702e-05	4.80492e-05	5.98219e-05	5.55082e-05	4.34824e-05	4.72544e-05	2.98682e-07	8.08721e-06	3.8702e-05	4.80493e-05	5.98219e-05	5.55082e-05	4.34918e-05	4.79304e-05	6.14077e-10	8.08721e-06	3.8702e-05	4.80493e-05	5.98219e-05	5.55082e-05	4.31917e-05	4.78995e-05	6.00849e-10	8.08721e-06	2.01549e-05	4.80493e-05	5.98219e-05	5.55082e-05	4.32463e-05	4.78937e-05	6.00694e-10	8.08721e-06	2.01355e-05	4.80493e-05	5.98219e-05	5.55082e-05	4.32475e-05	4.78923e-05	6.00306e-10	8.08721e-06	2.01355e-05	4.80493e-05	5.98219e-05	5.55082e-05	4.32475e-05	4.7892e-05	6.0021e-10	8.08721e-06	2.01355e-05	4.80493e-05	5.98284e-05	5.55082e-05	4.32475e-05	4.78918e-05	6.00179e-10	8.08721e-06	2.01355e-05	4.80493e-05	5.97425e-05	5.55082e-05	4.32475e-05	4.75529e-05	1.32372e-08	8.08721e-06	2.01355e-05	4.80493e-05	5.97363e-05	5.55082e-05	4.32475e-05	4.75902e-05	1.35575e-08	8.08721e-06	2.01355e-05	0	0	0	0	0	0	0	0	4.51282e-05	4.51282e-05	4.51282e-05	4.51282e-05	4.51282e-05	4.51282e-05	4.51282e-05	4.51282e-05	9.36361e-06	9.36361e-06	9.36361e-06	9.36361e-06	9.36361e-06	9.36361e-06	9.36361e-06	9.36361e-06	9.52579e-06	9.52579e-06	9.52579e-06	9.52579e-06	9.52579e-06	9.52579e-06	9.52579e-06	9.52579e-06	9.16755e-06	9.16755e-06	9.16755e-06	9.16755e-06	9.16755e-06	9.16755e-06	9.16755e-06	9.16755e-06	8.97688e-06	8.97688e-06	8.97688e-06	8.97688e-06	8.97688e-06	8.97688e-06	8.97688e-06	8.97688e-06	8.97697e-06	8.97697e-06	8.97697e-06	8.97697e-06	8.97697e-06	8.97697e-06	8.97697e-06	8.97697e-06	8.97696e-06	8.97696e-06	8.97696e-06	8.97696e-06	8.97696e-06	8.97696e-06	8.97696e-06	8.97696e-06	8.97696e-06	8.97696e-06	8.97696e-06	8.97696e-06	8.97696e-06	8.97696e-06	8.97696e-06	8.97696e-06	8.97696e-06	8.97696e-06	8.97696e-06	8.97696e-06	8.97696e-06	8.97696e-06	8.97696e-06	8.97696e-06	1.07856e-05	3.13252e-05	3.13252e-05	9.19399e-06	9.36515e-06	9.16905e-06	9.1694e-06	9.1694e-06	5.70029e-08	5.30421e-07	8.57035e-05	2.72079e-05	3.07847e-05	1.53745e-05	3.45647e-05	2.35131e-05	3.90047e-08	1.42204e-07	0.000126848	3.44796e-05	5.10999e-05	1.78189e-05	9.76824e-06	1.93525e-05	3.38896e-08	1.05839e-07	5.44759e-05	3.22031e-05	5.84932e-05	2.8223e-05	1.44107e-05	1.94039e-05	3.26865e-08	1.10677e-07	1.45629e-07	3.52358e-05	5.94009e-05	2.02586e-05	1.43374e-05	1.9381e-05	2.68841e-08	1.06471e-07	1.37122e-07	3.27907e-05	6.07067e-05	3.24376e-05	1.43678e-05	1.91786e-05	2.851e-08	1.05404e-07	1.30851e-07	3.87908e-05	6.04177e-05	1.99618e-05	1.42473e-05	1.93385e-05	2.63672e-08	1.05275e-07	1.38468e-07	3.3097e-05	6.07178e-05	3.21992e-05	1.43548e-05	1.93488e-05	2.85404e-08	1.04946e-07	1.38867e-07	3.85753e-05	6.04277e-05	1.42893e-05	1.42961e-05	1.93355e-05	2.26235e-08	7.15387e-08	1.3739e-07	3.30654e-05	5.99794e-05	2.79828e-05	1.43556e-05	2.01312e-05	8.6882e-06	2.1405e-08	4.00604e-08	3.93445e-05	5.84254e-05	1.63074e-05	1.4884e-05	2.01067e-05	7.2979e-07	6.67256e-08	3.92331e-08	3.74677e-05	5.58748e-05	2.2354e-05	1.49575e-05	1.58401e-05	2.3911e-06	3.72127e-06	2.44187e-08	3.75459e-05	4.6803e-05	2.24297e-05	1.51163e-05	2.70259e-05	2.49529e-05	3.12049e-06	1.88043e-08	3.75557e-05	4.04028e-05	2.23527e-05	1.92656e-05	4.33928e-05	2.9733e-05	4.04232e-07	1.43449e-06	3.75572e-05	3.9722e-05	2.23465e-05	2.03488e-05	4.42051e-05	3.69909e-05	7.10825e-07	6.94012e-06	3.75573e-05	4.06548e-05	2.23444e-05	3.29059e-05	4.33176e-05	3.67409e-05	5.43325e-07	2.74315e-05	3.71337e-05	4.00318e-05	2.25044e-05	4.31511e-05	4.33596e-05	3.67376e-05	5.62935e-07	3.77132e-06	3.70267e-05	3.99819e-05	2.26135e-05	4.28277e-05	4.33601e-05	3.67373e-05	5.99045e-07	3.68302e-06	3.75528e-05	3.99809e-05	2.2623e-05	4.28196e-05	4.33601e-05	3.67372e-05	6.9597e-07	2.29779e-06	3.76255e-05	3.99809e-05	2.26211e-05	4.28196e-05	4.33601e-05	3.67372e-05	3.13604e-06	2.2998e-06	3.76391e-05	3.97353e-05	2.26214e-05	4.28196e-05	4.32921e-05	2.61361e-05	4.36176e-06	2.16488e-06	3.76441e-05	3.97224e-05	2.26213e-05	4.27677e-05	4.32906e-05	2.62306e-05	4.37529e-06	2.16445e-06	3.76463e-05	3.97223e-05	2.24132e-05	4.27657e-05	4.32906e-05	2.62587e-05	4.37527e-06	5.99873e-06	3.76472e-05	3.97223e-05	2.23305e-05	4.27657e-05	4.32906e-05	2.62697e-05	4.37527e-06	5.98098e-06	3.73812e-05	3.97223e-05	2.23545e-05	4.27657e-05	4.32906e-05	2.62742e-05	4.37527e-06	5.981e-06	3.73027e-05	3.97223e-05	2.24125e-05	4.27657e-05	4.32906e-05	2.62761e-05	4.37527e-06	5.981e-06	3.73035e-05	3.97223e-05	2.24133e-05	4.27657e-05	4.32906e-05	3.00765e-05	4.37527e-06	5.981e-06	3.74736e-05	3.97223e-05	2.24131e-05	4.27657e-05	4.32917e-05	2.99919e-05	4.37527e-06	5.981e-06	3.9823e-05	3.97223e-05	2.24131e-05	4.27657e-05	4.32925e-05	2.99736e-05	4.37527e-06	5.981e-06	4.0747e-05	3.97223e-05	2.2413e-05	4.27657e-05	4.32925e-05	2.99694e-05	4.37527e-06	5.981e-06	4.07352e-05	3.97223e-05	2.24005e-05	4.27657e-05	4.32925e-05	2.99685e-05	4.37527e-06	5.981e-06	4.07241e-05	3.97223e-05	2.23571e-05	4.27657e-05	4.32925e-05	2.99683e-05	4.37527e-06	5.981e-06	4.07137e-05	4.06338e-05	2.23585e-05	4.27657e-05	4.32925e-05	2.99683e-05	4.37527e-06	5.981e-06	4.06126e-05	4.07004e-05	2.22696e-05	4.27657e-05	4.32919e-05	2.99683e-05	4.37527e-06	5.981e-06	4.05572e-05	4.07137e-05	2.22691e-05	4.27657e-05	4.32913e-05	2.99683e-05	4.37527e-06	5.981e-06	4.05572e-05	4.07171e-05	2.22665e-05	4.27657e-05	4.32913e-05	2.99683e-05	4.37527e-06	5.981e-06	4.05572e-05	4.0718e-05	2.22659e-05	4.27657e-05	4.32913e-05	2.99683e-05	8.99422e-09	5.981e-06	4.05572e-05	4.07183e-05	2.22657e-05	4.27657e-05	4.32913e-05	2.99683e-05	9.04583e-09	5.981e-06	4.05572e-05	4.02591e-05	2.22652e-05	4.27657e-05	4.32913e-05	2.99683e-05	9.04942e-09	5.981e-06	4.05572e-05	4.01781e-05	2.23623e-05	4.27657e-05	4.32913e-05	0	0	0	0	0	0	0	0	4.51282e-05	4.51282e-05	4.51282e-05	4.51282e-05	4.51282e-05	4.51282e-05	4.51282e-05	4.51282e-05	0.000262594	0.000262594	0.000262594	0.000262594	0.000262594	0.000262594	0.000262594	0.000262594	0.000262952	0.000262952	0.000262952	0.000262952	0.000262952	0.000262952	0.000262952	0.000262952	0.000173	0.000173	0.000173	0.000173	0.000173	0.000173	0.000173	0.000173	0.000172733	0.000172733	0.000172733	0.000172733	0.000172733	0.000172733	0.000172733	0.000172733	0.00017275	0.00017275	0.00017275	0.00017275	0.00017275	0.00017275	0.00017275	0.00017275	0.000172748	0.000172748	0.000172748	0.000172748	0.000172748	0.000172748	0.000172748	0.000172748	0.000172748	0.000172748	0.000172748	0.000172748	0.000172748	0.000172748	0.000172748	0.000172748	0.000172748	0.000172748	0.000172748	0.000172748	0.000172748	0.000172748	0.000172748	0.000172748	0.000378821	0.0157967	0.0157967	0.000218853	0.000262515	0.000212988	0.000213222	0.000213222	0.00160239	0.000370419	0.00217631	0.00962979	0.000131856	0.00778244	0.000611137	0.00254343	0.00171173	0.000288925	0.00477296	0.00312533	0.000215722	0.00933382	0.0105793	0.0182127	0.00163044	0.000253622	0.00246166	0.00939099	5.34352e-05	0.0159577	0.0151648	0.0128264	0.00160605	0.000274487	0.000485553	0.00205691	5.85479e-05	0.0536537	0.0122172	0.0145183	0.00151019	0.000253093	0.000318432	0.00706684	5.17001e-05	0.00310005	0.0129215	0.0140287	0.00149826	0.000250067	0.00041525	0.000357028	5.35795e-05	0.0864289	0.0127372	0.014226	0.00148397	0.000250307	0.00029242	0.00637773	5.24404e-05	0.00157132	0.0128377	0.0141723	0.00150105	0.000248822	0.000283336	0.000401294	5.54816e-05	0.127348	0.0128232	0.014185	0.000712925	3.23254e-05	0.00028034	0.00645275	4.66251e-05	0.00123099	0.0128105	0.02029	0.00303663	4.34437e-07	3.31809e-06	0.000488879	3.90255e-05	0.0153203	0.0185592	0.0177328	6.51247e-06	6.31713e-07	4.02364e-06	0.00139587	3.63923e-05	0.00162799	0.0163517	0.0154995	1.53574e-05	2.38404e-06	2.40824e-07	0.00132415	3.41835e-05	0.00216484	0.0166137	0.000687268	1.9256e-05	2.24941e-06	2.19549e-07	0.00132029	3.209e-05	0.00218051	0.00709294	7.15402e-05	1.90214e-05	4.61632e-09	8.97415e-07	0.00131957	3.5771e-05	0.00218349	0.00625919	7.00988e-05	6.27725e-05	1.44879e-08	2.94528e-06	0.00131952	3.81639e-05	0.00218448	0.000366318	5.92642e-05	6.26122e-05	1.32573e-08	4.89531e-06	0.00118036	3.80091e-05	0.00232904	5.11051e-05	5.83853e-05	6.26165e-05	1.34137e-08	1.02401e-08	0.00124149	3.79962e-05	0.00226194	5.30221e-05	5.83828e-05	6.2617e-05	1.36925e-08	3.48077e-08	0.00142934	3.79959e-05	0.00226012	5.30498e-05	5.83829e-05	6.2617e-05	1.43896e-08	2.98114e-08	0.00137529	3.79959e-05	0.00226125	5.30501e-05	5.83829e-05	6.2617e-05	3.73145e-07	2.98198e-08	0.00136703	3.57696e-05	0.00226104	5.30501e-05	5.69015e-05	1.80976e-05	4.17962e-07	2.09687e-08	0.00136372	3.57687e-05	0.00226109	5.20043e-05	5.69148e-05	1.80807e-05	4.18432e-07	2.09673e-08	0.00136229	3.57687e-05	0.00207126	5.2014e-05	5.69148e-05	1.8068e-05	4.18431e-07	4.62457e-07	0.00136164	3.57687e-05	0.00212177	5.2014e-05	5.69148e-05	1.8063e-05	4.18431e-07	4.62015e-07	0.00126896	3.57687e-05	0.00215933	5.2014e-05	5.69148e-05	1.8061e-05	4.18431e-07	4.62015e-07	0.00132217	3.57687e-05	0.00212779	5.2014e-05	5.69148e-05	1.80601e-05	4.18431e-07	4.62015e-07	0.00132031	3.57687e-05	0.00212887	5.2014e-05	5.69148e-05	2.73152e-05	4.18431e-07	4.62015e-07	0.00138176	3.57687e-05	0.00212895	5.2014e-05	5.69569e-05	2.73511e-05	4.18431e-07	4.62015e-07	0.00052722	3.57687e-05	0.00212896	5.2014e-05	5.6948e-05	2.73622e-05	4.18431e-07	4.62015e-07	0.000379407	3.57687e-05	0.00212896	5.2014e-05	5.69483e-05	2.73647e-05	4.18431e-07	4.62015e-07	0.000384138	3.57687e-05	0.00210941	5.2014e-05	5.69483e-05	2.73652e-05	4.18431e-07	4.62015e-07	0.000387664	3.57687e-05	0.00213265	5.2014e-05	5.69483e-05	2.73653e-05	4.18431e-07	4.62015e-07	0.000391013	4.47114e-05	0.00213361	5.2014e-05	5.69483e-05	2.73654e-05	4.18431e-07	4.62015e-07	0.000384974	4.47226e-05	0.00217994	5.2014e-05	5.69272e-05	2.73654e-05	4.18431e-07	4.62015e-07	0.000406226	4.47267e-05	0.00217753	5.2014e-05	5.69347e-05	2.73654e-05	4.18431e-07	4.62015e-07	0.000406376	4.47278e-05	0.00217891	5.2014e-05	5.69346e-05	2.73654e-05	4.18431e-07	4.62015e-07	0.000406374	4.47281e-05	0.00217915	5.2014e-05	5.69346e-05	2.73654e-05	2.57459e-11	4.62015e-07	0.000406374	4.47282e-05	0.00217924	5.2014e-05	5.69346e-05	2.73654e-05	2.57936e-11	4.62015e-07	0.000406374	4.00059e-05	0.00217805	5.2014e-05	5.69346e-05	2.73654e-05	2.5797e-11	4.62015e-07	0.000406374	3.9988e-05	0.00212824	5.2014e-05	5.69346e-05	0	0	0	0	0	0	0	0	4.51282e-05	4.51282e-05	4.51282e-05	4.51282e-05	4.51282e-05	4.51282e-05	4.51282e-05	4.51282e-05	8.02225e-05	8.02225e-05	8.02225e-05	8.02225e-05	8.02225e-05	8.02225e-05	8.02225e-05	8.02225e-05	8.09417e-05	8.09417e-05	8.09417e-05	8.09417e-05	8.09417e-05	8.09417e-05	8.09417e-05	8.09417e-05	6.95039e-06	6.95039e-06	6.95039e-06	6.95039e-06	6.95039e-06	6.95039e-06	6.95039e-06	6.95039e-06	6.91147e-06	6.91147e-06	6.91147e-06	6.91147e-06	6.91147e-06	6.91147e-06	6.91147e-06	6.91147e-06	6.91201e-06	6.91201e-06	6.91201e-06	6.91201e-06	6.91201e-06	6.91201e-06	6.91201e-06	6.91201e-06	6.91194e-06	6.91194e-06	6.91194e-06	6.91194e-06	6.91194e-06	6.91194e-06	6.91194e-06	6.91194e-06	6.91194e-06	6.91194e-06	6.91194e-06	6.91194e-06	6.91194e-06	6.91194e-06	6.91194e-06	6.91194e-06	6.91194e-06	6.91194e-06	6.91194e-06	6.91194e-06	6.91194e-06	6.91194e-06	6.91194e-06	6.91194e-06	8.06733e-05	0.184907	0.184907	2.77776e-05	8.06733e-05	2.36786e-05	2.41194e-05	2.41194e-05	8.20882e-06	2.23615e-10	7.64033e-09	0.000283761	0.000118703	0.000128555	5.66116e-05	0.00046391	7.17106e-06	0.00127668	0.185572	0.000148787	0.000167406	0.000728597	0.00087483	0.00238945	6.53258e-06	0.000918278	6.92859e-09	0.000247268	7.73927e-05	0.000341497	0.0013932	0.00199282	6.36167e-06	0.00100836	0.00282674	0.000120603	8.14206e-05	0.00120676	0.00128402	0.00207697	5.5941e-06	0.000941019	0.00147342	0.000210704	7.71113e-05	0.000189539	0.00128925	0.00203678	5.72905e-06	0.00093601	0.00203106	5.01262e-05	7.85631e-05	0.00137705	0.00128653	0.00207746	5.4843e-06	0.000936228	0.00145903	0.000197494	7.77741e-05	0.000192453	0.00129386	0.00206942	5.73595e-06	0.00093185	0.00151127	5.28238e-05	7.98613e-05	0.00320882	0.00129287	0.00207192	1.09681e-06	1.90882e-06	0.0014872	0.000198788	3.84881e-05	0.000280772	0.00129285	0.0139395	1.85523e-05	2.19174e-10	7.74198e-08	0.000165823	1.14593e-05	0.00366183	0.00964336	0.00474862	2.32636e-07	4.66076e-10	9.63437e-08	0.000261747	1.06503e-05	0.000671391	0.00459439	0.00641281	6.30229e-07	6.73907e-09	3.09394e-11	0.000255473	9.11017e-06	0.000865788	0.00703564	0.000464067	2.25375e-06	5.99575e-09	1.89629e-11	0.000255059	6.97701e-06	0.000863185	0.00306574	0.000110452	2.44231e-06	3.67666e-13	3.29732e-10	0.000254992	1.33372e-05	0.000864453	0.00337787	0.00017351	0.000100715	1.04123e-11	1.02256e-08	0.000254986	1.88355e-05	0.000864693	0.000518428	6.70172e-05	9.94264e-05	8.71007e-12	3.60108e-08	0.000132803	1.89481e-05	0.00117209	5.51049e-05	6.67135e-05	9.94365e-05	8.9178e-12	2.29742e-12	0.000137362	1.895e-05	0.00111775	5.86615e-05	6.67122e-05	9.94363e-05	9.29415e-12	1.02432e-10	0.000314311	1.89501e-05	0.00112122	5.86656e-05	6.67122e-05	9.94362e-05	1.0269e-11	7.49033e-11	0.000304146	1.89501e-05	0.00112127	5.86658e-05	6.67122e-05	9.94362e-05	1.81025e-09	7.49453e-11	0.00030332	1.33258e-05	0.0011212	5.86658e-05	5.2356e-05	6.28088e-06	2.26272e-09	2.18426e-11	0.000302944	1.33346e-05	0.00112123	4.86063e-05	5.24315e-05	6.33769e-06	2.2676e-09	2.18398e-11	0.000302782	1.33346e-05	0.000695164	4.86557e-05	5.24311e-05	6.33871e-06	2.26759e-09	2.78433e-09	0.000302709	1.33346e-05	0.000733289	4.86555e-05	5.24311e-05	6.33912e-06	2.26759e-09	2.77903e-09	0.000200137	1.33346e-05	0.000871239	4.86555e-05	5.24311e-05	6.33929e-06	2.26759e-09	2.77903e-09	0.000205963	1.33346e-05	0.000851417	4.86555e-05	5.24311e-05	6.33935e-06	2.26759e-09	2.77903e-09	0.000205833	1.33346e-05	0.000852798	4.86555e-05	5.24311e-05	1.21732e-05	2.26759e-09	2.77903e-09	0.000269644	1.33346e-05	0.000852733	4.86555e-05	5.30811e-05	1.216e-05	2.26759e-09	2.77903e-09	0.000170372	1.33346e-05	0.00085274	4.86555e-05	5.30711e-05	1.21589e-05	2.26759e-09	2.77903e-09	0.000146793	1.33346e-05	0.000852741	4.86555e-05	5.30713e-05	1.21587e-05	2.26759e-09	2.77903e-09	0.000147812	1.33346e-05	0.00078106	4.86555e-05	5.30713e-05	1.21586e-05	2.26759e-09	2.77903e-09	0.000148518	1.33346e-05	0.000792435	4.86555e-05	5.30713e-05	1.21586e-05	2.26759e-09	2.77903e-09	0.000149187	4.91684e-05	0.000806301	4.86555e-05	5.30713e-05	1.21586e-05	2.26759e-09	2.77903e-09	0.000130835	4.90303e-05	0.000818681	4.86555e-05	5.27453e-05	1.21586e-05	2.26759e-09	2.77903e-09	0.000134848	4.90366e-05	0.000817795	4.86555e-05	5.27527e-05	1.21586e-05	2.26759e-09	2.77903e-09	0.000134864	4.90381e-05	0.000818238	4.86555e-05	5.27527e-05	1.21586e-05	2.26759e-09	2.77903e-09	0.000134864	4.90386e-05	0.000818298	4.86555e-05	5.27527e-05	1.21586e-05	1.23046e-11	2.77903e-09	0.000134864	4.90387e-05	0.000818323	4.86555e-05	5.27527e-05	1.21586e-05	1.23504e-11	2.77903e-09	0.000134864	2.55381e-05	0.000810806	4.86555e-05	5.27527e-05	1.21586e-05	1.23537e-11	2.77903e-09	0.000134864	2.55779e-05	0.000796976	4.86555e-05	5.27527e-05	0	0	0	0	0	0	0	0	4.51282e-05	4.51282e-05	4.51282e-05	4.51282e-05	4.51282e-05	4.51282e-05	4.51282e-05	4.51282e-05	1.21539e-05	1.21539e-05	1.21539e-05	1.21539e-05	1.21539e-05	1.21539e-05	1.21539e-05	1.21539e-05	1.24969e-05	1.24969e-05	1.24969e-05	1.24969e-05	1.24969e-05	1.24969e-05	1.24969e-05	1.24969e-05	2.2215e-09	2.2215e-09	2.2215e-09	2.2215e-09	2.2215e-09	2.2215e-09	2.2215e-09	2.2215e-09	2.13446e-09	2.13446e-09	2.13446e-09	2.13446e-09	2.13446e-09	2.13446e-09	2.13446e-09	2.13446e-09	2.1344e-09	2.1344e-09	2.1344e-09	2.1344e-09	2.1344e-09	2.1344e-09	2.1344e-09	2.1344e-09	2.13438e-09	2.13438e-09	2.13438e-09	2.13438e-09	2.13438e-09	2.13438e-09	2.13438e-09	2.13438e-09	2.13438e-09	2.13438e-09	2.13438e-09	2.13438e-09	2.13438e-09	2.13438e-09	2.13438e-09	2.13438e-09	2.13438e-09	2.13438e-09	2.13438e-09	2.13438e-09	2.13438e-09	2.13438e-09	2.13438e-09	2.13438e-09	7.81405e-07	0.0205433	0.0205433	2.8615e-07	1.21191e-05	1.65289e-07	1.98273e-07	1.98273e-07	1.59161e-09	0.00991456	0.0885764	3.11963e-08	4.23983e-06	5.92808e-09	1.18644e-07	8.87428e-07	1.1164e-09	0.00327355	0.527521	2.90339e-08	1.10514e-06	7.8898e-06	1.3248e-05	2.08837e-06	1.03802e-09	0.0020973	1	1.70128e-08	1.10936e-06	1.74467e-08	7.04258e-05	2.08399e-06	1.02245e-09	0.00192528	1	4.08069e-08	9.66354e-07	1.29948e-07	8.8496e-05	2.08852e-06	9.2241e-10	0.00196712	1	2.00392e-08	1.07156e-06	8.65279e-09	8.80946e-05	2.36158e-06	9.71509e-10	0.00197218	1	1.54091e-07	1.06308e-06	1.12053e-07	8.73994e-05	2.09129e-06	9.22185e-10	0.00197125	1	2.20598e-08	1.0568e-06	8.97218e-09	8.84168e-05	2.11502e-06	9.71387e-10	0.00197621	1	1.39835e-07	1.01314e-06	3.53813e-06	8.79319e-05	2.08847e-06	9.22185e-10	1.2165e-07	1	2.19346e-08	8.91074e-08	1.92162e-08	8.83937e-05	0.000504948	4.5321e-09	8.5765e-13	1	7.62097e-06	1.1649e-09	0.00297411	0.0335205	0.000423552	5.87473e-08	1.54804e-12	1	3.70527e-06	1.4465e-09	0.00123374	0.146876	0.0093451	8.12027e-08	1.24291e-11	0.999992	3.78585e-06	2.07244e-09	0.00111035	0.975135	0.00213689	4.07979e-07	1.13459e-11	1	3.79819e-06	1.32736e-08	0.00111962	1	0.000199733	4.70428e-07	6.14032e-14	1	3.79975e-06	2.35505e-07	0.00112119	1	0.00233062	0.00022908	9.51334e-12	1	3.7999e-06	9.99762e-07	0.0011217	1	0.000165186	0.000230747	8.27637e-12	1	3.85243e-07	8.1756e-07	0.00209473	1	0.000150184	0.000230738	8.42976e-12	1	3.72722e-07	8.08296e-07	0.00215003	1	0.000150069	0.000230735	8.70565e-12	1	6.8639e-06	8.08079e-07	0.00215171	1	0.000150068	0.000230735	9.40891e-12	1	7.0698e-06	8.08074e-07	0.00215268	1	0.000150068	0.000230735	1.64332e-10	1	7.11656e-06	2.35524e-07	0.00215265	1	4.04526e-05	5.17424e-06	1.95206e-10	1	7.13388e-06	2.34468e-07	0.00215268	1	4.02433e-05	5.13815e-06	1.95528e-10	1	7.14141e-06	2.34468e-07	0.000502174	1	4.02429e-05	5.14502e-06	1.95528e-10	1	7.14479e-06	2.34468e-07	0.00047108	1	4.02429e-05	5.1477e-06	1.95528e-10	1	1.66434e-06	2.34468e-07	0.00122406	1	4.02429e-05	5.1488e-06	1.95528e-10	1	1.60681e-06	2.34468e-07	0.0012552	1	4.02429e-05	5.14926e-06	1.95528e-10	1	1.60702e-06	2.34468e-07	0.00125684	1	4.02429e-05	7.32286e-06	1.95528e-10	1	4.18425e-06	2.34468e-07	0.001257	1	4.54082e-05	7.30035e-06	1.95528e-10	1	8.20876e-06	2.34468e-07	0.00125701	1	4.54193e-05	7.29478e-06	1.95528e-10	1	1.03151e-05	2.34468e-07	0.00125701	1	4.54194e-05	7.29352e-06	1.95528e-10	1	1.02088e-05	2.34468e-07	0.000779394	1	4.54194e-05	7.29324e-06	1.95528e-10	1	1.01017e-05	2.34468e-07	0.000767943	1	4.54194e-05	7.29319e-06	1.95528e-10	1	1.00017e-05	2.28115e-05	0.000914781	1	4.54194e-05	7.29317e-06	1.95528e-10	1	6.14684e-06	2.30367e-05	0.000937395	1	4.27582e-05	7.29317e-06	1.95528e-10	1	5.76363e-06	2.30671e-05	0.000938871	1	4.27524e-05	7.29317e-06	1.95528e-10	1	5.75619e-06	2.30736e-05	0.00093946	1	4.27524e-05	7.29317e-06	1.95528e-10	1	5.75615e-06	2.30754e-05	0.000939622	1	4.27524e-05	7.29317e-06	3.60335e-08	1	5.75615e-06	2.30759e-05	0.000939671	1	4.27524e-05	7.29317e-06	3.61387e-08	1	5.75615e-06	2.33953e-06	0.000860702	1	4.27524e-05	7.29317e-06	3.6146e-08	1	5.75615e-06	2.31406e-06	0.000840961	1	4.27524e-05	0	0	0	0	0	0	0	0	4.51282e-05	4.51282e-05	4.51282e-05	4.51282e-05	4.51282e-05	4.51282e-05	4.51282e-05	4.51282e-05	1.10773e-06	1.10773e-06	1.10773e-06	1.10773e-06	1.10773e-06	1.10773e-06	1.10773e-06	1.10773e-06	1.1606e-06	1.1606e-06	1.1606e-06	1.1606e-06	1.1606e-06	1.1606e-06	1.1606e-06	1.1606e-06	1.27534e-14	1.27534e-14	1.27534e-14	1.27534e-14	1.27534e-14	1.27534e-14	1.27534e-14	1.27534e-14	1.19683e-14	1.19683e-14	1.19683e-14	1.19683e-14	1.19683e-14	1.19683e-14	1.19683e-14	1.19683e-14	1.1967e-14	1.1967e-14	1.1967e-14	1.1967e-14	1.1967e-14	1.1967e-14	1.1967e-14	1.1967e-14	1.1967e-14	1.1967e-14	1.1967e-14	1.1967e-14	1.1967e-14	1.1967e-14	1.1967e-14	1.1967e-14	1.1967e-14	1.1967e-14	1.1967e-14	1.1967e-14	1.1967e-14	1.1967e-14	1.1967e-14	1.1967e-14	1.1967e-14	1.1967e-14	1.1967e-14	1.1967e-14	1.1967e-14	1.1967e-14	1.1967e-14	1.1967e-14	3.92761e-10	1.10435e-06	1.10435e-06	3.92761e-10	1.10435e-06	1.35229e-10	3.92761e-10	3.92761e-10	1.73942e-14	9.69627e-08	8.64197e-06	1.78383e-11	2.81104e-07	1.83063e-12	5.26409e-10	2.1793e-10	9.05633e-15	3.0931e-08	1.61459e-06	3.61023e-11	6.17865e-08	2.30693e-09	3.16229e-09	1.02347e-10	7.83043e-15	2.39769e-08	3.73336e-08	1.29485e-11	1.04949e-07	5.19107e-12	3.34652e-08	1.03369e-10	7.58882e-15	2.31006e-08	6.73622e-11	6.45288e-11	8.70999e-08	1.55221e-11	4.4389e-08	1.02907e-10	6.18121e-15	2.41424e-08	5.66369e-11	1.78146e-11	1.04149e-07	3.93867e-12	4.43867e-08	1.24734e-10	6.80899e-15	2.41253e-08	5.90602e-11	6.10312e-10	1.01694e-07	1.18128e-11	4.35533e-08	1.02414e-10	6.15878e-15	2.40905e-08	5.17933e-11	2.11618e-11	1.0164e-07	3.988e-12	4.44057e-08	1.04293e-10	6.80875e-15	2.41814e-08	5.43302e-11	5.18825e-10	9.4649e-08	2.49768e-10	4.38485e-08	1.02159e-10	8.503e-12	1.30665e-10	5.41311e-11	2.09069e-11	5.46363e-10	5.64805e-12	4.44003e-08	1.42359e-07	1.40658e-09	1.39258e-14	3.0744e-17	2.45426e-06	5.53067e-14	0.000111953	0.000208444	4.2345e-08	6.85114e-08	4.52892e-14	2.3953e-17	7.2512e-07	7.84178e-14	0.000128525	0.00020169	7.16837e-06	1.43595e-07	2.90635e-12	3.81742e-20	7.52378e-07	1.36338e-13	0.000127022	0.000187879	1.02265e-05	3.17771e-06	2.42221e-12	1.32434e-17	7.56543e-07	2.7774e-12	0.000127372	3.71389e-05	6.55754e-06	4.15371e-06	4.44033e-10	1.50969e-15	7.57068e-07	9.96752e-10	0.000127362	3.91211e-05	0.0179047	0.000317167	8.89839e-09	5.49232e-12	7.57116e-07	1.92382e-08	0.000127369	0.0240994	0.000277491	0.000311842	6.73716e-09	3.08963e-10	5.93893e-09	1.37977e-08	9.72078e-05	0.000130294	0.000486218	0.000311824	6.98877e-09	6.02045e-08	5.61686e-09	1.35393e-08	9.68023e-05	0.000272005	0.000483183	0.000311817	7.45291e-09	1.29735e-06	2.72707e-06	1.35333e-08	9.67556e-05	0.000270889	0.000483227	0.000311816	8.70311e-09	7.96043e-07	2.8642e-06	1.35331e-08	9.67638e-05	0.000270899	0.000483227	0.000311816	1.0591e-09	7.96754e-07	2.89595e-06	9.96895e-10	9.67623e-05	0.000270899	9.08533e-06	1.18537e-05	1.48654e-09	2.80366e-08	2.90774e-06	9.89564e-10	9.67626e-05	1.22856e-05	9.2155e-06	1.20469e-05	1.49129e-09	2.80314e-08	2.91287e-06	9.89562e-10	9.81079e-06	1.23812e-05	9.21547e-06	1.20759e-05	1.49128e-09	2.06499e-09	2.91518e-06	9.89562e-10	9.87487e-06	1.23811e-05	9.21547e-06	1.20873e-05	1.49128e-09	2.05888e-09	1.32221e-07	9.89562e-10	0.000182051	1.23811e-05	9.21547e-06	1.2092e-05	1.49128e-09	2.05889e-09	1.24712e-07	9.89562e-10	0.0001806	1.23811e-05	9.21547e-06	1.20939e-05	1.49128e-09	2.05889e-09	1.2474e-07	9.89562e-10	0.000180591	1.23811e-05	9.21547e-06	8.50503e-06	1.49128e-09	2.05889e-09	9.58122e-07	9.89562e-10	0.000180593	1.23811e-05	1.86361e-05	8.45692e-06	1.49128e-09	2.05889e-09	2.94777e-06	9.89562e-10	0.000180592	1.23811e-05	1.86338e-05	8.44529e-06	1.49128e-09	2.05889e-09	4.27678e-06	9.89562e-10	0.000180592	1.23811e-05	1.86337e-05	8.44268e-06	1.49128e-09	2.05889e-09	4.20353e-06	9.89562e-10	4.20647e-05	1.23811e-05	1.86337e-05	8.44211e-06	1.49128e-09	2.05889e-09	4.13112e-06	9.89562e-10	4.23204e-05	1.23811e-05	1.86337e-05	8.44199e-06	1.49128e-09	2.05889e-09	4.06401e-06	1.60825e-05	0.000110179	1.23811e-05	1.86337e-05	8.44196e-06	1.49128e-09	2.05889e-09	1.44639e-06	1.63112e-05	0.000110408	1.23811e-05	1.31033e-05	8.44195e-06	1.49128e-09	2.05889e-09	1.30133e-06	1.63471e-05	0.000110464	1.23811e-05	1.31036e-05	8.44195e-06	1.49128e-09	2.05889e-09	1.29862e-06	1.63549e-05	0.000110485	1.23811e-05	1.31036e-05	8.44195e-06	1.49128e-09	2.05889e-09	1.29861e-06	1.6357e-05	0.000110491	1.23811e-05	1.31036e-05	8.44195e-06	2.42363e-05	2.05889e-09	1.29861e-06	1.63576e-05	0.000110492	1.23811e-05	1.31036e-05	8.44195e-06	2.43602e-05	2.05889e-09	1.29861e-06	1.28314e-07	6.848e-05	1.23811e-05	1.31036e-05	8.44195e-06	2.43701e-05	2.05889e-09	1.29861e-06	1.26254e-07	6.82157e-05	1.23811e-05	1.31036e-05	0	0	0	0	0	0	0	0	4.51282e-05	4.51282e-05	4.51282e-05	4.51282e-05	4.51282e-05	4.51282e-05	4.51282e-05	4.51282e-05	3.46546e-05	3.46546e-05	3.46546e-05	3.46546e-05	3.46546e-05	3.46546e-05	3.46546e-05	3.46546e-05	3.52554e-05	3.52554e-05	3.52554e-05	3.52554e-05	3.52554e-05	3.52554e-05	3.52554e-05	3.52554e-05	2.08103e-15	2.08103e-15	2.08103e-15	2.08103e-15	2.08103e-15	2.08103e-15	2.08103e-15	2.08103e-15	2.0423e-15	2.0423e-15	2.0423e-15	2.0423e-15	2.0423e-15	2.0423e-15	2.0423e-15	2.0423e-15	2.04232e-15	2.04232e-15	2.04232e-15	2.04232e-15	2.04232e-15	2.04232e-15	2.04232e-15	2.04232e-15	2.04232e-15	2.04232e-15	2.04232e-15	2.04232e-15	2.04232e-15	2.04232e-15	2.04232e-15	2.04232e-15	2.04232e-15	2.04232e-15	2.04232e-15	2.04232e-15	2.04232e-15	2.04232e-15	2.04232e-15	2.04232e-15	2.04232e-15	2.04232e-15	2.04232e-15	2.04232e-15	2.04232e-15	2.04232e-15	2.04232e-15	2.04232e-15	4.73864e-10	2.00695e-08	2.00695e-08	1.29401e-09	3.4732e-05	4.73864e-10	2.00695e-08	2.00695e-08	7.55134e-11	1.8078e-09	1.59638e-08	4.78438e-09	1.34177e-05	1.2456e-09	4.5584e-08	3.89164e-08	6.62219e-11	9.62914e-10	1.12412e-08	3.87887e-09	1.1827e-05	6.81934e-09	1.83998e-07	7.26558e-08	6.1954e-11	8.33853e-10	2.50428e-09	4.91044e-09	6.45884e-06	2.55372e-09	5.17974e-07	7.25179e-08	6.08386e-11	8.6191e-10	1.59375e-10	3.62345e-09	6.44903e-06	5.99593e-09	5.2038e-07	7.26399e-08	5.54787e-11	8.34739e-10	1.22515e-10	4.53918e-09	6.3327e-06	1.77544e-09	5.18553e-07	7.75281e-08	5.66969e-11	8.28761e-10	1.3905e-10	2.5065e-09	6.4131e-06	6.28755e-09	5.15471e-07	7.27052e-08	5.48149e-11	8.28894e-10	1.15438e-10	4.41315e-09	6.33457e-06	1.81135e-09	5.19681e-07	7.31617e-08	5.67367e-11	8.27095e-10	1.14796e-10	2.52926e-09	6.40701e-06	1.41207e-08	5.17726e-07	7.26523e-08	0.000164144	1.52059e-07	1.14016e-10	4.4284e-09	7.84048e-09	2.61518e-09	5.19608e-07	7.28919e-08	0.00165518	2.04035e-09	1.88274e-15	0.000132467	6.0746e-14	0.00134532	1.26596e-06	9.71707e-10	0.000155953	3.49836e-09	1.94672e-15	0.000154637	6.56039e-14	0.000530523	1.25349e-06	4.94523e-09	0.00032537	2.35712e-08	1.51635e-12	0.000153182	7.68767e-14	0.000551872	1.20939e-06	1.41274e-09	0.000873729	2.16827e-08	1.02768e-11	0.000153051	2.04353e-13	0.000556239	5.05052e-07	3.98996e-10	0.000905819	0.00035142	8.60758e-11	0.000153027	2.05007e-10	0.000556517	4.43132e-07	9.72464e-05	0.000254398	3.03152e-05	3.16996e-08	0.000153026	6.56091e-09	0.000556646	0.00219794	9.62248e-05	0.00026368	2.72014e-05	1.72275e-06	3.03416e-07	5.86447e-09	1.29977e-05	6.85367e-05	9.66266e-05	0.000263528	2.7668e-05	0.0279114	3.09537e-07	5.82686e-09	1.32545e-05	7.92785e-05	9.66217e-05	0.00026353	2.84954e-05	0.00016848	0.00087607	5.82599e-09	1.32392e-05	7.92506e-05	9.66218e-05	0.00026353	3.05955e-05	0.000704649	0.000827372	5.82596e-09	1.32423e-05	7.92512e-05	9.66218e-05	0.00026353	3.02278e-07	0.000682761	0.000829113	2.05024e-10	1.32418e-05	7.92512e-05	1.91569e-07	4.40682e-05	3.54529e-07	5.039e-05	0.00082881	2.04516e-10	1.32419e-05	6.21701e-07	1.92691e-07	4.46918e-05	3.55062e-07	5.23218e-05	0.000828733	2.04516e-10	3.85956e-06	6.24664e-07	1.92691e-07	4.47031e-05	3.55062e-07	4.104e-07	0.000828695	2.04516e-10	3.8999e-06	6.24664e-07	1.92691e-07	4.47081e-05	3.55062e-07	4.11114e-07	1.55856e-05	2.04516e-10	0.000379335	6.24664e-07	1.92691e-07	4.47101e-05	3.55062e-07	4.11114e-07	1.64377e-05	2.04516e-10	0.000368395	6.24664e-07	1.92691e-07	4.4711e-05	3.55062e-07	4.11114e-07	1.64356e-05	2.04516e-10	0.000368598	6.24664e-07	1.92691e-07	2.32845e-05	3.55062e-07	4.11114e-07	0.000226188	2.04516e-10	0.000368604	6.24664e-07	2.26825e-06	2.32958e-05	3.55062e-07	4.11114e-07	0.000178139	2.04516e-10	0.000368605	6.24664e-07	2.26794e-06	2.3292e-05	3.55062e-07	4.11114e-07	0.000162483	2.04516e-10	0.000368605	6.24664e-07	2.26794e-06	2.32911e-05	3.55062e-07	4.11114e-07	0.000162626	2.04516e-10	3.73822e-05	6.24664e-07	2.26794e-06	2.32909e-05	3.55062e-07	4.11114e-07	0.000162618	2.04516e-10	3.83254e-05	6.24664e-07	2.26794e-06	2.32909e-05	3.55062e-07	4.11114e-07	0.000162608	5.2034e-05	0.000706036	6.24664e-07	2.26794e-06	2.32909e-05	3.55062e-07	4.11114e-07	4.38308e-05	5.21342e-05	0.000685712	6.24664e-07	6.61021e-07	2.32909e-05	3.55062e-07	4.11114e-07	4.4057e-05	5.21739e-05	0.000686586	6.24664e-07	6.6109e-07	2.32909e-05	3.55062e-07	4.11114e-07	4.40485e-05	5.21826e-05	0.000686759	6.24664e-07	6.6109e-07	2.32909e-05	3.55062e-07	4.11114e-07	4.40483e-05	5.21849e-05	0.000686803	6.24664e-07	6.6109e-07	2.32909e-05	0.000172692	4.11114e-07	4.40483e-05	5.21855e-05	0.000686818	6.24664e-07	6.6109e-07	2.32909e-05	0.000171382	4.11114e-07	4.40483e-05	1.03462e-07	0.000160041	6.24664e-07	6.6109e-07	2.32909e-05	0.000171428	4.11114e-07	4.40483e-05	1.03189e-07	0.000163251	6.24664e-07	6.6109e-07	0	0	0	0	0	0	0	0	4.51282e-05	4.51282e-05	4.51282e-05	4.51282e-05	4.51282e-05	4.51282e-05	4.51282e-05	4.51282e-05	2.17882e-06	2.17882e-06	2.17882e-06	2.17882e-06	2.17882e-06	2.17882e-06	2.17882e-06	2.17882e-06	2.2604e-06	2.2604e-06	2.2604e-06	2.2604e-06	2.2604e-06	2.2604e-06	2.2604e-06	2.2604e-06	2.47319e-14	2.47319e-14	2.47319e-14	2.47319e-14	2.47319e-14	2.47319e-14	2.47319e-14	2.47319e-14	2.3502e-14	2.3502e-14	2.3502e-14	2.3502e-14	2.3502e-14	2.3502e-14	2.3502e-14	2.3502e-14	2.34999e-14	2.34999e-14	2.34999e-14	2.34999e-14	2.34999e-14	2.34999e-14	2.34999e-14	2.34999e-14	2.35002e-14	2.35002e-14	2.35002e-14	2.35002e-14	2.35002e-14	2.35002e-14	2.35002e-14	2.35002e-14	2.35002e-14	2.35002e-14	2.35002e-14	2.35002e-14	2.35002e-14	2.35002e-14	2.35002e-14	2.35002e-14	2.35002e-14	2.35002e-14	2.35002e-14	2.35002e-14	2.35002e-14	2.35002e-14	2.35002e-14	2.35002e-14	2.65555e-10	7.7128e-10	7.7128e-10	7.7128e-10	2.16866e-06	7.7128e-10	2.16866e-06	2.16866e-06	7.76519e-13	5.27689e-11	3.31053e-09	8.43691e-10	3.38337e-07	5.71085e-10	1.14647e-05	2.43803e-07	4.9665e-13	1.74012e-11	6.73043e-10	1.70729e-09	2.0122e-07	4.03595e-09	1.89302e-06	6.56347e-08	4.33109e-13	1.33752e-11	2.42652e-11	1.2026e-09	1.89215e-07	1.09002e-09	1.44492e-05	6.64851e-08	4.18968e-13	1.35869e-11	5.79368e-14	2.15125e-09	1.76286e-07	1.00357e-09	1.56984e-05	6.6062e-08	3.45976e-13	1.347e-11	5.45152e-14	1.33844e-09	1.89497e-07	1.18555e-09	1.57339e-05	7.8417e-08	3.70751e-13	1.33702e-11	5.19746e-14	4.56378e-09	1.88601e-07	9.0377e-10	1.5433e-05	6.56443e-08	3.41344e-13	1.33643e-11	5.38136e-14	1.42787e-09	1.86944e-07	1.17934e-09	1.57111e-05	6.67258e-08	3.70997e-13	1.33624e-11	5.47698e-14	4.23776e-09	1.82565e-07	1.56281e-09	1.55134e-05	6.54915e-08	5.39723e-07	2.16268e-07	5.43699e-14	1.42197e-09	1.01108e-09	1.10636e-09	1.57116e-05	4.43811e-13	0.000177982	6.47443e-08	8.69295e-17	2.01053e-05	1.04826e-13	2.4761e-05	8.76025e-12	4.68969e-17	0.000135317	1.9629e-07	7.94164e-17	1.27878e-05	1.38394e-13	3.8084e-05	8.57641e-12	4.92877e-15	0.000365848	9.88033e-06	2.21199e-11	1.29158e-05	2.25886e-13	3.81116e-05	8.21272e-12	1.87245e-14	0.00446124	8.3214e-06	4.40014e-09	1.29393e-05	3.4293e-12	3.79844e-05	3.07071e-12	2.87823e-14	0.00517512	0.00401186	3.71046e-07	1.29415e-05	1.15402e-09	3.79707e-05	3.52345e-12	2.3494e-11	7.57126e-05	4.33865e-05	1.80686e-05	1.29417e-05	2.15554e-08	3.79672e-05	1.86087e-09	8.76406e-09	8.01108e-05	3.50684e-05	0.000931542	1.01517e-07	1.59464e-08	2.53004e-08	5.72018e-08	9.06264e-09	8.00958e-05	3.63039e-05	0.320862	9.98561e-08	1.56747e-08	2.5422e-08	5.75419e-08	9.06284e-09	8.00947e-05	3.8569e-05	1.37496e-05	4.85466e-05	1.56684e-08	2.54314e-08	5.75379e-08	9.06284e-09	8.00946e-05	4.46299e-05	0.00046116	4.94907e-05	1.56683e-08	2.54294e-08	5.7538e-08	9.06284e-09	8.00945e-05	3.24508e-06	0.000458994	4.97294e-05	1.15418e-09	2.54296e-08	5.75379e-08	3.18934e-10	4.26747e-05	4.46238e-06	0.000133817	4.98197e-05	1.14648e-09	2.54296e-08	4.23843e-09	3.18912e-10	4.28863e-05	4.47562e-06	0.00013433	4.98591e-05	1.14648e-09	8.7248e-08	4.23817e-09	3.18912e-10	4.29496e-05	4.4756e-06	6.09152e-06	4.98767e-05	1.14648e-09	8.69603e-08	4.23817e-09	3.18912e-10	4.29743e-05	4.4756e-06	6.08419e-06	2.26186e-06	1.14648e-09	1.02363e-06	4.23817e-09	3.18912e-10	4.29845e-05	4.4756e-06	6.0842e-06	2.20716e-06	1.14648e-09	1.02596e-06	4.23817e-09	3.18912e-10	4.29887e-05	4.4756e-06	6.0842e-06	2.20722e-06	1.14648e-09	1.02598e-06	4.23817e-09	3.18912e-10	2.84238e-05	4.4756e-06	6.0842e-06	1.69527e-05	1.14648e-09	1.02597e-06	4.23817e-09	5.87718e-08	2.83258e-05	4.4756e-06	6.0842e-06	2.31424e-05	1.14648e-09	1.02596e-06	4.23817e-09	5.87829e-08	2.8302e-05	4.4756e-06	6.0842e-06	2.48765e-05	1.14648e-09	1.02596e-06	4.23817e-09	5.87828e-08	2.82966e-05	4.4756e-06	6.0842e-06	2.46544e-05	1.14648e-09	2.99031e-07	4.23817e-09	5.87828e-08	2.82955e-05	4.4756e-06	6.0842e-06	2.44337e-05	1.14648e-09	2.98503e-07	4.23817e-09	5.87828e-08	2.82952e-05	4.4756e-06	6.0842e-06	2.42269e-05	1.86327e-05	2.90424e-05	4.23817e-09	5.87828e-08	2.82952e-05	4.4756e-06	6.0842e-06	8.67969e-06	1.88768e-05	2.89286e-05	4.23817e-09	4.33013e-09	2.82952e-05	4.4756e-06	6.0842e-06	8.20173e-06	1.89146e-05	2.89322e-05	4.23817e-09	4.32938e-09	2.82952e-05	4.4756e-06	6.0842e-06	8.19121e-06	1.89228e-05	2.89299e-05	4.23817e-09	4.32938e-09	2.82952e-05	4.4756e-06	6.0842e-06	8.19114e-06	1.89251e-05	2.89294e-05	4.23817e-09	4.32938e-09	2.82952e-05	3.43733e-05	6.0842e-06	8.19114e-06	1.89257e-05	2.89292e-05	4.23817e-09	4.32938e-09	2.82952e-05	3.45497e-05	6.0842e-06	8.19114e-06	1.48459e-07	2.93296e-06	4.23817e-09	4.32938e-09	2.82952e-05	3.4563e-05	6.0842e-06	8.19114e-06	1.46264e-07	2.94479e-06	4.23817e-09	4.32938e-09	0	0	0	0	0	0	0	0	4.51282e-05	4.51282e-05	4.51282e-05	4.51282e-05	4.51282e-05	4.51282e-05	4.51282e-05	4.51282e-05	3.91703e-05	3.91703e-05	3.91703e-05	3.91703e-05	3.91703e-05	3.91703e-05	3.91703e-05	3.91703e-05	4.00799e-05	4.00799e-05	4.00799e-05	4.00799e-05	4.00799e-05	4.00799e-05	4.00799e-05	4.00799e-05	7.09869e-09	7.09869e-09	7.09869e-09	7.09869e-09	7.09869e-09	7.09869e-09	7.09869e-09	7.09869e-09	6.8978e-09	6.8978e-09	6.8978e-09	6.8978e-09	6.8978e-09	6.8978e-09	6.8978e-09	6.8978e-09	6.89825e-09	6.89825e-09	6.89825e-09	6.89825e-09	6.89825e-09	6.89825e-09	6.89825e-09	6.89825e-09	6.89817e-09	6.89817e-09	6.89817e-09	6.89817e-09	6.89817e-09	6.89817e-09	6.89817e-09	6.89817e-09	6.89817e-09	6.89817e-09	6.89817e-09	6.89817e-09	6.89817e-09	6.89817e-09	6.89817e-09	6.89817e-09	6.89817e-09	6.89817e-09	6.89817e-09	6.89817e-09	6.89817e-09	6.89817e-09	6.89817e-09	6.89817e-09	5.34201e-07	6.40806e-07	6.40806e-07	9.24817e-07	3.91671e-05	2.52544e-06	0.0634836	0.0634836	3.59345e-09	2.78644e-09	4.87485e-07	6.39374e-06	5.57116e-05	6.24523e-06	0.706537	0.965134	2.62091e-09	6.79103e-10	7.99721e-07	3.62872e-06	6.14788e-05	0.000227742	1	1	2.27534e-09	4.98863e-10	1.74355e-07	5.03613e-06	2.99944e-05	2.62871e-05	1	1	2.19069e-09	5.3103e-10	5.82232e-10	3.23938e-06	3.02221e-05	0.000134338	1	1	1.80097e-09	4.99931e-10	3.55152e-10	4.50511e-06	2.96036e-05	1.32565e-05	1	1	1.89303e-09	4.9338e-10	4.50049e-10	1.98557e-06	3.00409e-05	0.000144476	1	1	1.75867e-09	4.93053e-10	3.17571e-10	4.31996e-06	2.9735e-05	1.37667e-05	1	1	1.89562e-09	4.90805e-10	3.15252e-10	2.03187e-06	3.0143e-05	0.000748011	1	1	3.15438e-06	2.37149e-07	3.10863e-10	4.34115e-06	2.5233e-06	2.81804e-05	1	1	0.00143393	1.96745e-07	2.16381e-11	0.000111173	3.3718e-08	0.00870598	1	1	2.40832e-05	6.17296e-07	2.25268e-11	0.000142185	3.28849e-08	0.00263598	1	1	8.50736e-05	3.52905e-05	6.06104e-08	0.000141063	2.99585e-08	0.00202836	1	0.999999	0.000760034	2.9606e-05	9.46438e-08	0.000140885	3.70608e-08	0.00201294	1	0.999989	0.000911848	0.000226124	7.55225e-06	0.000140859	4.58676e-07	0.00201447	1	0.990758	4.96491e-05	1.50941e-05	6.61855e-05	0.000140856	1.66341e-06	0.00201552	0.999997	0.999992	4.76408e-05	1.14202e-05	0.000899964	1.4282e-05	1.57953e-06	2.10467e-06	1	0.999995	4.76338e-05	1.18334e-05	0.00750166	1.43953e-05	1.57437e-06	1.89457e-06	1	0.999995	4.76335e-05	1.25979e-05	0.000141817	0.000265462	1.57426e-06	1.89057e-06	1	0.999995	4.76334e-05	1.46518e-05	6.55592e-05	0.000265901	1.57425e-06	1.89136e-06	1	0.999995	4.76334e-05	8.633e-06	6.54131e-05	0.000265449	4.58838e-07	1.89124e-06	1	1	4.12597e-05	1.20786e-05	4.59954e-05	0.000265282	4.58297e-07	1.89127e-06	1	1	4.13495e-05	1.21193e-05	4.59502e-05	0.000265211	4.58297e-07	1.86546e-05	1	1	4.13808e-05	1.21193e-05	1.65817e-05	0.000265178	4.58297e-07	1.90105e-05	1	1	4.1393e-05	1.21193e-05	1.65144e-05	6.17676e-05	4.58297e-07	1.61537e-06	1	1	4.1398e-05	1.21193e-05	1.65143e-05	6.1838e-05	4.58297e-07	1.59378e-06	1	1	4.14001e-05	1.21193e-05	1.65143e-05	6.18338e-05	4.58297e-07	1.59348e-06	1	1	3.61708e-05	1.21193e-05	1.65143e-05	0.000160975	4.58297e-07	1.59356e-06	1	1	3.60913e-05	1.21193e-05	1.65143e-05	0.000125526	4.58297e-07	1.59357e-06	1	1	3.60757e-05	1.21193e-05	1.65143e-05	0.000114605	4.58297e-07	1.59357e-06	1	1	3.60722e-05	1.21193e-05	1.65143e-05	0.000114768	4.58297e-07	5.46746e-06	1	1	3.60715e-05	1.21193e-05	1.65143e-05	0.000114983	4.58297e-07	5.52083e-06	1	1	3.60713e-05	1.21193e-05	1.65143e-05	0.000115186	4.45871e-05	6.49765e-05	1	1	3.60713e-05	1.21193e-05	1.65143e-05	7.1494e-05	4.48062e-05	6.64225e-05	1	1	3.60712e-05	1.21193e-05	1.65143e-05	7.21211e-05	4.48308e-05	6.64358e-05	1	1	3.60712e-05	1.21193e-05	1.65143e-05	7.21319e-05	4.48365e-05	6.64735e-05	1	1	3.60712e-05	1.21193e-05	1.65143e-05	7.21317e-05	4.48381e-05	6.6483e-05	1	1	3.60712e-05	1.7655e-05	1.65143e-05	7.21317e-05	4.48385e-05	6.6486e-05	1	1	3.60712e-05	1.77588e-05	1.65143e-05	7.21317e-05	4.546e-06	1.93794e-05	1	1	3.60712e-05	1.77659e-05	1.65143e-05	7.21317e-05	4.52196e-06	1.89326e-05	1	1	0	0	0	0	0	0	0	0	4.51282e-05	4.51282e-05	4.51282e-05	4.51282e-05	4.51282e-05	4.51282e-05	4.51282e-05	4.51282e-05	8.45649e-05	8.45649e-05	8.45649e-05	8.45649e-05	8.45649e-05	8.45649e-05	8.45649e-05	8.45649e-05	8.52839e-05	8.52839e-05	8.52839e-05	8.52839e-05	8.52839e-05	8.52839e-05	8.52839e-05	8.52839e-05	7.32445e-06	7.32445e-06	7.32445e-06	7.32445e-06	7.32445e-06	7.32445e-06	7.32445e-06	7.32445e-06	7.26426e-06	7.26426e-06	7.26426e-06	7.26426e-06	7.26426e-06	7.26426e-06	7.26426e-06	7.26426e-06	7.26486e-06	7.26486e-06	7.26486e-06	7.26486e-06	7.26486e-06	7.26486e-06	7.26486e-06	7.26486e-06	7.26473e-06	7.26473e-06	7.26473e-06	7.26473e-06	7.26473e-06	7.26473e-06	7.26473e-06	7.26473e-06	7.26473e-06	7.26473e-06	7.26473e-06	7.26473e-06	7.26473e-06	7.26473e-06	7.26473e-06	7.26473e-06	7.26473e-06	7.26473e-06	7.26473e-06	7.26473e-06	7.26473e-06	7.26473e-06	7.26473e-06	7.26473e-06	2.48871e-05	2.53505e-05	2.53505e-05	2.91954e-05	8.47907e-05	8.47907e-05	0.192527	0.192527	3.09106e-07	7.60337e-07	1.89205e-05	2.53398e-05	0.000584488	2.35293e-05	0.997554	0.999987	2.48264e-07	3.31078e-07	6.85589e-05	1.27592e-05	0.000576016	0.00180121	1	1	2.30302e-07	2.81004e-07	8.60217e-05	1.29005e-05	0.000532892	7.23369e-05	1	1	2.25926e-07	2.86594e-07	5.23275e-06	1.2764e-05	0.000523992	0.000370936	1	1	2.03535e-07	2.80879e-07	3.53957e-06	1.27871e-05	0.000531122	3.51406e-05	1	1	2.10164e-07	2.7958e-07	4.41534e-06	1.45315e-05	0.000531401	0.000373079	1	1	2.01505e-07	2.79247e-07	3.17534e-06	1.27863e-05	0.000533614	3.64189e-05	1	1	2.10279e-07	2.78712e-07	3.18591e-06	1.45968e-05	0.000530391	0.00307016	1	1	1.93451e-06	2.13047e-06	3.16308e-06	1.27962e-05	0.000263303	8.10295e-05	1	1	5.04261e-05	2.1095e-06	1.5398e-06	4.57626e-05	7.56649e-05	0.00445925	1	1	1.52908e-05	3.86995e-06	1.50924e-06	4.41712e-05	6.50869e-05	0.00139966	1	1	2.849e-05	3.31135e-05	2.09921e-05	4.43552e-05	4.56498e-05	0.00121136	1	1	0.000101013	3.01832e-05	2.01908e-06	4.43712e-05	1.35386e-05	0.00122074	1	1	0.000111489	4.38447e-05	1.88444e-05	4.43753e-05	2.09521e-05	0.00122268	1	0.999909	4.14692e-05	1.93519e-05	4.6229e-05	4.43755e-05	2.66739e-05	0.00122329	1	0.999999	4.1203e-05	1.67496e-05	0.000136615	2.31096e-05	2.96452e-05	3.45968e-05	1	0.999999	4.12004e-05	1.70682e-05	0.000205829	2.29735e-05	2.98179e-05	3.22124e-05	1	0.999999	4.12001e-05	1.76454e-05	4.82668e-05	5.25438e-05	2.98222e-05	3.21459e-05	1	0.999999	4.12001e-05	1.91199e-05	3.72642e-05	5.26363e-05	2.98223e-05	3.21583e-05	1	0.999999	4.12001e-05	2.05706e-05	3.72638e-05	5.26268e-05	2.09712e-05	3.21564e-05	1	1	4.03376e-05	2.46644e-05	3.5079e-05	5.26218e-05	2.10128e-05	3.21568e-05	1	1	4.04119e-05	2.47124e-05	3.50722e-05	5.26196e-05	2.10128e-05	0.00013806	1	1	4.04364e-05	2.47124e-05	2.9059e-05	5.26185e-05	2.10128e-05	0.000141038	1	1	4.0446e-05	2.47124e-05	2.90072e-05	3.47893e-05	2.10128e-05	1.45033e-06	1	1	4.045e-05	2.47124e-05	2.90072e-05	3.47801e-05	2.10128e-05	1.42492e-06	1	1	4.04516e-05	2.47124e-05	2.90072e-05	3.47819e-05	2.10128e-05	1.42465e-06	1	1	3.94691e-05	2.47124e-05	2.90072e-05	4.55675e-05	2.10128e-05	1.42472e-06	1	1	3.94074e-05	2.47124e-05	2.90072e-05	5.21869e-05	2.10128e-05	1.42472e-06	1	1	3.93937e-05	2.47124e-05	2.90072e-05	5.63059e-05	2.10128e-05	1.42473e-06	1	1	3.93906e-05	2.47124e-05	2.90072e-05	5.63929e-05	2.10128e-05	1.40529e-05	1	1	3.93899e-05	2.47124e-05	2.90072e-05	5.64698e-05	2.10128e-05	1.41854e-05	1	1	3.93898e-05	2.47124e-05	2.90072e-05	5.65434e-05	7.74788e-05	1.20496e-06	1	1	3.93897e-05	2.47124e-05	2.90072e-05	4.94551e-05	7.73716e-05	1.22645e-06	1	1	3.93897e-05	2.47124e-05	2.90072e-05	4.99405e-05	7.73331e-05	1.22674e-06	1	1	3.93897e-05	2.47124e-05	2.90072e-05	4.99581e-05	7.73255e-05	1.22741e-06	1	1	3.93897e-05	2.47124e-05	2.90072e-05	4.99584e-05	7.73235e-05	1.22757e-06	1	1	3.93897e-05	2.57164e-05	2.90072e-05	4.99584e-05	7.73229e-05	1.22763e-06	1	1	3.93897e-05	2.57941e-05	2.90072e-05	4.99584e-05	4.02682e-05	4.21198e-06	1	1	3.93897e-05	2.57996e-05	2.90072e-05	4.99584e-05	4.0373e-05	4.12892e-06	1	1	0	0	0	0	0	0	0	0	4.51282e-05	4.51282e-05	4.51282e-05	4.51282e-05	4.51282e-05	4.51282e-05	4.51282e-05	4.51282e-05	0.000257898	0.000257898	0.000257898	0.000257898	0.000257898	0.000257898	0.000257898	0.000257898	0.000257615	0.000257615	0.000257615	0.000257615	0.000257615	0.000257615	0.000257615	0.000257615	0.000168894	0.000168894	0.000168894	0.000168894	0.000168894	0.000168894	0.000168894	0.000168894	0.000172174	0.000172174	0.000172174	0.000172174	0.000172174	0.000172174	0.000172174	0.000172174	0.000172233	0.000172233	0.000172233	0.000172233	0.000172233	0.000172233	0.000172233	0.000172233	0.00017223	0.00017223	0.00017223	0.00017223	0.00017223	0.00017223	0.00017223	0.00017223	0.00017223	0.00017223	0.00017223	0.00017223	0.00017223	0.00017223	0.00017223	0.00017223	0.00017223	0.00017223	0.00017223	0.00017223	0.00017223	0.00017223	0.00017223	0.00017223	0.000212349	0.000212582	0.000212582	0.000218196	0.000261728	0.000377685	0.01575	0.01575	4.13155e-05	1.82312e-05	0.000116311	0.000265593	0.00960355	0.000210189	0.0166934	0.902979	3.96095e-05	1.16209e-05	0.00122545	0.000119084	0.0339132	0.000842344	0.442951	1	3.86659e-05	1.08145e-05	0.0138268	0.000139485	0.174111	0.000352792	1	1	3.83826e-05	1.10546e-05	0.0177172	0.000102965	0.999537	0.000830846	1	1	3.71497e-05	1.07916e-05	0.0184998	0.00013186	1	0.000243708	1	1	3.72678e-05	1.07659e-05	0.0222245	7.54942e-05	1	0.00087697	1	1	3.69122e-05	1.0752e-05	0.0235427	0.000127127	1	0.000249467	1	1	3.72819e-05	1.07237e-05	0.0254303	7.94188e-05	1	0.00182258	1	1	5.50047e-05	1.55597e-05	0.0285507	0.000127439	1	0.000384662	1	1	0.000155156	1.55829e-05	0.0310219	9.67763e-05	1	0.00078532	1	1	3.07244e-05	1.88855e-05	0.0373743	0.000122003	1	0.000330984	1	1	4.08361e-05	3.73985e-05	0.0838444	0.00012207	1	0.000318312	1	1	5.37015e-05	3.63458e-05	0.0046552	0.000121986	1	0.000321047	1	1	5.44993e-05	3.7787e-05	4.36652e-05	0.000121986	1	0.000321356	1	1	4.52873e-05	3.33753e-05	4.17591e-05	0.000121985	1	0.000321445	1	1	4.52152e-05	3.18814e-05	5.58808e-05	0.000109107	1	0.000110453	1	1	4.52152e-05	3.2072e-05	5.88465e-05	0.000109484	1	0.000107512	1	1	4.52152e-05	3.24152e-05	4.41596e-05	0.000126046	1	0.000107366	1	1	4.52152e-05	3.32601e-05	4.06917e-05	0.000124727	1	0.00010739	1	1	4.52152e-05	3.54877e-05	4.06879e-05	0.000124318	1	0.000107386	1	1	4.51259e-05	3.77666e-05	4.04375e-05	0.000124162	1	0.000107387	1	1	4.51207e-05	3.77968e-05	4.04357e-05	0.000124093	1	0.000173266	1	1	4.51182e-05	3.77968e-05	3.96389e-05	0.000124063	1	0.000175776	1	1	4.51173e-05	3.77968e-05	3.96173e-05	0.000115621	1	9.53832e-06	1	1	4.51168e-05	3.77968e-05	3.96173e-05	0.000117422	1	9.36879e-06	1	1	4.51167e-05	3.77968e-05	3.96173e-05	0.000117441	1	9.36772e-06	1	1	4.50011e-05	3.77968e-05	3.96173e-05	0.000122911	1	9.36799e-06	1	1	4.50044e-05	3.77968e-05	3.96173e-05	0.000117882	1	9.36801e-06	1	1	4.50059e-05	3.77968e-05	3.96173e-05	0.000122164	1	9.36802e-06	1	1	4.50062e-05	3.77968e-05	3.96173e-05	0.000123085	1	4.02232e-05	1	1	4.50063e-05	3.77968e-05	3.96173e-05	0.000123988	1	4.05185e-05	1	1	4.50063e-05	3.77968e-05	3.96173e-05	0.000124851	1	4.16453e-07	1	1	4.50063e-05	3.77968e-05	3.96173e-05	0.000122755	1	4.19882e-07	1	1	4.50063e-05	3.77968e-05	3.96173e-05	0.000128699	1	4.19903e-07	1	1	4.50063e-05	3.77968e-05	3.96173e-05	0.000128903	1	4.20033e-07	1	1	4.50063e-05	3.77968e-05	3.96173e-05	0.000128907	1	4.20065e-07	1	1	4.50063e-05	3.78886e-05	3.96173e-05	0.000128907	1	4.20075e-07	1	1	4.50063e-05	3.7924e-05	3.96173e-05	0.000128907	1	4.14352e-06	1	1	4.50063e-05	3.79265e-05	3.96173e-05	0.000128907	1	4.09594e-06	1	1	0	0	0	0	0	0	0	0	4.51282e-05	4.51282e-05	4.51282e-05	4.51282e-05	4.51282e-05	4.51282e-05	4.51282e-05	4.51282e-05	4.81614e-05	4.81614e-05	4.81614e-05	4.81614e-05	4.81614e-05	4.81614e-05	4.81614e-05	4.81614e-05	4.74844e-05	4.74844e-05	4.74844e-05	4.74844e-05	4.74844e-05	4.74844e-05	4.74844e-05	4.74844e-05	4.52433e-05	4.52433e-05	4.52433e-05	4.52433e-05	4.52433e-05	4.52433e-05	4.52433e-05	4.52433e-05	4.58612e-05	4.58612e-05	4.58612e-05	4.58612e-05	4.58612e-05	4.58612e-05	4.58612e-05	4.58612e-05	4.58555e-05	4.58555e-05	4.58555e-05	4.58555e-05	4.58555e-05	4.58555e-05	4.58555e-05	4.58555e-05	4.5857e-05	4.5857e-05	4.5857e-05	4.5857e-05	4.5857e-05	4.5857e-05	4.5857e-05	4.5857e-05	4.5857e-05	4.5857e-05	4.5857e-05	4.5857e-05	4.5857e-05	4.5857e-05	4.5857e-05	4.5857e-05	4.5857e-05	4.5857e-05	4.5857e-05	4.5857e-05	4.5857e-05	4.5857e-05	4.5857e-05	4.5857e-05	4.68382e-05	4.684e-05	4.684e-05	4.69655e-05	4.78399e-05	5.50956e-05	0.000160004	0.000160004	0.623141	0.0090659	2.75854e-05	0.000711261	7.68506e-07	0.00813923	0.000824563	5.12807e-08	2.04463e-07	0.0290861	3.19987e-06	0.00153364	1.24649e-06	7.26797e-07	1.5927e-07	2.21621e-09	0.76601	0.0227067	1.99664e-06	0.00277111	6.28808e-07	0.00154719	2.10667e-07	2.26184e-09	5.56197e-09	0.0269828	0.000356845	0.001083	6.92463e-07	9.80892e-05	1.63449e-07	2.23507e-09	0.80349	0.0239473	0.00059817	0.002328	6.17819e-07	0.00404287	1.64745e-07	2.54064e-09	2.31441e-09	0.0259493	0.000441444	0.000249169	6.31464e-07	0.000105619	1.63806e-07	2.21579e-09	0.804907	0.0247189	0.000711476	0.00216507	6.18673e-07	0.00384365	1.63694e-07	2.23801e-09	2.22859e-09	0.0255174	0.000685274	0.000266528	6.50779e-07	1.49157e-06	1.62747e-07	2.21204e-09	0.811297	0.0262023	0.000691619	0.00217872	6.15648e-07	0.00137062	1.63759e-07	1.35054e-09	5.72555e-12	0.0252481	0.000677537	0.000272367	6.24334e-07	1.38579e-07	3.2675e-08	4.00955e-10	0.00276438	0.00874977	0.00080165	0.000578218	7.74734e-07	6.91188e-07	3.21921e-08	1.67856e-08	0.00108975	0.000278047	0.000721833	0.000556409	1.44827e-06	7.11013e-07	3.27945e-08	1.04485e-06	7.91648e-05	0.00041223	0.0431423	0.000554649	1.22546e-05	6.96584e-07	5.39025e-08	1.8295e-05	6.51631e-05	0.00041381	0.000250588	0.000554338	1.98136e-05	6.95581e-07	8.1074e-08	1.45644e-06	6.37956e-05	0.000281829	0.000190967	0.000554317	2.42084e-05	6.95203e-07	3.2596e-07	1.79589e-06	6.4234e-05	0.000366781	5.10339e-05	0.000548064	2.01251e-05	5.76538e-07	4.11075e-06	1.87021e-06	6.42438e-05	0.000353602	4.861e-05	0.000571628	1.9928e-05	5.94084e-07	4.0224e-06	1.87035e-06	6.4245e-05	0.000333042	6.13416e-05	0.000580318	1.99234e-05	5.9568e-07	4.0204e-06	1.87035e-06	6.42451e-05	0.000288127	9.69343e-05	0.000565891	1.99233e-05	5.9537e-07	4.02038e-06	1.87035e-06	6.42451e-05	0.000179528	9.6765e-05	0.000563454	1.98009e-05	5.9542e-07	4.02038e-06	6.93919e-06	6.42377e-05	0.000129793	9.6737e-05	0.000562563	1.97198e-05	5.95408e-07	1.11418e-05	6.93653e-06	6.38883e-05	0.00012955	9.6755e-05	0.000562178	1.97199e-05	6.501e-07	1.11379e-05	6.93653e-06	6.37727e-05	0.000129552	9.66329e-05	0.000562005	1.97199e-05	6.35361e-07	1.11379e-05	6.93653e-06	6.37276e-05	0.000129552	9.69025e-05	0.000557952	1.97199e-05	2.43945e-07	1.11379e-05	6.93653e-06	6.37092e-05	0.000129552	9.69016e-05	0.000572926	1.97199e-05	2.47917e-07	1.11379e-05	6.93653e-06	6.37014e-05	0.000129552	9.69016e-05	0.000572546	1.97199e-05	2.47987e-07	1.11379e-05	6.93653e-06	6.36884e-05	0.000129552	9.69016e-05	0.00057515	1.97199e-05	2.47971e-07	1.11379e-05	1.40275e-05	6.397e-05	0.000129552	9.69016e-05	0.000230039	1.97199e-05	2.4797e-07	1.11379e-05	1.40291e-05	6.4036e-05	0.000129552	9.69016e-05	0.000158443	1.97199e-05	2.4797e-07	1.11379e-05	1.4029e-05	6.40508e-05	0.000129552	9.69016e-05	0.000159372	1.97199e-05	4.00118e-07	1.11379e-05	1.4029e-05	6.40541e-05	0.000129552	9.69016e-05	0.000160014	1.97199e-05	3.95379e-07	1.11379e-05	1.4029e-05	6.40548e-05	0.000129552	9.69016e-05	0.000160615	2.01725e-05	2.14478e-08	1.11379e-05	1.4029e-05	6.40549e-05	0.000129552	9.69016e-05	0.00016075	2.03028e-05	2.09272e-08	1.11379e-05	9.86523e-06	6.4055e-05	0.000129552	9.69016e-05	0.000163923	2.032e-05	2.09153e-08	1.11379e-05	9.86374e-06	6.4055e-05	0.000129552	9.69016e-05	0.000163908	2.03234e-05	2.08991e-08	1.11379e-05	9.86375e-06	6.4055e-05	0.000129552	9.69016e-05	0.000163907	2.03242e-05	2.0895e-08	1.11379e-05	9.86375e-06	6.4055e-05	0.000129562	9.69016e-05	0.000163907	2.03245e-05	2.08937e-08	1.11379e-05	9.86375e-06	6.4055e-05	0.000128864	9.69016e-05	0.000163907	2.00953e-05	8.9712e-08	1.11379e-05	9.86375e-06	6.4055e-05	0.000128817	9.69016e-05	0.000163907	1.99521e-05	9.22022e-08	1.11379e-05	9.86375e-06	0	0	0	0	0	0	0	0	4.51282e-05	4.51282e-05	4.51282e-05	4.51282e-05	4.51282e-05	4.51282e-05	4.51282e-05	4.51282e-05	0.000220914	0.000220914	0.000220914	0.000220914	0.000220914	0.000220914	0.000220914	0.000220914	0.000218794	0.000218794	0.000218794	0.000218794	0.000218794	0.000218794	0.000218794	0.000218794	0.000213458	0.000213458	0.000213458	0.000213458	0.000213458	0.000213458	0.000213458	0.000213458	0.000217219	0.000217219	0.000217219	0.000217219	0.000217219	0.000217219	0.000217219	0.000217219	0.00021724	0.00021724	0.00021724	0.00021724	0.00021724	0.00021724	0.00021724	0.00021724	0.00021724	0.00021724	0.00021724	0.00021724	0.00021724	0.00021724	0.00021724	0.00021724	0.00021724	0.00021724	0.00021724	0.00021724	0.00021724	0.00021724	0.00021724	0.00021724	0.00021724	0.00021724	0.00021724	0.00021724	0.00021724	0.00021724	0.00021724	0.00021724	0.000225461	0.000390258	0.00106498	0.000219483	0.000225461	0.000219385	0.000219389	0.000219397	0.0184416	0.000141455	0.000322148	0.00830323	0.000205909	0.014893	0.00066214	0.000251763	0.0278529	0.000137361	0.000576988	0.00587317	0.000587423	0.000270164	0.000150602	0.000413269	0.0306751	0.000135312	0.00126717	0.0137059	0.000249905	0.0135994	9.42257e-05	0.000412177	0.0314079	0.000144314	0.00211421	0.003977	0.000283812	0.00993147	7.6762e-05	0.000413075	0.0321208	0.000135096	0.00201701	0.0102312	0.000248662	0.0155891	7.66644e-05	0.000391983	0.0312864	0.000133984	0.00206116	0.000613188	0.000255166	0.0125732	7.69331e-05	0.000413765	0.0317057	0.00013412	0.00208367	0.00864709	0.000252467	0.0159721	7.66927e-05	0.000411919	0.0311934	0.00013345	0.0020087	0.000676615	0.000267539	0.00193691	7.69001e-05	0.000414123	0.0306208	0.000111897	0.00199643	0.00874539	0.000248395	0.0131327	7.6695e-05	0.000420364	0.0192918	6.27973e-05	0.000403108	0.000689241	0.00024856	0.000125032	7.8351e-05	0.000418358	0.000100512	5.7808e-05	0.000482806	0.00165963	0.000216426	6.92026e-05	7.89873e-05	9.98162e-05	0.000115402	4.35039e-05	0.000271449	0.0016215	0.000179658	6.94694e-05	8.06353e-05	5.91355e-05	5.61401e-05	4.40436e-05	5.47423e-05	0.00161355	7.80041e-05	6.96058e-05	0.000124588	4.73285e-05	5.16065e-05	1.69229e-05	3.70384e-05	0.00161242	6.40862e-05	6.96321e-05	0.000116908	4.7143e-05	5.49119e-05	1.79876e-05	2.96912e-05	0.00161232	5.92248e-05	6.96365e-05	6.98546e-05	4.72435e-05	5.49716e-05	1.83332e-05	2.71417e-05	0.00160091	6.44916e-05	6.95e-05	4.67994e-05	4.67393e-05	5.49775e-05	1.82876e-05	1.96379e-06	0.0016786	6.48028e-05	6.9375e-05	4.67727e-05	4.67387e-05	5.49781e-05	1.82077e-05	2.41587e-06	0.00169031	6.48103e-05	6.93663e-05	4.67736e-05	4.67387e-05	5.49782e-05	1.80167e-05	2.49938e-06	0.0016294	6.48104e-05	6.93687e-05	4.67736e-05	4.67387e-05	5.49782e-05	2.8103e-05	2.49923e-06	0.00161564	6.5211e-05	6.93685e-05	4.67736e-05	4.66821e-05	5.13469e-05	2.74953e-05	2.65481e-06	0.00161079	6.53354e-05	6.93686e-05	4.67475e-05	4.66834e-05	5.1176e-05	2.74898e-05	2.65485e-06	0.00160871	6.53355e-05	6.91911e-05	4.67488e-05	4.66834e-05	5.11168e-05	2.74898e-05	9.84971e-06	0.00160778	6.53355e-05	6.92857e-05	4.67488e-05	4.66834e-05	5.10938e-05	2.74898e-05	9.85238e-06	0.00160371	6.53355e-05	6.93043e-05	4.67488e-05	4.66834e-05	5.10844e-05	2.74898e-05	9.85238e-06	0.00167327	6.53355e-05	6.92436e-05	4.67488e-05	4.66834e-05	5.10805e-05	2.74898e-05	9.85238e-06	0.00167399	6.53355e-05	6.9245e-05	4.67488e-05	4.66834e-05	5.22556e-05	2.74898e-05	9.85238e-06	0.00167527	6.53355e-05	6.92457e-05	4.67488e-05	4.66822e-05	5.23947e-05	2.74898e-05	9.85238e-06	0.000633837	6.53355e-05	6.92457e-05	4.67488e-05	4.66793e-05	5.24293e-05	2.74898e-05	9.85238e-06	0.000443416	6.53355e-05	6.92457e-05	4.67488e-05	4.66793e-05	5.24371e-05	2.74898e-05	9.85238e-06	0.000447499	6.53355e-05	6.92351e-05	4.67488e-05	4.66793e-05	5.24389e-05	2.74898e-05	9.85238e-06	0.000452504	6.53355e-05	6.92922e-05	4.67488e-05	4.66793e-05	5.24392e-05	2.74898e-05	9.85238e-06	0.000457267	6.61454e-05	6.92903e-05	4.67488e-05	4.66793e-05	5.24393e-05	2.74898e-05	9.85238e-06	0.000461121	6.59095e-05	6.93975e-05	4.67488e-05	4.66799e-05	5.24394e-05	2.74898e-05	9.85238e-06	0.000492364	6.58749e-05	6.93736e-05	4.67488e-05	4.66825e-05	5.24394e-05	2.74898e-05	9.85238e-06	0.000493071	6.58674e-05	6.93728e-05	4.67488e-05	4.66825e-05	5.24394e-05	2.74898e-05	9.85238e-06	0.000493075	6.58655e-05	6.93723e-05	4.67488e-05	4.66825e-05	5.24394e-05	1.49107e-06	9.85238e-06	0.000493075	6.5865e-05	6.93722e-05	4.67488e-05	4.66825e-05	5.24394e-05	1.4901e-06	9.85238e-06	0.000493075	6.54603e-05	6.93718e-05	4.67488e-05	4.66825e-05	5.24394e-05	1.49006e-06	9.85238e-06	0.000493075	6.57263e-05	6.92877e-05	4.67488e-05	4.66825e-05	0	0	0	0	0	0	0	0	4.51282e-05	4.51282e-05	4.51282e-05	4.51282e-05	4.51282e-05	4.51282e-05	4.51282e-05	4.51282e-05	2.60581e-05	2.60581e-05	2.60581e-05	2.60581e-05	2.60581e-05	2.60581e-05	2.60581e-05	2.60581e-05	2.59214e-05	2.59214e-05	2.59214e-05	2.59214e-05	2.59214e-05	2.59214e-05	2.59214e-05	2.59214e-05	2.12977e-05	2.12977e-05	2.12977e-05	2.12977e-05	2.12977e-05	2.12977e-05	2.12977e-05	2.12977e-05	2.14599e-05	2.14599e-05	2.14599e-05	2.14599e-05	2.14599e-05	2.14599e-05	2.14599e-05	2.14599e-05	2.14607e-05	2.14607e-05	2.14607e-05	2.14607e-05	2.14607e-05	2.14607e-05	2.14607e-05	2.14607e-05	2.14606e-05	2.14606e-05	2.14606e-05	2.14606e-05	2.14606e-05	2.14606e-05	2.14606e-05	2.14606e-05	2.14606e-05	2.14606e-05	2.14606e-05	2.14606e-05	2.14606e-05	2.14606e-05	2.14606e-05	2.14606e-05	2.14606e-05	2.14606e-05	2.14606e-05	2.14606e-05	2.14606e-05	2.14606e-05	2.14606e-05	2.14606e-05	2.60916e-05	0.000180744	0.00608066	2.3771e-05	3.09871e-05	2.36637e-05	2.36768e-05	2.37016e-05	1.05036e-06	2.18351e-05	0.0152598	2.23887e-05	0.000528121	1.48532e-05	2.78055e-05	0.000141808	8.51038e-07	1.08455e-05	0.0633827	2.55012e-05	0.00112446	5.55856e-06	8.79096e-06	0.000138752	7.95065e-07	9.36569e-06	0.345796	2.11475e-05	0.00219645	1.55193e-05	3.26616e-06	0.000138551	7.81622e-07	9.52841e-06	0.775841	2.61737e-05	0.00230745	7.38837e-06	3.22e-06	0.000138603	7.11044e-07	9.39767e-06	0.999786	2.24356e-05	0.00236609	2.12523e-05	3.23136e-06	0.000122818	7.33387e-07	9.36739e-06	0.999994	3.39573e-05	0.00233425	7.17355e-06	3.23724e-06	0.000138513	7.05247e-07	9.35326e-06	0.999995	2.28556e-05	0.0023766	2.08932e-05	3.22614e-06	0.000137202	7.33706e-07	9.3378e-06	0.999995	3.41284e-05	0.00235426	3.27674e-06	3.23502e-06	0.000138715	6.19647e-07	3.56867e-06	0.999995	2.27912e-05	0.00190456	1.51852e-05	3.22654e-06	0.000161024	1.07896e-05	4.71669e-07	0.998374	3.91176e-05	0.00142396	4.73744e-06	3.85757e-06	0.000159194	5.15991e-06	8.16937e-07	0.998275	3.57999e-05	0.00115158	9.60707e-06	3.93596e-06	6.82135e-06	8.84149e-06	5.70369e-06	0.987164	3.60679e-05	0.000695341	9.68483e-06	4.13454e-06	1.4576e-05	2.88052e-05	5.23936e-06	0.634068	3.60939e-05	0.000106927	9.60989e-06	1.31715e-05	4.28857e-05	3.15624e-05	2.83479e-07	0.0352314	3.60996e-05	6.22999e-05	9.60378e-06	1.42833e-05	4.63728e-05	4.41451e-05	5.4855e-07	1.85027e-06	3.60999e-05	5.80539e-05	9.60175e-06	3.2135e-05	4.36502e-05	4.40114e-05	4.81792e-07	2.2404e-06	3.3647e-05	6.89501e-05	9.40049e-06	4.46333e-05	4.29847e-05	4.40089e-05	4.90122e-07	8.13384e-10	3.3335e-05	6.96132e-05	9.50394e-06	4.36937e-05	4.2985e-05	4.40086e-05	5.05081e-07	1.98174e-09	3.48763e-05	6.96295e-05	9.51315e-06	4.36772e-05	4.2985e-05	4.40085e-05	5.43079e-07	1.57676e-09	3.49353e-05	6.96298e-05	9.51131e-06	4.3677e-05	4.2985e-05	4.40085e-05	2.95061e-06	1.5774e-09	3.49312e-05	7.39634e-05	9.51159e-06	4.3677e-05	4.21376e-05	3.34013e-05	3.46389e-06	2.24309e-09	3.4928e-05	7.42522e-05	9.51153e-06	4.32751e-05	4.21345e-05	3.34583e-05	3.4692e-06	2.24289e-09	3.49266e-05	7.42523e-05	9.28034e-06	4.32718e-05	4.21345e-05	3.34788e-05	3.46919e-06	1.19353e-07	3.49259e-05	7.42523e-05	9.20293e-06	4.32718e-05	4.21345e-05	3.34869e-05	3.46919e-06	1.19188e-07	3.41391e-05	7.42523e-05	9.24923e-06	4.32718e-05	4.21345e-05	3.34901e-05	3.46919e-06	1.19188e-07	3.41328e-05	7.42523e-05	9.30361e-06	4.32718e-05	4.21345e-05	3.34915e-05	3.46919e-06	1.19188e-07	3.41359e-05	7.42523e-05	9.30445e-06	4.32718e-05	4.21345e-05	3.59338e-05	3.46919e-06	1.19188e-07	3.44169e-05	7.42523e-05	9.30421e-06	4.32718e-05	4.21034e-05	3.58804e-05	3.46919e-06	1.19188e-07	4.23668e-05	7.42523e-05	9.3042e-06	4.32718e-05	4.21013e-05	3.58679e-05	3.46919e-06	1.19188e-07	4.6919e-05	7.42523e-05	9.30419e-06	4.32718e-05	4.21012e-05	3.58651e-05	3.46919e-06	1.19188e-07	4.70241e-05	7.42523e-05	9.28038e-06	4.32718e-05	4.21012e-05	3.58644e-05	3.46919e-06	1.19188e-07	4.71254e-05	7.42523e-05	9.2397e-06	4.32718e-05	4.21012e-05	3.58643e-05	3.46919e-06	1.19188e-07	4.72226e-05	8.37825e-05	9.24306e-06	4.32718e-05	4.21012e-05	3.58642e-05	3.46919e-06	1.19188e-07	4.71114e-05	8.32554e-05	9.16005e-06	4.32718e-05	4.21168e-05	3.58642e-05	3.46919e-06	1.19188e-07	4.78558e-05	8.31805e-05	9.15941e-06	4.32718e-05	4.2119e-05	3.58642e-05	3.46919e-06	1.19188e-07	4.78812e-05	8.31652e-05	9.15702e-06	4.32718e-05	4.2119e-05	3.58642e-05	3.46919e-06	1.19188e-07	4.78816e-05	8.31612e-05	9.15642e-06	4.32718e-05	4.2119e-05	3.58642e-05	3.56573e-08	1.19188e-07	4.78816e-05	8.31599e-05	9.15623e-06	4.32718e-05	4.2119e-05	3.58642e-05	3.57519e-08	1.19188e-07	4.78816e-05	7.82873e-05	9.15477e-06	4.32718e-05	4.2119e-05	3.58642e-05	3.57587e-08	1.19188e-07	4.78816e-05	7.88501e-05	9.24549e-06	4.32718e-05	4.2119e-05	0	0	0	0	0	0	0	0	4.51282e-05	4.51282e-05	4.51282e-05	4.51282e-05	4.51282e-05	4.51282e-05	4.51282e-05	4.51282e-05	0.000149255	0.000149255	0.000149255	0.000149255	0.000149255	0.000149255	0.000149255	0.000149255	0.000148929	0.000148929	0.000148929	0.000148929	0.000148929	0.000148929	0.000148929	0.000148929	4.70432e-05	4.70432e-05	4.70432e-05	4.70432e-05	4.70432e-05	4.70432e-05	4.70432e-05	4.70432e-05	4.75301e-05	4.75301e-05	4.75301e-05	4.75301e-05	4.75301e-05	4.75301e-05	4.75301e-05	4.75301e-05	4.75378e-05	4.75378e-05	4.75378e-05	4.75378e-05	4.75378e-05	4.75378e-05	4.75378e-05	4.75378e-05	4.75363e-05	4.75363e-05	4.75363e-05	4.75363e-05	4.75363e-05	4.75363e-05	4.75363e-05	4.75363e-05	4.75364e-05	4.75364e-05	4.75364e-05	4.75364e-05	4.75364e-05	4.75364e-05	4.75364e-05	4.75364e-05	4.75364e-05	4.75364e-05	4.75364e-05	4.75364e-05	4.75364e-05	4.75364e-05	4.75364e-05	4.75364e-05	0.000104258	0.00633301	0.916875	8.69155e-05	0.000410762	8.46104e-05	8.54074e-05	8.69155e-05	1.86841e-07	7.80984e-05	1	3.35884e-05	0.0527228	6.20161e-06	2.18752e-05	0.177897	1.38436e-07	2.1926e-05	1	1.30986e-05	0.284228	0.000833374	0.0132959	0.998899	1.26421e-07	1.78774e-05	1	1.12524e-05	0.998414	1.96406e-05	0.00518036	1	1.23591e-07	1.81931e-05	1	1.33764e-05	1	0.000112566	0.00451388	1	1.08929e-07	1.78659e-05	1	1.17431e-05	1	9.88983e-06	0.00439939	1	1.13592e-07	1.78008e-05	1	2.03203e-05	1	0.000110833	0.00443822	1	1.07779e-07	1.77564e-05	1	1.19277e-05	1	1.0247e-05	0.00441187	1	1.13656e-07	1.77131e-05	1	2.05882e-05	1	0.00110771	0.00445426	1	1.07776e-07	9.53531e-07	1	1.19103e-05	1	2.11678e-05	0.00441277	1	4.50165e-06	1.2807e-08	1	4.58539e-05	1	0.00468342	0.0114162	1	1.88785e-06	2.66443e-08	1	4.04005e-05	1	0.00149101	0.0144114	1	3.83847e-06	3.55933e-07	0.999999	4.09175e-05	1	0.00133199	0.0160979	1	1.87755e-05	3.17814e-07	0.999169	4.09646e-05	1	0.00134602	0.0270705	1	2.12466e-05	3.25583e-09	0.999934	4.09761e-05	1	0.00134814	0.0261556	1	5.5372e-05	1.78165e-08	0.999701	4.09767e-05	1	0.00134877	0.0016347	1	5.51881e-05	1.49851e-08	0.999935	2.70924e-05	1	0.00116858	5.9835e-05	1	5.51837e-05	1.53322e-08	0.0595583	2.66645e-05	1	0.00113729	5.75329e-05	1	5.51831e-05	1.59606e-08	9.53322e-13	3.49119e-05	1	0.00113404	5.75458e-05	1	5.51831e-05	1.75859e-08	1.20471e-13	3.49843e-05	1	0.00113436	5.75459e-05	1	5.51831e-05	2.37957e-07	1.20535e-13	3.49675e-05	1	0.0011343	5.75459e-05	1	2.73596e-05	2.96769e-07	4.13531e-13	3.49584e-05	1	0.00113432	5.27051e-05	1	2.74082e-05	2.97416e-07	4.13481e-13	3.49542e-05	1	0.000991154	5.27047e-05	1	2.74315e-05	2.97415e-07	2.08575e-10	3.49523e-05	1	0.00100357	5.27047e-05	1	2.74406e-05	2.97415e-07	2.08189e-10	3.05361e-05	1	0.00105478	5.27047e-05	1	2.74443e-05	2.97415e-07	2.08189e-10	3.05665e-05	1	0.00104407	5.27047e-05	1	2.74458e-05	2.97415e-07	2.08189e-10	3.05714e-05	1	0.00104354	5.27047e-05	1	3.06863e-05	2.97415e-07	2.08189e-10	3.2113e-05	1	0.00104358	5.27047e-05	1	3.06246e-05	2.97415e-07	2.08189e-10	4.69468e-05	1	0.00104358	5.27047e-05	1	3.06098e-05	2.97415e-07	2.08189e-10	5.74436e-05	1	0.00104358	5.27047e-05	1	3.06065e-05	2.97415e-07	2.08189e-10	5.77e-05	1	0.00101824	5.27047e-05	1	3.06058e-05	2.97415e-07	2.08189e-10	5.79382e-05	1	0.00102638	5.27047e-05	1	3.06056e-05	2.97415e-07	2.08189e-10	5.81671e-05	1	0.00103179	5.27047e-05	1	3.06056e-05	2.97415e-07	2.08189e-10	5.69433e-05	1	0.0010506	5.27047e-05	1	3.06056e-05	2.97415e-07	2.08189e-10	5.86776e-05	1	0.00105147	5.27047e-05	1	3.06056e-05	2.97415e-07	2.08189e-10	5.87384e-05	1	0.00105207	5.27047e-05	1	3.06056e-05	2.97415e-07	2.08189e-10	5.87393e-05	1	0.00105223	5.27047e-05	1	3.06056e-05	2.52657e-08	2.08189e-10	5.87393e-05	1	0.00105228	5.27047e-05	1	3.06056e-05	2.53563e-08	2.08189e-10	5.87393e-05	1	0.00104961	5.27047e-05	1	3.06056e-05	2.53627e-08	2.08189e-10	5.87393e-05	1	0.00102899	5.27047e-05	1	0	0	0	0	0	0	0	0	4.51282e-05	4.51282e-05	4.51282e-05	4.51282e-05	4.51282e-05	4.51282e-05	4.51282e-05	4.51282e-05	7.72246e-05	7.72246e-05	7.72246e-05	7.72246e-05	7.72246e-05	7.72246e-05	7.72246e-05	7.72246e-05	7.73436e-05	7.73436e-05	7.73436e-05	7.73436e-05	7.73436e-05	7.73436e-05	7.73436e-05	7.73436e-05	1.32304e-06	1.32304e-06	1.32304e-06	1.32304e-06	1.32304e-06	1.32304e-06	1.32304e-06	1.32304e-06	1.32257e-06	1.32257e-06	1.32257e-06	1.32257e-06	1.32257e-06	1.32257e-06	1.32257e-06	1.32257e-06	1.32271e-06	1.32271e-06	1.32271e-06	1.32271e-06	1.32271e-06	1.32271e-06	1.32271e-06	1.32271e-06	1.32269e-06	1.32269e-06	1.32269e-06	1.32269e-06	1.32269e-06	1.32269e-06	1.32269e-06	1.32269e-06	1.32269e-06	1.32269e-06	1.32269e-06	1.32269e-06	1.32269e-06	1.32269e-06	1.32269e-06	1.32269e-06	1.32269e-06	1.32269e-06	1.32269e-06	1.32269e-06	1.32269e-06	1.32269e-06	1.32269e-06	1.32269e-06	1.32321e-05	0.0026056	0.973989	1.11416e-05	0.0026056	1.01506e-05	1.11416e-05	1.32321e-05	1.3592e-06	1.73627e-05	1	0.00032573	0.0456633	0.000187631	4.43872e-05	0.00039433	1.14487e-06	3.69428e-06	1	0.000213165	0.88593	2.54653e-05	3.23944e-05	0.00134411	1.01273e-06	2.75792e-06	1	0.000381653	1	0.000365097	1.58708e-05	0.00144389	9.77557e-07	3.01723e-06	1	0.000153089	1	0.000312534	1.37502e-05	0.00146309	8.25881e-07	2.76597e-06	1	0.000313678	1	0.00036936	1.37382e-05	0.00127807	8.49831e-07	2.72509e-06	1	4.29854e-05	1	0.000366703	1.37573e-05	0.0014468	8.03652e-07	2.7224e-06	1	0.000281684	1	0.000371928	1.37511e-05	0.00145195	8.51232e-07	2.70302e-06	1	4.70858e-05	1	0.000109582	1.37947e-05	0.00147041	4.01779e-06	2.75598e-08	1	0.000283824	1	0.000356345	1.37512e-05	0.00729135	0.000629761	1.08586e-10	1	0.000789366	1	0.000292291	0.000230837	0.0089791	1.32942e-06	2.92189e-10	1	0.00164681	1	0.000188787	0.000240364	0.000253108	4.82176e-06	9.74404e-09	1	0.00173561	1	0.000187481	0.00025034	4.37526e-05	2.44781e-05	8.35828e-09	1	0.00174333	1	0.000187928	0.000597867	3.17607e-05	2.70803e-05	7.06888e-10	1	0.00174382	1	0.000188001	0.000551797	0.000241869	9.30729e-05	9.68032e-09	1	0.00174383	1	0.000188016	0.000613565	0.000113088	9.30985e-05	7.65864e-09	1	0.000406669	1	0.000100183	7.25626e-05	0.000108934	9.30979e-05	7.89931e-09	1	0.000374445	1	9.91579e-05	6.88499e-05	0.000108894	9.30978e-05	8.33983e-09	1	0.000972706	1	9.91268e-05	6.8822e-05	0.000108894	9.30978e-05	9.50659e-09	1	0.000994994	1	9.91317e-05	6.88218e-05	0.000108894	9.30978e-05	4.99023e-08	1	0.000990532	1	9.91312e-05	6.88218e-05	3.92955e-05	2.97734e-05	6.67908e-08	1	0.000987827	1	9.91314e-05	4.26528e-05	3.90669e-05	2.96321e-05	6.69781e-08	1	0.000986592	1	6.55433e-05	4.25593e-05	3.90661e-05	2.96354e-05	6.69779e-08	1	0.000986035	1	6.54995e-05	4.2559e-05	3.90661e-05	2.96368e-05	6.69779e-08	1	0.000611162	1	8.58087e-05	4.2559e-05	3.90661e-05	2.96373e-05	6.69779e-08	1	0.000612339	1	8.58306e-05	4.2559e-05	3.90661e-05	2.96376e-05	6.69779e-08	1	0.000612332	1	8.58309e-05	4.2559e-05	3.90661e-05	3.14824e-05	6.69779e-08	1	0.000729868	1	8.58316e-05	4.2559e-05	3.46222e-05	3.1471e-05	6.69779e-08	1	0.000403983	1	8.58318e-05	4.2559e-05	3.4604e-05	3.14688e-05	6.69779e-08	1	0.000325231	1	8.58318e-05	4.2559e-05	3.46041e-05	3.14684e-05	6.69779e-08	1	0.000326454	1	7.49892e-05	4.2559e-05	3.4604e-05	3.14683e-05	6.69779e-08	1	0.00032993	1	7.50114e-05	4.2559e-05	3.4604e-05	3.14682e-05	6.69779e-08	1	0.000333308	1	7.87926e-05	4.2559e-05	3.4604e-05	3.14682e-05	6.69779e-08	1	0.000307915	1	7.90056e-05	4.2559e-05	3.67578e-05	3.14682e-05	6.69779e-08	1	0.000327704	1	7.89888e-05	4.2559e-05	3.67695e-05	3.14682e-05	6.69779e-08	1	0.000328686	1	7.89911e-05	4.2559e-05	3.67695e-05	3.14682e-05	6.69779e-08	1	0.000328715	1	7.89914e-05	4.2559e-05	3.67695e-05	3.14682e-05	7.8843e-07	1	0.000328716	1	7.89916e-05	4.2559e-05	3.67695e-05	3.14682e-05	7.92334e-07	1	0.000328716	1	7.70717e-05	4.2559e-05	3.67695e-05	3.14682e-05	7.92606e-07	1	0.000328716	1	7.68844e-05	4.2559e-05	3.67695e-05	0	0	0	0	0	0	0	0	4.51282e-05	4.51282e-05	4.51282e-05	4.51282e-05	4.51282e-05	4.51282e-05	4.51282e-05	4.51282e-05	5.678e-06	5.678e-06	5.678e-06	5.678e-06	5.678e-06	5.678e-06	5.678e-06	5.678e-06	5.69899e-06	5.69899e-06	5.69899e-06	5.69899e-06	5.69899e-06	5.69899e-06	5.69899e-06	5.69899e-06	1.00627e-09	1.00627e-09	1.00627e-09	1.00627e-09	1.00627e-09	1.00627e-09	1.00627e-09	1.00627e-09	9.98212e-10	9.98212e-10	9.98212e-10	9.98212e-10	9.98212e-10	9.98212e-10	9.98212e-10	9.98212e-10	9.98189e-10	9.98189e-10	9.98189e-10	9.98189e-10	9.98189e-10	9.98189e-10	9.98189e-10	9.98189e-10	9.98185e-10	9.98185e-10	9.98185e-10	9.98185e-10	9.98185e-10	9.98185e-10	9.98185e-10	9.98185e-10	9.98187e-10	9.98187e-10	9.98187e-10	9.98187e-10	9.98187e-10	9.98187e-10	9.98187e-10	9.98187e-10	9.98187e-10	9.98187e-10	9.98187e-10	9.98187e-10	9.98187e-10	9.98187e-10	9.98187e-10	9.98187e-10	9.27265e-08	5.66779e-06	0.0097137	9.27265e-08	0.0097137	7.73004e-08	1.33824e-07	3.6544e-07	2.01267e-10	1.1208e-06	0.0798189	1.26357e-08	0.15386	5.61945e-09	1.26861e-07	7.56589e-07	1.34604e-10	5.05452e-07	0.609918	2.33937e-08	0.953784	1.05811e-08	2.27739e-08	3.0552e-07	1.23004e-10	4.26855e-07	1	1.11178e-08	1	5.65364e-09	1.32661e-08	3.07142e-07	1.20608e-10	4.19903e-07	1	3.17356e-08	1	2.22505e-09	1.45501e-08	3.06133e-07	1.06245e-10	4.29415e-07	1	1.40709e-08	1	9.02646e-09	1.46392e-08	2.8585e-07	1.12629e-10	4.29608e-07	1	1.26502e-07	1	1.87723e-09	1.45866e-08	3.05036e-07	1.05937e-10	4.28701e-07	1	1.56368e-08	1	8.79001e-09	1.45937e-08	3.03533e-07	1.12632e-10	4.292e-07	1	1.18174e-07	1	1.57156e-09	1.45787e-08	3.05176e-07	2.54826e-08	3.62721e-08	1	1.54838e-08	1	5.61994e-09	1.45963e-08	3.04695e-07	1.0421e-06	4.87774e-10	0.991256	4.6526e-05	0.999913	4.8084e-06	7.97784e-07	6.2398e-08	8.79769e-06	1.01129e-09	0.986658	2.35724e-05	0.999905	1.89728e-05	8.08746e-07	1.17633e-08	1.41967e-05	1.32769e-08	0.286627	2.41962e-05	0.999869	1.91751e-05	8.42357e-07	7.94257e-08	9.37857e-05	1.18621e-08	1.61829e-11	2.42812e-05	0.999639	1.89222e-05	2.29632e-06	4.85708e-07	0.000110565	1.39179e-07	3.0615e-14	2.42941e-05	0.922865	1.88993e-05	2.81602e-06	0.000251065	9.83183e-05	6.07569e-07	9.59854e-17	2.42951e-05	0.992106	1.88923e-05	0.000319426	0.000253653	9.78258e-05	5.11567e-07	2.94719e-14	1.10156e-06	0.999167	3.15843e-06	0.000101601	0.000253297	9.78115e-05	5.2331e-07	2.46737e-11	1.05984e-06	0.999335	3.21483e-06	9.82501e-05	0.000253304	9.78101e-05	5.4456e-07	2.82321e-10	8.12886e-06	0.999339	3.21994e-06	9.819e-05	0.000253304	9.781e-05	5.99434e-07	2.08528e-10	8.33498e-06	0.999339	3.21891e-06	9.81893e-05	0.000253304	9.78099e-05	2.38432e-07	2.0864e-10	8.37624e-06	0.999951	3.21906e-06	9.81893e-05	1.14875e-05	2.97489e-05	2.94145e-07	5.92842e-09	8.391e-06	0.999952	3.21902e-06	2.28694e-05	1.13992e-05	2.98125e-05	2.94726e-07	5.9277e-09	8.39736e-06	0.999952	1.67635e-06	2.28125e-05	1.13992e-05	2.98555e-05	2.94725e-07	2.08611e-10	8.40022e-06	0.999952	1.65311e-06	2.28125e-05	1.13992e-05	2.98723e-05	2.94725e-07	2.08228e-10	3.03157e-06	0.999952	3.78123e-06	2.28125e-05	1.13992e-05	2.98792e-05	2.94725e-07	2.08228e-10	2.94972e-06	0.999952	3.81831e-06	2.28125e-05	1.13992e-05	2.9882e-05	2.94725e-07	2.08228e-10	2.95036e-06	0.999952	3.8188e-06	2.28125e-05	1.13992e-05	2.81323e-05	2.94725e-07	2.08228e-10	4.29812e-06	0.999952	3.81863e-06	2.28125e-05	5.63681e-06	2.80338e-05	2.94725e-07	2.08228e-10	9.42217e-06	0.999952	3.81862e-06	2.28125e-05	5.63604e-06	2.80108e-05	2.94725e-07	2.08228e-10	1.27277e-05	0.999952	3.81861e-06	2.28125e-05	5.63602e-06	2.80056e-05	2.94725e-07	2.08228e-10	1.26638e-05	0.999952	2.5247e-06	2.28125e-05	5.63602e-06	2.80045e-05	2.94725e-07	2.08228e-10	1.25979e-05	0.999952	2.50609e-06	2.28125e-05	5.63602e-06	2.80042e-05	2.94725e-07	2.08228e-10	1.25366e-05	1	3.28363e-06	2.28125e-05	5.63602e-06	2.80041e-05	2.94725e-07	2.08228e-10	1.03446e-05	1	3.23476e-06	2.28125e-05	8.01479e-06	2.80041e-05	2.94725e-07	2.08228e-10	1.0054e-05	1	3.23503e-06	2.28125e-05	8.01514e-06	2.80041e-05	2.94725e-07	2.08228e-10	1.0051e-05	1	3.23372e-06	2.28125e-05	8.01515e-06	2.80041e-05	2.94725e-07	2.08228e-10	1.00511e-05	1	3.2334e-06	2.28125e-05	8.01515e-06	2.80041e-05	2.86739e-05	2.08228e-10	1.00511e-05	1	3.2333e-06	2.28125e-05	8.01515e-06	2.80041e-05	2.88027e-05	2.08228e-10	1.00511e-05	0.999996	2.82481e-06	2.28125e-05	8.01515e-06	2.80041e-05	2.88102e-05	2.08228e-10	1.00511e-05	0.999997	2.87076e-06	2.28125e-05	8.01515e-06	0	0	0	0	0	0	0	0	4.51282e-05	4.51282e-05	4.51282e-05	4.51282e-05	4.51282e-05	4.51282e-05	4.51282e-05	4.51282e-05	1.48716e-05	1.48716e-05	1.48716e-05	1.48716e-05	1.48716e-05	1.48716e-05	1.48716e-05	1.48716e-05	1.48266e-05	1.48266e-05	1.48266e-05	1.48266e-05	1.48266e-05	1.48266e-05	1.48266e-05	1.48266e-05	2.2166e-10	2.2166e-10	2.2166e-10	2.2166e-10	2.2166e-10	2.2166e-10	2.2166e-10	2.2166e-10	2.22211e-10	2.22211e-10	2.22211e-10	2.22211e-10	2.22211e-10	2.22211e-10	2.22211e-10	2.22211e-10	2.22219e-10	2.22219e-10	2.22219e-10	2.22219e-10	2.22219e-10	2.22219e-10	2.22219e-10	2.22219e-10	2.22218e-10	2.22218e-10	2.22218e-10	2.22218e-10	2.22218e-10	2.22218e-10	2.22218e-10	2.22218e-10	2.22218e-10	2.22218e-10	2.22218e-10	2.22218e-10	2.22218e-10	2.22218e-10	2.22218e-10	2.22218e-10	2.22218e-10	2.22218e-10	2.22218e-10	2.22218e-10	2.22218e-10	2.22218e-10	2.22218e-10	2.22218e-10	6.33472e-08	4.38893e-07	1.48528e-05	7.52334e-08	0.175528	6.33472e-08	4.38893e-07	1.48528e-05	9.45425e-10	1.17561e-08	4.83587e-05	2.19171e-07	0.999968	1.26283e-07	1.23995e-06	6.8604e-05	6.93244e-10	3.5935e-09	0.000213386	2.9365e-07	1	1.0224e-08	6.4547e-08	4.54938e-05	6.15026e-10	2.76898e-09	0.000648906	2.70758e-07	1	1.40493e-07	2.4243e-08	4.55038e-05	5.9613e-10	2.89908e-09	4.44403e-06	2.82095e-07	1	3.6974e-08	2.26515e-08	4.54496e-05	5.04901e-10	2.78592e-09	4.99772e-06	2.77606e-07	1	2.38512e-07	2.27802e-08	3.98075e-05	5.29412e-10	2.7624e-09	4.2153e-06	2.76166e-07	1	3.69257e-08	2.27403e-08	4.53392e-05	4.96054e-10	2.75749e-09	5.40222e-06	2.77589e-07	1	2.3188e-07	2.27142e-08	4.48904e-05	5.29936e-10	2.74734e-09	5.39553e-06	2.82362e-07	1	6.70425e-09	2.27374e-08	4.54048e-05	2.84038e-06	3.20934e-08	5.34513e-06	2.77108e-07	1	1.34004e-07	2.2719e-08	3.27653e-08	0.000467547	4.27685e-09	8.18676e-14	0.000610685	1	1.3588e-05	3.50744e-08	1.25077e-10	3.6669e-05	1.12498e-08	8.1335e-14	0.000665986	1	3.94174e-05	3.59277e-08	4.17254e-12	0.000102027	3.44642e-07	1.48623e-11	0.000669543	1	4.00318e-05	3.8322e-08	1.87489e-11	0.000717538	2.96723e-07	2.99858e-13	0.00066968	1	3.95406e-05	1.74838e-07	1.05176e-10	0.000853671	2.87431e-05	1.04728e-11	0.000669727	1	3.95016e-05	2.04027e-07	1.81396e-06	8.73823e-05	1.15549e-05	1.95874e-13	0.000669729	1	3.94883e-05	8.33523e-05	6.83846e-05	8.36707e-05	9.18598e-06	3.16411e-10	1.25941e-05	1	1.50069e-06	5.53753e-05	6.76896e-05	8.36493e-05	9.4663e-06	8.44386e-05	1.21665e-05	1	1.52457e-06	5.36691e-05	6.76895e-05	8.36485e-05	9.98092e-06	4.97924e-06	0.000167426	1	1.52696e-06	5.36352e-05	6.76894e-05	8.36484e-05	1.13404e-05	3.31803e-06	0.000168056	1	1.52649e-06	5.36348e-05	6.76895e-05	8.36484e-05	1.73935e-06	3.32012e-06	0.000167838	1	1.52657e-06	5.36348e-05	5.30997e-07	3.77316e-05	2.30273e-06	4.50668e-05	0.000167747	1	1.52655e-06	5.43784e-06	5.29183e-07	3.77434e-05	2.30893e-06	4.51523e-05	0.000167707	1	1.07347e-06	5.42431e-06	5.29183e-07	3.77745e-05	2.30893e-06	8.95217e-08	0.00016769	1	1.05904e-06	5.4243e-06	5.29183e-07	3.77866e-05	2.30893e-06	8.91047e-08	4.52012e-05	1	3.90442e-06	5.4243e-06	5.29183e-07	3.77916e-05	2.30893e-06	8.91047e-08	4.52121e-05	1	3.94214e-06	5.4243e-06	5.29183e-07	3.77937e-05	2.30893e-06	8.91047e-08	4.52146e-05	1	3.94275e-06	5.4243e-06	5.29183e-07	3.38043e-05	2.30893e-06	8.91047e-08	7.34092e-05	1	3.94259e-06	5.4243e-06	4.49546e-08	3.37266e-05	2.30893e-06	8.91047e-08	7.78636e-05	1	3.94258e-06	5.4243e-06	4.49525e-08	3.37107e-05	2.30893e-06	8.91047e-08	8.15741e-05	1	3.94258e-06	5.4243e-06	4.49524e-08	3.37071e-05	2.30893e-06	8.91047e-08	8.19092e-05	1	2.05315e-06	5.4243e-06	4.49524e-08	3.37064e-05	2.30893e-06	8.91047e-08	8.22328e-05	1	2.0385e-06	5.4243e-06	4.49524e-08	3.37062e-05	2.30893e-06	8.91047e-08	8.25412e-05	1	4.66382e-06	5.4243e-06	4.49524e-08	3.37061e-05	2.30893e-06	8.91047e-08	6.49841e-05	1	4.59713e-06	5.4243e-06	1.5423e-07	3.37061e-05	2.30893e-06	8.91047e-08	6.66499e-05	1	4.59624e-06	5.4243e-06	1.54235e-07	3.37061e-05	2.30893e-06	8.91047e-08	6.67024e-05	1	4.59425e-06	5.4243e-06	1.54235e-07	3.37061e-05	2.30893e-06	8.91047e-08	6.67031e-05	1	4.59374e-06	5.4243e-06	1.54235e-07	3.37061e-05	4.25673e-05	8.91047e-08	6.67032e-05	1	4.59359e-06	5.4243e-06	1.54235e-07	3.37061e-05	4.2856e-05	8.91047e-08	6.67032e-05	1	3.03705e-06	5.4243e-06	1.54235e-07	3.37061e-05	4.2871e-05	8.91047e-08	6.67032e-05	1	3.08576e-06	5.4243e-06	1.54235e-07	0	0	0	0	0	0	0	0	4.51282e-05	4.51282e-05	4.51282e-05	4.51282e-05	4.51282e-05	4.51282e-05	4.51282e-05	4.51282e-05	5.84753e-05	5.84753e-05	5.84753e-05	5.84753e-05	5.84753e-05	5.84753e-05	5.84753e-05	5.84753e-05	5.71914e-05	5.71914e-05	5.71914e-05	5.71914e-05	5.71914e-05	5.71914e-05	5.71914e-05	5.71914e-05	1.00216e-08	1.00216e-08	1.00216e-08	1.00216e-08	1.00216e-08	1.00216e-08	1.00216e-08	1.00216e-08	1.02969e-08	1.02969e-08	1.02969e-08	1.02969e-08	1.02969e-08	1.02969e-08	1.02969e-08	1.02969e-08	1.02973e-08	1.02973e-08	1.02973e-08	1.02973e-08	1.02973e-08	1.02973e-08	1.02973e-08	1.02973e-08	1.02972e-08	1.02972e-08	1.02972e-08	1.02972e-08	1.02972e-08	1.02972e-08	1.02972e-08	1.02972e-08	1.02972e-08	1.02972e-08	1.02972e-08	1.02972e-08	1.02972e-08	1.02972e-08	1.02972e-08	1.02972e-08	1.02972e-08	1.02972e-08	1.02972e-08	1.02972e-08	1.02972e-08	1.02972e-08	1.02972e-08	1.02972e-08	7.97425e-07	1.38051e-06	3.76983e-06	9.56556e-07	0.0918902	9.56556e-07	5.84653e-05	0.0918902	2.45234e-07	2.88613e-06	7.77452e-06	1.29308e-07	0.999813	1.0265e-07	1.61809e-05	0.998908	2.37235e-07	3.31168e-06	4.62026e-05	1.43955e-07	1	3.23086e-08	8.65107e-06	1	2.42693e-07	3.47963e-06	0.000868897	9.12538e-08	1	5.86494e-08	1.10371e-06	1	2.44574e-07	3.37819e-06	0.00271319	1.62391e-07	1	2.26579e-08	1.12692e-06	1	2.52274e-07	3.4811e-06	0.00412967	1.05779e-07	1	9.03764e-08	1.1321e-06	1	2.52641e-07	3.50375e-06	0.00395469	3.47771e-07	1	2.07939e-08	1.14455e-06	1	2.54366e-07	3.49809e-06	0.0048511	1.11566e-07	1	8.82295e-08	1.12961e-06	1	2.52509e-07	3.50298e-06	0.00526085	3.44235e-07	1	1.00912e-08	1.13909e-06	1	0.000456078	0.000340195	0.00545048	1.1085e-07	1	5.74302e-08	1.12979e-06	1	0.000170204	0.000195246	7.02828e-08	0.000135796	1	9.57873e-06	1.28532e-09	1	0.00179614	0.000160446	4.27067e-08	0.000100106	1	2.85138e-05	1.32272e-09	1	0.00144512	8.30651e-05	0.000745275	0.000101668	1	2.88519e-05	1.42299e-09	1	0.00117844	8.49818e-05	2.54484e-06	0.000101882	1	2.85274e-05	8.10391e-09	1	0.00115177	0.001566	9.69561e-07	0.000101922	1	2.84989e-05	9.07504e-09	1	7.07434e-05	0.000167587	6.46887e-08	0.000101925	1	2.84901e-05	3.30611e-07	1	6.51442e-05	0.000157228	6.6049e-06	4.6217e-06	1	6.38739e-07	2.05162e-06	1	6.51147e-05	0.000156199	0.0182432	4.47953e-06	1	6.47509e-07	1.98827e-06	1	6.51144e-05	0.000154616	0.000620417	3.43727e-05	1	6.48406e-07	1.98734e-06	1	6.51144e-05	0.000150877	0.000172147	3.47627e-05	1	6.48226e-07	1.98732e-06	1	6.51144e-05	3.24749e-05	0.000166277	3.48035e-05	1	6.48254e-07	1.98732e-06	1	4.64537e-05	3.05268e-05	0.00057001	3.48153e-05	1	6.48247e-07	5.79233e-07	1	4.64141e-05	3.05072e-05	0.000588039	3.48201e-05	1	9.21855e-07	5.79122e-07	1	4.64244e-05	3.05072e-05	1.10724e-05	3.48224e-05	1	9.10812e-07	5.79122e-07	1	4.64286e-05	3.05072e-05	1.05957e-05	1.25658e-05	1	1.84166e-06	5.79122e-07	1	4.64302e-05	3.05072e-05	1.05953e-05	1.24515e-05	1	1.85739e-06	5.79122e-07	1	4.64309e-05	3.05072e-05	1.05953e-05	1.24537e-05	1	1.85762e-06	5.79122e-07	1	4.32762e-05	3.05072e-05	1.05953e-05	1.81421e-05	1	1.85755e-06	5.79122e-07	1	4.32456e-05	3.05072e-05	1.05953e-05	3.03831e-05	1	1.85754e-06	5.79122e-07	1	4.324e-05	3.05072e-05	1.05953e-05	3.83198e-05	1	1.85754e-06	5.79122e-07	1	4.32387e-05	3.05072e-05	1.05953e-05	3.84081e-05	1	1.30622e-06	5.79122e-07	1	4.32384e-05	3.05072e-05	1.05953e-05	3.8472e-05	1	1.2979e-06	5.79122e-07	1	4.32383e-05	3.05072e-05	1.05953e-05	3.85345e-05	1	4.7863e-06	5.79122e-07	1	4.32383e-05	3.05072e-05	1.05953e-05	3.19712e-05	1	4.72565e-06	5.79122e-07	1	4.32383e-05	3.05072e-05	1.05953e-05	3.24294e-05	1	4.72551e-06	5.79122e-07	1	4.32383e-05	3.05072e-05	1.05953e-05	3.24523e-05	1	4.72378e-06	5.79122e-07	1	4.32383e-05	3.05072e-05	1.05953e-05	3.24528e-05	1	4.72335e-06	5.79122e-07	1	4.32383e-05	7.94253e-05	1.05953e-05	3.24528e-05	1	4.72322e-06	5.79122e-07	1	4.32383e-05	7.96513e-05	1.05953e-05	3.24528e-05	1	2.45965e-06	5.79122e-07	1	4.32383e-05	7.96475e-05	1.05953e-05	3.24528e-05	1	2.49423e-06	5.79122e-07	1	0	0	0	0	0	0	0	0	4.51282e-05	4.51282e-05	4.51282e-05	4.51282e-05	4.51282e-05	4.51282e-05	4.51282e-05	4.51282e-05	9.8009e-05	9.8009e-05	9.8009e-05	9.8009e-05	9.8009e-05	9.8009e-05	9.8009e-05	9.8009e-05	9.8332e-05	9.8332e-05	9.8332e-05	9.8332e-05	9.8332e-05	9.8332e-05	9.8332e-05	9.8332e-05	1.68518e-06	1.68518e-06	1.68518e-06	1.68518e-06	1.68518e-06	1.68518e-06	1.68518e-06	1.68518e-06	1.68152e-06	1.68152e-06	1.68152e-06	1.68152e-06	1.68152e-06	1.68152e-06	1.68152e-06	1.68152e-06	1.68153e-06	1.68153e-06	1.68153e-06	1.68153e-06	1.68153e-06	1.68153e-06	1.68153e-06	1.68153e-06	1.68154e-06	1.68154e-06	1.68154e-06	1.68154e-06	1.68154e-06	1.68154e-06	1.68154e-06	1.68154e-06	1.68154e-06	1.68154e-06	1.68154e-06	1.68154e-06	1.68154e-06	1.68154e-06	1.68154e-06	1.68154e-06	1.68154e-06	1.68154e-06	1.68154e-06	1.68154e-06	1.68154e-06	1.68154e-06	1.68154e-06	1.68154e-06	1.29045e-05	1.41643e-05	1.6822e-05	1.41643e-05	0.00331016	1.6822e-05	0.00331016	0.979426	0.000395359	9.74459e-06	5.55127e-06	0.000216485	0.000240624	0.000418395	0.0082274	3.49212e-24	0.000464586	1.05219e-05	2.41817e-06	0.000160758	0.000309802	0.000112462	0.00512917	0.945255	0.00046705	1.05417e-05	6.88243e-07	0.000319342	9.89697e-05	0.00051029	0.015659	3.2611e-23	0.0004665	1.09887e-05	9.86107e-07	0.000120932	0.000105423	0.000733009	0.00771749	0.945278	0.000473261	1.05229e-05	8.23679e-07	0.000257461	9.60987e-05	0.000384849	0.0121162	3.56436e-23	0.000461808	1.04571e-05	9.1476e-07	3.26657e-05	9.89274e-05	0.000861134	0.00938695	0.945307	0.000469594	1.04737e-05	8.04038e-07	0.000235022	9.66269e-05	0.000387651	0.0110311	3.27976e-23	0.000462171	1.04451e-05	7.84365e-07	3.47045e-05	0.000100844	0.000567353	0.0100098	0.945259	0.0194295	0.000192844	7.81627e-07	0.000237094	9.9587e-07	0.000491805	0.0106443	2.06915e-29	0.00437978	0.000172995	6.14127e-09	0.000580986	3.98831e-09	0.00131766	4.10854e-07	2.97819e-12	0.000324673	0.000160657	7.05908e-09	0.00107377	4.44971e-09	0.00051643	7.49566e-07	3.00409e-11	0.000500158	0.000123703	2.99567e-06	0.00101684	6.16108e-09	0.000538522	7.24018e-07	1.22172e-11	0.000291308	0.000125393	4.37247e-05	0.00101682	2.43716e-08	0.00054211	3.09494e-07	4.1825e-12	0.000277701	0.000326489	3.56441e-05	0.0010163	2.80435e-09	0.000542418	2.79662e-07	2.18708e-14	5.60402e-05	7.33605e-05	1.60966e-05	0.00101629	3.19288e-08	0.000542527	9.19819e-09	2.7218e-11	5.68099e-05	7.57514e-05	0.000144975	0.00023687	2.78727e-08	3.42838e-05	5.20233e-08	2.74854e-11	5.68116e-05	7.55657e-05	0.00196762	0.000256959	2.76632e-08	3.49335e-05	5.30301e-08	2.74849e-11	5.6812e-05	7.52602e-05	8.18709e-05	0.000668848	2.76582e-08	3.49003e-05	5.30461e-08	2.74849e-11	5.6812e-05	7.45274e-05	9.42415e-05	0.000638542	2.76582e-08	3.49069e-05	5.30464e-08	2.74849e-11	5.6812e-05	4.47441e-05	9.41694e-05	0.000636866	9.4894e-08	3.4906e-05	5.30464e-08	3.73115e-10	5.19485e-05	4.38663e-05	0.000133911	0.000635943	9.46084e-08	3.49062e-05	1.82e-07	3.7314e-10	5.18436e-05	4.38596e-05	0.000133605	0.000635553	9.46084e-08	6.7027e-05	1.82011e-07	3.7314e-10	5.18022e-05	4.38597e-05	3.6015e-05	0.000635377	9.46084e-08	6.74468e-05	1.82011e-07	3.7314e-10	5.1786e-05	4.38597e-05	3.62256e-05	0.000393816	9.46084e-08	3.33544e-05	1.82011e-07	3.7314e-10	5.17794e-05	4.38597e-05	3.62252e-05	0.000409182	9.46084e-08	3.32328e-05	1.82011e-07	3.7314e-10	5.17767e-05	4.38597e-05	3.62252e-05	0.000408729	9.46084e-08	3.32309e-05	1.82011e-07	3.7314e-10	5.06095e-05	4.38597e-05	3.62252e-05	0.000487228	9.46084e-08	3.32318e-05	1.82011e-07	4.6211e-13	5.07066e-05	4.38597e-05	3.62252e-05	0.000226454	9.46084e-08	3.32318e-05	1.82011e-07	4.6212e-13	5.07297e-05	4.38597e-05	3.62252e-05	0.000170285	9.46084e-08	3.32319e-05	1.82011e-07	4.6212e-13	5.07348e-05	4.38597e-05	3.62252e-05	0.000171543	9.46084e-08	4.72574e-05	1.82011e-07	4.6212e-13	5.0736e-05	4.38597e-05	3.62252e-05	0.00017225	9.46084e-08	4.74231e-05	1.82011e-07	4.6212e-13	5.07362e-05	4.38597e-05	3.62252e-05	0.000172916	1.11368e-06	9.58904e-05	1.82011e-07	4.6212e-13	5.07363e-05	4.38597e-05	3.62252e-05	0.000158882	1.11965e-06	9.64644e-05	1.82011e-07	1.31316e-11	5.07363e-05	4.38597e-05	3.62252e-05	0.000162514	1.12052e-06	9.64475e-05	1.82011e-07	1.31313e-11	5.07363e-05	4.38597e-05	3.62252e-05	0.000162501	1.1207e-06	9.6469e-05	1.82011e-07	1.31313e-11	5.07363e-05	4.38597e-05	3.62252e-05	0.0001625	1.12075e-06	9.64739e-05	1.82011e-07	1.31313e-11	5.07363e-05	5.22866e-05	3.62252e-05	0.0001625	1.12076e-06	9.64755e-05	1.82011e-07	1.31313e-11	5.07363e-05	5.22423e-05	3.62252e-05	0.0001625	3.26662e-07	6.78439e-05	1.82011e-07	1.31313e-11	5.07363e-05	5.2241e-05	3.62252e-05	0.0001625	3.24691e-07	6.73268e-05	1.82011e-07	1.31313e-11	0	0	0	0	0	0	0	0	4.51282e-05	4.51282e-05	4.51282e-05	4.51282e-05	4.51282e-05	4.51282e-05	4.51282e-05	4.51282e-05	1.47794e-05	1.47794e-05	1.47794e-05	1.47794e-05	1.47794e-05	1.47794e-05	1.47794e-05	1.47794e-05	1.45782e-05	1.45782e-05	1.45782e-05	1.45782e-05	1.45782e-05	1.45782e-05	1.45782e-05	1.45782e-05	4.60207e-06	4.60207e-06	4.60207e-06	4.60207e-06	4.60207e-06	4.60207e-06	4.60207e-06	4.60207e-06	4.65601e-06	4.65601e-06	4.65601e-06	4.65601e-06	4.65601e-06	4.65601e-06	4.65601e-06	4.65601e-06	4.65549e-06	4.65549e-06	4.65549e-06	4.65549e-06	4.65549e-06	4.65549e-06	4.65549e-06	4.65549e-06	4.65551e-06	4.65551e-06	4.65551e-06	4.65551e-06	4.65551e-06	4.65551e-06	4.65551e-06	4.65551e-06	4.65551e-06	4.65551e-06	4.65551e-06	4.65551e-06	4.65551e-06	4.65551e-06	4.65551e-06	4.65551e-06	4.65551e-06	4.65551e-06	4.65551e-06	4.65551e-06	4.65551e-06	4.65551e-06	4.65551e-06	4.65551e-06	8.28668e-06	8.36474e-06	8.51245e-06	8.51245e-06	4.02415e-05	1.02112e-05	0.000623766	0.519274	1.43404e-05	0.00535681	3.10478e-05	2.55892e-08	3.71882e-05	4.21251e-08	5.63e-05	0.998904	1.55786e-05	0.0257505	1.24295e-05	5.94548e-08	1.08201e-05	1.59051e-07	1.96595e-05	0.999999	1.79077e-05	0.0513863	3.09392e-05	1.78109e-08	5.13984e-05	1.21114e-08	1.00432e-05	0.999999	1.86856e-05	0.0710219	0.00823526	1.03926e-07	4.44768e-05	5.16474e-09	1.22406e-05	0.999999	2.26103e-05	0.111315	0.0155965	2.6271e-08	5.18748e-05	1.99896e-08	1.23175e-05	0.999999	2.21923e-05	0.212846	0.0144304	1.10051e-06	4.98218e-05	3.85643e-09	1.23683e-05	0.999999	2.34726e-05	0.639885	0.0184973	3.14525e-08	5.08883e-05	1.94026e-08	1.22696e-05	0.999999	2.21415e-05	0.999798	0.0208122	9.60416e-07	4.73194e-05	7.5206e-09	1.22833e-05	0.999999	7.03554e-05	1	0.0221314	3.09669e-08	1.37222e-05	1.22929e-08	1.22718e-05	0.998242	1.65761e-07	1	0.00600821	2.12839e-06	2.7197e-06	3.90333e-07	8.83799e-09	0.00421564	0.00229525	1	0.00351837	6.35813e-07	3.14329e-06	2.25004e-06	8.80343e-09	9.23133e-11	0.000432772	0.999983	0.0323119	6.63419e-07	4.00394e-06	2.27142e-06	8.93514e-09	1.29422e-09	8.52447e-05	0.999986	0.109397	6.67311e-07	6.11526e-06	2.2359e-06	1.41692e-08	1.08071e-08	7.81785e-05	0.999988	0.00727321	6.67861e-07	3.30676e-06	2.2325e-06	1.89645e-08	7.12764e-13	4.72518e-05	0.999973	0.000229506	6.67907e-07	6.42576e-06	2.23152e-06	2.40286e-09	2.97156e-11	4.74977e-05	0.999979	0.000100123	4.41595e-07	6.34964e-06	6.44886e-07	5.58034e-08	3.02156e-11	4.74961e-05	0.999978	0.000153689	4.15202e-07	6.3479e-06	6.58677e-07	5.45665e-08	3.02171e-11	4.74959e-05	0.999977	7.22786e-05	5.42774e-07	6.34784e-06	6.59885e-07	5.45453e-08	3.02171e-11	4.74959e-05	0.999973	0.0001151	5.6808e-07	6.34784e-06	6.59636e-07	5.45451e-08	3.02171e-11	4.74959e-05	0.999953	0.000115095	5.73579e-07	9.02706e-06	6.59673e-07	5.45451e-08	3.85223e-09	4.68089e-05	0.999934	0.000122267	5.75582e-07	9.02485e-06	6.59664e-07	5.38017e-07	3.85157e-09	4.68425e-05	0.999934	0.000122308	5.76451e-07	9.02487e-06	9.97747e-07	5.37954e-07	3.85157e-09	4.68595e-05	0.999934	9.59842e-05	5.76842e-07	9.02487e-06	9.81724e-07	5.37954e-07	3.85157e-09	4.68661e-05	0.999934	9.62104e-05	5.04121e-07	9.02487e-06	2.66199e-07	5.37954e-07	3.85157e-09	4.68688e-05	0.999934	9.62108e-05	4.78585e-07	9.02487e-06	2.69206e-07	5.37954e-07	3.85157e-09	4.68699e-05	0.999934	9.62108e-05	4.78734e-07	9.02487e-06	2.69242e-07	5.37954e-07	3.85157e-09	4.66785e-05	0.999934	9.62108e-05	5.02912e-07	9.02487e-06	2.69228e-07	5.37954e-07	2.08996e-11	4.66528e-05	0.999934	9.62108e-05	1.75984e-06	9.02487e-06	2.69227e-07	5.37954e-07	2.09028e-11	4.66431e-05	0.999934	9.62108e-05	2.7644e-06	9.02487e-06	2.69226e-07	5.37954e-07	2.09027e-11	4.66409e-05	0.999934	9.62108e-05	2.72969e-06	9.02487e-06	5.16985e-07	5.37954e-07	2.09027e-11	4.66404e-05	0.999934	9.62108e-05	2.69503e-06	9.02487e-06	5.12557e-07	5.37954e-07	2.09027e-11	4.66404e-05	0.999934	9.62108e-05	2.66286e-06	1.82507e-05	2.5349e-07	5.37954e-07	2.09027e-11	4.66403e-05	0.999934	9.62108e-05	2.57209e-06	1.82453e-05	2.4909e-07	5.37954e-07	2.8376e-10	4.66403e-05	0.999934	9.62108e-05	2.38706e-06	1.82424e-05	2.49152e-07	5.37954e-07	2.83724e-10	4.66403e-05	0.999934	9.62108e-05	2.38416e-06	1.82416e-05	2.4904e-07	5.37954e-07	2.83725e-10	4.66403e-05	0.999934	9.62108e-05	2.38417e-06	1.82414e-05	2.49014e-07	5.37954e-07	2.83725e-10	4.66403e-05	0.999935	9.62108e-05	2.38417e-06	1.82413e-05	2.49006e-07	5.37954e-07	2.83725e-10	4.66403e-05	0.999934	9.62108e-05	2.38417e-06	1.28274e-05	3.541e-07	5.37954e-07	2.83725e-10	4.66403e-05	0.999934	9.62108e-05	2.38417e-06	1.28347e-05	3.60757e-07	5.37954e-07	2.83725e-10	0	0	0	0	0	0	0	0	4.51282e-05	4.51282e-05	4.51282e-05	4.51282e-05	4.51282e-05	4.51282e-05	4.51282e-05	4.51282e-05	9.26124e-05	9.26124e-05	9.26124e-05	9.26124e-05	9.26124e-05	9.26124e-05	9.26124e-05	9.26124e-05	9.28277e-05	9.28277e-05	9.28277e-05	9.28277e-05	9.28277e-05	9.28277e-05	9.28277e-05	9.28277e-05	7.65563e-05	7.65563e-05	7.65563e-05	7.65563e-05	7.65563e-05	7.65563e-05	7.65563e-05	7.65563e-05	7.64195e-05	7.64195e-05	7.64195e-05	7.64195e-05	7.64195e-05	7.64195e-05	7.64195e-05	7.64195e-05	7.64223e-05	7.64223e-05	7.64223e-05	7.64223e-05	7.64223e-05	7.64223e-05	7.64223e-05	7.64223e-05	7.64209e-05	7.64209e-05	7.64209e-05	7.64209e-05	7.64209e-05	7.64209e-05	7.64209e-05	7.64209e-05	7.6421e-05	7.6421e-05	7.6421e-05	7.6421e-05	7.6421e-05	7.6421e-05	7.6421e-05	7.6421e-05	7.6421e-05	7.6421e-05	7.6421e-05	7.6421e-05	7.6421e-05	7.6421e-05	7.6421e-05	7.6421e-05	8.42657e-05	8.43123e-05	8.44006e-05	8.46478e-05	0.000110342	9.29109e-05	0.000643367	0.0213223	4.19261e-06	0.000106474	6.31926e-05	4.0275e-06	0.000249245	1.60889e-06	8.16662e-05	0.381768	3.86147e-06	0.000127099	0.000101029	2.31858e-06	8.55133e-05	0.00113023	0.0519739	0.0833369	3.95224e-06	0.000135613	0.000121732	1.46748e-06	0.000115331	2.99005e-06	0.0323005	0.673512	3.98829e-06	0.00012877	0.000429776	2.9812e-06	0.000103709	2.59034e-05	0.0478837	0.00420717	4.11356e-06	0.000135114	0.000318311	1.69166e-06	0.00011196	1.40446e-06	0.0406833	0.824127	4.14941e-06	0.000136133	0.000402348	9.36167e-06	0.00011071	2.31286e-05	0.0440323	0.000873285	4.16183e-06	0.000136024	0.000279117	1.82361e-06	0.000111312	1.46175e-06	0.0424851	0.832222	4.14626e-06	0.000136494	0.000286022	8.80723e-06	0.000107303	0.000691613	0.0433307	0.000802609	5.03267e-06	0.000162861	0.000287168	1.8147e-06	8.85066e-05	3.30466e-06	0.0427729	0.341137	1.8361e-06	0.00016204	0.000228887	1.00718e-05	6.63052e-05	0.0044867	0.0022647	5.59671e-05	7.51915e-05	0.000134349	0.000203142	5.68962e-06	6.6175e-05	0.00123837	0.00345239	0.000997867	4.80708e-05	6.90014e-05	0.000334318	5.81376e-06	6.25083e-05	0.00125292	0.00328262	5.48779e-05	4.59294e-05	7.10966e-05	0.000160564	5.83028e-06	4.31956e-05	0.00127326	0.00131555	5.67715e-06	4.6623e-05	7.2483e-05	7.73464e-05	5.83275e-06	3.52582e-05	0.00127444	0.00100932	1.0835e-08	4.26052e-05	6.23726e-05	5.99157e-05	5.83295e-06	3.77012e-05	0.00127497	4.71793e-06	3.41167e-08	4.2638e-05	6.52216e-05	5.35374e-05	5.43662e-06	3.93224e-05	0.000907425	1.54031e-06	3.35404e-08	4.2636e-05	6.48388e-05	5.58908e-05	5.27254e-06	3.94182e-05	0.000889534	1.5782e-06	3.35384e-08	4.26358e-05	6.41765e-05	4.83877e-05	5.51227e-06	3.94204e-05	0.00088781	1.57904e-06	3.35384e-08	4.26358e-05	6.26088e-05	5.22944e-05	5.63091e-06	3.94204e-05	0.000888193	1.57904e-06	3.35384e-08	4.26358e-05	5.73029e-05	5.22849e-05	5.65557e-06	4.1874e-05	0.000888132	1.57904e-06	7.39715e-07	4.25748e-05	5.4475e-05	5.26087e-05	5.66446e-06	4.19119e-05	0.000888145	6.78006e-06	7.39844e-07	4.26325e-05	5.44529e-05	5.26104e-05	5.6683e-06	4.19119e-05	0.00101644	6.78065e-06	7.39844e-07	4.26535e-05	5.44529e-05	5.1275e-05	5.67002e-06	4.19119e-05	0.0010337	6.78065e-06	7.39844e-07	4.26617e-05	5.44529e-05	5.13001e-05	5.54309e-06	4.19119e-05	0.00045216	6.78065e-06	7.39844e-07	4.2665e-05	5.44529e-05	5.13001e-05	5.41264e-06	4.19119e-05	0.000449141	6.78065e-06	7.39844e-07	4.26664e-05	5.44529e-05	5.13001e-05	5.41356e-06	4.19119e-05	0.000449055	6.78065e-06	7.39844e-07	4.26491e-05	5.44529e-05	5.13001e-05	5.4583e-06	4.19119e-05	0.000449078	6.78065e-06	6.28505e-08	4.26031e-05	5.44529e-05	5.13001e-05	1.05031e-05	4.19119e-05	0.000449079	6.78065e-06	6.28412e-08	4.25912e-05	5.44529e-05	5.13001e-05	1.35684e-05	4.19119e-05	0.00044908	6.78065e-06	6.28414e-08	4.25885e-05	5.44529e-05	5.13001e-05	1.34955e-05	4.19119e-05	0.000679079	6.78065e-06	6.28414e-08	4.25878e-05	5.44529e-05	5.13001e-05	1.34225e-05	4.19119e-05	0.000683872	6.78065e-06	6.28414e-08	4.25877e-05	5.44529e-05	5.13001e-05	1.33544e-05	4.72914e-05	0.000185526	6.78065e-06	6.28414e-08	4.25877e-05	5.44529e-05	5.13001e-05	1.32432e-05	4.72011e-05	0.000190174	6.78065e-06	2.15606e-07	4.25877e-05	5.44529e-05	5.13001e-05	1.28439e-05	4.71878e-05	0.000190251	6.78065e-06	2.15634e-07	4.25877e-05	5.44529e-05	5.13001e-05	1.28385e-05	4.71849e-05	0.000190367	6.78065e-06	2.15634e-07	4.25877e-05	5.44529e-05	5.13001e-05	1.28385e-05	4.71841e-05	0.000190397	6.78065e-06	2.15634e-07	4.25877e-05	5.45138e-05	5.13001e-05	1.28385e-05	4.71839e-05	0.000190406	6.78065e-06	2.15634e-07	4.25877e-05	5.44624e-05	5.13001e-05	1.28385e-05	4.44192e-05	0.000365572	6.78065e-06	2.15634e-07	4.25877e-05	5.44588e-05	5.13001e-05	1.28385e-05	4.45148e-05	0.000357055	6.78065e-06	2.15634e-07	0	0	0	0	0	0	0	0	4.51282e-05	4.51282e-05	4.51282e-05	4.51282e-05	4.51282e-05	4.51282e-05	4.51282e-05	4.51282e-05	9.31812e-06	9.31812e-06	9.31812e-06	9.31812e-06	9.31812e-06	9.31812e-06	9.31812e-06	9.31812e-06	9.29149e-06	9.29149e-06	9.29149e-06	9.29149e-06	9.29149e-06	9.29149e-06	9.29149e-06	9.29149e-06	9.10996e-06	9.10996e-06	9.10996e-06	9.10996e-06	9.10996e-06	9.10996e-06	9.10996e-06	9.10996e-06	9.0723e-06	9.0723e-06	9.0723e-06	9.0723e-06	9.0723e-06	9.0723e-06	9.0723e-06	9.0723e-06	9.07095e-06	9.07095e-06	9.07095e-06	9.07095e-06	9.07095e-06	9.07095e-06	9.07095e-06	9.07095e-06	9.07117e-06	9.07117e-06	9.07117e-06	9.07117e-06	9.07117e-06	9.07117e-06	9.07117e-06	9.07117e-06	9.07116e-06	9.07116e-06	9.07116e-06	9.07116e-06	9.07116e-06	9.07116e-06	9.07116e-06	9.07116e-06	9.07116e-06	9.07116e-06	9.07116e-06	9.07116e-06	9.07116e-06	9.07116e-06	9.07116e-06	9.07116e-06	9.16071e-06	9.16089e-06	9.16122e-06	9.1648e-06	9.41451e-06	9.41451e-06	1.62984e-05	4.45057e-05	0.000362961	0.00217427	2.27871e-05	1.34173e-06	5.44113e-07	4.5399e-06	1.60299e-05	7.332e-08	0.000437068	0.00766635	2.57438e-06	3.99107e-06	2.76037e-07	2.2427e-07	7.95021e-08	3.46697e-09	0.000485767	0.0112053	1.05135e-06	2.45199e-06	4.49963e-07	1.22486e-06	1.28537e-07	3.53831e-09	0.000500832	0.0114505	4.95176e-05	5.11254e-06	4.23565e-07	2.02525e-07	1.30642e-07	3.497e-09	0.000578008	0.0123023	8.26369e-05	2.87995e-06	4.47082e-07	2.63688e-06	1.31685e-07	4.01904e-09	0.000563353	0.0127024	6.2655e-05	1.19064e-05	4.41317e-07	1.77838e-07	1.30764e-07	3.4664e-09	0.000591495	0.0128423	9.25029e-05	3.10777e-06	4.40427e-07	2.52739e-06	1.30932e-07	3.50562e-09	0.000562816	0.0129582	9.40746e-05	1.10886e-05	4.30113e-07	4.02968e-08	1.30072e-07	3.45998e-09	0.00060307	0.0133287	9.5333e-05	3.08692e-06	4.30233e-07	1.17117e-06	1.30971e-07	2.33201e-09	6.64891e-06	0.013245	9.23574e-05	1.12153e-05	4.16826e-07	1.25051e-07	6.12786e-08	4.87193e-10	0.000687199	0.00575962	8.51633e-05	6.90529e-06	5.58242e-07	8.06748e-07	6.0205e-08	2.69282e-08	0.00023511	0.000247023	9.771e-05	6.98817e-06	1.05392e-06	8.22267e-07	6.02189e-08	1.4188e-06	5.51747e-05	0.000245392	0.00814254	7.00246e-06	1.05087e-05	8.06278e-07	6.72336e-08	2.08093e-05	5.0084e-05	0.000246585	0.00048172	7.00397e-06	1.71915e-05	8.04946e-07	1.00927e-07	2.95359e-06	4.95849e-05	0.000185064	0.000135991	7.00413e-06	2.16433e-05	8.04517e-07	1.17096e-06	3.4615e-06	4.9811e-05	0.000225309	4.9778e-05	6.95457e-06	1.75884e-05	7.60406e-07	1.34578e-05	3.60772e-06	4.98122e-05	0.000219698	4.78053e-05	6.82133e-06	1.73891e-05	7.81604e-07	1.31943e-05	3.608e-06	4.98123e-05	0.000209796	5.70358e-05	6.8479e-06	1.73844e-05	7.83497e-07	1.3188e-05	3.608e-06	4.98123e-05	0.000187712	8.08363e-05	6.98685e-06	1.73843e-05	7.83119e-07	1.3188e-05	3.608e-06	4.98123e-05	0.000130635	8.08339e-05	7.02025e-06	1.74917e-05	7.83177e-07	1.3188e-05	9.99896e-06	4.98082e-05	0.000101466	8.08685e-05	7.03273e-06	1.7411e-05	7.83164e-07	2.12796e-05	9.99816e-06	4.97648e-05	0.000101143	8.08801e-05	7.03817e-06	1.7411e-05	8.02675e-07	2.12803e-05	9.99816e-06	4.97532e-05	0.000101143	8.07503e-05	7.04061e-06	1.7411e-05	7.85975e-07	2.12803e-05	9.99816e-06	4.97487e-05	0.000101143	8.09215e-05	7.02571e-06	1.7411e-05	5.99781e-07	2.12803e-05	9.99816e-06	4.97469e-05	0.000101143	8.09218e-05	6.85336e-06	1.7411e-05	6.08658e-07	2.12803e-05	9.99816e-06	4.97462e-05	0.000101143	8.09218e-05	6.85367e-06	1.7411e-05	6.0879e-07	2.12803e-05	9.99816e-06	4.97446e-05	0.000101143	8.09218e-05	6.85945e-06	1.7411e-05	6.08751e-07	2.12803e-05	4.94402e-06	4.97809e-05	0.000101143	8.09218e-05	9.7507e-06	1.7411e-05	6.08748e-07	2.12803e-05	4.94486e-06	4.97874e-05	0.000101143	8.09218e-05	1.06343e-05	1.7411e-05	6.08747e-07	2.12803e-05	4.94484e-06	4.97888e-05	0.000101143	8.09218e-05	1.05463e-05	1.7411e-05	6.96774e-07	2.12803e-05	4.94484e-06	4.97892e-05	0.000101143	8.09218e-05	1.04584e-05	1.7411e-05	6.89118e-07	2.12803e-05	4.94484e-06	4.97892e-05	0.000101143	8.09218e-05	1.0376e-05	1.76268e-05	3.01276e-07	2.12803e-05	4.94484e-06	4.97893e-05	0.000101143	8.09218e-05	1.0303e-05	1.77629e-05	2.94532e-07	2.12803e-05	7.03189e-06	4.97893e-05	0.000101143	8.09218e-05	9.7759e-06	1.77816e-05	2.94505e-07	2.12803e-05	7.03043e-06	4.97893e-05	0.000101143	8.09218e-05	9.76453e-06	1.77854e-05	2.94315e-07	2.12803e-05	7.03043e-06	4.97893e-05	0.000101143	8.09218e-05	9.76446e-06	1.77864e-05	2.94269e-07	2.12803e-05	7.03043e-06	4.97893e-05	0.000101147	8.09218e-05	9.76446e-06	1.77866e-05	2.94254e-07	2.12803e-05	7.03043e-06	4.97893e-05	0.000100731	8.09218e-05	9.76446e-06	1.76775e-05	4.45053e-07	2.12803e-05	7.03043e-06	4.97893e-05	0.000100701	8.09218e-05	9.76446e-06	1.75263e-05	4.56153e-07	2.12803e-05	7.03043e-06	0	0	0	0	0	0	0	0	4.51282e-05	4.51282e-05	4.51282e-05	4.51282e-05	4.51282e-05	4.51282e-05	4.51282e-05	4.51282e-05	1.81358e-05	1.81358e-05	1.81358e-05	1.81358e-05	1.81358e-05	1.81358e-05	1.81358e-05	1.81358e-05	1.83663e-05	1.83663e-05	1.83663e-05	1.83663e-05	1.83663e-05	1.83663e-05	1.83663e-05	1.83663e-05	1.8261e-05	1.8261e-05	1.8261e-05	1.8261e-05	1.8261e-05	1.8261e-05	1.8261e-05	1.8261e-05	1.79683e-05	1.79683e-05	1.79683e-05	1.79683e-05	1.79683e-05	1.79683e-05	1.79683e-05	1.79683e-05	1.79683e-05	1.79683e-05	1.79683e-05	1.79683e-05	1.79683e-05	1.79683e-05	1.79683e-05	1.79683e-05	1.79687e-05	1.79687e-05	1.79687e-05	1.79687e-05	1.79687e-05	1.79687e-05	1.79687e-05	1.79687e-05	1.79687e-05	1.79687e-05	1.79687e-05	1.79687e-05	1.79687e-05	1.79687e-05	1.79687e-05	1.79687e-05	1.79687e-05	1.79687e-05	1.79687e-05	1.79687e-05	1.79687e-05	1.79687e-05	1.79687e-05	1.79687e-05	1.80667e-05	2.11943e-05	6.15545e-05	1.80184e-05	1.84031e-05	1.80176e-05	1.80177e-05	1.80184e-05	8.93836e-05	2.47536e-07	5.9883e-05	0.0125609	5.27571e-06	0.0288723	0.000976424	1.03012e-06	8.40002e-05	6.86777e-08	4.12268e-05	0.0160872	3.02801e-05	1.33524e-05	8.14964e-07	2.67424e-07	7.33928e-05	4.9799e-08	9.52907e-06	0.0449897	9.28292e-06	0.0328448	1.77533e-06	2.70296e-07	7.04269e-05	5.68621e-08	2.57426e-08	0.0079685	1.11204e-05	0.00400865	1.29698e-06	2.68742e-07	5.85443e-05	5.01265e-08	2.70018e-08	0.0338077	9.5597e-06	0.0571851	1.3032e-06	2.81417e-07	5.95753e-05	4.90218e-08	2.31449e-08	0.000796989	9.88111e-06	0.00452846	1.28444e-06	2.67153e-07	5.64438e-05	4.9069e-08	3.01948e-08	0.0299413	9.69202e-06	0.0554579	1.29861e-06	2.6862e-07	5.97111e-05	4.86193e-08	2.88408e-08	0.000922416	1.0442e-05	8.28493e-05	1.28781e-06	2.66898e-07	5.62306e-05	4.60043e-08	2.83505e-08	0.0302973	9.64321e-06	0.0294917	1.29895e-06	2.68973e-07	0.0194433	3.99938e-08	8.26936e-09	0.000928471	9.83162e-06	2.74859e-06	1.29491e-06	2.70224e-07	1.48694e-06	1.19099e-07	1.05243e-08	0.00356757	9.68882e-06	5.55421e-06	1.29516e-06	1.07925e-06	8.82643e-06	5.69523e-06	6.86232e-09	0.0033623	1.00655e-05	5.66669e-06	1.32769e-06	8.39051e-06	4.06719e-05	4.80802e-06	3.32275e-08	0.00334646	2.21224e-05	5.60822e-06	2.31176e-06	3.71824e-05	4.38599e-05	3.65197e-06	2.22521e-06	0.00334384	2.58248e-05	5.60522e-06	2.80067e-06	3.90587e-05	4.43062e-05	5.37498e-06	7.25921e-06	0.00334366	2.91791e-05	5.60373e-06	1.40775e-05	3.8325e-05	4.40599e-05	4.15065e-06	2.71117e-05	0.00333605	2.61866e-05	5.59556e-06	4.06256e-05	3.89987e-05	4.40616e-05	4.29458e-06	3.71567e-06	0.00355402	2.60186e-05	5.68598e-06	4.00686e-05	3.9e-05	4.40618e-05	4.55906e-06	3.14127e-06	0.00356057	2.60147e-05	5.69432e-06	4.00528e-05	3.9e-05	4.40618e-05	5.2659e-06	1.99831e-06	0.00340862	2.60147e-05	5.69275e-06	4.00528e-05	3.9e-05	4.40618e-05	9.61045e-06	1.99995e-06	0.0033812	2.63115e-05	5.69301e-06	4.00527e-05	3.89782e-05	4.36823e-05	1.31623e-05	2.23586e-06	0.0033709	2.62489e-05	5.69295e-06	4.00466e-05	3.89733e-05	4.3647e-05	1.32009e-05	2.23542e-06	0.00336644	2.62488e-05	5.69056e-06	4.00425e-05	3.89733e-05	4.36301e-05	1.32009e-05	6.19541e-06	0.00336443	2.62488e-05	5.62118e-06	4.00425e-05	3.89733e-05	4.36236e-05	1.32009e-05	6.17823e-06	0.00336217	2.62488e-05	5.62015e-06	4.00425e-05	3.89733e-05	4.3621e-05	1.32009e-05	6.17824e-06	0.00352983	2.62488e-05	5.66929e-06	4.00425e-05	3.89733e-05	4.36198e-05	1.32009e-05	6.17824e-06	0.00352528	2.62488e-05	5.67033e-06	4.00425e-05	3.89733e-05	4.37186e-05	1.32009e-05	6.17824e-06	0.00352549	2.62488e-05	5.67015e-06	4.00425e-05	3.89715e-05	4.37453e-05	1.32009e-05	6.17824e-06	0.000933813	2.62488e-05	5.67014e-06	4.00425e-05	3.89768e-05	4.3755e-05	1.32009e-05	6.17824e-06	0.000568542	2.62488e-05	5.67014e-06	4.00425e-05	3.89767e-05	4.37572e-05	1.32009e-05	6.17824e-06	0.00057587	2.62488e-05	5.67e-06	4.00425e-05	3.89767e-05	4.37576e-05	1.32009e-05	6.17824e-06	0.000582152	2.62488e-05	5.63449e-06	4.00425e-05	3.89767e-05	4.37578e-05	1.32009e-05	6.17824e-06	0.000588105	2.59274e-05	5.63474e-06	4.00425e-05	3.89767e-05	4.37578e-05	1.32009e-05	6.17824e-06	0.000593113	2.60657e-05	5.56149e-06	4.00425e-05	3.89776e-05	4.37578e-05	1.32009e-05	6.17824e-06	0.000630692	2.60879e-05	5.55809e-06	4.00425e-05	3.8973e-05	4.37578e-05	1.32009e-05	6.17824e-06	0.000631083	2.6093e-05	5.55553e-06	4.00425e-05	3.8973e-05	4.37578e-05	1.32009e-05	6.17824e-06	0.000631078	2.60943e-05	5.55485e-06	4.00425e-05	3.8973e-05	4.37578e-05	5.77047e-06	6.17824e-06	0.000631078	2.60947e-05	5.55465e-06	4.00425e-05	3.8973e-05	4.37578e-05	5.80202e-06	6.17824e-06	0.000631078	2.62561e-05	5.55458e-06	4.00425e-05	3.8973e-05	4.37578e-05	5.80423e-06	6.17824e-06	0.000631078	2.6095e-05	5.63847e-06	4.00425e-05	3.8973e-05	0	0	0	0	0	0	0	0	4.51282e-05	4.51282e-05	4.51282e-05	4.51282e-05	4.51282e-05	4.51282e-05	4.51282e-05	4.51282e-05	7.17463e-05	7.17463e-05	7.17463e-05	7.17463e-05	7.17463e-05	7.17463e-05	7.17463e-05	7.17463e-05	7.17078e-05	7.17078e-05	7.17078e-05	7.17078e-05	7.17078e-05	7.17078e-05	7.17078e-05	7.17078e-05	6.77348e-05	6.77348e-05	6.77348e-05	6.77348e-05	6.77348e-05	6.77348e-05	6.77348e-05	6.77348e-05	6.79745e-05	6.79745e-05	6.79745e-05	6.79745e-05	6.79745e-05	6.79745e-05	6.79745e-05	6.79745e-05	6.79774e-05	6.79774e-05	6.79774e-05	6.79774e-05	6.79774e-05	6.79774e-05	6.79774e-05	6.79774e-05	6.79778e-05	6.79778e-05	6.79778e-05	6.79778e-05	6.79778e-05	6.79778e-05	6.79778e-05	6.79778e-05	6.79778e-05	6.79778e-05	6.79778e-05	6.79778e-05	6.79778e-05	6.79778e-05	6.79778e-05	6.79778e-05	6.79778e-05	6.79778e-05	6.79778e-05	6.79778e-05	6.79778e-05	6.79778e-05	6.79778e-05	6.79778e-05	7.05505e-05	0.000124288	0.00523706	6.98922e-05	8.61226e-05	6.98611e-05	6.9872e-05	6.99488e-05	0.000618204	1.9061e-05	0.0039221	0.00218098	7.06055e-05	0.00341479	0.000342166	4.21311e-05	0.000686372	1.24712e-05	0.00479878	0.00213208	0.000189469	8.23051e-05	2.76312e-05	3.86382e-05	0.000662981	1.12098e-05	0.00508036	0.00421344	9.60132e-05	0.00350703	2.60349e-05	3.86544e-05	0.000653231	1.1985e-05	0.00104271	0.00165655	0.00010669	0.00199102	2.1807e-05	3.86412e-05	0.000620713	1.12229e-05	0.000854029	0.00332074	9.65757e-05	0.00458107	2.18203e-05	3.79262e-05	0.000614694	1.11097e-05	0.000821274	0.000366741	9.85073e-05	0.00247467	2.17724e-05	3.86157e-05	0.000609646	1.11166e-05	0.000884127	0.00281647	9.76158e-05	0.00464394	2.1804e-05	3.85696e-05	0.000615034	1.1062e-05	0.000861282	0.000390674	0.000102216	0.000360212	2.17857e-05	3.86218e-05	0.000609621	8.42488e-06	0.000853904	0.00284299	8.527e-05	0.00336876	2.18058e-05	3.99866e-05	0.00309769	4.76457e-06	9.89081e-06	0.000410349	7.07256e-05	3.97102e-05	2.2887e-05	3.98755e-05	2.37663e-05	6.4592e-06	1.10931e-05	0.000780404	6.52356e-05	3.18727e-05	2.29994e-05	2.48188e-05	3.94861e-05	1.9063e-05	3.63574e-06	0.000772778	5.86191e-05	3.20964e-05	2.34169e-05	3.275e-05	4.74309e-05	1.81916e-05	2.15372e-06	0.000769709	4.42226e-05	3.20366e-05	3.46074e-05	4.40874e-05	4.69639e-05	7.94087e-06	6.67357e-06	0.000769208	3.32757e-05	3.20374e-05	3.52844e-05	4.5394e-05	4.9315e-05	1.0053e-05	2.6854e-06	0.000769158	3.49529e-05	3.20361e-05	4.22004e-05	4.46837e-05	4.92562e-05	9.35262e-06	4.14887e-06	0.000751842	3.56543e-05	3.15726e-05	4.48372e-05	4.46147e-05	4.92588e-05	9.44199e-06	8.65274e-09	0.00078064	3.56904e-05	3.16814e-05	4.4647e-05	4.46148e-05	4.9259e-05	9.60136e-06	1.29973e-08	0.00078916	3.56913e-05	3.16922e-05	4.46419e-05	4.46148e-05	4.9259e-05	9.99692e-06	1.14548e-08	0.000767215	3.56913e-05	3.16904e-05	4.46418e-05	4.46148e-05	4.9259e-05	1.72343e-05	1.14574e-08	0.000761834	3.99043e-05	3.16907e-05	4.46418e-05	4.42042e-05	4.73839e-05	1.88415e-05	2.20008e-08	0.000759981	3.99299e-05	3.16907e-05	4.45276e-05	4.42026e-05	4.73051e-05	1.88588e-05	2.19996e-08	0.000759197	3.99299e-05	3.15609e-05	4.45268e-05	4.42026e-05	4.72774e-05	1.88587e-05	4.85224e-07	0.000758847	3.99299e-05	3.14771e-05	4.45268e-05	4.42026e-05	4.72665e-05	1.88587e-05	4.8486e-07	0.000755585	3.99299e-05	3.1501e-05	4.45268e-05	4.42026e-05	4.72622e-05	1.88587e-05	4.8486e-07	0.000780553	3.99299e-05	3.15618e-05	4.45268e-05	4.42026e-05	4.72603e-05	1.88587e-05	4.8486e-07	0.000781278	3.99299e-05	3.15637e-05	4.45268e-05	4.42026e-05	4.75964e-05	1.88587e-05	4.8486e-07	0.000781934	3.99299e-05	3.15635e-05	4.45268e-05	4.41427e-05	4.76568e-05	1.88587e-05	4.8486e-07	0.000354099	3.99299e-05	3.15636e-05	4.45268e-05	4.41427e-05	4.76729e-05	1.88587e-05	4.8486e-07	0.000259693	3.99299e-05	3.15635e-05	4.45268e-05	4.41426e-05	4.76765e-05	1.88587e-05	4.8486e-07	0.000260684	3.99299e-05	3.15503e-05	4.45268e-05	4.41426e-05	4.76772e-05	1.88587e-05	4.8486e-07	0.000262828	3.99299e-05	3.15092e-05	4.45268e-05	4.41426e-05	4.76774e-05	1.88587e-05	4.8486e-07	0.000264874	3.53878e-05	3.15105e-05	4.45268e-05	4.41426e-05	4.76775e-05	1.88587e-05	4.8486e-07	0.000266493	3.53605e-05	3.14226e-05	4.45268e-05	4.41725e-05	4.76775e-05	1.88587e-05	4.8486e-07	0.000279494	3.53584e-05	3.14124e-05	4.45268e-05	4.41726e-05	4.76775e-05	1.88587e-05	4.8486e-07	0.000279875	3.53581e-05	3.14084e-05	4.45268e-05	4.41726e-05	4.76775e-05	1.88587e-05	4.8486e-07	0.00027988	3.53581e-05	3.14073e-05	4.45268e-05	4.41726e-05	4.76775e-05	5.11442e-06	4.8486e-07	0.00027988	3.5358e-05	3.14069e-05	4.45268e-05	4.41726e-05	4.76775e-05	5.11897e-06	4.8486e-07	0.00027988	3.75588e-05	3.14061e-05	4.45268e-05	4.41726e-05	4.76775e-05	5.11952e-06	4.8486e-07	0.00027988	3.7585e-05	3.15146e-05	4.45268e-05	4.41726e-05	0	0	0	0	0	0	0	0	4.51282e-05	4.51282e-05	4.51282e-05	4.51282e-05	4.51282e-05	4.51282e-05	4.51282e-05	4.51282e-05	0.000163951	0.000163951	0.000163951	0.000163951	0.000163951	0.000163951	0.000163951	0.000163951	0.000164437	0.000164437	0.000164437	0.000164437	0.000164437	0.000164437	0.000164437	0.000164437	0.000118511	0.000118511	0.000118511	0.000118511	0.000118511	0.000118511	0.000118511	0.000118511	0.000119299	0.000119299	0.000119299	0.000119299	0.000119299	0.000119299	0.000119299	0.000119299	0.000119312	0.000119312	0.000119312	0.000119312	0.000119312	0.000119312	0.000119312	0.000119312	0.000119312	0.000119312	0.000119312	0.000119312	0.000119312	0.000119312	0.000119312	0.000119312	0.000119312	0.000119312	0.000119312	0.000119312	0.000119312	0.000119312	0.000119312	0.000119312	0.000119312	0.000119312	0.000119312	0.000119312	0.000119312	0.000119312	0.000119312	0.000119312	0.000143347	0.000479326	0.574178	0.000140727	0.000479326	0.000140351	0.000140727	0.000143347	0.00313038	0.000341327	1	0.0011352	0.000326998	0.00155198	0.000219299	0.00020452	0.00477383	0.000376544	1	0.000822064	0.000502419	0.000315431	0.000258076	0.000388049	0.00553304	0.000385375	1	0.0014196	0.000262359	0.00163	0.000225733	0.000391871	0.00588088	0.000399172	1	0.000639621	0.000275889	0.00209297	0.000202069	0.000392985	0.00622094	0.000385197	1	0.00116793	0.000253924	0.00162938	0.000201211	0.000385874	0.00621981	0.000383201	1	0.000199548	0.000258329	0.00240674	0.000201816	0.000393698	0.006351	0.000383461	1	0.00103436	0.000255912	0.00168432	0.000201461	0.000393211	0.00628552	0.000382431	1	0.000211484	0.000265333	0.00126052	0.000201861	0.000394056	0.00725853	0.000167294	1	0.00104283	0.000112309	0.00172467	0.000201452	0.000448043	0.00319448	4.8016e-05	1	0.000277112	3.31075e-05	0.000317893	0.000263723	0.000439596	0.000124698	4.03855e-05	1	0.000471324	3.09326e-05	0.000150761	0.000265482	0.000250573	0.000106191	2.2711e-05	1	0.000468795	2.93025e-05	0.000148546	0.000265532	9.69579e-05	5.39181e-05	2.32581e-05	1	0.000467371	2.13719e-05	0.000149293	0.000255751	4.81287e-05	5.01246e-05	6.31239e-06	1	0.000467134	5.40357e-06	0.000149383	0.000230751	5.58977e-05	5.59567e-05	9.0355e-06	1	0.000467109	7.86005e-06	0.000149406	0.000101337	5.28042e-05	5.60553e-05	9.39153e-06	1	0.000408119	8.14698e-06	0.00013662	4.86226e-05	5.24007e-05	5.60599e-05	9.34437e-06	1	0.000418567	8.1638e-06	0.000135563	4.87701e-05	5.23981e-05	5.60604e-05	9.26175e-06	1	0.000440495	8.1642e-06	0.000135473	4.87783e-05	5.23981e-05	5.60605e-05	9.06562e-06	1	0.000431397	8.16421e-06	0.000135489	4.87784e-05	5.23981e-05	5.60605e-05	1.62466e-05	1	0.000429027	1.56773e-05	0.000135486	4.87784e-05	4.79903e-05	5.01929e-05	1.55286e-05	1	0.000428202	1.56991e-05	0.000135487	4.75928e-05	4.79766e-05	5.00517e-05	1.55212e-05	1	0.000427851	1.56991e-05	0.000132436	4.75908e-05	4.79765e-05	5.00103e-05	1.55212e-05	1	0.000427695	1.56991e-05	0.000133091	4.75908e-05	4.79765e-05	4.99943e-05	1.55212e-05	1	0.000417234	1.56991e-05	0.000134199	4.75908e-05	4.79765e-05	4.99877e-05	1.55212e-05	1	0.000427828	1.56991e-05	0.000133732	4.75908e-05	4.79765e-05	4.99849e-05	1.55212e-05	1	0.000428117	1.56991e-05	0.000133722	4.75908e-05	4.79765e-05	5.0554e-05	1.55212e-05	1	0.000430313	1.56991e-05	0.000133725	4.75908e-05	4.69004e-05	5.06522e-05	1.55212e-05	1	0.000233855	1.56991e-05	0.000133725	4.75908e-05	4.68937e-05	5.06762e-05	1.55212e-05	1	0.000184956	1.56991e-05	0.000133725	4.75908e-05	4.68937e-05	5.06816e-05	1.55212e-05	1	0.00018544	1.56991e-05	0.000133177	4.75908e-05	4.68937e-05	5.06828e-05	1.55212e-05	1	0.000186654	1.56991e-05	0.000133542	4.75908e-05	4.68937e-05	5.0683e-05	1.55212e-05	1	0.000187813	7.76312e-06	0.000133651	4.75908e-05	4.68937e-05	5.06831e-05	1.55212e-05	1	0.000188311	7.74569e-06	0.000134404	4.75908e-05	4.74286e-05	5.06831e-05	1.55212e-05	1	0.000195628	7.74376e-06	0.000134391	4.75908e-05	4.74331e-05	5.06831e-05	1.55212e-05	1	0.000195864	7.74334e-06	0.000134408	4.75908e-05	4.74331e-05	5.06831e-05	1.55212e-05	1	0.000195868	7.74322e-06	0.000134412	4.75908e-05	4.74331e-05	5.06831e-05	7.67515e-06	1	0.000195868	7.7432e-06	0.000134413	4.75908e-05	4.74331e-05	5.06831e-05	7.66427e-06	1	0.000195868	1.10113e-05	0.000134357	4.75908e-05	4.74331e-05	5.06831e-05	7.66382e-06	1	0.000195868	1.10346e-05	0.000133571	4.75908e-05	4.74331e-05	0	0	0	0	0	0	0	0	4.51282e-05	4.51282e-05	4.51282e-05	4.51282e-05	4.51282e-05	4.51282e-05	4.51282e-05	4.51282e-05	2.44093e-06	2.44093e-06	2.44093e-06	2.44093e-06	2.44093e-06	2.44093e-06	2.44093e-06	2.44093e-06	2.48519e-06	2.48519e-06	2.48519e-06	2.48519e-06	2.48519e-06	2.48519e-06	2.48519e-06	2.48519e-06	7.87665e-07	7.87665e-07	7.87665e-07	7.87665e-07	7.87665e-07	7.87665e-07	7.87665e-07	7.87665e-07	7.64636e-07	7.64636e-07	7.64636e-07	7.64636e-07	7.64636e-07	7.64636e-07	7.64636e-07	7.64636e-07	7.64535e-07	7.64535e-07	7.64535e-07	7.64535e-07	7.64535e-07	7.64535e-07	7.64535e-07	7.64535e-07	7.64558e-07	7.64558e-07	7.64558e-07	7.64558e-07	7.64558e-07	7.64558e-07	7.64558e-07	7.64558e-07	7.64557e-07	7.64557e-07	7.64557e-07	7.64557e-07	7.64557e-07	7.64557e-07	7.64557e-07	7.64557e-07	7.64557e-07	7.64557e-07	7.64557e-07	7.64557e-07	7.64557e-07	7.64557e-07	7.64557e-07	7.64557e-07	1.39797e-06	6.60889e-06	0.150667	1.37371e-06	0.00010249
[truncated: 135,133 more chars]
