# Supplementary material for: The Importance of Lateral Connections in the Parietal Cortex for Generating Motor Plans
Source: PLoS One. 2015 Aug 7;10(8):e0134669. doi: 10.1371/journal.pone.0134669 (PMC4529220; doi:10.1371/journal.pone.0134669)
Supplement: S1 Dataset — The complete dataset utilized in the data-dependent figures. (ZIP) [file pone.0134669.s001.zip › Champion_Data/Evolved_Flash_Task/TS_10/fblat_A10_2to4_9T1/ppc_lat_input.txt]

0	0	0	0	0	0	0	0	4.48109e-05	4.48109e-05	4.48109e-05	4.48109e-05	4.48109e-05	4.48109e-05	4.48109e-05	4.48109e-05	4.30477e-05	4.30477e-05	4.30477e-05	4.30477e-05	4.30477e-05	4.30477e-05	4.30477e-05	4.30477e-05	4.26981e-05	4.26981e-05	4.26981e-05	4.26981e-05	4.26981e-05	4.26981e-05	4.26981e-05	4.26981e-05	4.25401e-05	4.25401e-05	4.25401e-05	4.25401e-05	4.25401e-05	4.25401e-05	4.25401e-05	4.25401e-05	4.30786e-05	4.30786e-05	4.30786e-05	4.30786e-05	4.30786e-05	4.30786e-05	4.30786e-05	4.30786e-05	4.30809e-05	4.30809e-05	4.30809e-05	4.30809e-05	4.30809e-05	4.30809e-05	4.30809e-05	4.30809e-05	4.30809e-05	4.30809e-05	4.30809e-05	4.30809e-05	4.30809e-05	4.30809e-05	4.30809e-05	4.30809e-05	4.30809e-05	4.30809e-05	4.30809e-05	4.30809e-05	4.30809e-05	4.30809e-05	4.30809e-05	4.30809e-05	4.30809e-05	4.30809e-05	4.30809e-05	4.30809e-05	4.30809e-05	4.30809e-05	4.30809e-05	4.30809e-05	5.06784e-05	4.32001e-05	4.3083e-05	4.32001e-05	4.30827e-05	4.3083e-05	4.30827e-05	4.30827e-05	4.24875e-05	2.41215e-06	5.56724e-05	0.000763653	0.00036704	0.000916232	0.000189281	8.10887e-05	3.96243e-05	1.06936e-06	0.000200483	0.000823248	0.0016701	7.91174e-06	4.73708e-06	5.95369e-05	3.67161e-05	8.87558e-07	0.000683346	0.00126501	0.00170192	0.000831254	1.77806e-06	5.95554e-05	3.58896e-05	9.50525e-07	2.85202e-05	0.000625755	0.00192897	0.000193086	1.4916e-06	5.95126e-05	3.23317e-05	8.90897e-07	3.22767e-05	0.0011029	0.0018036	0.00138157	1.49821e-06	5.28089e-05	3.27572e-05	8.81624e-07	2.79742e-05	0.000216032	0.00181021	0.000218836	1.49828e-06	5.94281e-05	3.17197e-05	8.81077e-07	3.53355e-05	0.00101789	0.0018253	0.00134654	1.4944e-06	5.88667e-05	3.27955e-05	8.76364e-07	3.45662e-05	0.000233778	0.00188452	1.62109e-05	1.49702e-06	5.94986e-05	3.14331e-05	8.70898e-07	3.42465e-05	0.00102277	0.00183703	0.000773704	1.49471e-06	5.92806e-05	0.000729455	8.7856e-07	3.44604e-05	0.000233599	0.00185142	2.82154e-06	1.4985e-06	5.8702e-05	6.67848e-06	1.62467e-06	3.83623e-05	0.000415701	0.00145696	5.68647e-06	1.53116e-06	2.70717e-06	1.62892e-05	1.43626e-05	3.40239e-05	0.000409344	0.000878833	5.77466e-06	1.62886e-06	9.11455e-06	4.09732e-05	1.30578e-05	1.00676e-06	0.000408273	0.000140815	5.71632e-06	6.83552e-06	3.8507e-05	4.31042e-05	1.29625e-05	9.19131e-06	0.000408141	9.38068e-05	5.71252e-06	7.69331e-06	4.04838e-05	4.13777e-05	1.58999e-05	2.02452e-05	0.000408129	7.86947e-05	5.711e-06	2.33652e-05	4.1038e-05	4.12447e-05	1.37466e-05	4.23798e-05	0.000408292	9.29225e-05	5.71793e-06	4.3241e-05	4.05155e-05	4.12451e-05	1.40131e-05	4.36921e-05	0.000418918	9.37753e-05	5.80465e-06	4.21802e-05	4.05166e-05	4.12452e-05	1.44935e-05	3.78291e-05	0.000417422	9.37959e-05	5.81252e-06	4.21608e-05	4.05166e-05	4.12452e-05	1.57215e-05	2.92943e-05	0.000407672	9.37963e-05	5.811e-06	4.21606e-05	4.05166e-05	4.12452e-05	2.05117e-05	2.93057e-05	0.000405445	9.37961e-05	5.81126e-06	4.21607e-05	4.05166e-05	3.22078e-05	2.4536e-05	2.93037e-05	0.000404629	9.41445e-05	5.81119e-06	4.21606e-05	4.05131e-05	3.22019e-05	2.45784e-05	2.93006e-05	0.000404276	9.41445e-05	5.80876e-06	4.21569e-05	4.05131e-05	3.21988e-05	2.45784e-05	2.93015e-05	0.000404118	9.41445e-05	5.74224e-06	4.21569e-05	4.05131e-05	3.21975e-05	2.45784e-05	2.9256e-05	0.000404966	9.41445e-05	5.74147e-06	4.21569e-05	4.05131e-05	3.2197e-05	2.45784e-05	2.9256e-05	0.000416662	9.41445e-05	5.78829e-06	4.21569e-05	4.05131e-05	3.21968e-05	2.45784e-05	2.9256e-05	0.00041666	9.41445e-05	5.78915e-06	4.21569e-05	4.05131e-05	3.68523e-05	2.45784e-05	2.9256e-05	0.00041077	9.41445e-05	5.78898e-06	4.21569e-05	4.05131e-05	3.68561e-05	2.45784e-05	2.9256e-05	0.000244511	9.41445e-05	5.78896e-06	4.21569e-05	4.05119e-05	3.68582e-05	2.45784e-05	2.9256e-05	0.000206128	9.41445e-05	5.78896e-06	4.21569e-05	4.05119e-05	3.68587e-05	2.45784e-05	2.9256e-05	0.000207911	9.41445e-05	5.78881e-06	4.21569e-05	4.05119e-05	3.68588e-05	2.45784e-05	2.9256e-05	0.000209788	9.41445e-05	5.75443e-06	4.21569e-05	4.05119e-05	3.68588e-05	2.45784e-05	2.9256e-05	0.000211574	9.41445e-05	5.75476e-06	4.21569e-05	4.05119e-05	3.68588e-05	2.45784e-05	2.9256e-05	0.000214607	9.35615e-05	5.68415e-06	4.21569e-05	4.05119e-05	3.68588e-05	2.45784e-05	2.9256e-05	0.000226749	9.34816e-05	5.68208e-06	4.21569e-05	4.05131e-05	3.68588e-05	2.45784e-05	2.9256e-05	0.000227025	9.34654e-05	5.6798e-06	4.21569e-05	4.05131e-05	3.68588e-05	2.45784e-05	2.9256e-05	0.000227027	9.34611e-05	5.67921e-06	4.21569e-05	4.05131e-05	3.68588e-05	2.42317e-05	2.9256e-05	0.000227027	9.346e-05	5.67903e-06	4.21569e-05	4.05131e-05	3.68588e-05	2.43053e-05	2.9256e-05	0.000227027	9.34597e-05	5.67898e-06	4.21569e-05	4.05131e-05	3.68588e-05	2.43105e-05	2.9256e-05	0.000227027	9.41108e-05	5.7582e-06	4.21569e-05	4.05131e-05	0	0	0	0	0	0	0	0	-0.00016535	-0.00016535	-0.00016535	-0.00016535	-0.00016535	-0.00016535	-0.00016535	-0.00016535	-6.0854e-05	-6.0854e-05	-6.0854e-05	-6.0854e-05	-6.0854e-05	-6.0854e-05	-6.0854e-05	-6.0854e-05	-6.07925e-05	-6.07925e-05	-6.07925e-05	-6.07925e-05	-6.07925e-05	-6.07925e-05	-6.07925e-05	-6.07925e-05	-6.08798e-05	-6.08798e-05	-6.08798e-05	-6.08798e-05	-6.08798e-05	-6.08798e-05	-6.08798e-05	-6.08798e-05	-6.10583e-05	-6.10583e-05	-6.10583e-05	-6.10583e-05	-6.10583e-05	-6.10583e-05	-6.10583e-05	-6.10583e-05	-6.10594e-05	-6.10594e-05	-6.10594e-05	-6.10594e-05	-6.10594e-05	-6.10594e-05	-6.10594e-05	-6.10594e-05	-6.10583e-05	-6.10583e-05	-6.10583e-05	-6.10583e-05	-6.10583e-05	-6.10583e-05	-6.10583e-05	-6.10583e-05	-6.10584e-05	-6.10584e-05	-6.10584e-05	-6.10584e-05	-6.10584e-05	-6.10584e-05	-6.10584e-05	-6.10584e-05	-6.10584e-05	-6.10584e-05	-6.10584e-05	-6.10584e-05	-6.10584e-05	-6.10584e-05	-6.10584e-05	-6.10584e-05	-0.000108681	-6.16887e-05	-6.10869e-05	-6.2778e-05	-6.10857e-05	-6.10954e-05	-6.10858e-05	-6.10856e-05	-6.43444e-08	-2.59653e-05	-0.000271215	-7.09088e-07	-0.00309712	-1.83809e-07	-8.25754e-06	-0.00306206	-4.36851e-08	-1.65763e-05	-0.0012023	-7.86916e-07	-0.0019647	-2.69201e-05	-0.000222686	-0.00589255	-4.17221e-08	-1.54855e-05	-0.00516801	-2.69256e-07	-0.00962689	-2.45762e-07	-7.5846e-05	-0.00573263	-4.1466e-08	-1.45704e-05	-0.000886107	-1.25246e-06	-0.00816079	-4.27349e-07	-9.56003e-05	-0.00575742	-3.88052e-08	-1.55181e-05	-0.000950772	-3.77801e-07	-0.00964188	-2.31101e-07	-9.57013e-05	-0.00505071	-4.09036e-08	-1.56444e-05	-0.000933509	-1.11173e-05	-0.00914574	-3.34349e-07	-9.6282e-05	-0.00579917	-3.91592e-08	-1.56009e-05	-0.000916428	-4.41519e-07	-0.00949107	-2.31334e-07	-9.57383e-05	-0.00570392	-4.08742e-08	-1.56622e-05	-0.000956105	-1.00412e-05	-0.0088166	-2.86481e-06	-9.62408e-05	-0.00577916	-3.71106e-08	-1.55302e-05	-0.000958323	-4.35618e-07	-0.00946243	-2.60831e-07	-9.57343e-05	-0.0057544	-1.5416e-07	-1.54641e-05	-0.000959641	-9.65892e-06	-0.00898556	-6.36454e-05	-9.63858e-05	-0.005689	-2.81276e-05	-2.24322e-05	-0.000759137	-3.34276e-06	-0.00764509	-0.00010579	-9.81746e-05	-0.000171674	-2.62538e-05	-8.30857e-05	-0.000954797	-3.48995e-06	-0.00460527	-0.000105197	-0.000100955	-0.000129995	-0.000105215	-7.84283e-05	-1.73169e-05	-3.50918e-06	-0.000602203	-0.000104983	-0.000199931	-0.000165231	-0.000120644	-7.71964e-05	-6.37109e-05	-3.51217e-06	-0.000394391	-0.00010494	-0.000196565	-0.000166903	-9.47144e-05	-8.74528e-05	-0.000101749	-3.5124e-06	-0.000320913	-0.000104933	-0.000189795	-0.000170636	-9.44667e-05	-8.01279e-05	-0.00015947	-3.52688e-06	-0.000390799	-0.000106231	-0.000168741	-0.000166869	-9.44533e-05	-8.1064e-05	-0.000162585	-3.32058e-06	-0.000394849	-0.000106417	-0.000166534	-0.000166874	-9.44519e-05	-8.27241e-05	-0.000149032	-3.16584e-06	-0.000394939	-0.000106429	-0.000166511	-0.000166874	-9.44518e-05	-8.68723e-05	-0.000127621	-3.28903e-06	-0.00039494	-0.000106425	-0.00016651	-0.000166874	-9.44517e-05	-0.000102586	-0.000127676	-3.31369e-06	-0.000394931	-0.000106425	-0.00016651	-0.000166873	-4.72581e-05	-0.00011448	-0.000127653	-3.32247e-06	-0.000396655	-0.000106425	-0.000166503	-0.000166875	-4.74904e-05	-0.000114592	-0.000127646	-3.32626e-06	-0.000396649	-0.000105989	-0.0001665	-0.000166875	-4.75647e-05	-0.000114592	-0.00012765	-3.32797e-06	-0.000396649	-0.000105848	-0.0001665	-0.000166875	-4.75938e-05	-0.000114592	-0.00012753	-3.40543e-06	-0.000396649	-0.000105943	-0.0001665	-0.000166875	-4.76057e-05	-0.000114592	-0.00012753	-3.26741e-06	-0.000396649	-0.000106032	-0.0001665	-0.000166875	-4.76107e-05	-0.000114592	-0.00012753	-3.26859e-06	-0.000396649	-0.000106029	-0.0001665	-0.000166875	-7.20141e-05	-0.000114592	-0.00012753	-2.83956e-06	-0.000396649	-0.000106028	-0.0001665	-0.000166875	-7.17381e-05	-0.000114592	-0.00012753	-1.01225e-05	-0.000396649	-0.000106027	-0.0001665	-0.000166856	-7.1674e-05	-0.000114592	-0.00012753	-1.67264e-05	-0.000396649	-0.000106027	-0.0001665	-0.000166856	-7.16596e-05	-0.000114592	-0.00012753	-1.66021e-05	-0.000396649	-0.000105983	-0.0001665	-0.000166856	-7.16565e-05	-0.000114592	-0.00012753	-1.64776e-05	-0.000396649	-0.000105896	-0.0001665	-0.000166856	-7.16558e-05	-0.000114592	-0.00012753	-1.63623e-05	-0.000396649	-0.000105906	-0.0001665	-0.000166856	-7.16557e-05	-0.000114592	-0.00012753	-1.74524e-05	-0.000393658	-0.000105743	-0.0001665	-0.000166856	-7.16556e-05	-0.000114592	-0.00012753	-1.67698e-05	-0.000393248	-0.000105785	-0.0001665	-0.000166873	-7.16556e-05	-0.000114592	-0.00012753	-1.67646e-05	-0.000393162	-0.000105787	-0.0001665	-0.000166873	-7.16556e-05	-0.000114592	-0.00012753	-1.67648e-05	-0.000393139	-0.000105788	-0.0001665	-0.000166873	-7.16556e-05	-0.000112021	-0.00012753	-1.67648e-05	-0.000393133	-0.000105788	-0.0001665	-0.000166873	-7.16556e-05	-0.000112226	-0.00012753	-1.67648e-05	-0.000393131	-0.000105786	-0.0001665	-0.000166873	-7.16556e-05	-0.000112241	-0.00012753	-1.67648e-05	-0.000396491	-0.000105906	-0.0001665	-0.000166873	0	0	0	0	0	0	0	0	0.000344658	0.000344658	0.000344658	0.000344658	0.000344658	0.000344658	0.000344658	0.000344658	0.000425419	0.000425419	0.000425419	0.000425419	0.000425419	0.000425419	0.000425419	0.000425419	0.00042236	0.00042236	0.00042236	0.00042236	0.00042236	0.00042236	0.00042236	0.00042236	0.000417933	0.000417933	0.000417933	0.000417933	0.000417933	0.000417933	0.000417933	0.000417933	0.000422539	0.000422539	0.000422539	0.000422539	0.000422539	0.000422539	0.000422539	0.000422539	0.000422562	0.000422562	0.000422562	0.000422562	0.000422562	0.000422562	0.000422562	0.000422562	0.000422569	0.000422569	0.000422569	0.000422569	0.000422569	0.000422569	0.000422569	0.000422569	0.000422568	0.000422568	0.000422568	0.000422568	0.000422568	0.000422568	0.000422568	0.000422568	0.000422568	0.000422568	0.000422568	0.000422568	0.000422568	0.000422568	0.000422568	0.000422568	0.00144744	0.000432784	0.000423738	0.000498422	0.000423722	0.000424874	0.000423738	0.00042372	0.0952249	6.43123e-05	0.000299022	0.0895136	0.000357762	0.218614	0.0061925	4.04132e-05	0.220865	3.95566e-05	0.000391935	0.209556	0.00210386	0.000308754	9.04593e-06	1.25556e-05	0.523716	3.46013e-05	0.000583198	1.17414	0.00100937	0.14109	5.73557e-06	1.26405e-05	3.18304	3.81291e-05	7.48515e-05	7.51604	0.00120245	0.0476492	4.20976e-06	1.25869e-05	7.63731	3.47122e-05	9.07554e-05	7.63731	0.00103821	0.393608	4.23258e-06	1.21059e-05	7.63731	3.42265e-05	7.5128e-05	7.63731	0.00106311	0.390554	4.214e-06	1.25369e-05	7.63731	3.42591e-05	0.000103844	7.63731	0.00105389	3.1488	4.21624e-06	1.25017e-05	7.63731	3.40177e-05	9.94302e-05	7.63731	0.00112837	7.6373	4.20798e-06	1.2539e-05	7.63731	3.3442e-05	9.84757e-05	7.63731	0.00106993	7.63731	4.2175e-06	1.2595e-05	7.63731	3.29895e-05	9.94875e-05	7.63731	0.00110518	7.63731	4.22912e-06	1.25674e-05	7.63731	4.74331e-05	0.000124829	7.63731	0.00097234	7.63731	4.27589e-06	5.28225e-06	7.63731	0.000172722	9.86235e-05	7.63731	0.00081399	7.63731	4.50599e-06	4.33024e-05	7.63731	0.000163377	3.57062e-05	7.63731	0.000474022	7.63731	1.51551e-05	0.000277021	7.63731	0.000159439	0.000135096	7.63731	0.000420735	7.63731	1.85135e-05	0.000295274	7.63731	0.000181201	0.000216899	7.63731	0.000400572	7.63731	0.000107146	0.000293519	7.63731	0.000166242	0.000334336	7.63731	0.000418501	7.63731	0.000320104	0.000294777	7.63731	0.000168126	0.000340393	7.63731	0.000419513	7.63731	0.000313254	0.000294792	7.63731	0.000171519	0.000312751	7.63731	0.000419539	7.63731	0.000313088	0.000294792	7.63731	0.000179983	0.000268939	7.63731	0.00041954	7.63731	0.000313086	0.000294792	7.63731	0.0002127	0.000268923	7.63731	0.000419476	7.63731	0.000313086	0.000294786	7.63731	0.000236051	0.000268766	7.63731	0.000419891	7.63731	0.000312959	0.000294746	7.63731	0.000236319	0.000268748	7.63731	0.000419892	7.63731	0.000312925	0.000294745	7.63731	0.000236319	0.000268758	7.63731	0.000419892	7.63731	0.000312925	0.000294745	7.63731	0.000236319	0.000268511	7.63731	0.000419892	7.63731	0.000312925	0.000294745	7.63731	0.000236319	0.000268511	7.63731	0.000419892	7.63731	0.000312925	0.000294745	7.63731	0.000236319	0.000268511	7.63731	0.000419892	7.63731	0.000312925	0.000294745	7.63731	0.000236319	0.000268511	7.63731	0.000419892	7.63731	0.000312925	0.000294747	7.63731	0.000236319	0.000268511	7.63731	0.000419892	7.63731	0.000312925	0.000294769	7.63731	0.000236319	0.000268511	7.63731	0.000419892	7.63731	0.000312925	0.000294769	7.63731	0.000236319	0.000268511	7.63731	0.000419892	7.63731	0.000312925	0.000294769	7.63731	0.000236319	0.000268511	7.63731	0.000419892	7.63731	0.000312925	0.000294769	7.63731	0.000236319	0.000268511	7.63731	0.000419896	7.63731	0.000312925	0.000294769	7.63731	0.000236319	0.000268511	7.63731	0.000419265	7.63731	0.000312925	0.000294768	7.63731	0.000236319	0.000268511	7.63731	0.000419184	7.63731	0.000312925	0.00029475	7.63731	0.000236319	0.000268511	7.63731	0.000419168	7.63731	0.000312925	0.00029475	7.63731	0.000236319	0.000268511	7.63731	0.000419164	7.63731	0.000312925	0.00029475	7.63731	0.000233425	0.000268511	7.63731	0.000419163	7.63731	0.000312925	0.00029475	7.63731	0.000233843	0.000268511	7.63731	0.000419161	7.63731	0.000312925	0.00029475	7.63731	0.000233873	0.000268511	7.63731	0.000419854	7.63731	0.000312925	0.00029475	0	0	0	0	0	0	0	0	-0.000297704	-0.000297704	-0.000297704	-0.000297704	-0.000297704	-0.000297704	-0.000297704	-0.000297704	-0.000205644	-0.000205644	-0.000205644	-0.000205644	-0.000205644	-0.000205644	-0.000205644	-0.000205644	-0.000207391	-0.000207391	-0.000207391	-0.000207391	-0.000207391	-0.000207391	-0.000207391	-0.000207391	-0.000204208	-0.000204208	-0.000204208	-0.000204208	-0.000204208	-0.000204208	-0.000204208	-0.000204208	-0.00020213	-0.00020213	-0.00020213	-0.00020213	-0.00020213	-0.00020213	-0.00020213	-0.00020213	-0.000202132	-0.000202132	-0.000202132	-0.000202132	-0.000202132	-0.000202132	-0.000202132	-0.000202132	-0.000202129	-0.000202129	-0.000202129	-0.000202129	-0.000202129	-0.000202129	-0.000202129	-0.000202129	-0.00020213	-0.00020213	-0.00020213	-0.00020213	-0.00020213	-0.00020213	-0.00020213	-0.00020213	-0.00020213	-0.00020213	-0.00020213	-0.00020213	-0.00020213	-0.00020213	-0.00020213	-0.00020213	-0.000991622	-0.00020978	-0.000204136	-0.000363166	-0.000204129	-0.00020978	-0.000204216	-0.000204125	-1.34365e-05	-0.000293549	-0.000317257	-1.05147e-05	-0.000407382	-2.34165e-06	-3.5967e-05	-0.00203724	-1.11654e-05	-0.000303968	-0.000343721	-9.15197e-06	-0.000133582	-0.00100343	-0.00403859	-0.0052045	-1.11745e-05	-0.000312688	-0.000265372	-4.5439e-06	-0.000244824	-3.75714e-06	-0.00499257	-0.00505251	-1.12247e-05	-0.00029463	-0.000316807	-1.31719e-05	-0.000215793	-1.7559e-05	-0.00618857	-0.0050759	-1.12154e-05	-0.000312347	-0.000268529	-5.66014e-06	-0.000241159	-2.30792e-06	-0.00611057	-0.00512277	-1.14996e-05	-0.000314787	-0.000306869	-6.39182e-05	-0.000236427	-1.47568e-05	-0.00612896	-0.00508803	-1.13481e-05	-0.000314444	-0.000243628	-6.32672e-06	-0.000238578	-2.366e-06	-0.00613033	-0.00509302	-1.14902e-05	-0.000315791	-0.000251633	-5.83644e-05	-0.000226864	-0.000292597	-0.00613861	-0.00508943	-7.61539e-06	-0.000308782	-0.000252719	-6.2755e-06	-0.000241408	-4.10494e-06	-0.0061286	-0.00519042	-1.52026e-06	-0.000300295	-0.000256983	-2.74337e-05	-0.000235231	-0.00269112	-0.00622254	-0.00518551	-0.000146301	-0.00029867	-0.000217332	-1.22668e-05	-0.000248467	-0.00153055	-0.00618956	-0.00587205	-0.000102799	-0.000291319	-0.00025738	-1.2627e-05	-0.000255338	-0.00151971	-0.00599637	-0.00123382	-0.000162596	-0.00029166	-0.000304443	-1.26765e-05	-0.000280846	-0.00153371	-0.00285706	-0.000349055	-0.000172509	-0.000288097	-0.000304077	-1.26836e-05	-0.000286867	-0.00153436	-0.00252371	-0.000336692	-2.74372e-05	-0.000290719	-0.000301194	-1.26842e-05	-0.00028695	-0.00153471	-0.000705042	-0.000335371	-2.74546e-05	-0.000291196	-0.000296972	-1.38494e-05	-0.000284351	-0.00192885	-0.000312766	-0.000333289	-2.74523e-05	-0.000291134	-0.000297028	-1.3285e-05	-0.000284221	-0.00189676	-0.000318346	-0.000333284	-2.74521e-05	-0.000291027	-0.000297616	-5.09502e-06	-0.000284218	-0.00189484	-0.00031843	-0.000333284	-2.74521e-05	-0.000290772	-0.000298274	-5.25331e-06	-0.000284218	-0.00189532	-0.000318431	-0.000333284	-2.74521e-05	-0.000291859	-0.00029827	-5.28711e-06	-0.000284059	-0.00189524	-0.000318431	-0.00033324	-3.76204e-05	-0.000291833	-0.000297909	-5.29939e-06	-0.000284	-0.00189526	-0.000317708	-0.000333273	-3.77154e-05	-0.000291839	-0.000297911	-5.30471e-06	-0.000284	-0.0017665	-0.000317732	-0.000333273	-3.77499e-05	-0.000291839	-0.000297914	-5.3071e-06	-0.000284	-0.00178699	-0.000317732	-0.000333273	-3.77633e-05	-0.000291839	-0.000297919	-8.56513e-06	-0.000284	-0.00187032	-0.000317732	-0.000333273	-3.77688e-05	-0.000291839	-0.000297919	-8.27272e-06	-0.000284	-0.00185523	-0.000317732	-0.000333273	-3.77712e-05	-0.000291839	-0.000297919	-8.27452e-06	-0.000284	-0.00185516	-0.000317732	-0.000333273	-5.37145e-05	-0.000291839	-0.000297919	-4.48823e-07	-0.000284	-0.00185521	-0.000317732	-0.000333289	-5.35963e-05	-0.000291839	-0.000297919	-1.07015e-06	-0.000284	-0.00185522	-0.000317732	-0.000333265	-5.35683e-05	-0.000291839	-0.000297919	-1.48152e-06	-0.000284	-0.00185522	-0.000317732	-0.000333266	-5.3562e-05	-0.000291839	-0.000297919	-1.46915e-06	-0.000284	-0.00181345	-0.000317732	-0.000333266	-5.35607e-05	-0.000291839	-0.000297919	-1.45674e-06	-0.000284	-0.0018239	-0.000317732	-0.000333266	-5.35604e-05	-0.000291839	-0.000297919	-1.44518e-06	-0.000284011	-0.0018387	-0.000317732	-0.000333266	-5.35603e-05	-0.000291839	-0.000297919	-6.16398e-06	-0.000284126	-0.00185936	-0.000317732	-0.000333258	-5.35603e-05	-0.000291839	-0.000297919	-5.86821e-06	-0.000284142	-0.0018599	-0.000317732	-0.000333278	-5.35603e-05	-0.000291839	-0.000297919	-5.86368e-06	-0.000284145	-0.0018606	-0.000317732	-0.000333278	-5.35603e-05	-0.000291839	-0.000297919	-5.86369e-06	-0.000284146	-0.00186078	-0.000317732	-0.000333278	-5.35603e-05	-0.000295457	-0.000297919	-5.86369e-06	-0.000284146	-0.00186083	-0.000317732	-0.000333278	-5.35603e-05	-0.000295437	-0.000297919	-5.86369e-06	-0.000284141	-0.00185323	-0.000317732	-0.000333278	-5.35603e-05	-0.000295437	-0.000297919	-5.86369e-06	-0.000284012	-0.00182974	-0.000317732	-0.000333278	0	0	0	0	0	0	0	0	-0.000338083	-0.000338083	-0.000338083	-0.000338083	-0.000338083	-0.000338083	-0.000338083	-0.000338083	-0.000419057	-0.000419057	-0.000419057	-0.000419057	-0.000419057	-0.000419057	-0.000419057	-0.000419057	-0.000414518	-0.000414518	-0.000414518	-0.000414518	-0.000414518	-0.000414518	-0.000414518	-0.000414518	-0.00039725	-0.00039725	-0.00039725	-0.00039725	-0.00039725	-0.00039725	-0.00039725	-0.00039725	-0.000402937	-0.000402937	-0.000402937	-0.000402937	-0.000402937	-0.000402937	-0.000402937	-0.000402937	-0.000402928	-0.000402928	-0.000402928	-0.000402928	-0.000402928	-0.000402928	-0.000402928	-0.000402928	-0.000402922	-0.000402922	-0.000402922	-0.000402922	-0.000402922	-0.000402922	-0.000402922	-0.000402922	-0.000402922	-0.000402922	-0.000402922	-0.000402922	-0.000402922	-0.000402922	-0.000402922	-0.000402922	-0.000402922	-0.000402922	-0.000402922	-0.000402922	-0.000402922	-0.000402922	-0.000402922	-0.000402922	-0.00140584	-0.000420345	-0.000411559	-0.00140584	-0.000411559	-0.000484097	-0.000412662	-0.000411544	-6.0098e-05	-0.00181228	-0.000702765	-2.00564e-05	-0.0051279	-3.06733e-06	-3.56995e-05	-0.00806417	-5.50083e-05	-0.00258766	-0.0019814	-1.77897e-05	-0.00251475	-0.000241376	-0.00180118	-0.0182091	-5.73594e-05	-0.00287192	-0.0102352	-7.91872e-06	-0.00812897	-2.99063e-06	-0.000614229	-0.0167371	-5.82415e-05	-0.00266152	-0.0676604	-2.54456e-05	-0.007065	-6.89482e-06	-0.000753678	-0.0169915	-6.16089e-05	-0.0028645	-0.045076	-1.02402e-05	-0.0079686	-2.43213e-06	-0.000752109	-0.0153282	-6.2181e-05	-0.00289499	-0.055523	-0.000138242	-0.00768037	-5.72587e-06	-0.000759804	-0.0172347	-6.27327e-05	-0.00288982	-0.0471184	-1.15181e-05	-0.00788018	-2.4549e-06	-0.000753094	-0.0168322	-6.21078e-05	-0.00290401	-0.0518246	-0.000127888	-0.00745201	-4.92546e-05	-0.000758339	-0.0170629	-3.81664e-05	-0.00287023	-0.0504191	-1.14042e-05	-0.00816991	-3.17808e-06	-0.000753028	-0.0176681	-1.81432e-06	-0.00278881	-0.0527867	-2.56321e-05	-0.00784806	-0.0003306	-0.000773833	-0.0174288	-0.000464235	-0.00199014	-0.0435412	-1.12881e-05	-0.00702935	-0.000350938	-0.000782925	-0.00110745	-0.000225637	-0.000602677	-0.0555734	-1.16723e-05	-0.00510611	-0.000347953	-0.00079298	-0.000512537	-0.000184827	-0.000641936	-0.0021794	-1.17219e-05	-0.00103309	-0.000348733	-0.00109212	-0.00036667	-0.000187037	-0.000650692	-0.000812656	-1.17296e-05	-0.000747279	-0.000348724	-0.00100783	-0.000363983	-1.74277e-05	-0.000585077	-0.000530797	-1.17302e-05	-0.000612883	-0.000348741	-0.000566238	-0.00036392	-1.74752e-05	-0.000634322	-0.000347784	-1.41582e-05	-0.000727665	-0.000526149	-0.000357491	-0.000356566	-1.74741e-05	-0.000627418	-0.000343155	-1.35127e-05	-0.000734083	-0.000523323	-0.000356716	-0.000356581	-1.7474e-05	-0.00061593	-0.000371643	-1.75644e-06	-0.000734215	-0.00052313	-0.000356733	-0.000356581	-1.7474e-05	-0.000589067	-0.000427232	-1.80893e-06	-0.000734217	-0.000523166	-0.000356733	-0.000356581	-1.7474e-05	-0.000506904	-0.000426942	-1.81935e-06	-0.000733328	-0.00052316	-0.000356733	-0.000356431	-0.000131104	-0.000460725	-0.000426284	-1.82305e-06	-0.000736108	-0.000523161	-0.000354208	-0.000356448	-0.000131223	-0.000460477	-0.000426314	-1.82465e-06	-0.000736093	-0.000467927	-0.000354225	-0.000356448	-0.000131308	-0.000460478	-0.000426301	-1.82536e-06	-0.000736093	-0.000469576	-0.000354225	-0.000356448	-0.000131342	-0.000460478	-0.000426665	-5.05962e-06	-0.000736093	-0.00054058	-0.000354225	-0.000356448	-0.000131355	-0.000460478	-0.000426664	-4.90124e-06	-0.000736093	-0.000539078	-0.000354225	-0.000356448	-0.000131361	-0.000460478	-0.000426664	-4.90262e-06	-0.000736093	-0.000539048	-0.000354225	-0.000356448	-9.23752e-05	-0.000460478	-0.000426664	-1.00785e-08	-0.000736093	-0.00053905	-0.000354225	-0.000356557	-9.2273e-05	-0.000460478	-0.000426664	-2.70259e-08	-0.000736093	-0.00053905	-0.000354225	-0.000356515	-9.22387e-05	-0.000460478	-0.000426664	-3.99918e-08	-0.000736093	-0.00053905	-0.000354225	-0.000356515	-9.2231e-05	-0.000460478	-0.000426664	-3.97644e-08	-0.000736093	-0.000502423	-0.000354225	-0.000356515	-9.22293e-05	-0.000460478	-0.000426664	-3.95344e-08	-0.000736093	-0.00050333	-0.000354225	-0.000356515	-9.22289e-05	-0.000460478	-0.000426664	-3.9321e-08	-0.000736155	-0.000526788	-0.000354225	-0.000356515	-9.22288e-05	-0.000460478	-0.000426664	-8.63341e-07	-0.000730886	-0.00052841	-0.000354225	-0.000356461	-9.22288e-05	-0.000460478	-0.000426664	-8.37282e-07	-0.000730137	-0.000528593	-0.000354225	-0.000356499	-9.22288e-05	-0.000460478	-0.000426664	-8.37086e-07	-0.000729974	-0.000528669	-0.000354225	-0.000356499	-9.22288e-05	-0.000460478	-0.000426664	-8.37094e-07	-0.00072993	-0.000528691	-0.000354225	-0.000356499	-9.22288e-05	-0.000471045	-0.000426664	-8.37094e-07	-0.000729917	-0.000528697	-0.000354225	-0.000356499	-9.22288e-05	-0.000470212	-0.000426664	-8.37094e-07	-0.000729883	-0.000516793	-0.000354225	-0.000356499	-9.22288e-05	-0.000470159	-0.000426664	-8.37094e-07	-0.000735868	-0.000514776	-0.000354225	-0.000356499	0	0	0	0	0	0	0	0	8.59399e-05	8.59399e-05	8.59399e-05	8.59399e-05	8.59399e-05	8.59399e-05	8.59399e-05	8.59399e-05	0.000239857	0.000239857	0.000239857	0.000239857	0.000239857	0.000239857	0.000239857	0.000239857	0.000236601	0.000236601	0.000236601	0.000236601	0.000236601	0.000236601	0.000236601	0.000236601	0.000222549	0.000222549	0.000222549	0.000222549	0.000222549	0.000222549	0.000222549	0.000222549	0.000227433	0.000227433	0.000227433	0.000227433	0.000227433	0.000227433	0.000227433	0.000227433	0.000227455	0.000227455	0.000227455	0.000227455	0.000227455	0.000227455	0.000227455	0.000227455	0.000227456	0.000227456	0.000227456	0.000227456	0.000227456	0.000227456	0.000227456	0.000227456	0.000227456	0.000227456	0.000227456	0.000227456	0.000227456	0.000227456	0.000227456	0.000227456	0.000227456	0.000227456	0.000227456	0.000227456	0.000227456	0.000227456	0.000227456	0.000227456	0.000415856	0.000236065	0.000233762	0.00113517	0.00023377	0.000415856	0.000236065	0.000233762	0.0276404	3.58425e-05	0.000117156	0.116438	0.00053051	0.097587	0.00164234	0.000131424	0.0408139	2.47394e-05	0.000304458	0.229949	0.00311882	0.000165467	1.65397e-05	9.64104e-05	0.043861	2.24407e-05	0.0010924	0.867373	0.00166184	0.0694787	6.45765e-06	9.64173e-05	0.0443115	2.45395e-05	0.000368184	1.82804	0.001973	0.0232022	4.8482e-06	9.63536e-05	0.0430335	2.24695e-05	0.000413578	1.90434	0.00170435	0.132018	4.86424e-06	8.74132e-05	0.0416339	2.21993e-05	0.00036634	1.90409	0.00174082	0.046942	4.87187e-06	9.62631e-05	0.0413874	2.22141e-05	0.000459995	1.90434	0.00173395	0.152379	4.85287e-06	9.54895e-05	0.0411826	2.2062e-05	0.00044087	1.90412	0.00185268	0.00158936	4.86344e-06	9.63634e-05	0.0288553	2.22735e-05	0.000437017	1.90434	0.00184341	0.0638475	4.85392e-06	0.000101169	0.0449687	2.21461e-05	0.000462053	1.90257	0.00189688	1.06695e-05	4.87879e-06	0.000100383	6.16389e-05	2.72708e-05	0.000577681	1.90376	0.00151871	9.63428e-06	4.96624e-06	8.21911e-06	8.79316e-05	5.74211e-05	0.000458384	1.90374	0.00104087	9.7997e-06	5.26086e-06	2.31059e-05	7.07275e-05	5.55943e-05	2.63385e-05	1.90374	0.000234688	9.71857e-06	1.96314e-05	7.75264e-05	6.71902e-05	5.68155e-05	5.14625e-05	1.90374	0.000168885	9.71474e-06	2.15407e-05	8.09832e-05	1.04862e-05	6.05381e-05	6.77479e-05	1.90374	0.00014151	9.71267e-06	5.27397e-05	7.97609e-05	1.04761e-05	5.76052e-05	8.46429e-05	1.90387	0.000163191	1.39644e-05	8.43139e-05	7.89538e-05	1.04772e-05	5.79836e-05	8.55267e-05	1.9039	0.000164504	1.41475e-05	8.26678e-05	7.89552e-05	1.04773e-05	5.86558e-05	8.14245e-05	1.8981	0.000164536	1.41644e-05	8.26372e-05	7.89552e-05	1.04773e-05	6.03094e-05	7.4656e-05	1.89754	0.000164537	1.41613e-05	8.26369e-05	7.89552e-05	1.04773e-05	6.52553e-05	7.46638e-05	1.89744	0.000164279	1.41618e-05	8.26369e-05	7.89017e-05	0.000107063	6.93705e-05	7.45722e-05	1.89741	0.000164802	1.41617e-05	8.17047e-05	7.88958e-05	0.000106822	6.94127e-05	7.45694e-05	1.8974	0.000164803	1.33319e-05	8.16993e-05	7.88958e-05	0.000106708	6.94127e-05	7.45684e-05	1.8974	0.000164803	1.31998e-05	8.16993e-05	7.88958e-05	0.000106663	6.94127e-05	7.45287e-05	1.90247	0.000164803	1.64968e-05	8.16993e-05	7.88958e-05	0.000106645	6.94127e-05	7.45287e-05	1.90263	0.000164803	1.66143e-05	8.16993e-05	7.88958e-05	0.000106637	6.94127e-05	7.45287e-05	1.90263	0.000164803	1.66168e-05	8.16993e-05	7.88958e-05	5.55323e-05	6.94127e-05	7.45287e-05	0.535204	0.000164803	1.66164e-05	8.16993e-05	7.89841e-05	5.56434e-05	6.94127e-05	7.45287e-05	7.90589e-06	0.000164803	1.66164e-05	8.16993e-05	7.89827e-05	5.56774e-05	6.94127e-05	7.45287e-05	9.31392e-08	0.000164803	1.66164e-05	8.16993e-05	7.89826e-05	5.56852e-05	6.94127e-05	7.45287e-05	9.44209e-08	0.000164803	1.4862e-05	8.16993e-05	7.89826e-05	5.56868e-05	6.94127e-05	7.45287e-05	9.57382e-08	0.000164803	1.47866e-05	8.16993e-05	7.89826e-05	5.56872e-05	6.94127e-05	7.45287e-05	9.69947e-08	0.000164821	1.70217e-05	8.16993e-05	7.89826e-05	5.56873e-05	6.94127e-05	7.45287e-05	5.2182e-06	0.000163892	1.68423e-05	8.16993e-05	7.89385e-05	5.56873e-05	6.94127e-05	7.45287e-05	5.668e-06	0.000163759	1.6833e-05	8.16993e-05	7.89403e-05	5.56873e-05	6.94127e-05	7.45287e-05	5.67653e-06	0.000163732	1.68266e-05	8.16993e-05	7.89403e-05	5.56873e-05	6.94127e-05	7.45287e-05	5.67656e-06	0.000163724	1.68249e-05	8.16993e-05	7.89403e-05	5.56873e-05	7.04057e-05	7.45287e-05	5.67656e-06	0.000163722	1.68244e-05	8.16993e-05	7.89403e-05	5.56873e-05	7.0479e-05	7.45287e-05	5.67656e-06	0.000163713	1.5681e-05	8.16993e-05	7.89403e-05	5.56873e-05	7.04842e-05	7.45287e-05	5.67656e-06	0.000164758	1.58738e-05	8.16993e-05	7.89403e-05	0	0	0	0	0	0	0	0	-4.49054e-05	-4.49054e-05	-4.49054e-05	-4.49054e-05	-4.49054e-05	-4.49054e-05	-4.49054e-05	-4.49054e-05	-0.000118913	-0.000118913	-0.000118913	-0.000118913	-0.000118913	-0.000118913	-0.000118913	-0.000118913	-0.000116547	-0.000116547	-0.000116547	-0.000116547	-0.000116547	-0.000116547	-0.000116547	-0.000116547	-0.000111247	-0.000111247	-0.000111247	-0.000111247	-0.000111247	-0.000111247	-0.000111247	-0.000111247	-0.000114366	-0.000114366	-0.000114366	-0.000114366	-0.000114366	-0.000114366	-0.000114366	-0.000114366	-0.000114369	-0.000114369	-0.000114369	-0.000114369	-0.000114369	-0.000114369	-0.000114369	-0.000114369	-0.000114368	-0.000114368	-0.000114368	-0.000114368	-0.000114368	-0.000114368	-0.000114368	-0.000114368	-0.000114368	-0.000114368	-0.000114368	-0.000114368	-0.000114368	-0.000114368	-0.000114368	-0.000114368	-0.000114368	-0.000114368	-0.000114368	-0.000114368	-0.000114368	-0.000114368	-0.000114368	-0.000114368	-0.000137408	-0.000117133	-0.000116815	-0.000398983	-0.000116819	-0.000398983	-0.000119313	-0.000116819	-0.000110311	-0.00023288	-0.000116885	-8.29247e-05	-0.00187536	-6.15139e-05	-2.87712e-05	-0.00152184	-0.000115676	-0.000303323	-0.000530785	-6.50586e-05	-0.00243351	-8.5385e-05	-0.000129018	-0.00321183	-0.000120238	-0.000327956	-0.00566415	-5.13614e-05	-0.00495556	-4.79203e-05	-2.6928e-05	-0.00314604	-0.000121564	-0.000319722	-0.0331018	-6.85151e-05	-0.0048893	-4.71123e-05	-2.77981e-05	-0.00315971	-0.000128247	-0.000327287	-0.0293687	-5.54544e-05	-0.00500279	-4.98567e-05	-2.78086e-05	-0.0027174	-0.000126953	-0.000329181	-0.0297	-0.000105186	-0.00492379	-4.52871e-05	-2.81334e-05	-0.0031807	-0.000129299	-0.000328843	-0.0303704	-5.68825e-05	-0.00502354	-4.97292e-05	-2.78158e-05	-0.00312712	-0.00012689	-0.000329209	-0.0304152	-0.000105422	-0.0049469	-5.48047e-05	-2.80488e-05	-0.00317676	-0.000110953	-0.000336688	-0.0305146	-5.6699e-05	-0.00522436	-4.81834e-05	-2.78161e-05	-0.00328072	-1.74421e-05	-0.000333302	-0.0316194	-2.11881e-05	-0.00512684	-1.83287e-05	-2.71402e-05	-0.00323552	-0.00010389	-0.00024345	-0.0301115	-1.80755e-05	-0.00408147	-2.20403e-05	-2.77091e-05	-5.67509e-05	-6.88199e-05	-8.01802e-05	-0.0316309	-1.82815e-05	-0.00247795	-2.20481e-05	-2.89024e-05	-3.71986e-05	-4.03547e-05	-8.42873e-05	-0.00031791	-1.83021e-05	-0.000233621	-2.20144e-05	-7.75094e-05	-4.60618e-05	-3.9017e-05	-8.56111e-05	-0.000103062	-1.83064e-05	-0.000140967	-2.20109e-05	-7.44369e-05	-4.65531e-05	-1.61753e-05	-7.62799e-05	-6.89058e-05	-1.83067e-05	-0.000106607	-2.20099e-05	-6.008e-05	-4.68687e-05	-1.62056e-05	-8.21757e-05	-4.63141e-05	-2.20957e-05	-0.000136386	-2.35432e-05	-4.65015e-05	-4.56655e-05	-1.62057e-05	-8.13725e-05	-4.56968e-05	-2.1783e-05	-0.000138254	-2.35894e-05	-4.59032e-05	-4.56657e-05	-1.62057e-05	-7.99895e-05	-4.91616e-05	-2.83472e-06	-0.000138297	-2.35933e-05	-4.58979e-05	-4.56657e-05	-1.62057e-05	-7.67517e-05	-5.59579e-05	-2.84558e-06	-0.000138298	-2.35925e-05	-4.58978e-05	-4.56657e-05	-1.62057e-05	-6.66951e-05	-5.59416e-05	-2.8461e-06	-0.00013813	-2.35926e-05	-4.58978e-05	-4.56489e-05	-5.98181e-05	-6.10367e-05	-5.59116e-05	-2.84611e-06	-0.000138886	-2.35926e-05	-4.56159e-05	-4.56495e-05	-5.97811e-05	-6.09895e-05	-5.59149e-05	-2.8461e-06	-0.000138886	-2.5061e-05	-4.56161e-05	-4.56495e-05	-5.97766e-05	-6.09896e-05	-5.59133e-05	-2.84609e-06	-0.000138886	-2.5023e-05	-4.56161e-05	-4.56495e-05	-5.9775e-05	-6.09896e-05	-5.59574e-05	-7.88748e-06	-0.000138886	-2.82346e-05	-4.56161e-05	-4.56495e-05	-5.97743e-05	-6.09896e-05	-5.59574e-05	-7.87175e-06	-0.000138886	-2.82633e-05	-4.56161e-05	-4.56495e-05	-5.9774e-05	-6.09896e-05	-5.59574e-05	-7.87274e-06	-0.000138886	-2.82635e-05	-4.56161e-05	-4.56495e-05	-3.95206e-05	-6.09896e-05	-5.59574e-05	-1.61839e-08	-0.000138886	-2.82634e-05	-4.56161e-05	-4.57604e-05	-3.95362e-05	-6.09896e-05	-5.59574e-05	-2.23026e-08	-0.000138886	-2.82634e-05	-4.56161e-05	-4.57543e-05	-3.95379e-05	-6.09896e-05	-5.59574e-05	-2.60328e-08	-0.000138886	-2.82634e-05	-4.56161e-05	-4.57544e-05	-3.95383e-05	-6.09896e-05	-5.59574e-05	-2.60911e-08	-0.000138886	-2.66073e-05	-4.56161e-05	-4.57544e-05	-3.95383e-05	-6.09896e-05	-5.59574e-05	-2.61491e-08	-0.000138886	-2.65861e-05	-4.56161e-05	-4.57544e-05	-3.95383e-05	-6.09896e-05	-5.59574e-05	-2.62049e-08	-0.000138897	-3.32336e-05	-4.56161e-05	-4.57544e-05	-3.95383e-05	-6.09896e-05	-5.59574e-05	-5.79018e-07	-0.000137481	-3.31771e-05	-4.56161e-05	-4.5699e-05	-3.95383e-05	-6.09896e-05	-5.59574e-05	-5.88954e-07	-0.000137275	-3.31787e-05	-4.56161e-05	-4.57046e-05	-3.95383e-05	-6.09896e-05	-5.59574e-05	-5.89319e-07	-0.000137231	-3.31774e-05	-4.56161e-05	-4.57046e-05	-3.95383e-05	-6.09896e-05	-5.59574e-05	-5.89325e-07	-0.000137219	-3.31772e-05	-4.56161e-05	-4.57046e-05	-3.95383e-05	-6.12675e-05	-5.59574e-05	-5.89325e-07	-0.000137216	-3.31771e-05	-4.56161e-05	-4.57046e-05	-3.95383e-05	-6.11715e-05	-5.59574e-05	-5.89325e-07	-0.000137209	-2.96742e-05	-4.56161e-05	-4.57046e-05	-3.95383e-05	-6.11648e-05	-5.59574e-05	-5.89325e-07	-0.000138815	-2.97262e-05	-4.56161e-05	-4.57046e-05	0	0	0	0	0	0	0	0	-0.000202611	-0.000202611	-0.000202611	-0.000202611	-0.000202611	-0.000202611	-0.000202611	-0.000202611	-0.000140143	-0.000140143	-0.000140143	-0.000140143	-0.000140143	-0.000140143	-0.000140143	-0.000140143	-0.000140873	-0.000140873	-0.000140873	-0.000140873	-0.000140873	-0.000140873	-0.000140873	-0.000140873	-0.000138196	-0.000138196	-0.000138196	-0.000138196	-0.000138196	-0.000138196	-0.000138196	-0.000138196	-0.000137191	-0.000137191	-0.000137191	-0.000137191	-0.000137191	-0.000137191	-0.000137191	-0.000137191	-0.000137188	-0.000137188	-0.000137188	-0.000137188	-0.000137188	-0.000137188	-0.000137188	-0.000137188	-0.000137189	-0.000137189	-0.000137189	-0.000137189	-0.000137189	-0.000137189	-0.000137189	-0.000137189	-0.000137189	-0.000137189	-0.000137189	-0.000137189	-0.000137189	-0.000137189	-0.000137189	-0.000137189	-0.000137189	-0.000137189	-0.000137189	-0.000137189	-0.000137189	-0.000137189	-0.000137189	-0.000137189	-0.000142382	-0.000138605	-0.000138544	-0.000246488	-0.000138546	-0.000673033	-0.000142382	-0.000138551	-0.000519111	-0.000147228	-0.000134663	-0.00082594	-3.82628e-05	-0.00336055	-0.000344915	-2.18151e-05	-0.000538066	-0.000144529	-6.81989e-05	-0.000999889	-4.3158e-05	-0.000587387	-4.72829e-05	-1.08785e-05	-0.000534443	-0.00014209	-3.04761e-05	-0.00122545	-3.06284e-05	-0.00299192	-7.8563e-05	-1.09392e-05	-0.000532939	-0.000144631	-2.00927e-05	-0.000917398	-3.13378e-05	-0.00181576	-7.39337e-05	-1.0907e-05	-0.000528304	-0.000142234	-2.10541e-05	-0.00114961	-3.04402e-05	-0.00347041	-7.40329e-05	-1.15631e-05	-0.000526227	-0.000141806	-2.01143e-05	-0.000587831	-3.07037e-05	-0.00189013	-7.36628e-05	-1.08801e-05	-0.000526203	-0.000141901	-2.16468e-05	-0.00111978	-3.04367e-05	-0.00344083	-7.39477e-05	-1.09367e-05	-0.000526375	-0.000141763	-2.14663e-05	-0.000596854	-3.08897e-05	-0.000797456	-7.36811e-05	-1.08718e-05	-0.000508095	-0.000143861	-2.14371e-05	-0.00112247	-3.1054e-05	-0.00291561	-7.39528e-05	-1.10863e-05	-0.000659848	-0.000144028	-2.18499e-05	-0.000281538	-3.14037e-05	-7.25108e-05	-7.00727e-05	-1.11467e-05	-0.000174275	-0.000151982	-2.28943e-05	-0.00034721	-3.4194e-05	-9.06483e-05	-6.95777e-05	-5.60024e-05	-0.000202851	-0.000183965	-2.19093e-05	-0.000343741	-4.21248e-05	-9.10855e-05	-6.91186e-05	-0.000124619	-0.000199883	-0.000182382	-0.000136066	-0.000343361	-0.000107667	-9.08088e-05	-5.95763e-05	-0.000190835	-0.000198326	-0.000183171	-0.00017761	-0.000343296	-0.000132535	-9.07917e-05	-6.43777e-05	-0.000193083	-0.000154037	-0.000185157	-0.00019065	-0.000343291	-0.000145217	-9.07846e-05	-0.000118543	-0.000188954	-0.000154061	-0.000182797	-0.000201397	-0.00037482	-0.000131992	-7.92966e-05	-0.000187961	-0.000191461	-0.000154063	-0.000183107	-0.000201765	-0.000379607	-0.000131302	-7.96657e-05	-0.000187761	-0.00019146	-0.000154064	-0.000183644	-0.000199148	-0.00014587	-0.000131286	-7.96985e-05	-0.000187749	-0.00019146	-0.000154064	-0.000184943	-0.00019483	-0.000145138	-0.000131286	-7.9692e-05	-0.000187749	-0.00019146	-0.000154064	-0.00018871	-0.000194844	-0.000144966	-0.000131212	-7.96932e-05	-0.000187749	-0.000191531	-0.000231024	-0.000191335	-0.000194814	-0.000144907	-0.000130935	-7.96929e-05	-0.000188909	-0.000191522	-0.000230764	-0.000191353	-0.000194811	-0.000144882	-0.000130935	-8.91001e-05	-0.000188901	-0.000191522	-0.000230719	-0.000191353	-0.000194811	-0.00014487	-0.000130935	-8.87836e-05	-0.000188901	-0.000191522	-0.000230702	-0.000191353	-0.000194785	-0.000233746	-0.000130935	-7.86796e-05	-0.000188901	-0.000191522	-0.000230695	-0.000191353	-0.000194785	-0.000235194	-0.000130935	-7.88797e-05	-0.000188901	-0.000191522	-0.000230692	-0.000191353	-0.000194785	-0.00023517	-0.000130935	-7.88833e-05	-0.000188901	-0.000191522	-0.000201548	-0.000191353	-0.000194785	-1.27561e-05	-0.000130935	-7.88826e-05	-0.000188901	-0.000192124	-0.000201679	-0.000191353	-0.000194785	-9.64047e-06	-0.000130935	-7.88825e-05	-0.000188901	-0.000192139	-0.000201702	-0.000191353	-0.000194785	-8.54788e-06	-0.000130935	-7.88825e-05	-0.000188901	-0.000192138	-0.000201707	-0.000191353	-0.000194785	-8.5529e-06	-0.000130935	-8.37922e-05	-0.000188901	-0.000192138	-0.000201708	-0.000191353	-0.000194785	-8.55808e-06	-0.000130935	-8.36384e-05	-0.000188901	-0.000192138	-0.000201708	-0.000191353	-0.000194785	-8.56278e-06	-0.00013094	-9.43756e-05	-0.000188901	-0.000192138	-0.000201708	-0.000191353	-0.000194785	-3.67832e-05	-0.000131453	-9.40168e-05	-0.000188901	-0.000191837	-0.000201708	-0.000191353	-0.000194785	-3.68424e-05	-0.000131527	-9.40054e-05	-0.000188901	-0.000191824	-0.000201708	-0.000191353	-0.000194785	-3.68383e-05	-0.000131543	-9.39937e-05	-0.000188901	-0.000191824	-0.000201708	-0.000191353	-0.000194785	-3.68382e-05	-0.000131547	-9.39908e-05	-0.000188901	-0.000191824	-0.000201708	-0.000191508	-0.000194785	-3.68382e-05	-0.000131548	-9.39899e-05	-0.000188901	-0.000191824	-0.000201708	-0.00019156	-0.000194785	-3.68382e-05	-0.000131546	-8.84823e-05	-0.000188901	-0.000191824	-0.000201708	-0.000191564	-0.000194785	-3.68382e-05	-0.000130966	-8.88587e-05	-0.000188901	-0.000191824	0	0	0	0	0	0	0	0	-0.000104284	-0.000104284	-0.000104284	-0.000104284	-0.000104284	-0.000104284	-0.000104284	-0.000104284	-0.00106554	-0.00106554	-0.00106554	-0.00106554	-0.00106554	-0.00106554	-0.00106554	-0.00106554	-0.0010287	-0.0010287	-0.0010287	-0.0010287	-0.0010287	-0.0010287	-0.0010287	-0.0010287	-0.00101401	-0.00101401	-0.00101401	-0.00101401	-0.00101401	-0.00101401	-0.00101401	-0.00101401	-0.00105444	-0.00105444	-0.00105444	-0.00105444	-0.00105444	-0.00105444	-0.00105444	-0.00105444	-0.00105418	-0.00105418	-0.00105418	-0.00105418	-0.00105418	-0.00105418	-0.00105418	-0.00105418	-0.00105418	-0.00105418	-0.00105418	-0.00105418	-0.00105418	-0.00105418	-0.00105418	-0.00105418	-0.00105418	-0.00105418	-0.00105418	-0.00105418	-0.00105418	-0.00105418	-0.00105418	-0.00105418	-0.00105418	-0.00105418	-0.00105418	-0.00105418	-0.00105418	-0.00105418	-0.00105418	-0.00105418	-0.00105993	-0.0010571	-0.00105705	-0.00124333	-0.00105706	-0.00360744	-0.00107966	-0.0010571	-0.994228	-0.00447134	-0.000255117	-0.0228963	-0.0014337	-0.17004	-0.00154937	-0.000647707	-0.00150458	-0.00878732	-0.000586724	-0.0132266	-0.00451209	-0.000147928	-0.000151491	-0.000776456	-1.30515	-0.00987378	-0.0048857	-0.0325622	-0.00249122	-0.0868036	-4.03699e-05	-0.000772576	-0.000159598	-0.0101827	-0.197541	-0.00782238	-0.00292095	-0.0169478	-3.20706e-05	-0.000773837	-1.39187	-0.0097321	-0.0560947	-0.0262018	-0.00252935	-0.0996221	-3.20949e-05	-0.000698473	-8.79511e-05	-0.0097468	-0.14896	-0.00132343	-0.0025922	-0.019084	-3.24184e-05	-0.000775821	-1.39159	-0.00975844	-0.08621	-0.0240184	-0.00257939	-0.0969183	-3.20668e-05	-0.000767816	-8.81537e-05	-0.00972452	-0.130708	-0.00152048	-0.00273405	-0.00147188	-3.22801e-05	-0.000776428	-1.38956	-0.00979812	-0.0949876	-0.0242199	-0.00260918	-0.0802256	-3.20707e-05	-0.000775777	-1.94895e-06	-0.0096551	-0.123138	-0.00123394	-0.00267971	-2.82553e-05	-3.11661e-05	-0.000769322	-0.00184475	-0.0046999	-0.121728	-0.0038687	-0.00219324	-5.12785e-05	-3.16336e-05	-5.13851e-05	-0.00127319	-0.000381496	-0.101467	-0.00367612	-0.00166128	-5.1804e-05	-3.31131e-05	-6.00677e-05	-0.000167966	-0.000440713	-0.00561858	-0.00366493	-0.000338861	-5.1632e-05	-9.37705e-05	-0.000100285	-0.000141306	-0.000442301	-0.00064584	-0.00366307	-0.000240666	-5.16302e-05	-9.42121e-05	-0.000102033	-0.000135068	-0.000347599	-0.000266902	-0.00366293	-0.00019889	-5.16261e-05	-0.000104212	-0.000103422	-0.000135719	-0.000412505	-0.00011161	-0.00375401	-0.000237791	-4.59654e-05	-0.000104382	-0.00010185	-0.00013574	-0.00040314	-0.000107952	-0.00392929	-0.00024015	-4.62315e-05	-0.000103175	-0.000101852	-0.000135742	-0.000387589	-0.000127892	-0.0030013	-0.000240203	-4.62565e-05	-0.000103162	-0.000101852	-0.000135742	-0.000352487	-0.000172539	-0.00290897	-0.000240204	-4.62521e-05	-0.000103162	-0.000101852	-0.000135742	-0.000259049	-0.000172388	-0.00288666	-0.000240168	-4.62529e-05	-0.000103162	-0.000101921	-0.000145875	-0.000210452	-0.000172393	-0.00287827	-0.000241121	-4.62527e-05	-0.000104339	-0.000101919	-0.000145118	-0.000210115	-0.000172415	-0.00287462	-0.00024112	-4.96248e-05	-0.000104338	-0.000101919	-0.000144867	-0.000210116	-0.000172409	-0.00287298	-0.00024112	-4.94063e-05	-0.000104338	-0.000101919	-0.000144769	-0.000210116	-0.000172723	-0.00328698	-0.00024112	-3.95199e-05	-0.000104338	-0.000101919	-0.000144729	-0.000210116	-0.000172722	-0.00342707	-0.00024112	-3.96479e-05	-0.000104338	-0.000101919	-0.000144712	-0.000210116	-0.000172722	-0.00342273	-0.00024112	-3.96513e-05	-0.000104338	-0.000101919	-0.000141188	-0.000210116	-0.000172722	-0.00149738	-0.00024112	-3.96509e-05	-0.000104338	-0.000102167	-0.000141776	-0.000210116	-0.000172722	-0.00059	-0.00024112	-3.96509e-05	-0.000104338	-0.00010216	-0.000141916	-0.000210116	-0.000172722	-0.000427821	-0.00024112	-3.96509e-05	-0.000104338	-0.00010216	-0.000141948	-0.000210116	-0.000172722	-0.000433702	-0.00024112	-4.43315e-05	-0.000104338	-0.00010216	-0.000141955	-0.000210116	-0.000172722	-0.000439155	-0.00024112	-4.42331e-05	-0.000104338	-0.00010216	-0.000141956	-0.000210116	-0.000172722	-0.000444352	-0.000241122	-3.92013e-05	-0.000104338	-0.00010216	-0.000141957	-0.000210116	-0.000172722	-0.00067869	-0.000239217	-3.90209e-05	-0.000104338	-0.000102036	-0.000141957	-0.000210116	-0.000172722	-0.000730447	-0.000238932	-3.90045e-05	-0.000104338	-0.000102043	-0.000141957	-0.000210116	-0.000172722	-0.000731187	-0.00023887	-3.89969e-05	-0.000104338	-0.000102043	-0.000141957	-0.000210116	-0.000172722	-0.000731186	-0.000238853	-3.89948e-05	-0.000104338	-0.000102043	-0.000141957	-0.000210134	-0.000172722	-0.000731186	-0.000238849	-3.89942e-05	-0.000104338	-0.000102043	-0.000141957	-0.000209385	-0.000172722	-0.000731186	-0.000238846	-4.1421e-05	-0.000104338	-0.000102043	-0.000141957	-0.000209334	-0.000172722	-0.000731186	-0.000241021	-4.16528e-05	-0.000104338	-0.000102043	0	0	0	0	0	0	0	0	-0.000410092	-0.000410092	-0.000410092	-0.000410092	-0.000410092	-0.000410092	-0.000410092	-0.000410092	-0.013479	-0.013479	-0.013479	-0.013479	-0.013479	-0.013479	-0.013479	-0.013479	-0.0120043	-0.0120043	-0.0120043	-0.0120043	-0.0120043	-0.0120043	-0.0120043	-0.0120043	-0.0120533	-0.0120533	-0.0120533	-0.0120533	-0.0120533	-0.0120533	-0.0120533	-0.0120533	-0.0123898	-0.0123898	-0.0123898	-0.0123898	-0.0123898	-0.0123898	-0.0123898	-0.0123898	-0.0123598	-0.0123598	-0.0123598	-0.0123598	-0.0123598	-0.0123598	-0.0123598	-0.0123598	-0.0123625	-0.0123625	-0.0123625	-0.0123625	-0.0123625	-0.0123625	-0.0123625	-0.0123625	-0.0123622	-0.0123622	-0.0123622	-0.0123622	-0.0123622	-0.0123622	-0.0123622	-0.0123622	-0.0123622	-0.0123622	-0.0123622	-0.0123622	-0.0123622	-0.0123622	-0.0123622	-0.0123622	-0.0123697	-0.0123678	-0.0123678	-0.0127099	-0.0123678	-0.0219811	-0.0124897	-0.012368	-3.38881	-0.00922874	-0.00101767	-0.268271	-0.00936678	-0.553383	-0.0100986	-0.171366	-6.78188e-11	-0.0151373	-0.00293868	-0.0119944	-0.0162541	-0.00405329	-0.333779	-0.534263	-4.72631	-0.0161655	-0.0102466	-0.235879	-0.00428721	-0.80532	-0.017368	-0.0357373	-2.99146e-15	-0.0168312	-0.289807	-0.00926533	-0.00523571	-0.00755596	-0.160812	-1.33986	-4.99145	-0.0158424	-0.0254348	-0.172845	-0.00445017	-0.425522	-0.0545261	-7.63255e-05	-4.19609e-16	-0.0158924	-0.238059	-0.00194072	-0.00464165	-0.17066	-0.1224	-1.68971	-4.98058	-0.0159103	-0.0350896	-0.155697	-0.00455531	-0.133024	-0.0731249	-5.81592e-06	-4.55785e-16	-0.0158414	-0.154302	-0.00251413	-0.00486219	-1.42789	-0.1066	-1.69221	-4.98054	-0.0158991	-0.06312	-0.157157	-0.00457283	-1.8692e-05	-0.0823019	-5.73667e-06	-2.00512e-17	-0.0157128	-0.124934	-0.00241018	-0.00473432	-0.143213	-0.0981181	-1.67703	-0.00483393	-0.00871046	-0.0979491	-0.0225973	-0.00399072	-0.006765	-0.0876353	-7.56824e-07	-0.00391596	-0.00114095	-0.0960862	-0.0187266	-0.00327114	-0.0186961	-0.0937222	-0.00743962	-0.000637351	-0.00132376	-0.00968163	-0.0191845	-0.000989986	-0.0174119	-0.0622532	-0.000541804	-0.000551828	-0.00132554	-0.00175188	-0.0191053	-0.000772476	-0.017612	-0.0547912	-0.000524869	-0.000548814	-0.00109006	-0.000876361	-0.0191156	-0.00067008	-0.0175945	-0.00254838	-0.000539135	-0.000551064	-0.00125541	-0.000431486	-0.0191924	-0.000767815	-0.0168849	-0.000464938	-0.000524172	-0.000551141	-0.00123103	-0.000420785	-0.0202128	-0.000773223	-0.0165431	-0.000484537	-0.000524196	-0.00055115	-0.00119224	-0.000483497	-0.0192017	-0.000773333	-0.0165486	-0.000484747	-0.000524197	-0.000551151	-0.00110351	-0.000617664	-0.0185643	-0.000773335	-0.0165555	-0.000484749	-0.000524196	-0.000551151	-0.000859578	-0.000616767	-0.0184877	-0.000773316	-0.0165535	-0.000484749	-0.000524417	-0.000555245	-0.000729552	-0.000616795	-0.0184381	-0.000775652	-0.016554	-0.000488205	-0.000524529	-0.00055242	-0.000729166	-0.000616858	-0.018419	-0.000775639	-0.0169346	-0.000488282	-0.000524528	-0.000551476	-0.000729169	-0.000616842	-0.0184099	-0.000775639	-0.0172225	-0.000488282	-0.000524528	-0.000551107	-0.000729169	-0.000617759	-0.0188291	-0.000775639	-0.0149355	-0.000488282	-0.000524528	-0.000550957	-0.000729169	-0.000617755	-0.019693	-0.000775639	-0.0149883	-0.000488282	-0.000524528	-0.000550894	-0.000729169	-0.000617755	-0.0195602	-0.000775639	-0.0149796	-0.000488282	-0.000524528	-0.000549458	-0.000729169	-0.000617755	-0.0170131	-0.000775639	-0.0149815	-0.000488282	-0.000525115	-0.000551713	-0.000729169	-0.000617755	-0.00604674	-0.000775639	-0.0149814	-0.000488282	-0.000524997	-0.000552249	-0.000729169	-0.000617755	-0.00456354	-0.000775639	-0.0149814	-0.000488282	-0.000524999	-0.00055237	-0.000729169	-0.000617755	-0.00467324	-0.000775639	-0.0160718	-0.000488282	-0.000524999	-0.000552396	-0.000729169	-0.000617755	-0.00472882	-0.000775639	-0.0161073	-0.000488282	-0.000524999	-0.000552401	-0.000729169	-0.000617755	-0.00478343	-0.00077564	-0.0128846	-0.000488282	-0.000524999	-0.000552403	-0.000729169	-0.000617755	-0.00518141	-0.000770932	-0.0134863	-0.000488282	-0.000524706	-0.000552403	-0.000729169	-0.000617755	-0.00557005	-0.000770245	-0.0134231	-0.000488282	-0.000524808	-0.000552403	-0.000729169	-0.000617755	-0.00556118	-0.000770093	-0.0134372	-0.000488282	-0.000524807	-0.000552403	-0.000729169	-0.000617755	-0.00556157	-0.00077005	-0.0134376	-0.000488282	-0.000524807	-0.000552403	-0.000729172	-0.000617755	-0.00556155	-0.00077004	-0.0134382	-0.000488282	-0.000524807	-0.000552403	-0.000727039	-0.000617755	-0.00556155	-0.000770036	-0.015022	-0.000488282	-0.000524807	-0.000552403	-0.0007269	-0.000617755	-0.00556155	-0.000775415	-0.0145079	-0.000488282	-0.000524807	0	0	0	0	0	0	0	0	-0.000286923	-0.000286923	-0.000286923	-0.000286923	-0.000286923	-0.000286923	-0.000286923	-0.000286923	-0.00120247	-0.00120247	-0.00120247	-0.00120247	-0.00120247	-0.00120247	-0.00120247	-0.00120247	-0.0011867	-0.0011867	-0.0011867	-0.0011867	-0.0011867	-0.0011867	-0.0011867	-0.0011867	-0.00118353	-0.00118353	-0.00118353	-0.00118353	-0.00118353	-0.00118353	-0.00118353	-0.00118353	-0.00119814	-0.00119814	-0.00119814	-0.00119814	-0.00119814	-0.00119814	-0.00119814	-0.00119814	-0.00119811	-0.00119811	-0.00119811	-0.00119811	-0.00119811	-0.00119811	-0.00119811	-0.00119811	-0.0011981	-0.0011981	-0.0011981	-0.0011981	-0.0011981	-0.0011981	-0.0011981	-0.0011981	-0.0011981	-0.0011981	-0.0011981	-0.0011981	-0.0011981	-0.0011981	-0.0011981	-0.0011981	-0.0011981	-0.0011981	-0.0011981	-0.0011981	-0.0011981	-0.0011981	-0.0011981	-0.0011981	-0.00119816	-0.00119815	-0.00119815	-0.00120142	-0.00119815	-0.00140936	-0.00120142	-0.00119816	-0.0023235	-9.72484e-05	-0.000479891	-0.0121843	-0.00434311	-0.0116685	-0.00180396	-0.0183768	-0.00243104	-6.23178e-05	-0.00167225	-0.00593249	-0.00923898	-0.00488041	-0.00763207	-0.0691022	-0.00235337	-5.66948e-05	-0.00415291	-0.0111022	-0.00524846	-0.0175261	-0.00426102	-0.0467624	-0.00232799	-5.98051e-05	-0.00138884	-0.00443493	-0.00589007	-0.0255308	-0.00395453	-0.0556158	-0.00223173	-5.66242e-05	-0.00114561	-0.00932592	-0.0054044	-0.0114985	-0.00394981	-0.0475474	-0.00221926	-5.61919e-05	-0.00128746	-0.00141745	-0.00551159	-0.0310166	-0.00397105	-0.0555379	-0.00220401	-5.61889e-05	-0.00111663	-0.00870456	-0.00549301	-0.0112063	-0.00395872	-0.0519108	-0.00222164	-5.59407e-05	-0.00109263	-0.00154425	-0.0056903	-0.0228311	-0.00397699	-0.0538138	-0.00220395	-5.57795e-05	-0.00108487	-0.00876055	-0.00550383	-0.0152044	-0.00395815	-0.0528815	-0.00867473	-5.60405e-05	-0.00108959	-0.00154237	-0.0055864	-0.00350874	-0.00396475	-0.0527743	-0.000141949	-7.2293e-05	-0.00122803	-0.00303671	-0.00458546	-0.00153609	-0.00401389	-0.00410944	-0.000257911	-0.000178811	-0.00107855	-0.00294622	-0.00317667	-0.00155118	-0.00406646	-0.000987471	-0.000303616	-0.000171734	-6.25033e-05	-0.0029399	-0.000731969	-0.00156387	-0.00522207	-0.00033372	-0.000301372	-0.000171547	-0.000148772	-0.00293899	-0.000538866	-0.00156496	-0.00428818	-0.00032384	-0.000301212	-0.00018671	-0.000206559	-0.00293891	-0.000465062	-0.00156531	-0.000902712	-0.000331303	-0.000300881	-0.000175736	-0.000280154	-0.00294009	-0.000535738	-0.00155319	-0.000307217	-0.000323717	-0.000300895	-0.000177163	-0.000283593	-0.00302537	-0.000539626	-0.00153613	-0.000310562	-0.000323725	-0.000300896	-0.000179667	-0.000267154	-0.00301271	-0.000539709	-0.00153484	-0.000310609	-0.000323726	-0.000300896	-0.000185861	-0.000240291	-0.00293933	-0.000539711	-0.00153516	-0.000310609	-0.000323725	-0.000300896	-0.00020762	-0.000240384	-0.00292472	-0.000539709	-0.00153511	-0.000310609	-0.000323769	-0.000301028	-0.000224447	-0.00024038	-0.00291908	-0.000541407	-0.00153513	-0.000311317	-0.000323802	-0.000300652	-0.000224593	-0.00024037	-0.00291663	-0.0005414	-0.00154143	-0.000311339	-0.000323802	-0.000300514	-0.000224593	-0.000240372	-0.00291552	-0.0005414	-0.00155454	-0.000311339	-0.000323802	-0.00030046	-0.000224593	-0.000240217	-0.00292166	-0.0005414	-0.00148529	-0.000311339	-0.000323802	-0.000300438	-0.000224593	-0.000240217	-0.00300871	-0.0005414	-0.0014773	-0.000311339	-0.000323802	-0.000300428	-0.000224593	-0.000240217	-0.00300638	-0.0005414	-0.00147729	-0.000311339	-0.000323802	-0.000300378	-0.000224593	-0.000240217	-0.00296393	-0.0005414	-0.00147733	-0.000311339	-0.000323902	-0.000300677	-0.000224593	-0.000240217	-0.0016838	-0.0005414	-0.00147733	-0.000311339	-0.000323851	-0.000300756	-0.000224593	-0.000240217	-0.00141474	-0.0005414	-0.00147733	-0.000311339	-0.000323853	-0.000300774	-0.000224593	-0.000240217	-0.00142981	-0.0005414	-0.00151136	-0.000311339	-0.000323853	-0.000300777	-0.000224593	-0.000240217	-0.00144203	-0.0005414	-0.00151782	-0.000311339	-0.000323853	-0.000300778	-0.000224593	-0.000240217	-0.00145367	-0.0005414	-0.00131843	-0.000311339	-0.000323853	-0.000300779	-0.000224593	-0.000240217	-0.00147393	-0.000538421	-0.00133262	-0.000311339	-0.000323803	-0.000300779	-0.000224593	-0.000240217	-0.00155312	-0.000538015	-0.00133231	-0.000311339	-0.000323847	-0.000300779	-0.000224593	-0.000240217	-0.0015538	-0.000537929	-0.00133263	-0.000311339	-0.000323847	-0.000300779	-0.000224593	-0.000240217	-0.00155379	-0.000537906	-0.0013327	-0.000311339	-0.000323847	-0.000300779	-0.000224593	-0.000240217	-0.00155379	-0.0005379	-0.00133273	-0.000311339	-0.000323847	-0.000300779	-0.000224874	-0.000240217	-0.00155379	-0.000537898	-0.00142988	-0.000311339	-0.000323847	-0.000300779	-0.000224893	-0.000240217	-0.00155379	-0.000541246	-0.0014149	-0.000311339	-0.000323847	0	0	0	0	0	0	0	0	-0.000318629	-0.000318629	-0.000318629	-0.000318629	-0.000318629	-0.000318629	-0.000318629	-0.000318629	-2.29878e-05	-2.29878e-05	-2.29878e-05	-2.29878e-05	-2.29878e-05	-2.29878e-05	-2.29878e-05	-2.29878e-05	-2.35272e-05	-2.35272e-05	-2.35272e-05	-2.35272e-05	-2.35272e-05	-2.35272e-05	-2.35272e-05	-2.35272e-05	-2.3594e-05	-2.3594e-05	-2.3594e-05	-2.3594e-05	-2.3594e-05	-2.3594e-05	-2.3594e-05	-2.3594e-05	-2.28289e-05	-2.28289e-05	-2.28289e-05	-2.28289e-05	-2.28289e-05	-2.28289e-05	-2.28289e-05	-2.28289e-05	-2.28261e-05	-2.28261e-05	-2.28261e-05	-2.28261e-05	-2.28261e-05	-2.28261e-05	-2.28261e-05	-2.28261e-05	-2.28268e-05	-2.28268e-05	-2.28268e-05	-2.28268e-05	-2.28268e-05	-2.28268e-05	-2.28268e-05	-2.28268e-05	-2.28268e-05	-2.28268e-05	-2.28268e-05	-2.28268e-05	-2.28268e-05	-2.28268e-05	-2.28268e-05	-2.28268e-05	-2.28268e-05	-2.28268e-05	-2.28268e-05	-2.28268e-05	-2.28268e-05	-2.28268e-05	-2.28268e-05	-2.28268e-05	-4.0631e-05	-2.34697e-05	-2.28406e-05	-2.30624e-05	-2.2837e-05	-2.28374e-05	-2.2837e-05	-2.2837e-05	-0.000130334	-2.14275e-05	-6.37289e-05	-0.00032719	-6.97149e-07	-0.000970476	-0.000428686	-3.15441e-08	-0.000119771	-1.47815e-05	-6.31669e-06	-0.000991371	-9.47356e-07	-4.9515e-06	-1.62575e-07	-1.36553e-09	-0.000112572	-1.30526e-05	-3.67671e-07	-0.00121193	-5.85991e-07	-0.000611236	-8.51279e-07	-1.39833e-09	-0.000110637	-1.35983e-05	-1.53362e-08	-0.000923164	-6.07222e-07	-7.01389e-05	-7.42994e-07	-1.38027e-09	-0.000101534	-1.31408e-05	-2.0712e-08	-0.00113762	-5.90454e-07	-0.00137239	-7.49023e-07	-1.67249e-09	-0.000103337	-1.30286e-05	-1.59044e-08	-0.000516389	-5.96894e-07	-7.20127e-05	-7.33846e-07	-1.36488e-09	-0.000100277	-1.3045e-05	-2.3406e-08	-0.00111223	-5.86331e-07	-0.00131477	-7.44616e-07	-1.38901e-09	-0.000103415	-1.3022e-05	-2.31714e-08	-0.000515703	-5.98286e-07	-3.95174e-06	-7.3417e-07	-1.36116e-09	-9.50243e-05	-1.29123e-05	-2.30728e-08	-0.00111447	-5.88813e-07	-0.000562844	-7.44864e-07	-1.37387e-09	-0.000798241	-1.27083e-05	-2.31558e-08	-0.00050823	-6.01067e-07	-1.61214e-06	-7.34457e-07	-1.39991e-09	-5.81683e-05	-2.10234e-05	-2.45172e-08	-0.000633907	-8.1221e-07	-7.48553e-06	-7.18993e-07	-3.15559e-07	-0.000110964	-0.000124704	-2.32551e-08	-0.000623725	-1.56442e-06	-7.6558e-06	-7.13123e-07	-1.76709e-05	-0.000267606	-0.000115249	-1.02197e-05	-0.000622831	-3.57486e-05	-7.51679e-06	-6.24934e-07	-0.000222713	-0.0002831	-0.000109876	-8.66383e-05	-0.000622635	-7.13498e-05	-7.50641e-06	-9.34111e-07	-0.000240851	-0.000252684	-0.000130335	-0.000165765	-0.000622624	-0.0001007	-7.50273e-06	-2.59022e-05	-0.000229168	-0.000252048	-0.000115682	-0.000303273	-0.000624038	-7.26382e-05	-7.55798e-06	-0.000261979	-0.000240946	-0.000252045	-0.000117519	-0.00030969	-0.000636105	-7.13288e-05	-7.75998e-06	-0.000257541	-0.000240942	-0.000252045	-0.000120787	-0.000275283	-0.000627531	-7.12985e-05	-7.77821e-06	-0.000257421	-0.000240942	-0.000252045	-0.000129039	-0.00022371	-0.000624277	-7.12979e-05	-7.77463e-06	-0.000257421	-0.000240942	-0.000252045	-0.000163268	-0.000223883	-0.000624083	-7.12951e-05	-7.77519e-06	-0.000257421	-0.000240941	-0.000103865	-0.000187445	-0.00022378	-0.000624058	-7.07803e-05	-7.77506e-06	-0.000257414	-0.000240884	-0.000104043	-0.000187641	-0.000223759	-0.000624052	-7.07806e-05	-7.75517e-06	-0.000257368	-0.000240884	-0.00010406	-0.00018764	-0.000223794	-0.000624048	-7.07806e-05	-7.60029e-06	-0.000257368	-0.000240884	-0.000104066	-0.00018764	-0.000223511	-0.000628495	-7.07806e-05	-7.6005e-06	-0.000257368	-0.000240884	-0.000104069	-0.00018764	-0.000223512	-0.000630411	-7.07806e-05	-7.70893e-06	-0.000257368	-0.000240884	-0.00010407	-0.00018764	-0.000223512	-0.000630295	-7.07806e-05	-7.71073e-06	-0.000257368	-0.000240884	-0.000167925	-0.00018764	-0.000223512	-0.000616165	-7.07806e-05	-7.71028e-06	-0.000257368	-0.000240884	-0.000167761	-0.00018764	-0.000223512	-0.000392508	-7.07806e-05	-7.71026e-06	-0.000257368	-0.000240966	-0.000167746	-0.00018764	-0.000223512	-0.000314362	-7.07806e-05	-7.71024e-06	-0.000257368	-0.000240964	-0.000167742	-0.00018764	-0.000223512	-0.000313715	-7.07806e-05	-7.70906e-06	-0.000257368	-0.000240964	-0.000167742	-0.00018764	-0.000223512	-0.000312898	-7.07806e-05	-7.62834e-06	-0.000257368	-0.000240964	-0.000167742	-0.00018764	-0.000223512	-0.000312113	-7.0781e-05	-7.62936e-06	-0.000257368	-0.000240964	-0.000167741	-0.00018764	-0.000223512	-0.000314999	-7.17564e-05	-7.46595e-06	-0.000257368	-0.000240964	-0.000167741	-0.00018764	-0.000223512	-0.000308528	-7.19007e-05	-7.46333e-06	-0.000257368	-0.000240892	-0.000167741	-0.00018764	-0.000223512	-0.000308301	-7.19318e-05	-7.45843e-06	-0.000257368	-0.000240892	-0.000167741	-0.00018764	-0.000223512	-0.000308298	-7.19402e-05	-7.4572e-06	-0.000257368	-0.000240892	-0.000167741	-0.000163006	-0.000223512	-0.000308298	-7.19425e-05	-7.4568e-06	-0.000257368	-0.000240892	-0.000167741	-0.000163447	-0.000223512	-0.000308298	-7.19429e-05	-7.45666e-06	-0.000257368	-0.000240892	-0.000167741	-0.000163476	-0.000223512	-0.000308298	-7.08336e-05	-7.63714e-06	-0.000257368	-0.000240892	0	0	0	0	0	0	0	0	-0.000125329	-0.000125329	-0.000125329	-0.000125329	-0.000125329	-0.000125329	-0.000125329	-0.000125329	-2.76377e-05	-2.76377e-05	-2.76377e-05	-2.76377e-05	-2.76377e-05	-2.76377e-05	-2.76377e-05	-2.76377e-05	-2.82571e-05	-2.82571e-05	-2.82571e-05	-2.82571e-05	-2.82571e-05	-2.82571e-05	-2.82571e-05	-2.82571e-05	-2.81592e-05	-2.81592e-05	-2.81592e-05	-2.81592e-05	-2.81592e-05	-2.81592e-05	-2.81592e-05	-2.81592e-05	-2.73469e-05	-2.73469e-05	-2.73469e-05	-2.73469e-05	-2.73469e-05	-2.73469e-05	-2.73469e-05	-2.73469e-05	-2.73461e-05	-2.73461e-05	-2.73461e-05	-2.73461e-05	-2.73461e-05	-2.73461e-05	-2.73461e-05	-2.73461e-05	-2.73462e-05	-2.73462e-05	-2.73462e-05	-2.73462e-05	-2.73462e-05	-2.73462e-05	-2.73462e-05	-2.73462e-05	-2.73462e-05	-2.73462e-05	-2.73462e-05	-2.73462e-05	-2.73462e-05	-2.73462e-05	-2.73462e-05	-2.73462e-05	-2.73462e-05	-2.73462e-05	-2.73462e-05	-2.73462e-05	-2.73462e-05	-2.73462e-05	-2.73462e-05	-2.73462e-05	-0.000209849	-3.02903e-05	-2.74868e-05	-3.02903e-05	-2.74716e-05	-2.74868e-05	-2.74716e-05	-2.74709e-05	-5.07839e-06	-3.35814e-06	-5.42174e-05	-4.17993e-05	-1.21397e-05	-2.62571e-05	-7.17709e-05	-1.70677e-05	-3.87283e-06	-1.54814e-06	-2.73375e-05	-5.3839e-05	-9.54595e-06	-0.000126889	-5.46017e-05	-1.21068e-05	-3.53894e-06	-1.29427e-06	-4.27252e-06	-4.74378e-05	-8.35414e-06	-4.54447e-05	-0.000173207	-1.21647e-05	-3.46051e-06	-1.3169e-06	-8.75755e-08	-5.93861e-05	-8.07551e-06	-5.71714e-05	-0.000181216	-1.2139e-05	-3.05143e-06	-1.29922e-06	-7.8501e-08	-4.92185e-05	-8.34786e-06	-4.24161e-05	-0.000181218	-1.3225e-05	-3.18324e-06	-1.29183e-06	-7.96743e-08	-8.0574e-05	-8.34556e-06	-5.48652e-05	-0.000179363	-1.21092e-05	-3.01997e-06	-1.29138e-06	-7.65865e-08	-5.05078e-05	-8.29821e-06	-4.25648e-05	-0.000181223	-1.22109e-05	-3.18496e-06	-1.29037e-06	-7.71819e-08	-7.79394e-05	-8.21625e-06	-9.50864e-05	-0.000180038	-1.20953e-05	-2.20239e-06	-1.22901e-06	-7.6733e-08	-5.04413e-05	-8.35128e-06	-4.6169e-05	-0.000181217	-1.2259e-05	-1.46002e-05	-1.13113e-06	-7.76993e-08	-6.74555e-05	-8.34221e-06	-0.000153504	-0.000181495	-1.23463e-05	-6.79551e-06	-2.34766e-06	-7.46924e-08	-5.57777e-05	-9.50119e-06	-0.000147892	-0.000179531	-0.00012173	-1.36735e-05	-3.10074e-05	-7.72093e-08	-5.59879e-05	-1.18336e-05	-0.000147541	-0.000174702	-0.000148429	-6.7106e-05	-2.76886e-05	-1.06191e-06	-5.60289e-05	-4.53947e-05	-0.000147701	-9.25302e-05	-0.000125869	-7.59224e-05	-2.39754e-05	-1.90434e-05	-5.60323e-05	-6.11977e-05	-0.000147708	-9.4524e-05	-0.000125011	-3.88963e-05	-3.12293e-05	-4.87557e-05	-5.60328e-05	-7.17265e-05	-0.000147712	-0.000105615	-0.000122642	-3.87393e-05	-2.62792e-05	-0.000116924	-5.73237e-05	-6.14952e-05	-0.000158738	-0.000120261	-0.000124429	-3.87364e-05	-2.68847e-05	-0.000120863	-5.69516e-05	-6.09597e-05	-0.000158451	-0.000121108	-0.000124427	-3.87361e-05	-2.79785e-05	-0.000102068	-4.94645e-05	-6.09473e-05	-0.000158426	-0.000121111	-0.000124427	-3.8736e-05	-3.08032e-05	-7.54356e-05	-4.98956e-05	-6.09471e-05	-0.000158431	-0.000121112	-0.000124427	-3.8736e-05	-4.51268e-05	-7.5492e-05	-5.0002e-05	-6.09215e-05	-0.00015843	-0.000121112	-0.000124422	-3.17785e-06	-5.57065e-05	-7.52949e-05	-5.00424e-05	-6.0714e-05	-0.00015843	-0.000121061	-0.000124422	-3.18704e-06	-5.58128e-05	-7.52852e-05	-5.006e-05	-6.0714e-05	-0.000154579	-0.00012106	-0.000124422	-3.18977e-06	-5.58126e-05	-7.53193e-05	-5.00679e-05	-6.0714e-05	-0.000154788	-0.00012106	-0.000124422	-3.19084e-06	-5.58126e-05	-7.51809e-05	-5.3722e-05	-6.0714e-05	-0.000155588	-0.00012106	-0.000124422	-3.19127e-06	-5.58126e-05	-7.51811e-05	-5.31304e-05	-6.0714e-05	-0.00015544	-0.00012106	-0.000124422	-3.19145e-06	-5.58126e-05	-7.51811e-05	-5.31309e-05	-6.0714e-05	-0.000155437	-0.00012106	-0.000124422	-1.37038e-05	-5.58126e-05	-7.51811e-05	-4.25048e-05	-6.0714e-05	-0.000155438	-0.00012106	-0.000124422	-1.36736e-05	-5.58126e-05	-7.51811e-05	-4.79849e-05	-6.0714e-05	-0.000155438	-0.00012106	-0.000124431	-1.36669e-05	-5.58126e-05	-7.51811e-05	-4.91884e-05	-6.0714e-05	-0.000155438	-0.00012106	-0.000124431	-1.36654e-05	-5.58126e-05	-7.51811e-05	-4.89856e-05	-6.0714e-05	-0.00015504	-0.00012106	-0.000124431	-1.36651e-05	-5.58126e-05	-7.51811e-05	-4.87831e-05	-6.0714e-05	-0.000155144	-0.00012106	-0.000124431	-1.3665e-05	-5.58126e-05	-7.51811e-05	-4.85922e-05	-6.0717e-05	-0.000155191	-0.00012106	-0.000124431	-1.3665e-05	-5.58126e-05	-7.51811e-05	-5.41492e-05	-6.1138e-05	-0.000155411	-0.00012106	-0.000124431	-1.3665e-05	-5.58126e-05	-7.51811e-05	-5.27394e-05	-6.12023e-05	-0.000155424	-0.00012106	-0.000124422	-1.3665e-05	-5.58126e-05	-7.51811e-05	-5.27077e-05	-6.12164e-05	-0.000155432	-0.00012106	-0.000124422	-1.3665e-05	-5.58126e-05	-7.51811e-05	-5.27075e-05	-6.12203e-05	-0.000155434	-0.00012106	-0.000124422	-1.3665e-05	-4.46494e-05	-7.51811e-05	-5.27075e-05	-6.12213e-05	-0.000155435	-0.00012106	-0.000124422	-1.3665e-05	-4.48147e-05	-7.51811e-05	-5.27075e-05	-6.12201e-05	-0.000155411	-0.00012106	-0.000124422	-1.3665e-05	-4.48261e-05	-7.51811e-05	-5.27075e-05	-6.0738e-05	-0.000155156	-0.00012106	-0.000124422	0	0	0	0	0	0	0	0	-0.000283371	-0.000283371	-0.000283371	-0.000283371	-0.000283371	-0.000283371	-0.000283371	-0.000283371	-0.00206149	-0.00206149	-0.00206149	-0.00206149	-0.00206149	-0.00206149	-0.00206149	-0.00206149	-0.00200009	-0.00200009	-0.00200009	-0.00200009	-0.00200009	-0.00200009	-0.00200009	-0.00200009	-0.00188192	-0.00188192	-0.00188192	-0.00188192	-0.00188192	-0.00188192	-0.00188192	-0.00188192	-0.00192814	-0.00192814	-0.00192814	-0.00192814	-0.00192814	-0.00192814	-0.00192814	-0.00192814	-0.00192752	-0.00192752	-0.00192752	-0.00192752	-0.00192752	-0.00192752	-0.00192752	-0.00192752	-0.00192755	-0.00192755	-0.00192755	-0.00192755	-0.00192755	-0.00192755	-0.00192755	-0.00192755	-0.00192755	-0.00192755	-0.00192755	-0.00192755	-0.00192755	-0.00192755	-0.00192755	-0.00192755	-0.00192755	-0.00192755	-0.00192755	-0.00192755	-0.00192755	-0.00192755	-0.00192755	-0.00192755	-0.145849	-0.0024419	-0.00198342	-0.00352357	-0.00198125	-0.00200048	-0.00198182	-0.00198094	-5.99981	-0.00976254	-0.000399061	-0.128471	-0.000419873	-0.236068	-0.00519534	-0.000310823	-1.26953e-17	-0.0182292	-0.00035401	-0.0363367	-0.000977482	-0.000173726	-0.000426826	-0.000295306	-6.22338	-0.0195606	-0.000710596	-0.189286	-0.000338775	-0.138721	-0.000310896	-0.000295156	-2.57731e-18	-0.0203073	-0.0206933	-0.0142751	-0.000388191	-0.0239024	-0.000246051	-0.000295187	-6.23016	-0.0191838	-0.0186581	-0.165159	-0.000332675	-0.133782	-0.00024602	-0.000293425	-2.5717e-18	-0.0192674	-0.0188128	-0.00219863	-0.000343546	-0.0314755	-0.000247052	-0.000295419	-6.22999	-0.0192946	-0.0199865	-0.155771	-0.000337514	-0.125809	-0.000245924	-0.000295021	-2.5761e-18	-0.0192214	-0.019008	-0.00265738	-0.000360649	-0.00318695	-0.000246458	-0.000295472	-6.13387	-0.0167756	-0.019148	-0.15707	-0.000357025	-0.12729	-0.000245943	-0.000311423	-7.39008e-22	-0.0137018	-0.0200167	-0.00113367	-0.000370112	-0.000114328	-0.000257784	-0.000311338	-0.00134862	-0.00728527	-0.0248558	-0.0105087	-0.000352131	-0.000215659	-0.000257949	-0.000266687	-0.00104366	-0.000757682	-0.0189465	-0.00943006	-0.000372913	-0.000217072	-0.000261375	-0.000275394	-0.000149195	-0.000880796	-0.0167604	-0.00945872	-0.00034064	-0.000217072	-0.000344374	-0.00028906	-0.000125716	-0.000706057	-0.00136071	-0.00944979	-0.000335432	-0.000217126	-0.000340749	-0.000289783	-1.17877e-05	-0.000610934	-0.000676633	-0.00944986	-0.000318279	-0.000217128	-0.000316176	-0.000282297	-1.18503e-05	-0.000713547	-0.000300706	-0.0108139	-0.000326719	-0.000325594	-0.000289519	-0.000282121	-1.18522e-05	-0.000698604	-0.000291611	-0.0112988	-0.00032724	-0.000325679	-0.000289732	-0.000282121	-1.18524e-05	-0.000674141	-0.000342541	-0.0049354	-0.000327251	-0.000325723	-0.00028974	-0.000282121	-1.18525e-05	-0.000618544	-0.000449548	-0.00497651	-0.000327252	-0.000325718	-0.00028974	-0.000282121	-1.18525e-05	-0.000523081	-0.000448967	-0.00493363	-0.000326414	-0.00032572	-0.00028974	-0.000282007	-5.23082e-07	-0.000432847	-0.000444858	-0.00492035	-0.000326607	-0.00032572	-0.000288553	-0.000282007	-5.20395e-07	-0.000432362	-0.000444921	-0.00491442	-0.000326607	-0.000284572	-0.000288561	-0.000282007	-5.19468e-07	-0.000432364	-0.00044521	-0.00491176	-0.000326607	-0.000284423	-0.000288561	-0.000282007	-5.19107e-07	-0.000432364	-0.000445944	-0.00742427	-0.000326607	-0.000298749	-0.000288561	-0.000282007	-5.18959e-07	-0.000432364	-0.000445941	-0.00762149	-0.000326607	-0.000298919	-0.000288561	-0.000282007	-5.18898e-07	-0.000432364	-0.000445941	-0.00760799	-0.000326607	-0.000298933	-0.000288561	-0.000282007	-5.118e-06	-0.000432364	-0.000445941	-0.00206516	-0.000326607	-0.000298934	-0.000288561	-0.00028203	-5.13946e-06	-0.000432364	-0.000445941	-0.000700307	-0.000326607	-0.000298934	-0.000288561	-0.000282029	-5.1447e-06	-0.000432364	-0.000445941	-0.000466978	-0.000326607	-0.000298934	-0.000288561	-0.000282029	-5.14588e-06	-0.000432364	-0.000445941	-0.000472867	-0.000326607	-0.000291668	-0.000288561	-0.000282029	-5.14613e-06	-0.000432364	-0.000445941	-0.000478023	-0.000326607	-0.000291592	-0.000288561	-0.000282029	-5.14618e-06	-0.000432364	-0.000445941	-0.000482919	-0.000326706	-0.000293082	-0.000288561	-0.000282029	-5.1462e-06	-0.000432364	-0.000445941	-0.000935223	-0.000326149	-0.000292841	-0.000288561	-0.000282018	-5.1462e-06	-0.000432364	-0.000445941	-0.000992734	-0.000326054	-0.000292721	-0.000288561	-0.000282018	-5.1462e-06	-0.000432364	-0.000445941	-0.000993289	-0.000326031	-0.000292696	-0.000288561	-0.000282018	-5.1462e-06	-0.000432364	-0.000445941	-0.000993281	-0.000326025	-0.000292688	-0.000288561	-0.000282018	-5.1462e-06	-0.000383183	-0.000445941	-0.000993281	-0.000326023	-0.000292685	-0.000288561	-0.000282018	-5.1462e-06	-0.00038209	-0.000445941	-0.000993281	-0.000325973	-0.000291936	-0.000288561	-0.000282018	-5.1462e-06	-0.000382006	-0.000445941	-0.000993281	-0.00032663	-0.000292355	-0.000288561	-0.000282018	0	0	0	0	0	0	0	0	0.000405685	0.000405685	0.000405685	0.000405685	0.000405685	0.000405685	0.000405685	0.000405685	0.00848733	0.00848733	0.00848733	0.00848733	0.00848733	0.00848733	0.00848733	0.00848733	0.00879633	0.00879633	0.00879633	0.00879633	0.00879633	0.00879633	0.00879633	0.00879633	0.00720859	0.00720859	0.00720859	0.00720859	0.00720859	0.00720859	0.00720859	0.00720859	0.0073919	0.0073919	0.0073919	0.0073919	0.0073919	0.0073919	0.0073919	0.0073919	0.00740283	0.00740283	0.00740283	0.00740283	0.00740283	0.00740283	0.00740283	0.00740283	0.00740333	0.00740333	0.00740333	0.00740333	0.00740333	0.00740333	0.00740333	0.00740333	0.00740336	0.00740336	0.00740336	0.00740336	0.00740336	0.00740336	0.00740336	0.00740336	0.00740336	0.00740336	0.00740336	0.00740336	0.00740336	0.00740336	0.00740336	0.00740336	1.71034	0.010686	0.00817576	0.0619832	0.00816721	0.00899938	0.00819968	0.0081627	8.98962	0.0930367	0.00157897	0.0372378	0.0269643	0.00327347	0.000988303	0.220618	8.98962	0.453486	0.00536235	0.0119696	0.0266881	0.0165251	0.130469	4.66062	8.98962	4.57668	0.0583441	0.0124778	0.023386	0.00311901	0.0948219	8.98962	8.98962	8.98962	6.5213	0.00872409	0.0231159	0.0110088	0.0735809	8.98962	8.98962	8.98962	8.98962	0.0113258	0.0220965	0.00170357	0.0623274	8.98962	8.98962	8.98962	8.98962	0.00601372	0.0220637	0.0116488	0.0583112	8.98962	8.98962	8.98962	8.98962	0.0106716	0.022123	0.00176497	0.055807	8.98962	8.98962	8.98962	8.98962	0.0062478	0.022388	0.0430071	0.0553954	8.98962	8.98962	8.98962	8.98962	0.0107255	0.0264273	0.0039558	0.0545848	8.98962	8.98962	8.98962	8.98962	0.000314939	0.0272644	0.0093668	0.0628412	8.98962	8.98962	8.98962	8.98962	0.000368736	0.0227255	0.0026751	0.0676207	8.98962	8.98962	8.98962	8.98962	0.000367471	0.015918	0.00250686	0.070299	8.98962	8.98962	8.98962	8.98962	0.000367145	0.00215451	0.00253896	0.0731746	8.98962	8.98962	8.98962	8.98962	0.000367123	0.00128369	0.0025425	0.0556662	8.98962	8.98962	8.98962	8.98962	0.000367119	0.000923516	0.00254353	0.00432498	8.98962	8.98962	8.98962	8.98962	0.00059236	0.00114956	0.00938242	0.000498612	8.98962	8.98962	8.98962	8.98962	0.000597741	0.00116627	0.00968717	0.000491428	8.98962	8.98962	8.98962	8.98962	3.2432e-05	0.00116677	0.00969263	0.000491617	8.98962	8.98962	8.98962	8.98962	3.19443e-05	0.00116678	0.00969638	0.000491618	8.98962	8.98962	8.98962	8.98962	3.18565e-05	0.00115604	0.00969614	0.000491618	8.98962	8.98962	8.98962	8.98962	3.18232e-05	0.00116165	0.00969625	0.000480547	8.98962	8.98962	8.98962	8.98962	3.18086e-05	0.0011617	0.00641305	0.000480579	8.98962	8.98962	8.98962	8.98962	3.18021e-05	0.0011617	0.00635089	0.000480579	8.98962	8.98962	8.98962	8.98962	0.000136538	0.0011617	0.00831618	0.000480579	8.98962	8.98962	8.98962	8.98962	0.000138593	0.0011617	0.00835206	0.000480579	8.98962	8.98962	8.98962	8.98962	0.000138596	0.0011617	0.008353	0.000480579	8.98962	8.98962	8.98962	8.98962	1.42451e-06	0.0011617	0.00835344	0.000480579	8.98962	8.98962	8.98962	8.98962	1.26593e-06	0.0011617	0.00835349	0.000480579	8.98962	8.98962	8.98962	8.98962	1.25704e-06	0.0011617	0.0083535	0.000480579	8.98962	8.98962	8.98962	8.98962	1.26385e-06	0.0011617	0.00729903	0.000480579	8.98962	8.98962	8.98962	8.98962	1.27072e-06	0.0011617	0.00729859	0.000480579	8.98962	8.98962	8.98962	8.98962	1.27726e-06	0.001163	0.00766564	0.000480579	8.98962	8.98962	8.98962	8.98962	1.26532e-05	0.00115153	0.00781253	0.000480579	8.98962	8.98962	8.98962	8.98962	1.31034e-05	0.00114969	0.00782206	0.000480579	8.98962	8.98962	8.98962	8.98962	1.31144e-05	0.00114929	0.00782628	0.000480579	8.98962	8.98962	8.98962	8.98962	1.31145e-05	0.00114919	0.00782744	0.000480579	8.98962	8.98962	8.98962	8.98962	1.31145e-05	0.00114916	0.0078278	0.000480579	8.98962	8.98962	8.98962	8.98962	1.31145e-05	0.00114851	0.00763779	0.000480579	8.98962	8.98962	8.98962	8.98962	1.31145e-05	0.00116161	0.00749304	0.000480579	8.98962	0	0	0	0	0	0	0	0	0.000180096	0.000180096	0.000180096	0.000180096	0.000180096	0.000180096	0.000180096	0.000180096	0.000362013	0.000362013	0.000362013	0.000362013	0.000362013	0.000362013	0.000362013	0.000362013	0.000363119	0.000363119	0.000363119	0.000363119	0.000363119	0.000363119	0.000363119	0.000363119	0.000239659	0.000239659	0.000239659	0.000239659	0.000239659	0.000239659	0.000239659	0.000239659	0.000238836	0.000238836	0.000238836	0.000238836	0.000238836	0.000238836	0.000238836	0.000238836	0.000238832	0.000238832	0.000238832	0.000238832	0.000238832	0.000238832	0.000238832	0.000238832	0.000238829	0.000238829	0.000238829	0.000238829	0.000238829	0.000238829	0.000238829	0.000238829	0.000238829	0.000238829	0.000238829	0.000238829	0.000238829	0.000238829	0.000238829	0.000238829	0.000238829	0.000238829	0.000238829	0.000238829	0.000238829	0.000238829	0.000238829	0.000238829	0.0220647	0.000362955	0.000294792	0.0220647	0.000294792	0.0005238	0.000302579	0.000294469	0.00743838	0.00777719	0.000207081	0.000257026	0.000159056	2.4925e-06	1.81346e-05	0.00198106	0.00696359	0.0209126	0.000133534	0.000147307	2.66255e-05	0.00425888	0.0167882	0.00793285	0.00763391	0.0290641	0.00011046	7.33858e-05	3.94957e-05	3.36135e-06	0.0271951	0.00822617	0.0079005	0.0280761	0.00734235	0.000217783	3.35879e-05	3.24288e-05	0.0382707	0.00828698	0.00902032	0.0304937	0.00624286	9.14639e-05	3.73904e-05	1.4742e-06	0.0412947	0.00870116	0.00898912	0.0315274	0.00777641	0.0011521	3.68343e-05	2.71131e-05	0.0425448	0.00835987	0.00933439	0.0317681	0.00545317	0.0001034	3.69073e-05	1.53519e-06	0.0428289	0.0083642	0.00899593	0.0320465	0.00554036	0.00104144	3.50479e-05	0.00147065	0.043061	0.00833739	0.000602385	0.0286398	0.00561019	0.000102513	5.33251e-05	3.67741e-06	0.0429805	0.0124179	1.17752e-07	0.0223331	0.00810029	1.79387e-06	5.20782e-05	0.00150497	0.0522759	0.0128413	9.66149e-05	0.00986607	0.00696772	7.58427e-07	5.98709e-05	0.000493684	0.0552803	0.0378105	2.9459e-05	0.000582134	0.00817507	7.81157e-07	7.75391e-05	0.000478317	0.0533444	0.00360222	1.00515e-05	0.000611756	0.0292899	7.84364e-07	0.000152091	0.000485952	0.0134121	0.000292656	9.53481e-06	0.000692825	0.00192334	7.84814e-07	0.000183189	0.000486493	0.00774454	0.000268524	1.32697e-08	0.000570005	0.000609412	7.84851e-07	0.000159386	0.000486699	0.000965905	0.000220785	1.33211e-08	0.000683779	0.000197708	2.17511e-06	0.000152103	0.00496831	0.000209488	0.000219614	1.33208e-08	0.000668052	0.000190062	2.0835e-06	0.000151747	0.00501953	0.000214427	0.000219601	1.33207e-08	0.000640299	0.000229195	4.27651e-09	0.000151739	0.00501082	0.000214565	0.000219601	1.33207e-08	0.00057806	0.00031591	4.42009e-09	0.000151738	0.00501254	0.000214567	0.000219601	1.33207e-08	0.000390936	0.000315936	4.45153e-09	0.000148747	0.00501228	0.000214567	0.000218047	8.34402e-06	0.000312575	0.000307936	4.46303e-09	0.000148588	0.00501234	0.000199987	0.00021808	8.34968e-06	0.000311742	0.000307959	4.468e-09	0.000148588	0.0026118	0.000199993	0.00021808	8.35208e-06	0.00031174	0.000307835	4.47024e-09	0.000148588	0.00261159	0.000199993	0.00021808	8.35302e-06	0.00031174	0.000308436	9.86167e-08	0.000148588	0.00597114	0.000199993	0.00021808	8.35341e-06	0.00031174	0.000308437	9.49329e-08	0.000148588	0.00604711	0.000199993	0.00021808	8.35355e-06	0.00031174	0.000308437	9.49528e-08	0.000148588	0.00604917	0.000199993	0.00021808	2.43478e-06	0.00031174	0.000308437	5.84266e-12	0.000148588	0.00604956	0.000199993	0.0002192	2.43354e-06	0.00031174	0.000308437	1.43273e-11	0.000148588	0.00604959	0.000199993	0.000219183	2.43314e-06	0.00031174	0.000308437	1.99329e-11	0.000148588	0.0060496	0.000199993	0.000219183	2.43305e-06	0.00031174	0.000308437	1.97362e-11	0.000148588	0.00400178	0.000199993	0.000219183	2.43303e-06	0.00031174	0.000308437	1.95394e-11	0.000148588	0.00397735	0.000199993	0.000219183	2.43302e-06	0.00031174	0.000308437	1.93561e-11	0.000148949	0.00520774	0.000199993	0.000219183	2.43302e-06	0.00031174	0.000308437	2.44817e-09	0.000149132	0.005359	0.000199993	0.000218622	2.43302e-06	0.00031174	0.000308437	2.3079e-09	0.000149149	0.00536812	0.000199993	0.000218637	2.43302e-06	0.00031174	0.000308437	2.30556e-09	0.000149152	0.00537184	0.000199993	0.000218637	2.43302e-06	0.00031174	0.000308437	2.30556e-09	0.000149152	0.00537286	0.000199993	0.000218637	2.43302e-06	0.000389676	0.000308437	2.30556e-09	0.000149152	0.00537317	0.000199993	0.000218637	2.43302e-06	0.000388417	0.000308437	2.30556e-09	0.000148972	0.00469524	0.000199993	0.000218637	2.43302e-06	0.000388308	0.000308437	2.30556e-09	0.00014878	0.00457102	0.000199993	0.000218637	0	0	0	0	0	0	0	0	-0.000418591	-0.000418591	-0.000418591	-0.000418591	-0.000418591	-0.000418591	-0.000418591	-0.000418591	-1.9022e-05	-1.9022e-05	-1.9022e-05	-1.9022e-05	-1.9022e-05	-1.9022e-05	-1.9022e-05	-1.9022e-05	-1.93723e-05	-1.93723e-05	-1.93723e-05	-1.93723e-05	-1.93723e-05	-1.93723e-05	-1.93723e-05	-1.93723e-05	-1.13659e-05	-1.13659e-05	-1.13659e-05	-1.13659e-05	-1.13659e-05	-1.13659e-05	-1.13659e-05	-1.13659e-05	-1.10631e-05	-1.10631e-05	-1.10631e-05	-1.10631e-05	-1.10631e-05	-1.10631e-05	-1.10631e-05	-1.10631e-05	-1.10613e-05	-1.10613e-05	-1.10613e-05	-1.10613e-05	-1.10613e-05	-1.10613e-05	-1.10613e-05	-1.10613e-05	-1.10615e-05	-1.10615e-05	-1.10615e-05	-1.10615e-05	-1.10615e-05	-1.10615e-05	-1.10615e-05	-1.10615e-05	-1.10615e-05	-1.10615e-05	-1.10615e-05	-1.10615e-05	-1.10615e-05	-1.10615e-05	-1.10615e-05	-1.10615e-05	-1.10615e-05	-1.10615e-05	-1.10615e-05	-1.10615e-05	-1.10615e-05	-1.10615e-05	-1.10615e-05	-1.10615e-05	-0.000110658	-1.59719e-05	-1.44936e-05	-0.00374343	-1.45088e-05	-0.000110658	-1.59719e-05	-1.44936e-05	-4.42563e-06	-0.00049082	-0.000112943	-4.78364e-05	-2.79621e-06	-1.60356e-06	-8.91261e-06	-1.89173e-07	-3.52001e-06	-0.000761584	-1.52441e-05	-0.000167435	-7.51297e-07	-1.0878e-05	-6.26714e-07	-1.35551e-08	-3.58131e-06	-0.000831605	-2.71245e-06	-5.20914e-05	-2.35593e-06	-8.74157e-07	-1.64377e-06	-1.38145e-08	-3.62062e-06	-0.000759064	-3.58822e-06	-0.000301955	-2.00798e-06	-3.55828e-07	-2.00922e-06	-1.3669e-08	-3.69705e-06	-0.00083496	-5.22591e-06	-7.5527e-05	-2.37288e-06	-1.46358e-06	-2.02341e-06	-1.58647e-08	-3.81445e-06	-0.000844637	-4.1825e-06	-0.003055	-2.29339e-06	-2.64229e-07	-2.0009e-06	-1.35525e-08	-3.77172e-06	-0.000844178	-5.48015e-06	-8.88237e-05	-2.31442e-06	-1.41975e-06	-2.01429e-06	-1.37291e-08	-3.80931e-06	-0.000850592	-5.73962e-06	-0.00261051	-2.15484e-06	-5.11962e-07	-1.99686e-06	-1.35249e-08	-5.54159e-07	-0.000962811	-5.80159e-06	-8.78088e-05	-3.7338e-06	-8.87508e-07	-2.01467e-06	-2.23603e-08	-3.46294e-08	-0.000870425	-9.3638e-06	-7.29881e-07	-3.61709e-06	-1.39745e-07	-2.04224e-06	-2.2685e-08	-4.65176e-05	-0.000759586	-7.34027e-06	-2.11945e-07	-5.02153e-06	-8.36909e-07	-2.00326e-06	-1.54854e-06	-2.38487e-05	-0.000463903	-9.60569e-06	-2.20337e-07	-8.98303e-06	-8.45157e-07	-1.96659e-06	-4.47379e-05	-3.6606e-05	-0.000475048	-0.00104364	-2.21596e-07	-0.00010228	-8.31651e-07	-1.43187e-06	-0.000388112	-3.92653e-05	-0.000594138	-0.000742251	-2.21759e-07	-0.000183679	-8.30364e-07	-2.04103e-06	-0.000423956	-2.1078e-07	-0.000533584	-0.000645954	-2.21773e-07	-0.000185463	-8.29994e-07	-4.89099e-05	-0.000317911	-2.10854e-07	-0.00055169	-0.000431315	-8.22814e-07	-0.000146008	-6.22695e-06	-0.000363461	-0.00033111	-2.10829e-07	-0.000549197	-0.000429469	-7.76374e-07	-0.000144124	-6.36317e-06	-0.000357293	-0.000331098	-2.10827e-07	-0.00054499	-0.000440743	-2.73626e-10	-0.000144081	-6.37512e-06	-0.000357171	-0.000331098	-2.10826e-07	-0.000534932	-0.000466795	-2.87309e-10	-0.00014408	-6.37266e-06	-0.000357171	-0.000331098	-2.10826e-07	-0.000449756	-0.000466656	-2.90429e-10	-0.000140424	-6.37303e-06	-0.000357171	-0.000327363	-0.000452383	-0.000429323	-0.000457462	-2.91583e-10	-0.000139682	-6.37293e-06	-0.000319461	-0.000327307	-0.000452433	-0.000429168	-0.000457504	-2.92084e-10	-0.000139683	-4.48146e-06	-0.000319502	-0.000327307	-0.000453001	-0.000429169	-0.000457191	-2.92309e-10	-0.000139683	-4.40787e-06	-0.000319502	-0.000327307	-0.000453222	-0.000429169	-0.000457354	-1.556e-08	-0.000139683	-1.62513e-05	-0.000319502	-0.000327307	-0.000453311	-0.000429169	-0.000457354	-1.46901e-08	-0.000139683	-1.6438e-05	-0.000319502	-0.000327307	-0.000453349	-0.000429169	-0.000457354	-1.46938e-08	-0.000139683	-1.64402e-05	-0.000319502	-0.000327307	-4.59649e-05	-0.000429169	-0.000457354	-5.77539e-14	-0.000139683	-1.64393e-05	-0.000319502	-0.000333415	-4.59767e-05	-0.000429169	-0.000457354	-1.83723e-13	-0.000139683	-1.64393e-05	-0.000319502	-0.00033349	-4.59437e-05	-0.000429169	-0.000457354	-2.70044e-13	-0.000139683	-1.64392e-05	-0.000319502	-0.000333488	-4.59363e-05	-0.000429169	-0.000457354	-2.65702e-13	-0.000139683	-8.56092e-06	-0.000319502	-0.000333489	-4.59347e-05	-0.000429169	-0.000457354	-2.61395e-13	-0.000139683	-8.48636e-06	-0.000319502	-0.000333489	-4.59343e-05	-0.000429169	-0.000457354	-2.57402e-13	-0.000140122	-1.94168e-05	-0.000319502	-0.000333489	-4.59342e-05	-0.000429169	-0.000457354	-1.2817e-10	-0.000141479	-1.90707e-05	-0.000319502	-0.00033042	-4.59342e-05	-0.000429169	-0.000457354	-1.16111e-10	-0.000141673	-1.90755e-05	-0.000319502	-0.000330348	-4.59342e-05	-0.000429169	-0.000457354	-1.15892e-10	-0.000141715	-1.90668e-05	-0.000319502	-0.000330348	-4.59342e-05	-0.000429169	-0.000457354	-1.15891e-10	-0.000141726	-1.90647e-05	-0.000319502	-0.000330348	-4.59342e-05	-0.000494025	-0.000457354	-1.15891e-10	-0.000141729	-1.9064e-05	-0.000319502	-0.000330348	-4.59342e-05	-0.000493456	-0.000457354	-1.15891e-10	-0.000141507	-1.26042e-05	-0.000319502	-0.000330348	-4.59342e-05	-0.000493435	-0.000457354	-1.15891e-10	-0.000139975	-1.28472e-05	-0.000319502	-0.000330348	0	0	0	0	0	0	0	0	-8.94974e-05	-8.94974e-05	-8.94974e-05	-8.94974e-05	-8.94974e-05	-8.94974e-05	-8.94974e-05	-8.94974e-05	-0.000905743	-0.000905743	-0.000905743	-0.000905743	-0.000905743	-0.000905743	-0.000905743	-0.000905743	-0.000888927	-0.000888927	-0.000888927	-0.000888927	-0.000888927	-0.000888927	-0.000888927	-0.000888927	-0.000583272	-0.000583272	-0.000583272	-0.000583272	-0.000583272	-0.000583272	-0.000583272	-0.000583272	-0.000596942	-0.000596942	-0.000596942	-0.000596942	-0.000596942	-0.000596942	-0.000596942	-0.000596942	-0.000596938	-0.000596938	-0.000596938	-0.000596938	-0.000596938	-0.000596938	-0.000596938	-0.000596938	-0.000596929	-0.000596929	-0.000596929	-0.000596929	-0.000596929	-0.000596929	-0.000596929	-0.000596929	-0.000596929	-0.000596929	-0.000596929	-0.000596929	-0.000596929	-0.000596929	-0.000596929	-0.000596929	-0.000596929	-0.000596929	-0.000596929	-0.000596929	-0.000596929	-0.000596929	-0.000596929	-0.000596929	-0.00130881	-0.000756217	-0.000735955	-0.0539592	-0.000736762	-0.0539592	-0.000907056	-0.000736762	-0.00426976	-0.000533885	-0.000194078	-0.0336897	-0.00274056	-0.0212354	-0.000239997	-0.0384631	-0.00491193	-0.000686741	-0.000712921	-0.0155095	-0.00263965	-0.280174	-0.0375625	-0.261612	-0.00510887	-0.000740273	-0.00307033	-0.0234651	-0.00197388	-0.00583433	-0.0134423	-0.0533422	-0.00515325	-0.000740248	-0.0281518	-0.0145852	-0.00201647	-0.203356	-0.0163948	-0.235564	-0.00548131	-0.000735952	-0.0174336	-0.0216057	-0.00193824	-0.0054253	-0.0159223	-0.0592404	-0.00532893	-0.000737221	-0.0237029	-0.00961588	-0.00195631	-0.218235	-0.016179	-0.228092	-0.00548939	-0.00073718	-0.0164906	-0.0214744	-0.00195692	-0.00502479	-0.0160235	-0.0687523	-0.00532804	-0.000736612	-0.0172512	-0.0100421	-0.00198227	-0.725741	-0.016178	-0.214262	-0.00263935	-0.000921297	-0.017159	-0.0214915	-0.00284822	-0.00021045	-0.0160195	-0.108243	-0.000220072	-0.000888462	-0.0248859	-1.74634e-05	-0.00283326	-0.00118082	-0.0116588	-0.223849	-0.000132772	-0.0006206	-0.0246515	-2.67108e-05	-0.0023755	-0.000261805	-0.0121623	-0.0059611	-0.000100874	-0.000175055	-0.0239887	-2.65617e-05	-0.00171074	-0.000259266	-0.0120339	-0.00125199	-4.20673e-05	-0.000185683	-0.00101232	-2.65338e-05	-0.000333929	-0.000263517	-0.0096248	-0.000139604	-3.91345e-05	-0.000214069	-0.000271301	-2.65314e-05	-0.000244463	-0.000263861	-0.00707459	-0.000132684	-3.0617e-06	-0.000170017	-0.000175499	-2.6531e-05	-0.000168714	-0.000263976	-0.000520429	-0.000114029	-3.06935e-06	-0.000185122	-9.44037e-05	-7.35251e-05	-0.000200772	-0.000361758	-8.8997e-05	-0.000110537	-3.06952e-06	-0.000183049	-9.2995e-05	-7.41976e-05	-0.000202702	-0.00035331	-9.09827e-05	-0.000110533	-3.06953e-06	-0.000179509	-0.000100031	-1.52579e-07	-0.000202746	-0.00035262	-9.10245e-05	-0.000110533	-3.06954e-06	-0.000171257	-0.000116036	-1.50936e-07	-0.000202747	-0.000352763	-9.10249e-05	-0.000110533	-3.06954e-06	-0.000137199	-0.000115991	-1.50517e-07	-0.00019875	-0.000352741	-9.10249e-05	-0.000109854	-0.000242967	-0.000124353	-0.000114926	-1.50359e-07	-0.000199523	-0.000352747	-8.56914e-05	-0.000109876	-0.000242093	-0.000124256	-0.000114935	-1.50291e-07	-0.000199522	-0.000501591	-8.57082e-05	-0.000109876	-0.00024195	-0.000124256	-0.000114885	-1.5026e-07	-0.000199522	-0.000509873	-8.57082e-05	-0.000109876	-0.000241894	-0.000124256	-0.000114988	-3.31379e-06	-0.000199522	-0.00103099	-8.57082e-05	-0.000109876	-0.000241871	-0.000124256	-0.000114988	-3.36183e-06	-0.000199522	-0.00101444	-8.57082e-05	-0.000109876	-0.000241861	-0.000124256	-0.000114988	-3.36179e-06	-0.000199522	-0.00101438	-8.57082e-05	-0.000109876	-5.63324e-05	-0.000124256	-0.000114988	-2.06845e-10	-0.000199522	-0.00101444	-8.57082e-05	-0.00011434	-5.64931e-05	-0.000124256	-0.000114988	-1.76091e-10	-0.000199522	-0.00101444	-8.57082e-05	-0.00011431	-5.65123e-05	-0.000124256	-0.000114988	-1.7136e-10	-0.000199522	-0.00101444	-8.57082e-05	-0.00011431	-5.65166e-05	-0.000124256	-0.000114988	-1.72239e-10	-0.000199522	-0.000713462	-8.57082e-05	-0.00011431	-5.65176e-05	-0.000124256	-0.000114988	-1.73126e-10	-0.000199522	-0.000721684	-8.57082e-05	-0.00011431	-5.65177e-05	-0.000124256	-0.000114988	-1.73968e-10	-0.000200007	-0.00265807	-8.57082e-05	-0.00011431	-5.65178e-05	-0.000124256	-0.000114988	-2.22692e-08	-0.000198537	-0.00266921	-8.57082e-05	-0.000112057	-5.65178e-05	-0.000124256	-0.000114988	-2.30084e-08	-0.000198322	-0.00266933	-8.57082e-05	-0.000112081	-5.65178e-05	-0.000124256	-0.000114988	-2.30257e-08	-0.000198275	-0.00267078	-8.57082e-05	-0.000112081	-5.65178e-05	-0.000124256	-0.000114988	-2.30258e-08	-0.000198262	-0.00267111	-8.57082e-05	-0.000112081	-5.65178e-05	-0.000130047	-0.000114988	-2.30258e-08	-0.000198259	-0.00267122	-8.57082e-05	-0.000112081	-5.65178e-05	-0.000129809	-0.000114988	-2.30258e-08	-0.000198018	-0.00139198	-8.57082e-05	-0.000112081	-5.65178e-05	-0.000129793	-0.000114988	-2.30258e-08	-0.000199686	-0.00137691	-8.57082e-05	-0.000112081	0	0	0	0	0	0	0	0	-0.000446948	-0.000446948	-0.000446948	-0.000446948	-0.000446948	-0.000446948	-0.000446948	-0.000446948	-0.00013739	-0.00013739	-0.00013739	-0.00013739	-0.00013739	-0.00013739	-0.00013739	-0.00013739	-0.000140438	-0.000140438	-0.000140438	-0.000140438	-0.000140438	-0.000140438	-0.000140438	-0.000140438	-0.000116347	-0.000116347	-0.000116347	-0.000116347	-0.000116347	-0.000116347	-0.000116347	-0.000116347	-0.00011321	-0.00011321	-0.00011321	-0.00011321	-0.00011321	-0.00011321	-0.00011321	-0.00011321	-0.000113208	-0.000113208	-0.000113208	-0.000113208	-0.000113208	-0.000113208	-0.000113208	-0.000113208	-0.000113207	-0.000113207	-0.000113207	-0.000113207	-0.000113207	-0.000113207	-0.000113207	-0.000113207	-0.000113207	-0.000113207	-0.000113207	-0.000113207	-0.000113207	-0.000113207	-0.000113207	-0.000113207	-0.000113207	-0.000113207	-0.000113207	-0.000113207	-0.000113207	-0.000113207	-0.000113207	-0.000113207	-0.000137636	-0.000125395	-0.000124829	-0.000953518	-0.000124898	-0.0321673	-0.000163461	-0.000125028	-1.17848e-06	-0.000193851	-0.000242593	-2.89651e-05	-5.29434e-05	-0.000327794	-4.74175e-05	-0.000257818	-9.20216e-07	-0.000188554	-9.91452e-05	-3.19437e-05	-1.1975e-05	-0.291549	-0.00285859	-0.000376991	-9.06987e-07	-0.000189556	-1.90628e-05	-1.50409e-05	-1.7862e-05	-8.18335e-05	-0.00884359	-0.00037656	-9.07923e-07	-0.000178265	-1.04379e-05	-4.8946e-05	-1.52983e-05	-0.00361658	-0.0107951	-0.000376843	-8.87822e-07	-0.000189572	-8.69939e-06	-1.90374e-05	-1.73341e-05	-0.000435322	-0.0106002	-0.000417506	-9.18762e-07	-0.000190888	-9.91685e-06	-0.000273793	-1.70441e-05	-0.00296012	-0.0105706	-0.000376954	-8.9757e-07	-0.000190759	-7.83e-06	-2.15576e-05	-1.70545e-05	-0.000448678	-0.0106441	-0.000380471	-9.18041e-07	-0.000191692	-8.11477e-06	-0.000243991	-1.61569e-05	-0.0726589	-0.0106002	-0.000376648	-7.88677e-07	-0.000220845	-8.14825e-06	-2.13763e-05	-2.01726e-05	-0.000468263	-0.0106394	-0.000440782	-1.35286e-06	-0.000220332	-9.70071e-06	-1.22191e-05	-1.97163e-05	-0.00161305	-0.006475	-0.000443392	-0.000165045	-0.000248166	-8.07055e-06	-4.90288e-06	-2.43325e-05	-0.000961891	-0.00656551	-0.0061455	-0.000127011	-0.000375284	-9.90297e-06	-5.04892e-06	-3.45659e-05	-0.000950853	-0.00619036	-0.00190886	-0.000273501	-0.000368185	-0.000202332	-5.07034e-06	-0.00016502	-0.000959588	-0.00161946	-0.000534836	-0.000297604	-0.000385164	-0.000360374	-5.07317e-06	-0.000236909	-0.000960006	-0.00150958	-0.000510297	-0.000138889	-0.000373138	-0.000419476	-5.07342e-06	-0.0002566	-0.000960227	-0.000500799	-0.000467503	-0.000138884	-0.000362968	-0.000443933	-8.1864e-06	-0.000218797	-0.000420218	-0.000325504	-0.0004726	-0.00013887	-0.000364321	-0.00044636	-7.83736e-06	-0.000216924	-0.000416135	-0.000332931	-0.000472571	-0.000138868	-0.000366652	-0.000430989	-4.2445e-07	-0.000216881	-0.000415624	-0.000333031	-0.000472571	-0.000138868	-0.000372339	-0.000410464	-4.40049e-07	-0.00021688	-0.000415724	-0.000333033	-0.000472571	-0.000138868	-0.000382568	-0.000410564	-4.43552e-07	-0.000214885	-0.000415707	-0.000333033	-0.000475491	-0.00054684	-0.000395831	-0.000409509	-4.44843e-07	-0.000214128	-0.000415711	-0.000353761	-0.000475518	-0.00054693	-0.000395921	-0.000409504	-4.45403e-07	-0.000214129	-0.000798244	-0.000353728	-0.000475518	-0.00054755	-0.000395921	-0.000409452	-4.45656e-07	-0.000214129	-0.000804418	-0.000353728	-0.000475518	-0.00054779	-0.000395921	-0.000409332	-1.91405e-06	-0.000214129	-0.000397852	-0.000353728	-0.000475518	-0.000547888	-0.000395921	-0.000409332	-1.83472e-06	-0.000214129	-0.000396092	-0.000353728	-0.000475518	-0.000547929	-0.000395921	-0.000409332	-1.83507e-06	-0.000214129	-0.000396037	-0.000353728	-0.000475518	-0.000339592	-0.000395921	-0.000409332	-1.88623e-08	-0.000214129	-0.000396047	-0.000353728	-0.0005006	-0.000339242	-0.000395921	-0.000409332	-4.60229e-08	-0.000214129	-0.000396048	-0.000353728	-0.000500515	-0.000339023	-0.000395921	-0.000409332	-6.28374e-08	-0.000214129	-0.000396048	-0.000353728	-0.000500515	-0.000338974	-0.000395921	-0.000409332	-6.20977e-08	-0.000214129	-0.000563199	-0.000353728	-0.000500515	-0.000338963	-0.000395921	-0.000409332	-6.13599e-08	-0.000214129	-0.000565556	-0.000353728	-0.000500515	-0.000338961	-0.000395921	-0.000409332	-6.06732e-08	-0.000214368	-0.00114358	-0.000353728	-0.000500515	-0.00033896	-0.000395921	-0.000409332	-5.92832e-07	-0.000215789	-0.00115156	-0.000353728	-0.000487815	-0.00033896	-0.000395921	-0.000409332	-5.51767e-07	-0.000215995	-0.00115205	-0.000353728	-0.00048785	-0.00033896	-0.000395921	-0.000409332	-5.51026e-07	-0.000216039	-0.00115249	-0.000353728	-0.00048785	-0.00033896	-0.000395921	-0.000409332	-5.51024e-07	-0.000216051	-0.00115261	-0.000353728	-0.00048785	-0.00033896	-0.000399183	-0.000409332	-5.51024e-07	-0.000216054	-0.00115264	-0.000353728	-0.00048785	-0.00033896	-0.000399406	-0.000409332	-5.51024e-07	-0.000215934	-0.000810573	-0.000353728	-0.00048785	-0.00033896	-0.000399422	-0.000409332	-5.51024e-07	-0.000214324	-0.00080225	-0.000353728	-0.00048785	0	0	0	0	0	0	0	0	-0.000634491	-0.000634491	-0.000634491	-0.000634491	-0.000634491	-0.000634491	-0.000634491	-0.000634491	-0.00338899	-0.00338899	-0.00338899	-0.00338899	-0.00338899	-0.00338899	-0.00338899	-0.00338899	-0.00334545	-0.00334545	-0.00334545	-0.00334545	-0.00334545	-0.00334545	-0.00334545	-0.00334545	-0.00317101	-0.00317101	-0.00317101	-0.00317101	-0.00317101	-0.00317101	-0.00317101	-0.00317101	-0.00314024	-0.00314024	-0.00314024	-0.00314024	-0.00314024	-0.00314024	-0.00314024	-0.00314024	-0.00314088	-0.00314088	-0.00314088	-0.00314088	-0.00314088	-0.00314088	-0.00314088	-0.00314088	-0.00314089	-0.00314089	-0.00314089	-0.00314089	-0.00314089	-0.00314089	-0.00314089	-0.00314089	-0.00314089	-0.00314089	-0.00314089	-0.00314089	-0.00314089	-0.00314089	-0.00314089	-0.00314089	-0.00314089	-0.00314089	-0.00314089	-0.00314089	-0.00314089	-0.00314089	-0.00314089	-0.00314089	-0.00325974	-0.00322933	-0.0032279	-0.00574196	-0.0032284	-0.23915	-0.0039791	-0.00323194	-3.44577	-0.0595553	-0.000391583	-0.0345521	-1.46292e-05	-0.57558	-0.00510083	-0.000181654	-3.56739e-11	-0.120707	-4.36239e-05	-0.0168833	-5.52032e-06	-0.0954682	-0.041981	-0.00030554	-5.22587	-0.0962074	-4.45045e-06	-0.0408733	-1.00848e-06	-1.6797	-0.197625	-0.000305151	-5.85521e-17	-0.115734	-0.00053265	-0.01264	-1.00109e-06	-5.18754e-05	-0.0584489	-0.000305463	-5.85843	-0.0991791	-0.000395732	-0.0332597	-9.05566e-07	-1.74792	-0.164844	-0.000377552	-5.38843e-19	-0.112434	-0.000504922	-0.00366372	-9.427e-07	-3.61241e-05	-0.0740065	-0.000305922	-5.88456	-0.102111	-0.000362795	-0.0323447	-9.04808e-07	-1.80639	-0.147298	-0.000311374	-4.4209e-19	-0.110398	-0.000354682	-0.00383554	-9.45874e-07	-6.15366e-05	-0.0846249	-0.000305444	-5.88465	-0.109454	-0.000356457	-0.0326386	-9.50993e-07	-3.13573	-0.136007	-0.000318533	-3.09865e-21	-0.108421	-0.000372315	-0.00164395	-9.89057e-07	-5.44085e-12	-0.0649441	-0.000323674	-0.0199031	-0.0431369	-0.000430415	-0.00372567	-1.3773e-06	-0.0187611	-0.106948	-0.075845	-0.00826021	-0.00261017	-0.000379859	-0.00356437	-3.27772e-06	-0.0160254	-0.0712509	-0.00553126	-0.000940896	-0.00409682	-0.202263	-0.00355681	-8.42109e-05	-0.0166562	-0.0106722	-0.000794548	-0.000824538	-0.00410156	-0.00155978	-0.00355497	-0.000172662	-0.0166028	-0.0135378	-0.000739063	-0.000715814	-0.00294419	-0.00216621	-0.00355487	-0.000231048	-0.0166177	-0.00134171	-0.000708785	-0.000720553	-0.00370246	-0.000682658	-0.00406873	-0.000171046	-0.00831894	-0.000485584	-0.000725698	-0.000720627	-0.00357567	-0.000658497	-0.00421164	-0.000168342	-0.00863945	-0.000511012	-0.000725572	-0.000720638	-0.00340094	-0.000817961	-0.00184192	-0.000168279	-0.00859975	-0.000511304	-0.000725574	-0.000720639	-0.00301076	-0.00120518	-0.00183985	-0.000168278	-0.00860611	-0.000511308	-0.000725574	-0.000720639	-0.00201688	-0.00120084	-0.00183406	-0.000167847	-0.00860513	-0.000511308	-0.00073385	-0.000921726	-0.00154903	-0.00120045	-0.00183219	-0.000166732	-0.00860533	-0.000571663	-0.000733913	-0.000916103	-0.00155053	-0.00120064	-0.00183139	-0.000166734	-0.0130115	-0.000571492	-0.000733913	-0.000914738	-0.00155052	-0.00120056	-0.00183102	-0.000166734	-0.0128275	-0.000571493	-0.000733913	-0.000914199	-0.00155052	-0.0012034	-0.002769	-0.000166734	-0.00348661	-0.000571493	-0.000733913	-0.000913979	-0.00155052	-0.00120337	-0.00280102	-0.000166734	-0.00369229	-0.000571493	-0.000733913	-0.000913888	-0.00155052	-0.00120337	-0.00279958	-0.000166734	-0.00368586	-0.000571493	-0.000733913	-0.000836975	-0.00155052	-0.00120337	-0.000759338	-0.000166734	-0.00368625	-0.000571493	-0.000763727	-0.000840582	-0.00155052	-0.00120337	-0.000340217	-0.000166734	-0.00368626	-0.000571493	-0.000763596	-0.000841296	-0.00155052	-0.00120337	-0.000241741	-0.000166734	-0.00368626	-0.000571493	-0.000763598	-0.000841456	-0.00155052	-0.00120337	-0.000242048	-0.000166734	-0.00707689	-0.000571493	-0.000763598	-0.000841492	-0.00155052	-0.00120337	-0.00024219	-0.000166734	-0.00696741	-0.000571493	-0.000763598	-0.0008415	-0.00155052	-0.00120337	-0.000242307	-0.000166785	-0.00344855	-0.000571493	-0.000763598	-0.000841501	-0.00155052	-0.00120337	-0.000465459	-0.000168678	-0.0036151	-0.000571493	-0.000748545	-0.000841501	-0.00155052	-0.00120337	-0.000463633	-0.000168939	-0.00361059	-0.000571493	-0.000748584	-0.000841502	-0.00155052	-0.00120337	-0.0004634	-0.000168992	-0.00361279	-0.000571493	-0.000748583	-0.000841502	-0.00155052	-0.00120337	-0.000463394	-0.000169007	-0.00361323	-0.000571493	-0.000748583	-0.000841502	-0.00155182	-0.00120337	-0.000463394	-0.00016901	-0.00361338	-0.000571493	-0.000748583	-0.000841502	-0.00154469	-0.00120337	-0.000463394	-0.000168986	-0.00513799	-0.000571493	-0.000748583	-0.000841502	-0.00154428	-0.00120337	-0.000463394	-0.000166863	-0.0049672	-0.000571493	-0.000748583	0	0	0	0	0	0	0	0	0.000396551	0.000396551	0.000396551	0.000396551	0.000396551	0.000396551	0.000396551	0.000396551	0.000412729	0.000412729	0.000412729	0.000412729	0.000412729	0.000412729	0.000412729	0.000412729	0.000418325	0.000418325	0.000418325	0.000418325	0.000418325	0.000418325	0.000418325	0.000418325	0.000415519	0.000415519	0.000415519	0.000415519	0.000415519	0.000415519	0.000415519	0.000415519	0.000407431	0.000407431	0.000407431	0.000407431	0.000407431	0.000407431	0.000407431	0.000407431	0.000407383	0.000407383	0.000407383	0.000407383	0.000407383	0.000407383	0.000407383	0.000407383	0.000407388	0.000407388	0.000407388	0.000407388	0.000407388	0.000407388	0.000407388	0.000407388	0.000407388	0.000407388	0.000407388	0.000407388	0.000407388	0.000407388	0.000407388	0.000407388	0.000407388	0.000407388	0.000407388	0.000407388	0.000407388	0.000407388	0.000407388	0.000407388	0.000409482	0.000409256	0.000409245	0.000451245	0.000409256	0.00312544	0.000451245	0.000409482	0.0213354	0.0017376	0.000177231	0.00247717	6.08848e-06	0.0366261	0.00125724	1.20184e-05	0.0306461	0.00281028	2.32567e-05	0.00264917	3.43855e-06	0.024228	0.000533297	6.48611e-06	0.0341926	0.00307437	2.17799e-06	0.00417002	1.1261e-06	0.0424411	0.0028602	6.53093e-06	0.0354077	0.00311657	9.26139e-06	0.00235001	1.12241e-06	0.0671068	0.00275743	6.50979e-06	0.0377658	0.00307612	8.35476e-06	0.00360407	1.05924e-06	0.048547	0.00274836	7.86115e-06	0.0373953	0.00306883	8.98204e-06	0.00103125	1.08673e-06	0.0765658	0.00272485	6.49563e-06	0.0383433	0.00307524	8.16988e-06	0.00337604	1.0554e-06	0.0526955	0.0027495	6.60017e-06	0.0375605	0.00307514	8.05268e-06	0.00104457	1.08575e-06	0.0730086	0.00272994	6.48185e-06	0.0385312	0.00311448	8.06224e-06	0.00339705	1.06496e-06	0.0611077	0.00274942	6.55095e-06	0.00701981	0.00310112	8.11254e-06	0.000905607	1.09477e-06	0.00352451	0.00236329	6.65478e-06	0.0014581	0.00225574	8.86992e-06	0.00125606	1.47248e-06	0.00124505	0.00229075	0.000988719	0.00116959	0.000727916	8.20685e-06	0.00123528	3.02308e-06	0.00121923	0.00215673	0.000921317	0.000490677	0.000755787	0.00248989	0.00123246	5.74828e-05	0.00122594	0.000528582	0.00042125	0.000452342	0.000757666	0.000918034	0.00123195	0.000110097	0.00122666	0.000513721	0.00040176	0.000444717	0.000679255	0.000606254	0.00123191	0.000148407	0.00122685	0.000334623	0.000389132	0.000445614	0.000731738	0.00041029	0.00126028	0.000111485	0.000958079	0.000328841	0.000400687	0.000445646	0.000724791	0.000402656	0.00129291	0.000109702	0.000948811	0.00033646	0.00040072	0.000445649	0.000712229	0.00043362	0.00112452	0.000109659	0.000948113	0.000336586	0.00040072	0.00044565	0.000682818	0.000495489	0.00111157	0.000109658	0.000948237	0.000336588	0.00040072	0.00044565	0.000595002	0.000495608	0.00110988	0.000109612	0.000948219	0.000336588	0.000403576	0.000457202	0.000540784	0.000495599	0.00110937	0.000108917	0.000948223	0.000361127	0.000403594	0.000456281	0.000540064	0.000495623	0.00110917	0.000108917	0.00108532	0.000361209	0.000403594	0.000455953	0.000540062	0.000495615	0.00110907	0.000108917	0.00109285	0.000361209	0.000403594	0.000455825	0.000540062	0.000496016	0.00118987	0.000108917	0.0004778	0.000361209	0.000403594	0.000455773	0.000540062	0.000496017	0.00120132	0.000108917	0.000473643	0.000361209	0.000403594	0.000455751	0.000540062	0.000496017	0.00120119	0.000108917	0.000473604	0.000361209	0.000403594	0.000451548	0.000540062	0.000496017	0.000960962	0.000108917	0.000473613	0.000361209	0.000411125	0.000452301	0.000540062	0.000496017	0.000550692	0.000108917	0.000473614	0.000361209	0.000411203	0.000452487	0.000540062	0.000496017	0.000428283	0.000108917	0.000473614	0.000361209	0.000411203	0.000452529	0.000540062	0.000496017	0.000427338	0.000108917	0.000716323	0.000361209	0.000411203	0.000452539	0.000540062	0.000496017	0.000426805	0.000108917	0.000719879	0.000361209	0.000411203	0.000452541	0.000540062	0.000496017	0.000426279	0.000108922	0.000195233	0.000361209	0.000411203	0.000452541	0.000540062	0.000496017	0.000476089	0.00011016	0.000195702	0.000361209	0.00040742	0.000452541	0.000540062	0.000496017	0.000470422	0.000110338	0.00019569	0.000361209	0.000407356	0.000452541	0.000540062	0.000496017	0.000470106	0.000110376	0.000195722	0.000361209	0.000407355	0.000452541	0.000540062	0.000496017	0.000470098	0.000110386	0.00019573	0.000361209	0.000407355	0.000452541	0.000540088	0.000496017	0.000470098	0.000110388	0.000195733	0.000361209	0.000407355	0.000452541	0.00053925	0.000496017	0.000470098	0.000110386	0.000375853	0.000361209	0.000407355	0.000452541	0.000539188	0.000496017	0.000470098	0.00010899	0.000373812	0.000361209	0.000407355	0	0	0	0	0	0	0	0	-0.000241398	-0.000241398	-0.000241398	-0.000241398	-0.000241398	-0.000241398	-0.000241398	-0.000241398	-0.000267001	-0.000267001	-0.000267001	-0.000267001	-0.000267001	-0.000267001	-0.000267001	-0.000267001	-0.000269843	-0.000269843	-0.000269843	-0.000269843	-0.000269843	-0.000269843	-0.000269843	-0.000269843	-0.000269853	-0.000269853	-0.000269853	-0.000269853	-0.000269853	-0.000269853	-0.000269853	-0.000269853	-0.000265448	-0.000265448	-0.000265448	-0.000265448	-0.000265448	-0.000265448	-0.000265448	-0.000265448	-0.00026544	-0.00026544	-0.00026544	-0.00026544	-0.00026544	-0.00026544	-0.00026544	-0.00026544	-0.000265446	-0.000265446	-0.000265446	-0.000265446	-0.000265446	-0.000265446	-0.000265446	-0.000265446	-0.000265445	-0.000265445	-0.000265445	-0.000265445	-0.000265445	-0.000265445	-0.000265445	-0.000265445	-0.000265445	-0.000265445	-0.000265445	-0.000265445	-0.000265445	-0.000265445	-0.000265445	-0.000265445	-0.000265569	-0.000265564	-0.000265564	-0.000268185	-0.000265564	-0.000472467	-0.000272921	-0.000265606	-0.062631	-0.00118386	-0.000102679	-0.0044798	-2.87996e-06	-0.0234305	-0.0013555	-2.97825e-06	-0.0514519	-0.00192473	-1.22848e-05	-0.00496194	-2.31545e-06	-0.00124411	-0.000100103	-1.0691e-06	-0.0583195	-0.00207164	-1.21559e-06	-0.00963741	-6.30949e-07	-0.0189104	-0.000511828	-1.07929e-06	-0.0558145	-0.00213096	-5.39914e-06	-0.00373571	-6.54286e-07	-0.0129996	-0.000449321	-1.07416e-06	-0.0603293	-0.00206569	-5.2261e-06	-0.00787836	-5.96295e-07	-0.0172936	-0.000449061	-1.29889e-06	-0.0562477	-0.00205772	-5.32861e-06	-0.00101728	-6.15498e-07	-0.0151323	-0.00044478	-1.07047e-06	-0.0599525	-0.00206306	-5.29674e-06	-0.00735126	-5.95934e-07	-0.0170408	-0.000448878	-1.08785e-06	-0.0564228	-0.00206025	-5.1688e-06	-0.00106548	-6.22884e-07	-0.00497999	-0.000445286	-1.06812e-06	-0.0599077	-0.0020716	-5.16947e-06	-0.0074119	-5.98227e-07	-0.0178225	-0.000448881	-1.07562e-06	-0.00949669	-0.00206152	-5.16493e-06	-0.00105112	-6.20161e-07	-0.000463935	-0.000429324	-1.09371e-06	-0.000931577	-0.00146886	-5.95306e-06	-0.00200226	-8.26766e-07	-0.000367185	-0.000417827	-0.000177318	-0.000905992	-0.000445849	-5.21918e-06	-0.00193212	-1.71574e-06	-0.000368245	-0.000397822	-0.000311317	-0.00031538	-0.000473424	-0.00172591	-0.00192667	-3.40247e-05	-0.000368993	-0.000125278	-0.000238324	-0.000287146	-0.000474068	-0.000568518	-0.00192564	-6.5692e-05	-0.000369105	-0.000131418	-0.000234451	-0.000286619	-0.000423696	-0.000373729	-0.00192557	-8.91739e-05	-0.000369127	-0.000160611	-0.000226821	-0.000287294	-0.000459083	-0.000248387	-0.00192994	-6.67072e-05	-0.000352206	-0.000219388	-0.000234385	-0.000287319	-0.000454131	-0.000244067	-0.00200555	-6.56557e-05	-0.000351464	-0.000223145	-0.000234373	-0.000287322	-0.0004458	-0.000264243	-0.00197892	-6.56312e-05	-0.000351405	-0.000223184	-0.000234373	-0.000287322	-0.000426299	-0.000304466	-0.0019406	-6.56307e-05	-0.00035142	-0.000223184	-0.000234373	-0.000287322	-0.000368432	-0.0003043	-0.0019346	-6.56281e-05	-0.000351418	-0.000223184	-0.000234906	-0.000287764	-0.000332953	-0.000304306	-0.00193246	-6.52068e-05	-0.000351419	-0.000228326	-0.000234901	-0.000286907	-0.000332711	-0.000304322	-0.00193154	-6.52071e-05	-0.000360173	-0.00022832	-0.000234901	-0.000286618	-0.000332712	-0.000304317	-0.00193113	-6.52071e-05	-0.000360764	-0.00022832	-0.000234901	-0.000286504	-0.000332712	-0.000304579	-0.0019447	-6.52071e-05	-0.000275368	-0.00022832	-0.000234901	-0.000286458	-0.000332712	-0.000304578	-0.00198307	-6.52071e-05	-0.000275231	-0.00022832	-0.000234901	-0.000286439	-0.000332712	-0.000304578	-0.00198196	-6.52071e-05	-0.000275233	-0.00022832	-0.000234901	-0.00028627	-0.000332712	-0.000304578	-0.00193752	-6.52071e-05	-0.000275235	-0.00022832	-0.000236108	-0.000286959	-0.000332712	-0.000304578	-0.000844516	-6.52071e-05	-0.000275236	-0.00022832	-0.000236145	-0.000287124	-0.000332712	-0.000304578	-0.000598258	-6.52071e-05	-0.000275236	-0.00022832	-0.000236145	-0.000287161	-0.000332712	-0.000304578	-0.000600105	-6.52071e-05	-0.000315033	-0.00022832	-0.000236145	-0.000287169	-0.000332712	-0.000304578	-0.000600874	-6.52071e-05	-0.000315242	-0.00022832	-0.000236145	-0.000287171	-0.000332712	-0.000304578	-0.000601563	-6.52074e-05	-0.0001378	-0.00022832	-0.000236145	-0.000287171	-0.000332712	-0.000304578	-0.000608992	-6.59562e-05	-0.000138248	-0.00022832	-0.00023554	-0.000287171	-0.000332712	-0.000304578	-0.000610303	-6.60631e-05	-0.000138218	-0.00022832	-0.000235505	-0.000287172	-0.000332712	-0.000304578	-0.000610047	-6.60856e-05	-0.000138221	-0.00022832	-0.000235505	-0.000287172	-0.000332712	-0.000304578	-0.00061004	-6.60915e-05	-0.000138221	-0.00022832	-0.000235505	-0.000287172	-0.000332713	-0.000304578	-0.00061004	-6.60932e-05	-0.000138221	-0.00022832	-0.000235505	-0.000287172	-0.000332164	-0.000304578	-0.00061004	-6.60935e-05	-0.000209057	-0.00022832	-0.000235505	-0.000287172	-0.000332127	-0.000304578	-0.00061004	-6.52484e-05	-0.000208575	-0.00022832	-0.000235505	0	0	0	0	0	0	0	0	-0.000445389	-0.000445389	-0.000445389	-0.000445389	-0.000445389	-0.000445389	-0.000445389	-0.000445389	-0.00248189	-0.00248189	-0.00248189	-0.00248189	-0.00248189	-0.00248189	-0.00248189	-0.00248189	-0.002359	-0.002359	-0.002359	-0.002359	-0.002359	-0.002359	-0.002359	-0.002359	-0.00232045	-0.00232045	-0.00232045	-0.00232045	-0.00232045	-0.00232045	-0.00232045	-0.00232045	-0.00242911	-0.00242911	-0.00242911	-0.00242911	-0.00242911	-0.00242911	-0.00242911	-0.00242911	-0.00242709	-0.00242709	-0.00242709	-0.00242709	-0.00242709	-0.00242709	-0.00242709	-0.00242709	-0.00242717	-0.00242717	-0.00242717	-0.00242717	-0.00242717	-0.00242717	-0.00242717	-0.00242717	-0.00242717	-0.00242717	-0.00242717	-0.00242717	-0.00242717	-0.00242717	-0.00242717	-0.00242717	-0.00242717	-0.00242717	-0.00242717	-0.00242717	-0.00242717	-0.00242717	-0.00242717	-0.00242717	-0.00831006	-0.00286276	-0.00244041	-0.00248583	-0.00243389	-0.00243389	-0.0024338	-0.00243378	-9.73072	-0.17614	-0.000814618	-0.0871826	-0.00080681	-0.659651	-0.00749211	-2.08145e-05	-1.53496e-29	-0.177025	-0.000714943	-0.059692	-0.00347266	-1.11838e-07	-3.66563e-06	-3.19481e-06	-9.80953	-0.22815	-0.00589595	-0.178513	-0.00206451	-0.127652	-9.26472e-07	-3.22425e-06	-1.00778e-29	-0.16135	-1.56215	-0.0181663	-0.00249704	-0.00287978	-6.6217e-07	-3.20452e-06	-9.82196	-0.255412	-2.39614e-05	-0.185248	-0.00210949	-0.323015	-6.66954e-07	-3.02861e-06	-1.02341e-29	-0.127132	-1.96074	-0.00205326	-0.00216317	-0.000827889	-6.71165e-07	-3.19186e-06	-9.82218	-0.329212	-1.42425e-06	-0.180152	-0.00214738	-0.312419	-6.63285e-07	-3.17219e-06	-1.02165e-29	-0.0731366	-2.71698	-0.00243461	-0.00230188	-6.11162e-06	-6.65546e-07	-3.19364e-06	-9.81235	-0.466338	-4.49554e-09	-0.181419	-0.00217793	-0.111113	-6.63551e-07	-3.19876e-06	-5.60943e-33	-0.020757	-2.71888	-0.00233812	-0.00225548	-9.43704e-07	-6.69004e-07	-3.19157e-06	-0.0317989	-0.185123	-5.59131e-09	-0.0272597	-0.00202127	-8.45629e-06	-6.76625e-07	-9.17617e-07	-0.0116578	-0.000891011	-2.71269	-0.0217469	-0.00194331	-8.70965e-06	-7.26007e-07	-2.07104e-05	-0.000667414	-0.00429516	-1.00907e-09	-0.0225515	-0.000891297	-8.54217e-06	-3.87282e-06	-0.000321716	-0.000559821	-0.00321222	-0.0088873	-0.0223985	-0.000755487	-8.53136e-06	-5.24772e-06	-0.000351786	-0.000491776	-0.00225919	-0.00189778	-0.022423	-0.000672287	-8.52701e-06	-7.58693e-05	-0.000348931	-0.000495684	-0.00299509	-0.00049033	-0.0225781	-0.000749878	-8.74754e-06	-0.000413551	-0.000351227	-0.000495773	-0.00287242	-0.000466305	-0.0238352	-0.000754257	-9.00316e-06	-0.000399077	-0.000351243	-0.000495784	-0.00269795	-0.000615396	-0.0231268	-0.000754345	-9.02653e-06	-0.000398888	-0.000351242	-0.000495785	-0.00231727	-0.000996502	-0.0222776	-0.000754347	-9.02203e-06	-0.000398886	-0.000351243	-0.000495785	-0.00161639	-0.000992777	-0.0222167	-0.000754042	-9.02275e-06	-0.000398886	-0.000351234	-7.21753e-05	-0.00115496	-0.00098882	-0.0221531	-0.000755862	-9.02259e-06	-0.000398825	-0.000351164	-7.19136e-05	-0.0011552	-0.000989049	-0.0221318	-0.000755854	-8.93958e-06	-0.00039877	-0.000351164	-7.17483e-05	-0.0011552	-0.000991248	-0.0221211	-0.000755854	-8.74471e-06	-0.00039877	-0.000351164	-7.1684e-05	-0.0011552	-0.000994142	-0.0223682	-0.000755854	-8.7514e-06	-0.00039877	-0.000351164	-7.16577e-05	-0.0011552	-0.000994119	-0.0234539	-0.000755854	-8.88851e-06	-0.00039877	-0.000351164	-7.16467e-05	-0.0011552	-0.000994119	-0.0232562	-0.000755854	-8.89106e-06	-0.00039877	-0.000351164	-0.000198543	-0.0011552	-0.000994119	-0.0230051	-0.000755854	-8.89053e-06	-0.00039877	-0.000351164	-0.000199451	-0.0011552	-0.000994119	-0.00723033	-0.000755854	-8.8905e-06	-0.00039877	-0.000351204	-0.000199711	-0.0011552	-0.000994119	-0.00531247	-0.000755854	-8.89048e-06	-0.00039877	-0.000351202	-0.00019977	-0.0011552	-0.000994119	-0.00545879	-0.000755854	-8.88552e-06	-0.00039877	-0.000351202	-0.000199783	-0.0011552	-0.000994119	-0.00552307	-0.000755854	-8.78478e-06	-0.00039877	-0.000351202	-0.000199785	-0.0011552	-0.000994119	-0.0055873	-0.000755915	-8.78607e-06	-0.00039877	-0.000351202	-0.000199786	-0.0011552	-0.000994119	-0.00567619	-0.000751761	-8.58106e-06	-0.00039877	-0.000351202	-0.000199786	-0.0011552	-0.000994119	-0.00611626	-0.000751119	-8.57505e-06	-0.00039877	-0.00035117	-0.000199786	-0.0011552	-0.000994119	-0.00610381	-0.000750971	-8.56848e-06	-0.00039877	-0.000351171	-0.000199786	-0.0011552	-0.000994119	-0.00610439	-0.000750931	-8.56679e-06	-0.00039877	-0.000351171	-0.000199786	-0.000505003	-0.000994119	-0.00610436	-0.00075092	-8.56625e-06	-0.00039877	-0.000351171	-0.000199786	-0.000504591	-0.000994119	-0.00610436	-0.000750886	-8.56594e-06	-0.00039877	-0.000351171	-0.000199786	-0.000504388	-0.000994119	-0.00610436	-0.000755692	-8.79602e-06	-0.00039877	-0.000351171	0	0	0	0	0	0	0	0	-0.000583103	-0.000583103	-0.000583103	-0.000583103	-0.000583103	-0.000583103	-0.000583103	-0.000583103	-0.000638816	-0.000638816	-0.000638816	-0.000638816	-0.000638816	-0.000638816	-0.000638816	-0.000638816	-0.00064067	-0.00064067	-0.00064067	-0.00064067	-0.00064067	-0.00064067	-0.00064067	-0.00064067	-0.000607307	-0.000607307	-0.000607307	-0.000607307	-0.000607307	-0.000607307	-0.000607307	-0.000607307	-0.000602639	-0.000602639	-0.000602639	-0.000602639	-0.000602639	-0.000602639	-0.000602639	-0.000602639	-0.000602608	-0.000602608	-0.000602608	-0.000602608	-0.000602608	-0.000602608	-0.000602608	-0.000602608	-0.000602615	-0.000602615	-0.000602615	-0.000602615	-0.000602615	-0.000602615	-0.000602615	-0.000602615	-0.000602614	-0.000602614	-0.000602614	-0.000602614	-0.000602614	-0.000602614	-0.000602614	-0.000602614	-0.000602615	-0.000602615	-0.000602615	-0.000602615	-0.000602615	-0.000602615	-0.000602615	-0.000602615	-0.0465013	-0.00110182	-0.000625423	-0.000763471	-0.000619586	-0.000620087	-0.000619408	-0.000619311	-2.1982	-0.104755	-0.00036961	-0.000201829	-1.3814e-05	-0.000343632	-0.000340239	-1.40355e-05	-3.01012e-07	-0.17055	-4.53952e-05	-0.000251441	-4.15354e-06	-0.000775451	-0.000379014	-5.72763e-06	-3.92269	-0.136352	-1.03633e-05	-0.000227985	-2.83163e-06	-0.00020562	-0.00116266	-5.77094e-06	-7.60066e-13	-0.166711	-0.00129513	-0.00028323	-2.62899e-06	-0.000294074	-0.00122169	-5.74849e-06	-4.48597	-0.139782	-0.0013648	-0.000235701	-2.66049e-06	-0.000182441	-0.00121946	-6.81221e-06	-1.21476e-14	-0.172579	-0.00140344	-0.00037938	-2.67876e-06	-0.000281439	-0.00121598	-5.73661e-06	-4.54443	-0.135315	-0.00133786	-0.000241778	-2.63143e-06	-0.000183563	-0.00121957	-5.81492e-06	-7.79824e-15	-0.179584	-0.00134723	-0.000362937	-2.61535e-06	-0.000588803	-0.00121428	-5.72624e-06	-1.98051	-0.0995142	-0.00136243	-0.000241598	-2.74788e-06	-0.000209886	-0.00121952	-6.0745e-06	-5.19952e-11	-0.100666	-0.00139989	-0.000255353	-2.77062e-06	-0.000897855	-0.00127385	-6.16825e-06	-0.00506646	-0.0379316	-0.00136893	-0.000206783	-3.80472e-06	-0.000778978	-0.00123924	-0.00057737	-0.00160159	-0.00195733	-0.00136121	-0.000207151	-7.96303e-06	-0.000776712	-0.00117457	-0.000840101	-0.000252815	-0.00298645	-0.229081	-0.000207282	-0.00011435	-0.000778513	-0.000344201	-0.00059703	-0.00022355	-0.00130118	-0.00122678	-0.000207284	-0.000206687	-0.000778609	-0.000359774	-0.000590026	-0.000104887	-0.00109323	-0.00208004	-0.000207285	-0.000260176	-0.000778655	-0.000441496	-0.000558001	-0.000105561	-0.00137787	-0.000627222	-0.000222397	-0.000204439	-0.000995934	-0.000569578	-0.000574328	-0.000105566	-0.00133379	-0.000595735	-0.000221425	-0.00020187	-0.000990863	-0.000578642	-0.00057426	-0.000105567	-0.00126505	-0.000765641	-0.000177118	-0.000201811	-0.000990591	-0.00057875	-0.00057426	-0.000105567	-0.0011131	-0.00114561	-0.000179001	-0.00020181	-0.000990653	-0.000578752	-0.00057426	-0.000105567	-0.00111053	-0.0011415	-0.000179502	-0.000200984	-0.000990643	-0.000578751	-0.000574018	-4.16726e-07	-0.000834594	-0.00111387	-0.000179695	-0.000199911	-0.000990645	-0.000577271	-0.000574014	-4.16172e-07	-0.000834053	-0.00111428	-0.00017978	-0.000199913	-0.000907312	-0.000577289	-0.000574014	-4.15897e-07	-0.000834058	-0.00112217	-0.000179817	-0.000199913	-0.000910292	-0.000577289	-0.000574014	-4.1579e-07	-0.000834058	-0.00112487	-0.000201063	-0.000199913	-0.0009273	-0.000577289	-0.000574014	-4.15747e-07	-0.000834058	-0.00112485	-0.000198227	-0.000199913	-0.000925446	-0.000577289	-0.000574014	-4.15728e-07	-0.000834058	-0.00112485	-0.000198224	-0.000199913	-0.000925425	-0.000577289	-0.000574014	-9.16901e-06	-0.000834058	-0.00112485	-0.000175679	-0.000199913	-0.000925431	-0.000577289	-0.00057404	-9.18436e-06	-0.000834058	-0.00112485	-0.000185936	-0.000199913	-0.000925432	-0.000577289	-0.000574122	-9.18781e-06	-0.000834058	-0.00112485	-0.000182535	-0.000199913	-0.000925432	-0.000577289	-0.000574121	-9.18858e-06	-0.000834058	-0.00112485	-0.000181377	-0.000199913	-0.000916917	-0.000577289	-0.000574121	-9.18876e-06	-0.000834058	-0.00112485	-0.00018022	-0.000199913	-0.000918227	-0.000577289	-0.000574121	-9.18879e-06	-0.000834058	-0.00112485	-0.00017913	-0.000200082	-0.000919236	-0.000577289	-0.000574121	-9.1888e-06	-0.000834058	-0.00112485	-0.000189309	-0.000201867	-0.00092185	-0.000577289	-0.000574107	-9.1888e-06	-0.000834058	-0.00112485	-0.00018156	-0.000202109	-0.000921929	-0.000577289	-0.000574031	-9.1888e-06	-0.000834058	-0.00112485	-0.000181382	-0.000202157	-0.000922018	-0.000577289	-0.000574032	-9.1888e-06	-0.000834058	-0.00112485	-0.00018138	-0.00020217	-0.00092204	-0.000577289	-0.000574032	-9.1888e-06	-0.000226201	-0.00112485	-0.00018138	-0.000202174	-0.000922047	-0.000577289	-0.000574032	-9.1888e-06	-0.000226158	-0.00112485	-0.00018138	-0.00020209	-0.000921534	-0.000577289	-0.000574032	-9.1888e-06	-0.000226082	-0.00112485	-0.00018138	-0.000200095	-0.00091857	-0.000577289	-0.000574032	0	0	0	0	0	0	0	0	-0.000355036	-0.000355036	-0.000355036	-0.000355036	-0.000355036	-0.000355036	-0.000355036	-0.000355036	-0.000146415	-0.000146415	-0.000146415	-0.000146415	-0.000146415	-0.000146415	-0.000146415	-0.000146415	-0.000149643	-0.000149643	-0.000149643	-0.000149643	-0.000149643	-0.000149643	-0.000149643	-0.000149643	-0.000108837	-0.000108837	-0.000108837	-0.000108837	-0.000108837	-0.000108837	-0.000108837	-0.000108837	-0.000105817	-0.000105817	-0.000105817	-0.000105817	-0.000105817	-0.000105817	-0.000105817	-0.000105817	-0.000105814	-0.000105814	-0.000105814	-0.000105814	-0.000105814	-0.000105814	-0.000105814	-0.000105814	-0.000105814	-0.000105814	-0.000105814	-0.000105814	-0.000105814	-0.000105814	-0.000105814	-0.000105814	-0.000105814	-0.000105814	-0.000105814	-0.000105814	-0.000105814	-0.000105814	-0.000105814	-0.000105814	-0.000105814	-0.000105814	-0.000105814	-0.000105814	-0.000105814	-0.000105814	-0.000105814	-0.000105814	-1.03797	-0.000425236	-0.000127133	-0.000425236	-0.000124809	-0.000127133	-0.000124809	-0.000124476	-4.23974e-05	-0.000694849	-0.000155422	-6.87481e-05	-1.60409e-05	-1.35462e-05	-7.86521e-05	-7.21834e-05	-0.0942784	-0.000731645	-4.12e-05	-7.36394e-05	-4.55979e-06	-0.00146425	-0.00127173	-8.23513e-05	-0.0462333	-0.000740441	-5.00834e-06	-5.06365e-05	-4.00939e-06	-2.18054e-05	-0.00552059	-8.25039e-05	-0.0663949	-0.000713758	-3.65864e-06	-9.53343e-05	-3.58282e-06	-8.2582e-05	-0.00626719	-8.24731e-05	-0.0565226	-0.00074027	-3.02478e-06	-5.68591e-05	-3.84177e-06	-1.39422e-05	-0.00620946	-9.49434e-05	-0.0620048	-0.000742748	-3.44104e-06	-0.000244225	-3.83133e-06	-7.39871e-05	-0.00617177	-8.2447e-05	-0.0587948	-0.00074289	-2.76861e-06	-6.09294e-05	-3.79275e-06	-1.42746e-05	-0.00622735	-8.34698e-05	-0.0609286	-0.000745294	-2.82609e-06	-0.000226014	-3.68529e-06	-0.000779203	-0.00619145	-8.2327e-05	-0.00141575	-0.000326364	-2.8333e-06	-6.06972e-05	-4.94199e-06	-2.34008e-05	-0.00622526	-0.000113516	-3.02693e-07	-9.59902e-05	-3.63046e-06	-2.88402e-05	-4.89792e-06	-0.0016086	-0.00808174	-0.000114792	-4.90501e-06	-0.000101143	-3.28266e-06	-1.69664e-05	-6.314e-06	-0.000840419	-0.00779068	-0.004466	-4.15188e-06	-0.000120377	-3.17821e-06	-1.72088e-05	-1.03878e-05	-0.000833678	-0.00732097	-0.00167842	-6.19935e-06	-0.00011944	-0.000211612	-1.72479e-05	-9.08561e-05	-0.000841403	-0.00163863	-0.000465313	-6.49145e-06	-3.23846e-05	-0.000300737	-1.72523e-05	-0.000153788	-0.000841859	-0.00155992	-0.000452304	-4.3353e-07	-4.98229e-05	-0.000381637	-1.72528e-05	-0.0001691	-0.00084206	-0.000663018	-0.000379318	-4.33288e-07	-4.92349e-05	-0.000354463	-2.6095e-05	-0.000135945	-0.00331507	-0.000363444	-0.000386219	-4.33263e-07	-4.93103e-05	-0.000347094	-2.55213e-05	-0.000134336	-0.00320975	-0.000373249	-0.00038619	-4.33261e-07	-4.94423e-05	-0.000368013	-6.916e-06	-0.000134299	-0.00320838	-0.000373365	-0.00038619	-4.3326e-07	-4.97614e-05	-0.000360574	-7.07196e-06	-0.000134299	-0.00320918	-0.000373367	-0.00038619	-4.3326e-07	-9.75488e-05	-0.000360609	-7.10866e-06	-0.000131034	-0.00320903	-0.000373367	-0.000384609	-2.6295e-10	-9.88588e-05	-0.000330272	-7.12237e-06	-0.000130404	-0.00320907	-0.000364292	-0.000384641	-2.63425e-10	-9.88705e-05	-0.000330344	-7.12834e-06	-0.000130404	-0.0019891	-0.00036434	-0.000384641	-2.63591e-10	-9.88704e-05	-0.000334113	-7.13101e-06	-0.000130404	-0.00202852	-0.00036434	-0.000384641	-2.63656e-10	-9.88704e-05	-0.000334063	-1.36957e-05	-0.000130404	-0.00241784	-0.00036434	-0.000384641	-2.63682e-10	-9.88704e-05	-0.000334063	-1.33283e-05	-0.000130404	-0.00239312	-0.00036434	-0.000384641	-2.63693e-10	-9.88704e-05	-0.000334063	-1.33293e-05	-0.000130404	-0.00239325	-0.00036434	-0.000384641	-3.36174e-08	-9.88704e-05	-0.000334063	-6.59146e-06	-0.000130404	-0.00239331	-0.00036434	-0.000384952	-3.35689e-08	-9.88704e-05	-0.000334063	-1.02555e-05	-0.000130404	-0.00239331	-0.00036434	-0.000384972	-3.35568e-08	-9.88704e-05	-0.000334063	-1.17397e-05	-0.000130404	-0.00239332	-0.00036434	-0.000384972	-3.35541e-08	-9.88704e-05	-0.000334063	-1.1635e-05	-0.000130404	-0.00219203	-0.00036434	-0.000384972	-3.35536e-08	-9.88704e-05	-0.000334063	-1.15306e-05	-0.000130404	-0.00220721	-0.00036434	-0.000384972	-3.35534e-08	-9.88704e-05	-0.000334063	-1.14329e-05	-0.000131075	-0.00224802	-0.00036434	-0.000384972	-3.35534e-08	-9.88704e-05	-0.000334063	-1.61424e-05	-0.000132247	-0.00227253	-0.00036434	-0.000384817	-3.35534e-08	-9.88704e-05	-0.000334063	-1.52647e-05	-0.000132417	-0.00227286	-0.00036434	-0.000384795	-3.35534e-08	-9.88704e-05	-0.000334063	-1.52466e-05	-0.000132453	-0.00227367	-0.00036434	-0.000384795	-3.35534e-08	-9.88704e-05	-0.000334063	-1.52465e-05	-0.000132463	-0.00227387	-0.00036434	-0.000384795	-3.35534e-08	-4.88908e-05	-0.000334063	-1.52465e-05	-0.000132465	-0.00227393	-0.00036434	-0.000384795	-3.35534e-08	-4.89216e-05	-0.000334063	-1.52465e-05	-0.000132127	-0.00225303	-0.00036434	-0.000384795	-3.35534e-08	-4.89225e-05	-0.000334063	-1.52465e-05	-0.000130802	-0.00222536	-0.00036434	-0.000384795	0	0	0	0	0	0	0	0	-0.000132254	-0.000132254	-0.000132254	-0.000132254	-0.000132254	-0.000132254	-0.000132254	-0.000132254	-0.00198123	-0.00198123	-0.00198123	-0.00198123	-0.00198123	-0.00198123	-0.00198123	-0.00198123	-0.00189157	-0.00189157	-0.00189157	-0.00189157	-0.00189157	-0.00189157	-0.00189157	-0.00189157	-0.00059359	-0.00059359	-0.00059359	-0.00059359	-0.00059359	-0.00059359	-0.00059359	-0.00059359	-0.000628332	-0.000628332	-0.000628332	-0.000628332	-0.000628332	-0.000628332	-0.000628332	-0.000628332	-0.000628239	-0.000628239	-0.000628239	-0.000628239	-0.000628239	-0.000628239	-0.000628239	-0.000628239	-0.000628228	-0.000628228	-0.000628228	-0.000628228	-0.000628228	-0.000628228	-0.000628228	-0.000628228	-0.000628228	-0.000628228	-0.000628228	-0.000628228	-0.000628228	-0.000628228	-0.000628228	-0.000628228	-0.000628228	-0.000628228	-0.000628228	-0.000628228	-0.000628228	-0.000628228	-0.000628228	-0.000628228	-2.87287	-0.0054216	-0.00114849	-0.0818888	-0.00112857	-0.00137758	-0.00114849	-0.00111804	-4.47467e-07	-0.0154289	-0.000413695	-0.0139492	-0.0343383	-0.00030776	-0.000133133	-0.0940179	-2.92511	-0.0265671	-0.00416848	-0.0103096	-0.0409729	-0.000534161	-0.00598988	-0.319027	-4.19569e-07	-0.0288623	-0.13948	-0.0112648	-0.0612022	-0.000248549	-0.0006163	-0.0627808	-2.92568	-0.0277685	-1.55272	-0.00949645	-0.0547039	-0.000473799	-0.000641492	-0.389773	-4.83328e-07	-0.0284371	-7.2473e-05	-0.0111378	-0.0560484	-0.000191767	-0.000639231	-0.0301142	-2.92608	-0.0284967	-2.26808	-0.00838364	-0.0551392	-0.000492952	-0.000652528	-0.484345	-4.87218e-07	-0.0284639	-3.16195e-07	-0.0109892	-0.05654	-0.000194461	-0.00064086	-0.0182085	-2.92608	-0.0284808	-2.20179	-0.00879109	-0.0561	-0.000852128	-0.000650115	-0.523098	-2.71634e-10	-0.00778682	-5.21929e-07	-0.0109629	-0.141934	-0.000251977	-0.000640802	-0.0409315	-1.79469e-07	-0.00184915	-2.5922	-6.35925e-06	-0.0744211	-2.83107e-05	-0.00144768	-1.01787	-5.19147e-07	-0.000943662	-7.01584e-08	-8.04454e-06	-0.086657	-1.53516e-05	-0.00147977	-2.3729e-06	-2.55046e-07	-7.52114e-05	-2.51764	-8.06688e-06	-0.0391539	-1.52514e-05	-0.00154926	-0.000629369	-5.5153e-08	-8.46069e-05	-1.05809e-10	-8.06499e-06	-0.00170768	-1.5351e-05	-0.00438464	-0.000260008	-4.90386e-08	-4.19699e-05	-0.000988638	-8.06564e-06	-0.00124605	-1.53593e-05	-0.00347207	-0.000266221	-1.27681e-10	-6.35811e-05	-0.000568986	-8.06564e-06	-0.000524311	-1.5362e-05	-0.000870905	-0.00016084	-1.2822e-10	-7.53253e-05	-0.000149109	-3.4632e-05	-0.000762845	-0.00121565	-0.000167658	-0.000153882	-1.28229e-10	-7.36557e-05	-0.000143015	-3.45935e-05	-0.000777516	-0.00119368	-0.000167722	-0.000153885	-1.2823e-10	-7.08288e-05	-0.000189239	-3.55535e-07	-0.000777812	-0.00119292	-0.000167741	-0.000153885	-1.2823e-10	-6.44515e-05	-0.000254496	-3.52386e-07	-0.000777818	-0.00119312	-0.000167741	-0.000153885	-1.2823e-10	-6.75888e-05	-0.000254232	-3.51408e-07	-0.000712398	-0.00119308	-0.000167741	-0.000150419	-8.87054e-11	-5.51861e-05	-0.000210651	-3.51022e-07	-0.000718621	-0.00119309	-0.000146551	-0.00015044	-8.84939e-11	-5.50883e-05	-0.000210748	-3.50854e-07	-0.000718588	-0.00027795	-0.000146587	-0.00015044	-8.84254e-11	-5.50886e-05	-0.000212044	-3.50779e-07	-0.000718588	-0.000281848	-0.000146587	-0.00015044	-8.83988e-11	-5.50886e-05	-0.000212424	-3.45964e-06	-0.000718588	-0.000733753	-0.000146587	-0.00015044	-8.83879e-11	-5.50886e-05	-0.000212423	-3.50707e-06	-0.000718588	-0.000727676	-0.000146587	-0.00015044	-8.83833e-11	-5.50886e-05	-0.000212423	-3.50736e-06	-0.000718588	-0.000727655	-0.000146587	-0.00015044	-1.19981e-09	-5.50886e-05	-0.000212423	-2.97945e-07	-0.000718588	-0.000727671	-0.000146587	-0.00015168	-1.20213e-09	-5.50886e-05	-0.000212423	-3.1816e-07	-0.000718588	-0.000727672	-0.000146587	-0.000151639	-1.20266e-09	-5.50886e-05	-0.000212423	-3.44992e-07	-0.000718588	-0.000727672	-0.000146587	-0.000151639	-1.20278e-09	-5.50886e-05	-0.000212423	-3.47458e-07	-0.000718588	-0.000451012	-0.000146587	-0.000151639	-1.20281e-09	-5.50886e-05	-0.000212423	-3.49946e-07	-0.000718588	-0.000453622	-0.000146587	-0.000151639	-1.20281e-09	-5.50886e-05	-0.000212423	-3.52323e-07	-0.000731995	-0.000540729	-0.000146587	-0.000151639	-1.20282e-09	-5.50886e-05	-0.000212423	-1.21573e-06	-0.000720562	-0.000544452	-0.000146587	-0.000151018	-1.20282e-09	-5.50886e-05	-0.000212423	-1.27482e-06	-0.000718957	-0.000544459	-0.000146587	-0.000151055	-1.20282e-09	-5.50886e-05	-0.000212423	-1.27642e-06	-0.000718607	-0.000544577	-0.000146587	-0.000151055	-1.20282e-09	-5.50886e-05	-0.000212423	-1.27644e-06	-0.000718513	-0.000544605	-0.000146587	-0.000151055	-1.20282e-09	-0.000111403	-0.000212423	-1.27644e-06	-0.000718487	-0.000544615	-0.000146587	-0.000151055	-1.20282e-09	-0.000110959	-0.000212423	-1.27644e-06	-0.000711869	-0.000498808	-0.000146587	-0.000151055	-1.20282e-09	-0.000110931	-0.000212423	-1.27644e-06	-0.000724674	-0.000494906	-0.000146587	-0.000151055	0	0	0	0	0	0	0	0	0.000322923	0.000322923	0.000322923	0.000322923	0.000322923	0.000322923	0.000322923	0.000322923	0.00350935	0.00350935	0.00350935	0.00350935	0.00350935	0.00350935	0.00350935	0.00350935	0.00360053	0.00360053	0.00360053	0.00360053	0.00360053	0.00360053	0.00360053	0.00360053	0.000308251	0.000308251	0.000308251	0.000308251	0.000308251	0.000308251	0.000308251	0.000308251	0.000301095	0.000301095	0.000301095	0.000301095	0.000301095	0.000301095	0.000301095	0.000301095	0.000301099	0.000301099	0.000301099	0.000301099	0.000301099	0.000301099	0.000301099	0.000301099	0.000301099	0.000301099	0.000301099	0.000301099	0.000301099	0.000301099	0.000301099	0.000301099	0.000301099	0.000301099	0.000301099	0.000301099	0.000301099	0.000301099	0.000301099	0.000301099	0.000301099	0.000301099	0.000301099	0.000301099	0.000301099	0.000301099	0.000301099	0.000301099	4.15046	0.00351299	0.0010506	4.15046	0.0010506	0.00351299	0.00120992	0.0010314	7.15569	0.00122253	0.000107075	7.15569	8.63346e-05	0.327773	0.00326681	0.00174119	7.15569	0.00139351	7.6701e-05	7.15569	0.000109077	1.37011	0.0312172	0.00917068	7.15569	0.00142722	3.2098e-05	7.15569	1.83389e-05	7.15284	0.0888909	0.00960919	7.15569	0.0015258	0.000125958	7.15569	2.01218e-05	7.15569	0.116889	0.00969791	7.15569	0.00142134	8.33186e-05	7.15569	1.71564e-05	7.15569	0.142703	0.0103168	7.15569	0.00140722	0.000108659	7.15569	1.79606e-05	7.15569	0.172985	0.00980087	7.15569	0.00141011	7.71286e-05	7.15569	1.73914e-05	7.15569	0.216816	0.00981039	7.15569	0.00140326	7.39115e-05	7.15569	1.86664e-05	7.15569	0.298579	0.00975994	7.15569	0.000695307	7.34776e-05	7.15569	0.000134145	7.15569	0.534713	0.0927614	7.15569	0.000201768	0.000553382	7.15569	0.000137281	7.15569	4.30491	0.171954	7.15569	0.000159712	0.000702718	7.15569	0.000141948	7.15569	7.15569	1.08974	7.15569	7.12822e-05	0.000493102	7.15569	0.000178066	7.15569	7.15569	6.4669	7.15569	7.37936e-05	0.00268734	7.15569	0.000422719	7.15569	7.15569	7.15569	7.15569	0.000149386	0.00118322	7.15569	0.000746607	7.15569	7.15569	7.15569	7.15569	0.000197124	0.00142533	7.15569	0.000294113	7.15569	7.15569	7.15569	7.15569	0.000208102	0.000389767	7.15569	0.000270342	7.15569	7.15569	7.15569	7.15569	0.000206647	0.000386738	7.15569	0.000269101	7.15569	7.15569	7.15569	7.15569	0.000204088	0.000433548	7.15569	0.000269071	7.15569	7.15569	7.15569	7.15569	0.000198052	0.000477344	7.15569	0.00026907	7.15569	7.15569	7.15569	7.15569	0.000126439	0.000477423	7.15569	0.000222931	7.15569	7.15569	7.15569	7.15569	0.000118644	0.00037469	7.15569	0.000222456	7.15569	7.15569	7.15569	7.15569	0.000118571	0.000374412	7.15569	0.000222456	7.15569	7.15569	7.15569	7.15569	0.000118571	0.000372108	7.15569	0.000222456	7.15569	7.15569	7.15569	7.15569	0.000118571	0.000372317	7.15569	0.000222456	7.15569	7.15569	7.15569	7.15569	0.000118571	0.000372317	7.15569	0.000222456	7.15569	7.15569	7.15569	7.15569	0.000118571	0.000372317	7.15569	0.000222456	7.15569	7.15569	7.15569	7.15569	0.000118571	0.000372317	7.15569	0.000222456	7.15569	7.15569	7.15569	7.15569	0.000118571	0.000372317	7.15569	0.000222456	7.15569	7.15569	7.15569	7.15569	0.000118571	0.000372317	7.15569	0.000222456	7.15569	7.15569	7.15569	7.15569	0.000118571	0.000372317	7.15569	0.000222456	7.15569	7.15569	7.15569	7.15569	0.000118571	0.000372317	7.15569	0.000222456	7.15569	7.15569	7.15569	7.15569	0.000118571	0.000372317	7.15569	0.000231493	7.15569	7.15569	7.15569	7.15569	0.000118571	0.000372317	7.15569	0.000232206	7.15569	7.15569	7.15569	7.15569	0.000118571	0.000372317	7.15569	0.000232303	7.15569	7.15569	7.15569	7.15569	0.000118571	0.000372317	7.15569	0.000232323	7.15569	7.15569	7.15569	7.15569	0.000118571	0.000372317	7.15569	0.000232328	7.15569	7.15569	7.15569	7.15569	0.000437201	0.000372317	7.15569	0.00023233	7.15569	7.15569	7.15569	7.15569	0.000437761	0.000372317	7.15569	0.00022775	7.15569	7.15569	7.15569	7.15569	0.000437727	0.000372317	7.15569	0.000226977	7.15569	7.15569	7.15569	0	0	0	0	0	0	0	0	-0.000352225	-0.000352225	-0.000352225	-0.000352225	-0.000352225	-0.000352225	-0.000352225	-0.000352225	-0.000269199	-0.000269199	-0.000269199	-0.000269199	-0.000269199	-0.000269199	-0.000269199	-0.000269199	-0.000267459	-0.000267459	-0.000267459	-0.000267459	-0.000267459	-0.000267459	-0.000267459	-0.000267459	-1.12949e-05	-1.12949e-05	-1.12949e-05	-1.12949e-05	-1.12949e-05	-1.12949e-05	-1.12949e-05	-1.12949e-05	-1.14045e-05	-1.14045e-05	-1.14045e-05	-1.14045e-05	-1.14045e-05	-1.14045e-05	-1.14045e-05	-1.14045e-05	-1.14041e-05	-1.14041e-05	-1.14041e-05	-1.14041e-05	-1.14041e-05	-1.14041e-05	-1.14041e-05	-1.14041e-05	-1.14042e-05	-1.14042e-05	-1.14042e-05	-1.14042e-05	-1.14042e-05	-1.14042e-05	-1.14042e-05	-1.14042e-05	-1.14042e-05	-1.14042e-05	-1.14042e-05	-1.14042e-05	-1.14042e-05	-1.14042e-05	-1.14042e-05	-1.14042e-05	-1.14042e-05	-1.14042e-05	-1.14042e-05	-1.14042e-05	-1.14042e-05	-1.14042e-05	-1.14042e-05	-1.14042e-05	-0.00417291	-9.85786e-05	-5.59541e-05	-3.75208	-5.69422e-05	-0.00417291	-9.85786e-05	-5.59541e-05	-0.130727	-0.000254947	-6.11197e-05	-2.31344e-11	-2.65557e-05	-0.0685377	-0.000333445	-2.59167e-06	-0.0588421	-0.000311193	-4.00466e-05	-7.06459	-5.46208e-05	-0.000222326	-2.30286e-06	-5.68322e-07	-0.102556	-0.000319158	-4.78595e-05	-6.41298e-22	-4.64022e-05	-0.035234	-1.84238e-06	-5.73684e-07	-0.074132	-0.000327464	-7.96763e-05	-6.93461	-5.00861e-05	-0.00492114	-1.58094e-06	-5.70473e-07	-0.0940299	-0.000319632	-0.000105243	-1.55451e-21	-4.72518e-05	-0.0627529	-1.58949e-06	-5.76079e-07	-0.0794297	-0.000318748	-8.70638e-05	-6.07597	-4.76041e-05	-0.00432827	-1.58443e-06	-5.67891e-07	-0.0900706	-0.000319009	-0.000117186	-9.73959e-19	-4.744e-05	-0.0610475	-1.58341e-06	-5.68346e-07	-0.0818409	-0.000318475	-0.000115187	-6.13521	-4.8722e-05	-0.000312758	-1.57991e-06	-5.67708e-07	-0.000371944	-0.000644664	-0.000115179	-6.2432e-19	-0.00065603	-0.0326931	-1.58382e-06	-8.81984e-06	-4.25168e-06	-0.000360596	-0.00156858	-7.77774e-08	-0.000644504	-4.80863e-10	-1.7959e-06	-8.75402e-06	-5.81426e-07	-0.000313402	-0.001695	-1.17198e-07	-0.000648201	-1.72195e-09	-1.79946e-06	-1.36761e-05	-5.96932e-07	-0.000189947	-0.00175074	-1.1541e-07	-0.000693016	-1.75297e-09	-1.85697e-06	-0.000140217	-3.50907e-07	-0.000194331	-0.00273488	-1.15175e-07	-0.000870117	-1.72991e-09	-3.98354e-06	-0.000891741	-3.32902e-07	-0.000716967	-0.00158982	-1.1514e-07	-0.00148344	-1.72829e-09	-5.01851e-06	-0.00117788	-3.17522e-10	-0.000479179	-0.00195187	-1.15138e-07	-0.000406147	-1.72768e-09	-0.000135141	-0.000294647	-3.17865e-10	-0.000496385	-0.000441706	-6.12678e-06	-0.000401705	-1.08216e-06	-0.000349362	-0.000300507	-3.17883e-10	-0.000494125	-0.000453728	-6.26229e-06	-0.000401299	-1.10323e-06	-0.000341958	-0.000300507	-3.17884e-10	-0.000490305	-0.000441603	-2.46314e-11	-0.00040129	-1.10514e-06	-0.000341837	-0.000300507	-3.17884e-10	-0.000481194	-0.000468587	-2.42559e-11	-0.00040129	-1.10477e-06	-0.000341836	-0.000300507	-3.17884e-10	-0.00023564	-0.000468443	-2.41791e-11	-0.000314933	-1.10482e-06	-0.000341836	-0.00026878	-0.000658579	-0.000225812	-0.000388123	-2.41515e-11	-0.000315005	-1.10481e-06	-0.000178019	-0.000268806	-0.000654162	-0.000225725	-0.000388367	-2.41395e-11	-0.000315005	-3.22013e-07	-0.00017822	-0.000268806	-0.00065379	-0.000225725	-0.000383984	-2.41342e-11	-0.000315005	-3.17298e-07	-0.00017822	-0.000268806	-0.000653638	-0.000225725	-0.000384135	-1.21725e-08	-0.000315005	-3.0864e-05	-0.00017822	-0.000268806	-0.000653576	-0.000225725	-0.000384134	-1.23847e-08	-0.000315005	-3.11789e-05	-0.00017822	-0.000268806	-0.000653551	-0.000225725	-0.000384134	-1.23833e-08	-0.000315005	-3.11844e-05	-0.00017822	-0.000268806	-5.12684e-06	-0.000225725	-0.000384134	-1.53357e-11	-0.000315005	-3.11831e-05	-0.00017822	-0.000320452	-5.15929e-06	-0.000225725	-0.000384134	-9.58572e-12	-0.000315005	-3.1183e-05	-0.00017822	-0.000320366	-5.16107e-06	-0.000225725	-0.000384134	-7.97502e-12	-0.000315005	-3.1183e-05	-0.00017822	-0.000320366	-5.16146e-06	-0.000225725	-0.000384134	-8.00645e-12	-0.000315005	-3.16139e-06	-0.00017822	-0.000320366	-5.16155e-06	-0.000225725	-0.000384134	-8.03845e-12	-0.000315005	-3.1379e-06	-0.00017822	-0.000320366	-5.16157e-06	-0.000225725	-0.000384134	-8.06855e-12	-0.000331621	-5.78569e-05	-0.00017822	-0.000320366	-5.16157e-06	-0.000225725	-0.000384134	-2.29996e-10	-0.000331788	-5.69246e-05	-0.00017822	-0.000293416	-5.16158e-06	-0.000225725	-0.000384134	-2.35248e-10	-0.000331815	-5.69053e-05	-0.00017822	-0.000293445	-5.16158e-06	-0.000225725	-0.000384134	-2.35323e-10	-0.00033182	-5.68772e-05	-0.00017822	-0.000293445	-5.16158e-06	-0.000225725	-0.000384134	-2.35323e-10	-0.000331821	-5.68701e-05	-0.00017822	-0.000293445	-5.16158e-06	-0.000516367	-0.000384134	-2.35323e-10	-0.000331821	-5.68678e-05	-0.00017822	-0.000293445	-5.16158e-06	-0.000514877	-0.000384134	-2.35323e-10	-0.000323402	-1.32441e-05	-0.00017822	-0.000293445	-5.16158e-06	-0.000514858	-0.000384134	-2.35323e-10	-0.000323197	-1.34838e-05	-0.00017822	-0.000293445	0	0	0	0	0	0	0	0	0.000288362	0.000288362	0.000288362	0.000288362	0.000288362	0.000288362	0.000288362	0.000288362	0.000208344	0.000208344	0.000208344	0.000208344	0.000208344	0.000208344	0.000208344	0.000208344	0.00020734	0.00020734	0.00020734	0.00020734	0.00020734	0.00020734	0.00020734	0.00020734	1.77161e-05	1.77161e-05	1.77161e-05	1.77161e-05	1.77161e-05	1.77161e-05	1.77161e-05	1.77161e-05	1.77015e-05	1.77015e-05	1.77015e-05	1.77015e-05	1.77015e-05	1.77015e-05	1.77015e-05	1.77015e-05	1.76996e-05	1.76996e-05	1.76996e-05	1.76996e-05	1.76996e-05	1.76996e-05	1.76996e-05	1.76996e-05	1.77001e-05	1.77001e-05	1.77001e-05	1.77001e-05	1.77001e-05	1.77001e-05	1.77001e-05	1.77001e-05	1.77e-05	1.77e-05	1.77e-05	1.77e-05	1.77e-05	1.77e-05	1.77e-05	1.77e-05	1.77e-05	1.77e-05	1.77e-05	1.77e-05	1.77e-05	1.77e-05	1.77e-05	1.77e-05	0.000206597	7.11336e-05	6.06365e-05	0.532509	6.17654e-05	0.532509	0.000206597	6.17654e-05	0.479521	0.00693149	4.37333e-05	6.14924	9.30355e-07	6.34742	0.000714461	5.62255e-08	5.23939	0.0241231	4.38877e-06	6.38985	8.90441e-07	6.38985	1.35723e-06	4.00285e-09	6.38985	0.0345454	1.35221e-06	6.38985	4.87375e-07	6.38985	2.87513e-06	4.07612e-09	6.38985	0.0371372	8.51476e-05	6.38985	5.07172e-07	6.38985	2.4619e-06	4.03427e-09	6.38985	0.0380647	0.000124609	6.38985	4.73446e-07	6.38985	2.47552e-06	4.72988e-09	6.38985	0.0384479	0.000101109	6.38985	4.81501e-07	6.38985	2.45722e-06	4.00401e-09	6.38985	0.0386579	0.000140205	6.38985	4.71706e-07	6.38985	2.46389e-06	4.0559e-09	6.38985	0.0387683	0.000137785	6.38985	4.86768e-07	6.38985	2.44679e-06	3.99602e-09	6.38985	0.141831	0.00013889	6.38985	3.63832e-06	6.38985	2.46456e-06	2.73379e-08	6.38985	0.254101	0.00105622	6.38985	3.65937e-06	6.38985	3.53827e-07	2.72013e-08	6.38985	0.244492	0.00117813	6.38985	4.81454e-06	6.38985	3.46588e-07	2.40156e-06	6.38985	0.0101775	0.00135104	6.38985	9.75053e-06	6.38985	3.44159e-07	5.90562e-05	6.38985	0.00198748	0.196438	6.38985	0.00012978	6.38985	3.09037e-07	0.000432844	6.38985	0.00428917	0.0350916	6.38985	0.000334119	6.38985	4.24397e-07	0.00052142	6.38985	0.00169435	0.00399088	6.38985	0.000154773	6.38985	1.17859e-05	0.000192131	6.38985	0.00204948	0.000390215	6.38985	0.000122136	6.38985	0.000105905	0.000199641	6.38985	0.00199876	0.000368359	6.38985	0.000120548	6.38985	0.000104925	0.000199664	6.38985	0.00190309	0.000405752	6.38985	0.000120509	6.38985	0.000104893	0.000199664	6.38985	0.00169096	0.000587509	6.38985	0.000120509	6.38985	0.000104893	0.000199664	6.38985	0.000761653	0.000587934	6.38985	9.98441e-05	6.38985	0.000104893	0.000187965	6.38985	0.000580342	0.000538512	6.38985	9.93071e-05	6.38985	7.37614e-05	0.000187913	6.38985	0.000578053	0.000538391	6.38985	9.93069e-05	6.38985	7.37353e-05	0.000187913	6.38985	0.000578045	0.000534559	6.38985	9.93069e-05	6.38985	7.37353e-05	0.000187913	6.38985	0.000578045	0.000535746	6.38985	9.93069e-05	6.38985	7.37353e-05	0.000187913	6.38985	0.000578045	0.000535751	6.38985	9.93069e-05	6.38985	7.37353e-05	0.000187913	6.38985	0.000578045	0.000535751	6.38985	9.93069e-05	6.38985	7.37353e-05	0.000187913	6.38985	0.000578045	0.000535751	6.38985	9.93069e-05	6.38985	7.37353e-05	0.000273744	6.38985	0.000578045	0.000535751	6.38985	9.93069e-05	6.38985	7.37353e-05	0.000273996	6.38985	0.000578045	0.000535751	6.38985	9.93069e-05	6.38985	7.37353e-05	0.000273996	6.38985	0.000578045	0.000535751	6.38985	9.93069e-05	6.38985	7.37353e-05	0.000273996	6.38985	0.000578045	0.000535751	6.38985	9.93069e-05	6.38985	7.37353e-05	0.000273996	6.38985	0.000578045	0.000535751	6.38985	0.000103341	6.38985	7.37353e-05	0.000273996	6.38985	0.000578045	0.000535751	6.38985	0.00010425	6.38985	7.37353e-05	0.000227013	6.38985	0.000578045	0.000535751	6.38985	0.000104375	6.38985	7.37353e-05	0.000226877	6.38985	0.000578045	0.000535751	6.38985	0.0001044	6.38985	7.37353e-05	0.000226876	6.38985	0.000578045	0.000535751	6.38985	0.000104407	6.38985	7.37353e-05	0.000226876	6.38985	0.000757283	0.000535751	6.38985	0.000104409	6.38985	7.37353e-05	0.000226876	6.38985	0.00075501	0.000535751	6.38985	0.000102351	6.38985	7.37353e-05	0.000226876	6.38985	0.000754765	0.000535751	6.38985	0.000101357	6.38985	7.37353e-05	0.000226876	0	0	0	0	0	0	0	0	-0.00010413	-0.00010413	-0.00010413	-0.00010413	-0.00010413	-0.00010413	-0.00010413	-0.00010413	-6.88983e-06	-6.88983e-06	-6.88983e-06	-6.88983e-06	-6.88983e-06	-6.88983e-06	-6.88983e-06	-6.88983e-06	-7.01178e-06	-7.01178e-06	-7.01178e-06	-7.01178e-06	-7.01178e-06	-7.01178e-06	-7.01178e-06	-7.01178e-06	-2.22388e-06	-2.22388e-06	-2.22388e-06	-2.22388e-06	-2.22388e-06	-2.22388e-06	-2.22388e-06	-2.22388e-06	-2.16095e-06	-2.16095e-06	-2.16095e-06	-2.16095e-06	-2.16095e-06	-2.16095e-06	-2.16095e-06	-2.16095e-06	-2.16062e-06	-2.16062e-06	-2.16062e-06	-2.16062e-06	-2.16062e-06	-2.16062e-06	-2.16062e-06	-2.16062e-06	-2.16067e-06	-2.16067e-06	-2.16067e-06	-2.16067e-06	-2.16067e-06	-2.16067e-06	-2.16067e-06	-2.16067e-06	-2.16067e-06	-2.16067e-06	-2.16067e-06	-2.16067e-06	-2.16067e-06	-2.16067e-06	-2.16067e-06	-2.16067e-06	-2.16067e-06	-2.16067e-06	-2.16067e-06	-2.16067e-06	-2.16067e-06	-2.16067e-06	-2.16067e-06	-2.16067e-06	-4.73912e-06	-3.95073e-06	-3.84594e-06	-0.000289639	-3.88217e-06	-0.411845	-1.8677e-05	-3.95073e-06	-1.08304e-05	-3.25988e-05	-1.4172e-05	-0.000315966	-1.3667e-07	-0.0623995	-9.52128e-05	-5.29437e-09	-1.0177e-05	-3.9163e-05	-1.18549e-06	-0.00106943	-9.64184e-08	-0.033661	-1.37729e-07	-2.06288e-10	-1.00986e-05	-3.94675e-05	-1.0045e-07	-0.000811761	-1.02819e-07	-0.44277	-5.77538e-07	-2.11263e-10	-1.00921e-05	-3.89372e-05	-4.07698e-08	-0.00125718	-9.92814e-08	-0.00377974	-5.62761e-07	-2.08493e-10	-9.97563e-06	-3.96704e-05	-5.96836e-08	-0.000885637	-1.02981e-07	-0.902079	-5.67399e-07	-2.53051e-10	-1.00894e-05	-3.96891e-05	-4.55314e-08	-0.00189739	-1.02563e-07	-0.000107941	-5.57797e-07	-2.0623e-10	-1.00013e-05	-3.97284e-05	-6.64611e-08	-0.000923824	-1.01525e-07	-0.894341	-5.64073e-07	-2.09792e-10	-1.00874e-05	-3.98153e-05	-6.70691e-08	-0.00179098	-1.00441e-07	-1.79003e-05	-5.57069e-07	-2.0568e-10	-1.00014e-05	-9.13102e-05	-6.72874e-08	-0.00092098	-2.64382e-07	-0.518822	-5.64247e-07	-4.31771e-10	-1.14509e-05	-8.9041e-05	-1.7481e-07	-1.28755e-06	-2.63032e-07	-2.22721e-10	-3.10746e-08	-4.28279e-10	-4.22906e-05	-9.49837e-05	-1.67299e-07	-9.71603e-07	-3.71331e-07	-6.46281e-08	-3.0365e-08	-1.01735e-07	-4.05058e-05	-0.000118933	-2.03397e-07	-9.74433e-07	-7.62235e-07	-6.59185e-08	-2.99682e-08	-6.25163e-06	-5.36582e-05	-0.000117729	-9.24128e-05	-9.75364e-07	-1.79121e-05	-6.46782e-08	-2.40559e-08	-8.44101e-05	-5.52279e-05	-0.000154194	-0.000147971	-9.75393e-07	-4.28168e-05	-6.45777e-08	-3.65373e-08	-8.11556e-05	-1.49819e-05	-0.000104089	-0.000168896	-9.75403e-07	-3.71021e-05	-6.45446e-08	-5.76551e-07	-5.35032e-05	-1.49786e-05	-0.000102562	-0.000113161	-4.18818e-06	-2.70133e-05	-2.84833e-09	-1.24473e-05	-5.6298e-05	-1.49781e-05	-0.000102762	-0.000113886	-4.15892e-06	-2.65405e-05	-2.92571e-09	-1.22492e-05	-5.6301e-05	-1.4978e-05	-0.00010311	-0.000104542	-4.27377e-08	-2.65294e-05	-2.93265e-09	-1.22433e-05	-5.63009e-05	-1.4978e-05	-0.000103948	-0.000101895	-4.33286e-08	-2.65292e-05	-2.93126e-09	-1.22433e-05	-5.6301e-05	-1.4978e-05	-9.30616e-05	-0.000101903	-4.34865e-08	-2.42975e-05	-2.93148e-09	-1.22433e-05	-5.98052e-05	-0.000220882	-9.40364e-05	-9.94257e-05	-4.35473e-08	-2.41271e-05	-2.93142e-09	-1.74108e-05	-5.97891e-05	-0.000220757	-9.4037e-05	-9.94259e-05	-4.35738e-08	-2.41271e-05	-2.89148e-08	-1.74069e-05	-5.97891e-05	-0.000220834	-9.4037e-05	-9.92004e-05	-4.35857e-08	-2.41271e-05	-2.83282e-08	-1.74069e-05	-5.97891e-05	-0.000220863	-9.4037e-05	-9.91851e-05	-4.2997e-07	-2.41271e-05	-2.4059e-09	-1.74069e-05	-5.97891e-05	-0.000220875	-9.4037e-05	-9.91851e-05	-4.22119e-07	-2.41271e-05	-2.44067e-09	-1.74069e-05	-5.97891e-05	-0.00022088	-9.4037e-05	-9.91851e-05	-4.22105e-07	-2.41271e-05	-2.4412e-09	-1.74069e-05	-5.97891e-05	-7.9707e-05	-9.4037e-05	-9.91851e-05	-3.58594e-08	-2.41271e-05	-2.44105e-09	-1.74069e-05	-9.70743e-05	-7.97284e-05	-9.4037e-05	-9.91851e-05	-3.91677e-08	-2.41271e-05	-2.44104e-09	-1.74069e-05	-9.70804e-05	-7.97126e-05	-9.4037e-05	-9.91851e-05	-3.82341e-08	-2.41271e-05	-2.44103e-09	-1.74069e-05	-9.70797e-05	-7.97091e-05	-9.4037e-05	-9.91851e-05	-3.79383e-08	-2.41271e-05	-8.37509e-09	-1.74069e-05	-9.70797e-05	-7.97083e-05	-9.4037e-05	-9.91851e-05	-3.7644e-08	-2.41271e-05	-8.28552e-09	-1.74069e-05	-9.70797e-05	-7.97082e-05	-9.4037e-05	-9.91851e-05	-3.73673e-08	-2.45774e-05	-9.75468e-08	-1.74069e-05	-9.70797e-05	-7.97082e-05	-9.4037e-05	-9.91851e-05	-1.27411e-07	-2.48976e-05	-9.54202e-08	-1.74069e-05	-7.61882e-05	-7.97081e-05	-9.4037e-05	-9.91851e-05	-1.21115e-07	-2.49443e-05	-9.54046e-08	-1.74069e-05	-7.61771e-05	-7.97081e-05	-9.4037e-05	-9.91851e-05	-1.20963e-07	-2.49542e-05	-9.53436e-08	-1.74069e-05	-7.61771e-05	-7.97081e-05	-9.4037e-05	-9.91851e-05	-1.20962e-07	-2.49569e-05	-9.53286e-08	-1.74069e-05	-7.61771e-05	-7.97081e-05	-9.87806e-05	-9.91851e-05	-1.20962e-07	-2.49576e-05	-9.53238e-08	-1.74069e-05	-7.61771e-05	-7.97081e-05	-9.88113e-05	-9.91851e-05	-1.20962e-07	-2.47282e-05	-2.7783e-08	-1.74069e-05	-7.61771e-05	-7.97081e-05	-9.88137e-05	-9.91851e-05	-1.20962e-07	-2.43686e-05	-2.84603e-08	-1.74069e-05	-7.61771e-05	0	0	0	0	0	0	0	0	-0.000417657	-0.000417657	-0.000417657	-0.000417657	-0.000417657	-0.000417657	-0.000417657	-0.000417657	-4.26112e-05	-4.26112e-05	-4.26112e-05	-4.26112e-05	-4.26112e-05	-4.26112e-05	-4.26112e-05	-4.26112e-05	-4.36326e-05	-4.36326e-05	-4.36326e-05	-4.36326e-05	-4.36326e-05	-4.36326e-05	-4.36326e-05	-4.36326e-05	-3.17816e-05	-3.17816e-05	-3.17816e-05	-3.17816e-05	-3.17816e-05	-3.17816e-05	-3.17816e-05	-3.17816e-05	-3.08353e-05	-3.08353e-05	-3.08353e-05	-3.08353e-05	-3.08353e-05	-3.08353e-05	-3.08353e-05	-3.08353e-05	-3.08333e-05	-3.08333e-05	-3.08333e-05	-3.08333e-05	-3.08333e-05	-3.08333e-05	-3.08333e-05	-3.08333e-05	-3.08332e-05	-3.08332e-05	-3.08332e-05	-3.08332e-05	-3.08332e-05	-3.08332e-05	-3.08332e-05	-3.08332e-05	-3.08332e-05	-3.08332e-05	-3.08332e-05	-3.08332e-05	-3.08332e-05	-3.08332e-05	-3.08332e-05	-3.08332e-05	-3.08332e-05	-3.08332e-05	-3.08332e-05	-3.08332e-05	-3.08332e-05	-3.08332e-05	-3.08332e-05	-3.08332e-05	-3.70454e-05	-3.63683e-05	-3.6271e-05	-0.000123913	-3.63683e-05	-0.335779	-0.000123913	-3.70454e-05	-3.7949e-08	-3.29614e-05	-0.000179375	-2.29301e-06	-4.14172e-05	-0.000200707	-4.80798e-05	-4.73436e-05	-2.52389e-08	-2.29523e-05	-8.74704e-05	-3.79129e-06	-1.20405e-05	-0.667852	-0.000370849	-3.01148e-05	-2.39103e-08	-2.1395e-05	-2.01765e-05	-1.34313e-06	-3.06959e-05	-2.4584e-05	-0.000896205	-3.02656e-05	-2.37206e-08	-2.00817e-05	-1.89754e-06	-6.46394e-06	-2.61853e-05	-0.00793808	-0.00115048	-3.0195e-05	-2.19418e-08	-2.14667e-05	-1.87325e-06	-1.86189e-06	-3.0824e-05	-0.00316304	-0.00114915	-3.2609e-05	-2.32483e-08	-2.16069e-05	-1.87054e-06	-5.82431e-05	-2.99106e-05	-0.00596837	-0.00114101	-3.01239e-05	-2.21334e-08	-2.15753e-05	-1.77228e-06	-2.19451e-06	-3.02473e-05	-0.00322574	-0.00114923	-3.03434e-05	-2.32319e-08	-2.16851e-05	-1.85338e-06	-5.07038e-05	-2.82097e-05	-0.0720728	-0.00114358	-3.00939e-05	-2.51911e-08	-2.8371e-05	-1.85907e-06	-2.16708e-06	-3.93144e-05	-0.00238281	-0.00114913	-3.43759e-05	-2.61164e-07	-2.85297e-05	-2.43601e-06	-6.45707e-06	-3.79175e-05	-8.93902e-05	-0.0001463	-3.38781e-05	-5.62658e-05	-4.42684e-05	-1.92181e-06	-2.04727e-06	-4.53231e-05	-0.000135937	-0.00014576	-0.000268619	-5.49868e-05	-0.000207605	-2.55848e-06	-2.12779e-06	-5.69927e-05	-0.000134899	-0.000141106	-0.000390725	-0.000261206	-0.000193781	-2.64422e-05	-2.1394e-06	-0.000191364	-0.00013483	-6.9338e-05	-0.000395224	-0.000303572	-0.000203179	-0.000157102	-2.14098e-06	-0.000262323	-0.000134788	-7.30265e-05	-0.000315797	-0.000227909	-0.00020512	-0.000276065	-2.14112e-06	-0.000263521	-0.000134785	-2.91366e-05	-0.000292091	-0.000227303	-0.000184981	-0.000409826	-3.23848e-06	-0.00023084	-1.10574e-05	-6.09421e-05	-0.000296219	-0.000227269	-0.000187546	-0.000418505	-3.06018e-06	-0.000229169	-1.10628e-05	-6.11701e-05	-0.000296211	-0.000227265	-0.000192073	-0.000369006	-8.28249e-07	-0.000229132	-1.10619e-05	-6.11711e-05	-0.000296212	-0.000227264	-0.000203449	-0.000307723	-8.66021e-07	-0.000229131	-1.1062e-05	-6.11712e-05	-0.000296212	-0.000227264	-0.000239132	-0.000307966	-8.74395e-07	-0.000223561	-1.10619e-05	-6.11712e-05	-0.000331177	-0.00037015	-0.000271034	-0.000306695	-8.77471e-07	-0.000222913	-1.10619e-05	-0.000117464	-0.000331083	-0.000371572	-0.000271288	-0.000306675	-8.78806e-07	-0.000222914	-4.74974e-05	-0.000117411	-0.000331083	-0.000372196	-0.000271286	-0.000306557	-8.79404e-07	-0.000222914	-4.75011e-05	-0.000117411	-0.000331083	-0.00037244	-0.000271286	-0.00030622	-1.68921e-06	-0.000222914	-4.88266e-07	-0.000117411	-0.000331083	-0.00037254	-0.000271286	-0.000306221	-1.60413e-06	-0.000222914	-4.88269e-07	-0.000117411	-0.000331083	-0.000372581	-0.000271286	-0.000306221	-1.60456e-06	-0.000222914	-4.88247e-07	-0.000117411	-0.000331083	-0.000308708	-0.000271286	-0.000306221	-7.93489e-07	-0.000222914	-4.88245e-07	-0.000117411	-0.000482307	-0.000307638	-0.000271286	-0.000306221	-2.52632e-06	-0.000222914	-4.88244e-07	-0.000117411	-0.000481791	-0.000307344	-0.000271286	-0.000306221	-3.81089e-06	-0.000222914	-4.88244e-07	-0.000117411	-0.000481793	-0.000307278	-0.000271286	-0.000306221	-3.75953e-06	-0.000222914	-4.8159e-06	-0.000117411	-0.000481793	-0.000307264	-0.000271286	-0.000306221	-3.7084e-06	-0.000222914	-4.816e-06	-0.000117411	-0.000481793	-0.000307261	-0.000271286	-0.000306221	-3.66094e-06	-0.000224059	-4.09138e-07	-0.000117411	-0.000481793	-0.00030726	-0.000271286	-0.000306221	-5.15011e-06	-0.000225366	-4.09271e-07	-0.000117411	-0.000399179	-0.00030726	-0.000271286	-0.000306221	-4.74806e-06	-0.000225562	-4.09451e-07	-0.000117411	-0.000399401	-0.000307259	-0.000271286	-0.000306221	-4.74124e-06	-0.000225604	-4.09482e-07	-0.000117411	-0.000399401	-0.000307259	-0.000271286	-0.000306221	-4.74123e-06	-0.000225616	-4.09492e-07	-0.000117411	-0.000399401	-0.000307259	-0.00027268	-0.000306221	-4.74123e-06	-0.000225619	-4.09496e-07	-0.000117411	-0.000399401	-0.000307259	-0.000273269	-0.000306221	-4.74123e-06	-0.000225043	-1.40497e-06	-0.000117411	-0.000399401	-0.000307259	-0.000273309	-0.000306221	-4.74123e-06	-0.000223553	-1.40369e-06	-0.000117411	-0.000399401	0	0	0	0	0	0	0	0	0.000315346	0.000315346	0.000315346	0.000315346	0.000315346	0.000315346	0.000315346	0.000315346	0.000639997	0.000639997	0.000639997	0.000639997	0.000639997	0.000639997	0.000639997	0.000639997	0.000643444	0.000643444	0.000643444	0.000643444	0.000643444	0.000643444	0.000643444	0.000643444	0.000610807	0.000610807	0.000610807	0.000610807	0.000610807	0.000610807	0.000610807	0.000610807	0.00060971	0.00060971	0.00060971	0.00060971	0.00060971	0.00060971	0.00060971	0.00060971	0.000609734	0.000609734	0.000609734	0.000609734	0.000609734	0.000609734	0.000609734	0.000609734	0.000609723	0.000609723	0.000609723	0.000609723	0.000609723	0.000609723	0.000609723	0.000609723	0.000609723	0.000609723	0.000609723	0.000609723	0.000609723	0.000609723	0.000609723	0.000609723	0.000609723	0.000609723	0.000609723	0.000609723	0.000609723	0.000609723	0.000609723	0.000609723	0.000627401	0.000626714	0.000626616	0.000772469	0.000626894	0.0469047	0.00111478	0.0006328	1.76246e-05	0.000377748	0.000492898	5.11596e-05	0.00224028	0.00147052	0.000167875	0.0364435	1.55196e-05	0.000367425	0.00102971	2.82319e-05	0.000938902	0.560927	0.102599	0.337219	1.55788e-05	0.00037517	0.00143462	1.86279e-05	0.00126339	0.144549	0.205794	2.28749	1.56376e-05	0.000360058	0.00231729	3.52675e-05	0.00115437	0.0513527	0.518295	6.98778	1.5702e-05	0.000374004	0.001705	2.1182e-05	0.00123848	0.00147041	3.20164	6.98778	1.59374e-05	0.000376195	0.00213994	0.000100555	0.00122571	0.0158161	6.98778	6.98778	1.583e-05	0.000375823	0.00149603	2.26722e-05	0.00123427	0.00116915	6.98778	6.98778	1.59286e-05	0.000376802	0.00152066	9.54327e-05	0.00119303	0.389396	6.98778	6.98778	1.63945e-05	0.000395673	0.00152417	2.25712e-05	0.00128412	0.0439403	6.98778	6.98778	1.38819e-05	0.000395167	0.00159414	6.71329e-05	0.0012597	0.0348689	6.98778	6.98778	0.000286896	0.000383226	0.00142718	4.01462e-05	0.00120599	0.00935305	6.98778	6.98778	0.000222342	0.000342713	0.00160494	4.0959e-05	0.00103626	0.00754633	6.98778	6.98778	0.000283171	0.000344309	0.000415811	4.10663e-05	0.000518315	0.00756518	6.98778	6.98778	0.000293299	0.00034613	0.000352307	4.10828e-05	0.000446701	0.00757494	6.98778	6.98778	0.00028189	0.000334222	0.000337572	4.1084e-05	0.000405209	0.00757874	6.98778	6.98778	0.000281825	0.000336703	0.000318339	4.40796e-05	0.00043452	0.00312531	6.98778	6.98778	0.00028181	0.000336386	0.000318082	4.28411e-05	0.000436338	0.00295148	6.98778	6.98778	0.000281808	0.000335819	0.000319076	3.42369e-05	0.000436385	0.00294139	6.98778	6.98778	0.000281808	0.00033447	0.000323066	3.48878e-05	0.000436386	0.00294238	6.98778	6.98778	0.000281808	0.000329606	0.000323067	3.50205e-05	0.000434599	0.00294221	6.98778	6.98778	0.000296602	0.000328058	0.000322938	3.50679e-05	0.00043527	0.00294224	6.98778	6.98778	0.000297116	0.000328055	0.00032294	3.50883e-05	0.000435272	0.0047463	6.98778	6.98778	0.000297287	0.000328055	0.000322927	3.50975e-05	0.000435272	0.00489895	6.98778	6.98778	0.000297354	0.000328055	0.000322952	3.92453e-05	0.000435272	0.000266271	6.98778	6.98778	0.000297381	0.000328055	0.000322952	3.84383e-05	0.000435272	0.000253863	6.98778	6.98778	0.000297393	0.000328055	0.000322952	3.84444e-05	0.000435272	0.000253783	6.98778	6.98778	0.000291535	0.000328055	0.000322952	3.40717e-05	0.000435272	0.000253796	6.98778	6.98778	0.000291144	0.000328055	0.000322952	6.29931e-05	0.000435272	0.000253796	6.98778	6.98778	0.000291048	0.000328055	0.000322952	8.05893e-05	0.000435272	0.000253797	6.98778	6.98778	0.000291026	0.000328055	0.000322952	8.02567e-05	0.000435272	0.00108962	6.98778	6.98778	0.000291022	0.000328055	0.000322952	7.9909e-05	0.000435272	0.00110686	6.98778	6.98778	0.00029102	0.000328055	0.000322952	7.95851e-05	0.000435639	1.13786e-05	6.98778	6.98778	0.00029102	0.000328055	0.000322952	8.42517e-05	0.0004344	1.15051e-05	6.98778	6.98778	0.00029102	0.000328055	0.000322952	8.22759e-05	0.000434215	1.15101e-05	6.98778	6.98778	0.00029102	0.000328055	0.000322952	8.22527e-05	0.000434176	1.15171e-05	6.98778	6.98778	0.00029102	0.000328055	0.000322952	8.2253e-05	0.000434166	1.15189e-05	6.98778	6.98778	0.00029102	0.000328156	0.000322952	8.2253e-05	0.000434163	1.15194e-05	6.98778	6.98778	0.00029102	0.0003281	0.000322952	8.2253e-05	0.000433979	0.000113624	6.98778	6.98778	0.00029102	0.000328096	0.000322952	8.2253e-05	0.000435383	0.000111291	6.98778	6.98778	0	0	0	0	0	0	0	0	0.000104615	0.000104615	0.000104615	0.000104615	0.000104615	0.000104615	0.000104615	0.000104615	3.46116e-05	3.46116e-05	3.46116e-05	3.46116e-05	3.46116e-05	3.46116e-05	3.46116e-05	3.46116e-05	3.42481e-05	3.42481e-05	3.42481e-05	3.42481e-05	3.42481e-05	3.42481e-05	3.42481e-05	3.42481e-05	3.39414e-05	3.39414e-05	3.39414e-05	3.39414e-05	3.39414e-05	3.39414e-05	3.39414e-05	3.39414e-05	3.438e-05	3.438e-05	3.438e-05	3.438e-05	3.438e-05	3.438e-05	3.438e-05	3.438e-05	3.43803e-05	3.43803e-05	3.43803e-05	3.43803e-05	3.43803e-05	3.43803e-05	3.43803e-05	3.43803e-05	3.43805e-05	3.43805e-05	3.43805e-05	3.43805e-05	3.43805e-05	3.43805e-05	3.43805e-05	3.43805e-05	3.43805e-05	3.43805e-05	3.43805e-05	3.43805e-05	3.43805e-05	3.43805e-05	3.43805e-05	3.43805e-05	3.43805e-05	3.43805e-05	3.43805e-05	3.43805e-05	3.43805e-05	3.43805e-05	3.43805e-05	3.43805e-05	3.44757e-05	3.44744e-05	3.44742e-05	3.52117e-05	3.44757e-05	0.000117777	4.05523e-05	3.45681e-05	1.18173e-05	5.59514e-06	0.000111897	0.000180014	0.000456561	0.000839378	0.000163543	1.55513e-05	1.02158e-05	2.72453e-06	0.000333328	0.000325544	0.00206808	2.56226e-06	4.02277e-07	3.46947e-06	9.48756e-06	2.30327e-06	0.0014316	0.000337278	0.00399998	0.000486724	1.14104e-07	3.49606e-06	9.29704e-06	2.40768e-06	5.6297e-05	0.000290884	0.0044922	4.23443e-05	9.83108e-08	3.4783e-06	8.39469e-06	2.31719e-06	8.13666e-05	0.000334386	0.00442343	0.00124961	9.92285e-08	3.07102e-06	8.59262e-06	2.30148e-06	6.01816e-05	0.000201529	0.00437177	4.38069e-05	9.9033e-08	3.46089e-06	8.28086e-06	2.29894e-06	9.4545e-05	0.000327198	0.00445207	0.00118857	9.86818e-08	3.42682e-06	8.59948e-06	2.29101e-06	9.37249e-05	0.000209896	0.00449948	1.63059e-06	9.87261e-08	3.46438e-06	8.31603e-06	2.29061e-06	9.31583e-05	0.000326975	0.0044996	0.000443762	9.87195e-08	3.43822e-06	0.000206191	2.31568e-06	9.40186e-05	0.000202898	0.00447869	2.0343e-07	7.99804e-08	3.39811e-06	1.45045e-05	4.20615e-06	9.72915e-05	0.000254712	0.00359191	1.2468e-06	8.19596e-08	1.59814e-07	2.99368e-05	3.48138e-05	9.30558e-05	0.000253785	0.00215415	1.27945e-06	8.92004e-08	3.63178e-06	8.92211e-05	3.1746e-05	2.6345e-06	0.000253572	0.000336797	1.2521e-06	6.70058e-07	7.35889e-05	9.61424e-05	3.16699e-05	2.25546e-05	0.000253554	0.000221763	1.25004e-06	9.19759e-07	7.78708e-05	9.58549e-05	3.84922e-05	4.84496e-05	0.000253552	0.000185048	1.24932e-06	1.1932e-05	7.84679e-05	9.55369e-05	3.34273e-05	9.91213e-05	0.000255359	0.000219005	1.05535e-06	6.97895e-05	7.81349e-05	9.55343e-05	3.40546e-05	0.00010215	0.000257236	0.000221077	1.08857e-06	6.6855e-05	7.81397e-05	9.55341e-05	3.51856e-05	8.87771e-05	0.000251529	0.000221129	1.09157e-06	6.67994e-05	7.81396e-05	9.55341e-05	3.80704e-05	6.92533e-05	0.000248916	0.00022113	1.09098e-06	6.67988e-05	7.81397e-05	9.55341e-05	4.91203e-05	6.92734e-05	0.000248253	0.000221041	1.09107e-06	6.67988e-05	7.99399e-05	9.58309e-05	5.82966e-05	6.9269e-05	0.000248004	0.000221872	1.09105e-06	7.64576e-05	7.99244e-05	9.59243e-05	5.83936e-05	6.9262e-05	0.000247895	0.000221873	1.19127e-06	7.6449e-05	7.99244e-05	9.59519e-05	5.83935e-05	6.92638e-05	0.000247846	0.000221873	1.16336e-06	7.6449e-05	7.99244e-05	9.59629e-05	5.83935e-05	6.91592e-05	0.000250652	0.000221873	4.4668e-07	7.6449e-05	7.99244e-05	9.59672e-05	5.83935e-05	6.91592e-05	0.000254065	0.000221873	4.5417e-07	7.6449e-05	7.99244e-05	9.59691e-05	5.83935e-05	6.91592e-05	0.000254072	0.000221873	4.54294e-07	7.6449e-05	7.99244e-05	9.58535e-05	5.83935e-05	6.91592e-05	0.000250956	0.000221873	4.54263e-07	7.6449e-05	8.39561e-05	9.57767e-05	5.83935e-05	6.91592e-05	0.000216155	0.000221873	4.5426e-07	7.6449e-05	8.39641e-05	9.5761e-05	5.83935e-05	6.91592e-05	0.000208191	0.000221873	4.54259e-07	7.6449e-05	8.39638e-05	9.57575e-05	5.83935e-05	6.91592e-05	0.000209324	0.000221873	7.32982e-07	7.6449e-05	8.39638e-05	9.57568e-05	5.83935e-05	6.91592e-05	0.000210485	0.000221873	7.2397e-07	7.6449e-05	8.39638e-05	9.57565e-05	5.83935e-05	6.91592e-05	0.00021159	0.000221891	3.92735e-08	7.6449e-05	8.39638e-05	9.57564e-05	5.83935e-05	6.91592e-05	0.000213838	0.000220497	3.82855e-08	7.6449e-05	8.19229e-05	9.57564e-05	5.83935e-05	6.91592e-05	0.000221472	0.000220304	3.82707e-08	7.6449e-05	8.1918e-05	9.57564e-05	5.83935e-05	6.91592e-05	0.000221666	0.000220265	3.82414e-08	7.6449e-05	8.19181e-05	9.57564e-05	5.83935e-05	6.91592e-05	0.000221668	0.000220255	3.82339e-08	7.6449e-05	8.19181e-05	9.57564e-05	5.83941e-05	6.91592e-05	0.000221668	0.000220252	3.82316e-08	7.6449e-05	8.19181e-05	9.57564e-05	5.85666e-05	6.91592e-05	0.000221668	0.000220242	1.64156e-07	7.6449e-05	8.19181e-05	9.57564e-05	5.85789e-05	6.91592e-05	0.000221668	0.0002218	1.68835e-07	7.6449e-05	8.19181e-05	0	0	0	0	0	0	0	0	0.000281375	0.000281375	0.000281375	0.000281375	0.000281375	0.000281375	0.000281375	0.000281375	0.00350222	0.00350222	0.00350222	0.00350222	0.00350222	0.00350222	0.00350222	0.00350222	0.00351661	0.00351661	0.00351661	0.00351661	0.00351661	0.00351661	0.00351661	0.00351661	0.00342438	0.00342438	0.00342438	0.00342438	0.00342438	0.00342438	0.00342438	0.00342438	0.00351889	0.00351889	0.00351889	0.00351889	0.00351889	0.00351889	0.00351889	0.00351889	0.00352152	0.00352152	0.00352152	0.00352152	0.00352152	0.00352152	0.00352152	0.00352152	0.00352161	0.00352161	0.00352161	0.00352161	0.00352161	0.00352161	0.00352161	0.00352161	0.00352161	0.00352161	0.00352161	0.00352161	0.00352161	0.00352161	0.00352161	0.00352161	0.00352161	0.00352161	0.00352161	0.00352161	0.00352161	0.00352161	0.00352161	0.00352161	0.0172406	0.00632459	0.00365483	0.00365483	0.00355795	0.00355656	0.00355643	0.00355636	5.91982	0.104864	0.000538693	0.0432497	0.000563273	0.128464	0.00387642	0.000788117	6.23502	0.630736	0.000412975	0.0357763	0.000803831	0.00653234	0.00195857	0.00107433	6.23502	5.51448	0.0010077	0.0793585	0.000294212	0.0715983	0.0012993	0.00107295	6.23502	6.23502	0.232518	0.0312815	0.000322771	0.09993	0.00107991	0.00107476	6.23502	6.23502	1.14407	0.0587974	0.000281239	0.134706	0.00107527	0.00107616	6.23502	6.23502	6.20851	0.00466213	0.000289666	0.195291	0.00108366	0.00107751	6.23502	6.23502	6.23502	0.0422695	0.000284506	0.272242	0.00107623	0.0010762	6.23502	6.23502	6.23502	0.00455133	0.000301238	0.132175	0.00108045	0.00107779	6.23502	6.23502	6.23502	0.0426868	0.000290179	0.17497	0.00107619	0.00109721	6.23502	6.23502	6.23502	0.00435784	0.000299632	0.00495338	0.00110013	0.00109761	6.23502	6.23502	6.23502	0.00797061	0.000293511	0.000707363	0.0010976	0.00107747	6.23502	6.23502	6.23502	0.00793211	0.000333837	0.000685889	0.00109703	0.000540402	6.23502	6.23502	6.23502	0.0078952	0.000333955	0.000688793	0.00104807	0.000305922	6.23502	6.23502	6.23502	0.00788809	0.000334797	0.000689191	0.000965865	0.000299852	6.23502	6.23502	6.23502	0.00788725	0.000322698	0.000689281	0.000478048	0.000297797	6.23502	6.23502	6.23502	0.00797701	0.000331659	0.00072548	0.000298353	0.000296873	6.23502	6.23502	6.23502	0.00836136	0.000332307	0.000721834	0.000300419	0.000296867	6.23502	6.23502	6.23502	0.00829672	0.000332323	0.000721499	0.000300485	0.000296867	6.23502	6.23502	6.23502	0.00801615	0.000332323	0.000721567	0.000300485	0.000296867	6.23502	6.23502	6.23502	0.00794268	0.000331569	0.000721558	0.000300485	0.000296822	6.23502	6.23502	6.23502	0.00791794	0.000331769	0.00072156	0.000300317	0.000296835	6.23502	6.23502	6.23502	0.00790769	0.00033177	0.000707337	0.000300335	0.000296835	6.23502	6.23502	6.23502	0.00790314	0.00033177	0.000710135	0.000300335	0.000296835	6.23502	6.23502	6.23502	0.00794986	0.00033177	0.000711874	0.000300335	0.000296835	6.23502	6.23502	6.23502	0.00826462	0.00033177	0.000709918	0.000300335	0.000296835	6.23502	6.23502	6.23502	0.00828227	0.00033177	0.0007099	0.000300335	0.000296835	6.23502	6.23502	6.23502	0.00838558	0.00033177	0.000709911	0.000300335	0.000296837	6.23502	6.23502	6.23502	0.00321828	0.00033177	0.000709912	0.000300335	0.000296828	6.23502	6.23502	6.23502	0.00217287	0.00033177	0.000709913	0.000300335	0.000296828	6.23502	6.23502	6.23502	0.00217531	0.00033177	0.000709052	0.000300335	0.000296828	6.23502	6.23502	6.23502	0.0021953	0.00033177	0.000710626	0.000300335	0.000296828	6.23502	6.23502	6.23502	0.00221454	0.000332038	0.000710656	0.000300335	0.000296828	6.23502	6.23502	6.23502	0.00221714	0.000331337	0.000713814	0.000300335	0.000296827	6.23502	6.23502	6.23502	0.00233739	0.000331207	0.000713625	0.000300335	0.000296835	6.23502	6.23502	6.23502	0.00234144	0.000331176	0.00071368	0.000300335	0.000296835	6.23502	6.23502	6.23502	0.0023415	0.000331167	0.00071369	0.000300335	0.000296835	6.23502	6.23502	6.23502	0.0023415	0.000331165	0.000713694	0.000300335	0.000296835	6.23502	6.23502	6.23502	0.0023415	0.00033103	0.000713665	0.000300335	0.000296835	6.23502	6.23502	6.23502	0.0023415	0.000331867	0.000710521	0.000300335	0.000296835	0	0	0	0	0	0	0	0	0.000450601	0.000450601	0.000450601	0.000450601	0.000450601	0.000450601	0.000450601	0.000450601	0.0013634	0.0013634	0.0013634	0.0013634	0.0013634	0.0013634	0.0013634	0.0013634	0.00135534	0.00135534	0.00135534	0.00135534	0.00135534	0.00135534	0.00135534	0.00135534	0.0011151	0.0011151	0.0011151	0.0011151	0.0011151	0.0011151	0.0011151	0.0011151	0.00113541	0.00113541	0.00113541	0.00113541	0.00113541	0.00113541	0.00113541	0.00113541	0.00113567	0.00113567	0.00113567	0.00113567	0.00113567	0.00113567	0.00113567	0.00113567	0.00113564	0.00113564	0.00113564	0.00113564	0.00113564	0.00113564	0.00113564	0.00113564	0.00113564	0.00113564	0.00113564	0.00113564	0.00113564	0.00113564	0.00113564	0.00113564	0.00113564	0.00113564	0.00113564	0.00113564	0.00113564	0.00113564	0.00113564	0.00113564	0.313602	0.00955797	0.00138067	0.00163969	0.00125789	0.00125421	0.0012529	0.00125221	0.0155239	0.0271364	0.00171788	3.82419e-06	0.0687779	5.67517e-07	2.39197e-05	0.798744	0.0013939	0.0444998	0.0122144	1.93307e-06	0.0368135	0.00324461	0.156189	9.964	0.00131691	0.0578163	0.147128	6.764e-07	0.116976	9.21658e-07	0.119524	9.98491	0.00134139	0.0578571	3.55708	3.1124e-06	0.183553	9.36457e-06	0.124329	9.98491	0.00143459	0.0636202	9.98491	9.42053e-07	0.347936	4.20782e-07	0.128095	9.98491	0.00145784	0.0675136	9.98491	3.15587e-05	1.074	7.36723e-06	0.134093	9.98491	0.00147022	0.069352	9.98491	1.1011e-06	9.66437	4.37189e-07	0.138463	9.98491	0.001456	0.0707566	9.98491	2.85055e-05	9.98491	0.000588504	0.144786	9.98491	0.000153168	0.0275918	9.98491	1.08737e-06	9.98491	1.02091e-06	0.149902	9.98491	6.65774e-08	0.00258671	9.98491	1.73577e-05	9.98491	0.0145545	0.18735	9.98491	0.00010958	0.0014284	9.98491	5.72153e-06	9.98491	0.00661295	0.251404	9.98491	4.37943e-05	0.000336126	9.98491	5.99268e-06	9.98491	0.00607921	0.401711	9.98491	3.72467e-05	0.000355064	9.98491	6.02764e-06	9.98491	0.00614171	1.13837	9.98491	3.8156e-05	1.92971e-05	9.98491	6.03322e-06	9.98491	0.00614987	9.59654	9.98491	5.8496e-05	2.71471e-05	9.98491	6.03364e-06	9.98491	0.00615253	9.98491	9.98491	5.86009e-05	2.9891e-05	9.98491	6.74596e-06	9.98491	0.0100176	9.98491	9.98491	5.85958e-05	2.95161e-05	9.98491	6.32496e-06	9.98491	0.0100949	9.98491	9.98491	5.85952e-05	2.8869e-05	9.98491	5.59242e-06	9.98491	0.0100811	9.98491	9.98491	5.85952e-05	2.73677e-05	9.98491	5.81701e-06	9.98491	0.0100839	9.98491	9.98491	5.85952e-05	9.89751e-05	9.98491	5.86128e-06	9.98491	0.0100834	9.98491	9.98491	2.94274e-08	8.85704e-05	9.98491	5.87695e-06	9.98491	0.0100836	9.98491	9.98491	2.94899e-08	8.84756e-05	9.98491	5.8837e-06	9.98491	0.00835586	9.98491	9.98491	2.95176e-08	8.84757e-05	9.98491	5.88675e-06	9.98491	0.0083844	9.98491	9.98491	2.95284e-08	8.84757e-05	9.98491	6.25461e-06	9.98491	0.00872911	9.98491	9.98491	2.95329e-08	8.84757e-05	9.98491	5.9964e-06	9.98491	0.00865057	9.98491	9.98491	2.95348e-08	8.84757e-05	9.98491	5.99877e-06	9.98491	0.00864347	9.98491	9.98491	1.57167e-06	8.84757e-05	9.98491	6.76897e-06	9.98491	0.00864339	9.98491	9.98491	1.56849e-06	8.84757e-05	9.98491	2.68889e-05	9.98491	0.00864339	9.98491	9.98491	1.56764e-06	8.84757e-05	9.98491	4.70657e-05	9.98491	0.0086434	9.98491	9.98491	1.56745e-06	8.84757e-05	9.98491	4.67425e-05	9.98491	0.00847315	9.98491	9.98491	1.56741e-06	8.84757e-05	9.98491	4.64078e-05	9.98491	0.00853434	9.98491	9.98491	1.5674e-06	8.84757e-05	9.98491	4.60984e-05	9.98491	0.00855841	9.98491	9.98491	1.5674e-06	8.84757e-05	9.98491	4.31556e-05	9.98491	0.00871188	9.98491	9.98491	1.5674e-06	8.84757e-05	9.98491	4.16006e-05	9.98491	0.00872761	9.98491	9.98491	1.5674e-06	8.84757e-05	9.98491	4.15931e-05	9.98491	0.00873379	9.98491	9.98491	1.5674e-06	8.84757e-05	9.98491	4.15937e-05	9.98491	0.00873555	9.98491	9.98491	1.5674e-06	9.09381e-07	9.98491	4.15937e-05	9.98491	0.00873607	9.98491	9.98491	1.5674e-06	9.06932e-07	9.98491	4.15937e-05	9.98491	0.00872566	9.98491	9.98491	1.5674e-06	9.06802e-07	9.98491	4.15937e-05	9.98491	0.00855297	9.98491	9.98491	0	0	0	0	0	0	0	0	0.000582803	0.000582803	0.000582803	0.000582803	0.000582803	0.000582803	0.000582803	0.000582803	0.007051	0.007051	0.007051	0.007051	0.007051	0.007051	0.007051	0.007051	0.00720368	0.00720368	0.00720368	0.00720368	0.00720368	0.00720368	0.00720368	0.00720368	0.00226284	0.00226284	0.00226284	0.00226284	0.00226284	0.00226284	0.00226284	0.00226284	0.00226817	0.00226817	0.00226817	0.00226817	0.00226817	0.00226817	0.00226817	0.00226817	0.00226847	0.00226847	0.00226847	0.00226847	0.00226847	0.00226847	0.00226847	0.00226847	0.00226845	0.00226845	0.00226845	0.00226845	0.00226845	0.00226845	0.00226845	0.00226845	0.00226845	0.00226845	0.00226845	0.00226845	0.00226845	0.00226845	0.00226845	0.00226845	0.00226845	0.00226845	0.00226845	0.00226845	0.00226845	0.00226845	0.00226845	0.00226845	12.6052	0.297178	0.00497447	0.0195825	0.00414719	0.00414719	0.00407524	0.00403722	12.9144	5.59469	0.00158981	0.0204085	0.0323083	0.00403332	0.00101119	0.0682233	12.9144	12.9144	0.00772871	0.0102972	0.062748	0.00196445	0.0106346	0.474725	12.9144	12.9144	0.125093	0.0124968	0.0846098	0.00297233	0.00213613	5.79822	12.9144	12.9144	7.3052	0.00808611	0.105311	0.00433819	0.00190471	12.9144	12.9144	12.9144	12.9144	0.0113055	0.116683	0.00251843	0.00189595	12.9144	12.9144	12.9144	12.9144	0.00459387	0.127434	0.00469761	0.0019267	12.9144	12.9144	12.9144	12.9144	0.0104705	0.139338	0.00255182	0.00190004	12.9144	12.9144	12.9144	12.9144	0.0048476	0.154889	0.00446692	0.00192054	12.9144	12.9144	12.9144	12.9144	0.0105251	0.385596	0.00302709	0.00189981	12.9144	12.9144	12.9144	12.9144	0.000271374	1.89135	0.000489324	0.00495219	12.9144	12.9144	12.9144	12.9144	0.000355271	12.9133	0.000269995	0.005169	12.9144	12.9144	12.9144	12.9144	0.000353173	12.9144	0.000268499	0.00535715	12.9144	12.9144	12.9144	12.9144	0.000352698	12.9144	0.000269942	0.0114923	12.9144	12.9144	12.9144	12.9144	0.000352659	12.9144	0.000270079	0.0101984	12.9144	12.9144	12.9144	12.9144	0.000352653	12.9144	0.000270119	0.00324974	12.9144	12.9144	12.9144	12.9144	0.000677171	12.9144	0.00398276	0.000718949	12.9144	12.9144	12.9144	12.9144	0.000686818	12.9144	0.00406626	0.00070379	12.9144	12.9144	12.9144	12.9144	0.000339787	12.9144	0.00406624	0.000703792	12.9144	12.9144	12.9144	12.9144	0.000333657	12.9144	0.00406676	0.000703791	12.9144	12.9144	12.9144	12.9144	0.00033235	12.9144	0.0040667	0.000703792	12.9144	12.9144	12.9144	12.9144	0.000331859	12.9144	0.00406672	0.000644587	12.9144	12.9144	12.9144	12.9144	0.000331646	12.9144	0.00146771	0.000644345	12.9144	12.9144	12.9144	12.9144	0.00033155	12.9144	0.00144722	0.000644344	12.9144	12.9144	12.9144	12.9144	0.000471421	12.9144	0.00210797	0.000644344	12.9144	12.9144	12.9144	12.9144	0.000481458	12.9144	0.00211028	0.000644344	12.9144	12.9144	12.9144	12.9144	0.000481491	12.9144	0.00211022	0.000644344	12.9144	12.9144	12.9144	12.9144	0.000973643	12.9144	0.00211025	0.000644344	12.9144	12.9144	12.9144	12.9144	0.000793615	12.9144	0.00211026	0.000644344	12.9144	12.9144	12.9144	12.9144	0.00076429	12.9144	0.00211026	0.000644344	12.9144	12.9144	12.9144	12.9144	0.000769884	12.9144	0.00174844	0.000644344	12.9144	12.9144	12.9144	12.9144	0.000775749	12.9144	0.00174884	0.000644344	12.9144	12.9144	12.9144	12.9144	0.000781343	12.9144	0.0018198	0.000644344	12.9144	12.9144	12.9144	12.9144	0.000552788	12.9144	0.00183179	0.000644344	12.9144	12.9144	12.9144	12.9144	0.000579029	12.9144	0.00183186	0.000644344	12.9144	12.9144	12.9144	12.9144	0.000579794	12.9144	0.00183215	0.000644344	12.9144	12.9144	12.9144	12.9144	0.000579802	12.9144	0.00183223	0.000644344	12.9144	12.9144	12.9144	12.9144	0.000579802	12.9144	0.00183225	0.000644344	12.9144	12.9144	12.9144	12.9144	0.000579802	12.9144	0.00179614	0.000644344	12.9144	12.9144	12.9144	12.9144	0.000579802	12.9144	0.00178409	0.000644344	12.9144	0	0	0	0	0	0	0	0	-0.000127811	-0.000127811	-0.000127811	-0.000127811	-0.000127811	-0.000127811	-0.000127811	-0.000127811	-0.000240416	-0.000240416	-0.000240416	-0.000240416	-0.000240416	-0.000240416	-0.000240416	-0.000240416	-0.000241031	-0.000241031	-0.000241031	-0.000241031	-0.000241031	-0.000241031	-0.000241031	-0.000241031	-4.1261e-06	-4.1261e-06	-4.1261e-06	-4.1261e-06	-4.1261e-06	-4.1261e-06	-4.1261e-06	-4.1261e-06	-4.11149e-06	-4.11149e-06	-4.11149e-06	-4.11149e-06	-4.11149e-06	-4.11149e-06	-4.11149e-06	-4.11149e-06	-4.11139e-06	-4.11139e-06	-4.11139e-06	-4.11139e-06	-4.11139e-06	-4.11139e-06	-4.11139e-06	-4.11139e-06	-4.11144e-06	-4.11144e-06	-4.11144e-06	-4.11144e-06	-4.11144e-06	-4.11144e-06	-4.11144e-06	-4.11144e-06	-4.11144e-06	-4.11144e-06	-4.11144e-06	-4.11144e-06	-4.11144e-06	-4.11144e-06	-4.11144e-06	-4.11144e-06	-4.11144e-06	-4.11144e-06	-4.11144e-06	-4.11144e-06	-4.11144e-06	-4.11144e-06	-4.11144e-06	-4.11144e-06	-2.76491	-0.00809714	-4.11305e-05	-0.00809714	-3.46323e-05	-4.11305e-05	-3.46323e-05	-3.15521e-05	-2.30547e-05	-0.0205205	-1.38554e-05	-0.145139	-1.2729e-06	-0.00218933	-0.000137529	-1.30271e-06	-2.83197	-0.0282944	-3.57415e-06	-0.0509061	-1.43434e-06	-9.04293e-05	-1.54858e-05	-7.41109e-07	-1.92968e-05	-0.0285792	-9.14868e-07	-0.204571	-4.39724e-07	-0.0017778	-4.18508e-05	-7.45052e-07	-2.83198	-0.0295836	-4.31288e-06	-0.0241777	-4.68256e-07	-0.00133304	-3.60378e-05	-7.43083e-07	-2.05946e-05	-0.028255	-4.15591e-06	-0.198948	-4.21226e-07	-0.00176499	-3.59954e-05	-8.37796e-07	-2.83198	-0.0283994	-4.25713e-06	-0.00580504	-4.3424e-07	-0.00157137	-3.58064e-05	-7.41787e-07	-2.04989e-05	-0.0284296	-4.23215e-06	-0.205389	-4.22951e-07	-0.00176431	-3.59906e-05	-7.49255e-07	-2.83198	-0.0283607	-4.11405e-06	-0.00589156	-4.44016e-07	-0.0004226	-3.58241e-05	-7.40789e-07	-1.29637e-11	-0.000295622	-4.11044e-06	-0.207044	-7.82891e-06	-0.00171008	-3.59911e-05	-3.1377e-05	-1.18328e-09	-1.40682e-06	-5.78064e-05	-2.32258e-07	-7.34587e-06	-4.1822e-07	-0.000598492	-3.156e-05	-4.42883e-11	-1.01303e-06	-6.77483e-05	-2.25091e-06	-8.67175e-06	-2.78361e-07	-0.000585736	-0.000775194	-4.25138e-11	-3.15843e-07	-1.57716e-05	-2.18475e-06	-1.3923e-05	-2.79064e-07	-0.000568723	-0.000946353	-1.42156e-11	-3.32349e-07	-0.000613048	-2.17662e-06	-9.14452e-05	-2.79703e-07	-0.00027968	-0.00070678	-1.2807e-11	-2.82753e-08	-0.000194459	-2.17533e-06	-0.000360168	-2.798e-07	-0.000282931	-0.000916656	-8.72998e-11	-2.50099e-07	-0.000986546	-2.17524e-06	-0.000101212	-2.7982e-07	-0.000726034	-0.000138134	-8.75057e-11	-2.70329e-07	-0.000153213	-2.14556e-05	-8.47207e-05	-0.00134203	-0.00018268	-0.000141752	-8.75149e-11	-2.67562e-07	-0.000134274	-2.23584e-05	-8.38951e-05	-0.00132519	-0.000185792	-0.000141748	-8.75158e-11	-2.62776e-07	-0.000278634	-1.9022e-06	-8.38759e-05	-0.0013251	-0.000185817	-0.000141748	-8.75158e-11	-2.51575e-07	-0.000319489	-1.8557e-06	-8.38755e-05	-0.00132517	-0.000185818	-0.000141748	-8.75158e-11	-7.49126e-07	-0.000319314	-1.84692e-06	-5.19817e-05	-0.00132516	-0.000185818	-0.000123841	-1.47133e-12	-6.79404e-07	-0.000115231	-1.84385e-06	-5.17872e-05	-0.00132516	-0.000115162	-0.000123858	-1.46653e-12	-6.78762e-07	-0.000115415	-1.84253e-06	-5.17874e-05	-6.01092e-05	-0.000115226	-0.000123858	-1.46488e-12	-6.78763e-07	-0.000122596	-1.84193e-06	-5.17874e-05	-6.08023e-05	-0.000115226	-0.000123858	-1.46424e-12	-6.78763e-07	-0.000122692	-6.31867e-06	-5.17874e-05	-0.000466906	-0.000115226	-0.000123858	-1.46398e-12	-6.78763e-07	-0.000122692	-6.48813e-06	-5.17874e-05	-0.000464886	-0.000115226	-0.000123858	-1.46387e-12	-6.78763e-07	-0.000122692	-6.48645e-06	-5.17874e-05	-0.000464896	-0.000115226	-0.000123858	-4.15959e-11	-6.78763e-07	-0.000122692	-7.63518e-05	-5.17874e-05	-0.0004649	-0.000115226	-0.00012963	-4.17056e-11	-6.78763e-07	-0.000122692	-3.17437e-05	-5.17874e-05	-0.000464901	-0.000115226	-0.000129638	-4.17324e-11	-6.78763e-07	-0.000122692	-2.23048e-05	-5.17874e-05	-0.000464901	-0.000115226	-0.000129637	-4.17384e-11	-6.78763e-07	-0.000122692	-2.23979e-05	-5.17874e-05	-0.00016777	-0.000115226	-0.000129637	-4.17397e-11	-6.78763e-07	-0.000122692	-2.24916e-05	-5.17874e-05	-0.000168328	-0.000115226	-0.000129637	-4.174e-11	-6.78763e-07	-0.000122692	-2.2579e-05	-6.17378e-05	-0.000245201	-0.000115226	-0.000129637	-4.17401e-11	-6.78763e-07	-0.000122692	-6.60232e-06	-6.21638e-05	-0.000245577	-0.000115226	-0.000126718	-4.17401e-11	-6.78763e-07	-0.000122692	-6.74202e-06	-6.22244e-05	-0.000245514	-0.000115226	-0.000126709	-4.17401e-11	-6.78763e-07	-0.000122692	-6.7423e-06	-6.2237e-05	-0.000245519	-0.000115226	-0.000126709	-4.17401e-11	-6.78763e-07	-0.000122692	-6.74224e-06	-6.22404e-05	-0.00024552	-0.000115226	-0.000126709	-4.17401e-11	-7.99004e-06	-0.000122692	-6.74224e-06	-6.22414e-05	-0.00024552	-0.000115226	-0.000126709	-4.17401e-11	-7.9767e-06	-0.000122692	-6.74224e-06	-5.70056e-05	-0.000203421	-0.000115226	-0.000126709	-4.17401e-11	-7.97579e-06	-0.000122692	-6.74224e-06	-5.65639e-05	-0.000203089	-0.000115226	-0.000126709	0	0	0	0	0	0	0	0	2.60094e-05	2.60094e-05	2.60094e-05	2.60094e-05	2.60094e-05	2.60094e-05	2.60094e-05	2.60094e-05	2.74111e-06	2.74111e-06	2.74111e-06	2.74111e-06	2.74111e-06	2.74111e-06	2.74111e-06	2.74111e-06	2.85361e-06	2.85361e-06	2.85361e-06	2.85361e-06	2.85361e-06	2.85361e-06	2.85361e-06	2.85361e-06	5.07666e-10	5.07666e-10	5.07666e-10	5.07666e-10	5.07666e-10	5.07666e-10	5.07666e-10	5.07666e-10	4.80551e-10	4.80551e-10	4.80551e-10	4.80551e-10	4.80551e-10	4.80551e-10	4.80551e-10	4.80551e-10	4.80524e-10	4.80524e-10	4.80524e-10	4.80524e-10	4.80524e-10	4.80524e-10	4.80524e-10	4.80524e-10	4.80527e-10	4.80527e-10	4.80527e-10	4.80527e-10	4.80527e-10	4.80527e-10	4.80527e-10	4.80527e-10	4.80527e-10	4.80527e-10	4.80527e-10	4.80527e-10	4.80527e-10	4.80527e-10	4.80527e-10	4.80527e-10	4.80527e-10	4.80527e-10	4.80527e-10	4.80527e-10	4.80527e-10	4.80527e-10	4.80527e-10	4.80527e-10	0.00468367	2.72848e-06	4.46385e-08	0.00468367	4.46385e-08	1.75923e-07	6.44228e-08	3.72125e-08	3.32067e-05	6.52919e-08	8.69223e-08	0.0201049	3.29515e-09	4.72386e-07	4.64975e-07	9.76038e-09	2.17614e-05	1.89389e-08	1.70739e-08	0.0298154	1.95584e-09	6.82843e-06	4.10466e-07	6.45272e-09	1.88179e-05	1.41343e-08	3.68616e-10	0.0330187	9.55482e-10	1.36097e-06	4.88812e-06	6.50359e-09	1.81304e-05	1.47334e-08	6.8903e-13	0.035108	9.10342e-10	2.80289e-06	5.14503e-06	6.48263e-09	1.48109e-05	1.42117e-08	5.19034e-13	0.0337411	9.32723e-10	1.02581e-06	5.13549e-06	7.88123e-09	1.57535e-05	1.40476e-08	5.66336e-13	0.0375088	9.43274e-10	2.75783e-06	5.03763e-06	6.45838e-09	1.45223e-05	1.40493e-08	4.8737e-13	0.034672	9.24193e-10	1.04156e-06	5.14061e-06	6.57841e-09	1.57704e-05	1.40206e-08	4.89734e-13	0.036399	9.22393e-10	7.83105e-06	5.07572e-06	6.44247e-09	4.84845e-12	1.18591e-09	4.84481e-13	0.0344345	4.48432e-07	1.40231e-06	5.14006e-06	1.16647e-05	2.07195e-14	1.6124e-11	1.92782e-10	1.82705e-11	3.67289e-07	1.3429e-10	0.000277294	1.15346e-05	1.91264e-15	5.22901e-11	1.89208e-10	1.26104e-11	4.90838e-07	7.9022e-11	0.000270612	0.0020144	6.43825e-15	3.34745e-09	9.52438e-11	1.25704e-11	8.56283e-07	7.84113e-11	0.000252907	0.00166778	7.41882e-14	2.79012e-09	3.59482e-08	1.25716e-11	1.79918e-05	7.89183e-11	5.1355e-05	0.000670803	8.91987e-14	3.26709e-08	3.98784e-06	1.25706e-11	0.000271106	7.89567e-11	5.00748e-05	0.00147044	1.91435e-13	1.65437e-07	0.000248032	1.25705e-11	1.75817e-05	7.89704e-11	0.000642433	3.39682e-05	1.9013e-13	1.25275e-07	4.64334e-05	1.60255e-09	1.2542e-05	0.000163578	5.96623e-05	3.46151e-05	1.90109e-13	1.29951e-07	5.52665e-05	1.60556e-09	1.23041e-05	0.000162272	6.07846e-05	3.4615e-05	1.90107e-13	1.38577e-07	5.96424e-05	8.71321e-12	1.22985e-05	0.000162137	6.08001e-05	3.4615e-05	1.90107e-13	1.61811e-07	3.66486e-05	8.77769e-12	1.22984e-05	0.000162164	6.08003e-05	3.4615e-05	1.90107e-13	7.79062e-08	3.66745e-05	8.79787e-12	4.43776e-06	0.000162159	6.08003e-05	2.28863e-05	4.36203e-09	1.09404e-07	9.88464e-06	8.80588e-12	4.40456e-06	0.00016216	1.41612e-05	2.2885e-05	4.37759e-09	1.09756e-07	9.88049e-06	8.80942e-12	4.40456e-06	1.27235e-06	1.41564e-05	2.2885e-05	4.38261e-09	1.09755e-07	9.30206e-06	8.811e-12	4.40456e-06	1.27983e-06	1.41564e-05	2.2885e-05	4.38457e-09	1.09755e-07	9.27451e-06	1.19621e-10	4.40456e-06	0.000621972	1.41564e-05	2.2885e-05	4.38538e-09	1.09755e-07	9.27451e-06	1.18286e-10	4.40456e-06	0.000621803	1.41564e-05	2.2885e-05	4.38572e-09	1.09755e-07	9.27451e-06	1.18277e-10	4.40456e-06	0.000621751	1.41564e-05	2.2885e-05	1.54345e-10	1.09755e-07	9.27451e-06	2.17977e-08	4.40456e-06	0.000621764	1.41564e-05	2.99815e-05	1.53898e-10	1.09755e-07	9.27451e-06	2.03983e-08	4.40456e-06	0.000621763	1.41564e-05	2.99871e-05	1.53798e-10	1.09755e-07	9.27451e-06	1.90497e-08	4.40456e-06	0.000621764	1.41564e-05	2.99871e-05	1.53775e-10	1.09755e-07	9.27451e-06	1.89332e-08	4.40456e-06	2.82198e-05	1.41564e-05	2.99871e-05	1.5377e-10	1.09755e-07	9.27451e-06	1.88172e-08	4.40456e-06	2.81972e-05	1.41564e-05	2.99871e-05	1.53769e-10	1.09755e-07	9.27451e-06	1.87078e-08	6.41646e-06	0.000216485	1.41564e-05	2.99871e-05	1.53769e-10	1.09755e-07	9.27451e-06	1.37131e-09	6.51149e-06	0.000218451	1.41564e-05	2.61989e-05	1.53769e-10	1.09755e-07	9.27451e-06	1.31637e-09	6.52593e-06	0.000218482	1.41564e-05	2.61948e-05	1.53769e-10	1.09755e-07	9.27451e-06	1.31493e-09	6.52906e-06	0.000218532	1.41564e-05	2.61948e-05	1.53769e-10	1.09755e-07	9.27451e-06	1.31492e-09	6.52992e-06	0.000218545	1.41564e-05	2.61948e-05	1.53769e-10	1.06782e-05	9.27451e-06	1.31492e-09	6.53016e-06	0.000218549	1.41564e-05	2.61948e-05	1.53769e-10	1.07414e-05	9.27451e-06	1.31492e-09	5.41044e-06	7.88798e-05	1.41564e-05	2.61948e-05	1.53769e-10	1.07458e-05	9.27451e-06	1.31492e-09	5.32047e-06	7.8136e-05	1.41564e-05	2.61948e-05	0	0	0	0	0	0	0	0	-7.86171e-05	-7.86171e-05	-7.86171e-05	-7.86171e-05	-7.86171e-05	-7.86171e-05	-7.86171e-05	-7.86171e-05	-3.1626e-05	-3.1626e-05	-3.1626e-05	-3.1626e-05	-3.1626e-05	-3.1626e-05	-3.1626e-05	-3.1626e-05	-3.15359e-05	-3.15359e-05	-3.15359e-05	-3.15359e-05	-3.15359e-05	-3.15359e-05	-3.15359e-05	-3.15359e-05	-4.72027e-10	-4.72027e-10	-4.72027e-10	-4.72027e-10	-4.72027e-10	-4.72027e-10	-4.72027e-10	-4.72027e-10	-4.74064e-10	-4.74064e-10	-4.74064e-10	-4.74064e-10	-4.74064e-10	-4.74064e-10	-4.74064e-10	-4.74064e-10	-4.74066e-10	-4.74066e-10	-4.74066e-10	-4.74066e-10	-4.74066e-10	-4.74066e-10	-4.74066e-10	-4.74066e-10	-4.74063e-10	-4.74063e-10	-4.74063e-10	-4.74063e-10	-4.74063e-10	-4.74063e-10	-4.74063e-10	-4.74063e-10	-4.74063e-10	-4.74063e-10	-4.74063e-10	-4.74063e-10	-4.74063e-10	-4.74063e-10	-4.74063e-10	-4.74063e-10	-4.74063e-10	-4.74063e-10	-4.74063e-10	-4.74063e-10	-4.74063e-10	-4.74063e-10	-4.74063e-10	-4.74063e-10	-3.16858e-05	-9.36303e-07	-1.3514e-07	-0.360257	-1.60498e-07	-3.16858e-05	-9.36303e-07	-1.3514e-07	-5.32844e-07	-4.80149e-07	-4.23277e-07	-0.00375606	-2.09584e-06	-2.27487e-06	-4.6414e-07	-6.3459e-07	-4.20257e-07	-3.32346e-07	-1.0846e-06	-0.0695868	-2.3319e-06	-6.69445e-06	-4.55524e-07	-5.33398e-07	-4.04204e-07	-3.10435e-07	-3.14775e-06	-0.0241333	-6.49639e-06	-2.18799e-06	-1.96432e-07	-5.33275e-07	-4.01315e-07	-3.02951e-07	-6.39566e-07	-0.0750347	-6.26933e-06	-1.46338e-06	-2.14263e-07	-5.33144e-07	-3.79715e-07	-3.11278e-07	-7.34705e-07	-0.0278501	-6.80117e-06	-2.78042e-06	-2.14984e-07	-4.86259e-07	-3.92468e-07	-3.12245e-07	-6.65848e-07	-0.205376	-6.62894e-06	-1.28417e-06	-2.15458e-07	-5.32809e-07	-3.80614e-07	-3.11716e-07	-7.52017e-07	-0.0113877	-6.77762e-06	-2.74169e-06	-2.14671e-07	-5.28798e-07	-3.92375e-07	-3.12184e-07	-7.68101e-07	-0.219624	-6.5331e-06	-1.65905e-06	-2.15197e-07	-5.333e-07	-2.75678e-10	-3.66356e-06	-7.68461e-07	-0.0101533	-0.0189418	-2.20235e-06	-2.14689e-07	-0.00303898	-5.79846e-12	-4.82e-07	-0.00197333	-2.68622e-13	-0.0122564	-1.14298e-13	-3.31789e-07	-0.00267381	-5.96046e-11	-6.60395e-07	-0.0017232	-1.69958e-13	-0.0113734	-2.58505e-13	-3.36726e-07	-0.000248718	-6.58469e-11	-2.00534e-06	-0.0039138	-1.73831e-13	-0.00796627	-2.5968e-13	-3.4888e-07	-0.000570363	-1.72118e-10	-1.91024e-06	-0.000247276	-1.74323e-13	-0.00199594	-2.57757e-13	-8.24145e-07	-0.00156032	-1.88088e-10	-0.000185572	-0.000773908	-1.74401e-13	-0.0208299	-2.57573e-13	-9.02795e-07	-0.0058993	-3.79544e-11	-5.99288e-05	-0.00878132	-1.74407e-13	-0.000298475	-2.5752e-13	-0.000207753	-7.65426e-05	-3.78727e-11	-5.56988e-05	-0.000228292	-8.79748e-11	-0.000398286	-2.3938e-08	-9.89664e-05	-7.91481e-05	-3.78696e-11	-5.6249e-05	-0.000309443	-8.52653e-11	-0.000400908	-2.41788e-08	-9.7206e-05	-7.91479e-05	-3.78693e-11	-5.72237e-05	-0.00020201	-1.05477e-13	-0.00040097	-2.41997e-08	-9.71772e-05	-7.91479e-05	-3.78692e-11	-5.96456e-05	-0.000177315	-1.07484e-13	-0.000400971	-2.41954e-08	-9.71769e-05	-7.91479e-05	-3.78691e-11	-6.91749e-06	-0.000177389	-1.0787e-13	-0.000108093	-2.4196e-08	-9.71769e-05	-4.12181e-05	-0.000130794	-7.5829e-06	-6.4011e-05	-1.08006e-13	-0.000108653	-2.41959e-08	-9.85243e-06	-4.12275e-05	-0.000131011	-7.58944e-06	-6.40626e-05	-1.08065e-13	-0.000108653	-1.78235e-09	-9.85829e-06	-4.12275e-05	-0.00013113	-7.58943e-06	-5.72998e-05	-1.08091e-13	-0.000108653	-1.76877e-09	-9.85829e-06	-4.12275e-05	-0.000131176	-7.58943e-06	-5.72571e-05	-3.07185e-12	-0.000108653	-2.87442e-05	-9.85829e-06	-4.12275e-05	-0.000131195	-7.58943e-06	-5.72572e-05	-3.01084e-12	-0.000108653	-2.88911e-05	-9.85829e-06	-4.12275e-05	-0.000131203	-7.58943e-06	-5.72572e-05	-3.01143e-12	-0.000108653	-2.88929e-05	-9.85829e-06	-4.12275e-05	-2.60133e-07	-7.58943e-06	-5.72572e-05	-2.43167e-09	-0.000108653	-2.88922e-05	-9.85829e-06	-0.000107337	-2.59835e-07	-7.58943e-06	-5.72572e-05	-4.69484e-09	-0.000108653	-2.88922e-05	-9.85829e-06	-0.00010728	-2.59701e-07	-7.58943e-06	-5.72572e-05	-6.10304e-09	-0.000108653	-2.88921e-05	-9.85829e-06	-0.00010728	-2.5967e-07	-7.58943e-06	-5.72572e-05	-6.0844e-09	-0.000108653	-2.26636e-07	-9.85829e-06	-0.00010728	-2.59663e-07	-7.58943e-06	-5.72572e-05	-6.06545e-09	-0.000108653	-2.25765e-07	-9.85829e-06	-0.00010728	-2.59662e-07	-7.58943e-06	-5.72572e-05	-6.04789e-09	-0.000176406	-0.000109825	-9.85829e-06	-0.00010728	-2.59662e-07	-7.58943e-06	-5.72572e-05	-2.1232e-10	-0.000175422	-0.00010883	-9.85829e-06	-6.64876e-05	-2.59662e-07	-7.58943e-06	-5.72572e-05	-2.09039e-10	-0.000175298	-0.000108842	-9.85829e-06	-6.65101e-05	-2.59662e-07	-7.58943e-06	-5.72572e-05	-2.09033e-10	-0.000175273	-0.000108819	-9.85829e-06	-6.65101e-05	-2.59662e-07	-7.58943e-06	-5.72572e-05	-2.09035e-10	-0.000175266	-0.000108814	-9.85829e-06	-6.65101e-05	-2.59662e-07	-0.000139914	-5.72572e-05	-2.09035e-10	-0.000175264	-0.000108812	-9.85829e-06	-6.65101e-05	-2.59662e-07	-0.00013999	-5.72572e-05	-2.09035e-10	-0.000137549	-4.93378e-06	-9.85829e-06	-6.65101e-05	-2.59662e-07	-0.000140005	-5.72572e-05	-2.09035e-10	-0.000138376	-4.98137e-06	-9.85829e-06	-6.65101e-05	0	0	0	0	0	0	0	0	-0.000317415	-0.000317415	-0.000317415	-0.000317415	-0.000317415	-0.000317415	-0.000317415	-0.000317415	-0.000108201	-0.000108201	-0.000108201	-0.000108201	-0.000108201	-0.000108201	-0.000108201	-0.000108201	-0.000111804	-0.000111804	-0.000111804	-0.000111804	-0.000111804	-0.000111804	-0.000111804	-0.000111804	-1.9828e-08	-1.9828e-08	-1.9828e-08	-1.9828e-08	-1.9828e-08	-1.9828e-08	-1.9828e-08	-1.9828e-08	-1.90349e-08	-1.90349e-08	-1.90349e-08	-1.90349e-08	-1.90349e-08	-1.90349e-08	-1.90349e-08	-1.90349e-08	-1.90343e-08	-1.90343e-08	-1.90343e-08	-1.90343e-08	-1.90343e-08	-1.90343e-08	-1.90343e-08	-1.90343e-08	-1.90344e-08	-1.90344e-08	-1.90344e-08	-1.90344e-08	-1.90344e-08	-1.90344e-08	-1.90344e-08	-1.90344e-08	-1.90344e-08	-1.90344e-08	-1.90344e-08	-1.90344e-08	-1.90344e-08	-1.90344e-08	-1.90344e-08	-1.90344e-08	-1.90344e-08	-1.90344e-08	-1.90344e-08	-1.90344e-08	-1.90344e-08	-1.90344e-08	-1.90344e-08	-1.90344e-08	-6.96856e-06	-2.55188e-06	-1.47404e-06	-0.182202	-1.7682e-06	-0.182202	-0.000108078	-1.7682e-06	-1.2793e-06	-1.36033e-07	-1.24539e-06	-0.542012	-8.73307e-08	-0.498082	-0.00075981	-4.35315e-07	-1.07681e-06	-5.84203e-08	-2.79201e-07	-0.0389647	-6.49519e-08	-0.164639	-0.000740903	-4.15036e-07	-9.76463e-07	-4.74827e-08	-1.05212e-08	-1.92086	-2.12126e-08	-1.21659	-0.00664117	-4.17004e-07	-9.50478e-07	-5.00607e-08	-1.52533e-10	-1.04294e-06	-2.11311e-08	-0.00110296	-0.00620709	-4.16341e-07	-8.30127e-07	-4.76141e-08	-1.12178e-10	-2.15317	-2.04102e-08	-2.36704	-0.00620651	-4.97422e-07	-8.55576e-07	-4.70597e-08	-1.27122e-10	-9.0405e-08	-2.08946e-08	-1.98152e-07	-0.00611417	-4.15513e-07	-8.14921e-07	-4.71021e-08	-1.05674e-10	-2.08382	-2.03475e-08	-2.41126	-0.00622144	-4.22382e-07	-8.56505e-07	-4.69584e-08	-1.04567e-10	-1.53864e-07	-2.0807e-08	-2.42958e-07	-0.00615329	-4.14627e-07	-8.14869e-07	-4.55803e-06	-1.03558e-10	-2.09225	-9.89567e-06	-2.98736	-0.00621879	-0.000100548	-1.18571e-05	-2.60542e-06	-4.93424e-08	-6.81133e-17	-8.20813e-06	-6.63779e-19	-6.93924e-06	-8.26797e-05	-3.07946e-07	-5.75426e-06	-5.26395e-08	-6.71808e-10	-1.05246e-05	-1.74663e-09	-7.09306e-06	-0.00873286	-8.14711e-07	-9.49231e-05	-1.82004e-07	-6.60761e-10	-1.80037e-05	-1.73221e-09	-6.64622e-06	-0.00386605	-3.42172e-06	-8.39011e-05	-3.92225e-05	-6.59582e-10	-0.000283374	-1.74841e-09	-1.404e-06	-0.00110877	-3.76999e-06	-0.00154118	-0.00097587	-6.59358e-10	-0.00399491	-1.74981e-09	-1.29131e-06	-0.00218668	-3.20449e-07	-0.000200937	-0.0069816	-6.59342e-10	-0.000241256	-1.75026e-09	-6.38956e-06	-0.000136409	-3.19055e-07	-0.000168288	-0.000784959	-8.40556e-08	-0.000184439	-1.21081e-09	-1.41491e-05	-0.000141955	-3.19045e-07	-0.000172539	-0.000981964	-8.58809e-08	-0.000181441	-1.19527e-09	-1.4532e-05	-0.000141947	-3.19044e-07	-0.00018017	-0.000424026	-4.66388e-10	-0.000181374	-1.19391e-09	-1.4537e-05	-0.000141947	-3.19044e-07	-0.000199997	-0.000306834	-4.62791e-10	-0.000181373	-1.19418e-09	-1.45371e-05	-0.000141947	-3.19044e-07	-6.53182e-05	-0.000307289	-4.6236e-10	-6.54466e-05	-1.19414e-09	-1.45371e-05	-9.98175e-05	-0.00309819	-8.22152e-05	-0.000190432	-4.62238e-10	-6.50743e-05	-1.19415e-09	-4.23704e-06	-9.98555e-05	-0.00303019	-8.23828e-05	-0.000190572	-4.62187e-10	-6.50744e-05	-1.6211e-08	-4.23761e-06	-9.98555e-05	-0.00303285	-8.23825e-05	-0.000177629	-4.62164e-10	-6.50744e-05	-1.6372e-08	-4.23761e-06	-9.98555e-05	-0.00303321	-8.23825e-05	-0.000177293	-6.27388e-09	-6.50744e-05	-3.0175e-06	-4.23761e-06	-9.98555e-05	-0.00303338	-8.23825e-05	-0.000177293	-6.31277e-09	-6.50744e-05	-2.99669e-06	-4.23761e-06	-9.98555e-05	-0.00303345	-8.23825e-05	-0.000177293	-6.3117e-09	-6.50744e-05	-2.99639e-06	-4.23761e-06	-9.98555e-05	-5.70306e-05	-8.23825e-05	-0.000177293	-1.16318e-06	-6.50744e-05	-2.99649e-06	-4.23761e-06	-0.000766855	-5.82698e-05	-8.23825e-05	-0.000177293	-7.29336e-07	-6.50744e-05	-2.99649e-06	-4.23761e-06	-0.000763067	-5.82573e-05	-8.23825e-05	-0.000177293	-5.90451e-07	-6.50744e-05	-2.99649e-06	-4.23761e-06	-0.000763089	-5.82547e-05	-8.23825e-05	-0.000177293	-5.89432e-07	-6.50744e-05	-2.20731e-07	-4.23761e-06	-0.000763089	-5.82541e-05	-8.23825e-05	-0.000177293	-5.88433e-07	-6.50744e-05	-2.21887e-07	-4.23761e-06	-0.000763089	-5.82539e-05	-8.23825e-05	-0.000177293	-5.87461e-07	-9.47987e-05	-0.00360409	-4.23761e-06	-0.000763089	-5.82539e-05	-8.23825e-05	-0.000177293	-4.32131e-08	-9.59923e-05	-0.00354482	-4.23761e-06	-0.000275368	-5.82538e-05	-8.23825e-05	-0.000177293	-4.25847e-08	-9.61743e-05	-0.00354645	-4.23761e-06	-0.000276361	-5.82539e-05	-8.23825e-05	-0.000177293	-4.25574e-08	-9.62138e-05	-0.00354746	-4.23761e-06	-0.000276359	-5.82539e-05	-8.23825e-05	-0.000177293	-4.25569e-08	-9.62244e-05	-0.0035477	-4.23761e-06	-0.000276359	-5.82539e-05	-0.000214489	-0.000177293	-4.25569e-08	-9.62273e-05	-0.00354777	-4.23761e-06	-0.000276359	-5.82539e-05	-0.000215118	-0.000177293	-4.25569e-08	-7.97272e-05	-2.78431e-05	-4.23761e-06	-0.000276359	-5.82539e-05	-0.000215176	-0.000177293	-4.25569e-08	-7.85889e-05	-2.82655e-05	-4.23761e-06	-0.000276359	0	0	0	0	0	0	0	0	-4.95135e-05	-4.95135e-05	-4.95135e-05	-4.95135e-05	-4.95135e-05	-4.95135e-05	-4.95135e-05	-4.95135e-05	-3.73449e-05	-3.73449e-05	-3.73449e-05	-3.73449e-05	-3.73449e-05	-3.73449e-05	-3.73449e-05	-3.73449e-05	-3.81017e-05	-3.81017e-05	-3.81017e-05	-3.81017e-05	-3.81017e-05	-3.81017e-05	-3.81017e-05	-3.81017e-05	-6.57562e-07	-6.57562e-07	-6.57562e-07	-6.57562e-07	-6.57562e-07	-6.57562e-07	-6.57562e-07	-6.57562e-07	-6.39056e-07	-6.39056e-07	-6.39056e-07	-6.39056e-07	-6.39056e-07	-6.39056e-07	-6.39056e-07	-6.39056e-07	-6.39011e-07	-6.39011e-07	-6.39011e-07	-6.39011e-07	-6.39011e-07	-6.39011e-07	-6.39011e-07	-6.39011e-07	-6.39011e-07	-6.39011e-07	-6.39011e-07	-6.39011e-07	-6.39011e-07	-6.39011e-07	-6.39011e-07	-6.39011e-07	-6.39009e-07	-6.39009e-07	-6.39009e-07	-6.39009e-07	-6.39009e-07	-6.39009e-07	-6.39009e-07	-6.39009e-07	-6.39011e-07	-6.39011e-07	-6.39011e-07	-6.39011e-07	-6.39011e-07	-6.39011e-07	-6.39011e-07	-6.39011e-07	-6.39264e-06	-5.38267e-06	-4.90392e-06	-0.00126064	-5.38267e-06	-1.03444	-0.00126064	-6.39264e-06	-2.65993e-06	-0.000103773	-3.58103e-06	-3.61864e-05	-1.71094e-07	-0.000139238	-0.000241825	-2.81575e-06	-2.69895e-06	-0.000235797	-4.712e-07	-3.26512e-05	-1.91281e-08	-1.095	-0.0549369	-4.83365e-06	-2.89958e-06	-0.000284205	-3.91184e-08	-1.89144e-05	-1.52964e-08	-0.000136211	-0.204039	-4.83222e-06	-2.96594e-06	-0.000261565	-7.66942e-07	-4.78871e-05	-1.27688e-08	-0.914953	-0.0954265	-4.83735e-06	-3.26993e-06	-0.000282938	-5.82796e-07	-2.24369e-05	-1.40531e-08	-0.000233219	-0.194181	-5.92164e-06	-3.25364e-06	-0.000286154	-7.39912e-07	-0.000197046	-1.40177e-08	-0.889071	-0.101124	-4.84558e-06	-3.34028e-06	-0.000286398	-5.02864e-07	-2.48457e-05	-1.37897e-08	-0.000295943	-0.188039	-4.92735e-06	-3.2493e-06	-0.000288323	-5.18309e-07	-0.000175867	-1.32169e-08	-1.09222	-0.105765	-4.83581e-06	-1.67021e-05	-0.00532522	-5.235e-07	-2.471e-05	-2.52085e-07	-0.000155177	-0.182583	-2.4349e-05	-5.69899e-07	-0.00460445	-9.54662e-06	-6.96535e-09	-2.2672e-07	-7.30907e-06	-4.84284e-06	-1.88982e-05	-0.000176037	-0.00260348	-8.25496e-06	-3.15533e-09	-3.32349e-07	-2.1172e-06	-1.86008e-05	-0.00344435	-6.8476e-05	-0.0003412	-2.22081e-05	-3.22361e-09	-7.34278e-07	-2.06615e-06	-1.67989e-05	-0.000449635	-3.29981e-05	-0.000379617	-0.00866732	-3.23461e-09	-1.62035e-05	-2.10157e-06	-1.56515e-06	-4.15739e-05	-3.20327e-05	-0.000990116	-0.0011316	-3.2359e-09	-8.32404e-05	-2.104e-06	-1.28374e-06	-1.89757e-05	-7.08454e-06	-0.000189639	-0.00074754	-3.23603e-09	-2.64233e-05	-2.10494e-06	-1.68455e-08	-8.29271e-06	-7.10624e-06	-0.000218754	-8.73266e-05	-3.19194e-08	-1.97019e-05	-1.27759e-09	-5.86279e-08	-8.47704e-06	-7.10599e-06	-0.000214788	-8.92138e-05	-3.08698e-08	-1.93874e-05	-1.24605e-09	-6.11187e-08	-8.47662e-06	-7.10598e-06	-0.000208092	-6.75333e-05	-2.61942e-09	-1.93801e-05	-1.24326e-09	-6.11628e-08	-8.47665e-06	-7.10598e-06	-0.00019278	-8.59148e-05	-2.70677e-09	-1.93799e-05	-1.2438e-09	-6.11632e-08	-8.47665e-06	-7.10598e-06	-9.32418e-05	-8.58667e-05	-2.72753e-09	-1.20106e-05	-1.24371e-09	-6.11632e-08	-1.20543e-05	-0.000139082	-7.88462e-05	-7.50228e-05	-2.73528e-09	-1.1933e-05	-1.24374e-09	-2.09849e-07	-1.20557e-05	-0.000139063	-7.87294e-05	-7.50361e-05	-2.73864e-09	-1.1933e-05	-1.58557e-07	-2.09877e-07	-1.20557e-05	-0.000139112	-7.87297e-05	-7.33445e-05	-2.74017e-09	-1.1933e-05	-1.6162e-07	-2.09877e-07	-1.20557e-05	-0.000139132	-7.87297e-05	-7.3453e-05	-9.40375e-09	-1.1933e-05	-8.7725e-10	-2.09877e-07	-1.20557e-05	-0.00013914	-7.87297e-05	-7.34527e-05	-9.03453e-09	-1.1933e-05	-8.65506e-10	-2.09877e-07	-1.20557e-05	-0.000139143	-7.87297e-05	-7.34527e-05	-9.03551e-09	-1.1933e-05	-8.65297e-10	-2.09877e-07	-1.20557e-05	-3.75073e-05	-7.87297e-05	-7.34527e-05	-1.06367e-07	-1.1933e-05	-8.65341e-10	-2.09877e-07	-0.000165925	-3.75111e-05	-7.87297e-05	-7.34527e-05	-2.07997e-07	-1.1933e-05	-8.65347e-10	-2.09877e-07	-0.000165739	-3.75033e-05	-7.87297e-05	-7.34527e-05	-2.56516e-07	-1.1933e-05	-8.65347e-10	-2.09877e-07	-0.00016574	-3.75016e-05	-7.87297e-05	-7.34527e-05	-2.53169e-07	-1.1933e-05	-1.17473e-08	-2.09877e-07	-0.00016574	-3.75013e-05	-7.87297e-05	-7.34527e-05	-2.49841e-07	-1.1933e-05	-1.18644e-08	-2.09877e-07	-0.00016574	-3.75013e-05	-7.87297e-05	-7.34527e-05	-2.46741e-07	-1.42258e-05	-2.18626e-06	-2.09877e-07	-0.00016574	-3.75012e-05	-7.87297e-05	-7.34527e-05	-7.11647e-08	-1.43891e-05	-2.23156e-06	-2.09877e-07	-4.46773e-05	-3.75012e-05	-7.87297e-05	-7.34527e-05	-6.55732e-08	-1.44122e-05	-2.23276e-06	-2.09877e-07	-4.47158e-05	-3.75012e-05	-7.87297e-05	-7.34527e-05	-6.546e-08	-1.4417e-05	-2.23423e-06	-2.09877e-07	-4.47157e-05	-3.75012e-05	-7.87297e-05	-7.34527e-05	-6.54595e-08	-1.44183e-05	-2.2346e-06	-2.09877e-07	-4.47157e-05	-3.75012e-05	-9.38557e-05	-7.34527e-05	-6.54595e-08	-1.44186e-05	-2.23471e-06	-2.09877e-07	-4.47157e-05	-3.75012e-05	-9.35779e-05	-7.34527e-05	-6.54595e-08	-1.32058e-05	-1.64619e-07	-2.09877e-07	-4.47157e-05	-3.75012e-05	-9.35595e-05	-7.34527e-05	-6.54595e-08	-1.30373e-05	-1.60888e-07	-2.09877e-07	-4.47157e-05	0	0	0	0	0	0	0	0	-0.000100199	-0.000100199	-0.000100199	-0.000100199	-0.000100199	-0.000100199	-0.000100199	-0.000100199	-8.19232e-05	-8.19232e-05	-8.19232e-05	-8.19232e-05	-8.19232e-05	-8.19232e-05	-8.19232e-05	-8.19232e-05	-8.34828e-05	-8.34828e-05	-8.34828e-05	-8.34828e-05	-8.34828e-05	-8.34828e-05	-8.34828e-05	-8.34828e-05	-2.65174e-05	-2.65174e-05	-2.65174e-05	-2.65174e-05	-2.65174e-05	-2.65174e-05	-2.65174e-05	-2.65174e-05	-2.581e-05	-2.581e-05	-2.581e-05	-2.581e-05	-2.581e-05	-2.581e-05	-2.581e-05	-2.581e-05	-2.58081e-05	-2.58081e-05	-2.58081e-05	-2.58081e-05	-2.58081e-05	-2.58081e-05	-2.58081e-05	-2.58081e-05	-2.58083e-05	-2.58083e-05	-2.58083e-05	-2.58083e-05	-2.58083e-05	-2.58083e-05	-2.58083e-05	-2.58083e-05	-2.58083e-05	-2.58083e-05	-2.58083e-05	-2.58083e-05	-2.58083e-05	-2.58083e-05	-2.58083e-05	-2.58083e-05	-2.58083e-05	-2.58083e-05	-2.58083e-05	-2.58083e-05	-2.58083e-05	-2.58083e-05	-2.58083e-05	-2.58083e-05	-4.71892e-05	-4.63704e-05	-4.59377e-05	-0.00022307	-4.71892e-05	-1.61975	-0.00345469	-5.66059e-05	-0.000253208	-0.000702457	-2.5393e-05	-6.11166e-05	-6.11123e-07	-9.47586e-06	-0.00215099	-4.4002e-06	-0.000285766	-0.00152485	-2.44291e-06	-6.10968e-05	-1.20359e-07	-2.17253	-0.0294731	-3.96016e-06	-0.000305573	-0.0017849	-1.5736e-07	-5.49167e-05	-5.99578e-08	-1.77933e-07	-0.167944	-3.97666e-06	-0.000311353	-0.00170207	-2.28626e-06	-7.22465e-05	-5.3638e-08	-1.84139	-0.0698269	-3.97082e-06	-0.000341525	-0.0017764	-1.87419e-06	-5.67339e-05	-5.52032e-08	-1.24127e-06	-0.141043	-4.96527e-06	-0.000335179	-0.0017864	-2.22144e-06	-0.000112784	-5.58353e-08	-1.82375	-0.0839898	-3.96909e-06	-0.000346137	-0.00178926	-1.70354e-06	-5.87492e-05	-5.4453e-08	-1.46092e-06	-0.127856	-4.04391e-06	-0.000334896	-0.00179667	-1.72249e-06	-0.000105936	-5.38397e-08	-2.1708	-0.092663	-3.95973e-06	-0.000720868	-0.0047016	-1.73467e-06	-5.8728e-05	-1.23992e-07	-1.91865e-07	-0.120152	-3.99135e-06	-3.78532e-05	-0.00451353	-3.9461e-06	-5.9001e-06	-1.21772e-07	-0.000511924	-7.36773e-05	-3.29898e-06	-0.000684231	-0.00263113	-3.78045e-06	-4.33568e-06	-1.80281e-07	-0.000189974	-0.000176188	-0.00113983	-0.000339597	-0.000391431	-5.25425e-06	-4.34921e-06	-4.29937e-07	-0.000187449	-0.000160627	-0.000376686	-0.000132632	-0.000432978	-0.00421032	-4.35354e-06	-1.36269e-05	-0.000189788	-1.8893e-05	-6.62807e-05	-0.000124953	-0.000517251	-0.000658816	-4.3537e-06	-3.81734e-05	-0.000189957	-1.69067e-05	-1.69378e-05	-7.67111e-05	-0.000267722	-0.000354151	-4.35374e-06	-3.57953e-05	-0.000190019	-5.54978e-08	-1.64292e-05	-7.69671e-05	-0.000304905	-0.000122312	-8.36032e-06	-2.5701e-05	-7.50189e-07	-1.36509e-07	-1.69259e-05	-7.69679e-05	-0.000299696	-0.000120128	-8.29851e-06	-2.52381e-05	-7.37922e-07	-1.41514e-07	-1.69253e-05	-7.69682e-05	-0.000290929	-0.000119166	-4.10265e-06	-2.52273e-05	-7.36745e-07	-1.41596e-07	-1.69253e-05	-7.69682e-05	-0.000270808	-0.00014939	-4.16423e-06	-2.52271e-05	-7.36976e-07	-1.41597e-07	-1.69253e-05	-7.69682e-05	-0.000196505	-0.000149297	-4.18082e-06	-2.20401e-05	-7.36939e-07	-1.41597e-07	-3.25009e-05	-0.000132744	-0.000167648	-0.00014594	-4.18719e-06	-2.18789e-05	-7.36948e-07	-1.39667e-06	-3.25e-05	-0.000132605	-0.00016743	-0.000145957	-4.18998e-06	-2.1879e-05	-1.62538e-05	-1.39679e-06	-3.25e-05	-0.000132583	-0.00016743	-0.000145355	-4.19122e-06	-2.1879e-05	-1.64762e-05	-1.39679e-06	-3.25e-05	-0.000132574	-0.00016743	-0.000145556	-5.96101e-06	-2.1879e-05	-1.01398e-09	-1.39679e-06	-3.25e-05	-0.000132571	-0.00016743	-0.000145556	-5.8426e-06	-2.1879e-05	-1.00438e-09	-1.39679e-06	-3.25e-05	-0.000132569	-0.00016743	-0.000145556	-5.84239e-06	-2.1879e-05	-1.00422e-09	-1.39679e-06	-3.25e-05	-0.00010404	-0.00016743	-0.000145556	-1.18154e-05	-2.1879e-05	-1.00426e-09	-1.39679e-06	-0.000249588	-0.000104117	-0.00016743	-0.000145556	-1.33573e-05	-2.1879e-05	-1.00426e-09	-1.39679e-06	-0.000249206	-0.000104126	-0.00016743	-0.000145556	-1.33387e-05	-2.1879e-05	-1.00426e-09	-1.39679e-06	-0.000249206	-0.000104129	-0.00016743	-0.000145556	-1.32221e-05	-2.1879e-05	-1.28028e-07	-1.39679e-06	-0.000249206	-0.000104129	-0.00016743	-0.000145556	-1.3106e-05	-2.1879e-05	-1.28945e-07	-1.39679e-06	-0.000249206	-0.000104129	-0.00016743	-0.000145556	-1.2997e-05	-2.29826e-05	-6.99633e-10	-1.39679e-06	-0.000249206	-0.000104129	-0.00016743	-0.000145556	-9.07544e-06	-2.3282e-05	-7.10018e-10	-1.39679e-06	-8.99287e-05	-0.000104129	-0.00016743	-0.000145556	-8.57291e-06	-2.33246e-05	-7.1022e-10	-1.39679e-06	-9.00274e-05	-0.000104129	-0.00016743	-0.000145556	-8.56098e-06	-2.33334e-05	-7.10542e-10	-1.39679e-06	-9.00272e-05	-0.000104129	-0.00016743	-0.000145556	-8.56087e-06	-2.33358e-05	-7.10623e-10	-1.39679e-06	-9.00272e-05	-0.000104129	-0.000170555	-0.000145556	-8.56087e-06	-2.33365e-05	-7.10649e-10	-1.39679e-06	-9.00272e-05	-0.000104129	-0.000170097	-0.000145556	-8.56087e-06	-2.27694e-05	-9.64738e-09	-1.39679e-06	-9.00272e-05	-0.000104129	-0.000170066	-0.000145556	-8.56087e-06	-2.24401e-05	-9.49109e-09	-1.39679e-06	-9.00272e-05	0	0	0	0	0	0	0	0	-0.000106467	-0.000106467	-0.000106467	-0.000106467	-0.000106467	-0.000106467	-0.000106467	-0.000106467	-0.000306111	-0.000306111	-0.000306111	-0.000306111	-0.000306111	-0.000306111	-0.000306111	-0.000306111	-0.00029823	-0.00029823	-0.00029823	-0.00029823	-0.00029823	-0.00029823	-0.00029823	-0.00029823	-0.000243155	-0.000243155	-0.000243155	-0.000243155	-0.000243155	-0.000243155	-0.000243155	-0.000243155	-0.000252253	-0.000252253	-0.000252253	-0.000252253	-0.000252253	-0.000252253	-0.000252253	-0.000252253	-0.000252262	-0.000252262	-0.000252262	-0.000252262	-0.000252262	-0.000252262	-0.000252262	-0.000252262	-0.000252262	-0.000252262	-0.000252262	-0.000252262	-0.000252262	-0.000252262	-0.000252262	-0.000252262	-0.000252262	-0.000252262	-0.000252262	-0.000252262	-0.000252262	-0.000252262	-0.000252262	-0.000252262	-0.000252262	-0.000252262	-0.000252262	-0.000252262	-0.000252262	-0.000252262	-0.000252262	-0.000252262	-0.000278601	-0.000278309	-0.000278155	-0.000364229	-0.000279417	-0.0697919	-0.00212324	-0.000306692	-0.0022747	-9.58016e-06	-0.000225872	-0.0318351	-0.010826	-1.69363	-0.0116882	-0.00146447	-0.00240118	-4.25664e-06	-0.0024999	-0.0215492	-0.111983	-9.5533e-09	-7.54605e-05	-0.0014386	-0.00224918	-3.5389e-06	-0.0443611	-0.0521404	-0.0509485	-1.766	-9.97534e-06	-0.00143365	-0.0022022	-3.91176e-06	-0.00248314	-0.0110394	-0.0983405	-1.27906e-06	-7.38049e-06	-0.00143529	-0.0020199	-3.54962e-06	-0.00418371	-0.0437889	-0.0609648	-2.02791	-7.42249e-06	-0.00113821	-0.00200878	-3.50205e-06	-0.00340757	-0.00166433	-0.0810376	-2.22078e-07	-7.47114e-06	-0.0014387	-0.0019742	-3.49981e-06	-0.00477725	-0.0406826	-0.0708986	-2.01743	-7.39839e-06	-0.00140784	-0.00201261	-3.4713e-06	-0.00453762	-0.00197919	-0.0808817	-3.77462e-09	-7.44891e-06	-0.00143929	-0.00230015	-4.11135e-06	-0.00449382	-0.0409519	-0.08213	-1.71368	-7.40062e-06	-0.00125396	-0.0368461	-4.14657e-06	-0.00520881	-0.00121326	-0.0822867	-4.84436e-12	-3.75038e-07	-0.00111708	-2.15147e-05	-6.96486e-06	-0.00634649	-0.00482343	-0.0531819	-4.85599e-06	-3.89872e-07	-2.62726e-06	-7.74811e-05	-4.40015e-05	-0.00529472	-0.00455226	-0.0272922	-4.96695e-06	-4.33303e-07	-9.92398e-06	-0.000120881	-4.05833e-05	-5.31564e-06	-0.00454001	-0.00093502	-4.89961e-06	-4.96682e-06	-7.01537e-05	-0.00012081	-4.12451e-05	-3.07069e-05	-0.00453783	-0.000543834	-4.89557e-06	-5.6275e-06	-3.28428e-05	-0.000110497	-4.48813e-05	-6.01536e-05	-0.00453766	-0.0003536	-4.89383e-06	-1.07133e-06	-3.61564e-05	-0.000110245	-3.96852e-05	-0.000104412	-0.00507213	-0.000499517	-7.12375e-07	-3.19711e-06	-3.50881e-05	-0.000110253	-4.03377e-05	-0.000107264	-0.00529542	-0.000508513	-7.27175e-07	-3.07674e-06	-3.50895e-05	-0.000110254	-4.15052e-05	-9.26782e-05	-0.00469394	-0.000508707	-7.28527e-07	-3.07479e-06	-3.50895e-05	-0.000110254	-4.44637e-05	-7.46598e-05	-0.00451202	-0.00050871	-7.28268e-07	-3.07477e-06	-3.50895e-05	-0.000110254	-5.50947e-05	-7.46983e-05	-0.00447276	-0.000497257	-7.28311e-07	-3.07477e-06	-5.30726e-05	-0.000116787	-6.41891e-05	-7.45259e-05	-0.00445736	-0.000501122	-7.28301e-07	-1.32024e-05	-5.30599e-05	-0.000116554	-6.42784e-05	-7.45196e-05	-0.00445064	-0.000501106	-2.01838e-06	-1.32e-05	-5.30599e-05	-0.000116469	-6.42782e-05	-7.449e-05	-0.00444762	-0.000501106	-1.9869e-06	-1.32e-05	-5.30599e-05	-0.000116436	-6.42782e-05	-7.43917e-05	-0.00472245	-0.000501106	-4.08334e-09	-1.32e-05	-5.30599e-05	-0.000116422	-6.42782e-05	-7.43918e-05	-0.00497046	-0.000501106	-4.129e-09	-1.32e-05	-5.30599e-05	-0.000116416	-6.42782e-05	-7.43918e-05	-0.00496033	-0.000501106	-4.12989e-09	-1.32e-05	-5.30599e-05	-0.00011346	-6.42782e-05	-7.43918e-05	-0.00559556	-0.000501106	-4.12972e-09	-1.32e-05	-0.000138143	-0.000113638	-6.42782e-05	-7.43918e-05	-0.0021634	-0.000501106	-4.12971e-09	-1.32e-05	-0.00013804	-0.000113685	-6.42782e-05	-7.43918e-05	-0.0016398	-0.000501106	-4.12971e-09	-1.32e-05	-0.00013804	-0.000113696	-6.42782e-05	-7.43918e-05	-0.00167418	-0.000501106	-9.10837e-08	-1.32e-05	-0.00013804	-0.000113698	-6.42782e-05	-7.43918e-05	-0.00170229	-0.000501106	-9.03492e-08	-1.32e-05	-0.00013804	-0.000113699	-6.42782e-05	-7.43918e-05	-0.00172931	-0.000505234	-5.55953e-12	-1.32e-05	-0.00013804	-0.000113699	-6.42782e-05	-7.43918e-05	-0.00164971	-0.000498431	-5.46678e-12	-1.32e-05	-8.55512e-05	-0.000113699	-6.42782e-05	-7.43918e-05	-0.00183161	-0.000497503	-5.46346e-12	-1.32e-05	-8.55942e-05	-0.000113699	-6.42782e-05	-7.43918e-05	-0.00183301	-0.000497308	-5.4604e-12	-1.32e-05	-8.55941e-05	-0.000113699	-6.42782e-05	-7.43918e-05	-0.00183302	-0.000497256	-5.45959e-12	-1.32e-05	-8.55941e-05	-0.000113699	-6.43502e-05	-7.43918e-05	-0.00183302	-0.000497241	-5.45936e-12	-1.32e-05	-8.55941e-05	-0.000113699	-6.45147e-05	-7.43918e-05	-0.00183302	-0.000495202	-6.95974e-10	-1.32e-05	-8.55941e-05	-0.000113699	-6.45263e-05	-7.43918e-05	-0.00183302	-0.000502807	-7.09342e-10	-1.32e-05	-8.55941e-05	0	0	0	0	0	0	0	0	-0.000109972	-0.000109972	-0.000109972	-0.000109972	-0.000109972	-0.000109972	-0.000109972	-0.000109972	-0.00013078	-0.00013078	-0.00013078	-0.00013078	-0.00013078	-0.00013078	-0.00013078	-0.00013078	-0.00012967	-0.00012967	-0.00012967	-0.00012967	-0.00012967	-0.00012967	-0.00012967	-0.00012967	-0.000127151	-0.000127151	-0.000127151	-0.000127151	-0.000127151	-0.000127151	-0.000127151	-0.000127151	-0.00012863	-0.00012863	-0.00012863	-0.00012863	-0.00012863	-0.00012863	-0.00012863	-0.00012863	-0.000128631	-0.000128631	-0.000128631	-0.000128631	-0.000128631	-0.000128631	-0.000128631	-0.000128631	-0.000128629	-0.000128629	-0.000128629	-0.000128629	-0.000128629	-0.000128629	-0.000128629	-0.000128629	-0.000128629	-0.000128629	-0.000128629	-0.000128629	-0.000128629	-0.000128629	-0.000128629	-0.000128629	-0.000128629	-0.000128629	-0.000128629	-0.000128629	-0.000128629	-0.000128629	-0.000128629	-0.000128629	-0.000129906	-0.000129901	-0.000129899	-0.000133497	-0.000129957	-0.000630982	-0.000231103	-0.000133497	-6.57844e-06	-0.00044133	-0.000210128	-2.90995e-06	-0.00121425	-6.36625e-06	-2.56749e-05	-0.00206042	-5.97089e-06	-0.000597037	-0.000525076	-2.56478e-06	-0.000637536	-0.000387631	-0.00100223	-0.00463154	-6.1826e-06	-0.000654825	-0.0021518	-1.23446e-06	-0.00178073	-6.46763e-06	-0.000402752	-0.00451026	-6.26389e-06	-0.000612589	-0.0110157	-3.55312e-06	-0.00161261	-1.46162e-05	-0.000484488	-0.00453112	-6.56326e-06	-0.000653572	-0.010395	-1.55696e-06	-0.00178872	-5.25028e-06	-0.000483639	-0.00415013	-6.62732e-06	-0.000660432	-0.0108971	-1.65141e-05	-0.00173905	-1.23509e-05	-0.000487972	-0.00455848	-6.66911e-06	-0.000659466	-0.00993168	-1.73345e-06	-0.0017762	-5.30123e-06	-0.000484283	-0.00450819	-6.62045e-06	-0.000662354	-0.0103013	-1.5376e-05	-0.00169017	-9.34367e-05	-0.000487232	-0.00455145	-6.78474e-06	-0.000675076	-0.0103436	-1.71789e-06	-0.00179326	-6.85451e-06	-0.000484238	-0.0043767	-1.49239e-06	-0.000670538	-0.0104499	-1.45925e-05	-0.0017359	-0.000174029	-0.000229789	-0.00423083	-0.000216575	-0.000505993	-0.00890395	-6.9205e-06	-0.00157707	-0.000175823	-0.000232568	-0.00038446	-0.000115698	-0.00018628	-0.0106227	-7.13308e-06	-0.00118798	-0.000174383	-0.000234751	-0.000164009	-0.000101606	-0.000195101	-0.000678595	-7.16059e-06	-0.000293447	-0.000174827	-0.000297182	-0.000112306	-0.000103093	-0.000195554	-0.000229104	-7.16488e-06	-0.000217611	-0.00017483	-0.000274753	-8.48266e-05	-0.000102175	-0.000176432	-0.000159395	-7.1652e-06	-0.00018487	-0.000174841	-5.78155e-05	-8.7925e-05	-0.000102294	-0.000188673	-0.000113021	-7.24701e-06	-0.000214408	-0.000121391	-4.0328e-05	-8.63356e-05	-0.000102288	-0.000187001	-0.000111689	-6.94705e-06	-0.00021616	-0.000120905	-4.02401e-05	-8.63353e-05	-0.000102288	-0.000184138	-0.000119016	-6.85157e-06	-0.0002162	-0.000120855	-4.02423e-05	-8.63354e-05	-0.000102288	-0.000177413	-0.000133683	-7.03753e-06	-0.000216201	-0.000120864	-4.02423e-05	-8.63353e-05	-0.000102288	-0.000157249	-0.000133639	-7.07462e-06	-0.00021571	-0.000120862	-4.02423e-05	-9.88191e-05	-0.000102647	-0.000145198	-0.000133624	-7.0878e-06	-0.000216418	-0.000120863	-6.49333e-05	-9.88144e-05	-0.000102819	-0.000145104	-0.000133631	-7.09349e-06	-0.000216417	-0.000145876	-6.49231e-05	-9.88144e-05	-0.000102882	-0.000145105	-0.000133626	-7.09605e-06	-0.000216417	-0.000146342	-6.49231e-05	-9.88144e-05	-0.000102907	-0.000145105	-0.000133721	-7.14106e-06	-0.000216417	-1.90567e-05	-6.49231e-05	-9.88144e-05	-0.000102917	-0.000145105	-0.000133721	-6.93657e-06	-0.000216417	-1.90286e-05	-6.49231e-05	-9.88144e-05	-0.000102921	-0.000145105	-0.000133721	-6.93833e-06	-0.000216417	-1.90274e-05	-6.49231e-05	-9.88144e-05	-0.000102762	-0.000145105	-0.000133721	-7.02452e-06	-0.000216417	-1.90275e-05	-6.49231e-05	-0.000129457	-0.000102625	-0.000145105	-0.000133721	-1.71685e-05	-0.000216417	-1.90275e-05	-6.49231e-05	-0.000129413	-0.000102589	-0.000145105	-0.000133721	-2.44682e-05	-0.000216417	-1.90275e-05	-6.49231e-05	-0.000129413	-0.000102581	-0.000145105	-0.000133721	-2.43375e-05	-0.000216417	-5.27311e-05	-6.49231e-05	-0.000129413	-0.000102579	-0.000145105	-0.000133721	-2.42067e-05	-0.000216417	-5.28064e-05	-6.49231e-05	-0.000129413	-0.000102579	-0.000145105	-0.000133721	-2.40853e-05	-0.000216592	-1.08556e-07	-6.49231e-05	-0.000129413	-0.000102578	-0.000145105	-0.000133721	-2.3837e-05	-0.00021525	-1.08987e-07	-6.49231e-05	-0.000113064	-0.000102578	-0.000145105	-0.000133721	-2.3164e-05	-0.000215054	-1.09023e-07	-6.49231e-05	-0.000113089	-0.000102578	-0.000145105	-0.000133721	-2.31587e-05	-0.000215011	-1.09039e-07	-6.49231e-05	-0.000113089	-0.000102578	-0.000145105	-0.000133721	-2.31589e-05	-0.000215	-1.09044e-07	-6.49231e-05	-0.000113089	-0.000102578	-0.00014511	-0.000133721	-2.31589e-05	-0.000214997	-1.09045e-07	-6.49231e-05	-0.000113089	-0.000102578	-0.000144906	-0.000133721	-2.31589e-05	-0.000214909	-2.40508e-06	-6.49231e-05	-0.000113089	-0.000102578	-0.000144892	-0.000133721	-2.31589e-05	-0.000216433	-2.39471e-06	-6.49231e-05	-0.000113089	0	0	0	0	0	0	0	0	0.000327624	0.000327624	0.000327624	0.000327624	0.000327624	0.000327624	0.000327624	0.000327624	0.00144951	0.00144951	0.00144951	0.00144951	0.00144951	0.00144951	0.00144951	0.00144951	0.00143749	0.00143749	0.00143749	0.00143749	0.00143749	0.00143749	0.00143749	0.00143749	0.00137154	0.00137154	0.00137154	0.00137154	0.00137154	0.00137154	0.00137154	0.00137154	0.00140941	0.00140941	0.00140941	0.00140941	0.00140941	0.00140941	0.00140941	0.00140941	0.00141	0.00141	0.00141	0.00141	0.00141	0.00141	0.00141	0.00141	0.00140998	0.00140998	0.00140998	0.00140998	0.00140998	0.00140998	0.00140998	0.00140998	0.00140998	0.00140998	0.00140998	0.00140998	0.00140998	0.00140998	0.00140998	0.00140998	0.00140998	0.00140998	0.00140998	0.00140998	0.00140998	0.00140998	0.00140998	0.00140998	0.00491788	0.00491788	0.001694	0.00147094	0.00144406	0.0014402	0.0014402	0.00144015	0.000539877	0.000149712	0.00122085	0.00387136	0.123345	0.00175427	0.000925619	0.330987	0.000476569	6.65495e-05	0.0197412	0.0019507	0.899898	0.00149887	0.00916173	5.87182	0.000449708	5.73439e-05	0.337288	0.00243963	7.1553	0.00274106	0.00157105	7.25985	0.000442208	5.98547e-05	0.495374	0.00158277	7.25985	0.00370615	0.00140269	7.25985	0.000408639	5.73292e-05	1.25849	0.00225174	7.25985	0.00240393	0.00139829	7.25985	0.000413921	5.69972e-05	7.16047	0.000931463	7.25985	0.00402179	0.00141543	7.25985	0.000403326	5.69026e-05	7.25985	0.00213171	7.25985	0.00243085	0.00140129	7.25985	0.000414228	5.66606e-05	7.25985	0.000997962	7.25985	0.00339635	0.00141565	7.25985	0.000245362	3.8654e-05	7.25985	0.00213874	7.25985	0.00277306	0.00140121	7.25985	0.00086737	1.13975e-05	7.25985	0.000967551	7.25985	0.00137475	0.00147483	7.25985	4.50396e-05	1.81052e-05	7.25985	0.00137308	7.25985	0.000819714	0.00152616	7.25985	8.42173e-05	9.35259e-05	7.25985	0.00137151	7.25985	0.000813837	0.00161708	7.25985	0.000179237	8.71028e-05	7.25985	0.00136983	7.25985	0.000817509	0.00585542	7.25985	0.000187786	1.13169e-05	7.25985	0.00136974	7.25985	0.000817887	0.00501777	7.25985	0.000271735	1.59173e-05	7.25985	0.00136972	7.25985	0.000817991	0.00119389	7.25985	0.000271234	1.42661e-05	7.25985	0.00137819	7.25985	0.000866473	0.000366274	7.25985	0.000271232	1.44745e-05	7.25985	0.00139112	7.25985	0.000861474	0.000360309	7.25985	0.000271232	1.48478e-05	7.25985	0.00140889	7.25985	0.000860982	0.000360277	7.25985	0.000271232	1.57893e-05	7.25985	0.00138548	7.25985	0.000861072	0.000360276	7.25985	0.000271232	5.34781e-05	7.25985	0.00137908	7.25985	0.000861058	0.000360276	7.25985	3.32467e-05	6.1569e-05	7.25985	0.00137667	7.25985	0.000861062	0.00035984	7.25985	3.31956e-05	6.16583e-05	7.25985	0.00137562	7.25985	0.000839215	0.000359857	7.25985	3.31972e-05	6.16583e-05	7.25985	0.00137515	7.25985	0.00084303	0.000359857	7.25985	3.31979e-05	6.16583e-05	7.25985	0.0013665	7.25985	0.000845741	0.000359857	7.25985	3.31981e-05	6.16583e-05	7.25985	0.00139759	7.25985	0.000842999	0.000359857	7.25985	3.31982e-05	6.16583e-05	7.25985	0.00139797	7.25985	0.000842947	0.000359857	7.25985	9.20033e-05	6.16583e-05	7.25985	0.00142999	7.25985	0.00084296	0.000359857	7.25985	9.20235e-05	6.16583e-05	7.25985	0.00124105	7.25985	0.000842961	0.000359857	7.25985	9.20211e-05	6.16583e-05	7.25985	0.00124683	7.25985	0.000842961	0.000359857	7.25985	9.20204e-05	6.16583e-05	7.25985	0.00125882	7.25985	0.00084164	0.000359857	7.25985	9.20202e-05	6.16583e-05	7.25985	0.00127103	7.25985	0.000843735	0.000359857	7.25985	9.20202e-05	6.16583e-05	7.25985	0.00128271	7.25985	0.000843808	0.000359857	7.25985	9.20202e-05	6.16583e-05	7.25985	0.00127808	7.25985	0.000848089	0.000359857	7.25985	9.20202e-05	6.16583e-05	7.25985	0.00135957	7.25985	0.000848061	0.000359857	7.25985	9.20202e-05	6.16583e-05	7.25985	0.00136246	7.25985	0.000848172	0.000359857	7.25985	9.20202e-05	6.16583e-05	7.25985	0.00136251	7.25985	0.000848199	0.000359857	7.25985	9.20202e-05	1.26751e-07	7.25985	0.00136251	7.25985	0.000848208	0.000359857	7.25985	9.20202e-05	1.26979e-07	7.25985	0.00136251	7.25985	0.000848163	0.000359857	7.25985	9.20202e-05	1.27e-07	7.25985	0.00136251	7.25985	0.0008436	0.000359857	7.25985	0	0	0	0	0	0	0	0	-0.000279082	-0.000279082	-0.000279082	-0.000279082	-0.000279082	-0.000279082	-0.000279082	-0.000279082	-0.00221247	-0.00221247	-0.00221247	-0.00221247	-0.00221247	-0.00221247	-0.00221247	-0.00221247	-0.0021413	-0.0021413	-0.0021413	-0.0021413	-0.0021413	-0.0021413	-0.0021413	-0.0021413	-0.00140281	-0.00140281	-0.00140281	-0.00140281	-0.00140281	-0.00140281	-0.00140281	-0.00140281	-0.00144858	-0.00144858	-0.00144858	-0.00144858	-0.00144858	-0.00144858	-0.00144858	-0.00144858	-0.00144817	-0.00144817	-0.00144817	-0.00144817	-0.00144817	-0.00144817	-0.00144817	-0.00144817	-0.00144817	-0.00144817	-0.00144817	-0.00144817	-0.00144817	-0.00144817	-0.00144817	-0.00144817	-0.00144817	-0.00144817	-0.00144817	-0.00144817	-0.00144817	-0.00144817	-0.00144817	-0.00144817	-0.00144817	-0.00144817	-0.00144817	-0.00144817	-0.00144817	-0.00144817	-0.00144817	-0.00144817	-0.131694	-0.131694	-0.00317547	-0.00220063	-0.00183464	-0.00178744	-0.00178744	-0.00178548	-1.26214	-0.132131	-0.000962551	-0.00338349	-0.0038812	-0.00314262	-0.000742593	-0.0107208	-0.000402131	-0.226291	-0.00241837	-0.00182841	-0.00487939	-0.0019838	-0.00596944	-0.0343254	-3.05179	-0.128997	-0.0121659	-0.00262392	-0.00377582	-0.00273718	-0.00226679	-0.028453	-5.82318e-10	-0.263517	-0.283468	-0.00152327	-0.00398246	-0.00455282	-0.00221443	-0.0298978	-3.23957	-0.0973823	-0.0349489	-0.00235693	-0.00375039	-0.00209008	-0.00220764	-0.0271432	-1.49533e-10	-0.329853	-0.244198	-0.00077385	-0.00379235	-0.0050235	-0.00223239	-0.030345	-3.24739	-0.0595095	-0.0459343	-0.00223865	-0.00379097	-0.00211236	-0.0022121	-0.0293788	-1.40912e-10	-0.43153	-0.197752	-0.000817952	-0.00387299	-0.00544384	-0.00222851	-0.0298765	-0.411015	-0.00362974	-0.0642971	-0.00224791	-0.00474411	-0.00267466	-0.00221195	-0.0440635	-1.11173e-05	-0.00121121	-0.122403	-0.000589115	-0.00462074	-0.00177256	-0.00324216	-0.0392858	-0.000128458	-0.000685724	-0.0857412	-0.000873808	-0.00397794	-0.000853503	-0.00324809	-0.0036685	-8.05941e-05	-8.65414e-05	-0.0404938	-0.000862884	-0.00311646	-0.000854742	-0.00328532	-0.00098328	-1.96665e-05	-9.51997e-05	-0.00380306	-0.000861518	-0.000776769	-0.000860823	-0.00413577	-0.000384704	-1.75124e-05	-1.96207e-07	-0.000480189	-0.000861362	-0.000668201	-0.000861338	-0.00348774	-0.00038206	-0.000139438	-4.48162e-07	-0.00053161	-0.000861347	-0.000507554	-0.000861503	-0.000945185	-0.000319628	-0.000139814	-5.14811e-07	-0.000234283	-0.000914949	-0.000593424	-0.00148572	-0.000308989	-0.000313032	-0.000139826	-5.05492e-07	-9.98401e-05	-0.000929606	-0.000598312	-0.00146441	-0.000312221	-0.000313039	-0.000139827	-4.89558e-07	-0.000185077	-0.00104938	-0.000598415	-0.0014634	-0.000312279	-0.000313039	-0.000139828	-4.53172e-07	-0.000235883	-0.001032	-0.000598416	-0.00146367	-0.000312279	-0.000313039	-0.000139828	-7.78691e-06	-0.000235689	-0.00102838	-0.000557757	-0.00146363	-0.000312279	-0.000310158	-2.02133e-07	-6.58768e-06	-0.000155836	-0.00102702	-0.000559853	-0.00146363	-0.000306123	-0.000310194	-2.01775e-07	-6.57752e-06	-0.000155946	-0.00102642	-0.000559844	-0.00114871	-0.000306161	-0.000310194	-2.01585e-07	-6.57754e-06	-0.00023586	-0.00102616	-0.000559844	-0.00116004	-0.000306161	-0.000310194	-2.01511e-07	-6.57754e-06	-0.000236066	-0.000965925	-0.000559844	-0.00122121	-0.000306161	-0.000310194	-2.01481e-07	-6.57754e-06	-0.000236065	-0.000985105	-0.000559844	-0.00121434	-0.000306161	-0.000310194	-2.01468e-07	-6.57754e-06	-0.000236065	-0.000984908	-0.000559844	-0.00121432	-0.000306161	-0.000310194	-4.44339e-06	-6.57754e-06	-0.000236065	-0.00123108	-0.000559844	-0.00121434	-0.000306161	-0.000310455	-4.45343e-06	-6.57754e-06	-0.000236065	-0.00089681	-0.000559844	-0.00121435	-0.000306161	-0.000310411	-4.45584e-06	-6.57754e-06	-0.000236065	-0.000819856	-0.000559844	-0.00121435	-0.000306161	-0.000310412	-4.45637e-06	-6.57754e-06	-0.000236065	-0.000825305	-0.000559844	-0.00118354	-0.000306161	-0.000310412	-4.45649e-06	-6.57754e-06	-0.000236065	-0.000830305	-0.000559844	-0.00118848	-0.000306161	-0.000310412	-4.45652e-06	-6.57754e-06	-0.000236065	-0.000835052	-0.000585936	-0.0011921	-0.000306161	-0.000310412	-4.45653e-06	-6.57754e-06	-0.000236065	-0.000750485	-0.000581825	-0.00120167	-0.000306161	-0.000310281	-4.45653e-06	-6.57754e-06	-0.000236065	-0.000779784	-0.000581242	-0.00120152	-0.000306161	-0.00031032	-4.45653e-06	-6.57754e-06	-0.000236065	-0.000780229	-0.000581113	-0.00120179	-0.000306161	-0.00031032	-4.45653e-06	-6.57754e-06	-0.000236065	-0.00078023	-0.000581078	-0.00120185	-0.000306161	-0.00031032	-4.45653e-06	-4.04713e-10	-0.000236065	-0.00078023	-0.000581069	-0.00120187	-0.000306161	-0.00031032	-4.45653e-06	-4.03558e-10	-0.000236065	-0.00078023	-0.000567981	-0.00119999	-0.000306161	-0.00031032	-4.45653e-06	-4.03475e-10	-0.000236065	-0.00078023	-0.000572493	-0.0011897	-0.000306161	-0.00031032	0	0	0	0	0	0	0	0	0.00014263	0.00014263	0.00014263	0.00014263	0.00014263	0.00014263	0.00014263	0.00014263	0.000442211	0.000442211	0.000442211	0.000442211	0.000442211	0.000442211	0.000442211	0.000442211	0.000443265	0.000443265	0.000443265	0.000443265	0.000443265	0.000443265	0.000443265	0.000443265	3.79053e-05	3.79053e-05	3.79053e-05	3.79053e-05	3.79053e-05	3.79053e-05	3.79053e-05	3.79053e-05	3.79734e-05	3.79734e-05	3.79734e-05	3.79734e-05	3.79734e-05	3.79734e-05	3.79734e-05	3.79734e-05	3.79776e-05	3.79776e-05	3.79776e-05	3.79776e-05	3.79776e-05	3.79776e-05	3.79776e-05	3.79776e-05	3.79773e-05	3.79773e-05	3.79773e-05	3.79773e-05	3.79773e-05	3.79773e-05	3.79773e-05	3.79773e-05	3.79774e-05	3.79774e-05	3.79774e-05	3.79774e-05	3.79774e-05	3.79774e-05	3.79774e-05	3.79774e-05	3.79774e-05	3.79774e-05	3.79774e-05	3.79774e-05	3.79774e-05	3.79774e-05	3.79774e-05	3.79774e-05	0.893907	0.893907	0.000443232	0.000443232	0.00015262	0.000132521	0.000132521	0.000130099	3.14594	2.15322	0.000189498	0.0332594	0.000749731	0.00762999	0.000658364	0.00287099	3.16056	3.16021	0.000861227	0.022042	0.00297287	0.000967557	0.000858501	0.0133314	3.16056	3.16056	0.00145939	0.0487052	0.00129326	0.0163604	0.000611938	0.0142788	3.16056	3.16056	2.38849e-05	0.0157925	0.00146652	0.0223772	0.000511831	0.0144647	3.16056	3.16056	1.77925e-05	0.0350958	0.00130263	0.0157057	0.000509877	0.0131102	3.16056	3.16056	1.98138e-05	0.00234889	0.00133346	0.0278515	0.000510491	0.0143936	3.16056	3.16056	1.75499e-05	0.0276485	0.00132582	0.0165815	0.000510973	0.0144218	3.16056	3.16056	1.69392e-05	0.00249971	0.00140061	0.00928197	0.000512316	0.0145535	3.16055	3.16045	1.66843e-05	0.027987	0.0049127	0.0169349	0.000510945	0.134171	3.1601	2.37183	1.81801e-05	0.000364412	0.00438783	0.000319296	0.00385109	0.308453	2.57395	0.0556285	2.18353e-05	0.000769546	0.00341522	0.000105437	0.00401158	0.0757737	0.506808	2.75855e-08	9.70638e-07	0.000748588	0.0020937	0.000105018	0.00410116	0.00232729	3.14207e-07	1.58973e-08	4.36839e-08	0.000745154	0.000410845	0.000105846	0.00615073	0.000474638	7.19922e-09	9.74454e-13	9.54706e-07	0.000744699	0.00065139	0.000105935	0.00517852	0.000540321	6.41329e-06	2.84094e-11	5.19232e-05	0.000744658	0.000293538	0.000105959	0.00158738	0.000178719	6.38619e-06	2.3278e-11	7.42809e-05	0.00105884	0.000336479	0.00207291	0.000182527	0.000173954	6.38639e-06	2.38987e-11	2.09888e-05	0.00111084	0.000339108	0.0020826	0.000181421	0.000173943	6.38641e-06	2.50275e-11	7.39619e-05	0.0022501	0.000339176	0.00208095	0.000181439	0.000173943	6.38641e-06	2.79757e-11	5.21729e-05	0.00218644	0.000339177	0.0020813	0.000181439	0.000173943	6.38641e-06	5.12146e-09	5.21969e-05	0.00216753	0.000224257	0.00208125	0.000181439	0.00015931	1.14532e-10	6.56842e-09	1.21558e-05	0.00216073	0.000224761	0.00208127	0.000150328	0.000159309	1.14448e-10	6.5842e-09	1.21503e-05	0.00215781	0.000224761	0.000561239	0.000150303	0.000159309	1.14412e-10	6.58419e-09	2.33326e-05	0.0021565	0.000224761	0.000559169	0.000150303	0.000159309	1.14398e-10	6.58419e-09	2.3285e-05	0.00151634	0.000224761	0.000907816	0.000150303	0.000159309	1.14392e-10	6.58419e-09	2.3285e-05	0.00157652	0.000224761	0.000905326	0.000150303	0.000159309	1.1439e-10	6.58419e-09	2.3285e-05	0.00157692	0.000224761	0.000905263	0.000150303	0.000159309	1.45828e-08	6.58419e-09	2.3285e-05	0.00580669	0.000224761	0.000905287	0.000150303	0.000161588	1.45903e-08	6.58419e-09	2.3285e-05	0.00240479	0.000224761	0.00090529	0.000150303	0.000161566	1.4593e-08	6.58419e-09	2.3285e-05	0.0017169	0.000224761	0.00090529	0.000150303	0.000161566	1.45936e-08	6.58419e-09	2.3285e-05	0.00172884	0.000224761	0.000710509	0.000150303	0.000161566	1.45937e-08	6.58419e-09	2.3285e-05	0.00175026	0.000224761	0.00071244	0.000150303	0.000161566	1.45937e-08	6.58419e-09	2.3285e-05	0.00177082	0.000294456	0.000749963	0.000150303	0.000161566	1.45937e-08	6.58419e-09	2.3285e-05	0.000931536	0.000293161	0.000756544	0.000150303	0.000160422	1.45937e-08	6.58419e-09	2.3285e-05	0.000996299	0.000292968	0.000756384	0.000150303	0.000160444	1.45937e-08	6.58419e-09	2.3285e-05	0.00099816	0.00029293	0.000756531	0.000150303	0.000160444	1.45937e-08	6.58419e-09	2.3285e-05	0.000998178	0.000292921	0.000756565	0.000150303	0.000160444	1.45937e-08	3.57276e-11	2.3285e-05	0.000998178	0.000292918	0.000756576	0.000150303	0.000160444	1.45937e-08	3.5876e-11	2.3285e-05	0.000998178	0.000255915	0.000737385	0.000150303	0.000160444	1.45937e-08	3.58865e-11	2.3285e-05	0.000998178	0.000257247	0.000730814	0.000150303	0.000160444	0	0	0	0	0	0	0	0	-0.000134736	-0.000134736	-0.000134736	-0.000134736	-0.000134736	-0.000134736	-0.000134736	-0.000134736	-0.000201571	-0.000201571	-0.000201571	-0.000201571	-0.000201571	-0.000201571	-0.000201571	-0.000201571	-0.000198173	-0.000198173	-0.000198173	-0.000198173	-0.000198173	-0.000198173	-0.000198173	-0.000198173	-3.46685e-08	-3.46685e-08	-3.46685e-08	-3.46685e-08	-3.46685e-08	-3.46685e-08	-3.46685e-08	-3.46685e-08	-3.55825e-08	-3.55825e-08	-3.55825e-08	-3.55825e-08	-3.55825e-08	-3.55825e-08	-3.55825e-08	-3.55825e-08	-3.55852e-08	-3.55852e-08	-3.55852e-08	-3.55852e-08	-3.55852e-08	-3.55852e-08	-3.55852e-08	-3.55852e-08	-3.55853e-08	-3.55853e-08	-3.55853e-08	-3.55853e-08	-3.55853e-08	-3.55853e-08	-3.55853e-08	-3.55853e-08	-3.55854e-08	-3.55854e-08	-3.55854e-08	-3.55854e-08	-3.55854e-08	-3.55854e-08	-3.55854e-08	-3.55854e-08	-3.55853e-08	-3.55853e-08	-3.55853e-08	-3.55853e-08	-3.55853e-08	-3.55853e-08	-3.55853e-08	-3.55853e-08	-0.313027	-0.313027	-1.30279e-05	-0.000202045	-4.77081e-06	-3.3057e-06	-3.3057e-06	-2.75576e-06	-0.142158	-0.00100446	-1.35377e-05	-0.0191267	-7.71488e-05	-0.000527456	-2.78715e-05	-4.62676e-06	-0.46395	-0.004218	-8.25764e-05	-0.0171801	-0.000748629	-2.1607e-07	-9.86096e-08	-2.91707e-06	-0.0437388	-0.00331942	-0.000618311	-0.037346	-0.000648228	-0.000386812	-2.10667e-08	-2.91834e-06	-0.76989	-0.00369657	-2.0144e-05	-0.00933309	-0.000792107	-4.13906e-05	-1.57701e-08	-2.9155e-06	-0.00381927	-0.0033467	-2.4933e-05	-0.0311712	-0.000698448	-0.000822826	-1.58686e-08	-2.4471e-06	-0.88515	-0.00330716	-2.02462e-05	-0.00154713	-0.000707032	-5.09575e-05	-1.5896e-08	-2.9106e-06	-0.00155781	-0.00330659	-2.86959e-05	-0.0289191	-0.00071355	-0.000791828	-1.58094e-08	-2.86931e-06	-0.896859	-0.0032805	-2.76153e-05	-0.0017982	-0.000754791	-8.26983e-07	-1.58632e-08	-2.9156e-06	-4.76244e-10	-2.00787e-07	-2.72814e-05	-0.0291094	-0.0684668	-0.000345169	-1.58144e-08	-0.0051903	-1.13093e-10	-1.5978e-12	-0.000550366	-2.0348e-06	-0.0238258	-2.9026e-09	-6.2673e-06	-0.00478798	-8.9586e-14	-3.095e-12	-0.000662933	-6.90227e-06	-0.0234555	-7.7003e-09	-6.46551e-06	-5.29186e-05	-2.755e-13	-3.23433e-11	-5.53582e-06	-6.69857e-06	-0.0116358	-7.88211e-09	-7.0869e-06	-0.000317495	-5.99246e-13	-2.91882e-11	-3.18901e-08	-6.66855e-06	-0.000876921	-7.76718e-09	-5.93442e-05	-0.00256587	-6.15428e-13	-1.57912e-13	-3.25388e-07	-6.66478e-06	-0.00971484	-7.75998e-09	-7.02391e-05	-0.00705059	-1.96252e-07	-2.50721e-11	-0.000370613	-6.66444e-06	-0.000709824	-7.75702e-09	-0.0026471	-0.00016456	-1.95619e-07	-2.14359e-11	-8.28729e-05	-2.28652e-05	-0.000975642	-7.53551e-05	-0.000283724	-0.000170115	-1.95629e-07	-2.18842e-11	-4.24399e-05	-2.39227e-05	-0.000987076	-7.69829e-05	-0.000278615	-0.000170114	-1.9563e-07	-2.26933e-11	-0.000358584	-0.000282024	-0.000987311	-7.71346e-05	-0.000278447	-0.000170114	-1.9563e-07	-2.47703e-11	-0.000271689	-0.000270366	-0.000987317	-7.71052e-05	-0.000278445	-0.000170114	-1.9563e-07	-4.46708e-10	-0.000272	-0.000267941	-0.000229998	-7.711e-05	-0.000278445	-0.000105429	-7.81966e-11	-5.4174e-10	-1.23329e-05	-0.000267049	-0.000232611	-7.71089e-05	-0.000100479	-0.000105467	-7.80936e-11	-5.4273e-10	-1.23557e-05	-0.000266663	-0.000232606	-1.44911e-06	-0.000100602	-0.000105467	-7.80528e-11	-5.42729e-10	-1.75712e-05	-0.00026649	-0.000232606	-1.42579e-06	-0.000100602	-0.000105467	-7.80367e-11	-5.42729e-10	-1.7541e-05	-7.76541e-05	-0.000232606	-1.96205e-05	-0.000100602	-0.000105467	-7.80303e-11	-5.42729e-10	-1.7541e-05	-8.15989e-05	-0.000232606	-1.98518e-05	-0.000100602	-0.000105467	-7.80275e-11	-5.42729e-10	-1.7541e-05	-8.15819e-05	-0.000232606	-1.98562e-05	-0.000100602	-0.000105467	-1.05923e-09	-5.42729e-10	-1.7541e-05	-0.00791604	-0.000232606	-1.98553e-05	-0.000100602	-0.000121406	-1.06033e-09	-5.42729e-10	-1.7541e-05	-0.00297946	-0.000232606	-1.98553e-05	-0.000100602	-0.000121386	-1.06065e-09	-5.42729e-10	-1.7541e-05	-0.00227486	-0.000232606	-1.98552e-05	-0.000100602	-0.000121386	-1.06072e-09	-5.42729e-10	-1.7541e-05	-0.0023205	-0.000232606	-5.35166e-06	-0.000100602	-0.000121386	-1.06073e-09	-5.42729e-10	-1.7541e-05	-0.00235396	-0.000232606	-5.30604e-06	-0.000100602	-0.000121386	-1.06074e-09	-5.42729e-10	-1.7541e-05	-0.00238611	-0.000605542	-8.61577e-06	-0.000100602	-0.000121386	-1.06074e-09	-5.42729e-10	-1.7541e-05	-0.000244852	-0.000598079	-8.46198e-06	-0.000100602	-0.000113138	-1.06074e-09	-5.42729e-10	-1.7541e-05	-0.000272125	-0.000597316	-8.45701e-06	-0.000100602	-0.00011315	-1.06074e-09	-5.42729e-10	-1.7541e-05	-0.000272554	-0.000597156	-8.452e-06	-0.000100602	-0.00011315	-1.06074e-09	-5.42729e-10	-1.7541e-05	-0.000272556	-0.000597113	-8.4507e-06	-0.000100602	-0.00011315	-1.06074e-09	-1.00019e-07	-1.7541e-05	-0.000272556	-0.000597101	-8.45031e-06	-0.000100602	-0.00011315	-1.06074e-09	-1.00346e-07	-1.7541e-05	-0.000272556	-0.000370074	-6.63165e-06	-0.000100602	-0.00011315	-1.06074e-09	-1.00369e-07	-1.7541e-05	-0.000272556	-0.000374717	-6.76749e-06	-0.000100602	-0.00011315	0	0	0	0	0	0	0	0	0.00016494	0.00016494	0.00016494	0.00016494	0.00016494	0.00016494	0.00016494	0.00016494	8.33171e-05	8.33171e-05	8.33171e-05	8.33171e-05	8.33171e-05	8.33171e-05	8.33171e-05	8.33171e-05	8.44208e-05	8.44208e-05	8.44208e-05	8.44208e-05	8.44208e-05	8.44208e-05	8.44208e-05	8.44208e-05	9.18426e-13	9.18426e-13	9.18426e-13	9.18426e-13	9.18426e-13	9.18426e-13	9.18426e-13	9.18426e-13	9.02631e-13	9.02631e-13	9.02631e-13	9.02631e-13	9.02631e-13	9.02631e-13	9.02631e-13	9.02631e-13	9.02656e-13	9.02656e-13	9.02656e-13	9.02656e-13	9.02656e-13	9.02656e-13	9.02656e-13	9.02656e-13	9.02649e-13	9.02649e-13	9.02649e-13	9.02649e-13	9.02649e-13	9.02649e-13	9.02649e-13	9.02649e-13	9.02649e-13	9.02649e-13	9.02649e-13	9.02649e-13	9.02649e-13	9.02649e-13	9.02649e-13	9.02649e-13	9.02649e-13	9.02649e-13	9.02649e-13	9.02649e-13	9.02649e-13	9.02649e-13	9.02649e-13	9.02649e-13	8.32972e-05	8.32972e-05	2.96251e-08	8.32972e-05	2.96251e-08	2.96251e-08	2.96251e-08	1.02e-08	7.36897e-07	3.23676e-06	4.57183e-08	9.2304e-05	8.39038e-08	1.47272e-08	4.13473e-08	9.58841e-08	5.48323e-07	1.24605e-06	7.45685e-08	8.07495e-05	8.56148e-08	1.92753e-07	2.49978e-07	2.06981e-07	4.96863e-07	1.0152e-06	3.91581e-08	7.25327e-05	8.91999e-08	3.21191e-08	3.68284e-07	2.06177e-07	4.84713e-07	1.03801e-06	7.01803e-10	8.57822e-05	8.75828e-08	6.56026e-08	3.90304e-07	2.06704e-07	4.22549e-07	1.01794e-06	5.70019e-10	7.47349e-05	9.02305e-08	2.47479e-08	3.89561e-07	2.04332e-07	4.41819e-07	1.0119e-06	6.18926e-10	0.000114087	8.99302e-08	6.39015e-08	3.88177e-07	2.06969e-07	4.17496e-07	1.01083e-06	5.41316e-10	7.61475e-05	9.01889e-08	2.50931e-08	3.90205e-07	2.06955e-07	4.42102e-07	1.00916e-06	5.44969e-10	0.000112358	8.92453e-08	1.8467e-07	3.89678e-07	2.06986e-07	2.8055e-12	5.4488e-09	5.40912e-10	7.60675e-05	0.00146248	3.31194e-08	3.90165e-07	0.300578	2.12188e-14	5.75946e-13	2.58878e-06	6.34337e-11	0.000429881	4.70917e-10	0.00185331	1.55218	6.92714e-15	1.27809e-12	2.49233e-06	5.50297e-11	0.000410903	2.98856e-10	0.00188318	3.65435	1.51873e-14	2.14116e-11	2.18277e-07	5.53386e-11	0.000354271	2.96633e-10	0.0018634	3.65492	8.37961e-14	1.89272e-11	1.4641e-07	5.53787e-11	0.000285939	2.98332e-10	0.00141323	3.65492	9.55742e-14	3.47562e-09	3.0392e-06	5.53849e-11	0.128235	2.98457e-10	0.0012701	3.65492	2.97992e-08	6.14221e-08	0.023708	5.53854e-11	0.00274198	2.98502e-10	0.23768	3.65492	2.96597e-08	5.08779e-08	0.00058451	7.51873e-10	0.00106221	0.00103078	0.00655246	3.65492	2.96574e-08	5.21583e-08	0.00103134	7.45942e-10	0.00104854	0.00103027	0.00115106	3.65492	2.96571e-08	5.44826e-08	0.00294362	1.3743e-07	0.00104843	0.0010295	0.00110513	3.65492	2.96571e-08	6.0525e-08	0.00214579	1.38172e-07	0.00104843	0.00102965	0.00110475	3.65492	2.96571e-08	6.2721e-09	0.00213414	1.38321e-07	4.75484e-05	0.00102962	0.00110474	3.65492	1.92338e-07	7.91972e-09	4.01231e-05	1.38374e-07	4.71904e-05	0.00102963	5.01032e-05	3.65492	1.92859e-07	7.93741e-09	3.94872e-05	1.38397e-07	4.71903e-05	2.04179e-06	4.97069e-05	3.65492	1.93029e-07	7.93738e-09	2.77683e-05	1.38408e-07	4.71903e-05	2.03887e-06	4.97068e-05	3.65492	1.93095e-07	7.93738e-09	2.77101e-05	1.01959e-08	4.71903e-05	0.00576471	4.97068e-05	3.65492	1.93123e-07	7.93738e-09	2.77101e-05	1.01354e-08	4.71903e-05	0.00599434	4.97068e-05	3.65492	1.93134e-07	7.93738e-09	2.77101e-05	1.01359e-08	4.71903e-05	0.00600429	4.97068e-05	3.65492	1.42272e-08	7.93738e-09	2.77101e-05	0.000164726	4.71903e-05	0.00600484	4.97068e-05	3.65492	1.41959e-08	7.93738e-09	2.77101e-05	0.000196246	4.71903e-05	0.00600488	4.97068e-05	3.65492	1.41888e-08	7.93738e-09	2.77101e-05	0.000210576	4.71903e-05	0.00600488	4.97068e-05	3.65492	1.41872e-08	7.93738e-09	2.77101e-05	0.000210349	4.71903e-05	0.000113029	4.97068e-05	3.65492	1.41869e-08	7.93738e-09	2.77101e-05	0.000210095	4.71903e-05	0.00010846	4.97068e-05	3.65492	1.41868e-08	7.93738e-09	2.77101e-05	0.000209857	0.000362408	0.00149229	4.97068e-05	3.65492	1.41868e-08	7.93738e-09	2.77101e-05	1.64467e-06	0.000363533	0.00151827	4.97068e-05	3.65492	1.41868e-08	7.93738e-09	2.77101e-05	1.63128e-06	0.000363597	0.00151878	4.97068e-05	3.65492	1.41868e-08	7.93738e-09	2.77101e-05	1.63116e-06	0.000363613	0.0015191	4.97068e-05	3.65492	1.41868e-08	7.93738e-09	2.77101e-05	1.63116e-06	0.000363618	0.00151919	4.97068e-05	3.65492	1.41868e-08	0.000128997	2.77101e-05	1.63116e-06	0.000363619	0.00151922	4.97068e-05	3.65492	1.41868e-08	0.000129631	2.77101e-05	1.63116e-06	0.000131215	0.000409605	4.97068e-05	3.65492	1.41868e-08	0.000129667	2.77101e-05	1.63116e-06	0.000130865	0.000403127	4.97068e-05	3.65492	0	0	0	0	0	0	0	0	5.52102e-05	5.52102e-05	5.52102e-05	5.52102e-05	5.52102e-05	5.52102e-05	5.52102e-05	5.52102e-05	2.31877e-06	2.31877e-06	2.31877e-06	2.31877e-06	2.31877e-06	2.31877e-06	2.31877e-06	2.31877e-06	2.3935e-06	2.3935e-06	2.3935e-06	2.3935e-06	2.3935e-06	2.3935e-06	2.3935e-06	2.3935e-06	1.42038e-16	1.42038e-16	1.42038e-16	1.42038e-16	1.42038e-16	1.42038e-16	1.42038e-16	1.42038e-16	1.35406e-16	1.35406e-16	1.35406e-16	1.35406e-16	1.35406e-16	1.35406e-16	1.35406e-16	1.35406e-16	1.35387e-16	1.35387e-16	1.35387e-16	1.35387e-16	1.35387e-16	1.35387e-16	1.35387e-16	1.35387e-16	1.35389e-16	1.35389e-16	1.35389e-16	1.35389e-16	1.35389e-16	1.35389e-16	1.35389e-16	1.35389e-16	1.35389e-16	1.35389e-16	1.35389e-16	1.35389e-16	1.35389e-16	1.35389e-16	1.35389e-16	1.35389e-16	1.35389e-16	1.35389e-16	1.35389e-16	1.35389e-16	1.35389e-16	1.35389e-16	1.35389e-16	1.35389e-16	1.33044e-09	1.33044e-09	3.14133e-11	2.30252e-06	8.57819e-11	1.33044e-09	1.33044e-09	3.14133e-11	2.1463e-11	1.51759e-09	1.51919e-10	5.413e-07	5.12708e-12	2.98301e-10	3.56021e-09	6.03433e-13	1.54462e-11	1.0302e-09	1.51839e-11	1.41263e-06	1.82246e-12	2.20378e-09	3.4992e-10	7.83846e-14	1.44308e-11	9.27689e-10	5.35695e-13	7.62383e-07	2.21073e-12	3.47574e-10	2.75917e-09	7.97625e-14	1.4232e-11	9.02882e-10	2.04127e-14	2.04117e-06	1.97123e-12	2.53443e-10	3.13666e-09	7.90416e-14	1.29238e-11	9.32908e-10	2.23823e-14	9.25633e-07	2.18685e-12	4.29648e-10	3.14823e-09	9.78366e-14	1.35854e-11	9.33086e-10	2.01953e-14	7.35496e-06	2.16149e-12	2.13079e-10	3.09025e-09	7.84144e-14	1.29291e-11	9.33095e-10	2.24797e-14	1.02966e-06	2.1436e-12	4.24163e-10	3.14013e-09	7.99446e-14	1.35833e-11	9.36065e-10	2.31107e-14	6.58488e-06	2.06124e-12	4.16036e-10	3.09904e-09	7.81954e-14	1.29291e-11	1.7248e-07	2.31194e-14	1.0219e-06	5.42862e-07	3.53529e-10	3.14039e-09	2.3638e-07	3.33677e-12	2.31625e-09	3.31072e-09	6.2293e-14	1.10706e-07	4.9062e-14	7.57398e-09	1.35463e-07	4.73878e-11	4.02509e-09	2.87502e-09	2.98102e-14	1.62022e-07	1.16237e-13	7.36405e-09	4.63658e-05	6.29058e-11	2.82309e-08	3.92926e-08	3.0368e-14	3.32112e-07	1.16635e-13	7.00897e-09	0.000411361	2.92313e-10	2.59207e-08	2.87395e-05	3.04626e-14	9.96187e-06	1.15789e-13	2.35427e-09	0.00107471	3.35049e-10	0.000420089	0.000304528	3.04727e-14	0.0569708	1.15704e-13	2.95305e-09	0.0993261	6.18209e-08	3.72637e-05	0.241428	3.04738e-14	0.000265107	1.1568e-13	0.000288327	0.000125642	6.15977e-08	3.26164e-05	0.00714921	8.65947e-13	0.00012112	2.6542e-09	8.1695e-05	6.20235e-05	6.15905e-08	3.3179e-05	0.00460569	8.40591e-13	0.000118598	2.67991e-09	8.18321e-05	6.19957e-05	6.15897e-08	3.4191e-05	0.00115995	6.78068e-10	0.00011854	2.68213e-09	8.18219e-05	6.19959e-05	6.15896e-08	3.67593e-05	0.000899756	6.9947e-10	0.000118539	2.68167e-09	8.18221e-05	6.19959e-05	6.15896e-08	3.64179e-07	0.000898362	7.04622e-10	2.22785e-06	2.68174e-09	8.18221e-05	6.28553e-06	7.37307e-05	4.2483e-07	4.0758e-05	7.06556e-10	2.20842e-06	2.68172e-09	6.41861e-07	6.28212e-06	7.40539e-05	4.25427e-07	4.04904e-05	7.07397e-10	2.20842e-06	9.43736e-11	6.41408e-07	6.28212e-06	7.415e-05	4.25426e-07	2.10866e-05	7.07775e-10	2.20842e-06	9.36814e-11	6.41408e-07	6.28212e-06	7.41875e-05	4.25426e-07	2.10543e-05	2.49136e-11	2.20842e-06	2.38344e-05	6.41408e-07	6.28212e-06	7.4203e-05	4.25426e-07	2.10543e-05	2.39755e-11	2.20842e-06	2.39606e-05	6.41408e-07	6.28212e-06	7.42093e-05	4.25426e-07	2.10543e-05	2.39775e-11	2.20842e-06	2.3962e-05	6.41408e-07	6.28212e-06	5.82159e-07	4.25426e-07	2.10543e-05	6.10111e-06	2.20842e-06	2.39614e-05	6.41408e-07	0.000115811	5.80047e-07	4.25426e-07	2.10543e-05	1.0773e-05	2.20842e-06	2.39613e-05	6.41408e-07	0.000115938	5.79618e-07	4.25426e-07	2.10543e-05	1.25886e-05	2.20842e-06	2.39613e-05	6.41408e-07	0.000115937	5.79523e-07	4.25426e-07	2.10543e-05	1.24281e-05	2.20842e-06	4.75037e-08	6.41408e-07	0.000115937	5.795e-07	4.25426e-07	2.10543e-05	1.22685e-05	2.20842e-06	4.73086e-08	6.41408e-07	0.000115937	5.79495e-07	4.25426e-07	2.10543e-05	1.21196e-05	3.03982e-05	0.000133954	6.41408e-07	0.000115937	5.79495e-07	4.25426e-07	2.10543e-05	2.37817e-08	3.08617e-05	0.000133027	6.41408e-07	2.70031e-05	5.79495e-07	4.25426e-07	2.10543e-05	2.19349e-08	3.09298e-05	0.00013305	6.41408e-07	2.69786e-05	5.79495e-07	4.25426e-07	2.10543e-05	2.18964e-08	3.09444e-05	0.000133024	6.41408e-07	2.69786e-05	5.79495e-07	4.25426e-07	2.10543e-05	2.18962e-08	3.09483e-05	0.000133018	6.41408e-07	2.69786e-05	5.79495e-07	0.000206916	2.10543e-05	2.18962e-08	3.09494e-05	0.000133016	6.41408e-07	2.69786e-05	5.79495e-07	0.000207809	2.10543e-05	2.18962e-08	8.34208e-06	2.49995e-06	6.41408e-07	2.69786e-05	5.79495e-07	0.00020785	2.10543e-05	2.18962e-08	8.20058e-06	2.51851e-06	6.41408e-07	2.69786e-05	0	0	0	0	0	0	0	0	-0.000165098	-0.000165098	-0.000165098	-0.000165098	-0.000165098	-0.000165098	-0.000165098	-0.000165098	-0.000301695	-0.000301695	-0.000301695	-0.000301695	-0.000301695	-0.000301695	-0.000301695	-0.000301695	-0.000303584	-0.000303584	-0.000303584	-0.000303584	-0.000303584	-0.000303584	-0.000303584	-0.000303584	-3.30348e-12	-3.30348e-12	-3.30348e-12	-3.30348e-12	-3.30348e-12	-3.30348e-12	-3.30348e-12	-3.30348e-12	-3.28118e-12	-3.28118e-12	-3.28118e-12	-3.28118e-12	-3.28118e-12	-3.28118e-12	-3.28118e-12	-3.28118e-12	-3.28119e-12	-3.28119e-12	-3.28119e-12	-3.28119e-12	-3.28119e-12	-3.28119e-12	-3.28119e-12	-3.28119e-12	-3.28114e-12	-3.28114e-12	-3.28114e-12	-3.28114e-12	-3.28114e-12	-3.28114e-12	-3.28114e-12	-3.28114e-12	-3.28115e-12	-3.28115e-12	-3.28115e-12	-3.28115e-12	-3.28115e-12	-3.28115e-12	-3.28115e-12	-3.28115e-12	-3.28115e-12	-3.28115e-12	-3.28115e-12	-3.28115e-12	-3.28115e-12	-3.28115e-12	-3.28115e-12	-3.28115e-12	-1.07688e-07	-1.07688e-07	-3.70774e-08	-0.000302769	-1.07688e-07	-0.000302769	-0.000302769	-1.07688e-07	-1.13327e-08	-4.98549e-07	-2.47326e-08	-7.31178e-06	-6.14623e-08	-2.99607e-06	-3.00374e-05	-1.29783e-06	-1.09974e-08	-8.45427e-07	-1.79523e-08	-4.48357e-06	-1.2213e-08	-0.00617169	-0.0350452	-6.9036e-06	-1.16131e-08	-9.72332e-07	-1.00669e-08	-2.59376e-06	-1.44447e-08	-5.14739e-06	-0.0492815	-6.83507e-06	-1.1823e-08	-9.03987e-07	-1.23283e-07	-6.22388e-06	-1.24863e-08	-6.51541e-05	-0.0565148	-6.87677e-06	-1.27302e-08	-9.67659e-07	-8.97509e-08	-3.07704e-06	-1.36853e-08	-2.21862e-06	-0.0531342	-7.24596e-06	-1.27348e-08	-9.78154e-07	-1.1709e-07	-2.48778e-05	-1.35535e-08	-5.64188e-05	-0.0547656	-6.91538e-06	-1.29631e-08	-9.77911e-07	-7.69821e-08	-3.38076e-06	-1.35372e-08	-2.32342e-06	-0.0541083	-6.94193e-06	-1.27202e-08	-9.83075e-07	-7.92044e-08	-2.28199e-05	-1.29635e-08	-0.00316997	-0.0544963	-6.91391e-06	-1.78985e-05	-0.0159621	-7.98028e-08	-3.36125e-06	-0.000218304	-5.89326e-06	-0.0541975	-0.00953342	-4.92569e-07	-0.00411835	-0.00109726	-1.28526e-11	-6.26503e-05	-1.71109e-08	-3.12073e-08	-0.00260871	-8.1552e-05	-0.00290354	-0.000942925	-6.25965e-12	-7.12048e-05	-4.18779e-09	-4.63711e-08	-0.00866915	-3.75814e-05	-0.00061648	-0.103837	-6.414e-12	-8.93697e-05	-4.08005e-09	-4.34883e-08	-0.000418773	-2.3295e-05	-0.000671542	-0.184177	-6.43585e-12	-0.000183652	-4.15696e-09	-9.52519e-09	-3.2373e-05	-2.30015e-05	-0.300378	-0.0208555	-6.43889e-12	-0.101555	-4.16236e-09	-7.09128e-09	-0.000350143	-7.2882e-06	-0.000229974	-0.625531	-6.43914e-12	-0.000405455	-4.16441e-09	-9.82544e-08	-9.45097e-06	-7.3044e-06	-0.00246872	-3.60731e-05	-8.74137e-11	-0.000820304	-7.00171e-11	-2.60263e-07	-9.41403e-06	-7.3041e-06	-0.00239421	-0.00913508	-8.43541e-11	-0.000815157	-6.8128e-11	-2.69073e-07	-9.41347e-06	-7.30407e-06	-0.00233857	-0.000960525	-1.5526e-08	-0.000815127	-6.79612e-11	-2.69254e-07	-9.41348e-06	-7.30407e-06	-0.00220762	-0.00122625	-1.59649e-08	-0.000815126	-6.79936e-11	-2.69256e-07	-9.41347e-06	-7.30407e-06	-8.30987e-05	-0.00122339	-1.60614e-08	-3.69654e-05	-6.79884e-11	-2.69256e-07	-2.74369e-06	-0.00103531	-7.45319e-05	-0.000285008	-1.60966e-08	-3.71336e-05	-6.79896e-11	-1.98342e-08	-2.74435e-06	-0.00102842	-7.44513e-05	-0.00028706	-1.61119e-08	-3.71335e-05	-1.93199e-09	-1.98375e-08	-2.74435e-06	-0.00102891	-7.44514e-05	-0.000189789	-1.61188e-08	-3.71335e-05	-1.97284e-09	-1.98375e-08	-2.74435e-06	-0.00102908	-7.44514e-05	-0.00019014	-1.18759e-09	-3.71335e-05	-1.59351e-06	-1.98375e-08	-2.74435e-06	-0.00102915	-7.44514e-05	-0.00019014	-1.14986e-09	-3.71335e-05	-1.57019e-06	-1.98375e-08	-2.74435e-06	-0.00102917	-7.44514e-05	-0.00019014	-1.15006e-09	-3.71335e-05	-1.56978e-06	-1.98375e-08	-2.74435e-06	-4.66755e-05	-7.44514e-05	-0.00019014	-1.86918e-05	-3.71335e-05	-1.56987e-06	-1.98375e-08	-0.00133452	-4.69831e-05	-7.44514e-05	-0.00019014	-3.94235e-05	-3.71335e-05	-1.56988e-06	-1.98375e-08	-0.00132101	-4.69715e-05	-7.44514e-05	-0.00019014	-5.18818e-05	-3.71335e-05	-1.56988e-06	-1.98375e-08	-0.00132115	-4.6969e-05	-7.44514e-05	-0.00019014	-5.14319e-05	-3.71335e-05	-5.52464e-08	-1.98375e-08	-0.00132115	-4.69685e-05	-7.44514e-05	-0.00019014	-5.09862e-05	-3.71335e-05	-5.58505e-08	-1.98375e-08	-0.00132115	-4.69683e-05	-7.44514e-05	-0.00019014	-5.05703e-05	-0.000285181	-0.014154	-1.98375e-08	-0.00132115	-4.69683e-05	-7.44514e-05	-0.00019014	-3.93966e-07	-0.000285236	-0.0130099	-1.98375e-08	-5.9921e-05	-4.69683e-05	-7.44514e-05	-0.00019014	-3.74335e-07	-0.000285312	-0.0131296	-1.98375e-08	-6.05006e-05	-4.69683e-05	-7.44514e-05	-0.00019014	-3.73997e-07	-0.000285326	-0.013127	-1.98375e-08	-6.05003e-05	-4.69683e-05	-7.44514e-05	-0.00019014	-3.73996e-07	-0.00028533	-0.0131297	-1.98375e-08	-6.05003e-05	-4.69683e-05	-0.000571737	-0.00019014	-3.73997e-07	-0.000285331	-0.0131301	-1.98375e-08	-6.05003e-05	-4.69683e-05	-0.00056835	-0.00019014	-3.73997e-07	-0.000102963	-2.61241e-05	-1.98375e-08	-6.05003e-05	-4.69683e-05	-0.000568277	-0.00019014	-3.73997e-07	-0.000102869	-2.81328e-05	-1.98375e-08	-6.05003e-05	0	0	0	0	0	0	0	0	-0.000309332	-0.000309332	-0.000309332	-0.000309332	-0.000309332	-0.000309332	-0.000309332	-0.000309332	-0.0178727	-0.0178727	-0.0178727	-0.0178727	-0.0178727	-0.0178727	-0.0178727	-0.0178727	-0.0150098	-0.0150098	-0.0150098	-0.0150098	-0.0150098	-0.0150098	-0.0150098	-0.0150098	-2.67395e-06	-2.67395e-06	-2.67395e-06	-2.67395e-06	-2.67395e-06	-2.67395e-06	-2.67395e-06	-2.67395e-06	-3.18307e-06	-3.18307e-06	-3.18307e-06	-3.18307e-06	-3.18307e-06	-3.18307e-06	-3.18307e-06	-3.18307e-06	-3.18348e-06	-3.18348e-06	-3.18348e-06	-3.18348e-06	-3.18348e-06	-3.18348e-06	-3.18348e-06	-3.18348e-06	-3.18345e-06	-3.18345e-06	-3.18345e-06	-3.18345e-06	-3.18345e-06	-3.18345e-06	-3.18345e-06	-3.18345e-06	-3.18345e-06	-3.18345e-06	-3.18345e-06	-3.18345e-06	-3.18345e-06	-3.18345e-06	-3.18345e-06	-3.18345e-06	-3.18345e-06	-3.18345e-06	-3.18345e-06	-3.18345e-06	-3.18345e-06	-3.18345e-06	-3.18345e-06	-3.18345e-06	-0.000295714	-0.000295714	-0.000246521	-0.0180285	-0.00042677	-5.62255	-5.62255	-0.00116528	-0.847531	-0.00177627	-2.64982e-05	-0.118164	-0.00292421	-1.52885e-16	-3.59706e-18	-0.0175823	-0.00284415	-0.00493521	-0.000204493	-0.0199659	-0.00869495	-3.88163	-5.99227	-0.096892	-1.51326	-0.00614322	-0.00897084	-0.0994327	-0.00519946	-4.41045e-11	-1.00486e-19	-0.0526407	-2.19085e-05	-0.00623219	-2.51452	-0.0140647	-0.00617104	-6.67469	-2.51448	-0.0739638	-1.82262	-0.00603344	-2.30532e-08	-0.0793397	-0.00527513	-2.57666e-20	-2.18113e-08	-0.0513581	-2.34936e-06	-0.00605638	-2.74152	-0.00263257	-0.00542139	-6.71168	-2.54339	-0.07528	-1.83024	-0.00606118	-4.22285e-09	-0.0747707	-0.00542861	-1.9663e-20	-1.75664e-08	-0.0617345	-2.21745e-06	-0.00604313	-2.56618	-0.00313877	-0.00574944	-6.30704	-2.53541	-0.0698501	-6.77718	-2.06403	-1.53492e-08	-0.0752782	-0.492677	-4.59157e-19	-1.86577e-08	-0.0650972	-6.65578e-23	-4.07655e-07	-6.73545	-3.54395e-06	-0.00765175	-3.17402e-06	-1.89936e-09	-0.0137385	-0.0685292	-0.718633	-3.59068e-20	-1.72658e-05	-0.201398	-1.32555e-06	-1.95024e-09	-7.16839e-05	-0.0191747	-6.80837e-05	-6.84793	-1.67744e-05	-0.0256113	-1.32492e-06	-2.05524e-09	-1.08809e-05	-0.00161967	-0.0184884	-3.84849e-22	-1.66995e-05	-0.0036079	-1.33343e-06	-6.56904e-09	-4.76813e-06	-0.00145108	-0.122267	-0.128597	-1.66906e-05	-0.0377506	-1.33442e-06	-5.32249e-09	-3.95809e-07	-0.000189089	-0.00178029	-0.0271239	-1.66897e-05	-0.00203309	-1.33466e-06	-5.50484e-12	-4.12857e-07	-0.000192252	-0.00575952	-0.00154844	-5.72612e-05	-0.0038116	-1.79977e-11	-2.01458e-10	-3.95783e-07	-0.000192284	-0.00539844	-0.00233547	-5.98423e-05	-0.00383804	-1.78524e-11	-2.00754e-10	-3.9577e-07	-0.000192288	-0.00509381	-0.00070272	-0.000705429	-0.00383911	-1.78402e-11	-2.00781e-10	-3.9577e-07	-0.000192289	-0.00440916	-0.00112936	-0.000673407	-0.00383912	-1.78429e-11	-2.00781e-10	-3.9577e-07	-0.000192289	-0.000995548	-0.00112479	-0.000667197	-0.000894492	-1.78425e-11	-2.00781e-10	-1.35787e-06	-0.00103839	-0.000743002	-0.000743784	-0.000664882	-0.000921945	-1.78426e-11	-2.72566e-09	-1.35801e-06	-0.00102529	-0.000742216	-0.000746079	-0.000663878	-0.000921755	-9.00017e-09	-2.72593e-09	-1.35801e-06	-0.00102322	-0.000742223	-0.00065179	-0.000663428	-0.000921757	-9.0561e-09	-2.72593e-09	-1.35801e-06	-0.00102239	-0.000742223	-0.000654086	-0.000193319	-0.000921757	-1.12156e-11	-2.72593e-09	-1.35801e-06	-0.00102205	-0.000742223	-0.000654075	-0.000203998	-0.000921757	-1.1168e-11	-2.72593e-09	-1.35801e-06	-0.00102191	-0.000742223	-0.000654075	-0.000203948	-0.000921757	-1.11676e-11	-2.72593e-09	-1.35801e-06	-0.000368755	-0.000742223	-0.000654075	-0.0197847	-0.000921757	-1.11679e-11	-2.72593e-09	-0.00384319	-0.000372473	-0.000742223	-0.000654075	-0.00711985	-0.000921757	-1.11679e-11	-2.72593e-09	-0.00373227	-0.000372913	-0.000742223	-0.000654075	-0.00597223	-0.000921757	-1.11679e-11	-2.72593e-09	-0.00373542	-0.000373013	-0.000742223	-0.000654075	-0.00611831	-0.000921757	-3.17348e-10	-2.72593e-09	-0.00373533	-0.000373035	-0.000742223	-0.000654075	-0.00620768	-0.000921757	-3.18414e-10	-2.72593e-09	-0.00373533	-0.00037304	-0.000742223	-0.000654075	-0.00629548	-0.00239939	-2.57091e-07	-2.72593e-09	-0.00373533	-0.000373041	-0.000742223	-0.000654075	-0.000646307	-0.002336	-2.58825e-07	-2.72593e-09	-7.02336e-05	-0.000373041	-0.000742223	-0.000654075	-0.000742568	-0.00233166	-2.58748e-07	-2.72593e-09	-7.22237e-05	-0.000373041	-0.000742223	-0.000654075	-0.000743499	-0.00233055	-2.58785e-07	-2.72593e-09	-7.22226e-05	-0.000373041	-0.000742223	-0.000654075	-0.000743501	-0.00233025	-2.58793e-07	-2.72593e-09	-7.22226e-05	-0.000373041	-0.0010812	-0.000654075	-0.000743502	-0.00233017	-2.58795e-07	-2.72593e-09	-7.22226e-05	-0.000373041	-0.00107249	-0.000654075	-0.000743502	-0.00144427	-9.1074e-09	-2.72593e-09	-7.22226e-05	-0.000373041	-0.00107215	-0.000654075	-0.000743502	-0.00148007	-9.04492e-09	-2.72593e-09	-7.22226e-05	0	0	0	0	0	0	0	0	-0.000234694	-0.000234694	-0.000234694	-0.000234694	-0.000234694	-0.000234694	-0.000234694	-0.000234694	-4.15831e-05	-4.15831e-05	-4.15831e-05	-4.15831e-05	-4.15831e-05	-4.15831e-05	-4.15831e-05	-4.15831e-05	-4.22656e-05	-4.22656e-05	-4.22656e-05	-4.22656e-05	-4.22656e-05	-4.22656e-05	-4.22656e-05	-4.22656e-05	-3.63749e-06	-3.63749e-06	-3.63749e-06	-3.63749e-06	-3.63749e-06	-3.63749e-06	-3.63749e-06	-3.63749e-06	-3.55492e-06	-3.55492e-06	-3.55492e-06	-3.55492e-06	-3.55492e-06	-3.55492e-06	-3.55492e-06	-3.55492e-06	-3.55461e-06	-3.55461e-06	-3.55461e-06	-3.55461e-06	-3.55461e-06	-3.55461e-06	-3.55461e-06	-3.55461e-06	-3.55465e-06	-3.55465e-06	-3.55465e-06	-3.55465e-06	-3.55465e-06	-3.55465e-06	-3.55465e-06	-3.55465e-06	-3.55464e-06	-3.55464e-06	-3.55464e-06	-3.55464e-06	-3.55464e-06	-3.55464e-06	-3.55464e-06	-3.55464e-06	-3.55464e-06	-3.55464e-06	-3.55464e-06	-3.55464e-06	-3.55464e-06	-3.55464e-06	-3.55464e-06	-3.55464e-06	-1.24042e-05	-1.24042e-05	-1.21775e-05	-4.14911e-05	-1.42856e-05	-0.114105	-0.114105	-4.14911e-05	-2.63822e-06	-4.05019e-05	-2.99633e-05	-1.01013e-05	-2.43378e-06	-0.0132653	-0.0610005	-2.69296e-06	-2.31884e-06	-4.38236e-05	-7.01761e-06	-1.86091e-05	-1.17103e-06	-0.0792653	-0.0214127	-6.85621e-07	-2.29885e-06	-4.41424e-05	-1.27549e-06	-1.19664e-05	-1.4777e-06	-0.0152094	-0.0818931	-6.93161e-07	-2.29966e-06	-4.27644e-05	-6.81279e-07	-2.39189e-05	-1.3677e-06	-0.0185443	-0.0567519	-6.89124e-07	-2.26916e-06	-4.42497e-05	-7.65028e-07	-1.37675e-05	-1.46451e-06	-0.028584	-0.0686577	-7.80443e-07	-2.31267e-06	-4.43921e-05	-7.06097e-07	-5.90207e-05	-1.45059e-06	-0.0148651	-0.0622429	-6.85801e-07	-2.28239e-06	-4.43984e-05	-7.73427e-07	-1.48199e-05	-1.44561e-06	-0.0290826	-0.0657792	-6.93369e-07	-2.31169e-06	-4.4532e-05	-7.88161e-07	-5.4867e-05	-1.40656e-06	-0.0215924	-0.0636252	-6.84699e-07	-1.55358e-05	-0.000342497	-7.90758e-07	-1.47392e-05	-5.31453e-06	-0.0237025	-0.0651079	-1.37634e-07	-2.2313e-05	-0.000335236	-2.90385e-06	-7.92136e-06	-4.48377e-06	-4.54135e-06	-1.38473e-08	-4.07557e-08	-0.000300416	-0.000360165	-2.63713e-06	-4.7638e-06	-5.66929e-06	-1.04561e-05	-2.22807e-08	-1.25113e-06	-0.000261974	-0.000461936	-7.61611e-06	-4.82932e-06	-8.9097e-06	-1.0488e-05	-2.16954e-08	-5.70442e-06	-0.000403316	-0.000456541	-0.000359463	-4.83994e-06	-6.52832e-05	-1.04284e-05	-1.22236e-08	-1.21563e-05	-0.000422496	-0.00066487	-0.000546206	-4.84115e-06	-0.000231501	-1.04225e-05	-1.43164e-08	-1.27782e-07	-0.000182802	-0.000245205	-0.000687145	-4.84127e-06	-0.000148891	-1.04209e-05	-3.13887e-12	-2.78188e-07	-0.000183004	-0.000241904	-0.000390048	-6.88464e-06	-0.000121864	-5.23338e-09	-1.7639e-10	-2.85802e-07	-0.000182993	-0.000242436	-0.000411707	-6.73881e-06	-0.000120528	-5.2738e-09	-1.7636e-10	-2.8581e-07	-0.000182992	-0.00024336	-0.000250854	-1.36178e-05	-0.000120498	-5.27727e-09	-1.76342e-10	-2.8581e-07	-0.000182992	-0.000245593	-0.000243958	-1.39065e-05	-0.000120497	-5.27656e-09	-1.76342e-10	-2.8581e-07	-0.000182992	-0.000209423	-0.000243984	-1.39746e-05	-7.96678e-05	-5.27667e-09	-1.76342e-10	-2.81915e-06	-0.000250955	-0.00021302	-0.000227404	-1.4e-05	-7.93371e-05	-5.27664e-09	-2.2481e-08	-2.81886e-06	-0.000251273	-0.00021304	-0.000227429	-1.40111e-05	-7.93373e-05	-2.80785e-07	-2.24796e-08	-2.81886e-06	-0.000251428	-0.00021304	-0.000221902	-1.4016e-05	-7.93373e-05	-2.79155e-07	-2.24796e-08	-2.81886e-06	-0.000251488	-0.00021304	-0.000221873	-9.85765e-06	-7.93373e-05	-1.09709e-12	-2.24796e-08	-2.81886e-06	-0.000251513	-0.00021304	-0.000221873	-9.6081e-06	-7.93373e-05	-1.10153e-12	-2.24796e-08	-2.81886e-06	-0.000251524	-0.00021304	-0.000221873	-9.60877e-06	-7.93373e-05	-1.10158e-12	-2.24796e-08	-2.81886e-06	-0.000208398	-0.00021304	-0.000221873	-3.54327e-05	-7.93373e-05	-1.10156e-12	-2.24796e-08	-0.00137089	-0.000208168	-0.00021304	-0.000221873	-5.35713e-05	-7.93373e-05	-1.10156e-12	-2.24796e-08	-0.001357	-0.000208095	-0.00021304	-0.000221873	-6.04248e-05	-7.93373e-05	-1.10155e-12	-2.24796e-08	-0.00135714	-0.000208078	-0.00021304	-0.000221873	-5.99238e-05	-7.93373e-05	-5.55645e-10	-2.24796e-08	-0.00135714	-0.000208075	-0.00021304	-0.000221873	-5.94273e-05	-7.93373e-05	-5.53925e-10	-2.24796e-08	-0.00135714	-0.000208074	-0.00021304	-0.000221873	-5.89623e-05	-0.00010394	-6.86039e-13	-2.24796e-08	-0.00135714	-0.000208074	-0.00021304	-0.000221873	-3.05032e-05	-0.000104781	-6.81741e-13	-2.24796e-08	-6.15477e-05	-0.000208074	-0.00021304	-0.000221873	-2.89737e-05	-0.000104906	-6.81818e-13	-2.24796e-08	-6.21445e-05	-0.000208074	-0.00021304	-0.000221873	-2.89423e-05	-0.000104932	-6.81712e-13	-2.24796e-08	-6.21443e-05	-0.000208074	-0.00021304	-0.000221873	-2.89422e-05	-0.000104939	-6.81685e-13	-2.24796e-08	-6.21443e-05	-0.000208074	-0.000221695	-0.000221873	-2.89422e-05	-0.000104941	-6.81677e-13	-2.24796e-08	-6.21443e-05	-0.000208074	-0.000221761	-0.000221873	-2.89422e-05	-9.16844e-05	-1.93705e-11	-2.24796e-08	-6.21443e-05	-0.000208074	-0.000221767	-0.000221873	-2.89422e-05	-9.08424e-05	-1.94998e-11	-2.24796e-08	-6.21443e-05	0	0	0	0	0	0	0	0	0.00020099	0.00020099	0.00020099	0.00020099	0.00020099	0.00020099	0.00020099	0.00020099	0.000829066	0.000829066	0.000829066	0.000829066	0.000829066	0.000829066	0.000829066	0.000829066	0.00083425	0.00083425	0.00083425	0.00083425	0.00083425	0.00083425	0.00083425	0.00083425	0.000548072	0.000548072	0.000548072	0.000548072	0.000548072	0.000548072	0.000548072	0.000548072	0.000549542	0.000549542	0.000549542	0.000549542	0.000549542	0.000549542	0.000549542	0.000549542	0.00054963	0.00054963	0.00054963	0.00054963	0.00054963	0.00054963	0.00054963	0.00054963	0.000549623	0.000549623	0.000549623	0.000549623	0.000549623	0.000549623	0.000549623	0.000549623	0.000549624	0.000549624	0.000549624	0.000549624	0.000549624	0.000549624	0.000549624	0.000549624	0.000549623	0.000549623	0.000549623	0.000549623	0.000549623	0.000549623	0.000549623	0.000549623	0.000678403	0.000678403	0.000677659	0.000835251	0.000696321	0.0504847	0.0504847	0.00120534	9.71321e-05	7.966e-07	0.000254078	0.0943572	0.00868378	2.23028	0.347787	0.161143	8.43179e-05	1.64409e-07	0.00217606	0.0760439	0.0438637	4.45377	3.59687	2.49468	7.32455e-05	1.16649e-07	0.00469143	0.171639	0.0229748	4.45377	4.45377	4.45377	7.02356e-05	1.31465e-07	1.93184e-05	0.0825739	0.0228341	4.45377	4.45377	4.45377	5.79159e-05	1.16823e-07	1.22842e-05	0.132829	0.0200872	4.45377	4.45377	4.45377	5.93696e-05	1.14552e-07	1.46428e-05	0.00888921	0.0202	4.45377	4.45377	4.45377	5.59227e-05	1.14473e-07	1.17654e-05	0.0662634	0.0201348	4.45377	4.45377	4.45377	5.94961e-05	1.13395e-07	1.13254e-05	0.0061447	0.0213334	4.45377	4.45377	4.45377	8.04594e-05	1.63699e-07	1.11109e-05	0.0657196	0.0254947	4.45377	4.45377	4.45377	0.0358325	1.67078e-07	1.40598e-05	0.00442066	0.0261665	4.45377	4.45377	4.45377	9.12735e-06	5.20056e-07	1.70984e-05	0.00791055	0.018927	4.45377	4.45377	4.45377	3.61455e-05	2.90993e-05	1.64141e-05	0.00786377	0.00915299	4.45377	4.45377	4.45377	0.000201154	2.44078e-05	2.02842e-07	0.00782356	0.00086253	4.45377	4.45377	4.45377	0.000221504	2.52691e-05	1.3011e-05	0.00781642	0.00056516	4.45377	4.45377	4.45377	0.000187032	3.05096e-05	5.67707e-05	0.00781556	0.000409251	4.45377	4.45377	4.45377	0.000185876	2.33182e-05	0.000198767	0.008301	0.000498515	4.45377	4.45377	4.45377	0.000185878	2.41599e-05	0.000211396	0.00874502	0.000504199	4.45377	4.45377	4.45377	0.000185878	2.57129e-05	0.000148375	0.0099149	0.00050435	4.45377	4.45377	4.45377	0.000185878	2.98838e-05	9.25254e-05	0.00959957	0.000504352	4.45377	4.45377	4.45377	0.000185878	4.77503e-05	9.25642e-05	0.00948933	0.000470084	4.45377	4.45377	4.45377	0.000192242	6.6856e-05	9.19017e-05	0.00944956	0.000472051	4.45377	4.45377	4.45377	0.000192228	6.70833e-05	9.18831e-05	0.00943294	0.000472056	4.45377	4.45377	4.45377	0.0001922	6.70833e-05	9.16527e-05	0.00942558	0.000472056	4.45377	4.45377	4.45377	0.000192189	6.70833e-05	9.13895e-05	0.00887128	0.000472056	4.45377	4.45377	4.45377	0.000192184	6.70833e-05	9.13894e-05	0.00927515	0.000472056	4.45377	4.45377	4.45377	0.000192182	6.70833e-05	9.13894e-05	0.00930159	0.000472056	4.45377	4.45377	4.45377	0.000188393	6.70833e-05	9.13894e-05	0.0116228	0.000472056	4.45377	4.45377	4.45377	0.000188398	6.70833e-05	9.13894e-05	0.00452543	0.000472056	4.45377	4.45377	4.45377	0.000188414	6.70833e-05	9.13894e-05	0.00312532	0.000472056	4.45377	4.45377	4.45377	0.000188418	6.70833e-05	9.13894e-05	0.00313615	0.000472056	4.45377	4.45377	4.45377	0.000188419	6.70833e-05	9.13894e-05	0.00318109	0.000472056	4.45377	4.45377	4.45377	0.000188419	6.70833e-05	9.13894e-05	0.00322487	0.000494056	4.45264	4.45377	4.45377	0.000188419	6.70833e-05	9.13894e-05	0.00291807	0.000490655	4.45265	4.45377	4.45377	0.000188419	6.70833e-05	9.13894e-05	0.00317223	0.000490184	4.45265	4.45377	4.45377	0.000188419	6.70833e-05	9.13894e-05	0.00318362	0.000490092	4.45265	4.45377	4.45377	0.000188419	6.70833e-05	9.13894e-05	0.00318391	0.000490068	4.45265	4.45377	4.45377	0.000188419	6.72461e-05	9.13894e-05	0.00318392	0.000490061	4.45265	4.45377	4.45377	0.000188419	6.76234e-05	9.13894e-05	0.00318392	0.000479023	4.45377	4.45377	4.45377	0.000188419	6.76502e-05	9.13894e-05	0.00318392	0.00048276	4.45377	4.45377	4.45377	0	0	0	0	0	0	0	0	9.78736e-05	9.78736e-05	9.78736e-05	9.78736e-05	9.78736e-05	9.78736e-05	9.78736e-05	9.78736e-05	1.82638e-05	1.82638e-05	1.82638e-05	1.82638e-05	1.82638e-05	1.82638e-05	1.82638e-05	1.82638e-05	1.84907e-05	1.84907e-05	1.84907e-05	1.84907e-05	1.84907e-05	1.84907e-05	1.84907e-05	1.84907e-05	1.78307e-05	1.78307e-05	1.78307e-05	1.78307e-05	1.78307e-05	1.78307e-05	1.78307e-05	1.78307e-05	1.75356e-05	1.75356e-05	1.75356e-05	1.75356e-05	1.75356e-05	1.75356e-05	1.75356e-05	1.75356e-05	1.75358e-05	1.75358e-05	1.75358e-05	1.75358e-05	1.75358e-05	1.75358e-05	1.75358e-05	1.75358e-05	1.75355e-05	1.75355e-05	1.75355e-05	1.75355e-05	1.75355e-05	1.75355e-05	1.75355e-05	1.75355e-05	1.75355e-05	1.75355e-05	1.75355e-05	1.75355e-05	1.75355e-05	1.75355e-05	1.75355e-05	1.75355e-05	1.75355e-05	1.75355e-05	1.75355e-05	1.75355e-05	1.75355e-05	1.75355e-05	1.75355e-05	1.75355e-05	1.79114e-05	1.79114e-05	1.79107e-05	1.82938e-05	1.79594e-05	6.11904e-05	6.11904e-05	2.10684e-05	1.53621e-09	1.47287e-06	9.24307e-05	3.93975e-07	0.000396185	2.78215e-07	1.66772e-05	0.000952026	9.02409e-10	5.69407e-07	0.000254432	4.49292e-07	0.000218239	0.000134658	0.000640738	0.00200217	8.14354e-10	4.73436e-07	0.000285222	1.61686e-07	0.000777967	5.92704e-07	0.000532923	0.00200872	7.97537e-10	4.53832e-07	4.50315e-06	7.22208e-07	0.000691495	1.54393e-06	0.000682515	0.00201432	6.8978e-10	4.75275e-07	4.0608e-06	2.22686e-07	0.000811314	4.72717e-07	0.000683211	0.00188499	7.43954e-10	4.76849e-07	4.20797e-06	6.15742e-06	0.000783023	1.21244e-06	0.00068293	0.00201515	6.90389e-10	4.7553e-07	3.79354e-06	2.59824e-07	0.000803174	4.77416e-07	0.000684027	0.00200753	7.43761e-10	4.76898e-07	3.95947e-06	5.5089e-06	0.000748921	1.71625e-05	0.000684743	0.00201839	7.17907e-10	4.93407e-07	3.95167e-06	2.56584e-07	0.000815442	6.37558e-07	0.000683964	0.00172981	6.25771e-08	5.00817e-07	4.05867e-06	5.30793e-06	0.000779584	0.000114158	0.00013769	0.0014579	3.6677e-06	1.14976e-06	3.20932e-06	1.8283e-06	0.000723315	0.000135415	0.000138424	0.00023562	5.58541e-06	2.15919e-05	4.10386e-06	1.90455e-06	0.000512074	0.000134137	0.000138714	0.000117561	5.6885e-05	1.8995e-05	5.20166e-07	1.9148e-06	0.000176705	0.000134385	0.0001483	8.6741e-05	6.99683e-05	1.897e-05	1.17685e-05	1.91634e-06	0.000141636	0.000134371	0.000140399	3.30169e-05	6.87992e-05	2.44673e-05	3.38961e-05	1.91647e-06	0.000128092	0.000134376	1.20006e-05	3.6127e-05	6.84237e-05	2.01148e-05	9.13397e-05	1.92833e-06	0.000139393	8.32755e-05	1.04734e-05	3.56276e-05	6.84113e-05	2.06412e-05	9.52648e-05	1.81959e-06	0.000140027	8.29295e-05	1.04418e-05	3.56271e-05	6.84099e-05	2.15994e-05	7.76812e-05	1.83833e-06	0.000140043	8.2898e-05	1.04415e-05	3.56271e-05	6.84098e-05	2.4098e-05	5.49908e-05	1.91227e-06	0.000140043	8.29031e-05	1.04415e-05	3.56271e-05	6.84098e-05	3.43363e-05	5.50149e-05	1.92761e-06	0.000139052	8.29021e-05	1.04415e-05	5.74864e-05	6.85506e-05	4.37798e-05	5.49887e-05	1.93313e-06	0.000139312	8.29022e-05	2.89368e-05	5.7498e-05	6.89508e-05	4.38847e-05	5.49809e-05	1.93552e-06	0.000139312	0.000105635	2.89408e-05	5.7498e-05	6.90872e-05	4.38847e-05	5.49746e-05	1.93659e-06	0.000139312	0.000105959	2.89408e-05	5.7498e-05	6.91405e-05	4.38847e-05	5.48595e-05	1.92518e-06	0.000139312	7.69888e-06	2.89408e-05	5.7498e-05	6.91623e-05	4.38847e-05	5.48595e-05	1.84276e-06	0.000139312	7.67683e-06	2.89408e-05	5.7498e-05	6.91714e-05	4.38847e-05	5.48595e-05	1.84336e-06	0.000139312	7.67626e-06	2.89408e-05	5.7498e-05	6.90914e-05	4.38847e-05	5.48595e-05	1.88574e-06	0.000139312	7.67629e-06	2.89408e-05	0.000131532	6.87679e-05	4.38847e-05	5.48595e-05	6.37388e-06	0.000139312	7.67629e-06	2.89408e-05	0.000131595	6.86902e-05	4.38847e-05	5.48595e-05	1.01884e-05	0.000139312	7.67629e-06	2.89408e-05	0.000131595	6.86729e-05	4.38847e-05	5.48595e-05	1.00962e-05	0.000139312	2.84797e-05	2.89408e-05	0.000131595	6.8669e-05	4.38847e-05	5.48595e-05	1.00033e-05	0.000139312	2.85238e-05	2.89408e-05	0.000131595	6.86682e-05	4.38847e-05	5.48595e-05	9.91706e-06	0.000139947	1.00737e-08	2.89408e-05	0.000131595	6.8668e-05	4.38847e-05	5.48595e-05	9.73434e-06	0.000139581	1.0102e-08	2.89408e-05	8.70064e-05	6.8668e-05	4.38847e-05	5.48595e-05	9.24519e-06	0.000139537	1.01065e-08	2.89408e-05	8.69836e-05	6.8668e-05	4.38847e-05	5.48595e-05	9.23921e-06	0.000139529	1.0108e-08	2.89408e-05	8.69836e-05	6.8668e-05	4.38847e-05	5.48595e-05	9.23928e-06	0.000139527	1.01085e-08	2.89408e-05	8.69836e-05	6.8668e-05	4.38884e-05	5.48595e-05	9.23928e-06	0.000139526	1.01086e-08	2.89408e-05	8.69836e-05	6.8668e-05	4.4068e-05	5.48595e-05	9.23928e-06	0.000139209	5.37912e-07	2.89408e-05	8.69836e-05	6.8668e-05	4.40808e-05	5.48595e-05	9.23928e-06	0.000139607	5.35836e-07	2.89408e-05	8.69836e-05	0	0	0	0	0	0	0	0	8.73473e-05	8.73473e-05	8.73473e-05	8.73473e-05	8.73473e-05	8.73473e-05	8.73473e-05	8.73473e-05	0.000253577	0.000253577	0.000253577	0.000253577	0.000253577	0.000253577	0.000253577	0.000253577	0.00025119	0.00025119	0.00025119	0.00025119	0.00025119	0.00025119	0.00025119	0.00025119	0.000236421	0.000236421	0.000236421	0.000236421	0.000236421	0.000236421	0.000236421	0.000236421	0.000239263	0.000239263	0.000239263	0.000239263	0.000239263	0.000239263	0.000239263	0.000239263	0.000239258	0.000239258	0.000239258	0.000239258	0.000239258	0.000239258	0.000239258	0.000239258	0.000239264	0.000239264	0.000239264	0.000239264	0.000239264	0.000239264	0.000239264	0.000239264	0.000239263	0.000239263	0.000239263	0.000239263	0.000239263	0.000239263	0.000239263	0.000239263	0.000239263	0.000239263	0.000239263	0.000239263	0.000239263	0.000239263	0.000239263	0.000239263	0.000437442	0.00119408	0.000437442	0.000248319	0.000248319	0.000245896	0.000245905	0.000245896	1.71342	0.0236036	0.000109882	0.0231137	4.4686e-06	0.156604	0.00190246	6.48285e-07	1.93554	0.0735701	2.14966e-05	0.0337826	9.43789e-06	0.00013997	3.52527e-06	1.1083e-07	1.93554	0.125208	1.14069e-05	0.104565	2.43407e-06	0.0578581	5.53101e-06	1.12153e-07	1.93554	0.187851	0.000567716	0.0376938	2.79709e-06	0.0155297	4.09743e-06	1.11392e-07	1.93554	0.272366	0.000723594	0.0778225	2.35295e-06	0.107737	4.10992e-06	1.24388e-07	1.93554	0.45675	0.000632786	0.00300306	2.44617e-06	0.0289932	4.09259e-06	1.10867e-07	1.93554	1.07514	0.000813722	0.0515305	2.3751e-06	0.115695	4.09634e-06	1.11834e-07	1.93554	1.92118	0.000777628	0.00276185	2.56563e-06	0.000733194	4.07856e-06	1.1072e-07	1.93554	1.9355	0.000778971	0.0520987	2.42557e-06	0.0524642	4.09729e-06	1.17023e-07	1.93553	1.93537	0.000441487	0.00279114	2.52182e-06	1.4303e-05	4.29063e-06	1.18341e-07	1.9345	1.93515	0.000568979	0.0060637	2.91872e-06	1.45132e-05	4.23162e-06	2.6204e-06	1.93403	1.92857	0.000305487	0.00593848	4.8637e-06	1.47794e-05	4.24249e-06	2.10009e-05	1.91986	1.92908	0.00988798	0.00589815	2.9216e-05	1.46497e-05	4.52344e-06	7.46247e-05	1.91404	1.85086	0.000521516	0.00589105	4.4327e-05	1.46435e-05	5.4948e-06	7.78707e-05	1.92048	1.78393	0.000214891	0.00589033	5.20419e-05	1.46403e-05	2.71388e-05	7.38258e-05	1.92126	1.73394	7.94187e-05	0.00585415	4.4435e-05	1.51411e-05	8.13489e-05	7.58985e-05	1.92135	1.64859	2.92429e-05	0.00623999	4.40537e-05	1.53515e-05	8.09986e-05	7.59025e-05	1.92136	1.43685	4.27391e-05	0.00641601	4.40446e-05	1.5371e-05	8.09849e-05	7.59025e-05	1.92136	0.663463	6.00619e-05	0.00616112	4.40444e-05	1.53674e-05	8.09848e-05	7.59025e-05	1.92136	0.00757613	6.00338e-05	0.00609837	4.35476e-05	1.5368e-05	8.09848e-05	7.58104e-05	1.89484	4.18814e-05	5.36986e-05	0.00607744	4.33949e-05	1.53678e-05	8.08578e-05	7.58013e-05	1.88574	3.94694e-05	5.37033e-05	0.00606873	4.3395e-05	1.50649e-05	8.08526e-05	7.58013e-05	1.88218	3.94688e-05	8.66496e-05	0.00606484	4.3395e-05	1.49066e-05	8.08526e-05	7.58013e-05	1.88072	3.94688e-05	8.68502e-05	0.00599493	4.3395e-05	1.49397e-05	8.08526e-05	7.58013e-05	1.88011	3.94688e-05	8.68503e-05	0.00627289	4.3395e-05	1.50522e-05	8.08526e-05	7.58013e-05	1.87985	3.94688e-05	8.68503e-05	0.00628368	4.3395e-05	1.50547e-05	8.08526e-05	7.58013e-05	1.90058	3.94688e-05	8.68503e-05	0.00637356	4.3395e-05	1.50543e-05	8.08526e-05	7.58048e-05	1.90572	3.94688e-05	8.68503e-05	0.00163613	4.3395e-05	1.50543e-05	8.08526e-05	7.58188e-05	1.90687	3.94688e-05	8.68503e-05	0.000922812	4.3395e-05	1.50543e-05	8.08526e-05	7.58185e-05	1.90712	3.94688e-05	8.68503e-05	0.000926033	4.3395e-05	1.5036e-05	8.08526e-05	7.58185e-05	1.90718	3.94688e-05	8.68503e-05	0.000934442	4.3395e-05	1.49552e-05	8.08526e-05	7.58185e-05	1.90719	3.94688e-05	8.68503e-05	0.000942412	4.40158e-05	1.49569e-05	8.08526e-05	7.58185e-05	1.90719	3.94688e-05	8.68503e-05	0.000942424	4.42636e-05	1.47897e-05	8.08526e-05	7.58169e-05	1.90719	3.94688e-05	8.68503e-05	0.000989662	4.42968e-05	1.47811e-05	8.08526e-05	7.58043e-05	1.90719	3.94688e-05	8.68503e-05	0.000990504	4.43033e-05	1.47751e-05	8.08526e-05	7.58043e-05	1.90719	3.94688e-05	8.68503e-05	0.000990499	4.43051e-05	1.47735e-05	8.08526e-05	7.58043e-05	1.90719	1.3939e-08	8.68503e-05	0.000990499	4.43056e-05	1.4773e-05	8.08526e-05	7.58043e-05	1.90719	1.3879e-08	8.68503e-05	0.000990499	4.39921e-05	1.47723e-05	8.08526e-05	7.58043e-05	1.90719	1.38751e-08	8.68503e-05	0.000990499	4.37185e-05	1.49649e-05	8.08526e-05	7.58043e-05	0	0	0	0	0	0	0	0	4.62705e-05	4.62705e-05	4.62705e-05	4.62705e-05	4.62705e-05	4.62705e-05	4.62705e-05	4.62705e-05	7.33639e-05	7.33639e-05	7.33639e-05	7.33639e-05	7.33639e-05	7.33639e-05	7.33639e-05	7.33639e-05	7.39731e-05	7.39731e-05	7.39731e-05	7.39731e-05	7.39731e-05	7.39731e-05	7.39731e-05	7.39731e-05	4.33085e-05	4.33085e-05	4.33085e-05	4.33085e-05	4.33085e-05	4.33085e-05	4.33085e-05	4.33085e-05	4.29302e-05	4.29302e-05	4.29302e-05	4.29302e-05	4.29302e-05	4.29302e-05	4.29302e-05	4.29302e-05	4.29317e-05	4.29317e-05	4.29317e-05	4.29317e-05	4.29317e-05	4.29317e-05	4.29317e-05	4.29317e-05	4.29309e-05	4.29309e-05	4.29309e-05	4.29309e-05	4.29309e-05	4.29309e-05	4.29309e-05	4.29309e-05	4.29309e-05	4.29309e-05	4.29309e-05	4.29309e-05	4.29309e-05	4.29309e-05	4.29309e-05	4.29309e-05	4.29309e-05	4.29309e-05	4.29309e-05	4.29309e-05	4.29309e-05	4.29309e-05	4.29309e-05	4.29309e-05	0.000429321	0.014332	0.000429321	6.19878e-05	6.19878e-05	5.6251e-05	5.631e-05	5.6251e-05	6.46656e-06	0.00687035	0.000358664	4.2264e-06	0.000152001	1.17612e-06	9.80362e-06	0.00290274	5.45607e-06	0.00564438	0.000595549	2.38942e-06	5.51041e-05	0.00125334	0.0077391	0.0215272	5.40005e-06	0.00555831	0.000503234	1.55282e-06	6.86675e-05	2.81644e-06	0.0107024	0.0244063	5.40167e-06	0.00534155	0.000440117	3.05075e-06	6.18629e-05	2.73222e-05	0.0134105	0.025112	5.31781e-06	0.00553121	0.000307348	1.77284e-06	6.68333e-05	1.22558e-06	0.0135867	0.0249755	5.43491e-06	0.00556576	0.000395193	9.22129e-06	6.61793e-05	2.45239e-05	0.0136705	0.0253685	5.35309e-06	0.00556178	0.000266372	1.9058e-06	6.6466e-05	1.27944e-06	0.0136819	0.0254171	5.43231e-06	0.00557599	0.000272258	8.68039e-06	6.41266e-05	0.000843458	0.0137268	0.025462	7.86468e-07	0.000406914	0.0002726	1.89724e-06	7.45241e-05	3.10207e-06	0.0136831	0.041192	1.61543e-07	1.5159e-06	4.02753e-05	8.86493e-06	6.63348e-05	0.00569521	0.0220651	0.0460062	3.10876e-06	1.64352e-06	3.57094e-05	5.09101e-06	6.6293e-05	0.00151913	0.0234025	0.0283726	2.67316e-06	2.20338e-06	5.23289e-06	5.19742e-06	6.19283e-05	0.00143732	0.0226695	0.00115612	4.39364e-06	2.17541e-06	3.06953e-06	5.2117e-06	4.72505e-05	0.00146197	0.00814499	7.98073e-05	4.64102e-06	7.67974e-10	4.18926e-06	5.21383e-06	5.56234e-05	0.00146408	0.00538359	7.59527e-05	4.46729e-05	2.9286e-09	1.71368e-05	5.21401e-06	5.10034e-05	0.00146479	0.000396758	6.01881e-05	4.46494e-05	2.8718e-09	1.78698e-05	4.90851e-06	5.22925e-05	0.0020079	5.32277e-05	5.91681e-05	4.46464e-05	2.87929e-09	9.73691e-07	4.76553e-06	5.23664e-05	0.00196504	5.45233e-05	5.91642e-05	4.46461e-05	2.89248e-09	2.64557e-06	5.95075e-06	5.23682e-05	0.00195989	5.45542e-05	5.91643e-05	4.4646e-05	2.92466e-09	2.55468e-06	6.07618e-06	5.23683e-05	0.00196069	5.45545e-05	5.91642e-05	4.4646e-05	1.61459e-07	2.55483e-06	6.10241e-06	4.68393e-05	0.00196057	5.45545e-05	5.7998e-05	1.26112e-06	1.66112e-07	1.33045e-06	6.11186e-06	4.68633e-05	0.0019606	5.31703e-05	5.80086e-05	1.2633e-06	1.66165e-07	1.33042e-06	6.11595e-06	4.68633e-05	0.00162492	5.31776e-05	5.80087e-05	1.26421e-06	1.66165e-07	5.71256e-06	6.1178e-06	4.68633e-05	0.00165298	5.31776e-05	5.80087e-05	1.26457e-06	1.66165e-07	5.71154e-06	5.47261e-06	4.68633e-05	0.00172088	5.31776e-05	5.80087e-05	1.26471e-06	1.66165e-07	5.71154e-06	5.34592e-06	4.68633e-05	0.00169813	5.31776e-05	5.80087e-05	1.26477e-06	1.66165e-07	5.71154e-06	5.34678e-06	4.68633e-05	0.00169743	5.31776e-05	5.80087e-05	5.43076e-06	1.66165e-07	5.71154e-06	6.15496e-06	4.68633e-05	0.00169751	5.31776e-05	5.80873e-05	5.42196e-06	1.66165e-07	5.71154e-06	1.15885e-05	4.68633e-05	0.00169752	5.31776e-05	5.8078e-05	5.41974e-06	1.66165e-07	5.71154e-06	1.48373e-05	4.68633e-05	0.00169752	5.31776e-05	5.80781e-05	5.41924e-06	1.66165e-07	5.71154e-06	1.47582e-05	4.68633e-05	0.00166411	5.31776e-05	5.80781e-05	5.41913e-06	1.66165e-07	5.71154e-06	1.4678e-05	4.68633e-05	0.00168077	5.31776e-05	5.80781e-05	5.4191e-06	1.66165e-07	5.71154e-06	1.46032e-05	5.39453e-05	0.00168488	5.31776e-05	5.80781e-05	5.4191e-06	1.66165e-07	5.71154e-06	1.35527e-05	5.3899e-05	0.00172082	5.31776e-05	5.8039e-05	5.4191e-06	1.66165e-07	5.71154e-06	1.314e-05	5.38922e-05	0.00172209	5.31776e-05	5.80469e-05	5.4191e-06	1.66165e-07	5.71154e-06	1.31342e-05	5.38908e-05	0.00172324	5.31776e-05	5.80468e-05	5.4191e-06	1.66165e-07	5.71154e-06	1.31342e-05	5.38903e-05	0.00172355	5.31776e-05	5.80468e-05	5.4191e-06	6.53065e-13	5.71154e-06	1.31342e-05	5.38902e-05	0.00172364	5.31776e-05	5.80468e-05	5.4191e-06	6.53324e-13	5.71154e-06	1.31342e-05	5.02283e-05	0.00172158	5.31776e-05	5.80468e-05	5.4191e-06	6.53341e-13	5.71154e-06	1.31342e-05	5.02784e-05	0.00168166	5.31776e-05	5.80468e-05	0	0	0	0	0	0	0	0	-0.000341369	-0.000341369	-0.000341369	-0.000341369	-0.000341369	-0.000341369	-0.000341369	-0.000341369	-0.000321919	-0.000321919	-0.000321919	-0.000321919	-0.000321919	-0.000321919	-0.000321919	-0.000321919	-0.000327073	-0.000327073	-0.000327073	-0.000327073	-0.000327073	-0.000327073	-0.000327073	-0.000327073	-1.39349e-05	-1.39349e-05	-1.39349e-05	-1.39349e-05	-1.39349e-05	-1.39349e-05	-1.39349e-05	-1.39349e-05	-1.37298e-05	-1.37298e-05	-1.37298e-05	-1.37298e-05	-1.37298e-05	-1.37298e-05	-1.37298e-05	-1.37298e-05	-1.37308e-05	-1.37308e-05	-1.37308e-05	-1.37308e-05	-1.37308e-05	-1.37308e-05	-1.37308e-05	-1.37308e-05	-1.37305e-05	-1.37305e-05	-1.37305e-05	-1.37305e-05	-1.37305e-05	-1.37305e-05	-1.37305e-05	-1.37305e-05	-1.37305e-05	-1.37305e-05	-1.37305e-05	-1.37305e-05	-1.37305e-05	-1.37305e-05	-1.37305e-05	-1.37305e-05	-1.37305e-05	-1.37305e-05	-1.37305e-05	-1.37305e-05	-1.37305e-05	-1.37305e-05	-1.37305e-05	-1.37305e-05	-0.00502347	-4.0462	-0.00502347	-0.000118687	-0.000118687	-6.73677e-05	-6.85573e-05	-6.73677e-05	-2.8537e-06	-8.58946e-15	-0.00583778	-2.22073e-05	-0.000998972	-2.41303e-06	-2.49268e-05	-0.0171147	-2.00859e-06	-0.0584181	-0.0185183	-1.1856e-05	-0.000570705	-0.00339082	-0.0203452	-0.161534	-1.81435e-06	-0.03072	-0.0120403	-8.25143e-06	-0.000713585	-9.27958e-06	-0.0235544	-0.0541803	-1.77166e-06	-0.0377525	-0.00025742	-1.44599e-05	-0.000658688	-9.67297e-05	-0.0277925	-0.121986	-1.53651e-06	-0.035907	-0.000177009	-9.19291e-06	-0.00071062	-4.08162e-06	-0.0267262	-0.070074	-1.62554e-06	-0.0363143	-0.000230916	-3.76509e-05	-0.000703226	-8.86497e-05	-0.0269958	-0.109056	-1.52478e-06	-0.036137	-0.000152306	-9.7615e-06	-0.000708868	-4.26808e-06	-0.0270332	-0.0812396	-1.62607e-06	-0.036178	-0.000155535	-3.5934e-05	-0.000686097	-0.00280667	-0.0270929	-0.100416	-6.3386e-09	-1.27614e-05	-0.000154474	-9.72614e-06	-0.0014253	-1.02836e-05	-0.0270041	-1.15714	-7.01548e-09	-1.30619e-10	-4.17129e-06	-4.07797e-05	-0.000780627	-0.0267142	-0.347633	-0.000454497	-1.40577e-08	-2.97412e-10	-3.74183e-06	-2.55771e-05	-0.000717761	-0.00504042	-0.0322298	-0.556023	-2.74645e-08	-5.44524e-09	-8.50668e-09	-2.6068e-05	-0.000532464	-0.00579542	-0.325546	-0.000298391	-1.93792e-07	-4.79502e-09	-1.59631e-09	-2.61306e-05	-0.000223909	-0.00586986	-0.0161743	-0.00151607	-2.27509e-07	-1.87761e-14	-3.51103e-08	-2.61404e-05	-0.000684666	-0.00587443	-0.117976	-0.00201181	-0.00034374	-1.31154e-12	-9.76314e-06	-2.61412e-05	-0.000448131	-0.00587711	-0.00498199	-0.00052067	-0.000341122	-1.07999e-12	-1.84967e-05	-1.83826e-05	-0.000479127	-0.0316345	-0.000456949	-0.00051387	-0.00034109	-1.10806e-12	-1.97947e-07	-1.79033e-05	-0.000480635	-0.0253671	-0.000484609	-0.000513863	-0.000341085	-1.15906e-12	-3.60043e-06	-6.59543e-05	-0.000480669	-0.0265306	-0.000484751	-0.000513864	-0.000341085	-1.29204e-12	-2.5582e-06	-6.70703e-05	-0.000480669	-0.0263112	-0.000484753	-0.000513864	-0.000341085	-9.27829e-10	-2.55977e-06	-6.72967e-05	-0.000250322	-0.0263529	-0.000484753	-0.000425751	-3.55435e-07	-1.18451e-09	-2.59499e-07	-6.73775e-05	-0.000251123	-0.026345	-0.000380436	-0.000426125	-3.57732e-07	-1.18732e-09	-2.59467e-07	-6.74124e-05	-0.000251121	-0.00952796	-0.000380792	-0.000426123	-3.58191e-07	-1.18732e-09	-2.55941e-06	-6.7428e-05	-0.000251121	-0.0110424	-0.000380791	-0.000426123	-3.58371e-07	-1.18732e-09	-2.55406e-06	-3.51177e-05	-0.000251121	-0.0158976	-0.000380791	-0.000426123	-3.58444e-07	-1.18732e-09	-2.55406e-06	-3.4476e-05	-0.000251121	-0.0151065	-0.000380791	-0.000426123	-3.58475e-07	-1.18732e-09	-2.55406e-06	-3.44816e-05	-0.000251121	-0.0151932	-0.000380791	-0.000426123	-3.53603e-06	-1.18732e-09	-2.55406e-06	-7.88833e-05	-0.000251121	-0.0151842	-0.000380791	-0.000435902	-3.52491e-06	-1.18732e-09	-2.55406e-06	-0.000140627	-0.000251121	-0.0151852	-0.000380791	-0.00043578	-3.52232e-06	-1.18732e-09	-2.55406e-06	-0.000178025	-0.000251121	-0.0151851	-0.000380791	-0.000435783	-3.52174e-06	-1.18732e-09	-2.55406e-06	-0.000177341	-0.000251121	-0.0125855	-0.000380791	-0.000435783	-3.52161e-06	-1.18732e-09	-2.55406e-06	-0.000176699	-0.000251121	-0.0129726	-0.000380791	-0.000435783	-3.52159e-06	-1.18732e-09	-2.55406e-06	-0.000176102	-0.000574457	-0.0134577	-0.000380791	-0.000435783	-3.52158e-06	-1.18732e-09	-2.55406e-06	-0.000116102	-0.000571981	-0.0137066	-0.000380791	-0.000430868	-3.52158e-06	-1.18732e-09	-2.55406e-06	-0.000113926	-0.000571873	-0.0136869	-0.000380791	-0.000430959	-3.52158e-06	-1.18732e-09	-2.55406e-06	-0.000113908	-0.000571854	-0.0136983	-0.000380791	-0.000430959	-3.52158e-06	-1.18732e-09	-2.55406e-06	-0.000113908	-0.000571849	-0.0136995	-0.000380791	-0.000430959	-3.52158e-06	-1.47042e-12	-2.55406e-06	-0.000113908	-0.000571847	-0.0137001	-0.000380791	-0.000430959	-3.52158e-06	-1.47637e-12	-2.55406e-06	-0.000113908	-0.000378089	-0.0134306	-0.000380791	-0.000430959	-3.52158e-06	-1.4768e-12	-2.55406e-06	-0.000113908	-0.000379407	-0.0131336	-0.000380791	-0.000430959	0	0	0	0	0	0	0	0	0.000490677	0.000490677	0.000490677	0.000490677	0.000490677	0.000490677	0.000490677	0.000490677	0.00238312	0.00238312	0.00238312	0.00238312	0.00238312	0.00238312	0.00238312	0.00238312	0.00238139	0.00238139	0.00238139	0.00238139	0.00238139	0.00238139	0.00238139	0.00238139	3.54974e-08	3.54974e-08	3.54974e-08	3.54974e-08	3.54974e-08	3.54974e-08	3.54974e-08	3.54974e-08	3.57451e-08	3.57451e-08	3.57451e-08	3.57451e-08	3.57451e-08	3.57451e-08	3.57451e-08	3.57451e-08	3.57495e-08	3.57495e-08	3.57495e-08	3.57495e-08	3.57495e-08	3.57495e-08	3.57495e-08	3.57495e-08	3.57489e-08	3.57489e-08	3.57489e-08	3.57489e-08	3.57489e-08	3.57489e-08	3.57489e-08	3.57489e-08	3.57489e-08	3.57489e-08	3.57489e-08	3.57489e-08	3.57489e-08	3.57489e-08	3.57489e-08	3.57489e-08	3.57489e-08	3.57489e-08	3.57489e-08	3.57489e-08	3.57489e-08	3.57489e-08	3.57489e-08	3.57489e-08	0.00238893	8.25295	0.00238893	7.06058e-05	7.06058e-05	1.01909e-05	1.2103e-05	1.01909e-05	0.000427828	10.873	0.00149443	0.000118319	0.00299034	8.14067e-06	5.96962e-06	0.00173742	0.00040111	10.873	0.0165251	5.6844e-05	0.00708667	1.65512e-05	0.000123982	0.0135652	0.000387089	10.873	0.199402	6.91248e-05	0.00910372	1.2757e-05	2.64048e-05	0.0145971	0.000383012	10.873	0.269233	4.85057e-05	0.00983593	2.37349e-05	2.56922e-05	0.0148386	0.000364931	10.873	0.378621	6.4835e-05	0.00959849	9.74587e-06	2.56141e-05	0.0121748	0.00036724	10.873	0.91259	3.25973e-05	0.00956186	2.54392e-05	2.59244e-05	0.0146675	0.000361752	10.873	8.90624	6.22683e-05	0.00971018	9.89409e-06	2.56823e-05	0.0146929	0.000367427	10.873	10.873	3.45017e-05	0.00981821	3.58195e-05	2.59327e-05	0.0149861	2.62016e-07	10.873	10.873	6.24212e-05	0.1136	1.2905e-05	2.56795e-05	9.646	4.67045e-09	10.873	10.873	5.3271e-05	0.032619	0.000199046	0.055839	10.873	5.67921e-10	10.873	10.873	7.04669e-05	0.0123948	9.78437e-05	0.0872925	10.873	8.5573e-10	10.873	10.873	7.02941e-05	0.00491572	9.71385e-05	0.115105	10.873	1.32075e-09	10.873	10.873	7.02307e-05	0.000191117	9.78373e-05	0.344902	10.873	1.35337e-09	10.873	10.873	7.02289e-05	0.00888085	9.78986e-05	1.4189	10.873	0.000817294	10.873	10.873	7.02282e-05	0.00199054	9.79179e-05	10.8643	10.873	0.000821133	10.873	10.873	2.04691e-05	0.00258011	0.013866	10.873	10.873	0.00082116	10.873	10.873	2.05946e-05	0.00263678	0.0152331	10.873	10.873	0.00082116	10.873	10.873	0.00200373	0.00263899	0.0153777	10.873	10.873	0.00082116	10.873	10.873	0.00200688	0.00263905	0.0153972	10.873	10.873	0.00082116	10.873	10.873	0.00199973	0.000267609	0.0153991	10.873	10.873	5.47232e-07	10.873	10.873	0.00199686	0.000264681	0.0153994	10.873	10.873	5.43846e-07	10.873	10.873	0.00199562	0.000264674	0.000699149	10.873	10.873	5.43832e-07	10.873	10.873	0.00199506	0.000264674	0.000630378	10.873	10.873	5.43826e-07	10.873	10.873	0.00020227	0.000264674	0.00483756	10.873	10.873	5.43824e-07	10.873	10.873	0.000203201	0.000264674	0.00496739	10.873	10.873	5.43823e-07	10.873	10.873	0.00020321	0.000264674	0.00497189	10.873	10.873	1.86584e-06	10.873	10.873	0.00374518	0.000264674	0.00497218	10.873	10.873	1.86583e-06	10.873	10.873	0.00352099	0.000264674	0.00497219	10.873	10.873	1.86586e-06	10.873	10.873	0.00358259	0.000264674	0.0049722	10.873	10.873	1.86587e-06	10.873	10.873	0.00361251	0.000264674	0.00179467	10.873	10.873	1.86587e-06	10.873	10.873	0.0036419	0.000264674	0.00175911	10.873	10.873	1.86587e-06	10.873	10.873	0.00366999	0.00487765	0.00256161	10.873	10.873	1.86587e-06	10.873	10.873	0.000860518	0.00498858	0.00259841	10.873	10.873	1.86587e-06	10.873	10.873	0.000886678	0.00498394	0.00259914	10.873	10.873	1.86587e-06	10.873	10.873	0.000887977	0.00498192	0.00259974	10.873	10.873	1.86587e-06	10.873	10.873	0.000887996	0.00498135	0.0025999	10.873	10.873	1.86587e-06	10.873	10.873	0.000887996	0.00498119	0.00259995	10.873	10.873	1.86587e-06	10.873	10.873	0.000887996	0.00116048	0.00215421	10.873	10.873	1.86587e-06	10.873	10.873	0.000887996	0.0011433	0.00212799	10.873	10.873	0	0	0	0	0	0	0	0	-0.000571925	-0.000571925	-0.000571925	-0.000571925	-0.000571925	-0.000571925	-0.000571925	-0.000571925	-9.45519e-05	-9.45519e-05	-9.45519e-05	-9.45519e-05	-9.45519e-05	-9.45519e-05	-9.45519e-05	-9.45519e-05	-9.54355e-05	-9.54355e-05	-9.54355e-05	-9.54355e-05	-9.54355e-05	-9.54355e-05	-9.54355e-05	-9.54355e-05	-5.62177e-15	-5.62177e-15	-5.62177e-15	-5.62177e-15	-5.62177e-15	-5.62177e-15	-5.62177e-15	-5.62177e-15	-5.58545e-15	-5.58545e-15	-5.58545e-15	-5.58545e-15	-5.58545e-15	-5.58545e-15	-5.58545e-15	-5.58545e-15	-5.58552e-15	-5.58552e-15	-5.58552e-15	-5.58552e-15	-5.58552e-15	-5.58552e-15	-5.58552e-15	-5.58552e-15	-5.58552e-15	-5.58552e-15	-5.58552e-15	-5.58552e-15	-5.58552e-15	-5.58552e-15	-5.58552e-15	-5.58552e-15	-5.58552e-15	-5.58552e-15	-5.58552e-15	-5.58552e-15	-5.58552e-15	-5.58552e-15	-5.58552e-15	-5.58552e-15	-5.58552e-15	-5.58552e-15	-5.58552e-15	-5.58552e-15	-5.58552e-15	-5.58552e-15	-5.58552e-15	-5.58552e-15	-5.48877e-08	-9.49904e-05	-5.48877e-08	-5.48877e-08	-5.48877e-08	-1.29596e-09	-3.53896e-09	-1.29596e-09	-1.15861e-10	-2.38608e-06	-2.75941e-07	-5.49509e-08	-1.21125e-06	-6.84834e-10	-8.0959e-09	-5.77565e-09	-7.55035e-11	-6.51937e-07	-9.02594e-07	-8.49946e-08	-2.79332e-06	-3.02848e-10	-7.78572e-10	-3.33365e-09	-6.58562e-11	-4.90884e-07	-1.53635e-06	-5.91289e-08	-6.57397e-06	-8.81699e-10	-4.18691e-10	-3.34365e-09	-6.36592e-11	-5.05251e-07	-4.87276e-09	-9.48909e-08	-6.70564e-06	-2.99198e-10	-4.20832e-10	-3.33715e-09	-5.26173e-11	-4.94365e-07	-5.56458e-09	-6.62322e-08	-7.08091e-06	-1.41243e-09	-4.23232e-10	-3.01744e-09	-5.61109e-11	-4.90971e-07	-4.72317e-09	-1.70322e-07	-6.93484e-06	-2.77924e-10	-4.21379e-10	-3.32749e-09	-5.18059e-11	-4.89928e-07	-5.90109e-09	-6.93207e-08	-7.08575e-06	-1.37653e-09	-4.22047e-10	-3.30334e-09	-5.61562e-11	-4.88815e-07	-5.96746e-09	-1.67302e-07	-6.93845e-06	-1.07938e-10	-4.217e-10	-3.33013e-09	-5.1803e-11	-6.00547e-10	-5.91587e-09	-6.89666e-08	-0.00130603	-8.58735e-10	-4.22124e-10	-0.00994335	-2.62005e-10	-4.70091e-15	-1.45794e-08	-4.08944e-07	-1.68265e-05	-2.2139e-08	-2.21063e-05	-0.00514338	-8.60202e-11	-1.41959e-14	-1.35688e-08	-3.14e-07	-1.42677e-05	-6.87401e-08	-2.25343e-05	-0.000416604	-2.47111e-10	-7.06971e-13	-7.80562e-11	-3.18106e-07	-8.72851e-06	-6.95423e-08	-2.37264e-05	-0.00207628	-2.76116e-09	-5.95847e-13	-4.13195e-12	-3.18592e-07	-1.90151e-06	-6.87111e-08	-8.0972e-05	-0.0107579	-3.33256e-09	-4.78748e-10	-2.54569e-10	-3.18674e-07	-0.0221095	-6.86417e-08	-9.54295e-05	-3.68228	-0.000849092	-1.96088e-08	-0.000266009	-3.18681e-07	-0.00121254	-6.86193e-08	-1.10537	-2.64261e-15	-0.000838143	-1.51031e-08	-7.39945e-05	-2.34751e-08	-0.0016064	-8.21469e-05	-1.37035e-06	-0.00325533	-0.000838114	-1.56326e-08	-0.000920916	-2.30677e-08	-0.00161202	-8.34894e-05	-0.00569241	-0.00317629	-0.000838104	-1.66065e-08	-0.00957975	-0.000374655	-0.0016122	-8.36123e-05	-0.00544986	-0.00317818	-0.000838102	-1.92124e-08	-0.0056709	-0.000376858	-0.00161221	-8.35874e-05	-0.00545983	-0.00317814	-0.000838102	-1.08445e-09	-0.00584573	-0.000377393	-1.26479e-05	-8.35913e-05	-0.00545943	-0.00014413	-1.95598e-05	-1.49416e-09	-1.15782e-05	-0.000377572	-1.2837e-05	-8.35903e-05	-0.00010264	-0.00014746	-1.976e-05	-1.49869e-09	-1.20982e-05	-0.00037765	-1.28369e-05	-6.55694e-07	-0.000106871	-0.000147456	-1.97858e-05	-1.49869e-09	-3.52633e-06	-0.000377685	-1.28369e-05	-6.47714e-07	-0.000106867	-0.000147456	-1.97959e-05	-1.49869e-09	-3.51674e-06	-2.9628e-06	-1.28369e-05	-0.000315029	-0.000106867	-0.000147456	-1.98e-05	-1.49869e-09	-3.51674e-06	-2.94614e-06	-1.28369e-05	-0.000317122	-0.000106867	-0.000147456	-1.98017e-05	-1.49869e-09	-3.51674e-06	-2.9465e-06	-1.28369e-05	-0.000317158	-0.000106867	-0.000147456	-5.77169e-06	-1.49869e-09	-3.51674e-06	-0.00143319	-1.28369e-05	-0.000317146	-0.000106867	-0.000543716	-5.75364e-06	-1.49869e-09	-3.51674e-06	-0.00205497	-1.28369e-05	-0.000317145	-0.000106867	-0.000542091	-5.74936e-06	-1.49869e-09	-3.51674e-06	-0.00238894	-1.28369e-05	-0.000317145	-0.000106867	-0.000542097	-5.7484e-06	-1.49869e-09	-3.51674e-06	-0.00238259	-1.28369e-05	-1.43796e-05	-0.000106867	-0.000542097	-5.74819e-06	-1.49869e-09	-3.51674e-06	-0.00238232	-1.28369e-05	-1.43154e-05	-0.000106867	-0.000542097	-5.74815e-06	-1.49869e-09	-3.51674e-06	-0.00238204	-0.00624153	-0.000109957	-0.000106867	-0.000542097	-5.74814e-06	-1.49869e-09	-3.51674e-06	-0.000108011	-0.00593086	-0.000108364	-0.000106867	-0.000282309	-5.74813e-06	-1.49869e-09	-3.51674e-06	-0.000110069	-0.00594191	-0.000108359	-0.000106867	-0.000282865	-5.74813e-06	-1.49869e-09	-3.51674e-06	-0.000110095	-0.00594087	-0.000108316	-0.000106867	-0.000282864	-5.74813e-06	-1.49869e-09	-3.51674e-06	-0.000110095	-0.00594078	-0.000108306	-0.000106867	-0.000282864	-5.74813e-06	-0.000381312	-3.51674e-06	-0.000110095	-0.00594075	-0.000108302	-0.000106867	-0.000282864	-5.74813e-06	-0.000382292	-3.51674e-06	-0.000110095	-0.000269472	-3.90791e-05	-0.000106867	-0.000282864	-5.74813e-06	-0.000382436	-3.51674e-06	-0.000110095	-0.000282507	-3.96944e-05	-0.000106867	-0.000282864	0	0	0	0	0	0	0	0	0.000517204	0.000517204	0.000517204	0.000517204	0.000517204	0.000517204	0.000517204	0.000517204	0.00505868	0.00505868	0.00505868	0.00505868	0.00505868	0.00505868	0.00505868	0.00505868	0.00508071	0.00508071	0.00508071	0.00508071	0.00508071	0.00508071	0.00508071	0.00508071	3.68072e-16	3.68072e-16	3.68072e-16	3.68072e-16	3.68072e-16	3.68072e-16	3.68072e-16	3.68072e-16	3.69766e-16	3.69766e-16	3.69766e-16	3.69766e-16	3.69766e-16	3.69766e-16	3.69766e-16	3.69766e-16	3.69801e-16	3.69801e-16	3.69801e-16	3.69801e-16	3.69801e-16	3.69801e-16	3.69801e-16	3.69801e-16	3.69791e-16	3.69791e-16	3.69791e-16	3.69791e-16	3.69791e-16	3.69791e-16	3.69791e-16	3.69791e-16	3.69793e-16	3.69793e-16	3.69793e-16	3.69793e-16	3.69793e-16	3.69793e-16	3.69793e-16	3.69793e-16	3.69793e-16	3.69793e-16	3.69793e-16	3.69793e-16	3.69793e-16	3.69793e-16	3.69793e-16	3.69793e-16	1.04687e-08	3.54282e-07	1.04687e-08	3.54282e-07	3.54282e-07	1.04687e-08	3.54282e-07	1.04687e-08	1.15686e-08	3.00988e-06	5.9329e-09	9.2335e-09	1.44118e-05	1.3512e-10	1.38034e-08	1.54001e-06	1.35007e-08	6.90713e-06	5.19335e-08	4.46725e-09	1.11167e-05	4.33878e-09	3.94287e-06	1.24877e-05	1.50074e-08	8.64099e-06	1.78039e-06	2.85274e-09	2.94763e-05	1.12389e-10	4.44224e-07	1.22652e-05	1.54605e-08	8.07576e-06	0.000234442	5.20169e-09	2.829e-05	3.64024e-10	5.06208e-07	1.23809e-05	1.78943e-08	8.58605e-06	0.000226758	3.29461e-09	2.97701e-05	7.58295e-11	5.04252e-07	1.0045e-05	1.73775e-08	8.70601e-06	0.000255215	1.36526e-08	2.9128e-05	3.33832e-10	5.1534e-07	1.24869e-05	1.82841e-08	8.69488e-06	0.00021397	3.49006e-09	2.98944e-05	7.73637e-11	5.05861e-07	1.22478e-05	1.73552e-08	8.72744e-06	0.000217471	1.34225e-08	2.89599e-05	2.40839e-09	5.13351e-07	1.25224e-05	0.00272036	0.00705853	0.000219592	3.47087e-09	0.0240156	1.18777e-10	5.05774e-07	1.58973	3.63299e-06	2.82865e-05	0.0230137	4.19069e-08	0.000108511	9.78596e-07	1.60412e-06	11.4574	0.000337077	1.13839e-05	0.024888	2.79247e-08	6.69658e-05	5.59688e-07	1.64484e-06	11.4608	0.000112719	5.48586e-07	3.53552	2.85611e-08	3.45714e-05	5.52979e-07	1.70128e-06	11.4608	2.53624e-05	6.26477e-07	11.4608	2.86318e-08	1.22293e-06	5.57347e-07	3.68238e-06	11.4608	2.30084e-05	0.157812	11.4608	2.86451e-08	0.146641	5.57633e-07	2.93481e-06	11.4608	0.000968764	0.0139679	11.4608	2.8646e-08	0.0108485	5.57749e-07	0.122846	11.4608	0.000980293	0.00576863	11.4608	1.0081e-09	0.00555515	3.61731e-06	0.00294677	11.4608	0.0009804	0.00527917	11.4608	9.78798e-10	0.00544628	3.57539e-06	0.00118774	11.4608	0.000980403	0.00501921	11.4608	0.000248766	0.00544439	3.57163e-06	0.00117227	11.4608	0.000980403	0.0044749	11.4608	0.000252252	0.00544436	3.57235e-06	0.00117213	11.4608	0.000980403	6.13824e-06	11.4608	0.000252687	1.07984e-05	3.57223e-06	0.00117213	11.4608	0.000748234	4.65252e-06	11.4608	0.00025282	1.04461e-05	3.57226e-06	2.32395e-06	11.4608	0.000746197	4.64201e-06	11.4608	0.000252876	1.04461e-05	2.63144e-07	2.3037e-06	11.4608	0.000745988	4.64202e-06	11.4608	0.000252901	1.04461e-05	2.65499e-07	2.3037e-06	11.4608	0.000745911	4.64202e-06	11.4608	5.01405e-07	1.04461e-05	0.00431398	2.3037e-06	11.4608	0.000745878	4.64202e-06	11.4608	4.95207e-07	1.04461e-05	0.00442898	2.3037e-06	11.4608	0.000745866	4.64202e-06	11.4608	4.9532e-07	1.04461e-05	0.00443232	2.3037e-06	11.4608	7.56209e-05	4.64202e-06	11.4608	0.00140237	1.04461e-05	0.00443254	2.3037e-06	11.4608	7.52994e-05	4.64202e-06	11.4608	0.00273223	1.04461e-05	0.00443256	2.3037e-06	11.4608	7.53105e-05	4.64202e-06	11.4608	0.00371945	1.04461e-05	0.00443256	2.3037e-06	11.4608	7.5313e-05	4.64202e-06	11.4608	0.00375187	1.04461e-05	3.47827e-05	2.3037e-06	11.4608	7.53136e-05	4.64202e-06	11.4608	0.00375714	1.04461e-05	3.38008e-05	2.3037e-06	11.4608	7.53136e-05	4.64202e-06	11.4608	0.00376164	0.0295031	0.0164182	2.3037e-06	11.4608	7.53137e-05	4.64202e-06	11.4608	7.07869e-05	0.036296	0.0187586	2.3037e-06	11.4608	7.53137e-05	4.64202e-06	11.4608	6.9716e-05	0.0381166	0.0190983	2.3037e-06	11.4608	7.53137e-05	4.64202e-06	11.4608	6.9764e-05	0.0386244	0.0191532	2.3037e-06	11.4608	7.53137e-05	4.64202e-06	11.4608	6.97651e-05	0.0387674	0.0191627	2.3037e-06	11.4608	7.53137e-05	0.0131293	11.4608	6.97651e-05	0.0388078	0.0191646	2.3037e-06	11.4608	7.53137e-05	0.0144361	11.4608	6.97651e-05	0.000731941	0.000870323	2.3037e-06	11.4608	7.53137e-05	0.0145749	11.4608	6.97651e-05	0.000558415	0.000749799	2.3037e-06	11.4608	0	0	0	0	0	0	0	0	0.000285803	0.000285803	0.000285803	0.000285803	0.000285803	0.000285803	0.000285803	0.000285803	0.033955	0.033955	0.033955	0.033955	0.033955	0.033955	0.033955	0.033955	0.0422293	0.0422293	0.0422293	0.0422293	0.0422293	0.0422293	0.0422293	0.0422293	2.63297e-12	2.63297e-12	2.63297e-12	2.63297e-12	2.63297e-12	2.63297e-12	2.63297e-12	2.63297e-12	2.01892e-12	2.01892e-12	2.01892e-12	2.01892e-12	2.01892e-12	2.01892e-12	2.01892e-12	2.01892e-12	2.01927e-12	2.01927e-12	2.01927e-12	2.01927e-12	2.01927e-12	2.01927e-12	2.01927e-12	2.01927e-12	2.01923e-12	2.01923e-12	2.01923e-12	2.01923e-12	2.01923e-12	2.01923e-12	2.01923e-12	2.01923e-12	2.01924e-12	2.01924e-12	2.01924e-12	2.01924e-12	2.01924e-12	2.01924e-12	2.01924e-12	2.01924e-12	2.01924e-12	2.01924e-12	2.01924e-12	2.01924e-12	2.01924e-12	2.01924e-12	2.01924e-12	2.01924e-12	4.68508e-07	1.27938e-06	4.68508e-07	1.98426e-05	1.98426e-05	1.98426e-05	0.0341554	1.98426e-05	0.000683244	1.6638e-06	2.54993e-08	0.000273901	0.000103529	0.000333134	0.0136233	0.00215554	0.00119805	3.58636e-06	2.33727e-07	5.84996e-05	0.000252508	8.2774e-05	1.09628	0.0530113	0.00135026	4.33701e-06	6.03335e-06	0.000175685	9.45892e-05	0.000353754	6.28191	0.075702	0.00138452	4.51459e-06	0.00135634	3.31358e-05	0.000108611	0.00135073	6.33313	0.0908662	0.00163125	4.2942e-06	0.000997334	0.000123969	9.15803e-05	0.00018141	6.33313	0.0841663	0.00150401	4.28988e-06	0.00130788	3.86906e-06	9.4531e-05	0.00179553	6.33313	0.0979324	0.00163288	4.29454e-06	0.000936134	0.000104018	9.39542e-05	0.000189216	6.33313	0.106581	0.00150436	4.27629e-06	0.000892989	4.52612e-06	0.000100483	0.00172195	6.33313	0.116015	6.32494	0.930632	0.000892578	0.000105495	0.0173675	0.000358754	6.33313	0.123328	6.33313	6.17726	0.0908888	1.11292e-05	0.000270545	0.00018747	6.33313	0.00173097	6.33313	6.33313	0.222484	3.59231e-05	0.000164622	2.33391e-05	6.33313	3.00276e-06	6.33313	6.33313	6.3281	3.47016e-05	8.95547e-05	2.29773e-05	6.33313	4.54139e-08	6.33313	6.33313	6.33313	3.45185e-05	3.88913e-06	2.34341e-05	6.33313	3.18591e-09	6.33313	6.33313	6.33313	3.4496e-05	0.0314369	2.34768e-05	6.33313	5.39944e-07	6.33313	6.33313	6.33313	3.44938e-05	0.0020631	2.34895e-05	6.33313	5.67494e-07	6.33313	6.33313	6.33313	2.54092e-06	0.00231681	9.38994e-09	6.33313	5.39437e-07	6.33313	6.33313	6.33313	2.67847e-06	0.0023662	9.13941e-09	6.33313	5.39397e-07	6.33313	6.33313	6.33313	0.0433131	0.00236815	9.11806e-09	6.33313	5.39397e-07	6.33313	6.33313	6.33313	0.0571995	0.00236821	9.1224e-09	6.33313	5.39397e-07	6.33313	6.33313	6.33313	0.0628043	1.85833e-05	9.12174e-09	6.33313	3.97337e-08	6.33313	6.33313	6.33313	0.0652414	1.83938e-05	9.12191e-09	6.33313	3.97434e-08	6.33313	6.33313	6.33313	0.0663303	1.83937e-05	1.23832e-07	6.33313	3.97434e-08	6.33313	6.33313	6.33313	0.0668224	1.83937e-05	1.26402e-07	6.33313	3.97434e-08	6.33313	6.33313	6.33313	0.000531496	1.83937e-05	2.3299e-05	6.33313	3.97434e-08	6.33313	6.33313	6.33313	0.000340648	1.83937e-05	2.29723e-05	6.33313	3.97434e-08	6.33313	6.33313	6.33313	0.000340086	1.83937e-05	2.2968e-05	6.33313	3.97434e-08	6.33313	6.33313	6.33313	0.161221	1.83937e-05	2.29695e-05	6.33313	0.000645857	6.33313	6.33313	6.33313	0.191177	1.83937e-05	2.29696e-05	6.33313	0.000648796	6.33313	6.33313	6.33313	0.172977	1.83937e-05	2.29697e-05	6.33313	0.000648814	6.33313	6.33313	6.33313	0.15375	1.83937e-05	1.69203e-06	6.33313	0.000648815	6.33313	6.33313	6.33313	0.135595	1.83937e-05	1.71025e-06	6.33313	0.000648815	6.33313	6.33313	6.33313	0.120384	0.00893515	0.0276695	6.33313	0.000648815	6.33313	6.33313	6.33313	0.00502185	0.00941892	0.034834	6.33313	5.08987e-06	6.33313	6.33313	6.33313	0.0023271	0.00943276	0.0367557	6.33313	5.06669e-06	6.33313	6.33313	6.33313	0.00228487	0.00942928	0.0373125	6.33313	5.06669e-06	6.33313	6.33313	6.33313	0.00228416	0.00942783	0.0374743	6.33313	5.06669e-06	6.33313	6.33313	6.33313	0.00228415	0.0094274	0.0375216	6.33313	5.06669e-06	6.33313	6.33313	6.33313	0.00228415	0.000428038	0.000296173	6.33313	5.06669e-06	6.33313	6.33313	6.33313	0.00228415	0.000406595	0.000218257	6.33313	5.06669e-06	0	0	0	0	0	0	0	0	-0.000141229	-0.000141229	-0.000141229	-0.000141229	-0.000141229	-0.000141229	-0.000141229	-0.000141229	-0.000764804	-0.000764804	-0.000764804	-0.000764804	-0.000764804	-0.000764804	-0.000764804	-0.000764804	-0.000761923	-0.000761923	-0.000761923	-0.000761923	-0.000761923	-0.000761923	-0.000761923	-0.000761923	-1.1386e-08	-1.1386e-08	-1.1386e-08	-1.1386e-08	-1.1386e-08	-1.1386e-08	-1.1386e-08	-1.1386e-08	-1.14362e-08	-1.14362e-08	-1.14362e-08	-1.14362e-08	-1.14362e-08	-1.14362e-08	-1.14362e-08	-1.14362e-08	-1.14361e-08	-1.14361e-08	-1.14361e-08	-1.14361e-08	-1.14361e-08	-1.14361e-08	-1.14361e-08	-1.14361e-08	-1.14362e-08	-1.14362e-08	-1.14362e-08	-1.14362e-08	-1.14362e-08	-1.14362e-08	-1.14362e-08	-1.14362e-08	-1.14362e-08	-1.14362e-08	-1.14362e-08	-1.14362e-08	-1.14362e-08	-1.14362e-08	-1.14362e-08	-1.14362e-08	-1.14362e-08	-1.14362e-08	-1.14362e-08	-1.14362e-08	-1.14362e-08	-1.14362e-08	-1.14362e-08	-1.14362e-08	-3.2601e-06	-3.87181e-06	-3.2601e-06	-2.25871e-05	-2.25871e-05	-0.000764211	-2.43422	-0.000764211	-0.00481847	-3.81759e-05	-4.85491e-07	-0.000269327	-3.4101e-07	-0.0236628	-1.96339e-07	-5.55679e-05	-0.00725969	-9.78387e-05	-1.00396e-07	-0.000175859	-2.29808e-07	-0.0053072	-2.85254	-7.32014e-05	-0.00786621	-0.000118301	-2.44423e-08	-0.000402634	-5.11451e-08	-0.0204054	-4.50203e-08	-7.31906e-05	-0.00800075	-0.000120439	-1.45855e-06	-0.000127789	-5.31227e-08	-0.037614	-3.02881	-7.32279e-05	-0.00918157	-0.000117612	-1.2135e-06	-0.000310033	-4.72388e-08	-0.0107303	-1.05538e-08	-8.46871e-05	-0.00853792	-0.000117496	-1.42202e-06	-2.71914e-05	-4.90499e-08	-0.0483659	-3.02816	-7.33254e-05	-0.00917359	-0.000117828	-1.16573e-06	-0.000276855	-4.74206e-08	-0.0101255	-1.06314e-08	-7.4184e-05	-0.00853819	-0.00011772	-1.13185e-06	-2.9004e-05	-4.99338e-08	-0.0424947	-3.02824	-7.32291e-05	-2.95404	-0.303092	-1.13515e-06	-0.00027989	-5.59728e-07	-0.0153795	-1.06233e-08	-5.3281e-08	-1.37298e-10	-0.0253504	-1.20667e-05	-4.47811e-05	-7.61516e-08	-0.000237813	-9.91535e-11	-2.08703e-10	-0.0656999	-0.0911328	-1.43136e-05	-9.36293e-05	-9.42556e-08	-7.47551e-05	-9.67783e-11	-8.92169e-09	-0.0239678	-0.00338479	-0.00592544	-9.0678e-05	-1.74201e-07	-7.42409e-05	-9.13393e-11	-2.38132e-09	-0.00417331	-0.00742714	-0.378085	-9.03242e-05	-1.62152e-06	-7.51322e-05	-2.26903e-11	-4.68557e-10	-0.00405804	-0.0966684	-0.00140108	-9.02675e-05	-0.000257551	-7.52155e-05	-1.95997e-11	-2.40326e-12	-0.000197857	-0.000732765	-0.0319257	-9.02633e-05	-9.27281e-05	-7.52403e-05	-6.10872e-15	-8.77569e-11	-0.000204757	-0.00182732	-0.0028438	-2.63087e-05	-7.58403e-05	-1.34943e-09	-1.40384e-12	-8.92156e-11	-0.000204775	-0.00176771	-0.00884413	-2.74994e-05	-7.50208e-05	-1.32851e-09	-1.4469e-12	-8.9213e-11	-0.000204778	-0.00169296	-0.000463432	-0.00267744	-7.50015e-05	-1.32664e-09	-1.44765e-12	-8.9213e-11	-0.000204779	-0.00152458	-0.000688548	-0.00255769	-7.50013e-05	-1.32702e-09	-1.44766e-12	-8.9213e-11	-0.000204779	-0.000292463	-0.000686975	-0.00254769	-7.6039e-06	-1.32697e-09	-1.44766e-12	-1.21109e-09	-0.000277646	-0.00023401	-0.000357812	-0.00254359	-7.57369e-06	-1.32698e-09	-4.11367e-11	-1.21121e-09	-0.000276196	-0.000233599	-0.000358751	-0.00254183	-7.57371e-06	-1.6917e-07	-4.11412e-11	-1.21121e-09	-0.000275764	-0.0002336	-0.000222333	-0.00254103	-7.57371e-06	-1.71276e-07	-4.11412e-11	-1.21121e-09	-0.000275595	-0.0002336	-0.000223013	-0.000257765	-7.57371e-06	-9.295e-10	-4.11412e-11	-1.21121e-09	-0.000275526	-0.0002336	-0.000223011	-0.000269469	-7.57371e-06	-9.21532e-10	-4.11412e-11	-1.21121e-09	-0.000275497	-0.0002336	-0.000223011	-0.00026937	-7.57371e-06	-9.21433e-10	-4.11412e-11	-1.21121e-09	-0.000170735	-0.0002336	-0.000223011	-0.00495878	-7.57371e-06	-9.21469e-10	-4.11412e-11	-0.000308148	-0.000171518	-0.0002336	-0.000223011	-0.00190368	-7.57371e-06	-9.21472e-10	-4.11412e-11	-0.000307444	-0.000171672	-0.0002336	-0.000223011	-0.00134455	-7.57371e-06	-9.21472e-10	-4.11412e-11	-0.000307446	-0.000171706	-0.0002336	-0.000223011	-0.00135532	-7.57371e-06	-1.25093e-08	-4.11412e-11	-0.000307446	-0.000171714	-0.0002336	-0.000223011	-0.00136041	-7.57371e-06	-1.25916e-08	-4.11412e-11	-0.000307446	-0.000171716	-0.0002336	-0.000223011	-0.0013652	-0.000139629	-2.32025e-06	-4.11412e-11	-0.000307446	-0.000171716	-0.0002336	-0.000223011	-0.000318983	-0.00014053	-2.35147e-06	-4.11412e-11	-6.09565e-07	-0.000171716	-0.0002336	-0.000223011	-0.000327448	-0.000140671	-2.35117e-06	-4.11412e-11	-6.10953e-07	-0.000171716	-0.0002336	-0.000223011	-0.00032741	-0.0001407	-2.352e-06	-4.11412e-11	-6.10953e-07	-0.000171716	-0.0002336	-0.000223011	-0.000327407	-0.000140707	-2.35219e-06	-4.11412e-11	-6.10953e-07	-0.000171716	-0.000379265	-0.000223011	-0.000327407	-0.000140709	-2.35226e-06	-4.11412e-11	-6.10953e-07	-0.000171716	-0.000377361	-0.000223011	-0.000327407	-3.27716e-05	-1.73276e-07	-4.11412e-11	-6.10953e-07	-0.000171716	-0.000377262	-0.000223011	-0.000327407	-3.25273e-05	-1.70816e-07	-4.11412e-11	-6.10953e-07	0	0	0	0	0	0	0	0	-7.20217e-05	-7.20217e-05	-7.20217e-05	-7.20217e-05	-7.20217e-05	-7.20217e-05	-7.20217e-05	-7.20217e-05	-0.000243205	-0.000243205	-0.000243205	-0.000243205	-0.000243205	-0.000243205	-0.000243205	-0.000243205	-0.000238455	-0.000238455	-0.000238455	-0.000238455	-0.000238455	-0.000238455	-0.000238455	-0.000238455	-1.00595e-05	-1.00595e-05	-1.00595e-05	-1.00595e-05	-1.00595e-05	-1.00595e-05	-1.00595e-05	-1.00595e-05	-1.03708e-05	-1.03708e-05	-1.03708e-05	-1.03708e-05	-1.03708e-05	-1.03708e-05	-1.03708e-05	-1.03708e-05	-1.03719e-05	-1.03719e-05	-1.03719e-05	-1.03719e-05	-1.03719e-05	-1.03719e-05	-1.03719e-05	-1.03719e-05	-1.03717e-05	-1.03717e-05	-1.03717e-05	-1.03717e-05	-1.03717e-05	-1.03717e-05	-1.03717e-05	-1.03717e-05	-1.03718e-05	-1.03718e-05	-1.03718e-05	-1.03718e-05	-1.03718e-05	-1.03718e-05	-1.03718e-05	-1.03718e-05	-1.03718e-05	-1.03718e-05	-1.03718e-05	-1.03718e-05	-1.03718e-05	-1.03718e-05	-1.03718e-05	-1.03718e-05	-5.08873e-05	-5.17859e-05	-5.08873e-05	-8.96504e-05	-8.96504e-05	-0.00378816	-1.28409	-0.00378816	-5.05731e-06	-5.34642e-06	-4.80902e-05	-6.89789e-05	-0.00722375	-0.00135529	-0.000155739	-0.387937	-4.6441e-06	-3.268e-06	-0.000626766	-4.03494e-05	-0.0165158	-0.00192995	-1.49641	-0.132003	-4.49892e-06	-3.00534e-06	-0.0105752	-3.96021e-05	-0.0283051	-0.00173044	-4.37444e-05	-0.608341	-4.46065e-06	-3.05312e-06	-0.00376168	-3.74148e-05	-0.027301	-0.00208943	-1.1021	-0.0265434	-4.26983e-06	-3.00396e-06	-0.00374417	-3.98119e-05	-0.0274093	-0.00161043	-0.000853968	-0.835812	-4.3166e-06	-2.99997e-06	-0.00386574	-3.68209e-05	-0.0270787	-0.00213628	-1.10407	-0.00484431	-4.24692e-06	-2.99472e-06	-0.00371975	-3.9381e-05	-0.0277763	-0.00161628	-0.000842461	-0.982364	-4.31795e-06	-2.98809e-06	-0.00371596	-3.83033e-05	-0.0275713	-0.00230326	-1.10375	-0.00160674	-6.59589e-05	-4.09348e-05	-0.0037013	-3.93613e-05	-0.0550525	-0.00173135	-0.00084452	-0.0109578	-0.000257757	-3.99531e-05	-0.0074181	-4.36015e-05	-0.0252342	-5.26837e-05	-9.7023e-09	-0.000133669	-9.74294e-05	-5.15538e-05	-0.00721053	-4.79302e-05	-0.0215775	-4.41011e-05	-1.00833e-08	-3.2836e-07	-0.000131415	-0.000127299	-0.0531499	-4.81657e-05	-0.00950607	-4.40246e-05	-1.06836e-08	-8.48967e-08	-0.000213209	-0.000122307	-3.88521e-05	-4.81686e-05	-0.000296658	-4.4107e-05	-3.98832e-08	-6.68281e-08	-0.000220461	-0.000198352	-0.000119763	-4.81745e-05	-0.000534928	-4.4114e-05	-3.48781e-08	-4.09737e-12	-6.99441e-05	-5.8149e-05	-0.000206903	-4.81746e-05	-0.000259572	-4.41163e-05	-5.12229e-14	-6.62966e-11	-6.9923e-05	-5.48072e-05	-0.000197617	-3.38768e-05	-0.000369009	-6.3775e-08	-1.19238e-12	-6.35609e-11	-6.99221e-05	-5.5249e-05	-0.000239002	-3.37439e-05	-0.000375928	-6.36299e-08	-1.17631e-12	-6.35597e-11	-6.99219e-05	-5.60301e-05	-8.12264e-05	-0.000124397	-0.000376081	-6.36152e-08	-1.17619e-12	-6.35597e-11	-6.99219e-05	-5.79633e-05	-7.30697e-05	-0.000123464	-0.000376084	-6.3618e-08	-1.17618e-12	-6.35597e-11	-6.99219e-05	-5.08353e-05	-7.30874e-05	-0.000123179	-0.000195872	-6.36176e-08	-1.17619e-12	-8.10288e-09	-7.45556e-05	-5.50258e-05	-6.53699e-05	-0.000123066	-0.000197669	-6.36177e-08	-5.93291e-10	-8.10342e-09	-7.45924e-05	-5.5068e-05	-6.53714e-05	-0.000123016	-0.000197666	-1.40313e-06	-5.93308e-10	-8.10342e-09	-7.46044e-05	-5.5068e-05	-5.98728e-05	-0.000122993	-0.000197666	-1.40592e-06	-5.93308e-10	-8.10342e-09	-7.46091e-05	-5.5068e-05	-5.98363e-05	-6.40471e-05	-0.000197666	-8.65079e-11	-5.93308e-10	-8.10342e-09	-7.4611e-05	-5.5068e-05	-5.98364e-05	-6.47873e-05	-0.000197666	-8.63884e-11	-5.93308e-10	-8.10342e-09	-7.46119e-05	-5.5068e-05	-5.98364e-05	-6.47934e-05	-0.000197666	-8.63865e-11	-5.93308e-10	-8.10342e-09	-6.83357e-05	-5.5068e-05	-5.98364e-05	-0.000148214	-0.000197666	-8.63869e-11	-5.93308e-10	-0.000131689	-6.83095e-05	-5.5068e-05	-5.98364e-05	-0.000168452	-0.000197666	-8.63869e-11	-5.93308e-10	-0.000131527	-6.83032e-05	-5.5068e-05	-5.98364e-05	-0.000186684	-0.000197666	-8.63869e-11	-5.93308e-10	-0.000131528	-6.83018e-05	-5.5068e-05	-5.98364e-05	-0.000187903	-0.000197666	-1.1013e-08	-5.93308e-10	-0.000131528	-6.83015e-05	-5.5068e-05	-5.98364e-05	-0.000189155	-0.000197666	-1.10246e-08	-5.93308e-10	-0.000131528	-6.83013e-05	-5.5068e-05	-5.98364e-05	-0.000190352	-0.000452124	-5.98216e-11	-5.93308e-10	-0.000131528	-6.83013e-05	-5.5068e-05	-5.98364e-05	-0.000126529	-0.000445004	-5.99493e-11	-5.93308e-10	-1.0318e-06	-6.83013e-05	-5.5068e-05	-5.98364e-05	-0.000132381	-0.00044414	-5.99493e-11	-5.93308e-10	-1.03304e-06	-6.83013e-05	-5.5068e-05	-5.98364e-05	-0.000132537	-0.000443956	-5.99529e-11	-5.93308e-10	-1.03304e-06	-6.83013e-05	-5.5068e-05	-5.98364e-05	-0.000132539	-0.000443908	-5.99537e-11	-5.93308e-10	-1.03304e-06	-6.83013e-05	-5.79728e-05	-5.98364e-05	-0.000132539	-0.000443894	-5.9954e-11	-5.93308e-10	-1.03304e-06	-6.83013e-05	-5.80431e-05	-5.98364e-05	-0.000132539	-0.000293507	-8.13894e-10	-5.93308e-10	-1.03304e-06	-6.83013e-05	-5.80481e-05	-5.98364e-05	-0.000132539	-0.000298504	-8.12018e-10	-5.93308e-10	-1.03304e-06	0	0	0	0	0	0	0	0	-2.85108e-05	-2.85108e-05	-2.85108e-05	-2.85108e-05	-2.85108e-05	-2.85108e-05	-2.85108e-05	-2.85108e-05	-3.74452e-05	-3.74452e-05	-3.74452e-05	-3.74452e-05	-3.74452e-05	-3.74452e-05	-3.74452e-05	-3.74452e-05	-3.67245e-05	-3.67245e-05	-3.67245e-05	-3.67245e-05	-3.67245e-05	-3.67245e-05	-3.67245e-05	-3.67245e-05	-2.13593e-05	-2.13593e-05	-2.13593e-05	-2.13593e-05	-2.13593e-05	-2.13593e-05	-2.13593e-05	-2.13593e-05	-2.19651e-05	-2.19651e-05	-2.19651e-05	-2.19651e-05	-2.19651e-05	-2.19651e-05	-2.19651e-05	-2.19651e-05	-2.19665e-05	-2.19665e-05	-2.19665e-05	-2.19665e-05	-2.19665e-05	-2.19665e-05	-2.19665e-05	-2.19665e-05	-2.1966e-05	-2.1966e-05	-2.1966e-05	-2.1966e-05	-2.1966e-05	-2.1966e-05	-2.1966e-05	-2.1966e-05	-2.19661e-05	-2.19661e-05	-2.19661e-05	-2.19661e-05	-2.19661e-05	-2.19661e-05	-2.19661e-05	-2.19661e-05	-2.19661e-05	-2.19661e-05	-2.19661e-05	-2.19661e-05	-2.19661e-05	-2.19661e-05	-2.19661e-05	-2.19661e-05	-2.87816e-05	-2.88116e-05	-2.87816e-05	-3.17169e-05	-3.17169e-05	-0.000219681	-0.00735049	-0.000219681	-1.99652e-07	-2.08458e-05	-7.40125e-05	-6.3561e-07	-0.00584368	-1.45248e-06	-0.000643932	-0.0298385	-1.61467e-07	-1.79539e-05	-0.000867649	-5.36153e-07	-0.00638584	-3.02909e-05	-0.0157985	-0.069722	-1.60848e-07	-1.80313e-05	-0.0202409	-2.32551e-07	-0.0311649	-1.4193e-06	-0.0016236	-0.0525413	-1.61356e-07	-1.71012e-05	-0.0205008	-7.286e-07	-0.0248502	-1.78583e-06	-0.00210986	-0.0594492	-1.60242e-07	-1.80305e-05	-0.0225526	-3.03247e-07	-0.0289212	-1.46137e-06	-0.002105	-0.045798	-1.64459e-07	-1.81947e-05	-0.0214987	-3.74957e-06	-0.0270519	-1.49842e-06	-0.00213541	-0.0625008	-1.61976e-07	-1.81449e-05	-0.0222024	-3.39226e-07	-0.028472	-1.4566e-06	-0.00210535	-0.0547225	-1.64336e-07	-1.81962e-05	-0.0227382	-3.55634e-06	-0.0267508	-5.51984e-06	-0.00212918	-0.0589475	-2.66262e-07	-2.94452e-05	-0.0227323	-3.3559e-07	-0.0319001	-1.4717e-06	-0.00210544	-0.00903616	-3.13184e-07	-2.9347e-05	-0.0254957	-3.63367e-06	-0.0268593	-7.5184e-06	-6.00948e-07	-0.00171047	-2.36326e-05	-3.02394e-05	-0.0211479	-1.72647e-06	-0.0200975	-1.25669e-05	-6.3082e-07	-3.64597e-06	-1.7473e-05	-3.35074e-05	-0.0365664	-1.78863e-06	-0.00926386	-1.25422e-05	-6.70696e-07	-2.09316e-06	-2.92578e-05	-3.33606e-05	-2.87061e-05	-1.7961e-06	-0.000265796	-1.25021e-05	-2.85682e-06	-3.19859e-06	-3.11575e-05	-3.51156e-05	-3.33247e-05	-1.79739e-06	-0.000159109	-1.24966e-05	-2.73572e-06	-6.69733e-09	-2.48777e-05	-2.78216e-05	-3.51562e-05	-1.79749e-06	-0.000102016	-1.24954e-05	-7.98921e-10	-1.81852e-08	-2.48626e-05	-2.76378e-05	-3.43749e-05	-1.69217e-06	-0.000146924	-1.5316e-06	-2.19757e-09	-1.74822e-08	-2.48604e-05	-2.76637e-05	-3.51599e-05	-1.6132e-06	-0.000149887	-1.53747e-06	-2.14963e-09	-1.74821e-08	-2.48602e-05	-2.77092e-05	-2.89302e-05	-2.01302e-06	-0.000149956	-1.53793e-06	-2.14912e-09	-1.74821e-08	-2.48601e-05	-2.78205e-05	-2.85345e-05	-2.0632e-06	-0.000149957	-1.53783e-06	-2.1491e-09	-1.74821e-08	-2.48601e-05	-2.7495e-05	-2.85348e-05	-2.07198e-06	-0.000134127	-1.53784e-06	-2.1491e-09	-3.85581e-07	-2.50384e-05	-2.78357e-05	-2.82129e-05	-2.07497e-06	-0.000135232	-1.53783e-06	-1.1436e-07	-3.85586e-07	-2.5104e-05	-2.78398e-05	-2.82132e-05	-2.07624e-06	-0.000135231	-4.26186e-06	-1.14358e-07	-3.85586e-07	-2.5127e-05	-2.78398e-05	-2.79536e-05	-2.07682e-06	-0.000135231	-4.24961e-06	-1.14358e-07	-3.85586e-07	-2.51359e-05	-2.78398e-05	-2.79514e-05	-1.85777e-06	-0.000135231	-8.73604e-09	-1.14358e-07	-3.85586e-07	-2.51396e-05	-2.78398e-05	-2.79514e-05	-1.81275e-06	-0.000135231	-8.75318e-09	-1.14358e-07	-3.85586e-07	-2.51411e-05	-2.78398e-05	-2.79514e-05	-1.81335e-06	-0.000135231	-8.75322e-09	-1.14358e-07	-3.85586e-07	-2.49104e-05	-2.78398e-05	-2.79514e-05	-2.08742e-06	-0.000135231	-8.7531e-09	-1.14358e-07	-3.75125e-05	-2.48584e-05	-2.78398e-05	-2.79514e-05	-5.84647e-06	-0.000135231	-8.75309e-09	-1.14358e-07	-3.74945e-05	-2.48454e-05	-2.78398e-05	-2.79514e-05	-9.04605e-06	-0.000135231	-8.75309e-09	-1.14358e-07	-3.74947e-05	-2.48424e-05	-2.78398e-05	-2.79514e-05	-9.03115e-06	-0.000135231	-1.93056e-07	-1.14358e-07	-3.74947e-05	-2.48417e-05	-2.78398e-05	-2.79514e-05	-9.01567e-06	-0.000135231	-1.9275e-07	-1.14358e-07	-3.74947e-05	-2.48415e-05	-2.78398e-05	-2.79514e-05	-9.00187e-06	-0.000155663	-1.18604e-11	-1.14358e-07	-3.74947e-05	-2.48415e-05	-2.78398e-05	-2.79514e-05	-8.37971e-06	-0.000153368	-1.1823e-11	-1.14358e-07	-3.80147e-06	-2.48415e-05	-2.78398e-05	-2.79514e-05	-8.35069e-06	-0.000153045	-1.18261e-11	-1.14358e-07	-3.80314e-06	-2.48415e-05	-2.78398e-05	-2.79514e-05	-8.35481e-06	-0.000152976	-1.18255e-11	-1.14358e-07	-3.80314e-06	-2.48415e-05	-2.78398e-05	-2.79514e-05	-8.35499e-06	-0.000152959	-1.18254e-11	-1.14358e-07	-3.80314e-06	-2.48415e-05	-2.79275e-05	-2.79514e-05	-8.35495e-06	-0.000152954	-1.18254e-11	-1.14358e-07	-3.80314e-06	-2.48415e-05	-2.79307e-05	-2.79514e-05	-8.35495e-06	-0.000142561	-1.50755e-09	-1.14358e-07	-3.80314e-06	-2.48415e-05	-2.7931e-05	-2.79514e-05	-8.35495e-06	-0.000144962	-1.51219e-09	-1.14358e-07	-3.80314e-06	0	0	0	0	0	0	0	0	0.00026936	0.00026936	0.00026936	0.00026936	0.00026936	0.00026936	0.00026936	0.00026936	0.000123524	0.000123524	0.000123524	0.000123524	0.000123524	0.000123524	0.000123524	0.000123524	0.000122112	0.000122112	0.000122112	0.000122112	0.000122112	0.000122112	0.000122112	0.000122112	0.000115256	0.000115256	0.000115256	0.000115256	0.000115256	0.000115256	0.000115256	0.000115256	0.000116499	0.000116499	0.000116499	0.000116499	0.000116499	0.000116499	0.000116499	0.000116499	0.000116493	0.000116493	0.000116493	0.000116493	0.000116493	0.000116493	0.000116493	0.000116493	0.000116495	0.000116495	0.000116495	0.000116495	0.000116495	0.000116495	0.000116495	0.000116495	0.000116495	0.000116495	0.000116495	0.000116495	0.000116495	0.000116495	0.000116495	0.000116495	0.000116495	0.000116495	0.000116495	0.000116495	0.000116495	0.000116495	0.000116495	0.000116495	0.000119724	0.000119729	0.000119724	0.000120904	0.000120904	0.000213004	0.000581624	0.000213004	0.00137909	0.00103695	0.000238374	0.000129985	0.000107621	0.000530064	0.00097283	7.88193e-06	0.00153716	0.00158537	0.000161607	0.000257219	0.000171513	5.28151e-06	5.46693e-06	1.08521e-06	0.00159586	0.0017232	0.000300851	0.000231144	0.000269184	0.000200473	3.06637e-06	1.09793e-06	0.00161167	0.00170869	0.00105028	0.000259411	0.000278594	2.75205e-05	2.818e-06	1.0901e-06	0.00169519	0.00172838	0.00160835	0.000240337	0.000278148	0.000439651	2.83956e-06	1.08146e-06	0.0016716	0.00173349	0.00124344	0.000261788	0.000275831	2.70048e-05	2.83421e-06	1.08392e-06	0.00170488	0.00173402	0.00182604	0.000242477	0.00027776	0.000421448	2.82525e-06	1.08296e-06	0.00167124	0.00173555	0.00183186	0.000262003	0.00027791	2.45332e-06	2.82116e-06	1.08374e-06	0.00179614	0.00183029	0.00183989	0.000241942	0.000281997	0.000187156	2.82613e-06	7.52675e-07	0.000371063	0.00182106	0.00185709	0.000262678	0.00027895	1.16997e-06	3.57677e-07	4.23665e-07	0.000762704	0.00135784	0.0018621	0.00026151	0.000280976	5.92836e-06	3.59397e-07	4.41078e-07	0.000559226	0.000479123	0.00193887	0.000261545	0.000289148	6.05423e-06	3.75315e-07	1.01236e-05	0.000307646	0.000498054	0.00183552	0.000261554	0.000282272	5.94278e-06	1.09857e-06	0.000132572	0.000293757	0.000500351	0.000596682	0.000261554	0.000286988	5.93409e-06	1.51069e-06	1.8809e-05	0.000286465	0.000442492	0.000406434	0.000261554	0.000282116	5.93113e-06	1.73655e-06	2.22524e-05	0.000286935	0.000474081	0.000283329	0.000259948	0.000285017	4.04613e-06	1.34045e-05	2.257e-05	0.000286942	0.000469865	0.000279409	0.000259886	0.000285207	4.15459e-06	1.30168e-05	2.25715e-05	0.000286943	0.000462351	0.000293409	0.000265847	0.000285212	4.16434e-06	1.30093e-05	2.25714e-05	0.000286943	0.000444712	0.000331439	0.000265836	0.000285212	4.16242e-06	1.30092e-05	2.25714e-05	0.000286943	0.00039109	0.000331462	0.000265827	0.000281995	4.16272e-06	1.30092e-05	6.2553e-05	0.00028707	0.000357476	0.000331244	0.000265824	0.000282051	4.16265e-06	4.82654e-05	6.25595e-05	0.000286833	0.000357065	0.000331261	0.000265822	0.000282051	5.02421e-06	4.82708e-05	6.25594e-05	0.000286757	0.000357065	0.000331071	0.000265821	0.000282051	4.92355e-06	4.82708e-05	6.25594e-05	0.000286728	0.000357065	0.000331316	0.000262822	0.000282051	6.40887e-07	4.82708e-05	6.25594e-05	0.000286715	0.000357065	0.000331317	0.000262859	0.000282051	6.50024e-07	4.82708e-05	6.25594e-05	0.00028671	0.000357065	0.000331317	0.000262859	0.000282051	6.50171e-07	4.82708e-05	6.25594e-05	0.000286548	0.000357065	0.000331317	0.00026662	0.000282051	6.50131e-07	4.82708e-05	0.000230677	0.00028674	0.000357065	0.000331317	0.000262907	0.000282051	6.5013e-07	4.82708e-05	0.000231004	0.000286784	0.000357065	0.000331317	0.000259428	0.000282051	6.50129e-07	4.82708e-05	0.000231004	0.000286793	0.000357065	0.000331317	0.000259478	0.000282051	1.80173e-06	4.82708e-05	0.000231004	0.000286795	0.000357065	0.000331317	0.000259537	0.000282051	1.78277e-06	4.82708e-05	0.000231004	0.000286796	0.000357065	0.000331317	0.000259593	0.000286086	3.66529e-09	4.82708e-05	0.000231004	0.000286796	0.000357065	0.000331317	0.000257802	0.000285902	3.58634e-09	4.82708e-05	0.0001203	0.000286796	0.000357065	0.000331317	0.000258128	0.000285867	3.58542e-09	4.82708e-05	0.000120185	0.000286796	0.000357065	0.000331317	0.000258135	0.000285859	3.5831e-09	4.82708e-05	0.000120184	0.000286796	0.000357065	0.000331317	0.000258135	0.000285857	3.58252e-09	4.82708e-05	0.000120184	0.000286796	0.000357103	0.000331317	0.000258135	0.000285856	3.58234e-09	4.82708e-05	0.000120184	0.000286796	0.00035659	0.000331317	0.000258135	0.000283833	7.90097e-08	4.82708e-05	0.000120184	0.000286796	0.000356553	0.000331317	0.000258135	0.000284056	8.0922e-08	4.82708e-05	0.000120184	0	0	0	0	0	0	0	0	-0.000148134	-0.000148134	-0.000148134	-0.000148134	-0.000148134	-0.000148134	-0.000148134	-0.000148134	-3.07362e-05	-3.07362e-05	-3.07362e-05	-3.07362e-05	-3.07362e-05	-3.07362e-05	-3.07362e-05	-3.07362e-05	-3.12686e-05	-3.12686e-05	-3.12686e-05	-3.12686e-05	-3.12686e-05	-3.12686e-05	-3.12686e-05	-3.12686e-05	-3.00927e-05	-3.00927e-05	-3.00927e-05	-3.00927e-05	-3.00927e-05	-3.00927e-05	-3.00927e-05	-3.00927e-05	-2.94668e-05	-2.94668e-05	-2.94668e-05	-2.94668e-05	-2.94668e-05	-2.94668e-05	-2.94668e-05	-2.94668e-05	-2.94671e-05	-2.94671e-05	-2.94671e-05	-2.94671e-05	-2.94671e-05	-2.94671e-05	-2.94671e-05	-2.94671e-05	-2.94671e-05	-2.94671e-05	-2.94671e-05	-2.94671e-05	-2.94671e-05	-2.94671e-05	-2.94671e-05	-2.94671e-05	-2.94671e-05	-2.94671e-05	-2.94671e-05	-2.94671e-05	-2.94671e-05	-2.94671e-05	-2.94671e-05	-2.94671e-05	-2.94671e-05	-2.94671e-05	-2.94671e-05	-2.94671e-05	-2.94671e-05	-2.94671e-05	-2.94671e-05	-2.94671e-05	-3.5404e-05	-0.000102826	-0.000102826	-3.01795e-05	-3.07413e-05	-3.00976e-05	-3.00987e-05	-3.00987e-05	-1.87113e-07	-1.74112e-06	-0.000281324	-8.93105e-05	-0.000101052	-5.04672e-05	-0.000113459	-7.71824e-05	-1.28034e-07	-4.66786e-07	-0.000416382	-0.00011318	-0.000167736	-5.8491e-05	-3.20645e-05	-6.3525e-05	-1.11243e-07	-3.47418e-07	-0.000178818	-0.000105708	-0.000192005	-9.26426e-05	-4.73034e-05	-6.36936e-05	-1.07294e-07	-3.633e-07	-4.78029e-07	-0.000115662	-0.000194985	-6.64994e-05	-4.70626e-05	-6.36184e-05	-8.82475e-08	-3.49493e-07	-4.50105e-07	-0.000107636	-0.000199271	-0.000106477	-4.71625e-05	-6.29543e-05	-9.35845e-08	-3.4599e-07	-4.29521e-07	-0.000127332	-0.000198322	-6.55251e-05	-4.6767e-05	-6.34791e-05	-8.65508e-08	-3.45566e-07	-4.54523e-07	-0.000108642	-0.000199307	-0.000105694	-4.712e-05	-6.35127e-05	-9.36845e-08	-3.44489e-07	-4.55834e-07	-0.000126624	-0.000198355	-4.69051e-05	-4.69273e-05	-6.34692e-05	-7.42621e-08	-2.34827e-07	-4.50985e-07	-0.000108538	-0.000196884	-9.1854e-05	-4.71227e-05	-6.60812e-05	-2.85192e-05	-7.02625e-08	-1.31499e-07	-0.000129149	-0.000191783	-5.35292e-05	-4.88571e-05	-6.60006e-05	-2.39555e-06	-2.19028e-07	-1.28783e-07	-0.000122988	-0.00018341	-7.33773e-05	-4.90984e-05	-5.19954e-05	-7.84885e-06	-1.22152e-05	-8.01548e-08	-0.000123245	-0.000153632	-7.36258e-05	-4.96197e-05	-8.8713e-05	-8.19083e-05	-1.02431e-05	-6.17254e-08	-0.000123277	-0.000132623	-7.33733e-05	-6.32398e-05	-0.000142438	-9.75992e-05	-1.3269e-06	-4.70875e-06	-0.000123282	-0.000130388	-7.33528e-05	-6.67952e-05	-0.000145104	-0.000121423	-2.3333e-06	-2.27811e-05	-0.000123283	-0.00013345	-7.3346e-05	-0.000108014	-0.000142191	-0.000120603	-1.78348e-06	-9.00446e-05	-0.000121892	-0.000131405	-7.38711e-05	-0.000141644	-0.000142329	-0.000120592	-1.84785e-06	-1.23794e-05	-0.000121541	-0.000131242	-7.42292e-05	-0.000140583	-0.00014233	-0.000120591	-1.96638e-06	-1.20896e-05	-0.000123268	-0.000131238	-7.42606e-05	-0.000140556	-0.00014233	-0.000120591	-2.28453e-06	-7.54254e-06	-0.000123506	-0.000131238	-7.42543e-05	-0.000140556	-0.00014233	-0.000120591	-1.02941e-05	-7.54916e-06	-0.000123551	-0.000130432	-7.42552e-05	-0.000140556	-0.000142107	-8.57922e-05	-1.43176e-05	-7.10625e-06	-0.000123567	-0.00013039	-7.4255e-05	-0.000140386	-0.000142102	-8.61024e-05	-1.4362e-05	-7.10485e-06	-0.000123575	-0.000130389	-7.35718e-05	-0.000140379	-0.000142102	-8.61948e-05	-1.43619e-05	-1.9691e-05	-0.000123578	-0.000130389	-7.33003e-05	-0.000140379	-0.000142102	-8.62309e-05	-1.43619e-05	-1.96327e-05	-0.000122705	-0.000130389	-7.33792e-05	-0.000140379	-0.000142102	-8.62457e-05	-1.43619e-05	-1.96327e-05	-0.000122447	-0.000130389	-7.35695e-05	-0.000140379	-0.000142102	-8.62517e-05	-1.43619e-05	-1.96327e-05	-0.000122449	-0.000130389	-7.35722e-05	-0.000140379	-0.000142102	-9.87266e-05	-1.43619e-05	-1.96327e-05	-0.000123008	-0.000130389	-7.35714e-05	-0.000140379	-0.000142106	-9.84489e-05	-1.43619e-05	-1.96327e-05	-0.00013072	-0.000130389	-7.35714e-05	-0.000140379	-0.000142109	-9.83888e-05	-1.43619e-05	-1.96327e-05	-0.000133753	-0.000130389	-7.35713e-05	-0.000140379	-0.000142108	-9.83753e-05	-1.43619e-05	-1.96327e-05	-0.000133714	-0.000130389	-7.35302e-05	-0.000140379	-0.000142108	-9.83723e-05	-1.43619e-05	-1.96327e-05	-0.000133678	-0.000130389	-7.33876e-05	-0.000140379	-0.000142108	-9.83717e-05	-1.43619e-05	-1.96327e-05	-0.000133644	-0.000133381	-7.33924e-05	-0.000140379	-0.000142108	-9.83715e-05	-1.43619e-05	-1.96327e-05	-0.000133312	-0.0001336	-7.31005e-05	-0.000140379	-0.000142107	-9.83715e-05	-1.43619e-05	-1.96327e-05	-0.00013313	-0.000133644	-7.30987e-05	-0.000140379	-0.000142105	-9.83715e-05	-1.43619e-05	-1.96327e-05	-0.00013313	-0.000133655	-7.30903e-05	-0.000140379	-0.000142105	-9.83715e-05	-1.43619e-05	-1.96327e-05	-0.00013313	-0.000133658	-7.30882e-05	-0.000140379	-0.000142105	-9.83715e-05	-2.95237e-08	-1.96327e-05	-0.00013313	-0.000133659	-7.30875e-05	-0.000140379	-0.000142105	-9.83715e-05	-2.96931e-08	-1.96327e-05	-0.00013313	-0.000132151	-7.3086e-05	-0.000140379	-0.000142105	-9.83715e-05	-2.97049e-08	-1.96327e-05	-0.00013313	-0.000131885	-7.34046e-05	-0.000140379	-0.000142105	0	0	0	0	0	0	0	0	-0.000131015	-0.000131015	-0.000131015	-0.000131015	-0.000131015	-0.000131015	-0.000131015	-0.000131015	-0.000762356	-0.000762356	-0.000762356	-0.000762356	-0.000762356	-0.000762356	-0.000762356	-0.000762356	-0.000763394	-0.000763394	-0.000763394	-0.000763394	-0.000763394	-0.000763394	-0.000763394	-0.000763394	-0.00050225	-0.00050225	-0.00050225	-0.00050225	-0.00050225	-0.00050225	-0.00050225	-0.00050225	-0.000501473	-0.000501473	-0.000501473	-0.000501473	-0.000501473	-0.000501473	-0.000501473	-0.000501473	-0.000501522	-0.000501522	-0.000501522	-0.000501522	-0.000501522	-0.000501522	-0.000501522	-0.000501522	-0.000501517	-0.000501517	-0.000501517	-0.000501517	-0.000501517	-0.000501517	-0.000501517	-0.000501517	-0.000501518	-0.000501518	-0.000501518	-0.000501518	-0.000501518	-0.000501518	-0.000501518	-0.000501518	-0.000501518	-0.000501518	-0.000501518	-0.000501518	-0.000501518	-0.000501518	-0.000501518	-0.000501518	-0.00109978	-0.0458605	-0.0458605	-0.000635366	-0.000762126	-0.00061834	-0.000619019	-0.000619019	-0.00465201	-0.00107539	-0.00631819	-0.0279569	-0.000382799	-0.0225937	-0.00177424	-0.007384	-0.00496944	-0.000838798	-0.0138567	-0.00907338	-0.000626277	-0.0270977	-0.0307135	-0.0528744	-0.00473344	-0.000736307	-0.00714662	-0.0272637	-0.000155132	-0.0463278	-0.044026	-0.0372372	-0.00466265	-0.000796882	-0.00140964	-0.00597154	-0.000169975	-0.155766	-0.0354685	-0.042149	-0.00438435	-0.000734773	-0.000924463	-0.0205163	-0.000150094	-0.00899998	-0.0375132	-0.0407277	-0.0043497	-0.000725989	-0.00120554	-0.00103651	-0.00015555	-0.250918	-0.0369782	-0.0413004	-0.00430821	-0.000726682	-0.000848945	-0.0185156	-0.000152243	-0.00456182	-0.03727	-0.0411446	-0.00435779	-0.000722372	-0.00082257	-0.00116503	-0.000161072	-0.369713	-0.037228	-0.0411813	-0.00206974	-9.38463e-05	-0.000813874	-0.0187334	-0.000135361	-0.00357376	-0.0371912	-0.0589052	-0.00881585	-1.26125e-06	-9.63298e-06	-0.0014193	-0.000113298	-0.0444775	-0.0538805	-0.0514814	-1.89068e-05	-1.83397e-06	-1.16813e-05	-0.00405243	-0.000105653	-0.00472634	-0.0474716	-0.0449976	-4.45853e-05	-6.92127e-06	-6.99153e-07	-0.00384423	-9.92406e-05	-0.0062849	-0.0482323	-0.00199526	-5.59034e-05	-6.53042e-06	-6.37389e-07	-0.00383304	-9.31626e-05	-0.00633041	-0.020592	-0.000207694	-5.52224e-05	-1.3402e-08	-2.60535e-06	-0.00383093	-0.000103849	-0.00633902	-0.0181715	-0.000203509	-0.000182239	-4.20607e-08	-8.55065e-06	-0.00383078	-0.000110796	-0.00634192	-0.00106348	-0.000172054	-0.000181774	-3.84881e-08	-1.42119e-05	-0.00342677	-0.000110347	-0.0067616	-0.000148367	-0.000169503	-0.000181786	-3.89422e-08	-2.97287e-08	-0.00360426	-0.000110309	-0.00656681	-0.000153932	-0.000169495	-0.000181788	-3.97516e-08	-1.01053e-07	-0.00414962	-0.000110308	-0.00656152	-0.000154012	-0.000169495	-0.000181788	-4.17756e-08	-8.65476e-08	-0.00399271	-0.000110308	-0.00656481	-0.000154013	-0.000169495	-0.000181788	-1.0833e-06	-8.65718e-08	-0.00396873	-0.000103845	-0.00656419	-0.000154013	-0.000165195	-5.25405e-05	-1.21342e-06	-6.08759e-08	-0.00395912	-0.000103843	-0.00656433	-0.000150977	-0.000165233	-5.24915e-05	-1.21478e-06	-6.08717e-08	-0.00395496	-0.000103843	-0.00601322	-0.000151005	-0.000165233	-5.24544e-05	-1.21478e-06	-1.34259e-06	-0.00395308	-0.000103843	-0.00615986	-0.000151005	-0.000165233	-5.24399e-05	-1.21478e-06	-1.34131e-06	-0.00368401	-0.000103843	-0.00626891	-0.000151005	-0.000165233	-5.24341e-05	-1.21478e-06	-1.34131e-06	-0.0038385	-0.000103843	-0.00617734	-0.000151005	-0.000165233	-5.24316e-05	-1.21478e-06	-1.34131e-06	-0.00383308	-0.000103843	-0.00618046	-0.000151005	-0.000165233	-7.93007e-05	-1.21478e-06	-1.34131e-06	-0.00401149	-0.000103843	-0.00618071	-0.000151005	-0.000165355	-7.9405e-05	-1.21478e-06	-1.34131e-06	-0.00153061	-0.000103843	-0.00618072	-0.000151005	-0.00016533	-7.94371e-05	-1.21478e-06	-1.34131e-06	-0.00110148	-0.000103843	-0.00618073	-0.000151005	-0.000165331	-7.94443e-05	-1.21478e-06	-1.34131e-06	-0.00111522	-0.000103843	-0.00612397	-0.000151005	-0.000165331	-7.94458e-05	-1.21478e-06	-1.34131e-06	-0.00112546	-0.000103843	-0.00619145	-0.000151005	-0.000165331	-7.94463e-05	-1.21478e-06	-1.34131e-06	-0.00113518	-0.000129805	-0.00619423	-0.000151005	-0.000165331	-7.94463e-05	-1.21478e-06	-1.34131e-06	-0.00111765	-0.000129837	-0.00632874	-0.000151005	-0.00016527	-7.94463e-05	-1.21478e-06	-1.34131e-06	-0.00117934	-0.000129849	-0.00632173	-0.000151005	-0.000165291	-7.94463e-05	-1.21478e-06	-1.34131e-06	-0.00117978	-0.000129852	-0.00632575	-0.000151005	-0.000165291	-7.94463e-05	-1.21478e-06	-1.34131e-06	-0.00117977	-0.000129853	-0.00632645	-0.000151005	-0.000165291	-7.94463e-05	-7.47448e-11	-1.34131e-06	-0.00117977	-0.000129854	-0.00632671	-0.000151005	-0.000165291	-7.94463e-05	-7.48832e-11	-1.34131e-06	-0.00117977	-0.000116144	-0.00632325	-0.000151005	-0.000165291	-7.94463e-05	-7.4893e-11	-1.34131e-06	-0.00117977	-0.000116092	-0.00617865	-0.000151005	-0.000165291	0	0	0	0	0	0	0	0	-0.000533976	-0.000533976	-0.000533976	-0.000533976	-0.000533976	-0.000533976	-0.000533976	-0.000533976	-0.000949227	-0.000949227	-0.000949227	-0.000949227	-0.000949227	-0.000949227	-0.000949227	-0.000949227	-0.000957737	-0.000957737	-0.000957737	-0.000957737	-0.000957737	-0.000957737	-0.000957737	-0.000957737	-8.22401e-05	-8.22401e-05	-8.22401e-05	-8.22401e-05	-8.22401e-05	-8.22401e-05	-8.22401e-05	-8.22401e-05	-8.17795e-05	-8.17795e-05	-8.17795e-05	-8.17795e-05	-8.17795e-05	-8.17795e-05	-8.17795e-05	-8.17795e-05	-8.17859e-05	-8.17859e-05	-8.17859e-05	-8.17859e-05	-8.17859e-05	-8.17859e-05	-8.17859e-05	-8.17859e-05	-8.17851e-05	-8.17851e-05	-8.17851e-05	-8.17851e-05	-8.17851e-05	-8.17851e-05	-8.17851e-05	-8.17851e-05	-8.17852e-05	-8.17852e-05	-8.17852e-05	-8.17852e-05	-8.17852e-05	-8.17852e-05	-8.17852e-05	-8.17852e-05	-8.17852e-05	-8.17852e-05	-8.17852e-05	-8.17852e-05	-8.17852e-05	-8.17852e-05	-8.17852e-05	-8.17852e-05	-0.000954562	-2.1879	-2.1879	-0.000328677	-0.000954562	-0.000280175	-0.000285391	-0.000285391	-9.71304e-05	-2.64591e-09	-9.04037e-08	-0.00335758	-0.00140454	-0.00152111	-0.000669853	-0.00548919	-8.48511e-05	-0.0151062	-2.19577	-0.00176051	-0.00198082	-0.00862107	-0.0103514	-0.0282731	-7.72964e-05	-0.0108655	-8.19821e-08	-0.00292579	-0.000915744	-0.00404074	-0.0164849	-0.0235799	-7.52741e-05	-0.0119313	-0.0334472	-0.00142702	-0.000963404	-0.0142789	-0.0151931	-0.0245756	-6.61918e-05	-0.0111345	-0.0174341	-0.00249315	-0.000912415	-0.00224271	-0.015255	-0.0241	-6.77886e-05	-0.0110753	-0.0240324	-0.000593115	-0.000929592	-0.0162939	-0.0152227	-0.0245814	-6.48926e-05	-0.0110779	-0.0172639	-0.00233683	-0.000920257	-0.00227719	-0.0153095	-0.0244863	-6.78702e-05	-0.0110261	-0.017882	-0.000625034	-0.000944954	-0.0379681	-0.0152978	-0.0245159	-1.29779e-05	-2.25859e-05	-0.0175972	-0.00235215	-0.000455408	-0.00332222	-0.0152976	-0.164938	-0.000219519	-2.59337e-09	-9.16064e-07	-0.00196209	-0.000135591	-0.0433284	-0.114104	-0.0561878	-2.75265e-06	-5.51481e-09	-1.13998e-06	-0.00309711	-0.000126019	-0.00794419	-0.0543628	-0.0758792	-7.45714e-06	-7.97396e-08	-3.66088e-10	-0.00302287	-0.000107796	-0.0102444	-0.0832487	-0.00549104	-2.66674e-05	-7.09443e-08	-2.24378e-10	-0.00301797	-8.2555e-05	-0.0102136	-0.0362752	-0.00130692	-2.88984e-05	-4.35038e-12	-3.90153e-09	-0.00301717	-0.000157812	-0.0102286	-0.0399684	-0.00205305	-0.0011917	-1.23203e-10	-1.20994e-07	-0.00301711	-0.00022287	-0.0102314	-0.00613426	-0.000792977	-0.00117646	-1.03061e-10	-4.26095e-07	-0.00157138	-0.000224203	-0.0138686	-0.000652025	-0.000789384	-0.00117658	-1.05519e-10	-2.7184e-11	-0.00162533	-0.000224224	-0.0132257	-0.000694109	-0.000789368	-0.00117657	-1.09972e-10	-1.21202e-09	-0.00371906	-0.000224225	-0.0132668	-0.000694157	-0.000789368	-0.00117657	-1.21507e-10	-8.86288e-10	-0.00359878	-0.000224225	-0.0132673	-0.000694159	-0.000789368	-0.00117657	-2.14197e-08	-8.86786e-10	-0.00358901	-0.000157676	-0.0132666	-0.000694159	-0.000619499	-7.43181e-05	-2.67734e-08	-2.58452e-10	-0.00358457	-0.000157781	-0.0132668	-0.00057513	-0.000620392	-7.49903e-05	-2.68313e-08	-2.58418e-10	-0.00358265	-0.00015778	-0.00822548	-0.000575716	-0.000620388	-7.50023e-05	-2.68312e-08	-3.29454e-08	-0.00358178	-0.00015778	-0.0086766	-0.000575713	-0.000620388	-7.50072e-05	-2.68312e-08	-3.28827e-08	-0.0023681	-0.00015778	-0.0103089	-0.000575713	-0.000620388	-7.50092e-05	-2.68312e-08	-3.28827e-08	-0.00243705	-0.00015778	-0.0100743	-0.000575713	-0.000620388	-7.501e-05	-2.68312e-08	-3.28827e-08	-0.0024355	-0.00015778	-0.0100907	-0.000575713	-0.000620388	-0.000144039	-2.68312e-08	-3.28827e-08	-0.00319055	-0.00015778	-0.0100899	-0.000575713	-0.000628079	-0.000143883	-2.68312e-08	-3.28827e-08	-0.00201592	-0.00015778	-0.01009	-0.000575713	-0.000627961	-0.00014387	-2.68312e-08	-3.28827e-08	-0.00173692	-0.00015778	-0.01009	-0.000575713	-0.000627962	-0.000143867	-2.68312e-08	-3.28827e-08	-0.00174898	-0.00015778	-0.00924184	-0.000575713	-0.000627962	-0.000143866	-2.68312e-08	-3.28827e-08	-0.00175733	-0.00015778	-0.00937644	-0.000575713	-0.000627962	-0.000143866	-2.68312e-08	-3.28827e-08	-0.00176525	-0.000581782	-0.0095405	-0.000575713	-0.000627962	-0.000143866	-2.68312e-08	-3.28827e-08	-0.00154809	-0.000580148	-0.00968698	-0.000575713	-0.000624106	-0.000143866	-2.68312e-08	-3.28827e-08	-0.00159558	-0.000580222	-0.0096765	-0.000575713	-0.000624193	-0.000143866	-2.68312e-08	-3.28827e-08	-0.00159577	-0.00058024	-0.00968175	-0.000575713	-0.000624193	-0.000143866	-2.68312e-08	-3.28827e-08	-0.00159576	-0.000580246	-0.00968246	-0.000575713	-0.000624193	-0.000143866	-1.45593e-10	-3.28827e-08	-0.00159576	-0.000580247	-0.00968276	-0.000575713	-0.000624193	-0.000143866	-1.46136e-10	-3.28827e-08	-0.00159576	-0.000302178	-0.0095938	-0.000575713	-0.000624193	-0.000143866	-1.46174e-10	-3.28827e-08	-0.00159576	-0.000302649	-0.00943017	-0.000575713	-0.000624193	0	0	0	0	0	0	0	0	0.0002896	0.0002896	0.0002896	0.0002896	0.0002896	0.0002896	0.0002896	0.0002896	7.79951e-05	7.79951e-05	7.79951e-05	7.79951e-05	7.79951e-05	7.79951e-05	7.79951e-05	7.79951e-05	8.01958e-05	8.01958e-05	8.01958e-05	8.01958e-05	8.01958e-05	8.01958e-05	8.01958e-05	8.01958e-05	1.4256e-08	1.4256e-08	1.4256e-08	1.4256e-08	1.4256e-08	1.4256e-08	1.4256e-08	1.4256e-08	1.36974e-08	1.36974e-08	1.36974e-08	1.36974e-08	1.36974e-08	1.36974e-08	1.36974e-08	1.36974e-08	1.3697e-08	1.3697e-08	1.3697e-08	1.3697e-08	1.3697e-08	1.3697e-08	1.3697e-08	1.3697e-08	1.36969e-08	1.36969e-08	1.36969e-08	1.36969e-08	1.36969e-08	1.36969e-08	1.36969e-08	1.36969e-08	1.36969e-08	1.36969e-08	1.36969e-08	1.36969e-08	1.36969e-08	1.36969e-08	1.36969e-08	1.36969e-08	1.36969e-08	1.36969e-08	1.36969e-08	1.36969e-08	1.36969e-08	1.36969e-08	1.36969e-08	1.36969e-08	5.01449e-06	0.131832	0.131832	1.8363e-06	7.77718e-05	1.0607e-06	1.27237e-06	1.27237e-06	1.02138e-08	0.0636245	0.568419	2.00195e-07	2.72081e-05	3.80421e-08	7.61371e-07	5.69487e-06	7.16423e-09	0.0210073	3.38525	1.86319e-07	7.09199e-06	5.0631e-05	8.5016e-05	1.34016e-05	6.66124e-09	0.0134589	6.41727	1.09176e-07	7.11907e-06	1.1196e-07	0.000451942	1.33735e-05	6.56138e-09	0.0123551	6.41727	2.61869e-07	6.20136e-06	8.33913e-07	0.000567903	1.34026e-05	5.91936e-09	0.0126236	6.41727	1.28597e-07	6.8765e-06	5.55273e-08	0.000565327	1.51549e-05	6.23444e-09	0.012656	6.41727	9.88846e-07	6.82206e-06	7.19072e-07	0.000560866	1.34204e-05	5.91791e-09	0.0126501	6.41727	1.41564e-07	6.78177e-06	5.7577e-08	0.000567395	1.35727e-05	6.23366e-09	0.0126819	6.41727	8.9736e-07	6.50157e-06	2.27052e-05	0.000564283	1.34023e-05	5.91791e-09	7.80662e-07	6.41727	1.40761e-07	5.71827e-07	1.23316e-07	0.000567246	0.00324039	2.90837e-08	5.50378e-12	6.41727	4.89058e-05	7.47548e-09	0.0190857	0.21511	0.00271805	3.76997e-07	9.93419e-12	6.41727	2.37778e-05	9.28259e-09	0.00791722	0.942545	0.0599701	5.211e-07	7.97612e-11	6.41722	2.42949e-05	1.32994e-08	0.00712545	6.25771	0.013713	2.61811e-06	7.28096e-11	6.41727	2.43741e-05	8.51806e-08	0.00718489	6.41727	0.00128174	3.01887e-06	3.94041e-13	6.41727	2.43841e-05	1.5113e-06	0.00719501	6.41727	0.0149562	0.00147007	6.10497e-11	6.41727	2.4385e-05	6.41575e-06	0.00719826	6.41727	0.00106005	0.00148077	5.31118e-11	6.41727	2.47221e-06	5.24651e-06	0.0134424	6.41727	0.000963773	0.00148071	5.40961e-11	6.41727	2.39186e-06	5.18706e-06	0.0137973	6.41727	0.000963031	0.00148069	5.58665e-11	6.41727	4.40475e-05	5.18566e-06	0.0138081	6.41727	0.000963027	0.00148069	6.03795e-11	6.41727	4.53688e-05	5.18564e-06	0.0138143	6.41727	0.000963026	0.00148069	1.05456e-09	6.41727	4.56689e-05	1.51142e-06	0.0138142	6.41727	0.000259596	3.32046e-05	1.25269e-09	6.41727	4.57801e-05	1.50464e-06	0.0138143	6.41727	0.000258252	3.29729e-05	1.25475e-09	6.41727	4.58284e-05	1.50464e-06	0.00322259	6.41727	0.000258249	3.3017e-05	1.25475e-09	6.41727	4.58501e-05	1.50464e-06	0.00302305	6.41727	0.000258249	3.30342e-05	1.25475e-09	6.41727	1.06805e-05	1.50464e-06	0.0078551	6.41727	0.000258249	3.30412e-05	1.25475e-09	6.41727	1.03114e-05	1.50464e-06	0.00805499	6.41727	0.000258249	3.30442e-05	1.25475e-09	6.41727	1.03127e-05	1.50464e-06	0.00806549	6.41727	0.000258249	4.69928e-05	1.25475e-09	6.41727	2.68515e-05	1.50464e-06	0.00806649	6.41727	0.000291397	4.68483e-05	1.25475e-09	6.41727	5.26779e-05	1.50464e-06	0.00806657	6.41727	0.000291468	4.68126e-05	1.25475e-09	6.41727	6.6195e-05	1.50464e-06	0.00806658	6.41727	0.000291469	4.68045e-05	1.25475e-09	6.41727	6.5513e-05	1.50464e-06	0.00500159	6.41727	0.000291469	4.68027e-05	1.25475e-09	6.41727	6.48252e-05	1.50464e-06	0.00492811	6.41727	0.000291469	4.68024e-05	1.25475e-09	6.41727	6.41834e-05	0.000146388	0.0058704	6.41727	0.000291469	4.68023e-05	1.25475e-09	6.41727	3.9446e-05	0.000147833	0.00601552	6.41727	0.000274391	4.68023e-05	1.25475e-09	6.41727	3.69868e-05	0.000148028	0.00602499	6.41727	0.000274354	4.68023e-05	1.25475e-09	6.41727	3.69391e-05	0.00014807	0.00602877	6.41727	0.000274354	4.68023e-05	1.25475e-09	6.41727	3.69388e-05	0.000148081	0.00602981	6.41727	0.000274354	4.68023e-05	2.31237e-07	6.41727	3.69388e-05	0.000148084	0.00603012	6.41727	0.000274354	4.68023e-05	2.31912e-07	6.41727	3.69388e-05	1.50134e-05	0.00552336	6.41727	0.000274354	4.68023e-05	2.31959e-07	6.41727	3.69388e-05	1.485e-05	0.00539667	6.41727	0.000274354	0	0	0	0	0	0	0	0	-0.000179134	-0.000179134	-0.000179134	-0.000179134	-0.000179134	-0.000179134	-0.000179134	-0.000179134	-4.39706e-06	-4.39706e-06	-4.39706e-06	-4.39706e-06	-4.39706e-06	-4.39706e-06	-4.39706e-06	-4.39706e-06	-4.60695e-06	-4.60695e-06	-4.60695e-06	-4.60695e-06	-4.60695e-06	-4.60695e-06	-4.60695e-06	-4.60695e-06	-5.06238e-14	-5.06238e-14	-5.06238e-14	-5.06238e-14	-5.06238e-14	-5.06238e-14	-5.06238e-14	-5.06238e-14	-4.75075e-14	-4.75075e-14	-4.75075e-14	-4.75075e-14	-4.75075e-14	-4.75075e-14	-4.75075e-14	-4.75075e-14	-4.75024e-14	-4.75024e-14	-4.75024e-14	-4.75024e-14	-4.75024e-14	-4.75024e-14	-4.75024e-14	-4.75024e-14	-4.75024e-14	-4.75024e-14	-4.75024e-14	-4.75024e-14	-4.75024e-14	-4.75024e-14	-4.75024e-14	-4.75024e-14	-4.75024e-14	-4.75024e-14	-4.75024e-14	-4.75024e-14	-4.75024e-14	-4.75024e-14	-4.75024e-14	-4.75024e-14	-4.75024e-14	-4.75024e-14	-4.75024e-14	-4.75024e-14	-4.75024e-14	-4.75024e-14	-4.75024e-14	-4.75024e-14	-1.55904e-09	-4.38366e-06	-4.38366e-06	-1.55904e-09	-4.38366e-06	-5.36784e-10	-1.55904e-09	-1.55904e-09	-6.90454e-14	-3.84888e-07	-3.43038e-05	-7.08079e-11	-1.11583e-06	-7.26657e-12	-2.08955e-09	-8.65058e-10	-3.59486e-14	-1.22779e-07	-6.40902e-06	-1.43306e-10	-2.45258e-07	-9.15722e-09	-1.25525e-08	-4.06262e-10	-3.10824e-14	-9.5175e-08	-1.48193e-07	-5.13984e-11	-4.16588e-07	-2.06056e-11	-1.32838e-07	-4.10317e-10	-3.01234e-14	-9.16963e-08	-2.6739e-10	-2.56143e-10	-3.45738e-07	-6.16141e-11	-1.76199e-07	-4.08481e-10	-2.45359e-14	-9.58317e-08	-2.24817e-10	-7.07141e-11	-4.13411e-07	-1.56343e-11	-1.7619e-07	-4.95126e-10	-2.70279e-14	-9.57637e-08	-2.34436e-10	-2.4226e-09	-4.03667e-07	-4.68902e-11	-1.72882e-07	-4.06526e-10	-2.44469e-14	-9.56258e-08	-2.05591e-10	-8.40007e-11	-4.03454e-07	-1.58301e-11	-1.76266e-07	-4.13987e-10	-2.70269e-14	-9.59865e-08	-2.15661e-10	-2.05945e-09	-3.75704e-07	-9.9144e-10	-1.74054e-07	-4.05515e-10	-3.37521e-11	-5.18665e-10	-2.1487e-10	-8.29886e-11	-2.16875e-09	-2.24196e-11	-1.76244e-07	-5.65087e-07	-5.58333e-09	-5.52777e-14	-1.22037e-16	-9.74204e-06	-2.19537e-13	-0.000444391	-0.000827407	-1.68086e-07	-2.71952e-07	-1.79773e-13	-9.50799e-17	-2.87832e-06	-3.11275e-13	-0.000510174	-0.000800598	-2.84544e-05	-5.69991e-07	-1.15366e-11	-1.5153e-19	-2.98652e-06	-5.41185e-13	-0.000504208	-0.000745775	-4.05934e-05	-1.26137e-05	-9.6148e-12	-5.25688e-17	-3.00305e-06	-1.10247e-11	-0.000505594	-0.000147421	-2.60298e-05	-1.64879e-05	-1.76256e-09	-5.99262e-15	-3.00514e-06	-3.95655e-09	-0.000505554	-0.000155289	-0.0710718	-0.00125898	-3.53216e-08	-2.18014e-11	-3.00533e-06	-7.63649e-08	-0.000505584	-0.0956612	-0.00110148	-0.00123784	-2.67427e-08	-1.22641e-09	-2.35742e-08	-5.47693e-08	-0.000385861	-0.000517193	-0.00193001	-0.00123777	-2.77415e-08	-2.38978e-07	-2.22958e-08	-5.37434e-08	-0.000384251	-0.00107971	-0.00191797	-0.00123774	-2.95839e-08	-5.14975e-06	-1.08249e-05	-5.37195e-08	-0.000384065	-0.00107528	-0.00191814	-0.00123773	-3.45465e-08	-3.15985e-06	-1.13693e-05	-5.3719e-08	-0.000384098	-0.00107532	-0.00191814	-0.00123773	-4.20404e-09	-3.16267e-06	-1.14953e-05	-3.95712e-09	-0.000384092	-0.00107532	-3.60637e-05	-4.70525e-05	-5.90073e-09	-1.1129e-07	-1.15421e-05	-3.92801e-09	-0.000384093	-4.87671e-05	-3.65804e-05	-4.78194e-05	-5.91958e-09	-1.11269e-07	-1.15625e-05	-3.928e-09	-3.89434e-05	-4.91463e-05	-3.65802e-05	-4.79347e-05	-5.91956e-09	-8.19687e-09	-1.15716e-05	-3.928e-09	-3.91977e-05	-4.91461e-05	-3.65802e-05	-4.79798e-05	-5.91956e-09	-8.17261e-09	-5.24842e-07	-3.928e-09	-0.00072264	-4.91461e-05	-3.65802e-05	-4.79983e-05	-5.91956e-09	-8.17263e-09	-4.95036e-07	-3.928e-09	-0.00071688	-4.91461e-05	-3.65802e-05	-4.8006e-05	-5.91956e-09	-8.17263e-09	-4.95148e-07	-3.928e-09	-0.000716846	-4.91461e-05	-3.65802e-05	-3.37602e-05	-5.91956e-09	-8.17263e-09	-3.80321e-06	-3.928e-09	-0.000716852	-4.91461e-05	-7.3975e-05	-3.35692e-05	-5.91956e-09	-8.17263e-09	-1.1701e-05	-3.928e-09	-0.000716851	-4.91461e-05	-7.39656e-05	-3.35231e-05	-5.91956e-09	-8.17263e-09	-1.69764e-05	-3.928e-09	-0.000716851	-4.91461e-05	-7.39654e-05	-3.35127e-05	-5.91956e-09	-8.17263e-09	-1.66856e-05	-3.928e-09	-0.000166973	-4.91461e-05	-7.39655e-05	-3.35104e-05	-5.91956e-09	-8.17263e-09	-1.63982e-05	-3.928e-09	-0.000167988	-4.91461e-05	-7.39655e-05	-3.351e-05	-5.91956e-09	-8.17263e-09	-1.61318e-05	-6.38383e-05	-0.000437351	-4.91461e-05	-7.39655e-05	-3.35098e-05	-5.91956e-09	-8.17263e-09	-5.74136e-06	-6.47464e-05	-0.000438259	-4.91461e-05	-5.20128e-05	-3.35098e-05	-5.91956e-09	-8.17263e-09	-5.16556e-06	-6.48888e-05	-0.000438478	-4.91461e-05	-5.20138e-05	-3.35098e-05	-5.91956e-09	-8.17263e-09	-5.1548e-06	-6.49199e-05	-0.000438562	-4.91461e-05	-5.20138e-05	-3.35098e-05	-5.91956e-09	-8.17263e-09	-5.15475e-06	-6.49281e-05	-0.000438586	-4.91461e-05	-5.20138e-05	-3.35098e-05	-9.62044e-05	-8.17263e-09	-5.15475e-06	-6.49305e-05	-0.000438593	-4.91461e-05	-5.20138e-05	-3.35098e-05	-9.66963e-05	-8.17263e-09	-5.15475e-06	-5.09333e-07	-0.000271827	-4.91461e-05	-5.20138e-05	-3.35098e-05	-9.67356e-05	-8.17263e-09	-5.15475e-06	-5.01158e-07	-0.000270778	-4.91461e-05	-5.20138e-05	0	0	0	0	0	0	0	0	-0.00035592	-0.00035592	-0.00035592	-0.00035592	-0.00035592	-0.00035592	-0.00035592	-0.00035592	-0.000273316	-0.000273316	-0.000273316	-0.000273316	-0.000273316	-0.000273316	-0.000273316	-0.000273316	-0.000278055	-0.000278055	-0.000278055	-0.000278055	-0.000278055	-0.000278055	-0.000278055	-0.000278055	-1.64128e-14	-1.64128e-14	-1.64128e-14	-1.64128e-14	-1.64128e-14	-1.64128e-14	-1.64128e-14	-1.64128e-14	-1.61073e-14	-1.61073e-14	-1.61073e-14	-1.61073e-14	-1.61073e-14	-1.61073e-14	-1.61073e-14	-1.61073e-14	-1.61075e-14	-1.61075e-14	-1.61075e-14	-1.61075e-14	-1.61075e-14	-1.61075e-14	-1.61075e-14	-1.61075e-14	-1.61075e-14	-1.61075e-14	-1.61075e-14	-1.61075e-14	-1.61075e-14	-1.61075e-14	-1.61075e-14	-1.61075e-14	-1.61075e-14	-1.61075e-14	-1.61075e-14	-1.61075e-14	-1.61075e-14	-1.61075e-14	-1.61075e-14	-1.61075e-14	-1.61075e-14	-1.61075e-14	-1.61075e-14	-1.61075e-14	-1.61075e-14	-1.61075e-14	-1.61075e-14	-1.61075e-14	-3.7373e-09	-1.58285e-07	-1.58285e-07	-1.02056e-08	-0.000273926	-3.7373e-09	-1.58285e-07	-1.58285e-07	-5.95563e-10	-1.42578e-08	-1.25904e-07	-3.77337e-08	-0.000105824	-9.82389e-09	-3.59515e-07	-3.06928e-07	-5.22283e-10	-7.59437e-09	-8.86576e-08	-3.05921e-08	-9.3278e-05	-5.37832e-08	-1.45116e-06	-5.73026e-07	-4.88622e-10	-6.57648e-09	-1.97509e-08	-3.87279e-08	-5.094e-05	-2.01408e-08	-4.08518e-06	-5.71939e-07	-4.79826e-10	-6.79776e-09	-1.25697e-09	-2.85776e-08	-5.08626e-05	-4.72891e-08	-4.10417e-06	-5.729e-07	-4.37552e-10	-6.58347e-09	-9.6626e-10	-3.57999e-08	-4.99451e-05	-1.40026e-08	-4.08976e-06	-6.11453e-07	-4.4716e-10	-6.53632e-09	-1.09667e-09	-1.97684e-08	-5.05792e-05	-4.9589e-08	-4.06545e-06	-5.73416e-07	-4.32317e-10	-6.53737e-09	-9.10445e-10	-3.48059e-08	-4.99599e-05	-1.42859e-08	-4.09865e-06	-5.77016e-07	-4.47474e-10	-6.52319e-09	-9.05383e-10	-1.99479e-08	-5.05312e-05	-1.11368e-07	-4.08323e-06	-5.72999e-07	-0.00129458	-1.19927e-06	-8.99228e-10	-3.49262e-08	-6.18368e-08	-2.06256e-08	-4.09807e-06	-5.74888e-07	-0.0130542	-1.60919e-08	-1.48489e-14	-0.00104474	-4.79095e-13	-0.0106104	-9.98446e-06	-7.66372e-09	-0.00122998	-2.75911e-08	-1.53535e-14	-0.0012196	-5.17409e-13	-0.00418416	-9.8861e-06	-3.90024e-08	-0.00256615	-1.85902e-07	-1.19593e-11	-0.00120813	-6.06316e-13	-0.00435254	-9.53828e-06	-1.11421e-08	-0.00689098	-1.71009e-07	-8.10517e-11	-0.0012071	-1.6117e-12	-0.00438698	-3.98328e-06	-3.14683e-09	-0.00714407	-0.0027716	-6.78868e-10	-0.00120691	-1.61686e-09	-0.00438917	-3.49492e-06	-0.000766969	-0.0020064	-0.000239092	-2.5001e-07	-0.00120689	-5.1745e-08	-0.00439019	-0.0173349	-0.000758912	-0.00207961	-0.000214534	-1.35871e-05	-2.393e-06	-4.62523e-08	-0.000102511	-0.000540539	-0.00076208	-0.00207841	-0.000218213	-0.220134	-2.44127e-06	-4.59557e-08	-0.000104536	-0.000625258	-0.000762042	-0.00207842	-0.00022474	-0.00132878	-0.00690944	-4.59487e-08	-0.000104416	-0.000625039	-0.000762042	-0.00207842	-0.000241302	-0.00555747	-0.00652537	-4.59486e-08	-0.00010444	-0.000625043	-0.000762042	-0.00207842	-2.38402e-06	-0.00538484	-0.0065391	-1.617e-09	-0.000104436	-0.000625043	-1.51088e-06	-0.00034756	-2.79612e-06	-0.000397419	-0.00653671	-1.61299e-09	-0.000104437	-4.90327e-06	-1.51972e-06	-0.000352478	-2.80033e-06	-0.000412654	-0.0065361	-1.61299e-09	-3.04398e-05	-4.92664e-06	-1.51972e-06	-0.000352567	-2.80032e-06	-3.23676e-06	-0.0065358	-1.61299e-09	-3.0758e-05	-4.92664e-06	-1.51972e-06	-0.000352607	-2.80032e-06	-3.2424e-06	-0.000122921	-1.61299e-09	-0.00299176	-4.92664e-06	-1.51972e-06	-0.000352623	-2.80032e-06	-3.2424e-06	-0.000129642	-1.61299e-09	-0.00290548	-4.92664e-06	-1.51972e-06	-0.000352629	-2.80032e-06	-3.2424e-06	-0.000129625	-1.61299e-09	-0.00290708	-4.92664e-06	-1.51972e-06	-0.000183641	-2.80032e-06	-3.2424e-06	-0.00178392	-1.61299e-09	-0.00290713	-4.92664e-06	-1.78893e-05	-0.000183731	-2.80032e-06	-3.2424e-06	-0.00140495	-1.61299e-09	-0.00290713	-4.92664e-06	-1.78869e-05	-0.000183701	-2.80032e-06	-3.2424e-06	-0.00128148	-1.61299e-09	-0.00290714	-4.92664e-06	-1.78869e-05	-0.000183694	-2.80032e-06	-3.2424e-06	-0.00128261	-1.61299e-09	-0.000294828	-4.92664e-06	-1.78869e-05	-0.000183692	-2.80032e-06	-3.2424e-06	-0.00128254	-1.61299e-09	-0.000302267	-4.92664e-06	-1.78869e-05	-0.000183692	-2.80032e-06	-3.2424e-06	-0.00128247	-0.000410385	-0.00556841	-4.92664e-06	-1.78869e-05	-0.000183692	-2.80032e-06	-3.2424e-06	-0.000345687	-0.000411175	-0.00540812	-4.92664e-06	-5.21338e-06	-0.000183692	-2.80032e-06	-3.2424e-06	-0.000347471	-0.000411488	-0.005415	-4.92664e-06	-5.21392e-06	-0.000183692	-2.80032e-06	-3.2424e-06	-0.000347404	-0.000411556	-0.00541637	-4.92664e-06	-5.21392e-06	-0.000183692	-2.80032e-06	-3.2424e-06	-0.000347403	-0.000411575	-0.00541672	-4.92664e-06	-5.21392e-06	-0.000183692	-0.001362	-3.2424e-06	-0.000347403	-0.00041158	-0.00541683	-4.92664e-06	-5.21392e-06	-0.000183692	-0.00135167	-3.2424e-06	-0.000347403	-8.15992e-07	-0.00126222	-4.92664e-06	-5.21392e-06	-0.000183692	-0.00135203	-3.2424e-06	-0.000347403	-8.13838e-07	-0.00128754	-4.92664e-06	-5.21392e-06	0	0	0	0	0	0	0	0	-7.38807e-05	-7.38807e-05	-7.38807e-05	-7.38807e-05	-7.38807e-05	-7.38807e-05	-7.38807e-05	-7.38807e-05	-3.56701e-06	-3.56701e-06	-3.56701e-06	-3.56701e-06	-3.56701e-06	-3.56701e-06	-3.56701e-06	-3.56701e-06	-3.70057e-06	-3.70057e-06	-3.70057e-06	-3.70057e-06	-3.70057e-06	-3.70057e-06	-3.70057e-06	-3.70057e-06	-4.04893e-14	-4.04893e-14	-4.04893e-14	-4.04893e-14	-4.04893e-14	-4.04893e-14	-4.04893e-14	-4.04893e-14	-3.84759e-14	-3.84759e-14	-3.84759e-14	-3.84759e-14	-3.84759e-14	-3.84759e-14	-3.84759e-14	-3.84759e-14	-3.84724e-14	-3.84724e-14	-3.84724e-14	-3.84724e-14	-3.84724e-14	-3.84724e-14	-3.84724e-14	-3.84724e-14	-3.84729e-14	-3.84729e-14	-3.84729e-14	-3.84729e-14	-3.84729e-14	-3.84729e-14	-3.84729e-14	-3.84729e-14	-3.84729e-14	-3.84729e-14	-3.84729e-14	-3.84729e-14	-3.84729e-14	-3.84729e-14	-3.84729e-14	-3.84729e-14	-3.84729e-14	-3.84729e-14	-3.84729e-14	-3.84729e-14	-3.84729e-14	-3.84729e-14	-3.84729e-14	-3.84729e-14	-4.34747e-10	-1.26269e-09	-1.26269e-09	-1.26269e-09	-3.55038e-06	-1.26269e-09	-3.55038e-06	-3.55038e-06	-1.27126e-12	-8.63896e-11	-5.41976e-09	-1.38123e-09	-5.53901e-07	-9.3494e-10	-1.87692e-05	-3.99136e-07	-8.13081e-13	-2.8488e-11	-1.10186e-09	-2.79505e-09	-3.29423e-07	-6.60738e-09	-3.09912e-06	-1.07452e-07	-7.09055e-13	-2.18969e-11	-3.97253e-11	-1.96881e-09	-3.0977e-07	-1.7845e-09	-2.36552e-05	-1.08845e-07	-6.85905e-13	-2.22435e-11	-9.48501e-14	-3.52187e-09	-2.88602e-07	-1.64297e-09	-2.57004e-05	-1.08152e-07	-5.66407e-13	-2.20522e-11	-8.92485e-14	-2.1912e-09	-3.10231e-07	-1.94089e-09	-2.57584e-05	-1.28379e-07	-6.06968e-13	-2.18888e-11	-8.50892e-14	-7.4715e-09	-3.08764e-07	-1.47959e-09	-2.52658e-05	-1.07468e-07	-5.58825e-13	-2.18791e-11	-8.80999e-14	-2.33762e-09	-3.06052e-07	-1.93074e-09	-2.57211e-05	-1.09239e-07	-6.07371e-13	-2.1876e-11	-8.96653e-14	-6.93775e-09	-2.98883e-07	-2.55851e-09	-2.53975e-05	-1.07218e-07	-8.83596e-07	-3.54059e-07	-8.90106e-14	-2.32795e-09	-1.65527e-09	-1.81126e-09	-2.5722e-05	-7.26576e-13	-0.000291379	-1.05995e-07	-1.42315e-16	-3.2915e-05	-1.71613e-13	-4.05369e-05	-1.43417e-11	-7.67763e-17	-0.000221531	-3.21353e-07	-1.30015e-16	-2.09353e-05	-2.26568e-13	-6.23484e-05	-1.40407e-11	-8.06903e-15	-0.000598941	-1.61754e-05	-3.62131e-11	-2.11448e-05	-3.69805e-13	-6.23936e-05	-1.34453e-11	-3.06545e-14	-0.00730362	-1.36232e-05	-7.20361e-09	-2.11832e-05	-5.61421e-12	-6.21854e-05	-5.02715e-12	-4.71204e-14	-0.00847234	-0.00656793	-6.07451e-07	-2.11869e-05	-1.88927e-09	-6.21629e-05	-5.76835e-12	-3.84627e-11	-0.000123951	-7.10294e-05	-2.95806e-05	-2.11873e-05	-3.5289e-08	-6.21572e-05	-3.04648e-09	-1.43479e-08	-0.000131152	-5.74116e-05	-0.00152506	-1.66197e-07	-2.61063e-08	-4.142e-08	-9.36468e-08	-1.48367e-08	-0.000131127	-5.94343e-05	-0.525293	-1.63477e-07	-2.56615e-08	-4.16191e-08	-9.42036e-08	-1.48371e-08	-0.000131125	-6.31424e-05	-2.25099e-05	-7.9477e-05	-2.56512e-08	-4.16345e-08	-9.41969e-08	-1.48371e-08	-0.000131125	-7.30649e-05	-0.000754979	-8.10226e-05	-2.5651e-08	-4.16312e-08	-9.41972e-08	-1.48371e-08	-0.000131125	-5.31262e-06	-0.000751433	-8.14135e-05	-1.88953e-09	-4.16316e-08	-9.41969e-08	-5.22136e-10	-6.9864e-05	-7.30549e-06	-0.000219075	-8.15613e-05	-1.87694e-09	-4.16315e-08	-6.93885e-09	-5.221e-10	-7.02104e-05	-7.32717e-06	-0.000219915	-8.16257e-05	-1.87694e-09	-1.42836e-07	-6.93843e-09	-5.221e-10	-7.03141e-05	-7.32714e-06	-9.9726e-06	-8.16546e-05	-1.87694e-09	-1.42365e-07	-6.93843e-09	-5.221e-10	-7.03545e-05	-7.32714e-06	-9.96061e-06	-3.70296e-06	-1.87694e-09	-1.67582e-06	-6.93843e-09	-5.221e-10	-7.03712e-05	-7.32714e-06	-9.96063e-06	-3.61341e-06	-1.87694e-09	-1.67962e-06	-6.93843e-09	-5.221e-10	-7.03781e-05	-7.32714e-06	-9.96063e-06	-3.61351e-06	-1.87694e-09	-1.67966e-06	-6.93843e-09	-5.221e-10	-4.65334e-05	-7.32714e-06	-9.96063e-06	-2.77538e-05	-1.87694e-09	-1.67964e-06	-6.93843e-09	-9.62171e-08	-4.6373e-05	-7.32714e-06	-9.96063e-06	-3.78871e-05	-1.87694e-09	-1.67964e-06	-6.93843e-09	-9.62353e-08	-4.6334e-05	-7.32714e-06	-9.96063e-06	-4.07261e-05	-1.87694e-09	-1.67964e-06	-6.93843e-09	-9.62351e-08	-4.63253e-05	-7.32714e-06	-9.96063e-06	-4.03625e-05	-1.87694e-09	-4.89553e-07	-6.93843e-09	-9.62351e-08	-4.63234e-05	-7.32714e-06	-9.96063e-06	-4.00011e-05	-1.87694e-09	-4.88688e-07	-6.93843e-09	-9.62351e-08	-4.63229e-05	-7.32714e-06	-9.96063e-06	-3.96625e-05	-3.05041e-05	-4.75462e-05	-6.93843e-09	-9.62351e-08	-4.63229e-05	-7.32714e-06	-9.96063e-06	-1.42098e-05	-3.09038e-05	-4.73599e-05	-6.93843e-09	-7.08899e-09	-4.63228e-05	-7.32714e-06	-9.96063e-06	-1.34273e-05	-3.09656e-05	-4.73657e-05	-6.93843e-09	-7.08775e-09	-4.63228e-05	-7.32714e-06	-9.96063e-06	-1.34101e-05	-3.09791e-05	-4.73619e-05	-6.93843e-09	-7.08775e-09	-4.63228e-05	-7.32714e-06	-9.96063e-06	-1.341e-05	-3.09828e-05	-4.73611e-05	-6.93843e-09	-7.08775e-09	-4.63228e-05	-5.62735e-05	-9.96063e-06	-1.341e-05	-3.09838e-05	-4.73608e-05	-6.93843e-09	-7.08775e-09	-4.63228e-05	-5.65623e-05	-9.96063e-06	-1.341e-05	-2.43046e-07	-4.80163e-06	-6.93843e-09	-7.08775e-09	-4.63228e-05	-5.65841e-05	-9.96063e-06	-1.341e-05	-2.39454e-07	-4.821e-06	-6.93843e-09	-7.08775e-09	0	0	0	0	0	0	0	0	0.000241085	0.000241085	0.000241085	0.000241085	0.000241085	0.000241085	0.000241085	0.000241085	0.000209257	0.000209257	0.000209257	0.000209257	0.000209257	0.000209257	0.000209257	0.000209257	0.000214116	0.000214116	0.000214116	0.000214116	0.000214116	0.000214116	0.000214116	0.000214116	3.79228e-08	3.79228e-08	3.79228e-08	3.79228e-08	3.79228e-08	3.79228e-08	3.79228e-08	3.79228e-08	3.68497e-08	3.68497e-08	3.68497e-08	3.68497e-08	3.68497e-08	3.68497e-08	3.68497e-08	3.68497e-08	3.68521e-08	3.68521e-08	3.68521e-08	3.68521e-08	3.68521e-08	3.68521e-08	3.68521e-08	3.68521e-08	3.68516e-08	3.68516e-08	3.68516e-08	3.68516e-08	3.68516e-08	3.68516e-08	3.68516e-08	3.68516e-08	3.68516e-08	3.68516e-08	3.68516e-08	3.68516e-08	3.68516e-08	3.68516e-08	3.68516e-08	3.68516e-08	3.68516e-08	3.68516e-08	3.68516e-08	3.68516e-08	3.68516e-08	3.68516e-08	3.68516e-08	3.68516e-08	2.85382e-06	3.42333e-06	3.42333e-06	4.94059e-06	0.00020924	1.34915e-05	0.339144	0.339144	1.9197e-08	1.48858e-08	2.60426e-06	3.41568e-05	0.000297624	3.33635e-05	3.77449	5.15597	1.40015e-08	3.62792e-09	4.27229e-06	1.93855e-05	0.000328434	0.00121665	5.34223	5.34223	1.21554e-08	2.66504e-09	9.31444e-07	2.69042e-05	0.000160237	0.000140432	5.34223	5.34223	1.17032e-08	2.83688e-09	3.11042e-09	1.73055e-05	0.000161453	0.000717663	5.34223	5.34223	9.62121e-09	2.67075e-09	1.8973e-09	2.40673e-05	0.000158149	7.08193e-05	5.34223	5.34223	1.0113e-08	2.63575e-09	2.40426e-09	1.06074e-05	0.000160485	0.000771826	5.34223	5.34223	9.39523e-09	2.634e-09	1.69654e-09	2.30782e-05	0.000158851	7.35451e-05	5.34223	5.34223	1.01269e-08	2.62199e-09	1.68415e-09	1.08547e-05	0.000161031	0.00399605	5.34223	5.34223	1.68514e-05	1.26691e-06	1.6607e-09	2.31914e-05	1.348e-05	0.000150546	5.34223	5.34223	0.00766037	1.05106e-06	1.15596e-10	0.000593912	1.8013e-07	0.0465093	5.34223	5.34223	0.000128658	3.29774e-06	1.20343e-10	0.000759584	1.75679e-07	0.014082	5.34223	5.34223	0.000454483	0.00018853	3.23795e-07	0.00075359	1.60045e-07	0.010836	5.34223	5.34223	0.00406028	0.000158162	5.05609e-07	0.000752639	1.97987e-07	0.0107536	5.34223	5.34217	0.0048713	0.00120801	4.03459e-05	0.000752499	2.45035e-06	0.0107618	5.34223	5.29286	0.000265237	8.06363e-05	0.000353578	0.000752487	8.8863e-06	0.0107674	5.34222	5.34219	0.000254508	6.10095e-05	0.00480781	7.62978e-05	8.43821e-06	1.12436e-05	5.34223	5.3422	0.000254471	6.32166e-05	0.0400756	7.6903e-05	8.41067e-06	1.01212e-05	5.34223	5.3422	0.000254469	6.73008e-05	0.000757619	0.00141816	8.41003e-06	1.00999e-05	5.34223	5.3422	0.000254469	7.82734e-05	0.000350232	0.0014205	8.41003e-06	1.01041e-05	5.34223	5.3422	0.000254469	4.61195e-05	0.000349452	0.00141809	2.45122e-06	1.01034e-05	5.34223	5.34223	0.000220419	6.45264e-05	0.000245718	0.0014172	2.44833e-06	1.01036e-05	5.34223	5.34223	0.000220899	6.47441e-05	0.000245476	0.00141682	2.44833e-06	9.96573e-05	5.34223	5.34223	0.000221066	6.4744e-05	8.85834e-05	0.00141664	2.44833e-06	0.000101558	5.34223	5.34223	0.000221131	6.4744e-05	8.82235e-05	0.000329977	2.44833e-06	8.62969e-06	5.34223	5.34223	0.000221158	6.4744e-05	8.82233e-05	0.000330353	2.44833e-06	8.51436e-06	5.34223	5.34223	0.000221169	6.4744e-05	8.82233e-05	0.000330331	2.44833e-06	8.51271e-06	5.34223	5.34223	0.000193233	6.4744e-05	8.82233e-05	0.000859963	2.44833e-06	8.51319e-06	5.34223	5.34223	0.000192808	6.4744e-05	8.82233e-05	0.000670589	2.44833e-06	8.51321e-06	5.34223	5.34223	0.000192725	6.4744e-05	8.82233e-05	0.000612248	2.44833e-06	8.51324e-06	5.34223	5.34223	0.000192706	6.4744e-05	8.82233e-05	0.000613115	2.44833e-06	2.92084e-05	5.34223	5.34223	0.000192702	6.4744e-05	8.82233e-05	0.000614267	2.44833e-06	2.94935e-05	5.34223	5.34223	0.000192701	6.4744e-05	8.82233e-05	0.000615349	0.000238195	0.00034712	5.34223	5.34223	0.000192701	6.4744e-05	8.82233e-05	0.000381938	0.000239365	0.000354845	5.34223	5.34223	0.000192701	6.4744e-05	8.82233e-05	0.000385287	0.000239496	0.000354915	5.34223	5.34223	0.000192701	6.4744e-05	8.82233e-05	0.000385345	0.000239527	0.000355117	5.34223	5.34223	0.000192701	6.4744e-05	8.82233e-05	0.000385344	0.000239535	0.000355168	5.34223	5.34223	0.000192701	9.43171e-05	8.82233e-05	0.000385344	0.000239538	0.000355184	5.34223	5.34223	0.000192701	9.48718e-05	8.82233e-05	0.000385344	2.42858e-05	0.000103529	5.34223	5.34223	0.000192701	9.49098e-05	8.82233e-05	0.000385344	2.41573e-05	0.000101142	5.34223	5.34223	0	0	0	0	0	0	0	0	0.000247216	0.000247216	0.000247216	0.000247216	0.000247216	0.000247216	0.000247216	0.000247216	0.000463253	0.000463253	0.000463253	0.000463253	0.000463253	0.000463253	0.000463253	0.000463253	0.000467192	0.000467192	0.000467192	0.000467192	0.000467192	0.000467192	0.000467192	0.000467192	4.01239e-05	4.01239e-05	4.01239e-05	4.01239e-05	4.01239e-05	4.01239e-05	4.01239e-05	4.01239e-05	3.97942e-05	3.97942e-05	3.97942e-05	3.97942e-05	3.97942e-05	3.97942e-05	3.97942e-05	3.97942e-05	3.97974e-05	3.97974e-05	3.97974e-05	3.97974e-05	3.97974e-05	3.97974e-05	3.97974e-05	3.97974e-05	3.97967e-05	3.97967e-05	3.97967e-05	3.97967e-05	3.97967e-05	3.97967e-05	3.97967e-05	3.97967e-05	3.97968e-05	3.97968e-05	3.97968e-05	3.97968e-05	3.97968e-05	3.97968e-05	3.97968e-05	3.97968e-05	3.97968e-05	3.97968e-05	3.97968e-05	3.97968e-05	3.97968e-05	3.97968e-05	3.97968e-05	3.97968e-05	0.000136333	0.000138872	0.000138872	0.000159934	0.00046449	0.00046449	1.05468	1.05468	1.69331e-06	4.16518e-06	0.000103648	0.000138814	0.00320187	0.000128896	5.46468	5.478	1.36001e-06	1.81367e-06	0.000375571	6.98959e-05	0.00315546	0.00986715	5.47808	5.47808	1.26161e-06	1.53936e-06	0.000471234	7.06698e-05	0.00291922	0.000396267	5.47808	5.47808	1.23764e-06	1.56998e-06	2.86654e-05	6.9922e-05	0.00287046	0.00203202	5.47808	5.47808	1.11498e-06	1.53868e-06	1.939e-05	7.00485e-05	0.00290952	0.000192503	5.47808	5.47808	1.15129e-06	1.53156e-06	2.41875e-05	7.96045e-05	0.00291106	0.00204376	5.47808	5.47808	1.10386e-06	1.52974e-06	1.73947e-05	7.00443e-05	0.00292318	0.000199505	5.47808	5.47808	1.15193e-06	1.5268e-06	1.74527e-05	7.99623e-05	0.00290552	0.0168185	5.47808	5.47808	1.05974e-05	1.16709e-05	1.73276e-05	7.00985e-05	0.00144239	0.000443886	5.47808	5.47808	0.000276238	1.1556e-05	8.43513e-06	0.000250691	0.000414498	0.0244281	5.47808	5.47808	8.37642e-05	2.11999e-05	8.26773e-06	0.000241973	0.000356551	0.00766747	5.47808	5.47808	0.00015607	0.000181398	0.000114996	0.000242981	0.000250073	0.00663592	5.47808	5.47808	0.000553355	0.000165346	1.10607e-05	0.000243069	7.41654e-05	0.00668728	5.47808	5.47808	0.000610743	0.000240184	0.000103231	0.000243091	0.000114777	0.00669796	5.47808	5.47758	0.000227171	0.000106011	0.000253246	0.000243093	0.000146122	0.00670128	5.47807	5.47807	0.000225713	9.17556e-05	0.000748386	0.000126596	0.000162399	0.000189524	5.47808	5.47807	0.000225699	9.3501e-05	0.00112755	0.000125851	0.000163345	0.000176462	5.47808	5.47807	0.000225697	9.66627e-05	0.000264409	0.000287839	0.000163368	0.000176098	5.47808	5.47807	0.000225697	0.00010474	0.000204136	0.000288345	0.000163369	0.000176166	5.47808	5.47807	0.000225697	0.000112687	0.000204134	0.000288293	0.000114882	0.000176155	5.47808	5.47808	0.000220973	0.000135113	0.000192165	0.000288266	0.00011511	0.000176158	5.47808	5.47808	0.000221379	0.000135376	0.000192128	0.000288254	0.00011511	0.000756305	5.47808	5.47808	0.000221514	0.000135376	0.000159187	0.000288248	0.00011511	0.000772615	5.47808	5.47808	0.000221566	0.000135376	0.000158904	0.000190578	0.00011511	7.94499e-06	5.47808	5.47808	0.000221588	0.000135376	0.000158903	0.000190528	0.00011511	7.80583e-06	5.47808	5.47808	0.000221597	0.000135376	0.000158903	0.000190538	0.00011511	7.80434e-06	5.47808	5.47808	0.000216215	0.000135376	0.000158903	0.000249622	0.00011511	7.80473e-06	5.47808	5.47808	0.000215876	0.000135376	0.000158903	0.000285884	0.00011511	7.80474e-06	5.47808	5.47808	0.000215802	0.000135376	0.000158903	0.000308448	0.00011511	7.80476e-06	5.47808	5.47808	0.000215785	0.000135376	0.000158903	0.000308925	0.00011511	7.6983e-05	5.47808	5.47808	0.000215781	0.000135376	0.000158903	0.000309346	0.00011511	7.77089e-05	5.47808	5.47808	0.00021578	0.000135376	0.000158903	0.000309749	0.000424434	6.60086e-06	5.47808	5.47808	0.00021578	0.000135376	0.000158903	0.000270919	0.000423847	6.71859e-06	5.47808	5.47808	0.00021578	0.000135376	0.000158903	0.000273578	0.000423637	6.72017e-06	5.47808	5.47808	0.00021578	0.000135376	0.000158903	0.000273674	0.000423595	6.72382e-06	5.47808	5.47808	0.00021578	0.000135376	0.000158903	0.000273676	0.000423584	6.72474e-06	5.47808	5.47808	0.00021578	0.000140876	0.000158903	0.000273676	0.000423581	6.72502e-06	5.47808	5.47808	0.00021578	0.000141302	0.000158903	0.000273676	0.000220592	2.30735e-05	5.47808	5.47808	0.00021578	0.000141332	0.000158903	0.000273676	0.000221166	2.26185e-05	5.47808	5.47808	0	0	0	0	0	0	0	0	0.00039093	0.00039093	0.00039093	0.00039093	0.00039093	0.00039093	0.00039093	0.00039093	0.00223408	0.00223408	0.00223408	0.00223408	0.00223408	0.00223408	0.00223408	0.00223408	0.00223163	0.00223163	0.00223163	0.00223163	0.00223163	0.00223163	0.00223163	0.00223163	0.00146307	0.00146307	0.00146307	0.00146307	0.00146307	0.00146307	0.00146307	0.00146307	0.00149149	0.00149149	0.00149149	0.00149149	0.00149149	0.00149149	0.00149149	0.00149149	0.00149199	0.00149199	0.00149199	0.00149199	0.00149199	0.00149199	0.00149199	0.00149199	0.00149197	0.00149197	0.00149197	0.00149197	0.00149197	0.00149197	0.00149197	0.00149197	0.00149197	0.00149197	0.00149197	0.00149197	0.00149197	0.00149197	0.00149197	0.00149197	0.00149197	0.00149197	0.00149197	0.00149197	0.00149197	0.00149197	0.00149197	0.00149197	0.00183951	0.00184153	0.00184153	0.00189016	0.00226726	0.00327175	0.136437	0.136437	0.000357901	0.00015793	0.00100756	0.00230074	0.0831922	0.00182079	0.14461	7.8222	0.000343123	0.000100668	0.0106156	0.00103158	0.293779	0.00729694	3.83713	8.66265	0.000334949	9.36823e-05	0.119777	0.00120831	1.50826	0.00305612	8.66265	8.66265	0.000332495	9.57619e-05	0.153478	0.000891948	8.65865	0.00719733	8.66265	8.66265	0.000321815	9.3484e-05	0.160258	0.00114225	8.66265	0.00211116	8.66265	8.66265	0.000322839	9.32615e-05	0.192523	0.00065398	8.66265	0.00759689	8.66265	8.66265	0.000319758	9.31413e-05	0.203943	0.00110126	8.66265	0.00216104	8.66265	8.66265	0.00032296	9.28956e-05	0.220294	0.000687978	8.66265	0.0157884	8.66265	8.66265	0.000476487	0.000134788	0.247325	0.00110396	8.66265	0.0033322	8.66265	8.66265	0.00134406	0.000134989	0.268732	0.00083834	8.66265	0.00680296	8.66265	8.66265	0.000266155	0.000163599	0.323761	0.00105687	8.66265	0.0028672	8.66265	8.66265	0.000353749	0.00032397	0.726315	0.00105745	8.66265	0.00275742	8.66265	8.66265	0.000465198	0.000314851	0.0403264	0.00105672	8.66265	0.00278112	8.66265	8.66265	0.000472109	0.000327335	0.000378257	0.00105672	8.66265	0.0027838	8.66265	8.66265	0.000392308	0.000289119	0.000361745	0.00105671	8.66265	0.00278457	8.66265	8.66265	0.000391683	0.000276178	0.000484076	0.000945155	8.66265	0.000956817	8.66265	8.66265	0.000391684	0.000277829	0.000509767	0.000948426	8.66265	0.000931335	8.66265	8.66265	0.000391684	0.000280802	0.00038254	0.00109189	8.66265	0.000930077	8.66265	8.66265	0.000391684	0.00028812	0.000352498	0.00108046	8.66265	0.000930283	8.66265	8.66265	0.000391684	0.000307418	0.000352466	0.00107693	8.66265	0.000930251	8.66265	8.66265	0.00039091	0.000327159	0.000350296	0.00107557	8.66265	0.00093026	8.66265	8.66265	0.000390865	0.00032742	0.000350281	0.00107498	8.66265	0.00150094	8.66265	8.66265	0.000390844	0.000327421	0.000343379	0.00107472	8.66265	0.00152269	8.66265	8.66265	0.000390835	0.000327421	0.000343191	0.00100158	8.66265	8.26272e-05	8.66265	8.66265	0.000390832	0.000327421	0.000343191	0.00101718	8.66265	8.11586e-05	8.66265	8.66265	0.00039083	0.000327421	0.000343191	0.00101735	8.66265	8.11493e-05	8.66265	8.66265	0.000389829	0.000327421	0.000343191	0.00106473	8.66265	8.11517e-05	8.66265	8.66265	0.000389858	0.000327421	0.000343191	0.00102117	8.66265	8.11518e-05	8.66265	8.66265	0.00038987	0.000327421	0.000343191	0.00105827	8.66265	8.1152e-05	8.66265	8.66265	0.000389873	0.000327421	0.000343191	0.00106625	8.66265	0.00034844	8.66265	8.66265	0.000389874	0.000327421	0.000343191	0.00107407	8.66265	0.000350997	8.66265	8.66265	0.000389874	0.000327421	0.000343191	0.00108154	8.66265	3.60759e-06	8.66265	8.66265	0.000389874	0.000327421	0.000343191	0.00106339	8.66265	3.6373e-06	8.66265	8.66265	0.000389874	0.000327421	0.000343191	0.00111488	8.66265	3.63747e-06	8.66265	8.66265	0.000389874	0.000327421	0.000343191	0.00111665	8.66265	3.6386e-06	8.66265	8.66265	0.000389874	0.000327421	0.000343191	0.00111667	8.66265	3.63888e-06	8.66265	8.66265	0.000389874	0.000328216	0.000343191	0.00111667	8.66265	3.63897e-06	8.66265	8.66265	0.000389874	0.000328522	0.000343191	0.00111667	8.66265	3.58939e-05	8.66265	8.66265	0.000389874	0.000328544	0.000343191	0.00111667	8.66265	3.54817e-05	8.66265	8.66265	0	0	0	0	0	0	0	0	-0.00015755	-0.00015755	-0.00015755	-0.00015755	-0.00015755	-0.00015755	-0.00015755	-0.00015755	-0.000168139	-0.000168139	-0.000168139	-0.000168139	-0.000168139	-0.000168139	-0.000168139	-0.000168139	-0.000165776	-0.000165776	-0.000165776	-0.000165776	-0.000165776	-0.000165776	-0.000165776	-0.000165776	-0.000157952	-0.000157952	-0.000157952	-0.000157952	-0.000157952	-0.000157952	-0.000157952	-0.000157952	-0.000160109	-0.000160109	-0.000160109	-0.000160109	-0.000160109	-0.000160109	-0.000160109	-0.000160109	-0.000160089	-0.000160089	-0.000160089	-0.000160089	-0.000160089	-0.000160089	-0.000160089	-0.000160089	-0.000160094	-0.000160094	-0.000160094	-0.000160094	-0.000160094	-0.000160094	-0.000160094	-0.000160094	-0.000160094	-0.000160094	-0.000160094	-0.000160094	-0.000160094	-0.000160094	-0.000160094	-0.000160094	-0.000160094	-0.000160094	-0.000160094	-0.000160094	-0.000160094	-0.000160094	-0.000160094	-0.000160094	-0.00016352	-0.000163526	-0.000163526	-0.000163964	-0.000167017	-0.000192348	-0.000558599	-0.000558599	-2.17549	-0.0316505	-9.6305e-05	-0.00248312	-2.68298e-06	-0.0284154	-0.00287869	-1.79029e-07	-7.13815e-07	-0.101544	-1.11713e-05	-0.00535417	-4.35168e-06	-2.53737e-06	-5.56038e-07	-7.73715e-09	-2.67427	-0.0792726	-6.97061e-06	-0.00967441	-2.19527e-06	-0.00540149	-7.35473e-07	-7.89643e-09	-1.94178e-08	-0.0942015	-0.0012458	-0.00378094	-2.4175e-06	-0.000342445	-5.70626e-07	-7.80298e-09	-2.80511	-0.0836038	-0.00208831	-0.00812742	-2.1569e-06	-0.0141143	-5.75152e-07	-8.86977e-09	-8.08e-09	-0.0905933	-0.00154115	-0.000869891	-2.20454e-06	-0.000368733	-5.71874e-07	-7.73567e-09	-2.81006	-0.0862975	-0.00248388	-0.0075586	-2.15989e-06	-0.0134188	-5.71483e-07	-7.81327e-09	-7.78038e-09	-0.0890853	-0.00239241	-0.000930494	-2.27198e-06	-5.20731e-06	-5.68177e-07	-7.7226e-09	-2.83237	-0.0914766	-0.00241455	-0.00760627	-2.14933e-06	-0.00478507	-5.7171e-07	-4.71495e-09	-1.99888e-11	-0.0881453	-0.00236539	-0.000950876	-2.17965e-06	-4.83801e-07	-1.14074e-07	-1.3998e-09	-0.00965091	-0.0305469	-0.00279869	-0.00201865	-2.70472e-06	-2.41305e-06	-1.12388e-07	-5.86014e-08	-0.00380451	-0.000970708	-0.00252004	-0.00194252	-5.05613e-06	-2.48226e-06	-1.14491e-07	-3.64775e-06	-0.000276377	-0.00143916	-0.150617	-0.00193637	-4.2783e-05	-2.43189e-06	-1.88182e-07	-6.3871e-05	-0.000227495	-0.00144468	-0.000874842	-0.00193528	-6.91725e-05	-2.42838e-06	-2.83042e-07	-5.08468e-06	-0.000222721	-0.000983912	-0.000666697	-0.00193521	-8.45156e-05	-2.42707e-06	-1.13798e-06	-6.26974e-06	-0.000224251	-0.00128049	-0.000178168	-0.00191338	-7.02601e-05	-2.01279e-06	-1.43513e-05	-6.52921e-06	-0.000224286	-0.00123448	-0.000169705	-0.00199565	-6.9572e-05	-2.07404e-06	-1.40428e-05	-6.52969e-06	-0.00022429	-0.0011627	-0.000214154	-0.00202599	-6.95558e-05	-2.07962e-06	-1.40359e-05	-6.52968e-06	-0.00022429	-0.0010059	-0.000338414	-0.00197562	-6.95555e-05	-2.07853e-06	-1.40358e-05	-6.52968e-06	-0.00022429	-0.000626762	-0.000337822	-0.00196711	-6.91283e-05	-2.07871e-06	-1.40358e-05	-2.42258e-05	-0.000224264	-0.000453128	-0.000337725	-0.001964	-6.88452e-05	-2.07867e-06	-3.88979e-05	-2.42166e-05	-0.000223044	-0.000452282	-0.000337787	-0.00196266	-6.88455e-05	-2.26961e-06	-3.88841e-05	-2.42166e-05	-0.000222641	-0.000452286	-0.000337361	-0.00196205	-6.88455e-05	-2.21815e-06	-3.88841e-05	-2.42166e-05	-0.000222483	-0.000452286	-0.000338302	-0.0019479	-6.88455e-05	-8.51652e-07	-3.88841e-05	-2.42166e-05	-0.000222419	-0.000452286	-0.000338299	-0.00200018	-6.88455e-05	-8.65518e-07	-3.88841e-05	-2.42166e-05	-0.000222392	-0.000452286	-0.000338299	-0.00199885	-6.88455e-05	-8.65763e-07	-3.88841e-05	-2.42166e-05	-0.000222347	-0.000452286	-0.000338299	-0.00200794	-6.88455e-05	-8.65707e-07	-3.88841e-05	-4.89724e-05	-0.00022333	-0.000452286	-0.000338299	-0.000803103	-6.88455e-05	-8.65704e-07	-3.88841e-05	-4.89778e-05	-0.00022356	-0.000452286	-0.000338299	-0.00055315	-6.88455e-05	-8.65703e-07	-3.88841e-05	-4.89775e-05	-0.000223612	-0.000452286	-0.000338299	-0.000556392	-6.88455e-05	-1.39688e-06	-3.88841e-05	-4.89775e-05	-0.000223623	-0.000452286	-0.000338299	-0.000558637	-6.88455e-05	-1.38033e-06	-3.88841e-05	-4.89775e-05	-0.000223625	-0.000452286	-0.000338299	-0.000560732	-7.04253e-05	-7.48779e-08	-3.88841e-05	-4.89775e-05	-0.000223626	-0.000452286	-0.000338299	-0.000561204	-7.08805e-05	-7.30602e-08	-3.88841e-05	-3.44411e-05	-0.000223626	-0.000452286	-0.000338299	-0.000572284	-7.09404e-05	-7.30187e-08	-3.88841e-05	-3.44359e-05	-0.000223626	-0.000452286	-0.000338299	-0.000572231	-7.09522e-05	-7.29623e-08	-3.88841e-05	-3.4436e-05	-0.000223626	-0.000452286	-0.000338299	-0.000572225	-7.09552e-05	-7.2948e-08	-3.88841e-05	-3.4436e-05	-0.000223626	-0.000452324	-0.000338299	-0.000572225	-7.09561e-05	-7.29432e-08	-3.88841e-05	-3.4436e-05	-0.000223626	-0.000449885	-0.000338299	-0.000572225	-7.01561e-05	-3.13199e-07	-3.88841e-05	-3.4436e-05	-0.000223626	-0.000449722	-0.000338299	-0.000572225	-6.9656e-05	-3.21893e-07	-3.88841e-05	-3.4436e-05	0	0	0	0	0	0	0	0	5.67046e-05	5.67046e-05	5.67046e-05	5.67046e-05	5.67046e-05	5.67046e-05	5.67046e-05	5.67046e-05	0.000277583	0.000277583	0.000277583	0.000277583	0.000277583	0.000277583	0.000277583	0.000277583	0.000274919	0.000274919	0.000274919	0.000274919	0.000274919	0.000274919	0.000274919	0.000274919	0.000268215	0.000268215	0.000268215	0.000268215	0.000268215	0.000268215	0.000268215	0.000268215	0.00027294	0.00027294	0.00027294	0.00027294	0.00027294	0.00027294	0.00027294	0.00027294	0.000272967	0.000272967	0.000272967	0.000272967	0.000272967	0.000272967	0.000272967	0.000272967	0.000272968	0.000272968	0.000272968	0.000272968	0.000272968	0.000272968	0.000272968	0.000272968	0.000272968	0.000272968	0.000272968	0.000272968	0.000272968	0.000272968	0.000272968	0.000272968	0.000272968	0.000272968	0.000272968	0.000272968	0.000272968	0.000272968	0.000272968	0.000272968	0.000283297	0.000490367	0.00133817	0.000275785	0.000283297	0.000275662	0.000275667	0.000275677	0.0231723	0.000177741	0.000404787	0.0104332	0.00025873	0.0187133	0.000831993	0.000316345	0.0349978	0.000172598	0.000724998	0.00737977	0.00073811	0.000339468	0.000189235	0.000519282	0.038544	0.000170022	0.00159223	0.0172218	0.000314012	0.017088	0.000118397	0.00051791	0.0394648	0.000181334	0.00265656	0.00499719	0.000356617	0.0124791	9.64533e-05	0.000519038	0.0403605	0.000169751	0.00253441	0.0128557	0.000312449	0.0195881	9.63305e-05	0.000492536	0.0393121	0.000168354	0.0025899	0.000770485	0.000320621	0.0157985	9.66682e-05	0.000519905	0.0398389	0.000168525	0.00261818	0.0108653	0.00031723	0.0200694	9.6366e-05	0.000517585	0.0391952	0.000167683	0.00252398	0.000850182	0.000336169	0.00243378	9.66268e-05	0.000520354	0.0384757	0.000140601	0.00250856	0.0109888	0.000312113	0.0165015	9.6369e-05	0.000528196	0.0242406	7.89062e-05	0.000506514	0.000866047	0.000312321	0.000157105	9.84498e-05	0.000525676	0.000126296	7.26371e-05	0.000606657	0.00208536	0.000271944	8.69546e-05	9.92493e-05	0.000125421	0.000145005	5.46637e-05	0.000341082	0.00203745	0.000225744	8.72898e-05	0.00010132	7.43051e-05	7.05413e-05	5.53417e-05	6.8785e-05	0.00202747	9.80139e-05	8.74613e-05	0.000156547	5.94693e-05	6.48447e-05	2.1264e-05	4.65396e-05	0.00202605	8.05257e-05	8.74943e-05	0.000146898	5.92362e-05	6.8998e-05	2.26018e-05	3.73076e-05	0.00202592	7.44173e-05	8.74998e-05	8.77739e-05	5.93626e-05	6.90731e-05	2.30361e-05	3.41042e-05	0.00201158	8.10352e-05	8.73283e-05	5.88045e-05	5.8729e-05	6.90805e-05	2.29788e-05	2.46754e-06	0.0021092	8.14262e-05	8.71712e-05	5.8771e-05	5.87282e-05	6.90813e-05	2.28784e-05	3.0356e-06	0.00212391	8.14356e-05	8.71603e-05	5.87721e-05	5.87282e-05	6.90814e-05	2.26384e-05	3.14053e-06	0.00204738	8.14358e-05	8.71634e-05	5.87721e-05	5.87282e-05	6.90814e-05	3.53121e-05	3.14034e-06	0.00203009	8.19391e-05	8.71631e-05	5.87721e-05	5.8657e-05	6.45186e-05	3.45485e-05	3.33583e-06	0.00202399	8.20954e-05	8.71632e-05	5.87393e-05	5.86587e-05	6.43038e-05	3.45416e-05	3.33588e-06	0.00202138	8.20956e-05	8.69401e-05	5.87409e-05	5.86587e-05	6.42295e-05	3.45416e-05	1.23764e-05	0.00202021	8.20956e-05	8.7059e-05	5.87409e-05	5.86587e-05	6.42006e-05	3.45416e-05	1.23797e-05	0.0020151	8.20956e-05	8.70824e-05	5.87409e-05	5.86587e-05	6.41887e-05	3.45416e-05	1.23797e-05	0.0021025	8.20956e-05	8.7006e-05	5.87409e-05	5.86587e-05	6.41838e-05	3.45416e-05	1.23797e-05	0.0021034	8.20956e-05	8.7008e-05	5.87409e-05	5.86587e-05	6.56603e-05	3.45416e-05	1.23797e-05	0.00210501	8.20956e-05	8.70088e-05	5.87409e-05	5.86572e-05	6.58351e-05	3.45416e-05	1.23797e-05	0.000796431	8.20956e-05	8.70088e-05	5.87409e-05	5.86535e-05	6.58786e-05	3.45416e-05	1.23797e-05	0.000557162	8.20956e-05	8.70088e-05	5.87409e-05	5.86536e-05	6.58884e-05	3.45416e-05	1.23797e-05	0.000562293	8.20956e-05	8.69954e-05	5.87409e-05	5.86536e-05	6.58906e-05	3.45416e-05	1.23797e-05	0.000568581	8.20956e-05	8.70673e-05	5.87409e-05	5.86536e-05	6.58911e-05	3.45416e-05	1.23797e-05	0.000574566	8.31132e-05	8.70648e-05	5.87409e-05	5.86536e-05	6.58912e-05	3.45416e-05	1.23797e-05	0.000579408	8.28168e-05	8.71995e-05	5.87409e-05	5.86543e-05	6.58912e-05	3.45416e-05	1.23797e-05	0.000618667	8.27733e-05	8.71695e-05	5.87409e-05	5.86576e-05	6.58912e-05	3.45416e-05	1.23797e-05	0.000619555	8.27639e-05	8.71685e-05	5.87409e-05	5.86576e-05	6.58912e-05	3.45416e-05	1.23797e-05	0.00061956	8.27614e-05	8.71679e-05	5.87409e-05	5.86576e-05	6.58912e-05	1.87357e-06	1.23797e-05	0.00061956	8.27608e-05	8.71677e-05	5.87409e-05	5.86576e-05	6.58912e-05	1.87235e-06	1.23797e-05	0.00061956	8.22523e-05	8.71672e-05	5.87409e-05	5.86576e-05	6.58912e-05	1.8723e-06	1.23797e-05	0.00061956	8.25866e-05	8.70616e-05	5.87409e-05	5.86576e-05	0	0	0	0	0	0	0	0	9.85261e-05	9.85261e-05	9.85261e-05	9.85261e-05	9.85261e-05	9.85261e-05	9.85261e-05	9.85261e-05	5.68914e-05	5.68914e-05	5.68914e-05	5.68914e-05	5.68914e-05	5.68914e-05	5.68914e-05	5.68914e-05	5.6593e-05	5.6593e-05	5.6593e-05	5.6593e-05	5.6593e-05	5.6593e-05	5.6593e-05	5.6593e-05	4.64982e-05	4.64982e-05	4.64982e-05	4.64982e-05	4.64982e-05	4.64982e-05	4.64982e-05	4.64982e-05	4.68523e-05	4.68523e-05	4.68523e-05	4.68523e-05	4.68523e-05	4.68523e-05	4.68523e-05	4.68523e-05	4.6854e-05	4.6854e-05	4.6854e-05	4.6854e-05	4.6854e-05	4.6854e-05	4.6854e-05	4.6854e-05	4.68538e-05	4.68538e-05	4.68538e-05	4.68538e-05	4.68538e-05	4.68538e-05	4.68538e-05	4.68538e-05	4.68538e-05	4.68538e-05	4.68538e-05	4.68538e-05	4.68538e-05	4.68538e-05	4.68538e-05	4.68538e-05	4.68538e-05	4.68538e-05	4.68538e-05	4.68538e-05	4.68538e-05	4.68538e-05	4.68538e-05	4.68538e-05	5.69644e-05	0.00039461	0.0132756	5.1898e-05	6.76526e-05	5.16637e-05	5.16923e-05	5.17464e-05	2.2932e-06	4.76714e-05	0.0333158	4.88801e-05	0.00115302	3.24282e-05	6.07064e-05	0.000309603	1.85803e-06	2.36785e-05	0.13838	5.56754e-05	0.00245497	1.21357e-05	1.91929e-05	0.00030293	1.73583e-06	2.04476e-05	0.754959	4.61702e-05	0.00479541	3.38826e-05	7.13084e-06	0.000302492	1.70648e-06	2.08029e-05	1.69385	5.71436e-05	0.00503774	1.61306e-05	7.03006e-06	0.000302605	1.55239e-06	2.05174e-05	2.18278	4.89825e-05	0.00516577	4.6399e-05	7.05488e-06	0.000268142	1.60117e-06	2.04514e-05	2.18324	7.41373e-05	0.00509625	1.56616e-05	7.06771e-06	0.000302409	1.53973e-06	2.04205e-05	2.18324	4.98996e-05	0.00518872	4.56151e-05	7.04348e-06	0.000299546	1.60186e-06	2.03868e-05	2.18324	7.45108e-05	0.00513994	7.15395e-06	7.06285e-06	0.000302849	1.35284e-06	7.7913e-06	2.18324	4.97589e-05	0.00415813	3.31531e-05	7.04434e-06	0.000351557	2.35564e-05	1.02977e-06	2.1797	8.54036e-05	0.00310885	1.0343e-05	8.42205e-06	0.000347559	1.12654e-05	1.78358e-06	2.17948	7.81601e-05	0.00251419	2.09746e-05	8.59319e-06	1.48927e-05	1.93032e-05	1.24526e-05	2.15522	7.87453e-05	0.0015181	2.11444e-05	9.02672e-06	3.18231e-05	6.2889e-05	1.14388e-05	1.38433	7.88019e-05	0.000233449	2.09808e-05	2.87566e-05	9.36301e-05	6.89086e-05	6.18905e-07	0.0769189	7.88144e-05	0.000136016	2.09675e-05	3.1184e-05	0.000101243	9.63798e-05	1.19762e-06	4.0396e-06	7.88152e-05	0.000126746	2.0963e-05	7.01588e-05	9.52992e-05	9.60879e-05	1.05187e-06	4.89134e-06	7.34599e-05	0.000150535	2.05236e-05	9.74457e-05	9.38463e-05	9.60823e-05	1.07006e-06	1.77582e-09	7.27787e-05	0.000151983	2.07495e-05	9.53942e-05	9.38469e-05	9.60817e-05	1.10272e-06	4.32663e-09	7.61436e-05	0.000152018	2.07696e-05	9.53582e-05	9.38469e-05	9.60816e-05	1.18568e-06	3.44247e-09	7.62724e-05	0.000152019	2.07656e-05	9.53577e-05	9.38469e-05	9.60816e-05	6.44192e-06	3.44386e-09	7.62635e-05	0.000161481	2.07662e-05	9.53577e-05	9.19969e-05	7.29234e-05	7.56253e-06	4.89722e-09	7.62566e-05	0.000162111	2.07661e-05	9.44803e-05	9.19901e-05	7.30479e-05	7.57413e-06	4.89678e-09	7.62534e-05	0.000162111	2.02613e-05	9.44732e-05	9.19901e-05	7.30927e-05	7.57412e-06	2.60578e-07	7.6252e-05	0.000162111	2.00923e-05	9.44732e-05	9.19901e-05	7.31102e-05	7.57412e-06	2.60217e-07	7.45341e-05	0.000162111	2.01934e-05	9.44732e-05	9.19901e-05	7.31173e-05	7.57412e-06	2.60217e-07	7.45205e-05	0.000162111	2.03121e-05	9.44732e-05	9.19901e-05	7.31203e-05	7.57412e-06	2.60217e-07	7.45272e-05	0.000162111	2.03139e-05	9.44732e-05	9.19901e-05	7.84526e-05	7.57412e-06	2.60217e-07	7.51407e-05	0.000162111	2.03134e-05	9.44732e-05	9.19223e-05	7.83359e-05	7.57412e-06	2.60217e-07	9.24974e-05	0.000162111	2.03134e-05	9.44732e-05	9.19175e-05	7.83085e-05	7.57412e-06	2.60217e-07	0.000102436	0.000162111	2.03134e-05	9.44732e-05	9.19175e-05	7.83024e-05	7.57412e-06	2.60217e-07	0.000102665	0.000162111	2.02614e-05	9.44732e-05	9.19175e-05	7.8301e-05	7.57412e-06	2.60217e-07	0.000102887	0.000162111	2.01726e-05	9.44732e-05	9.19175e-05	7.83007e-05	7.57412e-06	2.60217e-07	0.000103099	0.000182918	2.01799e-05	9.44732e-05	9.19175e-05	7.83006e-05	7.57412e-06	2.60217e-07	0.000102856	0.000181767	1.99987e-05	9.44732e-05	9.19515e-05	7.83006e-05	7.57412e-06	2.60217e-07	0.000104481	0.000181604	1.99973e-05	9.44732e-05	9.19562e-05	7.83006e-05	7.57412e-06	2.60217e-07	0.000104537	0.00018157	1.99921e-05	9.44732e-05	9.19562e-05	7.83006e-05	7.57412e-06	2.60217e-07	0.000104537	0.000181562	1.99907e-05	9.44732e-05	9.19562e-05	7.83006e-05	7.78489e-08	2.60217e-07	0.000104537	0.000181559	1.99903e-05	9.44732e-05	9.19562e-05	7.83006e-05	7.80552e-08	2.60217e-07	0.000104537	0.000170921	1.99872e-05	9.44732e-05	9.19562e-05	7.83006e-05	7.80701e-08	2.60217e-07	0.000104537	0.000172149	2.01852e-05	9.44732e-05	9.19562e-05	0	0	0	0	0	0	0	0	0.000176668	0.000176668	0.000176668	0.000176668	0.000176668	0.000176668	0.000176668	0.000176668	0.000584305	0.000584305	0.000584305	0.000584305	0.000584305	0.000584305	0.000584305	0.000584305	0.000583029	0.000583029	0.000583029	0.000583029	0.000583029	0.000583029	0.000583029	0.000583029	0.000184166	0.000184166	0.000184166	0.000184166	0.000184166	0.000184166	0.000184166	0.000184166	0.000186072	0.000186072	0.000186072	0.000186072	0.000186072	0.000186072	0.000186072	0.000186072	0.000186102	0.000186102	0.000186102	0.000186102	0.000186102	0.000186102	0.000186102	0.000186102	0.000186096	0.000186096	0.000186096	0.000186096	0.000186096	0.000186096	0.000186096	0.000186096	0.000186096	0.000186096	0.000186096	0.000186096	0.000186096	0.000186096	0.000186096	0.000186096	0.000186096	0.000186096	0.000186096	0.000186096	0.000186096	0.000186096	0.000186096	0.000186096	0.000408152	0.0247925	3.58939	0.000340258	0.00160806	0.000331234	0.000334354	0.000340258	7.31449e-07	0.000305741	3.91481	0.000131492	0.2064	2.42781e-05	8.56375e-05	0.696435	5.41952e-07	8.58364e-05	3.91481	5.12786e-05	1.1127	0.0032625	0.0520511	3.9105	4.94915e-07	6.99866e-05	3.91481	4.40511e-05	3.9086	7.68894e-05	0.0202802	3.91481	4.83834e-07	7.12224e-05	3.91481	5.23661e-05	3.91481	0.000440674	0.017671	3.91481	4.26438e-07	6.99415e-05	3.91481	4.59722e-05	3.91481	3.87169e-05	0.0172228	3.91481	4.44691e-07	6.96868e-05	3.91481	7.95501e-05	3.91481	0.000433891	0.0173748	3.91481	4.21937e-07	6.95129e-05	3.91481	4.66945e-05	3.91481	4.0115e-05	0.0172717	3.91481	4.4494e-07	6.93435e-05	3.91481	8.05992e-05	3.91481	0.00433649	0.0174376	3.91481	4.21921e-07	3.73289e-06	3.91481	4.66265e-05	3.91481	8.28681e-05	0.0172752	3.91481	1.76231e-05	5.01371e-08	3.91481	0.000179509	3.91481	0.0183347	0.0446922	3.91481	7.39059e-06	1.04307e-07	3.91481	0.000158161	3.91481	0.00583702	0.0564179	3.91481	1.50269e-05	1.39341e-06	3.91481	0.000160184	3.91481	0.0052145	0.0630204	3.91481	7.35028e-05	1.24418e-06	3.91156	0.000160369	3.91481	0.00526943	0.105976	3.91481	8.31765e-05	1.2746e-08	3.91455	0.000160414	3.91481	0.00527771	0.102394	3.91481	0.000216771	6.97481e-08	3.91364	0.000160416	3.91481	0.00528019	0.00639956	3.91481	0.000216051	5.86638e-08	3.91456	0.000106062	3.91481	0.00457478	0.000234243	3.91481	0.000216034	6.00227e-08	0.23316	0.000104386	3.91481	0.00445228	0.000225231	3.91481	0.000216032	6.24829e-08	3.73208e-12	0.000136674	3.91481	0.00443954	0.000225281	3.91481	0.000216031	6.88456e-08	4.71621e-13	0.000136957	3.91481	0.0044408	0.000225282	3.91481	0.000216031	9.31557e-07	4.71873e-13	0.000136891	3.91481	0.00444058	0.000225282	3.91481	0.000107108	1.1618e-06	1.6189e-12	0.000136856	3.91481	0.00444064	0.000206331	3.91481	0.000107298	1.16433e-06	1.6187e-12	0.000136839	3.91481	0.00388019	0.000206329	3.91481	0.000107389	1.16433e-06	8.16531e-10	0.000136832	3.91481	0.0039288	0.000206329	3.91481	0.000107425	1.16433e-06	8.1502e-10	0.000119543	3.91481	0.00412925	0.000206329	3.91481	0.000107439	1.16433e-06	8.1502e-10	0.000119662	3.91481	0.00408735	0.000206329	3.91481	0.000107445	1.16433e-06	8.1502e-10	0.000119681	3.91481	0.00408528	0.000206329	3.91481	0.000120131	1.16433e-06	8.1502e-10	0.000125716	3.91481	0.00408541	0.000206329	3.91481	0.00011989	1.16433e-06	8.1502e-10	0.000183788	3.91481	0.00408543	0.000206329	3.91481	0.000119832	1.16433e-06	8.1502e-10	0.000224881	3.91481	0.00408543	0.000206329	3.91481	0.000119819	1.16433e-06	8.1502e-10	0.000225885	3.91481	0.00398623	0.000206329	3.91481	0.000119816	1.16433e-06	8.1502e-10	0.000226818	3.91481	0.00401809	0.000206329	3.91481	0.000119815	1.16433e-06	8.1502e-10	0.000227713	3.91481	0.00403927	0.000206329	3.91481	0.000119815	1.16433e-06	8.1502e-10	0.000222922	3.91481	0.00411291	0.000206329	3.91481	0.000119815	1.16433e-06	8.1502e-10	0.000229712	3.91481	0.00411632	0.000206329	3.91481	0.000119815	1.16433e-06	8.1502e-10	0.00022995	3.91481	0.00411866	0.000206329	3.91481	0.000119815	1.16433e-06	8.1502e-10	0.000229953	3.91481	0.00411929	0.000206329	3.91481	0.000119815	9.89107e-08	8.1502e-10	0.000229953	3.91481	0.00411949	0.000206329	3.91481	0.000119815	9.92652e-08	8.1502e-10	0.000229953	3.91481	0.00410901	0.000206329	3.91481	0.000119815	9.92902e-08	8.1502e-10	0.000229953	3.91481	0.00402831	0.000206329	3.91481	0	0	0	0	0	0	0	0	0.000504875	0.000504875	0.000504875	0.000504875	0.000504875	0.000504875	0.000504875	0.000504875	0.000863956	0.000863956	0.000863956	0.000863956	0.000863956	0.000863956	0.000863956	0.000863956	0.000865287	0.000865287	0.000865287	0.000865287	0.000865287	0.000865287	0.000865287	0.000865287	1.48016e-05	1.48016e-05	1.48016e-05	1.48016e-05	1.48016e-05	1.48016e-05	1.48016e-05	1.48016e-05	1.47963e-05	1.47963e-05	1.47963e-05	1.47963e-05	1.47963e-05	1.47963e-05	1.47963e-05	1.47963e-05	1.47979e-05	1.47979e-05	1.47979e-05	1.47979e-05	1.47979e-05	1.47979e-05	1.47979e-05	1.47979e-05	1.47977e-05	1.47977e-05	1.47977e-05	1.47977e-05	1.47977e-05	1.47977e-05	1.47977e-05	1.47977e-05	1.47977e-05	1.47977e-05	1.47977e-05	1.47977e-05	1.47977e-05	1.47977e-05	1.47977e-05	1.47977e-05	1.47977e-05	1.47977e-05	1.47977e-05	1.47977e-05	1.47977e-05	1.47977e-05	1.47977e-05	1.47977e-05	0.000148035	0.0291503	10.8966	0.000124648	0.0291503	0.000113561	0.000124648	0.000148035	1.52062e-05	0.000194247	11.1876	0.00364413	0.510862	0.00209914	0.000496585	0.0044116	1.28083e-05	4.133e-05	11.1876	0.0023848	9.91141	0.000284895	0.000362415	0.0150373	1.133e-05	3.08544e-05	11.1876	0.00426977	11.1876	0.00408455	0.000177556	0.0161536	1.09365e-05	3.37555e-05	11.1876	0.00171269	11.1876	0.00349649	0.000153832	0.0163684	9.23961e-06	3.09445e-05	11.1876	0.00350929	11.1876	0.00413224	0.000153697	0.0142984	9.50754e-06	3.04871e-05	11.1876	0.000480902	11.1876	0.00410252	0.000153911	0.0161862	8.99092e-06	3.0457e-05	11.1876	0.00315136	11.1876	0.00416098	0.000153841	0.0162438	9.52322e-06	3.02402e-05	11.1876	0.000526776	11.1876	0.00122596	0.000154329	0.0164503	4.49494e-05	3.08327e-07	11.1876	0.0031753	11.1876	0.00398664	0.000153842	0.0815726	0.0070455	1.21481e-09	11.1876	0.00883109	11.1876	0.00327003	0.0025825	0.100454	1.48729e-05	3.26889e-09	11.1876	0.0184238	11.1876	0.00211207	0.00268909	0.00283167	5.39438e-05	1.09012e-07	11.1876	0.0194173	11.1876	0.00209746	0.0028007	0.000489485	0.00027385	9.35088e-08	11.1876	0.0195036	11.1876	0.00210245	0.00668868	0.000355325	0.000302963	7.90837e-09	11.1876	0.0195091	11.1876	0.00210328	0.00617328	0.00270593	0.00104126	1.08299e-07	11.1876	0.0195092	11.1876	0.00210345	0.0068643	0.00126518	0.00104155	8.56816e-08	11.1876	0.00454964	11.1876	0.0011208	0.000811799	0.00121871	0.00104154	8.83741e-08	11.1876	0.00418913	11.1876	0.00110934	0.000770263	0.00121826	0.00104154	9.33025e-08	11.1876	0.0108822	11.1876	0.00110899	0.000769952	0.00121826	0.00104154	1.06356e-07	11.1876	0.0111316	11.1876	0.00110904	0.000769949	0.00121826	0.00104154	5.58286e-07	11.1876	0.0110816	11.1876	0.00110904	0.000769949	0.000439622	0.000333092	7.47227e-07	11.1876	0.0110514	11.1876	0.00110904	0.000477182	0.000437064	0.000331511	7.49323e-07	11.1876	0.0110376	11.1876	0.000733271	0.000476136	0.000437055	0.000331548	7.4932e-07	11.1876	0.0110313	11.1876	0.000732781	0.000476132	0.000437055	0.000331564	7.4932e-07	11.1876	0.00683742	11.1876	0.000959991	0.000476132	0.000437055	0.00033157	7.4932e-07	11.1876	0.00685059	11.1876	0.000960236	0.000476132	0.000437055	0.000331573	7.4932e-07	11.1876	0.00685051	11.1876	0.00096024	0.000476132	0.000437055	0.000352212	7.4932e-07	11.1876	0.00816545	11.1876	0.000960248	0.000476132	0.000387339	0.000352084	7.4932e-07	11.1876	0.00451959	11.1876	0.00096025	0.000476132	0.000387135	0.00035206	7.4932e-07	11.1876	0.00363855	11.1876	0.00096025	0.000476132	0.000387136	0.000352055	7.4932e-07	11.1876	0.00365223	11.1876	0.000838947	0.000476132	0.000387135	0.000352053	7.4932e-07	11.1876	0.00369112	11.1876	0.000839196	0.000476132	0.000387135	0.000352053	7.4932e-07	11.1876	0.00372891	11.1876	0.000881498	0.000476132	0.000387135	0.000352053	7.4932e-07	11.1876	0.00344483	11.1876	0.000883881	0.000476132	0.000411231	0.000352053	7.4932e-07	11.1876	0.00366622	11.1876	0.000883693	0.000476132	0.000411362	0.000352053	7.4932e-07	11.1876	0.0036772	11.1876	0.000883719	0.000476132	0.000411362	0.000352053	7.4932e-07	11.1876	0.00367753	11.1876	0.000883722	0.000476132	0.000411362	0.000352053	8.82062e-06	11.1876	0.00367754	11.1876	0.000883724	0.000476132	0.000411362	0.000352053	8.86429e-06	11.1876	0.00367754	11.1876	0.000862245	0.000476132	0.000411362	0.000352053	8.86734e-06	11.1876	0.00367754	11.1876	0.00086015	0.000476132	0.000411362	0	0	0	0	0	0	0	0	0.000187305	0.000187305	0.000187305	0.000187305	0.000187305	0.000187305	0.000187305	0.000187305	2.35666e-05	2.35666e-05	2.35666e-05	2.35666e-05	2.35666e-05	2.35666e-05	2.35666e-05	2.35666e-05	2.36537e-05	2.36537e-05	2.36537e-05	2.36537e-05	2.36537e-05	2.36537e-05	2.36537e-05	2.36537e-05	4.17653e-09	4.17653e-09	4.17653e-09	4.17653e-09	4.17653e-09	4.17653e-09	4.17653e-09	4.17653e-09	4.14308e-09	4.14308e-09	4.14308e-09	4.14308e-09	4.14308e-09	4.14308e-09	4.14308e-09	4.14308e-09	4.14298e-09	4.14298e-09	4.14298e-09	4.14298e-09	4.14298e-09	4.14298e-09	4.14298e-09	4.14298e-09	4.14297e-09	4.14297e-09	4.14297e-09	4.14297e-09	4.14297e-09	4.14297e-09	4.14297e-09	4.14297e-09	4.14298e-09	4.14298e-09	4.14298e-09	4.14298e-09	4.14298e-09	4.14298e-09	4.14298e-09	4.14298e-09	4.14298e-09	4.14298e-09	4.14298e-09	4.14298e-09	4.14298e-09	4.14298e-09	4.14298e-09	4.14298e-09	3.84862e-07	2.35242e-05	0.0403167	3.84862e-07	0.0403167	3.20835e-07	5.55436e-07	1.51676e-06	8.35357e-10	4.65188e-06	0.331288	5.24446e-08	0.638597	2.33235e-08	5.26536e-07	3.14022e-06	5.58675e-10	2.09788e-06	2.53146	9.70958e-08	3.95868	4.3917e-08	9.45231e-08	1.26806e-06	5.10528e-10	1.77166e-06	4.1505	4.61445e-08	4.1505	2.34654e-08	5.50609e-08	1.27479e-06	5.00585e-10	1.74281e-06	4.1505	1.31719e-07	4.1505	9.23505e-09	6.039e-08	1.27061e-06	4.40972e-10	1.78229e-06	4.1505	5.84014e-08	4.1505	3.74643e-08	6.07598e-08	1.18642e-06	4.67465e-10	1.78309e-06	4.1505	5.25047e-07	4.1505	7.79145e-09	6.05418e-08	1.26605e-06	4.39692e-10	1.77932e-06	4.1505	6.49007e-08	4.1505	3.64829e-08	6.05713e-08	1.25981e-06	4.67478e-10	1.7814e-06	4.1505	4.90483e-07	4.1505	6.52274e-09	6.0509e-08	1.26663e-06	1.05766e-07	1.50547e-07	4.1505	6.42657e-08	4.1505	2.33256e-08	6.05821e-08	1.26464e-06	4.32523e-06	2.02451e-09	4.11421	0.000193106	4.15014	1.99573e-05	3.31121e-06	2.58983e-07	3.65148e-05	4.19738e-09	4.09512	9.78373e-05	4.15011	7.87465e-05	3.3567e-06	4.88237e-08	5.89234e-05	5.51056e-08	1.18965	0.000100426	4.14996	7.95864e-05	3.49621e-06	3.29656e-07	0.000389258	4.92338e-08	6.71673e-11	0.000100779	4.149	7.85366e-05	9.53089e-06	2.01593e-06	0.0004589	5.77664e-07	1.27068e-13	0.000100832	3.83035	7.84414e-05	1.16879e-05	0.00104205	0.00040807	2.52172e-06	3.98387e-16	0.000100837	4.11774	7.84127e-05	0.00132578	0.00105279	0.000406026	2.12326e-06	1.22323e-13	4.57205e-06	4.14704	1.31091e-05	0.000421694	0.00105131	0.000405967	2.172e-06	1.02408e-10	4.39886e-06	4.14774	1.33432e-05	0.000407787	0.00105134	0.000405961	2.2602e-06	1.17177e-09	3.37389e-05	4.14776	1.33644e-05	0.000407538	0.00105134	0.000405961	2.48795e-06	8.65497e-10	3.45944e-05	4.14776	1.33601e-05	0.000407535	0.00105134	0.00040596	9.89612e-07	8.65962e-10	3.47656e-05	4.1503	1.33607e-05	0.000407535	4.76788e-05	0.000123473	1.22085e-06	2.46059e-08	3.48268e-05	4.1503	1.33606e-05	9.49195e-05	4.73123e-05	0.000123737	1.22326e-06	2.46029e-08	3.48532e-05	4.1503	6.95769e-06	9.46834e-05	4.73122e-05	0.000123915	1.22326e-06	8.6584e-10	3.48651e-05	4.1503	6.86124e-06	9.46833e-05	4.73122e-05	0.000123985	1.22326e-06	8.6425e-10	1.25825e-05	4.1503	1.5694e-05	9.46833e-05	4.73122e-05	0.000124014	1.22326e-06	8.6425e-10	1.22428e-05	4.1503	1.58479e-05	9.46833e-05	4.73122e-05	0.000124025	1.22326e-06	8.6425e-10	1.22455e-05	4.1503	1.58499e-05	9.46833e-05	4.73122e-05	0.000116763	1.22326e-06	8.6425e-10	1.78394e-05	4.1503	1.58492e-05	9.46833e-05	2.33956e-05	0.000116355	1.22326e-06	8.6425e-10	3.91068e-05	4.1503	1.58492e-05	9.46833e-05	2.33924e-05	0.000116259	1.22326e-06	8.6425e-10	5.28265e-05	4.1503	1.58492e-05	9.46833e-05	2.33923e-05	0.000116237	1.22326e-06	8.6425e-10	5.2561e-05	4.1503	1.04788e-05	9.46833e-05	2.33923e-05	0.000116233	1.22326e-06	8.6425e-10	5.22876e-05	4.1503	1.04015e-05	9.46833e-05	2.33923e-05	0.000116231	1.22326e-06	8.6425e-10	5.20332e-05	4.1505	1.36287e-05	9.46833e-05	2.33923e-05	0.000116231	1.22326e-06	8.6425e-10	4.29351e-05	4.1505	1.34259e-05	9.46833e-05	3.32654e-05	0.000116231	1.22326e-06	8.6425e-10	4.17292e-05	4.1505	1.3427e-05	9.46833e-05	3.32669e-05	0.000116231	1.22326e-06	8.6425e-10	4.17167e-05	4.1505	1.34216e-05	9.46833e-05	3.32669e-05	0.000116231	1.22326e-06	8.6425e-10	4.17169e-05	4.1505	1.34202e-05	9.46833e-05	3.32669e-05	0.000116231	0.000119011	8.6425e-10	4.17169e-05	4.1505	1.34198e-05	9.46833e-05	3.32669e-05	0.000116231	0.000119546	8.6425e-10	4.17169e-05	4.15049	1.17244e-05	9.46833e-05	3.32669e-05	0.000116231	0.000119577	8.6425e-10	4.17169e-05	4.15049	1.19151e-05	9.46833e-05	3.32669e-05	0	0	0	0	0	0	0	0	0.000294671	0.000294671	0.000294671	0.000294671	0.000294671	0.000294671	0.000294671	0.000294671	9.71062e-05	9.71062e-05	9.71062e-05	9.71062e-05	9.71062e-05	9.71062e-05	9.71062e-05	9.71062e-05	9.68121e-05	9.68121e-05	9.68121e-05	9.68121e-05	9.68121e-05	9.68121e-05	9.68121e-05	9.68121e-05	1.44736e-09	1.44736e-09	1.44736e-09	1.44736e-09	1.44736e-09	1.44736e-09	1.44736e-09	1.44736e-09	1.45096e-09	1.45096e-09	1.45096e-09	1.45096e-09	1.45096e-09	1.45096e-09	1.45096e-09	1.45096e-09	1.45101e-09	1.45101e-09	1.45101e-09	1.45101e-09	1.45101e-09	1.45101e-09	1.45101e-09	1.45101e-09	1.451e-09	1.451e-09	1.451e-09	1.451e-09	1.451e-09	1.451e-09	1.451e-09	1.451e-09	1.451e-09	1.451e-09	1.451e-09	1.451e-09	1.451e-09	1.451e-09	1.451e-09	1.451e-09	1.451e-09	1.451e-09	1.451e-09	1.451e-09	1.451e-09	1.451e-09	1.451e-09	1.451e-09	4.13634e-07	2.86581e-06	9.69835e-05	4.91247e-07	1.14613	4.13634e-07	2.86581e-06	9.69835e-05	6.17328e-09	7.67633e-08	0.000315765	1.43111e-06	6.52943	8.24584e-07	8.09645e-06	0.000447959	4.52663e-09	2.34642e-08	0.00139334	1.91743e-06	6.52964	6.67592e-08	4.21468e-07	0.000297058	4.0159e-09	1.80804e-08	0.00423712	1.76795e-06	6.52964	9.17366e-07	1.58298e-07	0.000297123	3.89251e-09	1.893e-08	2.90179e-05	1.84198e-06	6.52964	2.41427e-07	1.47906e-07	0.00029677	3.29682e-09	1.8191e-08	3.26333e-05	1.81267e-06	6.52964	1.55739e-06	1.48746e-07	0.000259928	3.45687e-09	1.80375e-08	2.75244e-05	1.80327e-06	6.52964	2.41111e-07	1.48486e-07	0.000296049	3.23906e-09	1.80054e-08	3.52746e-05	1.81256e-06	6.52964	1.51409e-06	1.48316e-07	0.000293118	3.46029e-09	1.79391e-08	3.52309e-05	1.84372e-06	6.52964	4.37763e-08	1.48467e-07	0.000296477	1.85466e-05	2.09559e-07	3.49018e-05	1.80942e-06	6.52964	8.74997e-07	1.48347e-07	2.13946e-07	0.00305291	2.79262e-08	5.34566e-13	0.00398755	6.52964	8.87245e-05	2.29023e-07	8.16709e-10	0.000239435	7.34574e-08	5.31088e-13	0.00434865	6.52964	0.000257381	2.34595e-07	2.72452e-11	0.000666197	2.25039e-06	9.70456e-11	0.00437187	6.52964	0.000261393	2.50229e-07	1.22424e-10	0.00468526	1.9375e-06	1.95796e-12	0.00437277	6.52964	0.000258186	1.14163e-06	6.8676e-10	0.00557416	0.000187682	6.83833e-11	0.00437307	6.52963	0.000257931	1.33222e-06	1.18445e-05	0.000570574	7.54492e-05	1.27899e-12	0.00437309	6.52964	0.000257844	0.00054426	0.000446527	0.000546339	5.99811e-05	2.06605e-09	8.22352e-05	6.52964	9.79898e-06	0.000361581	0.000441989	0.0005462	6.18115e-05	0.000551353	7.94426e-05	6.52964	9.95491e-06	0.00035044	0.000441988	0.000546194	6.51718e-05	3.25126e-05	0.00109323	6.52964	9.97051e-06	0.000350218	0.000441987	0.000546194	7.40487e-05	2.16655e-05	0.00109734	6.52964	9.96743e-06	0.000350216	0.000441988	0.000546194	1.13573e-05	2.16792e-05	0.00109592	6.52964	9.96792e-06	0.000350216	3.46722e-06	0.000246373	1.5036e-05	0.00029427	0.00109533	6.52964	9.96781e-06	3.55071e-05	3.45537e-06	0.000246451	1.50765e-05	0.000294828	0.00109507	6.52964	7.00938e-06	3.54188e-05	3.45537e-06	0.000246654	1.50765e-05	5.84544e-07	0.00109495	6.52964	6.91516e-06	3.54187e-05	3.45537e-06	0.000246733	1.50765e-05	5.81821e-07	0.000295148	6.52964	2.54944e-05	3.54187e-05	3.45537e-06	0.000246765	1.50765e-05	5.81821e-07	0.000295218	6.52964	2.57407e-05	3.54187e-05	3.45537e-06	0.000246779	1.50765e-05	5.81821e-07	0.000295235	6.52964	2.57447e-05	3.54187e-05	3.45537e-06	0.00022073	1.50765e-05	5.81821e-07	0.000479335	6.52964	2.57437e-05	3.54187e-05	2.93537e-07	0.000220222	1.50765e-05	5.81821e-07	0.000508421	6.52964	2.57436e-05	3.54187e-05	2.93523e-07	0.000220119	1.50765e-05	5.81821e-07	0.00053265	6.52964	2.57436e-05	3.54187e-05	2.93523e-07	0.000220095	1.50765e-05	5.81821e-07	0.000534837	6.52964	1.34063e-05	3.54187e-05	2.93523e-07	0.00022009	1.50765e-05	5.81821e-07	0.00053695	6.52964	1.33107e-05	3.54187e-05	2.93523e-07	0.000220089	1.50765e-05	5.81821e-07	0.000538964	6.52964	3.0453e-05	3.54187e-05	2.93523e-07	0.000220089	1.50765e-05	5.81821e-07	0.000424322	6.52964	3.00176e-05	3.54187e-05	1.00707e-06	0.000220089	1.50765e-05	5.81821e-07	0.0004352	6.52964	3.00118e-05	3.54187e-05	1.0071e-06	0.000220089	1.50765e-05	5.81821e-07	0.000435542	6.52964	2.99988e-05	3.54187e-05	1.0071e-06	0.000220089	1.50765e-05	5.81821e-07	0.000435547	6.52964	2.99955e-05	3.54187e-05	1.0071e-06	0.000220089	0.000277949	5.81821e-07	0.000435547	6.52964	2.99945e-05	3.54187e-05	1.0071e-06	0.000220089	0.000279834	5.81821e-07	0.000435547	6.52964	1.98308e-05	3.54187e-05	1.0071e-06	0.000220089	0.000279932	5.81821e-07	0.000435547	6.52964	2.01489e-05	3.54187e-05	1.0071e-06	0	0	0	0	0	0	0	0	0.000459906	0.000459906	0.000459906	0.000459906	0.000459906	0.000459906	0.000459906	0.000459906	0.000595928	0.000595928	0.000595928	0.000595928	0.000595928	0.000595928	0.000595928	0.000595928	0.000582843	0.000582843	0.000582843	0.000582843	0.000582843	0.000582843	0.000582843	0.000582843	1.02131e-07	1.02131e-07	1.02131e-07	1.02131e-07	1.02131e-07	1.02131e-07	1.02131e-07	1.02131e-07	1.04937e-07	1.04937e-07	1.04937e-07	1.04937e-07	1.04937e-07	1.04937e-07	1.04937e-07	1.04937e-07	1.04941e-07	1.04941e-07	1.04941e-07	1.04941e-07	1.04941e-07	1.04941e-07	1.04941e-07	1.04941e-07	1.0494e-07	1.0494e-07	1.0494e-07	1.0494e-07	1.0494e-07	1.0494e-07	1.0494e-07	1.0494e-07	1.0494e-07	1.0494e-07	1.0494e-07	1.0494e-07	1.0494e-07	1.0494e-07	1.0494e-07	1.0494e-07	1.0494e-07	1.0494e-07	1.0494e-07	1.0494e-07	1.0494e-07	1.0494e-07	1.0494e-07	1.0494e-07	8.12664e-06	1.40689e-05	3.84187e-05	9.74837e-06	0.936462	9.74837e-06	0.000595827	0.936462	2.49921e-06	2.94128e-05	7.9231e-05	1.31779e-06	10.1892	1.04612e-06	0.000164902	10.18	2.41769e-06	3.37497e-05	0.000470856	1.46706e-06	10.1911	3.2926e-07	8.8164e-05	10.1911	2.47331e-06	3.54613e-05	0.00885502	9.29977e-07	10.1911	5.97703e-07	1.1248e-05	10.1911	2.49248e-06	3.44275e-05	0.0276504	1.65494e-06	10.1911	2.30909e-07	1.14845e-05	10.1911	2.57095e-06	3.54763e-05	0.0420859	1.07801e-06	10.1911	9.21036e-07	1.15374e-05	10.1911	2.57469e-06	3.57071e-05	0.0403027	3.54417e-06	10.1911	2.11912e-07	1.16643e-05	10.1911	2.59227e-06	3.56494e-05	0.0494381	1.13698e-06	10.1911	8.99157e-07	1.1512e-05	10.1911	2.57335e-06	3.56992e-05	0.0536139	3.50814e-06	10.1911	1.02841e-07	1.16086e-05	10.1911	0.00464794	0.00346696	0.0555464	1.12969e-06	10.1911	5.85278e-07	1.15138e-05	10.1911	0.00173457	0.00198978	7.16259e-07	0.00138391	10.1911	9.76179e-05	1.30988e-08	10.1911	0.0183046	0.00163512	4.35229e-07	0.00102019	10.1911	0.000290587	1.348e-08	10.1911	0.0147274	0.000846526	0.00759518	0.00103611	10.1911	0.000294033	1.45018e-08	10.1911	0.0120096	0.000866058	2.59347e-05	0.00103829	10.1911	0.000290725	8.25879e-08	10.1911	0.0117378	0.0159593	9.88091e-06	0.00103869	10.1911	0.000290436	9.24847e-08	10.1911	0.000720954	0.0017079	6.5925e-07	0.00103872	10.1911	0.000290346	3.36929e-06	10.1911	0.000663891	0.00160233	6.73113e-05	4.71003e-05	10.1911	6.50946e-06	2.09083e-05	10.1911	0.000663591	0.00159184	0.185919	4.56514e-05	10.1911	6.59883e-06	2.02626e-05	10.1911	0.000663588	0.00157571	0.00632274	0.000350296	10.1911	6.60798e-06	2.02532e-05	10.1911	0.000663588	0.0015376	0.00175436	0.000354271	10.1911	6.60614e-06	2.0253e-05	10.1911	0.000663588	0.000330955	0.00169455	0.000354686	10.1911	6.60643e-06	2.0253e-05	10.1911	0.000473414	0.000311102	0.00580903	0.000354806	10.1911	6.60636e-06	5.90303e-06	10.1911	0.000473011	0.000310902	0.00599276	0.000354856	10.1911	9.39472e-06	5.9019e-06	10.1911	0.000473116	0.000310902	0.00011284	0.000354879	10.1911	9.28219e-06	5.9019e-06	10.1911	0.000473158	0.000310902	0.000107982	0.000128059	10.1911	1.87686e-05	5.9019e-06	10.1911	0.000473175	0.000310902	0.000107978	0.000126894	10.1911	1.89289e-05	5.9019e-06	10.1911	0.000473182	0.000310902	0.000107978	0.000126917	10.1911	1.89312e-05	5.9019e-06	10.1911	0.000441032	0.000310902	0.000107978	0.000184888	10.1911	1.89305e-05	5.9019e-06	10.1911	0.000440721	0.000310902	0.000107978	0.000309637	10.1911	1.89304e-05	5.9019e-06	10.1911	0.000440663	0.000310902	0.000107978	0.000390521	10.1911	1.89304e-05	5.9019e-06	10.1911	0.00044065	0.000310902	0.000107978	0.000391421	10.1911	1.33119e-05	5.9019e-06	10.1911	0.000440647	0.000310902	0.000107978	0.000392072	10.1911	1.3227e-05	5.9019e-06	10.1911	0.000440646	0.000310902	0.000107978	0.000392709	10.1911	4.87778e-05	5.9019e-06	10.1911	0.000440646	0.000310902	0.000107978	0.000325822	10.1911	4.81597e-05	5.9019e-06	10.1911	0.000440646	0.000310902	0.000107978	0.000330492	10.1911	4.81582e-05	5.9019e-06	10.1911	0.000440646	0.000310902	0.000107978	0.000330725	10.1911	4.81405e-05	5.9019e-06	10.1911	0.000440646	0.000310902	0.000107978	0.00033073	10.1911	4.81362e-05	5.9019e-06	10.1911	0.000440646	0.000809432	0.000107978	0.00033073	10.1911	4.81348e-05	5.9019e-06	10.1911	0.000440646	0.000811735	0.000107978	0.00033073	10.1911	2.50666e-05	5.9019e-06	10.1911	0.000440646	0.000811696	0.000107978	0.00033073	10.1911	2.5419e-05	5.9019e-06	10.1911	0	0	0	0	0	0	0	0	-0.000344844	-0.000344844	-0.000344844	-0.000344844	-0.000344844	-0.000344844	-0.000344844	-0.000344844	-0.000748929	-0.000748929	-0.000748929	-0.000748929	-0.000748929	-0.000748929	-0.000748929	-0.000748929	-0.000751397	-0.000751397	-0.000751397	-0.000751397	-0.000751397	-0.000751397	-0.000751397	-0.000751397	-1.28772e-05	-1.28772e-05	-1.28772e-05	-1.28772e-05	-1.28772e-05	-1.28772e-05	-1.28772e-05	-1.28772e-05	-1.28492e-05	-1.28492e-05	-1.28492e-05	-1.28492e-05	-1.28492e-05	-1.28492e-05	-1.28492e-05	-1.28492e-05	-1.28493e-05	-1.28493e-05	-1.28493e-05	-1.28493e-05	-1.28493e-05	-1.28493e-05	-1.28493e-05	-1.28493e-05	-1.28494e-05	-1.28494e-05	-1.28494e-05	-1.28494e-05	-1.28494e-05	-1.28494e-05	-1.28494e-05	-1.28494e-05	-1.28494e-05	-1.28494e-05	-1.28494e-05	-1.28494e-05	-1.28494e-05	-1.28494e-05	-1.28494e-05	-1.28494e-05	-1.28494e-05	-1.28494e-05	-1.28494e-05	-1.28494e-05	-1.28494e-05	-1.28494e-05	-1.28494e-05	-1.28494e-05	-9.86088e-05	-0.000108235	-0.000128544	-0.000108235	-0.0252944	-0.000128544	-0.0252944	-7.48421	-0.00302111	-7.44626e-05	-4.24196e-05	-0.00165425	-0.00183871	-0.00319713	-0.0628691	-2.66848e-23	-0.00355011	-8.04022e-05	-1.84783e-05	-0.00122842	-0.00236733	-0.000859371	-0.0391942	-7.22311	-0.00356893	-8.05539e-05	-5.25916e-06	-0.00244023	-0.00075627	-0.00389934	-0.119657	-2.49194e-22	-0.00356473	-8.39696e-05	-7.53527e-06	-0.000924094	-0.000805583	-0.00560124	-0.0589726	-7.22328	-0.00361639	-8.04102e-05	-6.29408e-06	-0.00196737	-0.000734332	-0.0029408	-0.0925852	-2.72368e-22	-0.00352887	-7.99069e-05	-6.99008e-06	-0.000249612	-0.000755947	-0.0065803	-0.0717298	-7.2235	-0.00358837	-8.00342e-05	-6.144e-06	-0.0017959	-0.000738368	-0.00296221	-0.0842933	-2.50621e-22	-0.00353165	-7.98152e-05	-5.99367e-06	-0.000265192	-0.000770589	-0.00433539	-0.0764891	-7.22313	-0.148469	-0.0014736	-5.97275e-06	-0.00181174	-7.60988e-06	-0.00375809	-0.081338	-1.58113e-28	-0.0334678	-0.00132193	-4.69281e-08	-0.00443956	-3.04764e-08	-0.0100688	-3.13952e-06	-2.27576e-11	-0.00248097	-0.00122765	-5.39415e-08	-0.00820511	-3.40021e-08	-0.00394626	-5.72776e-06	-2.29556e-10	-0.00382192	-0.000945271	-2.28912e-05	-0.0077701	-4.70795e-08	-0.00411508	-5.53253e-06	-9.33569e-11	-0.00222601	-0.000958186	-0.000334119	-0.00776995	-1.86234e-07	-0.0041425	-2.36498e-06	-3.19603e-11	-0.00212203	-0.00249484	-0.000272372	-0.00776595	-2.14293e-08	-0.00414485	-2.13702e-06	-1.67124e-13	-0.000428227	-0.000560579	-0.000123001	-0.00776588	-2.43982e-07	-0.00414569	-7.02873e-08	-2.07985e-10	-0.000434109	-0.000578849	-0.00110782	-0.00181002	-2.12988e-07	-0.000261977	-3.97532e-07	-2.10028e-10	-0.000434122	-0.00057743	-0.0150355	-0.00196353	-2.11386e-07	-0.000266942	-4.05225e-07	-2.10024e-10	-0.000434125	-0.000575096	-0.000625611	-0.00511095	-2.11348e-07	-0.000266688	-4.05348e-07	-2.10024e-10	-0.000434125	-0.000569496	-0.00072014	-0.00487937	-2.11348e-07	-0.000266739	-4.05351e-07	-2.10024e-10	-0.000434125	-0.000341909	-0.000719589	-0.00486657	-7.25126e-07	-0.000266731	-4.05351e-07	-2.85114e-09	-0.000396961	-0.000335201	-0.00102327	-0.00485951	-7.22944e-07	-0.000266733	-1.39074e-06	-2.85132e-09	-0.000396159	-0.00033515	-0.00102094	-0.00485654	-7.22944e-07	-0.000512182	-1.39082e-06	-2.85132e-09	-0.000395843	-0.000335151	-0.000275206	-0.00485519	-7.22944e-07	-0.00051539	-1.39082e-06	-2.85132e-09	-0.000395719	-0.000335151	-0.000276816	-0.00300931	-7.22944e-07	-0.000254875	-1.39082e-06	-2.85132e-09	-0.000395669	-0.000335151	-0.000276812	-0.00312674	-7.22944e-07	-0.000253946	-1.39082e-06	-2.85132e-09	-0.000395648	-0.000335151	-0.000276812	-0.00312327	-7.22944e-07	-0.000253932	-1.39082e-06	-2.85132e-09	-0.000386729	-0.000335151	-0.000276812	-0.00372312	-7.22944e-07	-0.000253939	-1.39082e-06	-3.53118e-12	-0.000387471	-0.000335151	-0.000276812	-0.00173043	-7.22944e-07	-0.000253939	-1.39082e-06	-3.53126e-12	-0.000387647	-0.000335151	-0.000276812	-0.00130122	-7.22944e-07	-0.000253939	-1.39082e-06	-3.53126e-12	-0.000387687	-0.000335151	-0.000276812	-0.00131083	-7.22944e-07	-0.000361114	-1.39082e-06	-3.53126e-12	-0.000387696	-0.000335151	-0.000276812	-0.00131623	-7.22944e-07	-0.00036238	-1.39082e-06	-3.53126e-12	-0.000387697	-0.000335151	-0.000276812	-0.00132132	-8.51012e-06	-0.00073274	-1.39082e-06	-3.53126e-12	-0.000387698	-0.000335151	-0.000276812	-0.00121409	-8.55572e-06	-0.000737126	-1.39082e-06	-1.00344e-10	-0.000387698	-0.000335151	-0.000276812	-0.00124184	-8.56235e-06	-0.000736997	-1.39082e-06	-1.00342e-10	-0.000387698	-0.000335151	-0.000276812	-0.00124174	-8.56374e-06	-0.000737161	-1.39082e-06	-1.00342e-10	-0.000387698	-0.000335151	-0.000276812	-0.00124173	-8.56412e-06	-0.000737199	-1.39082e-06	-1.00342e-10	-0.000387698	-0.000399544	-0.000276812	-0.00124173	-8.56422e-06	-0.000737211	-1.39082e-06	-1.00342e-10	-0.000387698	-0.000399206	-0.000276812	-0.00124173	-2.49617e-06	-0.000518424	-1.39082e-06	-1.00342e-10	-0.000387698	-0.000399196	-0.000276812	-0.00124173	-2.4811e-06	-0.000514473	-1.39082e-06	-1.00342e-10	0	0	0	0	0	0	0	0	0.000110677	0.000110677	0.000110677	0.000110677	0.000110677	0.000110677	0.000110677	0.000110677	3.62463e-05	3.62463e-05	3.62463e-05	3.62463e-05	3.62463e-05	3.62463e-05	3.62463e-05	3.62463e-05	3.57528e-05	3.57528e-05	3.57528e-05	3.57528e-05	3.57528e-05	3.57528e-05	3.57528e-05	3.57528e-05	1.12865e-05	1.12865e-05	1.12865e-05	1.12865e-05	1.12865e-05	1.12865e-05	1.12865e-05	1.12865e-05	1.14188e-05	1.14188e-05	1.14188e-05	1.14188e-05	1.14188e-05	1.14188e-05	1.14188e-05	1.14188e-05	1.14176e-05	1.14176e-05	1.14176e-05	1.14176e-05	1.14176e-05	1.14176e-05	1.14176e-05	1.14176e-05	1.14176e-05	1.14176e-05	1.14176e-05	1.14176e-05	1.14176e-05	1.14176e-05	1.14176e-05	1.14176e-05	1.14176e-05	1.14176e-05	1.14176e-05	1.14176e-05	1.14176e-05	1.14176e-05	1.14176e-05	1.14176e-05	1.14176e-05	1.14176e-05	1.14176e-05	1.14176e-05	1.14176e-05	1.14176e-05	1.14176e-05	1.14176e-05	2.0323e-05	2.05145e-05	2.08767e-05	2.08767e-05	9.86919e-05	2.50428e-05	0.00152978	1.27352	3.51698e-05	0.0131375	7.61444e-05	6.27574e-08	9.12039e-05	1.03311e-07	0.000138075	2.44981	3.82065e-05	0.0631529	3.04831e-05	1.45812e-07	2.65362e-05	3.90072e-07	4.82147e-05
[truncated: 166,939 more chars]
