# Supplementary material for: The Importance of Lateral Connections in the Parietal Cortex for Generating Motor Plans
Source: PLoS One. 2015 Aug 7;10(8):e0134669. doi: 10.1371/journal.pone.0134669 (PMC4529220; doi:10.1371/journal.pone.0134669)
Supplement: S1 Dataset — The complete dataset utilized in the data-dependent figures. (ZIP) [file pone.0134669.s001.zip › Champion_Data/Evolved_Flash_Task/TS_10/fblat_A10_2to4_9T1/ppc_sc_input.txt]

0	0	0	0	0	0	0	0	-0.00535271	-0.00535271	-0.00535271	-0.00535271	-0.00535271	-0.00535271	-0.00535271	-0.00535271	-0.00642945	-0.00642945	-0.00642945	-0.00642945	-0.00642945	-0.00642945	-0.00642945	-0.00642945	-0.00690771	-0.00690771	-0.00690771	-0.00690771	-0.00690771	-0.00690771	-0.00690771	-0.00690771	-0.00524435	-0.00524435	-0.00524435	-0.00524435	-0.00524435	-0.00524435	-0.00524435	-0.00524435	-0.0052378	-0.0052378	-0.0052378	-0.0052378	-0.0052378	-0.0052378	-0.0052378	-0.0052378	-0.00523763	-0.00523763	-0.00523763	-0.00523763	-0.00523763	-0.00523763	-0.00523763	-0.00523763	-0.0052376	-0.0052376	-0.0052376	-0.0052376	-0.0052376	-0.0052376	-0.0052376	-0.0052376	-0.00523761	-0.00523761	-0.00523761	-0.00523761	-0.00523761	-0.00523761	-0.00523761	-0.00523761	-0.00523761	-0.00523761	-0.00523761	-0.00523761	-0.00523761	-0.00523761	-0.00523761	-0.00523761	-0.0285568	-0.386764	0.0286614	0.374653	0.278084	0.399118	0.190494	0.0783911	-0.0377741	-0.494285	0.198084	0.383876	0.478281	-0.230213	-0.297309	0.0374986	-0.0478512	-0.518924	0.360152	0.440678	0.479478	0.386272	-0.426695	0.0375615	-0.0508589	-0.509861	-0.060426	0.347079	0.496036	0.192337	-0.449921	0.0374666	-0.0646632	-0.518427	-0.0434098	0.422721	0.486906	0.453337	-0.449336	0.0216631	-0.0629307	-0.51981	-0.0623308	0.206558	0.487516	0.208343	-0.44933	0.0372852	-0.0671868	-0.519892	-0.0314364	0.412513	0.488609	0.449911	-0.449673	0.0360234	-0.0627757	-0.520602	-0.0343543	0.217083	0.492823	-0.135791	-0.449441	0.037436	-0.0671954	-0.521322	-0.0355826	0.413128	0.489372	0.376769	-0.449645	0.0369384	0.370154	-0.519804	-0.0347687	0.217444	0.490453	-0.366299	-0.449321	0.0356417	-0.251241	-0.438514	-0.0205851	0.294468	0.458705	-0.272862	-0.44647	-0.371174	-0.132621	-0.150345	-0.0364525	0.292248	0.392179	-0.27083	-0.438292	-0.210596	-0.0106576	-0.162952	-0.501939	0.291908	0.15053	-0.272172	-0.248642	-0.0200626	-0.00397791	-0.163318	-0.209479	0.291866	0.0975485	-0.27226	-0.233015	-0.013472	-0.00395749	-0.136363	-0.105077	0.291862	0.0743715	-0.272296	-0.0861237	-0.0116707	-0.00438157	-0.155608	-0.00739593	0.291861	0.0963634	-0.2723	-0.004739	-0.0133652	-0.00438015	-0.153067	-0.00338428	0.29526	0.0975572	-0.270309	-0.0080434	-0.0133617	-0.00438003	-0.148609	-0.022442	0.295378	0.0975857	-0.27013	-0.00810309	-0.0133617	-0.00438001	-0.137856	-0.0562464	0.292252	0.0975862	-0.270165	-0.00810381	-0.0133617	-0.00438001	-0.102989	-0.0561864	0.291538	0.0975862	-0.270159	-0.0081038	-0.0133617	-0.00438001	-0.0793053	-0.0561921	0.291274	0.0980761	-0.270161	-0.0081038	-0.0133732	-0.00439517	-0.079081	-0.056206	0.291159	0.0980759	-0.27016	-0.00811502	-0.0133732	-0.00440792	-0.0790813	-0.0562023	0.291108	0.0980759	-0.271683	-0.00811504	-0.0133732	-0.00441289	-0.0790813	-0.0564082	0.291084	0.0980759	-0.271708	-0.00811504	-0.0133732	-0.00441491	-0.0790813	-0.0564082	0.29485	0.0980759	-0.270634	-0.00811504	-0.0133732	-0.00441574	-0.0790813	-0.0564082	0.294837	0.0980759	-0.270614	-0.00811504	-0.0133732	-0.00441608	-0.0790813	-0.0564082	0.294832	0.0980759	-0.270618	-0.00811504	-0.0133732	-0.00440693	-0.0790813	-0.0564082	0.22622	0.0980759	-0.270618	-0.00811504	-0.0133767	-0.00439951	-0.0790813	-0.0564082	0.203802	0.0980759	-0.270618	-0.00811504	-0.0133768	-0.00439782	-0.0790813	-0.0564082	0.204979	0.0980759	-0.270618	-0.00811504	-0.0133768	-0.00439748	-0.0790813	-0.0564082	0.206166	0.0980759	-0.271406	-0.00811504	-0.0133768	-0.00439738	-0.0790813	-0.0564082	0.207285	0.0980759	-0.271399	-0.00811504	-0.0133768	-0.00439737	-0.0790813	-0.0564082	0.208226	0.0972546	-0.273031	-0.00811504	-0.0133768	-0.00439737	-0.0790813	-0.0564082	0.215503	0.0971423	-0.273079	-0.00811504	-0.0133727	-0.00439736	-0.0790813	-0.0564082	0.215651	0.0971195	-0.273132	-0.00811504	-0.0133726	-0.00439736	-0.0790813	-0.0564082	0.215652	0.0971135	-0.273146	-0.00811504	-0.0133726	-0.00439736	-0.0790813	-0.0564082	0.215652	0.0971118	-0.27315	-0.00811504	-0.0133726	-0.00439736	-0.07868	-0.0564082	0.215652	0.0971113	-0.273151	-0.00811504	-0.0133726	-0.00439736	-0.0786517	-0.0564082	0.215652	0.0980293	-0.271319	-0.00811504	-0.0133726	-0.00439736	-0.0786486	-0.0564082	0.215652	0.0980328	-0.271354	-0.00811504	-0.0133726	0	0	0	0	0	0	0	0	-0.132012	-0.132012	-0.132012	-0.132012	-0.132012	-0.132012	-0.132012	-0.132012	-0.13225	-0.13225	-0.13225	-0.13225	-0.13225	-0.13225	-0.13225	-0.13225	-0.131943	-0.131943	-0.131943	-0.131943	-0.131943	-0.131943	-0.131943	-0.131943	-0.131555	-0.131555	-0.131555	-0.131555	-0.131555	-0.131555	-0.131555	-0.131555	-0.131553	-0.131553	-0.131553	-0.131553	-0.131553	-0.131553	-0.131553	-0.131553	-0.131555	-0.131555	-0.131555	-0.131555	-0.131555	-0.131555	-0.131555	-0.131555	-0.131555	-0.131555	-0.131555	-0.131555	-0.131555	-0.131555	-0.131555	-0.131555	-0.131555	-0.131555	-0.131555	-0.131555	-0.131555	-0.131555	-0.131555	-0.131555	-0.131555	-0.131555	-0.131555	-0.131555	-0.131555	-0.131555	-0.131555	-0.131555	-1.11422	-0.245978	0.0655539	-0.724384	0.387675	-0.899312	-0.396165	0.386169	-1.16553	-0.305356	0.262696	-0.710675	0.330489	-0.239986	0.0394328	0.475829	-1.17161	-0.314366	0.456592	-0.852484	0.539773	-0.860938	-0.102775	0.475015	-1.17243	-0.322422	0.227231	-0.649224	0.525536	-0.787811	-0.0723144	0.475427	-1.1812	-0.31409	0.232265	-0.807698	0.546175	-0.869097	-0.072155	0.458109	-1.17423	-0.313018	0.229906	-0.360517	0.540653	-0.820262	-0.071355	0.475702	-1.17999	-0.313385	0.227446	-0.78708	0.54507	-0.868964	-0.0721032	0.474257	-1.17433	-0.312867	0.233035	-0.37398	0.535644	-0.536226	-0.0714117	0.475897	-1.17999	-0.313385	0.233381	-0.78886	0.544229	-0.853094	-0.0721089	0.475286	-0.915502	-0.31265	0.233457	-0.374413	0.53802	-0.125103	-0.0713188	0.473748	-0.227054	-0.263464	0.202459	-0.514709	0.516133	-0.0578484	-0.0688867	0.0105935	-0.236142	-0.0903186	0.232623	-0.509017	0.447661	-0.0585503	-0.0651918	-0.0316983	-0.0525829	-0.0978859	-0.297425	-0.508291	0.175477	-0.0588193	0.0251651	-2.43359e-05	-0.0344095	-0.0981059	-0.126111	-0.508178	0.115494	-0.0588739	0.023019	0.00134236	-0.0342293	-0.0819124	-0.0642009	-0.50817	0.0880775	-0.0588828	0.01837	0.00432771	-0.0346015	-0.0934692	-0.00468853	-0.508168	0.114059	-0.0588849	0.00286884	0.00137948	-0.0346204	-0.0919404	-0.00206865	-0.516138	0.115492	-0.058653	0.00110701	0.00137919	-0.0346225	-0.089259	-0.013593	-0.516424	0.115526	-0.058638	0.00108606	0.00137917	-0.0346227	-0.0827875	-0.034115	-0.511377	0.115527	-0.0586426	0.00108565	0.00137917	-0.0346227	-0.0617377	-0.0340796	-0.510389	0.115527	-0.0586422	0.00108566	0.00137917	-0.0346227	-0.0472158	-0.034083	-0.510039	0.116103	-0.0586424	0.00108565	0.00138024	-0.0340217	-0.0470753	-0.0340905	-0.509888	0.116103	-0.0586424	0.00108298	0.00138024	-0.0338144	-0.0470754	-0.0340884	-0.50982	0.116103	-0.0588188	0.00108297	0.00138024	-0.0337336	-0.0470754	-0.0342125	-0.50979	0.116103	-0.0588124	0.00108297	0.00138024	-0.0337005	-0.0470754	-0.0342125	-0.515261	0.116103	-0.0587014	0.00108297	0.00138024	-0.0336867	-0.0470754	-0.0342125	-0.515213	0.116103	-0.058705	0.00108297	0.00138024	-0.0336809	-0.0470754	-0.0342125	-0.515208	0.116103	-0.0587062	0.00108297	0.00138024	-0.0341643	-0.0470754	-0.0342125	-0.347132	0.116103	-0.0587063	0.00108297	0.00136544	-0.0342827	-0.0470754	-0.0342125	-0.280716	0.116103	-0.0587064	0.00108297	0.00136558	-0.0343093	-0.0470754	-0.0342125	-0.281695	0.116103	-0.0587064	0.00108297	0.00136557	-0.0343151	-0.0470754	-0.0342125	-0.282691	0.116103	-0.0588149	0.00108297	0.00136557	-0.0343164	-0.0470754	-0.0342125	-0.28362	0.116103	-0.0588093	0.00108297	0.00136557	-0.0343167	-0.0470754	-0.0342125	-0.284397	0.115101	-0.0590122	0.00108297	0.00136557	-0.0343167	-0.0470754	-0.0342125	-0.289672	0.114961	-0.0589601	0.00108297	0.00137939	-0.0343167	-0.0470754	-0.0342125	-0.289713	0.114931	-0.0589576	0.00108297	0.00137938	-0.0343167	-0.0470754	-0.0342125	-0.289711	0.114924	-0.0589562	0.00108297	0.00137938	-0.0343167	-0.0470754	-0.0342125	-0.289711	0.114921	-0.0589559	0.00108297	0.00137938	-0.0343167	-0.0468355	-0.0342125	-0.289711	0.114921	-0.0589558	0.00108297	0.00137938	-0.0343167	-0.0468186	-0.0342125	-0.289711	0.116046	-0.0588058	0.00108297	0.00137938	-0.0343167	-0.0468168	-0.0342125	-0.289711	0.116051	-0.0588171	0.00108297	0.00137938	0	0	0	0	0	0	0	0	0.0274938	0.0274938	0.0274938	0.0274938	0.0274938	0.0274938	0.0274938	0.0274938	0.0264587	0.0264587	0.0264587	0.0264587	0.0264587	0.0264587	0.0264587	0.0264587	0.025788	0.025788	0.025788	0.025788	0.025788	0.025788	0.025788	0.025788	0.0272417	0.0272417	0.0272417	0.0272417	0.0272417	0.0272417	0.0272417	0.0272417	0.0272444	0.0272444	0.0272444	0.0272444	0.0272444	0.0272444	0.0272444	0.0272444	0.0272463	0.0272463	0.0272463	0.0272463	0.0272463	0.0272463	0.0272463	0.0272463	0.0272463	0.0272463	0.0272463	0.0272463	0.0272463	0.0272463	0.0272463	0.0272463	0.0272463	0.0272463	0.0272463	0.0272463	0.0272463	0.0272463	0.0272463	0.0272463	0.0272463	0.0272463	0.0272463	0.0272463	0.0272463	0.0272463	0.0272463	0.0272463	0.58142	-0.224861	-0.0188517	0.715077	0.00486983	0.856612	0.381978	-0.283486	0.601109	-0.288758	0.0170529	0.740655	0.239229	-0.23316	-0.487186	-0.437676	0.595147	-0.306432	0.0695149	0.866874	0.140349	0.79745	-0.541249	-0.436757	0.592822	-0.293589	-0.202152	0.6735	0.164592	0.511493	-0.582141	-0.437319	0.584895	-0.306007	-0.176168	0.827124	0.144976	0.8903	-0.581425	-0.442472	0.582691	-0.307867	-0.201172	0.386517	0.148275	0.543256	-0.582007	-0.437846	0.581916	-0.30774	-0.158355	0.806766	0.147098	0.88564	-0.581936	-0.438218	0.582886	-0.308675	-0.164126	0.403549	0.156139	-0.0101433	-0.582196	-0.437824	0.581906	-0.309054	-0.165397	0.808232	0.148353	0.782092	-0.581897	-0.437947	0.840313	-0.308056	-0.164717	0.404118	0.152699	-0.452966	-0.582129	-0.438238	-0.107464	-0.260039	-0.134713	0.551511	0.135729	-0.34858	-0.580675	-0.552846	0.00671816	-0.0891642	-0.165785	0.546355	0.112354	-0.345614	-0.573744	-0.27465	0.0188703	-0.0966448	-0.300102	0.545645	0.0410117	-0.347333	-0.413361	-0.029284	0.0151018	-0.0968617	-0.124087	0.545545	0.0255419	-0.347434	-0.386904	-0.021086	0.0150222	-0.0808785	-0.0617291	0.545537	0.0194401	-0.347479	-0.154861	-0.0215362	0.0148348	-0.0922939	-0.00425336	0.545536	0.0252502	-0.347484	-0.00992759	-0.0209686	0.0148465	-0.0907885	-0.00199034	0.553019	0.0255518	-0.34488	-0.0130009	-0.0209631	0.0148477	-0.0881485	-0.0132512	0.553283	0.025559	-0.344644	-0.0130645	-0.0209632	0.0148478	-0.0817825	-0.0331808	0.547652	0.0255591	-0.344689	-0.0130651	-0.0209631	0.0148478	-0.0612055	-0.0331448	0.546455	0.0255591	-0.344681	-0.0130651	-0.0209631	0.0148478	-0.0474647	-0.0331482	0.546021	0.02569	-0.344683	-0.0130651	-0.020981	0.0145055	-0.0473378	-0.0331569	0.545833	0.0256898	-0.344683	-0.0130794	-0.020981	0.0143805	-0.047338	-0.0331548	0.545749	0.0256898	-0.346675	-0.0130795	-0.020981	0.0143317	-0.047338	-0.0332766	0.545711	0.0256898	-0.34671	-0.0130795	-0.020981	0.0143118	-0.047338	-0.0332765	0.552162	0.0256898	-0.3453	-0.0130795	-0.020981	0.0143035	-0.047338	-0.0332765	0.552124	0.0256898	-0.345273	-0.0130795	-0.020981	0.0143	-0.047338	-0.0332765	0.552117	0.0256898	-0.345278	-0.0130795	-0.020981	0.0145726	-0.047338	-0.0332765	0.396475	0.0256898	-0.345278	-0.0130795	-0.0209709	0.014644	-0.047338	-0.0332765	0.338983	0.0256898	-0.345278	-0.0130795	-0.0209713	0.0146602	-0.047338	-0.0332765	0.340604	0.0256898	-0.345278	-0.0130795	-0.0209713	0.0146636	-0.047338	-0.0332765	0.342243	0.0256898	-0.346304	-0.0130795	-0.0209713	0.0146644	-0.047338	-0.0332765	0.343783	0.0256898	-0.346295	-0.0130795	-0.0209713	0.0146646	-0.047338	-0.0332765	0.345075	0.0254908	-0.348426	-0.0130795	-0.0209713	0.0146646	-0.047338	-0.0332765	0.354659	0.0254659	-0.348507	-0.0130795	-0.0209794	0.0146646	-0.047338	-0.0332765	0.354818	0.0254612	-0.348579	-0.0130795	-0.0209794	0.0146646	-0.047338	-0.0332765	0.354818	0.02546	-0.348598	-0.0130795	-0.0209794	0.0146646	-0.047338	-0.0332765	0.354818	0.0254596	-0.348604	-0.0130795	-0.0209794	0.0146646	-0.047099	-0.0332765	0.354818	0.0254595	-0.348606	-0.0130795	-0.0209794	0.0146646	-0.0470821	-0.0332765	0.354818	0.0256782	-0.34619	-0.0130795	-0.0209794	0.0146646	-0.0470803	-0.0332765	0.354818	0.025679	-0.346233	-0.0130795	-0.0209794	0	0	0	0	0	0	0	0	-0.0486224	-0.0486224	-0.0486224	-0.0486224	-0.0486224	-0.0486224	-0.0486224	-0.0486224	-0.0475957	-0.0475957	-0.0475957	-0.0475957	-0.0475957	-0.0475957	-0.0475957	-0.0475957	-0.0470411	-0.0470411	-0.0470411	-0.0470411	-0.0470411	-0.0470411	-0.0470411	-0.0470411	-0.048397	-0.048397	-0.048397	-0.048397	-0.048397	-0.048397	-0.048397	-0.048397	-0.0483976	-0.0483976	-0.0483976	-0.0483976	-0.0483976	-0.0483976	-0.0483976	-0.0483976	-0.0483992	-0.0483992	-0.0483992	-0.0483992	-0.0483992	-0.0483992	-0.0483992	-0.0483992	-0.0483992	-0.0483992	-0.0483992	-0.0483992	-0.0483992	-0.0483992	-0.0483992	-0.0483992	-0.0483992	-0.0483992	-0.0483992	-0.0483992	-0.0483992	-0.0483992	-0.0483992	-0.0483992	-0.0483992	-0.0483992	-0.0483992	-0.0483992	-0.0483992	-0.0483992	-0.0483992	-0.0483992	-0.61639	-0.00396322	0.00990773	-0.516608	0.0429762	-0.642788	-0.278025	0.255845	-0.641852	0.000732371	0.020615	-0.535315	-0.104265	0.158369	0.346142	0.381763	-0.641747	0.00448303	-0.0135668	-0.6279	-0.0244294	-0.579476	0.378204	0.381008	-0.641153	-0.00337403	0.00978092	-0.487175	-0.0410087	-0.376592	0.407578	0.381467	-0.641263	0.00432936	-0.01203	-0.598851	-0.0263419	-0.644898	0.407095	0.382707	-0.637954	0.00537619	0.00556992	-0.278316	-0.028937	-0.399583	0.407415	0.381853	-0.639708	0.00523455	-0.0249084	-0.584078	-0.0277439	-0.641615	0.407463	0.381948	-0.638062	0.00579926	-0.0206969	-0.290334	-0.0343994	-0.00459992	0.407643	0.38186	-0.639703	0.00583263	-0.0201196	-0.585159	-0.0286393	-0.56848	0.407435	0.3819	-0.643748	0.00575378	-0.0203432	-0.290735	-0.0320497	0.315706	0.407619	0.381876	-0.0398935	0.0050276	-0.0424992	-0.397142	-0.0248169	0.243749	0.40701	0.398326	-0.0864125	0.00173063	-0.0199953	-0.39333	-0.0211966	0.241648	0.40278	0.192632	-0.0258288	0.00187799	0.00225083	-0.392812	-0.00859891	0.242851	0.304495	0.0210193	-0.0179431	0.00188214	0.00213868	-0.392738	-0.0059164	0.24292	0.284945	0.0153309	-0.0178489	0.00157676	0.000558038	-0.392732	-0.00464961	0.242951	0.115353	0.0160766	-0.0179099	0.00179653	-8.94401e-05	-0.392731	-0.00585257	0.242955	0.00699018	0.0152519	-0.0179211	0.00176857	-6.51245e-05	-0.398231	-0.00591545	0.24113	0.00893597	0.0152479	-0.0179223	0.0017197	0.000106744	-0.398426	-0.00591693	0.240964	0.0089766	0.0152479	-0.0179224	0.00160388	0.000399308	-0.394389	-0.00591696	0.240995	0.008977	0.0152479	-0.0179224	0.00128225	0.000398416	-0.393541	-0.00591696	0.24099	0.008977	0.0152479	-0.0179224	0.00127162	0.000398495	-0.393234	-0.00594463	0.240991	0.008977	0.0152609	-0.0175789	0.00127446	0.000398927	-0.393101	-0.00594463	0.240991	0.00898662	0.0152609	-0.0174578	0.00127446	0.000398878	-0.393041	-0.00594463	0.242388	0.00898664	0.0152609	-0.0174106	0.00127446	0.000401129	-0.393015	-0.00594463	0.242412	0.00898664	0.0152609	-0.0173913	0.00127446	0.000401128	-0.397605	-0.00594463	0.241424	0.00898664	0.0152609	-0.0173832	0.00127446	0.000401128	-0.397576	-0.00594463	0.241404	0.00898664	0.0152609	-0.0173798	0.00127446	0.000401128	-0.397571	-0.00594463	0.241408	0.00898664	0.0152609	-0.0176551	0.00127446	0.000401128	-0.282683	-0.00594463	0.241408	0.00898664	0.0152516	-0.0177242	0.00127446	0.000401128	-0.239672	-0.00594463	0.241408	0.00898664	0.0152519	-0.0177398	0.00127446	0.000401128	-0.240781	-0.00594463	0.241408	0.00898664	0.0152519	-0.0177432	0.00127446	0.000401128	-0.241903	-0.00594463	0.242127	0.00898664	0.0152519	-0.0177439	0.00127446	0.000401128	-0.242956	-0.00594463	0.242121	0.00898664	0.0152519	-0.0177441	0.00127446	0.000401128	-0.24384	-0.00589136	0.243614	0.00898664	0.0152519	-0.0177441	0.00127446	0.000401128	-0.250337	-0.00588382	0.243672	0.00898664	0.0152596	-0.0177442	0.00127446	0.000401128	-0.25044	-0.00588223	0.243723	0.00898664	0.0152596	-0.0177442	0.00127446	0.000401128	-0.250439	-0.00588181	0.243736	0.00898664	0.0152596	-0.0177442	0.00127446	0.000401128	-0.250439	-0.00588169	0.24374	0.00898664	0.0152596	-0.0177442	0.00126924	0.000401128	-0.250439	-0.00588166	0.243742	0.00898664	0.0152596	-0.0177442	0.00126883	0.000401128	-0.250439	-0.00594164	0.242047	0.00898664	0.0152596	-0.0177442	0.00126879	0.000401128	-0.250439	-0.00594189	0.242077	0.00898664	0.0152596	0	0	0	0	0	0	0	0	0.0287309	0.0287309	0.0287309	0.0287309	0.0287309	0.0287309	0.0287309	0.0287309	0.0273718	0.0273718	0.0273718	0.0273718	0.0273718	0.0273718	0.0273718	0.0273718	0.0273385	0.0273385	0.0273385	0.0273385	0.0273385	0.0273385	0.0273385	0.0273385	0.0292009	0.0292009	0.0292009	0.0292009	0.0292009	0.0292009	0.0292009	0.0292009	0.0292035	0.0292035	0.0292035	0.0292035	0.0292035	0.0292035	0.0292035	0.0292035	0.0292015	0.0292015	0.0292015	0.0292015	0.0292015	0.0292015	0.0292015	0.0292015	0.0292016	0.0292016	0.0292016	0.0292016	0.0292016	0.0292016	0.0292016	0.0292016	0.0292016	0.0292016	0.0292016	0.0292016	0.0292016	0.0292016	0.0292016	0.0292016	0.0292016	0.0292016	0.0292016	0.0292016	0.0292016	0.0292016	0.0292016	0.0292016	-0.386657	0.222464	0.0999666	-0.531768	0.362838	-0.639995	-0.294423	0.422759	-0.399704	0.270965	0.23734	-0.549012	0.273293	-0.063224	0.223706	0.53829	-0.394175	0.285527	0.455886	-0.656039	0.425917	-0.643586	0.0831956	0.537263	-0.392155	0.275747	0.714894	-0.501697	0.412963	-0.533376	0.109064	0.53779	-0.384721	0.285258	0.718213	-0.622036	0.42783	-0.671154	0.108928	0.524393	-0.383496	0.286862	0.723377	-0.277901	0.423857	-0.557941	0.110273	0.538265	-0.382327	0.286656	0.711971	-0.606374	0.426968	-0.669923	0.109107	0.537039	-0.38365	0.287299	0.716238	-0.288194	0.419773	-0.273385	0.110019	0.538441	-0.382319	0.287395	0.717284	-0.607698	0.426254	-0.635739	0.109094	0.537846	-0.622685	0.286353	0.716728	-0.288522	0.421657	0.0495903	0.110053	0.536645	0.110449	0.241643	0.693471	-0.396949	0.406753	0.0578123	0.111619	0.171688	0.0155093	0.0828626	0.7168	-0.392537	0.363633	0.0567028	0.113315	0.0534824	-0.0111104	0.0898205	0.299645	-0.391976	0.150352	0.0569961	0.155654	0.00860015	-0.00957951	0.0900219	0.115785	-0.391888	0.103129	0.0569932	0.145331	0.00737041	-0.00952885	0.07516	0.0576784	-0.391882	0.0792576	0.0569998	0.0671255	0.0100673	-0.00933861	0.085781	0.00412043	-0.39188	0.101824	0.057	0.00736813	0.00736785	-0.00934669	0.0843833	0.0021621	-0.398048	0.1031	0.0564653	0.00687218	0.00736597	-0.00934752	0.0819325	0.0126546	-0.39827	0.10313	0.0564136	0.00687787	0.00736597	-0.00934763	0.076024	0.0311157	-0.394388	0.103131	0.0564225	0.00687771	0.00736597	-0.00934764	0.0569473	0.0310816	-0.393629	0.103131	0.0564208	0.00687773	0.00736597	-0.00934764	0.0442338	0.0310847	-0.39336	0.103631	0.0564212	0.00687772	0.00737218	-0.00911441	0.0441165	0.0310933	-0.393244	0.103631	0.0564211	0.00688134	0.00737219	-0.00902817	0.0441167	0.0310913	-0.393192	0.103631	0.0568308	0.00688134	0.00737219	-0.00899452	0.0441167	0.031204	-0.393169	0.103631	0.0568429	0.00688134	0.00737219	-0.00898079	0.0441167	0.031204	-0.397371	0.103631	0.0565459	0.00688134	0.00737219	-0.00897505	0.0441167	0.031204	-0.397334	0.103631	0.056537	0.00688134	0.00737219	-0.00897265	0.0441167	0.031204	-0.39733	0.103631	0.0565377	0.00688134	0.00737219	-0.00915787	0.0441167	0.031204	-0.266907	0.103631	0.0565377	0.00688134	0.00735654	-0.00920722	0.0441167	0.031204	-0.21509	0.103631	0.0565377	0.00688134	0.00735676	-0.00921834	0.0441167	0.031204	-0.215844	0.103631	0.0565377	0.00688134	0.00735675	-0.00922075	0.0441167	0.031204	-0.216611	0.103631	0.0567395	0.00688134	0.00735675	-0.00922129	0.0441167	0.031204	-0.217326	0.103631	0.0567403	0.00688134	0.00735675	-0.00922141	0.0441167	0.031204	-0.217924	0.102681	0.0571704	0.00688134	0.00735675	-0.00922143	0.0441167	0.031204	-0.221976	0.10254	0.0572177	0.00688134	0.00737097	-0.00922144	0.0441167	0.031204	-0.222007	0.10251	0.0572371	0.00688134	0.00737096	-0.00922144	0.0441167	0.031204	-0.222006	0.102502	0.0572425	0.00688134	0.00737096	-0.00922144	0.0441167	0.031204	-0.222006	0.102499	0.0572441	0.00688134	0.00737096	-0.00922144	0.0438934	0.031204	-0.222006	0.102499	0.0572446	0.00688134	0.00737096	-0.00922144	0.0438777	0.031204	-0.222006	0.103579	0.0567156	0.00688134	0.00737096	-0.00922144	0.043876	0.031204	-0.222006	0.103583	0.0567206	0.00688134	0.00737096	0	0	0	0	0	0	0	0	0.135643	0.135643	0.135643	0.135643	0.135643	0.135643	0.135643	0.135643	0.133682	0.133682	0.133682	0.133682	0.133682	0.133682	0.133682	0.133682	0.132815	0.132815	0.132815	0.132815	0.132815	0.132815	0.132815	0.132815	0.1357	0.1357	0.1357	0.1357	0.1357	0.1357	0.1357	0.1357	0.135707	0.135707	0.135707	0.135707	0.135707	0.135707	0.135707	0.135707	0.135708	0.135708	0.135708	0.135708	0.135708	0.135708	0.135708	0.135708	0.135708	0.135708	0.135708	0.135708	0.135708	0.135708	0.135708	0.135708	0.135708	0.135708	0.135708	0.135708	0.135708	0.135708	0.135708	0.135708	0.135708	0.135708	0.135708	0.135708	0.135708	0.135708	0.135708	0.135708	0.692345	-0.11356	0.044351	0.755356	0.244083	0.864168	0.392289	0.0595484	0.717587	-0.162383	0.170762	0.738707	0.478192	-0.0835253	-0.21723	0.018682	0.71415	-0.175266	0.339563	0.8641	0.392261	0.817456	-0.339964	0.0187262	0.712487	-0.163442	0.194921	0.670268	0.416433	0.599825	-0.377859	0.018639	0.708075	-0.175097	0.211022	0.824582	0.396749	0.883885	-0.37742	0.00576213	0.704882	-0.176694	0.194936	0.389656	0.39982	0.632141	-0.377213	0.0185237	0.705479	-0.176606	0.225092	0.804064	0.39926	0.880639	-0.377729	0.0174479	0.705055	-0.177515	0.219382	0.407711	0.408033	0.160922	-0.377442	0.0186534	0.70547	-0.177882	0.21824	0.805536	0.400453	0.804451	-0.377701	0.0181925	0.853788	-0.177342	0.218817	0.408321	0.404254	-0.272014	-0.377355	0.0171599	-0.037185	-0.149817	0.248332	0.55564	0.374773	-0.221673	-0.375006	-0.313751	0.0547002	-0.0513642	0.217524	0.550783	0.325162	-0.21942	-0.367386	-0.176984	0.0258832	-0.0556695	-0.160119	0.550092	0.128623	-0.22052	-0.193263	-0.0169286	0.019116	-0.0557945	-0.0711162	0.549999	0.0855016	-0.220572	-0.181004	-0.0113936	0.0190157	-0.046589	-0.035106	0.549991	0.0655799	-0.2206	-0.0656038	-0.00996087	0.0189457	-0.0531594	-0.00228227	0.54999	0.0844577	-0.220603	-0.00277957	-0.0113043	0.0189588	-0.0522908	-0.000931665	0.557152	0.0854957	-0.218884	-0.00541842	-0.0113014	0.0189602	-0.0507672	-0.00738352	0.557404	0.0855203	-0.218727	-0.00546572	-0.0113014	0.0189604	-0.0470916	-0.0188551	0.551658	0.0855208	-0.218756	-0.00546631	-0.0113014	0.0189604	-0.0351707	-0.0188346	0.550406	0.0855208	-0.218751	-0.0054663	-0.0113014	0.0189604	-0.0270889	-0.0188366	0.549949	0.0859418	-0.218752	-0.00546631	-0.0113111	0.0185655	-0.0270127	-0.0188414	0.549751	0.0859416	-0.218752	-0.00547433	-0.0113111	0.0184239	-0.0270128	-0.0188402	0.549662	0.0859416	-0.220068	-0.00547434	-0.0113111	0.0183687	-0.0270128	-0.0189106	0.549622	0.0859416	-0.220094	-0.00547434	-0.0113111	0.0183461	-0.0270128	-0.0189106	0.556319	0.0859416	-0.219159	-0.00547434	-0.0113111	0.0183367	-0.0270128	-0.0189106	0.556286	0.0859416	-0.219138	-0.00547434	-0.0113111	0.0183327	-0.0270128	-0.0189106	0.556278	0.0859416	-0.219142	-0.00547434	-0.0113111	0.0186481	-0.0270128	-0.0189106	0.409333	0.0859416	-0.219142	-0.00547434	-0.0113135	0.0187291	-0.0270128	-0.0189106	0.357269	0.0859416	-0.219142	-0.00547434	-0.0113137	0.0187473	-0.0270128	-0.0189106	0.359084	0.0859416	-0.219142	-0.00547434	-0.0113137	0.0187513	-0.0270128	-0.0189106	0.360916	0.0859416	-0.219813	-0.00547434	-0.0113137	0.0187521	-0.0270128	-0.0189106	0.36264	0.0859416	-0.219809	-0.00547434	-0.0113137	0.0187523	-0.0270128	-0.0189106	0.364088	0.085194	-0.221213	-0.00547434	-0.0113137	0.0187524	-0.0270128	-0.0189106	0.375016	0.0850882	-0.221285	-0.00547434	-0.0113106	0.0187524	-0.0270128	-0.0189106	0.375215	0.0850661	-0.221336	-0.00547434	-0.0113106	0.0187524	-0.0270128	-0.0189106	0.375215	0.0850603	-0.221349	-0.00547434	-0.0113106	0.0187524	-0.0270128	-0.0189106	0.375215	0.0850586	-0.221353	-0.00547434	-0.0113106	0.0187524	-0.0268761	-0.0189106	0.375215	0.0850582	-0.221354	-0.00547434	-0.0113106	0.0187524	-0.0268664	-0.0189106	0.375215	0.0858998	-0.219738	-0.00547434	-0.0113106	0.0187524	-0.0268654	-0.0189106	0.375215	0.0859032	-0.219764	-0.00547434	-0.0113106	0	0	0	0	0	0	0	0	0.128823	0.128823	0.128823	0.128823	0.128823	0.128823	0.128823	0.128823	0.126239	0.126239	0.126239	0.126239	0.126239	0.126239	0.126239	0.126239	0.12568	0.12568	0.12568	0.12568	0.12568	0.12568	0.12568	0.12568	0.129331	0.129331	0.129331	0.129331	0.129331	0.129331	0.129331	0.129331	0.129338	0.129338	0.129338	0.129338	0.129338	0.129338	0.129338	0.129338	0.129336	0.129336	0.129336	0.129336	0.129336	0.129336	0.129336	0.129336	0.129337	0.129337	0.129337	0.129337	0.129337	0.129337	0.129337	0.129337	0.129337	0.129337	0.129337	0.129337	0.129337	0.129337	0.129337	0.129337	0.129337	0.129337	0.129337	0.129337	0.129337	0.129337	0.129337	0.129337	0.100312	0.220224	0.129418	-0.0781491	0.496628	-0.117645	-0.0587485	0.468961	0.106566	0.255293	0.329556	-0.110552	0.532911	-0.0746203	0.139593	0.569355	0.111686	0.265692	0.643712	-0.141831	0.627843	-0.15098	-0.0674935	0.5683	0.113141	0.262353	0.886003	-0.103738	0.628576	-0.153267	-0.0633908	0.568809	0.12022	0.265438	0.897106	-0.131688	0.631559	-0.14578	-0.06334	0.548823	0.118885	0.266209	0.894902	-0.0470464	0.629557	-0.15849	-0.0618045	0.569259	0.121305	0.266075	0.898277	-0.128289	0.632144	-0.146121	-0.0633051	0.567468	0.118821	0.266222	0.899148	-0.046748	0.6302	-0.133265	-0.0622026	0.569504	0.121309	0.266193	0.899638	-0.128716	0.632111	-0.150287	-0.0633039	0.568657	-0.101899	0.265224	0.899327	-0.0467188	0.62989	-0.0658965	-0.0621285	0.566926	0.133973	0.223671	0.893764	-0.0677632	0.5995	-0.0415428	-0.0593864	0.0318244	0.0795981	0.0767021	0.898794	-0.0662678	0.532256	-0.0414923	-0.0538105	-0.02721	0.00897796	0.0831448	0.287819	-0.0661187	0.218099	-0.0416942	0.0766367	0.00103029	0.00449196	0.0833313	0.107531	-0.0660873	0.148724	-0.0417157	0.0713369	0.00234444	0.0044689	0.0695714	0.0539301	-0.0660854	0.114318	-0.0417214	0.0413694	0.00582225	0.0046938	0.0794074	0.00399259	-0.0660849	0.14686	-0.0417223	0.00666288	0.00238358	0.00469457	0.0781142	0.00219166	-0.0679655	0.148689	-0.0414612	0.0049368	0.00238302	0.00469467	0.0758468	0.0119449	-0.0680368	0.148732	-0.0414391	0.00492104	0.00238299	0.00469468	0.0703812	0.029071	-0.0675501	0.148733	-0.0414438	0.0049206	0.00238299	0.00469468	0.0527453	0.0290393	-0.0675262	0.148733	-0.0414431	0.00492061	0.00238299	0.00469468	0.0410116	0.0290423	-0.0675257	0.149455	-0.0414433	0.00492061	0.00238496	0.00465641	0.0409035	0.0290503	-0.0675262	0.149455	-0.0414433	0.00492096	0.00238496	0.00464673	0.0409036	0.0290484	-0.0675263	0.149455	-0.0416429	0.00492095	0.00238496	0.00464295	0.0409036	0.0291526	-0.0675264	0.149455	-0.041644	0.00492095	0.00238496	0.0046414	0.0409036	0.0291526	-0.0677853	0.149455	-0.0415063	0.00492095	0.00238496	0.00464075	0.0409036	0.0291526	-0.0677686	0.149455	-0.041505	0.00492095	0.00238496	0.00464047	0.0409036	0.0291526	-0.0677698	0.149455	-0.0415057	0.00492095	0.00238496	0.00467267	0.0409036	0.0291526	-0.0253735	0.149455	-0.0415058	0.00492095	0.00236752	0.00467814	0.0409036	0.0291526	-0.00492417	0.149455	-0.0415058	0.00492095	0.00236769	0.00467935	0.0409036	0.0291526	-0.0046282	0.149455	-0.0415058	0.00492095	0.00236769	0.00467964	0.0409036	0.0291526	-0.00433483	0.149455	-0.0416129	0.00492095	0.00236769	0.00467969	0.0409036	0.0291526	-0.00405283	0.149455	-0.0416108	0.00492095	0.00236769	0.0046797	0.0409036	0.0291526	-0.00381306	0.148099	-0.0418292	0.00492095	0.00236769	0.00467971	0.0409036	0.0291526	-0.00156245	0.1479	-0.0418228	0.00492095	0.00238391	0.0046797	0.0409036	0.0291526	-0.00148065	0.147857	-0.0418278	0.00492095	0.00238391	0.0046797	0.0409036	0.0291526	-0.00147931	0.147846	-0.041829	0.00492095	0.00238391	0.0046797	0.0409036	0.0291526	-0.00147929	0.147842	-0.0418293	0.00492095	0.00238391	0.0046797	0.0406965	0.0291526	-0.00147929	0.147842	-0.0418295	0.00492095	0.00238391	0.0046797	0.0406819	0.0291526	-0.00147929	0.14938	-0.0416017	0.00492095	0.00238391	0.0046797	0.0406803	0.0291526	-0.00147929	0.149386	-0.0416079	0.00492095	0.00238391	0	0	0	0	0	0	0	0	-0.0485415	-0.0485415	-0.0485415	-0.0485415	-0.0485415	-0.0485415	-0.0485415	-0.0485415	-0.0479176	-0.0479176	-0.0479176	-0.0479176	-0.0479176	-0.0479176	-0.0479176	-0.0479176	-0.0478556	-0.0478556	-0.0478556	-0.0478556	-0.0478556	-0.0478556	-0.0478556	-0.0478556	-0.0488236	-0.0488236	-0.0488236	-0.0488236	-0.0488236	-0.0488236	-0.0488236	-0.0488236	-0.0488272	-0.0488272	-0.0488272	-0.0488272	-0.0488272	-0.0488272	-0.0488272	-0.0488272	-0.0488261	-0.0488261	-0.0488261	-0.0488261	-0.0488261	-0.0488261	-0.0488261	-0.0488261	-0.0488262	-0.0488262	-0.0488262	-0.0488262	-0.0488262	-0.0488262	-0.0488262	-0.0488262	-0.0488262	-0.0488262	-0.0488262	-0.0488262	-0.0488262	-0.0488262	-0.0488262	-0.0488262	-0.0488262	-0.0488262	-0.0488262	-0.0488262	-0.0488262	-0.0488262	-0.0488262	-0.0488262	0.122241	-0.0408444	-0.0525813	0.111192	-0.218969	0.16442	0.0681784	-0.29327	0.127361	-0.0432826	-0.142548	0.137048	-0.20315	-0.0636031	-0.194385	-0.385393	0.126486	-0.045536	-0.249124	0.164126	-0.248492	0.14896	-0.127542	-0.384668	0.12611	-0.0431944	-0.304246	0.12606	-0.245477	0.0852937	-0.135542	-0.385058	0.124953	-0.045402	-0.298076	0.155593	-0.249319	0.16982	-0.135369	-0.377335	0.124427	-0.0458021	-0.304113	0.0671191	-0.24818	0.0910826	-0.136032	-0.385384	0.124419	-0.0457144	-0.294405	0.151787	-0.249335	0.168761	-0.135521	-0.384699	0.124462	-0.0458427	-0.295511	0.0691038	-0.247381	-0.0230887	-0.135999	-0.385486	0.124418	-0.0457784	-0.295691	0.152114	-0.249124	0.145752	-0.135512	-0.385168	0.162574	-0.0455639	-0.295614	0.0691633	-0.247641	-0.108421	-0.136025	-0.384442	-0.0133339	-0.0384562	-0.289439	0.0960473	-0.236385	-0.0817436	-0.136966	-0.170991	0.00625915	-0.0131935	-0.295365	0.0947852	-0.208801	-0.0810893	-0.137842	-0.0651795	0.0043382	-0.0143046	-0.0538837	0.0946357	-0.0847071	-0.0814913	-0.157487	-0.00876048	0.00330108	-0.0143366	-0.0185357	0.0946102	-0.0573115	-0.0815163	-0.147248	-0.00704767	0.00328356	-0.0119709	-0.00916639	0.0946083	-0.0439807	-0.0815268	-0.0648856	-0.0087709	0.00325991	-0.0136648	-0.000679532	0.094608	-0.0565939	-0.081528	-0.00537778	-0.00703245	0.00326231	-0.0134436	-0.000428072	0.0963174	-0.0573005	-0.0809253	-0.00544956	-0.00703063	0.00326256	-0.0130559	-0.00209873	0.0963798	-0.0573172	-0.0808708	-0.00545834	-0.00703064	0.00326259	-0.0121231	-0.00500028	0.0954803	-0.0573176	-0.0808812	-0.00545832	-0.00703063	0.0032626	-0.00915458	-0.00499461	0.0953227	-0.0573176	-0.0808795	-0.00545832	-0.00703063	0.0032626	-0.00732406	-0.00499512	0.0952689	-0.0575974	-0.0808799	-0.00545832	-0.00703661	0.00319097	-0.00730918	-0.00499672	0.0952459	-0.0575974	-0.0808798	-0.00546233	-0.00703661	0.00316509	-0.00730921	-0.0049964	0.0952356	-0.0575974	-0.081341	-0.00546234	-0.00703661	0.00315499	-0.00730921	-0.00501415	0.0952309	-0.0575974	-0.0813487	-0.00546234	-0.00703661	0.00315087	-0.00730921	-0.00501415	0.0961361	-0.0575974	-0.081023	-0.00546234	-0.00703661	0.00314915	-0.00730921	-0.00501415	0.0961244	-0.0575974	-0.0810167	-0.00546234	-0.00703661	0.00314843	-0.00730921	-0.00501415	0.096124	-0.0575974	-0.081018	-0.00546234	-0.00703661	0.00320555	-0.00730921	-0.00501415	0.0588723	-0.0575974	-0.081018	-0.00546234	-0.00702577	0.00322034	-0.00730921	-0.00501415	0.0429637	-0.0575974	-0.0810181	-0.00546234	-0.00702595	0.00322367	-0.00730921	-0.00501415	0.0430403	-0.0575974	-0.0810181	-0.00546234	-0.00702594	0.0032244	-0.00730921	-0.00501415	0.0431203	-0.0575974	-0.0812561	-0.00546234	-0.00702594	0.00322456	-0.00730921	-0.00501415	0.0431929	-0.0575974	-0.081254	-0.00546234	-0.00702594	0.00322459	-0.00730921	-0.00501415	0.0432525	-0.0570809	-0.0817467	-0.00546234	-0.00702594	0.0032246	-0.00730921	-0.00501415	0.0434935	-0.0570057	-0.0817633	-0.00546234	-0.00703567	0.0032246	-0.00730921	-0.00501415	0.0434788	-0.0569896	-0.0817796	-0.00546234	-0.00703565	0.0032246	-0.00730921	-0.00501415	0.0434782	-0.0569854	-0.0817838	-0.00546234	-0.00703565	0.0032246	-0.00730921	-0.00501415	0.0434782	-0.0569842	-0.0817851	-0.00546234	-0.00703565	0.0032246	-0.00727286	-0.00501415	0.0434782	-0.0569838	-0.0817855	-0.00546234	-0.00703565	0.0032246	-0.00727029	-0.00501415	0.0434782	-0.0575688	-0.0812298	-0.00546234	-0.00703565	0.0032246	-0.00727002	-0.00501415	0.0434782	-0.0575712	-0.0812401	-0.00546234	-0.00703565	0	0	0	0	0	0	0	0	0.307472	0.307472	0.307472	0.307472	0.307472	0.307472	0.307472	0.307472	0.303779	0.303779	0.303779	0.303779	0.303779	0.303779	0.303779	0.303779	0.302559	0.302559	0.302559	0.302559	0.302559	0.302559	0.302559	0.302559	0.307716	0.307716	0.307716	0.307716	0.307716	0.307716	0.307716	0.307716	0.307724	0.307724	0.307724	0.307724	0.307724	0.307724	0.307724	0.307724	0.307724	0.307724	0.307724	0.307724	0.307724	0.307724	0.307724	0.307724	0.307724	0.307724	0.307724	0.307724	0.307724	0.307724	0.307724	0.307724	0.307724	0.307724	0.307724	0.307724	0.307724	0.307724	0.307724	0.307724	0.307724	0.307724	0.307724	0.307724	0.307724	0.307724	0.307724	0.307724	1.28699	0.498617	0.119717	0.694364	0.348047	0.829657	0.355538	0.242933	1.34724	0.591615	0.229058	0.6429	0.5002	0.0541722	0.0484879	0.266504	1.35904	0.611408	0.509894	0.753475	0.424621	0.732245	-0.12778	0.26597	1.36142	0.616585	1.01493	0.582803	0.443667	0.598816	-0.158324	0.266182	1.37812	0.610884	1.03255	0.718965	0.425041	0.768022	-0.158232	0.25263	1.36934	0.610633	1.0258	0.341133	0.427898	0.627455	-0.156905	0.266446	1.37798	0.610807	1.04257	0.700835	0.427305	0.766359	-0.158347	0.265152	1.36937	0.610356	1.03752	0.357314	0.435001	0.284929	-0.157471	0.266619	1.37798	0.610722	1.03766	0.702148	0.42829	0.722759	-0.158331	0.26595	0.864157	0.608849	1.03728	0.357867	0.431696	-0.0855798	-0.157437	0.26485	0.380834	0.513224	1.06382	0.48613	0.40525	-0.0869693	-0.155469	-0.0930278	0.333611	0.175971	1.03708	0.482002	0.368001	-0.0855981	-0.149425	-0.0731013	0.0651454	0.190736	0.628585	0.481406	0.157183	-0.0860374	-0.0117813	-0.00531762	0.0411854	0.191164	0.246405	0.481327	0.110569	-0.0860423	-0.0110992	-0.0028125	0.0409702	0.159602	0.124559	0.48132	0.0855974	-0.0860527	0.00524101	-0.000740614	0.0415999	0.182148	0.00922298	0.481319	0.109179	-0.0860532	0.00452671	-0.00276399	0.0416208	0.179176	0.00466193	0.487455	0.110523	-0.0852956	0.0029894	-0.00276324	0.041623	0.173964	0.0270896	0.487669	0.110555	-0.0852238	0.00297184	-0.00276328	0.0416233	0.161394	0.0667057	0.482604	0.110555	-0.0852365	0.00297144	-0.00276327	0.0416233	0.120681	0.0666347	0.481492	0.110555	-0.0852342	0.00297146	-0.00276327	0.0416233	0.0931131	0.0666413	0.481085	0.11108	-0.0852346	0.00297145	-0.00276563	0.0409461	0.0928528	0.0666581	0.480908	0.11108	-0.0852346	0.00297109	-0.00276563	0.0407163	0.0928531	0.0666539	0.480829	0.11108	-0.085815	0.00297108	-0.00276563	0.0406266	0.0928531	0.0668941	0.480794	0.11108	-0.0858302	0.00297108	-0.00276563	0.0405899	0.0928531	0.0668941	0.486734	0.11108	-0.0854124	0.00297108	-0.00276563	0.0405746	0.0928531	0.0668941	0.486707	0.11108	-0.085401	0.00297108	-0.00276563	0.0405682	0.0928531	0.0668941	0.4867	0.11108	-0.0854021	0.00297108	-0.00276563	0.0411143	0.0928531	0.0668941	0.361572	0.11108	-0.0854021	0.00297108	-0.00277436	0.0412455	0.0928531	0.0668941	0.318155	0.11108	-0.0854022	0.00297108	-0.00277433	0.041275	0.0928531	0.0668941	0.319798	0.11108	-0.0854021	0.00297108	-0.00277432	0.0412815	0.0928531	0.0668941	0.321456	0.11108	-0.0856912	0.00297108	-0.00277432	0.0412829	0.0928531	0.0668941	0.323018	0.11108	-0.0856914	0.00297108	-0.00277432	0.0412832	0.0928531	0.0668941	0.32433	0.11003	-0.0863063	0.00297108	-0.00277432	0.0412832	0.0928531	0.0668941	0.334284	0.109871	-0.0863621	0.00297108	-0.00276594	0.0412833	0.0928531	0.0668941	0.33447	0.109836	-0.0863879	0.00297108	-0.00276594	0.0412833	0.0928531	0.0668941	0.334471	0.109827	-0.086395	0.00297108	-0.00276594	0.0412833	0.0928531	0.0668941	0.334471	0.109825	-0.0863971	0.00297108	-0.00276594	0.0412833	0.0923812	0.0668941	0.334471	0.109824	-0.0863978	0.00297108	-0.00276594	0.0412833	0.092348	0.0668941	0.334471	0.111022	-0.0856575	0.00297108	-0.00276594	0.0412833	0.0923444	0.0668941	0.334471	0.111028	-0.0856662	0.00297108	-0.00276594	0	0	0	0	0	0	0	0	0.462407	0.462407	0.462407	0.462407	0.462407	0.462407	0.462407	0.462407	0.460134	0.460134	0.460134	0.460134	0.460134	0.460134	0.460134	0.460134	0.459317	0.459317	0.459317	0.459317	0.459317	0.459317	0.459317	0.459317	0.463011	0.463011	0.463011	0.463011	0.463011	0.463011	0.463011	0.463011	0.463027	0.463027	0.463027	0.463027	0.463027	0.463027	0.463027	0.463027	0.463026	0.463026	0.463026	0.463026	0.463026	0.463026	0.463026	0.463026	0.463026	0.463026	0.463026	0.463026	0.463026	0.463026	0.463026	0.463026	0.463026	0.463026	0.463026	0.463026	0.463026	0.463026	0.463026	0.463026	0.463026	0.463026	0.463026	0.463026	0.463026	0.463026	0.463026	0.463026	1.26675	0.424273	0.132617	0.870395	0.426238	0.907182	0.435019	0.812955	1.32409	0.486651	0.261515	0.711263	0.496219	0.780233	0.899974	1.1278	1.33374	0.501265	0.428693	0.85218	0.32671	0.942827	0.828112	1.12557	1.3355	0.507639	0.882079	0.644695	0.341185	1.11457	0.808097	1.12683	1.34926	0.500285	0.836	0.8074	0.320627	0.85605	0.806964	1.11759	1.34092	0.499713	0.870483	0.374853	0.325415	1.14937	0.808597	1.12795	1.34862	0.499912	0.826943	0.786005	0.323122	0.861009	0.807632	1.12703	1.34099	0.499355	0.821557	0.391942	0.331661	1.15786	0.808687	1.12812	1.34862	0.499661	0.821231	0.787834	0.323739	0.943397	0.807599	1.12763	0.927927	0.498158	0.821125	0.392516	0.328041	0.777546	0.808677	1.12659	0.326334	0.419862	0.850366	0.534007	0.305599	0.515103	0.809399	0.844627	0.303308	0.143974	0.820808	0.529294	0.278553	0.513246	0.807885	0.383308	0.0622831	0.156058	0.514215	0.528624	0.119761	0.515748	0.759412	0.0442531	0.0399512	0.156408	0.201646	0.528534	0.0846658	0.515978	0.710951	0.0332673	0.0397429	0.130598	0.102113	0.528526	0.0656993	0.516047	0.29892	0.0368346	0.0402808	0.149039	0.00759784	0.528525	0.0836013	0.516057	0.0213853	0.0331268	0.0403017	0.14661	0.00383199	0.535467	0.0846274	0.512638	0.0247616	0.0331181	0.0403039	0.142352	0.0221948	0.53571	0.0846514	0.51234	0.0248386	0.0331182	0.0403041	0.132086	0.054642	0.530226	0.0846519	0.512401	0.0248393	0.0331181	0.0403042	0.0989671	0.054584	0.529041	0.0846519	0.512391	0.0248393	0.0331181	0.0403042	0.0770345	0.0545894	0.528608	0.0850507	0.512394	0.0248393	0.0331465	0.0396339	0.0768344	0.054603	0.528421	0.0850508	0.512393	0.0248637	0.0331465	0.0394049	0.0768346	0.0545996	0.528337	0.0850508	0.515007	0.0248638	0.0331465	0.0393155	0.0768346	0.0547962	0.528299	0.0850508	0.515033	0.0248638	0.0331465	0.039279	0.0768346	0.0547961	0.534662	0.0850508	0.513213	0.0248638	0.0331465	0.0392638	0.0768346	0.0547961	0.53463	0.0850508	0.513189	0.0248638	0.0331465	0.0392574	0.0768346	0.0547961	0.534622	0.0850508	0.513198	0.0248638	0.0331465	0.0397974	0.0768346	0.0547961	0.39513	0.0850508	0.513198	0.0248638	0.0331172	0.0399281	0.0768346	0.0547961	0.346931	0.0850508	0.513198	0.0248638	0.0331179	0.0399575	0.0768346	0.0547961	0.34859	0.0850508	0.513198	0.0248638	0.0331178	0.039964	0.0768346	0.0547961	0.350264	0.0850508	0.514582	0.0248638	0.0331178	0.0399653	0.0768346	0.0547961	0.351839	0.0850508	0.51456	0.0248638	0.0331178	0.0399657	0.0768346	0.0547961	0.353161	0.0842456	0.517381	0.0248638	0.0331178	0.0399657	0.0768346	0.0547961	0.363129	0.0841231	0.517361	0.0248638	0.0331432	0.0399658	0.0768346	0.0547961	0.363307	0.0840962	0.517436	0.0248638	0.0331431	0.0399658	0.0768346	0.0547961	0.363307	0.084089	0.517455	0.0248638	0.0331431	0.0399658	0.0768346	0.0547961	0.363307	0.084087	0.51746	0.0248638	0.0331431	0.0399658	0.0764471	0.0547961	0.363307	0.0840864	0.517462	0.0248638	0.0331431	0.0399658	0.0764197	0.0547961	0.363307	0.085007	0.514434	0.0248638	0.0331431	0.0399658	0.0764168	0.0547961	0.363307	0.085011	0.514507	0.0248638	0.0331431	0	0	0	0	0	0	0	0	0.189778	0.189778	0.189778	0.189778	0.189778	0.189778	0.189778	0.189778	0.188947	0.188947	0.188947	0.188947	0.188947	0.188947	0.188947	0.188947	0.188589	0.188589	0.188589	0.188589	0.188589	0.188589	0.188589	0.188589	0.190208	0.190208	0.190208	0.190208	0.190208	0.190208	0.190208	0.190208	0.19022	0.19022	0.19022	0.19022	0.19022	0.19022	0.19022	0.19022	0.190219	0.190219	0.190219	0.190219	0.190219	0.190219	0.190219	0.190219	0.190219	0.190219	0.190219	0.190219	0.190219	0.190219	0.190219	0.190219	0.190219	0.190219	0.190219	0.190219	0.190219	0.190219	0.190219	0.190219	0.190219	0.190219	0.190219	0.190219	0.190219	0.190219	0.190219	0.190219	0.277815	-0.141864	0.0692186	0.496777	0.360569	0.470142	0.243984	0.5516	0.284926	-0.20181	0.233594	0.412464	0.463627	0.365001	0.43543	0.744976	0.280738	-0.214349	0.355118	0.489187	0.393665	0.527526	0.364118	0.743597	0.279226	-0.207292	0.212707	0.372882	0.404938	0.590081	0.350871	0.744369	0.273615	-0.214516	0.184479	0.464599	0.394191	0.492319	0.350406	0.732328	0.272778	-0.215533	0.199674	0.220216	0.396305	0.609905	0.351111	0.744967	0.271853	-0.21554	0.180989	0.452452	0.395965	0.494396	0.350721	0.743951	0.272891	-0.216125	0.177945	0.230927	0.400616	0.568928	0.351317	0.745124	0.271847	-0.216518	0.176979	0.453428	0.396393	0.526638	0.350708	0.744692	0.453139	-0.215901	0.177533	0.231288	0.398178	0.346456	0.351376	0.74349	-0.0843824	-0.182228	0.193358	0.313679	0.372132	0.225497	0.353012	0.404823	-0.0139534	-0.0624641	0.17633	0.311172	0.322566	0.224817	0.354783	0.16755	0.00773664	-0.0676968	-0.200447	0.310797	0.127015	0.22591	0.387932	0.0209673	0.00680154	-0.0678489	-0.0867932	0.31075	0.0840683	0.226015	0.363015	0.0163747	0.00676615	-0.0566434	-0.0433122	0.310746	0.0644026	0.226045	0.156573	0.01938	0.00662068	-0.0646387	-0.00295099	0.310745	0.0830371	0.22605	0.0106002	0.0163246	0.00662642	-0.06358	-0.00126411	0.314529	0.0840639	0.224576	0.0114365	0.0163203	0.00662702	-0.0617228	-0.00915653	0.314661	0.0840883	0.224449	0.0114598	0.0163204	0.00662709	-0.0572382	-0.0231866	0.311386	0.0840888	0.224475	0.01146	0.0163203	0.0066271	-0.0425921	-0.0231618	0.310653	0.0840888	0.224471	0.01146	0.0163203	0.0066271	-0.0322656	-0.0231641	0.310384	0.0845041	0.224472	0.01146	0.0163343	0.00646199	-0.0321626	-0.0231698	0.310267	0.0845039	0.224472	0.0114703	0.0163343	0.00640074	-0.0321628	-0.0231683	0.310214	0.0845039	0.225598	0.0114703	0.0163343	0.00637684	-0.0321628	-0.023254	0.310191	0.0845039	0.225608	0.0114703	0.0163343	0.00636709	-0.0321628	-0.023254	0.314081	0.0845039	0.224825	0.0114703	0.0163343	0.00636302	-0.0321628	-0.023254	0.314065	0.0845039	0.224816	0.0114703	0.0163343	0.00636131	-0.0321628	-0.023254	0.31406	0.0845039	0.22482	0.0114703	0.0163343	0.0064924	-0.0321628	-0.023254	0.239221	0.0845039	0.22482	0.0114703	0.016314	0.00652747	-0.0321628	-0.023254	0.214914	0.0845039	0.22482	0.0114703	0.0163143	0.00653537	-0.0321628	-0.023254	0.216046	0.0845039	0.22482	0.0114703	0.0163143	0.00653708	-0.0321628	-0.023254	0.217187	0.0845039	0.225418	0.0114703	0.0163143	0.00653747	-0.0321628	-0.023254	0.218262	0.0845039	0.225409	0.0114703	0.0163143	0.00653755	-0.0321628	-0.023254	0.219165	0.0837744	0.226625	0.0114703	0.0163143	0.00653756	-0.0321628	-0.023254	0.226107	0.0836715	0.226609	0.0114703	0.0163324	0.00653758	-0.0321628	-0.023254	0.226243	0.0836501	0.22664	0.0114703	0.0163323	0.00653758	-0.0321628	-0.023254	0.226244	0.0836444	0.226647	0.0114703	0.0163323	0.00653758	-0.0321628	-0.023254	0.226244	0.0836429	0.22665	0.0114703	0.0163323	0.00653758	-0.0319975	-0.023254	0.226244	0.0836424	0.22665	0.0114703	0.0163323	0.00653758	-0.0319859	-0.023254	0.226244	0.084463	0.225355	0.0114703	0.0163323	0.00653758	-0.0319847	-0.023254	0.226244	0.0844663	0.225387	0.0114703	0.0163323	0	0	0	0	0	0	0	0	-0.347323	-0.347323	-0.347323	-0.347323	-0.347323	-0.347323	-0.347323	-0.347323	-0.344552	-0.344552	-0.344552	-0.344552	-0.344552	-0.344552	-0.344552	-0.344552	-0.344058	-0.344058	-0.344058	-0.344058	-0.344058	-0.344058	-0.344058	-0.344058	-0.348417	-0.348417	-0.348417	-0.348417	-0.348417	-0.348417	-0.348417	-0.348417	-0.348434	-0.348434	-0.348434	-0.348434	-0.348434	-0.348434	-0.348434	-0.348434	-0.34843	-0.34843	-0.34843	-0.34843	-0.34843	-0.34843	-0.34843	-0.34843	-0.34843	-0.34843	-0.34843	-0.34843	-0.34843	-0.34843	-0.34843	-0.34843	-0.34843	-0.34843	-0.34843	-0.34843	-0.34843	-0.34843	-0.34843	-0.34843	-0.34843	-0.34843	-0.34843	-0.34843	-0.34843	-0.34843	-0.34843	-0.34843	-0.194289	-0.360467	-0.21275	0.00228935	-0.809792	0.147362	0.0393153	-1.21912	-0.205376	-0.409565	-0.518348	0.149187	-0.769263	-0.549621	-1.00189	-1.63432	-0.213583	-0.426019	-0.89443	0.176417	-0.832782	0.0862077	-0.783403	-1.63118	-0.215883	-0.420606	-1.31452	0.140645	-0.828076	-0.199471	-0.801393	-1.6329	-0.227238	-0.42513	-1.27479	0.167981	-0.831779	0.193237	-0.800324	-1.60751	-0.22492	-0.426265	-1.30971	0.0637454	-0.830344	-0.195223	-0.803031	-1.63438	-0.228893	-0.426098	-1.25862	0.164589	-0.832705	0.187566	-0.801104	-1.63206	-0.224822	-0.426331	-1.25995	0.063544	-0.830036	-0.579099	-0.802973	-1.63474	-0.228898	-0.426365	-1.26051	0.164855	-0.832253	0.0752994	-0.80106	-1.63363	0.128708	-0.424857	-1.26013	0.0635166	-0.82953	-0.697801	-0.803032	-1.63115	-0.216917	-0.358296	-1.25257	0.0921307	-0.789722	-0.495338	-0.805846	-0.914743	-0.132255	-0.122879	-1.25945	0.0901151	-0.703044	-0.492358	-0.80693	-0.382482	-0.0157976	-0.133202	-0.454773	0.0899155	-0.289302	-0.494781	-0.824385	-0.0473989	-0.00819814	-0.133501	-0.172134	0.0898729	-0.197898	-0.494964	-0.771236	-0.0368419	-0.00815639	-0.11147	-0.0863742	0.0898703	-0.152249	-0.495029	-0.331916	-0.0433399	-0.00852026	-0.12722	-0.00636465	0.0898696	-0.195413	-0.495037	-0.0258636	-0.0367245	-0.00852204	-0.12515	-0.00342313	0.0924036	-0.197846	-0.49155	-0.0278869	-0.0367149	-0.00852226	-0.121522	-0.0190438	0.0924995	-0.197904	-0.491239	-0.0279529	-0.036715	-0.00852228	-0.112779	-0.0465098	0.0918036	-0.197905	-0.4913	-0.0279532	-0.0367149	-0.00852228	-0.0846724	-0.0464593	0.0917592	-0.197905	-0.49129	-0.0279532	-0.0367149	-0.00852228	-0.0663784	-0.046464	0.0917538	-0.198863	-0.491293	-0.0279532	-0.0367463	-0.0084443	-0.0662158	-0.0464766	0.0917523	-0.198863	-0.491292	-0.027977	-0.0367463	-0.00842288	-0.066216	-0.0464737	0.0917515	-0.198863	-0.49396	-0.027977	-0.0367463	-0.00841453	-0.066216	-0.0466407	0.0917512	-0.198863	-0.493997	-0.027977	-0.0367463	-0.0084111	-0.066216	-0.0466407	0.0921584	-0.198863	-0.492124	-0.027977	-0.0367463	-0.00840967	-0.066216	-0.0466407	0.092136	-0.198863	-0.492093	-0.027977	-0.0367463	-0.00840905	-0.066216	-0.0466407	0.0921375	-0.198863	-0.492101	-0.027977	-0.0367463	-0.00847404	-0.066216	-0.0466407	0.0324898	-0.198863	-0.492101	-0.027977	-0.0367016	-0.00848619	-0.066216	-0.0466407	0.00290869	-0.198863	-0.492101	-0.027977	-0.0367025	-0.0084889	-0.066216	-0.0466407	0.00255805	-0.198863	-0.492101	-0.027977	-0.0367024	-0.00848952	-0.066216	-0.0466407	0.00221254	-0.198863	-0.493493	-0.027977	-0.0367024	-0.00848964	-0.066216	-0.0466407	0.00187958	-0.198863	-0.493477	-0.027977	-0.0367024	-0.00848967	-0.066216	-0.0466407	0.00159591	-0.197053	-0.49634	-0.027977	-0.0367024	-0.00848968	-0.066216	-0.0466407	-0.0011458	-0.196786	-0.496386	-0.027977	-0.036742	-0.00848968	-0.066216	-0.0466407	-0.00124981	-0.196729	-0.496473	-0.027977	-0.0367419	-0.00848968	-0.066216	-0.0466407	-0.00125149	-0.196714	-0.496495	-0.027977	-0.0367419	-0.00848968	-0.066216	-0.0466407	-0.00125152	-0.19671	-0.496502	-0.027977	-0.0367419	-0.00848968	-0.0658832	-0.0466407	-0.00125152	-0.196708	-0.496504	-0.027977	-0.0367419	-0.00848968	-0.0658597	-0.0466407	-0.00125152	-0.198763	-0.493342	-0.027977	-0.0367419	-0.00848968	-0.0658571	-0.0466407	-0.00125152	-0.198772	-0.493407	-0.027977	-0.0367419	0	0	0	0	0	0	0	0	-0.199777	-0.199777	-0.199777	-0.199777	-0.199777	-0.199777	-0.199777	-0.199777	-0.196944	-0.196944	-0.196944	-0.196944	-0.196944	-0.196944	-0.196944	-0.196944	-0.196199	-0.196199	-0.196199	-0.196199	-0.196199	-0.196199	-0.196199	-0.196199	-0.20007	-0.20007	-0.20007	-0.20007	-0.20007	-0.20007	-0.20007	-0.20007	-0.200074	-0.200074	-0.200074	-0.200074	-0.200074	-0.200074	-0.200074	-0.200074	-0.200074	-0.200074	-0.200074	-0.200074	-0.200074	-0.200074	-0.200074	-0.200074	-0.200074	-0.200074	-0.200074	-0.200074	-0.200074	-0.200074	-0.200074	-0.200074	-0.200074	-0.200074	-0.200074	-0.200074	-0.200074	-0.200074	-0.200074	-0.200074	-0.200074	-0.200074	-0.200074	-0.200074	-0.200074	-0.200074	-0.200074	-0.200074	-0.691973	-0.4909	-0.11025	-0.157486	-0.308061	-0.206125	-0.0730893	-0.263007	-0.728013	-0.593315	-0.200767	-0.124004	-0.339859	0.0021868	-0.109199	-0.308427	-0.739936	-0.617	-0.446217	-0.14073	-0.357496	-0.13349	0.0434363	-0.307801	-0.742899	-0.614707	-0.960271	-0.111032	-0.361983	-0.103217	0.0495326	-0.30808	-0.759534	-0.616495	-0.97474	-0.135851	-0.357597	-0.14268	0.0495425	-0.296751	-0.753943	-0.61725	-0.972778	-0.070684	-0.357633	-0.108665	0.0481813	-0.308405	-0.760905	-0.617296	-0.978005	-0.132411	-0.358385	-0.142219	0.049544	-0.3073	-0.753872	-0.617399	-0.976981	-0.0750787	-0.359698	-0.0359496	0.0486781	-0.308557	-0.76091	-0.617817	-0.977752	-0.132588	-0.358628	-0.131431	0.0495405	-0.307972	-0.241939	-0.615873	-0.977106	-0.0752389	-0.358768	0.0334864	0.0486623	-0.307034	-0.343052	-0.51932	-0.982325	-0.100358	-0.341566	0.0286688	0.0472237	-0.00443106	-0.250606	-0.178062	-0.977341	-0.0998725	-0.312537	0.0283489	0.0436161	0.0219002	-0.040246	-0.193002	-0.630732	-0.0997756	-0.13476	0.0284923	-0.0404296	0.000126616	-0.0238702	-0.193436	-0.249033	-0.0997675	-0.0953381	0.0284981	-0.0376928	-0.00081112	-0.0237457	-0.161499	-0.125384	-0.0997664	-0.073788	0.0285017	-0.0231314	-0.00274571	-0.0243177	-0.184312	-0.00914852	-0.0997664	-0.094128	0.028502	-0.00540503	-0.000835911	-0.0243279	-0.181305	-0.00458782	-0.100626	-0.0952948	0.0282738	-0.00446309	-0.000835721	-0.024329	-0.176031	-0.0272343	-0.100654	-0.0953221	0.0282528	-0.00445796	-0.000835702	-0.0243291	-0.163312	-0.0672345	-0.099514	-0.0953227	0.0282567	-0.0044577	-0.000835706	-0.0243291	-0.122121	-0.0671625	-0.0992317	-0.0953227	0.028256	-0.00445771	-0.000835706	-0.0243291	-0.0942562	-0.0671692	-0.0991249	-0.0957737	0.0282562	-0.00445771	-0.000836393	-0.0239827	-0.0939935	-0.0671864	-0.0990783	-0.0957738	0.0282561	-0.00445909	-0.000836394	-0.0238695	-0.0939938	-0.0671821	-0.0990574	-0.0957738	0.0284309	-0.00445909	-0.000836394	-0.0238253	-0.0939938	-0.0674252	-0.099048	-0.0957738	0.0284345	-0.00445909	-0.000836394	-0.0238072	-0.0939938	-0.0674251	-0.100509	-0.0957738	0.0283101	-0.00445909	-0.000836394	-0.0237997	-0.0939938	-0.0674251	-0.100508	-0.0957738	0.0283073	-0.00445909	-0.000836394	-0.0237965	-0.0939938	-0.0674251	-0.100506	-0.0957738	0.0283077	-0.00445909	-0.000836394	-0.0240776	-0.0939938	-0.0674251	-0.0844806	-0.0957738	0.0283077	-0.00445909	-0.000826902	-0.0241422	-0.0939938	-0.0674251	-0.0811995	-0.0957738	0.0283077	-0.00445909	-0.000826987	-0.0241567	-0.0939938	-0.0674251	-0.0817447	-0.0957738	0.0283077	-0.00445909	-0.000826986	-0.0241599	-0.0939938	-0.0674251	-0.0822928	-0.0957738	0.0283963	-0.00445909	-0.000826986	-0.0241605	-0.0939938	-0.0674251	-0.0828111	-0.0957738	0.0283959	-0.00445909	-0.000826986	-0.0241607	-0.0939938	-0.0674251	-0.0832478	-0.0948603	0.0285829	-0.00445909	-0.000826986	-0.0241607	-0.0939938	-0.0674251	-0.0867306	-0.0947208	0.0285942	-0.00445909	-0.000835851	-0.0241607	-0.0939938	-0.0674251	-0.0868114	-0.0946902	0.0286012	-0.00445909	-0.000835849	-0.0241607	-0.0939938	-0.0674251	-0.086812	-0.0946819	0.028603	-0.00445909	-0.000835849	-0.0241607	-0.0939938	-0.0674251	-0.086812	-0.0946796	0.0286036	-0.00445909	-0.000835849	-0.0241607	-0.0935164	-0.0674251	-0.086812	-0.0946789	0.0286038	-0.00445909	-0.000835849	-0.0241607	-0.0934828	-0.0674251	-0.086812	-0.0957242	0.0283863	-0.00445909	-0.000835849	-0.0241607	-0.0934792	-0.0674251	-0.086812	-0.0957288	0.0283896	-0.00445909	-0.000835849	0	0	0	0	0	0	0	0	0.262718	0.262718	0.262718	0.262718	0.262718	0.262718	0.262718	0.262718	0.260496	0.260496	0.260496	0.260496	0.260496	0.260496	0.260496	0.260496	0.259607	0.259607	0.259607	0.259607	0.259607	0.259607	0.259607	0.259607	0.262698	0.262698	0.262698	0.262698	0.262698	0.262698	0.262698	0.262698	0.262702	0.262702	0.262702	0.262702	0.262702	0.262702	0.262702	0.262702	0.262703	0.262703	0.262703	0.262703	0.262703	0.262703	0.262703	0.262703	0.262703	0.262703	0.262703	0.262703	0.262703	0.262703	0.262703	0.262703	0.262703	0.262703	0.262703	0.262703	0.262703	0.262703	0.262703	0.262703	0.262703	0.262703	0.262703	0.262703	0.262703	0.262703	0.262703	0.262703	1.30652	0.44661	0.0507024	0.742481	0.0575681	0.898625	0.390259	0.0178216	1.36767	0.536682	0.0332779	0.698474	0.167755	0.173684	0.0629159	0.00937905	1.37837	0.554498	0.125374	0.827853	0.0281843	0.824385	0.0162394	0.00929665	1.38041	0.560799	0.571954	0.635281	0.0455508	0.727962	-0.0148085	0.00931032	1.39561	0.553996	0.578204	0.787239	0.0251922	0.843214	-0.01489	0.00851864	1.3869	0.55345	0.577263	0.363542	0.029389	0.759577	-0.0143363	0.00941242	1.39514	0.55372	0.585446	0.767222	0.0270574	0.842491	-0.0149403	0.00923624	1.38695	0.553243	0.579961	0.379223	0.0358181	0.448185	-0.0146547	0.00943775	1.39514	0.553732	0.579956	0.768807	0.0279984	0.815781	-0.0149309	0.0092821	0.928976	0.552132	0.579639	0.379747	0.0327762	0.0465949	-0.0146786	0.0092622	0.355062	0.465398	0.609241	0.518446	0.0262036	0.00333682	-0.0145816	-0.0112083	0.322507	0.159566	0.579938	0.513478	0.0337682	0.00430178	-0.0128369	-0.00700476	0.064969	0.17295	0.557771	0.512801	0.0218192	0.00430349	0.0236329	-0.000591567	0.0414331	0.173338	0.223234	0.512704	0.0190718	0.00433614	0.0223168	-0.000354197	0.0412165	0.144722	0.112996	0.512696	0.0153792	0.00433775	0.0113303	-0.000259874	0.0418026	0.165158	0.00832135	0.512695	0.0188228	0.00433888	0.00267094	-0.000350209	0.0418241	0.162462	0.0040633	0.51987	0.0190423	0.00448201	0.00274155	-0.000350139	0.0418264	0.157733	0.0244007	0.520124	0.0190473	0.00449994	0.00274528	-0.000350142	0.0418267	0.146327	0.0604004	0.514859	0.0190474	0.00449803	0.00274526	-0.000350141	0.0418267	0.109349	0.0603365	0.513755	0.0190474	0.00449866	0.00274527	-0.000350141	0.0418267	0.0842144	0.0603425	0.513355	0.0191245	0.0044986	0.00274527	-0.000350392	0.0411346	0.0839759	0.0603572	0.513182	0.0191247	0.00449861	0.00274764	-0.000350392	0.0408986	0.0839762	0.0603534	0.513105	0.0191247	0.00438813	0.00274764	-0.000350392	0.0408066	0.0839762	0.0605716	0.51307	0.0191247	0.00437831	0.00274764	-0.000350392	0.040769	0.0839762	0.0605716	0.519053	0.0191247	0.00446787	0.00274764	-0.000350392	0.0407533	0.0839762	0.0605716	0.519015	0.0191247	0.00447452	0.00274764	-0.000350392	0.0407467	0.0839762	0.0605716	0.519009	0.0191247	0.0044748	0.00274764	-0.000350392	0.0413044	0.0839762	0.0605716	0.37044	0.0191247	0.00447491	0.00274764	-0.000350614	0.0414391	0.0839762	0.0605716	0.315486	0.0191247	0.00447492	0.00274764	-0.000350619	0.0414694	0.0839762	0.0605716	0.316911	0.0191247	0.00447493	0.00274764	-0.000350618	0.041476	0.0839762	0.0605716	0.318351	0.0191247	0.00443303	0.00274764	-0.000350618	0.0414775	0.0839762	0.0605716	0.319703	0.0191247	0.00442939	0.00274764	-0.000350618	0.0414778	0.0839762	0.0605716	0.320838	0.018899	0.0043219	0.00274764	-0.000350618	0.0414779	0.0839762	0.0605716	0.329183	0.0188597	0.00426754	0.00274764	-0.000350379	0.0414779	0.0839762	0.0605716	0.329314	0.0188504	0.00425611	0.00274764	-0.000350379	0.0414779	0.0839762	0.0605716	0.329314	0.0188478	0.00425246	0.00274764	-0.000350379	0.0414779	0.0839762	0.0605716	0.329314	0.0188471	0.00425145	0.00274764	-0.000350379	0.0414779	0.0835493	0.0605716	0.329314	0.0188469	0.00425114	0.00274764	-0.000350379	0.0414779	0.0835192	0.0605716	0.329314	0.0191131	0.00444012	0.00274764	-0.000350379	0.0414779	0.083516	0.0605716	0.329314	0.0191145	0.00444392	0.00274764	-0.000350379	0	0	0	0	0	0	0	0	0.401786	0.401786	0.401786	0.401786	0.401786	0.401786	0.401786	0.401786	0.398437	0.398437	0.398437	0.398437	0.398437	0.398437	0.398437	0.398437	0.397621	0.397621	0.397621	0.397621	0.397621	0.397621	0.397621	0.397621	0.402532	0.402532	0.402532	0.402532	0.402532	0.402532	0.402532	0.402532	0.402544	0.402544	0.402544	0.402544	0.402544	0.402544	0.402544	0.402544	0.402542	0.402542	0.402542	0.402542	0.402542	0.402542	0.402542	0.402542	0.402542	0.402542	0.402542	0.402542	0.402542	0.402542	0.402542	0.402542	0.402542	0.402542	0.402542	0.402542	0.402542	0.402542	0.402542	0.402542	0.402542	0.402542	0.402542	0.402542	0.402542	0.402542	0.402542	0.402542	0.933919	0.686627	0.184237	0.280221	0.559986	0.267139	0.121863	0.840885	0.98216	0.819191	0.352555	0.154521	0.539824	0.48714	0.77665	1.12513	0.998609	0.851661	0.665176	0.185294	0.522587	0.253219	0.604439	1.12289	1.00272	0.847903	1.40589	0.137412	0.524349	0.433505	0.606236	1.1241	1.02566	0.850581	1.3835	0.175714	0.51864	0.178745	0.605363	1.10838	1.01806	0.851663	1.40966	0.089329	0.519462	0.442401	0.607749	1.12523	1.02761	0.851715	1.37431	0.170549	0.519851	0.182788	0.605924	1.12368	1.01796	0.851872	1.37316	0.0950358	0.52137	0.615514	0.607444	1.12548	1.02761	0.852438	1.37409	0.170981	0.519858	0.258176	0.605894	1.12465	0.311594	0.849748	1.37328	0.0952416	0.520031	0.550734	0.607443	1.12313	0.471841	0.716534	1.3796	0.126506	0.495049	0.379519	0.60895	0.675289	0.34272	0.245694	1.37351	0.125997	0.45241	0.377619	0.609347	0.288798	0.0546421	0.266312	0.871056	0.125881	0.194574	0.37947	0.612012	0.0350983	0.0323373	0.26691	0.343615	0.125874	0.137409	0.379622	0.572716	0.0270417	0.0321691	0.222853	0.172984	0.125872	0.10635	0.379672	0.245605	0.0313176	0.032956	0.254327	0.0126226	0.125872	0.135665	0.379679	0.0205384	0.0269482	0.0329696	0.25018	0.00633972	0.126843	0.137347	0.377071	0.0224456	0.0269411	0.032971	0.242908	0.0375854	0.126873	0.137387	0.376841	0.0225035	0.0269412	0.0329712	0.225372	0.0927688	0.125435	0.137388	0.376887	0.0225038	0.0269411	0.0329712	0.168685	0.0926694	0.125072	0.137388	0.37688	0.0225039	0.0269411	0.0329712	0.130712	0.0926787	0.124933	0.138038	0.376882	0.0225039	0.0269642	0.0325067	0.13036	0.0927025	0.124873	0.138038	0.376881	0.0225234	0.0269642	0.0323552	0.13036	0.0926965	0.124846	0.138038	0.378876	0.0225234	0.0269642	0.0322962	0.13036	0.0930319	0.124834	0.138038	0.3789	0.0225234	0.0269642	0.032272	0.13036	0.0930318	0.126705	0.138038	0.377504	0.0225234	0.0269642	0.0322619	0.13036	0.0930318	0.126705	0.138038	0.377483	0.0225234	0.0269642	0.0322576	0.13036	0.0930318	0.126702	0.138038	0.377489	0.0225234	0.0269642	0.0326347	0.13036	0.0930318	0.111233	0.138038	0.37749	0.0225234	0.0269338	0.0327211	0.13036	0.0930318	0.110302	0.138038	0.37749	0.0225234	0.0269344	0.0327405	0.13036	0.0930318	0.111017	0.138038	0.37749	0.0225234	0.0269343	0.0327448	0.13036	0.0930318	0.111734	0.138038	0.378536	0.0225234	0.0269343	0.0327457	0.13036	0.0930318	0.112412	0.138038	0.378523	0.0225234	0.0269343	0.0327459	0.13036	0.0930318	0.112984	0.136726	0.380667	0.0225234	0.0269343	0.0327459	0.13036	0.0930318	0.117596	0.136526	0.380682	0.0225234	0.0269612	0.0327459	0.13036	0.0930318	0.117706	0.136483	0.380744	0.0225234	0.0269611	0.0327459	0.13036	0.0930318	0.117707	0.136471	0.380759	0.0225234	0.0269611	0.0327459	0.13036	0.0930318	0.117707	0.136467	0.380764	0.0225234	0.0269611	0.0327459	0.1297	0.0930318	0.117707	0.136467	0.380765	0.0225234	0.0269611	0.0327459	0.129654	0.0930318	0.117707	0.137967	0.378423	0.0225234	0.0269611	0.0327459	0.129649	0.0930318	0.117707	0.137973	0.378475	0.0225234	0.0269611	0	0	0	0	0	0	0	0	0.0921463	0.0921463	0.0921463	0.0921463	0.0921463	0.0921463	0.0921463	0.0921463	0.0923675	0.0923675	0.0923675	0.0923675	0.0923675	0.0923675	0.0923675	0.0923675	0.0927657	0.0927657	0.0927657	0.0927657	0.0927657	0.0927657	0.0927657	0.0927657	0.0924343	0.0924343	0.0924343	0.0924343	0.0924343	0.0924343	0.0924343	0.0924343	0.0924328	0.0924328	0.0924328	0.0924328	0.0924328	0.0924328	0.0924328	0.0924328	0.0924311	0.0924311	0.0924311	0.0924311	0.0924311	0.0924311	0.0924311	0.0924311	0.0924311	0.0924311	0.0924311	0.0924311	0.0924311	0.0924311	0.0924311	0.0924311	0.0924311	0.0924311	0.0924311	0.0924311	0.0924311	0.0924311	0.0924311	0.0924311	0.0924311	0.0924311	0.0924311	0.0924311	0.0924311	0.0924311	0.0924311	0.0924311	-0.0736559	0.497788	0.0456746	-0.518872	0.0107846	-0.615003	-0.279801	0.344486	-0.0677668	0.621605	-0.0122558	-0.570674	-0.225427	0.369895	0.624239	0.526448	-0.0551174	0.652265	-0.0372673	-0.662701	-0.173154	-0.579194	0.671597	0.525307	-0.0512399	0.639507	0.517925	-0.518789	-0.194591	-0.275216	0.706736	0.525989	-0.033942	0.651498	0.489207	-0.633653	-0.180404	-0.683954	0.705817	0.532391	-0.035521	0.653523	0.519402	-0.298505	-0.182389	-0.298887	0.706778	0.526675	-0.0304946	0.653503	0.470864	-0.618367	-0.182127	-0.678589	0.706418	0.527085	-0.0357348	0.654425	0.475287	-0.311873	-0.188962	0.229205	0.706856	0.526655	-0.0304829	0.65514	0.476859	-0.619396	-0.183213	-0.564523	0.706374	0.526747	-0.579832	0.653121	0.475859	-0.31232	-0.186194	0.578007	0.70676	0.527136	0.308012	0.550987	0.453416	-0.426053	-0.167754	0.429087	0.704955	0.67034	0.150861	0.18892	0.477348	-0.422147	-0.133568	0.425916	0.697172	0.333359	0.00874657	0.204768	0.645587	-0.421605	-0.044501	0.428026	0.515218	0.0355242	0.00178738	0.205227	0.263481	-0.42153	-0.0252407	0.428165	0.482346	0.0255754	0.00177882	0.171356	0.132034	-0.421523	-0.0188035	0.428221	0.193923	0.0260884	0.00229966	0.195546	0.00935913	-0.421522	-0.0249646	0.428227	0.0133331	0.0254326	0.00229586	0.192356	0.00445753	-0.427214	-0.0252669	0.425104	0.0171712	0.025426	0.00229549	0.18676	0.028408	-0.427415	-0.0252743	0.424823	0.0172513	0.0254261	0.00229544	0.173264	0.0708016	-0.423046	-0.0252744	0.424877	0.0172521	0.025426	0.00229543	0.129586	0.0707256	-0.422109	-0.0252744	0.424868	0.0172521	0.025426	0.00229543	0.100191	0.0707327	-0.421768	-0.0254132	0.42487	0.0172521	0.0254477	0.00237685	0.0999161	0.0707507	-0.421621	-0.0254129	0.42487	0.0172708	0.0254477	0.00241482	0.0999165	0.0707462	-0.421554	-0.0254129	0.42726	0.0172708	0.0254477	0.00242965	0.0999165	0.0710044	-0.421525	-0.0254129	0.427298	0.0172708	0.0254477	0.00243568	0.0999165	0.0710043	-0.426559	-0.0254129	0.425612	0.0172708	0.0254477	0.00243819	0.0999165	0.0710043	-0.426531	-0.0254129	0.425581	0.0172708	0.0254477	0.00243923	0.0999165	0.0710043	-0.426525	-0.0254129	0.425588	0.0172708	0.0254477	0.00237778	0.0999165	0.0710043	-0.307919	-0.0254129	0.425588	0.0172708	0.0254357	0.00235592	0.0999165	0.0710043	-0.264257	-0.0254129	0.425589	0.0172708	0.0254362	0.00235097	0.0999165	0.0710043	-0.265568	-0.0254129	0.425589	0.0172708	0.0254361	0.00234992	0.0999165	0.0710043	-0.266893	-0.0254129	0.426826	0.0172708	0.0254361	0.00234967	0.0999165	0.0710043	-0.268139	-0.0254129	0.426814	0.0172708	0.0254361	0.00234962	0.0999165	0.0710043	-0.269185	-0.0252507	0.429374	0.0172708	0.0254361	0.00234962	0.0999165	0.0710043	-0.276987	-0.0252353	0.429448	0.0172708	0.0254458	0.0023496	0.0999165	0.0710043	-0.277121	-0.0252333	0.429531	0.0172708	0.0254457	0.0023496	0.0999165	0.0710043	-0.277121	-0.0252328	0.429552	0.0172708	0.0254457	0.0023496	0.0999165	0.0710043	-0.277121	-0.0252327	0.429559	0.0172708	0.0254457	0.0023496	0.0994105	0.0710043	-0.277121	-0.0252326	0.429561	0.0172708	0.0254457	0.0023496	0.0993748	0.0710043	-0.277121	-0.0254027	0.42669	0.0172708	0.0254457	0.0023496	0.099371	0.0710043	-0.277121	-0.0254031	0.426745	0.0172708	0.0254457	0	0	0	0	0	0	0	0	-0.408343	-0.408343	-0.408343	-0.408343	-0.408343	-0.408343	-0.408343	-0.408343	-0.40633	-0.40633	-0.40633	-0.40633	-0.40633	-0.40633	-0.40633	-0.40633	-0.405523	-0.405523	-0.405523	-0.405523	-0.405523	-0.405523	-0.405523	-0.405523	-0.409102	-0.409102	-0.409102	-0.409102	-0.409102	-0.409102	-0.409102	-0.409102	-0.409123	-0.409123	-0.409123	-0.409123	-0.409123	-0.409123	-0.409123	-0.409123	-0.409121	-0.409121	-0.409121	-0.409121	-0.409121	-0.409121	-0.409121	-0.409121	-0.409121	-0.409121	-0.409121	-0.409121	-0.409121	-0.409121	-0.409121	-0.409121	-0.409121	-0.409121	-0.409121	-0.409121	-0.409121	-0.409121	-0.409121	-0.409121	-0.409121	-0.409121	-0.409121	-0.409121	-0.409121	-0.409121	-0.409121	-0.409121	-0.834669	0.0438041	-0.13763	-0.981952	-0.62683	-0.968905	-0.486253	-0.982829	-0.865049	0.102373	-0.402344	-0.819989	-0.800619	-0.715862	-0.837291	-1.33138	-0.862767	0.114276	-0.630713	-0.97426	-0.649498	-1.04923	-0.709797	-1.32888	-0.861324	0.102276	-0.593727	-0.742011	-0.670628	-1.16809	-0.683251	-1.33028	-0.858561	0.114806	-0.544012	-0.925004	-0.64855	-0.981094	-0.68232	-1.31058	-0.854427	0.116405	-0.57346	-0.435939	-0.653055	-1.20744	-0.683799	-1.33141	-0.855917	0.116343	-0.53773	-0.900808	-0.651848	-0.985115	-0.682917	-1.3297	-0.854606	0.117344	-0.531612	-0.456722	-0.661294	-1.11998	-0.684066	-1.33168	-0.855908	0.117769	-0.530192	-0.902772	-0.652695	-1.04724	-0.682892	-1.33092	-0.953684	0.11746	-0.530902	-0.457423	-0.656677	-0.676092	-0.684145	-1.32893	-0.00126084	0.0993559	-0.563093	-0.621018	-0.613298	-0.439418	-0.686693	-0.770486	-0.0895565	0.0340394	-0.529157	-0.615884	-0.536392	-0.43812	-0.689136	-0.325734	-0.0329216	0.0368832	0.0907598	-0.61513	-0.214758	-0.44025	-0.731095	-0.0400114	-0.0236358	0.0369663	0.0467284	-0.615033	-0.144045	-0.440455	-0.684224	-0.0309868	-0.0235126	0.0308549	0.0227856	-0.615024	-0.110642	-0.440515	-0.293705	-0.0361573	-0.0235059	0.035207	0.00132431	-0.615023	-0.142269	-0.440523	-0.020461	-0.0308842	-0.0235213	0.0346263	0.000363212	-0.622705	-0.144025	-0.437656	-0.0224096	-0.0308761	-0.0235229	0.0336068	0.0046027	-0.622973	-0.144067	-0.437408	-0.0224609	-0.0308762	-0.0235231	0.0311395	0.0122078	-0.616521	-0.144068	-0.437459	-0.0224612	-0.0308761	-0.0235231	0.0229493	0.0121946	-0.615093	-0.144068	-0.437452	-0.0224612	-0.0308761	-0.0235231	0.016716	0.0121959	-0.614569	-0.144773	-0.437454	-0.0224612	-0.0309025	-0.0230564	0.0166479	0.0121988	-0.614342	-0.144772	-0.437453	-0.0224819	-0.0309025	-0.0228903	0.016648	0.012198	-0.61424	-0.144772	-0.439645	-0.0224819	-0.0309025	-0.0228255	0.016648	0.012245	-0.614194	-0.144772	-0.439664	-0.0224819	-0.0309025	-0.022799	0.016648	0.0122449	-0.621801	-0.144772	-0.438142	-0.0224819	-0.0309025	-0.022788	0.016648	0.0122449	-0.621768	-0.144772	-0.438123	-0.0224819	-0.0309025	-0.0227833	0.016648	0.0122449	-0.621758	-0.144772	-0.438131	-0.0224819	-0.0309025	-0.0231567	0.016648	0.0122449	-0.46874	-0.144772	-0.438131	-0.0224819	-0.0308665	-0.0232517	0.016648	0.0122449	-0.417811	-0.144772	-0.438131	-0.0224819	-0.0308672	-0.023273	0.016648	0.0122449	-0.419954	-0.144772	-0.438131	-0.0224819	-0.0308672	-0.0232777	0.016648	0.0122449	-0.422115	-0.144772	-0.439296	-0.0224819	-0.0308672	-0.0232787	0.016648	0.0122449	-0.424151	-0.144772	-0.439277	-0.0224819	-0.0308672	-0.023279	0.016648	0.0122449	-0.425861	-0.143497	-0.441644	-0.0224819	-0.0308672	-0.023279	0.016648	0.0122449	-0.438926	-0.143314	-0.441611	-0.0224819	-0.030899	-0.023279	0.016648	0.0122449	-0.439176	-0.143276	-0.441672	-0.0224819	-0.030899	-0.023279	0.016648	0.0122449	-0.439177	-0.143266	-0.441686	-0.0224819	-0.030899	-0.023279	0.016648	0.0122449	-0.439177	-0.143263	-0.441691	-0.0224819	-0.030899	-0.023279	0.0165602	0.0122449	-0.439177	-0.143262	-0.441692	-0.0224819	-0.030899	-0.023279	0.016554	0.0122449	-0.439177	-0.144701	-0.439173	-0.0224819	-0.030899	-0.023279	0.0165534	0.0122449	-0.439177	-0.144707	-0.439236	-0.0224819	-0.030899	0	0	0	0	0	0	0	0	0.306192	0.306192	0.306192	0.306192	0.306192	0.306192	0.306192	0.306192	0.304529	0.304529	0.304529	0.304529	0.304529	0.304529	0.304529	0.304529	0.304121	0.304121	0.304121	0.304121	0.304121	0.304121	0.304121	0.304121	0.30688	0.30688	0.30688	0.30688	0.30688	0.30688	0.30688	0.30688	0.306893	0.306893	0.306893	0.306893	0.306893	0.306893	0.306893	0.306893	0.306891	0.306891	0.306891	0.306891	0.306891	0.306891	0.306891	0.306891	0.306891	0.306891	0.306891	0.306891	0.306891	0.306891	0.306891	0.306891	0.306891	0.306891	0.306891	0.306891	0.306891	0.306891	0.306891	0.306891	0.306891	0.306891	0.306891	0.306891	0.306891	0.306891	0.306891	0.306891	0.464152	0.261001	0.130746	0.296587	0.480866	0.234719	0.131349	0.832558	0.485682	0.29408	0.302282	0.172516	0.477903	0.561825	0.80136	1.1399	0.491536	0.304162	0.496034	0.209622	0.439326	0.289073	0.701176	1.13769	0.492879	0.304211	0.793071	0.154104	0.441486	0.498217	0.703509	1.13893	0.501106	0.303441	0.754064	0.197655	0.436291	0.202616	0.702563	1.12592	0.497696	0.303665	0.784388	0.0968263	0.437441	0.508255	0.704223	1.14	0.501477	0.303659	0.742198	0.191871	0.4375	0.207328	0.703192	1.13879	0.497682	0.303557	0.741	0.102458	0.439204	0.711573	0.704315	1.1402	0.501478	0.303642	0.741046	0.192404	0.437466	0.294968	0.703157	1.13961	0.246313	0.30264	0.740907	0.102654	0.4378	0.638641	0.704333	1.13825	0.177071	0.255145	0.747366	0.137373	0.414454	0.440366	0.705597	0.758994	0.14065	0.087501	0.740484	0.136642	0.370544	0.438159	0.704688	0.334447	0.0249675	0.0948498	0.319732	0.136503	0.153759	0.440307	0.67486	0.0395983	0.0153532	0.0950625	0.122593	0.136491	0.105873	0.440483	0.631576	0.0301339	0.0152737	0.0793773	0.0618024	0.136489	0.0816151	0.440542	0.267556	0.0341496	0.0155677	0.0905888	0.004587	0.136489	0.104544	0.440549	0.0194677	0.0300182	0.0155748	0.0891148	0.00240658	0.13774	0.105842	0.437522	0.0219542	0.0300104	0.0155756	0.0865304	0.0135498	0.137781	0.105872	0.437255	0.022017	0.0300104	0.0155757	0.0803032	0.0331833	0.136275	0.105873	0.437308	0.0220175	0.0300104	0.0155757	0.0602784	0.0331476	0.135908	0.105873	0.4373	0.0220175	0.0300104	0.0155757	0.0472445	0.0331509	0.135769	0.106382	0.437302	0.0220175	0.030036	0.0153392	0.0471287	0.0331596	0.135709	0.106382	0.437302	0.022038	0.030036	0.0152603	0.0471289	0.0331575	0.135682	0.106382	0.439617	0.022038	0.030036	0.0152295	0.0471289	0.0332767	0.13567	0.106382	0.439645	0.022038	0.030036	0.0152169	0.0471289	0.0332767	0.137576	0.106382	0.438025	0.022038	0.030036	0.0152116	0.0471289	0.0332767	0.137574	0.106382	0.438001	0.022038	0.030036	0.0152094	0.0471289	0.0332767	0.137571	0.106382	0.438008	0.022038	0.030036	0.0154006	0.0471289	0.0332767	0.116283	0.106382	0.438008	0.022038	0.0300058	0.0154457	0.0471289	0.0332767	0.112683	0.106382	0.438008	0.022038	0.0300064	0.0154558	0.0471289	0.0332767	0.113359	0.106382	0.438008	0.022038	0.0300063	0.015458	0.0471289	0.0332767	0.114038	0.106382	0.439223	0.022038	0.0300063	0.0154585	0.0471289	0.0332767	0.11468	0.106382	0.439207	0.022038	0.0300063	0.0154586	0.0471289	0.0332767	0.115221	0.105407	0.441697	0.022038	0.0300063	0.0154586	0.0471289	0.0332767	0.119539	0.105262	0.441714	0.022038	0.0300329	0.0154587	0.0471289	0.0332767	0.119638	0.105231	0.441786	0.022038	0.0300328	0.0154587	0.0471289	0.0332767	0.119639	0.105223	0.441804	0.022038	0.0300328	0.0154587	0.0471289	0.0332767	0.119639	0.10522	0.44181	0.022038	0.0300328	0.0154587	0.0468922	0.0332767	0.119639	0.10522	0.441811	0.022038	0.0300328	0.0154587	0.0468755	0.0332767	0.119639	0.106329	0.439092	0.022038	0.0300328	0.0154587	0.0468737	0.0332767	0.119639	0.106333	0.439152	0.022038	0.0300328	0	0	0	0	0	0	0	0	-0.155535	-0.155535	-0.155535	-0.155535	-0.155535	-0.155535	-0.155535	-0.155535	-0.152944	-0.152944	-0.152944	-0.152944	-0.152944	-0.152944	-0.152944	-0.152944	-0.151988	-0.151988	-0.151988	-0.151988	-0.151988	-0.151988	-0.151988	-0.151988	-0.155626	-0.155626	-0.155626	-0.155626	-0.155626	-0.155626	-0.155626	-0.155626	-0.155632	-0.155632	-0.155632	-0.155632	-0.155632	-0.155632	-0.155632	-0.155632	-0.155633	-0.155633	-0.155633	-0.155633	-0.155633	-0.155633	-0.155633	-0.155633	-0.155633	-0.155633	-0.155633	-0.155633	-0.155633	-0.155633	-0.155633	-0.155633	-0.155633	-0.155633	-0.155633	-0.155633	-0.155633	-0.155633	-0.155633	-0.155633	-0.155633	-0.155633	-0.155633	-0.155633	-0.155633	-0.155633	-0.155633	-0.155633	-0.785067	-0.0980181	-0.0677616	-0.616818	-0.269109	-0.730444	-0.319228	-0.0599244	-0.817913	-0.101613	-0.185963	-0.6048	-0.465726	0.139567	0.222709	-0.00954738	-0.819828	-0.100918	-0.404132	-0.704391	-0.412895	-0.654558	0.374934	-0.00957939	-0.819692	-0.109037	-0.483852	-0.548386	-0.433376	-0.44502	0.40731	-0.00948063	-0.822652	-0.100916	-0.507951	-0.673217	-0.416859	-0.721481	0.406851	0.00406966	-0.818122	-0.0999904	-0.490634	-0.320728	-0.419087	-0.47116	0.406285	-0.00940081	-0.821208	-0.100078	-0.521874	-0.656553	-0.419007	-0.718141	0.407173	-0.00821328	-0.818226	-0.0994337	-0.517153	-0.335964	-0.426156	-0.047011	0.4067	-0.00954536	-0.821203	-0.0993226	-0.516608	-0.6577	-0.420045	-0.642792	0.407145	-0.00899601	-0.736932	-0.0989996	-0.516784	-0.336484	-0.42299	0.309639	0.406627	-0.00793612	-0.101706	-0.0832698	-0.541109	-0.45724	-0.395174	0.242415	0.404299	0.339773	-0.13618	-0.0285523	-0.515934	-0.453366	-0.348749	0.240238	0.396605	0.190815	-0.0347922	-0.0309506	-0.116988	-0.452807	-0.142039	0.241436	0.218864	0.0183266	-0.0234778	-0.0310201	-0.0404667	-0.452733	-0.0965376	0.241503	0.205001	0.012371	-0.0233549	-0.0258926	-0.0209049	-0.452726	-0.0742881	0.241533	0.0749484	0.010884	-0.0235184	-0.0295586	-0.00173261	-0.452725	-0.0953427	0.241537	0.00221519	0.0122753	-0.0235322	-0.0290768	-0.0010224	-0.458483	-0.0965175	0.239706	0.00502312	0.012272	-0.0235337	-0.028232	-0.00471458	-0.458685	-0.0965453	0.239539	0.00507045	0.0122721	-0.0235338	-0.0261946	-0.0111825	-0.45392	-0.0965458	0.23957	0.00507108	0.0122721	-0.0235339	-0.0195931	-0.0111707	-0.452871	-0.0965458	0.239565	0.00507107	0.0122721	-0.0235339	-0.0150763	-0.0111718	-0.452487	-0.0970144	0.239566	0.00507107	0.0122826	-0.023104	-0.0150328	-0.0111746	-0.45232	-0.0970144	0.239566	0.00507935	0.0122826	-0.022954	-0.0150329	-0.0111739	-0.452246	-0.0970144	0.240968	0.00507936	0.0122826	-0.0228955	-0.0150329	-0.0112127	-0.452212	-0.0970144	0.240993	0.00507936	0.0122826	-0.0228716	-0.0150329	-0.0112127	-0.457807	-0.0970144	0.24	0.00507936	0.0122826	-0.0228616	-0.0150329	-0.0112127	-0.457782	-0.0970144	0.23998	0.00507936	0.0122826	-0.0228574	-0.0150329	-0.0112127	-0.457775	-0.0970144	0.239984	0.00507936	0.0122826	-0.0232024	-0.0150329	-0.0112127	-0.339833	-0.0970144	0.239984	0.00507936	0.012285	-0.0232881	-0.0150329	-0.0112127	-0.298655	-0.0970144	0.239984	0.00507936	0.0122851	-0.0233074	-0.0150329	-0.0112127	-0.300221	-0.0970144	0.239984	0.00507936	0.0122851	-0.0233116	-0.0150329	-0.0112127	-0.301802	-0.0970144	0.240703	0.00507936	0.0122851	-0.0233125	-0.0150329	-0.0112127	-0.30329	-0.0970144	0.240698	0.00507936	0.0122851	-0.0233127	-0.0150329	-0.0112127	-0.30454	-0.0961407	0.242196	0.00507936	0.0122851	-0.0233127	-0.0150329	-0.0112127	-0.314032	-0.0960133	0.24226	0.00507936	0.0122821	-0.0233128	-0.0150329	-0.0112127	-0.314209	-0.0959861	0.242311	0.00507936	0.012282	-0.0233128	-0.0150329	-0.0112127	-0.31421	-0.0959788	0.242325	0.00507936	0.012282	-0.0233128	-0.0150329	-0.0112127	-0.31421	-0.0959768	0.242329	0.00507936	0.012282	-0.0233128	-0.0149558	-0.0112127	-0.31421	-0.0959762	0.24233	0.00507936	0.012282	-0.0233128	-0.0149504	-0.0112127	-0.31421	-0.096966	0.240623	0.00507936	0.012282	-0.0233128	-0.0149498	-0.0112127	-0.31421	-0.0969701	0.240653	0.00507936	0.012282	0	0	0	0	0	0	0	0	0.222204	0.222204	0.222204	0.222204	0.222204	0.222204	0.222204	0.222204	0.223248	0.223248	0.223248	0.223248	0.223248	0.223248	0.223248	0.223248	0.223349	0.223349	0.223349	0.223349	0.223349	0.223349	0.223349	0.223349	0.221885	0.221885	0.221885	0.221885	0.221885	0.221885	0.221885	0.221885	0.221881	0.221881	0.221881	0.221881	0.221881	0.221881	0.221881	0.221881	0.221882	0.221882	0.221882	0.221882	0.221882	0.221882	0.221882	0.221882	0.221882	0.221882	0.221882	0.221882	0.221882	0.221882	0.221882	0.221882	0.221882	0.221882	0.221882	0.221882	0.221882	0.221882	0.221882	0.221882	0.221882	0.221882	0.221882	0.221882	0.221882	0.221882	0.221882	0.221882	1.17988	0.607897	-0.0569777	0.46206	-0.491659	0.577284	0.255569	-0.158705	1.24068	0.758216	-0.350004	0.396009	-0.62374	0.671529	0.53575	-0.0929984	1.25597	0.789138	-0.652176	0.495476	-0.848536	0.586513	0.778948	-0.0930431	1.25949	0.789258	-0.0195179	0.364016	-0.849512	0.780695	0.772189	-0.0929086	1.2809	0.788216	-0.0582792	0.463905	-0.862773	0.497092	0.771121	-0.0648912	1.27214	0.788373	-0.0261956	0.192568	-0.857459	0.80107	0.77076	-0.0926376	1.28191	0.788796	-0.0697979	0.451231	-0.862883	0.502057	0.771631	-0.0903736	1.2721	0.78887	-0.0729306	0.197715	-0.857014	0.929971	0.771044	-0.0929103	1.28191	0.789988	-0.0722788	0.452602	-0.862808	0.590195	0.771597	-0.0919974	0.61757	0.78784	-0.0730286	0.197864	-0.857598	0.718999	0.770849	-0.089701	0.459427	0.664323	-0.0538377	0.27507	-0.813813	0.487319	0.766141	0.632546	0.362936	0.227762	-0.0709035	0.271298	-0.699168	0.485215	0.754105	0.361195	0.0639757	0.246857	0.761023	0.270856	-0.26993	0.48759	0.466793	0.034262	0.0392	0.247411	0.317713	0.27078	-0.175585	0.487796	0.43769	0.0229525	0.0389953	0.206579	0.160332	0.270775	-0.133725	0.48786	0.1643	0.0196801	0.0397592	0.23573	0.0114889	0.270774	-0.173427	0.487869	0.00840036	0.0227682	0.0397776	0.23188	0.00523429	0.275853	-0.175595	0.484573	0.0142935	0.0227621	0.0397796	0.225127	0.0341866	0.276039	-0.175647	0.484284	0.0143944	0.0227622	0.0397798	0.208835	0.0855974	0.27352	-0.175648	0.484342	0.0143957	0.0227622	0.0397798	0.156002	0.0855071	0.273102	-0.175648	0.484333	0.0143957	0.0227622	0.0397798	0.120106	0.0855157	0.272961	-0.17653	0.484335	0.0143957	0.0227818	0.0391718	0.119766	0.085536	0.272901	-0.176529	0.484335	0.0144165	0.0227818	0.0389688	0.119767	0.0855306	0.272874	-0.176529	0.486856	0.0144166	0.0227818	0.0388897	0.119767	0.0858428	0.272862	-0.176529	0.486884	0.0144166	0.0227818	0.0388573	0.119767	0.0858427	0.27532	-0.176529	0.485124	0.0144166	0.0227818	0.0388438	0.119767	0.0858427	0.275284	-0.176529	0.485099	0.0144166	0.0227818	0.0388381	0.119767	0.0858427	0.275283	-0.176529	0.485107	0.0144166	0.0227818	0.0393298	0.119767	0.0858427	0.167078	-0.176529	0.485107	0.0144166	0.0227889	0.0394456	0.119767	0.0858427	0.121474	-0.176529	0.485107	0.0144166	0.0227891	0.0394716	0.119767	0.0858427	0.121543	-0.176529	0.485107	0.0144166	0.0227891	0.0394773	0.119767	0.0858427	0.121621	-0.176529	0.486435	0.0144166	0.0227891	0.0394785	0.119767	0.0858427	0.121685	-0.176529	0.486417	0.0144166	0.0227891	0.0394788	0.119767	0.0858427	0.121734	-0.175037	0.489136	0.0144166	0.0227891	0.0394789	0.119767	0.0858427	0.121438	-0.174831	0.489138	0.0144166	0.022781	0.0394789	0.119767	0.0858427	0.121369	-0.174789	0.489213	0.0144166	0.0227809	0.0394789	0.119767	0.0858427	0.121367	-0.174778	0.489232	0.0144166	0.0227809	0.0394789	0.119767	0.0858427	0.121367	-0.174774	0.489238	0.0144166	0.0227809	0.0394789	0.119159	0.0858427	0.121367	-0.174774	0.48924	0.0144166	0.0227809	0.0394789	0.119116	0.0858427	0.121367	-0.176445	0.486293	0.0144166	0.0227809	0.0394789	0.119111	0.0858427	0.121367	-0.176451	0.48636	0.0144166	0.0227809	0	0	0	0	0	0	0	0	0.00489081	0.00489081	0.00489081	0.00489081	0.00489081	0.00489081	0.00489081	0.00489081	0.00665566	0.00665566	0.00665566	0.00665566	0.00665566	0.00665566	0.00665566	0.00665566	0.00696331	0.00696331	0.00696331	0.00696331	0.00696331	0.00696331	0.00696331	0.00696331	0.00436693	0.00436693	0.00436693	0.00436693	0.00436693	0.00436693	0.00436693	0.00436693	0.00435925	0.00435925	0.00435925	0.00435925	0.00435925	0.00435925	0.00435925	0.00435925	0.00436109	0.00436109	0.00436109	0.00436109	0.00436109	0.00436109	0.00436109	0.00436109	0.00436094	0.00436094	0.00436094	0.00436094	0.00436094	0.00436094	0.00436094	0.00436094	0.00436096	0.00436096	0.00436096	0.00436096	0.00436096	0.00436096	0.00436096	0.00436096	0.00436096	0.00436096	0.00436096	0.00436096	0.00436096	0.00436096	0.00436096	0.00436096	0.527402	0.19557	-0.106301	0.229513	-0.552055	0.327586	0.139819	-0.462208	0.554501	0.25783	-0.374608	0.236367	-0.6272	0.239254	0.0256035	-0.543365	0.559723	0.268638	-0.687595	0.296206	-0.774802	0.326056	0.248448	-0.542449	0.560813	0.270177	-0.496181	0.218825	-0.775234	0.368799	0.241281	-0.542878	0.568159	0.268407	-0.50981	0.27721	-0.782894	0.301043	0.240948	-0.517936	0.564491	0.268133	-0.500236	0.110462	-0.779505	0.380273	0.239821	-0.543167	0.568186	0.268417	-0.512769	0.269883	-0.783374	0.302489	0.241036	-0.541055	0.564499	0.268406	-0.514679	0.112387	-0.779625	0.36978	0.240067	-0.543447	0.568187	0.269003	-0.514521	0.270691	-0.783266	0.325758	0.241027	-0.542528	0.341668	0.268398	-0.514784	0.11243	-0.779612	0.234442	0.239934	-0.540372	0.165286	0.226312	-0.502982	0.158182	-0.74042	0.154399	0.236196	0.120924	0.14169	0.0775784	-0.513364	0.155626	-0.645305	0.153908	0.228295	0.110605	0.0271117	0.0840751	0.242361	0.155345	-0.255866	0.154659	0.042472	0.00718631	0.0170337	0.084264	0.107924	0.155292	-0.1701	0.154729	0.0403292	0.00330063	0.0169444	0.0703583	0.0546141	0.155289	-0.130126	0.15475	0.00226862	-0.000660956	0.0172184	0.0802787	0.00383914	0.155288	-0.167991	0.154753	-0.00286904	0.00322106	0.017227	0.0789647	0.00155068	0.158639	-0.170086	0.153737	0.000165423	0.00322013	0.0172279	0.0766596	0.0114086	0.158764	-0.170136	0.153649	0.00020744	0.00322019	0.017228	0.0710954	0.0290147	0.1574	-0.170137	0.153667	0.000208147	0.00322017	0.017228	0.0529763	0.0289846	0.157212	-0.170137	0.153664	0.000208129	0.00322017	0.017228	0.0404295	0.0289875	0.157154	-0.170978	0.153665	0.000208136	0.00322303	0.0169498	0.0403077	0.0289938	0.157129	-0.170977	0.153664	0.000213673	0.00322303	0.0168557	0.0403078	0.0289919	0.157118	-0.170977	0.154442	0.000213687	0.00322303	0.0168189	0.0403078	0.0290988	0.157113	-0.170977	0.154449	0.000213687	0.00322303	0.0168039	0.0403078	0.0290988	0.158299	-0.170977	0.153908	0.000213687	0.00322303	0.0167977	0.0403078	0.0290988	0.158273	-0.170977	0.153902	0.000213687	0.00322303	0.016795	0.0403078	0.0290988	0.158273	-0.170977	0.153904	0.000213687	0.00322303	0.0170194	0.0403078	0.0290988	0.0848881	-0.170977	0.153904	0.000213687	0.00324069	0.0170732	0.0403078	0.0290988	0.0520558	-0.170977	0.153905	0.000213687	0.00324059	0.0170852	0.0403078	0.0290988	0.0518861	-0.170977	0.153905	0.000213687	0.00324059	0.0170879	0.0403078	0.0290988	0.0517217	-0.170977	0.154317	0.000213687	0.00324059	0.0170885	0.0403078	0.0290988	0.0515593	-0.170977	0.15431	0.000213687	0.00324059	0.0170886	0.0403078	0.0290988	0.0514191	-0.169483	0.155152	0.000213687	0.00324059	0.0170886	0.0403078	0.0290988	0.0497856	-0.169271	0.155143	0.000213687	0.00322379	0.0170886	0.0403078	0.0290988	0.0497024	-0.169226	0.155165	0.000213687	0.00322379	0.0170886	0.0403078	0.0290988	0.0497006	-0.169214	0.155171	0.000213687	0.00322379	0.0170886	0.0403078	0.0290988	0.0497006	-0.169211	0.155172	0.000213687	0.00322379	0.0170886	0.0401025	0.0290988	0.0497006	-0.16921	0.155173	0.000213687	0.00322379	0.0170886	0.040088	0.0290988	0.0497006	-0.170894	0.154273	0.000213687	0.00322379	0.0170886	0.0400864	0.0290988	0.0497006	-0.170901	0.154295	0.000213687	0.00322379	0	0	0	0	0	0	0	0	0.0135717	0.0135717	0.0135717	0.0135717	0.0135717	0.0135717	0.0135717	0.0135717	0.0149971	0.0149971	0.0149971	0.0149971	0.0149971	0.0149971	0.0149971	0.0149971	0.0151231	0.0151231	0.0151231	0.0151231	0.0151231	0.0151231	0.0151231	0.0151231	0.0129467	0.0129467	0.0129467	0.0129467	0.0129467	0.0129467	0.0129467	0.0129467	0.0129386	0.0129386	0.0129386	0.0129386	0.0129386	0.0129386	0.0129386	0.0129386	0.0129411	0.0129411	0.0129411	0.0129411	0.0129411	0.0129411	0.0129411	0.0129411	0.0129409	0.0129409	0.0129409	0.0129409	0.0129409	0.0129409	0.0129409	0.0129409	0.0129409	0.0129409	0.0129409	0.0129409	0.0129409	0.0129409	0.0129409	0.0129409	0.0129409	0.0129409	0.0129409	0.0129409	0.0129409	0.0129409	0.0129409	0.0129409	0.736872	0.210602	-0.112713	0.385356	-0.585276	0.529912	0.224903	-0.580859	0.77296	0.275803	-0.39363	0.403096	-0.614387	0.164149	-0.118595	-0.716592	0.77852	0.286273	-0.699582	0.491474	-0.786301	0.502232	0.0959274	-0.715339	0.779519	0.290155	-0.502439	0.370689	-0.781501	0.470193	0.0791146	-0.715969	0.787412	0.286099	-0.506742	0.463556	-0.793773	0.502129	0.0789757	-0.69085	0.782562	0.285522	-0.504174	0.196859	-0.789582	0.488716	0.0777086	-0.716424	0.787008	0.285857	-0.504967	0.451668	-0.793853	0.502308	0.0789171	-0.714295	0.782601	0.285682	-0.5082	0.202456	-0.788004	0.341253	0.0778587	-0.716714	0.787006	0.286295	-0.508183	0.452804	-0.793452	0.498106	0.0789187	-0.71579	0.545694	0.285661	-0.508406	0.202621	-0.78869	0.104873	0.0777302	-0.713563	0.188062	0.240817	-0.489628	0.281495	-0.750669	0.0565866	0.074121	-0.0407339	0.175814	0.0825483	-0.507034	0.277729	-0.654132	0.0568711	0.0676217	0.0338726	0.0362395	0.0894607	0.260084	0.277285	-0.259133	0.0571406	-0.0851902	-0.00132408	0.023247	0.0896618	0.11494	0.277209	-0.172119	0.0571812	-0.0791358	-0.00296207	0.0231251	0.0748628	0.0583079	0.277204	-0.131623	0.0571894	-0.0465799	-0.00734143	0.0234354	0.0854201	0.00414229	0.277202	-0.169983	0.057191	-0.00585599	-0.00301112	0.0234477	0.0840215	0.00169685	0.28229	-0.172106	0.0568953	-0.00355174	-0.00301042	0.023449	0.081568	0.0122009	0.282476	-0.172157	0.0568725	-0.0035252	-0.00301038	0.0234492	0.0756448	0.0309575	0.279863	-0.172158	0.056878	-0.00352464	-0.00301039	0.0234492	0.056337	0.0309254	0.279415	-0.172158	0.0568773	-0.00352466	-0.00301039	0.0234492	0.0428897	0.0309285	0.279263	-0.173009	0.0568775	-0.00352465	-0.00301285	0.0230553	0.042758	0.0309352	0.279198	-0.173009	0.0568775	-0.00352303	-0.00301285	0.0229207	0.0427582	0.0309333	0.279168	-0.173009	0.0571031	-0.00352302	-0.00301285	0.0228681	0.0427582	0.031047	0.279155	-0.173009	0.057101	-0.00352302	-0.00301285	0.0228467	0.0427582	0.0310469	0.281753	-0.173009	0.0569502	-0.00352302	-0.00301285	0.0228377	0.0427582	0.0310469	0.281718	-0.173009	0.056951	-0.00352302	-0.00301285	0.0228339	0.0427582	0.0310469	0.281717	-0.173009	0.056952	-0.00352302	-0.00301285	0.0231511	0.0427582	0.0310469	0.171843	-0.173009	0.0569521	-0.00352302	-0.00299085	0.023228	0.0427582	0.0310469	0.125159	-0.173009	0.0569522	-0.00352302	-0.00299107	0.0232453	0.0427582	0.0310469	0.125321	-0.173009	0.0569522	-0.00352302	-0.00299106	0.0232491	0.0427582	0.0310469	0.125492	-0.173009	0.0570795	-0.00352302	-0.00299106	0.0232499	0.0427582	0.0310469	0.125644	-0.173009	0.0570755	-0.00352302	-0.00299106	0.0232501	0.0427582	0.0310469	0.125768	-0.171499	0.057327	-0.00352302	-0.00299106	0.0232501	0.0427582	0.0310469	0.12606	-0.171284	0.0572986	-0.00352302	-0.00301153	0.0232501	0.0427582	0.0310469	0.126006	-0.171239	0.0573012	-0.00352302	-0.00301153	0.0232501	0.0427582	0.0310469	0.126004	-0.171227	0.0573014	-0.00352302	-0.00301153	0.0232501	0.0427582	0.0310469	0.126004	-0.171224	0.0573015	-0.00352302	-0.00301153	0.0232501	0.0425398	0.0310469	0.126004	-0.171223	0.0573016	-0.00352302	-0.00301153	0.0232501	0.0425244	0.0310469	0.126004	-0.172925	0.0570672	-0.00352302	-0.00301153	0.0232501	0.0425228	0.0310469	0.126004	-0.172932	0.0570769	-0.00352302	-0.00301153	0	0	0	0	0	0	0	0	0.227618	0.227618	0.227618	0.227618	0.227618	0.227618	0.227618	0.227618	0.222937	0.222937	0.222937	0.222937	0.222937	0.222937	0.222937	0.222937	0.221355	0.221355	0.221355	0.221355	0.221355	0.221355	0.221355	0.221355	0.227369	0.227369	0.227369	0.227369	0.227369	0.227369	0.227369	0.227369	0.227367	0.227367	0.227367	0.227367	0.227367	0.227367	0.227367	0.227367	0.22737	0.22737	0.22737	0.22737	0.22737	0.22737	0.22737	0.22737	0.22737	0.22737	0.22737	0.22737	0.22737	0.22737	0.22737	0.22737	0.22737	0.22737	0.22737	0.22737	0.22737	0.22737	0.22737	0.22737	0.22737	0.22737	0.22737	0.22737	0.22737	0.22737	0.22737	0.22737	1.73134	0.774861	0.0822806	0.698956	0.0813548	0.977262	0.376122	-0.402266	1.8161	0.948813	0.0633956	0.733193	0.272762	-0.436126	-0.626842	-0.652491	1.83512	0.983945	0.342342	0.852164	0.206646	0.75023	-0.816193	-0.651295	1.83927	0.988349	1.108	0.666662	0.230396	0.374844	-0.860606	-0.652107	1.86605	0.983569	1.17571	0.815628	0.208521	0.878548	-0.859655	-0.659572	1.85374	0.98363	1.13868	0.384906	0.211457	0.405346	-0.858823	-0.652631	1.86667	0.983934	1.20104	0.795757	0.210542	0.871939	-0.860384	-0.653448	1.85373	0.983591	1.19508	0.402341	0.219715	-0.254327	-0.859934	-0.652557	1.86667	0.984403	1.19587	0.797082	0.211947	0.731665	-0.860331	-0.653058	1.03881	0.981456	1.19497	0.402937	0.216457	-0.700768	-0.859926	-0.653355	0.590279	0.827434	1.22638	0.548951	0.202034	-0.521924	-0.858429	-0.818176	0.489122	0.283684	1.19564	0.543922	0.196598	-0.518013	-0.849114	-0.406074	0.0906194	0.307478	0.994874	0.543224	0.093438	-0.52058	-0.627741	-0.0433452	0.0563827	0.308168	0.396772	0.543127	0.0704181	-0.520747	-0.587565	-0.0312351	0.0560877	0.25728	0.200328	0.543119	0.055154	-0.520815	-0.234393	-0.0319262	0.0570666	0.293621	0.0146686	0.543118	0.0695145	-0.520823	-0.009751	-0.0310617	0.0570942	0.288826	0.00721923	0.550454	0.070362	-0.517014	-0.0141244	-0.0310535	0.0570971	0.280415	0.0433381	0.550713	0.0703817	-0.516671	-0.0142017	-0.0310537	0.0570975	0.260123	0.107224	0.545046	0.0703821	-0.516737	-0.0142027	-0.0310536	0.0570975	0.194247	0.10711	0.543834	0.0703821	-0.516726	-0.0142026	-0.0310536	0.0570975	0.149094	0.107121	0.543393	0.0707006	-0.516729	-0.0142026	-0.0310801	0.0561934	0.14866	0.107147	0.543202	0.0707009	-0.516728	-0.0142208	-0.0310801	0.055889	0.148661	0.107141	0.543116	0.0707009	-0.519642	-0.0142208	-0.0310801	0.0557703	0.148661	0.107528	0.543078	0.0707009	-0.519689	-0.0142208	-0.0310801	0.0557217	0.148661	0.107528	0.549607	0.0707009	-0.517634	-0.0142208	-0.0310801	0.0557015	0.148661	0.107528	0.54957	0.0707009	-0.517596	-0.0142208	-0.0310801	0.0556929	0.148661	0.107528	0.549563	0.0707009	-0.517604	-0.0142208	-0.0310801	0.0564229	0.148661	0.107528	0.396056	0.0707009	-0.517604	-0.0142208	-0.0310651	0.0565966	0.148661	0.107528	0.339499	0.0707009	-0.517604	-0.0142208	-0.0310657	0.0566356	0.148661	0.107528	0.341176	0.0707009	-0.517604	-0.0142208	-0.0310656	0.0566442	0.148661	0.107528	0.342871	0.0707009	-0.519112	-0.0142208	-0.0310656	0.0566461	0.148661	0.107528	0.344465	0.0707009	-0.519098	-0.0142208	-0.0310656	0.0566465	0.148661	0.107528	0.345803	0.0699722	-0.52222	-0.0142208	-0.0310656	0.0566466	0.148661	0.107528	0.355771	0.069855	-0.522313	-0.0142208	-0.0310777	0.0566466	0.148661	0.107528	0.355942	0.0698285	-0.522414	-0.0142208	-0.0310777	0.0566466	0.148661	0.107528	0.355942	0.0698213	-0.52244	-0.0142208	-0.0310777	0.0566466	0.148661	0.107528	0.355942	0.0698193	-0.522448	-0.0142208	-0.0310777	0.0566466	0.147903	0.107528	0.355942	0.0698187	-0.522451	-0.0142208	-0.0310777	0.0566466	0.147849	0.107528	0.355942	0.0706622	-0.518946	-0.0142208	-0.0310777	0.0566466	0.147844	0.107528	0.355942	0.0706661	-0.519013	-0.0142208	-0.0310777	0	0	0	0	0	0	0	0	0.0126498	0.0126498	0.0126498	0.0126498	0.0126498	0.0126498	0.0126498	0.0126498	0.0130888	0.0130888	0.0130888	0.0130888	0.0130888	0.0130888	0.0130888	0.0130888	0.0132458	0.0132458	0.0132458	0.0132458	0.0132458	0.0132458	0.0132458	0.0132458	0.0121921	0.0121921	0.0121921	0.0121921	0.0121921	0.0121921	0.0121921	0.0121921	0.0121806	0.0121806	0.0121806	0.0121806	0.0121806	0.0121806	0.0121806	0.0121806	0.0121822	0.0121822	0.0121822	0.0121822	0.0121822	0.0121822	0.0121822	0.0121822	0.0121821	0.0121821	0.0121821	0.0121821	0.0121821	0.0121821	0.0121821	0.0121821	0.0121821	0.0121821	0.0121821	0.0121821	0.0121821	0.0121821	0.0121821	0.0121821	0.0121821	0.0121821	0.0121821	0.0121821	0.0121821	0.0121821	0.0121821	0.0121821	0.592122	0.616	-0.057347	-0.163586	-0.490719	-0.0658562	-0.0670239	-0.488557	0.629463	0.784783	-0.334894	-0.135085	-0.650226	0.0414888	-0.0530317	-0.607677	0.645383	0.820632	-0.530537	-0.147985	-0.700893	-0.133607	0.0952286	-0.606689	0.649637	0.813329	0.10785	-0.119317	-0.710713	-0.0868643	0.102561	-0.607204	0.671673	0.820114	0.116064	-0.143552	-0.709138	-0.149904	0.102378	-0.584755	0.665984	0.821394	0.119826	-0.0806608	-0.708233	-0.0926945	0.101998	-0.607477	0.674304	0.821641	0.113536	-0.140089	-0.71059	-0.149105	0.102385	-0.605685	0.665833	0.822261	0.114394	-0.0865136	-0.711401	0.00491745	0.101814	-0.607717	0.674313	0.823358	0.115886	-0.140204	-0.710889	-0.131078	0.102378	-0.607019	-0.017162	0.821006	0.114764	-0.086721	-0.70974	0.0795124	0.10166	-0.604994	0.434681	0.692454	0.111844	-0.114605	-0.667801	0.0614194	0.0980717	-0.00479562	0.287432	0.2374	0.117089	-0.114418	-0.57014	0.0609151	0.0909497	0.0453688	0.039848	0.257304	0.797194	-0.114334	-0.21782	0.0612192	-0.0714243	0.000465852	0.0222317	0.257881	0.331051	-0.114333	-0.140526	0.0612373	-0.0664035	-0.00144918	0.0221155	0.21531	0.166512	-0.114332	-0.106989	0.0612453	-0.0399983	-0.00528088	0.0228437	0.245703	0.0118427	-0.114332	-0.138814	0.0612461	-0.00297967	-0.00149913	0.0228513	0.241688	0.00545759	-0.114896	-0.140542	0.0607884	-0.000763739	-0.0014988	0.0228522	0.234647	0.0355942	-0.114912	-0.140583	0.0607471	-0.000730105	-0.00149876	0.0228523	0.217657	0.0890527	-0.113557	-0.140584	0.060755	-0.000729588	-0.00149877	0.0228523	0.162487	0.088958	-0.113186	-0.140584	0.0607537	-0.000729603	-0.00149877	0.0228523	0.124711	0.088967	-0.113043	-0.141293	0.060754	-0.000729596	-0.00149999	0.0225711	0.124349	0.0889888	-0.112981	-0.141292	0.0607539	-0.000726759	-0.00149999	0.0224838	0.12435	0.088983	-0.112953	-0.141292	0.0611043	-0.000726749	-0.00149999	0.0224497	0.12435	0.0893082	-0.11294	-0.141292	0.0611103	-0.000726749	-0.00149999	0.0224358	0.12435	0.0893081	-0.114798	-0.141292	0.0608626	-0.000726749	-0.00149999	0.0224299	0.12435	0.0893081	-0.114803	-0.141292	0.0608577	-0.000726749	-0.00149999	0.0224275	0.12435	0.0893081	-0.114799	-0.141292	0.0608587	-0.000726749	-0.00149999	0.0226575	0.12435	0.0893081	-0.107319	-0.141292	0.0608587	-0.000726749	-0.00148123	0.0227072	0.12435	0.0893081	-0.109749	-0.141292	0.0608587	-0.000726749	-0.0014814	0.0227183	0.12435	0.0893081	-0.110594	-0.141292	0.0608587	-0.000726749	-0.0014814	0.0227208	0.12435	0.0893081	-0.111442	-0.141292	0.0610392	-0.000726749	-0.0014814	0.0227213	0.12435	0.0893081	-0.112245	-0.141292	0.0610377	-0.000726749	-0.0014814	0.0227214	0.12435	0.0893081	-0.112922	-0.140118	0.0614142	-0.000726749	-0.0014814	0.0227215	0.12435	0.0893081	-0.118438	-0.139958	0.0614283	-0.000726749	-0.00149893	0.0227215	0.12435	0.0893081	-0.118576	-0.139925	0.061441	-0.000726749	-0.00149892	0.0227215	0.12435	0.0893081	-0.118577	-0.139917	0.0614443	-0.000726749	-0.00149892	0.0227215	0.12435	0.0893081	-0.118577	-0.139914	0.0614453	-0.000726749	-0.00149892	0.0227215	0.123717	0.0893081	-0.118577	-0.139914	0.0614456	-0.000726749	-0.00149892	0.0227215	0.123672	0.0893081	-0.118577	-0.141226	0.0610191	-0.000726749	-0.00149892	0.0227215	0.123667	0.0893081	-0.118577	-0.141231	0.0610269	-0.000726749	-0.00149892	0	0	0	0	0	0	0	0	-0.116773	-0.116773	-0.116773	-0.116773	-0.116773	-0.116773	-0.116773	-0.116773	-0.114097	-0.114097	-0.114097	-0.114097	-0.114097	-0.114097	-0.114097	-0.114097	-0.113253	-0.113253	-0.113253	-0.113253	-0.113253	-0.113253	-0.113253	-0.113253	-0.117014	-0.117014	-0.117014	-0.117014	-0.117014	-0.117014	-0.117014	-0.117014	-0.117021	-0.117021	-0.117021	-0.117021	-0.117021	-0.117021	-0.117021	-0.117021	-0.117021	-0.117021	-0.117021	-0.117021	-0.117021	-0.117021	-0.117021	-0.117021	-0.117021	-0.117021	-0.117021	-0.117021	-0.117021	-0.117021	-0.117021	-0.117021	-0.117021	-0.117021	-0.117021	-0.117021	-0.117021	-0.117021	-0.117021	-0.117021	-0.117021	-0.117021	-0.117021	-0.117021	-0.117021	-0.117021	-0.117021	-0.117021	-0.43412	-0.0517667	-0.0904335	-0.357653	-0.388289	-0.413077	-0.17806	-0.189054	-0.451384	-0.0446734	-0.265967	-0.348921	-0.554723	0.206056	0.189918	-0.171681	-0.452182	-0.0430561	-0.54473	-0.398437	-0.571744	-0.348793	0.385307	-0.171426	-0.45203	-0.047901	-0.586288	-0.314797	-0.586619	-0.174155	0.406341	-0.171475	-0.453322	-0.0431047	-0.611446	-0.38309	-0.577392	-0.409312	0.405863	-0.152856	-0.450861	-0.0426363	-0.594398	-0.190401	-0.577751	-0.188695	0.404999	-0.171505	-0.452462	-0.0426085	-0.623148	-0.373798	-0.57909	-0.406205	0.406148	-0.169887	-0.450922	-0.0421811	-0.620431	-0.200644	-0.58289	0.122633	0.405439	-0.171709	-0.452459	-0.0419518	-0.620094	-0.374321	-0.579809	-0.340141	0.406123	-0.170972	-0.416826	-0.0417335	-0.62023	-0.201001	-0.580632	0.330723	0.405342	-0.169458	-0.0499478	-0.0350501	-0.633545	-0.271185	-0.547052	0.24645	0.402344	0.314721	-0.0719851	-0.0120239	-0.619211	-0.269321	-0.481219	0.244617	0.393822	0.189621	-0.0189778	-0.0130385	-0.0640568	-0.269021	-0.194458	0.24583	0.195327	0.0171782	-0.0128879	-0.0130677	-0.0173712	-0.268987	-0.131293	0.24591	0.183134	0.0111304	-0.0128204	-0.0109034	-0.00901887	-0.268983	-0.100821	0.245941	0.0634002	0.0087167	-0.0129001	-0.0124557	-0.000847614	-0.268983	-0.129664	0.245945	0.000864039	0.011028	-0.0129077	-0.0122539	-0.000652732	-0.271913	-0.131271	0.244147	0.00408478	0.0110251	-0.0129086	-0.0119006	-0.00222655	-0.272013	-0.131308	0.243986	0.00413567	0.0110251	-0.0129087	-0.0110496	-0.00490614	-0.269083	-0.131309	0.244017	0.0041364	0.0110251	-0.0129087	-0.00831794	-0.00490074	-0.268399	-0.131309	0.244012	0.00413639	0.0110251	-0.0129087	-0.00650634	-0.00490119	-0.268144	-0.13195	0.244013	0.00413639	0.0110346	-0.0126706	-0.00648947	-0.00490278	-0.268033	-0.13195	0.244013	0.00414487	0.0110346	-0.0125874	-0.00648949	-0.0049025	-0.267983	-0.13195	0.245388	0.00414489	0.0110346	-0.012555	-0.00648949	-0.00491846	-0.267961	-0.13195	0.24541	0.00414489	0.0110346	-0.0125417	-0.00648949	-0.00491846	-0.27155	-0.13195	0.24444	0.00414489	0.0110346	-0.0125362	-0.00648949	-0.00491846	-0.271541	-0.13195	0.244422	0.00414489	0.0110346	-0.0125338	-0.00648949	-0.00491846	-0.271536	-0.13195	0.244426	0.00414489	0.0110346	-0.0127248	-0.00648949	-0.00491846	-0.213093	-0.13195	0.244426	0.00414489	0.0110419	-0.0127723	-0.00648949	-0.00491846	-0.195217	-0.13195	0.244426	0.00414489	0.011042	-0.012783	-0.00648949	-0.00491846	-0.1964	-0.13195	0.244426	0.00414489	0.011042	-0.0127854	-0.00648949	-0.00491846	-0.197592	-0.13195	0.245138	0.00414489	0.011042	-0.0127859	-0.00648949	-0.00491846	-0.198717	-0.13195	0.245131	0.00414489	0.011042	-0.012786	-0.00648949	-0.00491846	-0.199664	-0.130772	0.246606	0.00414489	0.011042	-0.012786	-0.00648949	-0.00491846	-0.207052	-0.130601	0.24665	0.00414489	0.0110344	-0.012786	-0.00648949	-0.00491846	-0.207209	-0.130565	0.246698	0.00414489	0.0110344	-0.012786	-0.00648949	-0.00491846	-0.20721	-0.130555	0.24671	0.00414489	0.0110344	-0.012786	-0.00648949	-0.00491846	-0.20721	-0.130552	0.246714	0.00414489	0.0110344	-0.012786	-0.00645609	-0.00491846	-0.20721	-0.130552	0.246715	0.00414489	0.0110344	-0.012786	-0.00645377	-0.00491846	-0.20721	-0.131885	0.24506	0.00414489	0.0110344	-0.012786	-0.00645352	-0.00491846	-0.20721	-0.13189	0.245091	0.00414489	0.0110344	0	0	0	0	0	0	0	0	0.358124	0.358124	0.358124	0.358124	0.358124	0.358124	0.358124	0.358124	0.353845	0.353845	0.353845	0.353845	0.353845	0.353845	0.353845	0.353845	0.352816	0.352816	0.352816	0.352816	0.352816	0.352816	0.352816	0.352816	0.35904	0.35904	0.35904	0.35904	0.35904	0.35904	0.35904	0.35904	0.359055	0.359055	0.359055	0.359055	0.359055	0.359055	0.359055	0.359055	0.359053	0.359053	0.359053	0.359053	0.359053	0.359053	0.359053	0.359053	0.359053	0.359053	0.359053	0.359053	0.359053	0.359053	0.359053	0.359053	0.359053	0.359053	0.359053	0.359053	0.359053	0.359053	0.359053	0.359053	0.359053	0.359053	0.359053	0.359053	0.359053	0.359053	0.359053	0.359053	0.639383	0.50259	0.224525	0.203161	0.81266	0.161576	0.0745947	0.949826	0.6714	0.58496	0.52943	0.0950784	0.869531	0.233424	0.577167	1.21521	0.683105	0.60716	1.00361	0.103197	0.930154	0.132475	0.282082	1.21289	0.686054	0.604297	1.55091	0.0814931	0.935242	0.217506	0.282007	1.21409	0.702387	0.606379	1.54575	0.10088	0.932016	0.0981177	0.281565	1.18499	0.697122	0.607327	1.55843	0.0648355	0.931156	0.22269	0.284286	1.21516	0.703844	0.607233	1.5425	0.0979838	0.933628	0.0999819	0.281913	1.2125	0.697044	0.60728	1.54183	0.0709803	0.933976	0.29508	0.283798	1.21554	0.703849	0.607432	1.54248	0.0980733	0.933753	0.134604	0.281899	1.21425	0.193808	0.605382	1.54194	0.0712119	0.932353	0.257962	0.283882	1.21163	0.334258	0.510451	1.54463	0.0913398	0.885536	0.176811	0.287588	0.417273	0.240279	0.175041	1.54125	0.0917082	0.790531	0.175933	0.293692	0.137344	0.0377929	0.189737	0.640498	0.0916773	0.327141	0.176793	0.43145	0.0210638	0.0222556	0.190163	0.245192	0.0916881	0.224761	0.176865	0.403388	0.0177933	0.0221401	0.15877	0.123361	0.0916879	0.173069	0.176888	0.183774	0.0237329	0.0226975	0.181205	0.00911074	0.0916882	0.22194	0.176891	0.0179929	0.0177794	0.0227067	0.178253	0.00480172	0.0915678	0.224698	0.17568	0.0173399	0.0177748	0.0227077	0.173076	0.0270756	0.0915567	0.224763	0.175573	0.0173554	0.0177748	0.0227078	0.160597	0.0663004	0.090346	0.224764	0.175594	0.0173551	0.0177748	0.0227078	0.120316	0.0662289	0.0899786	0.224764	0.175591	0.0173551	0.0177748	0.0227078	0.0935122	0.0662356	0.0898337	0.225849	0.175592	0.0173551	0.0177899	0.0223924	0.0932654	0.0662531	0.0897701	0.225849	0.175592	0.0173665	0.0177899	0.02229	0.0932657	0.0662489	0.0897417	0.225849	0.176518	0.0173665	0.0177899	0.02225	0.0932657	0.0664872	0.0897289	0.225849	0.176529	0.0173665	0.0177899	0.0222337	0.0932657	0.0664872	0.0915325	0.225849	0.175881	0.0173665	0.0177899	0.0222269	0.0932657	0.0664872	0.0915432	0.225849	0.175871	0.0173665	0.0177899	0.022224	0.0932657	0.0664872	0.0915392	0.225849	0.175874	0.0173665	0.0177899	0.0224802	0.0932657	0.0664872	0.100216	0.225849	0.175874	0.0173665	0.017755	0.0225386	0.0932657	0.0664872	0.110923	0.225849	0.175874	0.0173665	0.0177555	0.0225517	0.0932657	0.0664872	0.111864	0.225849	0.175874	0.0173665	0.0177555	0.0225546	0.0932657	0.0664872	0.112808	0.225849	0.176361	0.0173665	0.0177555	0.0225552	0.0932657	0.0664872	0.113703	0.225849	0.176354	0.0173665	0.0177555	0.0225554	0.0932657	0.0664872	0.114458	0.22378	0.177349	0.0173665	0.0177555	0.0225554	0.0932657	0.0664872	0.120734	0.223474	0.177354	0.0173665	0.0177871	0.0225554	0.0932657	0.0664872	0.120901	0.223408	0.177383	0.0173665	0.0177871	0.0225554	0.0932657	0.0664872	0.120902	0.22339	0.17739	0.0173665	0.0177871	0.0225554	0.0932657	0.0664872	0.120902	0.223385	0.177392	0.0173665	0.0177871	0.0225554	0.0927939	0.0664872	0.120902	0.223384	0.177393	0.0173665	0.0177871	0.0225554	0.0927607	0.0664872	0.120902	0.225735	0.176308	0.0173665	0.0177871	0.0225554	0.0927571	0.0664872	0.120902	0.225745	0.176332	0.0173665	0.0177871	0	0	0	0	0	0	0	0	0.315202	0.315202	0.315202	0.315202	0.315202	0.315202	0.315202	0.315202	0.315409	0.315409	0.315409	0.315409	0.315409	0.315409	0.315409	0.315409	0.315165	0.315165	0.315165	0.315165	0.315165	0.315165	0.315165	0.315165	0.315352	0.315352	0.315352	0.315352	0.315352	0.315352	0.315352	0.315352	0.315361	0.315361	0.315361	0.315361	0.315361	0.315361	0.315361	0.315361	0.315361	0.315361	0.315361	0.315361	0.315361	0.315361	0.315361	0.315361	0.315361	0.315361	0.315361	0.315361	0.315361	0.315361	0.315361	0.315361	0.315361	0.315361	0.315361	0.315361	0.315361	0.315361	0.315361	0.315361	0.315361	0.315361	0.315361	0.315361	0.315361	0.315361	0.315361	0.315361	1.03186	0.172534	0.0126399	0.860859	-0.0158296	0.918051	0.445826	0.383885	1.0767	0.192136	-0.0305309	0.738074	0.0160526	0.804824	0.742746	0.603002	1.08045	0.195127	-0.145688	0.892796	-0.219738	0.988109	0.854239	0.601756	1.08064	0.203927	0.0351348	0.671866	-0.207379	1.16121	0.833297	0.602535	1.08619	0.194449	-0.0196069	0.84341	-0.228462	0.898979	0.832169	0.610638	1.08004	0.193233	0.0155489	0.379705	-0.222402	1.19731	0.832373	0.603225	1.0846	0.193518	-0.0297974	0.821091	-0.226661	0.90409	0.832787	0.60387	1.08016	0.192871	-0.0353996	0.39499	-0.217306	1.20239	0.832834	0.603178	1.08459	0.193133	-0.0361749	0.823123	-0.226095	0.98858	0.832753	0.603439	0.921142	0.192692	-0.0359584	0.395486	-0.220355	0.802379	0.832764	0.603899	0.163747	0.162277	-0.00484535	0.541523	-0.215938	0.53138	0.831138	0.787491	0.194573	0.0556457	-0.0358706	0.536005	-0.185966	0.529491	0.824848	0.392836	0.0469081	0.0603126	0.188584	0.535273	-0.0716796	0.532074	0.665298	0.0418004	0.0312871	0.060448	0.0778942	0.535165	-0.046451	0.532311	0.623177	0.0300859	0.0311237	0.0504814	0.0399316	0.535156	-0.0351788	0.532382	0.252214	0.0305666	0.0313897	0.0575993	0.00300687	0.535155	-0.0458706	0.532393	0.0146845	0.0299171	0.0314075	0.0566607	0.00138164	0.543017	-0.046455	0.528868	0.0193937	0.0299092	0.0314094	0.0550148	0.00850871	0.543297	-0.0464689	0.528562	0.0194808	0.0299093	0.0314097	0.0510477	0.0211878	0.537911	-0.0464692	0.528624	0.0194818	0.0299093	0.0314097	0.038271	0.021166	0.536814	-0.0464692	0.528615	0.0194818	0.0299093	0.0314097	0.0299293	0.0211681	0.53642	-0.046705	0.528617	0.0194818	0.0299349	0.0308501	0.0298551	0.0211727	0.53625	-0.0467048	0.528617	0.0195048	0.0299349	0.0306557	0.0298552	0.0211713	0.536174	-0.0467048	0.531311	0.0195049	0.0299349	0.0305799	0.0298552	0.0212478	0.536139	-0.0467048	0.531337	0.0195049	0.0299349	0.0305489	0.0298552	0.0212478	0.542137	-0.0467048	0.529462	0.0195049	0.0299349	0.0305359	0.0298552	0.0212478	0.542094	-0.0467048	0.529437	0.0195049	0.0299349	0.0305305	0.0298552	0.0212478	0.542088	-0.0467048	0.529446	0.0195049	0.0299349	0.03098	0.0298552	0.0212478	0.38045	-0.0467048	0.529447	0.0195049	0.0299216	0.0310911	0.0298552	0.0212478	0.319889	-0.0467048	0.529447	0.0195049	0.0299221	0.0311161	0.0298552	0.0212478	0.321153	-0.0467048	0.529447	0.0195049	0.029922	0.0311215	0.0298552	0.0212478	0.322432	-0.0467048	0.530873	0.0195049	0.029922	0.0311227	0.0298552	0.0212478	0.32363	-0.0467048	0.530851	0.0195049	0.029922	0.031123	0.0298552	0.0212478	0.324634	-0.0463077	0.53376	0.0195049	0.029922	0.031123	0.0298552	0.0212478	0.331837	-0.0462527	0.533739	0.0195049	0.0299327	0.0311231	0.0298552	0.0212478	0.331931	-0.0462415	0.533817	0.0195049	0.0299326	0.0311231	0.0298552	0.0212478	0.33193	-0.0462385	0.533835	0.0195049	0.0299326	0.0311231	0.0298552	0.0212478	0.33193	-0.0462377	0.533841	0.0195049	0.0299326	0.0311231	0.0297057	0.0212478	0.33193	-0.0462374	0.533843	0.0195049	0.0299326	0.0311231	0.0296951	0.0212478	0.33193	-0.0466825	0.530721	0.0195049	0.0299326	0.0311231	0.029694	0.0212478	0.33193	-0.0466842	0.530796	0.0195049	0.0299326	0	0	0	0	0	0	0	0	-0.0351944	-0.0351944	-0.0351944	-0.0351944	-0.0351944	-0.0351944	-0.0351944	-0.0351944	-0.036135	-0.036135	-0.036135	-0.036135	-0.036135	-0.036135	-0.036135	-0.036135	-0.0365586	-0.0365586	-0.0365586	-0.0365586	-0.0365586	-0.0365586	-0.0365586	-0.0365586	-0.0355382	-0.0355382	-0.0355382	-0.0355382	-0.0355382	-0.0355382	-0.0355382	-0.0355382	-0.0355425	-0.0355425	-0.0355425	-0.0355425	-0.0355425	-0.0355425	-0.0355425	-0.0355425	-0.0355406	-0.0355406	-0.0355406	-0.0355406	-0.0355406	-0.0355406	-0.0355406	-0.0355406	-0.0355407	-0.0355407	-0.0355407	-0.0355407	-0.0355407	-0.0355407	-0.0355407	-0.0355407	-0.0355407	-0.0355407	-0.0355407	-0.0355407	-0.0355407	-0.0355407	-0.0355407	-0.0355407	-0.0355407	-0.0355407	-0.0355407	-0.0355407	-0.0355407	-0.0355407	-0.0355407	-0.0355407	0.426243	0.0901925	-0.0238201	0.216807	-0.136358	0.339792	0.125687	-0.441732	0.446012	0.11671	-0.0797199	0.272909	-0.041029	-0.354804	-0.531961	-0.642424	0.448335	0.120108	-0.0561743	0.315003	-0.0625634	0.247293	-0.561792	-0.641184	0.448646	0.123514	0.0112308	0.249067	-0.0524696	0.0215024	-0.582029	-0.641927	0.452002	0.120321	0.0480626	0.302104	-0.0601688	0.328782	-0.581315	-0.640633	0.449337	0.119947	0.023013	0.140829	-0.0591893	0.0320368	-0.581737	-0.642526	0.451543	0.120054	0.062283	0.295041	-0.0596455	0.324517	-0.581822	-0.64242	0.449374	0.119833	0.0600376	0.146722	-0.05612	-0.317165	-0.582115	-0.642569	0.451542	0.119965	0.060027	0.295479	-0.0590246	0.237443	-0.581788	-0.642535	0.350333	0.119649	0.0599368	0.14692	-0.0571478	-0.492902	-0.582107	-0.642218	0.0868863	0.100816	0.0716413	0.201135	-0.0564029	-0.35692	-0.581845	-0.583226	0.0903628	0.0345545	0.0600786	0.199102	-0.0475586	-0.35456	-0.577684	-0.275453	0.0201124	0.037449	0.119131	0.198833	-0.0174192	-0.35631	-0.476765	-0.0306941	0.0131475	0.0375332	0.0483671	0.198793	-0.0107765	-0.356435	-0.446223	-0.0226478	0.0130784	0.031329	0.0246087	0.19879	-0.00811045	-0.356482	-0.183317	-0.0242601	0.0132208	0.0357562	0.00182738	0.19879	-0.0106417	-0.356487	-0.0110345	-0.0225392	0.0132281	0.0351699	0.000868248	0.201688	-0.0107799	-0.353936	-0.0136527	-0.0225333	0.0132288	0.0341415	0.00528264	0.201792	-0.0107832	-0.353708	-0.0137069	-0.0225334	0.0132289	0.0316571	0.0131136	0.199754	-0.0107833	-0.353753	-0.0137074	-0.0225334	0.013229	0.0235118	0.0130999	0.199335	-0.0107833	-0.353746	-0.0137074	-0.0225334	0.013229	0.0176328	0.0131011	0.199184	-0.0108394	-0.353747	-0.0137074	-0.0225526	0.0129978	0.0175722	0.0131042	0.199119	-0.0108394	-0.353747	-0.013722	-0.0225526	0.0129181	0.0175723	0.0131034	0.199089	-0.0108394	-0.355698	-0.013722	-0.0225526	0.012887	0.0175723	0.0131507	0.199076	-0.0108394	-0.355727	-0.013722	-0.0225526	0.0128743	0.0175723	0.0131507	0.201361	-0.0108394	-0.354355	-0.013722	-0.0225526	0.0128689	0.0175723	0.0131507	0.201345	-0.0108394	-0.354331	-0.013722	-0.0225526	0.0128667	0.0175723	0.0131507	0.201343	-0.0108394	-0.354336	-0.013722	-0.0225526	0.0130526	0.0175723	0.0131507	0.139208	-0.0108394	-0.354337	-0.013722	-0.0225365	0.0130981	0.0175723	0.0131507	0.114884	-0.0108394	-0.354337	-0.013722	-0.0225369	0.0131083	0.0175723	0.0131507	0.115404	-0.0108394	-0.354337	-0.013722	-0.0225369	0.0131106	0.0175723	0.0131507	0.115931	-0.0108394	-0.355351	-0.013722	-0.0225369	0.0131111	0.0175723	0.0131507	0.116426	-0.0108394	-0.35534	-0.013722	-0.0225369	0.0131112	0.0175723	0.0131507	0.11684	-0.0107561	-0.357434	-0.013722	-0.0225369	0.0131112	0.0175723	0.0131507	0.119826	-0.0107454	-0.35748	-0.013722	-0.0225506	0.0131112	0.0175723	0.0131507	0.119868	-0.0107433	-0.357545	-0.013722	-0.0225506	0.0131112	0.0175723	0.0131507	0.119868	-0.0107428	-0.357562	-0.013722	-0.0225506	0.0131112	0.0175723	0.0131507	0.119868	-0.0107427	-0.357567	-0.013722	-0.0225506	0.0131112	0.017481	0.0131507	0.119868	-0.0107426	-0.357568	-0.013722	-0.0225506	0.0131112	0.0174746	0.0131507	0.119868	-0.0108346	-0.35524	-0.013722	-0.0225506	0.0131112	0.0174739	0.0131507	0.119868	-0.0108349	-0.355287	-0.013722	-0.0225506	0	0	0	0	0	0	0	0	-0.0432676	-0.0432676	-0.0432676	-0.0432676	-0.0432676	-0.0432676	-0.0432676	-0.0432676	-0.0438264	-0.0438264	-0.0438264	-0.0438264	-0.0438264	-0.0438264	-0.0438264	-0.0438264	-0.0441803	-0.0441803	-0.0441803	-0.0441803	-0.0441803	-0.0441803	-0.0441803	-0.0441803	-0.0440995	-0.0440995	-0.0440995	-0.0440995	-0.0440995	-0.0440995	-0.0440995	-0.0440995	-0.0441142	-0.0441142	-0.0441142	-0.0441142	-0.0441142	-0.0441142	-0.0441142	-0.0441142	-0.0441105	-0.0441105	-0.0441105	-0.0441105	-0.0441105	-0.0441105	-0.0441105	-0.0441105	-0.0441107	-0.0441107	-0.0441107	-0.0441107	-0.0441107	-0.0441107	-0.0441107	-0.0441107	-0.0441107	-0.0441107	-0.0441107	-0.0441107	-0.0441107	-0.0441107	-0.0441107	-0.0441107	-0.0441107	-0.0441107	-0.0441107	-0.0441107	-0.0441107	-0.0441107	-0.0441107	-0.0441107	0.990748	0.561486	-0.0873646	0.169002	-0.598923	0.402643	0.119774	-0.969981	1.04401	0.719883	-0.391348	0.262471	-0.60466	-0.391288	-0.709301	-1.31931	1.05856	0.750392	-0.546983	0.31121	-0.684352	0.239968	-0.60933	-1.31691	1.06204	0.749589	0.00079608	0.242846	-0.679086	-0.00391739	-0.629848	-1.31828	1.08236	0.750279	0.0510647	0.296549	-0.688186	0.32752	-0.629118	-1.29725	1.07474	0.750683	0.0233911	0.125988	-0.685955	0.00597129	-0.630099	-1.31928	1.08365	0.751025	0.0666422	0.28962	-0.688672	0.32291	-0.629741	-1.31757	1.07468	0.751194	0.0643006	0.129115	-0.684516	-0.359277	-0.630662	-1.31954	1.08366	0.752203	0.0653598	0.29016	-0.68811	0.229503	-0.629705	-1.31887	0.451306	0.750112	0.0644282	0.12921	-0.684551	-0.536109	-0.630778	-1.31673	0.428302	0.632537	0.0779566	0.180443	-0.648274	-0.38675	-0.63351	-0.72427	0.326771	0.216845	0.066438	0.17779	-0.554965	-0.384217	-0.63444	-0.300828	0.05534	0.23502	0.728792	0.177489	-0.212693	-0.386112	-0.648673	-0.0374937	0.0334248	0.235548	0.302557	0.177435	-0.137514	-0.386248	-0.606729	-0.0292161	0.0332495	0.196654	0.152561	0.177431	-0.104692	-0.386298	-0.260323	-0.0345248	0.0339629	0.224418	0.0109327	0.177431	-0.135828	-0.386305	-0.0165665	-0.0291252	0.033978	0.220748	0.00503271	0.18096	-0.137526	-0.383546	-0.0178901	-0.0291176	0.0339797	0.214311	0.0325941	0.181089	-0.137567	-0.3833	-0.0179291	-0.0291177	0.0339799	0.198775	0.0815045	0.179432	-0.137568	-0.383348	-0.0179293	-0.0291176	0.0339799	0.14822	0.0814182	0.17917	-0.137568	-0.38334	-0.0179294	-0.0291176	0.0339799	0.113196	0.0814264	0.179083	-0.13826	-0.383342	-0.0179294	-0.0291425	0.0334712	0.112855	0.081446	0.179046	-0.13826	-0.383342	-0.0179451	-0.0291425	0.0333028	0.112856	0.0814408	0.17903	-0.13826	-0.385452	-0.0179451	-0.0291425	0.0332371	0.112856	0.0817379	0.179022	-0.13826	-0.385483	-0.0179451	-0.0291425	0.0332102	0.112856	0.0817379	0.180591	-0.13826	-0.383999	-0.0179451	-0.0291425	0.033199	0.112856	0.0817379	0.180565	-0.13826	-0.383973	-0.0179451	-0.0291425	0.0331943	0.112856	0.0817379	0.180565	-0.13826	-0.383979	-0.0179451	-0.0291425	0.0336061	0.112856	0.0817379	0.101296	-0.13826	-0.383979	-0.0179451	-0.0291063	0.0337021	0.112856	0.0817379	0.0658031	-0.13826	-0.38398	-0.0179451	-0.029107	0.0337237	0.112856	0.0817379	0.0657981	-0.13826	-0.38398	-0.0179451	-0.0291069	0.0337284	0.112856	0.0817379	0.0658006	-0.13826	-0.385077	-0.0179451	-0.0291069	0.0337295	0.112856	0.0817379	0.0657961	-0.13826	-0.385065	-0.0179451	-0.0291069	0.0337297	0.112856	0.0817379	0.0657887	-0.137106	-0.387327	-0.0179451	-0.0291069	0.0337297	0.112856	0.0817379	0.0651917	-0.136949	-0.387375	-0.0179451	-0.029139	0.0337298	0.112856	0.0817379	0.0651321	-0.136917	-0.387445	-0.0179451	-0.029139	0.0337298	0.112856	0.0817379	0.0651307	-0.136908	-0.387463	-0.0179451	-0.029139	0.0337298	0.112856	0.0817379	0.0651306	-0.136906	-0.387469	-0.0179451	-0.029139	0.0337298	0.112279	0.0817379	0.0651306	-0.136905	-0.38747	-0.0179451	-0.029139	0.0337298	0.112238	0.0817379	0.0651306	-0.138194	-0.384957	-0.0179451	-0.029139	0.0337298	0.112234	0.0817379	0.0651306	-0.138199	-0.385008	-0.0179451	-0.029139	0	0	0	0	0	0	0	0	-0.358978	-0.358978	-0.358978	-0.358978	-0.358978	-0.358978	-0.358978	-0.358978	-0.356756	-0.356756	-0.356756	-0.356756	-0.356756	-0.356756	-0.356756	-0.356756	-0.356232	-0.356232	-0.356232	-0.356232	-0.356232	-0.356232	-0.356232	-0.356232	-0.360032	-0.360032	-0.360032	-0.360032	-0.360032	-0.360032	-0.360032	-0.360032	-0.360052	-0.360052	-0.360052	-0.360052	-0.360052	-0.360052	-0.360052	-0.360052	-0.360049	-0.360049	-0.360049	-0.360049	-0.360049	-0.360049	-0.360049	-0.360049	-0.360049	-0.360049	-0.360049	-0.360049	-0.360049	-0.360049	-0.360049	-0.360049	-0.360049	-0.360049	-0.360049	-0.360049	-0.360049	-0.360049	-0.360049	-0.360049	-0.360049	-0.360049	-0.360049	-0.360049	-0.360049	-0.360049	-0.360049	-0.360049	-0.250759	-0.0809947	-0.187588	-0.348256	-0.802559	-0.220104	-0.144652	-1.23474	-0.258981	-0.0567077	-0.515651	-0.186968	-0.848694	-0.652845	-1.00916	-1.66384	-0.260005	-0.0556769	-0.842037	-0.222682	-0.840195	-0.314641	-0.819713	-1.66069	-0.26009	-0.0574652	-0.96127	-0.165075	-0.844824	-0.563342	-0.82314	-1.66243	-0.261624	-0.0549989	-0.910876	-0.210972	-0.839987	-0.213029	-0.822054	-1.63682	-0.260125	-0.0549361	-0.946664	-0.110538	-0.840524	-0.574422	-0.824311	-1.66387	-0.261284	-0.0548051	-0.896653	-0.204748	-0.841869	-0.218566	-0.822832	-1.66161	-0.260151	-0.054516	-0.895449	-0.118137	-0.843288	-0.81975	-0.824484	-1.66423	-0.261283	-0.0541855	-0.895019	-0.205262	-0.841845	-0.321819	-0.822791	-1.66319	-0.215714	-0.0538482	-0.895248	-0.118407	-0.841223	-0.745909	-0.824569	-1.66065	-0.0429557	-0.045307	-0.901055	-0.156556	-0.795628	-0.514934	-0.827624	-0.937319	-0.0486266	-0.0155676	-0.893831	-0.156171	-0.700535	-0.51232	-0.829363	-0.392773	-0.0114464	-0.0168891	-0.0847409	-0.156045	-0.283093	-0.514832	-0.858421	-0.0485936	-0.00762045	-0.0169266	-0.0223987	-0.156041	-0.191083	-0.515037	-0.803156	-0.0377464	-0.00758146	-0.0141417	-0.0113604	-0.15604	-0.146736	-0.515105	-0.345256	-0.0443305	-0.00765105	-0.0161467	-0.00103109	-0.15604	-0.188704	-0.515114	-0.0252985	-0.0376251	-0.00765523	-0.0158907	-0.000844651	-0.156963	-0.191049	-0.51157	-0.0274083	-0.0376153	-0.00765568	-0.0154428	-0.00285845	-0.15699	-0.191105	-0.511257	-0.0274718	-0.0376154	-0.00765573	-0.0143726	-0.00625886	-0.155179	-0.191106	-0.511319	-0.0274721	-0.0376154	-0.00765573	-0.0111422	-0.00625165	-0.154698	-0.191106	-0.51131	-0.0274721	-0.0376154	-0.00765573	-0.0097751	-0.00625225	-0.154513	-0.192039	-0.511312	-0.0274721	-0.0376475	-0.00752428	-0.00977329	-0.00625456	-0.154433	-0.192038	-0.511312	-0.0274962	-0.0376475	-0.00747872	-0.00977333	-0.00625419	-0.154397	-0.192038	-0.514022	-0.0274962	-0.0376475	-0.00746095	-0.00977333	-0.00627467	-0.15438	-0.192038	-0.514055	-0.0274962	-0.0376475	-0.00745369	-0.00977333	-0.00627466	-0.156817	-0.192038	-0.512158	-0.0274962	-0.0376475	-0.00745066	-0.00977333	-0.00627466	-0.156821	-0.192038	-0.512129	-0.0274962	-0.0376475	-0.00744939	-0.00977333	-0.00627466	-0.156817	-0.192038	-0.512138	-0.0274962	-0.0376475	-0.00755509	-0.00977333	-0.00627466	-0.145149	-0.192038	-0.512138	-0.0274962	-0.0376021	-0.00758113	-0.00977333	-0.00627466	-0.148338	-0.192038	-0.512138	-0.0274962	-0.037603	-0.00758699	-0.00977333	-0.00627466	-0.149366	-0.192038	-0.512138	-0.0274962	-0.0376029	-0.00758827	-0.00977333	-0.00627466	-0.150395	-0.192038	-0.51356	-0.0274962	-0.0376029	-0.00758855	-0.00977333	-0.00627466	-0.151371	-0.192038	-0.513542	-0.0274962	-0.0376029	-0.00758861	-0.00977333	-0.00627466	-0.152193	-0.190327	-0.516456	-0.0274962	-0.0376029	-0.00758863	-0.00977333	-0.00627466	-0.158894	-0.190078	-0.516477	-0.0274962	-0.0376431	-0.00758863	-0.00977333	-0.00627466	-0.159059	-0.190026	-0.516562	-0.0274962	-0.037643	-0.00758863	-0.00977333	-0.00627466	-0.159061	-0.190012	-0.516583	-0.0274962	-0.037643	-0.00758863	-0.00977333	-0.00627466	-0.159061	-0.190008	-0.516589	-0.0274962	-0.037643	-0.00758863	-0.00972753	-0.00627466	-0.159061	-0.190007	-0.516591	-0.0274962	-0.037643	-0.00758863	-0.00972424	-0.00627466	-0.159061	-0.191944	-0.513407	-0.0274962	-0.037643	-0.00758863	-0.00972389	-0.00627466	-0.159061	-0.191952	-0.513477	-0.0274962	-0.037643	0	0	0	0	0	0	0	0	-0.301404	-0.301404	-0.301404	-0.301404	-0.301404	-0.301404	-0.301404	-0.301404	-0.298646	-0.298646	-0.298646	-0.298646	-0.298646	-0.298646	-0.298646	-0.298646	-0.297608	-0.297608	-0.297608	-0.297608	-0.297608	-0.297608	-0.297608	-0.297608	-0.301616	-0.301616	-0.301616	-0.301616	-0.301616	-0.301616	-0.301616	-0.301616	-0.301626	-0.301626	-0.301626	-0.301626	-0.301626	-0.301626	-0.301626	-0.301626	-0.301626	-0.301626	-0.301626	-0.301626	-0.301626	-0.301626	-0.301626	-0.301626	-0.301626	-0.301626	-0.301626	-0.301626	-0.301626	-0.301626	-0.301626	-0.301626	-0.301626	-0.301626	-0.301626	-0.301626	-0.301626	-0.301626	-0.301626	-0.301626	-0.301626	-0.301626	-0.301626	-0.301626	-0.301626	-0.301626	-0.301626	-0.301626	-1.21183	-0.314626	-0.0902574	-0.829087	-0.284431	-0.952206	-0.426717	-0.269186	-1.2658	-0.362486	-0.185079	-0.762719	-0.447784	-0.205518	-0.156655	-0.328998	-1.27295	-0.371787	-0.379122	-0.899931	-0.324067	-0.897782	-0.0396505	-0.328354	-1.274	-0.380165	-0.691771	-0.692172	-0.345063	-0.801571	-0.00609602	-0.328663	-1.28431	-0.371347	-0.693493	-0.856744	-0.323502	-0.915394	-0.00599416	-0.318493	-1.27666	-0.370485	-0.693684	-0.401482	-0.327475	-0.836172	-0.00693534	-0.328973	-1.28316	-0.370678	-0.700819	-0.834958	-0.325996	-0.914767	-0.00599428	-0.328015	-1.27676	-0.370007	-0.694903	-0.419812	-0.335217	-0.505754	-0.00663804	-0.329106	-1.28316	-0.370188	-0.694498	-0.836629	-0.327046	-0.888724	-0.00600322	-0.328622	-0.971122	-0.369084	-0.69447	-0.420431	-0.331459	-0.070576	-0.00666678	-0.327748	-0.2607	-0.310993	-0.725819	-0.572313	-0.30787	-0.0174418	-0.00815908	-0.0539637	-0.263684	-0.106634	-0.694007	-0.567216	-0.277568	-0.0184084	-0.0124498	-0.00417999	-0.0576432	-0.115582	-0.385181	-0.566497	-0.117393	-0.0184772	-0.106406	-0.00254418	-0.0375609	-0.115841	-0.149533	-0.566399	-0.0820601	-0.018518	-0.0996246	-0.00269809	-0.0373646	-0.0967168	-0.0759442	-0.566391	-0.0635285	-0.0185215	-0.0485683	-0.00454273	-0.0377922	-0.110379	-0.00572222	-0.56639	-0.0810359	-0.018523	-0.00574853	-0.00271086	-0.0378127	-0.108579	-0.00292406	-0.573877	-0.0820291	-0.0185822	-0.00522294	-0.00271015	-0.0378148	-0.105422	-0.0165484	-0.57414	-0.0820524	-0.0185931	-0.00522057	-0.00271014	-0.0378151	-0.097809	-0.040613	-0.568245	-0.0820528	-0.0185927	-0.0052204	-0.00271014	-0.0378151	-0.0731757	-0.0405701	-0.566973	-0.0820529	-0.0185932	-0.00522041	-0.00271014	-0.0378151	-0.0565807	-0.0405741	-0.566509	-0.0824428	-0.0185931	-0.00522041	-0.00271248	-0.0371654	-0.0564252	-0.0405841	-0.566308	-0.0824428	-0.0185932	-0.0052237	-0.00271249	-0.0369419	-0.0564254	-0.0405816	-0.566217	-0.0824428	-0.0185467	-0.00522369	-0.00271249	-0.0368546	-0.0564254	-0.0407272	-0.566177	-0.0824428	-0.018537	-0.00522369	-0.00271249	-0.036819	-0.0564254	-0.0407271	-0.573009	-0.0824428	-0.0185827	-0.00522369	-0.00271249	-0.0368041	-0.0564254	-0.0407271	-0.572974	-0.0824428	-0.0185891	-0.00522369	-0.00271249	-0.0367978	-0.0564254	-0.0407271	-0.572966	-0.0824428	-0.0185896	-0.00522369	-0.00271249	-0.0373206	-0.0564254	-0.0407271	-0.419836	-0.0824428	-0.0185897	-0.00522369	-0.00270281	-0.0374482	-0.0564254	-0.0407271	-0.365475	-0.0824428	-0.0185898	-0.00522369	-0.00270292	-0.0374769	-0.0564254	-0.0407271	-0.367269	-0.0824428	-0.0185898	-0.00522369	-0.00270291	-0.0374832	-0.0564254	-0.0407271	-0.369079	-0.0824428	-0.0185827	-0.00522369	-0.00270291	-0.0374846	-0.0564254	-0.0407271	-0.370782	-0.0824428	-0.0185783	-0.00522369	-0.00270291	-0.0374849	-0.0564254	-0.0407271	-0.372212	-0.0816724	-0.0185398	-0.00522369	-0.00270291	-0.037485	-0.0564254	-0.0407271	-0.382959	-0.0815565	-0.0184816	-0.00522369	-0.00271184	-0.037485	-0.0564254	-0.0407271	-0.383149	-0.0815313	-0.0184715	-0.00522369	-0.00271184	-0.037485	-0.0564254	-0.0407271	-0.38315	-0.0815245	-0.0184682	-0.00522369	-0.00271184	-0.037485	-0.0564254	-0.0407271	-0.38315	-0.0815227	-0.0184673	-0.00522369	-0.00271184	-0.037485	-0.056139	-0.0407271	-0.38315	-0.0815221	-0.018467	-0.00522369	-0.00271184	-0.037485	-0.0561189	-0.0407271	-0.38315	-0.0824007	-0.0185863	-0.00522369	-0.00271184	-0.037485	-0.0561167	-0.0407271	-0.38315	-0.0824045	-0.0185922	-0.00522369	-0.00271184	0	0	0	0	0	0	0	0	0.0932807	0.0932807	0.0932807	0.0932807	0.0932807	0.0932807	0.0932807	0.0932807	0.0936665	0.0936665	0.0936665	0.0936665	0.0936665	0.0936665	0.0936665	0.0936665	0.0940065	0.0940065	0.0940065	0.0940065	0.0940065	0.0940065	0.0940065	0.0940065	0.0938015	0.0938015	0.0938015	0.0938015	0.0938015	0.0938015	0.0938015	0.0938015	0.0938078	0.0938078	0.0938078	0.0938078	0.0938078	0.0938078	0.0938078	0.0938078	0.0938053	0.0938053	0.0938053	0.0938053	0.0938053	0.0938053	0.0938053	0.0938053	0.0938054	0.0938054	0.0938054	0.0938054	0.0938054	0.0938054	0.0938054	0.0938054	0.0938054	0.0938054	0.0938054	0.0938054	0.0938054	0.0938054	0.0938054	0.0938054	0.0938054	0.0938054	0.0938054	0.0938054	0.0938054	0.0938054	0.0938054	0.0938054	-0.378581	0.0268417	0.0620472	-0.265323	0.262222	-0.411192	-0.157051	0.63043	-0.394789	0.0234265	0.159607	-0.343211	0.145592	0.431239	0.69414	0.894671	-0.394284	0.0261956	0.202928	-0.398168	0.186151	-0.315816	0.685742	0.892937	-0.393785	0.020751	0.265943	-0.313756	0.173891	-0.0380695	0.71092	0.893948	-0.393242	0.0257912	0.224477	-0.381184	0.183301	-0.41565	0.71003	0.888903	-0.391275	0.0265496	0.255141	-0.175216	0.181847	-0.0513899	0.710963	0.894792	-0.392169	0.0264166	0.207361	-0.37226	0.18278	-0.410434	0.710664	0.894327	-0.391348	0.0267611	0.210165	-0.182132	0.178276	0.379795	0.71129	0.894891	-0.392165	0.0267146	0.210445	-0.372845	0.182025	-0.30367	0.710623	0.894674	-0.413997	0.0265474	0.210355	-0.18236	0.179454	0.601162	0.711284	0.893994	-0.0135324	0.0224904	0.195652	-0.250389	0.173716	0.435751	0.711387	0.728768	-0.0475118	0.00772777	0.210259	-0.247712	0.15371	0.432851	0.707206	0.336924	-0.0154688	0.00838231	0.0314706	-0.247367	0.0622629	0.434988	0.605113	0.0382434	-0.0108826	0.00840095	0.0107444	-0.247314	0.0420332	0.43514	0.566294	0.028491	-0.0108251	0.00702323	0.00505162	-0.24731	0.0322251	0.435196	0.234886	0.0310886	-0.0108442	0.00801325	0.000321292	-0.247309	0.041502	0.435203	0.0153228	0.0283631	-0.0108512	0.00788603	0.00022308	-0.251081	0.042025	0.432086	0.0182947	0.0283556	-0.0108519	0.00766344	0.00117826	-0.251216	0.0420374	0.431807	0.0183606	0.0283557	-0.010852	0.00713161	0.00282076	-0.248717	0.0420376	0.431862	0.0183612	0.0283557	-0.010852	0.00553488	0.00281728	-0.248216	0.0420376	0.431853	0.0183612	0.0283557	-0.010852	0.00491705	0.00281758	-0.248037	0.0422432	0.431855	0.0183612	0.0283799	-0.0106378	0.00491764	0.00281871	-0.24796	0.0422432	0.431855	0.0183797	0.0283799	-0.010562	0.00491766	0.00281852	-0.247925	0.0422432	0.434239	0.0183797	0.0283799	-0.0105325	0.00491766	0.0028288	-0.24791	0.0422432	0.434275	0.0183797	0.0283799	-0.0105204	0.00491766	0.0028288	-0.250661	0.0422432	0.432597	0.0183797	0.0283799	-0.0105153	0.00491766	0.0028288	-0.250639	0.0422432	0.432568	0.0183797	0.0283799	-0.0105132	0.00491766	0.0028288	-0.250637	0.0422432	0.432574	0.0183797	0.0283799	-0.0106846	0.00491766	0.0028288	-0.16937	0.0422432	0.432575	0.0183797	0.0283569	-0.0107279	0.00491766	0.0028288	-0.136825	0.0422432	0.432575	0.0183797	0.0283575	-0.0107377	0.00491766	0.0028288	-0.13739	0.0422432	0.432575	0.0183797	0.0283574	-0.0107398	0.00491766	0.0028288	-0.137964	0.0422432	0.433814	0.0183797	0.0283574	-0.0107403	0.00491766	0.0028288	-0.1385	0.0422432	0.433801	0.0183797	0.0283574	-0.0107404	0.00491766	0.0028288	-0.13895	0.0418663	0.436359	0.0183797	0.0283574	-0.0107404	0.00491766	0.0028288	-0.142092	0.0418113	0.436415	0.0183797	0.0283772	-0.0107404	0.00491766	0.0028288	-0.142127	0.0417996	0.436495	0.0183797	0.0283771	-0.0107404	0.00491766	0.0028288	-0.142127	0.0417965	0.436516	0.0183797	0.0283771	-0.0107404	0.00491766	0.0028288	-0.142127	0.0417956	0.436522	0.0183797	0.0283771	-0.0107404	0.0048952	0.0028288	-0.142127	0.0417954	0.436524	0.0183797	0.0283771	-0.0107404	0.00489355	0.0028288	-0.142127	0.0422224	0.433679	0.0183797	0.0283771	-0.0107404	0.00489338	0.0028288	-0.142127	0.0422241	0.433736	0.0183797	0.0283771	0	0	0	0	0	0	0	0	-0.146366	-0.146366	-0.146366	-0.146366	-0.146366	-0.146366	-0.146366	-0.146366	-0.147692	-0.147692	-0.147692	-0.147692	-0.147692	-0.147692	-0.147692	-0.147692	-0.148162	-0.148162	-0.148162	-0.148162	-0.148162	-0.148162	-0.148162	-0.148162	-0.146463	-0.146463	-0.146463	-0.146463	-0.146463	-0.146463	-0.146463	-0.146463	-0.146463	-0.146463	-0.146463	-0.146463	-0.146463	-0.146463	-0.146463	-0.146463	-0.146462	-0.146462	-0.146462	-0.146462	-0.146462	-0.146462	-0.146462	-0.146462	-0.146462	-0.146462	-0.146462	-0.146462	-0.146462	-0.146462	-0.146462	-0.146462	-0.146462	-0.146462	-0.146462	-0.146462	-0.146462	-0.146462	-0.146462	-0.146462	-0.146462	-0.146462	-0.146462	-0.146462	-0.146462	-0.146462	-0.146462	-0.146462	-0.288039	-0.386896	0.00922315	0.0692961	0.195169	0.113175	0.0379286	-0.252085	-0.307272	-0.482019	0.153492	0.1475	0.39459	-0.653429	-0.756589	-0.450428	-0.317049	-0.504226	0.346046	0.152037	0.480315	0.0412103	-0.923037	-0.449406	-0.319731	-0.498363	-0.083009	0.132455	0.493757	-0.282182	-0.942735	-0.45008	-0.333231	-0.503429	-0.0329296	0.150933	0.491221	0.165891	-0.941507	-0.466546	-0.330148	-0.504328	-0.0728356	0.0839269	0.489733	-0.278455	-0.941767	-0.450743	-0.335035	-0.504474	-0.0130839	0.148149	0.492196	0.159263	-0.942237	-0.452051	-0.330042	-0.504931	-0.0142702	0.0893132	0.493519	-0.713538	-0.942178	-0.45061	-0.335041	-0.505632	-0.0150712	0.14805	0.492874	0.0289899	-0.942187	-0.451128	0.0895093	-0.504192	-0.0144566	0.0895067	0.492262	-0.823674	-0.942041	-0.45232	-0.261678	-0.425272	-0.00993255	0.119707	0.463057	-0.583499	-0.938809	-0.856536	-0.165669	-0.145813	-0.0159332	0.119173	0.396255	-0.580083	-0.927615	-0.443523	-0.0212841	-0.158041	-0.487262	0.119062	0.152218	-0.582939	-0.66098	-0.0456786	-0.011464	-0.158396	-0.203244	0.119053	0.0986675	-0.583157	-0.619097	-0.0322463	-0.0114046	-0.132261	-0.102169	0.119052	0.0751482	-0.583233	-0.244498	-0.0314825	-0.0118437	-0.150923	-0.00723987	0.119052	0.0974649	-0.583243	-0.0142101	-0.0320452	-0.0118469	-0.14846	-0.0033115	0.120019	0.0986764	-0.579146	-0.0199483	-0.0320367	-0.0118473	-0.14414	-0.0218125	0.12005	0.0987053	-0.578782	-0.0200555	-0.0320369	-0.0118473	-0.133721	-0.0546403	0.118675	0.0987058	-0.578853	-0.0200567	-0.0320368	-0.0118474	-0.100007	-0.0545822	0.118325	0.0987058	-0.578842	-0.0200567	-0.0320368	-0.0118474	-0.0773705	-0.0545877	0.118192	0.0992021	-0.578845	-0.0200567	-0.0320643	-0.0117189	-0.0771599	-0.054601	0.118135	0.0992019	-0.578844	-0.0200812	-0.0320643	-0.0116808	-0.0771601	-0.0545975	0.118109	0.0992019	-0.581978	-0.0200812	-0.0320643	-0.0116659	-0.0771601	-0.0547972	0.118097	0.0992019	-0.582021	-0.0200812	-0.0320643	-0.0116598	-0.0771601	-0.0547972	0.119883	0.0992019	-0.579822	-0.0200812	-0.0320643	-0.0116573	-0.0771601	-0.0547972	0.119883	0.0992019	-0.579786	-0.0200812	-0.0320643	-0.0116562	-0.0771601	-0.0547972	0.119881	0.0992019	-0.579795	-0.0200812	-0.0320643	-0.0117621	-0.0771601	-0.0547972	0.100143	0.0992019	-0.579795	-0.0200812	-0.0320559	-0.0117837	-0.0771601	-0.0547972	0.0952131	0.0992019	-0.579796	-0.0200812	-0.0320564	-0.0117886	-0.0771601	-0.0547972	0.0959388	0.0992019	-0.579796	-0.0200812	-0.0320564	-0.0117897	-0.0771601	-0.0547972	0.0966693	0.0992019	-0.581432	-0.0200812	-0.0320564	-0.0117899	-0.0771601	-0.0547972	0.0973603	0.0992019	-0.581412	-0.0200812	-0.0320564	-0.01179	-0.0771601	-0.0547972	0.0979422	0.0983683	-0.584781	-0.0200812	-0.0320564	-0.01179	-0.0771601	-0.0547972	0.102579	0.0982541	-0.584832	-0.0200812	-0.0320622	-0.01179	-0.0771601	-0.0547972	0.102687	0.0982309	-0.584934	-0.0200812	-0.0320621	-0.01179	-0.0771601	-0.0547972	0.102688	0.0982248	-0.584959	-0.0200812	-0.0320621	-0.01179	-0.0771601	-0.0547972	0.102688	0.098223	-0.584967	-0.0200812	-0.0320621	-0.01179	-0.0767702	-0.0547972	0.102688	0.0982226	-0.58497	-0.0200812	-0.0320621	-0.01179	-0.0767426	-0.0547972	0.102688	0.0991547	-0.581254	-0.0200812	-0.0320621	-0.01179	-0.0767396	-0.0547972	0.102688	0.0991583	-0.581332	-0.0200812	-0.0320621	0	0	0	0	0	0	0	0	0.333195	0.333195	0.333195	0.333195	0.333195	0.333195	0.333195	0.333195	0.330516	0.330516	0.330516	0.330516	0.330516	0.330516	0.330516	0.330516	0.329584	0.329584	0.329584	0.329584	0.329584	0.329584	0.329584	0.329584	0.333278	0.333278	0.333278	0.333278	0.333278	0.333278	0.333278	0.333278	0.333282	0.333282	0.333282	0.333282	0.333282	0.333282	0.333282	0.333282	0.333283	0.333283	0.333283	0.333283	0.333283	0.333283	0.333283	0.333283	0.333283	0.333283	0.333283	0.333283	0.333283	0.333283	0.333283	0.333283	0.333283	0.333283	0.333283	0.333283	0.333283	0.333283	0.333283	0.333283	0.333283	0.333283	0.333283	0.333283	0.333283	0.333283	0.333283	0.333283	1.48591	0.703914	0.0799123	0.66072	0.0894639	0.810209	0.344647	0.133942	1.55891	0.854481	0.0478849	0.595882	0.139487	0.288795	0.254015	0.177682	1.57605	0.886547	0.165976	0.709633	0.00633518	0.728709	0.201654	0.177225	1.57986	0.889109	0.889877	0.541924	0.0190953	0.708337	0.177854	0.17745	1.60395	0.885711	0.890835	0.674034	0.000853133	0.720244	0.177503	0.177621	1.59326	0.885845	0.898106	0.310216	0.00479865	0.735897	0.178536	0.177785	1.60469	0.886143	0.893789	0.656661	0.00241351	0.720933	0.177617	0.177622	1.59324	0.885929	0.889079	0.323561	0.00997514	0.54537	0.178143	0.177819	1.60469	0.886746	0.889673	0.65808	0.00313429	0.723454	0.177615	0.177623	0.859008	0.884127	0.888927	0.324009	0.00744315	0.208676	0.178087	0.177652	0.526625	0.745412	0.914762	0.442252	0.00470474	0.12125	0.177759	0.175202	0.430073	0.255574	0.889775	0.437998	0.0217344	0.121419	0.177693	0.0839661	0.0785334	0.277012	0.889237	0.437419	0.0217408	0.121999	0.171655	0.0092628	0.0486631	0.277634	0.357273	0.437337	0.0214719	0.122072	0.160902	0.00680641	0.048409	0.231802	0.18034	0.43733	0.0175432	0.122089	0.0678284	0.00718122	0.0492829	0.264534	0.0131524	0.437329	0.0211772	0.122092	0.00719788	0.00677255	0.0493064	0.260216	0.00639605	0.443469	0.0214267	0.12139	0.0082902	0.00677075	0.0493089	0.252643	0.0389233	0.443687	0.0214322	0.121332	0.00831697	0.00677078	0.0493092	0.234376	0.0964921	0.439196	0.0214323	0.121345	0.00831715	0.00677077	0.0493093	0.175183	0.0963896	0.438258	0.0214324	0.121343	0.00831716	0.00677077	0.0493093	0.135038	0.0963993	0.437918	0.021513	0.121344	0.00831716	0.0067766	0.0485378	0.134658	0.0964231	0.437772	0.0215133	0.121344	0.00832518	0.0067766	0.0482788	0.134659	0.096417	0.437706	0.0215133	0.12188	0.00832518	0.0067766	0.0481777	0.134659	0.0967664	0.437676	0.0215133	0.12188	0.00832518	0.0067766	0.0481363	0.134659	0.0967664	0.44277	0.0215133	0.121514	0.00832518	0.0067766	0.0481191	0.134659	0.0967664	0.442738	0.0215133	0.121513	0.00832518	0.0067766	0.0481118	0.134659	0.0967664	0.442733	0.0215133	0.121515	0.00832518	0.0067766	0.048735	0.134659	0.0967664	0.315889	0.0215133	0.121515	0.00832518	0.00677237	0.0488828	0.134659	0.0967664	0.269095	0.0215133	0.121515	0.00832518	0.00677249	0.0489161	0.134659	0.0967664	0.27029	0.0215133	0.121515	0.00832518	0.00677248	0.0489234	0.134659	0.0967664	0.271497	0.0215133	0.121809	0.00832518	0.00677248	0.0489249	0.134659	0.0967664	0.272631	0.0215133	0.121802	0.00832518	0.00677248	0.0489253	0.134659	0.0967664	0.273582	0.0212336	0.122388	0.00832518	0.00677248	0.0489254	0.134659	0.0967664	0.280566	0.0211824	0.12235	0.00832518	0.00677603	0.0489254	0.134659	0.0967664	0.280674	0.0211699	0.122361	0.00832518	0.00677602	0.0489254	0.134659	0.0967664	0.280674	0.0211665	0.122362	0.00832518	0.00677602	0.0489254	0.134659	0.0967664	0.280674	0.0211656	0.122363	0.00832518	0.00677602	0.0489254	0.133975	0.0967664	0.280674	0.0211653	0.122363	0.00832518	0.00677602	0.0489254	0.133926	0.0967664	0.280674	0.0214994	0.12178	0.00832518	0.00677602	0.0489254	0.133921	0.0967664	0.280674	0.0215011	0.121799	0.00832518	0.00677602	0	0	0	0	0	0	0	0	0.145959	0.145959	0.145959	0.145959	0.145959	0.145959	0.145959	0.145959	0.144262	0.144262	0.144262	0.144262	0.144262	0.144262	0.144262	0.144262	0.144304	0.144304	0.144304	0.144304	0.144304	0.144304	0.144304	0.144304	0.146932	0.146932	0.146932	0.146932	0.146932	0.146932	0.146932	0.146932	0.146942	0.146942	0.146942	0.146942	0.146942	0.146942	0.146942	0.146942	0.146938	0.146938	0.146938	0.146938	0.146938	0.146938	0.146938	0.146938	0.146938	0.146938	0.146938	0.146938	0.146938	0.146938	0.146938	0.146938	0.146938	0.146938	0.146938	0.146938	0.146938	0.146938	0.146938	0.146938	0.146938	0.146938	0.146938	0.146938	0.146938	0.146938	0.146938	0.146938	-0.566986	0.276729	0.175592	-0.65501	0.676817	-0.871452	-0.376622	1.01178	-0.587801	0.324783	0.434762	-0.743585	0.526227	0.273781	0.788198	1.35264	-0.581185	0.342212	0.755141	-0.882433	0.71213	-0.809324	0.596163	1.35005	-0.578671	0.328989	1.0977	-0.680604	0.692436	-0.499508	0.638104	1.35147	-0.569813	0.341581	1.07074	-0.838631	0.712658	-0.909764	0.637295	1.32964	-0.56778	0.343724	1.09881	-0.374304	0.707669	-0.531228	0.639661	1.35269	-0.566685	0.343407	1.05245	-0.818031	0.711784	-0.904704	0.637962	1.3507	-0.567983	0.344239	1.05835	-0.387758	0.701853	0.0480102	0.639582	1.35299	-0.566675	0.344266	1.05957	-0.819687	0.710608	-0.793145	0.637919	1.35204	-0.85441	0.342961	1.05895	-0.388186	0.70415	0.502115	0.639631	1.34993	0.125031	0.28943	1.02699	-0.534949	0.676759	0.383145	0.641936	0.736149	0.00364742	0.0992629	1.05873	-0.528815	0.602405	0.379952	0.641911	0.304847	-0.0177	0.107603	0.36558	-0.528046	0.247331	0.38184	0.639912	0.038078	-0.0145041	0.107844	0.138788	-0.527924	0.168794	0.381953	0.598458	0.0296946	-0.0144272	0.0900467	0.0690321	-0.527915	0.129669	0.382002	0.25787	0.035172	-0.0142106	0.102771	0.00495141	-0.527913	0.166666	0.382007	0.0206038	0.0296032	-0.0142222	0.101099	0.00267681	-0.536435	0.168752	0.37916	0.0219965	0.0295955	-0.0142234	0.0981688	0.0152424	-0.536742	0.168802	0.378901	0.0220487	0.0295955	-0.0142236	0.0911077	0.0373082	-0.531535	0.168802	0.378951	0.0220489	0.0295955	-0.0142236	0.0684107	0.0372671	-0.530533	0.168803	0.378942	0.0220489	0.0295955	-0.0142236	0.0536522	0.0372709	-0.53018	0.169622	0.378944	0.0220489	0.0296207	-0.0138847	0.0535212	0.0372815	-0.530028	0.169622	0.378944	0.0220668	0.0296207	-0.0137604	0.0535214	0.0372791	-0.529959	0.169622	0.381123	0.0220668	0.0296207	-0.0137119	0.0535214	0.0374138	-0.529929	0.169622	0.381161	0.0220668	0.0296207	-0.0136921	0.0535214	0.0374138	-0.535504	0.169622	0.37962	0.0220668	0.0296207	-0.0136838	0.0535214	0.0374138	-0.535451	0.169622	0.37959	0.0220668	0.0296207	-0.0136804	0.0535214	0.0374138	-0.535447	0.169622	0.379596	0.0220668	0.0296207	-0.0139499	0.0535214	0.0374138	-0.353057	0.169622	0.379596	0.0220668	0.0295835	-0.014021	0.0535214	0.0374138	-0.279051	0.169622	0.379596	0.0220668	0.0295842	-0.014037	0.0535214	0.0374138	-0.279983	0.169622	0.379596	0.0220668	0.0295841	-0.0140405	0.0535214	0.0374138	-0.280933	0.169622	0.380719	0.0220668	0.0295841	-0.0140413	0.0535214	0.0374138	-0.281817	0.169622	0.380709	0.0220668	0.0295841	-0.0140415	0.0535214	0.0374138	-0.282555	0.168081	0.383038	0.0220668	0.0295841	-0.0140415	0.0535214	0.0374138	-0.287405	0.167854	0.383123	0.0220668	0.0296172	-0.0140415	0.0535214	0.0374138	-0.287427	0.167805	0.383201	0.0220668	0.0296171	-0.0140415	0.0535214	0.0374138	-0.287425	0.167792	0.383221	0.0220668	0.0296171	-0.0140415	0.0535214	0.0374138	-0.287425	0.167789	0.383227	0.0220668	0.0296171	-0.0140415	0.0532524	0.0374138	-0.287425	0.167787	0.383229	0.0220668	0.0296171	-0.0140415	0.0532334	0.0374138	-0.287425	0.169537	0.380594	0.0220668	0.0296171	-0.0140415	0.0532314	0.0374138	-0.287425	0.169545	0.380642	0.0220668	0.0296171	0	0	0	0	0	0	0	0	0.329138	0.329138	0.329138	0.329138	0.329138	0.329138	0.329138	0.329138	0.325504	0.325504	0.325504	0.325504	0.325504	0.325504	0.325504	0.325504	0.324551	0.324551	0.324551	0.324551	0.324551	0.324551	0.324551	0.324551	0.329803	0.329803	0.329803	0.329803	0.329803	0.329803	0.329803	0.329803	0.329815	0.329815	0.329815	0.329815	0.329815	0.329815	0.329815	0.329815	0.329814	0.329814	0.329814	0.329814	0.329814	0.329814	0.329814	0.329814	0.329814	0.329814	0.329814	0.329814	0.329814	0.329814	0.329814	0.329814	0.329814	0.329814	0.329814	0.329814	0.329814	0.329814	0.329814	0.329814	0.329814	0.329814	0.329814	0.329814	0.329814	0.329814	0.329814	0.329814	0.793076	0.495023	0.17624	0.317971	0.599674	0.324253	0.143675	0.702543	0.832049	0.582047	0.388783	0.226587	0.659599	0.229223	0.457968	0.899124	0.843694	0.603745	0.75199	0.26232	0.66891	0.286063	0.236017	0.897385	0.846483	0.602825	1.28142	0.202514	0.676202	0.335066	0.229351	0.89828	0.86279	0.603024	1.27799	0.251272	0.669178	0.261773	0.228973	0.877424	0.856702	0.603641	1.28817	0.128904	0.669571	0.346048	0.231109	0.899107	0.863845	0.603642	1.27675	0.24461	0.670752	0.263155	0.229236	0.897167	0.856652	0.603587	1.27502	0.13685	0.672999	0.339354	0.230681	0.899389	0.863849	0.60385	1.27555	0.245045	0.671041	0.285975	0.229226	0.898427	0.356532	0.601888	1.27504	0.137135	0.671154	0.222586	0.230732	0.89655	0.343266	0.507477	1.28375	0.183009	0.636527	0.146497	0.233348	0.326017	0.261408	0.174013	1.27468	0.182142	0.571526	0.145981	0.23786	0.111288	0.0442168	0.18862	0.628282	0.181966	0.238941	0.146691	0.338657	0.016523	0.0267287	0.189043	0.243636	0.181952	0.165418	0.146757	0.316715	0.0138049	0.0265896	0.157835	0.122734	0.18195	0.127577	0.146777	0.143475	0.0181237	0.0271608	0.180134	0.00904343	0.18195	0.163337	0.14678	0.014191	0.0137898	0.0271727	0.177197	0.00466518	0.183496	0.165364	0.145811	0.013904	0.0137863	0.027174	0.172048	0.0268133	0.183545	0.165411	0.145727	0.0139194	0.0137863	0.0271742	0.159634	0.0658727	0.181485	0.165412	0.145744	0.0139193	0.0137863	0.0271742	0.119516	0.065802	0.180972	0.165412	0.145742	0.0139193	0.0137863	0.0271742	0.0926735	0.0658085	0.180778	0.166206	0.145742	0.0139193	0.013798	0.0267724	0.0924244	0.0658256	0.180694	0.166206	0.145742	0.0139288	0.013798	0.0266395	0.0924247	0.0658215	0.180656	0.166206	0.146482	0.0139288	0.013798	0.0265877	0.0924247	0.0660587	0.180639	0.166206	0.146489	0.0139288	0.013798	0.0265665	0.0924247	0.0660586	0.183285	0.166206	0.145974	0.0139288	0.013798	0.0265576	0.0924247	0.0660586	0.183284	0.166206	0.145968	0.0139288	0.013798	0.0265539	0.0924247	0.0660586	0.183279	0.166206	0.14597	0.0139288	0.013798	0.0268793	0.0924247	0.0660586	0.155752	0.166206	0.14597	0.0139288	0.0137723	0.0269551	0.0924247	0.0660586	0.150953	0.166206	0.14597	0.0139288	0.0137727	0.0269721	0.0924247	0.0660586	0.151947	0.166206	0.14597	0.0139288	0.0137727	0.0269759	0.0924247	0.0660586	0.152945	0.166206	0.146362	0.0139288	0.0137727	0.0269767	0.0924247	0.0660586	0.153889	0.166206	0.146356	0.0139288	0.0137727	0.0269769	0.0924247	0.0660586	0.154684	0.164668	0.147154	0.0139288	0.0137727	0.0269769	0.0924247	0.0660586	0.161046	0.164439	0.147147	0.0139288	0.0137959	0.0269769	0.0924247	0.0660586	0.161194	0.164389	0.147168	0.0139288	0.0137959	0.0269769	0.0924247	0.0660586	0.161195	0.164375	0.147173	0.0139288	0.0137959	0.0269769	0.0924247	0.0660586	0.161195	0.164372	0.147174	0.0139288	0.0137959	0.0269769	0.0919566	0.0660586	0.161195	0.164371	0.147175	0.0139288	0.0137959	0.0269769	0.0919236	0.0660586	0.161195	0.166122	0.146321	0.0139288	0.0137959	0.0269769	0.0919201	0.0660586	0.161195	0.166129	0.146341	0.0139288	0.0137959	0	0	0	0	0	0	0	0	0.0836766	0.0836766	0.0836766	0.0836766	0.0836766	0.0836766	0.0836766	0.0836766	0.084127	0.084127	0.084127	0.084127	0.084127	0.084127	0.084127	0.084127	0.0839919	0.0839919	0.0839919	0.0839919	0.0839919	0.0839919	0.0839919	0.0839919	0.0832862	0.0832862	0.0832862	0.0832862	0.0832862	0.0832862	0.0832862	0.0832862	0.0832828	0.0832828	0.0832828	0.0832828	0.0832828	0.0832828	0.0832828	0.0832828	0.0832846	0.0832846	0.0832846	0.0832846	0.0832846	0.0832846	0.0832846	0.0832846	0.0832845	0.0832845	0.0832845	0.0832845	0.0832845	0.0832845	0.0832845	0.0832845	0.0832845	0.0832845	0.0832845	0.0832845	0.0832845	0.0832845	0.0832845	0.0832845	0.0832845	0.0832845	0.0832845	0.0832845	0.0832845	0.0832845	0.0832845	0.0832845	0.807299	0.214921	-0.0605532	0.479589	-0.353501	0.608975	0.265669	-0.338125	0.845424	0.270188	-0.239743	0.473536	-0.337745	0.189644	-0.0230087	-0.412739	0.850833	0.279299	-0.419941	0.570739	-0.49408	0.581474	0.10833	-0.412038	0.851724	0.284199	-0.214913	0.433253	-0.485768	0.54507	0.0885824	-0.412388	0.859449	0.279064	-0.219813	0.540042	-0.499763	0.581759	0.088421	-0.396525	0.854246	0.278417	-0.216631	0.238117	-0.49574	0.566818	0.0877249	-0.412619	0.858837	0.278703	-0.217409	0.526207	-0.499223	0.581946	0.0884031	-0.411294	0.854299	0.278409	-0.221151	0.246519	-0.492796	0.393111	0.0877902	-0.412797	0.858835	0.278881	-0.221267	0.527438	-0.498697	0.576667	0.0884049	-0.412236	0.623717	0.27821	-0.221412	0.246785	-0.494192	0.119222	0.0877035	-0.410835	0.189305	0.234495	-0.200373	0.340062	-0.472251	0.0636833	0.0854167	0.0124916	0.183898	0.0803879	-0.220551	0.33612	-0.409643	0.064017	0.0815058	0.039623	0.0390433	0.0871233	0.26341	0.335627	-0.160755	0.0643193	-0.0123732	0.00118612	0.0252459	0.087319	0.11216	0.335549	-0.105933	0.0643655	-0.011134	-0.000379144	0.0251136	0.0729063	0.0569463	0.335543	-0.0808411	0.0643747	-0.0130287	-0.00305788	0.0254252	0.0831921	0.00411925	0.335542	-0.104618	0.0643765	-0.00238797	-0.000417403	0.0254388	0.0818315	0.00180631	0.341011	-0.10593	0.0640474	-0.00069794	-0.000417358	0.0254402	0.0794449	0.0120494	0.341208	-0.105961	0.0640219	-0.000676533	-0.000417329	0.0254404	0.0736851	0.0302875	0.337915	-0.105962	0.0640281	-0.000676139	-0.000417335	0.0254404	0.0549516	0.030256	0.337288	-0.105962	0.0640274	-0.00067615	-0.000417335	0.0254404	0.0420345	0.030259	0.337067	-0.106489	0.0640276	-0.000676146	-0.000417607	0.0250078	0.0419097	0.0302658	0.336973	-0.106489	0.0640276	-0.000673455	-0.000417608	0.0248594	0.0419098	0.0302639	0.33693	-0.106489	0.0642787	-0.000673449	-0.000417608	0.0248015	0.0419098	0.0303743	0.336911	-0.106489	0.0642762	-0.000673449	-0.000417608	0.0247779	0.0419098	0.0303743	0.340415	-0.106489	0.0641086	-0.000673449	-0.000417608	0.024768	0.0419098	0.0303743	0.340381	-0.106489	0.0641095	-0.000673449	-0.000417608	0.0247638	0.0419098	0.0303743	0.340378	-0.106489	0.0641107	-0.000673449	-0.000417608	0.025112	0.0419098	0.0303743	0.224395	-0.106489	0.0641108	-0.000673449	-0.000404653	0.0251967	0.0419098	0.0303743	0.177688	-0.106489	0.0641109	-0.000673449	-0.000404762	0.0252158	0.0419098	0.0303743	0.178229	-0.106489	0.0641109	-0.000673449	-0.000404761	0.02522	0.0419098	0.0303743	0.178781	-0.106489	0.0642531	-0.000673449	-0.000404761	0.0252209	0.0419098	0.0303743	0.179294	-0.106489	0.0642485	-0.000673449	-0.000404761	0.0252211	0.0419098	0.0303743	0.179722	-0.10557	0.0645277	-0.000673449	-0.000404761	0.0252211	0.0419098	0.0303743	0.182475	-0.10544	0.0644946	-0.000673449	-0.000416899	0.0252211	0.0419098	0.0303743	0.18248	-0.105413	0.0644972	-0.000673449	-0.000416898	0.0252211	0.0419098	0.0303743	0.182479	-0.105406	0.0644973	-0.000673449	-0.000416898	0.0252211	0.0419098	0.0303743	0.182479	-0.105404	0.0644974	-0.000673449	-0.000416898	0.0252211	0.0416963	0.0303743	0.182479	-0.105404	0.0644975	-0.000673449	-0.000416898	0.0252211	0.0416812	0.0303743	0.182479	-0.106437	0.0642394	-0.000673449	-0.000416898	0.0252211	0.0416796	0.0303743	0.182479	-0.106442	0.0642504	-0.000673449	-0.000416898	0	0	0	0	0	0	0	0	-0.297557	-0.297557	-0.297557	-0.297557	-0.297557	-0.297557	-0.297557	-0.297557	-0.292215	-0.292215	-0.292215	-0.292215	-0.292215	-0.292215	-0.292215	-0.292215	-0.29088	-0.29088	-0.29088	-0.29088	-0.29088	-0.29088	-0.29088	-0.29088	-0.298135	-0.298135	-0.298135	-0.298135	-0.298135	-0.298135	-0.298135	-0.298135	-0.298142	-0.298142	-0.298142	-0.298142	-0.298142	-0.298142	-0.298142	-0.298142	-0.298141	-0.298141	-0.298141	-0.298141	-0.298141	-0.298141	-0.298141	-0.298141	-0.298141	-0.298141	-0.298141	-0.298141	-0.298141	-0.298141	-0.298141	-0.298141	-0.298141	-0.298141	-0.298141	-0.298141	-0.298141	-0.298141	-0.298141	-0.298141	-0.298141	-0.298141	-0.298141	-0.298141	-0.298141	-0.298141	-0.298141	-0.298141	-0.958304	-0.791703	-0.210022	-0.106569	-0.642747	-0.167533	-0.0367904	-0.475104	-1.00954	-0.955352	-0.425218	-0.0675546	-0.711721	0.185656	-0.053279	-0.529824	-1.02874	-0.994044	-0.932386	-0.0629947	-0.806444	-0.0276214	0.274287	-0.528785	-1.03366	-0.988555	-1.76307	-0.0575756	-0.812843	0.0679128	0.281055	-0.529212	-1.0604	-0.993322	-1.80053	-0.0652495	-0.809632	-0.0650012	0.28081	-0.503381	-1.05224	-0.994858	-1.789	-0.0489635	-0.808144	0.0657696	0.278266	-0.529708	-1.063	-0.994842	-1.80886	-0.0638243	-0.810846	-0.0629858	0.280942	-0.527273	-1.0521	-0.995112	-1.80822	-0.054138	-0.811104	0.203771	0.279262	-0.530034	-1.06301	-0.995686	-1.80964	-0.0636814	-0.811184	-0.0236659	0.280928	-0.528796	-0.226904	-0.992482	-1.80854	-0.0543403	-0.809906	0.24385	0.279197	-0.526678	-0.54195	-0.836916	-1.81101	-0.0689316	-0.771564	0.173734	0.275698	0.15644	-0.381455	-0.28696	-1.80865	-0.0693511	-0.697981	0.172708	0.266753	0.129389	-0.0582438	-0.31104	-1.02409	-0.069339	-0.295334	0.17356	0.0559189	0.00907591	-0.0338787	-0.311739	-0.401441	-0.0693501	-0.206181	0.173625	0.0527821	0.00461193	-0.0337022	-0.260267	-0.201966	-0.0693502	-0.159165	0.173648	0.00497348	0.000592254	-0.0346071	-0.297037	-0.0147524	-0.0693504	-0.203575	0.17365	-0.00734874	0.00452357	-0.0346206	-0.292191	-0.0074899	-0.0691022	-0.206103	0.172427	-0.00430177	0.00452231	-0.0346221	-0.283693	-0.0439813	-0.0690872	-0.206163	0.172318	-0.00426938	0.00452237	-0.0346223	-0.263197	-0.108385	-0.0681123	-0.206164	0.172339	-0.00426862	0.00452235	-0.0346223	-0.19683	-0.108268	-0.0678086	-0.206164	0.172336	-0.00426865	0.00452235	-0.0346223	-0.151932	-0.108279	-0.067688	-0.207149	0.172337	-0.00426864	0.0045263	-0.0341512	-0.151509	-0.108307	-0.067635	-0.207149	0.172337	-0.00426594	0.0045263	-0.0339995	-0.151509	-0.1083	-0.0676114	-0.207149	0.173273	-0.00426592	0.0045263	-0.0339403	-0.151509	-0.108692	-0.0676007	-0.207149	0.173286	-0.00426592	0.0045263	-0.033916	-0.151509	-0.108692	-0.0690857	-0.207149	0.172629	-0.00426592	0.0045263	-0.0339059	-0.151509	-0.108692	-0.0690956	-0.207149	0.172618	-0.00426592	0.0045263	-0.0339016	-0.151509	-0.108692	-0.0690923	-0.207149	0.172621	-0.00426592	0.0045263	-0.0342848	-0.151509	-0.108692	-0.0778656	-0.207149	0.172621	-0.00426592	0.00454371	-0.0343713	-0.151509	-0.108692	-0.0869101	-0.207149	0.172621	-0.00426592	0.00454363	-0.0343907	-0.151509	-0.108692	-0.0877207	-0.207149	0.172621	-0.00426592	0.00454362	-0.034395	-0.151509	-0.108692	-0.0885332	-0.207149	0.173109	-0.00426592	0.00454362	-0.0343959	-0.151509	-0.108692	-0.0893047	-0.207149	0.173103	-0.00426592	0.00454362	-0.0343961	-0.151509	-0.108692	-0.0899558	-0.205207	0.174111	-0.00426592	0.00454362	-0.0343962	-0.151509	-0.108692	-0.0953623	-0.204914	0.174128	-0.00426592	0.00452698	-0.0343962	-0.151509	-0.108692	-0.0955066	-0.204851	0.174158	-0.00426592	0.00452697	-0.0343962	-0.151509	-0.108692	-0.0955082	-0.204833	0.174166	-0.00426592	0.00452697	-0.0343962	-0.151509	-0.108692	-0.0955082	-0.204829	0.174168	-0.00426592	0.00452697	-0.0343962	-0.150739	-0.108692	-0.0955082	-0.204827	0.174169	-0.00426592	0.00452697	-0.0343962	-0.150685	-0.108692	-0.0955082	-0.207043	0.173056	-0.00426592	0.00452697	-0.0343962	-0.150679	-0.108692	-0.0955082	-0.207053	0.173079	-0.00426592	0.00452697	0	0	0	0	0	0	0	0	-0.120333	-0.120333	-0.120333	-0.120333	-0.120333	-0.120333	-0.120333	-0.120333	-0.120758	-0.120758	-0.120758	-0.120758	-0.120758	-0.120758	-0.120758	-0.120758	-0.120699	-0.120699	-0.120699	-0.120699	-0.120699	-0.120699	-0.120699	-0.120699	-0.120161	-0.120161	-0.120161	-0.120161	-0.120161	-0.120161	-0.120161	-0.120161	-0.120161	-0.120161	-0.120161	-0.120161	-0.120161	-0.120161	-0.120161	-0.120161	-0.120162	-0.120162	-0.120162	-0.120162	-0.120162	-0.120162	-0.120162	-0.120162	-0.120162	-0.120162	-0.120162	-0.120162	-0.120162	-0.120162	-0.120162	-0.120162	-0.120162	-0.120162	-0.120162	-0.120162	-0.120162	-0.120162	-0.120162	-0.120162	-0.120162	-0.120162	-0.120162	-0.120162	-0.120162	-0.120162	-0.120162	-0.120162	-0.660337	-0.208468	0.0308048	-0.393669	0.219589	-0.468414	-0.212952	0.0843508	-0.691754	-0.257118	0.155224	-0.359064	0.233704	-0.325722	-0.21543	0.061382	-0.696904	-0.266137	0.29611	-0.436807	0.36918	-0.473588	-0.326652	0.0613512	-0.697852	-0.269364	0.0853869	-0.328289	0.36448	-0.526779	-0.315162	0.0613188	-0.705167	-0.265778	0.103721	-0.412132	0.375247	-0.441909	-0.314719	0.0491471	-0.700799	-0.265368	0.0907091	-0.180668	0.371856	-0.544052	-0.314428	0.0612355	-0.704855	-0.265592	0.106801	-0.401306	0.374788	-0.443764	-0.314911	0.0602364	-0.700831	-0.265394	0.109599	-0.18703	0.36993	-0.510184	-0.314588	0.0613575	-0.704854	-0.265801	0.109661	-0.402324	0.374501	-0.472728	-0.3149	0.060943	-0.480941	-0.265126	0.109804	-0.18723	0.37102	-0.310369	-0.31451	0.059945	-0.172831	-0.223492	0.093835	-0.257911	0.35438	-0.20246	-0.312557	-0.254638	-0.159661	-0.0766222	0.109103	-0.254932	0.306156	-0.20186	-0.307868	-0.147296	-0.0326108	-0.0830448	-0.254167	-0.254558	0.119277	-0.202843	-0.194202	-0.0138282	-0.0208781	-0.0832313	-0.106928	-0.254499	0.0781376	-0.202937	-0.182149	-0.00920022	-0.0207689	-0.0694961	-0.0541888	-0.254494	0.059549	-0.202964	-0.0683007	-0.00772759	-0.0210541	-0.079301	-0.00391853	-0.254494	0.077171	-0.202969	-0.00314242	-0.00912401	-0.0210651	-0.0780055	-0.00175699	-0.25863	0.0781386	-0.201645	-0.00562475	-0.00912156	-0.0210662	-0.0757331	-0.0115142	-0.25878	0.0781616	-0.201531	-0.0056656	-0.00912162	-0.0210664	-0.0702511	-0.0288643	-0.256287	0.0781621	-0.201554	-0.00566615	-0.00912159	-0.0210664	-0.0524683	-0.0288341	-0.255813	0.0781621	-0.201551	-0.00566614	-0.00912159	-0.0210664	-0.0403769	-0.028837	-0.255646	0.078553	-0.201552	-0.00566614	-0.00912946	-0.0207155	-0.0402623	-0.0288436	-0.255574	0.0785528	-0.201552	-0.00567481	-0.00912946	-0.0205957	-0.0402624	-0.0288418	-0.255542	0.0785528	-0.202563	-0.00567482	-0.00912946	-0.020549	-0.0402624	-0.0289469	-0.255528	0.0785528	-0.202572	-0.00567482	-0.00912946	-0.0205299	-0.0402624	-0.0289469	-0.25818	0.0785528	-0.201869	-0.00567482	-0.00912946	-0.0205219	-0.0402624	-0.0289469	-0.258154	0.0785528	-0.201861	-0.00567482	-0.00912946	-0.0205185	-0.0402624	-0.0289469	-0.258152	0.0785528	-0.201864	-0.00567482	-0.00912946	-0.0208012	-0.0402624	-0.0289469	-0.171162	0.0785528	-0.201864	-0.00567482	-0.0091331	-0.0208696	-0.0402624	-0.0289469	-0.136475	0.0785528	-0.201865	-0.00567482	-0.0091332	-0.020885	-0.0402624	-0.0289469	-0.13688	0.0785528	-0.201865	-0.00567482	-0.00913318	-0.0208883	-0.0402624	-0.0289469	-0.137292	0.0785528	-0.202402	-0.00567482	-0.00913318	-0.0208891	-0.0402624	-0.0289469	-0.137675	0.0785528	-0.202393	-0.00567482	-0.00913318	-0.0208892	-0.0402624	-0.0289469	-0.137995	0.0778804	-0.203488	-0.00567482	-0.00913318	-0.0208893	-0.0402624	-0.0289469	-0.140054	0.0777864	-0.203473	-0.00567482	-0.00912918	-0.0208893	-0.0402624	-0.0289469	-0.140058	0.077767	-0.203501	-0.00567482	-0.00912916	-0.0208893	-0.0402624	-0.0289469	-0.140057	0.0777619	-0.203508	-0.00567482	-0.00912916	-0.0208893	-0.0402624	-0.0289469	-0.140057	0.0777605	-0.20351	-0.00567482	-0.00912916	-0.0208893	-0.0400582	-0.0289469	-0.140057	0.07776	-0.203511	-0.00567482	-0.00912916	-0.0208893	-0.0400437	-0.0289469	-0.140057	0.078515	-0.202345	-0.00567482	-0.00912916	-0.0208893	-0.0400422	-0.0289469	-0.140057	0.078518	-0.202374	-0.00567482	-0.00912916	0	0	0	0	0	0	0	0	-0.141993	-0.141993	-0.141993	-0.141993	-0.141993	-0.141993	-0.141993	-0.141993	-0.137871	-0.137871	-0.137871	-0.137871	-0.137871	-0.137871	-0.137871	-0.137871	-0.136948	-0.136948	-0.136948	-0.136948	-0.136948	-0.136948	-0.136948	-0.136948	-0.142457	-0.142457	-0.142457	-0.142457	-0.142457	-0.142457	-0.142457	-0.142457	-0.142462	-0.142462	-0.142462	-0.142462	-0.142462	-0.142462	-0.142462	-0.142462	-0.142461	-0.142461	-0.142461	-0.142461	-0.142461	-0.142461	-0.142461	-0.142461	-0.142461	-0.142461	-0.142461	-0.142461	-0.142461	-0.142461	-0.142461	-0.142461	-0.142461	-0.142461	-0.142461	-0.142461	-0.142461	-0.142461	-0.142461	-0.142461	-0.142461	-0.142461	-0.142461	-0.142461	-0.142461	-0.142461	-0.142461	-0.142461	-0.366592	-0.53011	-0.164748	0.191026	-0.540203	0.178958	0.115533	-0.327796	-0.389383	-0.641876	-0.362464	0.192859	-0.579351	0.34188	0.112852	-0.334105	-0.402318	-0.669287	-0.795981	0.246661	-0.727321	0.29488	0.402943	-0.333479	-0.405884	-0.662295	-1.3558	0.178827	-0.72783	0.395378	0.399897	-0.33369	-0.423786	-0.668921	-1.39644	0.228942	-0.73242	0.248491	0.399451	-0.310162	-0.419794	-0.67047	-1.3799	0.087775	-0.729319	0.405411	0.397466	-0.333953	-0.426231	-0.670351	-1.40433	0.222747	-0.732827	0.251095	0.399676	-0.331785	-0.41965	-0.670754	-1.40573	0.0887405	-0.729874	0.476583	0.398325	-0.334235	-0.426239	-0.671064	-1.40701	0.223506	-0.73286	0.297024	0.399658	-0.333164	0.136839	-0.668831	-1.40614	0.0887454	-0.7299	0.371502	0.398249	-0.331263	-0.345883	-0.564063	-1.39758	0.125932	-0.697031	0.252272	0.394937	0.285048	-0.217249	-0.193406	-1.40609	0.12374	-0.62604	0.251177	0.386333	0.185859	-0.0274927	-0.209638	-0.695636	0.123504	-0.261583	0.252407	0.180754	0.0157907	-0.0146731	-0.210108	-0.270588	0.123459	-0.18094	0.252513	0.169686	0.00973522	-0.0145968	-0.175414	-0.135883	0.123456	-0.139395	0.252547	0.0550874	0.00640805	-0.0151768	-0.200201	-0.00990777	0.123455	-0.178658	0.252551	-0.00280411	0.00962751	-0.0151808	-0.196935	-0.00510192	0.126296	-0.180882	0.250843	0.000734605	0.0096249	-0.0151813	-0.191207	-0.0296811	0.126402	-0.180934	0.250693	0.00078043	0.00962498	-0.0151814	-0.177395	-0.0730156	0.125378	-0.180935	0.250723	0.000781264	0.00962495	-0.0151814	-0.132666	-0.0729369	0.125255	-0.180935	0.250718	0.000781244	0.00962495	-0.0151814	-0.102379	-0.0729442	0.12522	-0.181806	0.25072	0.00078125	0.00963327	-0.0150188	-0.102092	-0.0729634	0.125206	-0.181806	0.250719	0.000788556	0.00963328	-0.0149711	-0.102093	-0.0729588	0.125199	-0.181806	0.252026	0.000788574	0.00963328	-0.0149525	-0.102093	-0.0732224	0.125196	-0.181806	0.252041	0.000788574	0.00963328	-0.0149449	-0.102093	-0.0732223	0.126014	-0.181806	0.251128	0.000788574	0.00963328	-0.0149417	-0.102093	-0.0732223	0.125991	-0.181806	0.251116	0.000788574	0.00963328	-0.0149403	-0.102093	-0.0732223	0.125992	-0.181806	0.25112	0.000788574	0.00963328	-0.0150744	-0.102093	-0.0732223	0.0642716	-0.181806	0.25112	0.000788574	0.00964552	-0.0151015	-0.102093	-0.0732223	0.036338	-0.181806	0.25112	0.000788574	0.00964555	-0.0151076	-0.102093	-0.0732223	0.0361098	-0.181806	0.25112	0.000788574	0.00964554	-0.0151089	-0.102093	-0.0732223	0.0358853	-0.181806	0.251808	0.000788574	0.00964554	-0.0151092	-0.102093	-0.0732223	0.0356669	-0.181806	0.251798	0.000788574	0.00964554	-0.0151093	-0.102093	-0.0732223	0.0354799	-0.180121	0.253209	0.000788574	0.00964554	-0.0151093	-0.102093	-0.0732223	0.0335422	-0.17987	0.25321	0.000788574	0.00963342	-0.0151093	-0.102093	-0.0732223	0.0334574	-0.179815	0.25325	0.000788574	0.0096334	-0.0151093	-0.102093	-0.0732223	0.0334558	-0.179801	0.253259	0.000788574	0.0096334	-0.0151093	-0.102093	-0.0732223	0.0334558	-0.179797	0.253262	0.000788574	0.0096334	-0.0151093	-0.101574	-0.0732223	0.0334558	-0.179796	0.253263	0.000788574	0.0096334	-0.0151093	-0.101537	-0.0732223	0.0334558	-0.181713	0.251734	0.000788574	0.0096334	-0.0151093	-0.101533	-0.0732223	0.0334558	-0.181722	0.251769	0.000788574	0.0096334	0	0	0	0	0	0	0	0	-0.0372464	-0.0372464	-0.0372464	-0.0372464	-0.0372464	-0.0372464	-0.0372464	-0.0372464	-0.0346053	-0.0346053	-0.0346053	-0.0346053	-0.0346053	-0.0346053	-0.0346053	-0.0346053	-0.0336608	-0.0336608	-0.0336608	-0.0336608	-0.0336608	-0.0336608	-0.0336608	-0.0336608	-0.0374729	-0.0374729	-0.0374729	-0.0374729	-0.0374729	-0.0374729	-0.0374729	-0.0374729	-0.0374824	-0.0374824	-0.0374824	-0.0374824	-0.0374824	-0.0374824	-0.0374824	-0.0374824	-0.0374826	-0.0374826	-0.0374826	-0.0374826	-0.0374826	-0.0374826	-0.0374826	-0.0374826	-0.0374827	-0.0374827	-0.0374827	-0.0374827	-0.0374827	-0.0374827	-0.0374827	-0.0374827	-0.0374826	-0.0374826	-0.0374826	-0.0374826	-0.0374826	-0.0374826	-0.0374826	-0.0374826	-0.0374826	-0.0374826	-0.0374826	-0.0374826	-0.0374826	-0.0374826	-0.0374826	-0.0374826	-0.153421	0.3538	-0.079049	-0.50587	-0.493497	-0.559975	-0.254675	-0.145894	-0.1515	0.462442	-0.347225	-0.520688	-0.783221	0.414518	0.468503	-0.0744441	-0.142018	0.48727	-0.676303	-0.592885	-0.81278	-0.502322	0.717112	-0.0744818	-0.139026	0.47634	-0.282817	-0.470066	-0.836661	-0.194562	0.750551	-0.0743409	-0.126124	0.486705	-0.319122	-0.570287	-0.82399	-0.611244	0.749602	-0.0475983	-0.126784	0.488221	-0.287561	-0.282995	-0.824323	-0.215823	0.749116	-0.0741152	-0.123309	0.488337	-0.338628	-0.556653	-0.826491	-0.605624	0.750154	-0.0719033	-0.126961	0.489223	-0.334628	-0.298031	-0.832101	0.305805	0.749525	-0.0743827	-0.123299	0.490069	-0.333311	-0.557398	-0.827615	-0.487855	0.75011	-0.0734521	-0.534274	0.488708	-0.334155	-0.298552	-0.828719	0.621347	0.749348	-0.0712864	0.223793	0.412352	-0.353368	-0.403282	-0.778145	0.457365	0.744711	0.617425	0.0991042	0.141373	-0.331933	-0.400451	-0.673328	0.454133	0.731251	0.351265	0.00246173	0.153223	0.458113	-0.400001	-0.264199	0.456381	0.417427	0.0333915	-0.00150019	0.153567	0.196639	-0.399948	-0.174314	0.456534	0.391204	0.022391	-0.00149194	0.128227	0.0985193	-0.399943	-0.133305	0.456593	0.144231	0.0193163	-0.00111221	0.146315	0.00682329	-0.399942	-0.172175	0.4566	0.00648361	0.0222123	-0.00111678	0.143925	0.0029668	-0.404363	-0.17431	0.453293	0.0119855	0.0222064	-0.00111724	0.139732	0.0208632	-0.404515	-0.17436	0.452997	0.012081	0.0222065	-0.0011173	0.129617	0.0526763	-0.400177	-0.174361	0.453054	0.0120822	0.0222065	-0.0011173	0.0968107	0.0526202	-0.399167	-0.174361	0.453045	0.0120821	0.0222065	-0.0011173	0.0745354	0.0526255	-0.398792	-0.175226	0.453047	0.0120822	0.0222255	-0.00100308	0.0743248	0.0526383	-0.398629	-0.175226	0.453047	0.0121001	0.0222255	-0.000955904	0.0743251	0.0526349	-0.398556	-0.175226	0.455577	0.0121001	0.0222255	-0.000937492	0.0743251	0.0528288	-0.398523	-0.175226	0.455616	0.0121001	0.0222255	-0.00092999	0.0743251	0.0528287	-0.403819	-0.175226	0.453833	0.0121001	0.0222255	-0.00092686	0.0743251	0.0528287	-0.403805	-0.175226	0.453801	0.0121001	0.0222255	-0.000925557	0.0743251	0.0528287	-0.403798	-0.175226	0.453808	0.0121001	0.0222255	-0.00101426	0.0743251	0.0528287	-0.315122	-0.175226	0.453809	0.0121001	0.0222318	-0.00104133	0.0743251	0.0528287	-0.287398	-0.175226	0.453809	0.0121001	0.022232	-0.00104745	0.0743251	0.0528287	-0.289134	-0.175226	0.453809	0.0121001	0.022232	-0.00104876	0.0743251	0.0528287	-0.290884	-0.175226	0.455121	0.0121001	0.022232	-0.00104907	0.0743251	0.0528287	-0.292535	-0.175226	0.455108	0.0121001	0.022232	-0.00104913	0.0743251	0.0528287	-0.293924	-0.173715	0.457822	0.0121001	0.022232	-0.00104913	0.0743251	0.0528287	-0.304744	-0.173502	0.457893	0.0121001	0.0222247	-0.00104915	0.0743251	0.0528287	-0.304972	-0.173458	0.457979	0.0121001	0.0222246	-0.00104915	0.0743251	0.0528287	-0.304974	-0.173447	0.458002	0.0121001	0.0222246	-0.00104915	0.0743251	0.0528287	-0.304974	-0.173443	0.458009	0.0121001	0.0222246	-0.00104915	0.0739484	0.0528287	-0.304974	-0.173442	0.458011	0.0121001	0.0222246	-0.00104915	0.0739218	0.0528287	-0.304974	-0.175141	0.454977	0.0121001	0.0222246	-0.00104915	0.0739189	0.0528287	-0.304974	-0.175148	0.455036	0.0121001	0.0222246	0	0	0	0	0	0	0	0	-0.0265288	-0.0265288	-0.0265288	-0.0265288	-0.0265288	-0.0265288	-0.0265288	-0.0265288	-0.0240533	-0.0240533	-0.0240533	-0.0240533	-0.0240533	-0.0240533	-0.0240533	-0.0240533	-0.0233328	-0.0233328	-0.0233328	-0.0233328	-0.0233328	-0.0233328	-0.0233328	-0.0233328	-0.0269652	-0.0269652	-0.0269652	-0.0269652	-0.0269652	-0.0269652	-0.0269652	-0.0269652	-0.0269755	-0.0269755	-0.0269755	-0.0269755	-0.0269755	-0.0269755	-0.0269755	-0.0269755	-0.0269746	-0.0269746	-0.0269746	-0.0269746	-0.0269746	-0.0269746	-0.0269746	-0.0269746	-0.0269747	-0.0269747	-0.0269747	-0.0269747	-0.0269747	-0.0269747	-0.0269747	-0.0269747	-0.0269747	-0.0269747	-0.0269747	-0.0269747	-0.0269747	-0.0269747	-0.0269747	-0.0269747	-0.0269747	-0.0269747	-0.0269747	-0.0269747	-0.0269747	-0.0269747	-0.0269747	-0.0269747	0.195208	0.332471	-0.105342	-0.197983	-0.601701	-0.173362	-0.0862737	-0.364719	0.211411	0.435661	-0.414947	-0.198188	-0.816595	0.346475	0.260174	-0.378703	0.220306	0.457321	-0.777593	-0.212289	-0.908736	-0.146204	0.526227	-0.378154	0.222803	0.451293	-0.423736	-0.176029	-0.923464	0.0508528	0.542477	-0.378348	0.235041	0.456866	-0.450013	-0.207973	-0.919661	-0.220487	0.541776	-0.348796	0.232591	0.457683	-0.427537	-0.117132	-0.918156	0.0435628	0.54087	-0.378405	0.236839	0.457905	-0.462636	-0.203317	-0.921471	-0.216586	0.542123	-0.375936	0.232484	0.458455	-0.461174	-0.125412	-0.922968	0.34169	0.541215	-0.378718	0.236845	0.459305	-0.460242	-0.203372	-0.922087	-0.137957	0.542094	-0.377666	-0.148837	0.458099	-0.460926	-0.125711	-0.920861	0.464422	0.541037	-0.375185	0.233263	0.38644	-0.466595	-0.166502	-0.86898	0.333838	0.536247	0.397757	0.141258	0.132482	-0.458783	-0.166091	-0.754057	0.331747	0.524123	0.252443	0.0165832	0.143584	0.42558	-0.16596	-0.297055	0.333384	0.241092	0.0219132	0.00848904	0.143907	0.18431	-0.165955	-0.196549	0.333504	0.226262	0.0137424	0.00844478	0.120159	0.0926396	-0.165954	-0.150319	0.333548	0.0753346	0.00966165	0.00883699	0.137108	0.00645479	-0.165954	-0.194127	0.333553	0.00165011	0.0135994	0.00883883	0.134866	0.0027558	-0.166931	-0.19654	0.331184	0.00641161	0.0135957	0.00883905	0.130935	0.0195485	-0.16696	-0.196598	0.330973	0.00648814	0.0135958	0.00883908	0.121448	0.0494381	-0.164994	-0.196599	0.331014	0.00648921	0.0135958	0.00883908	0.0906347	0.0493859	-0.164468	-0.196599	0.331008	0.00648919	0.0135958	0.00883908	0.0695581	0.0493909	-0.164267	-0.197573	0.331009	0.0064892	0.0136075	0.00875712	0.0693568	0.0494025	-0.164179	-0.197572	0.331009	0.00650197	0.0136075	0.00873477	0.069357	0.0493993	-0.16414	-0.197572	0.332822	0.006502	0.0136075	0.00872605	0.069357	0.0495812	-0.164122	-0.197572	0.332847	0.006502	0.0136075	0.00872247	0.069357	0.0495812	-0.166773	-0.197572	0.331574	0.006502	0.0136075	0.00872097	0.069357	0.0495812	-0.166778	-0.197572	0.331552	0.006502	0.0136075	0.00872033	0.069357	0.0495812	-0.166773	-0.197572	0.331557	0.006502	0.0136075	0.00878864	0.069357	0.0495812	-0.150547	-0.197572	0.331558	0.006502	0.0136218	0.0088013	0.069357	0.0495812	-0.15073	-0.197572	0.331558	0.006502	0.0136219	0.00880412	0.069357	0.0495812	-0.151891	-0.197572	0.331558	0.006502	0.0136218	0.00880476	0.069357	0.0495812	-0.153057	-0.197572	0.332502	0.006502	0.0136218	0.00880488	0.069357	0.0495812	-0.154162	-0.197572	0.332491	0.006502	0.0136218	0.00880492	0.069357	0.0495812	-0.155092	-0.19586	0.334439	0.006502	0.0136218	0.00880493	0.069357	0.0495812	-0.162629	-0.195618	0.334477	0.006502	0.0136076	0.00880493	0.069357	0.0495812	-0.162813	-0.195568	0.334537	0.006502	0.0136075	0.00880493	0.069357	0.0495812	-0.162815	-0.195554	0.334552	0.006502	0.0136075	0.00880493	0.069357	0.0495812	-0.162815	-0.195551	0.334557	0.006502	0.0136075	0.00880493	0.0690048	0.0495812	-0.162815	-0.19555	0.334558	0.006502	0.0136075	0.00880493	0.0689799	0.0495812	-0.162815	-0.197476	0.332399	0.006502	0.0136075	0.00880493	0.0689772	0.0495812	-0.162815	-0.197484	0.332443	0.006502	0.0136075	0	0	0	0	0	0	0	0	0.139765	0.139765	0.139765	0.139765	0.139765	0.139765	0.139765	0.139765	0.136515	0.136515	0.136515	0.136515	0.136515	0.136515	0.136515	0.136515	0.135345	0.135345	0.135345	0.135345	0.135345	0.135345	0.135345	0.135345	0.140147	0.140147	0.140147	0.140147	0.140147	0.140147	0.140147	0.140147	0.140161	0.140161	0.140161	0.140161	0.140161	0.140161	0.140161	0.140161	0.140161	0.140161	0.140161	0.140161	0.140161	0.140161	0.140161	0.140161	0.140161	0.140161	0.140161	0.140161	0.140161	0.140161	0.140161	0.140161	0.140161	0.140161	0.140161	0.140161	0.140161	0.140161	0.140161	0.140161	0.140161	0.140161	0.140161	0.140161	0.140161	0.140161	0.140161	0.140161	0.417955	-0.305309	0.112653	0.73318	0.624339	0.794742	0.368103	0.347007	0.427113	-0.412843	0.430609	0.712468	0.949645	-0.260185	-0.289774	0.345806	0.418584	-0.437266	0.815555	0.820761	0.943125	0.745704	-0.568953	0.345324	0.415639	-0.424022	0.473854	0.643738	0.971789	0.459706	-0.608856	0.34547	0.404155	-0.436867	0.501052	0.786692	0.953789	0.841018	-0.608108	0.314791	0.403242	-0.438651	0.475575	0.384678	0.955208	0.490111	-0.607244	0.345489	0.400933	-0.438736	0.519551	0.76741	0.95702	0.83621	-0.608538	0.342921	0.403449	-0.439818	0.514103	0.4045	0.964878	-0.0591696	-0.607638	0.345813	0.400922	-0.440681	0.512578	0.768613	0.958349	0.730552	-0.608498	0.344714	0.770148	-0.439476	0.513491	0.405182	0.96046	-0.479283	-0.607449	0.342156	-0.181926	-0.370903	0.540392	0.548144	0.90122	-0.365849	-0.602327	-0.458358	-0.0493235	-0.127156	0.511004	0.544088	0.782428	-0.362857	-0.588361	-0.28374	0.00954664	-0.137812	-0.403222	0.543459	0.308943	-0.364662	-0.265844	-0.0251261	0.00951149	-0.138121	-0.176604	0.543384	0.204882	-0.364771	-0.249326	-0.0159999	0.00946145	-0.115329	-0.0882664	0.543376	0.156864	-0.364818	-0.0833025	-0.0118804	0.00914965	-0.131595	-0.00601295	0.543376	0.202364	-0.364823	-0.0020004	-0.0158427	0.00915878	-0.129444	-0.00251699	0.549619	0.20487	-0.362108	-0.00707273	-0.0158385	0.00915973	-0.12567	-0.0185873	0.549834	0.20493	-0.361863	-0.00715662	-0.0158386	0.00915984	-0.116565	-0.0471894	0.543996	0.204931	-0.36191	-0.00715776	-0.0158385	0.00915986	-0.0869918	-0.0471392	0.542656	0.204931	-0.361902	-0.00715774	-0.0158385	0.00915986	-0.0667788	-0.047144	0.54216	0.205944	-0.361904	-0.00715775	-0.0158521	0.00890247	-0.066586	-0.0471553	0.541945	0.205943	-0.361904	-0.00717118	-0.0158521	0.00880558	-0.0665862	-0.0471523	0.541848	0.205943	-0.363981	-0.00717121	-0.0158521	0.00876776	-0.0665862	-0.0473268	0.541805	0.205943	-0.364017	-0.00717121	-0.0158521	0.00875234	-0.0665862	-0.0473268	0.548861	0.205943	-0.362548	-0.00717121	-0.0158521	0.00874589	-0.0665862	-0.0473268	0.548839	0.205943	-0.36252	-0.00717121	-0.0158521	0.0087432	-0.0665862	-0.0473268	0.54883	0.205943	-0.362525	-0.00717121	-0.0158521	0.0089469	-0.0665862	-0.0473268	0.423617	0.205943	-0.362525	-0.00717121	-0.0158657	0.00900238	-0.0665862	-0.0473268	0.383514	0.205943	-0.362526	-0.00717121	-0.0158658	0.00901489	-0.0665862	-0.0473268	0.385736	0.205943	-0.362526	-0.00717121	-0.0158658	0.0090176	-0.0665862	-0.0473268	0.387974	0.205943	-0.363596	-0.00717121	-0.0158658	0.00901821	-0.0665862	-0.0473268	0.390086	0.205943	-0.363587	-0.00717121	-0.0158658	0.00901834	-0.0665862	-0.0473268	0.391862	0.204154	-0.365812	-0.00717121	-0.0158658	0.00901836	-0.0665862	-0.0473268	0.405623	0.203901	-0.365892	-0.00717121	-0.015852	0.00901838	-0.0665862	-0.0473268	0.405906	0.203848	-0.365966	-0.00717121	-0.015852	0.00901838	-0.0665862	-0.0473268	0.405908	0.203834	-0.365986	-0.00717121	-0.015852	0.00901838	-0.0665862	-0.0473268	0.405908	0.20383	-0.365991	-0.00717121	-0.015852	0.00901838	-0.0662482	-0.0473268	0.405908	0.203829	-0.365993	-0.00717121	-0.015852	0.00901838	-0.0662243	-0.0473268	0.405908	0.205843	-0.363478	-0.00717121	-0.015852	0.00901838	-0.0662217	-0.0473268	0.405908	0.205851	-0.363524	-0.00717121	-0.015852	0	0	0	0	0	0	0	0	0.0230258	0.0230258	0.0230258	0.0230258	0.0230258	0.0230258	0.0230258	0.0230258	0.0219192	0.0219192	0.0219192	0.0219192	0.0219192	0.0219192	0.0219192	0.0219192	0.021922	0.021922	0.021922	0.021922	0.021922	0.021922	0.021922	0.021922	0.0234485	0.0234485	0.0234485	0.0234485	0.0234485	0.0234485	0.0234485	0.0234485	0.0234508	0.0234508	0.0234508	0.0234508	0.0234508	0.0234508	0.0234508	0.0234508	0.023449	0.023449	0.023449	0.023449	0.023449	0.023449	0.023449	0.023449	0.0234491	0.0234491	0.0234491	0.0234491	0.0234491	0.0234491	0.0234491	0.0234491	0.0234491	0.0234491	0.0234491	0.0234491	0.0234491	0.0234491	0.0234491	0.0234491	0.0234491	0.0234491	0.0234491	0.0234491	0.0234491	0.0234491	0.0234491	0.0234491	-0.370994	0.185185	0.0870513	-0.48245	0.318996	-0.583838	-0.267011	0.385411	-0.383931	0.225462	0.208246	-0.499276	0.234859	-0.0411111	0.217382	0.49458	-0.379324	0.237837	0.39516	-0.595968	0.370165	-0.581992	0.0977788	0.493636	-0.377597	0.229076	0.613199	-0.456178	0.358185	-0.474565	0.121616	0.494126	-0.371423	0.237599	0.61436	-0.565275	0.371732	-0.609938	0.121466	0.482513	-0.370139	0.239021	0.620005	-0.253024	0.368182	-0.496833	0.122644	0.494563	-0.369307	0.238835	0.608188	-0.551065	0.370929	-0.608664	0.121645	0.493502	-0.370276	0.239412	0.612074	-0.262465	0.364397	-0.229258	0.122444	0.494717	-0.3693	0.239486	0.612988	-0.552257	0.370266	-0.574604	0.121632	0.494203	-0.569526	0.238609	0.61251	-0.262767	0.366127	0.0650022	0.122473	0.493152	0.0886532	0.201366	0.591362	-0.361399	0.353373	0.0665252	0.123808	0.175673	0.00596281	0.0690521	0.61257	-0.357407	0.315731	0.0654398	0.125047	0.059167	-0.0113126	0.0748508	0.250025	-0.356897	0.130397	0.0657747	0.156234	0.00886941	-0.00940646	0.0750187	0.0964776	-0.356818	0.0893623	0.0657774	0.145919	0.0074276	-0.00935676	0.0626341	0.0480182	-0.356812	0.0686634	0.0657853	0.066322	0.00982961	-0.00920346	0.071485	0.00342363	-0.356811	0.0882319	0.0657856	0.00685435	0.00742024	-0.00921107	0.0703204	0.00180217	-0.3624	0.0893381	0.0652023	0.00654824	0.00741834	-0.00921186	0.0682785	0.0105426	-0.362601	0.0893642	0.0651467	0.00655569	0.00741834	-0.00921196	0.0633559	0.0259166	-0.35906	0.0893646	0.0651565	0.00655558	0.00741834	-0.00921197	0.0474687	0.0258882	-0.358365	0.0893647	0.0651547	0.00655559	0.00741834	-0.00921197	0.0369047	0.0258908	-0.358119	0.0897979	0.0651551	0.00655559	0.00742461	-0.00899041	0.0368075	0.025898	-0.358013	0.0897979	0.065155	0.00655937	0.00742461	-0.00890897	0.0368077	0.0258964	-0.357965	0.0897979	0.0656019	0.00655937	0.00742461	-0.00887719	0.0368077	0.0259902	-0.357944	0.0897979	0.0656138	0.00655937	0.00742461	-0.00886421	0.0368077	0.0259902	-0.361785	0.0897979	0.0652917	0.00655937	0.00742461	-0.0088588	0.0368077	0.0259902	-0.361752	0.0897979	0.0652828	0.00655937	0.00742461	-0.00885653	0.0368077	0.0259902	-0.361749	0.0897979	0.0652837	0.00655937	0.00742461	-0.00903267	0.0368077	0.0259902	-0.243581	0.0897979	0.0652836	0.00655937	0.00741035	-0.00907927	0.0368077	0.0259902	-0.196722	0.0897979	0.0652837	0.00655937	0.00741056	-0.00908977	0.0368077	0.0259902	-0.197423	0.0897979	0.0652837	0.00655937	0.00741055	-0.00909205	0.0368077	0.0259902	-0.198135	0.0897979	0.065506	0.00655937	0.00741055	-0.00909256	0.0368077	0.0259902	-0.1988	0.0897979	0.0655063	0.00655937	0.00741055	-0.00909267	0.0368077	0.0259902	-0.199356	0.0889759	0.0659773	0.00655937	0.00741055	-0.00909268	0.0368077	0.0259902	-0.203143	0.0888541	0.0660213	0.00655937	0.00742347	-0.0090927	0.0368077	0.0259902	-0.203174	0.0888279	0.0660412	0.00655937	0.00742345	-0.0090927	0.0368077	0.0259902	-0.203173	0.0888209	0.0660468	0.00655937	0.00742345	-0.0090927	0.0368077	0.0259902	-0.203173	0.088819	0.0660485	0.00655937	0.00742345	-0.0090927	0.0366215	0.0259902	-0.203173	0.0888184	0.066049	0.00655937	0.00742345	-0.0090927	0.0366084	0.0259902	-0.203173	0.0897527	0.06548	0.00655937	0.00742345	-0.0090927	0.036607	0.0259902	-0.203173	0.0897566	0.0654865	0.00655937	0.00742345	0	0	0	0	0	0	0	0	0.196331	0.196331	0.196331	0.196331	0.196331	0.196331	0.196331	0.196331	0.194108	0.194108	0.194108	0.194108	0.194108	0.194108	0.194108	0.194108	0.193506	0.193506	0.193506	0.193506	0.193506	0.193506	0.193506	0.193506	0.197175	0.197175	0.197175	0.197175	0.197175	0.197175	0.197175	0.197175	0.197193	0.197193	0.197193	0.197193	0.197193	0.197193	0.197193	0.197193	0.19719	0.19719	0.19719	0.19719	0.19719	0.19719	0.19719	0.19719	0.19719	0.19719	0.19719	0.19719	0.19719	0.19719	0.19719	0.19719	0.19719	0.19719	0.19719	0.19719	0.19719	0.19719	0.19719	0.19719	0.19719	0.19719	0.19719	0.19719	0.19719	0.19719	0.19719	0.19719	-0.0985278	-0.268134	0.153587	0.32513	0.787483	0.22325	0.138696	0.922272	-0.110644	-0.370574	0.522409	0.232063	0.943591	0.202127	0.44247	1.18559	-0.118252	-0.390177	0.885113	0.263567	0.984402	0.282222	0.200939	1.18346	-0.120449	-0.384501	0.621446	0.205851	0.995781	0.320883	0.193539	1.18459	-0.130881	-0.390204	0.602471	0.253334	0.990815	0.262654	0.193291	1.15357	-0.129149	-0.39097	0.611501	0.135923	0.990385	0.332034	0.194907	1.18544	-0.132583	-0.391189	0.600742	0.24674	0.992957	0.263812	0.193562	1.18281	-0.129046	-0.391752	0.599156	0.145163	0.994751	0.309645	0.194924	1.18581	-0.132589	-0.392572	0.598109	0.247109	0.993291	0.281859	0.193554	1.18467	0.197017	-0.391582	0.598833	0.145491	0.992305	0.191311	0.195081	1.18182	-0.19474	-0.330358	0.605687	0.192955	0.936517	0.124327	0.199532	0.338848	-0.111161	-0.11324	0.596585	0.192398	0.815046	0.123931	0.207134	0.0958071	-0.0113258	-0.122724	-0.356215	0.192238	0.32271	0.124532	0.377264	0.0168717	-0.00525957	-0.123	-0.157384	0.192231	0.214389	0.124589	0.352597	0.0148717	-0.00523172	-0.102693	-0.0790682	0.192229	0.16413	0.124606	0.163195	0.0209536	-0.00555992	-0.11718	-0.00545361	0.192229	0.211741	0.124608	0.0133975	0.0148772	-0.00556034	-0.115261	-0.0022405	0.193456	0.214373	0.123795	0.0120541	0.0148734	-0.0055604	-0.111894	-0.0165851	0.193493	0.214435	0.123724	0.0120484	0.0148734	-0.00556041	-0.103765	-0.0421565	0.19126	0.214437	0.123739	0.012048	0.0148733	-0.00556041	-0.0772389	-0.042112	0.19067	0.214437	0.123736	0.012048	0.0148733	-0.00556041	-0.0586475	-0.0421163	0.190445	0.215495	0.123737	0.012048	0.014886	-0.00552594	-0.0584638	-0.0421261	0.190347	0.215495	0.123737	0.0120548	0.014886	-0.00551939	-0.058464	-0.0421233	0.190303	0.215495	0.124359	0.0120548	0.014886	-0.00551684	-0.058464	-0.042279	0.190283	0.215495	0.124364	0.0120548	0.014886	-0.00551578	-0.058464	-0.042279	0.193267	0.215495	0.123932	0.0120548	0.014886	-0.00551533	-0.058464	-0.042279	0.193272	0.215495	0.123927	0.0120548	0.014886	-0.00551514	-0.058464	-0.042279	0.193266	0.215495	0.123929	0.0120548	0.014886	-0.00554497	-0.058464	-0.042279	0.174493	0.215495	0.123929	0.0120548	0.0148515	-0.0055486	-0.058464	-0.042279	0.175297	0.215495	0.123929	0.0120548	0.014852	-0.00554939	-0.058464	-0.042279	0.176557	0.215495	0.123929	0.0120548	0.014852	-0.00554959	-0.058464	-0.042279	0.177821	0.215495	0.124259	0.0120548	0.014852	-0.00554962	-0.058464	-0.042279	0.179019	0.215495	0.124254	0.0120548	0.014852	-0.00554963	-0.058464	-0.042279	0.180028	0.213618	0.124923	0.0120548	0.014852	-0.00554964	-0.058464	-0.042279	0.188208	0.213351	0.124915	0.0120548	0.0148834	-0.00554963	-0.058464	-0.042279	0.188407	0.213296	0.124932	0.0120548	0.0148834	-0.00554963	-0.058464	-0.042279	0.188409	0.213281	0.124936	0.0120548	0.0148834	-0.00554963	-0.058464	-0.042279	0.188409	0.213277	0.124937	0.0120548	0.0148834	-0.00554963	-0.0581647	-0.042279	0.188409	0.213276	0.124938	0.0120548	0.0148834	-0.00554963	-0.0581436	-0.042279	0.188409	0.21539	0.124224	0.0120548	0.0148834	-0.00554963	-0.0581413	-0.042279	0.188409	0.215399	0.124242	0.0120548	0.0148834	0	0	0	0	0	0	0	0	0.27408	0.27408	0.27408	0.27408	0.27408	0.27408	0.27408	0.27408	0.271688	0.271688	0.271688	0.271688	0.271688	0.271688	0.271688	0.271688	0.271023	0.271023	0.271023	0.271023	0.271023	0.271023	0.271023	0.271023	0.274531	0.274531	0.274531	0.274531	0.274531	0.274531	0.274531	0.274531	0.27454	0.27454	0.27454	0.27454	0.27454	0.27454	0.27454	0.27454	0.274539	0.274539	0.274539	0.274539	0.274539	0.274539	0.274539	0.274539	0.274539	0.274539	0.274539	0.274539	0.274539	0.274539	0.274539	0.274539	0.274539	0.274539	0.274539	0.274539	0.274539	0.274539	0.274539	0.274539	0.274539	0.274539	0.274539	0.274539	0.274539	0.274539	0.274539	0.274539	0.730968	0.405232	0.118388	0.332197	0.374047	0.34952	0.158708	0.512086	0.766598	0.478885	0.238023	0.251965	0.406379	0.29002	0.433372	0.675401	0.776181	0.496586	0.453308	0.298191	0.37345	0.331443	0.310485	0.67407	0.778404	0.496718	0.885314	0.227056	0.379396	0.399515	0.303691	0.674778	0.791848	0.49595	0.87438	0.28369	0.371659	0.298333	0.303233	0.663383	0.786414	0.496282	0.887502	0.137223	0.372899	0.411887	0.304701	0.675441	0.792519	0.496342	0.871488	0.27613	0.372893	0.300206	0.303518	0.674343	0.786386	0.496254	0.869562	0.144435	0.375723	0.422544	0.304475	0.675609	0.792521	0.496548	0.869907	0.27672	0.373141	0.331847	0.303505	0.675043	0.375197	0.494985	0.869517	0.144685	0.374139	0.290794	0.304488	0.673972	0.287772	0.417331	0.879754	0.195162	0.354196	0.193236	0.30576	0.354907	0.226247	0.1431	0.869449	0.193783	0.321262	0.192509	0.307274	0.145135	0.0396891	0.155109	0.51065	0.193563	0.136645	0.193448	0.337769	0.0183514	0.0242882	0.155457	0.200258	0.193537	0.0957852	0.193533	0.316071	0.0143962	0.0241617	0.129796	0.100964	0.193535	0.0740667	0.193559	0.137463	0.0171737	0.0246399	0.148129	0.00741872	0.193535	0.094576	0.193562	0.0119399	0.0143541	0.0246512	0.145714	0.00375648	0.19569	0.0957466	0.192276	0.0126797	0.0143504	0.0246524	0.141479	0.0219709	0.195763	0.0957742	0.192163	0.0127071	0.0143504	0.0246525	0.131267	0.0541308	0.193675	0.0957747	0.192186	0.0127072	0.0143504	0.0246526	0.0982566	0.0540729	0.193193	0.0957747	0.192183	0.0127072	0.0143504	0.0246526	0.0761498	0.0540783	0.193014	0.0962301	0.192183	0.0127072	0.0143627	0.0242783	0.0759445	0.0540921	0.192936	0.0962302	0.192183	0.0127178	0.0143627	0.0241535	0.0759448	0.0540887	0.192901	0.0962302	0.193167	0.0127178	0.0143627	0.0241048	0.0759448	0.054284	0.192885	0.0962302	0.193177	0.0127178	0.0143627	0.0240849	0.0759448	0.0542839	0.195425	0.0962302	0.192492	0.0127178	0.0143627	0.0240766	0.0759448	0.0542839	0.195418	0.0962302	0.192483	0.0127178	0.0143627	0.0240731	0.0759448	0.0542839	0.195415	0.0962302	0.192486	0.0127178	0.0143627	0.0243759	0.0759448	0.0542839	0.153763	0.0962302	0.192486	0.0127178	0.0143441	0.0244471	0.0759448	0.0542839	0.141564	0.0962302	0.192486	0.0127178	0.0143445	0.0244631	0.0759448	0.0542839	0.142364	0.0962302	0.192486	0.0127178	0.0143444	0.0244666	0.0759448	0.0542839	0.143168	0.0962302	0.193006	0.0127178	0.0143444	0.0244673	0.0759448	0.0542839	0.143927	0.0962302	0.192998	0.0127178	0.0143444	0.0244675	0.0759448	0.0542839	0.144565	0.0953253	0.194059	0.0127178	0.0143444	0.0244675	0.0759448	0.0542839	0.149545	0.0951884	0.194053	0.0127178	0.0143609	0.0244675	0.0759448	0.0542839	0.14965	0.0951586	0.194082	0.0127178	0.0143609	0.0244675	0.0759448	0.0542839	0.149651	0.0951505	0.194088	0.0127178	0.0143609	0.0244675	0.0759448	0.0542839	0.149651	0.0951483	0.194091	0.0127178	0.0143609	0.0244675	0.0755602	0.0542839	0.149651	0.0951476	0.194091	0.0127178	0.0143609	0.0244675	0.0755331	0.0542839	0.149651	0.0961809	0.192951	0.0127178	0.0143609	0.0244675	0.0755302	0.0542839	0.149651	0.0961853	0.192978	0.0127178	0.0143609	0	0	0	0	0	0	0	0	0.14949	0.14949	0.14949	0.14949	0.14949	0.14949	0.14949	0.14949	0.149505	0.149505	0.149505	0.149505	0.149505	0.149505	0.149505	0.149505	0.149243	0.149243	0.149243	0.149243	0.149243	0.149243	0.149243	0.149243	0.149886	0.149886	0.149886	0.149886	0.149886	0.149886	0.149886	0.149886	0.149901	0.149901	0.149901	0.149901	0.149901	0.149901	0.149901	0.149901	0.1499	0.1499	0.1499	0.1499	0.1499	0.1499	0.1499	0.1499	0.1499	0.1499	0.1499	0.1499	0.1499	0.1499	0.1499	0.1499	0.1499	0.1499	0.1499	0.1499	0.1499	0.1499	0.1499	0.1499	0.1499	0.1499	0.1499	0.1499	0.1499	0.1499	0.1499	0.1499	0.0893127	-0.52049	0.0371276	0.721835	0.360285	0.686052	0.36179	0.559051	0.0817574	-0.675039	0.2376	0.634148	0.541934	0.405216	0.396371	0.75978	0.0679765	-0.709413	0.306692	0.751329	0.42958	0.786445	0.351393	0.758437	0.0637461	-0.695943	-0.237757	0.574353	0.447891	0.812716	0.328015	0.759209	0.0449127	-0.709241	-0.275259	0.71367	0.432041	0.759607	0.327609	0.745965	0.0465913	-0.711407	-0.261025	0.335426	0.435299	0.842539	0.32777	0.759723	0.0411411	-0.711436	-0.27707	0.695261	0.434508	0.761345	0.327894	0.758699	0.0468254	-0.712485	-0.281751	0.351108	0.441775	0.695588	0.328241	0.759878	0.0411282	-0.71337	-0.283755	0.696734	0.435234	0.782718	0.327886	0.759511	0.639354	-0.711225	-0.282493	0.351632	0.438232	0.345206	0.328337	0.758169	-0.334889	-0.600019	-0.258269	0.478114	0.405581	0.215303	0.330403	0.387894	-0.163195	-0.205708	-0.284585	0.474057	0.341798	0.214991	0.333166	0.156906	-0.00917526	-0.222956	-0.6946	0.47347	0.127719	0.21603	0.386754	0.0200436	-0.00167173	-0.223456	-0.286752	0.473392	0.0809315	0.216141	0.361914	0.0157982	-0.0016631	-0.186562	-0.14371	0.473386	0.0615511	0.21617	0.156637	0.0189656	-0.0022296	-0.212903	-0.010137	0.473385	0.0799637	0.216175	0.00895218	0.0157542	-0.0022254	-0.209424	-0.00473199	0.479412	0.0809501	0.214825	0.00955353	0.01575	-0.002225	-0.203321	-0.0308063	0.479623	0.0809736	0.21471	0.0095681	0.0157501	-0.00222495	-0.188596	-0.077006	0.474686	0.0809741	0.214734	0.00956819	0.01575	-0.00222494	-0.140748	-0.0769235	0.473601	0.0809741	0.214731	0.00956819	0.01575	-0.00222494	-0.107845	-0.0769313	0.473204	0.0813857	0.214731	0.00956819	0.0157635	-0.00231502	-0.107528	-0.0769507	0.473031	0.0813854	0.214731	0.00957713	0.0157635	-0.00235692	-0.107528	-0.0769457	0.472954	0.0813854	0.215763	0.00957714	0.0157635	-0.00237327	-0.107528	-0.0772271	0.472919	0.0813854	0.215769	0.00957714	0.0157635	-0.00237992	-0.107528	-0.0772271	0.478708	0.0813854	0.215057	0.00957714	0.0157635	-0.0023827	-0.107528	-0.0772271	0.478681	0.0813854	0.21505	0.00957714	0.0157635	-0.00238384	-0.107528	-0.0772271	0.478674	0.0813854	0.215054	0.00957714	0.0157635	-0.00231571	-0.107528	-0.0772271	0.357737	0.0813854	0.215054	0.00957714	0.0157427	-0.00229158	-0.107528	-0.0772271	0.316556	0.0813854	0.215054	0.00957714	0.015743	-0.00228611	-0.107528	-0.0772271	0.318161	0.0813854	0.215054	0.00957714	0.015743	-0.00228496	-0.107528	-0.0772271	0.319779	0.0813854	0.215608	0.00957714	0.015743	-0.00228468	-0.107528	-0.0772271	0.321302	0.0813854	0.215597	0.00957714	0.015743	-0.00228462	-0.107528	-0.0772271	0.322582	0.080733	0.216715	0.00957714	0.015743	-0.00228462	-0.107528	-0.0772271	0.332311	0.0806473	0.216681	0.00957714	0.0157616	-0.0022846	-0.107528	-0.0772271	0.332493	0.0806304	0.216706	0.00957714	0.0157616	-0.0022846	-0.107528	-0.0772271	0.332494	0.080626	0.216712	0.00957714	0.0157616	-0.0022846	-0.107528	-0.0772271	0.332494	0.0806248	0.216714	0.00957714	0.0157616	-0.0022846	-0.10698	-0.0772271	0.332494	0.0806244	0.216715	0.00957714	0.0157616	-0.0022846	-0.106941	-0.0772271	0.332494	0.0813479	0.21555	0.00957714	0.0157616	-0.0022846	-0.106937	-0.0772271	0.332494	0.0813506	0.215582	0.00957714	0.0157616	0	0	0	0	0	0	0	0	0.0534028	0.0534028	0.0534028	0.0534028	0.0534028	0.0534028	0.0534028	0.0534028	0.0512217	0.0512217	0.0512217	0.0512217	0.0512217	0.0512217	0.0512217	0.0512217	0.0503252	0.0503252	0.0503252	0.0503252	0.0503252	0.0503252	0.0503252	0.0503252	0.0535679	0.0535679	0.0535679	0.0535679	0.0535679	0.0535679	0.0535679	0.0535679	0.0535779	0.0535779	0.0535779	0.0535779	0.0535779	0.0535779	0.0535779	0.0535779	0.0535783	0.0535783	0.0535783	0.0535783	0.0535783	0.0535783	0.0535783	0.0535783	0.0535784	0.0535784	0.0535784	0.0535784	0.0535784	0.0535784	0.0535784	0.0535784	0.0535783	0.0535783	0.0535783	0.0535783	0.0535783	0.0535783	0.0535783	0.0535783	0.0535783	0.0535783	0.0535783	0.0535783	0.0535783	0.0535783	0.0535783	0.0535783	0.254037	-0.407227	0.0586669	0.656305	0.421606	0.72432	0.335487	0.122097	0.255452	-0.529372	0.297772	0.660951	0.722197	-0.306586	-0.41081	0.0611051	0.244602	-0.557876	0.564075	0.762577	0.703823	0.683304	-0.614928	0.0611605	0.241105	-0.544529	0.111824	0.598137	0.730234	0.38816	-0.653219	0.0610321	0.226365	-0.557315	0.139428	0.730556	0.713735	0.783171	-0.652395	0.037874	0.226696	-0.559238	0.1119	0.353982	0.715257	0.416093	-0.652167	0.0608088	0.222945	-0.5593	0.158015	0.712753	0.716479	0.778101	-0.652889	0.0589201	0.226912	-0.560349	0.152948	0.371625	0.723918	-0.128848	-0.65244	0.0610362	0.222934	-0.561217	0.151338	0.71388	0.717728	0.668241	-0.652847	0.0602612	0.693407	-0.559596	0.152337	0.372229	0.720038	-0.522965	-0.652276	0.0583757	-0.250802	-0.472173	0.177471	0.504632	0.67331	-0.394302	-0.648153	-0.537938	-0.102259	-0.161884	0.15009	0.500676	0.579719	-0.391216	-0.636019	-0.305747	0.000493383	-0.175457	-0.532428	0.500082	0.225556	-0.393159	-0.355017	-0.0290809	0.00401677	-0.175851	-0.225304	0.500007	0.147838	-0.393281	-0.332677	-0.0195054	0.00399529	-0.14683	-0.112794	0.5	0.112968	-0.393332	-0.122224	-0.0168539	0.00356897	-0.167548	-0.00784299	0.499999	0.146034	-0.393338	-0.00598952	-0.01935	0.00357563	-0.164811	-0.00350358	0.505994	0.147841	-0.390436	-0.0107558	-0.0193449	0.0035763	-0.160011	-0.0239973	0.506203	0.147884	-0.390174	-0.0108405	-0.019345	0.00357638	-0.148431	-0.0603792	0.500878	0.147885	-0.390225	-0.0108416	-0.019345	0.0035764	-0.110877	-0.0603147	0.499675	0.147885	-0.390216	-0.0108416	-0.019345	0.0035764	-0.0853725	-0.0603208	0.499232	0.148621	-0.390218	-0.0108416	-0.0193615	0.00340204	-0.0851313	-0.0603357	0.499039	0.148621	-0.390218	-0.0108571	-0.0193616	0.00333267	-0.0851315	-0.0603318	0.498953	0.148621	-0.392438	-0.0108572	-0.0193616	0.0033056	-0.0851315	-0.0605536	0.498914	0.148621	-0.392475	-0.0108572	-0.0193616	0.00329456	-0.0851315	-0.0605535	0.505278	0.148621	-0.390907	-0.0108572	-0.0193616	0.00328995	-0.0851315	-0.0605535	0.505254	0.148621	-0.390878	-0.0108572	-0.0193616	0.00328804	-0.0851315	-0.0605535	0.505246	0.148621	-0.390884	-0.0108572	-0.0193616	0.00342451	-0.0851315	-0.0605535	0.383655	0.148621	-0.390884	-0.0108572	-0.0193668	0.00346429	-0.0851315	-0.0605535	0.343009	0.148621	-0.390884	-0.0108572	-0.0193671	0.00347327	-0.0851315	-0.0605535	0.344933	0.148621	-0.390884	-0.0108572	-0.019367	0.0034752	-0.0851315	-0.0605535	0.346873	0.148621	-0.392031	-0.0108572	-0.019367	0.00347564	-0.0851315	-0.0605535	0.348701	0.148621	-0.39202	-0.0108572	-0.019367	0.00347574	-0.0851315	-0.0605535	0.350239	0.147354	-0.394398	-0.0108572	-0.019367	0.00347574	-0.0851315	-0.0605535	0.362063	0.147177	-0.394476	-0.0108572	-0.0193608	0.00347576	-0.0851315	-0.0605535	0.362298	0.147141	-0.394555	-0.0108572	-0.0193608	0.00347576	-0.0851315	-0.0605535	0.3623	0.147131	-0.394575	-0.0108572	-0.0193608	0.00347576	-0.0851315	-0.0605535	0.3623	0.147129	-0.394581	-0.0108572	-0.0193608	0.00347576	-0.0846998	-0.0605535	0.3623	0.147128	-0.394583	-0.0108572	-0.0193608	0.00347576	-0.0846693	-0.0605535	0.3623	0.14855	-0.391904	-0.0108572	-0.0193608	0.00347576	-0.084666	-0.0605535	0.3623	0.148555	-0.391954	-0.0108572	-0.0193608	0	0	0	0	0	0	0	0	-0.0904697	-0.0904697	-0.0904697	-0.0904697	-0.0904697	-0.0904697	-0.0904697	-0.0904697	-0.088648	-0.088648	-0.088648	-0.088648	-0.088648	-0.088648	-0.088648	-0.088648	-0.0881295	-0.0881295	-0.0881295	-0.0881295	-0.0881295	-0.0881295	-0.0881295	-0.0881295	-0.090339	-0.090339	-0.090339	-0.090339	-0.090339	-0.090339	-0.090339	-0.090339	-0.0903354	-0.0903354	-0.0903354	-0.0903354	-0.0903354	-0.0903354	-0.0903354	-0.0903354	-0.0903365	-0.0903365	-0.0903365	-0.0903365	-0.0903365	-0.0903365	-0.0903365	-0.0903365	-0.0903364	-0.0903364	-0.0903364	-0.0903364	-0.0903364	-0.0903364	-0.0903364	-0.0903364	-0.0903365	-0.0903365	-0.0903365	-0.0903365	-0.0903365	-0.0903365	-0.0903365	-0.0903365	-0.0903365	-0.0903365	-0.0903365	-0.0903365	-0.0903365	-0.0903365	-0.0903365	-0.0903365	-0.71556	-0.519879	-0.0329657	-0.0768432	0.0473191	-0.182754	-0.0462538	0.205953	-0.754562	-0.646022	0.0317225	-0.0945363	0.0499882	0.157298	0.191673	0.307701	-0.767593	-0.673113	-0.053447	-0.108715	0.0554125	-0.0796493	0.242908	0.307186	-0.770866	-0.670175	-0.58523	-0.086522	0.0529934	0.0147835	0.250587	0.307523	-0.789015	-0.672757	-0.612731	-0.104765	0.0569316	-0.114122	0.250335	0.305997	-0.783118	-0.673543	-0.601847	-0.0488179	0.0564907	0.01131	0.249864	0.307693	-0.790606	-0.673683	-0.619563	-0.102318	0.0568705	-0.112291	0.250554	0.307684	-0.783034	-0.673902	-0.618673	-0.0508395	0.0554799	0.151634	0.250375	0.307704	-0.790611	-0.67456	-0.619661	-0.102455	0.0566256	-0.0755941	0.25054	0.307791	-0.223916	-0.672536	-0.61886	-0.0509116	0.0556854	0.21424	0.250413	0.307518	-0.371937	-0.567137	-0.623883	-0.0696279	0.0507472	0.154114	0.250675	0.255799	-0.268137	-0.194443	-0.619853	-0.0688875	0.0311554	0.153126	0.249249	0.118755	-0.0423015	-0.210751	-0.672657	-0.0687919	0.00287523	0.153882	0.212688	0.0134319	-0.0249113	-0.211224	-0.271617	-0.0687772	-0.00309543	0.153937	0.199013	0.00998873	-0.0247811	-0.176349	-0.136763	-0.0687761	-0.00306699	0.153957	0.0816824	0.0108604	-0.0254018	-0.201254	-0.0098799	-0.0687759	-0.00303087	0.153959	0.00281701	0.0099433	-0.0254122	-0.197967	-0.00477417	-0.069823	-0.00306421	0.152863	0.00378346	0.00994069	-0.0254133	-0.192202	-0.0294896	-0.0698601	-0.00306476	0.152765	0.00379911	0.00994072	-0.0254135	-0.178295	-0.0732327	-0.0691479	-0.00306477	0.152785	0.00379932	0.00994071	-0.0254135	-0.133165	-0.0731546	-0.0690059	-0.00306478	0.152782	0.00379932	0.00994071	-0.0254135	-0.102323	-0.0731619	-0.0689549	-0.00306297	0.152782	0.00379932	0.0099492	-0.0250557	-0.102028	-0.0731802	-0.0689329	-0.00306317	0.152782	0.0038041	0.0099492	-0.0249393	-0.102029	-0.0731755	-0.068923	-0.00306317	0.153621	0.00380411	0.0099492	-0.0248939	-0.102029	-0.0734414	-0.0689186	-0.00306317	0.153633	0.00380411	0.0099492	-0.0248753	-0.102029	-0.0734413	-0.0697048	-0.00306317	0.153043	0.00380411	0.0099492	-0.0248675	-0.102029	-0.0734413	-0.0696986	-0.00306317	0.153033	0.00380411	0.0099492	-0.0248643	-0.102029	-0.0734413	-0.0696979	-0.00306317	0.153036	0.00380411	0.0099492	-0.0251548	-0.102029	-0.0734413	-0.0467103	-0.00306317	0.153036	0.00380411	0.00994132	-0.0252211	-0.102029	-0.0734413	-0.0374221	-0.00306317	0.153036	0.00380411	0.00994152	-0.025236	-0.102029	-0.0734413	-0.0375792	-0.00306317	0.153036	0.00380411	0.00994151	-0.0252393	-0.102029	-0.0734413	-0.037739	-0.00306317	0.153472	0.00380411	0.00994151	-0.02524	-0.102029	-0.0734413	-0.0378886	-0.00306317	0.153467	0.00380411	0.00994151	-0.0252402	-0.102029	-0.0734413	-0.0380138	-0.00296823	0.154367	0.00380411	0.00994151	-0.0252402	-0.102029	-0.0734413	-0.0388863	-0.00294636	0.154385	0.00380411	0.00994826	-0.0252402	-0.102029	-0.0734413	-0.038896	-0.00294051	0.154413	0.00380411	0.00994825	-0.0252402	-0.102029	-0.0734413	-0.0388959	-0.00293888	0.15442	0.00380411	0.00994825	-0.0252402	-0.102029	-0.0734413	-0.0388959	-0.00293842	0.154422	0.00380411	0.00994825	-0.0252402	-0.101509	-0.0734413	-0.0388959	-0.00293828	0.154423	0.00380411	0.00994825	-0.0252402	-0.101473	-0.0734413	-0.0388959	-0.00305914	0.153425	0.00380411	0.00994825	-0.0252402	-0.101469	-0.0734413	-0.0388959	-0.00305992	0.153445	0.00380411	0.00994825	0	0	0	0	0	0	0	0	-0.419238	-0.419238	-0.419238	-0.419238	-0.419238	-0.419238	-0.419238	-0.419238	-0.414991	-0.414991	-0.414991	-0.414991	-0.414991	-0.414991	-0.414991	-0.414991	-0.413777	-0.413777	-0.413777	-0.413777	-0.413777	-0.413777	-0.413777	-0.413777	-0.420097	-0.420097	-0.420097	-0.420097	-0.420097	-0.420097	-0.420097	-0.420097	-0.420115	-0.420115	-0.420115	-0.420115	-0.420115	-0.420115	-0.420115	-0.420115	-0.420113	-0.420113	-0.420113	-0.420113	-0.420113	-0.420113	-0.420113	-0.420113	-0.420113	-0.420113	-0.420113	-0.420113	-0.420113	-0.420113	-0.420113	-0.420113	-0.420113	-0.420113	-0.420113	-0.420113	-0.420113	-0.420113	-0.420113	-0.420113	-0.420113	-0.420113	-0.420113	-0.420113	-0.420113	-0.420113	-0.420113	-0.420113	-0.96581	-0.40271	-0.211707	-0.611553	-0.792635	-0.617816	-0.28996	-0.942725	-1.00931	-0.453932	-0.516242	-0.484714	-0.929406	-0.353383	-0.596712	-1.2126	-1.0183	-0.467791	-0.958469	-0.566268	-0.903867	-0.597601	-0.323664	-1.2103	-1.02013	-0.471375	-1.39051	-0.436045	-0.91903	-0.639363	-0.306708	-1.2115	-1.03288	-0.467049	-1.37833	-0.540613	-0.905303	-0.569571	-0.306221	-1.18329	-1.02628	-0.467024	-1.39193	-0.266548	-0.906846	-0.662302	-0.30868	-1.21255	-1.03283	-0.467022	-1.37776	-0.526535	-0.907945	-0.571269	-0.306562	-1.21	-1.0263	-0.466602	-1.3741	-0.281172	-0.913126	-0.573828	-0.308304	-1.21292	-1.03283	-0.466622	-1.37405	-0.527534	-0.908565	-0.595355	-0.306551	-1.2117	-0.640415	-0.465054	-1.37387	-0.281682	-0.909788	-0.313253	-0.308395	-1.20913	-0.289566	-0.391986	-1.39253	-0.379133	-0.859428	-0.1992	-0.312112	-0.437496	-0.25211	-0.134423	-1.37279	-0.376681	-0.764523	-0.198748	-0.318646	-0.148862	-0.0489827	-0.145712	-0.500742	-0.376271	-0.314809	-0.19971	-0.462902	-0.0221719	-0.03094	-0.146039	-0.188618	-0.376226	-0.215567	-0.199808	-0.432938	-0.0185475	-0.030779	-0.121931	-0.0952772	-0.376222	-0.165981	-0.199834	-0.195819	-0.0243784	-0.0312576	-0.139162	-0.00716921	-0.376221	-0.212872	-0.199839	-0.0179994	-0.0185277	-0.0312731	-0.136897	-0.00385651	-0.380151	-0.215511	-0.198564	-0.0175707	-0.0185229	-0.0312748	-0.132924	-0.021002	-0.380284	-0.215573	-0.198455	-0.0175872	-0.0185229	-0.031275	-0.123348	-0.051171	-0.376175	-0.215574	-0.198477	-0.017587	-0.0185229	-0.031275	-0.0924791	-0.0511161	-0.375205	-0.215574	-0.198474	-0.017587	-0.0185229	-0.031275	-0.0720743	-0.0511211	-0.374842	-0.216616	-0.198475	-0.017587	-0.0185387	-0.0307701	-0.0718883	-0.0511346	-0.374685	-0.216616	-0.198475	-0.0175993	-0.0185387	-0.0305988	-0.0718885	-0.0511314	-0.374614	-0.216616	-0.199449	-0.0175993	-0.0185387	-0.030532	-0.0718885	-0.0513143	-0.374582	-0.216616	-0.199456	-0.0175993	-0.0185387	-0.0305047	-0.0718885	-0.0513143	-0.379658	-0.216616	-0.198781	-0.0175993	-0.0185387	-0.0304933	-0.0718885	-0.0513143	-0.379647	-0.216616	-0.198774	-0.0175993	-0.0185387	-0.0304885	-0.0718885	-0.0513143	-0.37964	-0.216616	-0.198777	-0.0175993	-0.0185387	-0.0308958	-0.0718885	-0.0513143	-0.304464	-0.216616	-0.198777	-0.0175993	-0.0185041	-0.0309936	-0.0718885	-0.0513143	-0.283874	-0.216616	-0.198777	-0.0175993	-0.0185046	-0.0310156	-0.0718885	-0.0513143	-0.285572	-0.216616	-0.198777	-0.0175993	-0.0185046	-0.0310204	-0.0718885	-0.0513143	-0.287281	-0.216616	-0.199298	-0.0175993	-0.0185046	-0.0310214	-0.0718885	-0.0513143	-0.288895	-0.216616	-0.199289	-0.0175993	-0.0185046	-0.0310217	-0.0718885	-0.0513143	-0.290253	-0.214644	-0.200341	-0.0175993	-0.0185046	-0.0310217	-0.0718885	-0.0513143	-0.30093	-0.214353	-0.200317	-0.0175993	-0.0185359	-0.0310217	-0.0718885	-0.0513143	-0.301162	-0.21429	-0.200343	-0.0175993	-0.0185359	-0.0310217	-0.0718885	-0.0513143	-0.301164	-0.214274	-0.200349	-0.0175993	-0.0185359	-0.0310217	-0.0718885	-0.0513143	-0.301164	-0.214269	-0.200351	-0.0175993	-0.0185359	-0.0310217	-0.0715254	-0.0513143	-0.301164	-0.214268	-0.200352	-0.0175993	-0.0185359	-0.0310217	-0.0714998	-0.0513143	-0.301164	-0.216508	-0.199243	-0.0175993	-0.0185359	-0.0310217	-0.0714971	-0.0513143	-0.301164	-0.216517	-0.199272	-0.0175993	-0.0185359	0	0	0	0	0	0	0	0	0.0798877	0.0798877	0.0798877	0.0798877	0.0798877	0.0798877	0.0798877	0.0798877	0.0808495	0.0808495	0.0808495	0.0808495	0.0808495	0.0808495	0.0808495	0.0808495	0.0813929	0.0813929	0.0813929	0.0813929	0.0813929	0.0813929	0.0813929	0.0813929	0.0801936	0.0801936	0.0801936	0.0801936	0.0801936	0.0801936	0.0801936	0.0801936	0.0801941	0.0801941	0.0801941	0.0801941	0.0801941	0.0801941	0.0801941	0.0801941	0.0801922	0.0801922	0.0801922	0.0801922	0.0801922	0.0801922	0.0801922	0.0801922	0.0801922	0.0801922	0.0801922	0.0801922	0.0801922	0.0801922	0.0801922	0.0801922	0.0801922	0.0801922	0.0801922	0.0801922	0.0801922	0.0801922	0.0801922	0.0801922	0.0801922	0.0801922	0.0801922	0.0801922	0.0801922	0.0801922	0.0801922	0.0801922	-0.217524	0.282827	0.0266552	-0.411864	0.00603701	-0.529836	-0.225031	0.409336	-0.221496	0.352662	-0.015711	-0.476828	-0.207633	0.479043	0.709756	0.630336	-0.214293	0.371156	-0.0922003	-0.549201	-0.185442	-0.452407	0.790369	0.629023	-0.211925	0.361519	0.239061	-0.433465	-0.204707	-0.122942	0.82298	0.629827	-0.202149	0.370519	0.197086	-0.526607	-0.192582	-0.569797	0.821933	0.636742	-0.202101	0.371945	0.232246	-0.250252	-0.193863	-0.14198	0.822611	0.630568	-0.199752	0.371912	0.176794	-0.514141	-0.194021	-0.563703	0.822622	0.631074	-0.202253	0.372609	0.180557	-0.261668	-0.199748	0.390837	0.822924	0.63054	-0.199744	0.373061	0.181552	-0.514909	-0.195044	-0.437516	0.822573	0.630714	-0.512343	0.371913	0.180951	-0.262054	-0.197437	0.689187	0.822839	0.631086	0.163243	0.313808	0.161999	-0.357185	-0.180668	0.503065	0.821007	0.783176	0.0608814	0.107602	0.181996	-0.353964	-0.150614	0.499618	0.812521	0.388261	-0.00240397	0.116629	0.36369	-0.353514	-0.0553537	0.502087	0.611725	0.0414921	-0.00409489	0.116891	0.149926	-0.353452	-0.0345962	0.502259	0.572708	0.0299222	-0.00407278	0.097605	0.0749909	-0.353447	-0.0262326	0.502325	0.230527	0.0306154	-0.0037949	0.11138	0.005262	-0.353446	-0.0341906	0.502333	0.0144513	0.0297567	-0.00380025	0.109563	0.00246591	-0.358157	-0.0346083	0.498716	0.0188533	0.0297489	-0.00380079	0.106378	0.0160908	-0.358323	-0.0346183	0.498392	0.0189417	0.029749	-0.00380086	0.0986974	0.0402209	-0.354637	-0.0346185	0.498455	0.0189426	0.0297489	-0.00380087	0.0738863	0.0401777	-0.35384	-0.0346185	0.498445	0.0189426	0.0297489	-0.00380087	0.057375	0.0401817	-0.35355	-0.0347964	0.498447	0.0189426	0.0297744	-0.00365614	0.0572234	0.040192	-0.353425	-0.0347963	0.498447	0.0189638	0.0297744	-0.00359989	0.0572236	0.0401894	-0.353368	-0.0347963	0.501214	0.0189638	0.0297744	-0.00357794	0.0572236	0.0403365	-0.353343	-0.0347963	0.501256	0.0189638	0.0297744	-0.00356898	0.0572236	0.0403365	-0.357612	-0.0347963	0.499308	0.0189638	0.0297744	-0.00356525	0.0572236	0.0403365	-0.357589	-0.0347963	0.499273	0.0189638	0.0297744	-0.00356368	0.0572236	0.0403365	-0.357585	-0.0347963	0.499281	0.0189638	0.0297744	-0.00367748	0.0572236	0.0403365	-0.258886	-0.0347963	0.499281	0.0189638	0.0297599	-0.0037097	0.0572236	0.0403365	-0.222554	-0.0347963	0.499282	0.0189638	0.0297604	-0.00371698	0.0572236	0.0403365	-0.223693	-0.0347963	0.499282	0.0189638	0.0297604	-0.00371855	0.0572236	0.0403365	-0.224845	-0.0347963	0.500718	0.0189638	0.0297604	-0.0037189	0.0572236	0.0403365	-0.225928	-0.0347963	0.500703	0.0189638	0.0297604	-0.00371898	0.0572236	0.0403365	-0.226837	-0.0345224	0.503671	0.0189638	0.0297604	-0.00371899	0.0572236	0.0403365	-0.233646	-0.0344874	0.503742	0.0189638	0.0297721	-0.003719	0.0572236	0.0403365	-0.233766	-0.0344807	0.503836	0.0189638	0.029772	-0.003719	0.0572236	0.0403365	-0.233766	-0.034479	0.50386	0.0189638	0.029772	-0.003719	0.0572236	0.0403365	-0.233766	-0.0344785	0.503867	0.0189638	0.029772	-0.003719	0.056935	0.0403365	-0.233766	-0.0344784	0.503869	0.0189638	0.029772	-0.003719	0.0569146	0.0403365	-0.233766	-0.0347804	0.500561	0.0189638	0.029772	-0.003719	0.0569124	0.0403365	-0.233766	-0.0347815	0.500626	0.0189638	0.029772	0	0	0	0	0	0	0	0	0.537047	0.537047	0.537047	0.537047	0.537047	0.537047	0.537047	0.537047	0.531471	0.531471	0.531471	0.531471	0.531471	0.531471	0.531471	0.531471	0.529836	0.529836	0.529836	0.529836	0.529836	0.529836	0.529836	0.529836	0.537875	0.537875	0.537875	0.537875	0.537875	0.537875	0.537875	0.537875	0.537893	0.537893	0.537893	0.537893	0.537893	0.537893	0.537893	0.537893	0.537891	0.537891	0.537891	0.537891	0.537891	0.537891	0.537891	0.537891	0.537891	0.537891	0.537891	0.537891	0.537891	0.537891	0.537891	0.537891	0.537891	0.537891	0.537891	0.537891	0.537891	0.537891	0.537891	0.537891	0.537891	0.537891	0.537891	0.537891	0.537891	0.537891	0.537891	0.537891	1.60826	0.775281	0.243213	0.806472	0.79284	0.889842	0.394044	0.898229	1.68478	0.911944	0.513198	0.669586	0.939541	0.372411	0.59349	1.14186	1.70299	0.944078	1.01353	0.785221	0.877254	0.811345	0.290667	1.13964	1.70701	0.947189	1.82777	0.604413	0.896429	0.815027	0.264971	1.14077	1.73265	0.942988	1.82568	0.749077	0.876642	0.793139	0.264481	1.11342	1.72114	0.943292	1.83733	0.362524	0.879365	0.846203	0.267366	1.14184	1.73338	0.943419	1.82825	0.729713	0.879687	0.794377	0.264773	1.13927	1.72113	0.94303	1.82307	0.38122	0.887293	0.660321	0.266706	1.14222	1.73339	0.943506	1.82354	0.731124	0.880576	0.806344	0.264767	1.14092	0.940157	0.94052	1.82288	0.381869	0.883253	0.292013	0.266767	1.13848	0.561952	0.792898	1.84991	0.515975	0.834455	0.176559	0.270263	0.391911	0.461108	0.271878	1.82239	0.512172	0.752065	0.176494	0.277198	0.12896	0.0846309	0.294696	0.97727	0.511579	0.316699	0.177341	0.430843	0.0198033	0.0525382	0.295357	0.380689	0.511508	0.220453	0.177438	0.403019	0.0167429	0.0522643	0.246598	0.192101	0.511502	0.17026	0.177463	0.183842	0.0223144	0.0531963	0.281434	0.0141935	0.511501	0.217681	0.177467	0.0188155	0.0167299	0.0532216	0.276845	0.00725795	0.517372	0.220374	0.176394	0.0183527	0.0167255	0.0532244	0.268798	0.0418854	0.517573	0.220437	0.176304	0.0183709	0.0167255	0.0532247	0.249394	0.102997	0.512075	0.220439	0.176323	0.0183707	0.0167255	0.0532247	0.186654	0.102887	0.510818	0.220439	0.17632	0.0183707	0.0167255	0.0532247	0.144546	0.102897	0.510353	0.221492	0.176321	0.0183707	0.0167398	0.0523914	0.144153	0.102923	0.51015	0.221492	0.176321	0.0183834	0.0167398	0.0521113	0.144154	0.102917	0.51006	0.221492	0.17714	0.0183834	0.0167398	0.052002	0.144154	0.103287	0.510019	0.221492	0.177143	0.0183834	0.0167398	0.0519574	0.144154	0.103287	0.516658	0.221492	0.17658	0.0183834	0.0167398	0.0519387	0.144154	0.103287	0.516637	0.221492	0.176576	0.0183834	0.0167398	0.0519308	0.144154	0.103287	0.516628	0.221492	0.176579	0.0183834	0.0167398	0.052604	0.144154	0.103287	0.400824	0.221492	0.176579	0.0183834	0.0167071	0.0527638	0.144154	0.103287	0.364895	0.221492	0.176579	0.0183834	0.0167076	0.0527998	0.144154	0.103287	0.366946	0.221492	0.176579	0.0183834	0.0167076	0.0528076	0.144154	0.103287	0.369011	0.221492	0.177023	0.0183834	0.0167076	0.0528093	0.144154	0.103287	0.370959	0.221492	0.177014	0.0183834	0.0167076	0.0528097	0.144154	0.103287	0.372598	0.219428	0.177903	0.0183834	0.0167076	0.0528098	0.144154	0.103287	0.385309	0.219119	0.177863	0.0183834	0.0167372	0.0528098	0.144154	0.103287	0.385571	0.219051	0.177882	0.0183834	0.0167372	0.0528098	0.144154	0.103287	0.385572	0.219033	0.177886	0.0183834	0.0167372	0.0528098	0.144154	0.103287	0.385572	0.219028	0.177887	0.0183834	0.0167372	0.0528098	0.143423	0.103287	0.385572	0.219027	0.177888	0.0183834	0.0167372	0.0528098	0.143372	0.103287	0.385572	0.221379	0.176977	0.0183834	0.0167372	0.0528098	0.143366	0.103287	0.385572	0.221389	0.177004	0.0183834	0.0167372	0	0	0	0	0	0	0	0	-0.228602	-0.228602	-0.228602	-0.228602	-0.228602	-0.228602	-0.228602	-0.228602	-0.226643	-0.226643	-0.226643	-0.226643	-0.226643	-0.226643	-0.226643	-0.226643	-0.226041	-0.226041	-0.226041	-0.226041	-0.226041	-0.226041	-0.226041	-0.226041	-0.229116	-0.229116	-0.229116	-0.229116	-0.229116	-0.229116	-0.229116	-0.229116	-0.229128	-0.229128	-0.229128	-0.229128	-0.229128	-0.229128	-0.229128	-0.229128	-0.229126	-0.229126	-0.229126	-0.229126	-0.229126	-0.229126	-0.229126	-0.229126	-0.229126	-0.229126	-0.229126	-0.229126	-0.229126	-0.229126	-0.229126	-0.229126	-0.229126	-0.229126	-0.229126	-0.229126	-0.229126	-0.229126	-0.229126	-0.229126	-0.229126	-0.229126	-0.229126	-0.229126	-0.229126	-0.229126	-0.229126	-0.229126	-0.433798	-0.0726495	-0.110061	-0.415903	-0.463134	-0.402171	-0.199204	-0.590712	-0.45087	-0.0621987	-0.30198	-0.335145	-0.559879	-0.26494	-0.391752	-0.771648	-0.452015	-0.0612373	-0.527464	-0.393521	-0.529124	-0.418877	-0.252412	-0.770204	-0.451968	-0.0654302	-0.610392	-0.301951	-0.539352	-0.456634	-0.241071	-0.770976	-0.453734	-0.060917	-0.595062	-0.374977	-0.530309	-0.395829	-0.240724	-0.754521	-0.451223	-0.0604906	-0.605661	-0.182517	-0.531572	-0.472595	-0.241953	-0.771615	-0.452965	-0.0604721	-0.593618	-0.365202	-0.532026	-0.397209	-0.24097	-0.770164	-0.451278	-0.0600748	-0.591123	-0.192166	-0.535648	-0.422561	-0.241892	-0.771828	-0.452963	-0.0598838	-0.590688	-0.365928	-0.532425	-0.417668	-0.240961	-0.771161	-0.402281	-0.0596202	-0.590873	-0.192499	-0.533425	-0.242374	-0.241956	-0.769627	-0.0584738	-0.0501424	-0.603611	-0.259745	-0.502405	-0.155799	-0.244172	-0.316851	-0.0763018	-0.0172082	-0.589903	-0.257943	-0.442627	-0.15539	-0.247692	-0.116234	-0.0192836	-0.0186599	-0.0802365	-0.257652	-0.179278	-0.156144	-0.323555	-0.016185	-0.0129984	-0.0187016	-0.0245578	-0.257619	-0.12126	-0.156218	-0.302659	-0.0132099	-0.0129307	-0.0156164	-0.0126249	-0.257616	-0.0931829	-0.156239	-0.134637	-0.0167576	-0.0130248	-0.0178286	-0.00109496	-0.257615	-0.119753	-0.156243	-0.0109693	-0.0131866	-0.0130323	-0.0175413	-0.000753253	-0.260444	-0.121237	-0.155236	-0.010992	-0.0131832	-0.0130331	-0.017038	-0.00298188	-0.260541	-0.121272	-0.155149	-0.0110051	-0.0131832	-0.0130332	-0.0158288	-0.00682911	-0.257761	-0.121273	-0.155167	-0.0110051	-0.0131832	-0.0130332	-0.0120204	-0.00682169	-0.257114	-0.121273	-0.155164	-0.0110051	-0.0131832	-0.0130332	-0.00980433	-0.00682234	-0.256874	-0.121864	-0.155165	-0.0110051	-0.0131944	-0.0127981	-0.00978824	-0.00682437	-0.256769	-0.121864	-0.155165	-0.0110134	-0.0131944	-0.0127161	-0.00978827	-0.00682397	-0.256723	-0.121864	-0.155934	-0.0110134	-0.0131944	-0.0126842	-0.00978827	-0.00684704	-0.256701	-0.121864	-0.155941	-0.0110134	-0.0131944	-0.0126711	-0.00978827	-0.00684703	-0.260096	-0.121864	-0.155407	-0.0110134	-0.0131944	-0.0126656	-0.00978827	-0.00684703	-0.260087	-0.121864	-0.155401	-0.0110134	-0.0131944	-0.0126633	-0.00978827	-0.00684703	-0.260082	-0.121864	-0.155403	-0.0110134	-0.0131944	-0.0128521	-0.00978827	-0.00684703	-0.205396	-0.121864	-0.155403	-0.0110134	-0.0131727	-0.012899	-0.00978827	-0.00684703	-0.189459	-0.121864	-0.155403	-0.0110134	-0.013173	-0.0129095	-0.00978827	-0.00684703	-0.190553	-0.121864	-0.155403	-0.0110134	-0.013173	-0.0129118	-0.00978827	-0.00684703	-0.191654	-0.121864	-0.155813	-0.0110134	-0.013173	-0.0129123	-0.00978827	-0.00684703	-0.192693	-0.121864	-0.155806	-0.0110134	-0.013173	-0.0129124	-0.00978827	-0.00684703	-0.193567	-0.120774	-0.156638	-0.0110134	-0.013173	-0.0129124	-0.00978827	-0.00684703	-0.200398	-0.120616	-0.156623	-0.0110134	-0.0131926	-0.0129124	-0.00978827	-0.00684703	-0.200543	-0.120582	-0.156643	-0.0110134	-0.0131926	-0.0129124	-0.00978827	-0.00684703	-0.200544	-0.120573	-0.156648	-0.0110134	-0.0131926	-0.0129124	-0.00978827	-0.00684703	-0.200544	-0.120571	-0.15665	-0.0110134	-0.0131926	-0.0129124	-0.00974009	-0.00684703	-0.200544	-0.12057	-0.15665	-0.0110134	-0.0131926	-0.0129124	-0.00973668	-0.00684703	-0.200544	-0.121803	-0.15577	-0.0110134	-0.0131926	-0.0129124	-0.00973631	-0.00684703	-0.200544	-0.121808	-0.155793	-0.0110134	-0.0131926	0	0	0	0	0	0	0	0	0.18719	0.18719	0.18719	0.18719	0.18719	0.18719	0.18719	0.18719	0.187387	0.187387	0.187387	0.187387	0.187387	0.187387	0.187387	0.187387	0.187166	0.187166	0.187166	0.187166	0.187166	0.187166	0.187166	0.187166	0.187807	0.187807	0.187807	0.187807	0.187807	0.187807	0.187807	0.187807	0.187826	0.187826	0.187826	0.187826	0.187826	0.187826	0.187826	0.187826	0.187825	0.187825	0.187825	0.187825	0.187825	0.187825	0.187825	0.187825	0.187825	0.187825	0.187825	0.187825	0.187825	0.187825	0.187825	0.187825	0.187825	0.187825	0.187825	0.187825	0.187825	0.187825	0.187825	0.187825	0.187825	0.187825	0.187825	0.187825	0.187825	0.187825	0.187825	0.187825	-0.0693289	-0.704486	0.057968	0.815402	0.52158	0.729145	0.402323	0.839332	-0.0874554	-0.912463	0.342426	0.692794	0.728803	0.57167	0.621121	1.14537	-0.106058	-0.957842	0.442159	0.821672	0.607489	0.88	0.557886	1.14333	-0.111595	-0.942031	-0.286749	0.626603	0.627561	0.967049	0.534838	1.1445	-0.137095	-0.957644	-0.341943	0.780055	0.610672	0.827954	0.534183	1.12585	-0.133804	-0.960241	-0.318712	0.368485	0.614162	1.00019	0.534545	1.14531	-0.141715	-0.960331	-0.347644	0.759763	0.61362	0.831079	0.534658	1.14386	-0.133521	-0.961582	-0.35268	0.386145	0.621367	0.909657	0.535221	1.14553	-0.14173	-0.962783	-0.355209	0.761401	0.614347	0.877966	0.534639	1.145	0.66592	-0.959915	-0.353571	0.386736	0.617258	0.533661	0.53535	1.14309	-0.465131	-0.809774	-0.327701	0.525083	0.573543	0.344918	0.538139	0.618587	-0.247324	-0.277617	-0.356344	0.520807	0.484426	0.343966	0.541109	0.255463	-0.0203743	-0.300893	-0.937283	0.520175	0.181636	0.345637	0.596058	0.0320326	-0.007796	-0.301569	-0.38705	0.520094	0.115407	0.3458	0.557746	0.0250393	-0.00775527	-0.251776	-0.194138	0.520087	0.0877731	0.345846	0.240049	0.0296754	-0.00854013	-0.287325	-0.0137267	0.520086	0.114021	0.345853	0.0139904	0.0249633	-0.0085379	-0.282629	-0.0064007	0.526504	0.115431	0.343614	0.0151581	0.0249568	-0.00853771	-0.274392	-0.0416034	0.526728	0.115465	0.343421	0.0151863	0.0249569	-0.00853769	-0.254516	-0.103988	0.521275	0.115465	0.343461	0.0151865	0.0249568	-0.00853767	-0.189916	-0.103877	0.52006	0.115465	0.343455	0.0151865	0.0249568	-0.00853767	-0.145431	-0.103887	0.519614	0.116052	0.343456	0.0151865	0.0249782	-0.00855354	-0.145001	-0.103913	0.51942	0.116051	0.343456	0.0152008	0.0249782	-0.00857285	-0.145002	-0.103906	0.519333	0.116051	0.345167	0.0152008	0.0249782	-0.0085804	-0.145002	-0.104286	0.519294	0.116051	0.345182	0.0152008	0.0249782	-0.00858344	-0.145002	-0.104286	0.525747	0.116051	0.343994	0.0152008	0.0249782	-0.0085847	-0.145002	-0.104286	0.525721	0.116051	0.34398	0.0152008	0.0249782	-0.0085852	-0.145002	-0.104286	0.525713	0.116051	0.343986	0.0152008	0.0249782	-0.00857796	-0.145002	-0.104286	0.398456	0.116051	0.343986	0.0152008	0.0249469	-0.00856667	-0.145002	-0.104286	0.356564	0.116051	0.343986	0.0152008	0.0249475	-0.00856407	-0.145002	-0.104286	0.358422	0.116051	0.343986	0.0152008	0.0249474	-0.00856356	-0.145002	-0.104286	0.360294	0.116051	0.344897	0.0152008	0.0249474	-0.00856341	-0.145002	-0.104286	0.362058	0.116051	0.344882	0.0152008	0.0249474	-0.00856339	-0.145002	-0.104286	0.36354	0.115116	0.346731	0.0152008	0.0249474	-0.0085634	-0.145002	-0.104286	0.374897	0.114992	0.346701	0.0152008	0.0249752	-0.00856338	-0.145002	-0.104286	0.375117	0.114968	0.346748	0.0152008	0.0249752	-0.00856338	-0.145002	-0.104286	0.375118	0.114961	0.346759	0.0152008	0.0249752	-0.00856338	-0.145002	-0.104286	0.375118	0.114959	0.346763	0.0152008	0.0249752	-0.00856338	-0.144262	-0.104286	0.375118	0.114959	0.346764	0.0152008	0.0249752	-0.00856338	-0.14421	-0.104286	0.375118	0.115997	0.344801	0.0152008	0.0249752	-0.00856338	-0.144204	-0.104286	0.375118	0.116001	0.34485	0.0152008	0.0249752	0	0	0	0	0	0	0	0	-0.222081	-0.222081	-0.222081	-0.222081	-0.222081	-0.222081	-0.222081	-0.222081	-0.220369	-0.220369	-0.220369	-0.220369	-0.220369	-0.220369	-0.220369	-0.220369	-0.219577	-0.219577	-0.219577	-0.219577	-0.219577	-0.219577	-0.219577	-0.219577	-0.221783	-0.221783	-0.221783	-0.221783	-0.221783	-0.221783	-0.221783	-0.221783	-0.221782	-0.221782	-0.221782	-0.221782	-0.221782	-0.221782	-0.221782	-0.221782	-0.221784	-0.221784	-0.221784	-0.221784	-0.221784	-0.221784	-0.221784	-0.221784	-0.221784	-0.221784	-0.221784	-0.221784	-0.221784	-0.221784	-0.221784	-0.221784	-0.221784	-0.221784	-0.221784	-0.221784	-0.221784	-0.221784	-0.221784	-0.221784	-0.221784	-0.221784	-0.221784	-0.221784	-0.221784	-0.221784	-0.221784	-0.221784	-1.45995	-0.552121	-0.00478581	-0.729281	0.187321	-0.934983	-0.393719	0.282166	-1.53028	-0.67777	0.12904	-0.71189	0.108086	-0.117467	0.0888071	0.379597	-1.54386	-0.702175	0.143985	-0.84703	0.276372	-0.835053	0.0638141	0.378979	-1.54662	-0.707767	-0.404609	-0.649129	0.260227	-0.708324	0.0966453	0.379341	-1.56581	-0.701663	-0.418001	-0.804702	0.281451	-0.864829	0.0966306	0.370552	-1.55581	-0.701226	-0.413293	-0.365751	0.276636	-0.740284	0.0965755	0.379519	-1.56569	-0.701592	-0.427003	-0.784313	0.280025	-0.863521	0.0967879	0.378887	-1.55585	-0.701212	-0.421341	-0.380467	0.270754	-0.389866	0.0969254	0.379609	-1.56569	-0.701978	-0.421602	-0.785972	0.279065	-0.825289	0.0967739	0.379419	-0.974916	-0.700001	-0.421069	-0.380953	0.273409	0.0247793	0.0969981	0.378549	-0.436626	-0.590111	-0.452116	-0.521889	0.263536	0.0472464	0.0982477	0.137757	-0.381016	-0.202317	-0.422049	-0.516483	0.217911	0.0459716	0.0985234	0.0470393	-0.0741299	-0.219281	-0.695172	-0.515773	0.0774126	0.0462169	0.10736	0.00695367	-0.0468078	-0.219774	-0.282744	-0.515666	0.0466162	0.0462028	0.100111	0.00579097	-0.0465629	-0.183491	-0.142984	-0.515658	0.03486	0.0462078	0.0444609	0.00762856	-0.0472853	-0.209398	-0.0104272	-0.515657	0.0460535	0.0462075	0.00171652	0.00578448	-0.047309	-0.205977	-0.00496132	-0.523332	0.0466422	0.045708	0.00131819	0.00578302	-0.0473116	-0.199978	-0.0307246	-0.523606	0.0466564	0.0456583	0.00131458	0.00578302	-0.0473119	-0.185505	-0.0763862	-0.518391	0.0466567	0.0456664	0.00131449	0.00578301	-0.0473119	-0.138528	-0.0763055	-0.517335	0.0466567	0.0456648	0.0013145	0.00578301	-0.0473119	-0.10641	-0.0763131	-0.516957	0.0469049	0.0456651	0.00131449	0.00578788	-0.0465424	-0.106103	-0.0763316	-0.516794	0.0469047	0.0456651	0.00131459	0.00578788	-0.0462813	-0.106103	-0.0763267	-0.51672	0.0469047	0.0460481	0.00131459	0.00578788	-0.0461795	-0.106103	-0.0766037	-0.516687	0.0469047	0.0460618	0.00131459	0.00578788	-0.0461378	-0.106103	-0.0766036	-0.522473	0.0469047	0.0457808	0.00131459	0.00578788	-0.0461204	-0.106103	-0.0766036	-0.52243	0.0469047	0.0457709	0.00131459	0.00578788	-0.0461131	-0.106103	-0.0766036	-0.522424	0.0469047	0.0457714	0.00131459	0.00578788	-0.0467337	-0.106103	-0.0766036	-0.361385	0.0469047	0.0457714	0.00131459	0.00577689	-0.0468827	-0.106103	-0.0766036	-0.299368	0.0469047	0.0457714	0.00131459	0.00577705	-0.0469162	-0.106103	-0.0766036	-0.300574	0.0469047	0.0457714	0.00131459	0.00577704	-0.0469236	-0.106103	-0.0766036	-0.301797	0.0469047	0.0459555	0.00131459	0.00577704	-0.0469252	-0.106103	-0.0766036	-0.302942	0.0469047	0.0459575	0.00131459	0.00577704	-0.0469255	-0.106103	-0.0766036	-0.303901	0.046558	0.0463569	0.00131459	0.00577704	-0.0469256	-0.106103	-0.0766036	-0.310718	0.0465164	0.046416	0.00131459	0.00578699	-0.0469256	-0.106103	-0.0766036	-0.310803	0.0465089	0.0464363	0.00131459	0.00578698	-0.0469256	-0.106103	-0.0766036	-0.310802	0.0465069	0.0464422	0.00131459	0.00578698	-0.0469256	-0.106103	-0.0766036	-0.310802	0.0465064	0.0464439	0.00131459	0.00578698	-0.0469256	-0.105563	-0.0766036	-0.310802	0.0465062	0.0464444	0.00131459	0.00578698	-0.0469256	-0.105525	-0.0766036	-0.310802	0.0468842	0.0459329	0.00131459	0.00578698	-0.0469256	-0.105521	-0.0766036	-0.310802	0.0468854	0.0459358	0.00131459	0.00578698	0	0	0	0	0	0	0	0	0.140849	0.140849	0.140849	0.140849	0.140849	0.140849	0.140849	0.140849	0.139433	0.139433	0.139433	0.139433	0.139433	0.139433	0.139433	0.139433	0.138648	0.138648	0.138648	0.138648	0.138648	0.138648	0.138648	0.138648	0.140244	0.140244	0.140244	0.140244	0.140244	0.140244	0.140244	0.140244	0.140237	0.140237	0.140237	0.140237	0.140237	0.140237	0.140237	0.140237	0.140241	0.140241	0.140241	0.140241	0.140241	0.140241	0.140241	0.140241	0.140241	0.140241	0.140241	0.140241	0.140241	0.140241	0.140241	0.140241	0.140241	0.140241	0.140241	0.140241	0.140241	0.140241	0.140241	0.140241	0.140241	0.140241	0.140241	0.140241	0.140241	0.140241	0.140241	0.140241	1.52021	0.535398	-0.0426577	0.741255	-0.391029	1.00511	0.41088	-0.644997	1.59359	0.666813	-0.258068	0.769312	-0.291924	-0.0906387	-0.422745	-0.878311	1.60696	0.690876	-0.341769	0.913058	-0.47112	0.866412	-0.361289	-0.87674	1.6096	0.697535	0.174946	0.702619	-0.452732	0.631834	-0.400961	-0.877641	1.62853	0.690569	0.206481	0.868173	-0.475595	0.936789	-0.400557	-0.863049	1.61823	0.689952	0.188587	0.392447	-0.470458	0.665437	-0.401116	-0.878265	1.6282	0.690376	0.221944	0.846493	-0.474356	0.933325	-0.400995	-0.877118	1.61828	0.689959	0.215761	0.407651	-0.464153	0.169278	-0.40157	-0.878442	1.6282	0.690799	0.216025	0.848224	-0.473205	0.852499	-0.400964	-0.878015	1.04667	0.688909	0.215473	0.40815	-0.46676	-0.289742	-0.401657	-0.876531	0.43553	0.580748	0.249365	0.560273	-0.447433	-0.235362	-0.403489	-0.466954	0.386962	0.199097	0.21673	0.554233	-0.379911	-0.232959	-0.403149	-0.191756	0.0764831	0.215787	0.677428	0.553454	-0.142838	-0.234125	-0.39467	-0.0241187	0.0485019	0.216272	0.278145	0.553335	-0.090738	-0.23418	-0.368948	-0.018863	0.0482479	0.180563	0.140748	0.553325	-0.0687211	-0.23421	-0.158173	-0.022472	0.0489679	0.206056	0.0102403	0.553324	-0.0896241	-0.234213	-0.00963497	-0.0188067	0.0489928	0.202688	0.00479316	0.561826	-0.0907562	-0.232389	-0.0102598	-0.0188018	0.0489955	0.19678	0.0301481	0.562131	-0.0907832	-0.232221	-0.010282	-0.0188019	0.0489958	0.182524	0.0751278	0.556577	-0.0907838	-0.232253	-0.0102821	-0.0188019	0.0489958	0.136182	0.0750487	0.555474	-0.0907838	-0.232248	-0.0102821	-0.0188019	0.0489958	0.104243	0.0750562	0.555081	-0.0912477	-0.232249	-0.0102821	-0.0188178	0.0481908	0.103934	0.0750741	0.554911	-0.0912474	-0.232248	-0.0102905	-0.0188178	0.0479171	0.103934	0.0750693	0.554835	-0.0912474	-0.233645	-0.0102905	-0.0188178	0.0478104	0.103934	0.0753421	0.554801	-0.0912474	-0.233672	-0.0102905	-0.0188178	0.0477667	0.103934	0.075342	0.560883	-0.0912474	-0.23268	-0.0102905	-0.0188178	0.0477485	0.103934	0.075342	0.560833	-0.0912474	-0.232658	-0.0102905	-0.0188178	0.0477408	0.103934	0.075342	0.560828	-0.0912474	-0.232662	-0.0102905	-0.0188178	0.0483898	0.103934	0.075342	0.380607	-0.0912474	-0.232662	-0.0102905	-0.0187935	0.048546	0.103934	0.075342	0.309573	-0.0912474	-0.232662	-0.0102905	-0.018794	0.0485811	0.103934	0.075342	0.310748	-0.0912474	-0.232662	-0.0102905	-0.018794	0.0485888	0.103934	0.075342	0.31194	-0.0912474	-0.233375	-0.0102905	-0.018794	0.0485905	0.103934	0.075342	0.313056	-0.0912474	-0.23337	-0.0102905	-0.018794	0.0485909	0.103934	0.075342	0.313988	-0.0905058	-0.234857	-0.0102905	-0.018794	0.0485909	0.103934	0.075342	0.320459	-0.0904069	-0.234934	-0.0102905	-0.0188156	0.0485909	0.103934	0.075342	0.320524	-0.0903873	-0.234987	-0.0102905	-0.0188155	0.0485909	0.103934	0.075342	0.320523	-0.0903821	-0.235002	-0.0102905	-0.0188155	0.0485909	0.103934	0.075342	0.320522	-0.0903806	-0.235006	-0.0102905	-0.0188155	0.0485909	0.103404	0.075342	0.320522	-0.0903802	-0.235007	-0.0102905	-0.0188155	0.0485909	0.103367	0.075342	0.320522	-0.091205	-0.233295	-0.0102905	-0.0188155	0.0485909	0.103363	0.075342	0.320522	-0.0912081	-0.233322	-0.0102905	-0.0188155	0	0	0	0	0	0	0	0	0.0609048	0.0609048	0.0609048	0.0609048	0.0609048	0.0609048	0.0609048	0.0609048	0.0619709	0.0619709	0.0619709	0.0619709	0.0619709	0.0619709	0.0619709	0.0619709	0.0624922	0.0624922	0.0624922	0.0624922	0.0624922	0.0624922	0.0624922	0.0624922	0.0613624	0.0613624	0.0613624	0.0613624	0.0613624	0.0613624	0.0613624	0.0613624	0.0613677	0.0613677	0.0613677	0.0613677	0.0613677	0.0613677	0.0613677	0.0613677	0.0613653	0.0613653	0.0613653	0.0613653	0.0613653	0.0613653	0.0613653	0.0613653	0.0613654	0.0613654	0.0613654	0.0613654	0.0613654	0.0613654	0.0613654	0.0613654	0.0613654	0.0613654	0.0613654	0.0613654	0.0613654	0.0613654	0.0613654	0.0613654	0.0613654	0.0613654	0.0613654	0.0613654	0.0613654	0.0613654	0.0613654	0.0613654	-0.493846	-0.0511209	0.0371925	-0.293771	0.179959	-0.450061	-0.169804	0.583172	-0.515891	-0.0698086	0.104346	-0.369123	0.0456903	0.471963	0.713374	0.847697	-0.517255	-0.0706252	0.0818267	-0.426109	0.0748859	-0.335789	0.748897	0.84605	-0.517215	-0.0758272	0.0641903	-0.336813	0.0610729	-0.0340831	0.776114	0.847033	-0.519284	-0.0709722	0.0167583	-0.408588	0.0712991	-0.444584	0.775154	0.845589	-0.516404	-0.0703342	0.0501437	-0.190551	0.0699934	-0.0483695	0.775802	0.847842	-0.51841	-0.0704635	-0.00212182	-0.399031	0.070566	-0.438894	0.775829	0.847708	-0.516467	-0.0701204	0.000897676	-0.198544	0.0658274	0.419541	0.776258	0.847899	-0.518407	-0.0702073	0.00105777	-0.399626	0.0697317	-0.322606	0.775785	0.847844	-0.458828	-0.0700573	0.00106657	-0.198812	0.0672464	0.656813	0.77624	0.847454	-0.0678006	-0.0589639	-0.0146121	-0.272156	0.0671712	0.475843	0.775816	0.776368	-0.0877655	-0.0202013	0.00101998	-0.269418	0.0581655	0.472689	0.770174	0.367263	-0.0220608	-0.0218907	-0.0694853	-0.269055	0.0223983	0.475022	0.633654	0.0408676	-0.0148199	-0.02194	-0.0283599	-0.269001	0.014477	0.475188	0.593072	0.030132	-0.0147418	-0.0183075	-0.0146372	-0.268997	0.0109867	0.47525	0.243569	0.0322309	-0.0148513	-0.020897	-0.00112798	-0.268996	0.0142922	0.475258	0.0149417	0.0299868	-0.01486	-0.0205526	-0.000526292	-0.272905	0.0144775	0.471856	0.018466	0.029979	-0.0148609	-0.0199481	-0.00312533	-0.273044	0.0144819	0.471552	0.0185394	0.0299791	-0.014861	-0.0184854	-0.00774962	-0.270287	0.014482	0.471611	0.0185401	0.029979	-0.014861	-0.0136229	-0.00774173	-0.269717	0.014482	0.471601	0.0185401	0.029979	-0.014861	-0.00986581	-0.00774249	-0.269513	0.0145551	0.471604	0.0185401	0.0300046	-0.0145888	-0.00982386	-0.00774412	-0.269424	0.0145551	0.471603	0.0185597	0.0300046	-0.0144939	-0.00982389	-0.00774363	-0.269384	0.0145551	0.474206	0.0185598	0.0300046	-0.0144569	-0.00982389	-0.00777142	-0.269366	0.0145551	0.474244	0.0185598	0.0300046	-0.0144418	-0.00982389	-0.00777142	-0.272463	0.0145551	0.472413	0.0185598	0.0300046	-0.0144355	-0.00982389	-0.00777142	-0.272442	0.0145551	0.472382	0.0185598	0.0300046	-0.0144328	-0.00982389	-0.00777142	-0.272439	0.0145551	0.472389	0.0185598	0.0300046	-0.0146513	-0.00982389	-0.00777142	-0.188771	0.0145551	0.472389	0.0185598	0.0299834	-0.0147055	-0.00982389	-0.00777142	-0.156098	0.0145551	0.47239	0.0185598	0.029984	-0.0147177	-0.00982389	-0.00777142	-0.156808	0.0145551	0.47239	0.0185598	0.0299839	-0.0147204	-0.00982389	-0.00777142	-0.157529	0.0145551	0.473742	0.0185598	0.0299839	-0.0147209	-0.00982389	-0.00777142	-0.158204	0.0145551	0.473728	0.0185598	0.0299839	-0.0147211	-0.00982389	-0.00777142	-0.158771	0.0144342	0.47652	0.0185598	0.0299839	-0.0147211	-0.00982389	-0.00777142	-0.162859	0.0144174	0.476581	0.0185598	0.0300019	-0.0147211	-0.00982389	-0.00777142	-0.162917	0.014414	0.476669	0.0185598	0.0300019	-0.0147211	-0.00982389	-0.00777142	-0.162917	0.0144131	0.476691	0.0185598	0.0300019	-0.0147211	-0.00982389	-0.00777142	-0.162917	0.0144128	0.476698	0.0185598	0.0300019	-0.0147211	-0.00977138	-0.00777142	-0.162917	0.0144127	0.4767	0.0185598	0.0300019	-0.0147211	-0.00976774	-0.00777142	-0.162917	0.0145483	0.473594	0.0185598	0.0300019	-0.0147211	-0.00976735	-0.00777142	-0.162917	0.0145488	0.473657	0.0185598	0.0300019	0	0	0	0	0	0	0	0	-0.00741599	-0.00741599	-0.00741599	-0.00741599	-0.00741599	-0.00741599	-0.00741599	-0.00741599	-0.00533518	-0.00533518	-0.00533518	-0.00533518	-0.00533518	-0.00533518	-0.00533518	-0.00533518	-0.00458506	-0.00458506	-0.00458506	-0.00458506	-0.00458506	-0.00458506	-0.00458506	-0.00458506	-0.00685922	-0.00685922	-0.00685922	-0.00685922	-0.00685922	-0.00685922	-0.00685922	-0.00685922	-0.00684981	-0.00684981	-0.00684981	-0.00684981	-0.00684981	-0.00684981	-0.00684981	-0.00684981	-0.00685285	-0.00685285	-0.00685285	-0.00685285	-0.00685285	-0.00685285	-0.00685285	-0.00685285	-0.00685269	-0.00685269	-0.00685269	-0.00685269	-0.00685269	-0.00685269	-0.00685269	-0.00685269	-0.00685271	-0.00685271	-0.00685271	-0.00685271	-0.00685271	-0.00685271	-0.00685271	-0.00685271	-0.00685271	-0.00685271	-0.00685271	-0.00685271	-0.00685271	-0.00685271	-0.00685271	-0.00685271	-0.990105	-0.529346	0.018036	-0.228372	0.274945	-0.447025	-0.140577	0.725716	-1.04156	-0.667432	0.171718	-0.311453	0.201789	0.511351	0.746278	1.04214	-1.05501	-0.694485	0.12736	-0.35939	0.230907	-0.265599	0.786022	1.04021	-1.05816	-0.694803	-0.387781	-0.285214	0.220464	0.0409775	0.811183	1.04137	-1.07699	-0.69443	-0.449086	-0.3451	0.230444	-0.377495	0.810229	1.03496	-1.06954	-0.694776	-0.414012	-0.158674	0.229113	0.0294382	0.810495	1.04222	-1.078	-0.695019	-0.468987	-0.337142	0.230163	-0.371596	0.810948	1.04177	-1.0695	-0.695046	-0.466292	-0.164844	0.225851	0.486342	0.811278	1.04232	-1.07801	-0.695796	-0.467194	-0.337623	0.229396	-0.252598	0.810902	1.04221	-0.493078	-0.693775	-0.466383	-0.165053	0.226701	0.692882	0.81132	1.04131	-0.401173	-0.584986	-0.4809	-0.226705	0.214954	0.49869	0.811821	0.834778	-0.312616	-0.200549	-0.46759	-0.224206	0.175401	0.495485	0.807461	0.384559	-0.0542572	-0.217364	-0.688831	-0.223888	0.0606649	0.497929	0.698285	0.0437884	-0.033047	-0.217852	-0.280141	-0.223839	0.0356065	0.498106	0.653454	0.032676	-0.0328738	-0.181876	-0.141282	-0.223835	0.0265782	0.498171	0.270721	0.0357604	-0.0335412	-0.207562	-0.0102218	-0.223834	0.0351856	0.498179	0.0151127	0.0325309	-0.0335565	-0.204169	-0.00487435	-0.227335	0.0356322	0.494631	0.0183592	0.0325224	-0.0335582	-0.198218	-0.0303814	-0.22746	0.035643	0.494315	0.0184257	0.0325225	-0.0335584	-0.183857	-0.0755667	-0.225194	0.0356432	0.494376	0.0184264	0.0325224	-0.0335584	-0.137152	-0.0754865	-0.224747	0.0356432	0.494367	0.0184264	0.0325224	-0.0335584	-0.104857	-0.075494	-0.224588	0.0358353	0.494369	0.0184264	0.0325502	-0.0330475	-0.104543	-0.0755126	-0.22452	0.035835	0.494369	0.0184458	0.0325502	-0.0328774	-0.104543	-0.0755078	-0.224489	0.035835	0.497083	0.0184458	0.0325502	-0.0328111	-0.104543	-0.0757822	-0.224475	0.035835	0.497122	0.0184458	0.0325502	-0.032784	-0.104543	-0.0757821	-0.226946	0.035835	0.495214	0.0184458	0.0325502	-0.0327727	-0.104543	-0.0757821	-0.226925	0.035835	0.495181	0.0184458	0.0325502	-0.0327679	-0.104543	-0.0757821	-0.226923	0.035835	0.495189	0.0184458	0.0325502	-0.0331812	-0.104543	-0.0757821	-0.150431	0.035835	0.495189	0.0184458	0.0325234	-0.0332782	-0.104543	-0.0757821	-0.119188	0.035835	0.49519	0.0184458	0.032524	-0.0332999	-0.104543	-0.0757821	-0.119659	0.035835	0.49519	0.0184458	0.032524	-0.0333047	-0.104543	-0.0757821	-0.120139	0.035835	0.496602	0.0184458	0.032524	-0.0333058	-0.104543	-0.0757821	-0.120588	0.035835	0.496587	0.0184458	0.032524	-0.033306	-0.104543	-0.0757821	-0.120963	0.0355872	0.499499	0.0184458	0.032524	-0.033306	-0.104543	-0.0757821	-0.123525	0.0355597	0.499557	0.0184458	0.0325471	-0.0333061	-0.104543	-0.0757821	-0.123548	0.0355552	0.499648	0.0184458	0.032547	-0.0333061	-0.104543	-0.0757821	-0.123548	0.035554	0.499671	0.0184458	0.032547	-0.0333061	-0.104543	-0.0757821	-0.123548	0.0355537	0.499678	0.0184458	0.032547	-0.0333061	-0.104009	-0.0757821	-0.123548	0.0355536	0.49968	0.0184458	0.032547	-0.0333061	-0.103971	-0.0757821	-0.123548	0.03582	0.496448	0.0184458	0.032547	-0.0333061	-0.103967	-0.0757821	-0.123548	0.0358208	0.496513	0.0184458	0.032547	0	0	0	0	0	0	0	0	0.208503	0.208503	0.208503	0.208503	0.208503	0.208503	0.208503	0.208503	0.206514	0.206514	0.206514	0.206514	0.206514	0.206514	0.206514	0.206514	0.206001	0.206001	0.206001	0.206001	0.206001	0.206001	0.206001	0.206001	0.209302	0.209302	0.209302	0.209302	0.209302	0.209302	0.209302	0.209302	0.209318	0.209318	0.209318	0.209318	0.209318	0.209318	0.209318	0.209318	0.209316	0.209316	0.209316	0.209316	0.209316	0.209316	0.209316	0.209316	0.209316	0.209316	0.209316	0.209316	0.209316	0.209316	0.209316	0.209316	0.209316	0.209316	0.209316	0.209316	0.209316	0.209316	0.209316	0.209316	0.209316	0.209316	0.209316	0.209316	0.209316	0.209316	0.209316	0.209316	-0.0205135	-0.154455	0.144887	0.277512	0.704611	0.179605	0.115849	0.888802	-0.0270795	-0.226347	0.463726	0.18053	0.815831	0.273434	0.516964	1.15896	-0.031758	-0.239189	0.780249	0.206456	0.844878	0.238996	0.312342	1.15684	-0.033144	-0.235286	0.637941	0.159604	0.853099	0.321096	0.308822	1.15798	-0.0395343	-0.23936	0.614566	0.197992	0.849133	0.203388	0.30842	1.13154	-0.038682	-0.239841	0.628412	0.107054	0.848864	0.330268	0.310012	1.15887	-0.0406755	-0.24002	0.610193	0.192667	0.850938	0.205382	0.308771	1.1566	-0.0386119	-0.240439	0.608988	0.114564	0.852254	0.375517	0.310055	1.1592	-0.0406794	-0.241052	0.608228	0.19299	0.851136	0.240502	0.308757	1.1582	0.161716	-0.240495	0.608742	0.114832	0.850233	0.289179	0.310178	1.15573	-0.116892	-0.202919	0.61396	0.151833	0.803021	0.195088	0.313828	0.431403	-0.062682	-0.0695475	0.606948	0.151491	0.700864	0.194233	0.319287	0.149687	-0.00529512	-0.0753677	-0.210038	0.151372	0.278901	0.195181	0.43944	0.0218967	-0.00206944	-0.0755372	-0.096478	0.151368	0.18602	0.195264	0.41089	0.0181973	-0.00205819	-0.0630643	-0.0484586	0.151367	0.142517	0.19529	0.184455	0.0237197	-0.0022557	-0.0719581	-0.0032851	0.151367	0.183718	0.195293	0.014533	0.0181747	-0.00225527	-0.0707776	-0.00124653	0.152226	0.186001	0.193975	0.0140855	0.01817	-0.00225523	-0.0687062	-0.0100475	0.15225	0.186056	0.193859	0.0140955	0.0181701	-0.00225523	-0.0637025	-0.0257836	0.150475	0.186057	0.193882	0.0140953	0.01817	-0.00225523	-0.0473129	-0.0257566	0.15	0.186057	0.193879	0.0140954	0.01817	-0.00225523	-0.035615	-0.0257592	0.149817	0.186973	0.19388	0.0140954	0.0181855	-0.00225509	-0.0354967	-0.0257649	0.149738	0.186972	0.19388	0.0141052	0.0181855	-0.00225848	-0.0354968	-0.0257632	0.149702	0.186972	0.194887	0.0141052	0.0181855	-0.00225981	-0.0354968	-0.0258591	0.149686	0.186972	0.194899	0.0141052	0.0181855	-0.00226034	-0.0354968	-0.0258591	0.152086	0.186972	0.194195	0.0141052	0.0181855	-0.00226056	-0.0354968	-0.0258591	0.152091	0.186972	0.194185	0.0141052	0.0181855	-0.00226064	-0.0354968	-0.0258591	0.152086	0.186972	0.194188	0.0141052	0.0181855	-0.00226209	-0.0354968	-0.0258591	0.140379	0.186972	0.194188	0.0141052	0.0181525	-0.00226008	-0.0354968	-0.0258591	0.142898	0.186972	0.194188	0.0141052	0.018153	-0.00225962	-0.0354968	-0.0258591	0.143936	0.186972	0.194188	0.0141052	0.018153	-0.00225953	-0.0354968	-0.0258591	0.144978	0.186972	0.194719	0.0141052	0.018153	-0.0022595	-0.0354968	-0.0258591	0.145965	0.186972	0.194712	0.0141052	0.018153	-0.0022595	-0.0354968	-0.0258591	0.146797	0.185334	0.195796	0.0141052	0.018153	-0.0022595	-0.0354968	-0.0258591	0.153566	0.1851	0.195796	0.0141052	0.0181828	-0.00225949	-0.0354968	-0.0258591	0.153734	0.185051	0.195826	0.0141052	0.0181828	-0.00225949	-0.0354968	-0.0258591	0.153735	0.185038	0.195834	0.0141052	0.0181828	-0.00225949	-0.0354968	-0.0258591	0.153735	0.185034	0.195836	0.0141052	0.0181828	-0.00225949	-0.0353141	-0.0258591	0.153735	0.185033	0.195837	0.0141052	0.0181828	-0.00225949	-0.0353012	-0.0258591	0.153735	0.186881	0.194663	0.0141052	0.0181828	-0.00225949	-0.0352999	-0.0258591	0.153735	0.186889	0.19469	0.0141052	0.0181828	0	0	0	0	0	0	0	0	-0.237425	-0.237425	-0.237425	-0.237425	-0.237425	-0.237425	-0.237425	-0.237425	-0.236672	-0.236672	-0.236672	-0.236672	-0.236672	-0.236672	-0.236672	-0.236672	-0.236434	-0.236434	-0.236434	-0.236434	-0.236434	-0.236434	-0.236434	-0.236434	-0.237386	-0.237386	-0.237386	-0.237386	-0.237386	-0.237386	-0.237386	-0.237386	-0.237385	-0.237385	-0.237385	-0.237385	-0.237385	-0.237385	-0.237385	-0.237385	-0.237385	-0.237385	-0.237385	-0.237385	-0.237385	-0.237385	-0.237385	-0.237385	-0.237385	-0.237385	-0.237385	-0.237385	-0.237385	-0.237385	-0.237385	-0.237385	-0.237385	-0.237385	-0.237385	-0.237385	-0.237385	-0.237385	-0.237385	-0.237385	-0.237385	-0.237385	-0.237385	-0.237385	-0.237385	-0.237385	-0.237385	-0.237385	-1.052	-0.724436	-0.0238504	-0.237233	0.171744	-0.321725	-0.127963	-0.039784	-1.10862	-0.896088	0.132851	-0.179562	0.282232	-0.429615	-0.437595	-0.112454	-1.12669	-0.933608	0.203183	-0.227543	0.395406	-0.288314	-0.51962	-0.112058	-1.13118	-0.929794	-0.55759	-0.164998	0.398032	-0.431218	-0.518945	-0.112316	-1.15637	-0.932674	-0.540038	-0.212542	0.405232	-0.226006	-0.518193	-0.125632	-1.14787	-0.933585	-0.561715	-0.0876497	0.402477	-0.440972	-0.518773	-0.112699	-1.15842	-0.933867	-0.532274	-0.206516	0.405323	-0.22941	-0.518564	-0.113662	-1.14776	-0.934167	-0.530795	-0.0900151	0.402546	-0.566031	-0.518673	-0.112594	-1.15843	-0.935224	-0.531943	-0.207193	0.405357	-0.291803	-0.51854	-0.112899	-0.372587	-0.932501	-0.53093	-0.0900865	0.402728	-0.475695	-0.518541	-0.113986	-0.519861	-0.786363	-0.540429	-0.125018	0.379627	-0.325882	-0.515984	-0.451168	-0.380326	-0.269612	-0.532707	-0.123301	0.314648	-0.324347	-0.509167	-0.243493	-0.0611849	-0.292223	-0.921282	-0.123099	0.113133	-0.325937	-0.346853	-0.0242194	-0.0363139	-0.292879	-0.376394	-0.123065	0.069077	-0.326071	-0.325073	-0.0167383	-0.0361245	-0.244535	-0.189599	-0.123062	0.0519548	-0.326114	-0.126722	-0.0155395	-0.0369916	-0.279057	-0.0136424	-0.123062	0.0682544	-0.32612	-0.0089896	-0.0166218	-0.0370071	-0.274501	-0.00646066	-0.125377	0.0691102	-0.323894	-0.0125982	-0.0166174	-0.0370088	-0.26651	-0.0407244	-0.125462	0.0691308	-0.323699	-0.0126672	-0.0166175	-0.037009	-0.247235	-0.101434	-0.124311	0.0691312	-0.323738	-0.0126679	-0.0166175	-0.037009	-0.184761	-0.101326	-0.124122	0.0691312	-0.323732	-0.0126679	-0.0166175	-0.037009	-0.142385	-0.101336	-0.124058	0.0694941	-0.323733	-0.0126679	-0.0166318	-0.0364812	-0.141984	-0.101361	-0.124031	0.0694937	-0.323733	-0.0126833	-0.0166318	-0.0363086	-0.141984	-0.101355	-0.124019	0.0694937	-0.325435	-0.0126833	-0.0166318	-0.0362412	-0.141984	-0.101724	-0.124013	0.0694937	-0.325455	-0.0126833	-0.0166318	-0.0362137	-0.141984	-0.101724	-0.125134	0.0694937	-0.324265	-0.0126833	-0.0166318	-0.0362022	-0.141984	-0.101724	-0.125117	0.0694937	-0.324248	-0.0126833	-0.0166318	-0.0361973	-0.141984	-0.101724	-0.125117	0.0694937	-0.324253	-0.0126833	-0.0166318	-0.0366256	-0.141984	-0.101724	-0.0760301	0.0694937	-0.324253	-0.0126833	-0.0166313	-0.036724	-0.141984	-0.101724	-0.0554929	0.0694937	-0.324253	-0.0126833	-0.0166315	-0.0367461	-0.141984	-0.101724	-0.0555108	0.0694937	-0.324253	-0.0126833	-0.0166315	-0.036751	-0.141984	-0.101724	-0.0555322	0.0694937	-0.325148	-0.0126833	-0.0166315	-0.036752	-0.141984	-0.101724	-0.0555482	0.0694937	-0.325136	-0.0126833	-0.0166315	-0.0367523	-0.141984	-0.101724	-0.0555596	0.0689681	-0.326969	-0.0126833	-0.0166315	-0.0367523	-0.141984	-0.101724	-0.0553385	0.0689035	-0.326977	-0.0126833	-0.0166309	-0.0367523	-0.141984	-0.101724	-0.0553054	0.0688916	-0.32703	-0.0126833	-0.0166308	-0.0367523	-0.141984	-0.101724	-0.0553044	0.0688885	-0.327042	-0.0126833	-0.0166308	-0.0367523	-0.141984	-0.101724	-0.0553044	0.0688876	-0.327047	-0.0126833	-0.0166308	-0.0367523	-0.141264	-0.101724	-0.0553044	0.0688874	-0.327048	-0.0126833	-0.0166308	-0.0367523	-0.141213	-0.101724	-0.0553044	0.0694628	-0.325051	-0.0126833	-0.0166308	-0.0367523	-0.141207	-0.101724	-0.0553044	0.0694648	-0.325096	-0.0126833	-0.0166308	0	0	0	0	0	0	0	0	0.301071	0.301071	0.301071	0.301071	0.301071	0.301071	0.301071	0.301071	0.297104	0.297104	0.297104	0.297104	0.297104	0.297104	0.297104	0.297104	0.296339	0.296339	0.296339	0.296339	0.296339	0.296339	0.296339	0.296339	0.302028	0.302028	0.302028	0.302028	0.302028	0.302028	0.302028	0.302028	0.30204	0.30204	0.30204	0.30204	0.30204	0.30204	0.30204	0.30204	0.302037	0.302037	0.302037	0.302037	0.302037	0.302037	0.302037	0.302037	0.302037	0.302037	0.302037	0.302037	0.302037	0.302037	0.302037	0.302037	0.302037	0.302037	0.302037	0.302037	0.302037	0.302037	0.302037	0.302037	0.302037	0.302037	0.302037	0.302037	0.302037	0.302037	0.302037	0.302037	0.315247	0.584947	0.226948	-0.180232	0.792036	-0.273152	-0.127067	0.962008	0.33567	0.69478	0.51381	-0.276238	0.757695	0.185571	0.62065	1.23875	0.34966	0.72439	0.981187	-0.335542	0.886639	-0.297508	0.331948	1.23637	0.353593	0.715443	1.62651	-0.256112	0.881189	-0.142107	0.349223	1.23761	0.372924	0.723546	1.62187	-0.3165	0.887934	-0.349537	0.348711	1.20996	0.369048	0.72538	1.63751	-0.128519	0.885049	-0.153555	0.351587	1.23874	0.375773	0.72521	1.61417	-0.308879	0.888484	-0.346888	0.349132	1.23618	0.368879	0.725705	1.61636	-0.130766	0.884283	0.107737	0.351076	1.23911	0.375783	0.726	1.61764	-0.309608	0.888084	-0.290198	0.34911	1.23785	-0.233253	0.723553	1.61678	-0.130813	0.884373	0.285793	0.351141	1.23534	0.368495	0.61023	1.60436	-0.18449	0.844457	0.211911	0.354455	0.477135	0.223315	0.209251	1.61656	-0.18151	0.757075	0.210317	0.358916	0.168969	0.0263023	0.226818	0.755612	-0.181183	0.31523	0.211357	0.461019	0.024253	0.0135095	0.227327	0.292773	-0.181122	0.217488	0.211425	0.431013	0.0200117	0.0134399	0.1898	0.146946	-0.181118	0.167515	0.211453	0.193797	0.0258538	0.0140584	0.216615	0.0107176	-0.181117	0.214746	0.211456	0.0188842	0.019983	0.0140613	0.213085	0.00555615	-0.185017	0.217421	0.209912	0.0186134	0.0199778	0.0140617	0.206895	0.0321437	-0.185162	0.217484	0.209772	0.0186378	0.0199779	0.0140617	0.19197	0.078998	-0.183571	0.217485	0.209799	0.0186377	0.0199778	0.0140617	0.143764	0.0789126	-0.183347	0.217485	0.209795	0.0186377	0.0199778	0.0140617	0.111588	0.0789206	-0.183278	0.218533	0.209796	0.0186377	0.0199948	0.0139334	0.111291	0.0789415	-0.183248	0.218533	0.209796	0.0186503	0.0199948	0.0138985	0.111291	0.0789365	-0.183235	0.218533	0.210977	0.0186503	0.0199948	0.0138849	0.111291	0.0792215	-0.183229	0.218533	0.210996	0.0186503	0.0199948	0.0138793	0.111291	0.0792215	-0.184622	0.218533	0.210163	0.0186503	0.0199948	0.013877	0.111291	0.0792215	-0.184592	0.218533	0.210147	0.0186503	0.0199948	0.013876	0.111291	0.0792215	-0.184592	0.218533	0.210151	0.0186503	0.0199948	0.013983	0.111291	0.0792215	-0.0977888	0.218533	0.210151	0.0186503	0.0199595	0.0140028	0.111291	0.0792215	-0.0583205	0.218533	0.210151	0.0186503	0.0199601	0.0140072	0.111291	0.0792215	-0.05816	0.218533	0.210151	0.0186503	0.01996	0.0140082	0.111291	0.0792215	-0.0580067	0.218533	0.210762	0.0186503	0.01996	0.0140084	0.111291	0.0792215	-0.0578535	0.218533	0.210756	0.0186503	0.01996	0.0140084	0.111291	0.0792215	-0.0577203	0.216518	0.212019	0.0186503	0.01996	0.0140084	0.111291	0.0792215	-0.0560452	0.216218	0.212056	0.0186503	0.0199919	0.0140084	0.111291	0.0792215	-0.0559532	0.216153	0.212097	0.0186503	0.0199919	0.0140084	0.111291	0.0792215	-0.0559513	0.216135	0.212108	0.0186503	0.0199919	0.0140084	0.111291	0.0792215	-0.0559512	0.21613	0.212111	0.0186503	0.0199919	0.0140084	0.110728	0.0792215	-0.0559512	0.216129	0.212112	0.0186503	0.0199919	0.0140084	0.110688	0.0792215	-0.0559512	0.218422	0.210695	0.0186503	0.0199919	0.0140084	0.110684	0.0792215	-0.0559512	0.218432	0.210722	0.0186503	0.0199919	0	0	0	0	0	0	0	0	0.632137	0.632137	0.632137	0.632137	0.632137	0.632137	0.632137	0.632137	0.627478	0.627478	0.627478	0.627478	0.627478	0.627478	0.627478	0.627478	0.626068	0.626068	0.626068	0.626068	0.626068	0.626068	0.626068	0.626068	0.633184	0.633184	0.633184	0.633184	0.633184	0.633184	0.633184	0.633184	0.633207	0.633207	0.633207	0.633207	0.633207	0.633207	0.633207	0.633207	0.633205	0.633205	0.633205	0.633205	0.633205	0.633205	0.633205	0.633205	0.633205	0.633205	0.633205	0.633205	0.633205	0.633205	0.633205	0.633205	0.633205	0.633205	0.633205	0.633205	0.633205	0.633205	0.633205	0.633205	0.633205	0.633205	0.633205	0.633205	0.633205	0.633205	0.633205	0.633205	1.59651	0.667944	0.248302	0.980281	0.85163	1.00617	0.477084	1.25311	1.67009	0.769499	0.541254	0.775895	0.969443	0.821732	1.10267	1.6755	1.6854	0.794627	0.971114	0.921521	0.839456	1.01405	0.86272	1.67223	1.68856	0.799932	1.68718	0.700834	0.857892	1.19096	0.840393	1.674	1.71021	0.793314	1.64517	0.875442	0.835325	0.924469	0.839176	1.64857	1.69923	0.793181	1.68138	0.416912	0.839536	1.22878	0.842179	1.67559	1.71023	0.793325	1.63684	0.852269	0.838724	0.929595	0.839933	1.6732	1.69926	0.792762	1.63098	0.437672	0.847608	1.22324	0.841952	1.67597	1.71023	0.793112	1.63096	0.854134	0.839481	1.01426	0.839899	1.67477	1.04313	0.790605	1.63059	0.438383	0.843049	0.811552	0.841996	1.6723	0.489245	0.66644	1.66179	0.593425	0.794454	0.536225	0.84489	0.953302	0.422344	0.228529	1.62985	0.588826	0.714058	0.534323	0.847648	0.4008	0.0814146	0.247713	0.826011	0.588127	0.299377	0.536926	0.897254	0.0494629	0.0513074	0.248269	0.320145	0.588041	0.207767	0.537166	0.839706	0.0383853	0.0510401	0.207292	0.161744	0.588033	0.160444	0.537238	0.361881	0.044965	0.0518494	0.236572	0.012019	0.588032	0.205159	0.537248	0.0288325	0.0382607	0.0518751	0.232717	0.00618784	0.595035	0.207696	0.533696	0.031246	0.0382507	0.0518779	0.225958	0.0353137	0.595277	0.207755	0.533387	0.0313191	0.0382508	0.0518782	0.209664	0.0867027	0.58903	0.207756	0.53345	0.0313195	0.0382507	0.0518782	0.157081	0.0866101	0.587622	0.207756	0.533441	0.0313195	0.0382507	0.0518782	0.12217	0.0866188	0.587103	0.20875	0.533443	0.0313195	0.0382834	0.0510439	0.12185	0.0866409	0.586877	0.20875	0.533442	0.0313469	0.0382834	0.0507613	0.12185	0.0866354	0.586776	0.20875	0.536158	0.0313469	0.0382834	0.050651	0.12185	0.0869471	0.586731	0.20875	0.536185	0.0313469	0.0382834	0.050606	0.12185	0.086947	0.594196	0.20875	0.534294	0.0313469	0.0382834	0.0505872	0.12185	0.086947	0.594169	0.20875	0.53427	0.0313469	0.0382834	0.0505792	0.12185	0.086947	0.594159	0.20875	0.534278	0.0313469	0.0382834	0.0512524	0.12185	0.086947	0.456456	0.20875	0.534279	0.0313469	0.0382379	0.0514137	0.12185	0.086947	0.412881	0.20875	0.534279	0.0313469	0.0382388	0.0514499	0.12185	0.086947	0.415088	0.20875	0.534279	0.0313469	0.0382387	0.0514579	0.12185	0.086947	0.417312	0.20875	0.535717	0.0313469	0.0382387	0.0514596	0.12185	0.086947	0.419409	0.20875	0.535695	0.0313469	0.0382387	0.05146	0.12185	0.086947	0.421172	0.206816	0.538624	0.0313469	0.0382387	0.0514601	0.12185	0.086947	0.43477	0.206527	0.538601	0.0313469	0.038279	0.0514601	0.12185	0.086947	0.435043	0.206464	0.538679	0.0313469	0.0382789	0.0514601	0.12185	0.086947	0.435044	0.206447	0.538698	0.0313469	0.0382789	0.0514601	0.12185	0.086947	0.435044	0.206442	0.538704	0.0313469	0.0382789	0.0514601	0.121235	0.086947	0.435044	0.206441	0.538706	0.0313469	0.0382789	0.0514601	0.121191	0.086947	0.435044	0.208645	0.535564	0.0313469	0.0382789	0.0514601	0.121186	0.086947	0.435044	0.208654	0.53564	0.0313469	0.0382789	0	0	0	0	0	0	0	0	0.223532	0.223532	0.223532	0.223532	0.223532	0.223532	0.223532	0.223532	0.223657	0.223657	0.223657	0.223657	0.223657	0.223657	0.223657	0.223657	0.223468	0.223468	0.223468	0.223468	0.223468	0.223468	0.223468	0.223468	0.223289	0.223289	0.223289	0.223289	0.223289	0.223289	0.223289	0.223289	0.223287	0.223287	0.223287	0.223287	0.223287	0.223287	0.223287	0.223287	0.223288	0.223288	0.223288	0.223288	0.223288	0.223288	0.223288	0.223288	0.223288	0.223288	0.223288	0.223288	0.223288	0.223288	0.223288	0.223288	0.223288	0.223288	0.223288	0.223288	0.223288	0.223288	0.223288	0.223288	0.223288	0.223288	0.223288	0.223288	0.223288	0.223288	0.223288	0.223288	1.18856	0.525895	-0.0285173	0.551055	-0.331151	0.678938	0.298911	-0.122579	1.24767	0.650374	-0.236917	0.494936	-0.383359	0.503398	0.365964	-0.0868431	1.26075	0.675546	-0.423729	0.604383	-0.582043	0.663759	0.522492	-0.0868451	1.2636	0.677935	0.116935	0.452847	-0.577027	0.760459	0.507684	-0.0867777	1.28199	0.674796	0.0926152	0.569773	-0.592548	0.610668	0.506952	-0.067553	1.27353	0.674663	0.113583	0.24813	-0.587574	0.784489	0.506803	-0.0865904	1.28241	0.675036	0.0873052	0.554705	-0.59204	0.613724	0.50727	-0.0850623	1.27353	0.674915	0.0834054	0.25663	-0.585212	0.76652	0.506913	-0.0867747	1.28241	0.675802	0.0837894	0.556149	-0.591682	0.663344	0.507251	-0.0861781	0.713885	0.67395	0.0832224	0.256898	-0.586577	0.492786	0.506774	-0.084584	0.405391	0.56823	0.105812	0.35419	-0.558375	0.324615	0.503568	0.411975	0.335965	0.194817	0.0847304	0.350004	-0.477161	0.323539	0.49592	0.237324	0.0622577	0.211151	0.656938	0.349484	-0.182172	0.325116	0.311773	0.0223546	0.0387548	0.211625	0.271935	0.349401	-0.117352	0.325264	0.292412	0.0149064	0.0385524	0.176697	0.137367	0.349394	-0.0891634	0.325307	0.109983	0.0126042	0.0392249	0.201635	0.00990889	0.349393	-0.115912	0.325314	0.00603191	0.0147841	0.0392438	0.198342	0.00457906	0.355182	-0.117366	0.323173	0.0100268	0.0147802	0.0392458	0.192566	0.0293612	0.355391	-0.117401	0.322987	0.0100952	0.0147803	0.0392461	0.178632	0.0733426	0.351986	-0.117401	0.323025	0.0100961	0.0147802	0.0392461	0.133444	0.0732652	0.351348	-0.117401	0.323019	0.0100961	0.0147802	0.0392461	0.102727	0.0732725	0.351124	-0.117995	0.323021	0.0100961	0.014793	0.0386265	0.102435	0.07329	0.351028	-0.117995	0.32302	0.0101106	0.014793	0.0384178	0.102436	0.0732853	0.350985	-0.117995	0.324657	0.0101106	0.014793	0.0383364	0.102436	0.0735523	0.350966	-0.117995	0.324673	0.0101106	0.014793	0.0383031	0.102436	0.0735522	0.354555	-0.117995	0.323534	0.0101106	0.014793	0.0382892	0.102436	0.0735522	0.354518	-0.117995	0.32352	0.0101106	0.014793	0.0382834	0.102436	0.0735522	0.354515	-0.117995	0.323525	0.0101106	0.014793	0.0387838	0.102436	0.0735522	0.232484	-0.117995	0.323525	0.0101106	0.0147984	0.0389028	0.102436	0.0735522	0.183426	-0.117995	0.323526	0.0101106	0.0147986	0.0389296	0.102436	0.0735522	0.183922	-0.117995	0.323526	0.0101106	0.0147986	0.0389355	0.102436	0.0735522	0.184429	-0.117995	0.324393	0.0101106	0.0147986	0.0389367	0.102436	0.0735522	0.184899	-0.117995	0.324379	0.0101106	0.0147986	0.038937	0.102436	0.0735522	0.18529	-0.117012	0.326149	0.0101106	0.0147986	0.0389371	0.102436	0.0735522	0.187707	-0.116878	0.326132	0.0101106	0.0147925	0.0389371	0.102436	0.0735522	0.187701	-0.116851	0.326179	0.0101106	0.0147925	0.0389371	0.102436	0.0735522	0.187699	-0.116844	0.32619	0.0101106	0.0147925	0.0389371	0.102436	0.0735522	0.187699	-0.116842	0.326193	0.0101106	0.0147925	0.0389371	0.101916	0.0735522	0.187699	-0.116842	0.326194	0.0101106	0.0147925	0.0389371	0.101879	0.0735522	0.187699	-0.117939	0.324301	0.0101106	0.0147925	0.0389371	0.101875	0.0735522	0.187699	-0.117943	0.324347	0.0101106	0.0147925	0	0	0	0	0	0	0	0	0.161	0.161	0.161	0.161	0.161	0.161	0.161	0.161	0.158562	0.158562	0.158562	0.158562	0.158562	0.158562	0.158562	0.158562	0.157983	0.157983	0.157983	0.157983	0.157983	0.157983	0.157983	0.157983	0.161784	0.161784	0.161784	0.161784	0.161784	0.161784	0.161784	0.161784	0.161799	0.161799	0.161799	0.161799	0.161799	0.161799	0.161799	0.161799	0.161796	0.161796	0.161796	0.161796	0.161796	0.161796	0.161796	0.161796	0.161796	0.161796	0.161796	0.161796	0.161796	0.161796	0.161796	0.161796	0.161796	0.161796	0.161796	0.161796	0.161796	0.161796	0.161796	0.161796	0.161796	0.161796	0.161796	0.161796	0.161796	0.161796	0.161796	0.161796	-0.143452	-0.138415	0.154361	0.127215	0.742845	0.0294596	0.0376499	0.814164	-0.154769	-0.203551	0.493901	0.0562877	0.8601	0.0738146	0.333185	1.03036	-0.158969	-0.214632	0.868942	0.0537872	0.941617	0.0599439	0.0820509	1.0285	-0.160098	-0.212546	0.741647	0.0462736	0.948545	0.0847014	0.0808362	1.02947	-0.16588	-0.214692	0.734215	0.0544828	0.948074	0.0505899	0.0807293	0.999665	-0.164439	-0.214868	0.738433	0.0441582	0.94655	0.0875174	0.0824141	1.0302	-0.166591	-0.2151	0.733452	0.0530433	0.949642	0.0511167	0.0809119	1.02765	-0.164398	-0.215393	0.733171	0.0493769	0.949342	0.0974886	0.0822757	1.03056	-0.166594	-0.216023	0.732643	0.0529787	0.949793	0.0603866	0.0809078	1.02943	0.0150075	-0.215581	0.733048	0.0495732	0.947774	0.0762851	0.0824191	1.02674	-0.113457	-0.181873	0.732995	0.0620934	0.896948	0.0510928	0.0866673	0.22135	-0.0740471	-0.0623332	0.731233	0.0627461	0.783892	0.0508549	0.094315	0.0423551	-0.0100201	-0.0675476	-0.182135	0.0627543	0.312606	0.0511019	0.268491	0.0107109	-0.00551488	-0.0676996	-0.0863843	0.0627704	0.208824	0.0511232	0.25076	0.0102432	-0.00548564	-0.0565242	-0.0435106	0.0627708	0.159985	0.0511299	0.120599	0.0158405	-0.00567614	-0.0644908	-0.00293698	0.0627711	0.206235	0.0511309	0.0112759	0.0102684	-0.005678	-0.0634325	-0.00103994	0.062237	0.208801	0.0507856	0.00948146	0.0102658	-0.00567821	-0.0615755	-0.00893184	0.0622116	0.208862	0.0507551	0.00946775	0.0102658	-0.00567824	-0.0570894	-0.0230834	0.0613066	0.208863	0.0507612	0.00946727	0.0102658	-0.00567824	-0.0423956	-0.0230595	0.0610005	0.208863	0.0507602	0.0094673	0.0102658	-0.00567824	-0.0319281	-0.0230618	0.060878	0.209891	0.0507605	0.00946729	0.0102744	-0.00560872	-0.0318226	-0.0230667	0.060824	0.209891	0.0507604	0.00947124	0.0102745	-0.00558731	-0.0318227	-0.0230652	0.0607999	0.209891	0.0510243	0.00947123	0.0102745	-0.00557895	-0.0318227	-0.0231513	0.0607891	0.209891	0.0510274	0.00947123	0.0102745	-0.00557553	-0.0318227	-0.0231513	0.0622496	0.209891	0.0508429	0.00947123	0.0102745	-0.0055741	-0.0318227	-0.0231513	0.0622628	0.209891	0.0508403	0.00947123	0.0102745	-0.00557349	-0.0318227	-0.0231513	0.0622591	0.209891	0.0508411	0.00947123	0.0102745	-0.00563041	-0.0318227	-0.0231513	0.0792681	0.209891	0.0508412	0.00947123	0.010244	-0.00564258	-0.0318227	-0.0231513	0.0928788	0.209891	0.0508412	0.00947123	0.0102444	-0.00564531	-0.0318227	-0.0231513	0.0937575	0.209891	0.0508412	0.00947123	0.0102444	-0.00564592	-0.0318227	-0.0231513	0.0946369	0.209891	0.0509803	0.00947123	0.0102444	-0.00564604	-0.0318227	-0.0231513	0.0954723	0.209891	0.0509783	0.00947123	0.0102444	-0.00564607	-0.0318227	-0.0231513	0.0961778	0.208046	0.0512601	0.00947123	0.0102444	-0.00564608	-0.0318227	-0.0231513	0.102093	0.207782	0.0512601	0.00947123	0.0102723	-0.00564608	-0.0318227	-0.0231513	0.102255	0.207726	0.051268	0.00947123	0.0102723	-0.00564608	-0.0318227	-0.0231513	0.102256	0.207711	0.0512699	0.00947123	0.0102723	-0.00564608	-0.0318227	-0.0231513	0.102256	0.207707	0.0512705	0.00947123	0.0102723	-0.00564608	-0.0316592	-0.0231513	0.102256	0.207706	0.0512707	0.00947123	0.0102723	-0.00564608	-0.0316477	-0.0231513	0.102256	0.209788	0.0509654	0.00947123	0.0102723	-0.00564608	-0.0316465	-0.0231513	0.102256	0.209796	0.0509723	0.00947123	0.0102723	0	0	0	0	0	0	0	0	0.0360751	0.0360751	0.0360751	0.0360751	0.0360751	0.0360751	0.0360751	0.0360751	0.0335141	0.0335141	0.0335141	0.0335141	0.0335141	0.0335141	0.0335141	0.0335141	0.0331619	0.0331619	0.0331619	0.0331619	0.0331619	0.0331619	0.0331619	0.0331619	0.0368453	0.0368453	0.0368453	0.0368453	0.0368453	0.0368453	0.0368453	0.0368453	0.0368543	0.0368543	0.0368543	0.0368543	0.0368543	0.0368543	0.0368543	0.0368543	0.0368514	0.0368514	0.0368514	0.0368514	0.0368514	0.0368514	0.0368514	0.0368514	0.0368516	0.0368516	0.0368516	0.0368516	0.0368516	0.0368516	0.0368516	0.0368516	0.0368516	0.0368516	0.0368516	0.0368516	0.0368516	0.0368516	0.0368516	0.0368516	0.0368516	0.0368516	0.0368516	0.0368516	0.0368516	0.0368516	0.0368516	0.0368516	-0.620441	-0.00593568	0.161758	-0.480159	0.727821	-0.626636	-0.279199	0.692823	-0.648539	-0.0256921	0.487455	-0.50269	0.745479	-0.225196	0.140448	0.843731	-0.649046	-0.0251255	0.908849	-0.613143	0.960975	-0.629881	-0.14826	0.842223	-0.648629	-0.0321285	0.929964	-0.462136	0.954431	-0.599534	-0.127691	0.842962	-0.649545	-0.0251324	0.943282	-0.578044	0.969067	-0.626047	-0.127511	0.812257	-0.646111	-0.0239327	0.938777	-0.24551	0.963893	-0.622736	-0.125613	0.843544	-0.648121	-0.0242954	0.942134	-0.563215	0.9691	-0.626479	-0.127464	0.840879	-0.64621	-0.0239214	0.946107	-0.252506	0.961898	-0.450319	-0.126001	0.843907	-0.648117	-0.0243629	0.946608	-0.564641	0.968617	-0.625111	-0.127465	0.842704	-0.626578	-0.0245782	0.946481	-0.252712	0.962835	-0.156565	-0.125862	0.840019	-0.0548737	-0.0206171	0.923577	-0.351108	0.917977	-0.088631	-0.121553	0.0190145	-0.0947806	-0.007047	0.94527	-0.346433	0.806486	-0.0888853	-0.113448	-0.0560717	-0.026622	-0.00762396	0.00740929	-0.345881	0.324194	-0.0893097	0.0781711	-4.09549e-06	-0.0182914	-0.00764137	-0.00940005	-0.345787	0.217814	-0.0893672	0.0724454	0.00242777	-0.0181952	-0.00638452	-0.00532041	-0.34578	0.166909	-0.0893798	0.0473158	0.0077068	-0.0182819	-0.00726809	-0.000306538	-0.345778	0.215096	-0.0893821	0.00774807	0.00249359	-0.018293	-0.00714462	0.000233905	-0.352099	0.217782	-0.0888876	0.00483151	0.00249305	-0.0182942	-0.0069272	-0.000680134	-0.352329	0.217845	-0.0888479	0.00479977	0.002493	-0.0182944	-0.00639709	-0.00250767	-0.349073	0.217847	-0.088857	0.00479906	0.00249301	-0.0182944	-0.00455486	-0.00250625	-0.348512	0.217847	-0.0888558	0.00479908	0.00249301	-0.0182944	-0.00292664	-0.00250648	-0.348321	0.218916	-0.0888561	0.00479907	0.00249501	-0.0179492	-0.00290645	-0.00250579	-0.34824	0.218915	-0.0888561	0.0047971	0.00249501	-0.0178279	-0.00290646	-0.00250562	-0.348203	0.218915	-0.0892337	0.00479708	0.00249501	-0.0177806	-0.00290646	-0.00251633	-0.348187	0.218915	-0.0892324	0.00479708	0.00249501	-0.0177613	-0.00290646	-0.00251633	-0.351431	0.218915	-0.0889769	0.00479708	0.00249501	-0.0177532	-0.00290646	-0.00251633	-0.351387	0.218915	-0.0889767	0.00479708	0.00249501	-0.0177498	-0.00290646	-0.00251633	-0.351386	0.218915	-0.0889783	0.00479708	0.00249501	-0.0180266	-0.00290646	-0.00251633	-0.215202	0.218915	-0.0889784	0.00479708	0.00246891	-0.0180958	-0.00290646	-0.00251633	-0.157482	0.218915	-0.0889785	0.00479708	0.00246915	-0.0181114	-0.00290646	-0.00251633	-0.157697	0.218915	-0.0889785	0.00479708	0.00246915	-0.0181148	-0.00290646	-0.00251633	-0.157923	0.218915	-0.0891877	0.00479708	0.00246915	-0.0181156	-0.00290646	-0.00251633	-0.158126	0.218915	-0.089182	0.00479708	0.00246915	-0.0181157	-0.00290646	-0.00251633	-0.158291	0.216971	-0.0895991	0.00479708	0.00246915	-0.0181158	-0.00290646	-0.00251633	-0.15875	0.21669	-0.089565	0.00479708	0.0024935	-0.0181158	-0.00290646	-0.00251633	-0.158685	0.216631	-0.0895713	0.00479708	0.00249349	-0.0181158	-0.00290646	-0.00251633	-0.158683	0.216615	-0.0895723	0.00479708	0.00249349	-0.0181158	-0.00290646	-0.00251633	-0.158683	0.216611	-0.0895727	0.00479708	0.00249349	-0.0181158	-0.00289061	-0.00251633	-0.158683	0.216609	-0.0895728	0.00479708	0.00249349	-0.0181158	-0.00288948	-0.00251633	-0.158683	0.218808	-0.0891668	0.00479708	0.00249349	-0.0181158	-0.00288936	-0.00251633	-0.158683	0.218817	-0.0891814	0.00479708	0.00249349	0	0	0	0	0	0	0	0	-0.103359	-0.103359	-0.103359	-0.103359	-0.103359	-0.103359	-0.103359	-0.103359	-0.104734	-0.104734	-0.104734	-0.104734	-0.104734	-0.104734	-0.104734	-0.104734	-0.105146	-0.105146	-0.105146	-0.105146	-0.105146	-0.105146	-0.105146	-0.105146	-0.103721	-0.103721	-0.103721	-0.103721	-0.103721	-0.103721	-0.103721	-0.103721	-0.103729	-0.103729	-0.103729	-0.103729	-0.103729	-0.103729	-0.103729	-0.103729	-0.103727	-0.103727	-0.103727	-0.103727	-0.103727	-0.103727	-0.103727	-0.103727	-0.103727	-0.103727	-0.103727	-0.103727	-0.103727	-0.103727	-0.103727	-0.103727	-0.103727	-0.103727	-0.103727	-0.103727	-0.103727	-0.103727	-0.103727	-0.103727	-0.103727	-0.103727	-0.103727	-0.103727	-0.103727	-0.103727	-0.103727	-0.103727	0.219461	0.181745	-0.0126693	-0.094155	-0.119121	0.0167343	-0.0361675	-0.539749	0.232554	0.236976	-0.0641825	-0.00391442	-0.057482	-0.593005	-0.721718	-0.801726	0.237353	0.247453	0.0180699	-0.0181758	0.00205653	-0.111633	-0.797208	-0.800178	0.238598	0.246197	0.183258	-0.00289324	0.00650209	-0.374404	-0.808375	-0.801124	0.245264	0.247727	0.238871	-0.0130208	0.00628127	-0.00781121	-0.807367	-0.802176	0.243327	0.248098	0.204279	-0.00169629	0.00517521	-0.377144	-0.807616	-0.801876	0.245958	0.248133	0.255467	-0.0118508	0.00609944	-0.0134024	-0.808035	-0.801993	0.243289	0.248249	0.255306	-0.00159012	0.00616836	-0.694285	-0.808226	-0.801899	0.245961	0.248481	0.255878	-0.0121428	0.00646983	-0.120719	-0.807994	-0.801982	0.0372801	0.247724	0.255475	-0.00157974	0.00632834	-0.717407	-0.80821	-0.801788	0.133984	0.208911	0.255813	-0.00218949	0.00728802	-0.502645	-0.807573	-0.796462	0.0925552	0.071614	0.255886	-0.00217066	0.011077	-0.499871	-0.801842	-0.382137	0.0137332	0.0776173	0.248564	-0.00216619	0.00788653	-0.502329	-0.65983	-0.0420202	0.00787581	0.0777917	0.100056	-0.00216616	0.00708462	-0.502522	-0.617708	-0.0307902	0.00783428	0.0649376	0.0503406	-0.00216606	0.00563025	-0.502588	-0.252566	-0.0325062	0.00805827	0.074114	0.0036334	-0.00216607	0.00698768	-0.502597	-0.0143761	-0.0306356	0.00806136	0.0729011	0.00176615	-0.00219573	0.0070733	-0.499097	-0.0182689	-0.0306275	0.0080617	0.0707736	0.010868	-0.00219696	0.00707524	-0.498787	-0.0183447	-0.0306276	0.00806174	0.0656371	0.0269702	-0.00220842	0.00707528	-0.498848	-0.0183455	-0.0306276	0.00806174	0.0488716	0.0269414	-0.00221275	0.00707528	-0.498838	-0.0183455	-0.0306276	0.00806174	0.037041	0.0269441	-0.00221466	0.0071046	-0.498841	-0.0183455	-0.0306538	0.00795257	0.0369226	0.0269509	-0.00221546	0.00710467	-0.49884	-0.018366	-0.0306538	0.00791768	0.0369227	0.0269492	-0.00221583	0.00710467	-0.501517	-0.018366	-0.0306538	0.00790407	0.0369227	0.0270471	-0.00221599	0.00710467	-0.501552	-0.018366	-0.0306538	0.0078985	0.0369227	0.0270471	-0.00219475	0.00710467	-0.499676	-0.018366	-0.0306538	0.00789617	0.0369227	0.0270471	-0.00219468	0.00710467	-0.499646	-0.018366	-0.0306538	0.00789519	0.0369227	0.0270471	-0.00219462	0.00710467	-0.499654	-0.018366	-0.0306538	0.00798404	0.0369227	0.0270471	-0.0040526	0.00710467	-0.499654	-0.018366	-0.0306342	0.0080039	0.0369227	0.0270471	-0.00581054	0.00710467	-0.499655	-0.018366	-0.0306348	0.00800836	0.0369227	0.0270471	-0.00578183	0.00710467	-0.499655	-0.018366	-0.0306347	0.00800935	0.0369227	0.0270471	-0.00575167	0.00710467	-0.501055	-0.018366	-0.0306347	0.00800955	0.0369227	0.0270471	-0.00572315	0.00710467	-0.501038	-0.018366	-0.0306347	0.0080096	0.0369227	0.0270471	-0.00569933	0.00701534	-0.503915	-0.018366	-0.0306347	0.00800961	0.0369227	0.0270471	-0.00553074	0.00699953	-0.503949	-0.018366	-0.0306512	0.00800961	0.0369227	0.0270471	-0.00552722	0.00699576	-0.504035	-0.018366	-0.0306511	0.00800961	0.0369227	0.0270471	-0.00552712	0.00699472	-0.504056	-0.018366	-0.0306511	0.00800961	0.0369227	0.0270471	-0.00552712	0.00699443	-0.504063	-0.018366	-0.0306511	0.00800961	0.0367325	0.0270471	-0.00552712	0.00699435	-0.504065	-0.018366	-0.0306511	0.00800961	0.0367192	0.0270471	-0.00552712	0.00710016	-0.500903	-0.018366	-0.0306511	0.00800961	0.0367177	0.0270471	-0.00552712	0.0071007	-0.500971	-0.018366	-0.0306511	0	0	0	0	0	0	0	0	-0.207808	-0.207808	-0.207808	-0.207808	-0.207808	-0.207808	-0.207808	-0.207808	-0.205655	-0.205655	-0.205655	-0.205655	-0.205655	-0.205655	-0.205655	-0.205655	-0.205126	-0.205126	-0.205126	-0.205126	-0.205126	-0.205126	-0.205126	-0.205126	-0.207906	-0.207906	-0.207906	-0.207906	-0.207906	-0.207906	-0.207906	-0.207906	-0.207905	-0.207905	-0.207905	-0.207905	-0.207905	-0.207905	-0.207905	-0.207905	-0.207905	-0.207905	-0.207905	-0.207905	-0.207905	-0.207905	-0.207905	-0.207905	-0.207905	-0.207905	-0.207905	-0.207905	-0.207905	-0.207905	-0.207905	-0.207905	-0.207905	-0.207905	-0.207905	-0.207905	-0.207905	-0.207905	-0.207905	-0.207905	-0.207905	-0.207905	-0.207905	-0.207905	-0.207905	-0.207905	-0.207905	-0.207905	-0.901154	-0.747129	-0.074741	-0.0644402	-0.0505468	-0.139558	-0.0324399	-0.0833853	-0.95136	-0.921296	-0.0227109	-0.0330605	0.0165345	-0.120027	-0.199456	-0.109088	-0.969948	-0.96035	-0.134349	-0.0420687	0.03447	-0.0592093	-0.148122	-0.108752	-0.974727	-0.95444	-0.917972	-0.0301753	0.0365305	-0.103017	-0.148781	-0.108908	-1.00057	-0.959563	-0.926109	-0.0396754	0.0394088	-0.0407973	-0.148501	-0.110295	-0.992804	-0.960895	-0.932299	-0.0174633	0.0387822	-0.104955	-0.149615	-0.109198	-1.00314	-0.961057	-0.924818	-0.0384341	0.0394363	-0.0417738	-0.148621	-0.109128	-0.992662	-0.96147	-0.924437	-0.0181988	0.0388041	-0.149161	-0.149162	-0.109218	-1.00314	-0.962393	-0.925851	-0.0385612	0.0394477	-0.0603514	-0.148613	-0.109054	-0.194818	-0.959484	-0.924727	-0.0182285	0.0387739	-0.134707	-0.149093	-0.109207	-0.522314	-0.809146	-0.927486	-0.0246711	0.0328662	-0.0930411	-0.14844	-0.140745	-0.365418	-0.277426	-0.926098	-0.0244016	0.00943039	-0.0925743	-0.147043	-0.0701142	-0.0553041	-0.300696	-0.960645	-0.0243666	-0.0100443	-0.0930283	-0.114971	-0.00746585	-0.0320538	-0.301371	-0.387505	-0.0243614	-0.0139416	-0.0930656	-0.107725	-0.00537448	-0.0318867	-0.251619	-0.195009	-0.024361	-0.0116892	-0.0930778	-0.0444872	-0.00546975	-0.0327594	-0.28715	-0.0140722	-0.0243609	-0.0137283	-0.0930795	-0.00597071	-0.0053444	-0.032772	-0.282463	-0.00681469	-0.024744	-0.013895	-0.0924396	-0.00693166	-0.00534299	-0.0327734	-0.274242	-0.0420689	-0.0247572	-0.0138986	-0.0923831	-0.00695775	-0.00534301	-0.0327736	-0.254411	-0.104453	-0.0244996	-0.0138987	-0.0923944	-0.00695791	-0.005343	-0.0327736	-0.190138	-0.104341	-0.0244513	-0.0138987	-0.0923926	-0.00695792	-0.005343	-0.0327736	-0.146506	-0.104352	-0.0244338	-0.0139426	-0.092393	-0.00695792	-0.00534758	-0.0323311	-0.146092	-0.104378	-0.0244263	-0.0139429	-0.092393	-0.00696425	-0.00534758	-0.0321889	-0.146093	-0.104371	-0.0244229	-0.0139429	-0.0928824	-0.00696425	-0.00534758	-0.0321335	-0.146093	-0.10475	-0.0244214	-0.0139429	-0.0928884	-0.00696425	-0.00534758	-0.0321108	-0.146093	-0.10475	-0.0247003	-0.0139429	-0.0925458	-0.00696425	-0.00534758	-0.0321013	-0.146093	-0.10475	-0.0246977	-0.0139429	-0.0925406	-0.00696425	-0.00534758	-0.0320973	-0.146093	-0.10475	-0.0246975	-0.0139429	-0.0925421	-0.00696425	-0.00534758	-0.0324574	-0.146093	-0.10475	-0.0166562	-0.0139429	-0.0925422	-0.00696425	-0.00534513	-0.0325384	-0.146093	-0.10475	-0.013615	-0.0139429	-0.0925422	-0.00696425	-0.00534523	-0.0325565	-0.146093	-0.10475	-0.0136505	-0.0139429	-0.0925422	-0.00696425	-0.00534522	-0.0325606	-0.146093	-0.10475	-0.0136867	-0.0139429	-0.0927991	-0.00696425	-0.00534522	-0.0325614	-0.146093	-0.10475	-0.0137204	-0.0139429	-0.0927957	-0.00696425	-0.00534522	-0.0325616	-0.146093	-0.10475	-0.0137486	-0.0137232	-0.0933224	-0.00696425	-0.00534522	-0.0325617	-0.146093	-0.10475	-0.0139293	-0.0136798	-0.0933261	-0.00696425	-0.00534717	-0.0325617	-0.146093	-0.10475	-0.0139296	-0.0136688	-0.0933414	-0.00696425	-0.00534716	-0.0325617	-0.146093	-0.10475	-0.0139295	-0.0136658	-0.0933452	-0.00696425	-0.00534716	-0.0325617	-0.146093	-0.10475	-0.0139295	-0.0136649	-0.0933463	-0.00696425	-0.00534716	-0.0325617	-0.145351	-0.10475	-0.0139295	-0.0136647	-0.0933467	-0.00696425	-0.00534716	-0.0325617	-0.145298	-0.10475	-0.0139295	-0.0139325	-0.0927713	-0.00696425	-0.00534716	-0.0325617	-0.145293	-0.10475	-0.0139295	-0.013934	-0.092784	-0.00696425	-0.00534716	0	0	0	0	0	0	0	0	0.233027	0.233027	0.233027	0.233027	0.233027	0.233027	0.233027	0.233027	0.233838	0.233838	0.233838	0.233838	0.233838	0.233838	0.233838	0.233838	0.233812	0.233812	0.233812	0.233812	0.233812	0.233812	0.233812	0.233812	0.233346	0.233346	0.233346	0.233346	0.233346	0.233346	0.233346	0.233346	0.233359	0.233359	0.233359	0.233359	0.233359	0.233359	0.233359	0.233359	0.233358	0.233358	0.233358	0.233358	0.233358	0.233358	0.233358	0.233358	0.233358	0.233358	0.233358	0.233358	0.233358	0.233358	0.233358	0.233358	0.233358	0.233358	0.233358	0.233358	0.233358	0.233358	0.233358	0.233358	0.233358	0.233358	0.233358	0.233358	0.233358	0.233358	0.233358	0.233358	0.424815	-0.219581	0.0148008	0.735122	0.142549	0.710287	0.372762	0.561568	0.43711	-0.297232	0.0794465	0.612779	0.207274	0.756505	0.752269	0.830732	0.430983	-0.314705	-0.000873933	0.740207	0.022969	0.832809	0.829435	0.829138	0.428752	-0.304351	-0.222492	0.556628	0.034581	1.01755	0.813773	0.830111	0.42053	-0.315023	-0.284035	0.699198	0.0181476	0.743103	0.812721	0.830421	0.419201	-0.316676	-0.249405	0.318105	0.0228495	1.04792	0.812842	0.830873	0.417898	-0.316558	-0.295511	0.680605	0.0200131	0.748203	0.81336	0.830938	0.419371	-0.317344	-0.300042	0.331565	0.0274646	1.10079	0.8135	0.830902	0.417889	-0.31767	-0.301474	0.682289	0.0204446	0.834676	0.813326	0.830972	0.683707	-0.316633	-0.300681	0.332004	0.0245641	0.774323	0.813496	0.830705	-0.122461	-0.267221	-0.275992	0.453538	0.0153048	0.516967	0.813143	0.805182	-0.0178206	-0.0916064	-0.301609	0.449187	0.00701735	0.514972	0.808872	0.384722	0.0121185	-0.0992872	-0.31385	0.448593	-0.00134625	0.517487	0.695816	0.0424774	0.0105091	-0.0995102	-0.12768	0.448509	-0.00296091	0.517713	0.651529	0.0312011	0.0104543	-0.0830701	-0.0636512	0.448502	-0.00237196	0.517782	0.267758	0.0330536	0.0102432	-0.0948073	-0.00444769	0.4485	-0.00290248	0.517792	0.0150438	0.0310465	0.0102519	-0.0932565	-0.00213903	0.454782	-0.00294807	0.514337	0.018998	0.0310383	0.0102529	-0.0905362	-0.0137279	0.455005	-0.00294906	0.514036	0.0190726	0.0310384	0.010253	-0.0839697	-0.0342163	0.450446	-0.00294908	0.514097	0.0190734	0.0310384	0.010253	-0.0625639	-0.0341792	0.449491	-0.00294908	0.514088	0.0190734	0.0310384	0.010253	-0.0475649	-0.0341827	0.449147	-0.0029586	0.51409	0.0190734	0.031065	0.0100005	-0.0474163	-0.0341917	0.448998	-0.00295869	0.51409	0.019095	0.031065	0.00990699	-0.0474165	-0.0341895	0.448931	-0.00295869	0.516731	0.019095	0.031065	0.00987051	-0.0474165	-0.0343146	0.4489	-0.00295869	0.516758	0.019095	0.031065	0.00985563	-0.0474165	-0.0343145	0.45407	-0.00295869	0.514917	0.019095	0.031065	0.00984941	-0.0474165	-0.0343145	0.454038	-0.00295869	0.514893	0.019095	0.031065	0.00984681	-0.0474165	-0.0343145	0.454032	-0.00295869	0.514901	0.019095	0.031065	0.0100474	-0.0474165	-0.0343145	0.326696	-0.00295869	0.514901	0.019095	0.0310446	0.0101009	-0.0474165	-0.0343145	0.280692	-0.00295869	0.514902	0.019095	0.0310452	0.0101129	-0.0474165	-0.0343145	0.281902	-0.00295869	0.514902	0.019095	0.0310452	0.0101156	-0.0474165	-0.0343145	0.283124	-0.00295869	0.516297	0.019095	0.0310452	0.0101161	-0.0474165	-0.0343145	0.284272	-0.00295869	0.516276	0.019095	0.0310452	0.0101163	-0.0474165	-0.0343145	0.285235	-0.00289964	0.519126	0.019095	0.0310452	0.0101163	-0.0474165	-0.0343145	0.292325	-0.00288735	0.519113	0.019095	0.0310623	0.0101163	-0.0474165	-0.0343145	0.292436	-0.0028842	0.519191	0.019095	0.0310622	0.0101163	-0.0474165	-0.0343145	0.292435	-0.00288333	0.519209	0.019095	0.0310622	0.0101163	-0.0474165	-0.0343145	0.292435	-0.00288309	0.519215	0.019095	0.0310622	0.0101163	-0.0471728	-0.0343145	0.292435	-0.00288301	0.519217	0.019095	0.0310622	0.0101163	-0.0471557	-0.0343145	0.292435	-0.00295601	0.516148	0.019095	0.0310622	0.0101163	-0.0471539	-0.0343145	0.292435	-0.00295643	0.516221	0.019095	0.0310622	0	0	0	0	0	0	0	0	0.0766089	0.0766089	0.0766089	0.0766089	0.0766089	0.0766089	0.0766089	0.0766089	0.0782045	0.0782045	0.0782045	0.0782045	0.0782045	0.0782045	0.0782045	0.0782045	0.0785074	0.0785074	0.0785074	0.0785074	0.0785074	0.0785074	0.0785074	0.0785074	0.0768894	0.0768894	0.0768894	0.0768894	0.0768894	0.0768894	0.0768894	0.0768894	0.0768992	0.0768992	0.0768992	0.0768992	0.0768992	0.0768992	0.0768992	0.0768992	0.0768979	0.0768979	0.0768979	0.0768979	0.0768979	0.0768979	0.0768979	0.0768979	0.0768979	0.0768979	0.0768979	0.0768979	0.0768979	0.0768979	0.0768979	0.0768979	0.0768979	0.0768979	0.0768979	0.0768979	0.0768979	0.0768979	0.0768979	0.0768979	0.0768979	0.0768979	0.0768979	0.0768979	0.0768979	0.0768979	0.0768979	0.0768979	-0.224406	-0.477385	-0.0104525	0.384464	0.128844	0.300811	0.189922	0.468115	-0.243135	-0.607961	0.0773996	0.302106	0.174761	0.531516	0.552431	0.690312	-0.255478	-0.636474	-0.0155042	0.367688	0.0733068	0.438365	0.623711	0.689042	-0.258991	-0.628329	-0.502653	0.273901	0.0789511	0.600818	0.619039	0.689829	-0.275995	-0.636411	-0.555537	0.346191	0.0718078	0.366154	0.618286	0.688236	-0.272852	-0.637914	-0.529035	0.157368	0.0742233	0.616497	0.618067	0.69038	-0.278623	-0.637943	-0.566251	0.336794	0.0729057	0.370187	0.618787	0.690349	-0.272694	-0.638561	-0.568361	0.164143	0.0763986	0.728634	0.618773	0.690413	-0.278632	-0.639204	-0.569869	0.33769	0.0730175	0.441815	0.61876	0.690484	0.257738	-0.637242	-0.568863	0.164361	0.074781	0.575013	0.618801	0.690086	-0.321068	-0.537501	-0.557544	0.22434	0.06478	0.390316	0.618897	0.621284	-0.189505	-0.184276	-0.570112	0.222266	0.0441171	0.388581	0.615829	0.292951	-0.0210063	-0.19973	-0.634844	0.221977	0.00882389	0.390483	0.534346	0.0327106	-0.0103628	-0.200178	-0.257228	0.221938	0.00135645	0.390646	0.500234	0.024169	-0.0103086	-0.167122	-0.129141	0.221934	0.000516311	0.390698	0.205979	0.0259144	-0.0108484	-0.190726	-0.00923492	0.221934	0.00136986	0.390705	0.0104707	0.0240539	-0.0108501	-0.187609	-0.00444708	0.224952	0.00138416	0.388059	0.0132592	0.0240476	-0.0108504	-0.182143	-0.0278367	0.225059	0.00138472	0.387827	0.0133104	0.0240476	-0.0108504	-0.168955	-0.0692245	0.222804	0.00138473	0.387873	0.0133109	0.0240476	-0.0108504	-0.1261	-0.0691503	0.222325	0.00138472	0.387866	0.0133109	0.0240476	-0.0108504	-0.0965998	-0.0691573	0.222151	0.00140568	0.387868	0.0133109	0.0240682	-0.0107621	-0.0963148	-0.0691748	0.222076	0.00140548	0.387867	0.0133262	0.0240682	-0.0107401	-0.0963151	-0.0691704	0.222042	0.00140548	0.389891	0.0133262	0.0240682	-0.0107315	-0.0963151	-0.0694223	0.222027	0.00140548	0.389914	0.0133262	0.0240682	-0.010728	-0.0963151	-0.0694222	0.224609	0.00140548	0.388501	0.0133262	0.0240682	-0.0107265	-0.0963151	-0.0694222	0.224594	0.00140548	0.388481	0.0133262	0.0240682	-0.0107259	-0.0963151	-0.0694222	0.224591	0.00140548	0.388487	0.0133262	0.0240682	-0.0108003	-0.0963151	-0.0694222	0.164624	0.00140548	0.388487	0.0133262	0.0240509	-0.0108127	-0.0963151	-0.0694222	0.14375	0.00140548	0.388487	0.0133262	0.0240514	-0.0108154	-0.0963151	-0.0694222	0.144386	0.00140548	0.388487	0.0133262	0.0240514	-0.010816	-0.0963151	-0.0694222	0.145028	0.00140548	0.389553	0.0133262	0.0240514	-0.0108162	-0.0963151	-0.0694222	0.145631	0.00140548	0.389538	0.0133262	0.0240514	-0.0108162	-0.0963151	-0.0694222	0.146137	0.00145759	0.391718	0.0133262	0.0240514	-0.0108162	-0.0963151	-0.0694222	0.149916	0.0014728	0.391722	0.0133262	0.024066	-0.0108162	-0.0963151	-0.0694222	0.149979	0.00147715	0.391783	0.0133262	0.024066	-0.0108162	-0.0963151	-0.0694222	0.149979	0.00147839	0.391798	0.0133262	0.024066	-0.0108162	-0.0963151	-0.0694222	0.149979	0.00147873	0.391803	0.0133262	0.024066	-0.0108162	-0.0958234	-0.0694222	0.149979	0.00147884	0.391804	0.0133262	0.024066	-0.0108162	-0.0957888	-0.0694222	0.149979	0.0014072	0.389438	0.0133262	0.024066	-0.0108162	-0.0957851	-0.0694222	0.149979	0.00140664	0.389492	0.0133262	0.024066	0	0	0	0	0	0	0	0	-0.173758	-0.173758	-0.173758	-0.173758	-0.173758	-0.173758	-0.173758	-0.173758	-0.169867	-0.169867	-0.169867	-0.169867	-0.169867	-0.169867	-0.169867	-0.169867	-0.168638	-0.168638	-0.168638	-0.168638	-0.168638	-0.168638	-0.168638	-0.168638	-0.173842	-0.173842	-0.173842	-0.173842	-0.173842	-0.173842	-0.173842	-0.173842	-0.173846	-0.173846	-0.173846	-0.173846	-0.173846	-0.173846	-0.173846	-0.173846	-0.173847	-0.173847	-0.173847	-0.173847	-0.173847	-0.173847	-0.173847	-0.173847	-0.173847	-0.173847	-0.173847	-0.173847	-0.173847	-0.173847	-0.173847	-0.173847	-0.173847	-0.173847	-0.173847	-0.173847	-0.173847	-0.173847	-0.173847	-0.173847	-0.173847	-0.173847	-0.173847	-0.173847	-0.173847	-0.173847	-0.173847	-0.173847	-0.993183	-0.403438	-0.102931	-0.466895	-0.3128	-0.613902	-0.24175	0.0243191	-1.04007	-0.482641	-0.216705	-0.476392	-0.490537	0.337299	0.38177	0.137477	-1.0497	-0.499051	-0.53726	-0.547068	-0.490013	-0.471218	0.602608	0.137192	-1.05169	-0.502841	-0.934203	-0.431383	-0.508262	-0.205656	0.632444	0.137479	-1.06531	-0.498888	-0.980991	-0.525419	-0.494596	-0.563896	0.631727	0.153726	-1.05845	-0.498817	-0.954102	-0.255693	-0.495648	-0.225248	0.630682	0.137653	-1.06534	-0.498911	-0.998975	-0.512717	-0.496431	-0.559103	0.632217	0.139146	-1.05847	-0.498572	-0.995149	-0.26853	-0.502011	0.231255	0.631483	0.137475	-1.06534	-0.498807	-0.995422	-0.513469	-0.49742	-0.458417	0.632179	0.138217	-0.645793	-0.497236	-0.995034	-0.268976	-0.4994	0.520395	0.631416	0.13941	-0.307017	-0.419149	-1.01448	-0.364381	-0.47077	0.384731	0.628727	0.550222	-0.264215	-0.14371	-0.994722	-0.361511	-0.423224	0.381951	0.619085	0.296909	-0.0507631	-0.155768	-0.518374	-0.361081	-0.177669	0.383843	0.392062	0.0295118	-0.0319323	-0.156118	-0.201324	-0.361027	-0.12342	0.383969	0.367202	0.0203783	-0.0317653	-0.130334	-0.101708	-0.361022	-0.0952639	0.384019	0.139646	0.0189318	-0.0322733	-0.148752	-0.00754946	-0.361021	-0.121872	0.384025	0.00427523	0.0202363	-0.0322894	-0.146324	-0.00387459	-0.365368	-0.123378	0.381234	0.00831213	0.0202309	-0.0322911	-0.142066	-0.0221914	-0.365519	-0.123413	0.380983	0.00837826	0.020231	-0.0322913	-0.131794	-0.0545147	-0.361652	-0.123414	0.381031	0.00837917	0.020231	-0.0322913	-0.0984752	-0.0544565	-0.360782	-0.123414	0.381024	0.00837915	0.020231	-0.0322913	-0.0757101	-0.054462	-0.360461	-0.124005	0.381025	0.00837916	0.0202483	-0.0317694	-0.0754921	-0.0544759	-0.360322	-0.124005	0.381025	0.00839234	0.0202483	-0.0315927	-0.0754924	-0.0544724	-0.360259	-0.124005	0.383161	0.00839236	0.0202483	-0.0315237	-0.0754924	-0.0546685	-0.360231	-0.124005	0.383194	0.00839236	0.0202483	-0.0314956	-0.0754924	-0.0546684	-0.364847	-0.124005	0.381689	0.00839236	0.0202483	-0.0314838	-0.0754924	-0.0546684	-0.36483	-0.124005	0.381662	0.00839236	0.0202483	-0.0314788	-0.0754924	-0.0546684	-0.364824	-0.124005	0.381668	0.00839236	0.0202483	-0.0318999	-0.0754924	-0.0546684	-0.275735	-0.124005	0.381668	0.00839236	0.0202475	-0.0320007	-0.0754924	-0.0546684	-0.245558	-0.124005	0.381668	0.00839236	0.0202478	-0.0320234	-0.0754924	-0.0546684	-0.246941	-0.124005	0.381668	0.00839236	0.0202478	-0.0320284	-0.0754924	-0.0546684	-0.248336	-0.124005	0.382775	0.00839236	0.0202478	-0.0320294	-0.0754924	-0.0546684	-0.249651	-0.124005	0.382764	0.00839236	0.0202478	-0.0320297	-0.0754924	-0.0546684	-0.250756	-0.122851	0.385054	0.00839236	0.0202478	-0.0320297	-0.0754924	-0.0546684	-0.259243	-0.122679	0.385117	0.00839236	0.0202472	-0.0320297	-0.0754924	-0.0546684	-0.259412	-0.122641	0.38519	0.00839236	0.0202472	-0.0320297	-0.0754924	-0.0546684	-0.259412	-0.122631	0.385209	0.00839236	0.0202472	-0.0320297	-0.0754924	-0.0546684	-0.259412	-0.122628	0.385215	0.00839236	0.0202472	-0.0320297	-0.0751074	-0.0546684	-0.259412	-0.122627	0.385217	0.00839236	0.0202472	-0.0320297	-0.0750803	-0.0546684	-0.259412	-0.123942	0.382653	0.00839236	0.0202472	-0.0320297	-0.0750774	-0.0546684	-0.259412	-0.123948	0.382702	0.00839236	0.0202472	0	0	0	0	0	0	0	0	-0.490022	-0.490022	-0.490022	-0.490022	-0.490022	-0.490022	-0.490022	-0.490022	-0.484031	-0.484031	-0.484031	-0.484031	-0.484031	-0.484031	-0.484031	-0.484031	-0.482185	-0.482185	-0.482185	-0.482185	-0.482185	-0.482185	-0.482185	-0.482185	-0.490591	-0.490591	-0.490591	-0.490591	-0.490591	-0.490591	-0.490591	-0.490591	-0.490605	-0.490605	-0.490605	-0.490605	-0.490605	-0.490605	-0.490605	-0.490605	-0.490604	-0.490604	-0.490604	-0.490604	-0.490604	-0.490604	-0.490604	-0.490604	-0.490604	-0.490604	-0.490604	-0.490604	-0.490604	-0.490604	-0.490604	-0.490604	-0.490604	-0.490604	-0.490604	-0.490604	-0.490604	-0.490604	-0.490604	-0.490604	-0.490604	-0.490604	-0.490604	-0.490604	-0.490604	-0.490604	-0.490604	-0.490604	-1.81617	-0.81227	-0.218557	-0.899434	-0.671526	-1.05949	-0.451878	-0.568491	-1.90247	-0.963353	-0.440347	-0.806212	-0.87186	-0.115513	-0.214797	-0.668428	-1.9217	-0.997027	-0.93847	-0.941795	-0.801808	-0.921672	0.0971568	-0.667115	-1.92584	-1.00195	-1.77384	-0.72942	-0.826458	-0.776839	0.13451	-0.667708	-1.95297	-0.996118	-1.79677	-0.89961	-0.802821	-0.958179	0.134503	-0.642272	-1.94018	-0.996212	-1.79123	-0.432322	-0.805974	-0.812948	0.131997	-0.668343	-1.95345	-0.996403	-1.80859	-0.876842	-0.806044	-0.956534	0.134559	-0.665938	-1.94019	-0.995905	-1.80227	-0.453797	-0.815467	-0.409474	0.13289	-0.668672	-1.95346	-0.99646	-1.80275	-0.878445	-0.807288	-0.910516	0.134543	-0.667447	-1.11551	-0.993348	-1.80203	-0.454538	-0.810986	0.0506209	0.132826	-0.665316	-0.601695	-0.837408	-1.83503	-0.615747	-0.764817	0.0693211	0.129297	0.0132236	-0.503847	-0.28713	-1.80168	-0.610874	-0.691684	0.0678314	0.119889	0.0602334	-0.094346	-0.311224	-1.02827	-0.610144	-0.293131	0.0681885	-0.0945453	0.00148746	-0.0589179	-0.311923	-0.402016	-0.610052	-0.205003	0.0681796	-0.0882679	-0.00095127	-0.0586103	-0.260424	-0.202973	-0.610044	-0.158472	0.0681874	-0.0538161	-0.0052314	-0.0596073	-0.297214	-0.0149952	-0.610043	-0.202424	0.0681874	-0.010728	-0.00101143	-0.0596363	-0.292365	-0.00762	-0.617418	-0.204924	0.0675149	-0.00852951	-0.00101121	-0.0596394	-0.283863	-0.0441965	-0.617674	-0.204983	0.0674495	-0.00851088	-0.00101117	-0.0596398	-0.263358	-0.108775	-0.611175	-0.204984	0.0674606	-0.00851029	-0.00101118	-0.0596398	-0.19698	-0.108659	-0.609718	-0.204984	0.0674585	-0.00851031	-0.00101118	-0.0596398	-0.152151	-0.10867	-0.60918	-0.20596	0.0674589	-0.00851031	-0.00101202	-0.0586929	-0.151729	-0.108698	-0.608947	-0.20596	0.0674588	-0.00851277	-0.00101202	-0.0583736	-0.15173	-0.108691	-0.608842	-0.20596	0.0679744	-0.00851276	-0.00101202	-0.058249	-0.15173	-0.109082	-0.608795	-0.20596	0.0679906	-0.00851276	-0.00101202	-0.0581981	-0.15173	-0.109082	-0.616537	-0.20596	0.0676156	-0.00851276	-0.00101202	-0.0581768	-0.15173	-0.109082	-0.616507	-0.20596	0.0676038	-0.00851276	-0.00101202	-0.0581679	-0.15173	-0.109082	-0.616497	-0.20596	0.0676046	-0.00851276	-0.00101202	-0.0589323	-0.15173	-0.109082	-0.467892	-0.20596	0.0676045	-0.00851276	-0.000991403	-0.0591145	-0.15173	-0.109082	-0.418675	-0.20596	0.0676045	-0.00851276	-0.000991577	-0.0591555	-0.15173	-0.109082	-0.420954	-0.20596	0.0676045	-0.00851276	-0.000991575	-0.0591645	-0.15173	-0.109082	-0.423252	-0.20596	0.0678561	-0.00851276	-0.000991575	-0.0591664	-0.15173	-0.109082	-0.425418	-0.20596	0.0678576	-0.00851276	-0.000991575	-0.0591668	-0.15173	-0.109082	-0.427239	-0.204029	0.0684013	-0.00851276	-0.000991575	-0.0591669	-0.15173	-0.109082	-0.441223	-0.203738	0.0684683	-0.00851276	-0.00101089	-0.059167	-0.15173	-0.109082	-0.4415	-0.203674	0.0684939	-0.00851276	-0.00101088	-0.059167	-0.15173	-0.109082	-0.441501	-0.203657	0.0685012	-0.00851276	-0.00101088	-0.059167	-0.15173	-0.109082	-0.441501	-0.203652	0.0685033	-0.00851276	-0.00101088	-0.059167	-0.150959	-0.109082	-0.441501	-0.203651	0.0685039	-0.00851276	-0.00101088	-0.059167	-0.150905	-0.109082	-0.441501	-0.205855	0.0678258	-0.00851276	-0.00101088	-0.059167	-0.150899	-0.109082	-0.441501	-0.205864	0.0678314	-0.00851276	-0.00101088	0	0	0	0	0	0	0	0	-0.0345637	-0.0345637	-0.0345637	-0.0345637	-0.0345637	-0.0345637	-0.0345637	-0.0345637	-0.0323734	-0.0323734	-0.0323734	-0.0323734	-0.0323734	-0.0323734	-0.0323734	-0.0323734	-0.0318644	-0.0318644	-0.0318644	-0.0318644	-0.0318644	-0.0318644	-0.0318644	-0.0318644	-0.034626	-0.034626	-0.034626	-0.034626	-0.034626	-0.034626	-0.034626	-0.034626	-0.0346245	-0.0346245	-0.0346245	-0.0346245	-0.0346245	-0.0346245	-0.0346245	-0.0346245	-0.0346248	-0.0346248	-0.0346248	-0.0346248	-0.0346248	-0.0346248	-0.0346248	-0.0346248	-0.0346248	-0.0346248	-0.0346248	-0.0346248	-0.0346248	-0.0346248	-0.0346248	-0.0346248	-0.0346248	-0.0346248	-0.0346248	-0.0346248	-0.0346248	-0.0346248	-0.0346248	-0.0346248	-0.0346248	-0.0346248	-0.0346248	-0.0346248	-0.0346248	-0.0346248	-0.0346248	-0.0346248	-0.277476	-0.35291	-0.0648885	0.138278	-0.160113	0.0931673	0.0738495	0.0529386	-0.294837	-0.4362	-0.111266	0.110535	-0.176968	0.317974	0.258356	0.135491	-0.303647	-0.455229	-0.309818	0.141717	-0.256971	0.188098	0.395213	0.13524	-0.306049	-0.450853	-0.67404	0.101528	-0.257214	0.300959	0.395829	0.135462	-0.318244	-0.455088	-0.708819	0.131322	-0.259621	0.140033	0.395364	0.144074	-0.315372	-0.456039	-0.692079	0.0527972	-0.257954	0.307238	0.394576	0.135581	-0.319835	-0.456018	-0.716686	0.127599	-0.259582	0.142681	0.395651	0.136409	-0.315279	-0.456305	-0.717423	0.0539925	-0.258079	0.41422	0.395153	0.135485	-0.31984	-0.456622	-0.718325	0.128055	-0.259659	0.191243	0.395632	0.13592	0.0634034	-0.455161	-0.7177	0.0540194	-0.258344	0.360692	0.39513	0.136517	-0.237373	-0.383868	-0.713281	0.0755294	-0.248171	0.248153	0.393827	0.351667	-0.151933	-0.131613	-0.71804	0.0744543	-0.227204	0.246946	0.389091	0.186	-0.0199083	-0.142655	-0.465011	0.0743297	-0.0979316	0.248158	0.273627	0.0188195	-0.0108098	-0.142975	-0.183982	0.074308	-0.0692317	0.248258	0.256327	0.0131453	-0.0107534	-0.119365	-0.0924367	0.0743064	-0.0535119	0.248291	0.0996856	0.0125157	-0.0111512	-0.136229	-0.00669701	0.0743061	-0.0683501	0.248296	0.00306453	0.0130586	-0.0111545	-0.134005	-0.00335353	0.0757425	-0.0692007	0.246594	0.00552357	0.0130552	-0.0111549	-0.130104	-0.0200757	0.0757956	-0.0692207	0.246445	0.00556198	0.0130552	-0.011155	-0.120695	-0.0496065	0.0751338	-0.0692211	0.246474	0.00556252	0.0130552	-0.011155	-0.0901725	-0.0495532	0.0750279	-0.0692211	0.24647	0.00556251	0.0130552	-0.011155	-0.0693285	-0.0495581	0.0749932	-0.0695495	0.246471	0.00556252	0.0130664	-0.0110278	-0.0691292	-0.049571	0.0749784	-0.0695495	0.246471	0.00557126	0.0130664	-0.0109895	-0.0691294	-0.0495678	0.0749718	-0.0695495	0.247772	0.00557128	0.0130664	-0.0109746	-0.0691294	-0.0497474	0.0749688	-0.0695495	0.247787	0.00557128	0.0130664	-0.0109685	-0.0691294	-0.0497474	0.0755947	-0.0695495	0.246878	0.00557128	0.0130664	-0.0109659	-0.0691294	-0.0497474	0.0755845	-0.0695495	0.246864	0.00557128	0.0130664	-0.0109649	-0.0691294	-0.0497474	0.0755843	-0.0695495	0.246868	0.00557128	0.0130664	-0.0110693	-0.0691294	-0.0497474	0.0456553	-0.0695495	0.246868	0.00557128	0.0130645	-0.0110911	-0.0691294	-0.0497474	0.0331109	-0.0695495	0.246868	0.00557128	0.0130647	-0.011096	-0.0691294	-0.0497474	0.0331036	-0.0695495	0.246868	0.00557128	0.0130647	-0.0110971	-0.0691294	-0.0497474	0.0330981	-0.0695495	0.247551	0.00557128	0.0130647	-0.0110973	-0.0691294	-0.0497474	0.0330901	-0.0695495	0.247542	0.00557128	0.0130647	-0.0110973	-0.0691294	-0.0497474	0.0330821	-0.0688849	0.248943	0.00557128	0.0130647	-0.0110973	-0.0691294	-0.0497474	0.0328261	-0.0687833	0.248952	0.00557128	0.0130656	-0.0110973	-0.0691294	-0.0497474	0.0328025	-0.068761	0.248992	0.00557128	0.0130656	-0.0110973	-0.0691294	-0.0497474	0.0328018	-0.068755	0.249002	0.00557128	0.0130656	-0.0110973	-0.0691294	-0.0497474	0.0328018	-0.0687533	0.249005	0.00557128	0.0130656	-0.0110973	-0.0687772	-0.0497474	0.0328018	-0.0687529	0.249006	0.00557128	0.0130656	-0.0110973	-0.0687524	-0.0497474	0.0328018	-0.0695135	0.247478	0.00557128	0.0130656	-0.0110973	-0.0687497	-0.0497474	0.0328018	-0.0695168	0.247512	0.00557128	0.0130656	0	0	0	0	0	0	0	0	-0.400678	-0.400678	-0.400678	-0.400678	-0.400678	-0.400678	-0.400678	-0.400678	-0.395888	-0.395888	-0.395888	-0.395888	-0.395888	-0.395888	-0.395888	-0.395888	-0.394611	-0.394611	-0.394611	-0.394611	-0.394611	-0.394611	-0.394611	-0.394611	-0.40136	-0.40136	-0.40136	-0.40136	-0.40136	-0.40136	-0.40136	-0.40136	-0.401372	-0.401372	-0.401372	-0.401372	-0.401372	-0.401372	-0.401372	-0.401372	-0.40137	-0.40137	-0.40137	-0.40137	-0.40137	-0.40137	-0.40137	-0.40137	-0.40137	-0.40137	-0.40137	-0.40137	-0.40137	-0.40137	-0.40137	-0.40137	-0.40137	-0.40137	-0.40137	-0.40137	-0.40137	-0.40137	-0.40137	-0.40137	-0.40137	-0.40137	-0.40137	-0.40137	-0.40137	-0.40137	-0.40137	-0.40137	-1.17289	-0.756023	-0.208739	-0.389505	-0.647023	-0.441106	-0.181185	-0.690352	-1.23199	-0.902714	-0.419385	-0.296301	-0.715738	-0.18254	-0.419326	-0.863872	-1.25009	-0.937509	-0.858748	-0.342636	-0.723872	-0.355633	-0.150591	-0.86217	-1.25448	-0.935432	-1.65707	-0.265737	-0.733231	-0.36656	-0.139606	-0.863015	-1.27979	-0.936574	-1.66512	-0.328485	-0.723675	-0.344524	-0.139306	-0.840344	-1.27064	-0.937558	-1.67143	-0.166288	-0.724302	-0.380409	-0.141859	-0.863853	-1.28157	-0.937616	-1.66683	-0.319932	-0.725468	-0.345218	-0.139498	-0.861692	-1.27056	-0.937635	-1.6645	-0.176089	-0.728602	-0.307993	-0.141172	-0.864161	-1.28158	-0.938186	-1.66547	-0.32048	-0.725903	-0.353665	-0.139493	-0.863054	-0.493372	-0.935205	-1.66459	-0.176439	-0.726438	-0.148898	-0.141213	-0.861073	-0.529326	-0.788544	-1.67654	-0.236239	-0.689705	-0.0919278	-0.144044	-0.245565	-0.397851	-0.27038	-1.66458	-0.234934	-0.624923	-0.0918102	-0.149773	-0.0690746	-0.0662338	-0.29307	-0.964709	-0.234694	-0.265252	-0.092252	-0.279856	-0.012226	-0.0398068	-0.293728	-0.378318	-0.234672	-0.185631	-0.0923	-0.261671	-0.0107936	-0.0395995	-0.245236	-0.190562	-0.234669	-0.143434	-0.0923125	-0.122454	-0.0152276	-0.0404808	-0.279878	-0.0139652	-0.234669	-0.183287	-0.0923145	-0.0143849	-0.010798	-0.0404984	-0.275314	-0.00707753	-0.236872	-0.185559	-0.0917428	-0.0136009	-0.0107952	-0.0405003	-0.267309	-0.0414787	-0.236944	-0.185612	-0.0916941	-0.0136102	-0.0107952	-0.0405006	-0.248005	-0.102208	-0.234318	-0.185613	-0.0917043	-0.0136099	-0.0107952	-0.0405006	-0.185548	-0.102099	-0.23368	-0.185613	-0.0917029	-0.01361	-0.0107952	-0.0405006	-0.143495	-0.102109	-0.23344	-0.186498	-0.0917033	-0.01361	-0.0108044	-0.0399078	-0.143101	-0.102135	-0.233335	-0.186498	-0.0917032	-0.0136183	-0.0108044	-0.0397124	-0.143102	-0.102129	-0.233288	-0.186498	-0.09214	-0.0136183	-0.0108044	-0.0396362	-0.143102	-0.102498	-0.233267	-0.186498	-0.0921424	-0.0136183	-0.0108044	-0.039605	-0.143102	-0.102498	-0.236582	-0.186498	-0.0918409	-0.0136183	-0.0108044	-0.039592	-0.143102	-0.102498	-0.236578	-0.186498	-0.0918383	-0.0136183	-0.0108044	-0.0395865	-0.143102	-0.102498	-0.236573	-0.186498	-0.0918398	-0.0136183	-0.0108044	-0.0400668	-0.143102	-0.102498	-0.195394	-0.186498	-0.0918399	-0.0136183	-0.0107793	-0.0401783	-0.143102	-0.102498	-0.185829	-0.186498	-0.09184	-0.0136183	-0.0107797	-0.0402033	-0.143102	-0.102498	-0.187012	-0.186498	-0.09184	-0.0136183	-0.0107796	-0.0402088	-0.143102	-0.102498	-0.188202	-0.186498	-0.092075	-0.0136183	-0.0107796	-0.04021	-0.143102	-0.102498	-0.189326	-0.186498	-0.0920705	-0.0136183	-0.0107796	-0.0402103	-0.143102	-0.102498	-0.190273	-0.184746	-0.0925426	-0.0136183	-0.0107796	-0.0402103	-0.143102	-0.102498	-0.197788	-0.184481	-0.0925264	-0.0136183	-0.0108025	-0.0402103	-0.143102	-0.102498	-0.197958	-0.184423	-0.0925371	-0.0136183	-0.0108025	-0.0402103	-0.143102	-0.102498	-0.19796	-0.184408	-0.0925394	-0.0136183	-0.0108025	-0.0402103	-0.143102	-0.102498	-0.19796	-0.184404	-0.0925402	-0.0136183	-0.0108025	-0.0402103	-0.142376	-0.102498	-0.19796	-0.184402	-0.0925404	-0.0136183	-0.0108025	-0.0402103	-0.142325	-0.102498	-0.19796	-0.186402	-0.0920506	-0.0136183	-0.0108025	-0.0402103	-0.142319	-0.102498	-0.19796	-0.186411	-0.0920643	-0.0136183	-0.0108025	0	0	0	0	0	0	0	0	-0.0189638	-0.0189638	-0.0189638	-0.0189638	-0.0189638	-0.0189638	-0.0189638	-0.0189638	-0.0158966	-0.0158966	-0.0158966	-0.0158966	-0.0158966	-0.0158966	-0.0158966	-0.0158966	-0.0151586	-0.0151586	-0.0151586	-0.0151586	-0.0151586	-0.0151586	-0.0151586	-0.0151586	-0.0187404	-0.0187404	-0.0187404	-0.0187404	-0.0187404	-0.0187404	-0.0187404	-0.0187404	-0.0187319	-0.0187319	-0.0187319	-0.0187319	-0.0187319	-0.0187319	-0.0187319	-0.0187319	-0.0187334	-0.0187334	-0.0187334	-0.0187334	-0.0187334	-0.0187334	-0.0187334	-0.0187334	-0.0187333	-0.0187333	-0.0187333	-0.0187333	-0.0187333	-0.0187333	-0.0187333	-0.0187333	-0.0187333	-0.0187333	-0.0187333	-0.0187333	-0.0187333	-0.0187333	-0.0187333	-0.0187333	-0.0187333	-0.0187333	-0.0187333	-0.0187333	-0.0187333	-0.0187333	-0.0187333	-0.0187333	-0.680096	-0.737787	-0.0548966	0.236922	0.0276501	0.100973	0.114178	0.437097	-0.721823	-0.924457	0.0105575	0.161994	0.0405875	0.576527	0.588672	0.675234	-0.740519	-0.965241	-0.19085	0.205348	-0.0543451	0.289819	0.728638	0.674014	-0.745532	-0.956979	-0.944808	0.146994	-0.0531768	0.50661	0.731707	0.674812	-0.771434	-0.964958	-1.01017	0.190616	-0.0559123	0.199794	0.730853	0.677363	-0.764842	-0.966703	-0.978857	0.0822735	-0.0539702	0.516302	0.730105	0.675322	-0.774577	-0.96679	-1.02496	0.185074	-0.0553258	0.204734	0.73144	0.675712	-0.764661	-0.967395	-1.02593	0.0853225	-0.053522	0.733802	0.731103	0.675301	-0.774587	-0.968287	-1.02778	0.18572	-0.0554724	0.296236	0.731405	0.675607	0.0383517	-0.965313	-1.02645	0.0854104	-0.0544127	0.663028	0.731128	0.675513	-0.509849	-0.814118	-1.02113	0.117377	-0.0577079	0.457882	0.730643	0.713439	-0.335437	-0.279118	-1.02788	0.116164	-0.0700316	0.455581	0.725424	0.34569	-0.0461144	-0.302528	-0.968956	0.116003	-0.0419005	0.457817	0.593391	0.0376971	-0.0256202	-0.303207	-0.389865	0.115979	-0.0352752	0.458	0.555536	0.0274997	-0.0254863	-0.25314	-0.196	0.115977	-0.0279469	0.45806	0.225606	0.0287624	-0.0263402	-0.288894	-0.0141178	0.115977	-0.0347948	0.458068	0.00985821	0.0273575	-0.0263489	-0.284175	-0.00687171	0.117698	-0.0352267	0.454918	0.0134108	0.0273503	-0.0263498	-0.275899	-0.0423286	0.11776	-0.0352365	0.45464	0.0134719	0.0273504	-0.02635	-0.255932	-0.105046	0.116637	-0.0352367	0.454696	0.0134727	0.0273504	-0.02635	-0.191104	-0.104933	0.11641	-0.0352367	0.454687	0.0134727	0.0273504	-0.02635	-0.146664	-0.104944	0.116329	-0.0353866	0.454689	0.0134727	0.0273738	-0.0260284	-0.146237	-0.104971	0.116294	-0.0353868	0.454689	0.0134895	0.0273738	-0.0259289	-0.146238	-0.104964	0.116279	-0.0353868	0.457098	0.0134895	0.0273738	-0.0258901	-0.146238	-0.105345	0.116272	-0.0353868	0.457127	0.0134895	0.0273738	-0.0258743	-0.146238	-0.105345	0.117509	-0.0353868	0.455442	0.0134895	0.0273738	-0.0258676	-0.146238	-0.105345	0.1175	-0.0353868	0.455416	0.0134895	0.0273738	-0.0258648	-0.146238	-0.105345	0.117498	-0.0353868	0.455423	0.0134895	0.0273738	-0.026128	-0.146238	-0.105345	0.0840746	-0.0353868	0.455424	0.0134895	0.0273576	-0.0261845	-0.146238	-0.105345	0.0722273	-0.0353868	0.455424	0.0134895	0.0273581	-0.0261972	-0.146238	-0.105345	0.0724727	-0.0353868	0.455424	0.0134895	0.027358	-0.0262001	-0.146238	-0.105345	0.0727202	-0.0353868	0.456688	0.0134895	0.027358	-0.0262006	-0.146238	-0.105345	0.0729518	-0.0353868	0.456671	0.0134895	0.027358	-0.0262008	-0.146238	-0.105345	0.0731458	-0.0349745	0.459264	0.0134895	0.027358	-0.0262008	-0.146238	-0.105345	0.074534	-0.0349032	0.459283	0.0134895	0.0273715	-0.0262008	-0.146238	-0.105345	0.0745505	-0.0348864	0.459358	0.0134895	0.0273715	-0.0262008	-0.146238	-0.105345	0.0745502	-0.0348818	0.459376	0.0134895	0.0273715	-0.0262008	-0.146238	-0.105345	0.0745502	-0.0348805	0.459382	0.0134895	0.0273715	-0.0262008	-0.145492	-0.105345	0.0745502	-0.0348801	0.459384	0.0134895	0.0273715	-0.0262008	-0.14544	-0.105345	0.0745502	-0.0353657	0.456551	0.0134895	0.0273715	-0.0262008	-0.145434	-0.105345	0.0745502	-0.0353681	0.456614	0.0134895	0.0273715	0	0	0	0	0	0	0	0	0.0827988	0.0827988	0.0827988	0.0827988	0.0827988	0.0827988	0.0827988	0.0827988	0.0837025	0.0837025	0.0837025	0.0837025	0.0837025	0.0837025	0.0837025	0.0837025	0.0840141	0.0840141	0.0840141	0.0840141	0.0840141	0.0840141	0.0840141	0.0840141	0.0833499	0.0833499	0.0833499	0.0833499	0.0833499	0.0833499	0.0833499	0.0833499	0.0833611	0.0833611	0.0833611	0.0833611	0.0833611	0.0833611	0.0833611	0.0833611	0.0833586	0.0833586	0.0833586	0.0833586	0.0833586	0.0833586	0.0833586	0.0833586	0.0833588	0.0833588	0.0833588	0.0833588	0.0833588	0.0833588	0.0833588	0.0833588	0.0833588	0.0833588	0.0833588	0.0833588	0.0833588	0.0833588	0.0833588	0.0833588	0.0833588	0.0833588	0.0833588	0.0833588	0.0833588	0.0833588	0.0833588	0.0833588	-0.497013	-0.380439	0.0445752	0.0645105	0.338273	-0.086582	0.0131044	0.711103	-0.525862	-0.49024	0.214854	-0.026195	0.333604	0.487589	0.673892	0.999564	-0.535792	-0.511921	0.244588	-0.0246701	0.323355	0.0525252	0.665382	0.997709	-0.538329	-0.509316	-0.125712	-0.0260774	0.321363	0.278188	0.676062	0.998797	-0.552129	-0.51198	-0.176962	-0.0258379	0.3232	-0.0351102	0.675242	0.989324	-0.547891	-0.512593	-0.14772	-0.00892804	0.32323	0.279154	0.675761	0.999612	-0.553455	-0.51275	-0.191317	-0.0258555	0.323779	-0.0303972	0.675844	0.998868	-0.547818	-0.513004	-0.19087	-0.00833492	0.322965	0.5582	0.676338	0.999747	-0.553459	-0.513632	-0.191821	-0.0257534	0.323465	0.0605801	0.675808	0.999477	-0.121952	-0.512151	-0.191094	-0.00831448	0.322474	0.597404	0.676389	0.998372	-0.280005	-0.431916	-0.193736	-0.0131756	0.303588	0.419795	0.677425	0.715208	-0.197525	-0.148068	-0.192357	-0.0126171	0.256739	0.417425	0.675396	0.321041	-0.0302274	-0.16048	-0.502079	-0.0125704	0.096124	0.419478	0.619776	0.0373967	-0.0175757	-0.16084	-0.206631	-0.0125581	0.0609257	0.419637	0.57998	0.0282304	-0.0174835	-0.134278	-0.104028	-0.0125576	0.0462526	0.419693	0.243051	0.0315454	-0.0179513	-0.15324	-0.00744862	-0.0125573	0.0601871	0.4197	0.0145011	0.0281152	-0.0179584	-0.150734	-0.00348488	-0.0132219	0.0609388	0.416769	0.0169565	0.0281078	-0.0179592	-0.146339	-0.0222957	-0.0132473	0.0609568	0.416509	0.0170099	0.0281079	-0.0179593	-0.13573	-0.055643	-0.0131769	0.0609571	0.41656	0.0170104	0.0281078	-0.0179593	-0.101193	-0.0555838	-0.0132012	0.0609571	0.416552	0.0170104	0.0281078	-0.0179593	-0.0772016	-0.0555894	-0.0132137	0.0612677	0.416554	0.0170104	0.0281318	-0.0177114	-0.0769669	-0.0556031	-0.0132195	0.0612675	0.416554	0.0170274	0.0281319	-0.0176314	-0.0769671	-0.0555995	-0.013222	0.0612675	0.418795	0.0170275	0.0281319	-0.0176002	-0.0769671	-0.0558022	-0.0132231	0.0612675	0.418825	0.0170275	0.0281319	-0.0175874	-0.0769671	-0.0558022	-0.0131605	0.0612675	0.417253	0.0170275	0.0281319	-0.017582	-0.0769671	-0.0558022	-0.0131533	0.0612675	0.417228	0.0170275	0.0281319	-0.0175798	-0.0769671	-0.0558022	-0.0131542	0.0612675	0.417235	0.0170275	0.0281319	-0.0177814	-0.0769671	-0.0558022	0.0047225	0.0612675	0.417235	0.0170275	0.0281056	-0.0178269	-0.0769671	-0.0558022	0.0147319	0.0612675	0.417235	0.0170275	0.0281062	-0.0178372	-0.0769671	-0.0558022	0.0149136	0.0612675	0.417235	0.0170275	0.0281061	-0.0178394	-0.0769671	-0.0558022	0.0150932	0.0612675	0.418407	0.0170275	0.0281061	-0.0178399	-0.0769671	-0.0558022	0.0152651	0.0612675	0.418393	0.0170275	0.0281061	-0.01784	-0.0769671	-0.0558022	0.015411	0.060775	0.420801	0.0170275	0.0281061	-0.01784	-0.0769671	-0.0558022	0.0167412	0.06071	0.420832	0.0170275	0.028129	-0.01784	-0.0769671	-0.0558022	0.0167852	0.0606971	0.420904	0.0170275	0.0281289	-0.01784	-0.0769671	-0.0558022	0.0167858	0.0606937	0.420922	0.0170275	0.0281289	-0.01784	-0.0769671	-0.0558022	0.0167858	0.0606928	0.420928	0.0170275	0.0281289	-0.01784	-0.0765732	-0.0558022	0.0167858	0.0606925	0.42093	0.0170275	0.0281289	-0.01784	-0.0765455	-0.0558022	0.0167858	0.0612393	0.41828	0.0170275	0.0281289	-0.01784	-0.0765426	-0.0558022	0.0167858	0.0612413	0.418336	0.0170275	0.0281289	0	0	0	0	0	0	0	0	0.230118	0.230118	0.230118	0.230118	0.230118	0.230118	0.230118	0.230118	0.22813	0.22813	0.22813	0.22813	0.22813	0.22813	0.22813	0.22813	0.227641	0.227641	0.227641	0.227641	0.227641	0.227641	0.227641	0.227641	0.230953	0.230953	0.230953	0.230953	0.230953	0.230953	0.230953	0.230953	0.230969	0.230969	0.230969	0.230969	0.230969	0.230969	0.230969	0.230969	0.230967	0.230967	0.230967	0.230967	0.230967	0.230967	0.230967	0.230967	0.230967	0.230967	0.230967	0.230967	0.230967	0.230967	0.230967	0.230967	0.230967	0.230967	0.230967	0.230967	0.230967	0.230967	0.230967	0.230967	0.230967	0.230967	0.230967	0.230967	0.230967	0.230967	0.230967	0.230967	0.0141402	-0.0941864	0.150863	0.256567	0.707795	0.151672	0.10384	0.937759	0.0100457	-0.152049	0.463214	0.150072	0.796985	0.336763	0.604311	1.23351	0.00687216	-0.161502	0.775712	0.172253	0.823441	0.216143	0.40668	1.23123	0.00590793	-0.158592	0.699857	0.131931	0.829999	0.333709	0.405868	1.23247	0.00159336	-0.161777	0.671977	0.164958	0.826684	0.167316	0.405338	1.20684	0.00202373	-0.16209	0.689955	0.0909588	0.826423	0.341804	0.407045	1.23345	0.000754806	-0.16226	0.665487	0.160362	0.828386	0.170005	0.405769	1.23124	0.00207584	-0.162609	0.664521	0.0977015	0.829353	0.438609	0.407105	1.23377	0.000751871	-0.163138	0.663899	0.160653	0.828498	0.219092	0.405749	1.23279	0.137754	-0.162816	0.664315	0.0979435	0.827495	0.372651	0.407217	1.23037	-0.0772559	-0.137399	0.66841	0.128842	0.782113	0.254872	0.410646	0.52378	-0.0385566	-0.0470823	0.662675	0.128696	0.684121	0.253644	0.415158	0.195468	-0.00242863	-0.0510179	-0.13311	0.128605	0.27328	0.254885	0.512755	0.0267914	-0.000589843	-0.0511328	-0.0651298	0.128605	0.182813	0.254989	0.479537	0.0217284	-0.000586234	-0.0426875	-0.0327131	0.128604	0.140134	0.255023	0.212178	0.0273333	-0.000717172	-0.0487047	-0.00216046	0.128604	0.180546	0.255027	0.0163884	0.0216863	-0.000716412	-0.0479036	-0.000710433	0.129172	0.182791	0.253286	0.0164688	0.0216807	-0.000716341	-0.0464977	-0.00666014	0.129187	0.182844	0.253132	0.0164896	0.0216807	-0.000716331	-0.0430985	-0.017348	0.127652	0.182845	0.253163	0.0164895	0.0216807	-0.000716329	-0.0319004	-0.01733	0.12723	0.182845	0.253158	0.0164895	0.0216807	-0.000716329	-0.0236898	-0.0173318	0.127067	0.183744	0.253159	0.0164895	0.0216992	-0.000730578	-0.0236039	-0.0173354	0.126996	0.183743	0.253159	0.016502	0.0216992	-0.000737931	-0.023604	-0.0173343	0.126964	0.183743	0.254491	0.016502	0.0216992	-0.000740797	-0.023604	-0.0173994	0.126949	0.183743	0.254507	0.016502	0.0216992	-0.000741961	-0.023604	-0.0173994	0.129067	0.183743	0.253575	0.016502	0.0216992	-0.000742446	-0.023604	-0.0173994	0.129073	0.183743	0.253562	0.016502	0.0216992	-0.000742646	-0.023604	-0.0173994	0.129069	0.183743	0.253566	0.016502	0.0216992	-0.000732123	-0.023604	-0.0173994	0.123497	0.183743	0.253566	0.016502	0.0216645	-0.000727866	-0.023604	-0.0173994	0.128259	0.183743	0.253566	0.016502	0.021665	-0.000726898	-0.023604	-0.0173994	0.129216	0.183743	0.253566	0.016502	0.021665	-0.000726696	-0.023604	-0.0173994	0.130174	0.183743	0.254266	0.016502	0.021665	-0.000726645	-0.023604	-0.0173994	0.131083	0.183743	0.254256	0.016502	0.021665	-0.000726636	-0.023604	-0.0173994	0.131849	0.182126	0.255688	0.016502	0.021665	-0.000726637	-0.023604	-0.0173994	0.13812	0.181894	0.255695	0.016502	0.0216962	-0.000726633	-0.023604	-0.0173994	0.138279	0.181846	0.255736	0.016502	0.0216962	-0.000726633	-0.023604	-0.0173994	0.13828	0.181833	0.255746	0.016502	0.0216962	-0.000726633	-0.023604	-0.0173994	0.13828	0.181829	0.255749	0.016502	0.0216962	-0.000726633	-0.0234815	-0.0173994	0.13828	0.181828	0.25575	0.016502	0.0216962	-0.000726633	-0.0234729	-0.0173994	0.13828	0.183653	0.254191	0.016502	0.0216962	-0.000726633	-0.0234719	-0.0173994	0.13828	0.183661	0.254225	0.016502	0.0216962	0	0	0	0	0	0	0	0	0.00875942	0.00875942	0.00875942	0.00875942	0.00875942	0.00875942	0.00875942	0.00875942	0.00689796	0.00689796	0.00689796	0.00689796	0.00689796	0.00689796	0.00689796	0.00689796	0.0061005	0.0061005	0.0061005	0.0061005	0.0061005	0.0061005	0.0061005	0.0061005	0.00788642	0.00788642	0.00788642	0.00788642	0.00788642	0.00788642	0.00788642	0.00788642	0.00787219	0.00787219	0.00787219	0.00787219	0.00787219	0.00787219	0.00787219	0.00787219	0.00787655	0.00787655	0.00787655	0.00787655	0.00787655	0.00787655	0.00787655	0.00787655	0.00787629	0.00787629	0.00787629	0.00787629	0.00787629	0.00787629	0.00787629	0.00787629	0.00787632	0.00787632	0.00787632	0.00787632	0.00787632	0.00787632	0.00787632	0.00787632	0.00787632	0.00787632	0.00787632	0.00787632	0.00787632	0.00787632	0.00787632	0.00787632	1.39253	0.70533	-0.0621309	0.367314	-0.538379	0.669511	0.225171	-1.0556	1.46466	0.893659	-0.347044	0.471341	-0.474593	-0.536182	-0.903432	-1.47156	1.48268	0.929947	-0.409493	0.552603	-0.56507	0.448913	-0.869329	-1.46887	1.48683	0.93107	0.276262	0.43247	-0.552321	0.0893936	-0.902886	-1.47044	1.51208	0.929806	0.345838	0.527931	-0.567403	0.576591	-0.901841	-1.4535	1.50174	0.930097	0.306486	0.236522	-0.564514	0.107887	-0.902597	-1.47159	1.51327	0.930496	0.369086	0.515405	-0.56722	0.569909	-0.902688	-1.47027	1.50169	0.930512	0.365063	0.244861	-0.56053	-0.456115	-0.903455	-1.47181	1.51327	0.93163	0.366191	0.516298	-0.566239	0.43287	-0.902635	-1.47134	0.729926	0.928992	0.365126	0.245134	-0.561588	-0.76047	-0.903553	-1.46946	0.541841	0.783316	0.387336	0.33806	-0.533048	-0.552767	-0.905523	-0.975661	0.428184	0.268539	0.367093	0.334042	-0.450325	-0.549026	-0.903071	-0.429412	0.0754784	0.291051	0.913424	0.333546	-0.167944	-0.551737	-0.837365	-0.0508703	0.0462118	0.291705	0.374954	0.333466	-0.106004	-0.551928	-0.783391	-0.0387135	0.0459696	0.243536	0.189179	0.33346	-0.0803017	-0.552	-0.329838	-0.0439283	0.0468705	0.277924	0.0136479	0.333459	-0.104714	-0.552008	-0.0195675	-0.0385653	0.0468922	0.27338	0.00640386	0.339006	-0.106029	-0.548045	-0.0224273	-0.0385553	0.0468946	0.26541	0.0405559	0.339207	-0.106061	-0.54769	-0.0224934	-0.0385554	0.0468949	0.246177	0.101109	0.335906	-0.106061	-0.547759	-0.0224939	-0.0385553	0.0468949	0.183613	0.101002	0.335285	-0.106061	-0.547748	-0.022494	-0.0385553	0.0468949	0.140334	0.101012	0.335067	-0.106604	-0.54775	-0.022494	-0.0385882	0.0461735	0.139913	0.101037	0.334973	-0.106604	-0.54775	-0.0225157	-0.0385882	0.0459327	0.139913	0.10103	0.334931	-0.106604	-0.550782	-0.0225157	-0.0385882	0.0458388	0.139913	0.101398	0.334912	-0.106604	-0.550828	-0.0225157	-0.0385882	0.0458004	0.139913	0.101398	0.338402	-0.106604	-0.548694	-0.0225157	-0.0385882	0.0457843	0.139913	0.101398	0.338366	-0.106604	-0.548656	-0.0225157	-0.0385882	0.0457776	0.139913	0.101398	0.338364	-0.106604	-0.548665	-0.0225157	-0.0385882	0.0463609	0.139913	0.101398	0.217156	-0.106604	-0.548665	-0.0225157	-0.038549	0.0464982	0.139913	0.101398	0.16664	-0.106604	-0.548666	-0.0225157	-0.0385498	0.0465291	0.139913	0.101398	0.167163	-0.106604	-0.548666	-0.0225157	-0.0385497	0.0465358	0.139913	0.101398	0.167698	-0.106604	-0.550241	-0.0225157	-0.0385497	0.0465373	0.139913	0.101398	0.168196	-0.106604	-0.550224	-0.0225157	-0.0385497	0.0465376	0.139913	0.101398	0.16861	-0.105751	-0.553475	-0.0225157	-0.0385497	0.0465377	0.139913	0.101398	0.171196	-0.105638	-0.55355	-0.0225157	-0.0385841	0.0465377	0.139913	0.101398	0.171195	-0.105616	-0.553652	-0.0225157	-0.0385841	0.0465377	0.139913	0.101398	0.171193	-0.105611	-0.553678	-0.0225157	-0.0385841	0.0465377	0.139913	0.101398	0.171193	-0.105609	-0.553686	-0.0225157	-0.0385841	0.0465377	0.139198	0.101398	0.171193	-0.105609	-0.553689	-0.0225157	-0.0385841	0.0465377	0.139148	0.101398	0.171193	-0.106555	-0.550068	-0.0225157	-0.0385841	0.0465377	0.139142	0.101398	0.171193	-0.106559	-0.55014	-0.0225157	-0.0385841	0	0	0	0	0	0	0	0	0.20998	0.20998	0.20998	0.20998	0.20998	0.20998	0.20998	0.20998	0.208484	0.208484	0.208484	0.208484	0.208484	0.208484	0.208484	0.208484	0.207819	0.207819	0.207819	0.207819	0.207819	0.207819	0.207819	0.207819	0.210135	0.210135	0.210135	0.210135	0.210135	0.210135	0.210135	0.210135	0.210143	0.210143	0.210143	0.210143	0.210143	0.210143	0.210143	0.210143	0.210144	0.210144	0.210144	0.210144	0.210144	0.210144	0.210144	0.210144	0.210144	0.210144	0.210144	0.210144	0.210144	0.210144	0.210144	0.210144	0.210144	0.210144	0.210144	0.210144	0.210144	0.210144	0.210144	0.210144	0.210144	0.210144	0.210144	0.210144	0.210144	0.210144	0.210144	0.210144	0.794926	0.0757051	0.0508756	0.691616	0.198136	0.76981	0.356263	0.228341	0.827832	0.072134	0.128906	0.635351	0.336827	0.21924	0.159831	0.293855	0.829153	0.0701509	0.232704	0.751504	0.223292	0.757558	0.0984581	0.293302	0.828828	0.0786719	0.299636	0.576759	0.240545	0.698757	0.0714221	0.293591	0.830972	0.069931	0.292335	0.71476	0.223014	0.76374	0.0712757	0.286657	0.826483	0.0688501	0.295326	0.333464	0.226473	0.727797	0.0717384	0.293837	0.829348	0.0689857	0.29671	0.696532	0.225059	0.763682	0.0713242	0.293218	0.826598	0.0683232	0.291827	0.348478	0.232731	0.478571	0.0716818	0.293927	0.829343	0.0682686	0.291109	0.69796	0.225892	0.750783	0.0713283	0.293637	0.77105	0.0680889	0.291377	0.348982	0.229618	0.117678	0.0717112	0.293004	0.0875797	0.0572034	0.317245	0.475429	0.211308	0.0557983	0.0727787	0.10348	0.129962	0.0196185	0.290723	0.471131	0.186724	0.0563771	0.0755085	0.0346541	0.0346558	0.0212668	0.0792441	0.470529	0.0764398	0.0566363	0.133041	0.00525411	0.0235957	0.0213145	0.0278551	0.470446	0.0522079	0.0566861	0.124573	0.00442867	0.0234723	0.0177966	0.0146085	0.470439	0.0402935	0.0566945	0.0563341	0.00584348	0.023612	0.0203123	0.00124633	0.470438	0.0515656	0.0566964	0.00464948	0.00442465	0.023626	0.0199821	0.000708296	0.476728	0.0521955	0.0564585	0.00460282	0.00442349	0.0236275	0.0194033	0.0032618	0.47695	0.0522103	0.0564421	0.00460551	0.00442349	0.0236277	0.018009	0.00775496	0.472075	0.0522106	0.0564468	0.00460547	0.00442349	0.0236277	0.0135314	0.00774707	0.471028	0.0522107	0.0564464	0.00460547	0.00442349	0.0236277	0.0106279	0.0077478	0.470647	0.0524623	0.0564466	0.00460547	0.00442729	0.0231913	0.0106022	0.00774955	0.470482	0.0524623	0.0564466	0.00460922	0.00442729	0.0230386	0.0106023	0.00774909	0.470408	0.0524623	0.0566276	0.00460921	0.00442729	0.022979	0.0106023	0.00777584	0.470375	0.0524623	0.0566224	0.00460921	0.00442729	0.0229546	0.0106023	0.00777583	0.476003	0.0524623	0.0565064	0.00460921	0.00442729	0.0229445	0.0106023	0.00777583	0.475972	0.0524623	0.0565094	0.00460921	0.00442729	0.0229402	0.0106023	0.00777583	0.475966	0.0524623	0.0565104	0.00460921	0.00442729	0.0232903	0.0106023	0.00777583	0.347309	0.0524623	0.0565106	0.00460921	0.004419	0.0233775	0.0106023	0.00777583	0.30135	0.0524623	0.0565106	0.00460921	0.00441912	0.0233972	0.0106023	0.00777583	0.302802	0.0524623	0.0565106	0.00460921	0.00441912	0.0234014	0.0106023	0.00777583	0.304268	0.0524623	0.0566197	0.00460921	0.00441912	0.0234024	0.0106023	0.00777583	0.305647	0.0524623	0.0566146	0.00460921	0.00441912	0.0234026	0.0106023	0.00777583	0.306804	0.0519887	0.0568189	0.00460921	0.00441912	0.0234026	0.0106023	0.00777583	0.315472	0.0519194	0.0567732	0.00460921	0.00442663	0.0234027	0.0106023	0.00777583	0.315623	0.0519046	0.0567718	0.00460921	0.00442662	0.0234027	0.0106023	0.00777583	0.315623	0.0519007	0.0567708	0.00460921	0.00442662	0.0234027	0.0106023	0.00777583	0.315623	0.0518996	0.0567706	0.00460921	0.00442662	0.0234027	0.0105489	0.00777583	0.315623	0.0518993	0.0567705	0.00460921	0.00442662	0.0234027	0.0105452	0.00777583	0.315623	0.0524361	0.0566102	0.00460921	0.00442662	0.0234027	0.0105448	0.00777583	0.315623	0.0524383	0.0566207	0.00460921	0.00442662	0	0	0	0	0	0	0	0	-0.0727176	-0.0727176	-0.0727176	-0.0727176	-0.0727176	-0.0727176	-0.0727176	-0.0727176	-0.0733714	-0.0733714	-0.0733714	-0.0733714	-0.0733714	-0.0733714	-0.0733714	-0.0733714	-0.0735134	-0.0735134	-0.0735134	-0.0735134	-0.0735134	-0.0735134	-0.0735134	-0.0735134	-0.0725001	-0.0725001	-0.0725001	-0.0725001	-0.0725001	-0.0725001	-0.0725001	-0.0725001	-0.0724957	-0.0724957	-0.0724957	-0.0724957	-0.0724957	-0.0724957	-0.0724957	-0.0724957	-0.0724965	-0.0724965	-0.0724965	-0.0724965	-0.0724965	-0.0724965	-0.0724965	-0.0724965	-0.0724964	-0.0724964	-0.0724964	-0.0724964	-0.0724964	-0.0724964	-0.0724964	-0.0724964	-0.0724964	-0.0724964	-0.0724964	-0.0724964	-0.0724964	-0.0724964	-0.0724964	-0.0724964	-0.0724964	-0.0724964	-0.0724964	-0.0724964	-0.0724964	-0.0724964	-0.0724964	-0.0724964	-0.497289	-0.352338	0.0371655	-0.0804234	0.302515	-0.134084	-0.0512462	0.164062	-0.52506	-0.444521	0.212039	-0.0632079	0.401437	-0.26403	-0.20352	0.160922	-0.534055	-0.463895	0.378771	-0.087969	0.488809	-0.128244	-0.334399	0.160738	-0.53631	-0.461614	0.0106702	-0.0597633	0.493003	-0.226404	-0.336269	0.160788	-0.548824	-0.463441	0.0247888	-0.0801516	0.496086	-0.0866776	-0.335803	0.144797	-0.544732	-0.463868	0.0108893	-0.0253396	0.494162	-0.230318	-0.335563	0.160736	-0.549906	-0.464067	0.0306656	-0.0777161	0.496615	-0.0889302	-0.336017	0.159444	-0.544675	-0.464286	0.0312175	-0.0246757	0.495271	-0.333925	-0.335654	0.160897	-0.54991	-0.464944	0.0305991	-0.0780896	0.496739	-0.131117	-0.336001	0.160377	-0.159189	-0.463656	0.0311387	-0.0246419	0.494861	-0.303773	-0.335544	0.159031	-0.256752	-0.391018	0.0268691	-0.0363971	0.467802	-0.210264	-0.332885	-0.257512	-0.18553	-0.134058	0.0297893	-0.0354036	0.401629	-0.209209	-0.326377	-0.156774	-0.0293603	-0.145297	-0.447474	-0.0353091	0.154983	-0.210236	-0.173167	-0.0140924	-0.0173166	-0.145623	-0.186934	-0.0352882	0.100802	-0.21032	-0.162471	-0.00908242	-0.0172262	-0.121588	-0.0941693	-0.0352869	0.0768107	-0.210348	-0.057698	-0.00697138	-0.0176548	-0.138748	-0.00671076	-0.0352866	0.0995661	-0.210352	-0.00267415	-0.00899698	-0.017662	-0.136481	-0.00305717	-0.036513	0.100808	-0.208904	-0.00551506	-0.00899456	-0.0176628	-0.132505	-0.0200841	-0.0365596	0.100837	-0.208776	-0.00556289	-0.00899463	-0.0176629	-0.122914	-0.0503112	-0.0363394	0.100838	-0.208802	-0.00556352	-0.0089946	-0.0176629	-0.0917954	-0.050258	-0.0363552	0.100838	-0.208798	-0.00556351	-0.0089946	-0.0176629	-0.070594	-0.050263	-0.036367	0.101344	-0.208799	-0.00556351	-0.00900235	-0.0174142	-0.0703924	-0.0502751	-0.0363726	0.101343	-0.208799	-0.00557241	-0.00900236	-0.0173332	-0.0703926	-0.0502719	-0.036375	0.101343	-0.209906	-0.00557243	-0.00900236	-0.0173016	-0.0703926	-0.0504556	-0.0363762	0.101343	-0.20992	-0.00557243	-0.00900236	-0.0172887	-0.0703926	-0.0504556	-0.0363986	0.101343	-0.209145	-0.00557243	-0.00900236	-0.0172833	-0.0703926	-0.0504556	-0.0363868	0.101343	-0.209133	-0.00557243	-0.00900236	-0.017281	-0.0703926	-0.0504556	-0.0363878	0.101343	-0.209136	-0.00557243	-0.00900236	-0.0174829	-0.0703926	-0.0504556	-0.00890805	0.101343	-0.209136	-0.00557243	-0.00900903	-0.0175291	-0.0703926	-0.0504556	0.00457019	0.101343	-0.209137	-0.00557243	-0.0090091	-0.0175395	-0.0703926	-0.0504556	0.00485582	0.101343	-0.209137	-0.00557243	-0.00900909	-0.0175418	-0.0703926	-0.0504556	0.00514026	0.101343	-0.209717	-0.00557243	-0.00900909	-0.0175422	-0.0703926	-0.0504556	0.00541246	0.101343	-0.20971	-0.00557243	-0.00900909	-0.0175424	-0.0703926	-0.0504556	0.00564322	0.100488	-0.210903	-0.00557243	-0.00900909	-0.0175424	-0.0703926	-0.0504556	0.00771622	0.10037	-0.210912	-0.00557243	-0.00900224	-0.0175424	-0.0703926	-0.0504556	0.00778494	0.100346	-0.210946	-0.00557243	-0.00900222	-0.0175424	-0.0703926	-0.0504556	0.00778599	0.10034	-0.210955	-0.00557243	-0.00900222	-0.0175424	-0.0703926	-0.0504556	0.00778601	0.100338	-0.210957	-0.00557243	-0.00900222	-0.0175424	-0.0700351	-0.0504556	0.00778601	0.100337	-0.210958	-0.00557243	-0.00900222	-0.0175424	-0.0700099	-0.0504556	0.00778601	0.101295	-0.209655	-0.00557243	-0.00900222	-0.0175424	-0.0700072	-0.0504556	0.00778601	0.101299	-0.209683	-0.00557243	-0.00900222	0	0	0	0	0	0	0	0	0.158001	0.158001	0.158001	0.158001	0.158001	0.158001	0.158001	0.158001	0.157305	0.157305	0.157305	0.157305	0.157305	0.157305	0.157305	0.157305	0.15728	0.15728	0.15728	0.15728	0.15728	0.15728	0.15728	0.15728	0.15904	0.15904	0.15904	0.15904	0.15904	0.15904	0.15904	0.15904	0.159059	0.159059	0.159059	0.159059	0.159059	0.159059	0.159059	0.159059	0.159055	0.159055	0.159055	0.159055	0.159055	0.159055	0.159055	0.159055	0.159055	0.159055	0.159055	0.159055	0.159055	0.159055	0.159055	0.159055	0.159055	0.159055	0.159055	0.159055	0.159055	0.159055	0.159055	0.159055	0.159055	0.159055	0.159055	0.159055	0.159055	0.159055	0.159055	0.159055	-0.677439	-0.447597	0.143485	0.0331779	0.80668	-0.186645	-0.021206	1.1929	-0.71668	-0.591086	0.527496	-0.0911321	0.861711	0.461778	0.828372	1.59972	-0.728685	-0.61786	0.806822	-0.111141	0.929699	-0.0371429	0.650688	1.59679	-0.731679	-0.615529	0.378451	-0.0882698	0.929874	0.196917	0.66416	1.59842	-0.748376	-0.61793	0.327779	-0.105497	0.934149	-0.125043	0.663357	1.56967	-0.742834	-0.618411	0.357035	-0.0329825	0.932508	0.194904	0.664972	1.59965	-0.749779	-0.618742	0.313385	-0.103463	0.93545	-0.120346	0.664029	1.59725	-0.74276	-0.619064	0.314416	-0.0312508	0.933199	0.499427	0.665403	1.60002	-0.749784	-0.620063	0.313314	-0.103657	0.935131	-0.0283151	0.663994	1.59901	-0.228616	-0.61841	0.314204	-0.031177	0.93216	0.581131	0.665545	1.59619	-0.343541	-0.521538	0.307402	-0.0480527	0.881795	0.411111	0.669337	0.794765	-0.249696	-0.178781	0.311887	-0.0463502	0.762762	0.408675	0.672472	0.318094	-0.0397926	-0.193761	-0.587189	-0.0461999	0.298342	0.410685	0.736078	0.0409676	-0.0235019	-0.194196	-0.249137	-0.0461632	0.196212	0.410838	0.688452	0.0323867	-0.0233785	-0.162129	-0.125543	-0.0461612	0.149901	0.410892	0.298891	0.0391724	-0.023952	-0.185013	-0.00889393	-0.0461606	0.193793	0.410899	0.020581	0.0322998	-0.023962	-0.181985	-0.00393997	-0.0482118	0.196209	0.408011	0.0215582	0.0322914	-0.0239631	-0.176674	-0.0266436	-0.0482907	0.196266	0.407754	0.021597	0.0322915	-0.0239632	-0.163851	-0.0670031	-0.0480489	0.196267	0.407805	0.0215971	0.0322914	-0.0239632	-0.12205	-0.0669324	-0.0481127	0.196267	0.407797	0.0215971	0.0322914	-0.0239632	-0.0928466	-0.0669391	-0.0481472	0.197243	0.407799	0.0215971	0.032319	-0.0236199	-0.092559	-0.066955	-0.0481631	0.197243	0.407798	0.021615	0.032319	-0.0235078	-0.0925593	-0.0669506	-0.0481701	0.197243	0.410007	0.021615	0.032319	-0.023464	-0.0925593	-0.0671959	-0.0481733	0.197243	0.410037	0.021615	0.032319	-0.0234461	-0.0925593	-0.0671959	-0.0480242	0.197243	0.408487	0.021615	0.032319	-0.0234387	-0.0925593	-0.0671959	-0.0480031	0.197243	0.408462	0.021615	0.032319	-0.0234355	-0.0925593	-0.0671959	-0.0480054	0.197243	0.408468	0.021615	0.032319	-0.0237141	-0.0925593	-0.0671959	0.00220464	0.197243	0.408469	0.021615	0.0322746	-0.023778	-0.0925593	-0.0671959	0.0288299	0.197243	0.408469	0.021615	0.0322754	-0.0237924	-0.0925593	-0.0671959	0.0293778	0.197243	0.408469	0.021615	0.0322754	-0.0237955	-0.0925593	-0.0671959	0.0299217	0.197243	0.409622	0.021615	0.0322754	-0.0237962	-0.0925593	-0.0671959	0.0304419	0.197243	0.409608	0.021615	0.0322754	-0.0237963	-0.0925593	-0.0671959	0.0308831	0.195552	0.411978	0.021615	0.0322754	-0.0237964	-0.0925593	-0.0671959	0.0348553	0.195315	0.412014	0.021615	0.0323149	-0.0237964	-0.0925593	-0.0671959	0.0349854	0.195266	0.412086	0.021615	0.0323149	-0.0237964	-0.0925593	-0.0671959	0.0349872	0.195253	0.412104	0.021615	0.0323149	-0.0237964	-0.0925593	-0.0671959	0.0349873	0.195249	0.41211	0.021615	0.0323149	-0.0237964	-0.0920852	-0.0671959	0.0349873	0.195248	0.412111	0.021615	0.0323149	-0.0237964	-0.0920519	-0.0671959	0.0349873	0.197148	0.409496	0.021615	0.0323149	-0.0237964	-0.0920483	-0.0671959	0.0349873	0.197155	0.409551	0.021615	0.0323149	0	0	0	0	0	0	0	0	0.0705337	0.0705337	0.0705337	0.0705337	0.0705337	0.0705337	0.0705337	0.0705337	0.0703782	0.0703782	0.0703782	0.0703782	0.0703782	0.0703782	0.0703782	0.0703782	0.0701452	0.0701452	0.0701452	0.0701452	0.0701452	0.0701452	0.0701452	0.0701452	0.0709486	0.0709486	0.0709486	0.0709486	0.0709486	0.0709486	0.0709486	0.0709486	0.0709624	0.0709624	0.0709624	0.0709624	0.0709624	0.0709624	0.0709624	0.0709624	0.0709611	0.0709611	0.0709611	0.0709611	0.0709611	0.0709611	0.0709611	0.0709611	0.0709612	0.0709612	0.0709612	0.0709612	0.0709612	0.0709612	0.0709612	0.0709612	0.0709612	0.0709612	0.0709612	0.0709612	0.0709612	0.0709612	0.0709612	0.0709612	0.0709612	0.0709612	0.0709612	0.0709612	0.0709612	0.0709612	0.0709612	0.0709612	-0.230091	-0.621124	0.0429324	0.517213	0.426313	0.456587	0.25363	0.519732	-0.25265	-0.796798	0.28756	0.457614	0.617583	0.190499	0.211609	0.677745	-0.268865	-0.835296	0.41439	0.535911	0.573145	0.544461	0.117396	0.676601	-0.273537	-0.823403	-0.23467	0.413206	0.589373	0.5201	0.0986155	0.677234	-0.295831	-0.834903	-0.258453	0.510638	0.578794	0.542786	0.0985232	0.659117	-0.292049	-0.83687	-0.25383	0.246002	0.580361	0.541195	0.0987079	0.677606	-0.299437	-0.837	-0.257273	0.497641	0.580966	0.543096	0.0986472	0.676189	-0.291831	-0.837944	-0.260597	0.258408	0.585889	0.381417	0.0990665	0.677805	-0.299449	-0.839007	-0.262542	0.498596	0.58158	0.540311	0.0986478	0.677278	0.404616	-0.836537	-0.261229	0.258827	0.582945	0.126585	0.0991982	0.675569	-0.417072	-0.705649	-0.244753	0.350521	0.544107	0.0694864	0.102118	0.183628	-0.239678	-0.241924	-0.263595	0.347885	0.461012	0.0697263	0.10739	0.0491271	-0.0248921	-0.262209	-0.815853	0.347479	0.173814	0.0700556	0.222436	0.00911232	-0.0117528	-0.262797	-0.337315	0.34743	0.110934	0.0701024	0.207939	0.00815009	-0.0116915	-0.219412	-0.169338	0.347425	0.0843743	0.0701123	0.0959625	0.0116642	-0.0123935	-0.250387	-0.0119979	0.347424	0.109595	0.0701142	0.00559393	0.00815608	-0.0123946	-0.246296	-0.00557922	0.351463	0.110954	0.0697374	0.0047011	0.00815397	-0.0123948	-0.23912	-0.0362666	0.351603	0.110987	0.0697073	0.00468918	0.00815397	-0.0123948	-0.221806	-0.0906632	0.347909	0.110987	0.0697143	0.00468894	0.00815396	-0.0123948	-0.165577	-0.0905664	0.347065	0.110987	0.0697134	0.00468896	0.00815396	-0.0123948	-0.127033	-0.0905755	0.346753	0.11155	0.0697137	0.00468895	0.00816091	-0.0123153	-0.126664	-0.090598	0.346617	0.111549	0.0697136	0.00469161	0.00816091	-0.0122993	-0.126664	-0.0905922	0.346556	0.111549	0.070001	0.0046916	0.00816091	-0.012293	-0.126664	-0.0909233	0.346529	0.111549	0.0699994	0.0046916	0.00816091	-0.0122904	-0.126664	-0.0909232	0.350978	0.111549	0.0698058	0.0046916	0.00816091	-0.0122893	-0.126664	-0.0909232	0.350963	0.111549	0.0698061	0.0046916	0.00816091	-0.0122889	-0.126664	-0.0909232	0.350957	0.111549	0.0698073	0.0046916	0.00816091	-0.0123573	-0.126664	-0.0909232	0.271387	0.111549	0.0698074	0.0046916	0.00814122	-0.0123663	-0.126664	-0.0909232	0.246351	0.111549	0.0698075	0.0046916	0.00814149	-0.0123683	-0.126664	-0.0909232	0.247729	0.111549	0.0698075	0.0046916	0.00814147	-0.0123687	-0.126664	-0.0909232	0.249116	0.111549	0.069968	0.0046916	0.00814147	-0.0123688	-0.126664	-0.0909232	0.250424	0.111549	0.0699633	0.0046916	0.00814147	-0.0123688	-0.126664	-0.0909232	0.251525	0.110641	0.0702781	0.0046916	0.00814147	-0.0123688	-0.126664	-0.0909232	0.260047	0.11052	0.0702477	0.0046916	0.00815945	-0.0123688	-0.126664	-0.0909232	0.260222	0.110496	0.0702517	0.0046916	0.00815944	-0.0123688	-0.126664	-0.0909232	0.260222	0.110489	0.0702522	0.0046916	0.00815944	-0.0123688	-0.126664	-0.0909232	0.260222	0.110488	0.0702524	0.0046916	0.00815944	-0.0123688	-0.126019	-0.0909232	0.260222	0.110487	0.0702525	0.0046916	0.00815944	-0.0123688	-0.125973	-0.0909232	0.260222	0.111497	0.0699522	0.0046916	0.00815944	-0.0123688	-0.125969	-0.0909232	0.260222	0.111501	0.0699637	0.0046916	0.00815944	0	0	0	0	0	0	0	0	-0.274289	-0.274289	-0.274289	-0.274289	-0.274289	-0.274289	-0.274289	-0.274289	-0.273637	-0.273637	-0.273637	-0.273637	-0.273637	-0.273637	-0.273637	-0.273637	-0.273296	-0.273296	-0.273296	-0.273296	-0.273296	-0.273296	-0.273296	-0.273296	-0.274336	-0.274336	-0.274336	-0.274336	-0.274336	-0.274336	-0.274336	-0.274336	-0.274339	-0.274339	-0.274339	-0.274339	-0.274339	-0.274339	-0.274339	-0.274339	-0.27434	-0.27434	-0.27434	-0.27434	-0.27434	-0.27434	-0.27434	-0.27434	-0.27434	-0.27434	-0.27434	-0.27434	-0.27434	-0.27434	-0.27434	-0.27434	-0.27434	-0.27434	-0.27434	-0.27434	-0.27434	-0.27434	-0.27434	-0.27434	-0.27434	-0.27434	-0.27434	-0.27434	-0.27434	-0.27434	-0.27434	-0.27434	-1.08527	-0.488673	-0.0264458	-0.537887	0.0714255	-0.620971	-0.281406	-0.178116	-1.13846	-0.593954	0.0649566	-0.456442	0.0988139	-0.537292	-0.508504	-0.298023	-1.15038	-0.616299	0.123381	-0.554809	0.259839	-0.620169	-0.57996	-0.297321	-1.15298	-0.61847	-0.386977	-0.416116	0.25418	-0.743474	-0.567744	-0.297756	-1.16974	-0.615508	-0.358751	-0.523661	0.268303	-0.558305	-0.566937	-0.30682	-1.16203	-0.615448	-0.382566	-0.233269	0.264149	-0.765951	-0.567412	-0.29823	-1.17013	-0.615728	-0.352046	-0.509709	0.26741	-0.561814	-0.567348	-0.298884	-1.16202	-0.615574	-0.3485	-0.242274	0.261401	-0.789452	-0.567484	-0.29817	-1.17013	-0.616261	-0.348789	-0.511009	0.26709	-0.620959	-0.567324	-0.298379	-0.651758	-0.614509	-0.348319	-0.242566	0.263049	-0.542682	-0.567391	-0.299046	-0.369685	-0.518097	-0.368516	-0.332668	0.251535	-0.361199	-0.56559	-0.519674	-0.306443	-0.177637	-0.349259	-0.32912	0.208658	-0.359855	-0.560206	-0.26714	-0.0568081	-0.192536	-0.608693	-0.328658	0.0749067	-0.361611	-0.4276	-0.0277034	-0.0353727	-0.192968	-0.248144	-0.328589	0.0456088	-0.361771	-0.400629	-0.0196441	-0.035188	-0.161119	-0.125325	-0.328583	0.0341981	-0.361819	-0.16035	-0.0193278	-0.0358012	-0.183863	-0.00909584	-0.328582	0.0450606	-0.361826	-0.0105049	-0.0195242	-0.0358184	-0.180862	-0.00431511	-0.333592	0.0456315	-0.35942	-0.0140356	-0.0195191	-0.0358203	-0.175598	-0.026919	-0.333771	0.0456453	-0.35921	-0.0141027	-0.0195191	-0.0358205	-0.162904	-0.0669801	-0.330489	0.0456455	-0.359253	-0.0141034	-0.0195191	-0.0358205	-0.121789	-0.0669092	-0.329837	0.0456455	-0.359246	-0.0141034	-0.0195191	-0.0358205	-0.0940214	-0.0669159	-0.329605	0.0458865	-0.359248	-0.0141034	-0.0195359	-0.0352557	-0.0937606	-0.0669321	-0.329505	0.0458863	-0.359248	-0.01412	-0.0195359	-0.0350655	-0.0937609	-0.0669279	-0.32946	0.0458863	-0.361087	-0.01412	-0.0195359	-0.0349913	-0.0937609	-0.067171	-0.329439	0.0458863	-0.361106	-0.01412	-0.0195359	-0.034961	-0.0937609	-0.067171	-0.333036	0.0458863	-0.359824	-0.01412	-0.0195359	-0.0349483	-0.0937609	-0.067171	-0.333007	0.0458863	-0.359808	-0.01412	-0.0195359	-0.034943	-0.0937609	-0.067171	-0.333004	0.0458863	-0.359813	-0.01412	-0.0195359	-0.0353991	-0.0937609	-0.067171	-0.229225	0.0458863	-0.359814	-0.01412	-0.0195301	-0.0355076	-0.0937609	-0.067171	-0.189483	0.0458863	-0.359814	-0.01412	-0.0195304	-0.035532	-0.0937609	-0.067171	-0.190162	0.0458863	-0.359814	-0.01412	-0.0195304	-0.0355374	-0.0937609	-0.067171	-0.190852	0.0458863	-0.360787	-0.01412	-0.0195304	-0.0355385	-0.0937609	-0.067171	-0.191496	0.0458863	-0.360772	-0.01412	-0.0195304	-0.0355388	-0.0937609	-0.067171	-0.192036	0.0455389	-0.362758	-0.01412	-0.0195304	-0.0355389	-0.0937609	-0.067171	-0.195794	0.0454962	-0.362746	-0.01412	-0.0195346	-0.0355389	-0.0937609	-0.067171	-0.195832	0.0454883	-0.3628	-0.01412	-0.0195345	-0.0355389	-0.0937609	-0.067171	-0.195831	0.0454863	-0.362813	-0.01412	-0.0195345	-0.0355389	-0.0937609	-0.067171	-0.195831	0.0454857	-0.362817	-0.01412	-0.0195345	-0.0355389	-0.0932857	-0.067171	-0.195831	0.0454855	-0.362818	-0.01412	-0.0195345	-0.0355389	-0.0932522	-0.067171	-0.195831	0.0458659	-0.360683	-0.01412	-0.0195345	-0.0355389	-0.0932486	-0.067171	-0.195831	0.0458672	-0.360734	-0.01412	-0.0195345	0	0	0	0	0	0	0	0	-0.147079	-0.147079	-0.147079	-0.147079	-0.147079	-0.147079	-0.147079	-0.147079	-0.147282	-0.147282	-0.147282	-0.147282	-0.147282	-0.147282	-0.147282	-0.147282	-0.14738	-0.14738	-0.14738	-0.14738	-0.14738	-0.14738	-0.14738	-0.14738	-0.146955	-0.146955	-0.146955	-0.146955	-0.146955	-0.146955	-0.146955	-0.146955	-0.146951	-0.146951	-0.146951	-0.146951	-0.146951	-0.146951	-0.146951	-0.146951	-0.146951	-0.146951	-0.146951	-0.146951	-0.146951	-0.146951	-0.146951	-0.146951	-0.146951	-0.146951	-0.146951	-0.146951	-0.146951	-0.146951	-0.146951	-0.146951	-0.146951	-0.146951	-0.146951	-0.146951	-0.146951	-0.146951	-0.146951	-0.146951	-0.146951	-0.146951	-0.146951	-0.146951	-0.146951	-0.146951	-0.146951	-0.146951	-0.702937	-0.625604	0.00904543	-0.00556557	0.281625	-0.0557278	-0.00962544	0.0552889	-0.743961	-0.782324	0.205136	0.0331146	0.443523	-0.388122	-0.400422	0.000619113	-0.759791	-0.816789	0.351177	0.022382	0.528291	-0.0416285	-0.529901	0.000798762	-0.763918	-0.810717	-0.31074	0.0278061	0.537132	-0.218146	-0.538879	0.000641406	-0.78588	-0.815983	-0.291005	0.0256852	0.538329	0.0283546	-0.53813	-0.0168858	-0.779612	-0.817103	-0.313522	0.0249973	0.536565	-0.21832	-0.538362	0.000356972	-0.788217	-0.817339	-0.280713	0.0256768	0.539172	0.0246262	-0.538514	-0.000994563	-0.779481	-0.817826	-0.280884	0.027931	0.538927	-0.443922	-0.538378	0.000514925	-0.788226	-0.81884	-0.282125	0.0254476	0.539514	-0.0478809	-0.538486	1.7941e-05	-0.10043	-0.816474	-0.281134	0.0280398	0.538009	-0.475218	-0.538233	-0.00142682	-0.440117	-0.688591	-0.281962	0.0355239	0.506165	-0.334477	-0.535054	-0.451055	-0.301986	-0.236087	-0.283086	0.0358675	0.428061	-0.3326	-0.526524	-0.252368	-0.044408	-0.255884	-0.799208	0.0358714	0.160556	-0.334237	-0.325824	-0.0243416	-0.0254385	-0.256459	-0.329373	0.0358796	0.101941	-0.334364	-0.305409	-0.0164875	-0.0253059	-0.214129	-0.165748	0.0358799	0.0773382	-0.334408	-0.115671	-0.0145759	-0.026042	-0.244354	-0.0118452	0.03588	0.100708	-0.334414	-0.00727478	-0.0163615	-0.0260516	-0.240364	-0.00553005	0.0356025	0.101963	-0.332079	-0.0112306	-0.0163572	-0.0260527	-0.233366	-0.0355119	0.0355895	0.101993	-0.331871	-0.011303	-0.0163573	-0.0260528	-0.216484	-0.0886656	0.0350724	0.101994	-0.331912	-0.0113039	-0.0163572	-0.0260528	-0.161751	-0.0885713	0.0348966	0.101994	-0.331906	-0.0113039	-0.0163572	-0.0260528	-0.124587	-0.0885803	0.0348267	0.102514	-0.331907	-0.0113039	-0.0163713	-0.0257115	-0.124235	-0.088602	0.0347959	0.102514	-0.331907	-0.0113187	-0.0163713	-0.0256029	-0.124236	-0.0885963	0.0347822	0.102514	-0.333694	-0.0113187	-0.0163713	-0.0255605	-0.124236	-0.0889195	0.0347759	0.102514	-0.333717	-0.0113187	-0.0163713	-0.0255432	-0.124236	-0.0889195	0.0356075	0.102514	-0.332465	-0.0113187	-0.0163713	-0.025536	-0.124236	-0.0889195	0.0356149	0.102514	-0.332445	-0.0113187	-0.0163713	-0.0255329	-0.124236	-0.0889195	0.0356129	0.102514	-0.33245	-0.0113187	-0.0163713	-0.0258111	-0.124236	-0.0889195	0.043219	0.102514	-0.33245	-0.0113187	-0.0163742	-0.0258729	-0.124236	-0.0889195	0.0493461	0.102514	-0.33245	-0.0113187	-0.0163744	-0.0258868	-0.124236	-0.0889195	0.049864	0.102514	-0.33245	-0.0113187	-0.0163744	-0.0258899	-0.124236	-0.0889195	0.0503831	0.102514	-0.333384	-0.0113187	-0.0163744	-0.0258905	-0.124236	-0.0889195	0.0508761	0.102514	-0.333373	-0.0113187	-0.0163744	-0.0258907	-0.124236	-0.0889195	0.0512922	0.101683	-0.335294	-0.0113187	-0.0163744	-0.0258907	-0.124236	-0.0889195	0.054754	0.101573	-0.335319	-0.0113187	-0.0163706	-0.0258907	-0.124236	-0.0889195	0.0548472	0.101551	-0.335377	-0.0113187	-0.0163705	-0.0258907	-0.124236	-0.0889195	0.0548483	0.101545	-0.335391	-0.0113187	-0.0163705	-0.0258907	-0.124236	-0.0889195	0.0548483	0.101544	-0.335396	-0.0113187	-0.0163705	-0.0258907	-0.123605	-0.0889195	0.0548483	0.101543	-0.335397	-0.0113187	-0.0163705	-0.0258907	-0.12356	-0.0889195	0.0548483	0.102466	-0.333283	-0.0113187	-0.0163705	-0.0258907	-0.123556	-0.0889195	0.0548483	0.10247	-0.333328	-0.0113187	-0.0163705	0	0	0	0	0	0	0	0	0.0338017	0.0338017	0.0338017	0.0338017	0.0338017	0.0338017	0.0338017	0.0338017	0.0307299	0.0307299	0.0307299	0.0307299	0.0307299	0.0307299	0.0307299	0.0307299	0.030069	0.030069	0.030069	0.030069	0.030069	0.030069	0.030069	0.030069	0.0342352	0.0342352	0.0342352	0.0342352	0.0342352	0.0342352	0.0342352	0.0342352	0.0342401	0.0342401	0.0342401	0.0342401	0.0342401	0.0342401	0.0342401	0.0342401	0.034239	0.034239	0.034239	0.034239	0.034239	0.034239	0.034239	0.034239	0.0342391	0.0342391	0.0342391	0.0342391	0.0342391	0.0342391	0.0342391	0.0342391	0.0342391	0.0342391	0.0342391	0.0342391	0.0342391	0.0342391	0.0342391	0.0342391	0.0342391	0.0342391	0.0342391	0.0342391	0.0342391	0.0342391	0.0342391	0.0342391	-0.121689	0.131738	0.129911	-0.230378	0.535777	-0.260905	-0.136222	0.302256	-0.126068	0.14991	0.36553	-0.216181	0.613734	-0.413752	-0.218587	0.298172	-0.12306	0.156447	0.753229	-0.276458	0.776314	-0.33491	-0.49077	0.297687	-0.12204	0.152533	0.895651	-0.200247	0.77801	-0.460669	-0.487941	0.297832	-0.117941	0.156502	0.932589	-0.256927	0.784316	-0.277734	-0.487335	0.272581	-0.117748	0.157358	0.912405	-0.0995496	0.780772	-0.472021	-0.485888	0.297954	-0.116849	0.157144	0.941322	-0.249886	0.784766	-0.280913	-0.487626	0.295739	-0.117818	0.157329	0.942963	-0.100901	0.781375	-0.567621	-0.486521	0.298237	-0.116845	0.157133	0.943495	-0.250737	0.784806	-0.337688	-0.487605	0.297215	-0.248248	0.156445	0.943225	-0.100921	0.78137	-0.451553	-0.486403	0.295148	0.0664627	0.131961	0.932898	-0.142627	0.743808	-0.307408	-0.482598	-0.364073	0.0210939	0.0452551	0.942407	-0.140216	0.65676	-0.306042	-0.472937	-0.227228	-0.00233961	0.0490605	0.1837	-0.139954	0.266558	-0.307541	-0.242915	-0.0200132	-0.00265132	0.0491704	0.0636717	-0.139904	0.180451	-0.30767	-0.227949	-0.0127004	-0.00263721	0.0410438	0.0317445	-0.139901	0.138487	-0.307711	-0.0785669	-0.00926605	-0.00252408	0.0468571	0.00239784	-0.1399	0.178196	-0.307716	-0.000211477	-0.0125736	-0.00252688	0.0460946	0.00147752	-0.14304	0.180417	-0.305629	-0.0043763	-0.0125702	-0.00252717	0.0447579	0.00723054	-0.143157	0.180469	-0.305446	-0.0044375	-0.0125703	-0.00252721	0.0415358	0.017245	-0.14197	0.18047	-0.305483	-0.00443846	-0.0125703	-0.00252721	0.0311359	0.0172258	-0.141819	0.18047	-0.305477	-0.00443844	-0.0125703	-0.00252721	0.0241625	0.0172275	-0.141774	0.181351	-0.305479	-0.00443844	-0.0125811	-0.0024495	0.0240973	0.0172328	-0.141756	0.181351	-0.305478	-0.00444929	-0.0125811	-0.00241986	0.0240973	0.0172317	-0.141748	0.181351	-0.307074	-0.00444931	-0.0125811	-0.0024083	0.0240973	0.0172927	-0.141744	0.181351	-0.307093	-0.00444931	-0.0125811	-0.00240358	0.0240973	0.0172927	-0.142725	0.181351	-0.305978	-0.00444931	-0.0125811	-0.00240162	0.0240973	0.0172927	-0.1427	0.181351	-0.305962	-0.00444931	-0.0125811	-0.00240079	0.0240973	0.0172927	-0.142701	0.181351	-0.305967	-0.00444931	-0.0125811	-0.00246217	0.0240973	0.0172927	-0.074574	0.181351	-0.305967	-0.00444931	-0.0125928	-0.00247915	0.0240973	0.0172927	-0.0440101	0.181351	-0.305967	-0.00444931	-0.0125929	-0.00248298	0.0240973	0.0172927	-0.0437867	0.181351	-0.305967	-0.00444931	-0.0125928	-0.0024838	0.0240973	0.0172927	-0.0435677	0.181351	-0.306807	-0.00444931	-0.0125928	-0.00248399	0.0240973	0.0172927	-0.0433539	0.181351	-0.306796	-0.00444931	-0.0125928	-0.00248403	0.0240973	0.0172927	-0.0431706	0.179722	-0.308517	-0.00444931	-0.0125928	-0.00248404	0.0240973	0.0172927	-0.041222	0.179484	-0.308521	-0.00444931	-0.0125811	-0.00248404	0.0240973	0.0172927	-0.0411334	0.179434	-0.308569	-0.00444931	-0.0125811	-0.00248404	0.0240973	0.0172927	-0.0411317	0.17942	-0.308581	-0.00444931	-0.0125811	-0.00248404	0.0240973	0.0172927	-0.0411317	0.179417	-0.308585	-0.00444931	-0.0125811	-0.00248404	0.0239745	0.0172927	-0.0411317	0.179416	-0.308586	-0.00444931	-0.0125811	-0.00248404	0.0239659	0.0172927	-0.0411317	0.181261	-0.306717	-0.00444931	-0.0125811	-0.00248404	0.023965	0.0172927	-0.0411317	0.181268	-0.30676	-0.00444931	-0.0125811	0	0	0	0	0	0	0	0	0.102901	0.102901	0.102901	0.102901	0.102901	0.102901	0.102901	0.102901	0.103741	0.103741	0.103741	0.103741	0.103741	0.103741	0.103741	0.103741	0.103753	0.103753	0.103753	0.103753	0.103753	0.103753	0.103753	0.103753	0.102728	0.102728	0.102728	0.102728	0.102728	0.102728	0.102728	0.102728	0.102728	0.102728	0.102728	0.102728	0.102728	0.102728	0.102728	0.102728	0.102729	0.102729	0.102729	0.102729	0.102729	0.102729	0.102729	0.102729	0.102729	0.102729	0.102729	0.102729	0.102729	0.102729	0.102729	0.102729	0.102729	0.102729	0.102729	0.102729	0.102729	0.102729	0.102729	0.102729	0.102729	0.102729	0.102729	0.102729	0.102729	0.102729	0.102729	0.102729	0.555378	0.053369	-0.0437525	0.46341	-0.219034	0.527844	0.249055	-0.065692	0.579646	0.063483	-0.153722	0.425595	-0.209067	0.35715	0.223736	-0.0313823	0.580874	0.0637384	-0.319908	0.515946	-0.359454	0.554842	0.349048	-0.0313845	0.580737	0.0692297	-0.272369	0.388734	-0.352712	0.605801	0.334889	-0.0313228	0.582636	0.0635058	-0.296165	0.487153	-0.364908	0.522262	0.334434	-0.0194513	0.579447	0.062672	-0.282298	0.215176	-0.361143	0.626161	0.333934	-0.0312489	0.581572	0.0628819	-0.299357	0.474417	-0.364233	0.5242	0.33464	-0.0302369	0.579523	0.0625197	-0.302634	0.22301	-0.358603	0.570968	0.33422	-0.0313722	0.581568	0.0627294	-0.303096	0.475594	-0.36387	0.553436	0.334628	-0.0309242	0.528101	0.0626773	-0.302958	0.223259	-0.360034	0.333582	0.334156	-0.029976	0.0685129	0.0527397	-0.284547	0.307166	-0.345567	0.215932	0.332324	0.275635	0.0946858	0.0180786	-0.3026	0.303721	-0.302538	0.215352	0.327741	0.156668	0.0245244	0.0195907	0.0518973	0.303284	-0.120703	0.216399	0.215363	0.0149277	0.0166011	0.0196348	0.0251896	0.303215	-0.0805796	0.216501	0.201958	0.0100339	0.0165142	0.0163992	0.0131255	0.30321	-0.0616088	0.216531	0.0764873	0.00866174	0.0166244	0.0187059	0.000972778	0.303209	-0.0795731	0.216535	0.00294261	0.00995439	0.0166341	0.0183997	0.000332798	0.30802	-0.0805711	0.215134	0.0054774	0.00995172	0.0166352	0.0178626	0.00265684	0.308193	-0.0805948	0.215013	0.00551761	0.00995178	0.0166353	0.0165663	0.00685544	0.305205	-0.0805952	0.215038	0.00551817	0.00995176	0.0166353	0.012358	0.0068488	0.304626	-0.0805952	0.215034	0.00551816	0.00995176	0.0166353	0.00951019	0.00684947	0.304421	-0.0809932	0.215035	0.00551816	0.00996034	0.0163307	0.00948355	0.00685053	0.304333	-0.0809931	0.215035	0.00552697	0.00996035	0.0162243	0.00948358	0.0068501	0.304293	-0.0809931	0.216106	0.00552699	0.00996035	0.0161828	0.00948358	0.00687527	0.304276	-0.0809931	0.216115	0.00552699	0.00996035	0.0161658	0.00948358	0.00687526	0.307493	-0.0809931	0.215371	0.00552699	0.00996035	0.0161587	0.00948358	0.00687526	0.307464	-0.0809931	0.215363	0.00552699	0.00996035	0.0161557	0.00948358	0.00687526	0.307461	-0.0809931	0.215366	0.00552699	0.00996035	0.0164002	0.00948358	0.00687526	0.206715	-0.0809931	0.215367	0.00552699	0.0099632	0.016461	0.00948358	0.00687526	0.167021	-0.0809931	0.215367	0.00552699	0.00996331	0.0164747	0.00948358	0.00687526	0.167565	-0.0809931	0.215367	0.00552699	0.0099633	0.0164777	0.00948358	0.00687526	0.168118	-0.0809931	0.215937	0.00552699	0.0099633	0.0164783	0.00948358	0.00687526	0.168634	-0.0809931	0.215927	0.00552699	0.0099633	0.0164785	0.00948358	0.00687526	0.169065	-0.0802787	0.217087	0.00552699	0.0099633	0.0164785	0.00948358	0.00687526	0.171946	-0.0801763	0.217068	0.00552699	0.00995998	0.0164785	0.00948358	0.00687526	0.171964	-0.0801547	0.217098	0.00552699	0.00995996	0.0164785	0.00948358	0.00687526	0.171963	-0.080149	0.217104	0.00552699	0.00995996	0.0164785	0.00948358	0.00687526	0.171963	-0.0801473	0.217107	0.00552699	0.00995996	0.0164785	0.00943588	0.00687526	0.171963	-0.0801469	0.217107	0.00552699	0.00995996	0.0164785	0.00943249	0.00687526	0.171963	-0.0809534	0.215877	0.00552699	0.00995996	0.0164785	0.00943212	0.00687526	0.171963	-0.0809566	0.215908	0.00552699	0.00995996	0	0	0	0	0	0	0	0	-0.147717	-0.147717	-0.147717	-0.147717	-0.147717	-0.147717	-0.147717	-0.147717	-0.149456	-0.149456	-0.149456	-0.149456	-0.149456	-0.149456	-0.149456	-0.149456	-0.149551	-0.149551	-0.149551	-0.149551	-0.149551	-0.149551	-0.149551	-0.149551	-0.147986	-0.147986	-0.147986	-0.147986	-0.147986	-0.147986	-0.147986	-0.147986	-0.148001	-0.148001	-0.148001	-0.148001	-0.148001	-0.148001	-0.148001	-0.148001	-0.148	-0.148	-0.148	-0.148	-0.148	-0.148	-0.148	-0.148	-0.148	-0.148	-0.148	-0.148	-0.148	-0.148	-0.148	-0.148	-0.148	-0.148	-0.148	-0.148	-0.148	-0.148	-0.148	-0.148	-0.148	-0.148	-0.148	-0.148	-0.148	-0.148	-0.148	-0.148	-0.0754894	0.707171	0.0230965	-0.915873	-0.158521	-0.874025	-0.467612	-0.530581	-0.0645532	0.904402	-0.0980105	-0.804378	-0.321764	-0.698324	-0.605347	-0.781234	-0.0461327	0.949272	0.0226238	-0.963766	-0.115656	-1.03882	-0.694071	-0.779829	-0.0405157	0.931957	0.762049	-0.730534	-0.134882	-1.15152	-0.667884	-0.780707	-0.0153076	0.949085	0.827357	-0.912376	-0.114519	-0.972566	-0.667061	-0.777841	-0.0177841	0.952017	0.798872	-0.418496	-0.119876	-1.19014	-0.666517	-0.781281	-0.0103669	0.951963	0.835109	-0.888575	-0.117071	-0.976507	-0.667577	-0.781198	-0.0180899	0.953255	0.841039	-0.4365	-0.126688	-1.10183	-0.66743	-0.781322	-0.0103502	0.954229	0.843666	-0.890633	-0.117821	-1.03685	-0.667553	-0.781413	-0.810499	0.951257	0.842022	-0.437088	-0.122735	-0.661363	-0.667484	-0.78086	0.450877	0.802481	0.810474	-0.596854	-0.103568	-0.42974	-0.667972	-0.675664	0.224394	0.275126	0.844096	-0.59123	-0.0715681	-0.428494	-0.666008	-0.31618	0.0140871	0.2982	0.945714	-0.590457	-0.0155705	-0.430578	-0.605041	-0.0355538	0.0034967	0.29887	0.383868	-0.590348	-0.00375362	-0.430779	-0.566497	-0.0263728	0.00347865	0.249519	0.192376	-0.590339	-0.00217503	-0.430837	-0.234364	-0.0284564	0.00424072	0.284759	0.0136731	-0.590337	-0.00375842	-0.430846	-0.0111629	-0.0262502	0.00423587	0.280107	0.0065736	-0.598486	-0.00379452	-0.428044	-0.0141268	-0.0262433	0.00423541	0.271948	0.0414631	-0.598775	-0.00379569	-0.427802	-0.0141779	-0.0262434	0.00423535	0.252263	0.10319	-0.592749	-0.0037957	-0.427852	-0.0141785	-0.0262433	0.00423534	0.188332	0.103079	-0.591476	-0.0037957	-0.427844	-0.0141785	-0.0262433	0.00423534	0.144459	0.10309	-0.591015	-0.00383449	-0.427846	-0.0141785	-0.0262658	0.00433206	0.144037	0.103116	-0.590815	-0.00383419	-0.427846	-0.0141953	-0.0262659	0.00437974	0.144037	0.10311	-0.590726	-0.00383419	-0.429987	-0.0141953	-0.0262659	0.00439835	0.144037	0.103486	-0.590685	-0.00383419	-0.430006	-0.0141953	-0.0262659	0.00440591	0.144037	0.103486	-0.597559	-0.00383419	-0.428519	-0.0141953	-0.0262659	0.00440906	0.144037	0.103486	-0.597518	-0.00383419	-0.428501	-0.0141953	-0.0262659	0.00441036	0.144037	0.103486	-0.59751	-0.00383419	-0.428508	-0.0141953	-0.0262659	0.00433828	0.144037	0.103486	-0.431886	-0.00383419	-0.428509	-0.0141953	-0.0262462	0.00431078	0.144037	0.103486	-0.372175	-0.00383419	-0.428509	-0.0141953	-0.0262468	0.00430454	0.144037	0.103486	-0.373848	-0.00383419	-0.428509	-0.0141953	-0.0262467	0.00430323	0.144037	0.103486	-0.375538	-0.00383419	-0.429647	-0.0141953	-0.0262467	0.00430291	0.144037	0.103486	-0.377126	-0.00383419	-0.429628	-0.0141953	-0.0262467	0.00430285	0.144037	0.103486	-0.378458	-0.00389591	-0.431944	-0.0141953	-0.0262467	0.00430285	0.144037	0.103486	-0.388329	-0.00391635	-0.43191	-0.0141953	-0.0262635	0.00430283	0.144037	0.103486	-0.388489	-0.00392237	-0.43197	-0.0141953	-0.0262634	0.00430283	0.144037	0.103486	-0.388489	-0.00392408	-0.431984	-0.0141953	-0.0262634	0.00430283	0.144037	0.103486	-0.388489	-0.00392457	-0.431988	-0.0141953	-0.0262634	0.00430283	0.143303	0.103486	-0.388489	-0.00392471	-0.431989	-0.0141953	-0.0262634	0.00430283	0.143251	0.103486	-0.388489	-0.00383584	-0.429527	-0.0141953	-0.0262634	0.00430283	0.143245	0.103486	-0.388489	-0.0038351	-0.429588	-0.0141953	-0.0262634	0	0	0	0	0	0	0	0	0.0951298	0.0951298	0.0951298	0.0951298	0.0951298	0.0951298	0.0951298	0.0951298	0.0955028	0.0955028	0.0955028	0.0955028	0.0955028	0.0955028	0.0955028	0.0955028	0.0958554	0.0958554	0.0958554	0.0958554	0.0958554	0.0958554	0.0958554	0.0958554	0.0955963	0.0955963	0.0955963	0.0955963	0.0955963	0.0955963	0.0955963	0.0955963	0.0956009	0.0956009	0.0956009	0.0956009	0.0956009	0.0956009	0.0956009	0.0956009	0.0955986	0.0955986	0.0955986	0.0955986	0.0955986	0.0955986	0.0955986	0.0955986	0.0955987	0.0955987	0.0955987	0.0955987	0.0955987	0.0955987	0.0955987	0.0955987	0.0955987	0.0955987	0.0955987	0.0955987	0.0955987	0.0955987	0.0955987	0.0955987	0.0955987	0.0955987	0.0955987	0.0955987	0.0955987	0.0955987	0.0955987	0.0955987	-0.301171	0.126471	0.0573417	-0.307082	0.20341	-0.44072	-0.176617	0.567325	-0.312161	0.149918	0.119361	-0.380208	0.0621285	0.426009	0.683295	0.814536	-0.30909	0.15852	0.144067	-0.440693	0.101459	-0.357332	0.689744	0.81293	-0.307889	0.151685	0.310934	-0.346974	0.0874541	-0.0734025	0.716628	0.813871	-0.3038	0.158036	0.271647	-0.421894	0.097561	-0.458782	0.715724	0.811533	-0.302652	0.159038	0.302483	-0.195665	0.0960882	-0.0883873	0.716648	0.814681	-0.302257	0.158934	0.254229	-0.411954	0.0968037	-0.453499	0.716354	0.814426	-0.302752	0.15939	0.25729	-0.203737	0.0919533	0.361006	0.716929	0.814752	-0.302252	0.159508	0.257829	-0.412603	0.0959896	-0.344712	0.716313	0.814612	-0.435574	0.158953	0.257552	-0.204005	0.093429	0.603067	0.716902	0.814181	0.0553139	0.134168	0.241689	-0.279509	0.0931382	0.438642	0.716559	0.721593	-0.00374175	0.0460155	0.257798	-0.276661	0.0856001	0.435677	0.711518	0.339247	-0.00980527	0.0498805	0.160981	-0.276286	0.0367263	0.437829	0.590114	0.037951	-0.00782621	0.0499923	0.0641492	-0.276229	0.0258192	0.437981	0.552305	0.0280597	-0.00778463	0.0417485	0.0318955	-0.276225	0.0199128	0.438038	0.227614	0.0301799	-0.00768823	0.0476408	0.00223267	-0.276224	0.0254836	0.438045	0.0149393	0.027927	-0.00769431	0.0468662	0.00111526	-0.280277	0.0258074	0.434899	0.0181483	0.0279196	-0.00769495	0.0455081	0.00693029	-0.280422	0.025815	0.434617	0.0182181	0.0279197	-0.00769502	0.0422368	0.0171873	-0.277606	0.0258152	0.434672	0.0182187	0.0279197	-0.00769503	0.0317469	0.0171685	-0.277028	0.0258152	0.434663	0.0182187	0.0279197	-0.00769503	0.0250472	0.0171703	-0.27682	0.0259382	0.434665	0.0182187	0.0279435	-0.00751612	0.0249896	0.017175	-0.27673	0.0259382	0.434665	0.0182374	0.0279435	-0.00745086	0.0249897	0.0171738	-0.27669	0.0259382	0.437071	0.0182374	0.0279435	-0.0074254	0.0249897	0.0172365	-0.276672	0.0259382	0.437108	0.0182374	0.0279435	-0.007415	0.0249897	0.0172365	-0.279821	0.0259382	0.435414	0.0182374	0.0279435	-0.00741066	0.0249897	0.0172365	-0.279799	0.0259382	0.435384	0.0182374	0.0279435	-0.00740884	0.0249897	0.0172365	-0.279796	0.0259382	0.435391	0.0182374	0.0279435	-0.00755124	0.0249897	0.0172365	-0.193248	0.0259382	0.435391	0.0182374	0.027923	-0.00758856	0.0249897	0.0172365	-0.15938	0.0259382	0.435392	0.0182374	0.0279235	-0.00759697	0.0249897	0.0172365	-0.160088	0.0259382	0.435392	0.0182374	0.0279235	-0.0075988	0.0249897	0.0172365	-0.160805	0.0259382	0.436642	0.0182374	0.0279235	-0.0075992	0.0249897	0.0172365	-0.161478	0.0259382	0.436628	0.0182374	0.0279235	-0.00759929	0.0249897	0.0172365	-0.162042	0.0256931	0.439209	0.0182374	0.0279235	-0.0075993	0.0249897	0.0172365	-0.16609	0.0256556	0.439269	0.0182374	0.027941	-0.00759932	0.0249897	0.0172365	-0.166146	0.0256473	0.43935	0.0182374	0.0279409	-0.00759932	0.0249897	0.0172365	-0.166145	0.0256451	0.439371	0.0182374	0.0279409	-0.00759932	0.0249897	0.0172365	-0.166145	0.0256445	0.439377	0.0182374	0.0279409	-0.00759932	0.0248651	0.0172365	-0.166145	0.0256443	0.439379	0.0182374	0.0279409	-0.00759932	0.0248562	0.0172365	-0.166145	0.0259249	0.436505	0.0182374	0.0279409	-0.00759932	0.0248553	0.0172365	-0.166145	0.0259261	0.436562	0.0182374	0.0279409	0	0	0	0	0	0	0	0	-0.208748	-0.208748	-0.208748	-0.208748	-0.208748	-0.208748	-0.208748	-0.208748	-0.209009	-0.209009	-0.209009	-0.209009	-0.209009	-0.209009	-0.209009	-0.209009	-0.20902	-0.20902	-0.20902	-0.20902	-0.20902	-0.20902	-0.20902	-0.20902	-0.209567	-0.209567	-0.209567	-0.209567	-0.209567	-0.209567	-0.209567	-0.209567	-0.209587	-0.209587	-0.209587	-0.209587	-0.209587	-0.209587	-0.209587	-0.209587	-0.209584	-0.209584	-0.209584	-0.209584	-0.209584	-0.209584	-0.209584	-0.209584	-0.209584	-0.209584	-0.209584	-0.209584	-0.209584	-0.209584	-0.209584	-0.209584	-0.209584	-0.209584	-0.209584	-0.209584	-0.209584	-0.209584	-0.209584	-0.209584	-0.209584	-0.209584	-0.209584	-0.209584	-0.209584	-0.209584	-0.209584	-0.209584	0.276978	0.513924	-0.0890942	-0.46365	-0.586549	-0.306026	-0.211804	-1.05709	0.300397	0.674194	-0.377476	-0.319482	-0.676252	-0.703727	-0.913464	-1.46045	0.31413	0.706876	-0.495825	-0.383907	-0.611641	-0.479225	-0.849885	-1.45776	0.318011	0.698189	0.0135622	-0.286741	-0.619636	-0.717202	-0.847737	-1.45931	0.336922	0.706987	0.0811257	-0.362639	-0.612491	-0.377837	-0.846686	-1.44091	0.333272	0.708485	0.0444122	-0.174959	-0.614207	-0.734395	-0.847614	-1.46047	0.339769	0.708642	0.0959971	-0.352594	-0.614474	-0.383444	-0.847445	-1.45898	0.333101	0.709388	0.0981274	-0.184368	-0.617607	-0.9307	-0.848316	-1.46072	0.339779	0.710341	0.0998794	-0.353482	-0.61457	-0.485152	-0.847405	-1.46014	-0.25646	0.708287	0.0986893	-0.184686	-0.615143	-0.779219	-0.848415	-1.45817	0.358878	0.597449	0.0879752	-0.248842	-0.576516	-0.532704	-0.850752	-0.927631	0.214767	0.204813	0.100907	-0.24725	-0.492488	-0.530187	-0.850722	-0.403428	0.0245523	0.221981	0.686759	-0.246981	-0.188405	-0.532784	-0.836152	-0.0483195	0.0123404	0.222479	0.285536	-0.246952	-0.121722	-0.533002	-0.782438	-0.0369753	0.0122755	0.185739	0.143425	-0.246949	-0.0927938	-0.533073	-0.331793	-0.0423089	0.0128789	0.211965	0.0101535	-0.246949	-0.12024	-0.533082	-0.0205492	-0.0368397	0.0128813	0.208498	0.00467338	-0.249507	-0.121734	-0.529447	-0.0232041	-0.03683	0.0128816	0.202417	0.0306579	-0.249594	-0.12177	-0.529127	-0.0232659	-0.0368302	0.0128817	0.187739	0.0767449	-0.246937	-0.12177	-0.52919	-0.0232663	-0.0368301	0.0128817	0.139945	0.0766631	-0.246307	-0.12177	-0.529181	-0.0232663	-0.0368301	0.0128817	0.106716	0.0766708	-0.246073	-0.122382	-0.529183	-0.0232663	-0.0368616	0.0127664	0.10639	0.0766897	-0.24597	-0.122382	-0.529183	-0.0232887	-0.0368616	0.0127359	0.10639	0.0766848	-0.245925	-0.122382	-0.531963	-0.0232888	-0.0368616	0.012724	0.10639	0.0769653	-0.245904	-0.122382	-0.531996	-0.0232888	-0.0368616	0.0127191	0.10639	0.0769652	-0.249188	-0.122382	-0.530052	-0.0232888	-0.0368616	0.0127171	0.10639	0.0769652	-0.249182	-0.122382	-0.530024	-0.0232888	-0.0368616	0.0127162	0.10639	0.0769652	-0.249177	-0.122382	-0.530032	-0.0232888	-0.0368616	0.0128126	0.10639	0.0769652	-0.20267	-0.122382	-0.530033	-0.0232888	-0.0368225	0.0128298	0.10639	0.0769652	-0.191209	-0.122382	-0.530033	-0.0232888	-0.0368233	0.0128336	0.10639	0.0769652	-0.192311	-0.122382	-0.530033	-0.0232888	-0.0368232	0.0128345	0.10639	0.0769652	-0.193418	-0.122382	-0.531494	-0.0232888	-0.0368232	0.0128347	0.10639	0.0769652	-0.194463	-0.122382	-0.531474	-0.0232888	-0.0368232	0.0128347	0.10639	0.0769652	-0.195343	-0.121366	-0.534467	-0.0232888	-0.0368232	0.0128348	0.10639	0.0769652	-0.202287	-0.121227	-0.534479	-0.0232888	-0.0368576	0.0128347	0.10639	0.0769652	-0.202439	-0.121199	-0.534564	-0.0232888	-0.0368575	0.0128347	0.10639	0.0769652	-0.20244	-0.121192	-0.534585	-0.0232888	-0.0368575	0.0128347	0.10639	0.0769652	-0.20244	-0.12119	-0.534592	-0.0232888	-0.0368575	0.0128347	0.105846	0.0769652	-0.20244	-0.121189	-0.534594	-0.0232888	-0.0368575	0.0128347	0.105808	0.0769652	-0.20244	-0.122324	-0.531337	-0.0232888	-0.0368575	0.0128347	0.105804	0.0769652	-0.20244	-0.122328	-0.53141	-0.0232888	-0.0368575	0	0	0	0	0	0	0	0	-0.120511	-0.120511	-0.120511	-0.120511	-0.120511	-0.120511	-0.120511	-0.120511	-0.118861	-0.118861	-0.118861	-0.118861	-0.118861	-0.118861	-0.118861	-0.118861	-0.118902	-0.118902	-0.118902	-0.118902	-0.118902	-0.118902	-0.118902	-0.118902	-0.121039	-0.121039	-0.121039	-0.121039	-0.121039	-0.121039	-0.121039	-0.121039	-0.121039	-0.121039	-0.121039	-0.121039	-0.121039	-0.121039	-0.121039	-0.121039	-0.121036	-0.121036	-0.121036	-0.121036	-0.121036	-0.121036	-0.121036	-0.121036	-0.121036	-0.121036	-0.121036	-0.121036	-0.121036	-0.121036	-0.121036	-0.121036	-0.121036	-0.121036	-0.121036	-0.121036	-0.121036	-0.121036	-0.121036	-0.121036	-0.121036	-0.121036	-0.121036	-0.121036	-0.121036	-0.121036	-0.121036	-0.121036	0.0903879	-0.709442	-0.124645	0.746323	-0.286244	0.858584	0.407016	-0.499438	0.0822266	-0.878992	-0.174009	0.78886	-0.0551984	-0.13916	-0.529698	-0.677773	0.0643714	-0.921494	-0.367707	0.931414	-0.211518	0.876168	-0.427473	-0.676361	0.0589085	-0.903956	-1.14972	0.719042	-0.187652	0.618626	-0.468985	-0.677123	0.0344701	-0.920627	-1.14341	0.886042	-0.207647	0.955836	-0.468352	-0.671029	0.0367696	-0.923574	-1.1638	0.405315	-0.203276	0.652953	-0.470269	-0.677907	0.0296302	-0.923446	-1.12864	0.864111	-0.20583	0.951926	-0.468819	-0.677183	0.0370693	-0.924664	-1.1347	0.421776	-0.195975	0.122018	-0.469923	-0.678033	0.0296138	-0.925467	-1.13697	0.865816	-0.204619	0.861523	-0.468784	-0.677576	0.805538	-0.922508	-1.13555	0.422312	-0.199262	-0.348302	-0.469873	-0.676957	-0.435941	-0.778217	-1.10367	0.578771	-0.201196	-0.277256	-0.469847	-0.493851	-0.214924	-0.266834	-1.13697	0.572874	-0.196153	-0.274603	-0.466568	-0.222672	-0.0128982	-0.289222	-0.928406	0.572095	-0.0920248	-0.275974	-0.393238	-0.0258104	-0.0028958	-0.289871	-0.372489	0.571979	-0.0685538	-0.276045	-0.367869	-0.0194269	-0.00288169	-0.242021	-0.186629	0.57197	-0.0533425	-0.27608	-0.154396	-0.0216495	-0.00361852	-0.276199	-0.013326	0.571968	-0.0676483	-0.276084	-0.013908	-0.0193462	-0.00361341	-0.271693	-0.00653582	0.58036	-0.0685012	-0.273964	-0.0157137	-0.0193411	-0.00361292	-0.26379	-0.0403784	0.58066	-0.0685211	-0.27377	-0.0157662	-0.0193412	-0.00361285	-0.244731	-0.100189	0.574878	-0.0685215	-0.273807	-0.0157665	-0.0193412	-0.00361284	-0.18304	-0.100081	0.573693	-0.0685215	-0.273801	-0.0157665	-0.0193412	-0.00361284	-0.14145	-0.100091	0.573268	-0.0688363	-0.273802	-0.0157665	-0.0193576	-0.00372008	-0.14106	-0.100117	0.573085	-0.0688365	-0.273802	-0.0157802	-0.0193576	-0.003771	-0.141061	-0.100111	0.573002	-0.0688365	-0.275424	-0.0157802	-0.0193576	-0.00379088	-0.141061	-0.100475	0.572965	-0.0688365	-0.275455	-0.0157802	-0.0193576	-0.00379897	-0.141061	-0.100475	0.57942	-0.0688365	-0.274304	-0.0157802	-0.0193576	-0.00380234	-0.141061	-0.100475	0.579374	-0.0688365	-0.27428	-0.0157802	-0.0193576	-0.00380373	-0.141061	-0.100475	0.579368	-0.0688365	-0.274284	-0.0157802	-0.0193576	-0.00372313	-0.141061	-0.100475	0.40336	-0.0688365	-0.274284	-0.0157802	-0.0193397	-0.0036938	-0.141061	-0.100475	0.335769	-0.0688365	-0.274284	-0.0157802	-0.0193401	-0.00368715	-0.141061	-0.100475	0.337191	-0.0688365	-0.274284	-0.0157802	-0.0193401	-0.00368575	-0.141061	-0.100475	0.338632	-0.0688365	-0.275114	-0.0157802	-0.0193401	-0.00368541	-0.141061	-0.100475	0.339982	-0.0688365	-0.275109	-0.0157802	-0.0193401	-0.00368535	-0.141061	-0.100475	0.341114	-0.0681333	-0.276839	-0.0157802	-0.0193401	-0.00368535	-0.141061	-0.100475	0.349246	-0.0680204	-0.27692	-0.0157802	-0.0193557	-0.00368533	-0.141061	-0.100475	0.349356	-0.0679948	-0.276981	-0.0157802	-0.0193556	-0.00368533	-0.141061	-0.100475	0.349355	-0.0679878	-0.276997	-0.0157802	-0.0193556	-0.00368533	-0.141061	-0.100475	0.349355	-0.0679859	-0.277002	-0.0157802	-0.0193556	-0.00368533	-0.140345	-0.100475	0.349355	-0.0679853	-0.277003	-0.0157802	-0.0193556	-0.00368533	-0.140295	-0.100475	0.349355	-0.0687992	-0.275022	-0.0157802	-0.0193556	-0.00368533	-0.140289	-0.100475	0.349355	-0.0688029	-0.275055	-0.0157802	-0.0193556	0	0	0	0	0	0	0	0	0.0610395	0.0610395	0.0610395	0.0610395	0.0610395	0.0610395	0.0610395	0.0610395	0.06081	0.06081	0.06081	0.06081	0.06081	0.06081	0.06081	0.06081	0.0604999	0.0604999	0.0604999	0.0604999	0.0604999	0.0604999	0.0604999	0.0604999	0.0609907	0.0609907	0.0609907	0.0609907	0.0609907	0.0609907	0.0609907	0.0609907	0.0609949	0.0609949	0.0609949	0.0609949	0.0609949	0.0609949	0.0609949	0.0609949	0.0609956	0.0609956	0.0609956	0.0609956	0.0609956	0.0609956	0.0609956	0.0609956	0.0609956	0.0609956	0.0609956	0.0609956	0.0609956	0.0609956	0.0609956	0.0609956	0.0609956	0.0609956	0.0609956	0.0609956	0.0609956	0.0609956	0.0609956	0.0609956	0.0609956	0.0609956	0.0609956	0.0609956	0.0609956	0.0609956	0.0609956	0.0609956	0.348052	-0.187276	-0.00819698	0.516204	0.0346166	0.57571	0.271082	-0.00605631	0.358631	-0.242744	0.0264262	0.500626	0.16525	0.0627392	-0.0633134	-0.0173347	0.353637	-0.256806	0.0287817	0.591264	0.0746482	0.579172	-0.0693088	-0.0172585	0.351816	-0.247955	-0.182821	0.455088	0.0891483	0.483717	-0.0927316	-0.0173038	0.345118	-0.256648	-0.185193	0.562496	0.0759139	0.603273	-0.0926259	-0.0197732	0.344022	-0.257983	-0.189245	0.260857	0.0785929	0.506138	-0.0929168	-0.0173869	0.342967	-0.257901	-0.179291	0.548332	0.0773791	0.602203	-0.0927249	-0.0175489	0.344161	-0.258552	-0.183129	0.272222	0.0834745	0.250658	-0.0928354	-0.0173698	0.342959	-0.258845	-0.184132	0.549433	0.0780861	0.57218	-0.0927137	-0.0174072	0.559567	-0.258014	-0.183576	0.272599	0.0811294	-0.0393869	-0.0928018	-0.0176169	-0.0996288	-0.217755	-0.163379	0.372133	0.0705309	-0.048632	-0.09216	-0.0803157	-0.0141891	-0.0746599	-0.18436	0.36863	0.0564217	-0.0476601	-0.089782	-0.043558	0.00995937	-0.0809223	-0.253553	0.368148	0.0191941	-0.0479083	-0.0381334	-0.00429603	0.00860349	-0.081104	-0.103999	0.368081	0.01118	-0.0479045	-0.0356381	-0.00294648	0.00855822	-0.0677155	-0.0518488	0.368075	0.00844264	-0.0479101	-0.0126516	-0.00272525	0.00838643	-0.0772766	-0.00361011	0.368074	0.01106	-0.0479102	-0.00142466	-0.00292547	0.00839366	-0.076015	-0.00171116	0.373151	0.0111894	-0.0474525	-0.00200251	-0.00292472	0.00839441	-0.0738023	-0.0111527	0.373331	0.0111926	-0.0474082	-0.00201639	-0.00292473	0.0083945	-0.0684648	-0.027857	0.369548	0.0111926	-0.0474157	-0.00201651	-0.00292472	0.00839452	-0.051163	-0.0278269	0.368747	0.0111926	-0.0474143	-0.00201651	-0.00292472	0.00839452	-0.0394164	-0.0278297	0.368457	0.0112522	-0.0474146	-0.00201651	-0.0029272	0.00818582	-0.0393052	-0.027837	0.368332	0.0112521	-0.0474146	-0.0020185	-0.0029272	0.00810864	-0.0393053	-0.0278352	0.368275	0.0112521	-0.0477654	-0.00201851	-0.0029272	0.00807852	-0.0393053	-0.0279372	0.36825	0.0112521	-0.047776	-0.00201851	-0.0029272	0.00806622	-0.0393053	-0.0279372	0.372571	0.0112521	-0.0475213	-0.00201851	-0.0029272	0.00806109	-0.0393053	-0.0279372	0.372546	0.0112521	-0.0475135	-0.00201851	-0.0029272	0.00805894	-0.0393053	-0.0279372	0.372541	0.0112521	-0.0475141	-0.00201851	-0.0029272	0.00822468	-0.0393053	-0.0279372	0.26773	0.0112521	-0.0475141	-0.00201851	-0.00292709	0.00826885	-0.0393053	-0.0279372	0.229265	0.0112521	-0.0475141	-0.00201851	-0.00292713	0.00827881	-0.0393053	-0.0279372	0.230331	0.0112521	-0.0475141	-0.00201851	-0.00292713	0.00828097	-0.0393053	-0.0279372	0.231409	0.0112521	-0.0476863	-0.00201851	-0.00292713	0.00828145	-0.0393053	-0.0279372	0.232421	0.0112521	-0.0476871	-0.00201851	-0.00292713	0.00828156	-0.0393053	-0.0279372	0.233271	0.0111774	-0.0480563	-0.00201851	-0.00292713	0.00828157	-0.0393053	-0.0279372	0.239561	0.0111698	-0.0480987	-0.00201851	-0.00292704	0.00828159	-0.0393053	-0.0279372	0.239664	0.0111686	-0.0481156	-0.00201851	-0.00292703	0.00828159	-0.0393053	-0.0279372	0.239664	0.0111684	-0.0481204	-0.00201851	-0.00292703	0.00828159	-0.0393053	-0.0279372	0.239664	0.0111683	-0.0481218	-0.00201851	-0.00292703	0.00828159	-0.0391057	-0.0279372	0.239664	0.0111683	-0.0481222	-0.00201851	-0.00292703	0.00828159	-0.0390916	-0.0279372	0.239664	0.0112475	-0.0476658	-0.00201851	-0.00292703	0.00828159	-0.0390901	-0.0279372	0.239664	0.0112477	-0.0476699	-0.00201851	-0.00292703	0	0	0	0	0	0	0	0	0.170133	0.170133	0.170133	0.170133	0.170133	0.170133	0.170133	0.170133	0.169298	0.169298	0.169298	0.169298	0.169298	0.169298	0.169298	0.169298	0.168923	0.168923	0.168923	0.168923	0.168923	0.168923	0.168923	0.168923	0.170274	0.170274	0.170274	0.170274	0.170274	0.170274	0.170274	0.170274	0.170279	0.170279	0.170279	0.170279	0.170279	0.170279	0.170279	0.170279	0.170279	0.170279	0.170279	0.170279	0.170279	0.170279	0.170279	0.170279	0.170279	0.170279	0.170279	0.170279	0.170279	0.170279	0.170279	0.170279	0.170279	0.170279	0.170279	0.170279	0.170279	0.170279	0.170279	0.170279	0.170279	0.170279	0.170279	0.170279	0.170279	0.170279	0.170279	0.170279	0.57817	0.121651	0.0366336	0.446248	0.115978	0.488011	0.228727	0.217033	0.603377	0.136063	0.0709549	0.393272	0.174362	0.262601	0.24945	0.301114	0.606041	0.138766	0.116214	0.468819	0.0866091	0.492701	0.231341	0.300517	0.606317	0.143328	0.240195	0.357133	0.0957362	0.51226	0.217028	0.300853	0.610208	0.138472	0.226434	0.444864	0.0846238	0.474316	0.216709	0.298426	0.606676	0.137928	0.23562	0.205649	0.0871253	0.530779	0.217115	0.301155	0.609465	0.138039	0.225771	0.433327	0.0858365	0.475471	0.216876	0.30091	0.606732	0.13768	0.222761	0.21471	0.090643	0.444542	0.217142	0.301199	0.609463	0.13776	0.22243	0.434283	0.0862687	0.49043	0.21687	0.301069	0.493158	0.137371	0.222498	0.215012	0.0887776	0.226138	0.21714	0.300793	0.10582	0.115717	0.238722	0.293165	0.0806096	0.141983	0.217378	0.226529	0.116239	0.0396799	0.222293	0.29045	0.0734735	0.141749	0.217384	0.102912	0.0268026	0.0430099	0.142612	0.290074	0.0317583	0.142434	0.21242	0.0118774	0.0176945	0.0431064	0.0556644	0.290021	0.0225703	0.142507	0.198916	0.00892994	0.0176021	0.035993	0.02838	0.290017	0.017574	0.142526	0.0838396	0.00987453	0.0177748	0.0410753	0.00215616	0.290016	0.0222896	0.142529	0.00592285	0.00889216	0.0177847	0.0404059	0.00108879	0.293968	0.0225594	0.141634	0.00686723	0.00888982	0.0177858	0.0392322	0.00616667	0.294108	0.0225658	0.141557	0.00688783	0.00888984	0.0177859	0.0364027	0.0151463	0.291121	0.0225659	0.141573	0.006888	0.00888983	0.0177859	0.0272728	0.0151304	0.290486	0.0225659	0.141571	0.00688801	0.00888983	0.0177859	0.0212217	0.0151319	0.290256	0.0226714	0.141571	0.00688801	0.00889745	0.017474	0.0211664	0.0151356	0.290156	0.0226714	0.141571	0.00689495	0.00889746	0.0173661	0.0211665	0.0151346	0.290111	0.0226714	0.142256	0.00689496	0.00889746	0.017324	0.0211665	0.0151888	0.290091	0.0226714	0.14226	0.00689496	0.00889746	0.0173068	0.0211665	0.0151888	0.293516	0.0226714	0.141787	0.00689496	0.00889746	0.0172996	0.0211665	0.0151888	0.293496	0.0226714	0.141782	0.00689496	0.00889746	0.0172966	0.0211665	0.0151888	0.293492	0.0226714	0.141785	0.00689496	0.00889746	0.0175473	0.0211665	0.0151888	0.212809	0.0226714	0.141785	0.00689496	0.00888969	0.0176089	0.0211665	0.0151888	0.183811	0.0226714	0.141785	0.00689496	0.00888988	0.0176228	0.0211665	0.0151888	0.18466	0.0226714	0.141785	0.00689496	0.00888986	0.0176258	0.0211665	0.0151888	0.185519	0.0226714	0.142152	0.00689496	0.00888986	0.0176265	0.0211665	0.0151888	0.186325	0.0226714	0.142145	0.00689496	0.00888986	0.0176266	0.0211665	0.0151888	0.187002	0.0224562	0.142887	0.00689496	0.00888986	0.0176267	0.0211665	0.0151888	0.192038	0.0224234	0.142866	0.00689496	0.00889659	0.0176267	0.0211665	0.0151888	0.192122	0.0224162	0.142883	0.00689496	0.00889657	0.0176267	0.0211665	0.0151888	0.192122	0.0224143	0.142887	0.00689496	0.00889657	0.0176267	0.0211665	0.0151888	0.192122	0.0224137	0.142889	0.00689496	0.00889657	0.0176267	0.0210597	0.0151888	0.192122	0.0224136	0.142889	0.00689496	0.00889657	0.0176267	0.0210522	0.0151888	0.192122	0.0226597	0.142114	0.00689496	0.00889657	0.0176267	0.0210514	0.0151888	0.192122	0.0226608	0.142135	0.00689496	0.00889657	0	0	0	0	0	0	0	0	-0.38576	-0.38576	-0.38576	-0.38576	-0.38576	-0.38576	-0.38576	-0.38576	-0.383357	-0.383357	-0.383357	-0.383357	-0.383357	-0.383357	-0.383357	-0.383357	-0.382925	-0.382925	-0.382925	-0.382925	-0.382925	-0.382925	-0.382925	-0.382925	-0.386847	-0.386847	-0.386847	-0.386847	-0.386847	-0.386847	-0.386847	-0.386847	-0.386864	-0.386864	-0.386864	-0.386864	-0.386864	-0.386864	-0.386864	-0.386864	-0.386861	-0.386861	-0.386861	-0.386861	-0.386861	-0.386861	-0.386861	-0.386861	-0.386861	-0.386861	-0.386861	-0.386861	-0.386861	-0.386861	-0.386861	-0.386861	-0.386861	-0.386861	-0.386861	-0.386861	-0.386861	-0.386861	-0.386861	-0.386861	-0.386861	-0.386861	-0.386861	-0.386861	-0.386861	-0.386861	-0.386861	-0.386861	-0.31614	-0.380644	-0.203308	-0.10235	-0.75833	0.0393055	-0.0158443	-1.25846	-0.332673	-0.4333	-0.47987	0.0639991	-0.703773	-0.709917	-1.14806	-1.71192	-0.341349	-0.450299	-0.80164	0.0705793	-0.724765	-0.0415332	-0.972703	-1.70861	-0.343679	-0.445848	-1.24426	0.0627485	-0.720426	-0.376638	-0.989554	-1.71045	-0.355723	-0.449293	-1.19226	0.0687892	-0.721614	0.0875799	-0.988239	-1.68873	-0.352675	-0.450268	-1.23511	0.0212567	-0.721177	-0.376848	-0.990867	-1.71204	-0.357196	-0.450153	-1.173	0.0681191	-0.722644	0.0806845	-0.989156	-1.71004	-0.35259	-0.450325	-1.1737	0.0196601	-0.721131	-0.797354	-0.990941	-1.71237	-0.357201	-0.450428	-1.17416	0.0680989	-0.722205	-0.0535154	-0.989104	-1.7114	0.0207813	-0.448883	-1.1738	0.0195903	-0.720372	-0.872024	-0.990977	-1.70918	-0.236874	-0.378537	-1.17	0.0314878	-0.685418	-0.613871	-0.99315	-1.08385	-0.155565	-0.129819	-1.17326	0.0302003	-0.611894	-0.61036	-0.992144	-0.470941	-0.0213654	-0.140723	-0.475348	0.0300908	-0.253008	-0.613361	-0.958715	-0.0564348	-0.0119052	-0.141039	-0.181786	0.0300626	-0.173697	-0.613593	-0.897085	-0.0431906	-0.0118441	-0.117766	-0.0913249	0.0300612	-0.133746	-0.613673	-0.381513	-0.0494641	-0.0122405	-0.134402	-0.00671956	0.0300607	-0.171514	-0.613684	-0.0283858	-0.0430325	-0.0122443	-0.132215	-0.00355241	0.0315909	-0.173648	-0.609391	-0.0315896	-0.0430213	-0.0122448	-0.128382	-0.0200591	0.0316505	-0.173699	-0.60901	-0.0316763	-0.0430214	-0.0122448	-0.119144	-0.0491175	0.0315295	-0.1737	-0.609085	-0.0316768	-0.0430214	-0.0122448	-0.0894412	-0.0490644	0.0315914	-0.1737	-0.609073	-0.0316768	-0.0430214	-0.0122448	-0.0701133	-0.0490693	0.031623	-0.174538	-0.609076	-0.0316768	-0.0430581	-0.0121009	-0.0699416	-0.0490824	0.0316374	-0.174538	-0.609076	-0.0317055	-0.0430581	-0.0120565	-0.0699419	-0.0490793	0.0316438	-0.174538	-0.612359	-0.0317055	-0.0430581	-0.0120392	-0.0699419	-0.049256	0.0316467	-0.174538	-0.612403	-0.0317055	-0.0430581	-0.0120322	-0.0699419	-0.0492559	0.0314537	-0.174538	-0.6101	-0.0317055	-0.0430581	-0.0120292	-0.0699419	-0.0492559	0.0314378	-0.174538	-0.610063	-0.0317055	-0.0430581	-0.012028	-0.0699419	-0.0492559	0.0314397	-0.174538	-0.610072	-0.0317055	-0.0430581	-0.012146	-0.0699419	-0.0492559	-0.00733606	-0.174538	-0.610073	-0.0317055	-0.0430122	-0.0121712	-0.0699419	-0.0492559	-0.0285971	-0.174538	-0.610073	-0.0317055	-0.0430131	-0.0121769	-0.0699419	-0.0492559	-0.0290222	-0.174538	-0.610073	-0.0317055	-0.043013	-0.0121781	-0.0699419	-0.0492559	-0.0294437	-0.174538	-0.611789	-0.0317055	-0.043013	-0.0121784	-0.0699419	-0.0492559	-0.0298469	-0.174538	-0.611768	-0.0317055	-0.043013	-0.0121784	-0.0699419	-0.0492559	-0.0301889	-0.172943	-0.615295	-0.0317055	-0.043013	-0.0121785	-0.0699419	-0.0492559	-0.0332759	-0.172707	-0.615342	-0.0317055	-0.0430534	-0.0121785	-0.0699419	-0.0492559	-0.0333771	-0.172656	-0.615448	-0.0317055	-0.0430533	-0.0121785	-0.0699419	-0.0492559	-0.0333784	-0.172642	-0.615475	-0.0317055	-0.0430533	-0.0121785	-0.0699419	-0.0492559	-0.0333785	-0.172638	-0.615483	-0.0317055	-0.0430533	-0.0121785	-0.0695906	-0.0492559	-0.0333785	-0.172637	-0.615485	-0.0317055	-0.0430533	-0.0121785	-0.0695657	-0.0492559	-0.0333785	-0.174451	-0.611603	-0.0317055	-0.0430533	-0.0121785	-0.0695631	-0.0492559	-0.0333785	-0.174458	-0.611685	-0.0317055	-0.0430533	0	0	0	0	0	0	0	0	0.0772622	0.0772622	0.0772622	0.0772622	0.0772622	0.0772622	0.0772622	0.0772622	0.0795109	0.0795109	0.0795109	0.0795109	0.0795109	0.0795109	0.0795109	0.0795109	0.0799738	0.0799738	0.0799738	0.0799738	0.0799738	0.0799738	0.0799738	0.0799738	0.0773071	0.0773071	0.0773071	0.0773071	0.0773071	0.0773071	0.0773071	0.0773071	0.0773119	0.0773119	0.0773119	0.0773119	0.0773119	0.0773119	0.0773119	0.0773119	0.0773114	0.0773114	0.0773114	0.0773114	0.0773114	0.0773114	0.0773114	0.0773114	0.0773114	0.0773114	0.0773114	0.0773114	0.0773114	0.0773114	0.0773114	0.0773114	0.0773114	0.0773114	0.0773114	0.0773114	0.0773114	0.0773114	0.0773114	0.0773114	0.0773114	0.0773114	0.0773114	0.0773114	0.0773114	0.0773114	0.0773114	0.0773114	0.0159022	-0.276747	-0.0522072	0.369673	-0.134998	0.327032	0.191431	0.243626	0.0116322	-0.349581	-0.10268	0.29482	-0.158151	0.616371	0.570268	0.423945	0.00453561	-0.366284	-0.329305	0.366745	-0.305719	0.452249	0.739434	0.423108	0.00238214	-0.360046	-0.609625	0.269142	-0.303737	0.651613	0.736688	0.423687	-0.00734719	-0.366419	-0.665687	0.343292	-0.311511	0.364847	0.735768	0.434298	-0.00632367	-0.367612	-0.634492	0.147725	-0.308153	0.667325	0.735177	0.424121	-0.00922348	-0.367515	-0.678705	0.333817	-0.310992	0.369689	0.73632	0.425096	-0.00620789	-0.367946	-0.680821	0.152747	-0.307162	0.827982	0.73592	0.424021	-0.00922986	-0.368163	-0.681886	0.334824	-0.310987	0.457002	0.736287	0.424509	0.299412	-0.366935	-0.681237	0.152898	-0.308208	0.678822	0.735873	0.425178	-0.174793	-0.309522	-0.669033	0.21085	-0.297045	0.463386	0.734057	0.680047	-0.0883664	-0.106118	-0.681519	0.208406	-0.268339	0.461251	0.726853	0.346885	-0.00596768	-0.115021	-0.377529	0.208099	-0.113096	0.463511	0.54943	0.0362013	-0.00171246	-0.115279	-0.148328	0.20805	-0.0786797	0.463702	0.514611	0.0257618	-0.00170349	-0.0962363	-0.0743137	0.208047	-0.0605964	0.463764	0.204853	0.0255694	-0.00199865	-0.109838	-0.00535693	0.208046	-0.0776819	0.463772	0.00945952	0.0256078	-0.00199703	-0.108043	-0.00272048	0.211436	-0.0786521	0.460616	0.0137319	0.025601	-0.00199688	-0.104897	-0.0161892	0.211559	-0.0786749	0.460339	0.0138053	0.0256011	-0.00199686	-0.0973044	-0.0399473	0.209553	-0.0786753	0.460394	0.0138062	0.0256011	-0.00199685	-0.0726316	-0.0399042	0.209172	-0.0786754	0.460386	0.0138062	0.0256011	-0.00199685	-0.0556043	-0.0399082	0.209039	-0.0790532	0.460388	0.0138062	0.025623	-0.00202648	-0.055439	-0.0399187	0.208982	-0.0790533	0.460387	0.0138243	0.025623	-0.00204219	-0.0554392	-0.0399162	0.208956	-0.0790533	0.462801	0.0138243	0.025623	-0.00204832	-0.0554392	-0.0400609	0.208945	-0.0790533	0.462829	0.0138243	0.025623	-0.00205081	-0.0554392	-0.0400608	0.21107	-0.0790533	0.461142	0.0138243	0.025623	-0.00205185	-0.0554392	-0.0400608	0.211049	-0.0790533	0.461118	0.0138243	0.025623	-0.00205227	-0.0554392	-0.0400608	0.211047	-0.0790533	0.461125	0.0138243	0.025623	-0.0020306	-0.0554392	-0.0400608	0.141364	-0.0790533	0.461126	0.0138243	0.0256144	-0.00202153	-0.0554392	-0.0400608	0.114148	-0.0790533	0.461126	0.0138243	0.0256148	-0.00201946	-0.0554392	-0.0400608	0.114455	-0.0790533	0.461126	0.0138243	0.0256148	-0.00201903	-0.0554392	-0.0400608	0.114769	-0.0790533	0.462395	0.0138243	0.0256148	-0.00201892	-0.0554392	-0.0400608	0.115059	-0.0790533	0.462378	0.0138243	0.0256148	-0.0020189	-0.0554392	-0.0400608	0.115302	-0.0783124	0.464978	0.0138243	0.0256148	-0.0020189	-0.0554392	-0.0400608	0.116847	-0.078201	0.464986	0.0138243	0.0256212	-0.0020189	-0.0554392	-0.0400608	0.116847	-0.0781767	0.46506	0.0138243	0.0256212	-0.0020189	-0.0554392	-0.0400608	0.116846	-0.0781702	0.465078	0.0138243	0.0256212	-0.0020189	-0.0554392	-0.0400608	0.116846	-0.0781684	0.465084	0.0138243	0.0256212	-0.0020189	-0.0551555	-0.0400608	0.116846	-0.0781679	0.465086	0.0138243	0.0256212	-0.0020189	-0.0551356	-0.0400608	0.116846	-0.0790128	0.462258	0.0138243	0.0256212	-0.0020189	-0.0551334	-0.0400608	0.116846	-0.0790164	0.462322	0.0138243	0.0256212	0	0	0	0	0	0	0	0	0.259215	0.259215	0.259215	0.259215	0.259215	0.259215	0.259215	0.259215	0.255488	0.255488	0.255488	0.255488	0.255488	0.255488	0.255488	0.255488	0.254201	0.254201	0.254201	0.254201	0.254201	0.254201	0.254201	0.254201	0.25968	0.25968	0.25968	0.25968	0.25968	0.25968	0.25968	0.25968	0.259695	0.259695	0.259695	0.259695	0.259695	0.259695	0.259695	0.259695	0.259695	0.259695	0.259695	0.259695	0.259695	0.259695	0.259695	0.259695	0.259695	0.259695	0.259695	0.259695	0.259695	0.259695	0.259695	0.259695	0.259695	0.259695	0.259695	0.259695	0.259695	0.259695	0.259695	0.259695	0.259695	0.259695	0.259695	0.259695	0.259695	0.259695	0.259695	0.259695	0.82268	-0.00215341	0.139352	0.816855	0.626839	0.895431	0.409956	0.472437	0.853774	-0.0408829	0.423195	0.760697	0.903597	-0.0411465	-0.0263347	0.53817	0.852746	-0.0497387	0.8102	0.883859	0.859469	0.841326	-0.290439	0.537249	0.851691	-0.0384925	0.791005	0.687829	0.886434	0.639737	-0.328535	0.537653	0.850648	-0.0497739	0.807189	0.845127	0.866217	0.901761	-0.328182	0.510026	0.846381	-0.0511076	0.79356	0.408693	0.868545	0.673203	-0.326869	0.537954	0.84836	-0.051101	0.82099	0.824032	0.869468	0.898839	-0.328393	0.535568	0.846538	-0.0520419	0.815152	0.429247	0.878067	0.213186	-0.327294	0.538268	0.848352	-0.0525019	0.814112	0.825459	0.870729	0.828684	-0.328367	0.537197	0.891465	-0.052449	0.814609	0.429953	0.873571	-0.226524	-0.327151	0.534849	0.031613	-0.0445248	0.844176	0.582293	0.820013	-0.190714	-0.322794	-0.194999	0.103948	-0.0152515	0.812745	0.577804	0.71898	-0.188619	-0.311484	-0.151626	0.0335918	-0.0165208	-0.018112	0.577123	0.289027	-0.189569	-0.0529209	-0.0111426	0.0236505	-0.0165581	-0.0203361	0.577039	0.194407	-0.189608	-0.0499015	-0.00596804	0.0235268	-0.0138307	-0.00958456	0.577031	0.149255	-0.189632	-0.00279738	-0.00174362	0.0235714	-0.0157674	-0.000341466	0.57703	0.192003	-0.189634	0.00383237	-0.00586814	0.0235864	-0.0155065	0.000201106	0.583867	0.194378	-0.188128	0.000383994	-0.00586654	0.023588	-0.0150483	-0.00164814	0.584104	0.194434	-0.187989	0.000333439	-0.00586661	0.0235882	-0.0139391	-0.00506991	0.577945	0.194436	-0.188014	0.00033262	-0.00586659	0.0235882	-0.010263	-0.00506452	0.57655	0.194436	-0.18801	0.000332641	-0.00586659	0.0235882	-0.00754425	-0.0050651	0.576034	0.195387	-0.188011	0.000332633	-0.00587164	0.0231298	-0.00751584	-0.005066	0.575811	0.195386	-0.188011	0.000327399	-0.00587164	0.0229677	-0.00751587	-0.00506561	0.575711	0.195386	-0.189165	0.000327381	-0.00587164	0.0229044	-0.00751587	-0.00508712	0.575665	0.195386	-0.189189	0.000327381	-0.00587164	0.0228785	-0.00751587	-0.00508712	0.583046	0.195386	-0.188367	0.000327381	-0.00587164	0.0228678	-0.00751587	-0.00508712	0.583019	0.195386	-0.188348	0.000327381	-0.00587164	0.0228632	-0.00751587	-0.00508712	0.58301	0.195386	-0.188351	0.000327381	-0.00587164	0.0232302	-0.00751587	-0.00508712	0.445701	0.195386	-0.188351	0.000327381	-0.00588942	0.0233229	-0.00751587	-0.00508712	0.400849	0.195386	-0.188351	0.000327381	-0.00588936	0.0233437	-0.00751587	-0.00508712	0.403088	0.195386	-0.188351	0.000327381	-0.00588936	0.0233483	-0.00751587	-0.00508712	0.405345	0.195386	-0.188938	0.000327381	-0.00588936	0.0233493	-0.00751587	-0.00508712	0.407473	0.195386	-0.188935	0.000327381	-0.00588936	0.0233495	-0.00751587	-0.00508712	0.409263	0.193653	-0.190165	0.000327381	-0.00588936	0.0233495	-0.00751587	-0.00508712	0.42306	0.193403	-0.190237	0.000327381	-0.00587226	0.0233496	-0.00751587	-0.00508712	0.423337	0.19335	-0.190282	0.000327381	-0.00587225	0.0233496	-0.00751587	-0.00508712	0.423339	0.193336	-0.190295	0.000327381	-0.00587225	0.0233496	-0.00751587	-0.00508712	0.423339	0.193332	-0.190298	0.000327381	-0.00587225	0.0233496	-0.00747739	-0.00508712	0.423339	0.193331	-0.190299	0.000327381	-0.00587225	0.0233496	-0.00747464	-0.00508712	0.423339	0.19529	-0.188871	0.000327381	-0.00587225	0.0233496	-0.00747435	-0.00508712	0.423339	0.195298	-0.188893	0.000327381	-0.00587225	0	0	0	0	0	0	0	0	0.00132132	0.00132132	0.00132132	0.00132132	0.00132132	0.00132132	0.00132132	0.00132132	0.000531822	0.000531822	0.000531822	0.000531822	0.000531822	0.000531822	0.000531822	0.000531822	0.000427555	0.000427555	0.000427555	0.000427555	0.000427555	0.000427555	0.000427555	0.000427555	0.00155104	0.00155104	0.00155104	0.00155104	0.00155104	0.00155104	0.00155104	0.00155104	0.00155357	0.00155357	0.00155357	0.00155357	0.00155357	0.00155357	0.00155357	0.00155357	0.00155272	0.00155272	0.00155272	0.00155272	0.00155272	0.00155272	0.00155272	0.00155272	0.00155278	0.00155278	0.00155278	0.00155278	0.00155278	0.00155278	0.00155278	0.00155278	0.00155277	0.00155277	0.00155277	0.00155277	0.00155277	0.00155277	0.00155277	0.00155277	0.00155277	0.00155277	0.00155277	0.00155277	0.00155277	0.00155277	0.00155277	0.00155277	-0.219588	-0.0128955	0.0487614	-0.165737	0.223854	-0.211539	-0.0951076	0.199207	-0.229592	-0.0210714	0.150667	-0.168823	0.230824	-0.0944394	0.0169796	0.237956	-0.230011	-0.0213593	0.283201	-0.206038	0.302877	-0.214554	-0.0750374	0.237538	-0.229936	-0.0236111	0.277768	-0.15508	0.300745	-0.212824	-0.0684927	0.237737	-0.23059	-0.0213342	0.283572	-0.194206	0.305677	-0.209965	-0.068398	0.228022	-0.229338	-0.0209554	0.28095	-0.0827803	0.303943	-0.220696	-0.0678318	0.23789	-0.230149	-0.0210747	0.283668	-0.189196	0.305655	-0.210287	-0.0684058	0.237051	-0.229369	-0.0209522	0.284997	-0.0852129	0.303256	-0.172953	-0.0679629	0.238003	-0.230147	-0.0211038	0.285154	-0.189679	0.305502	-0.213242	-0.0684047	0.237626	-0.212067	-0.0211322	0.285121	-0.085285	0.303599	-0.0752894	-0.0679175	0.236785	-0.0253734	-0.0177832	0.277459	-0.118353	0.289508	-0.0456818	-0.0665311	-0.0218267	-0.0366009	-0.00609075	0.284729	-0.116806	0.25407	-0.0456785	-0.0637959	-0.0310232	-0.00964423	-0.00659729	-0.0111247	-0.116621	0.10193	-0.0458988	0.00113806	-0.00146942	-0.00654723	-0.00661219	-0.00837204	-0.11659	0.0683766	-0.0459242	0.000829704	-0.000310749	-0.00651284	-0.00552245	-0.00440865	-0.116588	0.052378	-0.0459306	0.0058758	0.00129356	-0.00655357	-0.00629641	-0.000296098	-0.116587	0.0675239	-0.0459316	0.00184918	-0.000284599	-0.00655746	-0.0061922	-2.32035e-05	-0.118686	0.0683673	-0.0456546	0.000788817	-0.000284489	-0.00655788	-0.00600917	-0.000803839	-0.118763	0.0683872	-0.0456314	0.000775921	-0.000284509	-0.00655793	-0.00556605	-0.00225168	-0.117659	0.0683876	-0.0456364	0.000775668	-0.000284504	-0.00655793	-0.00409447	-0.00224968	-0.117466	0.0683876	-0.0456357	0.000775676	-0.000284504	-0.00655793	-0.00299073	-0.0022499	-0.1174	0.0687236	-0.0456359	0.000775673	-0.000284791	-0.00643666	-0.00297897	-0.00225005	-0.117372	0.0687236	-0.0456359	0.000774259	-0.000284791	-0.00639424	-0.00297898	-0.0022499	-0.11736	0.0687236	-0.0458475	0.000774254	-0.000284791	-0.00637769	-0.00297898	-0.00225856	-0.117354	0.0687236	-0.0458482	0.000774254	-0.000284791	-0.00637093	-0.00297898	-0.00225856	-0.118464	0.0687236	-0.0457029	0.000774254	-0.000284791	-0.00636811	-0.00297898	-0.00225856	-0.118449	0.0687236	-0.0457019	0.000774254	-0.000284791	-0.00636692	-0.00297898	-0.00225856	-0.118449	0.0687236	-0.0457027	0.000774254	-0.000284791	-0.00646421	-0.00297898	-0.00225856	-0.0733959	0.0687236	-0.0457028	0.000774254	-0.000292334	-0.00648844	-0.00297898	-0.00225856	-0.0544506	0.0687236	-0.0457028	0.000774254	-0.000292278	-0.00649389	-0.00297898	-0.00225856	-0.054538	0.0687236	-0.0457028	0.000774254	-0.000292278	-0.00649509	-0.00297898	-0.00225856	-0.0546293	0.0687236	-0.0458174	0.000774254	-0.000292278	-0.00649534	-0.00297898	-0.00225856	-0.0547118	0.0687236	-0.045815	0.000774254	-0.000292278	-0.00649541	-0.00297898	-0.00225856	-0.0547795	0.0681145	-0.0460462	0.000774254	-0.000292278	-0.00649542	-0.00297898	-0.00225856	-0.055039	0.0680267	-0.0460358	0.000774254	-0.000285175	-0.00649542	-0.00297898	-0.00225856	-0.0550204	0.0680081	-0.0460406	0.000774254	-0.000285175	-0.00649542	-0.00297898	-0.00225856	-0.0550197	0.0680032	-0.0460417	0.000774254	-0.000285175	-0.00649542	-0.00297898	-0.00225856	-0.0550196	0.0680018	-0.046042	0.000774254	-0.000285175	-0.00649542	-0.00296359	-0.00225856	-0.0550196	0.0680014	-0.0460421	0.000774254	-0.000285175	-0.00649542	-0.0029625	-0.00225856	-0.0550196	0.0686897	-0.0458056	0.000774254	-0.000285175	-0.00649542	-0.00296238	-0.00225856	-0.0550196	0.0686925	-0.0458126	0.000774254	-0.000285175	0	0	0	0	0	0	0	0	-0.331284	-0.331284	-0.331284	-0.331284	-0.331284	-0.331284	-0.331284	-0.331284	-0.330258	-0.330258	-0.330258	-0.330258	-0.330258	-0.330258	-0.330258	-0.330258	-0.329947	-0.329947	-0.329947	-0.329947	-0.329947	-0.329947	-0.329947	-0.329947	-0.331954	-0.331954	-0.331954	-0.331954	-0.331954	-0.331954	-0.331954	-0.331954	-0.331968	-0.331968	-0.331968	-0.331968	-0.331968	-0.331968	-0.331968	-0.331968	-0.331966	-0.331966	-0.331966	-0.331966	-0.331966	-0.331966	-0.331966	-0.331966	-0.331966	-0.331966	-0.331966	-0.331966	-0.331966	-0.331966	-0.331966	-0.331966	-0.331966	-0.331966	-0.331966	-0.331966	-0.331966	-0.331966	-0.331966	-0.331966	-0.331966	-0.331966	-0.331966	-0.331966	-0.331966	-0.331966	-0.331966	-0.331966	-0.524978	-0.166508	-0.11112	-0.465527	-0.427231	-0.403914	-0.220226	-0.872424	-0.54736	-0.174647	-0.263617	-0.321258	-0.432953	-0.733905	-0.935459	-1.21994	-0.550782	-0.178698	-0.385947	-0.390654	-0.339411	-0.491136	-0.887198	-1.21757	-0.551337	-0.181599	-0.583831	-0.289771	-0.343954	-0.739412	-0.885493	-1.21893	-0.556252	-0.177963	-0.529724	-0.368276	-0.334796	-0.384947	-0.884318	-1.20932	-0.552894	-0.177685	-0.567712	-0.172302	-0.337275	-0.756776	-0.88573	-1.22009	-0.555842	-0.177725	-0.515235	-0.357974	-0.336306	-0.390789	-0.885075	-1.21919	-0.552929	-0.177424	-0.512929	-0.180743	-0.339916	-0.966485	-0.886036	-1.22025	-0.555841	-0.177432	-0.512567	-0.358936	-0.336369	-0.497295	-0.885033	-1.21982	-0.406407	-0.176855	-0.512666	-0.181028	-0.337945	-0.81284	-0.886041	-1.21869	-0.120985	-0.149025	-0.525284	-0.245101	-0.317636	-0.556211	-0.88678	-0.923292	-0.118252	-0.0511173	-0.512114	-0.243195	-0.282901	-0.553576	-0.884045	-0.420023	-0.0252517	-0.0554134	-0.190734	-0.242905	-0.116746	-0.556288	-0.808698	-0.0483741	-0.0163806	-0.0555376	-0.0717652	-0.242869	-0.0800964	-0.556515	-0.756965	-0.0363152	-0.0162956	-0.0463806	-0.0363831	-0.242866	-0.0617671	-0.556589	-0.317062	-0.0401412	-0.0164943	-0.0529291	-0.0027668	-0.242865	-0.0790957	-0.556599	-0.0214715	-0.0361605	-0.016503	-0.05207	-0.00148498	-0.245766	-0.0800739	-0.552801	-0.0250768	-0.036151	-0.0165039	-0.0505641	-0.00801472	-0.245866	-0.080097	-0.552467	-0.0251577	-0.0361511	-0.0165041	-0.0469387	-0.0195108	-0.24331	-0.0800975	-0.552534	-0.0251584	-0.036151	-0.0165041	-0.0353596	-0.01949	-0.242736	-0.0800975	-0.552523	-0.0251584	-0.036151	-0.0165041	-0.0281188	-0.0194919	-0.242524	-0.0804832	-0.552526	-0.0251584	-0.0361819	-0.0162266	-0.0280587	-0.0194969	-0.242432	-0.0804832	-0.552525	-0.0251834	-0.036182	-0.0161313	-0.0280588	-0.0194957	-0.242391	-0.0804832	-0.55543	-0.0251835	-0.036182	-0.0160941	-0.0280588	-0.0195653	-0.242372	-0.0804832	-0.555464	-0.0251835	-0.036182	-0.016079	-0.0280588	-0.0195653	-0.245421	-0.0804832	-0.553434	-0.0251835	-0.036182	-0.0160726	-0.0280588	-0.0195653	-0.245409	-0.0804832	-0.553404	-0.0251835	-0.036182	-0.01607	-0.0280588	-0.0195653	-0.245405	-0.0804832	-0.553412	-0.0251835	-0.036182	-0.0162934	-0.0280588	-0.0195653	-0.189967	-0.0804832	-0.553413	-0.0251835	-0.0361503	-0.0163478	-0.0280588	-0.0195653	-0.17317	-0.0804832	-0.553413	-0.0251835	-0.036151	-0.01636	-0.0280588	-0.0195653	-0.174054	-0.0804832	-0.553413	-0.0251835	-0.036151	-0.0163627	-0.0280588	-0.0195653	-0.174944	-0.0804832	-0.55494	-0.0251835	-0.036151	-0.0163633	-0.0280588	-0.0195653	-0.175783	-0.0804832	-0.554919	-0.0251835	-0.036151	-0.0163634	-0.0280588	-0.0195653	-0.176488	-0.0797511	-0.558046	-0.0251835	-0.036151	-0.0163634	-0.0280588	-0.0195653	-0.181939	-0.079643	-0.558059	-0.0251835	-0.0361784	-0.0163635	-0.0280588	-0.0195653	-0.182047	-0.0796198	-0.558148	-0.0251835	-0.0361783	-0.0163635	-0.0280588	-0.0195653	-0.182048	-0.0796136	-0.55817	-0.0251835	-0.0361783	-0.0163635	-0.0280588	-0.0195653	-0.182048	-0.0796118	-0.558177	-0.0251835	-0.0361783	-0.0163635	-0.0279195	-0.0195653	-0.182048	-0.0796113	-0.558179	-0.0251835	-0.0361783	-0.0163635	-0.0279096	-0.0195653	-0.182048	-0.0804429	-0.554775	-0.0251835	-0.0361783	-0.0163635	-0.0279086	-0.0195653	-0.182048	-0.0804464	-0.554852	-0.0251835	-0.0361783	0	0	0	0	0	0	0	0	-0.160568	-0.160568	-0.160568	-0.160568	-0.160568	-0.160568	-0.160568	-0.160568	-0.158005	-0.158005	-0.158005	-0.158005	-0.158005	-0.158005	-0.158005	-0.158005	-0.157648	-0.157648	-0.157648	-0.157648	-0.157648	-0.157648	-0.157648	-0.157648	-0.161291	-0.161291	-0.161291	-0.161291	-0.161291	-0.161291	-0.161291	-0.161291	-0.161298	-0.161298	-0.161298	-0.161298	-0.161298	-0.161298	-0.161298	-0.161298	-0.161296	-0.161296	-0.161296	-0.161296	-0.161296	-0.161296	-0.161296	-0.161296	-0.161296	-0.161296	-0.161296	-0.161296	-0.161296	-0.161296	-0.161296	-0.161296	-0.161296	-0.161296	-0.161296	-0.161296	-0.161296	-0.161296	-0.161296	-0.161296	-0.161296	-0.161296	-0.161296	-0.161296	-0.161296	-0.161296	-0.161296	-0.161296	0.0774119	-0.398008	-0.162601	0.385779	-0.575557	0.494266	0.22667	-0.705385	0.0755292	-0.476278	-0.37382	0.443536	-0.504405	-0.073816	-0.444281	-0.909229	0.065897	-0.498309	-0.710913	0.531873	-0.64879	0.503259	-0.234141	-0.90748	0.0629211	-0.488535	-1.15875	0.407008	-0.638578	0.357213	-0.257475	-0.908391	0.0497306	-0.497747	-1.15639	0.503736	-0.650239	0.547449	-0.257118	-0.888139	0.0508109	-0.499514	-1.16801	0.219385	-0.646678	0.376532	-0.25923	-0.909215	0.0470388	-0.499319	-1.14857	0.491249	-0.649995	0.545286	-0.257442	-0.907346	0.050978	-0.499918	-1.15204	0.226377	-0.643917	0.0789259	-0.258869	-0.909487	0.0470297	-0.500111	-1.15322	0.492335	-0.649383	0.494992	-0.257423	-0.908571	0.466152	-0.498385	-1.15251	0.226589	-0.645046	-0.190179	-0.258917	-0.90673	-0.233438	-0.420408	-1.13339	0.313795	-0.61834	-0.15192	-0.261292	-0.35123	-0.111848	-0.144162	-1.15245	0.309886	-0.553867	-0.150431	-0.264041	-0.12459	-0.00572264	-0.156265	-0.520623	0.309412	-0.230077	-0.151182	-0.328549	-0.0178479	-0.000709404	-0.156616	-0.201611	0.309333	-0.158423	-0.151219	-0.307091	-0.0147131	-0.000706526	-0.130761	-0.10094	0.309328	-0.121927	-0.151239	-0.138007	-0.0190011	-0.00110115	-0.149237	-0.00731132	0.309327	-0.156423	-0.15124	-0.0135277	-0.0146917	-0.00109783	-0.146805	-0.00380312	0.314671	-0.158376	-0.150075	-0.0132928	-0.0146879	-0.0010975	-0.14254	-0.0220994	0.314866	-0.158422	-0.149968	-0.0133107	-0.014688	-0.00109746	-0.13226	-0.0543263	0.311892	-0.158423	-0.149988	-0.0133106	-0.0146879	-0.00109745	-0.0990617	-0.0542674	0.31135	-0.158423	-0.149985	-0.0133106	-0.0146879	-0.00109745	-0.0769304	-0.0542728	0.311163	-0.159187	-0.149985	-0.0133106	-0.0147004	-0.00117273	-0.0767262	-0.0542874	0.311082	-0.159187	-0.149985	-0.0133194	-0.0147004	-0.00120635	-0.0767264	-0.054284	0.311046	-0.159187	-0.150877	-0.0133194	-0.0147004	-0.00121948	-0.0767264	-0.0544803	0.31103	-0.159187	-0.150895	-0.0133194	-0.0147004	-0.00122482	-0.0767264	-0.0544802	0.314099	-0.159187	-0.150261	-0.0133194	-0.0147004	-0.00122705	-0.0767264	-0.0544802	0.314064	-0.159187	-0.150248	-0.0133194	-0.0147004	-0.00122797	-0.0767264	-0.0544802	0.314062	-0.159187	-0.15025	-0.0133194	-0.0147004	-0.00117055	-0.0767264	-0.0544802	0.198981	-0.159187	-0.15025	-0.0133194	-0.0146745	-0.00115122	-0.0767264	-0.0544802	0.150956	-0.159187	-0.15025	-0.0133194	-0.0146749	-0.00114684	-0.0767264	-0.0544802	0.151322	-0.159187	-0.15025	-0.0133194	-0.0146748	-0.00114591	-0.0767264	-0.0544802	0.151699	-0.159187	-0.150706	-0.0133194	-0.0146748	-0.00114569	-0.0767264	-0.0544802	0.152046	-0.159187	-0.150704	-0.0133194	-0.0146748	-0.00114565	-0.0767264	-0.0544802	0.152334	-0.157723	-0.151653	-0.0133194	-0.0146748	-0.00114564	-0.0767264	-0.0544802	0.153933	-0.157505	-0.151699	-0.0133194	-0.0146983	-0.00114563	-0.0767264	-0.0544802	0.153909	-0.157458	-0.151733	-0.0133194	-0.0146982	-0.00114563	-0.0767264	-0.0544802	0.153908	-0.157445	-0.151741	-0.0133194	-0.0146982	-0.00114563	-0.0767264	-0.0544802	0.153908	-0.157442	-0.151744	-0.0133194	-0.0146982	-0.00114563	-0.0763382	-0.0544802	0.153908	-0.157441	-0.151745	-0.0133194	-0.0146982	-0.00114563	-0.0763108	-0.0544802	0.153908	-0.159107	-0.150655	-0.0133194	-0.0146982	-0.00114563	-0.0763079	-0.0544802	0.153908	-0.159114	-0.150673	-0.0133194	-0.0146982	0	0	0	0	0	0	0	0	-0.0601438	-0.0601438	-0.0601438	-0.0601438	-0.0601438	-0.0601438	-0.0601438	-0.0601438	-0.0614091	-0.0614091	-0.0614091	-0.0614091	-0.0614091	-0.0614091	-0.0614091	-0.0614091	-0.0620272	-0.0620272	-0.0620272	-0.0620272	-0.0620272	-0.0620272	-0.0620272	-0.0620272	-0.0600868	-0.0600868	-0.0600868	-0.0600868	-0.0600868	-0.0600868	-0.0600868	-0.0600868	-0.0600792	-0.0600792	-0.0600792	-0.0600792	-0.0600792	-0.0600792	-0.0600792	-0.0600792	-0.0600787	-0.0600787	-0.0600787	-0.0600787	-0.0600787	-0.0600787	-0.0600787	-0.0600787	-0.0600786	-0.0600786	-0.0600786	-0.0600786	-0.0600786	-0.0600786	-0.0600786	-0.0600786	-0.0600787	-0.0600787	-0.0600787	-0.0600787	-0.0600787	-0.0600787	-0.0600787	-0.0600787	-0.0600787	-0.0600787	-0.0600787	-0.0600787	-0.0600787	-0.0600787	-0.0600787	-0.0600787	-0.145104	-0.622966	0.0209229	0.491565	0.33527	0.532697	0.252568	-0.00853336	-0.163524	-0.789311	0.245032	0.524447	0.627992	-0.42422	-0.556753	-0.113652	-0.179588	-0.827734	0.450932	0.599842	0.638081	0.508328	-0.730105	-0.11323	-0.184292	-0.814492	-0.227352	0.47438	0.661747	0.194671	-0.763939	-0.113553	-0.206344	-0.826881	-0.196934	0.57603	0.649528	0.619163	-0.762938	-0.134804	-0.203046	-0.82895	-0.229162	0.28183	0.650171	0.216071	-0.763197	-0.113981	-0.210122	-0.829076	-0.177764	0.562289	0.651814	0.613452	-0.763524	-0.115648	-0.202816	-0.830097	-0.181762	0.296142	0.657576	-0.313021	-0.763362	-0.113791	-0.210135	-0.831187	-0.183588	0.563083	0.65292	0.493678	-0.763479	-0.114428	0.487271	-0.828748	-0.182354	0.296632	0.654363	-0.632815	-0.763187	-0.11613	-0.407425	-0.699107	-0.163077	0.401874	0.611303	-0.465565	-0.759189	-0.656652	-0.225576	-0.239694	-0.184783	0.398819	0.519817	-0.462275	-0.747085	-0.35834	-0.02117	-0.259794	-0.805192	0.398353	0.197488	-0.464563	-0.465078	-0.0352826	-0.00924341	-0.260378	-0.334099	0.398296	0.126878	-0.464719	-0.435724	-0.0242169	-0.00919574	-0.217403	-0.16766	0.39829	0.0965716	-0.464779	-0.166161	-0.022169	-0.00988238	-0.248088	-0.0118468	0.39829	0.125343	-0.464786	-0.00992245	-0.0240431	-0.0098819	-0.244037	-0.00547563	0.402955	0.126896	-0.461421	-0.015142	-0.0240368	-0.0098819	-0.236933	-0.0358699	0.403116	0.126933	-0.461119	-0.015239	-0.0240369	-0.00988189	-0.219794	-0.0897602	0.398854	0.126934	-0.461178	-0.0152402	-0.0240368	-0.00988189	-0.164246	-0.0896644	0.397881	0.126934	-0.461168	-0.0152401	-0.0240368	-0.00988189	-0.126598	-0.0896734	0.397521	0.127575	-0.46117	-0.0152402	-0.0240574	-0.00985127	-0.126243	-0.0896957	0.397365	0.127575	-0.46117	-0.0152597	-0.0240574	-0.00985228	-0.126243	-0.0896899	0.397295	0.127575	-0.463745	-0.0152598	-0.0240574	-0.00985268	-0.126243	-0.090018	0.397264	0.127575	-0.463785	-0.0152598	-0.0240574	-0.00985282	-0.126243	-0.090018	0.402393	0.127575	-0.461971	-0.0152598	-0.0240574	-0.00985287	-0.126243	-0.090018	0.402375	0.127575	-0.461938	-0.0152598	-0.0240574	-0.00985286	-0.126243	-0.090018	0.402369	0.127575	-0.461945	-0.0152598	-0.0240574	-0.00988219	-0.126243	-0.090018	0.307677	0.127575	-0.461946	-0.0152598	-0.0240581	-0.0098814	-0.126243	-0.090018	0.276364	0.127575	-0.461946	-0.0152598	-0.0240584	-0.00988118	-0.126243	-0.090018	0.277965	0.127575	-0.461946	-0.0152598	-0.0240584	-0.00988118	-0.126243	-0.090018	0.279578	0.127575	-0.463281	-0.0152598	-0.0240584	-0.00988115	-0.126243	-0.090018	0.2811	0.127575	-0.463268	-0.0152598	-0.0240584	-0.00988115	-0.126243	-0.090018	0.282379	0.126521	-0.466029	-0.0152598	-0.0240584	-0.00988116	-0.126243	-0.090018	0.292258	0.126379	-0.466101	-0.0152598	-0.0240562	-0.00988115	-0.126243	-0.090018	0.292459	0.126351	-0.466189	-0.0152598	-0.0240562	-0.00988115	-0.126243	-0.090018	0.29246	0.126343	-0.466212	-0.0152598	-0.0240562	-0.00988115	-0.126243	-0.090018	0.29246	0.126341	-0.466219	-0.0152598	-0.0240562	-0.00988115	-0.125603	-0.090018	0.29246	0.126341	-0.466221	-0.0152598	-0.0240562	-0.00988115	-0.125558	-0.090018	0.29246	0.127515	-0.463134	-0.0152598	-0.0240562	-0.00988115	-0.125553	-0.090018	0.29246	0.127519	-0.463195	-0.0152598	-0.0240562	0	0	0	0	0	0	0	0	0.12271	0.12271	0.12271	0.12271	0.12271	0.12271	0.12271	0.12271	0.123826	0.123826	0.123826	0.123826	0.123826	0.123826	0.123826	0.123826	0.123897	0.123897	0.123897	0.123897	0.123897	0.123897	0.123897	0.123897	0.122984	0.122984	0.122984	0.122984	0.122984	0.122984	0.122984	0.122984	0.122996	0.122996	0.122996	0.122996	0.122996	0.122996	0.122996	0.122996	0.122995	0.122995	0.122995	0.122995	0.122995	0.122995	0.122995	0.122995	0.122995	0.122995	0.122995	0.122995	0.122995	0.122995	0.122995	0.122995	0.122995	0.122995	0.122995	0.122995	0.122995	0.122995	0.122995	0.122995	0.122995	0.122995	0.122995	0.122995	0.122995	0.122995	0.122995	0.122995	0.0225391	-0.479937	-0.00204479	0.613608	0.167881	0.566379	0.309895	0.46957	0.0136768	-0.616618	0.104692	0.524423	0.271914	0.536879	0.512141	0.681067	0.00111554	-0.647196	0.0419807	0.629273	0.135906	0.690886	0.562317	0.679826	-0.00268803	-0.635785	-0.455351	0.475874	0.148163	0.80101	0.546816	0.680585	-0.0198879	-0.647126	-0.505347	0.595392	0.134964	0.633348	0.546139	0.676932	-0.018042	-0.649064	-0.481962	0.273779	0.138482	0.826545	0.545947	0.681109	-0.023184	-0.649046	-0.512639	0.579746	0.13674	0.636689	0.546575	0.680902	-0.0178385	-0.64991	-0.516473	0.285751	0.142934	0.813078	0.546602	0.681162	-0.0231953	-0.650599	-0.518262	0.581112	0.137185	0.690872	0.546554	0.681155	0.522406	-0.648589	-0.517135	0.286144	0.140255	0.529967	0.546644	0.680597	-0.309435	-0.547145	-0.496761	0.390368	0.124482	0.349408	0.547145	0.559383	-0.157149	-0.187583	-0.51863	0.386771	0.096189	0.348211	0.545595	0.259057	-0.0108278	-0.203314	-0.642904	0.386271	0.0297069	0.349908	0.498258	0.0293889	-0.00322903	-0.20377	-0.261698	0.386202	0.015407	0.350066	0.466464	0.0218981	-0.00321221	-0.170122	-0.13118	0.386196	0.0113378	0.350112	0.193689	0.0238429	-0.00373494	-0.194148	-0.0093178	0.386195	0.0152498	0.350119	0.00995588	0.0217995	-0.00373217	-0.190976	-0.00445714	0.391434	0.0154328	0.34781	0.0122858	0.0217938	-0.00373192	-0.185412	-0.0282459	0.39162	0.0154373	0.34761	0.0123284	0.0217939	-0.00373188	-0.171986	-0.0703456	0.387665	0.0154374	0.347651	0.0123289	0.0217938	-0.00373188	-0.128365	-0.0702701	0.386821	0.0154374	0.347644	0.0123289	0.0217938	-0.00373188	-0.0983538	-0.0702772	0.386516	0.0155267	0.347646	0.0123289	0.0218125	-0.00378136	-0.0980641	-0.0702951	0.386383	0.0155265	0.347646	0.0123428	0.0218125	-0.00380807	-0.0980644	-0.0702906	0.386324	0.0155265	0.349411	0.0123428	0.0218125	-0.0038185	-0.0980644	-0.070547	0.386297	0.0155265	0.349428	0.0123428	0.0218125	-0.00382273	-0.0980644	-0.0705469	0.390835	0.0155265	0.348199	0.0123428	0.0218125	-0.00382449	-0.0980644	-0.0705469	0.390809	0.0155265	0.348184	0.0123428	0.0218125	-0.00382521	-0.0980644	-0.0705469	0.390804	0.0155265	0.34819	0.0123428	0.0218125	-0.00378926	-0.0980644	-0.0705469	0.285043	0.0155265	0.34819	0.0123428	0.0217952	-0.00377381	-0.0980644	-0.0705469	0.247549	0.0155265	0.34819	0.0123428	0.0217956	-0.00377031	-0.0980644	-0.0705469	0.248685	0.0155265	0.34819	0.0123428	0.0217956	-0.00376958	-0.0980644	-0.0705469	0.249831	0.0155265	0.349125	0.0123428	0.0217956	-0.00376939	-0.0980644	-0.0705469	0.250908	0.0155265	0.349111	0.0123428	0.0217956	-0.00376936	-0.0980644	-0.0705469	0.251813	0.015454	0.351017	0.0123428	0.0217956	-0.00376936	-0.0980644	-0.0705469	0.25856	0.0154513	0.351	0.0123428	0.0218105	-0.00376934	-0.0980644	-0.0705469	0.258674	0.0154519	0.35105	0.0123428	0.0218104	-0.00376934	-0.0980644	-0.0705469	0.258674	0.0154521	0.351062	0.0123428	0.0218104	-0.00376934	-0.0980644	-0.0705469	0.258674	0.0154522	0.351066	0.0123428	0.0218104	-0.00376934	-0.097564	-0.0705469	0.258674	0.0154522	0.351067	0.0123428	0.0218104	-0.00376934	-0.0975287	-0.0705469	0.258674	0.0155213	0.349026	0.0123428	0.0218104	-0.00376934	-0.097525	-0.0705469	0.258674	0.0155213	0.349075	0.0123428	0.0218104	0	0	0	0	0	0	0	0	-0.209626	-0.209626	-0.209626	-0.209626	-0.209626	-0.209626	-0.209626	-0.209626	-0.206091	-0.206091	-0.206091	-0.206091	-0.206091	-0.206091	-0.206091	-0.206091	-0.205429	-0.205429	-0.205429	-0.205429	-0.205429	-0.205429	-0.205429	-0.205429	-0.210537	-0.210537	-0.210537	-0.210537	-0.210537	-0.210537	-0.210537	-0.210537	-0.210549	-0.210549	-0.210549	-0.210549	-0.210549	-0.210549	-0.210549	-0.210549	-0.210546	-0.210546	-0.210546	-0.210546	-0.210546	-0.210546	-0.210546	-0.210546	-0.210546	-0.210546	-0.210546	-0.210546	-0.210546	-0.210546	-0.210546	-0.210546	-0.210546	-0.210546	-0.210546	-0.210546	-0.210546	-0.210546	-0.210546	-0.210546	-0.210546	-0.210546	-0.210546	-0.210546	-0.210546	-0.210546	-0.210546	-0.210546	0.0241749	-0.318698	-0.206631	0.231617	-0.803463	0.343307	0.153211	-0.890461	0.0224397	-0.366815	-0.528338	0.303409	-0.81092	-0.0332561	-0.436825	-1.12553	0.015067	-0.382554	-0.993855	0.372225	-0.966936	0.357126	-0.136533	-1.12342	0.0128186	-0.375562	-1.35713	0.281096	-0.963112	0.261782	-0.152242	-1.12449	0.00269154	-0.382061	-1.35894	0.350241	-0.971383	0.384483	-0.152013	-1.09401	0.00370275	-0.383469	-1.36628	0.141623	-0.967844	0.275074	-0.154537	-1.12543	0.000709438	-0.383222	-1.35451	0.341526	-0.971975	0.383163	-0.152282	-1.1227	0.00382506	-0.383576	-1.35694	0.144157	-0.967302	0.0793907	-0.15408	-1.12581	0.000702802	-0.383512	-1.35776	0.342403	-0.971634	0.351647	-0.15227	-1.12452	0.322034	-0.382082	-1.35727	0.144213	-0.967375	-0.108756	-0.154185	-1.1218	-0.181309	-0.322264	-1.34312	0.203112	-0.921948	-0.0889652	-0.158162	-0.295351	-0.0905923	-0.110518	-1.35648	0.199852	-0.8182	-0.0880096	-0.164696	-0.0762309	-0.00582937	-0.119803	-0.416125	0.199493	-0.334889	-0.0884491	-0.3163	-0.0145777	-0.00155075	-0.120072	-0.154908	0.199426	-0.228146	-0.0884688	-0.295449	-0.0131283	-0.00154348	-0.100248	-0.077544	0.199422	-0.175321	-0.0884798	-0.139448	-0.0190219	-0.00184942	-0.114421	-0.00571984	0.199421	-0.225285	-0.0884809	-0.0147768	-0.0131408	-0.00184747	-0.112559	-0.00316378	0.203695	-0.228093	-0.0877861	-0.0133054	-0.0131374	-0.00184728	-0.109294	-0.0172055	0.203853	-0.228159	-0.0877219	-0.0133053	-0.0131374	-0.00184726	-0.101426	-0.0418448	0.202096	-0.22816	-0.0877338	-0.0133048	-0.0131374	-0.00184725	-0.0760809	-0.041799	0.201848	-0.22816	-0.0877318	-0.0133049	-0.0131374	-0.00184725	-0.0593787	-0.0418032	0.201771	-0.229269	-0.0877322	-0.0133049	-0.0131485	-0.0018866	-0.0592271	-0.0418149	0.201739	-0.229269	-0.0877322	-0.0133116	-0.0131485	-0.00190591	-0.0592273	-0.0418123	0.201724	-0.229269	-0.0882639	-0.0133116	-0.0131485	-0.00191345	-0.0592273	-0.0419623	0.201717	-0.229269	-0.0882748	-0.0133116	-0.0131485	-0.00191652	-0.0592273	-0.0419623	0.20326	-0.229269	-0.0878962	-0.0133116	-0.0131485	-0.0019178	-0.0592273	-0.0419623	0.203227	-0.229269	-0.0878879	-0.0133116	-0.0131485	-0.00191832	-0.0592273	-0.0419623	0.203228	-0.229269	-0.0878891	-0.0133116	-0.0131485	-0.00188902	-0.0592273	-0.0419623	0.108674	-0.229269	-0.0878892	-0.0133116	-0.0131156	-0.0018779	-0.0592273	-0.0419623	0.0659828	-0.229269	-0.0878892	-0.0133116	-0.013116	-0.00187538	-0.0592273	-0.0419623	0.0658041	-0.229269	-0.0878892	-0.0133116	-0.013116	-0.00187485	-0.0592273	-0.0419623	0.0656329	-0.229269	-0.0881602	-0.0133116	-0.013116	-0.00187472	-0.0592273	-0.0419623	0.0654621	-0.229269	-0.0881588	-0.0133116	-0.013116	-0.00187469	-0.0592273	-0.0419623	0.0653138	-0.227192	-0.0887225	-0.0133116	-0.013116	-0.00187469	-0.0592273	-0.0419623	0.0634665	-0.226887	-0.0887533	-0.0133116	-0.0131461	-0.00187468	-0.0592273	-0.0419623	0.0633657	-0.226822	-0.0887737	-0.0133116	-0.0131461	-0.00187468	-0.0592273	-0.0419623	0.0633636	-0.226804	-0.0887792	-0.0133116	-0.0131461	-0.00187468	-0.0592273	-0.0419623	0.0633636	-0.2268	-0.0887809	-0.0133116	-0.0131461	-0.00187468	-0.0589282	-0.0419623	0.0633636	-0.226798	-0.0887814	-0.0133116	-0.0131461	-0.00187468	-0.0589071	-0.0419623	0.0633636	-0.229154	-0.0881297	-0.0133116	-0.0131461	-0.00187468	-0.0589048	-0.0419623	0.0633636	-0.229164	-0.0881401	-0.0133116	-0.0131461	0	0	0	0	0	0	0	0	-0.105531	-0.105531	-0.105531	-0.105531	-0.105531	-0.105531	-0.105531	-0.105531	-0.103843	-0.103843	-0.103843	-0.103843	-0.103843	-0.103843	-0.103843	-0.103843	-0.103615	-0.103615	-0.103615	-0.103615	-0.103615	-0.103615	-0.103615	-0.103615	-0.10614	-0.10614	-0.10614	-0.10614	-0.10614	-0.10614	-0.10614	-0.10614	-0.106148	-0.106148	-0.106148	-0.106148	-0.106148	-0.106148	-0.106148	-0.106148	-0.106145	-0.106145	-0.106145	-0.106145	-0.106145	-0.106145	-0.106145	-0.106145	-0.106145	-0.106145	-0.106145	-0.106145	-0.106145	-0.106145	-0.106145	-0.106145	-0.106145	-0.106145	-0.106145	-0.106145	-0.106145	-0.106145	-0.106145	-0.106145	-0.106145	-0.106145	-0.106145	-0.106145	-0.106145	-0.106145	-0.106145	-0.106145	0.224379	-0.115479	-0.121648	0.238587	-0.499518	0.343332	0.146408	-0.613132	0.233385	-0.126788	-0.327194	0.288053	-0.479029	-0.0724451	-0.353522	-0.792329	0.230828	-0.132952	-0.589558	0.347359	-0.587312	0.325372	-0.185546	-0.790845	0.22985	-0.127824	-0.734938	0.265222	-0.581808	0.218415	-0.201196	-0.791627	0.226417	-0.132679	-0.728082	0.328589	-0.589872	0.358482	-0.200935	-0.773229	0.2256	-0.133592	-0.737239	0.139986	-0.587234	0.230848	-0.202444	-0.792285	0.22519	-0.133398	-0.722154	0.320462	-0.589981	0.356836	-0.201194	-0.790651	0.22568	-0.133675	-0.724463	0.143859	-0.585825	0.0236997	-0.202284	-0.792521	0.225186	-0.133546	-0.724911	0.321193	-0.589586	0.319563	-0.20118	-0.791762	0.336716	-0.132966	-0.7247	0.143971	-0.586299	-0.153626	-0.202349	-0.790074	-0.0481026	-0.112195	-0.711648	0.200367	-0.559401	-0.119767	-0.20468	-0.286675	-0.000657425	-0.0384852	-0.724134	0.197643	-0.49456	-0.118677	-0.20767	-0.0977182	0.00707868	-0.0417231	-0.152889	0.197324	-0.20099	-0.119267	-0.276473	-0.0145099	0.00576938	-0.0418166	-0.0540294	0.197269	-0.136176	-0.1193	-0.258393	-0.0121174	0.00573866	-0.0349141	-0.0268421	0.197265	-0.104528	-0.119315	-0.11675	-0.0159347	0.00565541	-0.0398534	-0.00198818	0.197264	-0.134471	-0.119317	-0.0105791	-0.0121042	0.00566001	-0.0392067	-0.00119821	0.200933	-0.136149	-0.118412	-0.01018	-0.0121011	0.00566049	-0.0380732	-0.00607813	0.201067	-0.136188	-0.11833	-0.0101895	-0.0121011	0.00566055	-0.035344	-0.0145847	0.199215	-0.136189	-0.118345	-0.0101893	-0.0121011	0.00566056	-0.0266107	-0.0145684	0.1989	-0.136189	-0.118343	-0.0101893	-0.0121011	0.00566056	-0.0210528	-0.0145698	0.198794	-0.136854	-0.118343	-0.0101893	-0.0121114	0.00552589	-0.0210051	-0.0145743	0.198748	-0.136853	-0.118343	-0.0101958	-0.0121114	0.00547657	-0.0210052	-0.0145734	0.198728	-0.136853	-0.119035	-0.0101958	-0.0121114	0.00545732	-0.0210052	-0.0146253	0.198719	-0.136853	-0.119048	-0.0101958	-0.0121114	0.00544946	-0.0210052	-0.0146253	0.200546	-0.136853	-0.118557	-0.0101958	-0.0121114	0.00544618	-0.0210052	-0.0146253	0.200521	-0.136853	-0.118547	-0.0101958	-0.0121114	0.00544481	-0.0210052	-0.0146253	0.20052	-0.136853	-0.118549	-0.0101958	-0.0121114	0.00555192	-0.0210052	-0.0146253	0.120534	-0.136853	-0.118549	-0.0101958	-0.0120887	0.00558013	-0.0210052	-0.0146253	0.086085	-0.136853	-0.118549	-0.0101958	-0.012089	0.00558649	-0.0210052	-0.0146253	0.0861891	-0.136853	-0.118549	-0.0101958	-0.012089	0.00558787	-0.0210052	-0.0146253	0.0863004	-0.136853	-0.118905	-0.0101958	-0.012089	0.00558817	-0.0210052	-0.0146253	0.0863988	-0.136853	-0.118902	-0.0101958	-0.012089	0.00558824	-0.0210052	-0.0146253	0.0864782	-0.135624	-0.11964	-0.0101958	-0.012089	0.00558825	-0.0210052	-0.0146253	0.0865987	-0.135444	-0.119671	-0.0101958	-0.0121096	0.00558826	-0.0210052	-0.0146253	0.0865569	-0.135406	-0.119696	-0.0101958	-0.0121095	0.00558826	-0.0210052	-0.0146253	0.0865555	-0.135396	-0.119703	-0.0101958	-0.0121095	0.00558826	-0.0210052	-0.0146253	0.0865555	-0.135393	-0.119705	-0.0101958	-0.0121095	0.00558826	-0.0208999	-0.0146253	0.0865555	-0.135392	-0.119706	-0.0101958	-0.0121095	0.00558826	-0.0208925	-0.0146253	0.0865555	-0.136785	-0.118865	-0.0101958	-0.0121095	0.00558826	-0.0208917	-0.0146253	0.0865555	-0.136791	-0.11888	-0.0101958	-0.0121095	0	0	0	0	0	0	0	0	0.215481	0.215481	0.215481	0.215481	0.215481	0.215481	0.215481	0.215481	0.211188	0.211188	0.211188	0.211188	0.211188	0.211188	0.211188	0.211188	0.209835	0.209835	0.209835	0.209835	0.209835	0.209835	0.209835	0.209835	0.215357	0.215357	0.215357	0.215357	0.215357	0.215357	0.215357	0.215357	0.215356	0.215356	0.215356	0.215356	0.215356	0.215356	0.215356	0.215356	0.215358	0.215358	0.215358	0.215358	0.215358	0.215358	0.215358	0.215358	0.215358	0.215358	0.215358	0.215358	0.215358	0.215358	0.215358	0.215358	0.215358	0.215358	0.215358	0.215358	0.215358	0.215358	0.215358	0.215358	0.215358	0.215358	0.215358	0.215358	0.215358	0.215358	0.215358	0.215358	1.46897	0.778503	0.091518	0.479021	0.119906	0.698945	0.256738	-0.259845	1.5429	0.954764	0.0850595	0.501125	0.247192	-0.351016	-0.449954	-0.444393	1.56208	0.991711	0.357504	0.580024	0.216245	0.501607	-0.630136	-0.443607	1.56652	0.992657	1.13993	0.455341	0.232777	0.221599	-0.661497	-0.444174	1.5934	0.991248	1.19692	0.556051	0.217258	0.598673	-0.660784	-0.451714	1.58248	0.991776	1.16849	0.264579	0.21906	0.242205	-0.659751	-0.444493	1.59472	0.992015	1.21624	0.54256	0.218705	0.593642	-0.661333	-0.445323	1.58243	0.991916	1.21211	0.276888	0.224972	-0.237334	-0.660761	-0.444407	1.59472	0.992739	1.21315	0.543419	0.219714	0.488063	-0.661293	-0.444916	0.760226	0.989736	1.21215	0.277313	0.222702	-0.544026	-0.660762	-0.445286	0.576088	0.834492	1.23392	0.377221	0.210391	-0.402322	-0.65946	-0.620372	0.453771	0.286108	1.21294	0.373869	0.204334	-0.3994	-0.651966	-0.31188	0.079729	0.310106	1.00237	0.373397	0.0966129	-0.401377	-0.473152	-0.0329283	0.0487798	0.310802	0.40005	0.373332	0.0725443	-0.401509	-0.442906	-0.0235816	0.0485247	0.259482	0.201751	0.373326	0.0567441	-0.401561	-0.175342	-0.0237856	0.0494823	0.296133	0.0147191	0.373326	0.0716096	-0.401568	-0.00605035	-0.0234459	0.0495051	0.291297	0.00724247	0.378254	0.0724875	-0.398647	-0.00951678	-0.0234397	0.0495075	0.282816	0.043649	0.378426	0.072508	-0.398384	-0.00957459	-0.0234398	0.0495078	0.262355	0.108035	0.3745	0.0725084	-0.398435	-0.00957536	-0.0234398	0.0495079	0.195962	0.10792	0.373651	0.0725084	-0.398427	-0.00957535	-0.0234398	0.0495079	0.150568	0.10793	0.373341	0.0728377	-0.398429	-0.00957536	-0.0234598	0.0487505	0.150134	0.107958	0.373207	0.0728379	-0.398428	-0.00958865	-0.0234598	0.0484979	0.150134	0.107951	0.373147	0.0728379	-0.400663	-0.00958867	-0.0234598	0.0483993	0.150134	0.108342	0.37312	0.0728379	-0.400698	-0.00958867	-0.0234598	0.048359	0.150134	0.108342	0.377679	0.0728379	-0.399123	-0.00958867	-0.0234598	0.0483422	0.150134	0.108342	0.377656	0.0728379	-0.399095	-0.00958867	-0.0234598	0.0483351	0.150134	0.108342	0.377651	0.0728379	-0.399101	-0.00958867	-0.0234598	0.0489476	0.150134	0.108342	0.274635	0.0728379	-0.399101	-0.00958867	-0.02345	0.0490917	0.150134	0.108342	0.237163	0.0728379	-0.399101	-0.00958867	-0.0234504	0.0491241	0.150134	0.108342	0.238374	0.0728379	-0.399101	-0.00958867	-0.0234504	0.0491312	0.150134	0.108342	0.239599	0.0728379	-0.400259	-0.00958867	-0.0234504	0.0491327	0.150134	0.108342	0.240751	0.0728379	-0.400247	-0.00958867	-0.0234504	0.0491331	0.150134	0.108342	0.241718	0.0720898	-0.402642	-0.00958867	-0.0234504	0.0491332	0.150134	0.108342	0.248978	0.0719698	-0.402709	-0.00958867	-0.0234581	0.0491332	0.150134	0.108342	0.249107	0.0719426	-0.402786	-0.00958867	-0.023458	0.0491332	0.150134	0.108342	0.249107	0.0719352	-0.402806	-0.00958867	-0.023458	0.0491332	0.150134	0.108342	0.249107	0.0719331	-0.402812	-0.00958867	-0.023458	0.0491332	0.149369	0.108342	0.249107	0.0719325	-0.402814	-0.00958867	-0.023458	0.0491332	0.149316	0.108342	0.249107	0.0727982	-0.400131	-0.00958867	-0.023458	0.0491332	0.14931	0.108342	0.249107	0.0728022	-0.400183	-0.00958867	-0.023458	0	0	0	0	0	0	0	0	0.206105	0.206105	0.206105	0.206105	0.206105	0.206105	0.206105	0.206105	0.202077	0.202077	0.202077	0.202077	0.202077	0.202077	0.202077	0.202077	0.20083	0.20083	0.20083	0.20083	0.20083	0.20083	0.20083	0.20083	0.206254	0.206254	0.206254	0.206254	0.206254	0.206254	0.206254	0.206254	0.206258	0.206258	0.206258	0.206258	0.206258	0.206258	0.206258	0.206258	0.206259	0.206259	0.206259	0.206259	0.206259	0.206259	0.206259	0.206259	0.206259	0.206259	0.206259	0.206259	0.206259	0.206259	0.206259	0.206259	0.206259	0.206259	0.206259	0.206259	0.206259	0.206259	0.206259	0.206259	0.206259	0.206259	0.206259	0.206259	0.206259	0.206259	0.206259	0.206259	1.04739	0.464872	0.115632	0.466928	0.345651	0.606583	0.239677	0.0546662	1.09745	0.556818	0.235912	0.463613	0.508973	-0.269748	-0.283394	-0.0256233	1.10857	0.576407	0.56883	0.533254	0.506201	0.468524	-0.50807	-0.0255651	1.11097	0.579455	1.03357	0.419599	0.523472	0.2361
[truncated: 73,166 more chars]
