# Supplementary material for: The Importance of Lateral Connections in the Parietal Cortex for Generating Motor Plans
Source: PLoS One. 2015 Aug 7;10(8):e0134669. doi: 10.1371/journal.pone.0134669 (PMC4529220; doi:10.1371/journal.pone.0134669)
Supplement: S1 Dataset — The complete dataset utilized in the data-dependent figures. (ZIP) [file pone.0134669.s001.zip › Champion_Data/Evolved_Flash_Task/TS_10/fblat_A10_2to4_9T1/sc_fire.txt]

0.18621	0.18621	0.18621	0.18621	0.18621	0.18621	0.18621	0.18621	0.187127	0.187127	0.187127	0.187127	0.187127	0.187127	0.187127	0.187127	0.187447	0.187447	0.187447	0.187447	0.187447	0.187447	0.187447	0.187447	0.186684	0.186684	0.186684	0.186684	0.186684	0.186684	0.186684	0.186684	0.186692	0.186692	0.186692	0.186692	0.186692	0.186692	0.186692	0.186692	0.18669	0.18669	0.18669	0.18669	0.18669	0.18669	0.18669	0.18669	0.18669	0.18669	0.18669	0.18669	0.18669	0.18669	0.18669	0.18669	0.18669	0.18669	0.18669	0.18669	0.18669	0.18669	0.18669	0.18669	0.18669	0.18669	0.18669	0.18669	0.18669	0.18669	0.18669	0.18669	0.000809446	0.0134182	0.0411892	0.119007	0.171399	0.00739479	0.0457923	0.678654	1.4535e-07	0.000988233	0.0929222	0.00223272	0.0778309	0.733476	0.918149	0.999723	2.32204e-09	0.000569163	0.0383878	0.0191936	0.00674857	0.134727	0.985849	0.997757	1.84798e-08	7.09738e-05	0.0831924	0.00117208	0.000664145	0.460088	0.999788	0.99894	3.67463e-09	3.55686e-06	0.0201452	0.0132094	0.000405617	0.00622247	0.998513	0.999979	3.99358e-08	1.52293e-06	0.0628943	0.00117098	0.00178724	0.463349	0.999188	0.99993	6.81226e-09	1.63091e-06	6.23744e-05	0.0118119	0.0006072	0.0131327	0.999342	0.999992	3.91563e-08	3.08787e-07	0.000235077	0.00107813	0.000543959	0.85678	0.999764	0.999971	6.85603e-09	9.61518e-08	3.34841e-06	0.0121621	0.000152465	0.145956	0.99929	0.999994	2.36994e-08	5.16486e-08	0.000133235	0.00106911	0.000392807	0.887021	0.999726	0.999757	8.76316e-07	1.01041e-06	1.62489e-05	0.00130601	0.00016826	0.621598	0.99886	0.986241	1.49069e-06	1.7012e-05	4.22514e-05	0.00131298	0.000569009	0.618164	0.991811	0.472645	2.07213e-05	2.29699e-05	7.91239e-06	0.00131045	0.000398779	0.621203	0.81774	0.0520243	4.02648e-05	2.28623e-05	8.47864e-07	0.00131106	0.000355176	0.621441	0.76555	0.0381411	4.06374e-05	3.30799e-05	1.81455e-07	0.00131099	0.000341171	0.621523	0.31351	0.04031	4.06016e-05	3.03439e-05	2.25024e-07	0.001311	0.000348769	0.621534	0.0190018	0.0379502	4.05385e-05	3.35044e-05	7.64704e-08	0.00131092	0.000353666	0.617205	0.0238436	0.0379403	4.05318e-05	3.95266e-05	2.71845e-08	0.00131088	0.000353773	0.616822	0.0239406	0.0379404	4.0531e-05	5.95512e-05	6.19054e-08	0.00132892	0.000353775	0.616898	0.0239416	0.0379403	4.05309e-05	0.000266019	6.17486e-08	0.00133422	0.000353775	0.616886	0.0239416	0.0379403	4.05309e-05	0.000945755	6.17515e-08	0.00133628	0.000354471	0.616889	0.0239416	0.0379728	4.28033e-05	0.000959773	6.18379e-08	0.00133714	0.000354473	0.616888	0.0239678	0.0379728	4.35637e-05	0.000959777	6.1839e-08	0.00133753	0.000354473	0.620199	0.0239678	0.0379728	4.38647e-05	0.000959777	6.18496e-08	0.0013377	0.000354473	0.620242	0.0239678	0.0379728	4.39886e-05	0.000959777	6.18492e-08	0.00131266	0.000354473	0.617921	0.0239678	0.0379728	4.40404e-05	0.000959777	6.18492e-08	0.00131281	0.000354473	0.617885	0.0239678	0.0379728	4.40622e-05	0.000959777	6.18492e-08	0.0013127	0.000354473	0.617894	0.0239678	0.0379728	4.22954e-05	0.000959777	6.18492e-08	0.00431634	0.000354473	0.617895	0.0239678	0.0379483	4.18773e-05	0.000959777	6.18492e-08	0.00682582	0.000354473	0.617895	0.0239678	0.037949	4.17839e-05	0.000959777	6.18492e-08	0.00679388	0.000354473	0.617895	0.0239678	0.0379489	4.17636e-05	0.000959777	6.18492e-08	0.00676017	0.000354473	0.619627	0.0239678	0.0379489	4.17591e-05	0.000959777	6.18492e-08	0.00672839	0.000354473	0.619605	0.0239678	0.0379489	4.17581e-05	0.000959777	6.18492e-08	0.00670191	0.000353037	0.623165	0.0239678	0.0379489	4.17579e-05	0.000959777	6.18492e-08	0.00652254	0.00035268	0.623207	0.0239678	0.0379695	4.17578e-05	0.000959777	6.18492e-08	0.00651941	0.000352576	0.623313	0.0239678	0.0379695	4.17578e-05	0.000959777	6.18492e-08	0.00651931	0.000352547	0.623339	0.0239678	0.0379695	4.17578e-05	0.000959777	6.18492e-08	0.00651931	0.000352538	0.623348	0.0239678	0.0379695	4.17578e-05	0.00095807	6.18492e-08	0.00651931	0.000352536	0.62335	0.0239678	0.0379695	4.17578e-05	0.000957867	6.18492e-08	0.00651931	0.000354401	0.619439	0.0239678	0.0379695	4.17578e-05	0.000957846	6.18492e-08	0.00651931	0.000354413	0.619523	0.0239678	0.0379695	4.17578e-05	0.000957844	6.18492e-08	0.00652457	0.000354412	0.641511	0.0239678	0.0379695	0.186438	0.186438	0.186438	0.186438	0.186438	0.186438	0.186438	0.186438	0.183975	0.183975	0.183975	0.183975	0.183975	0.183975	0.183975	0.183975	0.183373	0.183373	0.183373	0.183373	0.183373	0.183373	0.183373	0.183373	0.186503	0.186503	0.186503	0.186503	0.186503	0.186503	0.186503	0.186503	0.186501	0.186501	0.186501	0.186501	0.186501	0.186501	0.186501	0.186501	0.186501	0.186501	0.186501	0.186501	0.186501	0.186501	0.186501	0.186501	0.186501	0.186501	0.186501	0.186501	0.186501	0.186501	0.186501	0.186501	0.186501	0.186501	0.186501	0.186501	0.186501	0.186501	0.186501	0.186501	0.186501	0.186501	0.186501	0.186501	0.186501	0.186501	0.186501	0.186501	0.893302	0.771748	0.0781218	0.0158696	0.057563	0.102209	0.00820533	0.014834	0.94368	0.953445	0.0302734	0.00038456	0.000283268	0.00255894	0.0756304	0.000120555	0.962922	0.994089	0.171894	0.000236873	0.00394275	0.000138417	7.46135e-05	1.63516e-07	0.967906	0.987566	0.97828	0.000376815	0.00211655	4.68572e-05	9.75709e-05	1.71127e-05	0.994642	0.993358	0.996741	0.000855529	0.000130177	3.18677e-05	5.51464e-06	2.0591e-07	0.986817	0.994814	0.996612	0.00116357	0.000281549	3.17767e-05	0.00114135	0.000195774	0.997398	0.994963	0.998234	0.000755765	4.00977e-05	8.6149e-06	8.81895e-06	4.72992e-07	0.986664	0.99542	0.998076	0.00137193	0.000247493	1.32928e-06	0.000570386	0.00022588	0.997407	0.996358	0.999613	0.000746943	5.92753e-05	8.97042e-07	8.37523e-06	7.28182e-07	0.160619	0.993332	0.998417	0.00138634	0.000395257	9.57007e-06	0.000510246	8.09263e-05	0.537999	0.837699	0.999817	0.00142729	0.00478722	7.456e-06	0.000141399	6.25641e-07	0.372665	0.287214	0.999808	0.00143272	0.0243017	7.50215e-06	5.95292e-05	8.14556e-08	0.0555861	0.311305	0.99583	0.0014321	0.0240769	7.39666e-06	0.000316053	7.86962e-09	0.0320237	0.312004	0.401193	0.00143233	0.0236134	7.38693e-06	0.00035636	6.04237e-09	0.0318567	0.260495	0.201861	0.00143233	0.0191237	7.38284e-06	0.00125908	9.24046e-09	0.0327559	0.297281	0.0145671	0.00143233	0.0232781	7.38263e-06	0.00367889	6.05487e-09	0.0327683	0.292428	0.00707026	0.00143528	0.0235641	7.50468e-06	0.00382919	6.05545e-09	0.0327697	0.283916	0.0435668	0.00143471	0.0235705	7.49562e-06	0.00384045	6.05541e-09	0.0327698	0.263384	0.10814	0.00139478	0.0235706	7.4964e-06	0.00384045	6.05541e-09	0.0327699	0.19682	0.108024	0.00138688	0.0235706	7.49602e-06	0.00384045	6.05541e-09	0.0327699	0.151569	0.108035	0.00138347	0.0236613	7.49606e-06	0.00384045	6.05336e-09	0.0323334	0.15114	0.108062	0.00138198	0.0236616	7.49604e-06	0.00384302	6.05334e-09	0.0321939	0.15114	0.108055	0.00138132	0.0236616	7.43422e-06	0.00384302	6.05334e-09	0.0321395	0.15114	0.108448	0.00138101	0.0236616	7.43734e-06	0.00384302	6.05334e-09	0.0321172	0.15114	0.108448	0.00143233	0.0236616	7.38655e-06	0.00384302	6.05334e-09	0.0321079	0.15114	0.108448	0.00143217	0.0236616	7.38406e-06	0.00384302	6.05334e-09	0.032104	0.15114	0.108448	0.0014321	0.0236616	7.3838e-06	0.00384302	6.05334e-09	0.0324594	0.15114	0.108448	0.00103533	0.0236616	7.38373e-06	0.00384302	6.04449e-09	0.0325388	0.15114	0.108448	0.000925908	0.0236616	7.38372e-06	0.00384302	6.04446e-09	0.0325567	0.15114	0.108448	0.00093376	0.0236616	7.38372e-06	0.00384302	6.04447e-09	0.0325606	0.15114	0.108448	0.000941905	0.0236616	7.43333e-06	0.00384302	6.04447e-09	0.0325614	0.15114	0.108448	0.000949651	0.0236616	7.4347e-06	0.00384302	6.04447e-09	0.0325616	0.15114	0.108448	0.000956196	0.0233519	7.24048e-06	0.00384302	6.04447e-09	0.0325617	0.15114	0.108448	0.00100719	0.023295	7.21541e-06	0.00384302	6.0528e-09	0.0325617	0.15114	0.108448	0.00100854	0.0232811	7.2088e-06	0.00384302	6.0528e-09	0.0325617	0.15114	0.108448	0.00100856	0.0232773	7.20705e-06	0.00384302	6.0528e-09	0.0325617	0.15114	0.108448	0.00100856	0.0232763	7.20656e-06	0.00384302	6.0528e-09	0.0325617	0.150372	0.108448	0.00100856	0.023276	7.20641e-06	0.00384302	6.0528e-09	0.0325617	0.150318	0.108448	0.00100856	0.0236462	7.41849e-06	0.00384302	6.0528e-09	0.0325617	0.150312	0.108448	0.00100856	0.0236481	7.41634e-06	0.00384302	6.0528e-09	0.0325617	0.150311	0.108448	0.00100636	0.0236481	6.89456e-06	0.00384302	6.0528e-09	0.186526	0.186526	0.186526	0.186526	0.186526	0.186526	0.186526	0.186526	0.185623	0.185623	0.185623	0.185623	0.185623	0.185623	0.185623	0.185623	0.184992	0.184992	0.184992	0.184992	0.184992	0.184992	0.184992	0.184992	0.186445	0.186445	0.186445	0.186445	0.186445	0.186445	0.186445	0.186445	0.186451	0.186451	0.186451	0.186451	0.186451	0.186451	0.186451	0.186451	0.186452	0.186452	0.186452	0.186452	0.186452	0.186452	0.186452	0.186452	0.186452	0.186452	0.186452	0.186452	0.186452	0.186452	0.186452	0.186452	0.186452	0.186452	0.186452	0.186452	0.186452	0.186452	0.186452	0.186452	0.186452	0.186452	0.186452	0.186452	0.186452	0.186452	0.186452	0.186452	0.960109	0.0205829	0.00428744	0.869187	0.0108597	0.997714	0.457497	0.000279676	0.999464	0.00821053	0.00618824	0.827057	0.17431	0.21709	0.0328191	1.57013e-06	0.999481	0.00261639	0.00865261	0.981129	0.00229857	0.979239	0.0367593	4.90235e-07	0.998611	0.0143648	0.00643117	0.752345	0.0237916	0.870718	0.00021523	1.82405e-07	0.999028	0.00249784	0.000499668	0.932371	0.000960954	0.99933	0.000157225	9.86118e-08	0.993849	0.000884935	0.000209656	0.429373	0.00591561	0.90823	2.03586e-05	1.48496e-08	0.996653	0.0011139	0.00771569	0.908696	0.00319105	0.998612	0.000106558	2.44383e-08	0.994013	0.000252016	0.00132278	0.447684	0.0134584	0.546368	3.86224e-05	1.04116e-09	0.996646	0.000226981	0.000305366	0.910592	0.00428126	0.969333	0.000117059	7.55211e-09	0.995128	0.000329876	0.000716368	0.448291	0.0097943	0.0709973	4.51405e-05	2.33326e-09	0.0665667	1.05518e-05	0.0349152	0.612501	0.000611362	0.0150313	0.000259018	1.41478e-07	0.136837	2.5486e-06	0.000197318	0.606581	4.3014e-05	0.016114	0.0020082	1.51545e-06	0.040395	1.64776e-06	0.00434093	0.605778	0.000353754	0.0161703	0.0362822	2.90195e-05	0.0280166	1.6699e-06	0.000391238	0.605663	0.000559996	0.0162133	0.0341724	4.28628e-05	0.0278699	2.06072e-06	0.000999949	0.605653	0.000653798	0.0162167	0.0153084	2.8496e-05	0.0279725	1.46699e-06	0.000264359	0.605652	0.000566515	0.0162182	0.000762854	4.29505e-05	0.0279898	1.4196e-06	0.000145591	0.614182	0.000558537	0.0163105	0.000899572	4.291e-05	0.0279916	1.3284e-06	0.00021761	0.614484	0.000558326	0.0163249	0.000898884	4.29106e-05	0.0279918	1.12696e-06	0.000370892	0.60829	0.00055832	0.016324	0.000898904	4.29106e-05	0.0279918	6.18337e-07	0.000371246	0.606994	0.000558321	0.0163246	0.000898904	4.29106e-05	0.0279918	3.70532e-07	0.000371224	0.606526	0.000558169	0.0163245	0.000898904	4.30069e-05	0.0274589	3.68236e-07	0.000370765	0.606323	0.000558179	0.0163246	0.000900425	4.30068e-05	0.0272712	3.68234e-07	0.000370776	0.606232	0.000558179	0.0162527	0.000900424	4.30068e-05	0.027198	3.68234e-07	0.000370981	0.606191	0.000558179	0.0162418	0.000900424	4.30068e-05	0.027168	3.68234e-07	0.000370982	0.613214	0.000558179	0.0163066	0.000900424	4.30068e-05	0.0271555	3.68234e-07	0.000370982	0.613169	0.000558179	0.0163139	0.000900424	4.30068e-05	0.0271503	3.68234e-07	0.000370982	0.613162	0.000558179	0.0163144	0.000900424	4.30068e-05	0.0275773	3.68234e-07	0.000370982	0.43664	0.000558179	0.0163145	0.000900424	4.31723e-05	0.0276846	3.68234e-07	0.000370982	0.371129	0.000558179	0.0163145	0.000900424	4.31693e-05	0.0277087	3.68234e-07	0.000370982	0.372786	0.000558179	0.0163145	0.000900424	4.31694e-05	0.027714	3.68234e-07	0.000370982	0.374462	0.000558179	0.0162957	0.000900424	4.31694e-05	0.0277152	3.68234e-07	0.000370982	0.376036	0.000558179	0.016291	0.000900424	4.31694e-05	0.0277154	3.68234e-07	0.000370982	0.377356	0.000552762	0.0162273	0.000900424	4.31694e-05	0.0277155	3.68234e-07	0.000370982	0.387043	0.000552005	0.0161637	0.000900424	4.30208e-05	0.0277155	3.68234e-07	0.000370982	0.387193	0.000551831	0.016152	0.000900424	4.30209e-05	0.0277155	3.68234e-07	0.000370982	0.387192	0.000551785	0.0161482	0.000900424	4.30209e-05	0.0277155	3.68234e-07	0.000370982	0.387192	0.000551773	0.0161471	0.000900424	4.30209e-05	0.0277155	3.67642e-07	0.000370982	0.387192	0.000551769	0.0161468	0.000900424	4.30209e-05	0.0277155	3.67557e-07	0.000370982	0.387192	0.000557847	0.0163008	0.000900424	4.30209e-05	0.0277155	3.67548e-07	0.000370982	0.387192	0.000557886	0.0163068	0.000900424	4.30209e-05	0.0277155	3.67547e-07	0.000370982	0.387189	0.000557886	0.0165695	0.000900424	4.30209e-05	0.186439	0.186439	0.186439	0.186439	0.186439	0.186439	0.186439	0.186439	0.18328	0.18328	0.18328	0.18328	0.18328	0.18328	0.18328	0.18328	0.182538	0.182538	0.182538	0.182538	0.182538	0.182538	0.182538	0.182538	0.187244	0.187244	0.187244	0.187244	0.187244	0.187244	0.187244	0.187244	0.187258	0.187258	0.187258	0.187258	0.187258	0.187258	0.187258	0.187258	0.187255	0.187255	0.187255	0.187255	0.187255	0.187255	0.187255	0.187255	0.187255	0.187255	0.187255	0.187255	0.187255	0.187255	0.187255	0.187255	0.187255	0.187255	0.187255	0.187255	0.187255	0.187255	0.187255	0.187255	0.187255	0.187255	0.187255	0.187255	0.187255	0.187255	0.187255	0.187255	0.00243531	0.0284623	0.176646	0.081568	0.780102	0.00109786	0.0134746	0.80282	2.91169e-05	0.0031304	0.518688	0.0155124	0.889794	0.00443499	0.288228	0.999773	5.17966e-06	0.00108573	0.950432	0.00327177	0.991581	8.30156e-07	0.000582144	0.997959	1.01164e-06	0.00121283	0.997053	0.00900054	0.997842	0.0040892	5.09726e-05	0.998875	3.79383e-06	0.000909505	0.999126	0.00722796	0.998119	1.76069e-06	2.90104e-05	0.967407	4.97313e-06	0.00114221	0.999915	0.023998	0.99617	0.00479341	0.00201225	0.999609	9.9557e-06	0.000920174	0.999992	0.00705792	0.999614	1.06775e-06	0.000154186	0.996869	4.8782e-06	0.000761474	0.999982	0.0285817	0.998809	0.00090633	0.001686	0.999988	9.88434e-06	0.000314627	0.999851	0.00685797	0.999759	2.83204e-06	0.000153525	0.998748	8.67536e-09	8.26743e-05	0.999971	0.0287604	0.997398	0.00109875	0.0018262	0.995955	1.94322e-05	1.08881e-05	0.998441	0.0332652	0.945394	0.000112054	0.00627697	0.149132	8.62079e-06	2.7673e-05	0.998414	0.0342655	0.83082	9.65412e-05	0.0148175	0.00437783	2.36679e-05	4.44236e-05	0.0356542	0.0343166	0.334577	9.50673e-05	0.211259	0.00684881	3.22372e-05	4.42159e-05	0.000741814	0.0343397	0.225197	9.49566e-05	0.197152	0.007537	3.25568e-05	3.43669e-05	0.000282344	0.0343405	0.172747	9.48716e-05	0.0997769	0.0132463	3.21431e-05	5.62398e-05	0.000223847	0.034341	0.222395	9.48764e-05	0.0110557	0.00757972	3.21027e-05	6.07347e-05	0.000513664	0.0333291	0.225162	9.47846e-05	0.00878162	0.00757783	3.20983e-05	6.95935e-05	0.000543948	0.0332863	0.225228	9.4548e-05	0.00876154	0.00757779	3.20978e-05	9.75045e-05	0.000397698	0.0326498	0.225229	9.45494e-05	0.00876094	0.00757779	3.20977e-05	0.000333954	0.000396467	0.0323936	0.225229	9.45451e-05	0.00876097	0.00757779	3.20977e-05	0.000952452	0.000396488	0.0322884	0.226332	9.45448e-05	0.00876096	0.00758418	3.34597e-05	0.000964194	0.000397591	0.0322418	0.226331	9.45448e-05	0.0087634	0.00758418	3.3948e-05	0.000964198	0.000397602	0.0322211	0.226331	9.44961e-05	0.0087634	0.00758418	3.41408e-05	0.000964198	0.000396658	0.0322117	0.226331	9.45758e-05	0.0087634	0.00758418	3.42201e-05	0.000964198	0.000396656	0.0333927	0.226331	9.44187e-05	0.0087634	0.00758418	3.42533e-05	0.000964198	0.000396656	0.0334089	0.226331	9.44011e-05	0.0087634	0.00758418	3.42672e-05	0.000964198	0.000396656	0.0334054	0.226331	9.43967e-05	0.0087634	0.00758418	3.31996e-05	0.000964198	0.000396656	0.0602828	0.226331	9.43961e-05	0.0087634	0.00755421	3.29292e-05	0.000964198	0.000396656	0.0778315	0.226331	9.43959e-05	0.0087634	0.00755454	3.28688e-05	0.000964198	0.000396656	0.0786737	0.226331	9.43959e-05	0.0087634	0.00755453	3.28556e-05	0.000964198	0.000396656	0.0795158	0.226331	9.44724e-05	0.0087634	0.00755453	3.28527e-05	0.000964198	0.000396656	0.0803168	0.226331	9.45015e-05	0.0087634	0.00755453	3.28521e-05	0.000964198	0.000396656	0.0809937	0.224319	9.16558e-05	0.0087634	0.00755453	3.28519e-05	0.000964198	0.000396656	0.0867372	0.224028	9.1406e-05	0.0087634	0.0075822	3.28519e-05	0.000964198	0.000396656	0.0869	0.223966	9.12915e-05	0.0087634	0.00758219	3.28519e-05	0.000964198	0.000396656	0.086902	0.22395	9.12646e-05	0.0087634	0.00758219	3.28519e-05	0.000964198	0.000396656	0.086902	0.223945	9.12567e-05	0.0087634	0.00758219	3.28519e-05	0.000960818	0.000396656	0.086902	0.223944	9.12546e-05	0.0087634	0.00758219	3.28519e-05	0.000960584	0.000396656	0.086902	0.22622	9.45142e-05	0.0087634	0.00758219	3.28519e-05	0.000960561	0.000396656	0.086902	0.226229	9.4417e-05	0.0087634	0.00758219	3.28519e-05	0.000960557	0.000396656	0.0854603	0.226229	8.3289e-05	0.0087634	0.00758219	
