# Supplementary material for: The Importance of Lateral Connections in the Parietal Cortex for Generating Motor Plans
Source: PLoS One. 2015 Aug 7;10(8):e0134669. doi: 10.1371/journal.pone.0134669 (PMC4529220; doi:10.1371/journal.pone.0134669)
Supplement: S1 Dataset — The complete dataset utilized in the data-dependent figures. (ZIP) [file pone.0134669.s001.zip › Champion_Data/Evolved_Flash_Task/TS_10/ff_A10_2to4_9T24/fitness.txt]

35.3969  35.4385  35.4801  35.4751  35.4702  35.4652  35.4603  35.4554  35.4504  32.622  29.7936  26.9652  24.1368  21.3084  18.48  15.6517  12.8233  9.995  7.72563  7.80976  7.89388  7.97801  8.06214  8.14627  8.21365  8.28103  8.34842  8.4158  8.4832  8.55059  8.61799  8.6854  8.7528  8.82021  8.88762  8.95504  9.02245  9.08988  9.1573  9.22472  9.29215  9.35958  9.42702  9.49445  9.56189  9.62933  9.69678  9.76422  9.83167  9.89912  
25.0484  25.0969  25.1453  25.1435  25.1416  25.1398  25.1379  25.1361  25.1342  23.1345  21.1353  19.1368  17.1393  15.1432  13.1491  11.1581  9.17216  7.19555  5.60036  6.48357  7.3693  8.25675  9.14541  10.035  10.0789  10.1228  10.1667  10.2107  10.2546  10.2986  10.3425  10.3865  10.4304  10.4744  10.5184  10.5624  10.6064  10.6504  10.6944  10.7385  10.7825  10.8265  10.8706  10.9146  10.9587  11.0028  11.0468  11.0909  11.135  11.1791  
35.3823  35.4094  35.4364  35.4388  35.4411  35.4434  35.4457  35.448  35.4504  32.6368  29.8233  27.0098  24.1963  21.3829  18.5696  15.7563  12.9432  10.1337  9.87366  9.9153  9.95709  9.99902  10.0411  10.3393  10.3816  10.4238  10.4661  10.5083  10.5506  10.5928  10.6351  10.6773  10.7196  10.7619  10.8041  10.8464  10.8887  10.931  10.9732  11.0155  11.0578  11.1001  11.1424  11.1847  11.227  11.2692  11.3115  11.3538  11.3961  11.4384  
25.0104  25.0208  25.0314  25.0262  25.021  25.0159  25.0107  25.0056  25.0004  23.0009  21.0014  19.0021  17.0029  15.004  13.0055  11.0074  9.01029  7.01481  6.66276  6.93164  7.2017  7.4728  7.74483  8.01771  8.06624  8.11478  8.16332  8.21187  8.26044  8.309  8.35758  8.40617  8.45476  8.50336  8.55197  8.60059  8.64922  8.69785  8.74648  8.79513  8.84378  8.89244  8.94111  8.98978  9.03846  9.08714  9.13583  9.18453  9.23324  9.28195  
24.9897  24.9796  24.9695  24.9746  24.9798  24.9849  24.99  24.9952  25.0003  23.0004  21.0004  19.0004  17.0005  15.0006  13.0007  11.0008  9.00096  8.07643  7.15437  7.22899  7.31025  7.3979  7.49174  7.53312  7.57451  7.6159  7.65729  7.69868  7.74007  7.78146  7.82285  7.86424  7.90563  7.94703  7.98842  8.02981  8.0712  8.1126  8.15399  8.19538  8.23678  8.27817  8.31957  8.36096  8.40236  8.44375  8.48515  8.52655  8.56794  8.60934  
35.3284  35.3015  35.2747  35.2723  35.27  35.2676  35.2653  35.2629  35.2606  32.4378  29.615  26.7923  23.9695  21.1468  18.324  15.5013  12.6786  9.9177  7.17158  5.85709  4.94501  4.67703  4.32918  6.0452  7.22326  8.40621  9.59225  9.587  9.60853  9.50217  9.39663  9.29192  9.18809  9.21251  9.23739  9.26271  9.28847  9.31467  9.3413  9.36837  9.39586  9.42377  9.4521  9.48085  9.51001  9.53957  9.56954  9.59992  9.63068  9.66184  
24.9516  24.9031  24.8547  24.8566  24.8584  24.8602  24.8621  24.8639  24.8658  22.8658  20.8658  18.8658  16.8658  14.8658  12.8658  10.8658  8.86578  7.28683  5.7085  5.82638  5.94649  6.06869  6.19286  6.24436  6.29587  6.34737  6.39887  6.45038  6.50188  6.55339  6.60489  6.6564  6.7079  6.75941  6.81091  6.86241  6.91392  6.96542  7.01693  7.06843  7.11994  7.17144  7.22295  7.27445  7.32596  7.37746  7.42897  7.48047  7.53198  7.58348  
35.3138  35.2723  35.2308  35.2358  35.2407  35.2457  35.2506  35.2556  35.2605  32.4405  29.6204  26.8004  23.9803  21.1603  18.3402  15.5202  12.7001  9.91169  7.12346  7.62061  8.92973  10.7584  11.9554  12.0941  12.2509  12.4249  12.6156  12.8221  12.8611  12.9007  12.9408  12.9814  13.0226  13.0643  13.1064  13.1491  13.1923  13.236  13.2802  13.3248  13.37  13.4156  13.4617  13.5083  13.5553  13.6028  13.6507  13.6991  13.7479  13.7972  
