# Supplementary material for: The Importance of Lateral Connections in the Parietal Cortex for Generating Motor Plans
Source: PLoS One. 2015 Aug 7;10(8):e0134669. doi: 10.1371/journal.pone.0134669 (PMC4529220; doi:10.1371/journal.pone.0134669)
Supplement: S1 Dataset — The complete dataset utilized in the data-dependent figures. (ZIP) [file pone.0134669.s001.zip › Champion_Data/Evolved_Flash_Task/TS_10/ff_A10_2to4_9T24/genome.txt]

0.95281	0.609685	-0.891093	-0.361755	0.327361	0.882428	0.135639	-0.0648067	-0.0810787	-0.0336944	0.332807	-0.956675	0.191819	-0.0371781	0.799611	0.359535	-0.170261	-0.829705	-0.85195	-0.72405	-0.757599	-0.524758	0.441724	-0.333918	-0.536095	-0.628046	-0.436564	-0.24099	0.906128	-0.109073	0.250877	0.615444	0.726406	-0.355336	0.164008	-0.535423	-0.424742	0.292919	-0.765342	0.072543	-0.723609	-0.473128	-0.901717	0.288195	0.709284	-0.378534	-0.0461881	-0.0920858	0.711779	-0.0427268	0.646109	0.733165	-0.851838	0.416032	-0.119399	-0.495081	-0.570943	0.716256	0.461608	0.290148	0.301656	0.635677	-0.161356	0.267516	-0.846462	-0.566076	0.490416	-0.78266	0.969201	0.964364	0.837772	-0.805205	0.99788	0.546815	0.109545	0.285437	-0.191705	0.243708	-0.721125	-0.661238	0.722311	0.906949	-0.681036	-0.906639	0.708074	0.567515	0.276598	-0.943647	0.996114	-0.516913	-0.365584	-0.0626653	-0.0709413	0.216004	0.851042	-0.0615022	-0.144812	0.706346	-0.696426	0.886522	-0.812289	-0.683197	0.987194	-0.900821	0.617167	0.622205	-0.856268	-0.504724	-0.470256	0.530398	0.351028	0.390644	0.889226	0.95193	0.961983	-0.527927	0.971884	-0.972421	0.367665	-0.543357	-0.605975	0.770557	0.50877	-0.0208092	-0.551111	-0.802842	0.949843	0.899796	-0.118475	0.143189	0.319539	-0.375468	-0.115353	-0.963656	0.485919	0.309038	-0.721644	0.246694	0.913972	0.026982	-0.860869	-0.749244	0.12699	-0.330854	0.734704	0.931706	0.71192	-0.645485	-0.000657839	-0.532761	0.492789	0.264272	0.878121	0.100935	-0.206363	-0.485846	-0.650467	0.183187	-0.493598	-0.975117	0.351656	-0.654937	-0.151479	0.302101	0.749139	-0.92236	-0.15557	0.824173	-0.304928	-0.680149	0.100837	-0.35251	-0.134858	0.587587	0.671122	-0.939067	-0.586073	-0.341994	0.506199	0.0286727	-0.441759	0.881801	0.15696	-0.976573	0.00252213	0.479107	0.717383	0.834809	-0.614706	0.226751	0.322481	-0.596859	0.775299	0.447108	0.067824	-0.234342	0.855942	0.275013	0.371345	0.956787	0.63985	0.919825	-0.982786	-0.174599	0.667908	-0.149388	-0.466561	-0.829484	-0.404933	-0.603847	0.859627	-0.575217	-0.178328	-0.0870187	-0.410092	0.145528	0.228974	-0.393098	0.436815	0.0397231	0.0147122	0.166839	-0.471455	0.678753	-0.138821	0.0484334	-0.574637	0.316172	-0.413393	0.759305	-0.0528762	-0.362775	0.209212	-0.623275	0.622117	-0.83669	0.819297	-0.931996	0.229765	0.0720713	0.293843	0.996146	-0.68041	0.368113	0.882141	0.585263	-0.720462	0.134136	0.824971	0.383368	0.315285	-0.858405	0.989198	0.104599	-0.394332	-0.194814	0.535835	0.448965	-0.197339	-0.246588	0.561371	-0.282057	-0.732197	-0.942474	0.639005	-0.848512	-0.457006	-0.684233	-0.750923	0.485313	-0.776691	0.371306	-0.787063	0.807594	-0.0654204	-0.177398	-0.288501	0.445366	-0.740866	0.174171	0.0231289	-0.334982	0.29815	-0.60017	0.559467	-0.200701	0.617011	-0.410223	0.619344	-0.259774	0.494965	0.223396	-0.604597	0.748469	-0.748227	0.302241	0.684555	-0.56218	-0.886945	-0.32379	0.926348	0.132022	0.463354	-0.222398	-0.860161	0.839232	-0.26693	0.130963	-0.897686	-0.149474	0.576288	-0.296536	-0.183236	0.883598	0.625093	0.806986	-0.550664	0.884635	0.0645415	0.677642	0.0493686	0.31965	-0.813176	0.181684	0.983492	0.219377	-0.217951	0.920338	0.585498	0.833847	0.0412483	-0.653576	0.185986	0.888931	-0.505272	0.773176	0.901443	-0.676111	-0.440303	0.477152	-0.208282	-0.706756	-0.644884	0.804512	-0.990631	-0.821183	-0.522787	0.586404	0.589636	-0.887196	-0.301285	0.381338	-0.421879	0.934288	0.866943	-0.80214	0.733542	-0.353911	0.622128	-0.551588	0.403133	-0.947905	0.138322	0.366349	-0.193493	0.856215	-0.434431	0.873938	0.972921	-0.0550374	-0.278634	0.511767	-0.0240673	0.402294	-0.242502	0.0910779	0.620699	0.110696	-0.016226	0.489565	0.504637	-0.149071	-0.959101	0.767849	0.339936	-0.624962	0.11632	-0.126155	0.0264882	-0.00668574	-0.23663	-0.121546	0.359572	0.194032	0.269303	0.0483346	0.0642136	0.650847	-0.481509	0.47112	0.42296	-0.386856	0.31179	0.602154	0.279206	0.693821	-0.823497	0.41966	-0.234702	0.375684	0.255484	-0.385831	-0.766578	0.581978	0.37161	0.744893	0.655407	0.768801	-0.48351	0.719591	-0.695277	0.544122	-0.979767	0.68863	0.12154	0.554672	-0.0212406	0.691009	-0.678459	-0.380511	-0.962194	0.894627	0.331945	-0.344966	-0.762801	-0.393579	-0.774969	-0.372862	-0.967976	0.888684	-0.923198	0.0753727	-0.654917	-0.594025	0.217085	-0.0202813	0.219369	0.190657	-0.103774	-0.0915704	0.749113	-0.660001	0.753809	0.426098	0.231925	-0.150182	0.682618	-0.331197	-0.0224031	0.710234	-0.841897	-0.723715	0.591532	0.647778	-0.541626	-0.163321	-0.0100066	0.309486	0.36978	0.0417721	-0.32626	0.41483	-0.492874	0.588574	0.224383	-0.103984	-0.0157415	-0.992186	0.956924	-0.537234	-0.413988	-0.926604	-0.946673	-0.911977	4.50409	0.807367	9.97326	0.36083	
