# Supplementary material for: The Importance of Lateral Connections in the Parietal Cortex for Generating Motor Plans
Source: PLoS One. 2015 Aug 7;10(8):e0134669. doi: 10.1371/journal.pone.0134669 (PMC4529220; doi:10.1371/journal.pone.0134669)
Supplement: S1 Dataset — The complete dataset utilized in the data-dependent figures. (ZIP) [file pone.0134669.s001.zip › Champion_Data/Evolved_Flash_Task/TS_10/ff_A10_2to4_9T24/movements.txt]

0.0103109  0.0484359  0.0206218  0.0968718  0.0309327  0.145308  0.0257837  0.143463  0.0206347  0.141618  0.0154857  0.139773  0.0103366  0.137928  0.00518762  0.136083  3.85903e-05  0.134238  -1.99995  -1.86576  -3.99993  -3.86576  -5.99991  -5.86576  -7.9999  -7.86576  -9.99988  -9.86576  -11.9999  -11.8658  -13.9998  -13.8658  -15.9998  -15.8658  -17.9998  -17.8658  -19.5512  -19.5232  -19.4908  -19.4646  -19.4303  -19.406  -19.3699  -19.3475  -19.3095  -19.2889  -19.2491  -19.2303  -19.2055  -19.1787  -19.1619  -19.127  -19.1182  -19.0754  -19.0746  -19.0238  -19.031  -18.9721  -18.9874  -18.9205  -18.9437  -18.8688  -18.9001  -18.8172  -18.8565  -18.7655  -18.8128  -18.7139  -18.7692  -18.6622  -18.7256  -18.6106  -18.682  -18.5589  -18.6383  -18.5073  -18.5947  -18.4557  -18.5511  -18.404  -18.5075  -18.3524  -18.4638  -18.3007  -18.4202  -18.2491  -18.3766  -18.1974  -18.333  -18.1458  -18.2893  -18.0941  -18.2457  -18.0425  -18.2021  -17.9908  -18.1584  -17.9392  -18.1148  -17.8876  
0.0103109  0.0484359  0.0206218  0.0968718  0.0309327  0.145308  0.0257837  0.143463  0.0206347  0.141618  0.0154857  0.139773  0.0103366  0.137928  0.00518762  0.136083  3.85903e-05  0.134238  -0.104113  -1.86576  -0.208265  -3.86576  -0.312417  -5.86576  -0.416568  -7.86576  -0.52072  -9.86576  -0.624872  -11.8658  -0.729023  -13.8658  -0.833175  -15.8658  -0.937327  -17.8658  -0.929411  -19.4773  -0.930982  -18.5836  -0.932553  -17.6899  -0.934124  -16.7963  -0.935695  -15.9026  -0.937266  -15.0089  -0.932263  -14.9643  -0.927259  -14.9198  -0.922256  -14.8752  -0.917253  -14.8306  -0.912249  -14.7861  -0.907246  -14.7415  -0.902243  -14.6969  -0.897239  -14.6524  -0.892236  -14.6078  -0.887233  -14.5632  -0.882229  -14.5186  -0.877226  -14.4741  -0.872223  -14.4295  -0.867219  -14.3849  -0.862216  -14.3404  -0.857213  -14.2958  -0.852209  -14.2512  -0.847206  -14.2067  -0.842203  -14.1621  -0.837199  -14.1175  -0.832196  -14.073  -0.827193  -14.0284  -0.822189  -13.9838  -0.817186  -13.9392  -0.812183  -13.8947  -0.807179  -13.8501  
0.0103109  0.0484359  0.0206218  0.0968718  0.0309327  0.145308  0.0257837  0.143463  0.0206347  0.141618  0.0154857  0.139773  0.0103366  0.137928  0.00518762  0.136083  3.85903e-05  0.134238  2.00003  -1.84479  4.00003  -3.82383  6.00002  -5.80286  8.00002  -7.78189  10  -9.76093  12  -11.74  14  -13.719  16  -15.698  17.9738  -17.6977  18.3543  -17.6977  18.3543  -17.6415  18.3543  -17.5852  18.3543  -17.529  18.3544  -17.4728  18.3953  -17.0451  18.3725  -17.0092  18.3497  -16.9732  18.3269  -16.9372  18.3041  -16.9013  18.2813  -16.8653  18.2584  -16.8294  18.2356  -16.7934  18.2128  -16.7575  18.19  -16.7215  18.1672  -16.6855  18.1444  -16.6496  18.1215  -16.6136  18.0987  -16.5777  18.0759  -16.5417  18.0531  -16.5058  18.0303  -16.4698  18.0074  -16.4338  17.9846  -16.3979  17.9618  -16.3619  17.939  -16.326  17.9162  -16.29  17.8934  -16.2541  17.8705  -16.2181  17.8477  -16.1821  17.8249  -16.1462  17.8021  -16.1102  
0.0103109  0.0484359  0.0206218  0.0968718  0.0309327  0.145308  0.0257837  0.143463  0.0206347  0.141618  0.0154857  0.139773  0.0103366  0.137928  0.00518762  0.136083  3.85903e-05  0.134238  -1.99975  0.166467  -3.99953  0.198696  -5.99932  0.230925  -7.9991  0.263154  -9.99889  0.295383  -11.9987  0.327612  -13.9985  0.359841  -15.9982  0.39207  -17.998  0.424299  -18.3422  0.256204  -18.0777  0.360217  -17.8133  0.46423  -17.5488  0.568242  -17.2844  0.672255  -17.02  0.776268  -16.9708  0.772481  -16.9217  0.768694  -16.8726  0.764906  -16.8235  0.761119  -16.7744  0.757332  -16.7252  0.753545  -16.6761  0.749757  -16.627  0.74597  -16.5779  0.742183  -16.5288  0.738396  -16.4796  0.734609  -16.4305  0.730821  -16.3814  0.727034  -16.3323  0.723247  -16.2832  0.71946  -16.234  0.715672  -16.1849  0.711885  -16.1358  0.708098  -16.0867  0.704311  -16.0376  0.700524  -15.9884  0.696736  -15.9393  0.692949  -15.8902  0.689162  -15.8411  0.685375  -15.792  0.681587  -15.7428  0.6778  
0.0103109  0.0484359  0.0206218  0.0968718  0.0309327  0.145308  0.0257837  0.143463  0.0206347  0.141618  0.0154857  0.139773  0.0103366  0.137928  0.00518762  0.136083  3.85903e-05  0.134238  2.00004  0.134229  4.00004  0.134219  6.00004  0.134209  8.00004  0.134199  10  0.13419  12  0.13418  14  0.13417  16  0.13416  16.9236  -0.00550131  17.8471  -0.145163  17.7714  0.074445  17.6957  0.294053  17.62  0.513661  17.5442  0.733269  17.5029  0.735554  17.4615  0.737839  17.4201  0.740124  17.3788  0.742409  17.3374  0.744694  17.2961  0.746979  17.2547  0.749264  17.2133  0.751549  17.172  0.753834  17.1306  0.756119  17.0892  0.758404  17.0479  0.760689  17.0065  0.762974  16.9652  0.765259  16.9238  0.767544  16.8824  0.769829  16.8411  0.772114  16.7997  0.774399  16.7583  0.776684  16.717  0.778969  16.6756  0.781254  16.6343  0.783539  16.5929  0.785824  16.5515  0.788109  16.5102  0.790394  16.4688  0.792679  16.4274  0.794964  
0.0103109  0.0484359  0.0206218  0.0968718  0.0309327  0.145308  0.0257837  0.143463  0.0206347  0.141618  0.0154857  0.139773  0.0103366  0.137928  0.00518762  0.136083  3.85903e-05  0.134238  -1.99415  2.13208  -3.98833  4.12993  -5.98252  6.12777  -7.97671  8.12561  -9.97089  10.1235  -11.9651  12.1213  -13.9593  14.1191  -15.9535  16.117  -17.9531  18.0213  -19.8389  20.0206  -20.0186  21.9192  -20.1984  23.8177  -20.3782  25.7163  -20.7378  25.7583  -19.0047  25.7748  -17.8681  26.1451  -16.7315  26.5154  -15.5949  26.8857  -15.6916  27.2942  -15.6552  27.2358  -15.7388  27.1265  -15.8224  27.0172  -15.9061  26.9079  -15.9897  26.7986  -15.9533  26.7401  -15.917  26.6817  -15.8806  26.6232  -15.8443  26.5647  -15.8079  26.5063  -15.7716  26.4478  -15.7352  26.3893  -15.6989  26.3308  -15.6625  26.2724  -15.6262  26.2139  -15.5898  26.1554  -15.5535  26.097  -15.5171  26.0385  -15.4808  25.98  -15.4444  25.9216  -15.4081  25.8631  -15.3717  25.8046  
0.0103109  0.0484359  0.0206218  0.0968718  0.0309327  0.145308  0.0257837  0.143463  0.0206347  0.141618  0.0154857  0.139773  0.0103366  0.137928  0.00518762  0.136083  3.85903e-05  0.134238  0.000641324  2.13424  0.00124406  4.13423  0.00184679  6.13423  0.00244952  8.13423  0.00305226  10.1342  0.00365499  12.1342  0.00425772  14.1342  0.00486046  16.1342  -0.0499177  17.7133  -0.104696  19.2925  -0.222899  19.1779  -0.341103  19.0633  -0.459307  18.9487  -0.57751  18.8341  -0.581791  18.7828  -0.586072  18.7315  -0.590353  18.6801  -0.594634  18.6288  -0.598915  18.5775  -0.603196  18.5262  -0.607476  18.4748  -0.611757  18.4235  -0.616038  18.3722  -0.620319  18.3208  -0.6246  18.2695  -0.628881  18.2182  -0.633162  18.1669  -0.637442  18.1155  -0.641723  18.0642  -0.646004  18.0129  -0.650285  17.9615  -0.654566  17.9102  -0.658847  17.8589  -0.663128  17.8076  -0.667409  17.7562  -0.671689  17.7049  -0.67597  17.6536  -0.680251  17.6022  -0.684532  17.5509  -0.688813  17.4996  -0.693094  17.4483  
0.0103109  0.0484359  0.0206218  0.0968718  0.0309327  0.145308  0.0257837  0.143463  0.0206347  0.141618  0.0154857  0.139773  0.0103366  0.137928  0.00518762  0.136083  3.85903e-05  0.134238  2.00004  2.12238  4.00004  4.11052  6.00004  6.09866  8.00004  8.0868  10  10.0749  12  12.0631  14  14.0512  16  16.0394  17.954  18.0289  19.908  20.0185  18.0276  21.9244  16.1472  23.8303  14.2668  25.7361  13.1057  26.207  13.0245  26.6897  12.9433  27.1723  12.8621  27.655  12.7808  28.1376  12.6996  28.6203  12.6389  28.5513  12.5782  28.4824  12.5175  28.4135  12.4568  28.3445  12.3961  28.2756  12.3354  28.2067  12.2747  28.1377  12.214  28.0688  12.1533  27.9999  12.0926  27.9309  12.0319  27.862  11.9712  27.7931  11.9105  27.7241  11.8498  27.6552  11.7891  27.5863  11.7284  27.5173  11.6677  27.4484  11.607  27.3795  11.5463  27.3106  11.4856  27.2416  11.4249  27.1727  11.3642  27.1038  
