# Supplementary material for: The Importance of Lateral Connections in the Parietal Cortex for Generating Motor Plans
Source: PLoS One. 2015 Aug 7;10(8):e0134669. doi: 10.1371/journal.pone.0134669 (PMC4529220; doi:10.1371/journal.pone.0134669)
Supplement: S1 Dataset — The complete dataset utilized in the data-dependent figures. (ZIP) [file pone.0134669.s001.zip › Champion_Data/Evolved_Flash_Task/TS_10/ff_A10_2to4_9T24/ppc_fire.txt]

0	0	0	0	0	0	0	0	0.0266318	0.0266318	0.0266318	0.0266318	0.0266318	0.0266318	0.0266318	0.0266318	0.0266318	0.0266318	0.0266318	0.0266318	0.0266318	0.0266318	0.0266318	0.0266318	0.0266318	0.0266318	0.0266318	0.0266318	0.0266318	0.0266318	0.0266318	0.0266318	0.0266289	0.0266289	0.0266289	0.0266289	0.0266289	0.0266289	0.0266289	0.0266289	0.0266289	0.0266289	0.0266289	0.0266289	0.0266289	0.0266289	0.0266289	0.0266289	0.0266289	0.0266289	0.0266289	0.0266289	0.0266289	0.0266289	0.0266289	0.0266289	0.0266289	0.0266289	0.0266289	0.0266289	0.0266289	0.0266289	0.0266289	0.0266289	0.0266289	0.0266289	0.0266289	0.0266289	0.0266289	0.0266289	0.0266289	0.0266289	0.0266289	0.0266289	0.0266289	0.0266289	0.0266289	0.0266289	0.0266289	0.0266289	0.0327813	0.0267235	0.0266305	0.0267235	0.0266304	0.0266305	0.0266304	0.0266304	0.0327813	0.0267235	0.0266305	0.0267235	0.0266304	0.0266305	0.0266304	0.0266304	0.0327813	0.0267235	0.0266305	0.0267235	0.0266304	0.0266305	0.0266304	0.0266304	0.0327813	0.0267235	0.0266305	0.0267235	0.0266304	0.0266305	0.0266304	0.0266304	0.0327813	0.0267235	0.0266305	0.0267235	0.0266304	0.0266305	0.0266304	0.0266304	0.0327813	0.0267235	0.0266305	0.0267235	0.0266304	0.0266305	0.0266304	0.0266304	0.0327813	0.0267235	0.0266305	0.0267235	0.0266304	0.0266305	0.0266304	0.0266304	0.0327813	0.0267235	0.0266305	0.0267235	0.0266304	0.0266305	0.0266304	0.0266304	0.0327813	0.0267235	0.0266333	0.0267235	0.0266331	0.0266333	0.0266331	0.0266333	0.0324064	0.0266958	0.0266317	0.0266958	0.0266331	0.0266317	0.0266331	0.0266333	0.026324	0.0266028	0.0266315	0.0266028	0.0266331	0.0266315	0.0266331	0.0266333	0.026324	0.0266028	0.0266315	0.0266028	0.0266331	0.0266315	0.0266331	0.0266333	0.026324	0.0266028	0.0266315	0.0266028	0.0266331	0.0266315	0.0266331	0.0266333	0.026324	0.0266028	0.0266315	0.0266028	0.0266331	0.0266332	0.0266331	0.0266333	0.026324	0.0266028	0.0266302	0.0266028	0.0266317	0.0266315	0.0266317	0.0266318	0.0264767	0.0266166	0.026631	0.0266166	0.0266317	0.0266323	0.0266317	0.0266318	0.0264767	0.0266166	0.026631	0.0266166	0.0266317	0.0266323	0.0266317	0.0266318	0.0264767	0.0266166	0.026631	0.0266166	0.0266317	0.0266323	0.0266317	0.0266318	0.0264767	0.0266166	0.026631	0.0266166	0.0266317	0.0266326	0.0266317	0.0266318	0.0264767	0.0266166	0.026631	0.0266166	0.0266317	0.0266318	0.0266317	0.0266318	0.0264767	0.0266166	0.026631	0.0266166	0.0266317	0.0266319	0.0266317	0.0266318	0.0264767	0.0266166	0.026631	0.0266166	0.0266317	0.0266319	0.0266317	0.0266318	0.0264767	0.0266166	0.026631	0.0266166	0.0266317	0.0266319	0.0266317	0.0266318	0.0264767	0.0266166	0.026631	0.0266166	0.0266317	0.0266319	0.0266317	0.0266318	0.0264767	0.0266166	0.026631	0.0266166	0.0266317	0.0266318	0.0266317	0.0266318	0.0264767	0.0266166	0.026631	0.0266166	0.0266317	0.0266318	0.0266317	0.0266318	0.0264767	0.0266166	0.026631	0.0266166	0.0266317	0.0266318	0.0266317	0.0266318	0.0264767	0.0266166	0.026631	0.0266166	0.0266317	0.0266318	0.0266317	0.0266318	0.0264767	0.0266166	0.026631	0.0266166	0.0266317	0.0266318	0.0266317	0.0266318	0.0264767	0.0266166	0.026631	0.0266166	0.0266317	0.0266318	0.0266317	0.0266318	0.0264767	0.0266166	0.026631	0.0266166	0.0266317	0.0266318	0.0266317	0.0266318	0.0264767	0.0266166	0.026631	0.0266166	0.0266317	0.0266318	0.0266317	0.0266318	0.0264767	0.0266166	0.026631	0.0266166	0.0266317	0.0266318	0.0266317	0.0266318	0.0264767	0.0266166	0.026631	0.0266166	0.0266317	0.0266318	0.0266317	0.0266318	0.0264767	0.0266166	0.026631	0.0266166	0.0266317	0.0266318	0.0266317	0.0266318	0.0264767	0.0266166	0.026631	0.0266166	0.0266317	0.0266318	0.0266317	0.0266318	0.0264767	0.0266166	0.026631	0.0266166	0.0266317	0.0266318	0.0266317	0.0266318	0.0264767	0.0266166	0.026631	0.0266166	0.0266317	0.0266318	0.0266317	0.0266318	0.0264767	0.0266166	0.026631	0.0266166	0.0266317	0.0266318	0.0266317	0.0266318	0.0264767	0.0266166	0.026631	0.0266166	0.0266317	0.0266318	0.0266317	0.0266318	0	0	0	0	0	0	0	0	0.0266318	0.0266318	0.0266318	0.0266318	0.0266318	0.0266318	0.0266318	0.0266318	0.0266318	0.0266318	0.0266318	0.0266318	0.0266318	0.0266318	0.0266318	0.0266318	0.0266318	0.0266318	0.0266318	0.0266318	0.0266318	0.0266318	0.0266318	0.0266318	0.0266013	0.0266013	0.0266013	0.0266013	0.0266013	0.0266013	0.0266013	0.0266013	0.0266013	0.0266013	0.0266013	0.0266013	0.0266013	0.0266013	0.0266013	0.0266013	0.0266013	0.0266013	0.0266013	0.0266013	0.0266013	0.0266013	0.0266013	0.0266013	0.0266013	0.0266013	0.0266013	0.0266013	0.0266013	0.0266013	0.0266013	0.0266013	0.0266013	0.0266013	0.0266013	0.0266013	0.0266013	0.0266013	0.0266013	0.0266013	0.0266013	0.0266013	0.0266013	0.0266013	0.0266013	0.0266013	0.0266013	0.0266013	0.0552294	0.0269543	0.0266172	0.0275664	0.0266166	0.026622	0.0266166	0.0266166	0.0552294	0.0269543	0.0266172	0.0275664	0.0266166	0.026622	0.0266166	0.0266166	0.0552294	0.0269543	0.0266172	0.0275664	0.0266166	0.026622	0.0266166	0.0266166	0.0552294	0.0269543	0.0266172	0.0275664	0.0266166	0.026622	0.0266166	0.0266166	0.0552294	0.0269543	0.0266172	0.0275664	0.0266166	0.026622	0.0266166	0.0266166	0.0552294	0.0269543	0.0266172	0.0275664	0.0266166	0.026622	0.0266166	0.0266166	0.0552294	0.0269543	0.0266172	0.0275664	0.0266166	0.026622	0.0266166	0.0266166	0.0552294	0.0269543	0.0266172	0.0275664	0.0266166	0.026622	0.0266166	0.0266166	0.0552294	0.0269543	0.026646	0.0275664	0.0266454	0.0266496	0.0266442	0.0266469	0.0516444	0.0267974	0.0266369	0.0272777	0.0266454	0.026622	0.0266442	0.0266469	0.02484	0.0264616	0.0266363	0.0263376	0.0266454	0.0266166	0.0266442	0.0266469	0.02484	0.0264616	0.0266363	0.0263376	0.0266454	0.0266166	0.0266442	0.0266469	0.02484	0.0264616	0.0266363	0.0263376	0.0266454	0.0266166	0.0266442	0.0266469	0.02484	0.0264616	0.0266363	0.0263376	0.0266454	0.0266454	0.0266442	0.0266471	0.02484	0.0264616	0.0266219	0.0263376	0.026631	0.0266225	0.0266304	0.0266319	0.0257134	0.026539	0.0266264	0.0264767	0.026631	0.0266363	0.0266304	0.0266319	0.0257134	0.026539	0.0266264	0.0264767	0.026631	0.0266363	0.0266304	0.0266319	0.0257134	0.026539	0.0266264	0.0264767	0.026631	0.0266363	0.0266304	0.0266319	0.0257134	0.026539	0.0266264	0.0264767	0.026631	0.0266454	0.0266304	0.0266319	0.0257134	0.026539	0.0266264	0.0264767	0.026631	0.026631	0.0266304	0.0266318	0.0257134	0.026539	0.0266264	0.0264767	0.026631	0.0266355	0.0266304	0.0266318	0.0257134	0.026539	0.0266264	0.0264767	0.026631	0.0266355	0.0266304	0.0266318	0.0257134	0.026539	0.0266264	0.0264767	0.026631	0.0266355	0.0266304	0.0266318	0.0257134	0.026539	0.0266264	0.0264767	0.026631	0.0266355	0.0266304	0.0266318	0.0257134	0.026539	0.0266264	0.0264767	0.026631	0.026631	0.0266304	0.0266318	0.0257134	0.026539	0.0266264	0.0264767	0.026631	0.026631	0.0266304	0.0266318	0.0257134	0.026539	0.0266264	0.0264767	0.026631	0.026631	0.0266304	0.0266318	0.0257134	0.026539	0.0266264	0.0264767	0.026631	0.026631	0.0266304	0.0266318	0.0257134	0.026539	0.0266264	0.0264767	0.026631	0.026631	0.0266304	0.0266318	0.0257134	0.026539	0.0266264	0.0264767	0.026631	0.026631	0.0266304	0.0266318	0.0257134	0.026539	0.0266264	0.0264767	0.026631	0.026631	0.0266304	0.0266318	0.0257134	0.026539	0.0266264	0.0264767	0.026631	0.026631	0.0266304	0.0266318	0.0257134	0.026539	0.0266264	0.0264767	0.026631	0.026631	0.0266304	0.0266318	0.0257134	0.026539	0.0266264	0.0264767	0.026631	0.026631	0.0266304	0.0266318	0.0257134	0.026539	0.0266264	0.0264767	0.026631	0.026631	0.0266304	0.0266318	0.0257134	0.026539	0.0266264	0.0264767	0.026631	0.026631	0.0266304	0.0266318	0.0257134	0.026539	0.0266264	0.0264767	0.026631	0.026631	0.0266304	0.0266318	0.0257134	0.026539	0.0266264	0.0264767	0.026631	0.026631	0.0266304	0.0266318	0.0257134	0.026539	0.0266264	0.0264767	0.026631	0.026631	0.0266304	0.0266318	0.0257134	0.026539	0.0266264	0.0264767	0.026631	0.026631	0.0266304	0.0266318	0	0	0	0	0	0	0	0	0.0266318	0.0266318	0.0266318	0.0266318	0.0266318	0.0266318	0.0266318	0.0266318	0.0266318	0.0266318	0.0266318	0.0266318	0.0266318	0.0266318	0.0266318	0.0266318	0.0266318	0.0266318	0.0266318	0.0266318	0.0266318	0.0266318	0.0266318	0.0266318	0.0264464	0.0264464	0.0264464	0.0264464	0.0264464	0.0264464	0.0264464	0.0264464	0.0264464	0.0264464	0.0264464	0.0264464	0.0264464	0.0264464	0.0264464	0.0264464	0.0264464	0.0264464	0.0264464	0.0264464	0.0264464	0.0264464	0.0264464	0.0264464	0.0264464	0.0264464	0.0264464	0.0264464	0.0264464	0.0264464	0.0264464	0.0264464	0.0264464	0.0264464	0.0264464	0.0264464	0.0264464	0.0264464	0.0264464	0.0264464	0.0264464	0.0264464	0.0264464	0.0264464	0.0264464	0.0264464	0.0264464	0.0264464	0.121104	0.0272697	0.0265404	0.0326695	0.0265392	0.0266318	0.0265404	0.026539	0.121104	0.0272697	0.0265404	0.0326695	0.0265392	0.0266318	0.0265404	0.026539	0.121104	0.0272697	0.0265404	0.0326695	0.0265392	0.0266318	0.0265404	0.026539	0.121104	0.0272697	0.0265404	0.0326695	0.0265392	0.0266318	0.0265404	0.026539	0.121104	0.0272697	0.0265404	0.0326695	0.0265392	0.0266318	0.0265404	0.026539	0.121104	0.0272697	0.0265404	0.0326695	0.0265392	0.0266318	0.0265404	0.026539	0.121104	0.0272697	0.0265404	0.0326695	0.0265392	0.0266318	0.0265404	0.026539	0.121104	0.0272697	0.0265404	0.0326695	0.0265392	0.0266318	0.0265404	0.026539	0.121104	0.0272697	0.0267156	0.0326695	0.0267143	0.0267877	0.0266958	0.0267232	0.096868	0.0267772	0.0266868	0.0306795	0.0267143	0.026507	0.0266958	0.0267232	0.0207803	0.0260593	0.0266853	0.0249128	0.0267141	0.0264146	0.0266944	0.0267232	0.0207803	0.0260593	0.0266853	0.0249128	0.0267141	0.0264146	0.0266944	0.0267232	0.0207803	0.0260593	0.0266853	0.0249128	0.0267141	0.0264146	0.0266944	0.0267232	0.0207803	0.0260593	0.0266853	0.0249128	0.0267141	0.0266944	0.0266944	0.0267248	0.0207803	0.0260593	0.0265977	0.0249128	0.0266264	0.0264616	0.0266166	0.0266325	0.023488	0.0262981	0.0266121	0.0257134	0.0266264	0.0266014	0.0266166	0.0266325	0.023488	0.0262981	0.0266121	0.0257134	0.0266264	0.0266014	0.0266166	0.0266325	0.023488	0.0262981	0.0266121	0.0257134	0.0266264	0.0266014	0.0266166	0.0266325	0.023488	0.0262981	0.0266121	0.0257134	0.0266264	0.0267571	0.0266166	0.0266325	0.023488	0.0262981	0.0266121	0.0257134	0.0266264	0.0266166	0.0266166	0.0266317	0.023488	0.0262981	0.0266121	0.0257134	0.0266264	0.0266944	0.0266166	0.0266317	0.023488	0.0262981	0.0266121	0.0257134	0.0266264	0.0266944	0.0266166	0.0266317	0.023488	0.0262981	0.0266121	0.0257134	0.0266264	0.0266944	0.0266166	0.0266317	0.023488	0.0262981	0.0266121	0.0257134	0.0266264	0.0266944	0.0266166	0.0266317	0.023488	0.0262981	0.0266121	0.0257134	0.0266264	0.0266166	0.0266166	0.0266317	0.023488	0.0262981	0.0266121	0.0257134	0.0266264	0.0266166	0.0266166	0.0266317	0.023488	0.0262981	0.0266121	0.0257134	0.0266264	0.0266166	0.0266166	0.0266317	0.023488	0.0262981	0.0266121	0.0257134	0.0266264	0.0266166	0.0266166	0.0266317	0.023488	0.0262981	0.0266121	0.0257134	0.0266264	0.0266166	0.0266166	0.0266317	0.023488	0.0262981	0.0266121	0.0257134	0.0266264	0.0266166	0.0266166	0.0266317	0.023488	0.0262981	0.0266121	0.0257134	0.0266264	0.0266166	0.0266166	0.0266317	0.023488	0.0262981	0.0266121	0.0257134	0.0266264	0.0266166	0.0266166	0.0266317	0.023488	0.0262981	0.0266121	0.0257134	0.0266264	0.0266166	0.0266166	0.0266317	0.023488	0.0262981	0.0266121	0.0257134	0.0266264	0.0266166	0.0266166	0.0266317	0.023488	0.0262981	0.0266121	0.0257134	0.0266264	0.0266166	0.0266166	0.0266317	0.023488	0.0262981	0.0266121	0.0257134	0.0266264	0.0266166	0.0266166	0.0266317	0.023488	0.0262981	0.0266121	0.0257134	0.0266264	0.0266166	0.0266166	0.0266317	0.023488	0.0262981	0.0266121	0.0257134	0.0266264	0.0266166	0.0266166	0.0266317	0.023488	0.0262981	0.0266121	0.0257134	0.0266264	0.0266166	0.0266166	0.0266317	0.023488	0.0262981	0.0266121	0.0257134	0.0266264	0.0266166	0.0266166	0.0266317	0	0	0	0	0	0	0	0	0.0266318	0.0266318	0.0266318	0.0266318	0.0266318	0.0266318	0.0266318	0.0266318	0.0266318	0.0266318	0.0266318	0.0266318	0.0266318	0.0266318	0.0266318	0.0266318	0.0266318	0.0266318	0.0266318	0.0266318	0.0266318	0.0266318	0.0266318	0.0266318	0.0259684	0.0259684	0.0259684	0.0259684	0.0259684	0.0259684	0.0259684	0.0259684	0.0259684	0.0259684	0.0259684	0.0259684	0.0259684	0.0259684	0.0259684	0.0259684	0.0259684	0.0259684	0.0259684	0.0259684	0.0259684	0.0259684	0.0259684	0.0259684	0.0259684	0.0259684	0.0259684	0.0259684	0.0259684	0.0259684	0.0259684	0.0259684	0.0259684	0.0259684	0.0259684	0.0259684	0.0259684	0.0259684	0.0259684	0.0259684	0.0259684	0.0259684	0.0259684	0.0259684	0.0259684	0.0259684	0.0259684	0.0259684	0.178428	0.0272368	0.0262999	0.0545877	0.0262987	0.0272368	0.0263131	0.0262981	0.178428	0.0272368	0.0262999	0.0545877	0.0262987	0.0272368	0.0263131	0.0262981	0.178428	0.0272368	0.0262999	0.0545877	0.0262987	0.0272368	0.0263131	0.0262981	0.178428	0.0272368	0.0262999	0.0545877	0.0262987	0.0272368	0.0263131	0.0262981	0.178428	0.0272368	0.0262999	0.0545877	0.0262987	0.0272368	0.0263131	0.0262981	0.178428	0.0272368	0.0262999	0.0545877	0.0262987	0.0272368	0.0263131	0.0262981	0.178428	0.0272368	0.0262999	0.0545877	0.0262987	0.0272368	0.0263131	0.0262981	0.178428	0.0272368	0.0262999	0.0545877	0.0262987	0.0272368	0.0263131	0.0262981	0.178428	0.0272368	0.0269316	0.0545877	0.0269304	0.0277376	0.0267974	0.0269588	0.113739	0.0264552	0.0268849	0.0437895	0.0269304	0.0260399	0.0267974	0.0269588	0.0157091	0.0255427	0.0268829	0.0209718	0.0269297	0.0251414	0.026782	0.0269588	0.0157091	0.0255427	0.0268829	0.0209718	0.0269297	0.0251414	0.026782	0.0269588	0.0157091	0.0255427	0.0268829	0.0209718	0.0269297	0.0251414	0.026782	0.0269588	0.0157091	0.0255427	0.0268829	0.0209718	0.0269297	0.0266566	0.026782	0.0269679	0.0157091	0.0255427	0.0265658	0.0209718	0.0266121	0.0249128	0.026539	0.0266355	0.0203394	0.0259177	0.0265889	0.023488	0.0266121	0.0257134	0.026539	0.0266355	0.0203394	0.0259177	0.0265889	0.023488	0.0266121	0.0257134	0.026539	0.0266355	0.0203394	0.0259177	0.0265889	0.023488	0.0266121	0.0257134	0.026539	0.0266355	0.0203394	0.0259177	0.0265889	0.023488	0.0266121	0.0272621	0.026539	0.0266355	0.0203394	0.0259177	0.0265889	0.023488	0.0266121	0.0264767	0.026539	0.026631	0.0203394	0.0259177	0.0265889	0.023488	0.0266121	0.0272621	0.026539	0.026631	0.0203394	0.0259177	0.0265889	0.023488	0.0266121	0.0272621	0.026539	0.026631	0.0203394	0.0259177	0.0265889	0.023488	0.0266121	0.0272621	0.026539	0.026631	0.0203394	0.0259177	0.0265889	0.023488	0.0266121	0.0272621	0.026539	0.026631	0.0203394	0.0259177	0.0265889	0.023488	0.0266121	0.0264767	0.026539	0.026631	0.0203394	0.0259177	0.0265889	0.023488	0.0266121	0.0264767	0.026539	0.026631	0.0203394	0.0259177	0.0265889	0.023488	0.0266121	0.0264767	0.026539	0.026631	0.0203394	0.0259177	0.0265889	0.023488	0.0266121	0.0264767	0.026539	0.026631	0.0203394	0.0259177	0.0265889	0.023488	0.0266121	0.0264767	0.026539	0.026631	0.0203394	0.0259177	0.0265889	0.023488	0.0266121	0.0264767	0.026539	0.026631	0.0203394	0.0259177	0.0265889	0.023488	0.0266121	0.0264767	0.026539	0.026631	0.0203394	0.0259177	0.0265889	0.023488	0.0266121	0.0264767	0.026539	0.026631	0.0203394	0.0259177	0.0265889	0.023488	0.0266121	0.0264767	0.026539	0.026631	0.0203394	0.0259177	0.0265889	0.023488	0.0266121	0.0264767	0.026539	0.026631	0.0203394	0.0259177	0.0265889	0.023488	0.0266121	0.0264767	0.026539	0.026631	0.0203394	0.0259177	0.0265889	0.023488	0.0266121	0.0264767	0.026539	0.026631	0.0203394	0.0259177	0.0265889	0.023488	0.0266121	0.0264767	0.026539	0.026631	0.0203394	0.0259177	0.0265889	0.023488	0.0266121	0.0264767	0.026539	0.026631	0.0203394	0.0259177	0.0265889	0.023488	0.0266121	0.0264767	0.026539	0.026631	0.0203394	0.0259177	0.0265889	0.023488	0.0266121	0.0264767	0.026539	0.026631	0	0	0	0	0	0	0	0	0.0266318	0.0266318	0.0266318	0.0266318	0.0266318	0.0266318	0.0266318	0.0266318	0.0266318	0.0266318	0.0266318	0.0266318	0.0266318	0.0266318	0.0266318	0.0266318	0.0266318	0.0266318	0.0266318	0.0266318	0.0266318	0.0266318	0.0266318	0.0266318	0.0252222	0.0252222	0.0252222	0.0252222	0.0252222	0.0252222	0.0252222	0.0252222	0.0252222	0.0252222	0.0252222	0.0252222	0.0252222	0.0252222	0.0252222	0.0252222	0.0252222	0.0252222	0.0252222	0.0252222	0.0252222	0.0252222	0.0252222	0.0252222	0.0252222	0.0252222	0.0252222	0.0252222	0.0252222	0.0252222	0.0252222	0.0252222	0.0252222	0.0252222	0.0252222	0.0252222	0.0252222	0.0252222	0.0252222	0.0252222	0.0252222	0.0252222	0.0252222	0.0252222	0.0252222	0.0252222	0.0252222	0.0252222	0.118539	0.0266318	0.0259191	0.118539	0.0259191	0.0319094	0.0260084	0.0259179	0.118539	0.0266318	0.0259191	0.118539	0.0259191	0.0319094	0.0260084	0.0259179	0.118539	0.0266318	0.0259191	0.118539	0.0259191	0.0319094	0.0260084	0.0259179	0.118539	0.0266318	0.0259191	0.118539	0.0259191	0.0319094	0.0260084	0.0259179	0.118539	0.0266318	0.0259191	0.118539	0.0259191	0.0319094	0.0260084	0.0259179	0.118539	0.0266318	0.0259191	0.118539	0.0259191	0.0319094	0.0260084	0.0259179	0.118539	0.0266318	0.0259191	0.118539	0.0259191	0.0319094	0.0260084	0.0259179	0.118539	0.0266318	0.0259191	0.118539	0.0259191	0.0319094	0.0260084	0.0259179	0.118539	0.0266318	0.0272786	0.118539	0.0272786	0.0328467	0.0267772	0.0273247	0.0652688	0.0262138	0.0272527	0.0756839	0.0272786	0.0262298	0.0267772	0.0273247	0.0136271	0.0255106	0.0272512	0.0159421	0.0272771	0.0212811	0.0266838	0.0273245	0.0136271	0.0255106	0.0272512	0.0159421	0.0272771	0.0212811	0.0266838	0.0273245	0.0136271	0.0255106	0.0272512	0.0159421	0.0272771	0.0212811	0.0266838	0.0273245	0.0136271	0.0255106	0.0272512	0.0159421	0.0272771	0.0255106	0.0266838	0.027354	0.0136271	0.0255106	0.0265637	0.0159421	0.0265889	0.0177408	0.0262981	0.0266408	0.0188119	0.0257134	0.0265763	0.0203394	0.0265889	0.0198772	0.0262981	0.0266408	0.0188119	0.0257134	0.0265763	0.0203394	0.0265889	0.0198772	0.0262981	0.0266408	0.0188119	0.0257134	0.0265763	0.0203394	0.0265889	0.0198772	0.0262981	0.0266408	0.0188119	0.0257134	0.0265763	0.0203394	0.0265889	0.0281435	0.0262981	0.0266408	0.0188119	0.0257134	0.0265763	0.0203394	0.0265889	0.0257134	0.0262981	0.0266264	0.0188119	0.0257134	0.0265763	0.0203394	0.0265889	0.030573	0.0262981	0.0266264	0.0188119	0.0257134	0.0265763	0.0203394	0.0265889	0.030573	0.0262981	0.0266264	0.0188119	0.0257134	0.0265763	0.0203394	0.0265889	0.030573	0.0262981	0.0266264	0.0188119	0.0257134	0.0265763	0.0203394	0.0265889	0.030573	0.0262981	0.0266264	0.0188119	0.0257134	0.0265763	0.0203394	0.0265889	0.0257134	0.0262981	0.0266264	0.0188119	0.0257134	0.0265763	0.0203394	0.0265889	0.0257134	0.0262981	0.0266264	0.0188119	0.0257134	0.0265763	0.0203394	0.0265889	0.0257134	0.0262981	0.0266264	0.0188119	0.0257134	0.0265763	0.0203394	0.0265889	0.0257134	0.0262981	0.0266264	0.0188119	0.0257134	0.0265763	0.0203394	0.0265889	0.0257134	0.0262981	0.0266264	0.0188119	0.0257134	0.0265763	0.0203394	0.0265889	0.0257134	0.0262981	0.0266264	0.0188119	0.0257134	0.0265763	0.0203394	0.0265889	0.0257134	0.0262981	0.0266264	0.0188119	0.0257134	0.0265763	0.0203394	0.0265889	0.0257134	0.0262981	0.0266264	0.0188119	0.0257134	0.0265763	0.0203394	0.0265889	0.0257134	0.0262981	0.0266264	0.0188119	0.0257134	0.0265763	0.0203394	0.0265889	0.0257134	0.0262981	0.0266264	0.0188119	0.0257134	0.0265763	0.0203394	0.0265889	0.0257134	0.0262981	0.0266264	0.0188119	0.0257134	0.0265763	0.0203394	0.0265889	0.0257134	0.0262981	0.0266264	0.0188119	0.0257134	0.0265763	0.0203394	0.0265889	0.0257134	0.0262981	0.0266264	0.0188119	0.0257134	0.0265763	0.0203394	0.0265889	0.0257134	0.0262981	0.0266264	0.0188119	0.0257134	0.0265763	0.0203394	0.0265889	0.0257134	0.0262981	0.0266264	0.0188119	0.0257134	0.0265763	0.0203394	0.0265889	0.0257134	0.0262981	0.0266264	0	0	0	0	0	0	0	0	0.0266318	0.0266318	0.0266318	0.0266318	0.0266318	0.0266318	0.0266318	0.0266318	0.0266318	0.0266318	0.0266318	0.0266318	0.0266318	0.0266318	0.0266318	0.0266318	0.0266318	0.0266318	0.0266318	0.0266318	0.0266318	0.0266318	0.0266318	0.0266318	0.0248258	0.0248258	0.0248258	0.0248258	0.0248258	0.0248258	0.0248258	0.0248258	0.0248258	0.0248258	0.0248258	0.0248258	0.0248258	0.0248258	0.0248258	0.0248258	0.0248258	0.0248258	0.0248258	0.0248258	0.0248258	0.0248258	0.0248258	0.0248258	0.0248258	0.0248258	0.0248258	0.0248258	0.0248258	0.0248258	0.0248258	0.0248258	0.0248258	0.0248258	0.0248258	0.0248258	0.0248258	0.0248258	0.0248258	0.0248258	0.0248258	0.0248258	0.0248258	0.0248258	0.0248258	0.0248258	0.0248258	0.0248258	0.0534085	0.0260399	0.025714	0.175069	0.0257152	0.0534085	0.0260399	0.025714	0.0534085	0.0260399	0.025714	0.175069	0.0257152	0.0534085	0.0260399	0.025714	0.0534085	0.0260399	0.025714	0.175069	0.0257152	0.0534085	0.0260399	0.025714	0.0534085	0.0260399	0.025714	0.175069	0.0257152	0.0534085	0.0260399	0.025714	0.0534085	0.0260399	0.025714	0.175069	0.0257152	0.0534085	0.0260399	0.025714	0.0534085	0.0260399	0.025714	0.175069	0.0257152	0.0534085	0.0260399	0.025714	0.0534085	0.0260399	0.025714	0.175069	0.0257152	0.0534085	0.0260399	0.025714	0.0534085	0.0260399	0.025714	0.175069	0.0257152	0.0534085	0.0260399	0.025714	0.0534085	0.0260399	0.0274681	0.175069	0.0274694	0.054236	0.0264552	0.0274941	0.0337384	0.0264552	0.0274941	0.100718	0.0274694	0.0337384	0.0264552	0.0274941	0.0160701	0.0261236	0.0274935	0.0137367	0.0274674	0.0160701	0.0261236	0.0274935	0.0160701	0.0261236	0.0274935	0.0137367	0.0274674	0.0160701	0.0261236	0.0274935	0.0160701	0.0261236	0.0274935	0.0137367	0.0274674	0.0160701	0.0261236	0.0274935	0.0160701	0.0261236	0.0274935	0.0137367	0.0274674	0.021451	0.0261236	0.0275413	0.0160701	0.0261236	0.0266015	0.0137367	0.0265763	0.00611829	0.0259177	0.0266352	0.0203394	0.0259177	0.0265889	0.0188119	0.0265763	0.00782744	0.0259177	0.0266352	0.0203394	0.0259177	0.0265889	0.0188119	0.0265763	0.00782744	0.0259177	0.0266352	0.0203394	0.0259177	0.0265889	0.0188119	0.0265763	0.00782744	0.0259177	0.0266352	0.0203394	0.0259177	0.0265889	0.0188119	0.0265763	0.0271105	0.0259177	0.0266352	0.0203394	0.0259177	0.0265889	0.0188119	0.0265763	0.023488	0.0259177	0.0266121	0.0203394	0.0259177	0.0265889	0.0188119	0.0265763	0.0432502	0.0259177	0.0266121	0.0203394	0.0259177	0.0265889	0.0188119	0.0265763	0.0432502	0.0259177	0.0266121	0.0203394	0.0259177	0.0265889	0.0188119	0.0265763	0.0432502	0.0259177	0.0266121	0.0203394	0.0259177	0.0265889	0.0188119	0.0265763	0.0432502	0.0259177	0.0266121	0.0203394	0.0259177	0.0265889	0.0188119	0.0265763	0.023488	0.0259177	0.0266121	0.0203394	0.0259177	0.0265889	0.0188119	0.0265763	0.023488	0.0259177	0.0266121	0.0203394	0.0259177	0.0265889	0.0188119	0.0265763	0.023488	0.0259177	0.0266121	0.0203394	0.0259177	0.0265889	0.0188119	0.0265763	0.023488	0.0259177	0.0266121	0.0203394	0.0259177	0.0265889	0.0188119	0.0265763	0.023488	0.0259177	0.0266121	0.0203394	0.0259177	0.0265889	0.0188119	0.0265763	0.023488	0.0259177	0.0266121	0.0203394	0.0259177	0.0265889	0.0188119	0.0265763	0.023488	0.0259177	0.0266121	0.0203394	0.0259177	0.0265889	0.0188119	0.0265763	0.023488	0.0259177	0.0266121	0.0203394	0.0259177	0.0265889	0.0188119	0.0265763	0.023488	0.0259177	0.0266121	0.0203394	0.0259177	0.0265889	0.0188119	0.0265763	0.023488	0.0259177	0.0266121	0.0203394	0.0259177	0.0265889	0.0188119	0.0265763	0.023488	0.0259177	0.0266121	0.0203394	0.0259177	0.0265889	0.0188119	0.0265763	0.023488	0.0259177	0.0266121	0.0203394	0.0259177	0.0265889	0.0188119	0.0265763	0.023488	0.0259177	0.0266121	0.0203394	0.0259177	0.0265889	0.0188119	0.0265763	0.023488	0.0259177	0.0266121	0.0203394	0.0259177	0.0265889	0.0188119	0.0265763	0.023488	0.0259177	0.0266121	0.0203394	0.0259177	0.0265889	0.0188119	0.0265763	0.023488	0.0259177	0.0266121	0	0	0	0	0	0	0	0	0.0266318	0.0266318	0.0266318	0.0266318	0.0266318	0.0266318	0.0266318	0.0266318	0.0266318	0.0266318	0.0266318	0.0266318	0.0266318	0.0266318	0.0266318	0.0266318	0.0266318	0.0266318	0.0266318	0.0266318	0.0266318	0.0266318	0.0266318	0.0266318	0.0252222	0.0252222	0.0252222	0.0252222	0.0252222	0.0252222	0.0252222	0.0252222	0.0252222	0.0252222	0.0252222	0.0252222	0.0252222	0.0252222	0.0252222	0.0252222	0.0252222	0.0252222	0.0252222	0.0252222	0.0252222	0.0252222	0.0252222	0.0252222	0.0252222	0.0252222	0.0252222	0.0252222	0.0252222	0.0252222	0.0252222	0.0252222	0.0252222	0.0252222	0.0252222	0.0252222	0.0252222	0.0252222	0.0252222	0.0252222	0.0252222	0.0252222	0.0252222	0.0252222	0.0252222	0.0252222	0.0252222	0.0252222	0.0319094	0.0260084	0.0259179	0.118539	0.0259191	0.118539	0.0266318	0.0259191	0.0319094	0.0260084	0.0259179	0.118539	0.0259191	0.118539	0.0266318	0.0259191	0.0319094	0.0260084	0.0259179	0.118539	0.0259191	0.118539	0.0266318	0.0259191	0.0319094	0.0260084	0.0259179	0.118539	0.0259191	0.118539	0.0266318	0.0259191	0.0319094	0.0260084	0.0259179	0.118539	0.0259191	0.118539	0.0266318	0.0259191	0.0319094	0.0260084	0.0259179	0.118539	0.0259191	0.118539	0.0266318	0.0259191	0.0319094	0.0260084	0.0259179	0.118539	0.0259191	0.118539	0.0266318	0.0259191	0.0319094	0.0260084	0.0259179	0.118539	0.0259191	0.118539	0.0266318	0.0259191	0.0319094	0.0260084	0.0272772	0.118539	0.0272786	0.116852	0.0262138	0.0272527	0.0262298	0.0267772	0.0273247	0.0756839	0.0272786	0.0652688	0.0262138	0.0272527	0.0212811	0.0266838	0.0273245	0.0159421	0.0272771	0.0136271	0.0255106	0.0272512	0.0212811	0.0266838	0.0273245	0.0159421	0.0272771	0.0136271	0.0255106	0.0272512	0.0212811	0.0266838	0.0273245	0.0159421	0.0272771	0.0136271	0.0255106	0.0272512	0.0212811	0.0266838	0.0273245	0.0159421	0.0272771	0.0159421	0.0255106	0.0272771	0.0212811	0.0266838	0.0266352	0.0159421	0.0265889	0.00110912	0.0257134	0.0266015	0.023488	0.0262981	0.0266121	0.0203394	0.0265889	0.00152612	0.0257134	0.0266015	0.023488	0.0262981	0.0266121	0.0203394	0.0265889	0.00152612	0.0257134	0.0266015	0.023488	0.0262981	0.0266121	0.0203394	0.0265889	0.00152612	0.0257134	0.0266015	0.023488	0.0262981	0.0266121	0.0203394	0.0265889	0.0219882	0.0257134	0.0266015	0.023488	0.0262981	0.0266121	0.0203394	0.0265889	0.0203394	0.0257134	0.0265889	0.023488	0.0262981	0.0266121	0.0203394	0.0265889	0.0737541	0.0257134	0.0265889	0.023488	0.0262981	0.0266121	0.0203394	0.0265889	0.0737541	0.0257134	0.0265889	0.023488	0.0262981	0.0266121	0.0203394	0.0265889	0.0737541	0.0257134	0.0265889	0.023488	0.0262981	0.0266121	0.0203394	0.0265889	0.0737541	0.0257134	0.0265889	0.023488	0.0262981	0.0266121	0.0203394	0.0265889	0.0203394	0.0257134	0.0265889	0.023488	0.0262981	0.0266121	0.0203394	0.0265889	0.0203394	0.0257134	0.0265889	0.023488	0.0262981	0.0266121	0.0203394	0.0265889	0.0203394	0.0257134	0.0265889	0.023488	0.0262981	0.0266121	0.0203394	0.0265889	0.0203394	0.0257134	0.0265889	0.023488	0.0262981	0.0266121	0.0203394	0.0265889	0.0203394	0.0257134	0.0265889	0.023488	0.0262981	0.0266121	0.0203394	0.0265889	0.0203394	0.0257134	0.0265889	0.023488	0.0262981	0.0266121	0.0203394	0.0265889	0.0203394	0.0257134	0.0265889	0.023488	0.0262981	0.0266121	0.0203394	0.0265889	0.0203394	0.0257134	0.0265889	0.023488	0.0262981	0.0266121	0.0203394	0.0265889	0.0203394	0.0257134	0.0265889	0.023488	0.0262981	0.0266121	0.0203394	0.0265889	0.0203394	0.0257134	0.0265889	0.023488	0.0262981	0.0266121	0.0203394	0.0265889	0.0203394	0.0257134	0.0265889	0.023488	0.0262981	0.0266121	0.0203394	0.0265889	0.0203394	0.0257134	0.0265889	0.023488	0.0262981	0.0266121	0.0203394	0.0265889	0.0203394	0.0257134	0.0265889	0.023488	0.0262981	0.0266121	0.0203394	0.0265889	0.0203394	0.0257134	0.0265889	0.023488	0.0262981	0.0266121	0.0203394	0.0265889	0.0203394	0.0257134	0.0265889	0.023488	0.0262981	0.0266121	0.0203394	0.0265889	0.0203394	0.0257134	0.0265889	0	0	0	0	0	0	0	0	0.0266318	0.0266318	0.0266318	0.0266318	0.0266318	0.0266318	0.0266318	0.0266318	0.0266318	0.0266318	0.0266318	0.0266318	0.0266318	0.0266318	0.0266318	0.0266318	0.0266318	0.0266318	0.0266318	0.0266318	0.0266318	0.0266318	0.0266318	0.0266318	0.0259684	0.0259684	0.0259684	0.0259684	0.0259684	0.0259684	0.0259684	0.0259684	0.0259684	0.0259684	0.0259684	0.0259684	0.0259684	0.0259684	0.0259684	0.0259684	0.0259684	0.0259684	0.0259684	0.0259684	0.0259684	0.0259684	0.0259684	0.0259684	0.0259684	0.0259684	0.0259684	0.0259684	0.0259684	0.0259684	0.0259684	0.0259684	0.0259684	0.0259684	0.0259684	0.0259684	0.0259684	0.0259684	0.0259684	0.0259684	0.0259684	0.0259684	0.0259684	0.0259684	0.0259684	0.0259684	0.0259684	0.0259684	0.0272368	0.0263131	0.0262981	0.0545877	0.0262987	0.178428	0.0272368	0.0262999	0.0272368	0.0263131	0.0262981	0.0545877	0.0262987	0.178428	0.0272368	0.0262999	0.0272368	0.0263131	0.0262981	0.0545877	0.0262987	0.178428	0.0272368	0.0262999	0.0272368	0.0263131	0.0262981	0.0545877	0.0262987	0.178428	0.0272368	0.0262999	0.0272368	0.0263131	0.0262981	0.0545877	0.0262987	0.178428	0.0272368	0.0262999	0.0272368	0.0263131	0.0262981	0.0545877	0.0262987	0.178428	0.0272368	0.0262999	0.0272368	0.0263131	0.0262981	0.0545877	0.0262987	0.178428	0.0272368	0.0262999	0.0272368	0.0263131	0.0262981	0.0545877	0.0262987	0.178428	0.0272368	0.0262999	0.0272368	0.0263131	0.0269297	0.0545877	0.0269304	0.174084	0.0264552	0.0268849	0.0260399	0.0267974	0.0269588	0.0437895	0.0269304	0.113739	0.0264552	0.0268849	0.0251414	0.026782	0.0269588	0.0209718	0.0269297	0.0157091	0.0255427	0.0268829	0.0251414	0.026782	0.0269588	0.0209718	0.0269297	0.0157091	0.0255427	0.0268829	0.0251414	0.026782	0.0269588	0.0209718	0.0269297	0.0157091	0.0255427	0.0268829	0.0251414	0.026782	0.0269588	0.0209718	0.0269297	0.0134275	0.0255427	0.0268574	0.0251414	0.026782	0.0266408	0.0209718	0.0266121	0.000434927	0.0259177	0.0265637	0.0257134	0.026539	0.0266264	0.023488	0.0266121	0.000557315	0.0259177	0.0265637	0.0257134	0.026539	0.0266264	0.023488	0.0266121	0.000557315	0.0259177	0.0265637	0.0257134	0.026539	0.0266264	0.023488	0.0266121	0.000557315	0.0259177	0.0265637	0.0257134	0.026539	0.0266264	0.023488	0.0266121	0.0173971	0.0259177	0.0265637	0.0257134	0.026539	0.0266264	0.023488	0.0266121	0.0188119	0.0259177	0.0265763	0.0257134	0.026539	0.0266264	0.023488	0.0266121	0.0975003	0.0259177	0.0265763	0.0257134	0.026539	0.0266264	0.023488	0.0266121	0.0975003	0.0259177	0.0265763	0.0257134	0.026539	0.0266264	0.023488	0.0266121	0.0975003	0.0259177	0.0265763	0.0257134	0.026539	0.0266264	0.023488	0.0266121	0.0975003	0.0259177	0.0265763	0.0257134	0.026539	0.0266264	0.023488	0.0266121	0.0188119	0.0259177	0.0265763	0.0257134	0.026539	0.0266264	0.023488	0.0266121	0.0188119	0.0259177	0.0265763	0.0257134	0.026539	0.0266264	0.023488	0.0266121	0.0188119	0.0259177	0.0265763	0.0257134	0.026539	0.0266264	0.023488	0.0266121	0.0188119	0.0259177	0.0265763	0.0257134	0.026539	0.0266264	0.023488	0.0266121	0.0188119	0.0259177	0.0265763	0.0257134	0.026539	0.0266264	0.023488	0.0266121	0.0188119	0.0259177	0.0265763	0.0257134	0.026539	0.0266264	0.023488	0.0266121	0.0188119	0.0259177	0.0265763	0.0257134	0.026539	0.0266264	0.023488	0.0266121	0.0188119	0.0259177	0.0265763	0.0257134	0.026539	0.0266264	0.023488	0.0266121	0.0188119	0.0259177	0.0265763	0.0257134	0.026539	0.0266264	0.023488	0.0266121	0.0188119	0.0259177	0.0265763	0.0257134	0.026539	0.0266264	0.023488	0.0266121	0.0188119	0.0259177	0.0265763	0.0257134	0.026539	0.0266264	0.023488	0.0266121	0.0188119	0.0259177	0.0265763	0.0257134	0.026539	0.0266264	0.023488	0.0266121	0.0188119	0.0259177	0.0265763	0.0257134	0.026539	0.0266264	0.023488	0.0266121	0.0188119	0.0259177	0.0265763	0.0257134	0.026539	0.0266264	0.023488	0.0266121	0.0188119	0.0259177	0.0265763	0.0257134	0.026539	0.0266264	0.023488	0.0266121	0.0188119	0.0259177	0.0265763	0	0	0	0	0	0	0	0	0.0266318	0.0266318	0.0266318	0.0266318	0.0266318	0.0266318	0.0266318	0.0266318	0.0266318	0.0266318	0.0266318	0.0266318	0.0266318	0.0266318	0.0266318	0.0266318	0.0266318	0.0266318	0.0266318	0.0266318	0.0266318	0.0266318	0.0266318	0.0266318	0.0264464	0.0264464	0.0264464	0.0264464	0.0264464	0.0264464	0.0264464	0.0264464	0.0264464	0.0264464	0.0264464	0.0264464	0.0264464	0.0264464	0.0264464	0.0264464	0.0264464	0.0264464	0.0264464	0.0264464	0.0264464	0.0264464	0.0264464	0.0264464	0.0264464	0.0264464	0.0264464	0.0264464	0.0264464	0.0264464	0.0264464	0.0264464	0.0264464	0.0264464	0.0264464	0.0264464	0.0264464	0.0264464	0.0264464	0.0264464	0.0264464	0.0264464	0.0264464	0.0264464	0.0264464	0.0264464	0.0264464	0.0264464	0.0266318	0.0265404	0.026539	0.0326695	0.0265392	0.121104	0.0272697	0.0265404	0.0266318	0.0265404	0.026539	0.0326695	0.0265392	0.121104	0.0272697	0.0265404	0.0266318	0.0265404	0.026539	0.0326695	0.0265392	0.121104	0.0272697	0.0265404	0.0266318	0.0265404	0.026539	0.0326695	0.0265392	0.121104	0.0272697	0.0265404	0.0266318	0.0265404	0.026539	0.0326695	0.0265392	0.121104	0.0272697	0.0265404	0.0266318	0.0265404	0.026539	0.0326695	0.0265392	0.121104	0.0272697	0.0265404	0.0266318	0.0265404	0.026539	0.0326695	0.0265392	0.121104	0.0272697	0.0265404	0.0266318	0.0265404	0.026539	0.0326695	0.0265392	0.121104	0.0272697	0.0265404	0.0266318	0.0265404	0.0267141	0.0326695	0.0267143	0.119124	0.0267772	0.0266868	0.026507	0.0266958	0.0267232	0.0306795	0.0267143	0.096868	0.0267772	0.0266868	0.0264146	0.0266944	0.0267232	0.0249128	0.0267141	0.0207803	0.0260593	0.0266853	0.0264146	0.0266944	0.0267232	0.0249128	0.0267141	0.0207803	0.0260593	0.0266853	0.0264146	0.0266944	0.0267232	0.0249128	0.0267141	0.0207803	0.0260593	0.0266853	0.0264146	0.0266944	0.0267232	0.0249128	0.0267141	0.015565	0.0260593	0.026639	0.0264146	0.0266944	0.0266355	0.0249128	0.0266264	0.00108384	0.0262981	0.0265658	0.0264767	0.0266166	0.026631	0.0257134	0.0266264	0.00121685	0.0262981	0.0265658	0.0264767	0.0266166	0.026631	0.0257134	0.0266264	0.00121685	0.0262981	0.0265658	0.0264767	0.0266166	0.026631	0.0257134	0.0266264	0.00121685	0.0262981	0.0265658	0.0264767	0.0266166	0.026631	0.0257134	0.0266264	0.0176053	0.0262981	0.0265658	0.0264767	0.0266166	0.026631	0.0257134	0.0266264	0.0203394	0.0262981	0.0265889	0.0264767	0.0266166	0.026631	0.0257134	0.0266264	0.0737541	0.0262981	0.0265889	0.0264767	0.0266166	0.026631	0.0257134	0.0266264	0.0737541	0.0262981	0.0265889	0.0264767	0.0266166	0.026631	0.0257134	0.0266264	0.0737541	0.0262981	0.0265889	0.0264767	0.0266166	0.026631	0.0257134	0.0266264	0.0737541	0.0262981	0.0265889	0.0264767	0.0266166	0.026631	0.0257134	0.0266264	0.0203394	0.0262981	0.0265889	0.0264767	0.0266166	0.026631	0.0257134	0.0266264	0.0203394	0.0262981	0.0265889	0.0264767	0.0266166	0.026631	0.0257134	0.0266264	0.0203394	0.0262981	0.0265889	0.0264767	0.0266166	0.026631	0.0257134	0.0266264	0.0203394	0.0262981	0.0265889	0.0264767	0.0266166	0.026631	0.0257134	0.0266264	0.0203394	0.0262981	0.0265889	0.0264767	0.0266166	0.026631	0.0257134	0.0266264	0.0203394	0.0262981	0.0265889	0.0264767	0.0266166	0.026631	0.0257134	0.0266264	0.0203394	0.0262981	0.0265889	0.0264767	0.0266166	0.026631	0.0257134	0.0266264	0.0203394	0.0262981	0.0265889	0.0264767	0.0266166	0.026631	0.0257134	0.0266264	0.0203394	0.0262981	0.0265889	0.0264767	0.0266166	0.026631	0.0257134	0.0266264	0.0203394	0.0262981	0.0265889	0.0264767	0.0266166	0.026631	0.0257134	0.0266264	0.0203394	0.0262981	0.0265889	0.0264767	0.0266166	0.026631	0.0257134	0.0266264	0.0203394	0.0262981	0.0265889	0.0264767	0.0266166	0.026631	0.0257134	0.0266264	0.0203394	0.0262981	0.0265889	0.0264767	0.0266166	0.026631	0.0257134	0.0266264	0.0203394	0.0262981	0.0265889	0.0264767	0.0266166	0.026631	0.0257134	0.0266264	0.0203394	0.0262981	0.0265889	0.0264767	0.0266166	0.026631	0.0257134	0.0266264	0.0203394	0.0262981	0.0265889	0	0	0	0	0	0	0	0	0.0266318	0.0266318	0.0266318	0.0266318	0.0266318	0.0266318	0.0266318	0.0266318	0.0266318	0.0266318	0.0266318	0.0266318	0.0266318	0.0266318	0.0266318	0.0266318	0.0266318	0.0266318	0.0266318	0.0266318	0.0266318	0.0266318	0.0266318	0.0266318	0.0266013	0.0266013	0.0266013	0.0266013	0.0266013	0.0266013	0.0266013	0.0266013	0.0266013	0.0266013	0.0266013	0.0266013	0.0266013	0.0266013	0.0266013	0.0266013	0.0266013	0.0266013	0.0266013	0.0266013	0.0266013	0.0266013	0.0266013	0.0266013	0.0266013	0.0266013	0.0266013	0.0266013	0.0266013	0.0266013	0.0266013	0.0266013	0.0266013	0.0266013	0.0266013	0.0266013	0.0266013	0.0266013	0.0266013	0.0266013	0.0266013	0.0266013	0.0266013	0.0266013	0.0266013	0.0266013	0.0266013	0.0266013	0.026622	0.0266166	0.0266166	0.0275664	0.0266166	0.0552294	0.0269543	0.0266172	0.026622	0.0266166	0.0266166	0.0275664	0.0266166	0.0552294	0.0269543	0.0266172	0.026622	0.0266166	0.0266166	0.0275664	0.0266166	0.0552294	0.0269543	0.0266172	0.026622	0.0266166	0.0266166	0.0275664	0.0266166	0.0552294	0.0269543	0.0266172	0.026622	0.0266166	0.0266166	0.0275664	0.0266166	0.0552294	0.0269543	0.0266172	0.026622	0.0266166	0.0266166	0.0275664	0.0266166	0.0552294	0.0269543	0.0266172	0.026622	0.0266166	0.0266166	0.0275664	0.0266166	0.0552294	0.0269543	0.0266172	0.026622	0.0266166	0.0266166	0.0275664	0.0266166	0.0552294	0.0269543	0.0266172	0.026622	0.0266166	0.0266454	0.0275664	0.0266454	0.0549173	0.0267974	0.0266369	0.026622	0.0266442	0.0266469	0.0272777	0.0266454	0.0516444	0.0267974	0.0266369	0.0266166	0.0266442	0.0266469	0.0263376	0.0266454	0.02484	0.0264616	0.0266363	0.0266166	0.0266442	0.0266469	0.0263376	0.0266454	0.02484	0.0264616	0.0266363	0.0266166	0.0266442	0.0266469	0.0263376	0.0266454	0.02484	0.0264616	0.0266363	0.0266166	0.0266442	0.0266469	0.0263376	0.0266454	0.0207194	0.0264616	0.0266075	0.0266166	0.0266442	0.0266325	0.0263376	0.026631	0.00597212	0.026539	0.0265977	0.0266166	0.0266304	0.0266317	0.0264767	0.026631	0.00616789	0.026539	0.0265977	0.0266166	0.0266304	0.0266317	0.0264767	0.026631	0.00616789	0.026539	0.0265977	0.0266166	0.0266304	0.0266317	0.0264767	0.026631	0.00616789	0.026539	0.0265977	0.0266166	0.0266304	0.0266317	0.0264767	0.026631	0.021451	0.026539	0.0265977	0.0266166	0.0266304	0.0266317	0.0264767	0.026631	0.023488	0.026539	0.0266121	0.0266166	0.0266304	0.0266317	0.0264767	0.026631	0.0432502	0.026539	0.0266121	0.0266166	0.0266304	0.0266317	0.0264767	0.026631	0.0432502	0.026539	0.0266121	0.0266166	0.0266304	0.0266317	0.0264767	0.026631	0.0432502	0.026539	0.0266121	0.0266166	0.0266304	0.0266317	0.0264767	0.026631	0.0432502	0.026539	0.0266121	0.0266166	0.0266304	0.0266317	0.0264767	0.026631	0.023488	0.026539	0.0266121	0.0266166	0.0266304	0.0266317	0.0264767	0.026631	0.023488	0.026539	0.0266121	0.0266166	0.0266304	0.0266317	0.0264767	0.026631	0.023488	0.026539	0.0266121	0.0266166	0.0266304	0.0266317	0.0264767	0.026631	0.023488	0.026539	0.0266121	0.0266166	0.0266304	0.0266317	0.0264767	0.026631	0.023488	0.026539	0.0266121	0.0266166	0.0266304	0.0266317	0.0264767	0.026631	0.023488	0.026539	0.0266121	0.0266166	0.0266304	0.0266317	0.0264767	0.026631	0.023488	0.026539	0.0266121	0.0266166	0.0266304	0.0266317	0.0264767	0.026631	0.023488	0.026539	0.0266121	0.0266166	0.0266304	0.0266317	0.0264767	0.026631	0.023488	0.026539	0.0266121	0.0266166	0.0266304	0.0266317	0.0264767	0.026631	0.023488	0.026539	0.0266121	0.0266166	0.0266304	0.0266317	0.0264767	0.026631	0.023488	0.026539	0.0266121	0.0266166	0.0266304	0.0266317	0.0264767	0.026631	0.023488	0.026539	0.0266121	0.0266166	0.0266304	0.0266317	0.0264767	0.026631	0.023488	0.026539	0.0266121	0.0266166	0.0266304	0.0266317	0.0264767	0.026631	0.023488	0.026539	0.0266121	0.0266166	0.0266304	0.0266317	0.0264767	0.026631	0.023488	0.026539	0.0266121	0.0266166	0.0266304	0.0266317	0.0264767	0.026631	0.023488	0.026539	0.0266121	0	0	0	0	0	0	0	0	0.0266318	0.0266318	0.0266318	0.0266318	0.0266318	0.0266318	0.0266318	0.0266318	0.0266318	0.0266318	0.0266318	0.0266318	0.0266318	0.0266318	0.0266318	0.0266318	0.0266318	0.0266318	0.0266318	0.0266318	0.0266318	0.0266318	0.0266318	0.0266318	0.0266289	0.0266289	0.0266289	0.0266289	0.0266289	0.0266289	0.0266289	0.0266289	0.0266289	0.0266289	0.0266289	0.0266289	0.0266289	0.0266289	0.0266289	0.0266289	0.0266289	0.0266289	0.0266289	0.0266289	0.0266289	0.0266289	0.0266289	0.0266289	0.0266289	0.0266289	0.0266289	0.0266289	0.0266289	0.0266289	0.0266289	0.0266289	0.0266289	0.0266289	0.0266289	0.0266289	0.0266289	0.0266289	0.0266289	0.0266289	0.0266289	0.0266289	0.0266289	0.0266289	0.0266289	0.0266289	0.0266289	0.0266289	0.0266305	0.0266304	0.0266304	0.0267235	0.0266304	0.0327813	0.0267235	0.0266305	0.0266305	0.0266304	0.0266304	0.0267235	0.0266304	0.0327813	0.0267235	0.0266305	0.0266305	0.0266304	0.0266304	0.0267235	0.0266304	0.0327813	0.0267235	0.0266305	0.0266305	0.0266304	0.0266304	0.0267235	0.0266304	0.0327813	0.0267235	0.0266305	0.0266305	0.0266304	0.0266304	0.0267235	0.0266304	0.0327813	0.0267235	0.0266305	0.0266305	0.0266304	0.0266304	0.0267235	0.0266304	0.0327813	0.0267235	0.0266305	0.0266305	0.0266304	0.0266304	0.0267235	0.0266304	0.0327813	0.0267235	0.0266305	0.0266305	0.0266304	0.0266304	0.0267235	0.0266304	0.0327813	0.0267235	0.0266305	0.0266305	0.0266304	0.0266331	0.0267235	0.0266331	0.0327475	0.0266958	0.0266317	0.0266317	0.0266331	0.0266333	0.0266958	0.0266331	0.0324064	0.0266958	0.0266317	0.0266315	0.0266331	0.0266333	0.0266028	0.0266331	0.026324	0.0266028	0.0266315	0.0266315	0.0266331	0.0266333	0.0266028	0.0266331	0.026324	0.0266028	0.0266315	0.0266315	0.0266331	0.0266333	0.0266028	0.0266331	0.026324	0.0266028	0.0266315	0.0266315	0.0266331	0.0266333	0.0266028	0.0266331	0.0248272	0.0266028	0.0266225	0.0266315	0.0266331	0.0266319	0.0266028	0.0266317	0.0175266	0.0266166	0.0266219	0.026631	0.0266317	0.0266318	0.0266166	0.0266317	0.01762	0.0266166	0.0266219	0.026631	0.0266317	0.0266318	0.0266166	0.0266317	0.01762	0.0266166	0.0266219	0.026631	0.0266317	0.0266318	0.0266166	0.0266317	0.01762	0.0266166	0.0266219	0.026631	0.0266317	0.0266318	0.0266166	0.0266317	0.0249715	0.0266166	0.0266219	0.026631	0.0266317	0.0266318	0.0266166	0.0266317	0.0257134	0.0266166	0.0266264	0.026631	0.0266317	0.0266318	0.0266166	0.0266317	0.030573	0.0266166	0.0266264	0.026631	0.0266317	0.0266318	0.0266166	0.0266317	0.030573	0.0266166	0.0266264	0.026631	0.0266317	0.0266318	0.0266166	0.0266317	0.030573	0.0266166	0.0266264	0.026631	0.0266317	0.0266318	0.0266166	0.0266317	0.030573	0.0266166	0.0266264	0.026631	0.0266317	0.0266318	0.0266166	0.0266317	0.0257134	0.0266166	0.0266264	0.026631	0.0266317	0.0266318	0.0266166	0.0266317	0.0257134	0.0266166	0.0266264	0.026631	0.0266317	0.0266318	0.0266166	0.0266317	0.0257134	0.0266166	0.0266264	0.026631	0.0266317	0.0266318	0.0266166	0.0266317	0.0257134	0.0266166	0.0266264	0.026631	0.0266317	0.0266318	0.0266166	0.0266317	0.0257134	0.0266166	0.0266264	0.026631	0.0266317	0.0266318	0.0266166	0.0266317	0.0257134	0.0266166	0.0266264	0.026631	0.0266317	0.0266318	0.0266166	0.0266317	0.0257134	0.0266166	0.0266264	0.026631	0.0266317	0.0266318	0.0266166	0.0266317	0.0257134	0.0266166	0.0266264	0.026631	0.0266317	0.0266318	0.0266166	0.0266317	0.0257134	0.0266166	0.0266264	0.026631	0.0266317	0.0266318	0.0266166	0.0266317	0.0257134	0.0266166	0.0266264	0.026631	0.0266317	0.0266318	0.0266166	0.0266317	0.0257134	0.0266166	0.0266264	0.026631	0.0266317	0.0266318	0.0266166	0.0266317	0.0257134	0.0266166	0.0266264	0.026631	0.0266317	0.0266318	0.0266166	0.0266317	0.0257134	0.0266166	0.0266264	0.026631	0.0266317	0.0266318	0.0266166	0.0266317	0.0257134	0.0266166	0.0266264	0.026631	0.0266317	0.0266318	0.0266166	0.0266317	0.0257134	0.0266166	0.0266264	0.026631	0.0266317	0.0266318	0.0266166	0.0266317	0.0257134	0.0266166	0.0266264	0	0	0	0	0	0	0	0	0.0266318	0.0266318	0.0266318	0.0266318	0.0266318	0.0266318	0.0266318	0.0266318	0.0266318	0.0266318	0.0266318	0.0266318	0.0266318	0.0266318	0.0266318	0.0266318	0.0266318	0.0266318	0.0266318	0.0266318	0.0266318	0.0266318	0.0266318	0.0266318	0.0266013	0.0266013	0.0266013	0.0266013	0.0266013	0.0266013	0.0266013	0.0266013	0.0266013	0.0266013	0.0266013	0.0266013	0.0266013	0.0266013	0.0266013	0.0266013	0.0266013	0.0266013	0.0266013	0.0266013	0.0266013	0.0266013	0.0266013	0.0266013	0.0266013	0.0266013	0.0266013	0.0266013	0.0266013	0.0266013	0.0266013	0.0266013	0.0266013	0.0266013	0.0266013	0.0266013	0.0266013	0.0266013	0.0266013	0.0266013	0.0266013	0.0266013	0.0266013	0.0266013	0.0266013	0.0266013	0.0266013	0.0266013	0.0552294	0.0275664	0.026622	0.0269543	0.0266166	0.0266172	0.0266166	0.0266166	0.0552294	0.0275664	0.026622	0.0269543	0.0266166	0.0266172	0.0266166	0.0266166	0.0552294	0.0275664	0.026622	0.0269543	0.0266166	0.0266172	0.0266166	0.0266166	0.0552294	0.0275664	0.026622	0.0269543	0.0266166	0.0266172	0.0266166	0.0266166	0.0552294	0.0275664	0.026622	0.0269543	0.0266166	0.0266172	0.0266166	0.0266166	0.0552294	0.0275664	0.026622	0.0269543	0.0266166	0.0266172	0.0266166	0.0266166	0.0552294	0.0275664	0.026622	0.0269543	0.0266166	0.0266172	0.0266166	0.0266166	0.0552294	0.0275664	0.026622	0.0269543	0.0266166	0.0266172	0.0266166	0.0266166	0.0552294	0.0275664	0.0266496	0.0269543	0.0266442	0.026646	0.0266454	0.0266469	0.0516444	0.0272777	0.026622	0.0267974	0.0266442	0.0266369	0.0266454	0.0266469	0.02484	0.0263376	0.0266166	0.0264616	0.0266442	0.0266363	0.0266454	0.0266469	0.02484	0.0263376	0.0266166	0.0264616	0.0266442	0.0266363	0.0266454	0.0266469	0.02484	0.0263376	0.0266166	0.0264616	0.0266442	0.0266363	0.0266454	0.0266469	0.02484	0.0263376	0.0266166	0.0264616	0.0266442	0.0266467	0.0266454	0.0266471	0.02484	0.0263376	0.0266028	0.0264616	0.0266304	0.0266314	0.026631	0.0266319	0.0257134	0.0264767	0.0266166	0.026539	0.0266304	0.0266359	0.026631	0.0266319	0.0257134	0.0264767	0.0266166	0.026539	0.0266304	0.0266359	0.026631	0.0266319	0.0257134	0.0264767	0.0266166	0.026539	0.0266304	0.0266359	0.026631	0.0266319	0.0257134	0.0264767	0.0266166	0.026539	0.0266304	0.0266369	0.026631	0.0266319	0.0257134	0.0264767	0.0266166	0.026539	0.0266304	0.0266316	0.026631	0.0266318	0.0257134	0.0264767	0.0266166	0.026539	0.0266304	0.0266321	0.026631	0.0266318	0.0257134	0.0264767	0.0266166	0.026539	0.0266304	0.0266321	0.026631	0.0266318	0.0257134	0.0264767	0.0266166	0.026539	0.0266304	0.0266321	0.026631	0.0266318	0.0257134	0.0264767	0.0266166	0.026539	0.0266304	0.0266321	0.026631	0.0266318	0.0257134	0.0264767	0.0266166	0.026539	0.0266304	0.0266316	0.026631	0.0266318	0.0257134	0.0264767	0.0266166	0.026539	0.0266304	0.0266316	0.026631	0.0266318	0.0257134	0.0264767	0.0266166	0.026539	0.0266304	0.0266316	0.026631	0.0266318	0.0257134	0.0264767	0.0266166	0.026539	0.0266304	0.0266316	0.026631	0.0266318	0.0257134	0.0264767	0.0266166	0.026539	0.0266304	0.0266316	0.026631	0.0266318	0.0257134	0.0264767	0.0266166	0.026539	0.0266304	0.0266316	0.026631	0.0266318	0.0257134	0.0264767	0.0266166	0.026539	0.0266304	0.0266316	0.026631	0.0266318	0.0257134	0.0264767	0.0266166	0.026539	0.0266304	0.0266316	0.026631	0.0266318	0.0257134	0.0264767	0.0266166	0.026539	0.0266304	0.0266316	0.026631	0.0266318	0.0257134	0.0264767	0.0266166	0.026539	0.0266304	0.0266316	0.026631	0.0266318	0.0257134	0.0264767	0.0266166	0.026539	0.0266304	0.0266316	0.026631	0.0266318	0.0257134	0.0264767	0.0266166	0.026539	0.0266304	0.0266316	0.026631	0.0266318	0.0257134	0.0264767	0.0266166	0.026539	0.0266304	0.0266316	0.026631	0.0266318	0.0257134	0.0264767	0.0266166	0.026539	0.0266304	0.0266316	0.026631	0.0266318	0.0257134	0.0264767	0.0266166	0.026539	0.0266304	0.0266316	0.026631	0.0266318	0.0257134	0.0264767	0.0266166	0.026539	0.0266304	0.0266316	0.026631	0.0266318	0	0	0	0	0	0	0	0	0.0266318	0.0266318	0.0266318	0.0266318	0.0266318	0.0266318	0.0266318	0.0266318	0.0266318	0.0266318	0.0266318	0.0266318	0.0266318	0.0266318	0.0266318	0.0266318	0.0266318	0.0266318	0.0266318	0.0266318	0.0266318	0.0266318	0.0266318	0.0266318	0.0263225	0.0263225	0.0263225	0.0263225	0.0263225	0.0263225	0.0263225	0.0263225	0.0263225	0.0263225	0.0263225	0.0263225	0.0263225	0.0263225	0.0263225	0.0263225	0.0263225	0.0263225	0.0263225	0.0263225	0.0263225	0.0263225	0.0263225	0.0263225	0.0263225	0.0263225	0.0263225	0.0263225	0.0263225	0.0263225	0.0263225	0.0263225	0.0263225	0.0263225	0.0263225	0.0263225	0.0263225	0.0263225	0.0263225	0.0263225	0.0263225	0.0263225	0.0263225	0.0263225	0.0263225	0.0263225	0.0263225	0.0263225	0.284302	0.0300083	0.0264964	0.0300083	0.0264776	0.0264964	0.0264776	0.0264767	0.284302	0.0300083	0.0264964	0.0300083	0.0264776	0.0264964	0.0264776	0.0264767	0.284302	0.0300083	0.0264964	0.0300083	0.0264776	0.0264964	0.0264776	0.0264767	0.284302	0.0300083	0.0264964	0.0300083	0.0264776	0.0264964	0.0264776	0.0264767	0.284302	0.0300083	0.0264964	0.0300083	0.0264776	0.0264964	0.0264776	0.0264767	0.284302	0.0300083	0.0264964	0.0300083	0.0264776	0.0264964	0.0264776	0.0264767	0.284302	0.0300083	0.0264964	0.0300083	0.0264776	0.0264964	0.0264776	0.0264767	0.284302	0.0300083	0.0264964	0.0300083	0.0264776	0.0264964	0.0264776	0.0264767	0.284302	0.0300083	0.026777	0.0300083	0.026758	0.026777	0.026758	0.0267849	0.207591	0.0283081	0.0266211	0.0283081	0.026758	0.0266211	0.026758	0.0267849	0.01762	0.0249715	0.0266014	0.0249715	0.0267571	0.0266014	0.0267571	0.0267849	0.01762	0.0249715	0.0266014	0.0249715	0.0267571	0.0266014	0.0267571	0.0267849	0.01762	0.0249715	0.0266014	0.0249715	0.0267571	0.0266014	0.0267571	0.0267849	0.01762	0.0249715	0.0266014	0.0249715	0.0267571	0.0267769	0.0267571	0.0267876	0.01762	0.0249715	0.0264616	0.0249715	0.0266166	0.0266075	0.0266166	0.0266331	0.021609	0.0257134	0.026539	0.0257134	0.0266166	0.0266853	0.0266166	0.0266331	0.021609	0.0257134	0.026539	0.0257134	0.0266166	0.0266853	0.0266166	0.0266331	0.021609	0.0257134	0.026539	0.0257134	0.0266166	0.0266853	0.0266166	0.0266331	0.021609	0.0257134	0.026539	0.0257134	0.0266166	0.0267141	0.0266166	0.0266331	0.021609	0.0257134	0.026539	0.0257134	0.0266166	0.0266264	0.0266166	0.0266317	0.021609	0.0257134	0.026539	0.0257134	0.0266166	0.0266408	0.0266166	0.0266317	0.021609	0.0257134	0.026539	0.0257134	0.0266166	0.0266408	0.0266166	0.0266317	0.021609	0.0257134	0.026539	0.0257134	0.0266166	0.0266408	0.0266166	0.0266317	0.021609	0.0257134	0.026539	0.0257134	0.0266166	0.0266408	0.0266166	0.0266317	0.021609	0.0257134	0.026539	0.0257134	0.0266166	0.0266264	0.0266166	0.0266317	0.021609	0.0257134	0.026539	0.0257134	0.0266166	0.0266264	0.0266166	0.0266317	0.021609	0.0257134	0.026539	0.0257134	0.0266166	0.0266264	0.0266166	0.0266317	0.021609	0.0257134	0.026539	0.0257134	0.0266166	0.0266264	0.0266166	0.0266317	0.021609	0.0257134	0.026539	0.0257134	0.0266166	0.0266264	0.0266166	0.0266317	0.021609	0.0257134	0.026539	0.0257134	0.0266166	0.0266264	0.0266166	0.0266317	0.021609	0.0257134	0.026539	0.0257134	0.0266166	0.0266264	0.0266166	0.0266317	0.021609	0.0257134	0.026539	0.0257134	0.0266166	0.0266264	0.0266166	0.0266317	0.021609	0.0257134	0.026539	0.0257134	0.0266166	0.0266264	0.0266166	0.0266317	0.021609	0.0257134	0.026539	0.0257134	0.0266166	0.0266264	0.0266166	0.0266317	0.021609	0.0257134	0.026539	0.0257134	0.0266166	0.0266264	0.0266166	0.0266317	0.021609	0.0257134	0.026539	0.0257134	0.0266166	0.0266264	0.0266166	0.0266317	0.021609	0.0257134	0.026539	0.0257134	0.0266166	0.0266264	0.0266166	0.0266317	0.021609	0.0257134	0.026539	0.0257134	0.0266166	0.0266264	0.0266166	0.0266317	0.021609	0.0257134	0.026539	0.0257134	0.0266166	0.0266264	0.0266166	0.0266317	0.021609	0.0257134	0.026539	0.0257134	0.0266166	0.0266264	0.0266166	0.0266317	0	0	0	0	0	0	0	0	0.0266318	0.0266318	0.0266318	0.0266318	0.0266318	0.0266318	0.0266318	0.0266318	0.0266318	0.0266318	0.0266318	0.0266318	0.0266318	0.0266318	0.0266318	0.0266318	0.0266318	0.0266318	0.0266318	0.0266318	0.0266318	0.0266318	0.0266318	0.0266318	0.0248258	0.0248258	0.0248258	0.0248258	0.0248258	0.0248258	0.0248258	0.0248258	0.0248258	0.0248258	0.0248258	0.0248258	0.0248258	0.0248258	0.0248258	0.0248258	0.0248258	0.0248258	0.0248258	0.0248258	0.0248258	0.0248258	0.0248258	0.0248258	0.0248258	0.0248258	0.0248258	0.0248258	0.0248258	0.0248258	0.0248258	0.0248258	0.0248258	0.0248258	0.0248258	0.0248258	0.0248258	0.0248258	0.0248258	0.0248258	0.0248258	0.0248258	0.0248258	0.0248258	0.0248258	0.0248258	0.0248258	0.0248258	0.887471	0.0336112	0.0257549	0.0534085	0.0257186	0.0260399	0.0257281	0.0257135	0.887471	0.0336112	0.0257549	0.0534085	0.0257186	0.0260399	0.0257281	0.0257135	0.887471	0.0336112	0.0257549	0.0534085	0.0257186	0.0260399	0.0257281	0.0257135	0.887471	0.0336112	0.0257549	0.0534085	0.0257186	0.0260399	0.0257281	0.0257135	0.887471	0.0336112	0.0257549	0.0534085	0.0257186	0.0260399	0.0257281	0.0257135	0.887471	0.0336112	0.0257549	0.0534085	0.0257186	0.0260399	0.0257281	0.0257135	0.887471	0.0336112	0.0257549	0.0534085	0.0257186	0.0260399	0.0257281	0.0257135	0.887471	0.0336112	0.0257549	0.0534085	0.0257186	0.0260399	0.0257281	0.0257135	0.887471	0.0336112	0.0274345	0.0534085	0.0273959	0.0276078	0.0272777	0.0275507	0.649684	0.0280774	0.026939	0.0380117	0.0273959	0.0260399	0.0272777	0.0275507	0.00616789	0.021451	0.0268957	0.0181476	0.0273903	0.0257134	0.0272621	0.0275506	0.00616789	0.021451	0.0268957	0.0181476	0.0273903	0.0257134	0.0272621	0.0275506	0.00616789	0.021451	0.0268957	0.0181476	0.0273903	0.0257134	0.0272621	0.0275506	0.00616789	0.021451	0.0268957	0.0181476	0.0273903	0.0273903	0.0272621	0.0275791	0.00616789	0.021451	0.0260593	0.0181476	0.026539	0.0261206	0.0264767	0.0266442	0.0126365	0.023488	0.0262981	0.021609	0.026539	0.0268957	0.0264767	0.0266442	0.0126365	0.023488	0.0262981	0.021609	0.026539	0.0268957	0.0264767	0.0266442	0.0126365	0.023488	0.0262981	0.021609	0.026539	0.0268957	0.0264767	0.0266442	0.0126365	0.023488	0.0262981	0.021609	0.026539	0.0273903	0.0264767	0.0266442	0.0126365	0.023488	0.0262981	0.021609	0.026539	0.026539	0.0264767	0.0266304	0.0126365	0.023488	0.0262981	0.021609	0.026539	0.026782	0.0264767	0.0266304	0.0126365	0.023488	0.0262981	0.021609	0.026539	0.026782	0.0264767	0.0266304	0.0126365	0.023488	0.0262981	0.021609	0.026539	0.026782	0.0264767	0.0266304	0.0126365	0.023488	0.0262981	0.021609	0.026539	0.026782	0.0264767	0.0266304	0.0126365	0.023488	0.0262981	0.021609	0.026539	0.026539	0.0264767	0.0266304	0.0126365	0.023488	0.0262981	0.021609	0.026539	0.026539	0.0264767	0.0266304	0.0126365	0.023488	0.0262981	0.021609	0.026539	0.026539	0.0264767	0.0266304	0.0126365	0.023488	0.0262981	0.021609	0.026539	0.026539	0.0264767	0.0266304	0.0126365	0.023488	0.0262981	0.021609	0.026539	0.026539	0.0264767	0.0266304	0.0126365	0.023488	0.0262981	0.021609	0.026539	0.026539	0.0264767	0.0266304	0.0126365	0.023488	0.0262981	0.021609	0.026539	0.026539	0.0264767	0.0266304	0.0126365	0.023488	0.0262981	0.021609	0.026539	0.026539	0.0264767	0.0266304	0.0126365	0.023488	0.0262981	0.021609	0.026539	0.026539	0.0264767	0.0266304	0.0126365	0.023488	0.0262981	0.021609	0.026539	0.026539	0.0264767	0.0266304	0.0126365	0.023488	0.0262981	0.021609	0.026539	0.026539	0.0264767	0.0266304	0.0126365	0.023488	0.0262981	0.021609	0.026539	0.026539	0.0264767	0.0266304	0.0126365	0.023488	0.0262981	0.021609	0.026539	0.026539	0.0264767	0.0266304	0.0126365	0.023488	0.0262981	0.021609	0.026539	0.026539	0.0264767	0.0266304	0.0126365	0.023488	0.0262981	0.021609	0.026539	0.026539	0.0264767	0.0266304	0.0126365	0.023488	0.0262981	0.021609	0.026539	0.026539	0.0264767	0.0266304	0	0	0	0	0	0	0	0	0.0266318	0.0266318	0.0266318	0.0266318	0.0266318	0.0266318	0.0266318	0.0266318	0.0266318	0.0266318	0.0266318	0.0266318	0.0266318	0.0266318	0.0266318	0.0266318	0.0266318	0.0266318	0.0266318	0.0266318	0.0266318	0.0266318	0.0266318	0.0266318	0.0207074	0.0207074	0.0207074	0.0207074	0.0207074	0.0207074	0.0207074	0.0207074	0.0207074	0.0207074	0.0207074	0.0207074	0.0207074	0.0207074	0.0207074	0.0207074	0.0207074	0.0207074	0.0207074	0.0207074	0.0207074	0.0207074	0.0207074	0.0207074	0.0207074	0.0207074	0.0207074	0.0207074	0.0207074	0.0207074	0.0207074	0.0207074	0.0207074	0.0207074	0.0207074	0.0207074	0.0207074	0.0207074	0.0207074	0.0207074	0.0207074	0.0207074	0.0207074	0.0207074	0.0207074	0.0207074	0.0207074	0.0207074	0.973355	0.033186	0.0235372	0.259982	0.0235055	0.0266318	0.023626	0.0234888	0.973355	0.033186	0.0235372	0.259982	0.0235055	0.0266318	0.023626	0.0234888	0.973355	0.033186	0.0235372	0.259982	0.0235055	0.0266318	0.023626	0.0234888	0.973355	0.033186	0.0235372	0.259982	0.0235055	0.0266318	0.023626	0.0234888	0.973355	0.033186	0.0235372	0.259982	0.0235055	0.0266318	0.023626	0.0234888	0.973355	0.033186	0.0235372	0.259982	0.0235055	0.0266318	0.023626	0.0234888	0.973355	0.033186	0.0235372	0.259982	0.0235055	0.0266318	0.023626	0.0234888	0.973355	0.033186	0.0235372	0.259982	0.0235055	0.0266318	0.023626	0.0234888	0.973355	0.033186	0.0294954	0.259982	0.0294559	0.0318901	0.0283081	0.029975	0.649169	0.0249364	0.0286509	0.0904648	0.0294559	0.0225489	0.0283081	0.029975	0.00121685	0.0176053	0.0285913	0.00676363	0.0294341	0.0198772	0.0281435	0.0299741	0.00121685	0.0176053	0.0285913	0.00676363	0.0294341	0.0198772	0.0281435	0.0299741	0.00121685	0.0176053	0.0285913	0.00676363	0.0294341	0.0198772	0.0281435	0.0299741	0.00121685	0.0176053	0.0285913	0.00676363	0.0294341	0.0281435	0.0281435	0.0301489	0.00121685	0.0176053	0.0255427	0.00676363	0.0262981	0.021451	0.0257134	0.0266944	0.00538421	0.0203394	0.0259177	0.0126365	0.0262981	0.0255262	0.0257134	0.0266944	0.00538421	0.0203394	0.0259177	0.0126365	0.0262981	0.0255262	0.0257134	0.0266944	0.00538421	0.0203394	0.0259177	0.0126365	0.0262981	0.0255262	0.0257134	0.0266944	0.00538421	0.0203394	0.0259177	0.0126365	0.0262981	0.030573	0.0257134	0.0266944	0.00538421	0.0203394	0.0259177	0.0126365	0.0262981	0.0257134	0.0257134	0.0266166	0.00538421	0.0203394	0.0259177	0.0126365	0.0262981	0.0281435	0.0257134	0.0266166	0.00538421	0.0203394	0.0259177	0.0126365	0.0262981	0.0281435	0.0257134	0.0266166	0.00538421	0.0203394	0.0259177	0.0126365	0.0262981	0.0281435	0.0257134	0.0266166	0.00538421	0.0203394	0.0259177	0.0126365	0.0262981	0.0281435	0.0257134	0.0266166	0.00538421	0.0203394	0.0259177	0.0126365	0.0262981	0.0257134	0.0257134	0.0266166	0.00538421	0.0203394	0.0259177	0.0126365	0.0262981	0.0257134	0.0257134	0.0266166	0.00538421	0.0203394	0.0259177	0.0126365	0.0262981	0.0257134	0.0257134	0.0266166	0.00538421	0.0203394	0.0259177	0.0126365	0.0262981	0.0257134	0.0257134	0.0266166	0.00538421	0.0203394	0.0259177	0.0126365	0.0262981	0.0257134	0.0257134	0.0266166	0.00538421	0.0203394	0.0259177	0.0126365	0.0262981	0.0257134	0.0257134	0.0266166	0.00538421	0.0203394	0.0259177	0.0126365	0.0262981	0.0257134	0.0257134	0.0266166	0.00538421	0.0203394	0.0259177	0.0126365	0.0262981	0.0257134	0.0257134	0.0266166	0.00538421	0.0203394	0.0259177	0.0126365	0.0262981	0.0257134	0.0257134	0.0266166	0.00538421	0.0203394	0.0259177	0.0126365	0.0262981	0.0257134	0.0257134	0.0266166	0.00538421	0.0203394	0.0259177	0.0126365	0.0262981	0.0257134	0.0257134	0.0266166	0.00538421	0.0203394	0.0259177	0.0126365	0.0262981	0.0257134	0.0257134	0.0266166	0.00538421	0.0203394	0.0259177	0.0126365	0.0262981	0.0257134	0.0257134	0.0266166	0.00538421	0.0203394	0.0259177	0.0126365	0.0262981	0.0257134	0.0257134	0.0266166	0.00538421	0.0203394	0.0259177	0.0126365	0.0262981	0.0257134	0.0257134	0.0266166	0.00538421	0.0203394	0.0259177	0.0126365	0.0262981	0.0257134	0.0257134	0.0266166	0	0	0	0	0	0	0	0	0.0266318	0.0266318	0.0266318	0.0266318	0.0266318	0.0266318	0.0266318	0.0266318	0.0266318	0.0266318	0.0266318	0.0266318	0.0266318	0.0266318	0.0266318	0.0266318	0.0266318	0.0266318	0.0266318	0.0266318	0.0266318	0.0266318	0.0266318	0.0266318	0.0155101	0.0155101	0.0155101	0.0155101	0.0155101	0.0155101	0.0155101	0.0155101	0.0155101	0.0155101	0.0155101	0.0155101	0.0155101	0.0155101	0.0155101	0.0155101	0.0155101	0.0155101	0.0155101	0.0155101	0.0155101	0.0155101	0.0155101	0.0155101	0.0155101	0.0155101	0.0155101	0.0155101	0.0155101	0.0155101	0.0155101	0.0155101	0.0155101	0.0155101	0.0155101	0.0155101	0.0155101	0.0155101	0.0155101	0.0155101	0.0155101	0.0155101	0.0155101	0.0155101	0.0155101	0.0155101	0.0155101	0.0155101	0.861191	0.0266318	0.0203725	0.861191	0.0203725	0.042499	0.0210701	0.0203436	0.861191	0.0266318	0.0203725	0.861191	0.0203725	0.042499	0.0210701	0.0203436	0.861191	0.0266318	0.0203725	0.861191	0.0203725	0.042499	0.0210701	0.0203436	0.861191	0.0266318	0.0203725	0.861191	0.0203725	0.042499	0.0210701	0.0203436	0.861191	0.0266318	0.0203725	0.861191	0.0203725	0.042499	0.0210701	0.0203436	0.861191	0.0266318	0.0203725	0.861191	0.0203725	0.042499	0.0210701	0.0203436	0.861191	0.0266318	0.0203725	0.861191	0.0203725	0.042499	0.0210701	0.0203436	0.861191	0.0266318	0.0203725	0.861191	0.0203725	0.042499	0.0210701	0.0203436	0.861191	0.0266318	0.0330272	0.861191	0.0330272	0.0562237	0.0280774	0.0339487	0.142833	0.0228004	0.0325122	0.296658	0.0330272	0.0165861	0.0280774	0.0339487	0.000557315	0.0173971	0.0324601	0.00140948	0.0329743	0.00782744	0.0271105	0.0339418	0.000557315	0.0173971	0.0324601	0.00140948	0.0329743	0.00782744	0.0271105	0.0339418	0.000557315	0.0173971	0.0324601	0.00140948	0.0329743	0.00782744	0.0271105	0.0339418	0.000557315	0.0173971	0.0324601	0.00140948	0.0329743	0.0229559	0.0271105	0.0345615	0.000557315	0.0173971	0.0255106	0.00140948	0.0259177	0.00676363	0.023488	0.026782	0.003391	0.0188119	0.0257134	0.00538421	0.0259177	0.0126365	0.023488	0.026782	0.003391	0.0188119	0.0257134	0.00538421	0.0259177	0.0126365	0.023488	0.026782	0.003391	0.0188119	0.0257134	0.00538421	0.0259177	0.0126365	0.023488	0.026782	0.003391	0.0188119	0.0257134	0.00538421	0.0259177	0.0367156	0.023488	0.026782	0.003391	0.0188119	0.0257134	0.00538421	0.0259177	0.021609	0.023488	0.026539	0.003391	0.0188119	0.0257134	0.00538421	0.0259177	0.0367156	0.023488	0.026539	0.003391	0.0188119	0.0257134	0.00538421	0.0259177	0.0367156	0.023488	0.026539	0.003391	0.0188119	0.0257134	0.00538421	0.0259177	0.0367156	0.023488	0.026539	0.003391	0.0188119	0.0257134	0.00538421	0.0259177	0.0367156	0.023488	0.026539	0.003391	0.0188119	0.0257134	0.00538421	0.0259177	0.021609	0.023488	0.026539	0.003391	0.0188119	0.0257134	0.00538421	0.0259177	0.021609	0.023488	0.026539	0.003391	0.0188119	0.0257134	0.00538421	0.0259177	0.021609	0.023488	0.026539	0.003391	0.0188119	0.0257134	0.00538421	0.0259177	0.021609	0.023488	0.026539	0.003391	0.0188119	0.0257134	0.00538421	0.0259177	0.021609	0.023488	0.026539	0.003391	0.0188119	0.0257134	0.00538421	0.0259177	0.021609	0.023488	0.026539	0.003391	0.0188119	0.0257134	0.00538421	0.0259177	0.021609	0.023488	0.026539	0.003391	0.0188119	0.0257134	0.00538421	0.0259177	0.021609	0.023488	0.026539	0.003391	0.0188119	0.0257134	0.00538421	0.0259177	0.021609	0.023488	0.026539	0.003391	0.0188119	0.0257134	0.00538421	0.0259177	0.021609	0.023488	0.026539	0.003391	0.0188119	0.0257134	0.00538421	0.0259177	0.021609	0.023488	0.026539	0.003391	0.0188119	0.0257134	0.00538421	0.0259177	0.021609	0.023488	0.026539	0.003391	0.0188119	0.0257134	0.00538421	0.0259177	0.021609	0.023488	0.026539	0.003391	0.0188119	0.0257134	0.00538421	0.0259177	0.021609	0.023488	0.026539	0.003391	0.0188119	0.0257134	0.00538421	0.0259177	0.021609	0.023488	0.026539	0.003391	0.0188119	0.0257134	0.00538421	0.0259177	0.021609	0.023488	0.026539	0	0	0	0	0	0	0	0	0.0266318	0.0266318	0.0266318	0.0266318	0.0266318	0.0266318	0.0266318	0.0266318	0.0266318	0.0266318	0.0266318	0.0266318	0.0266318	0.0266318	0.0266318	0.0266318	0.0266318	0.0266318	0.0266318	0.0266318	0.0266318	0.0266318	0.0266318	0.0266318	0.0132569	0.0132569	0.0132569	0.0132569	0.0132569	0.0132569	0.0132569	0.0132569	0.0132569	0.0132569	0.0132569	0.0132569	0.0132569	0.0132569	0.0132569	0.0132569	0.0132569	0.0132569	0.0132569	0.0132569	0.0132569	0.0132569	0.0132569	0.0132569	0.0132569	0.0132569	0.0132569	0.0132569	0.0132569	0.0132569	0.0132569	0.0132569	0.0132569	0.0132569	0.0132569	0.0132569	0.0132569	0.0132569	0.0132569	0.0132569	0.0132569	0.0132569	0.0132569	0.0132569	0.0132569	0.0132569	0.0132569	0.0132569	0.218772	0.0213435	0.018826	0.966798	0.0188515	0.218772	0.0213435	0.018826	0.218772	0.0213435	0.018826	0.966798	0.0188515	0.218772	0.0213435	0.018826	0.218772	0.0213435	0.018826	0.966798	0.0188515	0.218772	0.0213435	0.018826	0.218772	0.0213435	0.018826	0.966798	0.0188515	0.218772	0.0213435	0.018826	0.218772	0.0213435	0.018826	0.966798	0.0188515	0.218772	0.0213435	0.018826	0.218772	0.0213435	0.018826	0.966798	0.0188515	0.218772	0.0213435	0.018826	0.218772	0.0213435	0.018826	0.966798	0.0188515	0.218772	0.0213435	0.018826	0.218772	0.0213435	0.018826	0.966798	0.0188515	0.218772	0.0213435	0.018826	0.218772	0.0213435	0.0350821	0.966798	0.0351288	0.247204	0.0249364	0.0356363	0.0218372	0.0249364	0.0356363	0.478381	0.0351288	0.0218372	0.0249364	0.0356363	0.00152612	0.0219882	0.0356101	0.00060348	0.0350563	0.00152612	0.0219882	0.0356101	0.00152612	0.0219882	0.0356101	0.00060348	0.0350563	0.00152612	0.0219882	0.0356101	0.00152612	0.0219882	0.0356101	0.00060348	0.0350563	0.00152612	0.0219882	0.0356101	0.00152612	0.0219882	0.0356101	0.00060348	0.0350563	0.00847072	0.0219882	0.036652	0.00152612	0.0219882	0.0261236	0.00060348	0.0257134	0.000168984	0.0203394	0.0266838	0.00538421	0.0203394	0.0259177	0.003391	0.0257134	0.00064779	0.0203394	0.0266838	0.00538421	0.0203394	0.0259177	0.003391	0.0257134	0.00064779	0.0203394	0.0266838	0.00538421	0.0203394	0.0259177	0.003391	0.0257134	0.00064779	0.0203394	0.0266838	0.00538421	0.0203394	0.0259177	0.003391	0.0257134	0.0293686	0.0203394	0.0266838	0.00538421	0.0203394	0.0259177	0.003391	0.0257134	0.0126365	0.0203394	0.0262981	0.00538421	0.0203394	0.0259177	0.003391	0.0257134	0.0804082	0.0203394	0.0262981	0.00538421	0.0203394	0.0259177	0.003391	0.0257134	0.0804082	0.0203394	0.0262981	0.00538421	0.0203394	0.0259177	0.003391	0.0257134	0.0804082	0.0203394	0.0262981	0.00538421	0.0203394	0.0259177	0.003391	0.0257134	0.0804082	0.0203394	0.0262981	0.00538421	0.0203394	0.0259177	0.003391	0.0257134	0.0126365	0.0203394	0.0262981	0.00538421	0.0203394	0.0259177	0.003391	0.0257134	0.0126365	0.0203394	0.0262981	0.00538421	0.0203394	0.0259177	0.003391	0.0257134	0.0126365	0.0203394	0.0262981	0.00538421	0.0203394	0.0259177	0.003391	0.0257134	0.0126365	0.0203394	0.0262981	0.00538421	0.0203394	0.0259177	0.003391	0.0257134	0.0126365	0.0203394	0.0262981	0.00538421	0.0203394	0.0259177	0.003391	0.0257134	0.0126365	0.0203394	0.0262981	0.00538421	0.0203394	0.0259177	0.003391	0.0257134	0.0126365	0.0203394	0.0262981	0.00538421	0.0203394	0.0259177	0.003391	0.0257134	0.0126365	0.0203394	0.0262981	0.00538421	0.0203394	0.0259177	0.003391	0.0257134	0.0126365	0.0203394	0.0262981	0.00538421	0.0203394	0.0259177	0.003391	0.0257134	0.0126365	0.0203394	0.0262981	0.00538421	0.0203394	0.0259177	0.003391	0.0257134	0.0126365	0.0203394	0.0262981	0.00538421	0.0203394	0.0259177	0.003391	0.0257134	0.0126365	0.0203394	0.0262981	0.00538421	0.0203394	0.0259177	0.003391	0.0257134	0.0126365	0.0203394	0.0262981	0.00538421	0.0203394	0.0259177	0.003391	0.0257134	0.0126365	0.0203394	0.0262981	0.00538421	0.0203394	0.0259177	0.003391	0.0257134	0.0126365	0.0203394	0.0262981	0.00538421	0.0203394	0.0259177	0.003391	0.0257134	0.0126365	0.0203394	0.0262981	0	0	0	0	0	0	0	0	0.0266318	0.0266318	0.0266318	0.0266318	0.0266318	0.0266318	0.0266318	0.0266318	0.0266318	0.0266318	0.0266318	0.0266318	0.0266318	0.0266318	0.0266318	0.0266318	0.0266318	0.0266318	0.0266318	0.0266318	0.0266318	0.0266318	0.0266318	0.0266318	0.0155101	0.0155101	0.0155101	0.0155101	0.0155101	0.0155101	0.0155101	0.0155101	0.0155101	0.0155101	0.0155101	0.0155101	0.0155101	0.0155101	0.0155101	0.0155101	0.0155101	0.0155101	0.0155101	0.0155101	0.0155101	0.0155101	0.0155101	0.0155101	0.0155101	0.0155101	0.0155101	0.0155101	0.0155101	0.0155101	0.0155101	0.0155101	0.0155101	0.0155101	0.0155101	0.0155101	0.0155101	0.0155101	0.0155101	0.0155101	0.0155101	0.0155101	0.0155101	0.0155101	0.0155101	0.0155101	0.0155101	0.0155101	0.042499	0.0210701	0.0203436	0.861191	0.0203725	0.861191	0.0266318	0.0203725	0.042499	0.0210701	0.0203436	0.861191	0.0203725	0.861191	0.0266318	0.0203725	0.042499	0.0210701	0.0203436	0.861191	0.0203725	0.861191	0.0266318	0.0203725	0.042499	0.0210701	0.0203436	0.861191	0.0203725	0.861191	0.0266318	0.0203725	0.042499	0.0210701	0.0203436	0.861191	0.0203725	0.861191	0.0266318	0.0203725	0.042499	0.0210701	0.0203436	0.861191	0.0203725	0.861191	0.0266318	0.0203725	0.042499	0.0210701	0.0203436	0.861191	0.0203725	0.861191	0.0266318	0.0203725	0.042499	0.0210701	0.0203436	0.861191	0.0203725	0.861191	0.0266318	0.0203725	0.042499	0.0210701	0.032981	0.861191	0.0330272	0.841037	0.0228004	0.0325122	0.0165861	0.0280774	0.0339487	0.296658	0.0330272	0.142833	0.0228004	0.0325122	0.00782744	0.0271105	0.0339418	0.00140948	0.0329743	0.000557315	0.0173971	0.0324601	0.00782744	0.0271105	0.0339418	0.00140948	0.0329743	0.000557315	0.0173971	0.0324601	0.00782744	0.0271105	0.0339418	0.00140948	0.0329743	0.000557315	0.0173971	0.0324601	0.00782744	0.0271105	0.0339418	0.00140948	0.0329743	0.00140948	0.0173971	0.0329743	0.00782744	0.0271105	0.0266838	0.00140948	0.0259177	4.37249e-07	0.0188119	0.0261236	0.0126365	0.023488	0.0262981	0.00538421	0.0259177	2.4638e-06	0.0188119	0.0261236	0.0126365	0.023488	0.0262981	0.00538421	0.0259177	2.4638e-06	0.0188119	0.0261236	0.0126365	0.023488	0.0262981	0.00538421	0.0259177	2.4638e-06	0.0188119	0.0261236	0.0126365	0.023488	0.0262981	0.00538421	0.0259177	0.00853898	0.0188119	0.0261236	0.0126365	0.023488	0.0262981	0.00538421	0.0259177	0.00538421	0.0188119	0.0259177	0.0126365	0.023488	0.0262981	0.00538421	0.0259177	0.242457	0.0188119	0.0259177	0.0126365	0.023488	0.0262981	0.00538421	0.0259177	0.242457	0.0188119	0.0259177	0.0126365	0.023488	0.0262981	0.00538421	0.0259177	0.242457	0.0188119	0.0259177	0.0126365	0.023488	0.0262981	0.00538421	0.0259177	0.242457	0.0188119	0.0259177	0.0126365	0.023488	0.0262981	0.00538421	0.0259177	0.00538421	0.0188119	0.0259177	0.0126365	0.023488	0.0262981	0.00538421	0.0259177	0.00538421	0.0188119	0.0259177	0.0126365	0.023488	0.0262981	0.00538421	0.0259177	0.00538421	0.0188119	0.0259177	0.0126365	0.023488	0.0262981	0.00538421	0.0259177	0.00538421	0.0188119	0.0259177	0.0126365	0.023488	0.0262981	0.00538421	0.0259177	0.00538421	0.0188119	0.0259177	0.0126365	0.023488	0.0262981	0.00538421	0.0259177	0.00538421	0.0188119	0.0259177	0.0126365	0.023488	0.0262981	0.00538421	0.0259177	0.00538421	0.0188119	0.0259177	0.0126365	0.023488	0.0262981	0.00538421	0.0259177	0.00538421	0.0188119	0.0259177	0.0126365	0.023488	0.0262981	0.00538421	0.0259177	0.00538421	0.0188119	0.0259177	0.0126365	0.023488	0.0262981	0.00538421	0.0259177	0.00538421	0.0188119	0.0259177	0.0126365	0.023488	0.0262981	0.00538421	0.0259177	0.00538421	0.0188119	0.0259177	0.0126365	0.023488	0.0262981	0.00538421	0.0259177	0.00538421	0.0188119	0.0259177	0.0126365	0.023488	0.0262981	0.00538421	0.0259177	0.00538421	0.0188119	0.0259177	0.0126365	0.023488	0.0262981	0.00538421	0.0259177	0.00538421	0.0188119	0.0259177	0.0126365	0.023488	0.0262981	0.00538421	0.0259177	0.00538421	0.0188119	0.0259177	0.0126365	0.023488	0.0262981	0.00538421	0.0259177	0.00538421	0.0188119	0.0259177	0	0	0	0	0	0	0	0	0.0266318	0.0266318	0.0266318	0.0266318	0.0266318	0.0266318	0.0266318	0.0266318	0.0266318	0.0266318	0.0266318	0.0266318	0.0266318	0.0266318	0.0266318	0.0266318	0.0266318	0.0266318	0.0266318	0.0266318	0.0266318	0.0266318	0.0266318	0.0266318	0.0207074	0.0207074	0.0207074	0.0207074	0.0207074	0.0207074	0.0207074	0.0207074	0.0207074	0.0207074	0.0207074	0.0207074	0.0207074	0.0207074	0.0207074	0.0207074	0.0207074	0.0207074	0.0207074	0.0207074	0.0207074	0.0207074	0.0207074	0.0207074	0.0207074	0.0207074	0.0207074	0.0207074	0.0207074	0.0207074	0.0207074	0.0207074	0.0207074	0.0207074	0.0207074	0.0207074	0.0207074	0.0207074	0.0207074	0.0207074	0.0207074	0.0207074	0.0207074	0.0207074	0.0207074	0.0207074	0.0207074	0.0207074	0.0266318	0.023626	0.0234888	0.259982	0.0235055	0.973355	0.033186	0.0235372	0.0266318	0.023626	0.0234888	0.259982	0.0235055	0.973355	0.033186	0.0235372	0.0266318	0.023626	0.0234888	0.259982	0.0235055	0.973355	0.033186	0.0235372	0.0266318	0.023626	0.0234888	0.259982	0.0235055	0.973355	0.033186	0.0235372	0.0266318	0.023626	0.0234888	0.259982	0.0235055	0.973355	0.033186	0.0235372	0.0266318	0.023626	0.0234888	0.259982	0.0235055	0.973355	0.033186	0.0235372	0.0266318	0.023626	0.0234888	0.259982	0.0235055	0.973355	0.033186	0.0235372	0.0266318	0.023626	0.0234888	0.259982	0.0235055	0.973355	0.033186	0.0235372	0.0266318	0.023626	0.0294351	0.259982	0.0294559	0.964561	0.0249364	0.0286509	0.0225489	0.0283081	0.029975	0.0904648	0.0294559	0.649169	0.0249364	0.0286509	0.0198772	0.0281435	0.0299741	0.00676363	0.0294341	0.00121685	0.0176053	0.0285913	0.0198772	0.0281435	0.0299741	0.00676363	0.0294341	0.00121685	0.0176053	0.0285913	0.0198772	0.0281435	0.0299741	0.00676363	0.0294341	0.00121685	0.0176053	0.0285913	0.0198772	0.0281435	0.0299741	0.00676363	0.0294341	0.000481092	0.0176053	0.0281435	0.0198772	0.0281435	0.026782	0.00676363	0.0262981	1.56313e-08	0.0203394	0.0255106	0.021609	0.0257134	0.026539	0.0126365	0.0262981	5.99502e-08	0.0203394	0.0255106	0.021609	0.0257134	0.026539	0.0126365	0.0262981	5.99502e-08	0.0203394	0.0255106	0.021609	0.0257134	0.026539	0.0126365	0.0262981	5.99502e-08	0.0203394	0.0255106	0.021609	0.0257134	0.026539	0.0126365	0.0262981	0.00213408	0.0203394	0.0255106	0.021609	0.0257134	0.026539	0.0126365	0.0262981	0.003391	0.0203394	0.0257134	0.021609	0.0257134	0.026539	0.0126365	0.0262981	0.391229	0.0203394	0.0257134	0.021609	0.0257134	0.026539	0.0126365	0.0262981	0.391229	0.0203394	0.0257134	0.021609	0.0257134	0.026539	0.0126365	0.0262981	0.391229	0.0203394	0.0257134	0.021609	0.0257134	0.026539	0.0126365	0.0262981	0.391229	0.0203394	0.0257134	0.021609	0.0257134	0.026539	0.0126365	0.0262981	0.003391	0.0203394	0.0257134	0.021609	0.0257134	0.026539	0.0126365	0.0262981	0.003391	0.0203394	0.0257134	0.021609	0.0257134	0.026539	0.0126365	0.0262981	0.003391	0.0203394	0.0257134	0.021609	0.0257134	0.026539	0.0126365	0.0262981	0.003391	0.0203394	0.0257134	0.021609	0.0257134	0.026539	0.0126365	0.0262981	0.003391	0.0203394	0.0257134	0.021609	0.0257134	0.026539	0.0126365	0.0262981	0.003391	0.0203394	0.0257134	0.021609	0.0257134	0.026539	0.0126365	0.0262981	0.003391	0.0203394	0.0257134	0.021609	0.0257134	0.026539	0.0126365	0.0262981	0.003391	0.0203394	0.0257134	0.021609	0.0257134	0.026539	0.0126365	0.0262981	0.003391	0.0203394	0.0257134	0.021609	0.0257134	0.026539	0.0126365	0.0262981	0.003391	0.0203394	0.0257134	0.021609	0.0257134	0.026539	0.0126365	0.0262981	0.003391	0.0203394	0.0257134	0.021609	0.0257134	0.026539	0.0126365	0.0262981	0.003391	0.0203394	0.0257134	0.021609	0.0257134	0.026539	0.0126365	0.0262981	0.003391	0.0203394	0.0257134	0.021609	0.0257134	0.026539	0.0126365	0.0262981	0.003391	0.0203394	0.0257134	0.021609	0.0257134	0.026539	0.0126365	0.0262981	0.003391	0.0203394	0.0257134	0.021609	0.0257134	0.026539	0.0126365	0.0262981	0.003391	0.0203394	0.0257134	0	0	0	0	0	0	0	0	0.0266318	0.0266318	0.0266318	0.0266318	0.0266318	0.0266318	0.0266318	0.0266318	0.0266318	0.0266318	0.0266318	0.0266318	0.0266318	0.0266318	0.0266318	0.0266318	0.0266318	0.0266318	0.0266318	0.0266318	0.0266318	0.0266318	0.0266318	0.0266318	0.0248258	0.0248258	0.0248258	0.0248258	0.0248258	0.0248258	0.0248258	0.0248258	0.0248258	0.0248258	0.0248258	0.0248258	0.0248258	0.0248258	0.0248258	0.0248258	0.0248258	0.0248258	0.0248258	0.0248258	0.0248258	0.0248258	0.0248258	0.0248258	0.0248258	0.0248258	0.0248258	0.0248258	0.0248258	0.0248258	0.0248258	0.0248258	0.0248258	0.0248258	0.0248258	0.0248258	0.0248258	0.0248258	0.0248258	0.0248258	0.0248258	0.0248258	0.0248258	0.0248258	0.0248258	0.0248258	0.0248258	0.0248258	0.0260399	0.0257281	0.0257135	0.0534085	0.0257186	0.887471	0.0336112	0.0257549	0.0260399	0.0257281	0.0257135	0.0534085	0.0257186	0.887471	0.0336112	0.0257549	0.0260399	0.0257281	0.0257135	0.0534085	0.0257186	0.887471	0.0336112	0.0257549	0.0260399	0.0257281	0.0257135	0.0534085	0.0257186	0.887471	0.0336112	0.0257549	0.0260399	0.0257281	0.0257135	0.0534085	0.0257186	0.887471	0.0336112	0.0257549	0.0260399	0.0257281	0.0257135	0.0534085	0.0257186	0.887471	0.0336112	0.0257549	0.0260399	0.0257281	0.0257135	0.0534085	0.0257186	0.887471	0.0336112	0.0257549	0.0260399	0.0257281	0.0257135	0.0534085	0.0257186	0.887471	0.0336112	0.0257549	0.0260399	0.0257281	0.0273904	0.0534085	0.0273959	0.867561	0.0280774	0.026939	0.0260399	0.0272777	0.0275507	0.0380117	0.0273959	0.649684	0.0280774	0.026939	0.0257134	0.0272621	0.0275506	0.0181476	0.0273903	0.00616789	0.021451	0.0268957	0.0257134	0.0272621	0.0275506	0.0181476	0.0273903	0.00616789	0.021451	0.0268957	0.0257134	0.0272621	0.0275506	0.0181476	0.0273903	0.00616789	0.021451	0.0268957	0.0257134	0.0272621	0.0275506	0.0181476	0.0273903	0.00110912	0.021451	0.0261236	0.0257134	0.0272621	0.0266944	0.0181476	0.026539	3.48531e-07	0.023488	0.0255427	0.0257134	0.0264767	0.0266166	0.021609	0.026539	6.55031e-07	0.023488	0.0255427	0.0257134	0.0264767	0.0266166	0.021609	0.026539	6.55031e-07	0.023488	0.0255427	0.0257134	0.0264767	0.0266166	0.021609	0.026539	6.55031e-07	0.023488	0.0255427	0.0257134	0.0264767	0.0266166	0.021609	0.026539	0.00228451	0.023488	0.0255427	0.0257134	0.0264767	0.0266166	0.021609	0.026539	0.00538421	0.023488	0.0259177	0.0257134	0.0264767	0.0266166	0.021609	0.026539	0.242457	0.023488	0.0259177	0.0257134	0.0264767	0.0266166	0.021609	0.026539	0.242457	0.023488	0.0259177	0.0257134	0.0264767	0.0266166	0.021609	0.026539	0.242457	0.023488	0.0259177	0.0257134	0.0264767	0.0266166	0.021609	0.026539	0.242457	0.023488	0.0259177	0.0257134	0.0264767	0.0266166	0.021609	0.026539	0.00538421	0.023488	0.0259177	0.0257134	0.0264767	0.0266166	0.021609	0.026539	0.00538421	0.023488	0.0259177	0.0257134	0.0264767	0.0266166	0.021609	0.026539	0.00538421	0.023488	0.0259177	0.0257134	0.0264767	0.0266166	0.021609	0.026539	0.00538421	0.023488	0.0259177	0.0257134	0.0264767	0.0266166	0.021609	0.026539	0.00538421	0.023488	0.0259177	0.0257134	0.0264767	0.0266166	0.021609	0.026539	0.00538421	0.023488	0.0259177	0.0257134	0.0264767	0.0266166	0.021609	0.026539	0.00538421	0.023488	0.0259177	0.0257134	0.0264767	0.0266166	0.021609	0.026539	0.00538421	0.023488	0.0259177	0.0257134	0.0264767	0.0266166	0.021609	0.026539	0.00538421	0.023488	0.0259177	0.0257134	0.0264767	0.0266166	0.021609	0.026539	0.00538421	0.023488	0.0259177	0.0257134	0.0264767	0.0266166	0.021609	0.026539	0.00538421	0.023488	0.0259177	0.0257134	0.0264767	0.0266166	0.021609	0.026539	0.00538421	0.023488	0.0259177	0.0257134	0.0264767	0.0266166	0.021609	0.026539	0.00538421	0.023488	0.0259177	0.0257134	0.0264767	0.0266166	0.021609	0.026539	0.00538421	0.023488	0.0259177	0.0257134	0.0264767	0.0266166	0.021609	0.026539	0.00538421	0.023488	0.0259177	0.0257134	0.0264767	0.0266166	0.021609	0.026539	0.00538421	0.023488	0.0259177	0	0	0	0	0	0	0	0	0.0266318	0.0266318	0.0266318	0.0266318	0.0266318	0.0266318	0.0266318	0.0266318	0.0266318	0.0266318	0.0266318	0.0266318	0.0266318	0.0266318	0.0266318	0.0266318	0.0266318	0.0266318	0.0266318	0.0266318	0.0266318	0.0266318	0.0266318	0.0266318	0.0263225	0.0263225	0.0263225	0.0263225	0.0263225	0.0263225	0.0263225	0.0263225	0.0263225	0.0263225	0.0263225	0.0263225	0.0263225	0.0263225	0.0263225	0.0263225	0.0263225	0.0263225	0.0263225	0.0263225	0.0263225	0.0263225	0.0263225	0.0263225	0.0263225	0.0263225	0.0263225	0.0263225	0.0263225	0.0263225	0.0263225	0.0263225	0.0263225	0.0263225	0.0263225	0.0263225	0.0263225	0.0263225	0.0263225	0.0263225	0.0263225	0.0263225	0.0263225	0.0263225	0.0263225	0.0263225	0.0263225	0.0263225	0.0264964	0.0264776	0.0264767	0.0300083	0.0264776	0.284302	0.0300083	0.0264964	0.0264964	0.0264776	0.0264767	0.0300083	0.0264776	0.284302	0.0300083	0.0264964	0.0264964	0.0264776	0.0264767	0.0300083	0.0264776	0.284302	0.0300083	0.0264964	0.0264964	0.0264776	0.0264767	0.0300083	0.0264776	0.284302	0.0300083	0.0264964	0.0264964	0.0264776	0.0264767	0.0300083	0.0264776	0.284302	0.0300083	0.0264964	0.0264964	0.0264776	0.0264767	0.0300083	0.0264776	0.284302	0.0300083	0.0264964	0.0264964	0.0264776	0.0264767	0.0300083	0.0264776	0.284302	0.0300083	0.0264964	0.0264964	0.0264776	0.0264767	0.0300083	0.0264776	0.284302	0.0300083	0.0264964	0.0264964	0.0264776	0.0267571	0.0300083	0.026758	0.272238	0.0283081	0.0266211	0.0266211	0.026758	0.0267849	0.0283081	0.026758	0.207591	0.0283081	0.0266211	0.0266014	0.0267571	0.0267849	0.0249715	0.0267571	0.01762	0.0249715	0.0266014	0.0266014	0.0267571	0.0267849	0.0249715	0.0267571	0.01762	0.0249715	0.0266014	0.0266014	0.0267571	0.0267849	0.0249715	0.0267571	0.01762	0.0249715	0.0266014	0.0266014	0.0267571	0.0267849	0.0249715	0.0267571	0.00598646	0.0249715	0.0261206	0.0266014	0.0267571	0.0266442	0.0249715	0.0266166	0.000132939	0.0257134	0.0260593	0.026539	0.0266166	0.0266304	0.0257134	0.0266166	0.000158851	0.0257134	0.0260593	0.026539	0.0266166	0.0266304	0.0257134	0.0266166	0.000158851	0.0257134	0.0260593	0.026539	0.0266166	0.0266304	0.0257134	0.0266166	0.000158851	0.0257134	0.0260593	0.026539	0.0266166	0.0266304	0.0257134	0.0266166	0.00736148	0.0257134	0.0260593	0.026539	0.0266166	0.0266304	0.0257134	0.0266166	0.0126365	0.0257134	0.0262981	0.026539	0.0266166	0.0266304	0.0257134	0.0266166	0.0804082	0.0257134	0.0262981	0.026539	0.0266166	0.0266304	0.0257134	0.0266166	0.0804082	0.0257134	0.0262981	0.026539	0.0266166	0.0266304	0.0257134	0.0266166	0.0804082	0.0257134	0.0262981	0.026539	0.0266166	0.0266304	0.0257134	0.0266166	0.0804082	0.0257134	0.0262981	0.026539	0.0266166	0.0266304	0.0257134	0.0266166	0.0126365	0.0257134	0.0262981	0.026539	0.0266166	0.0266304	0.0257134	0.0266166	0.0126365	0.0257134	0.0262981	0.026539	0.0266166	0.0266304	0.0257134	0.0266166	0.0126365	0.0257134	0.0262981	0.026539	0.0266166	0.0266304	0.0257134	0.0266166	0.0126365	0.0257134	0.0262981	0.026539	0.0266166	0.0266304	0.0257134	0.0266166	0.0126365	0.0257134	0.0262981	0.026539	0.0266166	0.0266304	0.0257134	0.0266166	0.0126365	0.0257134	0.0262981	0.026539	0.0266166	0.0266304	0.0257134	0.0266166	0.0126365	0.0257134	0.0262981	0.026539	0.0266166	0.0266304	0.0257134	0.0266166	0.0126365	0.0257134	0.0262981	0.026539	0.0266166	0.0266304	0.0257134	0.0266166	0.0126365	0.0257134	0.0262981	0.026539	0.0266166	0.0266304	0.0257134	0.0266166	0.0126365	0.0257134	0.0262981	0.026539	0.0266166	0.0266304	0.0257134	0.0266166	0.0126365	0.0257134	0.0262981	0.026539	0.0266166	0.0266304	0.0257134	0.0266166	0.0126365	0.0257134	0.0262981	0.026539	0.0266166	0.0266304	0.0257134	0.0266166	0.0126365	0.0257134	0.0262981	0.026539	0.0266166	0.0266304	0.0257134	0.0266166	0.0126365	0.0257134	0.0262981	0.026539	0.0266166	0.0266304	0.0257134	0.0266166	0.0126365	0.0257134	0.0262981	0.026539	0.0266166	0.0266304	0.0257134	0.0266166	0.0126365	0.0257134	0.0262981	0	0	0	0	0	0	0	0	0.0266318	0.0266318	0.0266318	0.0266318	0.0266318	0.0266318	0.0266318	0.0266318	0.0266318	0.0266318	0.0266318	0.0266318	0.0266318	0.0266318	0.0266318	0.0266318	0.0266318	0.0266318	0.0266318	0.0266318	0.0266318	0.0266318	0.0266318	0.0266318	0.0266013	0.0266013	0.0266013	0.0266013	0.0266013	0.0266013	0.0266013	0.0266013	0.0266013	0.0266013	0.0266013	0.0266013	0.0266013	0.0266013	0.0266013	0.0266013	0.0266013	0.0266013	0.0266013	0.0266013	0.0266013	0.0266013	0.0266013	0.0266013	0.0266013	0.0266013	0.0266013	0.0266013	0.0266013	0.0266013	0.0266013	0.0266013	0.0266013	0.0266013	0.0266013	0.0266013	0.0266013	0.0266013	0.0266013	0.0266013	0.0266013	0.0266013	0.0266013	0.0266013	0.0266013	0.0266013	0.0266013	0.0266013	0.0266172	0.0266166	0.0266166	0.0269543	0.0266166	0.0552294	0.0275664	0.026622	0.0266172	0.0266166	0.0266166	0.0269543	0.0266166	0.0552294	0.0275664	0.026622	0.0266172	0.0266166	0.0266166	0.0269543	0.0266166	0.0552294	0.0275664	0.026622	0.0266172	0.0266166	0.0266166	0.0269543	0.0266166	0.0552294	0.0275664	0.026622	0.0266172	0.0266166	0.0266166	0.0269543	0.0266166	0.0552294	0.0275664	0.026622	0.0266172	0.0266166	0.0266166	0.0269543	0.0266166	0.0552294	0.0275664	0.026622	0.0266172	0.0266166	0.0266166	0.0269543	0.0266166	0.0552294	0.0275664	0.026622	0.0266172	0.0266166	0.0266166	0.0269543	0.0266166	0.0552294	0.0275664	0.026622	0.0266172	0.0266166	0.0266442	0.0269543	0.0266442	0.0546674	0.0272777	0.026622	0.0266369	0.0266454	0.0266469	0.0267974	0.0266442	0.0516444	0.0272777	0.026622	0.0266363	0.0266454	0.0266469	0.0264616	0.0266442	0.02484	0.0263376	0.0266166	0.0266363	0.0266454	0.0266469	0.0264616	0.0266442	0.02484	0.0263376	0.0266166	0.0266363	0.0266454	0.0266469	0.0264616	0.0266442	0.02484	0.0263376	0.0266166	0.0266363	0.0266454	0.0266469	0.0264616	0.0266442	0.0175266	0.0263376	0.0264616	0.0266363	0.0266454	0.0266331	0.0264616	0.0266304	0.00598646	0.0264767	0.0264616	0.0266264	0.026631	0.0266317	0.026539	0.0266304	0.00616789	0.0264767	0.0264616	0.0266264	0.026631	0.0266317	0.026539	0.0266304	0.00616789	0.0264767	0.0264616	0.0266264	0.026631	0.0266317	0.026539	0.0266304	0.00616789	0.0264767	0.0264616	0.0266264	0.026631	0.0266317	0.026539	0.0266304	0.0181476	0.0264767	0.0264616	0.0266264	0.026631	0.0266317	0.026539	0.0266304	0.021609	0.0264767	0.026539	0.0266264	0.026631	0.0266317	0.026539	0.0266304	0.0367156	0.0264767	0.026539	0.0266264	0.026631	0.0266317	0.026539	0.0266304	0.0367156	0.0264767	0.026539	0.0266264	0.026631	0.0266317	0.026539	0.0266304	0.0367156	0.0264767	0.026539	0.0266264	0.026631	0.0266317	0.026539	0.0266304	0.0367156	0.0264767	0.026539	0.0266264	0.026631	0.0266317	0.026539	0.0266304	0.021609	0.0264767	0.026539	0.0266264	0.026631	0.0266317	0.026539	0.0266304	0.021609	0.0264767	0.026539	0.0266264	0.026631	0.0266317	0.026539	0.0266304	0.021609	0.0264767	0.026539	0.0266264	0.026631	0.0266317	0.026539	0.0266304	0.021609	0.0264767	0.026539	0.0266264	0.026631	0.0266317	0.026539	0.0266304	0.021609	0.0264767	0.026539	0.0266264	0.026631	0.0266317	0.026539	0.0266304	0.021609	0.0264767	0.026539	0.0266264	0.026631	0.0266317	0.026539	0.0266304	0.021609	0.0264767	0.026539	0.0266264	0.026631	0.0266317	0.026539	0.0266304	0.021609	0.0264767	0.026539	0.0266264	0.026631	0.0266317	0.026539	0.0266304	0.021609	0.0264767	0.026539	0.0266264	0.026631	0.0266317	0.026539	0.0266304	0.021609	0.0264767	0.026539	0.0266264	0.026631	0.0266317	0.026539	0.0266304	0.021609	0.0264767	0.026539	0.0266264	0.026631	0.0266317	0.026539	0.0266304	0.021609	0.0264767	0.026539	0.0266264	0.026631	0.0266317	0.026539	0.0266304	0.021609	0.0264767	0.026539	0.0266264	0.026631	0.0266317	0.026539	0.0266304	0.021609	0.0264767	0.026539	0.0266264	0.026631	0.0266317	0.026539	0.0266304	0.021609	0.0264767	0.026539	0.0266264	0.026631	0.0266317	0.026539	0.0266304	0.021609	0.0264767	0.026539	0	0	0	0	0	0	0	0	0.0266318	0.0266318	0.0266318	0.0266318	0.0266318	0.0266318	0.0266318	0.0266318	0.0266318	0.0266318	0.0266318	0.0266318	0.0266318	0.0266318	0.0266318	0.0266318	0.0266318	0.0266318	0.0266318	0.0266318	0.0266318	0.0266318	0.0266318	0.0266318	0.0264464	0.0264464	0.0264464	0.0264464	0.0264464	0.0264464	0.0264464	0.0264464	0.0264464	0.0264464	0.0264464	0.0264464	0.0264464	0.0264464	0.0264464	0.0264464	0.0264464	0.0264464	0.0264464	0.0264464	0.0264464	0.0264464	0.0264464	0.0264464	0.0264464	0.0264464	0.0264464	0.0264464	0.0264464	0.0264464	0.0264464	0.0264464	0.0264464	0.0264464	0.0264464	0.0264464	0.0264464	0.0264464	0.0264464	0.0264464	0.0264464	0.0264464	0.0264464	0.0264464	0.0264464	0.0264464	0.0264464	0.0264464	0.121104	0.0326695	0.0266318	0.0272697	0.0265404	0.0265404	0.0265392	0.026539	0.121104	0.0326695	0.0266318	0.0272697	0.0265404	0.0265404	0.0265392	0.026539	0.121104	0.0326695	0.0266318	0.0272697	0.0265404	0.0265404	0.0265392	0.026539	0.121104	0.0326695	0.0266318	0.0272697	0.0265404	0.0265404	0.0265392	0.026539	0.121104	0.0326695	0.0266318	0.0272697	0.0265404	0.0265404	0.0265392	0.026539	0.121104	0.0326695	0.0266318	0.0272697	0.0265404	0.0265404	0.0265392	0.026539	0.121104	0.0326695	0.0266318	0.0272697	0.0265404	0.0265404	0.0265392	0.026539	0.121104	0.0326695	0.0266318	0.0272697	0.0265404	0.0265404	0.0265392	0.026539	0.121104	0.0326695	0.0267877	0.0272697	0.0266958	0.0267156	0.0267143	0.0267232	0.096868	0.0306795	0.026507	0.0267772	0.0266958	0.0266868	0.0267143	0.0267232	0.0207803	0.0249128	0.0264146	0.0260593	0.0266944	0.0266853	0.0267141	0.0267232	0.0207803	0.0249128	0.0264146	0.0260593	0.0266944	0.0266853	0.0267141	0.0267232	0.0207803	0.0249128	0.0264146	0.0260593	0.0266944	0.0266853	0.0267141	0.0267232	0.0207803	0.0249128	0.0264146	0.0260593	0.0266944	0.0267236	0.0267141	0.0267249	0.0207803	0.0249128	0.0263376	0.0260593	0.0266166	0.0266343	0.0266264	0.0266326	0.023488	0.0257134	0.0264767	0.0262981	0.0266166	0.0266487	0.0266264	0.0266326	0.023488	0.0257134	0.0264767	0.0262981	0.0266166	0.0266487	0.0266264	0.0266326	0.023488	0.0257134	0.0264767	0.0262981	0.0266166	0.0266487	0.0266264	0.0266326	0.023488	0.0257134	0.0264767	0.0262981	0.0266166	0.0266503	0.0266264	0.0266326	0.023488	0.0257134	0.0264767	0.0262981	0.0266166	0.0266312	0.0266264	0.0266318	0.023488	0.0257134	0.0264767	0.0262981	0.0266166	0.026632	0.0266264	0.0266318	0.023488	0.0257134	0.0264767	0.0262981	0.0266166	0.026632	0.0266264	0.0266318	0.023488	0.0257134	0.0264767	0.0262981	0.0266166	0.026632	0.0266264	0.0266318	0.023488	0.0257134	0.0264767	0.0262981	0.0266166	0.026632	0.0266264	0.0266318	0.023488	0.0257134	0.0264767	0.0262981	0.0266166	0.0266312	0.0266264	0.0266318	0.023488	0.0257134	0.0264767	0.0262981	0.0266166	0.0266312	0.0266264	0.0266318	0.023488	0.0257134	0.0264767	0.0262981	0.0266166	0.0266312	0.0266264	0.0266318	0.023488	0.0257134	0.0264767	0.0262981	0.0266166	0.0266312	0.0266264	0.0266318	0.023488	0.0257134	0.0264767	0.0262981	0.0266166	0.0266312	0.0266264	0.0266318	0.023488	0.0257134	0.0264767	0.0262981	0.0266166	0.0266312	0.0266264	0.0266318	0.023488	0.0257134	0.0264767	0.0262981	0.0266166	0.0266312	0.0266264	0.0266318	0.023488	0.0257134	0.0264767	0.0262981	0.0266166	0.0266312	0.0266264	0.0266318	0.023488	0.0257134	0.0264767	0.0262981	0.0266166	0.0266312	0.0266264	0.0266318	0.023488	0.0257134	0.0264767	0.0262981	0.0266166	0.0266312	0.0266264	0.0266318	0.023488	0.0257134	0.0264767	0.0262981	0.0266166	0.0266312	0.0266264	0.0266318	0.023488	0.0257134	0.0264767	0.0262981	0.0266166	0.0266312	0.0266264	0.0266318	0.023488	0.0257134	0.0264767	0.0262981	0.0266166	0.0266312	0.0266264	0.0266318	0.023488	0.0257134	0.0264767	0.0262981	0.0266166	0.0266312	0.0266264	0.0266318	0.023488	0.0257134	0.0264767	0.0262981	0.0266166	0.0266312	0.0266264	0.0266318	0.023488	0.0257134	0.0264767	0.0262981	0.0266166	0.0266312	0.0266264	0.0266318	0	0	0	0	0	0	0	0	0.0266318	0.0266318	0.0266318	0.0266318	0.0266318	0.0266318	0.0266318	0.0266318	0.0266318	0.0266318	0.0266318	0.0266318	0.0266318	0.0266318	0.0266318	0.0266318	0.0266318	0.0266318	0.0266318	0.0266318	0.0266318	0.0266318	0.0266318	0.0266318	0.0248258	0.0248258	0.0248258	0.0248258	0.0248258	0.0248258	0.0248258	0.0248258	0.0248258	0.0248258	0.0248258	0.0248258	0.0248258	0.0248258	0.0248258	0.0248258	0.0248258	0.0248258	0.0248258	0.0248258	0.0248258	0.0248258	0.0248258	0.0248258	0.0248258	0.0248258	0.0248258	0.0248258	0.0248258	0.0248258	0.0248258	0.0248258	0.0248258	0.0248258	0.0248258	0.0248258	0.0248258	0.0248258	0.0248258	0.0248258	0.0248258	0.0248258	0.0248258	0.0248258	0.0248258	0.0248258	0.0248258	0.0248258	0.887471	0.0534085	0.0260399	0.0336112	0.0257281	0.0257549	0.0257186	0.0257135	0.887471	0.0534085	0.0260399	0.0336112	0.0257281	0.0257549	0.0257186	0.0257135	0.887471	0.0534085	0.0260399	0.0336112	0.0257281	0.0257549	0.0257186	0.0257135	0.887471	0.0534085	0.0260399	0.0336112	0.0257281	0.0257549	0.0257186	0.0257135	0.887471	0.0534085	0.0260399	0.0336112	0.0257281	0.0257549	0.0257186	0.0257135	0.887471	0.0534085	0.0260399	0.0336112	0.0257281	0.0257549	0.0257186	0.0257135	0.887471	0.0534085	0.0260399	0.0336112	0.0257281	0.0257549	0.0257186	0.0257135	0.887471	0.0534085	0.0260399	0.0336112	0.0257281	0.0257549	0.0257186	0.0257135	0.887471	0.0534085	0.0276078	0.0336112	0.0272777	0.0274345	0.0273959	0.0275507	0.649684	0.0380117	0.0260399	0.0280774	0.0272777	0.026939	0.0273959	0.0275507	0.00616789	0.0181476	0.0257134	0.021451	0.0272621	0.0268957	0.0273903	0.0275506	0.00616789	0.0181476	0.0257134	0.021451	0.0272621	0.0268957	0.0273903	0.0275506	0.00616789	0.0181476	0.0257134	0.021451	0.0272621	0.0268957	0.0273903	0.0275506	0.00616789	0.0181476	0.0257134	0.021451	0.0272621	0.0275413	0.0273903	0.0275804	0.00616789	0.0181476	0.0249715	0.021451	0.0264767	0.026639	0.026539	0.0266454	0.0126365	0.021609	0.0257134	0.023488	0.0264767	0.0268829	0.026539	0.0266454	0.0126365	0.021609	0.0257134	0.023488	0.0264767	0.0268829	0.026539	0.0266454	0.0126365	0.021609	0.0257134	0.023488	0.0264767	0.0268829	0.026539	0.0266454	0.0126365	0.021609	0.0257134	0.023488	0.0264767	0.0269297	0.026539	0.0266454	0.0126365	0.021609	0.0257134	0.023488	0.0264767	0.0266121	0.026539	0.026631	0.0126365	0.021609	0.0257134	0.023488	0.0264767	0.0266352	0.026539	0.026631	0.0126365	0.021609	0.0257134	0.023488	0.0264767	0.0266352	0.026539	0.026631	0.0126365	0.021609	0.0257134	0.023488	0.0264767	0.0266352	0.026539	0.026631	0.0126365	0.021609	0.0257134	0.023488	0.0264767	0.0266352	0.026539	0.026631	0.0126365	0.021609	0.0257134	0.023488	0.0264767	0.0266121	0.026539	0.026631	0.0126365	0.021609	0.0257134	0.023488	0.0264767	0.0266121	0.026539	0.026631	0.0126365	0.021609	0.0257134	0.023488	0.0264767	0.0266121	0.026539	0.026631	0.0126365	0.021609	0.0257134	0.023488	0.0264767	0.0266121	0.026539	0.026631	0.0126365	0.021609	0.0257134	0.023488	0.0264767	0.0266121	0.026539	0.026631	0.0126365	0.021609	0.0257134	0.023488	0.0264767	0.0266121	0.026539	0.026631	0.0126365	0.021609	0.0257134	0.023488	0.0264767	0.0266121	0.026539	0.026631	0.0126365	0.021609	0.0257134	0.023488	0.0264767	0.0266121	0.026539	0.026631	0.0126365	0.021609	0.0257134	0.023488	0.0264767	0.0266121	0.026539	0.026631	0.0126365	0.021609	0.0257134	0.023488	0.0264767	0.0266121	0.026539	0.026631	0.0126365	0.021609	0.0257134	0.023488	0.0264767	0.0266121	0.026539	0.026631	0.0126365	0.021609	0.0257134	0.023488	0.0264767	0.0266121	0.026539	0.026631	0.0126365	0.021609	0.0257134	0.023488	0.0264767	0.0266121	0.026539	0.026631	0.0126365	0.021609	0.0257134	0.023488	0.0264767	0.0266121	0.026539	0.026631	0.0126365	0.021609	0.0257134	0.023488	0.0264767	0.0266121	0.026539	0.026631	0.0126365	0.021609	0.0257134	0.023488	0.0264767	0.0266121	0.026539	0.026631	0	0	0	0	0	0	0	0	0.0266318	0.0266318	0.0266318	0.0266318	0.0266318	0.0266318	0.0266318	0.0266318	0.0266318	0.0266318	0.0266318	0.0266318	0.0266318	0.0266318	0.0266318	0.0266318	0.0266318	0.0266318	0.0266318	0.0266318	0.0266318	0.0266318	0.0266318	0.0266318	0.0175164	0.0175164	0.0175164	0.0175164	0.0175164	0.0175164	0.0175164	0.0175164	0.0175164	0.0175164	0.0175164	0.0175164	0.0175164	0.0175164	0.0175164	0.0175164	0.0175164	0.0175164	0.0175164	0.0175164	0.0175164	0.0175164	0.0175164	0.0175164	0.0175164	0.0175164	0.0175164	0.0175164	0.0175164	0.0175164	0.0175164	0.0175164	0.0175164	0.0175164	0.0175164	0.0175164	0.0175164	0.0175164	0.0175164	0.0175164	0.0175164	0.0175164	0.0175164	0.0175164	0.0175164	0.0175164	0.0175164	0.0175164	0.999747	0.10042	0.0222071	0.10042	0.021685	0.0222071	0.021685	0.0216102	0.999747	0.10042	0.0222071	0.10042	0.021685	0.0222071	0.021685	0.0216102	0.999747	0.10042	0.0222071	0.10042	0.021685	0.0222071	0.021685	0.0216102	0.999747	0.10042	0.0222071	0.10042	0.021685	0.0222071	0.021685	0.0216102	0.999747	0.10042	0.0222071	0.10042	0.021685	0.0222071	0.021685	0.0216102	0.999747	0.10042	0.0222071	0.10042	0.021685	0.0222071	0.021685	0.0216102	0.999747	0.10042	0.0222071	0.10042	0.021685	0.0222071	0.021685	0.0216102	0.999747	0.10042	0.0222071	0.10042	0.021685	0.0222071	0.021685	0.0216102	0.999747	0.10042	0.0314112	0.10042	0.0306795	0.0314112	0.0306795	0.0324064	0.965965	0.0361285	0.0262298	0.0361285	0.0306795	0.0262298	0.0306795	0.0324064	0.000158851	0.00736148	0.0255262	0.00736148	0.030573	0.0255262	0.030573	0.0324047	0.000158851	0.00736148	0.0255262	0.00736148	0.030573	0.0255262	0.030573	0.0324047	0.000158851	0.00736148	0.0255262	0.00736148	0.030573	0.0255262	0.030573	0.0324047	0.000158851	0.00736148	0.0255262	0.00736148	0.030573	0.0319714	0.030573	0.0327457	0.000158851	0.00736148	0.021451	0.00736148	0.0257134	0.0261236	0.0257134	0.0267571	0.00186973	0.0126365	0.023488	0.0126365	0.0257134	0.0285913	0.0257134	0.0267571	0.00186973	0.0126365	0.023488	0.0126365	0.0257134	0.0285913	0.0257134	0.0267571	0.00186973	0.0126365	0.023488	0.0126365	0.0257134	0.0285913	0.0257134	0.0267571	0.00186973	0.0126365	0.023488	0.0126365	0.0257134	0.0294341	0.0257134	0.0267571	0.00186973	0.0126365	0.023488	0.0126365	0.0257134	0.0262981	0.0257134	0.0266166	0.00186973	0.0126365	0.023488	0.0126365	0.0257134	0.0266838	0.0257134	0.0266166	0.00186973	0.0126365	0.023488	0.0126365	0.0257134	0.0266838	0.0257134	0.0266166	0.00186973	0.0126365	0.023488	0.0126365	0.0257134	0.0266838	0.0257134	0.0266166	0.00186973	0.0126365	0.023488	0.0126365	0.0257134	0.0266838	0.0257134	0.0266166	0.00186973	0.0126365	0.023488	0.0126365	0.0257134	0.0262981	0.0257134	0.0266166	0.00186973	0.0126365	0.023488	0.0126365	0.0257134	0.0262981	0.0257134	0.0266166	0.00186973	0.0126365	0.023488	0.0126365	0.0257134	0.0262981	0.0257134	0.0266166	0.00186973	0.0126365	0.023488	0.0126365	0.0257134	0.0262981	0.0257134	0.0266166	0.00186973	0.0126365	0.023488	0.0126365	0.0257134	0.0262981	0.0257134	0.0266166	0.00186973	0.0126365	0.023488	0.0126365	0.0257134	0.0262981	0.0257134	0.0266166	0.00186973	0.0126365	0.023488	0.0126365	0.0257134	0.0262981	0.0257134	0.0266166	0.00186973	0.0126365	0.023488	0.0126365	0.0257134	0.0262981	0.0257134	0.0266166	0.00186973	0.0126365	0.023488	0.0126365	0.0257134	0.0262981	0.0257134	0.0266166	0.00186973	0.0126365	0.023488	0.0126365	0.0257134	0.0262981	0.0257134	0.0266166	0.00186973	0.0126365	0.023488	0.0126365	0.0257134	0.0262981	0.0257134	0.0266166	0.00186973	0.0126365	0.023488	0.0126365	0.0257134	0.0262981	0.0257134	0.0266166	0.00186973	0.0126365	0.023488	0.0126365	0.0257134	0.0262981	0.0257134	0.0266166	0.00186973	0.0126365	0.023488	0.0126365	0.0257134	0.0262981	0.0257134	0.0266166	0.00186973	0.0126365	0.023488	0.0126365	0.0257134	0.0262981	0.0257134	0.0266166	0.00186973	0.0126365	0.023488	0.0126365	0.0257134	0.0262981	0.0257134	0.0266166	0	0	0	0	0	0	0	0	0.0266318	0.0266318	0.0266318	0.0266318	0.0266318	0.0266318	0.0266318	0.0266318	0.0266318	0.0266318	0.0266318	0.0266318	0.0266318	0.0266318	0.0266318	0.0266318	0.0266318	0.0266318	0.0266318	0.0266318	0.0266318	0.0266318	0.0266318	0.0266318	0.00595087	0.00595087	0.00595087	0.00595087	0.00595087	0.00595087	0.00595087	0.00595087	0.00595087	0.00595087	0.00595087	0.00595087	0.00595087	0.00595087	0.00595087	0.00595087	0.00595087	0.00595087	0.00595087	0.00595087	0.00595087	0.00595087	0.00595087	0.00595087	0.00595087	0.00595087	0.00595087	0.00595087	0.00595087	0.00595087	0.00595087	0.00595087	0.00595087	0.00595087	0.00595087	0.00595087	0.00595087	0.00595087	0.00595087	0.00595087	0.00595087	0.00595087	0.00595087	0.00595087	0.00595087	0.00595087	0.00595087	0.00595087	0.999986	0.0933099	0.0130941	0.792722	0.0127991	0.0165861	0.0130941	0.0126438	0.999986	0.0933099	0.0130941	0.792722	0.0127991	0.0165861	0.0130941	0.0126438	0.999986	0.0933099	0.0130941	0.792722	0.0127991	0.0165861	0.0130941	0.0126438	0.999986	0.0933099	0.0130941	0.792722	0.0127991	0.0165861	0.0130941	0.0126438	0.999986	0.0933099	0.0130941	0.792722	0.0127991	0.0165861	0.0130941	0.0126438	0.999986	0.0933099	0.0130941	0.792722	0.0127991	0.0165861	0.0130941	0.0126438	0.999986	0.0933099	0.0130941	0.792722	0.0127991	0.0165861	0.0130941	0.0126438	0.999986	0.0933099	0.0130941	0.792722	0.0127991	0.0165861	0.0130941	0.0126438	0.999986	0.0933099	0.0447663	0.792722	0.0437895	0.0478269	0.0380117	0.0516444	0.784851	0.0180793	0.0337384	0.0757274	0.0437895	0.0165861	0.0380117	0.0516444	6.55031e-07	0.00228451	0.0325831	0.000274104	0.0432502	0.0126365	0.0367156	0.0516156	6.55031e-07	0.00228451	0.0325831	0.000274104	0.0432502	0.0126365	0.0367156	0.0516156	6.55031e-07	0.00228451	0.0325831	0.000274104	0.0432502	0.0126365	0.0367156	0.0516156	6.55031e-07	0.00228451	0.0325831	0.000274104	0.0432502	0.0432502	0.0367156	0.0546369	6.55031e-07	0.00228451	0.0176053	0.000274104	0.023488	0.019143	0.021609	0.0272621	9.15515e-05	0.00538421	0.0203394	0.00186973	0.023488	0.0325831	0.021609	0.0272621	9.15515e-05	0.00538421	0.0203394	0.00186973	0.023488	0.0325831	0.021609	0.0272621	9.15515e-05	0.00538421	0.0203394	0.00186973	0.023488	0.0325831	0.021609	0.0272621	9.15515e-05	0.00538421	0.0203394	0.00186973	0.023488	0.0432502	0.021609	0.0272621	9.15515e-05	0.00538421	0.0203394	0.00186973	0.023488	0.023488	0.021609	0.0264767	9.15515e-05	0.00538421	0.0203394	0.00186973	0.023488	0.0271105	0.021609	0.0264767	9.15515e-05	0.00538421	0.0203394	0.00186973	0.023488	0.0271105	0.021609	0.0264767	9.15515e-05	0.00538421	0.0203394	0.00186973	0.023488	0.0271105	0.021609	0.0264767	9.15515e-05	0.00538421	0.0203394	0.00186973	0.023488	0.0271105	0.021609	0.0264767	9.15515e-05	0.00538421	0.0203394	0.00186973	0.023488	0.023488	0.021609	0.0264767	9.15515e-05	0.00538421	0.0203394	0.00186973	0.023488	0.023488	0.021609	0.0264767	9.15515e-05	0.00538421	0.0203394	0.00186973	0.023488	0.023488	0.021609	0.0264767	9.15515e-05	0.00538421	0.0203394	0.00186973	0.023488	0.023488	0.021609	0.0264767	9.15515e-05	0.00538421	0.0203394	0.00186973	0.023488	0.023488	0.021609	0.0264767	9.15515e-05	0.00538421	0.0203394	0.00186973	0.023488	0.023488	0.021609	0.0264767	9.15515e-05	0.00538421	0.0203394	0.00186973	0.023488	0.023488	0.021609	0.0264767	9.15515e-05	0.00538421	0.0203394	0.00186973	0.023488	0.023488	0.021609	0.0264767	9.15515e-05	0.00538421	0.0203394	0.00186973	0.023488	0.023488	0.021609	0.0264767	9.15515e-05	0.00538421	0.0203394	0.00186973	0.023488	0.023488	0.021609	0.0264767	9.15515e-05	0.00538421	0.0203394	0.00186973	0.023488	0.023488	0.021609	0.0264767	9.15515e-05	0.00538421	0.0203394	0.00186973	0.023488	0.023488	0.021609	0.0264767	9.15515e-05	0.00538421	0.0203394	0.00186973	0.023488	0.023488	0.021609	0.0264767	9.15515e-05	0.00538421	0.0203394	0.00186973	0.023488	0.023488	0.021609	0.0264767	9.15515e-05	0.00538421	0.0203394	0.00186973	0.023488	0.023488	0.021609	0.0264767	9.15515e-05	0.00538421	0.0203394	0.00186973	0.023488	0.023488	0.021609	0.0264767	0	0	0	0	0	0	0	0	0.0266318	0.0266318	0.0266318	0.0266318	0.0266318	0.0266318	0.0266318	0.0266318	0.0266318	0.0266318	0.0266318	0.0266318	0.0266318	0.0266318	0.0266318	0.0266318	0.0266318	0.0266318	0.0266318	0.0266318	0.0266318	0.0266318	0.0266318	0.0266318	0.0010699	0.0010699	0.0010699	0.0010699	0.0010699	0.0010699	0.0010699	0.0010699	0.0010699	0.0010699	0.0010699	0.0010699	0.0010699	0.0010699	0.0010699	0.0010699	0.0010699	0.0010699	0.0010699	0.0010699	0.0010699	0.0010699	0.0010699	0.0010699	0.0010699	0.0010699	0.0010699	0.0010699	0.0010699	0.0010699	0.0010699	0.0010699	0.0010699	0.0010699	0.0010699	0.0010699	0.0010699	0.0010699	0.0010699	0.0010699	0.0010699	0.0010699	0.0010699	0.0010699	0.0010699	0.0010699	0.0010699	0.0010699	0.998967	0.0266318	0.00553578	0.998967	0.00553578	0.0266318	0.0066614	0.00540346	0.998967	0.0266318	0.00553578	0.998967	0.00553578	0.0266318	0.0066614	0.00540346	0.998967	0.0266318	0.00553578	0.998967	0.00553578	0.0266318	0.0066614	0.00540346	0.998967	0.0266318	0.00553578	0.998967	0.00553578	0.0266318	0.0066614	0.00540346	0.998967	0.0266318	0.00553578	0.998967	0.00553578	0.0266318	0.0066614	0.00540346	0.998967	0.0266318	0.00553578	0.998967	0.00553578	0.0266318	0.0066614	0.00540346	0.998967	0.0266318	0.00553578	0.998967	0.00553578	0.0266318	0.0066614	0.00540346	0.998967	0.0266318	0.00553578	0.998967	0.00553578	0.0266318	0.0066614	0.00540346	0.998967	0.0266318	0.0756839	0.998967	0.0756839	0.132643	0.0361285	0.096868	0.010596	0.0106937	0.0652688	0.216697	0.0756839	0.00326552	0.0361285	0.096868	5.99502e-08	0.00213408	0.0635863	1.54861e-06	0.0737541	0.00064779	0.0293686	0.0965546	5.99502e-08	0.00213408	0.0635863	1.54861e-06	0.0737541	0.00064779	0.0293686	0.0965546	5.99502e-08	0.00213408	0.0635863	1.54861e-06	0.0737541	0.00064779	0.0293686	0.0965546	5.99502e-08	0.00213408	0.0635863	1.54861e-06	0.0737541	0.0293686	0.0293686	0.114002	5.99502e-08	0.00213408	0.0173971	1.54861e-06	0.0203394	0.00228451	0.0126365	0.0281435	1.80145e-05	0.003391	0.0188119	9.15515e-05	0.0203394	0.0154028	0.0126365	0.0281435	1.80145e-05	0.003391	0.0188119	9.15515e-05	0.0203394	0.0154028	0.0126365	0.0281435	1.80145e-05	0.003391	0.0188119	9.15515e-05	0.0203394	0.0154028	0.0126365	0.0281435	1.80145e-05	0.003391	0.0188119	9.15515e-05	0.0203394	0.0804082	0.0126365	0.0281435	1.80145e-05	0.003391	0.0188119	9.15515e-05	0.0203394	0.0126365	0.0126365	0.0257134	1.80145e-05	0.003391	0.0188119	9.15515e-05	0.0203394	0.0293686	0.0126365	0.0257134	1.80145e-05	0.003391	0.0188119	9.15515e-05	0.0203394	0.0293686	0.0126365	0.0257134	1.80145e-05	0.003391	0.0188119	9.15515e-05	0.0203394	0.0293686	0.0126365	0.0257134	1.80145e-05	0.003391	0.0188119	9.15515e-05	0.0203394	0.0293686	0.0126365	0.0257134	1.80145e-05	0.003391	0.0188119	9.15515e-05	0.0203394	0.0126365	0.0126365	0.0257134	1.80145e-05	0.003391	0.0188119	9.15515e-05	0.0203394	0.0126365	0.0126365	0.0257134	1.80145e-05	0.003391	0.0188119	9.15515e-05	0.0203394	0.0126365	0.0126365	0.0257134	1.80145e-05	0.003391	0.0188119	9.15515e-05	0.0203394	0.0126365	0.0126365	0.0257134	1.80145e-05	0.003391	0.0188119	9.15515e-05	0.0203394	0.0126365	0.0126365	0.0257134	1.80145e-05	0.003391	0.0188119	9.15515e-05	0.0203394	0.0126365	0.0126365	0.0257134	1.80145e-05	0.003391	0.0188119	9.15515e-05	0.0203394	0.0126365	0.0126365	0.0257134	1.80145e-05	0.003391	0.0188119	9.15515e-05	0.0203394	0.0126365	0.0126365	0.0257134	1.80145e-05	0.003391	0.0188119	9.15515e-05	0.0203394	0.0126365	0.0126365	0.0257134	1.80145e-05	0.003391	0.0188119	9.15515e-05	0.0203394	0.0126365	0.0126365	0.0257134	1.80145e-05	0.003391	0.0188119	9.15515e-05	0.0203394	0.0126365	0.0126365	0.0257134	1.80145e-05	0.003391	0.0188119	9.15515e-05	0.0203394	0.0126365	0.0126365	0.0257134	1.80145e-05	0.003391	0.0188119	9.15515e-05	0.0203394	0.0126365	0.0126365	0.0257134	1.80145e-05	0.003391	0.0188119	9.15515e-05	0.0203394	0.0126365	0.0126365	0.0257134	1.80145e-05	0.003391	0.0188119	9.15515e-05	0.0203394	0.0126365	0.0126365	0.0257134	1.80145e-05	0.003391	0.0188119	9.15515e-05	0.0203394	0.0126365	0.0126365	0.0257134	0	0	0	0	0	0	0	0	0.0266318	0.0266318	0.0266318	0.0266318	0.0266318	0.0266318	0.0266318	0.0266318	0.0266318	0.0266318	0.0266318	0.0266318	0.0266318	0.0266318	0.0266318	0.0266318	0.0266318	0.0266318	0.0266318	0.0266318	0.0266318	0.0266318	0.0266318	0.0266318	0.00042296	0.00042296	0.00042296	0.00042296	0.00042296	0.00042296	0.00042296	0.00042296	0.00042296	0.00042296	0.00042296	0.00042296	0.00042296	0.00042296	0.00042296	0.00042296	0.00042296	0.00042296	0.00042296	0.00042296	0.00042296	0.00042296	0.00042296	0.00042296	0.00042296	0.00042296	0.00042296	0.00042296	0.00042296	0.00042296	0.00042296	0.00042296	0.00042296	0.00042296	0.00042296	0.00042296	0.00042296	0.00042296	0.00042296	0.00042296	0.00042296	0.00042296	0.00042296	0.00042296	0.00042296	0.00042296	0.00042296	0.00042296	0.504157	0.00722157	0.00343506	0.999947	0.003515	0.504157	0.00722157	0.00343506	0.504157	0.00722157	0.00343506	0.999947	0.003515	0.504157	0.00722157	0.00343506	0.504157	0.00722157	0.00343506	0.999947	0.003515	0.504157	0.00722157	0.00343506	0.504157	0.00722157	0.00343506	0.999947	0.003515	0.504157	0.00722157	0.00343506	0.504157	0.00722157	0.00343506	0.999947	0.003515	0.504157	0.00722157	0.00343506	0.504157	0.00722157	0.00343506	0.999947	0.003515	0.504157	0.00722157	0.00343506	0.504157	0.00722157	0.00343506	0.999947	0.003515	0.504157	0.00722157	0.00343506	0.504157	0.00722157	0.00343506	0.999947	0.003515	0.504157	0.00722157	0.00343506	0.504157	0.00722157	0.0986463	0.999947	0.100718	0.720174	0.0180793	0.113739	0.00073571	0.0180793	0.113739	0.346908	0.100718	0.00073571	0.0180793	0.113739	2.4638e-06	0.00853898	0.11244	9.53794e-08	0.0975003	2.4638e-06	0.00853898	0.11244	2.4638e-06	0.00853898	0.11244	9.53794e-08	0.0975003	2.4638e-06	0.00853898	0.11244	2.4638e-06	0.00853898	0.11244	9.53794e-08	0.0975003	2.4638e-06	0.00853898	0.11244	2.4638e-06	0.00853898	0.11244	9.53794e-08	0.0975003	0.00103022	0.00853898	0.145324	2.4638e-06	0.00853898	0.0219882	9.53794e-08	0.0188119	1.54861e-06	0.00538421	0.0271105	9.15515e-05	0.00538421	0.0203394	1.80145e-05	0.0188119	9.15515e-05	0.00538421	0.0271105	9.15515e-05	0.00538421	0.0203394	1.80145e-05	0.0188119	9.15515e-05	0.00538421	0.0271105	9.15515e-05	0.00538421	0.0203394	1.80145e-05	0.0188119	9.15515e-05	0.00538421	0.0271105	9.15515e-05	0.00538421	0.0203394	1.80145e-05	0.0188119	0.03691	0.00538421	0.0271105	9.15515e-05	0.00538421	0.0203394	1.80145e-05	0.0188119	0.00186973	0.00538421	0.023488	9.15515e-05	0.00538421	0.0203394	1.80145e-05	0.0188119	0.03691	0.00538421	0.023488	9.15515e-05	0.00538421	0.0203394	1.80145e-05	0.0188119	0.03691	0.00538421	0.023488	9.15515e-05	0.00538421	0.0203394	1.80145e-05	0.0188119	0.03691	0.00538421	0.023488	9.15515e-05	0.00538421	0.0203394	1.80145e-05	0.0188119	0.03691	0.00538421	0.023488	9.15515e-05	0.00538421	0.0203394	1.80145e-05	0.0188119	0.00186973	0.00538421	0.023488	9.15515e-05	0.00538421	0.0203394	1.80145e-05	0.0188119	0.00186973	0.00538421	0.023488	9.15515e-05	0.00538421	0.0203394	1.80145e-05	0.0188119	0.00186973	0.00538421	0.023488	9.15515e-05	0.00538421	0.0203394	1.80145e-05	0.0188119	0.00186973	0.00538421	0.023488	9.15515e-05	0.00538421	0.0203394	1.80145e-05	0.0188119	0.00186973	0.00538421	0.023488	9.15515e-05	0.00538421	0.0203394	1.80145e-05	0.0188119	0.00186973	0.00538421	0.023488	9.15515e-05	0.00538421	0.0203394	1.80145e-05	0.0188119	0.00186973	0.00538421	0.023488	9.15515e-05	0.00538421	0.0203394	1.80145e-05	0.0188119	0.00186973	0.00538421	0.023488	9.15515e-05	0.00538421	0.0203394	1.80145e-05	0.0188119	0.00186973	0.00538421	0.023488	9.15515e-05	0.00538421	0.0203394	1.80145e-05	0.0188119	0.00186973	0.00538421	0.023488	9.15515e-05	0.00538421	0.0203394	1.80145e-05	0.0188119	0.00186973	0.00538421	0.023488	9.15515e-05	0.00538421	0.0203394	1.80145e-05	0.0188119	0.00186973	0.00538421	0.023488	9.15515e-05	0.00538421	0.0203394	1.80145e-05	0.0188119	0.00186973	0.00538421	0.023488	9.15515e-05	0.00538421	0.0203394	1.80145e-05	0.0188119	0.00186973	0.00538421	0.023488	9.15515e-05	0.00538421	0.0203394	1.80145e-05	0.0188119	0.00186973	0.00538421	0.023488	9.15515e-05	0.00538421	0.0203394	1.80145e-05	0.0188119	0.00186973	0.00538421	0.023488	0	0	0	0	0	0	0	0	0.0266318	0.0266318	0.0266318	0.0266318	0.0266318	0.0266318	0.0266318	0.0266318	0.0266318	0.0266318	0.0266318	0.0266318	0.0266318	0.0266318	0.0266318	0.0266318	0.0266318	0.0266318	0.0266318	0.0266318	0.0266318	0.0266318	0.0266318	0.0266318	0.0010699	0.0010699	0.0010699	0.0010699	0.0010699	0.0010699	0.0010699	0.0010699	0.0010699	0.0010699	0.0010699	0.0010699	0.0010699	0.0010699	0.0010699	0.0010699	0.0010699	0.0010699	0.0010699	0.0010699	0.0010699	0.0010699	0.0010699	0.0010699	0.0010699	0.0010699	0.0010699	0.0010699	0.0010699	0.0010699	0.0010699	0.0010699	0.0010699	0.0010699	0.0010699	0.0010699	0.0010699	0.0010699	0.0010699	0.0010699	0.0010699	0.0010699	0.0010699	0.0010699	0.0010699	0.0010699	0.0010699	0.0010699	0.0266318	0.0066614	0.00540346	0.998967	0.00553578	0.998967	0.0266318	0.00553578	0.0266318	0.0066614	0.00540346	0.998967	0.00553578	0.998967	0.0266318	0.00553578	0.0266318	0.0066614	0.00540346	0.998967	0.00553578	0.998967	0.0266318	0.00553578	0.0266318	0.0066614	0.00540346	0.998967	0.00553578	0.998967	0.0266318	0.00553578	0.0266318	0.0066614	0.00540346	0.998967	0.00553578	0.998967	0.0266318	0.00553578	0.0266318	0.0066614	0.00540346	0.998967	0.00553578	0.998967	0.0266318	0.00553578	0.0266318	0.0066614	0.00540346	0.998967	0.00553578	0.998967	0.0266318	0.00553578	0.0266318	0.0066614	0.00540346	0.998967	0.00553578	0.998967	0.0266318	0.00553578	0.0266318	0.0066614	0.0739996	0.998967	0.0756839	0.997389	0.0106937	0.0652688	0.00326552	0.0361285	0.096868	0.216697	0.0756839	0.010596	0.0106937	0.0652688	0.00064779	0.0293686	0.0965546	1.54861e-06	0.0737541	5.99502e-08	0.00213408	0.0635863	0.00064779	0.0293686	0.0965546	1.54861e-06	0.0737541	5.99502e-08	0.00213408	0.0635863	0.00064779	0.0293686	0.0965546	1.54861e-06	0.0737541	5.99502e-08	0.00213408	0.0635863	0.00064779	0.0293686	0.0965546	1.54861e-06	0.0737541	1.54861e-06	0.00213408	0.0737541	0.00064779	0.0293686	0.0271105	1.54861e-06	0.0203394	6.89422e-12	0.003391	0.0219882	0.00186973	0.0126365	0.023488	9.15515e-05	0.0203394	1.30215e-09	0.003391	0.0219882	0.00186973	0.0126365	0.023488	9.15515e-05	0.0203394	1.30215e-09	0.003391	0.0219882	0.00186973	0.0126365	0.023488	9.15515e-05	0.0203394	1.30215e-09	0.003391	0.0219882	0.00186973	0.0126365	0.023488	9.15515e-05	0.0203394	0.000465136	0.003391	0.0219882	0.00186973	0.0126365	0.023488	9.15515e-05	0.0203394	9.15515e-05	0.003391	0.0203394	0.00186973	0.0126365	0.023488	9.15515e-05	0.0203394	0.0518947	0.003391	0.0203394	0.00186973	0.0126365	0.023488	9.15515e-05	0.0203394	0.0518947	0.003391	0.0203394	0.00186973	0.0126365	0.023488	9.15515e-05	0.0203394	0.0518947	0.003391	0.0203394	0.00186973	0.0126365	0.023488	9.15515e-05	0.0203394	0.0518947	0.003391	0.0203394	0.00186973	0.0126365	0.023488	9.15515e-05	0.0203394	9.15515e-05	0.003391	0.0203394	0.00186973	0.0126365	0.023488	9.15515e-05	0.0203394	9.15515e-05	0.003391	0.0203394	0.00186973	0.0126365	0.023488	9.15515e-05	0.0203394	9.15515e-05	0.003391	0.0203394	0.00186973	0.0126365	0.023488	9.15515e-05	0.0203394	9.15515e-05	0.003391	0.0203394	0.00186973	0.0126365	0.023488	9.15515e-05	0.0203394	9.15515e-05	0.003391	0.0203394	0.00186973	0.0126365	0.023488	9.15515e-05	0.0203394	9.15515e-05	0.003391	0.0203394	0.00186973	0.0126365	0.023488	9.15515e-05	0.0203394	9.15515e-05	0.003391	0.0203394	0.00186973	0.0126365	0.023488	9.15515e-05	0.0203394	9.15515e-05	0.003391	0.0203394	0.00186973	0.0126365	0.023488	9.15515e-05	0.0203394	9.15515e-05	0.003391	0.0203394	0.00186973	0.0126365	0.023488	9.15515e-05	0.0203394	9.15515e-05	0.003391	0.0203394	0.00186973	0.0126365	0.023488	9.15515e-05	0.0203394	9.15515e-05	0.003391	0.0203394	0.00186973	0.0126365	0.023488	9.15515e-05	0.0203394	9.15515e-05	0.003391	0.0203394	0.00186973	0.0126365	0.023488	9.15515e-05	0.0203394	9.15515e-05	0.003391	0.0203394	0.00186973	0.0126365	0.023488	9.15515e-05	0.0203394	9.15515e-05	0.003391	0.0203394	0.00186973	0.0126365	0.023488	9.15515e-05	0.0203394	9.15515e-05	0.003391	0.0203394	0.00186973	0.0126365	0.023488	9.15515e-05	0.0203394	9.15515e-05	0.003391	0.0203394	0	0	0	0	0	0	0	0	0.0266318	0.0266318	0.0266318	0.0266318	0.0266318	0.0266318	0.0266318	0.0266318	0.0266318	0.0266318	0.0266318	0.0266318	0.0266318	0.0266318	0.0266318	0.0266318	0.0266318	0.0266318	0.0266318	0.0266318	0.0266318	0.0266318	0.0266318	0.0266318	0.00595087	0.00595087	0.00595087	0.00595087	0.00595087	0.00595087	0.00595087	0.00595087	0.00595087	0.00595087	0.00595087	0.00595087	0.00595087	0.00595087	0.00595087	0.00595087	0.00595087	0.00595087	0.00595087	0.00595087	0.00595087	0.00595087	0.00595087	0.00595087	0.00595087	0.00595087	0.00595087	0.00595087	0.00595087	0.00595087	0.00595087	0.00595087	0.00595087	0.00595087	0.00595087	0.00595087	0.00595087	0.00595087	0.00595087	0.00595087	0.00595087	0.00595087	0.00595087	0.00595087	0.00595087	0.00595087	0.00595087	0.00595087	0.0165861	0.0130941	0.0126438	0.792722	0.0127991	0.999986	0.0933099	0.0130941	0.0165861	0.0130941	0.0126438	0.792722	0.0127991	0.999986	0.0933099	0.0130941	0.0165861	0.0130941	0.0126438	0.792722	0.0127991	0.999986	0.0933099	0.0130941	0.0165861	0.0130941	0.0126438	0.792722	0.0127991	0.999986	0.0933099	0.0130941	0.0165861	0.0130941	0.0126438	0.792722	0.0127991	0.999986	0.0933099	0.0130941	0.0165861	0.0130941	0.0126438	0.792722	0.0127991	0.999986	0.0933099	0.0130941	0.0165861	0.0130941	0.0126438	0.792722	0.0127991	0.999986	0.0933099	0.0130941	0.0165861	0.0130941	0.0126438	0.792722	0.0127991	0.999986	0.0933099	0.0130941	0.0165861	0.0130941	0.0432746	0.792722	0.0437895	0.999922	0.0180793	0.0337384	0.0165861	0.0380117	0.0516444	0.0757274	0.0437895	0.784851	0.0180793	0.0337384	0.0126365	0.0367156	0.0516156	0.000274104	0.0432502	6.55031e-07	0.00228451	0.0325831	0.0126365	0.0367156	0.0516156	0.000274104	0.0432502	6.55031e-07	0.00228451	0.0325831	0.0126365	0.0367156	0.0516156	0.000274104	0.0432502	6.55031e-07	0.00228451	0.0325831	0.0126365	0.0367156	0.0516156	0.000274104	0.0432502	2.53577e-08	0.00228451	0.0279201	0.0126365	0.0367156	0.0281435	0.000274104	0.023488	4.4587e-15	0.00538421	0.0173971	0.0126365	0.021609	0.0257134	0.00186973	0.023488	2.63614e-13	0.00538421	0.0173971	0.0126365	0.021609	0.0257134	0.00186973	0.023488	2.63614e-13	0.00538421	0.0173971	0.0126365	0.021609	0.0257134	0.00186973	0.023488	2.63614e-13	0.00538421	0.0173971	0.0126365	0.021609	0.0257134	0.00186973	0.023488	3.54446e-06	0.00538421	0.0173971	0.0126365	0.021609	0.0257134	0.00186973	0.023488	1.80145e-05	0.00538421	0.0188119	0.0126365	0.021609	0.0257134	0.00186973	0.023488	0.061964	0.00538421	0.0188119	0.0126365	0.021609	0.0257134	0.00186973	0.023488	0.061964	0.00538421	0.0188119	0.0126365	0.021609	0.0257134	0.00186973	0.023488	0.061964	0.00538421	0.0188119	0.0126365	0.021609	0.0257134	0.00186973	0.023488	0.061964	0.00538421	0.0188119	0.0126365	0.021609	0.0257134	0.00186973	0.023488	1.80145e-05	0.00538421	0.0188119	0.0126365	0.021609	0.0257134	0.00186973	0.023488	1.80145e-05	0.00538421	0.0188119	0.0126365	0.021609	0.0257134	0.00186973	0.023488	1.80145e-05	0.00538421	0.0188119	0.0126365	0.021609	0.0257134	0.00186973	0.023488	1.80145e-05	0.00538421	0.0188119	0.0126365	0.021609	0.0257134	0.00186973	0.023488	1.80145e-05	0.00538421	0.0188119	0.0126365	0.021609	0.0257134	0.00186973	0.023488	1.80145e-05	0.00538421	0.0188119	0.0126365	0.021609	0.0257134	0.00186973	0.023488	1.80145e-05	0.00538421	0.0188119	0.0126365	0.021609	0.0257134	0.00186973	0.023488	1.80145e-05	0.00538421	0.0188119	0.0126365	0.021609	0.0257134	0.00186973	0.023488	1.80145e-05	0.00538421	0.0188119	0.0126365	0.021609	0.0257134	0.00186973	0.023488	1.80145e-05	0.00538421	0.0188119	0.0126365	0.021609	0.0257134	0.00186973	0.023488	1.80145e-05	0.00538421	0.0188119	0.0126365	0.021609	0.0257134	0.00186973	0.023488	1.80145e-05	0.00538421	0.0188119	0.0126365	0.021609	0.0257134	0.00186973	0.023488	1.80145e-05	0.00538421	0.0188119	0.0126365	0.021609	0.0257134	0.00186973	0.023488	1.80145e-05	0.00538421	0.0188119	0.0126365	0.021609	0.0257134	0.00186973	0.023488	1.80145e-05	0.00538421	0.0188119	0.0126365	0.021609	0.0257134	0.00186973	0.023488	1.80145e-05	0.00538421	0.0188119	0	0	0	0	0	0	0	0	0.0266318	0.0266318	0.0266318	0.0266318	0.0266318	0.0266318	0.0266318	0.0266318	0.0266318	0.0266318	0.0266318	0.0266318	0.0266318	0.0266318	0.0266318	0.0266318	0.0266318	0.0266318	0.0266318	0.0266318	0.0266318	0.0266318	0.0266318	0.0266318	0.0175164	0.0175164	0.0175164	0.0175164	0.0175164	0.0175164	0.0175164	0.0175164	0.0175164	0.0175164	0.0175164	0.0175164	0.0175164	0.0175164	0.0175164	0.0175164	0.0175164	0.0175164	0.0175164	0.0175164	0.0175164	0.0175164	0.0175164	0.0175164	0.0175164	0.0175164	0.0175164	0.0175164	0.0175164	0.0175164	0.0175164	0.0175164	0.0175164	0.0175164	0.0175164	0.0175164	0.0175164	0.0175164	0.0175164	0.0175164	0.0175164	0.0175164	0.0175164	0.0175164	0.0175164	0.0175164	0.0175164	0.0175164	0.0222071	0.021685	0.0216102	0.10042	0.021685	0.999747	0.10042	0.0222071	0.0222071	0.021685	0.0216102	0.10042	0.021685	0.999747	0.10042	0.0222071	0.0222071	0.021685	0.0216102	0.10042	0.021685	0.999747	0.10042	0.0222071	0.0222071	0.021685	0.0216102	0.10042	0.021685	0.999747	0.10042	0.0222071	0.0222071	0.021685	0.0216102	0.10042	0.021685	0.999747	0.10042	0.0222071	0.0222071	0.021685	0.0216102	0.10042	0.021685	0.999747	0.10042	0.0222071	0.0222071	0.021685	0.0216102	0.10042	0.021685	0.999747	0.10042	0.0222071	0.0222071	0.021685	0.0216102	0.10042	0.021685	0.999747	0.10042	0.0222071	0.0222071	0.021685	0.0305746	0.10042	0.0306795	0.999246	0.0361285	0.0262298	0.0262298	0.0306795	0.0324064	0.0361285	0.0306795	0.965965	0.0361285	0.0262298	0.0255262	0.030573	0.0324047	0.00736148	0.030573	0.000158851	0.00736148	0.0255262	0.0255262	0.030573	0.0324047	0.00736148	0.030573	0.000158851	0.00736148	0.0255262	0.0255262	0.030573	0.0324047	0.00736148	0.030573	0.000158851	0.00736148	0.0255262	0.0255262	0.030573	0.0324047	0.00736148	0.030573	3.79567e-07	0.00736148	0.019143	0.0255262	0.030573	0.0272621	0.00736148	0.0257134	1.83291e-12	0.0126365	0.0176053	0.023488	0.0257134	0.0264767	0.0126365	0.0257134	1.25227e-11	0.0126365	0.0176053	0.023488	0.0257134	0.0264767	0.0126365	0.0257134	1.25227e-11	0.0126365	0.0176053	0.023488	0.0257134	0.0264767	0.0126365	0.0257134	1.25227e-11	0.0126365	0.0176053	0.023488	0.0257134	0.0264767	0.0126365	0.0257134	4.47525e-06	0.0126365	0.0176053	0.023488	0.0257134	0.0264767	0.0126365	0.0257134	9.15515e-05	0.0126365	0.0203394	0.023488	0.0257134	0.0264767	0.0126365	0.0257134	0.0518947	0.0126365	0.0203394	0.023488	0.0257134	0.0264767	0.0126365	0.0257134	0.0518947	0.0126365	0.0203394	0.023488	0.0257134	0.0264767	0.0126365	0.0257134	0.0518947	0.0126365	0.0203394	0.023488	0.0257134	0.0264767	0.0126365	0.0257134	0.0518947	0.0126365	0.0203394	0.023488	0.0257134	0.0264767	0.0126365	0.0257134	9.15515e-05	0.0126365	0.0203394	0.023488	0.0257134	0.0264767	0.0126365	0.0257134	9.15515e-05	0.0126365	0.0203394	0.023488	0.0257134	0.0264767	0.0126365	0.0257134	9.15515e-05	0.0126365	0.0203394	0.023488	0.0257134	0.0264767	0.0126365	0.0257134	9.15515e-05	0.0126365	0.0203394	0.023488	0.0257134	0.0264767	0.0126365	0.0257134	9.15515e-05	0.0126365	0.0203394	0.023488	0.0257134	0.0264767	0.0126365	0.0257134	9.15515e-05	0.0126365	0.0203394	0.023488	0.0257134	0.0264767	0.0126365	0.0257134	9.15515e-05	0.0126365	0.0203394	0.023488	0.0257134	0.0264767	0.0126365	0.0257134	9.15515e-05	0.0126365	0.0203394	0.023488	0.0257134	0.0264767	0.0126365	0.0257134	9.15515e-05	0.0126365	0.0203394	0.023488	0.0257134	0.0264767	0.0126365	0.0257134	9.15515e-05	0.0126365	0.0203394	0.023488	0.0257134	0.0264767	0.0126365	0.0257134	9.15515e-05	0.0126365	0.0203394	0.023488	0.0257134	0.0264767	0.0126365	0.0257134	9.15515e-05	0.0126365	0.0203394	0.023488	0.0257134	0.0264767	0.0126365	0.0257134	9.15515e-05	0.0126365	0.0203394	0.023488	0.0257134	0.0264767	0.0126365	0.0257134	9.15515e-05	0.0126365	0.0203394	0.023488	0.0257134	0.0264767	0.0126365	0.0257134	9.15515e-05	0.0126365	0.0203394	0.023488	0.0257134	0.0264767	0.0126365	0.0257134	9.15515e-05	0.0126365	0.0203394	0	0	0	0	0	0	0	0	0.0266318	0.0266318	0.0266318	0.0266318	0.0266318	0.0266318	0.0266318	0.0266318	0.0266318	0.0266318	0.0266318	0.0266318	0.0266318	0.0266318	0.0266318	0.0266318	0.0266318	0.0266318	0.0266318	0.0266318	0.0266318	0.0266318	0.0266318	0.0266318	0.0248258	0.0248258	0.0248258	0.0248258	0.0248258	0.0248258	0.0248258	0.0248258	0.0248258	0.0248258	0.0248258	0.0248258	0.0248258	0.0248258	0.0248258	0.0248258	0.0248258	0.0248258	0.0248258	0.0248258	0.0248258	0.0248258	0.0248258	0.0248258	0.0248258	0.0248258	0.0248258	0.0248258	0.0248258	0.0248258	0.0248258	0.0248258	0.0248258	0.0248258	0.0248258	0.0248258	0.0248258	0.0248258	0.0248258	0.0248258	0.0248258	0.0248258	0.0248258	0.0248258	0.0248258	0.0248258	0.0248258	0.0248258	0.0257549	0.0257186	0.0257135	0.0336112	0.0257281	0.887471	0.0534085	0.0260399	0.0257549	0.0257186	0.0257135	0.0336112	0.0257281	0.887471	0.0534085	0.0260399	0.0257549	0.0257186	0.0257135	0.0336112	0.0257281	0.887471	0.0534085	0.0260399	0.0257549	0.0257186	0.0257135	0.0336112	0.0257281	0.887471	0.0534085	0.0260399	0.0257549	0.0257186	0.0257135	0.0336112	0.0257281	0.887471	0.0534085	0.0260399	0.0257549	0.0257186	0.0257135	0.0336112	0.0257281	0.887471	0.0534085	0.0260399	0.0257549	0.0257186	0.0257135	0.0336112	0.0257281	0.887471	0.0534085	0.0260399	0.0257549	0.0257186	0.0257135	0.0336112	0.0257281	0.887471	0.0534085	0.0260399	0.0257549	0.0257186	0.0272622	0.0336112	0.0272777	0.846701	0.0380117	0.0260399	0.026939	0.0273959	0.0275507	0.0280774	0.0272777	0.649684	0.0380117	0.0260399	0.0268957	0.0273903	0.0275506	0.021451	0.0272621	0.00616789	0.0181476	0.0257134	0.0268957	0.0273903	0.0275506	0.021451	0.0272621	0.00616789	0.0181476	0.0257134	0.0268957	0.0273903	0.0275506	0.021451	0.0272621	0.00616789	0.0181476	0.0257134	0.0268957	0.0273903	0.0275506	0.021451	0.0272621	0.000132939	0.0181476	0.021451	0.0268957	0.0273903	0.0267571	0.021451	0.0264767	3.79567e-07	0.021609	0.021451	0.0262981	0.026539	0.0266166	0.023488	0.0264767	6.55031e-07	0.021609	0.021451	0.0262981	0.026539	0.0266166	0.023488	0.0264767	6.55031e-07	0.021609	0.021451	0.0262981	0.026539	0.0266166	0.023488	0.0264767	6.55031e-07	0.021609	0.021451	0.0262981	0.026539	0.0266166	0.023488	0.0264767	0.000274104	0.021609	0.021451	0.0262981	0.026539	0.0266166	0.023488	0.0264767	0.00186973	0.021609	0.023488	0.0262981	0.026539	0.0266166	0.023488	0.0264767	0.03691	0.021609	0.023488	0.0262981	0.026539	0.0266166	0.023488	0.0264767	0.03691	0.021609	0.023488	0.0262981	0.026539	0.0266166	0.023488	0.0264767	0.03691	0.021609	0.023488	0.0262981	0.026539	0.0266166	0.023488	0.0264767	0.03691	0.021609	0.023488	0.0262981	0.026539	0.0266166	0.023488	0.0264767	0.00186973	0.021609	0.023488	0.0262981	0.026539	0.0266166	0.023488	0.0264767	0.00186973	0.021609	0.023488	0.0262981	0.026539	0.0266166	0.023488	0.0264767	0.00186973	0.021609	0.023488	0.0262981	0.026539	0.0266166	0.023488	0.0264767	0.00186973	0.021609	0.023488	0.0262981	0.026539	0.0266166	0.023488	0.0264767	0.00186973	0.021609	0.023488	0.0262981	0.026539	0.0266166	0.023488	0.0264767	0.00186973	0.021609	0.023488	0.0262981	0.026539	0.0266166	0.023488	0.0264767	0.00186973	0.021609	0.023488	0.0262981	0.026539	0.0266166	0.023488	0.0264767	0.00186973	0.021609	0.023488	0.0262981	0.026539	0.0266166	0.023488	0.0264767	0.00186973	0.021609	0.023488	0.0262981	0.026539	0.0266166	0.023488	0.0264767	0.00186973	0.021609	0.023488	0.0262981	0.026539	0.0266166	0.023488	0.0264767	0.00186973	0.021609	0.023488	0.0262981	0.026539	0.0266166	0.023488	0.0264767	0.00186973	0.021609	0.023488	0.0262981	0.026539	0.0266166	0.023488	0.0264767	0.00186973	0.021609	0.023488	0.0262981	0.026539	0.0266166	0.023488	0.0264767	0.00186973	0.021609	0.023488	0.0262981	0.026539	0.0266166	0.023488	0.0264767	0.00186973	0.021609	0.023488	0.0262981	0.026539	0.0266166	0.023488	0.0264767	0.00186973	0.021609	0.023488	0	0	0	0	0	0	0	0	0.0266318	0.0266318	0.0266318	0.0266318	0.0266318	0.0266318	0.0266318	0.0266318	0.0266318	0.0266318	0.0266318	0.0266318	0.0266318	0.0266318	0.0266318	0.0266318	0.0266318	0.0266318	0.0266318	0.0266318	0.0266318	0.0266318	0.0266318	0.0266318	0.0264464	0.0264464	0.0264464	0.0264464	0.0264464	0.0264464	0.0264464	0.0264464	0.0264464	0.0264464	0.0264464	0.0264464	0.0264464	0.0264464	0.0264464	0.0264464	0.0264464	0.0264464	0.0264464	0.0264464	0.0264464	0.0264464	0.0264464	0.0264464	0.0264464	0.0264464	0.0264464	0.0264464	0.0264464	0.0264464	0.0264464	0.0264464	0.0264464	0.0264464	0.0264464	0.0264464	0.0264464	0.0264464	0.0264464	0.0264464	0.0264464	0.0264464	0.0264464	0.0264464	0.0264464	0.0264464	0.0264464	0.0264464	0.0265404	0.0265392	0.026539	0.0272697	0.0265404	0.121104	0.0326695	0.0266318	0.0265404	0.0265392	0.026539	0.0272697	0.0265404	0.121104	0.0326695	0.0266318	0.0265404	0.0265392	0.026539	0.0272697	0.0265404	0.121104	0.0326695	0.0266318	0.0265404	0.0265392	0.026539	0.0272697	0.0265404	0.121104	0.0326695	0.0266318	0.0265404	0.0265392	0.026539	0.0272697	0.0265404	0.121104	0.0326695	0.0266318	0.0265404	0.0265392	0.026539	0.0272697	0.0265404	0.121104	0.0326695	0.0266318	0.0265404	0.0265392	0.026539	0.0272697	0.0265404	0.121104	0.0326695	0.0266318	0.0265404	0.0265392	0.026539	0.0272697	0.0265404	0.121104	0.0326695	0.0266318	0.0265404	0.0265392	0.0266944	0.0272697	0.0266958	0.114364	0.0306795	0.026507	0.0266868	0.0267143	0.0267232	0.0267772	0.0266958	0.096868	0.0306795	0.026507	0.0266853	0.0267141	0.0267232	0.0260593	0.0266944	0.0207803	0.0249128	0.0264146	0.0266853	0.0267141	0.0267232	0.0260593	0.0266944	0.0207803	0.0249128	0.0264146	0.0266853	0.0267141	0.0267232	0.0260593	0.0266944	0.0207803	0.0249128	0.0264146	0.0266853	0.0267141	0.0267232	0.0260593	0.0266944	0.00597212	0.0249128	0.0249128	0.0266853	0.0267141	0.0266454	0.0260593	0.0266166	0.00110912	0.0257134	0.0249715	0.0266121	0.0266264	0.026631	0.0262981	0.0266166	0.00121685	0.0257134	0.0249715	0.0266121	0.0266264	0.026631	0.0262981	0.0266166	0.00121685	0.0257134	0.0249715	0.0266121	0.0266264	0.026631	0.0262981	0.0266166	0.00121685	0.0257134	0.0249715	0.0266121	0.0266264	0.026631	0.0262981	0.0266166	0.00676363	0.0257134	0.0249715	0.0266121	0.0266264	0.026631	0.0262981	0.0266166	0.0126365	0.0257134	0.0257134	0.0266121	0.0266264	0.026631	0.0262981	0.0266166	0.0293686	0.0257134	0.0257134	0.0266121	0.0266264	0.026631	0.0262981	0.0266166	0.0293686	0.0257134	0.0257134	0.0266121	0.0266264	0.026631	0.0262981	0.0266166	0.0293686	0.0257134	0.0257134	0.0266121	0.0266264	0.026631	0.0262981	0.0266166	0.0293686	0.0257134	0.0257134	0.0266121	0.0266264	0.026631	0.0262981	0.0266166	0.0126365	0.0257134	0.0257134	0.0266121	0.0266264	0.026631	0.0262981	0.0266166	0.0126365	0.0257134	0.0257134	0.0266121	0.0266264	0.026631	0.0262981	0.0266166	0.0126365	0.0257134	0.0257134	0.0266121	0.0266264	0.026631	0.0262981	0.0266166	0.0126365	0.0257134	0.0257134	0.0266121	0.0266264	0.026631	0.0262981	0.0266166	0.0126365	0.0257134	0.0257134	0.0266121	0.0266264	0.026631	0.0262981	0.0266166	0.0126365	0.0257134	0.0257134	0.0266121	0.0266264	0.026631	0.0262981	0.0266166	0.0126365	0.0257134	0.0257134	0.0266121	0.0266264	0.026631	0.0262981	0.0266166	0.0126365	0.0257134	0.0257134	0.0266121	0.0266264	0.026631	0.0262981	0.0266166	0.0126365	0.0257134	0.0257134	0.0266121	0.0266264	0.026631	0.0262981	0.0266166	0.0126365	0.0257134	0.0257134	0.0266121	0.0266264	0.026631	0.0262981	0.0266166	0.0126365	0.0257134	0.0257134	0.0266121	0.0266264	0.026631	0.0262981	0.0266166	0.0126365	0.0257134	0.0257134	0.0266121	0.0266264	0.026631	0.0262981	0.0266166	0.0126365	0.0257134	0.0257134	0.0266121	0.0266264	0.026631	0.0262981	0.0266166	0.0126365	0.0257134	0.0257134	0.0266121	0.0266264	0.026631	0.0262981	0.0266166	0.0126365	0.0257134	0.0257134	0.0266121	0.0266264	0.026631	0.0262981	0.0266166	0.0126365	0.0257134	0.0257134	0	0	0	0	0	0	0	0	0.0266318	0.0266318	0.0266318	0.0266318	0.0266318	0.0266318	0.0266318	0.0266318	0.0266318	0.0266318	0.0266318	0.0266318	0.0266318	0.0266318	0.0266318	0.0266318	0.0266318	0.0266318	0.0266318	0.0266318	0.0266318	0.0266318	0.0266318	0.0266318	0.0259684	0.0259684	0.0259684	0.0259684	0.0259684	0.0259684	0.0259684	0.0259684	0.0259684	0.0259684	0.0259684	0.0259684	0.0259684	0.0259684	0.0259684	0.0259684	0.0259684	0.0259684	0.0259684	0.0259684	0.0259684	0.0259684	0.0259684	0.0259684	0.0259684	0.0259684	0.0259684	0.0259684	0.0259684	0.0259684	0.0259684	0.0259684	0.0259684	0.0259684	0.0259684	0.0259684	0.0259684	0.0259684	0.0259684	0.0259684	0.0259684	0.0259684	0.0259684	0.0259684	0.0259684	0.0259684	0.0259684	0.0259684	0.178428	0.0545877	0.0272368	0.0272368	0.0263131	0.0262999	0.0262987	0.0262981	0.178428	0.0545877	0.0272368	0.0272368	0.0263131	0.0262999	0.0262987	0.0262981	0.178428	0.0545877	0.0272368	0.0272368	0.0263131	0.0262999	0.0262987	0.0262981	0.178428	0.0545877	0.0272368	0.0272368	0.0263131	0.0262999	0.0262987	0.0262981	0.178428	0.0545877	0.0272368	0.0272368	0.0263131	0.0262999	0.0262987	0.0262981	0.178428	0.0545877	0.0272368	0.0272368	0.0263131	0.0262999	0.0262987	0.0262981	0.178428	0.0545877	0.0272368	0.0272368	0.0263131	0.0262999	0.0262987	0.0262981	0.178428	0.0545877	0.0272368	0.0272368	0.0263131	0.0262999	0.0262987	0.0262981	0.178428	0.0545877	0.0277376	0.0272368	0.0267974	0.0269316	0.0269304	0.0269588	0.113739	0.0437895	0.0260399	0.0264552	0.0267974	0.0268849	0.0269304	0.0269588	0.0157091	0.0209718	0.0251414	0.0255427	0.026782	0.0268829	0.0269297	0.0269588	0.0157091	0.0209718	0.0251414	0.0255427	0.026782	0.0268829	0.0269297	0.0269588	0.0157091	0.0209718	0.0251414	0.0255427	0.026782	0.0268829	0.0269297	0.0269588	0.0157091	0.0209718	0.0251414	0.0255427	0.026782	0.0269667	0.0269297	0.0269694	0.0157091	0.0209718	0.0249128	0.0255427	0.026539	0.0266478	0.0266121	0.0266369	0.0203394	0.023488	0.0257134	0.0259177	0.026539	0.026671	0.0266121	0.0266369	0.0203394	0.023488	0.0257134	0.0259177	0.026539	0.026671	0.0266121	0.0266369	0.0203394	0.023488	0.0257134	0.0259177	0.026539	0.026671	0.0266121	0.0266369	0.0203394	0.023488	0.0257134	0.0259177	0.026539	0.0266718	0.0266121	0.0266369	0.0203394	0.023488	0.0257134	0.0259177	0.026539	0.0266304	0.0266121	0.0266316	0.0203394	0.023488	0.0257134	0.0259177	0.026539	0.0266308	0.0266121	0.0266316	0.0203394	0.023488	0.0257134	0.0259177	0.026539	0.0266308	0.0266121	0.0266316	0.0203394	0.023488	0.0257134	0.0259177	0.026539	0.0266308	0.0266121	0.0266316	0.0203394	0.023488	0.0257134	0.0259177	0.026539	0.0266308	0.0266121	0.0266316	0.0203394	0.023488	0.0257134	0.0259177	0.026539	0.0266304	0.0266121	0.0266316	0.0203394	0.023488	0.0257134	0.0259177	0.026539	0.0266304	0.0266121	0.0266316	0.0203394	0.023488	0.0257134	0.0259177	0.026539	0.0266304	0.0266121	0.0266316	0.0203394	0.023488	0.0257134	0.0259177	0.026539	0.0266304	0.0266121	0.0266316	0.0203394	0.023488	0.0257134	0.0259177	0.026539	0.0266304	0.0266121	0.0266316	0.0203394	0.023488	0.0257134	0.0259177	0.026539	0.0266304	0.0266121	0.0266316	0.0203394	0.023488	0.0257134	0.0259177	0.026539	0.0266304	0.0266121	0.0266316	0.0203394	0.023488	0.0257134	0.0259177	0.026539	0.0266304	0.0266121	0.0266316	0.0203394	0.023488	0.0257134	0.0259177	0.026539	0.0266304	0.0266121	0.0266316	0.0203394	0.023488	0.0257134	0.0259177	0.026539	0.0266304	0.0266121	0.0266316	0.0203394	0.023488	0.0257134	0.0259177	0.026539	0.0266304	0.0266121	0.0266316	0.0203394	0.023488	0.0257134	0.0259177	0.026539	0.0266304	0.0266121	0.0266316	0.0203394	0.023488	0.0257134	0.0259177	0.026539	0.0266304	0.0266121	0.0266316	0.0203394	0.023488	0.0257134	0.0259177	0.026539	0.0266304	0.0266121	0.0266316	0.0203394	0.023488	0.0257134	0.0259177	0.026539	0.0266304	0.0266121	0.0266316	0.0203394	0.023488	0.0257134	0.0259177	0.026539	0.0266304	0.0266121	0.0266316	0	0	0	0	0	0	0	0	0.0266318	0.0266318	0.0266318	0.0266318	0.0266318	0.0266318	0.0266318	0.0266318	0.0266318	0.0266318	0.0266318	0.0266318	0.0266318	0.0266318	0.0266318	0.0266318	0.0266318	0.0266318	0.0266318	0.0266318	0.0266318	0.0266318	0.0266318	0.0266318	0.0207074	0.0207074	0.0207074	0.0207074	0.0207074	0.0207074	0.0207074	0.0207074	0.0207074	0.0207074	0.0207074	0.0207074	0.0207074	0.0207074	0.0207074	0.0207074	0.0207074	0.0207074	0.0207074	0.0207074	0.0207074	0.0207074	0.0207074	0.0207074	0.0207074	0.0207074	0.0207074	0.0207074	0.0207074	0.0207074	0.0207074	0.0207074	0.0207074	0.0207074	0.0207074	0.0207074	0.0207074	0.0207074	0.0207074	0.0207074	0.0207074	0.0207074	0.0207074	0.0207074	0.0207074	0.0207074	0.0207074	0.0207074	0.973355	0.259982	0.0266318	0.033186	0.023626	0.0235372	0.0235055	0.0234888	0.973355	0.259982	0.0266318	0.033186	0.023626	0.0235372	0.0235055	0.0234888	0.973355	0.259982	0.0266318	0.033186	0.023626	0.0235372	0.0235055	0.0234888	0.973355	0.259982	0.0266318	0.033186	0.023626	0.0235372	0.0235055	0.0234888	0.973355	0.259982	0.0266318	0.033186	0.023626	0.0235372	0.0235055	0.0234888	0.973355	0.259982	0.0266318	0.033186	0.023626	0.0235372	0.0235055	0.0234888	0.973355	0.259982	0.0266318	0.033186	0.023626	0.0235372	0.0235055	0.0234888	0.973355	0.259982	0.0266318	0.033186	0.023626	0.0235372	0.0235055	0.0234888	0.973355	0.259982	0.0318901	0.033186	0.0283081	0.0294954	0.0294559	0.029975	0.649169	0.0904648	0.0225489	0.0249364	0.0283081	0.0286509	0.0294559	0.029975	0.00121685	0.00676363	0.0198772	0.0176053	0.0281435	0.0285913	0.0294341	0.0299741	0.00121685	0.00676363	0.0198772	0.0176053	0.0281435	0.0285913	0.0294341	0.0299741	0.00121685	0.00676363	0.0198772	0.0176053	0.0281435	0.0285913	0.0294341	0.0299741	0.00121685	0.00676363	0.0198772	0.0176053	0.0281435	0.0300866	0.0294341	0.0301712	0.00121685	0.00676363	0.0181476	0.0176053	0.0257134	0.0268574	0.0262981	0.0267141	0.00538421	0.0126365	0.021609	0.0203394	0.0257134	0.0272512	0.0262981	0.0267141	0.00538421	0.0126365	0.021609	0.0203394	0.0257134	0.0272512	0.0262981	0.0267141	0.00538421	0.0126365	0.021609	0.0203394	0.0257134	0.0272512	0.0262981	0.0267141	0.00538421	0.0126365	0.021609	0.0203394	0.0257134	0.0272771	0.0262981	0.0267141	0.00538421	0.0126365	0.021609	0.0203394	0.0257134	0.0265889	0.0262981	0.0266264	0.00538421	0.0126365	0.021609	0.0203394	0.0257134	0.0266015	0.0262981	0.0266264	0.00538421	0.0126365	0.021609	0.0203394	0.0257134	0.0266015	0.0262981	0.0266264	0.00538421	0.0126365	0.021609	0.0203394	0.0257134	0.0266015	0.0262981	0.0266264	0.00538421	0.0126365	0.021609	0.0203394	0.0257134	0.0266015	0.0262981	0.0266264	0.00538421	0.0126365	0.021609	0.0203394	0.0257134	0.0265889	0.0262981	0.0266264	0.00538421	0.0126365	0.021609	0.0203394	0.0257134	0.0265889	0.0262981	0.0266264	0.00538421	0.0126365	0.021609	0.0203394	0.0257134	0.0265889	0.0262981	0.0266264	0.00538421	0.0126365	0.021609	0.0203394	0.0257134	0.0265889	0.0262981	0.0266264	0.00538421	0.0126365	0.021609	0.0203394	0.0257134	0.0265889	0.0262981	0.0266264	0.00538421	0.0126365	0.021609	0.0203394	0.0257134	0.0265889	0.0262981	0.0266264	0.00538421	0.0126365	0.021609	0.0203394	0.0257134	0.0265889	0.0262981	0.0266264	0.00538421	0.0126365	0.021609	0.0203394	0.0257134	0.0265889	0.0262981	0.0266264	0.00538421	0.0126365	0.021609	0.0203394	0.0257134	0.0265889	0.0262981	0.0266264	0.00538421	0.0126365	0.021609	0.0203394	0.0257134	0.0265889	0.0262981	0.0266264	0.00538421	0.0126365	0.021609	0.0203394	0.0257134	0.0265889	0.0262981	0.0266264	0.00538421	0.0126365	0.021609	0.0203394	0.0257134	0.0265889	0.0262981	0.0266264	0.00538421	0.0126365	0.021609	0.0203394	0.0257134	0.0265889	0.0262981	0.0266264	0.00538421	0.0126365	0.021609	0.0203394	0.0257134	0.0265889	0.0262981	0.0266264	0.00538421	0.0126365	0.021609	0.0203394	0.0257134	0.0265889	0.0262981	0.0266264	0.00538421	0.0126365	0.021609	0.0203394	0.0257134	0.0265889	0.0262981	0.0266264	0	0	0	0	0	0	0	0	0.0266318	0.0266318	0.0266318	0.0266318	0.0266318	0.0266318	0.0266318	0.0266318	0.0266318	0.0266318	0.0266318	0.0266318	0.0266318	0.0266318	0.0266318	0.0266318	0.0266318	0.0266318	0.0266318	0.0266318	0.0266318	0.0266318	0.0266318	0.0266318	0.00595087	0.00595087	0.00595087	0.00595087	0.00595087	0.00595087	0.00595087	0.00595087	0.00595087	0.00595087	0.00595087	0.00595087	0.00595087	0.00595087	0.00595087	0.00595087	0.00595087	0.00595087	0.00595087	0.00595087	0.00595087	0.00595087	0.00595087	0.00595087	0.00595087	0.00595087	0.00595087	0.00595087	0.00595087	0.00595087	0.00595087	0.00595087	0.00595087	0.00595087	0.00595087	0.00595087	0.00595087	0.00595087	0.00595087	0.00595087	0.00595087	0.00595087	0.00595087	0.00595087	0.00595087	0.00595087	0.00595087	0.00595087	0.999986	0.792722	0.0165861	0.0933099	0.0130941	0.0130941	0.0127991	0.0126438	0.999986	0.792722	0.0165861	0.0933099	0.0130941	0.0130941	0.0127991	0.0126438	0.999986	0.792722	0.0165861	0.0933099	0.0130941	0.0130941	0.0127991	0.0126438	0.999986	0.792722	0.0165861	0.0933099	0.0130941	0.0130941	0.0127991	0.0126438	0.999986	0.792722	0.0165861	0.0933099	0.0130941	0.0130941	0.0127991	0.0126438	0.999986	0.792722	0.0165861	0.0933099	0.0130941	0.0130941	0.0127991	0.0126438	0.999986	0.792722	0.0165861	0.0933099	0.0130941	0.0130941	0.0127991	0.0126438	0.999986	0.792722	0.0165861	0.0933099	0.0130941	0.0130941	0.0127991	0.0126438	0.999986	0.792722	0.0478269	0.0933099	0.0380117	0.0447663	0.0437895	0.0516444	0.784851	0.0757274	0.0165861	0.0180793	0.0380117	0.0337384	0.0437895	0.0516444	6.55031e-07	0.000274104	0.0126365	0.00228451	0.0367156	0.0325831	0.0432502	0.0516156	6.55031e-07	0.000274104	0.0126365	0.00228451	0.0367156	0.0325831	0.0432502	0.0516156	6.55031e-07	0.000274104	0.0126365	0.00228451	0.0367156	0.0325831	0.0432502	0.0516156	6.55031e-07	0.000274104	0.0126365	0.00228451	0.0367156	0.0524168	0.0432502	0.0548867	6.55031e-07	0.000274104	0.00736148	0.00228451	0.021609	0.0281435	0.023488	0.0273903	9.15515e-05	0.00186973	0.0126365	0.00538421	0.021609	0.0324601	0.023488	0.0273903	9.15515e-05	0.00186973	0.0126365	0.00538421	0.021609	0.0324601	0.023488	0.0273903	9.15515e-05	0.00186973	0.0126365	0.00538421	0.021609	0.0324601	0.023488	0.0273903	9.15515e-05	0.00186973	0.0126365	0.00538421	0.021609	0.0329743	0.023488	0.0273903	9.15515e-05	0.00186973	0.0126365	0.00538421	0.021609	0.0259177	0.023488	0.026539	9.15515e-05	0.00186973	0.0126365	0.00538421	0.021609	0.0261236	0.023488	0.026539	9.15515e-05	0.00186973	0.0126365	0.00538421	0.021609	0.0261236	0.023488	0.026539	9.15515e-05	0.00186973	0.0126365	0.00538421	0.021609	0.0261236	0.023488	0.026539	9.15515e-05	0.00186973	0.0126365	0.00538421	0.021609	0.0261236	0.023488	0.026539	9.15515e-05	0.00186973	0.0126365	0.00538421	0.021609	0.0259177	0.023488	0.026539	9.15515e-05	0.00186973	0.0126365	0.00538421	0.021609	0.0259177	0.023488	0.026539	9.15515e-05	0.00186973	0.0126365	0.00538421	0.021609	0.0259177	0.023488	0.026539	9.15515e-05	0.00186973	0.0126365	0.00538421	0.021609	0.0259177	0.023488	0.026539	9.15515e-05	0.00186973	0.0126365	0.00538421	0.021609	0.0259177	0.023488	0.026539	9.15515e-05	0.00186973	0.0126365	0.00538421	0.021609	0.0259177	0.023488	0.026539	9.15515e-05	0.00186973	0.0126365	0.00538421	0.021609	0.0259177	0.023488	0.026539	9.15515e-05	0.00186973	0.0126365	0.00538421	0.021609	0.0259177	0.023488	0.026539	9.15515e-05	0.00186973	0.0126365	0.00538421	0.021609	0.0259177	0.023488	0.026539	9.15515e-05	0.00186973	0.0126365	0.00538421	0.021609	0.0259177	0.023488	0.026539	9.15515e-05	0.00186973	0.0126365	0.00538421	0.021609	0.0259177	0.023488	0.026539	9.15515e-05	0.00186973	0.0126365	0.00538421	0.021609	0.0259177	0.023488	0.026539	9.15515e-05	0.00186973	0.0126365	0.00538421	0.021609	0.0259177	0.023488	0.026539	9.15515e-05	0.00186973	0.0126365	0.00538421	0.021609	0.0259177	0.023488	0.026539	9.15515e-05	0.00186973	0.0126365	0.00538421	0.021609	0.0259177	0.023488	0.026539	9.15515e-05	0.00186973	0.0126365	0.00538421	0.021609	0.0259177	0.023488	0.026539	0	0	0	0	0	0	0	0	0.0266318	0.0266318	0.0266318	0.0266318	0.0266318	0.0266318	0.0266318	0.0266318	0.0266318	0.0266318	0.0266318	0.0266318	0.0266318	0.0266318	0.0266318	0.0266318	0.0266318	0.0266318	0.0266318	0.0266318	0.0266318	0.0266318	0.0266318	0.0266318	0.000128234	0.000128234	0.000128234	0.000128234	0.000128234	0.000128234	0.000128234	0.000128234	0.000128234	0.000128234	0.000128234	0.000128234	0.000128234	0.000128234	0.000128234	0.000128234	0.000128234	0.000128234	0.000128234	0.000128234	0.000128234	0.000128234	0.000128234	0.000128234	0.000128234	0.000128234	0.000128234	0.000128234	0.000128234	0.000128234	0.000128234	0.000128234	0.000128234	0.000128234	0.000128234	0.000128234	0.000128234	0.000128234	0.000128234	0.000128234	0.000128234	0.000128234	0.000128234	0.000128234	0.000128234	0.000128234	0.000128234	0.000128234	0.999999	0.739924	0.00266609	0.739924	0.00212629	0.00266609	0.00212629	0.00188096	0.999999	0.739924	0.00266609	0.739924	0.00212629	0.00266609	0.00212629	0.00188096	0.999999	0.739924	0.00266609	0.739924	0.00212629	0.00266609	0.00212629	0.00188096	0.999999	0.739924	0.00266609	0.739924	0.00212629	0.00266609	0.00212629	0.00188096	0.999999	0.739924	0.00266609	0.739924	0.00212629	0.00266609	0.00212629	0.00188096	0.999999	0.739924	0.00266609	0.739924	0.00212629	0.00266609	0.00212629	0.00188096	0.999999	0.739924	0.00266609	0.739924	0.00212629	0.00266609	0.00212629	0.00188096	0.999999	0.739924	0.00266609	0.739924	0.00212629	0.00266609	0.00212629	0.00188096	0.999999	0.739924	0.110938	0.739924	0.0904648	0.110938	0.0904648	0.207591	0.00572621	0.00675107	0.0218372	0.00675107	0.0904648	0.0218372	0.0904648	0.207591	1.25227e-11	4.47525e-06	0.0154028	4.47525e-06	0.0804082	0.0154028	0.0804082	0.206606	1.25227e-11	4.47525e-06	0.0154028	4.47525e-06	0.0804082	0.0154028	0.0804082	0.206606	1.25227e-11	4.47525e-06	0.0154028	4.47525e-06	0.0804082	0.0154028	0.0804082	0.206606	1.25227e-11	4.47525e-06	0.0154028	4.47525e-06	0.0804082	0.187065	0.0804082	0.271051	1.25227e-11	4.47525e-06	0.00228451	4.47525e-06	0.0126365	0.0279201	0.0126365	0.030573	1.5316e-07	9.15515e-05	0.00538421	9.15515e-05	0.0126365	0.0635863	0.0126365	0.030573	1.5316e-07	9.15515e-05	0.00538421	9.15515e-05	0.0126365	0.0635863	0.0126365	0.030573	1.5316e-07	9.15515e-05	0.00538421	9.15515e-05	0.0126365	0.0635863	0.0126365	0.030573	1.5316e-07	9.15515e-05	0.00538421	9.15515e-05	0.0126365	0.0737541	0.0126365	0.030573	1.5316e-07	9.15515e-05	0.00538421	9.15515e-05	0.0126365	0.0203394	0.0126365	0.0257134	1.5316e-07	9.15515e-05	0.00538421	9.15515e-05	0.0126365	0.0219882	0.0126365	0.0257134	1.5316e-07	9.15515e-05	0.00538421	9.15515e-05	0.0126365	0.0219882	0.0126365	0.0257134	1.5316e-07	9.15515e-05	0.00538421	9.15515e-05	0.0126365	0.0219882	0.0126365	0.0257134	1.5316e-07	9.15515e-05	0.00538421	9.15515e-05	0.0126365	0.0219882	0.0126365	0.0257134	1.5316e-07	9.15515e-05	0.00538421	9.15515e-05	0.0126365	0.0203394	0.0126365	0.0257134	1.5316e-07	9.15515e-05	0.00538421	9.15515e-05	0.0126365	0.0203394	0.0126365	0.0257134	1.5316e-07	9.15515e-05	0.00538421	9.15515e-05	0.0126365	0.0203394	0.0126365	0.0257134	1.5316e-07	9.15515e-05	0.00538421	9.15515e-05	0.0126365	0.0203394	0.0126365	0.0257134	1.5316e-07	9.15515e-05	0.00538421	9.15515e-05	0.0126365	0.0203394	0.0126365	0.0257134	1.5316e-07	9.15515e-05	0.00538421	9.15515e-05	0.0126365	0.0203394	0.0126365	0.0257134	1.5316e-07	9.15515e-05	0.00538421	9.15515e-05	0.0126365	0.0203394	0.0126365	0.0257134	1.5316e-07	9.15515e-05	0.00538421	9.15515e-05	0.0126365	0.0203394	0.0126365	0.0257134	1.5316e-07	9.15515e-05	0.00538421	9.15515e-05	0.0126365	0.0203394	0.0126365	0.0257134	1.5316e-07	9.15515e-05	0.00538421	9.15515e-05	0.0126365	0.0203394	0.0126365	0.0257134	1.5316e-07	9.15515e-05	0.00538421	9.15515e-05	0.0126365	0.0203394	0.0126365	0.0257134	1.5316e-07	9.15515e-05	0.00538421	9.15515e-05	0.0126365	0.0203394	0.0126365	0.0257134	1.5316e-07	9.15515e-05	0.00538421	9.15515e-05	0.0126365	0.0203394	0.0126365	0.0257134	1.5316e-07	9.15515e-05	0.00538421	9.15515e-05	0.0126365	0.0203394	0.0126365	0.0257134	1.5316e-07	9.15515e-05	0.00538421	9.15515e-05	0.0126365	0.0203394	0.0126365	0.0257134	1.5316e-07	9.15515e-05	0.00538421	9.15515e-05	0.0126365	0.0203394	0.0126365	0.0257134	0	0	0	0	0	0	0	0	0.0266318	0.0266318	0.0266318	0.0266318	0.0266318	0.0266318	0.0266318	0.0266318	0.0266318	0.0266318	0.0266318	0.0266318	0.0266318	0.0266318	0.0266318	0.0266318	0.0266318	0.0266318	0.0266318	0.0266318	0.0266318	0.0266318	0.0266318	0.0266318	3.06399e-07	3.06399e-07	3.06399e-07	3.06399e-07	3.06399e-07	3.06399e-07	3.06399e-07	3.06399e-07	3.06399e-07	3.06399e-07	3.06399e-07	3.06399e-07	3.06399e-07	3.06399e-07	3.06399e-07	3.06399e-07	3.06399e-07	3.06399e-07	3.06399e-07	3.06399e-07	3.06399e-07	3.06399e-07	3.06399e-07	3.06399e-07	3.06399e-07	3.06399e-07	3.06399e-07	3.06399e-07	3.06399e-07	3.06399e-07	3.06399e-07	3.06399e-07	3.06399e-07	3.06399e-07	3.06399e-07	3.06399e-07	3.06399e-07	3.06399e-07	3.06399e-07	3.06399e-07	3.06399e-07	3.06399e-07	3.06399e-07	3.06399e-07	3.06399e-07	3.06399e-07	3.06399e-07	3.06399e-07	0.998043	0.0266318	0.000120646	0.998043	0.000120646	0.00073571	0.000195702	9.49107e-05	0.998043	0.0266318	0.000120646	0.998043	0.000120646	0.00073571	0.000195702	9.49107e-05	0.998043	0.0266318	0.000120646	0.998043	0.000120646	0.00073571	0.000195702	9.49107e-05	0.998043	0.0266318	0.000120646	0.998043	0.000120646	0.00073571	0.000195702	9.49107e-05	0.998043	0.0266318	0.000120646	0.998043	0.000120646	0.00073571	0.000195702	9.49107e-05	0.998043	0.0266318	0.000120646	0.998043	0.000120646	0.00073571	0.000195702	9.49107e-05	0.998043	0.0266318	0.000120646	0.998043	0.000120646	0.00073571	0.000195702	9.49107e-05	0.998043	0.0266318	0.000120646	0.998043	0.000120646	0.00073571	0.000195702	9.49107e-05	0.998043	0.0266318	0.296658	0.998043	0.296658	0.235576	0.0757274	0.649684	1.4681e-06	0.00105806	0.142833	0.00142479	0.296658	0.00073571	0.0757274	0.649684	2.63614e-13	3.54446e-06	0.112251	2.56203e-10	0.242457	9.15515e-05	0.03691	0.641438	2.63614e-13	3.54446e-06	0.112251	2.56203e-10	0.242457	9.15515e-05	0.03691	0.641438	2.63614e-13	3.54446e-06	0.112251	2.56203e-10	0.242457	9.15515e-05	0.03691	0.641438	2.63614e-13	3.54446e-06	0.112251	2.56203e-10	0.242457	0.242457	0.03691	0.841965	2.63614e-13	3.54446e-06	0.00213408	2.56203e-10	0.00538421	0.00614242	0.00186973	0.0367156	4.91289e-09	1.80145e-05	0.003391	1.5316e-07	0.00538421	0.112251	0.00186973	0.0367156	4.91289e-09	1.80145e-05	0.003391	1.5316e-07	0.00538421	0.112251	0.00186973	0.0367156	4.91289e-09	1.80145e-05	0.003391	1.5316e-07	0.00538421	0.112251	0.00186973	0.0367156	4.91289e-09	1.80145e-05	0.003391	1.5316e-07	0.00538421	0.242457	0.00186973	0.0367156	4.91289e-09	1.80145e-05	0.003391	1.5316e-07	0.00538421	0.00538421	0.00186973	0.021609	4.91289e-09	1.80145e-05	0.003391	1.5316e-07	0.00538421	0.00853898	0.00186973	0.021609	4.91289e-09	1.80145e-05	0.003391	1.5316e-07	0.00538421	0.00853898	0.00186973	0.021609	4.91289e-09	1.80145e-05	0.003391	1.5316e-07	0.00538421	0.00853898	0.00186973	0.021609	4.91289e-09	1.80145e-05	0.003391	1.5316e-07	0.00538421	0.00853898	0.00186973	0.021609	4.91289e-09	1.80145e-05	0.003391	1.5316e-07	0.00538421	0.00538421	0.00186973	0.021609	4.91289e-09	1.80145e-05	0.003391	1.5316e-07	0.00538421	0.00538421	0.00186973	0.021609	4.91289e-09	1.80145e-05	0.003391	1.5316e-07	0.00538421	0.00538421	0.00186973	0.021609	4.91289e-09	1.80145e-05	0.003391	1.5316e-07	0.00538421	0.00538421	0.00186973	0.021609	4.91289e-09	1.80145e-05	0.003391	1.5316e-07	0.00538421	0.00538421	0.00186973	0.021609	4.91289e-09	1.80145e-05	0.003391	1.5316e-07	0.00538421	0.00538421	0.00186973	0.021609	4.91289e-09	1.80145e-05	0.003391	1.5316e-07	0.00538421	0.00538421	0.00186973	0.021609	4.91289e-09	1.80145e-05	0.003391	1.5316e-07	0.00538421	0.00538421	0.00186973	0.021609	4.91289e-09	1.80145e-05	0.003391	1.5316e-07	0.00538421	0.00538421	0.00186973	0.021609	4.91289e-09	1.80145e-05	0.003391	1.5316e-07	0.00538421	0.00538421	0.00186973	0.021609	4.91289e-09	1.80145e-05	0.003391	1.5316e-07	0.00538421	0.00538421	0.00186973	0.021609	4.91289e-09	1.80145e-05	0.003391	1.5316e-07	0.00538421	0.00538421	0.00186973	0.021609	4.91289e-09	1.80145e-05	0.003391	1.5316e-07	0.00538421	0.00538421	0.00186973	0.021609	4.91289e-09	1.80145e-05	0.003391	1.5316e-07	0.00538421	0.00538421	0.00186973	0.021609	4.91289e-09	1.80145e-05	0.003391	1.5316e-07	0.00538421	0.00538421	0.00186973	0.021609	4.91289e-09	1.80145e-05	0.003391	1.5316e-07	0.00538421	0.00538421	0.00186973	0.021609	0	0	0	0	0	0	0	0	0.0266318	0.0266318	0.0266318	0.0266318	0.0266318	0.0266318	0.0266318	0.0266318	0.0266318	0.0266318	0.0266318	0.0266318	0.0266318	0.0266318	0.0266318	0.0266318	0.0266318	0.0266318	0.0266318	0.0266318	0.0266318	0.0266318	0.0266318	0.0266318	1.18613e-08	1.18613e-08	1.18613e-08	1.18613e-08	1.18613e-08	1.18613e-08	1.18613e-08	1.18613e-08	1.18613e-08	1.18613e-08	1.18613e-08	1.18613e-08	1.18613e-08	1.18613e-08	1.18613e-08	1.18613e-08	1.18613e-08	1.18613e-08	1.18613e-08	1.18613e-08	1.18613e-08	1.18613e-08	1.18613e-08	1.18613e-08	1.18613e-08	1.18613e-08	1.18613e-08	1.18613e-08	1.18613e-08	1.18613e-08	1.18613e-08	1.18613e-08	1.18613e-08	1.18613e-08	1.18613e-08	1.18613e-08	1.18613e-08	1.18613e-08	1.18613e-08	1.18613e-08	1.18613e-08	1.18613e-08	1.18613e-08	1.18613e-08	1.18613e-08	1.18613e-08	1.18613e-08	1.18613e-08	0.0266318	0.000263055	2.04916e-05	0.999879	2.57075e-05	0.0266318	0.000263055	2.04916e-05	0.0266318	0.000263055	2.04916e-05	0.999879	2.57075e-05	0.0266318	0.000263055	2.04916e-05	0.0266318	0.000263055	2.04916e-05	0.999879	2.57075e-05	0.0266318	0.000263055	2.04916e-05	0.0266318	0.000263055	2.04916e-05	0.999879	2.57075e-05	0.0266318	0.000263055	2.04916e-05	0.0266318	0.000263055	2.04916e-05	0.999879	2.57075e-05	0.0266318	0.000263055	2.04916e-05	0.0266318	0.000263055	2.04916e-05	0.999879	2.57075e-05	0.0266318	0.000263055	2.04916e-05	0.0266318	0.000263055	2.04916e-05	0.999879	2.57075e-05	0.0266318	0.000263055	2.04916e-05	0.0266318	0.000263055	2.04916e-05	0.999879	2.57075e-05	0.0266318	0.000263055	2.04916e-05	0.0266318	0.000263055	0.422308	0.999879	0.478381	0.414097	0.00675107	0.649169	1.97767e-06	0.00675107	0.649169	0.000615805	0.478381	1.97767e-06	0.00675107	0.649169	1.30215e-09	0.000465136	0.619293	1.33982e-12	0.391229	1.30215e-09	0.000465136	0.619293	1.30215e-09	0.000465136	0.619293	1.33982e-12	0.391229	1.30215e-09	0.000465136	0.619293	1.30215e-09	0.000465136	0.619293	1.33982e-12	0.391229	1.30215e-09	0.000465136	0.619293	1.30215e-09	0.000465136	0.619293	1.33982e-12	0.391229	0.000465136	0.000465136	0.900913	1.30215e-09	0.000465136	0.00853898	1.33982e-12	0.003391	3.54446e-06	9.15515e-05	0.0293686	1.5316e-07	9.15515e-05	0.00538421	4.91289e-09	0.003391	0.00211443	9.15515e-05	0.0293686	1.5316e-07	9.15515e-05	0.00538421	4.91289e-09	0.003391	0.00211443	9.15515e-05	0.0293686	1.5316e-07	9.15515e-05	0.00538421	4.91289e-09	0.003391	0.00211443	9.15515e-05	0.0293686	1.5316e-07	9.15515e-05	0.00538421	4.91289e-09	0.003391	0.0518947	9.15515e-05	0.0293686	1.5316e-07	9.15515e-05	0.00538421	4.91289e-09	0.003391	9.15515e-05	9.15515e-05	0.0126365	1.5316e-07	9.15515e-05	0.00538421	4.91289e-09	0.003391	0.000465136	9.15515e-05	0.0126365	1.5316e-07	9.15515e-05	0.00538421	4.91289e-09	0.003391	0.000465136	9.15515e-05	0.0126365	1.5316e-07	9.15515e-05	0.00538421	4.91289e-09	0.003391	0.000465136	9.15515e-05	0.0126365	1.5316e-07	9.15515e-05	0.00538421	4.91289e-09	0.003391	0.000465136	9.15515e-05	0.0126365	1.5316e-07	9.15515e-05	0.00538421	4.91289e-09	0.003391	9.15515e-05	9.15515e-05	0.0126365	1.5316e-07	9.15515e-05	0.00538421	4.91289e-09	0.003391	9.15515e-05	9.15515e-05	0.0126365	1.5316e-07	9.15515e-05	0.00538421	4.91289e-09	0.003391	9.15515e-05	9.15515e-05	0.0126365	1.5316e-07	9.15515e-05	0.00538421	4.91289e-09	0.003391	9.15515e-05	9.15515e-05	0.0126365	1.5316e-07	9.15515e-05	0.00538421	4.91289e-09	0.003391	9.15515e-05	9.15515e-05	0.0126365	1.5316e-07	9.15515e-05	0.00538421	4.91289e-09	0.003391	9.15515e-05	9.15515e-05	0.0126365	1.5316e-07	9.15515e-05	0.00538421	4.91289e-09	0.003391	9.15515e-05	9.15515e-05	0.0126365	1.5316e-07	9.15515e-05	0.00538421	4.91289e-09	0.003391	9.15515e-05	9.15515e-05	0.0126365	1.5316e-07	9.15515e-05	0.00538421	4.91289e-09	0.003391	9.15515e-05	9.15515e-05	0.0126365	1.5316e-07	9.15515e-05	0.00538421	4.91289e-09	0.003391	9.15515e-05	9.15515e-05	0.0126365	1.5316e-07	9.15515e-05	0.00538421	4.91289e-09	0.003391	9.15515e-05	9.15515e-05	0.0126365	1.5316e-07	9.15515e-05	0.00538421	4.91289e-09	0.003391	9.15515e-05	9.15515e-05	0.0126365	1.5316e-07	9.15515e-05	0.00538421	4.91289e-09	0.003391	9.15515e-05	9.15515e-05	0.0126365	1.5316e-07	9.15515e-05	0.00538421	4.91289e-09	0.003391	9.15515e-05	9.15515e-05	0.0126365	1.5316e-07	9.15515e-05	0.00538421	4.91289e-09	0.003391	9.15515e-05	9.15515e-05	0.0126365	1.5316e-07	9.15515e-05	0.00538421	4.91289e-09	0.003391	9.15515e-05	9.15515e-05	0.0126365	0	0	0	0	0	0	0	0	0.0266318	0.0266318	0.0266318	0.0266318	0.0266318	0.0266318	0.0266318	0.0266318	0.0266318	0.0266318	0.0266318	0.0266318	0.0266318	0.0266318	0.0266318	0.0266318	0.0266318	0.0266318	0.0266318	0.0266318	0.0266318	0.0266318	0.0266318	0.0266318	3.06399e-07	3.06399e-07	3.06399e-07	3.06399e-07	3.06399e-07	3.06399e-07	3.06399e-07	3.06399e-07	3.06399e-07	3.06399e-07	3.06399e-07	3.06399e-07	3.06399e-07	3.06399e-07	3.06399e-07	3.06399e-07	3.06399e-07	3.06399e-07	3.06399e-07	3.06399e-07	3.06399e-07	3.06399e-07	3.06399e-07	3.06399e-07	3.06399e-07	3.06399e-07	3.06399e-07	3.06399e-07	3.06399e-07	3.06399e-07	3.06399e-07	3.06399e-07	3.06399e-07	3.06399e-07	3.06399e-07	3.06399e-07	3.06399e-07	3.06399e-07	3.06399e-07	3.06399e-07	3.06399e-07	3.06399e-07	3.06399e-07	3.06399e-07	3.06399e-07	3.06399e-07	3.06399e-07	3.06399e-07	0.00073571	0.000195702	9.49107e-05	0.998043	0.000120646	0.998043	0.0266318	0.000120646	0.00073571	0.000195702	9.49107e-05	0.998043	0.000120646	0.998043	0.0266318	0.000120646	0.00073571	0.000195702	9.49107e-05	0.998043	0.000120646	0.998043	0.0266318	0.000120646	0.00073571	0.000195702	9.49107e-05	0.998043	0.000120646	0.998043	0.0266318	0.000120646	0.00073571	0.000195702	9.49107e-05	0.998043	0.000120646	0.998043	0.0266318	0.000120646	0.00073571	0.000195702	9.49107e-05	0.998043	0.000120646	0.998043	0.0266318	0.000120646	0.00073571	0.000195702	9.49107e-05	0.998043	0.000120646	0.998043	0.0266318	0.000120646	0.00073571	0.000195702	9.49107e-05	0.998043	0.000120646	0.998043	0.0266318	0.000120646	0.00073571	0.000195702	0.249138	0.998043	0.296658	0.951783	0.00105806	0.142833	0.00073571	0.0757274	0.649684	0.00142479	0.296658	1.4681e-06	0.00105806	0.142833	9.15515e-05	0.03691	0.641438	2.56203e-10	0.242457	2.63614e-13	3.54446e-06	0.112251	9.15515e-05	0.03691	0.641438	2.56203e-10	0.242457	2.63614e-13	3.54446e-06	0.112251	9.15515e-05	0.03691	0.641438	2.56203e-10	0.242457	2.63614e-13	3.54446e-06	0.112251	9.15515e-05	0.03691	0.641438	2.56203e-10	0.242457	2.56203e-10	3.54446e-06	0.242457	9.15515e-05	0.03691	0.0293686	2.56203e-10	0.00538421	1.33982e-12	1.80145e-05	0.00853898	9.15515e-05	0.00186973	0.0126365	1.5316e-07	0.00538421	4.91289e-09	1.80145e-05	0.00853898	9.15515e-05	0.00186973	0.0126365	1.5316e-07	0.00538421	4.91289e-09	1.80145e-05	0.00853898	9.15515e-05	0.00186973	0.0126365	1.5316e-07	0.00538421	4.91289e-09	1.80145e-05	0.00853898	9.15515e-05	0.00186973	0.0126365	1.5316e-07	0.00538421	4.77473e-06	1.80145e-05	0.00853898	9.15515e-05	0.00186973	0.0126365	1.5316e-07	0.00538421	1.5316e-07	1.80145e-05	0.00538421	9.15515e-05	0.00186973	0.0126365	1.5316e-07	0.00538421	4.77473e-06	1.80145e-05	0.00538421	9.15515e-05	0.00186973	0.0126365	1.5316e-07	0.00538421	4.77473e-06	1.80145e-05	0.00538421	9.15515e-05	0.00186973	0.0126365	1.5316e-07	0.00538421	4.77473e-06	1.80145e-05	0.00538421	9.15515e-05	0.00186973	0.0126365	1.5316e-07	0.00538421	4.77473e-06	1.80145e-05	0.00538421	9.15515e-05	0.00186973	0.0126365	1.5316e-07	0.00538421	1.5316e-07	1.80145e-05	0.00538421	9.15515e-05	0.00186973	0.0126365	1.5316e-07	0.00538421	1.5316e-07	1.80145e-05	0.00538421	9.15515e-05	0.00186973	0.0126365	1.5316e-07	0.00538421	1.5316e-07	1.80145e-05	0.00538421	9.15515e-05	0.00186973	0.0126365	1.5316e-07	0.00538421	1.5316e-07	1.80145e-05	0.00538421	9.15515e-05	0.00186973	0.0126365	1.5316e-07	0.00538421	1.5316e-07	1.80145e-05	0.00538421	9.15515e-05	0.00186973	0.0126365	1.5316e-07	0.00538421	1.5316e-07	1.80145e-05	0.00538421	9.15515e-05	0.00186973	0.0126365	1.5316e-07	0.00538421	1.5316e-07	1.80145e-05	0.00538421	9.15515e-05	0.00186973	0.0126365	1.5316e-07	0.00538421	1.5316e-07	1.80145e-05	0.00538421	9.15515e-05	0.00186973	0.0126365	1.5316e-07	0.00538421	1.5316e-07	1.80145e-05	0.00538421	9.15515e-05	0.00186973	0.0126365	1.5316e-07	0.00538421	1.5316e-07	1.80145e-05	0.00538421	9.15515e-05	0.00186973	0.0126365	1.5316e-07	0.00538421	1.5316e-07	1.80145e-05	0.00538421	9.15515e-05	0.00186973	0.0126365	1.5316e-07	0.00538421	1.5316e-07	1.80145e-05	0.00538421	9.15515e-05	0.00186973	0.0126365	1.5316e-07	0.00538421	1.5316e-07	1.80145e-05	0.00538421	9.15515e-05	0.00186973	0.0126365	1.5316e-07	0.00538421	1.5316e-07	1.80145e-05	0.00538421	9.15515e-05	0.00186973	0.0126365	1.5316e-07	0.00538421	1.5316e-07	1.80145e-05	0.00538421	9.15515e-05	0.00186973	0.0126365	1.5316e-07	0.00538421	1.5316e-07	1.80145e-05	0.00538421	0	0	0	0	0	0	0	0	0.0266318	0.0266318	0.0266318	0.0266318	0.0266318	0.0266318	0.0266318	0.0266318	0.0266318	0.0266318	0.0266318	0.0266318	0.0266318	0.0266318	0.0266318	0.0266318	0.0266318	0.0266318	0.0266318	0.0266318	0.0266318	0.0266318	0.0266318	0.0266318	0.000128234	0.000128234	0.000128234	0.000128234	0.000128234	0.000128234	0.000128234	0.000128234	0.000128234	0.000128234	0.000128234	0.000128234	0.000128234	0.000128234	0.000128234	0.000128234	0.000128234	0.000128234	0.000128234	0.000128234	0.000128234	0.000128234	0.000128234	0.000128234	0.000128234	0.000128234	0.000128234	0.000128234	0.000128234	0.000128234	0.000128234	0.000128234	0.000128234	0.000128234	0.000128234	0.000128234	0.000128234	0.000128234	0.000128234	0.000128234	0.000128234	0.000128234	0.000128234	0.000128234	0.000128234	0.000128234	0.000128234	0.000128234	0.00266609	0.00212629	0.00188096	0.739924	0.00212629	0.999999	0.739924	0.00266609	0.00266609	0.00212629	0.00188096	0.739924	0.00212629	0.999999	0.739924	0.00266609	0.00266609	0.00212629	0.00188096	0.739924	0.00212629	0.999999	0.739924	0.00266609	0.00266609	0.00212629	0.00188096	0.739924	0.00212629	0.999999	0.739924	0.00266609	0.00266609	0.00212629	0.00188096	0.739924	0.00212629	0.999999	0.739924	0.00266609	0.00266609	0.00212629	0.00188096	0.739924	0.00212629	0.999999	0.739924	0.00266609	0.00266609	0.00212629	0.00188096	0.739924	0.00212629	0.999999	0.739924	0.00266609	0.00266609	0.00212629	0.00188096	0.739924	0.00212629	0.999999	0.739924	0.00266609	0.00266609	0.00212629	0.0808529	0.739924	0.0904648	0.999514	0.00675107	0.0218372	0.0218372	0.0904648	0.207591	0.00675107	0.0904648	0.00572621	0.00675107	0.0218372	0.0154028	0.0804082	0.206606	4.47525e-06	0.0804082	1.25227e-11	4.47525e-06	0.0154028	0.0154028	0.0804082	0.206606	4.47525e-06	0.0804082	1.25227e-11	4.47525e-06	0.0154028	0.0154028	0.0804082	0.206606	4.47525e-06	0.0804082	1.25227e-11	4.47525e-06	0.0154028	0.0154028	0.0804082	0.206606	4.47525e-06	0.0804082	1.2885e-14	4.47525e-06	0.00614242	0.0154028	0.0804082	0.0367156	4.47525e-06	0.0126365	3.86558e-17	9.15515e-05	0.00213408	0.00538421	0.0126365	0.021609	9.15515e-05	0.0126365	2.31087e-14	9.15515e-05	0.00213408	0.00538421	0.0126365	0.021609	9.15515e-05	0.0126365	2.31087e-14	9.15515e-05	0.00213408	0.00538421	0.0126365	0.021609	9.15515e-05	0.0126365	2.31087e-14	9.15515e-05	0.00213408	0.00538421	0.0126365	0.021609	9.15515e-05	0.0126365	1.57591e-10	9.15515e-05	0.00213408	0.00538421	0.0126365	0.021609	9.15515e-05	0.0126365	4.91289e-09	9.15515e-05	0.003391	0.00538421	0.0126365	0.021609	9.15515e-05	0.0126365	4.05709e-07	9.15515e-05	0.003391	0.00538421	0.0126365	0.021609	9.15515e-05	0.0126365	4.05709e-07	9.15515e-05	0.003391	0.00538421	0.0126365	0.021609	9.15515e-05	0.0126365	4.05709e-07	9.15515e-05	0.003391	0.00538421	0.0126365	0.021609	9.15515e-05	0.0126365	4.05709e-07	9.15515e-05	0.003391	0.00538421	0.0126365	0.021609	9.15515e-05	0.0126365	4.91289e-09	9.15515e-05	0.003391	0.00538421	0.0126365	0.021609	9.15515e-05	0.0126365	4.91289e-09	9.15515e-05	0.003391	0.00538421	0.0126365	0.021609	9.15515e-05	0.0126365	4.91289e-09	9.15515e-05	0.003391	0.00538421	0.0126365	0.021609	9.15515e-05	0.0126365	4.91289e-09	9.15515e-05	0.003391	0.00538421	0.0126365	0.021609	9.15515e-05	0.0126365	4.91289e-09	9.15515e-05	0.003391	0.00538421	0.0126365	0.021609	9.15515e-05	0.0126365	4.91289e-09	9.15515e-05	0.003391	0.00538421	0.0126365	0.021609	9.15515e-05	0.0126365	4.91289e-09	9.15515e-05	0.003391	0.00538421	0.0126365	0.021609	9.15515e-05	0.0126365	4.91289e-09	9.15515e-05	0.003391	0.00538421	0.0126365	0.021609	9.15515e-05	0.0126365	4.91289e-09	9.15515e-05	0.003391	0.00538421	0.0126365	0.021609	9.15515e-05	0.0126365	4.91289e-09	9.15515e-05	0.003391	0.00538421	0.0126365	0.021609	9.15515e-05	0.0126365	4.91289e-09	9.15515e-05	0.003391	0.00538421	0.0126365	0.021609	9.15515e-05	0.0126365	4.91289e-09	9.15515e-05	0.003391	0.00538421	0.0126365	0.021609	9.15515e-05	0.0126365	4.91289e-09	9.15515e-05	0.003391	0.00538421	0.0126365	0.021609	9.15515e-05	0.0126365	4.91289e-09	9.15515e-05	0.003391	0.00538421	0.0126365	0.021609	9.15515e-05	0.0126365	4.91289e-09	9.15515e-05	0.003391	0.00538421	0.0126365	0.021609	9.15515e-05	0.0126365	4.91289e-09	9.15515e-05	0.003391	0	0	0	0	0	0	0	0	0.0266318	0.0266318	0.0266318	0.0266318	0.0266318	0.0266318	0.0266318	0.0266318	0.0266318	0.0266318	0.0266318	0.0266318	0.0266318	0.0266318	0.0266318	0.0266318	0.0266318	0.0266318	0.0266318	0.0266318	0.0266318	0.0266318	0.0266318	0.0266318	0.00595087	0.00595087	0.00595087	0.00595087	0.00595087	0.00595087	0.00595087	0.00595087	0.00595087	0.00595087	0.00595087	0.00595087	0.00595087	0.00595087	0.00595087	0.00595087	0.00595087	0.00595087	0.00595087	0.00595087	0.00595087	0.00595087	0.00595087	0.00595087	0.00595087	0.00595087	0.00595087	0.00595087	0.00595087	0.00595087	0.00595087	0.00595087	0.00595087	0.00595087	0.00595087	0.00595087	0.00595087	0.00595087	0.00595087	0.00595087	0.00595087	0.00595087	0.00595087	0.00595087	0.00595087	0.00595087	0.00595087	0.00595087	0.0130941	0.0127991	0.0126438	0.0933099	0.0130941	0.999986	0.792722	0.0165861	0.0130941	0.0127991	0.0126438	0.0933099	0.0130941	0.999986	0.792722	0.0165861	0.0130941	0.0127991	0.0126438	0.0933099	0.0130941	0.999986	0.792722	0.0165861	0.0130941	0.0127991	0.0126438	0.0933099	0.0130941	0.999986	0.792722	0.0165861	0.0130941	0.0127991	0.0126438	0.0933099	0.0130941	0.999986	0.792722	0.0165861	0.0130941	0.0127991	0.0126438	0.0933099	0.0130941	0.999986	0.792722	0.0165861	0.0130941	0.0127991	0.0126438	0.0933099	0.0130941	0.999986	0.792722	0.0165861	0.0130941	0.0127991	0.0126438	0.0933099	0.0130941	0.999986	0.792722	0.0165861	0.0130941	0.0127991	0.0367365	0.0933099	0.0380117	0.999345	0.0757274	0.0165861	0.0337384	0.0437895	0.0516444	0.0180793	0.0380117	0.784851	0.0757274	0.0165861	0.0325831	0.0432502	0.0516156	0.00228451	0.0367156	6.55031e-07	0.000274104	0.0126365	0.0325831	0.0432502	0.0516156	0.00228451	0.0367156	6.55031e-07	0.000274104	0.0126365	0.0325831	0.0432502	0.0516156	0.00228451	0.0367156	6.55031e-07	0.000274104	0.0126365	0.0325831	0.0432502	0.0516156	0.00228451	0.0367156	1.83291e-12	0.000274104	0.00228451	0.0325831	0.0432502	0.030573	0.00228451	0.021609	1.2885e-14	0.00186973	0.00228451	0.0203394	0.023488	0.0257134	0.00538421	0.021609	2.63614e-13	0.00186973	0.00228451	0.0203394	0.023488	0.0257134	0.00538421	0.021609	2.63614e-13	0.00186973	0.00228451	0.0203394	0.023488	0.0257134	0.00538421	0.021609	2.63614e-13	0.00186973	0.00228451	0.0203394	0.023488	0.0257134	0.00538421	0.021609	2.56203e-10	0.00186973	0.00228451	0.0203394	0.023488	0.0257134	0.00538421	0.021609	1.5316e-07	0.00186973	0.00538421	0.0203394	0.023488	0.0257134	0.00538421	0.021609	4.77473e-06	0.00186973	0.00538421	0.0203394	0.023488	0.0257134	0.00538421	0.021609	4.77473e-06	0.00186973	0.00538421	0.0203394	0.023488	0.0257134	0.00538421	0.021609	4.77473e-06	0.00186973	0.00538421	0.0203394	0.023488	0.0257134	0.00538421	0.021609	4.77473e-06	0.00186973	0.00538421	0.0203394	0.023488	0.0257134	0.00538421	0.021609	1.5316e-07	0.00186973	0.00538421	0.0203394	0.023488	0.0257134	0.00538421	0.021609	1.5316e-07	0.00186973	0.00538421	0.0203394	0.023488	0.0257134	0.00538421	0.021609	1.5316e-07	0.00186973	0.00538421	0.0203394	0.023488	0.0257134	0.00538421	0.021609	1.5316e-07	0.00186973	0.00538421	0.0203394	0.023488	0.0257134	0.00538421	0.021609	1.5316e-07	0.00186973	0.00538421	0.0203394	0.023488	0.0257134	0.00538421	0.021609	1.5316e-07	0.00186973	0.00538421	0.0203394	0.023488	0.0257134	0.00538421	0.021609	1.5316e-07	0.00186973	0.00538421	0.0203394	0.023488	0.0257134	0.00538421	0.021609	1.5316e-07	0.00186973	0.00538421	0.0203394	0.023488	0.0257134	0.00538421	0.021609	1.5316e-07	0.00186973	0.00538421	0.0203394	0.023488	0.0257134	0.00538421	0.021609	1.5316e-07	0.00186973	0.00538421	0.0203394	0.023488	0.0257134	0.00538421	0.021609	1.5316e-07	0.00186973	0.00538421	0.0203394	0.023488	0.0257134	0.00538421	0.021609	1.5316e-07	0.00186973	0.00538421	0.0203394	0.023488	0.0257134	0.00538421	0.021609	1.5316e-07	0.00186973	0.00538421	0.0203394	0.023488	0.0257134	0.00538421	0.021609	1.5316e-07	0.00186973	0.00538421	0.0203394	0.023488	0.0257134	0.00538421	0.021609	1.5316e-07	0.00186973	0.00538421	0.0203394	0.023488	0.0257134	0.00538421	0.021609	1.5316e-07	0.00186973	0.00538421	0	0	0	0	0	0	0	0	0.0266318	0.0266318	0.0266318	0.0266318	0.0266318	0.0266318	0.0266318	0.0266318	0.0266318	0.0266318	0.0266318	0.0266318	0.0266318	0.0266318	0.0266318	0.0266318	0.0266318	0.0266318	0.0266318	0.0266318	0.0266318	0.0266318	0.0266318	0.0266318	0.0207074	0.0207074	0.0207074	0.0207074	0.0207074	0.0207074	0.0207074	0.0207074	0.0207074	0.0207074	0.0207074	0.0207074	0.0207074	0.0207074	0.0207074	0.0207074	0.0207074	0.0207074	0.0207074	0.0207074	0.0207074	0.0207074	0.0207074	0.0207074	0.0207074	0.0207074	0.0207074	0.0207074	0.0207074	0.0207074	0.0207074	0.0207074	0.0207074	0.0207074	0.0207074	0.0207074	0.0207074	0.0207074	0.0207074	0.0207074	0.0207074	0.0207074	0.0207074	0.0207074	0.0207074	0.0207074	0.0207074	0.0207074	0.0235372	0.0235055	0.0234888	0.033186	0.023626	0.973355	0.259982	0.0266318	0.0235372	0.0235055	0.0234888	0.033186	0.023626	0.973355	0.259982	0.0266318	0.0235372	0.0235055	0.0234888	0.033186	0.023626	0.973355	0.259982	0.0266318	0.0235372	0.0235055	0.0234888	0.033186	0.023626	0.973355	0.259982	0.0266318	0.0235372	0.0235055	0.0234888	0.033186	0.023626	0.973355	0.259982	0.0266318	0.0235372	0.0235055	0.0234888	0.033186	0.023626	0.973355	0.259982	0.0266318	0.0235372	0.0235055	0.0234888	0.033186	0.023626	0.973355	0.259982	0.0266318	0.0235372	0.0235055	0.0234888	0.033186	0.023626	0.973355	0.259982	0.0266318	0.0235372	0.0235055	0.0281444	0.033186	0.0283081	0.911835	0.0904648	0.0225489	0.0286509	0.0294559	0.029975	0.0249364	0.0283081	0.649169	0.0904648	0.0225489	0.0285913	0.0294341	0.0299741	0.0176053	0.0281435	0.00121685	0.00676363	0.0198772	0.0285913	0.0294341	0.0299741	0.0176053	0.0281435	0.00121685	0.00676363	0.0198772	0.0285913	0.0294341	0.0299741	0.0176053	0.0281435	0.00121685	0.00676363	0.0198772	0.0285913	0.0294341	0.0299741	0.0176053	0.0281435	3.48531e-07	0.00676363	0.00676363	0.0285913	0.0294341	0.0273903	0.0176053	0.0257134	2.53577e-08	0.0126365	0.00736148	0.0259177	0.0262981	0.026539	0.0203394	0.0257134	5.99502e-08	0.0126365	0.00736148	0.0259177	0.0262981	0.026539	0.0203394	0.0257134	5.99502e-08	0.0126365	0.00736148	0.0259177	0.0262981	0.026539	0.0203394	0.0257134	5.99502e-08	0.0126365	0.00736148	0.0259177	0.0262981	0.026539	0.0203394	0.0257134	1.54861e-06	0.0126365	0.00736148	0.0259177	0.0262981	0.026539	0.0203394	0.0257134	9.15515e-05	0.0126365	0.0126365	0.0259177	0.0262981	0.026539	0.0203394	0.0257134	0.000465136	0.0126365	0.0126365	0.0259177	0.0262981	0.026539	0.0203394	0.0257134	0.000465136	0.0126365	0.0126365	0.0259177	0.0262981	0.026539	0.0203394	0.0257134	0.000465136	0.0126365	0.0126365	0.0259177	0.0262981	0.026539	0.0203394	0.0257134	0.000465136	0.0126365	0.0126365	0.0259177	0.0262981	0.026539	0.0203394	0.0257134	9.15515e-05	0.0126365	0.0126365	0.0259177	0.0262981	0.026539	0.0203394	0.0257134	9.15515e-05	0.0126365	0.0126365	0.0259177	0.0262981	0.026539	0.0203394	0.0257134	9.15515e-05	0.0126365	0.0126365	0.0259177	0.0262981	0.026539	0.0203394	0.0257134	9.15515e-05	0.0126365	0.0126365	0.0259177	0.0262981	0.026539	0.0203394	0.0257134	9.15515e-05	0.0126365	0.0126365	0.0259177	0.0262981	0.026539	0.0203394	0.0257134	9.15515e-05	0.0126365	0.0126365	0.0259177	0.0262981	0.026539	0.0203394	0.0257134	9.15515e-05	0.0126365	0.0126365	0.0259177	0.0262981	0.026539	0.0203394	0.0257134	9.15515e-05	0.0126365	0.0126365	0.0259177	0.0262981	0.026539	0.0203394	0.0257134	9.15515e-05	0.0126365	0.0126365	0.0259177	0.0262981	0.026539	0.0203394	0.0257134	9.15515e-05	0.0126365	0.0126365	0.0259177	0.0262981	0.026539	0.0203394	0.0257134	9.15515e-05	0.0126365	0.0126365	0.0259177	0.0262981	0.026539	0.0203394	0.0257134	9.15515e-05	0.0126365	0.0126365	0.0259177	0.0262981	0.026539	0.0203394	0.0257134	9.15515e-05	0.0126365	0.0126365	0.0259177	0.0262981	0.026539	0.0203394	0.0257134	9.15515e-05	0.0126365	0.0126365	0.0259177	0.0262981	0.026539	0.0203394	0.0257134	9.15515e-05	0.0126365	0.0126365	0.0259177	0.0262981	0.026539	0.0203394	0.0257134	9.15515e-05	0.0126365	0.0126365	0	0	0	0	0	0	0	0	0.0266318	0.0266318	0.0266318	0.0266318	0.0266318	0.0266318	0.0266318	0.0266318	0.0266318	0.0266318	0.0266318	0.0266318	0.0266318	0.0266318	0.0266318	0.0266318	0.0266318	0.0266318	0.0266318	0.0266318	0.0266318	0.0266318	0.0266318	0.0266318	0.0259684	0.0259684	0.0259684	0.0259684	0.0259684	0.0259684	0.0259684	0.0259684	0.0259684	0.0259684	0.0259684	0.0259684	0.0259684	0.0259684	0.0259684	0.0259684	0.0259684	0.0259684	0.0259684	0.0259684	0.0259684	0.0259684	0.0259684	0.0259684	0.0259684	0.0259684	0.0259684	0.0259684	0.0259684	0.0259684	0.0259684	0.0259684	0.0259684	0.0259684	0.0259684	0.0259684	0.0259684	0.0259684	0.0259684	0.0259684	0.0259684	0.0259684	0.0259684	0.0259684	0.0259684	0.0259684	0.0259684	0.0259684	0.0262999	0.0262987	0.0262981	0.0272368	0.0263131	0.178428	0.0545877	0.0272368	0.0262999	0.0262987	0.0262981	0.0272368	0.0263131	0.178428	0.0545877	0.0272368	0.0262999	0.0262987	0.0262981	0.0272368	0.0263131	0.178428	0.0545877	0.0272368	0.0262999	0.0262987	0.0262981	0.0272368	0.0263131	0.178428	0.0545877	0.0272368	0.0262999	0.0262987	0.0262981	0.0272368	0.0263131	0.178428	0.0545877	0.0272368	0.0262999	0.0262987	0.0262981	0.0272368	0.0263131	0.178428	0.0545877	0.0272368	0.0262999	0.0262987	0.0262981	0.0272368	0.0263131	0.178428	0.0545877	0.0272368	0.0262999	0.0262987	0.0262981	0.0272368	0.0263131	0.178428	0.0545877	0.0272368	0.0262999	0.0262987	0.0267821	0.0272368	0.0267974	0.14694	0.0437895	0.0260399	0.0268849	0.0269304	0.0269588	0.0264552	0.0267974	0.113739	0.0437895	0.0260399	0.0268829	0.0269297	0.0269588	0.0255427	0.026782	0.0157091	0.0209718	0.0251414	0.0268829	0.0269297	0.0269588	0.0255427	0.026782	0.0157091	0.0209718	0.0251414	0.0268829	0.0269297	0.0269588	0.0255427	0.026782	0.0157091	0.0209718	0.0251414	0.0268829	0.0269297	0.0269588	0.0255427	0.026782	0.00108384	0.0209718	0.0177408	0.0268829	0.0269297	0.0267141	0.0255427	0.026539	0.000481092	0.023488	0.0181476	0.0265889	0.0266121	0.0266264	0.0259177	0.026539	0.000557315	0.023488	0.0181476	0.0265889	0.0266121	0.0266264	0.0259177	0.026539	0.000557315	0.023488	0.0181476	0.0265889	0.0266121	0.0266264	0.0259177	0.026539	0.000557315	0.023488	0.0181476	0.0265889	0.0266121	0.0266264	0.0259177	0.026539	0.00140948	0.023488	0.0181476	0.0265889	0.0266121	0.0266264	0.0259177	0.026539	0.00538421	0.023488	0.021609	0.0265889	0.0266121	0.0266264	0.0259177	0.026539	0.00853898	0.023488	0.021609	0.0265889	0.0266121	0.0266264	0.0259177	0.026539	0.00853898	0.023488	0.021609	0.0265889	0.0266121	0.0266264	0.0259177	0.026539	0.00853898	0.023488	0.021609	0.0265889	0.0266121	0.0266264	0.0259177	0.026539	0.00853898	0.023488	0.021609	0.0265889	0.0266121	0.0266264	0.0259177	0.026539	0.00538421	0.023488	0.021609	0.0265889	0.0266121	0.0266264	0.0259177	0.026539	0.00538421	0.023488	0.021609	0.0265889	0.0266121	0.0266264	0.0259177	0.026539	0.00538421	0.023488	0.021609	0.0265889	0.0266121	0.0266264	0.0259177	0.026539	0.00538421	0.023488	0.021609	0.0265889	0.0266121	0.0266264	0.0259177	0.026539	0.00538421	0.023488	0.021609	0.0265889	0.0266121	0.0266264	0.0259177	0.026539	0.00538421	0.023488	0.021609	0.0265889	0.0266121	0.0266264	0.0259177	0.026539	0.00538421	0.023488	0.021609	0.0265889	0.0266121	0.0266264	0.0259177	0.026539	0.00538421	0.023488	0.021609	0.0265889	0.0266121	0.0266264	0.0259177	0.026539	0.00538421	0.023488	0.021609	0.0265889	0.0266121	0.0266264	0.0259177	0.026539	0.00538421	0.023488	0.021609	0.0265889	0.0266121	0.0266264	0.0259177	0.026539	0.00538421	0.023488	0.021609	0.0265889	0.0266121	0.0266264	0.0259177	0.026539	0.00538421	0.023488	0.021609	0.0265889	0.0266121	0.0266264	0.0259177	0.026539	0.00538421	0.023488	0.021609	0.0265889	0.0266121	0.0266264	0.0259177	0.026539	0.00538421	0.023488	0.021609	0.0265889	0.0266121	0.0266264	0.0259177	0.026539	0.00538421	0.023488	0.021609	0.0265889	0.0266121	0.0266264	0.0259177	0.026539	0.00538421	0.023488	0.021609	0	0	0	0	0	0	0	0	0.0266318	0.0266318	0.0266318	0.0266318	0.0266318	0.0266318	0.0266318	0.0266318	0.0266318	0.0266318	0.0266318	0.0266318	0.0266318	0.0266318	0.0266318	0.0266318	0.0266318	0.0266318	0.0266318	0.0266318	0.0266318	0.0266318	0.0266318	0.0266318	0.0252222	0.0252222	0.0252222	0.0252222	0.0252222	0.0252222	0.0252222	0.0252222	0.0252222	0.0252222	0.0252222	0.0252222	0.0252222	0.0252222	0.0252222	0.0252222	0.0252222	0.0252222	0.0252222	0.0252222	0.0252222	0.0252222	0.0252222	0.0252222	0.0252222	0.0252222	0.0252222	0.0252222	0.0252222	0.0252222	0.0252222	0.0252222	0.0252222	0.0252222	0.0252222	0.0252222	0.0252222	0.0252222	0.0252222	0.0252222	0.0252222	0.0252222	0.0252222	0.0252222	0.0252222	0.0252222	0.0252222	0.0252222	0.118539	0.118539	0.0319094	0.0266318	0.0260084	0.0259191	0.0259191	0.0259179	0.118539	0.118539	0.0319094	0.0266318	0.0260084	0.0259191	0.0259191	0.0259179	0.118539	0.118539	0.0319094	0.0266318	0.0260084	0.0259191	0.0259191	0.0259179	0.118539	0.118539	0.0319094	0.0266318	0.0260084	0.0259191	0.0259191	0.0259179	0.118539	0.118539	0.0319094	0.0266318	0.0260084	0.0259191	0.0259191	0.0259179	0.118539	0.118539	0.0319094	0.0266318	0.0260084	0.0259191	0.0259191	0.0259179	0.118539	0.118539	0.0319094	0.0266318	0.0260084	0.0259191	0.0259191	0.0259179	0.118539	0.118539	0.0319094	0.0266318	0.0260084	0.0259191	0.0259191	0.0259179	0.118539	0.118539	0.0328467	0.0266318	0.0267772	0.0272786	0.0272786	0.0273247	0.0652688	0.0756839	0.0262298	0.0262138	0.0267772	0.0272527	0.0272786	0.0273247	0.0136271	0.0159421	0.0212811	0.0255106	0.0266838	0.0272512	0.0272771	0.0273245	0.0136271	0.0159421	0.0212811	0.0255106	0.0266838	0.0272512	0.0272771	0.0273245	0.0136271	0.0159421	0.0212811	0.0255106	0.0266838	0.0272512	0.0272771	0.0273245	0.0136271	0.0159421	0.0212811	0.0255106	0.0266838	0.0273612	0.0272771	0.0273637	0.0136271	0.0159421	0.0209718	0.0255106	0.0262981	0.0266718	0.0265889	0.0266503	0.0188119	0.0203394	0.023488	0.0257134	0.0262981	0.0266845	0.0265889	0.0266503	0.0188119	0.0203394	0.023488	0.0257134	0.0262981	0.0266845	0.0265889	0.0266503	0.0188119	0.0203394	0.023488	0.0257134	0.0262981	0.0266845	0.0265889	0.0266503	0.0188119	0.0203394	0.023488	0.0257134	0.0262981	0.0266836	0.0265889	0.0266503	0.0188119	0.0203394	0.023488	0.0257134	0.0262981	0.0266299	0.0265889	0.0266312	0.0188119	0.0203394	0.023488	0.0257134	0.0262981	0.0266295	0.0265889	0.0266312	0.0188119	0.0203394	0.023488	0.0257134	0.0262981	0.0266295	0.0265889	0.0266312	0.0188119	0.0203394	0.023488	0.0257134	0.0262981	0.0266295	0.0265889	0.0266312	0.0188119	0.0203394	0.023488	0.0257134	0.0262981	0.0266295	0.0265889	0.0266312	0.0188119	0.0203394	0.023488	0.0257134	0.0262981	0.0266299	0.0265889	0.0266312	0.0188119	0.0203394	0.023488	0.0257134	0.0262981	0.0266299	0.0265889	0.0266312	0.0188119	0.0203394	0.023488	0.0257134	0.0262981	0.0266299	0.0265889	0.0266312	0.0188119	0.0203394	0.023488	0.0257134	0.0262981	0.0266299	0.0265889	0.0266312	0.0188119	0.0203394	0.023488	0.0257134	0.0262981	0.0266299	0.0265889	0.0266312	0.0188119	0.0203394	0.023488	0.0257134	0.0262981	0.0266299	0.0265889	0.0266312	0.0188119	0.0203394	0.023488	0.0257134	0.0262981	0.0266299	0.0265889	0.0266312	0.0188119	0.0203394	0.023488	0.0257134	0.0262981	0.0266299	0.0265889	0.0266312	0.0188119	0.0203394	0.023488	0.0257134	0.0262981	0.0266299	0.0265889	0.0266312	0.0188119	0.0203394	0.023488	0.0257134	0.0262981	0.0266299	0.0265889	0.0266312	0.0188119	0.0203394	0.023488	0.0257134	0.0262981	0.0266299	0.0265889	0.0266312	0.0188119	0.0203394	0.023488	0.0257134	0.0262981	0.0266299	0.0265889	0.0266312	0.0188119	0.0203394	0.023488	0.0257134	0.0262981	0.0266299	0.0265889	0.0266312	0.0188119	0.0203394	0.023488	0.0257134	0.0262981	0.0266299	0.0265889	0.0266312	0.0188119	0.0203394	0.023488	0.0257134	0.0262981	0.0266299	0.0265889	0.0266312	0.0188119	0.0203394	0.023488	0.0257134	0.0262981	0.0266299	0.0265889	0.0266312	0	0	0	0	0	0	0	0	0.0266318	0.0266318	0.0266318	0.0266318	0.0266318	0.0266318	0.0266318	0.0266318	0.0266318	0.0266318	0.0266318	0.0266318	0.0266318	0.0266318	0.0266318	0.0266318	0.0266318	0.0266318	0.0266318	0.0266318	0.0266318	0.0266318	0.0266318	0.0266318	0.0155101	0.0155101	0.0155101	0.0155101	0.0155101	0.0155101	0.0155101	0.0155101	0.0155101	0.0155101	0.0155101	0.0155101	0.0155101	0.0155101	0.0155101	0.0155101	0.0155101	0.0155101	0.0155101	0.0155101	0.0155101	0.0155101	0.0155101	0.0155101	0.0155101	0.0155101	0.0155101	0.0155101	0.0155101	0.0155101	0.0155101	0.0155101	0.0155101	0.0155101	0.0155101	0.0155101	0.0155101	0.0155101	0.0155101	0.0155101	0.0155101	0.0155101	0.0155101	0.0155101	0.0155101	0.0155101	0.0155101	0.0155101	0.861191	0.861191	0.042499	0.0266318	0.0210701	0.0203725	0.0203725	0.0203436	0.861191	0.861191	0.042499	0.0266318	0.0210701	0.0203725	0.0203725	0.0203436	0.861191	0.861191	0.042499	0.0266318	0.0210701	0.0203725	0.0203725	0.0203436	0.861191	0.861191	0.042499	0.0266318	0.0210701	0.0203725	0.0203725	0.0203436	0.861191	0.861191	0.042499	0.0266318	0.0210701	0.0203725	0.0203725	0.0203436	0.861191	0.861191	0.042499	0.0266318	0.0210701	0.0203725	0.0203725	0.0203436	0.861191	0.861191	0.042499	0.0266318	0.0210701	0.0203725	0.0203725	0.0203436	0.861191	0.861191	0.042499	0.0266318	0.0210701	0.0203725	0.0203725	0.0203436	0.861191	0.861191	0.0562237	0.0266318	0.0280774	0.0330272	0.0330272	0.0339487	0.142833	0.296658	0.0165861	0.0228004	0.0280774	0.0325122	0.0330272	0.0339487	0.000557315	0.00140948	0.00782744	0.0173971	0.0271105	0.0324601	0.0329743	0.0339418	0.000557315	0.00140948	0.00782744	0.0173971	0.0271105	0.0324601	0.0329743	0.0339418	0.000557315	0.00140948	0.00782744	0.0173971	0.0271105	0.0324601	0.0329743	0.0339418	0.000557315	0.00140948	0.00782744	0.0173971	0.0271105	0.034658	0.0329743	0.0347505	0.000557315	0.00140948	0.00676363	0.0173971	0.023488	0.0272771	0.0259177	0.0269297	0.003391	0.00538421	0.0126365	0.0188119	0.023488	0.0274935	0.0259177	0.0269297	0.003391	0.00538421	0.0126365	0.0188119	0.023488	0.0274935	0.0259177	0.0269297	0.003391	0.00538421	0.0126365	0.0188119	0.023488	0.0274935	0.0259177	0.0269297	0.003391	0.00538421	0.0126365	0.0188119	0.023488	0.0274674	0.0259177	0.0269297	0.003391	0.00538421	0.0126365	0.0188119	0.023488	0.0265763	0.0259177	0.0266121	0.003391	0.00538421	0.0126365	0.0188119	0.023488	0.0265637	0.0259177	0.0266121	0.003391	0.00538421	0.0126365	0.0188119	0.023488	0.0265637	0.0259177	0.0266121	0.003391	0.00538421	0.0126365	0.0188119	0.023488	0.0265637	0.0259177	0.0266121	0.003391	0.00538421	0.0126365	0.0188119	0.023488	0.0265637	0.0259177	0.0266121	0.003391	0.00538421	0.0126365	0.0188119	0.023488	0.0265763	0.0259177	0.0266121	0.003391	0.00538421	0.0126365	0.0188119	0.023488	0.0265763	0.0259177	0.0266121	0.003391	0.00538421	0.0126365	0.0188119	0.023488	0.0265763	0.0259177	0.0266121	0.003391	0.00538421	0.0126365	0.0188119	0.023488	0.0265763	0.0259177	0.0266121	0.003391	0.00538421	0.0126365	0.0188119	0.023488	0.0265763	0.0259177	0.0266121	0.003391	0.00538421	0.0126365	0.0188119	0.023488	0.0265763	0.0259177	0.0266121	0.003391	0.00538421	0.0126365	0.0188119	0.023488	0.0265763	0.0259177	0.0266121	0.003391	0.00538421	0.0126365	0.0188119	0.023488	0.0265763	0.0259177	0.0266121	0.003391	0.00538421	0.0126365	0.0188119	0.023488	0.0265763	0.0259177	0.0266121	0.003391	0.00538421	0.0126365	0.0188119	0.023488	0.0265763	0.0259177	0.0266121	0.003391	0.00538421	0.0126365	0.0188119	0.023488	0.0265763	0.0259177	0.0266121	0.003391	0.00538421	0.0126365	0.0188119	0.023488	0.0265763	0.0259177	0.0266121	0.003391	0.00538421	0.0126365	0.0188119	0.023488	0.0265763	0.0259177	0.0266121	0.003391	0.00538421	0.0126365	0.0188119	0.023488	0.0265763	0.0259177	0.0266121	0.003391	0.00538421	0.0126365	0.0188119	0.023488	0.0265763	0.0259177	0.0266121	0.003391	0.00538421	0.0126365	0.0188119	0.023488	0.0265763	0.0259177	0.0266121	0	0	0	0	0	0	0	0	0.0266318	0.0266318	0.0266318	0.0266318	0.0266318	0.0266318	0.0266318	0.0266318	0.0266318	0.0266318	0.0266318	0.0266318	0.0266318	0.0266318	0.0266318	0.0266318	0.0266318	0.0266318	0.0266318	0.0266318	0.0266318	0.0266318	0.0266318	0.0266318	0.0010699	0.0010699	0.0010699	0.0010699	0.0010699	0.0010699	0.0010699	0.0010699	0.0010699	0.0010699	0.0010699	0.0010699	0.0010699	0.0010699	0.0010699	0.0010699	0.0010699	0.0010699	0.0010699	0.0010699	0.0010699	0.0010699	0.0010699	0.0010699	0.0010699	0.0010699	0.0010699	0.0010699	0.0010699	0.0010699	0.0010699	0.0010699	0.0010699	0.0010699	0.0010699	0.0010699	0.0010699	0.0010699	0.0010699	0.0010699	0.0010699	0.0010699	0.0010699	0.0010699	0.0010699	0.0010699	0.0010699	0.0010699	0.998967	0.998967	0.0266318	0.0266318	0.0066614	0.00553578	0.00553578	0.00540346	0.998967	0.998967	0.0266318	0.0266318	0.0066614	0.00553578	0.00553578	0.00540346	0.998967	0.998967	0.0266318	0.0266318	0.0066614	0.00553578	0.00553578	0.00540346	0.998967	0.998967	0.0266318	0.0266318	0.0066614	0.00553578	0.00553578	0.00540346	0.998967	0.998967	0.0266318	0.0266318	0.0066614	0.00553578	0.00553578	0.00540346	0.998967	0.998967	0.0266318	0.0266318	0.0066614	0.00553578	0.00553578	0.00540346	0.998967	0.998967	0.0266318	0.0266318	0.0066614	0.00553578	0.00553578	0.00540346	0.998967	0.998967	0.0266318	0.0266318	0.0066614	0.00553578	0.00553578	0.00540346	0.998967	0.998967	0.132643	0.0266318	0.0361285	0.0756839	0.0756839	0.096868	0.010596	0.216697	0.00326552	0.0106937	0.0361285	0.0652688	0.0756839	0.096868	5.99502e-08	1.54861e-06	0.00064779	0.00213408	0.0293686	0.0635863	0.0737541	0.0965546	5.99502e-08	1.54861e-06	0.00064779	0.00213408	0.0293686	0.0635863	0.0737541	0.0965546	5.99502e-08	1.54861e-06	0.00064779	0.00213408	0.0293686	0.0635863	0.0737541	0.0965546	5.99502e-08	1.54861e-06	0.00064779	0.00213408	0.0293686	0.114002	0.0737541	0.118749	5.99502e-08	1.54861e-06	0.000274104	0.00213408	0.0126365	0.0329743	0.0203394	0.0294341	1.80145e-05	9.15515e-05	0.00186973	0.003391	0.0126365	0.0356101	0.0203394	0.0294341	1.80145e-05	9.15515e-05	0.00186973	0.003391	0.0126365	0.0356101	0.0203394	0.0294341	1.80145e-05	9.15515e-05	0.00186973	0.003391	0.0126365	0.0356101	0.0203394	0.0294341	1.80145e-05	9.15515e-05	0.00186973	0.003391	0.0126365	0.0350563	0.0203394	0.0294341	1.80145e-05	9.15515e-05	0.00186973	0.003391	0.0126365	0.0257134	0.0203394	0.0262981	1.80145e-05	9.15515e-05	0.00186973	0.003391	0.0126365	0.0255106	0.0203394	0.0262981	1.80145e-05	9.15515e-05	0.00186973	0.003391	0.0126365	0.0255106	0.0203394	0.0262981	1.80145e-05	9.15515e-05	0.00186973	0.003391	0.0126365	0.0255106	0.0203394	0.0262981	1.80145e-05	9.15515e-05	0.00186973	0.003391	0.0126365	0.0255106	0.0203394	0.0262981	1.80145e-05	9.15515e-05	0.00186973	0.003391	0.0126365	0.0257134	0.0203394	0.0262981	1.80145e-05	9.15515e-05	0.00186973	0.003391	0.0126365	0.0257134	0.0203394	0.0262981	1.80145e-05	9.15515e-05	0.00186973	0.003391	0.0126365	0.0257134	0.0203394	0.0262981	1.80145e-05	9.15515e-05	0.00186973	0.003391	0.0126365	0.0257134	0.0203394	0.0262981	1.80145e-05	9.15515e-05	0.00186973	0.003391	0.0126365	0.0257134	0.0203394	0.0262981	1.80145e-05	9.15515e-05	0.00186973	0.003391	0.0126365	0.0257134	0.0203394	0.0262981	1.80145e-05	9.15515e-05	0.00186973	0.003391	0.0126365	0.0257134	0.0203394	0.0262981	1.80145e-05	9.15515e-05	0.00186973	0.003391	0.0126365	0.0257134	0.0203394	0.0262981	1.80145e-05	9.15515e-05	0.00186973	0.003391	0.0126365	0.0257134	0.0203394	0.0262981	1.80145e-05	9.15515e-05	0.00186973	0.003391	0.0126365	0.0257134	0.0203394	0.0262981	1.80145e-05	9.15515e-05	0.00186973	0.003391	0.0126365	0.0257134	0.0203394	0.0262981	1.80145e-05	9.15515e-05	0.00186973	0.003391	0.0126365	0.0257134	0.0203394	0.0262981	1.80145e-05	9.15515e-05	0.00186973	0.003391	0.0126365	0.0257134	0.0203394	0.0262981	1.80145e-05	9.15515e-05	0.00186973	0.003391	0.0126365	0.0257134	0.0203394	0.0262981	1.80145e-05	9.15515e-05	0.00186973	0.003391	0.0126365	0.0257134	0.0203394	0.0262981	1.80145e-05	9.15515e-05	0.00186973	0.003391	0.0126365	0.0257134	0.0203394	0.0262981	0	0	0	0	0	0	0	0	0.0266318	0.0266318	0.0266318	0.0266318	0.0266318	0.0266318	0.0266318	0.0266318	0.0266318	0.0266318	0.0266318	0.0266318	0.0266318	0.0266318	0.0266318	0.0266318	0.0266318	0.0266318	0.0266318	0.0266318	0.0266318	0.0266318	0.0266318	0.0266318	3.06399e-07	3.06399e-07	3.06399e-07	3.06399e-07	3.06399e-07	3.06399e-07	3.06399e-07	3.06399e-07	3.06399e-07	3.06399e-07	3.06399e-07	3.06399e-07	3.06399e-07	3.06399e-07	3.06399e-07	3.06399e-07	3.06399e-07	3.06399e-07	3.06399e-07	3.06399e-07	3.06399e-07	3.06399e-07	3.06399e-07	3.06399e-07	3.06399e-07	3.06399e-07	3.06399e-07	3.06399e-07	3.06399e-07	3.06399e-07	3.06399e-07	3.06399e-07	3.06399e-07	3.06399e-07	3.06399e-07	3.06399e-07	3.06399e-07	3.06399e-07	3.06399e-07	3.06399e-07	3.06399e-07	3.06399e-07	3.06399e-07	3.06399e-07	3.06399e-07	3.06399e-07	3.06399e-07	3.06399e-07	0.998043	0.998043	0.00073571	0.0266318	0.000195702	0.000120646	0.000120646	9.49107e-05	0.998043	0.998043	0.00073571	0.0266318	0.000195702	0.000120646	0.000120646	9.49107e-05	0.998043	0.998043	0.00073571	0.0266318	0.000195702	0.000120646	0.000120646	9.49107e-05	0.998043	0.998043	0.00073571	0.0266318	0.000195702	0.000120646	0.000120646	9.49107e-05	0.998043	0.998043	0.00073571	0.0266318	0.000195702	0.000120646	0.000120646	9.49107e-05	0.998043	0.998043	0.00073571	0.0266318	0.000195702	0.000120646	0.000120646	9.49107e-05	0.998043	0.998043	0.00073571	0.0266318	0.000195702	0.000120646	0.000120646	9.49107e-05	0.998043	0.998043	0.00073571	0.0266318	0.000195702	0.000120646	0.000120646	9.49107e-05	0.998043	0.998043	0.235576	0.0266318	0.0757274	0.296658	0.296658	0.649684	1.4681e-06	0.00142479	0.00073571	0.00105806	0.0757274	0.142833	0.296658	0.649684	2.63614e-13	2.56203e-10	9.15515e-05	3.54446e-06	0.03691	0.112251	0.242457	0.641438	2.63614e-13	2.56203e-10	9.15515e-05	3.54446e-06	0.03691	0.112251	0.242457	0.641438	2.63614e-13	2.56203e-10	9.15515e-05	3.54446e-06	0.03691	0.112251	0.242457	0.641438	2.63614e-13	2.56203e-10	9.15515e-05	3.54446e-06	0.03691	0.800588	0.242457	0.863365	2.63614e-13	2.56203e-10	4.47525e-06	3.54446e-06	0.00186973	0.0737541	0.00538421	0.0432502	4.91289e-09	1.5316e-07	9.15515e-05	1.80145e-05	0.00186973	0.11244	0.00538421	0.0432502	4.91289e-09	1.5316e-07	9.15515e-05	1.80145e-05	0.00186973	0.11244	0.00538421	0.0432502	4.91289e-09	1.5316e-07	9.15515e-05	1.80145e-05	0.00186973	0.11244	0.00538421	0.0432502	4.91289e-09	1.5316e-07	9.15515e-05	1.80145e-05	0.00186973	0.0975003	0.00538421	0.0432502	4.91289e-09	1.5316e-07	9.15515e-05	1.80145e-05	0.00186973	0.0188119	0.00538421	0.023488	4.91289e-09	1.5316e-07	9.15515e-05	1.80145e-05	0.00186973	0.0173971	0.00538421	0.023488	4.91289e-09	1.5316e-07	9.15515e-05	1.80145e-05	0.00186973	0.0173971	0.00538421	0.023488	4.91289e-09	1.5316e-07	9.15515e-05	1.80145e-05	0.00186973	0.0173971	0.00538421	0.023488	4.91289e-09	1.5316e-07	9.15515e-05	1.80145e-05	0.00186973	0.0173971	0.00538421	0.023488	4.91289e-09	1.5316e-07	9.15515e-05	1.80145e-05	0.00186973	0.0188119	0.00538421	0.023488	4.91289e-09	1.5316e-07	9.15515e-05	1.80145e-05	0.00186973	0.0188119	0.00538421	0.023488	4.91289e-09	1.5316e-07	9.15515e-05	1.80145e-05	0.00186973	0.0188119	0.00538421	0.023488	4.91289e-09	1.5316e-07	9.15515e-05	1.80145e-05	0.00186973	0.0188119	0.00538421	0.023488	4.91289e-09	1.5316e-07	9.15515e-05	1.80145e-05	0.00186973	0.0188119	0.00538421	0.023488	4.91289e-09	1.5316e-07	9.15515e-05	1.80145e-05	0.00186973	0.0188119	0.00538421	0.023488	4.91289e-09	1.5316e-07	9.15515e-05	1.80145e-05	0.00186973	0.0188119	0.00538421	0.023488	4.91289e-09	1.5316e-07	9.15515e-05	1.80145e-05	0.00186973	0.0188119	0.00538421	0.023488	4.91289e-09	1.5316e-07	9.15515e-05	1.80145e-05	0.00186973	0.0188119	0.00538421	0.023488	4.91289e-09	1.5316e-07	9.15515e-05	1.80145e-05	0.00186973	0.0188119	0.00538421	0.023488	4.91289e-09	1.5316e-07	9.15515e-05	1.80145e-05	0.00186973	0.0188119	0.00538421	0.023488	4.91289e-09	1.5316e-07	9.15515e-05	1.80145e-05	0.00186973	0.0188119	0.00538421	0.023488	4.91289e-09	1.5316e-07	9.15515e-05	1.80145e-05	0.00186973	0.0188119	0.00538421	0.023488	4.91289e-09	1.5316e-07	9.15515e-05	1.80145e-05	0.00186973	0.0188119	0.00538421	0.023488	4.91289e-09	1.5316e-07	9.15515e-05	1.80145e-05	0.00186973	0.0188119	0.00538421	0.023488	4.91289e-09	1.5316e-07	9.15515e-05	1.80145e-05	0.00186973	0.0188119	0.00538421	0.023488	0	0	0	0	0	0	0	0	0.0266318	0.0266318	0.0266318	0.0266318	0.0266318	0.0266318	0.0266318	0.0266318	0.0266318	0.0266318	0.0266318	0.0266318	0.0266318	0.0266318	0.0266318	0.0266318	0.0266318	0.0266318	0.0266318	0.0266318	0.0266318	0.0266318	0.0266318	0.0266318	8.57362e-13	8.57362e-13	8.57362e-13	8.57362e-13	8.57362e-13	8.57362e-13	8.57362e-13	8.57362e-13	8.57362e-13	8.57362e-13	8.57362e-13	8.57362e-13	8.57362e-13	8.57362e-13	8.57362e-13	8.57362e-13	8.57362e-13	8.57362e-13	8.57362e-13	8.57362e-13	8.57362e-13	8.57362e-13	8.57362e-13	8.57362e-13	8.57362e-13	8.57362e-13	8.57362e-13	8.57362e-13	8.57362e-13	8.57362e-13	8.57362e-13	8.57362e-13	8.57362e-13	8.57362e-13	8.57362e-13	8.57362e-13	8.57362e-13	8.57362e-13	8.57362e-13	8.57362e-13	8.57362e-13	8.57362e-13	8.57362e-13	8.57362e-13	8.57362e-13	8.57362e-13	8.57362e-13	8.57362e-13	0.0266318	0.0266318	7.74107e-07	0.0266318	7.74107e-07	7.74107e-07	7.74107e-07	1.89734e-07	0.0266318	0.0266318	7.74107e-07	0.0266318	7.74107e-07	7.74107e-07	7.74107e-07	1.89734e-07	0.0266318	0.0266318	7.74107e-07	0.0266318	7.74107e-07	7.74107e-07	7.74107e-07	1.89734e-07	0.0266318	0.0266318	7.74107e-07	0.0266318	7.74107e-07	7.74107e-07	7.74107e-07	1.89734e-07	0.0266318	0.0266318	7.74107e-07	0.0266318	7.74107e-07	7.74107e-07	7.74107e-07	1.89734e-07	0.0266318	0.0266318	7.74107e-07	0.0266318	7.74107e-07	7.74107e-07	7.74107e-07	1.89734e-07	0.0266318	0.0266318	7.74107e-07	0.0266318	7.74107e-07	7.74107e-07	7.74107e-07	1.89734e-07	0.0266318	0.0266318	7.74107e-07	0.0266318	7.74107e-07	7.74107e-07	7.74107e-07	1.89734e-07	0.0266318	0.0266318	0.216697	0.0266318	0.216697	0.216697	0.216697	0.965965	4.12815e-09	2.81513e-05	0.010596	2.81513e-05	0.216697	0.010596	0.216697	0.965965	2.31087e-14	1.57591e-10	0.00211443	1.57591e-10	0.0518947	0.00211443	0.0518947	0.958178	2.31087e-14	1.57591e-10	0.00211443	1.57591e-10	0.0518947	0.00211443	0.0518947	0.958178	2.31087e-14	1.57591e-10	0.00211443	1.57591e-10	0.0518947	0.00211443	0.0518947	0.958178	2.31087e-14	1.57591e-10	0.00211443	1.57591e-10	0.0518947	0.986943	0.0518947	0.999066	2.31087e-14	1.57591e-10	3.54446e-06	1.57591e-10	9.15515e-05	0.242457	9.15515e-05	0.0804082	5.94921e-11	4.91289e-09	1.80145e-05	4.91289e-09	9.15515e-05	0.619293	9.15515e-05	0.0804082	5.94921e-11	4.91289e-09	1.80145e-05	4.91289e-09	9.15515e-05	0.619293	9.15515e-05	0.0804082	5.94921e-11	4.91289e-09	1.80145e-05	4.91289e-09	9.15515e-05	0.619293	9.15515e-05	0.0804082	5.94921e-11	4.91289e-09	1.80145e-05	4.91289e-09	9.15515e-05	0.391229	9.15515e-05	0.0804082	5.94921e-11	4.91289e-09	1.80145e-05	4.91289e-09	9.15515e-05	0.003391	9.15515e-05	0.0126365	5.94921e-11	4.91289e-09	1.80145e-05	4.91289e-09	9.15515e-05	0.00213408	9.15515e-05	0.0126365	5.94921e-11	4.91289e-09	1.80145e-05	4.91289e-09	9.15515e-05	0.00213408	9.15515e-05	0.0126365	5.94921e-11	4.91289e-09	1.80145e-05	4.91289e-09	9.15515e-05	0.00213408	9.15515e-05	0.0126365	5.94921e-11	4.91289e-09	1.80145e-05	4.91289e-09	9.15515e-05	0.00213408	9.15515e-05	0.0126365	5.94921e-11	4.91289e-09	1.80145e-05	4.91289e-09	9.15515e-05	0.003391	9.15515e-05	0.0126365	5.94921e-11	4.91289e-09	1.80145e-05	4.91289e-09	9.15515e-05	0.003391	9.15515e-05	0.0126365	5.94921e-11	4.91289e-09	1.80145e-05	4.91289e-09	9.15515e-05	0.003391	9.15515e-05	0.0126365	5.94921e-11	4.91289e-09	1.80145e-05	4.91289e-09	9.15515e-05	0.003391	9.15515e-05	0.0126365	5.94921e-11	4.91289e-09	1.80145e-05	4.91289e-09	9.15515e-05	0.003391	9.15515e-05	0.0126365	5.94921e-11	4.91289e-09	1.80145e-05	4.91289e-09	9.15515e-05	0.003391	9.15515e-05	0.0126365	5.94921e-11	4.91289e-09	1.80145e-05	4.91289e-09	9.15515e-05	0.003391	9.15515e-05	0.0126365	5.94921e-11	4.91289e-09	1.80145e-05	4.91289e-09	9.15515e-05	0.003391	9.15515e-05	0.0126365	5.94921e-11	4.91289e-09	1.80145e-05	4.91289e-09	9.15515e-05	0.003391	9.15515e-05	0.0126365	5.94921e-11	4.91289e-09	1.80145e-05	4.91289e-09	9.15515e-05	0.003391	9.15515e-05	0.0126365	5.94921e-11	4.91289e-09	1.80145e-05	4.91289e-09	9.15515e-05	0.003391	9.15515e-05	0.0126365	5.94921e-11	4.91289e-09	1.80145e-05	4.91289e-09	9.15515e-05	0.003391	9.15515e-05	0.0126365	5.94921e-11	4.91289e-09	1.80145e-05	4.91289e-09	9.15515e-05	0.003391	9.15515e-05	0.0126365	5.94921e-11	4.91289e-09	1.80145e-05	4.91289e-09	9.15515e-05	0.003391	9.15515e-05	0.0126365	5.94921e-11	4.91289e-09	1.80145e-05	4.91289e-09	9.15515e-05	0.003391	9.15515e-05	0.0126365	5.94921e-11	4.91289e-09	1.80145e-05	4.91289e-09	9.15515e-05	0.003391	9.15515e-05	0.0126365	0	0	0	0	0	0	0	0	0.0266318	0.0266318	0.0266318	0.0266318	0.0266318	0.0266318	0.0266318	0.0266318	0.0266318	0.0266318	0.0266318	0.0266318	0.0266318	0.0266318	0.0266318	0.0266318	0.0266318	0.0266318	0.0266318	0.0266318	0.0266318	0.0266318	0.0266318	0.0266318	8.82167e-16	8.82167e-16	8.82167e-16	8.82167e-16	8.82167e-16	8.82167e-16	8.82167e-16	8.82167e-16	8.82167e-16	8.82167e-16	8.82167e-16	8.82167e-16	8.82167e-16	8.82167e-16	8.82167e-16	8.82167e-16	8.82167e-16	8.82167e-16	8.82167e-16	8.82167e-16	8.82167e-16	8.82167e-16	8.82167e-16	8.82167e-16	8.82167e-16	8.82167e-16	8.82167e-16	8.82167e-16	8.82167e-16	8.82167e-16	8.82167e-16	8.82167e-16	8.82167e-16	8.82167e-16	8.82167e-16	8.82167e-16	8.82167e-16	8.82167e-16	8.82167e-16	8.82167e-16	8.82167e-16	8.82167e-16	8.82167e-16	8.82167e-16	8.82167e-16	8.82167e-16	8.82167e-16	8.82167e-16	1.4681e-06	1.4681e-06	1.0503e-08	0.0266318	3.95056e-08	1.4681e-06	1.4681e-06	1.0503e-08	1.4681e-06	1.4681e-06	1.0503e-08	0.0266318	3.95056e-08	1.4681e-06	1.4681e-06	1.0503e-08	1.4681e-06	1.4681e-06	1.0503e-08	0.0266318	3.95056e-08	1.4681e-06	1.4681e-06	1.0503e-08	1.4681e-06	1.4681e-06	1.0503e-08	0.0266318	3.95056e-08	1.4681e-06	1.4681e-06	1.0503e-08	1.4681e-06	1.4681e-06	1.0503e-08	0.0266318	3.95056e-08	1.4681e-06	1.4681e-06	1.0503e-08	1.4681e-06	1.4681e-06	1.0503e-08	0.0266318	3.95056e-08	1.4681e-06	1.4681e-06	1.0503e-08	1.4681e-06	1.4681e-06	1.0503e-08	0.0266318	3.95056e-08	1.4681e-06	1.4681e-06	1.0503e-08	1.4681e-06	1.4681e-06	1.0503e-08	0.0266318	3.95056e-08	1.4681e-06	1.4681e-06	1.0503e-08	1.4681e-06	1.4681e-06	0.123745	0.0266318	0.346908	0.00142479	0.00142479	0.784851	1.4681e-06	0.00142479	0.784851	4.01205e-06	0.346908	1.4681e-06	0.00142479	0.784851	4.91289e-09	4.77473e-06	0.630501	7.20414e-13	0.061964	4.91289e-09	4.77473e-06	0.630501	4.91289e-09	4.77473e-06	0.630501	7.20414e-13	0.061964	4.91289e-09	4.77473e-06	0.630501	4.91289e-09	4.77473e-06	0.630501	7.20414e-13	0.061964	4.91289e-09	4.77473e-06	0.630501	4.91289e-09	4.77473e-06	0.630501	7.20414e-13	0.061964	0.061964	4.77473e-06	0.998602	4.91289e-09	4.77473e-06	0.000465136	7.20414e-13	1.80145e-05	0.0518947	1.5316e-07	0.03691	4.91289e-09	1.5316e-07	9.15515e-05	5.94921e-11	1.80145e-05	0.630501	1.5316e-07	0.03691	4.91289e-09	1.5316e-07	9.15515e-05	5.94921e-11	1.80145e-05	0.630501	1.5316e-07	0.03691	4.91289e-09	1.5316e-07	9.15515e-05	5.94921e-11	1.80145e-05	0.630501	1.5316e-07	0.03691	4.91289e-09	1.5316e-07	9.15515e-05	5.94921e-11	1.80145e-05	0.061964	1.5316e-07	0.03691	4.91289e-09	1.5316e-07	9.15515e-05	5.94921e-11	1.80145e-05	1.80145e-05	1.5316e-07	0.00186973	4.91289e-09	1.5316e-07	9.15515e-05	5.94921e-11	1.80145e-05	3.54446e-06	1.5316e-07	0.00186973	4.91289e-09	1.5316e-07	9.15515e-05	5.94921e-11	1.80145e-05	3.54446e-06	1.5316e-07	0.00186973	4.91289e-09	1.5316e-07	9.15515e-05	5.94921e-11	1.80145e-05	3.54446e-06	1.5316e-07	0.00186973	4.91289e-09	1.5316e-07	9.15515e-05	5.94921e-11	1.80145e-05	3.54446e-06	1.5316e-07	0.00186973	4.91289e-09	1.5316e-07	9.15515e-05	5.94921e-11	1.80145e-05	1.80145e-05	1.5316e-07	0.00186973	4.91289e-09	1.5316e-07	9.15515e-05	5.94921e-11	1.80145e-05	1.80145e-05	1.5316e-07	0.00186973	4.91289e-09	1.5316e-07	9.15515e-05	5.94921e-11	1.80145e-05	1.80145e-05	1.5316e-07	0.00186973	4.91289e-09	1.5316e-07	9.15515e-05	5.94921e-11	1.80145e-05	1.80145e-05	1.5316e-07	0.00186973	4.91289e-09	1.5316e-07	9.15515e-05	5.94921e-11	1.80145e-05	1.80145e-05	1.5316e-07	0.00186973	4.91289e-09	1.5316e-07	9.15515e-05	5.94921e-11	1.80145e-05	1.80145e-05	1.5316e-07	0.00186973	4.91289e-09	1.5316e-07	9.15515e-05	5.94921e-11	1.80145e-05	1.80145e-05	1.5316e-07	0.00186973	4.91289e-09	1.5316e-07	9.15515e-05	5.94921e-11	1.80145e-05	1.80145e-05	1.5316e-07	0.00186973	4.91289e-09	1.5316e-07	9.15515e-05	5.94921e-11	1.80145e-05	1.80145e-05	1.5316e-07	0.00186973	4.91289e-09	1.5316e-07	9.15515e-05	5.94921e-11	1.80145e-05	1.80145e-05	1.5316e-07	0.00186973	4.91289e-09	1.5316e-07	9.15515e-05	5.94921e-11	1.80145e-05	1.80145e-05	1.5316e-07	0.00186973	4.91289e-09	1.5316e-07	9.15515e-05	5.94921e-11	1.80145e-05	1.80145e-05	1.5316e-07	0.00186973	4.91289e-09	1.5316e-07	9.15515e-05	5.94921e-11	1.80145e-05	1.80145e-05	1.5316e-07	0.00186973	4.91289e-09	1.5316e-07	9.15515e-05	5.94921e-11	1.80145e-05	1.80145e-05	1.5316e-07	0.00186973	4.91289e-09	1.5316e-07	9.15515e-05	5.94921e-11	1.80145e-05	1.80145e-05	1.5316e-07	0.00186973	4.91289e-09	1.5316e-07	9.15515e-05	5.94921e-11	1.80145e-05	1.80145e-05	1.5316e-07	0.00186973	0	0	0	0	0	0	0	0	0.0266318	0.0266318	0.0266318	0.0266318	0.0266318	0.0266318	0.0266318	0.0266318	0.0266318	0.0266318	0.0266318	0.0266318	0.0266318	0.0266318	0.0266318	0.0266318	0.0266318	0.0266318	0.0266318	0.0266318	0.0266318	0.0266318	0.0266318	0.0266318	8.57362e-13	8.57362e-13	8.57362e-13	8.57362e-13	8.57362e-13	8.57362e-13	8.57362e-13	8.57362e-13	8.57362e-13	8.57362e-13	8.57362e-13	8.57362e-13	8.57362e-13	8.57362e-13	8.57362e-13	8.57362e-13	8.57362e-13	8.57362e-13	8.57362e-13	8.57362e-13	8.57362e-13	8.57362e-13	8.57362e-13	8.57362e-13	8.57362e-13	8.57362e-13	8.57362e-13	8.57362e-13	8.57362e-13	8.57362e-13	8.57362e-13	8.57362e-13	8.57362e-13	8.57362e-13	8.57362e-13	8.57362e-13	8.57362e-13	8.57362e-13	8.57362e-13	8.57362e-13	8.57362e-13	8.57362e-13	8.57362e-13	8.57362e-13	8.57362e-13	8.57362e-13	8.57362e-13	8.57362e-13	7.74107e-07	7.74107e-07	1.89734e-07	0.0266318	7.74107e-07	0.0266318	0.0266318	7.74107e-07	7.74107e-07	7.74107e-07	1.89734e-07	0.0266318	7.74107e-07	0.0266318	0.0266318	7.74107e-07	7.74107e-07	7.74107e-07	1.89734e-07	0.0266318	7.74107e-07	0.0266318	0.0266318	7.74107e-07	7.74107e-07	7.74107e-07	1.89734e-07	0.0266318	7.74107e-07	0.0266318	0.0266318	7.74107e-07	7.74107e-07	7.74107e-07	1.89734e-07	0.0266318	7.74107e-07	0.0266318	0.0266318	7.74107e-07	7.74107e-07	7.74107e-07	1.89734e-07	0.0266318	7.74107e-07	0.0266318	0.0266318	7.74107e-07	7.74107e-07	7.74107e-07	1.89734e-07	0.0266318	7.74107e-07	0.0266318	0.0266318	7.74107e-07	7.74107e-07	7.74107e-07	1.89734e-07	0.0266318	7.74107e-07	0.0266318	0.0266318	7.74107e-07	7.74107e-07	7.74107e-07	0.0635003	0.0266318	0.216697	2.81513e-05	2.81513e-05	0.010596	0.010596	0.216697	0.965965	2.81513e-05	0.216697	4.12815e-09	2.81513e-05	0.010596	0.00211443	0.0518947	0.958178	1.57591e-10	0.0518947	2.31087e-14	1.57591e-10	0.00211443	0.00211443	0.0518947	0.958178	1.57591e-10	0.0518947	2.31087e-14	1.57591e-10	0.00211443	0.00211443	0.0518947	0.958178	1.57591e-10	0.0518947	2.31087e-14	1.57591e-10	0.00211443	0.00211443	0.0518947	0.958178	1.57591e-10	0.0518947	1.57591e-10	1.57591e-10	0.0518947	0.00211443	0.0518947	0.03691	1.57591e-10	9.15515e-05	4.77473e-06	4.91289e-09	0.000465136	1.80145e-05	9.15515e-05	0.00186973	4.91289e-09	9.15515e-05	0.000394146	4.91289e-09	0.000465136	1.80145e-05	9.15515e-05	0.00186973	4.91289e-09	9.15515e-05	0.000394146	4.91289e-09	0.000465136	1.80145e-05	9.15515e-05	0.00186973	4.91289e-09	9.15515e-05	0.000394146	4.91289e-09	0.000465136	1.80145e-05	9.15515e-05	0.00186973	4.91289e-09	9.15515e-05	4.05709e-07	4.91289e-09	0.000465136	1.80145e-05	9.15515e-05	0.00186973	4.91289e-09	9.15515e-05	4.91289e-09	4.91289e-09	9.15515e-05	1.80145e-05	9.15515e-05	0.00186973	4.91289e-09	9.15515e-05	1.57591e-10	4.91289e-09	9.15515e-05	1.80145e-05	9.15515e-05	0.00186973	4.91289e-09	9.15515e-05	1.57591e-10	4.91289e-09	9.15515e-05	1.80145e-05	9.15515e-05	0.00186973	4.91289e-09	9.15515e-05	1.57591e-10	4.91289e-09	9.15515e-05	1.80145e-05	9.15515e-05	0.00186973	4.91289e-09	9.15515e-05	1.57591e-10	4.91289e-09	9.15515e-05	1.80145e-05	9.15515e-05	0.00186973	4.91289e-09	9.15515e-05	4.91289e-09	4.91289e-09	9.15515e-05	1.80145e-05	9.15515e-05	0.00186973	4.91289e-09	9.15515e-05	4.91289e-09	4.91289e-09	9.15515e-05	1.80145e-05	9.15515e-05	0.00186973	4.91289e-09	9.15515e-05	4.91289e-09	4.91289e-09	9.15515e-05	1.80145e-05	9.15515e-05	0.00186973	4.91289e-09	9.15515e-05	4.91289e-09	4.91289e-09	9.15515e-05	1.80145e-05	9.15515e-05	0.00186973	4.91289e-09	9.15515e-05	4.91289e-09	4.91289e-09	9.15515e-05	1.80145e-05	9.15515e-05	0.00186973	4.91289e-09	9.15515e-05	4.91289e-09	4.91289e-09	9.15515e-05	1.80145e-05	9.15515e-05	0.00186973	4.91289e-09	9.15515e-05	4.91289e-09	4.91289e-09	9.15515e-05	1.80145e-05	9.15515e-05	0.00186973	4.91289e-09	9.15515e-05	4.91289e-09	4.91289e-09	9.15515e-05	1.80145e-05	9.15515e-05	0.00186973	4.91289e-09	9.15515e-05	4.91289e-09	4.91289e-09	9.15515e-05	1.80145e-05	9.15515e-05	0.00186973	4.91289e-09	9.15515e-05	4.91289e-09	4.91289e-09	9.15515e-05	1.80145e-05	9.15515e-05	0.00186973	4.91289e-09	9.15515e-05	4.91289e-09	4.91289e-09	9.15515e-05	1.80145e-05	9.15515e-05	0.00186973	4.91289e-09	9.15515e-05	4.91289e-09	4.91289e-09	9.15515e-05	1.80145e-05	9.15515e-05	0.00186973	4.91289e-09	9.15515e-05	4.91289e-09	4.91289e-09	9.15515e-05	1.80145e-05	9.15515e-05	0.00186973	4.91289e-09	9.15515e-05	4.91289e-09	4.91289e-09	9.15515e-05	1.80145e-05	9.15515e-05	0.00186973	4.91289e-09	9.15515e-05	4.91289e-09	4.91289e-09	9.15515e-05	1.80145e-05	9.15515e-05	0.00186973	4.91289e-09	9.15515e-05	4.91289e-09	4.91289e-09	9.15515e-05	0	0	0	0	0	0	0	0	0.0266318	0.0266318	0.0266318	0.0266318	0.0266318	0.0266318	0.0266318	0.0266318	0.0266318	0.0266318	0.0266318	0.0266318	0.0266318	0.0266318	0.0266318	0.0266318	0.0266318	0.0266318	0.0266318	0.0266318	0.0266318	0.0266318	0.0266318	0.0266318	3.06399e-07	3.06399e-07	3.06399e-07	3.06399e-07	3.06399e-07	3.06399e-07	3.06399e-07	3.06399e-07	3.06399e-07	3.06399e-07	3.06399e-07	3.06399e-07	3.06399e-07	3.06399e-07	3.06399e-07	3.06399e-07	3.06399e-07	3.06399e-07	3.06399e-07	3.06399e-07	3.06399e-07	3.06399e-07	3.06399e-07	3.06399e-07	3.06399e-07	3.06399e-07	3.06399e-07	3.06399e-07	3.06399e-07	3.06399e-07	3.06399e-07	3.06399e-07	3.06399e-07	3.06399e-07	3.06399e-07	3.06399e-07	3.06399e-07	3.06399e-07	3.06399e-07	3.06399e-07	3.06399e-07	3.06399e-07	3.06399e-07	3.06399e-07	3.06399e-07	3.06399e-07	3.06399e-07	3.06399e-07	0.000120646	0.000120646	9.49107e-05	0.0266318	0.000195702	0.998043	0.998043	0.00073571	0.000120646	0.000120646	9.49107e-05	0.0266318	0.000195702	0.998043	0.998043	0.00073571	0.000120646	0.000120646	9.49107e-05	0.0266318	0.000195702	0.998043	0.998043	0.00073571	0.000120646	0.000120646	9.49107e-05	0.0266318	0.000195702	0.998043	0.998043	0.00073571	0.000120646	0.000120646	9.49107e-05	0.0266318	0.000195702	0.998043	0.998043	0.00073571	0.000120646	0.000120646	9.49107e-05	0.0266318	0.000195702	0.998043	0.998043	0.00073571	0.000120646	0.000120646	9.49107e-05	0.0266318	0.000195702	0.998043	0.998043	0.00073571	0.000120646	0.000120646	9.49107e-05	0.0266318	0.000195702	0.998043	0.998043	0.00073571	0.000120646	0.000120646	0.0382127	0.0266318	0.0757274	0.00142479	0.00142479	0.00073571	0.142833	0.296658	0.649684	0.00105806	0.0757274	1.4681e-06	0.00142479	0.00073571	0.112251	0.242457	0.641438	3.54446e-06	0.03691	2.63614e-13	2.56203e-10	9.15515e-05	0.112251	0.242457	0.641438	3.54446e-06	0.03691	2.63614e-13	2.56203e-10	9.15515e-05	0.112251	0.242457	0.641438	3.54446e-06	0.03691	2.63614e-13	2.56203e-10	9.15515e-05	0.112251	0.242457	0.641438	3.54446e-06	0.03691	3.86558e-17	2.56203e-10	3.54446e-06	0.112251	0.242457	0.0804082	3.54446e-06	0.00186973	1.57591e-10	1.5316e-07	3.54446e-06	0.003391	0.00538421	0.0126365	1.80145e-05	0.00186973	4.91289e-09	1.5316e-07	3.54446e-06	0.003391	0.00538421	0.0126365	1.80145e-05	0.00186973	4.91289e-09	1.5316e-07	3.54446e-06	0.003391	0.00538421	0.0126365	1.80145e-05	0.00186973	4.91289e-09	1.5316e-07	3.54446e-06	0.003391	0.00538421	0.0126365	1.80145e-05	0.00186973	7.20414e-13	1.5316e-07	3.54446e-06	0.003391	0.00538421	0.0126365	1.80145e-05	0.00186973	5.94921e-11	1.5316e-07	1.80145e-05	0.003391	0.00538421	0.0126365	1.80145e-05	0.00186973	7.20414e-13	1.5316e-07	1.80145e-05	0.003391	0.00538421	0.0126365	1.80145e-05	0.00186973	7.20414e-13	1.5316e-07	1.80145e-05	0.003391	0.00538421	0.0126365	1.80145e-05	0.00186973	7.20414e-13	1.5316e-07	1.80145e-05	0.003391	0.00538421	0.0126365	1.80145e-05	0.00186973	7.20414e-13	1.5316e-07	1.80145e-05	0.003391	0.00538421	0.0126365	1.80145e-05	0.00186973	5.94921e-11	1.5316e-07	1.80145e-05	0.003391	0.00538421	0.0126365	1.80145e-05	0.00186973	5.94921e-11	1.5316e-07	1.80145e-05	0.003391	0.00538421	0.0126365	1.80145e-05	0.00186973	5.94921e-11	1.5316e-07	1.80145e-05	0.003391	0.00538421	0.0126365	1.80145e-05	0.00186973	5.94921e-11	1.5316e-07	1.80145e-05	0.003391	0.00538421	0.0126365	1.80145e-05	0.00186973	5.94921e-11	1.5316e-07	1.80145e-05	0.003391	0.00538421	0.0126365	1.80145e-05	0.00186973	5.94921e-11	1.5316e-07	1.80145e-05	0.003391	0.00538421	0.0126365	1.80145e-05	0.00186973	5.94921e-11	1.5316e-07	1.80145e-05	0.003391	0.00538421	0.0126365	1.80145e-05	0.00186973	5.94921e-11	1.5316e-07	1.80145e-05	0.003391	0.00538421	0.0126365	1.80145e-05	0.00186973	5.94921e-11	1.5316e-07	1.80145e-05	0.003391	0.00538421	0.0126365	1.80145e-05	0.00186973	5.94921e-11	1.5316e-07	1.80145e-05	0.003391	0.00538421	0.0126365	1.80145e-05	0.00186973	5.94921e-11	1.5316e-07	1.80145e-05	0.003391	0.00538421	0.0126365	1.80145e-05	0.00186973	5.94921e-11	1.5316e-07	1.80145e-05	0.003391	0.00538421	0.0126365	1.80145e-05	0.00186973	5.94921e-11	1.5316e-07	1.80145e-05	0.003391	0.00538421	0.0126365	1.80145e-05	0.00186973	5.94921e-11	1.5316e-07	1.80145e-05	0.003391	0.00538421	0.0126365	1.80145e-05	0.00186973	5.94921e-11	1.5316e-07	1.80145e-05	0.003391	0.00538421	0.0126365	1.80145e-05	0.00186973	5.94921e-11	1.5316e-07	1.80145e-05	0	0	0	0	0	0	0	0	0.0266318	0.0266318	0.0266318	0.0266318	0.0266318	0.0266318	0.0266318	0.0266318	0.0266318	0.0266318	0.0266318	0.0266318	0.0266318	0.0266318	0.0266318	0.0266318	0.0266318	0.0266318	0.0266318	0.0266318	0.0266318	0.0266318	0.0266318	0.0266318	0.0010699	0.0010699	0.0010699	0.0010699	0.0010699	0.0010699	0.0010699	0.0010699	0.0010699	0.0010699	0.0010699	0.0010699	0.0010699	0.0010699	0.0010699	0.0010699	0.0010699	0.0010699	0.0010699	0.0010699	0.0010699	0.0010699	0.0010699	0.0010699	0.0010699	0.0010699	0.0010699	0.0010699	0.0010699	0.0010699	0.0010699	0.0010699	0.0010699	0.0010699	0.0010699	0.0010699	0.0010699	0.0010699	0.0010699	0.0010699	0.0010699	0.0010699	0.0010699	0.0010699	0.0010699	0.0010699	0.0010699	0.0010699	0.00553578	0.00553578	0.00540346	0.0266318	0.0066614	0.998967	0.998967	0.0266318	0.00553578	0.00553578	0.00540346	0.0266318	0.0066614	0.998967	0.998967	0.0266318	0.00553578	0.00553578	0.00540346	0.0266318	0.0066614	0.998967	0.998967	0.0266318	0.00553578	0.00553578	0.00540346	0.0266318	0.0066614	0.998967	0.998967	0.0266318	0.00553578	0.00553578	0.00540346	0.0266318	0.0066614	0.998967	0.998967	0.0266318	0.00553578	0.00553578	0.00540346	0.0266318	0.0066614	0.998967	0.998967	0.0266318	0.00553578	0.00553578	0.00540346	0.0266318	0.0066614	0.998967	0.998967	0.0266318	0.00553578	0.00553578	0.00540346	0.0266318	0.0066614	0.998967	0.998967	0.0266318	0.00553578	0.00553578	0.0294711	0.0266318	0.0361285	0.216697	0.216697	0.00326552	0.0652688	0.0756839	0.096868	0.0106937	0.0361285	0.010596	0.216697	0.00326552	0.0635863	0.0737541	0.0965546	0.00213408	0.0293686	5.99502e-08	1.54861e-06	0.00064779	0.0635863	0.0737541	0.0965546	0.00213408	0.0293686	5.99502e-08	1.54861e-06	0.00064779	0.0635863	0.0737541	0.0965546	0.00213408	0.0293686	5.99502e-08	1.54861e-06	0.00064779	0.0635863	0.0737541	0.0965546	0.00213408	0.0293686	4.4587e-15	1.54861e-06	1.54861e-06	0.0635863	0.0737541	0.0432502	0.00213408	0.0126365	2.56203e-10	9.15515e-05	4.47525e-06	0.0188119	0.0203394	0.023488	0.003391	0.0126365	1.30215e-09	9.15515e-05	4.47525e-06	0.0188119	0.0203394	0.023488	0.003391	0.0126365	1.30215e-09	9.15515e-05	4.47525e-06	0.0188119	0.0203394	0.023488	0.003391	0.0126365	1.30215e-09	9.15515e-05	4.47525e-06	0.0188119	0.0203394	0.023488	0.003391	0.0126365	1.33982e-12	9.15515e-05	4.47525e-06	0.0188119	0.0203394	0.023488	0.003391	0.0126365	4.91289e-09	9.15515e-05	9.15515e-05	0.0188119	0.0203394	0.023488	0.003391	0.0126365	1.57591e-10	9.15515e-05	9.15515e-05	0.0188119	0.0203394	0.023488	0.003391	0.0126365	1.57591e-10	9.15515e-05	9.15515e-05	0.0188119	0.0203394	0.023488	0.003391	0.0126365	1.57591e-10	9.15515e-05	9.15515e-05	0.0188119	0.0203394	0.023488	0.003391	0.0126365	1.57591e-10	9.15515e-05	9.15515e-05	0.0188119	0.0203394	0.023488	0.003391	0.0126365	4.91289e-09	9.15515e-05	9.15515e-05	0.0188119	0.0203394	0.023488	0.003391	0.0126365	4.91289e-09	9.15515e-05	9.15515e-05	0.0188119	0.0203394	0.023488	0.003391	0.0126365	4.91289e-09	9.15515e-05	9.15515e-05	0.0188119	0.0203394	0.023488	0.003391	0.0126365	4.91289e-09	9.15515e-05	9.15515e-05	0.0188119	0.0203394	0.023488	0.003391	0.0126365	4.91289e-09	9.15515e-05	9.15515e-05	0.0188119	0.0203394	0.023488	0.003391	0.0126365	4.91289e-09	9.15515e-05	9.15515e-05	0.0188119	0.0203394	0.023488	0.003391	0.0126365	4.91289e-09	9.15515e-05	9.15515e-05	0.0188119	0.0203394	0.023488	0.003391	0.0126365	4.91289e-09	9.15515e-05	9.15515e-05	0.0188119	0.0203394	0.023488	0.003391	0.0126365	4.91289e-09	9.15515e-05	9.15515e-05	0.0188119	0.0203394	0.023488	0.003391	0.0126365	4.91289e-09	9.15515e-05	9.15515e-05	0.0188119	0.0203394	0.023488	0.003391	0.0126365	4.91289e-09	9.15515e-05	9.15515e-05	0.0188119	0.0203394	0.023488	0.003391	0.0126365	4.91289e-09	9.15515e-05	9.15515e-05	0.0188119	0.0203394	0.023488	0.003391	0.0126365	4.91289e-09	9.15515e-05	9.15515e-05	0.0188119	0.0203394	0.023488	0.003391	0.0126365	4.91289e-09	9.15515e-05	9.15515e-05	0.0188119	0.0203394	0.023488	0.003391	0.0126365	4.91289e-09	9.15515e-05	9.15515e-05	0.0188119	0.0203394	0.023488	0.003391	0.0126365	4.91289e-09	9.15515e-05	9.15515e-05	0	0	0	0	0	0	0	0	0.0266318	0.0266318	0.0266318	0.0266318	0.0266318	0.0266318	0.0266318	0.0266318	0.0266318	0.0266318	0.0266318	0.0266318	0.0266318	0.0266318	0.0266318	0.0266318	0.0266318	0.0266318	0.0266318	0.0266318	0.0266318	0.0266318	0.0266318	0.0266318	0.0155101	0.0155101	0.0155101	0.0155101	0.0155101	0.0155101	0.0155101	0.0155101	0.0155101	0.0155101	0.0155101	0.0155101	0.0155101	0.0155101	0.0155101	0.0155101	0.0155101	0.0155101	0.0155101	0.0155101	0.0155101	0.0155101	0.0155101	0.0155101	0.0155101	0.0155101	0.0155101	0.0155101	0.0155101	0.0155101	0.0155101	0.0155101	0.0155101	0.0155101	0.0155101	0.0155101	0.0155101	0.0155101	0.0155101	0.0155101	0.0155101	0.0155101	0.0155101	0.0155101	0.0155101	0.0155101	0.0155101	0.0155101	0.0203725	0.0203725	0.0203436	0.0266318	0.0210701	0.861191	0.861191	0.042499	0.0203725	0.0203725	0.0203436	0.0266318	0.0210701	0.861191	0.861191	0.042499	0.0203725	0.0203725	0.0203436	0.0266318	0.0210701	0.861191	0.861191	0.042499	0.0203725	0.0203725	0.0203436	0.0266318	0.0210701	0.861191	0.861191	0.042499	0.0203725	0.0203725	0.0203436	0.0266318	0.0210701	0.861191	0.861191	0.042499	0.0203725	0.0203725	0.0203436	0.0266318	0.0210701	0.861191	0.861191	0.042499	0.0203725	0.0203725	0.0203436	0.0266318	0.0210701	0.861191	0.861191	0.042499	0.0203725	0.0203725	0.0203436	0.0266318	0.0210701	0.861191	0.861191	0.042499	0.0203725	0.0203725	0.027116	0.0266318	0.0280774	0.296658	0.296658	0.0165861	0.0325122	0.0330272	0.0339487	0.0228004	0.0280774	0.142833	0.296658	0.0165861	0.0324601	0.0329743	0.0339418	0.0173971	0.0271105	0.000557315	0.00140948	0.00782744	0.0324601	0.0329743	0.0339418	0.0173971	0.0271105	0.000557315	0.00140948	0.00782744	0.0324601	0.0329743	0.0339418	0.0173971	0.0271105	0.000557315	0.00140948	0.00782744	0.0324601	0.0329743	0.0339418	0.0173971	0.0271105	1.56313e-08	0.00140948	0.000168984	0.0324601	0.0329743	0.0294341	0.0173971	0.023488	1.54861e-06	0.00538421	0.000274104	0.0257134	0.0259177	0.0262981	0.0188119	0.023488	2.4638e-06	0.00538421	0.000274104	0.0257134	0.0259177	0.0262981	0.0188119	0.023488	2.4638e-06	0.00538421	0.000274104	0.0257134	0.0259177	0.0262981	0.0188119	0.023488	2.4638e-06	0.00538421	0.000274104	0.0257134	0.0259177	0.0262981	0.0188119	0.023488	9.53794e-08	0.00538421	0.000274104	0.0257134	0.0259177	0.0262981	0.0188119	0.023488	1.80145e-05	0.00538421	0.00186973	0.0257134	0.0259177	0.0262981	0.0188119	0.023488	3.54446e-06	0.00538421	0.00186973	0.0257134	0.0259177	0.0262981	0.0188119	0.023488	3.54446e-06	0.00538421	0.00186973	0.0257134	0.0259177	0.0262981	0.0188119	0.023488	3.54446e-06	0.00538421	0.00186973	0.0257134	0.0259177	0.0262981	0.0188119	0.023488	3.54446e-06	0.00538421	0.00186973	0.0257134	0.0259177	0.0262981	0.0188119	0.023488	1.80145e-05	0.00538421	0.00186973	0.0257134	0.0259177	0.0262981	0.0188119	0.023488	1.80145e-05	0.00538421	0.00186973	0.0257134	0.0259177	0.0262981	0.0188119	0.023488	1.80145e-05	0.00538421	0.00186973	0.0257134	0.0259177	0.0262981	0.0188119	0.023488	1.80145e-05	0.00538421	0.00186973	0.0257134	0.0259177	0.0262981	0.0188119	0.023488	1.80145e-05	0.00538421	0.00186973	0.0257134	0.0259177	0.0262981	0.0188119	0.023488	1.80145e-05	0.00538421	0.00186973	0.0257134	0.0259177	0.0262981	0.0188119	0.023488	1.80145e-05	0.00538421	0.00186973	0.0257134	0.0259177	0.0262981	0.0188119	0.023488	1.80145e-05	0.00538421	0.00186973	0.0257134	0.0259177	0.0262981	0.0188119	0.023488	1.80145e-05	0.00538421	0.00186973	0.0257134	0.0259177	0.0262981	0.0188119	0.023488	1.80145e-05	0.00538421	0.00186973	0.0257134	0.0259177	0.0262981	0.0188119	0.023488	1.80145e-05	0.00538421	0.00186973	0.0257134	0.0259177	0.0262981	0.0188119	0.023488	1.80145e-05	0.00538421	0.00186973	0.0257134	0.0259177	0.0262981	0.0188119	0.023488	1.80145e-05	0.00538421	0.00186973	0.0257134	0.0259177	0.0262981	0.0188119	0.023488	1.80145e-05	0.00538421	0.00186973	0.0257134	0.0259177	0.0262981	0.0188119	0.023488	1.80145e-05	0.00538421	0.00186973	0.0257134	0.0259177	0.0262981	0.0188119	0.023488	1.80145e-05	0.00538421	0.00186973	0	0	0	0	0	0	0	0	0.0266318	0.0266318	0.0266318	0.0266318	0.0266318	0.0266318	0.0266318	0.0266318	0.0266318	0.0266318	0.0266318	0.0266318	0.0266318	0.0266318	0.0266318	0.0266318	0.0266318	0.0266318	0.0266318	0.0266318	0.0266318	0.0266318	0.0266318	0.0266318	0.0252222	0.0252222	0.0252222	0.0252222	0.0252222	0.0252222	0.0252222	0.0252222	0.0252222	0.0252222	0.0252222	0.0252222	0.0252222	0.0252222	0.0252222	0.0252222	0.0252222	0.0252222	0.0252222	0.0252222	0.0252222	0.0252222	0.0252222	0.0252222	0.0252222	0.0252222	0.0252222	0.0252222	0.0252222	0.0252222	0.0252222	0.0252222	0.0252222	0.0252222	0.0252222	0.0252222	0.0252222	0.0252222	0.0252222	0.0252222	0.0252222	0.0252222	0.0252222	0.0252222	0.0252222	0.0252222	0.0252222	0.0252222	0.0259191	0.0259191	0.0259179	0.0266318	0.0260084	0.118539	0.118539	0.0319094	0.0259191	0.0259191	0.0259179	0.0266318	0.0260084	0.118539	0.118539	0.0319094	0.0259191	0.0259191	0.0259179	0.0266318	0.0260084	0.118539	0.118539	0.0319094	0.0259191	0.0259191	0.0259179	0.0266318	0.0260084	0.118539	0.118539	0.0319094	0.0259191	0.0259191	0.0259179	0.0266318	0.0260084	0.118539	0.118539	0.0319094	0.0259191	0.0259191	0.0259179	0.0266318	0.0260084	0.118539	0.118539	0.0319094	0.0259191	0.0259191	0.0259179	0.0266318	0.0260084	0.118539	0.118539	0.0319094	0.0259191	0.0259191	0.0259179	0.0266318	0.0260084	0.118539	0.118539	0.0319094	0.0259191	0.0259191	0.026684	0.0266318	0.0267772	0.0756839	0.0756839	0.0262298	0.0272527	0.0272786	0.0273247	0.0262138	0.0267772	0.0652688	0.0756839	0.0262298	0.0272512	0.0272771	0.0273245	0.0255106	0.0266838	0.0136271	0.0159421	0.0212811	0.0272512	0.0272771	0.0273245	0.0255106	0.0266838	0.0136271	0.0159421	0.0212811	0.0272512	0.0272771	0.0273245	0.0255106	0.0266838	0.0136271	0.0159421	0.0212811	0.0272512	0.0272771	0.0273245	0.0255106	0.0266838	0.000434927	0.0159421	0.00611829	0.0272512	0.0272771	0.0269297	0.0255106	0.0262981	0.00140948	0.0203394	0.00676363	0.0265763	0.0265889	0.0266121	0.0257134	0.0262981	0.00152612	0.0203394	0.00676363	0.0265763	0.0265889	0.0266121	0.0257134	0.0262981	0.00152612	0.0203394	0.00676363	0.0265763	0.0265889	0.0266121	0.0257134	0.0262981	0.00152612	0.0203394	0.00676363	0.0265763	0.0265889	0.0266121	0.0257134	0.0262981	0.00060348	0.0203394	0.00676363	0.0265763	0.0265889	0.0266121	0.0257134	0.0262981	0.003391	0.0203394	0.0126365	0.0265763	0.0265889	0.0266121	0.0257134	0.0262981	0.00213408	0.0203394	0.0126365	0.0265763	0.0265889	0.0266121	0.0257134	0.0262981	0.00213408	0.0203394	0.0126365	0.0265763	0.0265889	0.0266121	0.0257134	0.0262981	0.00213408	0.0203394	0.0126365	0.0265763	0.0265889	0.0266121	0.0257134	0.0262981	0.00213408	0.0203394	0.0126365	0.0265763	0.0265889	0.0266121	0.0257134	0.0262981	0.003391	0.0203394	0.0126365	0.0265763	0.0265889	0.0266121	0.0257134	0.0262981	0.003391	0.0203394	0.0126365	0.0265763	0.0265889	0.0266121	0.0257134	0.0262981	0.003391	0.0203394	0.0126365	0.0265763	0.0265889	0.0266121	0.0257134	0.0262981	0.003391	0.0203394	0.0126365	0.0265763	0.0265889	0.0266121	0.0257134	0.0262981	0.003391	0.0203394	0.0126365	0.0265763	0.0265889	0.0266121	0.0257134	0.0262981	0.003391	0.0203394	0.0126365	0.0265763	0.0265889	0.0266121	0.0257134	0.0262981	0.003391	0.0203394	0.0126365	0.0265763	0.0265889	0.0266121	0.0257134	0.0262981	0.003391	0.0203394	0.0126365	0.0265763	0.0265889	0.0266121	0.0257134	0.0262981	0.003391	0.0203394	0.0126365	0.0265763	0.0265889	0.0266121	0.0257134	0.0262981	0.003391	0.0203394	0.0126365	0.0265763	0.0265889	0.0266121	0.0257134	0.0262981	0.003391	0.0203394	0.0126365	0.0265763	0.0265889	0.0266121	0.0257134	0.0262981	0.003391	0.0203394	0.0126365	0.0265763	0.0265889	0.0266121	0.0257134	0.0262981	0.003391	0.0203394	0.0126365	0.0265763	0.0265889	0.0266121	0.0257134	0.0262981	0.003391	0.0203394	0.0126365	0.0265763	0.0265889	0.0266121	0.0257134	0.0262981	0.003391	0.0203394	0.0126365	0.0265763	0.0265889	0.0266121	0.0257134	0.0262981	0.003391	0.0203394	0.0126365	0	0	0	0	0	0	0	0	0.0266318	0.0266318	0.0266318	0.0266318	0.0266318	0.0266318	0.0266318	0.0266318	0.0266318	0.0266318	0.0266318	0.0266318	0.0266318	0.0266318	0.0266318	0.0266318	0.0266318	0.0266318	0.0266318	0.0266318	0.0266318	0.0266318	0.0266318	0.0266318	0.0248258	0.0248258	0.0248258	0.0248258	0.0248258	0.0248258	0.0248258	0.0248258	0.0248258	0.0248258	0.0248258	0.0248258	0.0248258	0.0248258	0.0248258	0.0248258	0.0248258	0.0248258	0.0248258	0.0248258	0.0248258	0.0248258	0.0248258	0.0248258	0.0248258	0.0248258	0.0248258	0.0248258	0.0248258	0.0248258	0.0248258	0.0248258	0.0248258	0.0248258	0.0248258	0.0248258	0.0248258	0.0248258	0.0248258	0.0248258	0.0248258	0.0248258	0.0248258	0.0248258	0.0248258	0.0248258	0.0248258	0.0248258	0.0534085	0.175069	0.0534085	0.0260399	0.0260399	0.025714	0.0257152	0.025714	0.0534085	0.175069	0.0534085	0.0260399	0.0260399	0.025714	0.0257152	0.025714	0.0534085	0.175069	0.0534085	0.0260399	0.0260399	0.025714	0.0257152	0.025714	0.0534085	0.175069	0.0534085	0.0260399	0.0260399	0.025714	0.0257152	0.025714	0.0534085	0.175069	0.0534085	0.0260399	0.0260399	0.025714	0.0257152	0.025714	0.0534085	0.175069	0.0534085	0.0260399	0.0260399	0.025714	0.0257152	0.025714	0.0534085	0.175069	0.0534085	0.0260399	0.0260399	0.025714	0.0257152	0.025714	0.0534085	0.175069	0.0534085	0.0260399	0.0260399	0.025714	0.0257152	0.025714	0.0534085	0.175069	0.054236	0.0260399	0.0264552	0.0274681	0.0274694	0.0274941	0.0337384	0.100718	0.0337384	0.0264552	0.0264552	0.0274941	0.0274694	0.0274941	0.0160701	0.0137367	0.0160701	0.0261236	0.0261236	0.0274935	0.0274674	0.0274935	0.0160701	0.0137367	0.0160701	0.0261236	0.0261236	0.0274935	0.0274674	0.0274935	0.0160701	0.0137367	0.0160701	0.0261236	0.0261236	0.0274935	0.0274674	0.0274935	0.0160701	0.0137367	0.0160701	0.0261236	0.0261236	0.0275791	0.0274674	0.0275791	0.0160701	0.0137367	0.0159421	0.0261236	0.0259177	0.0266861	0.0265763	0.0266718	0.0203394	0.0188119	0.0203394	0.0259177	0.0259177	0.0266734	0.0265763	0.0266718	0.0203394	0.0188119	0.0203394	0.0259177	0.0259177	0.0266734	0.0265763	0.0266718	0.0203394	0.0188119	0.0203394	0.0259177	0.0259177	0.0266734	0.0265763	0.0266718	0.0203394	0.0188119	0.0203394	0.0259177	0.0259177	0.0266718	0.0265763	0.0266718	0.0203394	0.0188119	0.0203394	0.0259177	0.0259177	0.0266304	0.0265763	0.0266304	0.0203394	0.0188119	0.0203394	0.0259177	0.0259177	0.0266296	0.0265763	0.0266304	0.0203394	0.0188119	0.0203394	0.0259177	0.0259177	0.0266296	0.0265763	0.0266304	0.0203394	0.0188119	0.0203394	0.0259177	0.0259177	0.0266296	0.0265763	0.0266304	0.0203394	0.0188119	0.0203394	0.0259177	0.0259177	0.0266296	0.0265763	0.0266304	0.0203394	0.0188119	0.0203394	0.0259177	0.0259177	0.0266304	0.0265763	0.0266304	0.0203394	0.0188119	0.0203394	0.0259177	0.0259177	0.0266304	0.0265763	0.0266304	0.0203394	0.0188119	0.0203394	0.0259177	0.0259177	0.0266304	0.0265763	0.0266304	0.0203394	0.0188119	0.0203394	0.0259177	0.0259177	0.0266304	0.0265763	0.0266304	0.0203394	0.0188119	0.0203394	0.0259177	0.0259177	0.0266304	0.0265763	0.0266304	0.0203394	0.0188119	0.0203394	0.0259177	0.0259177	0.0266304	0.0265763	0.0266304	0.0203394	0.0188119	0.0203394	0.0259177	0.0259177	0.0266304	0.0265763	0.0266304	0.0203394	0.0188119	0.0203394	0.0259177	0.0259177	0.0266304	0.0265763	0.0266304	0.0203394	0.0188119	0.0203394	0.0259177	0.0259177	0.0266304	0.0265763	0.0266304	0.0203394	0.0188119	0.0203394	0.0259177	0.0259177	0.0266304	0.0265763	0.0266304	0.0203394	0.0188119	0.0203394	0.0259177	0.0259177	0.0266304	0.0265763	0.0266304	0.0203394	0.0188119	0.0203394	0.0259177	0.0259177	0.0266304	0.0265763	0.0266304	0.0203394	0.0188119	0.0203394	0.0259177	0.0259177	0.0266304	0.0265763	0.0266304	0.0203394	0.0188119	0.0203394	0.0259177	0.0259177	0.0266304	0.0265763	0.0266304	0.0203394	0.0188119	0.0203394	0.0259177	0.0259177	0.0266304	0.0265763	0.0266304	0.0203394	0.0188119	0.0203394	0.0259177	0.0259177	0.0266304	0.0265763	0.0266304	0	0	0	0	0	0	0	0	0.0266318	0.0266318	0.0266318	0.0266318	0.0266318	0.0266318	0.0266318	0.0266318	0.0266318	0.0266318	0.0266318	0.0266318	0.0266318	0.0266318	0.0266318	0.0266318	0.0266318	0.0266318	0.0266318	0.0266318	0.0266318	0.0266318	0.0266318	0.0266318	0.0132569	0.0132569	0.0132569	0.0132569	0.0132569	0.0132569	0.0132569	0.0132569	0.0132569	0.0132569	0.0132569	0.0132569	0.0132569	0.0132569	0.0132569	0.0132569	0.0132569	0.0132569	0.0132569	0.0132569	0.0132569	0.0132569	0.0132569	0.0132569	0.0132569	0.0132569	0.0132569	0.0132569	0.0132569	0.0132569	0.0132569	0.0132569	0.0132569	0.0132569	0.0132569	0.0132569	0.0132569	0.0132569	0.0132569	0.0132569	0.0132569	0.0132569	0.0132569	0.0132569	0.0132569	0.0132569	0.0132569	0.0132569	0.218772	0.966798	0.218772	0.0213435	0.0213435	0.018826	0.0188515	0.018826	0.218772	0.966798	0.218772	0.0213435	0.0213435	0.018826	0.0188515	0.018826	0.218772	0.966798	0.218772	0.0213435	0.0213435	0.018826	0.0188515	0.018826	0.218772	0.966798	0.218772	0.0213435	0.0213435	0.018826	0.0188515	0.018826	0.218772	0.966798	0.218772	0.0213435	0.0213435	0.018826	0.0188515	0.018826	0.218772	0.966798	0.218772	0.0213435	0.0213435	0.018826	0.0188515	0.018826	0.218772	0.966798	0.218772	0.0213435	0.0213435	0.018826	0.0188515	0.018826	0.218772	0.966798	0.218772	0.0213435	0.0213435	0.018826	0.0188515	0.018826	0.218772	0.966798	0.247204	0.0213435	0.0249364	0.0350821	0.0351288	0.0356363	0.0218372	0.478381	0.0218372	0.0249364	0.0249364	0.0356363	0.0351288	0.0356363	0.00152612	0.00060348	0.00152612	0.0219882	0.0219882	0.0356101	0.0350563	0.0356101	0.00152612	0.00060348	0.00152612	0.0219882	0.0219882	0.0356101	0.0350563	0.0356101	0.00152612	0.00060348	0.00152612	0.0219882	0.0219882	0.0356101	0.0350563	0.0356101	0.00152612	0.00060348	0.00152612	0.0219882	0.0219882	0.0374582	0.0350563	0.0374582	0.00152612	0.00060348	0.00140948	0.0219882	0.0203394	0.0275413	0.0257134	0.0272771	0.00538421	0.003391	0.00538421	0.0203394	0.0203394	0.0273245	0.0257134	0.0272771	0.00538421	0.003391	0.00538421	0.0203394	0.0203394	0.0273245	0.0257134	0.0272771	0.00538421	0.003391	0.00538421	0.0203394	0.0203394	0.0273245	0.0257134	0.0272771	0.00538421	0.003391	0.00538421	0.0203394	0.0203394	0.0272771	0.0257134	0.0272771	0.00538421	0.003391	0.00538421	0.0203394	0.0203394	0.0265889	0.0257134	0.0265889	0.00538421	0.003391	0.00538421	0.0203394	0.0203394	0.0265658	0.0257134	0.0265889	0.00538421	0.003391	0.00538421	0.0203394	0.0203394	0.0265658	0.0257134	0.0265889	0.00538421	0.003391	0.00538421	0.0203394	0.0203394	0.0265658	0.0257134	0.0265889	0.00538421	0.003391	0.00538421	0.0203394	0.0203394	0.0265658	0.0257134	0.0265889	0.00538421	0.003391	0.00538421	0.0203394	0.0203394	0.0265889	0.0257134	0.0265889	0.00538421	0.003391	0.00538421	0.0203394	0.0203394	0.0265889	0.0257134	0.0265889	0.00538421	0.003391	0.00538421	0.0203394	0.0203394	0.0265889	0.0257134	0.0265889	0.00538421	0.003391	0.00538421	0.0203394	0.0203394	0.0265889	0.0257134	0.0265889	0.00538421	0.003391	0.00538421	0.0203394	0.0203394	0.0265889	0.0257134	0.0265889	0.00538421	0.003391	0.00538421	0.0203394	0.0203394	0.0265889	0.0257134	0.0265889	0.00538421	0.003391	0.00538421	0.0203394	0.0203394	0.0265889	0.0257134	0.0265889	0.00538421	0.003391	0.00538421	0.0203394	0.0203394	0.0265889	0.0257134	0.0265889	0.00538421	0.003391	0.00538421	0.0203394	0.0203394	0.0265889	0.0257134	0.0265889	0.00538421	0.003391	0.00538421	0.0203394	0.0203394	0.0265889	0.0257134	0.0265889	0.00538421	0.003391	0.00538421	0.0203394	0.0203394	0.0265889	0.0257134	0.0265889	0.00538421	0.003391	0.00538421	0.0203394	0.0203394	0.0265889	0.0257134	0.0265889	0.00538421	0.003391	0.00538421	0.0203394	0.0203394	0.0265889	0.0257134	0.0265889	0.00538421	0.003391	0.00538421	0.0203394	0.0203394	0.0265889	0.0257134	0.0265889	0.00538421	0.003391	0.00538421	0.0203394	0.0203394	0.0265889	0.0257134	0.0265889	0.00538421	0.003391	0.00538421	0.0203394	0.0203394	0.0265889	0.0257134	0.0265889	0	0	0	0	0	0	0	0	0.0266318	0.0266318	0.0266318	0.0266318	0.0266318	0.0266318	0.0266318	0.0266318	0.0266318	0.0266318	0.0266318	0.0266318	0.0266318	0.0266318	0.0266318	0.0266318	0.0266318	0.0266318	0.0266318	0.0266318	0.0266318	0.0266318	0.0266318	0.0266318	0.00042296	0.00042296	0.00042296	0.00042296	0.00042296	0.00042296	0.00042296	0.00042296	0.00042296	0.00042296	0.00042296	0.00042296	0.00042296	0.00042296	0.00042296	0.00042296	0.00042296	0.00042296	0.00042296	0.00042296	0.00042296	0.00042296	0.00042296	0.00042296	0.00042296	0.00042296	0.00042296	0.00042296	0.00042296	0.00042296	0.00042296	0.00042296	0.00042296	0.00042296	0.00042296	0.00042296	0.00042296	0.00042296	0.00042296	0.00042296	0.00042296	0.00042296	0.00042296	0.00042296	0.00042296	0.00042296	0.00042296	0.00042296	0.504157	0.999947	0.504157	0.00722157	0.00722157	0.00343506	0.003515	0.00343506	0.504157	0.999947	0.504157	0.00722157	0.00722157	0.00343506	0.003515	0.00343506	0.504157	0.999947	0.504157	0.00722157	0.00722157	0.00343506	0.003515	0.00343506	0.504157	0.999947	0.504157	0.00722157	0.00722157	0.00343506	0.003515	0.00343506	0.504157	0.999947	0.504157	0.00722157	0.00722157	0.00343506	0.003515	0.00343506	0.504157	0.999947	0.504157	0.00722157	0.00722157	0.00343506	0.003515	0.00343506	0.504157	0.999947	0.504157	0.00722157	0.00722157	0.00343506	0.003515	0.00343506	0.504157	0.999947	0.504157	0.00722157	0.00722157	0.00343506	0.003515	0.00343506	0.504157	0.999947	0.720174	0.00722157	0.0180793	0.0986463	0.100718	0.113739	0.00073571	0.346908	0.00073571	0.0180793	0.0180793	0.113739	0.100718	0.113739	2.4638e-06	9.53794e-08	2.4638e-06	0.00853898	0.00853898	0.11244	0.0975003	0.11244	2.4638e-06	9.53794e-08	2.4638e-06	0.00853898	0.00853898	0.11244	0.0975003	0.11244	2.4638e-06	9.53794e-08	2.4638e-06	0.00853898	0.00853898	0.11244	0.0975003	0.11244	2.4638e-06	9.53794e-08	2.4638e-06	0.00853898	0.00853898	0.17223	0.0975003	0.17223	2.4638e-06	9.53794e-08	1.54861e-06	0.00853898	0.00538421	0.036652	0.0188119	0.0329743	9.15515e-05	1.80145e-05	9.15515e-05	0.00538421	0.00538421	0.0339418	0.0188119	0.0329743	9.15515e-05	1.80145e-05	9.15515e-05	0.00538421	0.00538421	0.0339418	0.0188119	0.0329743	9.15515e-05	1.80145e-05	9.15515e-05	0.00538421	0.00538421	0.0339418	0.0188119	0.0329743	9.15515e-05	1.80145e-05	9.15515e-05	0.00538421	0.00538421	0.0329743	0.0188119	0.0329743	9.15515e-05	1.80145e-05	9.15515e-05	0.00538421	0.00538421	0.0259177	0.0188119	0.0259177	9.15515e-05	1.80145e-05	9.15515e-05	0.00538421	0.00538421	0.0255427	0.0188119	0.0259177	9.15515e-05	1.80145e-05	9.15515e-05	0.00538421	0.00538421	0.0255427	0.0188119	0.0259177	9.15515e-05	1.80145e-05	9.15515e-05	0.00538421	0.00538421	0.0255427	0.0188119	0.0259177	9.15515e-05	1.80145e-05	9.15515e-05	0.00538421	0.00538421	0.0255427	0.0188119	0.0259177	9.15515e-05	1.80145e-05	9.15515e-05	0.00538421	0.00538421	0.0259177	0.0188119	0.0259177	9.15515e-05	1.80145e-05	9.15515e-05	0.00538421	0.00538421	0.0259177	0.0188119	0.0259177	9.15515e-05	1.80145e-05	9.15515e-05	0.00538421	0.00538421	0.0259177	0.0188119	0.0259177	9.15515e-05	1.80145e-05	9.15515e-05	0.00538421	0.00538421	0.0259177	0.0188119	0.0259177	9.15515e-05	1.80145e-05	9.15515e-05	0.00538421	0.00538421	0.0259177	0.0188119	0.0259177	9.15515e-05	1.80145e-05	9.15515e-05	0.00538421	0.00538421	0.0259177	0.0188119	0.0259177	9.15515e-05	1.80145e-05	9.15515e-05	0.00538421	0.00538421	0.0259177	0.0188119	0.0259177	9.15515e-05	1.80145e-05	9.15515e-05	0.00538421	0.00538421	0.0259177	0.0188119	0.0259177	9.15515e-05	1.80145e-05	9.15515e-05	0.00538421	0.00538421	0.0259177	0.0188119	0.0259177	9.15515e-05	1.80145e-05	9.15515e-05	0.00538421	0.00538421	0.0259177	0.0188119	0.0259177	9.15515e-05	1.80145e-05	9.15515e-05	0.00538421	0.00538421	0.0259177	0.0188119	0.0259177	9.15515e-05	1.80145e-05	9.15515e-05	0.00538421	0.00538421	0.0259177	0.0188119	0.0259177	9.15515e-05	1.80145e-05	9.15515e-05	0.00538421	0.00538421	0.0259177	0.0188119	0.0259177	9.15515e-05	1.80145e-05	9.15515e-05	0.00538421	0.00538421	0.0259177	0.0188119	0.0259177	9.15515e-05	1.80145e-05	9.15515e-05	0.00538421	0.00538421	0.0259177	0.0188119	0.0259177	9.15515e-05	1.80145e-05	9.15515e-05	0.00538421	0.00538421	0.0259177	0.0188119	0.0259177	0	0	0	0	0	0	0	0	0.0266318	0.0266318	0.0266318	0.0266318	0.0266318	0.0266318	0.0266318	0.0266318	0.0266318	0.0266318	0.0266318	0.0266318	0.0266318	0.0266318	0.0266318	0.0266318	0.0266318	0.0266318	0.0266318	0.0266318	0.0266318	0.0266318	0.0266318	0.0266318	1.18613e-08	1.18613e-08	1.18613e-08	1.18613e-08	1.18613e-08	1.18613e-08	1.18613e-08	1.18613e-08	1.18613e-08	1.18613e-08	1.18613e-08	1.18613e-08	1.18613e-08	1.18613e-08	1.18613e-08	1.18613e-08	1.18613e-08	1.18613e-08	1.18613e-08	1.18613e-08	1.18613e-08	1.18613e-08	1.18613e-08	1.18613e-08	1.18613e-08	1.18613e-08	1.18613e-08	1.18613e-08	1.18613e-08	1.18613e-08	1.18613e-08	1.18613e-08	1.18613e-08	1.18613e-08	1.18613e-08	1.18613e-08	1.18613e-08	1.18613e-08	1.18613e-08	1.18613e-08	1.18613e-08	1.18613e-08	1.18613e-08	1.18613e-08	1.18613e-08	1.18613e-08	1.18613e-08	1.18613e-08	0.0266318	0.999879	0.0266318	0.000263055	0.000263055	2.04916e-05	2.57075e-05	2.04916e-05	0.0266318	0.999879	0.0266318	0.000263055	0.000263055	2.04916e-05	2.57075e-05	2.04916e-05	0.0266318	0.999879	0.0266318	0.000263055	0.000263055	2.04916e-05	2.57075e-05	2.04916e-05	0.0266318	0.999879	0.0266318	0.000263055	0.000263055	2.04916e-05	2.57075e-05	2.04916e-05	0.0266318	0.999879	0.0266318	0.000263055	0.000263055	2.04916e-05	2.57075e-05	2.04916e-05	0.0266318	0.999879	0.0266318	0.000263055	0.000263055	2.04916e-05	2.57075e-05	2.04916e-05	0.0266318	0.999879	0.0266318	0.000263055	0.000263055	2.04916e-05	2.57075e-05	2.04916e-05	0.0266318	0.999879	0.0266318	0.000263055	0.000263055	2.04916e-05	2.57075e-05	2.04916e-05	0.0266318	0.999879	0.414097	0.000263055	0.00675107	0.422308	0.478381	0.649169	1.97767e-06	0.000615805	1.97767e-06	0.00675107	0.00675107	0.649169	0.478381	0.649169	1.30215e-09	1.33982e-12	1.30215e-09	0.000465136	0.000465136	0.619293	0.391229	0.619293	1.30215e-09	1.33982e-12	1.30215e-09	0.000465136	0.000465136	0.619293	0.391229	0.619293	1.30215e-09	1.33982e-12	1.30215e-09	0.000465136	0.000465136	0.619293	0.391229	0.619293	1.30215e-09	1.33982e-12	1.30215e-09	0.000465136	0.000465136	0.959884	0.391229	0.959884	1.30215e-09	1.33982e-12	2.56203e-10	0.000465136	9.15515e-05	0.145324	0.003391	0.0737541	1.5316e-07	4.91289e-09	1.5316e-07	9.15515e-05	9.15515e-05	0.0965546	0.003391	0.0737541	1.5316e-07	4.91289e-09	1.5316e-07	9.15515e-05	9.15515e-05	0.0965546	0.003391	0.0737541	1.5316e-07	4.91289e-09	1.5316e-07	9.15515e-05	9.15515e-05	0.0965546	0.003391	0.0737541	1.5316e-07	4.91289e-09	1.5316e-07	9.15515e-05	9.15515e-05	0.0737541	0.003391	0.0737541	1.5316e-07	4.91289e-09	1.5316e-07	9.15515e-05	9.15515e-05	0.0203394	0.003391	0.0203394	1.5316e-07	4.91289e-09	1.5316e-07	9.15515e-05	9.15515e-05	0.0176053	0.003391	0.0203394	1.5316e-07	4.91289e-09	1.5316e-07	9.15515e-05	9.15515e-05	0.0176053	0.003391	0.0203394	1.5316e-07	4.91289e-09	1.5316e-07	9.15515e-05	9.15515e-05	0.0176053	0.003391	0.0203394	1.5316e-07	4.91289e-09	1.5316e-07	9.15515e-05	9.15515e-05	0.0176053	0.003391	0.0203394	1.5316e-07	4.91289e-09	1.5316e-07	9.15515e-05	9.15515e-05	0.0203394	0.003391	0.0203394	1.5316e-07	4.91289e-09	1.5316e-07	9.15515e-05	9.15515e-05	0.0203394	0.003391	0.0203394	1.5316e-07	4.91289e-09	1.5316e-07	9.15515e-05	9.15515e-05	0.0203394	0.003391	0.0203394	1.5316e-07	4.91289e-09	1.5316e-07	9.15515e-05	9.15515e-05	0.0203394	0.003391	0.0203394	1.5316e-07	4.91289e-09	1.5316e-07	9.15515e-05	9.15515e-05	0.0203394	0.003391	0.0203394	1.5316e-07	4.91289e-09	1.5316e-07	9.15515e-05	9.15515e-05	0.0203394	0.003391	0.0203394	1.5316e-07	4.91289e-09	1.5316e-07	9.15515e-05	9.15515e-05	0.0203394	0.003391	0.0203394	1.5316e-07	4.91289e-09	1.5316e-07	9.15515e-05	9.15515e-05	0.0203394	0.003391	0.0203394	1.5316e-07	4.91289e-09	1.5316e-07	9.15515e-05	9.15515e-05	0.0203394	0.003391	0.0203394	1.5316e-07	4.91289e-09	1.5316e-07	9.15515e-05	9.15515e-05	0.0203394	0.003391	0.0203394	1.5316e-07	4.91289e-09	1.5316e-07	9.15515e-05	9.15515e-05	0.0203394	0.003391	0.0203394	1.5316e-07	4.91289e-09	1.5316e-07	9.15515e-05	9.15515e-05	0.0203394	0.003391	0.0203394	1.5316e-07	4.91289e-09	1.5316e-07	9.15515e-05	9.15515e-05	0.0203394	0.003391	0.0203394	1.5316e-07	4.91289e-09	1.5316e-07	9.15515e-05	9.15515e-05	0.0203394	0.003391	0.0203394	1.5316e-07	4.91289e-09	1.5316e-07	9.15515e-05	9.15515e-05	0.0203394	0.003391	0.0203394	1.5316e-07	4.91289e-09	1.5316e-07	9.15515e-05	9.15515e-05	0.0203394	0.003391	0.0203394	0	0	0	0	0	0	0	0	0.0266318	0.0266318	0.0266318	0.0266318	0.0266318	0.0266318	0.0266318	0.0266318	0.0266318	0.0266318	0.0266318	0.0266318	0.0266318	0.0266318	0.0266318	0.0266318	0.0266318	0.0266318	0.0266318	0.0266318	0.0266318	0.0266318	0.0266318	0.0266318	8.82167e-16	8.82167e-16	8.82167e-16	8.82167e-16	8.82167e-16	8.82167e-16	8.82167e-16	8.82167e-16	8.82167e-16	8.82167e-16	8.82167e-16	8.82167e-16	8.82167e-16	8.82167e-16	8.82167e-16	8.82167e-16	8.82167e-16	8.82167e-16	8.82167e-16	8.82167e-16	8.82167e-16	8.82167e-16	8.82167e-16	8.82167e-16	8.82167e-16	8.82167e-16	8.82167e-16	8.82167e-16	8.82167e-16	8.82167e-16	8.82167e-16	8.82167e-16	8.82167e-16	8.82167e-16	8.82167e-16	8.82167e-16	8.82167e-16	8.82167e-16	8.82167e-16	8.82167e-16	8.82167e-16	8.82167e-16	8.82167e-16	8.82167e-16	8.82167e-16	8.82167e-16	8.82167e-16	8.82167e-16	1.4681e-06	0.0266318	1.4681e-06	1.4681e-06	1.4681e-06	1.0503e-08	3.95056e-08	1.0503e-08	1.4681e-06	0.0266318	1.4681e-06	1.4681e-06	1.4681e-06	1.0503e-08	3.95056e-08	1.0503e-08	1.4681e-06	0.0266318	1.4681e-06	1.4681e-06	1.4681e-06	1.0503e-08	3.95056e-08	1.0503e-08	1.4681e-06	0.0266318	1.4681e-06	1.4681e-06	1.4681e-06	1.0503e-08	3.95056e-08	1.0503e-08	1.4681e-06	0.0266318	1.4681e-06	1.4681e-06	1.4681e-06	1.0503e-08	3.95056e-08	1.0503e-08	1.4681e-06	0.0266318	1.4681e-06	1.4681e-06	1.4681e-06	1.0503e-08	3.95056e-08	1.0503e-08	1.4681e-06	0.0266318	1.4681e-06	1.4681e-06	1.4681e-06	1.0503e-08	3.95056e-08	1.0503e-08	1.4681e-06	0.0266318	1.4681e-06	1.4681e-06	1.4681e-06	1.0503e-08	3.95056e-08	1.0503e-08	1.4681e-06	0.0266318	0.00142479	1.4681e-06	0.00142479	0.123745	0.346908	0.784851	1.4681e-06	4.01205e-06	1.4681e-06	0.00142479	0.00142479	0.784851	0.346908	0.784851	4.91289e-09	7.20414e-13	4.91289e-09	4.77473e-06	4.77473e-06	0.630501	0.061964	0.630501	4.91289e-09	7.20414e-13	4.91289e-09	4.77473e-06	4.77473e-06	0.630501	0.061964	0.630501	4.91289e-09	7.20414e-13	4.91289e-09	4.77473e-06	4.77473e-06	0.630501	0.061964	0.630501	4.91289e-09	7.20414e-13	4.91289e-09	4.77473e-06	4.77473e-06	0.999832	0.061964	0.999832	4.91289e-09	7.20414e-13	1.57591e-10	4.77473e-06	1.5316e-07	0.900913	1.80145e-05	0.242457	4.91289e-09	5.94921e-11	4.91289e-09	1.5316e-07	1.5316e-07	0.641438	1.80145e-05	0.242457	4.91289e-09	5.94921e-11	4.91289e-09	1.5316e-07	1.5316e-07	0.641438	1.80145e-05	0.242457	4.91289e-09	5.94921e-11	4.91289e-09	1.5316e-07	1.5316e-07	0.641438	1.80145e-05	0.242457	4.91289e-09	5.94921e-11	4.91289e-09	1.5316e-07	1.5316e-07	0.242457	1.80145e-05	0.242457	4.91289e-09	5.94921e-11	4.91289e-09	1.5316e-07	1.5316e-07	0.00538421	1.80145e-05	0.00538421	4.91289e-09	5.94921e-11	4.91289e-09	1.5316e-07	1.5316e-07	0.00228451	1.80145e-05	0.00538421	4.91289e-09	5.94921e-11	4.91289e-09	1.5316e-07	1.5316e-07	0.00228451	1.80145e-05	0.00538421	4.91289e-09	5.94921e-11	4.91289e-09	1.5316e-07	1.5316e-07	0.00228451	1.80145e-05	0.00538421	4.91289e-09	5.94921e-11	4.91289e-09	1.5316e-07	1.5316e-07	0.00228451	1.80145e-05	0.00538421	4.91289e-09	5.94921e-11	4.91289e-09	1.5316e-07	1.5316e-07	0.00538421	1.80145e-05	0.00538421	4.91289e-09	5.94921e-11	4.91289e-09	1.5316e-07	1.5316e-07	0.00538421	1.80145e-05	0.00538421	4.91289e-09	5.94921e-11	4.91289e-09	1.5316e-07	1.5316e-07	0.00538421	1.80145e-05	0.00538421	4.91289e-09	5.94921e-11	4.91289e-09	1.5316e-07	1.5316e-07	0.00538421	1.80145e-05	0.00538421	4.91289e-09	5.94921e-11	4.91289e-09	1.5316e-07	1.5316e-07	0.00538421	1.80145e-05	0.00538421	4.91289e-09	5.94921e-11	4.91289e-09	1.5316e-07	1.5316e-07	0.00538421	1.80145e-05	0.00538421	4.91289e-09	5.94921e-11	4.91289e-09	1.5316e-07	1.5316e-07	0.00538421	1.80145e-05	0.00538421	4.91289e-09	5.94921e-11	4.91289e-09	1.5316e-07	1.5316e-07	0.00538421	1.80145e-05	0.00538421	4.91289e-09	5.94921e-11	4.91289e-09	1.5316e-07	1.5316e-07	0.00538421	1.80145e-05	0.00538421	4.91289e-09	5.94921e-11	4.91289e-09	1.5316e-07	1.5316e-07	0.00538421	1.80145e-05	0.00538421	4.91289e-09	5.94921e-11	4.91289e-09	1.5316e-07	1.5316e-07	0.00538421	1.80145e-05	0.00538421	4.91289e-09	5.94921e-11	4.91289e-09	1.5316e-07	1.5316e-07	0.00538421	1.80145e-05	0.00538421	4.91289e-09	5.94921e-11	4.91289e-09	1.5316e-07	1.5316e-07	0.00538421	1.80145e-05	0.00538421	4.91289e-09	5.94921e-11	4.91289e-09	1.5316e-07	1.5316e-07	0.00538421	1.80145e-05	0.00538421	4.91289e-09	5.94921e-11	4.91289e-09	1.5316e-07	1.5316e-07	0.00538421	1.80145e-05	0.00538421	4.91289e-09	5.94921e-11	4.91289e-09	1.5316e-07	1.5316e-07	0.00538421	1.80145e-05	0.00538421	0	0	0	0	0	0	0	0	0.0266318	0.0266318	0.0266318	0.0266318	0.0266318	0.0266318	0.0266318	0.0266318	0.0266318	0.0266318	0.0266318	0.0266318	0.0266318	0.0266318	0.0266318	0.0266318	0.0266318	0.0266318	0.0266318	0.0266318	0.0266318	0.0266318	0.0266318	0.0266318	1.29359e-19	1.29359e-19	1.29359e-19	1.29359e-19	1.29359e-19	1.29359e-19	1.29359e-19	1.29359e-19	1.29359e-19	1.29359e-19	1.29359e-19	1.29359e-19	1.29359e-19	1.29359e-19	1.29359e-19	1.29359e-19	1.29359e-19	1.29359e-19	1.29359e-19	1.29359e-19	1.29359e-19	1.29359e-19	1.29359e-19	1.29359e-19	1.29359e-19	1.29359e-19	1.29359e-19	1.29359e-19	1.29359e-19	1.29359e-19	1.29359e-19	1.29359e-19	1.29359e-19	1.29359e-19	1.29359e-19	1.29359e-19	1.29359e-19	1.29359e-19	1.29359e-19	1.29359e-19	1.29359e-19	1.29359e-19	1.29359e-19	1.29359e-19	1.29359e-19	1.29359e-19	1.29359e-19	1.29359e-19	8.68945e-10	9.03556e-08	8.68945e-10	9.03556e-08	9.03556e-08	8.68945e-10	9.03556e-08	8.68945e-10	8.68945e-10	9.03556e-08	8.68945e-10	9.03556e-08	9.03556e-08	8.68945e-10	9.03556e-08	8.68945e-10	8.68945e-10	9.03556e-08	8.68945e-10	9.03556e-08	9.03556e-08	8.68945e-10	9.03556e-08	8.68945e-10	8.68945e-10	9.03556e-08	8.68945e-10	9.03556e-08	9.03556e-08	8.68945e-10	9.03556e-08	8.68945e-10	8.68945e-10	9.03556e-08	8.68945e-10	9.03556e-08	9.03556e-08	8.68945e-10	9.03556e-08	8.68945e-10	8.68945e-10	9.03556e-08	8.68945e-10	9.03556e-08	9.03556e-08	8.68945e-10	9.03556e-08	8.68945e-10	8.68945e-10	9.03556e-08	8.68945e-10	9.03556e-08	9.03556e-08	8.68945e-10	9.03556e-08	8.68945e-10	8.68945e-10	9.03556e-08	8.68945e-10	9.03556e-08	9.03556e-08	8.68945e-10	9.03556e-08	8.68945e-10	8.68945e-10	9.03556e-08	5.92578e-06	9.03556e-08	0.000615805	5.92578e-06	0.000615805	0.00572621	0.00572621	0.000615805	0.00572621	0.000615805	0.000615805	0.00572621	0.000615805	0.00572621	0.000394146	4.05709e-07	0.000394146	4.05709e-07	4.05709e-07	0.000394146	4.05709e-07	0.000394146	0.000394146	4.05709e-07	0.000394146	4.05709e-07	4.05709e-07	0.000394146	4.05709e-07	0.000394146	0.000394146	4.05709e-07	0.000394146	4.05709e-07	4.05709e-07	0.000394146	4.05709e-07	0.000394146	0.000394146	4.05709e-07	0.000394146	4.05709e-07	4.05709e-07	0.992953	4.05709e-07	0.992953	0.000394146	4.05709e-07	4.77473e-06	4.05709e-07	4.91289e-09	0.998602	4.91289e-09	0.0518947	1.5316e-07	4.91289e-09	1.5316e-07	4.91289e-09	4.91289e-09	0.958178	4.91289e-09	0.0518947	1.5316e-07	4.91289e-09	1.5316e-07	4.91289e-09	4.91289e-09	0.958178	4.91289e-09	0.0518947	1.5316e-07	4.91289e-09	1.5316e-07	4.91289e-09	4.91289e-09	0.958178	4.91289e-09	0.0518947	1.5316e-07	4.91289e-09	1.5316e-07	4.91289e-09	4.91289e-09	0.0518947	4.91289e-09	0.0518947	1.5316e-07	4.91289e-09	1.5316e-07	4.91289e-09	4.91289e-09	9.15515e-05	4.91289e-09	9.15515e-05	1.5316e-07	4.91289e-09	1.5316e-07	4.91289e-09	4.91289e-09	4.47525e-06	4.91289e-09	9.15515e-05	1.5316e-07	4.91289e-09	1.5316e-07	4.91289e-09	4.91289e-09	4.47525e-06	4.91289e-09	9.15515e-05	1.5316e-07	4.91289e-09	1.5316e-07	4.91289e-09	4.91289e-09	4.47525e-06	4.91289e-09	9.15515e-05	1.5316e-07	4.91289e-09	1.5316e-07	4.91289e-09	4.91289e-09	4.47525e-06	4.91289e-09	9.15515e-05	1.5316e-07	4.91289e-09	1.5316e-07	4.91289e-09	4.91289e-09	9.15515e-05	4.91289e-09	9.15515e-05	1.5316e-07	4.91289e-09	1.5316e-07	4.91289e-09	4.91289e-09	9.15515e-05	4.91289e-09	9.15515e-05	1.5316e-07	4.91289e-09	1.5316e-07	4.91289e-09	4.91289e-09	9.15515e-05	4.91289e-09	9.15515e-05	1.5316e-07	4.91289e-09	1.5316e-07	4.91289e-09	4.91289e-09	9.15515e-05	4.91289e-09	9.15515e-05	1.5316e-07	4.91289e-09	1.5316e-07	4.91289e-09	4.91289e-09	9.15515e-05	4.91289e-09	9.15515e-05	1.5316e-07	4.91289e-09	1.5316e-07	4.91289e-09	4.91289e-09	9.15515e-05	4.91289e-09	9.15515e-05	1.5316e-07	4.91289e-09	1.5316e-07	4.91289e-09	4.91289e-09	9.15515e-05	4.91289e-09	9.15515e-05	1.5316e-07	4.91289e-09	1.5316e-07	4.91289e-09	4.91289e-09	9.15515e-05	4.91289e-09	9.15515e-05	1.5316e-07	4.91289e-09	1.5316e-07	4.91289e-09	4.91289e-09	9.15515e-05	4.91289e-09	9.15515e-05	1.5316e-07	4.91289e-09	1.5316e-07	4.91289e-09	4.91289e-09	9.15515e-05	4.91289e-09	9.15515e-05	1.5316e-07	4.91289e-09	1.5316e-07	4.91289e-09	4.91289e-09	9.15515e-05	4.91289e-09	9.15515e-05	1.5316e-07	4.91289e-09	1.5316e-07	4.91289e-09	4.91289e-09	9.15515e-05	4.91289e-09	9.15515e-05	1.5316e-07	4.91289e-09	1.5316e-07	4.91289e-09	4.91289e-09	9.15515e-05	4.91289e-09	9.15515e-05	1.5316e-07	4.91289e-09	1.5316e-07	4.91289e-09	4.91289e-09	9.15515e-05	4.91289e-09	9.15515e-05	1.5316e-07	4.91289e-09	1.5316e-07	4.91289e-09	4.91289e-09	9.15515e-05	4.91289e-09	9.15515e-05	1.5316e-07	4.91289e-09	1.5316e-07	4.91289e-09	4.91289e-09	9.15515e-05	4.91289e-09	9.15515e-05	0	0	0	0	0	0	0	0	0.0266318	0.0266318	0.0266318	0.0266318	0.0266318	0.0266318	0.0266318	0.0266318	0.0266318	0.0266318	0.0266318	0.0266318	0.0266318	0.0266318	0.0266318	0.0266318	0.0266318	0.0266318	0.0266318	0.0266318	0.0266318	0.0266318	0.0266318	0.0266318	8.82167e-16	8.82167e-16	8.82167e-16	8.82167e-16	8.82167e-16	8.82167e-16	8.82167e-16	8.82167e-16	8.82167e-16	8.82167e-16	8.82167e-16	8.82167e-16	8.82167e-16	8.82167e-16	8.82167e-16	8.82167e-16	8.82167e-16	8.82167e-16	8.82167e-16	8.82167e-16	8.82167e-16	8.82167e-16	8.82167e-16	8.82167e-16	8.82167e-16	8.82167e-16	8.82167e-16	8.82167e-16	8.82167e-16	8.82167e-16	8.82167e-16	8.82167e-16	8.82167e-16	8.82167e-16	8.82167e-16	8.82167e-16	8.82167e-16	8.82167e-16	8.82167e-16	8.82167e-16	8.82167e-16	8.82167e-16	8.82167e-16	8.82167e-16	8.82167e-16	8.82167e-16	8.82167e-16	8.82167e-16	1.0503e-08	3.95056e-08	1.0503e-08	1.4681e-06	1.4681e-06	1.4681e-06	0.0266318	1.4681e-06	1.0503e-08	3.95056e-08	1.0503e-08	1.4681e-06	1.4681e-06	1.4681e-06	0.0266318	1.4681e-06	1.0503e-08	3.95056e-08	1.0503e-08	1.4681e-06	1.4681e-06	1.4681e-06	0.0266318	1.4681e-06	1.0503e-08	3.95056e-08	1.0503e-08	1.4681e-06	1.4681e-06	1.4681e-06	0.0266318	1.4681e-06	1.0503e-08	3.95056e-08	1.0503e-08	1.4681e-06	1.4681e-06	1.4681e-06	0.0266318	1.4681e-06	1.0503e-08	3.95056e-08	1.0503e-08	1.4681e-06	1.4681e-06	1.4681e-06	0.0266318	1.4681e-06	1.0503e-08	3.95056e-08	1.0503e-08	1.4681e-06	1.4681e-06	1.4681e-06	0.0266318	1.4681e-06	1.0503e-08	3.95056e-08	1.0503e-08	1.4681e-06	1.4681e-06	1.4681e-06	0.0266318	1.4681e-06	1.0503e-08	3.95056e-08	1.02076e-05	1.4681e-06	0.00142479	2.15278e-10	4.01205e-06	1.4681e-06	0.784851	0.346908	0.784851	0.00142479	0.00142479	1.4681e-06	4.01205e-06	1.4681e-06	0.630501	0.061964	0.630501	4.77473e-06	4.77473e-06	4.91289e-09	7.20414e-13	4.91289e-09	0.630501	0.061964	0.630501	4.77473e-06	4.77473e-06	4.91289e-09	7.20414e-13	4.91289e-09	0.630501	0.061964	0.630501	4.77473e-06	4.77473e-06	4.91289e-09	7.20414e-13	4.91289e-09	0.630501	0.061964	0.630501	4.77473e-06	4.77473e-06	4.77473e-06	7.20414e-13	4.77473e-06	0.630501	0.061964	0.0518947	4.77473e-06	1.5316e-07	0.992953	5.94921e-11	4.77473e-06	9.15515e-05	1.80145e-05	9.15515e-05	1.5316e-07	1.5316e-07	0.630501	5.94921e-11	4.77473e-06	9.15515e-05	1.80145e-05	9.15515e-05	1.5316e-07	1.5316e-07	0.630501	5.94921e-11	4.77473e-06	9.15515e-05	1.80145e-05	9.15515e-05	1.5316e-07	1.5316e-07	0.630501	5.94921e-11	4.77473e-06	9.15515e-05	1.80145e-05	9.15515e-05	1.5316e-07	1.5316e-07	4.77473e-06	5.94921e-11	4.77473e-06	9.15515e-05	1.80145e-05	9.15515e-05	1.5316e-07	1.5316e-07	1.5316e-07	5.94921e-11	1.5316e-07	9.15515e-05	1.80145e-05	9.15515e-05	1.5316e-07	1.5316e-07	2.56203e-10	5.94921e-11	1.5316e-07	9.15515e-05	1.80145e-05	9.15515e-05	1.5316e-07	1.5316e-07	2.56203e-10	5.94921e-11	1.5316e-07	9.15515e-05	1.80145e-05	9.15515e-05	1.5316e-07	1.5316e-07	2.56203e-10	5.94921e-11	1.5316e-07	9.15515e-05	1.80145e-05	9.15515e-05	1.5316e-07	1.5316e-07	2.56203e-10	5.94921e-11	1.5316e-07	9.15515e-05	1.80145e-05	9.15515e-05	1.5316e-07	1.5316e-07	1.5316e-07	5.94921e-11	1.5316e-07	9.15515e-05	1.80145e-05	9.15515e-05	1.5316e-07	1.5316e-07	1.5316e-07	5.94921e-11	1.5316e-07	9.15515e-05	1.80145e-05	9.15515e-05	1.5316e-07	1.5316e-07	1.5316e-07	5.94921e-11	1.5316e-07	9.15515e-05	1.80145e-05	9.15515e-05	1.5316e-07	1.5316e-07	1.5316e-07	5.94921e-11	1.5316e-07	9.15515e-05	1.80145e-05	9.15515e-05	1.5316e-07	1.5316e-07	1.5316e-07	5.94921e-11	1.5316e-07	9.15515e-05	1.80145e-05	9.15515e-05	1.5316e-07	1.5316e-07	1.5316e-07	5.94921e-11	1.5316e-07	9.15515e-05	1.80145e-05	9.15515e-05	1.5316e-07	1.5316e-07	1.5316e-07	5.94921e-11	1.5316e-07	9.15515e-05	1.80145e-05	9.15515e-05	1.5316e-07	1.5316e-07	1.5316e-07	5.94921e-11	1.5316e-07	9.15515e-05	1.80145e-05	9.15515e-05	1.5316e-07	1.5316e-07	1.5316e-07	5.94921e-11	1.5316e-07	9.15515e-05	1.80145e-05	9.15515e-05	1.5316e-07	1.5316e-07	1.5316e-07	5.94921e-11	1.5316e-07	9.15515e-05	1.80145e-05	9.15515e-05	1.5316e-07	1.5316e-07	1.5316e-07	5.94921e-11	1.5316e-07	9.15515e-05	1.80145e-05	9.15515e-05	1.5316e-07	1.5316e-07	1.5316e-07	5.94921e-11	1.5316e-07	9.15515e-05	1.80145e-05	9.15515e-05	1.5316e-07	1.5316e-07	1.5316e-07	5.94921e-11	1.5316e-07	9.15515e-05	1.80145e-05	9.15515e-05	1.5316e-07	1.5316e-07	1.5316e-07	5.94921e-11	1.5316e-07	9.15515e-05	1.80145e-05	9.15515e-05	1.5316e-07	1.5316e-07	1.5316e-07	5.94921e-11	1.5316e-07	9.15515e-05	1.80145e-05	9.15515e-05	1.5316e-07	1.5316e-07	1.5316e-07	5.94921e-11	1.5316e-07	0	0	0	0	0	0	0	0	0.0266318	0.0266318	0.0266318	0.0266318	0.0266318	0.0266318	0.0266318	0.0266318	0.0266318	0.0266318	0.0266318	0.0266318	0.0266318	0.0266318	0.0266318	0.0266318	0.0266318	0.0266318	0.0266318	0.0266318	0.0266318	0.0266318	0.0266318	0.0266318	1.18613e-08	1.18613e-08	1.18613e-08	1.18613e-08	1.18613e-08	1.18613e-08	1.18613e-08	1.18613e-08	1.18613e-08	1.18613e-08	1.18613e-08	1.18613e-08	1.18613e-08	1.18613e-08	1.18613e-08	1.18613e-08	1.18613e-08	1.18613e-08	1.18613e-08	1.18613e-08	1.18613e-08	1.18613e-08	1.18613e-08	1.18613e-08	1.18613e-08	1.18613e-08	1.18613e-08	1.18613e-08	1.18613e-08	1.18613e-08	1.18613e-08	1.18613e-08	1.18613e-08	1.18613e-08	1.18613e-08	1.18613e-08	1.18613e-08	1.18613e-08	1.18613e-08	1.18613e-08	1.18613e-08	1.18613e-08	1.18613e-08	1.18613e-08	1.18613e-08	1.18613e-08	1.18613e-08	1.18613e-08	2.04916e-05	2.57075e-05	2.04916e-05	0.000263055	0.000263055	0.0266318	0.999879	0.0266318	2.04916e-05	2.57075e-05	2.04916e-05	0.000263055	0.000263055	0.0266318	0.999879	0.0266318	2.04916e-05	2.57075e-05	2.04916e-05	0.000263055	0.000263055	0.0266318	0.999879	0.0266318	2.04916e-05	2.57075e-05	2.04916e-05	0.000263055	0.000263055	0.0266318	0.999879	0.0266318	2.04916e-05	2.57075e-05	2.04916e-05	0.000263055	0.000263055	0.0266318	0.999879	0.0266318	2.04916e-05	2.57075e-05	2.04916e-05	0.000263055	0.000263055	0.0266318	0.999879	0.0266318	2.04916e-05	2.57075e-05	2.04916e-05	0.000263055	0.000263055	0.0266318	0.999879	0.0266318	2.04916e-05	2.57075e-05	2.04916e-05	0.000263055	0.000263055	0.0266318	0.999879	0.0266318	2.04916e-05	2.57075e-05	0.000529063	0.000263055	0.00675107	2.03489e-09	0.000615805	1.97767e-06	0.649169	0.478381	0.649169	0.00675107	0.00675107	1.97767e-06	0.000615805	1.97767e-06	0.619293	0.391229	0.619293	0.000465136	0.000465136	1.30215e-09	1.33982e-12	1.30215e-09	0.619293	0.391229	0.619293	0.000465136	0.000465136	1.30215e-09	1.33982e-12	1.30215e-09	0.619293	0.391229	0.619293	0.000465136	0.000465136	1.30215e-09	1.33982e-12	1.30215e-09	0.619293	0.391229	0.619293	0.000465136	0.000465136	1.33982e-12	1.33982e-12	1.33982e-12	0.619293	0.391229	0.242457	0.000465136	9.15515e-05	0.061964	4.91289e-09	1.57591e-10	0.00538421	0.003391	0.00538421	9.15515e-05	9.15515e-05	0.00211443	4.91289e-09	1.57591e-10	0.00538421	0.003391	0.00538421	9.15515e-05	9.15515e-05	0.00211443	4.91289e-09	1.57591e-10	0.00538421	0.003391	0.00538421	9.15515e-05	9.15515e-05	0.00211443	4.91289e-09	1.57591e-10	0.00538421	0.003391	0.00538421	9.15515e-05	9.15515e-05	1.57591e-10	4.91289e-09	1.57591e-10	0.00538421	0.003391	0.00538421	9.15515e-05	9.15515e-05	4.91289e-09	4.91289e-09	4.91289e-09	0.00538421	0.003391	0.00538421	9.15515e-05	9.15515e-05	1.33982e-12	4.91289e-09	4.91289e-09	0.00538421	0.003391	0.00538421	9.15515e-05	9.15515e-05	1.33982e-12	4.91289e-09	4.91289e-09	0.00538421	0.003391	0.00538421	9.15515e-05	9.15515e-05	1.33982e-12	4.91289e-09	4.91289e-09	0.00538421	0.003391	0.00538421	9.15515e-05	9.15515e-05	1.33982e-12	4.91289e-09	4.91289e-09	0.00538421	0.003391	0.00538421	9.15515e-05	9.15515e-05	4.91289e-09	4.91289e-09	4.91289e-09	0.00538421	0.003391	0.00538421	9.15515e-05	9.15515e-05	4.91289e-09	4.91289e-09	4.91289e-09	0.00538421	0.003391	0.00538421	9.15515e-05	9.15515e-05	4.91289e-09	4.91289e-09	4.91289e-09	0.00538421	0.003391	0.00538421	9.15515e-05	9.15515e-05	4.91289e-09	4.91289e-09	4.91289e-09	0.00538421	0.003391	0.00538421	9.15515e-05	9.15515e-05	4.91289e-09	4.91289e-09	4.91289e-09	0.00538421	0.003391	0.00538421	9.15515e-05	9.15515e-05	4.91289e-09	4.91289e-09	4.91289e-09	0.00538421	0.003391	0.00538421	9.15515e-05	9.15515e-05	4.91289e-09	4.91289e-09	4.91289e-09	0.00538421	0.003391	0.00538421	9.15515e-05	9.15515e-05	4.91289e-09	4.91289e-09	4.91289e-09	0.00538421	0.003391	0.00538421	9.15515e-05	9.15515e-05	4.91289e-09	4.91289e-09	4.91289e-09	0.00538421	0.003391	0.00538421	9.15515e-05	9.15515e-05	4.91289e-09	4.91289e-09	4.91289e-09	0.00538421	0.003391	0.00538421	9.15515e-05	9.15515e-05	4.91289e-09	4.91289e-09	4.91289e-09	0.00538421	0.003391	0.00538421	9.15515e-05	9.15515e-05	4.91289e-09	4.91289e-09	4.91289e-09	0.00538421	0.003391	0.00538421	9.15515e-05	9.15515e-05	4.91289e-09	4.91289e-09	4.91289e-09	0.00538421	0.003391	0.00538421	9.15515e-05	9.15515e-05	4.91289e-09	4.91289e-09	4.91289e-09	0.00538421	0.003391	0.00538421	9.15515e-05	9.15515e-05	4.91289e-09	4.91289e-09	4.91289e-09	0.00538421	0.003391	0.00538421	9.15515e-05	9.15515e-05	4.91289e-09	4.91289e-09	4.91289e-09	0	0	0	0	0	0	0	0	0.0266318	0.0266318	0.0266318	0.0266318	0.0266318	0.0266318	0.0266318	0.0266318	0.0266318	0.0266318	0.0266318	0.0266318	0.0266318	0.0266318	0.0266318	0.0266318	0.0266318	0.0266318	0.0266318	0.0266318	0.0266318	0.0266318	0.0266318	0.0266318	0.00042296	0.00042296	0.00042296	0.00042296	0.00042296	0.00042296	0.00042296	0.00042296	0.00042296	0.00042296	0.00042296	0.00042296	0.00042296	0.00042296	0.00042296	0.00042296	0.00042296	0.00042296	0.00042296	0.00042296	0.00042296	0.00042296	0.00042296	0.00042296	0.00042296	0.00042296	0.00042296	0.00042296	0.00042296	0.00042296	0.00042296	0.00042296	0.00042296	0.00042296	0.00042296	0.00042296	0.00042296	0.00042296	0.00042296	0.00042296	0.00042296	0.00042296	0.00042296	0.00042296	0.00042296	0.00042296	0.00042296	0.00042296	0.00343506	0.003515	0.00343506	0.00722157	0.00722157	0.504157	0.999947	0.504157	0.00343506	0.003515	0.00343506	0.00722157	0.00722157	0.504157	0.999947	0.504157	0.00343506	0.003515	0.00343506	0.00722157	0.00722157	0.504157	0.999947	0.504157	0.00343506	0.003515	0.00343506	0.00722157	0.00722157	0.504157	0.999947	0.504157	0.00343506	0.003515	0.00343506	0.00722157	0.00722157	0.504157	0.999947	0.504157	0.00343506	0.003515	0.00343506	0.00722157	0.00722157	0.504157	0.999947	0.504157	0.00343506	0.003515	0.00343506	0.00722157	0.00722157	0.504157	0.999947	0.504157	0.00343506	0.003515	0.00343506	0.00722157	0.00722157	0.504157	0.999947	0.504157	0.00343506	0.003515	0.00864936	0.00722157	0.0180793	2.8501e-05	0.346908	0.00073571	0.113739	0.100718	0.113739	0.0180793	0.0180793	0.00073571	0.346908	0.00073571	0.11244	0.0975003	0.11244	0.00853898	0.00853898	2.4638e-06	9.53794e-08	2.4638e-06	0.11244	0.0975003	0.11244	0.00853898	0.00853898	2.4638e-06	9.53794e-08	2.4638e-06	0.11244	0.0975003	0.11244	0.00853898	0.00853898	2.4638e-06	9.53794e-08	2.4638e-06	0.11244	0.0975003	0.11244	0.00853898	0.00853898	6.89422e-12	9.53794e-08	6.89422e-12	0.11244	0.0975003	0.0737541	0.00853898	0.00538421	0.000465136	1.80145e-05	2.56203e-10	0.0203394	0.0188119	0.0203394	0.00538421	0.00538421	9.15515e-05	1.80145e-05	2.56203e-10	0.0203394	0.0188119	0.0203394	0.00538421	0.00538421	9.15515e-05	1.80145e-05	2.56203e-10	0.0203394	0.0188119	0.0203394	0.00538421	0.00538421	9.15515e-05	1.80145e-05	2.56203e-10	0.0203394	0.0188119	0.0203394	0.00538421	0.00538421	2.56203e-10	1.80145e-05	2.56203e-10	0.0203394	0.0188119	0.0203394	0.00538421	0.00538421	1.5316e-07	1.80145e-05	1.5316e-07	0.0203394	0.0188119	0.0203394	0.00538421	0.00538421	2.56203e-10	1.80145e-05	1.5316e-07	0.0203394	0.0188119	0.0203394	0.00538421	0.00538421	2.56203e-10	1.80145e-05	1.5316e-07	0.0203394	0.0188119	0.0203394	0.00538421	0.00538421	2.56203e-10	1.80145e-05	1.5316e-07	0.0203394	0.0188119	0.0203394	0.00538421	0.00538421	2.56203e-10	1.80145e-05	1.5316e-07	0.0203394	0.0188119	0.0203394	0.00538421	0.00538421	1.5316e-07	1.80145e-05	1.5316e-07	0.0203394	0.0188119	0.0203394	0.00538421	0.00538421	1.5316e-07	1.80145e-05	1.5316e-07	0.0203394	0.0188119	0.0203394	0.00538421	0.00538421	1.5316e-07	1.80145e-05	1.5316e-07	0.0203394	0.0188119	0.0203394	0.00538421	0.00538421	1.5316e-07	1.80145e-05	1.5316e-07	0.0203394	0.0188119	0.0203394	0.00538421	0.00538421	1.5316e-07	1.80145e-05	1.5316e-07	0.0203394	0.0188119	0.0203394	0.00538421	0.00538421	1.5316e-07	1.80145e-05	1.5316e-07	0.0203394	0.0188119	0.0203394	0.00538421	0.00538421	1.5316e-07	1.80145e-05	1.5316e-07	0.0203394	0.0188119	0.0203394	0.00538421	0.00538421	1.5316e-07	1.80145e-05	1.5316e-07	0.0203394	0.0188119	0.0203394	0.00538421	0.00538421	1.5316e-07	1.80145e-05	1.5316e-07	0.0203394	0.0188119	0.0203394	0.00538421	0.00538421	1.5316e-07	1.80145e-05	1.5316e-07	0.0203394	0.0188119	0.0203394	0.00538421	0.00538421	1.5316e-07	1.80145e-05	1.5316e-07	0.0203394	0.0188119	0.0203394	0.00538421	0.00538421	1.5316e-07	1.80145e-05	1.5316e-07	0.0203394	0.0188119	0.0203394	0.00538421	0.00538421	1.5316e-07	1.80145e-05	1.5316e-07	0.0203394	0.0188119	0.0203394	0.00538421	0.00538421	1.5316e-07	1.80145e-05	1.5316e-07	0.0203394	0.0188119	0.0203394	0.00538421	0.00538421	1.5316e-07	1.80145e-05	1.5316e-07	0.0203394	0.0188119	0.0203394	0.00538421	0.00538421	1.5316e-07	1.80145e-05	1.5316e-07	0	0	0	0	0	0	0	0	0.0266318	0.0266318	0.0266318	0.0266318	0.0266318	0.0266318	0.0266318	0.0266318	0.0266318	0.0266318	0.0266318	0.0266318	0.0266318	0.0266318	0.0266318	0.0266318	0.0266318	0.0266318	0.0266318	0.0266318	0.0266318	0.0266318	0.0266318	0.0266318	0.0132569	0.0132569	0.0132569	0.0132569	0.0132569	0.0132569	0.0132569	0.0132569	0.0132569	0.0132569	0.0132569	0.0132569	0.0132569	0.0132569	0.0132569	0.0132569	0.0132569	0.0132569	0.0132569	0.0132569	0.0132569	0.0132569	0.0132569	0.0132569	0.0132569	0.0132569	0.0132569	0.0132569	0.0132569	0.0132569	0.0132569	0.0132569	0.0132569	0.0132569	0.0132569	0.0132569	0.0132569	0.0132569	0.0132569	0.0132569	0.0132569	0.0132569	0.0132569	0.0132569	0.0132569	0.0132569	0.0132569	0.0132569	0.018826	0.0188515	0.018826	0.0213435	0.0213435	0.218772	0.966798	0.218772	0.018826	0.0188515	0.018826	0.0213435	0.0213435	0.218772	0.966798	0.218772	0.018826	0.0188515	0.018826	0.0213435	0.0213435	0.218772	0.966798	0.218772	0.018826	0.0188515	0.018826	0.0213435	0.0213435	0.218772	0.966798	0.218772	0.018826	0.0188515	0.018826	0.0213435	0.0213435	0.218772	0.966798	0.218772	0.018826	0.0188515	0.018826	0.0213435	0.0213435	0.218772	0.966798	0.218772	0.018826	0.0188515	0.018826	0.0213435	0.0213435	0.218772	0.966798	0.218772	0.018826	0.0188515	0.018826	0.0213435	0.0213435	0.218772	0.966798	0.218772	0.018826	0.0188515	0.0220046	0.0213435	0.0249364	0.00874268	0.478381	0.0218372	0.0356363	0.0351288	0.0356363	0.0249364	0.0249364	0.0218372	0.478381	0.0218372	0.0356101	0.0350563	0.0356101	0.0219882	0.0219882	0.00152612	0.00060348	0.00152612	0.0356101	0.0350563	0.0356101	0.0219882	0.0219882	0.00152612	0.00060348	0.00152612	0.0356101	0.0350563	0.0356101	0.0219882	0.0219882	0.00152612	0.00060348	0.00152612	0.0356101	0.0350563	0.0356101	0.0219882	0.0219882	4.37249e-07	0.00060348	4.37249e-07	0.0356101	0.0350563	0.0329743	0.0219882	0.0203394	0.00103022	0.003391	1.54861e-06	0.0259177	0.0257134	0.0259177	0.0203394	0.0203394	0.00064779	0.003391	1.54861e-06	0.0259177	0.0257134	0.0259177	0.0203394	0.0203394	0.00064779	0.003391	1.54861e-06	0.0259177	0.0257134	0.0259177	0.0203394	0.0203394	0.00064779	0.003391	1.54861e-06	0.0259177	0.0257134	0.0259177	0.0203394	0.0203394	1.54861e-06	0.003391	1.54861e-06	0.0259177	0.0257134	0.0259177	0.0203394	0.0203394	9.15515e-05	0.003391	9.15515e-05	0.0259177	0.0257134	0.0259177	0.0203394	0.0203394	4.47525e-06	0.003391	9.15515e-05	0.0259177	0.0257134	0.0259177	0.0203394	0.0203394	4.47525e-06	0.003391	9.15515e-05	0.0259177	0.0257134	0.0259177	0.0203394	0.0203394	4.47525e-06	0.003391	9.15515e-05	0.0259177	0.0257134	0.0259177	0.0203394	0.0203394	4.47525e-06	0.003391	9.15515e-05	0.0259177	0.0257134	0.0259177	0.0203394	0.0203394	9.15515e-05	0.003391	9.15515e-05	0.0259177	0.0257134	0.0259177	0.0203394	0.0203394	9.15515e-05	0.003391	9.15515e-05	0.0259177	0.0257134	0.0259177	0.0203394	0.0203394	9.15515e-05	0.003391	9.15515e-05	0.0259177	0.0257134	0.0259177	0.0203394	0.0203394	9.15515e-05	0.003391	9.15515e-05	0.0259177	0.0257134	0.0259177	0.0203394	0.0203394	9.15515e-05	0.003391	9.15515e-05	0.0259177	0.0257134	0.0259177	0.0203394	0.0203394	9.15515e-05	0.003391	9.15515e-05	0.0259177	0.0257134	0.0259177	0.0203394	0.0203394	9.15515e-05	0.003391	9.15515e-05	0.0259177	0.0257134	0.0259177	0.0203394	0.0203394	9.15515e-05	0.003391	9.15515e-05	0.0259177	0.0257134	0.0259177	0.0203394	0.0203394	9.15515e-05	0.003391	9.15515e-05	0.0259177	0.0257134	0.0259177	0.0203394	0.0203394	9.15515e-05	0.003391	9.15515e-05	0.0259177	0.0257134	0.0259177	0.0203394	0.0203394	9.15515e-05	0.003391	9.15515e-05	0.0259177	0.0257134	0.0259177	0.0203394	0.0203394	9.15515e-05	0.003391	9.15515e-05	0.0259177	0.0257134	0.0259177	0.0203394	0.0203394	9.15515e-05	0.003391	9.15515e-05	0.0259177	0.0257134	0.0259177	0.0203394	0.0203394	9.15515e-05	0.003391	9.15515e-05	0.0259177	0.0257134	0.0259177	0.0203394	0.0203394	9.15515e-05	0.003391	9.15515e-05	0.0259177	0.0257134	0.0259177	0.0203394	0.0203394	9.15515e-05	0.003391	9.15515e-05	0	0	0	0	0	0	0	0	0.0266318	0.0266318	0.0266318	0.0266318	0.0266318	0.0266318	0.0266318	0.0266318	0.0266318	0.0266318	0.0266318	0.0266318	0.0266318	0.0266318	0.0266318	0.0266318	0.0266318	0.0266318	0.0266318	0.0266318	0.0266318	0.0266318	0.0266318	0.0266318	0.0248258	0.0248258	0.0248258	0.0248258	0.0248258	0.0248258	0.0248258	0.0248258	0.0248258	0.0248258	0.0248258	0.0248258	0.0248258	0.0248258	0.0248258	0.0248258	0.0248258	0.0248258	0.0248258	0.0248258	0.0248258	0.0248258	0.0248258	0.0248258	0.0248258	0.0248258	0.0248258	0.0248258	0.0248258	0.0248258	0.0248258	0.0248258	0.0248258	0.0248258	0.0248258	0.0248258	0.0248258	0.0248258	0.0248258	0.0248258	0.0248258	0.0248258	0.0248258	0.0248258	0.0248258	0.0248258	0.0248258	0.0248258	0.025714	0.0257152	0.025714	0.0260399	0.0260399	0.0534085	0.175069	0.0534085	0.025714	0.0257152	0.025714	0.0260399	0.0260399	0.0534085	0.175069	0.0534085	0.025714	0.0257152	0.025714	0.0260399	0.0260399	0.0534085	0.175069	0.0534085	0.025714	0.0257152	0.025714	0.0260399	0.0260399	0.0534085	0.175069	0.0534085	0.025714	0.0257152	0.025714	0.0260399	0.0260399	0.0534085	0.175069	0.0534085	0.025714	0.0257152	0.025714	0.0260399	0.0260399	0.0534085	0.175069	0.0534085	0.025714	0.0257152	0.025714	0.0260399	0.0260399	0.0534085	0.175069	0.0534085	0.025714	0.0257152	0.025714	0.0260399	0.0260399	0.0534085	0.175069	0.0534085	0.025714	0.0257152	0.0261243	0.0260399	0.0264552	0.028915	0.100718	0.0337384	0.0274941	0.0274694	0.0274941	0.0264552	0.0264552	0.0337384	0.100718	0.0337384	0.0274935	0.0274674	0.0274935	0.0261236	0.0261236	0.0160701	0.0137367	0.0160701	0.0274935	0.0274674	0.0274935	0.0261236	0.0261236	0.0160701	0.0137367	0.0160701	0.0274935	0.0274674	0.0274935	0.0261236	0.0261236	0.0160701	0.0137367	0.0160701	0.0274935	0.0274674	0.0274935	0.0261236	0.0261236	0.00110912	0.0137367	0.00110912	0.0274935	0.0274674	0.0272771	0.0261236	0.0259177	0.00847072	0.0188119	0.00140948	0.0265889	0.0265763	0.0265889	0.0259177	0.0259177	0.00782744	0.0188119	0.00140948	0.0265889	0.0265763	0.0265889	0.0259177	0.0259177	0.00782744	0.0188119	0.00140948	0.0265889	0.0265763	0.0265889	0.0259177	0.0259177	0.00782744	0.0188119	0.00140948	0.0265889	0.0265763	0.0265889	0.0259177	0.0259177	0.00140948	0.0188119	0.00140948	0.0265889	0.0265763	0.0265889	0.0259177	0.0259177	0.00538421	0.0188119	0.00538421	0.0265889	0.0265763	0.0265889	0.0259177	0.0259177	0.00228451	0.0188119	0.00538421	0.0265889	0.0265763	0.0265889	0.0259177	0.0259177	0.00228451	0.0188119	0.00538421	0.0265889	0.0265763	0.0265889	0.0259177	0.0259177	0.00228451	0.0188119	0.00538421	0.0265889	0.0265763	0.0265889	0.0259177	0.0259177	0.00228451	0.0188119	0.00538421	0.0265889	0.0265763	0.0265889	0.0259177	0.0259177	0.00538421	0.0188119	0.00538421	0.0265889	0.0265763	0.0265889	0.0259177	0.0259177	0.00538421	0.0188119	0.00538421	0.0265889	0.0265763	0.0265889	0.0259177	0.0259177	0.00538421	0.0188119	0.00538421	0.0265889	0.0265763	0.0265889	0.0259177	0.0259177	0.00538421	0.0188119	0.00538421	0.0265889	0.0265763	0.0265889	0.0259177	0.0259177	0.00538421	0.0188119	0.00538421	0.0265889	0.0265763	0.0265889	0.0259177	0.0259177	0.00538421	0.0188119	0.00538421	0.0265889	0.0265763	0.0265889	0.0259177	0.0259177	0.00538421	0.0188119	0.00538421	0.0265889	0.0265763	0.0265889	0.0259177	0.0259177	0.00538421	0.0188119	0.00538421	0.0265889	0.0265763	0.0265889	0.0259177	0.0259177	0.00538421	0.0188119	0.00538421	0.0265889	0.0265763	0.0265889	0.0259177	0.0259177	0.00538421	0.0188119	0.00538421	0.0265889	0.0265763	0.0265889	0.0259177	0.0259177	0.00538421	0.0188119	0.00538421	0.0265889	0.0265763	0.0265889	0.0259177	0.0259177	0.00538421	0.0188119	0.00538421	0.0265889	0.0265763	0.0265889	0.0259177	0.0259177	0.00538421	0.0188119	0.00538421	0.0265889	0.0265763	0.0265889	0.0259177	0.0259177	0.00538421	0.0188119	0.00538421	0.0265889	0.0265763	0.0265889	0.0259177	0.0259177	0.00538421	0.0188119	0.00538421	0.0265889	0.0265763	0.0265889	0.0259177	0.0259177	0.00538421	0.0188119	0.00538421	0	0	0	0	0	0	0	0	0.0266318	0.0266318	0.0266318	0.0266318	0.0266318	0.0266318	0.0266318	0.0266318	0.0266318	0.0266318	0.0266318	0.0266318	0.0266318	0.0266318	0.0266318	0.0266318	0.0266318	0.0266318	0.0266318	0.0266318	0.0266318	0.0266318	0.0266318	0.0266318	0.0252222	0.0252222	0.0252222	0.0252222	0.0252222	0.0252222	0.0252222	0.0252222	0.0252222	0.0252222	0.0252222	0.0252222	0.0252222	0.0252222	0.0252222	0.0252222	0.0252222	0.0252222	0.0252222	0.0252222	0.0252222	0.0252222	0.0252222	0.0252222	0.0252222	0.0252222	0.0252222	0.0252222	0.0252222	0.0252222	0.0252222	0.0252222	0.0252222	0.0252222	0.0252222	0.0252222	0.0252222	0.0252222	0.0252222	0.0252222	0.0252222	0.0252222	0.0252222	0.0252222	0.0252222	0.0252222	0.0252222	0.0252222	0.0319094	0.118539	0.118539	0.0260084	0.0266318	0.0259179	0.0259191	0.0259191	0.0319094	0.118539	0.118539	0.0260084	0.0266318	0.0259179	0.0259191	0.0259191	0.0319094	0.118539	0.118539	0.0260084	0.0266318	0.0259179	0.0259191	0.0259191	0.0319094	0.118539	0.118539	0.0260084	0.0266318	0.0259179	0.0259191	0.0259191	0.0319094	0.118539	0.118539	0.0260084	0.0266318	0.0259179	0.0259191	0.0259191	0.0319094	0.118539	0.118539	0.0260084	0.0266318	0.0259179	0.0259191	0.0259191	0.0319094	0.118539	0.118539	0.0260084	0.0266318	0.0259179	0.0259191	0.0259191	0.0319094	0.118539	0.118539	0.0260084	0.0266318	0.0259179	0.0259191	0.0259191	0.0319094	0.118539	0.116852	0.0260084	0.0262138	0.0272772	0.0272786	0.0272527	0.0262298	0.0756839	0.0652688	0.0267772	0.0262138	0.0273247	0.0272786	0.0272527	0.0212811	0.0159421	0.0136271	0.0266838	0.0255106	0.0273245	0.0272771	0.0272512	0.0212811	0.0159421	0.0136271	0.0266838	0.0255106	0.0273245	0.0272771	0.0272512	0.0212811	0.0159421	0.0136271	0.0266838	0.0255106	0.0273245	0.0272771	0.0272512	0.0212811	0.0159421	0.0136271	0.0266838	0.0255106	0.0273637	0.0272771	0.0273612	0.0212811	0.0159421	0.0137367	0.0266838	0.0257134	0.0266744	0.0265889	0.0266836	0.023488	0.0203394	0.0188119	0.0262981	0.0257134	0.0266513	0.0265889	0.0266836	0.023488	0.0203394	0.0188119	0.0262981	0.0257134	0.0266513	0.0265889	0.0266836	0.023488	0.0203394	0.0188119	0.0262981	0.0257134	0.0266513	0.0265889	0.0266836	0.023488	0.0203394	0.0188119	0.0262981	0.0257134	0.0266503	0.0265889	0.0266836	0.023488	0.0203394	0.0188119	0.0262981	0.0257134	0.0266312	0.0265889	0.0266299	0.023488	0.0203394	0.0188119	0.0262981	0.0257134	0.0266307	0.0265889	0.0266299	0.023488	0.0203394	0.0188119	0.0262981	0.0257134	0.0266307	0.0265889	0.0266299	0.023488	0.0203394	0.0188119	0.0262981	0.0257134	0.0266307	0.0265889	0.0266299	0.023488	0.0203394	0.0188119	0.0262981	0.0257134	0.0266307	0.0265889	0.0266299	0.023488	0.0203394	0.0188119	0.0262981	0.0257134	0.0266312	0.0265889	0.0266299	0.023488	0.0203394	0.0188119	0.0262981	0.0257134	0.0266312	0.0265889	0.0266299	0.023488	0.0203394	0.0188119	0.0262981	0.0257134	0.0266312	0.0265889	0.0266299	0.023488	0.0203394	0.0188119	0.0262981	0.0257134	0.0266312	0.0265889	0.0266299	0.023488	0.0203394	0.0188119	0.0262981	0.0257134	0.0266312	0.0265889	0.0266299	0.023488	0.0203394	0.0188119	0.0262981	0.0257134	0.0266312	0.0265889	0.0266299	0.023488	0.0203394	0.0188119	0.0262981	0.0257134	0.0266312	0.0265889	0.0266299	0.023488	0.0203394	0.0188119	0.0262981	0.0257134	0.0266312	0.0265889	0.0266299	0.023488	0.0203394	0.0188119	0.0262981	0.0257134	0.0266312	0.0265889	0.0266299	0.023488	0.0203394	0.0188119	0.0262981	0.0257134	0.0266312	0.0265889	0.0266299	0.023488	0.0203394	0.0188119	0.0262981	0.0257134	0.0266312	0.0265889	0.0266299	0.023488	0.0203394	0.0188119	0.0262981	0.0257134	0.0266312	0.0265889	0.0266299	0.023488	0.0203394	0.0188119	0.0262981	0.0257134	0.0266312	0.0265889	0.0266299	0.023488	0.0203394	0.0188119	0.0262981	0.0257134	0.0266312	0.0265889	0.0266299	0.023488	0.0203394	0.0188119	0.0262981	0.0257134	0.0266312	0.0265889	0.0266299	0.023488	0.0203394	0.0188119	0.0262981	0.0257134	0.0266312	0.0265889	0.0266299	0	0	0	0	0	0	0	0	0.0266318	0.0266318	0.0266318	0.0266318	0.0266318	0.0266318	0.0266318	0.0266318	0.0266318	0.0266318	0.0266318	0.0266318	0.0266318	0.0266318	0.0266318	0.0266318	0.0266318	0.0266318	0.0266318	0.0266318	0.0266318	0.0266318	0.0266318	0.0266318	0.0155101	0.0155101	0.0155101	0.0155101	0.0155101	0.0155101	0.0155101	0.0155101	0.0155101	0.0155101	0.0155101	0.0155101	0.0155101	0.0155101	0.0155101	0.0155101	0.0155101	0.0155101	0.0155101	0.0155101	0.0155101	0.0155101	0.0155101	0.0155101	0.0155101	0.0155101	0.0155101	0.0155101	0.0155101	0.0155101	0.0155101	0.0155101	0.0155101	0.0155101	0.0155101	0.0155101	0.0155101	0.0155101	0.0155101	0.0155101	0.0155101	0.0155101	0.0155101	0.0155101	0.0155101	0.0155101	0.0155101	0.0155101	0.042499	0.861191	0.861191	0.0210701	0.0266318	0.0203436	0.0203725	0.0203725	0.042499	0.861191	0.861191	0.0210701	0.0266318	0.0203436	0.0203725	0.0203725	0.042499	0.861191	0.861191	0.0210701	0.0266318	0.0203436	0.0203725	0.0203725	0.042499	0.861191	0.861191	0.0210701	0.0266318	0.0203436	0.0203725	0.0203725	0.042499	0.861191	0.861191	0.0210701	0.0266318	0.0203436	0.0203725	0.0203725	0.042499	0.861191	0.861191	0.0210701	0.0266318	0.0203436	0.0203725	0.0203725	0.042499	0.861191	0.861191	0.0210701	0.0266318	0.0203436	0.0203725	0.0203725	0.042499	0.861191	0.861191	0.0210701	0.0266318	0.0203436	0.0203725	0.0203725	0.042499	0.861191	0.841037	0.0210701	0.0228004	0.032981	0.0330272	0.0325122	0.0165861	0.296658	0.142833	0.0280774	0.0228004	0.0339487	0.0330272	0.0325122	0.00782744	0.00140948	0.000557315	0.0271105	0.0173971	0.0339418	0.0329743	0.0324601	0.00782744	0.00140948	0.000557315	0.0271105	0.0173971	0.0339418	0.0329743	0.0324601	0.00782744	0.00140948	0.000557315	0.0271105	0.0173971	0.0339418	0.0329743	0.0324601	0.00782744	0.00140948	0.000557315	0.0271105	0.0173971	0.0347505	0.0329743	0.034658	0.00782744	0.00140948	0.00060348	0.0271105	0.0188119	0.027354	0.0259177	0.0274674	0.0126365	0.00538421	0.003391	0.023488	0.0188119	0.0269588	0.0259177	0.0274674	0.0126365	0.00538421	0.003391	0.023488	0.0188119	0.0269588	0.0259177	0.0274674	0.0126365	0.00538421	0.003391	0.023488	0.0188119	0.0269588	0.0259177	0.0274674	0.0126365	0.00538421	0.003391	0.023488	0.0188119	0.0269297	0.0259177	0.0274674	0.0126365	0.00538421	0.003391	0.023488	0.0188119	0.0266121	0.0259177	0.0265763	0.0126365	0.00538421	0.003391	0.023488	0.0188119	0.0265977	0.0259177	0.0265763	0.0126365	0.00538421	0.003391	0.023488	0.0188119	0.0265977	0.0259177	0.0265763	0.0126365	0.00538421	0.003391	0.023488	0.0188119	0.0265977	0.0259177	0.0265763	0.0126365	0.00538421	0.003391	0.023488	0.0188119	0.0265977	0.0259177	0.0265763	0.0126365	0.00538421	0.003391	0.023488	0.0188119	0.0266121	0.0259177	0.0265763	0.0126365	0.00538421	0.003391	0.023488	0.0188119	0.0266121	0.0259177	0.0265763	0.0126365	0.00538421	0.003391	0.023488	0.0188119	0.0266121	0.0259177	0.0265763	0.0126365	0.00538421	0.003391	0.023488	0.0188119	0.0266121	0.0259177	0.0265763	0.0126365	0.00538421	0.003391	0.023488	0.0188119	0.0266121	0.0259177	0.0265763	0.0126365	0.00538421	0.003391	0.023488	0.0188119	0.0266121	0.0259177	0.0265763	0.0126365	0.00538421	0.003391	0.023488	0.0188119	0.0266121	0.0259177	0.0265763	0.0126365	0.00538421	0.003391	0.023488	0.0188119	0.0266121	0.0259177	0.0265763	0.0126365	0.00538421	0.003391	0.023488	0.0188119	0.0266121	0.0259177	0.0265763	0.0126365	0.00538421	0.003391	0.023488	0.0188119	0.0266121	0.0259177	0.0265763	0.0126365	0.00538421	0.003391	0.023488	0.0188119	0.0266121	0.0259177	0.0265763	0.0126365	0.00538421	0.003391	0.023488	0.0188119	0.0266121	0.0259177	0.0265763	0.0126365	0.00538421	0.003391	0.023488	0.0188119	0.0266121	0.0259177	0.0265763	0.0126365	0.00538421	0.003391	0.023488	0.0188119	0.0266121	0.0259177	0.0265763	0.0126365	0.00538421	0.003391	0.023488	0.0188119	0.0266121	0.0259177	0.0265763	0.0126365	0.00538421	0.003391	0.023488	0.0188119	0.0266121	0.0259177	0.0265763	0	0	0	0	0	0	0	0	0.0266318	0.0266318	0.0266318	0.0266318	0.0266318	0.0266318	0.0266318	0.0266318	0.0266318	0.0266318	0.0266318	0.0266318	0.0266318	0.0266318	0.0266318	0.0266318	0.0266318	0.0266318	0.0266318	0.0266318	0.0266318	0.0266318	0.0266318	0.0266318	0.0010699	0.0010699	0.0010699	0.0010699	0.0010699	0.0010699	0.0010699	0.0010699	0.0010699	0.0010699	0.0010699	0.0010699	0.0010699	0.0010699	0.0010699	0.0010699	0.0010699	0.0010699	0.0010699	0.0010699	0.0010699	0.0010699	0.0010699	0.0010699	0.0010699	0.0010699	0.0010699	0.0010699	0.0010699	0.0010699	0.0010699	0.0010699	0.0010699	0.0010699	0.0010699	0.0010699	0.0010699	0.0010699	0.0010699	0.0010699	0.0010699	0.0010699	0.0010699	0.0010699	0.0010699	0.0010699	0.0010699	0.0010699	0.0266318	0.998967	0.998967	0.0066614	0.0266318	0.00540346	0.00553578	0.00553578	0.0266318	0.998967	0.998967	0.0066614	0.0266318	0.00540346	0.00553578	0.00553578	0.0266318	0.998967	0.998967	0.0066614	0.0266318	0.00540346	0.00553578	0.00553578	0.0266318	0.998967	0.998967	0.0066614	0.0266318	0.00540346	0.00553578	0.00553578	0.0266318	0.998967	0.998967	0.0066614	0.0266318	0.00540346	0.00553578	0.00553578	0.0266318	0.998967	0.998967	0.0066614	0.0266318	0.00540346	0.00553578	0.00553578	0.0266318	0.998967	0.998967	0.0066614	0.0266318	0.00540346	0.00553578	0.00553578	0.0266318	0.998967	0.998967	0.0066614	0.0266318	0.00540346	0.00553578	0.00553578	0.0266318	0.998967	0.997389	0.0066614	0.0106937	0.0739996	0.0756839	0.0652688	0.00326552	0.216697	0.010596	0.0361285	0.0106937	0.096868	0.0756839	0.0652688	0.00064779	1.54861e-06	5.99502e-08	0.0293686	0.00213408	0.0965546	0.0737541	0.0635863	0.00064779	1.54861e-06	5.99502e-08	0.0293686	0.00213408	0.0965546	0.0737541	0.0635863	0.00064779	1.54861e-06	5.99502e-08	0.0293686	0.00213408	0.0965546	0.0737541	0.0635863	0.00064779	1.54861e-06	5.99502e-08	0.0293686	0.00213408	0.118749	0.0737541	0.114002	0.00064779	1.54861e-06	9.53794e-08	0.0293686	0.003391	0.0345615	0.0203394	0.0350563	0.00186973	9.15515e-05	1.80145e-05	0.0126365	0.003391	0.0299741	0.0203394	0.0350563	0.00186973	9.15515e-05	1.80145e-05	0.0126365	0.003391	0.0299741	0.0203394	0.0350563	0.00186973	9.15515e-05	1.80145e-05	0.0126365	0.003391	0.0299741	0.0203394	0.0350563	0.00186973	9.15515e-05	1.80145e-05	0.0126365	0.003391	0.0294341	0.0203394	0.0350563	0.00186973	9.15515e-05	1.80145e-05	0.0126365	0.003391	0.0262981	0.0203394	0.0257134	0.00186973	9.15515e-05	1.80145e-05	0.0126365	0.003391	0.0260593	0.0203394	0.0257134	0.00186973	9.15515e-05	1.80145e-05	0.0126365	0.003391	0.0260593	0.0203394	0.0257134	0.00186973	9.15515e-05	1.80145e-05	0.0126365	0.003391	0.0260593	0.0203394	0.0257134	0.00186973	9.15515e-05	1.80145e-05	0.0126365	0.003391	0.0260593	0.0203394	0.0257134	0.00186973	9.15515e-05	1.80145e-05	0.0126365	0.003391	0.0262981	0.0203394	0.0257134	0.00186973	9.15515e-05	1.80145e-05	0.0126365	0.003391	0.0262981	0.0203394	0.0257134	0.00186973	9.15515e-05	1.80145e-05	0.0126365	0.003391	0.0262981	0.0203394	0.0257134	0.00186973	9.15515e-05	1.80145e-05	0.0126365	0.003391	0.0262981	0.0203394	0.0257134	0.00186973	9.15515e-05	1.80145e-05	0.0126365	0.003391	0.0262981	0.0203394	0.0257134	0.00186973	9.15515e-05	1.80145e-05	0.0126365	0.003391	0.0262981	0.0203394	0.0257134	0.00186973	9.15515e-05	1.80145e-05	0.0126365	0.003391	0.0262981	0.0203394	0.0257134	0.00186973	9.15515e-05	1.80145e-05	0.0126365	0.003391	0.0262981	0.0203394	0.0257134	0.00186973	9.15515e-05	1.80145e-05	0.0126365	0.003391	0.0262981	0.0203394	0.0257134	0.00186973	9.15515e-05	1.80145e-05	0.0126365	0.003391	0.0262981	0.0203394	0.0257134	0.00186973	9.15515e-05	1.80145e-05	0.0126365	0.003391	0.0262981	0.0203394	0.0257134	0.00186973	9.15515e-05	1.80145e-05	0.0126365	0.003391	0.0262981	0.0203394	0.0257134	0.00186973	9.15515e-05	1.80145e-05	0.0126365	0.003391	0.0262981	0.0203394	0.0257134	0.00186973	9.15515e-05	1.80145e-05	0.0126365	0.003391	0.0262981	0.0203394	0.0257134	0.00186973	9.15515e-05	1.80145e-05	0.0126365	0.003391	0.0262981	0.0203394	0.0257134	0.00186973	9.15515e-05	1.80145e-05	0.0126365	0.003391	0.0262981	0.0203394	0.0257134	0	0	0	0	0	0	0	0	0.0266318	0.0266318	0.0266318	0.0266318	0.0266318	0.0266318	0.0266318	0.0266318	0.0266318	0.0266318	0.0266318	0.0266318	0.0266318	0.0266318	0.0266318	0.0266318	0.0266318	0.0266318	0.0266318	0.0266318	0.0266318	0.0266318	0.0266318	0.0266318	3.06399e-07	3.06399e-07	3.06399e-07	3.06399e-07	3.06399e-07	3.06399e-07	3.06399e-07	3.06399e-07	3.06399e-07	3.06399e-07	3.06399e-07	3.06399e-07	3.06399e-07	3.06399e-07	3.06399e-07	3.06399e-07	3.06399e-07	3.06399e-07	3.06399e-07	3.06399e-07	3.06399e-07	3.06399e-07	3.06399e-07	3.06399e-07	3.06399e-07	3.06399e-07	3.06399e-07	3.06399e-07	3.06399e-07	3.06399e-07	3.06399e-07	3.06399e-07	3.06399e-07	3.06399e-07	3.06399e-07	3.06399e-07	3.06399e-07	3.06399e-07	3.06399e-07	3.06399e-07	3.06399e-07	3.06399e-07	3.06399e-07	3.06399e-07	3.06399e-07	3.06399e-07	3.06399e-07	3.06399e-07	0.00073571	0.998043	0.998043	0.000195702	0.0266318	9.49107e-05	0.000120646	0.000120646	0.00073571	0.998043	0.998043	0.000195702	0.0266318	9.49107e-05	0.000120646	0.000120646	0.00073571	0.998043	0.998043	0.000195702	0.0266318	9.49107e-05	0.000120646	0.000120646	0.00073571	0.998043	0.998043	0.000195702	0.0266318	9.49107e-05	0.000120646	0.000120646	0.00073571	0.998043	0.998043	0.000195702	0.0266318	9.49107e-05	0.000120646	0.000120646	0.00073571	0.998043	0.998043	0.000195702	0.0266318	9.49107e-05	0.000120646	0.000120646	0.00073571	0.998043	0.998043	0.000195702	0.0266318	9.49107e-05	0.000120646	0.000120646	0.00073571	0.998043	0.998043	0.000195702	0.0266318	9.49107e-05	0.000120646	0.000120646	0.00073571	0.998043	0.951783	0.000195702	0.00105806	0.249138	0.296658	0.142833	0.00073571	0.00142479	1.4681e-06	0.0757274	0.00105806	0.649684	0.296658	0.142833	9.15515e-05	2.56203e-10	2.63614e-13	0.03691	3.54446e-06	0.641438	0.242457	0.112251	9.15515e-05	2.56203e-10	2.63614e-13	0.03691	3.54446e-06	0.641438	0.242457	0.112251	9.15515e-05	2.56203e-10	2.63614e-13	0.03691	3.54446e-06	0.641438	0.242457	0.112251	9.15515e-05	2.56203e-10	2.63614e-13	0.03691	3.54446e-06	0.863365	0.242457	0.800588	9.15515e-05	2.56203e-10	1.33982e-12	0.03691	1.80145e-05	0.114002	0.00538421	0.0975003	9.15515e-05	1.5316e-07	4.91289e-09	0.00186973	1.80145e-05	0.0516156	0.00538421	0.0975003	9.15515e-05	1.5316e-07	4.91289e-09	0.00186973	1.80145e-05	0.0516156	0.00538421	0.0975003	9.15515e-05	1.5316e-07	4.91289e-09	0.00186973	1.80145e-05	0.0516156	0.00538421	0.0975003	9.15515e-05	1.5316e-07	4.91289e-09	0.00186973	1.80145e-05	0.0432502	0.00538421	0.0975003	9.15515e-05	1.5316e-07	4.91289e-09	0.00186973	1.80145e-05	0.023488	0.00538421	0.0188119	9.15515e-05	1.5316e-07	4.91289e-09	0.00186973	1.80145e-05	0.021451	0.00538421	0.0188119	9.15515e-05	1.5316e-07	4.91289e-09	0.00186973	1.80145e-05	0.021451	0.00538421	0.0188119	9.15515e-05	1.5316e-07	4.91289e-09	0.00186973	1.80145e-05	0.021451	0.00538421	0.0188119	9.15515e-05	1.5316e-07	4.91289e-09	0.00186973	1.80145e-05	0.021451	0.00538421	0.0188119	9.15515e-05	1.5316e-07	4.91289e-09	0.00186973	1.80145e-05	0.023488	0.00538421	0.0188119	9.15515e-05	1.5316e-07	4.91289e-09	0.00186973	1.80145e-05	0.023488	0.00538421	0.0188119	9.15515e-05	1.5316e-07	4.91289e-09	0.00186973	1.80145e-05	0.023488	0.00538421	0.0188119	9.15515e-05	1.5316e-07	4.91289e-09	0.00186973	1.80145e-05	0.023488	0.00538421	0.0188119	9.15515e-05	1.5316e-07	4.91289e-09	0.00186973	1.80145e-05	0.023488	0.00538421	0.0188119	9.15515e-05	1.5316e-07	4.91289e-09	0.00186973	1.80145e-05	0.023488	0.00538421	0.0188119	9.15515e-05	1.5316e-07	4.91289e-09	0.00186973	1.80145e-05	0.023488	0.00538421	0.0188119	9.15515e-05	1.5316e-07	4.91289e-09	0.00186973	1.80145e-05	0.023488	0.00538421	0.0188119	9.15515e-05	1.5316e-07	4.91289e-09	0.00186973	1.80145e-05	0.023488	0.00538421	0.0188119	9.15515e-05	1.5316e-07	4.91289e-09	0.00186973	1.80145e-05	0.023488	0.00538421	0.0188119	9.15515e-05	1.5316e-07	4.91289e-09	0.00186973	1.80145e-05	0.023488	0.00538421	0.0188119	9.15515e-05	1.5316e-07	4.91289e-09	0.00186973	1.80145e-05	0.023488	0.00538421	0.0188119	9.15515e-05	1.5316e-07	4.91289e-09	0.00186973	1.80145e-05	0.023488	0.00538421	0.0188119	9.15515e-05	1.5316e-07	4.91289e-09	0.00186973	1.80145e-05	0.023488	0.00538421	0.0188119	9.15515e-05	1.5316e-07	4.91289e-09	0.00186973	1.80145e-05	0.023488	0.00538421	0.0188119	9.15515e-05	1.5316e-07	4.91289e-09	0.00186973	1.80145e-05	0.023488	0.00538421	0.0188119	0	0	0	0	0	0	0	0	0.0266318	0.0266318	0.0266318	0.0266318	0.0266318	0.0266318	0.0266318	0.0266318	0.0266318	0.0266318	0.0266318	0.0266318	0.0266318	0.0266318	0.0266318	0.0266318	0.0266318	0.0266318	0.0266318	0.0266318	0.0266318	0.0266318	0.0266318	0.0266318	8.57362e-13	8.57362e-13	8.57362e-13	8.57362e-13	8.57362e-13	8.57362e-13	8.57362e-13	8.57362e-13	8.57362e-13	8.57362e-13	8.57362e-13	8.57362e-13	8.57362e-13	8.57362e-13	8.57362e-13	8.57362e-13	8.57362e-13	8.57362e-13	8.57362e-13	8.57362e-13	8.57362e-13	8.57362e-13	8.57362e-13	8.57362e-13	8.57362e-13	8.57362e-13	8.57362e-13	8.57362e-13	8.57362e-13	8.57362e-13	8.57362e-13	8.57362e-13	8.57362e-13	8.57362e-13	8.57362e-13	8.57362e-13	8.57362e-13	8.57362e-13	8.57362e-13	8.57362e-13	8.57362e-13	8.57362e-13	8.57362e-13	8.57362e-13	8.57362e-13	8.57362e-13	8.57362e-13	8.57362e-13	7.74107e-07	0.0266318	0.0266318	7.74107e-07	0.0266318	1.89734e-07	7.74107e-07	7.74107e-07	7.74107e-07	0.0266318	0.0266318	7.74107e-07	0.0266318	1.89734e-07	7.74107e-07	7.74107e-07	7.74107e-07	0.0266318	0.0266318	7.74107e-07	0.0266318	1.89734e-07	7.74107e-07	7.74107e-07	7.74107e-07	0.0266318	0.0266318	7.74107e-07	0.0266318	1.89734e-07	7.74107e-07	7.74107e-07	7.74107e-07	0.0266318	0.0266318	7.74107e-07	0.0266318	1.89734e-07	7.74107e-07	7.74107e-07	7.74107e-07	0.0266318	0.0266318	7.74107e-07	0.0266318	1.89734e-07	7.74107e-07	7.74107e-07	7.74107e-07	0.0266318	0.0266318	7.74107e-07	0.0266318	1.89734e-07	7.74107e-07	7.74107e-07	7.74107e-07	0.0266318	0.0266318	7.74107e-07	0.0266318	1.89734e-07	7.74107e-07	7.74107e-07	7.74107e-07	0.0266318	2.81513e-05	7.74107e-07	2.81513e-05	0.0635003	0.216697	0.010596	0.010596	2.81513e-05	4.12815e-09	0.216697	2.81513e-05	0.965965	0.216697	0.010596	0.00211443	1.57591e-10	2.31087e-14	0.0518947	1.57591e-10	0.958178	0.0518947	0.00211443	0.00211443	1.57591e-10	2.31087e-14	0.0518947	1.57591e-10	0.958178	0.0518947	0.00211443	0.00211443	1.57591e-10	2.31087e-14	0.0518947	1.57591e-10	0.958178	0.0518947	0.00211443	0.00211443	1.57591e-10	2.31087e-14	0.0518947	1.57591e-10	0.999066	0.0518947	0.986943	0.00211443	1.57591e-10	7.20414e-13	0.0518947	4.91289e-09	0.841965	9.15515e-05	0.391229	1.80145e-05	4.91289e-09	5.94921e-11	9.15515e-05	4.91289e-09	0.206606	9.15515e-05	0.391229	1.80145e-05	4.91289e-09	5.94921e-11	9.15515e-05	4.91289e-09	0.206606	9.15515e-05	0.391229	1.80145e-05	4.91289e-09	5.94921e-11	9.15515e-05	4.91289e-09	0.206606	9.15515e-05	0.391229	1.80145e-05	4.91289e-09	5.94921e-11	9.15515e-05	4.91289e-09	0.0804082	9.15515e-05	0.391229	1.80145e-05	4.91289e-09	5.94921e-11	9.15515e-05	4.91289e-09	0.0126365	9.15515e-05	0.003391	1.80145e-05	4.91289e-09	5.94921e-11	9.15515e-05	4.91289e-09	0.00736148	9.15515e-05	0.003391	1.80145e-05	4.91289e-09	5.94921e-11	9.15515e-05	4.91289e-09	0.00736148	9.15515e-05	0.003391	1.80145e-05	4.91289e-09	5.94921e-11	9.15515e-05	4.91289e-09	0.00736148	9.15515e-05	0.003391	1.80145e-05	4.91289e-09	5.94921e-11	9.15515e-05	4.91289e-09	0.00736148	9.15515e-05	0.003391	1.80145e-05	4.91289e-09	5.94921e-11	9.15515e-05	4.91289e-09	0.0126365	9.15515e-05	0.003391	1.80145e-05	4.91289e-09	5.94921e-11	9.15515e-05	4.91289e-09	0.0126365	9.15515e-05	0.003391	1.80145e-05	4.91289e-09	5.94921e-11	9.15515e-05	4.91289e-09	0.0126365	9.15515e-05	0.003391	1.80145e-05	4.91289e-09	5.94921e-11	9.15515e-05	4.91289e-09	0.0126365	9.15515e-05	0.003391	1.80145e-05	4.91289e-09	5.94921e-11	9.15515e-05	4.91289e-09	0.0126365	9.15515e-05	0.003391	1.80145e-05	4.91289e-09	5.94921e-11	9.15515e-05	4.91289e-09	0.0126365	9.15515e-05	0.003391	1.80145e-05	4.91289e-09	5.94921e-11	9.15515e-05	4.91289e-09	0.0126365	9.15515e-05	0.003391	1.80145e-05	4.91289e-09	5.94921e-11	9.15515e-05	4.91289e-09	0.0126365	9.15515e-05	0.003391	1.80145e-05	4.91289e-09	5.94921e-11	9.15515e-05	4.91289e-09	0.0126365	9.15515e-05	0.003391	1.80145e-05	4.91289e-09	5.94921e-11	9.15515e-05	4.91289e-09	0.0126365	9.15515e-05	0.003391	1.80145e-05	4.91289e-09	5.94921e-11	9.15515e-05	4.91289e-09	0.0126365	9.15515e-05	0.003391	1.80145e-05	4.91289e-09	5.94921e-11	9.15515e-05	4.91289e-09	0.0126365	9.15515e-05	0.003391	1.80145e-05	4.91289e-09	5.94921e-11	9.15515e-05	4.91289e-09	0.0126365	9.15515e-05	0.003391	1.80145e-05	4.91289e-09	5.94921e-11	9.15515e-05	4.91289e-09	0.0126365	9.15515e-05	0.003391	1.80145e-05	4.91289e-09	5.94921e-11	9.15515e-05	4.91289e-09	0.0126365	9.15515e-05	0.003391	1.80145e-05	4.91289e-09	5.94921e-11	9.15515e-05	4.91289e-09	0.0126365	9.15515e-05	0.003391	0	0	0	0	0	0	0	0	0.0266318	0.0266318	0.0266318	0.0266318	0.0266318	0.0266318	0.0266318	0.0266318	0.0266318	0.0266318	0.0266318	0.0266318	0.0266318	0.0266318	0.0266318	0.0266318	0.0266318	0.0266318	0.0266318	0.0266318	0.0266318	0.0266318	0.0266318	0.0266318	8.82167e-16	8.82167e-16	8.82167e-16	8.82167e-16	8.82167e-16	8.82167e-16	8.82167e-16	8.82167e-16	8.82167e-16	8.82167e-16	8.82167e-16	8.82167e-16	8.82167e-16	8.82167e-16	8.82167e-16	8.82167e-16	8.82167e-16	8.82167e-16	8.82167e-16	8.82167e-16	8.82167e-16	8.82167e-16	8.82167e-16	8.82167e-16	8.82167e-16	8.82167e-16	8.82167e-16	8.82167e-16	8.82167e-16	8.82167e-16	8.82167e-16	8.82167e-16	8.82167e-16	8.82167e-16	8.82167e-16	8.82167e-16	8.82167e-16	8.82167e-16	8.82167e-16	8.82167e-16	8.82167e-16	8.82167e-16	8.82167e-16	8.82167e-16	8.82167e-16	8.82167e-16	8.82167e-16	8.82167e-16	1.0503e-08	1.4681e-06	1.4681e-06	3.95056e-08	0.0266318	1.0503e-08	1.4681e-06	1.4681e-06	1.0503e-08	1.4681e-06	1.4681e-06	3.95056e-08	0.0266318	1.0503e-08	1.4681e-06	1.4681e-06	1.0503e-08	1.4681e-06	1.4681e-06	3.95056e-08	0.0266318	1.0503e-08	1.4681e-06	1.4681e-06	1.0503e-08	1.4681e-06	1.4681e-06	3.95056e-08	0.0266318	1.0503e-08	1.4681e-06	1.4681e-06	1.0503e-08	1.4681e-06	1.4681e-06	3.95056e-08	0.0266318	1.0503e-08	1.4681e-06	1.4681e-06	1.0503e-08	1.4681e-06	1.4681e-06	3.95056e-08	0.0266318	1.0503e-08	1.4681e-06	1.4681e-06	1.0503e-08	1.4681e-06	1.4681e-06	3.95056e-08	0.0266318	1.0503e-08	1.4681e-06	1.4681e-06	1.0503e-08	1.4681e-06	1.4681e-06	3.95056e-08	0.0266318	1.0503e-08	1.4681e-06	1.4681e-06	1.0503e-08	1.4681e-06	2.15278e-10	3.95056e-08	4.01205e-06	1.02076e-05	0.00142479	1.4681e-06	0.784851	0.00142479	1.4681e-06	0.346908	4.01205e-06	0.784851	0.00142479	1.4681e-06	0.630501	4.77473e-06	4.91289e-09	0.061964	7.20414e-13	0.630501	4.77473e-06	4.91289e-09	0.630501	4.77473e-06	4.91289e-09	0.061964	7.20414e-13	0.630501	4.77473e-06	4.91289e-09	0.630501	4.77473e-06	4.91289e-09	0.061964	7.20414e-13	0.630501	4.77473e-06	4.91289e-09	0.630501	4.77473e-06	4.91289e-09	0.061964	7.20414e-13	0.998602	4.77473e-06	0.061964	0.630501	4.77473e-06	4.05709e-07	0.061964	5.94921e-11	0.999066	1.5316e-07	0.061964	9.15515e-05	1.5316e-07	4.91289e-09	1.80145e-05	5.94921e-11	0.641438	1.5316e-07	0.061964	9.15515e-05	1.5316e-07	4.91289e-09	1.80145e-05	5.94921e-11	0.641438	1.5316e-07	0.061964	9.15515e-05	1.5316e-07	4.91289e-09	1.80145e-05	5.94921e-11	0.641438	1.5316e-07	0.061964	9.15515e-05	1.5316e-07	4.91289e-09	1.80145e-05	5.94921e-11	0.03691	1.5316e-07	0.061964	9.15515e-05	1.5316e-07	4.91289e-09	1.80145e-05	5.94921e-11	0.00186973	1.5316e-07	1.80145e-05	9.15515e-05	1.5316e-07	4.91289e-09	1.80145e-05	5.94921e-11	0.000274104	1.5316e-07	1.80145e-05	9.15515e-05	1.5316e-07	4.91289e-09	1.80145e-05	5.94921e-11	0.000274104	1.5316e-07	1.80145e-05	9.15515e-05	1.5316e-07	4.91289e-09	1.80145e-05	5.94921e-11	0.000274104	1.5316e-07	1.80145e-05	9.15515e-05	1.5316e-07	4.91289e-09	1.80145e-05	5.94921e-11	0.000274104	1.5316e-07	1.80145e-05	9.15515e-05	1.5316e-07	4.91289e-09	1.80145e-05	5.94921e-11	0.00186973	1.5316e-07	1.80145e-05	9.15515e-05	1.5316e-07	4.91289e-09	1.80145e-05	5.94921e-11	0.00186973	1.5316e-07	1.80145e-05	9.15515e-05	1.5316e-07	4.91289e-09	1.80145e-05	5.94921e-11	0.00186973	1.5316e-07	1.80145e-05	9.15515e-05	1.5316e-07	4.91289e-09	1.80145e-05	5.94921e-11	0.00186973	1.5316e-07	1.80145e-05	9.15515e-05	1.5316e-07	4.91289e-09	1.80145e-05	5.94921e-11	0.00186973	1.5316e-07	1.80145e-05	9.15515e-05	1.5316e-07	4.91289e-09	1.80145e-05	5.94921e-11	0.00186973	1.5316e-07	1.80145e-05	9.15515e-05	1.5316e-07	4.91289e-09	1.80145e-05	5.94921e-11	0.00186973	1.5316e-07	1.80145e-05	9.15515e-05	1.5316e-07	4.91289e-09	1.80145e-05	5.94921e-11	0.00186973	1.5316e-07	1.80145e-05	9.15515e-05	1.5316e-07	4.91289e-09	1.80145e-05	5.94921e-11	0.00186973	1.5316e-07	1.80145e-05	9.15515e-05	1.5316e-07	4.91289e-09	1.80145e-05	5.94921e-11	0.00186973	1.5316e-07	1.80145e-05	9.15515e-05	1.5316e-07	4.91289e-09	1.80145e-05	5.94921e-11	0.00186973	1.5316e-07	1.80145e-05	9.15515e-05	1.5316e-07	4.91289e-09	1.80145e-05	5.94921e-11	0.00186973	1.5316e-07	1.80145e-05	9.15515e-05	1.5316e-07	4.91289e-09	1.80145e-05	5.94921e-11	0.00186973	1.5316e-07	1.80145e-05	9.15515e-05	1.5316e-07	4.91289e-09	1.80145e-05	5.94921e-11	0.00186973	1.5316e-07	1.80145e-05	9.15515e-05	1.5316e-07	4.91289e-09	1.80145e-05	5.94921e-11	0.00186973	1.5316e-07	1.80145e-05	9.15515e-05	1.5316e-07	4.91289e-09	1.80145e-05	5.94921e-11	0.00186973	1.5316e-07	1.80145e-05	0	0	0	0	0	0	0	0	0.0266318	0.0266318	0.0266318	0.0266318	0.0266318	0.0266318	0.0266318	0.0266318	0.0266318	0.0266318	0.0266318	0.0266318	0.0266318	0.0266318	0.0266318	0.0266318	0.0266318	0.0266318	0.0266318	0.0266318	0.0266318	0.0266318	0.0266318	0.0266318	8.57362e-13	8.57362e-13	8.57362e-13	8.57362e-13	8.57362e-13	8.57362e-13	8.57362e-13	8.57362e-13	8.57362e-13	8.57362e-13	8.57362e-13	8.57362e-13	8.57362e-13	8.57362e-13	8.57362e-13	8.57362e-13	8.57362e-13	8.57362e-13	8.57362e-13	8.57362e-13	8.57362e-13	8.57362e-13	8.57362e-13	8.57362e-13	8.57362e-13	8.57362e-13	8.57362e-13	8.57362e-13	8.57362e-13	8.57362e-13	8.57362e-13	8.57362e-13	8.57362e-13	8.57362e-13	8.57362e-13	8.57362e-13	8.57362e-13	8.57362e-13	8.57362e-13	8.57362e-13	8.57362e-13	8.57362e-13	8.57362e-13	8.57362e-13	8.57362e-13	8.57362e-13	8.57362e-13	8.57362e-13	1.89734e-07	7.74107e-07	7.74107e-07	7.74107e-07	0.0266318	7.74107e-07	0.0266318	0.0266318	1.89734e-07	7.74107e-07	7.74107e-07	7.74107e-07	0.0266318	7.74107e-07	0.0266318	0.0266318	1.89734e-07	7.74107e-07	7.74107e-07	7.74107e-07	0.0266318	7.74107e-07	0.0266318	0.0266318	1.89734e-07	7.74107e-07	7.74107e-07	7.74107e-07	0.0266318	7.74107e-07	0.0266318	0.0266318	1.89734e-07	7.74107e-07	7.74107e-07	7.74107e-07	0.0266318	7.74107e-07	0.0266318	0.0266318	1.89734e-07	7.74107e-07	7.74107e-07	7.74107e-07	0.0266318	7.74107e-07	0.0266318	0.0266318	1.89734e-07	7.74107e-07	7.74107e-07	7.74107e-07	0.0266318	7.74107e-07	0.0266318	0.0266318	1.89734e-07	7.74107e-07	7.74107e-07	7.74107e-07	0.0266318	7.74107e-07	0.0266318	0.0266318	1.89734e-07	7.74107e-07	7.96503e-10	7.74107e-07	2.81513e-05	7.96503e-10	2.81513e-05	4.12815e-09	0.965965	0.216697	0.010596	0.216697	2.81513e-05	0.010596	2.81513e-05	4.12815e-09	0.958178	0.0518947	0.00211443	0.0518947	1.57591e-10	0.00211443	1.57591e-10	2.31087e-14	0.958178	0.0518947	0.00211443	0.0518947	1.57591e-10	0.00211443	1.57591e-10	2.31087e-14	0.958178	0.0518947	0.00211443	0.0518947	1.57591e-10	0.00211443	1.57591e-10	2.31087e-14	0.958178	0.0518947	0.00211443	0.0518947	1.57591e-10	0.0518947	1.57591e-10	1.57591e-10	0.958178	0.0518947	0.061964	0.0518947	4.91289e-09	0.999832	4.91289e-09	4.05709e-07	0.00186973	9.15515e-05	1.80145e-05	9.15515e-05	4.91289e-09	0.619293	4.91289e-09	4.05709e-07	0.00186973	9.15515e-05	1.80145e-05	9.15515e-05	4.91289e-09	0.619293	4.91289e-09	4.05709e-07	0.00186973	9.15515e-05	1.80145e-05	9.15515e-05	4.91289e-09	0.619293	4.91289e-09	4.05709e-07	0.00186973	9.15515e-05	1.80145e-05	9.15515e-05	4.91289e-09	0.000465136	4.91289e-09	4.05709e-07	0.00186973	9.15515e-05	1.80145e-05	9.15515e-05	4.91289e-09	9.15515e-05	4.91289e-09	4.91289e-09	0.00186973	9.15515e-05	1.80145e-05	9.15515e-05	4.91289e-09	1.54861e-06	4.91289e-09	4.91289e-09	0.00186973	9.15515e-05	1.80145e-05	9.15515e-05	4.91289e-09	1.54861e-06	4.91289e-09	4.91289e-09	0.00186973	9.15515e-05	1.80145e-05	9.15515e-05	4.91289e-09	1.54861e-06	4.91289e-09	4.91289e-09	0.00186973	9.15515e-05	1.80145e-05	9.15515e-05	4.91289e-09	1.54861e-06	4.91289e-09	4.91289e-09	0.00186973	9.15515e-05	1.80145e-05	9.15515e-05	4.91289e-09	9.15515e-05	4.91289e-09	4.91289e-09	0.00186973	9.15515e-05	1.80145e-05	9.15515e-05	4.91289e-09	9.15515e-05	4.91289e-09	4.91289e-09	0.00186973	9.15515e-05	1.80145e-05	9.15515e-05	4.91289e-09	9.15515e-05	4.91289e-09	4.91289e-09	0.00186973	9.15515e-05	1.80145e-05	9.15515e-05	4.91289e-09	9.15515e-05	4.91289e-09	4.91289e-09	0.00186973	9.15515e-05	1.80145e-05	9.15515e-05	4.91289e-09	9.15515e-05	4.91289e-09	4.91289e-09	0.00186973	9.15515e-05	1.80145e-05	9.15515e-05	4.91289e-09	9.15515e-05	4.91289e-09	4.91289e-09	0.00186973	9.15515e-05	1.80145e-05	9.15515e-05	4.91289e-09	9.15515e-05	4.91289e-09	4.91289e-09	0.00186973	9.15515e-05	1.80145e-05	9.15515e-05	4.91289e-09	9.15515e-05	4.91289e-09	4.91289e-09	0.00186973	9.15515e-05	1.80145e-05	9.15515e-05	4.91289e-09	9.15515e-05	4.91289e-09	4.91289e-09	0.00186973	9.15515e-05	1.80145e-05	9.15515e-05	4.91289e-09	9.15515e-05	4.91289e-09	4.91289e-09	0.00186973	9.15515e-05	1.80145e-05	9.15515e-05	4.91289e-09	9.15515e-05	4.91289e-09	4.91289e-09	0.00186973	9.15515e-05	1.80145e-05	9.15515e-05	4.91289e-09	9.15515e-05	4.91289e-09	4.91289e-09	0.00186973	9.15515e-05	1.80145e-05	9.15515e-05	4.91289e-09	9.15515e-05	4.91289e-09	4.91289e-09	0.00186973	9.15515e-05	1.80145e-05	9.15515e-05	4.91289e-09	9.15515e-05	4.91289e-09	4.91289e-09	0.00186973	9.15515e-05	1.80145e-05	9.15515e-05	4.91289e-09	9.15515e-05	4.91289e-09	4.91289e-09	0.00186973	9.15515e-05	1.80145e-05	9.15515e-05	4.91289e-09	9.15515e-05	4.91289e-09	4.91289e-09	0	0	0	0	0	0	0	0	0.0266318	0.0266318	0.0266318	0.0266318	0.0266318	0.0266318	0.0266318	0.0266318	0.0266318	0.0266318	0.0266318	0.0266318	0.0266318	0.0266318	0.0266318	0.0266318	0.0266318	0.0266318	0.0266318	0.0266318	0.0266318	0.0266318	0.0266318	0.0266318	3.06399e-07	3.06399e-07	3.06399e-07	3.06399e-07	3.06399e-07	3.06399e-07	3.06399e-07	3.06399e-07	3.06399e-07	3.06399e-07	3.06399e-07	3.06399e-07	3.06399e-07	3.06399e-07	3.06399e-07	3.06399e-07	3.06399e-07	3.06399e-07	3.06399e-07	3.06399e-07	3.06399e-07	3.06399e-07	3.06399e-07	3.06399e-07	3.06399e-07	3.06399e-07	3.06399e-07	3.06399e-07	3.06399e-07	3.06399e-07	3.06399e-07	3.06399e-07	3.06399e-07	3.06399e-07	3.06399e-07	3.06399e-07	3.06399e-07	3.06399e-07	3.06399e-07	3.06399e-07	3.06399e-07	3.06399e-07	3.06399e-07	3.06399e-07	3.06399e-07	3.06399e-07	3.06399e-07	3.06399e-07	9.49107e-05	0.000120646	0.000120646	0.000195702	0.0266318	0.00073571	0.998043	0.998043	9.49107e-05	0.000120646	0.000120646	0.000195702	0.0266318	0.00073571	0.998043	0.998043	9.49107e-05	0.000120646	0.000120646	0.000195702	0.0266318	0.00073571	0.998043	0.998043	9.49107e-05	0.000120646	0.000120646	0.000195702	0.0266318	0.00073571	0.998043	0.998043	9.49107e-05	0.000120646	0.000120646	0.000195702	0.0266318	0.00073571	0.998043	0.998043	9.49107e-05	0.000120646	0.000120646	0.000195702	0.0266318	0.00073571	0.998043	0.998043	9.49107e-05	0.000120646	0.000120646	0.000195702	0.0266318	0.00073571	0.998043	0.998043	9.49107e-05	0.000120646	0.000120646	0.000195702	0.0266318	0.00073571	0.998043	0.998043	9.49107e-05	0.000120646	4.67101e-06	0.000195702	0.00105806	2.06017e-09	0.00142479	1.4681e-06	0.649684	0.296658	0.142833	0.0757274	0.00105806	0.00073571	0.00142479	1.4681e-06	0.641438	0.242457	0.112251	0.03691	3.54446e-06	9.15515e-05	2.56203e-10	2.63614e-13	0.641438	0.242457	0.112251	0.03691	3.54446e-06	9.15515e-05	2.56203e-10	2.63614e-13	0.641438	0.242457	0.112251	0.03691	3.54446e-06	9.15515e-05	2.56203e-10	2.63614e-13	0.641438	0.242457	0.112251	0.03691	3.54446e-06	3.54446e-06	2.56203e-10	3.86558e-17	0.641438	0.242457	0.391229	0.03691	1.80145e-05	0.986943	1.5316e-07	7.20414e-13	0.0126365	0.00538421	0.003391	0.00186973	1.80145e-05	0.112251	1.5316e-07	7.20414e-13	0.0126365	0.00538421	0.003391	0.00186973	1.80145e-05	0.112251	1.5316e-07	7.20414e-13	0.0126365	0.00538421	0.003391	0.00186973	1.80145e-05	0.112251	1.5316e-07	7.20414e-13	0.0126365	0.00538421	0.003391	0.00186973	1.80145e-05	3.54446e-06	1.5316e-07	7.20414e-13	0.0126365	0.00538421	0.003391	0.00186973	1.80145e-05	1.80145e-05	1.5316e-07	5.94921e-11	0.0126365	0.00538421	0.003391	0.00186973	1.80145e-05	9.53794e-08	1.5316e-07	5.94921e-11	0.0126365	0.00538421	0.003391	0.00186973	1.80145e-05	9.53794e-08	1.5316e-07	5.94921e-11	0.0126365	0.00538421	0.003391	0.00186973	1.80145e-05	9.53794e-08	1.5316e-07	5.94921e-11	0.0126365	0.00538421	0.003391	0.00186973	1.80145e-05	9.53794e-08	1.5316e-07	5.94921e-11	0.0126365	0.00538421	0.003391	0.00186973	1.80145e-05	1.80145e-05	1.5316e-07	5.94921e-11	0.0126365	0.00538421	0.003391	0.00186973	1.80145e-05	1.80145e-05	1.5316e-07	5.94921e-11	0.0126365	0.00538421	0.003391	0.00186973	1.80145e-05	1.80145e-05	1.5316e-07	5.94921e-11	0.0126365	0.00538421	0.003391	0.00186973	1.80145e-05	1.80145e-05	1.5316e-07	5.94921e-11	0.0126365	0.00538421	0.003391	0.00186973	1.80145e-05	1.80145e-05	1.5316e-07	5.94921e-11	0.0126365	0.00538421	0.003391	0.00186973	1.80145e-05	1.80145e-05	1.5316e-07	5.94921e-11	0.0126365	0.00538421	0.003391	0.00186973	1.80145e-05	1.80145e-05	1.5316e-07	5.94921e-11	0.0126365	0.00538421	0.003391	0.00186973	1.80145e-05	1.80145e-05	1.5316e-07	5.94921e-11	0.0126365	0.00538421	0.003391	0.00186973	1.80145e-05	1.80145e-05	1.5316e-07	5.94921e-11	0.0126365	0.00538421	0.003391	0.00186973	1.80145e-05	1.80145e-05	1.5316e-07	5.94921e-11	0.0126365	0.00538421	0.003391	0.00186973	1.80145e-05	1.80145e-05	1.5316e-07	5.94921e-11	0.0126365	0.00538421	0.003391	0.00186973	1.80145e-05	1.80145e-05	1.5316e-07	5.94921e-11	0.0126365	0.00538421	0.003391	0.00186973	1.80145e-05	1.80145e-05	1.5316e-07	5.94921e-11	0.0126365	0.00538421	0.003391	0.00186973	1.80145e-05	1.80145e-05	1.5316e-07	5.94921e-11	0.0126365	0.00538421	0.003391	0.00186973	1.80145e-05	1.80145e-05	1.5316e-07	5.94921e-11	0.0126365	0.00538421	0.003391	0.00186973	1.80145e-05	1.80145e-05	1.5316e-07	5.94921e-11	0	0	0	0	0	0	0	0	0.0266318	0.0266318	0.0266318	0.0266318	0.0266318	0.0266318	0.0266318	0.0266318	0.0266318	0.0266318	0.0266318	0.0266318	0.0266318	0.0266318	0.0266318	0.0266318	0.0266318	0.0266318	0.0266318	0.0266318	0.0266318	0.0266318	0.0266318	0.0266318	0.0010699	0.0010699	0.0010699	0.0010699	0.0010699	0.0010699	0.0010699	0.0010699	0.0010699	0.0010699	0.0010699	0.0010699	0.0010699	0.0010699	0.0010699	0.0010699	0.0010699	0.0010699	0.0010699	0.0010699	0.0010699	0.0010699	0.0010699	0.0010699	0.0010699	0.0010699	0.0010699	0.0010699	0.0010699	0.0010699	0.0010699	0.0010699	0.0010699	0.0010699	0.0010699	0.0010699	0.0010699	0.0010699	0.0010699	0.0010699	0.0010699	0.0010699	0.0010699	0.0010699	0.0010699	0.0010699	0.0010699	0.0010699	0.00540346	0.00553578	0.00553578	0.0066614	0.0266318	0.0266318	0.998967	0.998967	0.00540346	0.00553578	0.00553578	0.0066614	0.0266318	0.0266318	0.998967	0.998967	0.00540346	0.00553578	0.00553578	0.0066614	0.0266318	0.0266318	0.998967	0.998967	0.00540346	0.00553578	0.00553578	0.0066614	0.0266318	0.0266318	0.998967	0.998967	0.00540346	0.00553578	0.00553578	0.0066614	0.0266318	0.0266318	0.998967	0.998967	0.00540346	0.00553578	0.00553578	0.0066614	0.0266318	0.0266318	0.998967	0.998967	0.00540346	0.00553578	0.00553578	0.0066614	0.0266318	0.0266318	0.998967	0.998967	0.00540346	0.00553578	0.00553578	0.0066614	0.0266318	0.0266318	0.998967	0.998967	0.00540346	0.00553578	0.00219436	0.0066614	0.0106937	7.82703e-06	0.216697	0.010596	0.096868	0.0756839	0.0652688	0.0361285	0.0106937	0.00326552	0.216697	0.010596	0.0965546	0.0737541	0.0635863	0.0293686	0.00213408	0.00064779	1.54861e-06	5.99502e-08	0.0965546	0.0737541	0.0635863	0.0293686	0.00213408	0.00064779	1.54861e-06	5.99502e-08	0.0965546	0.0737541	0.0635863	0.0293686	0.00213408	0.00064779	1.54861e-06	5.99502e-08	0.0965546	0.0737541	0.0635863	0.0293686	0.00213408	1.54861e-06	1.54861e-06	4.4587e-15	0.0965546	0.0737541	0.0975003	0.0293686	0.003391	0.242457	9.15515e-05	1.33982e-12	0.023488	0.0203394	0.0188119	0.0126365	0.003391	0.0154028	9.15515e-05	1.33982e-12	0.023488	0.0203394	0.0188119	0.0126365	0.003391	0.0154028	9.15515e-05	1.33982e-12	0.023488	0.0203394	0.0188119	0.0126365	0.003391	0.0154028	9.15515e-05	1.33982e-12	0.023488	0.0203394	0.0188119	0.0126365	0.003391	4.47525e-06	9.15515e-05	1.33982e-12	0.023488	0.0203394	0.0188119	0.0126365	0.003391	9.15515e-05	9.15515e-05	4.91289e-09	0.023488	0.0203394	0.0188119	0.0126365	0.003391	1.54861e-06	9.15515e-05	4.91289e-09	0.023488	0.0203394	0.0188119	0.0126365	0.003391	1.54861e-06	9.15515e-05	4.91289e-09	0.023488	0.0203394	0.0188119	0.0126365	0.003391	1.54861e-06	9.15515e-05	4.91289e-09	0.023488	0.0203394	0.0188119	0.0126365	0.003391	1.54861e-06	9.15515e-05	4.91289e-09	0.023488	0.0203394	0.0188119	0.0126365	0.003391	9.15515e-05	9.15515e-05	4.91289e-09	0.023488	0.0203394	0.0188119	0.0126365	0.003391	9.15515e-05	9.15515e-05	4.91289e-09	0.023488	0.0203394	0.0188119	0.0126365	0.003391	9.15515e-05	9.15515e-05	4.91289e-09	0.023488	0.0203394	0.0188119	0.0126365	0.003391	9.15515e-05	9.15515e-05	4.91289e-09	0.023488	0.0203394	0.0188119	0.0126365	0.003391	9.15515e-05	9.15515e-05	4.91289e-09	0.023488	0.0203394	0.0188119	0.0126365	0.003391	9.15515e-05	9.15515e-05	4.91289e-09	0.023488	0.0203394	0.0188119	0.0126365	0.003391	9.15515e-05	9.15515e-05	4.91289e-09	0.023488	0.0203394	0.0188119	0.0126365	0.003391	9.15515e-05	9.15515e-05	4.91289e-09	0.023488	0.0203394	0.0188119	0.0126365	0.003391	9.15515e-05	9.15515e-05	4.91289e-09	0.023488	0.0203394	0.0188119	0.0126365	0.003391	9.15515e-05	9.15515e-05	4.91289e-09	0.023488	0.0203394	0.0188119	0.0126365	0.003391	9.15515e-05	9.15515e-05	4.91289e-09	0.023488	0.0203394	0.0188119	0.0126365	0.003391	9.15515e-05	9.15515e-05	4.91289e-09	0.023488	0.0203394	0.0188119	0.0126365	0.003391	9.15515e-05	9.15515e-05	4.91289e-09	0.023488	0.0203394	0.0188119	0.0126365	0.003391	9.15515e-05	9.15515e-05	4.91289e-09	0.023488	0.0203394	0.0188119	0.0126365	0.003391	9.15515e-05	9.15515e-05	4.91289e-09	0.023488	0.0203394	0.0188119	0.0126365	0.003391	9.15515e-05	9.15515e-05	4.91289e-09	0	0	0	0	0	0	0	0	0.0266318	0.0266318	0.0266318	0.0266318	0.0266318	0.0266318	0.0266318	0.0266318	0.0266318	0.0266318	0.0266318	0.0266318	0.0266318	0.0266318	0.0266318	0.0266318	0.0266318	0.0266318	0.0266318	0.0266318	0.0266318	0.0266318	0.0266318	0.0266318	0.0155101	0.0155101	0.0155101	0.0155101	0.0155101	0.0155101	0.0155101	0.0155101	0.0155101	0.0155101	0.0155101	0.0155101	0.0155101	0.0155101	0.0155101	0.0155101	0.0155101	0.0155101	0.0155101	0.0155101	0.0155101	0.0155101	0.0155101	0.0155101	0.0155101	0.0155101	0.0155101	0.0155101	0.0155101	0.0155101	0.0155101	0.0155101	0.0155101	0.0155101	0.0155101	0.0155101	0.0155101	0.0155101	0.0155101	0.0155101	0.0155101	0.0155101	0.0155101	0.0155101	0.0155101	0.0155101	0.0155101	0.0155101	0.0203436	0.0203725	0.0203725	0.0210701	0.0266318	0.042499	0.861191	0.861191	0.0203436	0.0203725	0.0203725	0.0210701	0.0266318	0.042499	0.861191	0.861191	0.0203436	0.0203725	0.0203725	0.0210701	0.0266318	0.042499	0.861191	0.861191	0.0203436	0.0203725	0.0203725	0.0210701	0.0266318	0.042499	0.861191	0.861191	0.0203436	0.0203725	0.0203725	0.0210701	0.0266318	0.042499	0.861191	0.861191	0.0203436	0.0203725	0.0203725	0.0210701	0.0266318	0.042499	0.861191	0.861191	0.0203436	0.0203725	0.0203725	0.0210701	0.0266318	0.042499	0.861191	0.861191	0.0203436	0.0203725	0.0203725	0.0210701	0.0266318	0.042499	0.861191	0.861191	0.0203436	0.0203725	0.0174254	0.0210701	0.0228004	0.00300841	0.296658	0.142833	0.0339487	0.0330272	0.0325122	0.0280774	0.0228004	0.0165861	0.296658	0.142833	0.0339418	0.0329743	0.0324601	0.0271105	0.0173971	0.00782744	0.00140948	0.000557315	0.0339418	0.0329743	0.0324601	0.0271105	0.0173971	0.00782744	0.00140948	0.000557315	0.0339418	0.0329743	0.0324601	0.0271105	0.0173971	0.00782744	0.00140948	0.000557315	0.0339418	0.0329743	0.0324601	0.0271105	0.0173971	0.000168984	0.00140948	1.56313e-08	0.0339418	0.0329743	0.0350563	0.0271105	0.0188119	0.0293686	0.00538421	9.53794e-08	0.0262981	0.0259177	0.0257134	0.023488	0.0188119	0.0126365	0.00538421	9.53794e-08	0.0262981	0.0259177	0.0257134	0.023488	0.0188119	0.0126365	0.00538421	9.53794e-08	0.0262981	0.0259177	0.0257134	0.023488	0.0188119	0.0126365	0.00538421	9.53794e-08	0.0262981	0.0259177	0.0257134	0.023488	0.0188119	0.000274104	0.00538421	9.53794e-08	0.0262981	0.0259177	0.0257134	0.023488	0.0188119	0.00186973	0.00538421	1.80145e-05	0.0262981	0.0259177	0.0257134	0.023488	0.0188119	0.000274104	0.00538421	1.80145e-05	0.0262981	0.0259177	0.0257134	0.023488	0.0188119	0.000274104	0.00538421	1.80145e-05	0.0262981	0.0259177	0.0257134	0.023488	0.0188119	0.000274104	0.00538421	1.80145e-05	0.0262981	0.0259177	0.0257134	0.023488	0.0188119	0.000274104	0.00538421	1.80145e-05	0.0262981	0.0259177	0.0257134	0.023488	0.0188119	0.00186973	0.00538421	1.80145e-05	0.0262981	0.0259177	0.0257134	0.023488	0.0188119	0.00186973	0.00538421	1.80145e-05	0.0262981	0.0259177	0.0257134	0.023488	0.0188119	0.00186973	0.00538421	1.80145e-05	0.0262981	0.0259177	0.0257134	0.023488	0.0188119	0.00186973	0.00538421	1.80145e-05	0.0262981	0.0259177	0.0257134	0.023488	0.0188119	0.00186973	0.00538421	1.80145e-05	0.0262981	0.0259177	0.0257134	0.023488	0.0188119	0.00186973	0.00538421	1.80145e-05	0.0262981	0.0259177	0.0257134	0.023488	0.0188119	0.00186973	0.00538421	1.80145e-05	0.0262981	0.0259177	0.0257134	0.023488	0.0188119	0.00186973	0.00538421	1.80145e-05	0.0262981	0.0259177	0.0257134	0.023488	0.0188119	0.00186973	0.00538421	1.80145e-05	0.0262981	0.0259177	0.0257134	0.023488	0.0188119	0.00186973	0.00538421	1.80145e-05	0.0262981	0.0259177	0.0257134	0.023488	0.0188119	0.00186973	0.00538421	1.80145e-05	0.0262981	0.0259177	0.0257134	0.023488	0.0188119	0.00186973	0.00538421	1.80145e-05	0.0262981	0.0259177	0.0257134	0.023488	0.0188119	0.00186973	0.00538421	1.80145e-05	0.0262981	0.0259177	0.0257134	0.023488	0.0188119	0.00186973	0.00538421	1.80145e-05	0.0262981	0.0259177	0.0257134	0.023488	0.0188119	0.00186973	0.00538421	1.80145e-05	0.0262981	0.0259177	0.0257134	0.023488	0.0188119	0.00186973	0.00538421	1.80145e-05	0	0	0	0	0	0	0	0	0.0266318	0.0266318	0.0266318	0.0266318	0.0266318	0.0266318	0.0266318	0.0266318	0.0266318	0.0266318	0.0266318	0.0266318	0.0266318	0.0266318	0.0266318	0.0266318	0.0266318	0.0266318	0.0266318	0.0266318	0.0266318	0.0266318	0.0266318	0.0266318	0.0252222	0.0252222	0.0252222	0.0252222	0.0252222	0.0252222	0.0252222	0.0252222	0.0252222	0.0252222	0.0252222	0.0252222	0.0252222	0.0252222	0.0252222	0.0252222	0.0252222	0.0252222	0.0252222	0.0252222	0.0252222	0.0252222	0.0252222	0.0252222	0.0252222	0.0252222	0.0252222	0.0252222	0.0252222	0.0252222	0.0252222	0.0252222	0.0252222	0.0252222	0.0252222	0.0252222	0.0252222	0.0252222	0.0252222	0.0252222	0.0252222	0.0252222	0.0252222	0.0252222	0.0252222	0.0252222	0.0252222	0.0252222	0.0259179	0.0259191	0.0259191	0.0260084	0.0266318	0.0319094	0.118539	0.118539	0.0259179	0.0259191	0.0259191	0.0260084	0.0266318	0.0319094	0.118539	0.118539	0.0259179	0.0259191	0.0259191	0.0260084	0.0266318	0.0319094	0.118539	0.118539	0.0259179	0.0259191	0.0259191	0.0260084	0.0266318	0.0319094	0.118539	0.118539	0.0259179	0.0259191	0.0259191	0.0260084	0.0266318	0.0319094	0.118539	0.118539	0.0259179	0.0259191	0.0259191	0.0260084	0.0266318	0.0319094	0.118539	0.118539	0.0259179	0.0259191	0.0259191	0.0260084	0.0266318	0.0319094	0.118539	0.118539	0.0259179	0.0259191	0.0259191	0.0260084	0.0266318	0.0319094	0.118539	0.118539	0.0259179	0.0259191	0.025512	0.0260084	0.0262138	0.0196743	0.0756839	0.0652688	0.0273247	0.0272786	0.0272527	0.0267772	0.0262138	0.0262298	0.0756839	0.0652688	0.0273245	0.0272771	0.0272512	0.0266838	0.0255106	0.0212811	0.0159421	0.0136271	0.0273245	0.0272771	0.0272512	0.0266838	0.0255106	0.0212811	0.0159421	0.0136271	0.0273245	0.0272771	0.0272512	0.0266838	0.0255106	0.0212811	0.0159421	0.0136271	0.0273245	0.0272771	0.0272512	0.0266838	0.0255106	0.00611829	0.0159421	0.000434927	0.0273245	0.0272771	0.0274674	0.0266838	0.0257134	0.0229559	0.0203394	0.00060348	0.0266121	0.0265889	0.0265763	0.0262981	0.0257134	0.0198772	0.0203394	0.00060348	0.0266121	0.0265889	0.0265763	0.0262981	0.0257134	0.0198772	0.0203394	0.00060348	0.0266121	0.0265889	0.0265763	0.0262981	0.0257134	0.0198772	0.0203394	0.00060348	0.0266121	0.0265889	0.0265763	0.0262981	0.0257134	0.00676363	0.0203394	0.00060348	0.0266121	0.0265889	0.0265763	0.0262981	0.0257134	0.0126365	0.0203394	0.003391	0.0266121	0.0265889	0.0265763	0.0262981	0.0257134	0.00736148	0.0203394	0.003391	0.0266121	0.0265889	0.0265763	0.0262981	0.0257134	0.00736148	0.0203394	0.003391	0.0266121	0.0265889	0.0265763	0.0262981	0.0257134	0.00736148	0.0203394	0.003391	0.0266121	0.0265889	0.0265763	0.0262981	0.0257134	0.00736148	0.0203394	0.003391	0.0266121	0.0265889	0.0265763	0.0262981	0.0257134	0.0126365	0.0203394	0.003391	0.0266121	0.0265889	0.0265763	0.0262981	0.0257134	0.0126365	0.0203394	0.003391	0.0266121	0.0265889	0.0265763	0.0262981	0.0257134	0.0126365	0.0203394	0.003391	0.0266121	0.0265889	0.0265763	0.0262981	0.0257134	0.0126365	0.0203394	0.003391	0.0266121	0.0265889	0.0265763	0.0262981	0.0257134	0.0126365	0.0203394	0.003391	0.0266121	0.0265889	0.0265763	0.0262981	0.0257134	0.0126365	0.0203394	0.003391	0.0266121	0.0265889	0.0265763	0.0262981	0.0257134	0.0126365	0.0203394	0.003391	0.0266121	0.0265889	0.0265763	0.0262981	0.0257134	0.0126365	0.0203394	0.003391	0.0266121	0.0265889	0.0265763	0.0262981	0.0257134	0.0126365	0.0203394	0.003391	0.0266121	0.0265889	0.0265763	0.0262981	0.0257134	0.0126365	0.0203394	0.003391	0.0266121	0.0265889	0.0265763	0.0262981	0.0257134	0.0126365	0.0203394	0.003391	0.0266121	0.0265889	0.0265763	0.0262981	0.0257134	0.0126365	0.0203394	0.003391	0.0266121	0.0265889	0.0265763	0.0262981	0.0257134	0.0126365	0.0203394	0.003391	0.0266121	0.0265889	0.0265763	0.0262981	0.0257134	0.0126365	0.0203394	0.003391	0.0266121	0.0265889	0.0265763	0.0262981	0.0257134	0.0126365	0.0203394	0.003391	0.0266121	0.0265889	0.0265763	0.0262981	0.0257134	0.0126365	0.0203394	0.003391	0	0	0	0	0	0	0	0	0.0266318	0.0266318	0.0266318	0.0266318	0.0266318	0.0266318	0.0266318	0.0266318	0.0266318	0.0266318	0.0266318	0.0266318	0.0266318	0.0266318	0.0266318	0.0266318	0.0266318	0.0266318	0.0266318	0.0266318	0.0266318	0.0266318	0.0266318	0.0266318	0.0259684	0.0259684	0.0259684	0.0259684	0.0259684	0.0259684	0.0259684	0.0259684	0.0259684	0.0259684	0.0259684	0.0259684	0.0259684	0.0259684	0.0259684	0.0259684	0.0259684	0.0259684	0.0259684	0.0259684	0.0259684	0.0259684	0.0259684	0.0259684	0.0259684	0.0259684	0.0259684	0.0259684	0.0259684	0.0259684	0.0259684	0.0259684	0.0259684	0.0259684	0.0259684	0.0259684	0.0259684	0.0259684	0.0259684	0.0259684	0.0259684	0.0259684	0.0259684	0.0259684	0.0259684	0.0259684	0.0259684	0.0259684	0.0272368	0.0545877	0.178428	0.0263131	0.0272368	0.0262981	0.0262987	0.0262999	0.0272368	0.0545877	0.178428	0.0263131	0.0272368	0.0262981	0.0262987	0.0262999	0.0272368	0.0545877	0.178428	0.0263131	0.0272368	0.0262981	0.0262987	0.0262999	0.0272368	0.0545877	0.178428	0.0263131	0.0272368	0.0262981	0.0262987	0.0262999	0.0272368	0.0545877	0.178428	0.0263131	0.0272368	0.0262981	0.0262987	0.0262999	0.0272368	0.0545877	0.178428	0.0263131	0.0272368	0.0262981	0.0262987	0.0262999	0.0272368	0.0545877	0.178428	0.0263131	0.0272368	0.0262981	0.0262987	0.0262999	0.0272368	0.0545877	0.178428	0.0263131	0.0272368	0.0262981	0.0262987	0.0262999	0.0272368	0.0545877	0.174084	0.0263131	0.0264552	0.0269297	0.0269304	0.0268849	0.0260399	0.0437895	0.113739	0.0267974	0.0264552	0.0269588	0.0269304	0.0268849	0.0251414	0.0209718	0.0157091	0.026782	0.0255427	0.0269588	0.0269297	0.0268829	0.0251414	0.0209718	0.0157091	0.026782	0.0255427	0.0269588	0.0269297	0.0268829	0.0251414	0.0209718	0.0157091	0.026782	0.0255427	0.0269588	0.0269297	0.0268829	0.0251414	0.0209718	0.0157091	0.026782	0.0255427	0.0269694	0.0269297	0.0269667	0.0251414	0.0209718	0.0159421	0.026782	0.0259177	0.0266516	0.0266121	0.0266718	0.0257134	0.023488	0.0203394	0.026539	0.0259177	0.0266372	0.0266121	0.0266718	0.0257134	0.023488	0.0203394	0.026539	0.0259177	0.0266372	0.0266121	0.0266718	0.0257134	0.023488	0.0203394	0.026539	0.0259177	0.0266372	0.0266121	0.0266718	0.0257134	0.023488	0.0203394	0.026539	0.0259177	0.0266369	0.0266121	0.0266718	0.0257134	0.023488	0.0203394	0.026539	0.0259177	0.0266316	0.0266121	0.0266304	0.0257134	0.023488	0.0203394	0.026539	0.0259177	0.0266315	0.0266121	0.0266304	0.0257134	0.023488	0.0203394	0.026539	0.0259177	0.0266315	0.0266121	0.0266304	0.0257134	0.023488	0.0203394	0.026539	0.0259177	0.0266315	0.0266121	0.0266304	0.0257134	0.023488	0.0203394	0.026539	0.0259177	0.0266315	0.0266121	0.0266304	0.0257134	0.023488	0.0203394	0.026539	0.0259177	0.0266316	0.0266121	0.0266304	0.0257134	0.023488	0.0203394	0.026539	0.0259177	0.0266316	0.0266121	0.0266304	0.0257134	0.023488	0.0203394	0.026539	0.0259177	0.0266316	0.0266121	0.0266304	0.0257134	0.023488	0.0203394	0.026539	0.0259177	0.0266316	0.0266121	0.0266304	0.0257134	0.023488	0.0203394	0.026539	0.0259177	0.0266316	0.0266121	0.0266304	0.0257134	0.023488	0.0203394	0.026539	0.0259177	0.0266316	0.0266121	0.0266304	0.0257134	0.023488	0.0203394	0.026539	0.0259177	0.0266316	0.0266121	0.0266304	0.0257134	0.023488	0.0203394	0.026539	0.0259177	0.0266316	0.0266121	0.0266304	0.0257134	0.023488	0.0203394	0.026539	0.0259177	0.0266316	0.0266121	0.0266304	0.0257134	0.023488	0.0203394	0.026539	0.0259177	0.0266316	0.0266121	0.0266304	0.0257134	0.023488	0.0203394	0.026539	0.0259177	0.0266316	0.0266121	0.0266304	0.0257134	0.023488	0.0203394	0.026539	0.0259177	0.0266316	0.0266121	0.0266304	0.0257134	0.023488	0.0203394	0.026539	0.0259177	0.0266316	0.0266121	0.0266304	0.0257134	0.023488	0.0203394	0.026539	0.0259177	0.0266316	0.0266121	0.0266304	0.0257134	0.023488	0.0203394	0.026539	0.0259177	0.0266316	0.0266121	0.0266304	0.0257134	0.023488	0.0203394	0.026539	0.0259177	0.0266316	0.0266121	0.0266304	0	0	0	0	0	0	0	0	0.0266318	0.0266318	0.0266318	0.0266318	0.0266318	0.0266318	0.0266318	0.0266318	0.0266318	0.0266318	0.0266318	0.0266318	0.0266318	0.0266318	0.0266318	0.0266318	0.0266318	0.0266318	0.0266318	0.0266318	0.0266318	0.0266318	0.0266318	0.0266318	0.0207074	0.0207074	0.0207074	0.0207074	0.0207074	0.0207074	0.0207074	0.0207074	0.0207074	0.0207074	0.0207074	0.0207074	0.0207074	0.0207074	0.0207074	0.0207074	0.0207074	0.0207074	0.0207074	0.0207074	0.0207074	0.0207074	0.0207074	0.0207074	0.0207074	0.0207074	0.0207074	0.0207074	0.0207074	0.0207074	0.0207074	0.0207074	0.0207074	0.0207074	0.0207074	0.0207074	0.0207074	0.0207074	0.0207074	0.0207074	0.0207074	0.0207074	0.0207074	0.0207074	0.0207074	0.0207074	0.0207074	0.0207074	0.0266318	0.259982	0.973355	0.023626	0.033186	0.0234888	0.0235055	0.0235372	0.0266318	0.259982	0.973355	0.023626	0.033186	0.0234888	0.0235055	0.0235372	0.0266318	0.259982	0.973355	0.023626	0.033186	0.0234888	0.0235055	0.0235372	0.0266318	0.259982	0.973355	0.023626	0.033186	0.0234888	0.0235055	0.0235372	0.0266318	0.259982	0.973355	0.023626	0.033186	0.0234888	0.0235055	0.0235372	0.0266318	0.259982	0.973355	0.023626	0.033186	0.0234888	0.0235055	0.0235372	0.0266318	0.259982	0.973355	0.023626	0.033186	0.0234888	0.0235055	0.0235372	0.0266318	0.259982	0.973355	0.023626	0.033186	0.0234888	0.0235055	0.0235372	0.0266318	0.259982	0.964561	0.023626	0.0249364	0.0294351	0.0294559	0.0286509	0.0225489	0.0904648	0.649169	0.0283081	0.0249364	0.029975	0.0294559	0.0286509	0.0198772	0.00676363	0.00121685	0.0281435	0.0176053	0.0299741	0.0294341	0.0285913	0.0198772	0.00676363	0.00121685	0.0281435	0.0176053	0.0299741	0.0294341	0.0285913	0.0198772	0.00676363	0.00121685	0.0281435	0.0176053	0.0299741	0.0294341	0.0285913	0.0198772	0.00676363	0.00121685	0.0281435	0.0176053	0.0301712	0.0294341	0.0300866	0.0198772	0.00676363	0.00140948	0.0281435	0.0203394	0.0269679	0.0262981	0.0272771	0.021609	0.0126365	0.00538421	0.0257134	0.0203394	0.0267232	0.0262981	0.0272771	0.021609	0.0126365	0.00538421	0.0257134	0.0203394	0.0267232	0.0262981	0.0272771	0.021609	0.0126365	0.00538421	0.0257134	0.0203394	0.0267232	0.0262981	0.0272771	0.021609	0.0126365	0.00538421	0.0257134	0.0203394	0.0267141	0.0262981	0.0272771	0.021609	0.0126365	0.00538421	0.0257134	0.0203394	0.0266264	0.0262981	0.0265889	0.021609	0.0126365	0.00538421	0.0257134	0.0203394	0.0266219	0.0262981	0.0265889	0.021609	0.0126365	0.00538421	0.0257134	0.0203394	0.0266219	0.0262981	0.0265889	0.021609	0.0126365	0.00538421	0.0257134	0.0203394	0.0266219	0.0262981	0.0265889	0.021609	0.0126365	0.00538421	0.0257134	0.0203394	0.0266219	0.0262981	0.0265889	0.021609	0.0126365	0.00538421	0.0257134	0.0203394	0.0266264	0.0262981	0.0265889	0.021609	0.0126365	0.00538421	0.0257134	0.0203394	0.0266264	0.0262981	0.0265889	0.021609	0.0126365	0.00538421	0.0257134	0.0203394	0.0266264	0.0262981	0.0265889	0.021609	0.0126365	0.00538421	0.0257134	0.0203394	0.0266264	0.0262981	0.0265889	0.021609	0.0126365	0.00538421	0.0257134	0.0203394	0.0266264	0.0262981	0.0265889	0.021609	0.0126365	0.00538421	0.0257134	0.0203394	0.0266264	0.0262981	0.0265889	0.021609	0.0126365	0.00538421	0.0257134	0.0203394	0.0266264	0.0262981	0.0265889	0.021609	0.0126365	0.00538421	0.0257134	0.0203394	0.0266264	0.0262981	0.0265889	0.021609	0.0126365	0.00538421	0.0257134	0.0203394	0.0266264	0.0262981	0.0265889	0.021609	0.0126365	0.00538421	0.0257134	0.0203394	0.0266264	0.0262981	0.0265889	0.021609	0.0126365	0.00538421	0.0257134	0.0203394	0.0266264	0.0262981	0.0265889	0.021609	0.0126365	0.00538421	0.0257134	0.0203394	0.0266264	0.0262981	0.0265889	0.021609	0.0126365	0.00538421	0.0257134	0.0203394	0.0266264	0.0262981	0.0265889	0.021609	0.0126365	0.00538421	0.0257134	0.0203394	0.0266264	0.0262981	0.0265889	0.021609	0.0126365	0.00538421	0.0257134	0.0203394	0.0266264	0.0262981	0.0265889	0.021609	0.0126365	0.00538421	0.0257134	0.0203394	0.0266264	0.0262981	0.0265889	0	0	0	0	0	0	0	0	0.0266318	0.0266318	0.0266318	0.0266318	0.0266318	0.0266318	0.0266318	0.0266318	0.0266318	0.0266318	0.0266318	0.0266318	0.0266318	0.0266318	0.0266318	0.0266318	0.0266318	0.0266318	0.0266318	0.0266318	0.0266318	0.0266318	0.0266318	0.0266318	0.00595087	0.00595087	0.00595087	0.00595087	0.00595087	0.00595087	0.00595087	0.00595087	0.00595087	0.00595087	0.00595087	0.00595087	0.00595087	0.00595087	0.00595087	0.00595087	0.00595087	0.00595087	0.00595087	0.00595087	0.00595087	0.00595087	0.00595087	0.00595087	0.00595087	0.00595087	0.00595087	0.00595087	0.00595087	0.00595087	0.00595087	0.00595087	0.00595087	0.00595087	0.00595087	0.00595087	0.00595087	0.00595087	0.00595087	0.00595087	0.00595087	0.00595087	0.00595087	0.00595087	0.00595087	0.00595087	0.00595087	0.00595087	0.0165861	0.792722	0.999986	0.0130941	0.0933099	0.0126438	0.0127991	0.0130941	0.0165861	0.792722	0.999986	0.0130941	0.0933099	0.0126438	0.0127991	0.0130941	0.0165861	0.792722	0.999986	0.0130941	0.0933099	0.0126438	0.0127991	0.0130941	0.0165861	0.792722	0.999986	0.0130941	0.0933099	0.0126438	0.0127991	0.0130941	0.0165861	0.792722	0.999986	0.0130941	0.0933099	0.0126438	0.0127991	0.0130941	0.0165861	0.792722	0.999986	0.0130941	0.0933099	0.0126438	0.0127991	0.0130941	0.0165861	0.792722	0.999986	0.0130941	0.0933099	0.0126438	0.0127991	0.0130941	0.0165861	0.792722	0.999986	0.0130941	0.0933099	0.0126438	0.0127991	0.0130941	0.0165861	0.792722	0.999922	0.0130941	0.0180793	0.0432746	0.0437895	0.0337384	0.0165861	0.0757274	0.784851	0.0380117	0.0180793	0.0516444	0.0437895	0.0337384	0.0126365	0.000274104	6.55031e-07	0.0367156	0.00228451	0.0516156	0.0432502	0.0325831	0.0126365	0.000274104	6.55031e-07	0.0367156	0.00228451	0.0516156	0.0432502	0.0325831	0.0126365	0.000274104	6.55031e-07	0.0367156	0.00228451	0.0516156	0.0432502	0.0325831	0.0126365	0.000274104	6.55031e-07	0.0367156	0.00228451	0.0548867	0.0432502	0.0524168	0.0126365	0.000274104	1.54861e-06	0.0367156	0.00538421	0.0301489	0.023488	0.0329743	0.0126365	0.00186973	9.15515e-05	0.021609	0.00538421	0.0275506	0.023488	0.0329743	0.0126365	0.00186973	9.15515e-05	0.021609	0.00538421	0.0275506	0.023488	0.0329743	0.0126365	0.00186973	9.15515e-05	0.021609	0.00538421	0.0275506	0.023488	0.0329743	0.0126365	0.00186973	9.15515e-05	0.021609	0.00538421	0.0273903	0.023488	0.0329743	0.0126365	0.00186973	9.15515e-05	0.021609	0.00538421	0.026539	0.023488	0.0259177	0.0126365	0.00186973	9.15515e-05	0.021609	0.00538421	0.0264616	0.023488	0.0259177	0.0126365	0.00186973	9.15515e-05	0.021609	0.00538421	0.0264616	0.023488	0.0259177	0.0126365	0.00186973	9.15515e-05	0.021609	0.00538421	0.0264616	0.023488	0.0259177	0.0126365	0.00186973	9.15515e-05	0.021609	0.00538421	0.0264616	0.023488	0.0259177	0.0126365	0.00186973	9.15515e-05	0.021609	0.00538421	0.026539	0.023488	0.0259177	0.0126365	0.00186973	9.15515e-05	0.021609	0.00538421	0.026539	0.023488	0.0259177	0.0126365	0.00186973	9.15515e-05	0.021609	0.00538421	0.026539	0.023488	0.0259177	0.0126365	0.00186973	9.15515e-05	0.021609	0.00538421	0.026539	0.023488	0.0259177	0.0126365	0.00186973	9.15515e-05	0.021609	0.00538421	0.026539	0.023488	0.0259177	0.0126365	0.00186973	9.15515e-05	0.021609	0.00538421	0.026539	0.023488	0.0259177	0.0126365	0.00186973	9.15515e-05	0.021609	0.00538421	0.026539	0.023488	0.0259177	0.0126365	0.00186973	9.15515e-05	0.021609	0.00538421	0.026539	0.023488	0.0259177	0.0126365	0.00186973	9.15515e-05	0.021609	0.00538421	0.026539	0.023488	0.0259177	0.0126365	0.00186973	9.15515e-05	0.021609	0.00538421	0.026539	0.023488	0.0259177	0.0126365	0.00186973	9.15515e-05	0.021609	0.00538421	0.026539	0.023488	0.0259177	0.0126365	0.00186973	9.15515e-05	0.021609	0.00538421	0.026539	0.023488	0.0259177	0.0126365	0.00186973	9.15515e-05	0.021609	0.00538421	0.026539	0.023488	0.0259177	0.0126365	0.00186973	9.15515e-05	0.021609	0.00538421	0.026539	0.023488	0.0259177	0.0126365	0.00186973	9.15515e-05	0.021609	0.00538421	0.026539	0.023488	0.0259177	0.0126365	0.00186973	9.15515e-05	0.021609	0.00538421	0.026539	0.023488	0.0259177	0	0	0	0	0	0	0	0	0.0266318	0.0266318	0.0266318	0.0266318	0.0266318	0.0266318	0.0266318	0.0266318	0.0266318	0.0266318	0.0266318	0.0266318	0.0266318	0.0266318	0.0266318	0.0266318	0.0266318	0.0266318	0.0266318	0.0266318	0.0266318	0.0266318	0.0266318	0.0266318	0.000128234	0.000128234	0.000128234	0.000128234	0.000128234	0.000128234	0.000128234	0.000128234	0.000128234	0.000128234	0.000128234	0.000128234	0.000128234	0.000128234	0.000128234	0.000128234	0.000128234	0.000128234	0.000128234	0.000128234	0.000128234	0.000128234	0.000128234	0.000128234	0.000128234	0.000128234	0.000128234	0.000128234	0.000128234	0.000128234	0.000128234	0.000128234	0.000128234	0.000128234	0.000128234	0.000128234	0.000128234	0.000128234	0.000128234	0.000128234	0.000128234	0.000128234	0.000128234	0.000128234	0.000128234	0.000128234	0.000128234	0.000128234	0.00266609	0.739924	0.999999	0.00212629	0.739924	0.00188096	0.00212629	0.00266609	0.00266609	0.739924	0.999999	0.00212629	0.739924	0.00188096	0.00212629	0.00266609	0.00266609	0.739924	0.999999	0.00212629	0.739924	0.00188096	0.00212629	0.00266609	0.00266609	0.739924	0.999999	0.00212629	0.739924	0.00188096	0.00212629	0.00266609	0.00266609	0.739924	0.999999	0.00212629	0.739924	0.00188096	0.00212629	0.00266609	0.00266609	0.739924	0.999999	0.00212629	0.739924	0.00188096	0.00212629	0.00266609	0.00266609	0.739924	0.999999	0.00212629	0.739924	0.00188096	0.00212629	0.00266609	0.00266609	0.739924	0.999999	0.00212629	0.739924	0.00188096	0.00212629	0.00266609	0.00266609	0.739924	0.999514	0.00212629	0.00675107	0.0808529	0.0904648	0.0218372	0.0218372	0.00675107	0.00572621	0.0904648	0.00675107	0.207591	0.0904648	0.0218372	0.0154028	4.47525e-06	1.25227e-11	0.0804082	4.47525e-06	0.206606	0.0804082	0.0154028	0.0154028	4.47525e-06	1.25227e-11	0.0804082	4.47525e-06	0.206606	0.0804082	0.0154028	0.0154028	4.47525e-06	1.25227e-11	0.0804082	4.47525e-06	0.206606	0.0804082	0.0154028	0.0154028	4.47525e-06	1.25227e-11	0.0804082	4.47525e-06	0.271051	0.0804082	0.187065	0.0154028	4.47525e-06	2.56203e-10	0.0804082	9.15515e-05	0.0546369	0.0126365	0.0737541	0.00538421	9.15515e-05	1.5316e-07	0.0126365	9.15515e-05	0.0324047	0.0126365	0.0737541	0.00538421	9.15515e-05	1.5316e-07	0.0126365	9.15515e-05	0.0324047	0.0126365	0.0737541	0.00538421	9.15515e-05	1.5316e-07	0.0126365	9.15515e-05	0.0324047	0.0126365	0.0737541	0.00538421	9.15515e-05	1.5316e-07	0.0126365	9.15515e-05	0.030573	0.0126365	0.0737541	0.00538421	9.15515e-05	1.5316e-07	0.0126365	9.15515e-05	0.0257134	0.0126365	0.0203394	0.00538421	9.15515e-05	1.5316e-07	0.0126365	9.15515e-05	0.0249715	0.0126365	0.0203394	0.00538421	9.15515e-05	1.5316e-07	0.0126365	9.15515e-05	0.0249715	0.0126365	0.0203394	0.00538421	9.15515e-05	1.5316e-07	0.0126365	9.15515e-05	0.0249715	0.0126365	0.0203394	0.00538421	9.15515e-05	1.5316e-07	0.0126365	9.15515e-05	0.0249715	0.0126365	0.0203394	0.00538421	9.15515e-05	1.5316e-07	0.0126365	9.15515e-05	0.0257134	0.0126365	0.0203394	0.00538421	9.15515e-05	1.5316e-07	0.0126365	9.15515e-05	0.0257134	0.0126365	0.0203394	0.00538421	9.15515e-05	1.5316e-07	0.0126365	9.15515e-05	0.0257134	0.0126365	0.0203394	0.00538421	9.15515e-05	1.5316e-07	0.0126365	9.15515e-05	0.0257134	0.0126365	0.0203394	0.00538421	9.15515e-05	1.5316e-07	0.0126365	9.15515e-05	0.0257134	0.0126365	0.0203394	0.00538421	9.15515e-05	1.5316e-07	0.0126365	9.15515e-05	0.0257134	0.0126365	0.0203394	0.00538421	9.15515e-05	1.5316e-07	0.0126365	9.15515e-05	0.0257134	0.0126365	0.0203394	0.00538421	9.15515e-05	1.5316e-07	0.0126365	9.15515e-05	0.0257134	0.0126365	0.0203394	0.00538421	9.15515e-05	1.5316e-07	0.0126365	9.15515e-05	0.0257134	0.0126365	0.0203394	0.00538421	9.15515e-05	1.5316e-07	0.0126365	9.15515e-05	0.0257134	0.0126365	0.0203394	0.00538421	9.15515e-05	1.5316e-07	0.0126365	9.15515e-05	0.0257134	0.0126365	0.0203394	0.00538421	9.15515e-05	1.5316e-07	0.0126365	9.15515e-05	0.0257134	0.0126365	0.0203394	0.00538421	9.15515e-05	1.5316e-07	0.0126365	9.15515e-05	0.0257134	0.0126365	0.0203394	0.00538421	9.15515e-05	1.5316e-07	0.0126365	9.15515e-05	0.0257134	0.0126365	0.0203394	0.00538421	9.15515e-05	1.5316e-07	0.0126365	9.15515e-05	0.0257134	0.0126365	0.0203394	0.00538421	9.15515e-05	1.5316e-07	0.0126365	9.15515e-05	0.0257134	0.0126365	0.0203394	0	0	0	0	0	0	0	0	0.0266318	0.0266318	0.0266318	0.0266318	0.0266318	0.0266318	0.0266318	0.0266318	0.0266318	0.0266318	0.0266318	0.0266318	0.0266318	0.0266318	0.0266318	0.0266318	0.0266318	0.0266318	0.0266318	0.0266318	0.0266318	0.0266318	0.0266318	0.0266318	3.06399e-07	3.06399e-07	3.06399e-07	3.06399e-07	3.06399e-07	3.06399e-07	3.06399e-07	3.06399e-07	3.06399e-07	3.06399e-07	3.06399e-07	3.06399e-07	3.06399e-07	3.06399e-07	3.06399e-07	3.06399e-07	3.06399e-07	3.06399e-07	3.06399e-07	3.06399e-07	3.06399e-07	3.06399e-07	3.06399e-07	3.06399e-07	3.06399e-07	3.06399e-07	3.06399e-07	3.06399e-07	3.06399e-07	3.06399e-07	3.06399e-07	3.06399e-07	3.06399e-07	3.06399e-07	3.06399e-07	3.06399e-07	3.06399e-07	3.06399e-07	3.06399e-07	3.06399e-07	3.06399e-07	3.06399e-07	3.06399e-07	3.06399e-07	3.06399e-07	3.06399e-07	3.06399e-07	3.06399e-07	0.000120646	0.0266318	0.998043	0.000120646	0.998043	9.49107e-05	0.000195702	0.00073571	0.000120646	0.0266318	0.998043	0.000120646	0.998043	9.49107e-05	0.000195702	0.00073571	0.000120646	0.0266318	0.998043	0.000120646	0.998043	9.49107e-05	0.000195702	0.00073571	0.000120646	0.0266318	0.998043	0.000120646	0.998043	9.49107e-05	0.000195702	0.00073571	0.000120646	0.0266318	0.998043	0.000120646	0.998043	9.49107e-05	0.000195702	0.00073571	0.000120646	0.0266318	0.998043	0.000120646	0.998043	9.49107e-05	0.000195702	0.00073571	0.000120646	0.0266318	0.998043	0.000120646	0.998043	9.49107e-05	0.000195702	0.00073571	0.000120646	0.0266318	0.998043	0.000120646	0.998043	9.49107e-05	0.000195702	0.00073571	0.000120646	0.0266318	0.00142479	0.000120646	0.00142479	0.0382127	0.0757274	0.00073571	0.142833	0.00105806	1.4681e-06	0.296658	0.00142479	0.649684	0.0757274	0.00073571	0.112251	3.54446e-06	2.63614e-13	0.242457	2.56203e-10	0.641438	0.03691	9.15515e-05	0.112251	3.54446e-06	2.63614e-13	0.242457	2.56203e-10	0.641438	0.03691	9.15515e-05	0.112251	3.54446e-06	2.63614e-13	0.242457	2.56203e-10	0.641438	0.03691	9.15515e-05	0.112251	3.54446e-06	2.63614e-13	0.242457	2.56203e-10	0.841965	0.03691	0.242457	0.112251	3.54446e-06	1.57591e-10	0.242457	1.5316e-07	0.271051	0.00186973	0.242457	0.003391	1.80145e-05	4.91289e-09	0.00538421	1.5316e-07	0.0516156	0.00186973	0.242457	0.003391	1.80145e-05	4.91289e-09	0.00538421	1.5316e-07	0.0516156	0.00186973	0.242457	0.003391	1.80145e-05	4.91289e-09	0.00538421	1.5316e-07	0.0516156	0.00186973	0.242457	0.003391	1.80145e-05	4.91289e-09	0.00538421	1.5316e-07	0.0367156	0.00186973	0.242457	0.003391	1.80145e-05	4.91289e-09	0.00538421	1.5316e-07	0.021609	0.00186973	0.00538421	0.003391	1.80145e-05	4.91289e-09	0.00538421	1.5316e-07	0.0181476	0.00186973	0.00538421	0.003391	1.80145e-05	4.91289e-09	0.00538421	1.5316e-07	0.0181476	0.00186973	0.00538421	0.003391	1.80145e-05	4.91289e-09	0.00538421	1.5316e-07	0.0181476	0.00186973	0.00538421	0.003391	1.80145e-05	4.91289e-09	0.00538421	1.5316e-07	0.0181476	0.00186973	0.00538421	0.003391	1.80145e-05	4.91289e-09	0.00538421	1.5316e-07	0.021609	0.00186973	0.00538421	0.003391	1.80145e-05	4.91289e-09	0.00538421	1.5316e-07	0.021609	0.00186973	0.00538421	0.003391	1.80145e-05	4.91289e-09	0.00538421	1.5316e-07	0.021609	0.00186973	0.00538421	0.003391	1.80145e-05	4.91289e-09	0.00538421	1.5316e-07	0.021609	0.00186973	0.00538421	0.003391	1.80145e-05	4.91289e-09	0.00538421	1.5316e-07	0.021609	0.00186973	0.00538421	0.003391	1.80145e-05	4.91289e-09	0.00538421	1.5316e-07	0.021609	0.00186973	0.00538421	0.003391	1.80145e-05	4.91289e-09	0.00538421	1.5316e-07	0.021609	0.00186973	0.00538421	0.003391	1.80145e-05	4.91289e-09	0.00538421	1.5316e-07	0.021609	0.00186973	0.00538421	0.003391	1.80145e-05	4.91289e-09	0.00538421	1.5316e-07	0.021609	0.00186973	0.00538421	0.003391	1.80145e-05	4.91289e-09	0.00538421	1.5316e-07	0.021609	0.00186973	0.00538421	0.003391	1.80145e-05	4.91289e-09	0.00538421	1.5316e-07	0.021609	0.00186973	0.00538421	0.003391	1.80145e-05	4.91289e-09	0.00538421	1.5316e-07	0.021609	0.00186973	0.00538421	0.003391	1.80145e-05	4.91289e-09	0.00538421	1.5316e-07	0.021609	0.00186973	0.00538421	0.003391	1.80145e-05	4.91289e-09	0.00538421	1.5316e-07	0.021609	0.00186973	0.00538421	0.003391	1.80145e-05	4.91289e-09	0.00538421	1.5316e-07	0.021609	0.00186973	0.00538421	0.003391	1.80145e-05	4.91289e-09	0.00538421	1.5316e-07	0.021609	0.00186973	0.00538421	0	0	0	0	0	0	0	0	0.0266318	0.0266318	0.0266318	0.0266318	0.0266318	0.0266318	0.0266318	0.0266318	0.0266318	0.0266318	0.0266318	0.0266318	0.0266318	0.0266318	0.0266318	0.0266318	0.0266318	0.0266318	0.0266318	0.0266318	0.0266318	0.0266318	0.0266318	0.0266318	1.18613e-08	1.18613e-08	1.18613e-08	1.18613e-08	1.18613e-08	1.18613e-08	1.18613e-08	1.18613e-08	1.18613e-08	1.18613e-08	1.18613e-08	1.18613e-08	1.18613e-08	1.18613e-08	1.18613e-08	1.18613e-08	1.18613e-08	1.18613e-08	1.18613e-08	1.18613e-08	1.18613e-08	1.18613e-08	1.18613e-08	1.18613e-08	1.18613e-08	1.18613e-08	1.18613e-08	1.18613e-08	1.18613e-08	1.18613e-08	1.18613e-08	1.18613e-08	1.18613e-08	1.18613e-08	1.18613e-08	1.18613e-08	1.18613e-08	1.18613e-08	1.18613e-08	1.18613e-08	1.18613e-08	1.18613e-08	1.18613e-08	1.18613e-08	1.18613e-08	1.18613e-08	1.18613e-08	1.18613e-08	2.04916e-05	0.000263055	0.0266318	2.57075e-05	0.999879	2.04916e-05	0.000263055	0.0266318	2.04916e-05	0.000263055	0.0266318	2.57075e-05	0.999879	2.04916e-05	0.000263055	0.0266318	2.04916e-05	0.000263055	0.0266318	2.57075e-05	0.999879	2.04916e-05	0.000263055	0.0266318	2.04916e-05	0.000263055	0.0266318	2.57075e-05	0.999879	2.04916e-05	0.000263055	0.0266318	2.04916e-05	0.000263055	0.0266318	2.57075e-05	0.999879	2.04916e-05	0.000263055	0.0266318	2.04916e-05	0.000263055	0.0266318	2.57075e-05	0.999879	2.04916e-05	0.000263055	0.0266318	2.04916e-05	0.000263055	0.0266318	2.57075e-05	0.999879	2.04916e-05	0.000263055	0.0266318	2.04916e-05	0.000263055	0.0266318	2.57075e-05	0.999879	2.04916e-05	0.000263055	0.0266318	2.04916e-05	0.000263055	2.03489e-09	2.57075e-05	0.000615805	0.000529063	0.00675107	1.97767e-06	0.649169	0.00675107	1.97767e-06	0.478381	0.000615805	0.649169	0.00675107	1.97767e-06	0.619293	0.000465136	1.30215e-09	0.391229	1.33982e-12	0.619293	0.000465136	1.30215e-09	0.619293	0.000465136	1.30215e-09	0.391229	1.33982e-12	0.619293	0.000465136	1.30215e-09	0.619293	0.000465136	1.30215e-09	0.391229	1.33982e-12	0.619293	0.000465136	1.30215e-09	0.619293	0.000465136	1.30215e-09	0.391229	1.33982e-12	0.900913	0.000465136	0.000465136	0.619293	0.000465136	4.77473e-06	0.391229	4.91289e-09	0.863365	9.15515e-05	0.0518947	0.00538421	9.15515e-05	1.5316e-07	0.003391	4.91289e-09	0.0965546	9.15515e-05	0.0518947	0.00538421	9.15515e-05	1.5316e-07	0.003391	4.91289e-09	0.0965546	9.15515e-05	0.0518947	0.00538421	9.15515e-05	1.5316e-07	0.003391	4.91289e-09	0.0965546	9.15515e-05	0.0518947	0.00538421	9.15515e-05	1.5316e-07	0.003391	4.91289e-09	0.0293686	9.15515e-05	0.0518947	0.00538421	9.15515e-05	1.5316e-07	0.003391	4.91289e-09	0.0126365	9.15515e-05	9.15515e-05	0.00538421	9.15515e-05	1.5316e-07	0.003391	4.91289e-09	0.00676363	9.15515e-05	9.15515e-05	0.00538421	9.15515e-05	1.5316e-07	0.003391	4.91289e-09	0.00676363	9.15515e-05	9.15515e-05	0.00538421	9.15515e-05	1.5316e-07	0.003391	4.91289e-09	0.00676363	9.15515e-05	9.15515e-05	0.00538421	9.15515e-05	1.5316e-07	0.003391	4.91289e-09	0.00676363	9.15515e-05	9.15515e-05	0.00538421	9.15515e-05	1.5316e-07	0.003391	4.91289e-09	0.0126365	9.15515e-05	9.15515e-05	0.00538421	9.15515e-05	1.5316e-07	0.003391	4.91289e-09	0.0126365	9.15515e-05	9.15515e-05	0.00538421	9.15515e-05	1.5316e-07	0.003391	4.91289e-09	0.0126365	9.15515e-05	9.15515e-05	0.00538421	9.15515e-05	1.5316e-07	0.003391	4.91289e-09	0.0126365	9.15515e-05	9.15515e-05	0.00538421	9.15515e-05	1.5316e-07	0.003391	4.91289e-09	0.0126365	9.15515e-05	9.15515e-05	0.00538421	9.15515e-05	1.5316e-07	0.003391	4.91289e-09	0.0126365	9.15515e-05	9.15515e-05	0.00538421	9.15515e-05	1.5316e-07	0.003391	4.91289e-09	0.0126365	9.15515e-05	9.15515e-05	0.00538421	9.15515e-05	1.5316e-07	0.003391	4.91289e-09	0.0126365	9.15515e-05	9.15515e-05	0.00538421	9.15515e-05	1.5316e-07	0.003391	4.91289e-09	0.0126365	9.15515e-05	9.15515e-05	0.00538421	9.15515e-05	1.5316e-07	0.003391	4.91289e-09	0.0126365	9.15515e-05	9.15515e-05	0.00538421	9.15515e-05	1.5316e-07	0.003391	4.91289e-09	0.0126365	9.15515e-05	9.15515e-05	0.00538421	9.15515e-05	1.5316e-07	0.003391	4.91289e-09	0.0126365	9.15515e-05	9.15515e-05	0.00538421	9.15515e-05	1.5316e-07	0.003391	4.91289e-09	0.0126365	9.15515e-05	9.15515e-05	0.00538421	9.15515e-05	1.5316e-07	0.003391	4.91289e-09	0.0126365	9.15515e-05	9.15515e-05	0.00538421	9.15515e-05	1.5316e-07	0.003391	4.91289e-09	0.0126365	9.15515e-05	9.15515e-05	0.00538421	9.15515e-05	1.5316e-07	0.003391	4.91289e-09	0.0126365	9.15515e-05	9.15515e-05	0	0	0	0	0	0	0	0	0.0266318	0.0266318	0.0266318	0.0266318	0.0266318	0.0266318	0.0266318	0.0266318	0.0266318	0.0266318	0.0266318	0.0266318	0.0266318	0.0266318	0.0266318	0.0266318	0.0266318	0.0266318	0.0266318	0.0266318	0.0266318	0.0266318	0.0266318	0.0266318	3.06399e-07	3.06399e-07	3.06399e-07	3.06399e-07	3.06399e-07	3.06399e-07	3.06399e-07	3.06399e-07	3.06399e-07	3.06399e-07	3.06399e-07	3.06399e-07	3.06399e-07	3.06399e-07	3.06399e-07	3.06399e-07	3.06399e-07	3.06399e-07	3.06399e-07	3.06399e-07	3.06399e-07	3.06399e-07	3.06399e-07	3.06399e-07	3.06399e-07	3.06399e-07	3.06399e-07	3.06399e-07	3.06399e-07	3.06399e-07	3.06399e-07	3.06399e-07	3.06399e-07	3.06399e-07	3.06399e-07	3.06399e-07	3.06399e-07	3.06399e-07	3.06399e-07	3.06399e-07	3.06399e-07	3.06399e-07	3.06399e-07	3.06399e-07	3.06399e-07	3.06399e-07	3.06399e-07	3.06399e-07	9.49107e-05	0.000195702	0.00073571	0.000120646	0.998043	0.000120646	0.0266318	0.998043	9.49107e-05	0.000195702	0.00073571	0.000120646	0.998043	0.000120646	0.0266318	0.998043	9.49107e-05	0.000195702	0.00073571	0.000120646	0.998043	0.000120646	0.0266318	0.998043	9.49107e-05	0.000195702	0.00073571	0.000120646	0.998043	0.000120646	0.0266318	0.998043	9.49107e-05	0.000195702	0.00073571	0.000120646	0.998043	0.000120646	0.0266318	0.998043	9.49107e-05	0.000195702	0.00073571	0.000120646	0.998043	0.000120646	0.0266318	0.998043	9.49107e-05	0.000195702	0.00073571	0.000120646	0.998043	0.000120646	0.0266318	0.998043	9.49107e-05	0.000195702	0.00073571	0.000120646	0.998043	0.000120646	0.0266318	0.998043	9.49107e-05	0.000195702	2.06017e-09	0.000120646	0.00142479	4.67101e-06	0.00105806	1.4681e-06	0.649684	0.0757274	0.00073571	0.296658	0.00142479	0.142833	0.00105806	1.4681e-06	0.641438	0.03691	9.15515e-05	0.242457	2.56203e-10	0.112251	3.54446e-06	2.63614e-13	0.641438	0.03691	9.15515e-05	0.242457	2.56203e-10	0.112251	3.54446e-06	2.63614e-13	0.641438	0.03691	9.15515e-05	0.242457	2.56203e-10	0.112251	3.54446e-06	2.63614e-13	0.641438	0.03691	9.15515e-05	0.242457	2.56203e-10	0.242457	3.54446e-06	2.56203e-10	0.641438	0.03691	0.0518947	0.242457	1.5316e-07	0.959884	1.80145e-05	4.77473e-06	0.0126365	0.00186973	9.15515e-05	0.00538421	1.5316e-07	0.11244	1.80145e-05	4.77473e-06	0.0126365	0.00186973	9.15515e-05	0.00538421	1.5316e-07	0.11244	1.80145e-05	4.77473e-06	0.0126365	0.00186973	9.15515e-05	0.00538421	1.5316e-07	0.11244	1.80145e-05	4.77473e-06	0.0126365	0.00186973	9.15515e-05	0.00538421	1.5316e-07	0.00853898	1.80145e-05	4.77473e-06	0.0126365	0.00186973	9.15515e-05	0.00538421	1.5316e-07	0.00538421	1.80145e-05	1.5316e-07	0.0126365	0.00186973	9.15515e-05	0.00538421	1.5316e-07	0.00140948	1.80145e-05	1.5316e-07	0.0126365	0.00186973	9.15515e-05	0.00538421	1.5316e-07	0.00140948	1.80145e-05	1.5316e-07	0.0126365	0.00186973	9.15515e-05	0.00538421	1.5316e-07	0.00140948	1.80145e-05	1.5316e-07	0.0126365	0.00186973	9.15515e-05	0.00538421	1.5316e-07	0.00140948	1.80145e-05	1.5316e-07	0.0126365	0.00186973	9.15515e-05	0.00538421	1.5316e-07	0.00538421	1.80145e-05	1.5316e-07	0.0126365	0.00186973	9.15515e-05	0.00538421	1.5316e-07	0.00538421	1.80145e-05	1.5316e-07	0.0126365	0.00186973	9.15515e-05	0.00538421	1.5316e-07	0.00538421	1.80145e-05	1.5316e-07	0.0126365	0.00186973	9.15515e-05	0.00538421	1.5316e-07	0.00538421	1.80145e-05	1.5316e-07	0.0126365	0.00186973	9.15515e-05	0.00538421	1.5316e-07	0.00538421	1.80145e-05	1.5316e-07	0.0126365	0.00186973	9.15515e-05	0.00538421	1.5316e-07	0.00538421	1.80145e-05	1.5316e-07	0.0126365	0.00186973	9.15515e-05	0.00538421	1.5316e-07	0.00538421	1.80145e-05	1.5316e-07	0.0126365	0.00186973	9.15515e-05	0.00538421	1.5316e-07	0.00538421	1.80145e-05	1.5316e-07	0.0126365	0.00186973	9.15515e-05	0.00538421	1.5316e-07	0.00538421	1.80145e-05	1.5316e-07	0.0126365	0.00186973	9.15515e-05	0.00538421	1.5316e-07	0.00538421	1.80145e-05	1.5316e-07	0.0126365	0.00186973	9.15515e-05	0.00538421	1.5316e-07	0.00538421	1.80145e-05	1.5316e-07	0.0126365	0.00186973	9.15515e-05	0.00538421	1.5316e-07	0.00538421	1.80145e-05	1.5316e-07	0.0126365	0.00186973	9.15515e-05	0.00538421	1.5316e-07	0.00538421	1.80145e-05	1.5316e-07	0.0126365	0.00186973	9.15515e-05	0.00538421	1.5316e-07	0.00538421	1.80145e-05	1.5316e-07	0.0126365	0.00186973	9.15515e-05	0.00538421	1.5316e-07	0.00538421	1.80145e-05	1.5316e-07	0.0126365	0.00186973	9.15515e-05	0.00538421	1.5316e-07	0.00538421	1.80145e-05	1.5316e-07	0	0	0	0	0	0	0	0	0.0266318	0.0266318	0.0266318	0.0266318	0.0266318	0.0266318	0.0266318	0.0266318	0.0266318	0.0266318	0.0266318	0.0266318	0.0266318	0.0266318	0.0266318	0.0266318	0.0266318	0.0266318	0.0266318	0.0266318	0.0266318	0.0266318	0.0266318	0.0266318	0.000128234	0.000128234	0.000128234	0.000128234	0.000128234	0.000128234	0.000128234	0.000128234	0.000128234	0.000128234	0.000128234	0.000128234	0.000128234	0.000128234	0.000128234	0.000128234	0.000128234	0.000128234	0.000128234	0.000128234	0.000128234	0.000128234	0.000128234	0.000128234	0.000128234	0.000128234	0.000128234	0.000128234	0.000128234	0.000128234	0.000128234	0.000128234	0.000128234	0.000128234	0.000128234	0.000128234	0.000128234	0.000128234	0.000128234	0.000128234	0.000128234	0.000128234	0.000128234	0.000128234	0.000128234	0.000128234	0.000128234	0.000128234	0.00188096	0.00212629	0.00266609	0.00212629	0.739924	0.00266609	0.739924	0.999999	0.00188096	0.00212629	0.00266609	0.00212629	0.739924	0.00266609	0.739924	0.999999	0.00188096	0.00212629	0.00266609	0.00212629	0.739924	0.00266609	0.739924	0.999999	0.00188096	0.00212629	0.00266609	0.00212629	0.739924	0.00266609	0.739924	0.999999	0.00188096	0.00212629	0.00266609	0.00212629	0.739924	0.00266609	0.739924	0.999999	0.00188096	0.00212629	0.00266609	0.00212629	0.739924	0.00266609	0.739924	0.999999	0.00188096	0.00212629	0.00266609	0.00212629	0.739924	0.00266609	0.739924	0.999999	0.00188096	0.00212629	0.00266609	0.00212629	0.739924	0.00266609	0.739924	0.999999	0.00188096	0.00212629	6.38644e-06	0.00212629	0.00675107	6.38644e-06	0.00675107	0.00572621	0.207591	0.0904648	0.0218372	0.0904648	0.00675107	0.0218372	0.00675107	0.00572621	0.206606	0.0804082	0.0154028	0.0804082	4.47525e-06	0.0154028	4.47525e-06	1.25227e-11	0.206606	0.0804082	0.0154028	0.0804082	4.47525e-06	0.0154028	4.47525e-06	1.25227e-11	0.206606	0.0804082	0.0154028	0.0804082	4.47525e-06	0.0154028	4.47525e-06	1.25227e-11	0.206606	0.0804082	0.0154028	0.0804082	4.47525e-06	0.00614242	4.47525e-06	1.2885e-14	0.206606	0.0804082	0.242457	0.0804082	9.15515e-05	0.800588	9.15515e-05	1.57591e-10	0.021609	0.0126365	0.00538421	0.0126365	9.15515e-05	0.0635863	9.15515e-05	1.57591e-10	0.021609	0.0126365	0.00538421	0.0126365	9.15515e-05	0.0635863	9.15515e-05	1.57591e-10	0.021609	0.0126365	0.00538421	0.0126365	9.15515e-05	0.0635863	9.15515e-05	1.57591e-10	0.021609	0.0126365	0.00538421	0.0126365	9.15515e-05	0.00213408	9.15515e-05	1.57591e-10	0.021609	0.0126365	0.00538421	0.0126365	9.15515e-05	0.003391	9.15515e-05	4.91289e-09	0.021609	0.0126365	0.00538421	0.0126365	9.15515e-05	0.00060348	9.15515e-05	4.91289e-09	0.021609	0.0126365	0.00538421	0.0126365	9.15515e-05	0.00060348	9.15515e-05	4.91289e-09	0.021609	0.0126365	0.00538421	0.0126365	9.15515e-05	0.00060348	9.15515e-05	4.91289e-09	0.021609	0.0126365	0.00538421	0.0126365	9.15515e-05	0.00060348	9.15515e-05	4.91289e-09	0.021609	0.0126365	0.00538421	0.0126365	9.15515e-05	0.003391	9.15515e-05	4.91289e-09	0.021609	0.0126365	0.00538421	0.0126365	9.15515e-05	0.003391	9.15515e-05	4.91289e-09	0.021609	0.0126365	0.00538421	0.0126365	9.15515e-05	0.003391	9.15515e-05	4.91289e-09	0.021609	0.0126365	0.00538421	0.0126365	9.15515e-05	0.003391	9.15515e-05	4.91289e-09	0.021609	0.0126365	0.00538421	0.0126365	9.15515e-05	0.003391	9.15515e-05	4.91289e-09	0.021609	0.0126365	0.00538421	0.0126365	9.15515e-05	0.003391	9.15515e-05	4.91289e-09	0.021609	0.0126365	0.00538421	0.0126365	9.15515e-05	0.003391	9.15515e-05	4.91289e-09	0.021609	0.0126365	0.00538421	0.0126365	9.15515e-05	0.003391	9.15515e-05	4.91289e-09	0.021609	0.0126365	0.00538421	0.0126365	9.15515e-05	0.003391	9.15515e-05	4.91289e-09	0.021609	0.0126365	0.00538421	0.0126365	9.15515e-05	0.003391	9.15515e-05	4.91289e-09	0.021609	0.0126365	0.00538421	0.0126365	9.15515e-05	0.003391	9.15515e-05	4.91289e-09	0.021609	0.0126365	0.00538421	0.0126365	9.15515e-05	0.003391	9.15515e-05	4.91289e-09	0.021609	0.0126365	0.00538421	0.0126365	9.15515e-05	0.003391	9.15515e-05	4.91289e-09	0.021609	0.0126365	0.00538421	0.0126365	9.15515e-05	0.003391	9.15515e-05	4.91289e-09	0.021609	0.0126365	0.00538421	0.0126365	9.15515e-05	0.003391	9.15515e-05	4.91289e-09	0.021609	0.0126365	0.00538421	0.0126365	9.15515e-05	0.003391	9.15515e-05	4.91289e-09	0	0	0	0	0	0	0	0	0.0266318	0.0266318	0.0266318	0.0266318	0.0266318	0.0266318	0.0266318	0.0266318	0.0266318	0.0266318	0.0266318	0.0266318	0.0266318	0.0266318	0.0266318	0.0266318	0.0266318	0.0266318	0.0266318	0.0266318	0.0266318	0.0266318	0.0266318	0.0266318	0.00595087	0.00595087	0.00595087	0.00595087	0.00595087	0.00595087	0.00595087	0.00595087	0.00595087	0.00595087	0.00595087	0.00595087	0.00595087	0.00595087	0.00595087	0.00595087	0.00595087	0.00595087	0.00595087	0.00595087	0.00595087	0.00595087	0.00595087	0.00595087	0.00595087	0.00595087	0.00595087	0.00595087	0.00595087	0.00595087	0.00595087	0.00595087	0.00595087	0.00595087	0.00595087	0.00595087	0.00595087	0.00595087	0.00595087	0.00595087	0.00595087	0.00595087	0.00595087	0.00595087	0.00595087	0.00595087	0.00595087	0.00595087	0.0126438	0.0127991	0.0130941	0.0130941	0.0933099	0.0165861	0.792722	0.999986	0.0126438	0.0127991	0.0130941	0.0130941	0.0933099	0.0165861	0.792722	0.999986	0.0126438	0.0127991	0.0130941	0.0130941	0.0933099	0.0165861	0.792722	0.999986	0.0126438	0.0127991	0.0130941	0.0130941	0.0933099	0.0165861	0.792722	0.999986	0.0126438	0.0127991	0.0130941	0.0130941	0.0933099	0.0165861	0.792722	0.999986	0.0126438	0.0127991	0.0130941	0.0130941	0.0933099	0.0165861	0.792722	0.999986	0.0126438	0.0127991	0.0130941	0.0130941	0.0933099	0.0165861	0.792722	0.999986	0.0126438	0.0127991	0.0130941	0.0130941	0.0933099	0.0165861	0.792722	0.999986	0.0126438	0.0127991	0.00236814	0.0130941	0.0180793	0.000361192	0.0757274	0.784851	0.0516444	0.0437895	0.0337384	0.0380117	0.0180793	0.0165861	0.0757274	0.784851	0.0516156	0.0432502	0.0325831	0.0367156	0.00228451	0.0126365	0.000274104	6.55031e-07	0.0516156	0.0432502	0.0325831	0.0367156	0.00228451	0.0126365	0.000274104	6.55031e-07	0.0516156	0.0432502	0.0325831	0.0367156	0.00228451	0.0126365	0.000274104	6.55031e-07	0.0516156	0.0432502	0.0325831	0.0367156	0.00228451	0.00228451	0.000274104	1.83291e-12	0.0516156	0.0432502	0.0737541	0.0367156	0.00538421	0.187065	0.00186973	2.56203e-10	0.0257134	0.023488	0.0203394	0.021609	0.00538421	0.0325831	0.00186973	2.56203e-10	0.0257134	0.023488	0.0203394	0.021609	0.00538421	0.0325831	0.00186973	2.56203e-10	0.0257134	0.023488	0.0203394	0.021609	0.00538421	0.0325831	0.00186973	2.56203e-10	0.0257134	0.023488	0.0203394	0.021609	0.00538421	0.00228451	0.00186973	2.56203e-10	0.0257134	0.023488	0.0203394	0.021609	0.00538421	0.00538421	0.00186973	1.5316e-07	0.0257134	0.023488	0.0203394	0.021609	0.00538421	0.00140948	0.00186973	1.5316e-07	0.0257134	0.023488	0.0203394	0.021609	0.00538421	0.00140948	0.00186973	1.5316e-07	0.0257134	0.023488	0.0203394	0.021609	0.00538421	0.00140948	0.00186973	1.5316e-07	0.0257134	0.023488	0.0203394	0.021609	0.00538421	0.00140948	0.00186973	1.5316e-07	0.0257134	0.023488	0.0203394	0.021609	0.00538421	0.00538421	0.00186973	1.5316e-07	0.0257134	0.023488	0.0203394	0.021609	0.00538421	0.00538421	0.00186973	1.5316e-07	0.0257134	0.023488	0.0203394	0.021609	0.00538421	0.00538421	0.00186973	1.5316e-07	0.0257134	0.023488	0.0203394	0.021609	0.00538421	0.00538421	0.00186973	1.5316e-07	0.0257134	0.023488	0.0203394	0.021609	0.00538421	0.00538421	0.00186973	1.5316e-07	0.0257134	0.023488	0.0203394	0.021609	0.00538421	0.00538421	0.00186973	1.5316e-07	0.0257134	0.023488	0.0203394	0.021609	0.00538421	0.00538421	0.00186973	1.5316e-07	0.0257134	0.023488	0.0203394	0.021609	0.00538421	0.00538421	0.00186973	1.5316e-07	0.0257134	0.023488	0.0203394	0.021609	0.00538421	0.00538421	0.00186973	1.5316e-07	0.0257134	0.023488	0.0203394	0.021609	0.00538421	0.00538421	0.00186973	1.5316e-07	0.0257134	0.023488	0.0203394	0.021609	0.00538421	0.00538421	0.00186973	1.5316e-07	0.0257134	0.023488	0.0203394	0.021609	0.00538421	0.00538421	0.00186973	1.5316e-07	0.0257134	0.023488	0.0203394	0.021609	0.00538421	0.00538421	0.00186973	1.5316e-07	0.0257134	0.023488	0.0203394	0.021609	0.00538421	0.00538421	0.00186973	1.5316e-07	0.0257134	0.023488	0.0203394	0.021609	0.00538421	0.00538421	0.00186973	1.5316e-07	0.0257134	0.023488	0.0203394	0.021609	0.00538421	0.00538421	0.00186973	1.5316e-07	0	0	0	0	0	0	0	0	0.0266318	0.0266318	0.0266318	0.0266318	0.0266318	0.0266318	0.0266318	0.0266318	0.0266318	0.0266318	0.0266318	0.0266318	0.0266318	0.0266318	0.0266318	0.0266318	0.0266318	0.0266318	0.0266318	0.0266318	0.0266318	0.0266318	0.0266318	0.0266318	0.0207074	0.0207074	0.0207074	0.0207074	0.0207074	0.0207074	0.0207074	0.0207074	0.0207074	0.0207074	0.0207074	0.0207074	0.0207074	0.0207074	0.0207074	0.0207074	0.0207074	0.0207074	0.0207074	0.0207074	0.0207074	0.0207074	0.0207074	0.0207074	0.0207074	0.0207074	0.0207074	0.0207074	0.0207074	0.0207074	0.0207074	0.0207074	0.0207074	0.0207074	0.0207074	0.0207074	0.0207074	0.0207074	0.0207074	0.0207074	0.0207074	0.0207074	0.0207074	0.0207074	0.0207074	0.0207074	0.0207074	0.0207074	0.0234888	0.0235055	0.0235372	0.023626	0.033186	0.0266318	0.259982	0.973355	0.0234888	0.0235055	0.0235372	0.023626	0.033186	0.0266318	0.259982	0.973355	0.0234888	0.0235055	0.0235372	0.023626	0.033186	0.0266318	0.259982	0.973355	0.0234888	0.0235055	0.0235372	0.023626	0.033186	0.0266318	0.259982	0.973355	0.0234888	0.0235055	0.0235372	0.023626	0.033186	0.0266318	0.259982	0.973355	0.0234888	0.0235055	0.0235372	0.023626	0.033186	0.0266318	0.259982	0.973355	0.0234888	0.0235055	0.0235372	0.023626	0.033186	0.0266318	0.259982	0.973355	0.0234888	0.0235055	0.0235372	0.023626	0.033186	0.0266318	0.259982	0.973355	0.0234888	0.0235055	0.0176424	0.023626	0.0249364	0.00768654	0.0904648	0.649169	0.029975	0.0294559	0.0286509	0.0283081	0.0249364	0.0225489	0.0904648	0.649169	0.0299741	0.0294341	0.0285913	0.0281435	0.0176053	0.0198772	0.00676363	0.00121685	0.0299741	0.0294341	0.0285913	0.0281435	0.0176053	0.0198772	0.00676363	0.00121685	0.0299741	0.0294341	0.0285913	0.0281435	0.0176053	0.0198772	0.00676363	0.00121685	0.0299741	0.0294341	0.0285913	0.0281435	0.0176053	0.00676363	0.00676363	3.48531e-07	0.0299741	0.0294341	0.0329743	0.0281435	0.0203394	0.0432502	0.0126365	1.54861e-06	0.026539	0.0262981	0.0259177	0.0257134	0.0203394	0.0255262	0.0126365	1.54861e-06	0.026539	0.0262981	0.0259177	0.0257134	0.0203394	0.0255262	0.0126365	1.54861e-06	0.026539	0.0262981	0.0259177	0.0257134	0.0203394	0.0255262	0.0126365	1.54861e-06	0.026539	0.0262981	0.0259177	0.0257134	0.0203394	0.00736148	0.0126365	1.54861e-06	0.026539	0.0262981	0.0259177	0.0257134	0.0203394	0.0126365	0.0126365	9.15515e-05	0.026539	0.0262981	0.0259177	0.0257134	0.0203394	0.00676363	0.0126365	9.15515e-05	0.026539	0.0262981	0.0259177	0.0257134	0.0203394	0.00676363	0.0126365	9.15515e-05	0.026539	0.0262981	0.0259177	0.0257134	0.0203394	0.00676363	0.0126365	9.15515e-05	0.026539	0.0262981	0.0259177	0.0257134	0.0203394	0.00676363	0.0126365	9.15515e-05	0.026539	0.0262981	0.0259177	0.0257134	0.0203394	0.0126365	0.0126365	9.15515e-05	0.026539	0.0262981	0.0259177	0.0257134	0.0203394	0.0126365	0.0126365	9.15515e-05	0.026539	0.0262981	0.0259177	0.0257134	0.0203394	0.0126365	0.0126365	9.15515e-05	0.026539	0.0262981	0.0259177	0.0257134	0.0203394	0.0126365	0.0126365	9.15515e-05	0.026539	0.0262981	0.0259177	0.0257134	0.0203394	0.0126365	0.0126365	9.15515e-05	0.026539	0.0262981	0.0259177	0.0257134	0.0203394	0.0126365	0.0126365	9.15515e-05	0.026539	0.0262981	0.0259177	0.0257134	0.0203394	0.0126365	0.0126365	9.15515e-05	0.026539	0.0262981	0.0259177	0.0257134	0.0203394	0.0126365	0.0126365	9.15515e-05	0.026539	0.0262981	0.0259177	0.0257134	0.0203394	0.0126365	0.0126365	9.15515e-05	0.026539	0.0262981	0.0259177	0.0257134	0.0203394	0.0126365	0.0126365	9.15515e-05	0.026539	0.0262981	0.0259177	0.0257134	0.0203394	0.0126365	0.0126365	9.15515e-05	0.026539	0.0262981	0.0259177	0.0257134	0.0203394	0.0126365	0.0126365	9.15515e-05	0.026539	0.0262981	0.0259177	0.0257134	0.0203394	0.0126365	0.0126365	9.15515e-05	0.026539	0.0262981	0.0259177	0.0257134	0.0203394	0.0126365	0.0126365	9.15515e-05	0.026539	0.0262981	0.0259177	0.0257134	0.0203394	0.0126365	0.0126365	9.15515e-05	0.026539	0.0262981	0.0259177	0.0257134	0.0203394	0.0126365	0.0126365	9.15515e-05	0	0	0	0	0	0	0	0	0.0266318	0.0266318	0.0266318	0.0266318	0.0266318	0.0266318	0.0266318	0.0266318	0.0266318	0.0266318	0.0266318	0.0266318	0.0266318	0.0266318	0.0266318	0.0266318	0.0266318	0.0266318	0.0266318	0.0266318	0.0266318	0.0266318	0.0266318	0.0266318	0.0259684	0.0259684	0.0259684	0.0259684	0.0259684	0.0259684	0.0259684	0.0259684	0.0259684	0.0259684	0.0259684	0.0259684	0.0259684	0.0259684	0.0259684	0.0259684	0.0259684	0.0259684	0.0259684	0.0259684	0.0259684	0.0259684	0.0259684	0.0259684	0.0259684	0.0259684	0.0259684	0.0259684	0.0259684	0.0259684	0.0259684	0.0259684	0.0259684	0.0259684	0.0259684	0.0259684	0.0259684	0.0259684	0.0259684	0.0259684	0.0259684	0.0259684	0.0259684	0.0259684	0.0259684	0.0259684	0.0259684	0.0259684	0.0262981	0.0262987	0.0262999	0.0263131	0.0272368	0.0272368	0.0545877	0.178428	0.0262981	0.0262987	0.0262999	0.0263131	0.0272368	0.0272368	0.0545877	0.178428	0.0262981	0.0262987	0.0262999	0.0263131	0.0272368	0.0272368	0.0545877	0.178428	0.0262981	0.0262987	0.0262999	0.0263131	0.0272368	0.0272368	0.0545877	0.178428	0.0262981	0.0262987	0.0262999	0.0263131	0.0272368	0.0272368	0.0545877	0.178428	0.0262981	0.0262987	0.0262999	0.0263131	0.0272368	0.0272368	0.0545877	0.178428	0.0262981	0.0262987	0.0262999	0.0263131	0.0272368	0.0272368	0.0545877	0.178428	0.0262981	0.0262987	0.0262999	0.0263131	0.0272368	0.0272368	0.0545877	0.178428	0.0262981	0.0262987	0.0255445	0.0263131	0.0264552	0.0217246	0.0437895	0.113739	0.0269588	0.0269304	0.0268849	0.0267974	0.0264552	0.0260399	0.0437895	0.113739	0.0269588	0.0269297	0.0268829	0.026782	0.0255427	0.0251414	0.0209718	0.0157091	0.0269588	0.0269297	0.0268829	0.026782	0.0255427	0.0251414	0.0209718	0.0157091	0.0269588	0.0269297	0.0268829	0.026782	0.0255427	0.0251414	0.0209718	0.0157091	0.0269588	0.0269297	0.0268829	0.026782	0.0255427	0.0177408	0.0209718	0.00108384	0.0269588	0.0269297	0.0272771	0.026782	0.0259177	0.0281435	0.023488	0.00140948	0.0266264	0.0266121	0.0265889	0.026539	0.0259177	0.0257134	0.023488	0.00140948	0.0266264	0.0266121	0.0265889	0.026539	0.0259177	0.0257134	0.023488	0.00140948	0.0266264	0.0266121	0.0265889	0.026539	0.0259177	0.0257134	0.023488	0.00140948	0.0266264	0.0266121	0.0265889	0.026539	0.0259177	0.0181476	0.023488	0.00140948	0.0266264	0.0266121	0.0265889	0.026539	0.0259177	0.021609	0.023488	0.00538421	0.0266264	0.0266121	0.0265889	0.026539	0.0259177	0.0181476	0.023488	0.00538421	0.0266264	0.0266121	0.0265889	0.026539	0.0259177	0.0181476	0.023488	0.00538421	0.0266264	0.0266121	0.0265889	0.026539	0.0259177	0.0181476	0.023488	0.00538421	0.0266264	0.0266121	0.0265889	0.026539	0.0259177	0.0181476	0.023488	0.00538421	0.0266264	0.0266121	0.0265889	0.026539	0.0259177	0.021609	0.023488	0.00538421	0.0266264	0.0266121	0.0265889	0.026539	0.0259177	0.021609	0.023488	0.00538421	0.0266264	0.0266121	0.0265889	0.026539	0.0259177	0.021609	0.023488	0.00538421	0.0266264	0.0266121	0.0265889	0.026539	0.0259177	0.021609	0.023488	0.00538421	0.0266264	0.0266121	0.0265889	0.026539	0.0259177	0.021609	0.023488	0.00538421	0.0266264	0.0266121	0.0265889	0.026539	0.0259177	0.021609	0.023488	0.00538421	0.0266264	0.0266121	0.0265889	0.026539	0.0259177	0.021609	0.023488	0.00538421	0.0266264	0.0266121	0.0265889	0.026539	0.0259177	0.021609	0.023488	0.00538421	0.0266264	0.0266121	0.0265889	0.026539	0.0259177	0.021609	0.023488	0.00538421	0.0266264	0.0266121	0.0265889	0.026539	0.0259177	0.021609	0.023488	0.00538421	0.0266264	0.0266121	0.0265889	0.026539	0.0259177	0.021609	0.023488	0.00538421	0.0266264	0.0266121	0.0265889	0.026539	0.0259177	0.021609	0.023488	0.00538421	0.0266264	0.0266121	0.0265889	0.026539	0.0259177	0.021609	0.023488	0.00538421	0.0266264	0.0266121	0.0265889	0.026539	0.0259177	0.021609	0.023488	0.00538421	0.0266264	0.0266121	0.0265889	0.026539	0.0259177	0.021609	0.023488	0.00538421	0.0266264	0.0266121	0.0265889	0.026539	0.0259177	0.021609	0.023488	0.00538421	0	0	0	0	0	0	0	0	0.0266318	0.0266318	0.0266318	0.0266318	0.0266318	0.0266318	0.0266318	0.0266318	0.0266318	0.0266318	0.0266318	0.0266318	0.0266318	0.0266318	0.0266318	0.0266318	0.0266318	0.0266318	0.0266318	0.0266318	0.0266318	0.0266318	0.0266318	0.0266318	0.0264464	0.0264464	0.0264464	0.0264464	0.0264464	0.0264464	0.0264464	0.0264464	0.0264464	0.0264464	0.0264464	0.0264464	0.0264464	0.0264464	0.0264464	0.0264464	0.0264464	0.0264464	0.0264464	0.0264464	0.0264464	0.0264464	0.0264464	0.0264464	0.0264464	0.0264464	0.0264464	0.0264464	0.0264464	0.0264464	0.0264464	0.0264464	0.0264464	0.0264464	0.0264464	0.0264464	0.0264464	0.0264464	0.0264464	0.0264464	0.0264464	0.0264464	0.0264464	0.0264464	0.0264464	0.0264464	0.0264464	0.0264464	0.0266318	0.0326695	0.121104	0.0265404	0.0272697	0.026539	0.0265392	0.0265404	0.0266318	0.0326695	0.121104	0.0265404	0.0272697	0.026539	0.0265392	0.0265404	0.0266318	0.0326695	0.121104	0.0265404	0.0272697	0.026539	0.0265392	0.0265404	0.0266318	0.0326695	0.121104	0.0265404	0.0272697	0.026539	0.0265392	0.0265404	0.0266318	0.0326695	0.121104	0.0265404	0.0272697	0.026539	0.0265392	0.0265404	0.0266318	0.0326695	0.121104	0.0265404	0.0272697	0.026539	0.0265392	0.0265404	0.0266318	0.0326695	0.121104	0.0265404	0.0272697	0.026539	0.0265392	0.0265404	0.0266318	0.0326695	0.121104	0.0265404	0.0272697	0.026539	0.0265392	0.0265404	0.0266318	0.0326695	0.119124	0.0265404	0.0267772	0.0267141	0.0267143	0.0266868	0.026507	0.0306795	0.096868	0.0266958	0.0267772	0.0267232	0.0267143	0.0266868	0.0264146	0.0249128	0.0207803	0.0266944	0.0260593	0.0267232	0.0267141	0.0266853	0.0264146	0.0249128	0.0207803	0.0266944	0.0260593	0.0267232	0.0267141	0.0266853	0.0264146	0.0249128	0.0207803	0.0266944	0.0260593	0.0267232	0.0267141	0.0266853	0.0264146	0.0249128	0.0207803	0.0266944	0.0260593	0.0267249	0.0267141	0.0267236	0.0264146	0.0249128	0.0209718	0.0266944	0.0262981	0.0266372	0.0266264	0.0266503	0.0264767	0.0257134	0.023488	0.0266166	0.0262981	0.0266327	0.0266264	0.0266503	0.0264767	0.0257134	0.023488	0.0266166	0.0262981	0.0266327	0.0266264	0.0266503	0.0264767	0.0257134	0.023488	0.0266166	0.0262981	0.0266327	0.0266264	0.0266503	0.0264767	0.0257134	0.023488	0.0266166	0.0262981	0.0266326	0.0266264	0.0266503	0.0264767	0.0257134	0.023488	0.0266166	0.0262981	0.0266318	0.0266264	0.0266312	0.0264767	0.0257134	0.023488	0.0266166	0.0262981	0.0266318	0.0266264	0.0266312	0.0264767	0.0257134	0.023488	0.0266166	0.0262981	0.0266318	0.0266264	0.0266312	0.0264767	0.0257134	0.023488	0.0266166	0.0262981	0.0266318	0.0266264	0.0266312	0.0264767	0.0257134	0.023488	0.0266166	0.0262981	0.0266318	0.0266264	0.0266312	0.0264767	0.0257134	0.023488	0.0266166	0.0262981	0.0266318	0.0266264	0.0266312	0.0264767	0.0257134	0.023488	0.0266166	0.0262981	0.0266318	0.0266264	0.0266312	0.0264767	0.0257134	0.023488	0.0266166	0.0262981	0.0266318	0.0266264	0.0266312	0.0264767	0.0257134	0.023488	0.0266166	0.0262981	0.0266318	0.0266264	0.0266312	0.0264767	0.0257134	0.023488	0.0266166	0.0262981	0.0266318	0.0266264	0.0266312	0.0264767	0.0257134	0.023488	0.0266166	0.0262981	0.0266318	0.0266264	0.0266312	0.0264767	0.0257134	0.023488	0.0266166	0.0262981	0.0266318	0.0266264	0.0266312	0.0264767	0.0257134	0.023488	0.0266166	0.0262981	0.0266318	0.0266264	0.0266312	0.0264767	0.0257134	0.023488	0.0266166	0.0262981	0.0266318	0.0266264	0.0266312	0.0264767	0.0257134	0.023488	0.0266166	0.0262981	0.0266318	0.0266264	0.0266312	0.0264767	0.0257134	0.023488	0.0266166	0.0262981	0.0266318	0.0266264	0.0266312	0.0264767	0.0257134	0.023488	0.0266166	0.0262981	0.0266318	0.0266264	0.0266312	0.0264767	0.0257134	0.023488	0.0266166	0.0262981	0.0266318	0.0266264	0.0266312	0.0264767	0.0257134	0.023488	0.0266166	0.0262981	0.0266318	0.0266264	0.0266312	0.0264767	0.0257134	0.023488	0.0266166	0.0262981	0.0266318	0.0266264	0.0266312	0.0264767	0.0257134	0.023488	0.0266166	0.0262981	0.0266318	0.0266264	0.0266312	0	0	0	0	0	0	0	0	0.0266318	0.0266318	0.0266318	0.0266318	0.0266318	0.0266318	0.0266318	0.0266318	0.0266318	0.0266318	0.0266318	0.0266318	0.0266318	0.0266318	0.0266318	0.0266318	0.0266318	0.0266318	0.0266318	0.0266318	0.0266318	0.0266318	0.0266318	0.0266318	0.0248258	0.0248258	0.0248258	0.0248258	0.0248258	0.0248258	0.0248258	0.0248258	0.0248258	0.0248258	0.0248258	0.0248258	0.0248258	0.0248258	0.0248258	0.0248258	0.0248258	0.0248258	0.0248258	0.0248258	0.0248258	0.0248258	0.0248258	0.0248258	0.0248258	0.0248258	0.0248258	0.0248258	0.0248258	0.0248258	0.0248258	0.0248258	0.0248258	0.0248258	0.0248258	0.0248258	0.0248258	0.0248258	0.0248258	0.0248258	0.0248258	0.0248258	0.0248258	0.0248258	0.0248258	0.0248258	0.0248258	0.0248258	0.0260399	0.0534085	0.887471	0.0257281	0.0336112	0.0257135	0.0257186	0.0257549	0.0260399	0.0534085	0.887471	0.0257281	0.0336112	0.0257135	0.0257186	0.0257549	0.0260399	0.0534085	0.887471	0.0257281	0.0336112	0.0257135	0.0257186	0.0257549	0.0260399	0.0534085	0.887471	0.0257281	0.0336112	0.0257135	0.0257186	0.0257549	0.0260399	0.0534085	0.887471	0.0257281	0.0336112	0.0257135	0.0257186	0.0257549	0.0260399	0.0534085	0.887471	0.0257281	0.0336112	0.0257135	0.0257186	0.0257549	0.0260399	0.0534085	0.887471	0.0257281	0.0336112	0.0257135	0.0257186	0.0257549	0.0260399	0.0534085	0.887471	0.0257281	0.0336112	0.0257135	0.0257186	0.0257549	0.0260399	0.0534085	0.867561	0.0257281	0.0280774	0.0273904	0.0273959	0.026939	0.0260399	0.0380117	0.649684	0.0272777	0.0280774	0.0275507	0.0273959	0.026939	0.0257134	0.0181476	0.00616789	0.0272621	0.021451	0.0275506	0.0273903	0.0268957	0.0257134	0.0181476	0.00616789	0.0272621	0.021451	0.0275506	0.0273903	0.0268957	0.0257134	0.0181476	0.00616789	0.0272621	0.021451	0.0275506	0.0273903	0.0268957	0.0257134	0.0181476	0.00616789	0.0272621	0.021451	0.0275804	0.0273903	0.0275413	0.0257134	0.0181476	0.00676363	0.0272621	0.023488	0.0267248	0.026539	0.0269297	0.0257134	0.021609	0.0126365	0.0264767	0.023488	0.0266469	0.026539	0.0269297	0.0257134	0.021609	0.0126365	0.0264767	0.023488	0.0266469	0.026539	0.0269297	0.0257134	0.021609	0.0126365	0.0264767	0.023488	0.0266469	0.026539	0.0269297	0.0257134	0.021609	0.0126365	0.0264767	0.023488	0.0266454	0.026539	0.0269297	0.0257134	0.021609	0.0126365	0.0264767	0.023488	0.026631	0.026539	0.0266121	0.0257134	0.021609	0.0126365	0.0264767	0.023488	0.0266302	0.026539	0.0266121	0.0257134	0.021609	0.0126365	0.0264767	0.023488	0.0266302	0.026539	0.0266121	0.0257134	0.021609	0.0126365	0.0264767	0.023488	0.0266302	0.026539	0.0266121	0.0257134	0.021609	0.0126365	0.0264767	0.023488	0.0266302	0.026539	0.0266121	0.0257134	0.021609	0.0126365	0.0264767	0.023488	0.026631	0.026539	0.0266121	0.0257134	0.021609	0.0126365	0.0264767	0.023488	0.026631	0.026539	0.0266121	0.0257134	0.021609	0.0126365	0.0264767	0.023488	0.026631	0.026539	0.0266121	0.0257134	0.021609	0.0126365	0.0264767	0.023488	0.026631	0.026539	0.0266121	0.0257134	0.021609	0.0126365	0.0264767	0.023488	0.026631	0.026539	0.0266121	0.0257134	0.021609	0.0126365	0.0264767	0.023488	0.026631	0.026539	0.0266121	0.0257134	0.021609	0.0126365	0.0264767	0.023488	0.026631	0.026539	0.0266121	0.0257134	0.021609	0.0126365	0.0264767	0.023488	0.026631	0.026539	0.0266121	0.0257134	0.021609	0.0126365	0.0264767	0.023488	0.026631	0.026539	0.0266121	0.0257134	0.021609	0.0126365	0.0264767	0.023488	0.026631	0.026539	0.0266121	0.0257134	0.021609	0.0126365	0.0264767	0.023488	0.026631	0.026539	0.0266121	0.0257134	0.021609	0.0126365	0.0264767	0.023488	0.026631	0.026539	0.0266121	0.0257134	0.021609	0.0126365	0.0264767	0.023488	0.026631	0.026539	0.0266121	0.0257134	0.021609	0.0126365	0.0264767	0.023488	0.026631	0.026539	0.0266121	0.0257134	0.021609	0.0126365	0.0264767	0.023488	0.026631	0.026539	0.0266121	0.0257134	0.021609	0.0126365	0.0264767	0.023488	0.026631	0.026539	0.0266121	0	0	0	0	0	0	0	0	0.0266318	0.0266318	0.0266318	0.0266318	0.0266318	0.0266318	0.0266318	0.0266318	0.0266318	0.0266318	0.0266318	0.0266318	0.0266318	0.0266318	0.0266318	0.0266318	0.0266318	0.0266318	0.0266318	0.0266318	0.0266318	0.0266318	0.0266318	0.0266318	0.0175164	0.0175164	0.0175164	0.0175164	0.0175164	0.0175164	0.0175164	0.0175164	0.0175164	0.0175164	0.0175164	0.0175164	0.0175164	0.0175164	0.0175164	0.0175164	0.0175164	0.0175164	0.0175164	0.0175164	0.0175164	0.0175164	0.0175164	0.0175164	0.0175164	0.0175164	0.0175164	0.0175164	0.0175164	0.0175164	0.0175164	0.0175164	0.0175164	0.0175164	0.0175164	0.0175164	0.0175164	0.0175164	0.0175164	0.0175164	0.0175164	0.0175164	0.0175164	0.0175164	0.0175164	0.0175164	0.0175164	0.0175164	0.0222071	0.10042	0.999747	0.021685	0.10042	0.0216102	0.021685	0.0222071	0.0222071	0.10042	0.999747	0.021685	0.10042	0.0216102	0.021685	0.0222071	0.0222071	0.10042	0.999747	0.021685	0.10042	0.0216102	0.021685	0.0222071	0.0222071	0.10042	0.999747	0.021685	0.10042	0.0216102	0.021685	0.0222071	0.0222071	0.10042	0.999747	0.021685	0.10042	0.0216102	0.021685	0.0222071	0.0222071	0.10042	0.999747	0.021685	0.10042	0.0216102	0.021685	0.0222071	0.0222071	0.10042	0.999747	0.021685	0.10042	0.0216102	0.021685	0.0222071	0.0222071	0.10042	0.999747	0.021685	0.10042	0.0216102	0.021685	0.0222071	0.0222071	0.10042	0.999246	0.021685	0.0361285	0.0305746	0.0306795	0.0262298	0.0262298	0.0361285	0.965965	0.0306795	0.0361285	0.0324064	0.0306795	0.0262298	0.0255262	0.00736148	0.000158851	0.030573	0.00736148	0.0324047	0.030573	0.0255262	0.0255262	0.00736148	0.000158851	0.030573	0.00736148	0.0324047	0.030573	0.0255262	0.0255262	0.00736148	0.000158851	0.030573	0.00736148	0.0324047	0.030573	0.0255262	0.0255262	0.00736148	0.000158851	0.030573	0.00736148	0.0327457	0.030573	0.0319714	0.0255262	0.00736148	0.000274104	0.030573	0.0126365	0.0275791	0.0257134	0.0294341	0.023488	0.0126365	0.00186973	0.0257134	0.0126365	0.0267849	0.0257134	0.0294341	0.023488	0.0126365	0.00186973	0.0257134	0.0126365	0.0267849	0.0257134	0.0294341	0.023488	0.0126365	0.00186973	0.0257134	0.0126365	0.0267849	0.0257134	0.0294341	0.023488	0.0126365	0.00186973	0.0257134	0.0126365	0.0267571	0.0257134	0.0294341	0.023488	0.0126365	0.00186973	0.0257134	0.0126365	0.0266166	0.0257134	0.0262981	0.023488	0.0126365	0.00186973	0.0257134	0.0126365	0.0266028	0.0257134	0.0262981	0.023488	0.0126365	0.00186973	0.0257134	0.0126365	0.0266028	0.0257134	0.0262981	0.023488	0.0126365	0.00186973	0.0257134	0.0126365	0.0266028	0.0257134	0.0262981	0.023488	0.0126365	0.00186973	0.0257134	0.0126365	0.0266028	0.0257134	0.0262981	0.023488	0.0126365	0.00186973	0.0257134	0.0126365	0.0266166	0.0257134	0.0262981	0.023488	0.0126365	0.00186973	0.0257134	0.0126365	0.0266166	0.0257134	0.0262981	0.023488	0.0126365	0.00186973	0.0257134	0.0126365	0.0266166	0.0257134	0.0262981	0.023488	0.0126365	0.00186973	0.0257134	0.0126365	0.0266166	0.0257134	0.0262981	0.023488	0.0126365	0.00186973	0.0257134	0.0126365	0.0266166	0.0257134	0.0262981	0.023488	0.0126365	0.00186973	0.0257134	0.0126365	0.0266166	0.0257134	0.0262981	0.023488	0.0126365	0.00186973	0.0257134	0.0126365	0.0266166	0.0257134	0.0262981	0.023488	0.0126365	0.00186973	0.0257134	0.0126365	0.0266166	0.0257134	0.0262981	0.023488	0.0126365	0.00186973	0.0257134	0.0126365	0.0266166	0.0257134	0.0262981	0.023488	0.0126365	0.00186973	0.0257134	0.0126365	0.0266166	0.0257134	0.0262981	0.023488	0.0126365	0.00186973	0.0257134	0.0126365	0.0266166	0.0257134	0.0262981	0.023488	0.0126365	0.00186973	0.0257134	0.0126365	0.0266166	0.0257134	0.0262981	0.023488	0.0126365	0.00186973	0.0257134	0.0126365	0.0266166	0.0257134	0.0262981	0.023488	0.0126365	0.00186973	0.0257134	0.0126365	0.0266166	0.0257134	0.0262981	0.023488	0.0126365	0.00186973	0.0257134	0.0126365	0.0266166	0.0257134	0.0262981	0.023488	0.0126365	0.00186973	0.0257134	0.0126365	0.0266166	0.0257134	0.0262981	0	0	0	0	0	0	0	0	0.0266318	0.0266318	0.0266318	0.0266318	0.0266318	0.0266318	0.0266318	0.0266318	0.0266318	0.0266318	0.0266318	0.0266318	0.0266318	0.0266318	0.0266318	0.0266318	0.0266318	0.0266318	0.0266318	0.0266318	0.0266318	0.0266318	0.0266318	0.0266318	0.00595087	0.00595087	0.00595087	0.00595087	0.00595087	0.00595087	0.00595087	0.00595087	0.00595087	0.00595087	0.00595087	0.00595087	0.00595087	0.00595087	0.00595087	0.00595087	0.00595087	0.00595087	0.00595087	0.00595087	0.00595087	0.00595087	0.00595087	0.00595087	0.00595087	0.00595087	0.00595087	0.00595087	0.00595087	0.00595087	0.00595087	0.00595087	0.00595087	0.00595087	0.00595087	0.00595087	0.00595087	0.00595087	0.00595087	0.00595087	0.00595087	0.00595087	0.00595087	0.00595087	0.00595087	0.00595087	0.00595087	0.00595087	0.0130941	0.0933099	0.999986	0.0127991	0.792722	0.0126438	0.0130941	0.0165861	0.0130941	0.0933099	0.999986	0.0127991	0.792722	0.0126438	0.0130941	0.0165861	0.0130941	0.0933099	0.999986	0.0127991	0.792722	0.0126438	0.0130941	0.0165861	0.0130941	0.0933099	0.999986	0.0127991	0.792722	0.0126438	0.0130941	0.0165861	0.0130941	0.0933099	0.999986	0.0127991	0.792722	0.0126438	0.0130941	0.0165861	0.0130941	0.0933099	0.999986	0.0127991	0.792722	0.0126438	0.0130941	0.0165861	0.0130941	0.0933099	0.999986	0.0127991	0.792722	0.0126438	0.0130941	0.0165861	0.0130941	0.0933099	0.999986	0.0127991	0.792722	0.0126438	0.0130941	0.0165861	0.0130941	0.0933099	0.999345	0.0127991	0.0757274	0.0367365	0.0380117	0.0165861	0.0337384	0.0180793	0.784851	0.0437895	0.0757274	0.0516444	0.0380117	0.0165861	0.0325831	0.00228451	6.55031e-07	0.0432502	0.000274104	0.0516156	0.0367156	0.0126365	0.0325831	0.00228451	6.55031e-07	0.0432502	0.000274104	0.0516156	0.0367156	0.0126365	0.0325831	0.00228451	6.55031e-07	0.0432502	0.000274104	0.0516156	0.0367156	0.0126365	0.0325831	0.00228451	6.55031e-07	0.0432502	0.000274104	0.0546369	0.0367156	0.0432502	0.0325831	0.00228451	4.47525e-06	0.0432502	0.00186973	0.0327457	0.021609	0.0432502	0.0203394	0.00538421	9.15515e-05	0.023488	0.00186973	0.0275506	0.021609	0.0432502	0.0203394	0.00538421	9.15515e-05	0.023488	0.00186973	0.0275506	0.021609	0.0432502	0.0203394	0.00538421	9.15515e-05	0.023488	0.00186973	0.0275506	0.021609	0.0432502	0.0203394	0.00538421	9.15515e-05	0.023488	0.00186973	0.0272621	0.021609	0.0432502	0.0203394	0.00538421	9.15515e-05	0.023488	0.00186973	0.0264767	0.021609	0.023488	0.0203394	0.00538421	9.15515e-05	0.023488	0.00186973	0.0263376	0.021609	0.023488	0.0203394	0.00538421	9.15515e-05	0.023488	0.00186973	0.0263376	0.021609	0.023488	0.0203394	0.00538421	9.15515e-05	0.023488	0.00186973	0.0263376	0.021609	0.023488	0.0203394	0.00538421	9.15515e-05	0.023488	0.00186973	0.0263376	0.021609	0.023488	0.0203394	0.00538421	9.15515e-05	0.023488	0.00186973	0.0264767	0.021609	0.023488	0.0203394	0.00538421	9.15515e-05	0.023488	0.00186973	0.0264767	0.021609	0.023488	0.0203394	0.00538421	9.15515e-05	0.023488	0.00186973	0.0264767	0.021609	0.023488	0.0203394	0.00538421	9.15515e-05	0.023488	0.00186973	0.0264767	0.021609	0.023488	0.0203394	0.00538421	9.15515e-05	0.023488	0.00186973	0.0264767	0.021609	0.023488	0.0203394	0.00538421	9.15515e-05	0.023488	0.00186973	0.0264767	0.021609	0.023488	0.0203394	0.00538421	9.15515e-05	0.023488	0.00186973	0.0264767	0.021609	0.023488	0.0203394	0.00538421	9.15515e-05	0.023488	0.00186973	0.0264767	0.021609	0.023488	0.0203394	0.00538421	9.15515e-05	0.023488	0.00186973	0.0264767	0.021609	0.023488	0.0203394	0.00538421	9.15515e-05	0.023488	0.00186973	0.0264767	0.021609	0.023488	0.0203394	0.00538421	9.15515e-05	0.023488	0.00186973	0.0264767	0.021609	0.023488	0.0203394	0.00538421	9.15515e-05	0.023488	0.00186973	0.0264767	0.021609	0.023488	0.0203394	0.00538421	9.15515e-05	0.023488	0.00186973	0.0264767	0.021609	0.023488	0.0203394	0.00538421	9.15515e-05	0.023488	0.00186973	0.0264767	0.021609	0.023488	0.0203394	0.00538421	9.15515e-05	0.023488	0.00186973	0.0264767	0.021609	0.023488	0.0203394	0.00538421	9.15515e-05	0.023488	0.00186973	0.0264767	0.021609	0.023488	0	0	0	0	0	0	0	0	0.0266318	0.0266318	0.0266318	0.0266318	0.0266318	0.0266318	0.0266318	0.0266318	0.0266318	0.0266318	0.0266318	0.0266318	0.0266318	0.0266318	0.0266318	0.0266318	0.0266318	0.0266318	0.0266318	0.0266318	0.0266318	0.0266318	0.0266318	0.0266318	0.0010699	0.0010699	0.0010699	0.0010699	0.0010699	0.0010699	0.0010699	0.0010699	0.0010699	0.0010699	0.0010699	0.0010699	0.0010699	0.0010699	0.0010699	0.0010699	0.0010699	0.0010699	0.0010699	0.0010699	0.0010699	0.0010699	0.0010699	0.0010699	0.0010699	0.0010699	0.0010699	0.0010699	0.0010699	0.0010699	0.0010699	0.0010699	0.0010699	0.0010699	0.0010699	0.0010699	0.0010699	0.0010699	0.0010699	0.0010699	0.0010699	0.0010699	0.0010699	0.0010699	0.0010699	0.0010699	0.0010699	0.0010699	0.00553578	0.0266318	0.998967	0.00553578	0.998967	0.00540346	0.0066614	0.0266318	0.00553578	0.0266318	0.998967	0.00553578	0.998967	0.00540346	0.0066614	0.0266318	0.00553578	0.0266318	0.998967	0.00553578	0.998967	0.00540346	0.0066614	0.0266318	0.00553578	0.0266318	0.998967	0.00553578	0.998967	0.00540346	0.0066614	0.0266318	0.00553578	0.0266318	0.998967	0.00553578	0.998967	0.00540346	0.0066614	0.0266318	0.00553578	0.0266318	0.998967	0.00553578	0.998967	0.00540346	0.0066614	0.0266318	0.00553578	0.0266318	0.998967	0.00553578	0.998967	0.00540346	0.0066614	0.0266318	0.00553578	0.0266318	0.998967	0.00553578	0.998967	0.00540346	0.0066614	0.0266318	0.00553578	0.0266318	0.216697	0.00553578	0.216697	0.0294711	0.0361285	0.00326552	0.0652688	0.0106937	0.010596	0.0756839	0.216697	0.096868	0.0361285	0.00326552	0.0635863	0.00213408	5.99502e-08	0.0737541	1.54861e-06	0.0965546	0.0293686	0.00064779	0.0635863	0.00213408	5.99502e-08	0.0737541	1.54861e-06	0.0965546	0.0293686	0.00064779	0.0635863	0.00213408	5.99502e-08	0.0737541	1.54861e-06	0.0965546	0.0293686	0.00064779	0.0635863	0.00213408	5.99502e-08	0.0737541	1.54861e-06	0.114002	0.0293686	0.0293686	0.0635863	0.00213408	3.54446e-06	0.0737541	9.15515e-05	0.0548867	0.0126365	0.0804082	0.0188119	0.003391	1.80145e-05	0.0203394	9.15515e-05	0.0299741	0.0126365	0.0804082	0.0188119	0.003391	1.80145e-05	0.0203394	9.15515e-05	0.0299741	0.0126365	0.0804082	0.0188119	0.003391	1.80145e-05	0.0203394	9.15515e-05	0.0299741	0.0126365	0.0804082	0.0188119	0.003391	1.80145e-05	0.0203394	9.15515e-05	0.0281435	0.0126365	0.0804082	0.0188119	0.003391	1.80145e-05	0.0203394	9.15515e-05	0.0257134	0.0126365	0.0126365	0.0188119	0.003391	1.80145e-05	0.0203394	9.15515e-05	0.0249128	0.0126365	0.0126365	0.0188119	0.003391	1.80145e-05	0.0203394	9.15515e-05	0.0249128	0.0126365	0.0126365	0.0188119	0.003391	1.80145e-05	0.0203394	9.15515e-05	0.0249128	0.0126365	0.0126365	0.0188119	0.003391	1.80145e-05	0.0203394	9.15515e-05	0.0249128	0.0126365	0.0126365	0.0188119	0.003391	1.80145e-05	0.0203394	9.15515e-05	0.0257134	0.0126365	0.0126365	0.0188119	0.003391	1.80145e-05	0.0203394	9.15515e-05	0.0257134	0.0126365	0.0126365	0.0188119	0.003391	1.80145e-05	0.0203394	9.15515e-05	0.0257134	0.0126365	0.0126365	0.0188119	0.003391	1.80145e-05	0.0203394	9.15515e-05	0.0257134	0.0126365	0.0126365	0.0188119	0.003391	1.80145e-05	0.0203394	9.15515e-05	0.0257134	0.0126365	0.0126365	0.0188119	0.003391	1.80145e-05	0.0203394	9.15515e-05	0.0257134	0.0126365	0.0126365	0.0188119	0.003391	1.80145e-05	0.0203394	9.15515e-05	0.0257134	0.0126365	0.0126365	0.0188119	0.003391	1.80145e-05	0.0203394	9.15515e-05	0.0257134	0.0126365	0.0126365	0.0188119	0.003391	1.80145e-05	0.0203394	9.15515e-05	0.0257134	0.0126365	0.0126365	0.0188119	0.003391	1.80145e-05	0.0203394	9.15515e-05	0.0257134	0.0126365	0.0126365	0.0188119	0.003391	1.80145e-05	0.0203394	9.15515e-05	0.0257134	0.0126365	0.0126365	0.0188119	0.003391	1.80145e-05	0.0203394	9.15515e-05	0.0257134	0.0126365	0.0126365	0.0188119	0.003391	1.80145e-05	0.0203394	9.15515e-05	0.0257134	0.0126365	0.0126365	0.0188119	0.003391	1.80145e-05	0.0203394	9.15515e-05	0.0257134	0.0126365	0.0126365	0.0188119	0.003391	1.80145e-05	0.0203394	9.15515e-05	0.0257134	0.0126365	0.0126365	0.0188119	0.003391	1.80145e-05	0.0203394	9.15515e-05	0.0257134	0.0126365	0.0126365	0	0	0	0	0	0	0	0	0.0266318	0.0266318	0.0266318	0.0266318	0.0266318	0.0266318	0.0266318	0.0266318	0.0266318	0.0266318	0.0266318	0.0266318	0.0266318	0.0266318	0.0266318	0.0266318	0.0266318	0.0266318	0.0266318	0.0266318	0.0266318	0.0266318	0.0266318	0.0266318	0.00042296	0.00042296	0.00042296	0.00042296	0.00042296	0.00042296	0.00042296	0.00042296	0.00042296	0.00042296	0.00042296	0.00042296	0.00042296	0.00042296	0.00042296	0.00042296	0.00042296	0.00042296	0.00042296	0.00042296	0.00042296	0.00042296	0.00042296	0.00042296	0.00042296	0.00042296	0.00042296	0.00042296	0.00042296	0.00042296	0.00042296	0.00042296	0.00042296	0.00042296	0.00042296	0.00042296	0.00042296	0.00042296	0.00042296	0.00042296	0.00042296	0.00042296	0.00042296	0.00042296	0.00042296	0.00042296	0.00042296	0.00042296	0.00343506	0.00722157	0.504157	0.003515	0.999947	0.00343506	0.00722157	0.504157	0.00343506	0.00722157	0.504157	0.003515	0.999947	0.00343506	0.00722157	0.504157	0.00343506	0.00722157	0.504157	0.003515	0.999947	0.00343506	0.00722157	0.504157	0.00343506	0.00722157	0.504157	0.003515	0.999947	0.00343506	0.00722157	0.504157	0.00343506	0.00722157	0.504157	0.003515	0.999947	0.00343506	0.00722157	0.504157	0.00343506	0.00722157	0.504157	0.003515	0.999947	0.00343506	0.00722157	0.504157	0.00343506	0.00722157	0.504157	0.003515	0.999947	0.00343506	0.00722157	0.504157	0.00343506	0.00722157	0.504157	0.003515	0.999947	0.00343506	0.00722157	0.504157	0.00343506	0.00722157	2.8501e-05	0.003515	0.346908	0.00864936	0.0180793	0.00073571	0.113739	0.0180793	0.00073571	0.100718	0.346908	0.113739	0.0180793	0.00073571	0.11244	0.00853898	2.4638e-06	0.0975003	9.53794e-08	0.11244	0.00853898	2.4638e-06	0.11244	0.00853898	2.4638e-06	0.0975003	9.53794e-08	0.11244	0.00853898	2.4638e-06	0.11244	0.00853898	2.4638e-06	0.0975003	9.53794e-08	0.11244	0.00853898	2.4638e-06	0.11244	0.00853898	2.4638e-06	0.0975003	9.53794e-08	0.145324	0.00853898	0.00103022	0.11244	0.00853898	0.000465136	0.0975003	1.80145e-05	0.118749	0.00538421	0.03691	0.0203394	0.00538421	9.15515e-05	0.0188119	1.80145e-05	0.0339418	0.00538421	0.03691	0.0203394	0.00538421	9.15515e-05	0.0188119	1.80145e-05	0.0339418	0.00538421	0.03691	0.0203394	0.00538421	9.15515e-05	0.0188119	1.80145e-05	0.0339418	0.00538421	0.03691	0.0203394	0.00538421	9.15515e-05	0.0188119	1.80145e-05	0.0271105	0.00538421	0.03691	0.0203394	0.00538421	9.15515e-05	0.0188119	1.80145e-05	0.023488	0.00538421	0.00186973	0.0203394	0.00538421	9.15515e-05	0.0188119	1.80145e-05	0.0209718	0.00538421	0.00186973	0.0203394	0.00538421	9.15515e-05	0.0188119	1.80145e-05	0.0209718	0.00538421	0.00186973	0.0203394	0.00538421	9.15515e-05	0.0188119	1.80145e-05	0.0209718	0.00538421	0.00186973	0.0203394	0.00538421	9.15515e-05	0.0188119	1.80145e-05	0.0209718	0.00538421	0.00186973	0.0203394	0.00538421	9.15515e-05	0.0188119	1.80145e-05	0.023488	0.00538421	0.00186973	0.0203394	0.00538421	9.15515e-05	0.0188119	1.80145e-05	0.023488	0.00538421	0.00186973	0.0203394	0.00538421	9.15515e-05	0.0188119	1.80145e-05	0.023488	0.00538421	0.00186973	0.0203394	0.00538421	9.15515e-05	0.0188119	1.80145e-05	0.023488	0.00538421	0.00186973	0.0203394	0.00538421	9.15515e-05	0.0188119	1.80145e-05	0.023488	0.00538421	0.00186973	0.0203394	0.00538421	9.15515e-05	0.0188119	1.80145e-05	0.023488	0.00538421	0.00186973	0.0203394	0.00538421	9.15515e-05	0.0188119	1.80145e-05	0.023488	0.00538421	0.00186973	0.0203394	0.00538421	9.15515e-05	0.0188119	1.80145e-05	0.023488	0.00538421	0.00186973	0.0203394	0.00538421	9.15515e-05	0.0188119	1.80145e-05	0.023488	0.00538421	0.00186973	0.0203394	0.00538421	9.15515e-05	0.0188119	1.80145e-05	0.023488	0.00538421	0.00186973	0.0203394	0.00538421	9.15515e-05	0.0188119	1.80145e-05	0.023488	0.00538421	0.00186973	0.0203394	0.00538421	9.15515e-05	0.0188119	1.80145e-05	0.023488	0.00538421	0.00186973	0.0203394	0.00538421	9.15515e-05	0.0188119	1.80145e-05	0.023488	0.00538421	0.00186973	0.0203394	0.00538421	9.15515e-05	0.0188119	1.80145e-05	0.023488	0.00538421	0.00186973	0.0203394	0.00538421	9.15515e-05	0.0188119	1.80145e-05	0.023488	0.00538421	0.00186973	0.0203394	0.00538421	9.15515e-05	0.0188119	1.80145e-05	0.023488	0.00538421	0.00186973	0	0	0	0	0	0	0	0	0.0266318	0.0266318	0.0266318	0.0266318	0.0266318	0.0266318	0.0266318	0.0266318	0.0266318	0.0266318	0.0266318	0.0266318	0.0266318	0.0266318	0.0266318	0.0266318	0.0266318	0.0266318	0.0266318	0.0266318	0.0266318	0.0266318	0.0266318	0.0266318	0.0010699	0.0010699	0.0010699	0.0010699	0.0010699	0.0010699	0.0010699	0.0010699	0.0010699	0.0010699	0.0010699	0.0010699	0.0010699	0.0010699	0.0010699	0.0010699	0.0010699	0.0010699	0.0010699	0.0010699	0.0010699	0.0010699	0.0010699	0.0010699	0.0010699	0.0010699	0.0010699	0.0010699	0.0010699	0.0010699	0.0010699	0.0010699	0.0010699	0.0010699	0.0010699	0.0010699	0.0010699	0.0010699	0.0010699	0.0010699	0.0010699	0.0010699	0.0010699	0.0010699	0.0010699	0.0010699	0.0010699	0.0010699	0.00540346	0.0066614	0.0266318	0.00553578	0.998967	0.00553578	0.0266318	0.998967	0.00540346	0.0066614	0.0266318	0.00553578	0.998967	0.00553578	0.0266318	0.998967	0.00540346	0.0066614	0.0266318	0.00553578	0.998967	0.00553578	0.0266318	0.998967	0.00540346	0.0066614	0.0266318	0.00553578	0.998967	0.00553578	0.0266318	0.998967	0.00540346	0.0066614	0.0266318	0.00553578	0.998967	0.00553578	0.0266318	0.998967	0.00540346	0.0066614	0.0266318	0.00553578	0.998967	0.00553578	0.0266318	0.998967	0.00540346	0.0066614	0.0266318	0.00553578	0.998967	0.00553578	0.0266318	0.998967	0.00540346	0.0066614	0.0266318	0.00553578	0.998967	0.00553578	0.0266318	0.998967	0.00540346	0.0066614	7.82703e-06	0.00553578	0.216697	0.00219436	0.0106937	0.010596	0.096868	0.0361285	0.00326552	0.0756839	0.216697	0.0652688	0.0106937	0.010596	0.0965546	0.0293686	0.00064779	0.0737541	1.54861e-06	0.0635863	0.00213408	5.99502e-08	0.0965546	0.0293686	0.00064779	0.0737541	1.54861e-06	0.0635863	0.00213408	5.99502e-08	0.0965546	0.0293686	0.00064779	0.0737541	1.54861e-06	0.0635863	0.00213408	5.99502e-08	0.0965546	0.0293686	0.00064779	0.0737541	1.54861e-06	0.0737541	0.00213408	1.54861e-06	0.0965546	0.0293686	0.03691	0.0737541	9.15515e-05	0.17223	0.003391	0.000465136	0.023488	0.0126365	0.00186973	0.0203394	9.15515e-05	0.0356101	0.003391	0.000465136	0.023488	0.0126365	0.00186973	0.0203394	9.15515e-05	0.0356101	0.003391	0.000465136	0.023488	0.0126365	0.00186973	0.0203394	9.15515e-05	0.0356101	0.003391	0.000465136	0.023488	0.0126365	0.00186973	0.0203394	9.15515e-05	0.0219882	0.003391	0.000465136	0.023488	0.0126365	0.00186973	0.0203394	9.15515e-05	0.0203394	0.003391	9.15515e-05	0.023488	0.0126365	0.00186973	0.0203394	9.15515e-05	0.0159421	0.003391	9.15515e-05	0.023488	0.0126365	0.00186973	0.0203394	9.15515e-05	0.0159421	0.003391	9.15515e-05	0.023488	0.0126365	0.00186973	0.0203394	9.15515e-05	0.0159421	0.003391	9.15515e-05	0.023488	0.0126365	0.00186973	0.0203394	9.15515e-05	0.0159421	0.003391	9.15515e-05	0.023488	0.0126365	0.00186973	0.0203394	9.15515e-05	0.0203394	0.003391	9.15515e-05	0.023488	0.0126365	0.00186973	0.0203394	9.15515e-05	0.0203394	0.003391	9.15515e-05	0.023488	0.0126365	0.00186973	0.0203394	9.15515e-05	0.0203394	0.003391	9.15515e-05	0.023488	0.0126365	0.00186973	0.0203394	9.15515e-05	0.0203394	0.003391	9.15515e-05	0.023488	0.0126365	0.00186973	0.0203394	9.15515e-05	0.0203394	0.003391	9.15515e-05	0.023488	0.0126365	0.00186973	0.0203394	9.15515e-05	0.0203394	0.003391	9.15515e-05	0.023488	0.0126365	0.00186973	0.0203394	9.15515e-05	0.0203394	0.003391	9.15515e-05	0.023488	0.0126365	0.00186973	0.0203394	9.15515e-05	0.0203394	0.003391	9.15515e-05	0.023488	0.0126365	0.00186973	0.0203394	9.15515e-05	0.0203394	0.003391	9.15515e-05	0.023488	0.0126365	0.00186973	0.0203394	9.15515e-05	0.0203394	0.003391	9.15515e-05	0.023488	0.0126365	0.00186973	0.0203394	9.15515e-05	0.0203394	0.003391	9.15515e-05	0.023488	0.0126365	0.00186973	0.0203394	9.15515e-05	0.0203394	0.003391	9.15515e-05	0.023488	0.0126365	0.00186973	0.0203394	9.15515e-05	0.0203394	0.003391	9.15515e-05	0.023488	0.0126365	0.00186973	0.0203394	9.15515e-05	0.0203394	0.003391	9.15515e-05	0.023488	0.0126365	0.00186973	0.0203394	9.15515e-05	0.0203394	0.003391	9.15515e-05	0.023488	0.0126365	0.00186973	0.0203394	9.15515e-05	0.0203394	0.003391	9.15515e-05	0	0	0	0	0	0	0	0	0.0266318	0.0266318	0.0266318	0.0266318	0.0266318	0.0266318	0.0266318	0.0266318	0.0266318	0.0266318	0.0266318	0.0266318	0.0266318	0.0266318	0.0266318	0.0266318	0.0266318	0.0266318	0.0266318	0.0266318	0.0266318	0.0266318	0.0266318	0.0266318	0.00595087	0.00595087	0.00595087	0.00595087	0.00595087	0.00595087	0.00595087	0.00595087	0.00595087	0.00595087	0.00595087	0.00595087	0.00595087	0.00595087	0.00595087	0.00595087	0.00595087	0.00595087	0.00595087	0.00595087	0.00595087	0.00595087	0.00595087	0.00595087	0.00595087	0.00595087	0.00595087	0.00595087	0.00595087	0.00595087	0.00595087	0.00595087	0.00595087	0.00595087	0.00595087	0.00595087	0.00595087	0.00595087	0.00595087	0.00595087	0.00595087	0.00595087	0.00595087	0.00595087	0.00595087	0.00595087	0.00595087	0.00595087	0.0126438	0.0130941	0.0165861	0.0127991	0.792722	0.0130941	0.0933099	0.999986	0.0126438	0.0130941	0.0165861	0.0127991	0.792722	0.0130941	0.0933099	0.999986	0.0126438	0.0130941	0.0165861	0.0127991	0.792722	0.0130941	0.0933099	0.999986	0.0126438	0.0130941	0.0165861	0.0127991	0.792722	0.0130941	0.0933099	0.999986	0.0126438	0.0130941	0.0165861	0.0127991	0.792722	0.0130941	0.0933099	0.999986	0.0126438	0.0130941	0.0165861	0.0127991	0.792722	0.0130941	0.0933099	0.999986	0.0126438	0.0130941	0.0165861	0.0127991	0.792722	0.0130941	0.0933099	0.999986	0.0126438	0.0130941	0.0165861	0.0127991	0.792722	0.0130941	0.0933099	0.999986	0.0126438	0.0130941	0.000361192	0.0127991	0.0757274	0.00236814	0.0180793	0.784851	0.0516444	0.0380117	0.0165861	0.0437895	0.0757274	0.0337384	0.0180793	0.784851	0.0516156	0.0367156	0.0126365	0.0432502	0.000274104	0.0325831	0.00228451	6.55031e-07	0.0516156	0.0367156	0.0126365	0.0432502	0.000274104	0.0325831	0.00228451	6.55031e-07	0.0516156	0.0367156	0.0126365	0.0432502	0.000274104	0.0325831	0.00228451	6.55031e-07	0.0516156	0.0367156	0.0126365	0.0432502	0.000274104	0.0279201	0.00228451	2.53577e-08	0.0516156	0.0367156	0.0804082	0.0432502	0.00186973	0.114002	0.00538421	3.54446e-06	0.0257134	0.021609	0.0126365	0.023488	0.00186973	0.0324601	0.00538421	3.54446e-06	0.0257134	0.021609	0.0126365	0.023488	0.00186973	0.0324601	0.00538421	3.54446e-06	0.0257134	0.021609	0.0126365	0.023488	0.00186973	0.0324601	0.00538421	3.54446e-06	0.0257134	0.021609	0.0126365	0.023488	0.00186973	0.0173971	0.00538421	3.54446e-06	0.0257134	0.021609	0.0126365	0.023488	0.00186973	0.0188119	0.00538421	1.80145e-05	0.0257134	0.021609	0.0126365	0.023488	0.00186973	0.0137367	0.00538421	1.80145e-05	0.0257134	0.021609	0.0126365	0.023488	0.00186973	0.0137367	0.00538421	1.80145e-05	0.0257134	0.021609	0.0126365	0.023488	0.00186973	0.0137367	0.00538421	1.80145e-05	0.0257134	0.021609	0.0126365	0.023488	0.00186973	0.0137367	0.00538421	1.80145e-05	0.0257134	0.021609	0.0126365	0.023488	0.00186973	0.0188119	0.00538421	1.80145e-05	0.0257134	0.021609	0.0126365	0.023488	0.00186973	0.0188119	0.00538421	1.80145e-05	0.0257134	0.021609	0.0126365	0.023488	0.00186973	0.0188119	0.00538421	1.80145e-05	0.0257134	0.021609	0.0126365	0.023488	0.00186973	0.0188119	0.00538421	1.80145e-05	0.0257134	0.021609	0.0126365	0.023488	0.00186973	0.0188119	0.00538421	1.80145e-05	0.0257134	0.021609	0.0126365	0.023488	0.00186973	0.0188119	0.00538421	1.80145e-05	0.0257134	0.021609	0.0126365	0.023488	0.00186973	0.0188119	0.00538421	1.80145e-05	0.0257134	0.021609	0.0126365	0.023488	0.00186973	0.0188119	0.00538421	1.80145e-05	0.0257134	0.021609	0.0126365	0.023488	0.00186973	0.0188119	0.00538421	1.80145e-05	0.0257134	0.021609	0.0126365	0.023488	0.00186973	0.0188119	0.00538421	1.80145e-05	0.0257134	0.021609	0.0126365	0.023488	0.00186973	0.0188119	0.00538421	1.80145e-05	0.0257134	0.021609	0.0126365	0.023488	0.00186973	0.0188119	0.00538421	1.80145e-05	0.0257134	0.021609	0.0126365	0.023488	0.00186973	0.0188119	0.00538421	1.80145e-05	0.0257134	0.021609	0.0126365	0.023488	0.00186973	0.0188119	0.00538421	1.80145e-05	0.0257134	0.021609	0.0126365	0.023488	0.00186973	0.0188119	0.00538421	1.80145e-05	0.0257134	0.021609	0.0126365	0.023488	0.00186973	0.0188119	0.00538421	1.80145e-05	0	0	0	0	0	0	0	0	0.0266318	0.0266318	0.0266318	0.0266318	0.0266318	0.0266318	0.0266318	0.0266318	0.0266318	0.0266318	0.0266318	0.0266318	0.0266318	0.0266318	0.0266318	0.0266318	0.0266318	0.0266318	0.0266318	0.0266318	0.0266318	0.0266318	0.0266318	0.0266318	0.0175164	0.0175164	0.0175164	0.0175164	0.0175164	0.0175164	0.0175164	0.0175164	0.0175164	0.0175164	0.0175164	0.0175164	0.0175164	0.0175164	0.0175164	0.0175164	0.0175164	0.0175164	0.0175164	0.0175164	0.0175164	0.0175164	0.0175164	0.0175164	0.0175164	0.0175164	0.0175164	0.0175164	0.0175164	0.0175164	0.0175164	0.0175164	0.0175164	0.0175164	0.0175164	0.0175164	0.0175164	0.0175164	0.0175164	0.0175164	0.0175164	0.0175164	0.0175164	0.0175164	0.0175164	0.0175164	0.0175164	0.0175164	0.0216102	0.021685	0.0222071	0.021685	0.10042	0.0222071	0.10042	0.999747	0.0216102	0.021685	0.0222071	0.021685	0.10042	0.0222071	0.10042	0.999747	0.0216102	0.021685	0.0222071	0.021685	0.10042	0.0222071	0.10042	0.999747	0.0216102	0.021685	0.0222071	0.021685	0.10042	0.0222071	0.10042	0.999747	0.0216102	0.021685	0.0222071	0.021685	0.10042	0.0222071	0.10042	0.999747	0.0216102	0.021685	0.0222071	0.021685	0.10042	0.0222071	0.10042	0.999747	0.0216102	0.021685	0.0222071	0.021685	0.10042	0.0222071	0.10042	0.999747	0.0216102	0.021685	0.0222071	0.021685	0.10042	0.0222071	0.10042	0.999747	0.0216102	0.021685	0.00756829	0.021685	0.0361285	0.00756829	0.0361285	0.965965	0.0324064	0.0306795	0.0262298	0.0306795	0.0361285	0.0262298	0.0361285	0.965965	0.0324047	0.030573	0.0255262	0.030573	0.00736148	0.0255262	0.00736148	0.000158851	0.0324047	0.030573	0.0255262	0.030573	0.00736148	0.0255262	0.00736148	0.000158851	0.0324047	0.030573	0.0255262	0.030573	0.00736148	0.0255262	0.00736148	0.000158851	0.0324047	0.030573	0.0255262	0.030573	0.00736148	0.019143	0.00736148	3.79567e-07	0.0324047	0.030573	0.0432502	0.030573	0.0126365	0.0524168	0.0126365	4.47525e-06	0.0264767	0.0257134	0.023488	0.0257134	0.0126365	0.0285913	0.0126365	4.47525e-06	0.0264767	0.0257134	0.023488	0.0257134	0.0126365	0.0285913	0.0126365	4.47525e-06	0.0264767	0.0257134	0.023488	0.0257134	0.0126365	0.0285913	0.0126365	4.47525e-06	0.0264767	0.0257134	0.023488	0.0257134	0.0126365	0.0176053	0.0126365	4.47525e-06	0.0264767	0.0257134	0.023488	0.0257134	0.0126365	0.0203394	0.0126365	9.15515e-05	0.0264767	0.0257134	0.023488	0.0257134	0.0126365	0.0159421	0.0126365	9.15515e-05	0.0264767	0.0257134	0.023488	0.0257134	0.0126365	0.0159421	0.0126365	9.15515e-05	0.0264767	0.0257134	0.023488	0.0257134	0.0126365	0.0159421	0.0126365	9.15515e-05	0.0264767	0.0257134	0.023488	0.0257134	0.0126365	0.0159421	0.0126365	9.15515e-05	0.0264767	0.0257134	0.023488	0.0257134	0.0126365	0.0203394	0.0126365	9.15515e-05	0.0264767	0.0257134	0.023488	0.0257134	0.0126365	0.0203394	0.0126365	9.15515e-05	0.0264767	0.0257134	0.023488	0.0257134	0.0126365	0.0203394	0.0126365	9.15515e-05	0.0264767	0.0257134	0.023488	0.0257134	0.0126365	0.0203394	0.0126365	9.15515e-05	0.0264767	0.0257134	0.023488	0.0257134	0.0126365	0.0203394	0.0126365	9.15515e-05	0.0264767	0.0257134	0.023488	0.0257134	0.0126365	0.0203394	0.0126365	9.15515e-05	0.0264767	0.0257134	0.023488	0.0257134	0.0126365	0.0203394	0.0126365	9.15515e-05	0.0264767	0.0257134	0.023488	0.0257134	0.0126365	0.0203394	0.0126365	9.15515e-05	0.0264767	0.0257134	0.023488	0.0257134	0.0126365	0.0203394	0.0126365	9.15515e-05	0.0264767	0.0257134	0.023488	0.0257134	0.0126365	0.0203394	0.0126365	9.15515e-05	0.0264767	0.0257134	0.023488	0.0257134	0.0126365	0.0203394	0.0126365	9.15515e-05	0.0264767	0.0257134	0.023488	0.0257134	0.0126365	0.0203394	0.0126365	9.15515e-05	0.0264767	0.0257134	0.023488	0.0257134	0.0126365	0.0203394	0.0126365	9.15515e-05	0.0264767	0.0257134	0.023488	0.0257134	0.0126365	0.0203394	0.0126365	9.15515e-05	0.0264767	0.0257134	0.023488	0.0257134	0.0126365	0.0203394	0.0126365	9.15515e-05	0.0264767	0.0257134	0.023488	0.0257134	0.0126365	0.0203394	0.0126365	9.15515e-05	0	0	0	0	0	0	0	0	0.0266318	0.0266318	0.0266318	0.0266318	0.0266318	0.0266318	0.0266318	0.0266318	0.0266318	0.0266318	0.0266318	0.0266318	0.0266318	0.0266318	0.0266318	0.0266318	0.0266318	0.0266318	0.0266318	0.0266318	0.0266318	0.0266318	0.0266318	0.0266318	0.0248258	0.0248258	0.0248258	0.0248258	0.0248258	0.0248258	0.0248258	0.0248258	0.0248258	0.0248258	0.0248258	0.0248258	0.0248258	0.0248258	0.0248258	0.0248258	0.0248258	0.0248258	0.0248258	0.0248258	0.0248258	0.0248258	0.0248258	0.0248258	0.0248258	0.0248258	0.0248258	0.0248258	0.0248258	0.0248258	0.0248258	0.0248258	0.0248258	0.0248258	0.0248258	0.0248258	0.0248258	0.0248258	0.0248258	0.0248258	0.0248258	0.0248258	0.0248258	0.0248258	0.0248258	0.0248258	0.0248258	0.0248258	0.0257135	0.0257186	0.0257549	0.0257281	0.0336112	0.0260399	0.0534085	0.887471	0.0257135	0.0257186	0.0257549	0.0257281	0.0336112	0.0260399	0.0534085	0.887471	0.0257135	0.0257186	0.0257549	0.0257281	0.0336112	0.0260399	0.0534085	0.887471	0.0257135	0.0257186	0.0257549	0.0257281	0.0336112	0.0260399	0.0534085	0.887471	0.0257135	0.0257186	0.0257549	0.0257281	0.0336112	0.0260399	0.0534085	0.887471	0.0257135	0.0257186	0.0257549	0.0257281	0.0336112	0.0260399	0.0534085	0.887471	0.0257135	0.0257186	0.0257549	0.0257281	0.0336112	0.0260399	0.0534085	0.887471	0.0257135	0.0257186	0.0257549	0.0257281	0.0336112	0.0260399	0.0534085	0.887471	0.0257135	0.0257186	0.0214858	0.0257281	0.0280774	0.0183798	0.0380117	0.649684	0.0275507	0.0273959	0.026939	0.0272777	0.0280774	0.0260399	0.0380117	0.649684	0.0275506	0.0273903	0.0268957	0.0272621	0.021451	0.0257134	0.0181476	0.00616789	0.0275506	0.0273903	0.0268957	0.0272621	0.021451	0.0257134	0.0181476	0.00616789	0.0275506	0.0273903	0.0268957	0.0272621	0.021451	0.0257134	0.0181476	0.00616789	0.0275506	0.0273903	0.0268957	0.0272621	0.021451	0.021451	0.0181476	0.000132939	0.0275506	0.0273903	0.0294341	0.0272621	0.023488	0.0319714	0.021609	0.000274104	0.0266166	0.026539	0.0262981	0.0264767	0.023488	0.0268957	0.021609	0.000274104	0.0266166	0.026539	0.0262981	0.0264767	0.023488	0.0268957	0.021609	0.000274104	0.0266166	0.026539	0.0262981	0.0264767	0.023488	0.0268957	0.021609	0.000274104	0.0266166	0.026539	0.0262981	0.0264767	0.023488	0.021451	0.021609	0.000274104	0.0266166	0.026539	0.0262981	0.0264767	0.023488	0.023488	0.021609	0.00186973	0.0266166	0.026539	0.0262981	0.0264767	0.023488	0.0209718	0.021609	0.00186973	0.0266166	0.026539	0.0262981	0.0264767	0.023488	0.0209718	0.021609	0.00186973	0.0266166	0.026539	0.0262981	0.0264767	0.023488	0.0209718	0.021609	0.00186973	0.0266166	0.026539	0.0262981	0.0264767	0.023488	0.0209718	0.021609	0.00186973	0.0266166	0.026539	0.0262981	0.0264767	0.023488	0.023488	0.021609	0.00186973	0.0266166	0.026539	0.0262981	0.0264767	0.023488	0.023488	0.021609	0.00186973	0.0266166	0.026539	0.0262981	0.0264767	0.023488	0.023488	0.021609	0.00186973	0.0266166	0.026539	0.0262981	0.0264767	0.023488	0.023488	0.021609	0.00186973	0.0266166	0.026539	0.0262981	0.0264767	0.023488	0.023488	0.021609	0.00186973	0.0266166	0.026539	0.0262981	0.0264767	0.023488	0.023488	0.021609	0.00186973	0.0266166	0.026539	0.0262981	0.0264767	0.023488	0.023488	0.021609	0.00186973	0.0266166	0.026539	0.0262981	0.0264767	0.023488	0.023488	0.021609	0.00186973	0.0266166	0.026539	0.0262981	0.0264767	0.023488	0.023488	0.021609	0.00186973	0.0266166	0.026539	0.0262981	0.0264767	0.023488	0.023488	0.021609	0.00186973	0.0266166	0.026539	0.0262981	0.0264767	0.023488	0.023488	0.021609	0.00186973	0.0266166	0.026539	0.0262981	0.0264767	0.023488	0.023488	0.021609	0.00186973	0.0266166	0.026539	0.0262981	0.0264767	0.023488	0.023488	0.021609	0.00186973	0.0266166	0.026539	0.0262981	0.0264767	0.023488	0.023488	0.021609	0.00186973	0.0266166	0.026539	0.0262981	0.0264767	0.023488	0.023488	0.021609	0.00186973	0.0266166	0.026539	0.0262981	0.0264767	0.023488	0.023488	0.021609	0.00186973	0	0	0	0	0	0	0	0	0.0266318	0.0266318	0.0266318	0.0266318	0.0266318	0.0266318	0.0266318	0.0266318	0.0266318	0.0266318	0.0266318	0.0266318	0.0266318	0.0266318	0.0266318	0.0266318	0.0266318	0.0266318	0.0266318	0.0266318	0.0266318	0.0266318	0.0266318	0.0266318	0.0264464	0.0264464	0.0264464	0.0264464	0.0264464	0.0264464	0.0264464	0.0264464	0.0264464	0.0264464	0.0264464	0.0264464	0.0264464	0.0264464	0.0264464	0.0264464	0.0264464	0.0264464	0.0264464	0.0264464	0.0264464	0.0264464	0.0264464	0.0264464	0.0264464	0.0264464	0.0264464	0.0264464	0.0264464	0.0264464	0.0264464	0.0264464	0.0264464	0.0264464	0.0264464	0.0264464	0.0264464	0.0264464	0.0264464	0.0264464	0.0264464	0.0264464	0.0264464	0.0264464	0.0264464	0.0264464	0.0264464	0.0264464	0.026539	0.0265392	0.0265404	0.0265404	0.0272697	0.0266318	0.0326695	0.121104	0.026539	0.0265392	0.0265404	0.0265404	0.0272697	0.0266318	0.0326695	0.121104	0.026539	0.0265392	0.0265404	0.0265404	0.0272697	0.0266318	0.0326695	0.121104	0.026539	0.0265392	0.0265404	0.0265404	0.0272697	0.0266318	0.0326695	0.121104	0.026539	0.0265392	0.0265404	0.0265404	0.0272697	0.0266318	0.0326695	0.121104	0.026539	0.0265392	0.0265404	0.0265404	0.0272697	0.0266318	0.0326695	0.121104	0.026539	0.0265392	0.0265404	0.0265404	0.0272697	0.0266318	0.0326695	0.121104	0.026539	0.0265392	0.0265404	0.0265404	0.0272697	0.0266318	0.0326695	0.121104	0.026539	0.0265392	0.0260607	0.0265404	0.0267772	0.0250001	0.0306795	0.096868	0.0267232	0.0267143	0.0266868	0.0266958	0.0267772	0.026507	0.0306795	0.096868	0.0267232	0.0267141	0.0266853	0.0266944	0.0260593	0.0264146	0.0249128	0.0207803	0.0267232	0.0267141	0.0266853	0.0266944	0.0260593	0.0264146	0.0249128	0.0207803	0.0267232	0.0267141	0.0266853	0.0266944	0.0260593	0.0264146	0.0249128	0.0207803	0.0267232	0.0267141	0.0266853	0.0266944	0.0260593	0.0249128	0.0249128	0.00597212	0.0267232	0.0267141	0.0269297	0.0266944	0.0262981	0.0273903	0.0257134	0.00676363	0.026631	0.0266264	0.0266121	0.0266166	0.0262981	0.0266014	0.0257134	0.00676363	0.026631	0.0266264	0.0266121	0.0266166	0.0262981	0.0266014	0.0257134	0.00676363	0.026631	0.0266264	0.0266121	0.0266166	0.0262981	0.0266014	0.0257134	0.00676363	0.026631	0.0266264	0.0266121	0.0266166	0.0262981	0.0249715	0.0257134	0.00676363	0.026631	0.0266264	0.0266121	0.0266166	0.0262981	0.0257134	0.0257134	0.0126365	0.026631	0.0266264	0.0266121	0.0266166	0.0262981	0.0249128	0.0257134	0.0126365	0.026631	0.0266264	0.0266121	0.0266166	0.0262981	0.0249128	0.0257134	0.0126365	0.026631	0.0266264	0.0266121	0.0266166	0.0262981	0.0249128	0.0257134	0.0126365	0.026631	0.0266264	0.0266121	0.0266166	0.0262981	0.0249128	0.0257134	0.0126365	0.026631	0.0266264	0.0266121	0.0266166	0.0262981	0.0257134	0.0257134	0.0126365	0.026631	0.0266264	0.0266121	0.0266166	0.0262981	0.0257134	0.0257134	0.0126365	0.026631	0.0266264	0.0266121	0.0266166	0.0262981	0.0257134	0.0257134	0.0126365	0.026631	0.0266264	0.0266121	0.0266166	0.0262981	0.0257134	0.0257134	0.0126365	0.026631	0.0266264	0.0266121	0.0266166	0.0262981	0.0257134	0.0257134	0.0126365	0.026631	0.0266264	0.0266121	0.0266166	0.0262981	0.0257134	0.0257134	0.0126365	0.026631	0.0266264	0.0266121	0.0266166	0.0262981	0.0257134	0.0257134	0.0126365	0.026631	0.0266264	0.0266121	0.0266166	0.0262981	0.0257134	0.0257134	0.0126365	0.026631	0
[truncated: 85,946 more chars]
