# Supplementary material for: The Importance of Lateral Connections in the Parietal Cortex for Generating Motor Plans
Source: PLoS One. 2015 Aug 7;10(8):e0134669. doi: 10.1371/journal.pone.0134669 (PMC4529220; doi:10.1371/journal.pone.0134669)
Supplement: S1 Dataset — The complete dataset utilized in the data-dependent figures. (ZIP) [file pone.0134669.s001.zip › Champion_Data/Evolved_Flash_Task/TS_10/ff_A10_2to4_9T24/sc_fire.txt]

0.0857079	0.0857079	0.0857079	0.0857079	0.0857079	0.0857079	0.0857079	0.0857079	0.0857079	0.0857079	0.0857079	0.0857079	0.0857079	0.0857079	0.0857079	0.0857079	0.0857079	0.0857079	0.0857079	0.0857079	0.0857079	0.0857079	0.0857079	0.0857079	0.0238679	0.0238679	0.0238679	0.0238679	0.0238679	0.0238679	0.0238679	0.0238679	0.0238679	0.0238679	0.0238679	0.0238679	0.0238679	0.0238679	0.0238679	0.0238679	0.0238679	0.0238679	0.0238679	0.0238679	0.0238679	0.0238679	0.0238679	0.0238679	0.0238679	0.0238679	0.0238679	0.0238679	0.0238679	0.0238679	0.0238679	0.0238679	0.0238679	0.0238679	0.0238679	0.0238679	0.0238679	0.0238679	0.0238679	0.0238679	0.0238679	0.0238679	0.0238679	0.0238679	0.0238679	0.0238679	0.0238679	0.0238679	2.8118e-09	1.3096e-09	0.0104834	0.998995	0.999995	0.999984	1	0.995928	2.8118e-09	1.3096e-09	0.0104834	0.998995	0.999995	0.999984	1	0.995928	2.8118e-09	1.3096e-09	0.0104834	0.998995	0.999995	0.999984	1	0.995928	2.8118e-09	1.3096e-09	0.0104834	0.998995	0.999995	0.999984	1	0.995928	2.8118e-09	1.3096e-09	0.0104834	0.998995	0.999995	0.999984	1	0.995928	2.8118e-09	1.3096e-09	0.0104834	0.998995	0.999995	0.999984	1	0.995928	2.8118e-09	1.3096e-09	0.0104834	0.998995	0.999995	0.999984	1	0.995928	2.8118e-09	1.3096e-09	0.0104834	0.998995	0.999995	0.999984	1	0.995928	2.8118e-09	1.3096e-09	0.00016577	0.998995	0.842677	0.999779	0.797879	0.99481	0.170226	0.162473	0.999992	0.816975	0.842677	0.999958	0.797879	0.99481	0.999894	0.497101	0.999958	0.397528	0.159093	0.982113	0.0132694	0.995375	0.999894	0.497101	0.999958	0.397528	0.159093	0.982113	0.0132694	0.995375	0.999894	0.497101	0.999958	0.397528	0.159093	0.982113	0.0132694	0.995375	0.999894	0.497101	0.999958	0.397528	0.159093	0.99999	0.0132694	0.999974	0.999894	0.497101	0.257216	0.397528	0.0268529	1	0.0177472	0.283701	0.0477531	0.0413705	0.0366384	0.0284674	0.0268529	0.99997	0.0177472	0.283701	0.0477531	0.0413705	0.0366384	0.0284674	0.0268529	0.99997	0.0177472	0.283701	0.0477531	0.0413705	0.0366384	0.0284674	0.0268529	0.99997	0.0177472	0.283701	0.0477531	0.0413705	0.0366384	0.0284674	0.0268529	0.252471	0.0177472	0.283701	0.0477531	0.0413705	0.0366384	0.0284674	0.0268529	0.0192338	0.0177472	0.0221084	0.0477531	0.0413705	0.0366384	0.0284674	0.0268529	0.277673	0.0177472	0.0221084	0.0477531	0.0413705	0.0366384	0.0284674	0.0268529	0.277673	0.0177472	0.0221084	0.0477531	0.0413705	0.0366384	0.0284674	0.0268529	0.277673	0.0177472	0.0221084	0.0477531	0.0413705	0.0366384	0.0284674	0.0268529	0.277673	0.0177472	0.0221084	0.0477531	0.0413705	0.0366384	0.0284674	0.0268529	0.0192338	0.0177472	0.0221084	0.0477531	0.0413705	0.0366384	0.0284674	0.0268529	0.0192338	0.0177472	0.0221084	0.0477531	0.0413705	0.0366384	0.0284674	0.0268529	0.0192338	0.0177472	0.0221084	0.0477531	0.0413705	0.0366384	0.0284674	0.0268529	0.0192338	0.0177472	0.0221084	0.0477531	0.0413705	0.0366384	0.0284674	0.0268529	0.0192338	0.0177472	0.0221084	0.0477531	0.0413705	0.0366384	0.0284674	0.0268529	0.0192338	0.0177472	0.0221084	0.0477531	0.0413705	0.0366384	0.0284674	0.0268529	0.0192338	0.0177472	0.0221084	0.0477531	0.0413705	0.0366384	0.0284674	0.0268529	0.0192338	0.0177472	0.0221084	0.0477531	0.0413705	0.0366384	0.0284674	0.0268529	0.0192338	0.0177472	0.0221084	0.0477531	0.0413705	0.0366384	0.0284674	0.0268529	0.0192338	0.0177472	0.0221084	0.0477531	0.0413705	0.0366384	0.0284674	0.0268529	0.0192338	0.0177472	0.0221084	0.0477531	0.0413705	0.0366384	0.0284674	0.0268529	0.0192338	0.0177472	0.0221084	0.0477531	0.0413705	0.0366384	0.0284674	0.0268529	0.0192338	0.0177472	0.0221084	0.0477531	0.0413705	0.0366384	0.0284674	0.0268529	0.0192338	0.0177472	0.0221084	0.0477531	0.0413705	0.0366384	0.0284674	0.0268529	0.0192338	0.0177472	0.0221084	0.0477531	0.0413705	0.0366384	0.0284674	0.0268529	0.0192338	0.0177472	0.0221084	0.0477531	0.0413705	0.0366384	0.0284674	0.0268529	0.0192338	0.0177472	0.0221084	0.0614899	0.0614899	0.0614899	0.0614899	0.0614899	0.0614899	0.0614899	0.0614899	0.0614899	0.0614899	0.0614899	0.0614899	0.0614899	0.0614899	0.0614899	0.0614899	0.0614899	0.0614899	0.0614899	0.0614899	0.0614899	0.0614899	0.0614899	0.0614899	0.0247903	0.0247903	0.0247903	0.0247903	0.0247903	0.0247903	0.0247903	0.0247903	0.0247903	0.0247903	0.0247903	0.0247903	0.0247903	0.0247903	0.0247903	0.0247903	0.0247903	0.0247903	0.0247903	0.0247903	0.0247903	0.0247903	0.0247903	0.0247903	0.0247903	0.0247903	0.0247903	0.0247903	0.0247903	0.0247903	0.0247903	0.0247903	0.0247903	0.0247903	0.0247903	0.0247903	0.0247903	0.0247903	0.0247903	0.0247903	0.0247903	0.0247903	0.0247903	0.0247903	0.0247903	0.0247903	0.0247903	0.0247903	1	1	1	0.98288	1	0.00106202	1.29987e-06	0.00185797	1	1	1	0.98288	1	0.00106202	1.29987e-06	0.00185797	1	1	1	0.98288	1	0.00106202	1.29987e-06	0.00185797	1	1	1	0.98288	1	0.00106202	1.29987e-06	0.00185797	1	1	1	0.98288	1	0.00106202	1.29987e-06	0.00185797	1	1	1	0.98288	1	0.00106202	1.29987e-06	0.00185797	1	1	1	0.98288	1	0.00106202	1.29987e-06	0.00185797	1	1	1	0.98288	1	0.00106202	1.29987e-06	0.00185797	1	1	1	0.98288	0.912508	0.047609	0.0083167	1.44525e-05	0.998939	0.968242	0.999992	0.901022	0.912508	0.000327709	0.0083167	1.44525e-05	0.97061	0.0502613	0.971845	0.345522	0.0492891	0.0328242	0.0705618	0.0424456	0.97061	0.0502613	0.971845	0.345522	0.0492891	0.0328242	0.0705618	0.0424456	0.97061	0.0502613	0.971845	0.345522	0.0492891	0.0328242	0.0705618	0.0424456	0.97061	0.0502613	0.971845	0.345522	0.0492891	0.978988	0.0705618	0.764516	0.97061	0.0502613	0.0433779	0.345522	0.0257104	0.99177	0.0434114	0.0423781	0.0219303	0.0190861	0.0186597	0.030361	0.0257104	0.814817	0.0434114	0.0423781	0.0219303	0.0190861	0.0186597	0.030361	0.0257104	0.814817	0.0434114	0.0423781	0.0219303	0.0190861	0.0186597	0.030361	0.0257104	0.814817	0.0434114	0.0423781	0.0219303	0.0190861	0.0186597	0.030361	0.0257104	0.0481978	0.0434114	0.0423781	0.0219303	0.0190861	0.0186597	0.030361	0.0257104	0.0484683	0.0434114	0.0565746	0.0219303	0.0190861	0.0186597	0.030361	0.0257104	0.332319	0.0434114	0.0565746	0.0219303	0.0190861	0.0186597	0.030361	0.0257104	0.332319	0.0434114	0.0565746	0.0219303	0.0190861	0.0186597	0.030361	0.0257104	0.332319	0.0434114	0.0565746	0.0219303	0.0190861	0.0186597	0.030361	0.0257104	0.332319	0.0434114	0.0565746	0.0219303	0.0190861	0.0186597	0.030361	0.0257104	0.0484683	0.0434114	0.0565746	0.0219303	0.0190861	0.0186597	0.030361	0.0257104	0.0484683	0.0434114	0.0565746	0.0219303	0.0190861	0.0186597	0.030361	0.0257104	0.0484683	0.0434114	0.0565746	0.0219303	0.0190861	0.0186597	0.030361	0.0257104	0.0484683	0.0434114	0.0565746	0.0219303	0.0190861	0.0186597	0.030361	0.0257104	0.0484683	0.0434114	0.0565746	0.0219303	0.0190861	0.0186597	0.030361	0.0257104	0.0484683	0.0434114	0.0565746	0.0219303	0.0190861	0.0186597	0.030361	0.0257104	0.0484683	0.0434114	0.0565746	0.0219303	0.0190861	0.0186597	0.030361	0.0257104	0.0484683	0.0434114	0.0565746	0.0219303	0.0190861	0.0186597	0.030361	0.0257104	0.0484683	0.0434114	0.0565746	0.0219303	0.0190861	0.0186597	0.030361	0.0257104	0.0484683	0.0434114	0.0565746	0.0219303	0.0190861	0.0186597	0.030361	0.0257104	0.0484683	0.0434114	0.0565746	0.0219303	0.0190861	0.0186597	0.030361	0.0257104	0.0484683	0.0434114	0.0565746	0.0219303	0.0190861	0.0186597	0.030361	0.0257104	0.0484683	0.0434114	0.0565746	0.0219303	0.0190861	0.0186597	0.030361	0.0257104	0.0484683	0.0434114	0.0565746	0.0219303	0.0190861	0.0186597	0.030361	0.0257104	0.0484683	0.0434114	0.0565746	0.0219303	0.0190861	0.0186597	0.030361	0.0257104	0.0484683	0.0434114	0.0565746	0.0219303	0.0190861	0.0186597	0.030361	0.0257104	0.0484683	0.0434114	0.0565746	0.0165762	0.0165762	0.0165762	0.0165762	0.0165762	0.0165762	0.0165762	0.0165762	0.0165762	0.0165762	0.0165762	0.0165762	0.0165762	0.0165762	0.0165762	0.0165762	0.0165762	0.0165762	0.0165762	0.0165762	0.0165762	0.0165762	0.0165762	0.0165762	0.0240556	0.0240556	0.0240556	0.0240556	0.0240556	0.0240556	0.0240556	0.0240556	0.0240556	0.0240556	0.0240556	0.0240556	0.0240556	0.0240556	0.0240556	0.0240556	0.0240556	0.0240556	0.0240556	0.0240556	0.0240556	0.0240556	0.0240556	0.0240556	0.0240556	0.0240556	0.0240556	0.0240556	0.0240556	0.0240556	0.0240556	0.0240556	0.0240556	0.0240556	0.0240556	0.0240556	0.0240556	0.0240556	0.0240556	0.0240556	0.0240556	0.0240556	0.0240556	0.0240556	0.0240556	0.0240556	0.0240556	0.0240556	1	0.0524769	2.34788e-06	0.999893	1.81679e-10	0.997093	1.06182e-07	1.55404e-15	1	0.0524769	2.34788e-06	0.999893	1.81679e-10	0.997093	1.06182e-07	1.55404e-15	1	0.0524769	2.34788e-06	0.999893	1.81679e-10	0.997093	1.06182e-07	1.55404e-15	1	0.0524769	2.34788e-06	0.999893	1.81679e-10	0.997093	1.06182e-07	1.55404e-15	1	0.0524769	2.34788e-06	0.999893	1.81679e-10	0.997093	1.06182e-07	1.55404e-15	1	0.0524769	2.34788e-06	0.999893	1.81679e-10	0.997093	1.06182e-07	1.55404e-15	1	0.0524769	2.34788e-06	0.999893	1.81679e-10	0.997093	1.06182e-07	1.55404e-15	1	0.0524769	2.34788e-06	0.999893	1.81679e-10	0.997093	1.06182e-07	1.55404e-15	1	0.0524769	0.000219324	0.999893	0.00176058	0.999818	0.0277653	0.000206095	0.781984	0.00033147	6.18784e-05	0.174992	0.00176058	0.943284	0.0277653	0.000206095	0.00139973	0.00394019	1.29726e-05	0.00336843	0.039436	0.0909398	0.0626097	0.940481	0.00139973	0.00394019	1.29726e-05	0.00336843	0.039436	0.0909398	0.0626097	0.940481	0.00139973	0.00394019	1.29726e-05	0.00336843	0.039436	0.0909398	0.0626097	0.940481	0.00139973	0.00394019	1.29726e-05	0.00336843	0.039436	0.179904	0.0626097	0.580725	0.00139973	0.00394019	0.0014416	0.00336843	0.0341183	5.13011e-06	0.0260607	0.0570978	0.0133543	0.0199098	0.0247151	0.0144202	0.0341183	0.0192908	0.0260607	0.0570978	0.0133543	0.0199098	0.0247151	0.0144202	0.0341183	0.0192908	0.0260607	0.0570978	0.0133543	0.0199098	0.0247151	0.0144202	0.0341183	0.0192908	0.0260607	0.0570978	0.0133543	0.0199098	0.0247151	0.0144202	0.0341183	0.0664877	0.0260607	0.0570978	0.0133543	0.0199098	0.0247151	0.0144202	0.0341183	0.0190181	0.0260607	0.0452237	0.0133543	0.0199098	0.0247151	0.0144202	0.0341183	0.0478694	0.0260607	0.0452237	0.0133543	0.0199098	0.0247151	0.0144202	0.0341183	0.0478694	0.0260607	0.0452237	0.0133543	0.0199098	0.0247151	0.0144202	0.0341183	0.0478694	0.0260607	0.0452237	0.0133543	0.0199098	0.0247151	0.0144202	0.0341183	0.0478694	0.0260607	0.0452237	0.0133543	0.0199098	0.0247151	0.0144202	0.0341183	0.0190181	0.0260607	0.0452237	0.0133543	0.0199098	0.0247151	0.0144202	0.0341183	0.0190181	0.0260607	0.0452237	0.0133543	0.0199098	0.0247151	0.0144202	0.0341183	0.0190181	0.0260607	0.0452237	0.0133543	0.0199098	0.0247151	0.0144202	0.0341183	0.0190181	0.0260607	0.0452237	0.0133543	0.0199098	0.0247151	0.0144202	0.0341183	0.0190181	0.0260607	0.0452237	0.0133543	0.0199098	0.0247151	0.0144202	0.0341183	0.0190181	0.0260607	0.0452237	0.0133543	0.0199098	0.0247151	0.0144202	0.0341183	0.0190181	0.0260607	0.0452237	0.0133543	0.0199098	0.0247151	0.0144202	0.0341183	0.0190181	0.0260607	0.0452237	0.0133543	0.0199098	0.0247151	0.0144202	0.0341183	0.0190181	0.0260607	0.0452237	0.0133543	0.0199098	0.0247151	0.0144202	0.0341183	0.0190181	0.0260607	0.0452237	0.0133543	0.0199098	0.0247151	0.0144202	0.0341183	0.0190181	0.0260607	0.0452237	0.0133543	0.0199098	0.0247151	0.0144202	0.0341183	0.0190181	0.0260607	0.0452237	0.0133543	0.0199098	0.0247151	0.0144202	0.0341183	0.0190181	0.0260607	0.0452237	0.0133543	0.0199098	0.0247151	0.0144202	0.0341183	0.0190181	0.0260607	0.0452237	0.0133543	0.0199098	0.0247151	0.0144202	0.0341183	0.0190181	0.0260607	0.0452237	0.0133543	0.0199098	0.0247151	0.0144202	0.0341183	0.0190181	0.0260607	0.0452237	0.0133543	0.0199098	0.0247151	0.0144202	0.0341183	0.0190181	0.0260607	0.0452237	0.0217316	0.0217316	0.0217316	0.0217316	0.0217316	0.0217316	0.0217316	0.0217316	0.0217316	0.0217316	0.0217316	0.0217316	0.0217316	0.0217316	0.0217316	0.0217316	0.0217316	0.0217316	0.0217316	0.0217316	0.0217316	0.0217316	0.0217316	0.0217316	0.0214811	0.0214811	0.0214811	0.0214811	0.0214811	0.0214811	0.0214811	0.0214811	0.0214811	0.0214811	0.0214811	0.0214811	0.0214811	0.0214811	0.0214811	0.0214811	0.0214811	0.0214811	0.0214811	0.0214811	0.0214811	0.0214811	0.0214811	0.0214811	0.0214811	0.0214811	0.0214811	0.0214811	0.0214811	0.0214811	0.0214811	0.0214811	0.0214811	0.0214811	0.0214811	0.0214811	0.0214811	0.0214811	0.0214811	0.0214811	0.0214811	0.0214811	0.0214811	0.0214811	0.0214811	0.0214811	0.0214811	0.0214811	7.8961e-06	0.000401034	1	8.03873e-11	1	6.50481e-09	0.000301473	1	7.8961e-06	0.000401034	1	8.03873e-11	1	6.50481e-09	0.000301473	1	7.8961e-06	0.000401034	1	8.03873e-11	1	6.50481e-09	0.000301473	1	7.8961e-06	0.000401034	1	8.03873e-11	1	6.50481e-09	0.000301473	1	7.8961e-06	0.000401034	1	8.03873e-11	1	6.50481e-09	0.000301473	1	7.8961e-06	0.000401034	1	8.03873e-11	1	6.50481e-09	0.000301473	1	7.8961e-06	0.000401034	1	8.03873e-11	1	6.50481e-09	0.000301473	1	7.8961e-06	0.000401034	1	8.03873e-11	1	6.50481e-09	0.000301473	1	7.8961e-06	0.000401034	0.987099	8.03873e-11	0.463527	2.51519e-07	0.000376252	0.97719	0.00630897	0.00428919	0.190327	0.00292666	0.463527	0.000382919	0.000376252	0.97719	0.031605	0.00315472	2.01876e-05	0.13559	0.00157737	0.00106312	0.00350789	0.000292062	0.031605	0.00315472	2.01876e-05	0.13559	0.00157737	0.00106312	0.00350789	0.000292062	0.031605	0.00315472	2.01876e-05	0.13559	0.00157737	0.00106312	0.00350789	0.000292062	0.031605	0.00315472	2.01876e-05	0.13559	0.00157737	0.000101555	0.00350789	0.00016833	0.031605	0.00315472	0.0219387	0.13559	0.013437	0.866558	0.0239202	0.0164859	0.0351674	0.0224115	0.0133059	0.0389801	0.013437	0.587577	0.0239202	0.0164859	0.0351674	0.0224115	0.0133059	0.0389801	0.013437	0.587577	0.0239202	0.0164859	0.0351674	0.0224115	0.0133059	0.0389801	0.013437	0.587577	0.0239202	0.0164859	0.0351674	0.0224115	0.0133059	0.0389801	0.013437	0.0181734	0.0239202	0.0164859	0.0351674	0.0224115	0.0133059	0.0389801	0.013437	0.0371934	0.0239202	0.0148723	0.0351674	0.0224115	0.0133059	0.0389801	0.013437	0.00606124	0.0239202	0.0148723	0.0351674	0.0224115	0.0133059	0.0389801	0.013437	0.00606124	0.0239202	0.0148723	0.0351674	0.0224115	0.0133059	0.0389801	0.013437	0.00606124	0.0239202	0.0148723	0.0351674	0.0224115	0.0133059	0.0389801	0.013437	0.00606124	0.0239202	0.0148723	0.0351674	0.0224115	0.0133059	0.0389801	0.013437	0.0371934	0.0239202	0.0148723	0.0351674	0.0224115	0.0133059	0.0389801	0.013437	0.0371934	0.0239202	0.0148723	0.0351674	0.0224115	0.0133059	0.0389801	0.013437	0.0371934	0.0239202	0.0148723	0.0351674	0.0224115	0.0133059	0.0389801	0.013437	0.0371934	0.0239202	0.0148723	0.0351674	0.0224115	0.0133059	0.0389801	0.013437	0.0371934	0.0239202	0.0148723	0.0351674	0.0224115	0.0133059	0.0389801	0.013437	0.0371934	0.0239202	0.0148723	0.0351674	0.0224115	0.0133059	0.0389801	0.013437	0.0371934	0.0239202	0.0148723	0.0351674	0.0224115	0.0133059	0.0389801	0.013437	0.0371934	0.0239202	0.0148723	0.0351674	0.0224115	0.0133059	0.0389801	0.013437	0.0371934	0.0239202	0.0148723	0.0351674	0.0224115	0.0133059	0.0389801	0.013437	0.0371934	0.0239202	0.0148723	0.0351674	0.0224115	0.0133059	0.0389801	0.013437	0.0371934	0.0239202	0.0148723	0.0351674	0.0224115	0.0133059	0.0389801	0.013437	0.0371934	0.0239202	0.0148723	0.0351674	0.0224115	0.0133059	0.0389801	0.013437	0.0371934	0.0239202	0.0148723	0.0351674	0.0224115	0.0133059	0.0389801	0.013437	0.0371934	0.0239202	0.0148723	0.0351674	0.0224115	0.0133059	0.0389801	0.013437	0.0371934	0.0239202	0.0148723	0.0351674	0.0224115	0.0133059	0.0389801	0.013437	0.0371934	0.0239202	0.0148723	0.0351674	0.0224115	0.0133059	0.0389801	0.013437	0.0371934	0.0239202	0.0148723	
