# Supplementary material for: The Importance of Lateral Connections in the Parietal Cortex for Generating Motor Plans
Source: PLoS One. 2015 Aug 7;10(8):e0134669. doi: 10.1371/journal.pone.0134669 (PMC4529220; doi:10.1371/journal.pone.0134669)
Supplement: S1 Dataset — The complete dataset utilized in the data-dependent figures. (ZIP) [file pone.0134669.s001.zip › Champion_Data/Evolved_Flash_Task/TS_10/lat_3_2to4_9T84/fitness.txt]

35.3539  35.3524  35.3507  35.35  35.3494  35.3488  35.3482  35.3476  35.347  33.4874  30.9807  28.2271  25.6643  22.8457  20.0253  17.2091  14.3953  11.5891  8.79613  6.04287  4.59996  4.42523  4.38493  4.35239  3.85327  3.76673  3.7665  3.76648  3.76646  3.76644  3.76642  3.7664  3.76637  3.76635  3.76633  3.76631  3.76629  3.76627  3.76624  3.76622  3.7662  3.76618  3.76616  3.76614  3.76611  3.76609  3.76607  3.76605  3.76603  3.76601  
24.9972  24.9941  24.991  24.9883  24.9856  24.9829  24.9803  24.9776  24.9749  23.2238  21.2241  19.2241  17.2249  15.2249  13.2253  11.2253  9.22569  7.2257  5.22723  3.22799  1.23656  0.454968  0.300579  0.304511  0.304511  0.304511  0.304511  0.304511  0.304511  0.304511  0.304511  0.304511  0.304511  0.304511  0.304511  0.304511  0.304511  0.304511  0.304511  0.304511  0.304511  0.304511  0.304511  0.304511  0.304511  0.304511  0.304511  0.304511  0.304511  0.304511  
35.3528  35.3499  35.3472  35.3441  35.341  35.3378  35.3346  35.3314  35.3282  32.9105  30.1172  27.2991  24.4763  21.6517  18.8282  16.0019  13.1748  10.3479  7.52267  4.71377  3.67319  3.28014  3.06025  2.90749  2.89938  2.89065  2.89062  2.89058  2.89057  2.89056  2.89055  2.89054  2.89053  2.89052  2.89051  2.8905  2.89049  2.89048  2.89047  2.89046  2.89045  2.89044  2.89043  2.89042  2.89041  2.8904  2.89039  2.89038  2.89037  2.89036  
25.0008  25.0017  25.0025  25.0042  25.006  25.0078  25.0096  25.0115  25.0133  23.0169  21.0713  19.1994  17.2662  15.7399  14.5585  13.2686  10.8205  9.09849  6.76779  5.25407  4.5023  3.99181  3.6933  3.2886  3.29752  3.29786  3.29837  3.29881  3.29928  3.29989  3.3005  3.30111  3.30172  3.30233  3.30294  3.30356  3.30417  3.30479  3.3054  3.30602  3.30664  3.30726  3.30788  3.3085  3.30913  3.30975  3.31038  3.311  3.31163  3.31226  
24.9992  24.9983  24.9975  24.9958  24.994  24.9922  24.9904  24.9885  24.9867  23.0292  21.9689  19.9918  18.0675  16.0866  14.1203  12.1296  10.1668  8.12205  6.18063  4.2993  2.60121  0.842936  1.37524  1.36931  1.36922  1.36908  1.36885  1.36865  1.36848  1.36833  1.3682  1.3681  1.36803  1.36799  1.36798  1.368  1.36805  1.36814  1.36826  1.3684  1.36859  1.3688  1.36904  1.36932  1.36963  1.36996  1.37034  1.37074  1.37117  1.37164  
35.3579  35.3607  35.3635  35.3665  35.3697  35.3729  35.3761  35.3793  35.3825  32.5544  29.8508  27.0224  24.2164  21.3881  18.5599  15.7316  12.9047  10.0771  7.25109  5.1935  3.79312  3.68141  3.66409  3.65056  3.65005  3.65005  3.6501  3.65011  3.65011  3.65011  3.65011  3.65011  3.65011  3.65011  3.65011  3.65011  3.65011  3.65011  3.65011  3.65011  3.65011  3.65011  3.65011  3.65011  3.65011  3.65011  3.65011  3.65011  3.65011  3.65011  
25.0028  25.0059  25.009  25.0117  25.0144  25.0171  25.0198  25.0224  25.0251  23.0532  21.0537  19.0544  17.0547  15.0554  13.0557  11.0563  9.05667  7.0573  5.05764  3.05833  1.06414  0.753082  2.47278  3.07703  3.07858  3.07873  3.0788  3.07888  3.07896  3.07904  3.07912  3.0792  3.07928  3.07936  3.07944  3.07953  3.07961  3.07969  3.07977  3.07985  3.07994  3.08002  3.0801  3.08018  3.08026  3.08035  3.08043  3.08051  3.08059  3.08067  
35.3568  35.3583  35.3599  35.3606  35.3613  35.3619  35.3625  35.3631  35.3637  32.6972  30.826  28.0016  25.2657  22.442  19.6991  16.8779  14.0632  11.2499  8.45149  5.68211  3.37389  2.05562  1.92005  1.92006  1.92006  1.92006  1.92006  1.92006  1.92006  1.92006  1.92006  1.92006  1.92006  1.92006  1.92006  1.92006  1.92006  1.92006  1.92006  1.92006  1.92006  1.92006  1.92006  1.92006  1.92006  1.92006  1.92006  1.92006  1.92006  1.92006  
