# Supplementary material for: The Importance of Lateral Connections in the Parietal Cortex for Generating Motor Plans
Source: PLoS One. 2015 Aug 7;10(8):e0134669. doi: 10.1371/journal.pone.0134669 (PMC4529220; doi:10.1371/journal.pone.0134669)
Supplement: S1 Dataset — The complete dataset utilized in the data-dependent figures. (ZIP) [file pone.0134669.s001.zip › Champion_Data/Evolved_Flash_Task/TS_10/lat_3_2to4_9T84/genome.txt]

-0.546389	0.881957	0.028942	-0.38077	-0.919298	0.115891	-0.0770931	0.573253	0.31833	0.567371	0.174178	0.178753	-0.608533	0.00568357	-0.061275	-0.50079	-0.191107	0.108849	-0.142314	0.807437	0.243818	0.413309	-0.96684	-0.521914	0.656367	0.351274	0.451207	-0.161296	0.817674	-0.364812	-0.875334	-0.693474	-0.515674	0.994263	-0.79875	0.440361	0.872519	0.132422	0.142662	0.848668	-0.180425	-0.871389	0.0289406	0.63443	-0.471484	-0.261033	-0.572632	-0.938967	0.388596	0.699609	-0.975948	0.655044	-0.921043	0.524908	0.525053	0.976108	-0.732009	-0.210068	0.853469	0.375928	-0.239476	0.465191	0.982656	-0.703439	0.321163	0.0331693	0.367216	0.697203	0.39999	-0.488013	-0.417021	-0.567411	0.854198	0.189331	-0.176712	0.255633	0.670632	-0.858298	0.136292	-0.759437	0.970984	-0.0311313	0.174716	0.195134	0.37701	0.0654022	0.292743	0.227839	-0.0801892	-0.155455	0.347658	0.215215	-0.0193114	0.384532	0.555601	0.813819	0.337951	-0.458318	0.285946	0.0838628	-0.873438	-0.0951357	0.407429	-0.853211	0.263416	-0.0947942	0.539508	-0.779471	0.441281	0.453985	0.968	-0.707495	0.0976592	-0.354165	0.0182399	-0.46465	0.3332	-0.402604	-0.593572	-0.675726	0.701986	-0.885265	-0.999615	-0.420217	-0.591252	0.71821	0.987512	0.952684	-0.58203	-0.41385	-0.929198	0.571013	-0.948464	-0.517667	-0.740981	-0.940263	0.97902	-0.111781	0.0765293	0.501641	-0.444121	0.796137	-0.421068	0.517041	-0.745985	0.592275	0.786291	-0.11383	0.257238	-0.21347	-0.973915	-0.718981	-0.396326	0.835394	0.542858	0.158494	-0.83386	-0.940276	0.336687	0.255169	0.947468	0.998836	0.415382	-0.961212	0.0105902	-0.638998	0.341592	-0.28087	-0.670732	-0.572763	0.524066	0.323287	0.848656	0.929732	0.610745	0.973024	0.447566	-0.0925261	-0.501552	-0.758063	-0.483465	-0.833937	0.589807	-0.711925	0.138078	-0.945471	-0.472814	0.807928	-0.957561	0.734693	0.111186	-0.33753	0.255418	0.492456	0.346684	-0.0217843	-0.646962	-0.378008	0.101352	0.560998	-0.80948	-0.984207	0.67017	0.695999	0.0377191	-0.54935	0.499164	0.620395	0.898031	-0.794806	0.986513	-0.724913	0.274717	0.160774	-0.124087	-0.164776	-0.946232	0.739326	-0.472258	0.872411	-0.0925046	0.959956	-0.556811	-0.965444	-0.478912	-0.345231	-0.78949	0.265658	0.302834	0.742745	0.853493	-0.917489	-0.298123	0.530161	-0.308292	-0.243009	0.682478	-0.673817	-0.366954	-0.651068	-0.144955	-0.657313	-0.875851	-0.0324058	-0.675685	0.0881274	0.540094	0.369639	-0.186309	-0.250597	0.903974	0.746972	0.222295	0.823303	-0.587657	-0.455757	-0.718296	-0.963459	0.626916	-0.251485	-0.336125	0.714158	-0.890383	0.0472506	0.640226	0.568877	0.67494	0.162836	0.717603	0.661611	0.614759	0.557473	-0.0281449	0.035841	-0.341337	0.190552	-0.381668	-0.128088	0.514558	0.946789	-0.932393	0.903738	0.838952	-0.939876	0.225536	-0.866396	-0.484883	-0.193208	-0.00589638	0.120806	0.523558	0.418672	-0.561614	-0.793406	-0.865067	0.650658	0.497391	-0.256012	0.854258	-0.625708	-0.905077	-0.218801	-0.173693	0.310871	-0.535452	0.175278	-0.753707	-0.19955	0.0525569	0.955038	-0.281217	-0.911544	0.297362	-0.579058	0.14435	0.56612	-0.746344	0.0830313	-0.279648	0.493156	-0.925195	-0.305672	-0.467295	0.542377	-0.800188	-0.430414	-0.280638	0.225884	-0.962947	0.741095	-0.908069	0.295634	0.467312	-0.477639	0.802482	0.755319	0.194369	-0.861833	-0.209961	0.529173	0.410216	-0.753752	-0.767126	0.984006	-0.777775	0.149887	0.806981	0.367901	0.0971327	0.433811	-0.400003	0.633303	0.149109	0.14571	-0.195728	0.147476	-0.6178	0.505303	-0.853127	0.805309	-0.256693	0.981581	-0.614657	-0.373042	-0.0967248	-0.581528	-0.0482745	-0.203619	0.923196	-0.74292	-0.248034	0.862978	-0.276673	-0.340745	-0.103835	0.283265	0.806884	-0.0815139	-0.810578	-0.417527	-0.164905	0.751397	-0.86563	-0.169475	-0.34765	0.493259	-0.723285	-0.508404	0.712705	0.73484	-0.9002	-0.79869	-0.641272	-0.994445	-0.763566	0.583768	0.261007	-0.418378	-0.979419	-0.743786	0.056464	0.201793	-0.738822	-0.911351	-0.516467	0.597292	0.95208	0.364774	0.744105	0.221884	0.171271	-0.948015	-0.74921	-0.730995	-0.273241	0.218806	-0.909861	-0.42737	-0.819197	0.128195	0.621534	0.924798	-0.43482	-0.668365	0.366831	-0.0737341	0.15894	-0.0700936	0.578225	0.15146	-0.512254	0.381651	-0.225634	-0.495126	-0.648737	0.776946	-0.933956	-0.238147	-0.670704	-0.975902	0.872924	0.508862	0.507288	-0.687345	-0.814211	0.729017	0.538486	-0.635183	-0.999094	0.584871	0.619801	-0.399579	-0.363011	-0.537806	0.41023	-0.376138	-0.373583	-0.0149851	-0.857913	0.39012	0.599683	-0.203508	0.655862	-0.962881	0.347178	0.558926	0.497491	0.0380288	0.604262	0.828987	0.969545	-0.276554	-0.713386	0.795593	0.30025	-0.47205	-0.744741	0.668215	0.0106566	0.953613	0.405116	0.255943	0.419514	-0.0290485	0.107089	-0.760731	0.547835	-0.250915	-0.18519	-0.0579317	0.610903	0.109267	0.566477	-0.326887	-0.857416	-0.214895	0.0569282	-0.245743	0.348707	-0.281983	-0.35305	0.512927	0.184934	0.352425	0.82154	0.263781	-0.0633672	-0.549144	0.761173	0.223379	-0.255374	0.489771	-0.0472004	0.559371	0.0684185	-0.0173549	0.342071	0.867804	-0.0285183	-0.385329	-0.462637	0.0683213	-0.524511	0.370473	0.767999	0.105247	0.242682	0.855205	-0.636396	0.609809	0.239047	0.463245	0.0143724	-0.471258	0.517413	0.510965	-0.0952946	-0.42368	0.942446	0.272779	0.245291	-0.903591	-0.0776651	-0.5783	-0.902233	0.281859	0.958684	-0.0915058	-0.100413	0.477143	0.739722	-0.810462	-0.732413	0.0359837	0.0788453	-0.997612	-0.215741	-0.35522	0.848145	-0.116886	-0.71492	0.846407	0.961888	0.916018	-0.186189	-0.842919	0.387537	-0.688774	0.440547	0.446145	-0.13463	0.862444	-0.742637	-0.796437	0.784236	-0.914672	0.731604	-0.534555	-0.971974	-0.787043	0.484059	0.478276	-0.415183	-0.556697	0.17259	-0.344011	-0.602848	-0.136352	0.0557662	0.181169	-0.400409	0.331912	-0.38073	-0.14939	0.0709233	-0.498542	-0.370074	0.300651	-0.910277	-0.17546	-0.559204	-0.559671	-0.526122	0.102897	0.30047	0.819947	0.546093	-0.457482	-0.448917	-0.262535	0.411477	-0.0473508	0.262732	-0.55268	0.352723	-0.738303	0.86838	-0.501608	0.789052	0.974699	0.00406265	-0.961005	-0.715054	-0.321042	0.467486	-0.790547	-0.76244	0.617017	-0.486766	-0.975675	0.307699	-0.137669	0.753494	-0.941763	0.91123	-0.914621	-0.158664	-0.417321	0.377638	0.887329	-0.639629	-0.675003	-0.0683883	-0.581007	0.0403463	0.589769	-0.0836283	0.282288	0.124837	-0.712533	0.226795	0.515485	-0.492176	0.809992	-0.493495	0.482366	0.570461	0.19601	-0.0844343	0.965127	-0.076441	-0.823129	0.685023	0.100448	0.714902	-0.368993	0.0071629	0.805825	0.160434	0.395588	0.838291	-0.951436	0.202477	0.0759228	0.629102	-0.443341	0.0984481	-0.979083	0.413139	0.874218	-0.0267618	0.21258	-0.665024	-0.224104	-0.0819371	-0.864152	-0.656619	-0.0529741	0.414079	-0.199414	0.1842	-0.710612	-0.394675	-0.341753	0.601537	0.867958	0.805359	0.796147	-0.624082	-0.977377	0.955831	-0.5652	0.770709	0.647217	0.956024	-0.430437	0.397251	0.386396	-0.29865	0.093009	0.724541	0.472547	0.169577	0.80882	-0.0755292	0.342897	0.494129	-0.359374	0.126289	0.066871	-0.882597	-0.787012	-0.496154	-0.435342	-0.658418	-0.981709	0.102337	-0.712726	-0.516402	0.120696	0.176712	-0.22924	-0.253541	-0.893519	-0.680307	-0.129373	0.0520866	-0.235126	-0.0225218	-0.0926997	0.90429	0.96878	0.292217	-0.200232	-0.199207	0.933229	-0.948661	0.497953	-0.884735	-0.780261	-0.274699	-0.669509	0.750103	0.860748	-0.146734	-0.709574	0.425114	-0.838885	-0.535334	-0.45245	-0.576635	-0.122205	0.0452238	-0.475443	-0.392623	0.447281	-0.366469	-0.527451	0.073537	0.31508	-0.372904	0.901831	-0.456602	0.415784	-0.986531	-0.33258	0.419271	0.638639	0.151341	-0.85692	0.977849	0.491376	0.549326	0.509543	-0.909582	0.0492685	-0.477388	0.102619	-0.450893	0.506635	0.621929	-0.965527	0.0657379	0.436549	0.144862	-0.393617	0.133682	0.465631	-0.532252	0.584539	0.283304	0.89338	-0.792902	-0.667815	-0.40042	-0.0601402	-0.159132	0.233637	0.475323	-0.253559	-0.195393	0.185199	-0.303478	-0.487667	0.140828	0.0311991	-0.390691	0.309279	0.319163	-0.251699	0.677062	0.679459	-0.284174	-0.493466	-0.181783	-0.179166	-0.958095	0.869685	-0.18451	-0.215876	0.086961	0.669284	0.0683275	-0.851928	0.753494	-0.306002	-0.014295	-0.510807	-0.294612	-0.118874	0.592595	0.100246	-0.0644809	-0.0984707	0.678408	0.299497	-0.630157	0.234188	0.799553	0.801608	0.825199	-0.427945	0.0693886	-0.263247	0.0827048	0.437381	-0.922593	-0.341684	0.950837	0.801317	0.291102	-0.14632	-0.694578	0.654264	-0.913838	0.842123	0.821675	-0.357742	-0.553587	0.427683	0.0137073	-0.485501	-0.067138	0.776437	0.525272	-0.00816298	-0.389153	0.160526	0.945817	-0.793101	0.65851	-0.50055	0.122059	-0.54886	-0.542291	-0.879914	0.697848	0.944458	0.273102	-0.761726	0.124939	0.5077	0.911222	0.917081	0.581899	-0.791065	-0.526671	0.956781	-0.975746	-0.00185639	-0.738143	0.105986	-0.668923	0.0229541	-0.599558	0.135686	0.488399	-0.355181	0.354528	-0.397409	-0.566249	-0.873286	-0.762038	-0.243126	0.386272	-0.697772	0.0422035	-0.479676	-0.296493	0.288011	-0.824571	-0.240618	0.710258	-0.383003	0.735659	0.391595	0.56447	-0.130892	-0.0098957	0.0705826	0.470499	0.886493	0.944501	0.476082	-0.106072	0.141831	0.83376	0.511419	-0.965939	0.251414	0.237534	-0.509459	-0.600296	-0.87192	0.428818	0.629638	0.0277239	0.627283	-0.92355	-0.618743	-0.126879	0.124639	0.656012	0.558538	0.252303	-0.736126	-0.57787	0.386471	-0.454563	0.299187	-0.821721	0.702022	0.673624	0.0574265	-0.536015	-0.515209	0.585646	0.716812	0.0576473	0.546522	0.331173	-0.589573	0.937696	-0.47458	0.485247	-0.174732	0.286629	-0.938952	-0.244148	-0.727158	-0.249874	-0.141186	0.615238	-0.149386	0.360379	-0.370021	-0.462314	-0.145992	-0.393594	-0.711471	-0.220951	0.669199	-0.0569155	-0.868597	0.101133	0.330666	0.722491	-0.162362	0.0549155	-0.510065	-0.382304	-0.579084	0.468081	0.796645	-0.753612	-0.684588	-0.985103	0.953792	0.404382	0.690807	-0.935255	0.807339	0.607668	0.616979	-0.670614	0.0687864	0.51055	-0.303867	-0.108369	0.094624	-0.981244	-0.488069	-0.122198	0.350844	0.903745	0.757049	-0.0822774	-0.463791	0.77944	0.181886	0.786918	0.554786	0.69502	0.455067	0.0795306	0.955076	0.72233	-0.851781	-0.776648	0.686141	0.822298	-0.632362	-0.892572	0.0730741	0.919547	-0.165323	0.999	0.526833	0.970066	0.00117782	0.386383	-0.173305	-0.677459	0.83118	0.959632	-0.866902	-0.306204	0.96194	0.317772	0.291712	-0.821449	-0.764578	-0.092944	0.292886	-0.784896	0.488839	0.965378	0.306324	-0.674308	0.212515	-0.333283	0.18517	-0.653714	0.517318	0.707484	-0.530702	-0.790879	0.521589	0.27121	0.591936	0.905595	0.652907	-0.305993	-0.605905	-0.428838	0.144599	0.674227	-0.980293	0.894252	-0.138369	-0.347078	0.474268	-0.50612	0.242868	-0.289846	-0.556422	0.0884038	-0.0241657	0.980497	0.416317	-0.753988	-0.868511	-0.581396	-0.242271	0.5808	0.943889	0.159991	0.690217	-0.522956	-0.989842	-0.939578	0.808823	-0.292856	0.882133	-0.850946	-0.754339	-0.74694	-0.679547	0.228816	-0.160745	0.90004	-0.186165	0.190611	-0.116874	-0.170448	-0.272081	0.940809	-0.420748	-0.548018	0.619089	0.156061	0.283291	0.5136	0.964101	0.0279512	0.0461879	0.0803561	-0.81202	0.594477	-0.125999	-0.889688	0.267282	-0.416415	-0.255254	0.0518564	-0.715078	0.461514	0.27184	-0.529204	0.0298757	-0.603021	-0.461245	0.470116	0.070576	-0.0295982	0.70882	0.62926	-0.872271	-0.674321	-0.410495	-0.811692	-0.672357	-0.0882618	0.771873	0.678709	-0.559667	-0.73001	-0.112276	0.758677	-0.71865	-0.52885	-0.233603	0.0492901	-0.0689073	0.919459	0.675054	-0.741849	0.508976	0.675651	0.663801	-0.0895381	0.287408	-0.045343	0.0495824	-0.0778906	-0.0329567	0.751065	0.354683	-0.630525	0.761412	-0.859632	-0.728215	-0.219011	0.163116	-0.776392	0.35769	0.21511	-0.592323	0.874858	0.717891	-0.790592	-0.504383	0.580359	-0.44911	0.187762	-0.283989	0.327895	-0.678826	-0.0554026	-0.369415	0.239289	-0.540979	0.0219166	-0.41471	-0.368584	0.722824	0.0317374	0.640155	0.971024	0.705275	0.0161773	-0.32844	0.184501	0.30873	-0.874847	-0.942698	0.444707	0.939933	0.210758	0.76499	0.517925	-0.290024	0.575321	-0.155863	-0.107255	-0.641717	-0.915703	-0.56281	0.447982	0.321061	-0.71377	0.292572	0.390076	0.769292	-0.834043	-0.825418	0.622856	-0.372195	0.263638	0.755512	0.34493	-0.414993	0.45874	-0.101381	-0.699455	-0.241788	0.561587	0.110329	0.312711	0.61805	0.625922	0.607907	0.0920139	-0.111709	-0.913311	0.969716	-0.626376	-0.940723	0.228617	-0.647975	-0.519595	-0.00684759	-0.0665192	-0.627059	-0.700965	-0.274664	0.133047	0.962566	0.365055	0.117869	-0.942989	0.420976	0.6103	0.75968	-0.28258	0.161547	0.537074	0.361398	-0.473725	-0.832809	-0.632373	0.250396	-0.944447	0.93551	-0.860984	0.922246	-0.388513	-0.478587	-0.869312	0.516921	0.810839	0.779959	-0.345072	0.662886	-0.575223	-0.938698	0.241393	-0.698454	0.800809	-0.22431	-0.225748	0.608872	-0.489124	-0.290311	-0.939415	-0.660394	-0.739102	0.189327	0.667784	0.00834582	0.812401	0.00756029	0.126533	0.326999	-0.274114	0.715548	-0.460493	0.788345	-0.67034	-0.671323	-0.34916	0.454409	0.191595	0.222173	0.372835	0.449635	0.571801	0.368146	0.0424432	-0.629617	0.412023	0.726897	-0.365529	-0.673019	0.583067	-0.550732	0.361931	0.886012	-0.320815	0.644373	-0.369625	0.615898	-0.0605238	0.860789	-0.351011	0.413722	0.307046	-0.0615537	-0.88359	-0.0195324	0.696597	-0.107698	0.353989	-0.0272426	-0.357578	0.15725	0.691024	0.59583	0.704053	-0.829265	0.75595	-0.533746	-0.491052	0.575539	0.19192	0.788047	0.193444	0.376293	-0.722543	-0.0524653	-0.255643	0.350492	0.525954	0.291279	-0.123163	0.673677	0.690302	0.362366	0.931592	-0.54848	-0.644626	-0.905854	-0.770028	-0.674123	-0.713634	0.623487	0.860584	0.301992	-0.628242	-0.68992	0.711054	-0.00078655	0.638944	-0.132688	0.701684	0.788181	0.187078	-0.218202	0.514345	0.9295	-0.357424	0.588544	-0.243683	0.698672	0.075635	-0.0651254	0.536598	0.219698	0.771824	0.765883	-0.802957	-0.812996	0.828657	-0.156991	-0.209876	-0.989156	-0.165743	-0.332921	-0.282802	-0.300109	0.845797	0.484666	-0.589507	0.70492	0.774576	-0.257521	0.89034	0.624898	-0.381633	0.587498	-0.350949	-0.60255	0.414871	0.0703612	0.939736	0.527208	0.10233	0.968356	0.575797	-0.61946	0.0816556	0.116807	0.240378	0.938471	-0.22203	-0.692484	0.339874	-0.251284	-0.721213	0.338929	0.778574	-0.700982	-0.0618512	-0.820359	-0.615548	0.118889	-0.329884	-0.015187	0.391879	-0.841996	0.425464	-0.279014	-0.362308	0.853084	0.477605	0.805788	-0.147189	0.212212	-0.696659	-0.861762	0.521142	-0.0030164	-0.272046	-0.130698	-0.534318	0.596248	-0.933273	-0.294393	-0.00441659	-0.882044	0.351687	0.997092	-0.285345	-0.94782	0.705981	0.0579922	-0.781497	0.144945	0.685437	-0.0679603	0.735559	0.610984	0.113489	-0.253891	0.315088	-0.747896	0.025421	0.482095	-0.739227	0.622656	0.656262	-0.130427	0.258663	0.753186	-0.488095	0.527133	0.910773	-0.285535	0.458693	0.495723	-0.918509	-0.802202	-0.0791612	0.0442584	0.712955	0.88458	0.18712	-0.391406	-0.240517	0.995951	-0.780499	0.955036	0.0353453	0.503984	-0.782482	0.43517	0.581235	-0.20681	0.987062	0.0562767	0.140335	0.133187	0.173029	0.854981	0.920925	0.388525	-0.795402	0.0213052	0.657727	-0.605774	-0.29944	-0.990463	-0.449896	0.775237	0.637759	-0.612208	-0.343484	0.570743	-0.328616	-0.545975	-0.461805	0.205187	-0.415032	0.0382288	-0.14534	-0.431404	-0.230793	-0.186879	0.849799	-0.83731	-0.0795703	0.0197656	-0.39498	0.973164	0.363998	0.813272	0.575281	0.663187	-0.816939	-0.629053	-0.443042	0.933203	0.943229	0.101106	0.550057	0.272171	0.774526	-0.298506	-0.940334	0.360828	-0.758071	0.123103	-0.427826	0.63655	0.768865	0.205342	-0.0777135	-0.529349	0.967151	-0.0935458	-0.977809	-0.72476	0.750876	-0.758534	0.1998	-0.712182	-0.934891	0.579368	0.398984	-0.178263	-0.713362	0.807836	0.211245	0.44323	-0.560066	-0.684264	0.668534	-0.348873	0.126511	0.46117	0.975004	-0.0296382	-0.311823	0.998105	0.895833	0.505423	-0.77511	0.148748	0.693564	0.273199	0.805547	0.833988	0.886013	-0.656163	0.5874	0.878205	0.708865	-0.562082	0.918056	-0.512197	-0.731663	-0.542222	0.853512	0.595335	-0.466442	-0.961625	-0.917351	0.450837	-0.779191	-0.903203	0.983373	0.507927	-0.403269	-0.964069	0.358553	-0.405997	0.409239	-0.617515	0.123109	0.08402	0.0436349	0.470822	0.870261	-0.0425359	0.565271	-0.187007	0.201794	-0.456416	-0.664215	0.255107	-0.927018	-0.268225	0.398307	0.881835	0.310235	-0.322973	-0.860459	-0.221537	0.925625	-0.632491	-0.733681	-0.90229	-0.826618	0.00781819	-0.376844	-0.704581	0.389512	-0.411544	0.388087	0.643645	0.0504306	0.846549	-0.351105	-0.0966934	-0.818506	0.0231308	-0.467191	-0.290833	-0.696235	-0.456186	0.286779	0.570926	0.044973	-0.236899	0.260876	0.95743	-0.610614	-0.856165	-0.0344798	0.128144	-0.435601	0.654567	-0.76207	0.545161	-0.836373	0.503623	-0.235673	-0.443076	-0.989496	0.996207	0.903018	0.868666	0.675353	-0.931286	0.293118	0.0855751	0.781505	0.521811	-0.0933065	-0.773555	0.625799	0.189488	0.444032	-0.031991	0.0587403	-0.212189	-0.294104	-0.693329	-0.698684	-0.465429	0.295927	0.92985	-0.930098	0.485849	0.704878	0.100995	-0.054403	0.623753	0.977327	-0.393707	0.54763	0.550532	-0.917735	-0.641021	-0.0740572	0.199405	0.951795	0.52282	0.57279	0.570756	0.443148	0.574494	0.586783	0.310654	0.191445	0.172733	0.430596	0.387782	0.985983	0.997667	-0.121318	-0.437759	0.224867	-0.835619	0.0993062	0.752778	0.377971	0.948859	-0.451047	0.173537	-0.916904	-0.911767	-0.405155	0.379558	0.635796	0.771672	-0.547791	-0.62164	-0.314156	-0.446285	-0.661565	0.635302	0.383164	0.941929	0.0923014	0.306467	0.925567	0.637168	-0.950243	-0.530796	-0.11942	-0.987006	-0.425961	0.752535	0.918193	-0.00243264	-0.133767	0.821061	0.227433	0.140866	-0.468542	-0.971415	-0.235187	0.668267	0.12165	-0.78819	-0.912725	0.632979	0.0300631	-0.590329	0.413574	-0.162624	-0.565509	0.223096	0.168363	-0.198343	-0.955859	0.374738	-0.618403	0.32086	-0.995471	0.14544	-0.427852	0.608684	-0.838117	0.338243	-0.903374	0.749511	-0.783186	-0.480418	0.792118	-0.3854	0.384742	-0.80529	-0.636981	0.744058	-0.0601788	-0.780007	-0.419613	-0.960082	-0.398198	0.37411	-0.907053	-0.688849	-0.915938	-0.521484	-0.474518	-0.38234	-0.591751	0.0693154	0.528437	-0.430707	-0.299779	-0.183546	0.458919	-0.393431	0.447551	-0.574583	-0.805468	-0.706729	-0.777571	-0.803518	-0.525419	-0.554848	0.0995678	-0.223925	-0.0991263	-0.964008	0.730492	-0.796304	0.150217	0.985571	0.513716	-0.66405	0.0411355	-0.837584	0.28436	0.849595	-0.458105	-0.824041	-0.732417	-0.644961	-0.940134	-0.304967	0.249926	-0.714444	0.30646	0.743378	-0.838212	0.714288	-0.257249	-0.0230069	-0.413572	-0.53682	-0.958417	-0.811197	0.880201	-0.300091	0.404667	0.68228	0.432942	0.0949738	0.417655	0.186719	0.248789	-0.903418	-0.39752	0.300103	0.268844	-0.667946	-0.528868	0.955213	0.273926	0.269349	-0.729247	-0.118808	-0.459262	0.935941	0.07701	0.275604	0.617144	0.584836	-0.973996	-0.375451	-0.0548282	-0.371025	0.184474	0.298432	0.802592	0.798266	-0.467305	-0.885686	-0.238035	-0.927188	-0.472519	0.351527	0.647799	-0.846852	-0.849083	-0.756391	0.94973	0.455136	0.0221517	-0.974607	-0.683016	0.434759	0.949732	-0.108147	-0.0422767	-0.923938	-0.726274	-0.15855	-0.148998	0.733819	-0.744136	-0.850031	0.769672	0.298098	0.986381	0.461372	-0.60995	0.312404	0.706733	-0.959528	0.123746	-0.553857	0.7418	0.0641254	0.667939	-0.726542	-0.712177	-0.885842	-0.388313	0.660098	0.182786	-0.893826	-0.690656	-0.405063	0.015952	0.744812	-0.343977	-0.869439	-0.153124	0.203658	0.194684	-0.347196	-0.267561	-0.552277	0.0586754	0.433119	-0.192966	0.144679	-0.676181	0.952415	0.31074	0.752549	-0.217469	0.00511099	0.53093	-0.734606	0.554656	-0.802235	-0.871682	-0.909017	0.69102	-0.181575	0.670512	0.647028	-0.447165	0.774034	0.159059	0.466643	-0.842434	0.142449	0.65279	-0.599653	0.806607	-0.678222	-0.528581	0.668406	0.252784	0.580032	0.55327	0.199985	0.430588	0.874056	-0.9119	-0.219523	0.661836	-0.035237	0.000375079	0.365076	0.0154843	0.328938	-0.934492	-0.539377	-0.378983	0.819464	0.524084	0.784423	-0.646545	-0.624228	-0.686993	-0.86169	0.647256	0.758698	-0.394432	0.950214	0.842157	-0.314296	0.327909	-0.933616	-0.286058	0.797615	-0.127136	0.427003	0.517025	0.767991	0.914104	0.499161	-0.825833	-0.185443	0.14711	0.00358665	0.601039	0.440443	-0.078098	-0.133377	0.18117	0.649015	-0.633056	0.175323	0.103645	-0.211495	-0.672448	-0.869438	0.141822	0.0387769	0.659347	-0.400548	0.0154145	0.29088	0.316895	-0.423324	-0.42918	-0.975805	0.584439	-0.479879	0.68699	-0.646113	0.24397	0.10443	0.759054	-0.608367	-0.0340187	0.650547	-0.398167	-0.477337	0.0426514	0.267374	-0.500765	0.556647	0.781378	-0.846509	0.475572	-0.497027	-0.932967	-0.127009	-0.659141	0.440449	-0.69104	0.96868	-0.043276	0.202291	-0.523854	-0.294928	0.955595	0.14097	0.42238	0.577996	-0.288193	-0.824466	-0.0495177	0.517435	-0.346949	0.787996	0.141279	-0.793385	-0.495702	0.82834	-0.782997	-0.155356	-0.182498	0.0555295	0.394222	0.633653	0.630651	-0.574175	-0.81414	-0.152914	0.923769	0.525945	0.85442	-0.0925376	-0.526553	0.0293323	-0.732769	-0.805274	-0.159471	0.0799266	-0.304737	-0.118069	-0.356358	0.924763	0.449608	-0.853756	0.509218	0.687728	0.591421	-0.641328	0.223307	0.635192	-0.468398	0.90315	-0.597032	-0.261944	0.0465972	-0.109059	-0.746768	0.722548	-0.0566129	0.85412	0.114668	-0.657491	-0.625946	-0.115901	0.960405	0.909058	0.115473	-0.382362	-0.671793	0.0577148	-0.400851	-0.489218	-0.165876	0.836009	-0.933853	-0.170275	0.857891	0.861514	0.996672	-0.0610185	-0.701799	-0.84293	0.615284	0.614754	0.583822	-0.0161144	-0.789612	0.490797	-0.419838	0.596943	-0.499803	0.586151	-0.703306	0.67654	-0.733274	0.128995	-0.443857	-0.228036	0.444786	-0.85391	0.348276	0.330008	-0.304833	-0.0956695	0.834331	-0.752663	-0.0727277	-0.703748	0.397723	0.748328	-0.629463	0.136663	0.18911	-0.791055	0.429878	-0.172864	-0.799234	0.684377	-0.838798	0.687628	-0.394861	-0.488716	-0.215437	-0.929376	0.870411	0.584261	-0.40544	0.534096	0.796854	-0.939389	0.207879	0.901428	0.0345278	-0.835191	0.490027	-0.205545	-0.0786656	0.490497	-0.821917	0.963401	0.147776	0.325803	0.777426	0.879184	0.500613	0.131333	0.489694	0.0256463	0.135988	0.543511	-0.894252	0.910264	0.805698	0.969411	-0.302937	0.273711	0.775824	-0.580862	-0.0316774	-0.539723	-0.696853	-0.908037	0.918962	0.463648	-0.943287	0.408073	0.734195	-0.814598	-0.157679	0.632885	-0.153928	0.971201	0.77023	-0.6232	-0.351283	0.257529	-0.676586	-0.453672	-0.109676	0.795725	0.969045	-0.91463	0.233899	-0.612663	-0.44427	-0.828796	-0.950163	-0.924592	0.251135	-0.777668	0.451521	-0.935558	0.527692	0.472792	0.174745	0.0176768	-0.973216	-0.139868	-0.113945	-0.478526	0.318003	0.182415	-0.00136899	-0.887632	0.183417	0.850714	-0.0115806	0.285954	-0.238695	-0.133859	0.507698	0.638557	0.0724596	-0.982611	-0.711895	0.646528	-0.622216	-0.378036	-0.0691147	0.461026	-0.533665	0.607337	0.922396	-0.450257	-0.555103	-0.577902	0.393358	0.241644	0.504977	0.105418	-0.447465	-0.600954	-0.958709	0.455973	-0.564005	0.00648098	-0.955001	0.0850172	-0.225727	-0.355929	-0.391485	-0.592698	0.044631	0.40905	0.535952	0.192643	-0.399977	-0.0877951	-0.767424	0.254191	0.682887	0.824088	0.541243	-0.609372	-0.500213	0.646639	0.268734	-0.901609	0.10365	-0.315685	-0.0406089	0.873889	-0.424455	-0.772379	-0.0689378	-0.0925946	-0.680359	-0.722161	0.526412	-0.136058	0.815746	0.732887	0.877196	-0.0845052	0.447208	-0.213873	0.664144	0.437706	0.0571156	-0.98984	0.626255	-0.600029	0.0128967	0.815944	-0.0159661	-0.529918	-0.564708	-0.0274558	0.744937	-0.121418	0.143757	0.728871	-0.403259	0.571593	0.0743581	-0.665454	0.448835	0.0282573	-0.211496	-0.25553	-0.598598	-0.515897	0.841965	0.138689	-0.814329	-0.413882	-0.103987	-0.363441	0.183517	-0.697864	0.943276	0.935133	-0.15131	-0.872217	0.950971	-0.622877	-0.920298	-0.272357	-0.721206	0.511633	-0.0311563	0.310466	-0.712586	-0.70188	-0.980279	0.297323	0.545553	0.204231	-0.637727	0.361511	0.399146	0.691006	-0.311682	0.135925	-0.910663	0.904591	0.548532	0.168503	0.808584	0.833014	-0.799411	-0.878198	0.388567	-0.472577	-0.808073	-0.974874	-0.854283	0.587879	-0.43394	-0.492935	-0.780471	-0.0874699	-0.54952	-0.00461609	-0.318127	-0.207509	-0.885857	-0.587537	0.984818	-0.496308	0.507966	0.113098	0.691157	0.387355	0.0349117	0.748089	0.164225	-0.761365	-0.222318	-0.601662	0.152884	-0.764158	-0.0548728	0.320901	-0.936584	-0.208989	0.0246561	-0.35527	-0.883068	-0.795285	0.77	0.916412	-0.202541	-0.597237	-0.608309	0.924074	0.785194	0.582288	-0.240028	-0.00444935	-0.657799	0.768033	-0.40391	0.396349	0.0117129	0.301153	0.987496	-0.764277	0.778518	0.996902	0.436405	0.749051	0.341535	-0.781244	0.667778	0.394688	-0.367561	-0.84857	-0.445255	0.240085	-0.0161562	-0.44067	-0.593635	-0.592009	-0.0675717	-0.566909	-0.696122	-0.342265	-0.91437	0.353466	0.34812	-0.556034	-0.510031	-0.634471	-0.764132	-0.419022	0.823285	0.501179	0.39717	-0.312768	-0.967837	0.39022	0.531716	-0.443365	-0.2912	0.398902	0.615879	0.649412	0.334806	-0.256447	-0.564787	-0.0301573	-0.655929	0.979963	-0.646477	0.612119	0.274279	0.0373865	-0.563329	0.724484	0.934415	0.373254	0.28382	0.804093	0.885261	-0.869447	-0.474395	-0.4761	-0.628929	-0.237344	-0.117069	-0.923934	0.158139	0.893753	0.362509	0.429788	0.283192	0.643676	-0.204567	-0.689616	-0.660508	0.0964399	-0.00734964	-0.625894	0.416916	-0.323711	-0.154072	-0.62833	0.432675	0.650007	0.166399	0.203244	-0.0868836	-0.973804	-0.729852	0.374882	-0.734743	0.84504	0.768504	0.760893	-0.79347	-0.306974	0.818758	-0.640406	-0.542037	-0.770545	0.08315	-0.579346	-0.148166	-0.0800842	-0.524555	-0.224522	0.530091	-0.480657	-0.746221	-0.925496	0.207888	-0.412542	-0.528478	-0.285139	0.500624	-0.677601	-0.238386	-0.254806	0.207532	0.0695592	0.916198	0.855447	0.230246	-0.624606	-0.439002	0.633216	-0.101076	-0.510554	-0.361084	-0.998476	-0.435733	-0.00445813	0.524065	0.542604	-0.691917	0.656495	0.190442	0.97625	0.112033	-0.437677	0.859181	-0.942308	0.600941	0.243721	-0.516817	-0.535534	-0.883323	0.0889772	0.790751	0.255287	0.886111	0.481059	0.738328	0.839963	-0.323187	-0.311618	-0.279526	-0.582194	0.86093	0.0640359	0.999629	0.941064	-0.935742	-0.78837	-0.211243	-0.341932	0.324143	-0.859214	0.427205	0.617681	0.910263	0.00457004	-0.741464	-0.814709	-0.0871672	-0.960708	0.934545	-0.0530385	0.284919	-0.821592	-0.850869	0.999142	-0.761646	0.798905	0.870924	0.311495	0.04541	-0.963122	-0.808854	-0.485528	0.413521	0.95705	0.508679	0.204463	-0.544138	0.655022	0.520199	0.240983	0.0929324	0.495643	-0.405273	-0.208489	0.178268	0.377419	0.492737	0.851513	-0.718325	0.376972	-0.747604	0.713705	-0.296867	-0.945136	0.848777	0.610721	0.663365	-0.283596	-0.261992	0.422681	0.925237	-0.376381	-0.211512	-0.536209	-0.390127	0.673298	-0.879108	0.209953	0.945547	0.336991	0.625361	0.640271	0.173703	0.841175	0.992539	-0.65102	0.000736716	0.956524	-0.144844	-0.823805	-0.15303	-0.14894	0.481757	-0.148045	-0.387223	-0.861546	-0.625919	-0.665327	-0.538018	-0.774178	0.302842	0.126736	0.128973	0.347935	-0.142655	-0.665798	-0.712802	0.762201	-0.909064	0.201177	0.187213	-0.828642	0.574496	-0.138596	-0.689404	0.39673	-0.56449	0.919659	-0.383305	0.252848	-0.198512	0.726389	0.524387	0.866523	-0.533858	0.0497008	-0.0520719	-0.00854492	0.431563	-0.649944	0.872655	-0.404991	0.749189	-0.545957	0.282038	0.0404996	0.389623	-0.683709	0.584166	0.263527	0.229047	-0.564765	-0.573064	0.0230106	-0.83605	-0.948764	-0.61017	-0.333671	0.325819	0.196944	-0.126588	-0.535404	-0.605508	0.796564	-0.912575	0.551569	0.952798	0.913976	0.857688	0.0599351	0.333012	-0.295131	-0.168038	-0.766921	-0.684308	-0.388444	0.170765	0.709749	0.246183	0.481957	0.41146	-0.255016	-0.135712	0.541794	0.825831	-0.683231	0.80585	-0.601429	0.00411213	0.25986	-0.711418	-0.393829	0.459282	-0.0559791	0.743451	0.47618	-0.149071	-0.284687	-0.326348	-0.405312	0.256404	-0.946393	-0.502561	-0.966475	-0.0727051	-0.168462	0.146811	-0.51393	0.936074	-0.709051	0.422634	0.115403	-0.474491	-0.731954	-0.525112	0.852107	0.387856	0.380061	-0.488563	0.417561	0.600551	0.59803	0.530594	0.423601	0.523329	0.929121	0.575966	-0.15177	-0.0590292	-0.260886	-0.912238	-0.533932	-0.987354	-0.859316	-0.116117	-0.150599	0.553399	0.879739	0.774926	0.296197	-0.988681	-0.343455	0.503178	0.429809	-0.960992	-0.830065	0.828885	-0.412799	-0.951744	0.517171	-0.874074	0.134085	-0.235601	-0.0233013	0.986432	-0.262091	-0.357217	0.514209	0.431349	-0.812518	-0.113388	0.0204783	0.772745	-0.88206	-0.852116	0.448985	0.323119	-0.267623	0.412585	0.109163	0.463792	-0.833707	0.486758	-0.359794	0.431946	-0.131406	-0.747711	-0.813326	-0.896121	-0.742639	0.962312	-0.293081	-0.33472	-0.412427	0.225241	-0.54776	0.651302	-0.766872	-0.71226	0.949518	0.178364	-0.971374	0.146136	0.572666	0.920838	-0.60902	-0.333704	-0.764954	0.466469	0.078927	-0.242182	0.0461333	-0.379926	-0.444405	-0.163545	-0.0830006	-0.586854	0.382839	-0.780279	0.403684	0.582522	0.965096	-0.623413	-0.971303	-0.37355	0.87596	0.338799	-0.6724	0.646914	0.927578	0.13647	0.05676	0.302774	-0.432183	-0.520936	0.17677	0.745042	0.54727	-0.767518	-0.502784	-0.728565	-0.914999	-0.548703	0.00719134	-0.626141	0.878291	0.773938	0.249799	0.972497	-0.285373	0.922013	0.713842	-0.191483	-0.835109	0.766883	-0.912995	0.0618575	-0.0707126	0.275475	0.825356	0.993403	-0.860606	0.612431	-0.680905	-0.621368	0.459026	0.651583	-0.960185	0.927003	-0.605135	-0.983648	0.148356	0.523174	-0.0894499	0.950638	0.511273	0.374149	0.411486	0.9648	-0.484731	0.15425	0.737888	0.120594	-0.144295	0.329349	-0.302552	0.474866	0.0269956	-0.933158	-0.572639	0.311595	-0.752629	-0.886086	0.103151	-0.230569	-0.279465	0.543247	-0.595423	-0.519682	-0.801298	-0.449334	-0.0389775	-0.37525	-0.587073	-0.610746	-0.720058	0.84803	0.113813	0.880785	0.196171	0.869343	-0.421658	0.496924	0.77409	0.139888	0.843912	0.906656	0.645547	-0.326738	0.040704	-0.122966	0.634516	-0.25045	-0.84688	-0.524062	0.324292	0.612112	0.670103	0.265395	0.762814	0.561045	0.97917	0.538417	-0.526066	0.460742	0.858365	0.5922	0.690185	-0.888896	-0.319767	0.362276	0.653739	-0.272565	-0.990861	-0.596806	0.440481	0.168596	0.480586	0.0021143	0.933364	-0.214798	-0.761621	0.560905	0.0640231	0.149017	-0.331753	-0.0163018	0.161383	0.159478	0.724596	-0.264695	-0.758489	0.465969	-0.465018	-0.583386	-0.249284	0.682364	0.654974	-0.826399	-0.600948	-0.858298	0.568932	0.491305	0.554276	0.57675	0.0176614	-0.407229	0.66229	-0.116958	0.713752	-0.292345	-0.791869	0.147616	0.0274548	-0.189192	0.941094	0.807475	-0.744035	0.809443	-0.59424	0.600353	0.729789	0.666707	0.0765505	0.2481	-0.61437	-0.449747	-0.516221	0.357763	-0.531926	-0.962506	-0.875199	-0.346789	0.0617547	0.657108	-0.810771	0.686583	-0.321441	0.419414	0.264169	-0.583946	-0.454943	0.780324	-0.0614443	-0.601191	0.310015	-0.993987	-0.220697	0.9722	0.711521	-0.270184	0.625334	-0.327747	0.734097	0.740739	-0.0715551	-0.358843	0.649898	-0.0839514	-0.778	0.684012	-0.433382	-0.455396	0.413578	0.701201	-0.366708	-0.752824	0.651069	0.0926412	-0.709515	-0.258234	0.0578069	0.565674	0.363526	-0.552058	-0.122916	-0.554244	0.856558	-0.684281	-0.723367	0.404197	-0.39872	0.501875	-0.690125	-0.331769	-0.670149	-0.716542	0.250004	0.0207009	-0.16574	-0.598507	-0.043448	-0.188356	-0.960615	0.0424539	-0.627401	-0.16431	-0.127374	-0.589036	0.0168104	0.910103	-0.0243674	-0.677713	-0.387543	-0.00793467	0.0538417	0.702931	0.436981	0.935676	0.739452	-0.562535	-0.44646	0.457698	-0.495958	0.0703627	0.517006	0.00821967	0.761531	-0.575295	0.675933	0.136953	0.817975	-0.249761	-0.788051	-0.329415	0.987384	0.69823	-0.616673	-0.248746	0.276215	0.51851	0.0205439	-0.830431	0.132034	-0.836937	0.381907	-0.816966	-0.460814	-0.312602	0.547318	0.858863	-0.851087	0.109746	-0.279081	-0.0956598	-0.479443	0.980513	0.222338	0.0240958	0.813713	0.159704	0.93213	0.980793	0.825169	0.179395	0.355623	0.175927	-0.150014	-0.935852	0.283474	-0.375194	-0.0623997	-0.0270425	0.878243	-0.579314	0.70266	-0.189958	0.276006	-0.275394	-0.957362	0.465089	0.283479	0.968779	0.839896	0.979438	0.779341	-0.0484815	0.679324	-0.908116	0.876379	0.727461	0.243587	-0.796377	-0.759802	0.0304211	0.945273	-0.969129	0.506949	-0.52497	0.48703	-0.946527	0.235985	0.94911	0.240608	-0.111977	0.334136	0.16986	0.0521474	0.70827	0.139213	0.825278	-0.967365	0.417308	0.819326	-0.388524	-0.798886	-0.899915	0.0928028	-0.373187	-0.222173	0.811369	0.57697	-0.389771	-0.128201	0.229645	0.0501216	-0.595507	-0.779041	-0.142929	0.195052	0.767312	-0.292342	0.906773	-0.456308	-0.929041	0.563614	-0.711237	-0.643398	0.871559	0.0755476	0.410874	-0.178454	-0.390789	-0.634901	-0.771131	-0.824226	0.303407	-0.83335	-0.516929	-0.951585	0.467775	-0.775238	0.985691	-0.101756	-0.145956	-0.771424	-0.900256	0.686589	0.830409	-0.140422	0.957236	-0.125199	-0.20329	-0.268147	-0.184045	-0.132954	-0.34091	0.974767	-0.384566	0.332778	0.092465	-0.627393	-0.999585	0.994597	0.4649	0.168591	-0.697339	-0.420834	0.726224	0.216751	-0.0221523	-0.30074	0.883267	0.389484	0.513227	0.806468	0.557127	-0.944401	-0.564602	0.400336	-0.372046	-0.3243	-0.034177	0.521218	-0.585306	0.0815565	-0.354976	-0.0146768	-0.104709	-0.434029	-0.334036	0.383897	-0.960543	-0.212606	-0.166361	-0.826989	0.609769	0.00828321	0.176497	-0.170786	0.513971	-0.875907	0.343025	0.0636882	0.125452	0.370233	-0.931394	0.0448147	-0.106861	0.165045	0.145766	0.152322	0.411104	-0.675852	-0.394222	0.881753	-0.506324	0.105738	0.920667	-0.609958	0.734067	-0.799923	0.748952	0.631561	-0.626848	0.349664	-0.963428	0.429779	-0.376398	0.849244	-0.982716	0.91931	-0.368921	0.982955	-0.152699	0.11656	0.425585	-0.709472	-0.593664	0.405712	0.964961	0.809618	-0.817005	0.109452	-0.136407	0.295878	-0.5598	0.229189	0.681202	0.903755	0.996053	-0.0811444	-0.596031	-0.646479	0.308055	-0.529644	-0.875558	-0.632538	0.417314	0.813277	0.641864	-0.0496919	-0.983992	-0.86251	-0.168427	-0.140501	0.21963	-0.926995	0.82258	-0.321135	0.348056	0.701058	0.833318	-0.285739	0.601357	-0.87056	-0.980895	-0.962786	0.860013	0.356492	0.583498	-0.650088	-0.679469	-0.859189	0.0962304	-0.939778	0.809653	0.409731	0.183464	0.558658	-0.609547	0.0391549	0.539704	-0.211104	0.647001	0.446427	0.99089	0.346207	-0.268045	0.412149	0.776233	0.0866487	-0.914904	-0.995229	0.597423	-0.112053	-0.82699	0.690274	-0.182076	0.586672	0.832654	0.801471	-0.743178	0.0264945	-0.82799	-0.741269	0.559385	-0.108779	-0.675828	0.597678	-0.130496	-0.231465	0.976762	0.500947	-0.399027	-0.771442	0.866193	0.0308879	0.384963	-0.721361	-0.0272874	0.208086	0.071229	0.523537	-0.384489	0.348939	0.694825	0.0522884	-0.217788	-0.435453	-0.00810494	0.444413	-0.293296	0.666028	-0.0958202	0.156114	0.589605	-0.164998	-0.687433	0.722923	0.460463	-0.432682	-0.202834	0.218316	0.0661372	-0.88214	0.399647	-0.761137	0.381025	-0.543977	-0.537467	0.520391	0.648005	-0.0385727	0.73208	-0.233394	0.737302	-0.176505	0.387214	-0.888667	-0.29226	0.523624	0.171139	-0.897318	0.0164667	-0.190961	0.730248	-0.502313	0.112778	0.430609	0.580571	0.639102	0.810558	-0.891002	0.70794	-0.351328	0.621887	0.74809	0.824044	-0.779331	0.267893	0.303262	-0.482298	0.109885	-0.475907	-0.572904	-0.498022	-0.977353	0.728408	0.760271	-0.20006	-0.830934	0.230532	0.496802	0.15423	-0.208552	-0.454091	0.327585	0.116596	-0.64442	-0.0787216	-0.670059	0.0470381	-0.657756	0.290701	-0.420186	0.785347	-0.157204	-0.239407	-0.719087	0.36172	-0.340757	0.549482	-0.882657	0.639958	-0.431889	0.749768	0.435553	0.251405	-0.129693	-0.190856	0.0477548	0.107467	-0.848419	-0.989278	-0.199434	-0.142617	0.356322	0.391849	0.196232	0.791384	-0.197519	0.714918	0.822082	0.786901	-0.42792	0.292105	0.12174	0.859682	0.360546	-0.341445	0.274194	-0.647614	-0.129017	0.550065	0.63968	-0.136781	-0.949242	0.244092	-0.106048	-0.0449178	0.0374745	0.0417382	0.74811	0.830006	-0.290969	0.109066	0.677382	-0.351194	0.906513	0.703413	-0.322575	-0.820886	-0.361657	0.448414	-0.263259	0.193953	0.292234	0.339049	-0.834814	-0.491902	-0.390592	0.512922	-0.934009	0.223658	-0.616433	-0.87235	0.121937	-0.124846	-0.82248	0.749844	0.862262	0.817103	-0.0210916	0.517141	0.924169	-0.439786	-0.663135	-0.413722	0.639348	-0.284604	-0.484736	-0.822899	0.949289	-0.590177	0.698666	-0.854167	0.925309	-0.0316353	0.803107	0.487063	0.861776	-0.543837	-0.292464	0.894111	-0.234473	-0.505662	-0.407582	-0.544551	-0.262335	-0.451038	0.713752	-0.992089	-0.685865	0.0784871	-0.647101	0.103168	-0.759866	-0.438558	0.847878	-0.0633044	-0.838482	0.00368981	0.99964	-0.437399	0.491914	-0.0596334	0.436012	0.589824	0.561813	0.889847	-0.534408	-0.50067	-0.917961	-0.982406	-0.256802	-0.98107	-0.341579	0.398274	0.153246	-0.667208	0.986642	-0.58996	0.203476	0.464557	0.9341	0.663505	0.824146	-0.301799	0.191519	-0.124424	0.891498	-0.860991	0.818442	0.293607	0.931071	-0.0130954	-0.301203	-0.194799	0.159116	0.43208	0.659906	-0.50283	0.272799	0.542785	0.179674	0.668619	0.750062	-0.88526	0.765619	0.378273	0.41246	-0.390351	-0.498578	-0.118877	-0.34504	-0.36334	0.745204	0.091123	-0.482868	0.0976956	-0.726616	0.408329	0.675994	-0.584289	0.521187	-0.599332	0.303192	-0.634572	-0.903659	-0.669302	0.105145	-0.838844	-0.436245	-0.177935	0.775958	-0.152045	-0.530639	0.557239	0.493479	-0.942251	0.370379	-0.0781775	0.76431	-0.0175033	-0.636108	-0.908452	0.997513	0.0690461	-0.4969	0.393485	-0.214407	0.262864	0.075541	0.0904329	-0.281786	0.427523	-0.149165	-0.0830144	-0.278387	-0.336122	-0.420067	0.313444	-0.540006	0.23493	-0.659277	-0.901353	-0.513572	-0.544553	-0.522356	0.568141	-0.0764694	0.39687	-0.938707	-0.0451281	-0.229434	-0.0118209	0.121414	-0.718103	-0.192784	-0.926136	0.331159	0.300922	-0.640857	0.0276972	0.788781	0.668507	-0.905854	-0.221703	0.817424	0.918013	-0.773274	-0.341143	0.498896	-0.537583	0.688537	-0.945503	0.811466	0.509211	0.276656	0.584438	-0.0540804	0.570734	0.724214	-0.395118	-0.802878	0.622343	-0.415801	-0.350206	-0.820914	0.909195	0.104007	0.592587	-0.0594276	0.361524	-0.223618	0.173591	-0.619754	-0.0733835	0.650894	0.688053	-0.964683	-0.310138	0.260519	-0.499361	-0.244943	-0.611991	-0.484436	-0.885857	0.614466	0.9376	-0.873004	0.676583	-0.731945	0.527956	0.286911	0.407653	-0.572716	0.761318	-0.947189	0.848913	0.178928	0.863855	-0.252443	0.261878	-0.540436	-0.908284	0.485197	0.112637	-0.192003	-0.22724	-0.0905417	-0.54156	-0.421911	-0.327947	-0.952825	0.183374	0.0293454	-0.417124	-0.220362	-0.702847	0.219959	-0.791285	0.90083	0.408184	-0.361412	-0.467358	-0.786764	-0.862768	0.721343	-0.757449	0.705635	-0.0478255	0.610289	0.432578	-0.343518	0.719564	-0.933362	-0.140985	-0.386745	0.599454	-0.744444	0.186711	-0.290479	0.586219	-0.524262	0.995052	-0.522	-0.771968	0.592715	0.414676	-0.816051	0.89102	0.683718	0.526507	-0.98554	-0.98035	0.33646	-0.20893	-0.114186	-0.336969	0.455604	0.745945	-0.860367	-0.817169	-0.29212	-0.0459458	-0.0269037	0.38694	0.0885988	0.286373	0.501181	-0.792903	-0.615332	0.975249	-0.227851	-0.264901	-0.680992	-0.284509	-0.0774666	0.441412	-0.00350192	0.823206	-0.773846	0.454539	-0.209608	-0.70783	0.610148	-0.526607	0.57326	-0.591212	-0.710116	0.249512	0.793141	0.254931	0.149702	-0.0389979	0.689858	-0.0927326	0.251468	0.923805	0.53084	0.128443	-0.333994	-0.597711	0.331735	0.147464	-0.202267	-0.480022	0.340819	0.416872	-0.483817	0.00586565	-0.68146	-0.349253	0.78429	-0.90563	-0.836002	0.647034	0.19606	0.82602	-0.926547	-0.985479	-0.95321	-0.475357	-0.422796	0.322458	0.0560951	0.878928	-0.490187	0.160325	-0.00626958	0.695151	0.641412	-0.266559	0.0265284	-0.0769592	-0.859851	-0.87745	-0.66593	0.360672	0.852959	0.579095	-0.244564	0.966968	0.54184	0.0486538	-0.126017	-0.750093	-0.870812	-0.183758	-0.975261	-0.886712	0.308997	0.435082	-0.879822	-0.680009	0.206004	-0.782399	-0.291774	0.760842	-0.469348	0.372388	-0.922515	0.0666943	-0.441077	-0.755132	-0.816739	-0.126453	-0.577828	0.209365	0.98307	-0.540509	0.158177	0.41067	0.274995	0.952967	-0.581807	-0.793234	0.033843	-0.743581	0.766862	0.245042	0.236032	-0.991752	0.286805	0.55659	-0.0971448	0.576612	0.0073424	-0.505122	-0.652051	0.753945	0.983666	-0.618926	0.548013	-0.679981	0.0299135	0.239716	0.368239	-0.0333492	-0.217353	-0.821316	0.604754	-0.581919	0.330126	0.277948	-0.891679	0.867931	-0.883569	-0.0441741	0.397447	-0.665286	0.525001	0.0395709	-0.597211	-0.161522	0.120559	0.927317	-0.462155	-0.572416	-0.198108	0.879026	0.786494	0.940146	0.26088	0.5267	-0.0270601	-0.681485	0.150042	0.858266	-0.225306	0.267926	-0.303619	-0.572238	-0.733808	0.392659	0.354428	0.648454	-0.637225	0.0596577	0.870238	0.212413	-0.532477	0.454838	0.799286	0.896981	-0.422739	0.0831959	-0.286747	-0.0702979	-0.125189	-0.643648	-0.725377	-0.934042	-0.228326	-0.310256	-0.502238	0.179282	-0.873833	0.993566	0.0479896	0.051701	-0.880844	0.157228	-0.166181	0.154627	0.90936	0.225512	-0.0490697	0.258169	-0.893085	-0.845315	-0.829593	-0.814328	-0.785222	0.890247	-0.455418	-0.363174	-0.119201	-0.46025	-0.383296	-0.52321	-0.898644	0.411459	0.838482	0.65013	0.699424	-0.380288	-0.118311	0.912149	0.281006	-0.946434	-0.699712	-0.607427	0.698638	-0.398801	0.703984	0.878829	-0.951446	0.0560989	0.706299	-0.465351	0.156938	0.411116	0.536758	0.261663	-0.168758	-0.778218	-0.0355215	0.00995972	0.471887	-0.339475	-0.129351	0.665132	-0.682475	0.411792	-0.751033	0.319767	0.806156	-0.572035	0.82851	-0.580773	0.412109	0.43853	-0.824028	-0.816456	0.387631	-0.0243055	-0.898708	0.39013	0.508223	-0.885563	-0.459394	0.859947	-0.772826	0.404845	0.309133	0.394772	-0.903858	-0.31175	-0.471434	0.160827	-0.116356	0.771019	-0.4166	-0.631525	0.670885	0.21973	-0.582013	0.947958	0.34128	0.338988	0.682835	0.57563	-0.273644	-0.0874045	0.0210238	0.0289551	-0.489483	-0.73541	0.154608	-0.277706	0.434327	0.921676	0.921258	0.958374	0.280684	0.342686	-0.403391	0.0467442	0.25266	-0.912721	0.924412	-0.846922	0.868273	-0.382109	0.18428	0.684377	-0.207187	0.177826	0.384784	0.168577	-0.523514	-0.940647	-0.0392104	0.795867	-0.163467	-0.835138	0.374882	0.937055	-0.0312776	0.0610089	-0.51274	-0.639643	0.161045	0.207244	0.574517	-0.400071	-0.653442	0.988859	-0.17718	-0.689571	0.0325337	-0.37395	0.930658	-0.0289439	-0.659839	-0.622485	0.033963	0.0139483	-0.854891	-0.676534	-0.41265	0.564787	-0.0830655	-0.432823	0.626157	-0.66988	-0.209367	-0.364775	0.763231	0.177339	0.960915	-0.334481	0.431485	-0.0151294	-0.0595302	0.848669	0.571793	-0.382102	0.0108568	0.869768	0.0125159	-0.0778894	0.595356	0.652169	-0.291768	0.0256741	-0.211613	-0.824711	0.349279	0.986489	0.404772	0.858045	0.732762	-0.631204	-0.106167	-0.0859356	-0.0310819	-0.970276	0.549417	-0.0196447	0.281598	-0.74928	-0.295693	-0.4054	0.0813742	0.616152	-0.247771	0.117136	-0.872253	-0.981662	-0.760745	-0.833581	0.92266	-0.0977033	0.612008	0.201264	-0.44037	-0.242901	-0.289509	0.207564	-0.603846	-0.209753	0.913607	-0.279779	0.629425	0.55993	-0.0456743	0.791741	0.691786	0.93637	-0.286588	-0.116305	0.52831	-0.109178	-0.366489	-0.304549	0.219085	-0.524646	-0.930849	-0.14684	-0.843704	-0.693234	-0.889309	-0.461253	0.742796	0.363835	-0.850969	-0.245452	0.895997	0.661799	-0.443723	-0.0540598	-0.256172	-0.716677	-0.863356	0.463476	-0.692319	-0.903717	-0.622831	0.903324	0.351364	0.313996	-0.414335	0.346915	-0.0525721	-0.414972	-0.373569	-0.228849	0.746176	0.467438	0.447313	0.282873	0.073442	-0.0648347	0.487848	0.454314	-0.552692	0.134618	-0.978751	0.739205	-0.80921	0.572389	0.495194	0.104989	-0.727245	-0.50664	-0.576101	0.0607871	-0.949193	-0.564406	-0.924374	-0.623632	-0.539496	-0.701067	-0.701486	-0.307732	0.301696	0.415983	0.224243	-0.347522	-0.615683	0.153412	-0.511163	-0.776601	-0.357063	0.401444	-0.806751	-0.48669	-0.117975	-0.583459	0.0985573	0.124303	0.744258	0.95499	-0.886785	0.491205	0.752479	0.198207	-0.889531	0.830808	0.365785	-0.351464	0.367777	0.771284	0.0733115	0.300053	-0.199438	-0.5786	0.686826	-0.339262	-0.368011	-0.288629	0.184888	0.654272	0.121431	0.6724	-0.350074	0.655415	0.560017	0.740362	-0.949571	0.951677	0.105447	-0.204851	-0.499926	0.766397	0.11171	-0.370583	0.347886	-0.259131	0.0304675	0.417595	-0.794175	-0.378406	0.790571	0.257448	0.315355	-0.196692	-0.872231	0.469764	0.325218	0.774327	0.549695	-0.677639	-0.433624	-0.993394	-0.914064	-0.440255	-0.229911	-0.423905	0.430457	-0.421727	-0.176441	-0.536578	-0.225012	-0.904009	0.741432	0.158369	-0.905734	0.334926	0.754354	0.555602	-0.961705	-0.41706	-0.5932	0.665298	0.688748	-0.335936	-0.456687	-0.138189	0.557381	0.705108	0.140538	-0.97292	0.683229	-0.148085	-0.823632	-0.942245	0.0500645	-0.161119	0.65795	-0.467895	0.354405	0.840918	-0.629637	-0.321164	-0.381357	0.00914769	-0.0718522	-0.081033	0.0166322	0.163432	-0.33579	0.161377	-0.0799785	0.816796	-0.851115	-0.0740708	0.485306	-0.981867	0.7475	0.977537	-0.772289	0.801388	0.580734	-0.0821252	-0.38961	-0.522351	0.607149	0.886907	0.415974	-0.854882	0.651278	-0.174949	-0.555775	0.00679999	-0.411963	0.712772	0.977548	0.0945503	0.458685	-0.637117	-0.558353	-0.74005	-0.0594962	0.410826	0.392543	-0.545422	0.913554	-0.0783988	-0.828333	-0.150249	-0.740143	0.0744219	-0.41538	-0.36564	-0.982473	0.540268	0.476502	0.824234	0.545694	-0.38626	-0.0194767	0.789389	0.0118634	-0.46914	0.525992	0.07743	-0.589433	0.0644784	-0.442178	-0.307767	-0.601645	0.885433	-0.43088	0.959609	0.264625	-0.0665105	0.844465	-0.457998	0.216824	0.480135	-0.346791	0.267055	-0.327111	-0.27269	-0.929594	-0.258872	0.677844	0.417407	-0.528221	0.0859071	-0.332362	-0.916434	-0.895091	-0.821492	0.271559	0.47607	-0.671152	0.756968	0.208955	-0.610121	-0.607401	0.710987	0.0160671	0.266603	-0.441908	-0.444889	-0.152859	0.845453	-0.0767747	-0.627419	-0.721698	0.0821894	0.887458	-0.526863	-0.207633	-0.0187437	0.910868	0.117799	0.659271	-0.649233	0.50622	0.822173	-0.215285	0.636261	-0.0346362	-0.764863	0.596902	0.267666	0.199932	-0.220634	-0.0736735	-0.288297	0.154429	0.182919	-0.466602	0.95844	0.9855	-0.614311	-0.54142	0.469222	-0.72242	-0.199824	-0.955916	0.672556	-0.726832	-0.302973	-0.796548	0.966129	-0.904473	-0.784171	0.871504	0.450812	-0.992808	-0.522296	-0.78874	-0.966726	0.283858	0.488175	0.894415	-0.715111	0.360353	-0.713963	-0.433841	0.224498	-0.515853	-0.449643	0.886538	-0.661794	-0.0454374	0.715928	-0.95852	0.0708997	-0.169461	-0.114499	-0.0086198	-0.756454	-0.724135	0.85031	0.0796765	0.649826	0.680274	-0.276298	-0.0305042	-0.44883	0.462329	-0.306861	0.768045	-0.745156	-0.301233	0.804191	0.326051	0.756165	-0.846174	-0.234597	0.164438	0.135331	-0.0565328	-0.179104	-0.762433	0.708564	0.0494466	-0.0390566	-0.260702	-0.0379825	-0.251785	-0.855066	0.149357	0.929231	-0.396981	-0.958163	-0.484177	0.528832	0.487705	0.752084	-0.838393	0.00340625	-0.899925	0.729248	0.810587	-0.528706	-0.729079	-0.933625	0.354752	-0.389209	-0.643105	-0.892101	0.552063	0.671645	0.504527	-0.900019	-0.215252	-0.880745	0.483409	0.662447	-0.708657	-0.670696	0.192558	-0.509397	0.0139524	0.720827	0.349413	0.691048	0.480219	-0.939384	0.49079	-0.380038	-0.897435	-0.976195	-0.0907108	0.353622	0.780813	0.871749	0.390419	-0.833362	-0.491005	-0.628608	-0.0102633	-0.809452	0.459993	-0.00989133	-0.257309	0.645033	-0.471919	-0.226637	0.157213	-0.126768	-0.568257	0.930434	0.890418	0.351674	-0.351042	-0.242817	0.849222	-0.393153	0.0152344	0.0558087	0.189512	0.756938	0.291175	-0.884882	-0.210138	-0.144109	0.301371	0.939121	-0.089031	0.161766	-0.965529	0.190843	0.224971	-0.422521	-0.407618	-0.0958	0.837804	-0.68219	-0.28566	0.62977	0.836409	-0.869965	-0.919117	-0.768499	0.364646	-0.120155	-0.359305	0.7525	0.438	-0.760131	-0.470215	-0.787163	0.338456	-0.387962	-0.561459	-0.464379	0.510938	0.272418	0.625815	0.900285	-0.0507874	-0.672744	-0.727207	-0.425184	-0.788718	-0.424749	0.976983	0.0915523	0.987653	0.87187	0.675588	0.475553	0.785931	0.276528	0.23065	-0.529048	-0.929151	0.829279	-0.994278	-0.825545	-0.0800497	0.0691374	0.73069	-0.984554	0.943323	0.973775	-0.0746055	0.446503	-0.190644	0.190328	0.614685	0.677833	0.586457	-0.153911	0.196816	-0.727647	0.167303	-0.346443	0.699105	-0.647563	0.127978	0.2104	0.843906	0.788802	0.113782	-0.568692	-0.332314	0.61239	-0.760508	0.436544	0.507416	-0.920801	-0.631161	-0.104848	0.0874736	-0.409469	-0.895156	0.884102	0.66956	0.443943	-0.52141	-0.0951622	0.112424	-0.666287	0.752684	-0.359564	0.523781	0.697287	0.819323	0.808177	-0.469849	0.0314374	0.680368	-0.90634	-0.419055	-0.913359	0.702192	-0.444764	0.921611	-0.824293	0.984439	0.562273	-0.362743	0.501537	-0.432382	0.211538	0.558153	0.807823	-0.0748607	0.937558	0.609549	-0.536813	0.479372	-0.538222	0.778059	0.0309363	0.740958	0.0154694	0.506431	0.66848	0.847415	-0.873639	0.231192	-0.179062	-0.989742	-0.288666	-0.921937	0.521083	-0.718076	0.906236	-0.816146	0.324695	0.76476	0.890683	0.91262	0.903071	0.362379	0.00585846	0.638739	0.250407	0.798766	-0.062149	-0.559104	-0.122217	0.982441	-0.233046	-0.672386	-0.786838	0.787186	0.698031	0.985302	0.285214	-0.420579	-0.0701476	0.271588	-0.254719	0.452401	-0.560088	-0.26891	0.103493	0.338983	-0.850314	0.321897	-0.198863	0.0755924	0.254467	-0.668758	0.422293	-0.725907	0.919079	0.208634	0.980152	0.299505	-0.333585	0.248372	-0.598122	-0.83418	-0.978269	0.864046	0.539924	0.0728258	0.636787	0.437599	0.415124	-0.706457	-0.495478	0.929191	0.454768	-0.597957	-0.0497504	0.740885	0.987167	-0.0194831	0.537002	0.332003	-0.996197	0.535481	-0.99398	-0.491575	0.203422	-0.459498	0.0830318	0.530226	-0.468411	-0.0408047	0.260963	-0.611068	0.521	0.892176	-0.582039	0.934337	0.477235	-0.824899	0.0104926	0.43034	-0.939071	-0.0680606	-0.422146	-0.477456	0.712958	-0.539133	-0.842576	0.0677524	-0.808651	-0.944452	0.0524217	0.456874	0.323491	-0.663729	-0.918684	0.678509	-0.991582	0.590305	-0.99443	-0.971794	-0.595613	0.293001	-0.433109	-0.159184	0.395351	-0.621966	0.984797	0.0397572	-0.326847	-0.610939	-0.411567	0.421274	0.848835	0.510327	-0.548466	-0.361572	-0.306091	-0.901968	0.553742	-0.635474	0.845609	-0.615462	-0.516185	-0.346704	-0.0469423	0.670969	-0.468898	0.999658	-0.242451	0.922539	-0.404658	0.457604	0.979201	0.71427	-0.854934	-0.636847	0.339187	-0.135884	0.835273	0.527879	-0.503491	0.522978	-0.710472	0.395323	-0.85502	-0.522157	0.693371	-0.352961	-0.81481	-0.6576	0.711659	0.080593	-0.275418	-0.111403	0.813721	0.692302	-0.350215	-0.79347	-0.636788	0.558138	0.384978	0.979152	-0.565275	0.981071	0.893685	-0.692768	0.700942	-0.00133888	0.636813	-0.749927	0.951376	-0.201581	0.713759	0.915957	-0.642077	-0.390875	0.113453	0.0595541	-0.0624029	0.418955	-0.412661	0.941084	0.59637	0.304781	0.0604857	-0.334665	-0.1852	0.04641	0.827242	0.301639	-0.730638	-0.0115158	0.0551668	0.105802	-0.881513	-0.228924	-0.680646	-0.651138	0.0934282	0.645619	-0.572529	-0.0329078	-0.143597	0.370928	-0.847414	0.878759	-0.705622	0.843643	0.548806	-0.810777	0.854176	0.103495	-0.279391	-0.663325	-0.448818	-0.44228	0.698397	-0.262715	0.318574	0.912316	-0.529461	-0.988052	-0.319758	-0.2067	0.501382	0.536912	0.113106	-0.528421	-0.000334476	0.0974113	-0.696683	0.302099	-0.666753	0.0860606	-0.815654	-0.156897	-0.729111	-0.568586	0.898999	-0.720726	0.726617	0.58266	-0.587181	-0.511796	0.125419	-0.351969	-0.144971	0.0298114	0.107257	0.118767	-0.822449	0.813368	-0.622697	-0.978563	-0.00238385	-0.206495	0.493494	-0.22577	-0.570478	0.883197	0.150286	0.263413	0.689958	-0.73806	-0.25607	0.666515	0.493319	-0.333716	-0.0264145	-0.605112	0.809351	-0.452345	0.650984	-0.124963	0.139851	-0.279523	-0.187126	0.958105	-0.69248	0.151251	-0.089162	-0.137217	-0.692025	0.330142	-0.0776523	0.0491628	-0.552693	0.766373	-0.624386	0.702199	0.770883	0.571636	-0.160232	-0.488723	-0.461122	-0.833921	0.801042	-0.531451	0.183384	-0.61641	-0.42134	0.708046	0.0222442	0.111445	-0.191018	-0.121943	0.773492	-0.357865	0.24816	-0.439652	-0.828641	0.446873	0.589083	-0.359902	0.234225	0.152666	0.539572	-0.46348	0.889167	-0.117783	-0.982398	0.740535	0.681427	0.727952	-0.907679	-0.747921	-0.168524	-0.796541	-0.801864	-0.314582	-0.0820777	-0.85557	-0.0418871	-0.707822	0.364981	0.0662856	-0.958337	-0.973387	-0.846276	-0.914996	-0.334334	0.674453	-0.145186	0.138482	0.903806	0.035363	0.449257	0.371103	-0.0973668	0.64821	0.72095	0.853238	0.159347	-0.306832	0.105289	-0.143367	-0.613431	0.859239	0.474426	0.987093	-0.927733	0.325787	0.806095	0.966674	0.572851	0.769516	0.79252	0.246004	-0.516372	0.872072	-0.32292	-0.9303	0.58599	0.0577369	-0.262871	0.841665	0.922551	0.895638	-0.513593	0.0673573	0.363462	0.600221	-0.759787	0.997118	0.717919	-0.337198	0.167335	-0.109538	0.298278	0.106654	-0.377949	-0.75289	0.942689	-0.24337	-0.412302	0.848857	-0.259181	-0.950264	0.553167	0.144905	-0.567584	0.0447076	-0.0239505	-0.949254	-0.492718	0.532475	0.569958	-0.257397	-0.554075	0.172849	0.604742	-0.710541	0.19567	0.848963	-0.929645	0.319997	-0.660638	0.738808	0.929634	-0.314732	-0.351838	0.605997	-0.324315	-0.671401	-0.742965	-0.687727	-0.549316	-0.608114	0.66784	0.568859	0.146374	0.989655	0.61575	0.198965	0.319531	0.931638	-0.983106	0.517104	-0.840979	-0.692917	-0.44991	-0.921301	0.638382	0.171349	-0.774856	0.498793	-0.821866	0.0151851	0.0268316	0.786045	-0.970638	-0.0996089	-0.119187	0.262137	-0.299287	-0.919628	-0.846617	-0.0212218	-0.497231	-0.23944	0.649872	0.985132	0.286514	0.258983	-0.406942	0.0499923	0.383521	-0.959429	-0.849775	-0.786803	0.2916	-0.0219114	0.641263	-0.770698	0.905045	0.830978	0.295819	-0.630033	0.222067	0.301989	0.00176969	0.393354	-0.173982	0.583213	-0.0657094	-0.889788	0.326924	0.519245	0.799434	0.674101	0.88019	0.0306357	0.456245	-0.674885	0.0157944	0.160662	-0.00874348	-0.810676	0.890097	0.513381	-0.329786	0.83444	0.906874	-0.0444273	0.964975	0.919748	0.619242	0.0557735	-0.623832	-0.381706	0.107414	0.132997	-0.911581	-0.87911	0.382191	0.773818	0.0512701	0.940996	-0.35963	0.751741	0.00952283	-0.188188	-0.511423	-0.793305	-0.549918	0.0299765	-0.873531	0.592389	-0.0894947	0.949605	0.949176	0.956015	0.715101	-0.601617	0.0615741	0.962244	-0.490643	-0.0919168	0.210948	0.572651	0.0136593	-0.861565	-0.59431	0.56473	0.429922	-0.249658	-0.998765	0.0939314	0.438034	0.135714	-0.0112895	-0.742588	0.518834	-0.887789	-0.508549	0.242105	0.691385	-0.443075	-0.347141	0.0535245	0.269256	0.784009	-0.392803	-0.676263	0.183895	-0.539334	-0.212548	0.617282	-0.560993	-0.478276	-0.0399631	0.847722	-0.0329419	0.041284	0.762011	-0.579861	-0.0959789	0.289815	-0.326679	0.315922	0.963812	-0.811329	0.0568241	0.772471	-0.884147	0.514781	-0.0687299	-0.140208	0.736876	-0.0561686	0.768981	-0.375431	-0.476972	-0.0183742	-0.705075	0.262625	-0.00212852	-0.175799	0.338414	-0.571602	-0.437306	-0.0181119	0.153609	0.941445	0.183468	0.568372	0.785145	0.948631	-0.176165	0.0299463	0.172036	0.562799	0.728266	-0.851056	0.972896	-0.988736	-0.403813	0.921349	0.715002	0.680185	-0.814904	-0.226293	-0.621985	-0.658992	0.870828	-0.238243	0.321308	0.517127	-0.448449	0.893808	-0.100733	0.939913	-0.567944	0.840824	-0.0488688	-0.735381	0.22663	-0.560134	-0.948353	0.720432	-0.94209	0.556814	0.158266	0.388514	-0.634618	0.958689	-0.0608042	0.1833	-0.402402	0.390612	0.132558	-0.450541	0.953586	0.315171	0.908695	0.181181	-0.904282	-0.0161396	0.269785	0.884046	0.299057	-0.730349	0.426129	-0.60534	-0.793949	0.941649	-0.320197	-0.123585	0.0130584	-0.210314	0.942782	0.898522	0.964936	0.0236304	-0.648453	-0.742954	0.707774	0.759111	-0.0295483	0.834328	-0.200302	-0.785523	0.189649	0.921985	-0.317983	0.198046	0.81869	-0.846162	0.330267	0.629932	-0.383101	0.721947	0.563661	0.329726	-0.399583	-0.118257	-0.38519	0.0484424	-0.250867	0.971961	0.157653	-0.87923	0.947329	-0.100738	0.750176	0.0517469	0.21393	-0.268596	0.271243	0.138562	-0.178692	0.52468	0.0105225	-0.482468	-0.0566657	0.992562	-0.456068	0.957467	0.144853	-0.772913	0.780037	0.0314978	0.386771	-0.824989	-0.311869	-0.52863	0.87277	-0.786437	-0.906076	-0.36552	-0.701069	-0.394009	0.121679	-0.263955	-0.0639057	0.179276	0.0046647	0.0214339	0.710109	0.549068	0.823001	0.435224	0.777292	-0.0662632	-0.518747	-0.564556	0.423699	-0.627926	0.150791	0.680965	0.379962	0.546371	0.267163	0.047338	0.0785012	0.167033	0.389627	-0.0222406	0.941956	0.620758	0.645769	-0.809306	0.33779	-0.424163	0.513523	0.991651	-0.868429	-0.579581	0.527707	0.726203	0.0561791	0.132936	0.638128	-0.0196816	0.50181	-0.670943	0.922496	-0.590552	0.85745	0.545515	0.501856	-0.605564	0.733511	0.648319	-0.234554	0.935816	0.298177	-0.547042	0.615315	-0.286107	0.0687748	-0.993036	0.275386	-0.410979	0.878144	0.872535	-0.677566	0.832947	-0.229804	0.986527	0.234474	0.220951	0.451254	-0.957711	0.845806	-0.99325	-0.0733258	0.35868	0.168782	0.420843	0.30521	-0.884111	0.16343	-0.593414	0.478437	-0.536353	0.675489	0.0541323	0.589697	0.566249	0.0626082	0.62302	-0.114534	-0.242838	0.913637	0.611289	-0.676045	0.353284	-0.150837	0.587205	-0.564269	0.13851	0.72617	0.409824	-0.801848	-0.726455	0.200359	0.603353	-0.811859	-0.74273	0.255697	-0.33204	0.0615344	-0.131653	-0.265927	0.882555	-0.0650579	-0.161486	0.939047	-0.998623	-0.441775	-0.156641	-0.31888	0.909166	0.506357	0.190183	0.148484	-0.121814	-0.438183	0.613591	0.852181	-0.860832	-0.0456603	-0.439003	-0.611691	-0.27145	-0.605999	0.215909	0.322603	0.894576	0.0329491	0.0232958	0.796829	0.0317663	-0.171406	-0.247252	0.581586	-0.185778	-0.315947	0.0367034	0.610261	-0.491708	0.204804	-0.923343	0.324347	0.49084	0.0247101	-0.677256	-0.676895	0.224725	0.700864	-0.943877	-0.108819	0.905139	0.596371	-0.84779	-0.214723	-0.106815	-0.742964	0.675007	-0.685738	0.643657	-0.996748	-0.692911	0.981391	-0.987301	-0.972739	-0.758485	-0.695129	-0.875552	-0.574127	0.234761	-0.0952509	-0.441807	0.482531	0.786453	0.0991191	-0.548426	-0.179214	0.965321	0.492407	0.563822	0.918767	-0.955401	-0.316486	0.0760436	-0.62939	-0.847756	-0.85392	0.0690917	0.971236	0.240318	-0.484573	-0.669268	0.0558466	0.0668546	-0.884508	0.538255	0.95195	-0.133924	0.929691	0.510411	-0.47412	-0.629771	-0.458556	-0.26429	0.310969	-0.113978	0.900769	0.862393	-0.394394	-0.192721	-0.447064	-0.119782	-0.26284	-0.289215	0.842422	0.969745	0.18454	-0.668836	0.911786	0.142432	0.0722916	0.29696	-0.575744	-0.956982	-0.439664	-0.822209	-0.978708	0.589842	-0.651464	0.813447	-0.425142	0.526825	-0.641216	-0.598429	-0.21252	-0.893681	0.211328	-0.119174	0.0636122	-0.0243134	-0.452746	0.764673	-0.897759	-0.927724	0.672501	0.61787	-0.212703	0.564708	-0.00815991	0.132222	0.344082	0.493827	0.696324	0.545597	0.0979737	-0.486312	0.269183	-0.835669	-0.142137	0.611169	-0.23704	0.192351	-0.30443	0.367381	0.877926	-0.200891	-0.310307	0.893285	0.906074	0.598	-0.608767	0.10748	-0.292741	-0.174508	-0.103205	-0.583907	-0.185551	-0.727525	0.0552476	-0.404267	-0.602825	-0.62901	-0.819275	-0.951667	0.622361	0.32259	0.635636	-0.404804	-0.856294	-0.328239	-0.795705	0.185768	-0.0551806	0.869151	0.040114	0.391441	-0.682999	-0.644526	-0.857212	-0.63502	-0.388174	-0.0305339	0.813776	-0.644888	-0.783064	0.467104	-0.896374	-0.804194	-0.491662	-0.942272	-0.338446	0.868507	-0.777451	-0.121994	0.078019	-0.617116	0.0173232	-0.19556	0.881093	0.836223	0.194498	0.678464	-0.258924	-0.777731	0.64394	-0.764966	0.121164	-0.217895	0.531078	-0.0946016	0.16186	0.0781549	0.392647	0.623603	0.296835	-0.0905154	-0.0684506	0.584299	0.765038	-0.485561	0.475164	-0.0986143	0.869331	0.559351	0.29307	0.729968	-0.1707	0.281439	0.753	-0.719552	0.480275	0.799669	-0.531412	-0.0222197	-0.158269	-0.775997	-0.320093	-0.320811	0.37306	0.00971582	0.374997	0.954759	-0.752844	-0.621468	0.156998	0.915278	-0.195761	0.983176	0.916103	-0.189227	-0.582416	-0.215272	-0.514661	0.664893	-0.381288	0.880423	-0.392896	0.404349	-0.0606034	-0.419969	0.90714	-0.577183	-0.316571	-0.677559	-0.905277	0.998659	0.404397	-0.778237	-0.928909	0.629038	0.775916	-0.249173	0.449971	-0.794253	0.747992	-0.59564	0.878507	-0.551782	0.530156	-0.930911	-0.606744	-0.62431	0.896838	0.0977722	-0.441826	-0.14686	-0.155854	0.676178	0.797681	-0.681167	0.685019	-0.935531	-0.727825	-0.709973	0.963218	0.405288	0.67352	-0.286937	0.7445	0.578009	0.83325	0.15339	-0.900725	0.61466	0.906897	-0.640378	-0.394418	0.676496	0.801137	0.0349366	0.203378	0.353906	0.322006	0.242758	0.869852	0.153045	-0.30057	-0.934453	-0.233528	0.290991	0.557689	0.917008	-0.452822	-0.296259	-0.793368	0.396247	-0.564786	-0.887804	0.992285	0.836198	0.261376	0.123341	0.573681	0.619085	-0.503102	0.713466	0.54568	0.853794	0.815721	0.582149	-0.376425	0.232595	0.751322	0.948287	0.54232	0.376824	0.405127	-0.645359	0.269389	-0.710483	-0.458995	0.943686	-0.64884	0.687074	-0.84828	-0.0485902	0.58394	0.936486	-0.141906	-0.161454	0.936553	0.266701	-0.432002	0.78833	-0.643581	0.295757	-0.112824	-0.630915	-0.115596	0.375094	0.624454	-0.64165	-0.812585	-0.252783	0.719309	-0.858595	0.456616	0.349143	0.112274	-0.258598	0.166516	0.629073	0.863141	-0.1855	0.506061	-0.759608	-0.800596	0.102314	-0.601039	0.0243465	0.505099	0.780626	-0.600598	0.208626	-0.0901574	-0.581468	-0.823702	0.0664817	-0.813012	-0.57309	0.0398714	-0.383847	-0.832381	-0.690101	-0.783096	-0.363838	-0.821755	-0.611304	-0.788929	-0.640249	0.251464	-0.46325	0.564699	0.59704	0.594515	-0.651991	-0.465852	0.607431	0.453586	0.397379	0.921394	-0.544789	-0.709203	-0.544232	-0.823821	-0.00866321	-0.771305	-0.408065	-0.881559	-0.0295865	0.557462	0.630192	-0.676112	0.983184	-0.325624	-0.211194	-0.778905	0.0972214	0.446584	0.468927	0.697863	0.575306	-0.0733756	0.391159	-0.797026	0.727772	-0.99998	-0.159847	-0.464976	-0.944776	0.530526	0.0774129	-0.704238	-0.0114449	0.855279	-0.0657274	0.809816	-0.681203	-0.245355	0.00273796	0.741859	-0.682	0.966405	0.262364	0.0198817	-0.871599	0.0215561	0.285907	0.688728	-0.249728	0.944284	0.149895	0.654696	-0.711375	-0.489129	-0.744164	0.539982	0.00650664	0.372403	-0.129443	-0.257981	0.416609	0.671349	0.35308	0.568516	0.816638	-0.102982	0.502225	-0.0153699	0.446786	-0.504415	-0.908717	-0.690372	-0.559312	-0.0878649	0.317774	-0.597123	-0.361901	-0.730985	-0.797037	-0.911451	0.865646	-0.185038	0.212725	0.532983	0.149065	-0.790548	0.554829	-0.69898	-0.824788	0.185606	0.102937	-0.789845	-0.122573	0.310703	0.683845	0.46928	0.334643	0.12066	-0.0146904	0.49464	0.845058	-0.769109	0.623265	0.655153	-0.629105	-0.526629	0.604536	-0.908075	-0.0921712	-0.881089	-0.705262	-0.810031	0.897996	0.152387	0.538965	0.0189222	-0.795089	-0.0484039	-0.802491	-0.807724	-0.144491	0.0319177	0.465139	-0.328674	0.498108	-0.808659	-0.040496	-0.469154	0.00283672	0.295923	-0.937499	0.942186	-0.769573	0.865103	-0.00251211	-0.444534	0.39964	-0.577872	0.917234	0.502857	-0.256946	0.717502	0.574624	0.818993	-0.35936	-0.731528	0.646385	-0.171341	0.914374	0.0838306	0.244927	-0.459394	0.508183	0.303689	-0.568518	0.00286518	-0.136226	-0.764663	-0.851283	0.289154	-0.146676	-0.432116	-0.558371	-0.52347	-0.735804	-0.656326	-0.121484	0.28982	-0.773361	0.626924	0.916495	-0.278453	0.0904258	0.613759	-0.625998	-0.998701	-0.671695	0.645084	0.962006	0.737826	-0.0335659	-0.528461	-0.501887	-0.410254	-0.645506	0.691017	-0.800994	-0.722704	-0.23094	-0.856479	0.365236	-0.0797252	-0.388046	0.216219	0.0974563	-0.66252	-0.77177	0.929408	0.070232	0.225795	-0.510658	0.547064	-0.0472729	0.58655	0.841037	-0.65305	-0.521543	-0.285699	-0.955945	0.470089	0.89925	0.682327	0.936559	-0.822791	-0.854758	0.0414694	0.0804109	0.673243	0.47195	-0.461898	-0.50877	-0.965233	0.968177	0.867865	0.115536	0.917576	-0.0968133	0.175506	0.517841	0.174039	-0.751062	-0.983203	0.236563	-0.869295	-0.296861	-0.674106	-0.811392	-0.616211	-0.468084	0.551144	-0.911835	0.497609	-0.66306	-0.745337	0.0145661	-0.479146	0.211411	-0.331782	0.569398	0.284703	-0.906893	-0.652686	-0.794642	-0.85827	0.351058	0.373222	-0.0854774	-0.669245	-0.294744	-0.261797	-0.108805	0.435463	0.669118	0.0597961	0.1683	0.865744	0.586333	-0.134557	0.97701	0.697379	0.467257	0.300167	-0.603322	-0.205497	0.344248	0.927268	-0.960149	-0.719611	-0.645662	-0.194214	0.0767878	0.334229	-0.678335	-0.21258	0.191887	0.975704	0.329437	-0.218022	0.43115	0.29645	-0.936254	-0.397538	-0.700976	0.546532	-0.336279	0.86618	0.0782421	-0.525938	0.989592	-0.97325	-0.322644	0.537783	-0.433376	0.583371	0.208977	0.891279	0.7044	-0.121749	-0.810685	0.0553377	0.79851	-0.290544	0.845109	0.776161	0.0479345	0.627391	0.771	0.963469	0.16206	-0.0417779	-0.141123	0.926068	0.12016	0.608533	0.457332	-0.869262	0.863669	0.801883	0.587966	0.809505	-0.436093	-0.939168	0.867074	-0.682379	-0.0424939	0.155543	0.703022	0.21426	-0.92524	0.142749	-0.596938	-0.0439473	0.701356	-0.381787	0.988313	0.333182	-0.982947	0.800942	0.258127	0.903603	-0.639868	-0.0187826	-0.682229	-0.0985829	-0.357523	-0.98381	-0.760515	0.864817	0.0786962	0.2411	0.510361	-0.870039	-0.26853	-0.690564	-0.86409	0.353571	0.552859	0.54438	0.171888	0.260083	-0.787175	0.572009	0.913459	0.29046	-0.713139	-0.0209204	0.397354	-0.314549	-0.481279	-0.36605	0.644081	-0.830648	0.824669	0.703011	0.712089	0.0315792	-0.138846	-0.245024	0.426527	0.596335	-0.989986	-0.555581	0.810484	-0.572536	-0.229722	0.617591	0.0642449	0.596839	-0.165868	0.0580345	-0.783864	-0.703404	0.0406272	0.74697	0.980412	0.880939	-0.487432	0.900885	-0.400941	-0.931529	-0.994859	-0.0833909	-0.666105	-0.717262	0.445687	0.366851	-0.736562	-0.250169	-0.420342	0.290042	0.780134	0.430924	0.491129	0.816169	0.74749	-0.625457	0.875869	0.32624	0.76423	0.0915833	-0.609642	-0.824041	0.219233	0.320999	-0.633666	0.427122	0.669849	0.625118	-0.170014	0.876242	-0.862855	0.911712	-0.236919	0.90145	-0.870883	-0.392658	-0.302757	0.991204	0.955197	0.198092	0.859191	-0.179043	-0.755219	0.274234	-0.535421	0.378282	0.459604	0.11648	0.440065	-0.0625505	0.398395	0.17545	-0.346769	0.655891	0.419866	0.43216	0.34614	-0.601104	0.431458	0.61206	-0.649856	-0.770099	-0.770017	0.533342	0.719844	0.298195	0.513889	0.433517	0.945385	0.128388	0.74688	0.125208	0.129712	0.415048	-0.699137	-0.780831	0.367227	-0.192109	0.287511	0.24415	-0.773111	-0.61303	0.245541	0.0789843	0.841351	-0.361911	-0.4799	0.480477	-0.54797	0.584544	0.136182	0.513107	0.900162	-0.774514	0.931127	0.0665653	0.266405	0.0196528	0.693646	0.790039	0.951203	-0.354604	0.763735	-0.43907	0.642626	-0.718893	-0.366605	-0.900403	0.74904	-0.650584	0.111992	-0.269528	0.742116	-0.657121	-0.581981	-0.304334	-0.724504	0.310995	0.674524	-0.216988	0.179962	0.605392	0.680801	0.190783	-0.960493	-0.6379	0.719531	-0.517841	0.351123	-0.749891	0.238133	-0.875662	0.115699	0.622693	-0.893787	0.113592	-0.0575106	-0.373536	0.0462328	-0.0545686	-0.319846	0.929995	0.508647	-0.145968	-0.961605	-0.275139	0.269516	-0.168107	-0.444615	-0.0225915	-0.578345	-0.19909	0.311158	0.270656	-0.0516887	-0.711596	0.138823	0.775084	0.568348	0.16195	0.512974	-0.995644	0.150599	0.955948	0.197437	-0.882538	-0.230427	0.0878057	0.425844	0.53024	0.259972	-0.416008	0.554935	-0.507746	0.305971	-0.808628	0.907323	-0.311279	0.941142	-0.893301	0.610124	-0.494774	0.169062	-0.371409	0.855431	0.800225	-0.214216	0.930642	0.266086	0.260399	0.410685	0.0937311	-0.390735	-0.0474184	0.403761	-0.437569	-0.845746	-0.732203	-0.40438	-0.544883	-0.892231	0.749271	-0.118082	0.0969042	0.507855	-0.719628	-0.520784	-0.565923	-0.00359709	-0.249912	0.906786	-0.978106	0.770122	-0.539934	0.734108	-0.518171	0.532409	0.651305	-0.51424	-0.860432	-0.729498	-0.27714	0.40235	-0.463435	-0.985398	-0.774078	-0.800425	-0.0729565	0.552568	-0.154736	0.916733	-0.758898	0.847356	0.974286	-0.235218	0.83685	-0.57669	0.227887	0.417604	-0.463269	0.845841	0.142649	-0.434794	-0.572484	-0.114082	-0.329301	-0.0224982	-0.786604	-0.986016	-0.293661	0.339226	0.953172	-0.708974	-0.978033	0.827118	-0.84131	-0.873685	-0.163606	0.807209	-0.841094	0.196626	-0.173377	0.878484	-0.0329974	-0.25838	0.432635	0.31246	-0.288148	0.704039	0.376805	-0.0544049	-0.427739	0.787663	-0.224278	0.460435	0.815854	-0.514477	0.503068	-0.759497	-0.445014	-0.989747	0.243436	-0.698643	0.0107642	-0.713854	-0.0953635	0.270237	-0.0821453	-0.85382	0.967293	-0.599981	-0.586131	0.804534	0.221145	0.397861	0.631462	0.204343	0.580847	0.623878	0.143904	0.956805	0.382777	-0.454471	-0.439072	-0.690567	0.183804	-0.752044	0.566952	-0.170131	0.661542	-0.69634	-0.344434	0.82094	0.0548547	0.145779	-0.554178	0.611767	-0.120376	0.0487219	0.295043	0.996988	0.914998	-0.78234	-0.60021	-0.519436	0.708694	-0.671928	-0.35677	-0.658617	-0.287754	0.376597	-0.647813	-0.346661	-0.714984	0.102173	-0.6458	-0.679168	0.436562	-0.69588	-0.78475	-0.201816	0.0928399	0.224285	-0.76299	-0.514925	0.00129915	0.878325	-0.161864	0.0997934	-0.642231	-0.876573	0.878354	0.382561	0.701555	0.726653	0.756766	0.0905695	-0.368363	-0.765116	0.0607894	-0.683569	-0.56554	0.476141	-0.849278	-0.314812	0.491773	-0.426896	0.784695	0.566389	-0.608235	-0.223639	0.13079	-0.415457	-0.161784	0.301435	0.867519	0.139214	0.0824897	0.108214	0.201929	-0.194629	-0.889951	-0.055054	0.405971	-0.406684	0.471828	0.104645	-0.557843	-0.0716635	0.650264	0.150571	0.685776	0.902576	0.854878	-0.475556	0.381263	0.0906866	-0.228941	0.0369435	0.264455	-0.694721	0.597505	-0.444031	-0.848369	0.504109	0.400743	0.951265	-0.195795	0.601081	-0.370744	0.866944	0.147519	0.962128	0.0209883	-0.922778	-0.726533	-0.622262	0.667063	0.911275	-0.833372	0.173103	-0.450336	-0.626328	0.0531834	-0.195026	-0.0210134	0.622151	-0.438947	0.520251	0.229615	-0.231259	-0.285176	0.636723	-0.747673	-0.80689	0.397226	0.805907	-0.695499	-0.132412	-0.217699	0.922492	0.0554571	-0.40901	0.155297	-0.835534	-0.243098	0.144821	0.462803	0.557762	0.354898	-0.723219	0.949594	0.840306	0.120166	0.250939	-0.369144	-0.742181	0.300596	-0.388725	0.946612	-0.605259	0.390218	-0.370297	-0.999474	-0.128935	0.980445	0.844531	-0.525431	-0.350797	0.172313	-0.804175	0.0988582	0.245647	0.664597	-0.897467	-0.517483	0.690949	0.464499	0.887058	0.811816	-0.509786	-0.232579	0.611552	-0.412351	-0.0610325	-0.00837883	-0.0453425	-0.808836	0.327669	-0.632041	-0.93504	-0.991269	-0.948765	-0.576583	0.450603	0.957125	-0.545355	0.0423168	-0.6635	-0.39597	0.478978	0.517695	0.0265389	-0.0856863	0.398777	-0.656923	0.97862	-0.154455	-0.187908	0.707957	0.162536	0.373101	0.629325	0.922172	-0.274189	-0.353925	-0.634031	-0.477143	-0.739406	0.398553	0.552161	-0.303048	-0.312037	0.667185	-0.874292	0.00595039	-0.857929	-0.747802	0.710865	0.759963	-0.292213	-0.0832052	-0.960453	-0.131761	-0.063144	0.404878	0.734381	-0.118818	-0.0233404	-0.270586	0.954236	-0.24443	-0.489627	0.525191	-0.851707	0.297752	0.004461	-0.846045	0.306944	-0.059219	-0.431918	-0.803345	-0.311896	-0.416871	-0.821245	-0.576307	0.140692	-0.738371	0.703158	0.935058	-0.398331	0.7431	0.852305	-0.882174	-0.335564	0.156637	-0.807493	-0.646956	0.56323	-0.428161	0.0448883	0.13454	-0.806008	0.903563	0.460559	-0.707397	0.693334	0.627303	0.803088	0.428456	-0.408455	-0.251069	0.105815	-0.407649	0.546343	0.609845	-0.439785	-0.339828	0.0252196	0.135027	-0.898419	0.459202	-0.787559	0.110802	-0.278397	-0.0218616	0.00411887	0.853108	0.0348258	-0.198643	0.156042	0.628021	-0.853541	0.272582	-0.841335	0.38637	0.930447	-0.0665116	-0.392868	-0.0375306	0.966678	0.73749	0.923903	-0.983155	0.0286055	-0.076769	0.136182	-0.413743	-0.42666	-0.303368	0.722906	0.193138	0.509039	0.139583	-0.334006	0.241556	-0.48287	0.599195	-0.678724	-0.670045	-0.895473	-0.748941	-0.150168	0.670973	0.309676	-0.4946	-0.404363	-0.709302	-0.00705527	0.216421	-0.791323	-0.748116	-0.722698	0.177367	0.921829	0.981785	0.756312	-0.647827	0.198927	-0.175162	-0.785398	0.951514	-0.435822	-0.908745	-0.639778	0.963608	0.865897	-0.35783	0.21612	0.164369	0.400894	-0.309655	0.602831	-0.180083	0.3059	0.220312	0.12949	0.626176	0.723735	0.694372	0.342957	-0.237461	0.955056	-0.214867	0.380005	-0.554479	0.976991	0.498358	0.403913	0.822303	0.41106	0.512679	-0.387655	0.704882	0.718402	0.629357	-0.857381	0.633123	-0.794664	0.0671968	-0.864704	-0.729777	0.457666	0.264295	-0.354067	-0.6231	0.242805	-0.641689	-0.320077	0.11448	0.907932	0.898208	-0.135818	-0.229773	0.0911907	-0.367362	0.492425	-0.953936	0.828345	-0.341124	-0.585585	0.753995	-0.192674	-0.89153	-0.382423	-0.418075	0.0938014	0.993067	0.956535	0.27983	-0.703135	0.583114	-0.695985	-0.699165	0.352753	0.959215	0.103611	0.252438	-0.976708	-0.0716534	-0.113795	0.364119	-0.305774	-0.019403	-0.0659126	-0.861958	-0.861795	-0.733143	-0.942841	0.0188131	-0.520592	0.350681	0.862165	-0.471682	0.126759	0.748633	0.0865759	0.850456	0.472995	0.422832	0.636071	0.00459416	0.0546964	0.221729	0.562017	-0.930767	0.351055	0.306377	-0.619636	0.206323	0.46749	-0.425891	0.113613	-0.030904	0.807874	0.241569	0.902767	0.209282	0.332585	0.888109	0.990574	-0.738392	-0.750351	-0.465162	-0.659535	-0.894255	-0.372706	0.130531	0.37917	-0.471225	0.154892	0.0773067	-0.459542	0.446305	-0.394478	-0.0812723	0.788309	-0.479657	0.474089	-0.256136	-0.567888	0.209733	-0.450117	0.829416	-0.275165	-0.390403	-0.491167	0.618804	0.410895	-0.137354	0.662067	0.438857	0.0918806	-0.561494	0.722839	-0.264164	0.2963	0.525978	0.36369	0.110827	-0.568723	-0.0426605	0.836936	0.199275	0.0546656	-0.0948649	0.129083	0.558288	-0.338612	0.299333	-0.14357	-0.78788	-0.835198	0.450083	-0.311213	-0.889891	-0.511425	0.893372	0.953976	0.0464082	0.0923258	-0.335481	-0.622331	-0.323781	0.0189542	0.336264	-0.656721	-0.570262	0.834305	-0.270474	0.751617	0.251705	-0.330172	0.269251	-0.562545	0.200476	0.189413	0.663573	-0.257484	0.0346037	0.820248	0.981693	0.965562	0.144181	0.426118	-0.218107	0.372092	0.878274	0.658471	-0.395715	-0.266002	0.0123936	0.765332	0.0235304	0.386248	0.770754	0.0764452	0.136198	0.552669	-0.197675	-0.229592	0.137509	-0.0993342	0.127709	-0.15743	0.14892	0.947113	0.271865	0.720368	-0.885132	0.167502	0.960447	0.503336	-0.219348	0.525834	0.605581	-0.63469	-0.329017	-0.0228864	-0.87712	-0.776048	-0.789969	-0.785568	0.668136	-0.806163	-0.572933	0.632707	0.575061	0.267924	-0.131072	-0.854174	0.136558	-0.734657	0.698974	-0.319226	-0.74297	-0.462458	-0.357428	-0.277829	0.034294	0.807948	-0.343632	-0.203823	0.34556	-0.662809	-0.984023	0.0172012	0.179698	0.180357	-0.105647	-0.339305	-0.491123	0.393406	0.894875	0.0686468	0.884905	0.480029	0.297727	-0.384818	0.415628	-0.286836	-0.982689	-0.535721	-0.847699	-0.0752421	-0.336284	-0.91498	-0.18414	0.883759	0.973858	0.4287	-0.331989	-0.80535	-0.18398	0.36408	0.659909	-0.331504	0.285347	0.254879	-0.791896	0.562246	-0.178799	-0.354515	-0.534078	-0.188172	-0.944231	0.29682	0.0123594	0.152008	0.277684	0.56376	-0.280582	-0.280794	0.723336	-0.372754	0.383792	0.0867988	-0.286553	-0.859514	0.496533	0.0224212	-0.711625	0.224515	0.383644	-0.491905	0.148438	0.0367113	0.229097	0.411571	0.034878	0.814348	-0.546129	0.101133	0.200533	-0.817865	0.20908	-0.272485	0.843767	0.145754	0.794302	-0.027648	-0.0639446	0.928377	0.0709414	-0.952188	-0.281375	-0.388955	-0.551505	0.198104	-0.13367	0.912408	0.592595	-0.785087	0.718151	-0.0201617	-0.877373	-0.747366	-0.892845	0.664816	-0.616038	-0.163562	-0.0838853	0.0180792	0.245172	-0.485615	-0.155928	-0.358083	0.614095	0.108843	-0.832535	0.986739	0.0242653	0.991072	0.502066	-0.0893187	0.964437	-0.529531	-0.421421	0.000349007	0.322973	-0.858192	-0.609045	0.939781	-0.152848	-0.983877	-0.771325	-0.0604671	0.549294	0.301878	0.0244755	-0.394074	-0.794284	-0.0435505	-0.232099	0.634878	0.211215	0.760154	0.640715	-0.832574	-0.0943162	0.182551	-0.880737	0.338708	-0.400821	0.718648	0.254687	-0.853622	-0.964686	-0.449076	0.960129	-0.749064	0.243194	0.788634	-0.173409	-0.119648	-0.847636	0.0674158	-0.31564	-0.448438	0.00340241	-0.698773	-0.880274	0.513071	0.268362	-0.203395	0.944034	0.0894979	-0.18838	0.681947	0.382179	0.592345	0.666306	-0.621251	-0.188289	0.493412	0.348673	0.779169	-0.696785	0.627955	-0.235388	-0.520622	0.487829	0.881948	-0.422549	-0.741922	0.348274	0.834275	-0.493864	-0.45818	0.840648	0.671034	0.170998	0.707155	-0.842763	-0.243372	0.782889	-0.0262758	-0.4596	0.138946	-0.90455	-0.493703	-0.791789	0.431755	-0.070069	-0.987679	-0.473657	0.20073	-0.472716	-0.905089	0.192001	0.594007	0.904935	-0.138962	0.0209036	0.827483	-0.364625	0.119793	-0.251992	0.966056	0.507348	-0.827255	-0.227882	0.761215	0.622044	0.34523	-0.00766379	-0.93315	-0.795092	-0.753553	-0.505955	0.716431	-0.252138	-0.513517	0.112144	0.276365	0.335894	0.774703	0.173817	0.417548	-0.304583	-0.168013	0.690345	0.17569	-0.210741	-0.939843	0.986781	0.256864	0.60166	-0.316476	-0.602852	-0.593517	-0.227367	-0.377385	-0.410469	-0.879557	0.264564	-0.888347	0.201525	0.12054	0.77561	-0.862492	-0.955311	0.884671	-0.142201	0.188617	-0.790339	0.489569	0.319792	-0.662465	-0.647049	-0.304544	0.289898	0.541492	-0.806126	0.492002	0.0715552	-0.151532	0.536663	0.769881	-0.931811	-0.581521	0.22878	-0.917184	-0.35875	-0.283526	-0.402066	-0.855789	-0.880213	-0.431805	0.162453	-0.94228	-0.387612	0.446223	0.0630434	-0.398546	-0.0953492	-0.914857	-0.560822	0.303524	0.812971	-0.0742173	-0.784564	0.148317	0.233985	-0.128744	-0.564982	0.356133	-0.674751	-0.978623	0.213529	-0.339973	-0.0839601	0.647129	0.908153	-0.463132	-0.929067	-0.134877	-0.50617	0.330611	-0.0456289	0.279781	-0.903733	-0.831875	-0.0876248	-0.168413	-0.465523	0.99742	-0.575657	-0.67779	-0.553037	0.121084	0.960251	0.501106	0.942014	-0.676701	-0.637775	-0.302005	-0.11739	0.735063	0.273322	0.402096	0.116682	0.290394	0.725926	0.761255	-0.257165	0.696619	0.239275	-0.577725	0.486084	-0.699476	-0.346081	0.9123	0.721106	-0.807643	0.884176	-0.471656	0.28768	-0.809535	-0.783167	-0.67122	-0.869239	-0.577952	0.545332	0.564663	-0.00643401	0.258456	0.103179	0.395874	0.247012	0.563605	-0.414861	0.120783	-0.0342156	0.657417	0.198206	-0.201358	-0.360559	0.930623	-0.345823	0.0432116	0.817526	0.252809	0.110559	0.372868	-0.673246	-0.722627	0.0822558	0.127249	-0.290688	-0.59368	0.99108	0.344575	0.437704	0.0534143	0.643927	0.0541139	0.650532	0.121755	-0.132093	0.664593	0.807407	-0.63263	-0.652184	-0.723943	-0.942894	0.621943	0.713781	-0.156562	0.7323	0.248696	0.912923	-0.000317634	-0.780753	-0.015311	0.779289	-0.113479	0.782191	0.587986	0.52474	-0.383013	-0.761885	0.436434	-0.311042	0.562263	0.680838	0.0173118	0.740047	0.407253	-0.563786	-0.991401	0.077611	-0.696692	-0.762139	0.14712	0.487075	0.00110495	0.804082	-0.661175	0.963305	0.716262	0.546071	-0.307555	0.771262	0.802784	-0.723029	0.208989	-0.88964	0.807489	0.376701	-0.55733	0.99942	0.680747	-0.828212	-0.562723	0.021629	-0.140848	-0.987636	0.672187	-0.022489	0.293423	-0.221208	-0.168523	0.280661	0.201325	-0.793	-0.263326	-0.682686	-0.0328988	0.934411	0.0948386	0.761775	0.538061	-0.509184	-0.709986	0.476514	0.9752	-0.645924	0.156075	-0.77844	-0.378072	-0.935614	0.607802	0.250733	-0.202472	0.189021	0.904998	0.842712	0.404983	0.261166	-0.338758	-0.8266	0.539632	0.763069	-0.371182	0.697997	-0.777323	0.528138	0.244228	0.809832	0.569796	-0.0651239	0.512867	-0.478645	-0.565217	-0.592131	0.647346	-0.323594	0.575634	-0.476387	-0.0898177	-0.0612489	-0.847497	0.943678	0.111694	-0.270054	-0.448247	-0.220368	-0.0966879	-0.922588	-0.390584	-0.811788	-0.284467	-0.409167	-0.317366	0.0088378	-0.567468	-0.0687485	0.287326	0.53677	0.0553786	0.664847	-0.341743	0.125632	0.0379498	-0.414213	-0.770301	0.989797	0.594875	0.0115303	0.0652501	0.156072	0.423329	0.229729	0.316901	0.228519	0.0928865	0.691644	-0.917912	0.0140898	-0.342175	-0.399164	0.265856	-0.917363	0.148674	0.982057	0.549652	-0.967242	0.659197	0.981707	0.282875	-0.00830248	0.436972	0.0210846	0.264829	-0.356728	0.958442	-0.950995	0.148347	0.44378	0.107975	-0.39351	0.538441	-0.018497	0.58523	-0.329525	0.201074	0.794154	-0.932762	0.558759	0.198699	-0.594517	0.864896	-0.353645	0.383075	-0.18938	-0.297292	0.368464	0.452113	0.11004	0.519255	-0.73592	-0.358608	-0.289905	-0.611913	0.467678	0.81635	0.404528	0.112067	-0.887476	0.0810102	-0.875165	0.936746	0.432857	0.892995	0.269035	0.133897	0.183386	-0.655178	0.646547	0.991265	-0.289628	0.703282	0.51714	0.621974	-0.198522	0.664312	0.342135	0.473893	0.886482	-0.690922	0.741354	0.125584	0.455478	-0.227608	0.57724	-0.0237525	-0.328597	-0.485083	-0.855217	-0.233367	0.0798088	0.00660515	-0.0619702	0.741397	0.211518	-0.864501	0.0351109	-0.387166	-0.438322	0.742086	-0.178399	-0.470609	0.878009	-0.779014	0.453718	-0.951011	-0.713481	-0.572345	-0.333045	0.833123	-0.241576	-0.16732	-0.364482	0.664771	-0.419054	-0.086905	-0.183407	-0.508927	-0.943802	0.94294	-0.708289	-0.0309117	-0.515266	-0.488611	-0.446314	0.135921	0.526508	0.254549	0.878936	0.450905	-0.238155	0.956483	0.65876	0.159181	-0.182057	-0.422088	-0.43621	-0.965048	-0.734149	0.41881	0.67567	0.894339	0.235478	0.0301307	0.387844	-0.863783	0.562021	-0.102804	0.674446	-0.0889418	0.515897	-0.14634	0.367443	-0.0312183	-0.386658	0.408274	-0.582615	0.299123	0.108156	0.783149	0.502148	0.136978	-0.645995	0.163081	-0.888761	0.718832	-0.827436	-0.516369	-0.811374	-0.419933	0.809432	0.810321	-0.408752	-0.994237	-0.373563	0.815769	-0.00307484	0.329129	0.939956	-0.318538	0.238598	0.600601	-0.994482	-0.523365	0.354219	0.310326	-0.146767	0.408694	-0.975868	-0.15686	-0.492642	0.177539	-0.588295	0.235494	-0.147698	-0.960173	0.374023	-0.226523	0.312834	-0.240692	-0.266745	-0.0210147	-0.863795	-0.3901	0.796784	0.338691	-0.899319	-0.990262	-0.987479	0.321667	0.688303	-0.758961	-0.165915	-0.474267	0.0149697	-0.873498	-0.405341	0.70143	0.866392	0.94242	0.422122	-0.267871	-0.900292	0.4185	-0.00664422	0.971257	0.583757	-0.282832	0.0357188	-0.57822	-0.825022	0.290888	-0.137495	0.415512	0.394336	0.251692	0.48961	-0.82453	-0.721689	-0.757227	-0.344991	0.652054	-0.615062	-0.678441	0.407131	0.00309889	0.971997	0.0390077	0.614276	0.581891	-0.0159467	-0.811375	0.112521	0.917656	-0.156301	0.142829	-0.447798	0.173114	0.989641	-0.252501	0.470809	0.519637	-0.0214911	-0.614805	0.83866	0.651999	-0.0747299	0.098413	0.85639	-0.512124	0.831258	-0.522439	-0.584266	0.498041	-0.736771	0.712946	0.437384	0.458832	0.215246	-0.0522655	0.352601	0.297283	0.875853	-0.0740261	0.73106	-0.169855	-0.274237	-0.24151	0.383695	0.831376	0.0378241	-0.4856	-0.964817	0.873195	0.199122	-0.605942	-0.965026	0.380542	-0.197114	-0.797156	0.612213	0.896376	0.859425	0.521303	-0.927292	-0.857034	-0.58151	0.971166	-0.818889	-0.65829	0.315523	0.954976	-0.137965	-0.963707	0.027991	-0.606812	-0.394814	0.337932	0.629255	-0.994389	0.907825	0.633017	0.321081	-0.961546	-0.656493	-0.254507	-0.982606	-0.96421	-0.0122436	0.753485	0.176667	-0.178132	0.59272	0.581991	0.158128	0.100455	-0.328666	0.526958	-0.820381	0.878459	-0.324888	0.88029	0.773675	-0.724409	-0.699446	0.722084	0.808718	-0.068319	0.863129	0.962998	0.999426	-0.296983	0.158973	0.352858	0.325327	0.554928	0.911188	-0.957667	-0.40822	-0.103316	-0.517913	-0.413464	-0.777885	0.68619	-0.0896052	-0.960789	0.483829	0.0967611	-0.504424	-0.590145	0.648394	0.508373	-0.805218	-0.143044	0.519655	0.483726	-0.807871	0.191032	-0.79858	-0.803888	-0.926661	0.368446	-0.0666877	-0.195613	0.623342	0.408965	-0.516637	-0.0219188	0.794939	0.136856	0.349251	0.286238	0.401146	0.790625	-0.729222	-0.784041	0.0604014	-0.254906	-0.105429	-0.478307	-0.184489	0.100141	0.106328	0.18413	-0.122202	0.693273	0.098087	0.551642	0.695708	0.4341	-0.389895	0.464679	0.968185	0.972372	0.964617	-0.526883	0.646822	0.956258	0.384889	0.512133	0.202708	-0.582241	0.26882	0.939637	-0.31962	0.258211	0.688247	-0.592513	-0.182741	0.635115	-0.164143	-0.16333	0.992249	0.516534	-0.247327	0.646407	0.643115	0.0870317	0.269206	-0.0954693	0.932932	-0.00188661	-0.240309	0.0608131	-0.452688	-0.552164	0.92907	0.519954	-0.462782	0.703148	0.964467	-0.820983	0.945444	0.581303	0.948595	0.788872	0.701596	-0.597314	0.572307	0.108615	-0.475198	-0.334532	0.44924	-0.0934668	-0.0378144	-0.191268	-0.341694	0.0335742	-0.930452	0.088504	-0.509047	0.0599486	0.427196	0.459974	0.296433	0.638802	0.251085	0.891481	0.112519	0.500469	0.95331	0.426641	0.112106	-0.525823	-0.574603	0.905639	-0.720082	-0.233071	0.537734	0.474924	-0.926698	-0.816967	-0.16881	0.215499	-0.438846	-0.520986	-0.174651	0.835291	0.0891375	-0.439544	-0.960707	0.308007	0.0723763	0.552624	0.13127	-0.779015	-0.515775	-0.400293	-0.670799	0.808571	0.966626	0.63766	0.445226	0.924446	-0.388632	0.929451	0.926355	-0.00702254	0.424288	0.566525	-0.828455	-0.236933	0.57839	0.820849	-0.588077	0.976083	-0.990971	0.122901	-0.917899	0.0329202	0.927661	0.810698	0.12041	-0.592642	0.188356	0.350706	0.638014	0.683486	-0.969386	-0.943792	-0.11229	0.555844	-0.596649	-0.721563	0.163488	-0.382177	0.614928	-0.278409	-0.199622	0.171626	-0.343181	0.339667	0.72587	0.811932	-0.890364	-0.390989	-0.375124	0.794733	0.357979	0.0475195	0.738715	-0.312699	0.0694634	0.406778	0.176378	-0.150462	0.0563564	-0.963322	0.39127	0.00347199	-0.379959	0.690035	-0.59349	-0.988362	0.234614	-0.351261	0.817884	-0.126577	-0.572277	-0.282765	-0.712871	0.214033	0.34597	-0.395232	0.966746	-0.798201	-0.387738	-0.708601	0.969748	0.245958	0.686969	-0.171083	-0.0784912	-0.0651753	0.33003	0.553522	-0.603521	0.0558371	0.570781	-0.36763	0.932019	-0.430295	0.60013	-0.795193	0.464037	0.0888447	-0.776333	-0.967059	0.834111	0.73139	-0.726648	-0.358378	-0.10124	-0.134259	0.10214	-0.390311	-0.349767	0.315407	-0.516553	-0.618609	0.249282	-0.444475	-0.92735	-0.483472	0.618574	0.568538	0.0569408	-0.0544126	-0.51332	0.282897	-0.0638843	-0.345396	-0.733064	0.522057	0.775432	-0.682584	-0.46013	-0.0761451	0.841367	0.40118	0.528983	-0.0285414	-0.555278	-0.66232	-0.0936565	0.625716	0.955345	0.163381	0.127028	-0.191295	0.590564	-0.898395	-0.5507	-0.698897	0.786596	0.396601	-0.190453	0.876187	-0.879064	-0.487862	0.13666	0.147415	-0.794813	-0.654897	0.0189947	0.569276	-0.393726	0.0815267	-0.685418	0.304864	-0.825029	0.717917	-0.152368	-0.297902	-0.838251	-0.494882	0.123831	-0.142275	-0.921767	0.389568	0.864612	0.376199	0.428953	-0.270758	-0.398386	-0.117629	-0.320903	-0.21256	0.0793908	0.759899	-0.697561	-0.661051	-0.837415	-0.467237	0.954546	-0.424172	0.59112	-0.19012	-0.743469	-0.407397	0.555896	0.0859916	-0.422759	-0.272552	-0.769405	0.701482	0.597019	0.366011	-0.742609	0.80515	0.843211	0.133156	-0.163115	0.994839	0.0690283	0.170615	0.66361	-0.199603	-0.302685	0.879994	0.00532146	0.845449	0.329495	-0.907785	-0.98965	-0.731029	-0.679284	0.613482	-0.626898	-0.618917	-0.592492	-0.585386	0.095505	0.384036	-0.293524	-0.646538	-0.988059	0.11334	-0.708261	-0.55896	-0.560812	-0.512718	-0.828882	-0.237814	-0.378656	-0.35054	-0.58455	-0.223051	-0.435565	-0.560031	0.759487	0.7842	0.251728	-0.160002	0.420601	0.975278	0.153362	-0.445602	0.252131	-0.145807	0.356896	0.36771	-0.4375	-0.114943	-0.681932	-0.404793	-0.277731	-0.477048	0.892487	0.999665	0.0577723	0.307602	0.863376	0.0801733	0.0306366	-0.779771	-0.18617	-0.532426	0.162456	-0.896312	0.688184	-0.0885457	-0.274908	-0.626704	-0.680284	-0.569646	0.169126	0.702797	-0.472281	0.365521	-0.492983	0.840299	-0.356007	-0.0359561	-0.0598586	-0.197367	-0.0358321	0.108942	0.845735	-0.274889	-0.0888762	0.677482	-0.770737	0.405348	-0.00081735	-0.240603	0.993875	-0.0764674	-0.673193	0.0542525	0.751151	-0.140269	-0.839871	-0.52936	0.102795	0.301808	-0.22728	-0.552211	-0.431169	0.306408	0.404724	0.372231	-0.729209	0.845885	0.438367	0.644676	0.701863	-0.263965	0.866813	0.842063	-0.732267	0.387235	0.226732	0.569533	0.0929482	-0.0667476	0.935312	0.521926	0.775191	0.537623	-0.502882	0.547777	-0.269423	-0.530122	0.913383	-0.794948	-0.589396	0.1035	0.184372	-0.64645	0.877012	-0.129371	0.496609	-0.48045	0.924996	-0.762733	-0.43682	-0.7911	0.261657	-0.394118	-0.932555	0.49876	-0.0686865	-0.395896	-0.772273	0.36199	-0.332188	0.370022	0.871726	-0.751555	0.103874	0.86837	0.652169	0.817002	0.628089	0.777611	0.429733	0.0996451	-0.311581	0.288075	-0.531745	0.638066	-0.404735	-0.103985	0.122717	-0.121915	0.628453	-0.521773	0.918108	-0.657963	-0.957348	0.736103	-0.603521	-0.625276	0.851481	-0.109662	-0.386034	0.797256	0.27647	0.300345	-0.296716	-0.511427	-0.502872	0.177391	-0.294475	0.886389	-0.817345	0.445671	0.305395	-0.716818	-0.502706	-0.629221	0.127016	0.351901	-0.619387	-0.542849	0.0611742	0.413449	-0.965567	-0.417401	0.245447	0.989769	0.00790453	0.122542	-0.411986	-0.481666	0.344576	0.751377	0.609236	-0.988671	-0.910822	0.59982	0.910819	-0.821711	-0.976039	0.142504	-0.310556	-0.334705	-0.527184	0.884105	0.30789	0.868948	0.350752	0.0437179	-0.240781	-0.559438	-0.742295	-0.668547	0.864462	0.192092	-0.563352	0.572823	0.170729	0.242171	-0.703974	0.297402	-0.623573	-0.914119	0.783545	0.777741	0.0489882	-0.069883	-0.0242336	-0.35248	0.319271	0.239883	-0.821818	0.540187	0.833902	0.511759	0.264325	0.544699	0.686387	0.54298	-0.467362	0.641735	-0.886669	0.0210675	0.800421	0.928992	-0.331643	0.374999	-0.292949	-0.370588	0.62104	-0.0543669	0.00816024	0.438313	0.869155	0.843596	-0.932906	0.42549	-0.505151	-0.368687	0.309752	-0.387773	0.584881	-0.390255	0.87093	0.930248	0.908324	0.487961	0.982681	0.24913	-0.272045	-0.275965	-0.330087	-0.541078	-0.279464	-0.0270738	-0.126464	-0.902037	-0.739907	-0.123156	0.624254	-0.54866	0.17585	0.899182	-0.754365	0.376988	-0.195951	-0.256969	0.173593	-0.480853	-0.0889937	0.869332	0.136881	0.435516	-0.397837	-0.472567	-0.749698	-0.477096	0.750484	-0.0499647	0.704424	0.00319508	-0.844074	0.614345	-0.897975	0.268517	-0.581158	0.729912	-0.436321	-0.157626	0.400765	-0.638029	0.603676	0.635187	0.322543	0.0389316	0.15166	-0.522248	-0.696069	-0.65891	-0.0136504	-0.795671	0.0970906	-0.733235	-0.954412	-0.503544	0.00259326	-0.31925	-0.370107	0.247001	0.617127	0.153758	0.533121	0.0654304	-0.841706	0.394533	-0.641106	-0.409083	-0.0834232	-0.603374	0.582549	0.55807	-0.00466821	0.385661	0.690851	0.647413	-0.517217	0.513701	0.511633	0.917047	0.943925	0.141543	0.126918	0.508152	0.927848	-0.463291	0.461159	-0.870544	0.634819	0.601679	-0.593248	0.0542666	-0.885296	0.352994	0.642663	-0.885019	0.1347	0.53742	-0.360369	-0.181485	0.0582006	0.318608	0.180544	0.734172	0.699771	0.23032	-0.668385	0.919118	-0.144912	0.777256	0.0226615	0.251162	-0.376151	-0.964081	0.280945	-0.306601	0.522249	0.677429	0.599074	-0.529156	0.683146	0.188578	0.178486	-0.42274	0.332657	0.134181	-0.0531905	-0.0852641	-0.541805	0.060769	0.65484	-0.144845	-0.968267	0.0882197	-0.374916	0.214062	0.611384	0.86779	0.933543	0.138312	0.943693	-0.531468	-0.143972	-0.162332	-0.820752	-0.674982	0.69498	-0.66133	-0.0250138	0.26499	-0.634987	-0.257778	-0.00380277	-0.249234	0.440187	0.350256	0.650044	0.878207	0.874046	0.280642	-0.64205	-0.56254	-0.041795	-0.14431	-0.124335	-0.150733	0.445225	-0.779861	0.185595	-0.68099	0.604973	-0.311754	0.242704	-0.56986	-0.572099	0.387782	-0.0528358	-0.429365	-0.0146676	-0.974833	0.5933	-0.401764	0.206751	0.600628	0.467227	0.0459807	-0.793562	0.56562	0.398647	-0.974019	0.766137	-0.472229	0.0295731	-0.988545	0.455647	-0.824589	0.922086	0.0371023	-0.377279	0.239714	0.31538	-0.66704	-0.87586	-0.844446	0.576182	-0.255347	-0.410205	-0.0436343	0.277509	-0.7409	-0.53622	-0.79934	-0.590214	0.301686	-0.513245	-0.934245	-0.235201	0.156311	-0.486452	0.290839	-0.553484	-0.377929	-0.929245	-0.864339	-0.745557	0.517583	-0.765735	0.0674541	0.268207	0.805177	-0.678551	-0.609786	-0.99215	0.158765	0.461866	-0.514592	0.73436	-0.980013	0.387849	-0.59268	0.283511	0.908076	-0.627189	-0.533863	-0.621218	0.143013	-0.195917	-0.989785	-0.959747	0.473263	0.292074	0.79755	-0.405048	-0.836627	-0.986155	-0.25653	0.0734894	-0.335894	-0.780087	0.469428	0.954786	-0.897144	0.340357	-0.901808	0.542322	0.911921	0.262451	0.971099	-0.833539	-0.629683	0.483964	0.330675	-0.190449	-0.00140193	-0.980509	-0.706604	-0.210695	0.80153	0.809673	-0.00761341	0.306294	-0.583666	-0.892623	-0.423309	0.578934	0.817194	0.638324	0.559227	-0.759883	-0.127497	-0.797959	-0.252811	-0.472894	0.0257651	0.149341	0.110097	0.0419557	0.0445835	-0.356431	-0.930347	0.363068	0.00579138	-0.518529	-0.191163	0.95452	0.0186244	-0.121694	-0.620781	0.863016	-0.984547	-0.696889	-0.788994	-0.151295	-0.237491	0.301004	0.981539	0.17359	0.392301	0.0485787	0.110319	0.123905	0.614308	-0.757186	-0.219881	0.46634	-0.0896608	-0.224885	0.255404	-0.520067	-0.0254361	0.883272	0.766766	-0.178728	-0.119242	-0.265508	0.0146669	-0.928395	0.863595	-0.846032	0.265122	-0.836708	0.254697	-0.10551	-0.837926	0.198986	0.448584	-0.655877	-0.140338	-0.203473	-0.911037	0.3294	0.6536	-0.00266879	0.247706	0.613532	0.962805	0.535164	0.541423	-0.0342473	-0.284464	0.777326	-0.359667	0.360151	0.67761	0.132474	-0.390433	0.906381	0.389282	-0.222042	0.320545	-0.28118	0.61429	0.0997995	-0.28877	-0.74378	-0.765462	-0.0809462	0.473125	0.488236	-0.389539	-0.229149	0.314087	0.321667	0.868609	0.498183	0.0802479	0.0990375	0.82165	-0.611155	0.847363	0.996011	-0.00326604	-0.115513	-0.0986374	0.796225	0.856275	-0.559298	0.929093	0.416816	-0.154239	-0.857158	0.12714	-0.0129653	-0.0145074	-0.908171	-0.875724	0.767844	0.0297567	0.435	0.81693	0.85145	-0.0236234	0.647142	-0.000246884	0.478312	-0.902119	0.933175	0.0401972	0.00420202	0.00756915	0.245813	-0.85582	0.096992	0.0986857	0.184689	-0.378321	0.808125	-0.746501	0.674527	0.515714	-0.517464	-0.390041	-0.413621	-0.83691	-0.876864	-0.10299	0.441104	0.808264	-0.889989	0.837989	0.531651	0.842502	-0.588447	0.793495	-0.837569	0.0511742	-0.0789508	-0.974392	0.893974	0.642326	-0.640762	0.189097	-0.717751	0.848462	-0.914364	0.121315	0.746015	-0.485365	0.86423	-0.0339695	-0.343956	-0.727713	0.686812	0.0696105	0.576047	-0.921004	0.77673	-0.00580066	-0.000310225	0.479465	-0.704429	0.602207	-0.124071	0.48279	-0.0186901	-0.535413	-0.00636716	-0.460595	0.934703	-0.845951	-0.299006	-0.10877	0.139156	-0.43584	0.74273	0.609125	0.0745541	0.985828	-0.964187	0.6684	-0.771509	0.430811	-0.725143	0.859271	0.396518	0.983926	-0.689066	0.0946204	-0.795822	0.524369	-0.59381	0.487744	-0.553781	0.65289	-0.752324	0.475632	0.260455	0.842118	-0.806054	-0.519904	-0.00985809	0.325655	-0.575759	0.5613	0.307631	0.282293	-0.401591	0.20427	0.0378535	-0.914351	0.529663	-0.438926	-0.595657	-0.0730383	0.66337	0.372575	0.31652	-0.620965	-0.435412	0.0612221	0.278171	-0.426956	-0.677821	0.0365992	-0.960349	0.556397	0.149897	-0.062041	0.0859545	0.015588	0.749932	-0.904576	-0.936089	-0.0785035	0.26674	0.0501304	-0.499872	0.457523	0.19586	-0.250861	-0.487972	-0.070165	0.61137	-0.361372	0.822749	0.320848	-0.344835	-0.093505	-0.469486	0.499251	-0.933846	-0.720121	-0.214072	-0.403088	0.165717	0.330233	-0.268191	0.52148	-0.90482	0.105841	-0.243131	0.635783	0.43997	-0.11807	-0.94473	-0.991029	0.419158	-0.336242	-0.028955	0.102301	-0.16312	0.418251	-0.929713	-0.449503	0.575622	-0.257739	-0.169565	0.167153	0.198931	0.493114	0.854614	-0.936845	0.343571	-0.693412	-0.346121	0.0704535	-0.917615	-0.550629	0.399147	0.931158	-0.218033	0.635786	0.623016	-0.593065	-0.956731	-0.971013	0.227043	-0.879349	-0.0675366	0.341653	0.182047	0.808228	-0.817122	-0.354392	0.795428	0.383726	-0.120206	-0.252719	-0.767079	-0.0707084	0.398599	-0.380878	0.908429	0.690973	0.375165	-0.804717	0.271889	-0.863749	-0.200928	-0.475449	-0.0640904	-0.342692	-0.537656	-0.0457452	-0.931665	-0.695563	-0.106775	-0.056295	-0.0793071	0.120119	0.0374037	0.827404	0.612664	-0.342994	0.937728	0.354697	0.809859	-0.303543	0.890473	-0.973674	0.917063	0.449307	0.0937529	-0.257117	0.522043	-0.565373	-0.650108	0.0435884	-0.282799	-0.249384	-0.964461	-0.444489	0.500341	0.263498	0.0421795	0.652902	-0.485851	-0.120293	-0.550943	0.368986	-0.13462	0.54074	-0.632216	0.0912918	0.427166	0.303177	0.537637	0.636299	0.735267	-0.745728	0.345736	-0.444627	-0.718176	-0.488528	-0.0481116	0.923972	-0.643656	-0.240824	0.735185	-0.732206	-0.310775	0.806611	-0.479405	-0.653012	-0.533221	-0.56642	-0.47416	0.19676	-0.480074	0.986318	0.45316	-0.615604	-0.960402	-0.539366	-0.461059	-0.301586	0.951547	-0.741572	0.640792	0.773431	0.415299	-0.588346	-0.873672	0.640495	-0.623764	-0.492028	0.597623	-0.0991326	0.426441	-0.0978351	0.525929	-0.186916	0.867779	0.550508	-0.757645	0.661696	-0.423123	0.990638	-0.237093	-0.423439	-0.906328	0.596783	0.860042	0.559934	0.352073	-0.752684	0.208342	0.0699477	-0.436227	0.996001	-0.157945	-0.866101	0.0744439	0.643878	0.225614	0.414091	-0.816343	0.21354	0.0259363	-0.680222	0.755955	-0.213078	-0.489988	-0.24695	0.765748	0.215689	0.339111	-0.437688	-0.595684	0.181928	0.234601	0.610692	0.69583	-0.930714	0.282336	-0.808625	-0.41709	-0.705211	-0.653246	-0.588223	0.516277	0.617478	0.190675	-0.397344	0.328069	0.0855828	-0.291652	0.719129	0.0332094	0.0273688	-0.806163	-0.600216	-0.172436	0.201984	-0.0299367	-0.979807	-0.87025	-0.220795	-0.359958	0.864205	-0.738853	0.0613884	0.0229034	0.145174	0.925702	0.371682	-0.42063	0.381509	0.213738	0.305406	-0.535761	-0.343815	0.117549	-0.167424	0.2173	-0.656238	0.788188	0.0409365	-0.353086	0.257208	-0.868729	-0.231924	0.614104	-0.20825	0.173244	0.944098	0.453263	-0.310172	0.627245	0.680767	-0.111851	0.407257	-0.785215	-0.397525	0.613166	-0.0459614	0.616308	-0.696423	-0.64247	-0.87606	0.0596101	0.65805	0.193385	0.774161	-0.196519	-0.944697	0.477784	0.762451	0.570599	0.221501	-0.486109	-0.609765	-0.49523	0.113855	0.289863	-0.749155	-0.274686	0.795119	-0.0352614	0.434354	0.875309	0.0426749	0.869529	0.887867	0.198817	-0.904263	-0.828652	-0.435937	-0.0115926	-0.864751	0.696616	0.560933	0.722037	0.17439	-0.82298	-0.818985	-0.565809	0.43945	-0.723934	0.400056	-0.508325	-0.435008	0.0698872	-0.749159	0.489307	0.922194	-0.0572026	0.957224	0.644884	-0.991752	-0.0621895	-0.282447	-0.814011	0.446835	-0.181841	0.0491229	0.182764	-0.606928	-0.473966	-0.0795727	0.651795	0.821125	0.764917	-0.536751	-0.833311	0.577501	0.913349	0.825216	0.351204	0.734557	-0.546551	0.162928	-0.02003	-0.660131	-0.374452	0.368253	0.185102	0.376149	-0.732394	0.442025	-0.448857	-0.5463	-0.142914	-0.939917	-0.117968	0.0556276	0.190061	0.379167	0.224771	0.481752	0.478502	-0.430422	0.729409	-0.0344588	-0.32683	-0.873416	0.876585	0.279727	-0.401069	-0.378877	0.409258	-0.628864	-0.665889	-0.590123	-0.827546	0.276732	-0.130293	-0.350692	-0.38943	0.648004	-0.278388	0.915501	0.413522	0.745759	-0.23786	-0.208781	-0.536659	-0.420354	-0.502513	-0.868256	-0.333641	0.312315	0.970527	0.63702	0.926152	0.454072	0.962356	-0.731062	-0.468874	-0.667166	0.921519	0.383956	0.930668	0.21004	-0.751094	-0.07197	-0.888285	0.541688	-0.0363773	0.126582	0.180229	0.451458	0.911035	0.57559	0.383848	-0.810115	-0.614375	0.559494	0.567499	-0.950697	0.535595	-0.832459	0.346233	-0.621774	-0.879784	-0.401699	0.704612	0.0687883	-0.435127	-0.117118	0.448131	-0.0904493	0.0598986	0.733897	-0.345178	0.00096175	0.62242	-0.646446	-0.32989	-0.929956	0.59719	0.786037	-0.85271	-0.704379	-0.885214	-0.80283	0.17636	-0.28282	0.122021	0.045105	-0.56162	-0.912596	0.581389	0.932786	-0.379942	0.869806	-0.311193	-0.604144	-0.0260171	0.170852	0.511254	0.691017	0.644026	0.944926	0.0483826	-0.894053	0.727633	-0.13386	0.994591	0.870253	-0.799676	0.00306188	0.0700849	-0.38481	-0.323139	0.89101	-0.779398	0.811695	0.244675	0.461768	0.401606	-0.831576	-0.979149	0.0451299	-0.331503	-0.111258	0.661531	-0.869398	-0.0648766	0.022702	0.127019	0.776699	-0.406993	-0.237262	0.401616	0.000643288	0.828179	0.455263	0.72691	0.908228	-0.191358	0.256704	0.333929	-0.869023	-0.889678	0.747334	0.496954	-0.210423	-0.391652	0.0311498	0.213879	-0.350619	0.260133	0.24959	0.709386	-0.58092	0.821668	0.784102	0.330074	-0.276563	-0.729023	0.561638	0.542978	0.574671	0.641028	0.00600213	0.106798	-0.21099	0.540632	0.3997	0.148581	0.645876	-0.55016	0.902806	-0.709639	0.737385	0.735177	-0.425179	0.192056	0.250742	0.701745	-0.0717137	-0.943366	0.37599	-0.84756	-0.793085	-0.212408	-0.91578	-0.356617	0.67369	-0.503564	0.542296	-0.653009	-0.538506	0.936565	-0.94442	0.484051	0.485997	0.998545	-0.332975	-0.105515	0.572548	-0.513744	0.427075	0.474417	-0.290419	0.559642	0.284137	0.339024	0.86122	0.759112	-0.853754	-0.199129	-0.26785	0.831754	0.557395	-0.873609	-0.711265	-0.213358	0.254845	-0.142508	-0.852605	0.513412	0.563503	-0.891678	-0.209114	-0.764412	0.53004	0.174278	0.125368	0.032849	-0.587641	-0.465473	0.539101	0.785765	-0.410865	-0.0358485	0.875398	0.399191	-0.328667	-0.31074	0.699333	0.94362	-0.954981	-0.31251	-0.785495	0.931126	0.193774	0.97597	-0.793597	-0.139819	-0.495676	-0.521016	0.930392	0.401852	-0.682108	-0.758229	0.0387756	0.929412	-0.819429	-0.989426	0.66915	0.784311	0.745252	-0.507102	0.498492	0.769764	-0.580829	0.500149	-0.283519	-0.167985	0.312496	0.107356	-0.336694	0.930172	0.250261	-0.795383	0.279757	0.340061	-0.916907	0.943517	0.294576	-0.839976	-0.5249	0.427006	-0.685026	0.66484	0.558118	0.872752	0.187288	0.627453	-0.766183	0.835395	0.788358	-0.25734	0.688258	0.47531	0.530126	0.934108	-0.538708	0.181986	-0.344423	0.620822	-0.0129607	0.111224	0.0216912	0.463486	-0.262882	-0.0275016	-0.836871	-0.518262	0.527457	0.994135	0.200701	-0.989233	0.34342	-0.211223	0.386682	0.803436	0.304011	0.24402	-0.348686	-0.927245	-0.885393	0.332804	0.815131	-0.202626	-0.220904	0.394775	-0.426793	0.787793	0.853405	-0.0999593	-0.857925	0.364921	-0.1214	0.0307671	0.442665	-0.44656	0.482316	0.631166	-0.653176	-0.901344	-0.401677	-0.505657	0.997965	-0.864677	0.862681	0.769826	-0.0588006	-0.557692	0.582696	0.22275	0.59844	-0.213927	0.616177	0.979548	0.352014	-0.0552278	-0.889701	0.586988	-0.539735	0.379374	0.473531	-0.528046	0.310157	-0.401704	0.131997	0.300255	-0.227252	0.817622	0.53854	-0.161531	-0.0800958	0.0266433	0.0834173	-0.602797	-0.749475	-0.581219	0.0752579	0.713907	0.475856	-0.303111	-0.520065	0.762048	0.69569	-0.629308	0.093451	0.407014	0.176591	0.965727	0.930832	-0.601809	0.729296	-0.537363	0.425054	0.208013	0.440354	0.639933	0.525628	-0.505566	0.562784	0.699659	0.525493	-0.605252	0.510253	0.296539	-0.0605403	0.342616	0.311767	-0.949472	-0.26295	0.0785352	-0.164666	-0.625602	-0.813822	-0.130016	-0.250588	0.801678	0.175696	0.822496	0.264152	0.204497	-0.179743	-0.493609	-0.633815	-0.89374	-0.388611	0.0475965	-0.514664	-0.521711	-0.197019	-0.273529	-0.836493	-0.843415	-0.29082	-0.994769	-0.0784039	0.408701	-0.43251	-0.725915	0.304423	0.773228	0.110571	-0.225096	0.77305	-0.0335399	-0.619878	-0.283738	0.921309	-0.155956	0.784718	-0.280307	-0.582227	0.166804	-0.517731	-0.739027	0.550664	-0.056847	-0.361867	-0.798829	-0.681703	-0.85281	0.201769	0.927051	0.832016	0.417893	0.456235	-0.385365	-0.920654	-0.263463	-0.558672	0.0586383	-0.254744	0.836	0.849587	-0.0837483	-0.289331	-0.327398	0.289433	0.352482	-0.442101	0.556089	0.903825	-0.24499	0.0244329	-0.540676	-0.215076	0.00920159	-0.351158	-0.106818	-0.356421	-0.509546	-0.342821	-0.316551	-0.333126	0.0778922	-0.457126	-0.239402	-0.536912	0.573801	0.987202	-0.663049	-0.975816	-0.00832981	0.487999	-0.324719	0.24558	0.538123	0.563597	-0.412911	-0.416816	-0.0367069	-0.0544242	-0.123795	-0.202733	0.578248	0.0666015	0.625107	0.0533535	0.228704	-0.949403	0.619294	-0.914457	-0.774883	0.729082	-0.0901067	0.659841	0.328547	0.395724	-0.0770313	-0.909423	0.124793	0.216902	-0.974535	-0.281936	0.0718757	-0.316229	0.993517	-0.547549	-0.297141	-0.167641	-0.218513	0.703202	-0.89235	0.273353	-0.994308	0.481505	0.639053	0.232194	0.792111	0.938141	0.140094	-0.896521	0.878346	0.871439	-0.445794	-0.287277	-0.583018	0.476489	-0.314098	0.0710003	-0.0875734	0.140529	-0.847502	-0.784285	0.915106	0.705432	0.879515	0.274075	-0.956994	-0.401436	0.171631	-0.422612	0.457053	0.898036	0.471216	-0.191465	-0.998993	-0.0655422	-0.156681	-0.500569	0.90008	0.181609	0.00341797	0.412107	-0.131588	-0.911105	0.449147	-0.643229	-0.498449	-0.11462	0.178215	-0.828275	-0.0490987	0.482202	0.679619	-0.0334787	0.0557676	0.232603	0.273924	-0.543418	0.434934	0.623471	0.269506	0.261874	-0.577681	-0.720055	-0.699341	0.0730284	0.85794	0.83452	-0.212277	-0.754616	-0.853862	0.838109	-0.766958	0.67682	-0.076822	0.107076	0.382783	0.951021	0.640713	0.857628	-0.580401	0.148819	0.329879	-0.903368	0.244935	0.198681	-0.265878	-0.211036	-0.163751	0.550533	0.788295	0.945065	0.982772	-0.835824	-0.0427335	-0.0941077	-0.647906	0.264814	-0.0532689	-0.958567	-0.456756	0.106134	-0.990939	0.542828	0.131825	-0.365739	0.0862692	0.844894	-0.134236	0.896465	0.670286	-0.767749	0.043599	0.854222	-0.896391	0.38703	0.857343	-0.189712	0.397809	-0.715284	0.443906	0.321776	-0.0354424	0.565555	0.694179	0.0250737	-0.796201	0.961981	-0.800447	0.439793	0.767298	-0.349256	0.148677	-0.88556	-0.104432	-0.937104	0.420502	0.647392	0.445079	-0.889262	-0.0439551	0.982534	0.748214	0.143319	-0.677054	0.823169	-0.572157	-0.409623	-0.498693	0.214857	0.628578	-0.524054	-0.967094	-0.100984	-0.248538	0.438841	0.228105	0.324443	0.346253	-0.321144	0.982662	-0.258542	0.730629	-0.0671681	-0.245335	0.647859	-0.862431	0.0995111	0.179839	0.564013	0.504175	0.47183	0.599413	0.0414198	0.181864	-0.643359	0.387952	-0.761134	0.0348804	-0.908705	-0.387786	-0.750051	0.98359	0.0960238	0.27061	-0.322512	-0.458881	-0.187892	0.960223	-0.0802842	0.437943	0.051477	0.628807	-0.778399	-0.182815	-0.56934	-0.700561	0.28409	0.443826	-0.355314	-0.361395	-0.362543	0.070433	0.225108	-0.908893	0.923476	0.879597	0.184286	-0.767355	-0.0600776	-0.805874	-0.461931	-0.161483	-0.862227	-0.582632	-0.823673	0.930525	0.862923	-0.533538	-0.849953	-0.473651	-0.847275	-0.267853	-0.125201	-0.0958931	0.404621	-0.419876	-0.600164	0.452332	0.641145	0.430101	0.979792	-0.298651	0.937744	-0.287367	0.626867	0.526153	-0.440284	0.692466	-0.153934	0.255596	-0.72953	-0.407058	-0.670105	0.161145	0.254314	0.267347	-0.0365219	0.815272	0.49389	0.248869	-0.180927	-0.220351	-0.260141	-0.938129	-0.201586	0.260304	0.415207	-0.0583379	0.901162	0.694222	-0.0142031	-0.529103	0.542382	-0.861763	0.637345	0.828812	0.733574	0.894237	-0.181958	0.212603	0.55551	0.543655	0.0803379	0.52292	0.551346	0.981835	0.0927552	-0.604764	-0.472242	0.412549	0.886198	-0.258627	0.837861	-0.677142	0.187408	0.262458	-0.651969	-0.550158	-0.601798	0.125606	-0.630142	-0.365	-0.62511	0.491535	0.675742	0.0438705	0.866973	-0.492698	-0.744825	-0.786498	-0.340856	0.660222	-0.987143	0.626068	0.979417	-0.501737	-0.504894	-0.830261	0.700408	-0.783518	0.631801	-0.454319	-0.062389	0.798182	-0.216553	0.304817	-0.322127	0.0307214	-0.775507	0.237667	-0.589811	-0.453064	0.313852	0.114902	-0.744148	-0.59237	0.504322	-0.156415	0.253521	-0.282438	0.817015	-0.639402	0.0860896	-0.264609	0.681701	-0.386566	0.0991998	0.362345	0.0327535	0.0385247	0.110218	-0.605953	0.623209	0.210097	0.276619	-0.352486	-0.296553	0.776578	0.938476	-0.757642	0.374312	0.827421	0.0453015	-0.0633097	0.954736	0.563956	-0.430198	0.16657	0.136801	-0.225655	0.591192	0.486723	0.863556	-0.266915	-0.192373	-0.908258	0.0561258	-0.49043	0.00225446	0.903872	-0.705264	-0.723208	0.0111081	0.00567355	0.794387	-0.334499	0.657622	-0.182655	0.983754	0.954416	-0.116327	0.472809	0.0917463	-0.530685	0.702242	0.808538	-0.66431	-0.698296	-0.984251	-0.794037	-0.0752275	-0.758108	-0.324454	-0.64764	0.708585	-0.431994	0.162049	-0.196817	-0.20761	0.587281	-0.180857	-0.616388	0.106942	-0.890098	-0.72129	0.554605	-0.219104	0.915807	-0.690251	-0.25533	-0.304782	-0.00311277	0.811373	-0.170037	-0.657071	-0.605897	-0.20264	0.822436	-0.330914	0.647433	0.730367	0.888629	0.42021	0.416881	-0.817674	-0.86442	-0.433237	0.347625	0.202165	0.224007	-0.834136	0.946028	0.792547	-0.42278	0.129534	-0.113437	-0.916038	0.493836	0.749583	-0.199662	0.344767	0.407962	0.343049	-0.42847	0.300783	-0.636111	0.749384	0.92796	0.399229	0.770802	0.8374	0.511746	-0.494118	-0.747237	0.297348	-0.288355	0.956253	-0.0893258	0.247221	0.0491612	0.524121	0.0803764	0.191937	0.0284867	0.562963	0.596002	0.927571	0.841753	0.0437351	-0.278628	0.965875	-0.465498	-0.314288	-0.917146	0.75165	0.144356	0.30943	-0.410434	-0.623692	0.717365	-0.976294	0.790827	-0.673406	0.481445	0.884296	-0.706217	0.427892	0.78671	-0.572735	0.25346	0.0364621	0.136006	-0.716327	-0.456817	0.712313	-0.904886	0.0420193	-0.134293	0.795372	0.479927	-0.81424	0.195686	0.0735949	0.0389965	0.505265	-0.626001	-0.145872	-0.143662	-0.66013	0.680528	0.245205	0.0884231	-0.860172	-0.210397	0.0710415	0.695662	0.373201	0.627683	0.499698	-0.301638	-0.36679	0.51612	-0.806897	-0.490688	0.744711	-0.384805	-0.0175309	0.280884	-0.397477	0.0138995	-0.753364	-0.457306	0.935521	0.793005	0.77013	-0.193459	-0.685996	-0.017609	0.000231773	0.723263	0.609453	-0.889374	0.300029	0.910508	-0.865188	0.642479	-0.391987	-0.268829	0.55126	0.960754	-0.721325	0.117339	-0.0434336	-0.40207	-0.388049	-0.758843	0.205334	-0.0607437	-0.699764	0.667883	-0.269661	0.690387	-0.602357	-0.904542	-0.646172	0.0862245	0.380204	0.553223	0.431911	0.781964	-0.333203	0.896488	-0.225995	0.397012	0.769905	-0.247228	-0.510659	0.925404	0.0162038	-0.844767	0.955327	0.190953	-0.471705	-0.67973	0.70825	0.852299	0.12981	0.686564	-0.375323	0.607673	-0.172359	-0.915565	0.13966	0.508401	0.845867	0.37202	-0.202375	-0.954185	-0.727822	0.56087	0.225018	-0.687185	-0.00666329	0.83164	-0.55074	-0.531059	0.308035	0.690209	-0.181559	-0.841353	-0.565799	0.197074	0.205409	0.361783	-0.234606	0.150521	0.148336	0.595312	0.142616	0.994538	0.842528	0.263242	0.78833	0.288394	0.963202	-0.542092	0.899571	-0.261844	0.923728	-0.31991	0.385113	-0.790072	-0.842303	0.296473	-0.284305	0.541923	0.474182	0.961727	-0.760808	0.122733	0.593236	-0.171101	0.201782	0.681153	-0.203335	-0.206911	-0.678877	-0.137296	-0.25294	-0.661856	-0.901679	0.390281	0.145682	-0.94763	-0.0343471	-0.816678	0.880104	-0.79458	0.757955	-0.739025	0.832339	0.349568	0.202226	0.727661	0.057776	-0.140329	0.69774	0.239579	-0.841205	0.662875	0.0646996	0.103089	0.0556326	-0.327255	-0.142544	-0.688628	0.241212	0.262051	-0.599806	-0.102568	0.591732	-0.437762	0.163334	-0.00782105	-0.409108	0.393625	-0.234551	0.231791	-0.974521	-0.251441	0.344953	-0.327942	-0.694064	0.384634	0.972036	0.0541992	0.112211	0.372721	0.0564619	-0.749123	0.269199	-0.615732	0.422757	-0.884347	0.853143	0.0587399	-0.362119	0.833527	-0.0431012	0.030195	0.388974	0.697142	-0.947623	0.170049	0.100944	0.349301	-0.18641	0.849377	0.0730943	-0.332365	-0.497635	0.0126661	-0.298004	0.0826199	-0.420507	-0.0829206	0.0967638	0.677583	-0.0324504	0.793989	0.34089	0.669999	0.591552	-0.575809	0.0939303	-0.784504	0.832098	-0.575039	0.384165	0.455768	-0.775699	0.00383584	-0.288982	0.649152	-0.517192	0.0729022	0.796375	-0.875856	0.119273	-0.206655	0.858655	-0.919954	0.9991	-0.964217	-0.4779	-0.861189	-0.853157	0.369816	-0.088798	-0.583947	0.369956	0.682243	-0.541988	-0.418806	0.989449	-0.532718	0.777711	0.000160647	-0.113019	-0.217775	-0.710308	0.462467	0.853767	-0.245277	-0.67823	-0.261986	0.444492	-0.656185	0.968531	-0.218866	-0.287839	-0.257347	-0.348737	-0.227977	-0.811519	0.827832	0.24505	-0.647336	0.895275	0.547835	0.0341372	0.344451	0.666191	-0.387145	0.947172	-0.632038	0.937929	-0.317127	0.595237	0.190564	0.539364	0.987892	0.772728	0.245824	-0.0697036	0.873146	-0.605162	0.926587	-0.746812	-0.482193	0.807488	-0.129774	0.0934613	0.655684	-0.940979	-0.994927	0.107431	0.0621207	-0.33158	0.392328	-0.510634	0.33183	-0.717985	0.849966	0.297151	0.353925	0.521209	-0.944683	0.215448	-0.00792872	0.228615	-0.532933	0.994481	0.615533	-0.569101	0.604748	-0.0235196	-0.520162	-0.241805	0.850908	0.95613	0.837337	-0.476577	-0.149127	-0.53398	-0.678699	-0.856017	0.914786	-0.616341	-0.851514	-0.129723	-0.359813	-0.91541	-0.56296	0.643451	0.578292	0.335345	0.727503	-0.739365	0.445072	0.267295	0.588526	0.00677186	0.733369	-0.634447	0.633622	-0.61921	-0.822672	0.551305	-0.524656	0.442267	-0.431104	0.437282	0.750468	0.857252	-0.058245	-0.929071	0.068827	-0.223554	0.414741	-0.196349	0.455745	-0.0816027	0.452091	-0.499123	0.490545	-0.562534	-0.204256	-0.0145511	-0.0438347	-0.455148	0.495504	-0.101729	-0.4046	-0.0161535	0.485804	0.824526	0.40403	-0.466192	0.621648	-0.682036	-0.739726	-0.280699	-0.201368	0.933031	-0.595383	0.941528	0.322857	-0.207671	0.286558	-0.203629	0.769915	0.375627	0.58677	-0.531192	0.317778	-0.48905	-0.610349	-0.895153	0.521052	0.518134	0.0928541	-0.804571	0.683653	-0.0293917	-0.169297	-0.575273	0.327347	0.2888	-0.67234	0.432533	-0.676646	0.965444	0.912247	0.151186	0.091965	-0.950176	-0.653995	0.242878	-0.313198	0.296486	0.519326	0.668552	-0.513094	0.881908	-0.930053	-0.672197	0.615607	0.324336	0.495315	-0.494911	-0.581199	-0.825004	0.00362318	0.109991	-0.758903	-0.22804	0.159996	0.659153	-0.981737	-0.498857	0.394006	-0.879207	-0.387188	0.429376	0.739772	-0.747573	0.606361	0.457883	0.903958	0.433196	0.0144186	0.148553	-0.465904	0.35867	-0.782731	-0.293809	-0.863173	0.579985	-0.236694	0.200361	0.997406	0.603965	0.970471	0.0718599	-0.453932	0.314307	0.42668	-0.87913	0.078116	-0.102577	-0.0295463	0.653514	-0.604014	0.609145	-0.364015	0.227004	-0.0656143	0.442112	-0.0974176	0.128851	0.191084	-0.104648	0.81793	-0.832823	0.337939	-0.708654	-0.505848	0.158018	0.223026	-0.876637	0.420451	-0.389283	-0.393998	-0.524583	-0.933771	-0.899583	0.129599	-0.226736	0.866255	0.18167	-0.787005	0.599237	-0.0826813	-0.67363	-0.110257	0.822484	0.420178	-0.203143	-0.0282252	-0.528066	0.696313	0.616118	-0.207724	0.884416	-0.463724	0.0101748	0.710431	-0.647258	0.260782	0.763784	-0.176763	-0.863944	-0.658661	-0.49276	-0.0361443	-0.768535	-0.522025	-0.707897	-0.0810542	-0.710962	-0.538727	-0.490669	-0.795186	-0.672449	0.592674	0.11646	0.884322	-0.152194	0.919429	0.208247	0.553167	-0.10562	-0.559466	0.841408	0.102148	-0.933688	0.0603064	-0.993974	0.301739	-0.856374	0.56168	-0.51055	0.240525	-0.904713	-0.401891	0.365924	-0.223977	-0.381658	0.270784	0.472082	0.255081	0.578584	0.0972995	-0.430969	0.103515	-0.774594	0.10235	0.0614352	0.884352	-0.18474	0.782929	-0.458813	-0.939477	0.91968	-0.716262	-0.291468	-0.479975	0.223261	0.637291	0.131276	-0.230742	-0.894908	0.181065	0.0456905	-0.815495	-0.76352	0.909043	-0.121226	-0.46051	-0.400417	0.0338409	-0.363303	-0.530973	0.146257	-0.825112	0.338989	-0.80355	0.042456	0.332649	0.18085	0.991327	0.840267	-0.452669	-0.927507	-0.723014	-0.296178	-0.948766	0.813165	-0.494667	0.885805	-0.38109	0.505331	-0.180926	-0.169431	-0.778658	0.129053	-0.905583	0.240976	-0.850669	-0.748924	0.737854	-0.110441	0.102973	-0.974619	-0.525553	0.682811	0.437043	0.341281	0.403236	-0.902741	0.726042	-0.452834	-0.9963	-0.435951	-0.0429459	-0.490712	0.018182	0.346979	-0.62569	0.292389	-0.848222	-0.744061	0.805199	0.392549	-0.668856	-0.667289	-0.26918	0.679276	-0.704535	0.336649	0.197316	-0.14506	-0.686347	-0.890436	-0.926887	-0.524046	0.61502	0.461506	0.159477	-0.598421	0.902594	0.77737	0.0780018	-0.183622	-0.57273	-0.498204	-0.452571	0.714945	0.0145194	-0.105954	0.0297501	-0.168595	0.45084	0.695094	0.196985	-0.221986	0.25729	0.630449	-0.0727487	-0.968797	-0.421481	0.0300222	-0.823558	-0.590295	0.238024	-0.236297	0.170186	-0.171727	0.627411	-0.343419	-0.09812	0.30787	-0.210743	0.567463	-0.811727	0.596517	-0.439705	0.286352	0.281114	0.923257	0.534419	0.784776	-0.885438	-0.701512	-0.97608	0.327696	-0.817821	-0.478152	0.773397	0.841023	-0.877397	-0.174746	-0.23801	-0.163031	0.564953	-0.99347	-0.734404	0.951332	0.20532	-0.408154	-0.818877	0.014752	-0.895286	-0.575529	0.18361	-0.0985592	0.554075	0.794957	-0.487538	0.672449	0.701068	0.705746	-0.687725	0.898361	0.468778	-0.738514	0.389249	0.324978	0.509963	0.685301	0.458987	-0.485989	0.25461	0.329575	0.138139	-0.618787	0.0781906	0.419173	0.62407	-0.344538	0.543066	-0.41194	-0.365768	0.584867	-0.953311	-0.957536	0.707628	0.38204	0.539204	-0.212535	-0.737805	0.911696	-0.406435	0.254957	-0.875157	0.864336	-0.359533	0.929374	0.136124	0.86859	0.74082	-0.605255	-0.971664	0.182137	0.94889	0.884651	-0.531131	-0.578119	-0.6328	0.643471	0.314009	0.85891	0.637794	-0.610888	0.156402	0.374817	0.157256	0.0344627	-0.0320666	-0.632192	-0.533682	0.75358	-0.681546	-0.93326	-0.602662	0.331763	0.248358	0.653033	0.69362	0.89755	-0.189223	0.30125	-0.786682	0.598822	0.417098	0.372463	-0.133475	-0.534695	0.517406	-0.389855	0.31205	-0.698781	0.60814	-0.0764803	-0.0465862	0.300288	-0.734277	-0.153433	-0.574634	-0.28421	0.114431	0.326329	-0.179048	-0.967675	-0.480832	0.490041	0.962096	-0.143042	-0.96404	0.731585	0.660931	0.679248	0.973996	-0.00285537	-0.499696	-0.680649	-0.571903	-0.141184	0.511779	-0.958393	0.944045	-0.348183	0.647133	0.362062	0.447976	0.48977	0.792846	0.92588	-0.325607	-0.751477	0.60379	0.454838	-0.0471841	-0.451559	-0.77729	-0.875942	-0.0473543	-0.398597	0.919444	0.168324	-0.470826	-0.0418158	-0.0106135	0.974284	-0.0796501	0.1075	-0.0898517	0.10694	0.372194	0.252613	-0.839685	0.0583467	-0.732679	-0.532046	-0.233742	0.373282	-0.418561	-0.571539	0.590159	-0.704509	-0.418956	0.143652	0.997749	-0.895029	0.292008	0.947844	0.71566	0.982773	0.352759	-0.63576	0.0945587	0.284524	0.955018	0.106156	0.650774	0.977347	-0.653305	0.416005	-0.445631	0.178707	0.918466	-0.158009	0.0603118	-0.105682	0.115102	-0.152934	0.447774	0.69298	0.678731	0.438538	0.127709	-0.388761	0.880241	0.424938	-0.842192	0.0479362	-0.635081	-0.432965	0.567594	-0.247075	0.0405414	-0.707297	-0.579792	0.973394	-0.899599	-0.713737	-0.463394	-0.835918	0.656682	-0.0483876	0.293878	-0.363637	-0.587874	0.655826	-0.379355	-0.817497	0.142787	-0.937944	0.26417	0.520867	0.289932	0.771112	-0.799255	-0.653251	-0.21208	-0.988647	-0.562935	0.671762	-0.381124	-0.206484	0.335537	0.952652	0.503106	0.805807	0.716735	0.768241	0.0428313	0.366113	-0.264307	0.0579253	0.71435	0.521638	-0.425819	-0.340001	-0.976457	-0.938477	-0.822664	-0.0410612	-0.675906	-0.983963	0.799168	0.819634	-0.415086	0.494494	0.181173	0.756112	0.568287	0.0842124	0.394547	-0.51648	-0.65365	0.552709	-0.236665	0.581191	0.916301	-0.441973	0.97228	0.957782	0.561527	0.995597	0.909634	0.786085	0.823234	-0.321659	-0.326671	0.0645927	-0.877395	0.798096	0.876786	-0.520965	0.123951	-0.612946	0.97235	-0.38107	0.204842	0.631757	-0.51439	-0.216434	-0.109798	-0.695022	0.645036	-0.553579	-0.462384	0.755114	0.988775	0.684897	0.929166	0.381094	0.689958	-0.992258	-0.757911	0.0992164	0.431915	-0.587614	0.473379	-0.137066	0.672989	0.436532	0.169048	0.962844	0.785506	-0.132866	-0.707251	-0.988108	-0.892705	-0.832036	-0.284508	0.892078	0.244469	-0.869096	0.278659	-0.659138	0.657174	-0.0340492	0.231132	0.543762	0.792281	0.430216	0.402627	-0.672446	0.524486	-0.743093	0.903391	-0.317288	-0.0251706	-0.152253	-0.752391	-0.160749	-0.0840837	0.0413986	-0.0738409	-0.305787	0.860069	0.607228	-0.547468	0.52891	-0.630238	0.477952	-0.686751	-0.876074	-0.640988	0.951672	-0.319153	0.602281	0.117512	0.948876	0.697447	-0.11851	0.296225	-0.802676	0.25715	-0.171988	0.205879	-0.230117	-0.179596	-0.669824	-0.73906	-0.535912	-0.24004	0.771398	0.193221	0.649386	0.290108	0.29099	-0.496215	-0.84106	0.101194	0.523485	-0.535299	-0.771341	0.548064	0.261593	0.255834	-0.716465	-0.918568	-0.602605	-0.0803594	-0.914859	0.591764	-0.245936	0.709616	0.0154848	0.823455	0.509026	-0.644964	-0.939438	0.432491	-0.869346	-0.236204	-0.424343	-0.0120804	0.576945	0.752443	-0.0930057	0.696153	0.0161746	0.854928	0.907512	-0.877161	-0.480291	0.662943	-0.71874	-0.816301	-0.158501	-0.221305	0.915497	0.00827339	0.698308	-0.748822	0.299048	0.0811947	0.59204	-0.926528	-0.344246	0.316758	-0.854024	-0.0918422	0.406579	0.979637	0.0352942	-0.593381	-0.819171	0.277759	-0.349838	-0.079686	-0.372467	0.75604	-0.985725	0.129436	-0.999991	-0.468814	0.814693	-0.460272	0.0525696	0.155579	0.24763	0.97142	-0.888956	0.984976	-0.732709	-0.259833	0.288847	0.221538	0.214326	-0.0795386	-0.309369	-0.303413	-0.59958	-0.491755	0.510081	-0.741875	0.499774	0.905226	0.104833	0.442271	-0.944383	-0.0775494	0.705861	-0.130886	-0.057454	-0.818586	0.00769518	0.50032	0.710706	-0.664043	-0.701711	-0.902184	0.476138	-0.625079	-0.0268586	0.52245	0.365655	0.81848	-0.756736	0.906788	-0.849973	-0.887803	-0.94302	-0.00622508	-0.232113	0.969128	-0.206477	0.90156	-0.906506	0.059728	0.597597	0.165074	0.99251	-0.668413	-0.0789222	-0.457157	0.456553	-0.98571	-0.116952	0.69643	-0.985601	-0.634776	-0.366433	-0.844607	-0.983616	0.757647	-0.903913	0.0403608	0.866977	-0.883797	0.000415623	-0.959428	-0.0532395	0.312374	-0.00311365	0.259706	0.88601	0.84866	-0.692189	-0.52639	0.327611	-0.166197	-0.301644	-0.0625192	0.645073	-0.0829906	0.381027	0.0349053	-0.937087	0.471421	-0.71241	-0.692817	-0.334243	-0.568766	0.870547	-0.546328	-0.0658352	-0.246503	-0.210068	0.88658	-0.199346	0.776088	-0.225185	0.160602	0.949743	-0.317102	0.0502512	0.228519	0.578412	-0.838756	-0.583991	-0.76887	-0.255599	-0.0197275	-0.828295	-0.209392	-0.535521	-0.588119	0.220658	0.370529	0.443785	-0.391753	-0.324849	-0.234961	0.8658	-0.79854	-0.290589	-0.425146	0.00802721	-0.679163	-0.196328	-0.0113413	0.331822	-0.556065	-0.815878	0.965569	0.898755	0.538118	-0.00343307	-0.747791	0.408511	0.654214	-0.574206	0.565532	0.505952	0.793022	-0.424894	-0.396242	0.047026	-0.0801566	-0.365772	0.405877	-0.244141	0.452638	0.37975	0.765549	-0.889886	0.658004	0.356259	0.71483	-0.557733	-0.570116	0.238872	0.134825	0.621687	-0.25249	0.783573	0.27904	-0.487484	0.266232	0.753087	0.66628	-0.382462	-0.250071	0.8421	0.620263	0.481676	-0.599439	-0.823845	-0.138939	0.909959	-0.314584	-0.540482	0.341855	0.607629	0.780539	-0.954507	0.651047	0.184118	-0.64157	0.568137	-0.174954	0.339805	0.0545951	-0.213278	0.874283	0.0967265	0.80336	0.116175	-0.162067	-0.243105	0.991442	-0.593594	0.317774	0.737406	0.357231	-0.237501	0.895107	0.72266	-0.952516	-0.457222	-0.494157	0.702504	-0.6992	-0.772181	0.998828	0.129035	-0.151695	0.483514	0.23144	-0.6309	0.721588	-0.859334	0.783802	-0.240204	0.482912	-0.640965	-0.821762	-0.470855	0.373573	-0.647728	0.799721	0.33169	-0.136113	-0.981094	0.137756	-0.337163	-0.278143	0.789586	-0.126377	-0.683054	0.200878	0.980322	0.679228	-0.576474	-0.27863	0.380637	-0.00573075	-0.324986	-0.622005	0.237146	-0.0204927	0.767081	-0.165257	-0.995838	0.633956	-0.808097	-0.922115	-0.11257	-0.348113	-0.53349	0.932876	0.444557	0.98216	0.64267	-0.756593	-0.0504841	-0.768655	0.182593	-0.994627	-0.0560243	-0.755533	-0.655551	-0.210552	0.249118	0.679817	-0.864833	0.106303	-0.326578	0.046401	-0.165462	0.90376	-0.251969	-0.0537414	-0.320559	0.901063	0.109876	-0.930756	0.707264	-0.922472	0.326927	0.240863	0.304923	0.0187382	0.708719	-0.209113	-0.188895	0.593328	-0.0543689	0.359099	-0.492066	-0.752426	-0.911162	-0.55613	-0.575937	0.128561	-0.180189	0.656648	0.453106	-0.75387	-0.768018	-0.88539	0.167872	-0.834589	-0.973836	-0.415095	0.071971	0.674527	0.286411	-0.339248	0.0738999	0.703117	0.92117	-0.0801883	-0.528592	0.181778	0.707156	0.348157	-0.418583	0.239895	0.670446	-0.194322	0.588248	-0.745672	-0.831225	-0.591971	0.131164	-0.485387	-0.704238	0.250756	0.296496	-0.323479	-0.748515	0.280999	0.608512	-0.0398959	-0.504551	0.397153	-0.743383	0.286932	0.936701	0.881065	-0.91971	-0.0563409	0.368728	0.47573	-0.105836	0.766161	0.684592	0.826317	-0.670737	0.903824	0.786963	-0.725645	0.441548	-0.727625	-0.128076	-0.0887287	0.576599	0.341733	0.016188	0.291708	-0.90889	0.416583	0.440243	-0.00563899	-0.819064	-0.779395	-0.511757	-0.0947703	-0.321449	0.781313	0.299693	-0.679428	0.0501326	-0.734987	0.831427	0.837361	-0.0695611	0.767122	0.999168	-0.477	-0.596269	-0.723062	-0.0599852	0.990575	0.235603	0.409179	0.29594	-0.509167	-0.946058	0.899737	-0.27404	-0.894568	-0.370149	-0.91371	-0.987249	0.822051	0.0686484	0.540489	-0.0543348	0.890589	-0.162963	-0.527191	-0.985501	-0.924105	-0.330846	0.774306	-0.302213	0.889304	0.945612	0.0110183	-0.0954866	0.455808	-0.630715	0.464042	-0.102741	0.853009	0.725506	-0.0599666	-0.401978	0.278658	-0.251326	0.676609	-0.242757	-0.258112	-0.0848458	-0.508308	0.804239	-0.730949	-0.911865	0.252871	0.800888	0.408715	-0.568663	0.474736	0.813107	-0.0342307	-0.843188	-0.629135	0.0941853	0.0865359	-0.627568	-0.265604	0.440066	-0.513015	-0.71712	0.125827	-0.76454	-0.476362	-0.297654	0.683677	-0.643013	0.534129	-0.290117	-0.851747	0.936287	0.956678	-0.0543335	0.267392	0.978863	0.75422	-0.844779	-0.784781	0.746325	0.733586	0.218107	-0.468388	-0.510574	-0.336045	0.416396	-0.151394	0.15032	-0.809437	0.210596	-0.0655972	0.704292	0.242341	0.444764	-0.410202	0.613604	-0.175326	-0.538797	-0.802046	0.968178	0.368034	-0.483949	0.515118	-0.0388576	0.490197	0.0188988	0.20516	-0.271788	0.127949	-0.952072	0.0332592	0.657717	-0.34618	0.370429	0.455181	0.477526	0.904032	-0.629315	-0.258285	-0.711349	0.723333	0.556261	0.604621	0.0966674	-0.795713	-0.158298	-0.687372	0.992014	0.320285	0.421795	0.751199	0.981408	-0.686013	-0.476447	-0.837425	0.161549	0.0858254	0.299585	0.981102	0.484246	0.504353	-0.427583	-0.299377	-0.212907	-0.209312	0.469706	0.778693	0.0976489	0.79356	-0.282991	-0.671256	-0.682931	-0.573951	-0.163455	0.918072	0.988559	-0.279007	0.0667474	0.118538	0.314928	-0.539438	0.644976	-0.818446	-0.017834	-0.861696	0.707741	-0.204501	-0.190872	-0.0344928	-0.912256	0.512813	-0.15661	0.0998378	0.939925	-0.671705	0.68958	0.96088	-0.307381	0.696638	-0.681616	-0.455429	-0.152118	0.652212	-0.00262542	0.746398	0.118323	0.314122	0.319523	-0.933159	-0.407343	-0.598148	-0.851871	-0.441842	0.0363744	0.865549	-0.78754	0.588805	-0.154819	-0.998378	0.107328	0.403581	0.258373	0.186319	-0.0835104	-0.5012	0.454778	0.23823	-0.523191	-0.798566	0.313856	0.513301	-0.848914	-0.92044	0.542465	0.877073	0.219912	0.699185	-0.660455	-0.120176	0.449807	-0.847746	-0.263161	-0.0922066	0.112927	0.774141	0.15767	0.379753	-0.684643	0.598024	0.0319526	-0.645059	-0.533492	0.269837	0.626096	0.121485	0.710047	-0.147249	-0.439143	0.0634954	-0.481742	0.167661	0.44345	0.591234	0.672453	-0.81365	0.430341	0.989009	0.544329	-0.289823	0.199861	0.0306392	0.687612	-0.519282	0.937253	0.998959	0.21413	0.0580735	-0.129024	-0.818232	0.176478	0.63233	0.656967	0.343002	0.521714	-0.137654	0.75117	0.967077	-0.00739954	0.392347	0.0774451	-0.10096	0.0980985	-0.718194	-0.344727	-0.937233	-0.331565	0.131475	0.970535	-0.288609	-0.809064	-0.182163	0.862497	0.869448	-0.0816608	-0.519792	0.462078	0.663872	-0.457726	-0.714223	0.202672	-0.606909	0.272028	-0.751361	-0.612451	0.589309	-0.541306	0.790059	-0.896514	0.255305	0.967687	0.06975	0.773536	-0.86283	0.621772	-0.45335	0.348575	-0.599539	-0.581255	0.767363	0.469376	-0.105055	-0.00407836	0.451686	0.245613	-0.16954	0.263345	0.091719	-0.769956	-0.00472749	0.827555	-0.492639	-0.63558	-0.275137	-0.107734	0.837136	-0.933796	-0.407938	0.322851	0.651817	0.331195	0.832644	0.264573	-0.593199	0.414467	0.811624	0.00184952	0.814998	0.26443	-0.297696	0.808665	-0.611308	-0.706973	0.0925696	-0.297354	-0.760425	0.447064	-0.171519	0.162642	-0.144006	-0.665964	-0.502015	-0.415493	-0.508468	-0.854772	0.852187	0.963165	0.24162	-0.603642	0.420036	-0.613879	0.696717	-0.10932	-0.987397	0.240541	0.00299891	0.0615662	0.974275	-0.184789	0.4387	0.12792	0.571128	0.406934	-0.0939908	-0.157551	-0.444052	0.734075	-0.505256	0.818669	0.880031	-0.546352	0.0068205	-0.51207	-0.839602	0.180346	0.408534	0.756273	-0.342767	0.768653	-0.0059336	-0.845672	-0.179553	-0.190778	-0.0543449	-0.556151	-0.528453	-0.711771	0.0165723	0.984071	0.968822	-0.0174234	0.647189	0.944596	-0.598937	0.587678	-0.710208	-0.586969	0.300933	0.530304	0.451871	0.786095	-0.256451	0.586704	-0.743488	-0.952247	0.37458	-0.953239	0.829529	-0.0396481	-0.168295	-0.85366	-0.795966	0.319723	0.156018	0.379943	0.550409	0.0749143	0.583315	0.75825	-0.482174	0.025795	0.791214	-0.389338	0.455097	-0.0427248	0.197344	0.626225	0.393867	0.669115	-0.0896602	-0.387263	-0.0408125	-0.40621	0.66447	-0.0174058	0.319994	0.744242	0.939819	0.0929603	-0.660069	-0.87469	-0.552026	-0.855448	-0.777498	0.928434	-0.28428	0.0567368	0.724177	0.386504	0.369231	-0.166817	0.594054	-0.289029	-0.885077	0.813909	-0.426417	-0.036914	0.950304	0.108378	-0.415307	0.0661304	0.749559	0.381952	0.34639	0.743941	-0.208842	0.373427	-0.883703	-0.862174	0.29268	0.783422	0.293279	0.867671	0.455905	-0.059623	-0.753462	0.357101	-0.303762	-0.751002	-0.929641	0.0706269	0.110674	0.380873	0.354847	0.836809	-0.546354	-0.663528	-0.706209	-0.419254	-0.533334	0.728105	0.760849	-0.957822	-0.210985	-0.211861	0.108314	-0.307055	0.554589	-0.116335	0.0717899	0.136847	-0.44537	-0.619431	-0.526161	-0.0943084	0.168497	-0.15584	0.403084	-0.875001	0.00145354	-0.09234	-0.221737	0.0809892	0.486154	-0.98735	-0.578322	0.590722	0.268541	-0.372756	-0.0951501	0.0674153	-0.639238	0.234614	0.377309	0.217264	0.418575	0.0734288	0.0638825	-0.861881	-0.662555	0.247866	0.407333	0.522432	-0.894867	0.11	-0.0664008	0.564094	-0.578898	0.917156	-0.265296	0.29549	-0.79059	-0.319623	0.118616	-0.528034	0.118107	-0.170478	0.145611	-0.45343	0.78982	-0.15154	0.957815	-0.347138	-0.945439	0.0236364	0.860825	-0.736281	-0.898505	0.163099	-0.132091	-0.549174	-0.304023	0.122815	-0.468239	-0.384096	0.484831	0.216022	0.343091	-0.868075	0.683384	0.294046	0.515551	0.113264	-0.0684621	0.769494	-0.255031	-0.798843	0.978655	-0.550222	0.10997	-0.878616	0.21886	0.399316	-0.0249662	0.710304	-0.291558	0.363186	0.422783	-0.302301	0.540875	-0.462483	-0.460089	-0.651245	0.844054	0.893318	0.182145	0.111	0.805093	-0.40085	0.554311	0.669943	-0.756777	0.0507226	-0.265341	-0.586195	-0.58144	-0.571892	0.0131732	-0.399154	-0.461322	-0.875027	0.42442	0.369507	-0.553724	-0.789011	-0.962032	0.346744	0.514892	0.580214	-0.573139	-0.651218	-0.562251	-0.865236	0.363564	-0.0225999	-0.64916	-0.181068	0.690476	-0.11422	-0.254929	0.93682	0.1456	-0.899502	-0.847323	-0.946446	-0.17701	0.537084	-0.76754	-0.896672	0.643401	0.507631	0.949326	-0.491363	-0.601005	0.585409	0.930965	0.755586	0.469137	-0.418882	0.203251	0.065949	0.143128	-0.541486	0.859032	-0.94771	-0.126612	0.692845	0.967583	-0.487878	-0.319332	0.115841	0.0522829	-0.403238	0.576023	-0.444513	-0.897059	-0.441455	0.00160891	0.796419	0.595428	-0.385329	-0.946424	0.168288	0.574043	0.814219	-0.108168	0.768031	-0.920672	-0.340416	-0.623002	-0.101595	0.491953	-0.0200418	-0.374779	0.485779	0.406287	0.298951	-0.437953	-0.277899	0.340241	0.265253	-0.611485	0.427955	0.355399	0.222564	0.327463	-0.290206	0.391705	0.221346	-0.975822	-0.498277	0.403094	0.523448	0.497638	-0.434551	-0.331544	0.573794	-0.819019	-0.891668	0.134352	0.105351	0.0151911	-0.0473873	0.0330005	0.392636	-0.307774	0.503549	-0.855735	-0.394703	-0.284064	0.735001	0.976166	-0.243518	-0.266067	-0.0137166	0.259243	0.156764	0.171435	-0.229947	0.278944	0.707159	0.303638	-0.179624	-0.54321	-0.730799	0.503948	0.458207	0.943166	-0.87965	0.0558342	0.0718177	0.790493	0.723256	0.810082	0.529324	0.97115	0.602627	0.409905	-0.988707	-0.146764	0.214829	-0.629341	0.902646	-0.662621	0.609483	-0.489727	-0.883209	-0.859579	0.86926	-0.706325	0.910005	-0.687827	0.942393	0.650412	0.811939	-0.402711	0.0221776	-0.612139	-0.418995	0.0518652	-0.523146	0.109997	-0.37655	0.300152	-0.666408	0.66131	-0.242547	0.262069	-0.814425	-0.419356	-0.956688	-0.111555	-0.994141	0.775999	-0.0821372	0.846306	0.645597	0.590591	0.862362	-0.356312	-0.530445	0.791272	0.960369	0.106847	-0.660097	-0.71845	0.424911	-0.061056	-0.831365	-0.684093	-0.335923	-0.814952	-0.386568	-0.0399991	-0.27156	0.977253	0.148556	0.408009	0.429503	-0.990883	0.171125	0.435253	0.687426	0.31613	-0.187632	-0.541836	-0.374061	-0.143265	-0.084716	-0.0770792	-0.656027	-0.685273	-0.0273485	0.685245	0.518653	-0.512884	0.75009	-0.395699	-0.573482	-0.967921	-0.757377	-0.208889	-0.833348	0.00736562	0.349574	-0.918283	-0.141459	-0.36233	0.756998	-0.27091	0.774827	0.290085	-0.492383	0.620669	-0.125707	0.0496592	0.812042	-0.115415	-0.631412	0.166979	-0.624834	-0.35852	-0.142174	0.532619	-0.553461	0.497809	0.262144	-0.515411	-0.765254	-0.791827	-0.0902032	-0.583947	0.48147	-0.327387	-0.560678	-0.505554	0.402956	-0.64426	-0.854937	-0.179055	-0.0216669	-0.257982	-0.289687	0.860737	-0.428873	-0.52502	-0.525419	0.354731	-0.637207	0.915434	0.0822816	-0.796074	0.534919	0.167243	0.315151	0.523352	-0.303593	-0.485424	-0.0480863	0.307429	-0.708677	-0.556649	-0.18405	0.92223	-0.490792	-0.18612	-0.68375	0.382879	-0.679254	-0.578593	-0.790546	0.830757	0.341201	0.0408388	0.75423	0.508842	-0.738095	0.258803	-0.804269	0.0298221	0.103838	-0.100562	-0.908718	0.630816	-0.634818	0.924237	0.993486	0.801845	0.0438433	-0.771898	0.143769	0.223786	-0.366983	-0.706004	0.146742	-0.2385	0.959165	0.286266	-0.779586	-0.0561959	0.278428	-0.255626	0.583892	-0.537912	-0.627197	0.439132	0.838792	-0.108185	-0.523358	-0.955884	-0.67773	-0.608333	0.653131	0.350538	-0.159462	-0.281569	-0.63782	0.0302963	0.691787	0.321337	0.0515362	0.959044	-0.738867	0.692379	0.947296	-0.654276	0.757138	0.118953	-0.236432	0.450668	-0.455326	-0.128885	-0.925026	-0.157218	-0.385289	-0.95325	-0.495064	-0.189072	0.698735	-0.0153208	-0.438553	-0.792756	-0.910798	-0.943317	0.503866	-0.805731	-0.756897	-0.866659	-0.610672	-0.462573	-0.236122	0.876647	-0.636259	0.178155	-0.956746	-0.218749	0.536721	-0.662277	0.663435	0.877849	-0.911489	0.10172	-0.705462	0.619259	0.0643108	-0.189141	-0.282138	-0.0392217	-0.199183	0.231133	-0.080555	-0.23065	0.11015	-0.372561	0.927904	-0.787447	0.213507	-0.48804	0.13466	-0.943287	0.142667	-0.828023	-0.387912	-0.542913	-0.944445	-0.978684	0.995402	0.426622	0.196537	-0.20193	0.0320522	0.540139	-0.422362	-0.419908	-0.589286	-0.729148	0.303436	0.442335	-0.111157	-0.720081	-0.355507	0.322559	-0.272321	0.646481	0.903452	0.352378	-0.969705	-0.0886018	0.719249	-0.675859	0.151272	0.329415	0.64264	0.508834	0.918537	0.411258	-0.215341	-0.713899	-0.572371	0.903878	0.549276	-0.621555	0.527876	0.295501	-0.101693	-0.181237	0.492503	-0.327289	-0.29627	-0.657053	0.0133715	0.12581	0.912323	-0.667131	0.693236	-0.233652	0.0731355	-0.900695	-0.272333	0.958286	-0.454043	-0.584778	0.939594	-0.0619565	0.206606	0.677287	0.382372	-0.685252	-0.649895	0.113504	-0.983453	0.515842	-0.182561	-0.923331	-0.337806	0.946031	0.0324604	-0.110687	-0.361675	0.178195	0.239463	-0.857705	-0.372518	-0.251068	-0.458199	-0.462551	0.905848	0.53377	-0.132335	-0.359105	0.661934	-0.423444	0.723086	0.618969	0.9581	-0.17816	0.520168	0.137556	-0.246036	-0.896973	0.859265	-0.511152	0.313932	-0.99804	0.608672	0.736666	-0.819428	-0.363275	-0.258701	0.602304	-0.920028	-0.675582	-0.102039	0.660099	-0.726678	0.746326	-0.288836	-0.49069	-0.554531	0.160057	0.432857	0.92532	-0.511837	-0.714599	-0.618544	-0.839899	0.0272147	-0.892016	-0.0997314	-0.532116	0.549934	-0.509925	0.261286	-0.710189	0.978188	0.0761371	-0.636149	0.799302	-0.391709	0.0400831	-0.860264	0.111956	-0.764348	-0.645065	0.779799	0.2247	-0.94271	-0.140797	-0.878783	-0.87483	0.38777	0.136981	0.487869	-0.929196	0.509805	-0.798262	-0.789256	-0.32768	-0.714636	-0.347962	-0.311028	-0.334971	-0.343711	-0.81205	0.0358812	-0.187294	-0.778487	-0.266242	-0.0660248	-0.89322	0.444105	-0.436243	0.618622	-0.0229954	-0.5778	0.410129	0.358514	0.745727	-0.770837	0.170501	0.287839	-0.739967	0.865358	-0.416127	-0.737976	-0.796882	-0.104688	-0.411472	-0.362618	-0.833695	-0.288094	0.901903	0.108978	-0.897811	-0.861368	0.147555	0.514429	-0.634125	-0.781629	-0.274056	0.763859	0.387539	0.27984	0.110224	0.290063	0.494151	-0.163131	-0.977438	0.535251	0.91259	-0.363595	0.154603	-0.692569	0.601379	-0.900032	0.548539	-0.291225	0.417266	-0.0541921	-0.268594	-0.290455	-0.403655	-0.238855	0.193229	0.210077	0.906477	0.812799	0.394771	-0.907087	-0.425909	-0.845891	0.741323	0.173056	-0.239965	0.122892	-0.80043	-0.377358	0.476502	-0.481576	-0.356716	0.00790018	0.631321	0.979051	0.0158077	-0.892125	-0.852329	0.202571	-0.216246	-0.998076	-0.165874	0.0405669	-0.850306	-0.468049	0.597831	-0.778639	-0.157286	-0.294365	-0.70872	-0.770245	0.629892	0.537516	0.272869	-0.925306	-0.295942	0.692383	0.677249	0.00329679	-0.713544	0.792214	-0.44401	-0.709573	-0.136466	-0.29877	-0.785702	0.74971	0.991806	0.812064	0.162874	0.163469	0.272299	-0.344837	-0.121554	0.178963	-0.657647	-0.188529	-0.430738	-0.951472	-0.81264	0.0717883	0.571871	0.539644	-0.572686	0.459531	0.0324229	-0.0462723	-0.159884	0.609592	-0.116924	0.0334551	-0.795865	0.469729	-0.139702	-0.322008	-0.892002	-0.865394	-0.280808	-0.120181	0.0197796	0.993573	-0.554657	-0.11623	-0.553657	0.307107	0.0166731	-0.0345149	0.630298	0.931727	0.425962	-0.919845	0.983532	-0.736545	-0.908006	0.255362	-0.645564	0.134925	0.749646	-0.568658	-0.0146091	0.658199	0.617359	-0.254352	-0.508103	0.714343	0.726182	-0.391693	0.96439	0.890356	0.832473	0.183901	-0.37587	-0.513759	-0.34862	0.341504	-0.194315	-0.697717	-0.889637	-0.913276	0.608535	0.970747	-0.23575	0.451615	-0.311387	0.395552	0.109496	-0.67799	-0.74608	-0.0359518	-0.777224	-0.405456	0.650266	-0.893766	0.0459388	0.507472	0.772625	-0.0878411	-0.910935	-0.788826	-0.733021	0.56458	-0.166879	-0.397458	0.0596124	-0.592929	0.169975	0.00922745	-0.5899	0.647961	0.630506	-0.665521	-0.24714	-0.341588	-0.489659	-0.214605	0.11014	-0.848025	-0.251057	-0.736315	0.754877	0.0107418	-0.932802	0.56477	-0.245134	-0.904255	0.808406	-0.903464	-0.252031	-0.879327	-0.543819	0.691393	0.969987	0.0103665	-0.00239501	-0.103275	-0.325052	0.162287	0.619464	0.676283	0.597111	0.76923	0.197657	-0.948423	0.41246	-0.684397	0.138133	0.363446	-0.286773	0.320351	-0.544783	-0.497472	-0.318064	-0.69242	-0.973545	0.201897	0.292685	-0.470446	-0.151994	0.274956	-0.531085	-0.156292	0.534927	-0.464952	-0.507145	0.168007	0.537008	-0.479712	0.806999	0.766843	0.305284	-0.157422	0.96599	0.1584	0.664849	-0.82397	-0.469827	0.160541	0.751401	0.557598	-0.500344	0.359006	-0.314034	0.105279	0.863244	0.0902059	-0.817148	-0.913403	-0.144525	-0.606999	-0.658411	0.448677	0.104105	0.463807	0.313632	0.903612	-0.190279	-0.752584	-0.369457	-0.832338	-0.367331	-0.12507	-0.977652	-0.682205	-0.157263	0.43061	-0.234639	0.916623	0.641659	0.0461071	-0.775336	-0.324628	-0.00697169	0.648616	-0.523105	0.974499	0.205706	0.497856	-0.82425	0.71452	0.0882509	-0.277153	0.516081	-0.131733	-0.880969	-0.154233	0.0153552	-0.480305	-0.410632	-0.596884	0.267773	0.876314	0.266295	-0.698988	-0.0565246	0.354231	-0.739818	-0.380105	-0.763886	-0.219986	0.592709	0.988159	0.132206	0.111812	-0.26216	-0.305372	0.264296	0.759598	-0.868637	-0.891005	-0.710269	0.491891	0.562081	-0.141966	0.444146	-0.486748	-0.219008	0.170148	0.876646	-0.311563	-0.495379	-0.996143	-0.811501	0.861723	0.0163715	0.918017	0.262901	-0.90637	-0.219322	-0.933302	-0.503938	0.165171	0.248519	-0.0707381	-0.502376	-0.0237694	-0.642281	-0.333844	-0.050862	-0.749198	0.600913	0.256451	0.202268	0.871838	-0.973243	-0.85916	-0.125077	-0.12095	0.389756	-0.453772	0.951543	-0.93033	0.723534	-0.329395	0.799304	-0.915764	0.955352	-0.371808	-0.957168	0.599907	0.316353	-0.97478	0.746711	-0.110716	0.934931	0.222166	0.171101	0.95564	-0.673636	0.542694	-0.953945	-0.262395	-0.658372	-0.800682	-0.697988	0.895954	-0.675862	0.982584	-0.227669	0.709665	-0.235153	0.964763	-0.200832	-0.0501145	-0.296127	-0.17066	-0.129166	0.995209	-0.00359328	0.740124	0.498306	-0.837227	0.966498	-0.699092	-0.884688	0.963838	0.654559	-0.827895	0.0529813	0.346201	0.669133	-0.674287	-0.482332	-0.671164	-0.256116	-0.913572	-0.201199	0.595311	-0.185641	-0.835491	-0.869592	0.189424	0.730859	-0.477019	0.598226	0.945802	0.626522	0.115654	-0.623013	0.745478	0.0184819	0.161009	0.844446	-0.834777	-0.624171	-0.797361	0.430708	0.584143	0.123743	-0.381532	0.540722	0.524376	-0.579831	0.648659	-0.175184	-0.654635	0.734024	0.0434992	0.161906	0.767826	0.316827	-0.238168	0.987725	-0.781941	0.529163	0.319283	-0.423221	0.0542304	0.815475	0.0676788	-0.555037	0.879674	0.904158	0.983122	0.573014	-0.771079	-0.630851	-0.295323	-0.420732	0.54757	0.220353	-0.0674261	-0.0475899	-0.256796	0.699593	-0.0252106	0.0239402	-0.415168	0.590643	-0.792418	-0.0376845	-0.723013	0.358602	-0.580045	0.240537	0.400447	-0.520351	-0.641548	-0.260696	-0.777815	-0.943804	0.889478	-0.882389	0.689572	0.399233	-0.0115344	-0.369349	-0.135938	-0.930442	-0.521087	-0.62963	0.179857	-0.234032	0.587093	0.158415	-0.834492	0.695042	0.93465	-0.753706	-0.772047	0.362203	0.591374	-0.192584	0.357964	-0.0650413	0.213566	0.496613	0.802101	-0.715155	0.510551	0.434779	-0.146033	-0.059654	-0.416848	-0.853284	-0.192927	0.145136	0.974426	-0.473392	0.563266	0.281452	0.12229	0.678405	-0.396223	0.414268	-0.712671	0.384138	-0.365053	0.141865	-0.739044	-0.597386	-0.879193	-0.736414	0.725804	-0.341822	-0.966959	-0.896546	-0.6404	0.894367	-0.105436	-0.873317	0.170708	0.346884	-0.201944	0.106768	0.959085	0.521283	-0.336949	-0.712964	0.168216	0.601441	0.616567	-0.81934	0.384538	-0.665402	0.586013	-0.150881	0.723633	-0.918137	0.74334	0.0521443	0.171131	-0.822134	0.441058	0.979278	-0.453565	-0.669048	0.90785	0.157327	-0.638509	0.405515	-0.907905	0.489091	0.15675	-0.747291	-0.452646	-0.245898	0.814237	0.600341	-0.659299	-0.00207463	0.738629	-0.31267	0.557843	-0.481663	0.722442	0.844239	-0.92106	-0.365582	-0.660419	-0.466623	0.025505	0.835844	0.967499	0.263702	0.82726	0.441609	0.157817	0.930668	0.543129	0.198815	-0.20234	0.427814	-0.630578	0.266401	-0.233087	-0.795014	-0.469746	0.481365	-0.951176	0.623806	0.493552	0.150242	0.231984	-0.219981	-0.85662	-0.677124	-0.470802	-0.101548	-0.323445	0.434539	0.308091	-0.970694	0.450486	0.367947	-0.739864	-0.56153	0.373537	-0.88084	0.478702	-0.328998	0.358348	-0.621658	0.0043803	-0.868369	0.474987	-0.726265	0.256554	0.906969	-0.756413	-0.177508	0.402851	0.990632	0.70143	-0.841467	-0.480707	-0.00675927	0.802843	-0.337586	0.402704	-0.0118687	0.393607	0.628334	-0.462517	-0.660204	0.401884	-0.130208	-0.59855	0.879624	0.436334	0.817774	0.0823242	-0.380572	0.0454674	0.887178	-0.994126	0.400825	0.367874	-0.668117	-0.578085	-0.0635072	0.466029	0.933333	0.988282	-0.951028	-0.612492	-0.438076	0.85269	-0.393035	-0.0438241	-0.080092	-0.906945	0.392772	0.0649057	-0.744178	-0.754311	-0.122429	-0.967613	-0.220031	0.710649	0.687591	-0.854681	0.725189	0.273717	-0.902421	0.022031	0.229656	0.220095	-0.809766	-0.542882	-0.815522	0.810619	0.286548	-0.835926	0.608786	0.815995	-0.0105944	0.253366	0.455347	0.177358	-0.0542956	-0.941885	-0.616858	0.199491	0.667524	0.783866	-0.871948	-0.127557	0.163237	0.147269	-0.961148	-0.107881	-0.118579	-0.774323	0.508958	0.880204	0.555897	-0.14351	-0.884372	0.0376155	-0.241657	-0.577856	0.0641633	-0.983632	0.0846978	-0.769659	-0.298068	0.834933	-0.864127	-0.862226	-0.601323	-0.69251	0.933754	-0.612628	-0.321494	0.219879	0.774618	-0.799553	-0.284987	0.174813	-0.550451	-0.346773	0.26532	-0.0256076	-0.371298	0.0123787	0.15279	0.857781	-0.394902	0.0640483	-0.0485365	0.366051	0.24933	0.438263	0.140445	0.541962	-0.60111	-0.756658	0.205609	-0.198604	0.210582	0.444881	0.610378	0.333168	0.214844	0.167421	0.47895	0.452835	0.193029	-0.207751	-0.779105	-0.0831259	0.982659	0.218128	0.278801	0.838979	-0.922437	-0.779687	0.484816	-0.0770734	-0.290576	0.234309	-0.166075	-0.0401535	0.342616	0.921041	-0.792199	0.898135	0.492026	0.944716	-0.941912	0.256739	-0.0343122	0.758976	-0.361513	0.564834	-0.560971	-0.393201	-0.201785	-0.611181	-0.335058	0.97695	-0.284141	-0.0882797	-0.863086	-0.254634	0.345242	-0.894319	-0.616248	0.457347	-0.966043	0.989648	-0.368206	0.395963	0.667657	0.154833	0.369882	-0.85174	-0.935184	0.148154	-0.442176	0.487704	0.213387	-0.915546	-0.893142	-0.654206	0.850519	0.11811	-0.267189	0.626375	0.493452	-0.434649	-0.716526	0.510751	-0.740919	0.43383	-0.687366	0.431006	-0.812016	0.1809	0.473952	0.381844	0.989443	-0.427309	-0.264936	0.505555	0.444451	0.874604	-0.349283	0.295875	0.980165	-0.804846	0.593674	-0.282514	-0.179137	0.473493	-0.0707647	-0.228183	0.539267	-0.754952	0.523088	-0.82392	0.614541	0.507885	-0.413539	-0.851169	-0.143484	-0.813491	0.71278	0.719534	-0.303853	-0.310269	-0.753359	0.406634	0.978236	0.805193	0.637228	-0.759318	0.947274	0.701958	-0.367081	0.711875	-0.625515	-0.905966	0.515847	-0.391002	0.52849	0.166195	-0.437662	-0.685546	-0.695107	-0.0384651	0.0291504	0.224409	-0.67527	0.280551	-0.243482	-0.852664	-0.368371	-0.143301	0.97998	0.30847	0.381719	0.981511	-0.227922	-0.562442	-0.759566	-0.0757983	0.287386	-0.671305	-0.724422	-0.212039	0.921654	-0.827968	0.616703	0.18177	-0.785862	0.229392	0.0887822	-0.51201	-0.488658	0.073326	-0.963398	-0.655227	0.452603	-0.846283	-0.977213	0.00243254	-0.512541	-0.516067	-0.762485	0.425764	0.638623	-0.303785	-0.148779	-0.218781	-0.941417	-0.0145307	0.18965	0.59188	0.24063	0.226959	0.882683	-0.129064	-0.453676	-0.0831098	-0.528257	-0.716401	0.969839	-0.709111	-0.433174	-0.599593	-0.439088	0.477328	-0.0743831	0.288179	-0.821274	-0.0986591	0.960512	-0.436406	0.699509	-0.701742	-0.802199	-0.429796	-0.700756	0.0328932	0.501437	-0.405379	0.938268	-0.85596	-0.504672	-0.731662	0.29247	0.039294	0.0682477	-0.381775	0.27988	-0.696586	0.757488	-0.354989	0.294687	-0.00967145	0.179031	-0.150364	0.313517	0.812446	0.111254	-0.186539	-0.461546	-0.652757	0.914989	-0.105935	0.184207	-0.0973711	-0.532622	0.0891848	0.935641	0.692613	0.392949	0.131035	0.238652	-0.713778	0.815125	0.833801	-0.103698	-0.0698309	0.433281	-0.974463	-0.968055	0.257481	-0.323407	0.830295	-0.357227	-0.296787	0.581439	0.371958	0.0920709	-0.787681	-0.744269	-0.674782	0.45002	-0.000676722	-0.792277	-0.391656	0.603505	-0.818669	-0.366472	0.373865	-0.40916	0.136641	-0.590887	-0.558134	-0.134602	-0.619534	0.544613	0.967146	-0.0439827	-0.103834	-0.736228	-0.358869	0.00737752	-0.334162	-0.840567	-0.96331	-0.499148	0.0918385	0.550499	0.368687	-0.595033	-0.045867	0.159058	0.55776	-0.803959	-0.991805	-0.67173	-0.964228	-0.695349	0.505966	-0.677515	0.837277	-0.117883	-0.625355	-0.523462	0.610009	0.51377	0.444122	0.439367	0.27085	-0.911095	-0.666068	-0.373103	0.265679	0.223813	0.348866	0.387688	0.629448	-0.595413	-0.64708	0.55142	0.819272	0.488874	0.69939	0.406657	-0.0295039	-0.455746	0.356572	-0.388564	0.645164	0.428623	-0.194872	-0.598172	-0.047935	0.80873	-0.58778	-0.353419	-0.203216	-0.354122	0.715136	-0.966853	-0.392295	-0.000707164	-0.180084	-0.68208	-0.301942	0.999086	0.706139	-0.0499936	-0.569251	-0.357152	-0.1855	0.575783	0.737495	-0.780464	0.0575114	-0.380417	-0.308468	-0.991899	0.243583	0.841651	-0.564921	0.254802	-0.531169	-0.56387	-0.201662	-0.45778	0.814778	0.0457536	0.485584	-0.327725	0.484389	-0.672023	0.97172	-0.38037	-0.131895	0.372993	0.0442719	-0.160892	0.74746	0.0461252	-0.265209	0.903642	0.783065	0.650586	0.718454	-0.327712	0.366654	0.248	0.0840389	0.539859	-0.661079	-0.104392	-0.355224	-0.479932	0.736945	0.39929	-0.213966	0.530687	0.592462	0.179512	0.476251	-0.514412	-0.898925	0.886094	-0.753976	-0.18176	-0.508875	0.79537	0.274015	0.429875	-0.907125	-0.493089	-0.73112	-0.0887087	-0.455984	0.5309	0.863955	-0.503489	0.358884	0.833674	-0.916267	0.647076	-0.118609	0.0192957	5.60425	-0.981577	6.65629	0.813472	
