# Supplementary material for: The Importance of Lateral Connections in the Parietal Cortex for Generating Motor Plans
Source: PLoS One. 2015 Aug 7;10(8):e0134669. doi: 10.1371/journal.pone.0134669 (PMC4529220; doi:10.1371/journal.pone.0134669)
Supplement: S1 Dataset — The complete dataset utilized in the data-dependent figures. (ZIP) [file pone.0134669.s001.zip › Champion_Data/Evolved_Flash_Task/TS_10/lat_3_2to4_9T84/movements.txt]

0.000788331  -0.00282216  0.00173151  -0.00590658  0.00248134  -0.00899231  0.00416791  -0.0116605  0.00596285  -0.014358  0.00778782  -0.0170549  0.00962174  -0.0197513  0.0114621  -0.0224475  0.0133061  -0.0251434  -0.640733  -2.021  -2.20392  -4.02045  -4.11541  -6.0105  -5.76525  -8.00942  -7.76496  -10.0041  -9.76466  -12.004  -11.7646  -14.001  -13.7643  -16.0009  -15.7643  -17.9994  -17.7636  -19.9993  -19.7561  -21.997  -21.0749  -22.6014  -21.1685  -22.7859  -21.1875  -22.8339  -21.2161  -22.8493  -21.7575  -22.9182  -21.7612  -23.0769  -21.7612  -23.0773  -21.7612  -23.0773  -21.7613  -23.0773  -21.7613  -23.0773  -21.7613  -23.0773  -21.7613  -23.0773  -21.7614  -23.0773  -21.7614  -23.0773  -21.7614  -23.0773  -21.7614  -23.0773  -21.7615  -23.0773  -21.7615  -23.0773  -21.7615  -23.0773  -21.7615  -23.0773  -21.7615  -23.0773  -21.7616  -23.0773  -21.7616  -23.0773  -21.7616  -23.0773  -21.7616  -23.0773  -21.7617  -23.0773  -21.7617  -23.0774  -21.7617  -23.0774  -21.7617  -23.0774  -21.7617  -23.0774  
0.000788331  -0.00282216  0.00173151  -0.00590658  0.00248134  -0.00899231  0.00416791  -0.0116605  0.00596285  -0.014358  0.00778782  -0.0170549  0.00962174  -0.0197513  0.0114621  -0.0224475  0.0133061  -0.0251434  0.0152576  -1.7762  0.0153027  -3.77594  0.0153306  -5.77592  0.0153379  -7.77508  0.0153346  -9.77507  0.0153341  -11.7747  0.015332  -13.7747  0.015331  -15.7743  0.0153298  -17.7743  0.015331  -19.7728  0.0153303  -21.772  0.0153301  -23.7635  0.0153286  -24.5453  0.0153272  -25.3002  0.0153272  -25.3041  0.0153272  -25.3041  0.0153272  -25.3041  0.0153272  -25.3041  0.0153272  -25.3041  0.0153272  -25.3041  0.0153272  -25.3041  0.0153272  -25.3041  0.0153272  -25.3041  0.0153272  -25.3041  0.0153272  -25.3041  0.0153272  -25.3041  0.0153272  -25.3041  0.0153272  -25.3041  0.0153272  -25.3041  0.0153272  -25.3041  0.0153272  -25.3041  0.0153272  -25.3041  0.0153272  -25.3041  0.0153272  -25.3041  0.0153272  -25.3041  0.0153272  -25.3041  0.0153272  -25.3041  0.0153272  -25.3041  0.0153272  -25.3041  0.0153272  -25.3041  0.0153272  -25.3041  
0.000788331  -0.00282216  0.00173151  -0.00590658  0.00248134  -0.00899231  0.00416791  -0.0116605  0.00596285  -0.014358  0.00778782  -0.0170549  0.00962174  -0.0197513  0.0114621  -0.0224475  0.0133061  -0.0251434  1.95496  -1.50474  3.90798  -3.50173  5.90779  -5.48772  7.90737  -7.48055  9.90734  -9.47564  11.907  -11.4695  13.907  -13.4672  15.907  -15.4663  17.907  -17.4654  19.9069  -19.4637  21.8901  -21.4577  22.0978  -22.7484  22.169  -23.3432  22.2443  -23.6691  22.415  -23.6691  22.4241  -23.6691  22.434  -23.6691  22.434  -23.6691  22.434  -23.6691  22.434  -23.6691  22.434  -23.6691  22.4341  -23.6691  22.4341  -23.6691  22.4341  -23.6691  22.4341  -23.6691  22.4341  -23.6691  22.4341  -23.6691  22.4341  -23.6691  22.4341  -23.6692  22.4341  -23.6692  22.4341  -23.6692  22.4342  -23.6692  22.4342  -23.6692  22.4342  -23.6692  22.4342  -23.6692  22.4342  -23.6692  22.4342  -23.6692  22.4342  -23.6692  22.4342  -23.6692  22.4342  -23.6692  22.4342  -23.6692  
0.000788331  -0.00282216  0.00173151  -0.00590658  0.00248134  -0.00899231  0.00416791  -0.0116605  0.00596285  -0.014358  0.00778782  -0.0170549  0.00962174  -0.0197513  0.0114621  -0.0224475  0.0133061  -0.0251434  -1.98315  -0.0293565  -3.96093  -1.16508  -5.96091  -2.47608  -7.94743  -2.70737  -9.94735  -4.60013  -11.8612  -6.27064  -13.8612  -7.20983  -15.8593  -5.79053  -17.8592  -5.63846  -19.8564  -4.39844  -21.6173  -4.02024  -21.7223  -3.08668  -22.0247  -2.66128  -22.3284  -2.5501  -22.923  -2.54972  -22.9305  -2.56723  -22.9316  -2.56856  -22.9326  -2.57007  -22.9337  -2.57151  -22.9348  -2.57299  -22.9359  -2.57464  -22.937  -2.57629  -22.9381  -2.57795  -22.9392  -2.5796  -22.9403  -2.58125  -22.9414  -2.58291  -22.9424  -2.58456  -22.9435  -2.58621  -22.9446  -2.58787  -22.9457  -2.58952  -22.9468  -2.59117  -22.9479  -2.59283  -22.949  -2.59448  -22.9501  -2.59614  -22.9512  -2.59779  -22.9523  -2.59944  -22.9534  -2.6011  -22.9544  -2.60275  -22.9555  -2.6044  -22.9566  -2.60606  -22.9577  -2.60771  
0.000788331  -0.00282216  0.00173151  -0.00590658  0.00248134  -0.00899231  0.00416791  -0.0116605  0.00596285  -0.014358  0.00778782  -0.0170549  0.00962174  -0.0197513  0.0114621  -0.0224475  0.0133061  -0.0251434  2.00546  1.26336  3.13261  2.10946  5.13255  2.22604  7.07407  2.25776  9.07407  2.26795  11.0658  2.2846  13.0658  2.16832  15.0654  2.16055  17.0654  1.73503  19.065  1.72507  21.0633  1.72818  23.061  1.73394  24.8147  0.822323  26.3678  -0.142705  26.368  -0.0608853  26.368  -0.0583267  26.368  -0.0548186  26.368  -0.0489923  26.368  -0.0430366  26.368  -0.0370558  26.368  -0.0308672  26.368  -0.024591  26.368  -0.018219  26.368  -0.0117651  26.368  -0.00525234  26.368  0.00129714  26.368  0.00786728  26.368  0.0144484  26.368  0.0210351  26.368  0.0276246  26.368  0.0342155  26.368  0.0408071  26.368  0.0473991  26.368  0.0539913  26.368  0.0605835  26.368  0.0671758  26.368  0.073768  26.368  0.0803603  26.368  0.0869526  26.368  0.093545  26.368  0.100137  
0.000788331  -0.00282216  0.00173151  -0.00590658  0.00248134  -0.00899231  0.00416791  -0.0116605  0.00596285  -0.014358  0.00778782  -0.0170549  0.00962174  -0.0197513  0.0114621  -0.0224475  0.0133061  -0.0251434  -1.98622  1.97484  -3.81097  3.97392  -5.81093  5.97392  -7.77955  7.97381  -9.77945  9.97381  -11.7793  11.9738  -13.7792  13.9738  -15.7777  15.9733  -17.7769  17.9733  -19.7763  19.971  -21.76  20.9411  -23.6743  21.4461  -23.6941  21.558  -23.703  21.5732  -23.7109  21.5846  -23.711  21.5851  -23.711  21.5851  -23.711  21.5851  -23.711  21.5851  -23.711  21.5851  -23.711  21.5851  -23.711  21.5851  -23.711  21.5851  -23.711  21.5851  -23.711  21.5851  -23.711  21.5851  -23.711  21.5851  -23.711  21.5851  -23.711  21.5851  -23.711  21.5851  -23.711  21.5851  -23.711  21.5851  -23.711  21.5851  -23.711  21.5851  -23.711  21.5851  -23.711  21.5851  -23.711  21.5851  -23.711  21.5851  -23.711  21.5851  -23.711  21.5851  -23.711  21.5851  
0.000788331  -0.00282216  0.00173151  -0.00590658  0.00248134  -0.00899231  0.00416791  -0.0116605  0.00596285  -0.014358  0.00778782  -0.0170549  0.00962174  -0.0197513  0.0114621  -0.0224475  0.0133061  -0.0251434  0.00894403  1.94677  0.000239611  3.94628  0.000186682  5.94559  -0.000225902  7.94528  -0.000280738  9.94462  -0.000682592  11.9443  -0.000737667  13.9437  -0.00113165  15.9433  -0.00118649  17.9427  -0.00548542  19.9424  -0.00607979  21.9417  -0.00608623  23.9359  -0.00609791  25.7531  -0.00610888  27.4728  -0.00786996  28.077  -0.00792933  28.0786  -0.00793791  28.0787  -0.0079422  28.0788  -0.00794697  28.0789  -0.00795126  28.0789  -0.00795531  28.079  -0.00795937  28.0791  -0.00796342  28.0792  -0.00796747  28.0793  -0.00797153  28.0794  -0.00797558  28.0794  -0.00797963  28.0795  -0.00798368  28.0796  -0.00798774  28.0797  -0.00799179  28.0798  -0.00799584  28.0798  -0.0079999  28.0799  -0.00800395  28.08  -0.008008  28.0801  -0.00801206  28.0802  -0.00801611  28.0803  -0.00802016  28.0803  -0.00802422  28.0804  -0.00802827  28.0805  -0.00803232  28.0806  -0.00803638  28.0807  
0.000788331  -0.00282216  0.00173151  -0.00590658  0.00248134  -0.00899231  0.00416791  -0.0116605  0.00596285  -0.014358  0.00778782  -0.0170549  0.00962174  -0.0197513  0.0114621  -0.0224475  0.0133061  -0.0251434  2.01297  1.74692  4.01224  2.42229  6.01223  4.41953  8.01216  6.29795  10.0122  8.29648  12.0121  10.1889  14.012  12.1888  16.0081  14.1871  18.0076  16.1871  20.0011  18.1854  21.983  20.185  23.1412  22.1844  23.1468  24.1104  23.149  25.5103  23.149  25.5103  23.149  25.5103  23.149  25.5103  23.149  25.5103  23.149  25.5103  23.149  25.5103  23.149  25.5103  23.149  25.5103  23.149  25.5103  23.149  25.5103  23.149  25.5103  23.149  25.5103  23.149  25.5103  23.149  25.5103  23.149  25.5103  23.149  25.5103  23.149  25.5103  23.149  25.5103  23.149  25.5103  23.149  25.5103  23.149  25.5103  23.149  25.5103  23.149  25.5103  23.149  25.5103  23.149  25.5103  23.149  25.5103  23.149  25.5103  
