# Supplementary material for: The Importance of Lateral Connections in the Parietal Cortex for Generating Motor Plans
Source: PLoS One. 2015 Aug 7;10(8):e0134669. doi: 10.1371/journal.pone.0134669 (PMC4529220; doi:10.1371/journal.pone.0134669)
Supplement: S1 Dataset — The complete dataset utilized in the data-dependent figures. (ZIP) [file pone.0134669.s001.zip › Champion_Data/Evolved_Flash_Task/TS_10/lat_3_2to4_9T84/ppc_fire.txt]

0	0	0	0	0	0	0	0	0.00443092	0.00443092	0.00443092	0.00443092	0.00443092	0.00443092	0.00443092	0.00443092	0.00492447	0.00492447	0.00492447	0.00492447	0.00492447	0.00492447	0.00492447	0.00492447	0.00498272	0.00498272	0.00498272	0.00498272	0.00498272	0.00498272	0.00498272	0.00498272	0.00498926	0.00498926	0.00498926	0.00498926	0.00498926	0.00498926	0.00498926	0.00498926	0.00499004	0.00499004	0.00499004	0.00499004	0.00499004	0.00499004	0.00499004	0.00499004	0.00499014	0.00499014	0.00499014	0.00499014	0.00499014	0.00499014	0.00499014	0.00499014	0.00499015	0.00499015	0.00499015	0.00499015	0.00499015	0.00499015	0.00499015	0.00499015	0.00499015	0.00499015	0.00499015	0.00499015	0.00499015	0.00499015	0.00499015	0.00499015	0.00499015	0.00499015	0.00499015	0.00499015	0.00499015	0.00499015	0.00499015	0.00499015	0.00575264	0.00500224	0.00499036	0.00500224	0.00499034	0.00499036	0.00499034	0.00499034	0.00585803	0.00500368	0.00499039	0.00500368	0.00499036	0.00499039	0.00499036	0.00499036	0.00587274	0.00500386	0.00499039	0.00500386	0.00499036	0.00499039	0.00499036	0.00499036	0.0058748	0.00500388	0.00499039	0.00500388	0.00499036	0.00499039	0.00499036	0.00499036	0.00587509	0.00500388	0.00499039	0.00500388	0.00499036	0.00499039	0.00499036	0.00499036	0.00587513	0.00500388	0.00499039	0.00500388	0.00499036	0.00499039	0.00499036	0.00499036	0.00587513	0.00500388	0.00499039	0.00500388	0.00499036	0.00499039	0.00499036	0.00499036	0.00587513	0.00500388	0.00499039	0.00500388	0.00499036	0.00499039	0.00499036	0.00499036	0.00587098	0.00500388	0.00499039	0.00500388	0.00499036	0.00499039	0.00499036	0.00499072	0.0058704	0.00500034	0.00499054	0.00500034	0.00499072	0.00499054	0.00499072	0.00499078	0.00505604	0.00498802	0.00499054	0.00498802	0.00499076	0.00499054	0.00499076	0.00499079	0.00495887	0.00498656	0.00499054	0.00498656	0.00499076	0.00499054	0.00499076	0.00499079	0.00494741	0.00498638	0.00499054	0.00498638	0.00499076	0.00499054	0.00499076	0.00499079	0.00494606	0.00498636	0.00499054	0.00498636	0.00499076	0.00499054	0.00499076	0.00499079	0.00475411	0.00496654	0.00499071	0.00496654	0.00499078	0.00499071	0.00499078	0.00499061	0.00373481	0.00496595	0.00499066	0.00496595	0.00499061	0.00499066	0.00499061	0.00499058	0.00365822	0.00496588	0.00499065	0.00496588	0.00499059	0.00499065	0.00499059	0.00499058	0.00365154	0.00496587	0.00499065	0.00496587	0.00499059	0.00499065	0.00499059	0.00499058	0.00365096	0.00496587	0.00499065	0.00496587	0.00499059	0.00499065	0.00499059	0.00499058	0.00365091	0.00496587	0.00499065	0.00496587	0.00499059	0.00499065	0.00499059	0.00499057	0.00372457	0.00497577	0.00499056	0.00497577	0.00499058	0.00499056	0.00499058	0.00499057	0.00420009	0.00497694	0.00499055	0.00497694	0.00499057	0.00499055	0.00499057	0.00499057	0.00424799	0.00497708	0.00499055	0.00497708	0.00499057	0.00499055	0.00499057	0.00499057	0.00425284	0.0049771	0.00499055	0.0049771	0.00499057	0.00499055	0.00499057	0.00499057	0.00425333	0.0049771	0.00499055	0.0049771	0.00499057	0.00499055	0.00499057	0.00499057	0.00425338	0.0049771	0.00499055	0.0049771	0.00499057	0.00499055	0.00499057	0.00499057	0.00425339	0.0049771	0.00499055	0.0049771	0.00499057	0.00499055	0.00499057	0.00499057	0.00425339	0.0049771	0.00499055	0.0049771	0.00499057	0.00499055	0.00499057	0.00499057	0.00425339	0.0049771	0.00499055	0.0049771	0.00499057	0.00499055	0.00499057	0.00499057	0.00425339	0.0049771	0.00499055	0.0049771	0.00499057	0.00499055	0.00499057	0.00499057	0.00425339	0.0049771	0.00499055	0.0049771	0.00499057	0.00499055	0.00499057	0.00499057	0.00425339	0.0049771	0.00499055	0.0049771	0.00499057	0.00499055	0.00499057	0.00499057	0.00425339	0.0049771	0.00499055	0.0049771	0.00499057	0.00499055	0.00499057	0.00499057	0.00425339	0.0049771	0.00499055	0.0049771	0.00499057	0.00499055	0.00499057	0.00499057	0.00425339	0.0049771	0.00499055	0.0049771	0.00499057	0.00499055	0.00499057	0.00499057	0.00425339	0.0049771	0.00499055	0.0049771	0.00499057	0.00499055	0.00499057	0.00499057	0.00425339	0.0049771	0.00499055	0.0049771	0.00499057	0.00499055	0.00499057	0.00499057	0.00425339	0.0049771	0.00499055	0.0049771	0.00499057	0.00499055	0.00499057	0.00499057	0.00425339	0.0049771	0.00499055	0.0049771	0.00499057	0.00499055	0.00499057	0.00499057	0.00425339	0.0049771	0.00499055	0.0049771	0.00499057	0.00499055	0.00499057	0.00499057	0	0	0	0	0	0	0	0	0.00443092	0.00443092	0.00443092	0.00443092	0.00443092	0.00443092	0.00443092	0.00443092	0.00554446	0.00554446	0.00554446	0.00554446	0.00554446	0.00554446	0.00554446	0.00554446	0.00586557	0.00586557	0.00586557	0.00586557	0.00586557	0.00586557	0.00586557	0.00586557	0.0059569	0.0059569	0.0059569	0.0059569	0.0059569	0.0059569	0.0059569	0.0059569	0.00598447	0.00598447	0.00598447	0.00598447	0.00598447	0.00598447	0.00598447	0.00598447	0.00599281	0.00599281	0.00599281	0.00599281	0.00599281	0.00599281	0.00599281	0.00599281	0.00599534	0.00599534	0.00599534	0.00599534	0.00599534	0.00599534	0.00599534	0.00599534	0.0059961	0.0059961	0.0059961	0.0059961	0.0059961	0.0059961	0.0059961	0.0059961	0.00599634	0.00599634	0.00599634	0.00599634	0.00599634	0.00599634	0.00599634	0.00599634	0.00992142	0.00605053	0.00599885	0.00614389	0.00599875	0.00599958	0.00599876	0.00599875	0.0120866	0.00606712	0.00599962	0.00618987	0.00599949	0.00600056	0.0059995	0.00599948	0.0134744	0.00607221	0.00599985	0.00620427	0.00599971	0.00600086	0.00599972	0.0059997	0.0144454	0.00607377	0.00599992	0.00620879	0.00599978	0.00600095	0.00599979	0.00599977	0.0151654	0.00607425	0.00599994	0.00621021	0.0059998	0.00600098	0.00599981	0.00599979	0.0157221	0.0060744	0.00599995	0.00621065	0.0059998	0.00600099	0.00599982	0.0059998	0.0161662	0.00607444	0.00599995	0.00621079	0.0059998	0.00600099	0.00599982	0.0059998	0.0165293	0.00607446	0.00599995	0.00621084	0.0059998	0.00600099	0.00599982	0.0059998	0.016766	0.00607446	0.00599995	0.00621085	0.0059998	0.00600099	0.00599982	0.00600422	0.0169656	0.00605034	0.00600298	0.00616643	0.00600423	0.00600099	0.00600406	0.00600581	0.00995455	0.00599126	0.00600379	0.00600726	0.00600557	0.00600016	0.00600533	0.00600629	0.00699019	0.00597339	0.00600404	0.00595912	0.00600597	0.00599991	0.00600572	0.00600643	0.00601797	0.005968	0.00600412	0.00594464	0.00600609	0.00599983	0.00600584	0.00600648	0.00572935	0.00596637	0.00600414	0.00594029	0.00600613	0.00599981	0.00600587	0.00600652	0.00500173	0.00589219	0.0060056	0.00570689	0.0060064	0.00600283	0.00600631	0.00600432	0.00208235	0.00588183	0.00600453	0.00566024	0.00600427	0.00600375	0.00600432	0.00600353	0.00183483	0.00587875	0.0060042	0.0056469	0.00600363	0.00600403	0.00600372	0.00600329	0.00181192	0.00587784	0.0060041	0.00564309	0.00600343	0.00600411	0.00600354	0.00600321	0.00180982	0.00587756	0.00600407	0.005642	0.00600337	0.00600414	0.00600348	0.00600319	0.00180963	0.00587748	0.00600407	0.00564169	0.00600335	0.00600414	0.00600346	0.00600317	0.00192501	0.0059141	0.00600334	0.00575519	0.00600322	0.00600263	0.00600324	0.00600317	0.00294728	0.00592506	0.00600311	0.00578831	0.00600318	0.00600217	0.00600317	0.00600317	0.00310405	0.00592834	0.00600305	0.00579801	0.00600317	0.00600203	0.00600316	0.00600317	0.00312882	0.00592932	0.00600303	0.00580086	0.00600316	0.00600199	0.00600315	0.00600317	0.00313275	0.00592962	0.00600302	0.00580169	0.00600316	0.00600198	0.00600315	0.00600317	0.00313337	0.00592971	0.00600302	0.00580193	0.00600316	0.00600197	0.00600315	0.00600317	0.00313347	0.00592973	0.00600302	0.00580201	0.00600316	0.00600197	0.00600315	0.00600317	0.00313349	0.00592974	0.00600302	0.00580203	0.00600316	0.00600197	0.00600315	0.00600317	0.00313349	0.00592975	0.00600302	0.00580203	0.00600316	0.00600197	0.00600315	0.00600317	0.00313349	0.00592975	0.00600302	0.00580204	0.00600316	0.00600197	0.00600315	0.00600317	0.00313349	0.00592975	0.00600302	0.00580204	0.00600316	0.00600197	0.00600315	0.00600317	0.00313349	0.00592975	0.00600302	0.00580204	0.00600316	0.00600197	0.00600315	0.00600317	0.00313349	0.00592975	0.00600302	0.00580204	0.00600316	0.00600197	0.00600315	0.00600317	0.00313349	0.00592975	0.00600302	0.00580204	0.00600316	0.00600197	0.00600315	0.00600317	0.00313349	0.00592975	0.00600302	0.00580204	0.00600316	0.00600197	0.00600315	0.00600317	0.00313349	0.00592975	0.00600302	0.00580204	0.00600316	0.00600197	0.00600315	0.00600317	0.00313349	0.00592975	0.00600302	0.00580204	0.00600316	0.00600197	0.00600315	0.00600317	0.00313349	0.00592975	0.00600302	0.00580204	0.00600316	0.00600197	0.00600315	0.00600317	0.00313349	0.00592975	0.00600302	0.00580204	0.00600316	0.00600197	0.00600315	0.00600317	0.00313349	0.00592975	0.00600302	0.00580204	0.00600316	0.00600197	0.00600315	0.00600317	0	0	0	0	0	0	0	0	0.00443092	0.00443092	0.00443092	0.00443092	0.00443092	0.00443092	0.00443092	0.00443092	0.00604908	0.00604908	0.00604908	0.00604908	0.00604908	0.00604908	0.00604908	0.00604908	0.00677645	0.00677645	0.00677645	0.00677645	0.00677645	0.00677645	0.00677645	0.00677645	0.00709726	0.00709726	0.00709726	0.00709726	0.00709726	0.00709726	0.00709726	0.00709726	0.00725872	0.00725872	0.00725872	0.00725872	0.00725872	0.00725872	0.00725872	0.00725872	0.00734136	0.00734136	0.00734136	0.00734136	0.00734136	0.00734136	0.00734136	0.00734136	0.00738401	0.00738401	0.00738401	0.00738401	0.00738401	0.00738401	0.00738401	0.00738401	0.00740611	0.00740611	0.00740611	0.00740611	0.00740611	0.00740611	0.00740611	0.00740611	0.0074176	0.0074176	0.0074176	0.0074176	0.0074176	0.0074176	0.0074176	0.0074176	0.0216284	0.00758011	0.00744152	0.00857472	0.00744128	0.00745895	0.00744152	0.00744124	0.0568784	0.00766694	0.00745401	0.00929807	0.00745363	0.0074806	0.00745401	0.00745358	0.420965	0.00771374	0.00746053	0.00978064	0.0074601	0.00749196	0.00746053	0.00746003	1	0.00773907	0.00746395	0.0101163	0.00746347	0.00749793	0.00746395	0.00746341	1	0.00775283	0.00746574	0.0103564	0.00746524	0.00750106	0.00746574	0.00746517	1	0.0077603	0.00746667	0.0105317	0.00746616	0.00750272	0.00746667	0.00746609	1	0.00776437	0.00746716	0.0106615	0.00746665	0.00750358	0.00746716	0.00746658	1	0.00776658	0.00746742	0.0107586	0.0074669	0.00750404	0.00746742	0.00746684	1	0.00776778	0.00746755	0.0108318	0.00746704	0.00750428	0.00746755	0.00750047	1	0.00767266	0.00749562	0.0104307	0.00750061	0.00748046	0.00749735	0.00751992	1	0.00748205	0.00751011	0.00880343	0.00751825	0.00745025	0.00751275	0.00753017	1	0.00738274	0.00751773	0.0078552	0.00752755	0.00743449	0.00752085	0.00753559	1	0.00733152	0.00752175	0.00735013	0.00753246	0.00742629	0.00752513	0.00753845	1	0.00730524	0.00752387	0.0070944	0.00753505	0.00742201	0.00752739	0.00754029	1	0.00714867	0.00753203	0.00550198	0.00753843	0.00744354	0.00753389	0.00752441	1	0.00711464	0.00752225	0.00502679	0.00752336	0.00746671	0.00752237	0.00751517	1	0.00709767	0.0075171	0.00486171	0.00751542	0.00747884	0.00751629	0.0075103	1	0.00708923	0.00751439	0.00480562	0.00751124	0.00748521	0.00751309	0.00750774	1	0.00708504	0.00751296	0.00478672	0.00750903	0.00748854	0.00751141	0.00750639	1	0.00708296	0.0075122	0.00478036	0.00750788	0.00749029	0.00751052	0.00750552	1	0.00715248	0.00750829	0.00537811	0.00750626	0.00747925	0.00750741	0.00750506	1	0.00718743	0.00750623	0.0056087	0.00750542	0.00747347	0.00750577	0.00750481	1	0.00720507	0.00750515	0.00570026	0.00750497	0.00747044	0.00750491	0.00750468	1	0.00721398	0.00750458	0.00573703	0.00750473	0.00746885	0.00750445	0.00750462	1	0.00721849	0.00750428	0.00575186	0.00750461	0.00746802	0.00750421	0.00750458	1	0.00722078	0.00750413	0.00575785	0.00750454	0.00746759	0.00750409	0.00750456	1	0.00722193	0.00750404	0.00576028	0.00750451	0.00746736	0.00750402	0.00750456	1	0.00722251	0.007504	0.00576126	0.00750449	0.00746724	0.00750398	0.00750455	1	0.00722281	0.00750398	0.00576165	0.00750448	0.00746718	0.00750397	0.00750454	1	0.00722296	0.00750396	0.00576181	0.00750447	0.00746714	0.00750395	0.00750454	1	0.00722304	0.00750396	0.00576188	0.00750447	0.00746713	0.00750395	0.00750454	1	0.00722307	0.00750395	0.0057619	0.00750447	0.00746712	0.00750395	0.00750454	1	0.00722309	0.00750395	0.00576191	0.00750447	0.00746711	0.00750395	0.00750454	1	0.0072231	0.00750395	0.00576192	0.00750447	0.00746711	0.00750395	0.00750454	1	0.00722311	0.00750395	0.00576192	0.00750447	0.00746711	0.00750395	0.00750454	1	0.00722311	0.00750395	0.00576192	0.00750447	0.00746711	0.00750395	0.00750454	1	0.00722311	0.00750395	0.00576192	0.00750447	0.00746711	0.00750395	0.00750454	1	0.00722311	0.00750395	0.00576192	0.00750447	0.00746711	0.00750395	0.00750454	1	0.00722311	0.00750395	0.00576192	0.00750447	0.00746711	0.00750395	0.00750454	1	0.00722311	0.00750395	0.00576192	0.00750447	0.00746711	0.00750395	0.00750454	0	0	0	0	0	0	0	0	0.00443092	0.00443092	0.00443092	0.00443092	0.00443092	0.00443092	0.00443092	0.00443092	0.00425367	0.00425367	0.00425367	0.00425367	0.00425367	0.00425367	0.00425367	0.00425367	0.00426062	0.00426062	0.00426062	0.00426062	0.00426062	0.00426062	0.00426062	0.00426062	0.00418761	0.00418761	0.00418761	0.00418761	0.00418761	0.00418761	0.00418761	0.00418761	0.00419043	0.00419043	0.00419043	0.00419043	0.00419043	0.00419043	0.00419043	0.00419043	0.00419032	0.00419032	0.00419032	0.00419032	0.00419032	0.00419032	0.00419032	0.00419032	0.00419033	0.00419033	0.00419033	0.00419033	0.00419033	0.00419033	0.00419033	0.00419033	0.00419033	0.00419033	0.00419033	0.00419033	0.00419033	0.00419033	0.00419033	0.00419033	0.00419033	0.00419033	0.00419033	0.00419033	0.00419033	0.00419033	0.00419033	0.00419033	0.0167765	0.00432901	0.00422677	0.00699853	0.00422663	0.00432901	0.00422822	0.00422657	0.0149596	0.00432348	0.00422535	0.00682023	0.00422522	0.00432348	0.00422674	0.00422515	0.0152094	0.0043237	0.00422541	0.00683141	0.00422528	0.0043237	0.0042268	0.00422521	0.0151748	0.00432369	0.0042254	0.00683071	0.00422527	0.00432369	0.0042268	0.00422521	0.0151796	0.00432369	0.0042254	0.00683075	0.00422527	0.00432369	0.0042268	0.00422521	0.015179	0.00432369	0.0042254	0.00683075	0.00422527	0.00432369	0.0042268	0.00422521	0.015179	0.00432369	0.0042254	0.00683075	0.00422527	0.00432369	0.0042268	0.00422521	0.015179	0.00432369	0.0042254	0.00683075	0.00422527	0.00432369	0.0042268	0.00422521	0.0148834	0.00432369	0.0042254	0.00683075	0.00422527	0.00432369	0.0042268	0.00429423	0.0149236	0.00423858	0.00428934	0.00585752	0.0042943	0.00419305	0.00427975	0.00429467	0.00269795	0.00414151	0.0042866	0.00356775	0.0042915	0.00409874	0.00427599	0.00429464	0.00302015	0.00414521	0.00428671	0.00364387	0.00429161	0.0041023	0.00427614	0.00429464	0.00301118	0.00414507	0.0042867	0.00364132	0.0042916	0.00410217	0.00427613	0.00429464	0.00301143	0.00414508	0.0042867	0.0036414	0.0042916	0.00410217	0.00427613	0.0042958	0.00273569	0.00410055	0.00429573	0.00157181	0.00429581	0.00410217	0.00429321	0.00426112	0.000273498	0.00414323	0.00426324	0.00173076	0.00426098	0.0041656	0.00426589	0.00426091	0.000330164	0.0041416	0.00426452	0.00172822	0.00426235	0.00416316	0.00426697	0.00426092	0.000329991	0.00414166	0.00426447	0.00172826	0.00426229	0.00416326	0.00426693	0.00426092	0.000329991	0.00414166	0.00426447	0.00172826	0.0042623	0.00416325	0.00426693	0.00426092	0.000329991	0.00414166	0.00426447	0.00172826	0.0042623	0.00416325	0.00426693	0.00426035	0.000347997	0.00416408	0.00425999	0.00263089	0.00426021	0.00416325	0.00425843	0.00426036	0.00110236	0.00416322	0.00426016	0.00260906	0.00426029	0.00416325	0.00425876	0.00426035	0.0010947	0.00416325	0.00426016	0.00260959	0.00426029	0.00416325	0.00425875	0.00426036	0.00109477	0.00416325	0.00426016	0.00260957	0.00426029	0.00416325	0.00425875	0.00426035	0.00109477	0.00416325	0.00426016	0.00260957	0.00426029	0.00416325	0.00425875	0.00426036	0.00109477	0.00416325	0.00426016	0.00260957	0.00426029	0.00416325	0.00425875	0.00426035	0.00109477	0.00416325	0.00426016	0.00260957	0.00426029	0.00416325	0.00425875	0.00426036	0.00109477	0.00416325	0.00426016	0.00260957	0.00426029	0.00416325	0.00425875	0.00426035	0.00109477	0.00416325	0.00426016	0.00260957	0.00426029	0.00416325	0.00425875	0.00426036	0.00109477	0.00416325	0.00426016	0.00260957	0.00426029	0.00416325	0.00425875	0.00426035	0.00109477	0.00416325	0.00426016	0.00260957	0.00426029	0.00416325	0.00425875	0.00426036	0.00109477	0.00416325	0.00426016	0.00260957	0.00426029	0.00416325	0.00425875	0.00426035	0.00109477	0.00416325	0.00426016	0.00260957	0.00426029	0.00416325	0.00425875	0.00426036	0.00109477	0.00416325	0.00426016	0.00260957	0.00426029	0.00416325	0.00425875	0.00426035	0.00109477	0.00416325	0.00426016	0.00260957	0.00426029	0.00416325	0.00425875	0.00426036	0.00109477	0.00416325	0.00426016	0.00260957	0.00426029	0.00416325	0.00425875	0.00426035	0.00109477	0.00416325	0.00426016	0.00260957	0.00426029	0.00416325	0.00425875	0.00426036	0.00109477	0.00416325	0.00426016	0.00260957	0.00426029	0.00416325	0.00425875	0.00426035	0.00109477	0.00416325	0.00426016	0.00260957	0.00426029	0.00416325	0.00425875	0.00426036	0.00109477	0.00416325	0.00426016	0.00260957	0.00426029	0.00416325	0.00425875	0.00426035	0	0	0	0	0	0	0	0	0.00443092	0.00443092	0.00443092	0.00443092	0.00443092	0.00443092	0.00443092	0.00443092	0.0046778	0.0046778	0.0046778	0.0046778	0.0046778	0.0046778	0.0046778	0.0046778	0.00469195	0.00469195	0.00469195	0.00469195	0.00469195	0.00469195	0.00469195	0.00469195	0.0045219	0.0045219	0.0045219	0.0045219	0.0045219	0.0045219	0.0045219	0.0045219	0.0045125	0.0045125	0.0045125	0.0045125	0.0045125	0.0045125	0.0045125	0.0045125	0.00451198	0.00451198	0.00451198	0.00451198	0.00451198	0.00451198	0.00451198	0.00451198	0.00451195	0.00451195	0.00451195	0.00451195	0.00451195	0.00451195	0.00451195	0.00451195	0.00451195	0.00451195	0.00451195	0.00451195	0.00451195	0.00451195	0.00451195	0.00451195	0.00451195	0.00451195	0.00451195	0.00451195	0.00451195	0.00451195	0.00451195	0.00451195	0.0134331	0.00468244	0.00459658	0.0134331	0.00459658	0.00529886	0.00460738	0.00459643	0.0149668	0.00469222	0.00460134	0.0149668	0.00460134	0.00535009	0.00461276	0.00460118	0.0152472	0.00469278	0.00460161	0.0152472	0.00460161	0.00535344	0.00461306	0.00460145	0.0152991	0.00469281	0.00460163	0.0152991	0.00460163	0.00535366	0.00461308	0.00460146	0.0153087	0.00469281	0.00460163	0.0153087	0.00460163	0.00535368	0.00461308	0.00460146	0.0153105	0.00469281	0.00460163	0.0153105	0.00460163	0.00535368	0.00461308	0.00460146	0.0153108	0.00469281	0.00460163	0.0153108	0.00460163	0.00535368	0.00461308	0.00460146	0.0153109	0.00469281	0.00460163	0.0153109	0.00460163	0.00535368	0.00461308	0.00460146	0.0151483	0.00469281	0.00460163	0.0153109	0.00460163	0.00535368	0.00461308	0.00476483	0.0151185	0.00464243	0.00476191	0.0110425	0.00476499	0.00468206	0.00470569	0.00478003	0.00338531	0.00455432	0.00477108	0.00358027	0.00477435	0.00402779	0.00469981	0.00478089	0.00293195	0.00454941	0.00477161	0.00326748	0.00477489	0.00399565	0.00469947	0.00478095	0.00291571	0.00454914	0.00477164	0.00325498	0.00477492	0.00399408	0.00469945	0.00478095	0.00291513	0.00454912	0.00477164	0.00325449	0.00477493	0.00399401	0.00469944	0.00478563	0.00325853	0.0045985	0.00478489	0.00054249	0.00478508	0.00356569	0.00475829	0.00470327	0.000545465	0.00462618	0.00470444	0.000619135	0.00470293	0.00379326	0.00471464	0.00469575	0.000652931	0.00462775	0.00469981	0.000619718	0.00469821	0.00380384	0.00471212	0.00469532	0.000653793	0.00462784	0.00469955	0.000619723	0.00469793	0.00380433	0.00471197	0.00469529	0.000653801	0.00462784	0.00469953	0.000619723	0.00469792	0.00380436	0.00471196	0.00469529	0.000653801	0.00462784	0.00469953	0.000619723	0.00469792	0.00380436	0.00471196	0.00469299	0.000619983	0.00460293	0.00469302	0.00151859	0.00469293	0.00402634	0.00468274	0.0046928	0.00151859	0.00460153	0.00469265	0.00153544	0.00469264	0.0040373	0.00468106	0.00469279	0.00153544	0.00460145	0.00469263	0.00153576	0.00469263	0.00403784	0.00468097	0.00469279	0.00153576	0.00460144	0.00469262	0.00153576	0.00469262	0.00403786	0.00468096	0.00469279	0.00153576	0.00460144	0.00469262	0.00153576	0.00469262	0.00403786	0.00468096	0.00469279	0.00153576	0.00460144	0.00469262	0.00153576	0.00469262	0.00403786	0.00468096	0.00469279	0.00153576	0.00460144	0.00469262	0.00153576	0.00469262	0.00403786	0.00468096	0.00469279	0.00153576	0.00460144	0.00469262	0.00153576	0.00469262	0.00403786	0.00468096	0.00469279	0.00153576	0.00460144	0.00469262	0.00153576	0.00469262	0.00403786	0.00468096	0.00469279	0.00153576	0.00460144	0.00469262	0.00153576	0.00469262	0.00403786	0.00468096	0.00469279	0.00153576	0.00460144	0.00469262	0.00153576	0.00469262	0.00403786	0.00468096	0.00469279	0.00153576	0.00460144	0.00469262	0.00153576	0.00469262	0.00403786	0.00468096	0.00469279	0.00153576	0.00460144	0.00469262	0.00153576	0.00469262	0.00403786	0.00468096	0.00469279	0.00153576	0.00460144	0.00469262	0.00153576	0.00469262	0.00403786	0.00468096	0.00469279	0.00153576	0.00460144	0.00469262	0.00153576	0.00469262	0.00403786	0.00468096	0.00469279	0.00153576	0.00460144	0.00469262	0.00153576	0.00469262	0.00403786	0.00468096	0.00469279	0.00153576	0.00460144	0.00469262	0.00153576	0.00469262	0.00403786	0.00468096	0.00469279	0.00153576	0.00460144	0.00469262	0.00153576	0.00469262	0.00403786	0.00468096	0.00469279	0.00153576	0.00460144	0.00469262	0.00153576	0.00469262	0.00403786	0.00468096	0.00469279	0.00153576	0.00460144	0.00469262	0.00153576	0.00469262	0.00403786	0.00468096	0.00469279	0	0	0	0	0	0	0	0	0.00443092	0.00443092	0.00443092	0.00443092	0.00443092	0.00443092	0.00443092	0.00443092	0.00468777	0.00468777	0.00468777	0.00468777	0.00468777	0.00468777	0.00468777	0.00468777	0.00470311	0.00470311	0.00470311	0.00470311	0.00470311	0.00470311	0.00470311	0.00470311	0.00448408	0.00448408	0.00448408	0.00448408	0.00448408	0.00448408	0.00448408	0.00448408	0.00447161	0.00447161	0.00447161	0.00447161	0.00447161	0.00447161	0.00447161	0.00447161	0.0044709	0.0044709	0.0044709	0.0044709	0.0044709	0.0044709	0.0044709	0.0044709	0.00447086	0.00447086	0.00447086	0.00447086	0.00447086	0.00447086	0.00447086	0.00447086	0.00447086	0.00447086	0.00447086	0.00447086	0.00447086	0.00447086	0.00447086	0.00447086	0.00447086	0.00447086	0.00447086	0.00447086	0.00447086	0.00447086	0.00447086	0.00447086	0.00758069	0.00461878	0.00457928	0.0181572	0.00457943	0.00758069	0.00461878	0.00457928	0.00788551	0.00462748	0.0045856	0.0215517	0.00458575	0.00788551	0.00462748	0.0045856	0.00791604	0.00462799	0.00458597	0.0224855	0.00458612	0.00791604	0.00462799	0.00458597	0.0079191	0.00462802	0.00458599	0.0227492	0.00458614	0.0079191	0.00462802	0.00458599	0.00791941	0.00462802	0.00458599	0.0228242	0.00458614	0.00791941	0.00462802	0.00458599	0.00791944	0.00462802	0.00458599	0.0228456	0.00458614	0.00791944	0.00462802	0.00458599	0.00791944	0.00462802	0.00458599	0.0228517	0.00458614	0.00791944	0.00462802	0.00458599	0.00791944	0.00462802	0.00458599	0.0228534	0.00458614	0.00791944	0.00462802	0.00458599	0.0080051	0.00462802	0.00458599	0.0228539	0.00458614	0.00791944	0.00462802	0.00479723	0.0080138	0.00467825	0.00480033	0.015037	0.00479739	0.00576152	0.00467825	0.00481324	0.00348197	0.00464112	0.00481335	0.00342497	0.00481006	0.00338354	0.00464112	0.00481414	0.00328674	0.00463893	0.00481415	0.00295415	0.00481083	0.00328262	0.00463893	0.0048142	0.00327858	0.0046388	0.0048142	0.00293649	0.00481088	0.00327841	0.0046388	0.0048142	0.00327824	0.0046388	0.0048142	0.00293583	0.00481088	0.00327823	0.0046388	0.00482444	0.0039654	0.00473191	0.00482464	0.000292809	0.00482413	0.00172127	0.00473191	0.00471784	0.00172705	0.00471202	0.00471633	0.000350369	0.00471752	0.00197992	0.00471202	0.00470993	0.00198007	0.00471083	0.00470984	0.000350626	0.00471113	0.00198646	0.00471083	0.00470945	0.00198647	0.00471076	0.00470945	0.000350628	0.00471075	0.00198663	0.00471076	0.00470942	0.00198663	0.00471075	0.00470942	0.000350628	0.00471073	0.00198663	0.00471075	0.00470942	0.00198663	0.00471075	0.00470942	0.000350628	0.00471073	0.00198663	0.00471075	0.00470442	0.00180114	0.00466417	0.00470432	0.00111087	0.00470425	0.00274172	0.00466417	0.00470402	0.00273525	0.00466141	0.00470402	0.0011217	0.00470387	0.00276822	0.00466141	0.004704	0.00276799	0.00466125	0.004704	0.00112185	0.00470384	0.00276915	0.00466125	0.004704	0.00276915	0.00466124	0.004704	0.00112185	0.00470384	0.00276919	0.00466124	0.004704	0.00276919	0.00466124	0.004704	0.00112185	0.00470384	0.00276919	0.00466124	0.004704	0.00276919	0.00466124	0.004704	0.00112185	0.00470384	0.00276919	0.00466124	0.004704	0.00276919	0.00466124	0.004704	0.00112185	0.00470384	0.00276919	0.00466124	0.004704	0.00276919	0.00466124	0.004704	0.00112185	0.00470384	0.00276919	0.00466124	0.004704	0.00276919	0.00466124	0.004704	0.00112185	0.00470384	0.00276919	0.00466124	0.004704	0.00276919	0.00466124	0.004704	0.00112185	0.00470384	0.00276919	0.00466124	0.004704	0.00276919	0.00466124	0.004704	0.00112185	0.00470384	0.00276919	0.00466124	0.004704	0.00276919	0.00466124	0.004704	0.00112185	0.00470384	0.00276919	0.00466124	0.004704	0.00276919	0.00466124	0.004704	0.00112185	0.00470384	0.00276919	0.00466124	0.004704	0.00276919	0.00466124	0.004704	0.00112185	0.00470384	0.00276919	0.00466124	0.004704	0.00276919	0.00466124	0.004704	0.00112185	0.00470384	0.00276919	0.00466124	0.004704	0.00276919	0.00466124	0.004704	0.00112185	0.00470384	0.00276919	0.00466124	0.004704	0.00276919	0.00466124	0.004704	0.00112185	0.00470384	0.00276919	0.00466124	0.004704	0.00276919	0.00466124	0.004704	0.00112185	0.00470384	0.00276919	0.00466124	0.004704	0.00276919	0.00466124	0.004704	0.00112185	0.00470384	0.00276919	0.00466124	0.004704	0.00276919	0.00466124	0.004704	0.00112185	0.00470384	0.00276919	0.00466124	0.004704	0	0	0	0	0	0	0	0	0.00443092	0.00443092	0.00443092	0.00443092	0.00443092	0.00443092	0.00443092	0.00443092	0.00373898	0.00373898	0.00373898	0.00373898	0.00373898	0.00373898	0.00373898	0.00373898	0.00383948	0.00383948	0.00383948	0.00383948	0.00383948	0.00383948	0.00383948	0.00383948	0.00368534	0.00368534	0.00368534	0.00368534	0.00368534	0.00368534	0.00368534	0.00368534	0.00370718	0.00370718	0.00370718	0.00370718	0.00370718	0.00370718	0.00370718	0.00370718	0.00370408	0.00370408	0.00370408	0.00370408	0.00370408	0.00370408	0.00370408	0.00370408	0.00370452	0.00370452	0.00370452	0.00370452	0.00370452	0.00370452	0.00370452	0.00370452	0.00370446	0.00370446	0.00370446	0.00370446	0.00370446	0.00370446	0.00370446	0.00370446	0.00370446	0.00370446	0.00370446	0.00370446	0.00370446	0.00370446	0.00370446	0.00370446	0.00435116	0.00378288	0.00377388	0.0110467	0.003774	0.0110467	0.00384456	0.003774	0.00424468	0.00377152	0.00376385	0.00835072	0.00376396	0.00835072	0.00382397	0.00376396	0.00426203	0.00377317	0.0037653	0.00925506	0.00376541	0.00925506	0.00382699	0.00376541	0.0042592	0.00377293	0.00376509	0.00894138	0.0037652	0.00894138	0.00382655	0.0037652	0.00425966	0.00377296	0.00376512	0.00904898	0.00376523	0.00904898	0.00382661	0.00376523	0.00425959	0.00377296	0.00376512	0.00901193	0.00376522	0.00901193	0.0038266	0.00376522	0.0042596	0.00377296	0.00376512	0.00902467	0.00376523	0.00902467	0.0038266	0.00376523	0.0042596	0.00377296	0.00376512	0.00902028	0.00376523	0.00902028	0.0038266	0.00376523	0.00434514	0.00377296	0.00376512	0.0090218	0.00376523	0.0090218	0.0038266	0.00389902	0.00433092	0.00384876	0.00390353	0.00649476	0.00389902	0.00584367	0.00378548	0.00387656	0.00322144	0.00382845	0.00388286	0.00243742	0.00387893	0.00224767	0.00372173	0.00387975	0.00336147	0.00383143	0.00388594	0.00284808	0.00388191	0.00258035	0.00373084	0.00387928	0.00334347	0.003831	0.00388548	0.00280355	0.00388147	0.00254761	0.00372954	0.00387935	0.00334578	0.00383106	0.00388555	0.00280835	0.00388154	0.00255081	0.00372972	0.00389003	0.00374753	0.00387907	0.00388945	0.000467866	0.00388979	0.000472523	0.00377021	0.00382123	0.0029117	0.00383362	0.0038193	0.000604057	0.00382126	0.000636893	0.00378475	0.00383256	0.00324757	0.0038403	0.00382958	0.000600902	0.00383131	0.00063288	0.00378264	0.00383089	0.003206	0.00383932	0.00382807	0.000600974	0.00382984	0.000632977	0.00378295	0.00383114	0.00321112	0.00383946	0.00382829	0.000600973	0.00383005	0.000632975	0.0037829	0.0038311	0.00321049	0.00383944	0.00382826	0.000600973	0.00383002	0.000632975	0.00378291	0.00382584	0.00301833	0.00381561	0.00382634	0.00147268	0.00382596	0.00147088	0.00376253	0.00382657	0.00342314	0.00381909	0.00382662	0.00142418	0.00382655	0.00142428	0.00376547	0.00382646	0.00337042	0.00381858	0.00382658	0.00142683	0.00382646	0.00142683	0.00376505	0.00382648	0.00337724	0.00381866	0.00382659	0.00142669	0.00382648	0.00142669	0.00376511	0.00382648	0.00337636	0.00381865	0.00382659	0.0014267	0.00382648	0.0014267	0.0037651	0.00382648	0.00337647	0.00381865	0.00382659	0.0014267	0.00382648	0.0014267	0.0037651	0.00382648	0.00337645	0.00381865	0.00382659	0.0014267	0.00382648	0.0014267	0.0037651	0.00382648	0.00337646	0.00381865	0.00382659	0.0014267	0.00382648	0.0014267	0.0037651	0.00382648	0.00337646	0.00381865	0.00382659	0.0014267	0.00382648	0.0014267	0.0037651	0.00382648	0.00337646	0.00381865	0.00382659	0.0014267	0.00382648	0.0014267	0.0037651	0.00382648	0.00337646	0.00381865	0.00382659	0.0014267	0.00382648	0.0014267	0.0037651	0.00382648	0.00337646	0.00381865	0.00382659	0.0014267	0.00382648	0.0014267	0.0037651	0.00382648	0.00337646	0.00381865	0.00382659	0.0014267	0.00382648	0.0014267	0.0037651	0.00382648	0.00337646	0.00381865	0.00382659	0.0014267	0.00382648	0.0014267	0.0037651	0.00382648	0.00337646	0.00381865	0.00382659	0.0014267	0.00382648	0.0014267	0.0037651	0.00382648	0.00337646	0.00381865	0.00382659	0.0014267	0.00382648	0.0014267	0.0037651	0.00382648	0.00337646	0.00381865	0.00382659	0.0014267	0.00382648	0.0014267	0.0037651	0.00382648	0.00337646	0.00381865	0.00382659	0.0014267	0.00382648	0.0014267	0.0037651	0.00382648	0.00337646	0.00381865	0.00382659	0.0014267	0.00382648	0.0014267	0.0037651	0.00382648	0.00337646	0.00381865	0.00382659	0.0014267	0.00382648	0.0014267	0.0037651	0.00382648	0	0	0	0	0	0	0	0	0.00443092	0.00443092	0.00443092	0.00443092	0.00443092	0.00443092	0.00443092	0.00443092	0.00529996	0.00529996	0.00529996	0.00529996	0.00529996	0.00529996	0.00529996	0.00529996	0.00548932	0.00548932	0.00548932	0.00548932	0.00548932	0.00548932	0.00548932	0.00548932	0.00543715	0.00543715	0.00543715	0.00543715	0.00543715	0.00543715	0.00543715	0.00543715	0.00542571	0.00542571	0.00542571	0.00542571	0.00542571	0.00542571	0.00542571	0.00542571	0.0054232	0.0054232	0.0054232	0.0054232	0.0054232	0.0054232	0.0054232	0.0054232	0.00542265	0.00542265	0.00542265	0.00542265	0.00542265	0.00542265	0.00542265	0.00542265	0.00542253	0.00542253	0.00542253	0.00542253	0.00542253	0.00542253	0.00542253	0.00542253	0.0054225	0.0054225	0.0054225	0.0054225	0.0054225	0.0054225	0.0054225	0.0054225	0.00560173	0.00547147	0.00546933	0.00904896	0.00546942	0.0216293	0.00560173	0.0054696	0.00564243	0.0054823	0.00547969	0.0104699	0.0054798	0.0409501	0.00564243	0.00548001	0.00565171	0.0054847	0.00548198	0.011085	0.00548209	0.0855778	0.00565171	0.00548232	0.00565383	0.00548523	0.00548249	0.0113623	0.0054826	0.364408	0.00565383	0.00548282	0.00565431	0.00548535	0.0054826	0.0114895	0.00548272	0.999979	0.00565431	0.00548294	0.00565442	0.00548537	0.00548263	0.0115483	0.00548274	1	0.00565442	0.00548297	0.00565445	0.00548538	0.00548263	0.0115756	0.00548275	1	0.00565445	0.00548297	0.00565445	0.00548538	0.00548263	0.0115883	0.00548275	1	0.00565445	0.00548297	0.00572519	0.00548538	0.00548263	0.0115942	0.00548275	1	0.00565445	0.00557243	0.00574156	0.00555402	0.00557619	0.00995144	0.0055722	1	0.00554328	0.00558597	0.00537306	0.00556726	0.00559729	0.00563079	0.00559228	1	0.005388	0.00558876	0.00529367	0.00557023	0.00560206	0.0047288	0.00559681	1	0.00535431	0.00558939	0.00527671	0.0055709	0.00560315	0.00455947	0.00559784	1	0.00534703	0.00558953	0.0052731	0.00557106	0.00560339	0.00452837	0.00559807	1	0.00534545	0.00560144	0.00545284	0.00559331	0.00560499	0.00195319	0.0056036	1	0.00528777	0.00555885	0.00527783	0.00556364	0.00555813	0.00190079	0.00555968	1	0.00532811	0.00555258	0.00535477	0.00555698	0.00554763	0.00189675	0.00554983	1	0.0053368	0.00555118	0.00537144	0.00555549	0.00554527	0.00189644	0.00554762	1	0.00533868	0.00555086	0.00537506	0.00555515	0.00554475	0.00189642	0.00554713	1	0.00533908	0.00555079	0.00537585	0.00555507	0.00554463	0.00189642	0.00554702	1	0.00533916	0.00554489	0.00526988	0.00554401	0.00554384	0.00288661	0.00554428	1	0.00536806	0.00554363	0.00535305	0.00554153	0.00554366	0.00300471	0.00554367	1	0.00537433	0.00554334	0.00537107	0.00554098	0.00554362	0.00301911	0.00554353	1	0.00537569	0.00554328	0.00537498	0.00554086	0.00554361	0.00302088	0.0055435	1	0.00537598	0.00554327	0.00537583	0.00554083	0.00554361	0.00302109	0.00554349	1	0.00537605	0.00554326	0.00537601	0.00554082	0.00554361	0.00302112	0.00554349	1	0.00537606	0.00554326	0.00537605	0.00554082	0.00554361	0.00302112	0.00554349	1	0.00537607	0.00554326	0.00537607	0.00554082	0.00554361	0.00302112	0.00554349	1	0.00537607	0.00554326	0.00537607	0.00554082	0.00554361	0.00302112	0.00554349	1	0.00537607	0.00554326	0.00537607	0.00554082	0.00554361	0.00302112	0.00554349	1	0.00537607	0.00554326	0.00537607	0.00554082	0.00554361	0.00302112	0.00554349	1	0.00537607	0.00554326	0.00537607	0.00554082	0.00554361	0.00302112	0.00554349	1	0.00537607	0.00554326	0.00537607	0.00554082	0.00554361	0.00302112	0.00554349	1	0.00537607	0.00554326	0.00537607	0.00554082	0.00554361	0.00302112	0.00554349	1	0.00537607	0.00554326	0.00537607	0.00554082	0.00554361	0.00302112	0.00554349	1	0.00537607	0.00554326	0.00537607	0.00554082	0.00554361	0.00302112	0.00554349	1	0.00537607	0.00554326	0.00537607	0.00554082	0.00554361	0.00302112	0.00554349	1	0.00537607	0.00554326	0.00537607	0.00554082	0.00554361	0.00302112	0.00554349	1	0.00537607	0.00554326	0.00537607	0.00554082	0.00554361	0.00302112	0.00554349	1	0.00537607	0.00554326	0.00537607	0.00554082	0.00554361	0.00302112	0.00554349	1	0.00537607	0.00554326	0	0	0	0	0	0	0	0	0.00443092	0.00443092	0.00443092	0.00443092	0.00443092	0.00443092	0.00443092	0.00443092	0.00524368	0.00524368	0.00524368	0.00524368	0.00524368	0.00524368	0.00524368	0.00524368	0.00540811	0.00540811	0.00540811	0.00540811	0.00540811	0.00540811	0.00540811	0.00540811	0.00541614	0.00541614	0.00541614	0.00541614	0.00541614	0.00541614	0.00541614	0.00541614	0.00541779	0.00541779	0.00541779	0.00541779	0.00541779	0.00541779	0.00541779	0.00541779	0.00541813	0.00541813	0.00541813	0.00541813	0.00541813	0.00541813	0.00541813	0.00541813	0.0054182	0.0054182	0.0054182	0.0054182	0.0054182	0.0054182	0.0054182	0.0054182	0.00541821	0.00541821	0.00541821	0.00541821	0.00541821	0.00541821	0.00541821	0.00541821	0.00541821	0.00541821	0.00541821	0.00541821	0.00541821	0.00541821	0.00541821	0.00541821	0.00544409	0.00543134	0.00543113	0.00626036	0.00543116	0.0158471	0.00553271	0.00543134	0.00544944	0.00543405	0.0054338	0.00646367	0.00543383	0.0234196	0.00555682	0.00543405	0.00545055	0.00543461	0.00543435	0.00651372	0.00543438	0.0310306	0.00556191	0.00543461	0.00545078	0.00543472	0.00543447	0.00652611	0.0054345	0.0410688	0.00556298	0.00543472	0.00545083	0.00543475	0.00543449	0.00652918	0.00543452	0.0591238	0.00556321	0.00543475	0.00545083	0.00543475	0.00543449	0.00652993	0.00543453	0.111294	0.00556326	0.00543475	0.00545084	0.00543476	0.00543449	0.00653012	0.00543453	0.478755	0.00556327	0.00543476	0.00545084	0.00543476	0.00543449	0.00653017	0.00543453	0.999999	0.00556327	0.00543476	0.00547258	0.00543476	0.00543449	0.00653018	0.00543453	1	0.00556327	0.00545919	0.0054771	0.00545644	0.0054602	0.00625509	0.00545896	1	0.00549452	0.00546024	0.00542589	0.00546072	0.00546553	0.00537015	0.00546401	1	0.00537959	0.00546025	0.00541535	0.00546161	0.00546664	0.00519261	0.00546505	1	0.00535615	0.00546025	0.00541318	0.0054618	0.00546687	0.0051577	0.00546527	1	0.00535138	0.00546025	0.00541273	0.00546184	0.00546692	0.00515086	0.00546532	1	0.00535041	0.0054656	0.00544083	0.00546571	0.00546717	0.00406435	0.00546679	1	0.00524499	0.00545424	0.00542499	0.00545564	0.00545434	0.00398483	0.00545484	1	0.00525662	0.00545389	0.00544124	0.00545355	0.00545168	0.00397279	0.00545237	1	0.00525894	0.00545382	0.0054446	0.00545312	0.00545113	0.00397098	0.00545186	1	0.0052594	0.0054538	0.00544529	0.00545303	0.00545102	0.0039707	0.00545175	1	0.0052595	0.0054538	0.00544544	0.00545301	0.005451	0.00397066	0.00545173	1	0.00525951	0.00545114	0.00542594	0.00545108	0.00545087	0.0044696	0.005451	1	0.00531201	0.00545069	0.00543273	0.00545068	0.00545084	0.0045552	0.00545085	1	0.00532262	0.0054506	0.00543413	0.0054506	0.00545084	0.00457005	0.00545081	1	0.00532477	0.00545058	0.00543442	0.00545058	0.00545084	0.00457263	0.00545081	1	0.0053252	0.00545058	0.00543448	0.00545058	0.00545084	0.00457308	0.00545081	1	0.00532529	0.00545058	0.00543449	0.00545058	0.00545084	0.00457316	0.00545081	1	0.0053253	0.00545058	0.00543449	0.00545058	0.00545084	0.00457317	0.00545081	1	0.00532531	0.00545058	0.00543449	0.00545058	0.00545084	0.00457317	0.00545081	1	0.00532531	0.00545058	0.00543449	0.00545058	0.00545084	0.00457317	0.00545081	1	0.00532531	0.00545058	0.00543449	0.00545058	0.00545084	0.00457317	0.00545081	1	0.00532531	0.00545058	0.00543449	0.00545058	0.00545084	0.00457317	0.00545081	1	0.00532531	0.00545058	0.00543449	0.00545058	0.00545084	0.00457317	0.00545081	1	0.00532531	0.00545058	0.00543449	0.00545058	0.00545084	0.00457317	0.00545081	1	0.00532531	0.00545058	0.00543449	0.00545058	0.00545084	0.00457317	0.00545081	1	0.00532531	0.00545058	0.00543449	0.00545058	0.00545084	0.00457317	0.00545081	1	0.00532531	0.00545058	0.00543449	0.00545058	0.00545084	0.00457317	0.00545081	1	0.00532531	0.00545058	0.00543449	0.00545058	0.00545084	0.00457317	0.00545081	1	0.00532531	0.00545058	0.00543449	0.00545058	0.00545084	0.00457317	0.00545081	1	0.00532531	0.00545058	0.00543449	0.00545058	0.00545084	0.00457317	0.00545081	1	0.00532531	0.00545058	0.00543449	0.00545058	0.00545084	0.00457317	0.00545081	1	0.00532531	0.00545058	0	0	0	0	0	0	0	0	0.00443092	0.00443092	0.00443092	0.00443092	0.00443092	0.00443092	0.00443092	0.00443092	0.00451604	0.00451604	0.00451604	0.00451604	0.00451604	0.00451604	0.00451604	0.00451604	0.00451769	0.00451769	0.00451769	0.00451769	0.00451769	0.00451769	0.00451769	0.00451769	0.00451419	0.00451419	0.00451419	0.00451419	0.00451419	0.00451419	0.00451419	0.00451419	0.00451412	0.00451412	0.00451412	0.00451412	0.00451412	0.00451412	0.00451412	0.00451412	0.00451412	0.00451412	0.00451412	0.00451412	0.00451412	0.00451412	0.00451412	0.00451412	0.00451412	0.00451412	0.00451412	0.00451412	0.00451412	0.00451412	0.00451412	0.00451412	0.00451412	0.00451412	0.00451412	0.00451412	0.00451412	0.00451412	0.00451412	0.00451412	0.00451412	0.00451412	0.00451412	0.00451412	0.00451412	0.00451412	0.00451412	0.00451412	0.00451651	0.0045159	0.00451589	0.00462531	0.00451589	0.00747618	0.00455492	0.00451596	0.00451656	0.00451593	0.00451592	0.00462752	0.00451593	0.0075716	0.00455572	0.004516	0.00451656	0.00451593	0.00451592	0.00462757	0.00451593	0.00757469	0.00455574	0.004516	0.00451656	0.00451593	0.00451592	0.00462757	0.00451593	0.00757479	0.00455574	0.004516	0.00451656	0.00451593	0.00451592	0.00462757	0.00451593	0.00757479	0.00455574	0.004516	0.00451656	0.00451593	0.00451592	0.00462757	0.00451593	0.00757479	0.00455574	0.004516	0.00451656	0.00451593	0.00451592	0.00462757	0.00451593	0.00757479	0.00455574	0.004516	0.00451656	0.00451593	0.00451592	0.00462757	0.00451593	0.00757479	0.00455574	0.004516	0.00451976	0.00451593	0.00451592	0.00462757	0.00451593	0.00757479	0.00455574	0.00451934	0.00451982	0.00451912	0.00451944	0.00459442	0.00451926	0.00722724	0.00453762	0.00451835	0.004516	0.00451918	0.00451951	0.00448508	0.00451932	0.00435857	0.00449838	0.00451825	0.00451592	0.00451918	0.00451951	0.00448297	0.00451932	0.0043052	0.00449762	0.00451825	0.00451592	0.00451918	0.00451951	0.00448293	0.00451932	0.00430421	0.00449761	0.00451825	0.00451592	0.00451918	0.00451951	0.00448293	0.00451932	0.00430419	0.00449761	0.00451946	0.00451766	0.0045195	0.00451953	0.0043075	0.00451952	0.00164241	0.00444197	0.0045177	0.00451664	0.00451791	0.00451777	0.00431976	0.00451785	0.0016625	0.00444977	0.00451819	0.00451822	0.00451788	0.00451773	0.00431998	0.00451782	0.00166265	0.00444992	0.00451821	0.00451825	0.00451788	0.00451773	0.00431999	0.00451782	0.00166265	0.00444992	0.00451821	0.00451825	0.00451788	0.00451773	0.00431999	0.00451782	0.00166265	0.00444992	0.00451821	0.00451825	0.00451788	0.00451773	0.00431999	0.00451782	0.00166265	0.00444992	0.0045176	0.00451658	0.00451772	0.00451772	0.00440709	0.00451772	0.00269238	0.0044777	0.00451765	0.00451708	0.00451771	0.00451772	0.00440873	0.00451772	0.00270433	0.00447824	0.00451765	0.00451708	0.00451771	0.00451772	0.00440877	0.00451772	0.00270447	0.00447825	0.00451765	0.00451708	0.00451771	0.00451772	0.00440877	0.00451772	0.00270447	0.00447825	0.00451765	0.00451708	0.00451771	0.00451772	0.00440877	0.00451772	0.00270447	0.00447825	0.00451765	0.00451708	0.00451771	0.00451772	0.00440877	0.00451772	0.00270447	0.00447825	0.00451765	0.00451708	0.00451771	0.00451772	0.00440877	0.00451772	0.00270447	0.00447825	0.00451765	0.00451708	0.00451771	0.00451772	0.00440877	0.00451772	0.00270447	0.00447825	0.00451765	0.00451708	0.00451771	0.00451772	0.00440877	0.00451772	0.00270447	0.00447825	0.00451765	0.00451708	0.00451771	0.00451772	0.00440877	0.00451772	0.00270447	0.00447825	0.00451765	0.00451708	0.00451771	0.00451772	0.00440877	0.00451772	0.00270447	0.00447825	0.00451765	0.00451708	0.00451771	0.00451772	0.00440877	0.00451772	0.00270447	0.00447825	0.00451765	0.00451708	0.00451771	0.00451772	0.00440877	0.00451772	0.00270447	0.00447825	0.00451765	0.00451708	0.00451771	0.00451772	0.00440877	0.00451772	0.00270447	0.00447825	0.00451765	0.00451708	0.00451771	0.00451772	0.00440877	0.00451772	0.00270447	0.00447825	0.00451765	0.00451708	0.00451771	0.00451772	0.00440877	0.00451772	0.00270447	0.00447825	0.00451765	0.00451708	0.00451771	0.00451772	0.00440877	0.00451772	0.00270447	0.00447825	0.00451765	0.00451708	0.00451771	0.00451772	0.00440877	0.00451772	0.00270447	0.00447825	0.00451765	0.00451708	0.00451771	0.00451772	0.00440877	0.00451772	0.00270447	0.00447825	0.00451765	0.00451708	0.00451771	0.00451772	0.00440877	0.00451772	0.00270447	0.00447825	0.00451765	0	0	0	0	0	0	0	0	0.00443092	0.00443092	0.00443092	0.00443092	0.00443092	0.00443092	0.00443092	0.00443092	0.00325271	0.00325271	0.00325271	0.00325271	0.00325271	0.00325271	0.00325271	0.00325271	0.00353149	0.00353149	0.00353149	0.00353149	0.00353149	0.00353149	0.00353149	0.00353149	0.00346319	0.00346319	0.00346319	0.00346319	0.00346319	0.00346319	0.00346319	0.00346319	0.00347973	0.00347973	0.00347973	0.00347973	0.00347973	0.00347973	0.00347973	0.00347973	0.00347572	0.00347572	0.00347572	0.00347572	0.00347572	0.00347572	0.00347572	0.00347572	0.00347669	0.00347669	0.00347669	0.00347669	0.00347669	0.00347669	0.00347669	0.00347669	0.00347646	0.00347646	0.00347646	0.00347646	0.00347646	0.00347646	0.00347646	0.00347646	0.00347652	0.00347652	0.00347652	0.00347652	0.00347652	0.00347652	0.00347652	0.00347652	0.00347665	0.00347663	0.00347663	0.00348494	0.00347663	0.00400865	0.00348494	0.00347665	0.00347662	0.0034766	0.0034766	0.00348289	0.0034766	0.00386257	0.00348289	0.00347662	0.00347662	0.00347661	0.00347661	0.00348339	0.00347661	0.00390214	0.00348339	0.00347662	0.00347662	0.00347661	0.00347661	0.00348327	0.00347661	0.00389138	0.00348327	0.00347662	0.00347662	0.00347661	0.00347661	0.0034833	0.00347661	0.0038943	0.0034833	0.00347662	0.00347662	0.00347661	0.00347661	0.00348329	0.00347661	0.00389351	0.00348329	0.00347662	0.00347662	0.00347661	0.00347661	0.00348329	0.00347661	0.00389373	0.00348329	0.00347662	0.00347662	0.00347661	0.00347661	0.00348329	0.00347661	0.00389366	0.00348329	0.00347662	0.00347687	0.00347661	0.00347661	0.00348329	0.00347661	0.00389368	0.00348329	0.00347687	0.00347681	0.00347686	0.00347687	0.00348083	0.00347686	0.00386303	0.00348083	0.00347667	0.00347667	0.0034768	0.00347681	0.00347313	0.0034768	0.00335745	0.00347313	0.0034767	0.0034767	0.00347681	0.00347682	0.00347499	0.00347681	0.00347803	0.00347499	0.00347669	0.00347669	0.00347681	0.00347682	0.00347454	0.00347681	0.00344889	0.00347454	0.0034767	0.0034767	0.00347681	0.00347682	0.00347465	0.00347681	0.00345591	0.00347465	0.00347685	0.00347672	0.00347682	0.00347682	0.00346079	0.00347682	0.00261849	0.00346079	0.00347666	0.00347669	0.0034767	0.00347669	0.00346537	0.0034767	0.00278721	0.00346537	0.00347677	0.00347677	0.00347673	0.00347672	0.00346426	0.00347673	0.00275456	0.00346426	0.00347675	0.00347675	0.00347672	0.00347671	0.00346453	0.00347672	0.00276085	0.00346453	0.00347676	0.00347675	0.00347672	0.00347672	0.00346446	0.00347672	0.00275964	0.00346446	0.00347675	0.00347675	0.00347672	0.00347672	0.00346448	0.00347672	0.00275987	0.00346448	0.00347668	0.00347668	0.00347671	0.00347672	0.00347139	0.00347671	0.00316982	0.00347139	0.00347671	0.00347671	0.00347672	0.00347672	0.00346972	0.00347672	0.00308039	0.00346972	0.0034767	0.0034767	0.00347672	0.00347672	0.00347012	0.00347672	0.00309968	0.00347012	0.0034767	0.0034767	0.00347672	0.00347672	0.00347003	0.00347672	0.00309551	0.00347003	0.0034767	0.0034767	0.00347672	0.00347672	0.00347005	0.00347672	0.00309641	0.00347005	0.0034767	0.0034767	0.00347672	0.00347672	0.00347004	0.00347672	0.00309621	0.00347004	0.0034767	0.0034767	0.00347672	0.00347672	0.00347004	0.00347672	0.00309626	0.00347004	0.0034767	0.0034767	0.00347672	0.00347672	0.00347004	0.00347672	0.00309625	0.00347004	0.0034767	0.0034767	0.00347672	0.00347672	0.00347004	0.00347672	0.00309625	0.00347004	0.0034767	0.0034767	0.00347672	0.00347672	0.00347004	0.00347672	0.00309625	0.00347004	0.0034767	0.0034767	0.00347672	0.00347672	0.00347004	0.00347672	0.00309625	0.00347004	0.0034767	0.0034767	0.00347672	0.00347672	0.00347004	0.00347672	0.00309625	0.00347004	0.0034767	0.0034767	0.00347672	0.00347672	0.00347004	0.00347672	0.00309625	0.00347004	0.0034767	0.0034767	0.00347672	0.00347672	0.00347004	0.00347672	0.00309625	0.00347004	0.0034767	0.0034767	0.00347672	0.00347672	0.00347004	0.00347672	0.00309625	0.00347004	0.0034767	0.0034767	0.00347672	0.00347672	0.00347004	0.00347672	0.00309625	0.00347004	0.0034767	0.0034767	0.00347672	0.00347672	0.00347004	0.00347672	0.00309625	0.00347004	0.0034767	0.0034767	0.00347672	0.00347672	0.00347004	0.00347672	0.00309625	0.00347004	0.0034767	0.0034767	0.00347672	0.00347672	0.00347004	0.00347672	0.00309625	0.00347004	0.0034767	0.0034767	0.00347672	0.00347672	0.00347004	0.00347672	0.00309625	0.00347004	0.0034767	0	0	0	0	0	0	0	0	0.00443092	0.00443092	0.00443092	0.00443092	0.00443092	0.00443092	0.00443092	0.00443092	0.0030643	0.0030643	0.0030643	0.0030643	0.0030643	0.0030643	0.0030643	0.0030643	0.00343363	0.00343363	0.00343363	0.00343363	0.00343363	0.00343363	0.00343363	0.00343363	0.00332704	0.00332704	0.00332704	0.00332704	0.00332704	0.00332704	0.00332704	0.00332704	0.0033567	0.0033567	0.0033567	0.0033567	0.0033567	0.0033567	0.0033567	0.0033567	0.00334842	0.00334842	0.00334842	0.00334842	0.00334842	0.00334842	0.00334842	0.00334842	0.00335073	0.00335073	0.00335073	0.00335073	0.00335073	0.00335073	0.00335073	0.00335073	0.00335009	0.00335009	0.00335009	0.00335009	0.00335009	0.00335009	0.00335009	0.00335009	0.00335027	0.00335027	0.00335027	0.00335027	0.00335027	0.00335027	0.00335027	0.00335027	0.00555281	0.00343284	0.003352	0.00338054	0.00335154	0.00335159	0.00335153	0.00335153	0.0046239	0.00340932	0.00335151	0.00337203	0.00335118	0.00335122	0.00335118	0.00335118	0.00499515	0.003416	0.00335165	0.00337442	0.00335128	0.00335132	0.00335128	0.00335128	0.00484334	0.0034141	0.00335161	0.00337375	0.00335125	0.00335129	0.00335125	0.00335125	0.00490485	0.00341465	0.00335162	0.00337393	0.00335126	0.0033513	0.00335126	0.00335126	0.00487984	0.00341449	0.00335162	0.00337388	0.00335126	0.0033513	0.00335126	0.00335125	0.00489	0.00341454	0.00335162	0.0033739	0.00335126	0.0033513	0.00335126	0.00335125	0.00488587	0.00341452	0.00335162	0.00337389	0.00335126	0.0033513	0.00335126	0.00335125	0.00485254	0.00341453	0.00335162	0.00337389	0.00335126	0.0033513	0.00335126	0.00335363	0.004866	0.00339003	0.00335162	0.00336046	0.00335363	0.003353	0.00335373	0.0033532	0.00281795	0.00331649	0.00335115	0.00333535	0.00335297	0.00335247	0.00335304	0.00335332	0.00334203	0.00333686	0.00335128	0.00334233	0.00335315	0.00335261	0.00335323	0.00335329	0.00319932	0.00333121	0.00335125	0.00334039	0.0033531	0.00335257	0.00335318	0.0033533	0.00323757	0.00333277	0.00335126	0.00334093	0.00335311	0.00335258	0.00335319	0.00335331	0.00255533	0.00320179	0.00335295	0.00329941	0.00335335	0.00335339	0.00335334	0.00335212	0.00130744	0.00324858	0.00335248	0.00331745	0.0033521	0.00335232	0.00335206	0.00335233	0.00148023	0.00323594	0.00335261	0.00331247	0.00335244	0.00335262	0.00335241	0.00335227	0.00145905	0.00323935	0.00335257	0.00331384	0.00335235	0.00335254	0.00335232	0.00335229	0.00146163	0.00323843	0.00335258	0.00331346	0.00335237	0.00335256	0.00335234	0.00335229	0.00146131	0.00323868	0.00335258	0.00331357	0.00335237	0.00335255	0.00335233	0.00335228	0.00164551	0.00330398	0.00335173	0.00333425	0.00335225	0.00335215	0.00335226	0.00335228	0.00233066	0.00328606	0.00335197	0.00332851	0.00335228	0.00335226	0.00335229	0.00335228	0.00220129	0.00329097	0.0033519	0.0033301	0.00335227	0.00335223	0.00335228	0.00335228	0.00222515	0.00328962	0.00335192	0.00332966	0.00335228	0.00335224	0.00335228	0.00335228	0.00222073	0.00328999	0.00335192	0.00332978	0.00335228	0.00335224	0.00335228	0.00335228	0.00222155	0.00328989	0.00335192	0.00332975	0.00335228	0.00335224	0.00335228	0.00335228	0.0022214	0.00328992	0.00335192	0.00332976	0.00335228	0.00335224	0.00335228	0.00335228	0.00222143	0.00328991	0.00335192	0.00332976	0.00335228	0.00335224	0.00335228	0.00335228	0.00222142	0.00328991	0.00335192	0.00332976	0.00335228	0.00335224	0.00335228	0.00335228	0.00222142	0.00328991	0.00335192	0.00332976	0.00335228	0.00335224	0.00335228	0.00335228	0.00222142	0.00328991	0.00335192	0.00332976	0.00335228	0.00335224	0.00335228	0.00335228	0.00222142	0.00328991	0.00335192	0.00332976	0.00335228	0.00335224	0.00335228	0.00335228	0.00222142	0.00328991	0.00335192	0.00332976	0.00335228	0.00335224	0.00335228	0.00335228	0.00222142	0.00328991	0.00335192	0.00332976	0.00335228	0.00335224	0.00335228	0.00335228	0.00222142	0.00328991	0.00335192	0.00332976	0.00335228	0.00335224	0.00335228	0.00335228	0.00222142	0.00328991	0.00335192	0.00332976	0.00335228	0.00335224	0.00335228	0.00335228	0.00222142	0.00328991	0.00335192	0.00332976	0.00335228	0.00335224	0.00335228	0.00335228	0.00222142	0.00328991	0.00335192	0.00332976	0.00335228	0.00335224	0.00335228	0.00335228	0.00222142	0.00328991	0.00335192	0.00332976	0.00335228	0.00335224	0.00335228	0.00335228	0.00222142	0.00328991	0.00335192	0.00332976	0.00335228	0.00335224	0.00335228	0.00335228	0	0	0	0	0	0	0	0	0.00443092	0.00443092	0.00443092	0.00443092	0.00443092	0.00443092	0.00443092	0.00443092	0.00364827	0.00364827	0.00364827	0.00364827	0.00364827	0.00364827	0.00364827	0.00364827	0.00377573	0.00377573	0.00377573	0.00377573	0.00377573	0.00377573	0.00377573	0.00377573	0.00372483	0.00372483	0.00372483	0.00372483	0.00372483	0.00372483	0.00372483	0.00372483	0.00373316	0.00373316	0.00373316	0.00373316	0.00373316	0.00373316	0.00373316	0.00373316	0.00373179	0.00373179	0.00373179	0.00373179	0.00373179	0.00373179	0.00373179	0.00373179	0.00373202	0.00373202	0.00373202	0.00373202	0.00373202	0.00373202	0.00373202	0.00373202	0.00373198	0.00373198	0.00373198	0.00373198	0.00373198	0.00373198	0.00373198	0.00373198	0.00373199	0.00373199	0.00373199	0.00373199	0.00373199	0.00373199	0.00373199	0.00373199	0.022022	0.00408199	0.00374881	0.00408199	0.00374699	0.00374881	0.00374699	0.00374691	0.00996215	0.0040198	0.00374604	0.0040198	0.00374452	0.00374604	0.00374452	0.00374445	0.0168266	0.00403078	0.0037465	0.00403078	0.00374493	0.0037465	0.00374493	0.00374486	0.0124915	0.00402884	0.00374642	0.00402884	0.00374486	0.00374642	0.00374486	0.00374479	0.0150796	0.00402918	0.00374643	0.00402918	0.00374487	0.00374643	0.00374487	0.0037448	0.013477	0.00402912	0.00374643	0.00402912	0.00374487	0.00374643	0.00374487	0.0037448	0.0144483	0.00402913	0.00374643	0.00402913	0.00374487	0.00374643	0.00374487	0.0037448	0.0138517	0.00402913	0.00374643	0.00402913	0.00374487	0.00374643	0.00374487	0.0037448	0.0136642	0.00402913	0.00374643	0.00402913	0.00374487	0.00374643	0.00374487	0.00377184	0.0137759	0.00387139	0.00375847	0.00387139	0.00377192	0.00375847	0.00377192	0.00377004	0.001827	0.00357821	0.00375458	0.00357821	0.00376736	0.00375458	0.00376736	0.00377034	0.0030884	0.00362455	0.00375522	0.00362455	0.00376811	0.00375522	0.00376811	0.00377029	0.00292199	0.00361719	0.00375512	0.00361719	0.00376799	0.00375512	0.00376799	0.0037703	0.00294342	0.00361835	0.00375513	0.00361835	0.00376801	0.00375513	0.00376801	0.00377056	0.00145037	0.00319796	0.00376926	0.00319796	0.00377079	0.00376926	0.00377079	0.00375699	0.000119296	0.00332328	0.00376089	0.00332328	0.00375679	0.00376089	0.00375679	0.0037579	0.000142462	0.00330505	0.00376227	0.00330505	0.0037591	0.00376227	0.0037591	0.00375775	0.000142317	0.00330769	0.00376204	0.00330769	0.00375872	0.00376204	0.00375872	0.00375777	0.000142318	0.00330731	0.00376208	0.00330731	0.00375878	0.00376208	0.00375878	0.00375777	0.000142318	0.00330736	0.00376207	0.00330736	0.00375877	0.00376207	0.00375877	0.00375764	0.000204829	0.00351794	0.00375502	0.00351794	0.00375738	0.00375502	0.00375738	0.00375765	0.000736139	0.00348558	0.00375618	0.00348558	0.00375761	0.00375618	0.00375761	0.00375765	0.000719126	0.00349053	0.00375599	0.00349053	0.00375757	0.00375599	0.00375757	0.00375765	0.000719665	0.00348977	0.00375602	0.00348977	0.00375758	0.00375602	0.00375758	0.00375765	0.000719648	0.00348989	0.00375601	0.00348989	0.00375758	0.00375601	0.00375758	0.00375765	0.000719648	0.00348987	0.00375601	0.00348987	0.00375758	0.00375601	0.00375758	0.00375765	0.000719648	0.00348987	0.00375601	0.00348987	0.00375758	0.00375601	0.00375758	0.00375765	0.000719648	0.00348987	0.00375601	0.00348987	0.00375758	0.00375601	0.00375758	0.00375765	0.000719648	0.00348987	0.00375601	0.00348987	0.00375758	0.00375601	0.00375758	0.00375765	0.000719648	0.00348987	0.00375601	0.00348987	0.00375758	0.00375601	0.00375758	0.00375765	0.000719648	0.00348987	0.00375601	0.00348987	0.00375758	0.00375601	0.00375758	0.00375765	0.000719648	0.00348987	0.00375601	0.00348987	0.00375758	0.00375601	0.00375758	0.00375765	0.000719648	0.00348987	0.00375601	0.00348987	0.00375758	0.00375601	0.00375758	0.00375765	0.000719648	0.00348987	0.00375601	0.00348987	0.00375758	0.00375601	0.00375758	0.00375765	0.000719648	0.00348987	0.00375601	0.00348987	0.00375758	0.00375601	0.00375758	0.00375765	0.000719648	0.00348987	0.00375601	0.00348987	0.00375758	0.00375601	0.00375758	0.00375765	0.000719648	0.00348987	0.00375601	0.00348987	0.00375758	0.00375601	0.00375758	0.00375765	0.000719648	0.00348987	0.00375601	0.00348987	0.00375758	0.00375601	0.00375758	0.00375765	0.000719648	0.00348987	0.00375601	0.00348987	0.00375758	0.00375601	0.00375758	0.00375765	0.000719648	0.00348987	0.00375601	0.00348987	0.00375758	0.00375601	0.00375758	0.00375765	0	0	0	0	0	0	0	0	0.00443092	0.00443092	0.00443092	0.00443092	0.00443092	0.00443092	0.00443092	0.00443092	0.00421344	0.00421344	0.00421344	0.00421344	0.00421344	0.00421344	0.00421344	0.00421344	0.00422387	0.00422387	0.00422387	0.00422387	0.00422387	0.00422387	0.00422387	0.00422387	0.00402581	0.00402581	0.00402581	0.00402581	0.00402581	0.00402581	0.00402581	0.00402581	0.00403487	0.00403487	0.00403487	0.00403487	0.00403487	0.00403487	0.00403487	0.00403487	0.00403446	0.00403446	0.00403446	0.00403446	0.00403446	0.00403446	0.00403446	0.00403446	0.00403448	0.00403448	0.00403448	0.00403448	0.00403448	0.00403448	0.00403448	0.00403448	0.00403448	0.00403448	0.00403448	0.00403448	0.00403448	0.00403448	0.00403448	0.00403448	0.00403448	0.00403448	0.00403448	0.00403448	0.00403448	0.00403448	0.00403448	0.00403448	0.157014	0.00496391	0.00413684	0.00684286	0.00413286	0.00416802	0.00413391	0.0041323	0.0315013	0.00491182	0.00413203	0.00662854	0.00412825	0.0041617	0.00412924	0.00412771	0.11984	0.00491473	0.00413226	0.00664466	0.00412846	0.004162	0.00412946	0.00412792	0.0473507	0.00491456	0.00413225	0.00664344	0.00412845	0.00416199	0.00412945	0.00412791	0.102042	0.00491457	0.00413225	0.00664354	0.00412845	0.00416199	0.00412945	0.00412791	0.0573984	0.00491457	0.00413225	0.00664353	0.00412845	0.00416199	0.00412945	0.00412791	0.0920078	0.00491457	0.00413225	0.00664353	0.00412845	0.00416199	0.00412945	0.00412791	0.0639141	0.00491457	0.00413225	0.00664353	0.00412845	0.00416199	0.00412945	0.00412791	0.0767346	0.00491457	0.00413225	0.00664353	0.00412845	0.00416199	0.00412945	0.00430986	0.0669937	0.00434446	0.00426101	0.00524518	0.00431042	0.00416199	0.00429767	0.00431814	0.000769439	0.00363975	0.0042501	0.0032162	0.00430093	0.00412631	0.00428778	0.00431773	0.00163638	0.00366902	0.00425063	0.00329126	0.00430139	0.00412798	0.00428826	0.00431775	0.0016203	0.0036678	0.0042506	0.00328845	0.00430137	0.0041279	0.00428824	0.00431775	0.0016206	0.00366785	0.0042506	0.00328856	0.00430137	0.00412791	0.00428824	0.00432093	0.000547319	0.00301573	0.00431492	0.0015901	0.00432073	0.00425653	0.00431919	0.00422877	2.3922e-06	0.00323168	0.00424612	0.00182541	0.00422762	0.00425032	0.00423234	0.00422477	3.6676e-06	0.00322375	0.00424944	0.00182053	0.00423209	0.00425062	0.00423651	0.00422496	3.66755e-06	0.00322405	0.00424928	0.00182063	0.00423188	0.0042506	0.00423632	0.00422495	3.66755e-06	0.00322403	0.00424929	0.00182063	0.00423189	0.0042506	0.00423632	0.00422495	3.66755e-06	0.00322403	0.00424929	0.00182063	0.00423189	0.0042506	0.00423632	0.00422339	6.51291e-06	0.00355555	0.0042175	0.00261839	0.0042224	0.00418589	0.00422112	0.00422338	9.91332e-05	0.00354218	0.00421902	0.00259473	0.00422285	0.00418897	0.00422185	0.00422338	9.90285e-05	0.00354272	0.00421895	0.00259543	0.00422283	0.00418882	0.00422181	0.00422338	9.90286e-05	0.00354269	0.00421895	0.00259541	0.00422283	0.00418883	0.00422181	0.00422338	9.90286e-05	0.00354269	0.00421895	0.00259541	0.00422283	0.00418883	0.00422181	0.00422338	9.90286e-05	0.00354269	0.00421895	0.00259541	0.00422283	0.00418883	0.00422181	0.00422338	9.90286e-05	0.00354269	0.00421895	0.00259541	0.00422283	0.00418883	0.00422181	0.00422338	9.90286e-05	0.00354269	0.00421895	0.00259541	0.00422283	0.00418883	0.00422181	0.00422338	9.90286e-05	0.00354269	0.00421895	0.00259541	0.00422283	0.00418883	0.00422181	0.00422338	9.90286e-05	0.00354269	0.00421895	0.00259541	0.00422283	0.00418883	0.00422181	0.00422338	9.90286e-05	0.00354269	0.00421895	0.00259541	0.00422283	0.00418883	0.00422181	0.00422338	9.90286e-05	0.00354269	0.00421895	0.00259541	0.00422283	0.00418883	0.00422181	0.00422338	9.90286e-05	0.00354269	0.00421895	0.00259541	0.00422283	0.00418883	0.00422181	0.00422338	9.90286e-05	0.00354269	0.00421895	0.00259541	0.00422283	0.00418883	0.00422181	0.00422338	9.90286e-05	0.00354269	0.00421895	0.00259541	0.00422283	0.00418883	0.00422181	0.00422338	9.90286e-05	0.00354269	0.00421895	0.00259541	0.00422283	0.00418883	0.00422181	0.00422338	9.90286e-05	0.00354269	0.00421895	0.00259541	0.00422283	0.00418883	0.00422181	0.00422338	9.90286e-05	0.00354269	0.00421895	0.00259541	0.00422283	0.00418883	0.00422181	0.00422338	9.90286e-05	0.00354269	0.00421895	0.00259541	0.00422283	0.00418883	0.00422181	0.00422338	9.90286e-05	0.00354269	0.00421895	0.00259541	0.00422283	0.00418883	0.00422181	0.00422338	0	0	0	0	0	0	0	0	0.00443092	0.00443092	0.00443092	0.00443092	0.00443092	0.00443092	0.00443092	0.00443092	0.00396889	0.00396889	0.00396889	0.00396889	0.00396889	0.00396889	0.00396889	0.00396889	0.00401474	0.00401474	0.00401474	0.00401474	0.00401474	0.00401474	0.00401474	0.00401474	0.00337868	0.00337868	0.00337868	0.00337868	0.00337868	0.00337868	0.00337868	0.00337868	0.00343256	0.00343256	0.00343256	0.00343256	0.00343256	0.00343256	0.00343256	0.00343256	0.00342796	0.00342796	0.00342796	0.00342796	0.00342796	0.00342796	0.00342796	0.00342796	0.00342835	0.00342835	0.00342835	0.00342835	0.00342835	0.00342835	0.00342835	0.00342835	0.00342832	0.00342832	0.00342832	0.00342832	0.00342832	0.00342832	0.00342832	0.00342832	0.00342832	0.00342832	0.00342832	0.00342832	0.00342832	0.00342832	0.00342832	0.00342832	0.332475	0.00473081	0.00374035	0.0219535	0.00373691	0.00406904	0.00374995	0.0037351	0.000135116	0.0045802	0.00371144	0.0139397	0.00370835	0.00400475	0.00372008	0.00370672	0.35096	0.00459736	0.00371411	0.0169737	0.00371099	0.00401116	0.00372285	0.00370934	8.51857e-05	0.0045954	0.00371386	0.0157554	0.00371074	0.00401052	0.00372259	0.0037091	0.351244	0.00459563	0.00371388	0.0162339	0.00371076	0.00401058	0.00372261	0.00370912	8.45843e-05	0.0045956	0.00371388	0.0160443	0.00371076	0.00401058	0.00372261	0.00370911	0.351248	0.0045956	0.00371388	0.0161191	0.00371076	0.00401058	0.00372261	0.00370912	8.45768e-05	0.0045956	0.00371388	0.0160895	0.00371076	0.00401058	0.00372261	0.00370911	0.307896	0.0045956	0.00371388	0.0161012	0.00371076	0.00401058	0.00372261	0.00432694	0.000205017	0.00377917	0.00424721	0.0069978	0.00432886	0.0035805	0.00421146	0.0043144	0.000554682	0.00304431	0.00418532	0.00147508	0.00426072	0.00332179	0.00414404	0.00431565	0.000549865	0.00310048	0.00419176	0.00169271	0.00426794	0.00334324	0.00415099	0.00431551	0.000549931	0.00309615	0.00419109	0.00168356	0.00426717	0.00334146	0.00415028	0.00431553	0.00054993	0.00309648	0.00419116	0.00168394	0.00426726	0.0033416	0.00415035	0.00433495	0.00032649	0.00278509	0.0043372	0.000129721	0.00433696	0.00374308	0.0043194	0.0040126	3.00699e-07	0.0030955	0.00404112	0.000205451	0.00400851	0.00392216	0.00404401	0.00401977	7.43535e-07	0.00307169	0.00407097	0.000205063	0.00404137	0.00390474	0.00407179	0.00401905	7.43528e-07	0.00307351	0.00406795	0.000205065	0.00403807	0.00390643	0.00406898	0.00401913	7.43528e-07	0.00307337	0.00406826	0.000205065	0.0040384	0.00390626	0.00406926	0.00401912	7.43528e-07	0.00307338	0.00406822	0.000205065	0.00403837	0.00390628	0.00406924	0.0040101	1.01365e-06	0.00324059	0.00399913	0.000739016	0.00400577	0.00369089	0.00398879	0.00401053	3.34984e-05	0.00322713	0.00400601	0.00072924	0.00400902	0.00371071	0.00399678	0.00401049	3.34712e-05	0.00322821	0.00400532	0.000729417	0.0040087	0.00370889	0.00399598	0.0040105	3.34712e-05	0.00322813	0.00400539	0.000729415	0.00400873	0.00370905	0.00399606	0.0040105	3.34712e-05	0.00322813	0.00400538	0.000729415	0.00400873	0.00370904	0.00399605	0.0040105	3.34712e-05	0.00322813	0.00400538	0.000729415	0.00400873	0.00370904	0.00399606	0.0040105	3.34712e-05	0.00322813	0.00400538	0.000729415	0.00400873	0.00370904	0.00399606	0.0040105	3.34712e-05	0.00322813	0.00400538	0.000729415	0.00400873	0.00370904	0.00399606	0.0040105	3.34712e-05	0.00322813	0.00400538	0.000729415	0.00400873	0.00370904	0.00399606	0.0040105	3.34712e-05	0.00322813	0.00400538	0.000729415	0.00400873	0.00370904	0.00399606	0.0040105	3.34712e-05	0.00322813	0.00400538	0.000729415	0.00400873	0.00370904	0.00399606	0.0040105	3.34712e-05	0.00322813	0.00400538	0.000729415	0.00400873	0.00370904	0.00399606	0.0040105	3.34712e-05	0.00322813	0.00400538	0.000729415	0.00400873	0.00370904	0.00399606	0.0040105	3.34712e-05	0.00322813	0.00400538	0.000729415	0.00400873	0.00370904	0.00399606	0.0040105	3.34712e-05	0.00322813	0.00400538	0.000729415	0.00400873	0.00370904	0.00399606	0.0040105	3.34712e-05	0.00322813	0.00400538	0.000729415	0.00400873	0.00370904	0.00399606	0.0040105	3.34712e-05	0.00322813	0.00400538	0.000729415	0.00400873	0.00370904	0.00399606	0.0040105	3.34712e-05	0.00322813	0.00400538	0.000729415	0.00400873	0.00370904	0.00399606	0.0040105	3.34712e-05	0.00322813	0.00400538	0.000729415	0.00400873	0.00370904	0.00399606	0.0040105	3.34712e-05	0.00322813	0.00400538	0.000729415	0.00400873	0.00370904	0.00399606	0.0040105	0	0	0	0	0	0	0	0	0.00443092	0.00443092	0.00443092	0.00443092	0.00443092	0.00443092	0.00443092	0.00443092	0.00314645	0.00314645	0.00314645	0.00314645	0.00314645	0.00314645	0.00314645	0.00314645	0.00347487	0.00347487	0.00347487	0.00347487	0.00347487	0.00347487	0.00347487	0.00347487	0.00234626	0.00234626	0.00234626	0.00234626	0.00234626	0.00234626	0.00234626	0.00234626	0.00256032	0.00256032	0.00256032	0.00256032	0.00256032	0.00256032	0.00256032	0.00256032	0.00251828	0.00251828	0.00251828	0.00251828	0.00251828	0.00251828	0.00251828	0.00251828	0.00252648	0.00252648	0.00252648	0.00252648	0.00252648	0.00252648	0.00252648	0.00252648	0.00252488	0.00252488	0.00252488	0.00252488	0.00252488	0.00252488	0.00252488	0.00252488	0.00252519	0.00252519	0.00252519	0.00252519	0.00252519	0.00252519	0.00252519	0.00252519	0.120197	0.00364577	0.00303765	0.120197	0.00303765	0.00502828	0.00310794	0.00303472	1.48713e-05	0.00334333	0.00291964	1.48713e-05	0.00291964	0.00414478	0.00297102	0.00291749	0.142352	0.0034224	0.0029464	0.142352	0.0029464	0.00443741	0.00300264	0.00294405	2.66793e-06	0.00340155	0.00294031	2.66793e-06	0.00294031	0.00433828	0.00299531	0.00293801	0.142467	0.00340704	0.0029417	0.142467	0.0029417	0.00437161	0.002997	0.00293939	2.64411e-06	0.00340559	0.00294138	2.64411e-06	0.00294138	0.00436037	0.00299661	0.00293907	0.142468	0.00340597	0.00294145	0.142468	0.00294145	0.00436416	0.0029967	0.00293915	2.64408e-06	0.00340587	0.00294144	2.64408e-06	0.00294144	0.00436288	0.00299668	0.00293913	0.129969	0.0034059	0.00294144	0.142468	0.00294144	0.00436331	0.00299669	0.00408817	6.26711e-06	0.00306351	0.00404742	4.39549e-07	0.00409138	0.00229212	0.0036447	0.00381611	0.00033084	0.00261787	0.00371189	0.000615002	0.0037395	0.00162202	0.00338457	0.00389662	0.000322619	0.00270967	0.00380937	0.000586395	0.00384255	0.00170839	0.00345331	0.00387246	0.000322824	0.0026905	0.0037808	0.000587696	0.00381208	0.001697	0.00343501	0.00387969	0.000322819	0.00269449	0.00378915	0.000587637	0.00382106	0.0016985	0.00343987	0.00394089	0.000632546	0.00299484	0.00396384	2.53728e-06	0.00395408	0.0016983	0.00389027	0.00332825	2.66648e-06	0.00308531	0.00333393	6.5119e-06	0.00331847	0.00234409	0.00340698	0.00345508	8.87759e-06	0.00306381	0.00350025	6.50989e-06	0.00348556	0.00222984	0.00353664	0.00342138	8.87332e-06	0.00306891	0.00345555	6.50989e-06	0.00344083	0.00224964	0.00350138	0.0034303	8.87332e-06	0.0030677	0.00346751	6.50989e-06	0.00345275	0.0022462	0.00351093	0.00342794	8.87332e-06	0.00306798	0.00346431	6.50989e-06	0.00344957	0.0022468	0.00350834	0.00340088	6.5087e-06	0.00290959	0.00338682	9.90904e-05	0.00339068	0.00224669	0.00329899	0.00340674	9.90904e-05	0.00294544	0.00340716	9.83816e-05	0.00340615	0.00224671	0.00335281	0.0034052	9.83816e-05	0.00293729	0.00340181	9.8387e-05	0.00340208	0.00224671	0.00333889	0.0034056	9.8387e-05	0.00293914	0.00340322	9.8387e-05	0.00340315	0.00224671	0.00334248	0.0034055	9.8387e-05	0.00293872	0.00340285	9.8387e-05	0.00340287	0.00224671	0.00334155	0.00340553	9.8387e-05	0.00293882	0.00340295	9.8387e-05	0.00340294	0.00224671	0.0033418	0.00340552	9.8387e-05	0.00293879	0.00340292	9.8387e-05	0.00340292	0.00224671	0.00334173	0.00340552	9.8387e-05	0.0029388	0.00340293	9.8387e-05	0.00340293	0.00224671	0.00334175	0.00340552	9.8387e-05	0.0029388	0.00340292	9.8387e-05	0.00340292	0.00224671	0.00334175	0.00340552	9.8387e-05	0.0029388	0.00340293	9.8387e-05	0.00340293	0.00224671	0.00334175	0.00340552	9.8387e-05	0.0029388	0.00340292	9.8387e-05	0.00340292	0.00224671	0.00334175	0.00340552	9.8387e-05	0.0029388	0.00340293	9.8387e-05	0.00340293	0.00224671	0.00334175	0.00340552	9.8387e-05	0.0029388	0.00340292	9.8387e-05	0.00340292	0.00224671	0.00334175	0.00340552	9.8387e-05	0.0029388	0.00340293	9.8387e-05	0.00340293	0.00224671	0.00334175	0.00340552	9.8387e-05	0.0029388	0.00340292	9.8387e-05	0.00340292	0.00224671	0.00334175	0.00340552	9.8387e-05	0.0029388	0.00340293	9.8387e-05	0.00340293	0.00224671	0.00334175	0.00340552	9.8387e-05	0.0029388	0.00340292	9.8387e-05	0.00340292	0.00224671	0.00334175	0.00340552	9.8387e-05	0.0029388	0.00340293	9.8387e-05	0.00340293	0.00224671	0.00334175	0.00340552	9.8387e-05	0.0029388	0.00340292	9.8387e-05	0.00340292	0.00224671	0.00334175	0.00340552	9.8387e-05	0.0029388	0.00340293	9.8387e-05	0.00340293	0.00224671	0.00334175	0.00340552	0	0	0	0	0	0	0	0	0.00443092	0.00443092	0.00443092	0.00443092	0.00443092	0.00443092	0.00443092	0.00443092	0.00463053	0.00463053	0.00463053	0.00463053	0.00463053	0.00463053	0.00463053	0.00463053	0.00463973	0.00463973	0.00463973	0.00463973	0.00463973	0.00463973	0.00463973	0.00463973	0.00289161	0.00289161	0.00289161	0.00289161	0.00289161	0.00289161	0.00289161	0.00289161	0.0028417	0.0028417	0.0028417	0.0028417	0.0028417	0.0028417	0.0028417	0.0028417	0.00284028	0.00284028	0.00284028	0.00284028	0.00284028	0.00284028	0.00284028	0.00284028	0.00284025	0.00284025	0.00284025	0.00284025	0.00284025	0.00284025	0.00284025	0.00284025	0.00284024	0.00284024	0.00284024	0.00284024	0.00284024	0.00284024	0.00284024	0.00284024	0.00284024	0.00284024	0.00284024	0.00284024	0.00284024	0.00284024	0.00284024	0.00284024	0.0211643	0.00392019	0.00360017	0.324224	0.00360347	0.0211643	0.00392019	0.00360017	0.0253081	0.00396254	0.0036275	0.922452	0.00363095	0.0253081	0.00396254	0.0036275	0.0263496	0.00396421	0.00362849	0.999787	0.00363195	0.0263496	0.00396421	0.00362849	0.0266178	0.00396428	0.00362852	0.999901	0.00363198	0.0266178	0.00396428	0.00362852	0.0266874	0.00396428	0.00362853	0.999902	0.00363198	0.0266874	0.00396428	0.00362853	0.0267054	0.00396428	0.00362853	0.999902	0.00363198	0.0267054	0.00396428	0.00362853	0.0267101	0.00396428	0.00362853	0.999902	0.00363198	0.0267101	0.00396428	0.00362853	0.0267113	0.00396428	0.00362853	0.999902	0.00363198	0.0267113	0.00396428	0.00362853	0.0296185	0.00396428	0.00362853	0.999902	0.00363198	0.0267116	0.00396428	0.00554824	0.0304647	0.0044069	0.0056084	0.999011	0.00555352	0.00504842	0.0044069	0.00571637	0.000879081	0.00406311	0.00571689	0.882886	0.00565249	0.000682096	0.00406311	0.00572302	0.000654288	0.00404923	0.00572305	0.702655	0.00565805	0.000653002	0.00404923	0.0057234	0.000652821	0.00404867	0.0057234	0.280798	0.00565837	0.000652812	0.00404867	0.00572342	0.000652811	0.00404865	0.00572342	0.00573858	0.00565838	0.000652811	0.00404865	0.00592638	0.00194959	0.00492302	0.00593341	3.3857e-07	0.00591873	0.000158421	0.00492302	0.00480889	0.000152181	0.00471018	0.00478334	1.01368e-06	0.00479971	0.000366548	0.00471018	0.00473016	0.000366525	0.00470022	0.00472896	1.01368e-06	0.00474661	0.00036731	0.00470022	0.00472646	0.00036731	0.00469975	0.0047264	1.01368e-06	0.0047441	0.000367313	0.00469975	0.00472629	0.000367313	0.00469973	0.00472628	1.01368e-06	0.00474398	0.000367313	0.00469973	0.00472628	0.000367313	0.00469973	0.00472628	1.01368e-06	0.00474398	0.000367313	0.00469973	0.00464455	0.000206874	0.00426199	0.0046418	3.34995e-05	0.00463836	0.000745533	0.00426199	0.00463802	0.000744341	0.00424347	0.0046379	3.35104e-05	0.00463349	0.000748353	0.00424347	0.00463772	0.000748345	0.00424269	0.00463772	3.35104e-05	0.00463326	0.000748374	0.00424269	0.00463771	0.000748374	0.00424266	0.00463771	3.35104e-05	0.00463325	0.000748375	0.00424266	0.00463771	0.000748375	0.00424266	0.00463771	3.35104e-05	0.00463325	0.000748375	0.00424266	0.00463771	0.000748375	0.00424266	0.00463771	3.35104e-05	0.00463325	0.000748375	0.00424266	0.00463771	0.000748375	0.00424266	0.00463771	3.35104e-05	0.00463325	0.000748375	0.00424266	0.00463771	0.000748375	0.00424266	0.00463771	3.35104e-05	0.00463325	0.000748375	0.00424266	0.00463771	0.000748375	0.00424266	0.00463771	3.35104e-05	0.00463325	0.000748375	0.00424266	0.00463771	0.000748375	0.00424266	0.00463771	3.35104e-05	0.00463325	0.000748375	0.00424266	0.00463771	0.000748375	0.00424266	0.00463771	3.35104e-05	0.00463325	0.000748375	0.00424266	0.00463771	0.000748375	0.00424266	0.00463771	3.35104e-05	0.00463325	0.000748375	0.00424266	0.00463771	0.000748375	0.00424266	0.00463771	3.35104e-05	0.00463325	0.000748375	0.00424266	0.00463771	0.000748375	0.00424266	0.00463771	3.35104e-05	0.00463325	0.000748375	0.00424266	0.00463771	0.000748375	0.00424266	0.00463771	3.35104e-05	0.00463325	0.000748375	0.00424266	0.00463771	0.000748375	0.00424266	0.00463771	3.35104e-05	0.00463325	0.000748375	0.00424266	0.00463771	0.000748375	0.00424266	0.00463771	3.35104e-05	0.00463325	0.000748375	0.00424266	0.00463771	0.000748375	0.00424266	0.00463771	3.35104e-05	0.00463325	0.000748375	0.00424266	0.00463771	0.000748375	0.00424266	0.00463771	3.35104e-05	0.00463325	0.000748375	0.00424266	0.00463771	0.000748375	0.00424266	0.00463771	3.35104e-05	0.00463325	0.000748375	0.00424266	0.00463771	0	0	0	0	0	0	0	0	0.00443092	0.00443092	0.00443092	0.00443092	0.00443092	0.00443092	0.00443092	0.00443092	0.00533848	0.00533848	0.00533848	0.00533848	0.00533848	0.00533848	0.00533848	0.00533848	0.00554605	0.00554605	0.00554605	0.00554605	0.00554605	0.00554605	0.00554605	0.00554605	0.00387729	0.00387729	0.00387729	0.00387729	0.00387729	0.00387729	0.00387729	0.00387729	0.00361423	0.00361423	0.00361423	0.00361423	0.00361423	0.00361423	0.00361423	0.00361423	0.00357442	0.00357442	0.00357442	0.00357442	0.00357442	0.00357442	0.00357442	0.00357442	0.00356844	0.00356844	0.00356844	0.00356844	0.00356844	0.00356844	0.00356844	0.00356844	0.00356754	0.00356754	0.00356754	0.00356754	0.00356754	0.00356754	0.00356754	0.00356754	0.0035674	0.0035674	0.0035674	0.0035674	0.0035674	0.0035674	0.0035674	0.0035674	0.00709636	0.00438968	0.0042864	0.161924	0.00429053	0.161924	0.00514817	0.00429053	0.00822823	0.0045442	0.00441806	0.993619	0.00442307	0.993619	0.00550187	0.00442307	0.00862789	0.00457383	0.00444259	1	0.00444781	1	0.00558426	0.00444781	0.00877355	0.00457953	0.00444718	1	0.00445244	1	0.00560362	0.00445244	0.00882724	0.00458063	0.00444804	1	0.00445331	1	0.00560819	0.00445331	0.00884712	0.00458085	0.0044482	1	0.00445347	1	0.00560926	0.00445347	0.00885449	0.00458089	0.00444823	1	0.0044535	1	0.00560952	0.0044535	0.00885722	0.0045809	0.00444824	1	0.00445351	1	0.00560957	0.00445351	0.0107601	0.0045809	0.00444824	1	0.00445351	1	0.00560959	0.00619091	0.0116506	0.00556957	0.00630753	1	0.00619091	1	0.00504679	0.00658805	0.00316521	0.00566862	0.00681865	1	0.0066521	1	0.004103	0.00669145	0.00221353	0.00569226	0.0069665	1	0.00678213	1	0.00394322	0.00672056	0.00212647	0.00569792	0.00700985	1	0.00681924	1	0.00391678	0.00672878	0.00211867	0.00569927	0.00702261	1	0.00682987	1	0.00391243	0.00704044	0.00396993	0.00644638	0.00714608	1	0.00707494	1	0.00434848	0.00605519	0.00207617	0.00603333	0.00603364	1	0.00606397	1	0.00466961	0.00584109	0.00291761	0.00592954	0.00575815	1	0.00581183	1	0.00473311	0.00578879	0.0030229	0.00590375	0.00569188	1	0.00575059	1	0.00474577	0.00577608	0.00303634	0.00589736	0.00567605	1	0.00573581	1	0.0047483	0.005773	0.00303806	0.00589577	0.00567228	1	0.00573225	1	0.0047488	0.00564386	0.00211286	0.00554328	0.00562361	1	0.00563239	1	0.00450422	0.0056115	0.00292212	0.00546176	0.00561212	1	0.0056088	1	0.00445811	0.00560388	0.00302347	0.00544308	0.00560941	1	0.00560324	1	0.00444947	0.00560209	0.00303641	0.00543881	0.00560877	1	0.00560193	1	0.00444785	0.00560166	0.00303807	0.00543783	0.00560862	1	0.00560163	1	0.00444755	0.00560156	0.00303828	0.00543761	0.00560859	1	0.00560155	1	0.0044475	0.00560154	0.00303831	0.00543756	0.00560858	1	0.00560154	1	0.00444748	0.00560153	0.00303831	0.00543755	0.00560858	1	0.00560153	1	0.00444748	0.00560153	0.00303831	0.00543754	0.00560858	1	0.00560153	1	0.00444748	0.00560153	0.00303831	0.00543754	0.00560858	1	0.00560153	1	0.00444748	0.00560153	0.00303831	0.00543754	0.00560858	1	0.00560153	1	0.00444748	0.00560153	0.00303831	0.00543754	0.00560858	1	0.00560153	1	0.00444748	0.00560153	0.00303831	0.00543754	0.00560858	1	0.00560153	1	0.00444748	0.00560153	0.00303831	0.00543754	0.00560858	1	0.00560153	1	0.00444748	0.00560153	0.00303831	0.00543754	0.00560858	1	0.00560153	1	0.00444748	0.00560153	0.00303831	0.00543754	0.00560858	1	0.00560153	1	0.00444748	0.00560153	0.00303831	0.00543754	0.00560858	1	0.00560153	1	0.00444748	0.00560153	0.00303831	0.00543754	0.00560858	1	0.00560153	1	0.00444748	0.00560153	0.00303831	0.00543754	0.00560858	1	0.00560153	1	0.00444748	0.00560153	0.00303831	0.00543754	0.00560858	1	0.00560153	1	0.00444748	0.00560153	0	0	0	0	0	0	0	0	0.00443092	0.00443092	0.00443092	0.00443092	0.00443092	0.00443092	0.00443092	0.00443092	0.00445901	0.00445901	0.00445901	0.00445901	0.00445901	0.00445901	0.00445901	0.00445901	0.00445919	0.00445919	0.00445919	0.00445919	0.00445919	0.00445919	0.00445919	0.00445919	0.00375726	0.00375726	0.00375726	0.00375726	0.00375726	0.00375726	0.00375726	0.00375726	0.0037535	0.0037535	0.0037535	0.0037535	0.0037535	0.0037535	0.0037535	0.0037535	0.00375348	0.00375348	0.00375348	0.00375348	0.00375348	0.00375348	0.00375348	0.00375348	0.00375348	0.00375348	0.00375348	0.00375348	0.00375348	0.00375348	0.00375348	0.00375348	0.00375348	0.00375348	0.00375348	0.00375348	0.00375348	0.00375348	0.00375348	0.00375348	0.00375348	0.00375348	0.00375348	0.00375348	0.00375348	0.00375348	0.00375348	0.00375348	0.0044547	0.00410549	0.00408924	0.0239933	0.00409122	0.352956	0.00517887	0.00409498	0.00445916	0.00410755	0.0040912	0.0246817	0.0040932	0.473556	0.0051894	0.00409697	0.00445919	0.00410756	0.00409121	0.0247054	0.00409321	0.516712	0.00518947	0.00409699	0.00445919	0.00410756	0.00409121	0.0247063	0.00409321	0.532128	0.00518947	0.00409699	0.00445919	0.00410756	0.00409121	0.0247063	0.00409321	0.537622	0.00518947	0.00409699	0.00445919	0.00410756	0.00409121	0.0247063	0.00409321	0.539577	0.00518947	0.00409699	0.00445919	0.00410756	0.00409121	0.0247063	0.00409321	0.540273	0.00518947	0.00409699	0.00445919	0.00410756	0.00409121	0.0247063	0.00409321	0.54052	0.00518947	0.00409699	0.00504427	0.00410756	0.00409121	0.0247063	0.00409321	0.540609	0.00518947	0.00477911	0.00504848	0.00464673	0.00483213	0.0107941	0.00477471	0.138498	0.00426798	0.00468963	0.00365743	0.0046318	0.00483713	0.00178339	0.00477692	0.00067978	0.00336485	0.00468236	0.00365017	0.00463171	0.00483717	0.00176056	0.00477694	0.000558068	0.00336052	0.00468231	0.00365014	0.0046317	0.00483717	0.0017605	0.00477694	0.000557971	0.0033605	0.00468231	0.00365014	0.0046317	0.00483717	0.0017605	0.00477694	0.000557971	0.0033605	0.00484852	0.00434865	0.00482028	0.00486006	0.000135629	0.00485494	2.75022e-07	0.00302266	0.00448743	0.00384777	0.00453331	0.00447219	0.000206157	0.00449571	7.43542e-07	0.00333193	0.00452992	0.00432826	0.00453146	0.00446971	0.000206177	0.00449341	7.43542e-07	0.0033334	0.0045302	0.00433122	0.00453145	0.0044697	0.000206177	0.0044934	7.43542e-07	0.00333341	0.0045302	0.00433124	0.00453145	0.0044697	0.000206177	0.0044934	7.43542e-07	0.00333341	0.0045302	0.00433124	0.00453145	0.0044697	0.000206177	0.0044934	7.43542e-07	0.00333341	0.00445185	0.00384768	0.0044419	0.00445915	0.000743024	0.00445714	3.34992e-05	0.00351471	0.00445279	0.0040897	0.00444133	0.00445909	0.000743595	0.00445691	3.35008e-05	0.00351562	0.0044528	0.00409111	0.00444133	0.00445909	0.000743596	0.00445691	3.35008e-05	0.00351563	0.0044528	0.00409112	0.00444133	0.00445909	0.000743596	0.00445691	3.35008e-05	0.00351563	0.0044528	0.00409112	0.00444133	0.00445909	0.000743596	0.00445691	3.35008e-05	0.00351563	0.0044528	0.00409112	0.00444133	0.00445909	0.000743596	0.00445691	3.35008e-05	0.00351563	0.0044528	0.00409112	0.00444133	0.00445909	0.000743596	0.00445691	3.35008e-05	0.00351563	0.0044528	0.00409112	0.00444133	0.00445909	0.000743596	0.00445691	3.35008e-05	0.00351563	0.0044528	0.00409112	0.00444133	0.00445909	0.000743596	0.00445691	3.35008e-05	0.00351563	0.0044528	0.00409112	0.00444133	0.00445909	0.000743596	0.00445691	3.35008e-05	0.00351563	0.0044528	0.00409112	0.00444133	0.00445909	0.000743596	0.00445691	3.35008e-05	0.00351563	0.0044528	0.00409112	0.00444133	0.00445909	0.000743596	0.00445691	3.35008e-05	0.00351563	0.0044528	0.00409112	0.00444133	0.00445909	0.000743596	0.00445691	3.35008e-05	0.00351563	0.0044528	0.00409112	0.00444133	0.00445909	0.000743596	0.00445691	3.35008e-05	0.00351563	0.0044528	0.00409112	0.00444133	0.00445909	0.000743596	0.00445691	3.35008e-05	0.00351563	0.0044528	0.00409112	0.00444133	0.00445909	0.000743596	0.00445691	3.35008e-05	0.00351563	0.0044528	0.00409112	0.00444133	0.00445909	0.000743596	0.00445691	3.35008e-05	0.00351563	0.0044528	0.00409112	0.00444133	0.00445909	0.000743596	0.00445691	3.35008e-05	0.00351563	0.0044528	0.00409112	0.00444133	0.00445909	0.000743596	0.00445691	3.35008e-05	0.00351563	0.0044528	0.00409112	0.00444133	0.00445909	0.000743596	0.00445691	3.35008e-05	0.00351563	0.0044528	0	0	0	0	0	0	0	0	0.00443092	0.00443092	0.00443092	0.00443092	0.00443092	0.00443092	0.00443092	0.00443092	0.00351359	0.00351359	0.00351359	0.00351359	0.00351359	0.00351359	0.00351359	0.00351359	0.00368651	0.00368651	0.00368651	0.00368651	0.00368651	0.00368651	0.00368651	0.00368651	0.00348229	0.00348229	0.00348229	0.00348229	0.00348229	0.00348229	0.00348229	0.00348229	0.00351974	0.00351974	0.00351974	0.00351974	0.00351974	0.00351974	0.00351974	0.00351974	0.00351284	0.00351284	0.00351284	0.00351284	0.00351284	0.00351284	0.00351284	0.00351284	0.00351411	0.00351411	0.00351411	0.00351411	0.00351411	0.00351411	0.00351411	0.00351411	0.00351388	0.00351388	0.00351388	0.00351388	0.00351388	0.00351388	0.00351388	0.00351388	0.00351392	0.00351392	0.00351392	0.00351392	0.00351392	0.00351392	0.00351392	0.00351392	0.00363029	0.00360056	0.00359915	0.00596209	0.00359965	0.13952	0.00432394	0.00360311	0.00360823	0.00358426	0.00358312	0.005246	0.00358352	0.000127432	0.00414446	0.00358632	0.0036124	0.00358732	0.00358613	0.00544611	0.00358655	0.162289	0.00418358	0.00358948	0.00361161	0.00358674	0.00358557	0.00538944	0.00358598	3.85085e-05	0.00417502	0.00358888	0.00361176	0.00358685	0.00358567	0.00540543	0.00358609	0.162926	0.00417689	0.003589	0.00361173	0.00358683	0.00358565	0.00540091	0.00358607	3.72419e-05	0.00417648	0.00358897	0.00361174	0.00358684	0.00358566	0.00540219	0.00358607	0.162935	0.00417657	0.00358898	0.00361174	0.00358683	0.00358566	0.00540183	0.00358607	3.7224e-05	0.00417655	0.00358898	0.00375894	0.00358683	0.00358566	0.00540193	0.00358607	0.162935	0.00417656	0.00374726	0.00373008	0.00373303	0.00375875	0.00426377	0.00374423	1.41664e-05	0.00369174	0.00367032	0.00355863	0.00370311	0.00372483	0.00273031	0.00371283	0.00164956	0.00315164	0.00368108	0.00359073	0.00370891	0.00373145	0.00295881	0.00371894	0.0015139	0.0032421	0.00367901	0.0035847	0.00370779	0.00373016	0.00292359	0.00371775	0.00152471	0.00322677	0.00367941	0.00358583	0.00370801	0.00373041	0.00292899	0.00371798	0.00152385	0.00322937	0.00373947	0.00366972	0.00373474	0.00373327	0.00141558	0.00373468	2.08846e-06	0.00265464	0.00364382	0.0036084	0.00365576	0.00364575	0.00172572	0.00365176	3.6673e-06	0.00291013	0.003685	0.00369304	0.00367091	0.0036625	0.00169786	0.00366765	3.667e-06	0.00287142	0.00367706	0.00367671	0.003668	0.00365929	0.00170034	0.0036646	3.667e-06	0.00287725	0.00367859	0.00367985	0.00366856	0.0036599	0.00170012	0.00366519	3.667e-06	0.00287638	0.0036783	0.00367925	0.00366845	0.00365979	0.00170014	0.00366508	3.667e-06	0.00287651	0.00364866	0.00360082	0.0036553	0.00365838	0.00244523	0.00365687	9.91213e-05	0.00317238	0.00365649	0.00363823	0.00365782	0.00365865	0.00235154	0.00365844	9.86254e-05	0.00312358	0.00365499	0.00363111	0.00365733	0.0036586	0.00236313	0.00365814	9.8628e-05	0.00313158	0.00365528	0.00363246	0.00365743	0.00365861	0.00236169	0.0036582	9.8628e-05	0.00313026	0.00365523	0.0036322	0.00365741	0.00365861	0.00236187	0.00365819	9.8628e-05	0.00313048	0.00365524	0.00363225	0.00365741	0.00365861	0.00236185	0.00365819	9.8628e-05	0.00313044	0.00365523	0.00363224	0.00365741	0.00365861	0.00236185	0.00365819	9.8628e-05	0.00313045	0.00365523	0.00363225	0.00365741	0.00365861	0.00236185	0.00365819	9.8628e-05	0.00313045	0.00365523	0.00363225	0.00365741	0.00365861	0.00236185	0.00365819	9.8628e-05	0.00313045	0.00365523	0.00363225	0.00365741	0.00365861	0.00236185	0.00365819	9.8628e-05	0.00313045	0.00365523	0.00363225	0.00365741	0.00365861	0.00236185	0.00365819	9.8628e-05	0.00313045	0.00365523	0.00363225	0.00365741	0.00365861	0.00236185	0.00365819	9.8628e-05	0.00313045	0.00365523	0.00363225	0.00365741	0.00365861	0.00236185	0.00365819	9.8628e-05	0.00313045	0.00365523	0.00363225	0.00365741	0.00365861	0.00236185	0.00365819	9.8628e-05	0.00313045	0.00365523	0.00363225	0.00365741	0.00365861	0.00236185	0.00365819	9.8628e-05	0.00313045	0.00365523	0.00363225	0.00365741	0.00365861	0.00236185	0.00365819	9.8628e-05	0.00313045	0.00365523	0.00363225	0.00365741	0.00365861	0.00236185	0.00365819	9.8628e-05	0.00313045	0.00365523	0.00363225	0.00365741	0.00365861	0.00236185	0.00365819	9.8628e-05	0.00313045	0.00365523	0.00363225	0.00365741	0.00365861	0.00236185	0.00365819	9.8628e-05	0.00313045	0.00365523	0.00363225	0.00365741	0.00365861	0.00236185	0.00365819	9.8628e-05	0.00313045	0.00365523	0	0	0	0	0	0	0	0	0.00443092	0.00443092	0.00443092	0.00443092	0.00443092	0.00443092	0.00443092	0.00443092	0.00404978	0.00404978	0.00404978	0.00404978	0.00404978	0.00404978	0.00404978	0.00404978	0.00408125	0.00408125	0.00408125	0.00408125	0.00408125	0.00408125	0.00408125	0.00408125	0.00404623	0.00404623	0.00404623	0.00404623	0.00404623	0.00404623	0.00404623	0.00404623	0.00404911	0.00404911	0.00404911	0.00404911	0.00404911	0.00404911	0.00404911	0.00404911	0.00404888	0.00404888	0.00404888	0.00404888	0.00404888	0.00404888	0.00404888	0.00404888	0.00404889	0.00404889	0.00404889	0.00404889	0.00404889	0.00404889	0.00404889	0.00404889	0.00404889	0.00404889	0.00404889	0.00404889	0.00404889	0.00404889	0.00404889	0.00404889	0.00404889	0.00404889	0.00404889	0.00404889	0.00404889	0.00404889	0.00404889	0.00404889	0.00406714	0.00406516	0.00406507	0.00442848	0.00406516	0.0238549	0.00442848	0.00406714	0.00406563	0.00406382	0.00406374	0.0043945	0.00406382	0.0160577	0.0043945	0.00406563	0.00406575	0.00406393	0.00406385	0.00439753	0.00406393	0.0187722	0.00439753	0.00406575	0.00406574	0.00406392	0.00406384	0.00439726	0.00406392	0.0177796	0.00439726	0.00406574	0.00406574	0.00406392	0.00406384	0.00439728	0.00406392	0.0181364	0.00439728	0.00406574	0.00406574	0.00406392	0.00406384	0.00439728	0.00406392	0.0180074	0.00439728	0.00406574	0.00406574	0.00406392	0.00406384	0.00439728	0.00406392	0.0180539	0.00439728	0.00406574	0.00406574	0.00406392	0.00406384	0.00439728	0.00406392	0.0180371	0.00439728	0.00406574	0.0040951	0.00406392	0.00406384	0.00439728	0.00406392	0.0180432	0.00439728	0.0040951	0.00409266	0.00409326	0.00409608	0.00422518	0.00409326	0.0137247	0.00422518	0.00407637	0.00407451	0.00409074	0.0040934	0.00389197	0.00409074	0.0025317	0.00389197	0.00407586	0.00407601	0.00409095	0.00409362	0.00391839	0.00409095	0.00317852	0.00391839	0.0040759	0.00407589	0.00409093	0.0040936	0.00391629	0.00409093	0.00313701	0.00391629	0.0040759	0.0040759	0.00409093	0.0040936	0.00391646	0.00409093	0.00313966	0.00391646	0.00409425	0.00407955	0.00409395	0.00409391	0.00346172	0.00409395	0.000116913	0.00346172	0.00407503	0.00407624	0.004079	0.00407774	0.00356435	0.004079	0.000142871	0.00356435	0.00408475	0.00408465	0.00408024	0.00407908	0.00355693	0.00408024	0.000142796	0.00355693	0.00408394	0.00408395	0.00408014	0.00407897	0.00355746	0.00408014	0.000142796	0.00355746	0.00408401	0.00408401	0.00408015	0.00407898	0.00355742	0.00408015	0.000142796	0.00355742	0.004084	0.004084	0.00408015	0.00407898	0.00355743	0.00408015	0.000142796	0.00355743	0.00407484	0.00407484	0.00407864	0.00407883	0.00378387	0.00407864	0.000740647	0.00378387	0.0040771	0.0040771	0.00407877	0.00407884	0.00376651	0.00407877	0.000731682	0.00376651	0.00407691	0.00407691	0.00407875	0.00407884	0.00376784	0.00407875	0.000731816	0.00376784	0.00407693	0.00407693	0.00407876	0.00407884	0.00376774	0.00407876	0.000731814	0.00376774	0.00407693	0.00407693	0.00407876	0.00407884	0.00376774	0.00407876	0.000731814	0.00376774	0.00407693	0.00407693	0.00407876	0.00407884	0.00376774	0.00407876	0.000731814	0.00376774	0.00407693	0.00407693	0.00407876	0.00407884	0.00376774	0.00407876	0.000731814	0.00376774	0.00407693	0.00407693	0.00407876	0.00407884	0.00376774	0.00407876	0.000731814	0.00376774	0.00407693	0.00407693	0.00407876	0.00407884	0.00376774	0.00407876	0.000731814	0.00376774	0.00407693	0.00407693	0.00407876	0.00407884	0.00376774	0.00407876	0.000731814	0.00376774	0.00407693	0.00407693	0.00407876	0.00407884	0.00376774	0.00407876	0.000731814	0.00376774	0.00407693	0.00407693	0.00407876	0.00407884	0.00376774	0.00407876	0.000731814	0.00376774	0.00407693	0.00407693	0.00407876	0.00407884	0.00376774	0.00407876	0.000731814	0.00376774	0.00407693	0.00407693	0.00407876	0.00407884	0.00376774	0.00407876	0.000731814	0.00376774	0.00407693	0.00407693	0.00407876	0.00407884	0.00376774	0.00407876	0.000731814	0.00376774	0.00407693	0.00407693	0.00407876	0.00407884	0.00376774	0.00407876	0.000731814	0.00376774	0.00407693	0.00407693	0.00407876	0.00407884	0.00376774	0.00407876	0.000731814	0.00376774	0.00407693	0.00407693	0.00407876	0.00407884	0.00376774	0.00407876	0.000731814	0.00376774	0.00407693	0.00407693	0.00407876	0.00407884	0.00376774	0.00407876	0.000731814	0.00376774	0.00407693	0.00407693	0.00407876	0.00407884	0.00376774	0.00407876	0.000731814	0.00376774	0.00407693	0	0	0	0	0	0	0	0	0.00443092	0.00443092	0.00443092	0.00443092	0.00443092	0.00443092	0.00443092	0.00443092	0.00408402	0.00408402	0.00408402	0.00408402	0.00408402	0.00408402	0.00408402	0.00408402	0.00411017	0.00411017	0.00411017	0.00411017	0.00411017	0.00411017	0.00411017	0.00411017	0.00410498	0.00410498	0.00410498	0.00410498	0.00410498	0.00410498	0.00410498	0.00410498	0.00410537	0.00410537	0.00410537	0.00410537	0.00410537	0.00410537	0.00410537	0.00410537	0.00410534	0.00410534	0.00410534	0.00410534	0.00410534	0.00410534	0.00410534	0.00410534	0.00410535	0.00410535	0.00410535	0.00410535	0.00410535	0.00410535	0.00410535	0.00410535	0.00410535	0.00410535	0.00410535	0.00410535	0.00410535	0.00410535	0.00410535	0.00410535	0.00410535	0.00410535	0.00410535	0.00410535	0.00410535	0.00410535	0.00410535	0.00410535	0.00410702	0.00410696	0.00410695	0.00414247	0.00410696	0.00680102	0.00420651	0.00410752	0.0041069	0.00410683	0.00410683	0.00413964	0.00410684	0.00647269	0.00419869	0.00410736	0.00410691	0.00410684	0.00410684	0.00413986	0.00410685	0.00651182	0.0041993	0.00410737	0.00410691	0.00410684	0.00410684	0.00413984	0.00410685	0.00650715	0.00419925	0.00410737	0.00410691	0.00410684	0.00410684	0.00413984	0.00410685	0.0065077	0.00419925	0.00410737	0.00410691	0.00410684	0.00410684	0.00413984	0.00410685	0.00650764	0.00419925	0.00410737	0.00410691	0.00410684	0.00410684	0.00413984	0.00410685	0.00650764	0.00419925	0.00410737	0.00410691	0.00410684	0.00410684	0.00413984	0.00410685	0.00650764	0.00419925	0.00410737	0.00410994	0.00410684	0.00410684	0.00413984	0.00410685	0.00650764	0.00419925	0.00411028	0.00410971	0.00410988	0.00411004	0.00412337	0.00410976	0.00620875	0.00416916	0.00410715	0.0041087	0.00410964	0.0041098	0.00408926	0.00410953	0.0037691	0.00407273	0.00410682	0.00410878	0.00410966	0.00410982	0.00409183	0.00410954	0.00394221	0.00407996	0.00410684	0.00410877	0.00410966	0.00410982	0.00409163	0.00410954	0.00392967	0.00407942	0.00410684	0.00410877	0.00410966	0.00410982	0.00409165	0.00410954	0.00393057	0.00407946	0.00410987	0.00410836	0.00410984	0.00410983	0.00404101	0.00410984	0.00149947	0.00391975	0.00410723	0.00410828	0.00410831	0.00410823	0.00405285	0.00410836	0.00160575	0.00394546	0.00410889	0.00410877	0.00410842	0.00410835	0.00405197	0.00410847	0.0016026	0.00394359	0.00410876	0.00410873	0.00410841	0.00410834	0.00405203	0.00410846	0.00160269	0.00394373	0.00410877	0.00410873	0.00410841	0.00410834	0.00405203	0.00410846	0.00160269	0.00394372	0.00410877	0.00410873	0.00410841	0.00410834	0.00405203	0.00410846	0.00160269	0.00394372	0.00410725	0.00410818	0.00410833	0.00410833	0.00407733	0.00410832	0.00259539	0.00402326	0.00410785	0.00410828	0.00410833	0.00410834	0.00407544	0.00410833	0.00254833	0.00401737	0.0041078	0.00410827	0.00410833	0.00410834	0.00407558	0.00410833	0.00255054	0.00401781	0.00410781	0.00410827	0.00410833	0.00410834	0.00407557	0.00410833	0.00255044	0.00401778	0.00410781	0.00410827	0.00410833	0.00410834	0.00407557	0.00410833	0.00255045	0.00401778	0.00410781	0.00410827	0.00410833	0.00410834	0.00407557	0.00410833	0.00255045	0.00401778	0.00410781	0.00410827	0.00410833	0.00410834	0.00407557	0.00410833	0.00255045	0.00401778	0.00410781	0.00410827	0.00410833	0.00410834	0.00407557	0.00410833	0.00255045	0.00401778	0.00410781	0.00410827	0.00410833	0.00410834	0.00407557	0.00410833	0.00255045	0.00401778	0.00410781	0.00410827	0.00410833	0.00410834	0.00407557	0.00410833	0.00255045	0.00401778	0.00410781	0.00410827	0.00410833	0.00410834	0.00407557	0.00410833	0.00255045	0.00401778	0.00410781	0.00410827	0.00410833	0.00410834	0.00407557	0.00410833	0.00255045	0.00401778	0.00410781	0.00410827	0.00410833	0.00410834	0.00407557	0.00410833	0.00255045	0.00401778	0.00410781	0.00410827	0.00410833	0.00410834	0.00407557	0.00410833	0.00255045	0.00401778	0.00410781	0.00410827	0.00410833	0.00410834	0.00407557	0.00410833	0.00255045	0.00401778	0.00410781	0.00410827	0.00410833	0.00410834	0.00407557	0.00410833	0.00255045	0.00401778	0.00410781	0.00410827	0.00410833	0.00410834	0.00407557	0.00410833	0.00255045	0.00401778	0.00410781	0.00410827	0.00410833	0.00410834	0.00407557	0.00410833	0.00255045	0.00401778	0.00410781	0.00410827	0.00410833	0.00410834	0.00407557	0.00410833	0.00255045	0.00401778	0.00410781	0.00410827	0.00410833	0.00410834	0.00407557	0.00410833	0.00255045	0.00401778	0.00410781	0	0	0	0	0	0	0	0	0.00443092	0.00443092	0.00443092	0.00443092	0.00443092	0.00443092	0.00443092	0.00443092	0.00474295	0.00474295	0.00474295	0.00474295	0.00474295	0.00474295	0.00474295	0.00474295	0.00476574	0.00476574	0.00476574	0.00476574	0.00476574	0.00476574	0.00476574	0.00476574	0.00474474	0.00474474	0.00474474	0.00474474	0.00474474	0.00474474	0.00474474	0.00474474	0.0047432	0.0047432	0.0047432	0.0047432	0.0047432	0.0047432	0.0047432	0.0047432	0.00474309	0.00474309	0.00474309	0.00474309	0.00474309	0.00474309	0.00474309	0.00474309	0.00474309	0.00474309	0.00474309	0.00474309	0.00474309	0.00474309	0.00474309	0.00474309	0.00474309	0.00474309	0.00474309	0.00474309	0.00474309	0.00474309	0.00474309	0.00474309	0.00474309	0.00474309	0.00474309	0.00474309	0.00474309	0.00474309	0.00474309	0.00474309	0.0138906	0.00548087	0.00476575	0.00484338	0.00475458	0.00475458	0.00475442	0.0047544	0.0159626	0.00554327	0.0047674	0.00485084	0.00475542	0.00475542	0.00475525	0.00475523	0.0164727	0.00554858	0.00476753	0.0048514	0.00475548	0.00475548	0.00475531	0.00475529	0.0166006	0.00554903	0.00476753	0.00485144	0.00475549	0.00475549	0.00475532	0.00475529	0.0166329	0.00554907	0.00476754	0.00485144	0.00475549	0.00475549	0.00475532	0.00475529	0.0166411	0.00554907	0.00476754	0.00485144	0.00475549	0.00475549	0.00475532	0.00475529	0.0166431	0.00554907	0.00476754	0.00485144	0.00475549	0.00475549	0.00475532	0.00475529	0.0166436	0.00554907	0.00476754	0.00485144	0.00475549	0.00475549	0.00475532	0.00475529	0.0159495	0.00554907	0.00476754	0.00485144	0.00475549	0.00475549	0.00475532	0.00477428	0.0157822	0.00531509	0.00475228	0.00479145	0.00477447	0.00477337	0.00477671	0.00477919	0.00476926	0.00459396	0.00473986	0.00469909	0.00477568	0.0047745	0.00477826	0.00477955	0.00402697	0.00454335	0.00473895	0.00469243	0.00477577	0.00477458	0.00477837	0.00477958	0.00398129	0.00453983	0.00473889	0.00469195	0.00477578	0.00477459	0.00477838	0.00477958	0.0039785	0.00453958	0.00473888	0.00469192	0.00477578	0.00477459	0.00477838	0.00477978	0.00175511	0.00358247	0.0047541	0.00459958	0.00477916	0.00477907	0.00477966	0.0047703	0.000538437	0.00360715	0.00476283	0.00462173	0.00476989	0.00477044	0.00476904	0.00476784	0.000562174	0.00360852	0.00476347	0.00462331	0.00476922	0.0047698	0.00476826	0.00476766	0.00056238	0.00360859	0.00476352	0.00462342	0.00476916	0.00476976	0.00476821	0.00476765	0.000562382	0.0036086	0.00476352	0.00462342	0.00476916	0.00476976	0.0047682	0.00476765	0.000562382	0.0036086	0.00476352	0.00462343	0.00476916	0.00476976	0.0047682	0.00476756	0.00085662	0.00406224	0.0047559	0.0046696	0.00476748	0.00476752	0.00476756	0.00476754	0.0015271	0.00409065	0.00475534	0.00467292	0.00476735	0.00476736	0.00476751	0.00476754	0.00154296	0.00409244	0.0047553	0.00467315	0.00476734	0.00476734	0.00476751	0.00476754	0.00154334	0.00409255	0.00475529	0.00467317	0.00476734	0.00476734	0.00476751	0.00476754	0.00154335	0.00409256	0.00475529	0.00467317	0.00476734	0.00476734	0.00476751	0.00476754	0.00154335	0.00409256	0.00475529	0.00467317	0.00476734	0.00476734	0.00476751	0.00476754	0.00154335	0.00409256	0.00475529	0.00467317	0.00476734	0.00476734	0.00476751	0.00476754	0.00154335	0.00409256	0.00475529	0.00467317	0.00476734	0.00476734	0.00476751	0.00476754	0.00154335	0.00409256	0.00475529	0.00467317	0.00476734	0.00476734	0.00476751	0.00476754	0.00154335	0.00409256	0.00475529	0.00467317	0.00476734	0.00476734	0.00476751	0.00476754	0.00154335	0.00409256	0.00475529	0.00467317	0.00476734	0.00476734	0.00476751	0.00476754	0.00154335	0.00409256	0.00475529	0.00467317	0.00476734	0.00476734	0.00476751	0.00476754	0.00154335	0.00409256	0.00475529	0.00467317	0.00476734	0.00476734	0.00476751	0.00476754	0.00154335	0.00409256	0.00475529	0.00467317	0.00476734	0.00476734	0.00476751	0.00476754	0.00154335	0.00409256	0.00475529	0.00467317	0.00476734	0.00476734	0.00476751	0.00476754	0.00154335	0.00409256	0.00475529	0.00467317	0.00476734	0.00476734	0.00476751	0.00476754	0.00154335	0.00409256	0.00475529	0.00467317	0.00476734	0.00476734	0.00476751	0.00476754	0.00154335	0.00409256	0.00475529	0.00467317	0.00476734	0.00476734	0.00476751	0.00476754	0.00154335	0.00409256	0.00475529	0.00467317	0.00476734	0.00476734	0.00476751	0.00476754	0.00154335	0.00409256	0.00475529	0.00467317	0.00476734	0.00476734	0.00476751	0.00476754	0	0	0	0	0	0	0	0	0.00443092	0.00443092	0.00443092	0.00443092	0.00443092	0.00443092	0.00443092	0.00443092	0.00415638	0.00415638	0.00415638	0.00415638	0.00415638	0.00415638	0.00415638	0.00415638	0.00417288	0.00417288	0.00417288	0.00417288	0.00417288	0.00417288	0.00417288	0.00417288	0.00397673	0.00397673	0.00397673	0.00397673	0.00397673	0.00397673	0.00397673	0.00397673	0.00398801	0.00398801	0.00398801	0.00398801	0.00398801	0.00398801	0.00398801	0.00398801	0.00398736	0.00398736	0.00398736	0.00398736	0.00398736	0.00398736	0.00398736	0.00398736	0.0039874	0.0039874	0.0039874	0.0039874	0.0039874	0.0039874	0.0039874	0.0039874	0.0039874	0.0039874	0.0039874	0.0039874	0.0039874	0.0039874	0.0039874	0.0039874	0.0039874	0.0039874	0.0039874	0.0039874	0.0039874	0.0039874	0.0039874	0.0039874	0.15546	0.00676323	0.00411939	0.00490604	0.00408567	0.00408857	0.00408464	0.00408408	0.0200665	0.00649818	0.00411155	0.00484145	0.00407988	0.0040826	0.00407891	0.00407838	0.127248	0.00652304	0.00411201	0.00484596	0.00408022	0.00408295	0.00407924	0.00407872	0.0299036	0.0065207	0.00411199	0.00484565	0.0040802	0.00408293	0.00407922	0.0040787	0.112233	0.00652092	0.00411199	0.00484567	0.0040802	0.00408293	0.00407922	0.0040787	0.0369075	0.0065209	0.00411199	0.00484567	0.0040802	0.00408293	0.00407922	0.0040787	0.102507	0.00652091	0.00411199	0.00484567	0.0040802	0.00408293	0.00407922	0.0040787	0.0422603	0.00652091	0.00411199	0.00484567	0.0040802	0.00408293	0.00407922	0.0040787	0.0769152	0.00652091	0.00411199	0.00484567	0.0040802	0.00408293	0.00407922	0.00424485	0.0479965	0.00514824	0.00411199	0.00428352	0.00424642	0.00421016	0.00425904	0.00426525	0.000823848	0.00316909	0.00407673	0.00359455	0.00423458	0.00419781	0.00424741	0.00426399	0.00163122	0.00326103	0.00407881	0.0036305	0.0042353	0.00419856	0.00424812	0.00426407	0.00161226	0.0032567	0.00407868	0.00362861	0.00423526	0.00419852	0.00424808	0.00426406	0.00161271	0.00325691	0.00407869	0.00362871	0.00423526	0.00419852	0.00424808	0.00426708	0.000139903	0.00157477	0.00420579	0.00298353	0.00426583	0.00426205	0.0042672	0.00418285	2.54304e-06	0.00181688	0.00419808	0.00320329	0.00417967	0.00419331	0.004175	0.00417291	3.66757e-06	0.00181053	0.00419854	0.00319313	0.00418488	0.00419748	0.00418057	0.00417351	3.66751e-06	0.0018107	0.00419852	0.0031936	0.00418456	0.00419722	0.00418023	0.00417347	3.66751e-06	0.00181069	0.00419852	0.00319358	0.00418458	0.00419724	0.00418025	0.00417347	3.66751e-06	0.00181069	0.00419852	0.00319358	0.00418458	0.00419724	0.00418025	0.004172	1.3224e-05	0.00260411	0.00413459	0.00352197	0.00416956	0.00416584	0.00417087	0.00417194	9.91215e-05	0.0025744	0.00413841	0.0035053	0.00417046	0.00416773	0.00417143	0.00417194	9.89981e-05	0.00257551	0.00413818	0.00350615	0.0041704	0.00416761	0.0041714	0.00417194	9.89983e-05	0.00257547	0.0041382	0.0035061	0.00417041	0.00416762	0.0041714	0.00417194	9.89983e-05	0.00257547	0.0041382	0.00350611	0.00417041	0.00416762	0.0041714	0.00417194	9.89983e-05	0.00257547	0.0041382	0.00350611	0.00417041	0.00416762	0.0041714	0.00417194	9.89983e-05	0.00257547	0.0041382	0.00350611	0.00417041	0.00416762	0.0041714	0.00417194	9.89983e-05	0.00257547	0.0041382	0.00350611	0.00417041	0.00416762	0.0041714	0.00417194	9.89983e-05	0.00257547	0.0041382	0.00350611	0.00417041	0.00416762	0.0041714	0.00417194	9.89983e-05	0.00257547	0.0041382	0.00350611	0.00417041	0.00416762	0.0041714	0.00417194	9.89983e-05	0.00257547	0.0041382	0.00350611	0.00417041	0.00416762	0.0041714	0.00417194	9.89983e-05	0.00257547	0.0041382	0.00350611	0.00417041	0.00416762	0.0041714	0.00417194	9.89983e-05	0.00257547	0.0041382	0.00350611	0.00417041	0.00416762	0.0041714	0.00417194	9.89983e-05	0.00257547	0.0041382	0.00350611	0.00417041	0.00416762	0.0041714	0.00417194	9.89983e-05	0.00257547	0.0041382	0.00350611	0.00417041	0.00416762	0.0041714	0.00417194	9.89983e-05	0.00257547	0.0041382	0.00350611	0.00417041	0.00416762	0.0041714	0.00417194	9.89983e-05	0.00257547	0.0041382	0.00350611	0.00417041	0.00416762	0.0041714	0.00417194	9.89983e-05	0.00257547	0.0041382	0.00350611	0.00417041	0.00416762	0.0041714	0.00417194	9.89983e-05	0.00257547	0.0041382	0.00350611	0.00417041	0.00416762	0.0041714	0.00417194	9.89983e-05	0.00257547	0.0041382	0.00350611	0.00417041	0.00416762	0.0041714	0.00417194	0	0	0	0	0	0	0	0	0.00443092	0.00443092	0.00443092	0.00443092	0.00443092	0.00443092	0.00443092	0.00443092	0.00369053	0.00369053	0.00369053	0.00369053	0.00369053	0.00369053	0.00369053	0.00369053	0.00380506	0.00380506	0.00380506	0.00380506	0.00380506	0.00380506	0.00380506	0.00380506	0.00284824	0.00284824	0.00284824	0.00284824	0.00284824	0.00284824	0.00284824	0.00284824	0.00296308	0.00296308	0.00296308	0.00296308	0.00296308	0.00296308	0.00296308	0.00296308	0.00294906	0.00294906	0.00294906	0.00294906	0.00294906	0.00294906	0.00294906	0.00294906	0.00295076	0.00295076	0.00295076	0.00295076	0.00295076	0.00295076	0.00295076	0.00295076	0.00295056	0.00295056	0.00295056	0.00295056	0.00295056	0.00295056	0.00295056	0.00295056	0.00295058	0.00295058	0.00295058	0.00295058	0.00295058	0.00295058	0.00295058	0.00295058	0.916157	0.00996647	0.00346612	0.00996647	0.00341049	0.00346612	0.00341049	0.00340249	4.04356e-16	0.00747127	0.00339312	0.00747127	0.00334634	0.00339312	0.00334634	0.00333959	0.925082	0.00827825	0.00340337	0.00827825	0.00335521	0.00340337	0.00335521	0.00334828	2.79367e-16	0.00800822	0.00340193	0.00800822	0.00335398	0.00340193	0.00335398	0.00334707	0.925082	0.00809759	0.00340213	0.00809759	0.00335416	0.00340213	0.00335416	0.00334724	2.79367e-16	0.00806791	0.0034021	0.00806791	0.00335413	0.0034021	0.00335413	0.00334722	0.925082	0.00807775	0.0034021	0.00807775	0.00335413	0.0034021	0.00335413	0.00334722	2.79367e-16	0.00807449	0.0034021	0.00807449	0.00335413	0.0034021	0.00335413	0.00334722	0.85633	0.00807557	0.0034021	0.00807557	0.00335413	0.0034021	0.00335413	0.00424173	2.32772e-15	0.00391428	0.00381084	0.00391428	0.00425049	0.00381084	0.00425049	0.00425457	0.000143212	0.00158093	0.00367818	0.00158093	0.00408641	0.00367818	0.00408641	0.00425216	0.000142365	0.00174112	0.00369837	0.00174112	0.00411417	0.00369837	0.00411417	0.00425259	0.00014237	0.00172962	0.00369529	0.00172962	0.00410946	0.00369529	0.00410946	0.00425251	0.00014237	0.00173045	0.00369576	0.00173045	0.00411026	0.00369576	0.00411026	0.00428322	3.64613e-06	0.00054936	0.00422641	0.00054936	0.00429129	0.00422641	0.00429129	0.00380287	7.21273e-10	0.000830131	0.00390695	0.000830131	0.00378379	0.00390695	0.00378379	0.00380231	2.60112e-09	0.000820538	0.0039588	0.000820538	0.00386388	0.0039588	0.00386388	0.0038024	2.60112e-09	0.000820864	0.00395034	0.000820864	0.00385113	0.00395034	0.00385113	0.00380239	2.60112e-09	0.000820853	0.00395172	0.000820853	0.00385316	0.00395172	0.00385316	0.00380239	2.60112e-09	0.000820853	0.00395149	0.000820853	0.00385284	0.00395149	0.00385284	0.00378873	1.95013e-08	0.00145676	0.00369507	0.00145676	0.00377065	0.00369507	0.00377065	0.00378953	1.39052e-06	0.00141894	0.00373439	0.00141894	0.00378346	0.00373439	0.00378346	0.0037894	1.39044e-06	0.00142116	0.00372833	0.00142116	0.00378146	0.00372833	0.00378146	0.00378942	1.39044e-06	0.00142103	0.00372927	0.00142103	0.00378177	0.00372927	0.00378177	0.00378942	1.39044e-06	0.00142104	0.00372912	0.00142104	0.00378172	0.00372912	0.00378172	0.00378942	1.39044e-06	0.00142104	0.00372914	0.00142104	0.00378173	0.00372914	0.00378173	0.00378942	1.39044e-06	0.00142104	0.00372914	0.00142104	0.00378173	0.00372914	0.00378173	0.00378942	1.39044e-06	0.00142104	0.00372914	0.00142104	0.00378173	0.00372914	0.00378173	0.00378942	1.39044e-06	0.00142104	0.00372914	0.00142104	0.00378173	0.00372914	0.00378173	0.00378942	1.39044e-06	0.00142104	0.00372914	0.00142104	0.00378173	0.00372914	0.00378173	0.00378942	1.39044e-06	0.00142104	0.00372914	0.00142104	0.00378173	0.00372914	0.00378173	0.00378942	1.39044e-06	0.00142104	0.00372914	0.00142104	0.00378173	0.00372914	0.00378173	0.00378942	1.39044e-06	0.00142104	0.00372914	0.00142104	0.00378173	0.00372914	0.00378173	0.00378942	1.39044e-06	0.00142104	0.00372914	0.00142104	0.00378173	0.00372914	0.00378173	0.00378942	1.39044e-06	0.00142104	0.00372914	0.00142104	0.00378173	0.00372914	0.00378173	0.00378942	1.39044e-06	0.00142104	0.00372914	0.00142104	0.00378173	0.00372914	0.00378173	0.00378942	1.39044e-06	0.00142104	0.00372914	0.00142104	0.00378173	0.00372914	0.00378173	0.00378942	1.39044e-06	0.00142104	0.00372914	0.00142104	0.00378173	0.00372914	0.00378173	0.00378942	1.39044e-06	0.00142104	0.00372914	0.00142104	0.00378173	0.00372914	0.00378173	0.00378942	1.39044e-06	0.00142104	0.00372914	0.00142104	0.00378173	0.00372914	0.00378173	0.00378942	0	0	0	0	0	0	0	0	0.00443092	0.00443092	0.00443092	0.00443092	0.00443092	0.00443092	0.00443092	0.00443092	0.00600979	0.00600979	0.00600979	0.00600979	0.00600979	0.00600979	0.00600979	0.00600979	0.00669839	0.00669839	0.00669839	0.00669839	0.00669839	0.00669839	0.00669839	0.00669839	0.00255855	0.00255855	0.00255855	0.00255855	0.00255855	0.00255855	0.00255855	0.00255855	0.0019229	0.0019229	0.0019229	0.0019229	0.0019229	0.0019229	0.0019229	0.0019229	0.00184036	0.00184036	0.00184036	0.00184036	0.00184036	0.00184036	0.00184036	0.00184036	0.00182991	0.00182991	0.00182991	0.00182991	0.00182991	0.00182991	0.00182991	0.00182991	0.00182859	0.00182859	0.00182859	0.00182859	0.00182859	0.00182859	0.00182859	0.00182859	0.00182843	0.00182843	0.00182843	0.00182843	0.00182843	0.00182843	0.00182843	0.00182843	0.989762	0.0120793	0.00310594	0.120128	0.0030586	0.00364342	0.00310594	0.00303353	1	0.0242375	0.0033918	0.997951	0.00332924	0.00412857	0.0033918	0.00329627	1	0.0544408	0.00345927	1	0.00339191	0.00426881	0.00345927	0.00335649	1	0.317282	0.00347539	1	0.00340659	0.00431022	0.00347539	0.00337045	1	1	0.00347925	1	0.00341004	0.00432253	0.00347925	0.00337369	1	1	0.00348018	1	0.00341085	0.00432619	0.00348018	0.00337445	1	1	0.0034804	1	0.00341104	0.00432728	0.0034804	0.00337462	1	1	0.00348046	1	0.00341108	0.00432761	0.00348046	0.00337466	1	1	0.00348047	1	0.00341109	0.00432771	0.00348047	0.00779955	1	1	0.00661815	1	0.00788336	0.00432773	0.00718358	0.0119379	1	1	0.00801493	1	0.0106183	0.00360231	0.00904234	0.0158239	1	1	0.00882045	1	0.0128003	0.00342669	0.0102697	0.0206011	1	1	0.00932094	1	0.0148539	0.00338547	0.0111692	0.0284353	1	1	0.00964598	1	0.0170815	0.00337586	0.0118773	0.049913	1	1	0.0135363	1	0.0231164	0.00641561	0.0157588	0.13258	1	1	0.0128349	1	0.02303	0.00790435	0.0143399	0.977591	1	1	0.0122348	1	0.022896	0.00875385	0.0130172	1	1	1	0.0117434	1	0.0226897	0.00927852	0.0118931	1	1	1	0.0113555	1	0.0223755	0.009618	0.0110135	1	1	1	0.0110583	1	0.0219052	0.00984419	0.0103704	1	1	1	0.00924717	1	0.0196709	0.0072589	0.00882143	1	1	1	0.00816762	1	0.0169027	0.00607791	0.00793258	1	1	1	0.00758461	1	0.0139994	0.00560399	0.00746326	1	1	1	0.00728713	1	0.0114825	0.00542431	0.00722668	1	1	1	0.00713983	1	0.00966617	0.0053577	0.00711026	1	1	1	0.00706799	1	0.00853508	0.00533321	0.00705366	1	1	1	0.00703322	1	0.00789808	0.00532423	0.0070263	1	1	1	0.00701645	1	0.00756034	0.00532095	0.00701312	1	1	1	0.00700837	1	0.00738711	0.00531975	0.00700677	1	1	1	0.00700448	1	0.00729981	0.00531931	0.00700372	1	1	1	0.00700262	1	0.00725619	0.00531915	0.00700225	1	1	1	0.00700172	1	0.0072345	0.00531909	0.00700154	1	1	1	0.00700129	1	0.00722373	0.00531907	0.0070012	1	1	1	0.00700108	1	0.0072184	0.00531906	0.00700104	1	1	1	0.00700098	1	0.00721575	0.00531906	0.00700096	1	1	1	0.00700093	1	0.00721445	0.00531905	0.00700093	1	1	1	0.00700091	1	0.0072138	0.00531905	0.00700091	1	1	1	0.0070009	1	0.00721348	0.00531905	0.0070009	1	1	1	0.0070009	1	0.00721332	0.00531905	0.0070009	1	1	1	0.00700089	1	0.00721324	0.00531905	0.00700089	1	0	0	0	0	0	0	0	0	0.00443092	0.00443092	0.00443092	0.00443092	0.00443092	0.00443092	0.00443092	0.00443092	0.00415979	0.00415979	0.00415979	0.00415979	0.00415979	0.00415979	0.00415979	0.00415979	0.00417589	0.00417589	0.00417589	0.00417589	0.00417589	0.00417589	0.00417589	0.00417589	0.000481944	0.000481944	0.000481944	0.000481944	0.000481944	0.000481944	0.000481944	0.000481944	0.000508095	0.000508095	0.000508095	0.000508095	0.000508095	0.000508095	0.000508095	0.000508095	0.000507906	0.000507906	0.000507906	0.000507906	0.000507906	0.000507906	0.000507906	0.000507906	0.000507907	0.000507907	0.000507907	0.000507907	0.000507907	0.000507907	0.000507907	0.000507907	0.000507907	0.000507907	0.000507907	0.000507907	0.000507907	0.000507907	0.000507907	0.000507907	0.000507907	0.000507907	0.000507907	0.000507907	0.000507907	0.000507907	0.000507907	0.000507907	0.827467	0.00439897	0.00152428	0.827467	0.00152428	0.00439897	0.00172566	0.00149977	3.47333e-05	0.00416168	0.0015023	3.47333e-05	0.0015023	0.00416168	0.0016959	0.00147866	0.828432	0.00417578	0.00150277	0.828432	0.00150277	0.00417578	0.00169662	0.0014791	3.4257e-05	0.00417494	0.00150276	3.4257e-05	0.00150276	0.00417494	0.0016966	0.00147909	0.828433	0.00417499	0.00150276	0.828433	0.00150276	0.00417499	0.0016966	0.00147909	3.42565e-05	0.00417499	0.00150276	3.42565e-05	0.00150276	0.00417499	0.0016966	0.00147909	0.828433	0.00417499	0.00150276	0.828433	0.00150276	0.00417499	0.0016966	0.00147909	3.42565e-05	0.00417499	0.00150276	3.42565e-05	0.00150276	0.00417499	0.0016966	0.00147909	0.722067	0.00417499	0.00150276	0.828433	0.00150276	0.00417499	0.0016966	0.00883189	8.4465e-05	0.00225065	0.00807473	1.47829e-07	0.00897215	0.00101588	0.00533084	0.00966692	7.42643e-07	0.000785734	0.00722041	6.51317e-06	0.00792205	0.000360688	0.00439083	0.00953054	7.43533e-07	0.000802368	0.00730858	6.51257e-06	0.00804105	0.000364085	0.00445003	0.00954898	7.43533e-07	0.000802177	0.00729943	6.51257e-06	0.00802748	0.000364067	0.00444628	0.00954649	7.43533e-07	0.000802179	0.00730038	6.51257e-06	0.00802902	0.000364067	0.00444652	0.0111262	8.87933e-06	0.0014899	0.011261	1.28093e-09	0.0111454	0.00149926	0.00916798	0.00452079	1.74623e-09	0.00201025	0.00460594	1.95013e-08	0.00437578	0.00299066	0.00484637	0.0045043	5.77176e-08	0.00199537	0.00506388	1.95013e-08	0.00481882	0.00292769	0.005154	0.00450536	5.77176e-08	0.00199579	0.00503097	1.95013e-08	0.00478851	0.00293032	0.00513147	0.00450529	5.77176e-08	0.00199578	0.00503333	1.95013e-08	0.00479057	0.00293021	0.00513312	0.0045053	5.77176e-08	0.00199578	0.00503316	1.95013e-08	0.00479043	0.00293021	0.005133	0.00417137	1.95013e-08	0.00146471	0.00404842	1.39052e-06	0.00406245	0.00144528	0.00357185	0.00416526	1.39052e-06	0.00147587	0.00410564	1.3905e-06	0.00410482	0.00147627	0.00365226	0.00416562	1.3905e-06	0.00147563	0.00410229	1.3905e-06	0.00410234	0.00147562	0.00364807	0.0041656	1.3905e-06	0.00147564	0.00410249	1.3905e-06	0.00410249	0.00147564	0.00364829	0.0041656	1.3905e-06	0.00147563	0.00410248	1.3905e-06	0.00410248	0.00147563	0.00364828	0.0041656	1.3905e-06	0.00147563	0.00410248	1.3905e-06	0.00410248	0.00147563	0.00364828	0.0041656	1.3905e-06	0.00147563	0.00410248	1.3905e-06	0.00410248	0.00147563	0.00364828	0.0041656	1.3905e-06	0.00147563	0.00410248	1.3905e-06	0.00410248	0.00147563	0.00364828	0.0041656	1.3905e-06	0.00147563	0.00410248	1.3905e-06	0.00410248	0.00147563	0.00364828	0.0041656	1.3905e-06	0.00147563	0.00410248	1.3905e-06	0.00410248	0.00147563	0.00364828	0.0041656	1.3905e-06	0.00147563	0.00410248	1.3905e-06	0.00410248	0.00147563	0.00364828	0.0041656	1.3905e-06	0.00147563	0.00410248	1.3905e-06	0.00410248	0.00147563	0.00364828	0.0041656	1.3905e-06	0.00147563	0.00410248	1.3905e-06	0.00410248	0.00147563	0.00364828	0.0041656	1.3905e-06	0.00147563	0.00410248	1.3905e-06	0.00410248	0.00147563	0.00364828	0.0041656	1.3905e-06	0.00147563	0.00410248	1.3905e-06	0.00410248	0.00147563	0.00364828	0.0041656	1.3905e-06	0.00147563	0.00410248	1.3905e-06	0.00410248	0.00147563	0.00364828	0.0041656	1.3905e-06	0.00147563	0.00410248	1.3905e-06	0.00410248	0.00147563	0.00364828	0.0041656	1.3905e-06	0.00147563	0.00410248	1.3905e-06	0.00410248	0.00147563	0.00364828	0.0041656	1.3905e-06	0.00147563	0.00410248	1.3905e-06	0.00410248	0.00147563	0.00364828	0.0041656	1.3905e-06	0.00147563	0.00410248	1.3905e-06	0.00410248	0.00147563	0.00364828	0.0041656	0	0	0	0	0	0	0	0	0.00443092	0.00443092	0.00443092	0.00443092	0.00443092	0.00443092	0.00443092	0.00443092	0.00470607	0.00470607	0.00470607	0.00470607	0.00470607	0.00470607	0.00470607	0.00470607	0.00472371	0.00472371	0.00472371	0.00472371	0.00472371	0.00472371	0.00472371	0.00472371	0.000293677	0.000293677	0.000293677	0.000293677	0.000293677	0.000293677	0.000293677	0.000293677	0.000276438	0.000276438	0.000276438	0.000276438	0.000276438	0.000276438	0.000276438	0.000276438	0.000276373	0.000276373	0.000276373	0.000276373	0.000276373	0.000276373	0.000276373	0.000276373	0.000276373	0.000276373	0.000276373	0.000276373	0.000276373	0.000276373	0.000276373	0.000276373	0.000276373	0.000276373	0.000276373	0.000276373	0.000276373	0.000276373	0.000276373	0.000276373	0.000276373	0.000276373	0.000276373	0.000276373	0.000276373	0.000276373	0.000276373	0.000276373	0.0475144	0.00184191	0.00111971	0.97247	0.00113708	0.0475144	0.00184191	0.00111971	0.086843	0.00188165	0.00113267	1	0.00115051	0.086843	0.00188165	0.00113267	0.139962	0.00188267	0.00113287	1	0.00115072	0.139962	0.00188267	0.00113287	0.251608	0.00188269	0.00113288	1	0.00115073	0.251608	0.00188269	0.00113288	0.607057	0.00188269	0.00113288	1	0.00115073	0.607057	0.00188269	0.00113288	0.994984	0.00188269	0.00113288	1	0.00115073	0.994984	0.00188269	0.00113288	0.999975	0.00188269	0.00113288	1	0.00115073	0.999975	0.00188269	0.00113288	0.999977	0.00188269	0.00113288	1	0.00115073	0.999977	0.00188269	0.00113288	0.999987	0.00188269	0.00113288	1	0.00115073	0.999977	0.00188269	0.0112731	0.999987	0.00349353	0.0125215	0.999964	0.0114489	0.997074	0.00349353	0.014355	0.883631	0.00215364	0.0144744	0.464259	0.0128467	0.879477	0.00215364	0.014836	0.607769	0.00211467	0.0148599	0.000575028	0.0130911	0.594161	0.00211467	0.0149323	0.0345522	0.00211354	0.0149371	1.02166e-06	0.0131343	0.0288605	0.00211354	0.0149517	1.42348e-05	0.00211351	0.0149527	1.01369e-06	0.013142	1.317e-05	0.00211351	0.0207049	0.00036604	0.00663486	0.0211139	1.77088e-11	0.0199959	8.88102e-06	0.00663486	0.00730516	6.54583e-06	0.00518434	0.00696823	5.85239e-10	0.00701726	9.91525e-05	0.00518434	0.00577734	9.91493e-05	0.00508315	0.00575096	5.85239e-10	0.00588399	9.92749e-05	0.00508315	0.0056587	9.92749e-05	0.00507617	0.00565667	5.85239e-10	0.00579414	9.9275e-05	0.00507617	0.00564959	9.9275e-05	0.00507569	0.00564943	5.85239e-10	0.00578707	9.9275e-05	0.00507569	0.00564889	9.9275e-05	0.00507565	0.00564888	5.85239e-10	0.00578651	9.9275e-05	0.00507565	0.00479102	1.32426e-05	0.00286455	0.00474365	1.4002e-07	0.00468021	9.9275e-05	0.00286455	0.00468865	9.91584e-05	0.00277956	0.00468563	1.40021e-07	0.00461034	9.9275e-05	0.00277956	0.00468212	9.92749e-05	0.00277635	0.00468193	1.40021e-07	0.00460597	9.9275e-05	0.00277635	0.00468171	9.9275e-05	0.00277622	0.0046817	1.40021e-07	0.00460569	9.9275e-05	0.00277622	0.00468168	9.9275e-05	0.00277622	0.00468168	1.40021e-07	0.00460568	9.9275e-05	0.00277622	0.00468168	9.9275e-05	0.00277622	0.00468168	1.40021e-07	0.00460567	9.9275e-05	0.00277622	0.00468168	9.9275e-05	0.00277622	0.00468168	1.40021e-07	0.00460567	9.9275e-05	0.00277622	0.00468168	9.9275e-05	0.00277622	0.00468168	1.40021e-07	0.00460567	9.9275e-05	0.00277622	0.00468168	9.9275e-05	0.00277622	0.00468168	1.40021e-07	0.00460567	9.9275e-05	0.00277622	0.00468168	9.9275e-05	0.00277622	0.00468168	1.40021e-07	0.00460567	9.9275e-05	0.00277622	0.00468168	9.9275e-05	0.00277622	0.00468168	1.40021e-07	0.00460567	9.9275e-05	0.00277622	0.00468168	9.9275e-05	0.00277622	0.00468168	1.40021e-07	0.00460567	9.9275e-05	0.00277622	0.00468168	9.9275e-05	0.00277622	0.00468168	1.40021e-07	0.00460567	9.9275e-05	0.00277622	0.00468168	9.9275e-05	0.00277622	0.00468168	1.40021e-07	0.00460567	9.9275e-05	0.00277622	0.00468168	9.9275e-05	0.00277622	0.00468168	1.40021e-07	0.00460567	9.9275e-05	0.00277622	0.00468168	9.9275e-05	0.00277622	0.00468168	1.40021e-07	0.00460567	9.9275e-05	0.00277622	0.00468168	9.9275e-05	0.00277622	0.00468168	1.40021e-07	0.00460567	9.9275e-05	0.00277622	0.00468168	9.9275e-05	0.00277622	0.00468168	1.40021e-07	0.00460567	9.9275e-05	0.00277622	0.00468168	9.9275e-05	0.00277622	0.00468168	1.40021e-07	0.00460567	9.9275e-05	0.00277622	0.00468168	9.9275e-05	0.00277622	0.00468168	1.40021e-07	0.00460567	9.9275e-05	0.00277622	0.00468168	0	0	0	0	0	0	0	0	0.00443092	0.00443092	0.00443092	0.00443092	0.00443092	0.00443092	0.00443092	0.00443092	0.00456052	0.00456052	0.00456052	0.00456052	0.00456052	0.00456052	0.00456052	0.00456052	0.00456437	0.00456437	0.00456437	0.00456437	0.00456437	0.00456437	0.00456437	0.00456437	0.000527094	0.000527094	0.000527094	0.000527094	0.000527094	0.000527094	0.000527094	0.000527094	0.000513376	0.000513376	0.000513376	0.000513376	0.000513376	0.000513376	0.000513376	0.000513376	0.000513329	0.000513329	0.000513329	0.000513329	0.000513329	0.000513329	0.000513329	0.000513329	0.000513329	0.000513329	0.000513329	0.000513329	0.000513329	0.000513329	0.000513329	0.000513329	0.000513329	0.000513329	0.000513329	0.000513329	0.000513329	0.000513329	0.000513329	0.000513329	0.000513329	0.000513329	0.000513329	0.000513329	0.000513329	0.000513329	0.000513329	0.000513329	0.00444575	0.00174406	0.00151576	0.828979	0.00154053	0.828979	0.00444575	0.00154053	0.00456096	0.00175812	0.00152571	0.999083	0.00155089	0.999083	0.00456096	0.00155089	0.00456438	0.00175828	0.00152581	0.999698	0.001551	0.999698	0.00456438	0.001551	0.00456448	0.00175829	0.00152581	0.999699	0.001551	0.999699	0.00456448	0.001551	0.00456448	0.00175829	0.00152581	0.999699	0.001551	0.999699	0.00456448	0.001551	0.00456448	0.00175829	0.00152581	0.999699	0.001551	0.999699	0.00456448	0.001551	0.00456448	0.00175829	0.00152581	0.999699	0.001551	0.999699	0.00456448	0.001551	0.00456448	0.00175829	0.00152581	0.999699	0.001551	0.999699	0.00456448	0.001551	0.0142542	0.00175829	0.00152581	0.999699	0.001551	0.999699	0.00456448	0.00925794	0.015172	0.00552393	0.0110637	0.934822	0.00925794	0.62083	0.00246106	0.00875885	0.000404103	0.00491059	0.0117392	0.00292388	0.00955364	4.30007e-05	0.000824581	0.00857081	0.000366936	0.00489104	0.0117905	6.63884e-06	0.00957195	7.4375e-07	0.000815816	0.00856037	0.000366847	0.00489042	0.0117944	6.51346e-06	0.00957308	7.43545e-07	0.000815769	0.0085598	0.000366847	0.0048904	0.0117947	6.51345e-06	0.00957316	7.43545e-07	0.000815769	0.0130542	0.00267959	0.0100785	0.0139113	1.2811e-09	0.0132812	1.28105e-09	0.00151513	0.00558289	0.000864217	0.00589591	0.00525877	1.95013e-08	0.00559113	5.77176e-08	0.00207388	0.00560689	0.00307258	0.00573784	0.00497107	1.95013e-08	0.00531852	5.77176e-08	0.00208145	0.00560777	0.00311711	0.00573194	0.00496178	1.95013e-08	0.0053091	5.77176e-08	0.00208156	0.0056078	0.00311802	0.00573172	0.00496148	1.95013e-08	0.00530878	5.77176e-08	0.00208156	0.0056078	0.00311803	0.00573172	0.00496147	1.95013e-08	0.00530877	5.77176e-08	0.00208156	0.00453555	0.000866694	0.00398919	0.00456539	1.39052e-06	0.00450236	1.39052e-06	0.00152769	0.00447977	0.00151563	0.0039442	0.00455364	1.39054e-06	0.0044788	1.39054e-06	0.00152218	0.00447814	0.00152206	0.00394304	0.0045533	1.39054e-06	0.00447811	1.39054e-06	0.00152213	0.00447809	0.00152213	0.00394301	0.00455329	1.39054e-06	0.00447809	1.39054e-06	0.00152213	0.00447809	0.00152213	0.00394301	0.00455329	1.39054e-06	0.00447809	1.39054e-06	0.00152213	0.00447809	0.00152213	0.00394301	0.00455329	1.39054e-06	0.00447809	1.39054e-06	0.00152213	0.00447809	0.00152213	0.00394301	0.00455329	1.39054e-06	0.00447809	1.39054e-06	0.00152213	0.00447809	0.00152213	0.00394301	0.00455329	1.39054e-06	0.00447809	1.39054e-06	0.00152213	0.00447809	0.00152213	0.00394301	0.00455329	1.39054e-06	0.00447809	1.39054e-06	0.00152213	0.00447809	0.00152213	0.00394301	0.00455329	1.39054e-06	0.00447809	1.39054e-06	0.00152213	0.00447809	0.00152213	0.00394301	0.00455329	1.39054e-06	0.00447809	1.39054e-06	0.00152213	0.00447809	0.00152213	0.00394301	0.00455329	1.39054e-06	0.00447809	1.39054e-06	0.00152213	0.00447809	0.00152213	0.00394301	0.00455329	1.39054e-06	0.00447809	1.39054e-06	0.00152213	0.00447809	0.00152213	0.00394301	0.00455329	1.39054e-06	0.00447809	1.39054e-06	0.00152213	0.00447809	0.00152213	0.00394301	0.00455329	1.39054e-06	0.00447809	1.39054e-06	0.00152213	0.00447809	0.00152213	0.00394301	0.00455329	1.39054e-06	0.00447809	1.39054e-06	0.00152213	0.00447809	0.00152213	0.00394301	0.00455329	1.39054e-06	0.00447809	1.39054e-06	0.00152213	0.00447809	0.00152213	0.00394301	0.00455329	1.39054e-06	0.00447809	1.39054e-06	0.00152213	0.00447809	0.00152213	0.00394301	0.00455329	1.39054e-06	0.00447809	1.39054e-06	0.00152213	0.00447809	0.00152213	0.00394301	0.00455329	1.39054e-06	0.00447809	1.39054e-06	0.00152213	0.00447809	0	0	0	0	0	0	0	0	0.00443092	0.00443092	0.00443092	0.00443092	0.00443092	0.00443092	0.00443092	0.00443092	0.0038047	0.0038047	0.0038047	0.0038047	0.0038047	0.0038047	0.0038047	0.0038047	0.00388754	0.00388754	0.00388754	0.00388754	0.00388754	0.00388754	0.00388754	0.00388754	0.00140945	0.00140945	0.00140945	0.00140945	0.00140945	0.00140945	0.00140945	0.00140945	0.00153518	0.00153518	0.00153518	0.00153518	0.00153518	0.00153518	0.00153518	0.00153518	0.00152854	0.00152854	0.00152854	0.00152854	0.00152854	0.00152854	0.00152854	0.00152854	0.00152889	0.00152889	0.00152889	0.00152889	0.00152889	0.00152889	0.00152889	0.00152889	0.00152887	0.00152887	0.00152887	0.00152887	0.00152887	0.00152887	0.00152887	0.00152887	0.00152887	0.00152887	0.00152887	0.00152887	0.00152887	0.00152887	0.00152887	0.00152887	0.00304745	0.00259765	0.00253707	0.102437	0.00255804	0.987777	0.0101175	0.00259765	0.00289221	0.00250377	0.00245048	0.0034884	0.00246895	1.31057e-13	0.00754057	0.00250377	0.00290771	0.00251188	0.0024578	0.0963814	0.00247654	0.988399	0.00823651	0.00251188	0.00290616	0.00251118	0.00245718	0.00429627	0.00247589	1.28276e-13	0.00804252	0.00251118	0.00290632	0.00251124	0.00245723	0.0939791	0.00247595	0.988399	0.00809613	0.00251124	0.0029063	0.00251123	0.00245723	0.00466611	0.00247594	1.28276e-13	0.00808128	0.00251123	0.0029063	0.00251123	0.00245723	0.0928973	0.00247594	0.988399	0.00808539	0.00251123	0.0029063	0.00251123	0.00245723	0.00484285	0.00247594	1.28276e-13	0.00808426	0.00251123	0.0060022	0.00251123	0.00245723	0.0923843	0.00247594	0.988399	0.00808457	0.00581057	0.00539694	0.00518847	0.00643103	0.000380844	0.00572918	1.75529e-16	0.00257784	0.0042669	0.00221969	0.00462054	0.00560889	0.000203424	0.00507966	3.6677e-06	0.000776956	0.00439299	0.00247644	0.00471162	0.00576947	0.000204674	0.00519428	3.66724e-06	0.000826764	0.00437399	0.00245464	0.00469689	0.00573775	0.000204665	0.00517387	3.66724e-06	0.000825344	0.00437685	0.00245648	0.00469927	0.005744	0.000204666	0.0051775	3.66724e-06	0.000825385	0.00608393	0.00395588	0.00595246	0.00601937	3.64187e-06	0.00603768	7.31367e-12	0.000444258	0.00373263	0.00308911	0.00396835	0.00368685	1.3223e-05	0.00385512	1.97737e-10	0.000799092	0.00446282	0.0045745	0.00424856	0.00399484	1.32186e-05	0.00415563	1.97737e-10	0.000789368	0.00435219	0.00434678	0.00420782	0.00395275	1.32186e-05	0.00411291	1.97737e-10	0.000789633	0.00436877	0.00438094	0.00421372	0.00395848	1.32186e-05	0.00411895	1.97737e-10	0.000789626	0.00436628	0.0043758	0.00421286	0.0039577	1.32186e-05	0.0041181	1.97737e-10	0.000789626	0.00370282	0.00287676	0.00374258	0.00386562	9.90953e-05	0.00381287	1.4002e-07	0.00107619	0.00380882	0.00334066	0.00380362	0.00387788	9.88018e-05	0.00385312	1.4002e-07	0.00106561	0.00379496	0.00328775	0.00379564	0.00387625	9.88029e-05	0.00384779	1.4002e-07	0.001066	0.00379677	0.00329374	0.00379668	0.00387647	9.88029e-05	0.00384849	1.4002e-07	0.00106598	0.00379653	0.00329306	0.00379655	0.00387644	9.88029e-05	0.0038484	1.4002e-07	0.00106598	0.00379657	0.00329314	0.00379656	0.00387644	9.88029e-05	0.00384841	1.4002e-07	0.00106598	0.00379656	0.00329313	0.00379656	0.00387644	9.88029e-05	0.00384841	1.4002e-07	0.00106598	0.00379656	0.00329313	0.00379656	0.00387644	9.88029e-05	0.00384841	1.4002e-07	0.00106598	0.00379656	0.00329313	0.00379656	0.00387644	9.88029e-05	0.00384841	1.4002e-07	0.00106598	0.00379656	0.00329313	0.00379656	0.00387644	9.88029e-05	0.00384841	1.4002e-07	0.00106598	0.00379656	0.00329313	0.00379656	0.00387644	9.88029e-05	0.00384841	1.4002e-07	0.00106598	0.00379656	0.00329313	0.00379656	0.00387644	9.88029e-05	0.00384841	1.4002e-07	0.00106598	0.00379656	0.00329313	0.00379656	0.00387644	9.88029e-05	0.00384841	1.4002e-07	0.00106598	0.00379656	0.00329313	0.00379656	0.00387644	9.88029e-05	0.00384841	1.4002e-07	0.00106598	0.00379656	0.00329313	0.00379656	0.00387644	9.88029e-05	0.00384841	1.4002e-07	0.00106598	0.00379656	0.00329313	0.00379656	0.00387644	9.88029e-05	0.00384841	1.4002e-07	0.00106598	0.00379656	0.00329313	0.00379656	0.00387644	9.88029e-05	0.00384841	1.4002e-07	0.00106598	0.00379656	0.00329313	0.00379656	0.00387644	9.88029e-05	0.00384841	1.4002e-07	0.00106598	0.00379656	0.00329313	0.00379656	0.00387644	9.88029e-05	0.00384841	1.4002e-07	0.00106598	0.00379656	0.00329313	0.00379656	0.00387644	9.88029e-05	0.00384841	1.4002e-07	0.00106598	0.00379656	0	0	0	0	0	0	0	0	0.00443092	0.00443092	0.00443092	0.00443092	0.00443092	0.00443092	0.00443092	0.00443092	0.00422857	0.00422857	0.00422857	0.00422857	0.00422857	0.00422857	0.00422857	0.00422857	0.00423761	0.00423761	0.00423761	0.00423761	0.00423761	0.00423761	0.00423761	0.00423761	0.00318711	0.00318711	0.00318711	0.00318711	0.00318711	0.00318711	0.00318711	0.00318711	0.00322266	0.00322266	0.00322266	0.00322266	0.00322266	0.00322266	0.00322266	0.00322266	0.00322145	0.00322145	0.00322145	0.00322145	0.00322145	0.00322145	0.00322145	0.00322145	0.00322149	0.00322149	0.00322149	0.00322149	0.00322149	0.00322149	0.00322149	0.00322149	0.00322149	0.00322149	0.00322149	0.00322149	0.00322149	0.00322149	0.00322149	0.00322149	0.00322149	0.00322149	0.00322149	0.00322149	0.00322149	0.00322149	0.00322149	0.00322149	0.0037842	0.00372348	0.00371475	0.0108745	0.00372348	0.922682	0.0108745	0.0037842	0.00376179	0.0037038	0.00369545	0.0100361	0.0037038	0.000700986	0.0100361	0.00376179	0.00376267	0.00370457	0.00369621	0.0101247	0.00370457	0.924566	0.0101247	0.00376267	0.00376264	0.00370454	0.00369618	0.0101153	0.00370454	0.000687143	0.0101153	0.00376264	0.00376264	0.00370454	0.00369618	0.0101163	0.00370454	0.924576	0.0101163	0.00376264	0.00376264	0.00370454	0.00369618	0.0101162	0.00370454	0.000687067	0.0101162	0.00376264	0.00376264	0.00370454	0.00369618	0.0101162	0.00370454	0.924576	0.0101162	0.00376264	0.00376264	0.00370454	0.00369618	0.0101162	0.00370454	0.000687067	0.0101162	0.00376264	0.00476764	0.00370454	0.00369618	0.0101162	0.00370454	0.924576	0.0101162	0.00476764	0.00471738	0.0046941	0.00487418	0.00490882	0.0046941	2.55257e-05	0.00490882	0.00417005	0.00409557	0.0046343	0.00481384	0.00176473	0.0046343	0.000143174	0.00176473	0.00411929	0.00412253	0.00463723	0.0048169	0.0018244	0.00463723	0.000142995	0.0018244	0.0041215	0.00412136	0.00463709	0.00481674	0.00182325	0.00463709	0.000142996	0.00182325	0.0041214	0.00412141	0.00463709	0.00481675	0.00182327	0.00463709	0.000142996	0.00182327	0.00480758	0.00427106	0.00484138	0.00485493	0.000578884	0.00484138	5.00435e-10	0.000578884	0.00415677	0.00418037	0.00429184	0.0042262	0.000844038	0.00429184	2.60112e-09	0.000844038	0.00445165	0.00445054	0.0043168	0.00425433	0.000841672	0.0043168	2.60112e-09	0.000841672	0.00443783	0.00443788	0.00431566	0.00425307	0.000841693	0.00431566	2.60112e-09	0.000841693	0.00443847	0.00443847	0.00431571	0.00425312	0.000841693	0.00431571	2.60112e-09	0.000841693	0.00443844	0.00443844	0.00431571	0.00425312	0.000841693	0.00431571	2.60112e-09	0.000841693	0.00410946	0.00410946	0.00422363	0.00423636	0.00149372	0.00422363	1.39052e-06	0.00149372	0.00416495	0.00416495	0.00422774	0.0042371	0.00148346	0.00422774	1.3905e-06	0.00148346	0.00416251	0.00416251	0.00422756	0.00423707	0.00148362	0.00422756	1.3905e-06	0.00148362	0.00416262	0.00416262	0.00422757	0.00423707	0.00148361	0.00422757	1.3905e-06	0.00148361	0.00416262	0.00416262	0.00422757	0.00423707	0.00148361	0.00422757	1.3905e-06	0.00148361	0.00416262	0.00416262	0.00422757	0.00423707	0.00148361	0.00422757	1.3905e-06	0.00148361	0.00416262	0.00416262	0.00422757	0.00423707	0.00148361	0.00422757	1.3905e-06	0.00148361	0.00416262	0.00416262	0.00422757	0.00423707	0.00148361	0.00422757	1.3905e-06	0.00148361	0.00416262	0.00416262	0.00422757	0.00423707	0.00148361	0.00422757	1.3905e-06	0.00148361	0.00416262	0.00416262	0.00422757	0.00423707	0.00148361	0.00422757	1.3905e-06	0.00148361	0.00416262	0.00416262	0.00422757	0.00423707	0.00148361	0.00422757	1.3905e-06	0.00148361	0.00416262	0.00416262	0.00422757	0.00423707	0.00148361	0.00422757	1.3905e-06	0.00148361	0.00416262	0.00416262	0.00422757	0.00423707	0.00148361	0.00422757	1.3905e-06	0.00148361	0.00416262	0.00416262	0.00422757	0.00423707	0.00148361	0.00422757	1.3905e-06	0.00148361	0.00416262	0.00416262	0.00422757	0.00423707	0.00148361	0.00422757	1.3905e-06	0.00148361	0.00416262	0.00416262	0.00422757	0.00423707	0.00148361	0.00422757	1.3905e-06	0.00148361	0.00416262	0.00416262	0.00422757	0.00423707	0.00148361	0.00422757	1.3905e-06	0.00148361	0.00416262	0.00416262	0.00422757	0.00423707	0.00148361	0.00422757	1.3905e-06	0.00148361	0.00416262	0.00416262	0.00422757	0.00423707	0.00148361	0.00422757	1.3905e-06	0.00148361	0.00416262	0.00416262	0.00422757	0.00423707	0.00148361	0.00422757	1.3905e-06	0.00148361	0.00416262	0	0	0	0	0	0	0	0	0.00443092	0.00443092	0.00443092	0.00443092	0.00443092	0.00443092	0.00443092	0.00443092	0.00360081	0.00360081	0.00360081	0.00360081	0.00360081	0.00360081	0.00360081	0.00360081	0.00374356	0.00374356	0.00374356	0.00374356	0.00374356	0.00374356	0.00374356	0.00374356	0.00354458	0.00354458	0.00354458	0.00354458	0.00354458	0.00354458	0.00354458	0.00354458	0.00357777	0.00357777	0.00357777	0.00357777	0.00357777	0.00357777	0.00357777	0.00357777	0.00357221	0.00357221	0.00357221	0.00357221	0.00357221	0.00357221	0.00357221	0.00357221	0.00357314	0.00357314	0.00357314	0.00357314	0.00357314	0.00357314	0.00357314	0.00357314	0.00357299	0.00357299	0.00357299	0.00357299	0.00357299	0.00357299	0.00357299	0.00357299	0.00357301	0.00357301	0.00357301	0.00357301	0.00357301	0.00357301	0.00357301	0.00357301	0.00366371	0.00366018	0.00365968	0.0043966	0.00366111	0.141541	0.00606212	0.00369134	0.00364818	0.00364527	0.00364486	0.00423035	0.00364603	0.000251463	0.00539636	0.00367094	0.00365083	0.00364782	0.00364739	0.0042634	0.00364861	0.161594	0.00556695	0.00367445	0.00365038	0.00364738	0.00364696	0.00425681	0.00364817	9.79852e-05	0.00552273	0.00367384	0.00365046	0.00364746	0.00364703	0.00425812	0.00364824	0.162574	0.00553416	0.00367395	0.00365044	0.00364744	0.00364702	0.00425786	0.00364823	9.35752e-05	0.00553121	0.00367393	0.00365045	0.00364744	0.00364702	0.00425791	0.00364823	0.162602	0.00553197	0.00367393	0.00365044	0.00364744	0.00364702	0.0042579	0.00364823	9.34511e-05	0.00553177	0.00367393	0.00381143	0.00364744	0.00364702	0.00425791	0.00364823	0.162603	0.00553182	0.00382366	0.0037828	0.00380829	0.00382307	0.00376369	0.00379692	3.55651e-05	0.00436644	0.00364826	0.00373687	0.00377919	0.00379167	0.00320589	0.0037691	0.00164803	0.00278213	0.0036468	0.00374492	0.00378435	0.00379725	0.00329079	0.00377401	0.00152792	0.00299659	0.00364705	0.0037435	0.00378343	0.00379626	0.00327772	0.00377314	0.00153655	0.00296662	0.00364701	0.00374375	0.0037836	0.00379643	0.00327973	0.00377329	0.00153593	0.0029708	0.00380784	0.00372368	0.00380061	0.00379936	0.00269618	0.00380052	2.10501e-06	0.00143594	0.00365867	0.00372276	0.00371652	0.00371034	0.00294748	0.00372062	3.66734e-06	0.00173765	0.00375866	0.00374618	0.00373118	0.00372584	0.00291297	0.00373457	3.66707e-06	0.00171322	0.0037411	0.00374207	0.00372862	0.00372314	0.00291768	0.00373213	3.66707e-06	0.00171519	0.00374418	0.00374279	0.00372907	0.00372361	0.00291704	0.00373255	3.66707e-06	0.00171503	0.00374363	0.00374267	0.00372899	0.00372353	0.00291713	0.00373248	3.66707e-06	0.00171504	0.00366381	0.00371247	0.00372063	0.00372209	0.00321717	0.00371909	9.91234e-05	0.00246665	0.00370051	0.00371993	0.00372209	0.00372235	0.00317226	0.00372142	9.86797e-05	0.00238123	0.00369416	0.00371863	0.00372184	0.0037223	0.00317894	0.00372101	9.86817e-05	0.00239079	0.00369526	0.00371886	0.00372188	0.00372231	0.00317795	0.00372108	9.86817e-05	0.00238971	0.00369507	0.00371882	0.00372187	0.00372231	0.0031781	0.00372107	9.86817e-05	0.00238983	0.0036951	0.00371882	0.00372187	0.00372231	0.00317807	0.00372107	9.86817e-05	0.00238982	0.00369509	0.00371882	0.00372187	0.00372231	0.00317808	0.00372107	9.86817e-05	0.00238982	0.0036951	0.00371882	0.00372187	0.00372231	0.00317808	0.00372107	9.86817e-05	0.00238982	0.00369509	0.00371882	0.00372187	0.00372231	0.00317808	0.00372107	9.86817e-05	0.00238982	0.0036951	0.00371882	0.00372187	0.00372231	0.00317808	0.00372107	9.86817e-05	0.00238982	0.00369509	0.00371882	0.00372187	0.00372231	0.00317808	0.00372107	9.86817e-05	0.00238982	0.0036951	0.00371882	0.00372187	0.00372231	0.00317808	0.00372107	9.86817e-05	0.00238982	0.00369509	0.00371882	0.00372187	0.00372231	0.00317808	0.00372107	9.86817e-05	0.00238982	0.0036951	0.00371882	0.00372187	0.00372231	0.00317808	0.00372107	9.86817e-05	0.00238982	0.00369509	0.00371882	0.00372187	0.00372231	0.00317808	0.00372107	9.86817e-05	0.00238982	0.0036951	0.00371882	0.00372187	0.00372231	0.00317808	0.00372107	9.86817e-05	0.00238982	0.00369509	0.00371882	0.00372187	0.00372231	0.00317808	0.00372107	9.86817e-05	0.00238982	0.0036951	0.00371882	0.00372187	0.00372231	0.00317808	0.00372107	9.86817e-05	0.00238982	0.00369509	0.00371882	0.00372187	0.00372231	0.00317808	0.00372107	9.86817e-05	0.00238982	0.0036951	0.00371882	0.00372187	0.00372231	0.00317808	0.00372107	9.86817e-05	0.00238982	0.00369509	0	0	0	0	0	0	0	0	0.00443092	0.00443092	0.00443092	0.00443092	0.00443092	0.00443092	0.00443092	0.00443092	0.00377824	0.00377824	0.00377824	0.00377824	0.00377824	0.00377824	0.00377824	0.00377824	0.003868	0.003868	0.003868	0.003868	0.003868	0.003868	0.003868	0.003868	0.00383718	0.00383718	0.00383718	0.00383718	0.00383718	0.00383718	0.00383718	0.00383718	0.00384143	0.00384143	0.00384143	0.00384143	0.00384143	0.00384143	0.00384143	0.00384143	0.00384085	0.00384085	0.00384085	0.00384085	0.00384085	0.00384085	0.00384085	0.00384085	0.00384093	0.00384093	0.00384093	0.00384093	0.00384093	0.00384093	0.00384093	0.00384093	0.00384092	0.00384092	0.00384092	0.00384092	0.00384092	0.00384092	0.00384092	0.00384092	0.00384092	0.00384092	0.00384092	0.00384092	0.00384092	0.00384092	0.00384092	0.00384092	0.00385024	0.00385011	0.00385009	0.00392221	0.00385024	0.0112682	0.00443899	0.00385928	0.00384894	0.00384884	0.00384882	0.00391076	0.00384894	0.00864026	0.00434457	0.00385674	0.00384912	0.00384901	0.003849	0.00391237	0.00384912	0.00949221	0.00435934	0.00385709	0.0038491	0.00384899	0.00384897	0.00391214	0.0038491	0.00920728	0.00435703	0.00385704	0.0038491	0.00384899	0.00384897	0.00391217	0.0038491	0.00930161	0.00435739	0.00385705	0.0038491	0.00384899	0.00384897	0.00391217	0.0038491	0.00927027	0.00435733	0.00385705	0.0038491	0.00384899	0.00384897	0.00391217	0.0038491	0.00928068	0.00435734	0.00385705	0.0038491	0.00384899	0.00384897	0.00391217	0.0038491	0.00927722	0.00435734	0.00385705	0.00386644	0.00384899	0.00384897	0.00391217	0.0038491	0.00927837	0.00435734	0.00387246	0.00386403	0.00386632	0.00386721	0.00386375	0.00386448	0.00786076	0.00417339	0.00384256	0.00386137	0.0038639	0.00386467	0.00379931	0.0038622	0.00282012	0.00364363	0.00383753	0.00386174	0.00386423	0.00386503	0.00380813	0.00386252	0.00338122	0.00371375	0.00383823	0.00386169	0.00386419	0.00386497	0.00380692	0.00386247	0.00331363	0.00370439	0.00383813	0.00386169	0.00386419	0.00386498	0.00380709	0.00386248	0.0033217	0.00370564	0.00386586	0.00385681	0.00386523	0.00386516	0.00373208	0.00386521	0.000454894	0.00292372	0.00383898	0.00385732	0.00385641	0.00385601	0.00376554	0.00385713	0.000548447	0.00307283	0.00385654	0.00385867	0.00385764	0.00385728	0.00376101	0.00385825	0.000546598	0.00305638	0.0038541	0.00385849	0.00385746	0.0038571	0.00376162	0.0038581	0.000546635	0.00305819	0.00385444	0.00385851	0.00385749	0.00385713	0.00376154	0.00385812	0.000546634	0.00305799	0.00385439	0.00385851	0.00385749	0.00385712	0.00376155	0.00385812	0.000546634	0.00305801	0.00384056	0.00385662	0.00385697	0.00385704	0.00379915	0.00385675	0.00147767	0.00344267	0.00385014	0.00385696	0.00385704	0.00385705	0.00379402	0.00385694	0.00142888	0.00339535	0.00384881	0.00385691	0.00385703	0.00385705	0.00379472	0.00385692	0.0014314	0.00340113	0.003849	0.00385692	0.00385703	0.00385705	0.00379462	0.00385692	0.00143127	0.00340043	0.00384897	0.00385692	0.00385703	0.00385705	0.00379463	0.00385692	0.00143128	0.00340051	0.00384897	0.00385692	0.00385703	0.00385705	0.00379463	0.00385692	0.00143128	0.0034005	0.00384897	0.00385692	0.00385703	0.00385705	0.00379463	0.00385692	0.00143128	0.0034005	0.00384897	0.00385692	0.00385703	0.00385705	0.00379463	0.00385692	0.00143128	0.0034005	0.00384897	0.00385692	0.00385703	0.00385705	0.00379463	0.00385692	0.00143128	0.0034005	0.00384897	0.00385692	0.00385703	0.00385705	0.00379463	0.00385692	0.00143128	0.0034005	0.00384897	0.00385692	0.00385703	0.00385705	0.00379463	0.00385692	0.00143128	0.0034005	0.00384897	0.00385692	0.00385703	0.00385705	0.00379463	0.00385692	0.00143128	0.0034005	0.00384897	0.00385692	0.00385703	0.00385705	0.00379463	0.00385692	0.00143128	0.0034005	0.00384897	0.00385692	0.00385703	0.00385705	0.00379463	0.00385692	0.00143128	0.0034005	0.00384897	0.00385692	0.00385703	0.00385705	0.00379463	0.00385692	0.00143128	0.0034005	0.00384897	0.00385692	0.00385703	0.00385705	0.00379463	0.00385692	0.00143128	0.0034005	0.00384897	0.00385692	0.00385703	0.00385705	0.00379463	0.00385692	0.00143128	0.0034005	0.00384897	0.00385692	0.00385703	0.00385705	0.00379463	0.00385692	0.00143128	0.0034005	0.00384897	0.00385692	0.00385703	0.00385705	0.00379463	0.00385692	0.00143128	0.0034005	0.00384897	0.00385692	0.00385703	0.00385705	0.00379463	0.00385692	0.00143128	0.0034005	0.00384897	0	0	0	0	0	0	0	0	0.00443092	0.00443092	0.00443092	0.00443092	0.00443092	0.00443092	0.00443092	0.00443092	0.00521359	0.00521359	0.00521359	0.00521359	0.00521359	0.00521359	0.00521359	0.00521359	0.00536548	0.00536548	0.00536548	0.00536548	0.00536548	0.00536548	0.00536548	0.00536548	0.00530346	0.00530346	0.00530346	0.00530346	0.00530346	0.00530346	0.00530346	0.00530346	0.0052914	0.0052914	0.0052914	0.0052914	0.0052914	0.0052914	0.0052914	0.0052914	0.00528907	0.00528907	0.00528907	0.00528907	0.00528907	0.00528907	0.00528907	0.00528907	0.00528861	0.00528861	0.00528861	0.00528861	0.00528861	0.00528861	0.00528861	0.00528861	0.00528852	0.00528852	0.00528852	0.00528852	0.00528852	0.00528852	0.00528852	0.00528852	0.00528851	0.00528851	0.00528851	0.00528851	0.00528851	0.00528851	0.00528851	0.00528851	0.0211033	0.00882614	0.00546333	0.00546333	0.00533627	0.00533444	0.00533427	0.00533418	0.037197	0.0100441	0.00549848	0.00549848	0.00534563	0.00534344	0.00534324	0.00534313	0.0653778	0.0105008	0.00550558	0.00550558	0.00534746	0.00534521	0.00534499	0.00534489	0.165146	0.0106773	0.00550701	0.00550701	0.00534782	0.00534555	0.00534534	0.00534523	0.886934	0.0107463	0.0055073	0.0055073	0.00534789	0.00534562	0.00534541	0.0053453	1	0.0107734	0.00550736	0.00550736	0.00534791	0.00534563	0.00534542	0.00534531	1	0.010784	0.00550737	0.00550737	0.00534791	0.00534564	0.00534542	0.00534531	1	0.0107882	0.00550737	0.00550737	0.00534791	0.00534564	0.00534542	0.00534531	1	0.0107899	0.00550737	0.00550737	0.00534791	0.00534564	0.00534542	0.00541221	1	0.00925836	0.00534115	0.00539908	0.00541483	0.00542643	0.00543265	0.0054499	1	0.0052906	0.00518317	0.00525053	0.00542602	0.00544227	0.00544997	0.00545743	1	0.00457355	0.0051532	0.00522199	0.00542825	0.00544543	0.00545343	0.00545894	1	0.00445469	0.00514754	0.00521652	0.00542869	0.00544606	0.00545412	0.00545925	1	0.00443529	0.00514647	0.00521548	0.00542878	0.00544619	0.00545426	0.00546057	1	0.00191399	0.00514627	0.00515932	0.00545046	0.00545767	0.00545963	0.00542723	1	0.0018843	0.00522571	0.00520009	0.00542098	0.00541917	0.0054167	0.00540845	1	0.00188224	0.00524097	0.00520787	0.00541512	0.00541153	0.00540817	0.00540472	1	0.0018821	0.0052439	0.00520936	0.00541396	0.00541001	0.00540648	0.00540398	1	0.00188209	0.00524447	0.00520965	0.00541373	0.00540971	0.00540614	0.00540383	1	0.00188209	0.00524457	0.0052097	0.00541368	0.00540965	0.00540607	0.00540318	1	0.00286482	0.0052446	0.00523789	0.00540291	0.00540395	0.00540342	0.00540293	1	0.00297027	0.0052446	0.00524331	0.00540077	0.00540283	0.00540289	0.00540288	1	0.00298181	0.0052446	0.00524435	0.00540034	0.0054026	0.00540279	0.00540287	1	0.00298307	0.0052446	0.00524455	0.00540026	0.00540256	0.00540277	0.00540287	1	0.00298321	0.0052446	0.00524459	0.00540025	0.00540255	0.00540276	0.00540287	1	0.00298323	0.0052446	0.0052446	0.00540025	0.00540255	0.00540276	0.00540287	1	0.00298323	0.0052446	0.0052446	0.00540025	0.00540255	0.00540276	0.00540287	1	0.00298323	0.0052446	0.0052446	0.00540025	0.00540255	0.00540276	0.00540287	1	0.00298323	0.0052446	0.0052446	0.00540025	0.00540255	0.00540276	0.00540287	1	0.00298323	0.0052446	0.0052446	0.00540025	0.00540255	0.00540276	0.00540287	1	0.00298323	0.0052446	0.0052446	0.00540025	0.00540255	0.00540276	0.00540287	1	0.00298323	0.0052446	0.0052446	0.00540025	0.00540255	0.00540276	0.00540287	1	0.00298323	0.0052446	0.0052446	0.00540025	0.00540255	0.00540276	0.00540287	1	0.00298323	0.0052446	0.0052446	0.00540025	0.00540255	0.00540276	0.00540287	1	0.00298323	0.0052446	0.0052446	0.00540025	0.00540255	0.00540276	0.00540287	1	0.00298323	0.0052446	0.0052446	0.00540025	0.00540255	0.00540276	0.00540287	1	0.00298323	0.0052446	0.0052446	0.00540025	0.00540255	0.00540276	0.00540287	1	0.00298323	0.0052446	0.0052446	0.00540025	0.00540255	0.00540276	0.00540287	1	0.00298323	0.0052446	0.0052446	0.00540025	0.00540255	0.00540276	0.00540287	1	0.00298323	0.0052446	0.0052446	0.00540025	0.00540255	0.00540276	0.00540287	0	0	0	0	0	0	0	0	0.00443092	0.00443092	0.00443092	0.00443092	0.00443092	0.00443092	0.00443092	0.00443092	0.0037291	0.0037291	0.0037291	0.0037291	0.0037291	0.0037291	0.0037291	0.0037291	0.00383239	0.00383239	0.00383239	0.00383239	0.00383239	0.00383239	0.00383239	0.00383239	0.00321585	0.00321585	0.00321585	0.00321585	0.00321585	0.00321585	0.00321585	0.00321585	0.00329401	0.00329401	0.00329401	0.00329401	0.00329401	0.00329401	0.00329401	0.00329401	0.00328399	0.00328399	0.00328399	0.00328399	0.00328399	0.00328399	0.00328399	0.00328399	0.00328527	0.00328527	0.00328527	0.00328527	0.00328527	0.00328527	0.00328527	0.00328527	0.00328511	0.00328511	0.00328511	0.00328511	0.00328511	0.00328511	0.00328511	0.00328511	0.00328513	0.00328513	0.00328513	0.00328513	0.00328513	0.00328513	0.00328513	0.00328513	0.323044	0.0210529	0.0038992	0.00453347	0.00359338	0.00358417	0.00358088	0.00357914	1.78725e-06	0.0106263	0.0038071	0.00431856	0.0035505	0.00354268	0.00353988	0.0035384	0.351713	0.0158859	0.00382077	0.00435482	0.00355644	0.00354841	0.00354554	0.00354402	5.82974e-07	0.0129729	0.00381874	0.00434868	0.00355562	0.00354762	0.00354476	0.00354325	0.351724	0.0145142	0.00381904	0.00434972	0.00355573	0.00354773	0.00354486	0.00354335	5.82728e-07	0.0136775	0.003819	0.00434955	0.00355571	0.00354771	0.00354485	0.00354334	0.351724	0.0141257	0.003819	0.00434957	0.00355572	0.00354771	0.00354485	0.00354334	5.82728e-07	0.0138838	0.003819	0.00434957	0.00355571	0.00354771	0.00354485	0.00354334	0.189435	0.0140138	0.003819	0.00434957	0.00355572	0.00354771	0.00354485	0.00400874	0.000142492	0.0060544	0.0034094	0.00357668	0.00402274	0.00405727	0.00413543	0.00411034	0.000554431	0.00138662	0.00317968	0.00290945	0.00393455	0.00397194	0.00403942	0.00409403	0.000545583	0.00166361	0.00320826	0.00298608	0.00394808	0.00398515	0.00405454	0.00409663	0.000545772	0.00164573	0.00320469	0.00297717	0.003946	0.0039831	0.00405216	0.00409621	0.000545767	0.00164688	0.00320514	0.00297821	0.00394632	0.00398342	0.00405253	0.00411264	3.59031e-06	0.000126857	0.00359023	0.00267859	0.00410705	0.00412221	0.00411869	0.00386698	4.18643e-07	0.000205098	0.00374322	0.00298887	0.00383726	0.00383395	0.0038035	0.00382081	7.4353e-07	0.000204472	0.00372099	0.00295296	0.00387777	0.00387721	0.00385045	0.00382768	7.4352e-07	0.000204476	0.00372422	0.00295709	0.00387166	0.00387069	0.00384342	0.00382666	7.4352e-07	0.000204476	0.00372375	0.00295662	0.00387258	0.00387167	0.00384447	0.00382681	7.4352e-07	0.000204476	0.00372382	0.00295667	0.00387244	0.00387152	0.00384432	0.00381916	1.13184e-05	0.000736897	0.00351845	0.00311754	0.00379589	0.00380577	0.00381331	0.00381889	3.34844e-05	0.000721736	0.0035467	0.00309807	0.00380722	0.00381553	0.00381791	0.00381893	3.34554e-05	0.000722163	0.0035428	0.00310042	0.00380554	0.00381408	0.00381723	0.00381893	3.34554e-05	0.000722151	0.00354334	0.00310014	0.00380579	0.00381429	0.00381733	0.00381893	3.34554e-05	0.000722152	0.00354326	0.00310017	0.00380575	0.00381426	0.00381731	0.00381893	3.34554e-05	0.000722152	0.00354327	0.00310017	0.00380576	0.00381427	0.00381732	0.00381893	3.34554e-05	0.000722152	0.00354327	0.00310017	0.00380576	0.00381427	0.00381731	0.00381893	3.34554e-05	0.000722152	0.00354327	0.00310017	0.00380576	0.00381427	0.00381732	0.00381893	3.34554e-05	0.000722152	0.00354327	0.00310017	0.00380576	0.00381427	0.00381731	0.00381893	3.34554e-05	0.000722152	0.00354327	0.00310017	0.00380576	0.00381427	0.00381732	0.00381893	3.34554e-05	0.000722152	0.00354327	0.00310017	0.00380576	0.00381427	0.00381731	0.00381893	3.34554e-05	0.000722152	0.00354327	0.00310017	0.00380576	0.00381427	0.00381732	0.00381893	3.34554e-05	0.000722152	0.00354327	0.00310017	0.00380576	0.00381427	0.00381731	0.00381893	3.34554e-05	0.000722152	0.00354327	0.00310017	0.00380576	0.00381427	0.00381732	0.00381893	3.34554e-05	0.000722152	0.00354327	0.00310017	0.00380576	0.00381427	0.00381731	0.00381893	3.34554e-05	0.000722152	0.00354327	0.00310017	0.00380576	0.00381427	0.00381732	0.00381893	3.34554e-05	0.000722152	0.00354327	0.00310017	0.00380576	0.00381427	0.00381731	0.00381893	3.34554e-05	0.000722152	0.00354327	0.00310017	0.00380576	0.00381427	0.00381732	0.00381893	3.34554e-05	0.000722152	0.00354327	0.00310017	0.00380576	0.00381427	0.00381731	0.00381893	3.34554e-05	0.000722152	0.00354327	0.00310017	0.00380576	0.00381427	0.00381732	0.00381893	0	0	0	0	0	0	0	0	0.00443092	0.00443092	0.00443092	0.00443092	0.00443092	0.00443092	0.00443092	0.00443092	0.00597983	0.00597983	0.00597983	0.00597983	0.00597983	0.00597983	0.00597983	0.00597983	0.0066397	0.0066397	0.0066397	0.0066397	0.0066397	0.0066397	0.0066397	0.0066397	0.00252913	0.00252913	0.00252913	0.00252913	0.00252913	0.00252913	0.00252913	0.00252913	0.00191351	0.00191351	0.00191351	0.00191351	0.00191351	0.00191351	0.00191351	0.00191351	0.00183519	0.00183519	0.00183519	0.00183519	0.00183519	0.00183519	0.00183519	0.00183519	0.00182546	0.00182546	0.00182546	0.00182546	0.00182546	0.00182546	0.00182546	0.00182546	0.00182425	0.00182425	0.00182425	0.00182425	0.00182425	0.00182425	0.00182425	0.00182425	0.0018241	0.0018241	0.0018241	0.0018241	0.0018241	0.0018241	0.0018241	0.0018241	0.989738	0.119878	0.00363482	0.0120511	0.00309861	0.00309861	0.00305138	0.00302638	1	0.997612	0.00410921	0.0238705	0.00337822	0.00337822	0.00331612	0.00328338	1	1	0.00424337	0.0518024	0.00344286	0.00344286	0.00337616	0.00334108	1	1	0.00428209	0.267466	0.00345797	0.00345797	0.00338993	0.00335417	1	1	0.00429334	0.999999	0.00346152	0.00346152	0.00339309	0.00335715	1	1	0.00429661	1	0.00346235	0.00346235	0.00339382	0.00335783	1	1	0.00429756	1	0.00346254	0.00346254	0.00339398	0.00335798	1	1	0.00429784	1	0.00346259	0.00346259	0.00339402	0.00335802	1	1	0.00429792	1	0.0034626	0.0034626	0.00339403	0.00693176	1	1	0.00429794	1	0.00714683	0.00658427	0.0078441	0.0111633	1	1	0.00357749	1	0.00894738	0.00793727	0.0104969	0.0148249	1	1	0.00340701	1	0.0101012	0.00869562	0.0125463	0.0189374	1	1	0.00336788	1	0.0109167	0.00915165	0.0143956	0.0248968	1	1	0.00335895	1	0.0115321	0.0094372	0.0162935	0.0383308	1	1	0.00638393	1	0.0151957	0.0132045	0.0215245	0.0650254	1	1	0.00783069	1	0.013567	0.0123632	0.0201903	0.275051	1	1	0.00863336	1	0.0121619	0.0116837	0.0184713	0.999998	1	1	0.00911334	1	0.0110657	0.0111619	0.0164669	1	1	1	0.00941288	1	0.0102789	0.010777	0.0143986	1	1	1	0.00960473	1	0.00974862	0.0105015	0.012533	1	1	1	0.00706368	1	0.0083611	0.00879647	0.0102416	1	1	1	0.0059493	1	0.00761393	0.00784095	0.00877676	1	1	1	0.00551748	1	0.00723944	0.00735124	0.00795114	1	1	1	0.00535865	1	0.00705867	0.00711216	0.00752025	1	1	1	0.00530139	1	0.00697302	0.00699826	0.00730466	1	1	1	0.00528089	1	0.0069328	0.00694463	0.00719911	1	1	1	0.00527358	1	0.006914	0.00691953	0.00714799	1	1	1	0.00527097	1	0.00690522	0.0069078	0.00712335	1	1	1	0.00527004	1	0.00690113	0.00690233	0.00711151	1	1	1	0.0052697	1	0.00689922	0.00689979	0.00710583	1	1	1	0.00526959	1	0.00689833	0.0068986	0.0071031	1	1	1	0.00526954	1	0.00689792	0.00689804	0.0071018	1	1	1	0.00526953	1	0.00689773	0.00689779	0.00710117	1	1	1	0.00526952	1	0.00689764	0.00689767	0.00710087	1	1	1	0.00526952	1	0.0068976	0.00689761	0.00710072	1	1	1	0.00526952	1	0.00689758	0.00689759	0.00710065	1	1	1	0.00526952	1	0.00689757	0.00689757	0.00710062	1	1	1	0.00526952	1	0.00689757	0.00689757	0.0071006	1	1	1	0.00526952	1	0.00689757	0.00689757	0.0071006	1	1	1	0.00526952	1	0.00689757	0.00689757	0.0071006	1	0	0	0	0	0	0	0	0	0.00443092	0.00443092	0.00443092	0.00443092	0.00443092	0.00443092	0.00443092	0.00443092	0.00652975	0.00652975	0.00652975	0.00652975	0.00652975	0.00652975	0.00652975	0.00652975	0.00784376	0.00784376	0.00784376	0.00784376	0.00784376	0.00784376	0.00784376	0.00784376	0.000247514	0.000247514	0.000247514	0.000247514	0.000247514	0.000247514	0.000247514	0.000247514	0.000126875	0.000126875	0.000126875	0.000126875	0.000126875	0.000126875	0.000126875	0.000126875	0.000125535	0.000125535	0.000125535	0.000125535	0.000125535	0.000125535	0.000125535	0.000125535	0.000125521	0.000125521	0.000125521	0.000125521	0.000125521	0.000125521	0.000125521	0.000125521	0.00012552	0.00012552	0.00012552	0.00012552	0.00012552	0.00012552	0.00012552	0.00012552	0.00012552	0.00012552	0.00012552	0.00012552	0.00012552	0.00012552	0.00012552	0.00012552	0.997805	0.0907889	0.000952045	0.0907889	0.000818433	0.000952045	0.000818433	0.00075406	1	0.996575	0.00102379	0.996575	0.00086984	0.00102379	0.00086984	0.000796903	1	1	0.00103026	1	0.000873781	0.00103026	0.000873781	0.00079991	1	1	0.00103085	1	0.000874082	0.00103085	0.000874082	0.000800121	1	1	0.00103091	1	0.000874106	0.00103091	0.000874106	0.000800137	1	1	0.00103091	1	0.000874107	0.00103091	0.000874107	0.000800138	1	1	0.00103091	1	0.000874108	0.00103091	0.000874108	0.000800138	1	1	0.00103091	1	0.000874108	0.00103091	0.000874108	0.000800138	1	1	0.00103091	1	0.000874108	0.00103091	0.000874108	0.010304	1	1	0.00423657	1	0.0112466	0.00423657	0.0112466	0.0474129	1	1	0.00442947	1	0.0253401	0.00442947	0.0253401	0.564853	1	1	0.00450495	1	0.0824414	0.00450495	0.0824414	1	1	1	0.00453483	1	0.931798	0.00453483	0.931798	1	1	1	0.00454672	1	1	0.00454672	1	1	1	1	0.0241339	1	1	0.0241339	1	1	1	1	0.0638933	1	1	0.0638933	1	1	1	1	0.692934	1	1	0.692934	1	1	1	1	1	1	1	1	1	1	1	1	1	1	1	1	1	1	1	1	1	1	1	1	1	1	1	1	1	1	1	1	1	1	1	1	1	1	1	1	1	1	1	1	1	1	1	1	1	1	1	1	1	1	1	1	1	1	1	1	1	1	1	1	1	1	1	1	1	1	1	1	1	1	1	1	1	1	1	1	1	1	1	1	1	1	1	1	1	1	1	1	1	1	1	1	1	1	1	1	1	1	1	1	1	1	1	1	1	1	1	1	1	1	1	1	1	1	1	1	1	1	1	1	1	1	1	1	1	1	1	1	1	1	1	1	1	1	1	1	1	1	1	1	1	1	1	1	1	1	1	1	1	1	1	1	1	1	1	1	1	1	1	1	1	1	1	1	1	1	1	1	1	1	1	1	1	1	1	1	1	1	1	1	1	1	0	0	0	0	0	0	0	0	0.00443092	0.00443092	0.00443092	0.00443092	0.00443092	0.00443092	0.00443092	0.00443092	0.00379667	0.00379667	0.00379667	0.00379667	0.00379667	0.00379667	0.00379667	0.00379667	0.00388158	0.00388158	0.00388158	0.00388158	0.00388158	0.00388158	0.00388158	0.00388158	1.92819e-06	1.92819e-06	1.92819e-06	1.92819e-06	1.92819e-06	1.92819e-06	1.92819e-06	1.92819e-06	2.20869e-06	2.20869e-06	2.20869e-06	2.20869e-06	2.20869e-06	2.20869e-06	2.20869e-06	2.20869e-06	2.20867e-06	2.20867e-06	2.20867e-06	2.20867e-06	2.20867e-06	2.20867e-06	2.20867e-06	2.20867e-06	2.20867e-06	2.20867e-06	2.20867e-06	2.20867e-06	2.20867e-06	2.20867e-06	2.20867e-06	2.20867e-06	2.20867e-06	2.20867e-06	2.20867e-06	2.20867e-06	2.20867e-06	2.20867e-06	2.20867e-06	2.20867e-06	2.20867e-06	2.20867e-06	2.20867e-06	2.20867e-06	2.20867e-06	2.20867e-06	2.20867e-06	2.20867e-06	0.759112	0.00443058	0.00011918	0.759112	0.00011918	0.000398392	0.000164596	0.000101546	9.05618e-12	0.00379671	0.000118694	9.05618e-12	0.000118694	0.000392907	0.000163663	0.000101193	0.759126	0.00388158	0.000118696	0.759126	0.000118696	0.000392982	0.000163668	0.000101195	9.05163e-12	0.00387011	0.000118695	9.05163e-12	0.000118695	0.000392981	0.000163668	0.000101195	0.759126	0.00387165	0.000118695	0.759126	0.000118695	0.000392981	0.000163668	0.000101195	9.05163e-12	0.00387145	0.000118695	9.05163e-12	0.000118695	0.000392981	0.000163668	0.000101195	0.759126	0.00387147	0.000118695	0.759126	0.000118695	0.000392981	0.000163668	0.000101195	9.05163e-12	0.00387147	0.000118695	9.05163e-12	0.000118695	0.000392981	0.000163668	0.000101195	0.264586	0.00387147	0.000118695	0.759126	0.000118695	0.000392981	0.000163668	0.0229155	3.41385e-05	0.000443483	0.0145853	1.78031e-15	0.026773	0.000392981	0.00911727	0.0322041	1.97501e-10	1.11444e-05	0.00736442	1.95013e-08	0.00891953	9.7786e-05	0.0040339	0.0229289	1.97737e-10	1.13143e-05	0.0094625	1.95013e-08	0.0165362	9.88016e-05	0.00481585	0.0314486	1.97737e-10	1.13143e-05	0.00879829	1.95013e-08	0.012715	9.87981e-05	0.00468641	0.0235291	1.97737e-10	1.13143e-05	0.00900341	1.95013e-08	0.0145085	9.87981e-05	0.00470759	0.0687379	5.77176e-08	9.91012e-05	0.0916099	1.97737e-10	0.0767844	0.0121698	0.0578918	0.0011261	5.85239e-10	0.000292351	0.000500719	1.40995e-08	0.000617105	0.00800905	0.00127188	0.00672526	1.4002e-07	0.000290381	0.0120168	1.40995e-08	0.00880715	0.0092533	0.00915911	0.00553477	1.4002e-07	0.000290401	0.00806183	1.40995e-08	0.00662626	0.00886239	0.0069646	0.00576896	1.4002e-07	0.000290401	0.00924796	1.40995e-08	0.00714823	0.0089834	0.00751658	0.00572212	1.4002e-07	0.000290401	0.00887514	1.40995e-08	0.0070197	0.00894576	0.00737379	0.00376909	1.40994e-08	9.81377e-05	0.0027059	1.4002e-07	0.00288697	0.00080879	0.00206625	0.00379333	1.4002e-07	9.88005e-05	0.00335603	1.4002e-07	0.00333489	0.00107507	0.00248711	0.00379012	1.4002e-07	9.87981e-05	0.00328075	1.4002e-07	0.00328318	0.0010651	0.00245083	0.00379055	1.4002e-07	9.87981e-05	0.00328938	1.4002e-07	0.0032891	0.00106547	0.00245393	0.00379049	1.4002e-07	9.87981e-05	0.00328839	1.4002e-07	0.00328843	0.00106546	0.00245367	0.0037905	1.4002e-07	9.87981e-05	0.00328851	1.4002e-07	0.0032885	0.00106546	0.00245369	0.0037905	1.4002e-07	9.87981e-05	0.00328849	1.4002e-07	0.00328849	0.00106546	0.00245369	0.0037905	1.4002e-07	9.87981e-05	0.0032885	1.4002e-07	0.0032885	0.00106546	0.00245369	0.0037905	1.4002e-07	9.87981e-05	0.00328849	1.4002e-07	0.00328849	0.00106546	0.00245369	0.0037905	1.4002e-07	9.87981e-05	0.0032885	1.4002e-07	0.0032885	0.00106546	0.00245369	0.0037905	1.4002e-07	9.87981e-05	0.00328849	1.4002e-07	0.00328849	0.00106546	0.00245369	0.0037905	1.4002e-07	9.87981e-05	0.0032885	1.4002e-07	0.0032885	0.00106546	0.00245369	0.0037905	1.4002e-07	9.87981e-05	0.00328849	1.4002e-07	0.00328849	0.00106546	0.00245369	0.0037905	1.4002e-07	9.87981e-05	0.0032885	1.4002e-07	0.0032885	0.00106546	0.00245369	0.0037905	1.4002e-07	9.87981e-05	0.00328849	1.4002e-07	0.00328849	0.00106546	0.00245369	0.0037905	1.4002e-07	9.87981e-05	0.0032885	1.4002e-07	0.0032885	0.00106546	0.00245369	0.0037905	1.4002e-07	9.87981e-05	0.00328849	1.4002e-07	0.00328849	0.00106546	0.00245369	0.0037905	1.4002e-07	9.87981e-05	0.0032885	1.4002e-07	0.0032885	0.00106546	0.00245369	0.0037905	1.4002e-07	9.87981e-05	0.00328849	1.4002e-07	0.00328849	0.00106546	0.00245369	0.0037905	1.4002e-07	9.87981e-05	0.0032885	1.4002e-07	0.0032885	0.00106546	0.00245369	0.0037905	0	0	0	0	0	0	0	0	0.00443092	0.00443092	0.00443092	0.00443092	0.00443092	0.00443092	0.00443092	0.00443092	0.00342068	0.00342068	0.00342068	0.00342068	0.00342068	0.00342068	0.00342068	0.00342068	0.00362865	0.00362865	0.00362865	0.00362865	0.00362865	0.00362865	0.00362865	0.00362865	2.03836e-07	2.03836e-07	2.03836e-07	2.03836e-07	2.03836e-07	2.03836e-07	2.03836e-07	2.03836e-07	2.52156e-07	2.52156e-07	2.52156e-07	2.52156e-07	2.52156e-07	2.52156e-07	2.52156e-07	2.52156e-07	2.52155e-07	2.52155e-07	2.52155e-07	2.52155e-07	2.52155e-07	2.52155e-07	2.52155e-07	2.52155e-07	2.52155e-07	2.52155e-07	2.52155e-07	2.52155e-07	2.52155e-07	2.52155e-07	2.52155e-07	2.52155e-07	2.52155e-07	2.52155e-07	2.52155e-07	2.52155e-07	2.52155e-07	2.52155e-07	2.52155e-07	2.52155e-07	2.52155e-07	2.52155e-07	2.52155e-07	2.52155e-07	2.52155e-07	2.52155e-07	2.52155e-07	2.52155e-07	0.00443086	0.000200531	3.65066e-05	0.952962	4.24719e-05	0.00443086	0.000200531	3.65066e-05	0.00342069	0.00019819	3.64291e-05	1.10123e-23	4.23668e-05	0.00342069	0.00019819	3.64291e-05	0.00362865	0.000198217	3.64293e-05	0.952962	4.23671e-05	0.00362865	0.000198217	3.64293e-05	0.00358483	0.000198217	3.64293e-05	1.10118e-23	4.23671e-05	0.00358483	0.000198217	3.64293e-05	0.00359402	0.000198217	3.64293e-05	0.952962	4.23671e-05	0.00359402	0.000198217	3.64293e-05	0.00359209	0.000198217	3.64293e-05	1.10118e-23	4.23671e-05	0.00359209	0.000198217	3.64293e-05	0.0035925	0.000198217	3.64293e-05	0.952962	4.23671e-05	0.0035925	0.000198217	3.64293e-05	0.00359241	0.000198217	3.64293e-05	1.10118e-23	4.23671e-05	0.00359241	0.000198217	3.64293e-05	0.0306152	0.000198217	3.64293e-05	0.952962	4.23671e-05	0.00359243	0.000198217	0.0382668	0.00643532	0.00173366	0.0688602	1.92372e-28	0.0442285	6.21166e-06	0.00173366	0.00780034	3.95776e-08	0.000265021	0.00119857	5.85239e-10	0.00272896	5.76966e-08	0.000265021	0.0412683	5.77174e-08	0.000288845	0.0596108	5.85239e-10	0.0302364	5.77174e-08	0.000288845	0.00601344	5.77174e-08	0.000288443	0.0020597	5.85239e-10	0.00617684	5.77174e-08	0.000288443	0.0456185	5.77174e-08	0.000288449	0.0568427	5.85239e-10	0.0248398	5.77174e-08	0.000288449	0.0274263	9.91401e-05	0.0159593	0.0174622	1.61671e-12	0.0789652	3.34991e-05	0.0159593	0.00300819	1.12531e-05	0.00218167	0.00395376	3.86803e-10	0.000108592	0.000804853	0.00218167	0.0091783	0.000805902	0.00488006	0.00868762	3.86803e-10	0.0109383	0.000769292	0.00488006	0.00641014	0.000769245	0.00416896	0.006596	3.86803e-10	0.0058269	0.000770896	0.00416896	0.00753116	0.000770898	0.00434568	0.00745015	3.86803e-10	0.00784699	0.000770824	0.00434568	0.00705547	0.000770824	0.00430108	0.00708882	3.86803e-10	0.00697666	0.000770827	0.00430108	0.00297021	1.08186e-05	0.000577339	0.00268788	7.35937e-09	0.00232644	3.2019e-05	0.000577339	0.00341949	3.34779e-05	0.0007181	0.00347636	7.35937e-09	0.00305338	3.34364e-05	0.0007181	0.00333089	3.34335e-05	0.000712202	0.00331984	7.35937e-09	0.00292635	3.34336e-05	0.000712202	0.00334818	3.34336e-05	0.000712448	0.00335034	7.35937e-09	0.00294816	3.34336e-05	0.000712448	0.0033448	3.34336e-05	0.000712438	0.00334437	7.35937e-09	0.0029444	3.34336e-05	0.000712438	0.00334546	3.34336e-05	0.000712438	0.00334554	7.35937e-09	0.00294505	3.34336e-05	0.000712438	0.00334533	3.34336e-05	0.000712438	0.00334531	7.35937e-09	0.00294494	3.34336e-05	0.000712438	0.00334535	3.34336e-05	0.000712438	0.00334536	7.35937e-09	0.00294496	3.34336e-05	0.000712438	0.00334535	3.34336e-05	0.000712438	0.00334535	7.35937e-09	0.00294496	3.34336e-05	0.000712438	0.00334535	3.34336e-05	0.000712438	0.00334535	7.35937e-09	0.00294496	3.34336e-05	0.000712438	0.00334535	3.34336e-05	0.000712438	0.00334535	7.35937e-09	0.00294496	3.34336e-05	0.000712438	0.00334535	3.34336e-05	0.000712438	0.00334535	7.35937e-09	0.00294496	3.34336e-05	0.000712438	0.00334535	3.34336e-05	0.000712438	0.00334535	7.35937e-09	0.00294496	3.34336e-05	0.000712438	0.00334535	3.34336e-05	0.000712438	0.00334535	7.35937e-09	0.00294496	3.34336e-05	0.000712438	0.00334535	3.34336e-05	0.000712438	0.00334535	7.35937e-09	0.00294496	3.34336e-05	0.000712438	0.00334535	3.34336e-05	0.000712438	0.00334535	7.35937e-09	0.00294496	3.34336e-05	0.000712438	0.00334535	3.34336e-05	0.000712438	0.00334535	7.35937e-09	0.00294496	3.34336e-05	0.000712438	0.00334535	3.34336e-05	0.000712438	0.00334535	7.35937e-09	0.00294496	3.34336e-05	0.000712438	0.00334535	3.34336e-05	0.000712438	0.00334535	7.35937e-09	0.00294496	3.34336e-05	0.000712438	0.00334535	3.34336e-05	0.000712438	0.00334535	7.35937e-09	0.00294496	3.34336e-05	0.000712438	0.00334535	0	0	0	0	0	0	0	0	0.00443092	0.00443092	0.00443092	0.00443092	0.00443092	0.00443092	0.00443092	0.00443092	0.00531869	0.00531869	0.00531869	0.00531869	0.00531869	0.00531869	0.00531869	0.00531869	0.00551679	0.00551679	0.00551679	0.00551679	0.00551679	0.00551679	0.00551679	0.00551679	2.77584e-06	2.77584e-06	2.77584e-06	2.77584e-06	2.77584e-06	2.77584e-06	2.77584e-06	2.77584e-06	2.2091e-06	2.2091e-06	2.2091e-06	2.2091e-06	2.2091e-06	2.2091e-06	2.2091e-06	2.2091e-06	2.20904e-06	2.20904e-06	2.20904e-06	2.20904e-06	2.20904e-06	2.20904e-06	2.20904e-06	2.20904e-06	2.20904e-06	2.20904e-06	2.20904e-06	2.20904e-06	2.20904e-06	2.20904e-06	2.20904e-06	2.20904e-06	2.20904e-06	2.20904e-06	2.20904e-06	2.20904e-06	2.20904e-06	2.20904e-06	2.20904e-06	2.20904e-06	2.20904e-06	2.20904e-06	2.20904e-06	2.20904e-06	2.20904e-06	2.20904e-06	2.20904e-06	2.20904e-06	0.00039846	0.000164624	0.000101563	0.759143	0.000119201	0.759143	0.00443132	0.000119201	0.00040505	0.000165735	0.000101982	1	0.00011978	1	0.00531878	0.00011978	0.000405161	0.000165742	0.000101983	1	0.000119782	1	0.00551681	0.000119782	0.000405163	0.000165742	0.000101983	1	0.000119782	1	0.00556199	0.000119782	0.000405163	0.000165742	0.000101983	1	0.000119782	1	0.00557235	0.000119782	0.000405163	0.000165742	0.000101983	1	0.000119782	1	0.00557473	0.000119782	0.000405163	0.000165742	0.000101983	1	0.000119782	1	0.00557527	0.000119782	0.000405163	0.000165742	0.000101983	1	0.000119782	1	0.0055754	0.000119782	0.0222755	0.000165742	0.000101983	1	0.000119782	1	0.00557543	0.0270115	0.0533553	0.00923176	0.0693664	1	0.0270115	1	0.000639645	0.0435142	0.000902805	0.00810247	0.561723	1	0.0657089	1	1.16226e-05	0.0697264	0.000102917	0.0077351	1	1	0.258869	1	1.13242e-05	0.181638	9.95639e-05	0.00761919	1	1	0.99904	1	1.13241e-05	0.958099	9.95501e-05	0.00758298	1	1	1	1	1.13241e-05	1	0.00306791	0.0902423	1	1	1	1	9.9187e-05	1	0.00186883	0.288684	1	1	1	1	0.000294575	1	0.0131812	0.999336	1	1	1	1	0.000296968	1	0.020894	1	1	1	1	1	0.000296997	1	0.0285332	1	1	1	1	1	0.000296997	1	0.0387405	1	1	1	1	1	0.000296997	1	0.00402415	1	1	1	1	1	0.000100367	1	0.00130621	1	1	1	1	1	9.95534e-05	1	0.00116731	1	1	1	1	1	9.95501e-05	1	0.00116062	1	1	1	1	1	9.95501e-05	1	0.0011603	1	1	1	1	1	9.95501e-05	1	0.00116029	1	1	1	1	1	9.95501e-05	1	0.00116029	1	1	1	1	1	9.95501e-05	1	0.00116029	1	1	1	1	1	9.95501e-05	1	0.00116029	1	1	1	1	1	9.95501e-05	1	0.00116029	1	1	1	1	1	9.95501e-05	1	0.00116029	1	1	1	1	1	9.95501e-05	1	0.00116029	1	1	1	1	1	9.95501e-05	1	0.00116029	1	1	1	1	1	9.95501e-05	1	0.00116029	1	1	1	1	1	9.95501e-05	1	0.00116029	1	1	1	1	1	9.95501e-05	1	0.00116029	1	1	1	1	1	9.95501e-05	1	0.00116029	1	1	1	1	1	9.95501e-05	1	0.00116029	1	1	1	1	1	9.95501e-05	1	0.00116029	1	1	1	1	1	9.95501e-05	1	0.00116029	1	1	1	1	1	9.95501e-05	1	0	0	0	0	0	0	0	0	0.00443092	0.00443092	0.00443092	0.00443092	0.00443092	0.00443092	0.00443092	0.00443092	0.00352979	0.00352979	0.00352979	0.00352979	0.00352979	0.00352979	0.00352979	0.00352979	0.00369691	0.00369691	0.00369691	0.00369691	0.00369691	0.00369691	0.00369691	0.00369691	0.000102615	0.000102615	0.000102615	0.000102615	0.000102615	0.000102615	0.000102615	0.000102615	0.000123487	0.000123487	0.000123487	0.000123487	0.000123487	0.000123487	0.000123487	0.000123487	0.000123355	0.000123355	0.000123355	0.000123355	0.000123355	0.000123355	0.000123355	0.000123355	0.000123356	0.000123356	0.000123356	0.000123356	0.000123356	0.000123356	0.000123356	0.000123356	0.000123356	0.000123356	0.000123356	0.000123356	0.000123356	0.000123356	0.000123356	0.000123356	0.000123356	0.000123356	0.000123356	0.000123356	0.000123356	0.000123356	0.000123356	0.000123356	0.000935638	0.000804328	0.000741062	0.0893628	0.000804328	0.997766	0.0893628	0.000935638	0.000897327	0.000776621	0.000717867	0.000987945	0.000776621	2.13156e-20	0.000987945	0.000897327	0.000899098	0.000777729	0.000718725	0.0858038	0.000777729	0.997781	0.0858038	0.000899098	0.000899016	0.000777685	0.000718693	0.00118652	0.000777685	2.12999e-20	0.00118652	0.000899016	0.00089902	0.000777686	0.000718695	0.0850047	0.000777686	0.997781	0.0850047	0.00089902	0.000899019	0.000777686	0.000718695	0.00123633	0.000777686	2.12999e-20	0.00123633	0.000899019	0.000899019	0.000777686	0.000718695	0.0848054	0.000777686	0.997781	0.0848054	0.000899019	0.000899019	0.000777686	0.000718695	0.00124907	0.000777686	2.12999e-20	0.00124907	0.000899019	0.0115637	0.000777686	0.000718695	0.0847544	0.000777686	0.997781	0.0847544	0.0115637	0.00670831	0.0100175	0.0190035	2.23077e-05	0.0100175	7.45313e-26	2.23077e-05	0.00213701	0.00216448	0.00573531	0.00746564	1.32095e-05	0.00573531	2.60112e-09	1.32095e-05	0.00273768	0.00273382	0.0071409	0.0134459	1.32157e-05	0.0071409	2.60112e-09	1.32157e-05	0.00265448	0.00265501	0.00664539	0.00991605	1.32157e-05	0.00664539	2.60112e-09	1.32157e-05	0.00266585	0.00266578	0.00681604	0.0118702	1.32157e-05	0.00681604	2.60112e-09	1.32157e-05	0.0158156	0.00443695	0.0155471	0.0141384	1.5087e-06	0.0155471	7.2859e-14	1.5087e-06	0.00203122	0.00364452	0.00278547	0.00245253	1.13179e-05	0.00278547	3.89496e-11	1.13179e-05	0.00729912	0.0067209	0.00536174	0.00446886	1.13122e-05	0.00536174	3.89496e-11	1.13122e-05	0.00557391	0.00574149	0.00469844	0.00402972	1.13122e-05	0.00469844	3.89496e-11	1.13122e-05	0.00608885	0.00603683	0.00486098	0.00412154	1.13122e-05	0.00486098	3.89496e-11	1.13122e-05	0.00593039	0.00594621	0.00482064	0.00410217	1.13122e-05	0.00482064	3.89496e-11	1.13122e-05	0.00244632	0.00244434	0.0031757	0.00357557	3.34797e-05	0.0031757	7.35937e-09	3.34797e-05	0.0030851	0.00308542	0.00345558	0.00367354	3.34415e-05	0.00345558	7.35937e-09	3.34415e-05	0.00298552	0.00298548	0.00340628	0.00365511	3.34415e-05	0.00340628	7.35937e-09	3.34415e-05	0.00300083	0.00300084	0.00341491	0.00365857	3.34415e-05	0.00341491	7.35937e-09	3.34415e-05	0.00299848	0.00299847	0.0034134	0.00365793	3.34415e-05	0.0034134	7.35937e-09	3.34415e-05	0.00299884	0.00299884	0.00341366	0.00365805	3.34415e-05	0.00341366	7.35937e-09	3.34415e-05	0.00299878	0.00299878	0.00341362	0.00365802	3.34415e-05	0.00341362	7.35937e-09	3.34415e-05	0.00299879	0.00299879	0.00341363	0.00365803	3.34415e-05	0.00341363	7.35937e-09	3.34415e-05	0.00299879	0.00299879	0.00341363	0.00365803	3.34415e-05	0.00341363	7.35937e-09	3.34415e-05	0.00299879	0.00299879	0.00341363	0.00365803	3.34415e-05	0.00341363	7.35937e-09	3.34415e-05	0.00299879	0.00299879	0.00341363	0.00365803	3.34415e-05	0.00341363	7.35937e-09	3.34415e-05	0.00299879	0.00299879	0.00341363	0.00365803	3.34415e-05	0.00341363	7.35937e-09	3.34415e-05	0.00299879	0.00299879	0.00341363	0.00365803	3.34415e-05	0.00341363	7.35937e-09	3.34415e-05	0.00299879	0.00299879	0.00341363	0.00365803	3.34415e-05	0.00341363	7.35937e-09	3.34415e-05	0.00299879	0.00299879	0.00341363	0.00365803	3.34415e-05	0.00341363	7.35937e-09	3.34415e-05	0.00299879	0.00299879	0.00341363	0.00365803	3.34415e-05	0.00341363	7.35937e-09	3.34415e-05	0.00299879	0.00299879	0.00341363	0.00365803	3.34415e-05	0.00341363	7.35937e-09	3.34415e-05	0.00299879	0.00299879	0.00341363	0.00365803	3.34415e-05	0.00341363	7.35937e-09	3.34415e-05	0.00299879	0.00299879	0.00341363	0.00365803	3.34415e-05	0.00341363	7.35937e-09	3.34415e-05	0.00299879	0.00299879	0.00341363	0.00365803	3.34415e-05	0.00341363	7.35937e-09	3.34415e-05	0.00299879	0	0	0	0	0	0	0	0	0.00443092	0.00443092	0.00443092	0.00443092	0.00443092	0.00443092	0.00443092	0.00443092	0.00630531	0.00630531	0.00630531	0.00630531	0.00630531	0.00630531	0.00630531	0.00630531	0.0073185	0.0073185	0.0073185	0.0073185	0.0073185	0.0073185	0.0073185	0.0073185	0.00289145	0.00289145	0.00289145	0.00289145	0.00289145	0.00289145	0.00289145	0.00289145	0.00203046	0.00203046	0.00203046	0.00203046	0.00203046	0.00203046	0.00203046	0.00203046	0.00189549	0.00189549	0.00189549	0.00189549	0.00189549	0.00189549	0.00189549	0.00189549	0.00187516	0.00187516	0.00187516	0.00187516	0.00187516	0.00187516	0.00187516	0.00187516	0.00187212	0.00187212	0.00187212	0.00187212	0.00187212	0.00187212	0.00187212	0.00187212	0.00187167	0.00187167	0.00187167	0.00187167	0.00187167	0.00187167	0.00187167	0.00187167	0.00317921	0.00313076	0.00310511	0.0123617	0.00317921	0.989997	0.122623	0.00372932	0.00352875	0.00346158	0.00342621	0.0281665	0.00352875	1	0.999546	0.00432462	0.00362851	0.00355414	0.0035151	0.0931331	0.00362851	1	1	0.00453472	0.0036575	0.00358048	0.00354011	0.949031	0.0036575	1	1	0.00461127	0.00366596	0.00358801	0.00354718	1	0.00366596	1	1	0.00463948	0.00366844	0.00359016	0.00354918	1	0.00366844	1	1	0.00464992	0.00366916	0.00359078	0.00354975	1	0.00366916	1	1	0.00465379	0.00366937	0.00359096	0.00354991	1	0.00366937	1	1	0.00465522	0.00847752	0.00359101	0.00354996	1	0.00366943	1	1	0.00959728	0.0124076	0.00829722	0.00927451	1	0.0075721	1	1	0.00689937	0.0136153	0.0119448	0.0145811	1	0.0100772	1	1	0.00463463	0.0149766	0.0159302	0.0221269	1	0.0122872	1	1	0.0038692	0.0166719	0.0217858	0.0397499	1	0.0146301	1	1	0.00364009	0.0190488	0.0343645	0.14505	1	0.0175948	1	1	0.00825849	0.021016	0.102089	0.998773	1	0.0279946	1	1	0.00683298	0.0242541	0.944045	1	1	0.0439781	1	1	0.00875735	0.0343164	1	1	1	0.141888	1	1	0.0102009	0.0736596	1	1	1	0.997618	1	1	0.011436	0.649627	1	1	1	1	1	1	0.0126094	1	1	1	1	1	1	1	0.00912289	1	1	1	1	1	1	1	0.00762498	1	1	1	1	1	1	1	0.00676926	1	1	1	1	1	1	1	0.00632396	1	1	1	1	1	1	1	0.00610387	1	1	1	1	1	1	1	0.00599792	1	1	1	1	1	1	1	0.00594757	1	1	1	1	1	1	1	0.00592379	1	1	1	1	1	1	1	0.00591259	1	1	1	1	1	1	1	0.00590732	1	1	1	1	1	1	1	0.00590485	1	1	1	1	1	1	1	0.00590368	1	1	1	1	1	1	1	0.00590314	1	1	1	1	1	1	1	0.00590288	1	1	1	1	1	1	1	0.00590276	1	1	1	1	1	1	1	0.0059027	1	1	1	1	1	1	1	0.00590267	1	1	1	1	1	1	1	0.00590266	1	1	1	1	1	1	1	0.00590266	1	1	1	1	1	1	1	0.00590265	1	1	1	1	1	1	1	0.00590265	0	0	0	0	0	0	0	0	0.00443092	0.00443092	0.00443092	0.00443092	0.00443092	0.00443092	0.00443092	0.00443092	0.00607339	0.00607339	0.00607339	0.00607339	0.00607339	0.00607339	0.00607339	0.00607339	0.00682541	0.00682541	0.00682541	0.00682541	0.00682541	0.00682541	0.00682541	0.00682541	0.0060692	0.0060692	0.0060692	0.0060692	0.0060692	0.0060692	0.0060692	0.0060692	0.00575145	0.00575145	0.00575145	0.00575145	0.00575145	0.00575145	0.00575145	0.00575145	0.00562292	0.00562292	0.00562292	0.00562292	0.00562292	0.00562292	0.00562292	0.00562292	0.00557175	0.00557175	0.00557175	0.00557175	0.00557175	0.00557175	0.00557175	0.00557175	0.0055515	0.0055515	0.0055515	0.0055515	0.0055515	0.0055515	0.0055515	0.0055515	0.00554352	0.00554352	0.00554352	0.00554352	0.00554352	0.00554352	0.00554352	0.00554352	0.00604345	0.00603792	0.006035	0.00763912	0.00605893	0.446481	0.0350764	0.00657321	0.00626211	0.00625392	0.0062496	0.00886361	0.00628506	1	0.231133	0.0070721	0.0063602	0.00635069	0.00634566	0.00966716	0.0063869	1	0.999997	0.00732716	0.0064047	0.00639451	0.00638914	0.0102333	0.0064333	1	1	0.00746106	0.00642499	0.00641446	0.00640891	0.0106517	0.00645455	1	1	0.00753234	0.00643426	0.00642357	0.00641793	0.0109718	0.0064643	1	1	0.00757055	0.00643851	0.00642773	0.00642204	0.011223	0.00646879	1	1	0.00759111	0.00644045	0.00642963	0.00642392	0.0114242	0.00647085	1	1	0.0076022	0.00751084	0.00643049	0.00642477	0.0115879	0.0064718	1	1	0.00860288	0.00810368	0.00749867	0.00758555	0.00965246	0.00731951	1	1	0.00729549	0.0082743	0.00808521	0.00823672	0.00664887	0.00774271	1	1	0.006104	0.00837507	0.00842873	0.00862607	0.00537025	0.00797879	1	1	0.00560809	0.00843514	0.00863661	0.00886754	0.00490316	0.00811358	1	1	0.0054137	0.00847116	0.00876487	0.00902064	0.0047428	0.00819154	1	1	0.00676261	0.00814399	0.00898875	0.00916204	0.00421814	0.00857107	1	1	0.00618835	0.00795197	0.00845857	0.00851848	0.00448083	0.00828045	1	1	0.00668561	0.00792243	0.00814635	0.00813833	0.00456543	0.00811147	1	1	0.00692604	0.00790584	0.00796785	0.00792173	0.00459302	0.00801479	1	1	0.00704533	0.00789653	0.00786756	0.00780089	0.00460205	0.00795999	1	1	0.00710529	0.00789132	0.00781175	0.00773427	0.00460501	0.0079291	1	1	0.00634094	0.00775242	0.0077183	0.00767968	0.00485617	0.00775591	1	1	0.00638686	0.00767884	0.00766728	0.00764998	0.00494377	0.00766115	1	1	0.00640773	0.00763884	0.00763955	0.00763386	0.00497469	0.00760979	1	1	0.00641725	0.00761718	0.00762454	0.00762514	0.00498565	0.00758209	1	1	0.00642159	0.00760548	0.00761641	0.00762041	0.00498954	0.0075672	1	1	0.00642357	0.00759916	0.00761202	0.00761786	0.00499093	0.0075592	1	1	0.00642447	0.00759575	0.00760965	0.00761648	0.00499142	0.00755491	1	1	0.00642489	0.00759392	0.00760836	0.00761573	0.00499159	0.00755261	1	1	0.00642508	0.00759293	0.00760767	0.00761533	0.00499165	0.00755138	1	1	0.00642516	0.00759239	0.00760729	0.00761511	0.00499167	0.00755072	1	1	0.0064252	0.0075921	0.0076071	0.007615	0.00499168	0.00755036	1	1	0.00642522	0.00759195	0.00760699	0.00761493	0.00499169	0.00755017	1	1	0.00642523	0.00759187	0.00760692	0.00761489	0.00499169	0.00755007	1	1	0.00642523	0.00759182	0.00760689	0.00761488	0.00499169	0.00755002	1	1	0.00642523	0.0075918	0.00760688	0.00761487	0.00499169	0.00754999	1	1	0.00642523	0.00759178	0.00760687	0.00761486	0.00499169	0.00754997	1	1	0.00642523	0.00759178	0.00760686	0.00761486	0.00499169	0.00754996	1	1	0.00642523	0.00759177	0.00760686	0.00761486	0.00499169	0.00754996	1	1	0.00642523	0.00759177	0.00760686	0.00761486	0.00499169	0.00754996	1	1	0.00642523	0.00759177	0.00760686	0.00761486	0.00499169	0.00754996	1	1	0.00642523	0	0	0	0	0	0	0	0	0.00443092	0.00443092	0.00443092	0.00443092	0.00443092	0.00443092	0.00443092	0.00443092	0.00475427	0.00475427	0.00475427	0.00475427	0.00475427	0.00475427	0.00475427	0.00475427	0.00477877	0.00477877	0.00477877	0.00477877	0.00477877	0.00477877	0.00477877	0.00477877	0.00469906	0.00469906	0.00469906	0.00469906	0.00469906	0.00469906	0.00469906	0.00469906	0.00469311	0.00469311	0.00469311	0.00469311	0.00469311	0.00469311	0.00469311	0.00469311	0.00469266	0.00469266	0.00469266	0.00469266	0.00469266	0.00469266	0.00469266	0.00469266	0.00469263	0.00469263	0.00469263	0.00469263	0.00469263	0.00469263	0.00469263	0.00469263	0.00469263	0.00469263	0.00469263	0.00469263	0.00469263	0.00469263	0.00469263	0.00469263	0.00469263	0.00469263	0.00469263	0.00469263	0.00469263	0.00469263	0.00469263	0.00469263	0.00473342	0.00473326	0.00473318	0.00484785	0.00473504	0.0187591	0.00783481	0.00484785	0.00473648	0.00473632	0.00473624	0.00485982	0.00473823	0.0233736	0.00823467	0.00485982	0.00473672	0.00473655	0.00473647	0.00486075	0.00473847	0.0251162	0.00828698	0.00486075	0.00473673	0.00473657	0.00473649	0.00486082	0.00473849	0.0258067	0.00829385	0.00486082	0.00473674	0.00473657	0.00473649	0.00486083	0.00473849	0.0260854	0.00829476	0.00486083	0.00473674	0.00473657	0.00473649	0.00486083	0.00473849	0.0261987	0.00829487	0.00486083	0.00473674	0.00473657	0.00473649	0.00486083	0.00473849	0.0262449	0.00829489	0.00486083	0.00473674	0.00473657	0.00473649	0.00486083	0.00473849	0.0262637	0.00829489	0.00486083	0.00481408	0.00473657	0.00473649	0.00486083	0.00473849	0.0262714	0.00829489	0.00492168	0.00482	0.00481391	0.00481737	0.00476518	0.00479782	0.0186399	0.00711454	0.00471859	0.0048145	0.00481975	0.00482357	0.00464539	0.00480047	0.00416535	0.00421693	0.00459212	0.00481408	0.0048202	0.00482404	0.00463656	0.00480067	0.00330853	0.004027	0.00458289	0.00481405	0.00482023	0.00482408	0.00463591	0.00480069	0.00326371	0.00401486	0.00458222	0.00481404	0.00482023	0.00482408	0.00463586	0.00480069	0.00326138	0.00401408	0.00476874	0.00478537	0.00482496	0.00482541	0.00458608	0.00481985	0.000292566	0.00173302	0.00456727	0.00478309	0.0047864	0.00478483	0.00462822	0.00479141	0.00033255	0.00180527	0.00465188	0.00478575	0.00478347	0.00478175	0.00463132	0.00478925	0.000332762	0.00180735	0.00465814	0.00478595	0.00478324	0.00478151	0.00463155	0.00478909	0.000332763	0.00180741	0.0046586	0.00478597	0.00478323	0.00478149	0.00463157	0.00478907	0.000332763	0.00180741	0.00465864	0.00478597	0.00478323	0.00478149	0.00463157	0.00478907	0.000332763	0.00180741	0.00456659	0.00478089	0.00478089	0.00478083	0.00465664	0.00477954	0.00111179	0.00275126	0.00465183	0.00478056	0.00478071	0.00478078	0.00465849	0.00477882	0.0011257	0.00279292	0.00465814	0.00478053	0.00478069	0.00478078	0.00465863	0.00477876	0.00112595	0.00279478	0.0046586	0.00478053	0.00478069	0.00478078	0.00465864	0.00477876	0.00112595	0.00279486	0.00465864	0.00478053	0.00478069	0.00478078	0.00465864	0.00477876	0.00112595	0.00279486	0.00465864	0.00478053	0.00478069	0.00478078	0.00465864	0.00477876	0.00112595	0.00279487	0.00465864	0.00478053	0.00478069	0.00478078	0.00465864	0.00477876	0.00112595	0.00279487	0.00465864	0.00478053	0.00478069	0.00478078	0.00465864	0.00477876	0.00112595	0.00279487	0.00465864	0.00478053	0.00478069	0.00478078	0.00465864	0.00477876	0.00112595	0.00279487	0.00465864	0.00478053	0.00478069	0.00478078	0.00465864	0.00477876	0.00112595	0.00279487	0.00465864	0.00478053	0.00478069	0.00478078	0.00465864	0.00477876	0.00112595	0.00279487	0.00465864	0.00478053	0.00478069	0.00478078	0.00465864	0.00477876	0.00112595	0.00279487	0.00465864	0.00478053	0.00478069	0.00478078	0.00465864	0.00477876	0.00112595	0.00279487	0.00465864	0.00478053	0.00478069	0.00478078	0.00465864	0.00477876	0.00112595	0.00279487	0.00465864	0.00478053	0.00478069	0.00478078	0.00465864	0.00477876	0.00112595	0.00279487	0.00465864	0.00478053	0.00478069	0.00478078	0.00465864	0.00477876	0.00112595	0.00279487	0.00465864	0.00478053	0.00478069	0.00478078	0.00465864	0.00477876	0.00112595	0.00279487	0.00465864	0.00478053	0.00478069	0.00478078	0.00465864	0.00477876	0.00112595	0.00279487	0.00465864	0.00478053	0.00478069	0.00478078	0.00465864	0.00477876	0.00112595	0.00279487	0.00465864	0.00478053	0.00478069	0.00478078	0.00465864	0.00477876	0.00112595	0.00279487	0.00465864	0	0	0	0	0	0	0	0	0.00443092	0.00443092	0.00443092	0.00443092	0.00443092	0.00443092	0.00443092	0.00443092	0.00447998	0.00447998	0.00447998	0.00447998	0.00447998	0.00447998	0.00447998	0.00447998	0.00448053	0.00448053	0.00448053	0.00448053	0.00448053	0.00448053	0.00448053	0.00448053	0.00431737	0.00431737	0.00431737	0.00431737	0.00431737	0.00431737	0.00431737	0.00431737	0.00431561	0.00431561	0.00431561	0.00431561	0.00431561	0.00431561	0.00431561	0.00431561	0.0043156	0.0043156	0.0043156	0.0043156	0.0043156	0.0043156	0.0043156	0.0043156	0.0043156	0.0043156	0.0043156	0.0043156	0.0043156	0.0043156	0.0043156	0.0043156	0.0043156	0.0043156	0.0043156	0.0043156	0.0043156	0.0043156	0.0043156	0.0043156	0.0043156	0.0043156	0.0043156	0.0043156	0.0043156	0.0043156	0.0043156	0.0043156	0.0128535	0.0128535	0.00506844	0.0044787	0.00440689	0.00439656	0.00439656	0.00439641	0.0131268	0.0131268	0.00507792	0.00448051	0.00440789	0.00439744	0.00439744	0.0043973	0.0131356	0.0131356	0.00507804	0.00448053	0.0044079	0.00439745	0.00439745	0.00439731	0.0131359	0.0131359	0.00507804	0.00448054	0.0044079	0.00439745	0.00439745	0.00439731	0.0131359	0.0131359	0.00507804	0.00448054	0.0044079	0.00439745	0.00439745	0.00439731	0.0131359	0.0131359	0.00507804	0.00448054	0.0044079	0.00439745	0.00439745	0.00439731	0.0131359	0.0131359	0.00507804	0.00448054	0.0044079	0.00439745	0.00439745	0.00439731	0.0131359	0.0131359	0.00507804	0.00448054	0.0044079	0.00439745	0.00439745	0.00439731	0.00946806	0.0131359	0.00507804	0.00448054	0.0044079	0.00439745	0.00439745	0.0044856	0.00938257	0.00946806	0.00444085	0.00443242	0.00449641	0.00455066	0.00455361	0.00455986	0.00287925	0.00320179	0.0038456	0.00435045	0.00448668	0.00455222	0.0045552	0.00456068	0.00283302	0.00315225	0.00383992	0.00434956	0.00448658	0.00455224	0.00455522	0.00456069	0.00283269	0.00315186	0.00383986	0.00434955	0.00448658	0.00455224	0.00455522	0.00456069	0.00283269	0.00315186	0.00383986	0.00434955	0.00448658	0.00455224	0.00455522	0.00456405	0.000333348	0.000525342	0.00342803	0.00439677	0.00454277	0.00456488	0.00456491	0.00452017	0.000615535	0.000615829	0.00366226	0.00442108	0.00449847	0.00448752	0.00448607	0.00448321	0.000649567	0.000615968	0.0036644	0.00442135	0.00449797	0.00448666	0.00448519	0.0044828	0.000649622	0.000615969	0.00366442	0.00442136	0.00449797	0.00448665	0.00448518	0.00448279	0.000649622	0.000615969	0.00366442	0.00442136	0.00449797	0.00448665	0.00448518	0.00448279	0.000649622	0.000615969	0.00366442	0.00442136	0.00449797	0.00448665	0.00448518	0.00448114	0.00205682	0.0015094	0.00387826	0.00439755	0.00447006	0.00448044	0.00448042	0.00448052	0.00151483	0.00151276	0.00388033	0.00439729	0.00446975	0.00448037	0.00448037	0.00448051	0.00151278	0.00151278	0.00388035	0.00439729	0.00446975	0.00448037	0.00448037	0.00448051	0.00151278	0.00151278	0.00388035	0.00439729	0.00446975	0.00448037	0.00448037	0.00448051	0.00151278	0.00151278	0.00388035	0.00439729	0.00446975	0.00448037	0.00448037	0.00448051	0.00151278	0.00151278	0.00388035	0.00439729	0.00446975	0.00448037	0.00448037	0.00448051	0.00151278	0.00151278	0.00388035	0.00439729	0.00446975	0.00448037	0.00448037	0.00448051	0.00151278	0.00151278	0.00388035	0.00439729	0.00446975	0.00448037	0.00448037	0.00448051	0.00151278	0.00151278	0.00388035	0.00439729	0.00446975	0.00448037	0.00448037	0.00448051	0.00151278	0.00151278	0.00388035	0.00439729	0.00446975	0.00448037	0.00448037	0.00448051	0.00151278	0.00151278	0.00388035	0.00439729	0.00446975	0.00448037	0.00448037	0.00448051	0.00151278	0.00151278	0.00388035	0.00439729	0.00446975	0.00448037	0.00448037	0.00448051	0.00151278	0.00151278	0.00388035	0.00439729	0.00446975	0.00448037	0.00448037	0.00448051	0.00151278	0.00151278	0.00388035	0.00439729	0.00446975	0.00448037	0.00448037	0.00448051	0.00151278	0.00151278	0.00388035	0.00439729	0.00446975	0.00448037	0.00448037	0.00448051	0.00151278	0.00151278	0.00388035	0.00439729	0.00446975	0.00448037	0.00448037	0.00448051	0.00151278	0.00151278	0.00388035	0.00439729	0.00446975	0.00448037	0.00448037	0.00448051	0.00151278	0.00151278	0.00388035	0.00439729	0.00446975	0.00448037	0.00448037	0.00448051	0.00151278	0.00151278	0.00388035	0.00439729	0.00446975	0.00448037	0.00448037	0.00448051	0.00151278	0.00151278	0.00388035	0.00439729	0.00446975	0.00448037	0.00448037	0.00448051	0	0	0	0	0	0	0	0	0.00443092	0.00443092	0.00443092	0.00443092	0.00443092	0.00443092	0.00443092	0.00443092	0.00528526	0.00528526	0.00528526	0.00528526	0.00528526	0.00528526	0.00528526	0.00528526	0.00546792	0.00546792	0.00546792	0.00546792	0.00546792	0.00546792	0.00546792	0.00546792	0.003817	0.003817	0.003817	0.003817	0.003817	0.003817	0.003817	0.003817	0.00357403	0.00357403	0.00357403	0.00357403	0.00357403	0.00357403	0.00357403	0.00357403	0.0035396	0.0035396	0.0035396	0.0035396	0.0035396	0.0035396	0.0035396	0.0035396	0.00353475	0.00353475	0.00353475	0.00353475	0.00353475	0.00353475	0.00353475	0.00353475	0.00353407	0.00353407	0.00353407	0.00353407	0.00353407	0.00353407	0.00353407	0.00353407	0.00353397	0.00353397	0.00353397	0.00353397	0.00353397	0.00353397	0.00353397	0.00353397	0.160646	0.160646	0.0070301	0.00510001	0.00434859	0.00425035	0.00425035	0.00424627	0.990327	0.990327	0.00807636	0.00542779	0.00449192	0.00437333	0.00437333	0.00436841	1	1	0.00841849	0.005499	0.00451762	0.00439479	0.00439479	0.00438971	1	1	0.00853346	0.00551459	0.00452225	0.00439855	0.00439855	0.00439343	1	1	0.00857245	0.00551802	0.00452308	0.0043992	0.0043992	0.00439408	1	1	0.0085857	0.00551876	0.00452323	0.00439932	0.00439932	0.00439419	1	1	0.00859022	0.00551893	0.00452325	0.00439934	0.00439934	0.00439421	1	1	0.00859175	0.00551896	0.00452326	0.00439934	0.00439934	0.00439422	1	1	0.00859228	0.00551897	0.00452326	0.00439934	0.00439934	0.00534282	1	1	0.00452302	0.00496522	0.00549957	0.00605018	0.00611574	0.0064704	1	1	0.00232003	0.00404323	0.00558213	0.00645326	0.00654018	0.00676584	1	1	0.00212482	0.00389746	0.00560049	0.00655743	0.00665138	0.0068457	1	1	0.00210834	0.00387489	0.00560457	0.00658462	0.00668082	0.00686744	1	1	0.00210695	0.00387141	0.00560549	0.00659173	0.00668863	0.00695925	1	1	0.00210683	0.00430311	0.00634025	0.00690112	0.00692773	0.00636391	1	1	0.00290746	0.00461554	0.00592104	0.00595873	0.00593297	0.00575522	1	1	0.00300176	0.0046733	0.00582318	0.00573964	0.00570293	0.00561761	1	1	0.00301307	0.00468405	0.00580058	0.00568986	0.00565101	0.00558696	1	1	0.00301442	0.00468606	0.00579537	0.00567861	0.00563936	0.00558016	1	1	0.00301459	0.00468643	0.00579417	0.00567607	0.00563675	0.00554407	1	1	0.00301461	0.00444501	0.00544782	0.00554746	0.00553879	0.00552372	1	1	0.00301461	0.0044025	0.00537329	0.00551916	0.00551726	0.00551925	1	1	0.00301461	0.00439506	0.00535739	0.00551295	0.00551254	0.00551827	1	1	0.00301461	0.00439375	0.005354	0.00551159	0.0055115	0.00551806	1	1	0.00301461	0.00439352	0.00535328	0.00551129	0.00551127	0.00551801	1	1	0.00301461	0.00439349	0.00535313	0.00551123	0.00551122	0.005518	1	1	0.00301461	0.00439348	0.00535309	0.00551122	0.00551121	0.005518	1	1	0.00301461	0.00439348	0.00535309	0.00551121	0.00551121	0.00551799	1	1	0.00301461	0.00439348	0.00535309	0.00551121	0.00551121	0.00551799	1	1	0.00301461	0.00439348	0.00535309	0.00551121	0.00551121	0.00551799	1	1	0.00301461	0.00439348	0.00535309	0.00551121	0.00551121	0.00551799	1	1	0.00301461	0.00439348	0.00535309	0.00551121	0.00551121	0.00551799	1	1	0.00301461	0.00439348	0.00535309	0.00551121	0.00551121	0.00551799	1	1	0.00301461	0.00439348	0.00535309	0.00551121	0.00551121	0.00551799	1	1	0.00301461	0.00439348	0.00535309	0.00551121	0.00551121	0.00551799	1	1	0.00301461	0.00439348	0.00535309	0.00551121	0.00551121	0.00551799	1	1	0.00301461	0.00439348	0.00535309	0.00551121	0.00551121	0.00551799	1	1	0.00301461	0.00439348	0.00535309	0.00551121	0.00551121	0.00551799	1	1	0.00301461	0.00439348	0.00535309	0.00551121	0.00551121	0.00551799	1	1	0.00301461	0.00439348	0.00535309	0.00551121	0.00551121	0.00551799	0	0	0	0	0	0	0	0	0.00443092	0.00443092	0.00443092	0.00443092	0.00443092	0.00443092	0.00443092	0.00443092	0.00405329	0.00405329	0.00405329	0.00405329	0.00405329	0.00405329	0.00405329	0.00405329	0.00408418	0.00408418	0.00408418	0.00408418	0.00408418	0.00408418	0.00408418	0.00408418	0.000471136	0.000471136	0.000471136	0.000471136	0.000471136	0.000471136	0.000471136	0.000471136	0.000506769	0.000506769	0.000506769	0.000506769	0.000506769	0.000506769	0.000506769	0.000506769	0.000506406	0.000506406	0.000506406	0.000506406	0.000506406	0.000506406	0.000506406	0.000506406	0.000506409	0.000506409	0.000506409	0.000506409	0.000506409	0.000506409	0.000506409	0.000506409	0.000506409	0.000506409	0.000506409	0.000506409	0.000506409	0.000506409	0.000506409	0.000506409	0.000506409	0.000506409	0.000506409	0.000506409	0.000506409	0.000506409	0.000506409	0.000506409	0.827045	0.827045	0.00438605	0.00438605	0.00172058	0.00151979	0.00151979	0.00149535	2.70609e-07	2.70609e-07	0.00405695	0.00405695	0.00167898	0.00148905	0.00148905	0.00146583	0.828502	0.828502	0.00408388	0.00408388	0.00168039	0.00148998	0.00148998	0.0014667	2.62768e-07	2.62768e-07	0.00408167	0.00408167	0.00168034	0.00148995	0.00148995	0.00146668	0.828502	0.828502	0.00408185	0.00408185	0.00168035	0.00148995	0.00148995	0.00146668	2.62768e-07	2.62768e-07	0.00408184	0.00408184	0.00168035	0.00148995	0.00148995	0.00146668	0.828502	0.828502	0.00408184	0.00408184	0.00168035	0.00148995	0.00148995	0.00146668	2.62768e-07	2.62768e-07	0.00408184	0.00408184	0.00168035	0.00148995	0.00148995	0.00146668	0.020421	0.828502	0.00408184	0.00408184	0.00168035	0.00148995	0.00148995	0.00461068	0.0136154	1.1339e-09	0.000993141	0.00220034	0.00527995	0.00800635	0.00889624	0.00999113	5.64837e-07	6.51317e-06	0.000358706	0.000776204	0.00426032	0.0068975	0.00752963	0.00895064	7.43532e-07	6.51232e-06	0.000363329	0.000798827	0.00434855	0.00705255	0.00773864	0.00913891	7.4353e-07	6.51232e-06	0.000363295	0.000798464	0.00434084	0.00703066	0.00770631	0.00910456	7.4353e-07	6.51232e-06	0.000363295	0.000798469	0.00434151	0.00703375	0.0077113	0.0102999	1.97734e-10	1.28088e-09	0.00149609	0.00148302	0.0089524	0.0108507	0.0107049	0.00593847	1.95013e-08	1.95013e-08	0.00296469	0.00199304	0.00461326	0.00434794	0.00413594	0.00426346	5.77176e-08	1.95013e-08	0.00287833	0.00197266	0.00503351	0.00495492	0.00471973	0.00440946	5.77176e-08	1.95013e-08	0.00288334	0.00197347	0.00499119	0.00489487	0.00466469	0.00439654	5.77176e-08	1.95013e-08	0.00288305	0.00197344	0.00499544	0.00490078	0.00466985	0.00439768	5.77176e-08	1.95013e-08	0.00288306	0.00197344	0.00499501	0.00490019	0.00466937	0.00413456	1.38089e-05	1.39052e-06	0.00142198	0.0014483	0.0034757	0.0039414	0.00395974	0.0040678	1.39013e-06	1.39048e-06	0.00146449	0.00146372	0.00358358	0.00401813	0.00401665	0.00407327	1.39048e-06	1.39048e-06	0.00146324	0.00146326	0.00357581	0.00401194	0.00401205	0.00407282	1.39048e-06	1.39048e-06	0.00146328	0.00146328	0.00357637	0.00401243	0.00401242	0.00407285	1.39048e-06	1.39048e-06	0.00146328	0.00146328	0.00357633	0.00401239	0.00401239	0.00407285	1.39048e-06	1.39048e-06	0.00146328	0.00146328	0.00357633	0.0040124	0.0040124	0.00407285	1.39048e-06	1.39048e-06	0.00146328	0.00146328	0.00357633	0.0040124	0.0040124	0.00407285	1.39048e-06	1.39048e-06	0.00146328	0.00146328	0.00357633	0.0040124	0.0040124	0.00407285	1.39048e-06	1.39048e-06	0.00146328	0.00146328	0.00357633	0.0040124	0.0040124	0.00407285	1.39048e-06	1.39048e-06	0.00146328	0.00146328	0.00357633	0.0040124	0.0040124	0.00407285	1.39048e-06	1.39048e-06	0.00146328	0.00146328	0.00357633	0.0040124	0.0040124	0.00407285	1.39048e-06	1.39048e-06	0.00146328	0.00146328	0.00357633	0.0040124	0.0040124	0.00407285	1.39048e-06	1.39048e-06	0.00146328	0.00146328	0.00357633	0.0040124	0.0040124	0.00407285	1.39048e-06	1.39048e-06	0.00146328	0.00146328	0.00357633	0.0040124	0.0040124	0.00407285	1.39048e-06	1.39048e-06	0.00146328	0.00146328	0.00357633	0.0040124	0.0040124	0.00407285	1.39048e-06	1.39048e-06	0.00146328	0.00146328	0.00357633	0.0040124	0.0040124	0.00407285	1.39048e-06	1.39048e-06	0.00146328	0.00146328	0.00357633	0.0040124	0.0040124	0.00407285	1.39048e-06	1.39048e-06	0.00146328	0.00146328	0.00357633	0.0040124	0.0040124	0.00407285	1.39048e-06	1.39048e-06	0.00146328	0.00146328	0.00357633	0.0040124	0.0040124	0.00407285	1.39048e-06	1.39048e-06	0.00146328	0.00146328	0.00357633	0.0040124	0.0040124	0.00407285	0	0	0	0	0	0	0	0	0.00443092	0.00443092	0.00443092	0.00443092	0.00443092	0.00443092	0.00443092	0.00443092	0.00381509	0.00381509	0.00381509	0.00381509	0.00381509	0.00381509	0.00381509	0.00381509	0.00389529	0.00389529	0.00389529	0.00389529	0.00389529	0.00389529	0.00389529	0.00389529	1.93551e-06	1.93551e-06	1.93551e-06	1.93551e-06	1.93551e-06	1.93551e-06	1.93551e-06	1.93551e-06	2.20869e-06	2.20869e-06	2.20869e-06	2.20869e-06	2.20869e-06	2.20869e-06	2.20869e-06	2.20869e-06	2.20868e-06	2.20868e-06	2.20868e-06	2.20868e-06	2.20868e-06	2.20868e-06	2.20868e-06	2.20868e-06	2.20868e-06	2.20868e-06	2.20868e-06	2.20868e-06	2.20868e-06	2.20868e-06	2.20868e-06	2.20868e-06	2.20868e-06	2.20868e-06	2.20868e-06	2.20868e-06	2.20868e-06	2.20868e-06	2.20868e-06	2.20868e-06	2.20868e-06	2.20868e-06	2.20868e-06	2.20868e-06	2.20868e-06	2.20868e-06	2.20868e-06	2.20868e-06	0.759113	0.759113	0.000398393	0.00443059	0.000164596	0.000119181	0.000119181	0.000101546	2.08212e-11	2.08212e-11	0.000393079	0.00381513	0.000163693	0.000118709	0.000118709	0.000101205	0.759126	0.759126	0.000393149	0.00389529	0.000163698	0.000118711	0.000118711	0.000101206	2.08118e-11	2.08118e-11	0.000393148	0.00388475	0.000163698	0.000118711	0.000118711	0.000101206	0.759126	0.759126	0.000393148	0.00388614	0.000163698	0.000118711	0.000118711	0.000101206	2.08118e-11	2.08118e-11	0.000393148	0.00388595	0.000163698	0.000118711	0.000118711	0.000101206	0.759126	0.759126	0.000393148	0.00388598	0.000163698	0.000118711	0.000118711	0.000101206	2.08118e-11	2.08118e-11	0.000393148	0.00388598	0.000163698	0.000118711	0.000118711	0.000101206	0.000619477	0.759126	0.000393148	0.00388598	0.000163698	0.000118711	0.000118711	0.00565708	0.000606607	4.09333e-15	0.000393148	0.000445151	0.00911889	0.0145872	0.0267763	0.0577293	1.93712e-10	1.95013e-08	9.78276e-05	1.11492e-05	0.00407406	0.00748181	0.00918183	0.0101262	1.97737e-10	1.95013e-08	9.88122e-05	1.13145e-05	0.00483054	0.00950097	0.0165506	0.0488862	1.97737e-10	1.95013e-08	9.88089e-05	1.13144e-05	0.00470877	0.00887776	0.0129384	0.0136192	1.97737e-10	1.95013e-08	9.88089e-05	1.13144e-05	0.00472817	0.00906567	0.0145999	0.0864132	3.89496e-11	1.97737e-10	0.0121711	9.91024e-05	0.0581358	0.092258	0.0776977	0.00135362	1.40995e-08	1.40995e-08	0.00811545	0.000292383	0.00134398	0.000541584	0.000650827	0.00668211	1.4002e-07	1.40995e-08	0.00930087	0.000290474	0.00914959	0.0120069	0.00880308	0.00558363	1.4002e-07	1.40995e-08	0.00893767	0.000290492	0.00703667	0.00817063	0.00669106	0.00579433	1.4002e-07	1.40995e-08	0.00904743	0.000290492	0.00755543	0.00929528	0.0071843	0.00575331	1.4002e-07	1.40995e-08	0.00901412	0.000290492	0.00742465	0.00895055	0.00706597	0.0040098	2.66403e-06	1.4002e-07	0.000814868	9.81687e-05	0.00207941	0.00272533	0.00290467	0.00377814	1.40008e-07	1.4002e-07	0.0010758	9.88111e-05	0.00249163	0.00336376	0.00334343	0.00380782	1.4002e-07	1.4002e-07	0.00106633	9.88089e-05	0.00245713	0.00329195	0.00329421	0.003804	1.4002e-07	1.4002e-07	0.00106667	9.88089e-05	0.00246	0.00329995	0.0032997	0.00380449	1.4002e-07	1.4002e-07	0.00106666	9.88089e-05	0.00245976	0.00329906	0.00329909	0.00380443	1.4002e-07	1.4002e-07	0.00106666	9.88089e-05	0.00245978	0.00329916	0.00329916	0.00380444	1.4002e-07	1.4002e-07	0.00106666	9.88089e-05	0.00245978	0.00329915	0.00329915	0.00380444	1.4002e-07	1.4002e-07	0.00106666	9.88089e-05	0.00245978	0.00329915	0.00329915	0.00380444	1.4002e-07	1.4002e-07	0.00106666	9.88089e-05	0.00245978	0.00329915	0.00329915	0.00380444	1.4002e-07	1.4002e-07	0.00106666	9.88089e-05	0.00245978	0.00329915	0.00329915	0.00380444	1.4002e-07	1.4002e-07	0.00106666	9.88089e-05	0.00245978	0.00329915	0.00329915	0.00380444	1.4002e-07	1.4002e-07	0.00106666	9.88089e-05	0.00245978	0.00329915	0.00329915	0.00380444	1.4002e-07	1.4002e-07	0.00106666	9.88089e-05	0.00245978	0.00329915	0.00329915	0.00380444	1.4002e-07	1.4002e-07	0.00106666	9.88089e-05	0.00245978	0.00329915	0.00329915	0.00380444	1.4002e-07	1.4002e-07	0.00106666	9.88089e-05	0.00245978	0.00329915	0.00329915	0.00380444	1.4002e-07	1.4002e-07	0.00106666	9.88089e-05	0.00245978	0.00329915	0.00329915	0.00380444	1.4002e-07	1.4002e-07	0.00106666	9.88089e-05	0.00245978	0.00329915	0.00329915	0.00380444	1.4002e-07	1.4002e-07	0.00106666	9.88089e-05	0.00245978	0.00329915	0.00329915	0.00380444	1.4002e-07	1.4002e-07	0.00106666	9.88089e-05	0.00245978	0.00329915	0.00329915	0.00380444	1.4002e-07	1.4002e-07	0.00106666	9.88089e-05	0.00245978	0.00329915	0.00329915	0.00380444	0	0	0	0	0	0	0	0	0.00443092	0.00443092	0.00443092	0.00443092	0.00443092	0.00443092	0.00443092	0.00443092	0.00413714	0.00413714	0.00413714	0.00413714	0.00413714	0.00413714	0.00413714	0.00413714	0.00415601	0.00415601	0.00415601	0.00415601	0.00415601	0.00415601	0.00415601	0.00415601	4.07258e-10	4.07258e-10	4.07258e-10	4.07258e-10	4.07258e-10	4.07258e-10	4.07258e-10	4.07258e-10	4.34444e-10	4.34444e-10	4.34444e-10	4.34444e-10	4.34444e-10	4.34444e-10	4.34444e-10	4.34444e-10	4.34444e-10	4.34444e-10	4.34444e-10	4.34444e-10	4.34444e-10	4.34444e-10	4.34444e-10	4.34444e-10	4.34444e-10	4.34444e-10	4.34444e-10	4.34444e-10	4.34444e-10	4.34444e-10	4.34444e-10	4.34444e-10	4.34444e-10	4.34444e-10	4.34444e-10	4.34444e-10	4.34444e-10	4.34444e-10	4.34444e-10	4.34444e-10	4.34444e-10	4.34444e-10	4.34444e-10	4.34444e-10	4.34444e-10	4.34444e-10	4.34444e-10	4.34444e-10	0.00443092	0.00443092	4.10022e-06	0.00443092	4.10022e-06	4.10022e-06	4.10022e-06	1.60416e-06	0.00413714	0.00413714	4.09996e-06	0.00413714	4.09996e-06	4.09996e-06	4.09996e-06	1.60412e-06	0.004156	0.004156	4.09996e-06	0.004156	4.09996e-06	4.09996e-06	4.09996e-06	1.60412e-06	0.00415479	0.00415479	4.09996e-06	0.00415479	4.09996e-06	4.09996e-06	4.09996e-06	1.60412e-06	0.00415487	0.00415487	4.09996e-06	0.00415487	4.09996e-06	4.09996e-06	4.09996e-06	1.60412e-06	0.00415487	0.00415487	4.09996e-06	0.00415487	4.09996e-06	4.09996e-06	4.09996e-06	1.60412e-06	0.00415487	0.00415487	4.09996e-06	0.00415487	4.09996e-06	4.09996e-06	4.09996e-06	1.60412e-06	0.00415487	0.00415487	4.09996e-06	0.00415487	4.09996e-06	4.09996e-06	4.09996e-06	1.60412e-06	4.23031e-05	0.00415487	4.09996e-06	0.00415487	4.09996e-06	4.09996e-06	4.09996e-06	0.00808987	4.50965e-05	4.23031e-05	0.00237405	4.23031e-05	0.0204198	0.00237405	0.0204198	0.287879	3.89223e-11	1.40902e-08	0.000777229	1.40902e-08	0.00512019	0.000777229	0.00512019	0.0045001	3.89496e-11	1.40995e-08	0.000796753	1.40995e-08	0.00648645	0.000796753	0.00648645	0.270357	3.89496e-11	1.40995e-08	0.000796512	1.40995e-08	0.00635097	0.000796512	0.00635097	0.00590114	3.89496e-11	1.40995e-08	0.000796515	1.40995e-08	0.00636427	0.000796515	0.00636427	0.82498	1.4002e-07	1.39052e-06	0.618055	1.39052e-06	0.59742	0.618055	0.59742	4.03044e-07	1.38089e-05	1.38086e-05	4.55862e-06	1.38086e-05	2.12293e-06	4.55862e-06	2.12293e-06	0.0196288	0.000262609	1.3806e-05	0.0636699	1.3806e-05	0.02246	0.0636699	0.02246	0.0145409	0.000261595	1.3806e-05	0.0246455	1.3806e-05	0.0159455	0.0246455	0.0159455	0.0157192	0.000261599	1.3806e-05	0.0443023	1.3806e-05	0.0176154	0.0443023	0.0176154	0.0154383	0.000261599	1.3806e-05	0.0330203	1.3806e-05	0.0171716	0.0330203	0.0171716	0.00434876	1.37529e-05	1.39022e-06	0.000902434	1.39022e-06	0.00115433	0.000902434	0.00115433	0.00359271	1.39022e-06	1.39049e-06	0.00148611	1.39049e-06	0.00148031	0.00148611	0.00148031	0.00363504	1.39049e-06	1.39049e-06	0.00147271	1.39049e-06	0.00147284	0.00147271	0.00147284	0.00363266	1.39049e-06	1.39049e-06	0.00147301	1.39049e-06	0.00147301	0.00147301	0.00147301	0.00363279	1.39049e-06	1.39049e-06	0.00147301	1.39049e-06	0.00147301	0.00147301	0.00147301	0.00363278	1.39049e-06	1.39049e-06	0.00147301	1.39049e-06	0.00147301	0.00147301	0.00147301	0.00363278	1.39049e-06	1.39049e-06	0.00147301	1.39049e-06	0.00147301	0.00147301	0.00147301	0.00363278	1.39049e-06	1.39049e-06	0.00147301	1.39049e-06	0.00147301	0.00147301	0.00147301	0.00363278	1.39049e-06	1.39049e-06	0.00147301	1.39049e-06	0.00147301	0.00147301	0.00147301	0.00363278	1.39049e-06	1.39049e-06	0.00147301	1.39049e-06	0.00147301	0.00147301	0.00147301	0.00363278	1.39049e-06	1.39049e-06	0.00147301	1.39049e-06	0.00147301	0.00147301	0.00147301	0.00363278	1.39049e-06	1.39049e-06	0.00147301	1.39049e-06	0.00147301	0.00147301	0.00147301	0.00363278	1.39049e-06	1.39049e-06	0.00147301	1.39049e-06	0.00147301	0.00147301	0.00147301	0.00363278	1.39049e-06	1.39049e-06	0.00147301	1.39049e-06	0.00147301	0.00147301	0.00147301	0.00363278	1.39049e-06	1.39049e-06	0.00147301	1.39049e-06	0.00147301	0.00147301	0.00147301	0.00363278	1.39049e-06	1.39049e-06	0.00147301	1.39049e-06	0.00147301	0.00147301	0.00147301	0.00363278	1.39049e-06	1.39049e-06	0.00147301	1.39049e-06	0.00147301	0.00147301	0.00147301	0.00363278	1.39049e-06	1.39049e-06	0.00147301	1.39049e-06	0.00147301	0.00147301	0.00147301	0.00363278	1.39049e-06	1.39049e-06	0.00147301	1.39049e-06	0.00147301	0.00147301	0.00147301	0.00363278	1.39049e-06	1.39049e-06	0.00147301	1.39049e-06	0.00147301	0.00147301	0.00147301	0.00363278	0	0	0	0	0	0	0	0	0.00443092	0.00443092	0.00443092	0.00443092	0.00443092	0.00443092	0.00443092	0.00443092	0.00546023	0.00546023	0.00546023	0.00546023	0.00546023	0.00546023	0.00546023	0.00546023	0.00573153	0.00573153	0.00573153	0.00573153	0.00573153	0.00573153	0.00573153	0.00573153	5.77945e-12	5.77945e-12	5.77945e-12	5.77945e-12	5.77945e-12	5.77945e-12	5.77945e-12	5.77945e-12	4.40514e-12	4.40514e-12	4.40514e-12	4.40514e-12	4.40514e-12	4.40514e-12	4.40514e-12	4.40514e-12	4.40514e-12	4.40514e-12	4.40514e-12	4.40514e-12	4.40514e-12	4.40514e-12	4.40514e-12	4.40514e-12	4.40514e-12	4.40514e-12	4.40514e-12	4.40514e-12	4.40514e-12	4.40514e-12	4.40514e-12	4.40514e-12	4.40514e-12	4.40514e-12	4.40514e-12	4.40514e-12	4.40514e-12	4.40514e-12	4.40514e-12	4.40514e-12	4.40514e-12	4.40514e-12	4.40514e-12	4.40514e-12	4.40514e-12	4.40514e-12	4.40514e-12	4.40514e-12	6.28517e-06	6.28517e-06	2.32499e-07	0.00443092	5.62879e-07	6.28517e-06	6.28517e-06	2.32499e-07	6.28704e-06	6.28704e-06	2.32502e-07	0.00546023	5.62893e-07	6.28704e-06	6.28704e-06	2.32502e-07	6.28704e-06	6.28704e-06	2.32502e-07	0.00573153	5.62893e-07	6.28704e-06	6.28704e-06	2.32502e-07	6.28704e-06	6.28704e-06	2.32502e-07	0.00580525	5.62893e-07	6.28704e-06	6.28704e-06	2.32502e-07	6.28704e-06	6.28704e-06	2.32502e-07	0.00582543	5.62893e-07	6.28704e-06	6.28704e-06	2.32502e-07	6.28704e-06	6.28704e-06	2.32502e-07	0.00583098	5.62893e-07	6.28704e-06	6.28704e-06	2.32502e-07	6.28704e-06	6.28704e-06	2.32502e-07	0.0058325	5.62893e-07	6.28704e-06	6.28704e-06	2.32502e-07	6.28704e-06	6.28704e-06	2.32502e-07	0.00583292	5.62893e-07	6.28704e-06	6.28704e-06	2.32502e-07	0.000619662	6.28704e-06	2.32502e-07	0.00583303	5.62893e-07	6.28704e-06	6.28704e-06	0.0131341	0.000637921	0.000619662	0.10441	1.6208e-05	0.0312154	6.28704e-06	0.000619662	0.178443	1.44317e-07	1.42203e-05	0.908064	3.87101e-10	0.0339744	1.40062e-07	1.42203e-05	0.996974	1.40021e-07	1.38182e-05	1	3.86803e-10	0.0385358	1.40021e-07	1.38182e-05	1	1.40021e-07	1.3818e-05	1	3.86803e-10	0.047391	1.40021e-07	1.3818e-05	1	1.40021e-07	1.3818e-05	1	3.86803e-10	0.0703547	1.40021e-07	1.3818e-05	1	0.000806439	0.0656438	1	1.4002e-07	0.99594	0.065604	0.0656438	1	0.00729161	0.136815	1	2.66406e-06	1	0.61106	0.136815	1	0.0902305	0.821979	1	2.66438e-06	1	1	0.821979	1	0.834583	1	1	2.66438e-06	1	1	1	1	1	1	1	2.66438e-06	1	1	1	1	1	1	1	2.66438e-06	1	1	1	1	1	1	1	1.40038e-07	1	1	1	1	1	1	1	1.40021e-07	1	1	1	1	1	1	1	1.40021e-07	1	1	1	1	1	1	1	1.40021e-07	1	1	1	1	1	1	1	1.40021e-07	1	1	1	1	1	1	1	1.40021e-07	1	1	1	1	1	1	1	1.40021e-07	1	1	1	1	1	1	1	1.40021e-07	1	1	1	1	1	1	1	1.40021e-07	1	1	1	1	1	1	1	1.40021e-07	1	1	1	1	1	1	1	1.40021e-07	1	1	1	1	1	1	1	1.40021e-07	1	1	1	1	1	1	1	1.40021e-07	1	1	1	1	1	1	1	1.40021e-07	1	1	1	1	1	1	1	1.40021e-07	1	1	1	1	1	1	1	1.40021e-07	1	1	1	1	1	1	1	1.40021e-07	1	1	1	1	1	1	1	1.40021e-07	1	1	1	1	1	1	1	1.40021e-07	1	1	1	1	1	1	1	1.40021e-07	1	1	1	1	0	0	0	0	0	0	0	0	0.00443092	0.00443092	0.00443092	0.00443092	0.00443092	0.00443092	0.00443092	0.00443092	0.00493731	0.00493731	0.00493731	0.00493731	0.00493731	0.00493731	0.00493731	0.00493731	0.00499873	0.00499873	0.00499873	0.00499873	0.00499873	0.00499873	0.00499873	0.00499873	4.91137e-10	4.91137e-10	4.91137e-10	4.91137e-10	4.91137e-10	4.91137e-10	4.91137e-10	4.91137e-10	4.34444e-10	4.34444e-10	4.34444e-10	4.34444e-10	4.34444e-10	4.34444e-10	4.34444e-10	4.34444e-10	4.34444e-10	4.34444e-10	4.34444e-10	4.34444e-10	4.34444e-10	4.34444e-10	4.34444e-10	4.34444e-10	4.34444e-10	4.34444e-10	4.34444e-10	4.34444e-10	4.34444e-10	4.34444e-10	4.34444e-10	4.34444e-10	4.34444e-10	4.34444e-10	4.34444e-10	4.34444e-10	4.34444e-10	4.34444e-10	4.34444e-10	4.34444e-10	4.34444e-10	4.34444e-10	4.34444e-10	4.34444e-10	4.34444e-10	4.34444e-10	4.34444e-10	4.34444e-10	4.10022e-06	4.10022e-06	1.60416e-06	0.00443092	4.10022e-06	0.00443092	0.00443092	4.10022e-06	4.10063e-06	4.10063e-06	1.60423e-06	0.00493731	4.10063e-06	0.00493731	0.00493731	4.10063e-06	4.10063e-06	4.10063e-06	1.60423e-06	0.00499873	4.10063e-06	0.00499873	0.00499873	4.10063e-06	4.10063e-06	4.10063e-06	1.60423e-06	0.00500624	4.10063e-06	0.00500624	0.00500624	4.10063e-06	4.10063e-06	4.10063e-06	1.60423e-06	0.00500715	4.10063e-06	0.00500715	0.00500715	4.10063e-06	4.10063e-06	4.10063e-06	1.60423e-06	0.00500726	4.10063e-06	0.00500726	0.00500726	4.10063e-06	4.10063e-06	4.10063e-06	1.60423e-06	0.00500728	4.10063e-06	0.00500728	0.00500728	4.10063e-06	4.10063e-06	4.10063e-06	1.60423e-06	0.00500728	4.10063e-06	0.00500728	0.00500728	4.10063e-06	0.0204231	4.10063e-06	1.60423e-06	0.00500728	4.10063e-06	0.00500728	0.00500728	0.0204231	0.0332647	0.0204231	0.314347	5.10253e-05	0.0204231	1.40963e-07	5.10253e-05	0.00391275	0.00182225	0.0115347	0.998877	1.41172e-08	0.0115347	3.89497e-11	1.41172e-08	0.000887624	0.000843278	0.00929547	1	1.40995e-08	0.00929547	3.89496e-11	1.40995e-08	0.000824175	0.00082328	0.00880289	1	1.40995e-08	0.00880289	3.89496e-11	1.40995e-08	0.000822894	0.000822876	0.00869805	1	1.40995e-08	0.00869805	3.89496e-11	1.40995e-08	0.473538	0.0124574	0.669763	1	1.39052e-06	0.669763	1.39052e-06	1.39052e-06	0.999609	0.0302484	0.999997	1	1.38094e-05	0.999997	0.000262674	1.38094e-05	1	0.124993	1	1	1.38136e-05	1	0.000264363	1.38136e-05	1	0.593579	1	1	1.38136e-05	1	0.000264374	1.38136e-05	1	0.999993	1	1	1.38136e-05	1	0.000264374	1.38136e-05	1	1	1	1	1.38136e-05	1	0.000264374	1.38136e-05	1	1	1	1	1.391e-06	1	1.39957e-06	1.391e-06	1	1	1	1	1.39057e-06	1	1.39057e-06	1.39057e-06	1	1	1	1	1.39057e-06	1	1.39057e-06	1.39057e-06	1	1	1	1	1.39057e-06	1	1.39057e-06	1.39057e-06	1	1	1	1	1.39057e-06	1	1.39057e-06	1.39057e-06	1	1	1	1	1.39057e-06	1	1.39057e-06	1.39057e-06	1	1	1	1	1.39057e-06	1	1.39057e-06	1.39057e-06	1	1	1	1	1.39057e-06	1	1.39057e-06	1.39057e-06	1	1	1	1	1.39057e-06	1	1.39057e-06	1.39057e-06	1	1	1	1	1.39057e-06	1	1.39057e-06	1.39057e-06	1	1	1	1	1.39057e-06	1	1.39057e-06	1.39057e-06	1	1	1	1	1.39057e-06	1	1.39057e-06	1.39057e-06	1	1	1	1	1.39057e-06	1	1.39057e-06	1.39057e-06	1	1	1	1	1.39057e-06	1	1.39057e-06	1.39057e-06	1	1	1	1	1.39057e-06	1	1.39057e-06	1.39057e-06	1	1	1	1	1.39057e-06	1	1.39057e-06	1.39057e-06	1	1	1	1	1.39057e-06	1	1.39057e-06	1.39057e-06	1	1	1	1	1.39057e-06	1	1.39057e-06	1.39057e-06	1	1	1	1	1.39057e-06	1	1.39057e-06	1.39057e-06	1	1	1	1	1.39057e-06	1	1.39057e-06	1.39057e-06	1	0	0	0	0	0	0	0	0	0.00443092	0.00443092	0.00443092	0.00443092	0.00443092	0.00443092	0.00443092	0.00443092	0.00365346	0.00365346	0.00365346	0.00365346	0.00365346	0.00365346	0.00365346	0.00365346	0.00377929	0.00377929	0.00377929	0.00377929	0.00377929	0.00377929	0.00377929	0.00377929	1.87244e-06	1.87244e-06	1.87244e-06	1.87244e-06	1.87244e-06	1.87244e-06	1.87244e-06	1.87244e-06	2.20866e-06	2.20866e-06	2.20866e-06	2.20866e-06	2.20866e-06	2.20866e-06	2.20866e-06	2.20866e-06	2.20863e-06	2.20863e-06	2.20863e-06	2.20863e-06	2.20863e-06	2.20863e-06	2.20863e-06	2.20863e-06	2.20863e-06	2.20863e-06	2.20863e-06	2.20863e-06	2.20863e-06	2.20863e-06	2.20863e-06	2.20863e-06	2.20863e-06	2.20863e-06	2.20863e-06	2.20863e-06	2.20863e-06	2.20863e-06	2.20863e-06	2.20863e-06	2.20863e-06	2.20863e-06	2.20863e-06	2.20863e-06	2.20863e-06	2.20863e-06	2.20863e-06	2.20863e-06	0.000119178	0.000119178	0.000101544	0.00443049	0.000164593	0.759109	0.759109	0.000398385	0.00011857	0.00011857	0.000101104	0.00365352	0.000163429	1.21743e-14	1.21743e-14	0.000391547	0.000118574	0.000118574	0.000101106	0.00377928	0.000163437	0.759126	0.759126	0.000391664	0.000118574	0.000118574	0.000101106	0.00375864	0.000163437	1.2165e-14	1.2165e-14	0.000391661	0.000118574	0.000118574	0.000101106	0.00376202	0.000163437	0.759126	0.759126	0.000391661	0.000118574	0.000118574	0.000101106	0.00376147	0.000163437	1.2165e-14	1.2165e-14	0.000391661	0.000118574	0.000118574	0.000101106	0.00376156	0.000163437	0.759126	0.759126	0.000391661	0.000118574	0.000118574	0.000101106	0.00376154	0.000163437	1.2165e-14	1.2165e-14	0.000391661	0.0267462	0.000118574	0.000101106	0.00376154	0.000163437	0.759126	0.759126	0.021549	0.00850651	0.0267462	0.0688105	0.000430849	0.00910449	2.42609e-20	2.39267e-18	0.000155347	0.00845097	0.0070856	0.00356488	1.11076e-05	0.00372917	1.97737e-10	1.95013e-08	9.84695e-05	0.00847134	0.0165767	0.0583821	1.13133e-05	0.00471242	1.97737e-10	1.95013e-08	9.87146e-05	0.00846387	0.0110089	0.00561248	1.13132e-05	0.00451504	1.97737e-10	1.95013e-08	9.87136e-05	0.00846661	0.0140005	0.0536511	1.13132e-05	0.00455399	1.97737e-10	1.95013e-08	0.0223662	0.00560664	0.0697185	0.017912	9.90915e-05	0.0560498	1.97737e-10	1.97737e-10	0.000619823	0.00705558	0.000430666	0.00320828	0.0002921	0.000832947	1.4002e-07	1.40995e-08	0.0118889	0.00901071	0.00883142	0.00608409	0.000289646	0.00923301	1.4002e-07	1.40995e-08	0.00729778	0.00827862	0.00613348	0.00536915	0.000289677	0.00641338	1.4002e-07	1.40995e-08	0.00890548	0.00854557	0.00689604	0.00553867	0.000289677	0.00724866	1.4002e-07	1.40995e-08	0.00830606	0.00844726	0.00667143	0.005498	0.000289677	0.00699055	1.4002e-07	1.40995e-08	0.000564488	0.00269122	0.00275777	0.00340491	9.7893e-05	0.00197064	1.4002e-07	1.4002e-07	0.00107898	0.00328021	0.00327071	0.00372997	9.87172e-05	0.00245307	1.4002e-07	1.4002e-07	0.001055	0.00319709	0.00319841	0.00367753	9.87136e-05	0.00240199	1.4002e-07	1.4002e-07	0.00105611	0.00320869	0.0032085	0.00368594	9.87136e-05	0.00240735	1.4002e-07	1.4002e-07	0.00105606	0.00320707	0.00320709	0.00368459	9.87136e-05	0.00240679	1.4002e-07	1.4002e-07	0.00105606	0.0032073	0.00320729	0.00368481	9.87136e-05	0.00240685	1.4002e-07	1.4002e-07	0.00105606	0.00320726	0.00320726	0.00368477	9.87136e-05	0.00240684	1.4002e-07	1.4002e-07	0.00105606	0.00320727	0.00320727	0.00368478	9.87136e-05	0.00240684	1.4002e-07	1.4002e-07	0.00105606	0.00320727	0.00320727	0.00368478	9.87136e-05	0.00240684	1.4002e-07	1.4002e-07	0.00105606	0.00320727	0.00320727	0.00368478	9.87136e-05	0.00240684	1.4002e-07	1.4002e-07	0.00105606	0.00320727	0.00320727	0.00368478	9.87136e-05	0.00240684	1.4002e-07	1.4002e-07	0.00105606	0.00320727	0.00320727	0.00368478	9.87136e-05	0.00240684	1.4002e-07	1.4002e-07	0.00105606	0.00320727	0.00320727	0.00368478	9.87136e-05	0.00240684	1.4002e-07	1.4002e-07	0.00105606	0.00320727	0.00320727	0.00368478	9.87136e-05	0.00240684	1.4002e-07	1.4002e-07	0.00105606	0.00320727	0.00320727	0.00368478	9.87136e-05	0.00240684	1.4002e-07	1.4002e-07	0.00105606	0.00320727	0.00320727	0.00368478	9.87136e-05	0.00240684	1.4002e-07	1.4002e-07	0.00105606	0.00320727	0.00320727	0.00368478	9.87136e-05	0.00240684	1.4002e-07	1.4002e-07	0.00105606	0.00320727	0.00320727	0.00368478	9.87136e-05	0.00240684	1.4002e-07	1.4002e-07	0.00105606	0.00320727	0.00320727	0.00368478	9.87136e-05	0.00240684	1.4002e-07	1.4002e-07	0.00105606	0.00320727	0.00320727	0.00368478	9.87136e-05	0.00240684	1.4002e-07	1.4002e-07	0.00105606	0	0	0	0	0	0	0	0	0.00443092	0.00443092	0.00443092	0.00443092	0.00443092	0.00443092	0.00443092	0.00443092	0.0073079	0.0073079	0.0073079	0.0073079	0.0073079	0.0073079	0.0073079	0.0073079	0.0101036	0.0101036	0.0101036	0.0101036	0.0101036	0.0101036	0.0101036	0.0101036	0.00160999	0.00160999	0.00160999	0.00160999	0.00160999	0.00160999	0.00160999	0.00160999	0.000614197	0.000614197	0.000614197	0.000614197	0.000614197	0.000614197	0.000614197	0.000614197	0.000548553	0.000548553	0.000548553	0.000548553	0.000548553	0.000548553	0.000548553	0.000548553	0.000544481	0.000544481	0.000544481	0.000544481	0.000544481	0.000544481	0.000544481	0.000544481	0.00054423	0.00054423	0.00054423	0.00054423	0.00054423	0.00054423	0.00054423	0.00054423	0.000544214	0.000544214	0.000544214	0.000544214	0.000544214	0.000544214	0.000544214	0.000544214	0.00163312	0.00163312	0.00160686	0.0047121	0.00184885	0.837107	0.837107	0.0047121	0.00184771	0.00184771	0.0018126	0.00754326	0.00214351	1	1	0.00754326	0.00189321	0.00189321	0.00185538	0.0103745	0.0022163	1	1	0.0103745	0.001903	0.001903	0.0018644	0.0142531	0.00223465	1	1	0.0142531	0.00190511	0.00190511	0.0018663	0.021969	0.00223931	1	1	0.021969	0.00190557	0.00190557	0.00186671	0.0511947	0.00224049	1	1	0.0511947	0.00190567	0.00190567	0.00186679	0.598624	0.00224079	1	1	0.598624	0.00190569	0.00190569	0.00186681	1	0.00224087	1	1	1	0.0113551	0.00190569	0.00186682	1	0.00224088	1	1	1	0.0325007	0.0113551	0.0135076	1	0.00703282	1	1	1	0.246612	0.0319199	0.0487442	1	0.0104693	1	1	1	1	0.254183	0.737072	1	0.0153905	1	1	1	1	1	1	1	0.0266084	1	1	1	1	1	1	1	0.0890343	1	1	1	1	1	1	1	0.995901	1	1	1	1	1	1	1	1	1	1	1	1	1	1	1	1	1	1	1	1	1	1	1	1	1	1	1	1	1	1	1	1	1	1	1	1	1	1	1	1	1	1	1	1	1	1	1	1	1	1	1	1	1	1	1	1	1	1	1	1	1	1	1	1	1	1	1	1	1	1	1	1	1	1	1	1	1	1	1	1	1	1	1	1	1	1	1	1	1	1	1	1	1	1	1	1	1	1	1	1	1	1	1	1	1	1	1	1	1	1	1	1	1	1	1	1	1	1	1	1	1	1	1	1	1	1	1	1	1	1	1	1	1	1	1	1	1	1	1	1	1	1	1	1	1	1	1	1	1	1	1	1	1	1	1	1	1	1	1	1	1	1	1	1	1	1	1	1	1	1	1	1	1	1	1	1	1	1	1	1	1	1	1	1	1	1	1	1	1	1	1	1	1	1	1	1	1	1	1	1	1	1	1	0	0	0	0	0	0	0	0	0.00443092	0.00443092	0.00443092	0.00443092	0.00443092	0.00443092	0.00443092	0.00443092	0.00438312	0.00438312	0.00438312	0.00438312	0.00438312	0.00438312	0.00438312	0.00438312	0.00438364	0.00438364	0.00438364	0.00438364	0.00438364	0.00438364	0.00438364	0.00438364	0.00303688	0.00303688	0.00303688	0.00303688	0.00303688	0.00303688	0.00303688	0.00303688	0.00304693	0.00304693	0.00304693	0.00304693	0.00304693	0.00304693	0.00304693	0.00304693	0.00304685	0.00304685	0.00304685	0.00304685	0.00304685	0.00304685	0.00304685	0.00304685	0.00304685	0.00304685	0.00304685	0.00304685	0.00304685	0.00304685	0.00304685	0.00304685	0.00304685	0.00304685	0.00304685	0.00304685	0.00304685	0.00304685	0.00304685	0.00304685	0.00304685	0.00304685	0.00304685	0.00304685	0.00304685	0.00304685	0.00304685	0.00304685	0.00366487	0.00366487	0.00366134	0.004398	0.00374962	0.14158	0.14158	0.00606403	0.00365932	0.00365932	0.00365584	0.00438348	0.00374317	0.105003	0.105003	0.00601949	0.00365937	0.00365937	0.00365588	0.00438363	0.00374323	0.113759	0.113759	0.00602014	0.00365937	0.00365937	0.00365588	0.00438363	0.00374323	0.111607	0.111607	0.00602013	0.00365937	0.00365937	0.00365588	0.00438363	0.00374323	0.112133	0.112133	0.00602013	0.00365937	0.00365937	0.00365588	0.00438363	0.00374323	0.112004	0.112004	0.00602013	0.00365937	0.00365937	0.00365588	0.00438363	0.00374323	0.112035	0.112035	0.00602013	0.00365937	0.00365937	0.00365588	0.00438363	0.00374323	0.112028	0.112028	0.00602013	0.00508855	0.00365937	0.00365588	0.00438363	0.00374323	0.11203	0.11203	0.00731714	0.00507079	0.00508855	0.00518571	0.00394334	0.00455194	0.0111585	0.0205423	0.00315503	0.00501107	0.00506522	0.00516562	0.00328568	0.00443545	0.000322046	0.000584749	0.001922	0.00501181	0.00506551	0.00516588	0.00329098	0.00443672	0.000330738	0.00061414	0.00192783	0.0050118	0.0050655	0.00516587	0.00329093	0.0044367	0.000330731	0.000614095	0.0019278	0.0050118	0.0050655	0.00516587	0.00329093	0.0044367	0.000330731	0.000614095	0.00398552	0.00444615	0.00524525	0.00525405	0.00365865	0.00501885	2.65343e-06	2.65158e-06	0.00173898	0.0044552	0.00444649	0.00441089	0.0038541	0.00454505	8.87937e-06	6.51314e-06	0.00266181	0.00447921	0.00445519	0.00442001	0.00385226	0.00455032	8.87923e-06	6.51307e-06	0.0026558	0.00447895	0.0044551	0.00441991	0.00385227	0.00455026	8.87923e-06	6.51307e-06	0.00265584	0.00447895	0.0044551	0.00441991	0.00385227	0.00455026	8.87923e-06	6.51307e-06	0.00265584	0.00447895	0.0044551	0.00441991	0.00385227	0.00455026	8.87923e-06	6.51307e-06	0.00184669	0.0043792	0.00437804	0.00438263	0.00365362	0.00427815	9.91384e-05	9.91389e-05	0.00266111	0.00437886	0.00437887	0.00438303	0.0036554	0.004281	9.91163e-05	9.91163e-05	0.0026558	0.00437886	0.00437886	0.00438303	0.00365538	0.00428097	9.91163e-05	9.91163e-05	0.00265584	0.00437886	0.00437886	0.00438303	0.00365538	0.00428097	9.91163e-05	9.91163e-05	0.00265584	0.00437886	0.00437886	0.00438303	0.00365538	0.00428097	9.91163e-05	9.91163e-05	0.00265584	0.00437886	0.00437886	0.00438303	0.00365538	0.00428097	9.91163e-05	9.91163e-05	0.00265584	0.00437886	0.00437886	0.00438303	0.00365538	0.00428097	9.91163e-05	9.91163e-05	0.00265584	0.00437886	0.00437886	0.00438303	0.00365538	0.00428097	9.91163e-05	9.91163e-05	0.00265584	0.00437886	0.00437886	0.00438303	0.00365538	0.00428097	9.91163e-05	9.91163e-05	0.00265584	0.00437886	0.00437886	0.00438303	0.00365538	0.00428097	9.91163e-05	9.91163e-05	0.00265584	0.00437886	0.00437886	0.00438303	0.00365538	0.00428097	9.91163e-05	9.91163e-05	0.00265584	0.00437886	0.00437886	0.00438303	0.00365538	0.00428097	9.91163e-05	9.91163e-05	0.00265584	0.00437886	0.00437886	0.00438303	0.00365538	0.00428097	9.91163e-05	9.91163e-05	0.00265584	0.00437886	0.00437886	0.00438303	0.00365538	0.00428097	9.91163e-05	9.91163e-05	0.00265584	0.00437886	0.00437886	0.00438303	0.00365538	0.00428097	9.91163e-05	9.91163e-05	0.00265584	0.00437886	0.00437886	0.00438303	0.00365538	0.00428097	9.91163e-05	9.91163e-05	0.00265584	0.00437886	0.00437886	0.00438303	0.00365538	0.00428097	9.91163e-05	9.91163e-05	0.00265584	0.00437886	0.00437886	0.00438303	0.00365538	0.00428097	9.91163e-05	9.91163e-05	0.00265584	0.00437886	0.00437886	0.00438303	0.00365538	0.00428097	9.91163e-05	9.91163e-05	0.00265584	0.00437886	0.00437886	0.00438303	0.00365538	0.00428097	9.91163e-05	9.91163e-05	0.00265584	0	0	0	0	0	0	0	0	0.00443092	0.00443092	0.00443092	0.00443092	0.00443092	0.00443092	0.00443092	0.00443092	0.00444373	0.00444373	0.00444373	0.00444373	0.00444373	0.00444373	0.00444373	0.00444373	0.00444376	0.00444376	0.00444376	0.00444376	0.00444376	0.00444376	0.00444376	0.00444376	0.00428193	0.00428193	0.00428193	0.00428193	0.00428193	0.00428193	0.00428193	0.00428193	0.00428147	0.00428147	0.00428147	0.00428147	0.00428147	0.00428147	0.00428147	0.00428147	0.00428147	0.00428147	0.00428147	0.00428147	0.00428147	0.00428147	0.00428147	0.00428147	0.00428147	0.00428147	0.00428147	0.00428147	0.00428147	0.00428147	0.00428147	0.00428147	0.00428147	0.00428147	0.00428147	0.00428147	0.00428147	0.00428147	0.00428147	0.00428147	0.00428147	0.00428147	0.00428147	0.00428147	0.00428147	0.00428147	0.00428147	0.00428147	0.0043618	0.0043618	0.00436166	0.00444329	0.00437205	0.0127528	0.0127528	0.00502839	0.00436203	0.00436203	0.00436188	0.00444376	0.00437231	0.0128227	0.0128227	0.00503084	0.00436203	0.00436203	0.00436189	0.00444376	0.00437231	0.0128233	0.0128233	0.00503085	0.00436203	0.00436203	0.00436189	0.00444376	0.00437231	0.0128233	0.0128233	0.00503085	0.00436203	0.00436203	0.00436189	0.00444376	0.00437231	0.0128233	0.0128233	0.00503085	0.00436203	0.00436203	0.00436189	0.00444376	0.00437231	0.0128233	0.0128233	0.00503085	0.00436203	0.00436203	0.00436189	0.00444376	0.00437231	0.0128233	0.0128233	0.00503085	0.00436203	0.00436203	0.00436189	0.00444376	0.00437231	0.0128233	0.0128233	0.00503085	0.00451693	0.00436203	0.00436189	0.00444376	0.00437231	0.0128233	0.0128233	0.00513179	0.00451738	0.00451693	0.00452214	0.00439604	0.0044601	0.00831774	0.00924191	0.00439984	0.00451429	0.00451721	0.00452259	0.00431512	0.00444973	0.00282808	0.00314614	0.00381429	0.00451428	0.00451721	0.0045226	0.00431489	0.0044497	0.00281798	0.00313366	0.00381283	0.00451428	0.00451721	0.0045226	0.00431489	0.0044497	0.00281796	0.00313363	0.00381283	0.00451428	0.00451721	0.0045226	0.00431489	0.0044497	0.00281796	0.00313363	0.00431348	0.00444842	0.00452682	0.00452714	0.00436173	0.00450544	0.000522188	0.000522295	0.00337128	0.00444833	0.00444856	0.00444622	0.00438548	0.00446104	0.000648792	0.000615233	0.00363916	0.00444977	0.00444834	0.00444598	0.00438554	0.00446091	0.000648846	0.00061527	0.00363979	0.00444978	0.00444833	0.00444598	0.00438554	0.00446091	0.000648846	0.00061527	0.0036398	0.00444978	0.00444833	0.00444598	0.00438554	0.00446091	0.000648846	0.00061527	0.0036398	0.00444978	0.00444833	0.00444598	0.00438554	0.00446091	0.000648846	0.00061527	0.00342194	0.00444366	0.00444361	0.00444375	0.00436193	0.00443323	0.00150772	0.00150769	0.00385166	0.00444359	0.00444359	0.00444374	0.00436186	0.00443315	0.00150857	0.00150857	0.00385274	0.00444359	0.00444359	0.00444374	0.00436186	0.00443315	0.00150857	0.00150857	0.00385274	0.00444359	0.00444359	0.00444374	0.00436186	0.00443315	0.00150857	0.00150857	0.00385274	0.00444359	0.00444359	0.00444374	0.00436186	0.00443315	0.00150857	0.00150857	0.00385274	0.00444359	0.00444359	0.00444374	0.00436186	0.00443315	0.00150857	0.00150857	0.00385274	0.00444359	0.00444359	0.00444374	0.00436186	0.00443315	0.00150857	0.00150857	0.00385274	0.00444359	0.00444359	0.00444374	0.00436186	0.00443315	0.00150857	0.00150857	0.00385274	0.00444359	0.00444359	0.00444374	0.00436186	0.00443315	0.00150857	0.00150857	0.00385274	0.00444359	0.00444359	0.00444374	0.00436186	0.00443315	0.00150857	0.00150857	0.00385274	0.00444359	0.00444359	0.00444374	0.00436186	0.00443315	0.00150857	0.00150857	0.00385274	0.00444359	0.00444359	0.00444374	0.00436186	0.00443315	0.00150857	0.00150857	0.00385274	0.00444359	0.00444359	0.00444374	0.00436186	0.00443315	0.00150857	0.00150857	0.00385274	0.00444359	0.00444359	0.00444374	0.00436186	0.00443315	0.00150857	0.00150857	0.00385274	0.00444359	0.00444359	0.00444374	0.00436186	0.00443315	0.00150857	0.00150857	0.00385274	0.00444359	0.00444359	0.00444374	0.00436186	0.00443315	0.00150857	0.00150857	0.00385274	0.00444359	0.00444359	0.00444374	0.00436186	0.00443315	0.00150857	0.00150857	0.00385274	0.00444359	0.00444359	0.00444374	0.00436186	0.00443315	0.00150857	0.00150857	0.00385274	0.00444359	0.00444359	0.00444374	0.00436186	0.00443315	0.00150857	0.00150857	0.00385274	0.00444359	0.00444359	0.00444374	0.00436186	0.00443315	0.00150857	0.00150857	0.00385274	0	0	0	0	0	0	0	0	0.00443092	0.00443092	0.00443092	0.00443092	0.00443092	0.00443092	0.00443092	0.00443092	0.00430241	0.00430241	0.00430241	0.00430241	0.00430241	0.00430241	0.00430241	0.00430241	0.00430609	0.00430609	0.00430609	0.00430609	0.00430609	0.00430609	0.00430609	0.00430609	0.00410457	0.00410457	0.00410457	0.00410457	0.00410457	0.00410457	0.00410457	0.00410457	0.00411007	0.00411007	0.00411007	0.00411007	0.00411007	0.00411007	0.00411007	0.00411007	0.00410992	0.00410992	0.00410992	0.00410992	0.00410992	0.00410992	0.00410992	0.00410992	0.00410993	0.00410993	0.00410993	0.00410993	0.00410993	0.00410993	0.00410993	0.00410993	0.00410993	0.00410993	0.00410993	0.00410993	0.00410993	0.00410993	0.00410993	0.00410993	0.00410993	0.00410993	0.00410993	0.00410993	0.00410993	0.00410993	0.00410993	0.00410993	0.00697046	0.0167099	0.00697046	0.00424596	0.00424596	0.00420963	0.00420977	0.00420963	0.0068396	0.0153834	0.0068396	0.00424212	0.00424212	0.00420685	0.00420697	0.00420685	0.00684553	0.015518	0.00684553	0.00424223	0.00424223	0.00420692	0.00420705	0.00420692	0.00684526	0.0155043	0.00684526	0.00424223	0.00424223	0.00420692	0.00420705	0.00420692	0.00684527	0.0155057	0.00684527	0.00424223	0.00424223	0.00420692	0.00420705	0.00420692	0.00684527	0.0155056	0.00684527	0.00424223	0.00424223	0.00420692	0.00420705	0.00420692	0.00684527	0.0155056	0.00684527	0.00424223	0.00424223	0.00420692	0.00420705	0.00420692	0.00684527	0.0155056	0.00684527	0.00424223	0.00424223	0.00420692	0.00420705	0.00420692	0.0044788	0.0155056	0.00684527	0.00424223	0.00424223	0.00420692	0.00420705	0.0042526	0.00454975	0.0101758	0.00497858	0.00428829	0.00428829	0.00440363	0.00440091	0.00440229	0.00305047	0.00264291	0.00304178	0.00425022	0.00425022	0.0043978	0.00439503	0.00439784	0.00308104	0.00277874	0.00308122	0.0042513	0.0042513	0.00439797	0.0043952	0.00439797	0.00308041	0.00277623	0.00308041	0.00425127	0.00425127	0.00439796	0.0043952	0.00439796	0.00308043	0.00277628	0.00308043	0.00425127	0.00425127	0.00439796	0.0043952	0.00440319	0.000635386	0.000276858	0.00161726	0.00433664	0.00433664	0.00440751	0.00440731	0.00438362	0.00203383	0.000348417	0.00191619	0.00431085	0.00431085	0.00430767	0.0043088	0.00430836	0.00191089	0.000348251	0.00191238	0.00431159	0.00431159	0.00431053	0.00431162	0.00431051	0.00191245	0.000348251	0.00191243	0.00431156	0.00431156	0.00431045	0.00431154	0.00431045	0.00191243	0.000348251	0.00191243	0.00431156	0.00431156	0.00431045	0.00431154	0.00431045	0.00191243	0.000348251	0.00191243	0.00431156	0.00431156	0.00431045	0.00431154	0.00430789	0.00467751	0.00110334	0.00263939	0.00426891	0.00426891	0.00430578	0.00430562	0.00430586	0.00259127	0.00109781	0.00262665	0.00427013	0.00427013	0.00430592	0.00430578	0.00430591	0.00262749	0.00109785	0.00262688	0.00427009	0.00427009	0.00430591	0.00430578	0.00430591	0.00262686	0.00109785	0.00262687	0.00427009	0.00427009	0.00430591	0.00430578	0.00430591	0.00262687	0.00109785	0.00262687	0.00427009	0.00427009	0.00430591	0.00430578	0.00430591	0.00262687	0.00109785	0.00262687	0.00427009	0.00427009	0.00430591	0.00430578	0.00430591	0.00262687	0.00109785	0.00262687	0.00427009	0.00427009	0.00430591	0.00430578	0.00430591	0.00262687	0.00109785	0.00262687	0.00427009	0.00427009	0.00430591	0.00430578	0.00430591	0.00262687	0.00109785	0.00262687	0.00427009	0.00427009	0.00430591	0.00430578	0.00430591	0.00262687	0.00109785	0.00262687	0.00427009	0.00427009	0.00430591	0.00430578	0.00430591	0.00262687	0.00109785	0.00262687	0.00427009	0.00427009	0.00430591	0.00430578	0.00430591	0.00262687	0.00109785	0.00262687	0.00427009	0.00427009	0.00430591	0.00430578	0.00430591	0.00262687	0.00109785	0.00262687	0.00427009	0.00427009	0.00430591	0.00430578	0.00430591	0.00262687	0.00109785	0.00262687	0.00427009	0.00427009	0.00430591	0.00430578	0.00430591	0.00262687	0.00109785	0.00262687	0.00427009	0.00427009	0.00430591	0.00430578	0.00430591	0.00262687	0.00109785	0.00262687	0.00427009	0.00427009	0.00430591	0.00430578	0.00430591	0.00262687	0.00109785	0.00262687	0.00427009	0.00427009	0.00430591	0.00430578	0.00430591	0.00262687	0.00109785	0.00262687	0.00427009	0.00427009	0.00430591	0.00430578	0.00430591	0.00262687	0.00109785	0.00262687	0.00427009	0.00427009	0.00430591	0.00430578	0.00430591	0.00262687	0.00109785	0.00262687	0.00427009	0.00427009	0.00430591	0.00430578	0.00430591	0	0	0	0	0	0	0	0	0.00443092	0.00443092	0.00443092	0.00443092	0.00443092	0.00443092	0.00443092	0.00443092	0.00450553	0.00450553	0.00450553	0.00450553	0.00450553	0.00450553	0.00450553	0.00450553	0.00450679	0.00450679	0.00450679	0.00450679	0.00450679	0.00450679	0.00450679	0.00450679	0.00280838	0.00280838	0.00280838	0.00280838	0.00280838	0.00280838	0.00280838	0.00280838	0.00279043	0.00279043	0.00279043	0.00279043	0.00279043	0.00279043	0.00279043	0.00279043	0.00279024	0.00279024	0.00279024	0.00279024	0.00279024	0.00279024	0.00279024	0.00279024	0.00279024	0.00279024	0.00279024	0.00279024	0.00279024	0.00279024	0.00279024	0.00279024	0.00279024	0.00279024	0.00279024	0.00279024	0.00279024	0.00279024	0.00279024	0.00279024	0.00279024	0.00279024	0.00279024	0.00279024	0.00279024	0.00279024	0.00279024	0.00279024	0.0207984	0.320334	0.0207984	0.00385125	0.00385125	0.00353684	0.00354009	0.00353684	0.022233	0.610587	0.022233	0.00386669	0.00386669	0.00354681	0.00355011	0.00354681	0.0223514	0.824696	0.0223514	0.00386691	0.00386691	0.00354694	0.00355025	0.00354694	0.0223611	0.913645	0.0223611	0.00386692	0.00386692	0.00354695	0.00355025	0.00354695	0.022362	0.936771	0.022362	0.00386692	0.00386692	0.00354695	0.00355025	0.00354695	0.022362	0.941763	0.022362	0.00386692	0.00386692	0.00354695	0.00355025	0.00354695	0.022362	0.94279	0.022362	0.00386692	0.00386692	0.00354695	0.00355025	0.00354695	0.022362	0.943	0.022362	0.00386692	0.00386692	0.00354695	0.00355025	0.00354695	0.00227014	0.943042	0.022362	0.00386692	0.00386692	0.00354695	0.00355025	0.00394315	0.00210424	0.622248	0.00421108	0.00429871	0.00429871	0.00548254	0.00542877	0.00549073	0.000653754	0.00366785	0.000658985	0.00395234	0.00395234	0.00551984	0.00545953	0.00552001	0.000650176	0.000353939	0.000650189	0.00394718	0.00394718	0.00552062	0.00546016	0.00552062	0.000650168	0.000349529	0.000650168	0.0039471	0.0039471	0.00552063	0.00546017	0.00552063	0.000650168	0.000349523	0.000650168	0.0039471	0.0039471	0.00552063	0.00546017	0.00563135	8.90131e-06	3.2013e-07	0.000157779	0.00479964	0.00479964	0.00572322	0.00571144	0.00543087	0.000498877	1.01367e-06	0.000366187	0.004567	0.004567	0.0046076	0.00462384	0.00460252	0.00036666	1.01368e-06	0.000366476	0.004563	0.004563	0.00458827	0.00460493	0.00458818	0.000366477	1.01368e-06	0.000366476	0.00456293	0.00456293	0.00458793	0.0046046	0.00458793	0.000366476	1.01368e-06	0.000366476	0.00456293	0.00456293	0.00458793	0.0046046	0.00458793	0.000366476	1.01368e-06	0.000366476	0.00456293	0.00456293	0.00458793	0.0046046	0.00454256	0.00554991	3.34993e-05	0.000743835	0.00413788	0.00413788	0.00450591	0.00450206	0.00450514	0.000758563	3.35035e-05	0.000744898	0.00413126	0.00413126	0.00450452	0.00450032	0.0045045	0.000744939	3.35035e-05	0.0007449	0.00413115	0.00413115	0.00450449	0.00450029	0.00450449	0.000744901	3.35035e-05	0.0007449	0.00413115	0.00413115	0.00450449	0.00450029	0.00450449	0.0007449	3.35035e-05	0.0007449	0.00413115	0.00413115	0.00450449	0.00450029	0.00450449	0.0007449	3.35035e-05	0.0007449	0.00413115	0.00413115	0.00450449	0.00450029	0.00450449	0.0007449	3.35035e-05	0.0007449	0.00413115	0.00413115	0.00450449	0.00450029	0.00450449	0.0007449	3.35035e-05	0.0007449	0.00413115	0.00413115	0.00450449	0.00450029	0.00450449	0.0007449	3.35035e-05	0.0007449	0.00413115	0.00413115	0.00450449	0.00450029	0.00450449	0.0007449	3.35035e-05	0.0007449	0.00413115	0.00413115	0.00450449	0.00450029	0.00450449	0.0007449	3.35035e-05	0.0007449	0.00413115	0.00413115	0.00450449	0.00450029	0.00450449	0.0007449	3.35035e-05	0.0007449	0.00413115	0.00413115	0.00450449	0.00450029	0.00450449	0.0007449	3.35035e-05	0.0007449	0.00413115	0.00413115	0.00450449	0.00450029	0.00450449	0.0007449	3.35035e-05	0.0007449	0.00413115	0.00413115	0.00450449	0.00450029	0.00450449	0.0007449	3.35035e-05	0.0007449	0.00413115	0.00413115	0.00450449	0.00450029	0.00450449	0.0007449	3.35035e-05	0.0007449	0.00413115	0.00413115	0.00450449	0.00450029	0.00450449	0.0007449	3.35035e-05	0.0007449	0.00413115	0.00413115	0.00450449	0.00450029	0.00450449	0.0007449	3.35035e-05	0.0007449	0.00413115	0.00413115	0.00450449	0.00450029	0.00450449	0.0007449	3.35035e-05	0.0007449	0.00413115	0.00413115	0.00450449	0.00450029	0.00450449	0.0007449	3.35035e-05	0.0007449	0.00413115	0.00413115	0.00450449	0.00450029	0.00450449	0	0	0	0	0	0	0	0	0.00443092	0.00443092	0.00443092	0.00443092	0.00443092	0.00443092	0.00443092	0.00443092	0.00434115	0.00434115	0.00434115	0.00434115	0.00434115	0.00434115	0.00434115	0.00434115	0.00434295	0.00434295	0.00434295	0.00434295	0.00434295	0.00434295	0.00434295	0.00434295	0.000269841	0.000269841	0.000269841	0.000269841	0.000269841	0.000269841	0.000269841	0.000269841	0.000274987	0.000274987	0.000274987	0.000274987	0.000274987	0.000274987	0.000274987	0.000274987	0.000274981	0.000274981	0.000274981	0.000274981	0.000274981	0.000274981	0.000274981	0.000274981	0.000274981	0.000274981	0.000274981	0.000274981	0.000274981	0.000274981	0.000274981	0.000274981	0.000274981	0.000274981	0.000274981	0.000274981	0.000274981	0.000274981	0.000274981	0.000274981	0.000274981	0.000274981	0.000274981	0.000274981	0.000274981	0.000274981	0.000274981	0.000274981	0.0472864	0.972334	0.0472864	0.00183265	0.00183265	0.00111408	0.00113136	0.00111408	0.0383753	0.278773	0.0383753	0.00181947	0.00181947	0.00110975	0.00112688	0.00110975	0.0399305	0.906138	0.0399305	0.00181959	0.00181959	0.00110978	0.0011269	0.00110978	0.0396548	0.344476	0.0396548	0.00181958	0.00181958	0.00110978	0.0011269	0.00110978	0.0397035	0.876806	0.0397035	0.00181958	0.00181958	0.00110978	0.0011269	0.00110978	0.0396949	0.375821	0.0396949	0.00181958	0.00181958	0.00110978	0.0011269	0.00110978	0.0396964	0.860217	0.0396964	0.00181958	0.00181958	0.00110978	0.0011269	0.00110978	0.0396961	0.394043	0.0396961	0.00181958	0.00181958	0.00110978	0.0011269	0.00110978	3.78463e-05	0.849738	0.0396962	0.00181958	0.00181958	0.00110978	0.0011269	0.00206067	4.54916e-05	0.00062466	0.000331426	0.00337661	0.00337661	0.012269	0.0112142	0.0122157	8.87756e-06	1.01074e-06	8.86579e-06	0.00202163	0.00202163	0.011558	0.0104552	0.0115608	8.87906e-06	1.01367e-06	8.87906e-06	0.00203436	0.00203436	0.0115957	0.0104917	0.0115956	8.87906e-06	1.01367e-06	8.87906e-06	0.00203424	0.00203424	0.0115937	0.0104899	0.0115937	8.87906e-06	1.01367e-06	8.87906e-06	0.00203424	0.00203424	0.0115938	0.01049	0.0140747	5.77152e-08	1.77085e-11	8.87906e-06	0.0063871	0.0063871	0.0163907	0.0159816	0.011939	0.000293367	5.85239e-10	9.91364e-05	0.0045996	0.0045996	0.00485032	0.00496869	0.00495104	9.90056e-05	5.85239e-10	9.9095e-05	0.00463773	0.00463773	0.00511574	0.00522781	0.00511336	9.9095e-05	5.85239e-10	9.9095e-05	0.00463691	0.00463691	0.00510947	0.00522156	0.00510953	9.9095e-05	5.85239e-10	9.9095e-05	0.00463693	0.00463693	0.00510962	0.00522171	0.00510962	9.9095e-05	5.85239e-10	9.9095e-05	0.00463693	0.00463693	0.00510962	0.00522171	0.00463388	0.007017	1.4002e-07	9.9095e-05	0.00261644	0.00261644	0.00429046	0.00422296	0.00429991	9.59651e-05	1.4002e-07	9.9095e-05	0.00264102	0.00264102	0.00430673	0.00424249	0.00430654	9.90964e-05	1.4002e-07	9.9095e-05	0.00264072	0.00264072	0.00430641	0.00424211	0.00430641	9.9095e-05	1.4002e-07	9.9095e-05	0.00264072	0.00264072	0.00430642	0.00424212	0.00430642	9.9095e-05	1.4002e-07	9.9095e-05	0.00264072	0.00264072	0.00430642	0.00424212	0.00430642	9.9095e-05	1.4002e-07	9.9095e-05	0.00264072	0.00264072	0.00430642	0.00424212	0.00430642	9.9095e-05	1.4002e-07	9.9095e-05	0.00264072	0.00264072	0.00430642	0.00424212	0.00430642	9.9095e-05	1.4002e-07	9.9095e-05	0.00264072	0.00264072	0.00430642	0.00424212	0.00430642	9.9095e-05	1.4002e-07	9.9095e-05	0.00264072	0.00264072	0.00430642	0.00424212	0.00430642	9.9095e-05	1.4002e-07	9.9095e-05	0.00264072	0.00264072	0.00430642	0.00424212	0.00430642	9.9095e-05	1.4002e-07	9.9095e-05	0.00264072	0.00264072	0.00430642	0.00424212	0.00430642	9.9095e-05	1.4002e-07	9.9095e-05	0.00264072	0.00264072	0.00430642	0.00424212	0.00430642	9.9095e-05	1.4002e-07	9.9095e-05	0.00264072	0.00264072	0.00430642	0.00424212	0.00430642	9.9095e-05	1.4002e-07	9.9095e-05	0.00264072	0.00264072	0.00430642	0.00424212	0.00430642	9.9095e-05	1.4002e-07	9.9095e-05	0.00264072	0.00264072	0.00430642	0.00424212	0.00430642	9.9095e-05	1.4002e-07	9.9095e-05	0.00264072	0.00264072	0.00430642	0.00424212	0.00430642	9.9095e-05	1.4002e-07	9.9095e-05	0.00264072	0.00264072	0.00430642	0.00424212	0.00430642	9.9095e-05	1.4002e-07	9.9095e-05	0.00264072	0.00264072	0.00430642	0.00424212	0.00430642	9.9095e-05	1.4002e-07	9.9095e-05	0.00264072	0.00264072	0.00430642	0.00424212	0.00430642	9.9095e-05	1.4002e-07	9.9095e-05	0.00264072	0.00264072	0.00430642	0.00424212	0.00430642	0	0	0	0	0	0	0	0	0.00443092	0.00443092	0.00443092	0.00443092	0.00443092	0.00443092	0.00443092	0.00443092	0.00338129	0.00338129	0.00338129	0.00338129	0.00338129	0.00338129	0.00338129	0.00338129	0.00360501	0.00360501	0.00360501	0.00360501	0.00360501	0.00360501	0.00360501	0.00360501	2.02197e-07	2.02197e-07	2.02197e-07	2.02197e-07	2.02197e-07	2.02197e-07	2.02197e-07	2.02197e-07	2.52156e-07	2.52156e-07	2.52156e-07	2.52156e-07	2.52156e-07	2.52156e-07	2.52156e-07	2.52156e-07	2.52155e-07	2.52155e-07	2.52155e-07	2.52155e-07	2.52155e-07	2.52155e-07	2.52155e-07	2.52155e-07	2.52155e-07	2.52155e-07	2.52155e-07	2.52155e-07	2.52155e-07	2.52155e-07	2.52155e-07	2.52155e-07	2.52155e-07	2.52155e-07	2.52155e-07	2.52155e-07	2.52155e-07	2.52155e-07	2.52155e-07	2.52155e-07	2.52155e-07	2.52155e-07	2.52155e-07	2.52155e-07	2.52155e-07	2.52155e-07	2.52155e-07	2.52155e-07	0.00443086	0.952962	0.00443086	0.000200531	0.000200531	3.65066e-05	4.24719e-05	3.65066e-05	0.0033813	9.04355e-25	0.0033813	0.000198086	0.000198086	3.64256e-05	4.23621e-05	3.64256e-05	0.00360501	0.952962	0.00360501	0.000198116	0.000198116	3.64258e-05	4.23624e-05	3.64258e-05	0.00355612	9.04307e-25	0.00355612	0.000198115	0.000198115	3.64258e-05	4.23624e-05	3.64258e-05	0.00356675	0.952962	0.00356675	0.000198115	0.000198115	3.64258e-05	4.23624e-05	3.64258e-05	0.00356443	9.04307e-25	0.00356443	0.000198115	0.000198115	3.64258e-05	4.23624e-05	3.64258e-05	0.00356494	0.952962	0.00356494	0.000198115	0.000198115	3.64258e-05	4.23624e-05	3.64258e-05	0.00356483	9.04307e-25	0.00356483	0.000198115	0.000198115	3.64258e-05	4.23624e-05	3.64258e-05	6.24997e-08	0.952962	0.00356485	0.000198115	0.000198115	3.64258e-05	4.23624e-05	0.00031899	7.77511e-08	1.57979e-29	6.16381e-06	0.00173277	0.00173277	0.0688541	0.0442238	0.0677527	5.77174e-08	5.85239e-10	5.76958e-08	0.000263834	0.000263834	0.00100109	0.00243147	0.00107088	5.77174e-08	5.85239e-10	5.77174e-08	0.000288666	0.000288666	0.0601146	0.0305625	0.0598735	5.77174e-08	5.85239e-10	5.77174e-08	0.000288228	0.000288228	0.00170864	0.00559631	0.00173401	5.77174e-08	5.85239e-10	5.77174e-08	0.000288235	0.000288235	0.0577121	0.025313	0.161668	1.4002e-07	1.61671e-12	3.34991e-05	0.0159476	0.0159476	0.0143091	0.0723842	8.41839e-06	0.00795125	3.86803e-10	0.000804782	0.00209391	0.00209391	0.00457851	0.000132099	0.0109237	0.000495664	3.86803e-10	0.000767674	0.00487838	0.00487838	0.0082786	0.0109197	0.00562762	0.000782337	3.86803e-10	0.00076942	0.00411658	0.00411658	0.00661087	0.00566946	0.00776735	0.000768729	3.86803e-10	0.000769337	0.00431237	0.00431237	0.00731668	0.0078032	0.00681973	0.00076937	3.86803e-10	0.000769341	0.00426118	0.00426118	0.00700927	0.00685373	0.00408104	0.00758808	7.35937e-09	3.19572e-05	0.000572262	0.000572262	0.00265135	0.00230157	0.00317056	2.10467e-05	7.35937e-09	3.34337e-05	0.000717237	0.000717237	0.00345973	0.00303947	0.0033518	3.3456e-05	7.35937e-09	3.34306e-05	0.000710901	0.000710901	0.00329314	0.00290554	0.00331491	3.34306e-05	7.35937e-09	3.34307e-05	0.000711176	0.000711176	0.00332681	0.0029294	0.00332239	3.34307e-05	7.35937e-09	3.34307e-05	0.000711165	0.000711165	0.00331997	0.00292514	0.00332087	3.34307e-05	7.35937e-09	3.34307e-05	0.000711165	0.000711165	0.00332136	0.0029259	0.00332118	3.34307e-05	7.35937e-09	3.34307e-05	0.000711165	0.000711165	0.00332108	0.00292576	0.00332112	3.34307e-05	7.35937e-09	3.34307e-05	0.000711165	0.000711165	0.00332114	0.00292579	0.00332113	3.34307e-05	7.35937e-09	3.34307e-05	0.000711165	0.000711165	0.00332112	0.00292578	0.00332113	3.34307e-05	7.35937e-09	3.34307e-05	0.000711165	0.000711165	0.00332113	0.00292578	0.00332113	3.34307e-05	7.35937e-09	3.34307e-05	0.000711165	0.000711165	0.00332113	0.00292578	0.00332113	3.34307e-05	7.35937e-09	3.34307e-05	0.000711165	0.000711165	0.00332113	0.00292578	0.00332113	3.34307e-05	7.35937e-09	3.34307e-05	0.000711165	0.000711165	0.00332113	0.00292578	0.00332113	3.34307e-05	7.35937e-09	3.34307e-05	0.000711165	0.000711165	0.00332113	0.00292578	0.00332113	3.34307e-05	7.35937e-09	3.34307e-05	0.000711165	0.000711165	0.00332113	0.00292578	0.00332113	3.34307e-05	7.35937e-09	3.34307e-05	0.000711165	0.000711165	0.00332113	0.00292578	0.00332113	3.34307e-05	7.35937e-09	3.34307e-05	0.000711165	0.000711165	0.00332113	0.00292578	0.00332113	3.34307e-05	7.35937e-09	3.34307e-05	0.000711165	0.000711165	0.00332113	0.00292578	0.00332113	3.34307e-05	7.35937e-09	3.34307e-05	0.000711165	0.000711165	0.00332113	0.00292578	0.00332113	3.34307e-05	7.35937e-09	3.34307e-05	0.000711165	0.000711165	0.00332113	0.00292578	0.00332113	0	0	0	0	0	0	0	0	0.00443092	0.00443092	0.00443092	0.00443092	0.00443092	0.00443092	0.00443092	0.00443092	0.00315127	0.00315127	0.00315127	0.00315127	0.00315127	0.00315127	0.00315127	0.00315127	0.00347736	0.00347736	0.00347736	0.00347736	0.00347736	0.00347736	0.00347736	0.00347736	3.36795e-12	3.36795e-12	3.36795e-12	3.36795e-12	3.36795e-12	3.36795e-12	3.36795e-12	3.36795e-12	4.40514e-12	4.40514e-12	4.40514e-12	4.40514e-12	4.40514e-12	4.40514e-12	4.40514e-12	4.40514e-12	4.40514e-12	4.40514e-12	4.40514e-12	4.40514e-12	4.40514e-12	4.40514e-12	4.40514e-12	4.40514e-12	4.40514e-12	4.40514e-12	4.40514e-12	4.40514e-12	4.40514e-12	4.40514e-12	4.40514e-12	4.40514e-12	4.40514e-12	4.40514e-12	4.40514e-12	4.40514e-12	4.40514e-12	4.40514e-12	4.40514e-12	4.40514e-12	4.40514e-12	4.40514e-12	4.40514e-12	4.40514e-12	4.40514e-12	4.40514e-12	4.40514e-12	4.40514e-12	6.28517e-06	0.00443092	6.28517e-06	6.28517e-06	6.28517e-06	2.32499e-07	5.62879e-07	2.32499e-07	6.28212e-06	0.00315127	6.28212e-06	6.28212e-06	6.28212e-06	2.32495e-07	5.62854e-07	2.32495e-07	6.28212e-06	0.00347736	6.28212e-06	6.28212e-06	6.28212e-06	2.32495e-07	5.62854e-07	2.32495e-07	6.28212e-06	0.0033912	6.28212e-06	6.28212e-06	6.28212e-06	2.32495e-07	5.62854e-07	2.32495e-07	6.28212e-06	0.00341376	6.28212e-06	6.28212e-06	6.28212e-06	2.32495e-07	5.62854e-07	2.32495e-07	6.28212e-06	0.00340783	6.28212e-06	6.28212e-06	6.28212e-06	2.32495e-07	5.62854e-07	2.32495e-07	6.28212e-06	0.00340938	6.28212e-06	6.28212e-06	6.28212e-06	2.32495e-07	5.62854e-07	2.32495e-07	6.28212e-06	0.00340898	6.28212e-06	6.28212e-06	6.28212e-06	2.32495e-07	5.62854e-07	2.32495e-07	1.73543e-08	0.00340909	6.28212e-06	6.28212e-06	6.28212e-06	2.32495e-07	5.62854e-07	2.29286e-05	1.73627e-08	9.44956e-06	6.28212e-06	0.000619177	0.000619177	0.104407	0.0312132	0.104243	1.4002e-07	3.86521e-10	1.39952e-07	1.31644e-05	1.31644e-05	2.21648e-05	0.000719494	2.24467e-05	1.40019e-07	3.86803e-10	1.40019e-07	1.37949e-05	1.37949e-05	0.0654988	0.00752491	0.0654975	1.40019e-07	3.86803e-10	1.40019e-07	1.37942e-05	1.37942e-05	0.000446741	0.0044633	0.000446787	1.40019e-07	3.86803e-10	1.40019e-07	1.37942e-05	1.37942e-05	0.0635208	0.00564669	0.792213	0.000262662	1.4002e-07	0.065603	0.0655384	0.0655384	0.275632	0.849867	1.41469e-26	0.566913	2.66401e-06	0.000443166	4.48659e-05	4.48659e-05	4.15224e-11	1.16862e-30	0.0675632	6.88752e-21	2.66349e-06	0.0635372	0.0069961	0.0069961	0.0675632	0.0352974	0.000393148	0.0656036	2.66349e-06	0.000519752	0.00410249	0.00410249	0.000393148	0.00239222	0.0656759	0.000443142	2.66349e-06	0.0631863	0.00512417	0.00512417	0.0656759	0.0295206	0.000454789	0.0635373	2.66349e-06	0.000534019	0.00473736	0.00473736	0.000454789	0.00373174	0.00924495	5.23611e-05	1.39992e-07	9.51365e-05	6.87737e-05	6.87737e-05	0.00258119	0.000829306	0.00131112	9.87405e-05	1.40019e-07	9.8415e-05	9.86155e-05	9.86155e-05	0.00219126	0.00103739	0.00241646	9.83877e-05	1.40019e-07	9.83902e-05	9.83886e-05	9.83886e-05	0.00225808	0.00102087	0.00221924	9.83903e-05	1.40019e-07	9.83903e-05	9.83903e-05	9.83903e-05	0.00224648	0.00102218	0.00225321	9.83903e-05	1.40019e-07	9.83903e-05	9.83903e-05	9.83903e-05	0.00224849	0.00102207	0.00224732	9.83903e-05	1.40019e-07	9.83903e-05	9.83903e-05	9.83903e-05	0.00224814	0.00102208	0.00224835	9.83903e-05	1.40019e-07	9.83903e-05	9.83903e-05	9.83903e-05	0.0022482	0.00102208	0.00224817	9.83903e-05	1.40019e-07	9.83903e-05	9.83903e-05	9.83903e-05	0.00224819	0.00102208	0.0022482	9.83903e-05	1.40019e-07	9.83903e-05	9.83903e-05	9.83903e-05	0.00224819	0.00102208	0.00224819	9.83903e-05	1.40019e-07	9.83903e-05	9.83903e-05	9.83903e-05	0.00224819	0.00102208	0.00224819	9.83903e-05	1.40019e-07	9.83903e-05	9.83903e-05	9.83903e-05	0.00224819	0.00102208	0.00224819	9.83903e-05	1.40019e-07	9.83903e-05	9.83903e-05	9.83903e-05	0.00224819	0.00102208	0.00224819	9.83903e-05	1.40019e-07	9.83903e-05	9.83903e-05	9.83903e-05	0.00224819	0.00102208	0.00224819	9.83903e-05	1.40019e-07	9.83903e-05	9.83903e-05	9.83903e-05	0.00224819	0.00102208	0.00224819	9.83903e-05	1.40019e-07	9.83903e-05	9.83903e-05	9.83903e-05	0.00224819	0.00102208	0.00224819	9.83903e-05	1.40019e-07	9.83903e-05	9.83903e-05	9.83903e-05	0.00224819	0.00102208	0.00224819	9.83903e-05	1.40019e-07	9.83903e-05	9.83903e-05	9.83903e-05	0.00224819	0.00102208	0.00224819	9.83903e-05	1.40019e-07	9.83903e-05	9.83903e-05	9.83903e-05	0.00224819	0.00102208	0.00224819	9.83903e-05	1.40019e-07	9.83903e-05	9.83903e-05	9.83903e-05	0.00224819	0.00102208	0.00224819	9.83903e-05	1.40019e-07	9.83903e-05	9.83903e-05	9.83903e-05	0.00224819	0.00102208	0.00224819	0	0	0	0	0	0	0	0	0.00443092	0.00443092	0.00443092	0.00443092	0.00443092	0.00443092	0.00443092	0.00443092	0.00368583	0.00368583	0.00368583	0.00368583	0.00368583	0.00368583	0.00368583	0.00368583	0.00380176	0.00380176	0.00380176	0.00380176	0.00380176	0.00380176	0.00380176	0.00380176	1.03842e-14	1.03842e-14	1.03842e-14	1.03842e-14	1.03842e-14	1.03842e-14	1.03842e-14	1.03842e-14	1.21691e-14	1.21691e-14	1.21691e-14	1.21691e-14	1.21691e-14	1.21691e-14	1.21691e-14	1.21691e-14	1.21691e-14	1.21691e-14	1.21691e-14	1.21691e-14	1.21691e-14	1.21691e-14	1.21691e-14	1.21691e-14	1.21691e-14	1.21691e-14	1.21691e-14	1.21691e-14	1.21691e-14	1.21691e-14	1.21691e-14	1.21691e-14	1.21691e-14	1.21691e-14	1.21691e-14	1.21691e-14	1.21691e-14	1.21691e-14	1.21691e-14	1.21691e-14	1.21691e-14	1.21691e-14	1.21691e-14	1.21691e-14	1.21691e-14	1.21691e-14	1.21691e-14	1.21691e-14	4.40621e-08	9.7772e-07	4.40621e-08	9.7772e-07	9.7772e-07	4.40621e-08	9.7772e-07	4.40621e-08	4.40621e-08	9.77679e-07	4.40621e-08	9.77679e-07	9.77679e-07	4.40621e-08	9.77679e-07	4.40621e-08	4.40621e-08	9.77679e-07	4.40621e-08	9.77679e-07	9.77679e-07	4.40621e-08	9.77679e-07	4.40621e-08	4.40621e-08	9.77679e-07	4.40621e-08	9.77679e-07	9.77679e-07	4.40621e-08	9.77679e-07	4.40621e-08	4.40621e-08	9.77679e-07	4.40621e-08	9.77679e-07	9.77679e-07	4.40621e-08	9.77679e-07	4.40621e-08	4.40621e-08	9.77679e-07	4.40621e-08	9.77679e-07	9.77679e-07	4.40621e-08	9.77679e-07	4.40621e-08	4.40621e-08	9.77679e-07	4.40621e-08	9.77679e-07	9.77679e-07	4.40621e-08	9.77679e-07	4.40621e-08	4.40621e-08	9.77679e-07	4.40621e-08	9.77679e-07	9.77679e-07	4.40621e-08	9.77679e-07	4.40621e-08	1.595e-05	9.77679e-07	4.40621e-08	9.77679e-07	9.77679e-07	4.40621e-08	9.77679e-07	1.595e-05	1.59394e-05	0.000353789	0.00157058	0.000353789	0.000353789	0.00157058	0.000353789	0.00156954	0.000262491	2.62501e-06	0.00024601	2.62501e-06	2.62501e-06	0.00024601	2.62501e-06	0.00024602	0.000259805	2.66375e-06	0.000259984	2.66375e-06	2.66375e-06	0.000259984	2.66375e-06	0.000259984	0.000259834	2.66375e-06	0.000259832	2.66375e-06	2.66375e-06	0.000259832	2.66375e-06	0.000259832	0.000259834	2.66375e-06	0.000259834	2.66375e-06	2.66375e-06	0.000259834	2.66375e-06	0.569228	0.0649422	0.132305	0.986715	0.132305	0.132305	0.986715	0.132305	1.91564e-10	0.208065	3.21108e-05	5.25836e-19	3.21108e-05	3.21108e-05	5.25836e-19	3.21108e-05	0.28438	6.74894e-05	0.00794076	0.28438	0.00794076	0.00794076	0.28438	0.00794076	2.79587e-06	0.283807	0.00572183	2.79587e-06	0.00572183	0.00572183	2.79587e-06	0.00572183	0.284356	2.86347e-06	0.00627334	0.284356	0.00627334	0.00627334	0.284356	0.00627334	2.79864e-06	0.284355	0.00613152	2.79864e-06	0.00613152	0.00613152	2.79864e-06	0.00613152	0.00554162	3.92505e-08	2.59382e-05	0.000742718	2.59382e-05	2.59382e-05	0.000742718	2.59382e-05	0.000589566	0.000742804	3.3463e-05	0.000720157	3.3463e-05	3.3463e-05	0.000720157	3.3463e-05	0.000724769	0.000720155	3.34524e-05	0.000720835	3.34524e-05	3.34524e-05	0.000720835	3.34524e-05	0.000720696	0.000720835	3.34524e-05	0.000720814	3.34524e-05	3.34524e-05	0.000720814	3.34524e-05	0.000720818	0.000720814	3.34524e-05	0.000720815	3.34524e-05	3.34524e-05	0.000720815	3.34524e-05	0.000720815	0.000720815	3.34524e-05	0.000720815	3.34524e-05	3.34524e-05	0.000720815	3.34524e-05	0.000720815	0.000720815	3.34524e-05	0.000720815	3.34524e-05	3.34524e-05	0.000720815	3.34524e-05	0.000720815	0.000720815	3.34524e-05	0.000720815	3.34524e-05	3.34524e-05	0.000720815	3.34524e-05	0.000720815	0.000720815	3.34524e-05	0.000720815	3.34524e-05	3.34524e-05	0.000720815	3.34524e-05	0.000720815	0.000720815	3.34524e-05	0.000720815	3.34524e-05	3.34524e-05	0.000720815	3.34524e-05	0.000720815	0.000720815	3.34524e-05	0.000720815	3.34524e-05	3.34524e-05	0.000720815	3.34524e-05	0.000720815	0.000720815	3.34524e-05	0.000720815	3.34524e-05	3.34524e-05	0.000720815	3.34524e-05	0.000720815	0.000720815	3.34524e-05	0.000720815	3.34524e-05	3.34524e-05	0.000720815	3.34524e-05	0.000720815	0.000720815	3.34524e-05	0.000720815	3.34524e-05	3.34524e-05	0.000720815	3.34524e-05	0.000720815	0.000720815	3.34524e-05	0.000720815	3.34524e-05	3.34524e-05	0.000720815	3.34524e-05	0.000720815	0.000720815	3.34524e-05	0.000720815	3.34524e-05	3.34524e-05	0.000720815	3.34524e-05	0.000720815	0.000720815	3.34524e-05	0.000720815	3.34524e-05	3.34524e-05	0.000720815	3.34524e-05	0.000720815	0.000720815	3.34524e-05	0.000720815	3.34524e-05	3.34524e-05	0.000720815	3.34524e-05	0.000720815	0.000720815	3.34524e-05	0.000720815	3.34524e-05	3.34524e-05	0.000720815	3.34524e-05	0.000720815	0.000720815	3.34524e-05	0.000720815	3.34524e-05	3.34524e-05	0.000720815	3.34524e-05	0.000720815	0	0	0	0	0	0	0	0	0.00443092	0.00443092	0.00443092	0.00443092	0.00443092	0.00443092	0.00443092	0.00443092	0.00480564	0.00480564	0.00480564	0.00480564	0.00480564	0.00480564	0.00480564	0.00480564	0.00483874	0.00483874	0.00483874	0.00483874	0.00483874	0.00483874	0.00483874	0.00483874	4.8155e-12	4.8155e-12	4.8155e-12	4.8155e-12	4.8155e-12	4.8155e-12	4.8155e-12	4.8155e-12	4.40514e-12	4.40514e-12	4.40514e-12	4.40514e-12	4.40514e-12	4.40514e-12	4.40514e-12	4.40514e-12	4.40514e-12	4.40514e-12	4.40514e-12	4.40514e-12	4.40514e-12	4.40514e-12	4.40514e-12	4.40514e-12	4.40514e-12	4.40514e-12	4.40514e-12	4.40514e-12	4.40514e-12	4.40514e-12	4.40514e-12	4.40514e-12	4.40514e-12	4.40514e-12	4.40514e-12	4.40514e-12	4.40514e-12	4.40514e-12	4.40514e-12	4.40514e-12	4.40514e-12	4.40514e-12	4.40514e-12	4.40514e-12	4.40514e-12	4.40514e-12	4.40514e-12	4.40514e-12	2.32499e-07	5.62879e-07	2.32499e-07	6.28517e-06	6.28517e-06	6.28517e-06	0.00443092	6.28517e-06	2.325e-07	5.62884e-07	2.325e-07	6.2859e-06	6.2859e-06	6.2859e-06	0.00480564	6.2859e-06	2.325e-07	5.62884e-07	2.325e-07	6.2859e-06	6.2859e-06	6.2859e-06	0.00483874	6.2859e-06	2.325e-07	5.62884e-07	2.325e-07	6.2859e-06	6.2859e-06	6.2859e-06	0.00484168	6.2859e-06	2.325e-07	5.62884e-07	2.325e-07	6.2859e-06	6.2859e-06	6.2859e-06	0.00484194	6.2859e-06	2.325e-07	5.62884e-07	2.325e-07	6.2859e-06	6.2859e-06	6.2859e-06	0.00484196	6.2859e-06	2.325e-07	5.62884e-07	2.325e-07	6.2859e-06	6.2859e-06	6.2859e-06	0.00484196	6.2859e-06	2.325e-07	5.62884e-07	2.325e-07	6.2859e-06	6.2859e-06	6.2859e-06	0.00484196	6.2859e-06	0.013134	5.62884e-07	2.325e-07	6.2859e-06	6.2859e-06	6.2859e-06	0.00484196	0.000619549	0.016666	0.0312149	0.104409	0.000619549	0.000619549	6.2859e-06	1.34407e-05	6.35725e-06	0.0871054	0.0140378	0.324225	1.39673e-05	1.39673e-05	1.40037e-07	3.86899e-10	1.40037e-07	0.258662	0.0102717	0.964828	1.38125e-05	1.38125e-05	1.40021e-07	3.86803e-10	1.40021e-07	0.891378	0.00959032	1	1.38124e-05	1.38124e-05	1.40021e-07	3.86803e-10	1.40021e-07	0.999999	0.00947191	1	1.38124e-05	1.38124e-05	1.40021e-07	3.86803e-10	0.00795134	1	0.912445	1	0.0656192	0.0656192	0.0656038	1.4002e-07	0.0081177	1	0.999999	1	0.0231108	0.0231108	0.1902	2.66405e-06	0.0753795	1	1	1	0.0107025	0.0107025	0.699459	2.66417e-06	0.219468	1	1	1	0.00853575	0.00853575	0.999964	2.66417e-06	0.799544	1	1	1	0.00820476	0.00820476	1	2.66417e-06	0.999994	1	1	1	0.00815533	0.00815533	1	2.66417e-06	0.999965	0.999998	0.999991	0.999996	0.000115196	0.000115196	0.999898	1.40027e-07	0.999898	0.999996	0.999991	0.999996	9.93508e-05	9.93508e-05	0.999898	1.40021e-07	0.999898	0.999996	0.999991	0.999996	9.93219e-05	9.93219e-05	0.999898	1.40021e-07	0.999898	0.999996	0.999991	0.999996	9.93218e-05	9.93218e-05	0.999898	1.40021e-07	0.999898	0.999996	0.999991	0.999996	9.93218e-05	9.93218e-05	0.999898	1.40021e-07	0.999898	0.999996	0.999991	0.999996	9.93218e-05	9.93218e-05	0.999898	1.40021e-07	0.999898	0.999996	0.999991	0.999996	9.93218e-05	9.93218e-05	0.999898	1.40021e-07	0.999898	0.999996	0.999991	0.999996	9.93218e-05	9.93218e-05	0.999898	1.40021e-07	0.999898	0.999996	0.999991	0.999996	9.93218e-05	9.93218e-05	0.999898	1.40021e-07	0.999898	0.999996	0.999991	0.999996	9.93218e-05	9.93218e-05	0.999898	1.40021e-07	0.999898	0.999996	0.999991	0.999996	9.93218e-05	9.93218e-05	0.999898	1.40021e-07	0.999898	0.999996	0.999991	0.999996	9.93218e-05	9.93218e-05	0.999898	1.40021e-07	0.999898	0.999996	0.999991	0.999996	9.93218e-05	9.93218e-05	0.999898	1.40021e-07	0.999898	0.999996	0.999991	0.999996	9.93218e-05	9.93218e-05	0.999898	1.40021e-07	0.999898	0.999996	0.999991	0.999996	9.93218e-05	9.93218e-05	0.999898	1.40021e-07	0.999898	0.999996	0.999991	0.999996	9.93218e-05	9.93218e-05	0.999898	1.40021e-07	0.999898	0.999996	0.999991	0.999996	9.93218e-05	9.93218e-05	0.999898	1.40021e-07	0.999898	0.999996	0.999991	0.999996	9.93218e-05	9.93218e-05	0.999898	1.40021e-07	0.999898	0.999996	0.999991	0.999996	9.93218e-05	9.93218e-05	0.999898	1.40021e-07	0.999898	0.999996	0.999991	0.999996	9.93218e-05	9.93218e-05	0.999898	1.40021e-07	0.999898	0	0	0	0	0	0	0	0	0.00443092	0.00443092	0.00443092	0.00443092	0.00443092	0.00443092	0.00443092	0.00443092	0.00440409	0.00440409	0.00440409	0.00440409	0.00440409	0.00440409	0.00440409	0.00440409	0.00440425	0.00440425	0.00440425	0.00440425	0.00440425	0.00440425	0.00440425	0.00440425	2.50634e-07	2.50634e-07	2.50634e-07	2.50634e-07	2.50634e-07	2.50634e-07	2.50634e-07	2.50634e-07	2.52159e-07	2.52159e-07	2.52159e-07	2.52159e-07	2.52159e-07	2.52159e-07	2.52159e-07	2.52159e-07	2.52159e-07	2.52159e-07	2.52159e-07	2.52159e-07	2.52159e-07	2.52159e-07	2.52159e-07	2.52159e-07	2.52159e-07	2.52159e-07	2.52159e-07	2.52159e-07	2.52159e-07	2.52159e-07	2.52159e-07	2.52159e-07	2.52159e-07	2.52159e-07	2.52159e-07	2.52159e-07	2.52159e-07	2.52159e-07	2.52159e-07	2.52159e-07	2.52159e-07	2.52159e-07	2.52159e-07	2.52159e-07	2.52159e-07	2.52159e-07	2.52159e-07	2.52159e-07	3.65071e-05	4.24725e-05	3.65071e-05	0.000200534	0.000200534	0.00443092	0.952962	0.00443092	3.65053e-05	4.247e-05	3.65053e-05	0.000200478	0.000200478	0.00440409	0.845058	0.00440409	3.65053e-05	4.247e-05	3.65053e-05	0.000200478	0.000200478	0.00440425	0.863532	0.00440425	3.65053e-05	4.247e-05	3.65053e-05	0.000200478	0.000200478	0.00440425	0.860506	0.00440425	3.65053e-05	4.247e-05	3.65053e-05	0.000200478	0.000200478	0.00440425	0.861006	0.00440425	3.65053e-05	4.247e-05	3.65053e-05	0.000200478	0.000200478	0.00440425	0.860923	0.00440425	3.65053e-05	4.247e-05	3.65053e-05	0.000200478	0.000200478	0.00440425	0.860937	0.00440425	3.65053e-05	4.247e-05	3.65053e-05	0.000200478	0.000200478	0.00440425	0.860934	0.00440425	0.0383436	4.247e-05	3.65053e-05	0.000200478	0.000200478	0.00440425	0.860935	0.0373051	0.0364452	0.0443311	0.068994	0.00175341	0.00175341	7.62159e-06	0.000108141	7.28398e-06	0.0607467	0.0332767	0.0582391	0.00029266	0.00029266	5.7717e-08	5.85152e-10	5.7717e-08	0.0588651	0.0337698	0.0590567	0.000293249	0.000293249	5.77176e-08	5.85239e-10	5.77176e-08	0.0590088	0.0337477	0.0589942	0.000293249	0.000293249	5.77176e-08	5.85239e-10	5.77176e-08	0.0589979	0.0337487	0.058999	0.000293249	0.000293249	5.77176e-08	5.85239e-10	0.000293367	0.0112834	0.259875	0.314604	0.0162207	0.0162207	3.34992e-05	1.61671e-12	1.13142e-05	0.0146155	0.00772161	0.00711401	0.0054205	0.0054205	0.000806396	3.86803e-10	0.000806421	0.0107138	0.0108922	0.0108239	0.00550127	0.00550127	0.000805539	3.86803e-10	0.000805539	0.0107709	0.0108453	0.0107693	0.00550066	0.00550066	0.00080554	3.86803e-10	0.00080554	0.0107701	0.010846	0.0107701	0.00550067	0.00550067	0.00080554	3.86803e-10	0.00080554	0.0107701	0.010846	0.0107701	0.00550067	0.00550067	0.00080554	3.86803e-10	1.13062e-05	0.00441941	0.00344635	0.00400768	0.000737204	0.000737204	3.3462e-05	7.35937e-09	3.34987e-05	0.00404273	0.00348153	0.00404502	0.000742052	0.000742052	3.34976e-05	7.35937e-09	3.34976e-05	0.00404482	0.00348136	0.00404481	0.000742047	0.000742047	3.34976e-05	7.35937e-09	3.34976e-05	0.00404481	0.00348136	0.00404481	0.000742047	0.000742047	3.34976e-05	7.35937e-09	3.34976e-05	0.00404481	0.00348136	0.00404481	0.000742047	0.000742047	3.34976e-05	7.35937e-09	3.34976e-05	0.00404481	0.00348136	0.00404481	0.000742047	0.000742047	3.34976e-05	7.35937e-09	3.34976e-05	0.00404481	0.00348136	0.00404481	0.000742047	0.000742047	3.34976e-05	7.35937e-09	3.34976e-05	0.00404481	0.00348136	0.00404481	0.000742047	0.000742047	3.34976e-05	7.35937e-09	3.34976e-05	0.00404481	0.00348136	0.00404481	0.000742047	0.000742047	3.34976e-05	7.35937e-09	3.34976e-05	0.00404481	0.00348136	0.00404481	0.000742047	0.000742047	3.34976e-05	7.35937e-09	3.34976e-05	0.00404481	0.00348136	0.00404481	0.000742047	0.000742047	3.34976e-05	7.35937e-09	3.34976e-05	0.00404481	0.00348136	0.00404481	0.000742047	0.000742047	3.34976e-05	7.35937e-09	3.34976e-05	0.00404481	0.00348136	0.00404481	0.000742047	0.000742047	3.34976e-05	7.35937e-09	3.34976e-05	0.00404481	0.00348136	0.00404481	0.000742047	0.000742047	3.34976e-05	7.35937e-09	3.34976e-05	0.00404481	0.00348136	0.00404481	0.000742047	0.000742047	3.34976e-05	7.35937e-09	3.34976e-05	0.00404481	0.00348136	0.00404481	0.000742047	0.000742047	3.34976e-05	7.35937e-09	3.34976e-05	0.00404481	0.00348136	0.00404481	0.000742047	0.000742047	3.34976e-05	7.35937e-09	3.34976e-05	0.00404481	0.00348136	0.00404481	0.000742047	0.000742047	3.34976e-05	7.35937e-09	3.34976e-05	0.00404481	0.00348136	0.00404481	0.000742047	0.000742047	3.34976e-05	7.35937e-09	3.34976e-05	0.00404481	0.00348136	0.00404481	0.000742047	0.000742047	3.34976e-05	7.35937e-09	3.34976e-05	0	0	0	0	0	0	0	0	0.00443092	0.00443092	0.00443092	0.00443092	0.00443092	0.00443092	0.00443092	0.00443092	0.00449303	0.00449303	0.00449303	0.00449303	0.00449303	0.00449303	0.00449303	0.00449303	0.0044939	0.0044939	0.0044939	0.0044939	0.0044939	0.0044939	0.0044939	0.0044939	0.000279263	0.000279263	0.000279263	0.000279263	0.000279263	0.000279263	0.000279263	0.000279263	0.000275574	0.000275574	0.000275574	0.000275574	0.000275574	0.000275574	0.000275574	0.000275574	0.000275571	0.000275571	0.000275571	0.000275571	0.000275571	0.000275571	0.000275571	0.000275571	0.000275571	0.000275571	0.000275571	0.000275571	0.000275571	0.000275571	0.000275571	0.000275571	0.000275571	0.000275571	0.000275571	0.000275571	0.000275571	0.000275571	0.000275571	0.000275571	0.000275571	0.000275571	0.000275571	0.000275571	0.000275571	0.000275571	0.000275571	0.000275571	0.00111647	0.00113378	0.00111647	0.00183658	0.00183658	0.0473831	0.972392	0.0473831	0.00111943	0.00113685	0.00111943	0.00184563	0.00184563	0.0545626	0.99868	0.0545626	0.00111944	0.00113687	0.00111944	0.00184568	0.00184568	0.0557431	0.998785	0.0557431	0.00111944	0.00113687	0.00111944	0.00184568	0.00184568	0.0559395	0.998786	0.0559395	0.00111944	0.00113687	0.00111944	0.00184568	0.00184568	0.0559723	0.998786	0.0559723	0.00111944	0.00113687	0.00111944	0.00184568	0.00184568	0.0559777	0.998786	0.0559777	0.00111944	0.00113687	0.00111944	0.00184568	0.00184568	0.0559786	0.998786	0.0559786	0.00111944	0.00113687	0.00111944	0.00184568	0.00184568	0.0559788	0.998786	0.0559788	0.0111408	0.00113687	0.00111944	0.00184568	0.00184568	0.0559788	0.998786	0.099271	0.0114946	0.0113124	0.0123747	0.00342496	0.00342496	0.000475363	0.429595	0.000544909	0.0126726	0.0114029	0.0127074	0.00207576	0.00207576	8.89276e-06	3.93207e-06	8.89471e-06	0.0127192	0.0114061	0.0127206	0.00206696	0.00206696	8.87968e-06	1.01369e-06	8.87968e-06	0.0127211	0.0114062	0.0127211	0.0020669	0.0020669	8.87968e-06	1.01368e-06	8.87968e-06	0.0127211	0.0114062	0.0127211	0.0020669	0.0020669	8.87968e-06	1.01368e-06	0.000498874	0.0056273	0.017369	0.0179759	0.00648919	0.00648919	8.87968e-06	1.77086e-11	6.52344e-06	0.0056138	0.00564873	0.0055352	0.00483482	0.00483482	9.91432e-05	5.85239e-10	9.91425e-05	0.00532456	0.00544475	0.00532325	0.00480977	0.00480977	9.91715e-05	5.85239e-10	9.91715e-05	0.00531973	0.00544126	0.00531971	0.00480939	0.00480939	9.91715e-05	5.85239e-10	9.91715e-05	0.00531965	0.0054412	0.00531965	0.00480938	0.00480938	9.91715e-05	5.85239e-10	9.91715e-05	0.00531965	0.0054412	0.00531965	0.00480938	0.00480938	9.91715e-05	5.85239e-10	1.32288e-05	0.0045116	0.00440066	0.00446697	0.00271396	0.00271396	9.91715e-05	1.4002e-07	9.91446e-05	0.00445565	0.0043863	0.00445503	0.00269612	0.00269612	9.91715e-05	1.4002e-07	9.91715e-05	0.00445487	0.0043861	0.00445486	0.00269597	0.00269597	9.91715e-05	1.4002e-07	9.91715e-05	0.00445486	0.0043861	0.00445485	0.00269597	0.00269597	9.91715e-05	1.4002e-07	9.91715e-05	0.00445485	0.0043861	0.00445485	0.00269597	0.00269597	9.91715e-05	1.4002e-07	9.91715e-05	0.00445485	0.0043861	0.00445485	0.00269597	0.00269597	9.91715e-05	1.4002e-07	9.91715e-05	0.00445485	0.0043861	0.00445485	0.00269597	0.00269597	9.91715e-05	1.4002e-07	9.91715e-05	0.00445485	0.0043861	0.00445485	0.00269597	0.00269597	9.91715e-05	1.4002e-07	9.91715e-05	0.00445485	0.0043861	0.00445485	0.00269597	0.00269597	9.91715e-05	1.4002e-07	9.91715e-05	0.00445485	0.0043861	0.00445485	0.00269597	0.00269597	9.91715e-05	1.4002e-07	9.91715e-05	0.00445485	0.0043861	0.00445485	0.00269597	0.00269597	9.91715e-05	1.4002e-07	9.91715e-05	0.00445485	0.0043861	0.00445485	0.00269597	0.00269597	9.91715e-05	1.4002e-07	9.91715e-05	0.00445485	0.0043861	0.00445485	0.00269597	0.00269597	9.91715e-05	1.4002e-07	9.91715e-05	0.00445485	0.0043861	0.00445485	0.00269597	0.00269597	9.91715e-05	1.4002e-07	9.91715e-05	0.00445485	0.0043861	0.00445485	0.00269597	0.00269597	9.91715e-05	1.4002e-07	9.91715e-05	0.00445485	0.0043861	0.00445485	0.00269597	0.00269597	9.91715e-05	1.4002e-07	9.91715e-05	0.00445485	0.0043861	0.00445485	0.00269597	0.00269597	9.91715e-05	1.4002e-07	9.91715e-05	0.00445485	0.0043861	0.00445485	0.00269597	0.00269597	9.91715e-05	1.4002e-07	9.91715e-05	0.00445485	0.0043861	0.00445485	0.00269597	0.00269597	9.91715e-05	1.4002e-07	9.91715e-05	0.00445485	0.0043861	0.00445485	0.00269597	0.00269597	9.91715e-05	1.4002e-07	9.91715e-05	0	0	0	0	0	0	0	0	0.00443092	0.00443092	0.00443092	0.00443092	0.00443092	0.00443092	0.00443092	0.00443092	0.00395656	0.00395656	0.00395656	0.00395656	0.00395656	0.00395656	0.00395656	0.00395656	0.00400483	0.00400483	0.00400483	0.00400483	0.00400483	0.00400483	0.00400483	0.00400483	0.00249201	0.00249201	0.00249201	0.00249201	0.00249201	0.00249201	0.00249201	0.00249201	0.00259041	0.00259041	0.00259041	0.00259041	0.00259041	0.00259041	0.00259041	0.00259041	0.00258389	0.00258389	0.00258389	0.00258389	0.00258389	0.00258389	0.00258389	0.00258389	0.00258432	0.00258432	0.00258432	0.00258432	0.00258432	0.00258432	0.00258432	0.00258432	0.00258429	0.00258429	0.00258429	0.00258429	0.00258429	0.00258429	0.00258429	0.00258429	0.0025843	0.0025843	0.0025843	0.0025843	0.0025843	0.0025843	0.0025843	0.0025843	0.00327597	0.00327898	0.00327597	0.00356727	0.00356727	0.019289	0.303831	0.019289	0.00321852	0.00322123	0.00321852	0.00347872	0.00347872	0.0126492	0.000191609	0.0126492	0.00322325	0.00322599	0.00322325	0.00348661	0.00348661	0.0149639	0.316973	0.0149639	0.00322286	0.00322559	0.00322286	0.0034859	0.0034859	0.0141131	0.000136764	0.0141131	0.00322289	0.00322563	0.00322289	0.00348597	0.00348597	0.0144202	0.317278	0.0144202	0.00322289	0.00322562	0.00322289	0.00348596	0.00348596	0.0143086	0.000135698	0.0143086	0.00322289	0.00322562	0.00322289	0.00348596	0.00348596	0.014349	0.317284	0.014349	0.00322289	0.00322562	0.00322289	0.00348596	0.00348596	0.0143344	0.000135677	0.0143344	0.00492905	0.00322562	0.00322289	0.00348596	0.00348596	0.0143397	0.317284	0.0159222	0.00471889	0.00493323	0.00498253	0.00387538	0.00387538	0.00268213	1.34979e-05	0.00257567	0.00479334	0.004716	0.00476117	0.00352195	0.00352195	0.000605457	0.00034894	0.000607113	0.00478424	0.00474224	0.00478817	0.00355393	0.00355393	0.000638578	0.00034595	0.00063855	0.00478535	0.00473906	0.00478487	0.00355102	0.00355102	0.000638036	0.000345977	0.000638036	0.00478521	0.00473944	0.00478527	0.00355128	0.00355128	0.000638044	0.000345976	0.00200935	0.00400713	0.00495767	0.00496095	0.00431868	0.00431868	0.000154836	3.16881e-07	0.000141747	0.00409247	0.00398692	0.0039724	0.00401651	0.00401651	0.000364518	1.01366e-06	0.00036464	0.00406156	0.00408708	0.00407405	0.00404765	0.00404765	0.000362562	1.01365e-06	0.000362561	0.00406477	0.00407663	0.00406347	0.00404443	0.00404443	0.00036258	1.01365e-06	0.00036258	0.00406444	0.00407772	0.00406457	0.00404476	0.00404476	0.00036258	1.01365e-06	0.00036258	0.00406447	0.0040776	0.00406446	0.00404473	0.00404473	0.00036258	1.01365e-06	0.000204208	0.00399414	0.00398677	0.00399177	0.00366778	0.00366778	0.00073593	3.34983e-05	0.000738925	0.00399895	0.00399604	0.0039992	0.0037033	0.0037033	0.000728918	3.34704e-05	0.000728862	0.00399846	0.00399509	0.00399844	0.00369994	0.00369994	0.000729049	3.34704e-05	0.00072905	0.00399851	0.00399519	0.00399851	0.00370025	0.00370025	0.000729047	3.34704e-05	0.000729046	0.00399851	0.00399518	0.00399851	0.00370022	0.00370022	0.000729047	3.34704e-05	0.000729047	0.00399851	0.00399518	0.00399851	0.00370023	0.00370023	0.000729047	3.34704e-05	0.000729047	0.00399851	0.00399518	0.00399851	0.00370023	0.00370023	0.000729047	3.34704e-05	0.000729047	0.00399851	0.00399518	0.00399851	0.00370023	0.00370023	0.000729047	3.34704e-05	0.000729047	0.00399851	0.00399518	0.00399851	0.00370023	0.00370023	0.000729047	3.34704e-05	0.000729047	0.00399851	0.00399518	0.00399851	0.00370023	0.00370023	0.000729047	3.34704e-05	0.000729047	0.00399851	0.00399518	0.00399851	0.00370023	0.00370023	0.000729047	3.34704e-05	0.000729047	0.00399851	0.00399518	0.00399851	0.00370023	0.00370023	0.000729047	3.34704e-05	0.000729047	0.00399851	0.00399518	0.00399851	0.00370023	0.00370023	0.000729047	3.34704e-05	0.000729047	0.00399851	0.00399518	0.00399851	0.00370023	0.00370023	0.000729047	3.34704e-05	0.000729047	0.00399851	0.00399518	0.00399851	0.00370023	0.00370023	0.000729047	3.34704e-05	0.000729047	0.00399851	0.00399518	0.00399851	0.00370023	0.00370023	0.000729047	3.34704e-05	0.000729047	0.00399851	0.00399518	0.00399851	0.00370023	0.00370023	0.000729047	3.34704e-05	0.000729047	0.00399851	0.00399518	0.00399851	0.00370023	0.00370023	0.000729047	3.34704e-05	0.000729047	0.00399851	0.00399518	0.00399851	0.00370023	0.00370023	0.000729047	3.34704e-05	0.000729047	0.00399851	0.00399518	0.00399851	0.00370023	0.00370023	0.000729047	3.34704e-05	0.000729047	0	0	0	0	0	0	0	0	0.00443092	0.00443092	0.00443092	0.00443092	0.00443092	0.00443092	0.00443092	0.00443092	0.0035722	0.0035722	0.0035722	0.0035722	0.0035722	0.0035722	0.0035722	0.0035722	0.00372455	0.00372455	0.00372455	0.00372455	0.00372455	0.00372455	0.00372455	0.00372455	0.00352403	0.00352403	0.00352403	0.00352403	0.00352403	0.00352403	0.00352403	0.00352403	0.00355856	0.00355856	0.00355856	0.00355856	0.00355856	0.00355856	0.00355856	0.00355856	0.00355259	0.00355259	0.00355259	0.00355259	0.00355259	0.00355259	0.00355259	0.00355259	0.00355362	0.00355362	0.00355362	0.00355362	0.00355362	0.00355362	0.00355362	0.00355362	0.00355345	0.00355345	0.00355345	0.00355345	0.00355345	0.00355345	0.00355345	0.00355345	0.00355348	0.00355348	0.00355348	0.00355348	0.00355348	0.00355348	0.00355348	0.00355348	0.00363973	0.00363984	0.00363973	0.00367115	0.00367115	0.00602905	0.0144723	0.00602905	0.00362449	0.00362459	0.00362449	0.0036502	0.0036502	0.00534646	0.00854415	0.00534646	0.00362718	0.00362728	0.00362718	0.00365393	0.00365393	0.0055266	0.0113789	0.0055266	0.0036267	0.0036268	0.0036267	0.00365326	0.00365326	0.00547848	0.00992301	0.00547848	0.00362679	0.00362689	0.00362679	0.00365338	0.00365338	0.00549129	0.0106461	0.00549129	0.00362677	0.00362687	0.00362677	0.00365336	0.00365336	0.00548788	0.0102807	0.00548788	0.00362678	0.00362687	0.00362678	0.00365336	0.00365336	0.00548879	0.0104637	0.00548879	0.00362678	0.00362687	0.00362678	0.00365336	0.00365336	0.00548855	0.0103716	0.00548855	0.003794	0.00362687	0.00362678	0.00365336	0.00365336	0.00548861	0.0104179	0.00554813	0.00376327	0.0037941	0.00379646	0.00369305	0.00369305	0.00399038	0.00680953	0.00397885	0.00377128	0.00376319	0.00376519	0.00365431	0.00365431	0.00258914	0.00202989	0.0025906	0.00376981	0.00376885	0.00377092	0.0036612	0.0036612	0.00277193	0.00256193	0.00277173	0.00377008	0.00376781	0.00376987	0.00365998	0.00365998	0.00274737	0.00249642	0.0027474	0.00377003	0.003768	0.00377006	0.0036602	0.0036602	0.00275066	0.00250439	0.00334564	0.00369387	0.00377835	0.00377821	0.0037337	0.0037337	0.00144367	0.000249587	0.00139483	0.00370773	0.00369229	0.00369135	0.00370034	0.00370034	0.00180538	0.000344836	0.00180968	0.00370403	0.00370778	0.00370698	0.00370635	0.00370635	0.00177384	0.000343236	0.00177347	0.00370469	0.00370499	0.00370416	0.00370526	0.00370526	0.00177657	0.000343263	0.0017766	0.00370458	0.00370549	0.00370467	0.00370546	0.00370546	0.00177633	0.000343263	0.00177633	0.0037046	0.0037054	0.00370458	0.00370542	0.00370542	0.00177635	0.000343263	0.00161046	0.00370065	0.00370032	0.00370058	0.00366875	0.00366875	0.00245171	0.00108755	0.00247159	0.00370129	0.00370123	0.0037013	0.0036753	0.0036753	0.00237239	0.00104879	0.00237009	0.00370117	0.00370107	0.00370117	0.00367413	0.00367413	0.00238157	0.00105077	0.00238184	0.00370119	0.0037011	0.00370119	0.00367434	0.00367434	0.0023805	0.00105067	0.00238047	0.00370119	0.00370109	0.00370119	0.0036743	0.0036743	0.00238063	0.00105068	0.00238063	0.00370119	0.00370109	0.00370119	0.00367431	0.00367431	0.00238061	0.00105068	0.00238061	0.00370119	0.00370109	0.00370119	0.00367431	0.00367431	0.00238062	0.00105068	0.00238062	0.00370119	0.00370109	0.00370119	0.00367431	0.00367431	0.00238062	0.00105068	0.00238062	0.00370119	0.00370109	0.00370119	0.00367431	0.00367431	0.00238062	0.00105068	0.00238062	0.00370119	0.00370109	0.00370119	0.00367431	0.00367431	0.00238062	0.00105068	0.00238062	0.00370119	0.00370109	0.00370119	0.00367431	0.00367431	0.00238062	0.00105068	0.00238062	0.00370119	0.00370109	0.00370119	0.00367431	0.00367431	0.00238062	0.00105068	0.00238062	0.00370119	0.00370109	0.00370119	0.00367431	0.00367431	0.00238062	0.00105068	0.00238062	0.00370119	0.00370109	0.00370119	0.00367431	0.00367431	0.00238062	0.00105068	0.00238062	0.00370119	0.00370109	0.00370119	0.00367431	0.00367431	0.00238062	0.00105068	0.00238062	0.00370119	0.00370109	0.00370119	0.00367431	0.00367431	0.00238062	0.00105068	0.00238062	0.00370119	0.00370109	0.00370119	0.00367431	0.00367431	0.00238062	0.00105068	0.00238062	0.00370119	0.00370109	0.00370119	0.00367431	0.00367431	0.00238062	0.00105068	0.00238062	0.00370119	0.00370109	0.00370119	0.00367431	0.00367431	0.00238062	0.00105068	0.00238062	0.00370119	0.00370109	0.00370119	0.00367431	0.00367431	0.00238062	0.00105068	0.00238062	0	0	0	0	0	0	0	0	0.00443092	0.00443092	0.00443092	0.00443092	0.00443092	0.00443092	0.00443092	0.00443092	0.00419807	0.00419807	0.00419807	0.00419807	0.00419807	0.00419807	0.00419807	0.00419807	0.00420999	0.00420999	0.00420999	0.00420999	0.00420999	0.00420999	0.00420999	0.00420999	0.00405605	0.00405605	0.00405605	0.00405605	0.00405605	0.00405605	0.00405605	0.00405605	0.00406366	0.00406366	0.00406366	0.00406366	0.00406366	0.00406366	0.00406366	0.00406366	0.00406329	0.00406329	0.00406329	0.00406329	0.00406329	0.00406329	0.00406329	0.00406329	0.0040633	0.0040633	0.0040633	0.0040633	0.0040633	0.0040633	0.0040633	0.0040633	0.0040633	0.0040633	0.0040633	0.0040633	0.0040633	0.0040633	0.0040633	0.0040633	0.0040633	0.0040633	0.0040633	0.0040633	0.0040633	0.0040633	0.0040633	0.0040633	0.00477234	0.0121082	0.0121082	0.00414928	0.00421691	0.00413942	0.00413955	0.00413955	0.00473131	0.0109855	0.0109855	0.00414494	0.00420903	0.00413558	0.00413571	0.00413571	0.00473368	0.0111358	0.0111358	0.00414516	0.00420943	0.00413577	0.0041359	0.0041359	0.00473354	0.0111155	0.0111155	0.00414514	0.00420941	0.00413576	0.00413589	0.00413589	0.00473355	0.0111183	0.0111183	0.00414515	0.00420941	0.00413576	0.0041359	0.0041359	0.00473355	0.0111179	0.0111179	0.00414515	0.00420941	0.00413576	0.00413589	0.00413589	0.00473355	0.011118	0.011118	0.00414515	0.00420941	0.00413576	0.0041359	0.0041359	0.00473355	0.0111179	0.0111179	0.00414515	0.00420941	0.00413576	0.00413589	0.00413589	0.00340374	0.0111179	0.0111179	0.00414515	0.00420941	0.00413576	0.0041359	0.00409147	0.00345938	0.00800898	0.0072072	0.0042284	0.0041642	0.00428775	0.0042828	0.00428234	0.00364631	0.00283613	0.00257596	0.00421405	0.0040899	0.0042798	0.00427498	0.00427223	0.00363801	0.00302089	0.00272574	0.00421479	0.00409361	0.00428021	0.00427538	0.00427276	0.00363838	0.00301409	0.00272077	0.00421475	0.00409342	0.00428019	0.00427536	0.00427273	0.00363836	0.00301434	0.00272093	0.00421475	0.00409343	0.00428019	0.00427536	0.0042755	0.00185276	0.000502361	0.000504167	0.00426755	0.00413788	0.00428449	0.00428446	0.00430765	0.00391497	0.000611256	0.000644585	0.00422262	0.00415803	0.00420766	0.00420988	0.00421005	0.00346191	0.000610443	0.000643479	0.00422493	0.00415701	0.0042116	0.00421371	0.00421506	0.00348109	0.000610449	0.000643487	0.00422481	0.00415706	0.0042114	0.00421351	0.00421481	0.00348028	0.000610448	0.000643487	0.00422482	0.00415706	0.00421141	0.00421352	0.00421482	0.00348031	0.000610448	0.000643487	0.00422482	0.00415706	0.00421141	0.00421352	0.00421345	0.00529313	0.00149588	0.00149528	0.0041986	0.00413467	0.00420929	0.00420904	0.00420905	0.00360293	0.00147979	0.0014798	0.00419994	0.0041358	0.0042094	0.00420927	0.00420927	0.00367795	0.00148008	0.00148008	0.00419987	0.00413574	0.00420939	0.00420926	0.00420926	0.00367459	0.00148007	0.00148007	0.00419987	0.00413575	0.00420939	0.00420926	0.00420926	0.00367473	0.00148008	0.00148008	0.00419987	0.00413575	0.00420939	0.00420926	0.00420926	0.00367473	0.00148008	0.00148008	0.00419987	0.00413575	0.00420939	0.00420926	0.00420926	0.00367473	0.00148008	0.00148008	0.00419987	0.00413575	0.00420939	0.00420926	0.00420926	0.00367473	0.00148008	0.00148008	0.00419987	0.00413575	0.00420939	0.00420926	0.00420926	0.00367473	0.00148008	0.00148008	0.00419987	0.00413575	0.00420939	0.00420926	0.00420926	0.00367473	0.00148008	0.00148008	0.00419987	0.00413575	0.00420939	0.00420926	0.00420926	0.00367473	0.00148008	0.00148008	0.00419987	0.00413575	0.00420939	0.00420926	0.00420926	0.00367473	0.00148008	0.00148008	0.00419987	0.00413575	0.00420939	0.00420926	0.00420926	0.00367473	0.00148008	0.00148008	0.00419987	0.00413575	0.00420939	0.00420926	0.00420926	0.00367473	0.00148008	0.00148008	0.00419987	0.00413575	0.00420939	0.00420926	0.00420926	0.00367473	0.00148008	0.00148008	0.00419987	0.00413575	0.00420939	0.00420926	0.00420926	0.00367473	0.00148008	0.00148008	0.00419987	0.00413575	0.00420939	0.00420926	0.00420926	0.00367473	0.00148008	0.00148008	0.00419987	0.00413575	0.00420939	0.00420926	0.00420926	0.00367473	0.00148008	0.00148008	0.00419987	0.00413575	0.00420939	0.00420926	0.00420926	0.00367473	0.00148008	0.00148008	0.00419987	0.00413575	0.00420939	0.00420926	0.00420926	0.00367473	0.00148008	0.00148008	0.00419987	0.00413575	0.00420939	0.00420926	0.00420926	0	0	0	0	0	0	0	0	0.00443092	0.00443092	0.00443092	0.00443092	0.00443092	0.00443092	0.00443092	0.00443092	0.00471882	0.00471882	0.00471882	0.00471882	0.00471882	0.00471882	0.00471882	0.00471882	0.00473816	0.00473816	0.00473816	0.00473816	0.00473816	0.00473816	0.00473816	0.00473816	0.00328376	0.00328376	0.00328376	0.00328376	0.00328376	0.00328376	0.00328376	0.00328376	0.00321651	0.00321651	0.00321651	0.00321651	0.00321651	0.00321651	0.00321651	0.00321651	0.00321343	0.00321343	0.00321343	0.00321343	0.00321343	0.00321343	0.00321343	0.00321343	0.00321329	0.00321329	0.00321329	0.00321329	0.00321329	0.00321329	0.00321329	0.00321329	0.00321329	0.00321329	0.00321329	0.00321329	0.00321329	0.00321329	0.00321329	0.00321329	0.00321329	0.00321329	0.00321329	0.00321329	0.00321329	0.00321329	0.00321329	0.00321329	0.00639423	0.148189	0.148189	0.0039543	0.0046379	0.00386122	0.00386493	0.00386493	0.00668924	0.579397	0.579397	0.00399617	0.00473272	0.00389695	0.00390091	0.00390091	0.00671727	0.998461	0.998461	0.00399855	0.00473909	0.00389893	0.0039029	0.0039029	0.00671994	0.999996	0.999996	0.00399868	0.00473952	0.00389904	0.00390301	0.00390301	0.00672019	0.999996	0.999996	0.00399869	0.00473955	0.00389904	0.00390302	0.00390302	0.00672022	0.999996	0.999996	0.00399869	0.00473956	0.00389904	0.00390302	0.00390302	0.00672022	0.999996	0.999996	0.00399869	0.00473956	0.00389904	0.00390302	0.00390302	0.00672022	0.999996	0.999996	0.00399869	0.00473956	0.00389904	0.00390302	0.00390302	0.00112346	0.999996	0.999996	0.00399869	0.00473956	0.00389904	0.00390302	0.00351083	0.00103729	0.999977	0.999957	0.00486233	0.00426367	0.00553006	0.00542684	0.00533881	0.00196577	0.998972	0.99809	0.00480591	0.003525	0.00565878	0.0055394	0.00547314	0.00199194	0.998957	0.998039	0.00480206	0.00348816	0.00566912	0.00554826	0.00548358	0.00199269	0.998957	0.998037	0.0048018	0.00348634	0.00566996	0.00554896	0.0054844	0.00199271	0.998957	0.998037	0.00480178	0.00348625	0.00567002	0.00554901	0.00554393	0.000376522	0.80516	0.803093	0.00543157	0.00387569	0.00576676	0.00574582	0.00605711	0.0047627	0.389369	0.457713	0.00497026	0.00410906	0.00484943	0.00488699	0.0049352	0.00286068	0.00168488	0.00606577	0.00493781	0.00412271	0.00478666	0.00482774	0.00485719	0.00278428	6.6717e-06	9.6824e-06	0.00493553	0.00412351	0.00478239	0.00482368	0.00485181	0.00278126	6.5138e-06	8.88066e-06	0.00493537	0.00412356	0.0047821	0.0048234	0.00485144	0.00278114	6.51378e-06	8.88056e-06	0.00493536	0.00412356	0.00478208	0.00482338	0.0048253	0.0099559	9.91497e-05	9.9153e-05	0.00464033	0.00391097	0.00474176	0.00473998	0.00474011	0.0030801	9.92808e-05	9.92808e-05	0.00462092	0.00389917	0.00473905	0.00473437	0.00473438	0.00279299	9.9281e-05	9.9281e-05	0.00461964	0.00389851	0.00473886	0.004734	0.004734	0.0027816	9.9281e-05	9.9281e-05	0.00461956	0.00389847	0.00473885	0.00473397	0.00473397	0.00278115	9.9281e-05	9.9281e-05	0.00461955	0.00389847	0.00473885	0.00473397	0.00473397	0.00278113	9.9281e-05	9.9281e-05	0.00461955	0.00389847	0.00473885	0.00473397	0.00473397	0.00278113	9.9281e-05	9.9281e-05	0.00461955	0.00389847	0.00473885	0.00473397	0.00473397	0.00278113	9.9281e-05	9.9281e-05	0.00461955	0.00389847	0.00473885	0.00473397	0.00473397	0.00278113	9.9281e-05	9.9281e-05	0.00461955	0.00389847	0.00473885	0.00473397	0.00473397	0.00278113	9.9281e-05	9.9281e-05	0.00461955	0.00389847	0.00473885	0.00473397	0.00473397	0.00278113	9.9281e-05	9.9281e-05	0.00461955	0.00389847	0.00473885	0.00473397	0.00473397	0.00278113	9.9281e-05	9.9281e-05	0.00461955	0.00389847	0.00473885	0.00473397	0.00473397	0.00278113	9.9281e-05	9.9281e-05	0.00461955	0.00389847	0.00473885	0.00473397	0.00473397	0.00278113	9.9281e-05	9.9281e-05	0.00461955	0.00389847	0.00473885	0.00473397	0.00473397	0.00278113	9.9281e-05	9.9281e-05	0.00461955	0.00389847	0.00473885	0.00473397	0.00473397	0.00278113	9.9281e-05	9.9281e-05	0.00461955	0.00389847	0.00473885	0.00473397	0.00473397	0.00278113	9.9281e-05	9.9281e-05	0.00461955	0.00389847	0.00473885	0.00473397	0.00473397	0.00278113	9.9281e-05	9.9281e-05	0.00461955	0.00389847	0.00473885	0.00473397	0.00473397	0.00278113	9.9281e-05	9.9281e-05	0.00461955	0.00389847	0.00473885	0.00473397	0.00473397	0.00278113	9.9281e-05	9.9281e-05	0.00461955	0.00389847	0.00473885	0.00473397	0.00473397	0	0	0	0	0	0	0	0	0.00443092	0.00443092	0.00443092	0.00443092	0.00443092	0.00443092	0.00443092	0.00443092	0.00518927	0.00518927	0.00518927	0.00518927	0.00518927	0.00518927	0.00518927	0.00518927	0.00533142	0.00533142	0.00533142	0.00533142	0.00533142	0.00533142	0.00533142	0.00533142	0.000619223	0.000619223	0.000619223	0.000619223	0.000619223	0.000619223	0.000619223	0.000619223	0.000523081	0.000523081	0.000523081	0.000523081	0.000523081	0.000523081	0.000523081	0.000523081	0.000521284	0.000521284	0.000521284	0.000521284	0.000521284	0.000521284	0.000521284	0.000521284	0.00052125	0.00052125	0.00052125	0.00052125	0.00052125	0.00052125	0.00052125	0.00052125	0.00052125	0.00052125	0.00052125	0.00052125	0.00052125	0.00052125	0.00052125	0.00052125	0.00052125	0.00052125	0.00052125	0.00052125	0.00052125	0.00052125	0.00052125	0.00052125	0.00451407	0.83114	0.83114	0.00177094	0.00451407	0.00153912	0.00156428	0.00156428	0.00520467	1	1	0.00185188	0.00520467	0.0015962	0.00162374	0.00162374	0.00533435	1	1	0.00185725	0.00533435	0.00159946	0.0016272	0.0016272	0.00535906	1	1	0.0018576	0.00535906	0.00159964	0.0016274	0.0016274	0.00536378	1	1	0.00185763	0.00536378	0.00159966	0.00162741	0.00162741	0.00536468	1	1	0.00185763	0.00536468	0.00159966	0.00162741	0.00162741	0.00536486	1	1	0.00185763	0.00536486	0.00159966	0.00162741	0.00162741	0.00536489	1	1	0.00185763	0.00536489	0.00159966	0.00162741	0.00162741	2.32751e-05	1	1	0.00185763	0.00536489	0.00159966	0.00162741	0.00087627	1.92212e-05	1	1	0.00583479	0.0028937	0.0115939	0.00971036	0.00850967	0.00036622	1	1	0.00583227	0.000899993	0.0164644	0.012694	0.0109527	0.0003708	1	1	0.00583175	0.000838003	0.019542	0.014106	0.0119426	0.000370861	1	1	0.00583164	0.000836145	0.0217704	0.014827	0.0123684	0.000370861	1	1	0.00583162	0.00083609	0.0235372	0.0152091	0.0139446	0.000100466	1	1	0.0120061	0.00155284	0.0294587	0.0213378	0.0276229	0.0225399	1	1	0.00846504	0.00217072	0.0136794	0.0109511	0.0144148	0.0068253	1	1	0.00746397	0.0022192	0.00781849	0.00757405	0.00902953	0.00389842	1	1	0.0072029	0.00222305	0.00634708	0.00671673	0.00745696	0.00351169	1	1	0.00713633	0.00222335	0.00602311	0.00651489	0.00705132	0.00346354	1	1	0.00711945	0.00222338	0.00595403	0.00646825	0.00659294	0.025353	1	1	0.00495416	0.00163184	0.00546568	0.00547758	0.00550197	0.00372948	1	1	0.00458606	0.00159768	0.00537139	0.00528758	0.00529218	0.00172216	1	1	0.00452625	0.00159572	0.00535337	0.0052519	0.00525276	0.00160284	1	1	0.00451661	0.00159561	0.00534994	0.00524523	0.00524539	0.00159602	1	1	0.00451505	0.00159561	0.00534928	0.00524398	0.00524401	0.00159563	1	1	0.0045148	0.00159561	0.00534915	0.00524375	0.00524375	0.00159561	1	1	0.00451476	0.00159561	0.00534913	0.0052437	0.0052437	0.00159561	1	1	0.00451476	0.00159561	0.00534913	0.00524369	0.00524369	0.00159561	1	1	0.00451475	0.00159561	0.00534913	0.00524369	0.00524369	0.00159561	1	1	0.00451475	0.00159561	0.00534913	0.00524369	0.00524369	0.00159561	1	1	0.00451475	0.00159561	0.00534913	0.00524369	0.00524369	0.00159561	1	1	0.00451475	0.00159561	0.00534913	0.00524369	0.00524369	0.00159561	1	1	0.00451475	0.00159561	0.00534913	0.00524369	0.00524369	0.00159561	1	1	0.00451475	0.00159561	0.00534913	0.00524369	0.00524369	0.00159561	1	1	0.00451475	0.00159561	0.00534913	0.00524369	0.00524369	0.00159561	1	1	0.00451475	0.00159561	0.00534913	0.00524369	0.00524369	0.00159561	1	1	0.00451475	0.00159561	0.00534913	0.00524369	0.00524369	0.00159561	1	1	0.00451475	0.00159561	0.00534913	0.00524369	0.00524369	0.00159561	1	1	0.00451475	0.00159561	0.00534913	0.00524369	0.00524369	0.00159561	1	1	0.00451475	0.00159561	0.00534913	0.00524369	0.00524369	0	0	0	0	0	0	0	0	0.00443092	0.00443092	0.00443092	0.00443092	0.00443092	0.00443092	0.00443092	0.00443092	0.00620658	0.00620658	0.00620658	0.00620658	0.00620658	0.00620658	0.00620658	0.00620658	0.00710269	0.00710269	0.00710269	0.00710269	0.00710269	0.00710269	0.00710269	0.00710269	3.80204e-06	3.80204e-06	3.80204e-06	3.80204e-06	3.80204e-06	3.80204e-06	3.80204e-06	3.80204e-06	2.20948e-06	2.20948e-06	2.20948e-06	2.20948e-06	2.20948e-06	2.20948e-06	2.20948e-06	2.20948e-06	2.20922e-06	2.20922e-06	2.20922e-06	2.20922e-06	2.20922e-06	2.20922e-06	2.20922e-06	2.20922e-06	2.20922e-06	2.20922e-06	2.20922e-06	2.20922e-06	2.20922e-06	2.20922e-06	2.20922e-06	2.20922e-06	2.20922e-06	2.20922e-06	2.20922e-06	2.20922e-06	2.20922e-06	2.20922e-06	2.20922e-06	2.20922e-06	2.20922e-06	2.20922e-06	2.20922e-06	2.20922e-06	2.20922e-06	2.20922e-06	2.20922e-06	2.20922e-06	0.00039849	0.759157	0.759157	0.000164637	0.00443167	0.000101571	0.00011921	0.00011921	0.000410744	1	1	0.000166694	0.00620693	0.000102345	0.000120281	0.000120281	0.000411129	1	1	0.00016672	0.00710288	0.000102351	0.000120291	0.000120291	0.000411141	1	1	0.00016672	0.00760268	0.000102351	0.000120291	0.000120291	0.000411142	1	1	0.00016672	0.0078965	0.000102351	0.000120291	0.000120291	0.000411142	1	1	0.00016672	0.00807446	0.000102351	0.000120291	0.000120291	0.000411142	1	1	0.00016672	0.00818417	0.000102351	0.000120291	0.000120291	0.000411142	1	1	0.00016672	0.00825255	0.000102351	0.000120291	0.000120291	8.08983e-08	1	1	0.00016672	0.00829544	0.000102351	0.000120291	1.37337e-05	7.83952e-08	1	1	0.00928572	0.000957139	0.0695993	0.0271231	0.0146603	9.9141e-05	1	1	0.0112085	1.21781e-05	0.936838	0.154538	0.0365384	9.98948e-05	1	1	0.0129606	1.13293e-05	1	0.999679	0.168069	9.99005e-05	1	1	0.0147911	1.13286e-05	1	1	0.999788	9.99006e-05	1	1	0.0169754	1.13286e-05	1	1	1	0.000812612	1	1	0.209688	9.92263e-05	1	1	1	0.484004	1	1	0.999989	0.000295601	1	1	1	1	1	1	1	0.000300071	1	1	1	1	1	1	1	0.000300174	1	1	1	1	1	1	1	0.000300176	1	1	1	1	1	1	1	0.000300176	1	1	1	1	1	1	1	0.000101442	1	1	1	1	1	1	1	9.99123e-05	1	1	1	1	1	1	1	9.99006e-05	1	1	1	1	1	1	1	9.99006e-05	1	1	1	1	1	1	1	9.99006e-05	1	1	1	1	1	1	1	9.99006e-05	1	1	1	1	1	1	1	9.99006e-05	1	1	1	1	1	1	1	9.99006e-05	1	1	1	1	1	1	1	9.99006e-05	1	1	1	1	1	1	1	9.99006e-05	1	1	1	1	1	1	1	9.99006e-05	1	1	1	1	1	1	1	9.99006e-05	1	1	1	1	1	1	1	9.99006e-05	1	1	1	1	1	1	1	9.99006e-05	1	1	1	1	1	1	1	9.99006e-05	1	1	1	1	1	1	1	9.99006e-05	1	1	1	1	1	1	1	9.99006e-05	1	1	1	1	1	1	1	9.99006e-05	1	1	1	1	1	1	1	9.99006e-05	1	1	1	1	1	1	1	9.99006e-05	1	1	1	0	0	0	0	0	0	0	0	0.00443092	0.00443092	0.00443092	0.00443092	0.00443092	0.00443092	0.00443092	0.00443092	0.00518027	0.00518027	0.00518027	0.00518027	0.00518027	0.00518027	0.00518027	0.00518027	0.00531891	0.00531891	0.00531891	0.00531891	0.00531891	0.00531891	0.00531891	0.00531891	5.24547e-10	5.24547e-10	5.24547e-10	5.24547e-10	5.24547e-10	5.24547e-10	5.24547e-10	5.24547e-10	4.34444e-10	4.34444e-10	4.34444e-10	4.34444e-10	4.34444e-10	4.34444e-10	4.34444e-10	4.34444e-10	4.34444e-10	4.34444e-10	4.34444e-10	4.34444e-10	4.34444e-10	4.34444e-10	4.34444e-10	4.34444e-10	4.34444e-10	4.34444e-10	4.34444e-10	4.34444e-10	4.34444e-10	4.34444e-10	4.34444e-10	4.34444e-10	4.34444e-10	4.34444e-10	4.34444e-10	4.34444e-10	4.34444e-10	4.34444e-10	4.34444e-10	4.34444e-10	4.34444e-10	4.34444e-10	4.34444e-10	4.34444e-10	4.34444e-10	4.34444e-10	4.34444e-10	4.34444e-10	4.10022e-06	0.00443092	0.00443092	4.10022e-06	0.00443092	1.60416e-06	4.10022e-06	4.10022e-06	4.10081e-06	0.00518027	0.00518027	4.10081e-06	0.00518027	1.60426e-06	4.10081e-06	4.10081e-06	4.10081e-06	0.00531891	0.00531891	4.10081e-06	0.00531891	1.60426e-06	4.10081e-06	4.10081e-06	4.10081e-06	0.00534496	0.00534496	4.10081e-06	0.00534496	1.60426e-06	4.10081e-06	4.10081e-06	4.10081e-06	0.00534987	0.00534987	4.10081e-06	0.00534987	1.60426e-06	4.10081e-06	4.10081e-06	4.10081e-06	0.0053508	0.0053508	4.10081e-06	0.0053508	1.60426e-06	4.10081e-06	4.10081e-06	4.10081e-06	0.00535097	0.00535097	4.10081e-06	0.00535097	1.60426e-06	4.10081e-06	4.10081e-06	4.10081e-06	0.00535101	0.00535101	4.10081e-06	0.00535101	1.60426e-06	4.10081e-06	4.10081e-06	4.15812e-08	0.00535101	0.00535101	4.10081e-06	0.00535101	1.60426e-06	4.10081e-06	4.15812e-08	4.15752e-08	5.45466e-05	1.50692e-07	0.020424	5.45466e-05	0.31435	0.020424	0.0023742	0.000806435	1.41268e-08	3.89497e-11	0.0143687	1.41268e-08	0.999963	0.0143687	0.000877148	0.00082979	1.40995e-08	3.89496e-11	0.0116263	1.40995e-08	1	0.0116263	0.00083187	0.000830476	1.40995e-08	3.89496e-11	0.0105611	1.40995e-08	1	0.0105611	0.000830538	0.000830497	1.40995e-08	3.89496e-11	0.0101739	1.40995e-08	1	0.0101739	0.00722835	0.0674307	1.39052e-06	1.39052e-06	0.701443	1.39052e-06	1	0.701443	0.954586	0.994396	1.38096e-05	0.000262678	1	1.38096e-05	1	1	1	1	1.38157e-05	0.000265121	1	1.38157e-05	1	1	1	1	1.38157e-05	0.000265144	1	1.38157e-05	1	1	1	1	1.38157e-05	0.000265144	1	1.38157e-05	1	1	1	1	1.38157e-05	0.000265144	1	1.38157e-05	1	1	1	1	1.3912e-06	1.40365e-06	1	1.3912e-06	1	1	1	1	1.39059e-06	1.39059e-06	1	1.39059e-06	1	1	1	1	1.39059e-06	1.39059e-06	1	1.39059e-06	1	1	1	1	1.39059e-06	1.39059e-06	1	1.39059e-06	1	1	1	1	1.39059e-06	1.39059e-06	1	1.39059e-06	1	1	1	1	1.39059e-06	1.39059e-06	1	1.39059e-06	1	1	1	1	1.39059e-06	1.39059e-06	1	1.39059e-06	1	1	1	1	1.39059e-06	1.39059e-06	1	1.39059e-06	1	1	1	1	1.39059e-06	1.39059e-06	1	1.39059e-06	1	1	1	1	1.39059e-06	1.39059e-06	1	1.39059e-06	1	1	1	1	1.39059e-06	1.39059e-06	1	1.39059e-06	1	1	1	1	1.39059e-06	1.39059e-06	1	1.39059e-06	1	1	1	1	1.39059e-06	1.39059e-06	1	1.39059e-06	1	1	1	1	1.39059e-06	1.39059e-06	1	1.39059e-06	1	1	1	1	1.39059e-06	1.39059e-06	1	1.39059e-06	1	1	1	1	1.39059e-06	1.39059e-06	1	1.39059e-06	1	1	1	1	1.39059e-06	1.39059e-06	1	1.39059e-06	1	1	1	1	1.39059e-06	1.39059e-06	1	1.39059e-06	1	1	1	1	1.39059e-06	1.39059e-06	1	1.39059e-06	1	1	1	1	1.39059e-06	1.39059e-06	1	1.39059e-06	1	1	1	0	0	0	0	0	0	0	0	0.00443092	0.00443092	0.00443092	0.00443092	0.00443092	0.00443092	0.00443092	0.00443092	0.00394061	0.00394061	0.00394061	0.00394061	0.00394061	0.00394061	0.00394061	0.00394061	0.00399209	0.00399209	0.00399209	0.00399209	0.00399209	0.00399209	0.00399209	0.00399209	3.96168e-12	3.96168e-12	3.96168e-12	3.96168e-12	3.96168e-12	3.96168e-12	3.96168e-12	3.96168e-12	4.40514e-12	4.40514e-12	4.40514e-12	4.40514e-12	4.40514e-12	4.40514e-12	4.40514e-12	4.40514e-12	4.40514e-12	4.40514e-12	4.40514e-12	4.40514e-12	4.40514e-12	4.40514e-12	4.40514e-12	4.40514e-12	4.40514e-12	4.40514e-12	4.40514e-12	4.40514e-12	4.40514e-12	4.40514e-12	4.40514e-12	4.40514e-12	4.40514e-12	4.40514e-12	4.40514e-12	4.40514e-12	4.40514e-12	4.40514e-12	4.40514e-12	4.40514e-12	4.40514e-12	4.40514e-12	4.40514e-12	4.40514e-12	4.40514e-12	4.40514e-12	4.40514e-12	4.40514e-12	2.32499e-07	6.28517e-06	6.28517e-06	5.62879e-07	0.00443092	2.32499e-07	6.28517e-06	6.28517e-06	2.32498e-07	6.28412e-06	6.28412e-06	5.6287e-07	0.00394061	2.32498e-07	6.28412e-06	6.28412e-06	2.32498e-07	6.28412e-06	6.28412e-06	5.6287e-07	0.00399208	2.32498e-07	6.28412e-06	6.28412e-06	2.32498e-07	6.28412e-06	6.28412e-06	5.6287e-07	0.00398665	2.32498e-07	6.28412e-06	6.28412e-06	2.32498e-07	6.28412e-06	6.28412e-06	5.6287e-07	0.00398722	2.32498e-07	6.28412e-06	6.28412e-06	2.32498e-07	6.28412e-06	6.28412e-06	5.6287e-07	0.00398717	2.32498e-07	6.28412e-06	6.28412e-06	2.32498e-07	6.28412e-06	6.28412e-06	5.6287e-07	0.00398717	2.32498e-07	6.28412e-06	6.28412e-06	2.32498e-07	6.28412e-06	6.28412e-06	5.6287e-07	0.00398717	2.32498e-07	6.28412e-06	6.28412e-06	2.29289e-05	6.28412e-06	6.28412e-06	5.6287e-07	0.00398717	2.32498e-07	6.28412e-06	1.73598e-08	2.29151e-05	0.000619374	6.28412e-06	0.0312141	1.10584e-05	0.104408	0.000619374	6.28517e-06	0.0655663	1.35835e-05	1.39997e-07	0.00348413	3.8669e-10	0.00435858	1.35835e-05	1.39997e-07	0.0121416	1.38039e-05	1.4002e-07	0.00725318	3.86803e-10	0.0588499	1.38039e-05	1.4002e-07	0.048385	1.38039e-05	1.4002e-07	0.00656635	3.86803e-10	0.0144802	1.38039e-05	1.4002e-07	0.0190351	1.38039e-05	1.4002e-07	0.0066865	3.86803e-10	0.0456022	1.38039e-05	1.38089e-05	0.193292	0.0655812	0.0656034	0.879933	1.4002e-07	0.938535	0.0655812	0.571795	0.0294511	0.00123563	0.0121298	2.54989e-12	2.66403e-06	1.06377e-12	0.00123563	1.76331e-08	0.0320621	0.00679495	0.0483994	0.0352974	2.66385e-06	0.0675632	0.00679495	0.0656036	0.029977	0.00586707	0.0190279	0.0141171	2.66385e-06	0.011886	0.00586707	0.0121298	0.0316311	0.00601268	0.0406212	0.0245254	2.66385e-06	0.0501805	0.00601268	0.0483995	0.0303119	0.00598959	0.023296	0.0187093	2.66385e-06	0.0187351	0.00598959	0.00194939	0.00429966	8.45514e-05	5.33792e-05	0.0006729	1.40011e-07	0.00162641	8.45514e-05	9.41351e-05	0.0023852	9.8918e-05	9.9e-05	0.00108633	1.4002e-07	0.00256039	9.8918e-05	9.88928e-05	0.0025094	9.88802e-05	9.888e-05	0.00107447	1.4002e-07	0.00249777	9.88802e-05	9.88802e-05	0.00250115	9.88803e-05	9.88803e-05	0.00107481	1.4002e-07	0.00250192	9.88803e-05	9.88803e-05	0.00250169	9.88803e-05	9.88803e-05	0.0010748	1.4002e-07	0.00250164	9.88803e-05	9.88803e-05	0.00250166	9.88803e-05	9.88803e-05	0.0010748	1.4002e-07	0.00250166	9.88803e-05	9.88803e-05	0.00250166	9.88803e-05	9.88803e-05	0.0010748	1.4002e-07	0.00250166	9.88803e-05	9.88803e-05	0.00250166	9.88803e-05	9.88803e-05	0.0010748	1.4002e-07	0.00250166	9.88803e-05	9.88803e-05	0.00250166	9.88803e-05	9.88803e-05	0.0010748	1.4002e-07	0.00250166	9.88803e-05	9.88803e-05	0.00250166	9.88803e-05	9.88803e-05	0.0010748	1.4002e-07	0.00250166	9.88803e-05	9.88803e-05	0.00250166	9.88803e-05	9.88803e-05	0.0010748	1.4002e-07	0.00250166	9.88803e-05	9.88803e-05	0.00250166	9.88803e-05	9.88803e-05	0.0010748	1.4002e-07	0.00250166	9.88803e-05	9.88803e-05	0.00250166	9.88803e-05	9.88803e-05	0.0010748	1.4002e-07	0.00250166	9.88803e-05	9.88803e-05	0.00250166	9.88803e-05	9.88803e-05	0.0010748	1.4002e-07	0.00250166	9.88803e-05	9.88803e-05	0.00250166	9.88803e-05	9.88803e-05	0.0010748	1.4002e-07	0.00250166	9.88803e-05	9.88803e-05	0.00250166	9.88803e-05	9.88803e-05	0.0010748	1.4002e-07	0.00250166	9.88803e-05	9.88803e-05	0.00250166	9.88803e-05	9.88803e-05	0.0010748	1.4002e-07	0.00250166	9.88803e-05	9.88803e-05	0.00250166	9.88803e-05	9.88803e-05	0.0010748	1.4002e-07	0.00250166	9.88803e-05	9.88803e-05	0.00250166	9.88803e-05	9.88803e-05	0.0010748	1.4002e-07	0.00250166	9.88803e-05	9.88803e-05	0.00250166	9.88803e-05	9.88803e-05	0.0010748	1.4002e-07	0.00250166	9.88803e-05	9.88803e-05	0	0	0	0	0	0	0	0	0.00443092	0.00443092	0.00443092	0.00443092	0.00443092	0.00443092	0.00443092	0.00443092	0.00564474	0.00564474	0.00564474	0.00564474	0.00564474	0.00564474	0.00564474	0.00564474	0.0060315	0.0060315	0.0060315	0.0060315	0.0060315	0.0060315	0.0060315	0.0060315	6.05048e-10	6.05048e-10	6.05048e-10	6.05048e-10	6.05048e-10	6.05048e-10	6.05048e-10	6.05048e-10	4.34444e-10	4.34444e-10	4.34444e-10	4.34444e-10	4.34444e-10	4.34444e-10	4.34444e-10	4.34444e-10	4.34444e-10	4.34444e-10	4.34444e-10	4.34444e-10	4.34444e-10	4.34444e-10	4.34444e-10	4.34444e-10	4.34444e-10	4.34444e-10	4.34444e-10	4.34444e-10	4.34444e-10	4.34444e-10	4.34444e-10	4.34444e-10	4.34444e-10	4.34444e-10	4.34444e-10	4.34444e-10	4.34444e-10	4.34444e-10	4.34444e-10	4.34444e-10	4.34444e-10	4.34444e-10	4.34444e-10	4.34444e-10	4.34444e-10	4.34444e-10	4.34444e-10	4.34444e-10	1.60416e-06	4.10022e-06	4.10022e-06	4.10022e-06	0.00443092	4.10022e-06	0.00443092	0.00443092	1.60431e-06	4.10114e-06	4.10114e-06	4.10114e-06	0.00564474	4.10114e-06	0.00564474	0.00564474	1.60431e-06	4.10114e-06	4.10114e-06	4.10114e-06	0.0060315	4.10114e-06	0.0060315	0.0060315	1.60431e-06	4.10114e-06	4.10114e-06	4.10114e-06	0.00616018	4.10114e-06	0.00616018	0.00616018	1.60431e-06	4.10114e-06	4.10114e-06	4.10114e-06	0.0062036	4.10114e-06	0.0062036	0.0062036	1.60431e-06	4.10114e-06	4.10114e-06	4.10114e-06	0.00621832	4.10114e-06	0.00621832	0.00621832	1.60431e-06	4.10114e-06	4.10114e-06	4.10114e-06	0.00622331	4.10114e-06	0.00622331	0.00622331	1.60431e-06	4.10114e-06	4.10114e-06	4.10114e-06	0.00622501	4.10114e-06	0.00622501	0.00622501	0.00809078	4.10114e-06	4.10114e-06	4.10114e-06	0.00622559	4.10114e-06	0.00622559	6.3517e-05	0.0125592	0.0204256	0.00237473	0.0204256	6.35191e-05	0.00237473	6.35191e-05	1.25101e-07	0.441983	0.0212445	0.000918667	0.0212445	1.41488e-08	0.000918667	1.41488e-08	3.89499e-11	1	0.0221999	0.000848127	0.0221999	1.40995e-08	0.000848127	1.40995e-08	3.89496e-11	1	0.0233679	0.000844851	0.0233679	1.40995e-08	0.000844851	1.40995e-08	3.89496e-11	1	0.0248775	0.000844699	0.0248775	1.40995e-08	0.000844699	1.40995e-08	1.40995e-08	1	0.865286	0.63183	0.865286	1.39052e-06	0.63183	1.39052e-06	1.38089e-05	1	1	1	1	1.381e-05	1	1.381e-05	0.000262865	1	1	1	1	1.38194e-05	1	1.38194e-05	0.000266483	1	1	1	1	1.38194e-05	1	1.38194e-05	0.000266537	1	1	1	1	1.38194e-05	1	1.38194e-05	0.000266538	1	1	1	1	1.38194e-05	1	1.38194e-05	1.40125e-05	1	1	1	1	1.39158e-06	1	1.39158e-06	1.39159e-06	1	1	1	1	1.39063e-06	1	1.39063e-06	1.39063e-06	1	1	1	1	1.39063e-06	1	1.39063e-06	1.39063e-06	1	1	1	1	1.39063e-06	1	1.39063e-06	1.39063e-06	1	1	1	1	1.39063e-06	1	1.39063e-06	1.39063e-06	1	1	1	1	1.39063e-06	1	1.39063e-06	1.39063e-06	1	1	1	1	1.39063e-06	1	1.39063e-06	1.39063e-06	1	1	1	1	1.39063e-06	1	1.39063e-06	1.39063e-06	1	1	1	1	1.39063e-06	1	1.39063e-06	1.39063e-06	1	1	1	1	1.39063e-06	1	1.39063e-06	1.39063e-06	1	1	1	1	1.39063e-06	1	1.39063e-06	1.39063e-06	1	1	1	1	1.39063e-06	1	1.39063e-06	1.39063e-06	1	1	1	1	1.39063e-06	1	1.39063e-06	1.39063e-06	1	1	1	1	1.39063e-06	1	1.39063e-06	1.39063e-06	1	1	1	1	1.39063e-06	1	1.39063e-06	1.39063e-06	1	1	1	1	1.39063e-06	1	1.39063e-06	1.39063e-06	1	1	1	1	1.39063e-06	1	1.39063e-06	1.39063e-06	1	1	1	1	1.39063e-06	1	1.39063e-06	1.39063e-06	1	1	1	1	1.39063e-06	1	1.39063e-06	1.39063e-06	1	1	1	1	1.39063e-06	1	1.39063e-06	1.39063e-06	0	0	0	0	0	0	0	0	0.00443092	0.00443092	0.00443092	0.00443092	0.00443092	0.00443092	0.00443092	0.00443092	0.00543616	0.00543616	0.00543616	0.00543616	0.00543616	0.00543616	0.00543616	0.00543616	0.00569409	0.00569409	0.00569409	0.00569409	0.00569409	0.00569409	0.00569409	0.00569409	2.87634e-06	2.87634e-06	2.87634e-06	2.87634e-06	2.87634e-06	2.87634e-06	2.87634e-06	2.87634e-06	2.20914e-06	2.20914e-06	2.20914e-06	2.20914e-06	2.20914e-06	2.20914e-06	2.20914e-06	2.20914e-06	2.20907e-06	2.20907e-06	2.20907e-06	2.20907e-06	2.20907e-06	2.20907e-06	2.20907e-06	2.20907e-06	2.20907e-06	2.20907e-06	2.20907e-06	2.20907e-06	2.20907e-06	2.20907e-06	2.20907e-06	2.20907e-06	2.20907e-06	2.20907e-06	2.20907e-06	2.20907e-06	2.20907e-06	2.20907e-06	2.20907e-06	2.20907e-06	2.20907e-06	2.20907e-06	2.20907e-06	2.20907e-06	2.20907e-06	2.20907e-06	2.20907e-06	2.20907e-06	0.000101564	0.000119202	0.000119202	0.000164626	0.00443137	0.000398464	0.759145	0.759145	0.000102033	0.00011985	0.00011985	0.00016587	0.00543628	0.000405851	1	1	0.000102035	0.000119854	0.000119854	0.00016588	0.00569413	0.000405989	1	1	0.000102035	0.000119854	0.000119854	0.00016588	0.00576222	0.000405992	1	1	0.000102035	0.000119854	0.000119854	0.00016588	0.00578034	0.000405992	1	1	0.000102035	0.000119854	0.000119854	0.00016588	0.00578518	0.000405992	1	1	0.000102035	0.000119854	0.000119854	0.00016588	0.00578646	0.000405992	1	1	0.000102035	0.000119854	0.000119854	0.00016588	0.00578681	0.000405992	1	1	0.0231015	0.000119854	0.000119854	0.00016588	0.0057869	0.000405992	1	1	0.0642886	0.0270272	0.0147256	0.00923934	0.000664033	0.000405992	1	1	0.588198	0.0744727	0.0238875	0.0084816	1.16727e-05	0.000101024	1	1	1	0.420739	0.0360771	0.00819115	1.13249e-05	9.9606e-05	1	1	1	1	0.0617985	0.00808244	1.13247e-05	9.95994e-05	1	1	1	1	0.178388	0.00804213	1.13247e-05	9.95994e-05	1	1	1	1	0.998155	0.0951943	9.91925e-05	0.0122673	1	1	1	1	1	0.44403	0.00029472	0.0213689	1	1	1	1	1	1	0.000297403	0.0322284	1	1	1	1	1	1	0.00029744	0.0522246	1	1	1	1	1	1	0.000297441	0.122252	1	1	1	1	1	1	0.000297441	0.781789	1	1	1	1	1	1	0.000100517	1	1	1	1	1	1	1	9.96036e-05	1	1	1	1	1	1	1	9.95994e-05	1	1	1	1	1	1	1	9.95994e-05	1	1	1	1	1	1	1	9.95994e-05	1	1	1	1	1	1	1	9.95994e-05	1	1	1	1	1	1	1	9.95994e-05	1	1	1	1	1	1	1	9.95994e-05	1	1	1	1	1	1	1	9.95994e-05	1	1	1	1	1	1	1	9.95994e-05	1	1	1	1	1	1	1	9.95994e-05	1	1	1	1	1	1	1	9.95994e-05	1	1	1	1	1	1	1	9.95994e-05	1	1	1	1	1	1	1	9.95994e-05	1	1	1	1	1	1	1	9.95994e-05	1	1	1	1	1	1	1	9.95994e-05	1	1	1	1	1	1	1	9.95994e-05	1	1	1	1	1	1	1	9.95994e-05	1	1	1	1	1	1	1	9.95994e-05	1	1	1	1	1	1	1	9.95994e-05	1	1	1	0	0	0	0	0	0	0	0	0.00443092	0.00443092	0.00443092	0.00443092	0.00443092	0.00443092	0.00443092	0.00443092	0.00493948	0.00493948	0.00493948	0.00493948	0.00493948	0.00493948	0.00493948	0.00493948	0.00500144	0.00500144	0.00500144	0.00500144	0.00500144	0.00500144	0.00500144	0.00500144	0.00057866	0.00057866	0.00057866	0.00057866	0.00057866	0.00057866	0.00057866	0.00057866	0.000518953	0.000518953	0.000518953	0.000518953	0.000518953	0.000518953	0.000518953	0.000518953	0.00051819	0.00051819	0.00051819	0.00051819	0.00051819	0.00051819	0.00051819	0.00051819	0.00051818	0.00051818	0.00051818	0.00051818	0.00051818	0.00051818	0.00051818	0.00051818	0.00051818	0.00051818	0.00051818	0.00051818	0.00051818	0.00051818	0.00051818	0.00051818	0.00051818	0.00051818	0.00051818	0.00051818	0.00051818	0.00051818	0.00051818	0.00051818	0.00153007	0.00155508	0.00155508	0.00176052	0.00448759	0.00448759	0.830309	0.830309	0.00156863	0.00159525	0.00159525	0.00181514	0.00494634	0.00494634	1	1	0.00157012	0.00159683	0.00159683	0.00181758	0.00500228	0.00500228	1	1	0.00157018	0.00159689	0.00159689	0.00181769	0.00500915	0.00500915	1	1	0.00157018	0.00159689	0.00159689	0.0018177	0.00500999	0.00500999	1	1	0.00157018	0.00159689	0.00159689	0.0018177	0.00501009	0.00501009	1	1	0.00157018	0.00159689	0.00159689	0.0018177	0.00501011	0.00501011	1	1	0.00157018	0.00159689	0.00159689	0.0018177	0.00501011	0.00501011	1	1	0.00937154	0.00159689	0.00159689	0.0018177	0.00501011	0.00501011	1	1	0.011335	0.00952968	0.00857699	0.00570985	0.00270189	0.00121986	1	1	0.0143993	0.0113518	0.00998414	0.00544894	0.000867238	0.00037713	0.999997	0.999973	0.015511	0.0118668	0.0103327	0.00541422	0.000828944	0.000369383	0.999997	0.999973	0.0159348	0.0120165	0.0104209	0.00540961	0.000828162	0.000369313	0.999997	0.999973	0.0160994	0.0120604	0.0104433	0.005409	0.000828147	0.000369312	0.999997	0.999997	0.00775857	0.0167333	0.0160903	0.0111409	0.0015381	0.00152084	0.984645	0.988691	0.00640562	0.00772515	0.00801642	0.00725358	0.00213263	0.00317161	0.998507	0.999543	0.00562053	0.00619716	0.00657994	0.0065955	0.00216403	0.00330282	0.998939	0.99965	0.00551345	0.00596957	0.00635261	0.00649012	0.0021657	0.00331348	0.99895	0.999651	0.00549901	0.00593639	0.00631735	0.0064734	0.00216579	0.00331435	0.99895	0.999651	0.00549706	0.00593157	0.0063119	0.00647075	0.00216579	0.00331442	0.99895	0.998968	0.00508976	0.00503044	0.00507756	0.00450428	0.00158955	0.0016351	0.999985	0.999985	0.00500795	0.00492054	0.00492622	0.00429218	0.00156718	0.00156894	0.999986	0.999986	0.00499792	0.0049073	0.00490798	0.0042699	0.00156632	0.00156638	0.999986	0.999986	0.00499669	0.0049057	0.00490579	0.00426757	0.00156628	0.00156629	0.999986	0.999986	0.00499654	0.00490551	0.00490552	0.00426732	0.00156628	0.00156628	0.999986	0.999986	0.00499652	0.00490549	0.00490549	0.0042673	0.00156628	0.00156628	0.999986	0.999986	0.00499652	0.00490549	0.00490549	0.0042673	0.00156628	0.00156628	0.999986	0.999986	0.00499652	0.00490549	0.00490549	0.0042673	0.00156628	0.00156628	0.999986	0.999986	0.00499652	0.00490549	0.00490549	0.0042673	0.00156628	0.00156628	0.999986	0.999986	0.00499652	0.00490549	0.00490549	0.0042673	0.00156628	0.00156628	0.999986	0.999986	0.00499652	0.00490549	0.00490549	0.0042673	0.00156628	0.00156628	0.999986	0.999986	0.00499652	0.00490549	0.00490549	0.0042673	0.00156628	0.00156628	0.999986	0.999986	0.00499652	0.00490549	0.00490549	0.0042673	0.00156628	0.00156628	0.999986	0.999986	0.00499652	0.00490549	0.00490549	0.0042673	0.00156628	0.00156628	0.999986	0.999986	0.00499652	0.00490549	0.00490549	0.0042673	0.00156628	0.00156628	0.999986	0.999986	0.00499652	0.00490549	0.00490549	0.0042673	0.00156628	0.00156628	0.999986	0.999986	0.00499652	0.00490549	0.00490549	0.0042673	0.00156628	0.00156628	0.999986	0.999986	0.00499652	0.00490549	0.00490549	0.0042673	0.00156628	0.00156628	0.999986	0.999986	0.00499652	0.00490549	0.00490549	0.0042673	0.00156628	0.00156628	0.999986	0.999986	0.00499652	0.00490549	0.00490549	0.0042673	0.00156628	0.00156628	0.999986	0.999986	0	0	0	0	0	0	0	0	0.00443092	0.00443092	0.00443092	0.00443092	0.00443092	0.00443092	0.00443092	0.00443092	0.00421424	0.00421424	0.00421424	0.00421424	0.00421424	0.00421424	0.00421424	0.00421424	0.00422458	0.00422458	0.00422458	0.00422458	0.00422458	0.00422458	0.00422458	0.00422458	0.00292621	0.00292621	0.00292621	0.00292621	0.00292621	0.00292621	0.00292621	0.00292621	0.00296958	0.00296958	0.00296958	0.00296958	0.00296958	0.00296958	0.00296958	0.00296958	0.00296812	0.00296812	0.00296812	0.00296812	0.00296812	0.00296812	0.00296812	0.00296812	0.00296817	0.00296817	0.00296817	0.00296817	0.00296817	0.00296817	0.00296817	0.00296817	0.00296817	0.00296817	0.00296817	0.00296817	0.00296817	0.00296817	0.00296817	0.00296817	0.00296817	0.00296817	0.00296817	0.00296817	0.00296817	0.00296817	0.00296817	0.00296817	0.00356685	0.00357029	0.00357029	0.00365286	0.00428458	0.0059079	0.13842	0.13842	0.00354275	0.00354602	0.00354602	0.00362465	0.00422122	0.00571489	0.0333154	0.0333154	0.00354372	0.003547	0.003547	0.00362581	0.00422425	0.00572737	0.102168	0.102168	0.00354368	0.00354696	0.00354696	0.00362576	0.00422411	0.00572657	0.0494605	0.0494605	0.00354368	0.00354696	0.00354696	0.00362576	0.00422411	0.00572662	0.0865234	0.0865234	0.00354368	0.00354696	0.00354696	0.00362576	0.00422411	0.00572661	0.0585218	0.0585218	0.00354368	0.00354696	0.00354696	0.00362576	0.00422411	0.00572661	0.0787231	0.0787231	0.00354368	0.00354696	0.00354696	0.00362576	0.00422411	0.00572661	0.0636013	0.0636013	0.0049279	0.00354696	0.00354696	0.00362576	0.00422411	0.00572661	0.0746369	0.0676197	0.00485135	0.00493245	0.00487951	0.00440921	0.00379979	0.00301034	0.0116896	0.00684497	0.00495232	0.00485043	0.00480124	0.00426687	0.00317781	0.00187192	0.000538553	0.000306235	0.00494667	0.00485493	0.00480549	0.00427375	0.00320028	0.00189625	0.000611272	0.000329851	0.00494698	0.00485469	0.00480526	0.00427342	0.00319947	0.00189572	0.000610768	0.000329762	0.00494696	0.0048547	0.00480527	0.00427343	0.0031995	0.00189574	0.000610771	0.000612724	0.00426382	0.005027	0.00502981	0.00483426	0.00355703	0.00189573	2.63722e-06	2.7811e-06	0.00430008	0.00425491	0.00427781	0.00435632	0.0037353	0.00261636	6.51298e-06	8.87915e-06	0.0042558	0.00429225	0.00431437	0.00437994	0.00372777	0.00259508	6.5127e-06	8.87853e-06	0.00425793	0.00429043	0.00431258	0.00437877	0.00372809	0.0025957	6.5127e-06	8.87853e-06	0.00425783	0.00429052	0.00431267	0.00437883	0.00372807	0.00259568	6.5127e-06	8.87853e-06	0.00425783	0.00429052	0.00431266	0.00437882	0.00372807	0.00259569	6.5127e-06	6.51252e-06	0.00422347	0.00421629	0.00421524	0.00411692	0.0035358	0.00259569	9.91332e-05	9.91332e-05	0.00422356	0.00421984	0.00421989	0.00412914	0.00354351	0.00259569	9.90289e-05	9.90289e-05	0.00422355	0.00421967	0.00421967	0.00412857	0.0035432	0.00259569	9.90289e-05	9.90289e-05	0.00422355	0.00421968	0.00421968	0.0041286	0.00354321	0.00259569	9.90289e-05	9.90289e-05	0.00422355	0.00421968	0.00421968	0.0041286	0.00354321	0.00259569	9.90289e-05	9.90289e-05	0.00422355	0.00421968	0.00421968	0.0041286	0.00354321	0.00259569	9.90289e-05	9.90289e-05	0.00422355	0.00421968	0.00421968	0.0041286	0.00354321	0.00259569	9.90289e-05	9.90289e-05	0.00422355	0.00421968	0.00421968	0.0041286	0.00354321	0.00259569	9.90289e-05	9.90289e-05	0.00422355	0.00421968	0.00421968	0.0041286	0.00354321	0.00259569	9.90289e-05	9.90289e-05	0.00422355	0.00421968	0.00421968	0.0041286	0.00354321	0.00259569	9.90289e-05	9.90289e-05	0.00422355	0.00421968	0.00421968	0.0041286	0.00354321	0.00259569	9.90289e-05	9.90289e-05	0.00422355	0.00421968	0.00421968	0.0041286	0.00354321	0.00259569	9.90289e-05	9.90289e-05	0.00422355	0.00421968	0.00421968	0.0041286	0.00354321	0.00259569	9.90289e-05	9.90289e-05	0.00422355	0.00421968	0.00421968	0.0041286	0.00354321	0.00259569	9.90289e-05	9.90289e-05	0.00422355	0.00421968	0.00421968	0.0041286	0.00354321	0.00259569	9.90289e-05	9.90289e-05	0.00422355	0.00421968	0.00421968	0.0041286	0.00354321	0.00259569	9.90289e-05	9.90289e-05	0.00422355	0.00421968	0.00421968	0.0041286	0.00354321	0.00259569	9.90289e-05	9.90289e-05	0.00422355	0.00421968	0.00421968	0.0041286	0.00354321	0.00259569	9.90289e-05	9.90289e-05	0.00422355	0.00421968	0.00421968	0.0041286	0.00354321	0.00259569	9.90289e-05	9.90289e-05	0.00422355	0.00421968	0.00421968	0.0041286	0.00354321	0.00259569	9.90289e-05	9.90289e-05	0	0	0	0	0	0	0	0	0.00443092	0.00443092	0.00443092	0.00443092	0.00443092	0.00443092	0.00443092	0.00443092	0.00392312	0.00392312	0.00392312	0.00392312	0.00392312	0.00392312	0.00392312	0.00392312	0.00397824	0.00397824	0.00397824	0.00397824	0.00397824	0.00397824	0.00397824	0.00397824	0.0038275	0.0038275	0.0038275	0.0038275	0.0038275	0.0038275	0.0038275	0.0038275	0.00384338	0.00384338	0.00384338	0.00384338	0.00384338	0.00384338	0.00384338	0.00384338	0.00384171	0.00384171	0.00384171	0.00384171	0.00384171	0.00384171	0.00384171	0.00384171	0.00384188	0.00384188	0.00384188	0.00384188	0.00384188	0.00384188	0.00384188	0.00384188	0.00384186	0.00384186	0.00384186	0.00384186	0.00384186	0.00384186	0.00384186	0.00384186	0.00384186	0.00384186	0.00384186	0.00384186	0.00384186	0.00384186	0.00384186	0.00384186	0.00391385	0.00391398	0.00391398	0.00392318	0.00398714	0.00451244	0.0114534	0.0114534	0.00390611	0.00390623	0.00390623	0.00391442	0.00397125	0.0044301	0.00930439	0.00930439	0.00390694	0.00390706	0.00390706	0.00391536	0.00397299	0.00444013	0.00986703	0.00986703	0.00390685	0.00390697	0.00390697	0.00391526	0.0039728	0.00443891	0.00971654	0.00971654	0.00390686	0.00390698	0.00390698	0.00391527	0.00397282	0.00443906	0.00975657	0.00975657	0.00390686	0.00390698	0.00390698	0.00391527	0.00397282	0.00443904	0.00974591	0.00974591	0.00390686	0.00390698	0.00390698	0.00391527	0.00397282	0.00443904	0.00974875	0.00974875	0.00390686	0.00390698	0.00390698	0.00391527	0.00397282	0.00443904	0.00974799	0.00974799	0.00404566	0.00390698	0.00390698	0.00391527	0.00397282	0.00443904	0.00974819	0.00964406	0.00403027	0.00404578	0.00404316	0.00399392	0.00393013	0.00388172	0.0070195	0.0063342	0.00403674	0.00403023	0.00402791	0.00397581	0.0038624	0.00341847	0.00257813	0.00236291	0.00403602	0.00403196	0.0040296	0.00397779	0.00386959	0.00346229	0.00291318	0.00263575	0.0040361	0.00403177	0.00402942	0.00397757	0.00386883	0.00345812	0.00288646	0.00261604	0.00403609	0.00403179	0.00402944	0.0039776	0.00386891	0.00345852	0.00288858	0.00291014	0.00397015	0.00404037	0.00404063	0.00402743	0.00391092	0.00308742	0.000481324	0.000483652	0.00397745	0.00396952	0.00397078	0.00398213	0.00392757	0.0033357	0.000606916	0.00063998	0.00397429	0.00397725	0.0039784	0.00398709	0.00392577	0.00331301	0.000604818	0.000637228	0.00397463	0.00397641	0.00397757	0.00398654	0.00392596	0.00331508	0.000604853	0.000637277	0.0039746	0.0039765	0.00397766	0.0039866	0.00392594	0.00331489	0.000604852	0.000637275	0.0039746	0.00397649	0.00397765	0.0039866	0.00392595	0.00331491	0.000604852	0.000604312	0.00397265	0.00397227	0.00397214	0.00396185	0.0039048	0.00350842	0.00148218	0.00148221	0.00397282	0.00397273	0.00397274	0.00396455	0.00390707	0.00348981	0.00144679	0.00144679	0.0039728	0.00397268	0.00397268	0.00396425	0.00390682	0.0034916	0.0014482	0.0014482	0.0039728	0.00397268	0.00397268	0.00396428	0.00390685	0.00349143	0.00144815	0.00144815	0.0039728	0.00397268	0.00397268	0.00396428	0.00390685	0.00349144	0.00144815	0.00144815	0.0039728	0.00397268	0.00397268	0.00396428	0.00390685	0.00349144	0.00144815	0.00144815	0.0039728	0.00397268	0.00397268	0.00396428	0.00390685	0.00349144	0.00144815	0.00144815	0.0039728	0.00397268	0.00397268	0.00396428	0.00390685	0.00349144	0.00144815	0.00144815	0.0039728	0.00397268	0.00397268	0.00396428	0.00390685	0.00349144	0.00144815	0.00144815	0.0039728	0.00397268	0.00397268	0.00396428	0.00390685	0.00349144	0.00144815	0.00144815	0.0039728	0.00397268	0.00397268	0.00396428	0.00390685	0.00349144	0.00144815	0.00144815	0.0039728	0.00397268	0.00397268	0.00396428	0.00390685	0.00349144	0.00144815	0.00144815	0.0039728	0.00397268	0.00397268	0.00396428	0.00390685	0.00349144	0.00144815	0.00144815	0.0039728	0.00397268	0.00397268	0.00396428	0.00390685	0.00349144	0.00144815	0.00144815	0.0039728	0.00397268	0.00397268	0.00396428	0.00390685	0.00349144	0.00144815	0.00144815	0.0039728	0.00397268	0.00397268	0.00396428	0.00390685	0.00349144	0.00144815	0.00144815	0.0039728	0.00397268	0.00397268	0.00396428	0.00390685	0.00349144	0.00144815	0.00144815	0.0039728	0.00397268	0.00397268	0.00396428	0.00390685	0.00349144	0.00144815	0.00144815	0.0039728	0.00397268	0.00397268	0.00396428	0.00390685	0.00349144	0.00144815	0.00144815	0.0039728	0.00397268	0.00397268	0.00396428	0.00390685	0.00349144	0.00144815	0.00144815	0	0	0	0	0	0	0	0	0.00443092	0.00443092	0.00443092	0.00443092	0.00443092	0.00443092	0.00443092	0.00443092	0.0056024	0.0056024	0.0056024	0.0056024	0.0056024	0.0056024	0.0056024	0.0056024	0.00596058	0.00596058	0.00596058	0.00596058	0.00596058	0.00596058	0.00596058	0.00596058	0.00597105	0.00597105	0.00597105	0.00597105	0.00597105	0.00597105	0.00597105	0.00597105	0.00597436	0.00597436	0.00597436	0.00597436	0.00597436	0.00597436	0.00597436	0.00597436	0.00597541	0.00597541	0.00597541	0.00597541	0.00597541	0.00597541	0.00597541	0.00597541	0.00597573	0.00597573	0.00597573	0.00597573	0.00597573	0.00597573	0.00597573	0.00597573	0.00597584	0.00597584	0.00597584	0.00597584	0.00597584	0.00597584	0.00597584	0.00597584	0.00597588	0.00597588	0.00597588	0.00597588	0.00597588	0.00597588	0.00597588	0.00597588	0.0061733	0.00996873	0.0237971	0.00602982	0.0061733	0.00602747	0.00602757	0.00602776	0.00623808	0.0122994	0.0591973	0.00604705	0.00623808	0.00604394	0.00604407	0.00604432	0.00625949	0.0139007	0.292712	0.00605256	0.00625949	0.00604921	0.00604935	0.00604962	0.00626657	0.0151184	0.99999	0.00605433	0.00626657	0.00605089	0.00605104	0.00605132	0.00626892	0.016114	1	0.00605489	0.00626892	0.00605143	0.00605158	0.00605186	0.0062697	0.0169758	1	0.00605507	0.0062697	0.0060516	0.00605175	0.00605203	0.00626996	0.0177583	1	0.00605513	0.00626996	0.00605166	0.00605181	0.00605209	0.00627004	0.0184992	1	0.00605515	0.00627004	0.00605168	0.00605183	0.00605211	0.00537629	0.0192288	1	0.00605515	0.00627007	0.00605168	0.00605183	0.00593317	0.00512788	0.0171612	1	0.00613087	0.00614688	0.00615489	0.00615051	0.00610499	0.00558918	0.00933217	1	0.00615307	0.00596269	0.00618857	0.00618259	0.00616042	0.00572728	0.00617234	1	0.00616029	0.00590489	0.0061996	0.00619308	0.0061785	0.00576927	0.00522211	1	0.00616265	0.00588686	0.00620321	0.00619652	0.00618441	0.0057821	0.00496592	1	0.00616342	0.00588124	0.0062044	0.00619765	0.00618235	0.00493281	0.00211617	1	0.00618824	0.00581645	0.0062065	0.00620408	0.00626048	0.00597396	0.00196496	1	0.00615798	0.00585437	0.00615493	0.0061562	0.00617786	0.00593526	0.00194925	1	0.00614814	0.00586613	0.00613817	0.00614064	0.00615093	0.00592313	0.00194762	1	0.00614494	0.00586978	0.00613273	0.00613559	0.00614218	0.00591932	0.00194745	1	0.0061439	0.00587091	0.00613097	0.00613395	0.00613933	0.00591813	0.00194743	1	0.00614356	0.00587126	0.0061304	0.00613341	0.0061404	0.00665975	0.00296418	1	0.00613125	0.00590311	0.00612937	0.00613025	0.00613231	0.00615448	0.00312845	1	0.00612725	0.00591306	0.00612903	0.00612922	0.00612969	0.0059922	0.00315582	1	0.00612596	0.00591617	0.00612892	0.00612889	0.00612885	0.00594099	0.00316041	1	0.00612554	0.00591715	0.00612889	0.00612878	0.00612857	0.00592492	0.00316118	1	0.0061254	0.00591745	0.00612888	0.00612874	0.00612848	0.00591989	0.00316131	1	0.00612536	0.00591755	0.00612888	0.00612873	0.00612845	0.00591831	0.00316133	1	0.00612535	0.00591758	0.00612888	0.00612873	0.00612845	0.00591781	0.00316133	1	0.00612534	0.00591759	0.00612888	0.00612872	0.00612844	0.00591766	0.00316133	1	0.00612534	0.00591759	0.00612888	0.00612872	0.00612844	0.00591761	0.00316133	1	0.00612534	0.00591759	0.00612888	0.00612872	0.00612844	0.0059176	0.00316133	1	0.00612534	0.00591759	0.00612888	0.00612872	0.00612844	0.00591759	0.00316133	1	0.00612534	0.00591759	0.00612888	0.00612872	0.00612844	0.00591759	0.00316133	1	0.00612534	0.00591759	0.00612888	0.00612872	0.00612844	0.00591759	0.00316133	1	0.00612534	0.00591759	0.00612888	0.00612872	0.00612844	0.00591759	0.00316133	1	0.00612534	0.00591759	0.00612888	0.00612872	0.00612844	0.00591759	0.00316133	1	0.00612534	0.00591759	0.00612888	0.00612872	0.00612844	0.00591759	0.00316133	1	0.00612534	0.00591759	0.00612888	0.00612872	0.00612844	0.00591759	0.00316133	1	0.00612534	0.00591759	0.00612888	0.00612872	0.00612844	0.00591759	0.00316133	1	0.00612534	0.00591759	0.00612888	0.00612872	0.00612844	0.00591759	0.00316133	1	0.00612534	0.00591759	0.00612888	0.00612872	0.00612844	0	0	0	0	0	0	0	0	0.00443092	0.00443092	0.00443092	0.00443092	0.00443092	0.00443092	0.00443092	0.00443092	0.00549255	0.00549255	0.00549255	0.00549255	0.00549255	0.00549255	0.00549255	0.00549255	0.0057824	0.0057824	0.0057824	0.0057824	0.0057824	0.0057824	0.0057824	0.0057824	0.00494216	0.00494216	0.00494216	0.00494216	0.00494216	0.00494216	0.00494216	0.00494216	0.00474489	0.00474489	0.00474489	0.00474489	0.00474489	0.00474489	0.00474489	0.00474489	0.00469973	0.00469973	0.00469973	0.00469973	0.00469973	0.00469973	0.00469973	0.00469973	0.00468945	0.00468945	0.00468945	0.00468945	0.00468945	0.00468945	0.00468945	0.00468945	0.00468711	0.00468711	0.00468711	0.00468711	0.00468711	0.00468711	0.00468711	0.00468711	0.00468658	0.00468658	0.00468658	0.00468658	0.00468658	0.00468658	0.00468658	0.00468658	0.005561	0.0298067	0.405369	0.00512551	0.00646384	0.00510525	0.00510772	0.0051124	0.0058016	0.0945727	1	0.00523571	0.0070443	0.00520989	0.00521304	0.00521901	0.0058696	0.710135	1	0.00526374	0.00724487	0.00523638	0.00523971	0.00524604	0.00588896	1	1	0.0052709	0.00731549	0.0052431	0.00524649	0.00525291	0.00589448	1	1	0.00527273	0.00734051	0.00524481	0.00524822	0.00525466	0.00589606	1	1	0.0052732	0.0073494	0.00524525	0.00524865	0.00525511	0.00589651	1	1	0.00527331	0.00735256	0.00524536	0.00524877	0.00525522	0.00589664	1	1	0.00527334	0.00735368	0.00524539	0.00524879	0.00525525	0.00254857	1	1	0.00527335	0.00735408	0.00524539	0.0052488	0.00432213	0.00216586	1	1	0.00596463	0.00605068	0.00619404	0.00612152	0.00574311	0.00403361	1	1	0.00614315	0.00448574	0.00648496	0.00638245	0.00614348	0.00441613	1	1	0.00619647	0.00415785	0.00657691	0.00646358	0.00626371	0.00449882	1	1	0.00621249	0.00409223	0.00660625	0.006489	0.00630028	0.0045169	1	1	0.00621731	0.00407922	0.00661563	0.00649699	0.00624379	0.00332894	1	1	0.00647153	0.00366708	0.0066499	0.00660544	0.00718033	0.00726483	1	1	0.00616059	0.0039639	0.00613003	0.00614902	0.00637391	0.00612119	1	1	0.00606854	0.0040214	0.00597764	0.00601462	0.00612987	0.00579141	1	1	0.00604155	0.00403264	0.0059337	0.0059756	0.00605787	0.00569964	1	1	0.00603366	0.00403484	0.00592108	0.00596432	0.00603678	0.00567436	1	1	0.00603136	0.00403527	0.00591747	0.00596106	0.00606321	0.00813701	1	1	0.00591169	0.00425468	0.0059025	0.00591211	0.00593599	0.00603394	1	1	0.00587753	0.0043002	0.00589822	0.00589811	0.00589953	0.00544957	1	1	0.00586781	0.0043097	0.00589699	0.00589411	0.00588912	0.00529743	1	1	0.00586505	0.00431169	0.00589665	0.00589297	0.00588615	0.00525852	1	1	0.00586427	0.00431211	0.00589655	0.00589265	0.0058853	0.00524862	1	1	0.00586405	0.00431219	0.00589652	0.00589255	0.00588507	0.0052461	1	1	0.00586399	0.00431221	0.00589651	0.00589252	0.005885	0.00524546	1	1	0.00586397	0.00431222	0.00589651	0.00589252	0.00588498	0.00524529	1	1	0.00586396	0.00431222	0.00589651	0.00589252	0.00588497	0.00524525	1	1	0.00586396	0.00431222	0.00589651	0.00589252	0.00588497	0.00524524	1	1	0.00586396	0.00431222	0.00589651	0.00589252	0.00588497	0.00524524	1	1	0.00586396	0.00431222	0.00589651	0.00589252	0.00588497	0.00524524	1	1	0.00586396	0.00431222	0.00589651	0.00589252	0.00588497	0.00524524	1	1	0.00586396	0.00431222	0.00589651	0.00589252	0.00588497	0.00524524	1	1	0.00586396	0.00431222	0.00589651	0.00589252	0.00588497	0.00524524	1	1	0.00586396	0.00431222	0.00589651	0.00589252	0.00588497	0.00524524	1	1	0.00586396	0.00431222	0.00589651	0.00589252	0.00588497	0.00524524	1	1	0.00586396	0.00431222	0.00589651	0.00589252	0.00588497	0.00524524	1	1	0.00586396	0.00431222	0.00589651	0.00589252	0.00588497	0.00524524	1	1	0.00586396	0.00431222	0.00589651	0.00589252	0.00588497	0	0	0	0	0	0	0	0	0.00443092	0.00443092	0.00443092	0.00443092	0.00443092	0.00443092	0.00443092	0.00443092	0.00581939	0.00581939	0.00581939	0.00581939	0.00581939	0.00581939	0.00581939	0.00581939	0.00633778	0.00633778	0.00633778	0.00633778	0.00633778	0.00633778	0.00633778	0.00633778	0.00238299	0.00238299	0.00238299	0.00238299	0.00238299	0.00238299	0.00238299	0.00238299	0.001867	0.001867	0.001867	0.001867	0.001867	0.001867	0.001867	0.001867	0.00180847	0.00180847	0.00180847	0.00180847	0.00180847	0.00180847	0.00180847	0.00180847	0.00180195	0.00180195	0.00180195	0.00180195	0.00180195	0.00180195	0.00180195	0.00180195	0.00180123	0.00180123	0.00180123	0.00180123	0.00180123	0.00180123	0.00180123	0.00180123	0.00180115	0.00180115	0.00180115	0.00180115	0.00180115	0.00180115	0.00180115	0.00180115	0.00358918	0.118547	0.989609	0.00305968	0.011901	0.00298835	0.00301304	0.00305968	0.0040071	0.994582	1	0.00330648	0.0219963	0.00321525	0.00324674	0.00330648	0.00411157	1	1	0.00335715	0.0402949	0.00326053	0.00329385	0.00335715	0.0041381	1	1	0.00336765	0.115176	0.00326964	0.00330342	0.00336765	0.00414487	1	1	0.00336983	0.930301	0.00327148	0.00330537	0.00336983	0.0041466	1	1	0.00337028	1	0.00327185	0.00330577	0.00337028	0.00414704	1	1	0.00337038	1	0.00327192	0.00330585	0.00337038	0.00414715	1	1	0.0033704	1	0.00327194	0.00330587	0.0033704	0.000320205	1	1	0.0033704	1	0.00327194	0.00330587	0.00107123	0.000252748	1	1	0.00695722	1	0.00855199	0.00764123	0.0055648	0.00271518	1	1	0.00846547	1	0.0118103	0.00988211	0.00716107	0.00316033	1	1	0.00928528	1	0.0144083	0.0113342	0.00789809	0.00324824	1	1	0.00976339	1	0.016877	0.0123857	0.00826331	0.00326588	1	1	0.0100534	1	0.0196057	0.0132068	0.00760482	0.00373649	1	1	0.0129443	1	0.0242193	0.0161705	0.0196235	0.0226999	1	1	0.0107772	1	0.0199601	0.0127913	0.0168699	0.0203847	1	1	0.00943837	1	0.0154098	0.0104044	0.0142665	0.017714	1	1	0.00869499	1	0.0116747	0.00898956	0.0121709	0.015058	1	1	0.00830761	1	0.00928945	0.00824274	0.0107076	0.0128066	1	1	0.00811257	1	0.00802582	0.00787368	0.0103193	0.0196496	1	1	0.00712409	1	0.00725467	0.00712858	0.00815711	0.012323	1	1	0.00670452	1	0.00691919	0.00680978	0.00714359	0.00786904	1	1	0.00653393	1	0.0067781	0.00667774	0.00671255	0.00598599	1	1	0.00646582	1	0.00671962	0.0066238	0.00653716	0.00533156	1	1	0.00643882	1	0.00669553	0.00660189	0.0064671	0.0051212	1	1	0.00642815	1	0.00668563	0.00659301	0.00643933	0.00505535	1	1	0.00642393	1	0.00668157	0.00658942	0.00642835	0.00503491	1	1	0.00642227	1	0.0066799	0.00658796	0.00642401	0.00502859	1	1	0.00642162	1	0.00667921	0.00658738	0.0064223	0.00502663	1	1	0.00642136	1	0.00667893	0.00658714	0.00642163	0.00502602	1	1	0.00642126	1	0.00667882	0.00658704	0.00642136	0.00502584	1	1	0.00642121	1	0.00667877	0.006587	0.00642126	0.00502578	1	1	0.0064212	1	0.00667876	0.00658698	0.00642122	0.00502576	1	1	0.00642119	1	0.00667875	0.00658698	0.0064212	0.00502575	1	1	0.00642119	1	0.00667874	0.00658698	0.00642119	0.00502575	1	1	0.00642119	1	0.00667874	0.00658698	0.00642119	0.00502575	1	1	0.00642119	1	0.00667874	0.00658698	0.00642119	0.00502575	1	1	0.00642119	1	0.00667874	0.00658698	0.00642119	0.00502575	1	1	0.00642119	1	0.00667874	0.00658698	0.00642119	0.00502575	1	1	0.00642119	1	0.00667874	0.00658698	0.00642119	0	0	0	0	0	0	0	0	0.00443092	0.00443092	0.00443092	0.00443092	0.00443092	0.00443092	0.00443092	0.00443092	0.00362155	0.00362155	0.00362155	0.00362155	0.00362155	0.00362155	0.00362155	0.00362155	0.00375751	0.00375751	0.00375751	0.00375751	0.00375751	0.00375751	0.00375751	0.00375751	0.000104554	0.000104554	0.000104554	0.000104554	0.000104554	0.000104554	0.000104554	0.000104554	0.00012355	0.00012355	0.00012355	0.00012355	0.00012355	0.00012355	0.00012355	0.00012355	0.000123443	0.000123443	0.000123443	0.000123443	0.000123443	0.000123443	0.000123443	0.000123443	0.000123443	0.000123443	0.000123443	0.000123443	0.000123443	0.000123443	0.000123443	0.000123443	0.000123443	0.000123443	0.000123443	0.000123443	0.000123443	0.000123443	0.000123443	0.000123443	0.000123443	0.000123443	0.000123443	0.000123443	0.000123443	0.000123443	0.000123443	0.000123443	0.000936305	0.0894209	0.997768	0.000804901	0.0894209	0.000741591	0.000804901	0.000936305	0.000902188	0.00165526	7.03525e-18	0.000780237	0.00165526	0.000720947	0.000780237	0.000902188	0.000903595	0.0838816	0.997781	0.000781116	0.0838816	0.000721627	0.000781116	0.000903595	0.000903536	0.00213114	7.03102e-18	0.000781085	0.00213114	0.000721604	0.000781085	0.000903536	0.000903539	0.0822252	0.997781	0.000781086	0.0822252	0.000721605	0.000781086	0.000903539	0.000903539	0.00229836	7.03102e-18	0.000781086	0.00229836	0.000721605	0.000781086	0.000903539	0.000903539	0.0816502	0.997781	0.000781086	0.0816502	0.000721605	0.000781086	0.000903539	0.000903539	0.00235942	7.03102e-18	0.000781086	0.00235942	0.000721605	0.000781086	0.000903539	1.60889e-05	0.0814412	0.997781	0.000781086	0.0814412	0.000721605	0.000781086	1.60889e-05	1.67549e-05	4.2477e-05	2.46025e-23	0.0100609	4.2477e-05	0.019079	0.0100609	0.00386778	0.003053	1.3199e-05	2.60112e-09	0.00606511	1.3199e-05	0.00830177	0.00606511	0.00256152	0.00265846	1.32167e-05	2.60112e-09	0.00727154	1.32167e-05	0.0135148	0.00727154	0.00271869	0.0027067	1.32167e-05	2.60112e-09	0.00688412	1.32167e-05	0.0106802	0.00688412	0.00269928	0.00270075	1.32167e-05	2.60112e-09	0.00700624	1.32167e-05	0.0121396	0.00700624	0.00145542	0.0108087	1.50882e-06	7.2859e-14	0.0160276	1.50882e-06	0.0149506	0.0160276	0.104168	0.0704858	1.1318e-05	3.89496e-11	0.00298209	1.1318e-05	0.00256527	0.00298209	6.98485e-05	0.000325557	1.13129e-05	3.89496e-11	0.00540029	1.13129e-05	0.00450954	0.00540029	0.00807221	0.00797916	1.13129e-05	3.89496e-11	0.00483795	1.13129e-05	0.00412767	0.00483795	0.00561335	0.00563714	1.13129e-05	3.89496e-11	0.00496329	1.13129e-05	0.00420004	0.00496329	0.00627683	0.00627005	1.13129e-05	3.89496e-11	0.00493508	1.13129e-05	0.00418623	0.00493508	0.00828486	0.0082874	3.34819e-05	7.35937e-09	0.00324866	3.34819e-05	0.00364754	0.00324866	0.002398	0.00239773	3.34479e-05	7.35937e-09	0.00350805	3.34479e-05	0.00373813	0.00350805	0.00313604	0.00313608	3.3448e-05	7.35937e-09	0.00346685	3.3448e-05	0.00372274	0.00346685	0.00303233	0.00303233	3.3448e-05	7.35937e-09	0.00347336	3.3448e-05	0.00372535	0.00347336	0.00304669	0.0030467	3.3448e-05	7.35937e-09	0.00347233	3.3448e-05	0.0037249	0.00347233	0.0030447	0.0030447	3.3448e-05	7.35937e-09	0.0034725	3.3448e-05	0.00372498	0.0034725	0.00304498	0.00304498	3.3448e-05	7.35937e-09	0.00347247	3.3448e-05	0.00372497	0.00347247	0.00304494	0.00304494	3.3448e-05	7.35937e-09	0.00347247	3.3448e-05	0.00372497	0.00347247	0.00304495	0.00304495	3.3448e-05	7.35937e-09	0.00347247	3.3448e-05	0.00372497	0.00347247	0.00304494	0.00304494	3.3448e-05	7.35937e-09	0.00347247	3.3448e-05	0.00372497	0.00347247	0.00304494	0.00304494	3.3448e-05	7.35937e-09	0.00347247	3.3448e-05	0.00372497	0.00347247	0.00304494	0.00304494	3.3448e-05	7.35937e-09	0.00347247	3.3448e-05	0.00372497	0.00347247	0.00304494	0.00304494	3.3448e-05	7.35937e-09	0.00347247	3.3448e-05	0.00372497	0.00347247	0.00304494	0.00304494	3.3448e-05	7.35937e-09	0.00347247	3.3448e-05	0.00372497	0.00347247	0.00304494	0.00304494	3.3448e-05	7.35937e-09	0.00347247	3.3448e-05	0.00372497	0.00347247	0.00304494	0.00304494	3.3448e-05	7.35937e-09	0.00347247	3.3448e-05	0.00372497	0.00347247	0.00304494	0.00304494	3.3448e-05	7.35937e-09	0.00347247	3.3448e-05	0.00372497	0.00347247	0.00304494	0.00304494	3.3448e-05	7.35937e-09	0.00347247	3.3448e-05	0.00372497	0.00347247	0.00304494	0.00304494	3.3448e-05	7.35937e-09	0.00347247	3.3448e-05	0.00372497	0.00347247	0.00304494	0.00304494	3.3448e-05	7.35937e-09	0.00347247	3.3448e-05	0.00372497	0.00347247	0.00304494	0	0	0	0	0	0	0	0	0.00443092	0.00443092	0.00443092	0.00443092	0.00443092	0.00443092	0.00443092	0.00443092	0.00465575	0.00465575	0.00465575	0.00465575	0.00465575	0.00465575	0.00465575	0.00465575	0.00466746	0.00466746	0.00466746	0.00466746	0.00466746	0.00466746	0.00466746	0.00466746	2.32762e-06	2.32762e-06	2.32762e-06	2.32762e-06	2.32762e-06	2.32762e-06	2.32762e-06	2.32762e-06	2.2089e-06	2.2089e-06	2.2089e-06	2.2089e-06	2.2089e-06	2.2089e-06	2.2089e-06	2.2089e-06	2.2089e-06	2.2089e-06	2.2089e-06	2.2089e-06	2.2089e-06	2.2089e-06	2.2089e-06	2.2089e-06	2.2089e-06	2.2089e-06	2.2089e-06	2.2089e-06	2.2089e-06	2.2089e-06	2.2089e-06	2.2089e-06	2.2089e-06	2.2089e-06	2.2089e-06	2.2089e-06	2.2089e-06	2.2089e-06	2.2089e-06	2.2089e-06	2.2089e-06	2.2089e-06	2.2089e-06	2.2089e-06	2.2089e-06	2.2089e-06	2.2089e-06	2.2089e-06	0.000119193	0.00443103	0.759131	0.000119193	0.759131	0.000101556	0.000164613	0.000398433	0.000119349	0.00465576	0.999937	0.000119349	0.999937	0.00010167	0.000164913	0.000400208	0.000119349	0.00466746	0.999996	0.000119349	0.999996	0.00010167	0.000164914	0.000400216	0.000119349	0.00466807	0.999996	0.000119349	0.999996	0.00010167	0.000164914	0.000400216	0.000119349	0.0046681	0.999996	0.000119349	0.999996	0.00010167	0.000164914	0.000400216	0.000119349	0.0046681	0.999996	0.000119349	0.999996	0.00010167	0.000164914	0.000400216	0.000119349	0.0046681	0.999996	0.000119349	0.999996	0.00010167	0.000164914	0.000400216	0.000119349	0.0046681	0.999996	0.000119349	0.999996	0.00010167	0.000164914	0.000400216	1.36262e-05	0.0046681	0.999996	0.000119349	0.999996	0.00010167	0.000164914	7.87476e-08	1.36101e-05	0.000535118	0.319541	0.0269165	0.978864	0.0691677	0.00918601	0.000398423	0.0122133	1.13869e-05	7.13423e-09	0.0301421	0.00114811	0.13604	0.00614035	9.95847e-05	0.0139801	1.13202e-05	1.97737e-10	0.0312185	1.97542e-08	0.250084	0.00593526	9.92514e-05	0.0142561	1.13202e-05	1.97737e-10	0.0315858	1.95013e-08	0.545268	0.0059217	9.92509e-05	0.0142996	1.13202e-05	1.97737e-10	0.0317122	1.95013e-08	0.970516	0.00592081	1.13314e-05	0.0739374	9.9153e-05	1.97737e-10	0.16478	1.97737e-10	0.999902	0.071871	0.468539	0.483963	0.000293694	1.4002e-07	0.054544	1.40995e-08	0.998101	0.0211906	0.703622	0.738648	0.000294335	1.40021e-07	0.0164689	1.40995e-08	0.998063	0.0121106	0.970761	0.980099	0.000294338	1.40021e-07	0.0108044	1.40995e-08	0.998062	0.0109503	0.998499	0.99865	0.000294338	1.40021e-07	0.0101458	1.40995e-08	0.998062	0.0108102	0.9989	0.998903	0.000294338	1.40021e-07	0.0100718	1.40995e-08	0.998062	0.0107934	0.99963	0.99851	9.94685e-05	1.40021e-07	0.00412776	1.4002e-07	0.996862	0.00301634	0.988007	0.996337	9.92512e-05	1.40021e-07	0.00386244	1.40021e-07	0.996819	0.00276497	0.986359	0.996247	9.92509e-05	1.40021e-07	0.003851	1.40021e-07	0.996818	0.0027572	0.986107	0.996243	9.92509e-05	1.40021e-07	0.00385051	1.40021e-07	0.996818	0.00275696	0.986069	0.996243	9.92509e-05	1.40021e-07	0.00385049	1.40021e-07	0.996818	0.00275695	0.986063	0.996243	9.92509e-05	1.40021e-07	0.00385049	1.40021e-07	0.996818	0.00275695	0.986062	0.996243	9.92509e-05	1.40021e-07	0.00385049	1.40021e-07	0.996818	0.00275695	0.986062	0.996243	9.92509e-05	1.40021e-07	0.00385049	1.40021e-07	0.996818	0.00275695	0.986062	0.996243	9.92509e-05	1.40021e-07	0.00385049	1.40021e-07	0.996818	0.00275695	0.986062	0.996243	9.92509e-05	1.40021e-07	0.00385049	1.40021e-07	0.996818	0.00275695	0.986062	0.996243	9.92509e-05	1.40021e-07	0.00385049	1.40021e-07	0.996818	0.00275695	0.986062	0.996243	9.92509e-05	1.40021e-07	0.00385049	1.40021e-07	0.996818	0.00275695	0.986062	0.996243	9.92509e-05	1.40021e-07	0.00385049	1.40021e-07	0.996818	0.00275695	0.986062	0.996243	9.92509e-05	1.40021e-07	0.00385049	1.40021e-07	0.996818	0.00275695	0.986062	0.996243	9.92509e-05	1.40021e-07	0.00385049	1.40021e-07	0.996818	0.00275695	0.986062	0.996243	9.92509e-05	1.40021e-07	0.00385049	1.40021e-07	0.996818	0.00275695	0.986062	0.996243	9.92509e-05	1.40021e-07	0.00385049	1.40021e-07	0.996818	0.00275695	0.986062	0.996243	9.92509e-05	1.40021e-07	0.00385049	1.40021e-07	0.996818	0.00275695	0.986062	0.996243	9.92509e-05	1.40021e-07	0.00385049	1.40021e-07	0.996818	0.00275695	0.986062	0.996243	9.92509e-05	1.40021e-07	0.00385049	1.40021e-07	0.996818	0.00275695	0.986062	0	0	0	0	0	0	0	0	0.00443092	0.00443092	0.00443092	0.00443092	0.00443092	0.00443092	0.00443092	0.00443092	0.00429045	0.00429045	0.00429045	0.00429045	0.00429045	0.00429045	0.00429045	0.00429045	0.00429484	0.00429484	0.00429484	0.00429484	0.00429484	0.00429484	0.00429484	0.00429484	2.44374e-07	2.44374e-07	2.44374e-07	2.44374e-07	2.44374e-07	2.44374e-07	2.44374e-07	2.44374e-07	2.52159e-07	2.52159e-07	2.52159e-07	2.52159e-07	2.52159e-07	2.52159e-07	2.52159e-07	2.52159e-07	2.52159e-07	2.52159e-07	2.52159e-07	2.52159e-07	2.52159e-07	2.52159e-07	2.52159e-07	2.52159e-07	2.52159e-07	2.52159e-07	2.52159e-07	2.52159e-07	2.52159e-07	2.52159e-07	2.52159e-07	2.52159e-07	2.52159e-07	2.52159e-07	2.52159e-07	2.52159e-07	2.52159e-07	2.52159e-07	2.52159e-07	2.52159e-07	2.52159e-07	2.52159e-07	2.52159e-07	2.52159e-07	2.52159e-07	2.52159e-07	2.52159e-07	2.52159e-07	3.65071e-05	0.000200533	0.00443091	4.24724e-05	0.952962	3.65071e-05	0.000200533	0.00443091	3.64974e-05	0.00020024	0.00429045	4.24593e-05	0.0188874	3.64974e-05	0.00020024	0.00429045	3.64974e-05	0.000200241	0.00429484	4.24593e-05	0.946379	3.64974e-05	0.000200241	0.00429484	3.64974e-05	0.000200241	0.0042947	4.24593e-05	0.019799	3.64974e-05	0.000200241	0.0042947	3.64974e-05	0.000200241	0.00429471	4.24593e-05	0.94604	3.64974e-05	0.000200241	0.00429471	3.64974e-05	0.000200241	0.00429471	4.24593e-05	0.0198472	3.64974e-05	0.000200241	0.00429471	3.64974e-05	0.000200241	0.00429471	4.24593e-05	0.946023	3.64974e-05	0.000200241	0.00429471	3.64974e-05	0.000200241	0.00429471	4.24593e-05	0.0198498	3.64974e-05	0.000200241	0.00429471	0.000319617	0.000200241	0.00429471	4.24593e-05	0.946022	3.64974e-05	0.000200241	7.53508e-08	0.000318957	0.00175133	7.4312e-06	0.0443205	3.53792e-07	0.0689801	0.00175133	7.66794e-06	0.0635353	0.000289641	5.77145e-08	0.0257897	5.85238e-10	0.0394717	0.000289641	5.77144e-08	0.041007	0.000292748	5.77176e-08	0.0294167	5.85239e-10	0.0485026	0.000292748	5.77176e-08	0.0479878	0.000292741	5.77176e-08	0.0286699	5.85239e-10	0.0455482	0.000292741	5.77176e-08	0.0457119	0.000292741	5.77176e-08	0.0288221	5.85239e-10	0.0464953	0.000292741	5.85239e-10	0.0493344	0.016193	3.34992e-05	0.229593	1.61671e-12	0.261737	0.016193	0.00795132	0.105008	0.00492722	0.000806237	0.00207716	3.86803e-10	0.00163153	0.00492722	0.000760978	0.00510648	0.00534744	0.000801703	0.0108435	3.86803e-10	0.0108012	0.00534744	0.000801968	0.0105334	0.00533115	0.00080173	0.010178	3.86803e-10	0.0101087	0.00533115	0.000801729	0.0101283	0.00533178	0.00080173	0.010227	3.86803e-10	0.0101594	0.00533178	0.00080173	0.010158	0.00533175	0.00080173	0.0102234	3.86803e-10	0.0101557	0.00533175	0.00790527	0.00574442	0.00071446	3.33037e-05	0.00324721	7.35937e-09	0.00377769	0.00071446	3.16202e-05	0.00390088	0.000738942	3.3491e-05	0.00341634	7.35937e-09	0.00395708	0.000738942	3.34914e-05	0.00395354	0.00073881	3.3491e-05	0.00341214	7.35937e-09	0.00395192	0.00073881	3.3491e-05	0.00395203	0.000738811	3.3491e-05	0.00341224	7.35937e-09	0.00395207	0.000738811	3.3491e-05	0.00395207	0.000738811	3.3491e-05	0.00341224	7.35937e-09	0.00395207	0.000738811	3.3491e-05	0.00395207	0.000738811	3.3491e-05	0.00341224	7.35937e-09	0.00395207	0.000738811	3.3491e-05	0.00395207	0.000738811	3.3491e-05	0.00341224	7.35937e-09	0.00395207	0.000738811	3.3491e-05	0.00395207	0.000738811	3.3491e-05	0.00341224	7.35937e-09	0.00395207	0.000738811	3.3491e-05	0.00395207	0.000738811	3.3491e-05	0.00341224	7.35937e-09	0.00395207	0.000738811	3.3491e-05	0.00395207	0.000738811	3.3491e-05	0.00341224	7.35937e-09	0.00395207	0.000738811	3.3491e-05	0.00395207	0.000738811	3.3491e-05	0.00341224	7.35937e-09	0.00395207	0.000738811	3.3491e-05	0.00395207	0.000738811	3.3491e-05	0.00341224	7.35937e-09	0.00395207	0.000738811	3.3491e-05	0.00395207	0.000738811	3.3491e-05	0.00341224	7.35937e-09	0.00395207	0.000738811	3.3491e-05	0.00395207	0.000738811	3.3491e-05	0.00341224	7.35937e-09	0.00395207	0.000738811	3.3491e-05	0.00395207	0.000738811	3.3491e-05	0.00341224	7.35937e-09	0.00395207	0.000738811	3.3491e-05	0.00395207	0.000738811	3.3491e-05	0.00341224	7.35937e-09	0.00395207	0.000738811	3.3491e-05	0.00395207	0.000738811	3.3491e-05	0.00341224	7.35937e-09	0.00395207	0.000738811	3.3491e-05	0.00395207	0.000738811	3.3491e-05	0.00341224	7.35937e-09	0.00395207	0.000738811	3.3491e-05	0.00395207	0.000738811	3.3491e-05	0.00341224	7.35937e-09	0.00395207	0.000738811	3.3491e-05	0.00395207	0.000738811	3.3491e-05	0.00341224	7.35937e-09	0.00395207	0.000738811	3.3491e-05	0	0	0	0	0	0	0	0	0.00443092	0.00443092	0.00443092	0.00443092	0.00443092	0.00443092	0.00443092	0.00443092	0.00601831	0.00601831	0.00601831	0.00601831	0.00601831	0.00601831	0.00601831	0.00601831	0.0067152	0.0067152	0.0067152	0.0067152	0.0067152	0.0067152	0.0067152	0.0067152	3.52168e-06	3.52168e-06	3.52168e-06	3.52168e-06	3.52168e-06	3.52168e-06	3.52168e-06	3.52168e-06	2.20938e-06	2.20938e-06	2.20938e-06	2.20938e-06	2.20938e-06	2.20938e-06	2.20938e-06	2.20938e-06	2.20918e-06	2.20918e-06	2.20918e-06	2.20918e-06	2.20918e-06	2.20918e-06	2.20918e-06	2.20918e-06	2.20918e-06	2.20918e-06	2.20918e-06	2.20918e-06	2.20918e-06	2.20918e-06	2.20918e-06	2.20918e-06	2.20918e-06	2.20918e-06	2.20918e-06	2.20918e-06	2.20918e-06	2.20918e-06	2.20918e-06	2.20918e-06	2.20918e-06	2.20918e-06	2.20918e-06	2.20918e-06	2.20918e-06	2.20918e-06	2.20918e-06	2.20918e-06	0.000101569	0.000164634	0.000398484	0.000119208	0.759155	0.000119208	0.0044316	0.759155	0.000102273	0.000166502	0.000409601	0.000120181	1	0.000120181	0.00601859	1	0.000102278	0.000166523	0.000409917	0.000120189	1	0.000120189	0.00671533	1	0.000102278	0.000166524	0.000409927	0.000120189	1	0.000120189	0.00704599	1	0.000102278	0.000166524	0.000409927	0.000120189	1	0.000120189	0.00720852	1	0.000102278	0.000166524	0.000409927	0.000120189	1	0.000120189	0.00728977	1	0.000102278	0.000166524	0.000409927	0.000120189	1	0.000120189	0.00733074	1	0.000102278	0.000166524	0.000409927	0.000120189	1	0.000120189	0.00735148	1	0.00571666	0.000166524	0.000409927	0.000120189	1	0.000120189	0.00736199	1	0.00842047	0.00927487	0.000409927	0.0271007	1	0.0147661	0.000846571	1	0.115086	0.0105032	0.000102004	0.131163	1	0.0333312	1.20043e-05	1	0.995366	0.0114281	9.98454e-05	0.995218	1	0.11128	1.13282e-05	1	1	0.0121772	9.98304e-05	1	1	0.965676	1.13277e-05	1	1	0.0128193	9.98302e-05	1	1	1	1.13277e-05	1	1	0.150045	0.0122954	1	1	1	9.92185e-05	1	1	0.996932	0.028223	1	1	1	0.000295396	1	1	1	0.080722	1	1	1	0.000299448	1	1	1	0.771054	1	1	1	0.000299532	1	1	1	1	1	1	1	0.000299534	1	1	1	1	1	1	1	0.000299534	1	1	1	1	1	1	1	0.000101225	1	1	1	1	1	1	1	9.98399e-05	1	1	1	1	1	1	1	9.98304e-05	1	1	1	1	1	1	1	9.98302e-05	1	1	1	1	1	1	1	9.98302e-05	1	1	1	1	1	1	1	9.98302e-05	1	1	1	1	1	1	1	9.98302e-05	1	1	1	1	1	1	1	9.98302e-05	1	1	1	1	1	1	1	9.98302e-05	1	1	1	1	1	1	1	9.98302e-05	1	1	1	1	1	1	1	9.98302e-05	1	1	1	1	1	1	1	9.98302e-05	1	1	1	1	1	1	1	9.98302e-05	1	1	1	1	1	1	1	9.98302e-05	1	1	1	1	1	1	1	9.98302e-05	1	1	1	1	1	1	1	9.98302e-05	1	1	1	1	1	1	1	9.98302e-05	1	1	1	1	1	1	1	9.98302e-05	1	1	1	1	1	1	1	9.98302e-05	1	1	1	1	1	1	1	9.98302e-05	1	0	0	0	0	0	0	0	0	0.00443092	0.00443092	0.00443092	0.00443092	0.00443092	0.00443092	0.00443092	0.00443092	0.00368679	0.00368679	0.00368679	0.00368679	0.00368679	0.00368679	0.00368679	0.00368679	0.00380243	0.00380243	0.00380243	0.00380243	0.00380243	0.00380243	0.00380243	0.00380243	0.000105956	0.000105956	0.000105956	0.000105956	0.000105956	0.000105956	0.000105956	0.000105956	0.000123595	0.000123595	0.000123595	0.000123595	0.000123595	0.000123595	0.000123595	0.000123595	0.000123504	0.000123504	0.000123504	0.000123504	0.000123504	0.000123504	0.000123504	0.000123504	0.000123505	0.000123505	0.000123505	0.000123505	0.000123505	0.000123505	0.000123505	0.000123505	0.000123505	0.000123505	0.000123505	0.000123505	0.000123505	0.000123505	0.000123505	0.000123505	0.000123505	0.000123505	0.000123505	0.000123505	0.000123505	0.000123505	0.000123505	0.000123505	0.000741959	0.0008053	0.00093677	0.0008053	0.0894613	0.00093677	0.0894613	0.997769	0.000723099	0.000782766	0.00090559	0.000782766	0.00237075	0.00090559	0.00237075	3.97929e-16	0.000723667	0.0007835	0.000906766	0.0007835	0.0821224	0.000906766	0.0821224	0.997781	0.00072365	0.000783477	0.000906723	0.000783477	0.00321591	0.000906723	0.00321591	3.97745e-16	0.000723651	0.000783477	0.000906724	0.000783477	0.079507	0.000906724	0.079507	0.997781	0.000723651	0.000783477	0.000906724	0.000783477	0.00358479	0.000906724	0.00358479	3.97745e-16	0.000723651	0.000783477	0.000906724	0.000783477	0.0783895	0.000906724	0.0783895	0.997781	0.000723651	0.000783477	0.000906724	0.000783477	0.003755	0.000906724	0.003755	3.97745e-16	0.00932746	0.000783477	0.000906724	0.000783477	0.0778787	0.000906724	0.0778787	0.888862	0.00653602	0.0100914	0.00372766	0.0100914	6.84934e-05	0.00372766	6.84934e-05	1.30093e-19	0.0150202	0.00630742	0.002617	0.00630742	1.3187e-05	0.002617	1.3187e-05	2.60112e-09	0.0105953	0.00737648	0.0027406	0.00737648	1.32174e-05	0.0027406	1.32174e-05	2.60112e-09	0.0127129	0.00705742	0.00272656	0.00705742	1.32174e-05	0.00272656	1.32174e-05	2.60112e-09	0.0116519	0.00715118	0.00272815	0.00715118	1.32174e-05	0.00272815	1.32174e-05	2.63746e-11	0.00431579	0.0163831	0.0145799	0.0163831	1.5089e-06	0.0145799	1.5089e-06	5.46244e-13	0.00608745	0.00313455	0.00442765	0.00313455	1.1318e-05	0.00442765	1.1318e-05	3.89496e-11	0.00393694	0.00543104	0.00674294	0.00543104	1.13134e-05	0.00674294	1.13134e-05	3.89496e-11	0.00430436	0.00493796	0.00612671	0.00493796	1.13134e-05	0.00612671	1.13134e-05	3.89496e-11	0.00423926	0.00503993	0.00628504	0.00503993	1.13134e-05	0.00628504	1.13134e-05	3.89496e-11	0.00425072	0.00501867	0.00624398	0.00501867	1.13134e-05	0.00624398	1.13134e-05	3.86803e-10	0.00377432	0.00330245	0.00269897	0.00330245	3.34834e-05	0.00269897	3.34834e-05	7.35937e-09	0.00377356	0.00354636	0.00312717	0.00354636	3.34525e-05	0.00312717	3.34525e-05	7.35937e-09	0.00377368	0.00351063	0.00307205	0.00351063	3.34525e-05	0.00307205	3.34525e-05	7.35937e-09	0.00377366	0.00351584	0.00307909	0.00351584	3.34525e-05	0.00307909	3.34525e-05	7.35937e-09	0.00377367	0.00351508	0.00307819	0.00351508	3.34525e-05	0.00307819	3.34525e-05	7.35937e-09	0.00377367	0.00351519	0.00307831	0.00351519	3.34525e-05	0.00307831	3.34525e-05	7.35937e-09	0.00377367	0.00351517	0.00307829	0.00351517	3.34525e-05	0.00307829	3.34525e-05	7.35937e-09	0.00377367	0.00351518	0.00307829	0.00351518	3.34525e-05	0.00307829	3.34525e-05	7.35937e-09	0.00377367	0.00351518	0.00307829	0.00351518	3.34525e-05	0.00307829	3.34525e-05	7.35937e-09	0.00377367	0.00351518	0.00307829	0.00351518	3.34525e-05	0.00307829	3.34525e-05	7.35937e-09	0.00377367	0.00351518	0.00307829	0.00351518	3.34525e-05	0.00307829	3.34525e-05	7.35937e-09	0.00377367	0.00351518	0.00307829	0.00351518	3.34525e-05	0.00307829	3.34525e-05	7.35937e-09	0.00377367	0.00351518	0.00307829	0.00351518	3.34525e-05	0.00307829	3.34525e-05	7.35937e-09	0.00377367	0.00351518	0.00307829	0.00351518	3.34525e-05	0.00307829	3.34525e-05	7.35937e-09	0.00377367	0.00351518	0.00307829	0.00351518	3.34525e-05	0.00307829	3.34525e-05	7.35937e-09	0.00377367	0.00351518	0.00307829	0.00351518	3.34525e-05	0.00307829	3.34525e-05	7.35937e-09	0.00377367	0.00351518	0.00307829	0.00351518	3.34525e-05	0.00307829	3.34525e-05	7.35937e-09	0.00377367	0.00351518	0.00307829	0.00351518	3.34525e-05	0.00307829	3.34525e-05	7.35937e-09	0.00377367	0.00351518	0.00307829	0.00351518	3.34525e-05	0.00307829	3.34525e-05	7.35937e-09	0.00377367	0.00351518	0.00307829	0.00351518	3.34525e-05	0.00307829	3.34525e-05	7.35937e-09	0	0	0	0	0	0	0	0	0.00443092	0.00443092	0.00443092	0.00443092	0.00443092	0.00443092	0.00443092	0.00443092	0.00499951	0.00499951	0.00499951	0.00499951	0.00499951	0.00499951	0.00499951	0.00499951	0.00507754	0.00507754	0.00507754	0.00507754	0.00507754	0.00507754	0.00507754	0.00507754	0.00185151	0.00185151	0.00185151	0.00185151	0.00185151	0.00185151	0.00185151	0.00185151	0.00169527	0.00169527	0.00169527	0.00169527	0.00169527	0.00169527	0.00169527	0.00169527	0.00168804	0.00168804	0.00168804	0.00168804	0.00168804	0.00168804	0.00168804	0.00168804	0.00168771	0.00168771	0.00168771	0.00168771	0.00168771	0.00168771	0.00168771	0.00168771	0.0016877	0.0016877	0.0016877	0.0016877	0.0016877	0.0016877	0.0016877	0.0016877	0.0016877	0.0016877	0.0016877	0.0016877	0.0016877	0.0016877	0.0016877	0.0016877	0.00280034	0.00282348	0.00286719	0.00286719	0.0111586	0.0033635	0.111904	0.988917	0.0028867	0.00291239	0.00296101	0.00296101	0.0144138	0.00352085	0.720291	1	0.00289351	0.00291947	0.0029686	0.0029686	0.0157362	0.00353599	1	1	0.00289405	0.00292004	0.00296922	0.00296922	0.0163069	0.00353745	1	1	0.0028941	0.00292008	0.00296927	0.00296927	0.0165594	0.0035376	1	1	0.0028941	0.00292008	0.00296927	0.00296927	0.0166723	0.00353761	1	1	0.0028941	0.00292008	0.00296927	0.00296927	0.0167231	0.00353761	1	1	0.0028941	0.00292008	0.00296927	0.00296927	0.016746	0.00353761	1	1	0.00669308	0.00292008	0.00296927	0.00296927	0.0167563	0.00353761	1	1	0.00742122	0.00675295	0.0056487	0.00613183	0.00537647	0.00353761	1	1	0.00855586	0.00743041	0.00593248	0.00652489	0.000983758	0.00294423	1	1	0.00882341	0.00756845	0.00597847	0.00659501	0.000872388	0.00289693	1	1	0.0088877	0.00759689	0.00598595	0.0066076	0.000869734	0.00289319	1	1	0.00890322	0.00760276	0.00598717	0.00660986	0.000869671	0.00289289	1	0.999997	0.00612175	0.00886479	0.00822918	0.00836948	0.000468104	0.00550374	1	0.909661	0.00569808	0.00603982	0.00634749	0.00611569	0.000821892	0.00590912	1	0.928191	0.00529624	0.00559284	0.00603071	0.00575186	0.000829884	0.00597467	1	0.955491	0.00523861	0.00552519	0.00597894	0.00569518	0.000830066	0.00598533	1	0.978415	0.00523039	0.00551502	0.00597053	0.00568639	0.00083007	0.00598707	1	0.988358	0.00522922	0.0055135	0.00596916	0.00568504	0.00083007	0.00598736	1	0.996978	0.00511759	0.00510502	0.00509014	0.00505091	0.0011313	0.00434233	1	0.99999	0.00509191	0.00504853	0.00496972	0.00496441	0.00114065	0.0041519	1	0.999991	0.00508834	0.00504077	0.00495344	0.00495273	0.00114095	0.0041304	1	0.999991	0.00508785	0.00503971	0.00495125	0.00495115	0.00114096	0.00412798	1	0.999991	0.00508778	0.00503956	0.00495095	0.00495094	0.00114096	0.00412771	1	0.999991	0.00508777	0.00503954	0.00495091	0.00495091	0.00114096	0.00412768	1	0.999991	0.00508777	0.00503954	0.00495091	0.00495091	0.00114096	0.00412768	1	0.999991	0.00508777	0.00503954	0.00495091	0.00495091	0.00114096	0.00412768	1	0.999991	0.00508777	0.00503954	0.00495091	0.00495091	0.00114096	0.00412768	1	0.999991	0.00508777	0.00503954	0.00495091	0.00495091	0.00114096	0.00412768	1	0.999991	0.00508777	0.00503954	0.00495091	0.00495091	0.00114096	0.00412768	1	0.999991	0.00508777	0.00503954	0.00495091	0.00495091	0.00114096	0.00412768	1	0.999991	0.00508777	0.00503954	0.00495091	0.00495091	0.00114096	0.00412768	1	0.999991	0.00508777	0.00503954	0.00495091	0.00495091	0.00114096	0.00412768	1	0.999991	0.00508777	0.00503954	0.00495091	0.00495091	0.00114096	0.00412768	1	0.999991	0.00508777	0.00503954	0.00495091	0.00495091	0.00114096	0.00412768	1	0.999991	0.00508777	0.00503954	0.00495091	0.00495091	0.00114096	0.00412768	1	0.999991	0.00508777	0.00503954	0.00495091	0.00495091	0.00114096	0.00412768	1	0.999991	0.00508777	0.00503954	0.00495091	0.00495091	0.00114096	0.00412768	1	0.999991	0.00508777	0.00503954	0.00495091	0.00495091	0.00114096	0.00412768	1	0.999991	0	0	0	0	0	0	0	0	0.00443092	0.00443092	0.00443092	0.00443092	0.00443092	0.00443092	0.00443092	0.00443092	0.00432417	0.00432417	0.00432417	0.00432417	0.00432417	0.00432417	0.00432417	0.00432417	0.00432672	0.00432672	0.00432672	0.00432672	0.00432672	0.00432672	0.00432672	0.00432672	0.00364552	0.00364552	0.00364552	0.00364552	0.00364552	0.00364552	0.00364552	0.00364552	0.00365922	0.00365922	0.00365922	0.00365922	0.00365922	0.00365922	0.00365922	0.00365922	0.00365894	0.00365894	0.00365894	0.00365894	0.00365894	0.00365894	0.00365894	0.00365894	0.00365895	0.00365895	0.00365895	0.00365895	0.00365895	0.00365895	0.00365895	0.00365895	0.00365895	0.00365895	0.00365895	0.00365895	0.00365895	0.00365895	0.00365895	0.00365895	0.00365895	0.00365895	0.00365895	0.00365895	0.00365895	0.00365895	0.00365895	0.00365895	0.00398629	0.00398822	0.00399188	0.00400213	0.00504862	0.00434258	0.023401	0.347131	0.00397911	0.003981	0.00398457	0.00399457	0.00501018	0.00432628	0.0210325	0.0737565	0.00397926	0.00398115	0.00398473	0.00399474	0.00501124	0.00432666	0.0213038	0.265189	0.00397926	0.00398115	0.00398473	0.00399473	0.0050112	0.00432666	0.0212725	0.111313	0.00397926	0.00398115	0.00398473	0.00399474	0.00501121	0.00432666	0.0212761	0.226746	0.00397926	0.00398115	0.00398473	0.00399474	0.00501121	0.00432666	0.0212757	0.134134	0.00397926	0.00398115	0.00398473	0.00399474	0.00501121	0.00432666	0.0212758	0.205391	0.00397926	0.00398115	0.00398473	0.00399474	0.00501121	0.00432666	0.0212758	0.148447	0.00464188	0.00398115	0.00398473	0.00399474	0.00501121	0.00432666	0.0212758	0.16404	0.00462498	0.00464408	0.00455677	0.00451916	0.00412124	0.00386281	0.00927698	0.0290573	0.00468323	0.00462482	0.00453598	0.00448821	0.00326933	0.00355473	0.00166844	0.000474833	0.00468173	0.00462531	0.0045365	0.00448897	0.00328471	0.00356077	0.00173998	0.000556065	0.00468177	0.0046253	0.00453649	0.00448895	0.00328443	0.00356065	0.0017393	0.000555815	0.00468177	0.0046253	0.00453649	0.00448895	0.00328444	0.00356065	0.0017393	0.000299127	0.00435433	0.00470083	0.00469451	0.00467174	0.00295422	0.00398836	0.000133993	3.02658e-07	0.0043632	0.00435067	0.00438623	0.00438798	0.00326402	0.0042111	0.000205964	7.43539e-07	0.00433592	0.00435906	0.00439368	0.00439484	0.00325845	0.00420594	0.000205882	7.43538e-07	0.00433657	0.00435886	0.0043935	0.00439467	0.00325855	0.00420606	0.000205882	7.43538e-07	0.00433655	0.00435887	0.00439351	0.00439468	0.00325855	0.00420605	0.000205882	7.43538e-07	0.00433655	0.00435887	0.00439351	0.00439468	0.00325855	0.00420605	0.000205882	1.01367e-06	0.00432683	0.00432369	0.00431891	0.00430782	0.0034358	0.00397421	0.000741961	3.3499e-05	0.00432655	0.00432453	0.00432068	0.00430988	0.00343245	0.00397928	0.000739766	3.3493e-05	0.00432656	0.00432451	0.00432064	0.00430984	0.00343251	0.00397917	0.000739775	3.3493e-05	0.00432656	0.00432451	0.00432064	0.00430984	0.00343251	0.00397917	0.000739775	3.3493e-05	0.00432656	0.00432451	0.00432064	0.00430984	0.00343251	0.00397917	0.000739775	3.3493e-05	0.00432656	0.00432451	0.00432064	0.00430984	0.00343251	0.00397917	0.000739775	3.3493e-05	0.00432656	0.00432451	0.00432064	0.00430984	0.00343251	0.00397917	0.000739775	3.3493e-05	0.00432656	0.00432451	0.00432064	0.00430984	0.00343251	0.00397917	0.000739775	3.3493e-05	0.00432656	0.00432451	0.00432064	0.00430984	0.00343251	0.00397917	0.000739775	3.3493e-05	0.00432656	0.00432451	0.00432064	0.00430984	0.00343251	0.00397917	0.000739775	3.3493e-05	0.00432656	0.00432451	0.00432064	0.00430984	0.00343251	0.00397917	0.000739775	3.3493e-05	0.00432656	0.00432451	0.00432064	0.00430984	0.00343251	0.00397917	0.000739775	3.3493e-05	0.00432656	0.00432451	0.00432064	0.00430984	0.00343251	0.00397917	0.000739775	3.3493e-05	0.00432656	0.00432451	0.00432064	0.00430984	0.00343251	0.00397917	0.000739775	3.3493e-05	0.00432656	0.00432451	0.00432064	0.00430984	0.00343251	0.00397917	0.000739775	3.3493e-05	0.00432656	0.00432451	0.00432064	0.00430984	0.00343251	0.00397917	0.000739775	3.3493e-05	0.00432656	0.00432451	0.00432064	0.00430984	0.00343251	0.00397917	0.000739775	3.3493e-05	0.00432656	0.00432451	0.00432064	0.00430984	0.00343251	0.00397917	0.000739775	3.3493e-05	0.00432656	0.00432451	0.00432064	0.00430984	0.00343251	0.00397917	0.000739775	3.3493e-05	0.00432656	0.00432451	0.00432064	0.00430984	0.00343251	0.00397917	0.000739775	3.3493e-05	0	0	0	0	0	0	0	0	0.00443092	0.00443092	0.00443092	0.00443092	0.00443092	0.00443092	0.00443092	0.00443092	0.00419879	0.00419879	0.00419879	0.00419879	0.00419879	0.00419879	0.00419879	0.00419879	0.00421064	0.00421064	0.00421064	0.00421064	0.00421064	0.00421064	0.00421064	0.00421064	0.00413816	0.00413816	0.00413816	0.00413816	0.00413816	0.00413816	0.00413816	0.00413816	0.0041418	0.0041418	0.0041418	0.0041418	0.0041418	0.0041418	0.0041418	0.0041418	0.00414162	0.00414162	0.00414162	0.00414162	0.00414162	0.00414162	0.00414162	0.00414162	0.00414163	0.00414163	0.00414163	0.00414163	0.00414163	0.00414163	0.00414163	0.00414163	0.00414163	0.00414163	0.00414163	0.00414163	0.00414163	0.00414163	0.00414163	0.00414163	0.00414163	0.00414163	0.00414163	0.00414163	0.00414163	0.00414163	0.00414163	0.00414163	0.00417744	0.00417751	0.00417765	0.00417908	0.0042787	0.0042787	0.00691742	0.016584	0.00417563	0.00417569	0.00417582	0.00417718	0.00427159	0.00427159	0.00668868	0.0142822	0.00417572	0.00417578	0.00417591	0.00417727	0.00427196	0.00427196	0.00670724	0.0146829	0.00417572	0.00417578	0.00417591	0.00417727	0.00427194	0.00427194	0.00670573	0.0146123	0.00417572	0.00417578	0.00417591	0.00417727	0.00427194	0.00427194	0.00670585	0.0146247	0.00417572	0.00417578	0.00417591	0.00417727	0.00427194	0.00427194	0.00670584	0.0146225	0.00417572	0.00417578	0.00417591	0.00417727	0.00427194	0.00427194	0.00670584	0.0146229	0.00417572	0.00417578	0.00417591	0.00417727	0.00427194	0.00427194	0.00670584	0.0146229	0.00424394	0.00417578	0.00417591	0.00417727	0.00427194	0.00427194	0.00670584	0.0143379	0.00424042	0.004244	0.0042391	0.0042296	0.00418783	0.00414285	0.0057503	0.0103736	0.00424373	0.00424041	0.00423564	0.00422526	0.00409289	0.00405114	0.00351155	0.00272927	0.00424356	0.0042406	0.00423581	0.00422548	0.00409761	0.00405565	0.00360841	0.00299519	0.00424356	0.00424059	0.00423581	0.00422547	0.00409738	0.00405543	0.00360417	0.00298552	0.00424356	0.00424059	0.00423581	0.00422547	0.00409739	0.00405544	0.00360435	0.00268559	0.00421045	0.00424475	0.00424472	0.00424235	0.00405338	0.00405544	0.00155578	0.00027147	0.00421217	0.00421028	0.00421251	0.00421516	0.00409607	0.00411815	0.00172312	0.000329906	0.00421053	0.00421204	0.00421416	0.00421655	0.00409395	0.00411501	0.00171962	0.000329672	0.00421062	0.00421195	0.00421408	0.00421648	0.00409405	0.00411517	0.00171969	0.000329672	0.00421061	0.00421196	0.00421408	0.00421648	0.00409405	0.00411516	0.00171969	0.000329672	0.00421061	0.00421196	0.00421408	0.00421648	0.00409405	0.00411516	0.00171969	0.000347661	0.00421005	0.00420989	0.00420965	0.00420809	0.00411621	0.00411516	0.00261785	0.00110123	0.00421006	0.00421	0.00420988	0.00420852	0.00411511	0.00411516	0.0025894	0.00109117	0.00421006	0.00420999	0.00420987	0.0042085	0.00411516	0.00411516	0.00259029	0.0010913	0.00421006	0.00421	0.00420987	0.0042085	0.00411516	0.00411516	0.00259027	0.0010913	0.00421006	0.00421	0.00420987	0.0042085	0.00411516	0.00411516	0.00259027	0.0010913	0.00421006	0.00421	0.00420987	0.0042085	0.00411516	0.00411516	0.00259027	0.0010913	0.00421006	0.00421	0.00420987	0.0042085	0.00411516	0.00411516	0.00259027	0.0010913	0.00421006	0.00421	0.00420987	0.0042085	0.00411516	0.00411516	0.00259027	0.0010913	0.00421006	0.00421	0.00420987	0.0042085	0.00411516	0.00411516	0.00259027	0.0010913	0.00421006	0.00421	0.00420987	0.0042085	0.00411516	0.00411516	0.00259027	0.0010913	0.00421006	0.00421	0.00420987	0.0042085	0.00411516	0.00411516	0.00259027	0.0010913	0.00421006	0.00421	0.00420987	0.0042085	0.00411516	0.00411516	0.00259027	0.0010913	0.00421006	0.00421	0.00420987	0.0042085	0.00411516	0.00411516	0.00259027	0.0010913	0.00421006	0.00421	0.00420987	0.0042085	0.00411516	0.00411516	0.00259027	0.0010913	0.00421006	0.00421	0.00420987	0.0042085	0.00411516	0.00411516	0.00259027	0.0010913	0.00421006	0.00421	0.00420987	0.0042085	0.00411516	0.00411516	0.00259027	0.0010913	0.00421006	0.00421	0.00420987	0.0042085	0.00411516	0.00411516	0.00259027	0.0010913	0.00421006	0.00421	0.00420987	0.0042085	0.00411516	0.00411516	0.00259027	0.0010913	0.00421006	0.00421	0.00420987	0.0042085	0.00411516	0.00411516	0.00259027	0.0010913	0.00421006	0.00421	0.00420987	0.0042085	0.00411516	0.00411516	0.00259027	0.0010913	0	0	0	0	0	0	0	0	0.00443092	0.00443092	0.00443092	0.00443092	0.00443092	0.00443092	0.00443092	0.00443092	0.0059074	0.0059074	0.0059074	0.0059074	0.0059074	0.0059074	0.0059074	0.0059074	0.00650088	0.00650088	0.00650088	0.00650088	0.00650088	0.00650088	0.00650088	0.00650088	0.00672373	0.00672373	0.00672373	0.00672373	0.00672373	0.00672373	0.00672373	0.00672373	0.00682154	0.00682154	0.00682154	0.00682154	0.00682154	0.00682154	0.00682154	0.00682154	0.0068649	0.0068649	0.0068649	0.0068649	0.0068649	0.0068649	0.0068649	0.0068649	0.00688422	0.00688422	0.00688422	0.00688422	0.00688422	0.00688422	0.00688422	0.00688422	0.00689284	0.00689284	0.00689284	0.00689284	0.00689284	0.00689284	0.00689284	0.00689284	0.00689669	0.00689669	0.00689669	0.00689669	0.00689669	0.00689669	0.00689669	0.00689669	0.0069313	0.00796877	0.0201187	0.0069151	0.00704396	0.00691483	0.00691487	0.0069151	0.00694686	0.00854117	0.0463907	0.00692335	0.00711148	0.00692297	0.00692302	0.00692335	0.00695386	0.00886328	0.212636	0.00692705	0.00714265	0.00692662	0.00692667	0.00692705	0.00695702	0.00904981	0.999928	0.00692871	0.00715708	0.00692826	0.00692831	0.00692871	0.00695845	0.00915961	1	0.00692946	0.00716378	0.00692899	0.00692905	0.00692946	0.00695909	0.00922485	1	0.00692979	0.00716689	0.00692933	0.00692938	0.00692979	0.00695938	0.00926383	1	0.00692994	0.00716833	0.00692947	0.00692953	0.00692994	0.00695951	0.00928721	1	0.00693001	0.007169	0.00692954	0.0069296	0.00693001	0.00666651	0.00930124	1	0.00693004	0.00716931	0.00692957	0.00692962	0.00684452	0.0065411	0.00891855	1	0.00695766	0.007081	0.00696231	0.00696075	0.00691762	0.00673576	0.00755057	1	0.00696986	0.00691155	0.00697709	0.00697477	0.0069502	0.00682126	0.00691033	1	0.00697537	0.00683608	0.00698378	0.00698111	0.00696488	0.00685915	0.00662951	1	0.00697786	0.00680274	0.0069868	0.00698397	0.00697151	0.00687602	0.00650993	1	0.00697898	0.00678805	0.00698817	0.00698527	0.00696625	0.00675862	0.00509982	1	0.00698442	0.00664841	0.0069891	0.00698773	0.00702211	0.00700225	0.00475507	1	0.006973	0.00662956	0.00697308	0.0069732	0.00699086	0.00697343	0.00464981	1	0.00696785	0.00662146	0.00696584	0.00696664	0.00697672	0.00696042	0.00461813	1	0.00696553	0.00661799	0.00696258	0.00696368	0.00697033	0.00695456	0.00460864	1	0.00696447	0.0066165	0.00696111	0.00696235	0.00696745	0.00695192	0.0046058	1	0.006964	0.00661586	0.00696044	0.00696175	0.00697027	0.00709048	0.00518319	1	0.00696133	0.00668152	0.00695998	0.00696054	0.00696416	0.0070022	0.0053811	1	0.00696013	0.00671002	0.00695978	0.00696	0.00696141	0.00696227	0.00545064	1	0.00695958	0.00672242	0.00695969	0.00695976	0.00696016	0.00694428	0.0054753	1	0.00695934	0.00672782	0.00695965	0.00695965	0.0069596	0.00693619	0.00548406	1	0.00695923	0.00673018	0.00695963	0.0069596	0.00695935	0.00693255	0.00548718	1	0.00695918	0.00673121	0.00695962	0.00695958	0.00695923	0.00693092	0.00548829	1	0.00695915	0.00673166	0.00695962	0.00695956	0.00695918	0.00693019	0.00548869	1	0.00695914	0.00673186	0.00695962	0.00695956	0.00695916	0.00692986	0.00548883	1	0.00695914	0.00673194	0.00695962	0.00695956	0.00695915	0.00692971	0.00548888	1	0.00695914	0.00673197	0.00695962	0.00695956	0.00695914	0.00692964	0.0054889	1	0.00695914	0.00673199	0.00695962	0.00695956	0.00695914	0.00692961	0.00548891	1	0.00695914	0.006732	0.00695962	0.00695956	0.00695914	0.0069296	0.00548891	1	0.00695914	0.006732	0.00695962	0.00695956	0.00695914	0.0069296	0.00548891	1	0.00695914	0.006732	0.00695962	0.00695956	0.00695914	0.0069296	0.00548891	1	0.00695914	0.006732	0.00695962	0.00695956	0.00695914	0.0069296	0.00548891	1	0.00695914	0.006732	0.00695962	0.00695956	0.00695914	0.0069296	0.00548891	1	0.00695914	0.006732	0.00695962	0.00695956	0.00695914	0.0069296	0.00548891	1	0.00695914	0.006732	0.00695962	0.00695956	0.00695914	0.0069296	0.00548891	1	0.00695914	0.006732	0.00695962	0.00695956	0.00695914	0.0069296	0.00548891	1	0.00695914	0.006732	0.00695962	0.00695956	0.00695914	0	0	0	0	0	0	0	0	0.00443092	0.00443092	0.00443092	0.00443092	0.00443092	0.00443092	0.00443092	0.00443092	0.00566657	0.00566657	0.00566657	0.00566657	0.00566657	0.00566657	0.00566657	0.00566657	0.00606855	0.00606855	0.00606855	0.00606855	0.00606855	0.00606855	0.00606855	0.00606855	0.00591562	0.00591562	0.00591562	0.00591562	0.00591562	0.00591562	0.00591562	0.00591562	0.00586566	0.00586566	0.00586566	0.00586566	0.00586566	0.00586566	0.00586566	0.00586566	0.00584943	0.00584943	0.00584943	0.00584943	0.00584943	0.00584943	0.00584943	0.00584943	0.00584416	0.00584416	0.00584416	0.00584416	0.00584416	0.00584416	0.00584416	0.00584416	0.00584245	0.00584245	0.00584245	0.00584245	0.00584245	0.00584245	0.00584245	0.00584245	0.0058419	0.0058419	0.0058419	0.0058419	0.0058419	0.0058419	0.0058419	0.0058419	0.00603473	0.00989561	0.212713	0.00598542	0.0071845	0.00598309	0.00598391	0.00598966	0.0060996	0.0123759	0.999964	0.00603325	0.00773902	0.00603013	0.00603123	0.00603895	0.00612159	0.0141867	1	0.00604928	0.00798026	0.00604588	0.00604707	0.00605547	0.00612905	0.0156713	1	0.00605465	0.00808752	0.00605116	0.00605239	0.00606103	0.00613159	0.0170016	1	0.00605646	0.00813568	0.00605294	0.00605417	0.00606289	0.00613245	0.0182876	1	0.00605707	0.00815738	0.00605353	0.00605477	0.00606352	0.00613275	0.0196212	1	0.00605727	0.00816719	0.00605373	0.00605497	0.00606373	0.00613285	0.0211049	1	0.00605734	0.00817162	0.0060538	0.00605504	0.0060638	0.00484149	0.0228846	1	0.00605736	0.00817362	0.00605382	0.00605506	0.00536112	0.00450645	0.0199851	1	0.00630362	0.00722901	0.00634532	0.00632142	0.00601346	0.00555588	0.0103388	1	0.00638778	0.00571289	0.00644867	0.00641457	0.00622812	0.00588892	0.00606186	1	0.00641765	0.00525194	0.00648572	0.00644778	0.00630269	0.00599871	0.00478113	1	0.00642829	0.00511928	0.00649906	0.00645966	0.0063288	0.00603534	0.00445288	1	0.00643208	0.00508172	0.00650387	0.00646392	0.00621344	0.0060176	0.00211537	1	0.00647976	0.00417057	0.00651066	0.00649448	0.00679833	0.00701035	0.00209113	1	0.00636878	0.00421693	0.00636179	0.006367	0.006503	0.006582	0.00208831	1	0.00632972	0.00422781	0.0063095	0.00632216	0.00639741	0.00642756	0.00208798	1	0.00631602	0.00423036	0.00629123	0.00630646	0.00636007	0.00637277	0.00208794	1	0.00631123	0.00423096	0.00628486	0.00630098	0.00634691	0.00635343	0.00208794	1	0.00630955	0.0042311	0.00628264	0.00629906	0.00640552	0.00674942	0.00300247	1	0.00628636	0.00466572	0.00627943	0.00628429	0.00631543	0.00638894	0.00315915	1	0.00627828	0.00477969	0.00627831	0.00627915	0.00628396	0.00626252	0.0031868	1	0.00627547	0.00481004	0.00627792	0.00627736	0.00627301	0.00621878	0.00319171	1	0.0062745	0.00481815	0.00627779	0.00627674	0.0062692	0.00620371	0.00319258	1	0.00627416	0.00482032	0.00627774	0.00627652	0.00626787	0.00619853	0.00319273	1	0.00627404	0.0048209	0.00627772	0.00627644	0.00626742	0.00619675	0.00319276	1	0.006274	0.00482106	0.00627772	0.00627642	0.00626726	0.00619614	0.00319277	1	0.00627398	0.0048211	0.00627772	0.00627641	0.0062672	0.00619593	0.00319277	1	0.00627398	0.00482111	0.00627772	0.0062764	0.00626718	0.00619586	0.00319277	1	0.00627398	0.00482111	0.00627772	0.0062764	0.00626717	0.00619583	0.00319277	1	0.00627398	0.00482111	0.00627772	0.0062764	0.00626717	0.00619583	0.00319277	1	0.00627398	0.00482111	0.00627772	0.0062764	0.00626717	0.00619582	0.00319277	1	0.00627398	0.00482111	0.00627772	0.0062764	0.00626717	0.00619582	0.00319277	1	0.00627398	0.00482111	0.00627772	0.0062764	0.00626717	0.00619582	0.00319277	1	0.00627398	0.00482111	0.00627772	0.0062764	0.00626717	0.00619582	0.00319277	1	0.00627398	0.00482111	0.00627772	0.0062764	0.00626717	0.00619582	0.00319277	1	0.00627398	0.00482111	0.00627772	0.0062764	0.00626717	0.00619582	0.00319277	1	0.00627398	0.00482111	0.00627772	0.0062764	0.00626717	0.00619582	0.00319277	1	0.00627398	0.00482111	0.00627772	0.0062764	0.00626717	0.00619582	0.00319277	1	0.00627398	0.00482111	0.00627772	0.0062764	0.00626717	0	0	0	0	0	0	0	0	0.00443092	0.00443092	0.00443092	0.00443092	0.00443092	0.00443092	0.00443092	0.00443092	0.00477766	0.00477766	0.00477766	0.00477766	0.00477766	0.00477766	0.00477766	0.00477766	0.00480591	0.00480591	0.00480591	0.00480591	0.00480591	0.00480591	0.00480591	0.00480591	0.00361712	0.00361712	0.00361712	0.00361712	0.00361712	0.00361712	0.00361712	0.00361712	0.00354466	0.00354466	0.00354466	0.00354466	0.00354466	0.00354466	0.00354466	0.00354466	0.00354029	0.00354029	0.00354029	0.00354029	0.00354029	0.00354029	0.00354029	0.00354029	0.00354003	0.00354003	0.00354003	0.00354003	0.00354003	0.00354003	0.00354003	0.00354003	0.00354001	0.00354001	0.00354001	0.00354001	0.00354001	0.00354001	0.00354001	0.00354001	0.00354001	0.00354001	0.00354001	0.00354001	0.00354001	0.00354001	0.00354001	0.00354001	0.00415812	0.0119407	0.929167	0.00409143	0.0119407	0.00408183	0.00409143	0.00415812	0.00420207	0.0137579	1	0.00412999	0.0137579	0.00411963	0.00412999	0.00420207	0.00420521	0.0141856	1	0.0041327	0.0141856	0.00412228	0.0041327	0.00420521	0.00420544	0.0142881	1	0.00413289	0.0142881	0.00412247	0.00413289	0.00420544	0.00420545	0.0143128	1	0.0041329	0.0143128	0.00412248	0.0041329	0.00420545	0.00420545	0.0143187	1	0.0041329	0.0143187	0.00412248	0.0041329	0.00420545	0.00420545	0.0143202	1	0.0041329	0.0143202	0.00412248	0.0041329	0.00420545	0.00420545	0.0143205	1	0.0041329	0.0143205	0.00412248	0.0041329	0.00420545	0.00203441	0.0143206	1	0.0041329	0.0143206	0.00412248	0.0041329	0.00203441	0.00196049	0.0069642	1	0.00523628	0.0069642	0.00543561	0.00523628	0.00453953	0.00445052	0.0020931	0.999734	0.00532269	0.0020931	0.00555803	0.00532269	0.00465005	0.00464301	0.0019263	0.999733	0.00533051	0.0019263	0.0055696	0.00533051	0.00465879	0.00465824	0.00192083	0.999733	0.00533122	0.00192083	0.00557069	0.00533122	0.00465948	0.00465944	0.00192065	0.999733	0.00533128	0.00192065	0.00557079	0.00533128	0.00383179	0.00550593	0.000609841	0.012921	0.00556598	0.000609841	0.00561493	0.00556598	0.00754414	0.00776131	0.000858112	3.24354e-09	0.00496501	0.000858112	0.0048939	0.00496501	0.00528752	0.00530707	0.000861755	2.60112e-09	0.00491455	0.000861755	0.00483428	0.00491455	0.00508859	0.00509028	0.000861809	2.60112e-09	0.00491034	0.000861809	0.00482938	0.00491034	0.00507142	0.00507156	0.00086181	2.60112e-09	0.00490999	0.00086181	0.00482898	0.00490999	0.00506993	0.00506995	0.00086181	2.60112e-09	0.00490996	0.00086181	0.00482895	0.00490996	0.00559005	0.00559005	0.0015294	1.39052e-06	0.00480527	0.0015294	0.00480992	0.00480527	0.00478323	0.00478323	0.00154691	1.39056e-06	0.00479672	0.00154691	0.00480836	0.00479672	0.00471806	0.00471806	0.00154738	1.39056e-06	0.00479602	0.00154738	0.00480823	0.00479602	0.00471284	0.00471284	0.00154739	1.39056e-06	0.00479597	0.00154739	0.00480823	0.00479597	0.00471242	0.00471242	0.00154739	1.39056e-06	0.00479596	0.00154739	0.00480822	0.00479596	0.00471239	0.00471239	0.00154739	1.39056e-06	0.00479596	0.00154739	0.00480822	0.00479596	0.00471239	0.00471239	0.00154739	1.39056e-06	0.00479596	0.00154739	0.00480822	0.00479596	0.00471239	0.00471239	0.00154739	1.39056e-06	0.00479596	0.00154739	0.00480822	0.00479596	0.00471239	0.00471239	0.00154739	1.39056e-06	0.00479596	0.00154739	0.00480822	0.00479596	0.00471239	0.00471239	0.00154739	1.39056e-06	0.00479596	0.00154739	0.00480822	0.00479596	0.00471239	0.00471239	0.00154739	1.39056e-06	0.00479596	0.00154739	0.00480822	0.00479596	0.00471239	0.00471239	0.00154739	1.39056e-06	0.00479596	0.00154739	0.00480822	0.00479596	0.00471239	0.00471239	0.00154739	1.39056e-06	0.00479596	0.00154739	0.00480822	0.00479596	0.00471239	0.00471239	0.00154739	1.39056e-06	0.00479596	0.00154739	0.00480822	0.00479596	0.00471239	0.00471239	0.00154739	1.39056e-06	0.00479596	0.00154739	0.00480822	0.00479596	0.00471239	0.00471239	0.00154739	1.39056e-06	0.00479596	0.00154739	0.00480822	0.00479596	0.00471239	0.00471239	0.00154739	1.39056e-06	0.00479596	0.00154739	0.00480822	0.00479596	0.00471239	0.00471239	0.00154739	1.39056e-06	0.00479596	0.00154739	0.00480822	0.00479596	0.00471239	0.00471239	0.00154739	1.39056e-06	0.00479596	0.00154739	0.00480822	0.00479596	0.00471239	0.00471239	0.00154739	1.39056e-06	0.00479596	0.00154739	0.00480822	0.00479596	0.00471239	0	0	0	0	0	0	0	0	0.00443092	0.00443092	0.00443092	0.00443092	0.00443092	0.00443092	0.00443092	0.00443092	0.00497951	0.00497951	0.00497951	0.00497951	0.00497951	0.00497951	0.00497951	0.00497951	0.00505197	0.00505197	0.00505197	0.00505197	0.00505197	0.00505197	0.00505197	0.00505197	0.00184176	0.00184176	0.00184176	0.00184176	0.00184176	0.00184176	0.00184176	0.00184176	0.00169199	0.00169199	0.00169199	0.00169199	0.00169199	0.00169199	0.00169199	0.00169199	0.0016853	0.0016853	0.0016853	0.0016853	0.0016853	0.0016853	0.0016853	0.0016853	0.00168501	0.00168501	0.00168501	0.00168501	0.00168501	0.00168501	0.00168501	0.00168501	0.00168499	0.00168499	0.00168499	0.00168499	0.00168499	0.00168499	0.00168499	0.00168499	0.00168499	0.00168499	0.00168499	0.00168499	0.00168499	0.00168499	0.00168499	0.00168499	0.00286261	0.0111409	0.988899	0.00281896	0.111745	0.00279586	0.00286261	0.00335812	0.00295297	0.0142639	1	0.0029046	0.698457	0.00287904	0.00295297	0.00350964	0.00296002	0.015474	1	0.00291118	1	0.00288537	0.00296002	0.00352369	0.00296057	0.0159695	1	0.00291168	1	0.00288585	0.00296057	0.003525	0.00296061	0.016177	1	0.00291172	1	0.00288589	0.00296061	0.00352512	0.00296062	0.0162646	1	0.00291172	1	0.00288589	0.00296062	0.00352513	0.00296062	0.0163017	1	0.00291172	1	0.00288589	0.00296062	0.00352513	0.00296062	0.0163175	1	0.00291172	1	0.00288589	0.00296062	0.00352513	0.000940721	0.0163242	1	0.00291172	1	0.00288589	0.00296062	0.00027202	0.000891793	0.00523573	1	0.00673369	1	0.00754768	0.006114	0.00323525	0.00520767	0.000975329	0.999999	0.00738154	1	0.00852707	0.00648581	0.00291148	0.00583417	0.000871415	0.999999	0.00750824	1	0.00874904	0.00654953	0.00288671	0.00593114	0.000869023	0.999999	0.00753327	1	0.00880014	0.00656052	0.00288482	0.0059463	0.000868968	0.999999	0.00753823	1	0.00881194	0.00656241	0.000916546	0.00946497	0.000467726	0.695567	0.00878938	0.999999	0.00923786	0.0083094	0.018538	0.0158138	0.000821534	0.0191862	0.00597976	1	0.00578355	0.00606003	0.00828203	0.00769038	0.000829257	3.2857e-10	0.0055536	1	0.0052809	0.00571178	0.00632562	0.00621183	0.000829426	1.97737e-10	0.00549165	1	0.00521147	0.00565967	0.00600833	0.00597485	0.00082943	1.97737e-10	0.0054827	1	0.00520195	0.00565191	0.00595838	0.00593772	0.00082943	1.97737e-10	0.00548141	1	0.00520065	0.00565076	0.0105186	0.00625368	0.00113043	1.4002e-07	0.00507533	1	0.00507949	0.00502047	0.00486648	0.00510082	0.00113946	1.40021e-07	0.00502135	1	0.00506331	0.00493782	0.00419314	0.00494828	0.00113973	1.40021e-07	0.00501422	1	0.00506115	0.00492709	0.00411938	0.00492844	0.00113974	1.40021e-07	0.00501328	1	0.00506086	0.00492569	0.00411138	0.00492587	0.00113974	1.40021e-07	0.00501315	1	0.00506083	0.00492551	0.00411052	0.00492554	0.00113974	1.40021e-07	0.00501314	1	0.00506082	0.00492549	0.00411042	0.00492549	0.00113974	1.40021e-07	0.00501313	1	0.00506082	0.00492549	0.00411041	0.00492549	0.00113974	1.40021e-07	0.00501313	1	0.00506082	0.00492548	0.00411041	0.00492548	0.00113974	1.40021e-07	0.00501313	1	0.00506082	0.00492548	0.00411041	0.00492548	0.00113974	1.40021e-07	0.00501313	1	0.00506082	0.00492548	0.00411041	0.00492548	0.00113974	1.40021e-07	0.00501313	1	0.00506082	0.00492548	0.00411041	0.00492548	0.00113974	1.40021e-07	0.00501313	1	0.00506082	0.00492548	0.00411041	0.00492548	0.00113974	1.40021e-07	0.00501313	1	0.00506082	0.00492548	0.00411041	0.00492548	0.00113974	1.40021e-07	0.00501313	1	0.00506082	0.00492548	0.00411041	0.00492548	0.00113974	1.40021e-07	0.00501313	1	0.00506082	0.00492548	0.00411041	0.00492548	0.00113974	1.40021e-07	0.00501313	1	0.00506082	0.00492548	0.00411041	0.00492548	0.00113974	1.40021e-07	0.00501313	1	0.00506082	0.00492548	0.00411041	0.00492548	0.00113974	1.40021e-07	0.00501313	1	0.00506082	0.00492548	0.00411041	0.00492548	0.00113974	1.40021e-07	0.00501313	1	0.00506082	0.00492548	0.00411041	0.00492548	0.00113974	1.40021e-07	0.00501313	1	0.00506082	0.00492548	0.00411041	0	0	0	0	0	0	0	0	0.00443092	0.00443092	0.00443092	0.00443092	0.00443092	0.00443092	0.00443092	0.00443092	0.00346167	0.00346167	0.00346167	0.00346167	0.00346167	0.00346167	0.00346167	0.00346167	0.00365381	0.00365381	0.00365381	0.00365381	0.00365381	0.00365381	0.00365381	0.00365381	0.000417087	0.000417087	0.000417087	0.000417087	0.000417087	0.000417087	0.000417087	0.000417087	0.000499819	0.000499819	0.000499819	0.000499819	0.000499819	0.000499819	0.000499819	0.000499819	0.000497513	0.000497513	0.000497513	0.000497513	0.000497513	0.000497513	0.000497513	0.000497513	0.000497577	0.000497577	0.000497577	0.000497577	0.000497577	0.000497577	0.000497577	0.000497577	0.000497576	0.000497576	0.000497576	0.000497576	0.000497576	0.000497576	0.000497576	0.000497576	0.000497576	0.000497576	0.000497576	0.000497576	0.000497576	0.000497576	0.000497576	0.000497576	0.0014933	0.00430983	0.824512	0.0014933	0.824512	0.00146929	0.0016906	0.00430983	0.00141252	0.00348512	4.52891e-20	0.00141252	4.52891e-20	0.00139167	0.00158165	0.00348512	0.00141891	0.00364904	0.828503	0.00141891	0.828503	0.00139772	0.0015913	0.00364904	0.00141841	0.00361586	3.62279e-20	0.00141841	3.62279e-20	0.00139725	0.00159044	0.00361586	0.00141845	0.00362255	0.828503	0.00141845	0.828503	0.00139728	0.00159052	0.00362255	0.00141844	0.0036212	3.62279e-20	0.00141844	3.62279e-20	0.00139728	0.00159051	0.0036212	0.00141844	0.00362147	0.828503	0.00141844	0.828503	0.00139728	0.00159051	0.00362147	0.00141844	0.00362142	3.62279e-20	0.00141844	3.62279e-20	0.00139728	0.00159051	0.00362142	0.000763678	0.00362143	0.828503	0.00141844	0.828503	0.00139728	0.00159051	1.56838e-05	0.000792142	0.00195173	1.78467e-23	0.0084723	1.56331e-22	0.0101399	0.00499864	0.00107742	0.00774958	0.00072758	7.43542e-07	0.005621	6.51317e-06	0.00622791	0.00358601	0.000344573	0.00526457	0.000779101	7.4351e-07	0.00658645	6.51081e-06	0.00773941	0.00387969	0.000358985	0.00604484	0.000776862	7.4351e-07	0.00624238	6.51081e-06	0.00711647	0.00381672	0.000358696	0.0057882	0.000776959	7.4351e-07	0.0063629	6.51081e-06	0.00736693	0.00383014	6.38381e-06	0.00887527	0.00144309	1.28099e-09	0.00877973	1.28058e-09	0.00857598	0.00789645	0.0224529	0.0103835	0.00189456	5.77176e-08	0.00314487	1.95013e-08	0.00297903	0.00355757	0.000872185	0.00303232	0.0018474	5.77174e-08	0.00430499	1.95012e-08	0.00406962	0.00453027	0.00291028	0.00456743	0.00185227	5.77174e-08	0.00403561	1.95012e-08	0.00382972	0.00429141	0.00259755	0.0041932	0.00185177	5.77174e-08	0.00409662	1.95012e-08	0.00388125	0.00434888	0.00264327	0.00428152	0.00185182	5.77174e-08	0.00408272	1.95012e-08	0.00387012	0.00433498	0.0194339	0.00404089	0.001359	1.39052e-06	0.00346459	1.39052e-06	0.00356307	0.00301814	0.000508752	0.00347268	0.00139693	1.39041e-06	0.00358603	1.39041e-06	0.00362457	0.00324808	0.00146486	0.00358441	0.00139397	1.39041e-06	0.00356184	1.39041e-06	0.00361217	0.0032067	0.00138869	0.00356216	0.0013942	1.39041e-06	0.00356664	1.39041e-06	0.00361466	0.00321411	0.00139461	0.00356658	0.00139418	1.39041e-06	0.00356569	1.39041e-06	0.00361416	0.00321278	0.00139415	0.0035657	0.00139419	1.39041e-06	0.00356588	1.39041e-06	0.00361426	0.00321302	0.00139419	0.00356588	0.00139419	1.39041e-06	0.00356584	1.39041e-06	0.00361424	0.00321298	0.00139419	0.00356584	0.00139419	1.39041e-06	0.00356585	1.39041e-06	0.00361424	0.00321299	0.00139419	0.00356585	0.00139419	1.39041e-06	0.00356585	1.39041e-06	0.00361424	0.00321298	0.00139419	0.00356585	0.00139419	1.39041e-06	0.00356585	1.39041e-06	0.00361424	0.00321298	0.00139419	0.00356585	0.00139419	1.39041e-06	0.00356585	1.39041e-06	0.00361424	0.00321298	0.00139419	0.00356585	0.00139419	1.39041e-06	0.00356585	1.39041e-06	0.00361424	0.00321298	0.00139419	0.00356585	0.00139419	1.39041e-06	0.00356585	1.39041e-06	0.00361424	0.00321298	0.00139419	0.00356585	0.00139419	1.39041e-06	0.00356585	1.39041e-06	0.00361424	0.00321298	0.00139419	0.00356585	0.00139419	1.39041e-06	0.00356585	1.39041e-06	0.00361424	0.00321298	0.00139419	0.00356585	0.00139419	1.39041e-06	0.00356585	1.39041e-06	0.00361424	0.00321298	0.00139419	0.00356585	0.00139419	1.39041e-06	0.00356585	1.39041e-06	0.00361424	0.00321298	0.00139419	0.00356585	0.00139419	1.39041e-06	0.00356585	1.39041e-06	0.00361424	0.00321298	0.00139419	0.00356585	0.00139419	1.39041e-06	0.00356585	1.39041e-06	0.00361424	0.00321298	0.00139419	0.00356585	0.00139419	1.39041e-06	0.00356585	1.39041e-06	0.00361424	0.00321298	0.00139419	0	0	0	0	0	0	0	0	0.00443092	0.00443092	0.00443092	0.00443092	0.00443092	0.00443092	0.00443092	0.00443092	0.00597142	0.00597142	0.00597142	0.00597142	0.00597142	0.00597142	0.00597142	0.00597142	0.00662336	0.00662336	0.00662336	0.00662336	0.00662336	0.00662336	0.00662336	0.00662336	0.000431018	0.000431018	0.000431018	0.000431018	0.000431018	0.000431018	0.000431018	0.000431018	0.000283481	0.000283481	0.000283481	0.000283481	0.000283481	0.000283481	0.000283481	0.000283481	0.000280664	0.000280664	0.000280664	0.000280664	0.000280664	0.000280664	0.000280664	0.000280664	0.000280611	0.000280611	0.000280611	0.000280611	0.000280611	0.000280611	0.000280611	0.000280611	0.00028061	0.00028061	0.00028061	0.00028061	0.00028061	0.00028061	0.00028061	0.00028061	0.00028061	0.00028061	0.00028061	0.00028061	0.00028061	0.00028061	0.00028061	0.00028061	0.00113687	0.0018701	0.048208	0.0011545	0.972875	0.00113687	0.0018701	0.048208	0.00120462	0.00208209	0.564965	0.00122476	1	0.00120462	0.00208209	0.564965	0.00121015	0.00211212	1	0.00123059	1	0.00121015	0.00211212	1	0.00121061	0.00211641	1	0.00123108	1	0.00121061	0.00211641	1	0.00121064	0.00211702	1	0.00123112	1	0.00121064	0.00211702	1	0.00121065	0.00211711	1	0.00123112	1	0.00121065	0.00211711	1	0.00121065	0.00211712	1	0.00123112	1	0.00121065	0.00211712	1	0.00121065	0.00211712	1	0.00123112	1	0.00121065	0.00211712	1	0.00224777	0.00211712	1	0.00123112	1	0.00121065	0.00211712	1	0.00241085	0.00392775	1	0.01224	1	0.0133706	0.00392775	1	0.0143629	0.00267723	1	0.0248531	1	0.0296906	0.00267723	1	0.031688	0.00246047	1	0.0564744	1	0.0845482	0.00246047	1	0.0956175	0.00242472	1	0.337286	1	0.791032	0.00242472	1	0.888986	0.00241887	1	1	1	1	0.00241887	1	1	0.00758553	1	1	1	1	0.00758553	1	1	0.00789121	1	1	1	1	0.00789121	1	1	0.00805486	1	1	1	1	0.00805486	1	1	0.00814385	1	1	1	1	0.00814385	1	1	0.00819265	1	1	1	1	0.00819265	1	1	0.00821953	1	1	1	1	0.00821953	1	1	0.00465367	1	1	1	1	0.00465367	1	1	0.00365935	1	1	1	1	0.00365935	1	1	0.00342198	1	1	1	1	0.00342198	1	1	0.00336762	1	1	1	1	0.00336762	1	1	0.00335529	1	1	1	1	0.00335529	1	1	0.00335251	1	1	1	1	0.00335251	1	1	0.00335187	1	1	1	1	0.00335187	1	1	0.00335173	1	1	1	1	0.00335173	1	1	0.0033517	1	1	1	1	0.0033517	1	1	0.00335169	1	1	1	1	0.00335169	1	1	0.00335169	1	1	1	1	0.00335169	1	1	0.00335169	1	1	1	1	0.00335169	1	1	0.00335169	1	1	1	1	0.00335169	1	1	0.00335169	1	1	1	1	0.00335169	1	1	0.00335169	1	1	1	1	0.00335169	1	1	0.00335169	1	1	1	1	0.00335169	1	1	0.00335169	1	1	1	1	0.00335169	1	1	0.00335169	1	1	1	1	0.00335169	1	1	0.00335169	1	1	1	1	0.00335169	1	1	0.00335169	1	1	1	1	0.00335169	1	0	0	0	0	0	0	0	0	0.00443092	0.00443092	0.00443092	0.00443092	0.00443092	0.00443092	0.00443092	0.00443092	0.00521174	0.00521174	0.00521174	0.00521174	0.00521174	0.00521174	0.00521174	0.00521174	0.00536288	0.00536288	0.00536288	0.00536288	0.00536288	0.00536288	0.00536288	0.00536288	0.000623187	0.000623187	0.000623187	0.000623187	0.000623187	0.000623187	0.000623187	0.000623187	0.000523475	0.000523475	0.000523475	0.000523475	0.000523475	0.000523475	0.000523475	0.000523475	0.000521558	0.000521558	0.000521558	0.000521558	0.000521558	0.000521558	0.000521558	0.000521558	0.000521522	0.000521522	0.000521522	0.000521522	0.000521522	0.000521522	0.000521522	0.000521522	0.000521521	0.000521521	0.000521521	0.000521521	0.000521521	0.000521521	0.000521521	0.000521521	0.000521521	0.000521521	0.000521521	0.000521521	0.000521521	0.000521521	0.000521521	0.000521521	0.00153992	0.00177186	0.00451641	0.00156509	0.831213	0.00156509	0.00451641	0.831213	0.00159865	0.00185515	0.00522808	0.00162628	1	0.00162628	0.00522808	1	0.0016021	0.00186084	0.0053661	0.00162994	1	0.00162994	0.0053661	1	0.00160231	0.00186123	0.00539328	0.00163016	1	0.00163016	0.00539328	1	0.00160232	0.00186126	0.00539864	0.00163017	1	0.00163017	0.00539864	1	0.00160232	0.00186126	0.00539971	0.00163017	1	0.00163017	0.00539971	1	0.00160232	0.00186126	0.00539992	0.00163017	1	0.00163017	0.00539992	1	0.00160232	0.00186126	0.00539996	0.00163017	1	0.00163017	0.00539996	1	0.00503562	0.00186126	0.00539997	0.00163017	1	0.00163017	0.00539997	1	0.00571007	0.00584614	0.00131517	0.00972669	1	0.00875447	0.00291266	1	0.0134511	0.00586798	0.000384113	0.0128215	1	0.0111423	0.000903178	1	0.0178066	0.00587267	0.000371177	0.0143463	1	0.0121535	0.00083884	1	0.0208382	0.00587368	0.000371001	0.015162	1	0.0126086	0.000836858	1	0.023241	0.00587389	0.000370998	0.0156168	1	0.0128188	0.000836797	0.999992	0.0162982	0.0120927	0.00152777	0.0219716	1	0.0198641	0.00155415	1	0.0132228	0.00859153	0.00323149	0.011441	1	0.011168	0.00217412	1	0.00779221	0.00756056	0.00343991	0.00779338	1	0.00813381	0.00222419	1	0.00638947	0.00728108	0.00346631	0.00682093	1	0.00728057	0.00222829	1	0.0060699	0.00720711	0.00346967	0.00658269	1	0.00705706	0.00222862	1	0.00599934	0.00718765	0.00347009	0.00652559	1	0.00699965	0.00222865	1	0.00562652	0.00500117	0.00171206	0.00552382	1	0.0056205	0.00163571	1	0.00543199	0.00461623	0.00160495	0.00532492	1	0.0053438	0.00160046	1	0.00539344	0.00455159	0.00159865	0.00528628	1	0.00528993	0.00159838	1	0.00538584	0.00454082	0.00159828	0.0052788	1	0.00527951	0.00159826	1	0.00538434	0.00453903	0.00159826	0.00527736	1	0.0052775	0.00159826	1	0.00538404	0.00453873	0.00159826	0.00527708	1	0.00527711	0.00159826	1	0.00538398	0.00453868	0.00159826	0.00527703	1	0.00527703	0.00159826	1	0.00538397	0.00453867	0.00159826	0.00527702	1	0.00527702	0.00159826	1	0.00538397	0.00453867	0.00159826	0.00527701	1	0.00527701	0.00159826	1	0.00538397	0.00453867	0.00159826	0.00527701	1	0.00527701	0.00159826	1	0.00538397	0.00453867	0.00159826	0.00527701	1	0.00527701	0.00159826	1	0.00538397	0.00453867	0.00159826	0.00527701	1	0.00527701	0.00159826	1	0.00538397	0.00453867	0.00159826	0.00527701	1	0.00527701	0.00159826	1	0.00538397	0.00453867	0.00159826	0.00527701	1	0.00527701	0.00159826	1	0.00538397	0.00453867	0.00159826	0.00527701	1	0.00527701	0.00159826	1	0.00538397	0.00453867	0.00159826	0.00527701	1	0.00527701	0.00159826	1	0.00538397	0.00453867	0.00159826	0.00527701	1	0.00527701	0.00159826	1	0.00538397	0.00453867	0.00159826	0.00527701	1	0.00527701	0.00159826	1	0.00538397	0.00453867	0.00159826	0.00527701	1	0.00527701	0.00159826	1	0.00538397	0.00453867	0.00159826	0.00527701	1	0.00527701	0.00159826	1	0	0	0	0	0	0	0	0	0.00443092	0.00443092	0.00443092	0.00443092	0.00443092	0.00443092	0.00443092	0.00443092	0.00472198	0.00472198	0.00472198	0.00472198	0.00472198	0.00472198	0.00472198	0.00472198	0.00474175	0.00474175	0.00474175	0.00474175	0.00474175	0.00474175	0.00474175	0.00474175	0.0017255	0.0017255	0.0017255	0.0017255	0.0017255	0.0017255	0.0017255	0.0017255	0.00165216	0.00165216	0.00165216	0.00165216	0.00165216	0.00165216	0.00165216	0.00165216	0.00165042	0.00165042	0.00165042	0.00165042	0.00165042	0.00165042	0.00165042	0.00165042	0.00165038	0.00165038	0.00165038	0.00165038	0.00165038	0.00165038	0.00165038	0.00165038	0.00165038	0.00165038	0.00165038	0.00165038	0.00165038	0.00165038	0.00165038	0.00165038	0.00165038	0.00165038	0.00165038	0.00165038	0.00165038	0.00165038	0.00165038	0.00165038	0.00273849	0.00280387	0.00328925	0.00276112	0.109698	0.00280387	0.0109141	0.988669	0.00278169	0.00285077	0.00336766	0.00280559	0.369272	0.00285077	0.012455	1	0.00278341	0.0028527	0.00337146	0.00280738	0.961165	0.0028527	0.0127313	1	0.00278348	0.00285278	0.00337165	0.00280746	0.999992	0.00285278	0.0127815	1	0.00278349	0.00285278	0.00337165	0.00280746	0.999995	0.00285278	0.0127907	1	0.00278349	0.00285278	0.00337165	0.00280746	0.999995	0.00285278	0.0127923	1	0.00278349	0.00285278	0.00337165	0.00280746	0.999995	0.00285278	0.0127926	1	0.00278349	0.00285278	0.00337165	0.00280746	0.999995	0.00285278	0.0127927	1	0.0057493	0.00285278	0.00337165	0.00280746	0.999995	0.00285278	0.0127927	1	0.00599908	0.005892	0.00337165	0.00649345	0.999941	0.00542767	0.00409235	0.999995	0.00762112	0.00600903	0.00280604	0.00678707	0.997366	0.00549878	0.000900817	0.870816	0.00780013	0.00601911	0.0027833	0.00681568	0.997266	0.00550439	0.000860323	0.511222	0.00782013	0.00601999	0.00278239	0.00681848	0.997262	0.00550483	0.000859821	0.00581214	0.00782237	0.00602006	0.00278235	0.00681875	0.997262	0.00550487	0.000859815	7.84467e-10	0.00566954	0.00762341	0.00529401	0.00795044	0.866316	0.0075674	0.000462798	2.63746e-11	0.00553677	0.00543239	0.00548825	0.00531798	0.779457	0.00565547	0.000816865	1.97737e-10	0.00490991	0.00526428	0.00550356	0.00512085	0.502408	0.00550248	0.000821044	1.97737e-10	0.00486593	0.0052516	0.00550477	0.00510638	0.0182248	0.00549042	0.000821094	1.97737e-10	0.00486286	0.00525064	0.00550486	0.00510532	1.72008e-05	0.00548947	0.000821094	1.97737e-10	0.00486265	0.00525057	0.00550487	0.00510524	1.3228e-05	0.0054894	0.000821094	1.40995e-08	0.00476658	0.00466485	0.00399184	0.00472706	9.91594e-05	0.00468087	0.00111907	1.4002e-07	0.00474293	0.00462578	0.00390601	0.00470146	9.92823e-05	0.00462685	0.00112388	1.40021e-07	0.00474132	0.00462319	0.00390119	0.00469973	9.92825e-05	0.00462326	0.00112396	1.40021e-07	0.00474121	0.00462302	0.00390092	0.00469962	9.92825e-05	0.00462302	0.00112396	1.40021e-07	0.0047412	0.00462301	0.0039009	0.00469961	9.92825e-05	0.00462301	0.00112396	1.40021e-07	0.0047412	0.00462301	0.0039009	0.00469961	9.92825e-05	0.00462301	0.00112396	1.40021e-07	0.0047412	0.00462301	0.0039009	0.00469961	9.92825e-05	0.00462301	0.00112396	1.40021e-07	0.0047412	0.00462301	0.0039009	0.00469961	9.92825e-05	0.00462301	0.00112396	1.40021e-07	0.0047412	0.00462301	0.0039009	0.00469961	9.92825e-05	0.00462301	0.00112396	1.40021e-07	0.0047412	0.00462301	0.0039009	0.00469961	9.92825e-05	0.00462301	0.00112396	1.40021e-07	0.0047412	0.00462301	0.0039009	0.00469961	9.92825e-05	0.00462301	0.00112396	1.40021e-07	0.0047412	0.00462301	0.0039009	0.00469961	9.92825e-05	0.00462301	0.00112396	1.40021e-07	0.0047412	0.00462301	0.0039009	0.00469961	9.92825e-05	0.00462301	0.00112396	1.40021e-07	0.0047412	0.00462301	0.0039009	0.00469961	9.92825e-05	0.00462301	0.00112396	1.40021e-07	0.0047412	0.00462301	0.0039009	0.00469961	9.92825e-05	0.00462301	0.00112396	1.40021e-07	0.0047412	0.00462301	0.0039009	0.00469961	9.92825e-05	0.00462301	0.00112396	1.40021e-07	0.0047412	0.00462301	0.0039009	0.00469961	9.92825e-05	0.00462301	0.00112396	1.40021e-07	0.0047412	0.00462301	0.0039009	0.00469961	9.92825e-05	0.00462301	0.00112396	1.40021e-07	0.0047412	0.00462301	0.0039009	0.00469961	9.92825e-05	0.00462301	0.00112396	1.40021e-07	0.0047412	0.00462301	0.0039009	0.00469961	9.92825e-05	0.00462301	0.00112396	1.40021e-07	0	0	0	0	0	0	0	0	0.00443092	0.00443092	0.00443092	0.00443092	0.00443092	0.00443092	0.00443092	0.00443092	0.00480542	0.00480542	0.00480542	0.00480542	0.00480542	0.00480542	0.00480542	0.00480542	0.00483848	0.00483848	0.00483848	0.00483848	0.00483848	0.00483848	0.00483848	0.00483848	0.00364212	0.00364212	0.00364212	0.00364212	0.00364212	0.00364212	0.00364212	0.00364212	0.00356312	0.00356312	0.00356312	0.00356312	0.00356312	0.00356312	0.00356312	0.00356312	0.00355796	0.00355796	0.00355796	0.00355796	0.00355796	0.00355796	0.00355796	0.00355796	0.00355763	0.00355763	0.00355763	0.00355763	0.00355763	0.00355763	0.00355763	0.00355763	0.0035576	0.0035576	0.0035576	0.0035576	0.0035576	0.0035576	0.0035576	0.0035576	0.0035576	0.0035576	0.0035576	0.0035576	0.0035576	0.0035576	0.0035576	0.0035576	0.00410211	0.00411174	0.00417877	0.00411174	0.0119995	0.00417877	0.0119995	0.929494	0.00414323	0.0041537	0.00422659	0.0041537	0.0139873	0.00422659	0.0139873	1	0.00414636	0.00415689	0.00423029	0.00415689	0.0145008	0.00423029	0.0145008	1	0.00414659	0.00415714	0.00423058	0.00415714	0.0146364	0.00423058	0.0146364	1	0.00414661	0.00415716	0.0042306	0.00415716	0.0146724	0.0042306	0.0146724	1	0.00414661	0.00415716	0.0042306	0.00415716	0.014682	0.0042306	0.014682	1	0.00414661	0.00415716	0.0042306	0.00415716	0.0146845	0.0042306	0.0146845	1	0.00414661	0.00415716	0.0042306	0.00415716	0.0146852	0.0042306	0.0146852	1	0.00525363	0.00415716	0.0042306	0.00415716	0.0146854	0.0042306	0.0146854	1	0.00536114	0.00526698	0.0047384	0.00526698	0.00714297	0.0047384	0.00714297	1	0.00559002	0.00536225	0.0046948	0.00536225	0.00211924	0.0046948	0.00211924	0.999928	0.00561347	0.0053716	0.00469105	0.0053716	0.00193252	0.00469105	0.00193252	0.999928	0.00561588	0.00537252	0.00469073	0.00537252	0.00192591	0.00469073	0.00192591	0.999928	0.00561613	0.00537261	0.0046907	0.00537261	0.00192567	0.0046907	0.00192567	0.995991	0.00502585	0.00560912	0.00536354	0.00560912	0.000611437	0.00536354	0.000611437	0.061396	0.00497535	0.00500523	0.00513102	0.00500523	0.000858824	0.00513102	0.000858824	8.04795e-09	0.00487257	0.0049502	0.00510923	0.0049502	0.000862738	0.00510923	0.000862738	2.60112e-09	0.00486341	0.00494522	0.00510719	0.00494522	0.0008628	0.00510719	0.0008628	2.60112e-09	0.0048626	0.00494477	0.005107	0.00494477	0.000862801	0.005107	0.000862801	2.60112e-09	0.00486253	0.00494473	0.00510698	0.00494473	0.000862801	0.00510698	0.000862801	1.95013e-08	0.00484507	0.00483929	0.00477589	0.00483929	0.00153116	0.00477589	0.00153116	1.39052e-06	0.00484182	0.00482996	0.00474703	0.00482996	0.00155007	0.00474703	0.00155007	1.39056e-06	0.00484153	0.00482914	0.00474452	0.00482914	0.00155061	0.00474452	0.00155061	1.39056e-06	0.0048415	0.00482906	0.00474431	0.00482906	0.00155062	0.00474431	0.00155062	1.39056e-06	0.0048415	0.00482905	0.00474429	0.00482905	0.00155063	0.00474429	0.00155063	1.39056e-06	0.0048415	0.00482905	0.00474428	0.00482905	0.00155063	0.00474428	0.00155063	1.39056e-06	0.0048415	0.00482905	0.00474428	0.00482905	0.00155063	0.00474428	0.00155063	1.39056e-06	0.0048415	0.00482905	0.00474428	0.00482905	0.00155063	0.00474428	0.00155063	1.39056e-06	0.0048415	0.00482905	0.00474428	0.00482905	0.00155063	0.00474428	0.00155063	1.39056e-06	0.0048415	0.00482905	0.00474428	0.00482905	0.00155063	0.00474428	0.00155063	1.39056e-06	0.0048415	0.00482905	0.00474428	0.00482905	0.00155063	0.00474428	0.00155063	1.39056e-06	0.0048415	0.00482905	0.00474428	0.00482905	0.00155063	0.00474428	0.00155063	1.39056e-06	0.0048415	0.00482905	0.00474428	0.00482905	0.00155063	0.00474428	0.00155063	1.39056e-06	0.0048415	0.00482905	0.00474428	0.00482905	0.00155063	0.00474428	0.00155063	1.39056e-06	0.0048415	0.00482905	0.00474428	0.00482905	0.00155063	0.00474428	0.00155063	1.39056e-06	0.0048415	0.00482905	0.00474428	0.00482905	0.00155063	0.00474428	0.00155063	1.39056e-06	0.0048415	0.00482905	0.00474428	0.00482905	0.00155063	0.00474428	0.00155063	1.39056e-06	0.0048415	0.00482905	0.00474428	0.00482905	0.00155063	0.00474428	0.00155063	1.39056e-06	0.0048415	0.00482905	0.00474428	0.00482905	0.00155063	0.00474428	0.00155063	1.39056e-06	0.0048415	0.00482905	0.00474428	0.00482905	0.00155063	0.00474428	0.00155063	1.39056e-06	0	0	0	0	0	0	0	0	0.00443092	0.00443092	0.00443092	0.00443092	0.00443092	0.00443092	0.00443092	0.00443092	0.00415758	0.00415758	0.00415758	0.00415758	0.00415758	0.00415758	0.00415758	0.00415758	0.00417395	0.00417395	0.00417395	0.00417395	0.00417395	0.00417395	0.00417395	0.00417395	0.00397775	0.00397775	0.00397775	0.00397775	0.00397775	0.00397775	0.00397775	0.00397775	0.00398899	0.00398899	0.00398899	0.00398899	0.00398899	0.00398899	0.00398899	0.00398899	0.00398834	0.00398834	0.00398834	0.00398834	0.00398834	0.00398834	0.00398834	0.00398834	0.00398838	0.00398838	0.00398838	0.00398838	0.00398838	0.00398838	0.00398838	0.00398838	0.00398838	0.00398838	0.00398838	0.00398838	0.00398838	0.00398838	0.00398838	0.00398838	0.00398838	0.00398838	0.00398838	0.00398838	0.00398838	0.00398838	0.00398838	0.00398838	0.00408508	0.00408564	0.00408957	0.00408667	0.00490724	0.0041204	0.00676488	0.155493	0.00407941	0.00407994	0.00408363	0.0040809	0.00484291	0.00411259	0.00650089	0.0202583	0.00407974	0.00408027	0.00408398	0.00408124	0.00484739	0.00411305	0.00652554	0.127086	0.00407972	0.00408025	0.00408396	0.00408122	0.00484708	0.00411303	0.00652324	0.0302144	0.00407972	0.00408025	0.00408396	0.00408122	0.0048471	0.00411303	0.00652345	0.111981	0.00407972	0.00408025	0.00408396	0.00408122	0.0048471	0.00411303	0.00652343	0.0372998	0.00407972	0.00408025	0.00408396	0.00408122	0.0048471	0.00411303	0.00652344	0.102209	0.00407972	0.00408025	0.00408396	0.00408122	0.0048471	0.00411303	0.00652344	0.0427083	0.00425956	0.00408025	0.00408396	0.00408122	0.0048471	0.00411303	0.00652344	0.0851105	0.00424856	0.00426011	0.00421122	0.00424748	0.00428478	0.00411303	0.00515024	0.0212684	0.0042662	0.00424852	0.0041989	0.00423569	0.00359548	0.00407776	0.00317006	0.00121499	0.00426511	0.00424923	0.00419964	0.00423641	0.0036313	0.00407983	0.00326166	0.00162214	0.00426518	0.00424918	0.0041996	0.00423636	0.00362943	0.00407971	0.00325737	0.00161265	0.00426518	0.00424919	0.0041996	0.00423637	0.00362953	0.00407971	0.00325757	0.000512009	0.00417726	0.00426832	0.00426315	0.00426695	0.0029842	0.00420685	0.00157509	2.38946e-06	0.00418271	0.0041761	0.00419441	0.00418077	0.00320388	0.00419916	0.00181706	3.66758e-06	0.00417405	0.00418164	0.00419856	0.00418595	0.00319377	0.00419963	0.00181074	3.66751e-06	0.00417457	0.0041813	0.00419831	0.00418564	0.00319424	0.0041996	0.0018109	3.66751e-06	0.00417454	0.00418132	0.00419832	0.00418566	0.00319421	0.0041996	0.0018109	3.66751e-06	0.00417454	0.00418132	0.00419832	0.00418565	0.00319422	0.0041996	0.0018109	6.51283e-06	0.004173	0.00417194	0.00416691	0.00417063	0.00352267	0.00413566	0.00260441	9.91311e-05	0.00417301	0.0041725	0.00416879	0.00417153	0.00350607	0.00413946	0.00257483	9.89987e-05	0.00417301	0.00417247	0.00416868	0.00417147	0.00350691	0.00413924	0.00257593	9.89989e-05	0.00417301	0.00417247	0.00416869	0.00417148	0.00350687	0.00413925	0.00257589	9.89989e-05	0.00417301	0.00417247	0.00416869	0.00417148	0.00350687	0.00413925	0.00257589	9.89989e-05	0.00417301	0.00417247	0.00416869	0.00417148	0.00350687	0.00413925	0.00257589	9.89989e-05	0.00417301	0.00417247	0.00416869	0.00417148	0.00350687	0.00413925	0.00257589	9.89989e-05	0.00417301	0.00417247	0.00416869	0.00417148	0.00350687	0.00413925	0.00257589	9.89989e-05	0.00417301	0.00417247	0.00416869	0.00417148	0.00350687	0.00413925	0.00257589	9.89989e-05	0.00417301	0.00417247	0.00416869	0.00417148	0.00350687	0.00413925	0.00257589	9.89989e-05	0.00417301	0.00417247	0.00416869	0.00417148	0.00350687	0.00413925	0.00257589	9.89989e-05	0.00417301	0.00417247	0.00416869	0.00417148	0.00350687	0.00413925	0.00257589	9.89989e-05	0.00417301	0.00417247	0.00416869	0.00417148	0.00350687	0.00413925	0.00257589	9.89989e-05	0.00417301	0.00417247	0.00416869	0.00417148	0.00350687	0.00413925	0.00257589	9.89989e-05	0.00417301	0.00417247	0.00416869	0.00417148	0.00350687	0.00413925	0.00257589	9.89989e-05	0.00417301	0.00417247	0.00416869	0.00417148	0.00350687	0.00413925	0.00257589	9.89989e-05	0.00417301	0.00417247	0.00416869	0.00417148	0.00350687	0.00413925	0.00257589	9.89989e-05	0.00417301	0.00417247	0.00416869	0.00417148	0.00350687	0.00413925	0.00257589	9.89989e-05	0.00417301	0.00417247	0.00416869	0.00417148	0.00350687	0.00413925	0.00257589	9.89989e-05	0.00417301	0.00417247	0.00416869	0.00417148	0.00350687	0.00413925	0.00257589	9.89989e-05	0	0	0	0	0	0	0	0	0.00443092	0.00443092	0.00443092	0.00443092	0.00443092	0.00443092	0.00443092	0.00443092	0.00625411	0.00625411	0.00625411	0.00625411	0.00625411	0.00625411	0.00625411	0.00625411	0.00720548	0.00720548	0.00720548	0.00720548	0.00720548	0.00720548	0.00720548	0.00720548	0.00772084	0.00772084	0.00772084	0.00772084	0.00772084	0.00772084	0.00772084	0.00772084	0.00803577	0.00803577	0.00803577	0.00803577	0.00803577	0.00803577	0.00803577	0.00803577	0.00823446	0.00823446	0.00823446	0.00823446	0.00823446	0.00823446	0.00823446	0.00823446	0.00836231	0.00836231	0.00836231	0.00836231	0.00836231	0.00836231	0.00836231	0.00836231	0.00844561	0.00844561	0.00844561	0.00844561	0.00844561	0.00844561	0.00844561	0.00844561	0.00850034	0.00850034	0.00850034	0.00850034	0.00850034	0.00850034	0.00850034	0.00850034	0.00855677	0.00855681	0.00855709	0.00855709	0.00871628	0.00857712	0.00985848	0.0248175	0.00859429	0.00859435	0.00859483	0.00859483	0.00886339	0.00862831	0.0109509	0.08354	0.00861932	0.0086194	0.00862001	0.00862001	0.00896501	0.00866262	0.0119159	0.899932	0.00863606	0.00863616	0.00863684	0.00863684	0.00903589	0.00868569	0.0128377	1	0.00864728	0.00864738	0.00864812	0.00864812	0.00908564	0.00870124	0.013784	1	0.00865479	0.0086549	0.00865568	0.00865568	0.00912074	0.00871173	0.0148269	1	0.00865984	0.00865996	0.00866076	0.00866076	0.00914558	0.00871881	0.0160665	1	0.00866323	0.00866335	0.00866418	0.00866418	0.0091632	0.00872361	0.0176727	1	0.00870434	0.00866563	0.00866647	0.00866647	0.00917571	0.00872685	0.0199905	1	0.00873212	0.008706	0.00870047	0.00870247	0.00907153	0.00870122	0.0228791	1	0.00875297	0.00873324	0.0087231	0.00872646	0.00883396	0.00866337	0.0248086	1	0.00876713	0.0087517	0.00873841	0.0087427	0.00867278	0.00863798	0.0287325	1	0.00877675	0.00876423	0.00874879	0.00875372	0.00856509	0.008621	0.0386515	1	0.0087833	0.00877275	0.00875583	0.00876119	0.00849388	0.00860966	0.0803087	1	0.00876851	0.00878089	0.0087688	0.00877244	0.0082815	0.00862959	0.641384	1	0.00875848	0.00876681	0.00876124	0.0087627	0.00819688	0.00865674	1	1	0.00875066	0.00875725	0.0087561	0.00875608	0.00814327	0.00867498	1	1	0.00874536	0.00875076	0.00875262	0.00875159	0.00810948	0.00868726	1	1	0.00874176	0.00874636	0.00875025	0.00874855	0.00808826	0.00869553	1	1	0.00873933	0.00874338	0.00874864	0.00874648	0.00807495	0.0087011	1	1	0.00873749	0.00874019	0.00874347	0.00874201	0.00814691	0.00869098	1	1	0.00873624	0.00873803	0.00873996	0.00873898	0.0081925	0.00868417	1	1	0.0087354	0.00873657	0.00873759	0.00873692	0.00822151	0.00867958	1	1	0.00873483	0.00873558	0.00873598	0.00873553	0.00824003	0.00867649	1	1	0.00873444	0.00873491	0.00873489	0.00873458	0.00825188	0.00867441	1	1	0.00873417	0.00873445	0.00873415	0.00873395	0.00825946	0.00867302	1	1	0.00873399	0.00873414	0.00873366	0.00873352	0.00826432	0.00867209	1	1	0.00873387	0.00873393	0.00873332	0.00873323	0.00826743	0.00867146	1	1	0.00873379	0.00873379	0.00873309	0.00873302	0.00826943	0.00867103	1	1	0.00873374	0.0087337	0.00873293	0.00873289	0.00827071	0.00867074	1	1	0.0087337	0.00873364	0.00873283	0.0087328	0.00827153	0.00867055	1	1	0.00873368	0.00873359	0.00873276	0.00873274	0.00827206	0.00867043	1	1	0.00873366	0.00873357	0.00873272	0.0087327	0.00827239	0.00867034	1	1	0.00873365	0.00873355	0.00873268	0.00873267	0.00827261	0.00867028	1	1	0.00873364	0.00873353	0.00873266	0.00873265	0.00827275	0.00867024	1	1	0.00873363	0.00873352	0.00873264	0.00873264	0.00827284	0.00867022	1	1	0.00873363	0.00873352	0.00873263	0.00873263	0.00827289	0.0086702	1	1	0.00873363	0.00873351	0.00873262	0.00873262	0.00827293	0.00867019	1	1	0.00873363	0.00873351	0.00873262	0.00873262	0.00827296	0.00867018	1	1	0.00873363	0.00873351	0.00873262	0.00873262	0.00827297	0.00867018	1	1	0	0	0	0	0	0	0	0	0.00443092	0.00443092	0.00443092	0.00443092	0.00443092	0.00443092	0.00443092	0.00443092	0.00368106	0.00368106	0.00368106	0.00368106	0.00368106	0.00368106	0.00368106	0.00368106	0.00379843	0.00379843	0.00379843	0.00379843	0.00379843	0.00379843	0.00379843	0.00379843	0.00377686	0.00377686	0.00377686	0.00377686	0.00377686	0.00377686	0.00377686	0.00377686	0.00378027	0.00378027	0.00378027	0.00378027	0.00378027	0.00378027	0.00378027	0.00378027	0.00377973	0.00377973	0.00377973	0.00377973	0.00377973	0.00377973	0.00377973	0.00377973	0.00377981	0.00377981	0.00377981	0.00377981	0.00377981	0.00377981	0.00377981	0.00377981	0.0037798	0.0037798	0.0037798	0.0037798	0.0037798	0.0037798	0.0037798	0.0037798	0.0037798	0.0037798	0.0037798	0.0037798	0.0037798	0.0037798	0.0037798	0.0037798	0.00378181	0.00387298	0.00626305	0.00378129	0.00381399	0.00378128	0.00378129	0.00378135	0.00378149	0.00385791	0.00564606	0.00378105	0.00380854	0.00378105	0.00378105	0.0037811	0.00378154	0.00386034	0.00579347	0.00378109	0.00380941	0.00378109	0.00378109	0.00378114	0.00378153	0.00385995	0.00575791	0.00378109	0.00380927	0.00378108	0.00378108	0.00378114	0.00378153	0.00386001	0.00576647	0.00378109	0.00380929	0.00378108	0.00378108	0.00378114	0.00378153	0.00386	0.00576441	0.00378109	0.00380929	0.00378108	0.00378108	0.00378114	0.00378153	0.00386	0.0057649	0.00378109	0.00380929	0.00378108	0.00378108	0.00378114	0.00378153	0.00386	0.00576479	0.00378109	0.00380929	0.00378108	0.00378108	0.00378114	0.00375442	0.00386	0.00576481	0.00378109	0.00380929	0.00378108	0.00378108	0.00376609	0.00375868	0.00383233	0.00549984	0.00378376	0.00379413	0.00378403	0.00378388	0.00378543	0.00378463	0.00374593	0.00335652	0.00378333	0.00376397	0.00378356	0.00378343	0.0037823	0.00378052	0.0037595	0.00367164	0.0037834	0.00376873	0.00378363	0.0037835	0.0037828	0.00378117	0.00375736	0.00362352	0.00378339	0.00376798	0.00378362	0.00378349	0.00378272	0.00378107	0.0037577	0.00363083	0.00378339	0.0037681	0.00378363	0.00378349	0.00377995	0.00377961	0.00361049	0.00138446	0.00378366	0.00372143	0.00378364	0.00378366	0.00379164	0.00379686	0.00364591	0.00155765	0.00378228	0.00373615	0.00378216	0.00378223	0.00378128	0.00378049	0.0036405	0.00154637	0.0037825	0.00373385	0.0037824	0.00378246	0.00378292	0.00378309	0.00364133	0.00154711	0.00378246	0.00373421	0.00378236	0.00378242	0.00378266	0.00378267	0.0036412	0.00154706	0.00378247	0.00373415	0.00378237	0.00378243	0.00378271	0.00378274	0.00364122	0.00154706	0.00378247	0.00373416	0.00378237	0.00378243	0.00378409	0.00379028	0.00371468	0.00250539	0.00378234	0.00375749	0.00378236	0.00378234	0.00378202	0.00378058	0.00370328	0.00240675	0.00378236	0.00375382	0.00378236	0.00378236	0.00378235	0.00378212	0.00370504	0.00241672	0.00378235	0.0037544	0.00378236	0.00378236	0.0037823	0.00378187	0.00370477	0.00241571	0.00378235	0.00375431	0.00378236	0.00378236	0.0037823	0.00378191	0.00370481	0.00241582	0.00378235	0.00375432	0.00378236	0.00378236	0.0037823	0.00378191	0.00370481	0.00241581	0.00378235	0.00375432	0.00378236	0.00378236	0.0037823	0.00378191	0.00370481	0.00241581	0.00378235	0.00375432	0.00378236	0.00378236	0.
[truncated: 89,698 more chars]
