# Supplementary material for: The Importance of Lateral Connections in the Parietal Cortex for Generating Motor Plans
Source: PLoS One. 2015 Aug 7;10(8):e0134669. doi: 10.1371/journal.pone.0134669 (PMC4529220; doi:10.1371/journal.pone.0134669)
Supplement: S1 Dataset — The complete dataset utilized in the data-dependent figures. (ZIP) [file pone.0134669.s001.zip › Champion_Data/Evolved_Flash_Task/TS_10/lat_3_2to4_9T84/ppc_lat_input.txt]

0	0	0	0	0	0	0	0	0.0159404	0.0159404	0.0159404	0.0159404	0.0159404	0.0159404	0.0159404	0.0159404	0.017716	0.017716	0.017716	0.017716	0.017716	0.017716	0.017716	0.017716	0.0179256	0.0179256	0.0179256	0.0179256	0.0179256	0.0179256	0.0179256	0.0179256	0.0179491	0.0179491	0.0179491	0.0179491	0.0179491	0.0179491	0.0179491	0.0179491	0.0179519	0.0179519	0.0179519	0.0179519	0.0179519	0.0179519	0.0179519	0.0179519	0.0179522	0.0179522	0.0179522	0.0179522	0.0179522	0.0179522	0.0179522	0.0179522	0.0179523	0.0179523	0.0179523	0.0179523	0.0179523	0.0179523	0.0179523	0.0179523	0.0179523	0.0179523	0.0179523	0.0179523	0.0179523	0.0179523	0.0179523	0.0179523	0.0179523	0.0179523	0.0179523	0.0179523	0.0179523	0.0179523	0.0179523	0.0179523	0.0206954	0.0179958	0.0179531	0.0179958	0.017953	0.0179531	0.017953	0.017953	0.0210745	0.018001	0.0179532	0.018001	0.017953	0.0179532	0.017953	0.017953	0.0211275	0.0180016	0.0179532	0.0180016	0.0179531	0.0179532	0.0179531	0.0179531	0.0211348	0.0180017	0.0179532	0.0180017	0.0179531	0.0179532	0.0179531	0.0179531	0.0211359	0.0180017	0.0179532	0.0180017	0.0179531	0.0179532	0.0179531	0.0179531	0.021136	0.0180017	0.0179532	0.0180017	0.0179531	0.0179532	0.0179531	0.0179531	0.021136	0.0180017	0.0179532	0.0180017	0.0179531	0.0179532	0.0179531	0.0179531	0.021136	0.0180017	0.0179532	0.0180017	0.0179531	0.0179532	0.0179531	0.0179531	0.0211211	0.0180017	0.0179532	0.0180017	0.0179531	0.0179532	0.0179531	0.0179543	0.021119	0.017989	0.0179537	0.017989	0.0179543	0.0179537	0.0179543	0.0179546	0.0181893	0.0179446	0.0179537	0.0179446	0.0179545	0.0179537	0.0179545	0.0179546	0.0178398	0.0179394	0.0179537	0.0179394	0.0179545	0.0179537	0.0179545	0.0179546	0.0177985	0.0179387	0.0179537	0.0179387	0.0179545	0.0179537	0.0179545	0.0179546	0.0177937	0.0179387	0.0179537	0.0179387	0.0179545	0.0179537	0.0179545	0.0179546	0.0171031	0.0178674	0.0179543	0.0178674	0.0179546	0.0179543	0.0179546	0.017954	0.0134362	0.0178652	0.0179541	0.0178652	0.017954	0.0179541	0.017954	0.0179539	0.0131606	0.017865	0.0179541	0.017865	0.0179539	0.0179541	0.0179539	0.0179538	0.0131366	0.0178649	0.0179541	0.0178649	0.0179539	0.0179541	0.0179539	0.0179538	0.0131345	0.0178649	0.0179541	0.0178649	0.0179539	0.0179541	0.0179539	0.0179538	0.0131343	0.0178649	0.0179541	0.0178649	0.0179539	0.0179541	0.0179539	0.0179538	0.0133993	0.0179006	0.0179538	0.0179006	0.0179538	0.0179538	0.0179538	0.0179538	0.01511	0.0179048	0.0179537	0.0179048	0.0179538	0.0179537	0.0179538	0.0179538	0.0152823	0.0179053	0.0179537	0.0179053	0.0179538	0.0179537	0.0179538	0.0179538	0.0152998	0.0179053	0.0179537	0.0179053	0.0179538	0.0179537	0.0179538	0.0179538	0.0153016	0.0179053	0.0179537	0.0179053	0.0179538	0.0179537	0.0179538	0.0179538	0.0153017	0.0179053	0.0179537	0.0179053	0.0179538	0.0179537	0.0179538	0.0179538	0.0153018	0.0179053	0.0179537	0.0179053	0.0179538	0.0179537	0.0179538	0.0179538	0.0153018	0.0179053	0.0179537	0.0179053	0.0179538	0.0179537	0.0179538	0.0179538	0.0153018	0.0179053	0.0179537	0.0179053	0.0179538	0.0179537	0.0179538	0.0179538	0.0153018	0.0179053	0.0179537	0.0179053	0.0179538	0.0179537	0.0179538	0.0179538	0.0153018	0.0179053	0.0179537	0.0179053	0.0179538	0.0179537	0.0179538	0.0179538	0.0153018	0.0179053	0.0179537	0.0179053	0.0179538	0.0179537	0.0179538	0.0179538	0.0153018	0.0179053	0.0179537	0.0179053	0.0179538	0.0179537	0.0179538	0.0179538	0.0153018	0.0179053	0.0179537	0.0179053	0.0179538	0.0179537	0.0179538	0.0179538	0.0153018	0.0179053	0.0179537	0.0179053	0.0179538	0.0179537	0.0179538	0.0179538	0.0153018	0.0179053	0.0179537	0.0179053	0.0179538	0.0179537	0.0179538	0.0179538	0.0153018	0.0179053	0.0179537	0.0179053	0.0179538	0.0179537	0.0179538	0.0179538	0.0153018	0.0179053	0.0179537	0.0179053	0.0179538	0.0179537	0.0179538	0.0179538	0.0153018	0.0179053	0.0179537	0.0179053	0.0179538	0.0179537	0.0179538	0.0179538	0.0153018	0.0179053	0.0179537	0.0179053	0.0179538	0.0179537	0.0179538	0.0179538	0	0	0	0	0	0	0	0	0.0338494	0.0338494	0.0338494	0.0338494	0.0338494	0.0338494	0.0338494	0.0338494	0.0423562	0.0423562	0.0423562	0.0423562	0.0423562	0.0423562	0.0423562	0.0423562	0.0448092	0.0448092	0.0448092	0.0448092	0.0448092	0.0448092	0.0448092	0.0448092	0.0455069	0.0455069	0.0455069	0.0455069	0.0455069	0.0455069	0.0455069	0.0455069	0.0457175	0.0457175	0.0457175	0.0457175	0.0457175	0.0457175	0.0457175	0.0457175	0.0457812	0.0457812	0.0457812	0.0457812	0.0457812	0.0457812	0.0457812	0.0457812	0.0458006	0.0458006	0.0458006	0.0458006	0.0458006	0.0458006	0.0458006	0.0458006	0.0458064	0.0458064	0.0458064	0.0458064	0.0458064	0.0458064	0.0458064	0.0458064	0.0458082	0.0458082	0.0458082	0.0458082	0.0458082	0.0458082	0.0458082	0.0458082	0.0757933	0.0462222	0.0458274	0.0469354	0.0458266	0.0458329	0.0458267	0.0458266	0.0923339	0.0463489	0.0458332	0.0472867	0.0458322	0.0458405	0.0458323	0.0458322	0.102936	0.0463878	0.045835	0.0473967	0.0458339	0.0458427	0.045834	0.0458339	0.110353	0.0463997	0.0458355	0.0474312	0.0458344	0.0458434	0.0458346	0.0458344	0.115854	0.0464034	0.0458357	0.047442	0.0458346	0.0458437	0.0458347	0.0458346	0.120107	0.0464045	0.0458357	0.0474454	0.0458347	0.0458437	0.0458348	0.0458346	0.123499	0.0464049	0.0458357	0.0474465	0.0458347	0.0458437	0.0458348	0.0458346	0.126273	0.046405	0.0458357	0.0474468	0.0458347	0.0458437	0.0458348	0.0458346	0.128082	0.046405	0.0458357	0.0474469	0.0458347	0.0458437	0.0458348	0.0458684	0.129607	0.0462208	0.0458589	0.0471076	0.0458685	0.0458437	0.0458672	0.0458805	0.0760464	0.0457694	0.0458651	0.0458916	0.0458787	0.0458374	0.0458769	0.0458842	0.0534006	0.0456329	0.045867	0.0455239	0.0458818	0.0458355	0.0458798	0.0458853	0.0459734	0.0455917	0.0458676	0.0454132	0.0458827	0.0458349	0.0458807	0.0458857	0.0437686	0.0455793	0.0458678	0.04538	0.045883	0.0458347	0.045881	0.0458859	0.0382101	0.0450126	0.045879	0.043597	0.0458851	0.0458578	0.0458844	0.0458691	0.0159078	0.0449334	0.0458708	0.0432406	0.0458688	0.0458648	0.0458692	0.0458631	0.0140169	0.0449099	0.0458683	0.0431387	0.0458639	0.0458669	0.0458646	0.0458613	0.0138419	0.0449029	0.0458675	0.0431096	0.0458624	0.0458676	0.0458632	0.0458607	0.0138259	0.0449008	0.0458673	0.0431013	0.0458619	0.0458678	0.0458627	0.0458605	0.0138244	0.0449002	0.0458672	0.0430989	0.0458618	0.0458678	0.0458626	0.0458604	0.0147059	0.04518	0.0458617	0.043966	0.0458607	0.0458563	0.0458609	0.0458604	0.0225154	0.0452637	0.04586	0.044219	0.0458604	0.0458527	0.0458604	0.0458604	0.023713	0.0452887	0.0458594	0.0442931	0.0458604	0.0458517	0.0458603	0.0458604	0.0239022	0.0452962	0.0458593	0.0443148	0.0458603	0.0458514	0.0458602	0.0458604	0.0239322	0.0452985	0.0458592	0.0443212	0.0458603	0.0458513	0.0458602	0.0458604	0.023937	0.0452992	0.0458592	0.0443231	0.0458603	0.0458512	0.0458602	0.0458604	0.0239377	0.0452994	0.0458592	0.0443236	0.0458603	0.0458512	0.0458602	0.0458604	0.0239379	0.0452994	0.0458592	0.0443238	0.0458603	0.0458512	0.0458602	0.0458604	0.0239379	0.0452995	0.0458592	0.0443238	0.0458603	0.0458512	0.0458602	0.0458604	0.0239379	0.0452995	0.0458592	0.0443239	0.0458603	0.0458512	0.0458602	0.0458604	0.0239379	0.0452995	0.0458592	0.0443239	0.0458603	0.0458512	0.0458602	0.0458604	0.0239379	0.0452995	0.0458592	0.0443239	0.0458603	0.0458512	0.0458602	0.0458604	0.0239379	0.0452995	0.0458592	0.0443239	0.0458603	0.0458512	0.0458602	0.0458604	0.0239379	0.0452995	0.0458592	0.0443239	0.0458603	0.0458512	0.0458602	0.0458604	0.0239379	0.0452995	0.0458592	0.0443239	0.0458603	0.0458512	0.0458602	0.0458604	0.0239379	0.0452995	0.0458592	0.0443239	0.0458603	0.0458512	0.0458602	0.0458604	0.0239379	0.0452995	0.0458592	0.0443239	0.0458603	0.0458512	0.0458602	0.0458604	0.0239379	0.0452995	0.0458592	0.0443239	0.0458603	0.0458512	0.0458602	0.0458604	0.0239379	0.0452995	0.0458592	0.0443239	0.0458603	0.0458512	0.0458602	0.0458604	0.0239379	0.0452995	0.0458592	0.0443239	0.0458603	0.0458512	0.0458602	0.0458604	0	0	0	0	0	0	0	0	0.0470119	0.0470119	0.0470119	0.0470119	0.0470119	0.0470119	0.0470119	0.0470119	0.0641804	0.0641804	0.0641804	0.0641804	0.0641804	0.0641804	0.0641804	0.0641804	0.0718978	0.0718978	0.0718978	0.0718978	0.0718978	0.0718978	0.0718978	0.0718978	0.0753017	0.0753017	0.0753017	0.0753017	0.0753017	0.0753017	0.0753017	0.0753017	0.0770148	0.0770148	0.0770148	0.0770148	0.0770148	0.0770148	0.0770148	0.0770148	0.0778915	0.0778915	0.0778915	0.0778915	0.0778915	0.0778915	0.0778915	0.0778915	0.078344	0.078344	0.078344	0.078344	0.078344	0.078344	0.078344	0.078344	0.0785785	0.0785785	0.0785785	0.0785785	0.0785785	0.0785785	0.0785785	0.0785785	0.0787004	0.0787004	0.0787004	0.0787004	0.0787004	0.0787004	0.0787004	0.0787004	0.229476	0.0804247	0.0789542	0.0909774	0.0789516	0.0791391	0.0789542	0.0789512	0.603478	0.081346	0.0790867	0.0986521	0.0790828	0.0793688	0.0790867	0.0790822	4.46642	0.0818424	0.0791559	0.103772	0.0791513	0.0794894	0.0791559	0.0791506	10.61	0.0821113	0.0791922	0.107333	0.0791872	0.0795527	0.0791922	0.0791864	10.61	0.0822572	0.0792112	0.109881	0.0792059	0.079586	0.0792112	0.0792051	10.61	0.0823365	0.0792211	0.111741	0.0792157	0.0796035	0.0792211	0.079215	10.61	0.0823796	0.0792263	0.113118	0.0792209	0.0796127	0.0792263	0.0792201	10.61	0.0824031	0.079229	0.114148	0.0792235	0.0796175	0.079229	0.0792228	10.61	0.0824159	0.0792304	0.114925	0.079225	0.0796201	0.0792304	0.0795797	10.61	0.0814066	0.0795283	0.110669	0.0795812	0.0793674	0.0795466	0.079786	10.61	0.0793842	0.0796819	0.093404	0.0797683	0.0790469	0.0797099	0.0798948	10.61	0.0783305	0.0797628	0.0833433	0.079867	0.0788797	0.0797959	0.0799523	10.61	0.0777871	0.0798054	0.0779845	0.079919	0.0787926	0.0798413	0.0799827	10.61	0.0775083	0.0798279	0.0752713	0.0799466	0.0787473	0.0798653	0.0800022	10.61	0.0758471	0.0799145	0.0583758	0.0799825	0.0789757	0.0799343	0.0798337	10.61	0.0754859	0.0798108	0.0533341	0.0798225	0.0792215	0.079812	0.0797356	10.61	0.075306	0.0797561	0.0515825	0.0797383	0.0793502	0.0797475	0.079684	10.61	0.0752165	0.0797273	0.0509875	0.0796939	0.0794177	0.0797136	0.0796568	10.61	0.075172	0.0797121	0.0507869	0.0796705	0.0794531	0.0796957	0.0796425	10.61	0.07515	0.0797041	0.0507194	0.0796582	0.0794717	0.0796863	0.0796333	10.61	0.0758875	0.0796627	0.0570615	0.0796412	0.0793546	0.0796533	0.0796283	10.61	0.0762583	0.0796408	0.0595081	0.0796321	0.0792932	0.0796359	0.0796257	10.61	0.0764454	0.0796293	0.0604795	0.0796274	0.079261	0.0796267	0.0796244	10.61	0.0765401	0.0796233	0.0608696	0.0796249	0.0792442	0.0796219	0.0796237	10.61	0.0765879	0.0796201	0.061027	0.0796236	0.0792354	0.0796194	0.0796233	10.61	0.0766122	0.0796185	0.0610906	0.0796229	0.0792308	0.079618	0.0796231	10.61	0.0766243	0.0796176	0.0611163	0.0796225	0.0792284	0.0796173	0.079623	10.61	0.0766305	0.0796171	0.0611267	0.0796223	0.0792271	0.0796169	0.0796229	10.61	0.0766337	0.0796169	0.0611309	0.0796222	0.0792264	0.0796167	0.0796229	10.61	0.0766352	0.0796167	0.0611326	0.0796222	0.0792261	0.0796166	0.0796229	10.61	0.0766361	0.0796167	0.0611333	0.0796222	0.0792259	0.0796166	0.0796229	10.61	0.0766365	0.0796166	0.0611336	0.0796222	0.0792258	0.0796166	0.0796229	10.61	0.0766367	0.0796166	0.0611336	0.0796222	0.0792258	0.0796166	0.0796229	10.61	0.0766368	0.0796166	0.0611337	0.0796222	0.0792258	0.0796166	0.0796229	10.61	0.0766369	0.0796166	0.0611337	0.0796222	0.0792258	0.0796166	0.0796229	10.61	0.0766369	0.0796166	0.0611337	0.0796222	0.0792258	0.0796166	0.0796229	10.61	0.0766369	0.0796166	0.0611337	0.0796222	0.0792258	0.0796166	0.0796229	10.61	0.0766369	0.0796166	0.0611337	0.0796222	0.0792258	0.0796166	0.0796229	10.61	0.0766369	0.0796166	0.0611337	0.0796222	0.0792258	0.0796166	0.0796229	10.61	0.0766369	0.0796166	0.0611337	0.0796222	0.0792258	0.0796166	0.0796229	0	0	0	0	0	0	0	0	-0.0061602	-0.0061602	-0.0061602	-0.0061602	-0.0061602	-0.0061602	-0.0061602	-0.0061602	-0.00591377	-0.00591377	-0.00591377	-0.00591377	-0.00591377	-0.00591377	-0.00591377	-0.00591377	-0.00592344	-0.00592344	-0.00592344	-0.00592344	-0.00592344	-0.00592344	-0.00592344	-0.00592344	-0.00582194	-0.00582194	-0.00582194	-0.00582194	-0.00582194	-0.00582194	-0.00582194	-0.00582194	-0.00582586	-0.00582586	-0.00582586	-0.00582586	-0.00582586	-0.00582586	-0.00582586	-0.00582586	-0.0058257	-0.0058257	-0.0058257	-0.0058257	-0.0058257	-0.0058257	-0.0058257	-0.0058257	-0.00582571	-0.00582571	-0.00582571	-0.00582571	-0.00582571	-0.00582571	-0.00582571	-0.00582571	-0.00582571	-0.00582571	-0.00582571	-0.00582571	-0.00582571	-0.00582571	-0.00582571	-0.00582571	-0.00582571	-0.00582571	-0.00582571	-0.00582571	-0.00582571	-0.00582571	-0.00582571	-0.00582571	-0.023324	-0.00601852	-0.00587638	-0.00972989	-0.00587619	-0.00601852	-0.00587839	-0.00587609	-0.020798	-0.00601083	-0.0058744	-0.009482	-0.00587422	-0.00601083	-0.00587634	-0.00587413	-0.0211453	-0.00601113	-0.00587448	-0.00949756	-0.0058743	-0.00601113	-0.00587642	-0.00587421	-0.0210972	-0.00601112	-0.00587448	-0.00949656	-0.0058743	-0.00601112	-0.00587641	-0.00587421	-0.0211038	-0.00601113	-0.00587448	-0.00949663	-0.0058743	-0.00601113	-0.00587641	-0.00587421	-0.0211029	-0.00601112	-0.00587448	-0.00949663	-0.0058743	-0.00601112	-0.00587641	-0.00587421	-0.021103	-0.00601113	-0.00587448	-0.00949663	-0.0058743	-0.00601113	-0.00587641	-0.00587421	-0.021103	-0.00601112	-0.00587448	-0.00949663	-0.0058743	-0.00601112	-0.00587641	-0.00587421	-0.0206921	-0.00601113	-0.00587448	-0.00949663	-0.0058743	-0.00601113	-0.00587641	-0.00597017	-0.0207479	-0.00589279	-0.00596335	-0.00814357	-0.00597026	-0.0058295	-0.00595003	-0.00597077	-0.00375089	-0.00575784	-0.00595956	-0.00496015	-0.00596636	-0.00569837	-0.0059448	-0.00597074	-0.00419884	-0.00576299	-0.0059597	-0.00506599	-0.00596652	-0.00570333	-0.00594501	-0.00597074	-0.00418637	-0.00576279	-0.0059597	-0.00506243	-0.00596652	-0.00570314	-0.005945	-0.00597074	-0.00418672	-0.0057628	-0.0059597	-0.00506255	-0.00596652	-0.00570315	-0.005945	-0.00597234	-0.00380337	-0.00570089	-0.00597225	-0.00218524	-0.00597237	-0.00570315	-0.00596875	-0.00592413	-0.000380237	-0.00576023	-0.00592708	-0.00240624	-0.00592394	-0.00579133	-0.00593077	-0.00592385	-0.000459019	-0.00575796	-0.00592886	-0.00240271	-0.00592584	-0.00578795	-0.00593226	-0.00592385	-0.000458778	-0.00575805	-0.00592879	-0.00240276	-0.00592577	-0.00578807	-0.0059322	-0.00592385	-0.000458779	-0.00575805	-0.0059288	-0.00240276	-0.00592576	-0.00578807	-0.00593221	-0.00592385	-0.000458779	-0.00575805	-0.0059288	-0.00240276	-0.00592576	-0.00578807	-0.00593221	-0.00592306	-0.000483812	-0.00578922	-0.00592256	-0.00365766	-0.00592287	-0.00578807	-0.00592039	-0.00592307	-0.00153258	-0.00578802	-0.00592281	-0.00362731	-0.00592298	-0.00578807	-0.00592086	-0.00592307	-0.00152193	-0.00578807	-0.00592279	-0.00362804	-0.00592298	-0.00578807	-0.00592084	-0.00592307	-0.00152204	-0.00578807	-0.00592279	-0.00362803	-0.00592298	-0.00578807	-0.00592084	-0.00592307	-0.00152203	-0.00578807	-0.00592279	-0.00362803	-0.00592298	-0.00578807	-0.00592084	-0.00592307	-0.00152203	-0.00578807	-0.00592279	-0.00362803	-0.00592298	-0.00578807	-0.00592084	-0.00592307	-0.00152203	-0.00578807	-0.00592279	-0.00362803	-0.00592298	-0.00578807	-0.00592084	-0.00592307	-0.00152203	-0.00578807	-0.00592279	-0.00362803	-0.00592298	-0.00578807	-0.00592084	-0.00592307	-0.00152203	-0.00578807	-0.00592279	-0.00362803	-0.00592298	-0.00578807	-0.00592084	-0.00592307	-0.00152203	-0.00578807	-0.00592279	-0.00362803	-0.00592298	-0.00578807	-0.00592084	-0.00592307	-0.00152203	-0.00578807	-0.00592279	-0.00362803	-0.00592298	-0.00578807	-0.00592084	-0.00592307	-0.00152203	-0.00578807	-0.00592279	-0.00362803	-0.00592298	-0.00578807	-0.00592084	-0.00592307	-0.00152203	-0.00578807	-0.00592279	-0.00362803	-0.00592298	-0.00578807	-0.00592084	-0.00592307	-0.00152203	-0.00578807	-0.00592279	-0.00362803	-0.00592298	-0.00578807	-0.00592084	-0.00592307	-0.00152203	-0.00578807	-0.00592279	-0.00362803	-0.00592298	-0.00578807	-0.00592084	-0.00592307	-0.00152203	-0.00578807	-0.00592279	-0.00362803	-0.00592298	-0.00578807	-0.00592084	-0.00592307	-0.00152203	-0.00578807	-0.00592279	-0.00362803	-0.00592298	-0.00578807	-0.00592084	-0.00592307	-0.00152203	-0.00578807	-0.00592279	-0.00362803	-0.00592298	-0.00578807	-0.00592084	-0.00592307	-0.00152203	-0.00578807	-0.00592279	-0.00362803	-0.00592298	-0.00578807	-0.00592084	-0.00592307	-0.00152203	-0.00578807	-0.00592279	-0.00362803	-0.00592298	-0.00578807	-0.00592084	-0.00592307	0	0	0	0	0	0	0	0	0.00818294	0.00818294	0.00818294	0.00818294	0.00818294	0.00818294	0.00818294	0.00818294	0.00863887	0.00863887	0.00863887	0.00863887	0.00863887	0.00863887	0.00863887	0.00863887	0.008665	0.008665	0.008665	0.008665	0.008665	0.008665	0.008665	0.008665	0.00835096	0.00835096	0.00835096	0.00835096	0.00835096	0.00835096	0.00835096	0.00835096	0.0083336	0.0083336	0.0083336	0.0083336	0.0083336	0.0083336	0.0083336	0.0083336	0.00833264	0.00833264	0.00833264	0.00833264	0.00833264	0.00833264	0.00833264	0.00833264	0.00833259	0.00833259	0.00833259	0.00833259	0.00833259	0.00833259	0.00833259	0.00833259	0.00833258	0.00833258	0.00833258	0.00833258	0.00833258	0.00833258	0.00833258	0.00833258	0.00833258	0.00833258	0.00833258	0.00833258	0.00833258	0.00833258	0.00833258	0.00833258	0.024808	0.00864744	0.00848888	0.024808	0.00848888	0.00978584	0.00850882	0.0084886	0.0276403	0.00866549	0.00849768	0.0276403	0.00849768	0.00988044	0.00851875	0.00849737	0.0281583	0.00866653	0.00849817	0.0281583	0.00849817	0.00988663	0.00851932	0.00849787	0.0282541	0.00866659	0.00849819	0.0282541	0.00849819	0.00988704	0.00851935	0.0084979	0.0282719	0.00866659	0.00849819	0.0282719	0.00849819	0.00988707	0.00851935	0.0084979	0.0282751	0.00866659	0.00849819	0.0282751	0.00849819	0.00988707	0.00851935	0.0084979	0.0282758	0.00866659	0.00849819	0.0282758	0.00849819	0.00988707	0.00851935	0.0084979	0.0282759	0.00866659	0.00849819	0.0282759	0.00849819	0.00988707	0.00851935	0.0084979	0.0279755	0.00866659	0.00849819	0.0282759	0.00849819	0.00988707	0.00851935	0.00879959	0.0279205	0.00857356	0.0087942	0.0203931	0.0087999	0.00864675	0.00869037	0.00882767	0.00625193	0.00841083	0.00881113	0.00661197	0.00881717	0.00743845	0.00867952	0.00882926	0.00541468	0.00840177	0.00881212	0.00603433	0.00881818	0.0073791	0.00867889	0.00882936	0.00538467	0.00840127	0.00881218	0.00601124	0.00881824	0.00737619	0.00867885	0.00882936	0.00538361	0.00840124	0.00881218	0.00601032	0.00881824	0.00737606	0.00867884	0.00883801	0.00601778	0.00849242	0.00883664	0.00100186	0.008837	0.00658506	0.00878753	0.00868592	0.00100736	0.00854355	0.00868807	0.00114341	0.00868529	0.00700531	0.00870691	0.00867202	0.00120582	0.00854643	0.00867953	0.00114448	0.00867656	0.00702486	0.00870225	0.00867122	0.00120741	0.0085466	0.00867903	0.00114449	0.00867605	0.00702577	0.00870198	0.00867118	0.00120743	0.00854661	0.00867901	0.00114449	0.00867602	0.00702582	0.00870197	0.00867117	0.00120743	0.00854661	0.00867901	0.00114449	0.00867602	0.00702582	0.00870197	0.00866693	0.00114497	0.0085006	0.00866698	0.0028045	0.00866681	0.00743577	0.00864799	0.00866657	0.00280451	0.00849801	0.00866628	0.00283562	0.00866628	0.007456	0.0086449	0.00866655	0.00283562	0.00849788	0.00866625	0.00283621	0.00866625	0.007457	0.00864472	0.00866655	0.00283621	0.00849786	0.00866624	0.00283621	0.00866624	0.00745705	0.00864472	0.00866655	0.00283621	0.00849786	0.00866624	0.00283621	0.00866624	0.00745705	0.00864471	0.00866655	0.00283621	0.00849786	0.00866624	0.00283621	0.00866624	0.00745705	0.00864471	0.00866655	0.00283621	0.00849786	0.00866624	0.00283621	0.00866624	0.00745705	0.00864471	0.00866655	0.00283621	0.00849786	0.00866624	0.00283621	0.00866624	0.00745705	0.00864471	0.00866655	0.00283621	0.00849786	0.00866624	0.00283621	0.00866624	0.00745705	0.00864471	0.00866655	0.00283621	0.00849786	0.00866624	0.00283621	0.00866624	0.00745705	0.00864471	0.00866655	0.00283621	0.00849786	0.00866624	0.00283621	0.00866624	0.00745705	0.00864471	0.00866655	0.00283621	0.00849786	0.00866624	0.00283621	0.00866624	0.00745705	0.00864471	0.00866655	0.00283621	0.00849786	0.00866624	0.00283621	0.00866624	0.00745705	0.00864471	0.00866655	0.00283621	0.00849786	0.00866624	0.00283621	0.00866624	0.00745705	0.00864471	0.00866655	0.00283621	0.00849786	0.00866624	0.00283621	0.00866624	0.00745705	0.00864471	0.00866655	0.00283621	0.00849786	0.00866624	0.00283621	0.00866624	0.00745705	0.00864471	0.00866655	0.00283621	0.00849786	0.00866624	0.00283621	0.00866624	0.00745705	0.00864471	0.00866655	0.00283621	0.00849786	0.00866624	0.00283621	0.00866624	0.00745705	0.00864471	0.00866655	0.00283621	0.00849786	0.00866624	0.00283621	0.00866624	0.00745705	0.00864471	0.00866655	0.00283621	0.00849786	0.00866624	0.00283621	0.00866624	0.00745705	0.00864471	0.00866655	0	0	0	0	0	0	0	0	0.00850451	0.00850451	0.00850451	0.00850451	0.00850451	0.00850451	0.00850451	0.00850451	0.00899751	0.00899751	0.00899751	0.00899751	0.00899751	0.00899751	0.00899751	0.00899751	0.00902694	0.00902694	0.00902694	0.00902694	0.00902694	0.00902694	0.00902694	0.00902694	0.00860655	0.00860655	0.00860655	0.00860655	0.00860655	0.00860655	0.00860655	0.00860655	0.00858261	0.00858261	0.00858261	0.00858261	0.00858261	0.00858261	0.00858261	0.00858261	0.00858125	0.00858125	0.00858125	0.00858125	0.00858125	0.00858125	0.00858125	0.00858125	0.00858118	0.00858118	0.00858118	0.00858118	0.00858118	0.00858118	0.00858118	0.00858118	0.00858116	0.00858116	0.00858116	0.00858116	0.00858116	0.00858116	0.00858116	0.00858116	0.00858116	0.00858116	0.00858116	0.00858116	0.00858116	0.00858116	0.00858116	0.00858116	0.01455	0.00886508	0.00878926	0.0348501	0.00878955	0.01455	0.00886508	0.00878926	0.0151351	0.00888177	0.00880139	0.0413655	0.00880169	0.0151351	0.00888177	0.00880139	0.0151937	0.00888276	0.0088021	0.0431576	0.0088024	0.0151937	0.00888276	0.0088021	0.0151996	0.00888282	0.00880214	0.0436638	0.00880243	0.0151996	0.00888282	0.00880214	0.0152002	0.00888282	0.00880215	0.0438078	0.00880244	0.0152002	0.00888282	0.00880215	0.0152002	0.00888282	0.00880215	0.0438488	0.00880244	0.0152002	0.00888282	0.00880215	0.0152002	0.00888282	0.00880215	0.0438605	0.00880244	0.0152002	0.00888282	0.00880215	0.0152002	0.00888282	0.00880215	0.0438639	0.00880244	0.0152002	0.00888282	0.00880215	0.0153646	0.00888282	0.00880215	0.0438648	0.00880244	0.0152002	0.00888282	0.00920759	0.0153813	0.00897923	0.00921354	0.0288614	0.0092079	0.0110584	0.00897923	0.00923833	0.00668314	0.00890797	0.00923853	0.00657373	0.00923221	0.00649422	0.00890797	0.00924004	0.00630843	0.00890376	0.00924006	0.00567007	0.0092337	0.00630052	0.00890376	0.00924016	0.00629276	0.00890352	0.00924016	0.00563616	0.00923378	0.00629243	0.00890352	0.00924016	0.00629211	0.0089035	0.00924016	0.00563489	0.0092338	0.0062921	0.0089035	0.00925982	0.00761102	0.00908222	0.0092602	0.000562004	0.00925922	0.00330373	0.00908222	0.00905522	0.00331482	0.00904405	0.0090523	0.000672482	0.0090546	0.00380017	0.00904405	0.00904002	0.00380045	0.00904176	0.00903985	0.000672977	0.00904234	0.00381273	0.00904176	0.00903911	0.00381273	0.00904162	0.0090391	0.000672979	0.0090416	0.00381305	0.00904162	0.00903906	0.00381305	0.00904162	0.00903906	0.000672979	0.00904156	0.00381305	0.00904162	0.00903906	0.00381305	0.00904162	0.00903906	0.000672979	0.00904156	0.00381305	0.00904162	0.00902945	0.00345702	0.0089522	0.00902927	0.00213215	0.00902913	0.00526233	0.0089522	0.00902869	0.00524991	0.00894691	0.00902869	0.00215293	0.0090284	0.0053132	0.00894691	0.00902866	0.00531276	0.00894659	0.00902866	0.00215323	0.00902835	0.00531499	0.00894659	0.00902865	0.00531498	0.00894657	0.00902865	0.00215324	0.00902835	0.00531506	0.00894657	0.00902865	0.00531506	0.00894657	0.00902865	0.00215324	0.00902835	0.00531506	0.00894657	0.00902865	0.00531506	0.00894657	0.00902865	0.00215324	0.00902835	0.00531506	0.00894657	0.00902865	0.00531506	0.00894657	0.00902865	0.00215324	0.00902835	0.00531506	0.00894657	0.00902865	0.00531506	0.00894657	0.00902865	0.00215324	0.00902835	0.00531506	0.00894657	0.00902865	0.00531506	0.00894657	0.00902865	0.00215324	0.00902835	0.00531506	0.00894657	0.00902865	0.00531506	0.00894657	0.00902865	0.00215324	0.00902835	0.00531506	0.00894657	0.00902865	0.00531506	0.00894657	0.00902865	0.00215324	0.00902835	0.00531506	0.00894657	0.00902865	0.00531506	0.00894657	0.00902865	0.00215324	0.00902835	0.00531506	0.00894657	0.00902865	0.00531506	0.00894657	0.00902865	0.00215324	0.00902835	0.00531506	0.00894657	0.00902865	0.00531506	0.00894657	0.00902865	0.00215324	0.00902835	0.00531506	0.00894657	0.00902865	0.00531506	0.00894657	0.00902865	0.00215324	0.00902835	0.00531506	0.00894657	0.00902865	0.00531506	0.00894657	0.00902865	0.00215324	0.00902835	0.00531506	0.00894657	0.00902865	0.00531506	0.00894657	0.00902865	0.00215324	0.00902835	0.00531506	0.00894657	0.00902865	0.00531506	0.00894657	0.00902865	0.00215324	0.00902835	0.00531506	0.00894657	0.00902865	0.00531506	0.00894657	0.00902865	0.00215324	0.00902835	0.00531506	0.00894657	0.00902865	0.00531506	0.00894657	0.00902865	0.00215324	0.00902835	0.00531506	0.00894657	0.00902865	0	0	0	0	0	0	0	0	-0.0256133	-0.0256133	-0.0256133	-0.0256133	-0.0256133	-0.0256133	-0.0256133	-0.0256133	-0.0216135	-0.0216135	-0.0216135	-0.0216135	-0.0216135	-0.0216135	-0.0216135	-0.0216135	-0.0221944	-0.0221944	-0.0221944	-0.0221944	-0.0221944	-0.0221944	-0.0221944	-0.0221944	-0.0213034	-0.0213034	-0.0213034	-0.0213034	-0.0213034	-0.0213034	-0.0213034	-0.0213034	-0.0214297	-0.0214297	-0.0214297	-0.0214297	-0.0214297	-0.0214297	-0.0214297	-0.0214297	-0.0214117	-0.0214117	-0.0214117	-0.0214117	-0.0214117	-0.0214117	-0.0214117	-0.0214117	-0.0214143	-0.0214143	-0.0214143	-0.0214143	-0.0214143	-0.0214143	-0.0214143	-0.0214143	-0.0214139	-0.0214139	-0.0214139	-0.0214139	-0.0214139	-0.0214139	-0.0214139	-0.0214139	-0.021414	-0.021414	-0.021414	-0.021414	-0.021414	-0.021414	-0.021414	-0.021414	-0.0251522	-0.0218673	-0.0218152	-0.0638567	-0.021816	-0.0638567	-0.0222238	-0.021816	-0.0245367	-0.0218016	-0.0217573	-0.048272	-0.0217579	-0.048272	-0.0221048	-0.0217579	-0.024637	-0.0218111	-0.0217656	-0.0534997	-0.0217663	-0.0534997	-0.0221222	-0.0217663	-0.0246206	-0.0218097	-0.0217644	-0.0516864	-0.0217651	-0.0516864	-0.0221197	-0.0217651	-0.0246233	-0.0218099	-0.0217646	-0.0523084	-0.0217652	-0.0523084	-0.0221201	-0.0217652	-0.0246229	-0.0218099	-0.0217646	-0.0520942	-0.0217652	-0.0520942	-0.02212	-0.0217652	-0.024623	-0.0218099	-0.0217646	-0.0521679	-0.0217652	-0.0521679	-0.02212	-0.0217652	-0.024623	-0.0218099	-0.0217646	-0.0521425	-0.0217652	-0.0521425	-0.02212	-0.0217652	-0.0251174	-0.0218099	-0.0217646	-0.0521513	-0.0217652	-0.0521513	-0.02212	-0.0225386	-0.0250353	-0.0222481	-0.0225647	-0.0375435	-0.0225386	-0.0337799	-0.0218823	-0.0224088	-0.0186218	-0.0221307	-0.0224452	-0.0140897	-0.0224225	-0.0129928	-0.0215138	-0.0224272	-0.0194313	-0.0221479	-0.022463	-0.0164636	-0.0224397	-0.0149159	-0.0215664	-0.0224245	-0.0193272	-0.0221454	-0.0224603	-0.0162062	-0.0224371	-0.0147267	-0.0215589	-0.0224249	-0.0193406	-0.0221458	-0.0224608	-0.0162339	-0.0224376	-0.0147452	-0.02156	-0.0224866	-0.0216629	-0.0224233	-0.0224833	-0.00270454	-0.0224853	-0.00273146	-0.021794	-0.0220889	-0.0168314	-0.0221605	-0.0220778	-0.0034918	-0.0220891	-0.00368161	-0.0218781	-0.0221544	-0.0187728	-0.0221992	-0.0221372	-0.00347356	-0.0221472	-0.00365841	-0.0218659	-0.0221448	-0.0185326	-0.0221935	-0.0221285	-0.00347398	-0.0221387	-0.00365898	-0.0218677	-0.0221462	-0.0185621	-0.0221943	-0.0221298	-0.00347397	-0.02214	-0.00365897	-0.0218674	-0.022146	-0.0185585	-0.0221942	-0.0221296	-0.00347397	-0.0221398	-0.00365897	-0.0218674	-0.0221156	-0.0174477	-0.0220564	-0.0221185	-0.00851298	-0.0221163	-0.00850252	-0.0217496	-0.0221198	-0.0197878	-0.0220766	-0.0221201	-0.00823257	-0.0221197	-0.00823315	-0.0217666	-0.0221192	-0.019483	-0.0220736	-0.0221199	-0.00824794	-0.0221192	-0.0082479	-0.0217642	-0.0221193	-0.0195224	-0.0220741	-0.0221199	-0.00824709	-0.0221193	-0.00824709	-0.0217645	-0.0221193	-0.0195173	-0.022074	-0.0221199	-0.00824714	-0.0221193	-0.00824714	-0.0217645	-0.0221193	-0.019518	-0.022074	-0.0221199	-0.00824713	-0.0221193	-0.00824713	-0.0217645	-0.0221193	-0.0195179	-0.022074	-0.0221199	-0.00824713	-0.0221193	-0.00824713	-0.0217645	-0.0221193	-0.0195179	-0.022074	-0.0221199	-0.00824713	-0.0221193	-0.00824713	-0.0217645	-0.0221193	-0.0195179	-0.022074	-0.0221199	-0.00824713	-0.0221193	-0.00824713	-0.0217645	-0.0221193	-0.0195179	-0.022074	-0.0221199	-0.00824713	-0.0221193	-0.00824713	-0.0217645	-0.0221193	-0.0195179	-0.022074	-0.0221199	-0.00824713	-0.0221193	-0.00824713	-0.0217645	-0.0221193	-0.0195179	-0.022074	-0.0221199	-0.00824713	-0.0221193	-0.00824713	-0.0217645	-0.0221193	-0.0195179	-0.022074	-0.0221199	-0.00824713	-0.0221193	-0.00824713	-0.0217645	-0.0221193	-0.0195179	-0.022074	-0.0221199	-0.00824713	-0.0221193	-0.00824713	-0.0217645	-0.0221193	-0.0195179	-0.022074	-0.0221199	-0.00824713	-0.0221193	-0.00824713	-0.0217645	-0.0221193	-0.0195179	-0.022074	-0.0221199	-0.00824713	-0.0221193	-0.00824713	-0.0217645	-0.0221193	-0.0195179	-0.022074	-0.0221199	-0.00824713	-0.0221193	-0.00824713	-0.0217645	-0.0221193	-0.0195179	-0.022074	-0.0221199	-0.00824713	-0.0221193	-0.00824713	-0.0217645	-0.0221193	-0.0195179	-0.022074	-0.0221199	-0.00824713	-0.0221193	-0.00824713	-0.0217645	-0.0221193	-0.0195179	-0.022074	-0.0221199	-0.00824713	-0.0221193	-0.00824713	-0.0217645	-0.0221193	0	0	0	0	0	0	0	0	0.0270367	0.0270367	0.0270367	0.0270367	0.0270367	0.0270367	0.0270367	0.0270367	0.0323395	0.0323395	0.0323395	0.0323395	0.0323395	0.0323395	0.0323395	0.0323395	0.0334949	0.0334949	0.0334949	0.0334949	0.0334949	0.0334949	0.0334949	0.0334949	0.0331766	0.0331766	0.0331766	0.0331766	0.0331766	0.0331766	0.0331766	0.0331766	0.0331068	0.0331068	0.0331068	0.0331068	0.0331068	0.0331068	0.0331068	0.0331068	0.0330915	0.0330915	0.0330915	0.0330915	0.0330915	0.0330915	0.0330915	0.0330915	0.0330881	0.0330881	0.0330881	0.0330881	0.0330881	0.0330881	0.0330881	0.0330881	0.0330874	0.0330874	0.0330874	0.0330874	0.0330874	0.0330874	0.0330874	0.0330874	0.0330872	0.0330872	0.0330872	0.0330872	0.0330872	0.0330872	0.0330872	0.0330872	0.0341808	0.033386	0.0333729	0.0552152	0.0333735	0.131978	0.0341808	0.0333746	0.0344292	0.0334521	0.0334361	0.0638856	0.0334368	0.24987	0.0344292	0.0334381	0.0344858	0.0334667	0.0334501	0.067639	0.0334508	0.522181	0.0344858	0.0334522	0.0344987	0.03347	0.0334532	0.0693308	0.0334539	2.22356	0.0344987	0.0334553	0.0345017	0.0334707	0.0334539	0.0701068	0.0334547	6.10171	0.0345017	0.033456	0.0345023	0.0334708	0.0334541	0.0704658	0.0334548	6.10183	0.0345023	0.0334562	0.0345025	0.0334709	0.0334541	0.0706323	0.0334548	6.10183	0.0345025	0.0334562	0.0345025	0.0334709	0.0334541	0.0707098	0.0334548	6.10183	0.0345025	0.0334562	0.0349341	0.0334709	0.0334541	0.0707458	0.0334548	6.10183	0.0345025	0.034002	0.0350341	0.0338897	0.034025	0.060722	0.0340007	6.10183	0.0338242	0.0340847	0.0327855	0.0339705	0.0341537	0.0343582	0.0341232	6.10183	0.0328767	0.0341017	0.0323011	0.0339886	0.0341829	0.0288544	0.0341508	6.10183	0.0326711	0.0341055	0.0321976	0.0339927	0.0341895	0.0278211	0.0341571	6.10183	0.0326267	0.0341064	0.0321756	0.0339937	0.0341909	0.0276314	0.0341585	6.10183	0.0326171	0.0341791	0.0332723	0.0341294	0.0342007	0.011918	0.0341922	6.10183	0.0322651	0.0339191	0.0322044	0.0339484	0.0339148	0.0115983	0.0339243	6.10183	0.0325112	0.0338809	0.0326739	0.0339078	0.0338507	0.0115737	0.0338641	6.10183	0.0325643	0.0338724	0.0327757	0.0338987	0.0338363	0.0115718	0.0338507	6.10183	0.0325757	0.0338704	0.0327977	0.0338966	0.0338331	0.0115716	0.0338477	6.10183	0.0325782	0.03387	0.0328025	0.0338961	0.0338324	0.0115716	0.033847	6.10183	0.0325787	0.033834	0.0321559	0.0338286	0.0338276	0.0176136	0.0338303	6.10183	0.032755	0.0338263	0.0326634	0.0338135	0.0338265	0.0183342	0.0338265	6.10183	0.0327932	0.0338246	0.0327734	0.0338102	0.0338262	0.0184221	0.0338257	6.10183	0.0328015	0.0338242	0.0327972	0.0338094	0.0338262	0.0184329	0.0338255	6.10183	0.0328034	0.0338241	0.0328024	0.0338092	0.0338262	0.0184342	0.0338255	6.10183	0.0328038	0.0338241	0.0328035	0.0338092	0.0338262	0.0184344	0.0338255	6.10183	0.0328038	0.0338241	0.0328038	0.0338092	0.0338262	0.0184344	0.0338255	6.10183	0.0328039	0.0338241	0.0328039	0.0338092	0.0338262	0.0184344	0.0338255	6.10183	0.0328039	0.0338241	0.0328039	0.0338092	0.0338262	0.0184344	0.0338255	6.10183	0.0328039	0.0338241	0.0328039	0.0338092	0.0338262	0.0184344	0.0338255	6.10183	0.0328039	0.0338241	0.0328039	0.0338092	0.0338262	0.0184344	0.0338255	6.10183	0.0328039	0.0338241	0.0328039	0.0338092	0.0338262	0.0184344	0.0338255	6.10183	0.0328039	0.0338241	0.0328039	0.0338092	0.0338262	0.0184344	0.0338255	6.10183	0.0328039	0.0338241	0.0328039	0.0338092	0.0338262	0.0184344	0.0338255	6.10183	0.0328039	0.0338241	0.0328039	0.0338092	0.0338262	0.0184344	0.0338255	6.10183	0.0328039	0.0338241	0.0328039	0.0338092	0.0338262	0.0184344	0.0338255	6.10183	0.0328039	0.0338241	0.0328039	0.0338092	0.0338262	0.0184344	0.0338255	6.10183	0.0328039	0.0338241	0.0328039	0.0338092	0.0338262	0.0184344	0.0338255	6.10183	0.0328039	0.0338241	0.0328039	0.0338092	0.0338262	0.0184344	0.0338255	6.10183	0.0328039	0.0338241	0.0328039	0.0338092	0.0338262	0.0184344	0.0338255	6.10183	0.0328039	0.0338241	0	0	0	0	0	0	0	0	0.0254244	0.0254244	0.0254244	0.0254244	0.0254244	0.0254244	0.0254244	0.0254244	0.030088	0.030088	0.030088	0.030088	0.030088	0.030088	0.030088	0.030088	0.0310315	0.0310315	0.0310315	0.0310315	0.0310315	0.0310315	0.0310315	0.0310315	0.0310776	0.0310776	0.0310776	0.0310776	0.0310776	0.0310776	0.0310776	0.0310776	0.031087	0.031087	0.031087	0.031087	0.031087	0.031087	0.031087	0.031087	0.031089	0.031089	0.031089	0.031089	0.031089	0.031089	0.031089	0.031089	0.0310894	0.0310894	0.0310894	0.0310894	0.0310894	0.0310894	0.0310894	0.0310894	0.0310894	0.0310894	0.0310894	0.0310894	0.0310894	0.0310894	0.0310894	0.0310894	0.0310895	0.0310895	0.0310895	0.0310895	0.0310895	0.0310895	0.0310895	0.0310895	0.0312379	0.0311648	0.0311636	0.0359216	0.0311637	0.0909297	0.0317464	0.0311648	0.0312686	0.0311803	0.0311789	0.0370882	0.0311791	0.134381	0.0318848	0.0311803	0.031275	0.0311835	0.0311821	0.0373754	0.0311822	0.178052	0.031914	0.0311835	0.0312763	0.0311842	0.0311827	0.0374465	0.0311829	0.235651	0.0319201	0.0311842	0.0312766	0.0311843	0.0311829	0.0374641	0.031183	0.33925	0.0319214	0.0311843	0.0312766	0.0311844	0.0311829	0.0374685	0.0311831	0.638599	0.0319217	0.0311844	0.0312767	0.0311844	0.0311829	0.0374695	0.0311831	2.74707	0.0319218	0.0311844	0.0312767	0.0311844	0.0311829	0.0374698	0.0311831	5.73795	0.0319218	0.0311844	0.0314014	0.0311844	0.0311829	0.0374699	0.0311831	5.73795	0.0319218	0.0313246	0.0314274	0.0313088	0.0313304	0.0358914	0.0313233	5.73795	0.0315273	0.0313306	0.0311335	0.0313334	0.031361	0.0308137	0.0313522	5.73795	0.0308678	0.0313307	0.031073	0.0313385	0.0313673	0.029795	0.0313582	5.73795	0.0307333	0.0313307	0.0310606	0.0313395	0.0313687	0.0295946	0.0313595	5.73795	0.030706	0.0313307	0.031058	0.0313398	0.0313689	0.0295554	0.0313597	5.73795	0.0307004	0.0313614	0.0312192	0.031362	0.0313704	0.0233211	0.0313682	5.73795	0.0300955	0.0312962	0.0311284	0.0313042	0.0312968	0.0228648	0.0312996	5.73795	0.0301622	0.0312942	0.0312216	0.0312922	0.0312815	0.0227957	0.0312854	5.73795	0.0301756	0.0312938	0.0312409	0.0312898	0.0312783	0.0227853	0.0312825	5.73795	0.0301782	0.0312937	0.0312448	0.0312892	0.0312777	0.0227837	0.0312819	5.73795	0.0301787	0.0312937	0.0312457	0.0312891	0.0312776	0.0227835	0.0312818	5.73795	0.0301789	0.0312784	0.0311338	0.0312781	0.0312769	0.0256464	0.0312776	5.73795	0.0304801	0.0312758	0.0311728	0.0312758	0.0312767	0.0261375	0.0312767	5.73795	0.0305409	0.0312753	0.0311808	0.0312753	0.0312767	0.0262227	0.0312765	5.73795	0.0305533	0.0312752	0.0311824	0.0312752	0.0312767	0.0262375	0.0312765	5.73795	0.0305557	0.0312752	0.0311828	0.0312752	0.0312767	0.0262401	0.0312765	5.73795	0.0305562	0.0312752	0.0311829	0.0312752	0.0312767	0.0262406	0.0312765	5.73795	0.0305563	0.0312752	0.0311829	0.0312752	0.0312767	0.0262406	0.0312765	5.73795	0.0305564	0.0312752	0.0311829	0.0312752	0.0312767	0.0262407	0.0312765	5.73795	0.0305564	0.0312752	0.0311829	0.0312752	0.0312767	0.0262407	0.0312765	5.73795	0.0305564	0.0312752	0.0311829	0.0312752	0.0312767	0.0262407	0.0312765	5.73795	0.0305564	0.0312752	0.0311829	0.0312752	0.0312767	0.0262407	0.0312765	5.73795	0.0305564	0.0312752	0.0311829	0.0312752	0.0312767	0.0262407	0.0312765	5.73795	0.0305564	0.0312752	0.0311829	0.0312752	0.0312767	0.0262407	0.0312765	5.73795	0.0305564	0.0312752	0.0311829	0.0312752	0.0312767	0.0262407	0.0312765	5.73795	0.0305564	0.0312752	0.0311829	0.0312752	0.0312767	0.0262407	0.0312765	5.73795	0.0305564	0.0312752	0.0311829	0.0312752	0.0312767	0.0262407	0.0312765	5.73795	0.0305564	0.0312752	0.0311829	0.0312752	0.0312767	0.0262407	0.0312765	5.73795	0.0305564	0.0312752	0.0311829	0.0312752	0.0312767	0.0262407	0.0312765	5.73795	0.0305564	0.0312752	0.0311829	0.0312752	0.0312767	0.0262407	0.0312765	5.73795	0.0305564	0.0312752	0.0311829	0.0312752	0.0312767	0.0262407	0.0312765	5.73795	0.0305564	0.0312752	0	0	0	0	0	0	0	0	0.00287151	0.00287151	0.00287151	0.00287151	0.00287151	0.00287151	0.00287151	0.00287151	0.00292667	0.00292667	0.00292667	0.00292667	0.00292667	0.00292667	0.00292667	0.00292667	0.00292774	0.00292774	0.00292774	0.00292774	0.00292774	0.00292774	0.00292774	0.00292774	0.00292547	0.00292547	0.00292547	0.00292547	0.00292547	0.00292547	0.00292547	0.00292547	0.00292542	0.00292542	0.00292542	0.00292542	0.00292542	0.00292542	0.00292542	0.00292542	0.00292542	0.00292542	0.00292542	0.00292542	0.00292542	0.00292542	0.00292542	0.00292542	0.00292542	0.00292542	0.00292542	0.00292542	0.00292542	0.00292542	0.00292542	0.00292542	0.00292542	0.00292542	0.00292542	0.00292542	0.00292542	0.00292542	0.00292542	0.00292542	0.00292542	0.00292542	0.00292542	0.00292542	0.00292542	0.00292542	0.00292542	0.00292542	0.00292698	0.00292657	0.00292657	0.00299748	0.00292657	0.00484502	0.00295186	0.00292663	0.00292701	0.0029266	0.00292659	0.00299892	0.0029266	0.00490685	0.00295239	0.00292664	0.00292701	0.0029266	0.00292659	0.00299895	0.0029266	0.00490886	0.00295239	0.00292664	0.00292701	0.0029266	0.00292659	0.00299895	0.0029266	0.00490893	0.00295239	0.00292664	0.00292701	0.0029266	0.00292659	0.00299895	0.0029266	0.00490892	0.00295239	0.00292664	0.00292701	0.0029266	0.00292659	0.00299895	0.0029266	0.00490892	0.00295239	0.00292664	0.00292701	0.0029266	0.00292659	0.00299895	0.0029266	0.00490892	0.00295239	0.00292664	0.00292701	0.0029266	0.00292659	0.00299895	0.0029266	0.00490892	0.00295239	0.00292664	0.00292907	0.0029266	0.00292659	0.00299895	0.0029266	0.00490892	0.00295239	0.00292881	0.00292911	0.00292867	0.00292887	0.00297746	0.00292876	0.00468369	0.00294065	0.00292817	0.00292664	0.0029287	0.00292891	0.0029066	0.00292879	0.00282461	0.00291522	0.0029281	0.00292659	0.0029287	0.00292891	0.00290524	0.00292879	0.00279002	0.00291473	0.0029281	0.00292659	0.0029287	0.00292891	0.00290521	0.00292879	0.00278939	0.00291472	0.0029281	0.00292659	0.0029287	0.00292891	0.00290521	0.00292879	0.00278938	0.00291472	0.00292888	0.00292772	0.00292891	0.00292893	0.00279152	0.00292892	0.00106438	0.00287867	0.00292775	0.00292705	0.00292788	0.00292779	0.00279947	0.00292784	0.0010774	0.00288372	0.00292806	0.00292808	0.00292786	0.00292777	0.00279961	0.00292782	0.0010775	0.00288381	0.00292807	0.0029281	0.00292786	0.00292777	0.00279962	0.00292782	0.0010775	0.00288382	0.00292807	0.0029281	0.00292786	0.00292777	0.00279962	0.00292782	0.0010775	0.00288382	0.00292807	0.0029281	0.00292786	0.00292777	0.00279962	0.00292782	0.0010775	0.00288382	0.00292767	0.00292702	0.00292776	0.00292776	0.00285606	0.00292776	0.00174482	0.00290182	0.00292771	0.00292734	0.00292775	0.00292776	0.00285712	0.00292776	0.00175257	0.00290217	0.00292771	0.00292734	0.00292775	0.00292776	0.00285714	0.00292776	0.00175266	0.00290217	0.00292771	0.00292734	0.00292775	0.00292776	0.00285715	0.00292776	0.00175266	0.00290217	0.00292771	0.00292734	0.00292775	0.00292776	0.00285715	0.00292776	0.00175266	0.00290217	0.00292771	0.00292734	0.00292775	0.00292776	0.00285715	0.00292776	0.00175266	0.00290217	0.00292771	0.00292734	0.00292775	0.00292776	0.00285715	0.00292776	0.00175266	0.00290217	0.00292771	0.00292734	0.00292775	0.00292776	0.00285715	0.00292776	0.00175266	0.00290217	0.00292771	0.00292734	0.00292775	0.00292776	0.00285715	0.00292776	0.00175266	0.00290217	0.00292771	0.00292734	0.00292775	0.00292776	0.00285715	0.00292776	0.00175266	0.00290217	0.00292771	0.00292734	0.00292775	0.00292776	0.00285715	0.00292776	0.00175266	0.00290217	0.00292771	0.00292734	0.00292775	0.00292776	0.00285715	0.00292776	0.00175266	0.00290217	0.00292771	0.00292734	0.00292775	0.00292776	0.00285715	0.00292776	0.00175266	0.00290217	0.00292771	0.00292734	0.00292775	0.00292776	0.00285715	0.00292776	0.00175266	0.00290217	0.00292771	0.00292734	0.00292775	0.00292776	0.00285715	0.00292776	0.00175266	0.00290217	0.00292771	0.00292734	0.00292775	0.00292776	0.00285715	0.00292776	0.00175266	0.00290217	0.00292771	0.00292734	0.00292775	0.00292776	0.00285715	0.00292776	0.00175266	0.00290217	0.00292771	0.00292734	0.00292775	0.00292776	0.00285715	0.00292776	0.00175266	0.00290217	0.00292771	0.00292734	0.00292775	0.00292776	0.00285715	0.00292776	0.00175266	0.00290217	0.00292771	0.00292734	0.00292775	0.00292776	0.00285715	0.00292776	0.00175266	0.00290217	0.00292771	0	0	0	0	0	0	0	0	-0.0466177	-0.0466177	-0.0466177	-0.0466177	-0.0466177	-0.0466177	-0.0466177	-0.0466177	-0.0342218	-0.0342218	-0.0342218	-0.0342218	-0.0342218	-0.0342218	-0.0342218	-0.0342218	-0.0371548	-0.0371548	-0.0371548	-0.0371548	-0.0371548	-0.0371548	-0.0371548	-0.0371548	-0.0364362	-0.0364362	-0.0364362	-0.0364362	-0.0364362	-0.0364362	-0.0364362	-0.0364362	-0.0366103	-0.0366103	-0.0366103	-0.0366103	-0.0366103	-0.0366103	-0.0366103	-0.0366103	-0.0365681	-0.0365681	-0.0365681	-0.0365681	-0.0365681	-0.0365681	-0.0365681	-0.0365681	-0.0365783	-0.0365783	-0.0365783	-0.0365783	-0.0365783	-0.0365783	-0.0365783	-0.0365783	-0.0365758	-0.0365758	-0.0365758	-0.0365758	-0.0365758	-0.0365758	-0.0365758	-0.0365758	-0.0365764	-0.0365764	-0.0365764	-0.0365764	-0.0365764	-0.0365764	-0.0365764	-0.0365764	-0.0365778	-0.0365777	-0.0365777	-0.0366651	-0.0365777	-0.042175	-0.0366651	-0.0365778	-0.0365775	-0.0365774	-0.0365774	-0.0366435	-0.0365774	-0.0406382	-0.0366435	-0.0365775	-0.0365776	-0.0365774	-0.0365774	-0.0366488	-0.0365774	-0.0410544	-0.0366488	-0.0365776	-0.0365776	-0.0365774	-0.0365774	-0.0366474	-0.0365774	-0.0409412	-0.0366474	-0.0365776	-0.0365776	-0.0365774	-0.0365774	-0.0366478	-0.0365774	-0.040972	-0.0366478	-0.0365776	-0.0365776	-0.0365774	-0.0365774	-0.0366477	-0.0365774	-0.0409636	-0.0366477	-0.0365776	-0.0365776	-0.0365774	-0.0365774	-0.0366477	-0.0365774	-0.0409659	-0.0366477	-0.0365776	-0.0365776	-0.0365774	-0.0365774	-0.0366477	-0.0365774	-0.0409653	-0.0366477	-0.0365776	-0.0365802	-0.0365774	-0.0365774	-0.0366477	-0.0365774	-0.0409654	-0.0366477	-0.0365802	-0.0365795	-0.03658	-0.0365802	-0.0366218	-0.03658	-0.0406429	-0.0366218	-0.0365781	-0.036578	-0.0365794	-0.0365795	-0.0365408	-0.0365794	-0.0353238	-0.0365408	-0.0365784	-0.0365784	-0.0365795	-0.0365797	-0.0365604	-0.0365795	-0.0365924	-0.0365604	-0.0365783	-0.0365783	-0.0365795	-0.0365797	-0.0365557	-0.0365795	-0.0362858	-0.0365557	-0.0365784	-0.0365784	-0.0365795	-0.0365797	-0.0365568	-0.0365795	-0.0363597	-0.0365568	-0.0365799	-0.0365786	-0.0365797	-0.0365797	-0.036411	-0.0365797	-0.0275491	-0.036411	-0.0365779	-0.0365783	-0.0365784	-0.0365783	-0.0364591	-0.0365784	-0.0293243	-0.0364591	-0.0365792	-0.0365791	-0.0365786	-0.0365786	-0.0364475	-0.0365786	-0.0289808	-0.0364475	-0.0365789	-0.0365789	-0.0365786	-0.0365785	-0.0364503	-0.0365786	-0.0290469	-0.0364503	-0.036579	-0.0365789	-0.0365786	-0.0365785	-0.0364496	-0.0365786	-0.0290342	-0.0364496	-0.0365789	-0.0365789	-0.0365786	-0.0365785	-0.0364498	-0.0365786	-0.0290366	-0.0364498	-0.0365781	-0.0365781	-0.0365785	-0.0365785	-0.0365225	-0.0365785	-0.0333497	-0.0365225	-0.0365785	-0.0365785	-0.0365785	-0.0365785	-0.0365049	-0.0365785	-0.0324088	-0.0365049	-0.0365784	-0.0365784	-0.0365785	-0.0365785	-0.0365092	-0.0365785	-0.0326117	-0.0365092	-0.0365784	-0.0365784	-0.0365785	-0.0365785	-0.0365082	-0.0365785	-0.0325679	-0.0365082	-0.0365784	-0.0365784	-0.0365785	-0.0365785	-0.0365084	-0.0365785	-0.0325773	-0.0365084	-0.0365784	-0.0365784	-0.0365785	-0.0365785	-0.0365083	-0.0365785	-0.0325753	-0.0365083	-0.0365784	-0.0365784	-0.0365785	-0.0365785	-0.0365083	-0.0365785	-0.0325757	-0.0365083	-0.0365784	-0.0365784	-0.0365785	-0.0365785	-0.0365083	-0.0365785	-0.0325756	-0.0365083	-0.0365784	-0.0365784	-0.0365785	-0.0365785	-0.0365083	-0.0365785	-0.0325757	-0.0365083	-0.0365784	-0.0365784	-0.0365785	-0.0365785	-0.0365083	-0.0365785	-0.0325757	-0.0365083	-0.0365784	-0.0365784	-0.0365785	-0.0365785	-0.0365083	-0.0365785	-0.0325757	-0.0365083	-0.0365784	-0.0365784	-0.0365785	-0.0365785	-0.0365083	-0.0365785	-0.0325757	-0.0365083	-0.0365784	-0.0365784	-0.0365785	-0.0365785	-0.0365083	-0.0365785	-0.0325757	-0.0365083	-0.0365784	-0.0365784	-0.0365785	-0.0365785	-0.0365083	-0.0365785	-0.0325757	-0.0365083	-0.0365784	-0.0365784	-0.0365785	-0.0365785	-0.0365083	-0.0365785	-0.0325757	-0.0365083	-0.0365784	-0.0365784	-0.0365785	-0.0365785	-0.0365083	-0.0365785	-0.0325757	-0.0365083	-0.0365784	-0.0365784	-0.0365785	-0.0365785	-0.0365083	-0.0365785	-0.0325757	-0.0365083	-0.0365784	-0.0365784	-0.0365785	-0.0365785	-0.0365083	-0.0365785	-0.0325757	-0.0365083	-0.0365784	-0.0365784	-0.0365785	-0.0365785	-0.0365083	-0.0365785	-0.0325757	-0.0365083	-0.0365784	-0.0365784	-0.0365785	-0.0365785	-0.0365083	-0.0365785	-0.0325757	-0.0365083	-0.0365784	0	0	0	0	0	0	0	0	-0.0556103	-0.0556103	-0.0556103	-0.0556103	-0.0556103	-0.0556103	-0.0556103	-0.0556103	-0.0384586	-0.0384586	-0.0384586	-0.0384586	-0.0384586	-0.0384586	-0.0384586	-0.0384586	-0.0430938	-0.0430938	-0.0430938	-0.0430938	-0.0430938	-0.0430938	-0.0430938	-0.0430938	-0.0417561	-0.0417561	-0.0417561	-0.0417561	-0.0417561	-0.0417561	-0.0417561	-0.0417561	-0.0421283	-0.0421283	-0.0421283	-0.0421283	-0.0421283	-0.0421283	-0.0421283	-0.0421283	-0.0420245	-0.0420245	-0.0420245	-0.0420245	-0.0420245	-0.0420245	-0.0420245	-0.0420245	-0.0420534	-0.0420534	-0.0420534	-0.0420534	-0.0420534	-0.0420534	-0.0420534	-0.0420534	-0.0420453	-0.0420453	-0.0420453	-0.0420453	-0.0420453	-0.0420453	-0.0420453	-0.0420453	-0.0420476	-0.0420476	-0.0420476	-0.0420476	-0.0420476	-0.0420476	-0.0420476	-0.0420476	-0.0696907	-0.043084	-0.0420693	-0.0424275	-0.0420635	-0.0420642	-0.0420635	-0.0420634	-0.0580323	-0.0427888	-0.0420632	-0.0423207	-0.0420591	-0.0420595	-0.042059	-0.042059	-0.0626917	-0.0428726	-0.0420649	-0.0423507	-0.0420603	-0.0420608	-0.0420603	-0.0420603	-0.0607865	-0.0428488	-0.0420644	-0.0423423	-0.04206	-0.0420605	-0.0420599	-0.0420599	-0.0615584	-0.0428556	-0.0420646	-0.0423446	-0.0420601	-0.0420606	-0.04206	-0.04206	-0.0612445	-0.0428536	-0.0420645	-0.042344	-0.0420601	-0.0420606	-0.04206	-0.04206	-0.061372	-0.0428542	-0.0420645	-0.0423441	-0.0420601	-0.0420606	-0.04206	-0.04206	-0.0613202	-0.042854	-0.0420645	-0.0423441	-0.0420601	-0.0420606	-0.04206	-0.04206	-0.0609019	-0.0428541	-0.0420645	-0.0423441	-0.0420601	-0.0420606	-0.04206	-0.0420898	-0.0610708	-0.0425467	-0.0420645	-0.0421755	-0.0420898	-0.0420818	-0.0420911	-0.0420845	-0.0353667	-0.0416237	-0.0420587	-0.0418604	-0.0420815	-0.0420752	-0.0420824	-0.0420859	-0.0419442	-0.0418793	-0.0420604	-0.041948	-0.0420838	-0.042077	-0.0420848	-0.0420855	-0.0401532	-0.0418084	-0.0420599	-0.0419237	-0.0420831	-0.0420765	-0.0420841	-0.0420856	-0.0406331	-0.041828	-0.04206	-0.0419304	-0.0420833	-0.0420767	-0.0420843	-0.0420858	-0.0320708	-0.0401841	-0.0420812	-0.0414093	-0.0420863	-0.0420868	-0.0420861	-0.0420709	-0.0164091	-0.0407713	-0.0420753	-0.0416357	-0.0420706	-0.0420734	-0.0420701	-0.0420735	-0.0185777	-0.0406128	-0.042077	-0.0415732	-0.0420749	-0.0420771	-0.0420745	-0.0420728	-0.0183118	-0.0406555	-0.0420765	-0.0415904	-0.0420737	-0.0420761	-0.0420733	-0.042073	-0.0183442	-0.040644	-0.0420767	-0.0415857	-0.0420741	-0.0420764	-0.0420736	-0.042073	-0.0183402	-0.0406471	-0.0420766	-0.041587	-0.0420739	-0.0420763	-0.0420736	-0.0420729	-0.0206519	-0.0414666	-0.042066	-0.0418465	-0.0420725	-0.0420712	-0.0420726	-0.0420729	-0.029251	-0.0412418	-0.0420689	-0.0417745	-0.0420729	-0.0420726	-0.0420729	-0.0420729	-0.0276273	-0.0413034	-0.0420681	-0.0417945	-0.0420728	-0.0420722	-0.0420729	-0.0420729	-0.0279268	-0.0412865	-0.0420684	-0.041789	-0.0420728	-0.0420723	-0.0420729	-0.0420729	-0.0278713	-0.0412911	-0.0420683	-0.0417905	-0.0420728	-0.0420723	-0.0420729	-0.0420729	-0.0278816	-0.0412899	-0.0420683	-0.0417901	-0.0420728	-0.0420723	-0.0420729	-0.0420729	-0.0278797	-0.0412902	-0.0420683	-0.0417902	-0.0420728	-0.0420723	-0.0420729	-0.0420729	-0.0278801	-0.0412901	-0.0420683	-0.0417902	-0.0420728	-0.0420723	-0.0420729	-0.0420729	-0.02788	-0.0412901	-0.0420683	-0.0417902	-0.0420728	-0.0420723	-0.0420729	-0.0420729	-0.02788	-0.0412901	-0.0420683	-0.0417902	-0.0420728	-0.0420723	-0.0420729	-0.0420729	-0.02788	-0.0412901	-0.0420683	-0.0417902	-0.0420728	-0.0420723	-0.0420729	-0.0420729	-0.02788	-0.0412901	-0.0420683	-0.0417902	-0.0420728	-0.0420723	-0.0420729	-0.0420729	-0.02788	-0.0412901	-0.0420683	-0.0417902	-0.0420728	-0.0420723	-0.0420729	-0.0420729	-0.02788	-0.0412901	-0.0420683	-0.0417902	-0.0420728	-0.0420723	-0.0420729	-0.0420729	-0.02788	-0.0412901	-0.0420683	-0.0417902	-0.0420728	-0.0420723	-0.0420729	-0.0420729	-0.02788	-0.0412901	-0.0420683	-0.0417902	-0.0420728	-0.0420723	-0.0420729	-0.0420729	-0.02788	-0.0412901	-0.0420683	-0.0417902	-0.0420728	-0.0420723	-0.0420729	-0.0420729	-0.02788	-0.0412901	-0.0420683	-0.0417902	-0.0420728	-0.0420723	-0.0420729	-0.0420729	-0.02788	-0.0412901	-0.0420683	-0.0417902	-0.0420728	-0.0420723	-0.0420729	-0.0420729	-0.02788	-0.0412901	-0.0420683	-0.0417902	-0.0420728	-0.0420723	-0.0420729	-0.0420729	0	0	0	0	0	0	0	0	-0.0293168	-0.0293168	-0.0293168	-0.0293168	-0.0293168	-0.0293168	-0.0293168	-0.0293168	-0.0241384	-0.0241384	-0.0241384	-0.0241384	-0.0241384	-0.0241384	-0.0241384	-0.0241384	-0.0249817	-0.0249817	-0.0249817	-0.0249817	-0.0249817	-0.0249817	-0.0249817	-0.0249817	-0.024645	-0.024645	-0.024645	-0.024645	-0.024645	-0.024645	-0.024645	-0.024645	-0.0247001	-0.0247001	-0.0247001	-0.0247001	-0.0247001	-0.0247001	-0.0247001	-0.0247001	-0.0246911	-0.0246911	-0.0246911	-0.0246911	-0.0246911	-0.0246911	-0.0246911	-0.0246911	-0.0246925	-0.0246925	-0.0246925	-0.0246925	-0.0246925	-0.0246925	-0.0246925	-0.0246925	-0.0246923	-0.0246923	-0.0246923	-0.0246923	-0.0246923	-0.0246923	-0.0246923	-0.0246923	-0.0246923	-0.0246923	-0.0246923	-0.0246923	-0.0246923	-0.0246923	-0.0246923	-0.0246923	-0.145707	-0.0270081	-0.0248036	-0.0270081	-0.0247916	-0.0248036	-0.0247916	-0.024791	-0.0659136	-0.0265966	-0.0247853	-0.0265966	-0.0247753	-0.0247853	-0.0247753	-0.0247748	-0.111332	-0.0266693	-0.0247883	-0.0266693	-0.024778	-0.0247883	-0.024778	-0.0247775	-0.0826485	-0.0266564	-0.0247878	-0.0266564	-0.0247775	-0.0247878	-0.0247775	-0.024777	-0.0997728	-0.0266587	-0.0247879	-0.0266587	-0.0247776	-0.0247879	-0.0247776	-0.0247771	-0.0891694	-0.0266583	-0.0247879	-0.0266583	-0.0247776	-0.0247879	-0.0247776	-0.0247771	-0.0955961	-0.0266584	-0.0247879	-0.0266584	-0.0247776	-0.0247879	-0.0247776	-0.0247771	-0.0916483	-0.0266584	-0.0247879	-0.0266584	-0.0247776	-0.0247879	-0.0247776	-0.0247771	-0.0904078	-0.0266584	-0.0247879	-0.0266584	-0.0247776	-0.0247879	-0.0247776	-0.024956	-0.0911471	-0.0256147	-0.0248676	-0.0256147	-0.0249565	-0.0248676	-0.0249565	-0.0249441	-0.0120882	-0.0236749	-0.0248418	-0.0236749	-0.0249264	-0.0248418	-0.0249264	-0.0249461	-0.0204341	-0.0239815	-0.0248461	-0.0239815	-0.0249314	-0.0248461	-0.0249314	-0.0249457	-0.0193331	-0.0239328	-0.0248454	-0.0239328	-0.0249305	-0.0248454	-0.0249305	-0.0249458	-0.0194749	-0.0239405	-0.0248455	-0.0239405	-0.0249307	-0.0248455	-0.0249307	-0.0249476	-0.00959626	-0.021159	-0.024939	-0.021159	-0.0249491	-0.024939	-0.0249491	-0.0248578	-0.000789309	-0.0219881	-0.0248836	-0.0219881	-0.0248564	-0.0248836	-0.0248564	-0.0248638	-0.000942586	-0.0218675	-0.0248927	-0.0218675	-0.0248717	-0.0248927	-0.0248717	-0.0248628	-0.000941625	-0.021885	-0.0248912	-0.021885	-0.0248692	-0.0248912	-0.0248692	-0.024863	-0.000941631	-0.0218825	-0.0248914	-0.0218825	-0.0248696	-0.0248914	-0.0248696	-0.0248629	-0.000941631	-0.0218829	-0.0248914	-0.0218829	-0.0248695	-0.0248914	-0.0248695	-0.024862	-0.00135523	-0.0232761	-0.0248447	-0.0232761	-0.0248604	-0.0248447	-0.0248604	-0.0248621	-0.00487059	-0.023062	-0.0248524	-0.023062	-0.0248619	-0.0248524	-0.0248619	-0.0248621	-0.00475803	-0.0230948	-0.0248511	-0.0230948	-0.0248616	-0.0248511	-0.0248616	-0.0248621	-0.00476159	-0.0230897	-0.0248513	-0.0230897	-0.0248617	-0.0248513	-0.0248617	-0.0248621	-0.00476148	-0.0230905	-0.0248513	-0.0230905	-0.0248617	-0.0248513	-0.0248617	-0.0248621	-0.00476148	-0.0230904	-0.0248513	-0.0230904	-0.0248617	-0.0248513	-0.0248617	-0.0248621	-0.00476148	-0.0230904	-0.0248513	-0.0230904	-0.0248617	-0.0248513	-0.0248617	-0.0248621	-0.00476148	-0.0230904	-0.0248513	-0.0230904	-0.0248617	-0.0248513	-0.0248617	-0.0248621	-0.00476148	-0.0230904	-0.0248513	-0.0230904	-0.0248617	-0.0248513	-0.0248617	-0.0248621	-0.00476148	-0.0230904	-0.0248513	-0.0230904	-0.0248617	-0.0248513	-0.0248617	-0.0248621	-0.00476148	-0.0230904	-0.0248513	-0.0230904	-0.0248617	-0.0248513	-0.0248617	-0.0248621	-0.00476148	-0.0230904	-0.0248513	-0.0230904	-0.0248617	-0.0248513	-0.0248617	-0.0248621	-0.00476148	-0.0230904	-0.0248513	-0.0230904	-0.0248617	-0.0248513	-0.0248617	-0.0248621	-0.00476148	-0.0230904	-0.0248513	-0.0230904	-0.0248617	-0.0248513	-0.0248617	-0.0248621	-0.00476148	-0.0230904	-0.0248513	-0.0230904	-0.0248617	-0.0248513	-0.0248617	-0.0248621	-0.00476148	-0.0230904	-0.0248513	-0.0230904	-0.0248617	-0.0248513	-0.0248617	-0.0248621	-0.00476148	-0.0230904	-0.0248513	-0.0230904	-0.0248617	-0.0248513	-0.0248617	-0.0248621	-0.00476148	-0.0230904	-0.0248513	-0.0230904	-0.0248617	-0.0248513	-0.0248617	-0.0248621	-0.00476148	-0.0230904	-0.0248513	-0.0230904	-0.0248617	-0.0248513	-0.0248617	-0.0248621	-0.00476148	-0.0230904	-0.0248513	-0.0230904	-0.0248617	-0.0248513	-0.0248617	-0.0248621	0	0	0	0	0	0	0	0	-0.00759363	-0.00759363	-0.00759363	-0.00759363	-0.00759363	-0.00759363	-0.00759363	-0.00759363	-0.00722092	-0.00722092	-0.00722092	-0.00722092	-0.00722092	-0.00722092	-0.00722092	-0.00722092	-0.00723879	-0.00723879	-0.00723879	-0.00723879	-0.00723879	-0.00723879	-0.00723879	-0.00723879	-0.00689935	-0.00689935	-0.00689935	-0.00689935	-0.00689935	-0.00689935	-0.00689935	-0.00689935	-0.00691489	-0.00691489	-0.00691489	-0.00691489	-0.00691489	-0.00691489	-0.00691489	-0.00691489	-0.00691419	-0.00691419	-0.00691419	-0.00691419	-0.00691419	-0.00691419	-0.00691419	-0.00691419	-0.00691421	-0.00691421	-0.00691421	-0.00691421	-0.00691421	-0.00691421	-0.00691421	-0.00691421	-0.00691421	-0.00691421	-0.00691421	-0.00691421	-0.00691421	-0.00691421	-0.00691421	-0.00691421	-0.00691421	-0.00691421	-0.00691421	-0.00691421	-0.00691421	-0.00691421	-0.00691421	-0.00691421	-0.269088	-0.00850706	-0.00708964	-0.0117272	-0.00708282	-0.00714308	-0.00708462	-0.00708185	-0.0539863	-0.00841779	-0.0070814	-0.0113599	-0.00707491	-0.00713225	-0.00707661	-0.00707399	-0.20538	-0.00842276	-0.00708179	-0.0113875	-0.00707528	-0.00713277	-0.00707699	-0.00707436	-0.0811488	-0.00842249	-0.00708177	-0.0113854	-0.00707527	-0.00713274	-0.00707697	-0.00707434	-0.174877	-0.00842251	-0.00708177	-0.0113856	-0.00707527	-0.00713274	-0.00707697	-0.00707434	-0.0983684	-0.00842251	-0.00708177	-0.0113856	-0.00707527	-0.00713274	-0.00707697	-0.00707434	-0.157681	-0.00842251	-0.00708177	-0.0113856	-0.00707527	-0.00713274	-0.00707697	-0.00707434	-0.109535	-0.00842251	-0.00708177	-0.0113856	-0.00707527	-0.00713274	-0.00707697	-0.00707434	-0.131506	-0.00842251	-0.00708177	-0.0113856	-0.00707527	-0.00713274	-0.00707697	-0.00738616	-0.114813	-0.00744547	-0.00730244	-0.0089891	-0.00738713	-0.00713274	-0.00736526	-0.00740035	-0.00131865	-0.00623774	-0.00728374	-0.00551186	-0.00737085	-0.00707159	-0.00734832	-0.00739964	-0.0028044	-0.0062879	-0.00728465	-0.0056405	-0.00737165	-0.00707446	-0.00734915	-0.00739967	-0.00277685	-0.00628581	-0.0072846	-0.00563569	-0.00737161	-0.00707432	-0.0073491	-0.00739967	-0.00277736	-0.0062859	-0.0072846	-0.00563587	-0.00737161	-0.00707433	-0.0073491	-0.00740514	-0.000937984	-0.00516831	-0.00739482	-0.00272508	-0.00740479	-0.00729476	-0.00740215	-0.00724718	-4.09971e-06	-0.00553839	-0.00727693	-0.00312836	-0.00724522	-0.00728411	-0.0072533	-0.00724033	-6.28547e-06	-0.00552481	-0.00728262	-0.00311999	-0.00725288	-0.00728463	-0.00726046	-0.00724066	-6.28538e-06	-0.00552531	-0.00728234	-0.00312016	-0.00725251	-0.0072846	-0.00726012	-0.00724064	-6.28538e-06	-0.00552529	-0.00728235	-0.00312016	-0.00725253	-0.0072846	-0.00726013	-0.00724064	-6.28538e-06	-0.00552529	-0.00728235	-0.00312016	-0.00725253	-0.0072846	-0.00726013	-0.00723797	-1.11617e-05	-0.00609344	-0.00722788	-0.00448734	-0.00723627	-0.0071737	-0.00723407	-0.00723795	-0.000169893	-0.00607052	-0.00723049	-0.0044468	-0.00723705	-0.00717897	-0.00723532	-0.00723795	-0.000169713	-0.00607144	-0.00723037	-0.004448	-0.007237	-0.00717872	-0.00723526	-0.00723795	-0.000169713	-0.0060714	-0.00723036	-0.00444796	-0.00723701	-0.00717873	-0.00723527	-0.00723795	-0.000169713	-0.0060714	-0.00723036	-0.00444796	-0.00723701	-0.00717873	-0.00723526	-0.00723795	-0.000169713	-0.0060714	-0.00723036	-0.00444796	-0.00723701	-0.00717873	-0.00723527	-0.00723795	-0.000169713	-0.0060714	-0.00723036	-0.00444796	-0.00723701	-0.00717873	-0.00723526	-0.00723795	-0.000169713	-0.0060714	-0.00723036	-0.00444796	-0.00723701	-0.00717873	-0.00723527	-0.00723795	-0.000169713	-0.0060714	-0.00723036	-0.00444796	-0.00723701	-0.00717873	-0.00723526	-0.00723795	-0.000169713	-0.0060714	-0.00723036	-0.00444796	-0.00723701	-0.00717873	-0.00723527	-0.00723795	-0.000169713	-0.0060714	-0.00723036	-0.00444796	-0.00723701	-0.00717873	-0.00723526	-0.00723795	-0.000169713	-0.0060714	-0.00723036	-0.00444796	-0.00723701	-0.00717873	-0.00723527	-0.00723795	-0.000169713	-0.0060714	-0.00723036	-0.00444796	-0.00723701	-0.00717873	-0.00723526	-0.00723795	-0.000169713	-0.0060714	-0.00723036	-0.00444796	-0.00723701	-0.00717873	-0.00723527	-0.00723795	-0.000169713	-0.0060714	-0.00723036	-0.00444796	-0.00723701	-0.00717873	-0.00723526	-0.00723795	-0.000169713	-0.0060714	-0.00723036	-0.00444796	-0.00723701	-0.00717873	-0.00723527	-0.00723795	-0.000169713	-0.0060714	-0.00723036	-0.00444796	-0.00723701	-0.00717873	-0.00723526	-0.00723795	-0.000169713	-0.0060714	-0.00723036	-0.00444796	-0.00723701	-0.00717873	-0.00723527	-0.00723795	-0.000169713	-0.0060714	-0.00723036	-0.00444796	-0.00723701	-0.00717873	-0.00723526	-0.00723795	-0.000169713	-0.0060714	-0.00723036	-0.00444796	-0.00723701	-0.00717873	-0.00723527	-0.00723795	0	0	0	0	0	0	0	0	-0.0166136	-0.0166136	-0.0166136	-0.0166136	-0.0166136	-0.0166136	-0.0166136	-0.0166136	-0.0148813	-0.0148813	-0.0148813	-0.0148813	-0.0148813	-0.0148813	-0.0148813	-0.0148813	-0.0150532	-0.0150532	-0.0150532	-0.0150532	-0.0150532	-0.0150532	-0.0150532	-0.0150532	-0.0126683	-0.0126683	-0.0126683	-0.0126683	-0.0126683	-0.0126683	-0.0126683	-0.0126683	-0.0128703	-0.0128703	-0.0128703	-0.0128703	-0.0128703	-0.0128703	-0.0128703	-0.0128703	-0.0128531	-0.0128531	-0.0128531	-0.0128531	-0.0128531	-0.0128531	-0.0128531	-0.0128531	-0.0128545	-0.0128545	-0.0128545	-0.0128545	-0.0128545	-0.0128545	-0.0128545	-0.0128545	-0.0128544	-0.0128544	-0.0128544	-0.0128544	-0.0128544	-0.0128544	-0.0128544	-0.0128544	-0.0128544	-0.0128544	-0.0128544	-0.0128544	-0.0128544	-0.0128544	-0.0128544	-0.0128544	-1.24661	-0.0177381	-0.0140244	-0.0823141	-0.0140115	-0.0152568	-0.0140604	-0.0140047	-0.000506614	-0.0171734	-0.013916	-0.0522667	-0.0139044	-0.0150157	-0.0139484	-0.0138983	-1.31592	-0.0172377	-0.013926	-0.0636425	-0.0139143	-0.0150398	-0.0139587	-0.0139081	-0.000319402	-0.0172304	-0.0139251	-0.0590745	-0.0139134	-0.0150374	-0.0139578	-0.0139072	-1.31698	-0.0172312	-0.0139251	-0.0608687	-0.0139134	-0.0150376	-0.0139579	-0.0139073	-0.000317147	-0.0172311	-0.0139251	-0.0601577	-0.0139134	-0.0150376	-0.0139579	-0.0139073	-1.317	-0.0172311	-0.0139251	-0.0604385	-0.0139134	-0.0150376	-0.0139579	-0.0139073	-0.000317119	-0.0172311	-0.0139251	-0.0603274	-0.0139134	-0.0150376	-0.0139579	-0.0139073	-1.15445	-0.0172311	-0.0139251	-0.0603713	-0.0139134	-0.0150376	-0.0139579	-0.0162238	-0.000768707	-0.0141699	-0.0159248	-0.0262381	-0.016231	-0.013425	-0.0157908	-0.0161767	-0.00207977	-0.0114146	-0.0156928	-0.0055308	-0.0159755	-0.012455	-0.015538	-0.0161814	-0.00206171	-0.0116252	-0.0157169	-0.00634679	-0.0160026	-0.0125354	-0.0155641	-0.0161809	-0.00206195	-0.011609	-0.0157144	-0.00631247	-0.0159997	-0.0125287	-0.0155614	-0.016181	-0.00206195	-0.0116102	-0.0157147	-0.0063139	-0.016	-0.0125293	-0.0155617	-0.0162538	-0.00122417	-0.0104427	-0.0162623	-0.000486385	-0.0162613	-0.0140346	-0.0161955	-0.0150452	-1.12747e-06	-0.0116065	-0.0151521	-0.000770333	-0.0150298	-0.0147061	-0.015163	-0.0150721	-2.78787e-06	-0.0115172	-0.015264	-0.000768878	-0.015153	-0.0146407	-0.0152671	-0.0150694	-2.78784e-06	-0.0115241	-0.0152527	-0.000768886	-0.0151407	-0.0146471	-0.0152566	-0.0150696	-2.78784e-06	-0.0115235	-0.0152539	-0.000768886	-0.0151419	-0.0146465	-0.0152576	-0.0150696	-2.78784e-06	-0.0115236	-0.0152537	-0.000768886	-0.0151418	-0.0146465	-0.0152575	-0.0150358	-3.80068e-06	-0.0121505	-0.0149947	-0.00277093	-0.0150196	-0.0138389	-0.0149559	-0.0150374	-0.000125601	-0.0121001	-0.0150204	-0.00273427	-0.0150318	-0.0139133	-0.0149858	-0.0150373	-0.0001255	-0.0121041	-0.0150179	-0.00273494	-0.0150305	-0.0139064	-0.0149829	-0.0150373	-0.0001255	-0.0121038	-0.0150181	-0.00273493	-0.0150307	-0.013907	-0.0149832	-0.0150373	-0.0001255	-0.0121038	-0.0150181	-0.00273493	-0.0150307	-0.013907	-0.0149831	-0.0150373	-0.0001255	-0.0121038	-0.0150181	-0.00273493	-0.0150307	-0.013907	-0.0149831	-0.0150373	-0.0001255	-0.0121038	-0.0150181	-0.00273493	-0.0150307	-0.013907	-0.0149831	-0.0150373	-0.0001255	-0.0121038	-0.0150181	-0.00273493	-0.0150307	-0.013907	-0.0149831	-0.0150373	-0.0001255	-0.0121038	-0.0150181	-0.00273493	-0.0150307	-0.013907	-0.0149831	-0.0150373	-0.0001255	-0.0121038	-0.0150181	-0.00273493	-0.0150307	-0.013907	-0.0149831	-0.0150373	-0.0001255	-0.0121038	-0.0150181	-0.00273493	-0.0150307	-0.013907	-0.0149831	-0.0150373	-0.0001255	-0.0121038	-0.0150181	-0.00273493	-0.0150307	-0.013907	-0.0149831	-0.0150373	-0.0001255	-0.0121038	-0.0150181	-0.00273493	-0.0150307	-0.013907	-0.0149831	-0.0150373	-0.0001255	-0.0121038	-0.0150181	-0.00273493	-0.0150307	-0.013907	-0.0149831	-0.0150373	-0.0001255	-0.0121038	-0.0150181	-0.00273493	-0.0150307	-0.013907	-0.0149831	-0.0150373	-0.0001255	-0.0121038	-0.0150181	-0.00273493	-0.0150307	-0.013907	-0.0149831	-0.0150373	-0.0001255	-0.0121038	-0.0150181	-0.00273493	-0.0150307	-0.013907	-0.0149831	-0.0150373	-0.0001255	-0.0121038	-0.0150181	-0.00273493	-0.0150307	-0.013907	-0.0149831	-0.0150373	-0.0001255	-0.0121038	-0.0150181	-0.00273493	-0.0150307	-0.013907	-0.0149831	-0.0150373	-0.0001255	-0.0121038	-0.0150181	-0.00273493	-0.0150307	-0.013907	-0.0149831	-0.0150373	0	0	0	0	0	0	0	0	-0.0516234	-0.0516234	-0.0516234	-0.0516234	-0.0516234	-0.0516234	-0.0516234	-0.0516234	-0.0366585	-0.0366585	-0.0366585	-0.0366585	-0.0366585	-0.0366585	-0.0366585	-0.0366585	-0.0404848	-0.0404848	-0.0404848	-0.0404848	-0.0404848	-0.0404848	-0.0404848	-0.0404848	-0.0273356	-0.0273356	-0.0273356	-0.0273356	-0.0273356	-0.0273356	-0.0273356	-0.0273356	-0.0298296	-0.0298296	-0.0298296	-0.0298296	-0.0298296	-0.0298296	-0.0298296	-0.0298296	-0.0293397	-0.0293397	-0.0293397	-0.0293397	-0.0293397	-0.0293397	-0.0293397	-0.0293397	-0.0294353	-0.0294353	-0.0294353	-0.0294353	-0.0294353	-0.0294353	-0.0294353	-0.0294353	-0.0294166	-0.0294166	-0.0294166	-0.0294166	-0.0294166	-0.0294166	-0.0294166	-0.0294166	-0.0294203	-0.0294203	-0.0294203	-0.0294203	-0.0294203	-0.0294203	-0.0294203	-0.0294203	-1.40038	-0.0424758	-0.0353908	-1.40038	-0.0353908	-0.0585831	-0.0362097	-0.0353567	-0.000173261	-0.0389522	-0.0340159	-0.000173261	-0.0340159	-0.0482896	-0.0346145	-0.0339908	-1.6585	-0.0398734	-0.0343277	-1.6585	-0.0343277	-0.051699	-0.0349829	-0.0343003	-3.10833e-05	-0.0396305	-0.0342567	-3.10833e-05	-0.0342567	-0.050544	-0.0348975	-0.03423	-1.65985	-0.0396944	-0.0342729	-1.65985	-0.0342729	-0.0509324	-0.0349172	-0.0342459	-3.08058e-05	-0.0396776	-0.0342692	-3.08058e-05	-0.0342692	-0.0508015	-0.0349127	-0.0342423	-1.65985	-0.039682	-0.03427	-1.65985	-0.03427	-0.0508456	-0.0349137	-0.0342431	-3.08054e-05	-0.0396809	-0.0342698	-3.08054e-05	-0.0342698	-0.0508307	-0.0349135	-0.034243	-1.51423	-0.0396812	-0.0342699	-1.65985	-0.0342699	-0.0508357	-0.0349135	-0.0476301	-7.30163e-05	-0.0356921	-0.0471554	-5.12106e-06	-0.0476674	-0.0267048	-0.0424633	-0.0444604	-0.00385452	-0.0305001	-0.0432462	-0.00716521	-0.0435678	-0.0188977	-0.0394327	-0.0453984	-0.00375874	-0.0315697	-0.0443819	-0.00683193	-0.0447684	-0.019904	-0.0402335	-0.0451169	-0.00376113	-0.0313463	-0.044049	-0.00684709	-0.0444135	-0.0197713	-0.0400203	-0.0452012	-0.00376107	-0.0313928	-0.0441463	-0.0068464	-0.0445181	-0.0197887	-0.040077	-0.0459142	-0.00736961	-0.034892	-0.0461816	-2.95612e-05	-0.0460679	-0.0197864	-0.0453245	-0.0387766	-3.10664e-05	-0.0359461	-0.0388427	-7.58683e-05	-0.0386625	-0.0273104	-0.0396938	-0.0402542	-0.00010343	-0.0356956	-0.0407805	-7.58449e-05	-0.0406092	-0.0259793	-0.0412044	-0.0398616	-0.000103381	-0.035755	-0.0402596	-7.58449e-05	-0.0400882	-0.0262099	-0.0407936	-0.0399655	-0.000103381	-0.0357408	-0.040399	-7.58449e-05	-0.040227	-0.0261698	-0.0409049	-0.039938	-0.000103381	-0.0357442	-0.0403617	-7.58449e-05	-0.04019	-0.0261768	-0.0408747	-0.0396226	-7.5831e-05	-0.0338988	-0.0394589	-0.00115447	-0.0395038	-0.0261756	-0.0384356	-0.039691	-0.00115447	-0.0343165	-0.0396959	-0.00114622	-0.0396841	-0.0261758	-0.0390626	-0.039673	-0.00114622	-0.0342215	-0.0396335	-0.00114628	-0.0396366	-0.0261758	-0.0389005	-0.0396777	-0.00114628	-0.0342431	-0.0396499	-0.00114628	-0.0396491	-0.0261758	-0.0389423	-0.0396765	-0.00114628	-0.0342382	-0.0396456	-0.00114628	-0.0396458	-0.0261758	-0.0389315	-0.0396768	-0.00114628	-0.0342393	-0.0396468	-0.00114628	-0.0396467	-0.0261758	-0.0389343	-0.0396767	-0.00114628	-0.0342391	-0.0396465	-0.00114628	-0.0396465	-0.0261758	-0.0389336	-0.0396768	-0.00114628	-0.0342391	-0.0396465	-0.00114628	-0.0396465	-0.0261758	-0.0389338	-0.0396768	-0.00114628	-0.0342391	-0.0396465	-0.00114628	-0.0396465	-0.0261758	-0.0389337	-0.0396768	-0.00114628	-0.0342391	-0.0396465	-0.00114628	-0.0396465	-0.0261758	-0.0389338	-0.0396768	-0.00114628	-0.0342391	-0.0396465	-0.00114628	-0.0396465	-0.0261758	-0.0389338	-0.0396768	-0.00114628	-0.0342391	-0.0396465	-0.00114628	-0.0396465	-0.0261758	-0.0389338	-0.0396768	-0.00114628	-0.0342391	-0.0396465	-0.00114628	-0.0396465	-0.0261758	-0.0389338	-0.0396768	-0.00114628	-0.0342391	-0.0396465	-0.00114628	-0.0396465	-0.0261758	-0.0389338	-0.0396768	-0.00114628	-0.0342391	-0.0396465	-0.00114628	-0.0396465	-0.0261758	-0.0389338	-0.0396768	-0.00114628	-0.0342391	-0.0396465	-0.00114628	-0.0396465	-0.0261758	-0.0389338	-0.0396768	-0.00114628	-0.0342391	-0.0396465	-0.00114628	-0.0396465	-0.0261758	-0.0389338	-0.0396768	-0.00114628	-0.0342391	-0.0396465	-0.00114628	-0.0396465	-0.0261758	-0.0389338	-0.0396768	-0.00114628	-0.0342391	-0.0396465	-0.00114628	-0.0396465	-0.0261758	-0.0389338	-0.0396768	-0.00114628	-0.0342391	-0.0396465	-0.00114628	-0.0396465	-0.0261758	-0.0389338	-0.0396768	0	0	0	0	0	0	0	0	0.00664997	0.00664997	0.00664997	0.00664997	0.00664997	0.00664997	0.00664997	0.00664997	0.00694955	0.00694955	0.00694955	0.00694955	0.00694955	0.00694955	0.00694955	0.00694955	0.00696336	0.00696336	0.00696336	0.00696336	0.00696336	0.00696336	0.00696336	0.00696336	0.00433977	0.00433977	0.00433977	0.00433977	0.00433977	0.00433977	0.00433977	0.00433977	0.00426485	0.00426485	0.00426485	0.00426485	0.00426485	0.00426485	0.00426485	0.00426485	0.00426273	0.00426273	0.00426273	0.00426273	0.00426273	0.00426273	0.00426273	0.00426273	0.00426267	0.00426267	0.00426267	0.00426267	0.00426267	0.00426267	0.00426267	0.00426267	0.00426267	0.00426267	0.00426267	0.00426267	0.00426267	0.00426267	0.00426267	0.00426267	0.00426267	0.00426267	0.00426267	0.00426267	0.00426267	0.00426267	0.00426267	0.00426267	0.0317635	0.00588346	0.00540318	0.486599	0.00540814	0.0317635	0.00588346	0.00540318	0.0379827	0.00594703	0.0054442	1.38443	0.00544937	0.0379827	0.00594703	0.0054442	0.0395458	0.00594954	0.00544568	1.50049	0.00545087	0.0395458	0.00594954	0.00544568	0.0399484	0.00594964	0.00544573	1.50066	0.00545092	0.0399484	0.00594964	0.00544573	0.0400527	0.00594964	0.00544573	1.50066	0.00545092	0.0400527	0.00594964	0.00544573	0.0400798	0.00594964	0.00544573	1.50066	0.00545092	0.0400798	0.00594964	0.00544573	0.0400868	0.00594964	0.00544573	1.50066	0.00545092	0.0400868	0.00594964	0.00544573	0.0400886	0.00594964	0.00544573	1.50066	0.00545092	0.0400886	0.00594964	0.00544573	0.0444517	0.00594964	0.00544573	1.50066	0.00545092	0.0400891	0.00594964	0.00832686	0.0457217	0.00661392	0.00841715	1.49933	0.00833478	0.00757672	0.00661392	0.00857918	0.00131933	0.00609796	0.00857997	1.32505	0.00848333	0.0010237	0.00609796	0.00858918	0.000981962	0.00607713	0.00858922	1.05455	0.00849166	0.000980033	0.00607713	0.00858974	0.000979761	0.00607629	0.00858975	0.421425	0.00849214	0.000979747	0.00607629	0.00858978	0.000979747	0.00607626	0.00858978	0.00861252	0.00849217	0.000979747	0.00607626	0.00889438	0.00292597	0.00738852	0.00890493	5.0813e-07	0.00888289	0.00023776	0.00738852	0.00721723	0.000228395	0.00706909	0.00717889	1.52134e-06	0.00720346	0.000550119	0.00706909	0.00709908	0.000550085	0.00705414	0.00709728	1.52135e-06	0.00712376	0.000551263	0.00705414	0.00709352	0.000551263	0.00705344	0.00709344	1.52135e-06	0.00712001	0.000551268	0.00705344	0.00709326	0.000551268	0.00705341	0.00709326	1.52135e-06	0.00711982	0.000551268	0.00705341	0.00709325	0.000551268	0.00705341	0.00709325	1.52135e-06	0.00711982	0.000551268	0.00705341	0.00697059	0.000310479	0.00639644	0.00696646	5.02764e-05	0.0069613	0.00111891	0.00639644	0.0069608	0.00111711	0.00636865	0.00696061	5.02928e-05	0.00695399	0.00112314	0.00636865	0.00696035	0.00112312	0.00636748	0.00696034	5.02928e-05	0.00695365	0.00112317	0.00636748	0.00696032	0.00112317	0.00636743	0.00696032	5.02928e-05	0.00695364	0.00112317	0.00636743	0.00696032	0.00112317	0.00636743	0.00696032	5.02928e-05	0.00695364	0.00112317	0.00636743	0.00696032	0.00112317	0.00636743	0.00696032	5.02928e-05	0.00695364	0.00112317	0.00636743	0.00696032	0.00112317	0.00636743	0.00696032	5.02928e-05	0.00695364	0.00112317	0.00636743	0.00696032	0.00112317	0.00636743	0.00696032	5.02928e-05	0.00695364	0.00112317	0.00636743	0.00696032	0.00112317	0.00636743	0.00696032	5.02928e-05	0.00695364	0.00112317	0.00636743	0.00696032	0.00112317	0.00636743	0.00696032	5.02928e-05	0.00695364	0.00112317	0.00636743	0.00696032	0.00112317	0.00636743	0.00696032	5.02928e-05	0.00695364	0.00112317	0.00636743	0.00696032	0.00112317	0.00636743	0.00696032	5.02928e-05	0.00695364	0.00112317	0.00636743	0.00696032	0.00112317	0.00636743	0.00696032	5.02928e-05	0.00695364	0.00112317	0.00636743	0.00696032	0.00112317	0.00636743	0.00696032	5.02928e-05	0.00695364	0.00112317	0.00636743	0.00696032	0.00112317	0.00636743	0.00696032	5.02928e-05	0.00695364	0.00112317	0.00636743	0.00696032	0.00112317	0.00636743	0.00696032	5.02928e-05	0.00695364	0.00112317	0.00636743	0.00696032	0.00112317	0.00636743	0.00696032	5.02928e-05	0.00695364	0.00112317	0.00636743	0.00696032	0.00112317	0.00636743	0.00696032	5.02928e-05	0.00695364	0.00112317	0.00636743	0.00696032	0.00112317	0.00636743	0.00696032	5.02928e-05	0.00695364	0.00112317	0.00636743	0.00696032	0.00112317	0.00636743	0.00696032	5.02928e-05	0.00695364	0.00112317	0.00636743	0.00696032	0	0	0	0	0	0	0	0	0.0281306	0.0281306	0.0281306	0.0281306	0.0281306	0.0281306	0.0281306	0.0281306	0.0338925	0.0338925	0.0338925	0.0338925	0.0338925	0.0338925	0.0338925	0.0338925	0.0352103	0.0352103	0.0352103	0.0352103	0.0352103	0.0352103	0.0352103	0.0352103	0.0246158	0.0246158	0.0246158	0.0246158	0.0246158	0.0246158	0.0246158	0.0246158	0.0229457	0.0229457	0.0229457	0.0229457	0.0229457	0.0229457	0.0229457	0.0229457	0.022693	0.022693	0.022693	0.022693	0.022693	0.022693	0.022693	0.022693	0.022655	0.022655	0.022655	0.022655	0.022655	0.022655	0.022655	0.022655	0.0226493	0.0226493	0.0226493	0.0226493	0.0226493	0.0226493	0.0226493	0.0226493	0.0226484	0.0226484	0.0226484	0.0226484	0.0226484	0.0226484	0.0226484	0.0226484	0.0450527	0.0278688	0.0272131	1.02801	0.0272393	1.02801	0.0326842	0.0272393	0.0522387	0.0288498	0.028049	6.3082	0.0280808	6.3082	0.0349298	0.0280808	0.054776	0.0290379	0.0282048	6.34871	0.0282379	6.34871	0.0354528	0.0282379	0.0557007	0.0290742	0.0282339	6.34871	0.0282673	6.34871	0.0355758	0.0282673	0.0560416	0.0290811	0.0282394	6.34871	0.0282728	6.34871	0.0356048	0.0282728	0.0561678	0.0290825	0.0282404	6.34871	0.0282738	6.34871	0.0356116	0.0282738	0.0562146	0.0290827	0.0282406	6.34871	0.028274	6.34871	0.0356132	0.028274	0.0562319	0.0290828	0.0282406	6.34871	0.028274	6.34871	0.0356136	0.028274	0.0683127	0.0290828	0.0282406	6.34871	0.028274	6.34871	0.0356137	0.0393043	0.0739662	0.0353596	0.0400447	6.34871	0.0393043	6.34871	0.0320406	0.0418256	0.020095	0.0359885	0.0432897	6.34871	0.0422323	6.34871	0.0260488	0.0424821	0.0140531	0.0361385	0.0442283	6.34871	0.0430578	6.34871	0.0250343	0.0426669	0.0135003	0.0361744	0.0445035	6.34871	0.0432934	6.34871	0.0248665	0.0427191	0.0134508	0.0361831	0.0445846	6.34871	0.0433609	6.34871	0.0248389	0.0446978	0.0252039	0.0409262	0.0453684	6.34871	0.0449168	6.34871	0.0276073	0.0384427	0.013181	0.0383039	0.0383058	6.34871	0.0384984	6.34871	0.029646	0.0370834	0.0185231	0.037645	0.0365568	6.34871	0.0368977	6.34871	0.0300492	0.0367514	0.0191915	0.0374812	0.0361361	6.34871	0.0365088	6.34871	0.0301295	0.0366707	0.0192768	0.0374406	0.0360356	6.34871	0.036415	6.34871	0.0301456	0.0366511	0.0192878	0.0374306	0.0360117	6.34871	0.0363924	6.34871	0.0301488	0.0358313	0.0134139	0.0351927	0.0357027	6.34871	0.0357584	6.34871	0.028596	0.0356258	0.0185517	0.0346752	0.0356297	6.34871	0.0356087	6.34871	0.0283033	0.0355774	0.0191952	0.0345566	0.0356125	6.34871	0.0355734	6.34871	0.0282484	0.035566	0.0192773	0.0345294	0.0356085	6.34871	0.0355651	6.34871	0.0282381	0.0355634	0.0192878	0.0345232	0.0356075	6.34871	0.0355631	6.34871	0.0282362	0.0355627	0.0192892	0.0345218	0.0356073	6.34871	0.0355627	6.34871	0.0282359	0.0355626	0.0192893	0.0345215	0.0356073	6.34871	0.0355625	6.34871	0.0282358	0.0355625	0.0192894	0.0345214	0.0356073	6.34871	0.0355625	6.34871	0.0282358	0.0355625	0.0192894	0.0345214	0.0356073	6.34871	0.0355625	6.34871	0.0282358	0.0355625	0.0192894	0.0345214	0.0356073	6.34871	0.0355625	6.34871	0.0282358	0.0355625	0.0192894	0.0345214	0.0356073	6.34871	0.0355625	6.34871	0.0282358	0.0355625	0.0192894	0.0345214	0.0356073	6.34871	0.0355625	6.34871	0.0282358	0.0355625	0.0192894	0.0345214	0.0356073	6.34871	0.0355625	6.34871	0.0282358	0.0355625	0.0192894	0.0345214	0.0356073	6.34871	0.0355625	6.34871	0.0282358	0.0355625	0.0192894	0.0345214	0.0356073	6.34871	0.0355625	6.34871	0.0282358	0.0355625	0.0192894	0.0345214	0.0356073	6.34871	0.0355625	6.34871	0.0282358	0.0355625	0.0192894	0.0345214	0.0356073	6.34871	0.0355625	6.34871	0.0282358	0.0355625	0.0192894	0.0345214	0.0356073	6.34871	0.0355625	6.34871	0.0282358	0.0355625	0.0192894	0.0345214	0.0356073	6.34871	0.0355625	6.34871	0.0282358	0.0355625	0.0192894	0.0345214	0.0356073	6.34871	0.0355625	6.34871	0.0282358	0.0355625	0	0	0	0	0	0	0	0	0.000953514	0.000953514	0.000953514	0.000953514	0.000953514	0.000953514	0.000953514	0.000953514	0.000959557	0.000959557	0.000959557	0.000959557	0.000959557	0.000959557	0.000959557	0.000959557	0.000959596	0.000959596	0.000959596	0.000959596	0.000959596	0.000959596	0.000959596	0.000959596	0.000808545	0.000808545	0.000808545	0.000808545	0.000808545	0.000808545	0.000808545	0.000808545	0.000807733	0.000807733	0.000807733	0.000807733	0.000807733	0.000807733	0.000807733	0.000807733	0.00080773	0.00080773	0.00080773	0.00080773	0.00080773	0.00080773	0.00080773	0.00080773	0.00080773	0.00080773	0.00080773	0.00080773	0.00080773	0.00080773	0.00080773	0.00080773	0.00080773	0.00080773	0.00080773	0.00080773	0.00080773	0.00080773	0.00080773	0.00080773	0.00080773	0.00080773	0.00080773	0.00080773	0.00080773	0.00080773	0.00080773	0.00080773	0.000958627	0.000883481	0.000879984	0.00516325	0.000880411	0.0759543	0.00111446	0.000881218	0.000959585	0.000883925	0.000880408	0.00531136	0.000880834	0.101907	0.00111673	0.00088165	0.000959596	0.000883928	0.000880402	0.00531646	0.00088084	0.111194	0.00111675	0.000881652	0.000959596	0.000883928	0.000880408	0.00531666	0.00088084	0.114511	0.00111675	0.000881652	0.000959596	0.000883928	0.000880402	0.00531668	0.00088084	0.115693	0.00111675	0.000881652	0.000959596	0.000883928	0.000880408	0.00531668	0.00088084	0.116114	0.00111675	0.000881652	0.000959596	0.000883928	0.000880402	0.00531668	0.00088084	0.116264	0.00111675	0.000881652	0.000959596	0.000883928	0.000880408	0.00531668	0.00088084	0.116317	0.00111675	0.000881652	0.0010855	0.000883928	0.000880402	0.00531668	0.00088084	0.116337	0.00111675	0.00102844	0.00108641	0.000999956	0.00103985	0.00232285	0.00102749	0.0298039	0.000918449	0.00100918	0.000787058	0.000996742	0.00104092	0.000383776	0.00102797	0.000146285	0.000724096	0.00100762	0.000785497	0.000996722	0.00104093	0.000378864	0.00102797	0.000120094	0.000723166	0.00100761	0.000785493	0.000996719	0.00104093	0.00037885	0.00102797	0.000120073	0.000723162	0.00100761	0.000785493	0.000996719	0.00104093	0.00037885	0.00102797	0.000120073	0.000723162	0.00104338	0.000935807	0.0010373	0.00104586	2.91866e-05	0.00104476	5.91833e-08	0.00065046	0.000965669	0.00082802	0.000975548	0.000962394	4.4364e-05	0.000967456	1.60006e-07	0.000717012	0.000974815	0.000931414	0.000975153	0.000961859	4.43683e-05	0.000966962	1.60006e-07	0.000717329	0.000974877	0.000932056	0.000975144	0.000961857	4.43683e-05	0.000966953	1.60006e-07	0.000717331	0.000974877	0.000932063	0.000975144	0.000961857	4.43683e-05	0.000966953	1.60006e-07	0.000717331	0.000974877	0.000932063	0.000975144	0.000961857	4.43683e-05	0.000966953	1.60006e-07	0.000717331	0.000958018	0.000828001	0.000955873	0.000959588	0.000159895	0.000959154	7.20887e-06	0.000756348	0.00095822	0.000880082	0.000955753	0.000959569	0.000160018	0.000959103	7.20921e-06	0.000756545	0.00095822	0.000880389	0.000955753	0.000959572	0.000160018	0.000959103	7.20921e-06	0.000756545	0.00095822	0.000880393	0.000955753	0.000959572	0.000160018	0.000959103	7.20921e-06	0.000756545	0.00095822	0.000880393	0.000955753	0.000959572	0.000160018	0.000959103	7.20921e-06	0.000756545	0.00095822	0.000880393	0.000955753	0.000959572	0.000160018	0.000959103	7.20921e-06	0.000756545	0.00095822	0.000880393	0.000955753	0.000959572	0.000160018	0.000959103	7.20921e-06	0.000756545	0.00095822	0.000880393	0.000955753	0.000959572	0.000160018	0.000959103	7.20921e-06	0.000756545	0.00095822	0.000880393	0.000955753	0.000959572	0.000160018	0.000959103	7.20921e-06	0.000756545	0.00095822	0.000880393	0.000955753	0.000959572	0.000160018	0.000959103	7.20921e-06	0.000756545	0.00095822	0.000880393	0.000955753	0.000959572	0.000160018	0.000959103	7.20921e-06	0.000756545	0.00095822	0.000880393	0.000955753	0.000959572	0.000160018	0.000959103	7.20921e-06	0.000756545	0.00095822	0.000880393	0.000955753	0.000959572	0.000160018	0.000959103	7.20921e-06	0.000756545	0.00095822	0.000880393	0.000955753	0.000959572	0.000160018	0.000959103	7.20921e-06	0.000756545	0.00095822	0.000880393	0.000955753	0.000959572	0.000160018	0.000959103	7.20921e-06	0.000756545	0.00095822	0.000880393	0.000955753	0.000959572	0.000160018	0.000959103	7.20921e-06	0.000756545	0.00095822	0.000880393	0.000955753	0.000959572	0.000160018	0.000959103	7.20921e-06	0.000756545	0.00095822	0.000880393	0.000955753	0.000959572	0.000160018	0.000959103	7.20921e-06	0.000756545	0.00095822	0.000880393	0.000955753	0.000959572	0.000160018	0.000959103	7.20921e-06	0.000756545	0.00095822	0.000880393	0.000955753	0.000959572	0.000160018	0.000959103	7.20921e-06	0.000756545	0.00095822	0	0	0	0	0	0	0	0	-0.0349881	-0.0349881	-0.0349881	-0.0349881	-0.0349881	-0.0349881	-0.0349881	-0.0349881	-0.0277445	-0.0277445	-0.0277445	-0.0277445	-0.0277445	-0.0277445	-0.0277445	-0.0277445	-0.0291099	-0.0291099	-0.0291099	-0.0291099	-0.0291099	-0.0291099	-0.0291099	-0.0291099	-0.0274974	-0.0274974	-0.0274974	-0.0274974	-0.0274974	-0.0274974	-0.0274974	-0.0274974	-0.0277931	-0.0277931	-0.0277931	-0.0277931	-0.0277931	-0.0277931	-0.0277931	-0.0277931	-0.0277386	-0.0277386	-0.0277386	-0.0277386	-0.0277386	-0.0277386	-0.0277386	-0.0277386	-0.0277486	-0.0277486	-0.0277486	-0.0277486	-0.0277486	-0.0277486	-0.0277486	-0.0277486	-0.0277468	-0.0277468	-0.0277468	-0.0277468	-0.0277468	-0.0277468	-0.0277468	-0.0277468	-0.0277471	-0.0277471	-0.0277471	-0.0277471	-0.0277471	-0.0277471	-0.0277471	-0.0277471	-0.028666	-0.0284312	-0.0284202	-0.0470788	-0.0284241	-1.1017	-0.0341434	-0.0284514	-0.0284919	-0.0283025	-0.0282936	-0.0414242	-0.0282967	-0.00100625	-0.0327261	-0.0283188	-0.0285248	-0.0283267	-0.0283174	-0.0430044	-0.0283206	-1.28149	-0.033035	-0.0283438	-0.0285185	-0.0283222	-0.0283129	-0.0425569	-0.0283161	-0.000304077	-0.0329674	-0.0283391	-0.0285197	-0.028323	-0.0283137	-0.0426832	-0.028317	-1.28652	-0.0329822	-0.0283399	-0.0285195	-0.0283228	-0.0283136	-0.0426475	-0.0283168	-0.000294075	-0.032979	-0.0283398	-0.0285195	-0.0283229	-0.0283136	-0.0426575	-0.0283169	-1.28659	-0.0329797	-0.0283398	-0.0285195	-0.0283229	-0.0283136	-0.0426547	-0.0283169	-0.000293934	-0.0329795	-0.0283398	-0.0296819	-0.0283229	-0.0283136	-0.0426555	-0.0283169	-1.28659	-0.0329796	-0.0295897	-0.029454	-0.0294773	-0.0296804	-0.0336682	-0.0295657	-0.000111863	-0.0291513	-0.0289821	-0.0281002	-0.029241	-0.0294126	-0.0215595	-0.0293178	-0.0130255	-0.0248865	-0.0290671	-0.0283536	-0.0292869	-0.0294649	-0.0233638	-0.029366	-0.0119542	-0.0256008	-0.0290507	-0.028306	-0.029278	-0.0294546	-0.0230857	-0.0293566	-0.0120397	-0.0254797	-0.0290539	-0.028315	-0.0292797	-0.0294566	-0.0231283	-0.0293585	-0.0120328	-0.0255002	-0.0295282	-0.0289774	-0.0294908	-0.0294792	-0.0111779	-0.0294903	-1.64912e-05	-0.020962	-0.0287729	-0.0284932	-0.0288672	-0.0287881	-0.0136269	-0.0288356	-2.89583e-05	-0.0229794	-0.0290981	-0.0291615	-0.0289868	-0.0289204	-0.0134069	-0.0289611	-2.89559e-05	-0.0226738	-0.0290354	-0.0290326	-0.0289638	-0.028895	-0.0134265	-0.028937	-2.89559e-05	-0.0227198	-0.0290474	-0.0290574	-0.0289682	-0.0288999	-0.0134248	-0.0289416	-2.89559e-05	-0.0227129	-0.0290451	-0.0290526	-0.0289674	-0.028899	-0.0134249	-0.0289407	-2.89559e-05	-0.0227139	-0.0288111	-0.0284333	-0.0288635	-0.0288879	-0.0193084	-0.0288759	-0.000782697	-0.0250502	-0.028873	-0.0287287	-0.0288834	-0.02889	-0.0185686	-0.0288883	-0.00077878	-0.0246649	-0.0288611	-0.0286725	-0.0288796	-0.0288896	-0.0186601	-0.028886	-0.000778801	-0.024728	-0.0288634	-0.0286832	-0.0288803	-0.0288897	-0.0186487	-0.0288864	-0.000778801	-0.0247176	-0.0288629	-0.0286811	-0.0288802	-0.0288896	-0.0186501	-0.0288863	-0.000778801	-0.0247194	-0.028863	-0.0286815	-0.0288802	-0.0288897	-0.01865	-0.0288863	-0.000778801	-0.0247191	-0.028863	-0.0286814	-0.0288802	-0.0288896	-0.01865	-0.0288863	-0.000778801	-0.0247191	-0.028863	-0.0286815	-0.0288802	-0.0288897	-0.01865	-0.0288863	-0.000778801	-0.0247191	-0.028863	-0.0286815	-0.0288802	-0.0288896	-0.01865	-0.0288863	-0.000778801	-0.0247191	-0.028863	-0.0286815	-0.0288802	-0.0288897	-0.01865	-0.0288863	-0.000778801	-0.0247191	-0.028863	-0.0286815	-0.0288802	-0.0288896	-0.01865	-0.0288863	-0.000778801	-0.0247191	-0.028863	-0.0286815	-0.0288802	-0.0288897	-0.01865	-0.0288863	-0.000778801	-0.0247191	-0.028863	-0.0286815	-0.0288802	-0.0288896	-0.01865	-0.0288863	-0.000778801	-0.0247191	-0.028863	-0.0286815	-0.0288802	-0.0288897	-0.01865	-0.0288863	-0.000778801	-0.0247191	-0.028863	-0.0286815	-0.0288802	-0.0288896	-0.01865	-0.0288863	-0.000778801	-0.0247191	-0.028863	-0.0286815	-0.0288802	-0.0288897	-0.01865	-0.0288863	-0.000778801	-0.0247191	-0.028863	-0.0286815	-0.0288802	-0.0288896	-0.01865	-0.0288863	-0.000778801	-0.0247191	-0.028863	-0.0286815	-0.0288802	-0.0288897	-0.01865	-0.0288863	-0.000778801	-0.0247191	-0.028863	-0.0286815	-0.0288802	-0.0288896	-0.01865	-0.0288863	-0.000778801	-0.0247191	-0.028863	-0.0286815	-0.0288802	-0.0288897	-0.01865	-0.0288863	-0.000778801	-0.0247191	-0.028863	0	0	0	0	0	0	0	0	-0.01357	-0.01357	-0.01357	-0.01357	-0.01357	-0.01357	-0.01357	-0.01357	-0.0124028	-0.0124028	-0.0124028	-0.0124028	-0.0124028	-0.0124028	-0.0124028	-0.0124028	-0.0124991	-0.0124991	-0.0124991	-0.0124991	-0.0124991	-0.0124991	-0.0124991	-0.0124991	-0.0123919	-0.0123919	-0.0123919	-0.0123919	-0.0123919	-0.0123919	-0.0123919	-0.0123919	-0.0124007	-0.0124007	-0.0124007	-0.0124007	-0.0124007	-0.0124007	-0.0124007	-0.0124007	-0.0124	-0.0124	-0.0124	-0.0124	-0.0124	-0.0124	-0.0124	-0.0124	-0.0124001	-0.0124001	-0.0124001	-0.0124001	-0.0124001	-0.0124001	-0.0124001	-0.0124001	-0.0124001	-0.0124001	-0.0124001	-0.0124001	-0.0124001	-0.0124001	-0.0124001	-0.0124001	-0.0124001	-0.0124001	-0.0124001	-0.0124001	-0.0124001	-0.0124001	-0.0124001	-0.0124001	-0.0124559	-0.0124499	-0.0124496	-0.0135626	-0.0124499	-0.0730574	-0.0135626	-0.0124559	-0.0124513	-0.0124458	-0.0124455	-0.0134585	-0.0124458	-0.0491781	-0.0134585	-0.0124513	-0.0124517	-0.0124461	-0.0124459	-0.0134678	-0.0124461	-0.0574913	-0.0134678	-0.0124517	-0.0124517	-0.0124461	-0.0124458	-0.0134669	-0.0124461	-0.0544515	-0.0134669	-0.0124517	-0.0124517	-0.0124461	-0.0124458	-0.013467	-0.0124461	-0.0555443	-0.013467	-0.0124517	-0.0124517	-0.0124461	-0.0124458	-0.013467	-0.0124461	-0.055149	-0.013467	-0.0124517	-0.0124517	-0.0124461	-0.0124458	-0.013467	-0.0124461	-0.0552916	-0.013467	-0.0124517	-0.0124517	-0.0124461	-0.0124458	-0.013467	-0.0124461	-0.0552401	-0.013467	-0.0124517	-0.0125416	-0.0124461	-0.0124458	-0.013467	-0.0124461	-0.0552587	-0.013467	-0.0125416	-0.0125341	-0.0125359	-0.0125446	-0.01294	-0.0125359	-0.042033	-0.01294	-0.0124842	-0.0124785	-0.0125282	-0.0125363	-0.0119195	-0.0125282	-0.00775352	-0.0119195	-0.0124826	-0.0124831	-0.0125288	-0.012537	-0.0120004	-0.0125288	-0.00973445	-0.0120004	-0.0124828	-0.0124827	-0.0125288	-0.012537	-0.0119939	-0.0125288	-0.00960734	-0.0119939	-0.0124827	-0.0124827	-0.0125288	-0.012537	-0.0119945	-0.0125288	-0.00961545	-0.0119945	-0.012539	-0.0124939	-0.012538	-0.0125379	-0.0106018	-0.012538	-0.000358057	-0.0106018	-0.0124801	-0.0124838	-0.0124923	-0.0124884	-0.0109161	-0.0124923	-0.000437555	-0.0109161	-0.0125099	-0.0125096	-0.0124961	-0.0124925	-0.0108934	-0.0124961	-0.000437324	-0.0108934	-0.0125074	-0.0125074	-0.0124957	-0.0124922	-0.010895	-0.0124957	-0.000437324	-0.010895	-0.0125076	-0.0125076	-0.0124958	-0.0124922	-0.0108949	-0.0124958	-0.000437324	-0.0108949	-0.0125076	-0.0125076	-0.0124958	-0.0124922	-0.0108949	-0.0124958	-0.000437324	-0.0108949	-0.0124795	-0.0124795	-0.0124912	-0.0124917	-0.0115884	-0.0124912	-0.00226829	-0.0115884	-0.0124864	-0.0124864	-0.0124915	-0.0124918	-0.0115352	-0.0124915	-0.00224083	-0.0115352	-0.0124859	-0.0124859	-0.0124915	-0.0124918	-0.0115393	-0.0124915	-0.00224124	-0.0115393	-0.0124859	-0.0124859	-0.0124915	-0.0124918	-0.011539	-0.0124915	-0.00224124	-0.011539	-0.0124859	-0.0124859	-0.0124915	-0.0124918	-0.011539	-0.0124915	-0.00224124	-0.011539	-0.0124859	-0.0124859	-0.0124915	-0.0124918	-0.011539	-0.0124915	-0.00224124	-0.011539	-0.0124859	-0.0124859	-0.0124915	-0.0124918	-0.011539	-0.0124915	-0.00224124	-0.011539	-0.0124859	-0.0124859	-0.0124915	-0.0124918	-0.011539	-0.0124915	-0.00224124	-0.011539	-0.0124859	-0.0124859	-0.0124915	-0.0124918	-0.011539	-0.0124915	-0.00224124	-0.011539	-0.0124859	-0.0124859	-0.0124915	-0.0124918	-0.011539	-0.0124915	-0.00224124	-0.011539	-0.0124859	-0.0124859	-0.0124915	-0.0124918	-0.011539	-0.0124915	-0.00224124	-0.011539	-0.0124859	-0.0124859	-0.0124915	-0.0124918	-0.011539	-0.0124915	-0.00224124	-0.011539	-0.0124859	-0.0124859	-0.0124915	-0.0124918	-0.011539	-0.0124915	-0.00224124	-0.011539	-0.0124859	-0.0124859	-0.0124915	-0.0124918	-0.011539	-0.0124915	-0.00224124	-0.011539	-0.0124859	-0.0124859	-0.0124915	-0.0124918	-0.011539	-0.0124915	-0.00224124	-0.011539	-0.0124859	-0.0124859	-0.0124915	-0.0124918	-0.011539	-0.0124915	-0.00224124	-0.011539	-0.0124859	-0.0124859	-0.0124915	-0.0124918	-0.011539	-0.0124915	-0.00224124	-0.011539	-0.0124859	-0.0124859	-0.0124915	-0.0124918	-0.011539	-0.0124915	-0.00224124	-0.011539	-0.0124859	-0.0124859	-0.0124915	-0.0124918	-0.011539	-0.0124915	-0.00224124	-0.011539	-0.0124859	-0.0124859	-0.0124915	-0.0124918	-0.011539	-0.0124915	-0.00224124	-0.011539	-0.0124859	0	0	0	0	0	0	0	0	-0.0123003	-0.0123003	-0.0123003	-0.0123003	-0.0123003	-0.0123003	-0.0123003	-0.0123003	-0.0113373	-0.0113373	-0.0113373	-0.0113373	-0.0113373	-0.0113373	-0.0113373	-0.0113373	-0.0114099	-0.0114099	-0.0114099	-0.0114099	-0.0114099	-0.0114099	-0.0114099	-0.0114099	-0.0113955	-0.0113955	-0.0113955	-0.0113955	-0.0113955	-0.0113955	-0.0113955	-0.0113955	-0.0113966	-0.0113966	-0.0113966	-0.0113966	-0.0113966	-0.0113966	-0.0113966	-0.0113966	-0.0113965	-0.0113965	-0.0113965	-0.0113965	-0.0113965	-0.0113965	-0.0113965	-0.0113965	-0.0113965	-0.0113965	-0.0113965	-0.0113965	-0.0113965	-0.0113965	-0.0113965	-0.0113965	-0.0113965	-0.0113965	-0.0113965	-0.0113965	-0.0113965	-0.0113965	-0.0113965	-0.0113965	-0.0113965	-0.0113965	-0.0113965	-0.0113965	-0.0113965	-0.0113965	-0.0113965	-0.0113965	-0.0114011	-0.0114009	-0.0114009	-0.0114995	-0.011401	-0.0188797	-0.0116773	-0.0114025	-0.0114008	-0.0114006	-0.0114006	-0.0114917	-0.0114006	-0.0179682	-0.0116556	-0.0114021	-0.0114008	-0.0114006	-0.0114006	-0.0114923	-0.0114006	-0.0180769	-0.0116573	-0.0114021	-0.0114008	-0.0114006	-0.0114006	-0.0114922	-0.0114006	-0.0180639	-0.0116572	-0.0114021	-0.0114008	-0.0114006	-0.0114006	-0.0114922	-0.0114006	-0.0180654	-0.0116572	-0.0114021	-0.0114008	-0.0114006	-0.0114006	-0.0114922	-0.0114006	-0.0180653	-0.0116572	-0.0114021	-0.0114008	-0.0114006	-0.0114006	-0.0114922	-0.0114006	-0.0180653	-0.0116572	-0.0114021	-0.0114008	-0.0114006	-0.0114006	-0.0114922	-0.0114006	-0.0180653	-0.0116572	-0.0114021	-0.0114092	-0.0114006	-0.0114006	-0.0114922	-0.0114006	-0.0180653	-0.0116572	-0.0114102	-0.0114086	-0.0114091	-0.0114095	-0.0114465	-0.0114087	-0.0172355	-0.0115736	-0.0114015	-0.0114058	-0.0114084	-0.0114088	-0.0113518	-0.0114081	-0.010463	-0.0113059	-0.0114006	-0.011406	-0.0114085	-0.0114089	-0.0113589	-0.0114081	-0.0109436	-0.011326	-0.0114006	-0.011406	-0.0114085	-0.0114089	-0.0113584	-0.0114081	-0.0109088	-0.0113245	-0.0114006	-0.011406	-0.0114085	-0.0114089	-0.0113584	-0.0114081	-0.0109113	-0.0113246	-0.011409	-0.0114048	-0.0114089	-0.0114089	-0.0112179	-0.0114089	-0.00416255	-0.0108813	-0.0114017	-0.0114046	-0.0114047	-0.0114045	-0.0112507	-0.0114048	-0.00445756	-0.0109526	-0.0114063	-0.011406	-0.011405	-0.0114048	-0.0112483	-0.0114051	-0.00444883	-0.0109474	-0.011406	-0.0114059	-0.011405	-0.0114048	-0.0112485	-0.0114051	-0.00444909	-0.0109478	-0.011406	-0.0114059	-0.011405	-0.0114048	-0.0112485	-0.0114051	-0.00444908	-0.0109478	-0.011406	-0.0114059	-0.011405	-0.0114048	-0.0112485	-0.0114051	-0.00444908	-0.0109478	-0.0114018	-0.0114043	-0.0114048	-0.0114048	-0.0113187	-0.0114047	-0.00720482	-0.0111686	-0.0114034	-0.0114046	-0.0114048	-0.0114048	-0.0113134	-0.0114048	-0.0070742	-0.0111523	-0.0114033	-0.0114046	-0.0114048	-0.0114048	-0.0113138	-0.0114048	-0.00708034	-0.0111535	-0.0114033	-0.0114046	-0.0114048	-0.0114048	-0.0113138	-0.0114048	-0.00708005	-0.0111534	-0.0114033	-0.0114046	-0.0114048	-0.0114048	-0.0113138	-0.0114048	-0.00708006	-0.0111534	-0.0114033	-0.0114046	-0.0114048	-0.0114048	-0.0113138	-0.0114048	-0.00708006	-0.0111534	-0.0114033	-0.0114046	-0.0114048	-0.0114048	-0.0113138	-0.0114048	-0.00708006	-0.0111534	-0.0114033	-0.0114046	-0.0114048	-0.0114048	-0.0113138	-0.0114048	-0.00708006	-0.0111534	-0.0114033	-0.0114046	-0.0114048	-0.0114048	-0.0113138	-0.0114048	-0.00708006	-0.0111534	-0.0114033	-0.0114046	-0.0114048	-0.0114048	-0.0113138	-0.0114048	-0.00708006	-0.0111534	-0.0114033	-0.0114046	-0.0114048	-0.0114048	-0.0113138	-0.0114048	-0.00708006	-0.0111534	-0.0114033	-0.0114046	-0.0114048	-0.0114048	-0.0113138	-0.0114048	-0.00708006	-0.0111534	-0.0114033	-0.0114046	-0.0114048	-0.0114048	-0.0113138	-0.0114048	-0.00708006	-0.0111534	-0.0114033	-0.0114046	-0.0114048	-0.0114048	-0.0113138	-0.0114048	-0.00708006	-0.0111534	-0.0114033	-0.0114046	-0.0114048	-0.0114048	-0.0113138	-0.0114048	-0.00708006	-0.0111534	-0.0114033	-0.0114046	-0.0114048	-0.0114048	-0.0113138	-0.0114048	-0.00708006	-0.0111534	-0.0114033	-0.0114046	-0.0114048	-0.0114048	-0.0113138	-0.0114048	-0.00708006	-0.0111534	-0.0114033	-0.0114046	-0.0114048	-0.0114048	-0.0113138	-0.0114048	-0.00708006	-0.0111534	-0.0114033	-0.0114046	-0.0114048	-0.0114048	-0.0113138	-0.0114048	-0.00708006	-0.0111534	-0.0114033	-0.0114046	-0.0114048	-0.0114048	-0.0113138	-0.0114048	-0.00708006	-0.0111534	-0.0114033	0	0	0	0	0	0	0	0	0.010271	0.010271	0.010271	0.010271	0.010271	0.010271	0.010271	0.010271	0.0109943	0.0109943	0.0109943	0.0109943	0.0109943	0.0109943	0.0109943	0.0109943	0.0110471	0.0110471	0.0110471	0.0110471	0.0110471	0.0110471	0.0110471	0.0110471	0.0109984	0.0109984	0.0109984	0.0109984	0.0109984	0.0109984	0.0109984	0.0109984	0.0109948	0.0109948	0.0109948	0.0109948	0.0109948	0.0109948	0.0109948	0.0109948	0.0109946	0.0109946	0.0109946	0.0109946	0.0109946	0.0109946	0.0109946	0.0109946	0.0109946	0.0109946	0.0109946	0.0109946	0.0109946	0.0109946	0.0109946	0.0109946	0.0109946	0.0109946	0.0109946	0.0109946	0.0109946	0.0109946	0.0109946	0.0109946	0.0109946	0.0109946	0.0109946	0.0109946	0.0109946	0.0109946	0.0109946	0.0109946	0.0321987	0.0127048	0.0110471	0.011227	0.0110212	0.0110212	0.0110208	0.0110208	0.0370016	0.0128494	0.0110509	0.0112443	0.0110232	0.0110232	0.0110228	0.0110227	0.038184	0.0128617	0.0110512	0.0112456	0.0110233	0.0110233	0.0110229	0.0110229	0.0384806	0.0128628	0.0110512	0.0112457	0.0110233	0.0110233	0.0110229	0.0110229	0.0385554	0.0128628	0.0110512	0.0112457	0.0110233	0.0110233	0.0110229	0.0110229	0.0385742	0.0128628	0.0110512	0.0112457	0.0110233	0.0110233	0.0110229	0.0110229	0.038579	0.0128628	0.0110512	0.0112457	0.0110233	0.0110233	0.0110229	0.0110229	0.0385802	0.0128628	0.0110512	0.0112457	0.0110233	0.0110233	0.0110229	0.0110229	0.0369712	0.0128628	0.0110512	0.0112457	0.0110233	0.0110233	0.0110229	0.0110669	0.0365835	0.0123205	0.0110159	0.0111067	0.0110673	0.0110648	0.0110725	0.0110783	0.0110552	0.0106489	0.0109871	0.0108926	0.0110701	0.0110674	0.0110761	0.0110791	0.00933458	0.0105316	0.010985	0.0108771	0.0110703	0.0110676	0.0110764	0.0110792	0.00922872	0.0105234	0.0109848	0.010876	0.0110703	0.0110676	0.0110764	0.0110792	0.00922223	0.0105228	0.0109848	0.010876	0.0110703	0.0110676	0.0110764	0.0110796	0.00406838	0.00830423	0.0110201	0.0106619	0.0110782	0.011078	0.0110794	0.0110577	0.0012481	0.00836143	0.0110403	0.0107133	0.0110567	0.0110579	0.0110547	0.011052	0.00130313	0.00836461	0.0110418	0.0107169	0.0110551	0.0110565	0.0110529	0.0110515	0.00130361	0.00836478	0.0110419	0.0107172	0.011055	0.0110564	0.0110528	0.0110515	0.00130361	0.00836479	0.0110419	0.0107172	0.011055	0.0110564	0.0110528	0.0110515	0.00130361	0.00836479	0.0110419	0.0107172	0.011055	0.0110564	0.0110528	0.0110513	0.00198566	0.00941632	0.0110242	0.0108242	0.0110511	0.0110512	0.0110513	0.0110512	0.00353986	0.0094822	0.011023	0.0108319	0.0110508	0.0110508	0.0110512	0.0110512	0.00357661	0.00948634	0.0110229	0.0108324	0.0110508	0.0110508	0.0110512	0.0110512	0.00357748	0.0094866	0.0110229	0.0108325	0.0110508	0.0110508	0.0110512	0.0110512	0.0035775	0.00948662	0.0110229	0.0108325	0.0110508	0.0110508	0.0110512	0.0110512	0.0035775	0.00948665	0.0110229	0.0108325	0.0110508	0.0110508	0.0110512	0.0110512	0.0035775	0.00948665	0.0110229	0.0108325	0.0110508	0.0110508	0.0110512	0.0110512	0.0035775	0.00948665	0.0110229	0.0108325	0.0110508	0.0110508	0.0110512	0.0110512	0.0035775	0.00948665	0.0110229	0.0108325	0.0110508	0.0110508	0.0110512	0.0110512	0.0035775	0.00948665	0.0110229	0.0108325	0.0110508	0.0110508	0.0110512	0.0110512	0.0035775	0.00948665	0.0110229	0.0108325	0.0110508	0.0110508	0.0110512	0.0110512	0.0035775	0.00948665	0.0110229	0.0108325	0.0110508	0.0110508	0.0110512	0.0110512	0.0035775	0.00948665	0.0110229	0.0108325	0.0110508	0.0110508	0.0110512	0.0110512	0.0035775	0.00948665	0.0110229	0.0108325	0.0110508	0.0110508	0.0110512	0.0110512	0.0035775	0.00948665	0.0110229	0.0108325	0.0110508	0.0110508	0.0110512	0.0110512	0.0035775	0.00948665	0.0110229	0.0108325	0.0110508	0.0110508	0.0110512	0.0110512	0.0035775	0.00948665	0.0110229	0.0108325	0.0110508	0.0110508	0.0110512	0.0110512	0.0035775	0.00948665	0.0110229	0.0108325	0.0110508	0.0110508	0.0110512	0.0110512	0.0035775	0.00948665	0.0110229	0.0108325	0.0110508	0.0110508	0.0110512	0.0110512	0.0035775	0.00948665	0.0110229	0.0108325	0.0110508	0.0110508	0.0110512	0.0110512	0	0	0	0	0	0	0	0	-0.00965086	-0.00965086	-0.00965086	-0.00965086	-0.00965086	-0.00965086	-0.00965086	-0.00965086	-0.00905291	-0.00905291	-0.00905291	-0.00905291	-0.00905291	-0.00905291	-0.00905291	-0.00905291	-0.00908885	-0.00908885	-0.00908885	-0.00908885	-0.00908885	-0.00908885	-0.00908885	-0.00908885	-0.0086616	-0.0086616	-0.0086616	-0.0086616	-0.0086616	-0.0086616	-0.0086616	-0.0086616	-0.00868618	-0.00868618	-0.00868618	-0.00868618	-0.00868618	-0.00868618	-0.00868618	-0.00868618	-0.00868476	-0.00868476	-0.00868476	-0.00868476	-0.00868476	-0.00868476	-0.00868476	-0.00868476	-0.00868485	-0.00868485	-0.00868485	-0.00868485	-0.00868485	-0.00868485	-0.00868485	-0.00868485	-0.00868483	-0.00868483	-0.00868483	-0.00868483	-0.00868483	-0.00868483	-0.00868483	-0.00868483	-0.00868483	-0.00868483	-0.00868483	-0.00868483	-0.00868483	-0.00868483	-0.00868483	-0.00868483	-0.338603	-0.0147308	-0.00897232	-0.0106857	-0.00889888	-0.00890519	-0.00889663	-0.00889542	-0.0437062	-0.0141535	-0.00895524	-0.010545	-0.00888627	-0.0088922	-0.00888416	-0.00888301	-0.277155	-0.0142076	-0.00895625	-0.0105548	-0.00888701	-0.00889297	-0.00888489	-0.00888375	-0.0651322	-0.0142026	-0.00895619	-0.0105542	-0.00888696	-0.00889292	-0.00888485	-0.00888369	-0.244452	-0.014203	-0.0089562	-0.0105542	-0.00888696	-0.00889292	-0.00888485	-0.00888369	-0.0803871	-0.014203	-0.0089562	-0.0105542	-0.00888696	-0.00889292	-0.00888485	-0.00888369	-0.223268	-0.014203	-0.0089562	-0.0105542	-0.00888696	-0.00889292	-0.00888485	-0.00888369	-0.0920458	-0.014203	-0.0089562	-0.0105542	-0.00888696	-0.00889292	-0.00888485	-0.00888369	-0.167527	-0.014203	-0.0089562	-0.0105542	-0.00888696	-0.00889292	-0.00888485	-0.00924558	-0.10454	-0.0112132	-0.0089562	-0.00932982	-0.00924899	-0.00917003	-0.00927648	-0.00929003	-0.0017944	-0.00690249	-0.00887942	-0.00782917	-0.00922322	-0.00914314	-0.00925115	-0.00928727	-0.0035529	-0.00710276	-0.00888394	-0.00790749	-0.00922479	-0.00914476	-0.00925271	-0.00928744	-0.00351163	-0.00709334	-0.00888366	-0.00790338	-0.0092247	-0.00914466	-0.0092526	-0.00928742	-0.00351259	-0.00709378	-0.00888369	-0.0079036	-0.0092247	-0.00914467	-0.00925262	-0.009294	-0.000304719	-0.00342996	-0.00916051	-0.00649835	-0.00929129	-0.00928305	-0.00929427	-0.00911055	-5.53894e-06	-0.0039573	-0.00914372	-0.00697699	-0.00910362	-0.00913333	-0.00909345	-0.0090889	-7.98822e-06	-0.00394347	-0.00914474	-0.00695487	-0.00911496	-0.0091424	-0.00910557	-0.0090902	-7.9881e-06	-0.00394383	-0.00914466	-0.00695589	-0.00911427	-0.00914185	-0.00910484	-0.00909012	-7.9881e-06	-0.00394382	-0.00914467	-0.00695585	-0.00911431	-0.00914189	-0.00910489	-0.00909012	-7.9881e-06	-0.00394382	-0.00914467	-0.00695584	-0.00911431	-0.00914189	-0.00910488	-0.00908691	-2.88028e-05	-0.00567194	-0.00900544	-0.00767111	-0.00908159	-0.00907349	-0.00908446	-0.00908676	-0.000215894	-0.00560723	-0.00901375	-0.00763479	-0.00908356	-0.0090776	-0.00908568	-0.00908678	-0.000215625	-0.00560964	-0.00901326	-0.00763664	-0.00908344	-0.00907735	-0.00908561	-0.00908678	-0.000215625	-0.00560955	-0.00901328	-0.00763655	-0.00908346	-0.00907738	-0.00908562	-0.00908678	-0.000215625	-0.00560955	-0.00901329	-0.00763655	-0.00908346	-0.00907738	-0.00908561	-0.00908678	-0.000215625	-0.00560955	-0.00901329	-0.00763655	-0.00908346	-0.00907738	-0.00908562	-0.00908678	-0.000215625	-0.00560955	-0.00901329	-0.00763655	-0.00908346	-0.00907738	-0.00908561	-0.00908678	-0.000215625	-0.00560955	-0.00901329	-0.00763655	-0.00908346	-0.00907738	-0.00908562	-0.00908678	-0.000215625	-0.00560955	-0.00901329	-0.00763655	-0.00908346	-0.00907738	-0.00908561	-0.00908678	-0.000215625	-0.00560955	-0.00901329	-0.00763655	-0.00908346	-0.00907738	-0.00908562	-0.00908678	-0.000215625	-0.00560955	-0.00901329	-0.00763655	-0.00908346	-0.00907738	-0.00908561	-0.00908678	-0.000215625	-0.00560955	-0.00901329	-0.00763655	-0.00908346	-0.00907738	-0.00908562	-0.00908678	-0.000215625	-0.00560955	-0.00901329	-0.00763655	-0.00908346	-0.00907738	-0.00908561	-0.00908678	-0.000215625	-0.00560955	-0.00901329	-0.00763655	-0.00908346	-0.00907738	-0.00908562	-0.00908678	-0.000215625	-0.00560955	-0.00901329	-0.00763655	-0.00908346	-0.00907738	-0.00908561	-0.00908678	-0.000215625	-0.00560955	-0.00901329	-0.00763655	-0.00908346	-0.00907738	-0.00908562	-0.00908678	-0.000215625	-0.00560955	-0.00901329	-0.00763655	-0.00908346	-0.00907738	-0.00908561	-0.00908678	-0.000215625	-0.00560955	-0.00901329	-0.00763655	-0.00908346	-0.00907738	-0.00908562	-0.00908678	-0.000215625	-0.00560955	-0.00901329	-0.00763655	-0.00908346	-0.00907738	-0.00908561	-0.00908678	-0.000215625	-0.00560955	-0.00901329	-0.00763655	-0.00908346	-0.00907738	-0.00908562	-0.00908678	0	0	0	0	0	0	0	0	-0.0275798	-0.0275798	-0.0275798	-0.0275798	-0.0275798	-0.0275798	-0.0275798	-0.0275798	-0.0229714	-0.0229714	-0.0229714	-0.0229714	-0.0229714	-0.0229714	-0.0229714	-0.0229714	-0.0236842	-0.0236842	-0.0236842	-0.0236842	-0.0236842	-0.0236842	-0.0236842	-0.0236842	-0.0177286	-0.0177286	-0.0177286	-0.0177286	-0.0177286	-0.0177286	-0.0177286	-0.0177286	-0.0184434	-0.0184434	-0.0184434	-0.0184434	-0.0184434	-0.0184434	-0.0184434	-0.0184434	-0.0183561	-0.0183561	-0.0183561	-0.0183561	-0.0183561	-0.0183561	-0.0183561	-0.0183561	-0.0183667	-0.0183667	-0.0183667	-0.0183667	-0.0183667	-0.0183667	-0.0183667	-0.0183667	-0.0183655	-0.0183655	-0.0183655	-0.0183655	-0.0183655	-0.0183655	-0.0183655	-0.0183655	-0.0183656	-0.0183656	-0.0183656	-0.0183656	-0.0183656	-0.0183656	-0.0183656	-0.0183656	-5.70253	-0.0620353	-0.0215746	-0.0620353	-0.0212283	-0.0215746	-0.0212283	-0.0211785	-2.51687e-15	-0.0465042	-0.0211202	-0.0465042	-0.020829	-0.0211202	-0.020829	-0.020787	-5.75809	-0.0515272	-0.0211839	-0.0515272	-0.0208842	-0.0211839	-0.0208842	-0.020841	-1.73889e-15	-0.0498464	-0.021175	-0.0498464	-0.0208766	-0.021175	-0.0208766	-0.0208336	-5.75809	-0.0504027	-0.0211762	-0.0504027	-0.0208776	-0.0211762	-0.0208776	-0.0208346	-1.73889e-15	-0.0502179	-0.0211761	-0.0502179	-0.0208775	-0.0211761	-0.0208775	-0.0208344	-5.75809	-0.0502792	-0.0211761	-0.0502792	-0.0208775	-0.0211761	-0.0208775	-0.0208345	-1.73889e-15	-0.0502589	-0.0211761	-0.0502589	-0.0208775	-0.0211761	-0.0208775	-0.0208345	-5.33015	-0.0502656	-0.0211761	-0.0502656	-0.0208775	-0.0211761	-0.0208775	-0.0264023	-1.44887e-14	-0.0243641	-0.0237202	-0.0243641	-0.0264568	-0.0237202	-0.0264568	-0.0264822	-0.000891412	-0.00984037	-0.0228945	-0.00984037	-0.0254355	-0.0228945	-0.0254355	-0.0264672	-0.000886138	-0.0108374	-0.0230202	-0.0108374	-0.0256083	-0.0230202	-0.0256083	-0.0264698	-0.00088617	-0.0107659	-0.023001	-0.0107659	-0.0255789	-0.023001	-0.0255789	-0.0264693	-0.00088617	-0.010771	-0.0230039	-0.010771	-0.0255839	-0.0230039	-0.0255839	-0.0266605	-2.2695e-05	-0.00341944	-0.0263069	-0.00341944	-0.0267107	-0.0263069	-0.0267107	-0.0236706	-4.4895e-09	-0.00516707	-0.0243184	-0.00516707	-0.0235518	-0.0243184	-0.0235518	-0.0236671	-1.61904e-08	-0.00510736	-0.0246412	-0.00510736	-0.0240504	-0.0246412	-0.0240504	-0.0236677	-1.61904e-08	-0.00510939	-0.0245885	-0.00510939	-0.023971	-0.0245885	-0.023971	-0.0236676	-1.61904e-08	-0.00510932	-0.0245971	-0.00510932	-0.0239836	-0.0245971	-0.0239836	-0.0236676	-1.61904e-08	-0.00510932	-0.0245957	-0.00510932	-0.0239816	-0.0245957	-0.0239816	-0.0235826	-1.21384e-07	-0.00906749	-0.0229996	-0.00906749	-0.02347	-0.0229996	-0.02347	-0.0235875	-8.65518e-06	-0.00883205	-0.0232444	-0.00883205	-0.0235498	-0.0232444	-0.0235498	-0.0235868	-8.65468e-06	-0.00884588	-0.0232066	-0.00884588	-0.0235374	-0.0232066	-0.0235374	-0.0235869	-8.65468e-06	-0.00884506	-0.0232125	-0.00884506	-0.0235393	-0.0232125	-0.0235393	-0.0235869	-8.65468e-06	-0.00884511	-0.0232116	-0.00884511	-0.023539	-0.0232116	-0.023539	-0.0235869	-8.65468e-06	-0.0088451	-0.0232117	-0.0088451	-0.023539	-0.0232117	-0.023539	-0.0235869	-8.65468e-06	-0.00884511	-0.0232117	-0.00884511	-0.023539	-0.0232117	-0.023539	-0.0235869	-8.65468e-06	-0.00884511	-0.0232117	-0.00884511	-0.023539	-0.0232117	-0.023539	-0.0235869	-8.65468e-06	-0.00884511	-0.0232117	-0.00884511	-0.023539	-0.0232117	-0.023539	-0.0235869	-8.65468e-06	-0.00884511	-0.0232117	-0.00884511	-0.023539	-0.0232117	-0.023539	-0.0235869	-8.65468e-06	-0.00884511	-0.0232117	-0.00884511	-0.023539	-0.0232117	-0.023539	-0.0235869	-8.65468e-06	-0.00884511	-0.0232117	-0.00884511	-0.023539	-0.0232117	-0.023539	-0.0235869	-8.65468e-06	-0.00884511	-0.0232117	-0.00884511	-0.023539	-0.0232117	-0.023539	-0.0235869	-8.65468e-06	-0.00884511	-0.0232117	-0.00884511	-0.023539	-0.0232117	-0.023539	-0.0235869	-8.65468e-06	-0.00884511	-0.0232117	-0.00884511	-0.023539	-0.0232117	-0.023539	-0.0235869	-8.65468e-06	-0.00884511	-0.0232117	-0.00884511	-0.023539	-0.0232117	-0.023539	-0.0235869	-8.65468e-06	-0.00884511	-0.0232117	-0.00884511	-0.023539	-0.0232117	-0.023539	-0.0235869	-8.65468e-06	-0.00884511	-0.0232117	-0.00884511	-0.023539	-0.0232117	-0.023539	-0.0235869	-8.65468e-06	-0.00884511	-0.0232117	-0.00884511	-0.023539	-0.0232117	-0.023539	-0.0235869	-8.65468e-06	-0.00884511	-0.0232117	-0.00884511	-0.023539	-0.0232117	-0.023539	-0.0235869	0	0	0	0	0	0	0	0	0.0460272	0.0460272	0.0460272	0.0460272	0.0460272	0.0460272	0.0460272	0.0460272	0.062428	0.062428	0.062428	0.062428	0.062428	0.062428	0.062428	0.062428	0.069581	0.069581	0.069581	0.069581	0.069581	0.069581	0.069581	0.069581	0.0265775	0.0265775	0.0265775	0.0265775	0.0265775	0.0265775	0.0265775	0.0265775	0.0199745	0.0199745	0.0199745	0.0199745	0.0199745	0.0199745	0.0199745	0.0199745	0.0191172	0.0191172	0.0191172	0.0191172	0.0191172	0.0191172	0.0191172	0.0191172	0.0190086	0.0190086	0.0190086	0.0190086	0.0190086	0.0190086	0.0190086	0.0190086	0.0189949	0.0189949	0.0189949	0.0189949	0.0189949	0.0189949	0.0189949	0.0189949	0.0189932	0.0189932	0.0189932	0.0189932	0.0189932	0.0189932	0.0189932	0.0189932	10.2814	0.125477	0.0322636	1.24786	0.0317718	0.0378468	0.0322636	0.0315115	10.3877	0.251772	0.035233	10.3664	0.0345832	0.0428864	0.035233	0.0342407	10.3877	0.565516	0.035934	10.3877	0.0352342	0.0443432	0.035934	0.0348663	10.3877	3.29583	0.0361014	10.3877	0.0353867	0.0447734	0.0361014	0.0350113	10.3877	10.3877	0.0361415	10.3877	0.0354225	0.0449012	0.0361415	0.035045	10.3877	10.3877	0.0361511	10.3877	0.0354309	0.0449393	0.0361511	0.0350528	10.3877	10.3877	0.0361534	10.3877	0.0354329	0.0449506	0.0361534	0.0350546	10.3877	10.3877	0.036154	10.3877	0.0354334	0.044954	0.036154	0.035055	10.3877	10.3877	0.0361541	10.3877	0.0354335	0.044955	0.0361541	0.0810196	10.3877	10.3877	0.0687474	10.3877	0.0818901	0.0449553	0.074621	0.124007	10.3877	10.3877	0.0832569	10.3877	0.1103	0.0374198	0.0939293	0.164374	10.3877	10.3877	0.0916243	10.3877	0.132966	0.0355955	0.106679	0.213999	10.3877	10.3877	0.0968233	10.3877	0.154298	0.0351673	0.116022	0.295378	10.3877	10.3877	0.1002	10.3877	0.177437	0.0350675	0.123378	0.518482	10.3877	10.3877	0.140611	10.3877	0.240126	0.0666435	0.163698	1.3772	10.3877	10.3877	0.133326	10.3877	0.239229	0.0821082	0.148959	10.1549	10.3877	10.3877	0.127092	10.3877	0.237838	0.0909325	0.135219	10.3877	10.3877	10.3877	0.121987	10.3877	0.235694	0.0963826	0.123542	10.3877	10.3877	10.3877	0.117958	10.3877	0.23243	0.0999091	0.114406	10.3877	10.3877	10.3877	0.114871	10.3877	0.227545	0.102259	0.107725	10.3877	10.3877	10.3877	0.096057	10.3877	0.204335	0.0754034	0.0916346	10.3877	10.3877	10.3877	0.084843	10.3877	0.17558	0.0631356	0.0824014	10.3877	10.3877	10.3877	0.0787868	10.3877	0.145422	0.0582127	0.0775262	10.3877	10.3877	10.3877	0.0756966	10.3877	0.119277	0.0563462	0.0750687	10.3877	10.3877	10.3877	0.0741665	10.3877	0.100409	0.0556543	0.0738594	10.3877	10.3877	10.3877	0.0734203	10.3877	0.08866	0.0553999	0.0732714	10.3877	10.3877	10.3877	0.0730591	10.3877	0.0820431	0.0553067	0.0729873	10.3877	10.3877	10.3877	0.0728849	10.3877	0.0785347	0.0552725	0.0728503	10.3877	10.3877	10.3877	0.072801	10.3877	0.0767353	0.05526	0.0727844	10.3877	10.3877	10.3877	0.0727606	10.3877	0.0758283	0.0552555	0.0727527	10.3877	10.3877	10.3877	0.0727412	10.3877	0.0753753	0.0552538	0.0727374	10.3877	10.3877	10.3877	0.0727319	10.3877	0.0751499	0.0552532	0.0727301	10.3877	10.3877	10.3877	0.0727274	10.3877	0.0750381	0.055253	0.0727265	10.3877	10.3877	10.3877	0.0727253	10.3877	0.0749827	0.0552529	0.0727248	10.3877	10.3877	10.3877	0.0727242	10.3877	0.0749552	0.0552528	0.072724	10.3877	10.3877	10.3877	0.0727237	10.3877	0.0749416	0.0552528	0.0727237	10.3877	10.3877	10.3877	0.0727235	10.3877	0.0749349	0.0552528	0.0727235	10.3877	10.3877	10.3877	0.0727234	10.3877	0.0749316	0.0552528	0.0727234	10.3877	10.3877	10.3877	0.0727234	10.3877	0.0749299	0.0552528	0.0727234	10.3877	10.3877	10.3877	0.0727233	10.3877	0.0749291	0.0552528	0.0727233	10.3877	0	0	0	0	0	0	0	0	-0.00952721	-0.00952721	-0.00952721	-0.00952721	-0.00952721	-0.00952721	-0.00952721	-0.00952721	-0.00894424	-0.00894424	-0.00894424	-0.00894424	-0.00894424	-0.00894424	-0.00894424	-0.00894424	-0.00897887	-0.00897887	-0.00897887	-0.00897887	-0.00897887	-0.00897887	-0.00897887	-0.00897887	-0.00103626	-0.00103626	-0.00103626	-0.00103626	-0.00103626	-0.00103626	-0.00103626	-0.00103626	-0.00109249	-0.00109249	-0.00109249	-0.00109249	-0.00109249	-0.00109249	-0.00109249	-0.00109249	-0.00109208	-0.00109208	-0.00109208	-0.00109208	-0.00109208	-0.00109208	-0.00109208	-0.00109208	-0.00109208	-0.00109208	-0.00109208	-0.00109208	-0.00109208	-0.00109208	-0.00109208	-0.00109208	-0.00109208	-0.00109208	-0.00109208	-0.00109208	-0.00109208	-0.00109208	-0.00109208	-0.00109208	-0.00109208	-0.00109208	-0.00109208	-0.00109208	-0.00109208	-0.00109208	-0.00109208	-0.00109208	-1.77919	-0.00945852	-0.00327745	-1.77919	-0.00327745	-0.00945852	-0.00371046	-0.00322475	-7.46823e-05	-0.00894831	-0.00323019	-7.46823e-05	-0.00323019	-0.00894831	-0.00364646	-0.00317936	-1.78127	-0.00897862	-0.00323121	-1.78127	-0.00323121	-0.00897862	-0.00364801	-0.00318032	-7.36583e-05	-0.00897682	-0.00323118	-7.36583e-05	-0.00323118	-0.00897682	-0.00364798	-0.0031803	-1.78127	-0.00897693	-0.00323118	-1.78127	-0.00323118	-0.00897693	-0.00364798	-0.0031803	-7.36571e-05	-0.00897692	-0.00323118	-7.36571e-05	-0.00323118	-0.00897692	-0.00364798	-0.0031803	-1.78127	-0.00897692	-0.00323118	-1.78127	-0.00323118	-0.00897692	-0.00364798	-0.0031803	-7.36571e-05	-0.00897692	-0.00323118	-7.36571e-05	-0.00323118	-0.00897692	-0.00364798	-0.0031803	-1.55256	-0.00897692	-0.00323118	-1.78127	-0.00323118	-0.00897692	-0.00364798	-0.0189901	-0.000181614	-0.00483927	-0.017362	-3.17858e-07	-0.0192916	-0.00218431	-0.0114622	-0.0207855	-1.59681e-06	-0.00168946	-0.0155251	-1.40044e-05	-0.0170337	-0.000775539	-0.00944101	-0.0204923	-1.59872e-06	-0.00172522	-0.0157147	-1.40031e-05	-0.0172896	-0.000782843	-0.00956831	-0.0205319	-1.59872e-06	-0.00172481	-0.015695	-1.40031e-05	-0.0172604	-0.000782805	-0.00956024	-0.0205265	-1.59872e-06	-0.00172482	-0.015697	-1.40031e-05	-0.0172637	-0.000782805	-0.00956075	-0.0239231	-1.90921e-05	-0.00320354	-0.024213	-2.75421e-09	-0.0239646	-0.00322367	-0.0197127	-0.00972046	-3.7547e-09	-0.00432238	-0.00990354	-4.1931e-08	-0.00940866	-0.00643042	-0.0104205	-0.009685	-1.24103e-07	-0.00429037	-0.0108882	-4.1931e-08	-0.0103613	-0.00629501	-0.011082	-0.00968727	-1.24103e-07	-0.00429128	-0.0108174	-4.1931e-08	-0.0102961	-0.00630068	-0.0110335	-0.00968713	-1.24103e-07	-0.00429126	-0.0108225	-4.1931e-08	-0.0103005	-0.00630044	-0.0110371	-0.00968713	-1.24103e-07	-0.00429126	-0.0108221	-4.1931e-08	-0.0103002	-0.00630045	-0.0110368	-0.00896914	-4.19309e-08	-0.00314936	-0.00870477	-2.98986e-06	-0.00873493	-0.00310758	-0.00768007	-0.008956	-2.98986e-06	-0.00317336	-0.00882781	-2.9898e-06	-0.00882605	-0.00317424	-0.00785296	-0.00895678	-2.9898e-06	-0.00317285	-0.00882062	-2.9898e-06	-0.00882072	-0.00317283	-0.00784397	-0.00895674	-2.9898e-06	-0.00317286	-0.00882104	-2.9898e-06	-0.00882103	-0.00317286	-0.00784444	-0.00895674	-2.9898e-06	-0.00317286	-0.00882101	-2.9898e-06	-0.00882101	-0.00317286	-0.00784441	-0.00895674	-2.9898e-06	-0.00317286	-0.00882101	-2.9898e-06	-0.00882101	-0.00317286	-0.00784441	-0.00895674	-2.9898e-06	-0.00317286	-0.00882101	-2.9898e-06	-0.00882101	-0.00317286	-0.00784441	-0.00895674	-2.9898e-06	-0.00317286	-0.00882101	-2.9898e-06	-0.00882101	-0.00317286	-0.00784441	-0.00895674	-2.9898e-06	-0.00317286	-0.00882101	-2.9898e-06	-0.00882101	-0.00317286	-0.00784441	-0.00895674	-2.9898e-06	-0.00317286	-0.00882101	-2.9898e-06	-0.00882101	-0.00317286	-0.00784441	-0.00895674	-2.9898e-06	-0.00317286	-0.00882101	-2.9898e-06	-0.00882101	-0.00317286	-0.00784441	-0.00895674	-2.9898e-06	-0.00317286	-0.00882101	-2.9898e-06	-0.00882101	-0.00317286	-0.00784441	-0.00895674	-2.9898e-06	-0.00317286	-0.00882101	-2.9898e-06	-0.00882101	-0.00317286	-0.00784441	-0.00895674	-2.9898e-06	-0.00317286	-0.00882101	-2.9898e-06	-0.00882101	-0.00317286	-0.00784441	-0.00895674	-2.9898e-06	-0.00317286	-0.00882101	-2.9898e-06	-0.00882101	-0.00317286	-0.00784441	-0.00895674	-2.9898e-06	-0.00317286	-0.00882101	-2.9898e-06	-0.00882101	-0.00317286	-0.00784441	-0.00895674	-2.9898e-06	-0.00317286	-0.00882101	-2.9898e-06	-0.00882101	-0.00317286	-0.00784441	-0.00895674	-2.9898e-06	-0.00317286	-0.00882101	-2.9898e-06	-0.00882101	-0.00317286	-0.00784441	-0.00895674	-2.9898e-06	-0.00317286	-0.00882101	-2.9898e-06	-0.00882101	-0.00317286	-0.00784441	-0.00895674	-2.9898e-06	-0.00317286	-0.00882101	-2.9898e-06	-0.00882101	-0.00317286	-0.00784441	-0.00895674	0	0	0	0	0	0	0	0	0.00909258	0.00909258	0.00909258	0.00909258	0.00909258	0.00909258	0.00909258	0.00909258	0.00965722	0.00965722	0.00965722	0.00965722	0.00965722	0.00965722	0.00965722	0.00965722	0.00969341	0.00969341	0.00969341	0.00969341	0.00969341	0.00969341	0.00969341	0.00969341	0.000602647	0.000602647	0.000602647	0.000602647	0.000602647	0.000602647	0.000602647	0.000602647	0.000567272	0.000567272	0.000567272	0.000567272	0.000567272	0.000567272	0.000567272	0.000567272	0.000567138	0.000567138	0.000567138	0.000567138	0.000567138	0.000567138	0.000567138	0.000567138	0.000567138	0.000567138	0.000567138	0.000567138	0.000567138	0.000567138	0.000567138	0.000567138	0.000567138	0.000567138	0.000567138	0.000567138	0.000567138	0.000567138	0.000567138	0.000567138	0.000567138	0.000567138	0.000567138	0.000567138	0.000567138	0.000567138	0.000567138	0.000567138	0.0975032	0.00377974	0.00229774	1.99558	0.00233337	0.0975032	0.00377974	0.00229774	0.178208	0.00386128	0.00232433	2.05208	0.00236094	0.178208	0.00386128	0.00232433	0.287212	0.00386337	0.00232474	2.05208	0.00236137	0.287212	0.00386337	0.00232474	0.516319	0.00386342	0.00232475	2.05208	0.00236137	0.516319	0.00386342	0.00232475	1.24573	0.00386343	0.00232475	2.05208	0.00236137	1.24573	0.00386343	0.00232475	2.04178	0.00386343	0.00232475	2.05208	0.00236137	2.04178	0.00386343	0.00232475	2.05202	0.00386343	0.00232475	2.05208	0.00236137	2.05202	0.00386343	0.00232475	2.05203	0.00386343	0.00232475	2.05208	0.00236137	2.05203	0.00386343	0.00232475	2.05205	0.00386343	0.00232475	2.05208	0.00236137	2.05203	0.00386343	0.0231333	2.05205	0.00716898	0.0256951	2.052	0.023494	2.04607	0.00716898	0.0294575	1.81328	0.00441943	0.0297025	0.952694	0.0263624	1.80475	0.00441943	0.0304446	1.24719	0.00433945	0.0304936	0.00118	0.026864	1.21926	0.00433945	0.0306423	0.0709038	0.00433715	0.0306521	2.09653e-06	0.0269526	0.0592239	0.00433715	0.030682	2.92108e-05	0.00433708	0.0306841	2.08016e-06	0.0269683	2.70259e-05	0.00433708	0.042488	0.000751141	0.0136152	0.0433274	3.63398e-11	0.0410332	1.82245e-05	0.0136152	0.0149907	1.34325e-05	0.0106387	0.0142993	1.20095e-09	0.0144	0.000203468	0.0106387	0.0118555	0.000203462	0.010431	0.0118014	1.20095e-09	0.0120744	0.000203719	0.010431	0.0116121	0.000203719	0.0104167	0.0116079	1.20095e-09	0.01189	0.00020372	0.0104167	0.0115934	0.00020372	0.0104157	0.0115931	1.20095e-09	0.0118755	0.00020372	0.0104157	0.0115919	0.00020372	0.0104156	0.0115919	1.20095e-09	0.0118744	0.00020372	0.0104156	0.00983153	2.71749e-05	0.00587826	0.00973432	2.87332e-07	0.00960414	0.00020372	0.00587826	0.00962146	0.000203481	0.00570387	0.00961526	2.87333e-07	0.00946077	0.00020372	0.00570387	0.00960808	0.000203719	0.00569727	0.00960768	2.87333e-07	0.00945179	0.00020372	0.00569727	0.00960722	0.00020372	0.00569702	0.00960719	2.87333e-07	0.00945123	0.00020372	0.00569702	0.00960716	0.00020372	0.00569701	0.00960716	2.87333e-07	0.00945119	0.00020372	0.00569701	0.00960716	0.00020372	0.00569701	0.00960716	2.87333e-07	0.00945118	0.00020372	0.00569701	0.00960716	0.00020372	0.00569701	0.00960716	2.87333e-07	0.00945118	0.00020372	0.00569701	0.00960716	0.00020372	0.00569701	0.00960716	2.87333e-07	0.00945118	0.00020372	0.00569701	0.00960716	0.00020372	0.00569701	0.00960716	2.87333e-07	0.00945118	0.00020372	0.00569701	0.00960716	0.00020372	0.00569701	0.00960716	2.87333e-07	0.00945118	0.00020372	0.00569701	0.00960716	0.00020372	0.00569701	0.00960716	2.87333e-07	0.00945118	0.00020372	0.00569701	0.00960716	0.00020372	0.00569701	0.00960716	2.87333e-07	0.00945118	0.00020372	0.00569701	0.00960716	0.00020372	0.00569701	0.00960716	2.87333e-07	0.00945118	0.00020372	0.00569701	0.00960716	0.00020372	0.00569701	0.00960716	2.87333e-07	0.00945118	0.00020372	0.00569701	0.00960716	0.00020372	0.00569701	0.00960716	2.87333e-07	0.00945118	0.00020372	0.00569701	0.00960716	0.00020372	0.00569701	0.00960716	2.87333e-07	0.00945118	0.00020372	0.00569701	0.00960716	0.00020372	0.00569701	0.00960716	2.87333e-07	0.00945118	0.00020372	0.00569701	0.00960716	0.00020372	0.00569701	0.00960716	2.87333e-07	0.00945118	0.00020372	0.00569701	0.00960716	0.00020372	0.00569701	0.00960716	2.87333e-07	0.00945118	0.00020372	0.00569701	0.00960716	0.00020372	0.00569701	0.00960716	2.87333e-07	0.00945118	0.00020372	0.00569701	0.00960716	0	0	0	0	0	0	0	0	0.00435068	0.00435068	0.00435068	0.00435068	0.00435068	0.00435068	0.00435068	0.00435068	0.00447794	0.00447794	0.00447794	0.00447794	0.00447794	0.00447794	0.00447794	0.00447794	0.00448171	0.00448171	0.00448171	0.00448171	0.00448171	0.00448171	0.00448171	0.00448171	0.000517549	0.000517549	0.000517549	0.000517549	0.000517549	0.000517549	0.000517549	0.000517549	0.000504079	0.000504079	0.000504079	0.000504079	0.000504079	0.000504079	0.000504079	0.000504079	0.000504034	0.000504034	0.000504034	0.000504034	0.000504034	0.000504034	0.000504034	0.000504034	0.000504034	0.000504034	0.000504034	0.000504034	0.000504034	0.000504034	0.000504034	0.000504034	0.000504034	0.000504034	0.000504034	0.000504034	0.000504034	0.000504034	0.000504034	0.000504034	0.000504034	0.000504034	0.000504034	0.000504034	0.000504034	0.000504034	0.000504034	0.000504034	0.00436524	0.00171248	0.00148831	0.813967	0.00151264	0.813967	0.00436524	0.00151264	0.00447837	0.00172628	0.00149808	0.980991	0.00152281	0.980991	0.00447837	0.00152281	0.00448173	0.00172644	0.00149818	0.981595	0.00152291	0.981595	0.00448173	0.00152291	0.00448183	0.00172644	0.00149818	0.981596	0.00152291	0.981596	0.00448183	0.00152291	0.00448182	0.00172644	0.00149818	0.981596	0.00152291	0.981596	0.00448182	0.00152291	0.00448182	0.00172644	0.00149818	0.981596	0.00152291	0.981596	0.00448182	0.00152291	0.00448182	0.00172644	0.00149818	0.981596	0.00152291	0.981596	0.00448182	0.00152291	0.00448182	0.00172644	0.00149818	0.981596	0.00152291	0.981596	0.00448182	0.00152291	0.0139961	0.00172644	0.00149818	0.981596	0.00152291	0.981596	0.00448182	0.00909028	0.0148973	0.00542389	0.0108634	0.917892	0.00909028	0.609587	0.0024165	0.00860024	0.000396784	0.00482166	0.0115266	0.00287093	0.00938064	4.2222e-05	0.000809648	0.00841561	0.000360291	0.00480247	0.011577	6.51862e-06	0.00939861	7.30282e-07	0.000801041	0.00840537	0.000360204	0.00480186	0.0115808	6.3955e-06	0.00939974	7.3008e-07	0.000800996	0.0084048	0.000360204	0.00480183	0.0115811	6.3955e-06	0.00939981	7.3008e-07	0.000800996	0.0128178	0.00263106	0.00989594	0.0136594	1.25791e-09	0.0130407	1.25786e-09	0.00148769	0.0054818	0.000848566	0.00578915	0.00516354	1.91481e-08	0.00548988	5.66724e-08	0.00203633	0.00550536	0.00301694	0.00563393	0.00488105	1.91481e-08	0.00522221	5.66724e-08	0.00204376	0.00550622	0.00306067	0.00562814	0.00487193	1.91481e-08	0.00521295	5.66724e-08	0.00204386	0.00550626	0.00306155	0.00562792	0.00487164	1.91481e-08	0.00521264	5.66724e-08	0.00204386	0.00550626	0.00306157	0.00562792	0.00487163	1.91481e-08	0.00521264	5.66724e-08	0.00204386	0.00445341	0.000850999	0.00391696	0.00448272	1.36534e-06	0.00442083	1.36534e-06	0.00150003	0.00439864	0.00148819	0.00387277	0.00447118	1.36535e-06	0.00439769	1.36535e-06	0.00149462	0.00439704	0.0014945	0.00387164	0.00447084	1.36535e-06	0.00439702	1.36535e-06	0.00149457	0.004397	0.00149456	0.00387161	0.00447083	1.36535e-06	0.004397	1.36535e-06	0.00149457	0.004397	0.00149457	0.00387161	0.00447083	1.36535e-06	0.004397	1.36535e-06	0.00149457	0.004397	0.00149457	0.00387161	0.00447083	1.36535e-06	0.004397	1.36535e-06	0.00149457	0.004397	0.00149457	0.00387161	0.00447083	1.36535e-06	0.004397	1.36535e-06	0.00149457	0.004397	0.00149457	0.00387161	0.00447083	1.36535e-06	0.004397	1.36535e-06	0.00149457	0.004397	0.00149457	0.00387161	0.00447083	1.36535e-06	0.004397	1.36535e-06	0.00149457	0.004397	0.00149457	0.00387161	0.00447083	1.36535e-06	0.004397	1.36535e-06	0.00149457	0.004397	0.00149457	0.00387161	0.00447083	1.36535e-06	0.004397	1.36535e-06	0.00149457	0.004397	0.00149457	0.00387161	0.00447083	1.36535e-06	0.004397	1.36535e-06	0.00149457	0.004397	0.00149457	0.00387161	0.00447083	1.36535e-06	0.004397	1.36535e-06	0.00149457	0.004397	0.00149457	0.00387161	0.00447083	1.36535e-06	0.004397	1.36535e-06	0.00149457	0.004397	0.00149457	0.00387161	0.00447083	1.36535e-06	0.004397	1.36535e-06	0.00149457	0.004397	0.00149457	0.00387161	0.00447083	1.36535e-06	0.004397	1.36535e-06	0.00149457	0.004397	0.00149457	0.00387161	0.00447083	1.36535e-06	0.004397	1.36535e-06	0.00149457	0.004397	0.00149457	0.00387161	0.00447083	1.36535e-06	0.004397	1.36535e-06	0.00149457	0.004397	0.00149457	0.00387161	0.00447083	1.36535e-06	0.004397	1.36535e-06	0.00149457	0.004397	0.00149457	0.00387161	0.00447083	1.36535e-06	0.004397	1.36535e-06	0.00149457	0.004397	0	0	0	0	0	0	0	0	-0.0229858	-0.0229858	-0.0229858	-0.0229858	-0.0229858	-0.0229858	-0.0229858	-0.0229858	-0.0197372	-0.0197372	-0.0197372	-0.0197372	-0.0197372	-0.0197372	-0.0197372	-0.0197372	-0.020167	-0.020167	-0.020167	-0.020167	-0.020167	-0.020167	-0.020167	-0.020167	-0.00731168	-0.00731168	-0.00731168	-0.00731168	-0.00731168	-0.00731168	-0.00731168	-0.00731168	-0.00796387	-0.00796387	-0.00796387	-0.00796387	-0.00796387	-0.00796387	-0.00796387	-0.00796387	-0.00792942	-0.00792942	-0.00792942	-0.00792942	-0.00792942	-0.00792942	-0.00792942	-0.00792942	-0.00793124	-0.00793124	-0.00793124	-0.00793124	-0.00793124	-0.00793124	-0.00793124	-0.00793124	-0.00793114	-0.00793114	-0.00793114	-0.00793114	-0.00793114	-0.00793114	-0.00793114	-0.00793114	-0.00793115	-0.00793115	-0.00793115	-0.00793115	-0.00793115	-0.00793115	-0.00793115	-0.00793115	-0.0158089	-0.0134756	-0.0131613	-0.531403	-0.0132701	-5.12419	-0.0524854	-0.0134756	-0.0150036	-0.0129885	-0.0127121	-0.0180964	-0.0128079	-6.79871e-13	-0.0391174	-0.0129885	-0.015084	-0.0130306	-0.0127501	-0.499987	-0.0128473	-5.12741	-0.0427277	-0.0130306	-0.015076	-0.013027	-0.0127468	-0.0222873	-0.0128439	-6.65445e-13	-0.0417213	-0.013027	-0.0150768	-0.0130273	-0.0127471	-0.487525	-0.0128442	-5.12741	-0.0419995	-0.0130273	-0.0150767	-0.0130273	-0.0127471	-0.0242059	-0.0128442	-6.65445e-13	-0.0419224	-0.0130273	-0.0150767	-0.0130273	-0.0127471	-0.481914	-0.0128442	-5.12741	-0.0419437	-0.0130273	-0.0150767	-0.0130273	-0.0127471	-0.0251227	-0.0128442	-6.65445e-13	-0.0419379	-0.0130273	-0.031137	-0.0130273	-0.0127471	-0.479252	-0.0128442	-5.12741	-0.0419394	-0.0301429	-0.0279971	-0.0269157	-0.0333616	-0.00197566	-0.0297207	-9.10576e-16	-0.0133728	-0.0221349	-0.0115149	-0.0239695	-0.0290967	-0.00105528	-0.0263512	-1.90266e-05	-0.00403054	-0.0227891	-0.0128468	-0.024442	-0.0299297	-0.00106177	-0.0269458	-1.90241e-05	-0.00428892	-0.0226905	-0.0127337	-0.0243656	-0.0297651	-0.00106172	-0.0268399	-1.90242e-05	-0.00428155	-0.0227053	-0.0127432	-0.0243779	-0.0297976	-0.00106172	-0.0268588	-1.90242e-05	-0.00428176	-0.031561	-0.0205215	-0.030879	-0.0312261	-1.88926e-05	-0.031321	-3.79404e-11	-0.00230463	-0.0193634	-0.016025	-0.0205862	-0.0191259	-6.85955e-05	-0.0199988	-1.02578e-09	-0.00414536	-0.0231513	-0.0237307	-0.0220398	-0.0207236	-6.85729e-05	-0.0215577	-1.02578e-09	-0.00409492	-0.0225774	-0.0225493	-0.0218285	-0.0205053	-6.85729e-05	-0.0213361	-1.02578e-09	-0.0040963	-0.0226634	-0.0227266	-0.0218591	-0.020535	-6.85729e-05	-0.0213675	-1.02578e-09	-0.00409626	-0.0226505	-0.0226999	-0.0218546	-0.0205309	-6.85729e-05	-0.021363	-1.02578e-09	-0.00409626	-0.0192087	-0.0149234	-0.019415	-0.0200533	-0.000514066	-0.0197796	-7.26369e-07	-0.00558285	-0.0197586	-0.01733	-0.0197316	-0.0201169	-0.000512544	-0.0199884	-7.26365e-07	-0.00552794	-0.0196867	-0.0170555	-0.0196902	-0.0201084	-0.000512549	-0.0199608	-7.26365e-07	-0.00552996	-0.0196961	-0.0170866	-0.0196956	-0.0201095	-0.000512549	-0.0199644	-7.26365e-07	-0.00552989	-0.0196949	-0.0170831	-0.0196949	-0.0201094	-0.000512549	-0.0199639	-7.26365e-07	-0.00552989	-0.019695	-0.0170835	-0.019695	-0.0201094	-0.000512549	-0.019964	-7.26365e-07	-0.00552989	-0.019695	-0.0170834	-0.019695	-0.0201094	-0.000512549	-0.019964	-7.26365e-07	-0.00552989	-0.019695	-0.0170834	-0.019695	-0.0201094	-0.000512549	-0.019964	-7.26365e-07	-0.00552989	-0.019695	-0.0170834	-0.019695	-0.0201094	-0.000512549	-0.019964	-7.26365e-07	-0.00552989	-0.019695	-0.0170834	-0.019695	-0.0201094	-0.000512549	-0.019964	-7.26365e-07	-0.00552989	-0.019695	-0.0170834	-0.019695	-0.0201094	-0.000512549	-0.019964	-7.26365e-07	-0.00552989	-0.019695	-0.0170834	-0.019695	-0.0201094	-0.000512549	-0.019964	-7.26365e-07	-0.00552989	-0.019695	-0.0170834	-0.019695	-0.0201094	-0.000512549	-0.019964	-7.26365e-07	-0.00552989	-0.019695	-0.0170834	-0.019695	-0.0201094	-0.000512549	-0.019964	-7.26365e-07	-0.00552989	-0.019695	-0.0170834	-0.019695	-0.0201094	-0.000512549	-0.019964	-7.26365e-07	-0.00552989	-0.019695	-0.0170834	-0.019695	-0.0201094	-0.000512549	-0.019964	-7.26365e-07	-0.00552989	-0.019695	-0.0170834	-0.019695	-0.0201094	-0.000512549	-0.019964	-7.26365e-07	-0.00552989	-0.019695	-0.0170834	-0.019695	-0.0201094	-0.000512549	-0.019964	-7.26365e-07	-0.00552989	-0.019695	-0.0170834	-0.019695	-0.0201094	-0.000512549	-0.019964	-7.26365e-07	-0.00552989	-0.019695	-0.0170834	-0.019695	-0.0201094	-0.000512549	-0.019964	-7.26365e-07	-0.00552989	-0.019695	0	0	0	0	0	0	0	0	-0.00705282	-0.00705282	-0.00705282	-0.00705282	-0.00705282	-0.00705282	-0.00705282	-0.00705282	-0.00673074	-0.00673074	-0.00673074	-0.00673074	-0.00673074	-0.00673074	-0.00673074	-0.00673074	-0.00674512	-0.00674512	-0.00674512	-0.00674512	-0.00674512	-0.00674512	-0.00674512	-0.00674512	-0.005073	-0.005073	-0.005073	-0.005073	-0.005073	-0.005073	-0.005073	-0.005073	-0.0051296	-0.0051296	-0.0051296	-0.0051296	-0.0051296	-0.0051296	-0.0051296	-0.0051296	-0.00512767	-0.00512767	-0.00512767	-0.00512767	-0.00512767	-0.00512767	-0.00512767	-0.00512767	-0.00512774	-0.00512774	-0.00512774	-0.00512774	-0.00512774	-0.00512774	-0.00512774	-0.00512774	-0.00512774	-0.00512774	-0.00512774	-0.00512774	-0.00512774	-0.00512774	-0.00512774	-0.00512774	-0.00512774	-0.00512774	-0.00512774	-0.00512774	-0.00512774	-0.00512774	-0.00512774	-0.00512774	-0.00602341	-0.00592676	-0.00591286	-0.0173093	-0.00592676	-1.46866	-0.0173093	-0.00602341	-0.00598773	-0.00589544	-0.00588215	-0.0159747	-0.00589544	-0.00111578	-0.0159747	-0.00598773	-0.00598915	-0.00589666	-0.00588335	-0.0161158	-0.00589666	-1.47166	-0.0161158	-0.00598915	-0.0059891	-0.00589661	-0.0058833	-0.0161008	-0.00589661	-0.00109374	-0.0161008	-0.0059891	-0.0059891	-0.00589661	-0.0058833	-0.0161024	-0.00589661	-1.47167	-0.0161024	-0.0059891	-0.0059891	-0.00589661	-0.0058833	-0.0161023	-0.00589661	-0.00109362	-0.0161023	-0.0059891	-0.0059891	-0.00589661	-0.0058833	-0.0161023	-0.00589661	-1.47167	-0.0161023	-0.0059891	-0.0059891	-0.00589661	-0.0058833	-0.0161023	-0.00589661	-0.00109362	-0.0161023	-0.0059891	-0.00758879	-0.00589661	-0.0058833	-0.0161023	-0.00589661	-1.47167	-0.0161023	-0.00758879	-0.00750879	-0.00747172	-0.00775837	-0.00781351	-0.00747172	-4.06299e-05	-0.00781351	-0.00663759	-0.00651903	-0.00737655	-0.00766231	-0.00280897	-0.00737655	-0.000227893	-0.00280897	-0.00655678	-0.00656194	-0.0073812	-0.00766719	-0.00290394	-0.0073812	-0.000227609	-0.00290394	-0.0065603	-0.00656007	-0.00738097	-0.00766694	-0.00290211	-0.00738097	-0.00022761	-0.00290211	-0.00656015	-0.00656015	-0.00738099	-0.00766695	-0.00290214	-0.00738099	-0.00022761	-0.00290214	-0.00765236	-0.00679837	-0.00770615	-0.00772773	-0.000921425	-0.00770615	-7.96556e-10	-0.000921425	-0.00661644	-0.006654	-0.00683145	-0.00672696	-0.00134348	-0.00683145	-4.14027e-09	-0.00134348	-0.00708581	-0.00708405	-0.00687116	-0.00677173	-0.00133971	-0.00687116	-4.14027e-09	-0.00133971	-0.00706381	-0.00706389	-0.00686936	-0.00676972	-0.00133975	-0.00686936	-4.14027e-09	-0.00133975	-0.00706484	-0.00706484	-0.00686943	-0.00676982	-0.00133974	-0.00686943	-4.14027e-09	-0.00133974	-0.00706479	-0.00706479	-0.00686943	-0.00676981	-0.00133974	-0.00686943	-4.14027e-09	-0.00133974	-0.00654113	-0.00654113	-0.00672287	-0.00674312	-0.0023776	-0.00672287	-2.21333e-06	-0.0023776	-0.00662946	-0.00662946	-0.00672941	-0.00674432	-0.00236126	-0.00672941	-2.2133e-06	-0.00236126	-0.00662559	-0.00662559	-0.00672911	-0.00674426	-0.00236151	-0.00672911	-2.2133e-06	-0.00236151	-0.00662575	-0.00662575	-0.00672913	-0.00674427	-0.00236151	-0.00672913	-2.2133e-06	-0.00236151	-0.00662575	-0.00662575	-0.00672913	-0.00674426	-0.00236151	-0.00672913	-2.2133e-06	-0.00236151	-0.00662575	-0.00662575	-0.00672913	-0.00674427	-0.00236151	-0.00672913	-2.2133e-06	-0.00236151	-0.00662575	-0.00662575	-0.00672913	-0.00674426	-0.00236151	-0.00672913	-2.2133e-06	-0.00236151	-0.00662575	-0.00662575	-0.00672913	-0.00674427	-0.00236151	-0.00672913	-2.2133e-06	-0.00236151	-0.00662575	-0.00662575	-0.00672913	-0.00674426	-0.00236151	-0.00672913	-2.2133e-06	-0.00236151	-0.00662575	-0.00662575	-0.00672913	-0.00674427	-0.00236151	-0.00672913	-2.2133e-06	-0.00236151	-0.00662575	-0.00662575	-0.00672913	-0.00674426	-0.00236151	-0.00672913	-2.2133e-06	-0.00236151	-0.00662575	-0.00662575	-0.00672913	-0.00674427	-0.00236151	-0.00672913	-2.2133e-06	-0.00236151	-0.00662575	-0.00662575	-0.00672913	-0.00674426	-0.00236151	-0.00672913	-2.2133e-06	-0.00236151	-0.00662575	-0.00662575	-0.00672913	-0.00674427	-0.00236151	-0.00672913	-2.2133e-06	-0.00236151	-0.00662575	-0.00662575	-0.00672913	-0.00674426	-0.00236151	-0.00672913	-2.2133e-06	-0.00236151	-0.00662575	-0.00662575	-0.00672913	-0.00674427	-0.00236151	-0.00672913	-2.2133e-06	-0.00236151	-0.00662575	-0.00662575	-0.00672913	-0.00674426	-0.00236151	-0.00672913	-2.2133e-06	-0.00236151	-0.00662575	-0.00662575	-0.00672913	-0.00674427	-0.00236151	-0.00672913	-2.2133e-06	-0.00236151	-0.00662575	-0.00662575	-0.00672913	-0.00674426	-0.00236151	-0.00672913	-2.2133e-06	-0.00236151	-0.00662575	-0.00662575	-0.00672913	-0.00674427	-0.00236151	-0.00672913	-2.2133e-06	-0.00236151	-0.00662575	0	0	0	0	0	0	0	0	-0.0312911	-0.0312911	-0.0312911	-0.0312911	-0.0312911	-0.0312911	-0.0312911	-0.0312911	-0.0254289	-0.0254289	-0.0254289	-0.0254289	-0.0254289	-0.0254289	-0.0254289	-0.0254289	-0.0264369	-0.0264369	-0.0264369	-0.0264369	-0.0264369	-0.0264369	-0.0264369	-0.0264369	-0.0250318	-0.0250318	-0.0250318	-0.0250318	-0.0250318	-0.0250318	-0.0250318	-0.0250318	-0.0252662	-0.0252662	-0.0252662	-0.0252662	-0.0252662	-0.0252662	-0.0252662	-0.0252662	-0.0252269	-0.0252269	-0.0252269	-0.0252269	-0.0252269	-0.0252269	-0.0252269	-0.0252269	-0.0252335	-0.0252335	-0.0252335	-0.0252335	-0.0252335	-0.0252335	-0.0252335	-0.0252335	-0.0252324	-0.0252324	-0.0252324	-0.0252324	-0.0252324	-0.0252324	-0.0252324	-0.0252324	-0.0252326	-0.0252326	-0.0252326	-0.0252326	-0.0252326	-0.0252326	-0.0252326	-0.0252326	-0.025873	-0.0258481	-0.0258446	-0.0310488	-0.0258547	-0.999561	-0.0428106	-0.0260682	-0.0257634	-0.0257428	-0.0257399	-0.0298747	-0.0257482	-0.00177582	-0.038109	-0.0259241	-0.0257821	-0.0257608	-0.0257578	-0.0301081	-0.0257664	-1.14118	-0.0393137	-0.0259489	-0.0257789	-0.0257577	-0.0257547	-0.0300615	-0.0257633	-0.00069197	-0.0390015	-0.0259446	-0.0257795	-0.0257583	-0.0257553	-0.0300708	-0.0257638	-1.1481	-0.0390822	-0.0259453	-0.0257794	-0.0257582	-0.0257552	-0.030069	-0.0257637	-0.000660827	-0.0390613	-0.0259452	-0.0257794	-0.0257582	-0.0257552	-0.0300693	-0.0257638	-1.14829	-0.0390667	-0.0259452	-0.0257794	-0.0257582	-0.0257552	-0.0300692	-0.0257637	-0.00065995	-0.0390653	-0.0259452	-0.0269162	-0.0257582	-0.0257552	-0.0300693	-0.0257638	-1.1483	-0.0390657	-0.0270026	-0.0267141	-0.0268941	-0.0269984	-0.0265791	-0.0268138	-0.00025116	-0.0308357	-0.0257639	-0.0263897	-0.0266886	-0.0267767	-0.02264	-0.0266173	-0.0116384	-0.0196474	-0.0257536	-0.0264465	-0.026725	-0.0268161	-0.0232395	-0.026652	-0.0107901	-0.0211619	-0.0257554	-0.0264366	-0.0267185	-0.0268091	-0.0231472	-0.0266459	-0.0108511	-0.0209502	-0.0257551	-0.0264383	-0.0267197	-0.0268103	-0.0231614	-0.0266469	-0.0108467	-0.0209797	-0.0268909	-0.0262966	-0.0268398	-0.026831	-0.0190404	-0.0268392	-1.48656e-05	-0.0101406	-0.0258375	-0.0262901	-0.026246	-0.0262024	-0.0208151	-0.0262749	-2.58987e-05	-0.0122713	-0.0265436	-0.0264555	-0.0263496	-0.0263119	-0.0205713	-0.0263735	-2.58968e-05	-0.0120988	-0.0264196	-0.0264265	-0.0263315	-0.0262928	-0.0206046	-0.0263562	-2.58968e-05	-0.0121126	-0.0264413	-0.0264315	-0.0263346	-0.0262961	-0.0206001	-0.0263592	-2.58968e-05	-0.0121115	-0.0264375	-0.0264306	-0.0263341	-0.0262955	-0.0206007	-0.0263587	-2.58968e-05	-0.0121116	-0.0258738	-0.0262174	-0.0262751	-0.0262854	-0.0227196	-0.0262641	-0.000700008	-0.0174194	-0.026133	-0.0262701	-0.0262853	-0.0262871	-0.0224024	-0.0262806	-0.000696874	-0.0168162	-0.0260881	-0.0262609	-0.0262835	-0.0262868	-0.0224496	-0.0262777	-0.000696888	-0.0168837	-0.0260959	-0.0262625	-0.0262839	-0.0262869	-0.0224426	-0.0262782	-0.000696888	-0.0168761	-0.0260945	-0.0262622	-0.0262838	-0.0262869	-0.0224437	-0.0262782	-0.000696888	-0.016877	-0.0260947	-0.0262623	-0.0262838	-0.0262869	-0.0224435	-0.0262782	-0.000696888	-0.0168769	-0.0260947	-0.0262623	-0.0262838	-0.0262869	-0.0224435	-0.0262782	-0.000696888	-0.0168769	-0.0260947	-0.0262623	-0.0262838	-0.0262869	-0.0224435	-0.0262782	-0.000696888	-0.0168769	-0.0260947	-0.0262623	-0.0262838	-0.0262869	-0.0224435	-0.0262782	-0.000696888	-0.0168769	-0.0260947	-0.0262623	-0.0262838	-0.0262869	-0.0224435	-0.0262782	-0.000696888	-0.0168769	-0.0260947	-0.0262623	-0.0262838	-0.0262869	-0.0224435	-0.0262782	-0.000696888	-0.0168769	-0.0260947	-0.0262623	-0.0262838	-0.0262869	-0.0224435	-0.0262782	-0.000696888	-0.0168769	-0.0260947	-0.0262623	-0.0262838	-0.0262869	-0.0224435	-0.0262782	-0.000696888	-0.0168769	-0.0260947	-0.0262623	-0.0262838	-0.0262869	-0.0224435	-0.0262782	-0.000696888	-0.0168769	-0.0260947	-0.0262623	-0.0262838	-0.0262869	-0.0224435	-0.0262782	-0.000696888	-0.0168769	-0.0260947	-0.0262623	-0.0262838	-0.0262869	-0.0224435	-0.0262782	-0.000696888	-0.0168769	-0.0260947	-0.0262623	-0.0262838	-0.0262869	-0.0224435	-0.0262782	-0.000696888	-0.0168769	-0.0260947	-0.0262623	-0.0262838	-0.0262869	-0.0224435	-0.0262782	-0.000696888	-0.0168769	-0.0260947	-0.0262623	-0.0262838	-0.0262869	-0.0224435	-0.0262782	-0.000696888	-0.0168769	-0.0260947	-0.0262623	-0.0262838	-0.0262869	-0.0224435	-0.0262782	-0.000696888	-0.0168769	-0.0260947	0	0	0	0	0	0	0	0	-0.0240382	-0.0240382	-0.0240382	-0.0240382	-0.0240382	-0.0240382	-0.0240382	-0.0240382	-0.0204973	-0.0204973	-0.0204973	-0.0204973	-0.0204973	-0.0204973	-0.0204973	-0.0204973	-0.0209843	-0.0209843	-0.0209843	-0.0209843	-0.0209843	-0.0209843	-0.0209843	-0.0209843	-0.0208171	-0.0208171	-0.0208171	-0.0208171	-0.0208171	-0.0208171	-0.0208171	-0.0208171	-0.0208402	-0.0208402	-0.0208402	-0.0208402	-0.0208402	-0.0208402	-0.0208402	-0.0208402	-0.020837	-0.020837	-0.020837	-0.020837	-0.020837	-0.020837	-0.020837	-0.020837	-0.0208374	-0.0208374	-0.0208374	-0.0208374	-0.0208374	-0.0208374	-0.0208374	-0.0208374	-0.0208374	-0.0208374	-0.0208374	-0.0208374	-0.0208374	-0.0208374	-0.0208374	-0.0208374	-0.0208374	-0.0208374	-0.0208374	-0.0208374	-0.0208374	-0.0208374	-0.0208374	-0.0208374	-0.0208879	-0.0208872	-0.0208871	-0.0212784	-0.0208879	-0.0611312	-0.024082	-0.020937	-0.0208809	-0.0208803	-0.0208802	-0.0212162	-0.0208809	-0.0468743	-0.0235697	-0.0209232	-0.0208819	-0.0208813	-0.0208812	-0.021225	-0.0208819	-0.0514962	-0.0236499	-0.0209251	-0.0208818	-0.0208811	-0.0208811	-0.0212237	-0.0208818	-0.0499504	-0.0236373	-0.0209248	-0.0208818	-0.0208812	-0.0208811	-0.0212239	-0.0208818	-0.0504622	-0.0236393	-0.0209249	-0.0208818	-0.0208812	-0.0208811	-0.0212239	-0.0208818	-0.0502922	-0.023639	-0.0209249	-0.0208818	-0.0208812	-0.0208811	-0.0212239	-0.0208818	-0.0503486	-0.023639	-0.0209249	-0.0208818	-0.0208812	-0.0208811	-0.0212239	-0.0208818	-0.0503299	-0.023639	-0.0209249	-0.0209758	-0.0208812	-0.0208811	-0.0212239	-0.0208818	-0.0503361	-0.023639	-0.0210085	-0.0209627	-0.0209752	-0.02098	-0.0209612	-0.0209652	-0.0426454	-0.0226411	-0.0208463	-0.0209483	-0.020962	-0.0209662	-0.0206116	-0.0209528	-0.0152994	-0.0197671	-0.020819	-0.0209503	-0.0209638	-0.0209682	-0.0206595	-0.0209545	-0.0183435	-0.0201474	-0.0208228	-0.02095	-0.0209636	-0.0209679	-0.0206529	-0.0209543	-0.0179768	-0.0200967	-0.0208222	-0.0209501	-0.0209636	-0.0209679	-0.0206538	-0.0209543	-0.0180206	-0.0201035	-0.0209727	-0.0209236	-0.0209692	-0.0209689	-0.0202469	-0.0209692	-0.00246785	-0.0158614	-0.0208268	-0.0209264	-0.0209214	-0.0209192	-0.0204284	-0.0209253	-0.00297538	-0.0166704	-0.0209221	-0.0209337	-0.020928	-0.0209261	-0.0204039	-0.0209314	-0.00296535	-0.0165812	-0.0209089	-0.0209327	-0.0209271	-0.0209251	-0.0204072	-0.0209306	-0.00296555	-0.016591	-0.0209107	-0.0209328	-0.0209273	-0.0209253	-0.0204067	-0.0209307	-0.00296555	-0.0165899	-0.0209105	-0.0209328	-0.0209272	-0.0209253	-0.0204068	-0.0209307	-0.00296555	-0.01659	-0.0208354	-0.0209225	-0.0209244	-0.0209248	-0.0206108	-0.0209233	-0.0080165	-0.0186769	-0.0208874	-0.0209244	-0.0209248	-0.0209249	-0.0205829	-0.0209243	-0.00775184	-0.0184201	-0.0208802	-0.0209241	-0.0209248	-0.0209249	-0.0205867	-0.0209241	-0.00776549	-0.0184515	-0.0208812	-0.0209242	-0.0209248	-0.0209249	-0.0205862	-0.0209242	-0.00776479	-0.0184477	-0.0208811	-0.0209242	-0.0209248	-0.0209249	-0.0205863	-0.0209242	-0.00776482	-0.0184481	-0.0208811	-0.0209242	-0.0209248	-0.0209249	-0.0205863	-0.0209242	-0.00776482	-0.0184481	-0.0208811	-0.0209242	-0.0209248	-0.0209249	-0.0205863	-0.0209242	-0.00776482	-0.0184481	-0.0208811	-0.0209242	-0.0209248	-0.0209249	-0.0205863	-0.0209242	-0.00776482	-0.0184481	-0.0208811	-0.0209242	-0.0209248	-0.0209249	-0.0205863	-0.0209242	-0.00776482	-0.0184481	-0.0208811	-0.0209242	-0.0209248	-0.0209249	-0.0205863	-0.0209242	-0.00776482	-0.0184481	-0.0208811	-0.0209242	-0.0209248	-0.0209249	-0.0205863	-0.0209242	-0.00776482	-0.0184481	-0.0208811	-0.0209242	-0.0209248	-0.0209249	-0.0205863	-0.0209242	-0.00776482	-0.0184481	-0.0208811	-0.0209242	-0.0209248	-0.0209249	-0.0205863	-0.0209242	-0.00776482	-0.0184481	-0.0208811	-0.0209242	-0.0209248	-0.0209249	-0.0205863	-0.0209242	-0.00776482	-0.0184481	-0.0208811	-0.0209242	-0.0209248	-0.0209249	-0.0205863	-0.0209242	-0.00776482	-0.0184481	-0.0208811	-0.0209242	-0.0209248	-0.0209249	-0.0205863	-0.0209242	-0.00776482	-0.0184481	-0.0208811	-0.0209242	-0.0209248	-0.0209249	-0.0205863	-0.0209242	-0.00776482	-0.0184481	-0.0208811	-0.0209242	-0.0209248	-0.0209249	-0.0205863	-0.0209242	-0.00776482	-0.0184481	-0.0208811	-0.0209242	-0.0209248	-0.0209249	-0.0205863	-0.0209242	-0.00776482	-0.0184481	-0.0208811	-0.0209242	-0.0209248	-0.0209249	-0.0205863	-0.0209242	-0.00776482	-0.0184481	-0.0208811	0	0	0	0	0	0	0	0	0.0245553	0.0245553	0.0245553	0.0245553	0.0245553	0.0245553	0.0245553	0.0245553	0.0288927	0.0288927	0.0288927	0.0288927	0.0288927	0.0288927	0.0288927	0.0288927	0.0297345	0.0297345	0.0297345	0.0297345	0.0297345	0.0297345	0.0297345	0.0297345	0.0293908	0.0293908	0.0293908	0.0293908	0.0293908	0.0293908	0.0293908	0.0293908	0.0293239	0.0293239	0.0293239	0.0293239	0.0293239	0.0293239	0.0293239	0.0293239	0.029311	0.029311	0.029311	0.029311	0.029311	0.029311	0.029311	0.029311	0.0293084	0.0293084	0.0293084	0.0293084	0.0293084	0.0293084	0.0293084	0.0293084	0.0293079	0.0293079	0.0293079	0.0293079	0.0293079	0.0293079	0.0293079	0.0293079	0.0293079	0.0293079	0.0293079	0.0293079	0.0293079	0.0293079	0.0293079	0.0293079	0.11695	0.0489128	0.0302767	0.0302767	0.0295725	0.0295624	0.0295615	0.029561	0.206138	0.0556624	0.0304715	0.0304715	0.0296244	0.0296123	0.0296112	0.0296106	0.362311	0.0581933	0.0305108	0.0305108	0.0296346	0.0296221	0.0296209	0.0296203	0.915205	0.0591714	0.0305188	0.0305188	0.0296366	0.029624	0.0296228	0.0296222	4.91521	0.0595537	0.0305204	0.0305204	0.029637	0.0296244	0.0296232	0.0296226	5.5418	0.0597039	0.0305207	0.0305207	0.0296371	0.0296245	0.0296233	0.0296227	5.5418	0.0597629	0.0305208	0.0305208	0.0296371	0.0296245	0.0296233	0.0296227	5.5418	0.0597861	0.0305208	0.0305208	0.0296371	0.0296245	0.0296233	0.0296227	5.5418	0.0597953	0.0305208	0.0305208	0.0296371	0.0296245	0.0296233	0.0299934	5.5418	0.051308	0.0295996	0.0299206	0.0300079	0.0300722	0.0301067	0.0302023	5.5418	0.0293194	0.0287241	0.0290975	0.03007	0.03016	0.0302026	0.030244	5.5418	0.0253457	0.028558	0.0289393	0.0300823	0.0301775	0.0302219	0.0302524	5.5418	0.024687	0.0285266	0.028909	0.0300848	0.030181	0.0302257	0.0302541	5.5418	0.0245795	0.0285207	0.0289032	0.0300852	0.0301817	0.0302265	0.0302614	5.5418	0.0106069	0.0285196	0.0285919	0.0302054	0.0302453	0.0302562	0.0300766	5.5418	0.0104424	0.0289599	0.0288179	0.030042	0.030032	0.0300183	0.0299725	5.5418	0.010431	0.0290444	0.028861	0.0300096	0.0299896	0.029971	0.0299519	5.5418	0.0104302	0.0290607	0.0288693	0.0300031	0.0299812	0.0299616	0.0299478	5.5418	0.0104302	0.0290638	0.0288709	0.0300018	0.0299795	0.0299598	0.029947	5.5418	0.0104302	0.0290644	0.0288712	0.0300016	0.0299792	0.0299594	0.0299434	5.5418	0.0158763	0.0290645	0.0290274	0.0299418	0.0299477	0.0299447	0.029942	5.5418	0.0164606	0.0290646	0.0290574	0.02993	0.0299414	0.0299418	0.0299417	5.5418	0.0165246	0.0290646	0.0290632	0.0299277	0.0299402	0.0299412	0.0299417	5.5418	0.0165316	0.0290646	0.0290643	0.0299272	0.0299399	0.0299411	0.0299417	5.5418	0.0165324	0.0290646	0.0290645	0.0299271	0.0299399	0.029941	0.0299417	5.5418	0.0165325	0.0290646	0.0290645	0.0299271	0.0299399	0.029941	0.0299417	5.5418	0.0165325	0.0290646	0.0290646	0.0299271	0.0299399	0.029941	0.0299417	5.5418	0.0165325	0.0290646	0.0290646	0.0299271	0.0299399	0.029941	0.0299417	5.5418	0.0165325	0.0290646	0.0290646	0.0299271	0.0299399	0.029941	0.0299417	5.5418	0.0165325	0.0290646	0.0290646	0.0299271	0.0299399	0.029941	0.0299417	5.5418	0.0165325	0.0290646	0.0290646	0.0299271	0.0299399	0.029941	0.0299417	5.5418	0.0165325	0.0290646	0.0290646	0.0299271	0.0299399	0.029941	0.0299417	5.5418	0.0165325	0.0290646	0.0290646	0.0299271	0.0299399	0.029941	0.0299417	5.5418	0.0165325	0.0290646	0.0290646	0.0299271	0.0299399	0.029941	0.0299417	5.5418	0.0165325	0.0290646	0.0290646	0.0299271	0.0299399	0.029941	0.0299417	5.5418	0.0165325	0.0290646	0.0290646	0.0299271	0.0299399	0.029941	0.0299417	5.5418	0.0165325	0.0290646	0.0290646	0.0299271	0.0299399	0.029941	0.0299417	5.5418	0.0165325	0.0290646	0.0290646	0.0299271	0.0299399	0.029941	0.0299417	5.5418	0.0165325	0.0290646	0.0290646	0.0299271	0.0299399	0.029941	0.0299417	5.5418	0.0165325	0.0290646	0.0290646	0.0299271	0.0299399	0.029941	0.0299417	0	0	0	0	0	0	0	0	-0.0260121	-0.0260121	-0.0260121	-0.0260121	-0.0260121	-0.0260121	-0.0260121	-0.0260121	-0.0218921	-0.0218921	-0.0218921	-0.0218921	-0.0218921	-0.0218921	-0.0218921	-0.0218921	-0.0224984	-0.0224984	-0.0224984	-0.0224984	-0.0224984	-0.0224984	-0.0224984	-0.0224984	-0.0188789	-0.0188789	-0.0188789	-0.0188789	-0.0188789	-0.0188789	-0.0188789	-0.0188789	-0.0193378	-0.0193378	-0.0193378	-0.0193378	-0.0193378	-0.0193378	-0.0193378	-0.0193378	-0.019279	-0.019279	-0.019279	-0.019279	-0.019279	-0.019279	-0.019279	-0.019279	-0.0192865	-0.0192865	-0.0192865	-0.0192865	-0.0192865	-0.0192865	-0.0192865	-0.0192865	-0.0192856	-0.0192856	-0.0192856	-0.0192856	-0.0192856	-0.0192856	-0.0192856	-0.0192856	-0.0192857	-0.0192857	-0.0192857	-0.0192857	-0.0192857	-0.0192857	-0.0192857	-0.0192857	-1.89646	-0.123593	-0.0228906	-0.0266142	-0.0210953	-0.0210412	-0.0210219	-0.0210117	-1.04922e-05	-0.0623827	-0.0223499	-0.0253525	-0.0208436	-0.0207976	-0.0207812	-0.0207725	-2.06476	-0.0932599	-0.0224302	-0.0255654	-0.0208784	-0.0208313	-0.0208144	-0.0208055	-3.4224e-06	-0.0761586	-0.0224183	-0.0255294	-0.0208736	-0.0208266	-0.0208098	-0.020801	-2.06483	-0.0852072	-0.02242	-0.0255355	-0.0208742	-0.0208273	-0.0208105	-0.0208016	-3.42096e-06	-0.0802948	-0.0224198	-0.0255344	-0.0208742	-0.0208272	-0.0208104	-0.0208015	-2.06483	-0.082926	-0.0224198	-0.0255346	-0.0208742	-0.0208272	-0.0208104	-0.0208015	-3.42096e-06	-0.0815063	-0.0224198	-0.0255346	-0.0208742	-0.0208272	-0.0208104	-0.0208015	-1.11209	-0.0822694	-0.0224198	-0.0255346	-0.0208742	-0.0208272	-0.0208104	-0.0235337	-0.000836511	-0.0355429	-0.0200152	-0.0209973	-0.0236159	-0.0238186	-0.0242774	-0.0241301	-0.00325484	-0.00814028	-0.0186666	-0.0170802	-0.0230981	-0.0233176	-0.0237138	-0.0240344	-0.0032029	-0.00976639	-0.0188344	-0.01753	-0.0231776	-0.0233952	-0.0238026	-0.0240496	-0.003204	-0.00966142	-0.0188134	-0.0174778	-0.0231654	-0.0233832	-0.0237886	-0.0240472	-0.00320398	-0.00966816	-0.0188161	-0.0174838	-0.0231672	-0.023385	-0.0237908	-0.0241437	-2.10773e-05	-0.000744725	-0.0210768	-0.0157249	-0.0241108	-0.0241998	-0.0241791	-0.0227015	-2.45769e-06	-0.00120405	-0.021975	-0.0175465	-0.022527	-0.0225076	-0.0223288	-0.0224304	-4.36496e-06	-0.00120037	-0.0218445	-0.0173356	-0.0227648	-0.0227615	-0.0226045	-0.0224708	-4.36491e-06	-0.0012004	-0.0218634	-0.0173599	-0.022729	-0.0227232	-0.0225632	-0.0224648	-4.36491e-06	-0.0012004	-0.0218606	-0.0173571	-0.0227344	-0.022729	-0.0225693	-0.0224657	-4.36491e-06	-0.0012004	-0.021861	-0.0173574	-0.0227335	-0.0227281	-0.0225684	-0.0224208	-6.64459e-05	-0.00432603	-0.0206554	-0.0183018	-0.0222842	-0.0223422	-0.0223864	-0.0224192	-0.000196573	-0.00423702	-0.0208212	-0.0181875	-0.0223506	-0.0223994	-0.0224134	-0.0224194	-0.000196403	-0.00423953	-0.0207983	-0.0182013	-0.0223408	-0.0223909	-0.0224094	-0.0224194	-0.000196403	-0.00423946	-0.0208015	-0.0181996	-0.0223423	-0.0223922	-0.02241	-0.0224194	-0.000196403	-0.00423946	-0.0208011	-0.0181999	-0.022342	-0.022392	-0.0224099	-0.0224194	-0.000196403	-0.00423946	-0.0208011	-0.0181998	-0.0223421	-0.022392	-0.0224099	-0.0224194	-0.000196403	-0.00423946	-0.0208011	-0.0181998	-0.0223421	-0.022392	-0.0224099	-0.0224194	-0.000196403	-0.00423946	-0.0208011	-0.0181998	-0.0223421	-0.022392	-0.0224099	-0.0224194	-0.000196403	-0.00423946	-0.0208011	-0.0181998	-0.0223421	-0.022392	-0.0224099	-0.0224194	-0.000196403	-0.00423946	-0.0208011	-0.0181998	-0.0223421	-0.022392	-0.0224099	-0.0224194	-0.000196403	-0.00423946	-0.0208011	-0.0181998	-0.0223421	-0.022392	-0.0224099	-0.0224194	-0.000196403	-0.00423946	-0.0208011	-0.0181998	-0.0223421	-0.022392	-0.0224099	-0.0224194	-0.000196403	-0.00423946	-0.0208011	-0.0181998	-0.0223421	-0.022392	-0.0224099	-0.0224194	-0.000196403	-0.00423946	-0.0208011	-0.0181998	-0.0223421	-0.022392	-0.0224099	-0.0224194	-0.000196403	-0.00423946	-0.0208011	-0.0181998	-0.0223421	-0.022392	-0.0224099	-0.0224194	-0.000196403	-0.00423946	-0.0208011	-0.0181998	-0.0223421	-0.022392	-0.0224099	-0.0224194	-0.000196403	-0.00423946	-0.0208011	-0.0181998	-0.0223421	-0.022392	-0.0224099	-0.0224194	-0.000196403	-0.00423946	-0.0208011	-0.0181998	-0.0223421	-0.022392	-0.0224099	-0.0224194	-0.000196403	-0.00423946	-0.0208011	-0.0181998	-0.0223421	-0.022392	-0.0224099	-0.0224194	-0.000196403	-0.00423946	-0.0208011	-0.0181998	-0.0223421	-0.022392	-0.0224099	-0.0224194	0	0	0	0	0	0	0	0	0.0452716	0.0452716	0.0452716	0.0452716	0.0452716	0.0452716	0.0452716	0.0452716	0.0610971	0.0610971	0.0610971	0.0610971	0.0610971	0.0610971	0.0610971	0.0610971	0.0678391	0.0678391	0.0678391	0.0678391	0.0678391	0.0678391	0.0678391	0.0678391	0.0258406	0.0258406	0.0258406	0.0258406	0.0258406	0.0258406	0.0258406	0.0258406	0.0195507	0.0195507	0.0195507	0.0195507	0.0195507	0.0195507	0.0195507	0.0195507	0.0187505	0.0187505	0.0187505	0.0187505	0.0187505	0.0187505	0.0187505	0.0187505	0.0186511	0.0186511	0.0186511	0.0186511	0.0186511	0.0186511	0.0186511	0.0186511	0.0186388	0.0186388	0.0186388	0.0186388	0.0186388	0.0186388	0.0186388	0.0186388	0.0186372	0.0186372	0.0186372	0.0186372	0.0186372	0.0186372	0.0186372	0.0186372	10.1124	1.22482	0.0371377	0.123129	0.0316591	0.0316591	0.0311766	0.0309211	10.2172	10.1928	0.0419846	0.24389	0.034516	0.034516	0.0338814	0.0335469	10.2172	10.2172	0.0433553	0.529275	0.0351764	0.0351764	0.0344949	0.0341365	10.2172	10.2172	0.043751	2.73275	0.0353308	0.0353308	0.0346355	0.0342702	10.2172	10.2172	0.0438659	10.2172	0.035367	0.035367	0.0346679	0.0343007	10.2172	10.2172	0.0438993	10.2172	0.0353755	0.0353755	0.0346753	0.0343076	10.2172	10.2172	0.0439091	10.2172	0.0353775	0.0353775	0.034677	0.0343092	10.2172	10.2172	0.0439119	10.2172	0.0353779	0.0353779	0.0346774	0.0343095	10.2172	10.2172	0.0439127	10.2172	0.0353781	0.0353781	0.0346775	0.0708232	10.2172	10.2172	0.0439129	10.2172	0.0730206	0.0672728	0.0801448	0.114057	10.2172	10.2172	0.036552	10.2172	0.0914172	0.0810966	0.107249	0.151468	10.2172	10.2172	0.0348102	10.2172	0.103205	0.0888449	0.128188	0.193488	10.2172	10.2172	0.0344103	10.2172	0.111538	0.0935042	0.147083	0.254376	10.2172	10.2172	0.0343191	10.2172	0.117825	0.0964218	0.166474	0.391634	10.2172	10.2172	0.0652259	10.2172	0.155257	0.134914	0.21992	0.664378	10.2172	10.2172	0.0800078	10.2172	0.138617	0.126317	0.206289	2.81025	10.2172	10.2172	0.0882088	10.2172	0.12426	0.119375	0.188725	10.2172	10.2172	10.2172	0.0931128	10.2172	0.11306	0.114044	0.168245	10.2172	10.2172	10.2172	0.0961733	10.2172	0.105022	0.110111	0.147114	10.2172	10.2172	10.2172	0.0981335	10.2172	0.0996036	0.107295	0.128052	10.2172	10.2172	10.2172	0.072171	10.2172	0.085427	0.0898753	0.104641	10.2172	10.2172	10.2172	0.0607852	10.2172	0.0777931	0.0801125	0.0896739	10.2172	10.2172	10.2172	0.0563732	10.2172	0.0739668	0.0751091	0.0812384	10.2172	10.2172	10.2172	0.0547504	10.2172	0.0721198	0.0726664	0.0768359	10.2172	10.2172	10.2172	0.0541654	10.2172	0.0712448	0.0715026	0.0746332	10.2172	10.2172	10.2172	0.0539559	10.2172	0.0708339	0.0709547	0.0735548	10.2172	10.2172	10.2172	0.0538812	10.2172	0.0706417	0.0706982	0.0730324	10.2172	10.2172	10.2172	0.0538545	10.2172	0.0705521	0.0705784	0.0727807	10.2172	10.2172	10.2172	0.053845	10.2172	0.0705103	0.0705225	0.0726597	10.2172	10.2172	10.2172	0.0538416	10.2172	0.0704907	0.0704965	0.0726017	10.2172	10.2172	10.2172	0.0538404	10.2172	0.0704817	0.0704844	0.0725738	10.2172	10.2172	10.2172	0.05384	10.2172	0.0704775	0.0704787	0.0725605	10.2172	10.2172	10.2172	0.0538398	10.2172	0.0704755	0.0704761	0.0725541	10.2172	10.2172	10.2172	0.0538398	10.2172	0.0704746	0.0704749	0.072551	10.2172	10.2172	10.2172	0.0538398	10.2172	0.0704741	0.0704743	0.0725495	10.2172	10.2172	10.2172	0.0538397	10.2172	0.0704739	0.070474	0.0725488	10.2172	10.2172	10.2172	0.0538397	10.2172	0.0704738	0.0704739	0.0725485	10.2172	10.2172	10.2172	0.0538397	10.2172	0.0704738	0.0704738	0.0725483	10.2172	10.2172	10.2172	0.0538397	10.2172	0.0704738	0.0704738	0.0725482	10.2172	10.2172	10.2172	0.0538397	10.2172	0.0704738	0.0704738	0.0725482	10.2172	0	0	0	0	0	0	0	0	0.0585719	0.0585719	0.0585719	0.0585719	0.0585719	0.0585719	0.0585719	0.0585719	0.0863161	0.0863161	0.0863161	0.0863161	0.0863161	0.0863161	0.0863161	0.0863161	0.103686	0.103686	0.103686	0.103686	0.103686	0.103686	0.103686	0.103686	0.00327186	0.00327186	0.00327186	0.00327186	0.00327186	0.00327186	0.00327186	0.00327186	0.00167715	0.00167715	0.00167715	0.00167715	0.00167715	0.00167715	0.00167715	0.00167715	0.00165944	0.00165944	0.00165944	0.00165944	0.00165944	0.00165944	0.00165944	0.00165944	0.00165924	0.00165924	0.00165924	0.00165924	0.00165924	0.00165924	0.00165924	0.00165924	0.00165924	0.00165924	0.00165924	0.00165924	0.00165924	0.00165924	0.00165924	0.00165924	0.00165924	0.00165924	0.00165924	0.00165924	0.00165924	0.00165924	0.00165924	0.00165924	13.1899	1.20013	0.012585	1.20013	0.0108188	0.012585	0.0108188	0.00996784	13.2189	13.1736	0.0135334	13.1736	0.0114983	0.0135334	0.0114983	0.0105342	13.2189	13.2189	0.013619	13.2189	0.0115504	0.013619	0.0115504	0.0105739	13.2189	13.2189	0.0136267	13.2189	0.0115544	0.0136267	0.0115544	0.0105767	13.2189	13.2189	0.0136274	13.2189	0.0115547	0.0136274	0.0115547	0.0105769	13.2189	13.2189	0.0136275	13.2189	0.0115547	0.0136275	0.0115547	0.0105769	13.2189	13.2189	0.0136275	13.2189	0.0115547	0.0136275	0.0115547	0.0105769	13.2189	13.2189	0.0136275	13.2189	0.0115547	0.0136275	0.0115547	0.0105769	13.2189	13.2189	0.0136275	13.2189	0.0115547	0.0136275	0.0115547	0.136207	13.2189	13.2189	0.0560028	13.2189	0.148668	0.0560028	0.148668	0.626746	13.2189	13.2189	0.0585527	13.2189	0.334969	0.0585527	0.334969	7.46674	13.2189	13.2189	0.0595505	13.2189	1.08978	0.0595505	1.08978	13.2189	13.2189	13.2189	0.0599455	13.2189	12.3173	0.0599455	12.3173	13.2189	13.2189	13.2189	0.0601026	13.2189	13.2189	0.0601026	13.2189	13.2189	13.2189	13.2189	0.319024	13.2189	13.2189	0.319024	13.2189	13.2189	13.2189	13.2189	0.8446	13.2189	13.2189	0.8446	13.2189	13.2189	13.2189	13.2189	9.15982	13.2189	13.2189	9.15982	13.2189	13.2189	13.2189	13.2189	13.2189	13.2189	13.2189	13.2189	13.2189	13.2189	13.2189	13.2189	13.2189	13.2189	13.2189	13.2189	13.2189	13.2189	13.2189	13.2189	13.2189	13.2189	13.2189	13.2189	13.2189	13.2189	13.2189	13.2189	13.2189	13.2189	13.2189	13.2189	13.2189	13.2189	13.2189	13.2189	13.2189	13.2189	13.2189	13.2189	13.2189	13.2189	13.2189	13.2189	13.2189	13.2189	13.2189	13.2189	13.2189	13.2189	13.2189	13.2189	13.2189	13.2189	13.2189	13.2189	13.2189	13.2189	13.2189	13.2189	13.2189	13.2189	13.2189	13.2189	13.2189	13.2189	13.2189	13.2189	13.2189	13.2189	13.2189	13.2189	13.2189	13.2189	13.2189	13.2189	13.2189	13.2189	13.2189	13.2189	13.2189	13.2189	13.2189	13.2189	13.2189	13.2189	13.2189	13.2189	13.2189	13.2189	13.2189	13.2189	13.2189	13.2189	13.2189	13.2189	13.2189	13.2189	13.2189	13.2189	13.2189	13.2189	13.2189	13.2189	13.2189	13.2189	13.2189	13.2189	13.2189	13.2189	13.2189	13.2189	13.2189	13.2189	13.2189	13.2189	13.2189	13.2189	13.2189	13.2189	13.2189	13.2189	13.2189	13.2189	13.2189	13.2189	13.2189	13.2189	13.2189	13.2189	13.2189	13.2189	13.2189	13.2189	13.2189	13.2189	13.2189	13.2189	13.2189	13.2189	13.2189	13.2189	13.2189	13.2189	13.2189	13.2189	13.2189	13.2189	13.2189	13.2189	13.2189	13.2189	13.2189	13.2189	13.2189	13.2189	13.2189	13.2189	13.2189	13.2189	13.2189	13.2189	13.2189	13.2189	13.2189	13.2189	13.2189	13.2189	13.2189	13.2189	13.2189	13.2189	13.2189	13.2189	13.2189	13.2189	13.2189	13.2189	13.2189	13.2189	13.2189	13.2189	13.2189	13.2189	13.2189	13.2189	0	0	0	0	0	0	0	0	-0.0233043	-0.0233043	-0.0233043	-0.0233043	-0.0233043	-0.0233043	-0.0233043	-0.0233043	-0.0199685	-0.0199685	-0.0199685	-0.0199685	-0.0199685	-0.0199685	-0.0199685	-0.0199685	-0.0204151	-0.0204151	-0.0204151	-0.0204151	-0.0204151	-0.0204151	-0.0204151	-0.0204151	-1.01413e-05	-1.01413e-05	-1.01413e-05	-1.01413e-05	-1.01413e-05	-1.01413e-05	-1.01413e-05	-1.01413e-05	-1.16166e-05	-1.16166e-05	-1.16166e-05	-1.16166e-05	-1.16166e-05	-1.16166e-05	-1.16166e-05	-1.16166e-05	-1.16165e-05	-1.16165e-05	-1.16165e-05	-1.16165e-05	-1.16165e-05	-1.16165e-05	-1.16165e-05	-1.16165e-05	-1.16165e-05	-1.16165e-05	-1.16165e-05	-1.16165e-05	-1.16165e-05	-1.16165e-05	-1.16165e-05	-1.16165e-05	-1.16165e-05	-1.16165e-05	-1.16165e-05	-1.16165e-05	-1.16165e-05	-1.16165e-05	-1.16165e-05	-1.16165e-05	-1.16165e-05	-1.16165e-05	-1.16165e-05	-1.16165e-05	-1.16165e-05	-1.16165e-05	-1.16165e-05	-1.16165e-05	-3.99253	-0.0233025	-0.000626826	-3.99253	-0.000626826	-0.00209533	-0.000865689	-0.000534078	-4.76308e-11	-0.0199687	-0.000624266	-4.76308e-11	-0.000624266	-0.00206649	-0.000860782	-0.000532224	-3.99261	-0.0204151	-0.000624277	-3.99261	-0.000624277	-0.00206688	-0.00086081	-0.000532231	-4.76069e-11	-0.0203547	-0.000624276	-4.76069e-11	-0.000624276	-0.00206688	-0.00086081	-0.000532231	-3.99261	-0.0203629	-0.000624276	-3.99261	-0.000624276	-0.00206688	-0.00086081	-0.000532231	-4.76069e-11	-0.0203618	-0.000624276	-4.76069e-11	-0.000624276	-0.00206688	-0.00086081	-0.000532231	-3.99261	-0.0203619	-0.000624276	-3.99261	-0.000624276	-0.00206688	-0.00086081	-0.000532231	-4.76069e-11	-0.0203619	-0.000624276	-4.76069e-11	-0.000624276	-0.00206688	-0.00086081	-0.000532231	-1.39158	-0.0203619	-0.000624276	-3.99261	-0.000624276	-0.00206688	-0.00086081	-0.120524	-0.000179551	-0.00233249	-0.076711	-9.36353e-15	-0.140812	-0.00206688	-0.0479521	-0.169377	-1.03875e-09	-5.86136e-05	-0.038733	-1.02567e-07	-0.0469121	-0.000514303	-0.0212162	-0.120594	-1.03999e-09	-5.95074e-05	-0.0497678	-1.02566e-07	-0.0869718	-0.000519645	-0.0253288	-0.165403	-1.03999e-09	-5.95072e-05	-0.0462744	-1.02566e-07	-0.0668742	-0.000519627	-0.0246481	-0.123751	-1.03999e-09	-5.95072e-05	-0.0473532	-1.02566e-07	-0.0763074	-0.000519627	-0.0247595	-0.361525	-3.03564e-07	-0.000521221	-0.48182	-1.03999e-09	-0.403846	-0.0640069	-0.30448	-0.0059227	-3.07805e-09	-0.00153762	-0.00263352	-7.4156e-08	-0.00324565	-0.0421234	-0.0066894	-0.0353714	-7.36434e-07	-0.00152725	-0.0632022	-7.4156e-08	-0.046321	-0.0486675	-0.0481721	-0.02911	-7.3643e-07	-0.00152736	-0.042401	-7.4156e-08	-0.0348507	-0.0466115	-0.0366302	-0.0303417	-7.3643e-07	-0.00152736	-0.0486394	-7.4156e-08	-0.037596	-0.047248	-0.0395333	-0.0300954	-7.3643e-07	-0.00152736	-0.0466786	-7.4156e-08	-0.03692	-0.04705	-0.0387823	-0.0198234	-7.41557e-08	-0.000516153	-0.0142316	-7.36434e-07	-0.015184	-0.00425382	-0.0108674	-0.0199509	-7.36434e-07	-0.000519639	-0.0176509	-7.3643e-07	-0.0175398	-0.00565428	-0.0130809	-0.0199341	-7.3643e-07	-0.000519627	-0.0172551	-7.3643e-07	-0.0172678	-0.00560188	-0.0128901	-0.0199363	-7.3643e-07	-0.000519627	-0.0173004	-7.3643e-07	-0.017299	-0.00560383	-0.0129064	-0.019936	-7.3643e-07	-0.000519627	-0.0172952	-7.3643e-07	-0.0172954	-0.00560376	-0.012905	-0.0199361	-7.3643e-07	-0.000519627	-0.0172958	-7.3643e-07	-0.0172958	-0.00560376	-0.0129051	-0.019936	-7.3643e-07	-0.000519627	-0.0172958	-7.3643e-07	-0.0172958	-0.00560376	-0.0129051	-0.019936	-7.3643e-07	-0.000519627	-0.0172958	-7.3643e-07	-0.0172958	-0.00560376	-0.0129051	-0.019936	-7.3643e-07	-0.000519627	-0.0172958	-7.3643e-07	-0.0172958	-0.00560376	-0.0129051	-0.019936	-7.3643e-07	-0.000519627	-0.0172958	-7.3643e-07	-0.0172958	-0.00560376	-0.0129051	-0.019936	-7.3643e-07	-0.000519627	-0.0172958	-7.3643e-07	-0.0172958	-0.00560376	-0.0129051	-0.019936	-7.3643e-07	-0.000519627	-0.0172958	-7.3643e-07	-0.0172958	-0.00560376	-0.0129051	-0.019936	-7.3643e-07	-0.000519627	-0.0172958	-7.3643e-07	-0.0172958	-0.00560376	-0.0129051	-0.019936	-7.3643e-07	-0.000519627	-0.0172958	-7.3643e-07	-0.0172958	-0.00560376	-0.0129051	-0.019936	-7.3643e-07	-0.000519627	-0.0172958	-7.3643e-07	-0.0172958	-0.00560376	-0.0129051	-0.019936	-7.3643e-07	-0.000519627	-0.0172958	-7.3643e-07	-0.0172958	-0.00560376	-0.0129051	-0.019936	-7.3643e-07	-0.000519627	-0.0172958	-7.3643e-07	-0.0172958	-0.00560376	-0.0129051	-0.019936	-7.3643e-07	-0.000519627	-0.0172958	-7.3643e-07	-0.0172958	-0.00560376	-0.0129051	-0.019936	-7.3643e-07	-0.000519627	-0.0172958	-7.3643e-07	-0.0172958	-0.00560376	-0.0129051	-0.019936	-7.3643e-07	-0.000519627	-0.0172958	-7.3643e-07	-0.0172958	-0.00560376	-0.0129051	-0.019936	0	0	0	0	0	0	0	0	-0.0390281	-0.0390281	-0.0390281	-0.0390281	-0.0390281	-0.0390281	-0.0390281	-0.0390281	-0.0301298	-0.0301298	-0.0301298	-0.0301298	-0.0301298	-0.0301298	-0.0301298	-0.0301298	-0.0319616	-0.0319616	-0.0319616	-0.0319616	-0.0319616	-0.0319616	-0.0319616	-0.0319616	-1.79541e-06	-1.79541e-06	-1.79541e-06	-1.79541e-06	-1.79541e-06	-1.79541e-06	-1.79541e-06	-1.79541e-06	-2.22102e-06	-2.22102e-06	-2.22102e-06	-2.22102e-06	-2.22102e-06	-2.22102e-06	-2.22102e-06	-2.22102e-06	-2.22102e-06	-2.22102e-06	-2.22102e-06	-2.22102e-06	-2.22102e-06	-2.22102e-06	-2.22102e-06	-2.22102e-06	-2.22102e-06	-2.22102e-06	-2.22102e-06	-2.22102e-06	-2.22102e-06	-2.22102e-06	-2.22102e-06	-2.22102e-06	-2.22102e-06	-2.22102e-06	-2.22102e-06	-2.22102e-06	-2.22102e-06	-2.22102e-06	-2.22102e-06	-2.22102e-06	-2.22102e-06	-2.22102e-06	-2.22102e-06	-2.22102e-06	-2.22102e-06	-2.22102e-06	-2.22102e-06	-2.22102e-06	-0.0390276	-0.0017663	-0.000321555	-8.39381	-0.000374098	-0.0390276	-0.0017663	-0.000321555	-0.0301299	-0.00174568	-0.000320872	-9.69974e-23	-0.000373173	-0.0301299	-0.00174568	-0.000320872	-0.0319616	-0.00174592	-0.000320874	-8.39382	-0.000373175	-0.0319616	-0.00174592	-0.000320874	-0.0315757	-0.00174592	-0.000320874	-9.69929e-23	-0.000373175	-0.0315757	-0.00174592	-0.000320874	-0.0316566	-0.00174592	-0.000320874	-8.39382	-0.000373175	-0.0316566	-0.00174592	-0.000320874	-0.0316396	-0.00174592	-0.000320874	-9.69929e-23	-0.000373175	-0.0316396	-0.00174592	-0.000320874	-0.0316432	-0.00174592	-0.000320874	-8.39382	-0.000373175	-0.0316432	-0.00174592	-0.000320874	-0.0316424	-0.00174592	-0.000320874	-9.69929e-23	-0.000373175	-0.0316424	-0.00174592	-0.000320874	-0.269663	-0.00174592	-0.000320874	-8.39382	-0.000373175	-0.0316426	-0.00174592	-0.337059	-0.0566831	-0.0152703	-0.606529	-1.69444e-27	-0.38957	-5.47131e-05	-0.0152703	-0.0687064	-3.48605e-07	-0.00233434	-0.0105572	-5.15486e-09	-0.024037	-5.08199e-07	-0.00233434	-0.363497	-5.08382e-07	-0.00254419	-0.525059	-5.15486e-09	-0.266326	-5.08382e-07	-0.00254419	-0.0529672	-5.08382e-07	-0.00254064	-0.0181421	-5.15486e-09	-0.0544064	-5.08382e-07	-0.00254064	-0.401813	-5.08382e-07	-0.0025407	-0.500678	-5.15486e-09	-0.218792	-5.08382e-07	-0.0025407	-0.241575	-0.000873238	-0.140572	-0.15381	-1.42402e-11	-0.695536	-0.000295064	-0.140572	-0.0264965	-9.91192e-05	-0.0192164	-0.0348253	-3.40701e-09	-0.000956488	-0.00708925	-0.0192164	-0.0808437	-0.00709849	-0.0429842	-0.0765217	-3.40701e-09	-0.096346	-0.00677602	-0.0429842	-0.0564614	-0.00677561	-0.0367208	-0.0580984	-3.40701e-09	-0.0513241	-0.00679016	-0.0367208	-0.0663354	-0.00679017	-0.0382773	-0.0656218	-3.40701e-09	-0.0691173	-0.00678952	-0.0382773	-0.0621455	-0.00678952	-0.0378844	-0.0624393	-3.40701e-09	-0.0614513	-0.00678954	-0.0378844	-0.026162	-9.52918e-05	-0.00508527	-0.0236752	-6.48223e-08	-0.0204916	-0.000282027	-0.00508527	-0.0301193	-0.000294878	-0.00632512	-0.0306202	-6.48223e-08	-0.0268945	-0.000294512	-0.00632512	-0.0293389	-0.000294487	-0.00627317	-0.0292416	-6.48223e-08	-0.0257757	-0.000294487	-0.00627317	-0.0294912	-0.000294487	-0.00627534	-0.0295102	-6.48223e-08	-0.0259678	-0.000294487	-0.00627534	-0.0294614	-0.000294487	-0.00627525	-0.0294577	-6.48223e-08	-0.0259347	-0.000294487	-0.00627525	-0.0294672	-0.000294487	-0.00627525	-0.0294679	-6.48223e-08	-0.0259404	-0.000294487	-0.00627525	-0.0294661	-0.000294487	-0.00627525	-0.0294659	-6.48223e-08	-0.0259394	-0.000294487	-0.00627525	-0.0294663	-0.000294487	-0.00627525	-0.0294663	-6.48223e-08	-0.0259396	-0.000294487	-0.00627525	-0.0294663	-0.000294487	-0.00627525	-0.0294663	-6.48223e-08	-0.0259396	-0.000294487	-0.00627525	-0.0294663	-0.000294487	-0.00627525	-0.0294663	-6.48223e-08	-0.0259396	-0.000294487	-0.00627525	-0.0294663	-0.000294487	-0.00627525	-0.0294663	-6.48223e-08	-0.0259396	-0.000294487	-0.00627525	-0.0294663	-0.000294487	-0.00627525	-0.0294663	-6.48223e-08	-0.0259396	-0.000294487	-0.00627525	-0.0294663	-0.000294487	-0.00627525	-0.0294663	-6.48223e-08	-0.0259396	-0.000294487	-0.00627525	-0.0294663	-0.000294487	-0.00627525	-0.0294663	-6.48223e-08	-0.0259396	-0.000294487	-0.00627525	-0.0294663	-0.000294487	-0.00627525	-0.0294663	-6.48223e-08	-0.0259396	-0.000294487	-0.00627525	-0.0294663	-0.000294487	-0.00627525	-0.0294663	-6.48223e-08	-0.0259396	-0.000294487	-0.00627525	-0.0294663	-0.000294487	-0.00627525	-0.0294663	-6.48223e-08	-0.0259396	-0.000294487	-0.00627525	-0.0294663	-0.000294487	-0.00627525	-0.0294663	-6.48223e-08	-0.0259396	-0.000294487	-0.00627525	-0.0294663	-0.000294487	-0.00627525	-0.0294663	-6.48223e-08	-0.0259396	-0.000294487	-0.00627525	-0.0294663	-0.000294487	-0.00627525	-0.0294663	-6.48223e-08	-0.0259396	-0.000294487	-0.00627525	-0.0294663	0	0	0	0	0	0	0	0	0.0275697	0.0275697	0.0275697	0.0275697	0.0275697	0.0275697	0.0275697	0.0275697	0.0330935	0.0330935	0.0330935	0.0330935	0.0330935	0.0330935	0.0330935	0.0330935	0.0343261	0.0343261	0.0343261	0.0343261	0.0343261	0.0343261	0.0343261	0.0343261	1.72716e-05	1.72716e-05	1.72716e-05	1.72716e-05	1.72716e-05	1.72716e-05	1.72716e-05	1.72716e-05	1.37452e-05	1.37452e-05	1.37452e-05	1.37452e-05	1.37452e-05	1.37452e-05	1.37452e-05	1.37452e-05	1.37449e-05	1.37449e-05	1.37449e-05	1.37449e-05	1.37449e-05	1.37449e-05	1.37449e-05	1.37449e-05	1.37449e-05	1.37449e-05	1.37449e-05	1.37449e-05	1.37449e-05	1.37449e-05	1.37449e-05	1.37449e-05	1.37449e-05	1.37449e-05	1.37449e-05	1.37449e-05	1.37449e-05	1.37449e-05	1.37449e-05	1.37449e-05	1.37449e-05	1.37449e-05	1.37449e-05	1.37449e-05	1.37449e-05	1.37449e-05	1.37449e-05	1.37449e-05	0.00247926	0.00102431	0.000631936	4.72347	0.00074168	4.72347	0.0275722	0.00074168	0.00252027	0.00103122	0.000634542	6.22211	0.000745282	6.22211	0.033094	0.000745282	0.00252095	0.00103127	0.000634553	6.22211	0.000745299	6.22211	0.0343262	0.000745299	0.00252097	0.00103127	0.000634553	6.22211	0.000745299	6.22211	0.0346073	0.000745299	0.00252097	0.00103127	0.000634553	6.22211	0.000745299	6.22211	0.0346718	0.000745299	0.00252097	0.00103127	0.000634553	6.22211	0.000745299	6.22211	0.0346866	0.000745299	0.00252097	0.00103127	0.000634553	6.22211	0.000745299	6.22211	0.03469	0.000745299	0.00252097	0.00103127	0.000634553	6.22211	0.000745299	6.22211	0.0346907	0.000745299	0.138601	0.00103127	0.000634553	6.22211	0.000745299	6.22211	0.0346909	0.168069	0.331983	0.057441	0.431606	6.22211	0.168069	6.22211	0.00397994	0.27075	0.00561735	0.0504145	3.4951	6.22211	0.408848	6.22211	7.23172e-05	0.433845	0.000640363	0.0481287	6.22211	6.22211	1.61071	6.22211	7.04604e-05	1.13017	0.000619498	0.0474075	6.22211	6.22211	6.21614	6.22211	7.04596e-05	5.9614	0.000619411	0.0471822	6.22211	6.22211	6.22211	6.22211	7.04596e-05	6.22211	0.0190889	0.561498	6.22211	6.22211	6.22211	6.22211	0.000617152	6.22211	0.0116281	1.79622	6.22211	6.22211	6.22211	6.22211	0.00183288	6.22211	0.0820151	6.21798	6.22211	6.22211	6.22211	6.22211	0.00184776	6.22211	0.130005	6.22211	6.22211	6.22211	6.22211	6.22211	0.00184795	6.22211	0.177536	6.22211	6.22211	6.22211	6.22211	6.22211	0.00184795	6.22211	0.241048	6.22211	6.22211	6.22211	6.22211	6.22211	0.00184795	6.22211	0.0250387	6.22211	6.22211	6.22211	6.22211	6.22211	0.000624497	6.22211	0.00812738	6.22211	6.22211	6.22211	6.22211	6.22211	0.000619432	6.22211	0.00726314	6.22211	6.22211	6.22211	6.22211	6.22211	0.000619411	6.22211	0.00722153	6.22211	6.22211	6.22211	6.22211	6.22211	0.000619411	6.22211	0.00721953	6.22211	6.22211	6.22211	6.22211	6.22211	0.000619411	6.22211	0.00721944	6.22211	6.22211	6.22211	6.22211	6.22211	0.000619411	6.22211	0.00721942	6.22211	6.22211	6.22211	6.22211	6.22211	0.000619411	6.22211	0.00721942	6.22211	6.22211	6.22211	6.22211	6.22211	0.000619411	6.22211	0.00721942	6.22211	6.22211	6.22211	6.22211	6.22211	0.000619411	6.22211	0.00721942	6.22211	6.22211	6.22211	6.22211	6.22211	0.000619411	6.22211	0.00721942	6.22211	6.22211	6.22211	6.22211	6.22211	0.000619411	6.22211	0.00721942	6.22211	6.22211	6.22211	6.22211	6.22211	0.000619411	6.22211	0.00721942	6.22211	6.22211	6.22211	6.22211	6.22211	0.000619411	6.22211	0.00721942	6.22211	6.22211	6.22211	6.22211	6.22211	0.000619411	6.22211	0.00721942	6.22211	6.22211	6.22211	6.22211	6.22211	0.000619411	6.22211	0.00721942	6.22211	6.22211	6.22211	6.22211	6.22211	0.000619411	6.22211	0.00721942	6.22211	6.22211	6.22211	6.22211	6.22211	0.000619411	6.22211	0.00721942	6.22211	6.22211	6.22211	6.22211	6.22211	0.000619411	6.22211	0.00721942	6.22211	6.22211	6.22211	6.22211	6.22211	0.000619411	6.22211	0.00721942	6.22211	6.22211	6.22211	6.22211	6.22211	0.000619411	6.22211	0	0	0	0	0	0	0	0	-0.0342943	-0.0342943	-0.0342943	-0.0342943	-0.0342943	-0.0342943	-0.0342943	-0.0342943	-0.0273198	-0.0273198	-0.0273198	-0.0273198	-0.0273198	-0.0273198	-0.0273198	-0.0273198	-0.0286132	-0.0286132	-0.0286132	-0.0286132	-0.0286132	-0.0286132	-0.0286132	-0.0286132	-0.00079422	-0.00079422	-0.00079422	-0.00079422	-0.00079422	-0.00079422	-0.00079422	-0.00079422	-0.000955764	-0.000955764	-0.000955764	-0.000955764	-0.000955764	-0.000955764	-0.000955764	-0.000955764	-0.000954737	-0.000954737	-0.000954737	-0.000954737	-0.000954737	-0.000954737	-0.000954737	-0.000954737	-0.000954744	-0.000954744	-0.000954744	-0.000954744	-0.000954744	-0.000954744	-0.000954744	-0.000954744	-0.000954744	-0.000954744	-0.000954744	-0.000954744	-0.000954744	-0.000954744	-0.000954744	-0.000954744	-0.000954744	-0.000954744	-0.000954744	-0.000954744	-0.000954744	-0.000954744	-0.000954744	-0.000954744	-0.00724162	-0.00622532	-0.00573565	-0.691648	-0.00622532	-7.72248	-0.691648	-0.00724162	-0.0069451	-0.00601086	-0.00555613	-0.00764647	-0.00601086	-1.64978e-19	-0.00764647	-0.0069451	-0.00695881	-0.00601945	-0.00556277	-0.664102	-0.00601945	-7.72259	-0.664102	-0.00695881	-0.00695818	-0.0060191	-0.00556252	-0.00918342	-0.0060191	-1.64856e-19	-0.00918342	-0.00695818	-0.00695821	-0.00601911	-0.00556253	-0.657917	-0.00601911	-7.72259	-0.657917	-0.00695821	-0.0069582	-0.00601911	-0.00556253	-0.00956888	-0.00601911	-1.64856e-19	-0.00956888	-0.0069582	-0.0069582	-0.00601911	-0.00556253	-0.656374	-0.00601911	-7.72259	-0.656374	-0.0069582	-0.0069582	-0.00601911	-0.00556253	-0.00966754	-0.00601911	-1.64856e-19	-0.00966754	-0.0069582	-0.0895007	-0.00601911	-0.00556253	-0.65598	-0.00601911	-7.72259	-0.65598	-0.0895007	-0.0519208	-0.0775332	-0.147083	-0.000172656	-0.0775332	-5.76856e-25	-0.000172656	-0.01654	-0.0167526	-0.04439	-0.0577823	-0.000102238	-0.04439	-2.01321e-08	-0.000102238	-0.021189	-0.0211591	-0.0552689	-0.104068	-0.000102286	-0.0552689	-2.01321e-08	-0.000102286	-0.0205451	-0.0205491	-0.0514338	-0.0767479	-0.000102286	-0.0514338	-2.01321e-08	-0.000102286	-0.0206331	-0.0206325	-0.0527546	-0.0918727	-0.000102286	-0.0527546	-2.01321e-08	-0.000102286	-0.122409	-0.034341	-0.120331	-0.109428	-1.1677e-05	-0.120331	-5.63912e-13	-1.1677e-05	-0.0157212	-0.0282078	-0.0215589	-0.018982	-8.75977e-05	-0.0215589	-3.01461e-10	-8.75977e-05	-0.0564935	-0.0520182	-0.0414986	-0.0345879	-8.75535e-05	-0.0414986	-3.01461e-10	-8.75535e-05	-0.0431408	-0.0444378	-0.0363649	-0.0311891	-8.75535e-05	-0.0363649	-3.01461e-10	-8.75535e-05	-0.0471263	-0.0467236	-0.0376228	-0.0318998	-8.75535e-05	-0.0376228	-3.01461e-10	-8.75535e-05	-0.0458999	-0.0460223	-0.0373106	-0.0317499	-8.75535e-05	-0.0373106	-3.01461e-10	-8.75535e-05	-0.018934	-0.0189186	-0.0245792	-0.0276741	-0.000259125	-0.0245792	-5.69599e-08	-0.000259125	-0.023878	-0.0238804	-0.0267454	-0.0284324	-0.000258829	-0.0267454	-5.69599e-08	-0.000258829	-0.0231073	-0.0231069	-0.0263638	-0.0282898	-0.00025883	-0.0263638	-5.69599e-08	-0.00025883	-0.0232258	-0.0232258	-0.0264306	-0.0283165	-0.00025883	-0.0264306	-5.69599e-08	-0.00025883	-0.0232075	-0.0232075	-0.0264189	-0.0283115	-0.00025883	-0.0264189	-5.69599e-08	-0.00025883	-0.0232103	-0.0232103	-0.026421	-0.0283124	-0.00025883	-0.026421	-5.69599e-08	-0.00025883	-0.0232099	-0.0232099	-0.0264206	-0.0283123	-0.00025883	-0.0264206	-5.69599e-08	-0.00025883	-0.02321	-0.02321	-0.0264207	-0.0283123	-0.00025883	-0.0264207	-5.69599e-08	-0.00025883	-0.0232099	-0.0232099	-0.0264207	-0.0283123	-0.00025883	-0.0264207	-5.69599e-08	-0.00025883	-0.0232099	-0.0232099	-0.0264207	-0.0283123	-0.00025883	-0.0264207	-5.69599e-08	-0.00025883	-0.0232099	-0.0232099	-0.0264207	-0.0283123	-0.00025883	-0.0264207	-5.69599e-08	-0.00025883	-0.0232099	-0.0232099	-0.0264207	-0.0283123	-0.00025883	-0.0264207	-5.69599e-08	-0.00025883	-0.0232099	-0.0232099	-0.0264207	-0.0283123	-0.00025883	-0.0264207	-5.69599e-08	-0.00025883	-0.0232099	-0.0232099	-0.0264207	-0.0283123	-0.00025883	-0.0264207	-5.69599e-08	-0.00025883	-0.0232099	-0.0232099	-0.0264207	-0.0283123	-0.00025883	-0.0264207	-5.69599e-08	-0.00025883	-0.0232099	-0.0232099	-0.0264207	-0.0283123	-0.00025883	-0.0264207	-5.69599e-08	-0.00025883	-0.0232099	-0.0232099	-0.0264207	-0.0283123	-0.00025883	-0.0264207	-5.69599e-08	-0.00025883	-0.0232099	-0.0232099	-0.0264207	-0.0283123	-0.00025883	-0.0264207	-5.69599e-08	-0.00025883	-0.0232099	-0.0232099	-0.0264207	-0.0283123	-0.00025883	-0.0264207	-5.69599e-08	-0.00025883	-0.0232099	-0.0232099	-0.0264207	-0.0283123	-0.00025883	-0.0264207	-5.69599e-08	-0.00025883	-0.0232099	0	0	0	0	0	0	0	0	0.0532833	0.0532833	0.0532833	0.0532833	0.0532833	0.0532833	0.0532833	0.0532833	0.0758234	0.0758234	0.0758234	0.0758234	0.0758234	0.0758234	0.0758234	0.0758234	0.0880074	0.0880074	0.0880074	0.0880074	0.0880074	0.0880074	0.0880074	0.0880074	0.0347706	0.0347706	0.0347706	0.0347706	0.0347706	0.0347706	0.0347706	0.0347706	0.0244169	0.0244169	0.0244169	0.0244169	0.0244169	0.0244169	0.0244169	0.0244169	0.0227939	0.0227939	0.0227939	0.0227939	0.0227939	0.0227939	0.0227939	0.0227939	0.0225494	0.0225494	0.0225494	0.0225494	0.0225494	0.0225494	0.0225494	0.0225494	0.0225129	0.0225129	0.0225129	0.0225129	0.0225129	0.0225129	0.0225129	0.0225129	0.0225074	0.0225074	0.0225074	0.0225074	0.0225074	0.0225074	0.0225074	0.0225074	0.0382311	0.0376484	0.0373399	0.148653	0.0382311	11.905	1.47458	0.0448463	0.0424344	0.0416267	0.0412013	0.338712	0.0424344	12.0253	12.0199	0.0520049	0.043634	0.0427397	0.0422703	1.11996	0.043634	12.0253	12.0253	0.0545314	0.0439826	0.0430564	0.042571	11.4124	0.0439826	12.0253	12.0253	0.055452	0.0440844	0.043147	0.042656	12.0253	0.0440844	12.0253	12.0253	0.0557913	0.0441141	0.0431729	0.0426801	12.0253	0.0441141	12.0253	12.0253	0.0559168	0.0441228	0.0431803	0.0426869	12.0253	0.0441228	12.0253	12.0253	0.0559633	0.0441254	0.0431824	0.0426888	12.0253	0.0441254	12.0253	12.0253	0.0559806	0.101945	0.0431831	0.0426894	12.0253	0.0441261	12.0253	12.0253	0.11541	0.149206	0.0997768	0.111529	12.0253	0.091057	12.0253	12.0253	0.0829672	0.163729	0.14364	0.175342	12.0253	0.121182	12.0253	12.0253	0.055733	0.180098	0.191566	0.266083	12.0253	0.147758	12.0253	12.0253	0.0465284	0.200485	0.261982	0.478006	12.0253	0.175932	12.0253	12.0253	0.0437733	0.229068	0.413244	1.74427	12.0253	0.211584	12.0253	12.0253	0.0993111	0.252724	1.22766	12.0106	12.0253	0.336644	12.0253	12.0253	0.0821688	0.291664	11.3525	12.0253	12.0253	0.528852	12.0253	12.0253	0.10531	0.412666	12.0253	12.0253	12.0253	1.70625	12.0253	12.0253	0.122669	0.885781	12.0253	12.0253	12.0253	11.9967	12.0253	12.0253	0.137522	7.81198	12.0253	12.0253	12.0253	12.0253	12.0253	12.0253	0.151633	12.0253	12.0253	12.0253	12.0253	12.0253	12.0253	12.0253	0.109706	12.0253	12.0253	12.0253	12.0253	12.0253	12.0253	12.0253	0.0916928	12.0253	12.0253	12.0253	12.0253	12.0253	12.0253	12.0253	0.0814026	12.0253	12.0253	12.0253	12.0253	12.0253	12.0253	12.0253	0.0760477	12.0253	12.0253	12.0253	12.0253	12.0253	12.0253	12.0253	0.073401	12.0253	12.0253	12.0253	12.0253	12.0253	12.0253	12.0253	0.0721269	12.0253	12.0253	12.0253	12.0253	12.0253	12.0253	12.0253	0.0715215	12.0253	12.0253	12.0253	12.0253	12.0253	12.0253	12.0253	0.0712355	12.0253	12.0253	12.0253	12.0253	12.0253	12.0253	12.0253	0.0711008	12.0253	12.0253	12.0253	12.0253	12.0253	12.0253	12.0253	0.0710375	12.0253	12.0253	12.0253	12.0253	12.0253	12.0253	12.0253	0.0710077	12.0253	12.0253	12.0253	12.0253	12.0253	12.0253	12.0253	0.0709938	12.0253	12.0253	12.0253	12.0253	12.0253	12.0253	12.0253	0.0709872	12.0253	12.0253	12.0253	12.0253	12.0253	12.0253	12.0253	0.0709841	12.0253	12.0253	12.0253	12.0253	12.0253	12.0253	12.0253	0.0709826	12.0253	12.0253	12.0253	12.0253	12.0253	12.0253	12.0253	0.0709819	12.0253	12.0253	12.0253	12.0253	12.0253	12.0253	12.0253	0.0709816	12.0253	12.0253	12.0253	12.0253	12.0253	12.0253	12.0253	0.0709815	12.0253	12.0253	12.0253	12.0253	12.0253	12.0253	12.0253	0.0709814	12.0253	12.0253	12.0253	12.0253	12.0253	12.0253	12.0253	0.0709813	12.0253	12.0253	12.0253	12.0253	12.0253	12.0253	12.0253	0.0709813	0	0	0	0	0	0	0	0	0.0476182	0.0476182	0.0476182	0.0476182	0.0476182	0.0476182	0.0476182	0.0476182	0.0652694	0.0652694	0.0652694	0.0652694	0.0652694	0.0652694	0.0652694	0.0652694	0.0733512	0.0733512	0.0733512	0.0733512	0.0733512	0.0733512	0.0733512	0.0733512	0.0652244	0.0652244	0.0652244	0.0652244	0.0652244	0.0652244	0.0652244	0.0652244	0.0618096	0.0618096	0.0618096	0.0618096	0.0618096	0.0618096	0.0618096	0.0618096	0.0604283	0.0604283	0.0604283	0.0604283	0.0604283	0.0604283	0.0604283	0.0604283	0.0598784	0.0598784	0.0598784	0.0598784	0.0598784	0.0598784	0.0598784	0.0598784	0.0596608	0.0596608	0.0596608	0.0596608	0.0596608	0.0596608	0.0596608	0.0596608	0.059575	0.059575	0.059575	0.059575	0.059575	0.059575	0.059575	0.059575	0.0649477	0.0648882	0.0648568	0.082096	0.0651141	4.79823	0.376958	0.0706408	0.0672975	0.0672096	0.0671631	0.0952553	0.0675442	10.7468	2.48393	0.0760023	0.0683517	0.0682494	0.0681955	0.103891	0.0686386	10.7468	10.7468	0.0787433	0.06883	0.0687204	0.0686627	0.109975	0.0691373	10.7468	10.7468	0.0801825	0.069048	0.0689349	0.0688752	0.114471	0.0693656	10.7468	10.7468	0.0809484	0.0691477	0.0690327	0.0689721	0.117911	0.0694705	10.7468	10.7468	0.081359	0.0691933	0.0690774	0.0690163	0.120611	0.0695186	10.7468	10.7468	0.08158	0.0692141	0.0690978	0.0690365	0.122774	0.0695408	10.7468	10.7468	0.0816992	0.0807173	0.0691071	0.0690457	0.124533	0.069551	10.7468	10.7468	0.0924533	0.0870885	0.0805866	0.0815203	0.103733	0.0786612	10.7468	10.7468	0.0784031	0.0889222	0.0868899	0.0885182	0.071454	0.0832092	10.7468	10.7468	0.0655984	0.090005	0.0905818	0.0927025	0.057713	0.0857463	10.7468	10.7468	0.060269	0.0906506	0.0928158	0.0952975	0.0526932	0.0871949	10.7468	10.7468	0.0581798	0.0910377	0.0941942	0.0969429	0.0509699	0.0880327	10.7468	10.7468	0.0726763	0.0875217	0.0966002	0.0984625	0.0453314	0.0921114	10.7468	10.7468	0.0665048	0.0854581	0.0909025	0.0915463	0.0481545	0.0889882	10.7468	10.7468	0.0718489	0.0851406	0.087547	0.0874609	0.0490637	0.0871722	10.7468	10.7468	0.0744326	0.0849623	0.0856287	0.0851332	0.0493602	0.0861332	10.7468	10.7468	0.0757147	0.0848623	0.0845509	0.0838345	0.0494573	0.0855443	10.7468	10.7468	0.076359	0.0848063	0.0839512	0.0831185	0.0494891	0.0852123	10.7468	10.7468	0.0681447	0.0833136	0.082947	0.0825318	0.0521882	0.0833511	10.7468	10.7468	0.0686381	0.0825229	0.0823986	0.0822126	0.0531296	0.0823327	10.7468	10.7468	0.0688625	0.082093	0.0821006	0.0820395	0.053462	0.0817808	10.7468	10.7468	0.0689647	0.0818602	0.0819392	0.0819457	0.0535797	0.0814831	10.7468	10.7468	0.0690114	0.0817344	0.0818519	0.0818949	0.0536215	0.0813231	10.7468	10.7468	0.0690327	0.0816665	0.0818047	0.0818675	0.0536364	0.0812371	10.7468	10.7468	0.0690424	0.0816299	0.0817792	0.0818526	0.0536417	0.081191	10.7468	10.7468	0.0690469	0.0816102	0.0817655	0.0818447	0.0536436	0.0811663	10.7468	10.7468	0.0690489	0.0815995	0.081758	0.0818403	0.0536442	0.081153	10.7468	10.7468	0.0690498	0.0815938	0.081754	0.081838	0.0536445	0.0811459	10.7468	10.7468	0.0690502	0.0815907	0.0817518	0.0818367	0.0536445	0.0811421	10.7468	10.7468	0.0690504	0.081589	0.0817506	0.081836	0.0536446	0.0811401	10.7468	10.7468	0.0690506	0.0815882	0.08175	0.0818356	0.0536446	0.081139	10.7468	10.7468	0.0690506	0.0815877	0.0817496	0.0818354	0.0536446	0.0811384	10.7468	10.7468	0.0690506	0.0815874	0.0817494	0.0818353	0.0536446	0.0811381	10.7468	10.7468	0.0690506	0.0815872	0.0817493	0.0818352	0.0536446	0.0811379	10.7468	10.7468	0.0690506	0.0815872	0.0817493	0.0818352	0.0536446	0.0811378	10.7468	10.7468	0.0690506	0.0815871	0.0817493	0.0818352	0.0536446	0.0811378	10.7468	10.7468	0.0690506	0.0815871	0.0817493	0.0818352	0.0536446	0.0811378	10.7468	10.7468	0.0690506	0.081587	0.0817493	0.0818352	0.0536446	0.0811378	10.7468	10.7468	0.0690506	0	0	0	0	0	0	0	0	0.0106307	0.0106307	0.0106307	0.0106307	0.0106307	0.0106307	0.0106307	0.0106307	0.0114065	0.0114065	0.0114065	0.0114065	0.0114065	0.0114065	0.0114065	0.0114065	0.0114653	0.0114653	0.0114653	0.0114653	0.0114653	0.0114653	0.0114653	0.0114653	0.011274	0.011274	0.011274	0.011274	0.011274	0.011274	0.011274	0.011274	0.0112597	0.0112597	0.0112597	0.0112597	0.0112597	0.0112597	0.0112597	0.0112597	0.0112587	0.0112587	0.0112587	0.0112587	0.0112587	0.0112587	0.0112587	0.0112587	0.0112586	0.0112586	0.0112586	0.0112586	0.0112586	0.0112586	0.0112586	0.0112586	0.0112586	0.0112586	0.0112586	0.0112586	0.0112586	0.0112586	0.0112586	0.0112586	0.0112586	0.0112586	0.0112586	0.0112586	0.0112586	0.0112586	0.0112586	0.0112586	0.0113564	0.0113561	0.0113559	0.011631	0.0113603	0.045007	0.0187973	0.011631	0.0113638	0.0113634	0.0113632	0.0116597	0.011368	0.0560781	0.0197567	0.0116597	0.0113644	0.011364	0.0113638	0.0116619	0.0113686	0.0602589	0.0198822	0.0116619	0.0113644	0.011364	0.0113638	0.0116621	0.0113686	0.0619155	0.0198987	0.0116621	0.0113644	0.011364	0.0113638	0.0116621	0.0113686	0.0625841	0.0199008	0.0116621	0.0113644	0.011364	0.0113638	0.0116621	0.0113686	0.0628559	0.0199011	0.0116621	0.0113644	0.011364	0.0113638	0.0116621	0.0113686	0.0629668	0.0199011	0.0116621	0.0113644	0.011364	0.0113638	0.0116621	0.0113686	0.0630121	0.0199011	0.0116621	0.01155	0.011364	0.0113638	0.0116621	0.0113686	0.0630306	0.0199011	0.0118081	0.0115642	0.0115496	0.0115579	0.0114327	0.011511	0.0447211	0.0170693	0.0113209	0.011551	0.0115636	0.0115727	0.0111453	0.0115173	0.00999352	0.0101173	0.0110174	0.01155	0.0115646	0.0115739	0.0111241	0.0115178	0.00793784	0.00966161	0.0109953	0.0115499	0.0115647	0.0115739	0.0111225	0.0115178	0.00783031	0.00963246	0.0109937	0.0115499	0.0115647	0.011574	0.0111224	0.0115178	0.00782473	0.0096306	0.0114412	0.0114811	0.0115761	0.0115771	0.0110029	0.0115638	0.000701925	0.00415787	0.0109578	0.0114756	0.0114836	0.0114798	0.0111041	0.0114956	0.000797855	0.00433121	0.0111608	0.011482	0.0114765	0.0114724	0.0111115	0.0114904	0.000798365	0.0043362	0.0111758	0.0114825	0.011476	0.0114718	0.011112	0.01149	0.000798367	0.00433635	0.0111769	0.0114825	0.0114759	0.0114718	0.0111121	0.01149	0.000798367	0.00433635	0.011177	0.0114825	0.0114759	0.0114718	0.0111121	0.01149	0.000798367	0.00433635	0.0109562	0.0114703	0.0114703	0.0114702	0.0111722	0.0114671	0.00266742	0.00660083	0.0111607	0.0114695	0.0114699	0.0114701	0.0111767	0.0114654	0.00270077	0.0067008	0.0111758	0.0114695	0.0114699	0.0114701	0.011177	0.0114652	0.00270137	0.00670525	0.0111769	0.0114695	0.0114699	0.0114701	0.011177	0.0114652	0.00270138	0.00670544	0.011177	0.0114695	0.0114699	0.0114701	0.011177	0.0114652	0.00270138	0.00670545	0.011177	0.0114695	0.0114699	0.0114701	0.011177	0.0114652	0.00270138	0.00670546	0.011177	0.0114695	0.0114699	0.0114701	0.011177	0.0114652	0.00270138	0.00670546	0.011177	0.0114695	0.0114699	0.0114701	0.011177	0.0114652	0.00270138	0.00670546	0.011177	0.0114695	0.0114699	0.0114701	0.011177	0.0114652	0.00270138	0.00670546	0.011177	0.0114695	0.0114699	0.0114701	0.011177	0.0114652	0.00270138	0.00670546	0.011177	0.0114695	0.0114699	0.0114701	0.011177	0.0114652	0.00270138	0.00670546	0.011177	0.0114695	0.0114699	0.0114701	0.011177	0.0114652	0.00270138	0.00670546	0.011177	0.0114695	0.0114699	0.0114701	0.011177	0.0114652	0.00270138	0.00670546	0.011177	0.0114695	0.0114699	0.0114701	0.011177	0.0114652	0.00270138	0.00670546	0.011177	0.0114695	0.0114699	0.0114701	0.011177	0.0114652	0.00270138	0.00670546	0.011177	0.0114695	0.0114699	0.0114701	0.011177	0.0114652	0.00270138	0.00670546	0.011177	0.0114695	0.0114699	0.0114701	0.011177	0.0114652	0.00270138	0.00670546	0.011177	0.0114695	0.0114699	0.0114701	0.011177	0.0114652	0.00270138	0.00670546	0.011177	0.0114695	0.0114699	0.0114701	0.011177	0.0114652	0.00270138	0.00670546	0.011177	0.0114695	0.0114699	0.0114701	0.011177	0.0114652	0.00270138	0.00670546	0.011177	0	0	0	0	0	0	0	0	0.00166175	0.00166175	0.00166175	0.00166175	0.00166175	0.00166175	0.00166175	0.00166175	0.00168015	0.00168015	0.00168015	0.00168015	0.00168015	0.00168015	0.00168015	0.00168015	0.00168035	0.00168035	0.00168035	0.00168035	0.00168035	0.00168035	0.00168035	0.00168035	0.00161916	0.00161916	0.00161916	0.00161916	0.00161916	0.00161916	0.00161916	0.00161916	0.0016185	0.0016185	0.0016185	0.0016185	0.0016185	0.0016185	0.0016185	0.0016185	0.00161849	0.00161849	0.00161849	0.00161849	0.00161849	0.00161849	0.00161849	0.00161849	0.00161849	0.00161849	0.00161849	0.00161849	0.00161849	0.00161849	0.00161849	0.00161849	0.00161849	0.00161849	0.00161849	0.00161849	0.00161849	0.00161849	0.00161849	0.00161849	0.00161849	0.00161849	0.00161849	0.00161849	0.00161849	0.00161849	0.00161849	0.00161849	0.00482051	0.00482051	0.00190084	0.00167966	0.00165273	0.00164886	0.00164886	0.00164881	0.00492298	0.00492298	0.00190439	0.00168034	0.0016531	0.00164919	0.00164919	0.00164914	0.0049263	0.0049263	0.00190444	0.00168035	0.00165311	0.00164919	0.00164919	0.00164914	0.00492641	0.00492641	0.00190444	0.00168035	0.00165311	0.00164919	0.00164919	0.00164914	0.00492642	0.00492642	0.00190444	0.00168035	0.00165311	0.00164919	0.00164919	0.00164914	0.00492642	0.00492642	0.00190444	0.00168035	0.00165311	0.00164919	0.00164919	0.00164914	0.00492642	0.00492642	0.00190444	0.00168035	0.00165311	0.00164919	0.00164919	0.00164914	0.00492642	0.00492642	0.00190444	0.00168035	0.00165311	0.00164919	0.00164919	0.00164914	0.00355084	0.00492642	0.00190444	0.00168035	0.00165311	0.00164919	0.00164919	0.00168225	0.00351878	0.00355084	0.00166547	0.00166231	0.00168631	0.00170665	0.00170776	0.0017101	0.00107982	0.00120078	0.00144223	0.00163157	0.00168266	0.00170723	0.00170836	0.00171041	0.00106248	0.0011822	0.0014401	0.00163123	0.00168262	0.00170725	0.00170836	0.00171041	0.00106235	0.00118206	0.00144008	0.00163123	0.00168262	0.00170725	0.00170836	0.00171041	0.00106235	0.00118206	0.00144008	0.00163123	0.00168262	0.00170725	0.00170836	0.00171167	0.000125017	0.000197021	0.00128562	0.00164893	0.00170369	0.00171198	0.001712	0.00169521	0.000230846	0.000230957	0.00137347	0.00165806	0.00168708	0.00168297	0.00168243	0.00168136	0.000243609	0.000231009	0.00137427	0.00165815	0.00168689	0.00168265	0.0016821	0.0016812	0.00024363	0.000231009	0.00137428	0.00165816	0.00168689	0.00168264	0.0016821	0.0016812	0.00024363	0.000231009	0.00137428	0.00165816	0.00168689	0.00168264	0.0016821	0.0016812	0.00024363	0.000231009	0.00137428	0.00165816	0.00168689	0.00168264	0.0016821	0.00168058	0.000771375	0.000566076	0.00145448	0.00164923	0.00167642	0.00168032	0.00168031	0.00168035	0.000568114	0.000567338	0.00145526	0.00164913	0.00167631	0.00168029	0.00168029	0.00168034	0.000567345	0.000567343	0.00145526	0.00164913	0.00167631	0.00168029	0.00168029	0.00168034	0.000567342	0.000567342	0.00145526	0.00164913	0.00167631	0.00168029	0.00168029	0.00168034	0.000567342	0.000567342	0.00145526	0.00164913	0.00167631	0.00168029	0.00168029	0.00168034	0.000567342	0.000567342	0.00145526	0.00164913	0.00167631	0.00168029	0.00168029	0.00168034	0.000567342	0.000567342	0.00145526	0.00164913	0.00167631	0.00168029	0.00168029	0.00168034	0.000567342	0.000567342	0.00145526	0.00164913	0.00167631	0.00168029	0.00168029	0.00168034	0.000567342	0.000567342	0.00145526	0.00164913	0.00167631	0.00168029	0.00168029	0.00168034	0.000567342	0.000567342	0.00145526	0.00164913	0.00167631	0.00168029	0.00168029	0.00168034	0.000567342	0.000567342	0.00145526	0.00164913	0.00167631	0.00168029	0.00168029	0.00168034	0.000567342	0.000567342	0.00145526	0.00164913	0.00167631	0.00168029	0.00168029	0.00168034	0.000567342	0.000567342	0.00145526	0.00164913	0.00167631	0.00168029	0.00168029	0.00168034	0.000567342	0.000567342	0.00145526	0.00164913	0.00167631	0.00168029	0.00168029	0.00168034	0.000567342	0.000567342	0.00145526	0.00164913	0.00167631	0.00168029	0.00168029	0.00168034	0.000567342	0.000567342	0.00145526	0.00164913	0.00167631	0.00168029	0.00168029	0.00168034	0.000567342	0.000567342	0.00145526	0.00164913	0.00167631	0.00168029	0.00168029	0.00168034	0.000567342	0.000567342	0.00145526	0.00164913	0.00167631	0.00168029	0.00168029	0.00168034	0.000567342	0.000567342	0.00145526	0.00164913	0.00167631	0.00168029	0.00168029	0.00168034	0.000567342	0.000567342	0.00145526	0.00164913	0.00167631	0.00168029	0.00168029	0.00168034	0	0	0	0	0	0	0	0	0.0266172	0.0266172	0.0266172	0.0266172	0.0266172	0.0266172	0.0266172	0.0266172	0.0317493	0.0317493	0.0317493	0.0317493	0.0317493	0.0317493	0.0317493	0.0317493	0.0328466	0.0328466	0.0328466	0.0328466	0.0328466	0.0328466	0.0328466	0.0328466	0.0229293	0.0229293	0.0229293	0.0229293	0.0229293	0.0229293	0.0229293	0.0229293	0.0214698	0.0214698	0.0214698	0.0214698	0.0214698	0.0214698	0.0214698	0.0214698	0.0212629	0.0212629	0.0212629	0.0212629	0.0212629	0.0212629	0.0212629	0.0212629	0.0212338	0.0212338	0.0212338	0.0212338	0.0212338	0.0212338	0.0212338	0.0212338	0.0212297	0.0212297	0.0212297	0.0212297	0.0212297	0.0212297	0.0212297	0.0212297	0.0212291	0.0212291	0.0212291	0.0212291	0.0212291	0.0212291	0.0212291	0.0212291	0.965023	0.965023	0.0422309	0.0306365	0.0261226	0.0255325	0.0255325	0.025508	5.94905	5.94905	0.0485159	0.0326055	0.0269837	0.0262712	0.0262712	0.0262417	6.00715	6.00715	0.0505712	0.0330333	0.027138	0.0264002	0.0264002	0.0263696	6.00715	6.00715	0.0512618	0.033127	0.0271658	0.0264227	0.0264227	0.026392	6.00715	6.00715	0.051496	0.0331475	0.0271708	0.0264267	0.0264267	0.0263959	6.00715	6.00715	0.0515756	0.033152	0.0271717	0.0264274	0.0264274	0.0263966	6.00715	6.00715	0.0516027	0.033153	0.0271719	0.0264275	0.0264275	0.0263967	6.00715	6.00715	0.051612	0.0331532	0.0271719	0.0264275	0.0264275	0.0263967	6.00715	6.00715	0.0516151	0.0331533	0.0271719	0.0264275	0.0264275	0.0320951	6.00715	6.00715	0.0271705	0.0298268	0.0330367	0.0363443	0.0367382	0.0388687	6.00715	6.00715	0.0139368	0.0242883	0.0335327	0.0387657	0.0392878	0.0406434	6.00715	6.00715	0.0127641	0.0234126	0.033643	0.0393915	0.0399558	0.0411231	6.00715	6.00715	0.0126651	0.0232771	0.0336675	0.0395548	0.0401327	0.0412537	6.00715	6.00715	0.0126568	0.0232561	0.033673	0.0395975	0.0401796	0.0418053	6.00715	6.00715	0.0126561	0.0258494	0.0380869	0.0414561	0.0416159	0.038229	6.00715	6.00715	0.0174656	0.0277263	0.0355686	0.035795	0.0356403	0.0345725	6.00715	6.00715	0.018032	0.0280732	0.0349808	0.0344789	0.0342584	0.0337459	6.00715	6.00715	0.0180999	0.0281378	0.034845	0.0341799	0.0339465	0.0335617	6.00715	6.00715	0.0181081	0.0281498	0.0348136	0.0341123	0.0338765	0.0335209	6.00715	6.00715	0.0181091	0.0281521	0.0348064	0.034097	0.0338608	0.0333041	6.00715	6.00715	0.0181092	0.0267019	0.0327259	0.0333244	0.0332724	0.0331818	6.00715	6.00715	0.0181092	0.0264465	0.0322782	0.0331544	0.033143	0.033155	6.00715	6.00715	0.0181092	0.0264018	0.0321826	0.0331172	0.0331146	0.0331491	6.00715	6.00715	0.0181092	0.0263939	0.0321623	0.033109	0.0331084	0.0331478	6.00715	6.00715	0.0181092	0.0263926	0.032158	0.0331072	0.033107	0.0331475	6.00715	6.00715	0.0181092	0.0263923	0.032157	0.0331068	0.0331068	0.0331475	6.00715	6.00715	0.0181092	0.0263923	0.0321568	0.0331067	0.0331067	0.0331474	6.00715	6.00715	0.0181092	0.0263923	0.0321568	0.0331067	0.0331067	0.0331474	6.00715	6.00715	0.0181092	0.0263923	0.0321568	0.0331067	0.0331067	0.0331474	6.00715	6.00715	0.0181092	0.0263923	0.0321568	0.0331067	0.0331067	0.0331474	6.00715	6.00715	0.0181092	0.0263923	0.0321568	0.0331067	0.0331067	0.0331474	6.00715	6.00715	0.0181092	0.0263923	0.0321568	0.0331067	0.0331067	0.0331474	6.00715	6.00715	0.0181092	0.0263923	0.0321568	0.0331067	0.0331067	0.0331474	6.00715	6.00715	0.0181092	0.0263923	0.0321568	0.0331067	0.0331067	0.0331474	6.00715	6.00715	0.0181092	0.0263923	0.0321568	0.0331067	0.0331067	0.0331474	6.00715	6.00715	0.0181092	0.0263923	0.0321568	0.0331067	0.0331067	0.0331474	6.00715	6.00715	0.0181092	0.0263923	0.0321568	0.0331067	0.0331067	0.0331474	6.00715	6.00715	0.0181092	0.0263923	0.0321568	0.0331067	0.0331067	0.0331474	6.00715	6.00715	0.0181092	0.0263923	0.0321568	0.0331067	0.0331067	0.0331474	6.00715	6.00715	0.0181092	0.0263923	0.0321568	0.0331067	0.0331067	0.0331474	0	0	0	0	0	0	0	0	-0.0134396	-0.0134396	-0.0134396	-0.0134396	-0.0134396	-0.0134396	-0.0134396	-0.0134396	-0.0122942	-0.0122942	-0.0122942	-0.0122942	-0.0122942	-0.0122942	-0.0122942	-0.0122942	-0.0123879	-0.0123879	-0.0123879	-0.0123879	-0.0123879	-0.0123879	-0.0123879	-0.0123879	-0.00142902	-0.00142902	-0.00142902	-0.00142902	-0.00142902	-0.00142902	-0.00142902	-0.00142902	-0.00153711	-0.00153711	-0.00153711	-0.00153711	-0.00153711	-0.00153711	-0.00153711	-0.00153711	-0.001536	-0.001536	-0.001536	-0.001536	-0.001536	-0.001536	-0.001536	-0.001536	-0.00153601	-0.00153601	-0.00153601	-0.00153601	-0.00153601	-0.00153601	-0.00153601	-0.00153601	-0.00153601	-0.00153601	-0.00153601	-0.00153601	-0.00153601	-0.00153601	-0.00153601	-0.00153601	-0.00153601	-0.00153601	-0.00153601	-0.00153601	-0.00153601	-0.00153601	-0.00153601	-0.00153601	-2.50855	-2.50855	-0.0133035	-0.0133035	-0.00521877	-0.00460974	-0.00460974	-0.00453561	-8.20796e-07	-8.20796e-07	-0.0123053	-0.0123053	-0.00509261	-0.00451652	-0.00451652	-0.00444608	-2.51297	-2.51297	-0.012387	-0.012387	-0.00509688	-0.00451932	-0.00451932	-0.00444873	-7.97013e-07	-7.97013e-07	-0.0123803	-0.0123803	-0.00509673	-0.00451924	-0.00451924	-0.00444865	-2.51297	-2.51297	-0.0123809	-0.0123809	-0.00509674	-0.00451924	-0.00451924	-0.00444865	-7.97013e-07	-7.97013e-07	-0.0123808	-0.0123808	-0.00509674	-0.00451924	-0.00451924	-0.00444865	-2.51297	-2.51297	-0.0123808	-0.0123808	-0.00509674	-0.00451924	-0.00451924	-0.00444865	-7.97013e-07	-7.97013e-07	-0.0123808	-0.0123808	-0.00509674	-0.00451924	-0.00451924	-0.00444865	-0.0619399	-2.51297	-0.0123808	-0.0123808	-0.00509674	-0.00451924	-0.00451924	-0.0139849	-0.0412975	-3.43929e-09	-0.00301234	-0.00667395	-0.0160149	-0.0242844	-0.0269836	-0.0303046	-1.71323e-06	-1.97554e-05	-0.00108801	-0.00235434	-0.0129222	-0.0209211	-0.0228385	-0.0271486	-2.25524e-06	-1.97528e-05	-0.00110203	-0.00242296	-0.0131898	-0.0213914	-0.0234725	-0.0277197	-2.25524e-06	-1.97528e-05	-0.00110193	-0.00242186	-0.0131664	-0.021325	-0.0233744	-0.0276155	-2.25524e-06	-1.97528e-05	-0.00110193	-0.00242188	-0.0131685	-0.0213344	-0.0233895	-0.0312412	-5.99757e-10	-3.8851e-09	-0.00453785	-0.00449822	-0.0271539	-0.0329119	-0.0324695	-0.0180123	-5.91503e-08	-5.91503e-08	-0.00899235	-0.00604518	-0.0139927	-0.013188	-0.0125449	-0.0129317	-1.75066e-07	-5.91503e-08	-0.0087304	-0.00598337	-0.0152674	-0.015029	-0.0143156	-0.0133745	-1.75066e-07	-5.91503e-08	-0.00874559	-0.00598583	-0.015139	-0.0148469	-0.0141487	-0.0133354	-1.75066e-07	-5.91503e-08	-0.0087447	-0.00598573	-0.0151519	-0.0148648	-0.0141644	-0.0133388	-1.75066e-07	-5.91503e-08	-0.00874476	-0.00598574	-0.0151506	-0.014863	-0.0141629	-0.0125407	-4.18845e-05	-4.21766e-06	-0.00431309	-0.00439291	-0.0105423	-0.0119548	-0.0120105	-0.0123382	-4.21648e-06	-4.21754e-06	-0.00444202	-0.00443967	-0.0108695	-0.0121876	-0.0121831	-0.0123548	-4.21754e-06	-4.21754e-06	-0.00443822	-0.00443829	-0.010846	-0.0121688	-0.0121692	-0.0123535	-4.21754e-06	-4.21754e-06	-0.00443834	-0.00443833	-0.0108477	-0.0121703	-0.0121703	-0.0123536	-4.21754e-06	-4.21754e-06	-0.00443833	-0.00443833	-0.0108475	-0.0121702	-0.0121702	-0.0123536	-4.21754e-06	-4.21754e-06	-0.00443833	-0.00443833	-0.0108475	-0.0121702	-0.0121702	-0.0123536	-4.21754e-06	-4.21754e-06	-0.00443833	-0.00443833	-0.0108475	-0.0121702	-0.0121702	-0.0123536	-4.21754e-06	-4.21754e-06	-0.00443833	-0.00443833	-0.0108475	-0.0121702	-0.0121702	-0.0123536	-4.21754e-06	-4.21754e-06	-0.00443833	-0.00443833	-0.0108475	-0.0121702	-0.0121702	-0.0123536	-4.21754e-06	-4.21754e-06	-0.00443833	-0.00443833	-0.0108475	-0.0121702	-0.0121702	-0.0123536	-4.21754e-06	-4.21754e-06	-0.00443833	-0.00443833	-0.0108475	-0.0121702	-0.0121702	-0.0123536	-4.21754e-06	-4.21754e-06	-0.00443833	-0.00443833	-0.0108475	-0.0121702	-0.0121702	-0.0123536	-4.21754e-06	-4.21754e-06	-0.00443833	-0.00443833	-0.0108475	-0.0121702	-0.0121702	-0.0123536	-4.21754e-06	-4.21754e-06	-0.00443833	-0.00443833	-0.0108475	-0.0121702	-0.0121702	-0.0123536	-4.21754e-06	-4.21754e-06	-0.00443833	-0.00443833	-0.0108475	-0.0121702	-0.0121702	-0.0123536	-4.21754e-06	-4.21754e-06	-0.00443833	-0.00443833	-0.0108475	-0.0121702	-0.0121702	-0.0123536	-4.21754e-06	-4.21754e-06	-0.00443833	-0.00443833	-0.0108475	-0.0121702	-0.0121702	-0.0123536	-4.21754e-06	-4.21754e-06	-0.00443833	-0.00443833	-0.0108475	-0.0121702	-0.0121702	-0.0123536	-4.21754e-06	-4.21754e-06	-0.00443833	-0.00443833	-0.0108475	-0.0121702	-0.0121702	-0.0123536	-4.21754e-06	-4.21754e-06	-0.00443833	-0.00443833	-0.0108475	-0.0121702	-0.0121702	-0.0123536	0	0	0	0	0	0	0	0	-0.0225743	-0.0225743	-0.0225743	-0.0225743	-0.0225743	-0.0225743	-0.0225743	-0.0225743	-0.0194368	-0.0194368	-0.0194368	-0.0194368	-0.0194368	-0.0194368	-0.0194368	-0.0194368	-0.0198454	-0.0198454	-0.0198454	-0.0198454	-0.0198454	-0.0198454	-0.0198454	-0.0198454	-9.86087e-06	-9.86087e-06	-9.86087e-06	-9.86087e-06	-9.86087e-06	-9.86087e-06	-9.86087e-06	-9.86087e-06	-1.12527e-05	-1.12527e-05	-1.12527e-05	-1.12527e-05	-1.12527e-05	-1.12527e-05	-1.12527e-05	-1.12527e-05	-1.12526e-05	-1.12526e-05	-1.12526e-05	-1.12526e-05	-1.12526e-05	-1.12526e-05	-1.12526e-05	-1.12526e-05	-1.12526e-05	-1.12526e-05	-1.12526e-05	-1.12526e-05	-1.12526e-05	-1.12526e-05	-1.12526e-05	-1.12526e-05	-1.12526e-05	-1.12526e-05	-1.12526e-05	-1.12526e-05	-1.12526e-05	-1.12526e-05	-1.12526e-05	-1.12526e-05	-1.12526e-05	-1.12526e-05	-1.12526e-05	-1.12526e-05	-1.12526e-05	-1.12526e-05	-1.12526e-05	-1.12526e-05	-3.86746	-3.86746	-0.0020297	-0.0225726	-0.000838571	-0.000607192	-0.000607192	-0.000517348	-1.06078e-10	-1.06078e-10	-0.00200262	-0.019437	-0.000833967	-0.000604788	-0.000604788	-0.000515609	-3.86753	-3.86753	-0.00200298	-0.0198454	-0.000833992	-0.000604797	-0.000604797	-0.000515614	-1.0603e-10	-1.0603e-10	-0.00200298	-0.0197917	-0.000833992	-0.000604797	-0.000604797	-0.000515614	-3.86753	-3.86753	-0.00200298	-0.0197987	-0.000833992	-0.000604797	-0.000604797	-0.000515614	-1.0603e-10	-1.0603e-10	-0.00200298	-0.0197978	-0.000833992	-0.000604797	-0.000604797	-0.000515614	-3.86753	-3.86753	-0.00200298	-0.0197979	-0.000833992	-0.000604797	-0.000604797	-0.000515614	-1.0603e-10	-1.0603e-10	-0.00200298	-0.0197979	-0.000833992	-0.000604797	-0.000604797	-0.000515614	-0.00315606	-3.86753	-0.00200298	-0.0197979	-0.000833992	-0.000604797	-0.000604797	-0.0288212	-0.00309049	-2.08543e-14	-0.00200298	-0.00226791	-0.0464581	-0.0743173	-0.136418	-0.294114	-9.86904e-10	-9.93535e-08	-0.000498403	-5.68018e-05	-0.0207561	-0.0381177	-0.0467788	-0.0515903	-1.00741e-09	-9.93533e-08	-0.000503419	-5.7644e-05	-0.0246102	-0.0484047	-0.0843207	-0.249061	-1.00741e-09	-9.93533e-08	-0.000503403	-5.76436e-05	-0.0239898	-0.0452296	-0.0659175	-0.0693859	-1.00741e-09	-9.93533e-08	-0.000503403	-5.76436e-05	-0.0240886	-0.0461869	-0.0743822	-0.44025	-1.98437e-10	-1.00741e-09	-0.0620083	-0.000504898	-0.296185	-0.470028	-0.395847	-0.0068963	-7.18329e-08	-7.18329e-08	-0.0413458	-0.00148961	-0.00684721	-0.00275921	-0.00331578	-0.0340434	-7.13363e-07	-7.18329e-08	-0.0473853	-0.00147988	-0.0466145	-0.0611716	-0.0448491	-0.028447	-7.1336e-07	-7.18329e-08	-0.0455348	-0.00147997	-0.0358498	-0.041627	-0.034089	-0.0295204	-7.1336e-07	-7.18329e-08	-0.046094	-0.00147997	-0.0384927	-0.0473568	-0.0366019	-0.0293115	-7.1336e-07	-7.18329e-08	-0.0459243	-0.00147997	-0.0378264	-0.0456005	-0.0359991	-0.0204288	-1.35725e-05	-7.13363e-07	-0.00415152	-0.000500141	-0.010594	-0.0138848	-0.0147985	-0.0192485	-7.13298e-07	-7.1336e-07	-0.00548088	-0.000503414	-0.0126941	-0.0171374	-0.0170338	-0.0193997	-7.1336e-07	-7.1336e-07	-0.00543264	-0.000503403	-0.0125184	-0.0167715	-0.0167831	-0.0193803	-7.1336e-07	-7.1336e-07	-0.00543439	-0.000503403	-0.012533	-0.0168123	-0.016811	-0.0193828	-7.1336e-07	-7.1336e-07	-0.00543432	-0.000503403	-0.0125318	-0.0168078	-0.0168079	-0.0193825	-7.1336e-07	-7.1336e-07	-0.00543432	-0.000503403	-0.0125319	-0.0168083	-0.0168082	-0.0193825	-7.1336e-07	-7.1336e-07	-0.00543432	-0.000503403	-0.0125318	-0.0168082	-0.0168082	-0.0193825	-7.1336e-07	-7.1336e-07	-0.00543432	-0.000503403	-0.0125318	-0.0168082	-0.0168082	-0.0193825	-7.1336e-07	-7.1336e-07	-0.00543432	-0.000503403	-0.0125318	-0.0168082	-0.0168082	-0.0193825	-7.1336e-07	-7.1336e-07	-0.00543432	-0.000503403	-0.0125318	-0.0168082	-0.0168082	-0.0193825	-7.1336e-07	-7.1336e-07	-0.00543432	-0.000503403	-0.0125318	-0.0168082	-0.0168082	-0.0193825	-7.1336e-07	-7.1336e-07	-0.00543432	-0.000503403	-0.0125318	-0.0168082	-0.0168082	-0.0193825	-7.1336e-07	-7.1336e-07	-0.00543432	-0.000503403	-0.0125318	-0.0168082	-0.0168082	-0.0193825	-7.1336e-07	-7.1336e-07	-0.00543432	-0.000503403	-0.0125318	-0.0168082	-0.0168082	-0.0193825	-7.1336e-07	-7.1336e-07	-0.00543432	-0.000503403	-0.0125318	-0.0168082	-0.0168082	-0.0193825	-7.1336e-07	-7.1336e-07	-0.00543432	-0.000503403	-0.0125318	-0.0168082	-0.0168082	-0.0193825	-7.1336e-07	-7.1336e-07	-0.00543432	-0.000503403	-0.0125318	-0.0168082	-0.0168082	-0.0193825	-7.1336e-07	-7.1336e-07	-0.00543432	-0.000503403	-0.0125318	-0.0168082	-0.0168082	-0.0193825	-7.1336e-07	-7.1336e-07	-0.00543432	-0.000503403	-0.0125318	-0.0168082	-0.0168082	-0.0193825	-7.1336e-07	-7.1336e-07	-0.00543432	-0.000503403	-0.0125318	-0.0168082	-0.0168082	-0.0193825	0	0	0	0	0	0	0	0	-0.0103507	-0.0103507	-0.0103507	-0.0103507	-0.0103507	-0.0103507	-0.0103507	-0.0103507	-0.00966447	-0.00966447	-0.00966447	-0.00966447	-0.00966447	-0.00966447	-0.00966447	-0.00966447	-0.00970853	-0.00970853	-0.00970853	-0.00970853	-0.00970853	-0.00970853	-0.00970853	-0.00970853	-9.51365e-10	-9.51365e-10	-9.51365e-10	-9.51365e-10	-9.51365e-10	-9.51365e-10	-9.51365e-10	-9.51365e-10	-1.01487e-09	-1.01487e-09	-1.01487e-09	-1.01487e-09	-1.01487e-09	-1.01487e-09	-1.01487e-09	-1.01487e-09	-1.01487e-09	-1.01487e-09	-1.01487e-09	-1.01487e-09	-1.01487e-09	-1.01487e-09	-1.01487e-09	-1.01487e-09	-1.01487e-09	-1.01487e-09	-1.01487e-09	-1.01487e-09	-1.01487e-09	-1.01487e-09	-1.01487e-09	-1.01487e-09	-1.01487e-09	-1.01487e-09	-1.01487e-09	-1.01487e-09	-1.01487e-09	-1.01487e-09	-1.01487e-09	-1.01487e-09	-1.01487e-09	-1.01487e-09	-1.01487e-09	-1.01487e-09	-1.01487e-09	-1.01487e-09	-1.01487e-09	-1.01487e-09	-0.0103507	-0.0103507	-9.57822e-06	-0.0103507	-9.57822e-06	-9.57822e-06	-9.57822e-06	-3.74737e-06	-0.00966447	-0.00966447	-9.5776e-06	-0.00966447	-9.5776e-06	-9.5776e-06	-9.5776e-06	-3.74727e-06	-0.00970853	-0.00970853	-9.5776e-06	-0.00970853	-9.5776e-06	-9.5776e-06	-9.5776e-06	-3.74727e-06	-0.00970569	-0.00970569	-9.5776e-06	-0.00970569	-9.5776e-06	-9.5776e-06	-9.5776e-06	-3.74727e-06	-0.00970587	-0.00970587	-9.5776e-06	-0.00970587	-9.5776e-06	-9.5776e-06	-9.5776e-06	-3.74727e-06	-0.00970587	-0.00970587	-9.5776e-06	-0.00970587	-9.5776e-06	-9.5776e-06	-9.5776e-06	-3.74727e-06	-0.00970587	-0.00970587	-9.5776e-06	-0.00970587	-9.5776e-06	-9.5776e-06	-9.5776e-06	-3.74727e-06	-0.00970587	-0.00970587	-9.5776e-06	-0.00970587	-9.5776e-06	-9.5776e-06	-9.5776e-06	-3.74727e-06	-9.8821e-05	-0.00970587	-9.5776e-06	-0.00970587	-9.5776e-06	-9.5776e-06	-9.5776e-06	-0.0188981	-0.000105347	-9.8821e-05	-0.00554583	-9.8821e-05	-0.0477012	-0.00554583	-0.0477012	-0.672493	-9.09235e-11	-3.29151e-08	-0.00181563	-3.29151e-08	-0.0119609	-0.00181563	-0.0119609	-0.0105123	-9.09873e-11	-3.29368e-08	-0.00186124	-3.29368e-08	-0.0151525	-0.00186124	-0.0151525	-0.631561	-9.09873e-11	-3.29368e-08	-0.00186067	-3.29368e-08	-0.014836	-0.00186067	-0.014836	-0.0137852	-9.09873e-11	-3.29368e-08	-0.00186068	-3.29368e-08	-0.0148671	-0.00186068	-0.0148671	-1.92717	-3.27091e-07	-3.2483e-06	-1.44379	-3.2483e-06	-1.39559	-1.44379	-1.39559	-9.41521e-07	-3.22579e-05	-3.22573e-05	-1.06491e-05	-3.22573e-05	-4.95922e-06	-1.06491e-05	-4.95922e-06	-0.0458534	-0.000613461	-3.22511e-05	-0.148734	-3.22511e-05	-0.0524673	-0.148734	-0.0524673	-0.033968	-0.000611093	-3.22511e-05	-0.0575726	-3.22511e-05	-0.0372491	-0.0575726	-0.0372491	-0.0367205	-0.000611102	-3.22511e-05	-0.103491	-3.22511e-05	-0.04115	-0.103491	-0.04115	-0.0360642	-0.000611102	-3.22511e-05	-0.0771363	-3.22511e-05	-0.0401134	-0.0771363	-0.0401134	-0.0101588	-3.21271e-05	-3.24759e-06	-0.00210811	-3.24759e-06	-0.00269655	-0.00210811	-0.00269655	-0.00839266	-3.2476e-06	-3.24822e-06	-0.0034716	-3.24822e-06	-0.00345805	-0.0034716	-0.00345805	-0.00849154	-3.24822e-06	-3.24822e-06	-0.00344028	-3.24822e-06	-0.00344059	-0.00344028	-0.00344059	-0.00848597	-3.24822e-06	-3.24822e-06	-0.003441	-3.24822e-06	-0.00344099	-0.003441	-0.00344099	-0.00848629	-3.24822e-06	-3.24822e-06	-0.00344098	-3.24822e-06	-0.00344098	-0.00344098	-0.00344098	-0.00848626	-3.24822e-06	-3.24822e-06	-0.00344098	-3.24822e-06	-0.00344098	-0.00344098	-0.00344098	-0.00848627	-3.24822e-06	-3.24822e-06	-0.00344098	-3.24822e-06	-0.00344098	-0.00344098	-0.00344098	-0.00848626	-3.24822e-06	-3.24822e-06	-0.00344098	-3.24822e-06	-0.00344098	-0.00344098	-0.00344098	-0.00848627	-3.24822e-06	-3.24822e-06	-0.00344098	-3.24822e-06	-0.00344098	-0.00344098	-0.00344098	-0.00848626	-3.24822e-06	-3.24822e-06	-0.00344098	-3.24822e-06	-0.00344098	-0.00344098	-0.00344098	-0.00848627	-3.24822e-06	-3.24822e-06	-0.00344098	-3.24822e-06	-0.00344098	-0.00344098	-0.00344098	-0.00848626	-3.24822e-06	-3.24822e-06	-0.00344098	-3.24822e-06	-0.00344098	-0.00344098	-0.00344098	-0.00848627	-3.24822e-06	-3.24822e-06	-0.00344098	-3.24822e-06	-0.00344098	-0.00344098	-0.00344098	-0.00848626	-3.24822e-06	-3.24822e-06	-0.00344098	-3.24822e-06	-0.00344098	-0.00344098	-0.00344098	-0.00848627	-3.24822e-06	-3.24822e-06	-0.00344098	-3.24822e-06	-0.00344098	-0.00344098	-0.00344098	-0.00848626	-3.24822e-06	-3.24822e-06	-0.00344098	-3.24822e-06	-0.00344098	-0.00344098	-0.00344098	-0.00848627	-3.24822e-06	-3.24822e-06	-0.00344098	-3.24822e-06	-0.00344098	-0.00344098	-0.00344098	-0.00848626	-3.24822e-06	-3.24822e-06	-0.00344098	-3.24822e-06	-0.00344098	-0.00344098	-0.00344098	-0.00848627	-3.24822e-06	-3.24822e-06	-0.00344098	-3.24822e-06	-0.00344098	-0.00344098	-0.00344098	-0.00848626	-3.24822e-06	-3.24822e-06	-0.00344098	-3.24822e-06	-0.00344098	-0.00344098	-0.00344098	-0.00848627	0	0	0	0	0	0	0	0	0.0315368	0.0315368	0.0315368	0.0315368	0.0315368	0.0315368	0.0315368	0.0315368	0.0388629	0.0388629	0.0388629	0.0388629	0.0388629	0.0388629	0.0388629	0.0388629	0.0407938	0.0407938	0.0407938	0.0407938	0.0407938	0.0407938	0.0407938	0.0407938	4.11349e-11	4.11349e-11	4.11349e-11	4.11349e-11	4.11349e-11	4.11349e-11	4.11349e-11	4.11349e-11	3.13533e-11	3.13533e-11	3.13533e-11	3.13533e-11	3.13533e-11	3.13533e-11	3.13533e-11	3.13533e-11	3.13533e-11	3.13533e-11	3.13533e-11	3.13533e-11	3.13533e-11	3.13533e-11	3.13533e-11	3.13533e-11	3.13533e-11	3.13533e-11	3.13533e-11	3.13533e-11	3.13533e-11	3.13533e-11	3.13533e-11	3.13533e-11	3.13533e-11	3.13533e-11	3.13533e-11	3.13533e-11	3.13533e-11	3.13533e-11	3.13533e-11	3.13533e-11	3.13533e-11	3.13533e-11	3.13533e-11	3.13533e-11	3.13533e-11	3.13533e-11	3.13533e-11	3.13533e-11	4.47343e-05	4.47343e-05	1.6548e-06	0.0315368	4.00626e-06	4.47343e-05	4.47343e-05	1.6548e-06	4.47476e-05	4.47476e-05	1.65482e-06	0.0388629	4.00636e-06	4.47476e-05	4.47476e-05	1.65482e-06	4.47476e-05	4.47476e-05	1.65482e-06	0.0407938	4.00636e-06	4.47476e-05	4.47476e-05	1.65482e-06	4.47476e-05	4.47476e-05	1.65482e-06	0.0413185	4.00636e-06	4.47476e-05	4.47476e-05	1.65482e-06	4.47476e-05	4.47476e-05	1.65482e-06	0.0414621	4.00636e-06	4.47476e-05	4.47476e-05	1.65482e-06	4.47476e-05	4.47476e-05	1.65482e-06	0.0415016	4.00636e-06	4.47476e-05	4.47476e-05	1.65482e-06	4.47476e-05	4.47476e-05	1.65482e-06	0.0415124	4.00636e-06	4.47476e-05	4.47476e-05	1.65482e-06	4.47476e-05	4.47476e-05	1.65482e-06	0.0415154	4.00636e-06	4.47476e-05	4.47476e-05	1.65482e-06	0.0044104	4.47476e-05	1.65482e-06	0.0415162	4.00636e-06	4.47476e-05	4.47476e-05	0.0934809	0.00454036	0.0044104	0.74313	0.000115359	0.222174	4.47476e-05	0.0044104	1.27005	1.02717e-06	0.000101212	6.46309	2.75516e-09	0.241811	9.96884e-07	0.000101212	7.0959	9.96593e-07	9.83504e-05	7.11744	2.75305e-09	0.274276	9.96593e-07	9.83504e-05	7.11744	9.96593e-07	9.83486e-05	7.11744	2.75305e-09	0.337302	9.96593e-07	9.83486e-05	7.11744	9.96593e-07	9.83486e-05	7.11744	2.75305e-09	0.500745	9.96593e-07	9.83486e-05	7.11744	0.00573978	0.467215	7.11744	9.96586e-07	7.08854	0.466932	0.467215	7.11744	0.0518976	0.973775	7.11744	1.89613e-05	7.11744	4.34918	0.973775	7.11744	0.64221	5.85039	7.11744	1.89636e-05	7.11744	7.11744	5.85039	7.11744	5.94009	7.11744	7.11744	1.89636e-05	7.11744	7.11744	7.11744	7.11744	7.11744	7.11744	7.11744	1.89636e-05	7.11744	7.11744	7.11744	7.11744	7.11744	7.11744	7.11744	1.89636e-05	7.11744	7.11744	7.11744	7.11744	7.11744	7.11744	7.11744	9.96713e-07	7.11744	7.11744	7.11744	7.11744	7.11744	7.11744	7.11744	9.96593e-07	7.11744	7.11744	7.11744	7.11744	7.11744	7.11744	7.11744	9.96593e-07	7.11744	7.11744	7.11744	7.11744	7.11744	7.11744	7.11744	9.96593e-07	7.11744	7.11744	7.11744	7.11744	7.11744	7.11744	7.11744	9.96593e-07	7.11744	7.11744	7.11744	7.11744	7.11744	7.11744	7.11744	9.96593e-07	7.11744	7.11744	7.11744	7.11744	7.11744	7.11744	7.11744	9.96593e-07	7.11744	7.11744	7.11744	7.11744	7.11744	7.11744	7.11744	9.96593e-07	7.11744	7.11744	7.11744	7.11744	7.11744	7.11744	7.11744	9.96593e-07	7.11744	7.11744	7.11744	7.11744	7.11744	7.11744	7.11744	9.96593e-07	7.11744	7.11744	7.11744	7.11744	7.11744	7.11744	7.11744	9.96593e-07	7.11744	7.11744	7.11744	7.11744	7.11744	7.11744	7.11744	9.96593e-07	7.11744	7.11744	7.11744	7.11744	7.11744	7.11744	7.11744	9.96593e-07	7.11744	7.11744	7.11744	7.11744	7.11744	7.11744	7.11744	9.96593e-07	7.11744	7.11744	7.11744	7.11744	7.11744	7.11744	7.11744	9.96593e-07	7.11744	7.11744	7.11744	7.11744	7.11744	7.11744	7.11744	9.96593e-07	7.11744	7.11744	7.11744	7.11744	7.11744	7.11744	7.11744	9.96593e-07	7.11744	7.11744	7.11744	7.11744	7.11744	7.11744	7.11744	9.96593e-07	7.11744	7.11744	7.11744	7.11744	7.11744	7.11744	7.11744	9.96593e-07	7.11744	7.11744	7.11744	7.11744	7.11744	7.11744	7.11744	9.96593e-07	7.11744	7.11744	7.11744	7.11744	0	0	0	0	0	0	0	0	0.0163337	0.0163337	0.0163337	0.0163337	0.0163337	0.0163337	0.0163337	0.0163337	0.0182005	0.0182005	0.0182005	0.0182005	0.0182005	0.0182005	0.0182005	0.0182005	0.0184269	0.0184269	0.0184269	0.0184269	0.0184269	0.0184269	0.0184269	0.0184269	1.81048e-09	1.81048e-09	1.81048e-09	1.81048e-09	1.81048e-09	1.81048e-09	1.81048e-09	1.81048e-09	1.6015e-09	1.6015e-09	1.6015e-09	1.6015e-09	1.6015e-09	1.6015e-09	1.6015e-09	1.6015e-09	1.6015e-09	1.6015e-09	1.6015e-09	1.6015e-09	1.6015e-09	1.6015e-09	1.6015e-09	1.6015e-09	1.6015e-09	1.6015e-09	1.6015e-09	1.6015e-09	1.6015e-09	1.6015e-09	1.6015e-09	1.6015e-09	1.6015e-09	1.6015e-09	1.6015e-09	1.6015e-09	1.6015e-09	1.6015e-09	1.6015e-09	1.6015e-09	1.6015e-09	1.6015e-09	1.6015e-09	1.6015e-09	1.6015e-09	1.6015e-09	1.6015e-09	1.6015e-09	1.51147e-05	1.51147e-05	5.91345e-06	0.0163337	1.51147e-05	0.0163337	0.0163337	1.51147e-05	1.51162e-05	1.51162e-05	5.91367e-06	0.0182005	1.51162e-05	0.0182005	0.0182005	1.51162e-05	1.51162e-05	1.51162e-05	5.91367e-06	0.0184269	1.51162e-05	0.0184269	0.0184269	1.51162e-05	1.51162e-05	1.51162e-05	5.91367e-06	0.0184545	1.51162e-05	0.0184545	0.0184545	1.51162e-05	1.51162e-05	1.51162e-05	5.91367e-06	0.0184579	1.51162e-05	0.0184579	0.0184579	1.51162e-05	1.51162e-05	1.51162e-05	5.91367e-06	0.0184583	1.51162e-05	0.0184583	0.0184583	1.51162e-05	1.51162e-05	1.51162e-05	5.91367e-06	0.0184584	1.51162e-05	0.0184584	0.0184584	1.51162e-05	1.51162e-05	1.51162e-05	5.91367e-06	0.0184584	1.51162e-05	0.0184584	0.0184584	1.51162e-05	0.0752859	1.51162e-05	5.91367e-06	0.0184584	1.51162e-05	0.0184584	0.0184584	0.0752859	0.122624	0.0752859	1.15878	0.000188095	0.0752859	5.19634e-07	0.000188095	0.0144236	0.00671736	0.0425205	3.68217	5.20402e-08	0.0425205	1.43581e-10	5.20402e-08	0.00327205	0.00310859	0.034266	3.68631	5.19751e-08	0.034266	1.4358e-10	5.19751e-08	0.00303817	0.00303487	0.0324502	3.68631	5.19751e-08	0.0324502	1.4358e-10	5.19751e-08	0.00303344	0.00303338	0.0320637	3.68631	5.19751e-08	0.0320637	1.4358e-10	5.19751e-08	1.74561	0.045922	2.46895	3.68631	5.1259e-06	2.46895	5.1259e-06	5.1259e-06	3.68487	0.111505	3.6863	3.68631	5.09057e-05	3.6863	0.000968298	5.09057e-05	3.68631	0.460762	3.68631	3.68631	5.09213e-05	3.68631	0.000974524	5.09213e-05	3.68631	2.18811	3.68631	3.68631	5.09213e-05	3.68631	0.000974564	5.09213e-05	3.68631	3.68628	3.68631	3.68631	5.09213e-05	3.68631	0.000974566	5.09213e-05	3.68631	3.68631	3.68631	3.68631	5.09213e-05	3.68631	0.000974566	5.09213e-05	3.68631	3.68631	3.68631	3.68631	5.12764e-06	3.68631	5.15926e-06	5.12764e-06	3.68631	3.68631	3.68631	3.68631	5.12607e-06	3.68631	5.12607e-06	5.12607e-06	3.68631	3.68631	3.68631	3.68631	5.12607e-06	3.68631	5.12607e-06	5.12607e-06	3.68631	3.68631	3.68631	3.68631	5.12607e-06	3.68631	5.12607e-06	5.12607e-06	3.68631	3.68631	3.68631	3.68631	5.12607e-06	3.68631	5.12607e-06	5.12607e-06	3.68631	3.68631	3.68631	3.68631	5.12607e-06	3.68631	5.12607e-06	5.12607e-06	3.68631	3.68631	3.68631	3.68631	5.12607e-06	3.68631	5.12607e-06	5.12607e-06	3.68631	3.68631	3.68631	3.68631	5.12607e-06	3.68631	5.12607e-06	5.12607e-06	3.68631	3.68631	3.68631	3.68631	5.12607e-06	3.68631	5.12607e-06	5.12607e-06	3.68631	3.68631	3.68631	3.68631	5.12607e-06	3.68631	5.12607e-06	5.12607e-06	3.68631	3.68631	3.68631	3.68631	5.12607e-06	3.68631	5.12607e-06	5.12607e-06	3.68631	3.68631	3.68631	3.68631	5.12607e-06	3.68631	5.12607e-06	5.12607e-06	3.68631	3.68631	3.68631	3.68631	5.12607e-06	3.68631	5.12607e-06	5.12607e-06	3.68631	3.68631	3.68631	3.68631	5.12607e-06	3.68631	5.12607e-06	5.12607e-06	3.68631	3.68631	3.68631	3.68631	5.12607e-06	3.68631	5.12607e-06	5.12607e-06	3.68631	3.68631	3.68631	3.68631	5.12607e-06	3.68631	5.12607e-06	5.12607e-06	3.68631	3.68631	3.68631	3.68631	5.12607e-06	3.68631	5.12607e-06	5.12607e-06	3.68631	3.68631	3.68631	3.68631	5.12607e-06	3.68631	5.12607e-06	5.12607e-06	3.68631	3.68631	3.68631	3.68631	5.12607e-06	3.68631	5.12607e-06	5.12607e-06	3.68631	3.68631	3.68631	3.68631	5.12607e-06	3.68631	5.12607e-06	5.12607e-06	3.68631	0	0	0	0	0	0	0	0	-0.0291025	-0.0291025	-0.0291025	-0.0291025	-0.0291025	-0.0291025	-0.0291025	-0.0291025	-0.023996	-0.023996	-0.023996	-0.023996	-0.023996	-0.023996	-0.023996	-0.023996	-0.0248226	-0.0248226	-0.0248226	-0.0248226	-0.0248226	-0.0248226	-0.0248226	-0.0248226	-1.22983e-05	-1.22983e-05	-1.22983e-05	-1.22983e-05	-1.22983e-05	-1.22983e-05	-1.22983e-05	-1.22983e-05	-1.45066e-05	-1.45066e-05	-1.45066e-05	-1.45066e-05	-1.45066e-05	-1.45066e-05	-1.45066e-05	-1.45066e-05	-1.45064e-05	-1.45064e-05	-1.45064e-05	-1.45064e-05	-1.45064e-05	-1.45064e-05	-1.45064e-05	-1.45064e-05	-1.45064e-05	-1.45064e-05	-1.45064e-05	-1.45064e-05	-1.45064e-05	-1.45064e-05	-1.45064e-05	-1.45064e-05	-1.45064e-05	-1.45064e-05	-1.45064e-05	-1.45064e-05	-1.45064e-05	-1.45064e-05	-1.45064e-05	-1.45064e-05	-1.45064e-05	-1.45064e-05	-1.45064e-05	-1.45064e-05	-1.45064e-05	-1.45064e-05	-1.45064e-05	-1.45064e-05	-0.000782767	-0.000782767	-0.000666945	-0.0290997	-0.00108105	-4.98586	-4.98586	-0.00261661	-0.000778776	-0.000778776	-0.000664056	-0.0239965	-0.00107341	-7.99611e-14	-7.99611e-14	-0.00257169	-0.000778796	-0.000778796	-0.000664068	-0.0248225	-0.00107346	-4.98598	-4.98598	-0.00257246	-0.000778796	-0.000778796	-0.000664068	-0.0246869	-0.00107346	-7.99004e-14	-7.99004e-14	-0.00257245	-0.000778796	-0.000778796	-0.000664068	-0.0247091	-0.00107346	-4.98598	-4.98598	-0.00257245	-0.000778796	-0.000778796	-0.000664068	-0.0247055	-0.00107346	-7.99004e-14	-7.99004e-14	-0.00257245	-0.000778796	-0.000778796	-0.000664068	-0.0247061	-0.00107346	-4.98598	-4.98598	-0.00257245	-0.000778796	-0.000778796	-0.000664068	-0.024706	-0.00107346	-7.99004e-14	-7.99004e-14	-0.00257245	-0.17567	-0.000778796	-0.000664068	-0.024706	-0.00107346	-4.98598	-4.98598	-0.141535	-0.0558712	-0.17567	-0.451951	-0.00282983	-0.0597987	-1.59347e-19	-1.57151e-17	-0.00102033	-0.0555064	-0.0465386	-0.0234143	-7.29549e-05	-0.0244934	-1.29875e-09	-1.28085e-07	-0.000646752	-0.0556401	-0.108876	-0.383456	-7.4306e-05	-0.0309514	-1.29875e-09	-1.28085e-07	-0.000648362	-0.055591	-0.0723069	-0.036863	-7.43053e-05	-0.029655	-1.29875e-09	-1.28085e-07	-0.000648355	-0.0556091	-0.0919558	-0.352383	-7.43053e-05	-0.0299108	-1.29875e-09	-1.28085e-07	-0.146902	-0.0368247	-0.457914	-0.117647	-0.000650837	-0.368137	-1.29875e-09	-1.29875e-09	-0.00407103	-0.0463414	-0.00282863	-0.0210721	-0.00191852	-0.00547083	-9.19659e-07	-9.26062e-08	-0.0780868	-0.0591827	-0.0580052	-0.0399606	-0.00190241	-0.0606428	-9.19654e-07	-9.26062e-08	-0.0479321	-0.0543743	-0.040285	-0.0352648	-0.00190261	-0.0421234	-9.19654e-07	-9.26062e-08	-0.0584916	-0.0561277	-0.0452935	-0.0363782	-0.00190261	-0.0476095	-9.19654e-07	-9.26062e-08	-0.0545545	-0.0554819	-0.0438182	-0.0361111	-0.00190261	-0.0459142	-9.19654e-07	-9.26062e-08	-0.00370758	-0.0176761	-0.0181131	-0.0223636	-0.000642965	-0.0129432	-9.19654e-07	-9.19659e-07	-0.00708677	-0.0215446	-0.0214822	-0.0244986	-0.000648378	-0.0161118	-9.19654e-07	-9.19654e-07	-0.00692932	-0.0209986	-0.0210073	-0.0241542	-0.000648355	-0.0157764	-9.19654e-07	-9.19654e-07	-0.00693657	-0.0210748	-0.0210736	-0.0242094	-0.000648355	-0.0158116	-9.19654e-07	-9.19654e-07	-0.00693624	-0.0210642	-0.0210643	-0.0242005	-0.000648355	-0.0158079	-9.19654e-07	-9.19654e-07	-0.00693626	-0.0210657	-0.0210656	-0.024202	-0.000648355	-0.0158083	-9.19654e-07	-9.19654e-07	-0.00693626	-0.0210654	-0.0210655	-0.0242017	-0.000648355	-0.0158082	-9.19654e-07	-9.19654e-07	-0.00693626	-0.0210655	-0.0210655	-0.0242018	-0.000648355	-0.0158082	-9.19654e-07	-9.19654e-07	-0.00693626	-0.0210655	-0.0210655	-0.0242018	-0.000648355	-0.0158082	-9.19654e-07	-9.19654e-07	-0.00693626	-0.0210655	-0.0210655	-0.0242018	-0.000648355	-0.0158082	-9.19654e-07	-9.19654e-07	-0.00693626	-0.0210655	-0.0210655	-0.0242018	-0.000648355	-0.0158082	-9.19654e-07	-9.19654e-07	-0.00693626	-0.0210655	-0.0210655	-0.0242018	-0.000648355	-0.0158082	-9.19654e-07	-9.19654e-07	-0.00693626	-0.0210655	-0.0210655	-0.0242018	-0.000648355	-0.0158082	-9.19654e-07	-9.19654e-07	-0.00693626	-0.0210655	-0.0210655	-0.0242018	-0.000648355	-0.0158082	-9.19654e-07	-9.19654e-07	-0.00693626	-0.0210655	-0.0210655	-0.0242018	-0.000648355	-0.0158082	-9.19654e-07	-9.19654e-07	-0.00693626	-0.0210655	-0.0210655	-0.0242018	-0.000648355	-0.0158082	-9.19654e-07	-9.19654e-07	-0.00693626	-0.0210655	-0.0210655	-0.0242018	-0.000648355	-0.0158082	-9.19654e-07	-9.19654e-07	-0.00693626	-0.0210655	-0.0210655	-0.0242018	-0.000648355	-0.0158082	-9.19654e-07	-9.19654e-07	-0.00693626	-0.0210655	-0.0210655	-0.0242018	-0.000648355	-0.0158082	-9.19654e-07	-9.19654e-07	-0.00693626	-0.0210655	-0.0210655	-0.0242018	-0.000648355	-0.0158082	-9.19654e-07	-9.19654e-07	-0.00693626	0	0	0	0	0	0	0	0	0.0756041	0.0756041	0.0756041	0.0756041	0.0756041	0.0756041	0.0756041	0.0756041	0.124694	0.124694	0.124694	0.124694	0.124694	0.124694	0.124694	0.124694	0.172396	0.172396	0.172396	0.172396	0.172396	0.172396	0.172396	0.172396	0.0274709	0.0274709	0.0274709	0.0274709	0.0274709	0.0274709	0.0274709	0.0274709	0.0104799	0.0104799	0.0104799	0.0104799	0.0104799	0.0104799	0.0104799	0.0104799	0.00935987	0.00935987	0.00935987	0.00935987	0.00935987	0.00935987	0.00935987	0.00935987	0.00929039	0.00929039	0.00929039	0.00929039	0.00929039	0.00929039	0.00929039	0.00929039	0.0092861	0.0092861	0.0092861	0.0092861	0.0092861	0.0092861	0.0092861	0.0092861	0.00928583	0.00928583	0.00928583	0.00928583	0.00928583	0.00928583	0.00928583	0.00928583	0.0278656	0.0278656	0.0274175	0.0804018	0.0315467	14.2834	14.2834	0.0804018	0.0315272	0.0315272	0.0309281	0.128709	0.0365744	17.0628	17.0628	0.128709	0.0323035	0.0323035	0.031658	0.177018	0.0378163	17.0628	17.0628	0.177018	0.0324706	0.0324706	0.0318119	0.243198	0.0381295	17.0628	17.0628	0.243198	0.0325067	0.0325067	0.0318444	0.374854	0.0382089	17.0628	17.0628	0.374854	0.0325144	0.0325144	0.0318513	0.873526	0.0382291	17.0628	17.0628	0.873526	0.0325161	0.0325161	0.0318528	10.2142	0.0382342	17.0628	17.0628	10.2142	0.0325165	0.0325165	0.0318531	17.0628	0.0382355	17.0628	17.0628	17.0628	0.19375	0.0325166	0.0318532	17.0628	0.0382358	17.0628	17.0628	17.0628	0.554553	0.19375	0.230478	17.0628	0.12	17.0628	17.0628	17.0628	4.2079	0.544644	0.831714	17.0628	0.178635	17.0628	17.0628	17.0628	17.0628	4.33708	12.5765	17.0628	0.262606	17.0628	17.0628	17.0628	17.0628	17.0628	17.0628	17.0628	0.454015	17.0628	17.0628	17.0628	17.0628	17.0628	17.0628	17.0628	1.51918	17.0628	17.0628	17.0628	17.0628	17.0628	17.0628	17.0628	16.9929	17.0628	17.0628	17.0628	17.0628	17.0628	17.0628	17.0628	17.0628	17.0628	17.0628	17.0628	17.0628	17.0628	17.0628	17.0628	17.0628	17.0628	17.0628	17.0628	17.0628	17.0628	17.0628	17.0628	17.0628	17.0628	17.0628	17.0628	17.0628	17.0628	17.0628	17.0628	17.0628	17.0628	17.0628	17.0628	17.0628	17.0628	17.0628	17.0628	17.0628	17.0628	17.0628	17.0628	17.0628	17.0628	17.0628	17.0628	17.0628	17.0628	17.0628	17.0628	17.0628	17.0628	17.0628	17.0628	17.0628	17.0628	17.0628	17.0628	17.0628	17.0628	17.0628	17.0628	17.0628	17.0628	17.0628	17.0628	17.0628	17.0628	17.0628	17.0628	17.0628	17.0628	17.0628	17.0628	17.0628	17.0628	17.0628	17.0628	17.0628	17.0628	17.0628	17.0628	17.0628	17.0628	17.0628	17.0628	17.0628	17.0628	17.0628	17.0628	17.0628	17.0628	17.0628	17.0628	17.0628	17.0628	17.0628	17.0628	17.0628	17.0628	17.0628	17.0628	17.0628	17.0628	17.0628	17.0628	17.0628	17.0628	17.0628	17.0628	17.0628	17.0628	17.0628	17.0628	17.0628	17.0628	17.0628	17.0628	17.0628	17.0628	17.0628	17.0628	17.0628	17.0628	17.0628	17.0628	17.0628	17.0628	17.0628	17.0628	17.0628	17.0628	17.0628	17.0628	17.0628	17.0628	17.0628	17.0628	17.0628	17.0628	17.0628	17.0628	17.0628	17.0628	17.0628	17.0628	17.0628	17.0628	17.0628	17.0628	17.0628	17.0628	17.0628	17.0628	17.0628	17.0628	17.0628	17.0628	17.0628	17.0628	17.0628	17.0628	17.0628	17.0628	17.0628	17.0628	17.0628	17.0628	17.0628	17.0628	17.0628	17.0628	17.0628	17.0628	17.0628	17.0628	17.0628	17.0628	17.0628	17.0628	17.0628	17.0628	17.0628	17.0628	17.0628	17.0628	17.0628	17.0628	17.0628	17.0628	17.0628	17.0628	17.0628	17.0628	17.0628	17.0628	17.0628	17.0628	17.0628	17.0628	17.0628	17.0628	0	0	0	0	0	0	0	0	-0.00163665	-0.00163665	-0.00163665	-0.00163665	-0.00163665	-0.00163665	-0.00163665	-0.00163665	-0.001619	-0.001619	-0.001619	-0.001619	-0.001619	-0.001619	-0.001619	-0.001619	-0.00161919	-0.00161919	-0.00161919	-0.00161919	-0.00161919	-0.00161919	-0.00161919	-0.00161919	-0.00112173	-0.00112173	-0.00112173	-0.00112173	-0.00112173	-0.00112173	-0.00112173	-0.00112173	-0.00112544	-0.00112544	-0.00112544	-0.00112544	-0.00112544	-0.00112544	-0.00112544	-0.00112544	-0.00112542	-0.00112542	-0.00112542	-0.00112542	-0.00112542	-0.00112542	-0.00112542	-0.00112542	-0.00112542	-0.00112542	-0.00112542	-0.00112542	-0.00112542	-0.00112542	-0.00112542	-0.00112542	-0.00112542	-0.00112542	-0.00112542	-0.00112542	-0.00112542	-0.00112542	-0.00112542	-0.00112542	-0.00112542	-0.00112542	-0.00112542	-0.00112542	-0.00112542	-0.00112542	-0.00112542	-0.00112542	-0.00135369	-0.00135369	-0.00135239	-0.00162449	-0.001385	-0.0522953	-0.0522953	-0.00223988	-0.00135165	-0.00135165	-0.00135036	-0.00161913	-0.00138262	-0.0387851	-0.0387851	-0.00222343	-0.00135166	-0.00135166	-0.00135037	-0.00161918	-0.00138265	-0.0420192	-0.0420192	-0.00222366	-0.00135166	-0.00135166	-0.00135037	-0.00161919	-0.00138265	-0.0412245	-0.0412245	-0.00222367	-0.00135166	-0.00135166	-0.00135037	-0.00161918	-0.00138265	-0.0414186	-0.0414186	-0.00222367	-0.00135166	-0.00135166	-0.00135037	-0.00161919	-0.00138265	-0.0413709	-0.0413709	-0.00222367	-0.00135166	-0.00135166	-0.00135037	-0.00161918	-0.00138265	-0.0413826	-0.0413826	-0.00222367	-0.00135166	-0.00135166	-0.00135037	-0.00161919	-0.00138265	-0.0413798	-0.0413798	-0.00222367	-0.00187955	-0.00135166	-0.00135037	-0.00161918	-0.00138265	-0.0413806	-0.0413806	-0.00270274	-0.00187302	-0.00187955	-0.00191544	-0.00145656	-0.00168135	-0.00412163	-0.00758775	-0.00116538	-0.00185095	-0.00187095	-0.00190803	-0.00121363	-0.00163833	-0.000118954	-0.000215989	-0.000709932	-0.00185122	-0.00187105	-0.00190813	-0.00121559	-0.0016388	-0.000122165	-0.000226846	-0.000712085	-0.00185122	-0.00187105	-0.00190813	-0.00121558	-0.00163879	-0.000122163	-0.000226829	-0.000712071	-0.00185122	-0.00187105	-0.00190813	-0.00121558	-0.00163879	-0.000122163	-0.000226829	-0.00147213	-0.00164228	-0.00193745	-0.00194069	-0.00135139	-0.00185382	-9.80101e-07	-9.79418e-07	-0.000642329	-0.00164562	-0.0016424	-0.00162926	-0.00142359	-0.00167881	-3.27979e-06	-2.40576e-06	-0.000983196	-0.00165449	-0.00164562	-0.00163262	-0.00142291	-0.00168075	-3.27973e-06	-2.40573e-06	-0.000980973	-0.00165439	-0.00164558	-0.00163259	-0.00142292	-0.00168073	-3.27973e-06	-2.40573e-06	-0.000980986	-0.00165439	-0.00164559	-0.00163259	-0.00142292	-0.00168073	-3.27973e-06	-2.40573e-06	-0.000980986	-0.00165439	-0.00164559	-0.00163259	-0.00142292	-0.00168073	-3.27973e-06	-2.40573e-06	-0.000682112	-0.00161755	-0.00161712	-0.00161882	-0.00134955	-0.00158023	-3.66189e-05	-3.66191e-05	-0.000982933	-0.00161742	-0.00161743	-0.00161896	-0.0013502	-0.00158128	-3.66107e-05	-3.66107e-05	-0.000980973	-0.00161742	-0.00161742	-0.00161897	-0.00135019	-0.00158126	-3.66107e-05	-3.66107e-05	-0.000980986	-0.00161742	-0.00161742	-0.00161897	-0.00135019	-0.00158126	-3.66107e-05	-3.66107e-05	-0.000980986	-0.00161742	-0.00161742	-0.00161897	-0.00135019	-0.00158126	-3.66107e-05	-3.66107e-05	-0.000980986	-0.00161742	-0.00161742	-0.00161897	-0.00135019	-0.00158126	-3.66107e-05	-3.66107e-05	-0.000980986	-0.00161742	-0.00161742	-0.00161897	-0.00135019	-0.00158126	-3.66107e-05	-3.66107e-05	-0.000980986	-0.00161742	-0.00161742	-0.00161897	-0.00135019	-0.00158126	-3.66107e-05	-3.66107e-05	-0.000980986	-0.00161742	-0.00161742	-0.00161897	-0.00135019	-0.00158126	-3.66107e-05	-3.66107e-05	-0.000980986	-0.00161742	-0.00161742	-0.00161897	-0.00135019	-0.00158126	-3.66107e-05	-3.66107e-05	-0.000980986	-0.00161742	-0.00161742	-0.00161897	-0.00135019	-0.00158126	-3.66107e-05	-3.66107e-05	-0.000980986	-0.00161742	-0.00161742	-0.00161897	-0.00135019	-0.00158126	-3.66107e-05	-3.66107e-05	-0.000980986	-0.00161742	-0.00161742	-0.00161897	-0.00135019	-0.00158126	-3.66107e-05	-3.66107e-05	-0.000980986	-0.00161742	-0.00161742	-0.00161897	-0.00135019	-0.00158126	-3.66107e-05	-3.66107e-05	-0.000980986	-0.00161742	-0.00161742	-0.00161897	-0.00135019	-0.00158126	-3.66107e-05	-3.66107e-05	-0.000980986	-0.00161742	-0.00161742	-0.00161897	-0.00135019	-0.00158126	-3.66107e-05	-3.66107e-05	-0.000980986	-0.00161742	-0.00161742	-0.00161897	-0.00135019	-0.00158126	-3.66107e-05	-3.66107e-05	-0.000980986	-0.00161742	-0.00161742	-0.00161897	-0.00135019	-0.00158126	-3.66107e-05	-3.66107e-05	-0.000980986	-0.00161742	-0.00161742	-0.00161897	-0.00135019	-0.00158126	-3.66107e-05	-3.66107e-05	-0.000980986	-0.00161742	-0.00161742	-0.00161897	-0.00135019	-0.00158126	-3.66107e-05	-3.66107e-05	-0.000980986	0	0	0	0	0	0	0	0	0.00043543	0.00043543	0.00043543	0.00043543	0.00043543	0.00043543	0.00043543	0.00043543	0.000436682	0.000436682	0.000436682	0.000436682	0.000436682	0.000436682	0.000436682	0.000436682	0.000436696	0.000436696	0.000436696	0.000436696	0.000436696	0.000436696	0.000436696	0.000436696	0.000420791	0.000420791	0.000420791	0.000420791	0.000420791	0.000420791	0.000420791	0.000420791	0.000420745	0.000420745	0.000420745	0.000420745	0.000420745	0.000420745	0.000420745	0.000420745	0.000420745	0.000420745	0.000420745	0.000420745	0.000420745	0.000420745	0.000420745	0.000420745	0.000420745	0.000420745	0.000420745	0.000420745	0.000420745	0.000420745	0.000420745	0.000420745	0.000420745	0.000420745	0.000420745	0.000420745	0.000420745	0.000420745	0.000420745	0.000420745	0.000420745	0.000420745	0.000420745	0.000420745	0.000420745	0.000420745	0.000420745	0.000420745	0.000428637	0.000428637	0.000428625	0.000436651	0.000429646	0.00125324	0.00125324	0.000494143	0.000428662	0.000428662	0.000428643	0.000436696	0.000429675	0.0012601	0.0012601	0.000494383	0.00042866	0.00042866	0.000428644	0.000436692	0.000429675	0.00126016	0.00126016	0.000494382	0.00042866	0.00042866	0.000428644	0.000436696	0.000429675	0.00126016	0.00126016	0.000494382	0.00042866	0.00042866	0.000428644	0.000436692	0.000429675	0.00126016	0.00126016	0.000494382	0.00042866	0.00042866	0.000428644	0.000436696	0.000429675	0.00126016	0.00126016	0.000494382	0.00042866	0.00042866	0.000428644	0.000436692	0.000429675	0.00126016	0.00126016	0.000494382	0.00042866	0.00042866	0.000428644	0.000436696	0.000429675	0.00126016	0.00126016	0.000494382	0.000443884	0.00042866	0.000428644	0.000436692	0.000429675	0.00126016	0.00126016	0.000504315	0.000443931	0.000443884	0.000444401	0.000431999	0.000438303	0.00081741	0.000908216	0.000432379	0.000443622	0.000443913	0.000444443	0.000424048	0.000437278	0.000277918	0.000309177	0.000374833	0.000443624	0.000443916	0.000444447	0.000424029	0.00043728	0.000276928	0.000307949	0.000374692	0.000443624	0.000443916	0.000444447	0.000424029	0.00043728	0.000276923	0.000307945	0.000374692	0.000443624	0.000443916	0.000444447	0.000424029	0.00043728	0.000276923	0.000307945	0.000423889	0.000437154	0.00044486	0.00044489	0.000428632	0.000442754	5.13159e-05	5.13265e-05	0.000331301	0.000437142	0.000437163	0.000436937	0.000430964	0.000438388	6.37579e-05	6.04594e-05	0.000357626	0.000437289	0.000437147	0.000436914	0.000430972	0.000438377	6.37631e-05	6.04633e-05	0.000357687	0.000437286	0.000437142	0.000436912	0.000430972	0.000438377	6.37631e-05	6.04633e-05	0.000357686	0.000437286	0.000437142	0.000436912	0.000430972	0.000438377	6.37631e-05	6.04633e-05	0.000357686	0.000437286	0.000437142	0.000436912	0.000430972	0.000438377	6.37631e-05	6.04633e-05	0.00033628	0.000436683	0.00043668	0.000436693	0.000428652	0.00043566	0.000148166	0.000148163	0.00037851	0.000436673	0.000436673	0.000436689	0.000428648	0.00043565	0.000148249	0.000148249	0.000378612	0.000436673	0.000436673	0.000436689	0.000428648	0.00043565	0.000148248	0.000148248	0.000378614	0.000436673	0.000436673	0.000436689	0.000428648	0.00043565	0.000148248	0.000148248	0.000378614	0.000436673	0.000436673	0.000436689	0.000428648	0.00043565	0.000148248	0.000148248	0.000378614	0.000436673	0.000436673	0.000436689	0.000428648	0.00043565	0.000148248	0.000148248	0.000378614	0.000436673	0.000436673	0.000436689	0.000428648	0.00043565	0.000148248	0.000148248	0.000378614	0.000436673	0.000436673	0.000436689	0.000428648	0.00043565	0.000148248	0.000148248	0.000378614	0.000436673	0.000436673	0.000436689	0.000428648	0.00043565	0.000148248	0.000148248	0.000378614	0.000436673	0.000436673	0.000436689	0.000428648	0.00043565	0.000148248	0.000148248	0.000378614	0.000436673	0.000436673	0.000436689	0.000428648	0.00043565	0.000148248	0.000148248	0.000378614	0.000436673	0.000436673	0.000436689	0.000428648	0.00043565	0.000148248	0.000148248	0.000378614	0.000436673	0.000436673	0.000436689	0.000428648	0.00043565	0.000148248	0.000148248	0.000378614	0.000436673	0.000436673	0.000436689	0.000428648	0.00043565	0.000148248	0.000148248	0.000378614	0.000436673	0.000436673	0.000436689	0.000428648	0.00043565	0.000148248	0.000148248	0.000378614	0.000436673	0.000436673	0.000436689	0.000428648	0.00043565	0.000148248	0.000148248	0.000378614	0.000436673	0.000436673	0.000436689	0.000428648	0.00043565	0.000148248	0.000148248	0.000378614	0.000436673	0.000436673	0.000436689	0.000428648	0.00043565	0.000148248	0.000148248	0.000378614	0.000436673	0.000436673	0.000436689	0.000428648	0.00043565	0.000148248	0.000148248	0.000378614	0.000436673	0.000436673	0.000436689	0.000428648	0.00043565	0.000148248	0.000148248	0.000378614	0	0	0	0	0	0	0	0	-0.004441	-0.004441	-0.004441	-0.004441	-0.004441	-0.004441	-0.004441	-0.004441	-0.0043122	-0.0043122	-0.0043122	-0.0043122	-0.0043122	-0.0043122	-0.0043122	-0.0043122	-0.00431589	-0.00431589	-0.00431589	-0.00431589	-0.00431589	-0.00431589	-0.00431589	-0.00431589	-0.00411391	-0.00411391	-0.00411391	-0.00411391	-0.00411391	-0.00411391	-0.00411391	-0.00411391	-0.00411942	-0.00411942	-0.00411942	-0.00411942	-0.00411942	-0.00411942	-0.00411942	-0.00411942	-0.00411927	-0.00411927	-0.00411927	-0.00411927	-0.00411927	-0.00411927	-0.00411927	-0.00411927	-0.00411927	-0.00411927	-0.00411927	-0.00411927	-0.00411927	-0.00411927	-0.00411927	-0.00411927	-0.00411927	-0.00411927	-0.00411927	-0.00411927	-0.00411927	-0.00411927	-0.00411927	-0.00411927	-0.00411927	-0.00411927	-0.00411927	-0.00411927	-0.00411927	-0.00411927	-0.00411927	-0.00411927	-0.00698631	-0.0167479	-0.00698631	-0.00425562	-0.00425562	-0.0042192	-0.00421934	-0.0042192	-0.00685515	-0.0154184	-0.00685515	-0.00425177	-0.00425177	-0.00421642	-0.00421654	-0.00421642	-0.0068611	-0.0155533	-0.0068611	-0.00425188	-0.00425188	-0.00421649	-0.00421663	-0.00421649	-0.00686085	-0.0155396	-0.00686085	-0.00425188	-0.00425188	-0.00421649	-0.00421662	-0.00421649	-0.00686085	-0.015541	-0.00686085	-0.00425188	-0.00425188	-0.00421649	-0.00421662	-0.00421649	-0.00686085	-0.0155408	-0.00686085	-0.00425188	-0.00425188	-0.00421649	-0.00421662	-0.00421649	-0.00686085	-0.0155408	-0.00686085	-0.00425188	-0.00425188	-0.00421649	-0.00421662	-0.00421649	-0.00686085	-0.0155408	-0.00686085	-0.00425188	-0.00425188	-0.00421649	-0.00421662	-0.00421649	-0.00448899	-0.0155408	-0.00686085	-0.00425188	-0.00425188	-0.00421649	-0.00421662	-0.00426227	-0.00456011	-0.010199	-0.0049899	-0.00429804	-0.00429804	-0.00441364	-0.00441092	-0.0044123	-0.00305741	-0.00264891	-0.0030487	-0.00425989	-0.00425989	-0.00440781	-0.00440504	-0.00440785	-0.00308805	-0.00278506	-0.00308823	-0.00426097	-0.00426097	-0.00440797	-0.0044052	-0.00440797	-0.00308742	-0.00278255	-0.00308742	-0.00426095	-0.00426095	-0.00440797	-0.00440519	-0.00440797	-0.00308743	-0.0027826	-0.00308743	-0.00426095	-0.00426095	-0.00440797	-0.00440519	-0.00441321	-0.000636832	-0.000277488	-0.00162094	-0.00434651	-0.00434651	-0.00441753	-0.00441733	-0.0043936	-0.00203845	-0.00034921	-0.00192055	-0.00432065	-0.00432065	-0.00431747	-0.0043186	-0.00431815	-0.00191523	-0.000349043	-0.00191674	-0.0043214	-0.0043214	-0.00432034	-0.00432143	-0.00432032	-0.0019168	-0.000349043	-0.00191678	-0.00432137	-0.00432137	-0.00432026	-0.00432134	-0.00432026	-0.00191678	-0.000349043	-0.00191678	-0.00432137	-0.00432137	-0.00432026	-0.00432135	-0.00432026	-0.00191678	-0.000349043	-0.00191678	-0.00432137	-0.00432137	-0.00432026	-0.00432135	-0.0043177	-0.00468816	-0.00110585	-0.00264539	-0.00427863	-0.00427863	-0.00431558	-0.00431541	-0.00431565	-0.00259716	-0.0011003	-0.00263263	-0.00427984	-0.00427984	-0.00431571	-0.00431558	-0.00431571	-0.00263347	-0.00110034	-0.00263285	-0.00427981	-0.00427981	-0.00431571	-0.00431558	-0.00431571	-0.00263284	-0.00110034	-0.00263285	-0.00427981	-0.00427981	-0.00431571	-0.00431558	-0.00431571	-0.00263285	-0.00110034	-0.00263285	-0.00427981	-0.00427981	-0.00431571	-0.00431558	-0.00431571	-0.00263285	-0.00110034	-0.00263285	-0.00427981	-0.00427981	-0.00431571	-0.00431558	-0.00431571	-0.00263285	-0.00110034	-0.00263285	-0.00427981	-0.00427981	-0.00431571	-0.00431558	-0.00431571	-0.00263285	-0.00110034	-0.00263285	-0.00427981	-0.00427981	-0.00431571	-0.00431558	-0.00431571	-0.00263285	-0.00110034	-0.00263285	-0.00427981	-0.00427981	-0.00431571	-0.00431558	-0.00431571	-0.00263285	-0.00110034	-0.00263285	-0.00427981	-0.00427981	-0.00431571	-0.00431558	-0.00431571	-0.00263285	-0.00110034	-0.00263285	-0.00427981	-0.00427981	-0.00431571	-0.00431558	-0.00431571	-0.00263285	-0.00110034	-0.00263285	-0.00427981	-0.00427981	-0.00431571	-0.00431558	-0.00431571	-0.00263285	-0.00110034	-0.00263285	-0.00427981	-0.00427981	-0.00431571	-0.00431558	-0.00431571	-0.00263285	-0.00110034	-0.00263285	-0.00427981	-0.00427981	-0.00431571	-0.00431558	-0.00431571	-0.00263285	-0.00110034	-0.00263285	-0.00427981	-0.00427981	-0.00431571	-0.00431558	-0.00431571	-0.00263285	-0.00110034	-0.00263285	-0.00427981	-0.00427981	-0.00431571	-0.00431558	-0.00431571	-0.00263285	-0.00110034	-0.00263285	-0.00427981	-0.00427981	-0.00431571	-0.00431558	-0.00431571	-0.00263285	-0.00110034	-0.00263285	-0.00427981	-0.00427981	-0.00431571	-0.00431558	-0.00431571	-0.00263285	-0.00110034	-0.00263285	-0.00427981	-0.00427981	-0.00431571	-0.00431558	-0.00431571	-0.00263285	-0.00110034	-0.00263285	-0.00427981	-0.00427981	-0.00431571	-0.00431558	-0.00431571	0	0	0	0	0	0	0	0	0.00251982	0.00251982	0.00251982	0.00251982	0.00251982	0.00251982	0.00251982	0.00251982	0.00256225	0.00256225	0.00256225	0.00256225	0.00256225	0.00256225	0.00256225	0.00256225	0.00256297	0.00256297	0.00256297	0.00256297	0.00256297	0.00256297	0.00256297	0.00256297	0.0015971	0.0015971	0.0015971	0.0015971	0.0015971	0.0015971	0.0015971	0.0015971	0.00158689	0.00158689	0.00158689	0.00158689	0.00158689	0.00158689	0.00158689	0.00158689	0.00158679	0.00158679	0.00158679	0.00158679	0.00158679	0.00158679	0.00158679	0.00158679	0.00158678	0.00158678	0.00158678	0.00158678	0.00158678	0.00158678	0.00158678	0.00158678	0.00158678	0.00158678	0.00158678	0.00158678	0.00158678	0.00158678	0.00158678	0.00158678	0.00158678	0.00158678	0.00158678	0.00158678	0.00158678	0.00158678	0.00158678	0.00158678	0.0118279	0.182171	0.0118279	0.00219017	0.00219017	0.00201136	0.00201321	0.00201136	0.0126437	0.347235	0.0126437	0.00219895	0.00219895	0.00201704	0.00201891	0.00201704	0.012711	0.468996	0.012711	0.00219908	0.00219908	0.00201711	0.00201899	0.00201711	0.0127166	0.519581	0.0127166	0.00219908	0.00219908	0.00201712	0.00201899	0.00201712	0.012717	0.532733	0.012717	0.00219908	0.00219908	0.00201712	0.00201899	0.00201712	0.0127171	0.535571	0.0127171	0.00219908	0.00219908	0.00201712	0.00201899	0.00201712	0.0127171	0.536156	0.0127171	0.00219908	0.00219908	0.00201712	0.00201899	0.00201712	0.0127171	0.536276	0.0127171	0.00219908	0.00219908	0.00201712	0.00201899	0.00201712	0.00129101	0.536299	0.0127171	0.00219908	0.00219908	0.00201712	0.00201899	0.00224243	0.00119666	0.353867	0.0023948	0.00244463	0.00244463	0.00311787	0.00308729	0.00312252	0.000371784	0.00208587	0.000374759	0.00224766	0.00224766	0.00313909	0.00310478	0.00313918	0.00036975	0.000201282	0.000369757	0.00224473	0.00224473	0.00313952	0.00310514	0.00313953	0.000369744	0.000198774	0.000369744	0.00224468	0.00224468	0.00313953	0.00310515	0.00313953	0.000369744	0.00019877	0.000369744	0.00224468	0.00224468	0.00313953	0.00310515	0.0032025	5.06209e-06	1.82055e-07	8.97274e-05	0.00272951	0.00272951	0.00325474	0.00324805	0.00308848	0.000283707	5.76465e-07	0.000208247	0.00259721	0.00259721	0.0026203	0.00262954	0.00261741	0.000208516	5.76469e-07	0.000208412	0.00259494	0.00259494	0.00260931	0.00261878	0.00260925	0.000208412	5.76469e-07	0.000208412	0.0025949	0.0025949	0.00260911	0.00261859	0.00260911	0.000208412	5.76469e-07	0.000208412	0.0025949	0.0025949	0.00260911	0.0026186	0.00260911	0.000208412	5.76469e-07	0.000208412	0.0025949	0.0025949	0.00260911	0.0026186	0.00258331	0.00315619	1.90507e-05	0.000423012	0.00235317	0.00235317	0.00256247	0.00256028	0.00256203	0.000431388	1.90531e-05	0.000423617	0.00234941	0.00234941	0.00256168	0.00255929	0.00256167	0.00042364	1.90531e-05	0.000423618	0.00234935	0.00234935	0.00256166	0.00255928	0.00256166	0.000423618	1.90531e-05	0.000423618	0.00234935	0.00234935	0.00256166	0.00255928	0.00256166	0.000423618	1.90531e-05	0.000423618	0.00234935	0.00234935	0.00256166	0.00255928	0.00256166	0.000423618	1.90531e-05	0.000423618	0.00234935	0.00234935	0.00256166	0.00255928	0.00256166	0.000423618	1.90531e-05	0.000423618	0.00234935	0.00234935	0.00256166	0.00255928	0.00256166	0.000423618	1.90531e-05	0.000423618	0.00234935	0.00234935	0.00256166	0.00255928	0.00256166	0.000423618	1.90531e-05	0.000423618	0.00234935	0.00234935	0.00256166	0.00255928	0.00256166	0.000423618	1.90531e-05	0.000423618	0.00234935	0.00234935	0.00256166	0.00255928	0.00256166	0.000423618	1.90531e-05	0.000423618	0.00234935	0.00234935	0.00256166	0.00255928	0.00256166	0.000423618	1.90531e-05	0.000423618	0.00234935	0.00234935	0.00256166	0.00255928	0.00256166	0.000423618	1.90531e-05	0.000423618	0.00234935	0.00234935	0.00256166	0.00255928	0.00256166	0.000423618	1.90531e-05	0.000423618	0.00234935	0.00234935	0.00256166	0.00255928	0.00256166	0.000423618	1.90531e-05	0.000423618	0.00234935	0.00234935	0.00256166	0.00255928	0.00256166	0.000423618	1.90531e-05	0.000423618	0.00234935	0.00234935	0.00256166	0.00255928	0.00256166	0.000423618	1.90531e-05	0.000423618	0.00234935	0.00234935	0.00256166	0.00255928	0.00256166	0.000423618	1.90531e-05	0.000423618	0.00234935	0.00234935	0.00256166	0.00255928	0.00256166	0.000423618	1.90531e-05	0.000423618	0.00234935	0.00234935	0.00256166	0.00255928	0.00256166	0.000423618	1.90531e-05	0.000423618	0.00234935	0.00234935	0.00256166	0.00255928	0.00256166	0	0	0	0	0	0	0	0	-0.00308854	-0.00308854	-0.00308854	-0.00308854	-0.00308854	-0.00308854	-0.00308854	-0.00308854	-0.00302594	-0.00302594	-0.00302594	-0.00302594	-0.00302594	-0.00302594	-0.00302594	-0.00302594	-0.00302721	-0.00302721	-0.00302721	-0.00302721	-0.00302721	-0.00302721	-0.00302721	-0.00302721	-0.00018809	-0.00018809	-0.00018809	-0.00018809	-0.00018809	-0.00018809	-0.00018809	-0.00018809	-0.000191678	-0.000191678	-0.000191678	-0.000191678	-0.000191678	-0.000191678	-0.000191678	-0.000191678	-0.000191672	-0.000191672	-0.000191672	-0.000191672	-0.000191672	-0.000191672	-0.000191672	-0.000191672	-0.000191673	-0.000191673	-0.000191673	-0.000191673	-0.000191673	-0.000191673	-0.000191673	-0.000191673	-0.000191673	-0.000191673	-0.000191673	-0.000191673	-0.000191673	-0.000191673	-0.000191673	-0.000191673	-0.000191673	-0.000191673	-0.000191673	-0.000191673	-0.000191673	-0.000191673	-0.000191673	-0.000191673	-0.0329605	-0.677756	-0.0329605	-0.00127743	-0.00127743	-0.000776557	-0.000788603	-0.000776557	-0.0267491	-0.194317	-0.0267491	-0.00126825	-0.00126825	-0.000773543	-0.000785479	-0.000773543	-0.0278331	-0.631613	-0.0278331	-0.00126832	-0.00126832	-0.000773557	-0.00078549	-0.000773557	-0.027641	-0.240113	-0.027641	-0.00126832	-0.00126832	-0.000773557	-0.00078549	-0.000773557	-0.027675	-0.611168	-0.027675	-0.00126832	-0.00126832	-0.000773557	-0.00078549	-0.000773557	-0.0276688	-0.261962	-0.0276688	-0.00126832	-0.00126832	-0.000773557	-0.00078549	-0.000773557	-0.0276701	-0.599604	-0.0276701	-0.00126832	-0.00126832	-0.000773557	-0.00078549	-0.000773557	-0.0276698	-0.274664	-0.0276698	-0.00126832	-0.00126832	-0.000773557	-0.00078549	-0.000773557	-2.63804e-05	-0.5923	-0.0276698	-0.00126832	-0.00126832	-0.000773557	-0.00078549	-0.00143636	-3.17095e-05	-0.000435412	-0.000231017	-0.00235363	-0.00235363	-0.00855204	-0.00781677	-0.00851483	-6.18801e-06	-7.04527e-07	-6.1798e-06	-0.00140916	-0.00140916	-0.00805636	-0.00728765	-0.00805834	-6.18906e-06	-7.06566e-07	-6.18906e-06	-0.00141803	-0.00141803	-0.0080827	-0.00731311	-0.00808259	-6.18906e-06	-7.06566e-07	-6.18906e-06	-0.00141794	-0.00141794	-0.00808132	-0.00731189	-0.00808126	-6.18906e-06	-7.06566e-07	-6.18906e-06	-0.00141795	-0.00141795	-0.00808136	-0.00731193	-0.00981065	-4.02297e-08	-1.23435e-11	-6.18906e-06	-0.00445205	-0.00445205	-0.011425	-0.0111398	-0.00832193	-0.000204489	-4.07934e-10	-6.91019e-05	-0.0032061	-0.0032061	-0.00338087	-0.00346336	-0.00345108	-6.90109e-05	-4.07934e-10	-6.90731e-05	-0.00323267	-0.00323267	-0.00356587	-0.00364398	-0.00356421	-6.90731e-05	-4.07934e-10	-6.90731e-05	-0.0032321	-0.0032321	-0.00356149	-0.00363964	-0.00356156	-6.90731e-05	-4.07934e-10	-6.90731e-05	-0.00323213	-0.00323213	-0.0035616	-0.00363973	-0.0035616	-6.90731e-05	-4.07934e-10	-6.90731e-05	-0.00323212	-0.00323212	-0.00356162	-0.00363973	-0.00323	-0.00489113	-9.75994e-08	-6.90731e-05	-0.00182377	-0.00182377	-0.00299063	-0.00294357	-0.00299721	-6.68914e-05	-9.75994e-08	-6.90731e-05	-0.00184089	-0.00184089	-0.00300197	-0.00295718	-0.00300184	-6.9074e-05	-9.75994e-08	-6.90731e-05	-0.00184069	-0.00184069	-0.00300174	-0.00295692	-0.00300173	-6.90731e-05	-9.75994e-08	-6.90731e-05	-0.00184069	-0.00184069	-0.00300174	-0.00295692	-0.00300174	-6.90731e-05	-9.75994e-08	-6.90731e-05	-0.00184069	-0.00184069	-0.00300174	-0.00295692	-0.00300174	-6.90731e-05	-9.75994e-08	-6.90731e-05	-0.00184069	-0.00184069	-0.00300174	-0.00295692	-0.00300174	-6.90731e-05	-9.75994e-08	-6.90731e-05	-0.00184069	-0.00184069	-0.00300174	-0.00295692	-0.00300174	-6.90731e-05	-9.75994e-08	-6.90731e-05	-0.00184069	-0.00184069	-0.00300174	-0.00295692	-0.00300174	-6.90731e-05	-9.75994e-08	-6.90731e-05	-0.00184069	-0.00184069	-0.00300174	-0.00295692	-0.00300174	-6.90731e-05	-9.75994e-08	-6.90731e-05	-0.00184069	-0.00184069	-0.00300174	-0.00295692	-0.00300174	-6.90731e-05	-9.75994e-08	-6.90731e-05	-0.00184069	-0.00184069	-0.00300174	-0.00295692	-0.00300174	-6.90731e-05	-9.75994e-08	-6.90731e-05	-0.00184069	-0.00184069	-0.00300174	-0.00295692	-0.00300174	-6.90731e-05	-9.75994e-08	-6.90731e-05	-0.00184069	-0.00184069	-0.00300174	-0.00295692	-0.00300174	-6.90731e-05	-9.75994e-08	-6.90731e-05	-0.00184069	-0.00184069	-0.00300174	-0.00295692	-0.00300174	-6.90731e-05	-9.75994e-08	-6.90731e-05	-0.00184069	-0.00184069	-0.00300174	-0.00295692	-0.00300174	-6.90731e-05	-9.75994e-08	-6.90731e-05	-0.00184069	-0.00184069	-0.00300174	-0.00295692	-0.00300174	-6.90731e-05	-9.75994e-08	-6.90731e-05	-0.00184069	-0.00184069	-0.00300174	-0.00295692	-0.00300174	-6.90731e-05	-9.75994e-08	-6.90731e-05	-0.00184069	-0.00184069	-0.00300174	-0.00295692	-0.00300174	-6.90731e-05	-9.75994e-08	-6.90731e-05	-0.00184069	-0.00184069	-0.00300174	-0.00295692	-0.00300174	-6.90731e-05	-9.75994e-08	-6.90731e-05	-0.00184069	-0.00184069	-0.00300174	-0.00295692	-0.00300174	0	0	0	0	0	0	0	0	-0.0407742	-0.0407742	-0.0407742	-0.0407742	-0.0407742	-0.0407742	-0.0407742	-0.0407742	-0.0311152	-0.0311152	-0.0311152	-0.0311152	-0.0311152	-0.0311152	-0.0311152	-0.0311152	-0.033174	-0.033174	-0.033174	-0.033174	-0.033174	-0.033174	-0.033174	-0.033174	-1.86066e-06	-1.86066e-06	-1.86066e-06	-1.86066e-06	-1.86066e-06	-1.86066e-06	-1.86066e-06	-1.86066e-06	-2.32038e-06	-2.32038e-06	-2.32038e-06	-2.32038e-06	-2.32038e-06	-2.32038e-06	-2.32038e-06	-2.32038e-06	-2.32038e-06	-2.32038e-06	-2.32038e-06	-2.32038e-06	-2.32038e-06	-2.32038e-06	-2.32038e-06	-2.32038e-06	-2.32038e-06	-2.32038e-06	-2.32038e-06	-2.32038e-06	-2.32038e-06	-2.32038e-06	-2.32038e-06	-2.32038e-06	-2.32038e-06	-2.32038e-06	-2.32038e-06	-2.32038e-06	-2.32038e-06	-2.32038e-06	-2.32038e-06	-2.32038e-06	-2.32038e-06	-2.32038e-06	-2.32038e-06	-2.32038e-06	-2.32038e-06	-2.32038e-06	-2.32038e-06	-2.32038e-06	-0.0407735	-8.76933	-0.0407735	-0.00184532	-0.00184532	-0.000335941	-0.000390834	-0.000335941	-0.0311154	-8.32204e-24	-0.0311154	-0.00182282	-0.00182282	-0.000335195	-0.000389824	-0.000335195	-0.0331739	-8.76933	-0.0331739	-0.0018231	-0.0018231	-0.000335197	-0.000389827	-0.000335197	-0.0327241	-8.3216e-24	-0.0327241	-0.00182309	-0.00182309	-0.000335197	-0.000389827	-0.000335197	-0.0328219	-8.76933	-0.0328219	-0.00182309	-0.00182309	-0.000335197	-0.000389827	-0.000335197	-0.0328006	-8.3216e-24	-0.0328006	-0.00182309	-0.00182309	-0.000335197	-0.000389827	-0.000335197	-0.0328052	-8.76933	-0.0328052	-0.00182309	-0.00182309	-0.000335197	-0.000389827	-0.000335197	-0.0328042	-8.3216e-24	-0.0328042	-0.00182309	-0.00182309	-0.000335197	-0.000389827	-0.000335197	-5.75134e-07	-8.76933	-0.0328044	-0.00182309	-0.00182309	-0.000335197	-0.000389827	-0.0029354	-7.1548e-07	-1.45376e-28	-5.67205e-05	-0.0159453	-0.0159453	-0.633607	-0.406956	-0.623472	-5.31126e-07	-5.38548e-09	-5.30928e-07	-0.00242785	-0.00242785	-0.00921223	-0.0223748	-0.00985446	-5.31126e-07	-5.38548e-09	-5.31126e-07	-0.00265636	-0.00265636	-0.553185	-0.281241	-0.550967	-5.31126e-07	-5.38548e-09	-5.31126e-07	-0.00265232	-0.00265232	-0.0157232	-0.0514983	-0.0159566	-5.31126e-07	-5.38548e-09	-5.31126e-07	-0.00265239	-0.00265239	-0.531077	-0.232935	-1.4877	-1.28849e-06	-1.48773e-11	-0.000308265	-0.146753	-0.146753	-0.131675	-0.666093	-7.74676e-05	-0.0731689	-3.55943e-09	-0.00740575	-0.0192685	-0.0192685	-0.0421323	-0.0012156	-0.100522	-0.00456119	-3.55943e-09	-0.00706428	-0.0448918	-0.0448918	-0.0761812	-0.100485	-0.0517864	-0.0071992	-3.55943e-09	-0.00708034	-0.0378815	-0.0378815	-0.0608344	-0.0521715	-0.0714765	-0.00707399	-3.55943e-09	-0.00707958	-0.0396832	-0.0396832	-0.0673294	-0.0718065	-0.0627564	-0.00707988	-3.55943e-09	-0.00707962	-0.0392122	-0.0392122	-0.0645006	-0.0630693	-0.0375545	-0.0698269	-6.77223e-08	-0.000294076	-0.00526606	-0.00526606	-0.0243982	-0.0211795	-0.0291761	-0.000193676	-6.77223e-08	-0.000307663	-0.00660015	-0.00660015	-0.0318371	-0.0279698	-0.0308439	-0.000307868	-6.77223e-08	-0.000307635	-0.00654184	-0.00654184	-0.0303041	-0.0267373	-0.0305044	-0.000307635	-6.77223e-08	-0.000307635	-0.00654438	-0.00654438	-0.0306139	-0.0269569	-0.0305732	-0.000307635	-6.77223e-08	-0.000307635	-0.00654427	-0.00654427	-0.030551	-0.0269177	-0.0305593	-0.000307635	-6.77223e-08	-0.000307635	-0.00654427	-0.00654427	-0.0305638	-0.0269247	-0.0305621	-0.000307635	-6.77223e-08	-0.000307635	-0.00654427	-0.00654427	-0.0305612	-0.0269234	-0.0305615	-0.000307635	-6.77223e-08	-0.000307635	-0.00654427	-0.00654427	-0.0305617	-0.0269236	-0.0305616	-0.000307635	-6.77223e-08	-0.000307635	-0.00654427	-0.00654427	-0.0305616	-0.0269236	-0.0305616	-0.000307635	-6.77223e-08	-0.000307635	-0.00654427	-0.00654427	-0.0305616	-0.0269236	-0.0305616	-0.000307635	-6.77223e-08	-0.000307635	-0.00654427	-0.00654427	-0.0305616	-0.0269236	-0.0305616	-0.000307635	-6.77223e-08	-0.000307635	-0.00654427	-0.00654427	-0.0305616	-0.0269236	-0.0305616	-0.000307635	-6.77223e-08	-0.000307635	-0.00654427	-0.00654427	-0.0305616	-0.0269236	-0.0305616	-0.000307635	-6.77223e-08	-0.000307635	-0.00654427	-0.00654427	-0.0305616	-0.0269236	-0.0305616	-0.000307635	-6.77223e-08	-0.000307635	-0.00654427	-0.00654427	-0.0305616	-0.0269236	-0.0305616	-0.000307635	-6.77223e-08	-0.000307635	-0.00654427	-0.00654427	-0.0305616	-0.0269236	-0.0305616	-0.000307635	-6.77223e-08	-0.000307635	-0.00654427	-0.00654427	-0.0305616	-0.0269236	-0.0305616	-0.000307635	-6.77223e-08	-0.000307635	-0.00654427	-0.00654427	-0.0305616	-0.0269236	-0.0305616	-0.000307635	-6.77223e-08	-0.000307635	-0.00654427	-0.00654427	-0.0305616	-0.0269236	-0.0305616	-0.000307635	-6.77223e-08	-0.000307635	-0.00654427	-0.00654427	-0.0305616	-0.0269236	-0.0305616	0	0	0	0	0	0	0	0	-0.0513931	-0.0513931	-0.0513931	-0.0513931	-0.0513931	-0.0513931	-0.0513931	-0.0513931	-0.0365507	-0.0365507	-0.0365507	-0.0365507	-0.0365507	-0.0365507	-0.0365507	-0.0365507	-0.040333	-0.040333	-0.040333	-0.040333	-0.040333	-0.040333	-0.040333	-0.040333	-3.90641e-11	-3.90641e-11	-3.90641e-11	-3.90641e-11	-3.90641e-11	-3.90641e-11	-3.90641e-11	-3.90641e-11	-5.10941e-11	-5.10941e-11	-5.10941e-11	-5.10941e-11	-5.10941e-11	-5.10941e-11	-5.10941e-11	-5.10941e-11	-5.10941e-11	-5.10941e-11	-5.10941e-11	-5.10941e-11	-5.10941e-11	-5.10941e-11	-5.10941e-11	-5.10941e-11	-5.10941e-11	-5.10941e-11	-5.10941e-11	-5.10941e-11	-5.10941e-11	-5.10941e-11	-5.10941e-11	-5.10941e-11	-5.10941e-11	-5.10941e-11	-5.10941e-11	-5.10941e-11	-5.10941e-11	-5.10941e-11	-5.10941e-11	-5.10941e-11	-5.10941e-11	-5.10941e-11	-5.10941e-11	-5.10941e-11	-5.10941e-11	-5.10941e-11	-5.10941e-11	-5.10941e-11	-7.29e-05	-0.0513931	-7.29e-05	-7.29e-05	-7.29e-05	-2.6967e-06	-6.52869e-06	-2.6967e-06	-7.28647e-05	-0.0365508	-7.28647e-05	-7.28647e-05	-7.28647e-05	-2.69665e-06	-6.5284e-06	-2.69665e-06	-7.28647e-05	-0.040333	-7.28647e-05	-7.28647e-05	-7.28647e-05	-2.69665e-06	-6.5284e-06	-2.69665e-06	-7.28647e-05	-0.0393336	-7.28647e-05	-7.28647e-05	-7.28647e-05	-2.69665e-06	-6.5284e-06	-2.69665e-06	-7.28647e-05	-0.0395953	-7.28647e-05	-7.28647e-05	-7.28647e-05	-2.69665e-06	-6.5284e-06	-2.69665e-06	-7.28647e-05	-0.0395266	-7.28647e-05	-7.28647e-05	-7.28647e-05	-2.69665e-06	-6.5284e-06	-2.69665e-06	-7.28647e-05	-0.0395446	-7.28647e-05	-7.28647e-05	-7.28647e-05	-2.69665e-06	-6.5284e-06	-2.69665e-06	-7.28647e-05	-0.0395399	-7.28647e-05	-7.28647e-05	-7.28647e-05	-2.69665e-06	-6.5284e-06	-2.69665e-06	-2.01288e-07	-0.0395412	-7.28647e-05	-7.28647e-05	-7.28647e-05	-2.69665e-06	-6.5284e-06	-0.000265944	-2.01385e-07	-0.000109603	-7.28647e-05	-0.00718167	-0.00718167	-1.21099	-0.362035	-1.20909	-1.62406e-06	-4.48317e-09	-1.62327e-06	-0.00015269	-0.00015269	-0.000257084	-0.00834523	-0.000260353	-1.62404e-06	-4.48643e-09	-1.62404e-06	-0.000160004	-0.000160004	-0.759704	-0.0872796	-0.759689	-1.62404e-06	-4.48643e-09	-1.62404e-06	-0.000159996	-0.000159996	-0.00518164	-0.0517688	-0.00518218	-1.62404e-06	-4.48643e-09	-1.62404e-06	-0.000159996	-0.000159996	-0.736762	-0.0654946	-9.18868	-0.00304656	-1.62406e-06	-0.760912	-0.760163	-0.760163	-3.19698	-9.8574	-1.64086e-25	-6.57548	-3.08992e-05	-0.00514017	-0.000520389	-0.000520389	-4.81608e-10	-1.35545e-29	-0.783648	-7.98866e-20	-3.08932e-05	-0.736952	-0.081146	-0.081146	-0.783648	-0.409406	-0.00456003	-0.76092	-3.08932e-05	-0.00602847	-0.0475838	-0.0475838	-0.00456003	-0.0277468	-0.761758	-0.0051399	-3.08932e-05	-0.732882	-0.059434	-0.059434	-0.761758	-0.342402	-0.00527499	-0.736953	-3.08932e-05	-0.00619395	-0.0549474	-0.0549474	-0.00527499	-0.0432836	-0.10723	-0.000607324	-1.62373e-06	-0.00110346	-0.000797689	-0.000797689	-0.0299386	-0.00961892	-0.0152074	-0.00114527	-1.62404e-06	-0.00114149	-0.00114382	-0.00114382	-0.0254158	-0.0120324	-0.0280279	-0.00114117	-1.62404e-06	-0.0011412	-0.00114118	-0.00114118	-0.0261909	-0.0118409	-0.0257404	-0.0011412	-1.62404e-06	-0.0011412	-0.0011412	-0.0011412	-0.0260564	-0.011856	-0.0261345	-0.0011412	-1.62404e-06	-0.0011412	-0.0011412	-0.0011412	-0.0260797	-0.0118548	-0.0260661	-0.0011412	-1.62404e-06	-0.0011412	-0.0011412	-0.0011412	-0.0260757	-0.0118549	-0.026078	-0.0011412	-1.62404e-06	-0.0011412	-0.0011412	-0.0011412	-0.0260763	-0.0118549	-0.0260759	-0.0011412	-1.62404e-06	-0.0011412	-0.0011412	-0.0011412	-0.0260762	-0.0118549	-0.0260763	-0.0011412	-1.62404e-06	-0.0011412	-0.0011412	-0.0011412	-0.0260762	-0.0118549	-0.0260762	-0.0011412	-1.62404e-06	-0.0011412	-0.0011412	-0.0011412	-0.0260762	-0.0118549	-0.0260762	-0.0011412	-1.62404e-06	-0.0011412	-0.0011412	-0.0011412	-0.0260762	-0.0118549	-0.0260762	-0.0011412	-1.62404e-06	-0.0011412	-0.0011412	-0.0011412	-0.0260762	-0.0118549	-0.0260762	-0.0011412	-1.62404e-06	-0.0011412	-0.0011412	-0.0011412	-0.0260762	-0.0118549	-0.0260762	-0.0011412	-1.62404e-06	-0.0011412	-0.0011412	-0.0011412	-0.0260762	-0.0118549	-0.0260762	-0.0011412	-1.62404e-06	-0.0011412	-0.0011412	-0.0011412	-0.0260762	-0.0118549	-0.0260762	-0.0011412	-1.62404e-06	-0.0011412	-0.0011412	-0.0011412	-0.0260762	-0.0118549	-0.0260762	-0.0011412	-1.62404e-06	-0.0011412	-0.0011412	-0.0011412	-0.0260762	-0.0118549	-0.0260762	-0.0011412	-1.62404e-06	-0.0011412	-0.0011412	-0.0011412	-0.0260762	-0.0118549	-0.0260762	-0.0011412	-1.62404e-06	-0.0011412	-0.0011412	-0.0011412	-0.0260762	-0.0118549	-0.0260762	-0.0011412	-1.62404e-06	-0.0011412	-0.0011412	-0.0011412	-0.0260762	-0.0118549	-0.0260762	0	0	0	0	0	0	0	0	-0.0277724	-0.0277724	-0.0277724	-0.0277724	-0.0277724	-0.0277724	-0.0277724	-0.0277724	-0.0231022	-0.0231022	-0.0231022	-0.0231022	-0.0231022	-0.0231022	-0.0231022	-0.0231022	-0.0238289	-0.0238289	-0.0238289	-0.0238289	-0.0238289	-0.0238289	-0.0238289	-0.0238289	-6.50868e-14	-6.50868e-14	-6.50868e-14	-6.50868e-14	-6.50868e-14	-6.50868e-14	-6.50868e-14	-6.50868e-14	-7.62743e-14	-7.62743e-14	-7.62743e-14	-7.62743e-14	-7.62743e-14	-7.62743e-14	-7.62743e-14	-7.62743e-14	-7.62743e-14	-7.62743e-14	-7.62743e-14	-7.62743e-14	-7.62743e-14	-7.62743e-14	-7.62743e-14	-7.62743e-14	-7.62743e-14	-7.62743e-14	-7.62743e-14	-7.62743e-14	-7.62743e-14	-7.62743e-14	-7.62743e-14	-7.62743e-14	-7.62743e-14	-7.62743e-14	-7.62743e-14	-7.62743e-14	-7.62743e-14	-7.62743e-14	-7.62743e-14	-7.62743e-14	-7.62743e-14	-7.62743e-14	-7.62743e-14	-7.62743e-14	-7.62743e-14	-7.62743e-14	-7.62743e-14	-7.62743e-14	-2.76175e-07	-6.12821e-06	-2.76175e-07	-6.12821e-06	-6.12821e-06	-2.76175e-07	-6.12821e-06	-2.76175e-07	-2.76175e-07	-6.12796e-06	-2.76175e-07	-6.12796e-06	-6.12796e-06	-2.76175e-07	-6.12796e-06	-2.76175e-07	-2.76175e-07	-6.12796e-06	-2.76175e-07	-6.12796e-06	-6.12796e-06	-2.76175e-07	-6.12796e-06	-2.76175e-07	-2.76175e-07	-6.12796e-06	-2.76175e-07	-6.12796e-06	-6.12796e-06	-2.76175e-07	-6.12796e-06	-2.76175e-07	-2.76175e-07	-6.12796e-06	-2.76175e-07	-6.12796e-06	-6.12796e-06	-2.76175e-07	-6.12796e-06	-2.76175e-07	-2.76175e-07	-6.12796e-06	-2.76175e-07	-6.12796e-06	-6.12796e-06	-2.76175e-07	-6.12796e-06	-2.76175e-07	-2.76175e-07	-6.12796e-06	-2.76175e-07	-6.12796e-06	-6.12796e-06	-2.76175e-07	-6.12796e-06	-2.76175e-07	-2.76175e-07	-6.12796e-06	-2.76175e-07	-6.12796e-06	-6.12796e-06	-2.76175e-07	-6.12796e-06	-2.76175e-07	-9.99722e-05	-6.12796e-06	-2.76175e-07	-6.12796e-06	-6.12796e-06	-2.76175e-07	-6.12796e-06	-9.99722e-05	-9.99058e-05	-0.0022175	-0.00984415	-0.0022175	-0.0022175	-0.00984415	-0.0022175	-0.00983763	-0.00164526	-1.64532e-05	-0.00154196	-1.64532e-05	-1.64532e-05	-0.00154196	-1.64532e-05	-0.00154202	-0.00162842	-1.6696e-05	-0.00162954	-1.6696e-05	-1.6696e-05	-0.00162954	-1.6696e-05	-0.00162954	-0.00162861	-1.6696e-05	-0.00162859	-1.6696e-05	-1.6696e-05	-0.00162859	-1.6696e-05	-0.00162859	-0.0016286	-1.6696e-05	-0.0016286	-1.6696e-05	-1.6696e-05	-0.0016286	-1.6696e-05	-3.56784	-0.407049	-0.829268	-6.18459	-0.829268	-0.829268	-6.18459	-0.829268	-1.20069e-09	-1.30412	-0.000201266	-3.29586e-18	-0.000201266	-0.000201266	-3.29586e-18	-0.000201266	-1.78245	-0.000423014	-0.0497716	-1.78245	-0.0497716	-0.0497716	-1.78245	-0.0497716	-1.75241e-05	-1.77886	-0.0358636	-1.75241e-05	-0.0358636	-0.0358636	-1.75241e-05	-0.0358636	-1.7823	-1.79478e-05	-0.0393204	-1.7823	-0.0393204	-0.0393204	-1.7823	-0.0393204	-1.75415e-05	-1.7823	-0.0384315	-1.75415e-05	-0.0384315	-0.0384315	-1.75415e-05	-0.0384315	-0.0347341	-2.46016e-07	-0.000162577	-0.00465525	-0.000162577	-0.000162577	-0.00465525	-0.000162577	-0.00369531	-0.00465579	-0.000209741	-0.00451384	-0.000209741	-0.000209741	-0.00451384	-0.000209741	-0.00454275	-0.00451383	-0.000209675	-0.00451809	-0.000209675	-0.000209675	-0.00451809	-0.000209675	-0.00451722	-0.00451809	-0.000209675	-0.00451796	-0.000209675	-0.000209675	-0.00451796	-0.000209675	-0.00451799	-0.00451796	-0.000209675	-0.00451797	-0.000209675	-0.000209675	-0.00451797	-0.000209675	-0.00451797	-0.00451797	-0.000209675	-0.00451797	-0.000209675	-0.000209675	-0.00451797	-0.000209675	-0.00451797	-0.00451797	-0.000209675	-0.00451797	-0.000209675	-0.000209675	-0.00451797	-0.000209675	-0.00451797	-0.00451797	-0.000209675	-0.00451797	-0.000209675	-0.000209675	-0.00451797	-0.000209675	-0.00451797	-0.00451797	-0.000209675	-0.00451797	-0.000209675	-0.000209675	-0.00451797	-0.000209675	-0.00451797	-0.00451797	-0.000209675	-0.00451797	-0.000209675	-0.000209675	-0.00451797	-0.000209675	-0.00451797	-0.00451797	-0.000209675	-0.00451797	-0.000209675	-0.000209675	-0.00451797	-0.000209675	-0.00451797	-0.00451797	-0.000209675	-0.00451797	-0.000209675	-0.000209675	-0.00451797	-0.000209675	-0.00451797	-0.00451797	-0.000209675	-0.00451797	-0.000209675	-0.000209675	-0.00451797	-0.000209675	-0.00451797	-0.00451797	-0.000209675	-0.00451797	-0.000209675	-0.000209675	-0.00451797	-0.000209675	-0.00451797	-0.00451797	-0.000209675	-0.00451797	-0.000209675	-0.000209675	-0.00451797	-0.000209675	-0.00451797	-0.00451797	-0.000209675	-0.00451797	-0.000209675	-0.000209675	-0.00451797	-0.000209675	-0.00451797	-0.00451797	-0.000209675	-0.00451797	-0.000209675	-0.000209675	-0.00451797	-0.000209675	-0.00451797	-0.00451797	-0.000209675	-0.00451797	-0.000209675	-0.000209675	-0.00451797	-0.000209675	-0.00451797	-0.00451797	-0.000209675	-0.00451797	-0.000209675	-0.000209675	-0.00451797	-0.000209675	-0.00451797	-0.00451797	-0.000209675	-0.00451797	-0.000209675	-0.000209675	-0.00451797	-0.000209675	-0.00451797	0	0	0	0	0	0	0	0	0.012253	0.012253	0.012253	0.012253	0.012253	0.012253	0.012253	0.012253	0.0132892	0.0132892	0.0132892	0.0132892	0.0132892	0.0132892	0.0132892	0.0132892	0.0133807	0.0133807	0.0133807	0.0133807	0.0133807	0.0133807	0.0133807	0.0133807	1.33165e-11	1.33165e-11	1.33165e-11	1.33165e-11	1.33165e-11	1.33165e-11	1.33165e-11	1.33165e-11	1.21817e-11	1.21817e-11	1.21817e-11	1.21817e-11	1.21817e-11	1.21817e-11	1.21817e-11	1.21817e-11	1.21817e-11	1.21817e-11	1.21817e-11	1.21817e-11	1.21817e-11	1.21817e-11	1.21817e-11	1.21817e-11	1.21817e-11	1.21817e-11	1.21817e-11	1.21817e-11	1.21817e-11	1.21817e-11	1.21817e-11	1.21817e-11	1.21817e-11	1.21817e-11	1.21817e-11	1.21817e-11	1.21817e-11	1.21817e-11	1.21817e-11	1.21817e-11	1.21817e-11	1.21817e-11	1.21817e-11	1.21817e-11	1.21817e-11	1.21817e-11	1.21817e-11	1.21817e-11	6.42937e-07	1.55655e-06	6.42937e-07	1.73806e-05	1.73806e-05	1.73806e-05	0.012253	1.73806e-05	6.42941e-07	1.55656e-06	6.42941e-07	1.73826e-05	1.73826e-05	1.73826e-05	0.0132892	1.73826e-05	6.42941e-07	1.55656e-06	6.42941e-07	1.73826e-05	1.73826e-05	1.73826e-05	0.0133807	1.73826e-05	6.42941e-07	1.55656e-06	6.42941e-07	1.73826e-05	1.73826e-05	1.73826e-05	0.0133889	1.73826e-05	6.42941e-07	1.55656e-06	6.42941e-07	1.73826e-05	1.73826e-05	1.73826e-05	0.0133896	1.73826e-05	6.42941e-07	1.55656e-06	6.42941e-07	1.73826e-05	1.73826e-05	1.73826e-05	0.0133896	1.73826e-05	6.42941e-07	1.55656e-06	6.42941e-07	1.73826e-05	1.73826e-05	1.73826e-05	0.0133896	1.73826e-05	6.42941e-07	1.55656e-06	6.42941e-07	1.73826e-05	1.73826e-05	1.73826e-05	0.0133896	1.73826e-05	0.0363199	1.55656e-06	6.42941e-07	1.73826e-05	1.73826e-05	1.73826e-05	0.0133896	0.00171326	0.046087	0.0863196	0.288726	0.00171326	0.00171326	1.73826e-05	3.7168e-05	1.75799e-05	0.240876	0.0388191	0.896589	3.86242e-05	3.86242e-05	3.87248e-07	1.06991e-09	3.87248e-07	0.715288	0.0284045	2.66807	3.81961e-05	3.81961e-05	3.87204e-07	1.06964e-09	3.87204e-07	2.46496	0.0265204	2.76533	3.8196e-05	3.8196e-05	3.87204e-07	1.06964e-09	3.87204e-07	2.76533	0.026193	2.76533	3.8196e-05	3.8196e-05	3.87204e-07	1.06964e-09	0.0219881	2.76533	2.52321	2.76533	0.181459	0.181459	0.181416	3.87203e-07	0.0224481	2.76533	2.76533	2.76533	0.063909	0.063909	0.525967	7.36698e-06	0.208449	2.76533	2.76533	2.76533	0.0295959	0.0295959	1.93424	7.36733e-06	0.606902	2.76533	2.76533	2.76533	0.0236042	0.0236042	2.76523	7.36733e-06	2.21101	2.76533	2.76533	2.76533	0.0226889	0.0226889	2.76533	7.36733e-06	2.76532	2.76533	2.76533	2.76533	0.0225522	0.0225522	2.76533	7.36733e-06	2.76524	2.76533	2.76531	2.76532	0.000318556	0.000318556	2.76505	3.87222e-07	2.76505	2.76532	2.76531	2.76532	0.000274738	0.000274738	2.76505	3.87204e-07	2.76505	2.76532	2.76531	2.76532	0.000274658	0.000274658	2.76505	3.87204e-07	2.76505	2.76532	2.76531	2.76532	0.000274658	0.000274658	2.76505	3.87204e-07	2.76505	2.76532	2.76531	2.76532	0.000274658	0.000274658	2.76505	3.87204e-07	2.76505	2.76532	2.76531	2.76532	0.000274658	0.000274658	2.76505	3.87204e-07	2.76505	2.76532	2.76531	2.76532	0.000274658	0.000274658	2.76505	3.87204e-07	2.76505	2.76532	2.76531	2.76532	0.000274658	0.000274658	2.76505	3.87204e-07	2.76505	2.76532	2.76531	2.76532	0.000274658	0.000274658	2.76505	3.87204e-07	2.76505	2.76532	2.76531	2.76532	0.000274658	0.000274658	2.76505	3.87204e-07	2.76505	2.76532	2.76531	2.76532	0.000274658	0.000274658	2.76505	3.87204e-07	2.76505	2.76532	2.76531	2.76532	0.000274658	0.000274658	2.76505	3.87204e-07	2.76505	2.76532	2.76531	2.76532	0.000274658	0.000274658	2.76505	3.87204e-07	2.76505	2.76532	2.76531	2.76532	0.000274658	0.000274658	2.76505	3.87204e-07	2.76505	2.76532	2.76531	2.76532	0.000274658	0.000274658	2.76505	3.87204e-07	2.76505	2.76532	2.76531	2.76532	0.000274658	0.000274658	2.76505	3.87204e-07	2.76505	2.76532	2.76531	2.76532	0.000274658	0.000274658	2.76505	3.87204e-07	2.76505	2.76532	2.76531	2.76532	0.000274658	0.000274658	2.76505	3.87204e-07	2.76505	2.76532	2.76531	2.76532	0.000274658	0.000274658	2.76505	3.87204e-07	2.76505	2.76532	2.76531	2.76532	0.000274658	0.000274658	2.76505	3.87204e-07	2.76505	0	0	0	0	0	0	0	0	-0.00091667	-0.00091667	-0.00091667	-0.00091667	-0.00091667	-0.00091667	-0.00091667	-0.00091667	-0.000911117	-0.000911117	-0.000911117	-0.000911117	-0.000911117	-0.000911117	-0.000911117	-0.000911117	-0.000911154	-0.000911154	-0.000911154	-0.000911154	-0.000911154	-0.000911154	-0.000911154	-0.000911154	-5.18512e-08	-5.18512e-08	-5.18512e-08	-5.18512e-08	-5.18512e-08	-5.18512e-08	-5.18512e-08	-5.18512e-08	-5.21667e-08	-5.21667e-08	-5.21667e-08	-5.21667e-08	-5.21667e-08	-5.21667e-08	-5.21667e-08	-5.21667e-08	-5.21667e-08	-5.21667e-08	-5.21667e-08	-5.21667e-08	-5.21667e-08	-5.21667e-08	-5.21667e-08	-5.21667e-08	-5.21667e-08	-5.21667e-08	-5.21667e-08	-5.21667e-08	-5.21667e-08	-5.21667e-08	-5.21667e-08	-5.21667e-08	-5.21667e-08	-5.21667e-08	-5.21667e-08	-5.21667e-08	-5.21667e-08	-5.21667e-08	-5.21667e-08	-5.21667e-08	-5.21667e-08	-5.21667e-08	-5.21667e-08	-5.21667e-08	-5.21667e-08	-5.21667e-08	-5.21667e-08	-5.21667e-08	-7.55261e-06	-8.78667e-06	-7.55261e-06	-4.14864e-05	-4.14864e-05	-0.00091667	-0.197149	-0.00091667	-7.55224e-06	-8.78622e-06	-7.55224e-06	-4.1475e-05	-4.1475e-05	-0.000911116	-0.174826	-0.000911116	-7.55224e-06	-8.78622e-06	-7.55224e-06	-4.1475e-05	-4.1475e-05	-0.000911154	-0.178647	-0.000911154	-7.55224e-06	-8.78622e-06	-7.55224e-06	-4.1475e-05	-4.1475e-05	-0.000911154	-0.178021	-0.000911154	-7.55224e-06	-8.78622e-06	-7.55224e-06	-4.1475e-05	-4.1475e-05	-0.000911154	-0.178125	-0.000911154	-7.55224e-06	-8.78622e-06	-7.55224e-06	-4.1475e-05	-4.1475e-05	-0.000911154	-0.178108	-0.000911154	-7.55224e-06	-8.78622e-06	-7.55224e-06	-4.1475e-05	-4.1475e-05	-0.000911154	-0.178111	-0.000911154	-7.55224e-06	-8.78622e-06	-7.55224e-06	-4.1475e-05	-4.1475e-05	-0.000911154	-0.17811	-0.000911154	-0.0079325	-8.78622e-06	-7.55224e-06	-4.1475e-05	-4.1475e-05	-0.000911154	-0.17811	-0.0077177	-0.00753976	-0.00917123	-0.0142735	-0.000362744	-0.000362744	-1.57675e-06	-2.23722e-05	-1.50691e-06	-0.0125673	-0.00688427	-0.0120485	-6.05456e-05	-6.05456e-05	-1.19405e-08	-1.21056e-10	-1.19405e-08	-0.012178	-0.00698629	-0.0122177	-6.06674e-05	-6.06674e-05	-1.19406e-08	-1.21074e-10	-1.19406e-08	-0.0122077	-0.00698172	-0.0122047	-6.06674e-05	-6.06674e-05	-1.19406e-08	-1.21074e-10	-1.19406e-08	-0.0122055	-0.00698193	-0.0122057	-6.06674e-05	-6.06674e-05	-1.19406e-08	-1.21074e-10	-6.06919e-05	-0.00233431	-0.0537629	-0.0650852	-0.00335573	-0.00335573	-6.93033e-06	-3.34466e-13	-2.34068e-06	-0.00302366	-0.00159745	-0.00147175	-0.0011214	-0.0011214	-0.000166827	-8.00219e-11	-0.000166833	-0.00221647	-0.00225339	-0.00223923	-0.0011381	-0.0011381	-0.00016665	-8.00219e-11	-0.00016665	-0.00222829	-0.00224368	-0.00222796	-0.00113798	-0.00113798	-0.00016665	-8.00219e-11	-0.00016665	-0.00222811	-0.00224382	-0.00222811	-0.00113798	-0.00113798	-0.00016665	-8.00219e-11	-0.00016665	-0.00222811	-0.00224383	-0.00222811	-0.00113798	-0.00113798	-0.00016665	-8.00219e-11	-2.33902e-06	-0.000914291	-0.000712981	-0.000829109	-0.000152513	-0.000152513	-6.92261e-06	-1.52251e-09	-6.93019e-06	-0.000836364	-0.000720259	-0.000836831	-0.000153516	-0.000153516	-6.92999e-06	-1.52251e-09	-6.92999e-06	-0.000836794	-0.000720225	-0.000836788	-0.000153515	-0.000153515	-6.92999e-06	-1.52251e-09	-6.92999e-06	-0.000836789	-0.000720224	-0.000836789	-0.000153515	-0.000153515	-6.92999e-06	-1.52251e-09	-6.92999e-06	-0.000836789	-0.000720224	-0.000836789	-0.000153515	-0.000153515	-6.92999e-06	-1.52251e-09	-6.92999e-06	-0.000836789	-0.000720224	-0.000836789	-0.000153515	-0.000153515	-6.92999e-06	-1.52251e-09	-6.92999e-06	-0.000836789	-0.000720224	-0.000836789	-0.000153515	-0.000153515	-6.92999e-06	-1.52251e-09	-6.92999e-06	-0.000836789	-0.000720224	-0.000836789	-0.000153515	-0.000153515	-6.92999e-06	-1.52251e-09	-6.92999e-06	-0.000836789	-0.000720224	-0.000836789	-0.000153515	-0.000153515	-6.92999e-06	-1.52251e-09	-6.92999e-06	-0.000836789	-0.000720224	-0.000836789	-0.000153515	-0.000153515	-6.92999e-06	-1.52251e-09	-6.92999e-06	-0.000836789	-0.000720224	-0.000836789	-0.000153515	-0.000153515	-6.92999e-06	-1.52251e-09	-6.92999e-06	-0.000836789	-0.000720224	-0.000836789	-0.000153515	-0.000153515	-6.92999e-06	-1.52251e-09	-6.92999e-06	-0.000836789	-0.000720224	-0.000836789	-0.000153515	-0.000153515	-6.92999e-06	-1.52251e-09	-6.92999e-06	-0.000836789	-0.000720224	-0.000836789	-0.000153515	-0.000153515	-6.92999e-06	-1.52251e-09	-6.92999e-06	-0.000836789	-0.000720224	-0.000836789	-0.000153515	-0.000153515	-6.92999e-06	-1.52251e-09	-6.92999e-06	-0.000836789	-0.000720224	-0.000836789	-0.000153515	-0.000153515	-6.92999e-06	-1.52251e-09	-6.92999e-06	-0.000836789	-0.000720224	-0.000836789	-0.000153515	-0.000153515	-6.92999e-06	-1.52251e-09	-6.92999e-06	-0.000836789	-0.000720224	-0.000836789	-0.000153515	-0.000153515	-6.92999e-06	-1.52251e-09	-6.92999e-06	-0.000836789	-0.000720224	-0.000836789	-0.000153515	-0.000153515	-6.92999e-06	-1.52251e-09	-6.92999e-06	-0.000836789	-0.000720224	-0.000836789	-0.000153515	-0.000153515	-6.92999e-06	-1.52251e-09	-6.92999e-06	0	0	0	0	0	0	0	0	0.00210053	0.00210053	0.00210053	0.00210053	0.00210053	0.00210053	0.00210053	0.00210053	0.00212997	0.00212997	0.00212997	0.00212997	0.00212997	0.00212997	0.00212997	0.00212997	0.00213039	0.00213039	0.00213039	0.00213039	0.00213039	0.00213039	0.00213039	0.00213039	0.000132388	0.000132388	0.000132388	0.000132388	0.000132388	0.000132388	0.000132388	0.000132388	0.00013064	0.00013064	0.00013064	0.00013064	0.00013064	0.00013064	0.00013064	0.00013064	0.000130638	0.000130638	0.000130638	0.000130638	0.000130638	0.000130638	0.000130638	0.000130638	0.000130638	0.000130638	0.000130638	0.000130638	0.000130638	0.000130638	0.000130638	0.000130638	0.000130638	0.000130638	0.000130638	0.000130638	0.000130638	0.000130638	0.000130638	0.000130638	0.000130638	0.000130638	0.000130638	0.000130638	0.000130638	0.000130638	0.000130638	0.000130638	0.000529276	0.000537484	0.000529276	0.00087065	0.00087065	0.0224626	0.460975	0.0224626	0.00053068	0.000538939	0.00053068	0.000874943	0.000874943	0.0258661	0.473437	0.0258661	0.000530685	0.000538944	0.000530685	0.000874971	0.000874971	0.0264256	0.473486	0.0264256	0.000530685	0.000538944	0.000530685	0.000874971	0.000874971	0.0265189	0.473485	0.0265189	0.000530685	0.000538944	0.000530685	0.000874971	0.000874971	0.0265343	0.473485	0.0265343	0.000530685	0.000538944	0.000530685	0.000874971	0.000874971	0.0265369	0.473485	0.0265369	0.000530685	0.000538944	0.000530685	0.000874971	0.000874971	0.0265374	0.473485	0.0265374	0.000530685	0.000538944	0.000530685	0.000874971	0.000874971	0.0265374	0.473485	0.0265374	0.00528143	0.000538944	0.000530685	0.000874971	0.000874971	0.0265374	0.473485	0.0470607	0.00544916	0.00536278	0.00586637	0.00162365	0.00162365	0.000225351	0.203655	0.00025832	0.00600762	0.00540566	0.00602411	0.000984038	0.000984038	4.21572e-06	1.86405e-06	4.21665e-06	0.0060297	0.00540719	0.00603035	0.000979863	0.000979863	4.20951e-06	4.80551e-07	4.20951e-06	0.00603057	0.00540724	0.0060306	0.000979835	0.000979835	4.20951e-06	4.80546e-07	4.20951e-06	0.00603062	0.00540724	0.0060306	0.000979835	0.000979835	4.20951e-06	4.80546e-07	0.000236497	0.00266769	0.00823401	0.00852171	0.00307628	0.00307628	4.20951e-06	8.39499e-12	3.09251e-06	0.00266128	0.00267785	0.00262402	0.002292	0.002292	4.69999e-05	2.7744e-10	4.69998e-05	0.00252417	0.00258114	0.00252355	0.00228013	0.00228013	4.70134e-05	2.7744e-10	4.70134e-05	0.00252187	0.00257949	0.00252187	0.00227995	0.00227995	4.70134e-05	2.7744e-10	4.70134e-05	0.00252185	0.00257947	0.00252185	0.00227995	0.00227995	4.70134e-05	2.7744e-10	4.70134e-05	0.00252184	0.00257947	0.00252184	0.00227995	0.00227995	4.70134e-05	2.7744e-10	6.27128e-06	0.00213878	0.00208618	0.00211762	0.00128658	0.00128658	4.70134e-05	6.63784e-08	4.70006e-05	0.00211225	0.00207938	0.00211196	0.00127813	0.00127813	4.70134e-05	6.63784e-08	4.70134e-05	0.00211189	0.00207928	0.00211188	0.00127806	0.00127806	4.70134e-05	6.63784e-08	4.70134e-05	0.00211188	0.00207928	0.00211187	0.00127806	0.00127806	4.70134e-05	6.63784e-08	4.70134e-05	0.00211187	0.00207928	0.00211187	0.00127806	0.00127806	4.70134e-05	6.63784e-08	4.70134e-05	0.00211187	0.00207928	0.00211187	0.00127806	0.00127806	4.70134e-05	6.63784e-08	4.70134e-05	0.00211187	0.00207928	0.00211187	0.00127806	0.00127806	4.70134e-05	6.63784e-08	4.70134e-05	0.00211187	0.00207928	0.00211187	0.00127806	0.00127806	4.70134e-05	6.63784e-08	4.70134e-05	0.00211187	0.00207928	0.00211187	0.00127806	0.00127806	4.70134e-05	6.63784e-08	4.70134e-05	0.00211187	0.00207928	0.00211187	0.00127806	0.00127806	4.70134e-05	6.63784e-08	4.70134e-05	0.00211187	0.00207928	0.00211187	0.00127806	0.00127806	4.70134e-05	6.63784e-08	4.70134e-05	0.00211187	0.00207928	0.00211187	0.00127806	0.00127806	4.70134e-05	6.63784e-08	4.70134e-05	0.00211187	0.00207928	0.00211187	0.00127806	0.00127806	4.70134e-05	6.63784e-08	4.70134e-05	0.00211187	0.00207928	0.00211187	0.00127806	0.00127806	4.70134e-05	6.63784e-08	4.70134e-05	0.00211187	0.00207928	0.00211187	0.00127806	0.00127806	4.70134e-05	6.63784e-08	4.70134e-05	0.00211187	0.00207928	0.00211187	0.00127806	0.00127806	4.70134e-05	6.63784e-08	4.70134e-05	0.00211187	0.00207928	0.00211187	0.00127806	0.00127806	4.70134e-05	6.63784e-08	4.70134e-05	0.00211187	0.00207928	0.00211187	0.00127806	0.00127806	4.70134e-05	6.63784e-08	4.70134e-05	0.00211187	0.00207928	0.00211187	0.00127806	0.00127806	4.70134e-05	6.63784e-08	4.70134e-05	0.00211187	0.00207928	0.00211187	0.00127806	0.00127806	4.70134e-05	6.63784e-08	4.70134e-05	0	0	0	0	0	0	0	0	-0.0170829	-0.0170829	-0.0170829	-0.0170829	-0.0170829	-0.0170829	-0.0170829	-0.0170829	-0.015254	-0.015254	-0.015254	-0.015254	-0.015254	-0.015254	-0.015254	-0.015254	-0.0154401	-0.0154401	-0.0154401	-0.0154401	-0.0154401	-0.0154401	-0.0154401	-0.0154401	-0.00960765	-0.00960765	-0.00960765	-0.00960765	-0.00960765	-0.00960765	-0.00960765	-0.00960765	-0.009987	-0.009987	-0.009987	-0.009987	-0.009987	-0.009987	-0.009987	-0.009987	-0.00996188	-0.00996188	-0.00996188	-0.00996188	-0.00996188	-0.00996188	-0.00996188	-0.00996188	-0.00996354	-0.00996354	-0.00996354	-0.00996354	-0.00996354	-0.00996354	-0.00996354	-0.00996354	-0.00996343	-0.00996343	-0.00996343	-0.00996343	-0.00996343	-0.00996343	-0.00996343	-0.00996343	-0.00996343	-0.00996343	-0.00996343	-0.00996343	-0.00996343	-0.00996343	-0.00996343	-0.00996343	-0.0126301	-0.0126417	-0.0126301	-0.0137532	-0.0137532	-0.0743664	-1.17138	-0.0743664	-0.0124086	-0.012419	-0.0124086	-0.0134118	-0.0134118	-0.0487676	-0.000738723	-0.0487676	-0.0124268	-0.0124374	-0.0124268	-0.0134422	-0.0134422	-0.0576916	-1.22205	-0.0576916	-0.0124253	-0.0124359	-0.0124253	-0.0134395	-0.0134395	-0.0544114	-0.000527275	-0.0544114	-0.0124255	-0.012436	-0.0124255	-0.0134397	-0.0134397	-0.0555952	-1.22323	-0.0555952	-0.0124254	-0.012436	-0.0124254	-0.0134397	-0.0134397	-0.0551651	-0.000523166	-0.0551651	-0.0124254	-0.012436	-0.0124254	-0.0134397	-0.0134397	-0.055321	-1.22325	-0.055321	-0.0124254	-0.012436	-0.0124254	-0.0134397	-0.0134397	-0.0552645	-0.000523087	-0.0552645	-0.0190034	-0.012436	-0.0124254	-0.0134397	-0.0134397	-0.0552849	-1.22325	-0.0613862	-0.0181931	-0.0190195	-0.0192095	-0.014941	-0.014941	-0.0103406	-5.20396e-05	-0.00993017	-0.0184801	-0.0181819	-0.0183561	-0.0135784	-0.0135784	-0.00233426	-0.0013453	-0.00234065	-0.018445	-0.0182831	-0.0184602	-0.0137017	-0.0137017	-0.00246196	-0.00133377	-0.00246185	-0.0184493	-0.0182709	-0.0184475	-0.0136905	-0.0136905	-0.00245987	-0.00133387	-0.00245987	-0.0184488	-0.0182723	-0.018449	-0.0136915	-0.0136915	-0.0024599	-0.00133387	-0.00774679	-0.015449	-0.0191137	-0.0191263	-0.0166501	-0.0166501	-0.00059695	-1.22169e-06	-0.000546486	-0.015778	-0.0153711	-0.0153151	-0.0154852	-0.0154852	-0.00140535	-3.90806e-06	-0.00140582	-0.0156588	-0.0157572	-0.015707	-0.0156052	-0.0156052	-0.00139781	-3.90799e-06	-0.00139781	-0.0156712	-0.0157169	-0.0156662	-0.0155928	-0.0155928	-0.00139788	-3.90799e-06	-0.00139788	-0.0156699	-0.0157211	-0.0156705	-0.0155941	-0.0155941	-0.00139788	-3.90799e-06	-0.00139788	-0.0156701	-0.0157207	-0.01567	-0.015594	-0.015594	-0.00139788	-3.90799e-06	-0.000787299	-0.0153989	-0.0153705	-0.0153898	-0.0141407	-0.0141407	-0.00283729	-0.000129149	-0.00284883	-0.0154175	-0.0154062	-0.0154184	-0.0142776	-0.0142776	-0.00281025	-0.000129041	-0.00281004	-0.0154156	-0.0154026	-0.0154155	-0.0142646	-0.0142646	-0.00281076	-0.000129041	-0.00281076	-0.0154158	-0.015403	-0.0154158	-0.0142659	-0.0142659	-0.00281075	-0.000129041	-0.00281075	-0.0154157	-0.0154029	-0.0154157	-0.0142658	-0.0142658	-0.00281075	-0.000129041	-0.00281075	-0.0154157	-0.0154029	-0.0154157	-0.0142658	-0.0142658	-0.00281075	-0.000129041	-0.00281075	-0.0154157	-0.0154029	-0.0154157	-0.0142658	-0.0142658	-0.00281075	-0.000129041	-0.00281075	-0.0154157	-0.0154029	-0.0154157	-0.0142658	-0.0142658	-0.00281075	-0.000129041	-0.00281075	-0.0154157	-0.0154029	-0.0154157	-0.0142658	-0.0142658	-0.00281075	-0.000129041	-0.00281075	-0.0154157	-0.0154029	-0.0154157	-0.0142658	-0.0142658	-0.00281075	-0.000129041	-0.00281075	-0.0154157	-0.0154029	-0.0154157	-0.0142658	-0.0142658	-0.00281075	-0.000129041	-0.00281075	-0.0154157	-0.0154029	-0.0154157	-0.0142658	-0.0142658	-0.00281075	-0.000129041	-0.00281075	-0.0154157	-0.0154029	-0.0154157	-0.0142658	-0.0142658	-0.00281075	-0.000129041	-0.00281075	-0.0154157	-0.0154029	-0.0154157	-0.0142658	-0.0142658	-0.00281075	-0.000129041	-0.00281075	-0.0154157	-0.0154029	-0.0154157	-0.0142658	-0.0142658	-0.00281075	-0.000129041	-0.00281075	-0.0154157	-0.0154029	-0.0154157	-0.0142658	-0.0142658	-0.00281075	-0.000129041	-0.00281075	-0.0154157	-0.0154029	-0.0154157	-0.0142658	-0.0142658	-0.00281075	-0.000129041	-0.00281075	-0.0154157	-0.0154029	-0.0154157	-0.0142658	-0.0142658	-0.00281075	-0.000129041	-0.00281075	-0.0154157	-0.0154029	-0.0154157	-0.0142658	-0.0142658	-0.00281075	-0.000129041	-0.00281075	-0.0154157	-0.0154029	-0.0154157	-0.0142658	-0.0142658	-0.00281075	-0.000129041	-0.00281075	0	0	0	0	0	0	0	0	-0.0324939	-0.0324939	-0.0324939	-0.0324939	-0.0324939	-0.0324939	-0.0324939	-0.0324939	-0.0261965	-0.0261965	-0.0261965	-0.0261965	-0.0261965	-0.0261965	-0.0261965	-0.0261965	-0.0273137	-0.0273137	-0.0273137	-0.0273137	-0.0273137	-0.0273137	-0.0273137	-0.0273137	-0.0258433	-0.0258433	-0.0258433	-0.0258433	-0.0258433	-0.0258433	-0.0258433	-0.0258433	-0.0260965	-0.0260965	-0.0260965	-0.0260965	-0.0260965	-0.0260965	-0.0260965	-0.0260965	-0.0260527	-0.0260527	-0.0260527	-0.0260527	-0.0260527	-0.0260527	-0.0260527	-0.0260527	-0.0260603	-0.0260603	-0.0260603	-0.0260603	-0.0260603	-0.0260603	-0.0260603	-0.0260603	-0.026059	-0.026059	-0.026059	-0.026059	-0.026059	-0.026059	-0.026059	-0.026059	-0.0260592	-0.0260592	-0.0260592	-0.0260592	-0.0260592	-0.0260592	-0.0260592	-0.0260592	-0.0266917	-0.0266926	-0.0266917	-0.0269222	-0.0269222	-0.0442137	-0.106132	-0.0442137	-0.02658	-0.0265807	-0.02658	-0.0267686	-0.0267686	-0.039208	-0.0626581	-0.039208	-0.0265997	-0.0266004	-0.0265997	-0.0267959	-0.0267959	-0.040529	-0.0834462	-0.040529	-0.0265962	-0.0265969	-0.0265962	-0.026791	-0.026791	-0.0401761	-0.0727699	-0.0401761	-0.0265968	-0.0265976	-0.0265968	-0.0267919	-0.0267919	-0.0402701	-0.0780724	-0.0402701	-0.0265967	-0.0265974	-0.0265967	-0.0267917	-0.0267917	-0.040245	-0.0753927	-0.040245	-0.0265968	-0.0265975	-0.0265968	-0.0267917	-0.0267917	-0.0402517	-0.0767353	-0.0402517	-0.0265968	-0.0265975	-0.0265968	-0.0267917	-0.0267917	-0.04025	-0.0760597	-0.04025	-0.0278231	-0.0265975	-0.0265968	-0.0267917	-0.0267917	-0.0402504	-0.0763989	-0.0406869	-0.0275977	-0.0278238	-0.0278411	-0.0270828	-0.0270828	-0.0292632	-0.0499373	-0.0291787	-0.0276564	-0.0275971	-0.0276118	-0.0267987	-0.0267987	-0.0189873	-0.0148861	-0.018998	-0.0276457	-0.0276386	-0.0276539	-0.0268492	-0.0268492	-0.0203278	-0.0187878	-0.0203263	-0.0276476	-0.027631	-0.0276461	-0.0268402	-0.0268402	-0.0201477	-0.0183073	-0.0201479	-0.0276473	-0.0276324	-0.0276476	-0.0268418	-0.0268418	-0.0201718	-0.0183658	-0.0245351	-0.0270888	-0.0277083	-0.0277073	-0.0273809	-0.0273809	-0.0105871	-0.00183033	-0.0102289	-0.0271904	-0.0270772	-0.0270703	-0.0271362	-0.0271362	-0.0132396	-0.00252883	-0.0132712	-0.0271633	-0.0271908	-0.0271849	-0.0271803	-0.0271803	-0.0130084	-0.0025171	-0.0130056	-0.0271682	-0.0271703	-0.0271643	-0.0271723	-0.0271723	-0.0130284	-0.0025173	-0.0130286	-0.0271673	-0.027174	-0.027168	-0.0271738	-0.0271738	-0.0130266	-0.0025173	-0.0130266	-0.0271674	-0.0271733	-0.0271673	-0.0271735	-0.0271735	-0.0130268	-0.0025173	-0.0118102	-0.0271385	-0.0271361	-0.027138	-0.0269046	-0.0269046	-0.0179795	-0.0079755	-0.0181253	-0.0271432	-0.0271428	-0.0271433	-0.0269526	-0.0269526	-0.0173978	-0.00769123	-0.0173809	-0.0271423	-0.0271416	-0.0271423	-0.026944	-0.026944	-0.0174651	-0.00770578	-0.0174671	-0.0271425	-0.0271418	-0.0271425	-0.0269456	-0.0269456	-0.0174573	-0.00770504	-0.0174571	-0.0271425	-0.0271417	-0.0271425	-0.0269453	-0.0269453	-0.0174582	-0.00770508	-0.0174582	-0.0271425	-0.0271417	-0.0271425	-0.0269453	-0.0269453	-0.0174581	-0.00770507	-0.0174581	-0.0271425	-0.0271417	-0.0271425	-0.0269453	-0.0269453	-0.0174581	-0.00770507	-0.0174581	-0.0271425	-0.0271417	-0.0271425	-0.0269453	-0.0269453	-0.0174581	-0.00770507	-0.0174581	-0.0271425	-0.0271417	-0.0271425	-0.0269453	-0.0269453	-0.0174581	-0.00770507	-0.0174581	-0.0271425	-0.0271417	-0.0271425	-0.0269453	-0.0269453	-0.0174581	-0.00770507	-0.0174581	-0.0271425	-0.0271417	-0.0271425	-0.0269453	-0.0269453	-0.0174581	-0.00770507	-0.0174581	-0.0271425	-0.0271417	-0.0271425	-0.0269453	-0.0269453	-0.0174581	-0.00770507	-0.0174581	-0.0271425	-0.0271417	-0.0271425	-0.0269453	-0.0269453	-0.0174581	-0.00770507	-0.0174581	-0.0271425	-0.0271417	-0.0271425	-0.0269453	-0.0269453	-0.0174581	-0.00770507	-0.0174581	-0.0271425	-0.0271417	-0.0271425	-0.0269453	-0.0269453	-0.0174581	-0.00770507	-0.0174581	-0.0271425	-0.0271417	-0.0271425	-0.0269453	-0.0269453	-0.0174581	-0.00770507	-0.0174581	-0.0271425	-0.0271417	-0.0271425	-0.0269453	-0.0269453	-0.0174581	-0.00770507	-0.0174581	-0.0271425	-0.0271417	-0.0271425	-0.0269453	-0.0269453	-0.0174581	-0.00770507	-0.0174581	-0.0271425	-0.0271417	-0.0271425	-0.0269453	-0.0269453	-0.0174581	-0.00770507	-0.0174581	-0.0271425	-0.0271417	-0.0271425	-0.0269453	-0.0269453	-0.0174581	-0.00770507	-0.0174581	0	0	0	0	0	0	0	0	-0.00814531	-0.00814531	-0.00814531	-0.00814531	-0.00814531	-0.00814531	-0.00814531	-0.00814531	-0.00771725	-0.00771725	-0.00771725	-0.00771725	-0.00771725	-0.00771725	-0.00771725	-0.00771725	-0.00773917	-0.00773917	-0.00773917	-0.00773917	-0.00773917	-0.00773917	-0.00773917	-0.00773917	-0.00745618	-0.00745618	-0.00745618	-0.00745618	-0.00745618	-0.00745618	-0.00745618	-0.00745618	-0.00747018	-0.00747018	-0.00747018	-0.00747018	-0.00747018	-0.00747018	-0.00747018	-0.00747018	-0.00746949	-0.00746949	-0.00746949	-0.00746949	-0.00746949	-0.00746949	-0.00746949	-0.00746949	-0.00746952	-0.00746952	-0.00746952	-0.00746952	-0.00746952	-0.00746952	-0.00746952	-0.00746952	-0.00746952	-0.00746952	-0.00746952	-0.00746952	-0.00746952	-0.00746952	-0.00746952	-0.00746952	-0.00746952	-0.00746952	-0.00746952	-0.00746952	-0.00746952	-0.00746952	-0.00746952	-0.00746952	-0.00877294	-0.0222583	-0.0222583	-0.00762757	-0.00775189	-0.00760944	-0.00760969	-0.00760969	-0.00869751	-0.0201945	-0.0201945	-0.00761958	-0.0077374	-0.00760238	-0.00760262	-0.00760262	-0.00870186	-0.0204708	-0.0204708	-0.00761999	-0.00773814	-0.00760274	-0.00760298	-0.00760298	-0.00870161	-0.0204336	-0.0204336	-0.00761996	-0.00773811	-0.00760271	-0.00760296	-0.00760296	-0.00870162	-0.0204386	-0.0204386	-0.00761997	-0.00773811	-0.00760272	-0.00760297	-0.00760297	-0.00870162	-0.0204379	-0.0204379	-0.00761997	-0.00773811	-0.00760272	-0.00760296	-0.00760296	-0.00870162	-0.020438	-0.020438	-0.00761997	-0.00773811	-0.00760272	-0.00760297	-0.00760297	-0.00870162	-0.020438	-0.020438	-0.00761997	-0.00773811	-0.00760272	-0.00760296	-0.00760296	-0.00625705	-0.020438	-0.020438	-0.00761997	-0.00773811	-0.00760272	-0.00760297	-0.00752129	-0.00635934	-0.0147228	-0.0132489	-0.00777301	-0.00765499	-0.00788212	-0.00787301	-0.00787218	-0.00670297	-0.00521363	-0.00473535	-0.00774663	-0.00751841	-0.0078675	-0.00785864	-0.00785359	-0.00668771	-0.00555327	-0.0050107	-0.00774799	-0.00752523	-0.00786826	-0.00785938	-0.00785456	-0.00668838	-0.00554076	-0.00500155	-0.00774792	-0.00752488	-0.00786822	-0.00785935	-0.00785451	-0.00668835	-0.00554123	-0.00500186	-0.00774792	-0.0075249	-0.00786822	-0.00785935	-0.0078596	-0.0034059	-0.000923484	-0.000926804	-0.00784499	-0.00760661	-0.00787613	-0.00787608	-0.0079187	-0.00719684	-0.00112366	-0.00118493	-0.00776238	-0.00764365	-0.00773488	-0.00773896	-0.00773928	-0.00636399	-0.00112217	-0.0011829	-0.00776664	-0.00764178	-0.00774213	-0.00774601	-0.00774849	-0.00639924	-0.00112218	-0.00118291	-0.00776642	-0.00764187	-0.00774175	-0.00774564	-0.00774802	-0.00639775	-0.00112218	-0.00118291	-0.00776643	-0.00764187	-0.00774178	-0.00774566	-0.00774804	-0.00639781	-0.00112218	-0.00118291	-0.00776642	-0.00764187	-0.00774178	-0.00774566	-0.00774554	-0.00973029	-0.00274987	-0.00274876	-0.00771823	-0.00760072	-0.00773789	-0.00773743	-0.00773743	-0.00662323	-0.00272028	-0.0027203	-0.00772069	-0.00760279	-0.00773808	-0.00773785	-0.00773785	-0.00676112	-0.00272081	-0.00272081	-0.00772057	-0.00760268	-0.00773808	-0.00773783	-0.00773783	-0.00675494	-0.0027208	-0.0027208	-0.00772057	-0.00760269	-0.00773808	-0.00773783	-0.00773783	-0.00675522	-0.0027208	-0.0027208	-0.00772057	-0.00760269	-0.00773808	-0.00773783	-0.00773783	-0.00675521	-0.0027208	-0.0027208	-0.00772057	-0.00760269	-0.00773808	-0.00773783	-0.00773783	-0.00675521	-0.0027208	-0.0027208	-0.00772057	-0.00760269	-0.00773808	-0.00773783	-0.00773783	-0.00675521	-0.0027208	-0.0027208	-0.00772057	-0.00760269	-0.00773808	-0.00773783	-0.00773783	-0.00675521	-0.0027208	-0.0027208	-0.00772057	-0.00760269	-0.00773808	-0.00773783	-0.00773783	-0.00675521	-0.0027208	-0.0027208	-0.00772057	-0.00760269	-0.00773808	-0.00773783	-0.00773783	-0.00675521	-0.0027208	-0.0027208	-0.00772057	-0.00760269	-0.00773808	-0.00773783	-0.00773783	-0.00675521	-0.0027208	-0.0027208	-0.00772057	-0.00760269	-0.00773808	-0.00773783	-0.00773783	-0.00675521	-0.0027208	-0.0027208	-0.00772057	-0.00760269	-0.00773808	-0.00773783	-0.00773783	-0.00675521	-0.0027208	-0.0027208	-0.00772057	-0.00760269	-0.00773808	-0.00773783	-0.00773783	-0.00675521	-0.0027208	-0.0027208	-0.00772057	-0.00760269	-0.00773808	-0.00773783	-0.00773783	-0.00675521	-0.0027208	-0.0027208	-0.00772057	-0.00760269	-0.00773808	-0.00773783	-0.00773783	-0.00675521	-0.0027208	-0.0027208	-0.00772057	-0.00760269	-0.00773808	-0.00773783	-0.00773783	-0.00675521	-0.0027208	-0.0027208	-0.00772057	-0.00760269	-0.00773808	-0.00773783	-0.00773783	-0.00675521	-0.0027208	-0.0027208	-0.00772057	-0.00760269	-0.00773808	-0.00773783	-0.00773783	-0.00675521	-0.0027208	-0.0027208	-0.00772057	-0.00760269	-0.00773808	-0.00773783	-0.00773783	0	0	0	0	0	0	0	0	0.00950089	0.00950089	0.00950089	0.00950089	0.00950089	0.00950089	0.00950089	0.00950089	0.0101182	0.0101182	0.0101182	0.0101182	0.0101182	0.0101182	0.0101182	0.0101182	0.0101597	0.0101597	0.0101597	0.0101597	0.0101597	0.0101597	0.0101597	0.0101597	0.00704111	0.00704111	0.00704111	0.00704111	0.00704111	0.00704111	0.00704111	0.00704111	0.00689692	0.00689692	0.00689692	0.00689692	0.00689692	0.00689692	0.00689692	0.00689692	0.00689032	0.00689032	0.00689032	0.00689032	0.00689032	0.00689032	0.00689032	0.00689032	0.00689002	0.00689002	0.00689002	0.00689002	0.00689002	0.00689002	0.00689002	0.00689002	0.00689001	0.00689001	0.00689001	0.00689001	0.00689001	0.00689001	0.00689001	0.00689001	0.00689001	0.00689001	0.00689001	0.00689001	0.00689001	0.00689001	0.00689001	0.00689001	0.0137107	0.31775	0.31775	0.0084789	0.00994469	0.00827932	0.00828729	0.00828729	0.0143432	1.24236	1.24236	0.00856868	0.010148	0.00835593	0.00836442	0.00836442	0.0144033	2.14092	2.14092	0.00857378	0.0101617	0.00836018	0.0083687	0.0083687	0.0144091	2.14422	2.14422	0.00857408	0.0101626	0.00836041	0.00836894	0.00836894	0.0144096	2.14422	2.14422	0.00857409	0.0101627	0.00836043	0.00836895	0.00836895	0.0144097	2.14422	2.14422	0.00857409	0.0101627	0.00836043	0.00836895	0.00836895	0.0144097	2.14422	2.14422	0.00857409	0.0101627	0.00836043	0.00836895	0.00836895	0.0144097	2.14422	2.14422	0.00857409	0.0101627	0.00836043	0.00836895	0.00836895	0.00240894	2.14422	2.14422	0.00857409	0.0101627	0.00836043	0.00836895	0.00752802	0.00222419	2.14418	2.14413	0.0104259	0.00914227	0.0118577	0.0116364	0.0114476	0.00421506	2.14202	2.14013	0.010305	0.0075584	0.0121337	0.0118777	0.0117356	0.00427117	2.14199	2.14002	0.0102967	0.00747941	0.0121559	0.0118967	0.011758	0.00427277	2.14199	2.14002	0.0102961	0.00747549	0.0121577	0.0118982	0.0117598	0.00427281	2.14199	2.14002	0.0102961	0.00747529	0.0121578	0.0118983	0.0118874	0.000807349	1.72644	1.72201	0.0116465	0.00831035	0.0123652	0.0123203	0.0129878	0.0102123	0.834895	0.98144	0.0106574	0.00881074	0.0103983	0.0104788	0.0105822	0.00613394	0.00361277	0.0130064	0.0105878	0.00884002	0.0102637	0.0103518	0.0104149	0.00597013	1.43056e-05	2.07612e-05	0.0105829	0.00884173	0.0102545	0.0103431	0.0104034	0.00596364	1.3967e-05	1.90421e-05	0.0105826	0.00884184	0.0102539	0.0103425	0.0104026	0.00596338	1.3967e-05	1.90419e-05	0.0105825	0.00884184	0.0102539	0.0103424	0.0103465	0.0213477	0.000212599	0.000212606	0.0099499	0.008386	0.0101674	0.0101636	0.0101639	0.00660442	0.00021288	0.00021288	0.00990829	0.00836069	0.0101616	0.0101516	0.0101516	0.0059888	0.000212881	0.000212881	0.00990555	0.00835928	0.0101612	0.0101508	0.0101508	0.00596438	0.000212881	0.000212881	0.00990537	0.0083592	0.0101612	0.0101507	0.0101507	0.00596341	0.000212881	0.000212881	0.00990536	0.0083592	0.0101612	0.0101507	0.0101507	0.00596337	0.000212881	0.000212881	0.00990536	0.0083592	0.0101612	0.0101507	0.0101507	0.00596337	0.000212881	0.000212881	0.00990536	0.0083592	0.0101612	0.0101507	0.0101507	0.00596337	0.000212881	0.000212881	0.00990536	0.0083592	0.0101612	0.0101507	0.0101507	0.00596337	0.000212881	0.000212881	0.00990536	0.0083592	0.0101612	0.0101507	0.0101507	0.00596337	0.000212881	0.000212881	0.00990536	0.0083592	0.0101612	0.0101507	0.0101507	0.00596337	0.000212881	0.000212881	0.00990536	0.0083592	0.0101612	0.0101507	0.0101507	0.00596337	0.000212881	0.000212881	0.00990536	0.0083592	0.0101612	0.0101507	0.0101507	0.00596337	0.000212881	0.000212881	0.00990536	0.0083592	0.0101612	0.0101507	0.0101507	0.00596337	0.000212881	0.000212881	0.00990536	0.0083592	0.0101612	0.0101507	0.0101507	0.00596337	0.000212881	0.000212881	0.00990536	0.0083592	0.0101612	0.0101507	0.0101507	0.00596337	0.000212881	0.000212881	0.00990536	0.0083592	0.0101612	0.0101507	0.0101507	0.00596337	0.000212881	0.000212881	0.00990536	0.0083592	0.0101612	0.0101507	0.0101507	0.00596337	0.000212881	0.000212881	0.00990536	0.0083592	0.0101612	0.0101507	0.0101507	0.00596337	0.000212881	0.000212881	0.00990536	0.0083592	0.0101612	0.0101507	0.0101507	0.00596337	0.000212881	0.000212881	0.00990536	0.0083592	0.0101612	0.0101507	0.0101507	0	0	0	0	0	0	0	0	0.0238491	0.0238491	0.0238491	0.0238491	0.0238491	0.0238491	0.0238491	0.0238491	0.0279308	0.0279308	0.0279308	0.0279308	0.0279308	0.0279308	0.0279308	0.0279308	0.028696	0.028696	0.028696	0.028696	0.028696	0.028696	0.028696	0.028696	0.00333292	0.00333292	0.00333292	0.00333292	0.00333292	0.00333292	0.00333292	0.00333292	0.00281544	0.00281544	0.00281544	0.00281544	0.00281544	0.00281544	0.00281544	0.00281544	0.00280577	0.00280577	0.00280577	0.00280577	0.00280577	0.00280577	0.00280577	0.00280577	0.00280559	0.00280559	0.00280559	0.00280559	0.00280559	0.00280559	0.00280559	0.00280559	0.00280559	0.00280559	0.00280559	0.00280559	0.00280559	0.00280559	0.00280559	0.00280559	0.00280559	0.00280559	0.00280559	0.00280559	0.00280559	0.00280559	0.00280559	0.00280559	0.0242966	4.47355	4.47355	0.00953194	0.0242966	0.00828421	0.0084196	0.0084196	0.0280137	5.38242	5.38242	0.00996759	0.0280137	0.00859141	0.00873966	0.00873966	0.0287117	5.38242	5.38242	0.00999649	0.0287117	0.00860896	0.00875827	0.00875827	0.0288447	5.38242	5.38242	0.00999841	0.0288447	0.00860996	0.00875936	0.00875936	0.0288701	5.38242	5.38242	0.00999853	0.0288701	0.00861002	0.00875942	0.00875942	0.028875	5.38242	5.38242	0.00999855	0.028875	0.00861002	0.00875942	0.00875942	0.0288759	5.38242	5.38242	0.00999855	0.0288759	0.00861002	0.00875942	0.00875942	0.0288761	5.38242	5.38242	0.00999855	0.0288761	0.00861002	0.00875942	0.00875942	0.000125276	5.38242	5.38242	0.00999855	0.0288761	0.00861002	0.00875942	0.00471646	0.000103456	5.38242	5.38242	0.0314053	0.0155751	0.062403	0.0522653	0.0458026	0.00197115	5.38242	5.38242	0.0313918	0.00484414	0.0886186	0.0683247	0.0589521	0.0019958	5.38242	5.38242	0.031389	0.00451048	0.105183	0.0759243	0.0642802	0.00199613	5.38242	5.38242	0.0313884	0.00450049	0.117178	0.0798053	0.0665721	0.00199613	5.38242	5.38242	0.0313882	0.00450019	0.126687	0.081862	0.0750559	0.000540753	5.38242	5.38242	0.0646221	0.00835803	0.158559	0.114849	0.148678	0.121319	5.38242	5.38242	0.0455624	0.0116837	0.0736283	0.0589436	0.0775867	0.0367366	5.38242	5.38242	0.0401742	0.0119446	0.0420824	0.0407668	0.0486007	0.0209829	5.38242	5.38242	0.0387691	0.0119654	0.0341626	0.0361523	0.0401365	0.0189014	5.38242	5.38242	0.0384107	0.011967	0.0324189	0.0350659	0.0379532	0.0186422	5.38242	5.38242	0.0383199	0.0119671	0.0320471	0.0348148	0.035486	0.13646	5.38242	5.38242	0.0266654	0.00878325	0.0294186	0.0294826	0.0296139	0.0200736	5.38242	5.38242	0.0246841	0.00859936	0.0289111	0.02846	0.0284848	0.00926937	5.38242	5.38242	0.0243622	0.00858886	0.0288141	0.0282679	0.0282726	0.00862718	5.38242	5.38242	0.0243103	0.00858826	0.0287956	0.028232	0.0282329	0.00859045	5.38242	5.38242	0.0243019	0.00858822	0.0287921	0.0282253	0.0282255	0.00858835	5.38242	5.38242	0.0243006	0.00858822	0.0287914	0.0282241	0.0282241	0.00858823	5.38242	5.38242	0.0243004	0.00858822	0.0287913	0.0282238	0.0282238	0.00858822	5.38242	5.38242	0.0243003	0.00858822	0.0287913	0.0282238	0.0282238	0.00858822	5.38242	5.38242	0.0243003	0.00858822	0.0287913	0.0282238	0.0282238	0.00858822	5.38242	5.38242	0.0243003	0.00858822	0.0287913	0.0282238	0.0282238	0.00858822	5.38242	5.38242	0.0243003	0.00858822	0.0287913	0.0282238	0.0282238	0.00858822	5.38242	5.38242	0.0243003	0.00858822	0.0287913	0.0282238	0.0282238	0.00858822	5.38242	5.38242	0.0243003	0.00858822	0.0287913	0.0282238	0.0282238	0.00858822	5.38242	5.38242	0.0243003	0.00858822	0.0287913	0.0282238	0.0282238	0.00858822	5.38242	5.38242	0.0243003	0.00858822	0.0287913	0.0282238	0.0282238	0.00858822	5.38242	5.38242	0.0243003	0.00858822	0.0287913	0.0282238	0.0282238	0.00858822	5.38242	5.38242	0.0243003	0.00858822	0.0287913	0.0282238	0.0282238	0.00858822	5.38242	5.38242	0.0243003	0.00858822	0.0287913	0.0282238	0.0282238	0.00858822	5.38242	5.38242	0.0243003	0.00858822	0.0287913	0.0282238	0.0282238	0.00858822	5.38242	5.38242	0.0243003	0.00858822	0.0287913	0.0282238	0.0282238	0	0	0	0	0	0	0	0	0.0508973	0.0508973	0.0508973	0.0508973	0.0508973	0.0508973	0.0508973	0.0508973	0.071294	0.071294	0.071294	0.071294	0.071294	0.071294	0.071294	0.071294	0.0815875	0.0815875	0.0815875	0.0815875	0.0815875	0.0815875	0.0815875	0.0815875	4.36734e-05	4.36734e-05	4.36734e-05	4.36734e-05	4.36734e-05	4.36734e-05	4.36734e-05	4.36734e-05	2.538e-05	2.538e-05	2.538e-05	2.538e-05	2.538e-05	2.538e-05	2.538e-05	2.538e-05	2.53769e-05	2.53769e-05	2.53769e-05	2.53769e-05	2.53769e-05	2.53769e-05	2.53769e-05	2.53769e-05	2.53769e-05	2.53769e-05	2.53769e-05	2.53769e-05	2.53769e-05	2.53769e-05	2.53769e-05	2.53769e-05	2.53769e-05	2.53769e-05	2.53769e-05	2.53769e-05	2.53769e-05	2.53769e-05	2.53769e-05	2.53769e-05	2.53769e-05	2.53769e-05	2.53769e-05	2.53769e-05	2.53769e-05	2.53769e-05	2.53769e-05	2.53769e-05	0.0045774	8.72032	8.72032	0.00189116	0.0509059	0.00116673	0.00136935	0.00136935	0.00471815	11.4868	11.4868	0.00191478	0.071298	0.00117562	0.00138165	0.00138165	0.00472257	11.4868	11.4868	0.00191508	0.0815897	0.0011757	0.00138176	0.00138176	0.00472271	11.4868	11.4868	0.00191509	0.0873309	0.0011757	0.00138176	0.00138176	0.00472272	11.4868	11.4868	0.00191509	0.0907059	0.0011757	0.00138176	0.00138176	0.00472272	11.4868	11.4868	0.00191509	0.09275	0.0011757	0.00138176	0.00138176	0.00472272	11.4868	11.4868	0.00191509	0.0940103	0.0011757	0.00138176	0.00138176	0.00472272	11.4868	11.4868	0.00191509	0.0947957	0.0011757	0.00138176	0.00138176	9.29267e-07	11.4868	11.4868	0.00191509	0.0952884	0.0011757	0.00138176	0.000157757	9.00513e-07	11.4868	11.4868	0.106664	0.0109945	0.799477	0.311559	0.168401	0.00113882	11.4868	11.4868	0.12875	0.000139888	10.7613	1.77516	0.419711	0.00114748	11.4868	11.4868	0.148877	0.000130138	11.4868	11.4831	1.93058	0.00114754	11.4868	11.4868	0.169903	0.000130129	11.4868	11.4868	11.4844	0.00114754	11.4868	11.4868	0.194993	0.000130129	11.4868	11.4868	11.4868	0.00933434	11.4868	11.4868	2.40866	0.0011398	11.4868	11.4868	11.4868	5.55968	11.4868	11.4868	11.4867	0.00339552	11.4868	11.4868	11.4868	11.4868	11.4868	11.4868	11.4868	0.00344687	11.4868	11.4868	11.4868	11.4868	11.4868	11.4868	11.4868	0.00344805	11.4868	11.4868	11.4868	11.4868	11.4868	11.4868	11.4868	0.00344808	11.4868	11.4868	11.4868	11.4868	11.4868	11.4868	11.4868	0.00344808	11.4868	11.4868	11.4868	11.4868	11.4868	11.4868	11.4868	0.00116525	11.4868	11.4868	11.4868	11.4868	11.4868	11.4868	11.4868	0.00114768	11.4868	11.4868	11.4868	11.4868	11.4868	11.4868	11.4868	0.00114754	11.4868	11.4868	11.4868	11.4868	11.4868	11.4868	11.4868	0.00114754	11.4868	11.4868	11.4868	11.4868	11.4868	11.4868	11.4868	0.00114754	11.4868	11.4868	11.4868	11.4868	11.4868	11.4868	11.4868	0.00114754	11.4868	11.4868	11.4868	11.4868	11.4868	11.4868	11.4868	0.00114754	11.4868	11.4868	11.4868	11.4868	11.4868	11.4868	11.4868	0.00114754	11.4868	11.4868	11.4868	11.4868	11.4868	11.4868	11.4868	0.00114754	11.4868	11.4868	11.4868	11.4868	11.4868	11.4868	11.4868	0.00114754	11.4868	11.4868	11.4868	11.4868	11.4868	11.4868	11.4868	0.00114754	11.4868	11.4868	11.4868	11.4868	11.4868	11.4868	11.4868	0.00114754	11.4868	11.4868	11.4868	11.4868	11.4868	11.4868	11.4868	0.00114754	11.4868	11.4868	11.4868	11.4868	11.4868	11.4868	11.4868	0.00114754	11.4868	11.4868	11.4868	11.4868	11.4868	11.4868	11.4868	0.00114754	11.4868	11.4868	11.4868	11.4868	11.4868	11.4868	11.4868	0.00114754	11.4868	11.4868	11.4868	11.4868	11.4868	11.4868	11.4868	0.00114754	11.4868	11.4868	11.4868	11.4868	11.4868	11.4868	11.4868	0.00114754	11.4868	11.4868	11.4868	11.4868	11.4868	11.4868	11.4868	0.00114754	11.4868	11.4868	11.4868	11.4868	11.4868	11.4868	11.4868	0.00114754	11.4868	11.4868	11.4868	0	0	0	0	0	0	0	0	0.0235869	0.0235869	0.0235869	0.0235869	0.0235869	0.0235869	0.0235869	0.0235869	0.0275759	0.0275759	0.0275759	0.0275759	0.0275759	0.0275759	0.0275759	0.0275759	0.0283139	0.0283139	0.0283139	0.0283139	0.0283139	0.0283139	0.0283139	0.0283139	2.7923e-09	2.7923e-09	2.7923e-09	2.7923e-09	2.7923e-09	2.7923e-09	2.7923e-09	2.7923e-09	2.31266e-09	2.31266e-09	2.31266e-09	2.31266e-09	2.31266e-09	2.31266e-09	2.31266e-09	2.31266e-09	2.31266e-09	2.31266e-09	2.31266e-09	2.31266e-09	2.31266e-09	2.31266e-09	2.31266e-09	2.31266e-09	2.31266e-09	2.31266e-09	2.31266e-09	2.31266e-09	2.31266e-09	2.31266e-09	2.31266e-09	2.31266e-09	2.31266e-09	2.31266e-09	2.31266e-09	2.31266e-09	2.31266e-09	2.31266e-09	2.31266e-09	2.31266e-09	2.31266e-09	2.31266e-09	2.31266e-09	2.31266e-09	2.31266e-09	2.31266e-09	2.31266e-09	2.31266e-09	2.18265e-05	0.0235869	0.0235869	2.18265e-05	0.0235869	8.53938e-06	2.18265e-05	2.18265e-05	2.18297e-05	0.0275759	0.0275759	2.18297e-05	0.0275759	8.53986e-06	2.18297e-05	2.18297e-05	2.18297e-05	0.0283139	0.0283139	2.18297e-05	0.0283139	8.53986e-06	2.18297e-05	2.18297e-05	2.18297e-05	0.0284526	0.0284526	2.18297e-05	0.0284526	8.53986e-06	2.18297e-05	2.18297e-05	2.18297e-05	0.0284787	0.0284787	2.18297e-05	0.0284787	8.53986e-06	2.18297e-05	2.18297e-05	2.18297e-05	0.0284837	0.0284837	2.18297e-05	0.0284837	8.53986e-06	2.18297e-05	2.18297e-05	2.18297e-05	0.0284846	0.0284846	2.18297e-05	0.0284846	8.53986e-06	2.18297e-05	2.18297e-05	2.18297e-05	0.0284848	0.0284848	2.18297e-05	0.0284848	8.53986e-06	2.18297e-05	2.18297e-05	2.21348e-07	0.0284848	0.0284848	2.18297e-05	0.0284848	8.53986e-06	2.18297e-05	2.21348e-07	2.21315e-07	0.000290366	8.02171e-07	0.108722	0.000290366	1.67337	0.108722	0.0126385	0.00429286	7.52005e-08	2.07339e-10	0.0764882	7.52005e-08	5.32306	0.0764882	0.00466928	0.00441718	7.50553e-08	2.07339e-10	0.0618898	7.50553e-08	5.32326	0.0618898	0.00442826	0.00442084	7.50553e-08	2.07339e-10	0.0562194	7.50553e-08	5.32326	0.0562194	0.00442116	0.00442095	7.50553e-08	2.07339e-10	0.0541582	7.50553e-08	5.32326	0.0541582	0.0384784	0.358951	7.40211e-06	7.40211e-06	3.73396	7.40211e-06	5.32326	3.73396	5.08151	5.29342	7.35121e-05	0.0013983	5.32326	7.35121e-05	5.32326	5.32326	5.32326	5.32326	7.35445e-05	0.00141131	5.32326	7.35445e-05	5.32326	5.32326	5.32326	5.32326	7.35445e-05	0.00141143	5.32326	7.35445e-05	5.32326	5.32326	5.32326	5.32326	7.35445e-05	0.00141143	5.32326	7.35445e-05	5.32326	5.32326	5.32326	5.32326	7.35445e-05	0.00141143	5.32326	7.35445e-05	5.32326	5.32326	5.32326	5.32326	7.40572e-06	7.47198e-06	5.32326	7.40572e-06	5.32326	5.32326	5.32326	5.32326	7.40247e-06	7.40248e-06	5.32326	7.40247e-06	5.32326	5.32326	5.32326	5.32326	7.40247e-06	7.40247e-06	5.32326	7.40247e-06	5.32326	5.32326	5.32326	5.32326	7.40247e-06	7.40247e-06	5.32326	7.40247e-06	5.32326	5.32326	5.32326	5.32326	7.40247e-06	7.40247e-06	5.32326	7.40247e-06	5.32326	5.32326	5.32326	5.32326	7.40247e-06	7.40247e-06	5.32326	7.40247e-06	5.32326	5.32326	5.32326	5.32326	7.40247e-06	7.40247e-06	5.32326	7.40247e-06	5.32326	5.32326	5.32326	5.32326	7.40247e-06	7.40247e-06	5.32326	7.40247e-06	5.32326	5.32326	5.32326	5.32326	7.40247e-06	7.40247e-06	5.32326	7.40247e-06	5.32326	5.32326	5.32326	5.32326	7.40247e-06	7.40247e-06	5.32326	7.40247e-06	5.32326	5.32326	5.32326	5.32326	7.40247e-06	7.40247e-06	5.32326	7.40247e-06	5.32326	5.32326	5.32326	5.32326	7.40247e-06	7.40247e-06	5.32326	7.40247e-06	5.32326	5.32326	5.32326	5.32326	7.40247e-06	7.40247e-06	5.32326	7.40247e-06	5.32326	5.32326	5.32326	5.32326	7.40247e-06	7.40247e-06	5.32326	7.40247e-06	5.32326	5.32326	5.32326	5.32326	7.40247e-06	7.40247e-06	5.32326	7.40247e-06	5.32326	5.32326	5.32326	5.32326	7.40247e-06	7.40247e-06	5.32326	7.40247e-06	5.32326	5.32326	5.32326	5.32326	7.40247e-06	7.40247e-06	5.32326	7.40247e-06	5.32326	5.32326	5.32326	5.32326	7.40247e-06	7.40247e-06	5.32326	7.40247e-06	5.32326	5.32326	5.32326	5.32326	7.40247e-06	7.40247e-06	5.32326	7.40247e-06	5.32326	5.32326	5.32326	5.32326	7.40247e-06	7.40247e-06	5.32326	7.40247e-06	5.32326	5.32326	5.32326	0	0	0	0	0	0	0	0	-0.0176924	-0.0176924	-0.0176924	-0.0176924	-0.0176924	-0.0176924	-0.0176924	-0.0176924	-0.0157346	-0.0157346	-0.0157346	-0.0157346	-0.0157346	-0.0157346	-0.0157346	-0.0157346	-0.0159401	-0.0159401	-0.0159401	-0.0159401	-0.0159401	-0.0159401	-0.0159401	-0.0159401	-1.58187e-11	-1.58187e-11	-1.58187e-11	-1.58187e-11	-1.58187e-11	-1.58187e-11	-1.58187e-11	-1.58187e-11	-1.75894e-11	-1.75894e-11	-1.75894e-11	-1.75894e-11	-1.75894e-11	-1.75894e-11	-1.75894e-11	-1.75894e-11	-1.75894e-11	-1.75894e-11	-1.75894e-11	-1.75894e-11	-1.75894e-11	-1.75894e-11	-1.75894e-11	-1.75894e-11	-1.75894e-11	-1.75894e-11	-1.75894e-11	-1.75894e-11	-1.75894e-11	-1.75894e-11	-1.75894e-11	-1.75894e-11	-1.75894e-11	-1.75894e-11	-1.75894e-11	-1.75894e-11	-1.75894e-11	-1.75894e-11	-1.75894e-11	-1.75894e-11	-1.75894e-11	-1.75894e-11	-1.75894e-11	-1.75894e-11	-1.75894e-11	-1.75894e-11	-1.75894e-11	-1.75894e-11	-9.28352e-07	-2.50962e-05	-2.50962e-05	-2.24754e-06	-0.0176924	-9.28352e-07	-2.50962e-05	-2.50962e-05	-9.28347e-07	-2.50921e-05	-2.50921e-05	-2.2475e-06	-0.0157346	-9.28347e-07	-2.50921e-05	-2.50921e-05	-9.28347e-07	-2.50921e-05	-2.50921e-05	-2.2475e-06	-0.0159401	-9.28347e-07	-2.50921e-05	-2.50921e-05	-9.28347e-07	-2.50921e-05	-2.50921e-05	-2.2475e-06	-0.0159184	-9.28347e-07	-2.50921e-05	-2.50921e-05	-9.28347e-07	-2.50921e-05	-2.50921e-05	-2.2475e-06	-0.0159207	-9.28347e-07	-2.50921e-05	-2.50921e-05	-9.28347e-07	-2.50921e-05	-2.50921e-05	-2.2475e-06	-0.0159205	-9.28347e-07	-2.50921e-05	-2.50921e-05	-9.28347e-07	-2.50921e-05	-2.50921e-05	-2.2475e-06	-0.0159205	-9.28347e-07	-2.50921e-05	-2.50921e-05	-9.28347e-07	-2.50921e-05	-2.50921e-05	-2.2475e-06	-0.0159205	-9.28347e-07	-2.50921e-05	-2.50921e-05	-9.15536e-05	-2.50921e-05	-2.50921e-05	-2.2475e-06	-0.0159205	-9.28347e-07	-2.50921e-05	-6.93165e-08	-9.14984e-05	-0.00247312	-2.50921e-05	-0.124636	-4.41556e-05	-0.416894	-0.00247312	-2.50962e-05	-0.261802	-5.42379e-05	-5.58998e-07	-0.0139119	-1.54402e-09	-0.0174035	-5.42379e-05	-5.58998e-07	-0.0484808	-5.51182e-05	-5.5909e-07	-0.0289614	-1.54448e-09	-0.234984	-5.51182e-05	-5.5909e-07	-0.193198	-5.51179e-05	-5.5909e-07	-0.026219	-1.54448e-09	-0.0578183	-5.51179e-05	-5.5909e-07	-0.076006	-5.51179e-05	-5.5909e-07	-0.0266987	-1.54448e-09	-0.182086	-5.51179e-05	-5.51379e-05	-0.771803	-0.261861	-0.26195	-3.51351	-5.59091e-07	-3.7475	-0.261861	-2.28314	-0.117596	-0.00493377	-0.0484335	-1.01816e-11	-1.06373e-05	-4.24754e-12	-0.00493377	-7.04078e-08	-0.128022	-0.0271318	-0.193255	-0.14094	-1.06366e-05	-0.269775	-0.0271318	-0.261951	-0.119696	-0.0234268	-0.0759773	-0.0563687	-1.06366e-05	-0.0474598	-0.0234268	-0.0484333	-0.126301	-0.0240082	-0.162197	-0.0979281	-1.06366e-05	-0.200367	-0.0240082	-0.193256	-0.121033	-0.023916	-0.0930192	-0.074705	-1.06366e-05	-0.074808	-0.023916	-0.0077838	-0.0171682	-0.000337608	-0.000213139	-0.00268684	-5.59053e-07	-0.00649415	-0.000337608	-0.000375875	-0.00952395	-0.000394973	-0.0003953	-0.00433762	-5.5909e-07	-0.0102234	-0.000394973	-0.000394872	-0.0100198	-0.000394822	-0.000394821	-0.00429027	-5.5909e-07	-0.00997342	-0.000394822	-0.000394822	-0.00998691	-0.000394822	-0.000394822	-0.00429162	-5.5909e-07	-0.00998999	-0.000394822	-0.000394822	-0.00998909	-0.000394822	-0.000394822	-0.00429158	-5.5909e-07	-0.00998889	-0.000394822	-0.000394822	-0.00998895	-0.000394822	-0.000394822	-0.00429159	-5.5909e-07	-0.00998896	-0.000394822	-0.000394822	-0.00998896	-0.000394822	-0.000394822	-0.00429159	-5.5909e-07	-0.00998896	-0.000394822	-0.000394822	-0.00998896	-0.000394822	-0.000394822	-0.00429159	-5.5909e-07	-0.00998896	-0.000394822	-0.000394822	-0.00998896	-0.000394822	-0.000394822	-0.00429159	-5.5909e-07	-0.00998896	-0.000394822	-0.000394822	-0.00998896	-0.000394822	-0.000394822	-0.00429159	-5.5909e-07	-0.00998896	-0.000394822	-0.000394822	-0.00998896	-0.000394822	-0.000394822	-0.00429159	-5.5909e-07	-0.00998896	-0.000394822	-0.000394822	-0.00998896	-0.000394822	-0.000394822	-0.00429159	-5.5909e-07	-0.00998896	-0.000394822	-0.000394822	-0.00998896	-0.000394822	-0.000394822	-0.00429159	-5.5909e-07	-0.00998896	-0.000394822	-0.000394822	-0.00998896	-0.000394822	-0.000394822	-0.00429159	-5.5909e-07	-0.00998896	-0.000394822	-0.000394822	-0.00998896	-0.000394822	-0.000394822	-0.00429159	-5.5909e-07	-0.00998896	-0.000394822	-0.000394822	-0.00998896	-0.000394822	-0.000394822	-0.00429159	-5.5909e-07	-0.00998896	-0.000394822	-0.000394822	-0.00998896	-0.000394822	-0.000394822	-0.00429159	-5.5909e-07	-0.00998896	-0.000394822	-0.000394822	-0.00998896	-0.000394822	-0.000394822	-0.00429159	-5.5909e-07	-0.00998896	-0.000394822	-0.000394822	-0.00998896	-0.000394822	-0.000394822	-0.00429159	-5.5909e-07	-0.00998896	-0.000394822	-0.000394822	-0.00998896	-0.000394822	-0.000394822	-0.00429159	-5.5909e-07	-0.00998896	-0.000394822	-0.000394822	0	0	0	0	0	0	0	0	0.0365574	0.0365574	0.0365574	0.0365574	0.0365574	0.0365574	0.0365574	0.0365574	0.0465721	0.0465721	0.0465721	0.0465721	0.0465721	0.0465721	0.0465721	0.0465721	0.049763	0.049763	0.049763	0.049763	0.049763	0.049763	0.049763	0.049763	4.99196e-09	4.99196e-09	4.99196e-09	4.99196e-09	4.99196e-09	4.99196e-09	4.99196e-09	4.99196e-09	3.58439e-09	3.58439e-09	3.58439e-09	3.58439e-09	3.58439e-09	3.58439e-09	3.58439e-09	3.58439e-09	3.58439e-09	3.58439e-09	3.58439e-09	3.58439e-09	3.58439e-09	3.58439e-09	3.58439e-09	3.58439e-09	3.58439e-09	3.58439e-09	3.58439e-09	3.58439e-09	3.58439e-09	3.58439e-09	3.58439e-09	3.58439e-09	3.58439e-09	3.58439e-09	3.58439e-09	3.58439e-09	3.58439e-09	3.58439e-09	3.58439e-09	3.58439e-09	3.58439e-09	3.58439e-09	3.58439e-09	3.58439e-09	3.58439e-09	3.58439e-09	3.58439e-09	3.58439e-09	1.32352e-05	3.3829e-05	3.3829e-05	3.3829e-05	0.0365574	3.3829e-05	0.0365574	0.0365574	1.32364e-05	3.38366e-05	3.38366e-05	3.38366e-05	0.0465721	3.38366e-05	0.0465721	0.0465721	1.32364e-05	3.38366e-05	3.38366e-05	3.38366e-05	0.049763	3.38366e-05	0.049763	0.049763	1.32364e-05	3.38366e-05	3.38366e-05	3.38366e-05	0.0508247	3.38366e-05	0.0508247	0.0508247	1.32364e-05	3.38366e-05	3.38366e-05	3.38366e-05	0.0511829	3.38366e-05	0.0511829	0.0511829	1.32364e-05	3.38366e-05	3.38366e-05	3.38366e-05	0.0513044	3.38366e-05	0.0513044	0.0513044	1.32364e-05	3.38366e-05	3.38366e-05	3.38366e-05	0.0513456	3.38366e-05	0.0513456	0.0513456	1.32364e-05	3.38366e-05	3.38366e-05	3.38366e-05	0.0513596	3.38366e-05	0.0513596	0.0513596	0.0667531	3.38366e-05	3.38366e-05	3.38366e-05	0.0513644	3.38366e-05	0.0513644	0.000524049	0.10362	0.168522	0.0195928	0.168522	0.000524066	0.0195928	0.000524066	1.03215e-06	3.64659	0.175278	0.00757949	0.175278	1.16735e-07	0.00757949	1.16735e-07	3.21357e-10	8.25052	0.183161	0.00699749	0.183161	1.16328e-07	0.00699749	1.16328e-07	3.21355e-10	8.25052	0.192798	0.00697046	0.192798	1.16328e-07	0.00697046	1.16328e-07	3.21355e-10	8.25052	0.205252	0.00696921	0.205252	1.16328e-07	0.00696921	1.16328e-07	1.16328e-07	8.25052	7.13906	5.21293	7.13906	1.14725e-05	5.21293	1.14725e-05	0.000113931	8.25052	8.25052	8.25052	8.25052	0.00011394	8.25052	0.00011394	0.00216877	8.25052	8.25052	8.25052	8.25052	0.000114017	8.25052	0.000114017	0.00219863	8.25052	8.25052	8.25052	8.25052	0.000114017	8.25052	0.000114017	0.00219907	8.25052	8.25052	8.25052	8.25052	0.000114017	8.25052	0.000114017	0.00219907	8.25052	8.25052	8.25052	8.25052	0.000114017	8.25052	0.000114017	0.000115611	8.25052	8.25052	8.25052	8.25052	1.14812e-05	8.25052	1.14812e-05	1.14814e-05	8.25052	8.25052	8.25052	8.25052	1.14734e-05	8.25052	1.14734e-05	1.14734e-05	8.25052	8.25052	8.25052	8.25052	1.14734e-05	8.25052	1.14734e-05	1.14734e-05	8.25052	8.25052	8.25052	8.25052	1.14734e-05	8.25052	1.14734e-05	1.14734e-05	8.25052	8.25052	8.25052	8.25052	1.14734e-05	8.25052	1.14734e-05	1.14734e-05	8.25052	8.25052	8.25052	8.25052	1.14734e-05	8.25052	1.14734e-05	1.14734e-05	8.25052	8.25052	8.25052	8.25052	1.14734e-05	8.25052	1.14734e-05	1.14734e-05	8.25052	8.25052	8.25052	8.25052	1.14734e-05	8.25052	1.14734e-05	1.14734e-05	8.25052	8.25052	8.25052	8.25052	1.14734e-05	8.25052	1.14734e-05	1.14734e-05	8.25052	8.25052	8.25052	8.25052	1.14734e-05	8.25052	1.14734e-05	1.14734e-05	8.25052	8.25052	8.25052	8.25052	1.14734e-05	8.25052	1.14734e-05	1.14734e-05	8.25052	8.25052	8.25052	8.25052	1.14734e-05	8.25052	1.14734e-05	1.14734e-05	8.25052	8.25052	8.25052	8.25052	1.14734e-05	8.25052	1.14734e-05	1.14734e-05	8.25052	8.25052	8.25052	8.25052	1.14734e-05	8.25052	1.14734e-05	1.14734e-05	8.25052	8.25052	8.25052	8.25052	1.14734e-05	8.25052	1.14734e-05	1.14734e-05	8.25052	8.25052	8.25052	8.25052	1.14734e-05	8.25052	1.14734e-05	1.14734e-05	8.25052	8.25052	8.25052	8.25052	1.14734e-05	8.25052	1.14734e-05	1.14734e-05	8.25052	8.25052	8.25052	8.25052	1.14734e-05	8.25052	1.14734e-05	1.14734e-05	8.25052	8.25052	8.25052	8.25052	1.14734e-05	8.25052	1.14734e-05	1.14734e-05	8.25052	8.25052	8.25052	8.25052	1.14734e-05	8.25052	1.14734e-05	1.14734e-05	0	0	0	0	0	0	0	0	0.0308694	0.0308694	0.0308694	0.0308694	0.0308694	0.0308694	0.0308694	0.0308694	0.0378727	0.0378727	0.0378727	0.0378727	0.0378727	0.0378727	0.0378727	0.0378727	0.0396697	0.0396697	0.0396697	0.0396697	0.0396697	0.0396697	0.0396697	0.0396697	2.00389e-05	2.00389e-05	2.00389e-05	2.00389e-05	2.00389e-05	2.00389e-05	2.00389e-05	2.00389e-05	1.53906e-05	1.53906e-05	1.53906e-05	1.53906e-05	1.53906e-05	1.53906e-05	1.53906e-05	1.53906e-05	1.53902e-05	1.53902e-05	1.53902e-05	1.53902e-05	1.53902e-05	1.53902e-05	1.53902e-05	1.53902e-05	1.53902e-05	1.53902e-05	1.53902e-05	1.53902e-05	1.53902e-05	1.53902e-05	1.53902e-05	1.53902e-05	1.53902e-05	1.53902e-05	1.53902e-05	1.53902e-05	1.53902e-05	1.53902e-05	1.53902e-05	1.53902e-05	1.53902e-05	1.53902e-05	1.53902e-05	1.53902e-05	1.53902e-05	1.53902e-05	1.53902e-05	1.53902e-05	0.000707577	0.000830457	0.000830457	0.00114692	0.0308725	0.00277602	5.28882	5.28882	0.000710845	0.000834974	0.000834974	0.00115558	0.0378735	0.00282748	6.96681	6.96681	0.00071086	0.000834999	0.000834999	0.00115565	0.0396699	0.00282845	6.96681	6.96681	0.00071086	0.000834999	0.000834999	0.00115565	0.0401443	0.00282847	6.96681	6.96681	0.00071086	0.000834999	0.000834999	0.00115565	0.0402706	0.00282847	6.96681	6.96681	0.00071086	0.000834999	0.000834999	0.00115565	0.0403042	0.00282847	6.96681	6.96681	0.00071086	0.000834999	0.000834999	0.00115565	0.0403132	0.00282847	6.96681	6.96681	0.00071086	0.000834999	0.000834999	0.00115565	0.0403156	0.00282847	6.96681	6.96681	0.160944	0.000834999	0.000834999	0.00115565	0.0403162	0.00282847	6.96681	6.96681	0.447886	0.188294	0.10259	0.0643687	0.00462619	0.00282847	6.96681	6.96681	4.09786	0.518837	0.16642	0.0590897	8.13216e-05	0.000703818	6.96681	6.96681	6.96681	2.93121	0.251342	0.0570662	7.88983e-05	0.000693936	6.96681	6.96681	6.96681	6.96681	0.430538	0.0563088	7.8897e-05	0.00069389	6.96681	6.96681	6.96681	6.96681	1.2428	0.056028	7.8897e-05	0.00069389	6.96681	6.96681	6.96681	6.96681	6.95396	0.6632	0.000691055	0.0854641	6.96681	6.96681	6.96681	6.96681	6.96681	3.09347	0.00205325	0.148873	6.96681	6.96681	6.96681	6.96681	6.96681	6.96681	0.00207195	0.224529	6.96681	6.96681	6.96681	6.96681	6.96681	6.96681	0.00207221	0.363839	6.96681	6.96681	6.96681	6.96681	6.96681	6.96681	0.00207221	0.851708	6.96681	6.96681	6.96681	6.96681	6.96681	6.96681	0.00207221	5.44658	6.96681	6.96681	6.96681	6.96681	6.96681	6.96681	0.000700285	6.96681	6.96681	6.96681	6.96681	6.96681	6.96681	6.96681	0.000693919	6.96681	6.96681	6.96681	6.96681	6.96681	6.96681	6.96681	0.00069389	6.96681	6.96681	6.96681	6.96681	6.96681	6.96681	6.96681	0.00069389	6.96681	6.96681	6.96681	6.96681	6.96681	6.96681	6.96681	0.00069389	6.96681	6.96681	6.96681	6.96681	6.96681	6.96681	6.96681	0.00069389	6.96681	6.96681	6.96681	6.96681	6.96681	6.96681	6.96681	0.00069389	6.96681	6.96681	6.96681	6.96681	6.96681	6.96681	6.96681	0.00069389	6.96681	6.96681	6.96681	6.96681	6.96681	6.96681	6.96681	0.00069389	6.96681	6.96681	6.96681	6.96681	6.96681	6.96681	6.96681	0.00069389	6.96681	6.96681	6.96681	6.96681	6.96681	6.96681	6.96681	0.00069389	6.96681	6.96681	6.96681	6.96681	6.96681	6.96681	6.96681	0.00069389	6.96681	6.96681	6.96681	6.96681	6.96681	6.96681	6.96681	0.00069389	6.96681	6.96681	6.96681	6.96681	6.96681	6.96681	6.96681	0.00069389	6.96681	6.96681	6.96681	6.96681	6.96681	6.96681	6.96681	0.00069389	6.96681	6.96681	6.96681	6.96681	6.96681	6.96681	6.96681	0.00069389	6.96681	6.96681	6.96681	6.96681	6.96681	6.96681	6.96681	0.00069389	6.96681	6.96681	6.96681	6.96681	6.96681	6.96681	6.96681	0.00069389	6.96681	6.96681	6.96681	6.96681	6.96681	6.96681	6.96681	0.00069389	6.96681	6.96681	6.96681	6.96681	6.96681	6.96681	6.96681	0.00069389	6.96681	6.96681	6.96681	0	0	0	0	0	0	0	0	0.0163999	0.0163999	0.0163999	0.0163999	0.0163999	0.0163999	0.0163999	0.0163999	0.0182822	0.0182822	0.0182822	0.0182822	0.0182822	0.0182822	0.0182822	0.0182822	0.0185115	0.0185115	0.0185115	0.0185115	0.0185115	0.0185115	0.0185115	0.0185115	0.00214176	0.00214176	0.00214176	0.00214176	0.00214176	0.00214176	0.00214176	0.00214176	0.00192077	0.00192077	0.00192077	0.00192077	0.00192077	0.00192077	0.00192077	0.00192077	0.00191795	0.00191795	0.00191795	0.00191795	0.00191795	0.00191795	0.00191795	0.00191795	0.00191791	0.00191791	0.00191791	0.00191791	0.00191791	0.00191791	0.00191791	0.00191791	0.00191791	0.00191791	0.00191791	0.00191791	0.00191791	0.00191791	0.00191791	0.00191791	0.00191791	0.00191791	0.00191791	0.00191791	0.00191791	0.00191791	0.00191791	0.00191791	0.00566316	0.00575571	0.00575571	0.00651611	0.0166097	0.0166097	3.07317	3.07317	0.00580589	0.0059044	0.0059044	0.00671827	0.0183076	0.0183076	3.70124	3.70124	0.00581139	0.00591024	0.00591024	0.0067273	0.0185146	0.0185146	3.70124	3.70124	0.00581161	0.00591047	0.00591047	0.00672771	0.01854	0.01854	3.70124	3.70124	0.00581162	0.00591047	0.00591047	0.00672773	0.0185432	0.0185432	3.70124	3.70124	0.00581162	0.00591047	0.00591047	0.00672773	0.0185435	0.0185435	3.70124	3.70124	0.00581162	0.00591047	0.00591047	0.00672773	0.0185436	0.0185436	3.70124	3.70124	0.00581162	0.00591047	0.00591047	0.00672773	0.0185436	0.0185436	3.70124	3.70124	0.0346863	0.00591047	0.00591047	0.00672773	0.0185436	0.0185436	3.70124	3.70124	0.0419534	0.0352716	0.0317455	0.0211335	0.0100003	0.00451498	3.70124	3.70124	0.0532954	0.0420157	0.0369536	0.0201678	0.00320985	0.00139585	3.70123	3.70114	0.0574099	0.0439219	0.0382437	0.0200393	0.00306812	0.00136718	3.70123	3.70114	0.0589785	0.044476	0.0385701	0.0200223	0.00306523	0.00136691	3.70123	3.70114	0.0595875	0.0446384	0.0386531	0.02002	0.00306517	0.00136691	3.70123	3.70123	0.0287163	0.0619341	0.059554	0.0412351	0.00569287	0.00562898	3.64441	3.65938	0.0237087	0.0285926	0.0296707	0.0268472	0.00789336	0.0117389	3.69571	3.69955	0.0208029	0.0229372	0.0243539	0.0244115	0.00800958	0.0122245	3.69731	3.69994	0.0204066	0.0220948	0.0235125	0.0240215	0.00801576	0.012264	3.69735	3.69995	0.0203531	0.021972	0.023382	0.0239596	0.00801609	0.0122672	3.69735	3.69995	0.0203459	0.0219542	0.0233618	0.0239498	0.00801611	0.0122674	3.69735	3.69742	0.0188384	0.0186189	0.0187932	0.0166714	0.0058833	0.00605189	3.70118	3.70118	0.0185356	0.0182121	0.0182331	0.0158864	0.0058005	0.005807	3.70118	3.70118	0.0184985	0.0181631	0.0181656	0.0158039	0.00579731	0.00579756	3.70118	3.70118	0.0184939	0.0181572	0.0181575	0.0157953	0.00579719	0.0057972	3.70118	3.70118	0.0184934	0.0181565	0.0181565	0.0157944	0.00579719	0.00579719	3.70118	3.70118	0.0184933	0.0181564	0.0181564	0.0157943	0.00579719	0.00579719	3.70118	3.70118	0.0184933	0.0181564	0.0181564	0.0157943	0.00579719	0.00579719	3.70118	3.70118	0.0184933	0.0181564	0.0181564	0.0157943	0.00579719	0.00579719	3.70118	3.70118	0.0184933	0.0181564	0.0181564	0.0157943	0.00579719	0.00579719	3.70118	3.70118	0.0184933	0.0181564	0.0181564	0.0157943	0.00579719	0.00579719	3.70118	3.70118	0.0184933	0.0181564	0.0181564	0.0157943	0.00579719	0.00579719	3.70118	3.70118	0.0184933	0.0181564	0.0181564	0.0157943	0.00579719	0.00579719	3.70118	3.70118	0.0184933	0.0181564	0.0181564	0.0157943	0.00579719	0.00579719	3.70118	3.70118	0.0184933	0.0181564	0.0181564	0.0157943	0.00579719	0.00579719	3.70118	3.70118	0.0184933	0.0181564	0.0181564	0.0157943	0.00579719	0.00579719	3.70118	3.70118	0.0184933	0.0181564	0.0181564	0.0157943	0.00579719	0.00579719	3.70118	3.70118	0.0184933	0.0181564	0.0181564	0.0157943	0.00579719	0.00579719	3.70118	3.70118	0.0184933	0.0181564	0.0181564	0.0157943	0.00579719	0.00579719	3.70118	3.70118	0.0184933	0.0181564	0.0181564	0.0157943	0.00579719	0.00579719	3.70118	3.70118	0.0184933	0.0181564	0.0181564	0.0157943	0.00579719	0.00579719	3.70118	3.70118	0	0	0	0	0	0	0	0	-0.0075652	-0.0075652	-0.0075652	-0.0075652	-0.0075652	-0.0075652	-0.0075652	-0.0075652	-0.00719526	-0.00719526	-0.00719526	-0.00719526	-0.00719526	-0.00719526	-0.00719526	-0.00719526	-0.00721292	-0.00721292	-0.00721292	-0.00721292	-0.00721292	-0.00721292	-0.00721292	-0.00721292	-0.00499612	-0.00499612	-0.00499612	-0.00499612	-0.00499612	-0.00499612	-0.00499612	-0.00499612	-0.00507016	-0.00507016	-0.00507016	-0.00507016	-0.00507016	-0.00507016	-0.00507016	-0.00507016	-0.00506767	-0.00506767	-0.00506767	-0.00506767	-0.00506767	-0.00506767	-0.00506767	-0.00506767	-0.00506776	-0.00506776	-0.00506776	-0.00506776	-0.00506776	-0.00506776	-0.00506776	-0.00506776	-0.00506775	-0.00506775	-0.00506775	-0.00506775	-0.00506775	-0.00506775	-0.00506775	-0.00506775	-0.00506775	-0.00506775	-0.00506775	-0.00506775	-0.00506775	-0.00506775	-0.00506775	-0.00506775	-0.00608992	-0.00609579	-0.00609579	-0.00623677	-0.00731535	-0.010087	-0.236335	-0.236335	-0.00604877	-0.00605437	-0.00605437	-0.00618861	-0.00720718	-0.00975742	-0.0568816	-0.0568816	-0.00605043	-0.00605602	-0.00605602	-0.00619058	-0.00721235	-0.00977872	-0.174439	-0.174439	-0.00605036	-0.00605596	-0.00605596	-0.0061905	-0.0072121	-0.00977735	-0.0844471	-0.0844471	-0.00605037	-0.00605597	-0.00605597	-0.0061905	-0.00721211	-0.00977742	-0.147727	-0.147727	-0.00605037	-0.00605597	-0.00605597	-0.0061905	-0.00721211	-0.00977742	-0.0999182	-0.0999182	-0.00605037	-0.00605597	-0.00605597	-0.0061905	-0.00721211	-0.00977742	-0.134409	-0.134409	-0.00605037	-0.00605597	-0.00605597	-0.0061905	-0.00721211	-0.00977742	-0.108591	-0.108591	-0.00841373	-0.00605597	-0.00605597	-0.0061905	-0.00721211	-0.00977742	-0.127433	-0.115452	-0.00828305	-0.00842152	-0.00833111	-0.00752814	-0.00648763	-0.00513975	-0.0199584	-0.0116869	-0.00845541	-0.00828147	-0.00819746	-0.00728512	-0.00542569	-0.00319605	-0.000919508	-0.000522856	-0.00844578	-0.00828916	-0.00820475	-0.00729686	-0.00546405	-0.00323759	-0.00104367	-0.000563176	-0.00844631	-0.00828873	-0.00820435	-0.0072963	-0.00546266	-0.0032367	-0.0010428	-0.000563025	-0.00844629	-0.00828875	-0.00820437	-0.00729632	-0.00546272	-0.00323672	-0.00104281	-0.00104614	-0.00727991	-0.00858294	-0.00858773	-0.00825386	-0.00607314	-0.00323671	-4.5027e-06	-4.74837e-06	-0.00734182	-0.00726469	-0.00730378	-0.00743783	-0.00637753	-0.00446709	-1.112e-05	-1.516e-05	-0.00726621	-0.00732845	-0.00736621	-0.00747815	-0.00636466	-0.00443075	-1.11196e-05	-1.51589e-05	-0.00726985	-0.00732535	-0.00736315	-0.00747616	-0.00636522	-0.00443181	-1.11196e-05	-1.51589e-05	-0.00726967	-0.0073255	-0.00736331	-0.00747626	-0.00636519	-0.00443179	-1.11196e-05	-1.51589e-05	-0.00726969	-0.00732549	-0.0073633	-0.00747626	-0.00636519	-0.00443179	-1.11196e-05	-1.11193e-05	-0.00721101	-0.00719876	-0.00719696	-0.00702911	-0.00603691	-0.00443179	-0.000169257	-0.000169257	-0.00721117	-0.00720481	-0.00720489	-0.00704996	-0.00605006	-0.00443179	-0.000169079	-0.000169079	-0.00721116	-0.00720453	-0.00720453	-0.00704899	-0.00604953	-0.00443179	-0.000169079	-0.000169079	-0.00721116	-0.00720455	-0.00720455	-0.00704903	-0.00604956	-0.00443179	-0.000169079	-0.000169079	-0.00721116	-0.00720455	-0.00720455	-0.00704903	-0.00604956	-0.00443179	-0.000169079	-0.000169079	-0.00721116	-0.00720455	-0.00720455	-0.00704903	-0.00604956	-0.00443179	-0.000169079	-0.000169079	-0.00721116	-0.00720455	-0.00720455	-0.00704903	-0.00604956	-0.00443179	-0.000169079	-0.000169079	-0.00721116	-0.00720455	-0.00720455	-0.00704903	-0.00604956	-0.00443179	-0.000169079	-0.000169079	-0.00721116	-0.00720455	-0.00720455	-0.00704903	-0.00604956	-0.00443179	-0.000169079	-0.000169079	-0.00721116	-0.00720455	-0.00720455	-0.00704903	-0.00604956	-0.00443179	-0.000169079	-0.000169079	-0.00721116	-0.00720455	-0.00720455	-0.00704903	-0.00604956	-0.00443179	-0.000169079	-0.000169079	-0.00721116	-0.00720455	-0.00720455	-0.00704903	-0.00604956	-0.00443179	-0.000169079	-0.000169079	-0.00721116	-0.00720455	-0.00720455	-0.00704903	-0.00604956	-0.00443179	-0.000169079	-0.000169079	-0.00721116	-0.00720455	-0.00720455	-0.00704903	-0.00604956	-0.00443179	-0.000169079	-0.000169079	-0.00721116	-0.00720455	-0.00720455	-0.00704903	-0.00604956	-0.00443179	-0.000169079	-0.000169079	-0.00721116	-0.00720455	-0.00720455	-0.00704903	-0.00604956	-0.00443179	-0.000169079	-0.000169079	-0.00721116	-0.00720455	-0.00720455	-0.00704903	-0.00604956	-0.00443179	-0.000169079	-0.000169079	-0.00721116	-0.00720455	-0.00720455	-0.00704903	-0.00604956	-0.00443179	-0.000169079	-0.000169079	-0.00721116	-0.00720455	-0.00720455	-0.00704903	-0.00604956	-0.00443179	-0.000169079	-0.000169079	-0.00721116	-0.00720455	-0.00720455	-0.00704903	-0.00604956	-0.00443179	-0.000169079	-0.000169079	0	0	0	0	0	0	0	0	-0.018363	-0.018363	-0.018363	-0.018363	-0.018363	-0.018363	-0.018363	-0.018363	-0.0162585	-0.0162585	-0.0162585	-0.0162585	-0.0162585	-0.0162585	-0.0162585	-0.0162585	-0.016487	-0.016487	-0.016487	-0.016487	-0.016487	-0.016487	-0.016487	-0.016487	-0.0158622	-0.0158622	-0.0158622	-0.0158622	-0.0158622	-0.0158622	-0.0158622	-0.0158622	-0.015928	-0.015928	-0.015928	-0.015928	-0.015928	-0.015928	-0.015928	-0.015928	-0.0159211	-0.0159211	-0.0159211	-0.0159211	-0.0159211	-0.0159211	-0.0159211	-0.0159211	-0.0159218	-0.0159218	-0.0159218	-0.0159218	-0.0159218	-0.0159218	-0.0159218	-0.0159218	-0.0159218	-0.0159218	-0.0159218	-0.0159218	-0.0159218	-0.0159218	-0.0159218	-0.0159218	-0.0159218	-0.0159218	-0.0159218	-0.0159218	-0.0159218	-0.0159218	-0.0159218	-0.0159218	-0.0162201	-0.0162206	-0.0162206	-0.0162588	-0.0165238	-0.0187008	-0.0474659	-0.0474659	-0.016188	-0.0161885	-0.0161885	-0.0162225	-0.016458	-0.0183596	-0.0385601	-0.0385601	-0.0161915	-0.016192	-0.016192	-0.0162264	-0.0164652	-0.0184012	-0.0408918	-0.0408918	-0.0161911	-0.0161916	-0.0161916	-0.0162259	-0.0164644	-0.0183961	-0.0402681	-0.0402681	-0.0161912	-0.0161916	-0.0161916	-0.016226	-0.0164645	-0.0183967	-0.040434	-0.040434	-0.0161912	-0.0161916	-0.0161916	-0.016226	-0.0164645	-0.0183966	-0.0403898	-0.0403898	-0.0161912	-0.0161916	-0.0161916	-0.016226	-0.0164645	-0.0183966	-0.0404016	-0.0404016	-0.0161912	-0.0161916	-0.0161916	-0.016226	-0.0164645	-0.0183966	-0.0403984	-0.0403984	-0.0167664	-0.0161916	-0.0161916	-0.016226	-0.0164645	-0.0183966	-0.0403993	-0.0399678	-0.0167026	-0.0167669	-0.016756	-0.0165519	-0.0162876	-0.016087	-0.0290908	-0.0262507	-0.0167294	-0.0167024	-0.0166928	-0.0164769	-0.0160069	-0.0141671	-0.0106845	-0.00979257	-0.0167264	-0.0167096	-0.0166998	-0.0164851	-0.0160367	-0.0143487	-0.0120731	-0.0109233	-0.0167268	-0.0167088	-0.016699	-0.0164842	-0.0160335	-0.0143314	-0.0119623	-0.0108416	-0.0167267	-0.0167089	-0.0166991	-0.0164843	-0.0160339	-0.0143331	-0.0119711	-0.0120605	-0.0164534	-0.0167444	-0.0167455	-0.0166908	-0.016208	-0.0127952	-0.00199475	-0.00200439	-0.0164837	-0.0164508	-0.016456	-0.0165031	-0.016277	-0.0138241	-0.00251523	-0.00265226	-0.0164706	-0.0164829	-0.0164877	-0.0165236	-0.0162695	-0.0137301	-0.00250654	-0.00264086	-0.016472	-0.0164794	-0.0164842	-0.0165214	-0.0162703	-0.0137386	-0.00250668	-0.00264106	-0.0164719	-0.0164797	-0.0164846	-0.0165216	-0.0162702	-0.0137379	-0.00250668	-0.00264105	-0.0164719	-0.0164797	-0.0164845	-0.0165216	-0.0162702	-0.0137379	-0.00250668	-0.00250444	-0.0164638	-0.0164622	-0.0164617	-0.016419	-0.0161826	-0.0145399	-0.00614259	-0.00614268	-0.0164645	-0.0164641	-0.0164642	-0.0164302	-0.016192	-0.0144628	-0.00599593	-0.00599592	-0.0164644	-0.0164639	-0.0164639	-0.016429	-0.016191	-0.0144702	-0.00600177	-0.00600177	-0.0164644	-0.0164639	-0.0164639	-0.0164291	-0.0161911	-0.0144695	-0.00600154	-0.00600154	-0.0164644	-0.0164639	-0.0164639	-0.0164291	-0.0161911	-0.0144695	-0.00600155	-0.00600155	-0.0164644	-0.0164639	-0.0164639	-0.0164291	-0.0161911	-0.0144695	-0.00600155	-0.00600155	-0.0164644	-0.0164639	-0.0164639	-0.0164291	-0.0161911	-0.0144695	-0.00600155	-0.00600155	-0.0164644	-0.0164639	-0.0164639	-0.0164291	-0.0161911	-0.0144695	-0.00600155	-0.00600155	-0.0164644	-0.0164639	-0.0164639	-0.0164291	-0.0161911	-0.0144695	-0.00600155	-0.00600155	-0.0164644	-0.0164639	-0.0164639	-0.0164291	-0.0161911	-0.0144695	-0.00600155	-0.00600155	-0.0164644	-0.0164639	-0.0164639	-0.0164291	-0.0161911	-0.0144695	-0.00600155	-0.00600155	-0.0164644	-0.0164639	-0.0164639	-0.0164291	-0.0161911	-0.0144695	-0.00600155	-0.00600155	-0.0164644	-0.0164639	-0.0164639	-0.0164291	-0.0161911	-0.0144695	-0.00600155	-0.00600155	-0.0164644	-0.0164639	-0.0164639	-0.0164291	-0.0161911	-0.0144695	-0.00600155	-0.00600155	-0.0164644	-0.0164639	-0.0164639	-0.0164291	-0.0161911	-0.0144695	-0.00600155	-0.00600155	-0.0164644	-0.0164639	-0.0164639	-0.0164291	-0.0161911	-0.0144695	-0.00600155	-0.00600155	-0.0164644	-0.0164639	-0.0164639	-0.0164291	-0.0161911	-0.0144695	-0.00600155	-0.00600155	-0.0164644	-0.0164639	-0.0164639	-0.0164291	-0.0161911	-0.0144695	-0.00600155	-0.00600155	-0.0164644	-0.0164639	-0.0164639	-0.0164291	-0.0161911	-0.0144695	-0.00600155	-0.00600155	-0.0164644	-0.0164639	-0.0164639	-0.0164291	-0.0161911	-0.0144695	-0.00600155	-0.00600155	0	0	0	0	0	0	0	0	0.0354198	0.0354198	0.0354198	0.0354198	0.0354198	0.0354198	0.0354198	0.0354198	0.0447844	0.0447844	0.0447844	0.0447844	0.0447844	0.0447844	0.0447844	0.0447844	0.0476476	0.0476476	0.0476476	0.0476476	0.0476476	0.0476476	0.0476476	0.0476476	0.0477313	0.0477313	0.0477313	0.0477313	0.0477313	0.0477313	0.0477313	0.0477313	0.0477578	0.0477578	0.0477578	0.0477578	0.0477578	0.0477578	0.0477578	0.0477578	0.0477661	0.0477661	0.0477661	0.0477661	0.0477661	0.0477661	0.0477661	0.0477661	0.0477687	0.0477687	0.0477687	0.0477687	0.0477687	0.0477687	0.0477687	0.0477687	0.0477696	0.0477696	0.0477696	0.0477696	0.0477696	0.0477696	0.0477696	0.0477696	0.0477699	0.0477699	0.0477699	0.0477699	0.0477699	0.0477699	0.0477699	0.0477699	0.049348	0.0796879	0.190229	0.0482011	0.049348	0.0481823	0.0481831	0.0481846	0.0498659	0.0983189	0.47321	0.0483389	0.0498659	0.048314	0.048315	0.048317	0.050037	0.11112	2.33988	0.0483829	0.050037	0.0483561	0.0483572	0.0483594	0.0500937	0.120853	7.99371	0.048397	0.0500937	0.0483696	0.0483707	0.0483729	0.0501124	0.128812	7.99379	0.0484015	0.0501124	0.0483739	0.0483751	0.0483773	0.0501187	0.135701	7.99379	0.048403	0.0501187	0.0483752	0.0483764	0.0483787	0.0501207	0.141956	7.99379	0.0484035	0.0501207	0.0483757	0.0483769	0.0483791	0.0501214	0.147879	7.99379	0.0484036	0.0501214	0.0483758	0.048377	0.0483793	0.042977	0.153711	7.99379	0.0484036	0.0501216	0.0483759	0.0483771	0.0474285	0.0409912	0.137183	7.99379	0.0490089	0.0491369	0.0492009	0.0491659	0.048802	0.0446788	0.0745993	7.99379	0.0491863	0.0476645	0.0494701	0.0494223	0.049245	0.0457826	0.0493404	7.99379	0.0492441	0.0472024	0.0495583	0.0495062	0.0493896	0.0461183	0.0417445	7.99379	0.0492629	0.0470583	0.0495872	0.0495337	0.0494369	0.0462209	0.0396965	7.99379	0.0492691	0.0470134	0.0495967	0.0495427	0.0494204	0.0394318	0.0169162	7.99379	0.0494674	0.0464955	0.0496135	0.0495941	0.0500449	0.0477546	0.0157075	7.99379	0.0492256	0.0467986	0.0492012	0.0492114	0.0493845	0.0474452	0.0155819	7.99379	0.049147	0.0468926	0.0490673	0.049087	0.0491693	0.0473482	0.0155689	7.99379	0.0491213	0.0469218	0.0490238	0.0490466	0.0490993	0.0473178	0.0155675	7.99379	0.0491131	0.0469308	0.0490097	0.0490335	0.0490765	0.0473083	0.0155674	7.99379	0.0491103	0.0469337	0.0490051	0.0490292	0.049085	0.0532366	0.023695	7.99379	0.0490119	0.0471882	0.0489969	0.0490039	0.0490204	0.0491976	0.0250081	7.99379	0.04898	0.0472677	0.0489942	0.0489957	0.0489995	0.0479004	0.025227	7.99379	0.0489696	0.0472927	0.0489933	0.048993	0.0489927	0.047491	0.0252637	7.99379	0.0489663	0.0473004	0.0489931	0.0489921	0.0489905	0.0473626	0.0252698	7.99379	0.0489652	0.0473029	0.048993	0.0489918	0.0489898	0.0473223	0.0252708	7.99379	0.0489648	0.0473037	0.048993	0.0489918	0.0489896	0.0473097	0.025271	7.99379	0.0489648	0.0473039	0.048993	0.0489917	0.0489895	0.0473057	0.025271	7.99379	0.0489647	0.0473039	0.048993	0.0489917	0.0489895	0.0473045	0.025271	7.99379	0.0489647	0.047304	0.048993	0.0489917	0.0489895	0.0473041	0.025271	7.99379	0.0489647	0.047304	0.048993	0.0489917	0.0489895	0.047304	0.025271	7.99379	0.0489647	0.047304	0.048993	0.0489917	0.0489895	0.047304	0.025271	7.99379	0.0489647	0.047304	0.048993	0.0489917	0.0489895	0.047304	0.025271	7.99379	0.0489647	0.047304	0.048993	0.0489917	0.0489895	0.047304	0.025271	7.99379	0.0489647	0.047304	0.048993	0.0489917	0.0489895	0.047304	0.025271	7.99379	0.0489647	0.047304	0.048993	0.0489917	0.0489895	0.047304	0.025271	7.99379	0.0489647	0.047304	0.048993	0.0489917	0.0489895	0.047304	0.025271	7.99379	0.0489647	0.047304	0.048993	0.0489917	0.0489895	0.047304	0.025271	7.99379	0.0489647	0.047304	0.048993	0.0489917	0.0489895	0.047304	0.025271	7.99379	0.0489647	0.047304	0.048993	0.0489917	0.0489895	0.047304	0.025271	7.99379	0.0489647	0.047304	0.048993	0.0489917	0.0489895	0	0	0	0	0	0	0	0	0.0324283	0.0324283	0.0324283	0.0324283	0.0324283	0.0324283	0.0324283	0.0324283	0.040198	0.040198	0.040198	0.040198	0.040198	0.040198	0.040198	0.040198	0.0423193	0.0423193	0.0423193	0.0423193	0.0423193	0.0423193	0.0423193	0.0423193	0.0361699	0.0361699	0.0361699	0.0361699	0.0361699	0.0361699	0.0361699	0.0361699	0.0347262	0.0347262	0.0347262	0.0347262	0.0347262	0.0347262	0.0347262	0.0347262	0.0343956	0.0343956	0.0343956	0.0343956	0.0343956	0.0343956	0.0343956	0.0343956	0.0343204	0.0343204	0.0343204	0.0343204	0.0343204	0.0343204	0.0343204	0.0343204	0.0343033	0.0343033	0.0343033	0.0343033	0.0343033	0.0343033	0.0343033	0.0343033	0.0342994	0.0342994	0.0342994	0.0342994	0.0342994	0.0342994	0.0342994	0.0342994	0.040699	0.218144	2.96675	0.0375118	0.0473065	0.0373635	0.0373816	0.0374158	0.0424598	0.692143	7.31863	0.0383183	0.0515547	0.0381293	0.0381523	0.038196	0.0429575	5.19722	7.31863	0.0385234	0.0530226	0.0383231	0.0383476	0.0383938	0.0430992	7.31863	7.31863	0.0385758	0.0535394	0.0383724	0.0383972	0.0384441	0.0431396	7.31863	7.31863	0.0385892	0.0537225	0.0383849	0.0384098	0.038457	0.0431511	7.31863	7.31863	0.0385926	0.0537876	0.038388	0.038413	0.0384602	0.0431544	7.31863	7.31863	0.0385935	0.0538107	0.0383889	0.0384138	0.0384611	0.0431554	7.31863	7.31863	0.0385937	0.0538189	0.0383891	0.038414	0.0384613	0.0186521	7.31863	7.31863	0.0385938	0.0538219	0.0383891	0.0384141	0.0316321	0.0158511	7.31863	7.31863	0.0436529	0.0442827	0.045332	0.0448012	0.0420317	0.0295205	7.31863	7.31863	0.0449595	0.0328295	0.0474611	0.0467109	0.0449619	0.0323201	7.31863	7.31863	0.0453497	0.0304298	0.0481341	0.0473046	0.0458418	0.0329253	7.31863	7.31863	0.0454669	0.0299495	0.0483487	0.0474907	0.0461095	0.0330576	7.31863	7.31863	0.0455022	0.0298544	0.0484174	0.0475491	0.0456961	0.0243633	7.31863	7.31863	0.0473628	0.026838	0.0486682	0.0483429	0.0525502	0.0531687	7.31863	7.31863	0.0450871	0.0290104	0.0448634	0.0450024	0.0466483	0.0447988	7.31863	7.31863	0.0444134	0.0294312	0.0437482	0.0440188	0.0448623	0.0423853	7.31863	7.31863	0.0442159	0.0295134	0.0434266	0.0437332	0.0443353	0.0417136	7.31863	7.31863	0.0441582	0.0295295	0.0433343	0.0436507	0.044181	0.0415286	7.31863	7.31863	0.0441413	0.0295327	0.0433078	0.0436269	0.0443744	0.0595519	7.31863	7.31863	0.0432655	0.0311385	0.0431982	0.0432686	0.0434433	0.0441603	7.31863	7.31863	0.0430155	0.0314716	0.0431669	0.0431661	0.0431765	0.0398834	7.31863	7.31863	0.0429444	0.0315412	0.043158	0.0431369	0.0431003	0.03877	7.31863	7.31863	0.0429242	0.0315557	0.0431555	0.0431285	0.0430786	0.0384852	7.31863	7.31863	0.0429185	0.0315587	0.0431547	0.0431261	0.0430724	0.0384127	7.31863	7.31863	0.0429169	0.0315594	0.0431545	0.0431254	0.0430707	0.0383943	7.31863	7.31863	0.0429164	0.0315595	0.0431544	0.0431252	0.0430701	0.0383896	7.31863	7.31863	0.0429162	0.0315595	0.0431544	0.0431252	0.04307	0.0383884	7.31863	7.31863	0.0429162	0.0315595	0.0431544	0.0431252	0.04307	0.0383881	7.31863	7.31863	0.0429162	0.0315595	0.0431544	0.0431252	0.04307	0.038388	7.31863	7.31863	0.0429162	0.0315595	0.0431544	0.0431252	0.04307	0.038388	7.31863	7.31863	0.0429162	0.0315595	0.0431544	0.0431252	0.04307	0.038388	7.31863	7.31863	0.0429162	0.0315595	0.0431544	0.0431252	0.04307	0.038388	7.31863	7.31863	0.0429162	0.0315595	0.0431544	0.0431252	0.04307	0.038388	7.31863	7.31863	0.0429162	0.0315595	0.0431544	0.0431252	0.04307	0.038388	7.31863	7.31863	0.0429162	0.0315595	0.0431544	0.0431252	0.04307	0.038388	7.31863	7.31863	0.0429162	0.0315595	0.0431544	0.0431252	0.04307	0.038388	7.31863	7.31863	0.0429162	0.0315595	0.0431544	0.0431252	0.04307	0.038388	7.31863	7.31863	0.0429162	0.0315595	0.0431544	0.0431252	0.04307	0.038388	7.31863	7.31863	0.0429162	0.0315595	0.0431544	0.0431252	0.04307	0	0	0	0	0	0	0	0	0.0411615	0.0411615	0.0411615	0.0411615	0.0411615	0.0411615	0.0411615	0.0411615	0.0540598	0.0540598	0.0540598	0.0540598	0.0540598	0.0540598	0.0540598	0.0540598	0.0588754	0.0588754	0.0588754	0.0588754	0.0588754	0.0588754	0.0588754	0.0588754	0.022137	0.022137	0.022137	0.022137	0.022137	0.022137	0.022137	0.022137	0.0173437	0.0173437	0.0173437	0.0173437	0.0173437	0.0173437	0.0173437	0.0173437	0.0168	0.0168	0.0168	0.0168	0.0168	0.0168	0.0168	0.0168	0.0167394	0.0167394	0.0167394	0.0167394	0.0167394	0.0167394	0.0167394	0.0167394	0.0167327	0.0167327	0.0167327	0.0167327	0.0167327	0.0167327	0.0167327	0.0167327	0.016732	0.016732	0.016732	0.016732	0.016732	0.016732	0.016732	0.016732	0.0333421	1.10125	9.19307	0.0284232	0.110556	0.0277606	0.02799	0.0284232	0.0372244	9.23927	9.28961	0.0307158	0.204337	0.0298684	0.030161	0.0307158	0.0381948	9.28961	9.28961	0.0311866	0.374323	0.030289	0.0305985	0.0311866	0.0384413	9.28961	9.28961	0.0312841	1.06994	0.0303737	0.0306875	0.0312841	0.0385042	9.28961	9.28961	0.0313044	8.64212	0.0303907	0.0307056	0.0313044	0.0385202	9.28961	9.28961	0.0313086	9.28961	0.0303941	0.0307093	0.0313086	0.0385243	9.28961	9.28961	0.0313095	9.28961	0.0303948	0.03071	0.0313095	0.0385254	9.28961	9.28961	0.0313097	9.28961	0.030395	0.0307102	0.0313097	0.00297458	9.28961	9.28961	0.0313097	9.28961	0.030395	0.0307102	0.00995129	0.00234793	9.28961	9.28961	0.0646298	9.28961	0.0794446	0.070984	0.0516948	0.025223	9.28961	9.28961	0.0786409	9.28961	0.109713	0.0918009	0.0665235	0.0293582	9.28961	9.28961	0.0862565	9.28961	0.133848	0.10529	0.0733701	0.0301748	9.28961	9.28961	0.090698	9.28961	0.156781	0.115058	0.0767629	0.0303387	9.28961	9.28961	0.093392	9.28961	0.182129	0.122686	0.0706457	0.0347105	9.28961	9.28961	0.120248	9.28961	0.224987	0.150218	0.182294	0.210873	9.28961	9.28961	0.100116	9.28961	0.185421	0.118826	0.156715	0.189366	9.28961	9.28961	0.0876787	9.28961	0.143151	0.0966526	0.13253	0.164556	9.28961	9.28961	0.0807731	9.28961	0.108453	0.0835095	0.113063	0.139883	9.28961	9.28961	0.0771744	9.28961	0.0862953	0.0765718	0.0994698	0.118968	9.28961	9.28961	0.0753626	9.28961	0.0745566	0.0731434	0.095862	0.182537	9.28961	9.28961	0.0661799	9.28961	0.067393	0.0662216	0.0757763	0.114476	9.28961	9.28961	0.0622823	9.28961	0.0642765	0.0632601	0.0663611	0.0731002	9.28961	9.28961	0.0606976	9.28961	0.0629659	0.0620335	0.0623569	0.0556075	9.28961	9.28961	0.0600649	9.28961	0.0624226	0.0615325	0.0607276	0.0495281	9.28961	9.28961	0.0598141	9.28961	0.0621988	0.061329	0.0600768	0.0475739	9.28961	9.28961	0.059715	9.28961	0.0621069	0.0612465	0.0598188	0.0469622	9.28961	9.28961	0.0596758	9.28961	0.0620691	0.0612131	0.0597168	0.0467723	9.28961	9.28961	0.0596604	9.28961	0.0620536	0.0611996	0.0596765	0.0467136	9.28961	9.28961	0.0596543	9.28961	0.0620472	0.0611941	0.0596606	0.0466954	9.28961	9.28961	0.0596518	9.28961	0.0620446	0.0611919	0.0596544	0.0466898	9.28961	9.28961	0.0596509	9.28961	0.0620436	0.061191	0.0596519	0.046688	9.28961	9.28961	0.0596505	9.28961	0.0620432	0.0611906	0.059651	0.0466875	9.28961	9.28961	0.0596504	9.28961	0.062043	0.0611905	0.0596506	0.0466873	9.28961	9.28961	0.0596503	9.28961	0.0620429	0.0611904	0.0596504	0.0466873	9.28961	9.28961	0.0596503	9.28961	0.0620429	0.0611904	0.0596503	0.0466873	9.28961	9.28961	0.0596503	9.28961	0.0620429	0.0611904	0.0596503	0.0466873	9.28961	9.28961	0.0596503	9.28961	0.0620429	0.0611904	0.0596503	0.0466873	9.28961	9.28961	0.0596503	9.28961	0.0620429	0.0611904	0.0596503	0.0466873	9.28961	9.28961	0.0596503	9.28961	0.0620429	0.0611904	0.0596503	0.0466873	9.28961	9.28961	0.0596503	9.28961	0.0620429	0.0611904	0.0596503	0	0	0	0	0	0	0	0	-0.0304252	-0.0304252	-0.0304252	-0.0304252	-0.0304252	-0.0304252	-0.0304252	-0.0304252	-0.0248676	-0.0248676	-0.0248676	-0.0248676	-0.0248676	-0.0248676	-0.0248676	-0.0248676	-0.0258012	-0.0258012	-0.0258012	-0.0258012	-0.0258012	-0.0258012	-0.0258012	-0.0258012	-0.000717928	-0.000717928	-0.000717928	-0.000717928	-0.000717928	-0.000717928	-0.000717928	-0.000717928	-0.000848364	-0.000848364	-0.000848364	-0.000848364	-0.000848364	-0.000848364	-0.000848364	-0.000848364	-0.000847629	-0.000847629	-0.000847629	-0.000847629	-0.000847629	-0.000847629	-0.000847629	-0.000847629	-0.000847632	-0.000847632	-0.000847632	-0.000847632	-0.000847632	-0.000847632	-0.000847632	-0.000847632	-0.000847632	-0.000847632	-0.000847632	-0.000847632	-0.000847632	-0.000847632	-0.000847632	-0.000847632	-0.000847632	-0.000847632	-0.000847632	-0.000847632	-0.000847632	-0.000847632	-0.000847632	-0.000847632	-0.0064292	-0.614014	-6.85124	-0.0055269	-0.614014	-0.00509218	-0.0055269	-0.0064292	-0.00619493	-0.0113659	-4.8308e-17	-0.00535755	-0.0113659	-0.00495043	-0.00535755	-0.00619493	-0.0062046	-0.575978	-6.85133	-0.00536358	-0.575978	-0.0049551	-0.00536358	-0.0062046	-0.00620419	-0.0146336	-4.82789e-17	-0.00536337	-0.0146336	-0.00495495	-0.00536337	-0.00620419	-0.00620421	-0.564604	-6.85133	-0.00536338	-0.564604	-0.00495494	-0.00536338	-0.00620421	-0.00620421	-0.0157819	-4.82789e-17	-0.00536338	-0.0157819	-0.00495494	-0.00536338	-0.00620421	-0.00620421	-0.560656	-6.85133	-0.00536338	-0.560656	-0.00495494	-0.00536338	-0.00620421	-0.00620421	-0.0162011	-4.82789e-17	-0.00536338	-0.0162011	-0.00495494	-0.00536338	-0.00620421	-0.000110475	-0.559222	-6.85133	-0.00536338	-0.559222	-0.00495494	-0.00536338	-0.000110475	-0.000115048	-0.000291671	-1.68935e-22	-0.0690837	-0.000291671	-0.131007	-0.0690837	-0.0265584	-0.0209636	-9.06319e-05	-1.78607e-08	-0.0416464	-9.06319e-05	-0.0570047	-0.0416464	-0.0175889	-0.0182545	-9.07533e-05	-1.78607e-08	-0.0499305	-9.07533e-05	-0.0928	-0.0499305	-0.018668	-0.0185857	-9.07532e-05	-1.78607e-08	-0.0472703	-9.07532e-05	-0.0733361	-0.0472703	-0.0185348	-0.0185449	-9.07532e-05	-1.78607e-08	-0.0481088	-9.07532e-05	-0.0833572	-0.0481088	-0.00999373	-0.0742188	-1.03604e-05	-5.00291e-13	-0.110054	-1.03604e-05	-0.102659	-0.110054	-0.715275	-0.483996	-7.77156e-05	-2.6745e-10	-0.0204767	-7.77156e-05	-0.0176146	-0.0204767	-0.000479619	-0.00223546	-7.76807e-05	-2.6745e-10	-0.0370815	-7.76807e-05	-0.030965	-0.0370815	-0.0554283	-0.0547894	-7.76807e-05	-2.6745e-10	-0.0332201	-7.76807e-05	-0.0283429	-0.0332201	-0.0385444	-0.0387078	-7.76807e-05	-2.6745e-10	-0.0340807	-7.76807e-05	-0.0288398	-0.0340807	-0.0431002	-0.0430537	-7.76807e-05	-2.6745e-10	-0.033887	-7.76807e-05	-0.028745	-0.033887	-0.0568885	-0.056906	-0.000229905	-5.05336e-08	-0.0223071	-0.000229905	-0.0250461	-0.0223071	-0.0164661	-0.0164641	-0.000229673	-5.05336e-08	-0.0240883	-0.000229673	-0.0256681	-0.0240883	-0.0215338	-0.0215341	-0.000229673	-5.05336e-08	-0.0238054	-0.000229673	-0.0255624	-0.0238054	-0.0208217	-0.0208217	-0.000229673	-5.05336e-08	-0.0238501	-0.000229673	-0.0255804	-0.0238501	-0.0209203	-0.0209203	-0.000229673	-5.05336e-08	-0.023843	-0.000229673	-0.0255773	-0.023843	-0.0209067	-0.0209066	-0.000229673	-5.05336e-08	-0.0238441	-0.000229673	-0.0255778	-0.0238441	-0.0209085	-0.0209085	-0.000229673	-5.05336e-08	-0.0238439	-0.000229673	-0.0255777	-0.0238439	-0.0209083	-0.0209083	-0.000229673	-5.05336e-08	-0.023844	-0.000229673	-0.0255777	-0.023844	-0.0209083	-0.0209083	-0.000229673	-5.05336e-08	-0.023844	-0.000229673	-0.0255777	-0.023844	-0.0209083	-0.0209083	-0.000229673	-5.05336e-08	-0.023844	-0.000229673	-0.0255777	-0.023844	-0.0209083	-0.0209083	-0.000229673	-5.05336e-08	-0.023844	-0.000229673	-0.0255777	-0.023844	-0.0209083	-0.0209083	-0.000229673	-5.05336e-08	-0.023844	-0.000229673	-0.0255777	-0.023844	-0.0209083	-0.0209083	-0.000229673	-5.05336e-08	-0.023844	-0.000229673	-0.0255777	-0.023844	-0.0209083	-0.0209083	-0.000229673	-5.05336e-08	-0.023844	-0.000229673	-0.0255777	-0.023844	-0.0209083	-0.0209083	-0.000229673	-5.05336e-08	-0.023844	-0.000229673	-0.0255777	-0.023844	-0.0209083	-0.0209083	-0.000229673	-5.05336e-08	-0.023844	-0.000229673	-0.0255777	-0.023844	-0.0209083	-0.0209083	-0.000229673	-5.05336e-08	-0.023844	-0.000229673	-0.0255777	-0.023844	-0.0209083	-0.0209083	-0.000229673	-5.05336e-08	-0.023844	-0.000229673	-0.0255777	-0.023844	-0.0209083	-0.0209083	-0.000229673	-5.05336e-08	-0.023844	-0.000229673	-0.0255777	-0.023844	-0.0209083	-0.0209083	-0.000229673	-5.05336e-08	-0.023844	-0.000229673	-0.0255777	-0.023844	-0.0209083	0	0	0	0	0	0	0	0	0.00746984	0.00746984	0.00746984	0.00746984	0.00746984	0.00746984	0.00746984	0.00746984	0.00784887	0.00784887	0.00784887	0.00784887	0.00784887	0.00784887	0.00784887	0.00784887	0.00786861	0.00786861	0.00786861	0.00786861	0.00786861	0.00786861	0.00786861	0.00786861	3.924e-06	3.924e-06	3.924e-06	3.924e-06	3.924e-06	3.924e-06	3.924e-06	3.924e-06	3.72386e-06	3.72386e-06	3.72386e-06	3.72386e-06	3.72386e-06	3.72386e-06	3.72386e-06	3.72386e-06	3.72385e-06	3.72385e-06	3.72385e-06	3.72385e-06	3.72385e-06	3.72385e-06	3.72385e-06	3.72385e-06	3.72385e-06	3.72385e-06	3.72385e-06	3.72385e-06	3.72385e-06	3.72385e-06	3.72385e-06	3.72385e-06	3.72385e-06	3.72385e-06	3.72385e-06	3.72385e-06	3.72385e-06	3.72385e-06	3.72385e-06	3.72385e-06	3.72385e-06	3.72385e-06	3.72385e-06	3.72385e-06	3.72385e-06	3.72385e-06	3.72385e-06	3.72385e-06	0.00020094	0.00747002	1.27978	0.00020094	1.27978	0.000171208	0.000277512	0.000671696	0.000201204	0.00784888	1.68574	0.000201204	1.68574	0.000171399	0.000278017	0.000674688	0.000201205	0.00786861	1.68584	0.000201205	1.68584	0.000171399	0.000278019	0.000674701	0.000201205	0.00786964	1.68584	0.000201205	1.68584	0.000171399	0.000278019	0.000674701	0.000201205	0.00786969	1.68584	0.000201205	1.68584	0.000171399	0.000278019	0.000674701	0.000201205	0.0078697	1.68584	0.000201205	1.68584	0.000171399	0.000278019	0.000674701	0.000201205	0.0078697	1.68584	0.000201205	1.68584	0.000171399	0.000278019	0.000674701	0.000201205	0.0078697	1.68584	0.000201205	1.68584	0.000171399	0.000278019	0.000674701	2.29717e-05	0.0078697	1.68584	0.000201205	1.68584	0.000171399	0.000278019	1.32756e-07	2.29445e-05	0.000902125	0.538697	0.0453771	1.65021	0.116606	0.0154862	0.00067168	0.0205898	1.91966e-05	1.20272e-08	0.050815	0.00193553	0.229343	0.0103517	0.000167884	0.0235683	1.90841e-05	3.33354e-10	0.0526295	3.33025e-08	0.421602	0.0100059	0.000167322	0.0240335	1.90841e-05	3.33354e-10	0.0532488	3.28761e-08	0.919236	0.00998307	0.000167322	0.024107	1.90841e-05	3.33354e-10	0.0534618	3.28761e-08	1.63614	0.00998156	1.91029e-05	0.124647	0.000167157	3.33354e-10	0.277794	3.33354e-10	1.68568	0.121163	0.789884	0.815887	0.000495122	2.36053e-07	0.0919527	2.37696e-08	1.68264	0.035724	1.1862	1.24525	0.000496203	2.36053e-07	0.027764	2.37696e-08	1.68258	0.0204166	1.63655	1.65229	0.000496207	2.36053e-07	0.0182146	2.37696e-08	1.68258	0.0184605	1.68331	1.68357	0.000496207	2.36053e-07	0.0171042	2.37696e-08	1.68258	0.0182242	1.68399	1.684	0.000496207	2.36053e-07	0.0169795	2.37696e-08	1.68258	0.0181959	1.68522	1.68333	0.000167688	2.36053e-07	0.00695875	2.36053e-07	1.68055	0.00508509	1.66563	1.67967	0.000167322	2.36053e-07	0.00651147	2.36053e-07	1.68048	0.0046613	1.66285	1.67952	0.000167322	2.36053e-07	0.00649219	2.36053e-07	1.68048	0.00464821	1.66242	1.67951	0.000167322	2.36053e-07	0.00649136	2.36053e-07	1.68048	0.0046478	1.66236	1.67951	0.000167322	2.36053e-07	0.00649133	2.36053e-07	1.68048	0.00464779	1.66235	1.67951	0.000167322	2.36053e-07	0.00649133	2.36053e-07	1.68048	0.00464779	1.66235	1.67951	0.000167322	2.36053e-07	0.00649133	2.36053e-07	1.68048	0.00464779	1.66235	1.67951	0.000167322	2.36053e-07	0.00649133	2.36053e-07	1.68048	0.00464779	1.66235	1.67951	0.000167322	2.36053e-07	0.00649133	2.36053e-07	1.68048	0.00464779	1.66235	1.67951	0.000167322	2.36053e-07	0.00649133	2.36053e-07	1.68048	0.00464779	1.66235	1.67951	0.000167322	2.36053e-07	0.00649133	2.36053e-07	1.68048	0.00464779	1.66235	1.67951	0.000167322	2.36053e-07	0.00649133	2.36053e-07	1.68048	0.00464779	1.66235	1.67951	0.000167322	2.36053e-07	0.00649133	2.36053e-07	1.68048	0.00464779	1.66235	1.67951	0.000167322	2.36053e-07	0.00649133	2.36053e-07	1.68048	0.00464779	1.66235	1.67951	0.000167322	2.36053e-07	0.00649133	2.36053e-07	1.68048	0.00464779	1.66235	1.67951	0.000167322	2.36053e-07	0.00649133	2.36053e-07	1.68048	0.00464779	1.66235	1.67951	0.000167322	2.36053e-07	0.00649133	2.36053e-07	1.68048	0.00464779	1.66235	1.67951	0.000167322	2.36053e-07	0.00649133	2.36053e-07	1.68048	0.00464779	1.66235	1.67951	0.000167322	2.36053e-07	0.00649133	2.36053e-07	1.68048	0.00464779	1.66235	1.67951	0.000167322	2.36053e-07	0.00649133	2.36053e-07	1.68048	0.00464779	1.66235	0	0	0	0	0	0	0	0	-0.00486096	-0.00486096	-0.00486096	-0.00486096	-0.00486096	-0.00486096	-0.00486096	-0.00486096	-0.00470685	-0.00470685	-0.00470685	-0.00470685	-0.00470685	-0.00470685	-0.00470685	-0.00470685	-0.00471166	-0.00471166	-0.00471166	-0.00471166	-0.00471166	-0.00471166	-0.00471166	-0.00471166	-2.68091e-07	-2.68091e-07	-2.68091e-07	-2.68091e-07	-2.68091e-07	-2.68091e-07	-2.68091e-07	-2.68091e-07	-2.76631e-07	-2.76631e-07	-2.76631e-07	-2.76631e-07	-2.76631e-07	-2.76631e-07	-2.76631e-07	-2.76631e-07	-2.76631e-07	-2.76631e-07	-2.76631e-07	-2.76631e-07	-2.76631e-07	-2.76631e-07	-2.76631e-07	-2.76631e-07	-2.76631e-07	-2.76631e-07	-2.76631e-07	-2.76631e-07	-2.76631e-07	-2.76631e-07	-2.76631e-07	-2.76631e-07	-2.76631e-07	-2.76631e-07	-2.76631e-07	-2.76631e-07	-2.76631e-07	-2.76631e-07	-2.76631e-07	-2.76631e-07	-2.76631e-07	-2.76631e-07	-2.76631e-07	-2.76631e-07	-2.76631e-07	-2.76631e-07	-2.76631e-07	-2.76631e-07	-4.00502e-05	-0.000219996	-0.00486095	-4.65944e-05	-1.04545	-4.00502e-05	-0.000219996	-0.00486095	-4.00396e-05	-0.000219674	-0.00470685	-4.65801e-05	-0.0207205	-4.00396e-05	-0.000219674	-0.00470685	-4.00396e-05	-0.000219675	-0.00471166	-4.65801e-05	-1.03823	-4.00396e-05	-0.000219675	-0.00471166	-4.00396e-05	-0.000219675	-0.00471152	-4.65801e-05	-0.0217206	-4.00396e-05	-0.000219675	-0.00471152	-4.00396e-05	-0.000219675	-0.00471152	-4.65801e-05	-1.03786	-4.00396e-05	-0.000219675	-0.00471152	-4.00396e-05	-0.000219675	-0.00471152	-4.65801e-05	-0.0217734	-4.00396e-05	-0.000219675	-0.00471152	-4.00396e-05	-0.000219675	-0.00471152	-4.65801e-05	-1.03784	-4.00396e-05	-0.000219675	-0.00471152	-4.00396e-05	-0.000219675	-0.00471152	-4.65801e-05	-0.0217762	-4.00396e-05	-0.000219675	-0.00471152	-0.000350637	-0.000219675	-0.00471152	-4.65801e-05	-1.03784	-4.00396e-05	-0.000219675	-8.26638e-08	-0.000349912	-0.0019213	-8.15242e-06	-0.0486219	-3.88129e-07	-0.0756749	-0.0019213	-8.41214e-06	-0.0697017	-0.000317751	-6.33159e-08	-0.0282927	-6.42038e-10	-0.0433025	-0.000317751	-6.33158e-08	-0.0449869	-0.00032116	-6.33193e-08	-0.0322717	-6.42038e-10	-0.0532098	-0.00032116	-6.33193e-08	-0.0526451	-0.000321153	-6.33193e-08	-0.0314524	-6.42038e-10	-0.0499688	-0.000321153	-6.33193e-08	-0.0501484	-0.000321153	-6.33193e-08	-0.0316194	-6.42038e-10	-0.0510078	-0.000321153	-6.42038e-10	-0.0541224	-0.0177646	-3.67504e-05	-0.251875	-1.77362e-12	-0.287139	-0.0177646	-0.00872303	-0.1152	-0.00540542	-0.000884484	-0.00227875	-4.24344e-10	-0.00178987	-0.00540542	-0.000834833	-0.00560208	-0.00586643	-0.000879511	-0.0118959	-4.24344e-10	-0.0118495	-0.00586643	-0.000879802	-0.0115557	-0.00584856	-0.000879541	-0.0111658	-4.24344e-10	-0.0110898	-0.00584856	-0.000879538	-0.0111113	-0.00584925	-0.000879541	-0.0112196	-4.24344e-10	-0.0111454	-0.00584925	-0.000879541	-0.0111439	-0.00584922	-0.000879541	-0.0112156	-4.24344e-10	-0.0111414	-0.00584922	-0.0086725	-0.00630193	-0.000783801	-3.65359e-05	-0.00356237	-8.07363e-09	-0.00414433	-0.000783801	-3.46891e-05	-0.00427947	-0.000810659	-3.67414e-05	-0.00374791	-8.07363e-09	-0.00434113	-0.000810659	-3.67419e-05	-0.00433724	-0.000810514	-3.67414e-05	-0.0037433	-8.07363e-09	-0.00433547	-0.000810514	-3.67414e-05	-0.00433558	-0.000810514	-3.67414e-05	-0.00374341	-8.07363e-09	-0.00433563	-0.000810514	-3.67414e-05	-0.00433563	-0.000810514	-3.67414e-05	-0.00374341	-8.07363e-09	-0.00433563	-0.000810514	-3.67414e-05	-0.00433563	-0.000810514	-3.67414e-05	-0.00374341	-8.07363e-09	-0.00433563	-0.000810514	-3.67414e-05	-0.00433563	-0.000810514	-3.67414e-05	-0.00374341	-8.07363e-09	-0.00433563	-0.000810514	-3.67414e-05	-0.00433563	-0.000810514	-3.67414e-05	-0.00374341	-8.07363e-09	-0.00433563	-0.000810514	-3.67414e-05	-0.00433563	-0.000810514	-3.67414e-05	-0.00374341	-8.07363e-09	-0.00433563	-0.000810514	-3.67414e-05	-0.00433563	-0.000810514	-3.67414e-05	-0.00374341	-8.07363e-09	-0.00433563	-0.000810514	-3.67414e-05	-0.00433563	-0.000810514	-3.67414e-05	-0.00374341	-8.07363e-09	-0.00433563	-0.000810514	-3.67414e-05	-0.00433563	-0.000810514	-3.67414e-05	-0.00374341	-8.07363e-09	-0.00433563	-0.000810514	-3.67414e-05	-0.00433563	-0.000810514	-3.67414e-05	-0.00374341	-8.07363e-09	-0.00433563	-0.000810514	-3.67414e-05	-0.00433563	-0.000810514	-3.67414e-05	-0.00374341	-8.07363e-09	-0.00433563	-0.000810514	-3.67414e-05	-0.00433563	-0.000810514	-3.67414e-05	-0.00374341	-8.07363e-09	-0.00433563	-0.000810514	-3.67414e-05	-0.00433563	-0.000810514	-3.67414e-05	-0.00374341	-8.07363e-09	-0.00433563	-0.000810514	-3.67414e-05	-0.00433563	-0.000810514	-3.67414e-05	-0.00374341	-8.07363e-09	-0.00433563	-0.000810514	-3.67414e-05	-0.00433563	-0.000810514	-3.67414e-05	-0.00374341	-8.07363e-09	-0.00433563	-0.000810514	-3.67414e-05	-0.00433563	-0.000810514	-3.67414e-05	-0.00374341	-8.07363e-09	-0.00433563	-0.000810514	-3.67414e-05	-0.00433563	-0.000810514	-3.67414e-05	-0.00374341	-8.07363e-09	-0.00433563	-0.000810514	-3.67414e-05	0	0	0	0	0	0	0	0	0.0462411	0.0462411	0.0462411	0.0462411	0.0462411	0.0462411	0.0462411	0.0462411	0.0628072	0.0628072	0.0628072	0.0628072	0.0628072	0.0628072	0.0628072	0.0628072	0.0700799	0.0700799	0.0700799	0.0700799	0.0700799	0.0700799	0.0700799	0.0700799	3.67523e-05	3.67523e-05	3.67523e-05	3.67523e-05	3.67523e-05	3.67523e-05	3.67523e-05	3.67523e-05	2.30571e-05	2.30571e-05	2.30571e-05	2.30571e-05	2.30571e-05	2.30571e-05	2.30571e-05	2.30571e-05	2.3055e-05	2.3055e-05	2.3055e-05	2.3055e-05	2.3055e-05	2.3055e-05	2.3055e-05	2.3055e-05	2.3055e-05	2.3055e-05	2.3055e-05	2.3055e-05	2.3055e-05	2.3055e-05	2.3055e-05	2.3055e-05	2.3055e-05	2.3055e-05	2.3055e-05	2.3055e-05	2.3055e-05	2.3055e-05	2.3055e-05	2.3055e-05	2.3055e-05	2.3055e-05	2.3055e-05	2.3055e-05	2.3055e-05	2.3055e-05	2.3055e-05	2.3055e-05	0.00105998	0.00171812	0.00415859	0.00124406	7.92255	0.00124406	0.0462482	7.92255	0.00106732	0.00173761	0.00427461	0.00125421	10.436	0.00125421	0.0628101	10.436	0.00106737	0.00173784	0.0042779	0.00125429	10.436	0.00125429	0.0700812	10.436	0.00106737	0.00173784	0.004278	0.00125429	10.436	0.00125429	0.073532	10.436	0.00106737	0.00173784	0.004278	0.00125429	10.436	0.00125429	0.0752283	10.436	0.00106737	0.00173784	0.004278	0.00125429	10.436	0.00125429	0.0760762	10.436	0.00106737	0.00173784	0.004278	0.00125429	10.436	0.00125429	0.0765037	10.436	0.00106737	0.00173784	0.004278	0.00125429	10.436	0.00125429	0.0767201	10.436	0.0596592	0.00173784	0.004278	0.00125429	10.436	0.00125429	0.0768299	10.436	0.0878762	0.0967927	0.004278	0.282824	10.436	0.154099	0.00883483	10.436	1.20104	0.109612	0.00106451	1.36882	10.436	0.347845	0.000125277	10.436	10.3877	0.119264	0.00104199	10.3861	10.436	1.16132	0.000118221	10.436	10.436	0.127081	0.00104183	10.436	10.436	10.0778	0.000118216	10.436	10.436	0.133782	0.00104183	10.436	10.436	10.436	0.000118216	10.436	10.436	1.56587	0.128315	10.436	10.436	10.436	0.00103545	10.436	10.436	10.404	0.294535	10.436	10.436	10.436	0.00308275	10.436	10.436	10.436	0.842416	10.436	10.436	10.436	0.00312504	10.436	10.436	10.436	8.04673	10.436	10.436	10.436	0.00312592	10.436	10.436	10.436	10.436	10.436	10.436	10.436	0.00312594	10.436	10.436	10.436	10.436	10.436	10.436	10.436	0.00312594	10.436	10.436	10.436	10.436	10.436	10.436	10.436	0.00105638	10.436	10.436	10.436	10.436	10.436	10.436	10.436	0.00104193	10.436	10.436	10.436	10.436	10.436	10.436	10.436	0.00104183	10.436	10.436	10.436	10.436	10.436	10.436	10.436	0.00104183	10.436	10.436	10.436	10.436	10.436	10.436	10.436	0.00104183	10.436	10.436	10.436	10.436	10.436	10.436	10.436	0.00104183	10.436	10.436	10.436	10.436	10.436	10.436	10.436	0.00104183	10.436	10.436	10.436	10.436	10.436	10.436	10.436	0.00104183	10.436	10.436	10.436	10.436	10.436	10.436	10.436	0.00104183	10.436	10.436	10.436	10.436	10.436	10.436	10.436	0.00104183	10.436	10.436	10.436	10.436	10.436	10.436	10.436	0.00104183	10.436	10.436	10.436	10.436	10.436	10.436	10.436	0.00104183	10.436	10.436	10.436	10.436	10.436	10.436	10.436	0.00104183	10.436	10.436	10.436	10.436	10.436	10.436	10.436	0.00104183	10.436	10.436	10.436	10.436	10.436	10.436	10.436	0.00104183	10.436	10.436	10.436	10.436	10.436	10.436	10.436	0.00104183	10.436	10.436	10.436	10.436	10.436	10.436	10.436	0.00104183	10.436	10.436	10.436	10.436	10.436	10.436	10.436	0.00104183	10.436	10.436	10.436	10.436	10.436	10.436	10.436	0.00104183	10.436	10.436	10.436	10.436	10.436	10.436	10.436	0.00104183	10.436	0	0	0	0	0	0	0	0	-0.0277329	-0.0277329	-0.0277329	-0.0277329	-0.0277329	-0.0277329	-0.0277329	-0.0277329	-0.0230755	-0.0230755	-0.0230755	-0.0230755	-0.0230755	-0.0230755	-0.0230755	-0.0230755	-0.0237993	-0.0237993	-0.0237993	-0.0237993	-0.0237993	-0.0237993	-0.0237993	-0.0237993	-0.000663176	-0.000663176	-0.000663176	-0.000663176	-0.000663176	-0.000663176	-0.000663176	-0.000663176	-0.000773577	-0.000773577	-0.000773577	-0.000773577	-0.000773577	-0.000773577	-0.000773577	-0.000773577	-0.000773009	-0.000773009	-0.000773009	-0.000773009	-0.000773009	-0.000773009	-0.000773009	-0.000773009	-0.000773011	-0.000773011	-0.000773011	-0.000773011	-0.000773011	-0.000773011	-0.000773011	-0.000773011	-0.000773011	-0.000773011	-0.000773011	-0.000773011	-0.000773011	-0.000773011	-0.000773011	-0.000773011	-0.000773011	-0.000773011	-0.000773011	-0.000773011	-0.000773011	-0.000773011	-0.000773011	-0.000773011	-0.00464389	-0.00504034	-0.0058632	-0.00504034	-0.559935	-0.0058632	-0.559935	-6.24499	-0.00452585	-0.0048993	-0.00566805	-0.0048993	-0.0148384	-0.00566805	-0.0148384	-2.49062e-15	-0.0045294	-0.0049039	-0.00567541	-0.0049039	-0.514001	-0.00567541	-0.514001	-6.24506	-0.0045293	-0.00490375	-0.00567514	-0.00490375	-0.0201283	-0.00567514	-0.0201283	-2.48947e-15	-0.0045293	-0.00490375	-0.00567515	-0.00490375	-0.497631	-0.00567515	-0.497631	-6.24506	-0.0045293	-0.00490375	-0.00567515	-0.00490375	-0.0224371	-0.00567515	-0.0224371	-2.48947e-15	-0.0045293	-0.00490375	-0.00567515	-0.00490375	-0.490636	-0.00567515	-0.490636	-6.24506	-0.0045293	-0.00490375	-0.00567515	-0.00490375	-0.0235024	-0.00567515	-0.0235024	-2.48947e-15	-0.0583802	-0.00490375	-0.00567515	-0.00490375	-0.48744	-0.00567515	-0.48744	-5.56335	-0.0409087	-0.0631616	-0.0233313	-0.0631616	-0.000428697	-0.0233313	-0.000428697	-8.14246e-19	-0.0940108	-0.0394779	-0.0163797	-0.0394779	-8.25368e-05	-0.0163797	-8.25368e-05	-1.62803e-08	-0.0663158	-0.0461691	-0.0171533	-0.0461691	-8.27272e-05	-0.0171533	-8.27272e-05	-1.62803e-08	-0.0795696	-0.0441721	-0.0170654	-0.0441721	-8.27271e-05	-0.0170654	-8.27271e-05	-1.62803e-08	-0.0729289	-0.044759	-0.0170754	-0.044759	-8.27271e-05	-0.0170754	-8.27271e-05	-1.65078e-10	-0.0270124	-0.102541	-0.0912548	-0.102541	-9.44415e-06	-0.0912548	-9.44415e-06	-3.41892e-12	-0.0381011	-0.019619	-0.0277125	-0.019619	-7.08392e-05	-0.0277125	-7.08392e-05	-2.43784e-10	-0.0246412	-0.0339927	-0.0422038	-0.0339927	-7.08103e-05	-0.0422038	-7.08103e-05	-2.43784e-10	-0.0269408	-0.0309065	-0.0383468	-0.0309065	-7.08103e-05	-0.0383468	-7.08103e-05	-2.43784e-10	-0.0265333	-0.0315447	-0.0393378	-0.0315447	-7.08103e-05	-0.0393378	-7.08103e-05	-2.43784e-10	-0.0266051	-0.0314116	-0.0390808	-0.0314116	-7.08103e-05	-0.0390808	-7.08103e-05	-2.42098e-09	-0.0236233	-0.0206699	-0.0168927	-0.0206699	-0.000209571	-0.0168927	-0.000209571	-4.6062e-08	-0.0236186	-0.0221965	-0.0195728	-0.0221965	-0.000209378	-0.0195728	-0.000209378	-4.6062e-08	-0.0236193	-0.0219729	-0.0192278	-0.0219729	-0.000209378	-0.0192278	-0.000209378	-4.6062e-08	-0.0236192	-0.0220055	-0.0192719	-0.0220055	-0.000209378	-0.0192719	-0.000209378	-4.6062e-08	-0.0236192	-0.0220007	-0.0192663	-0.0220007	-0.000209378	-0.0192663	-0.000209378	-4.6062e-08	-0.0236192	-0.0220014	-0.019267	-0.0220014	-0.000209378	-0.019267	-0.000209378	-4.6062e-08	-0.0236192	-0.0220013	-0.0192669	-0.0220013	-0.000209378	-0.0192669	-0.000209378	-4.6062e-08	-0.0236192	-0.0220013	-0.0192669	-0.0220013	-0.000209378	-0.0192669	-0.000209378	-4.6062e-08	-0.0236192	-0.0220013	-0.0192669	-0.0220013	-0.000209378	-0.0192669	-0.000209378	-4.6062e-08	-0.0236192	-0.0220013	-0.0192669	-0.0220013	-0.000209378	-0.0192669	-0.000209378	-4.6062e-08	-0.0236192	-0.0220013	-0.0192669	-0.0220013	-0.000209378	-0.0192669	-0.000209378	-4.6062e-08	-0.0236192	-0.0220013	-0.0192669	-0.0220013	-0.000209378	-0.0192669	-0.000209378	-4.6062e-08	-0.0236192	-0.0220013	-0.0192669	-0.0220013	-0.000209378	-0.0192669	-0.000209378	-4.6062e-08	-0.0236192	-0.0220013	-0.0192669	-0.0220013	-0.000209378	-0.0192669	-0.000209378	-4.6062e-08	-0.0236192	-0.0220013	-0.0192669	-0.0220013	-0.000209378	-0.0192669	-0.000209378	-4.6062e-08	-0.0236192	-0.0220013	-0.0192669	-0.0220013	-0.000209378	-0.0192669	-0.000209378	-4.6062e-08	-0.0236192	-0.0220013	-0.0192669	-0.0220013	-0.000209378	-0.0192669	-0.000209378	-4.6062e-08	-0.0236192	-0.0220013	-0.0192669	-0.0220013	-0.000209378	-0.0192669	-0.000209378	-4.6062e-08	-0.0236192	-0.0220013	-0.0192669	-0.0220013	-0.000209378	-0.0192669	-0.000209378	-4.6062e-08	-0.0236192	-0.0220013	-0.0192669	-0.0220013	-0.000209378	-0.0192669	-0.000209378	-4.6062e-08	0	0	0	0	0	0	0	0	0.0182238	0.0182238	0.0182238	0.0182238	0.0182238	0.0182238	0.0182238	0.0182238	0.0205623	0.0205623	0.0205623	0.0205623	0.0205623	0.0205623	0.0205623	0.0205623	0.0208833	0.0208833	0.0208833	0.0208833	0.0208833	0.0208833	0.0208833	0.0208833	0.00761503	0.00761503	0.00761503	0.00761503	0.00761503	0.00761503	0.00761503	0.00761503	0.00697242	0.00697242	0.00697242	0.00697242	0.00697242	0.00697242	0.00697242	0.00697242	0.00694271	0.00694271	0.00694271	0.00694271	0.00694271	0.00694271	0.00694271	0.00694271	0.00694134	0.00694134	0.00694134	0.00694134	0.00694134	0.00694134	0.00694134	0.00694134	0.00694128	0.00694128	0.00694128	0.00694128	0.00694128	0.00694128	0.00694128	0.00694128	0.00694127	0.00694127	0.00694127	0.00694127	0.00694127	0.00694127	0.00694127	0.00694127	0.0115174	0.0116126	0.0117924	0.0117924	0.0458938	0.0138336	0.460248	4.06729	0.0118726	0.0119783	0.0121782	0.0121782	0.0592822	0.0144808	2.96246	4.11287	0.0119007	0.0120074	0.0122095	0.0122095	0.064721	0.0145431	4.11287	4.11287	0.0119029	0.0120097	0.012212	0.012212	0.067068	0.0145491	4.11287	4.11287	0.011903	0.0120099	0.0122122	0.0122122	0.0681065	0.0145497	4.11287	4.11287	0.0119031	0.0120099	0.0122122	0.0122122	0.0685711	0.0145497	4.11287	4.11287	0.0119031	0.0120099	0.0122122	0.0122122	0.0687799	0.0145497	4.11287	4.11287	0.0119031	0.0120099	0.0122122	0.0122122	0.0688739	0.0145497	4.11287	4.11287	0.0275278	0.0120099	0.0122122	0.0122122	0.0689164	0.0145497	4.11287	4.11287	0.0305225	0.027774	0.0232324	0.0252194	0.0221127	0.0145497	4.11287	4.11287	0.0351891	0.0305603	0.0243995	0.026836	0.00404607	0.0121092	4.11287	4.11287	0.0362896	0.0311281	0.0245887	0.0271244	0.00358802	0.0119147	4.11287	4.11287	0.036554	0.031245	0.0246195	0.0271762	0.00357711	0.0118993	4.11287	4.11287	0.0366178	0.0312692	0.0246245	0.0271855	0.00357684	0.0118981	4.11287	4.11286	0.025178	0.0364598	0.0338456	0.0344226	0.00192525	0.0226362	4.11287	3.74132	0.0234355	0.024841	0.0261064	0.0251531	0.00338033	0.0243034	4.11287	3.81753	0.0217828	0.0230026	0.0248035	0.0236567	0.0034132	0.024573	4.11287	3.92981	0.0215457	0.0227244	0.0245906	0.0234235	0.00341395	0.0246169	4.11287	4.0241	0.0215119	0.0226826	0.024556	0.0233874	0.00341397	0.0246241	4.11287	4.06499	0.0215071	0.0226763	0.0245504	0.0233818	0.00341397	0.0246252	4.11287	4.10044	0.021048	0.0209963	0.0209351	0.0207737	0.00465288	0.0178594	4.11287	4.11283	0.0209424	0.020764	0.0204398	0.020418	0.00469136	0.0170762	4.11287	4.11283	0.0209277	0.0207321	0.0203729	0.0203699	0.00469256	0.0169878	4.11287	4.11283	0.0209257	0.0207277	0.0203639	0.0203634	0.0046926	0.0169779	4.11287	4.11283	0.0209254	0.0207271	0.0203626	0.0203626	0.0046926	0.0169768	4.11287	4.11283	0.0209254	0.020727	0.0203625	0.0203625	0.0046926	0.0169766	4.11287	4.11283	0.0209253	0.020727	0.0203624	0.0203624	0.0046926	0.0169766	4.11287	4.11283	0.0209253	0.020727	0.0203624	0.0203624	0.0046926	0.0169766	4.11287	4.11283	0.0209253	0.020727	0.0203624	0.0203624	0.0046926	0.0169766	4.11287	4.11283	0.0209253	0.020727	0.0203624	0.0203624	0.0046926	0.0169766	4.11287	4.11283	0.0209253	0.020727	0.0203624	0.0203624	0.0046926	0.0169766	4.11287	4.11283	0.0209253	0.020727	0.0203624	0.0203624	0.0046926	0.0169766	4.11287	4.11283	0.0209253	0.020727	0.0203624	0.0203624	0.0046926	0.0169766	4.11287	4.11283	0.0209253	0.020727	0.0203624	0.0203624	0.0046926	0.0169766	4.11287	4.11283	0.0209253	0.020727	0.0203624	0.0203624	0.0046926	0.0169766	4.11287	4.11283	0.0209253	0.020727	0.0203624	0.0203624	0.0046926	0.0169766	4.11287	4.11283	0.0209253	0.020727	0.0203624	0.0203624	0.0046926	0.0169766	4.11287	4.11283	0.0209253	0.020727	0.0203624	0.0203624	0.0046926	0.0169766	4.11287	4.11283	0.0209253	0.020727	0.0203624	0.0203624	0.0046926	0.0169766	4.11287	4.11283	0.0209253	0.020727	0.0203624	0.0203624	0.0046926	0.0169766	4.11287	4.11283	0	0	0	0	0	0	0	0	-0.0036798	-0.0036798	-0.0036798	-0.0036798	-0.0036798	-0.0036798	-0.0036798	-0.0036798	-0.00359115	-0.00359115	-0.00359115	-0.00359115	-0.00359115	-0.00359115	-0.00359115	-0.00359115	-0.00359327	-0.00359327	-0.00359327	-0.00359327	-0.00359327	-0.00359327	-0.00359327	-0.00359327	-0.00302754	-0.00302754	-0.00302754	-0.00302754	-0.00302754	-0.00302754	-0.00302754	-0.00302754	-0.00303892	-0.00303892	-0.00303892	-0.00303892	-0.00303892	-0.00303892	-0.00303892	-0.00303892	-0.00303869	-0.00303869	-0.00303869	-0.00303869	-0.00303869	-0.00303869	-0.00303869	-0.00303869	-0.00303869	-0.00303869	-0.00303869	-0.00303869	-0.00303869	-0.00303869	-0.00303869	-0.00303869	-0.00303869	-0.00303869	-0.00303869	-0.00303869	-0.00303869	-0.00303869	-0.00303869	-0.00303869	-0.00303869	-0.00303869	-0.00303869	-0.00303869	-0.00303869	-0.00303869	-0.00303869	-0.00303869	-0.00331054	-0.00331214	-0.00331518	-0.00332369	-0.00419279	-0.00360643	-0.0194342	-0.288287	-0.00330457	-0.00330615	-0.00330911	-0.00331742	-0.00416086	-0.0035929	-0.0174671	-0.0612536	-0.00330471	-0.00330628	-0.00330925	-0.00331757	-0.00416174	-0.00359321	-0.0176925	-0.220235	-0.0033047	-0.00330627	-0.00330924	-0.00331756	-0.00416171	-0.00359321	-0.0176665	-0.0924434	-0.0033047	-0.00330627	-0.00330924	-0.00331755	-0.00416171	-0.00359321	-0.0176695	-0.188309	-0.0033047	-0.00330627	-0.00330924	-0.00331755	-0.00416171	-0.00359321	-0.017669	-0.111397	-0.0033047	-0.00330627	-0.00330924	-0.00331755	-0.00416171	-0.00359321	-0.0176692	-0.170573	-0.0033047	-0.00330627	-0.00330924	-0.00331755	-0.00416171	-0.00359321	-0.0176692	-0.123282	-0.00385501	-0.00330627	-0.00330924	-0.00331755	-0.00416171	-0.00359321	-0.0176692	-0.136232	-0.00384095	-0.00385682	-0.00378431	-0.00375308	-0.00342261	-0.00320799	-0.00770437	-0.0241316	-0.00388933	-0.00384084	-0.00376706	-0.00372738	-0.00271512	-0.00295214	-0.00138561	-0.000394341	-0.0038881	-0.00384124	-0.00376749	-0.00372801	-0.00272789	-0.00295715	-0.00144502	-0.000461802	-0.00388813	-0.00384124	-0.00376747	-0.00372799	-0.00272766	-0.00295705	-0.00144446	-0.000461594	-0.00388813	-0.00384124	-0.00376747	-0.00372799	-0.00272767	-0.00295705	-0.00144446	-0.00024842	-0.00361621	-0.00390396	-0.00389872	-0.0038798	-0.00245343	-0.00331226	-0.000111279	-2.51352e-07	-0.00362357	-0.00361315	-0.00364269	-0.00364413	-0.00271071	-0.00349724	-0.00017105	-6.17495e-07	-0.0036009	-0.00362013	-0.00364889	-0.00364983	-0.00270609	-0.00349296	-0.000170982	-6.17497e-07	-0.00360145	-0.00361996	-0.00364872	-0.0036497	-0.00270617	-0.00349306	-0.000170982	-6.17497e-07	-0.00360143	-0.00361996	-0.00364873	-0.0036497	-0.00270617	-0.00349305	-0.000170982	-6.17497e-07	-0.00360143	-0.00361996	-0.00364873	-0.0036497	-0.00270617	-0.00349305	-0.000170982	-8.41836e-07	-0.00359335	-0.00359076	-0.00358678	-0.00357757	-0.00285337	-0.00330051	-0.000616185	-2.78203e-05	-0.00359313	-0.00359146	-0.00358825	-0.00357929	-0.00285058	-0.00330472	-0.000614363	-2.78153e-05	-0.00359314	-0.00359143	-0.00358822	-0.00357925	-0.00285064	-0.00330464	-0.000614371	-2.78153e-05	-0.00359313	-0.00359143	-0.00358821	-0.00357925	-0.00285064	-0.00330464	-0.000614371	-2.78153e-05	-0.00359314	-0.00359143	-0.00358821	-0.00357925	-0.00285064	-0.00330464	-0.000614371	-2.78153e-05	-0.00359313	-0.00359143	-0.00358821	-0.00357925	-0.00285064	-0.00330464	-0.000614371	-2.78153e-05	-0.00359314	-0.00359143	-0.00358821	-0.00357925	-0.00285064	-0.00330464	-0.000614371	-2.78153e-05	-0.00359313	-0.00359143	-0.00358821	-0.00357925	-0.00285064	-0.00330464	-0.000614371	-2.78153e-05	-0.00359314	-0.00359143	-0.00358821	-0.00357925	-0.00285064	-0.00330464	-0.000614371	-2.78153e-05	-0.00359313	-0.00359143	-0.00358821	-0.00357925	-0.00285064	-0.00330464	-0.000614371	-2.78153e-05	-0.00359314	-0.00359143	-0.00358821	-0.00357925	-0.00285064	-0.00330464	-0.000614371	-2.78153e-05	-0.00359313	-0.00359143	-0.00358821	-0.00357925	-0.00285064	-0.00330464	-0.000614371	-2.78153e-05	-0.00359314	-0.00359143	-0.00358821	-0.00357925	-0.00285064	-0.00330464	-0.000614371	-2.78153e-05	-0.00359313	-0.00359143	-0.00358821	-0.00357925	-0.00285064	-0.00330464	-0.000614371	-2.78153e-05	-0.00359314	-0.00359143	-0.00358821	-0.00357925	-0.00285064	-0.00330464	-0.000614371	-2.78153e-05	-0.00359313	-0.00359143	-0.00358821	-0.00357925	-0.00285064	-0.00330464	-0.000614371	-2.78153e-05	-0.00359314	-0.00359143	-0.00358821	-0.00357925	-0.00285064	-0.00330464	-0.000614371	-2.78153e-05	-0.00359313	-0.00359143	-0.00358821	-0.00357925	-0.00285064	-0.00330464	-0.000614371	-2.78153e-05	-0.00359314	-0.00359143	-0.00358821	-0.00357925	-0.00285064	-0.00330464	-0.000614371	-2.78153e-05	-0.00359313	-0.00359143	-0.00358821	-0.00357925	-0.00285064	-0.00330464	-0.000614371	-2.78153e-05	0	0	0	0	0	0	0	0	-0.00811946	-0.00811946	-0.00811946	-0.00811946	-0.00811946	-0.00811946	-0.00811946	-0.00811946	-0.00769407	-0.00769407	-0.00769407	-0.00769407	-0.00769407	-0.00769407	-0.00769407	-0.00769407	-0.0077158	-0.0077158	-0.0077158	-0.0077158	-0.0077158	-0.0077158	-0.0077158	-0.0077158	-0.00758297	-0.00758297	-0.00758297	-0.00758297	-0.00758297	-0.00758297	-0.00758297	-0.00758297	-0.00758965	-0.00758965	-0.00758965	-0.00758965	-0.00758965	-0.00758965	-0.00758965	-0.00758965	-0.00758932	-0.00758932	-0.00758932	-0.00758932	-0.00758932	-0.00758932	-0.00758932	-0.00758932	-0.00758934	-0.00758934	-0.00758934	-0.00758934	-0.00758934	-0.00758934	-0.00758934	-0.00758934	-0.00758934	-0.00758934	-0.00758934	-0.00758934	-0.00758934	-0.00758934	-0.00758934	-0.00758934	-0.00758934	-0.00758934	-0.00758934	-0.00758934	-0.00758934	-0.00758934	-0.00758934	-0.00758934	-0.00765497	-0.0076551	-0.00765534	-0.00765797	-0.00784053	-0.00784053	-0.0126758	-0.0303894	-0.00765164	-0.00765176	-0.00765198	-0.00765448	-0.00782748	-0.00782748	-0.0122567	-0.0261714	-0.00765181	-0.00765193	-0.00765216	-0.00765466	-0.00782816	-0.00782816	-0.0122907	-0.0269057	-0.0076518	-0.00765192	-0.00765216	-0.00765465	-0.00782812	-0.00782812	-0.0122879	-0.0267764	-0.0076518	-0.00765192	-0.00765216	-0.00765465	-0.00782812	-0.00782812	-0.0122882	-0.0267991	-0.0076518	-0.00765192	-0.00765216	-0.00765465	-0.00782812	-0.00782812	-0.0122881	-0.0267951	-0.0076518	-0.00765192	-0.00765216	-0.00765465	-0.00782812	-0.00782812	-0.0122881	-0.0267958	-0.0076518	-0.00765192	-0.00765216	-0.00765465	-0.00782812	-0.00782812	-0.0122881	-0.0267957	-0.00777682	-0.00765192	-0.00765216	-0.00765465	-0.00782812	-0.00782812	-0.0122881	-0.0262736	-0.00777037	-0.00777694	-0.00776795	-0.00775055	-0.00767401	-0.00759158	-0.0105372	-0.0190091	-0.00777643	-0.00777036	-0.00776161	-0.0077426	-0.00750003	-0.00742352	-0.00643475	-0.00500126	-0.00777612	-0.0077707	-0.00776193	-0.007743	-0.00750869	-0.00743179	-0.00661224	-0.00548854	-0.00777613	-0.00777068	-0.00776191	-0.00774298	-0.00750826	-0.00743138	-0.00660447	-0.00547082	-0.00777613	-0.00777068	-0.00776191	-0.00774298	-0.00750828	-0.00743141	-0.00660481	-0.00492122	-0.00771545	-0.0077783	-0.00777825	-0.00777391	-0.00742762	-0.00743141	-0.00285089	-0.000497457	-0.0077186	-0.00771514	-0.00771924	-0.00772408	-0.00750586	-0.00754631	-0.00315754	-0.000604538	-0.0077156	-0.00771838	-0.00772225	-0.00772663	-0.00750197	-0.00754057	-0.00315112	-0.000604107	-0.00771575	-0.0077182	-0.0077221	-0.0077265	-0.00750217	-0.00754085	-0.00315125	-0.000604108	-0.00771576	-0.00771821	-0.00772211	-0.0077265	-0.00750215	-0.00754084	-0.00315125	-0.000604108	-0.00771576	-0.00771821	-0.00772211	-0.0077265	-0.00750215	-0.00754084	-0.00315125	-0.000637072	-0.00771472	-0.00771443	-0.00771399	-0.00771112	-0.00754277	-0.00754084	-0.00479708	-0.00201796	-0.00771474	-0.00771463	-0.00771441	-0.00771191	-0.00754074	-0.00754084	-0.00474495	-0.00199951	-0.00771474	-0.00771461	-0.00771438	-0.00771186	-0.00754084	-0.00754084	-0.00474659	-0.00199976	-0.00771474	-0.00771462	-0.00771438	-0.00771187	-0.00754084	-0.00754084	-0.00474654	-0.00199976	-0.00771474	-0.00771462	-0.00771438	-0.00771186	-0.00754084	-0.00754084	-0.00474654	-0.00199976	-0.00771474	-0.00771462	-0.00771438	-0.00771187	-0.00754084	-0.00754084	-0.00474654	-0.00199976	-0.00771474	-0.00771462	-0.00771438	-0.00771186	-0.00754084	-0.00754084	-0.00474654	-0.00199976	-0.00771474	-0.00771462	-0.00771438	-0.00771187	-0.00754084	-0.00754084	-0.00474654	-0.00199976	-0.00771474	-0.00771462	-0.00771438	-0.00771186	-0.00754084	-0.00754084	-0.00474654	-0.00199976	-0.00771474	-0.00771462	-0.00771438	-0.00771187	-0.00754084	-0.00754084	-0.00474654	-0.00199976	-0.00771474	-0.00771462	-0.00771438	-0.00771186	-0.00754084	-0.00754084	-0.00474654	-0.00199976	-0.00771474	-0.00771462	-0.00771438	-0.00771187	-0.00754084	-0.00754084	-0.00474654	-0.00199976	-0.00771474	-0.00771462	-0.00771438	-0.00771186	-0.00754084	-0.00754084	-0.00474654	-0.00199976	-0.00771474	-0.00771462	-0.00771438	-0.00771187	-0.00754084	-0.00754084	-0.00474654	-0.00199976	-0.00771474	-0.00771462	-0.00771438	-0.00771186	-0.00754084	-0.00754084	-0.00474654	-0.00199976	-0.00771474	-0.00771462	-0.00771438	-0.00771187	-0.00754084	-0.00754084	-0.00474654	-0.00199976	-0.00771474	-0.00771462	-0.00771438	-0.00771186	-0.00754084	-0.00754084	-0.00474654	-0.00199976	-0.00771474	-0.00771462	-0.00771438	-0.00771187	-0.00754084	-0.00754084	-0.00474654	-0.00199976	-0.00771474	-0.00771462	-0.00771438	-0.00771186	-0.00754084	-0.00754084	-0.00474654	-0.00199976	-0.00771474	-0.00771462	-0.00771438	-0.00771187	-0.00754084	-0.00754084	-0.00474654	-0.00199976	0	0	0	0	0	0	0	0	0.04343	0.04343	0.04343	0.04343	0.04343	0.04343	0.04343	0.04343	0.0579018	0.0579018	0.0579018	0.0579018	0.0579018	0.0579018	0.0579018	0.0579018	0.0637188	0.0637188	0.0637188	0.0637188	0.0637188	0.0637188	0.0637188	0.0637188	0.0659031	0.0659031	0.0659031	0.0659031	0.0659031	0.0659031	0.0659031	0.0659031	0.0668617	0.0668617	0.0668617	0.0668617	0.0668617	0.0668617	0.0668617	0.0668617	0.0672868	0.0672868	0.0672868	0.0672868	0.0672868	0.0672868	0.0672868	0.0672868	0.0674761	0.0674761	0.0674761	0.0674761	0.0674761	0.0674761	0.0674761	0.0674761	0.0675606	0.0675606	0.0675606	0.0675606	0.0675606	0.0675606	0.0675606	0.0675606	0.0675983	0.0675983	0.0675983	0.0675983	0.0675983	0.0675983	0.0675983	0.0675983	0.0679376	0.0781064	0.197194	0.0677788	0.0690418	0.0677762	0.0677765	0.0677788	0.0680901	0.0837168	0.454702	0.0678596	0.0697036	0.067856	0.0678564	0.0678596	0.0681587	0.086874	2.08416	0.0678959	0.0700091	0.0678917	0.0678922	0.0678959	0.0681897	0.0887023	9.80086	0.0679122	0.0701506	0.0679078	0.0679083	0.0679122	0.0682037	0.0897785	9.80156	0.0679195	0.0702162	0.067915	0.0679155	0.0679195	0.06821	0.0904179	9.80156	0.0679228	0.0702467	0.0679182	0.0679188	0.0679228	0.0682128	0.0908001	9.80156	0.0679243	0.0702608	0.0679197	0.0679202	0.0679243	0.0682141	0.0910291	9.80156	0.067925	0.0702674	0.0679203	0.0679209	0.067925	0.0653422	0.0911667	9.80156	0.0679252	0.0702705	0.0679206	0.0679212	0.067087	0.0641131	0.0874158	9.80156	0.068196	0.0694049	0.0682415	0.0682262	0.0678035	0.066021	0.0740074	9.80156	0.0683155	0.067744	0.0683864	0.0683636	0.0681228	0.066859	0.0677321	9.80156	0.0683695	0.0670043	0.0684519	0.0684258	0.0682667	0.0672305	0.0649795	9.80156	0.0683939	0.0666774	0.0684816	0.0684538	0.0683317	0.0673957	0.0638075	9.80156	0.0684049	0.0665335	0.068495	0.0684666	0.0682802	0.0662451	0.0499862	9.80156	0.0684582	0.0651648	0.0685041	0.0684907	0.0688277	0.068633	0.0466072	9.80156	0.0683464	0.06498	0.0683471	0.0683483	0.0685214	0.0683505	0.0455754	9.80156	0.0682959	0.0649007	0.0682762	0.068284	0.0683828	0.068223	0.0452649	9.80156	0.068273	0.0648667	0.0682441	0.068255	0.0683201	0.0681656	0.0451719	9.80156	0.0682627	0.064852	0.0682297	0.068242	0.0682919	0.0681397	0.0451441	9.80156	0.0682581	0.0648458	0.0682232	0.068236	0.0683196	0.0694979	0.0508034	9.80156	0.0682319	0.0654894	0.0682187	0.0682243	0.0682597	0.0686325	0.0527432	9.80156	0.0682201	0.0657686	0.0682168	0.0682189	0.0682327	0.0682411	0.0534248	9.80156	0.0682148	0.0658902	0.0682159	0.0682165	0.0682205	0.0680648	0.0536665	9.80156	0.0682124	0.0659432	0.0682154	0.0682154	0.068215	0.0679855	0.0537524	9.80156	0.0682113	0.0659663	0.0682153	0.0682149	0.0682125	0.0679499	0.053783	9.80156	0.0682108	0.0659764	0.0682152	0.0682147	0.0682114	0.0679339	0.0537939	9.80156	0.0682106	0.0659808	0.0682152	0.0682146	0.0682109	0.0679267	0.0537977	9.80156	0.0682105	0.0659827	0.0682151	0.0682146	0.0682106	0.0679235	0.0537991	9.80156	0.0682105	0.0659835	0.0682151	0.0682146	0.0682105	0.067922	0.0537996	9.80156	0.0682105	0.0659839	0.0682151	0.0682146	0.0682105	0.0679213	0.0537998	9.80156	0.0682105	0.065984	0.0682151	0.0682146	0.0682105	0.0679211	0.0537998	9.80156	0.0682105	0.0659841	0.0682151	0.0682146	0.0682105	0.0679209	0.0537998	9.80156	0.0682105	0.0659841	0.0682151	0.0682146	0.0682105	0.0679209	0.0537998	9.80156	0.0682105	0.0659841	0.0682151	0.0682146	0.0682105	0.0679209	0.0537998	9.80156	0.0682105	0.0659841	0.0682151	0.0682146	0.0682105	0.0679209	0.0537998	9.80156	0.0682105	0.0659841	0.0682151	0.0682146	0.0682105	0.0679209	0.0537998	9.80156	0.0682105	0.0659841	0.0682151	0.0682146	0.0682105	0.0679209	0.0537998	9.80156	0.0682105	0.0659841	0.0682151	0.0682146	0.0682105	0.0679209	0.0537998	9.80156	0.0682105	0.0659841	0.0682151	0.0682146	0.0682105	0.0679209	0.0537998	9.80156	0.0682105	0.0659841	0.0682151	0.0682146	0.0682105	0	0	0	0	0	0	0	0	0.0371405	0.0371405	0.0371405	0.0371405	0.0371405	0.0371405	0.0371405	0.0371405	0.0474978	0.0474978	0.0474978	0.0474978	0.0474978	0.0474978	0.0474978	0.0474978	0.0508673	0.0508673	0.0508673	0.0508673	0.0508673	0.0508673	0.0508673	0.0508673	0.0495854	0.0495854	0.0495854	0.0495854	0.0495854	0.0495854	0.0495854	0.0495854	0.0491666	0.0491666	0.0491666	0.0491666	0.0491666	0.0491666	0.0491666	0.0491666	0.0490305	0.0490305	0.0490305	0.0490305	0.0490305	0.0490305	0.0490305	0.0490305	0.0489864	0.0489864	0.0489864	0.0489864	0.0489864	0.0489864	0.0489864	0.0489864	0.0489721	0.0489721	0.0489721	0.0489721	0.0489721	0.0489721	0.0489721	0.0489721	0.0489674	0.0489674	0.0489674	0.0489674	0.0489674	0.0489674	0.0489674	0.0489674	0.0505837	0.0829461	1.78298	0.0501705	0.0602212	0.0501509	0.0501578	0.050206	0.0511275	0.103737	8.38181	0.0505714	0.0648693	0.0505452	0.0505544	0.0506191	0.0513118	0.118915	8.38211	0.0507057	0.0668914	0.0506772	0.0506872	0.0507576	0.0513744	0.131359	8.38211	0.0507508	0.0677905	0.0507215	0.0507318	0.0508042	0.0513956	0.142509	8.38211	0.0507659	0.0681941	0.0507364	0.0507467	0.0508198	0.0514028	0.153288	8.38211	0.050771	0.0683761	0.0507414	0.0507517	0.0508251	0.0514053	0.164467	8.38211	0.0507727	0.0684583	0.050743	0.0507534	0.0508268	0.0514062	0.176903	8.38211	0.0507733	0.0684954	0.0507436	0.050754	0.0508274	0.0405819	0.191821	8.38211	0.0507735	0.0685122	0.0507438	0.0507542	0.0449375	0.0377736	0.167517	8.38211	0.0528377	0.0605943	0.0531871	0.0529869	0.0504054	0.0465699	0.0866612	8.38211	0.0535431	0.0478861	0.0540535	0.0537676	0.0522048	0.0493615	0.0508112	8.38211	0.0537934	0.0440224	0.0543641	0.054046	0.0528298	0.0502818	0.040076	8.38211	0.0538826	0.0429104	0.0544759	0.0541456	0.0530487	0.0505889	0.0373245	8.38211	0.0539143	0.0425955	0.0545161	0.0541813	0.0520817	0.0504402	0.0177312	8.38211	0.0543141	0.0349582	0.054573	0.0544375	0.0569844	0.0587616	0.0175281	8.38211	0.0533838	0.0353468	0.0533252	0.0533689	0.0545089	0.0551711	0.0175044	8.38211	0.0530564	0.0354379	0.0528869	0.052993	0.0536237	0.0538765	0.0175017	8.38211	0.0529416	0.0354594	0.0527338	0.0528614	0.0533108	0.0534172	0.0175013	8.38211	0.0529014	0.0354644	0.0526804	0.0528154	0.0532005	0.0532552	0.0175013	8.38211	0.0528873	0.0354655	0.0526618	0.0527994	0.0536917	0.0565743	0.025167	8.38211	0.052693	0.0391086	0.0526349	0.0526756	0.0529366	0.0535528	0.0264804	8.38211	0.0526253	0.0400639	0.0526255	0.0526325	0.0526728	0.0524931	0.0267121	8.38211	0.0526017	0.0403183	0.0526222	0.0526175	0.052581	0.0521265	0.0267533	8.38211	0.0525935	0.0403862	0.0526211	0.0526123	0.0525491	0.0520002	0.0267605	8.38211	0.0525907	0.0404044	0.0526207	0.0526105	0.052538	0.0519568	0.0267618	8.38211	0.0525897	0.0404093	0.0526206	0.0526098	0.0525342	0.0519419	0.0267621	8.38211	0.0525893	0.0404106	0.0526205	0.0526096	0.0525328	0.0519367	0.0267621	8.38211	0.0525892	0.040411	0.0526205	0.0526095	0.0525324	0.051935	0.0267621	8.38211	0.0525892	0.0404111	0.0526205	0.0526095	0.0525322	0.0519344	0.0267621	8.38211	0.0525892	0.0404111	0.0526205	0.0526095	0.0525321	0.0519341	0.0267621	8.38211	0.0525892	0.0404111	0.0526205	0.0526095	0.0525321	0.0519341	0.0267621	8.38211	0.0525892	0.0404111	0.0526205	0.0526095	0.0525321	0.0519341	0.0267621	8.38211	0.0525892	0.0404111	0.0526205	0.0526095	0.0525321	0.0519341	0.0267621	8.38211	0.0525892	0.0404111	0.0526205	0.0526095	0.0525321	0.0519341	0.0267621	8.38211	0.0525892	0.0404111	0.0526205	0.0526095	0.0525321	0.0519341	0.0267621	8.38211	0.0525892	0.0404111	0.0526205	0.0526095	0.0525321	0.0519341	0.0267621	8.38211	0.0525892	0.0404111	0.0526205	0.0526095	0.0525321	0.0519341	0.0267621	8.38211	0.0525892	0.0404111	0.0526205	0.0526095	0.0525321	0.0519341	0.0267621	8.38211	0.0525892	0.0404111	0.0526205	0.0526095	0.0525321	0.0519341	0.0267621	8.38211	0.0525892	0.0404111	0.0526205	0.0526095	0.0525321	0	0	0	0	0	0	0	0	0.0113715	0.0113715	0.0113715	0.0113715	0.0113715	0.0113715	0.0113715	0.0113715	0.0122614	0.0122614	0.0122614	0.0122614	0.0122614	0.0122614	0.0122614	0.0122614	0.0123339	0.0123339	0.0123339	0.0123339	0.0123339	0.0123339	0.0123339	0.0123339	0.00928296	0.00928296	0.00928296	0.00928296	0.00928296	0.00928296	0.00928296	0.00928296	0.00909701	0.00909701	0.00909701	0.00909701	0.00909701	0.00909701	0.00909701	0.00909701	0.00908579	0.00908579	0.00908579	0.00908579	0.00908579	0.00908579	0.00908579	0.00908579	0.00908512	0.00908512	0.00908512	0.00908512	0.00908512	0.00908512	0.00908512	0.00908512	0.00908508	0.00908508	0.00908508	0.00908508	0.00908508	0.00908508	0.00908508	0.00908508	0.00908508	0.00908508	0.00908508	0.00908508	0.00908508	0.00908508	0.00908508	0.00908508	0.0106714	0.0306445	2.38461	0.0105002	0.0306445	0.0104756	0.0105002	0.0106714	0.0107842	0.0353083	2.5664	0.0105992	0.0353083	0.0105726	0.0105992	0.0107842	0.0107922	0.0364058	2.5664	0.0106061	0.0364058	0.0105794	0.0106061	0.0107922	0.0107928	0.0366689	2.5664	0.0106066	0.0366689	0.0105799	0.0106066	0.0107928	0.0107929	0.0367323	2.5664	0.0106067	0.0367323	0.0105799	0.0106067	0.0107929	0.0107929	0.0367475	2.5664	0.0106067	0.0367475	0.0105799	0.0106067	0.0107929	0.0107929	0.0367512	2.5664	0.0106067	0.0367512	0.0105799	0.0106067	0.0107929	0.0107929	0.0367521	2.5664	0.0106067	0.0367521	0.0105799	0.0106067	0.0107929	0.00522111	0.0367523	2.5664	0.0106067	0.0367523	0.0105799	0.0106067	0.00522111	0.00503139	0.0178729	2.5664	0.0134384	0.0178729	0.0139499	0.0134384	0.0116503	0.0114218	0.00537172	2.56572	0.0136601	0.00537172	0.0142641	0.0136601	0.0119339	0.0119158	0.00494365	2.56571	0.0136802	0.00494365	0.0142938	0.0136802	0.0119563	0.0119549	0.00492961	2.56571	0.013682	0.00492961	0.0142966	0.013682	0.0119581	0.011958	0.00492915	2.56571	0.0136822	0.00492915	0.0142969	0.0136822	0.00983389	0.0141304	0.0015651	0.0331604	0.0142845	0.0015651	0.0144101	0.0142845	0.0193613	0.0199186	0.00220226	8.32422e-09	0.0127422	0.00220226	0.0125597	0.0127422	0.0135699	0.0136201	0.00221161	6.6755e-09	0.0126127	0.00221161	0.0124067	0.0126127	0.0130594	0.0130637	0.00221174	6.6755e-09	0.0126019	0.00221174	0.0123941	0.0126019	0.0130153	0.0130156	0.00221175	6.6755e-09	0.012601	0.00221175	0.0123931	0.012601	0.0130115	0.0130115	0.00221175	6.6755e-09	0.0126009	0.00221175	0.012393	0.0126009	0.0143463	0.0143463	0.00392505	3.56864e-06	0.0123322	0.00392505	0.0123442	0.0123322	0.0122757	0.0122757	0.00397	3.56872e-06	0.0123103	0.00397	0.0123402	0.0123103	0.0121084	0.0121084	0.00397119	3.56872e-06	0.0123085	0.00397119	0.0123398	0.0123085	0.012095	0.012095	0.00397122	3.56872e-06	0.0123084	0.00397122	0.0123398	0.0123084	0.012094	0.012094	0.00397121	3.56872e-06	0.0123083	0.00397121	0.0123398	0.0123083	0.0120939	0.0120939	0.00397121	3.56872e-06	0.0123083	0.00397121	0.0123398	0.0123083	0.0120939	0.0120939	0.00397121	3.56872e-06	0.0123083	0.00397121	0.0123398	0.0123083	0.0120939	0.0120939	0.00397121	3.56872e-06	0.0123083	0.00397121	0.0123398	0.0123083	0.0120939	0.0120939	0.00397121	3.56872e-06	0.0123083	0.00397121	0.0123398	0.0123083	0.0120939	0.0120939	0.00397121	3.56872e-06	0.0123083	0.00397121	0.0123398	0.0123083	0.0120939	0.0120939	0.00397121	3.56872e-06	0.0123083	0.00397121	0.0123398	0.0123083	0.0120939	0.0120939	0.00397121	3.56872e-06	0.0123083	0.00397121	0.0123398	0.0123083	0.0120939	0.0120939	0.00397121	3.56872e-06	0.0123083	0.00397121	0.0123398	0.0123083	0.0120939	0.0120939	0.00397121	3.56872e-06	0.0123083	0.00397121	0.0123398	0.0123083	0.0120939	0.0120939	0.00397121	3.56872e-06	0.0123083	0.00397121	0.0123398	0.0123083	0.0120939	0.0120939	0.00397121	3.56872e-06	0.0123083	0.00397121	0.0123398	0.0123083	0.0120939	0.0120939	0.00397121	3.56872e-06	0.0123083	0.00397121	0.0123398	0.0123083	0.0120939	0.0120939	0.00397121	3.56872e-06	0.0123083	0.00397121	0.0123398	0.0123083	0.0120939	0.0120939	0.00397121	3.56872e-06	0.0123083	0.00397121	0.0123398	0.0123083	0.0120939	0.0120939	0.00397121	3.56872e-06	0.0123083	0.00397121	0.0123398	0.0123083	0.0120939	0	0	0	0	0	0	0	0	0.0176187	0.0176187	0.0176187	0.0176187	0.0176187	0.0176187	0.0176187	0.0176187	0.0198	0.0198	0.0198	0.0198	0.0198	0.0198	0.0198	0.0198	0.0200882	0.0200882	0.0200882	0.0200882	0.0200882	0.0200882	0.0200882	0.0200882	0.00732338	0.00732338	0.00732338	0.00732338	0.00732338	0.00732338	0.00732338	0.00732338	0.00672785	0.00672785	0.00672785	0.00672785	0.00672785	0.00672785	0.00672785	0.00672785	0.00670128	0.00670128	0.00670128	0.00670128	0.00670128	0.00670128	0.00670128	0.00670128	0.0067001	0.0067001	0.0067001	0.0067001	0.0067001	0.0067001	0.0067001	0.0067001	0.00670005	0.00670005	0.00670005	0.00670005	0.00670005	0.00670005	0.00670005	0.00670005	0.00670005	0.00670005	0.00670005	0.00670005	0.00670005	0.00670005	0.00670005	0.00670005	0.0113826	0.0442994	3.93216	0.0112091	0.444331	0.0111172	0.0113826	0.0133529	0.0117419	0.0567174	3.9763	0.0115496	2.77728	0.011448	0.0117419	0.0139554	0.0117699	0.0615292	3.9763	0.0115757	3.9763	0.0114731	0.0117699	0.0140113	0.0117721	0.0634998	3.9763	0.0115777	3.9763	0.011475	0.0117721	0.0140165	0.0117723	0.0643246	3.9763	0.0115779	3.9763	0.0114752	0.0117723	0.0140169	0.0117723	0.0646729	3.9763	0.0115779	3.9763	0.0114752	0.0117723	0.014017	0.0117723	0.0648206	3.9763	0.0115779	3.9763	0.0114752	0.0117723	0.014017	0.0117723	0.0648834	3.9763	0.0115779	3.9763	0.0114752	0.0117723	0.014017	0.00374059	0.06491	3.9763	0.0115779	3.9763	0.0114752	0.0117723	0.00108164	0.00354604	0.0208189	3.9763	0.0267752	3.9763	0.0300119	0.0243111	0.0128643	0.0207073	0.00387821	3.9763	0.0293513	3.9763	0.0339062	0.0257896	0.0115769	0.0231984	0.00346501	3.9763	0.0298551	3.9763	0.0347889	0.0260429	0.0114784	0.023584	0.0034555	3.9763	0.0299546	3.9763	0.0349921	0.0260866	0.0114709	0.0236443	0.00345528	3.9763	0.0299743	3.9763	0.035039	0.0260941	0.00364446	0.0376356	0.00185982	2.76579	0.0349493	3.9763	0.0367325	0.0330407	0.0737129	0.0628803	0.00326667	0.0762902	0.0237774	3.9763	0.0229972	0.0240965	0.0329319	0.0305793	0.00329738	1.3065e-09	0.0220828	3.9763	0.0209985	0.0227118	0.0251526	0.0247001	0.00329805	7.86264e-10	0.0218365	3.9763	0.0207224	0.0225046	0.0238909	0.0237578	0.00329807	7.86264e-10	0.0218009	3.9763	0.0206846	0.0224737	0.0236924	0.0236102	0.00329807	7.86264e-10	0.0217958	3.9763	0.0206794	0.0224692	0.0418251	0.0248665	0.00449491	5.56764e-07	0.0201811	3.9763	0.0201976	0.0199629	0.0193506	0.0202824	0.00453083	5.56765e-07	0.0199664	3.9763	0.0201332	0.0196343	0.0166732	0.0196759	0.00453191	5.56765e-07	0.0199381	3.9763	0.0201247	0.0195916	0.0163799	0.019597	0.00453194	5.56765e-07	0.0199343	3.9763	0.0201235	0.0195861	0.0163481	0.0195868	0.00453194	5.56765e-07	0.0199338	3.9763	0.0201234	0.0195853	0.0163447	0.0195854	0.00453194	5.56765e-07	0.0199338	3.9763	0.0201234	0.0195852	0.0163443	0.0195853	0.00453194	5.56765e-07	0.0199337	3.9763	0.0201234	0.0195852	0.0163442	0.0195852	0.00453194	5.56765e-07	0.0199337	3.9763	0.0201234	0.0195852	0.0163442	0.0195852	0.00453194	5.56765e-07	0.0199337	3.9763	0.0201234	0.0195852	0.0163442	0.0195852	0.00453194	5.56765e-07	0.0199337	3.9763	0.0201234	0.0195852	0.0163442	0.0195852	0.00453194	5.56765e-07	0.0199337	3.9763	0.0201234	0.0195852	0.0163442	0.0195852	0.00453194	5.56765e-07	0.0199337	3.9763	0.0201234	0.0195852	0.0163442	0.0195852	0.00453194	5.56765e-07	0.0199337	3.9763	0.0201234	0.0195852	0.0163442	0.0195852	0.00453194	5.56765e-07	0.0199337	3.9763	0.0201234	0.0195852	0.0163442	0.0195852	0.00453194	5.56765e-07	0.0199337	3.9763	0.0201234	0.0195852	0.0163442	0.0195852	0.00453194	5.56765e-07	0.0199337	3.9763	0.0201234	0.0195852	0.0163442	0.0195852	0.00453194	5.56765e-07	0.0199337	3.9763	0.0201234	0.0195852	0.0163442	0.0195852	0.00453194	5.56765e-07	0.0199337	3.9763	0.0201234	0.0195852	0.0163442	0.0195852	0.00453194	5.56765e-07	0.0199337	3.9763	0.0201234	0.0195852	0.0163442	0.0195852	0.00453194	5.56765e-07	0.0199337	3.9763	0.0201234	0.0195852	0.0163442	0	0	0	0	0	0	0	0	-0.0372322	-0.0372322	-0.0372322	-0.0372322	-0.0372322	-0.0372322	-0.0372322	-0.0372322	-0.0290878	-0.0290878	-0.0290878	-0.0290878	-0.0290878	-0.0290878	-0.0290878	-0.0290878	-0.0307023	-0.0307023	-0.0307023	-0.0307023	-0.0307023	-0.0307023	-0.0307023	-0.0307023	-0.00350471	-0.00350471	-0.00350471	-0.00350471	-0.00350471	-0.00350471	-0.00350471	-0.00350471	-0.00419989	-0.00419989	-0.00419989	-0.00419989	-0.00419989	-0.00419989	-0.00419989	-0.00419989	-0.00418052	-0.00418052	-0.00418052	-0.00418052	-0.00418052	-0.00418052	-0.00418052	-0.00418052	-0.00418105	-0.00418105	-0.00418105	-0.00418105	-0.00418105	-0.00418105	-0.00418105	-0.00418105	-0.00418104	-0.00418104	-0.00418104	-0.00418104	-0.00418104	-0.00418104	-0.00418104	-0.00418104	-0.00418104	-0.00418104	-0.00418104	-0.00418104	-0.00418104	-0.00418104	-0.00418104	-0.00418104	-0.012548	-0.0362147	-6.92822	-0.012548	-6.92822	-0.0123462	-0.0142058	-0.0362147	-0.0118692	-0.0292848	-3.80556e-19	-0.0118692	-3.80556e-19	-0.011694	-0.0132903	-0.0292848	-0.0119229	-0.0306622	-6.96176	-0.0119229	-6.96176	-0.0117448	-0.0133714	-0.0306622	-0.0119186	-0.0303834	-3.04416e-19	-0.0119186	-3.04416e-19	-0.0117408	-0.0133642	-0.0303834	-0.0119189	-0.0304396	-6.96176	-0.0119189	-6.96176	-0.0117411	-0.0133648	-0.0304396	-0.0119189	-0.0304283	-3.04416e-19	-0.0119189	-3.04416e-19	-0.0117411	-0.0133648	-0.0304283	-0.0119189	-0.0304306	-6.96176	-0.0119189	-6.96176	-0.0117411	-0.0133648	-0.0304306	-0.0119189	-0.0304301	-3.04416e-19	-0.0119189	-3.04416e-19	-0.0117411	-0.0133648	-0.0304301	-0.00641705	-0.0304302	-6.96176	-0.0119189	-6.96176	-0.0117411	-0.0133648	-0.000131789	-0.00665622	-0.0164001	-1.49962e-22	-0.0711912	-1.31362e-21	-0.0852041	-0.0420026	-0.00905333	-0.0651183	-0.00611372	-6.24785e-06	-0.0472322	-5.4729e-05	-0.052332	-0.0301326	-0.00289539	-0.0442372	-0.00654665	-6.24758e-06	-0.0553448	-5.47091e-05	-0.0650329	-0.0326003	-0.00301649	-0.0507937	-0.00652783	-6.24758e-06	-0.0524536	-5.47091e-05	-0.0597984	-0.0320712	-0.00301406	-0.0486372	-0.00652865	-6.24758e-06	-0.0534663	-5.47091e-05	-0.061903	-0.032184	-5.3642e-05	-0.0745773	-0.012126	-1.0764e-08	-0.0737745	-1.07605e-08	-0.0720624	-0.0663524	-0.188668	-0.0872506	-0.0159196	-4.84991e-07	-0.0264257	-1.63866e-07	-0.0250322	-0.0298936	-0.00732881	-0.0254801	-0.0155234	-4.84989e-07	-0.036174	-1.63865e-07	-0.0341963	-0.038067	-0.0244546	-0.0383793	-0.0155643	-4.84989e-07	-0.0339105	-1.63865e-07	-0.0321805	-0.03606	-0.0218268	-0.0352348	-0.0155601	-4.84989e-07	-0.0344232	-1.63865e-07	-0.0326135	-0.0365429	-0.0222109	-0.0359768	-0.0155605	-4.84989e-07	-0.0343064	-1.63865e-07	-0.03252	-0.0364261	-0.1633	-0.0339549	-0.0114194	-1.16843e-05	-0.0291123	-1.16843e-05	-0.0299398	-0.0253609	-0.00427495	-0.0291803	-0.0117381	-1.16834e-05	-0.0301328	-1.16834e-05	-0.0304566	-0.027293	-0.012309	-0.0301192	-0.0117133	-1.16834e-05	-0.0299295	-1.16834e-05	-0.0303524	-0.0269454	-0.0116689	-0.0299322	-0.0117152	-1.16834e-05	-0.0299699	-1.16834e-05	-0.0303734	-0.0270076	-0.0117187	-0.0299693	-0.0117151	-1.16834e-05	-0.0299619	-1.16834e-05	-0.0303691	-0.0269964	-0.0117148	-0.029962	-0.0117151	-1.16834e-05	-0.0299635	-1.16834e-05	-0.03037	-0.0269984	-0.0117151	-0.0299634	-0.0117151	-1.16834e-05	-0.0299631	-1.16834e-05	-0.0303698	-0.0269981	-0.0117151	-0.0299631	-0.0117151	-1.16834e-05	-0.0299632	-1.16834e-05	-0.0303698	-0.0269982	-0.0117151	-0.0299632	-0.0117151	-1.16834e-05	-0.0299632	-1.16834e-05	-0.0303698	-0.0269981	-0.0117151	-0.0299632	-0.0117151	-1.16834e-05	-0.0299632	-1.16834e-05	-0.0303698	-0.0269981	-0.0117151	-0.0299632	-0.0117151	-1.16834e-05	-0.0299632	-1.16834e-05	-0.0303698	-0.0269981	-0.0117151	-0.0299632	-0.0117151	-1.16834e-05	-0.0299632	-1.16834e-05	-0.0303698	-0.0269981	-0.0117151	-0.0299632	-0.0117151	-1.16834e-05	-0.0299632	-1.16834e-05	-0.0303698	-0.0269981	-0.0117151	-0.0299632	-0.0117151	-1.16834e-05	-0.0299632	-1.16834e-05	-0.0303698	-0.0269981	-0.0117151	-0.0299632	-0.0117151	-1.16834e-05	-0.0299632	-1.16834e-05	-0.0303698	-0.0269981	-0.0117151	-0.0299632	-0.0117151	-1.16834e-05	-0.0299632	-1.16834e-05	-0.0303698	-0.0269981	-0.0117151	-0.0299632	-0.0117151	-1.16834e-05	-0.0299632	-1.16834e-05	-0.0303698	-0.0269981	-0.0117151	-0.0299632	-0.0117151	-1.16834e-05	-0.0299632	-1.16834e-05	-0.0303698	-0.0269981	-0.0117151	-0.0299632	-0.0117151	-1.16834e-05	-0.0299632	-1.16834e-05	-0.0303698	-0.0269981	-0.0117151	-0.0299632	-0.0117151	-1.16834e-05	-0.0299632	-1.16834e-05	-0.0303698	-0.0269981	-0.0117151	0	0	0	0	0	0	0	0	0.0450589	0.0450589	0.0450589	0.0450589	0.0450589	0.0450589	0.0450589	0.0450589	0.0607245	0.0607245	0.0607245	0.0607245	0.0607245	0.0607245	0.0607245	0.0607245	0.0673542	0.0673542	0.0673542	0.0673542	0.0673542	0.0673542	0.0673542	0.0673542	0.0043831	0.0043831	0.0043831	0.0043831	0.0043831	0.0043831	0.0043831	0.0043831	0.00288277	0.00288277	0.00288277	0.00288277	0.00288277	0.00288277	0.00288277	0.00288277	0.00285413	0.00285413	0.00285413	0.00285413	0.00285413	0.00285413	0.00285413	0.00285413	0.00285359	0.00285359	0.00285359	0.00285359	0.00285359	0.00285359	0.00285359	0.00285359	0.00285357	0.00285357	0.00285357	0.00285357	0.00285357	0.00285357	0.00285357	0.00285357	0.00285357	0.00285357	0.00285357	0.00285357	0.00285357	0.00285357	0.00285357	0.00285357	0.011561	0.0190174	0.490236	0.0117403	9.89334	0.011561	0.0190174	0.490236	0.01225	0.0211732	5.74524	0.0124548	10.1692	0.01225	0.0211732	5.74524	0.0123063	0.0214786	10.1692	0.0125141	10.1692	0.0123063	0.0214786	10.1692	0.0123109	0.0215222	10.1692	0.0125191	10.1692	0.0123109	0.0215222	10.1692	0.0123113	0.0215284	10.1692	0.0125195	10.1692	0.0123113	0.0215284	10.1692	0.0123113	0.0215293	10.1692	0.0125195	10.1692	0.0123113	0.0215293	10.1692	0.0123113	0.0215294	10.1692	0.0125195	10.1692	0.0123113	0.0215294	10.1692	0.0123113	0.0215294	10.1692	0.0125195	10.1692	0.0123113	0.0215294	10.1692	0.022858	0.0215294	10.1692	0.0125195	10.1692	0.0123113	0.0215294	10.1692	0.0245164	0.039942	10.1692	0.124471	10.1692	0.135968	0.039942	10.1692	0.146059	0.0272252	10.1692	0.252736	10.1692	0.30193	0.0272252	10.1692	0.322241	0.025021	10.1692	0.5743	10.1692	0.859786	0.025021	10.1692	0.972352	0.0246574	10.1692	3.42992	10.1692	8.04416	0.0246574	10.1692	9.04027	0.024598	10.1692	10.1692	10.1692	10.1692	0.024598	10.1692	10.1692	0.0771387	10.1692	10.1692	10.1692	10.1692	0.0771387	10.1692	10.1692	0.0802472	10.1692	10.1692	10.1692	10.1692	0.0802472	10.1692	10.1692	0.0819114	10.1692	10.1692	10.1692	10.1692	0.0819114	10.1692	10.1692	0.0828163	10.1692	10.1692	10.1692	10.1692	0.0828163	10.1692	10.1692	0.0833125	10.1692	10.1692	10.1692	10.1692	0.0833125	10.1692	10.1692	0.0835859	10.1692	10.1692	10.1692	10.1692	0.0835859	10.1692	10.1692	0.0473241	10.1692	10.1692	10.1692	10.1692	0.0473241	10.1692	10.1692	0.0372126	10.1692	10.1692	10.1692	10.1692	0.0372126	10.1692	10.1692	0.0347988	10.1692	10.1692	10.1692	10.1692	0.0347988	10.1692	10.1692	0.034246	10.1692	10.1692	10.1692	10.1692	0.034246	10.1692	10.1692	0.0341206	10.1692	10.1692	10.1692	10.1692	0.0341206	10.1692	10.1692	0.0340923	10.1692	10.1692	10.1692	10.1692	0.0340923	10.1692	10.1692	0.0340858	10.1692	10.1692	10.1692	10.1692	0.0340858	10.1692	10.1692	0.0340844	10.1692	10.1692	10.1692	10.1692	0.0340844	10.1692	10.1692	0.0340841	10.1692	10.1692	10.1692	10.1692	0.0340841	10.1692	10.1692	0.034084	10.1692	10.1692	10.1692	10.1692	0.034084	10.1692	10.1692	0.034084	10.1692	10.1692	10.1692	10.1692	0.034084	10.1692	10.1692	0.034084	10.1692	10.1692	10.1692	10.1692	0.034084	10.1692	10.1692	0.034084	10.1692	10.1692	10.1692	10.1692	0.034084	10.1692	10.1692	0.034084	10.1692	10.1692	10.1692	10.1692	0.034084	10.1692	10.1692	0.034084	10.1692	10.1692	10.1692	10.1692	0.034084	10.1692	10.1692	0.034084	10.1692	10.1692	10.1692	10.1692	0.034084	10.1692	10.1692	0.034084	10.1692	10.1692	10.1692	10.1692	0.034084	10.1692	10.1692	0.034084	10.1692	10.1692	10.1692	10.1692	0.034084	10.1692	10.1692	0.034084	10.1692	10.1692	10.1692	10.1692	0.034084	10.1692	10.1692	0.034084	10.1692	10.1692	10.1692	10.1692	0.034084	10.1692	0	0	0	0	0	0	0	0	0.0245018	0.0245018	0.0245018	0.0245018	0.0245018	0.0245018	0.0245018	0.0245018	0.0288195	0.0288195	0.0288195	0.0288195	0.0288195	0.0288195	0.0288195	0.0288195	0.0296553	0.0296553	0.0296553	0.0296553	0.0296553	0.0296553	0.0296553	0.0296553	0.00344606	0.00344606	0.00344606	0.00344606	0.00344606	0.00344606	0.00344606	0.00344606	0.00289468	0.00289468	0.00289468	0.00289468	0.00289468	0.00289468	0.00289468	0.00289468	0.00288408	0.00288408	0.00288408	0.00288408	0.00288408	0.00288408	0.00288408	0.00288408	0.00288388	0.00288388	0.00288388	0.00288388	0.00288388	0.00288388	0.00288388	0.00288388	0.00288387	0.00288387	0.00288387	0.00288387	0.00288387	0.00288387	0.00288387	0.00288387	0.00288387	0.00288387	0.00288387	0.00288387	0.00288387	0.00288387	0.00288387	0.00288387	0.00851537	0.00979791	0.0249745	0.00865454	4.59638	0.00865454	0.0249745	4.59638	0.00884011	0.0102585	0.0289099	0.00899288	5.52973	0.00899288	0.0289099	5.52973	0.00885921	0.0102899	0.0296731	0.00901313	5.52973	0.00901313	0.0296731	5.52973	0.00886033	0.0102921	0.0298234	0.00901434	5.52973	0.00901434	0.0298234	5.52973	0.0088604	0.0102922	0.0298531	0.00901441	5.52973	0.00901441	0.0298531	5.52973	0.0088604	0.0102923	0.0298589	0.00901442	5.52973	0.00901442	0.0298589	5.52973	0.0088604	0.0102923	0.0298601	0.00901442	5.52973	0.00901442	0.0298601	5.52973	0.0088604	0.0102923	0.0298603	0.00901442	5.52973	0.00901442	0.0298603	5.52973	0.0278456	0.0102923	0.0298604	0.00901442	5.52973	0.00901442	0.0298604	5.52973	0.0315751	0.0323276	0.00727253	0.053786	5.52973	0.0484099	0.0161062	5.52973	0.0743811	0.0324484	0.00212404	0.0708996	5.52973	0.061614	0.00499433	5.52973	0.0984655	0.0324743	0.00205251	0.0793313	5.52973	0.0672056	0.00463856	5.52973	0.11523	0.0324799	0.00205153	0.0838415	5.52973	0.0697219	0.0046276	5.52973	0.128517	0.0324811	0.00205152	0.0863568	5.52973	0.0708845	0.00462726	5.52969	0.0901246	0.0668695	0.00844818	0.121497	5.52973	0.109843	0.00859404	5.52973	0.0731185	0.0475088	0.0178693	0.0632654	5.52973	0.0617558	0.0120223	5.52973	0.0430889	0.0418079	0.0190218	0.0430953	5.52973	0.0449778	0.0122992	5.52973	0.035332	0.0402624	0.0191677	0.0377179	5.52973	0.0402596	0.0123218	5.52973	0.0335649	0.0398534	0.0191863	0.0364005	5.52973	0.0390236	0.0123237	5.52973	0.0331747	0.0397458	0.0191887	0.0360848	5.52973	0.0387062	0.0123238	5.52973	0.0311131	0.0276551	0.00946722	0.0305452	5.52973	0.0310798	0.00904505	5.52973	0.0300374	0.0255265	0.00887496	0.02944
[truncated: 111,061 more chars]
