# Supplementary material for: The Importance of Lateral Connections in the Parietal Cortex for Generating Motor Plans
Source: PLoS One. 2015 Aug 7;10(8):e0134669. doi: 10.1371/journal.pone.0134669 (PMC4529220; doi:10.1371/journal.pone.0134669)
Supplement: S1 Dataset — The complete dataset utilized in the data-dependent figures. (ZIP) [file pone.0134669.s001.zip › Champion_Data/Evolved_Flash_Task/TS_10/lat_3_2to4_9T84/sc_fire.txt]

0.994974	0.994974	0.994974	0.994974	0.994974	0.994974	0.994974	0.994974	0.994783	0.994783	0.994783	0.994783	0.994783	0.994783	0.994783	0.994783	0.994715	0.994715	0.994715	0.994715	0.994715	0.994715	0.994715	0.994715	0.995432	0.995432	0.995432	0.995432	0.995432	0.995432	0.995432	0.995432	0.995434	0.995434	0.995434	0.995434	0.995434	0.995434	0.995434	0.995434	0.995436	0.995436	0.995436	0.995436	0.995436	0.995436	0.995436	0.995436	0.995436	0.995436	0.995436	0.995436	0.995436	0.995436	0.995436	0.995436	0.995435	0.995435	0.995435	0.995435	0.995435	0.995435	0.995435	0.995435	0.995434	0.995434	0.995434	0.995434	0.995434	0.995434	0.995434	0.995434	0.00177742	0.124455	0.00226383	0.99556	0.967489	1	0.999845	0.999992	0.000146615	0.000104666	0.000367395	0.200516	0.999443	0.99954	0.999986	0.999999	0.000432851	9.08949e-06	0.00103418	0.33656	0.997789	1	0.999651	0.999997	0.000535935	0.000282256	0.00358539	0.145154	0.999948	0.999947	0.99985	0.999992	5.31074e-05	1.00908e-07	0.00238542	0.0504749	0.965597	1	0.999674	0.999996	3.76484e-05	9.70813e-06	0.00308214	0.0320302	0.997582	0.999999	0.999842	0.999992	8.0586e-05	9.5758e-08	0.0010651	0.490924	0.902892	1	0.999683	1	3.67098e-05	9.89475e-06	0.00047391	0.796689	0.984512	0.999993	0.999837	1	0.000391033	9.30302e-08	0.0003396	0.878847	0.746796	1	0.999685	1	2.33218e-05	9.71062e-06	0.00086904	0.710198	0.983057	0.999364	0.999836	1	1.42789e-05	5.44782e-05	5.05655e-07	0.297928	0.999738	0.510917	0.999655	0.999975	0.000472225	5.99879e-05	1.15813e-07	0.470069	0.999154	0.257466	0.997102	0.999832	9.86372e-06	0.000416448	3.86512e-07	0.214454	0.531107	0.0559764	0.90859	0.963022	1.72843e-06	0.000418862	2.43068e-07	0.0560546	0.504041	0.00758066	0.859859	0.699952	8.22046e-07	1.83541e-07	5.71872e-08	0.000374419	0.041426	0.0057252	0.302123	2.18494e-05	1.05527e-09	2.02519e-08	1.31445e-08	9.13231e-06	0.00128069	0.000262627	0.000774285	4.28123e-08	1.64969e-11	1.29261e-11	2.07953e-10	1.95983e-06	0.00175433	7.123e-07	7.63256e-05	1.22745e-09	4.15225e-14	6.687e-12	3.08872e-10	1.96325e-06	0.00291317	5.29452e-08	3.64925e-05	1.23014e-10	3.33825e-15	6.68867e-12	6.0065e-10	2.00373e-06	0.00297784	4.67593e-08	4.08558e-05	6.07256e-11	3.29285e-15	6.68853e-12	5.74113e-10	1.98873e-06	0.00299044	5.48334e-09	3.74286e-05	5.83254e-11	3.62783e-15	6.72898e-12	5.55069e-10	2.14086e-06	0.00309427	2.8195e-09	4.00692e-05	6.14415e-11	3.89264e-15	6.72395e-12	5.59222e-10	2.14061e-06	0.00313811	2.83053e-09	4.04526e-05	6.25344e-11	3.94799e-15	6.72243e-12	5.61336e-10	2.14209e-06	0.00318603	2.84361e-09	4.0684e-05	6.26475e-11	3.98044e-15	6.72323e-12	5.62386e-10	2.14262e-06	0.00322694	2.84804e-09	4.07853e-05	6.27224e-11	3.99118e-15	6.72356e-12	5.62883e-10	2.14287e-06	0.00325638	2.8501e-09	4.0835e-05	6.27364e-11	3.99479e-15	6.72373e-12	5.63116e-10	2.14298e-06	0.00327474	2.85095e-09	4.08588e-05	6.27452e-11	3.99593e-15	6.72379e-12	5.63228e-10	2.14303e-06	0.00328507	2.8513e-09	4.08701e-05	6.27473e-11	3.99631e-15	6.72383e-12	5.6328e-10	2.14305e-06	0.00329055	2.85146e-09	4.08754e-05	6.27485e-11	3.9964e-15	6.72387e-12	5.63303e-10	2.14305e-06	0.00329335	2.85153e-09	4.08781e-05	6.27489e-11	3.99648e-15	6.72388e-12	5.63317e-10	2.14305e-06	0.00329477	2.85156e-09	4.08793e-05	6.2749e-11	3.9965e-15	6.72388e-12	5.63323e-10	2.14305e-06	0.00329546	2.85158e-09	4.08799e-05	6.2749e-11	3.99651e-15	6.72388e-12	5.63323e-10	2.14306e-06	0.00329582	2.85158e-09	4.08802e-05	6.2749e-11	3.99651e-15	6.72388e-12	5.63326e-10	2.14306e-06	0.00329599	2.85158e-09	4.08803e-05	6.27492e-11	3.99651e-15	6.72388e-12	5.63326e-10	2.14306e-06	0.00329607	2.85159e-09	4.08804e-05	6.27492e-11	3.99651e-15	6.72388e-12	5.63326e-10	2.14306e-06	0.00329612	2.85159e-09	4.08804e-05	6.27492e-11	3.99651e-15	6.72388e-12	5.63326e-10	2.14306e-06	0.00329613	2.85159e-09	4.08804e-05	6.27492e-11	3.99651e-15	6.72388e-12	5.63326e-10	2.14306e-06	0.00329614	2.85159e-09	4.08804e-05	6.27492e-11	3.99651e-15	6.72388e-12	5.63326e-10	2.14306e-06	0.00329615	2.85159e-09	4.08804e-05	6.27492e-11	3.99651e-15	6.72388e-12	5.63326e-10	2.14306e-06	0.00329615	2.85159e-09	4.08804e-05	6.27492e-11	3.99651e-15	6.72388e-12	5.63326e-10	2.14306e-06	0.00329615	2.85159e-09	4.08804e-05	6.27492e-11	3.99651e-15	6.72388e-12	5.63326e-10	2.14306e-06	0.00329615	2.85159e-09	4.08804e-05	6.27492e-11	0.996385	0.996385	0.996385	0.996385	0.996385	0.996385	0.996385	0.996385	0.996325	0.996325	0.996325	0.996325	0.996325	0.996325	0.996325	0.996325	0.996257	0.996257	0.996257	0.996257	0.996257	0.996257	0.996257	0.996257	0.996766	0.996766	0.996766	0.996766	0.996766	0.996766	0.996766	0.996766	0.996783	0.996783	0.996783	0.996783	0.996783	0.996783	0.996783	0.996783	0.996785	0.996785	0.996785	0.996785	0.996785	0.996785	0.996785	0.996785	0.996784	0.996784	0.996784	0.996784	0.996784	0.996784	0.996784	0.996784	0.996783	0.996783	0.996783	0.996783	0.996783	0.996783	0.996783	0.996783	0.996782	0.996782	0.996782	0.996782	0.996782	0.996782	0.996782	0.996782	0.999707	0.999981	0.742063	0.997667	0.323239	7.55034e-06	0.0138904	0.11396	0.99987	0.999978	0.998864	0.768378	0.576391	6.32715e-07	0.000226153	0.662315	0.995459	0.999999	0.994029	0.992058	0.9395	1.77888e-08	1.01796e-07	0.00137659	0.999994	0.999862	0.999999	0.260798	0.984086	5.82603e-07	5.61916e-06	0.060783	0.997384	0.999995	0.99993	0.996858	0.960501	1.08504e-08	1.03205e-07	0.000730046	0.99999	0.999819	0.999999	0.867285	0.989262	1.57192e-06	5.49121e-06	0.05377	0.99859	0.999994	0.999929	0.960517	0.96103	3.06741e-07	1.03215e-07	5.35482e-05	0.999991	0.999834	0.999999	0.0870403	0.988396	0.000225403	5.36834e-06	0.000850757	0.999659	0.999994	0.999926	0.802811	0.959558	5.60231e-06	1.01685e-07	1.45081e-05	0.999969	0.999249	0.999998	0.0901878	0.988036	0.000554267	1.59922e-06	0.000835548	0.998855	0.999682	0.996989	0.10883	0.998183	0.0258322	1.68246e-07	0.000177614	0.302646	0.995802	0.645388	0.00328725	0.996271	0.00497792	1.17949e-07	0.000159903	0.092273	0.391295	0.297389	0.00175087	0.986917	2.03858e-05	1.73707e-06	9.76235e-08	0.0239792	0.377868	0.162935	0.00046793	0.986555	3.33933e-06	1.84723e-06	5.84172e-12	0.0077445	0.00196833	1.06541e-07	0.000185225	0.000516061	1.01402e-08	2.91411e-07	3.29765e-13	0.0344179	4.07913e-07	6.26244e-06	0.00876215	1.37569e-06	2.18454e-06	1.04657e-06	1.88722e-12	0.0793741	4.0732e-10	2.4282e-06	0.000664591	3.17469e-07	2.36723e-06	2.3238e-07	5.95515e-11	0.000173737	2.8157e-10	3.8819e-06	0.000760079	1.86971e-09	2.9438e-05	1.74357e-07	2.42599e-11	5.50727e-06	2.80581e-10	5.56025e-07	0.000719233	1.72632e-09	5.19637e-06	1.57557e-07	7.75851e-11	4.12775e-07	2.80907e-10	2.11743e-06	0.000741379	1.71726e-09	1.13511e-06	1.71602e-07	7.80455e-11	2.22089e-06	2.98357e-10	2.11938e-06	0.000829315	1.65495e-09	4.13682e-07	1.71326e-07	9.45632e-11	2.10656e-06	2.99072e-10	2.11452e-06	0.000828302	1.66038e-09	4.13103e-07	1.71172e-07	9.43026e-11	2.09986e-06	2.99435e-10	2.11086e-06	0.000828904	1.65934e-09	4.12164e-07	1.70619e-07	9.46274e-11	2.09898e-06	2.99511e-10	2.10994e-06	0.000828931	1.66053e-09	4.11816e-07	1.70338e-07	9.46924e-11	2.09832e-06	2.99538e-10	2.10959e-06	0.000828966	1.66146e-09	4.11609e-07	1.70185e-07	9.47266e-11	2.09815e-06	2.99548e-10	2.10951e-06	0.000828977	1.66215e-09	4.11521e-07	1.7011e-07	9.47427e-11	2.0981e-06	2.99553e-10	2.10949e-06	0.000828982	1.66256e-09	4.11477e-07	1.70074e-07	9.47502e-11	2.09808e-06	2.99555e-10	2.1095e-06	0.000828985	1.66277e-09	4.11456e-07	1.70057e-07	9.47537e-11	2.09808e-06	2.99556e-10	2.1095e-06	0.000828988	1.66289e-09	4.11447e-07	1.70048e-07	9.47555e-11	2.09808e-06	2.99557e-10	2.10951e-06	0.000828988	1.66294e-09	4.11444e-07	1.70044e-07	9.47562e-11	2.09808e-06	2.99557e-10	2.10951e-06	0.000828989	1.66297e-09	4.11442e-07	1.70042e-07	9.47567e-11	2.09808e-06	2.99558e-10	2.10951e-06	0.00082899	1.66298e-09	4.11442e-07	1.70041e-07	9.47567e-11	2.09808e-06	2.99558e-10	2.10951e-06	0.00082899	1.66299e-09	4.11442e-07	1.70041e-07	9.47569e-11	2.09808e-06	2.99558e-10	2.10951e-06	0.00082899	1.66299e-09	4.11441e-07	1.70041e-07	9.47569e-11	2.09808e-06	2.99558e-10	2.10951e-06	0.00082899	1.66299e-09	4.11441e-07	1.7004e-07	9.47569e-11	2.09808e-06	2.99558e-10	2.10951e-06	0.00082899	1.66299e-09	4.11441e-07	1.7004e-07	9.47569e-11	2.09808e-06	2.99558e-10	2.10951e-06	0.00082899	1.66299e-09	4.11441e-07	1.7004e-07	9.47569e-11	2.09808e-06	2.99558e-10	2.10951e-06	0.00082899	1.66299e-09	4.11441e-07	1.7004e-07	9.47569e-11	2.09808e-06	2.99558e-10	2.10951e-06	0.00082899	1.66299e-09	4.11441e-07	1.7004e-07	9.47569e-11	2.09808e-06	2.99558e-10	2.10951e-06	0.00082899	1.66299e-09	4.11441e-07	1.7004e-07	9.47569e-11	2.09808e-06	2.99558e-10	2.10951e-06	0.00082899	1.66299e-09	4.11441e-07	1.7004e-07	9.47569e-11	0.995531	0.995531	0.995531	0.995531	0.995531	0.995531	0.995531	0.995531	0.995622	0.995622	0.995622	0.995622	0.995622	0.995622	0.995622	0.995622	0.995695	0.995695	0.995695	0.995695	0.995695	0.995695	0.995695	0.995695	0.995127	0.995127	0.995127	0.995127	0.995127	0.995127	0.995127	0.995127	0.995093	0.995093	0.995093	0.995093	0.995093	0.995093	0.995093	0.995093	0.995084	0.995084	0.995084	0.995084	0.995084	0.995084	0.995084	0.995084	0.995081	0.995081	0.995081	0.995081	0.995081	0.995081	0.995081	0.995081	0.995079	0.995079	0.995079	0.995079	0.995079	0.995079	0.995079	0.995079	0.995077	0.995077	0.995077	0.995077	0.995077	0.995077	0.995077	0.995077	0.999992	0.99847	0.0291713	1	0.00392201	0.999981	1	0.000155464	0.999999	0.999977	0.0234896	1	0.435734	1	0.999984	0.00011307	1	0.999986	9.90494e-05	1	7.14528e-06	0.999994	1	2.9239e-07	1	0.999996	0.000210074	1	0.0180198	0.999999	0.999995	5.81113e-07	1	0.999997	1.23728e-05	1	1.95804e-06	0.99995	1	1.90721e-07	1	0.999999	0.000151634	1	0.00330369	1	0.999995	7.41315e-07	1	0.999997	1.8924e-06	1	2.67635e-07	0.999961	1	4.5014e-06	1	0.999999	2.06652e-06	1	4.52562e-05	0.99998	0.999995	0.000144231	1	0.999997	1.34971e-07	1	1.9061e-08	0.999595	1	7.07757e-05	1	0.999999	6.73932e-05	1	8.01279e-05	0.999992	0.999945	0.000268954	1	1	0.00839905	1	0.000396639	1	0.999993	0.00890131	1	1	0.896148	1	0.000804681	1	1	0.420834	1	1	0.964387	1	0.122909	1	1	0.997161	1	1	0.962353	1	0.223179	1	1	0.99892	1	1	0.914651	1	0.999921	0.99993	1	1	1	1	0.995443	1	0.999991	1	1	1	1	1	0.995084	1	0.999998	1	1	1	1	1	0.999987	1	1	1	1	1	1	1	0.999979	1	1	1	1	1	1	1	0.999995	1	1	1	1	1	1	1	0.999995	1	1	1	1	1	1	1	0.999995	1	1	1	1	1	1	1	0.999995	1	1	1	1	1	1	1	0.999995	1	1	1	1	1	1	1	0.999995	1	1	1	1	1	1	1	0.999995	1	1	1	1	1	1	1	0.999995	1	1	1	1	1	1	1	0.999995	1	1	1	1	1	1	1	0.999995	1	1	1	1	1	1	1	0.999995	1	1	1	1	1	1	1	0.999995	1	1	1	1	1	1	1	0.999995	1	1	1	1	1	1	1	0.999995	1	1	1	1	1	1	1	0.999995	1	1	1	1	1	1	1	0.999995	1	1	1	1	1	1	1	0.999995	1	1	1	1	1	1	1	0.999995	1	1	1	1	1	1	1	0.999995	1	1	1	1	1	1	1	0.999995	1	1	1	1	1	1	1	0.999995	1	1	1	1	1	1	1	0.999995	1	1	1	1	1	0.995925	0.995925	0.995925	0.995925	0.995925	0.995925	0.995925	0.995925	0.996094	0.996094	0.996094	0.996094	0.996094	0.996094	0.996094	0.996094	0.99607	0.99607	0.99607	0.99607	0.99607	0.99607	0.99607	0.99607	0.99597	0.99597	0.99597	0.99597	0.99597	0.99597	0.99597	0.99597	0.995991	0.995991	0.995991	0.995991	0.995991	0.995991	0.995991	0.995991	0.995997	0.995997	0.995997	0.995997	0.995997	0.995997	0.995997	0.995997	0.995998	0.995998	0.995998	0.995998	0.995998	0.995998	0.995998	0.995998	0.995999	0.995999	0.995999	0.995999	0.995999	0.995999	0.995999	0.995999	0.995999	0.995999	0.995999	0.995999	0.995999	0.995999	0.995999	0.995999	0.672973	0.999446	1	0.00177358	1	0.000219212	0.997818	0.99999	0.218403	0.999999	1	0.0111056	0.999306	0.0876219	0.995632	0.999744	0.0442548	1	1	1.06548e-05	0.99998	1.44002e-05	0.999973	0.999998	0.17508	1	1	0.00674301	0.988781	0.015688	0.999788	0.999964	0.000145225	0.999996	1	3.85336e-05	0.999998	7.21255e-08	0.999972	0.999998	0.000150378	0.999999	1	0.0430928	0.999155	8.51822e-05	0.999794	0.99996	1.52805e-05	0.999996	1	3.72405e-06	0.999999	4.29909e-08	0.999972	0.999979	0.000157177	0.999999	1	0.000953221	0.99988	0.000749421	0.999798	0.998166	1.60866e-05	0.999996	1	7.31355e-07	1	1.55716e-07	0.999972	0.999836	0.000334379	1	1	0.00143123	0.99986	0.000269354	0.997796	0.997013	0.00375365	1	1	0.119559	0.999561	0.00817566	0.999696	0.999864	0.340592	1	1	0.947467	0.999639	0.0428417	0.999996	0.999912	0.953211	0.999999	1	0.848792	0.999777	0.9901	0.999994	1	0.990517	0.999999	1	0.84817	0.99972	0.995555	0.999995	1	0.985686	1	1	0.70269	0.999992	0.995947	0.999119	1	0.72929	1	1	0.996278	1	0.999967	0.99997	1	0.998172	1	1	0.999454	1	0.999993	0.999996	1	0.999972	1	1	0.999464	1	0.999997	0.999998	1	0.999994	1	1	0.999455	1	0.999997	0.999998	1	0.999986	1	1	0.999459	1	1	0.999998	1	0.999989	1	1	0.999454	1	1	0.999998	1	0.999988	1	1	0.999455	1	1	0.999998	1	0.999988	1	1	0.999454	1	1	0.999998	1	0.999988	1	1	0.999454	1	1	0.999998	1	0.999988	1	1	0.999454	1	1	0.999998	1	0.999988	1	1	0.999454	1	1	0.999998	1	0.999988	1	1	0.999454	1	1	0.999998	1	0.999988	1	1	0.999454	1	1	0.999998	1	0.999988	1	1	0.999454	1	1	0.999998	1	0.999988	1	1	0.999454	1	1	0.999998	1	0.999988	1	1	0.999454	1	1	0.999998	1	0.999988	1	1	0.999454	1	1	0.999998	1	0.999988	1	1	0.999454	1	1	0.999998	1	0.999988	1	1	0.999454	1	1	0.999998	1	0.999988	1	1	0.999454	1	1	0.999998	1	0.999988	1	1	0.999454	1	1	0.999998	1	0.999988	1	1	0.999454	1	1	0.999998	1	0.999988	1	1	0.999454	1	1	0.999998	1	0.999988	1	1	0.999454	1	1	0.999998	1	0.999988	1	1	0.999454	1	1	0.999998	1	0.999988	1	1	0.999454	1	1	0.999998	1	
