# Supplementary material for: The Importance of Lateral Connections in the Parietal Cortex for Generating Motor Plans
Source: PLoS One. 2015 Aug 7;10(8):e0134669. doi: 10.1371/journal.pone.0134669 (PMC4529220; doi:10.1371/journal.pone.0134669)
Supplement: S1 Dataset — The complete dataset utilized in the data-dependent figures. (ZIP) [file pone.0134669.s001.zip › Champion_Data/Evolved_Flash_Task/TS_15/fb_A10_2to4_9T18/fitness.txt]

35.3555  35.3556  35.3558  35.3558  35.3559  35.356  35.3561  35.3562  35.3562  33.1574  31.096  28.6369  25.9285  23.1473  20.3553  17.5629  14.7717  11.983  9.28162  6.63639  4.06419  1.66765  1.07309  1.06784  1.06358  1.05945  1.05534  1.05123  1.04714  1.0466  1.04647  1.04633  1.0462  1.04607  1.04594  1.0458  1.04567  1.04554  1.04541  1.04528  1.04514  1.04501  1.04488  1.04475  1.04462  1.04449  1.04436  1.04423  1.0441  1.04397  
25.0001  25.0003  25.0004  25.0004  25.0005  25.0005  25.0005  25.0005  25.0006  23.9109  21.942  20.2013  18.147  16.5009  14.4857  13.0019  11.0196  9.63595  7.00794  4.3851  2.02314  0.134093  0.0345241  0.0386836  0.0388026  0.0389871  0.0391723  0.039358  0.0395441  0.0393566  0.039172  0.0389906  0.0388125  0.0386379  0.0384666  0.0382988  0.0381345  0.0379737  0.0378166  0.0376631  0.0375133  0.0373672  0.0372249  0.0370864  0.0369518  0.0368211  0.0366943  0.0365715  0.0364528  0.0363381  
35.3554  35.3554  35.3555  35.3554  35.3554  35.3554  35.3553  35.3553  35.3553  32.5696  29.7432  26.9177  24.0922  21.2667  18.4412  15.6157  12.7902  10.0433  9.02677  7.4088  6.24325  5.38823  5.23716  3.86823  2.9087  2.89912  2.90429  2.9095  2.91471  2.91561  2.91651  2.91741  2.91748  2.91756  2.91763  2.91771  2.91778  2.91785  2.91793  2.918  2.91808  2.91815  2.91823  2.9183  2.91838  2.91845  2.91853  2.9186  2.91868  2.91875  
25.0001  25.0001  25.0002  25.0003  25.0004  25.0005  25.0005  25.0006  25.0007  23.0086  21.0086  19.0086  17.0086  15.0086  13.0086  11.0086  9.00865  7.00867  5.07624  3.2135  1.48681  0.265047  0.16606  0.084656  0.0843527  0.0842275  0.0841025  0.0839776  0.083853  0.0842748  0.0846967  0.0851187  0.0855407  0.0859628  0.0863849  0.0868071  0.0872294  0.0876517  0.0880741  0.0884965  0.088919  0.0893416  0.0897641  0.0901868  0.0906095  0.0910322  0.091455  0.0918779  0.0923008  0.0927238  
24.9999  24.9999  24.9998  24.9997  24.9996  24.9995  24.9995  24.9994  24.9993  23.0928  21.0938  19.0922  17.0898  15.0872  13.0846  11.0822  9.08003  7.0785  5.1403  3.26885  1.51766  0.168111  0.114936  0.100183  0.0998871  0.0996552  0.0994243  0.0991943  0.0989652  0.0987749  0.0985853  0.0983962  0.0982076  0.0980196  0.0978321  0.0976452  0.0974589  0.0972731  0.0970879  0.0969032  0.0967192  0.0965357  0.0963528  0.0961705  0.0959887  0.0958076  0.095627  0.0954471  0.0952678  0.095089  
35.3553  35.3553  35.3552  35.3552  35.3553  35.3553  35.3554  35.3554  35.3554  32.5482  29.7216  26.8948  24.068  21.2412  18.4144  15.5877  12.7609  9.93409  7.39325  5.04564  2.92136  1.10397  1.43827  0.0572459  0.0335065  0.0274131  0.0212892  0.0153283  0.0098431  0.0102194  0.0106068  0.0109962  0.0113874  0.0117803  0.0121746  0.0125703  0.0129672  0.0133652  0.0137642  0.0141641  0.0145649  0.0149665  0.0153687  0.0157717  0.0161752  0.0165794  0.016984  0.0173892  0.0177948  0.0182008  
24.9999  24.9997  24.9996  24.9996  24.9995  24.9995  24.9995  24.9995  24.9994  23.0133  21.0136  19.0141  17.0148  15.0155  13.0164  11.0176  9.01933  7.02191  5.07535  3.18937  1.44557  0.449497  0.445047  0.1035  0.10266  0.102312  0.101967  0.101623  0.101283  0.101486  0.101691  0.101897  0.102103  0.102309  0.102516  0.102724  0.102932  0.10314  0.103349  0.103558  0.103768  0.103978  0.104188  0.104399  0.104611  0.104823  0.105035  0.105248  0.105461  0.105675  
35.3552  35.355  35.3549  35.3548  35.3548  35.3547  35.3546  35.3545  35.3544  32.7219  29.8935  27.0651  24.2367  21.4082  18.5798  15.7514  12.923  10.0946  10.0204  9.9937  9.91798  9.84625  9.77488  9.70415  9.27544  10.1064  11.4088  13.0434  13.3052  13.3638  15.4077  15.4171  15.4171  15.417  15.416  15.415  15.414  15.413  15.412  15.411  15.4108  15.4106  15.4104  15.4102  15.41  15.4098  15.4096  15.4094  15.4092  15.409  
