# Supplementary material for: The Importance of Lateral Connections in the Parietal Cortex for Generating Motor Plans
Source: PLoS One. 2015 Aug 7;10(8):e0134669. doi: 10.1371/journal.pone.0134669 (PMC4529220; doi:10.1371/journal.pone.0134669)
Supplement: S1 Dataset — The complete dataset utilized in the data-dependent figures. (ZIP) [file pone.0134669.s001.zip › Champion_Data/Evolved_Flash_Task/TS_15/fb_A10_2to4_9T18/flashed_task.cpp]

//standard libraries
#include <iostream>
#include <cmath>
#include <math.h>
#include <cstdlib>
#include <ctime>
#include <fstream>
//#include "ParamTuningModlib.h"

using namespace std;

//===================== Parameter Initialization ===============================
// Target parameters
#define TARG_INT_SPC 25
#define TARGETS 8
int range_x = 50;
int range_y = 50;

// Trial parameters
#define DURATION 50 // Number of time-steps per trial (x10ms)
int FLASH_TIME=15; // Duration for which the target is present
float init_pos_x = 0;
float init_pos_y = 0;

// Weight parameters
#define LOWER_BOUND -1
#define UPPER_BOUND 1
#define INCREMENT 0.1

// Proprioception parameters
#define PROP_RES_DEG 10
int PROP_LAG = 3;
#define PI 3.14159265359
#define DIMS 2

// Visual parameters
#define VIS_RES_DEG 10
int VIS_LAG = 9;

// Sigmoid (additive) parameters
float PPC_THRESH = 0.1;
float PPC_GAIN = 7;
float SC_THRESH = 0;
float SC_GAIN = 1;
#define PPC 1
#define SC 2
#define VELOCITY 2.0

// initialize nodes
#define PROP_NODES 11
#define VIS_NODES 11
#define PPC_NODES 11
#define SC_NODES 4

// Flags for additional functionality
int FILESAVE = 2; // save data:  0-> Don't save data
				   //             1-> Only save movement and fitness data
				   //             2-> Save all data (including neural firing)

// Initialize genome parameters
// ------------- PPC -> SC ----------------------------------
// ------------ Feedforward ---------------------------------
int PPC2SC = PPC_NODES*PPC_NODES*SC_NODES;
//-----------------------------------------------------------
// ------------- PPC <-> SC ---------------------------------
// Feedforward & Feedback Corolary Discharge/Efference Copy
int SC2PPC = PPC_NODES*PPC_NODES*SC_NODES;
//-----------------------------------------------------------
// ------------- PPC -> PPC ---------------------------------
// ------ PPC lateral connections ---------------------------
int PPC2PPC = PPC_NODES*PPC_NODES*PPC_NODES*PPC_NODES;
//-----------------------------------------------------------
int SC_FDBK = 1; // 0 => no sc feedback connections
//                  1 => sc feedback connections are evolved
//-----------------------------------------------------------
int PPC_LAT = 0; // 0 => no ppc lateral connections
//					1 => ppc lateral connections are evolved
//-----------------------------------------------------------
int SC_SGMD_EVO = 1; // 0 => fixed sc sigmoid gain and threshold all agents
//						1 => evolve sc sigmoid gain and threshold per agent
float SC_UP_GAIN_BND = 10;
float SC_LOW_GAIN_BND = 0.1;
float SC_UP_THRSH_BND = 5;
float SC_LOW_THRSH_BND = -5;
//-----------------------------------------------------------
int PPC_SGMD_EVO = 1; // 0 => fixed ppc sigmoid gain and threshold all agents
//						 1 => evolve ppc sigmoid gain and threshold per agent
float PPC_UP_GAIN_BND = 10;
float PPC_LOW_GAIN_BND = 0.1;
float PPC_UP_THRSH_BND = 5;
float PPC_LOW_THRSH_BND = -5;
//=======================================================================

//================= Function Declaration ================================
// ***************** Target & movement functions **************************
void gen_targets ( int targets[][2] );
// Euclidian distance fitness function
void eucfit( int targ[2], float position[2], double fit_value[1]);
//------------------------------------------------------------------------

// ***************** Weight array functions ******************************
// Visual gaussian weight function
void vis2ppc_gauss_weights ( float weights[][VIS_NODES][PPC_NODES][PPC_NODES], float wgt_scaler , float gain);
// Proprioceptive gaussian weight function
void prop2ppc_gauss_weights ( float weights[][VIS_NODES][PPC_NODES][PPC_NODES] , float wgt_scaler, float gain);
// PPC -> SC weight function
void ppc2sc_weights ( float weights[][PPC_NODES*PPC_NODES], float genome[] );
// PPC <-> SC weight function
void ppc2sc_sc2ppc_weights ( float p_weights[][PPC_NODES*PPC_NODES], float s_weights[][PPC_NODES*PPC_NODES], float genome[] );
// PPC -> SC && PPC <-> PPC
void ppc2sc_ppc2ppc_weights ( float p_weights[][PPC_NODES*PPC_NODES], float plat_weights[][PPC_NODES*PPC_NODES], float genome[] );
// PPC <-> SC && PPC <-> PPC
void ppc2sc_sc2ppc_ppc2ppc_weights ( float p_weights[][PPC_NODES*PPC_NODES], float s_weights[][PPC_NODES*PPC_NODES], float plat_weights[][PPC_NODES*PPC_NODES], float genome[] );
//------------------------------------------------------------------------

// ***************** Neural firing functions ******************************
void vision ( float prop_position[], int target[], int range[], int s_Vis_fire[][VIS_NODES], int time_step);
void proprioception (float prop_position[], int target[], int range[], int s_Prop_fire[VIS_NODES][VIS_NODES]);

void ppc_fire (float ppc_output_fire[], int buffer_vis[][VIS_NODES][DURATION], float vis_weights[VIS_NODES][VIS_NODES][PPC_NODES][PPC_NODES], int buffer_prop[][VIS_NODES][DURATION], float prop_weights[VIS_NODES][VIS_NODES][PPC_NODES][PPC_NODES],int timestep, float gain, float thresh,float prop_input[],float vis_input[]);
void ppc_fire_sc_fdbk (float ppc_output_fire[], int buffer_vis[][VIS_NODES][DURATION], float vis_weights[VIS_NODES][VIS_NODES][PPC_NODES][PPC_NODES], int buffer_prop[][VIS_NODES][DURATION], float prop_weights[VIS_NODES][VIS_NODES][PPC_NODES][PPC_NODES], float SC_fire[], float w_Sc2ppc[][PPC_NODES*PPC_NODES], int timestep, float gain, float thresh,float prop_input[],float vis_input[],float sc_input[]);
void ppc_fire_ppc_lat (float ppc_output_fire[], int buffer_vis[][VIS_NODES][DURATION], float vis_weights[VIS_NODES][VIS_NODES][PPC_NODES][PPC_NODES], int buffer_prop[][VIS_NODES][DURATION], float prop_weights[VIS_NODES][VIS_NODES][PPC_NODES][PPC_NODES], float w_Ppc2ppc[][PPC_NODES*PPC_NODES], int timestep, float gain, float thresh,float prop_input[],float vis_input[],float lat_input[]);
void ppc_fire_sc_fdbk_ppc_lat (float ppc_output_fire[], int buffer_vis[][VIS_NODES][DURATION], float vis_weights[VIS_NODES][VIS_NODES][PPC_NODES][PPC_NODES], int buffer_prop[][VIS_NODES][DURATION], float prop_weights[VIS_NODES][VIS_NODES][PPC_NODES][PPC_NODES], float SC_fire[], float w_Sc2ppc[][PPC_NODES*PPC_NODES], float w_Ppc2ppc[][PPC_NODES*PPC_NODES], int timestep, float gain, float thresh,float prop_input[],float vis_input[],float sc_input[],float lat_input[]);
void sc_fire (float s_SC_fire[], float s_PPC_fire[], float w_Ppc2sc[][PPC_NODES*PPC_NODES], float gain, float thresh);
//------------------------------------------------------------------------

// ***************** Motor Transformation function ************************
void pop_decode ( float s_SC_fire[], float movement[] );
//------------------------------------------------------------------------
//========================================================================

int main()
{

    // Initialize genome size => always at least feedforward
    int GENOME_SIZE = PPC2SC;
    if (SC_FDBK == 1)	{ GENOME_SIZE = GENOME_SIZE + SC2PPC;  }
    if (PPC_LAT == 1)	{ GENOME_SIZE = GENOME_SIZE + PPC2PPC; }
    if (SC_SGMD_EVO == 1) { GENOME_SIZE = GENOME_SIZE + 2;		 }
    if (PPC_SGMD_EVO == 1){ GENOME_SIZE = GENOME_SIZE + 2;		 }

    cout << "The genome size = " << GENOME_SIZE << endl;

    //srand(seed);
    //float rand_num;

    // Generate targets
    int target_x, target_y, targets[TARGETS][2] = {0};
    gen_targets(targets);

    // Initialize range of movements in degrees
    int range[DIMS] = {range_x,range_y};

    // Initialize weight arrays
    float w_Vis2ppc[VIS_NODES][VIS_NODES][PPC_NODES][PPC_NODES] = {0};
    float w_Prop2ppc[VIS_NODES][VIS_NODES][PPC_NODES][PPC_NODES] = {0};
    float theGenome[GENOME_SIZE];
    float w_Ppc2sc[SC_NODES][PPC_NODES*PPC_NODES] = {0};
    float w_Sc2ppc[SC_NODES][PPC_NODES*PPC_NODES] = {0};
    float w_Ppc2ppc[PPC_NODES*PPC_NODES][PPC_NODES*PPC_NODES] = {0};

	// Initialize vis and prop weight parameters
	float v_wgt_scaler = 2; // scales the gaussian visual to ppc weights
	float vis_gain = 200;   // determines standard deviation on gaussian spread, ultimately receptive field size 
	float p_wgt_scaler = 4; // scales the gaussian proprioceptive to ppc weights
	float prop_gain = 200;  // determines standard deviation on gaussian spread, ultimately receptive field size 
		
    // Initialize fitness array
    float time_fit[TARGETS][DURATION] = {0};
    float agent_fit = 0;
    //float trial_fit = 0;

    // Initialize movement array
    float agent_movement[TARGETS][DURATION][DIMS] = {0};

    // Populate weight arrays
    vis2ppc_gauss_weights (w_Vis2ppc, v_wgt_scaler, vis_gain);
    prop2ppc_gauss_weights (w_Prop2ppc, p_wgt_scaler, prop_gain);
    
        // Load evolved genome
        FILE * pFile;
        size_t result;
        pFile = fopen("/data/users/dasher/w2/dasher/fb_A10_2to4_9T/fb_A10_2to4_9T18/datafolder/best_ind_gen_25000.dat", "rb" );
        if (pFile==NULL) {fputs("File error", stderr); exit(1);}
        double buffer_data[GENOME_SIZE];
        // copy the file into the buffer:
        result = fread(buffer_data, sizeof(double), GENOME_SIZE, pFile);
        if (result != GENOME_SIZE) {fputs("Reading error", stderr); exit(3);}
        /* the whole file is now loaded in the memory buffer. */
        for (int i=0; i<GENOME_SIZE; i++) {
            // Write evolved genome
            theGenome[i] = buffer_data[i];
            //cout << buffer_data[i] << endl;
        }
        // terminate
        fclose(pFile);
    
    
		//------------ Analysis Arrays -------------
        // Neural arrays need to be initialized for each agent
        // Initialize all trial neural firing arrays
        float t_PPC_fire[VIS_NODES*VIS_NODES][DURATION][TARGETS] = {0};
        float t_SC_fire[SC_NODES][DURATION][TARGETS] = {0};
        int   t_Vis_fire[VIS_NODES][VIS_NODES][DURATION][TARGETS] = {0};
        int   t_Prop_fire[VIS_NODES][VIS_NODES][DURATION][TARGETS] = {0}; 
     	float t_vis_input[PROP_NODES*PROP_NODES][DURATION][TARGETS] = {0};
	float t_prop_input[PROP_NODES*PROP_NODES][DURATION][TARGETS] = {0};
        float t_sc_input[PROP_NODES*PROP_NODES][DURATION][TARGETS] = {0};										 
        float t_lat_input[PROP_NODES*PROP_NODES][DURATION][TARGETS] = {0};
        //------------------------------------------


        // Assign weights to appropriate layers from theGenome
        if (SC_FDBK == 0 && PPC_LAT == 0)
        {
            ppc2sc_weights (w_Ppc2sc, theGenome);
        }
        else if (SC_FDBK == 1 && PPC_LAT == 0)
        {
			cout << "Generating the Feedforward and Feedback Weights" << endl;
            ppc2sc_sc2ppc_weights (w_Ppc2sc, w_Sc2ppc, theGenome);
        }
        else if (SC_FDBK == 0 && PPC_LAT == 1)
        {
            ppc2sc_ppc2ppc_weights (w_Ppc2sc, w_Ppc2ppc, theGenome);
        }
        else if (SC_FDBK == 1 && PPC_LAT == 1)
        {
            ppc2sc_sc2ppc_ppc2ppc_weights (w_Ppc2sc, w_Sc2ppc, w_Ppc2ppc, theGenome);
        }


        // Initialize and assign SC and/or PPC sigmoid gain and threshold values
        float agent_sc_gain, agent_sc_thresh, agent_ppc_gain, agent_ppc_thresh;

        // Static SC & PPC gain and threshold
        if (SC_SGMD_EVO == 0 && PPC_SGMD_EVO == 0 )
        {
            agent_sc_gain = SC_GAIN;
            agent_sc_thresh = SC_THRESH;
            agent_ppc_gain = PPC_GAIN;
            agent_ppc_thresh = PPC_THRESH;
        }
        // Only evolve SC gain and threshold => PPC is static
        else if (SC_SGMD_EVO == 1 && PPC_SGMD_EVO == 0 )
        {
            agent_sc_gain = theGenome[GENOME_SIZE-2];
            agent_sc_thresh = theGenome[GENOME_SIZE-1];
        }
        // Only evolve PPC gain and threshold => SC is static
        else if (SC_SGMD_EVO == 0 && PPC_SGMD_EVO == 1 )
        {
            agent_ppc_gain = theGenome[GENOME_SIZE-2];
            agent_ppc_thresh = theGenome[GENOME_SIZE-1];
        }
        // Evolve both SC & PPC gain and threshold
        else if (SC_SGMD_EVO == 1 && PPC_SGMD_EVO == 1 )
        {
            agent_sc_gain = theGenome[GENOME_SIZE-4];
            cout << "The sc gain = " << agent_sc_gain << endl;
            agent_sc_thresh = theGenome[GENOME_SIZE-3];
            cout << "The sc thresh = " << agent_sc_thresh << endl;
            agent_ppc_gain = theGenome[GENOME_SIZE-2];
            cout << "The ppc gain = " << agent_ppc_gain << endl;
            agent_ppc_thresh = theGenome[GENOME_SIZE-1];
            cout << "The ppc thresh = " << agent_ppc_thresh << endl;
        }


        // Run trials (targets)
        for (int trial=0; trial<TARGETS; trial++)
        {
            cout << "Trial # " << trial << '\n';

            // Initialize neural firing arrays
            int   b_Vis_fire[VIS_NODES][VIS_NODES][DURATION] = {0}; // buffer array to capture vis firing over time
            int   s_Vis_fire[VIS_NODES][VIS_NODES] = {0};
            int   b_Prop_fire[VIS_NODES][VIS_NODES][DURATION] = {0}; // buffer array to capture prop firing over time
            int   s_Prop_fire[VIS_NODES][VIS_NODES] = {0};
            float s_PPC_fire[PPC_NODES*PPC_NODES] = {0};
            float s_SC_fire[SC_NODES] = {0};
			
            // Target position
            target_x = targets[trial][0];
            //cout << target_x << ' ' << endl;
            target_y = targets[trial][1];
            //cout << target_y << ' ' << endl;

            int  target[2] = {target_x, target_y};

            // Initialize hand position in 2-D head-centered/fixation-centered space
            float prop_position[2] = {init_pos_x, init_pos_y};

            // Run time-steps in a trail
            for (int t=0; t<DURATION; t++)
            {
				float movement[2] = {0, 0};
				
	     // Initialize ppc input arrays per time-step
	     float vis_input[VIS_NODES*VIS_NODES] = {0};
	     float prop_input[VIS_NODES*VIS_NODES] = {0};
	     float lat_input[PPC_NODES*PPC_NODES] = {0};
	     float sc_input[PPC_NODES*PPC_NODES] = {0};
												 
												 
                // Initialize and update visual neural firing (s) and buffering (b) arrays
                vision (prop_position, target, range, s_Vis_fire, t);
                proprioception (prop_position, target, range, s_Prop_fire);
                for (int i=0; i<VIS_NODES; i++)
                {
                    for (int j=0; j<VIS_NODES; j++)
                    {
                        b_Vis_fire[i][j][t] = s_Vis_fire[i][j];
                        b_Prop_fire[i][j][t] = s_Prop_fire[i][j];
                        
                        if (FILESAVE == 2) 
                        {
                            t_PPC_fire[j + i*PPC_NODES][t][trial] = s_PPC_fire[j + i*PPC_NODES];
                            t_Vis_fire[i][j][t][trial] = b_Vis_fire[i][j][t];
                            t_Prop_fire[i][j][t][trial] = b_Prop_fire[i][j][t];
	                 }
                    }
                }

																											 
                
                // Calculate ppc neural firing
                if (SC_FDBK == 0 && PPC_LAT == 0) // No feedback (No efference copy/corolary discharge)
                {
                    ppc_fire (s_PPC_fire, b_Vis_fire, w_Vis2ppc, b_Prop_fire, w_Prop2ppc, t, agent_ppc_gain, agent_ppc_thresh, prop_input, vis_input);
			 //     ppc_fire (float ppc_output_fire[], int buffer_vis[][VIS_NODES][DURATION], float vis_weights[VIS_NODES][VIS_NODES][PPC_NODES][PPC_NODES], int buffer_prop[][VIS_NODES][DURATION], float prop_weights[VIS_NODES][VIS_NODES][PPC_NODES][PPC_NODES],int timestep, float gain, float thresh,float prop_input[],float vis_input[]);
												 
                }
                else if (SC_FDBK == 1 && PPC_LAT == 0)
                {
                    ppc_fire_sc_fdbk (s_PPC_fire, b_Vis_fire, w_Vis2ppc, b_Prop_fire, w_Prop2ppc, s_SC_fire, w_Sc2ppc, t, agent_ppc_gain, agent_ppc_thresh, prop_input, vis_input, sc_input);
			   //   ppc_fire_sc_fdbk (float ppc_output_fire[], int buffer_vis[][VIS_NODES][DURATION], float vis_weights[VIS_NODES][VIS_NODES][PPC_NODES][PPC_NODES], int buffer_prop[][VIS_NODES][DURATION], float prop_weights[VIS_NODES][VIS_NODES][PPC_NODES][PPC_NODES], float SC_fire[], float w_Sc2ppc[][PPC_NODES*PPC_NODES], int timestep, float gain, float thresh,float prop_input[],float vis_input[],float sc_input[]);
												 
                }
                else if (SC_FDBK == 0 && PPC_LAT == 1)
                {
                    ppc_fire_ppc_lat(s_PPC_fire, b_Vis_fire, w_Vis2ppc, b_Prop_fire, w_Prop2ppc, w_Ppc2ppc, t, agent_ppc_gain, agent_ppc_thresh, prop_input, vis_input, lat_input);
                 // ppc_fire_ppc_lat (float ppc_output_fire[], int buffer_vis[][VIS_NODES][DURATION], float vis_weights[VIS_NODES][VIS_NODES][PPC_NODES][PPC_NODES], int buffer_prop[][VIS_NODES][DURATION], float prop_weights[VIS_NODES][VIS_NODES][PPC_NODES][PPC_NODES], float w_Ppc2ppc[][PPC_NODES*PPC_NODES], int timestep, float gain, float thresh,float prop_input[],float vis_input[],float lat_input[]);
												 
                }
                else if (SC_FDBK == 1 && PPC_LAT == 1)
                {
                    ppc_fire_sc_fdbk_ppc_lat(s_PPC_fire, b_Vis_fire, w_Vis2ppc, b_Prop_fire, w_Prop2ppc, s_SC_fire, w_Sc2ppc, w_Ppc2ppc, t, agent_ppc_gain, agent_ppc_thresh, prop_input, vis_input, sc_input, lat_input);
				//	ppc_fire_sc_fdbk_ppc_lat (float ppc_output_fire[], int buffer_vis[][VIS_NODES][DURATION], float vis_weights[VIS_NODES][VIS_NODES][PPC_NODES][PPC_NODES], int buffer_prop[][VIS_NODES][DURATION], float prop_weights[VIS_NODES][VIS_NODES][PPC_NODES][PPC_NODES], float SC_fire[], float w_Sc2ppc[][PPC_NODES*PPC_NODES], float w_Ppc2ppc[][PPC_NODES*PPC_NODES], int timestep, float gain, float thresh,float prop_input[],float vis_input[],float sc_input[],float lat_input[]);

                }

				 
		 if (FILESAVE == 2) 
		 {
			 for (int i=0; i<PROP_NODES; i++)
			 {
				for (int j=0; j<PROP_NODES; j++)
				{
					t_vis_input[j + i*PPC_NODES][t][trial] = vis_input[j + i*PPC_NODES];
					t_prop_input[j + i*PPC_NODES][t][trial] = prop_input[j + i*PPC_NODES];
					t_sc_input[j + i*PPC_NODES][t][trial] = sc_input[j + i*PPC_NODES];
					t_lat_input[j + i*PPC_NODES][t][trial] = lat_input[j + i*PPC_NODES];								 
				}
		         }
		 }
				 

                // Calculate sc neural firing
                sc_fire (s_SC_fire, s_PPC_fire, w_Ppc2sc, agent_sc_gain, agent_sc_thresh);

                if (FILESAVE == 2)
                {
                    for (int sc_node=0; sc_node<SC_NODES; sc_node++)
                    {
                        t_SC_fire[sc_node][t][trial] = s_SC_fire[sc_node];
                    }
                }      
                
                // Motor Transformation
                pop_decode(s_SC_fire, movement);

                //cout<< movement[0] << ' ' << movement[1] << endl;

                // Horizontal movement updated
                prop_position[0] = prop_position[0] + movement[0];
                // Bound movement
                if (prop_position[0] > range_x)
                {
                    prop_position[0] = (float)range_x;
                }
                else if (prop_position[0] < -range_x)
                {
                    prop_position[0] = -(float)range_x;
                }
                // Vertical movement updated
                prop_position[1] = prop_position[1] + movement[1];
                // Bound movement
                if (prop_position[1] > range_y)
                {
                    prop_position[1] = (float)range_y;
                }
                else if (prop_position[1] < -range_y)
                {
                    prop_position[1] = -(float)range_y;
                }

                 //cout<< prop_position[0] << ' ' << prop_position[1] << endl;

                // Movement stored
                agent_movement[trial][t][0] = prop_position[0];
                agent_movement[trial][t][1] = prop_position[1];

                // Fitness calculation
                double fit_value[1] = {0};
                eucfit(target, prop_position, fit_value);
                time_fit[trial][t] = fit_value[0];
                //cout << time_fit[agent][trial][t] << ' ';

                agent_fit += (float)time_fit[trial][t];
				// cout << "Agent's trial fitness = " << agent_fit << endl;
            } // end of time-step loop
        } // end of trial loop (targets)

        cout << "The agent's total fitness = " << agent_fit << endl;
        agent_fit = 0;

    //----------------------- Saving files for analysis -------------------------------------------
    if (FILESAVE > 0)
    {
        if (FILESAVE == 2)
        {
        //NEURAL_FIRING:
        //                          Save files of all neural firing
            ofstream vis_fire;
            ofstream prop_fire;
            ofstream ppc_fire;
            ofstream sc_fire;
            ofstream ppc_vis_input;
	    ofstream ppc_prop_input;
	    ofstream ppc_sc_input;
	    ofstream ppc_lat_input;
            vis_fire.open("vis_fire.txt");
            prop_fire.open("prop_fire.txt");
            ppc_fire.open("ppc_fire.txt");
            sc_fire.open("sc_fire.txt");
            ppc_vis_input.open("ppc_vis_input.txt");
            ppc_prop_input.open("ppc_prop_input.txt");
            ppc_sc_input.open("ppc_sc_input.txt");
            ppc_lat_input.open("ppc_lat_input.txt");
            
            for (int i=0; i<VIS_NODES; i++) 
	    {
               	for (int j=0; j<VIS_NODES; j++) 
		{
                	for (int k=0; k<DURATION; k++) 
			{
                       		 for (int m=0; m<TARGETS; m++) 
				 {
                           		 vis_fire << t_Vis_fire[i][j][k][m] << "\t";
                           		 prop_fire << t_Prop_fire[i][j][k][m] << "\t";
				 }
                    	}
                }
            }
            vis_fire.close();
            prop_fire.close();
            
            for (int j=0; j<PPC_NODES*PPC_NODES; j++)
	    {
                for (int k=0; k<DURATION; k++) 
		{
                    for (int m=0; m<TARGETS; m++) 
		    {
                    	ppc_fire << t_PPC_fire[j][k][m] << "\t";
                        ppc_vis_input << t_vis_input[j][k][m] << "\t";
                        ppc_prop_input << t_prop_input[j][k][m] << "\t";
                        ppc_sc_input << t_sc_input[j][k][m] << "\t";
                        ppc_lat_input << t_lat_input[j][k][m] << "\t";
                    }
                }
            }
            ppc_fire.close();
            ppc_vis_input.close();
            ppc_prop_input.close();
            ppc_sc_input.close();
            ppc_lat_input.close();
            
            for (int i=0; i<SC_NODES; i++) 
	    {
                for (int k=0; k<DURATION; k++) 
		{
                    for (int m=0; m<TARGETS; m++) 
		    {
                        sc_fire << t_SC_fire[i][k][m] << "\t";
                    }
                }
            }
            sc_fire.close();
	}
		
        //-------------------------------------------------------------------------------------------
        //VIS2PPC_WEIGHTS:
        //          Save file of vis2ppc_weights
        ofstream vis2ppcfile;
        vis2ppcfile.open("vis2ppc_weights.txt", ios::app);
        for (int i=0; i<VIS_NODES; i++)
        {
            for (int n=0; n<VIS_NODES; n++)
            {
                for (int j=0; j<VIS_NODES; j++)
                {
                    for (int k=0; k<VIS_NODES; k++)
                    {

                        vis2ppcfile << w_Vis2ppc[i][n][j][k] << "\t";
                    }
                }
            }
        }
        vis2ppcfile.close();
        //-------------------------------------------------------------------------------------------
        //-------------------------------------------------------------------------------------------

        //PROP2PPC_WEIGHTS:
        //          Save file of prop2ppc_weights
        ofstream prop2ppcfile;
        prop2ppcfile.open("prop2ppc_weights.txt", ios::app);
        for (int i=0; i<VIS_NODES; i++)
        {
            for (int n=0; n<VIS_NODES; n++)
            {
                for (int j=0; j<VIS_NODES; j++)
                {
                    for (int k=0; k<VIS_NODES; k++)
                    {

                        prop2ppcfile << w_Prop2ppc[i][n][j][k] << "\t";
                    }
                }
            }
        }
        prop2ppcfile.close();
        //-------------------------------------------------------------------------------------------
        //FITNESS:
        //                  Save a file of all fitness values
        ofstream fitfile;
        fitfile.open("fitness.txt");
            for (int i=0; i<TARGETS; i++)
            {
                for (int j=0; j<DURATION; j++)
                {
                    fitfile << time_fit[i][j] << "  ";
                }
                fitfile << '\n';
            }
        fitfile.close();
        //-------------------------------------------------------------------------------------------


        //MOVEMENTS:
        //                  Save a file of all agents movements
        ofstream movefile;
        movefile.open("movements.txt");
            for (int i=0; i<TARGETS; i++)
            {
                for (int j=0; j<DURATION; j++)
                {
                    for (int k=0; k<DIMS; k++)
                    {
                        movefile << agent_movement[i][j][k] << "  ";
                    }
                }
                movefile << '\n';
            }
        movefile.close();
        //-------------------------------------------------------------------------------------------


        //GENOME:
        //              Save a file of all agents genomes (ppc2sc weights)
        ofstream weightsfile;
        weightsfile.open("genome.txt", ios::app);
        for (int i=0; i<GENOME_SIZE; i++)
        {
			weightsfile << theGenome[i] << "\t";
		}
        weightsfile.close();
    //--------------------------------------------------------------------------------------------------------------------------
    } // End FILESAVE > 0

    return 0;
} // End of main function
//==========================================================================================================================
//==========================================================================================================================

// Motor Transformation function
void pop_decode ( float s_SC_fire[], float movement[] )
{

    float vctr[2] = {0,0};

    float UDLR[SC_NODES][2] = {0};
    UDLR[0][0] = cos(PI/2);
    UDLR[0][1] = sin(PI/2);
    UDLR[1][0] = cos(3*PI/2);
    UDLR[1][1] = sin(3*PI/2);
    UDLR[2][0] = cos(PI);
    UDLR[2][1] = sin(PI);
    UDLR[3][0] = cos(0);
    UDLR[3][1] = sin(0);

    for (int i=0; i<2; i++)
    {
        for (int j=0; j<SC_NODES; j++)
        {
            vctr[i] += UDLR[j][i] * s_SC_fire[j];
        }
        movement[i] = vctr[i]*VELOCITY;
    }
}

// Target generating fuction
void gen_targets( int targets[][2] )
{
    
     targets[0][0] = -25;
     targets[0][1] = -25;
     targets[1][0] = 0;
     targets[1][1] = -25;
     targets[2][0] = 25;
     targets[2][1] = -25;
     targets[3][0] = -25;
     targets[3][1] = 0;
     targets[4][0] = 25;
     targets[4][1] = 0;
     targets[5][0] = -25;
     targets[5][1] = 25;
     targets[6][0] = 0;
     targets[6][1] = 25;
     targets[7][0] = 25;
     targets[7][1] = 25;
     

    // 4 target Case (2 left & 2 right)
/*    targets[0][0] = -50; // Left 50 degrees
    targets[0][1] = 0;
    targets[1][0] = -25; // Left 25 degrees
    targets[1][1] = 0;
    targets[2][0] = 50; // Right 50 degrees
    targets[2][1] = 0;
    targets[3][0] = 25; // Right 25 degrees
    targets[3][1] = 0;
*/
//    // 4 Diagonal Targets
/*    targets[0][0] = -25; // Left-Up 25 degrees
    targets[0][1] = 25;
    targets[1][0] = -25; // Left-Down 25 degrees
    targets[1][1] = -25;
    targets[2][0] = 25; // Right-Up 25 degrees
    targets[2][1] = 25;
    targets[3][0] = 25; // Right-Down 25 degrees
    targets[3][1] = -25;
*/
    // 4 Perpendicular Targets
/*        targets[0][0] = 0;   // Up 25 degrees
        targets[0][1] = 25;
        targets[1][0] = 25;  // Right 25 degrees
        targets[1][1] = 0;
        targets[2][0] = 0;   // Down 25 degrees
        targets[2][1] = -25;
        targets[3][0] = -25; // Left 25 degrees
        targets[3][1] = 0;
*/
}


// Euclidian fitness function
void eucfit( int targ[2], float position[2], double fit_value[1])
{
    double value_x = 0, value_y = 0;

    value_x = pow((double)((targ[0])-(position[0])),2);
    value_y = pow((double)((targ[1])-(position[1])),2);
    fit_value[0] = (double)(sqrt(value_x + value_y));
	if (isnan(fit_value[0]) == 1)
	{
		fit_value[0] = 0;
	}
}

// Visual gaussian weight function
void vis2ppc_gauss_weights ( float weights[][VIS_NODES][PPC_NODES][PPC_NODES], float wgt_scaler, float gain)
{
    int ppc_dim1 = PPC_NODES;
    int ppc_dim2 = PPC_NODES;
    int vis_dim1 = VIS_NODES;
    int vis_dim2 = VIS_NODES;
    double dist_x = 0;
    double dist_y = 0;
    double distnc = 0;
    double wgt_val = 0;

    for (int in_x=0; in_x<vis_dim1; in_x++)
    {
        for (int in_y=0; in_y<vis_dim2; in_y++)
        {
            for (int ppc_x=0; ppc_x<ppc_dim1; ppc_x++)
            {
                for (int ppc_y=0; ppc_y<ppc_dim2; ppc_y++)
                {
                    // distnc = sqrt( (x2-x1)^2 + (y2-y1)^2 )/20
                    // wgt_val = ( cos(distance)^100 )/3
                    dist_x = pow((double)((ppc_x)-(in_x)),2);
                    dist_y = pow((double)((ppc_y)-(in_y)),2);
                    distnc =  (double)(sqrt(dist_x + dist_y))/20;
                    wgt_val = (pow(cos(distnc),gain))*wgt_scaler;
                    weights[ppc_x][ppc_y][in_x][in_y] = (float)wgt_val;
                }
            }
        }
    }
}

//Proprioceptive gaussian weight function
void prop2ppc_gauss_weights ( float weights[][VIS_NODES][PPC_NODES][PPC_NODES], float wgt_scaler, float gain)
{
    int ppc_dim1 = PPC_NODES;
    int ppc_dim2 = PPC_NODES;
    int vis_dim1 = VIS_NODES;
    int vis_dim2 = VIS_NODES;
    double dist_x = 0;
    double dist_y = 0;
    double distnc = 0;
    double wgt_val = 0;

    for (int in_x=0; in_x<vis_dim1; in_x++)
    {
        for (int in_y=0; in_y<vis_dim2; in_y++)
        {
            for (int ppc_x=0; ppc_x<ppc_dim1; ppc_x++)
            {
                for (int ppc_y=0; ppc_y<ppc_dim2; ppc_y++)
                {
                    // distnc = sqrt( (x2-x1)^2 + (y2-y1)^2 )/20
                    // wgt_val = ( cos(distance)^100 )/3
                    dist_x = pow((double)((ppc_x)-(in_x)),2);
                    dist_y = pow((double)((ppc_y)-(in_y)),2);
                    distnc =  (double)(sqrt(dist_x + dist_y))/20;
                    wgt_val = (pow(cos(distnc),gain))*wgt_scaler; // wgt_scaler applied here to scale gaussian weight values
                    weights[ppc_x][ppc_y][in_x][in_y] = -1*(float)wgt_val;
                }
            }
        }
    }
}

// PPC -> SC weight function
void ppc2sc_weights( float weights[][PPC_NODES*PPC_NODES], float genome[] )
{
    int dim1 = PPC_NODES*PPC_NODES; // 121
    int dim2 = SC_NODES; // 4

    for (int ppc_dim1=0; ppc_dim1<dim1; ppc_dim1++)
    {
        for (int sc_neuron=0; sc_neuron<dim2; sc_neuron++)
        {
            weights[sc_neuron][ppc_dim1] = genome[sc_neuron + ppc_dim1*dim2];
           // cout << weights[sc_neuron][ppc_dim1] << ' ' ;
        }
        //cout << endl;
    }
}


// PPC <-> SC weight function
void ppc2sc_sc2ppc_weights( float p_weights[][VIS_NODES*VIS_NODES], float s_weights[][PPC_NODES*PPC_NODES], float genome[]  )
{
    int dim1 = PPC_NODES*PPC_NODES; // 121
    int dim2 = SC_NODES; // 4

    for (int ppc_dim1=0; ppc_dim1<dim1; ppc_dim1++) // 0 -> 120
    {
        for (int sc_neuron=0; sc_neuron<dim2; sc_neuron++) // 0 -> 3
        {
            p_weights[sc_neuron][ppc_dim1] = genome[sc_neuron + ppc_dim1*dim2];
            s_weights[sc_neuron][ppc_dim1] = genome[dim1*dim2 + sc_neuron + ppc_dim1*dim2];
			//cout << dim1*dim2 + sc_neuron + ppc_dim1*dim2 << endl;
        }
    }
}

// PPC -> SC && PPC <-> PPC weight function
void ppc2sc_ppc2ppc_weights( float p_weights[][PPC_NODES*PPC_NODES], float plat_weights[][PPC_NODES*PPC_NODES], float genome[] )
{
    int dim1 = PPC_NODES*PPC_NODES; // 25
    int dim2 = SC_NODES; // 4

    for (int ppc_dim1=0; ppc_dim1<dim1; ppc_dim1++) // 0 -> 24
    {
        for (int sc_neuron=0; sc_neuron<dim2; sc_neuron++) // 0 -> 3
        {
            p_weights[sc_neuron][ppc_dim1] = genome[sc_neuron + ppc_dim1*dim2];
        }
        for (int ppc_neuron=0; ppc_neuron<dim1; ppc_neuron++)
        {
            plat_weights[ppc_neuron][ppc_dim1] = genome[ppc_neuron + dim1*dim2 + ppc_dim1*dim1];
        }
    }
}

// PPC <-> SC && PPC <-> PPC
void ppc2sc_sc2ppc_ppc2ppc_weights ( float p_weights[][PPC_NODES*PPC_NODES], float s_weights[][PPC_NODES*PPC_NODES], float plat_weights[][PPC_NODES*PPC_NODES], float genome[] )
{
    int dim1 = PPC_NODES*PPC_NODES; // 25
    int dim2 = SC_NODES; // 4

    for (int ppc_dim1=0; ppc_dim1<dim1; ppc_dim1++) // 0 -> 24
    {
        for (int sc_neuron=0; sc_neuron<dim2; sc_neuron++) // 0 -> 3
        {
            p_weights[sc_neuron][ppc_dim1] = genome[sc_neuron + ppc_dim1*dim2];
            s_weights[sc_neuron][ppc_dim1] = genome[dim1*dim2 + sc_neuron + ppc_dim1*dim2];
        }
        for (int ppc_neuron=0; ppc_neuron<dim1; ppc_neuron++)
        {
            plat_weights[ppc_neuron][ppc_dim1] = genome[ppc_neuron + 2*dim1*dim2 + ppc_dim1*dim1];
        }
    }
}

// Vision neural firing function
void vision (float prop_position[], int target[], int range[], int s_Vis_fire[VIS_NODES][VIS_NODES], int time_step)
{
    // Initialize world centered reference frame alligned with prop_position(0,0)
    int world_frame[250][250] = {0};
    int world_dims = 250;
    int world_center = world_dims/2;
    float init_position[2] = {init_pos_x, init_pos_y};
    //float init_pos_x = 0;
    //float init_pos_y = 0;

    float targ_on_ret[2] = {0}, targ_in_world[2] = {0}, eff_on_ret[2] = {0}, eff_in_world[2] = {0}, vis_bounds_x[2] = {0}, vis_bounds_y[2] = {0};

    int dims = 2;
    int vis_bounds = VIS_NODES/2;

    for (int i=0; i<dims; i++)
    {
        targ_on_ret[i] = target[i];
        eff_on_ret[i] = init_position[i] + prop_position[i];
        targ_in_world[i] = targ_on_ret[i]/VIS_RES_DEG;
        eff_in_world[i] = eff_on_ret[i]/VIS_RES_DEG;
    }

    // Place target and hand in world centered frame
	if (time_step < FLASH_TIME) // Target is only present for the duration preceeding FLASH_TIME
	{
		world_frame[(int)targ_in_world[0]+world_center-1][(int)targ_in_world[1]+world_center-1] = 1;
	}
    world_frame[(int)eff_in_world[0]+world_center-1][(int)eff_in_world[1]+world_center-1] = 1;

    // Establish visual boundaries in terms of matrix elements (not degrees)
    vis_bounds_x[0] = world_center - vis_bounds;
    vis_bounds_x[1] = world_center + vis_bounds;
    vis_bounds_y[0] = world_center - vis_bounds;
    vis_bounds_y[1] = world_center + vis_bounds;

    for (int x=0; x<VIS_NODES; x++)
    {
        for (int y=0; y<VIS_NODES; y++)
        {
            // Visual (retinotopic) array elements to degrees
            // y ->    rows ([0]  top => -50 : [25] bottom => +50)
            // x -> columns ([0] left => -50 : [25] right  => +50)
            s_Vis_fire[x][y] = world_frame[(int)vis_bounds_x[0]-1+x][(int)vis_bounds_y[0]-1+y];
            //cout << "Visual Responsive Neurons " << s_Vis_fire[x][y] << endl;
        }
    }
}

// Proprioception neural firing function
void proprioception (float prop_position[], int target[], int range[], int s_Prop_fire[VIS_NODES][VIS_NODES])
{
    // Initialize world centered reference frame alligned with prop_position(0,0)
    int world_frame[250][250] = {0};
    int world_dims = 250;
    int world_center = world_dims/2;
    float init_position[2] = {init_pos_x, init_pos_y};
    //float init_pos_x = 0;
    //float init_pos_y = 0;

    float eff_on_ret[2] = {0}, eff_in_world[2] = {0}, vis_bounds_x[2] = {0}, vis_bounds_y[2] = {0};

    int dims = 2;
    int vis_bounds = VIS_NODES/2;

    for (int i=0; i<dims; i++)
    {
        eff_on_ret[i] = init_position[i] + prop_position[i];
        eff_in_world[i] = eff_on_ret[i]/VIS_RES_DEG;
    }

    // Place hand in world centered frame
    world_frame[(int)eff_in_world[0]+world_center-1][(int)eff_in_world[1]+world_center-1] = 1;

    // Establish visual boundaries in terms of matrix elements (not degrees)
    vis_bounds_x[0] = world_center - vis_bounds;
    vis_bounds_x[1] = world_center + vis_bounds;
    vis_bounds_y[0] = world_center - vis_bounds;
    vis_bounds_y[1] = world_center + vis_bounds;

    for (int x=0; x<VIS_NODES; x++)
    {
        for (int y=0; y<VIS_NODES; y++)
        {
            // Visual (retinotopic) array elements to degrees
            // y ->    rows ([0]  top => -50 : [25] bottom => +50)
            // x -> columns ([0] left => -50 : [25] right  => +50)
            s_Prop_fire[x][y] = world_frame[(int)vis_bounds_x[0]-1+x][(int)vis_bounds_y[0]-1+y];
            //cout << "Proprioceptive Responsive Neurons " << s_Prop_fire[x][y] << endl;
        }
    }
}
								 
//=============================== PPC Neural Firing Functions ===================================================
// Feedforward only PPC -> SC
void ppc_fire ( float ppc_output_fire[], int buffer_vis[][VIS_NODES][DURATION], float vis_weights[VIS_NODES][VIS_NODES][PPC_NODES][PPC_NODES], int buffer_prop[][VIS_NODES][DURATION], float prop_weights[VIS_NODES][VIS_NODES][PPC_NODES][PPC_NODES], int timestep, float gain, float thresh,float prop_input[],float vis_input[])
{
    // Initialize inputs
//    float vis_input[VIS_NODES*VIS_NODES] = {0};
//    float prop_input[VIS_NODES*VIS_NODES] = {0};
    float sum_inputs=0, input_value=0;

    //----------------------- Visual to ppc input calculation ---------------------
    if (timestep < VIS_LAG)
    {
        for (int visual_neuron=0; visual_neuron<VIS_NODES*VIS_NODES; visual_neuron++)
        {
            vis_input[visual_neuron] = 0;
        }
    }
    else
    {
        for (int pl1=0; pl1<VIS_NODES; pl1++)
        {
            for (int pl2=0; pl2<VIS_NODES; pl2++)
            {
                for (int v1=0; v1<VIS_NODES; v1++)
                {
                    for (int v2=0; v2<VIS_NODES; v2++)
                    {
                        vis_input[pl1*(VIS_NODES) + pl2] += buffer_vis[v1][v2][timestep-VIS_LAG] * vis_weights[v1][v2][pl1][pl2];
                        if (isnan(vis_input[pl1*(VIS_NODES) + pl2]) == 1) // || vis_input[pl1*(VIS_NODES) + pl2] < SMALL_NUMBER)
                        {
                            vis_input[pl1*(VIS_NODES) + pl2] = 0;
                        }
                        //cout << "Vis input to PPC " << vis_input[pl1*(VIS_NODES) + pl2] << endl;
                    }
                }
            }
        }
    }

    //------------------------------------------------------------------------------

    //----------------------- Proprioceptive to ppc input calculation ---------------------
    if (timestep < PROP_LAG)
    {
        for (int visual_neuron=0; visual_neuron<VIS_NODES*VIS_NODES; visual_neuron++)
        {
            prop_input[visual_neuron] = 0;
        }
    }
    else
    {
        for (int pl1=0; pl1<VIS_NODES; pl1++)
        {
            for (int pl2=0; pl2<VIS_NODES; pl2++)
            {
                for (int v1=0; v1<VIS_NODES; v1++)
                {
                    for (int v2=0; v2<VIS_NODES; v2++)
                    {
                        prop_input[pl1*(VIS_NODES) + pl2] += buffer_prop[v1][v2][timestep-PROP_LAG] * prop_weights[v1][v2][pl1][pl2];
                        if (isnan(prop_input[pl1*(VIS_NODES) + pl2]) == 1) // || prop_input[pl1*(VIS_NODES) + pl2] < SMALL_NUMBER)
                        {
                            prop_input[pl1*(VIS_NODES) + pl2] = 0;
                        }
                        //cout << "Prop input to PPC " << prop_input[pl1*(VIS_NODES) + pl2] << endl;
                    }
                }
            }
        }
    }

    //------------------------------------------------------------------------------


    //-------------------- Sum inputs and calculate ppc firing rates ---------------
    for (int i=0; i<VIS_NODES*VIS_NODES; i++)
    {
        sum_inputs = 0;
        sum_inputs = vis_input[i] + prop_input[i];
        input_value = (thresh - sum_inputs)*gain;
        ppc_output_fire[i] = 1/(1+exp(input_value));
		if (isnan(ppc_output_fire[i]) == 1) // < SMALL_NUMBER)
		{
			ppc_output_fire[i] = 0;
		}
    }
    //--------------------------------------------------------------------------------
}

// Feedforward and feedback PPC <-> SC
void ppc_fire_sc_fdbk ( float ppc_output_fire[], int buffer_vis[][VIS_NODES][DURATION], float vis_weights[VIS_NODES][VIS_NODES][PPC_NODES][PPC_NODES], int buffer_prop[][VIS_NODES][DURATION], float prop_weights[VIS_NODES][VIS_NODES][PPC_NODES][PPC_NODES], float SC_fire[SC_NODES], float w_Sc2ppc[SC_NODES][PPC_NODES*PPC_NODES], int timestep, float gain, float thresh,float prop_input[],float vis_input[],float sc_input[])
{
    // Initialize inputs
//    float vis_input[VIS_NODES*VIS_NODES] = {0};
//    float prop_input[VIS_NODES*VIS_NODES] = {0};
//    float sc_input[PPC_NODES*PPC_NODES] = {0};
    float sum_inputs=0, input_value=0;
    //----------------------- Visual to ppc input calculation ---------------------
    if (timestep < VIS_LAG)
    {
        for (int visual_neuron=0; visual_neuron<VIS_NODES*VIS_NODES; visual_neuron++)
        {
            vis_input[visual_neuron] = 0;
        }
    }
    else
    {
        for (int pl1=0; pl1<VIS_NODES; pl1++)
        {
            for (int pl2=0; pl2<VIS_NODES; pl2++)
            {
                for (int v1=0; v1<VIS_NODES; v1++)
                {
                    for (int v2=0; v2<VIS_NODES; v2++)
                    {
                        vis_input[pl1*(VIS_NODES) + pl2] += buffer_vis[v1][v2][timestep-VIS_LAG] * vis_weights[v1][v2][pl1][pl2];
                        if (isnan(vis_input[pl1*(VIS_NODES) + pl2]) == 1) // || vis_input[pl1*(VIS_NODES) + pl2] < SMALL_NUMBER)
                        {
                            vis_input[pl1*(VIS_NODES) + pl2] = 0;
                        }
                    }
                }
            }
        }
    }
    //------------------------------------------------------------------------------

    //----------------------- Proprioceptive to ppc input calculation ---------------------
    if (timestep < PROP_LAG)
    {
        for (int visual_neuron=0; visual_neuron<VIS_NODES*VIS_NODES; visual_neuron++)
        {
            prop_input[visual_neuron] = 0;
        }
    }
    else
    {
        for (int pl1=0; pl1<VIS_NODES; pl1++)
        {
            for (int pl2=0; pl2<VIS_NODES; pl2++)
            {
                for (int v1=0; v1<VIS_NODES; v1++)
                {
                    for (int v2=0; v2<VIS_NODES; v2++)
                    {
                        prop_input[pl1*(VIS_NODES) + pl2] += buffer_prop[v1][v2][timestep-PROP_LAG] * prop_weights[v1][v2][pl1][pl2];
                        if (isnan(prop_input[pl1*(VIS_NODES) + pl2]) == 1) // || prop_input[pl1*(VIS_NODES) + pl2] < SMALL_NUMBER)
                        {
                            prop_input[pl1*(VIS_NODES) + pl2] = 0;
                        }
                    }
                }
            }
        }
    }

    //------------------------------------------------------------------------------

    //---------- SC to PPC input (efference copy/corollary discharge) --------------

    for (int k=0; k<PPC_NODES*PPC_NODES; k++)
    {
        for (int i=0; i<SC_NODES; i++)
        {
            sc_input[k] += SC_fire[i] * w_Sc2ppc[i][k];
			if (isnan(sc_input[k]) == 1) // || sc_input[k] < SMALL_NUMBER)
			{
				sc_input[k] = 0;
			}
        }
    }
    //------------------------------------------------------------------------------

    //-------------------- Sum inputs and calculate ppc firing rates ---------------
    for (int i=0; i<PPC_NODES*PPC_NODES; i++)
    {
        sum_inputs = 0;
        sum_inputs = vis_input[i] + sc_input[i] + prop_input[i];
        input_value = (thresh - sum_inputs)*gain;
        ppc_output_fire[i] = 1/(1+exp(input_value));
		if (isnan(ppc_output_fire[i]) == 1)// < SMALL_NUMBER)
		{
			ppc_output_fire[i] = 0;
		}
    }
    //--------------------------------------------------------------------------------
}


// Feedforward and PPC Lateral PPC -> SC && PPC <-> PPC
void ppc_fire_ppc_lat (float ppc_output_fire[], int buffer_vis[][VIS_NODES][DURATION], float vis_weights[VIS_NODES][VIS_NODES][PPC_NODES][PPC_NODES], int buffer_prop[][VIS_NODES][DURATION], float prop_weights[VIS_NODES][VIS_NODES][PPC_NODES][PPC_NODES], float w_Ppc2ppc[][PPC_NODES*PPC_NODES], int timestep, float gain, float thresh,float prop_input[],float vis_input[],float lat_input[])
{
    // Initialize inputs
//    float vis_input[VIS_NODES*VIS_NODES] = {0};
//    float prop_input[VIS_NODES*VIS_NODES] = {0};
//    float lat_input[PPC_NODES*PPC_NODES] = {0};
    float sum_inputs=0, input_value=0;
    //----------------------- Visual to ppc input calculation ---------------------
    if (timestep < VIS_LAG)
    {
        for (int visual_neuron=0; visual_neuron<VIS_NODES*VIS_NODES; visual_neuron++)
        {
            vis_input[visual_neuron] = 0;
        }
    }
    else
    {
        for (int pl1=0; pl1<VIS_NODES; pl1++)
        {
            for (int pl2=0; pl2<VIS_NODES; pl2++)
            {
                for (int v1=0; v1<VIS_NODES; v1++)
                {
                    for (int v2=0; v2<VIS_NODES; v2++)
                    {
                        vis_input[pl1*(VIS_NODES) + pl2] += buffer_vis[v1][v2][timestep-VIS_LAG] * vis_weights[v1][v2][pl1][pl2];
                        if (isnan(vis_input[pl1*(VIS_NODES) + pl2]) == 1) // || vis_input[pl1*(VIS_NODES) + pl2] < SMALL_NUMBER)
                        {
                            vis_input[pl1*(VIS_NODES) + pl2] = 0;
                        }
                    }
                }
            }
        }
    }
    //------------------------------------------------------------------------------

    //----------------------- Proprioceptive to ppc input calculation ---------------------
    if (timestep < PROP_LAG)
    {
        for (int visual_neuron=0; visual_neuron<VIS_NODES*VIS_NODES; visual_neuron++)
        {
            prop_input[visual_neuron] = 0;
        }
    }
    else
    {
        for (int pl1=0; pl1<VIS_NODES; pl1++)
        {
            for (int pl2=0; pl2<VIS_NODES; pl2++)
            {
                for (int v1=0; v1<VIS_NODES; v1++)
                {
                    for (int v2=0; v2<VIS_NODES; v2++)
                    {
                        prop_input[pl1*(VIS_NODES) + pl2] += buffer_prop[v1][v2][timestep-PROP_LAG] * prop_weights[v1][v2][pl1][pl2];
                        if (isnan(prop_input[pl1*(VIS_NODES) + pl2]) == 1) // || prop_input[pl1*(VIS_NODES) + pl2] < SMALL_NUMBER)
                        {
                            prop_input[pl1*(VIS_NODES) + pl2] = 0;
                        }
                    }
                }
            }
        }
    }

    //------------------------------------------------------------------------------

    //---------- PPC to PPC lateral inputs -----------------------------------------

    for (int k=0; k<PPC_NODES*PPC_NODES; k++)
    {
        for (int i=0; i<PPC_NODES*PPC_NODES; i++)
        {
            if ( k != i) // Removes self connection inputs
            {
                lat_input[k] += ppc_output_fire[k] * w_Ppc2ppc[k][i];
                if (isnan(lat_input[k]) == 1) // || lat_input[k] < SMALL_NUMBER)
                {
                    lat_input[k] = 0;
                }
            }
        }
    }
    //------------------------------------------------------------------------------

    //-------------------- Sum inputs and calculate ppc firing rates ---------------
    for (int i=0; i<PPC_NODES*PPC_NODES; i++)
    {
        sum_inputs = 0;
        sum_inputs = vis_input[i] + lat_input[i] + prop_input[i];
        input_value = (thresh - sum_inputs)*gain;
        ppc_output_fire[i] = 1/(1+exp(input_value));
		if (isnan(ppc_output_fire[i]) == 1) // < SMALL_NUMBER)
		{
			ppc_output_fire[i] = 0;
		}
    }
    //--------------------------------------------------------------------------------
}


// Feedforward, Feedback, and PPC Lateral PPC <-> SC && PPC <-> PPC
void ppc_fire_sc_fdbk_ppc_lat (float ppc_output_fire[], int buffer_vis[][VIS_NODES][DURATION], float vis_weights[VIS_NODES][VIS_NODES][PPC_NODES][PPC_NODES], int buffer_prop[][VIS_NODES][DURATION], float prop_weights[VIS_NODES][VIS_NODES][PPC_NODES][PPC_NODES], float SC_fire[], float w_Sc2ppc[][PPC_NODES*PPC_NODES], float w_Ppc2ppc[][PPC_NODES*PPC_NODES], int timestep, float gain, float thresh,float prop_input[],float vis_input[],float sc_input[],float lat_input[])
{
    // Initialize inputs
//    float vis_input[VIS_NODES*VIS_NODES] = {0};
//    float prop_input[VIS_NODES*VIS_NODES] = {0};
//    float lat_input[PPC_NODES*PPC_NODES] = {0};
//    float sc_input[PPC_NODES*PPC_NODES] = {0};
    float sum_inputs=0, input_value=0;
    //----------------------- Visual to ppc input calculation ---------------------
    if (timestep < VIS_LAG)
    {
        for (int visual_neuron=0; visual_neuron<VIS_NODES*VIS_NODES; visual_neuron++)
        {
            vis_input[visual_neuron] = 0;
        }
    }
    else
    {
        for (int pl1=0; pl1<VIS_NODES; pl1++)
        {
            for (int pl2=0; pl2<VIS_NODES; pl2++)
            {
                for (int v1=0; v1<VIS_NODES; v1++)
                {
                    for (int v2=0; v2<VIS_NODES; v2++)
                    {
                        vis_input[pl1*(VIS_NODES) + pl2] += buffer_vis[v1][v2][timestep-VIS_LAG] * vis_weights[v1][v2][pl1][pl2];
                        if (isnan(vis_input[pl1*(VIS_NODES) + pl2]) == 1) // || vis_input[pl1*(VIS_NODES) + pl2] < SMALL_NUMBER)
                        {
                            vis_input[pl1*(VIS_NODES) + pl2] = 0;
                        }
                    }
                }
            }
        }
    }
    //------------------------------------------------------------------------------

    //----------------------- Proprioceptive to ppc input calculation ---------------------
    if (timestep < PROP_LAG)
    {
        for (int visual_neuron=0; visual_neuron<VIS_NODES*VIS_NODES; visual_neuron++)
        {
            prop_input[visual_neuron] = 0;
        }
    }
    else
    {
        for (int pl1=0; pl1<VIS_NODES; pl1++)
        {
            for (int pl2=0; pl2<VIS_NODES; pl2++)
            {
                for (int v1=0; v1<VIS_NODES; v1++)
                {
                    for (int v2=0; v2<VIS_NODES; v2++)
                    {
                        prop_input[pl1*(VIS_NODES) + pl2] += buffer_prop[v1][v2][timestep-PROP_LAG] * prop_weights[v1][v2][pl1][pl2];
                        if (isnan(prop_input[pl1*(VIS_NODES) + pl2]) == 1) // || prop_input[pl1*(VIS_NODES) + pl2] < SMALL_NUMBER)
                        {
                            prop_input[pl1*(VIS_NODES) + pl2] = 0;
                        }
                    }
                }
            }
        }
    }

    //------------------------------------------------------------------------------

    //---------- PPC to PPC lateral inputs -----------------------------------------

    for (int k=0; k<PPC_NODES*PPC_NODES; k++)
    {
        for (int i=0; i<PPC_NODES*PPC_NODES; i++)
        {
            if ( k != i) // Removes self connection inputs
            {
                lat_input[k] += ppc_output_fire[k] * w_Ppc2ppc[k][i];
                if (isnan(lat_input[k]) == 1) // || lat_input[k] < SMALL_NUMBER)
                {
                    lat_input[k] = 0;
                }
            }
        }
    }
    //------------------------------------------------------------------------------
    //---------- SC to PPC input (efference copy/corollary discharge) --------------

    for (int k=0; k<PPC_NODES*PPC_NODES; k++)
    {
        for (int i=0; i<SC_NODES; i++)
        {
            sc_input[k] += SC_fire[i] * w_Sc2ppc[i][k];
			if (isnan(sc_input[k]) == 1) // || sc_input[k] < SMALL_NUMBER)
			{
				sc_input[k] = 0;
			}
        }
    }
    //------------------------------------------------------------------------------
    //-------------------- Sum inputs and calculate ppc firing rates ---------------
    for (int i=0; i<PPC_NODES*PPC_NODES; i++)
    {
        sum_inputs = 0;
        sum_inputs = vis_input[i] + lat_input[i] + sc_input[i] + prop_input[i];
        input_value = (thresh - sum_inputs)*gain;
        ppc_output_fire[i] = 1/(1+exp(input_value));
		if (isnan(ppc_output_fire[i]) == 1) // < SMALL_NUMBER)
		{
			ppc_output_fire[i] = 0;
		}
    }
    //--------------------------------------------------------------------------------
}
//============================ End PPC firing functions ==============================

// SC neural firing function
void sc_fire(float s_SC_fire[], float s_PPC_fire[], float w_Ppc2sc[][PPC_NODES*PPC_NODES], float gain, float thresh)
{
	float sc_input = 0, sig_input = 0;
	
    for (int i=0; i<SC_NODES; i++)
    {
        sig_input = 0.0;
        sc_input = 0.0;
		
		for (int k=0; k<PPC_NODES*PPC_NODES; k++)
		{
			sig_input += s_PPC_fire[k] * w_Ppc2sc[i][k];
		}		
		sc_input = (thresh - sig_input)*gain;
		s_SC_fire[i] = 1/(1+exp(sc_input));
		if (isnan(s_SC_fire[i]) == 1) // || s_SC_fire[i] < SMALL_NUMBER)
		{
			s_SC_fire[i] = 0;
		}
    }
}
