# Supplementary material for: The Importance of Lateral Connections in the Parietal Cortex for Generating Motor Plans
Source: PLoS One. 2015 Aug 7;10(8):e0134669. doi: 10.1371/journal.pone.0134669 (PMC4529220; doi:10.1371/journal.pone.0134669)
Supplement: S1 Dataset — The complete dataset utilized in the data-dependent figures. (ZIP) [file pone.0134669.s001.zip › Champion_Data/Evolved_Flash_Task/TS_15/fb_A10_2to4_9T18/movements.txt]

8.98167e-05  0.000139702  0.000147171  0.000263795  0.000204474  0.000387851  0.000287797  0.000419959  0.000371087  0.000451989  0.000454377  0.00048402  0.000537667  0.00051605  0.000620957  0.00054808  0.000704248  0.00058011  -1.1597  -1.95534  -3.14629  -2.87808  -5.14622  -4.36261  -7.1461  -6.19772  -9.14596  -8.13448  -11.1458  -10.0869  -13.1457  -12.0412  -15.1456  -13.9957  -17.1454  -15.9503  -18.9631  -17.9499  -20.6952  -19.9492  -22.3158  -21.9483  -23.7075  -23.9461  -24.4649  -25.9301  -24.478  -25.9316  -24.4828  -25.9294  -24.4881  -25.9276  -24.4934  -25.9258  -24.4987  -25.924  -24.5039  -25.9222  -24.504  -25.9216  -24.5036  -25.9213  -24.5033  -25.9209  -24.5029  -25.9206  -24.5025  -25.9202  -24.5022  -25.9199  -24.5018  -25.9195  -24.5014  -25.9192  -24.5011  -25.9188  -24.5007  -25.9185  -24.5003  -25.9181  -24.4999  -25.9178  -24.4996  -25.9174  -24.4992  -25.9171  -24.4988  -25.9167  -24.4985  -25.9163  -24.4981  -25.916  -24.4977  -25.9156  -24.4974  -25.9153  -24.497  -25.9149  -24.4966  -25.9146  
8.98167e-05  0.000139702  0.000147171  0.000263795  0.000204474  0.000387851  0.000287797  0.000419959  0.000371087  0.000451989  0.000454377  0.00048402  0.000537667  0.00051605  0.000620957  0.00054808  0.000704248  0.00058011  1.93994  -1.16788  2.18737  -3.16726  3.83769  -5.1666  3.35879  -7.16658  4.62752  -9.16127  4.28059  -11.1613  5.37091  -13.1593  4.95902  -15.1593  5.59828  -17.1571  3.80222  -19.1132  1.99596  -21.0955  0.546309  -23.052  0.0760334  -24.8895  -0.0341975  -24.9953  -0.0372511  -25.0104  -0.0374368  -25.0102  -0.0376517  -25.0101  -0.0378668  -25.01  -0.0380818  -25.0099  -0.0382969  -25.0099  -0.0382022  -25.0095  -0.0381071  -25.0091  -0.0380121  -25.0087  -0.037917  -25.0083  -0.037822  -25.0079  -0.0377269  -25.0075  -0.0376318  -25.0071  -0.0375368  -25.0067  -0.0374417  -25.0063  -0.0373467  -25.0059  -0.0372516  -25.0056  -0.0371565  -25.0052  -0.0370615  -25.0048  -0.0369664  -25.0044  -0.0368713  -25.004  -0.0367763  -25.0036  -0.0366812  -25.0032  -0.0365862  -25.0028  -0.0364911  -25.0024  -0.036396  -25.002  -0.036301  -25.0016  
8.98167e-05  0.000139702  0.000147171  0.000263795  0.000204474  0.000387851  0.000287797  0.000419959  0.000371087  0.000451989  0.000454377  0.00048402  0.000537667  0.00051605  0.000620957  0.00054808  0.000704248  0.00058011  2.00068  -1.93901  4.00068  -3.9361  6.00068  -5.93198  8.00067  -7.92788  10.0007  -9.92379  12.0007  -11.9197  14.0007  -13.9156  16.0007  -15.9115  17.8918  -17.9048  17.9102  -19.4128  18.6849  -21.1257  19.0655  -23.061  19.613  -24.8842  20.0557  -26.7268  21.3344  -26.2357  22.3492  -26.1975  22.3575  -26.1925  22.3509  -26.1904  22.3442  -26.1883  22.3375  -26.1861  22.3367  -26.1863  22.3358  -26.1865  22.3349  -26.1868  22.3346  -26.1864  22.3344  -26.186  22.3342  -26.1857  22.3339  -26.1853  22.3337  -26.1849  22.3334  -26.1846  22.3332  -26.1842  22.3329  -26.1839  22.3327  -26.1835  22.3325  -26.1831  22.3322  -26.1828  22.332  -26.1824  22.3317  -26.1821  22.3315  -26.1817  22.3312  -26.1813  22.331  -26.181  22.3308  -26.1806  22.3305  -26.1802  
8.98167e-05  0.000139702  0.000147171  0.000263795  0.000204474  0.000387851  0.000287797  0.000419959  0.000371087  0.000451989  0.000454377  0.00048402  0.000537667  0.00051605  0.000620957  0.00054808  0.000704248  0.00058011  -1.99146  -0.0588509  -3.99146  -0.056412  -5.99146  -0.0545711  -7.99146  -0.0527382  -9.99146  -0.0509053  -11.9915  -0.0490725  -13.9915  -0.0472397  -15.9915  -0.0454069  -17.9915  -0.0435741  -19.9239  -0.0408983  -21.7867  -0.0367377  -23.5135  -0.0305856  -24.7357  -0.0196877  -24.834  -0.00358922  -24.9154  -0.00414008  -24.9158  -0.0043221  -24.9159  -0.00444211  -24.916  -0.00456179  -24.9162  -0.00468145  -24.9163  -0.00480111  -24.9159  -0.00475165  -24.9154  -0.00470199  -24.915  -0.00465233  -24.9146  -0.00460267  -24.9142  -0.00455301  -24.9137  -0.00450336  -24.9133  -0.0044537  -24.9129  -0.00440404  -24.9125  -0.00435438  -24.912  -0.00430472  -24.9116  -0.00425507  -24.9112  -0.00420541  -24.9108  -0.00415575  -24.9103  -0.00410609  -24.9099  -0.00405643  -24.9095  -0.00400678  -24.9091  -0.00395712  -24.9086  -0.00390746  -24.9082  -0.0038578  -24.9078  -0.00380814  -24.9074  -0.00375848  
8.98167e-05  0.000139702  0.000147171  0.000263795  0.000204474  0.000387851  0.000287797  0.000419959  0.000371087  0.000451989  0.000454377  0.00048402  0.000537667  0.00051605  0.000620957  0.00054808  0.000704248  0.00058011  1.92373  -0.872584  3.92354  -0.855436  5.92333  -0.770065  7.92311  -0.665177  9.92289  -0.552696  11.9227  -0.437086  13.9225  -0.320155  15.9222  -0.202663  17.922  -0.0849297  19.8604  -0.085005  21.7322  -0.0844525  23.4847  -0.0850143  24.8566  -0.087809  25.0659  -0.0941909  25.0651  -0.076123  25.0647  -0.0760821  25.0643  -0.0761  25.064  -0.0761179  25.0636  -0.0761358  25.0632  -0.0761538  25.0629  -0.0761546  25.0626  -0.0761556  25.0623  -0.0761566  25.062  -0.0761576  25.0617  -0.0761586  25.0614  -0.0761596  25.0611  -0.0761606  25.0608  -0.0761616  25.0605  -0.0761626  25.0602  -0.0761636  25.0599  -0.0761646  25.0596  -0.0761656  25.0593  -0.0761666  25.059  -0.0761676  25.0587  -0.0761686  25.0584  -0.0761696  25.0581  -0.0761706  25.0578  -0.0761716  25.0575  -0.0761726  25.0572  -0.0761736  25.0569  -0.0761746  
8.98167e-05  0.000139702  0.000147171  0.000263795  0.000204474  0.000387851  0.000287797  0.000419959  0.000371087  0.000451989  0.000454377  0.00048402  0.000537667  0.00051605  0.000620957  0.00054808  0.000704248  0.00058011  -1.97123  1.99874  -3.97121  3.99614  -5.97119  5.99383  -7.97118  7.99152  -9.97116  9.98921  -11.9711  11.9869  -13.9711  13.9846  -15.9711  15.9823  -17.9711  17.98  -19.6055  19.9443  -21.087  21.8146  -22.5872  23.3529  -24.0222  24.4875  -23.5618  24.987  -24.9446  24.9855  -24.9701  24.9849  -24.9759  24.987  -24.982  24.9887  -24.9881  24.9904  -24.9942  24.9921  -24.9938  24.9919  -24.9935  24.9916  -24.9931  24.9914  -24.9928  24.9912  -24.9924  24.991  -24.992  24.9908  -24.9917  24.9906  -24.9913  24.9904  -24.991  24.9901  -24.9906  24.9899  -24.9903  24.9897  -24.9899  24.9895  -24.9896  24.9893  -24.9892  24.9891  -24.9888  24.9888  -24.9885  24.9886  -24.9881  24.9884  -24.9878  24.9882  -24.9874  24.988  -24.9871  24.9878  -24.9867  24.9876  
8.98167e-05  0.000139702  0.000147171  0.000263795  0.000204474  0.000387851  0.000287797  0.000419959  0.000371087  0.000451989  0.000454377  0.00048402  0.000537667  0.00051605  0.000620957  0.00054808  0.000704248  0.00058011  0.394819  1.99011  0.394957  3.9901  0.394756  5.98996  0.394554  7.98982  0.394352  9.98969  0.39415  11.9895  0.393948  13.9894  0.393746  15.9893  0.393544  17.9891  0.403777  19.9407  0.414635  21.8377  0.425657  23.6185  0.437289  24.896  0.444184  24.9723  0.100968  24.9772  0.100087  24.9772  0.0996412  24.9768  0.0991952  24.9764  0.0987493  24.976  0.0983033  24.9756  0.0984479  24.9754  0.0985932  24.9751  0.0987384  24.9748  0.0988837  24.9746  0.099029  24.9743  0.0991742  24.974  0.0993195  24.9738  0.0994648  24.9735  0.09961  24.9732  0.0997553  24.973  0.0999005  24.9727  0.100046  24.9725  0.100191  24.9722  0.100336  24.9719  0.100482  24.9717  0.100627  24.9714  0.100772  24.9711  0.100917  24.9709  0.101063  24.9706  0.101208  24.9704  0.101353  24.9701  
8.98167e-05  0.000139702  0.000147171  0.000263795  0.000204474  0.000387851  0.000287797  0.000419959  0.000371087  0.000451989  0.000454377  0.00048402  0.000537667  0.00051605  0.000620957  0.00054808  0.000704248  0.00058011  1.82626  1.89801  3.82625  3.89801  5.82625  5.89801  7.82625  7.89801  9.82625  9.89801  11.8262  11.898  13.8262  13.898  15.8262  15.898  17.8262  17.898  17.7714  18.0605  17.7714  18.0991  17.7715  18.2092  17.7715  18.3144  17.7716  18.4199  17.7716  18.5254  16.8822  20.5129  15.297  22.1729  13.6262  24.1068  11.9998  26.0598  11.9978  27.8237  11.938  27.8242  9.94508  28.278  9.93904  28.2947  9.93902  28.2945  9.93903  28.2942  9.93999  28.2939  9.94094  28.2936  9.94189  28.2932  9.94285  28.2929  9.9438  28.2926  9.94476  28.2923  9.9449  28.292  9.94505  28.2918  9.94519  28.2915  9.94534  28.2912  9.94548  28.291  9.94563  28.2907  9.94577  28.2905  9.94592  28.2902  9.94606  28.2899  9.94621  28.2897  
