# Supplementary material for: The Importance of Lateral Connections in the Parietal Cortex for Generating Motor Plans
Source: PLoS One. 2015 Aug 7;10(8):e0134669. doi: 10.1371/journal.pone.0134669 (PMC4529220; doi:10.1371/journal.pone.0134669)
Supplement: S1 Dataset — The complete dataset utilized in the data-dependent figures. (ZIP) [file pone.0134669.s001.zip › Champion_Data/Evolved_Flash_Task/TS_15/fb_A10_2to4_9T18/ppc_fire.txt]

0	0	0	0	0	0	0	0	9.51579e-05	9.51579e-05	9.51579e-05	9.51579e-05	9.51579e-05	9.51579e-05	9.51579e-05	9.51579e-05	9.31055e-05	9.31055e-05	9.31055e-05	9.31055e-05	9.31055e-05	9.31055e-05	9.31055e-05	9.31055e-05	9.30912e-05	9.30912e-05	9.30912e-05	9.30912e-05	9.30912e-05	9.30912e-05	9.30912e-05	9.30912e-05	9.30828e-05	9.30828e-05	9.30828e-05	9.30828e-05	9.30828e-05	9.30828e-05	9.30828e-05	9.30828e-05	9.31022e-05	9.31022e-05	9.31022e-05	9.31022e-05	9.31022e-05	9.31022e-05	9.31022e-05	9.31022e-05	9.31022e-05	9.31022e-05	9.31022e-05	9.31022e-05	9.31022e-05	9.31022e-05	9.31022e-05	9.31022e-05	9.31022e-05	9.31022e-05	9.31022e-05	9.31022e-05	9.31022e-05	9.31022e-05	9.31022e-05	9.31022e-05	9.31022e-05	9.31022e-05	9.31022e-05	9.31022e-05	9.31022e-05	9.31022e-05	9.31022e-05	9.31022e-05	9.31022e-05	9.31022e-05	9.31022e-05	9.31022e-05	9.31022e-05	9.31022e-05	9.31022e-05	9.31022e-05	0.000110214	9.33699e-05	9.31069e-05	9.33699e-05	9.31064e-05	9.31069e-05	9.31064e-05	9.31064e-05	2.03645e-05	0.000368609	3.82411e-05	0.034124	0.000648039	8.1837e-05	5.91733e-07	1.87379e-05	9.13098e-06	1.09648e-06	4.54825e-05	0.0405072	0.00891863	8.79537e-05	1.98809e-07	2.04662e-05	4.79972e-05	2.06719e-05	4.53115e-05	0.0405793	0.00746037	8.80204e-05	1.98805e-07	2.04667e-05	0.000141674	4.31091e-06	4.53159e-05	0.0405802	0.00702796	8.8022e-05	1.98806e-07	2.04667e-05	0.000193912	2.58263e-05	4.53159e-05	0.0405802	0.00686641	8.8022e-05	1.98806e-07	2.04667e-05	0.000203493	5.63937e-06	4.53159e-05	0.0405802	0.0068009	8.8022e-05	1.98806e-07	2.04667e-05	0.000204683	3.24551e-05	4.53159e-05	0.0405802	0.00677345	8.8022e-05	1.98806e-07	2.04667e-05	0.000204822	1.05205e-05	4.53197e-05	0.0405802	0.0067618	8.8022e-05	1.98806e-07	2.04667e-05	0.000202929	0.000154485	3.49338e-05	0.0405476	0.00675739	8.80251e-05	1.98822e-07	2.04685e-05	0.000133706	0.000239903	1.15721e-07	0.0332404	0.00885394	0.0001598	2.33473e-07	0.539507	0.000102997	0.000104674	1.40425e-06	0.0269522	0.00748731	0.000357638	2.75651e-07	0.795003	7.33275e-05	3.27023e-05	1.02408e-06	0.0178801	0.00572799	0.00101072	3.91992e-07	0.756707	3.64326e-05	1.28704e-06	1.31372e-06	0.00384949	0.00240568	0.000981456	1.82292e-06	0.759494	4.91801e-06	8.50551e-05	1.14915e-06	0.000125104	0.000160622	6.30072e-05	7.15665e-05	0.759289	7.07475e-05	9.14773e-05	2.61945e-06	0.000121174	8.87662e-05	0.00638937	0.00026516	0.759295	6.65714e-05	9.26124e-05	0.00103544	9.27265e-05	9.3129e-05	0.000102061	9.38055e-05	0.00120572	6.64963e-05	9.25402e-05	9.43171e-05	9.26423e-05	9.31576e-05	9.32914e-05	9.32798e-05	0.000574639	6.64972e-05	9.254e-05	9.32636e-05	9.26421e-05	9.31576e-05	9.32381e-05	9.32788e-05	0.000214185	6.64972e-05	9.254e-05	9.33082e-05	9.26421e-05	9.31576e-05	9.32384e-05	9.32788e-05	0.000222381	6.80894e-05	9.27588e-05	9.33217e-05	9.28612e-05	9.31573e-05	9.32366e-05	9.32786e-05	0.0183735	7.87243e-05	9.2869e-05	9.3243e-05	9.27605e-05	9.3106e-05	9.30099e-05	9.31264e-05	0.791509	7.86392e-05	9.28691e-05	9.3244e-05	9.27604e-05	9.3106e-05	9.30091e-05	9.31261e-05	0.0105173	7.8639e-05	9.28691e-05	9.32291e-05	9.27604e-05	9.3106e-05	9.30091e-05	9.31261e-05	0.000100877	7.8639e-05	9.28691e-05	9.31214e-05	9.27604e-05	9.3106e-05	9.30091e-05	9.31261e-05	9.32272e-05	7.8639e-05	9.28691e-05	9.31213e-05	9.27604e-05	9.3106e-05	9.30091e-05	9.31261e-05	9.32219e-05	7.8639e-05	9.28691e-05	9.31213e-05	9.27604e-05	9.3106e-05	9.30091e-05	9.31261e-05	9.31873e-05	7.8639e-05	9.28691e-05	9.31213e-05	9.27604e-05	9.3106e-05	9.30091e-05	9.31261e-05	9.31871e-05	7.8639e-05	9.28691e-05	9.31213e-05	9.27604e-05	9.3106e-05	9.30091e-05	9.31261e-05	9.31871e-05	7.8639e-05	9.28691e-05	9.31213e-05	9.27604e-05	9.3106e-05	9.30091e-05	9.31261e-05	9.31871e-05	7.8639e-05	9.28691e-05	9.31213e-05	9.27604e-05	9.3106e-05	9.30091e-05	9.31261e-05	9.31871e-05	7.8639e-05	9.28691e-05	9.31213e-05	9.27604e-05	9.3106e-05	9.30091e-05	9.31261e-05	9.31871e-05	7.8639e-05	9.28691e-05	9.31213e-05	9.27604e-05	9.3106e-05	9.30091e-05	9.31261e-05	9.31261e-05	7.8639e-05	9.28691e-05	9.31213e-05	9.27604e-05	9.3106e-05	9.30091e-05	9.31261e-05	9.31261e-05	7.8639e-05	9.28691e-05	9.31213e-05	9.27604e-05	9.3106e-05	9.30091e-05	9.31261e-05	9.31261e-05	7.8639e-05	9.28691e-05	9.31213e-05	9.27604e-05	9.3106e-05	9.30091e-05	9.31261e-05	9.31261e-05	7.8639e-05	9.28691e-05	9.31213e-05	9.27604e-05	9.3106e-05	9.30091e-05	9.31261e-05	9.31261e-05	7.8639e-05	9.28691e-05	9.31213e-05	9.27604e-05	9.3106e-05	9.30091e-05	9.31261e-05	9.31261e-05	7.8639e-05	9.28691e-05	9.31213e-05	9.27604e-05	9.3106e-05	9.30091e-05	9.31261e-05	9.31261e-05	7.8639e-05	9.28691e-05	9.31213e-05	9.27604e-05	9.3106e-05	9.30091e-05	9.31261e-05	9.31261e-05	0	0	0	0	0	0	0	0	9.51579e-05	9.51579e-05	9.51579e-05	9.51579e-05	9.51579e-05	9.51579e-05	9.51579e-05	9.51579e-05	0.000101142	0.000101142	0.000101142	0.000101142	0.000101142	0.000101142	0.000101142	0.000101142	0.000101132	0.000101132	0.000101132	0.000101132	0.000101132	0.000101132	0.000101132	0.000101132	0.000101038	0.000101038	0.000101038	0.000101038	0.000101038	0.000101038	0.000101038	0.000101038	0.000101053	0.000101053	0.000101053	0.000101053	0.000101053	0.000101053	0.000101053	0.000101053	0.000101053	0.000101053	0.000101053	0.000101053	0.000101053	0.000101053	0.000101053	0.000101053	0.000101053	0.000101053	0.000101053	0.000101053	0.000101053	0.000101053	0.000101053	0.000101053	0.000101053	0.000101053	0.000101053	0.000101053	0.000101053	0.000101053	0.000101053	0.000101053	0.000101053	0.000101053	0.000101053	0.000101053	0.000101053	0.000101053	0.000101053	0.000101053	0.000183933	0.000102137	0.000101102	0.000104011	0.0001011	0.000101117	0.0001011	0.0001011	6.09015e-05	5.46773e-05	5.65821e-06	0.117515	0.000103963	0.0121169	1.63111e-05	0.000110498	0.000340618	7.76194e-07	6.05421e-06	0.138682	0.00136709	0.0132904	8.22149e-06	0.000123482	0.000646217	3.86206e-06	6.04518e-06	0.13877	0.00128439	0.0133005	8.22342e-06	0.000123484	0.000992746	5.14789e-06	6.04541e-06	0.138771	0.00125419	0.0133008	8.22342e-06	0.000123484	0.00112438	6.54348e-06	6.0454e-06	0.138771	0.00124261	0.0133008	8.22342e-06	0.000123484	0.00114605	5.94357e-06	6.0454e-06	0.138771	0.00123787	0.0133008	8.22342e-06	0.000123484	0.0011487	9.4013e-06	6.0454e-06	0.138771	0.00123587	0.0133008	8.22342e-06	0.000123484	0.00114901	1.12905e-05	6.0507e-06	0.138771	0.00123502	0.0133008	8.22342e-06	0.000123484	0.00108669	5.92368e-05	5.20325e-06	0.137755	0.00123574	0.0133008	8.23032e-06	0.000123598	0.000584686	0.000695143	2.48244e-07	0.11079	0.00138545	0.0161906	8.79818e-06	0.528529	0.000425976	0.00032094	9.74331e-07	0.0877535	0.00125148	0.025758	9.39328e-06	0.69247	0.000282078	8.32188e-05	7.01552e-07	0.0549056	0.00107394	0.039297	1.07908e-05	0.673484	0.000120836	2.07444e-06	8.7546e-07	0.00888702	0.000651491	0.0187336	1.98215e-05	0.67483	8.70017e-06	0.000100863	8.04377e-07	0.000139277	0.000136932	0.000102252	8.75871e-05	0.674731	3.09276e-05	9.05475e-05	9.5478e-06	0.000121958	9.23163e-05	0.015649	0.000335697	0.674637	3.13261e-05	9.93735e-05	0.000417162	9.60441e-05	0.000101181	0.000103995	0.000101788	0.0584175	3.12923e-05	9.93022e-05	0.000101646	9.59732e-05	0.000101203	0.000101322	0.000101302	0.0317517	3.12926e-05	9.93021e-05	0.000101427	9.5973e-05	0.000101203	0.000101292	0.000101301	0.0212085	3.12926e-05	9.93021e-05	0.000101458	9.5973e-05	0.000101203	0.000101293	0.000101301	0.0218965	3.60059e-05	0.000100037	0.000101502	9.82709e-05	0.000101201	0.000101262	0.000101297	0.212896	5.56376e-05	0.000100168	0.00010139	9.82057e-05	0.000101173	0.000100989	0.000101133	0.684962	5.55798e-05	0.000100168	0.000101391	9.82056e-05	0.000101173	0.000100988	0.000101133	0.0833788	5.55797e-05	0.000100168	0.000101332	9.82056e-05	0.000101173	0.000100988	0.000101133	0.000107252	5.55797e-05	0.000100168	0.000101212	9.82056e-05	0.000101173	0.000100988	0.000101133	0.000101212	5.55797e-05	0.000100168	0.000101212	9.82056e-05	0.000101173	0.000100988	0.000101133	0.000101199	5.55797e-05	0.000100168	0.000101212	9.82056e-05	0.000101173	0.000100988	0.000101133	0.000101102	5.55797e-05	0.000100168	0.000101212	9.82056e-05	0.000101173	0.000100988	0.000101133	0.000101102	5.55797e-05	0.000100168	0.000101212	9.82056e-05	0.000101173	0.000100988	0.000101133	0.000101102	5.55797e-05	0.000100168	0.000101212	9.82056e-05	0.000101173	0.000100988	0.000101133	0.000101102	5.55797e-05	0.000100168	0.000101212	9.82056e-05	0.000101173	0.000100988	0.000101133	0.000101102	5.55797e-05	0.000100168	0.000101212	9.82056e-05	0.000101173	0.000100988	0.000101133	0.000101102	5.55797e-05	0.000100168	0.000101212	9.82056e-05	0.000101173	0.000100988	0.000101133	0.000101133	5.55797e-05	0.000100168	0.000101212	9.82056e-05	0.000101173	0.000100988	0.000101133	0.000101133	5.55797e-05	0.000100168	0.000101212	9.82056e-05	0.000101173	0.000100988	0.000101133	0.000101133	5.55797e-05	0.000100168	0.000101212	9.82056e-05	0.000101173	0.000100988	0.000101133	0.000101133	5.55797e-05	0.000100168	0.000101212	9.82056e-05	0.000101173	0.000100988	0.000101133	0.000101133	5.55797e-05	0.000100168	0.000101212	9.82056e-05	0.000101173	0.000100988	0.000101133	0.000101133	5.55797e-05	0.000100168	0.000101212	9.82056e-05	0.000101173	0.000100988	0.000101133	0.000101133	5.55797e-05	0.000100168	0.000101212	9.82056e-05	0.000101173	0.000100988	0.000101133	0.000101133	0	0	0	0	0	0	0	0	9.51579e-05	9.51579e-05	9.51579e-05	9.51579e-05	9.51579e-05	9.51579e-05	9.51579e-05	9.51579e-05	0.000129292	0.000129292	0.000129292	0.000129292	0.000129292	0.000129292	0.000129292	0.000129292	0.000129289	0.000129289	0.000129289	0.000129289	0.000129289	0.000129289	0.000129289	0.000129289	0.00012856	0.00012856	0.00012856	0.00012856	0.00012856	0.00012856	0.00012856	0.00012856	0.00012859	0.00012859	0.00012859	0.00012859	0.00012859	0.00012859	0.00012859	0.00012859	0.00012859	0.00012859	0.00012859	0.00012859	0.00012859	0.00012859	0.00012859	0.00012859	0.00012859	0.00012859	0.00012859	0.00012859	0.00012859	0.00012859	0.00012859	0.00012859	0.00012859	0.00012859	0.00012859	0.00012859	0.00012859	0.00012859	0.00012859	0.00012859	0.00012859	0.00012859	0.00012859	0.00012859	0.00012859	0.00012859	0.00012859	0.00012859	0.000461964	0.00013182	0.000128959	0.000152646	0.000128954	0.000129318	0.000128959	0.000128953	0.000202809	0.00247707	0.00113299	0.0029841	0.00350039	0.37853	0.0587297	0.58096	0.0148781	1.81168e-05	0.000969999	0.0032783	0.0125963	0.38982	0.0215128	0.736627	0.00319869	0.00042643	0.000973226	0.00327298	0.0150206	0.389905	0.02151	0.736632	0.00123398	3.21364e-05	0.000973142	0.00327291	0.0158273	0.389907	0.02151	0.736632	0.000935925	0.000393175	0.000973144	0.00327291	0.0161525	0.389908	0.02151	0.736632	0.000896914	4.30022e-05	0.000973144	0.00327291	0.0162885	0.389908	0.02151	0.736632	0.000892301	0.000417663	0.000973144	0.00327291	0.0163462	0.389908	0.02151	0.736632	0.000891766	6.64429e-05	0.000978335	0.00327291	0.0163708	0.389908	0.02151	0.736632	0.000732125	0.00101237	0.000756356	0.00311028	0.0164673	0.389004	0.0216097	0.737717	0.00047632	0.00030539	2.95793e-05	0.00279248	0.010996	0.514994	0.0196913	0.364226	0.00041253	0.000167787	0.000109441	0.0024996	0.00934362	0.573778	0.0170868	0.281822	0.000342215	9.86173e-05	2.29526e-05	0.00200722	0.00711791	0.3528	0.0125801	0.322772	0.000233339	2.54173e-05	4.2534e-05	0.000882661	0.00293415	0.0665946	0.00328497	0.319886	3.07465e-05	0.000129666	3.08983e-05	0.000118692	0.000195915	0.0011891	0.000145475	0.3201	8.37057e-06	9.07834e-05	0.0308305	8.00903e-05	0.000100518	0.000974641	0.000172323	0.319476	1.0838e-05	0.000124865	0.0014154	9.46392e-05	0.000129172	9.93634e-05	0.000129261	0.901337	1.08162e-05	0.000124813	0.000130035	9.46754e-05	0.000129192	0.00012591	0.00012925	0.418352	1.0816e-05	0.000124813	0.000126343	9.46756e-05	0.000129192	0.000125904	0.00012925	0.546884	1.0816e-05	0.000124813	0.00012624	9.46756e-05	0.000129192	0.000125901	0.00012925	0.586562	1.77798e-05	0.000126292	0.000126329	0.000108935	0.000129171	0.000125662	0.000129195	0.977134	3.60559e-05	0.000126593	0.000129488	0.000109209	0.000129278	0.000128838	0.000129269	0.233811	3.61006e-05	0.000126594	0.000129491	0.000109209	0.000129278	0.000128837	0.000129269	0.00959294	3.61006e-05	0.000126594	0.000129328	0.000109209	0.000129278	0.000128837	0.000129269	0.000122247	3.61006e-05	0.000126594	0.000129372	0.000109209	0.000129278	0.000128837	0.000129269	0.000129169	3.61006e-05	0.000126594	0.000129372	0.000109209	0.000129278	0.000128837	0.000129269	0.000129139	3.61006e-05	0.000126594	0.000129372	0.000109209	0.000129278	0.000128837	0.000129269	0.00012928	3.61006e-05	0.000126594	0.000129372	0.000109209	0.000129278	0.000128837	0.000129269	0.000129281	3.61006e-05	0.000126594	0.000129372	0.000109209	0.000129278	0.000128837	0.000129269	0.000129281	3.61006e-05	0.000126594	0.000129372	0.000109209	0.000129278	0.000128837	0.000129269	0.000129281	3.61006e-05	0.000126594	0.000129372	0.000109209	0.000129278	0.000128837	0.000129269	0.000129281	3.61006e-05	0.000126594	0.000129372	0.000109209	0.000129278	0.000128837	0.000129269	0.000129286	3.61006e-05	0.000126594	0.000129372	0.000109209	0.000129278	0.000128837	0.000129269	0.000129269	3.61006e-05	0.000126594	0.000129372	0.000109209	0.000129278	0.000128837	0.000129269	0.000129269	3.61006e-05	0.000126594	0.000129372	0.000109209	0.000129278	0.000128837	0.000129269	0.000129269	3.61006e-05	0.000126594	0.000129372	0.000109209	0.000129278	0.000128837	0.000129269	0.000129269	3.61006e-05	0.000126594	0.000129372	0.000109209	0.000129278	0.000128837	0.000129269	0.000129269	3.61006e-05	0.000126594	0.000129372	0.000109209	0.000129278	0.000128837	0.000129269	0.000129269	3.61006e-05	0.000126594	0.000129372	0.000109209	0.000129278	0.000128837	0.000129269	0.000129269	3.61006e-05	0.000126594	0.000129372	0.000109209	0.000129278	0.000128837	0.000129269	0.000129269	0	0	0	0	0	0	0	0	9.51579e-05	9.51579e-05	9.51579e-05	9.51579e-05	9.51579e-05	9.51579e-05	9.51579e-05	9.51579e-05	9.72545e-05	9.72545e-05	9.72545e-05	9.72545e-05	9.72545e-05	9.72545e-05	9.72545e-05	9.72545e-05	9.72629e-05	9.72629e-05	9.72629e-05	9.72629e-05	9.72629e-05	9.72629e-05	9.72629e-05	9.72629e-05	9.5298e-05	9.5298e-05	9.5298e-05	9.5298e-05	9.5298e-05	9.5298e-05	9.5298e-05	9.5298e-05	9.53109e-05	9.53109e-05	9.53109e-05	9.53109e-05	9.53109e-05	9.53109e-05	9.53109e-05	9.53109e-05	9.53109e-05	9.53109e-05	9.53109e-05	9.53109e-05	9.53109e-05	9.53109e-05	9.53109e-05	9.53109e-05	9.53109e-05	9.53109e-05	9.53109e-05	9.53109e-05	9.53109e-05	9.53109e-05	9.53109e-05	9.53109e-05	9.53109e-05	9.53109e-05	9.53109e-05	9.53109e-05	9.53109e-05	9.53109e-05	9.53109e-05	9.53109e-05	9.53109e-05	9.53109e-05	9.53109e-05	9.53109e-05	9.53109e-05	9.53109e-05	9.53109e-05	9.53109e-05	0.00049726	9.9061e-05	9.6294e-05	0.00017518	9.62904e-05	9.9061e-05	9.63332e-05	9.62884e-05	0.0483773	0.00134186	0.0168248	1.28911e-05	0.000552279	1.1803e-06	1.36726e-05	6.81703e-06	0.00717272	0.0432032	0.0176611	1.0509e-05	2.97066e-05	1.14305e-06	1.794e-05	5.66081e-06	0.0116719	0.0220708	0.0176435	1.05141e-05	2.77227e-05	1.14202e-06	1.79439e-05	5.66077e-06	0.0155455	0.0219069	0.0176439	1.05142e-05	2.72766e-05	1.142e-06	1.79439e-05	5.66077e-06	0.0168878	0.0181982	0.0176439	1.05142e-05	2.71052e-05	1.142e-06	1.79439e-05	5.66077e-06	0.0171053	0.0206088	0.0176439	1.05142e-05	2.70349e-05	1.142e-06	1.79439e-05	5.66077e-06	0.0171318	0.0160845	0.0176439	1.05142e-05	2.70053e-05	1.142e-06	1.79439e-05	5.66077e-06	0.0171349	0.0161733	0.01798	1.05142e-05	2.69927e-05	1.142e-06	1.79439e-05	5.66077e-06	0.0113879	0.00788466	0.0190552	8.75957e-06	2.75107e-05	1.10121e-06	1.82107e-05	5.7756e-06	0.0151857	0.00315798	0.035026	9.61078e-06	3.08713e-05	1.0436e-06	1.89439e-05	2.23119e-06	0.0170715	0.0045245	0.0259545	1.05759e-05	3.22209e-05	9.73688e-07	1.98488e-05	1.80516e-06	0.0198705	0.00725276	0.0400024	1.27596e-05	3.45262e-05	1.26838e-06	2.19172e-05	1.70147e-06	0.0270921	0.0241107	0.0306283	2.56708e-05	4.30765e-05	2.88374e-06	3.3523e-05	1.70829e-06	0.00788745	0.000121415	0.0320253	4.53301e-05	8.58655e-05	4.62875e-05	9.30175e-05	1.70778e-06	4.37079e-06	9.61844e-05	0.000241732	2.84507e-05	9.43201e-05	1.35087e-05	5.89857e-05	1.69075e-06	4.50302e-06	9.39059e-05	4.84688e-05	3.25192e-05	9.73038e-05	8.96587e-05	9.71693e-05	5.92801e-07	4.50799e-06	9.3961e-05	9.60539e-05	3.25286e-05	9.73056e-05	9.38199e-05	9.74624e-05	1.23036e-06	4.5079e-06	9.3961e-05	9.66467e-05	3.25286e-05	9.73056e-05	9.39124e-05	9.7463e-05	1.00635e-06	4.5079e-06	9.3961e-05	9.65931e-05	3.25286e-05	9.73056e-05	9.39118e-05	9.7463e-05	9.68222e-07	1.29977e-05	9.45643e-05	9.66296e-05	5.34714e-05	9.72491e-05	9.39117e-05	9.72332e-05	4.2881e-07	1.88001e-05	9.44739e-05	9.74087e-05	5.34881e-05	9.72724e-05	9.4646e-05	9.72868e-05	1.91005e-06	1.88205e-05	9.44737e-05	9.74102e-05	5.34881e-05	9.72725e-05	9.46482e-05	9.7287e-05	3.99721e-06	1.88205e-05	9.44737e-05	9.72514e-05	5.34881e-05	9.72725e-05	9.46482e-05	9.7287e-05	9.0495e-05	1.88205e-05	9.44737e-05	9.71898e-05	5.34881e-05	9.72725e-05	9.46482e-05	9.7287e-05	9.72822e-05	1.88205e-05	9.44737e-05	9.71898e-05	5.34881e-05	9.72725e-05	9.46482e-05	9.7287e-05	9.71956e-05	1.88205e-05	9.44737e-05	9.71898e-05	5.34881e-05	9.72725e-05	9.46482e-05	9.7287e-05	9.72503e-05	1.88205e-05	9.44737e-05	9.71898e-05	5.34881e-05	9.72725e-05	9.46482e-05	9.7287e-05	9.72504e-05	1.88205e-05	9.44737e-05	9.71898e-05	5.34881e-05	9.72725e-05	9.46482e-05	9.7287e-05	9.72504e-05	1.88205e-05	9.44737e-05	9.71898e-05	5.34881e-05	9.72725e-05	9.46482e-05	9.7287e-05	9.72504e-05	1.88205e-05	9.44737e-05	9.71898e-05	5.34881e-05	9.72725e-05	9.46482e-05	9.7287e-05	9.72504e-05	1.88205e-05	9.44737e-05	9.71898e-05	5.34881e-05	9.72725e-05	9.46482e-05	9.7287e-05	9.7293e-05	1.88205e-05	9.44737e-05	9.71898e-05	5.34881e-05	9.72725e-05	9.46482e-05	9.7287e-05	9.72871e-05	1.88205e-05	9.44737e-05	9.71898e-05	5.34881e-05	9.72725e-05	9.46482e-05	9.7287e-05	9.7287e-05	1.88205e-05	9.44737e-05	9.71898e-05	5.34881e-05	9.72725e-05	9.46482e-05	9.7287e-05	9.7287e-05	1.88205e-05	9.44737e-05	9.71898e-05	5.34881e-05	9.72725e-05	9.46482e-05	9.7287e-05	9.7287e-05	1.88205e-05	9.44737e-05	9.71898e-05	5.34881e-05	9.72725e-05	9.46482e-05	9.7287e-05	9.7287e-05	1.88205e-05	9.44737e-05	9.71898e-05	5.34881e-05	9.72725e-05	9.46482e-05	9.7287e-05	9.7287e-05	1.88205e-05	9.44737e-05	9.71898e-05	5.34881e-05	9.72725e-05	9.46482e-05	9.7287e-05	9.7287e-05	1.88205e-05	9.44737e-05	9.71898e-05	5.34881e-05	9.72725e-05	9.46482e-05	9.7287e-05	9.7287e-05	0	0	0	0	0	0	0	0	9.51579e-05	9.51579e-05	9.51579e-05	9.51579e-05	9.51579e-05	9.51579e-05	9.51579e-05	9.51579e-05	0.000116555	0.000116555	0.000116555	0.000116555	0.000116555	0.000116555	0.000116555	0.000116555	0.000116556	0.000116556	0.000116556	0.000116556	0.000116556	0.000116556	0.000116556	0.000116556	0.000111541	0.000111541	0.000111541	0.000111541	0.000111541	0.000111541	0.000111541	0.000111541	0.00011157	0.00011157	0.00011157	0.00011157	0.00011157	0.00011157	0.00011157	0.00011157	0.00011157	0.00011157	0.00011157	0.00011157	0.00011157	0.00011157	0.00011157	0.00011157	0.00011157	0.00011157	0.00011157	0.00011157	0.00011157	0.00011157	0.00011157	0.00011157	0.00011157	0.00011157	0.00011157	0.00011157	0.00011157	0.00011157	0.00011157	0.00011157	0.00011157	0.00011157	0.00011157	0.00011157	0.00011157	0.00011157	0.00011157	0.00011157	0.000408588	0.000116585	0.000114055	0.000408588	0.000114055	0.000135005	0.000114373	0.000114051	0.00213674	0.00618821	0.0128381	0.000701081	0.00495324	0.00130745	0.00114152	0.0111741	0.00776477	0.00072417	0.0122183	0.000673687	0.0028581	0.00132409	0.00055584	0.0163864	0.00467528	0.00694339	0.0122314	0.000673327	0.00301175	0.00132381	0.000555813	0.0163867	0.00342365	0.000675175	0.0122311	0.000673322	0.00306443	0.00132381	0.000555813	0.0163867	0.00312759	0.00550068	0.0122311	0.000673322	0.00308519	0.00132381	0.000555813	0.0163867	0.00308439	0.000833067	0.0122311	0.000673322	0.00309379	0.00132381	0.000555813	0.0163867	0.0030792	0.00521793	0.0122311	0.000673322	0.00309742	0.00132381	0.000555813	0.0163867	0.0030786	0.00100263	0.0127411	0.000673322	0.00309897	0.00132381	0.000555813	0.0163867	0.0018393	0.00646285	0.010626	0.000455589	0.00323013	0.00112941	0.000569061	0.0170906	0.00165736	0.00103185	0.000662568	0.000446139	0.00270946	0.00176771	0.000559739	0.00747668	0.00160846	0.000791938	0.00201351	0.000436557	0.0024173	0.00224066	0.000534887	0.00605628	0.00154707	0.000714536	0.00085342	0.000417972	0.00199434	0.00165167	0.000484371	0.00645211	0.00142858	0.000545235	0.00115022	0.000354944	0.00106824	0.000746685	0.000313581	0.00642432	7.57947e-05	0.000130648	0.000916791	3.19105e-05	0.000160082	0.000288164	0.00012044	0.00642639	9.86203e-06	9.4926e-05	0.00576036	9.48109e-06	9.72982e-05	0.000122199	0.000108495	0.00629106	1.17458e-05	0.000114649	0.000594674	1.12603e-05	0.000116603	7.60237e-05	0.000116925	0.00741644	1.17356e-05	0.000114647	0.00011662	1.12642e-05	0.00011662	9.00913e-05	0.00011706	0.00177406	1.17353e-05	0.000114647	0.000114363	1.12642e-05	0.00011662	9.0127e-05	0.00011706	0.00191912	1.17353e-05	0.000114647	0.000114272	1.12642e-05	0.00011662	9.0125e-05	0.00011706	0.00211094	4.58139e-05	0.000113915	0.000114228	3.2478e-05	0.000116473	9.63889e-05	0.0001162	0.0270135	3.24885e-05	0.000114047	0.000116709	3.25358e-05	0.000116545	9.84834e-05	0.000116274	0.00518474	3.25339e-05	0.000114048	0.000116711	3.25358e-05	0.000116545	9.84844e-05	0.000116274	0.000291118	3.25339e-05	0.000114048	0.000116564	3.25358e-05	0.000116545	9.84844e-05	0.000116274	0.000108793	3.25339e-05	0.000114048	0.00011655	3.25358e-05	0.000116545	9.84844e-05	0.000116274	0.000116541	3.25339e-05	0.000114048	0.00011655	3.25358e-05	0.000116545	9.84844e-05	0.000116274	0.000115871	3.25339e-05	0.000114048	0.00011655	3.25358e-05	0.000116545	9.84844e-05	0.000116274	0.00011601	3.25339e-05	0.000114048	0.00011655	3.25358e-05	0.000116545	9.84844e-05	0.000116274	0.000116011	3.25339e-05	0.000114048	0.00011655	3.25358e-05	0.000116545	9.84844e-05	0.000116274	0.000116011	3.25339e-05	0.000114048	0.00011655	3.25358e-05	0.000116545	9.84844e-05	0.000116274	0.000116011	3.25339e-05	0.000114048	0.00011655	3.25358e-05	0.000116545	9.84844e-05	0.000116274	0.000116011	3.25339e-05	0.000114048	0.00011655	3.25358e-05	0.000116545	9.84844e-05	0.000116274	0.00011632	3.25339e-05	0.000114048	0.00011655	3.25358e-05	0.000116545	9.84844e-05	0.000116274	0.000116274	3.25339e-05	0.000114048	0.00011655	3.25358e-05	0.000116545	9.84844e-05	0.000116274	0.000116274	3.25339e-05	0.000114048	0.00011655	3.25358e-05	0.000116545	9.84844e-05	0.000116274	0.000116274	3.25339e-05	0.000114048	0.00011655	3.25358e-05	0.000116545	9.84844e-05	0.000116274	0.000116274	3.25339e-05	0.000114048	0.00011655	3.25358e-05	0.000116545	9.84844e-05	0.000116274	0.000116274	3.25339e-05	0.000114048	0.00011655	3.25358e-05	0.000116545	9.84844e-05	0.000116274	0.000116274	3.25339e-05	0.000114048	0.00011655	3.25358e-05	0.000116545	9.84844e-05	0.000116274	0.000116274	3.25339e-05	0.000114048	0.00011655	3.25358e-05	0.000116545	9.84844e-05	0.000116274	0.000116274	0	0	0	0	0	0	0	0	9.51579e-05	9.51579e-05	9.51579e-05	9.51579e-05	9.51579e-05	9.51579e-05	9.51579e-05	9.51579e-05	0.000147234	0.000147234	0.000147234	0.000147234	0.000147234	0.000147234	0.000147234	0.000147234	0.000147249	0.000147249	0.000147249	0.000147249	0.000147249	0.000147249	0.000147249	0.000147249	0.000139122	0.000139122	0.000139122	0.000139122	0.000139122	0.000139122	0.000139122	0.000139122	0.000139184	0.000139184	0.000139184	0.000139184	0.000139184	0.000139184	0.000139184	0.000139184	0.000139184	0.000139184	0.000139184	0.000139184	0.000139184	0.000139184	0.000139184	0.000139184	0.000139184	0.000139184	0.000139184	0.000139184	0.000139184	0.000139184	0.000139184	0.000139184	0.000139184	0.000139184	0.000139184	0.000139184	0.000139184	0.000139184	0.000139184	0.000139184	0.000139184	0.000139184	0.000139184	0.000139184	0.000139184	0.000139184	0.000139184	0.000139184	0.000260503	0.000144661	0.000143195	0.000739338	0.0001432	0.000260503	0.000144661	0.000143195	0.115655	0.00452748	0.0196608	0.183254	0.00306765	0.864257	0.0143393	0.0430261	0.953351	0.00375846	0.0173384	0.173394	0.000761477	0.8747	0.00876803	0.0635448	0.852862	0.0123539	0.0173858	0.173199	0.000871785	0.874651	0.00877428	0.0635455	0.722987	0.0177095	0.0173846	0.173196	0.000911308	0.87465	0.00877428	0.0635455	0.674349	0.0188688	0.0173846	0.173196	0.000927173	0.87465	0.00877428	0.0635455	0.666488	0.0196688	0.0173846	0.173196	0.000933793	0.87465	0.00877428	0.0635455	0.665531	0.0256419	0.0173846	0.173196	0.000936598	0.87465	0.00877428	0.0635455	0.665419	0.0326305	0.0183208	0.173196	0.000937796	0.87465	0.00877428	0.0635455	0.576746	0.10759	0.0165292	0.112381	0.000989728	0.827021	0.00888632	0.0668463	0.414025	0.488688	0.00685745	0.0939832	0.000761201	0.828846	0.00821289	0.417749	0.352636	0.368172	0.00942101	0.0778853	0.000710081	0.837705	0.00730111	0.26511	0.279731	0.172581	0.00391577	0.0533926	0.000642099	0.713271	0.00566778	0.297914	0.162401	0.0127101	0.00492136	0.012387	0.000455748	0.264878	0.00186499	0.29562	0.00345617	0.000248868	0.00401462	3.37102e-05	0.00016401	0.000282774	0.000156304	0.295791	3.72664e-05	9.87501e-05	0.0354906	6.04954e-06	0.00010063	0.00239008	0.000274733	0.290163	5.33638e-05	0.000147286	0.000339946	7.27784e-06	0.000147387	3.88204e-05	0.000147308	0.92246	5.33219e-05	0.000147293	0.000144141	7.28055e-06	0.000147419	5.35551e-05	0.000147559	0.752692	5.33197e-05	0.000147294	0.000143432	7.28055e-06	0.000147419	5.36399e-05	0.00014756	0.832314	5.33197e-05	0.000147294	0.000143219	7.28055e-06	0.000147419	5.3638e-05	0.00014756	0.845198	0.000153724	0.000145568	0.000143117	2.84233e-05	0.000147179	7.85207e-05	0.000145831	0.946879	8.07552e-05	0.000145815	0.000147682	2.84953e-05	0.00014735	8.09095e-05	0.000145835	0.232707	8.0909e-05	0.000145815	0.000147691	2.84954e-05	0.00014735	8.09108e-05	0.000145835	0.105139	8.0909e-05	0.000145815	0.000147605	2.84954e-05	0.00014735	8.09108e-05	0.000145835	0.00012857	8.0909e-05	0.000145815	0.000147357	2.84954e-05	0.00014735	8.09108e-05	0.000145835	0.000147143	8.0909e-05	0.000145815	0.000147357	2.84954e-05	0.00014735	8.09108e-05	0.000145835	0.000144228	8.0909e-05	0.000145815	0.000147357	2.84954e-05	0.00014735	8.09108e-05	0.000145835	0.000144267	8.0909e-05	0.000145815	0.000147357	2.84954e-05	0.00014735	8.09108e-05	0.000145835	0.000144267	8.0909e-05	0.000145815	0.000147357	2.84954e-05	0.00014735	8.09108e-05	0.000145835	0.000144267	8.0909e-05	0.000145815	0.000147357	2.84954e-05	0.00014735	8.09108e-05	0.000145835	0.000144267	8.0909e-05	0.000145815	0.000147357	2.84954e-05	0.00014735	8.09108e-05	0.000145835	0.000144267	8.0909e-05	0.000145815	0.000147357	2.84954e-05	0.00014735	8.09108e-05	0.000145835	0.000145659	8.0909e-05	0.000145815	0.000147357	2.84954e-05	0.00014735	8.09108e-05	0.000145835	0.000145835	8.0909e-05	0.000145815	0.000147357	2.84954e-05	0.00014735	8.09108e-05	0.000145835	0.000145835	8.0909e-05	0.000145815	0.000147357	2.84954e-05	0.00014735	8.09108e-05	0.000145835	0.000145835	8.0909e-05	0.000145815	0.000147357	2.84954e-05	0.00014735	8.09108e-05	0.000145835	0.000145835	8.0909e-05	0.000145815	0.000147357	2.84954e-05	0.00014735	8.09108e-05	0.000145835	0.000145835	8.0909e-05	0.000145815	0.000147357	2.84954e-05	0.00014735	8.09108e-05	0.000145835	0.000145835	8.0909e-05	0.000145815	0.000147357	2.84954e-05	0.00014735	8.09108e-05	0.000145835	0.000145835	8.0909e-05	0.000145815	0.000147357	2.84954e-05	0.00014735	8.09108e-05	0.000145835	0.000145835	0	0	0	0	0	0	0	0	9.51579e-05	9.51579e-05	9.51579e-05	9.51579e-05	9.51579e-05	9.51579e-05	9.51579e-05	9.51579e-05	7.70932e-05	7.70932e-05	7.70932e-05	7.70932e-05	7.70932e-05	7.70932e-05	7.70932e-05	7.70932e-05	7.70852e-05	7.70852e-05	7.70852e-05	7.70852e-05	7.70852e-05	7.70852e-05	7.70852e-05	7.70852e-05	7.37687e-05	7.37687e-05	7.37687e-05	7.37687e-05	7.37687e-05	7.37687e-05	7.37687e-05	7.37687e-05	7.37558e-05	7.37558e-05	7.37558e-05	7.37558e-05	7.37558e-05	7.37558e-05	7.37558e-05	7.37558e-05	7.37558e-05	7.37558e-05	7.37558e-05	7.37558e-05	7.37558e-05	7.37558e-05	7.37558e-05	7.37558e-05	7.37558e-05	7.37558e-05	7.37558e-05	7.37558e-05	7.37558e-05	7.37558e-05	7.37558e-05	7.37558e-05	7.37558e-05	7.37558e-05	7.37558e-05	7.37558e-05	7.37558e-05	7.37558e-05	7.37558e-05	7.37558e-05	7.37558e-05	7.37558e-05	7.37558e-05	7.37558e-05	7.37558e-05	7.37558e-05	7.37558e-05	7.37558e-05	8.9249e-05	7.56089e-05	7.5396e-05	0.000270135	7.53989e-05	0.000270135	7.70718e-05	7.53989e-05	6.45279e-07	0.000250997	0.000113299	1.2031e-06	0.000308021	1.30438e-07	1.36591e-05	7.5765e-05	1.73829e-08	1.59015e-05	0.000120997	1.24448e-06	0.000816821	1.20126e-07	9.18367e-06	8.14676e-05	3.24706e-08	8.24362e-05	0.000120824	1.24535e-06	0.000762556	1.20158e-07	9.17577e-06	8.14683e-05	4.89349e-08	2.73167e-06	0.000120828	1.24536e-06	0.000745368	1.20159e-07	9.17576e-06	8.14683e-05	5.51158e-08	3.85146e-05	0.000120828	1.24536e-06	0.000738783	1.20159e-07	9.17576e-06	8.14683e-05	5.61325e-08	3.19682e-06	0.000120828	1.24536e-06	0.000736085	1.20159e-07	9.17576e-06	8.14683e-05	5.62566e-08	2.5708e-05	0.000120828	1.24536e-06	0.000734951	1.20159e-07	9.17576e-06	8.14683e-05	5.62711e-08	2.3316e-06	0.000125931	1.24536e-06	0.000734468	1.20159e-07	9.17576e-06	8.14683e-05	4.79998e-08	7.04728e-06	0.000111502	8.42464e-07	0.000765252	7.17011e-08	9.05906e-06	8.4844e-05	8.41993e-08	7.23167e-08	8.37166e-06	1.01456e-06	0.00079632	1.2578e-07	9.59911e-06	1.98449e-06	1.06951e-07	8.66219e-08	2.44808e-05	1.22884e-06	0.000740028	1.58028e-07	1.02125e-05	3.14447e-06	1.45988e-07	2.27936e-07	2.02167e-05	1.78851e-06	0.000642342	2.24021e-07	1.16447e-05	2.89304e-06	2.76657e-07	3.19798e-06	2.36635e-05	7.21844e-06	0.000413131	6.05164e-07	2.06799e-05	2.90928e-06	5.96148e-07	5.16973e-05	2.14767e-05	1.80563e-05	0.00010612	2.46075e-05	7.57869e-05	2.90806e-06	7.23568e-05	9.32955e-05	3.15702e-05	7.33096e-06	9.25284e-05	2.05476e-07	3.56146e-05	2.84958e-06	6.14856e-05	7.7459e-05	0.000261502	7.46861e-06	7.715e-05	9.10464e-06	7.5857e-05	1.18384e-07	6.14642e-05	7.745e-05	7.90023e-05	7.46898e-06	7.71463e-05	7.99846e-06	7.58216e-05	7.65441e-08	6.14652e-05	7.745e-05	7.74093e-05	7.46898e-06	7.71463e-05	7.98831e-06	7.58214e-05	5.18419e-08	6.14652e-05	7.745e-05	7.74558e-05	7.46898e-06	7.71463e-05	7.9884e-06	7.58214e-05	5.31289e-08	0.000101036	7.68806e-05	7.74225e-05	2.15353e-05	7.70492e-05	2.16325e-05	7.53378e-05	4.08689e-07	6.51811e-05	7.68595e-05	7.69055e-05	2.15261e-05	7.70133e-05	2.1523e-05	7.53975e-05	3.01794e-06	6.51608e-05	7.68595e-05	7.69026e-05	2.15261e-05	7.70133e-05	2.15228e-05	7.53975e-05	2.10874e-07	6.51608e-05	7.68595e-05	7.68905e-05	2.15261e-05	7.70133e-05	2.15228e-05	7.53975e-05	8.18782e-05	6.51608e-05	7.68595e-05	7.70253e-05	2.15261e-05	7.70133e-05	2.15228e-05	7.53975e-05	7.70397e-05	6.51608e-05	7.68595e-05	7.70253e-05	2.15261e-05	7.70133e-05	2.15228e-05	7.53975e-05	7.38955e-05	6.51608e-05	7.68595e-05	7.70253e-05	2.15261e-05	7.70133e-05	2.15228e-05	7.53975e-05	7.39874e-05	6.51608e-05	7.68595e-05	7.70253e-05	2.15261e-05	7.70133e-05	2.15228e-05	7.53975e-05	7.39874e-05	6.51608e-05	7.68595e-05	7.70253e-05	2.15261e-05	7.70133e-05	2.15228e-05	7.53975e-05	7.39874e-05	6.51608e-05	7.68595e-05	7.70253e-05	2.15261e-05	7.70133e-05	2.15228e-05	7.53975e-05	7.39874e-05	6.51608e-05	7.68595e-05	7.70253e-05	2.15261e-05	7.70133e-05	2.15228e-05	7.53975e-05	7.39874e-05	6.51608e-05	7.68595e-05	7.70253e-05	2.15261e-05	7.70133e-05	2.15228e-05	7.53975e-05	7.55337e-05	6.51608e-05	7.68595e-05	7.70253e-05	2.15261e-05	7.70133e-05	2.15228e-05	7.53975e-05	7.53976e-05	6.51608e-05	7.68595e-05	7.70253e-05	2.15261e-05	7.70133e-05	2.15228e-05	7.53975e-05	7.53975e-05	6.51608e-05	7.68595e-05	7.70253e-05	2.15261e-05	7.70133e-05	2.15228e-05	7.53975e-05	7.53975e-05	6.51608e-05	7.68595e-05	7.70253e-05	2.15261e-05	7.70133e-05	2.15228e-05	7.53975e-05	7.53975e-05	6.51608e-05	7.68595e-05	7.70253e-05	2.15261e-05	7.70133e-05	2.15228e-05	7.53975e-05	7.53975e-05	6.51608e-05	7.68595e-05	7.70253e-05	2.15261e-05	7.70133e-05	2.15228e-05	7.53975e-05	7.53975e-05	6.51608e-05	7.68595e-05	7.70253e-05	2.15261e-05	7.70133e-05	2.15228e-05	7.53975e-05	7.53975e-05	6.51608e-05	7.68595e-05	7.70253e-05	2.15261e-05	7.70133e-05	2.15228e-05	7.53975e-05	7.53975e-05	0	0	0	0	0	0	0	0	9.51579e-05	9.51579e-05	9.51579e-05	9.51579e-05	9.51579e-05	9.51579e-05	9.51579e-05	9.51579e-05	0.00012834	0.00012834	0.00012834	0.00012834	0.00012834	0.00012834	0.00012834	0.00012834	0.000128347	0.000128347	0.000128347	0.000128347	0.000128347	0.000128347	0.000128347	0.000128347	0.000125754	0.000125754	0.000125754	0.000125754	0.000125754	0.000125754	0.000125754	0.000125754	0.000125812	0.000125812	0.000125812	0.000125812	0.000125812	0.000125812	0.000125812	0.000125812	0.000125812	0.000125812	0.000125812	0.000125812	0.000125812	0.000125812	0.000125812	0.000125812	0.000125812	0.000125812	0.000125812	0.000125812	0.000125812	0.000125812	0.000125812	0.000125812	0.000125812	0.000125812	0.000125812	0.000125812	0.000125812	0.000125812	0.000125812	0.000125812	0.000125812	0.000125812	0.000125812	0.000125812	0.000125812	0.000125812	0.000125812	0.000125812	0.000130762	0.000127162	0.000127103	0.000231235	0.000127105	0.000656309	0.000130762	0.00012711	0.0762468	0.0041314	0.015646	0.0886792	0.00262504	0.121702	9.44406e-05	0.000342115	0.480276	0.00369066	0.0158989	0.0830965	0.000675384	0.131691	5.68571e-05	0.000395132	0.517378	0.011438	0.0158939	0.0831086	0.000658908	0.131641	5.68994e-05	0.000395136	0.540654	0.0184968	0.015894	0.0831088	0.000655492	0.131639	5.68994e-05	0.000395136	0.547366	0.0179459	0.015894	0.0831088	0.00065417	0.131639	5.68994e-05	0.000395136	0.548403	0.0204277	0.015894	0.0831088	0.000653625	0.131639	5.68994e-05	0.000395136	0.548529	0.0247418	0.015894	0.0831088	0.000653396	0.131639	5.68994e-05	0.000395136	0.548544	0.0342239	0.0161973	0.0831088	0.000653298	0.131639	5.68994e-05	0.000395136	0.539524	0.108667	0.0145796	0.070213	0.000665917	0.0910434	5.55741e-05	0.00040223	0.400975	0.523296	0.00200935	0.0577562	0.000686712	0.0982943	5.74872e-05	0.278259	0.338504	0.39691	0.00461297	0.047036	0.000639863	0.128122	5.85179e-05	0.264292	0.265129	0.175956	0.00331592	0.031316	0.000579296	0.141535	6.06604e-05	0.260564	0.149546	0.00925402	0.00347511	0.00668719	0.000413759	0.0614707	7.05466e-05	0.26084	0.0177637	0.000209877	0.00309951	8.52243e-05	0.000148193	2.69545e-05	0.000111678	0.26082	9.6598e-05	9.86699e-05	0.00103177	4.11136e-05	9.53378e-05	0.000339279	0.000269606	0.259098	0.000121524	0.000128468	0.000293957	4.28507e-05	0.000128404	4.81289e-06	0.000124146	0.0810944	0.000121492	0.000128469	0.000125771	4.28473e-05	0.00012844	5.84593e-06	0.000124153	0.0477625	0.000121488	0.000128469	0.000125953	4.28473e-05	0.00012844	5.8546e-06	0.000124154	0.0403655	0.000121488	0.000128469	0.000125821	4.28473e-05	0.00012844	5.85446e-06	0.000124154	0.0419338	0.000139785	0.000128166	0.000125803	7.0433e-05	0.000128365	2.43355e-05	0.000124951	0.183184	0.000124536	0.000128299	0.000128692	7.05149e-05	0.000128447	2.4842e-05	0.000124866	0.253106	0.000124684	0.000128299	0.000128699	7.05148e-05	0.000128447	2.48424e-05	0.000124866	0.042906	0.000124684	0.000128299	0.000128696	7.05148e-05	0.000128447	2.48424e-05	0.000124866	0.0001168	0.000124684	0.000128299	0.000128402	7.05148e-05	0.000128447	2.48424e-05	0.000124866	0.000128103	0.000124684	0.000128299	0.000128402	7.05148e-05	0.000128447	2.48424e-05	0.000124866	0.000121485	0.000124684	0.000128299	0.000128402	7.05148e-05	0.000128447	2.48424e-05	0.000124866	0.000121472	0.000124684	0.000128299	0.000128402	7.05148e-05	0.000128447	2.48424e-05	0.000124866	0.000121472	0.000124684	0.000128299	0.000128402	7.05148e-05	0.000128447	2.48424e-05	0.000124866	0.000121472	0.000124684	0.000128299	0.000128402	7.05148e-05	0.000128447	2.48424e-05	0.000124866	0.000121472	0.000124684	0.000128299	0.000128402	7.05148e-05	0.000128447	2.48424e-05	0.000124866	0.000121472	0.000124684	0.000128299	0.000128402	7.05148e-05	0.000128447	2.48424e-05	0.000124866	0.000124759	0.000124684	0.000128299	0.000128402	7.05148e-05	0.000128447	2.48424e-05	0.000124866	0.000124866	0.000124684	0.000128299	0.000128402	7.05148e-05	0.000128447	2.48424e-05	0.000124866	0.000124866	0.000124684	0.000128299	0.000128402	7.05148e-05	0.000128447	2.48424e-05	0.000124866	0.000124866	0.000124684	0.000128299	0.000128402	7.05148e-05	0.000128447	2.48424e-05	0.000124866	0.000124866	0.000124684	0.000128299	0.000128402	7.05148e-05	0.000128447	2.48424e-05	0.000124866	0.000124866	0.000124684	0.000128299	0.000128402	7.05148e-05	0.000128447	2.48424e-05	0.000124866	0.000124866	0.000124684	0.000128299	0.000128402	7.05148e-05	0.000128447	2.48424e-05	0.000124866	0.000124866	0.000124684	0.000128299	0.000128402	7.05148e-05	0.000128447	2.48424e-05	0.000124866	0.000124866	0	0	0	0	0	0	0	0	9.51579e-05	9.51579e-05	9.51579e-05	9.51579e-05	9.51579e-05	9.51579e-05	9.51579e-05	9.51579e-05	0.000130637	0.000130637	0.000130637	0.000130637	0.000130637	0.000130637	0.000130637	0.000130637	0.000130629	0.000130629	0.000130629	0.000130629	0.000130629	0.000130629	0.000130629	0.000130629	0.000129893	0.000129893	0.000129893	0.000129893	0.000129893	0.000129893	0.000129893	0.000129893	0.00012993	0.00012993	0.00012993	0.00012993	0.00012993	0.00012993	0.00012993	0.00012993	0.00012993	0.00012993	0.00012993	0.00012993	0.00012993	0.00012993	0.00012993	0.00012993	0.00012993	0.00012993	0.00012993	0.00012993	0.00012993	0.00012993	0.00012993	0.00012993	0.00012993	0.00012993	0.00012993	0.00012993	0.00012993	0.00012993	0.00012993	0.00012993	0.00012993	0.00012993	0.00012993	0.00012993	0.00012993	0.00012993	0.00012993	0.00012993	0.000130667	0.000130304	0.000130298	0.000154238	0.000130299	0.000466779	0.000133195	0.000130304	3.33341e-05	0.00937124	0.00380535	0.00240808	0.0139137	0.480393	0.0448236	0.771412	0.00160747	1.48859e-05	0.00331989	0.00267537	0.0621977	0.49128	0.0115203	0.883809	0.000405111	0.00107305	0.00332957	0.00267155	0.0721396	0.491384	0.011517	0.883812	0.000175064	2.18708e-05	0.00332932	0.0026715	0.0753303	0.491386	0.011517	0.883812	0.000137254	0.000837411	0.00332933	0.0026715	0.0766063	0.491386	0.011517	0.883812	0.000132206	3.24834e-05	0.00332933	0.0026715	0.077138	0.491386	0.011517	0.883812	0.000131607	0.00083743	0.00332933	0.0026715	0.0773633	0.491386	0.011517	0.883812	0.000131537	5.28187e-05	0.00334704	0.0026715	0.0774594	0.491386	0.011517	0.883812	0.00013103	0.0020261	0.0023669	0.00253868	0.077882	0.442308	0.0113502	0.884268	8.81074e-05	0.000184868	1.69554e-05	0.00229502	0.0528866	0.633	0.0105777	0.675427	7.69702e-05	9.07357e-05	0.000127206	0.00206814	0.0428328	0.723489	0.00933378	0.623624	6.45721e-05	5.48478e-05	2.0512e-05	0.00168305	0.0299322	0.539725	0.00711996	0.662819	4.50534e-05	1.51838e-05	4.28307e-05	0.000778393	0.00918052	0.132292	0.00218231	0.660215	1.6278e-05	0.000127463	2.88878e-05	0.000118072	0.000236162	0.000417466	0.000139771	0.660409	9.68644e-05	9.35814e-05	0.0467376	7.94209e-05	9.97667e-05	7.31077e-05	0.000160478	0.659885	0.000126409	0.00013052	0.00331247	9.56078e-05	0.000130484	8.54469e-06	0.00012626	0.906879	0.000126108	0.000130453	0.000131976	9.56446e-05	0.000130511	1.09329e-05	0.000126207	0.321335	0.000126105	0.000130453	0.000127052	9.56448e-05	0.000130511	1.09306e-05	0.000126206	0.40471	0.000126105	0.000130453	0.000126942	9.56448e-05	0.000130511	1.09303e-05	0.000126206	0.451212	0.000129125	0.000130398	0.000126939	0.00011005	0.00013049	3.53883e-05	0.000127702	0.990299	0.000130164	0.000130753	0.00013064	0.000110354	0.0001306	3.64335e-05	0.000127791	0.553663	0.000130349	0.000130753	0.000130642	0.000110354	0.0001306	3.64334e-05	0.000127791	0.00679106	0.00013035	0.000130753	0.000130642	0.000110354	0.0001306	3.64334e-05	0.000127791	0.000123401	0.00013035	0.000130753	0.000130705	0.000110354	0.0001306	3.64334e-05	0.000127791	0.000130259	0.00013035	0.000130753	0.000130705	0.000110354	0.0001306	3.64334e-05	0.000127791	0.000125054	0.00013035	0.000130753	0.000130705	0.000110354	0.0001306	3.64334e-05	0.000127791	0.000125251	0.00013035	0.000130753	0.000130705	0.000110354	0.0001306	3.64334e-05	0.000127791	0.000125251	0.00013035	0.000130753	0.000130705	0.000110354	0.0001306	3.64334e-05	0.000127791	0.000125251	0.00013035	0.000130753	0.000130705	0.000110354	0.0001306	3.64334e-05	0.000127791	0.000125251	0.00013035	0.000130753	0.000130705	0.000110354	0.0001306	3.64334e-05	0.000127791	0.000125251	0.00013035	0.000130753	0.000130705	0.000110354	0.0001306	3.64334e-05	0.000127791	0.000127868	0.00013035	0.000130753	0.000130705	0.000110354	0.0001306	3.64334e-05	0.000127791	0.000127791	0.00013035	0.000130753	0.000130705	0.000110354	0.0001306	3.64334e-05	0.000127791	0.000127791	0.00013035	0.000130753	0.000130705	0.000110354	0.0001306	3.64334e-05	0.000127791	0.000127791	0.00013035	0.000130753	0.000130705	0.000110354	0.0001306	3.64334e-05	0.000127791	0.000127791	0.00013035	0.000130753	0.000130705	0.000110354	0.0001306	3.64334e-05	0.000127791	0.000127791	0.00013035	0.000130753	0.000130705	0.000110354	0.0001306	3.64334e-05	0.000127791	0.000127791	0.00013035	0.000130753	0.000130705	0.000110354	0.0001306	3.64334e-05	0.000127791	0.000127791	0.00013035	0.000130753	0.000130705	0.000110354	0.0001306	3.64334e-05	0.000127791	0.000127791	0	0	0	0	0	0	0	0	9.51579e-05	9.51579e-05	9.51579e-05	9.51579e-05	9.51579e-05	9.51579e-05	9.51579e-05	9.51579e-05	5.57081e-05	5.57081e-05	5.57081e-05	5.57081e-05	5.57081e-05	5.57081e-05	5.57081e-05	5.57081e-05	5.57031e-05	5.57031e-05	5.57031e-05	5.57031e-05	5.57031e-05	5.57031e-05	5.57031e-05	5.57031e-05	5.56514e-05	5.56514e-05	5.56514e-05	5.56514e-05	5.56514e-05	5.56514e-05	5.56514e-05	5.56514e-05	5.56046e-05	5.56046e-05	5.56046e-05	5.56046e-05	5.56046e-05	5.56046e-05	5.56046e-05	5.56046e-05	5.56046e-05	5.56046e-05	5.56046e-05	5.56046e-05	5.56046e-05	5.56046e-05	5.56046e-05	5.56046e-05	5.56046e-05	5.56046e-05	5.56046e-05	5.56046e-05	5.56046e-05	5.56046e-05	5.56046e-05	5.56046e-05	5.56046e-05	5.56046e-05	5.56046e-05	5.56046e-05	5.56046e-05	5.56046e-05	5.56046e-05	5.56046e-05	5.56046e-05	5.56046e-05	5.56046e-05	5.56046e-05	5.56046e-05	5.56046e-05	5.56046e-05	5.56046e-05	5.56395e-05	5.56305e-05	5.56303e-05	5.72323e-05	5.56304e-05	0.000101213	5.6201e-05	5.56315e-05	1.50657e-09	3.25468e-09	1.13898e-10	1.97641e-07	9.67892e-09	5.50255e-07	2.97915e-05	5.08504e-07	1.11424e-10	1.38655e-08	1.13054e-10	2.43446e-07	2.55249e-07	5.01908e-07	0.000113102	3.06601e-07	1.07243e-10	3.13019e-10	1.13065e-10	2.43435e-07	2.61661e-07	5.02449e-07	0.000113016	3.06593e-07	1.04233e-10	4.02096e-09	1.13064e-10	2.43435e-07	2.62086e-07	5.02462e-07	0.000113016	3.06593e-07	1.03385e-10	2.92195e-10	1.13064e-10	2.43435e-07	2.62249e-07	5.02463e-07	0.000113016	3.06593e-07	1.03249e-10	2.83884e-09	1.13064e-10	2.43435e-07	2.62316e-07	5.02463e-07	0.000113016	3.06593e-07	1.03232e-10	2.37874e-10	1.13064e-10	2.43435e-07	2.62344e-07	5.02463e-07	0.000113016	3.06593e-07	1.0323e-10	1.45802e-09	1.13164e-10	2.43435e-07	2.62356e-07	5.02463e-07	0.000113016	3.06593e-07	1.0323e-10	5.02815e-11	1.56061e-10	2.41368e-07	2.62591e-07	4.75168e-07	0.000112483	3.06776e-07	1.77753e-10	9.09516e-11	4.38029e-08	2.93969e-07	2.84033e-07	2.43823e-07	0.00010627	4.91248e-10	2.29847e-10	1.84278e-10	4.46986e-09	3.60956e-07	3.47673e-07	1.29003e-07	0.000105015	6.49939e-10	3.21158e-10	5.38991e-10	1.38081e-08	5.39282e-07	4.79628e-07	1.24347e-07	0.000102916	6.53876e-10	6.38975e-10	1.10828e-08	1.0471e-08	2.38964e-06	1.38157e-06	4.82494e-07	9.53854e-05	6.53537e-10	4.29776e-09	2.71515e-05	1.46077e-08	5.10293e-05	3.46034e-05	1.3008e-05	6.50726e-05	6.5356e-10	9.09969e-05	8.87476e-05	6.93347e-08	7.06022e-05	9.40671e-05	4.65228e-07	3.32823e-05	6.5335e-10	5.88816e-05	5.58269e-05	3.87969e-06	5.30652e-05	5.57663e-05	2.72089e-05	5.47784e-05	1.05118e-08	5.8929e-05	5.5815e-05	5.72112e-05	5.30447e-05	5.57389e-05	1.82186e-05	5.4647e-05	7.2707e-08	5.89331e-05	5.5815e-05	5.83666e-05	5.30446e-05	5.57389e-05	1.81755e-05	5.46466e-05	1.00355e-07	5.89331e-05	5.5815e-05	5.84957e-05	5.30446e-05	5.57389e-05	1.81765e-05	5.46466e-05	8.76707e-08	5.90725e-05	5.58126e-05	5.84962e-05	5.43147e-05	5.57374e-05	3.21454e-05	5.50514e-05	7.49937e-10	5.59061e-05	5.57022e-05	5.55482e-05	5.41379e-05	5.56595e-05	3.05967e-05	5.50394e-05	7.71923e-10	5.57235e-05	5.57022e-05	5.55436e-05	5.41379e-05	5.56594e-05	3.05955e-05	5.50392e-05	2.40341e-07	5.57235e-05	5.57022e-05	5.55436e-05	5.41379e-05	5.56594e-05	3.05955e-05	5.50392e-05	6.80152e-05	5.57235e-05	5.57022e-05	5.57006e-05	5.41379e-05	5.56594e-05	3.05955e-05	5.50392e-05	5.56492e-05	5.57235e-05	5.57022e-05	5.57006e-05	5.41379e-05	5.56594e-05	3.05955e-05	5.50392e-05	5.46134e-05	5.57235e-05	5.57022e-05	5.57006e-05	5.41379e-05	5.56594e-05	3.05955e-05	5.50392e-05	5.45248e-05	5.57235e-05	5.57022e-05	5.57006e-05	5.41379e-05	5.56594e-05	3.05955e-05	5.50392e-05	5.45248e-05	5.57235e-05	5.57022e-05	5.57006e-05	5.41379e-05	5.56594e-05	3.05955e-05	5.50392e-05	5.45248e-05	5.57235e-05	5.57022e-05	5.57006e-05	5.41379e-05	5.56594e-05	3.05955e-05	5.50392e-05	5.45248e-05	5.57235e-05	5.57022e-05	5.57006e-05	5.41379e-05	5.56594e-05	3.05955e-05	5.50392e-05	5.45248e-05	5.57235e-05	5.57022e-05	5.57006e-05	5.41379e-05	5.56594e-05	3.05955e-05	5.50392e-05	5.5051e-05	5.57235e-05	5.57022e-05	5.57006e-05	5.41379e-05	5.56594e-05	3.05955e-05	5.50392e-05	5.50392e-05	5.57235e-05	5.57022e-05	5.57006e-05	5.41379e-05	5.56594e-05	3.05955e-05	5.50392e-05	5.50392e-05	5.57235e-05	5.57022e-05	5.57006e-05	5.41379e-05	5.56594e-05	3.05955e-05	5.50392e-05	5.50392e-05	5.57235e-05	5.57022e-05	5.57006e-05	5.41379e-05	5.56594e-05	3.05955e-05	5.50392e-05	5.50392e-05	5.57235e-05	5.57022e-05	5.57006e-05	5.41379e-05	5.56594e-05	3.05955e-05	5.50392e-05	5.50392e-05	5.57235e-05	5.57022e-05	5.57006e-05	5.41379e-05	5.56594e-05	3.05955e-05	5.50392e-05	5.50392e-05	5.57235e-05	5.57022e-05	5.57006e-05	5.41379e-05	5.56594e-05	3.05955e-05	5.50392e-05	5.50392e-05	5.57235e-05	5.57022e-05	5.57006e-05	5.41379e-05	5.56594e-05	3.05955e-05	5.50392e-05	5.50392e-05	0	0	0	0	0	0	0	0	9.51579e-05	9.51579e-05	9.51579e-05	9.51579e-05	9.51579e-05	9.51579e-05	9.51579e-05	9.51579e-05	6.77546e-05	6.77546e-05	6.77546e-05	6.77546e-05	6.77546e-05	6.77546e-05	6.77546e-05	6.77546e-05	6.77531e-05	6.77531e-05	6.77531e-05	6.77531e-05	6.77531e-05	6.77531e-05	6.77531e-05	6.77531e-05	6.77471e-05	6.77471e-05	6.77471e-05	6.77471e-05	6.77471e-05	6.77471e-05	6.77471e-05	6.77471e-05	6.7718e-05	6.7718e-05	6.7718e-05	6.7718e-05	6.7718e-05	6.7718e-05	6.7718e-05	6.7718e-05	6.7718e-05	6.7718e-05	6.7718e-05	6.7718e-05	6.7718e-05	6.7718e-05	6.7718e-05	6.7718e-05	6.7718e-05	6.7718e-05	6.7718e-05	6.7718e-05	6.7718e-05	6.7718e-05	6.7718e-05	6.7718e-05	6.7718e-05	6.7718e-05	6.7718e-05	6.7718e-05	6.7718e-05	6.7718e-05	6.7718e-05	6.7718e-05	6.7718e-05	6.7718e-05	6.7718e-05	6.7718e-05	6.7718e-05	6.7718e-05	6.7718e-05	6.7718e-05	6.77214e-05	6.77211e-05	6.77211e-05	6.79127e-05	6.77211e-05	8.01646e-05	6.79127e-05	6.77214e-05	3.46931e-06	1.83044e-08	2.26873e-09	0.000450879	3.28032e-08	1.81361e-05	8.19364e-07	1.25327e-08	9.6857e-07	4.82036e-07	2.50158e-09	0.000515714	1.92031e-07	1.8426e-05	2.88989e-06	6.12658e-09	2.61109e-06	7.32949e-09	2.49624e-09	0.000516255	1.73948e-07	1.84373e-05	2.89071e-06	6.12642e-09	4.82072e-06	1.26908e-06	2.49639e-09	0.000516263	1.68121e-07	1.84376e-05	2.89071e-06	6.12642e-09	5.75912e-06	1.52033e-08	2.49638e-09	0.000516263	1.65906e-07	1.84376e-05	2.89071e-06	6.12642e-09	5.91872e-06	8.58729e-07	2.49638e-09	0.000516263	1.65001e-07	1.84376e-05	2.89071e-06	6.12642e-09	5.93834e-06	1.99651e-08	2.49638e-09	0.000516263	1.6462e-07	1.84376e-05	2.89071e-06	6.12642e-09	5.94063e-06	7.60179e-07	2.49659e-09	0.000516263	1.64459e-07	1.84376e-05	2.89071e-06	6.12642e-09	5.94111e-06	2.7122e-08	3.47426e-09	0.00051583	1.64404e-07	1.82658e-05	2.88829e-06	6.12664e-09	5.51155e-06	4.0998e-06	5.12336e-07	0.000485151	2.33525e-07	7.3843e-06	2.99146e-06	6.11426e-07	5.12688e-06	5.29637e-06	7.21922e-08	0.000455254	2.86301e-07	5.08742e-06	3.27006e-06	1.02637e-06	4.6658e-06	3.75287e-06	3.45934e-07	0.000402911	4.06813e-07	9.39692e-06	3.97164e-06	9.0581e-07	3.84182e-06	1.44298e-06	2.04849e-07	0.000257064	1.26658e-06	2.81861e-05	9.31806e-06	9.13609e-07	2.21587e-06	5.75057e-05	3.01366e-07	8.36842e-05	3.97553e-05	7.90564e-06	6.39672e-05	9.13029e-07	9.5922e-05	9.20991e-05	2.24868e-08	0.000101291	9.12349e-05	0.000219006	0.000124901	9.1305e-07	7.05865e-05	6.78702e-05	3.59196e-06	6.76411e-05	6.78722e-05	6.9304e-05	6.7712e-05	5.24935e-07	7.06835e-05	6.78594e-05	6.77656e-05	6.7581e-05	6.78572e-05	5.06392e-05	6.74709e-05	7.19194e-06	7.06868e-05	6.78594e-05	7.05343e-05	6.75808e-05	6.78572e-05	5.06041e-05	6.74705e-05	6.06521e-06	7.06868e-05	6.78594e-05	7.06443e-05	6.75808e-05	6.78572e-05	5.06063e-05	6.74705e-05	5.09215e-06	7.06966e-05	6.78592e-05	7.06445e-05	6.77407e-05	6.78571e-05	5.96228e-05	6.76301e-05	5.03978e-08	6.79218e-05	6.77387e-05	6.78041e-05	6.75018e-05	6.77766e-05	5.71866e-05	6.75078e-05	1.31824e-06	6.77204e-05	6.77387e-05	6.78022e-05	6.75017e-05	6.77765e-05	5.71852e-05	6.75076e-05	0.00022858	6.77203e-05	6.77387e-05	6.78022e-05	6.75017e-05	6.77765e-05	5.71852e-05	6.75076e-05	7.81224e-05	6.77203e-05	6.77387e-05	6.77801e-05	6.75017e-05	6.77765e-05	5.71852e-05	6.75076e-05	6.77938e-05	6.77203e-05	6.77387e-05	6.77801e-05	6.75017e-05	6.77765e-05	5.71852e-05	6.75076e-05	6.74406e-05	6.77203e-05	6.77387e-05	6.77801e-05	6.75017e-05	6.77765e-05	5.71852e-05	6.75076e-05	6.72508e-05	6.77203e-05	6.77387e-05	6.77801e-05	6.75017e-05	6.77765e-05	5.71852e-05	6.75076e-05	6.72506e-05	6.77203e-05	6.77387e-05	6.77801e-05	6.75017e-05	6.77765e-05	5.71852e-05	6.75076e-05	6.72506e-05	6.77203e-05	6.77387e-05	6.77801e-05	6.75017e-05	6.77765e-05	5.71852e-05	6.75076e-05	6.72506e-05	6.77203e-05	6.77387e-05	6.77801e-05	6.75017e-05	6.77765e-05	5.71852e-05	6.75076e-05	6.72506e-05	6.77203e-05	6.77387e-05	6.77801e-05	6.75017e-05	6.77765e-05	5.71852e-05	6.75076e-05	6.74299e-05	6.77203e-05	6.77387e-05	6.77801e-05	6.75017e-05	6.77765e-05	5.71852e-05	6.75076e-05	6.75074e-05	6.77203e-05	6.77387e-05	6.77801e-05	6.75017e-05	6.77765e-05	5.71852e-05	6.75076e-05	6.75076e-05	6.77203e-05	6.77387e-05	6.77801e-05	6.75017e-05	6.77765e-05	5.71852e-05	6.75076e-05	6.75076e-05	6.77203e-05	6.77387e-05	6.77801e-05	6.75017e-05	6.77765e-05	5.71852e-05	6.75076e-05	6.75076e-05	6.77203e-05	6.77387e-05	6.77801e-05	6.75017e-05	6.77765e-05	5.71852e-05	6.75076e-05	6.75076e-05	6.77203e-05	6.77387e-05	6.77801e-05	6.75017e-05	6.77765e-05	5.71852e-05	6.75076e-05	6.75076e-05	6.77203e-05	6.77387e-05	6.77801e-05	6.75017e-05	6.77765e-05	5.71852e-05	6.75076e-05	6.75076e-05	6.77203e-05	6.77387e-05	6.77801e-05	6.75017e-05	6.77765e-05	5.71852e-05	6.75076e-05	6.75076e-05	0	0	0	0	0	0	0	0	9.51579e-05	9.51579e-05	9.51579e-05	9.51579e-05	9.51579e-05	9.51579e-05	9.51579e-05	9.51579e-05	7.30732e-05	7.30732e-05	7.30732e-05	7.30732e-05	7.30732e-05	7.30732e-05	7.30732e-05	7.30732e-05	7.30686e-05	7.30686e-05	7.30686e-05	7.30686e-05	7.30686e-05	7.30686e-05	7.30686e-05	7.30686e-05	7.30009e-05	7.30009e-05	7.30009e-05	7.30009e-05	7.30009e-05	7.30009e-05	7.30009e-05	7.30009e-05	7.29853e-05	7.29853e-05	7.29853e-05	7.29853e-05	7.29853e-05	7.29853e-05	7.29853e-05	7.29853e-05	7.29853e-05	7.29853e-05	7.29853e-05	7.29853e-05	7.29853e-05	7.29853e-05	7.29853e-05	7.29853e-05	7.29853e-05	7.29853e-05	7.29853e-05	7.29853e-05	7.29853e-05	7.29853e-05	7.29853e-05	7.29853e-05	7.29853e-05	7.29853e-05	7.29853e-05	7.29853e-05	7.29853e-05	7.29853e-05	7.29853e-05	7.29853e-05	7.29853e-05	7.29853e-05	7.29853e-05	7.29853e-05	7.29853e-05	7.29853e-05	7.29853e-05	7.29853e-05	0.000132848	7.51217e-05	7.30312e-05	7.37681e-05	7.30193e-05	7.30207e-05	7.30192e-05	7.30192e-05	1.52394e-05	9.22453e-07	1.62165e-07	0.000562823	1.36362e-06	3.16284e-06	2.97056e-07	5.89117e-08	1.85993e-06	1.88909e-06	1.88081e-07	0.000628091	6.46415e-06	3.21867e-06	4.91189e-07	3.57998e-08	8.0241e-06	3.07406e-07	1.87477e-07	0.000629083	5.52743e-06	3.2203e-06	4.91252e-07	3.57994e-08	2.02037e-05	3.97523e-06	1.87493e-07	0.000629097	5.25086e-06	3.22034e-06	4.91252e-07	3.57994e-08	2.64082e-05	4.74129e-07	1.87493e-07	0.000629097	5.14697e-06	3.22034e-06	4.91252e-07	3.57994e-08	2.75182e-05	3.35291e-06	1.87493e-07	0.000629097	5.10475e-06	3.22034e-06	4.91252e-07	3.57994e-08	2.76556e-05	5.69973e-07	1.87493e-07	0.000629097	5.08704e-06	3.22034e-06	4.91252e-07	3.57994e-08	2.76717e-05	3.46223e-06	1.8765e-07	0.000629097	5.07952e-06	3.22034e-06	4.91252e-07	3.57994e-08	2.61703e-05	8.54618e-07	2.1475e-07	0.000626133	5.08058e-06	3.22227e-06	4.91682e-07	3.58325e-08	2.482e-05	1.39316e-05	7.62295e-07	0.000585362	7.35398e-06	2.25673e-06	5.41894e-07	1.8854e-05	2.28962e-05	1.39117e-05	5.02755e-07	0.000545304	7.98524e-06	2.34128e-06	6.22446e-07	4.12506e-05	2.06108e-05	9.31398e-06	1.44143e-06	0.000476067	9.24493e-06	5.72691e-06	8.38287e-07	3.41758e-05	1.65884e-05	2.96377e-06	1.04592e-06	0.000289396	1.48724e-05	1.6789e-05	3.0784e-06	3.46195e-05	7.70668e-06	6.1745e-05	1.3008e-06	8.69156e-05	6.15963e-05	1.38868e-05	6.32586e-05	3.45864e-05	2.98656e-05	8.79561e-05	9.28885e-08	0.000100852	8.96797e-05	0.000349115	0.00012913	3.45728e-05	2.33344e-05	6.9443e-05	2.20333e-05	7.20107e-05	7.31642e-05	9.68877e-05	7.34416e-05	7.80932e-07	2.33525e-05	6.94252e-05	7.34088e-05	7.19494e-05	7.31607e-05	7.51833e-05	7.31667e-05	4.13007e-06	2.33533e-05	6.94252e-05	7.50804e-05	7.19492e-05	7.31607e-05	7.51379e-05	7.31663e-05	2.35745e-06	2.33533e-05	6.94252e-05	7.51695e-05	7.19492e-05	7.31607e-05	7.51401e-05	7.31663e-05	2.10435e-06	2.51245e-05	7.10874e-05	7.53475e-05	7.2482e-05	7.31577e-05	7.51294e-05	7.31644e-05	4.38455e-07	4.02351e-05	7.10108e-05	7.33018e-05	7.22798e-05	7.30835e-05	7.30261e-05	7.30489e-05	4.92905e-05	4.01466e-05	7.10108e-05	7.33005e-05	7.22796e-05	7.30835e-05	7.30251e-05	7.30487e-05	0.000187864	4.01466e-05	7.10108e-05	7.31056e-05	7.22796e-05	7.30835e-05	7.30251e-05	7.30487e-05	8.21331e-05	4.01466e-05	7.10108e-05	7.30655e-05	7.22796e-05	7.30835e-05	7.30251e-05	7.30487e-05	7.31561e-05	4.01466e-05	7.10108e-05	7.30654e-05	7.22796e-05	7.30835e-05	7.30251e-05	7.30487e-05	7.31555e-05	4.01466e-05	7.10108e-05	7.30654e-05	7.22796e-05	7.30835e-05	7.30251e-05	7.30487e-05	7.30258e-05	4.01466e-05	7.10108e-05	7.30654e-05	7.22796e-05	7.30835e-05	7.30251e-05	7.30487e-05	7.30257e-05	4.01466e-05	7.10108e-05	7.30654e-05	7.22796e-05	7.30835e-05	7.30251e-05	7.30487e-05	7.30257e-05	4.01466e-05	7.10108e-05	7.30654e-05	7.22796e-05	7.30835e-05	7.30251e-05	7.30487e-05	7.30257e-05	4.01466e-05	7.10108e-05	7.30654e-05	7.22796e-05	7.30835e-05	7.30251e-05	7.30487e-05	7.30257e-05	4.01466e-05	7.10108e-05	7.30654e-05	7.22796e-05	7.30835e-05	7.30251e-05	7.30487e-05	7.30257e-05	4.01466e-05	7.10108e-05	7.30654e-05	7.22796e-05	7.30835e-05	7.30251e-05	7.30487e-05	7.30486e-05	4.01466e-05	7.10108e-05	7.30654e-05	7.22796e-05	7.30835e-05	7.30251e-05	7.30487e-05	7.30487e-05	4.01466e-05	7.10108e-05	7.30654e-05	7.22796e-05	7.30835e-05	7.30251e-05	7.30487e-05	7.30487e-05	4.01466e-05	7.10108e-05	7.30654e-05	7.22796e-05	7.30835e-05	7.30251e-05	7.30487e-05	7.30487e-05	4.01466e-05	7.10108e-05	7.30654e-05	7.22796e-05	7.30835e-05	7.30251e-05	7.30487e-05	7.30487e-05	4.01466e-05	7.10108e-05	7.30654e-05	7.22796e-05	7.30835e-05	7.30251e-05	7.30487e-05	7.30487e-05	4.01466e-05	7.10108e-05	7.30654e-05	7.22796e-05	7.30835e-05	7.30251e-05	7.30487e-05	7.30487e-05	4.01466e-05	7.10108e-05	7.30654e-05	7.22796e-05	7.30835e-05	7.30251e-05	7.30487e-05	7.30487e-05	0	0	0	0	0	0	0	0	9.51579e-05	9.51579e-05	9.51579e-05	9.51579e-05	9.51579e-05	9.51579e-05	9.51579e-05	9.51579e-05	0.000154524	0.000154524	0.000154524	0.000154524	0.000154524	0.000154524	0.000154524	0.000154524	0.000154542	0.000154542	0.000154542	0.000154542	0.000154542	0.000154542	0.000154542	0.000154542	0.000153088	0.000153088	0.000153088	0.000153088	0.000153088	0.000153088	0.000153088	0.000153088	0.00015317	0.00015317	0.00015317	0.00015317	0.00015317	0.00015317	0.00015317	0.00015317	0.00015317	0.00015317	0.00015317	0.00015317	0.00015317	0.00015317	0.00015317	0.00015317	0.00015317	0.00015317	0.00015317	0.00015317	0.00015317	0.00015317	0.00015317	0.00015317	0.00015317	0.00015317	0.00015317	0.00015317	0.00015317	0.00015317	0.00015317	0.00015317	0.00015317	0.00015317	0.00015317	0.00015317	0.00015317	0.00015317	0.00015317	0.00015317	0.00127094	0.000170333	0.000153988	0.000170333	0.0001539	0.000153988	0.0001539	0.000153896	0.552364	0.14142	0.705424	0.00134328	0.0645339	0.16091	0.0405258	0.32481	0.984598	0.0847907	0.673867	0.00113535	0.00487003	0.16703	0.0181286	0.468906	0.93682	0.537755	0.674574	0.00113356	0.00565623	0.166911	0.0181359	0.46891	0.854691	0.118086	0.674556	0.00113353	0.00595274	0.166908	0.0181359	0.46891	0.818124	0.508889	0.674556	0.00113353	0.00607233	0.166908	0.0181359	0.46891	0.811911	0.144657	0.674556	0.00113353	0.00612231	0.166908	0.0181359	0.46891	0.811148	0.519348	0.674556	0.00113353	0.00614352	0.166908	0.0181359	0.46891	0.811059	0.189627	0.676425	0.00113353	0.00615257	0.166908	0.0181359	0.46891	0.755636	0.661851	0.629252	0.00108119	0.00620883	0.167437	0.0182883	0.471243	0.68851	0.360958	0.126905	0.00100399	0.0043088	0.229653	0.0168664	0.118236	0.666266	0.288003	0.264887	0.000930656	0.00379693	0.255485	0.0147494	0.0517267	0.636223	0.220247	0.0895976	0.000800195	0.00308535	0.124909	0.0110327	0.0617787	0.571467	0.0969889	0.122628	0.000454159	0.00155609	0.0237712	0.00306363	0.0610393	0.213333	0.000229476	0.0924977	0.000131058	0.000198474	0.000904343	0.000166947	0.061094	1.6813e-06	8.42523e-05	0.4075	8.81928e-05	0.000101548	0.000495261	0.000145962	0.060822	2.55561e-06	0.000129544	0.000831895	0.000129243	0.000154391	9.90766e-05	0.000153931	0.623407	2.55323e-06	0.000129583	0.000151757	0.000129352	0.000154427	0.000148007	0.000154559	0.172737	2.55308e-06	0.000129583	0.00014856	0.000129353	0.000154427	0.000148258	0.00015456	0.254491	2.55308e-06	0.000129583	0.000148267	0.000129353	0.000154427	0.000148251	0.00015456	0.282598	3.92414e-06	0.000139409	0.000149364	0.000139162	0.00015436	0.000147921	0.000154492	0.836924	1.86355e-05	0.000139661	0.00015612	0.00013968	0.000154593	0.000154525	0.000154675	0.0419186	1.86938e-05	0.000139661	0.000156128	0.000139681	0.000154593	0.000154529	0.000154675	0.00342605	1.86939e-05	0.000139661	0.000154636	0.000139681	0.000154593	0.000154529	0.000154675	0.000128054	1.86939e-05	0.000139661	0.000154476	0.000139681	0.000154593	0.000154529	0.000154675	0.000154369	1.86939e-05	0.000139661	0.000154477	0.000139681	0.000154593	0.000154529	0.000154675	0.000154352	1.86939e-05	0.000139661	0.000154477	0.000139681	0.000154593	0.000154529	0.000154675	0.00015462	1.86939e-05	0.000139661	0.000154477	0.000139681	0.000154593	0.000154529	0.000154675	0.00015462	1.86939e-05	0.000139661	0.000154477	0.000139681	0.000154593	0.000154529	0.000154675	0.00015462	1.86939e-05	0.000139661	0.000154477	0.000139681	0.000154593	0.000154529	0.000154675	0.00015462	1.86939e-05	0.000139661	0.000154477	0.000139681	0.000154593	0.000154529	0.000154675	0.00015462	1.86939e-05	0.000139661	0.000154477	0.000139681	0.000154593	0.000154529	0.000154675	0.000154623	1.86939e-05	0.000139661	0.000154477	0.000139681	0.000154593	0.000154529	0.000154675	0.000154675	1.86939e-05	0.000139661	0.000154477	0.000139681	0.000154593	0.000154529	0.000154675	0.000154675	1.86939e-05	0.000139661	0.000154477	0.000139681	0.000154593	0.000154529	0.000154675	0.000154675	1.86939e-05	0.000139661	0.000154477	0.000139681	0.000154593	0.000154529	0.000154675	0.000154675	1.86939e-05	0.000139661	0.000154477	0.000139681	0.000154593	0.000154529	0.000154675	0.000154675	1.86939e-05	0.000139661	0.000154477	0.000139681	0.000154593	0.000154529	0.000154675	0.000154675	1.86939e-05	0.000139661	0.000154477	0.000139681	0.000154593	0.000154529	0.000154675	0.000154675	1.86939e-05	0.000139661	0.000154477	0.000139681	0.000154593	0.000154529	0.000154675	0.000154675	0	0	0	0	0	0	0	0	9.51579e-05	9.51579e-05	9.51579e-05	9.51579e-05	9.51579e-05	9.51579e-05	9.51579e-05	9.51579e-05	0.000103136	0.000103136	0.000103136	0.000103136	0.000103136	0.000103136	0.000103136	0.000103136	0.000103136	0.000103136	0.000103136	0.000103136	0.000103136	0.000103136	0.000103136	0.000103136	9.74433e-05	9.74433e-05	9.74433e-05	9.74433e-05	9.74433e-05	9.74433e-05	9.74433e-05	9.74433e-05	9.74792e-05	9.74792e-05	9.74792e-05	9.74792e-05	9.74792e-05	9.74792e-05	9.74792e-05	9.74792e-05	9.74792e-05	9.74792e-05	9.74792e-05	9.74792e-05	9.74792e-05	9.74792e-05	9.74792e-05	9.74792e-05	9.74792e-05	9.74792e-05	9.74792e-05	9.74792e-05	9.74792e-05	9.74792e-05	9.74792e-05	9.74792e-05	9.74792e-05	9.74792e-05	9.74792e-05	9.74792e-05	9.74792e-05	9.74792e-05	9.74792e-05	9.74792e-05	9.74792e-05	9.74792e-05	9.74792e-05	9.74792e-05	9.74792e-05	9.74792e-05	9.74792e-05	9.74792e-05	0.00886089	0.000124639	0.000100417	0.000182453	0.000100303	0.000101315	0.000100333	0.000100286	0.336062	0.0893015	0.391657	4.35168e-05	0.0349286	2.26245e-07	2.24862e-06	4.29884e-05	0.025979	0.0318387	0.423212	3.69605e-05	0.00428813	2.21966e-07	9.89114e-07	4.77675e-05	0.0853013	0.317817	0.422535	3.70106e-05	0.0036702	2.21808e-07	9.8905e-07	4.77683e-05	0.171266	0.0155365	0.422553	3.70113e-05	0.00351169	2.21804e-07	9.8905e-07	4.77683e-05	0.206527	0.218529	0.422553	3.70113e-05	0.0034519	2.21804e-07	9.8905e-07	4.77683e-05	0.212409	0.0198172	0.422553	3.70113e-05	0.00342755	2.21804e-07	9.8905e-07	4.77683e-05	0.21313	0.187166	0.422553	3.70113e-05	0.00341733	2.21804e-07	9.8905e-07	4.77683e-05	0.213214	0.0207063	0.435075	3.70113e-05	0.00341299	2.21804e-07	9.8905e-07	4.77683e-05	0.079738	0.128397	0.379199	2.79557e-05	0.00358943	2.21804e-07	1.03698e-06	5.05121e-05	0.099185	0.00446879	0.00532414	2.93899e-05	0.0042313	4.48064e-07	1.18389e-06	0.000671062	0.10507	0.00400765	0.0359998	3.08928e-05	0.00370991	7.73127e-07	1.34268e-06	0.000955526	0.113166	0.00494337	0.0279456	3.41154e-05	0.0029673	1.60398e-06	1.75032e-06	0.000812674	0.131402	0.00783764	0.0292893	4.96001e-05	0.00144257	3.32256e-06	5.51527e-06	0.0008217	0.0113327	0.000101851	0.0238819	5.05079e-05	0.000158395	7.72695e-05	8.77664e-05	0.000821025	2.16561e-08	7.07241e-05	0.000474126	3.20435e-05	9.1589e-05	3.38923e-05	7.2911e-05	0.00079848	2.31612e-08	7.38374e-05	0.000627735	3.68693e-05	0.00010333	9.42731e-05	0.000103468	1.9891e-06	2.31622e-08	7.38552e-05	0.000103664	3.68741e-05	0.000103357	0.000101925	0.000103603	1.09264e-06	2.31615e-08	7.38551e-05	0.000101852	3.68741e-05	0.000103357	0.000101998	0.000103603	4.95043e-07	2.31615e-08	7.38551e-05	0.000101777	3.68741e-05	0.000103357	0.000101996	0.000103603	5.17185e-07	1.05246e-07	8.29315e-05	0.000102983	5.66753e-05	0.000103082	0.000100158	0.000103163	1.84845e-05	1.15524e-06	8.2944e-05	0.000105145	5.67235e-05	0.000103109	0.000102206	0.000103214	0.000903049	1.15701e-06	8.2944e-05	0.000105148	5.67235e-05	0.000103109	0.000102209	0.000103214	7.60967e-06	1.15701e-06	8.2944e-05	0.000102995	5.67235e-05	0.000103109	0.000102209	0.000103214	9.6237e-05	1.15701e-06	8.2944e-05	0.00010291	5.67235e-05	0.000103109	0.000102209	0.000103214	0.000103243	1.15701e-06	8.2944e-05	0.00010291	5.67235e-05	0.000103109	0.000102209	0.000103214	0.000103127	1.15701e-06	8.2944e-05	0.00010291	5.67235e-05	0.000103109	0.000102209	0.000103214	0.000103297	1.15701e-06	8.2944e-05	0.00010291	5.67235e-05	0.000103109	0.000102209	0.000103214	0.000103297	1.15701e-06	8.2944e-05	0.00010291	5.67235e-05	0.000103109	0.000102209	0.000103214	0.000103297	1.15701e-06	8.2944e-05	0.00010291	5.67235e-05	0.000103109	0.000102209	0.000103214	0.000103297	1.15701e-06	8.2944e-05	0.00010291	5.67235e-05	0.000103109	0.000102209	0.000103214	0.000103297	1.15701e-06	8.2944e-05	0.00010291	5.67235e-05	0.000103109	0.000102209	0.000103214	0.00010334	1.15701e-06	8.2944e-05	0.00010291	5.67235e-05	0.000103109	0.000102209	0.000103214	0.000103214	1.15701e-06	8.2944e-05	0.00010291	5.67235e-05	0.000103109	0.000102209	0.000103214	0.000103214	1.15701e-06	8.2944e-05	0.00010291	5.67235e-05	0.000103109	0.000102209	0.000103214	0.000103214	1.15701e-06	8.2944e-05	0.00010291	5.67235e-05	0.000103109	0.000102209	0.000103214	0.000103214	1.15701e-06	8.2944e-05	0.00010291	5.67235e-05	0.000103109	0.000102209	0.000103214	0.000103214	1.15701e-06	8.2944e-05	0.00010291	5.67235e-05	0.000103109	0.000102209	0.000103214	0.000103214	1.15701e-06	8.2944e-05	0.00010291	5.67235e-05	0.000103109	0.000102209	0.000103214	0.000103214	1.15701e-06	8.2944e-05	0.00010291	5.67235e-05	0.000103109	0.000102209	0.000103214	0.000103214	0	0	0	0	0	0	0	0	9.51579e-05	9.51579e-05	9.51579e-05	9.51579e-05	9.51579e-05	9.51579e-05	9.51579e-05	9.51579e-05	9.7414e-05	9.7414e-05	9.7414e-05	9.7414e-05	9.7414e-05	9.7414e-05	9.7414e-05	9.7414e-05	9.74241e-05	9.74241e-05	9.74241e-05	9.74241e-05	9.74241e-05	9.74241e-05	9.74241e-05	9.74241e-05	7.95271e-05	7.95271e-05	7.95271e-05	7.95271e-05	7.95271e-05	7.95271e-05	7.95271e-05	7.95271e-05	7.95274e-05	7.95274e-05	7.95274e-05	7.95274e-05	7.95274e-05	7.95274e-05	7.95274e-05	7.95274e-05	7.95274e-05	7.95274e-05	7.95274e-05	7.95274e-05	7.95274e-05	7.95274e-05	7.95274e-05	7.95274e-05	7.95274e-05	7.95274e-05	7.95274e-05	7.95274e-05	7.95274e-05	7.95274e-05	7.95274e-05	7.95274e-05	7.95274e-05	7.95274e-05	7.95274e-05	7.95274e-05	7.95274e-05	7.95274e-05	7.95274e-05	7.95274e-05	7.95274e-05	7.95274e-05	7.95274e-05	7.95274e-05	7.95274e-05	7.95274e-05	7.95274e-05	7.95274e-05	0.0274675	0.000116478	8.81711e-05	0.000727274	8.80753e-05	9.74246e-05	8.84394e-05	8.80246e-05	0.574102	2.64913e-05	8.14356e-05	0.00141667	1.28741e-05	0.000238551	5.62968e-05	4.09082e-06	0.68295	0.00246273	8.07464e-05	0.00127445	2.17202e-06	0.000241775	0.000121723	3.01634e-06	0.670512	0.00020266	8.07633e-05	0.00127432	2.17474e-06	0.000241653	0.000121789	3.01629e-06	0.657018	0.00388708	8.07628e-05	0.00127432	2.182e-06	0.00024165	0.000121789	3.01629e-06	0.653051	0.000296106	8.07629e-05	0.00127432	2.18484e-06	0.00024165	0.000121789	3.01629e-06	0.652449	0.00308184	8.07629e-05	0.00127432	2.18601e-06	0.00024165	0.000121789	3.01629e-06	0.652377	0.000342963	8.07629e-05	0.00127432	2.18651e-06	0.00024165	0.000121789	3.01629e-06	0.652369	0.00277765	9.69392e-05	0.00127432	2.18672e-06	0.00024165	0.000121789	3.01629e-06	0.151835	0.00029405	0.000115815	0.00047195	2.62486e-06	0.000211267	0.000140962	3.67432e-06	0.144165	0.00434158	0.00381424	0.000462532	2.84198e-06	0.000118415	0.000137779	6.74354e-06	0.14108	0.00573969	0.00088238	0.000453245	3.22687e-06	8.38414e-05	0.000136535	4.70841e-06	0.137148	0.00519097	0.00180927	0.000435646	4.02102e-06	8.05983e-05	0.000134132	4.7664e-06	0.129343	0.00382467	0.00125922	0.000376069	8.12211e-06	0.000100774	0.000123726	4.76246e-06	0.000198435	0.000106631	0.00134955	1.31588e-05	7.18837e-05	4.35191e-05	0.000108299	4.76276e-06	3.33442e-09	6.95536e-05	5.37646e-05	2.59688e-06	9.68714e-05	0.000138138	0.000107542	4.31512e-06	3.4031e-09	6.91554e-05	1.35959e-05	2.59395e-06	9.83501e-05	9.29292e-05	9.91659e-05	3.08053e-05	3.40711e-09	6.91836e-05	9.74025e-05	2.59405e-06	9.83431e-05	9.4429e-05	9.93273e-05	0.00011042	3.40708e-09	6.91837e-05	9.96794e-05	2.59405e-06	9.83431e-05	9.45175e-05	9.93278e-05	0.000132929	3.40708e-09	6.91837e-05	9.96572e-05	2.59405e-06	9.83431e-05	9.45177e-05	9.93278e-05	0.000123737	8.47465e-08	7.36621e-05	0.000100296	1.17873e-05	9.74032e-05	8.83755e-05	9.70052e-05	5.79434e-06	3.03484e-07	7.35928e-05	9.99914e-05	1.17832e-05	9.74143e-05	8.80416e-05	9.69792e-05	4.75608e-06	3.03514e-07	7.35927e-05	9.99929e-05	1.17832e-05	9.74144e-05	8.80424e-05	9.69792e-05	0.000182517	3.03514e-07	7.35927e-05	9.73585e-05	1.17832e-05	9.74144e-05	8.80424e-05	9.69792e-05	9.39084e-05	3.03514e-07	7.35927e-05	9.7265e-05	1.17832e-05	9.74144e-05	8.80424e-05	9.69792e-05	9.75984e-05	3.03514e-07	7.35927e-05	9.7265e-05	1.17832e-05	9.74144e-05	8.80424e-05	9.69792e-05	9.65439e-05	3.03514e-07	7.35927e-05	9.7265e-05	1.17832e-05	9.74144e-05	8.80424e-05	9.69792e-05	9.64574e-05	3.03514e-07	7.35927e-05	9.7265e-05	1.17832e-05	9.74144e-05	8.80424e-05	9.69792e-05	9.64574e-05	3.03514e-07	7.35927e-05	9.7265e-05	1.17832e-05	9.74144e-05	8.80424e-05	9.69792e-05	9.64574e-05	3.03514e-07	7.35927e-05	9.7265e-05	1.17832e-05	9.74144e-05	8.80424e-05	9.69792e-05	9.64574e-05	3.03514e-07	7.35927e-05	9.7265e-05	1.17832e-05	9.74144e-05	8.80424e-05	9.69792e-05	9.64574e-05	3.03514e-07	7.35927e-05	9.7265e-05	1.17832e-05	9.74144e-05	8.80424e-05	9.69792e-05	9.68693e-05	3.03514e-07	7.35927e-05	9.7265e-05	1.17832e-05	9.74144e-05	8.80424e-05	9.69792e-05	9.69791e-05	3.03514e-07	7.35927e-05	9.7265e-05	1.17832e-05	9.74144e-05	8.80424e-05	9.69792e-05	9.69792e-05	3.03514e-07	7.35927e-05	9.7265e-05	1.17832e-05	9.74144e-05	8.80424e-05	9.69792e-05	9.69792e-05	3.03514e-07	7.35927e-05	9.7265e-05	1.17832e-05	9.74144e-05	8.80424e-05	9.69792e-05	9.69792e-05	3.03514e-07	7.35927e-05	9.7265e-05	1.17832e-05	9.74144e-05	8.80424e-05	9.69792e-05	9.69792e-05	3.03514e-07	7.35927e-05	9.7265e-05	1.17832e-05	9.74144e-05	8.80424e-05	9.69792e-05	9.69792e-05	3.03514e-07	7.35927e-05	9.7265e-05	1.17832e-05	9.74144e-05	8.80424e-05	9.69792e-05	9.69792e-05	3.03514e-07	7.35927e-05	9.7265e-05	1.17832e-05	9.74144e-05	8.80424e-05	9.69792e-05	9.69792e-05	0	0	0	0	0	0	0	0	9.51579e-05	9.51579e-05	9.51579e-05	9.51579e-05	9.51579e-05	9.51579e-05	9.51579e-05	9.51579e-05	7.89714e-05	7.89714e-05	7.89714e-05	7.89714e-05	7.89714e-05	7.89714e-05	7.89714e-05	7.89714e-05	7.8967e-05	7.8967e-05	7.8967e-05	7.8967e-05	7.8967e-05	7.8967e-05	7.8967e-05	7.8967e-05	5.11226e-05	5.11226e-05	5.11226e-05	5.11226e-05	5.11226e-05	5.11226e-05	5.11226e-05	5.11226e-05	5.1107e-05	5.1107e-05	5.1107e-05	5.1107e-05	5.1107e-05	5.1107e-05	5.1107e-05	5.1107e-05	5.1107e-05	5.1107e-05	5.1107e-05	5.1107e-05	5.1107e-05	5.1107e-05	5.1107e-05	5.1107e-05	5.1107e-05	5.1107e-05	5.1107e-05	5.1107e-05	5.1107e-05	5.1107e-05	5.1107e-05	5.1107e-05	5.1107e-05	5.1107e-05	5.1107e-05	5.1107e-05	5.1107e-05	5.1107e-05	5.1107e-05	5.1107e-05	5.1107e-05	5.1107e-05	5.1107e-05	5.1107e-05	5.1107e-05	5.1107e-05	5.1107e-05	5.1107e-05	0.0056303	7.89428e-05	6.3601e-05	0.0056303	6.3601e-05	0.000115563	6.53471e-05	6.35285e-05	9.03882e-05	2.18137e-07	1.39895e-08	0.0627195	3.87937e-07	0.000818827	2.37536e-05	3.45058e-06	0.000158294	1.88104e-07	1.42252e-08	0.0745213	4.99496e-06	0.000841028	4.06103e-05	2.63466e-06	0.000189227	2.83602e-08	1.42195e-08	0.0745352	4.96739e-06	0.000841722	4.06118e-05	2.63463e-06	0.000212569	4.69934e-07	1.42196e-08	0.0745354	4.93561e-06	0.000841739	4.06118e-05	2.63463e-06	0.000219875	4.70392e-08	1.42196e-08	0.0745354	4.92326e-06	0.00084174	4.06118e-05	2.63463e-06	0.00022101	3.9338e-07	1.42196e-08	0.0745354	4.91817e-06	0.00084174	4.06118e-05	2.63463e-06	0.000221147	5.84967e-08	1.42196e-08	0.0745354	4.91603e-06	0.00084174	4.06118e-05	2.63463e-06	0.000221163	4.22209e-07	2.102e-08	0.0745354	4.91511e-06	0.00084174	4.06118e-05	2.63463e-06	1.28022e-05	8.97737e-08	2.40276e-08	0.00959449	7.26511e-06	0.000392941	5.12075e-05	3.98748e-06	1.03784e-05	2.29548e-06	2.76385e-07	0.00882257	8.10028e-06	0.000245987	5.07055e-05	6.30716e-05	9.34047e-06	2.1627e-06	1.09194e-07	0.00808985	8.8395e-06	0.00020564	5.14207e-05	9.01373e-05	8.14389e-06	1.38339e-06	1.93235e-07	0.00683215	1.03013e-05	0.000235137	5.31196e-05	8.80229e-05	6.14426e-06	4.24635e-07	1.71104e-07	0.00364532	1.69109e-05	0.000254004	6.1634e-05	8.81697e-05	7.32284e-10	6.35726e-05	1.69652e-07	1.3596e-06	7.86862e-05	2.94471e-05	9.63688e-05	8.81589e-05	6.26289e-08	7.81294e-05	7.60267e-07	4.73845e-08	9.56453e-05	0.000286893	0.000151184	7.16499e-05	5.26393e-08	6.77247e-05	2.30512e-05	3.56845e-08	8.05926e-05	5.36799e-05	8.29e-05	0.000128061	5.2645e-08	6.76971e-05	8.16276e-05	3.56626e-08	8.05818e-05	4.45487e-05	8.26118e-05	0.000338007	5.26469e-08	6.76971e-05	8.31133e-05	3.56624e-08	8.05818e-05	4.45085e-05	8.26111e-05	0.00035908	5.26469e-08	6.76971e-05	8.32064e-05	3.56624e-08	8.05818e-05	4.45097e-05	8.26111e-05	0.000339753	3.26943e-06	6.35813e-05	8.2676e-05	8.87056e-07	7.89322e-05	4.45097e-05	7.67876e-05	4.19849e-05	8.87857e-07	6.35561e-05	8.05481e-05	8.85283e-07	7.88738e-05	4.33552e-05	7.66921e-05	8.16282e-05	8.8594e-07	6.35562e-05	8.05462e-05	8.85283e-07	7.88738e-05	4.33541e-05	7.66919e-05	0.000961098	8.85939e-07	6.35562e-05	7.88973e-05	8.85283e-07	7.88738e-05	4.33541e-05	7.66919e-05	8.89064e-05	8.85939e-07	6.35562e-05	7.8913e-05	8.85283e-07	7.88738e-05	4.33541e-05	7.66919e-05	7.93573e-05	8.85939e-07	6.35562e-05	7.89129e-05	8.85283e-07	7.88738e-05	4.33541e-05	7.66919e-05	7.48411e-05	8.85939e-07	6.35562e-05	7.89129e-05	8.85283e-07	7.88738e-05	4.33541e-05	7.66919e-05	7.4705e-05	8.85939e-07	6.35562e-05	7.89129e-05	8.85283e-07	7.88738e-05	4.33541e-05	7.66919e-05	7.47048e-05	8.85939e-07	6.35562e-05	7.89129e-05	8.85283e-07	7.88738e-05	4.33541e-05	7.66919e-05	7.47048e-05	8.85939e-07	6.35562e-05	7.89129e-05	8.85283e-07	7.88738e-05	4.33541e-05	7.66919e-05	7.47048e-05	8.85939e-07	6.35562e-05	7.89129e-05	8.85283e-07	7.88738e-05	4.33541e-05	7.66919e-05	7.47048e-05	8.85939e-07	6.35562e-05	7.89129e-05	8.85283e-07	7.88738e-05	4.33541e-05	7.66919e-05	7.66391e-05	8.85939e-07	6.35562e-05	7.89129e-05	8.85283e-07	7.88738e-05	4.33541e-05	7.66919e-05	7.66918e-05	8.85939e-07	6.35562e-05	7.89129e-05	8.85283e-07	7.88738e-05	4.33541e-05	7.66919e-05	7.66919e-05	8.85939e-07	6.35562e-05	7.89129e-05	8.85283e-07	7.88738e-05	4.33541e-05	7.66919e-05	7.66919e-05	8.85939e-07	6.35562e-05	7.89129e-05	8.85283e-07	7.88738e-05	4.33541e-05	7.66919e-05	7.66919e-05	8.85939e-07	6.35562e-05	7.89129e-05	8.85283e-07	7.88738e-05	4.33541e-05	7.66919e-05	7.66919e-05	8.85939e-07	6.35562e-05	7.89129e-05	8.85283e-07	7.88738e-05	4.33541e-05	7.66919e-05	7.66919e-05	8.85939e-07	6.35562e-05	7.89129e-05	8.85283e-07	7.88738e-05	4.33541e-05	7.66919e-05	7.66919e-05	8.85939e-07	6.35562e-05	7.89129e-05	8.85283e-07	7.88738e-05	4.33541e-05	7.66919e-05	7.66919e-05	0	0	0	0	0	0	0	0	9.51579e-05	9.51579e-05	9.51579e-05	9.51579e-05	9.51579e-05	9.51579e-05	9.51579e-05	9.51579e-05	0.00010038	0.00010038	0.00010038	0.00010038	0.00010038	0.00010038	0.00010038	0.00010038	0.000100372	0.000100372	0.000100372	0.000100372	0.000100372	0.000100372	0.000100372	0.000100372	5.73192e-05	5.73192e-05	5.73192e-05	5.73192e-05	5.73192e-05	5.73192e-05	5.73192e-05	5.73192e-05	5.73326e-05	5.73326e-05	5.73326e-05	5.73326e-05	5.73326e-05	5.73326e-05	5.73326e-05	5.73326e-05	5.73326e-05	5.73326e-05	5.73326e-05	5.73326e-05	5.73326e-05	5.73326e-05	5.73326e-05	5.73326e-05	5.73326e-05	5.73326e-05	5.73326e-05	5.73326e-05	5.73326e-05	5.73326e-05	5.73326e-05	5.73326e-05	5.73326e-05	5.73326e-05	5.73326e-05	5.73326e-05	5.73326e-05	5.73326e-05	5.73326e-05	5.73326e-05	5.73326e-05	5.73326e-05	5.73326e-05	5.73326e-05	5.73326e-05	5.73326e-05	5.73326e-05	5.73326e-05	0.000626907	8.39722e-05	7.59137e-05	0.0237646	7.59963e-05	0.000626907	8.39722e-05	7.59137e-05	0.00123339	0.000141953	2.83798e-05	0.963935	0.000185034	0.00828038	1.85908e-06	1.25826e-05	0.00223229	4.47097e-06	3.21649e-05	0.968154	0.0010245	0.00906445	9.28894e-07	1.26961e-05	0.00739394	2.24864e-05	3.20777e-05	0.968195	0.000899142	0.00906894	9.29213e-07	1.26963e-05	0.0160008	2.78604e-05	3.20799e-05	0.968196	0.000861012	0.00906905	9.29213e-07	1.26963e-05	0.0199851	3.7065e-05	3.20799e-05	0.968196	0.000846607	0.00906905	9.29213e-07	1.26963e-05	0.020678	3.22045e-05	3.20799e-05	0.968196	0.000840739	0.00906905	9.29213e-07	1.26963e-05	0.0207634	5.27091e-05	3.20799e-05	0.968196	0.000838276	0.00906905	9.29213e-07	1.26963e-05	0.0207734	6.02291e-05	5.30755e-05	0.968196	0.00083723	0.00906905	9.29213e-07	1.26963e-05	0.0028846	0.00035856	4.61061e-05	0.666365	0.00138371	0.00124643	1.05342e-06	2.12767e-05	0.00165762	0.00354421	1.3456e-06	0.610554	0.00174217	0.00158632	1.18158e-06	0.492783	0.00121919	0.00170479	6.49394e-06	0.54911	0.00157266	0.00278931	1.33235e-06	0.68916	0.000817207	0.000448472	5.83534e-06	0.426934	0.00135	0.00598956	1.71912e-06	0.654069	0.000358672	1.10607e-05	6.5251e-06	0.107875	0.000819106	0.00431689	5.22511e-06	0.656557	5.84474e-08	0.000132466	4.87142e-06	5.72628e-07	0.000181071	9.92491e-06	9.65146e-05	0.656373	5.21726e-06	9.48486e-05	5.72049e-06	6.3949e-09	9.29401e-05	0.000716482	0.000326329	0.595916	5.23688e-06	0.000101825	0.000402452	5.04201e-09	0.000102969	5.43954e-06	0.000102501	0.00664134	5.23325e-06	0.000101767	0.000102555	5.03802e-09	0.000102997	5.26349e-06	0.000102044	0.00486629	5.23327e-06	0.000101766	0.000102597	5.03801e-09	0.000102997	5.26376e-06	0.000102043	0.00245085	5.23328e-06	0.000101766	0.000102617	5.03801e-09	0.000102997	5.26376e-06	0.000102043	0.00254332	0.000130154	9.06289e-05	0.000101415	3.12866e-07	0.000100283	1.21439e-05	9.08753e-05	0.0360851	1.21476e-05	9.07178e-05	0.000101506	3.12602e-07	0.000100253	1.21304e-05	9.07202e-05	0.637476	1.21376e-05	9.07179e-05	0.000101508	3.12601e-07	0.000100253	1.21304e-05	9.072e-05	0.0443749	1.21376e-05	9.07179e-05	0.000100538	3.12601e-07	0.000100253	1.21304e-05	9.072e-05	0.000105063	1.21376e-05	9.07179e-05	0.000100367	3.12601e-07	0.000100253	1.21304e-05	9.072e-05	0.000100644	1.21376e-05	9.07179e-05	0.000100367	3.12601e-07	0.000100253	1.21304e-05	9.072e-05	8.28609e-05	1.21376e-05	9.07179e-05	0.000100367	3.12601e-07	0.000100253	1.21304e-05	9.072e-05	8.2789e-05	1.21376e-05	9.07179e-05	0.000100367	3.12601e-07	0.000100253	1.21304e-05	9.072e-05	8.27887e-05	1.21376e-05	9.07179e-05	0.000100367	3.12601e-07	0.000100253	1.21304e-05	9.072e-05	8.27887e-05	1.21376e-05	9.07179e-05	0.000100367	3.12601e-07	0.000100253	1.21304e-05	9.072e-05	8.27887e-05	1.21376e-05	9.07179e-05	0.000100367	3.12601e-07	0.000100253	1.21304e-05	9.072e-05	8.27887e-05	1.21376e-05	9.07179e-05	0.000100367	3.12601e-07	0.000100253	1.21304e-05	9.072e-05	9.07017e-05	1.21376e-05	9.07179e-05	0.000100367	3.12601e-07	0.000100253	1.21304e-05	9.072e-05	9.07198e-05	1.21376e-05	9.07179e-05	0.000100367	3.12601e-07	0.000100253	1.21304e-05	9.072e-05	9.072e-05	1.21376e-05	9.07179e-05	0.000100367	3.12601e-07	0.000100253	1.21304e-05	9.072e-05	9.072e-05	1.21376e-05	9.07179e-05	0.000100367	3.12601e-07	0.000100253	1.21304e-05	9.072e-05	9.072e-05	1.21376e-05	9.07179e-05	0.000100367	3.12601e-07	0.000100253	1.21304e-05	9.072e-05	9.072e-05	1.21376e-05	9.07179e-05	0.000100367	3.12601e-07	0.000100253	1.21304e-05	9.072e-05	9.072e-05	1.21376e-05	9.07179e-05	0.000100367	3.12601e-07	0.000100253	1.21304e-05	9.072e-05	9.072e-05	1.21376e-05	9.07179e-05	0.000100367	3.12601e-07	0.000100253	1.21304e-05	9.072e-05	9.072e-05	0	0	0	0	0	0	0	0	9.51579e-05	9.51579e-05	9.51579e-05	9.51579e-05	9.51579e-05	9.51579e-05	9.51579e-05	9.51579e-05	0.000111473	0.000111473	0.000111473	0.000111473	0.000111473	0.000111473	0.000111473	0.000111473	0.000111459	0.000111459	0.000111459	0.000111459	0.000111459	0.000111459	0.000111459	0.000111459	7.21586e-05	7.21586e-05	7.21586e-05	7.21586e-05	7.21586e-05	7.21586e-05	7.21586e-05	7.21586e-05	7.21851e-05	7.21851e-05	7.21851e-05	7.21851e-05	7.21851e-05	7.21851e-05	7.21851e-05	7.21851e-05	7.21851e-05	7.21851e-05	7.21851e-05	7.21851e-05	7.21851e-05	7.21851e-05	7.21851e-05	7.21851e-05	7.21851e-05	7.21851e-05	7.21851e-05	7.21851e-05	7.21851e-05	7.21851e-05	7.21851e-05	7.21851e-05	7.21851e-05	7.21851e-05	7.21851e-05	7.21851e-05	7.21851e-05	7.21851e-05	7.21851e-05	7.21851e-05	7.21851e-05	7.21851e-05	7.21851e-05	7.21851e-05	7.21851e-05	7.21851e-05	7.21851e-05	7.21851e-05	0.000163221	9.22977e-05	8.97292e-05	0.00793415	8.98316e-05	0.00793415	0.0001115	8.98316e-05	8.21683e-05	0.0176733	0.00602793	0.241838	0.0224004	0.0230751	3.36622e-05	0.00494993	0.000103974	1.54214e-05	0.00649058	0.260426	0.101093	0.0241811	6.70459e-06	0.0081625	0.00020457	0.00189129	0.00648015	0.26058	0.0944243	0.0241907	6.70289e-06	0.00816278	0.000325832	2.6549e-05	0.00648042	0.260582	0.0922365	0.0241909	6.70289e-06	0.00816278	0.000372915	0.00148511	0.00648041	0.260582	0.091397	0.0241909	6.70289e-06	0.00816278	0.000380721	4.14104e-05	0.00648041	0.260582	0.0910529	0.0241909	6.70289e-06	0.00816278	0.000381676	0.00152168	0.00648041	0.260582	0.0909082	0.0241909	6.70289e-06	0.00816278	0.000381787	7.35967e-05	0.00954999	0.260582	0.0908465	0.0241909	6.70289e-06	0.00816278	0.000178189	0.0056496	0.00655839	0.0406658	0.128665	0.00143266	5.91257e-06	0.0118685	0.000131954	0.000444415	3.86873e-06	0.0358497	0.128302	0.00390507	6.53964e-06	0.807184	0.00011146	0.000192758	8.86177e-05	0.031385	0.102333	0.00912746	7.04072e-06	0.893488	8.9474e-05	9.23445e-05	2.65516e-05	0.0241839	0.0694446	0.0140098	8.20784e-06	0.884113	5.69339e-05	1.20917e-05	4.55777e-05	0.00911126	0.0186486	0.00684212	1.60156e-05	0.884783	7.84314e-07	0.000129559	2.72835e-05	1.77055e-06	0.000295096	3.95319e-06	9.458e-05	0.884734	5.35649e-05	9.78129e-05	0.000510401	5.03667e-08	9.41421e-05	9.45445e-07	0.000158917	0.863862	5.98428e-05	0.000116455	0.00444034	5.02296e-08	0.000113565	6.48429e-08	9.58505e-05	0.0196728	5.97326e-05	0.000116383	0.000114103	5.02169e-08	0.000113605	7.10546e-08	9.55746e-05	0.00225837	5.97318e-05	0.000116382	0.000110381	5.02169e-08	0.000113605	7.10342e-08	9.5574e-05	0.00117602	5.97318e-05	0.000116382	0.00011034	5.02169e-08	0.000113605	7.10329e-08	9.5574e-05	0.00136229	0.000271364	0.000108179	0.000109529	1.24908e-06	0.000111279	1.22556e-06	8.97634e-05	0.413475	6.1245e-05	0.000108401	0.000111805	1.2504e-06	0.000111298	1.25012e-06	8.97363e-05	0.855764	6.12832e-05	0.000108402	0.000111807	1.2504e-06	0.000111298	1.25012e-06	8.97362e-05	0.00271811	6.12831e-05	0.000108402	0.00011151	1.2504e-06	0.000111298	1.25012e-06	8.97362e-05	0.000109489	6.12831e-05	0.000108402	0.000111453	1.2504e-06	0.000111298	1.25012e-06	8.97362e-05	0.000109804	6.12831e-05	0.000108402	0.000111453	1.2504e-06	0.000111298	1.25012e-06	8.97362e-05	7.3806e-05	6.12831e-05	0.000108402	0.000111453	1.2504e-06	0.000111298	1.25012e-06	8.97362e-05	7.38989e-05	6.12831e-05	0.000108402	0.000111453	1.2504e-06	0.000111298	1.25012e-06	8.97362e-05	7.38989e-05	6.12831e-05	0.000108402	0.000111453	1.2504e-06	0.000111298	1.25012e-06	8.97362e-05	7.38989e-05	6.12831e-05	0.000108402	0.000111453	1.2504e-06	0.000111298	1.25012e-06	8.97362e-05	7.38989e-05	6.12831e-05	0.000108402	0.000111453	1.2504e-06	0.000111298	1.25012e-06	8.97362e-05	7.38989e-05	6.12831e-05	0.000108402	0.000111453	1.2504e-06	0.000111298	1.25012e-06	8.97362e-05	8.98468e-05	6.12831e-05	0.000108402	0.000111453	1.2504e-06	0.000111298	1.25012e-06	8.97362e-05	8.97363e-05	6.12831e-05	0.000108402	0.000111453	1.2504e-06	0.000111298	1.25012e-06	8.97362e-05	8.97362e-05	6.12831e-05	0.000108402	0.000111453	1.2504e-06	0.000111298	1.25012e-06	8.97362e-05	8.97362e-05	6.12831e-05	0.000108402	0.000111453	1.2504e-06	0.000111298	1.25012e-06	8.97362e-05	8.97362e-05	6.12831e-05	0.000108402	0.000111453	1.2504e-06	0.000111298	1.25012e-06	8.97362e-05	8.97362e-05	6.12831e-05	0.000108402	0.000111453	1.2504e-06	0.000111298	1.25012e-06	8.97362e-05	8.97362e-05	6.12831e-05	0.000108402	0.000111453	1.2504e-06	0.000111298	1.25012e-06	8.97362e-05	8.97362e-05	6.12831e-05	0.000108402	0.000111453	1.2504e-06	0.000111298	1.25012e-06	8.97362e-05	8.97362e-05	0	0	0	0	0	0	0	0	9.51579e-05	9.51579e-05	9.51579e-05	9.51579e-05	9.51579e-05	9.51579e-05	9.51579e-05	9.51579e-05	0.000101746	0.000101746	0.000101746	0.000101746	0.000101746	0.000101746	0.000101746	0.000101746	0.000101727	0.000101727	0.000101727	0.000101727	0.000101727	0.000101727	0.000101727	0.000101727	8.30393e-05	8.30393e-05	8.30393e-05	8.30393e-05	8.30393e-05	8.30393e-05	8.30393e-05	8.30393e-05	8.30521e-05	8.30521e-05	8.30521e-05	8.30521e-05	8.30521e-05	8.30521e-05	8.30521e-05	8.30521e-05	8.30521e-05	8.30521e-05	8.30521e-05	8.30521e-05	8.30521e-05	8.30521e-05	8.30521e-05	8.30521e-05	8.30521e-05	8.30521e-05	8.30521e-05	8.30521e-05	8.30521e-05	8.30521e-05	8.30521e-05	8.30521e-05	8.30521e-05	8.30521e-05	8.30521e-05	8.30521e-05	8.30521e-05	8.30521e-05	8.30521e-05	8.30521e-05	8.30521e-05	8.30521e-05	8.30521e-05	8.30521e-05	8.30521e-05	8.30521e-05	8.30521e-05	8.30521e-05	0.000101742	9.2359e-05	9.19259e-05	0.000759486	9.19788e-05	0.0286501	0.000121641	9.20788e-05	3.94234e-07	0.00245923	0.000147902	0.0092017	0.00584208	0.143939	0.000238714	0.0426084	7.0944e-07	2.19489e-07	0.000151584	0.0115243	0.174173	0.147417	4.38708e-05	0.0774677	8.53977e-07	3.92064e-05	0.000151496	0.0115276	0.172641	0.147545	4.38399e-05	0.0774703	1.00996e-06	2.61845e-07	0.000151498	0.0115277	0.171323	0.147548	4.38399e-05	0.0774703	1.06035e-06	2.64397e-05	0.000151498	0.0115277	0.17081	0.147548	4.38399e-05	0.0774703	1.06823e-06	4.23246e-07	0.000151498	0.0115277	0.170599	0.147548	4.38399e-05	0.0774703	1.06918e-06	2.4735e-05	0.000151498	0.0115277	0.170511	0.147548	4.38399e-05	0.0774703	1.06929e-06	7.06511e-07	0.000181839	0.0115277	0.170473	0.147548	4.38399e-05	0.0774703	9.34834e-07	6.46586e-05	0.000120324	0.00429711	0.197846	0.0162433	3.47686e-05	0.0896259	7.39772e-07	2.04782e-06	6.81531e-08	0.00392015	0.178312	0.0470006	3.68162e-05	0.657367	6.56536e-07	8.68335e-07	1.60163e-06	0.0035595	0.141814	0.0992247	3.7791e-05	0.804626	5.621e-07	5.22131e-07	3.54534e-07	0.00294773	0.0945108	0.112774	3.98153e-05	0.799202	4.08532e-07	1.36427e-07	7.41676e-07	0.00146387	0.0232897	0.0461745	5.02683e-05	0.799584	7.19183e-08	7.91369e-05	4.72083e-07	1.55434e-05	0.000258956	1.67276e-06	7.90622e-05	0.799556	9.31729e-05	9.19802e-05	0.000320389	2.83319e-06	9.42148e-05	2.28086e-08	0.000108409	0.786228	9.69008e-05	0.00010362	0.00581677	2.70607e-06	0.00010257	3.41176e-09	7.2505e-05	0.0439458	9.66569e-05	0.000103524	0.000105045	2.70533e-06	0.000102596	3.50154e-09	7.2205e-05	0.0031754	9.66575e-05	0.000103524	0.00010076	2.70533e-06	0.000102596	3.4968e-09	7.22041e-05	0.00207241	9.66576e-05	0.000103524	0.000100777	2.70533e-06	0.000102596	3.49676e-09	7.22041e-05	0.00240099	0.000148557	0.000101103	0.000100541	1.22929e-05	0.000101616	3.13062e-07	7.68782e-05	0.619471	9.19982e-05	0.000101345	0.000101716	1.23033e-05	0.000101608	3.16837e-07	7.6869e-05	0.751201	9.19871e-05	0.000101345	0.000101716	1.23033e-05	0.000101608	3.16831e-07	7.68688e-05	0.00124806	9.1987e-05	0.000101345	0.000101671	1.23033e-05	0.000101608	3.16831e-07	7.68688e-05	0.000104157	9.1987e-05	0.000101345	0.000101754	1.23033e-05	0.000101608	3.16831e-07	7.68688e-05	9.82859e-05	9.1987e-05	0.000101345	0.000101754	1.23033e-05	0.000101608	3.16831e-07	7.68688e-05	5.97828e-05	9.1987e-05	0.000101345	0.000101754	1.23033e-05	0.000101608	3.16831e-07	7.68688e-05	5.98604e-05	9.1987e-05	0.000101345	0.000101754	1.23033e-05	0.000101608	3.16831e-07	7.68688e-05	5.98604e-05	9.1987e-05	0.000101345	0.000101754	1.23033e-05	0.000101608	3.16831e-07	7.68688e-05	5.98604e-05	9.1987e-05	0.000101345	0.000101754	1.23033e-05	0.000101608	3.16831e-07	7.68688e-05	5.98604e-05	9.1987e-05	0.000101345	0.000101754	1.23033e-05	0.000101608	3.16831e-07	7.68688e-05	5.98604e-05	9.1987e-05	0.000101345	0.000101754	1.23033e-05	0.000101608	3.16831e-07	7.68688e-05	7.69957e-05	9.1987e-05	0.000101345	0.000101754	1.23033e-05	0.000101608	3.16831e-07	7.68688e-05	7.68689e-05	9.1987e-05	0.000101345	0.000101754	1.23033e-05	0.000101608	3.16831e-07	7.68688e-05	7.68688e-05	9.1987e-05	0.000101345	0.000101754	1.23033e-05	0.000101608	3.16831e-07	7.68688e-05	7.68688e-05	9.1987e-05	0.000101345	0.000101754	1.23033e-05	0.000101608	3.16831e-07	7.68688e-05	7.68688e-05	9.1987e-05	0.000101345	0.000101754	1.23033e-05	0.000101608	3.16831e-07	7.68688e-05	7.68688e-05	9.1987e-05	0.000101345	0.000101754	1.23033e-05	0.000101608	3.16831e-07	7.68688e-05	7.68688e-05	9.1987e-05	0.000101345	0.000101754	1.23033e-05	0.000101608	3.16831e-07	7.68688e-05	7.68688e-05	9.1987e-05	0.000101345	0.000101754	1.23033e-05	0.000101608	3.16831e-07	7.68688e-05	7.68688e-05	0	0	0	0	0	0	0	0	9.51579e-05	9.51579e-05	9.51579e-05	9.51579e-05	9.51579e-05	9.51579e-05	9.51579e-05	9.51579e-05	7.27572e-05	7.27572e-05	7.27572e-05	7.27572e-05	7.27572e-05	7.27572e-05	7.27572e-05	7.27572e-05	7.27561e-05	7.27561e-05	7.27561e-05	7.27561e-05	7.27561e-05	7.27561e-05	7.27561e-05	7.27561e-05	6.87403e-05	6.87403e-05	6.87403e-05	6.87403e-05	6.87403e-05	6.87403e-05	6.87403e-05	6.87403e-05	6.86878e-05	6.86878e-05	6.86878e-05	6.86878e-05	6.86878e-05	6.86878e-05	6.86878e-05	6.86878e-05	6.86878e-05	6.86878e-05	6.86878e-05	6.86878e-05	6.86878e-05	6.86878e-05	6.86878e-05	6.86878e-05	6.86878e-05	6.86878e-05	6.86878e-05	6.86878e-05	6.86878e-05	6.86878e-05	6.86878e-05	6.86878e-05	6.86878e-05	6.86878e-05	6.86878e-05	6.86878e-05	6.86878e-05	6.86878e-05	6.86878e-05	6.86878e-05	6.86878e-05	6.86878e-05	6.86878e-05	6.86878e-05	6.86878e-05	6.86878e-05	6.86878e-05	6.86878e-05	7.13905e-05	7.06984e-05	7.06659e-05	0.000128567	7.06773e-05	0.00625995	8.78261e-05	7.07579e-05	5.42326e-09	8.59297e-09	5.41952e-10	7.25678e-07	2.53457e-08	0.0976675	0.0718455	0.0010382	3.24036e-08	3.62097e-08	4.33524e-10	8.79585e-07	4.34555e-07	0.0913246	0.214436	0.00096326	3.79171e-09	1.09799e-09	4.35585e-10	8.77543e-07	5.64878e-07	0.0914036	0.214324	0.000963235	9.70522e-10	1.24315e-08	4.35531e-10	8.77517e-07	6.09383e-07	0.0914056	0.214324	0.000963235	6.53765e-10	1.0569e-09	4.35533e-10	8.77515e-07	6.27629e-07	0.0914057	0.214324	0.000963235	6.15181e-10	9.01569e-09	4.35533e-10	8.77515e-07	6.35309e-07	0.0914057	0.214324	0.000963235	6.10666e-10	8.87936e-10	4.35533e-10	8.77515e-07	6.38577e-07	0.0914057	0.214324	0.000963235	6.10142e-10	4.97372e-09	4.5838e-10	8.77515e-07	6.39973e-07	0.0914057	0.214324	0.000963235	6.10083e-10	2.36573e-10	6.25198e-10	6.62806e-07	6.74173e-07	0.0311619	0.190731	0.000998877	8.27818e-10	4.93774e-10	6.55267e-07	7.91343e-07	4.69906e-07	0.0148426	0.158773	5.02404e-09	1.03765e-09	9.4691e-10	3.55378e-08	9.53893e-07	5.69113e-07	0.00584555	0.132085	2.53185e-09	1.39277e-09	2.67382e-09	4.49236e-08	1.36968e-06	7.70153e-07	0.00160401	0.0881049	3.34265e-09	2.55518e-09	5.53426e-08	4.50247e-08	5.18964e-06	2.07115e-06	0.00115916	0.013325	3.27944e-09	1.23031e-08	4.17709e-05	5.37343e-08	3.73956e-05	4.37408e-05	2.05557e-06	8.88622e-05	3.28408e-09	9.2215e-05	8.99782e-05	2.71589e-05	2.74105e-05	0.000102252	5.69539e-10	2.81842e-05	3.22036e-09	7.6036e-05	7.31371e-05	5.9044e-06	2.60331e-05	7.29593e-05	2.03416e-08	5.19709e-05	5.41009e-05	7.60356e-05	7.3128e-05	7.41961e-05	2.60409e-05	7.29199e-05	1.72001e-08	5.19847e-05	0.000101333	7.60394e-05	7.3128e-05	7.49829e-05	2.6041e-05	7.29199e-05	1.71675e-08	5.19844e-05	0.000370778	7.60394e-05	7.3128e-05	7.5082e-05	2.6041e-05	7.29199e-05	1.7168e-08	5.19844e-05	0.000345867	8.18061e-05	7.2817e-05	7.5051e-05	4.0025e-05	7.27261e-05	8.41072e-07	5.83731e-05	1.9931e-06	7.22124e-05	7.27573e-05	7.2561e-05	3.99882e-05	7.2692e-05	8.15584e-07	5.84181e-05	2.45992e-09	7.20748e-05	7.27573e-05	7.25559e-05	3.99882e-05	7.2692e-05	8.15551e-07	5.8418e-05	2.72606e-06	7.20749e-05	7.27573e-05	7.25529e-05	3.99882e-05	7.2692e-05	8.15551e-07	5.8418e-05	7.88135e-05	7.20749e-05	7.27573e-05	7.27926e-05	3.99882e-05	7.2692e-05	8.15551e-07	5.8418e-05	7.02406e-05	7.20749e-05	7.27573e-05	7.27927e-05	3.99882e-05	7.2692e-05	8.15551e-07	5.8418e-05	4.80757e-05	7.20749e-05	7.27573e-05	7.27927e-05	3.99882e-05	7.2692e-05	8.15551e-07	5.8418e-05	4.80257e-05	7.20749e-05	7.27573e-05	7.27927e-05	3.99882e-05	7.2692e-05	8.15551e-07	5.8418e-05	4.80258e-05	7.20749e-05	7.27573e-05	7.27927e-05	3.99882e-05	7.2692e-05	8.15551e-07	5.8418e-05	4.80258e-05	7.20749e-05	7.27573e-05	7.27927e-05	3.99882e-05	7.2692e-05	8.15551e-07	5.8418e-05	4.80258e-05	7.20749e-05	7.27573e-05	7.27927e-05	3.99882e-05	7.2692e-05	8.15551e-07	5.8418e-05	4.80258e-05	7.20749e-05	7.27573e-05	7.27927e-05	3.99882e-05	7.2692e-05	8.15551e-07	5.8418e-05	5.83905e-05	7.20749e-05	7.27573e-05	7.27927e-05	3.99882e-05	7.2692e-05	8.15551e-07	5.8418e-05	5.84179e-05	7.20749e-05	7.27573e-05	7.27927e-05	3.99882e-05	7.2692e-05	8.15551e-07	5.8418e-05	5.8418e-05	7.20749e-05	7.27573e-05	7.27927e-05	3.99882e-05	7.2692e-05	8.15551e-07	5.8418e-05	5.8418e-05	7.20749e-05	7.27573e-05	7.27927e-05	3.99882e-05	7.2692e-05	8.15551e-07	5.8418e-05	5.8418e-05	7.20749e-05	7.27573e-05	7.27927e-05	3.99882e-05	7.2692e-05	8.15551e-07	5.8418e-05	5.8418e-05	7.20749e-05	7.27573e-05	7.27927e-05	3.99882e-05	7.2692e-05	8.15551e-07	5.8418e-05	5.8418e-05	7.20749e-05	7.27573e-05	7.27927e-05	3.99882e-05	7.2692e-05	8.15551e-07	5.8418e-05	5.8418e-05	7.20749e-05	7.27573e-05	7.27927e-05	3.99882e-05	7.2692e-05	8.15551e-07	5.8418e-05	5.8418e-05	0	0	0	0	0	0	0	0	9.51579e-05	9.51579e-05	9.51579e-05	9.51579e-05	9.51579e-05	9.51579e-05	9.51579e-05	9.51579e-05	9.84032e-05	9.84032e-05	9.84032e-05	9.84032e-05	9.84032e-05	9.84032e-05	9.84032e-05	9.84032e-05	9.83888e-05	9.83888e-05	9.83888e-05	9.83888e-05	9.83888e-05	9.83888e-05	9.83888e-05	9.83888e-05	9.7463e-05	9.7463e-05	9.7463e-05	9.7463e-05	9.7463e-05	9.7463e-05	9.7463e-05	9.7463e-05	9.74667e-05	9.74667e-05	9.74667e-05	9.74667e-05	9.74667e-05	9.74667e-05	9.74667e-05	9.74667e-05	9.74667e-05	9.74667e-05	9.74667e-05	9.74667e-05	9.74667e-05	9.74667e-05	9.74667e-05	9.74667e-05	9.74667e-05	9.74667e-05	9.74667e-05	9.74667e-05	9.74667e-05	9.74667e-05	9.74667e-05	9.74667e-05	9.74667e-05	9.74667e-05	9.74667e-05	9.74667e-05	9.74667e-05	9.74667e-05	9.74667e-05	9.74667e-05	9.74667e-05	9.74667e-05	9.74667e-05	9.74667e-05	9.74667e-05	9.74667e-05	9.74667e-05	9.74667e-05	9.79873e-05	9.7931e-05	9.79284e-05	0.000108389	9.7931e-05	0.000809064	0.000108389	9.79873e-05	1.99162e-07	0.019836	0.00665439	6.68775e-07	0.0295909	4.18184e-05	0.00342336	0.378312	7.02882e-08	9.12978e-06	0.00628651	7.26526e-07	0.154341	3.88912e-05	0.000756215	0.565442	3.81783e-08	0.00168789	0.00629404	7.26097e-07	0.163843	3.89092e-05	0.000755279	0.56545	2.70081e-08	1.22247e-06	0.00629384	7.26092e-07	0.166501	3.89097e-05	0.000755278	0.56545	2.4429e-08	0.000524358	0.00629385	7.26092e-07	0.167544	3.89097e-05	0.000755278	0.56545	2.40535e-08	1.99413e-06	0.00629385	7.26092e-07	0.167975	3.89097e-05	0.000755278	0.56545	2.40083e-08	0.000310847	0.00629385	7.26092e-07	0.168157	3.89097e-05	0.000755278	0.56545	2.40031e-08	1.87908e-06	0.0063474	7.26092e-07	0.168235	3.89097e-05	0.000755278	0.56545	2.40939e-08	0.000106772	0.00423126	6.92528e-07	0.169465	2.80311e-05	0.000720391	0.566384	3.62517e-08	4.9237e-08	5.92643e-06	8.20484e-07	0.127545	9.88858e-05	0.000714074	0.00109962	4.48655e-08	3.81013e-08	8.58849e-05	9.77571e-07	0.101924	0.00016685	0.000677981	0.00129861	5.92151e-08	9.49233e-08	1.53581e-05	1.37462e-06	0.0675387	0.000113597	0.000604652	0.00139368	1.04817e-07	1.23741e-06	3.28835e-05	4.85582e-06	0.0169726	6.92288e-05	0.0003684	0.00138684	5.08747e-07	6.14052e-05	2.17615e-05	7.04706e-05	0.000215689	0.000109423	9.69157e-05	0.00138735	9.2033e-05	9.20737e-05	0.0106063	6.51969e-05	9.65515e-05	5.27471e-08	3.41751e-05	0.00138385	9.69108e-05	9.83535e-05	0.00472101	8.24891e-05	9.82698e-05	1.54448e-06	8.24528e-05	0.000309504	9.66973e-05	9.83129e-05	0.000101778	8.25341e-05	9.82785e-05	1.67215e-06	8.24677e-05	1.5934e-05	9.66969e-05	9.83128e-05	9.63252e-05	8.25343e-05	9.82785e-05	1.66967e-06	8.24673e-05	1.52046e-05	9.6697e-05	9.83128e-05	9.63081e-05	8.25343e-05	9.82785e-05	1.66964e-06	8.24673e-05	1.80353e-05	9.7413e-05	9.82699e-05	9.63049e-05	8.87936e-05	9.82355e-05	1.16611e-05	8.87215e-05	0.00692488	9.83433e-05	9.84443e-05	9.80875e-05	8.8978e-05	9.82632e-05	1.19056e-05	8.8883e-05	0.000980922	9.84569e-05	9.84446e-05	9.80848e-05	8.89782e-05	9.82632e-05	1.19055e-05	8.88831e-05	1.03958e-06	9.8457e-05	9.84446e-05	9.80846e-05	8.89782e-05	9.82632e-05	1.19055e-05	8.88831e-05	9.71399e-05	9.8457e-05	9.84446e-05	9.83353e-05	8.89782e-05	9.82632e-05	1.19055e-05	8.88831e-05	9.66253e-05	9.8457e-05	9.84446e-05	9.83355e-05	8.89782e-05	9.82632e-05	1.19055e-05	8.88831e-05	8.10986e-05	9.8457e-05	9.84446e-05	9.83355e-05	8.89782e-05	9.82632e-05	1.19055e-05	8.88831e-05	8.13392e-05	9.8457e-05	9.84446e-05	9.83355e-05	8.89782e-05	9.82632e-05	1.19055e-05	8.88831e-05	8.13394e-05	9.8457e-05	9.84446e-05	9.83355e-05	8.89782e-05	9.82632e-05	1.19055e-05	8.88831e-05	8.13394e-05	9.8457e-05	9.84446e-05	9.83355e-05	8.89782e-05	9.82632e-05	1.19055e-05	8.88831e-05	8.13394e-05	9.8457e-05	9.84446e-05	9.83355e-05	8.89782e-05	9.82632e-05	1.19055e-05	8.88831e-05	8.13394e-05	9.8457e-05	9.84446e-05	9.83355e-05	8.89782e-05	9.82632e-05	1.19055e-05	8.88831e-05	8.91138e-05	9.8457e-05	9.84446e-05	9.83355e-05	8.89782e-05	9.82632e-05	1.19055e-05	8.88831e-05	8.88834e-05	9.8457e-05	9.84446e-05	9.83355e-05	8.89782e-05	9.82632e-05	1.19055e-05	8.88831e-05	8.88831e-05	9.8457e-05	9.84446e-05	9.83355e-05	8.89782e-05	9.82632e-05	1.19055e-05	8.88831e-05	8.88831e-05	9.8457e-05	9.84446e-05	9.83355e-05	8.89782e-05	9.82632e-05	1.19055e-05	8.88831e-05	8.88831e-05	9.8457e-05	9.84446e-05	9.83355e-05	8.89782e-05	9.82632e-05	1.19055e-05	8.88831e-05	8.88831e-05	9.8457e-05	9.84446e-05	9.83355e-05	8.89782e-05	9.82632e-05	1.19055e-05	8.88831e-05	8.88831e-05	9.8457e-05	9.84446e-05	9.83355e-05	8.89782e-05	9.82632e-05	1.19055e-05	8.88831e-05	8.88831e-05	9.8457e-05	9.84446e-05	9.83355e-05	8.89782e-05	9.82632e-05	1.19055e-05	8.88831e-05	8.88831e-05	0	0	0	0	0	0	0	0	9.51579e-05	9.51579e-05	9.51579e-05	9.51579e-05	9.51579e-05	9.51579e-05	9.51579e-05	9.51579e-05	9.38879e-05	9.38879e-05	9.38879e-05	9.38879e-05	9.38879e-05	9.38879e-05	9.38879e-05	9.38879e-05	9.38811e-05	9.38811e-05	9.38811e-05	9.38811e-05	9.38811e-05	9.38811e-05	9.38811e-05	9.38811e-05	9.3794e-05	9.3794e-05	9.3794e-05	9.3794e-05	9.3794e-05	9.3794e-05	9.3794e-05	9.3794e-05	9.37713e-05	9.37713e-05	9.37713e-05	9.37713e-05	9.37713e-05	9.37713e-05	9.37713e-05	9.37713e-05	9.37713e-05	9.37713e-05	9.37713e-05	9.37713e-05	9.37713e-05	9.37713e-05	9.37713e-05	9.37713e-05	9.37713e-05	9.37713e-05	9.37713e-05	9.37713e-05	9.37713e-05	9.37713e-05	9.37713e-05	9.37713e-05	9.37713e-05	9.37713e-05	9.37713e-05	9.37713e-05	9.37713e-05	9.37713e-05	9.37713e-05	9.37713e-05	9.37713e-05	9.37713e-05	9.37713e-05	9.37713e-05	9.37713e-05	9.37713e-05	9.37713e-05	9.37713e-05	9.38167e-05	9.38148e-05	9.38148e-05	9.47771e-05	9.3815e-05	0.00017068	9.65162e-05	9.38302e-05	7.92137e-08	0.000209466	6.1692e-05	1.90773e-07	0.000363864	0.000210329	0.0783852	0.354616	1.62905e-07	3.39372e-06	5.15878e-05	2.08801e-07	0.0020023	0.000193241	0.0484595	0.495616	2.78318e-08	3.02752e-05	5.17849e-05	2.0841e-07	0.0024599	0.000193338	0.0484096	0.495619	9.29778e-09	4.67365e-07	5.17798e-05	2.08405e-07	0.00261422	0.00019334	0.0484096	0.495619	6.7657e-09	1.25201e-05	5.178e-05	2.08405e-07	0.00267684	0.00019334	0.0484096	0.495619	6.4425e-09	5.75475e-07	5.178e-05	2.08405e-07	0.00270309	0.00019334	0.0484096	0.495619	6.40443e-09	7.87599e-06	5.178e-05	2.08405e-07	0.00271424	0.00019334	0.0484096	0.495619	6.4e-09	4.1609e-07	5.18234e-05	2.08405e-07	0.002719	0.00019334	0.0484096	0.495619	6.40332e-09	1.8702e-06	4.4405e-05	2.07423e-07	0.00272331	0.000182839	0.0480184	0.495619	9.73268e-09	9.13947e-09	1.19831e-05	2.55682e-07	0.0016929	0.00031573	0.0422923	7.30265e-06	1.26632e-08	1.06407e-08	1.89779e-05	3.18017e-07	0.00154122	0.000282038	0.0359481	4.59484e-06	1.78405e-08	3.44333e-08	5.36888e-06	4.85531e-07	0.00128275	9.55019e-05	0.0253148	5.74619e-06	3.61437e-08	9.82634e-07	9.3526e-06	2.31516e-06	0.000719367	4.52664e-05	0.00537454	5.65839e-06	2.62922e-07	5.73524e-05	7.43511e-06	7.20086e-05	0.000125142	0.000487276	0.000119128	5.66484e-06	9.11789e-05	9.17884e-05	0.00933907	7.27422e-05	0.000100835	4.22898e-07	3.20398e-05	5.66343e-06	9.35932e-05	9.38624e-05	0.000465952	9.20866e-05	9.37652e-05	2.73603e-05	8.87242e-05	0.000539069	9.3449e-05	9.3844e-05	9.64575e-05	9.21563e-05	9.37493e-05	2.89759e-05	8.88649e-05	7.07462e-05	9.34497e-05	9.3844e-05	9.30548e-05	9.21566e-05	9.37493e-05	2.89323e-05	8.88647e-05	0.000144715	9.34497e-05	9.3844e-05	9.30614e-05	9.21566e-05	9.37493e-05	2.89321e-05	8.88647e-05	0.000163593	9.34905e-05	9.38416e-05	9.30619e-05	9.2839e-05	9.37454e-05	5.11666e-05	9.09924e-05	0.00100509	9.39372e-05	9.39369e-05	9.35703e-05	9.30036e-05	9.37735e-05	5.16039e-05	9.11738e-05	3.71157e-06	9.39955e-05	9.39371e-05	9.35665e-05	9.30037e-05	9.37735e-05	5.1603e-05	9.11738e-05	8.52817e-07	9.39957e-05	9.39371e-05	9.35664e-05	9.30037e-05	9.37735e-05	5.1603e-05	9.11738e-05	9.4557e-05	9.39957e-05	9.39371e-05	9.38638e-05	9.30037e-05	9.37735e-05	5.1603e-05	9.11738e-05	9.32727e-05	9.39957e-05	9.39371e-05	9.38639e-05	9.30037e-05	9.37735e-05	5.1603e-05	9.11738e-05	8.88311e-05	9.39957e-05	9.39371e-05	9.38639e-05	9.30037e-05	9.37735e-05	5.1603e-05	9.11738e-05	8.90044e-05	9.39957e-05	9.39371e-05	9.38639e-05	9.30037e-05	9.37735e-05	5.1603e-05	9.11738e-05	8.90048e-05	9.39957e-05	9.39371e-05	9.38639e-05	9.30037e-05	9.37735e-05	5.1603e-05	9.11738e-05	8.90048e-05	9.39957e-05	9.39371e-05	9.38639e-05	9.30037e-05	9.37735e-05	5.1603e-05	9.11738e-05	8.90048e-05	9.39957e-05	9.39371e-05	9.38639e-05	9.30037e-05	9.37735e-05	5.1603e-05	9.11738e-05	8.90048e-05	9.39957e-05	9.39371e-05	9.38639e-05	9.30037e-05	9.37735e-05	5.1603e-05	9.11738e-05	9.13091e-05	9.39957e-05	9.39371e-05	9.38639e-05	9.30037e-05	9.37735e-05	5.1603e-05	9.11738e-05	9.11739e-05	9.39957e-05	9.39371e-05	9.38639e-05	9.30037e-05	9.37735e-05	5.1603e-05	9.11738e-05	9.11738e-05	9.39957e-05	9.39371e-05	9.38639e-05	9.30037e-05	9.37735e-05	5.1603e-05	9.11738e-05	9.11738e-05	9.39957e-05	9.39371e-05	9.38639e-05	9.30037e-05	9.37735e-05	5.1603e-05	9.11738e-05	9.11738e-05	9.39957e-05	9.39371e-05	9.38639e-05	9.30037e-05	9.37735e-05	5.1603e-05	9.11738e-05	9.11738e-05	9.39957e-05	9.39371e-05	9.38639e-05	9.30037e-05	9.37735e-05	5.1603e-05	9.11738e-05	9.11738e-05	9.39957e-05	9.39371e-05	9.38639e-05	9.30037e-05	9.37735e-05	5.1603e-05	9.11738e-05	9.11738e-05	9.39957e-05	9.39371e-05	9.38639e-05	9.30037e-05	9.37735e-05	5.1603e-05	9.11738e-05	9.11738e-05	0	0	0	0	0	0	0	0	9.51579e-05	9.51579e-05	9.51579e-05	9.51579e-05	9.51579e-05	9.51579e-05	9.51579e-05	9.51579e-05	6.83974e-05	6.83974e-05	6.83974e-05	6.83974e-05	6.83974e-05	6.83974e-05	6.83974e-05	6.83974e-05	6.83855e-05	6.83855e-05	6.83855e-05	6.83855e-05	6.83855e-05	6.83855e-05	6.83855e-05	6.83855e-05	6.8e-05	6.8e-05	6.8e-05	6.8e-05	6.8e-05	6.8e-05	6.8e-05	6.8e-05	6.79844e-05	6.79844e-05	6.79844e-05	6.79844e-05	6.79844e-05	6.79844e-05	6.79844e-05	6.79844e-05	6.79844e-05	6.79844e-05	6.79844e-05	6.79844e-05	6.79844e-05	6.79844e-05	6.79844e-05	6.79844e-05	6.79844e-05	6.79844e-05	6.79844e-05	6.79844e-05	6.79844e-05	6.79844e-05	6.79844e-05	6.79844e-05	6.79844e-05	6.79844e-05	6.79844e-05	6.79844e-05	6.79844e-05	6.79844e-05	6.79844e-05	6.79844e-05	6.79844e-05	6.79844e-05	6.79844e-05	6.79844e-05	6.79844e-05	6.79844e-05	6.79844e-05	6.79844e-05	0.000244275	8.07041e-05	6.83698e-05	6.96926e-05	6.81799e-05	6.81799e-05	6.81773e-05	6.81769e-05	2.45899e-07	0.000106301	1.22636e-05	8.72609e-07	0.000150183	4.05163e-09	6.42867e-07	6.27108e-06	1.74084e-09	1.4049e-06	1.43306e-05	9.80123e-07	0.00142116	3.75999e-09	3.71915e-07	6.01956e-06	7.78661e-09	1.04413e-05	1.42822e-05	9.81753e-07	0.0012082	3.76242e-09	3.71552e-07	6.01963e-06	2.05828e-08	3.06639e-07	1.42835e-05	9.81775e-07	0.00114471	3.76249e-09	3.71552e-07	6.01963e-06	2.72858e-08	5.1638e-06	1.42834e-05	9.81775e-07	0.0011209	3.76249e-09	3.71552e-07	6.01963e-06	2.84937e-08	3.70806e-07	1.42835e-05	9.81775e-07	0.00111123	3.76249e-09	3.71552e-07	6.01963e-06	2.86434e-08	3.58738e-06	1.42835e-05	9.81775e-07	0.00110718	3.76249e-09	3.71552e-07	6.01963e-06	2.86609e-08	2.97429e-07	1.43511e-05	9.81775e-07	0.00110546	3.76249e-09	3.71552e-07	6.01963e-06	2.35297e-08	1.17591e-06	1.21398e-05	9.67393e-07	0.00110995	3.77927e-09	3.73536e-07	6.05344e-06	4.04964e-08	1.47695e-08	2.59323e-07	1.1245e-06	0.00136993	7.41452e-09	4.24942e-07	5.04921e-06	4.92844e-08	1.51531e-08	1.35747e-06	1.31164e-06	0.00124305	1.1595e-08	4.92227e-07	1.41201e-05	6.36233e-08	3.20682e-08	1.37622e-06	1.77628e-06	0.00103909	2.80639e-08	6.72927e-07	1.1586e-05	1.07449e-07	2.42167e-07	1.59547e-06	5.50713e-06	0.000593708	1.19593e-07	2.64099e-06	1.17428e-05	3.56903e-07	3.321e-05	1.44066e-06	6.02912e-05	0.000103689	4.47615e-05	6.10484e-05	1.17311e-05	7.9324e-06	6.67913e-05	1.42384e-06	7.62135e-05	8.91034e-05	3.97546e-06	4.24726e-05	1.16991e-05	6.00862e-06	5.02431e-05	0.000317913	6.62725e-05	6.84133e-05	8.91626e-05	6.85781e-05	1.84292e-08	6.00596e-06	5.02234e-05	7.05775e-05	6.62462e-05	6.84129e-05	6.96103e-05	6.83766e-05	1.53151e-08	6.00615e-06	5.02234e-05	6.92138e-05	6.62462e-05	6.84129e-05	6.94843e-05	6.83762e-05	6.73138e-09	6.00616e-06	5.02234e-05	6.92952e-05	6.62462e-05	6.84129e-05	6.94857e-05	6.83762e-05	6.74914e-09	6.74433e-06	5.77878e-05	7.09552e-05	6.70314e-05	6.83842e-05	6.94472e-05	6.83653e-05	1.17322e-07	1.91206e-05	5.77666e-05	6.97915e-05	6.69255e-05	6.83178e-05	6.83976e-05	6.83714e-05	1.43962e-05	1.9096e-05	5.77667e-05	6.97882e-05	6.69255e-05	6.83178e-05	6.83966e-05	6.83714e-05	2.78005e-07	1.9096e-05	5.77667e-05	6.80269e-05	6.69255e-05	6.83178e-05	6.83966e-05	6.83714e-05	7.75453e-05	1.9096e-05	5.77667e-05	6.81398e-05	6.69255e-05	6.83178e-05	6.83966e-05	6.83714e-05	6.84588e-05	1.9096e-05	5.77667e-05	6.81398e-05	6.69255e-05	6.83178e-05	6.83966e-05	6.83714e-05	6.84616e-05	1.9096e-05	5.77667e-05	6.81398e-05	6.69255e-05	6.83178e-05	6.83966e-05	6.83714e-05	6.85178e-05	1.9096e-05	5.77667e-05	6.81398e-05	6.69255e-05	6.83178e-05	6.83966e-05	6.83714e-05	6.85178e-05	1.9096e-05	5.77667e-05	6.81398e-05	6.69255e-05	6.83178e-05	6.83966e-05	6.83714e-05	6.85178e-05	1.9096e-05	5.77667e-05	6.81398e-05	6.69255e-05	6.83178e-05	6.83966e-05	6.83714e-05	6.85178e-05	1.9096e-05	5.77667e-05	6.81398e-05	6.69255e-05	6.83178e-05	6.83966e-05	6.83714e-05	6.85178e-05	1.9096e-05	5.77667e-05	6.81398e-05	6.69255e-05	6.83178e-05	6.83966e-05	6.83714e-05	6.85181e-05	1.9096e-05	5.77667e-05	6.81398e-05	6.69255e-05	6.83178e-05	6.83966e-05	6.83714e-05	6.83715e-05	1.9096e-05	5.77667e-05	6.81398e-05	6.69255e-05	6.83178e-05	6.83966e-05	6.83714e-05	6.83714e-05	1.9096e-05	5.77667e-05	6.81398e-05	6.69255e-05	6.83178e-05	6.83966e-05	6.83714e-05	6.83714e-05	1.9096e-05	5.77667e-05	6.81398e-05	6.69255e-05	6.83178e-05	6.83966e-05	6.83714e-05	6.83714e-05	1.9096e-05	5.77667e-05	6.81398e-05	6.69255e-05	6.83178e-05	6.83966e-05	6.83714e-05	6.83714e-05	1.9096e-05	5.77667e-05	6.81398e-05	6.69255e-05	6.83178e-05	6.83966e-05	6.83714e-05	6.83714e-05	1.9096e-05	5.77667e-05	6.81398e-05	6.69255e-05	6.83178e-05	6.83966e-05	6.83714e-05	6.83714e-05	1.9096e-05	5.77667e-05	6.81398e-05	6.69255e-05	6.83178e-05	6.83966e-05	6.83714e-05	6.83714e-05	0	0	0	0	0	0	0	0	9.51579e-05	9.51579e-05	9.51579e-05	9.51579e-05	9.51579e-05	9.51579e-05	9.51579e-05	9.51579e-05	6.15008e-05	6.15008e-05	6.15008e-05	6.15008e-05	6.15008e-05	6.15008e-05	6.15008e-05	6.15008e-05	6.14896e-05	6.14896e-05	6.14896e-05	6.14896e-05	6.14896e-05	6.14896e-05	6.14896e-05	6.14896e-05	5.80955e-05	5.80955e-05	5.80955e-05	5.80955e-05	5.80955e-05	5.80955e-05	5.80955e-05	5.80955e-05	5.80765e-05	5.80765e-05	5.80765e-05	5.80765e-05	5.80765e-05	5.80765e-05	5.80765e-05	5.80765e-05	5.80765e-05	5.80765e-05	5.80765e-05	5.80765e-05	5.80765e-05	5.80765e-05	5.80765e-05	5.80765e-05	5.80765e-05	5.80765e-05	5.80765e-05	5.80765e-05	5.80765e-05	5.80765e-05	5.80765e-05	5.80765e-05	5.80765e-05	5.80765e-05	5.80765e-05	5.80765e-05	5.80765e-05	5.80765e-05	5.80765e-05	5.80765e-05	5.80765e-05	5.80765e-05	5.80765e-05	5.80765e-05	5.80765e-05	5.80765e-05	5.80765e-05	5.80765e-05	0.00529794	0.000108706	6.03617e-05	7.42584e-05	5.97766e-05	5.98268e-05	5.97587e-05	5.9749e-05	1.82005e-06	0.000162391	1.58422e-05	4.29504e-08	0.00013526	6.41987e-11	2.14003e-07	1.73443e-06	2.03094e-09	3.59625e-06	1.90241e-05	4.66163e-08	0.000929492	5.69814e-11	1.39989e-07	1.53243e-06	1.18796e-08	2.25779e-05	1.89489e-05	4.6707e-08	0.000765317	5.70126e-11	1.39815e-07	1.53244e-06	3.71027e-08	3.24846e-07	1.89508e-05	4.67083e-08	0.000718379	5.70134e-11	1.39815e-07	1.53244e-06	5.16229e-08	8.31726e-06	1.89507e-05	4.67083e-08	0.000700896	5.70134e-11	1.39815e-07	1.53244e-06	5.43111e-08	3.87638e-07	1.89508e-05	4.67083e-08	0.000693814	5.70134e-11	1.39815e-07	1.53244e-06	5.46458e-08	4.81598e-06	1.89508e-05	4.67083e-08	0.000690849	5.70134e-11	1.39815e-07	1.53244e-06	5.46849e-08	2.42809e-07	1.98692e-05	4.67083e-08	0.00068959	5.70134e-11	1.39815e-07	1.53244e-06	1.74854e-08	5.71397e-07	1.64949e-05	4.03548e-08	0.000722423	5.91251e-11	1.47149e-07	1.62047e-06	4.12142e-08	1.49061e-09	4.03558e-07	5.21952e-08	0.000931341	1.24119e-10	1.7041e-07	1.29581e-07	5.75507e-08	1.96459e-09	1.97055e-06	6.79893e-08	0.000858067	1.86668e-10	2.02428e-07	3.86178e-07	8.8845e-08	7.28517e-09	2.414e-06	1.14294e-07	0.000729748	5.20672e-10	2.92066e-07	3.06313e-07	2.16672e-07	2.51516e-07	2.61691e-06	7.91264e-07	0.000443505	4.28694e-09	1.44942e-06	3.11161e-07	6.43577e-07	1.76653e-05	2.15807e-06	4.04284e-05	9.43084e-05	3.23288e-05	5.6508e-05	3.10797e-07	2.06465e-08	3.2541e-05	6.68882e-07	4.95638e-05	8.85019e-05	4.33983e-07	2.44611e-05	3.02263e-07	1.44496e-08	2.20079e-05	0.000213417	4.41913e-05	6.1722e-05	8.61884e-05	6.17381e-05	2.31379e-10	1.44479e-08	2.20024e-05	6.43675e-05	4.41777e-05	6.17175e-05	6.3329e-05	6.15984e-05	2.56622e-10	1.44485e-08	2.20023e-05	6.29989e-05	4.41777e-05	6.17176e-05	6.31953e-05	6.1598e-05	1.01028e-10	1.44485e-08	2.20023e-05	6.30865e-05	4.41777e-05	6.17176e-05	6.31971e-05	6.1598e-05	9.95551e-11	2.84574e-08	3.38178e-05	6.78717e-05	4.9607e-05	6.1455e-05	6.26371e-05	6.14342e-05	1.37861e-09	6.9133e-07	3.37857e-05	6.6453e-05	4.9513e-05	6.1384e-05	6.14501e-05	6.14657e-05	3.95911e-07	6.90401e-07	3.37857e-05	6.64489e-05	4.9513e-05	6.1384e-05	6.14493e-05	6.14657e-05	8.99166e-09	6.904e-07	3.37857e-05	6.06517e-05	4.9513e-05	6.1384e-05	6.14493e-05	6.14657e-05	7.07352e-05	6.904e-07	3.37857e-05	6.07913e-05	4.9513e-05	6.1384e-05	6.14493e-05	6.14657e-05	6.15843e-05	6.904e-07	3.37857e-05	6.07914e-05	4.9513e-05	6.1384e-05	6.14493e-05	6.14657e-05	6.15488e-05	6.904e-07	3.37857e-05	6.07914e-05	4.9513e-05	6.1384e-05	6.14493e-05	6.14657e-05	6.16229e-05	6.904e-07	3.37857e-05	6.07914e-05	4.9513e-05	6.1384e-05	6.14493e-05	6.14657e-05	6.1623e-05	6.904e-07	3.37857e-05	6.07914e-05	4.9513e-05	6.1384e-05	6.14493e-05	6.14657e-05	6.1623e-05	6.904e-07	3.37857e-05	6.07914e-05	4.9513e-05	6.1384e-05	6.14493e-05	6.14657e-05	6.1623e-05	6.904e-07	3.37857e-05	6.07914e-05	4.9513e-05	6.1384e-05	6.14493e-05	6.14657e-05	6.1623e-05	6.904e-07	3.37857e-05	6.07914e-05	4.9513e-05	6.1384e-05	6.14493e-05	6.14657e-05	6.16315e-05	6.904e-07	3.37857e-05	6.07914e-05	4.9513e-05	6.1384e-05	6.14493e-05	6.14657e-05	6.14657e-05	6.904e-07	3.37857e-05	6.07914e-05	4.9513e-05	6.1384e-05	6.14493e-05	6.14657e-05	6.14657e-05	6.904e-07	3.37857e-05	6.07914e-05	4.9513e-05	6.1384e-05	6.14493e-05	6.14657e-05	6.14657e-05	6.904e-07	3.37857e-05	6.07914e-05	4.9513e-05	6.1384e-05	6.14493e-05	6.14657e-05	6.14657e-05	6.904e-07	3.37857e-05	6.07914e-05	4.9513e-05	6.1384e-05	6.14493e-05	6.14657e-05	6.14657e-05	6.904e-07	3.37857e-05	6.07914e-05	4.9513e-05	6.1384e-05	6.14493e-05	6.14657e-05	6.14657e-05	6.904e-07	3.37857e-05	6.07914e-05	4.9513e-05	6.1384e-05	6.14493e-05	6.14657e-05	6.14657e-05	6.904e-07	3.37857e-05	6.07914e-05	4.9513e-05	6.1384e-05	6.14493e-05	6.14657e-05	6.14657e-05	0	0	0	0	0	0	0	0	9.51579e-05	9.51579e-05	9.51579e-05	9.51579e-05	9.51579e-05	9.51579e-05	9.51579e-05	9.51579e-05	0.000119123	0.000119123	0.000119123	0.000119123	0.000119123	0.000119123	0.000119123	0.000119123	0.000119128	0.000119128	0.000119128	0.000119128	0.000119128	0.000119128	0.000119128	0.000119128	8.50162e-05	8.50162e-05	8.50162e-05	8.50162e-05	8.50162e-05	8.50162e-05	8.50162e-05	8.50162e-05	8.50417e-05	8.50417e-05	8.50417e-05	8.50417e-05	8.50417e-05	8.50417e-05	8.50417e-05	8.50417e-05	8.50417e-05	8.50417e-05	8.50417e-05	8.50417e-05	8.50417e-05	8.50417e-05	8.50417e-05	8.50417e-05	8.50417e-05	8.50417e-05	8.50417e-05	8.50417e-05	8.50417e-05	8.50417e-05	8.50417e-05	8.50417e-05	8.50417e-05	8.50417e-05	8.50417e-05	8.50417e-05	8.50417e-05	8.50417e-05	8.50417e-05	8.50417e-05	8.50417e-05	8.50417e-05	8.50417e-05	8.50417e-05	8.50417e-05	8.50417e-05	8.50417e-05	8.50417e-05	0.580058	0.000360658	0.000102905	0.000360658	0.000100952	0.000102905	0.000100952	0.000100672	0.973881	0.0566043	0.0941642	0.000157103	0.00974552	0.00024389	0.000922132	0.00724762	0.987506	0.0248119	0.0899913	0.000139106	0.00177006	0.000242921	0.000491992	0.0103487	0.979459	0.168864	0.0900818	0.000139031	0.0018543	0.000242784	0.00049199	0.0103488	0.972004	0.0159689	0.0900794	0.00013903	0.0018872	0.00024278	0.00049199	0.0103488	0.969387	0.124618	0.0900795	0.00013903	0.00190017	0.00024278	0.00049199	0.0103488	0.968965	0.0193175	0.0900795	0.00013903	0.00190554	0.00024278	0.00049199	0.0103488	0.968913	0.111524	0.0900795	0.00013903	0.00190781	0.00024278	0.00049199	0.0103488	0.968907	0.0206607	0.115878	0.00013903	0.00190878	0.00024278	0.00049199	0.0103488	0.389804	0.044761	0.0876688	5.88545e-05	0.00252609	0.000277694	0.000651262	0.0143077	0.395905	0.00399563	0.00794248	6.04708e-05	0.00212255	0.000432476	0.000641131	0.00172582	0.403372	0.00359211	0.020463	6.21944e-05	0.00191992	0.000519514	0.00061279	0.00118513	0.413163	0.00417864	0.00952172	6.5631e-05	0.00161704	0.000378736	0.000555042	0.00126417	0.433558	0.00625387	0.0118692	7.99806e-05	0.000925632	0.000213136	0.000358746	0.00125858	0.00826636	4.79491e-05	0.00673171	3.46062e-05	0.000179934	0.000355593	0.000142936	0.001259	4.17191e-12	1.39065e-05	0.0102772	1.3103e-05	9.97413e-05	6.10336e-05	8.65554e-05	0.00106873	5.09932e-12	1.68613e-05	0.000349879	1.68437e-05	0.000121749	0.000100316	0.000121501	0.00150347	5.09667e-12	1.6865e-05	0.000125437	1.68529e-05	0.000121766	0.000122928	0.000121821	0.000414563	5.0965e-12	1.6865e-05	0.00012307	1.6853e-05	0.000121766	0.000123021	0.000121821	0.000450884	5.0965e-12	1.6865e-05	0.000122938	1.6853e-05	0.000121766	0.000123018	0.000121821	0.000496845	5.49475e-11	3.32165e-05	0.000138045	3.31928e-05	0.000118693	0.000113617	0.000118747	0.00480938	8.66802e-09	3.32451e-05	0.000141672	3.32629e-05	0.000118786	0.000116613	0.000118868	0.000894764	8.6849e-09	3.32451e-05	0.000141676	3.3263e-05	0.000118786	0.000116615	0.000118868	7.01388e-05	8.6849e-09	3.32451e-05	0.000116529	3.3263e-05	0.000118786	0.000116615	0.000118868	0.000107859	8.6849e-09	3.32451e-05	0.000116506	3.3263e-05	0.000118786	0.000116615	0.000118868	0.000119521	8.6849e-09	3.32451e-05	0.000116506	3.3263e-05	0.000118786	0.000116615	0.000118868	0.000118456	8.6849e-09	3.32451e-05	0.000116506	3.3263e-05	0.000118786	0.000116615	0.000118868	0.000118641	8.6849e-09	3.32451e-05	0.000116506	3.3263e-05	0.000118786	0.000116615	0.000118868	0.000118641	8.6849e-09	3.32451e-05	0.000116506	3.3263e-05	0.000118786	0.000116615	0.000118868	0.000118641	8.6849e-09	3.32451e-05	0.000116506	3.3263e-05	0.000118786	0.000116615	0.000118868	0.000118641	8.6849e-09	3.32451e-05	0.000116506	3.3263e-05	0.000118786	0.000116615	0.000118868	0.000118641	8.6849e-09	3.32451e-05	0.000116506	3.3263e-05	0.000118786	0.000116615	0.000118868	0.000118921	8.6849e-09	3.32451e-05	0.000116506	3.3263e-05	0.000118786	0.000116615	0.000118868	0.000118868	8.6849e-09	3.32451e-05	0.000116506	3.3263e-05	0.000118786	0.000116615	0.000118868	0.000118868	8.6849e-09	3.32451e-05	0.000116506	3.3263e-05	0.000118786	0.000116615	0.000118868	0.000118868	8.6849e-09	3.32451e-05	0.000116506	3.3263e-05	0.000118786	0.000116615	0.000118868	0.000118868	8.6849e-09	3.32451e-05	0.000116506	3.3263e-05	0.000118786	0.000116615	0.000118868	0.000118868	8.6849e-09	3.32451e-05	0.000116506	3.3263e-05	0.000118786	0.000116615	0.000118868	0.000118868	8.6849e-09	3.32451e-05	0.000116506	3.3263e-05	0.000118786	0.000116615	0.000118868	0.000118868	8.6849e-09	3.32451e-05	0.000116506	3.3263e-05	0.000118786	0.000116615	0.000118868	0.000118868	0	0	0	0	0	0	0	0	9.51579e-05	9.51579e-05	9.51579e-05	9.51579e-05	9.51579e-05	9.51579e-05	9.51579e-05	9.51579e-05	8.32158e-05	8.32158e-05	8.32158e-05	8.32158e-05	8.32158e-05	8.32158e-05	8.32158e-05	8.32158e-05	8.32087e-05	8.32087e-05	8.32087e-05	8.32087e-05	8.32087e-05	8.32087e-05	8.32087e-05	8.32087e-05	2.51364e-05	2.51364e-05	2.51364e-05	2.51364e-05	2.51364e-05	2.51364e-05	2.51364e-05	2.51364e-05	2.51311e-05	2.51311e-05	2.51311e-05	2.51311e-05	2.51311e-05	2.51311e-05	2.51311e-05	2.51311e-05	2.51311e-05	2.51311e-05	2.51311e-05	2.51311e-05	2.51311e-05	2.51311e-05	2.51311e-05	2.51311e-05	2.51311e-05	2.51311e-05	2.51311e-05	2.51311e-05	2.51311e-05	2.51311e-05	2.51311e-05	2.51311e-05	2.51311e-05	2.51311e-05	2.51311e-05	2.51311e-05	2.51311e-05	2.51311e-05	2.51311e-05	2.51311e-05	2.51311e-05	2.51311e-05	2.51311e-05	2.51311e-05	2.51311e-05	2.51311e-05	2.51311e-05	2.51311e-05	0.904078	0.000236182	4.70409e-05	0.00405937	4.61932e-05	5.68282e-05	4.70409e-05	4.57454e-05	0.0220327	0.00135131	0.000144573	2.44848e-06	0.000340698	2.13115e-07	0.000473406	0.00332217	0.00233823	5.22046e-05	0.000137663	2.51668e-06	0.000864128	1.91732e-07	0.000295271	0.00461468	0.00142212	0.000421923	0.000137806	2.5154e-06	0.000915866	1.9178e-07	0.000294948	0.00461473	0.00105564	4.93435e-06	0.000137802	2.51538e-06	0.000931173	1.91781e-07	0.000294948	0.00461473	0.000968242	0.000153699	0.000137802	2.51538e-06	0.000937198	1.91781e-07	0.000294948	0.00461473	0.00095543	6.02678e-06	0.000137802	2.51538e-06	0.000939692	1.91781e-07	0.000294948	0.00461473	0.000953889	8.97228e-05	0.000137802	2.51538e-06	0.000940747	1.91781e-07	0.000294948	0.00461473	0.000953709	3.91068e-06	0.000372293	2.51538e-06	0.000941196	1.91781e-07	0.000294948	0.00461473	3.97734e-07	3.90621e-06	0.000254347	1.21823e-07	0.00253983	1.91781e-07	0.000696518	0.0142933	7.6006e-07	9.46291e-09	2.83953e-05	1.56912e-07	0.00204418	3.64419e-07	0.000675743	1.50181e-06	1.04909e-06	1.24842e-08	6.65156e-05	2.03987e-07	0.00187129	3.87619e-07	0.000645087	1.47089e-06	1.59579e-06	4.88279e-08	3.21182e-05	3.40249e-07	0.00157085	2.77424e-07	0.000583602	1.5635e-06	3.78121e-06	2.15685e-06	4.55013e-05	2.26587e-06	0.000908323	4.04683e-07	0.000378433	1.55678e-06	1.75487e-09	1.80398e-05	2.07338e-05	1.25357e-06	0.000205379	0.000392727	0.00016713	1.55727e-06	1.89792e-13	1.24552e-05	0.000544685	7.28427e-08	0.000104476	6.15134e-07	2.93724e-05	8.80112e-07	1.75127e-13	1.11723e-05	0.000264635	8.65626e-08	9.01481e-05	0.000101762	9.27443e-05	1.2678e-06	1.74981e-13	1.11717e-05	0.000100392	8.66074e-08	9.01372e-05	9.78886e-05	9.28605e-05	3.63967e-07	1.74982e-13	1.11717e-05	9.72882e-05	8.66075e-08	9.01372e-05	9.77496e-05	9.28604e-05	4.09283e-07	1.74982e-13	1.11717e-05	9.73168e-05	8.66075e-08	9.01372e-05	9.77496e-05	9.28604e-05	4.63701e-07	2.69329e-11	1.61058e-05	0.000103617	9.33751e-07	8.22735e-05	6.67738e-05	8.07052e-05	3.77656e-06	4.0397e-10	1.61088e-05	0.000103676	9.34488e-07	8.22677e-05	6.69908e-05	8.08448e-05	7.76381e-07	4.04126e-10	1.61088e-05	0.000103672	9.34489e-07	8.22677e-05	6.69904e-05	8.08449e-05	7.7641e-08	4.04126e-10	1.61088e-05	8.05999e-05	9.34489e-07	8.22677e-05	6.69904e-05	8.08449e-05	8.73357e-05	4.04126e-10	1.61088e-05	8.08205e-05	9.34489e-07	8.22677e-05	6.69904e-05	8.08449e-05	8.47557e-05	4.04126e-10	1.61088e-05	8.08206e-05	9.34489e-07	8.22677e-05	6.69904e-05	8.08449e-05	7.89527e-05	4.04126e-10	1.61088e-05	8.08206e-05	9.34489e-07	8.22677e-05	6.69904e-05	8.08449e-05	7.91095e-05	4.04126e-10	1.61088e-05	8.08206e-05	9.34489e-07	8.22677e-05	6.69904e-05	8.08449e-05	7.91097e-05	4.04126e-10	1.61088e-05	8.08206e-05	9.34489e-07	8.22677e-05	6.69904e-05	8.08449e-05	7.91097e-05	4.04126e-10	1.61088e-05	8.08206e-05	9.34489e-07	8.22677e-05	6.69904e-05	8.08449e-05	7.91097e-05	4.04126e-10	1.61088e-05	8.08206e-05	9.34489e-07	8.22677e-05	6.69904e-05	8.08449e-05	7.91097e-05	4.04126e-10	1.61088e-05	8.08206e-05	9.34489e-07	8.22677e-05	6.69904e-05	8.08449e-05	8.10039e-05	4.04126e-10	1.61088e-05	8.08206e-05	9.34489e-07	8.22677e-05	6.69904e-05	8.08449e-05	8.0845e-05	4.04126e-10	1.61088e-05	8.08206e-05	9.34489e-07	8.22677e-05	6.69904e-05	8.08449e-05	8.08449e-05	4.04126e-10	1.61088e-05	8.08206e-05	9.34489e-07	8.22677e-05	6.69904e-05	8.08449e-05	8.08449e-05	4.04126e-10	1.61088e-05	8.08206e-05	9.34489e-07	8.22677e-05	6.69904e-05	8.08449e-05	8.08449e-05	4.04126e-10	1.61088e-05	8.08206e-05	9.34489e-07	8.22677e-05	6.69904e-05	8.08449e-05	8.08449e-05	4.04126e-10	1.61088e-05	8.08206e-05	9.34489e-07	8.22677e-05	6.69904e-05	8.08449e-05	8.08449e-05	4.04126e-10	1.61088e-05	8.08206e-05	9.34489e-07	8.22677e-05	6.69904e-05	8.08449e-05	8.08449e-05	4.04126e-10	1.61088e-05	8.08206e-05	9.34489e-07	8.22677e-05	6.69904e-05	8.08449e-05	8.08449e-05	0	0	0	0	0	0	0	0	9.51579e-05	9.51579e-05	9.51579e-05	9.51579e-05	9.51579e-05	9.51579e-05	9.51579e-05	9.51579e-05	9.00828e-05	9.00828e-05	9.00828e-05	9.00828e-05	9.00828e-05	9.00828e-05	9.00828e-05	9.00828e-05	9.00822e-05	9.00822e-05	9.00822e-05	9.00822e-05	9.00822e-05	9.00822e-05	9.00822e-05	9.00822e-05	7.01515e-06	7.01515e-06	7.01515e-06	7.01515e-06	7.01515e-06	7.01515e-06	7.01515e-06	7.01515e-06	7.01435e-06	7.01435e-06	7.01435e-06	7.01435e-06	7.01435e-06	7.01435e-06	7.01435e-06	7.01435e-06	7.01435e-06	7.01435e-06	7.01435e-06	7.01435e-06	7.01435e-06	7.01435e-06	7.01435e-06	7.01435e-06	7.01435e-06	7.01435e-06	7.01435e-06	7.01435e-06	7.01435e-06	7.01435e-06	7.01435e-06	7.01435e-06	7.01435e-06	7.01435e-06	7.01435e-06	7.01435e-06	7.01435e-06	7.01435e-06	7.01435e-06	7.01435e-06	7.01435e-06	7.01435e-06	7.01435e-06	7.01435e-06	7.01435e-06	7.01435e-06	7.01435e-06	7.01435e-06	0.256435	9.00721e-05	2.5695e-05	0.256435	2.5695e-05	9.00721e-05	2.97551e-05	2.52073e-05	0.216595	2.6762e-07	1.06846e-08	0.997	1.37886e-07	0.0281342	5.32711e-06	4.0141e-07	0.715216	8.40566e-07	1.10254e-08	0.997438	8.93776e-07	0.0307278	9.83961e-06	2.81505e-07	0.777042	7.02675e-08	1.10175e-08	0.997439	8.71807e-07	0.0307464	9.84606e-06	2.81502e-07	0.810345	7.9771e-06	1.10177e-08	0.997439	8.62032e-07	0.0307468	9.84607e-06	2.81502e-07	0.819267	1.95357e-07	1.10177e-08	0.997439	8.58248e-07	0.0307468	9.84607e-06	2.81502e-07	0.820605	6.29999e-06	1.10177e-08	0.997439	8.56694e-07	0.0307468	9.84607e-06	2.81502e-07	0.820766	3.26178e-07	1.10177e-08	0.997439	8.56038e-07	0.0307468	9.84607e-06	2.81502e-07	0.820785	9.10914e-06	9.1598e-08	0.997439	8.5576e-07	0.0307468	9.84607e-06	2.81502e-07	0.000571063	8.05467e-07	9.7023e-08	0.386341	7.11349e-06	0.00592455	3.81944e-05	2.95094e-06	0.000310531	0.000397651	1.8564e-06	0.332202	8.57093e-06	0.00290351	3.83148e-05	0.0071702	0.000230444	0.000297681	6.0708e-07	0.280484	9.54253e-06	0.00249846	3.94223e-05	0.00976746	0.000156311	8.47064e-05	1.29507e-06	0.195046	1.16764e-05	0.00318711	4.20042e-05	0.00937217	7.03693e-05	2.75058e-06	1.0173e-06	0.0398951	2.21947e-05	0.00224188	5.56247e-05	0.00939984	1.86973e-11	9.88306e-05	4.94541e-07	3.42036e-08	0.000229008	3.33081e-05	0.000256945	0.00939782	1.69275e-10	3.73661e-05	6.04132e-07	5.98003e-11	0.000111414	0.00753466	0.000406435	0.0029134	1.56185e-10	3.6273e-05	1.49988e-05	4.27267e-11	0.000107284	6.66651e-05	0.000117604	0.00440183	1.56241e-10	3.62591e-05	0.00011311	4.26918e-11	0.000107282	5.92218e-05	0.000117148	0.0159813	1.56245e-10	3.62591e-05	0.000116649	4.26917e-11	0.000107282	5.9223e-05	0.000117147	0.0162039	1.56245e-10	3.62591e-05	0.000116735	4.26917e-11	0.000107282	5.92242e-05	0.000117147	0.017139	1.00379e-07	2.51511e-05	0.000109638	6.57103e-09	8.82391e-05	2.56714e-05	7.62198e-05	0.00129052	6.57593e-09	2.51463e-05	0.000107402	6.55807e-09	8.8192e-05	2.51042e-05	7.60626e-05	0.00396215	6.56275e-09	2.51463e-05	0.000107403	6.55806e-09	8.81919e-05	2.51037e-05	7.60624e-05	0.0748103	6.56274e-09	2.51463e-05	8.83387e-05	6.55806e-09	8.81919e-05	2.51037e-05	7.60624e-05	0.000101881	6.56274e-09	2.51463e-05	8.82149e-05	6.55806e-09	8.81919e-05	2.51037e-05	7.60624e-05	9.42549e-05	6.56274e-09	2.51463e-05	8.82147e-05	6.55806e-09	8.81919e-05	2.51037e-05	7.60624e-05	6.61671e-05	6.56274e-09	2.51463e-05	8.82147e-05	6.55806e-09	8.81919e-05	2.51037e-05	7.60624e-05	6.5993e-05	6.56274e-09	2.51463e-05	8.82147e-05	6.55806e-09	8.81919e-05	2.51037e-05	7.60624e-05	6.59928e-05	6.56274e-09	2.51463e-05	8.82147e-05	6.55806e-09	8.81919e-05	2.51037e-05	7.60624e-05	6.59928e-05	6.56274e-09	2.51463e-05	8.82147e-05	6.55806e-09	8.81919e-05	2.51037e-05	7.60624e-05	6.59928e-05	6.56274e-09	2.51463e-05	8.82147e-05	6.55806e-09	8.81919e-05	2.51037e-05	7.60624e-05	6.59928e-05	6.56274e-09	2.51463e-05	8.82147e-05	6.55806e-09	8.81919e-05	2.51037e-05	7.60624e-05	7.59323e-05	6.56274e-09	2.51463e-05	8.82147e-05	6.55806e-09	8.81919e-05	2.51037e-05	7.60624e-05	7.60621e-05	6.56274e-09	2.51463e-05	8.82147e-05	6.55806e-09	8.81919e-05	2.51037e-05	7.60624e-05	7.60624e-05	6.56274e-09	2.51463e-05	8.82147e-05	6.55806e-09	8.81919e-05	2.51037e-05	7.60624e-05	7.60624e-05	6.56274e-09	2.51463e-05	8.82147e-05	6.55806e-09	8.81919e-05	2.51037e-05	7.60624e-05	7.60624e-05	6.56274e-09	2.51463e-05	8.82147e-05	6.55806e-09	8.81919e-05	2.51037e-05	7.60624e-05	7.60624e-05	6.56274e-09	2.51463e-05	8.82147e-05	6.55806e-09	8.81919e-05	2.51037e-05	7.60624e-05	7.60624e-05	6.56274e-09	2.51463e-05	8.82147e-05	6.55806e-09	8.81919e-05	2.51037e-05	7.60624e-05	7.60624e-05	6.56274e-09	2.51463e-05	8.82147e-05	6.55806e-09	8.81919e-05	2.51037e-05	7.60624e-05	7.60624e-05	0	0	0	0	0	0	0	0	9.51579e-05	9.51579e-05	9.51579e-05	9.51579e-05	9.51579e-05	9.51579e-05	9.51579e-05	9.51579e-05	0.000109236	0.000109236	0.000109236	0.000109236	0.000109236	0.000109236	0.000109236	0.000109236	0.000109238	0.000109238	0.000109238	0.000109238	0.000109238	0.000109238	0.000109238	0.000109238	4.0931e-06	4.0931e-06	4.0931e-06	4.0931e-06	4.0931e-06	4.0931e-06	4.0931e-06	4.0931e-06	4.09438e-06	4.09438e-06	4.09438e-06	4.09438e-06	4.09438e-06	4.09438e-06	4.09438e-06	4.09438e-06	4.09438e-06	4.09438e-06	4.09438e-06	4.09438e-06	4.09438e-06	4.09438e-06	4.09438e-06	4.09438e-06	4.09438e-06	4.09438e-06	4.09438e-06	4.09438e-06	4.09438e-06	4.09438e-06	4.09438e-06	4.09438e-06	4.09438e-06	4.09438e-06	4.09438e-06	4.09438e-06	4.09438e-06	4.09438e-06	4.09438e-06	4.09438e-06	4.09438e-06	4.09438e-06	4.09438e-06	4.09438e-06	4.09438e-06	4.09438e-06	4.09438e-06	4.09438e-06	0.00188198	3.84859e-05	2.13696e-05	0.813437	2.17617e-05	0.00188198	3.84859e-05	2.13696e-05	0.13853	0.000450367	0.000610131	0.995827	0.000178351	0.00660296	3.39539e-06	5.03469e-06	0.18666	0.00044504	0.000658085	0.995595	6.84986e-05	0.0069886	2.39915e-06	4.92959e-06	0.322923	0.000951011	0.000657028	0.995598	6.26828e-05	0.00698644	2.40034e-06	4.92963e-06	0.430928	0.00128286	0.000657055	0.995598	6.10912e-05	0.00698639	2.40035e-06	4.92963e-06	0.464055	0.00127736	0.000657054	0.995598	6.0483e-05	0.00698639	2.40035e-06	4.92963e-06	0.469191	0.00137251	0.000657054	0.995598	6.0234e-05	0.00698639	2.40035e-06	4.92963e-06	0.469814	0.00158127	0.000657054	0.995598	6.01293e-05	0.00698639	2.40035e-06	4.92963e-06	0.469886	0.00194031	0.00992187	0.995598	6.00848e-05	0.00698639	2.40035e-06	4.92963e-06	0.00296891	0.00899861	0.0104339	0.0553975	0.00091473	2.3634e-05	4.98886e-06	8.5173e-05	0.00217161	0.035463	0.00164187	0.0486365	0.00106318	2.61054e-05	5.37075e-06	0.0513337	0.00182318	0.0255794	0.00363661	0.0424209	0.00101282	3.54102e-05	5.77811e-06	0.0632641	0.0014518	0.0120931	0.00371521	0.0324365	0.00094648	5.58022e-05	6.74406e-06	0.0578992	0.000908234	0.00141624	0.00353284	0.0118183	0.000753677	4.83994e-05	1.31693e-05	0.058256	1.03247e-08	0.000422966	0.00109947	3.11111e-09	0.000615908	3.98646e-06	0.000266182	0.0582296	1.09845e-06	0.000105437	0.000103863	8.4945e-13	0.000116294	1.80784e-05	0.00020639	0.0145102	1.20902e-06	0.000118192	0.000194654	8.248e-13	0.000136591	1.12545e-06	0.000118495	0.000687578	1.2091e-06	0.000118192	0.000131351	8.24605e-13	0.000136621	1.21241e-06	0.000118424	0.000668564	1.20908e-06	0.000118192	0.000131798	8.24604e-13	0.000136621	1.21356e-06	0.000118425	0.000440271	1.20908e-06	0.000118192	0.000131729	8.24604e-13	0.000136621	1.21355e-06	0.000118425	0.000557229	0.000186065	6.0012e-05	0.000117313	5.29767e-10	0.000106217	1.21355e-06	6.01302e-05	0.00207698	1.22441e-06	6.00352e-05	0.000118682	5.29868e-10	0.000106238	1.22566e-06	6.00866e-05	0.0200933	1.22504e-06	6.00352e-05	0.000118686	5.29868e-10	0.000106238	1.22568e-06	6.00866e-05	0.00317373	1.22504e-06	6.00352e-05	0.000108332	5.29868e-10	0.000106238	1.22568e-06	6.00866e-05	0.000106063	1.22504e-06	6.00352e-05	0.000108141	5.29868e-10	0.000106238	1.22568e-06	6.00866e-05	0.000110886	1.22504e-06	6.00352e-05	0.000108141	5.29868e-10	0.000106238	1.22568e-06	6.00866e-05	3.65457e-05	1.22504e-06	6.00352e-05	0.000108141	5.29868e-10	0.000106238	1.22568e-06	6.00866e-05	3.65391e-05	1.22504e-06	6.00352e-05	0.000108141	5.29868e-10	0.000106238	1.22568e-06	6.00866e-05	3.65391e-05	1.22504e-06	6.00352e-05	0.000108141	5.29868e-10	0.000106238	1.22568e-06	6.00866e-05	3.65391e-05	1.22504e-06	6.00352e-05	0.000108141	5.29868e-10	0.000106238	1.22568e-06	6.00866e-05	3.65391e-05	1.22504e-06	6.00352e-05	0.000108141	5.29868e-10	0.000106238	1.22568e-06	6.00866e-05	3.65391e-05	1.22504e-06	6.00352e-05	0.000108141	5.29868e-10	0.000106238	1.22568e-06	6.00866e-05	6.00638e-05	1.22504e-06	6.00352e-05	0.000108141	5.29868e-10	0.000106238	1.22568e-06	6.00866e-05	6.00866e-05	1.22504e-06	6.00352e-05	0.000108141	5.29868e-10	0.000106238	1.22568e-06	6.00866e-05	6.00866e-05	1.22504e-06	6.00352e-05	0.000108141	5.29868e-10	0.000106238	1.22568e-06	6.00866e-05	6.00866e-05	1.22504e-06	6.00352e-05	0.000108141	5.29868e-10	0.000106238	1.22568e-06	6.00866e-05	6.00866e-05	1.22504e-06	6.00352e-05	0.000108141	5.29868e-10	0.000106238	1.22568e-06	6.00866e-05	6.00866e-05	1.22504e-06	6.00352e-05	0.000108141	5.29868e-10	0.000106238	1.22568e-06	6.00866e-05	6.00866e-05	1.22504e-06	6.00352e-05	0.000108141	5.29868e-10	0.000106238	1.22568e-06	6.00866e-05	6.00866e-05	1.22504e-06	6.00352e-05	0.000108141	5.29868e-10	0.000106238	1.22568e-06	6.00866e-05	6.00866e-05	0	0	0	0	0	0	0	0	9.51579e-05	9.51579e-05	9.51579e-05	9.51579e-05	9.51579e-05	9.51579e-05	9.51579e-05	9.51579e-05	0.000106356	0.000106356	0.000106356	0.000106356	0.000106356	0.000106356	0.000106356	0.000106356	0.000106363	0.000106363	0.000106363	0.000106363	0.000106363	0.000106363	0.000106363	0.000106363	8.28314e-06	8.28314e-06	8.28314e-06	8.28314e-06	8.28314e-06	8.28314e-06	8.28314e-06	8.28314e-06	8.28317e-06	8.28317e-06	8.28317e-06	8.28317e-06	8.28317e-06	8.28317e-06	8.28317e-06	8.28317e-06	8.28317e-06	8.28317e-06	8.28317e-06	8.28317e-06	8.28317e-06	8.28317e-06	8.28317e-06	8.28317e-06	8.28317e-06	8.28317e-06	8.28317e-06	8.28317e-06	8.28317e-06	8.28317e-06	8.28317e-06	8.28317e-06	8.28317e-06	8.28317e-06	8.28317e-06	8.28317e-06	8.28317e-06	8.28317e-06	8.28317e-06	8.28317e-06	8.28317e-06	8.28317e-06	8.28317e-06	8.28317e-06	8.28317e-06	8.28317e-06	8.28317e-06	8.28317e-06	0.000106363	3.51373e-05	2.97669e-05	0.289397	3.03428e-05	0.289397	0.000106363	3.03428e-05	0.000891622	9.76002e-07	5.39682e-07	0.988255	1.01751e-06	0.999027	0.00067554	1.92812e-05	0.032235	8.86811e-06	5.02078e-07	0.988855	1.38136e-06	0.999099	0.00119321	1.68909e-05	0.016527	1.0021e-06	5.02855e-07	0.988847	1.49998e-06	0.999099	0.00119405	1.68907e-05	0.0106681	5.35e-05	5.02835e-07	0.988847	1.53749e-06	0.999099	0.00119405	1.68907e-05	0.00939246	2.29601e-06	5.02836e-07	0.988847	1.55234e-06	0.999099	0.00119405	1.68907e-05	0.00921009	4.35011e-05	5.02836e-07	0.988847	1.5585e-06	0.999099	0.00119405	1.68907e-05	0.00918826	3.48332e-06	5.02836e-07	0.988847	1.56111e-06	0.999099	0.00119405	1.68907e-05	0.00918572	5.73822e-05	4.1804e-06	0.988847	1.56222e-06	0.999099	0.00119405	1.68907e-05	0.0017387	4.86546e-05	6.22851e-06	0.125338	1.29916e-05	0.121568	0.000574861	0.000123854	0.000996443	0.00784648	0.000188952	0.106587	1.25144e-05	0.0656476	0.000534866	0.00349333	0.000788	0.00669426	4.71496e-05	0.0899072	1.38248e-05	0.0489273	0.00049927	0.0025087	0.000580654	0.00260714	6.45585e-05	0.0639024	1.66212e-05	0.0340457	0.000431878	0.00274483	0.000310082	0.000203091	5.54703e-05	0.0169749	2.97548e-05	0.013588	0.000229858	0.00272827	4.74989e-07	0.000412045	2.52988e-05	3.53829e-08	0.000262262	2.37834e-08	0.000111686	0.0027295	6.34687e-05	0.000123728	5.5688e-05	5.635e-11	0.000116287	7.22641e-09	9.89509e-05	0.000987694	6.85813e-05	0.000138127	2.37536e-05	5.03558e-11	0.000126586	1.74075e-10	4.28587e-05	0.0390907	6.85984e-05	0.000138117	0.000115136	5.03446e-11	0.000126582	1.82089e-10	4.28238e-05	0.072285	6.85985e-05	0.000138117	0.00011786	5.03445e-11	0.000126582	1.82208e-10	4.28237e-05	0.11038	6.85985e-05	0.000138117	0.000117851	5.03445e-11	0.000126582	1.82208e-10	4.28237e-05	0.118923	0.000739093	8.98643e-05	0.000109544	7.74895e-09	0.000104114	7.79169e-09	2.97047e-05	0.00908339	2.96854e-05	8.98775e-05	0.000109042	7.74672e-09	0.000104129	7.7462e-09	2.96736e-05	0.00107265	2.96686e-05	8.98775e-05	0.000109044	7.74672e-09	0.000104129	7.74614e-09	2.96736e-05	0.0336027	2.96686e-05	8.98775e-05	0.000106292	7.74672e-09	0.000104129	7.74614e-09	2.96736e-05	9.04461e-05	2.96686e-05	8.98775e-05	0.000106164	7.74672e-09	0.000104129	7.74614e-09	2.96736e-05	9.1095e-05	2.96686e-05	8.98775e-05	0.000106164	7.74672e-09	0.000104129	7.74614e-09	2.96736e-05	1.02907e-05	2.96686e-05	8.98775e-05	0.000106164	7.74672e-09	0.000104129	7.74614e-09	2.96736e-05	1.02728e-05	2.96686e-05	8.98775e-05	0.000106164	7.74672e-09	0.000104129	7.74614e-09	2.96736e-05	1.02728e-05	2.96686e-05	8.98775e-05	0.000106164	7.74672e-09	0.000104129	7.74614e-09	2.96736e-05	1.02728e-05	2.96686e-05	8.98775e-05	0.000106164	7.74672e-09	0.000104129	7.74614e-09	2.96736e-05	1.02728e-05	2.96686e-05	8.98775e-05	0.000106164	7.74672e-09	0.000104129	7.74614e-09	2.96736e-05	1.02728e-05	2.96686e-05	8.98775e-05	0.000106164	7.74672e-09	0.000104129	7.74614e-09	2.96736e-05	2.96195e-05	2.96686e-05	8.98775e-05	0.000106164	7.74672e-09	0.000104129	7.74614e-09	2.96736e-05	2.96735e-05	2.96686e-05	8.98775e-05	0.000106164	7.74672e-09	0.000104129	7.74614e-09	2.96736e-05	2.96736e-05	2.96686e-05	8.98775e-05	0.000106164	7.74672e-09	0.000104129	7.74614e-09	2.96736e-05	2.96736e-05	2.96686e-05	8.98775e-05	0.000106164	7.74672e-09	0.000104129	7.74614e-09	2.96736e-05	2.96736e-05	2.96686e-05	8.98775e-05	0.000106164	7.74672e-09	0.000104129	7.74614e-09	2.96736e-05	2.96736e-05	2.96686e-05	8.98775e-05	0.000106164	7.74672e-09	0.000104129	7.74614e-09	2.96736e-05	2.96736e-05	2.96686e-05	8.98775e-05	0.000106164	7.74672e-09	0.000104129	7.74614e-09	2.96736e-05	2.96736e-05	2.96686e-05	8.98775e-05	0.000106164	7.74672e-09	0.000104129	7.74614e-09	2.96736e-05	2.96736e-05	0	0	0	0	0	0	0	0	9.51579e-05	9.51579e-05	9.51579e-05	9.51579e-05	9.51579e-05	9.51579e-05	9.51579e-05	9.51579e-05	6.58469e-05	6.58469e-05	6.58469e-05	6.58469e-05	6.58469e-05	6.58469e-05	6.58469e-05	6.58469e-05	6.58479e-05	6.58479e-05	6.58479e-05	6.58479e-05	6.58479e-05	6.58479e-05	6.58479e-05	6.58479e-05	1.98917e-05	1.98917e-05	1.98917e-05	1.98917e-05	1.98917e-05	1.98917e-05	1.98917e-05	1.98917e-05	1.98848e-05	1.98848e-05	1.98848e-05	1.98848e-05	1.98848e-05	1.98848e-05	1.98848e-05	1.98848e-05	1.98848e-05	1.98848e-05	1.98848e-05	1.98848e-05	1.98848e-05	1.98848e-05	1.98848e-05	1.98848e-05	1.98848e-05	1.98848e-05	1.98848e-05	1.98848e-05	1.98848e-05	1.98848e-05	1.98848e-05	1.98848e-05	1.98848e-05	1.98848e-05	1.98848e-05	1.98848e-05	1.98848e-05	1.98848e-05	1.98848e-05	1.98848e-05	1.98848e-05	1.98848e-05	1.98848e-05	1.98848e-05	1.98848e-05	1.98848e-05	1.98848e-05	1.98848e-05	4.49652e-05	3.7221e-05	3.61959e-05	0.00321465	3.65502e-05	0.881763	0.000186886	3.7221e-05	2.04802e-05	3.34762e-07	3.36362e-07	0.000170906	2.89317e-07	0.00234001	4.64472e-07	2.26088e-09	3.15797e-07	4.50434e-05	3.89331e-07	0.000163836	1.67749e-07	0.00222815	1.58016e-06	1.057e-09	1.36474e-06	1.07934e-06	3.88111e-07	0.000164088	1.42312e-07	0.00222789	1.58028e-06	1.05698e-09	3.36102e-06	2.73739e-05	3.88142e-07	0.000164092	1.3535e-07	0.00222789	1.58027e-06	1.05698e-09	4.36495e-06	1.27129e-06	3.88142e-07	0.000164092	1.32734e-07	0.00222789	1.58027e-06	1.05698e-09	4.54413e-06	1.9396e-05	3.88142e-07	0.000164092	1.3167e-07	0.00222789	1.58027e-06	1.05698e-09	4.56633e-06	1.22504e-06	3.88142e-07	0.000164092	1.31224e-07	0.00222789	1.58027e-06	1.05698e-09	4.56892e-06	1.21618e-05	1.04887e-06	0.000164092	1.31035e-07	0.00222789	1.58027e-06	1.05698e-09	4.56921e-06	1.16708e-06	1.64425e-06	7.94836e-06	3.53873e-07	9.30322e-07	4.07366e-07	2.26522e-09	6.95958e-06	7.04533e-06	0.000101852	8.84402e-06	5.32996e-07	4.89385e-07	4.41316e-07	8.13922e-09	8.02734e-06	1.32654e-05	1.93782e-05	9.8719e-06	6.46408e-07	3.52243e-07	5.05172e-07	1.24003e-08	9.66369e-06	2.25544e-05	0.000104969	1.22715e-05	8.91643e-07	8.30035e-07	6.76191e-07	1.03211e-08	1.41348e-05	8.91708e-05	5.55042e-05	2.7686e-05	2.53459e-06	6.47138e-06	2.40984e-06	1.04509e-08	1.01849e-05	0.000103667	5.08672e-05	1.28153e-06	7.30291e-05	5.9246e-11	2.12294e-05	1.04412e-08	0.000109713	0.000106413	9.5353e-08	8.644e-08	9.77794e-05	1.98161e-14	7.09164e-06	6.93307e-09	8.0371e-05	7.37457e-05	4.17836e-06	6.87601e-08	7.14998e-05	1.90847e-13	8.85184e-06	6.91967e-10	8.05342e-05	7.37697e-05	6.75585e-05	6.87265e-08	7.14848e-05	1.42825e-13	8.8462e-06	1.10485e-08	8.05366e-05	7.37697e-05	6.98016e-05	6.87263e-08	7.14848e-05	1.42782e-13	8.84621e-06	7.17582e-09	8.05366e-05	7.37697e-05	6.98819e-05	6.87263e-08	7.14848e-05	1.42787e-13	8.84621e-06	5.29532e-09	0.000158611	6.41133e-05	6.82478e-05	7.40966e-07	6.52482e-05	3.30183e-10	1.27532e-05	8.645e-11	5.30529e-05	6.39517e-05	6.60669e-05	7.38745e-07	6.51815e-05	3.1961e-10	1.27436e-05	9.49792e-09	5.29564e-05	6.39516e-05	6.6065e-05	7.38743e-07	6.51815e-05	3.19609e-10	1.27436e-05	7.29165e-07	5.29564e-05	6.39516e-05	6.57841e-05	7.38743e-07	6.51815e-05	3.19609e-10	1.27436e-05	5.1074e-05	5.29564e-05	6.39516e-05	6.57815e-05	7.38743e-07	6.51815e-05	3.19609e-10	1.27436e-05	4.6779e-05	5.29564e-05	6.39516e-05	6.57814e-05	7.38743e-07	6.51815e-05	3.19609e-10	1.27436e-05	3.26829e-06	5.29564e-05	6.39516e-05	6.57814e-05	7.38743e-07	6.51815e-05	3.19609e-10	1.27436e-05	3.26336e-06	5.29564e-05	6.39516e-05	6.57814e-05	7.38743e-07	6.51815e-05	3.19609e-10	1.27436e-05	3.26336e-06	5.29564e-05	6.39516e-05	6.57814e-05	7.38743e-07	6.51815e-05	3.19609e-10	1.27436e-05	3.26336e-06	5.29564e-05	6.39516e-05	6.57814e-05	7.38743e-07	6.51815e-05	3.19609e-10	1.27436e-05	3.26336e-06	5.29564e-05	6.39516e-05	6.57814e-05	7.38743e-07	6.51815e-05	3.19609e-10	1.27436e-05	3.26336e-06	5.29564e-05	6.39516e-05	6.57814e-05	7.38743e-07	6.51815e-05	3.19609e-10	1.27436e-05	1.27403e-05	5.29564e-05	6.39516e-05	6.57814e-05	7.38743e-07	6.51815e-05	3.19609e-10	1.27436e-05	1.27436e-05	5.29564e-05	6.39516e-05	6.57814e-05	7.38743e-07	6.51815e-05	3.19609e-10	1.27436e-05	1.27436e-05	5.29564e-05	6.39516e-05	6.57814e-05	7.38743e-07	6.51815e-05	3.19609e-10	1.27436e-05	1.27436e-05	5.29564e-05	6.39516e-05	6.57814e-05	7.38743e-07	6.51815e-05	3.19609e-10	1.27436e-05	1.27436e-05	5.29564e-05	6.39516e-05	6.57814e-05	7.38743e-07	6.51815e-05	3.19609e-10	1.27436e-05	1.27436e-05	5.29564e-05	6.39516e-05	6.57814e-05	7.38743e-07	6.51815e-05	3.19609e-10	1.27436e-05	1.27436e-05	5.29564e-05	6.39516e-05	6.57814e-05	7.38743e-07	6.51815e-05	3.19609e-10	1.27436e-05	1.27436e-05	5.29564e-05	6.39516e-05	6.57814e-05	7.38743e-07	6.51815e-05	3.19609e-10	1.27436e-05	1.27436e-05	0	0	0	0	0	0	0	0	9.51579e-05	9.51579e-05	9.51579e-05	9.51579e-05	9.51579e-05	9.51579e-05	9.51579e-05	9.51579e-05	0.000115232	0.000115232	0.000115232	0.000115232	0.000115232	0.000115232	0.000115232	0.000115232	0.000115221	0.000115221	0.000115221	0.000115221	0.000115221	0.000115221	0.000115221	0.000115221	8.22275e-05	8.22275e-05	8.22275e-05	8.22275e-05	8.22275e-05	8.22275e-05	8.22275e-05	8.22275e-05	8.22687e-05	8.22687e-05	8.22687e-05	8.22687e-05	8.22687e-05	8.22687e-05	8.22687e-05	8.22687e-05	8.22687e-05	8.22687e-05	8.22687e-05	8.22687e-05	8.22687e-05	8.22687e-05	8.22687e-05	8.22687e-05	8.22687e-05	8.22687e-05	8.22687e-05	8.22687e-05	8.22687e-05	8.22687e-05	8.22687e-05	8.22687e-05	8.22687e-05	8.22687e-05	8.22687e-05	8.22687e-05	8.22687e-05	8.22687e-05	8.22687e-05	8.22687e-05	8.22687e-05	8.22687e-05	8.22687e-05	8.22687e-05	8.22687e-05	8.22687e-05	8.22687e-05	8.22687e-05	9.955e-05	9.76605e-05	9.73893e-05	0.000348901	9.76605e-05	0.571961	0.000348901	9.955e-05	0.000677654	0.150926	0.187829	0.00559102	0.128239	0.25529	2.56571e-05	0.00187015	0.000278877	0.0004282	0.206293	0.00556648	0.144213	0.262421	4.75966e-06	0.00296063	0.000828055	0.0645945	0.205884	0.00557329	0.128911	0.262411	4.7589e-06	0.00296073	0.00169927	0.000543268	0.205894	0.00557338	0.124483	0.26241	4.7589e-06	0.00296073	0.00209277	0.0450381	0.205894	0.00557338	0.122795	0.26241	4.7589e-06	0.00296073	0.00216086	0.000869415	0.205894	0.00557338	0.122105	0.26241	4.7589e-06	0.00296073	0.00216925	0.0433585	0.205894	0.00557338	0.121815	0.26241	4.7589e-06	0.00296073	0.00217023	0.00146025	0.255547	0.00557338	0.121692	0.26241	4.7589e-06	0.00296073	0.00248177	0.123466	0.190637	0.00236676	0.154938	0.00724055	2.0144e-06	0.00338519	0.00207592	0.00472642	6.78633e-05	0.00214476	0.16436	0.0217458	2.31815e-06	0.651433	0.00182819	0.00223747	0.00204043	0.0019321	0.130913	0.0538877	2.59901e-06	0.787741	0.00154923	0.00125223	0.000677653	0.0015777	0.0881808	0.099916	3.30077e-06	0.762183	0.0011013	0.000238144	0.00106476	0.000747341	0.0225785	0.0733775	9.31663e-06	0.764005	0.000334263	0.000149816	0.000661409	4.00798e-05	0.000298805	1.8446e-08	3.04479e-05	0.763871	0.000102805	9.79923e-05	0.00100898	1.52193e-05	9.3434e-05	3.2632e-11	2.21795e-05	0.747417	0.000118439	0.000117732	0.00514659	1.63087e-05	0.000117774	4.33452e-12	1.63716e-05	0.00203131	0.000118266	0.000117688	0.000116627	1.63065e-05	0.000117823	4.92703e-12	1.63452e-05	0.000262378	0.000118264	0.000117688	0.000112729	1.63065e-05	0.000117823	4.92823e-12	1.63452e-05	0.000109169	0.000118264	0.000117688	0.000112646	1.63065e-05	0.000117823	4.92811e-12	1.63452e-05	9.85566e-05	0.000132797	0.000114718	0.000112167	3.21164e-05	0.000114849	8.17798e-09	3.21927e-05	0.0718036	0.000112585	0.000114923	0.000115342	3.216e-05	0.000114886	8.40109e-09	3.21908e-05	0.698133	0.000112733	0.000114923	0.000115346	3.216e-05	0.000114886	8.40122e-09	3.21908e-05	0.000538901	0.000112733	0.000114923	0.000115297	3.216e-05	0.000114886	8.40122e-09	3.21908e-05	7.90655e-05	0.000112733	0.000114923	0.000115184	3.216e-05	0.000114886	8.40122e-09	3.21908e-05	8.26272e-05	0.000112733	0.000114923	0.000115184	3.216e-05	0.000114886	8.40122e-09	3.21908e-05	1.11613e-05	0.000112733	0.000114923	0.000115184	3.216e-05	0.000114886	8.40122e-09	3.21908e-05	1.11807e-05	0.000112733	0.000114923	0.000115184	3.216e-05	0.000114886	8.40122e-09	3.21908e-05	1.11807e-05	0.000112733	0.000114923	0.000115184	3.216e-05	0.000114886	8.40122e-09	3.21908e-05	1.11807e-05	0.000112733	0.000114923	0.000115184	3.216e-05	0.000114886	8.40122e-09	3.21908e-05	1.11807e-05	0.000112733	0.000114923	0.000115184	3.216e-05	0.000114886	8.40122e-09	3.21908e-05	1.11807e-05	0.000112733	0.000114923	0.000115184	3.216e-05	0.000114886	8.40122e-09	3.21908e-05	3.22371e-05	0.000112733	0.000114923	0.000115184	3.216e-05	0.000114886	8.40122e-09	3.21908e-05	3.21909e-05	0.000112733	0.000114923	0.000115184	3.216e-05	0.000114886	8.40122e-09	3.21908e-05	3.21908e-05	0.000112733	0.000114923	0.000115184	3.216e-05	0.000114886	8.40122e-09	3.21908e-05	3.21908e-05	0.000112733	0.000114923	0.000115184	3.216e-05	0.000114886	8.40122e-09	3.21908e-05	3.21908e-05	0.000112733	0.000114923	0.000115184	3.216e-05	0.000114886	8.40122e-09	3.21908e-05	3.21908e-05	0.000112733	0.000114923	0.000115184	3.216e-05	0.000114886	8.40122e-09	3.21908e-05	3.21908e-05	0.000112733	0.000114923	0.000115184	3.216e-05	0.000114886	8.40122e-09	3.21908e-05	3.21908e-05	0.000112733	0.000114923	0.000115184	3.216e-05	0.000114886	8.40122e-09	3.21908e-05	3.21908e-05	0	0	0	0	0	0	0	0	9.51579e-05	9.51579e-05	9.51579e-05	9.51579e-05	9.51579e-05	9.51579e-05	9.51579e-05	9.51579e-05	8.59639e-05	8.59639e-05	8.59639e-05	8.59639e-05	8.59639e-05	8.59639e-05	8.59639e-05	8.59639e-05	8.59555e-05	8.59555e-05	8.59555e-05	8.59555e-05	8.59555e-05	8.59555e-05	8.59555e-05	8.59555e-05	8.12112e-05	8.12112e-05	8.12112e-05	8.12112e-05	8.12112e-05	8.12112e-05	8.12112e-05	8.12112e-05	8.12174e-05	8.12174e-05	8.12174e-05	8.12174e-05	8.12174e-05	8.12174e-05	8.12174e-05	8.12174e-05	8.12174e-05	8.12174e-05	8.12174e-05	8.12174e-05	8.12174e-05	8.12174e-05	8.12174e-05	8.12174e-05	8.12174e-05	8.12174e-05	8.12174e-05	8.12174e-05	8.12174e-05	8.12174e-05	8.12174e-05	8.12174e-05	8.12174e-05	8.12174e-05	8.12174e-05	8.12174e-05	8.12174e-05	8.12174e-05	8.12174e-05	8.12174e-05	8.12174e-05	8.12174e-05	8.12174e-05	8.12174e-05	8.12174e-05	8.12174e-05	8.12174e-05	8.12174e-05	8.36652e-05	8.35698e-05	8.35563e-05	0.000103846	8.35949e-05	0.0073935	0.000152017	8.44131e-05	3.5905e-05	4.94913e-05	1.00275e-05	0.00785314	7.09881e-05	0.00149216	6.20641e-07	1.23526e-06	8.54742e-06	3.81807e-06	1.18788e-05	0.00882106	0.000385897	0.00156963	4.13493e-07	1.03555e-06	4.41328e-05	9.25192e-06	1.18353e-05	0.00883683	0.000322407	0.00157042	4.13544e-07	1.03556e-06	0.000126591	1.17106e-05	1.18364e-05	0.00883704	0.00030407	0.00157044	4.13544e-07	1.03556e-06	0.000171836	1.27234e-05	1.18364e-05	0.00883704	0.000297217	0.00157044	4.13544e-07	1.03556e-06	0.000180099	1.26746e-05	1.18364e-05	0.00883704	0.000294437	0.00157044	4.13544e-07	1.03556e-06	0.000181126	1.57833e-05	1.18364e-05	0.00883704	0.000293272	0.00157044	4.13544e-07	1.03556e-06	0.000181246	1.84204e-05	1.24101e-05	0.00883704	0.000292778	0.00157044	4.13544e-07	1.03556e-06	0.000187972	4.91209e-05	1.14416e-05	0.00764416	0.000306742	0.000502637	3.12359e-07	1.03556e-06	0.000144674	0.000215664	7.2035e-07	0.00659388	0.000426526	0.000605306	3.59413e-07	0.0108302	0.000120064	0.000135877	2.54048e-06	0.00564581	0.000401533	0.000983712	4.22141e-07	0.0284401	9.41783e-05	5.80091e-05	3.44482e-06	0.00417893	0.000367408	0.00271038	5.94646e-07	0.0230699	5.71062e-05	5.30311e-06	3.35157e-06	0.00137463	0.000275677	0.00438704	2.65108e-06	0.023405	1.36708e-05	8.44792e-05	3.33994e-06	9.02862e-05	0.00011115	3.58011e-07	3.87429e-05	0.0233801	9.84152e-05	9.32573e-05	8.50447e-07	8.13391e-05	8.94185e-05	4.41785e-07	7.04199e-05	0.02315	8.72648e-05	8.62051e-05	0.000197138	6.17076e-05	8.63469e-05	2.28934e-08	3.09305e-05	4.24668e-05	8.72485e-05	8.61639e-05	8.65286e-05	6.16552e-05	8.63621e-05	1.98995e-08	3.07944e-05	5.98861e-05	8.725e-05	8.61638e-05	8.6886e-05	6.1655e-05	8.63621e-05	1.98924e-08	3.07942e-05	2.58799e-05	8.725e-05	8.61638e-05	8.69411e-05	6.1655e-05	8.63621e-05	1.98927e-08	3.07942e-05	2.17136e-05	8.82841e-05	8.59347e-05	8.69034e-05	6.92322e-05	8.59948e-05	9.74556e-07	4.73306e-05	0.000139546	8.59363e-05	8.59488e-05	8.607e-05	6.91152e-05	8.5937e-05	9.63807e-07	4.72558e-05	0.0261285	8.58217e-05	8.59489e-05	8.60703e-05	6.91151e-05	8.5937e-05	9.63799e-07	4.72557e-05	0.00159988	8.58216e-05	8.59489e-05	8.60683e-05	6.91151e-05	8.5937e-05	9.63799e-07	4.72557e-05	7.81992e-05	8.58216e-05	8.59489e-05	8.59708e-05	6.91151e-05	8.5937e-05	9.63799e-07	4.72557e-05	7.2284e-05	8.58216e-05	8.59489e-05	8.59707e-05	6.91151e-05	8.5937e-05	9.63799e-07	4.72557e-05	2.87787e-05	8.58216e-05	8.59489e-05	8.59707e-05	6.91151e-05	8.5937e-05	9.63799e-07	4.72557e-05	2.87527e-05	8.58216e-05	8.59489e-05	8.59707e-05	6.91151e-05	8.5937e-05	9.63799e-07	4.72557e-05	2.87526e-05	8.58216e-05	8.59489e-05	8.59707e-05	6.91151e-05	8.5937e-05	9.63799e-07	4.72557e-05	2.87526e-05	8.58216e-05	8.59489e-05	8.59707e-05	6.91151e-05	8.5937e-05	9.63799e-07	4.72557e-05	2.87526e-05	8.58216e-05	8.59489e-05	8.59707e-05	6.91151e-05	8.5937e-05	9.63799e-07	4.72557e-05	2.87526e-05	8.58216e-05	8.59489e-05	8.59707e-05	6.91151e-05	8.5937e-05	9.63799e-07	4.72557e-05	4.72645e-05	8.58216e-05	8.59489e-05	8.59707e-05	6.91151e-05	8.5937e-05	9.63799e-07	4.72557e-05	4.72557e-05	8.58216e-05	8.59489e-05	8.59707e-05	6.91151e-05	8.5937e-05	9.63799e-07	4.72557e-05	4.72557e-05	8.58216e-05	8.59489e-05	8.59707e-05	6.91151e-05	8.5937e-05	9.63799e-07	4.72557e-05	4.72557e-05	8.58216e-05	8.59489e-05	8.59707e-05	6.91151e-05	8.5937e-05	9.63799e-07	4.72557e-05	4.72557e-05	8.58216e-05	8.59489e-05	8.59707e-05	6.91151e-05	8.5937e-05	9.63799e-07	4.72557e-05	4.72557e-05	8.58216e-05	8.59489e-05	8.59707e-05	6.91151e-05	8.5937e-05	9.63799e-07	4.72557e-05	4.72557e-05	8.58216e-05	8.59489e-05	8.59707e-05	6.91151e-05	8.5937e-05	9.63799e-07	4.72557e-05	4.72557e-05	8.58216e-05	8.59489e-05	8.59707e-05	6.91151e-05	8.5937e-05	9.63799e-07	4.72557e-05	4.72557e-05	0	0	0	0	0	0	0	0	9.51579e-05	9.51579e-05	9.51579e-05	9.51579e-05	9.51579e-05	9.51579e-05	9.51579e-05	9.51579e-05	8.72921e-05	8.72921e-05	8.72921e-05	8.72921e-05	8.72921e-05	8.72921e-05	8.72921e-05	8.72921e-05	8.73007e-05	8.73007e-05	8.73007e-05	8.73007e-05	8.73007e-05	8.73007e-05	8.73007e-05	8.73007e-05	8.68086e-05	8.68086e-05	8.68086e-05	8.68086e-05	8.68086e-05	8.68086e-05	8.68086e-05	8.68086e-05	8.6809e-05	8.6809e-05	8.6809e-05	8.6809e-05	8.6809e-05	8.6809e-05	8.6809e-05	8.6809e-05	8.6809e-05	8.6809e-05	8.6809e-05	8.6809e-05	8.6809e-05	8.6809e-05	8.6809e-05	8.6809e-05	8.6809e-05	8.6809e-05	8.6809e-05	8.6809e-05	8.6809e-05	8.6809e-05	8.6809e-05	8.6809e-05	8.6809e-05	8.6809e-05	8.6809e-05	8.6809e-05	8.6809e-05	8.6809e-05	8.6809e-05	8.6809e-05	8.6809e-05	8.6809e-05	8.6809e-05	8.6809e-05	8.6809e-05	8.6809e-05	8.6809e-05	8.6809e-05	8.70586e-05	8.70552e-05	8.70547e-05	8.89901e-05	8.70586e-05	0.000311899	0.00010305	8.73011e-05	0.0335735	2.24823e-07	2.77217e-07	0.200295	1.82813e-07	0.00393882	1.4651e-07	1.00283e-09	0.0514649	0.000161329	3.22277e-07	0.197749	7.71435e-08	0.00438207	5.67254e-07	4.13171e-10	0.198341	1.11485e-06	3.21239e-07	0.198001	6.50761e-08	0.00438127	5.68035e-07	4.1316e-10	0.384673	0.00261773	3.21266e-07	0.198004	6.18062e-08	0.00438124	5.68036e-07	4.1316e-10	0.449929	4.63073e-06	3.21265e-07	0.198004	6.05785e-08	0.00438124	5.68036e-07	4.1316e-10	0.460191	0.0016401	3.21265e-07	0.198004	6.00796e-08	0.00438124	5.68036e-07	4.1316e-10	0.461436	9.14124e-06	3.21265e-07	0.198004	5.98703e-08	0.00438124	5.68036e-07	4.1316e-10	0.461581	0.00218206	3.22787e-07	0.198004	5.97816e-08	0.00438124	5.68036e-07	4.1316e-10	0.462704	5.46845e-05	4.7122e-07	0.195671	6.00265e-08	0.00359943	5.39723e-07	4.11593e-10	0.321855	0.303809	0.000101052	0.156958	1.01617e-07	0.00106047	5.87286e-07	0.000130317	0.253241	0.302629	1.22989e-05	0.123609	1.2803e-07	0.00080229	6.75859e-07	0.000188095	0.179607	0.0910543	8.69257e-05	0.0759858	1.94962e-07	0.00206758	9.15401e-07	0.000155686	0.081678	0.00162963	3.88682e-05	0.0110599	7.44854e-07	0.00429329	3.4252e-06	0.000157734	0.00710308	0.000140832	6.00388e-05	0.000126517	4.3907e-05	1.40467e-06	5.99986e-05	0.000157582	0.000100335	9.72384e-05	5.02783e-08	0.000126686	9.0519e-05	0.001861	0.000264438	0.000157447	8.92486e-05	8.74038e-05	2.40726e-06	8.46354e-05	8.75186e-05	9.04729e-06	6.44672e-05	2.50995e-05	8.94426e-05	8.74169e-05	8.45472e-05	8.45464e-05	8.75191e-05	7.72119e-06	6.42923e-05	0.000662514	8.94438e-05	8.74169e-05	8.97818e-05	8.4546e-05	8.75191e-05	7.73164e-06	6.42923e-05	0.00044372	8.94438e-05	8.74169e-05	8.98302e-05	8.4546e-05	8.75191e-05	7.73183e-06	6.42923e-05	0.000343375	8.95067e-05	8.7403e-05	8.98273e-05	8.55483e-05	8.74825e-05	2.50331e-05	7.39756e-05	1.88201e-06	8.73381e-05	8.72527e-05	8.76504e-05	8.52833e-05	8.74245e-05	2.43446e-05	7.37677e-05	0.000244828	8.71662e-05	8.72525e-05	8.76532e-05	8.5283e-05	8.74245e-05	2.43446e-05	7.37675e-05	0.0635665	8.7166e-05	8.72525e-05	8.76532e-05	8.5283e-05	8.74245e-05	2.43446e-05	7.37675e-05	8.62512e-05	8.7166e-05	8.72525e-05	8.73626e-05	8.5283e-05	8.74245e-05	2.43446e-05	7.37675e-05	8.29784e-05	8.7166e-05	8.72525e-05	8.73623e-05	8.5283e-05	8.74245e-05	2.43446e-05	7.37675e-05	6.41753e-05	8.7166e-05	8.72525e-05	8.73623e-05	8.5283e-05	8.74245e-05	2.43446e-05	7.37675e-05	6.3942e-05	8.7166e-05	8.72525e-05	8.73623e-05	8.5283e-05	8.74245e-05	2.43446e-05	7.37675e-05	6.39417e-05	8.7166e-05	8.72525e-05	8.73623e-05	8.5283e-05	8.74245e-05	2.43446e-05	7.37675e-05	6.39417e-05	8.7166e-05	8.72525e-05	8.73623e-05	8.5283e-05	8.74245e-05	2.43446e-05	7.37675e-05	6.39417e-05	8.7166e-05	8.72525e-05	8.73623e-05	8.5283e-05	8.74245e-05	2.43446e-05	7.37675e-05	6.39417e-05	8.7166e-05	8.72525e-05	8.73623e-05	8.5283e-05	8.74245e-05	2.43446e-05	7.37675e-05	7.35723e-05	8.7166e-05	8.72525e-05	8.73623e-05	8.5283e-05	8.74245e-05	2.43446e-05	7.37675e-05	7.37673e-05	8.7166e-05	8.72525e-05	8.73623e-05	8.5283e-05	8.74245e-05	2.43446e-05	7.37675e-05	7.37675e-05	8.7166e-05	8.72525e-05	8.73623e-05	8.5283e-05	8.74245e-05	2.43446e-05	7.37675e-05	7.37675e-05	8.7166e-05	8.72525e-05	8.73623e-05	8.5283e-05	8.74245e-05	2.43446e-05	7.37675e-05	7.37675e-05	8.7166e-05	8.72525e-05	8.73623e-05	8.5283e-05	8.74245e-05	2.43446e-05	7.37675e-05	7.37675e-05	8.7166e-05	8.72525e-05	8.73623e-05	8.5283e-05	8.74245e-05	2.43446e-05	7.37675e-05	7.37675e-05	8.7166e-05	8.72525e-05	8.73623e-05	8.5283e-05	8.74245e-05	2.43446e-05	7.37675e-05	7.37675e-05	8.7166e-05	8.72525e-05	8.73623e-05	8.5283e-05	8.74245e-05	2.43446e-05	7.37675e-05	7.37675e-05	0	0	0	0	0	0	0	0	9.51579e-05	9.51579e-05	9.51579e-05	9.51579e-05	9.51579e-05	9.51579e-05	9.51579e-05	9.51579e-05	0.00010898	0.00010898	0.00010898	0.00010898	0.00010898	0.00010898	0.00010898	0.00010898	0.000108966	0.000108966	0.000108966	0.000108966	0.000108966	0.000108966	0.000108966	0.000108966	0.000106765	0.000106765	0.000106765	0.000106765	0.000106765	0.000106765	0.000106765	0.000106765	0.00010676	0.00010676	0.00010676	0.00010676	0.00010676	0.00010676	0.00010676	0.00010676	0.00010676	0.00010676	0.00010676	0.00010676	0.00010676	0.00010676	0.00010676	0.00010676	0.00010676	0.00010676	0.00010676	0.00010676	0.00010676	0.00010676	0.00010676	0.00010676	0.00010676	0.00010676	0.00010676	0.00010676	0.00010676	0.00010676	0.00010676	0.00010676	0.00010676	0.00010676	0.00010676	0.00010676	0.00010676	0.00010676	0.00010676	0.00010676	0.000556967	0.000196222	0.000110961	0.000110961	0.000107905	0.000107861	0.000107857	0.000107855	6.31402e-07	0.000328933	1.10162e-05	0.000295254	0.000514643	0.115833	0.0944151	0.755108	2.36938e-05	2.0178e-07	9.28807e-06	0.000374743	0.0182958	0.11724	0.0337581	0.868371	4.32009e-06	6.57454e-06	9.32166e-06	0.000374081	0.0223965	0.11735	0.0337349	0.868373	1.53198e-06	1.9513e-07	9.3208e-06	0.000374072	0.0236962	0.117352	0.0337349	0.868373	1.13426e-06	4.81793e-06	9.32082e-06	0.000374072	0.0242214	0.117352	0.0337349	0.868373	1.08292e-06	2.69523e-07	9.32082e-06	0.000374072	0.0244411	0.117352	0.0337349	0.868373	1.07686e-06	4.44156e-06	9.32082e-06	0.000374072	0.0245344	0.117352	0.0337349	0.868373	1.07615e-06	3.65555e-07	9.45939e-06	0.000374072	0.0245742	0.117352	0.0337349	0.868373	7.10985e-07	5.61498e-06	6.80931e-06	0.000365362	0.0249477	0.119209	0.0343667	0.870652	5.50342e-07	4.50363e-07	2.16022e-07	0.000350766	0.0157656	0.203662	0.0307926	0.0811971	5.19901e-07	2.55322e-07	8.94073e-07	0.000336613	0.0132262	0.241886	0.0263658	0.0724972	4.82939e-07	2.16882e-07	1.6096e-07	0.000309657	0.00976477	0.105552	0.0188632	0.0880486	4.15633e-07	1.62395e-07	3.51495e-07	0.000225385	0.00366741	0.0173616	0.00433939	0.0868975	2.50535e-07	4.14559e-05	1.90746e-07	0.00011438	0.000182221	0.00146289	0.000132033	0.0869826	4.44672e-06	3.00857e-05	0.00427358	9.68781e-05	0.000100395	0.000240117	0.000121599	0.0861822	5.01028e-06	3.64188e-05	0.00123961	0.000105015	0.000109064	9.66409e-05	0.000109067	0.705645	4.99733e-06	3.63907e-05	0.000108655	0.000105042	0.000109067	0.000107842	0.000108863	0.125921	4.99736e-06	3.63907e-05	0.000104701	0.000105042	0.000109067	0.00010769	0.000108862	0.206389	4.99736e-06	3.63907e-05	0.000104702	0.000105042	0.000109067	0.000107689	0.000108862	0.236061	5.32089e-06	5.98199e-05	0.000120472	0.000105716	0.000108809	0.000107555	0.000108798	0.926778	2.11136e-05	5.99664e-05	0.000121728	0.000105906	0.000108847	0.00010884	0.000108872	0.0558137	2.11164e-05	5.99667e-05	0.000121726	0.000105906	0.000108847	0.000108838	0.000108872	0.00142322	2.11164e-05	5.99667e-05	0.000105793	0.000105906	0.000108847	0.000108838	0.000108872	0.000112455	2.11164e-05	5.99667e-05	0.000105994	0.000105906	0.000108847	0.000108838	0.000108872	0.000108879	2.11164e-05	5.99667e-05	0.000105994	0.000105906	0.000108847	0.000108838	0.000108872	0.00010884	2.11164e-05	5.99667e-05	0.000105994	0.000105906	0.000108847	0.000108838	0.000108872	0.00010896	2.11164e-05	5.99667e-05	0.000105994	0.000105906	0.000108847	0.000108838	0.000108872	0.00010896	2.11164e-05	5.99667e-05	0.000105994	0.000105906	0.000108847	0.000108838	0.000108872	0.00010896	2.11164e-05	5.99667e-05	0.000105994	0.000105906	0.000108847	0.000108838	0.000108872	0.00010896	2.11164e-05	5.99667e-05	0.000105994	0.000105906	0.000108847	0.000108838	0.000108872	0.00010896	2.11164e-05	5.99667e-05	0.000105994	0.000105906	0.000108847	0.000108838	0.000108872	0.000108962	2.11164e-05	5.99667e-05	0.000105994	0.000105906	0.000108847	0.000108838	0.000108872	0.000108872	2.11164e-05	5.99667e-05	0.000105994	0.000105906	0.000108847	0.000108838	0.000108872	0.000108872	2.11164e-05	5.99667e-05	0.000105994	0.000105906	0.000108847	0.000108838	0.000108872	0.000108872	2.11164e-05	5.99667e-05	0.000105994	0.000105906	0.000108847	0.000108838	0.000108872	0.000108872	2.11164e-05	5.99667e-05	0.000105994	0.000105906	0.000108847	0.000108838	0.000108872	0.000108872	2.11164e-05	5.99667e-05	0.000105994	0.000105906	0.000108847	0.000108838	0.000108872	0.000108872	2.11164e-05	5.99667e-05	0.000105994	0.000105906	0.000108847	0.000108838	0.000108872	0.000108872	2.11164e-05	5.99667e-05	0.000105994	0.000105906	0.000108847	0.000108838	0.000108872	0.000108872	0	0	0	0	0	0	0	0	9.51579e-05	9.51579e-05	9.51579e-05	9.51579e-05	9.51579e-05	9.51579e-05	9.51579e-05	9.51579e-05	7.8002e-05	7.8002e-05	7.8002e-05	7.8002e-05	7.8002e-05	7.8002e-05	7.8002e-05	7.8002e-05	7.80027e-05	7.80027e-05	7.80027e-05	7.80027e-05	7.80027e-05	7.80027e-05	7.80027e-05	7.80027e-05	6.36732e-05	6.36732e-05	6.36732e-05	6.36732e-05	6.36732e-05	6.36732e-05	6.36732e-05	6.36732e-05	6.36381e-05	6.36381e-05	6.36381e-05	6.36381e-05	6.36381e-05	6.36381e-05	6.36381e-05	6.36381e-05	6.36381e-05	6.36381e-05	6.36381e-05	6.36381e-05	6.36381e-05	6.36381e-05	6.36381e-05	6.36381e-05	6.36381e-05	6.36381e-05	6.36381e-05	6.36381e-05	6.36381e-05	6.36381e-05	6.36381e-05	6.36381e-05	6.36381e-05	6.36381e-05	6.36381e-05	6.36381e-05	6.36381e-05	6.36381e-05	6.36381e-05	6.36381e-05	6.36381e-05	6.36381e-05	6.36381e-05	6.36381e-05	6.36381e-05	6.36381e-05	6.36381e-05	6.36381e-05	0.0221005	0.000582042	7.79595e-05	9.3207e-05	7.07695e-05	7.05548e-05	7.04781e-05	7.04376e-05	0.000116037	3.35854e-08	2.98707e-10	0.000360967	1.07551e-08	0.021498	0.0014974	1.35476e-05	0.00166244	4.61614e-07	2.64396e-10	0.000441267	1.47253e-07	0.021823	0.00578507	9.6201e-06	0.0005267	5.98977e-09	2.65077e-10	0.000440712	1.70957e-07	0.0218421	0.00578579	9.61983e-06	0.000251651	1.12244e-06	2.6506e-10	0.000440705	1.78139e-07	0.0218426	0.00578579	9.61983e-06	0.000203144	1.23266e-08	2.6506e-10	0.000440705	1.81013e-07	0.0218426	0.00578579	9.61983e-06	0.000196552	7.48541e-07	2.6506e-10	0.000440705	1.82211e-07	0.0218426	0.00578579	9.61983e-06	0.000195769	1.59089e-08	2.6506e-10	0.000440705	1.82718e-07	0.0218426	0.00578579	9.61983e-06	0.000195678	6.40128e-07	3.06792e-10	0.000440705	1.82935e-07	0.0218426	0.00578579	9.61983e-06	1.86688e-05	7.32625e-09	3.30199e-10	0.000349544	2.11844e-07	0.0255113	0.00693673	1.17185e-05	1.50186e-05	1.16634e-06	3.76791e-07	0.00033384	1.93742e-07	0.00893359	0.00601999	9.85379e-07	1.41819e-05	1.54491e-06	2.12993e-08	0.000319033	2.40779e-07	0.00418281	0.00534823	7.25147e-07	1.31656e-05	1.28261e-06	4.7043e-08	0.000291545	3.48012e-07	0.00215125	0.00417543	8.42918e-07	1.1311e-05	8.69733e-07	3.72691e-08	0.000207486	1.14347e-06	0.00146033	0.00143033	8.34308e-07	3.6568e-06	8.14906e-06	1.98238e-08	7.84841e-05	4.56239e-05	6.68417e-05	0.000106245	8.34945e-07	3.3275e-09	2.41689e-06	5.75295e-07	7.12311e-05	0.000100474	0.00024542	0.000122181	7.56432e-07	2.81081e-09	2.07953e-06	1.31138e-06	5.54393e-05	7.95852e-05	9.83009e-05	7.8813e-05	0.000688502	2.81215e-09	2.07903e-06	7.55578e-05	5.54209e-05	7.95557e-05	8.22311e-05	7.8655e-05	0.00311393	2.81228e-09	2.07903e-06	7.79824e-05	5.54209e-05	7.95557e-05	8.2151e-05	7.86545e-05	0.00736873	2.81228e-09	2.07903e-06	7.80805e-05	5.54209e-05	7.95557e-05	8.21537e-05	7.86545e-05	0.00668705	4.05437e-09	9.44706e-06	0.000120007	5.90085e-05	7.76954e-05	8.05028e-05	7.79027e-05	2.51917e-05	2.43749e-07	9.43913e-06	0.000115855	5.88947e-05	7.76477e-05	7.77628e-05	7.78317e-05	7.38175e-07	2.43145e-07	9.43913e-06	0.000115851	5.88947e-05	7.76476e-05	7.77599e-05	7.78315e-05	0.000935959	2.43145e-07	9.43913e-06	7.04782e-05	5.88947e-05	7.76476e-05	7.77599e-05	7.78315e-05	8.7635e-05	2.43145e-07	9.43913e-06	7.05456e-05	5.88947e-05	7.76476e-05	7.77599e-05	7.78315e-05	7.8155e-05	2.43145e-07	9.43913e-06	7.05456e-05	5.88947e-05	7.76476e-05	7.77599e-05	7.78315e-05	7.78679e-05	2.43145e-07	9.43913e-06	7.05456e-05	5.88947e-05	7.76476e-05	7.77599e-05	7.78315e-05	7.76692e-05	2.43145e-07	9.43913e-06	7.05456e-05	5.88947e-05	7.76476e-05	7.77599e-05	7.78315e-05	7.76691e-05	2.43145e-07	9.43913e-06	7.05456e-05	5.88947e-05	7.76476e-05	7.77599e-05	7.78315e-05	7.76691e-05	2.43145e-07	9.43913e-06	7.05456e-05	5.88947e-05	7.76476e-05	7.77599e-05	7.78315e-05	7.76691e-05	2.43145e-07	9.43913e-06	7.05456e-05	5.88947e-05	7.76476e-05	7.77599e-05	7.78315e-05	7.76691e-05	2.43145e-07	9.43913e-06	7.05456e-05	5.88947e-05	7.76476e-05	7.77599e-05	7.78315e-05	7.7703e-05	2.43145e-07	9.43913e-06	7.05456e-05	5.88947e-05	7.76476e-05	7.77599e-05	7.78315e-05	7.78312e-05	2.43145e-07	9.43913e-06	7.05456e-05	5.88947e-05	7.76476e-05	7.77599e-05	7.78315e-05	7.78315e-05	2.43145e-07	9.43913e-06	7.05456e-05	5.88947e-05	7.76476e-05	7.77599e-05	7.78315e-05	7.78315e-05	2.43145e-07	9.43913e-06	7.05456e-05	5.88947e-05	7.76476e-05	7.77599e-05	7.78315e-05	7.78315e-05	2.43145e-07	9.43913e-06	7.05456e-05	5.88947e-05	7.76476e-05	7.77599e-05	7.78315e-05	7.78315e-05	2.43145e-07	9.43913e-06	7.05456e-05	5.88947e-05	7.76476e-05	7.77599e-05	7.78315e-05	7.78315e-05	2.43145e-07	9.43913e-06	7.05456e-05	5.88947e-05	7.76476e-05	7.77599e-05	7.78315e-05	7.78315e-05	2.43145e-07	9.43913e-06	7.05456e-05	5.88947e-05	7.76476e-05	7.77599e-05	7.78315e-05	7.78315e-05	0	0	0	0	0	0	0	0	9.51579e-05	9.51579e-05	9.51579e-05	9.51579e-05	9.51579e-05	9.51579e-05	9.51579e-05	9.51579e-05	6.16855e-05	6.16855e-05	6.16855e-05	6.16855e-05	6.16855e-05	6.16855e-05	6.16855e-05	6.16855e-05	6.16802e-05	6.16802e-05	6.16802e-05	6.16802e-05	6.16802e-05	6.16802e-05	6.16802e-05	6.16802e-05	1.86327e-05	1.86327e-05	1.86327e-05	1.86327e-05	1.86327e-05	1.86327e-05	1.86327e-05	1.86327e-05	1.86263e-05	1.86263e-05	1.86263e-05	1.86263e-05	1.86263e-05	1.86263e-05	1.86263e-05	1.86263e-05	1.86263e-05	1.86263e-05	1.86263e-05	1.86263e-05	1.86263e-05	1.86263e-05	1.86263e-05	1.86263e-05	1.86263e-05	1.86263e-05	1.86263e-05	1.86263e-05	1.86263e-05	1.86263e-05	1.86263e-05	1.86263e-05	1.86263e-05	1.86263e-05	1.86263e-05	1.86263e-05	1.86263e-05	1.86263e-05	1.86263e-05	1.86263e-05	1.86263e-05	1.86263e-05	1.86263e-05	1.86263e-05	1.86263e-05	1.86263e-05	1.86263e-05	1.86263e-05	0.874775	0.00301182	4.21196e-05	0.00017506	3.48654e-05	3.48654e-05	3.42372e-05	3.39053e-05	0.130443	0.000116086	5.17091e-07	5.76807e-06	1.63101e-06	8.26564e-10	1.97318e-08	5.02275e-09	0.000570489	0.000339908	6.36548e-07	6.00984e-06	4.03809e-06	7.77353e-10	3.41007e-08	2.77215e-09	0.00437935	7.07712e-05	6.337e-07	6.02308e-06	3.22063e-06	7.77579e-10	3.40879e-08	2.77211e-09	0.015697	0.000141132	6.33774e-07	6.02326e-06	2.99797e-06	7.77585e-10	3.40879e-08	2.77211e-09	0.0226442	6.03173e-05	6.33771e-07	6.02326e-06	2.91553e-06	7.77586e-10	3.40879e-08	2.77211e-09	0.0239511	0.000122316	6.33771e-07	6.02326e-06	2.88221e-06	7.77586e-10	3.40879e-08	2.77211e-09	0.0241142	5.13682e-05	6.33771e-07	6.02326e-06	2.86827e-06	7.77586e-10	3.40879e-08	2.77211e-09	0.0241333	8.4247e-05	1.49725e-06	6.02326e-06	2.86236e-06	7.77586e-10	3.40879e-08	2.77211e-09	1.03047e-05	9.49714e-07	7.19238e-07	1.55269e-06	6.75618e-06	1.66645e-09	9.21152e-08	8.67044e-09	1.71899e-05	5.63114e-07	1.38294e-06	1.75325e-06	1.06007e-05	1.49379e-09	1.06265e-07	1.01107e-07	2.02187e-05	8.28683e-07	1.14713e-06	1.98491e-06	1.15026e-05	1.58704e-09	1.29052e-07	2.61578e-07	2.49658e-05	1.48757e-06	4.08399e-06	2.53877e-06	1.31019e-05	5.31183e-09	1.95679e-07	2.01238e-07	3.84603e-05	6.79506e-06	2.75396e-06	6.38294e-06	2.02138e-05	4.98279e-08	1.20341e-06	2.04865e-07	9.52729e-06	8.90929e-07	5.85743e-07	2.07702e-05	9.74189e-05	1.45063e-05	9.4787e-05	2.04593e-07	1.94455e-13	9.66562e-08	6.22917e-09	1.09392e-05	9.81319e-05	8.07908e-06	5.2536e-05	1.15642e-07	1.3409e-13	6.42732e-08	2.92114e-06	8.31412e-06	6.90559e-05	0.000105805	6.71001e-05	3.50044e-10	1.34254e-13	6.42715e-08	7.37276e-05	8.30849e-06	6.90475e-05	7.48888e-05	6.6929e-05	2.47862e-09	1.3426e-13	6.42715e-08	7.48377e-05	8.30846e-06	6.90475e-05	7.48061e-05	6.69287e-05	1.06556e-09	1.3426e-13	6.42715e-08	7.49476e-05	8.30846e-06	6.90475e-05	7.48091e-05	6.69288e-05	9.83227e-10	4.83249e-13	6.92936e-07	0.000147606	1.1978e-05	6.00092e-05	6.19252e-05	6.10897e-05	2.75123e-10	2.99864e-10	6.91583e-07	0.000142907	1.19401e-05	5.99315e-05	5.99718e-05	6.10429e-05	1.92838e-07	2.99232e-10	6.91583e-07	0.000142901	1.19401e-05	5.99315e-05	5.99712e-05	6.10428e-05	4.09001e-07	2.99232e-10	6.91583e-07	4.95656e-05	1.19401e-05	5.99315e-05	5.99712e-05	6.10428e-05	7.21892e-05	2.99232e-10	6.91583e-07	4.95919e-05	1.19401e-05	5.99315e-05	5.99712e-05	6.10428e-05	6.31872e-05	2.99232e-10	6.91583e-07	4.95919e-05	1.19401e-05	5.99315e-05	5.99712e-05	6.10428e-05	6.06968e-05	2.99232e-10	6.91583e-07	4.95919e-05	1.19401e-05	5.99315e-05	5.99712e-05	6.10428e-05	6.06458e-05	2.99232e-10	6.91583e-07	4.95919e-05	1.19401e-05	5.99315e-05	5.99712e-05	6.10428e-05	6.06457e-05	2.99232e-10	6.91583e-07	4.95919e-05	1.19401e-05	5.99315e-05	5.99712e-05	6.10428e-05	6.06457e-05	2.99232e-10	6.91583e-07	4.95919e-05	1.19401e-05	5.99315e-05	5.99712e-05	6.10428e-05	6.06457e-05	2.99232e-10	6.91583e-07	4.95919e-05	1.19401e-05	5.99315e-05	5.99712e-05	6.10428e-05	6.06457e-05	2.99232e-10	6.91583e-07	4.95919e-05	1.19401e-05	5.99315e-05	5.99712e-05	6.10428e-05	6.10948e-05	2.99232e-10	6.91583e-07	4.95919e-05	1.19401e-05	5.99315e-05	5.99712e-05	6.10428e-05	6.10428e-05	2.99232e-10	6.91583e-07	4.95919e-05	1.19401e-05	5.99315e-05	5.99712e-05	6.10428e-05	6.10428e-05	2.99232e-10	6.91583e-07	4.95919e-05	1.19401e-05	5.99315e-05	5.99712e-05	6.10428e-05	6.10428e-05	2.99232e-10	6.91583e-07	4.95919e-05	1.19401e-05	5.99315e-05	5.99712e-05	6.10428e-05	6.10428e-05	2.99232e-10	6.91583e-07	4.95919e-05	1.19401e-05	5.99315e-05	5.99712e-05	6.10428e-05	6.10428e-05	2.99232e-10	6.91583e-07	4.95919e-05	1.19401e-05	5.99315e-05	5.99712e-05	6.10428e-05	6.10428e-05	2.99232e-10	6.91583e-07	4.95919e-05	1.19401e-05	5.99315e-05	5.99712e-05	6.10428e-05	6.10428e-05	2.99232e-10	6.91583e-07	4.95919e-05	1.19401e-05	5.99315e-05	5.99712e-05	6.10428e-05	6.10428e-05	0	0	0	0	0	0	0	0	9.51579e-05	9.51579e-05	9.51579e-05	9.51579e-05	9.51579e-05	9.51579e-05	9.51579e-05	9.51579e-05	6.61748e-05	6.61748e-05	6.61748e-05	6.61748e-05	6.61748e-05	6.61748e-05	6.61748e-05	6.61748e-05	6.61707e-05	6.61707e-05	6.61707e-05	6.61707e-05	6.61707e-05	6.61707e-05	6.61707e-05	6.61707e-05	9.68116e-07	9.68116e-07	9.68116e-07	9.68116e-07	9.68116e-07	9.68116e-07	9.68116e-07	9.68116e-07	9.67408e-07	9.67408e-07	9.67408e-07	9.67408e-07	9.67408e-07	9.67408e-07	9.67408e-07	9.67408e-07	9.67407e-07	9.67407e-07	9.67407e-07	9.67407e-07	9.67407e-07	9.67407e-07	9.67407e-07	9.67407e-07	9.67407e-07	9.67407e-07	9.67407e-07	9.67407e-07	9.67407e-07	9.67407e-07	9.67407e-07	9.67407e-07	9.67407e-07	9.67407e-07	9.67407e-07	9.67407e-07	9.67407e-07	9.67407e-07	9.67407e-07	9.67407e-07	9.67407e-07	9.67407e-07	9.67407e-07	9.67407e-07	9.67407e-07	9.67407e-07	9.67407e-07	9.67407e-07	0.981602	0.00255955	1.05841e-05	0.00255955	8.85255e-06	1.05841e-05	8.85255e-06	8.03605e-06	0.00226443	2.21913e-06	6.97576e-10	1.95428e-06	1.96243e-08	7.58335e-07	0.000362936	2.03028e-05	0.000881764	3.0582e-06	6.162e-10	2.3013e-06	2.82505e-07	6.81958e-07	0.000926411	1.8099e-05	0.0002688	2.87362e-07	6.17814e-10	2.29835e-06	3.2854e-07	6.82552e-07	0.000925532	1.80986e-05	0.000126782	5.07156e-07	6.17771e-10	2.29831e-06	3.42576e-07	6.82567e-07	0.000925531	1.80986e-05	0.000101962	1.93188e-07	6.17774e-10	2.29831e-06	3.48196e-07	6.82567e-07	0.000925531	1.80986e-05	9.85965e-05	4.09258e-07	6.17774e-10	2.29831e-06	3.50539e-07	6.82567e-07	0.000925531	1.80986e-05	9.81965e-05	1.36542e-07	6.17774e-10	2.29831e-06	3.51532e-07	6.82567e-07	0.000925531	1.80986e-05	9.815e-05	2.0634e-07	1.27557e-08	2.29831e-06	3.51956e-07	6.82567e-07	0.000925531	1.80986e-05	3.56434e-11	1.83326e-10	4.07499e-09	1.97724e-08	7.27087e-06	3.63305e-06	0.018769	0.000882082	6.34733e-11	3.96277e-11	4.2626e-07	2.53081e-08	5.87461e-06	2.46395e-06	0.0164336	1.0506e-08	8.71124e-11	7.82564e-11	6.08769e-08	3.27462e-08	6.7352e-06	1.26946e-06	0.0145871	8.1655e-09	1.31548e-10	3.08727e-10	8.16151e-08	5.40813e-08	8.26638e-06	6.07581e-07	0.0113465	9.51925e-09	3.07267e-10	1.51285e-08	8.19596e-08	3.45877e-07	1.6318e-05	1.00278e-06	0.0038126	9.41871e-09	1.45827e-11	8.58996e-07	1.02189e-08	1.42306e-06	0.000355397	0.000668763	0.000657671	9.42608e-09	2.78283e-14	7.76548e-08	1.16158e-06	6.08919e-08	0.00014607	1.17367e-06	4.017e-05	1.34318e-09	2.11867e-14	5.7386e-08	1.63819e-06	5.7386e-08	9.82927e-05	0.000176638	9.80246e-05	4.18849e-07	2.11881e-14	5.73793e-08	0.000139113	5.73975e-08	9.8246e-05	0.00013988	9.80137e-05	7.70561e-07	2.11892e-14	5.73793e-08	0.000139379	5.73976e-08	9.8246e-05	0.000139576	9.80131e-05	1.66133e-06	2.11892e-14	5.73793e-08	0.000139586	5.73976e-08	9.8246e-05	0.000139581	9.80131e-05	2.10089e-06	3.18339e-13	2.06529e-07	0.000201226	2.06594e-07	5.97677e-05	5.15477e-05	5.9626e-05	6.2462e-08	9.94755e-12	2.06303e-07	0.000194517	2.06324e-07	5.9724e-05	4.99862e-05	5.96805e-05	1.59232e-09	9.92886e-12	2.06304e-07	0.000194502	2.06324e-07	5.9724e-05	4.99844e-05	5.96804e-05	1.72217e-07	9.92886e-12	2.06304e-07	4.98274e-05	2.06324e-07	5.9724e-05	4.99844e-05	5.96804e-05	8.44096e-05	9.92886e-12	2.06304e-07	5.00011e-05	2.06324e-07	5.9724e-05	4.99844e-05	5.96804e-05	7.39448e-05	9.92886e-12	2.06304e-07	5.00011e-05	2.06324e-07	5.9724e-05	4.99844e-05	5.96804e-05	5.55225e-05	9.92886e-12	2.06304e-07	5.00011e-05	2.06324e-07	5.9724e-05	4.99844e-05	5.96804e-05	5.55019e-05	9.92886e-12	2.06304e-07	5.00011e-05	2.06324e-07	5.9724e-05	4.99844e-05	5.96804e-05	5.5502e-05	9.92886e-12	2.06304e-07	5.00011e-05	2.06324e-07	5.9724e-05	4.99844e-05	5.96804e-05	5.5502e-05	9.92886e-12	2.06304e-07	5.00011e-05	2.06324e-07	5.9724e-05	4.99844e-05	5.96804e-05	5.5502e-05	9.92886e-12	2.06304e-07	5.00011e-05	2.06324e-07	5.9724e-05	4.99844e-05	5.96804e-05	5.5502e-05	9.92886e-12	2.06304e-07	5.00011e-05	2.06324e-07	5.9724e-05	4.99844e-05	5.96804e-05	5.97113e-05	9.92886e-12	2.06304e-07	5.00011e-05	2.06324e-07	5.9724e-05	4.99844e-05	5.96804e-05	5.96804e-05	9.92886e-12	2.06304e-07	5.00011e-05	2.06324e-07	5.9724e-05	4.99844e-05	5.96804e-05	5.96804e-05	9.92886e-12	2.06304e-07	5.00011e-05	2.06324e-07	5.9724e-05	4.99844e-05	5.96804e-05	5.96804e-05	9.92886e-12	2.06304e-07	5.00011e-05	2.06324e-07	5.9724e-05	4.99844e-05	5.96804e-05	5.96804e-05	9.92886e-12	2.06304e-07	5.00011e-05	2.06324e-07	5.9724e-05	4.99844e-05	5.96804e-05	5.96804e-05	9.92886e-12	2.06304e-07	5.00011e-05	2.06324e-07	5.9724e-05	4.99844e-05	5.96804e-05	5.96804e-05	9.92886e-12	2.06304e-07	5.00011e-05	2.06324e-07	5.9724e-05	4.99844e-05	5.96804e-05	5.96804e-05	9.92886e-12	2.06304e-07	5.00011e-05	2.06324e-07	5.9724e-05	4.99844e-05	5.96804e-05	5.96804e-05	0	0	0	0	0	0	0	0	9.51579e-05	9.51579e-05	9.51579e-05	9.51579e-05	9.51579e-05	9.51579e-05	9.51579e-05	9.51579e-05	7.48913e-05	7.48913e-05	7.48913e-05	7.48913e-05	7.48913e-05	7.48913e-05	7.48913e-05	7.48913e-05	7.48799e-05	7.48799e-05	7.48799e-05	7.48799e-05	7.48799e-05	7.48799e-05	7.48799e-05	7.48799e-05	9.42498e-09	9.42498e-09	9.42498e-09	9.42498e-09	9.42498e-09	9.42498e-09	9.42498e-09	9.42498e-09	9.42397e-09	9.42397e-09	9.42397e-09	9.42397e-09	9.42397e-09	9.42397e-09	9.42397e-09	9.42397e-09	9.42397e-09	9.42397e-09	9.42397e-09	9.42397e-09	9.42397e-09	9.42397e-09	9.42397e-09	9.42397e-09	9.42397e-09	9.42397e-09	9.42397e-09	9.42397e-09	9.42397e-09	9.42397e-09	9.42397e-09	9.42397e-09	9.42397e-09	9.42397e-09	9.42397e-09	9.42397e-09	9.42397e-09	9.42397e-09	9.42397e-09	9.42397e-09	9.42397e-09	9.42397e-09	9.42397e-09	9.42397e-09	9.42397e-09	9.42397e-09	9.42397e-09	9.42397e-09	0.147592	7.4872e-05	1.04403e-06	0.147592	1.04403e-06	4.33985e-06	1.5284e-06	8.64215e-07	0.00179547	3.92937e-05	6.19294e-08	0.185943	9.53955e-07	1.62754e-08	7.64438e-09	2.55995e-08	7.25528e-05	8.73686e-07	7.33434e-08	0.208896	1.03532e-05	1.61278e-08	4.73041e-09	2.26652e-08	0.000371486	3.65433e-06	7.30744e-08	0.209194	8.67868e-06	1.61392e-08	4.72825e-09	2.26654e-08	0.00106667	7.8023e-07	7.30814e-08	0.209198	8.18418e-06	1.61395e-08	4.72825e-09	2.26654e-08	0.00144812	3.11797e-06	7.30811e-08	0.209198	7.99937e-06	1.61395e-08	4.72825e-09	2.26654e-08	0.00151776	8.91201e-07	7.30811e-08	0.209198	7.92442e-06	1.61395e-08	4.72825e-09	2.26654e-08	0.00152641	2.94509e-06	7.30811e-08	0.209198	7.89301e-06	1.61395e-08	4.72825e-09	2.26654e-08	0.00152742	9.83335e-07	4.52132e-05	0.209198	7.87967e-06	1.61395e-08	4.72825e-09	2.26654e-08	2.86105e-10	2.47283e-07	1.92144e-05	1.11662e-05	0.00484804	1.61395e-08	5.49606e-07	5.4396e-05	3.21994e-10	7.01486e-08	6.77845e-07	1.10589e-05	0.00643447	2.46519e-08	6.31322e-07	0.00802232	3.19405e-10	5.45193e-08	2.99647e-06	1.09267e-05	0.00594644	3.99117e-08	7.40882e-07	0.0234799	3.16004e-10	4.89371e-08	3.58929e-06	1.07026e-05	0.00520199	1.07574e-07	1.04176e-06	0.0190247	3.08814e-10	3.49232e-08	3.84823e-06	9.97942e-06	0.00340957	2.8537e-07	4.61939e-06	0.019301	2.71209e-13	5.31963e-05	3.1865e-07	3.55004e-08	0.00741531	0.000603696	0.00306522	0.0192804	4.6063e-10	3.68998e-06	2.54992e-07	3.09249e-11	0.000205861	0.000360754	0.000240333	0.000389935	3.69135e-10	3.02588e-06	0.000102735	2.42396e-11	0.000173782	0.000316075	0.000187938	5.23685e-07	3.68994e-10	3.02433e-06	0.000255825	2.42225e-11	0.000173796	0.000254257	0.000187143	5.83324e-07	3.69006e-10	3.02433e-06	0.000253985	2.42224e-11	0.000173796	0.000253941	0.000187142	2.47504e-07	3.69006e-10	3.02433e-06	0.000254252	2.42224e-11	0.000173796	0.000253946	0.000187142	5.75133e-07	1.19423e-08	8.40242e-07	0.000176375	3.63908e-10	6.02827e-05	1.47221e-05	4.11904e-05	6.22897e-06	3.63958e-10	8.40172e-07	0.000173607	3.63231e-10	6.02271e-05	1.44899e-05	4.11536e-05	0.00118403	3.63386e-10	8.40174e-07	0.000173603	3.63231e-10	6.02271e-05	1.44897e-05	4.11535e-05	3.84129e-05	3.63386e-10	8.40174e-07	6.02156e-05	3.63231e-10	6.02271e-05	1.44897e-05	4.11535e-05	0.000109508	3.63386e-10	8.40174e-07	6.02348e-05	3.63231e-10	6.02271e-05	1.44897e-05	4.11535e-05	9.73489e-05	3.63386e-10	8.40174e-07	6.02348e-05	3.63231e-10	6.02271e-05	1.44897e-05	4.11535e-05	2.68118e-05	3.63386e-10	8.40174e-07	6.02348e-05	3.63231e-10	6.02271e-05	1.44897e-05	4.11535e-05	2.68067e-05	3.63386e-10	8.40174e-07	6.02348e-05	3.63231e-10	6.02271e-05	1.44897e-05	4.11535e-05	2.68066e-05	3.63386e-10	8.40174e-07	6.02348e-05	3.63231e-10	6.02271e-05	1.44897e-05	4.11535e-05	2.68066e-05	3.63386e-10	8.40174e-07	6.02348e-05	3.63231e-10	6.02271e-05	1.44897e-05	4.11535e-05	2.68066e-05	3.63386e-10	8.40174e-07	6.02348e-05	3.63231e-10	6.02271e-05	1.44897e-05	4.11535e-05	2.68066e-05	3.63386e-10	8.40174e-07	6.02348e-05	3.63231e-10	6.02271e-05	1.44897e-05	4.11535e-05	4.12018e-05	3.63386e-10	8.40174e-07	6.02348e-05	3.63231e-10	6.02271e-05	1.44897e-05	4.11535e-05	4.11535e-05	3.63386e-10	8.40174e-07	6.02348e-05	3.63231e-10	6.02271e-05	1.44897e-05	4.11535e-05	4.11535e-05	3.63386e-10	8.40174e-07	6.02348e-05	3.63231e-10	6.02271e-05	1.44897e-05	4.11535e-05	4.11535e-05	3.63386e-10	8.40174e-07	6.02348e-05	3.63231e-10	6.02271e-05	1.44897e-05	4.11535e-05	4.11535e-05	3.63386e-10	8.40174e-07	6.02348e-05	3.63231e-10	6.02271e-05	1.44897e-05	4.11535e-05	4.11535e-05	3.63386e-10	8.40174e-07	6.02348e-05	3.63231e-10	6.02271e-05	1.44897e-05	4.11535e-05	4.11535e-05	3.63386e-10	8.40174e-07	6.02348e-05	3.63231e-10	6.02271e-05	1.44897e-05	4.11535e-05	4.11535e-05	3.63386e-10	8.40174e-07	6.02348e-05	3.63231e-10	6.02271e-05	1.44897e-05	4.11535e-05	4.11535e-05	0	0	0	0	0	0	0	0	9.51579e-05	9.51579e-05	9.51579e-05	9.51579e-05	9.51579e-05	9.51579e-05	9.51579e-05	9.51579e-05	8.56547e-05	8.56547e-05	8.56547e-05	8.56547e-05	8.56547e-05	8.56547e-05	8.56547e-05	8.56547e-05	8.56507e-05	8.56507e-05	8.56507e-05	8.56507e-05	8.56507e-05	8.56507e-05	8.56507e-05	8.56507e-05	8.32146e-10	8.32146e-10	8.32146e-10	8.32146e-10	8.32146e-10	8.32146e-10	8.32146e-10	8.32146e-10	8.32172e-10	8.32172e-10	8.32172e-10	8.32172e-10	8.32172e-10	8.32172e-10	8.32172e-10	8.32172e-10	8.32172e-10	8.32172e-10	8.32172e-10	8.32172e-10	8.32172e-10	8.32172e-10	8.32172e-10	8.32172e-10	8.32172e-10	8.32172e-10	8.32172e-10	8.32172e-10	8.32172e-10	8.32172e-10	8.32172e-10	8.32172e-10	8.32172e-10	8.32172e-10	8.32172e-10	8.32172e-10	8.32172e-10	8.32172e-10	8.32172e-10	8.32172e-10	8.32172e-10	8.32172e-10	8.32172e-10	8.32172e-10	8.32172e-10	8.32172e-10	8.32172e-10	8.32172e-10	8.56534e-05	2.20739e-06	2.95513e-07	0.640425	3.53316e-07	8.56534e-05	2.20739e-06	2.95513e-07	7.89916e-05	3.75063e-06	3.952e-07	0.713279	5.8335e-07	1.51674e-06	3.60657e-08	9.29336e-09	8.40268e-06	1.9566e-06	4.47503e-07	0.714594	7.12998e-07	1.5153e-06	3.07095e-08	7.85659e-09	2.81175e-05	3.00259e-06	4.46308e-07	0.714862	6.21646e-07	1.51537e-06	3.07084e-08	7.85662e-09	6.06085e-05	1.99326e-06	4.46339e-07	0.714865	5.95649e-07	1.51537e-06	3.07084e-08	7.85662e-09	7.5728e-05	2.90751e-06	4.46338e-07	0.714866	5.85827e-07	1.51537e-06	3.07084e-08	7.85662e-09	7.83672e-05	2.07394e-06	4.46338e-07	0.714866	5.81825e-07	1.51537e-06	3.07084e-08	7.85662e-09	7.86928e-05	2.89565e-06	4.46338e-07	0.714866	5.80146e-07	1.51537e-06	3.07084e-08	7.85662e-09	7.87308e-05	2.16513e-06	0.00171838	0.714866	5.79433e-07	1.51537e-06	3.07084e-08	7.85662e-09	4.306e-08	4.02344e-05	0.00342232	6.07426e-06	0.00222847	8.2869e-10	3.97839e-07	6.29705e-05	4.64913e-08	2.94346e-05	0.000679431	6.0119e-06	0.00281898	9.78578e-10	4.40306e-07	0.0033137	4.60076e-08	2.72933e-05	0.00139403	5.93977e-06	0.00274802	1.28072e-09	4.95303e-07	0.00584471	4.53779e-08	2.47477e-05	0.00193969	5.81311e-06	0.00263847	2.64628e-09	6.36384e-07	0.0050024	4.40725e-08	1.77906e-05	0.00176672	5.39512e-06	0.00231965	5.81634e-09	1.89558e-06	0.00505595	1.7687e-10	0.00318176	0.000113634	4.26098e-09	0.0228734	3.71407e-05	0.00286945	0.00505196	1.27011e-05	0.000123674	6.5618e-06	4.45094e-13	0.000268045	1.49759e-05	0.000127582	5.12411e-05	1.14825e-05	0.000111715	0.000132373	3.97295e-13	0.00025273	1.26885e-05	0.000111962	6.22966e-07	1.14854e-05	0.000111705	0.000251479	3.97145e-13	0.000252751	1.14888e-05	0.000111786	9.62093e-07	1.14854e-05	0.000111705	0.000251837	3.97145e-13	0.000252751	1.14869e-05	0.000111786	5.2667e-07	1.14855e-05	0.000111705	0.000251922	3.97145e-13	0.000252751	1.1487e-05	0.000111786	1.98221e-06	0.000172525	1.0362e-05	0.000127923	1.2853e-11	6.47524e-05	2.68626e-07	1.03694e-05	5.24586e-06	2.67085e-07	1.03582e-05	0.000127224	1.28399e-11	6.4725e-05	2.67018e-07	1.03637e-05	0.000245309	2.66945e-07	1.03582e-05	0.000127224	1.28399e-11	6.4725e-05	2.67018e-07	1.03637e-05	4.86156e-05	2.66945e-07	1.03582e-05	7.73972e-05	1.28399e-11	6.4725e-05	2.67018e-07	1.03637e-05	9.62179e-05	2.66945e-07	1.03582e-05	7.73625e-05	1.28399e-11	6.4725e-05	2.67018e-07	1.03637e-05	9.27962e-05	2.66945e-07	1.03582e-05	7.73624e-05	1.28399e-11	6.4725e-05	2.67018e-07	1.03637e-05	2.28212e-06	2.66945e-07	1.03582e-05	7.73624e-05	1.28399e-11	6.4725e-05	2.67018e-07	1.03637e-05	2.28181e-06	2.66945e-07	1.03582e-05	7.73624e-05	1.28399e-11	6.4725e-05	2.67018e-07	1.03637e-05	2.28181e-06	2.66945e-07	1.03582e-05	7.73624e-05	1.28399e-11	6.4725e-05	2.67018e-07	1.03637e-05	2.28181e-06	2.66945e-07	1.03582e-05	7.73624e-05	1.28399e-11	6.4725e-05	2.67018e-07	1.03637e-05	2.28181e-06	2.66945e-07	1.03582e-05	7.73624e-05	1.28399e-11	6.4725e-05	2.67018e-07	1.03637e-05	2.28181e-06	2.66945e-07	1.03582e-05	7.73624e-05	1.28399e-11	6.4725e-05	2.67018e-07	1.03637e-05	1.03685e-05	2.66945e-07	1.03582e-05	7.73624e-05	1.28399e-11	6.4725e-05	2.67018e-07	1.03637e-05	1.03637e-05	2.66945e-07	1.03582e-05	7.73624e-05	1.28399e-11	6.4725e-05	2.67018e-07	1.03637e-05	1.03637e-05	2.66945e-07	1.03582e-05	7.73624e-05	1.28399e-11	6.4725e-05	2.67018e-07	1.03637e-05	1.03637e-05	2.66945e-07	1.03582e-05	7.73624e-05	1.28399e-11	6.4725e-05	2.67018e-07	1.03637e-05	1.03637e-05	2.66945e-07	1.03582e-05	7.73624e-05	1.28399e-11	6.4725e-05	2.67018e-07	1.03637e-05	1.03637e-05	2.66945e-07	1.03582e-05	7.73624e-05	1.28399e-11	6.4725e-05	2.67018e-07	1.03637e-05	1.03637e-05	2.66945e-07	1.03582e-05	7.73624e-05	1.28399e-11	6.4725e-05	2.67018e-07	1.03637e-05	1.03637e-05	2.66945e-07	1.03582e-05	7.73624e-05	1.28399e-11	6.4725e-05	2.67018e-07	1.03637e-05	1.03637e-05	0	0	0	0	0	0	0	0	9.51579e-05	9.51579e-05	9.51579e-05	9.51579e-05	9.51579e-05	9.51579e-05	9.51579e-05	9.51579e-05	6.55951e-05	6.55951e-05	6.55951e-05	6.55951e-05	6.55951e-05	6.55951e-05	6.55951e-05	6.55951e-05	6.55942e-05	6.55942e-05	6.55942e-05	6.55942e-05	6.55942e-05	6.55942e-05	6.55942e-05	6.55942e-05	8.25613e-09	8.25613e-09	8.25613e-09	8.25613e-09	8.25613e-09	8.25613e-09	8.25613e-09	8.25613e-09	8.25178e-09	8.25178e-09	8.25178e-09	8.25178e-09	8.25178e-09	8.25178e-09	8.25178e-09	8.25178e-09	8.25178e-09	8.25178e-09	8.25178e-09	8.25178e-09	8.25178e-09	8.25178e-09	8.25178e-09	8.25178e-09	8.25178e-09	8.25178e-09	8.25178e-09	8.25178e-09	8.25178e-09	8.25178e-09	8.25178e-09	8.25178e-09	8.25178e-09	8.25178e-09	8.25178e-09	8.25178e-09	8.25178e-09	8.25178e-09	8.25178e-09	8.25178e-09	8.25178e-09	8.25178e-09	8.25178e-09	8.25178e-09	8.25178e-09	8.25178e-09	8.25178e-09	8.25178e-09	3.80005e-06	1.33829e-06	7.56721e-07	0.131651	9.14173e-07	0.131651	6.55597e-05	9.14173e-07	9.57817e-08	6.23716e-11	3.03155e-12	0.541682	8.76156e-11	0.0878938	1.43981e-06	1.16016e-10	4.3864e-08	3.44376e-09	3.26194e-12	0.581375	7.11742e-10	0.0893356	6.74251e-06	5.27424e-11	9.39426e-08	2.1288e-11	3.25668e-12	0.581569	6.63657e-10	0.0893953	6.74473e-06	5.27406e-11	1.49424e-07	1.05195e-08	3.25681e-12	0.581571	6.46772e-10	0.0893967	6.74473e-06	5.27406e-11	1.70962e-07	5.05908e-11	3.2568e-12	0.581571	6.40311e-10	0.0893969	6.74473e-06	5.27406e-11	1.74534e-07	6.54565e-09	3.2568e-12	0.581571	6.37665e-10	0.0893969	6.74473e-06	5.27406e-11	1.74972e-07	6.95715e-11	3.2568e-12	0.581571	6.36553e-10	0.0893969	6.74473e-06	5.27406e-11	1.75023e-07	5.5576e-09	2.01498e-09	0.581571	6.36081e-10	0.0893969	6.74473e-06	5.27406e-11	1.75029e-07	1.11452e-08	1.17087e-08	5.86647e-05	3.93417e-07	1.83596e-08	5.20614e-07	1.56999e-08	1.57095e-07	4.47051e-06	7.3839e-06	5.48849e-05	5.49377e-07	5.97142e-09	5.2415e-07	8.67736e-07	1.45184e-07	6.21942e-06	5.72373e-07	5.12449e-05	7.04879e-07	3.5074e-09	5.59476e-07	1.3323e-06	1.3102e-07	4.33495e-06	3.25303e-06	4.48975e-05	1.08176e-06	5.66019e-09	6.46474e-07	1.21205e-06	1.06052e-07	1.62616e-06	1.81554e-06	2.75624e-05	4.31754e-06	1.60146e-08	1.22246e-06	1.21995e-06	4.52285e-09	0.00264139	2.69689e-07	3.60955e-08	0.00240596	3.65609e-09	6.4685e-05	1.21937e-06	0.000320392	0.000228556	1.51809e-08	3.30815e-11	0.000213272	1.64715e-09	5.2167e-06	5.68659e-08	0.000229563	0.000164126	2.36492e-06	2.12631e-11	0.00015246	4.69742e-10	2.66114e-06	1.31585e-07	0.000229913	0.000164098	0.000112706	2.12434e-11	0.000152415	3.3371e-10	2.6512e-06	2.4934e-06	0.000229925	0.000164098	0.000118084	2.12433e-11	0.000152415	3.33441e-10	2.65118e-06	2.50256e-06	0.000229925	0.000164098	0.000118291	2.12433e-11	0.000152415	3.33457e-10	2.65118e-06	4.27538e-06	0.00082709	3.61177e-05	7.69644e-05	3.19152e-10	5.28657e-05	3.33457e-10	7.36571e-07	1.32234e-08	1.27336e-05	3.60463e-05	7.34188e-05	3.17923e-10	5.27982e-05	3.17908e-10	7.35136e-07	1.69873e-07	1.26908e-05	3.60462e-05	7.34162e-05	3.17923e-10	5.27982e-05	3.17899e-10	7.35134e-07	0.000129473	1.26908e-05	3.60462e-05	6.38061e-05	3.17923e-10	5.27982e-05	3.17899e-10	7.35134e-07	3.09413e-05	1.26908e-05	3.60462e-05	6.37945e-05	3.17923e-10	5.27982e-05	3.17899e-10	7.35134e-07	2.64098e-05	1.26908e-05	3.60462e-05	6.37945e-05	3.17923e-10	5.27982e-05	3.17899e-10	7.35134e-07	2.96079e-08	1.26908e-05	3.60462e-05	6.37945e-05	3.17923e-10	5.27982e-05	3.17899e-10	7.35134e-07	2.95107e-08	1.26908e-05	3.60462e-05	6.37945e-05	3.17923e-10	5.27982e-05	3.17899e-10	7.35134e-07	2.95106e-08	1.26908e-05	3.60462e-05	6.37945e-05	3.17923e-10	5.27982e-05	3.17899e-10	7.35134e-07	2.95106e-08	1.26908e-05	3.60462e-05	6.37945e-05	3.17923e-10	5.27982e-05	3.17899e-10	7.35134e-07	2.95106e-08	1.26908e-05	3.60462e-05	6.37945e-05	3.17923e-10	5.27982e-05	3.17899e-10	7.35134e-07	2.95106e-08	1.26908e-05	3.60462e-05	6.37945e-05	3.17923e-10	5.27982e-05	3.17899e-10	7.35134e-07	7.34035e-07	1.26908e-05	3.60462e-05	6.37945e-05	3.17923e-10	5.27982e-05	3.17899e-10	7.35134e-07	7.35132e-07	1.26908e-05	3.60462e-05	6.37945e-05	3.17923e-10	5.27982e-05	3.17899e-10	7.35134e-07	7.35134e-07	1.26908e-05	3.60462e-05	6.37945e-05	3.17923e-10	5.27982e-05	3.17899e-10	7.35134e-07	7.35134e-07	1.26908e-05	3.60462e-05	6.37945e-05	3.17923e-10	5.27982e-05	3.17899e-10	7.35134e-07	7.35134e-07	1.26908e-05	3.60462e-05	6.37945e-05	3.17923e-10	5.27982e-05	3.17899e-10	7.35134e-07	7.35134e-07	1.26908e-05	3.60462e-05	6.37945e-05	3.17923e-10	5.27982e-05	3.17899e-10	7.35134e-07	7.35134e-07	1.26908e-05	3.60462e-05	6.37945e-05	3.17923e-10	5.27982e-05	3.17899e-10	7.35134e-07	7.35134e-07	1.26908e-05	3.60462e-05	6.37945e-05	3.17923e-10	5.27982e-05	3.17899e-10	7.35134e-07	7.35134e-07	0	0	0	0	0	0	0	0	9.51579e-05	9.51579e-05	9.51579e-05	9.51579e-05	9.51579e-05	9.51579e-05	9.51579e-05	9.51579e-05	9.40826e-05	9.40826e-05	9.40826e-05	9.40826e-05	9.40826e-05	9.40826e-05	9.40826e-05	9.40826e-05	9.40947e-05	9.40947e-05	9.40947e-05	9.40947e-05	9.40947e-05	9.40947e-05	9.40947e-05	9.40947e-05	1.3767e-06	1.3767e-06	1.3767e-06	1.3767e-06	1.3767e-06	1.3767e-06	1.3767e-06	1.3767e-06	1.377e-06	1.377e-06	1.377e-06	1.377e-06	1.377e-06	1.377e-06	1.377e-06	1.377e-06	1.377e-06	1.377e-06	1.377e-06	1.377e-06	1.377e-06	1.377e-06	1.377e-06	1.377e-06	1.377e-06	1.377e-06	1.377e-06	1.377e-06	1.377e-06	1.377e-06	1.377e-06	1.377e-06	1.377e-06	1.377e-06	1.377e-06	1.377e-06	1.377e-06	1.377e-06	1.377e-06	1.377e-06	1.377e-06	1.377e-06	1.377e-06	1.377e-06	1.377e-06	1.377e-06	1.377e-06	1.377e-06	1.50653e-05	1.26006e-05	1.14384e-05	0.00363931	1.26006e-05	0.987004	0.00363931	1.50653e-05	0.144807	1.10126e-06	6.35944e-06	0.821954	5.08436e-07	0.985911	1.14109e-06	1.03408e-10	0.0743607	0.00139455	7.77254e-06	0.800456	3.75991e-08	0.987217	3.36582e-06	4.36951e-11	0.372158	2.36631e-05	7.73942e-06	0.800791	2.97413e-08	0.987207	3.37078e-06	4.36941e-11	0.669081	0.0158655	7.74027e-06	0.800795	2.77783e-08	0.987207	3.37079e-06	4.36941e-11	0.742653	7.9583e-05	7.74025e-06	0.800795	2.70501e-08	0.987207	3.37079e-06	4.36941e-11	0.752986	0.0108566	7.74025e-06	0.800795	2.67556e-08	0.987207	3.37079e-06	4.36941e-11	0.754218	0.000144701	7.74025e-06	0.800795	2.66322e-08	0.987207	3.37079e-06	4.36941e-11	0.754362	0.0142632	0.000159796	0.800795	2.65799e-08	0.987207	3.37079e-06	4.36941e-11	0.942355	0.0145777	0.000511744	0.0334275	5.4836e-07	2.8022e-05	2.89989e-08	2.32568e-10	0.910028	0.966952	0.0205677	0.026508	9.93722e-07	1.05523e-05	3.3253e-08	0.000168132	0.882243	0.967409	0.00491441	0.020787	1.19919e-06	9.61683e-06	4.01645e-08	0.000244061	0.835205	0.886255	0.0320299	0.0129294	1.69795e-06	3.26486e-05	6.02206e-08	0.000190034	0.693776	0.145039	0.0140391	0.00219893	5.11977e-06	9.43362e-05	3.49083e-07	0.000193337	0.101643	0.00134773	0.00601161	3.2666e-06	0.000396419	5.48691e-12	1.81528e-06	0.000193091	0.000204638	0.000148721	2.34985e-07	1.09756e-07	0.000132704	3.72283e-12	2.68944e-07	6.32601e-05	0.000194365	0.000139812	5.09237e-06	8.16782e-08	0.000139994	3.2096e-14	8.18652e-08	1.13046e-06	0.000194837	0.000139869	0.000106136	8.1606e-08	0.000140011	2.9404e-14	8.17661e-08	2.58661e-05	0.000194836	0.000139869	0.000112104	8.1606e-08	0.000140011	2.94639e-14	8.17666e-08	1.28002e-05	0.000194836	0.000139869	0.000112101	8.1606e-08	0.000140011	2.94642e-14	8.17666e-08	5.06541e-06	0.000280864	8.50903e-05	9.74268e-05	2.93729e-07	8.51767e-05	1.43261e-11	2.94307e-07	9.21843e-08	7.10528e-05	8.49387e-05	9.62915e-05	2.93006e-07	8.51432e-05	1.41063e-11	2.93584e-07	5.22314e-05	7.09876e-05	8.49384e-05	9.62962e-05	2.93006e-07	8.51433e-05	1.41065e-11	2.93584e-07	0.00279372	7.09874e-05	8.49384e-05	9.40445e-05	2.93006e-07	8.51433e-05	1.41065e-11	2.93584e-07	1.2402e-05	7.09874e-05	8.49384e-05	9.36745e-05	2.93006e-07	8.51433e-05	1.41065e-11	2.93584e-07	1.26528e-05	7.09874e-05	8.49384e-05	9.36741e-05	2.93006e-07	8.51433e-05	1.41065e-11	2.93584e-07	4.73015e-09	7.09874e-05	8.49384e-05	9.36741e-05	2.93006e-07	8.51433e-05	1.41065e-11	2.93584e-07	4.71674e-09	7.09874e-05	8.49384e-05	9.36741e-05	2.93006e-07	8.51433e-05	1.41065e-11	2.93584e-07	4.71672e-09	7.09874e-05	8.49384e-05	9.36741e-05	2.93006e-07	8.51433e-05	1.41065e-11	2.93584e-07	4.71672e-09	7.09874e-05	8.49384e-05	9.36741e-05	2.93006e-07	8.51433e-05	1.41065e-11	2.93584e-07	4.71672e-09	7.09874e-05	8.49384e-05	9.36741e-05	2.93006e-07	8.51433e-05	1.41065e-11	2.93584e-07	4.71672e-09	7.09874e-05	8.49384e-05	9.36741e-05	2.93006e-07	8.51433e-05	1.41065e-11	2.93584e-07	2.92915e-07	7.09874e-05	8.49384e-05	9.36741e-05	2.93006e-07	8.51433e-05	1.41065e-11	2.93584e-07	2.93583e-07	7.09874e-05	8.49384e-05	9.36741e-05	2.93006e-07	8.51433e-05	1.41065e-11	2.93584e-07	2.93584e-07	7.09874e-05	8.49384e-05	9.36741e-05	2.93006e-07	8.51433e-05	1.41065e-11	2.93584e-07	2.93584e-07	7.09874e-05	8.49384e-05	9.36741e-05	2.93006e-07	8.51433e-05	1.41065e-11	2.93584e-07	2.93584e-07	7.09874e-05	8.49384e-05	9.36741e-05	2.93006e-07	8.51433e-05	1.41065e-11	2.93584e-07	2.93584e-07	7.09874e-05	8.49384e-05	9.36741e-05	2.93006e-07	8.51433e-05	1.41065e-11	2.93584e-07	2.93584e-07	7.09874e-05	8.49384e-05	9.36741e-05	2.93006e-07	8.51433e-05	1.41065e-11	2.93584e-07	2.93584e-07	7.09874e-05	8.49384e-05	9.36741e-05	2.93006e-07	8.51433e-05	1.41065e-11	2.93584e-07	2.93584e-07	0	0	0	0	0	0	0	0	9.51579e-05	9.51579e-05	9.51579e-05	9.51579e-05	9.51579e-05	9.51579e-05	9.51579e-05	9.51579e-05	8.4134e-05	8.4134e-05	8.4134e-05	8.4134e-05	8.4134e-05	8.4134e-05	8.4134e-05	8.4134e-05	8.41326e-05	8.41326e-05	8.41326e-05	8.41326e-05	8.41326e-05	8.41326e-05	8.41326e-05	8.41326e-05	2.54156e-05	2.54156e-05	2.54156e-05	2.54156e-05	2.54156e-05	2.54156e-05	2.54156e-05	2.54156e-05	2.54022e-05	2.54022e-05	2.54022e-05	2.54022e-05	2.54022e-05	2.54022e-05	2.54022e-05	2.54022e-05	2.54022e-05	2.54022e-05	2.54022e-05	2.54022e-05	2.54022e-05	2.54022e-05	2.54022e-05	2.54022e-05	2.54022e-05	2.54022e-05	2.54022e-05	2.54022e-05	2.54022e-05	2.54022e-05	2.54022e-05	2.54022e-05	2.54022e-05	2.54022e-05	2.54022e-05	2.54022e-05	2.54022e-05	2.54022e-05	2.54022e-05	2.54022e-05	2.54022e-05	2.54022e-05	2.54022e-05	2.54022e-05	2.54022e-05	2.54022e-05	2.54022e-05	2.54022e-05	4.75485e-05	4.66917e-05	4.6239e-05	0.00023873	4.75485e-05	0.905005	0.00410299	5.74414e-05	2.94212e-08	9.13445e-08	9.17315e-09	1.03499e-05	2.33194e-07	0.998885	0.801329	0.004927	3.86254e-07	8.77309e-08	7.4009e-09	1.22709e-05	2.77676e-06	0.998836	0.89252	0.00554778	4.83993e-08	1.25088e-08	7.4348e-09	1.22435e-05	3.56823e-06	0.998837	0.89247	0.0055477	1.30294e-08	4.608e-08	7.43392e-09	1.22431e-05	3.83857e-06	0.998837	0.89247	0.0055477	8.90608e-09	1.2102e-08	7.43393e-09	1.22431e-05	3.9492e-06	0.998837	0.89247	0.0055477	8.39935e-09	3.85315e-08	7.43393e-09	1.22431e-05	3.99573e-06	0.998837	0.89247	0.0055477	8.33999e-09	1.08359e-08	7.43393e-09	1.22431e-05	4.01551e-06	0.998837	0.89247	0.0055477	8.33311e-09	2.73202e-08	1.75623e-08	1.22431e-05	4.02397e-06	0.998837	0.89247	0.0055477	1.78571e-08	1.31007e-08	2.76928e-08	3.15607e-06	9.51491e-06	0.263461	0.286714	0.0055477	2.00211e-08	1.89624e-08	2.8546e-06	3.50853e-06	6.46898e-06	0.182449	0.247975	3.10263e-07	2.28765e-08	2.69126e-08	4.03763e-07	3.92596e-06	7.21083e-06	0.101952	0.211646	1.62807e-07	2.72195e-08	5.14838e-08	3.2665e-07	4.87436e-06	8.53339e-06	0.0315856	0.147991	2.12732e-07	3.89768e-08	3.60711e-07	3.80983e-07	1.07732e-05	1.48172e-05	0.0145147	0.0256307	2.08866e-07	9.63626e-08	9.83034e-05	2.81893e-07	2.81776e-05	0.000108089	2.61257e-09	2.39274e-06	2.0915e-07	0.000109035	9.82972e-05	0.000172696	1.12429e-05	0.000113992	2.32903e-14	5.93044e-08	1.68264e-07	0.000100837	9.13135e-05	2.18649e-05	1.12928e-05	9.40909e-05	1.9174e-13	8.73253e-08	0.000742076	0.000100786	9.12956e-05	8.78177e-05	1.12966e-05	9.40554e-05	1.79693e-13	8.73456e-08	0.00063854	0.000100789	9.12956e-05	8.79359e-05	1.12966e-05	9.40554e-05	1.79435e-13	8.73453e-08	0.00201195	0.000100789	9.12956e-05	8.80055e-05	1.12966e-05	9.40554e-05	1.79437e-13	8.73453e-08	0.000522038	0.000107313	8.33309e-05	8.57849e-05	1.62858e-05	8.17437e-05	4.14933e-10	9.41705e-07	2.16037e-05	8.19312e-05	8.33288e-05	8.41269e-05	1.6285e-05	8.17328e-05	4.07862e-10	9.42393e-07	3.2058e-08	8.1838e-05	8.33289e-05	8.41228e-05	1.6285e-05	8.17328e-05	4.07848e-10	9.42391e-07	3.28067e-06	8.18382e-05	8.33289e-05	8.39244e-05	1.6285e-05	8.17328e-05	4.07848e-10	9.42391e-07	1.28011e-05	8.18382e-05	8.33289e-05	8.41424e-05	1.6285e-05	8.17328e-05	4.07848e-10	9.42391e-07	1.19046e-05	8.18382e-05	8.33289e-05	8.41425e-05	1.6285e-05	8.17328e-05	4.07848e-10	9.42391e-07	3.78936e-08	8.18382e-05	8.33289e-05	8.41425e-05	1.6285e-05	8.17328e-05	4.07848e-10	9.42391e-07	3.78729e-08	8.18382e-05	8.33289e-05	8.41425e-05	1.6285e-05	8.17328e-05	4.07848e-10	9.42391e-07	3.78729e-08	8.18382e-05	8.33289e-05	8.41425e-05	1.6285e-05	8.17328e-05	4.07848e-10	9.42391e-07	3.78729e-08	8.18382e-05	8.33289e-05	8.41425e-05	1.6285e-05	8.17328e-05	4.07848e-10	9.42391e-07	3.78729e-08	8.18382e-05	8.33289e-05	8.41425e-05	1.6285e-05	8.17328e-05	4.07848e-10	9.42391e-07	3.78729e-08	8.18382e-05	8.33289e-05	8.41425e-05	1.6285e-05	8.17328e-05	4.07848e-10	9.42391e-07	9.42036e-07	8.18382e-05	8.33289e-05	8.41425e-05	1.6285e-05	8.17328e-05	4.07848e-10	9.42391e-07	9.42391e-07	8.18382e-05	8.33289e-05	8.41425e-05	1.6285e-05	8.17328e-05	4.07848e-10	9.42391e-07	9.42391e-07	8.18382e-05	8.33289e-05	8.41425e-05	1.6285e-05	8.17328e-05	4.07848e-10	9.42391e-07	9.42391e-07	8.18382e-05	8.33289e-05	8.41425e-05	1.6285e-05	8.17328e-05	4.07848e-10	9.42391e-07	9.42391e-07	8.18382e-05	8.33289e-05	8.41425e-05	1.6285e-05	8.17328e-05	4.07848e-10	9.42391e-07	9.42391e-07	8.18382e-05	8.33289e-05	8.41425e-05	1.6285e-05	8.17328e-05	4.07848e-10	9.42391e-07	9.42391e-07	8.18382e-05	8.33289e-05	8.41425e-05	1.6285e-05	8.17328e-05	4.07848e-10	9.42391e-07	9.42391e-07	8.18382e-05	8.33289e-05	8.41425e-05	1.6285e-05	8.17328e-05	4.07848e-10	9.42391e-07	9.42391e-07	0	0	0	0	0	0	0	0	9.51579e-05	9.51579e-05	9.51579e-05	9.51579e-05	9.51579e-05	9.51579e-05	9.51579e-05	9.51579e-05	0.00010065	0.00010065	0.00010065	0.00010065	0.00010065	0.00010065	0.00010065	0.00010065	0.000100666	0.000100666	0.000100666	0.000100666	0.000100666	0.000100666	0.000100666	0.000100666	8.21732e-05	8.21732e-05	8.21732e-05	8.21732e-05	8.21732e-05	8.21732e-05	8.21732e-05	8.21732e-05	8.21544e-05	8.21544e-05	8.21544e-05	8.21544e-05	8.21544e-05	8.21544e-05	8.21544e-05	8.21544e-05	8.21544e-05	8.21544e-05	8.21544e-05	8.21544e-05	8.21544e-05	8.21544e-05	8.21544e-05	8.21544e-05	8.21544e-05	8.21544e-05	8.21544e-05	8.21544e-05	8.21544e-05	8.21544e-05	8.21544e-05	8.21544e-05	8.21544e-05	8.21544e-05	8.21544e-05	8.21544e-05	8.21544e-05	8.21544e-05	8.21544e-05	8.21544e-05	8.21544e-05	8.21544e-05	8.21544e-05	8.21544e-05	8.21544e-05	8.21544e-05	8.21544e-05	8.21544e-05	9.10836e-05	9.09846e-05	9.09324e-05	0.000120326	9.13607e-05	0.0283492	0.000751282	0.000100643	0.000497089	1.15609e-06	3.34021e-06	3.54662e-05	9.73219e-07	0.871638	0.139806	0.000243633	0.0107541	0.000414565	2.7604e-06	3.29448e-05	2.37986e-07	0.870792	0.375964	0.000204317	0.00175958	7.73361e-06	2.77178e-06	3.28783e-05	2.92299e-07	0.870752	0.376065	0.000204311	0.000539954	0.000465406	2.77149e-06	3.28774e-05	3.12163e-07	0.870751	0.376065	0.000204311	0.000383261	1.15144e-05	2.77149e-06	3.28774e-05	3.20256e-07	0.870751	0.376065	0.000204311	0.000363587	0.000321686	2.77149e-06	3.28774e-05	3.23652e-07	0.870751	0.376065	0.000204311	0.000361276	1.27161e-05	2.77149e-06	3.28774e-05	3.25095e-07	0.870751	0.376065	0.000204311	0.000361008	0.000231999	3.20784e-06	3.28774e-05	3.25712e-07	0.870751	0.376065	0.000204311	0.000423166	1.01664e-05	4.7158e-06	2.60744e-05	3.77298e-07	0.391234	0.182369	0.000178622	0.000407485	0.000253639	0.00587186	2.72378e-05	2.95205e-07	0.196098	0.156666	2.14283e-07	0.000429868	0.000444686	0.000284392	2.8579e-05	3.64322e-07	0.0916399	0.134016	6.89207e-08	0.000460959	0.000604027	0.000467232	3.1304e-05	5.1835e-07	0.0324099	0.0951615	8.7693e-08	0.000532758	0.00150911	0.000348395	4.3535e-05	1.60742e-06	0.0181213	0.0191662	8.62585e-08	0.000804438	0.000131884	0.000401056	7.92284e-05	5.57143e-05	4.28537e-07	1.74139e-05	8.6364e-08	9.63284e-05	9.79199e-05	0.000636359	6.42405e-05	0.000104358	1.4012e-09	2.0903e-06	8.34447e-08	0.000103298	0.000101604	4.72154e-06	7.13761e-05	0.000102611	3.27942e-09	2.66727e-06	0.000678207	0.000103403	0.000101655	9.90801e-05	7.1413e-05	0.00010258	3.52308e-09	2.67656e-06	0.00201095	0.000103403	0.000101655	0.000101636	7.14131e-05	0.00010258	3.52539e-09	2.67658e-06	0.00621893	0.000103403	0.000101655	0.000101612	7.14131e-05	0.00010258	3.52539e-09	2.67658e-06	0.00248113	0.000104067	0.000100684	0.000101342	7.60358e-05	0.000100182	3.15625e-07	1.21622e-05	9.56274e-06	0.000100455	0.000100595	0.000100688	7.60683e-05	0.000100224	3.13768e-07	1.21686e-05	2.96504e-08	0.000100472	0.000100595	0.000100688	7.60684e-05	0.000100224	3.13767e-07	1.21686e-05	4.41865e-05	0.000100472	0.000100595	0.000100674	7.60684e-05	0.000100224	3.13767e-07	1.21686e-05	3.42658e-05	0.000100472	0.000100595	0.000100707	7.60684e-05	0.000100224	3.13767e-07	1.21686e-05	3.59499e-05	0.000100472	0.000100595	0.000100707	7.60684e-05	0.000100224	3.13767e-07	1.21686e-05	2.67607e-06	0.000100472	0.000100595	0.000100707	7.60684e-05	0.000100224	3.13767e-07	1.21686e-05	2.6733e-06	0.000100472	0.000100595	0.000100707	7.60684e-05	0.000100224	3.13767e-07	1.21686e-05	2.6733e-06	0.000100472	0.000100595	0.000100707	7.60684e-05	0.000100224	3.13767e-07	1.21686e-05	2.6733e-06	0.000100472	0.000100595	0.000100707	7.60684e-05	0.000100224	3.13767e-07	1.21686e-05	2.6733e-06	0.000100472	0.000100595	0.000100707	7.60684e-05	0.000100224	3.13767e-07	1.21686e-05	2.6733e-06	0.000100472	0.000100595	0.000100707	7.60684e-05	0.000100224	3.13767e-07	1.21686e-05	1.21474e-05	0.000100472	0.000100595	0.000100707	7.60684e-05	0.000100224	3.13767e-07	1.21686e-05	1.21685e-05	0.000100472	0.000100595	0.000100707	7.60684e-05	0.000100224	3.13767e-07	1.21686e-05	1.21686e-05	0.000100472	0.000100595	0.000100707	7.60684e-05	0.000100224	3.13767e-07	1.21686e-05	1.21686e-05	0.000100472	0.000100595	0.000100707	7.60684e-05	0.000100224	3.13767e-07	1.21686e-05	1.21686e-05	0.000100472	0.000100595	0.000100707	7.60684e-05	0.000100224	3.13767e-07	1.21686e-05	1.21686e-05	0.000100472	0.000100595	0.000100707	7.60684e-05	0.000100224	3.13767e-07	1.21686e-05	1.21686e-05	0.000100472	0.000100595	0.000100707	7.60684e-05	0.000100224	3.13767e-07	1.21686e-05	1.21686e-05	0.000100472	0.000100595	0.000100707	7.60684e-05	0.000100224	3.13767e-07	1.21686e-05	1.21686e-05	0	0	0	0	0	0	0	0	9.51579e-05	9.51579e-05	9.51579e-05	9.51579e-05	9.51579e-05	9.51579e-05	9.51579e-05	9.51579e-05	0.000145661	0.000145661	0.000145661	0.000145661	0.000145661	0.000145661	0.000145661	0.000145661	0.00014566	0.00014566	0.00014566	0.00014566	0.00014566	0.00014566	0.00014566	0.00014566	0.000142718	0.000142718	0.000142718	0.000142718	0.000142718	0.000142718	0.000142718	0.000142718	0.000142767	0.000142767	0.000142767	0.000142767	0.000142767	0.000142767	0.000142767	0.000142767	0.000142767	0.000142767	0.000142767	0.000142767	0.000142767	0.000142767	0.000142767	0.000142767	0.000142767	0.000142767	0.000142767	0.000142767	0.000142767	0.000142767	0.000142767	0.000142767	0.000142767	0.000142767	0.000142767	0.000142767	0.000142767	0.000142767	0.000142767	0.000142767	0.000142767	0.000142767	0.000142767	0.000142767	0.000142767	0.000142767	0.000142767	0.000142767	0.00014424	0.000144235	0.000144232	0.000148384	0.000144299	0.000744704	0.000262394	0.000148384	0.000250779	0.0158368	0.0149728	0.00275058	0.0190018	0.94875	0.448023	0.950961	0.0475957	9.41159e-05	0.0122312	0.00289346	0.03522	0.951187	0.188072	0.979105	0.00646749	0.00441906	0.0122845	0.00288724	0.0439334	0.951193	0.188058	0.979106	0.00183622	0.000154649	0.0122831	0.00288716	0.0469837	0.951194	0.188058	0.979106	0.00127355	0.00371367	0.0122831	0.00288716	0.0482242	0.951194	0.188058	0.979106	0.00120379	0.000220729	0.0122831	0.00288716	0.0487446	0.951194	0.188058	0.979106	0.0011956	0.00384234	0.0122831	0.00288716	0.0489657	0.951194	0.188058	0.979106	0.00119465	0.000355797	0.0124635	0.00288716	0.0490601	0.951194	0.188058	0.979106	0.00121597	0.00979823	0.00921406	0.00282009	0.0497941	0.927938	0.16175	0.978349	0.000758992	0.00151665	0.000204673	0.00253416	0.0298608	0.960342	0.145444	0.687144	0.000656798	0.000793546	0.000926131	0.00227123	0.0246342	0.968812	0.123316	0.532945	0.000544285	0.000475074	0.000132436	0.00182666	0.017817	0.903381	0.085385	0.596123	0.000370435	0.000130229	0.000274153	0.000806312	0.00614887	0.435213	0.0154079	0.591894	0.000131936	0.000165697	0.000182592	0.000148571	0.000237425	0.000462001	9.42824e-05	0.592209	9.7346e-05	9.51228e-05	0.293334	0.000105489	0.000102785	4.61655e-05	5.81619e-05	0.589719	0.00014018	0.000145521	0.00253482	0.000140095	0.000145721	4.64358e-06	4.86006e-05	0.989343	0.000139858	0.000145472	0.00014591	0.000140188	0.000145748	6.53558e-06	4.86582e-05	0.799067	0.000139853	0.000145472	0.000140753	0.000140188	0.000145748	6.53761e-06	4.86581e-05	0.888653	0.000139853	0.000145472	0.000140568	0.000140188	0.000145748	6.53734e-06	4.86581e-05	0.880779	0.000139907	0.000145388	0.000140545	0.000141088	0.000145405	2.7174e-05	7.99848e-05	0.997662	0.000145434	0.000145802	0.000145715	0.000141593	0.000145584	2.81832e-05	8.00668e-05	0.384132	0.000145739	0.000145802	0.00014572	0.000141593	0.000145584	2.81833e-05	8.00669e-05	0.0107501	0.000145739	0.000145802	0.000145719	0.000141593	0.000145584	2.81833e-05	8.00669e-05	9.63273e-05	0.000145739	0.000145802	0.000145762	0.000141593	0.000145584	2.81833e-05	8.00669e-05	0.000106802	0.000145739	0.000145802	0.000145762	0.000141593	0.000145584	2.81833e-05	8.00669e-05	5.20138e-05	0.000145739	0.000145802	0.000145762	0.000141593	0.000145584	2.81833e-05	8.00669e-05	5.21006e-05	0.000145739	0.000145802	0.000145762	0.000141593	0.000145584	2.81833e-05	8.00669e-05	5.21007e-05	0.000145739	0.000145802	0.000145762	0.000141593	0.000145584	2.81833e-05	8.00669e-05	5.21007e-05	0.000145739	0.000145802	0.000145762	0.000141593	0.000145584	2.81833e-05	8.00669e-05	5.21007e-05	0.000145739	0.000145802	0.000145762	0.000141593	0.000145584	2.81833e-05	8.00669e-05	5.21007e-05	0.000145739	0.000145802	0.000145762	0.000141593	0.000145584	2.81833e-05	8.00669e-05	8.00779e-05	0.000145739	0.000145802	0.000145762	0.000141593	0.000145584	2.81833e-05	8.00669e-05	8.0067e-05	0.000145739	0.000145802	0.000145762	0.000141593	0.000145584	2.81833e-05	8.00669e-05	8.00669e-05	0.000145739	0.000145802	0.000145762	0.000141593	0.000145584	2.81833e-05	8.00669e-05	8.00669e-05	0.000145739	0.000145802	0.000145762	0.000141593	0.000145584	2.81833e-05	8.00669e-05	8.00669e-05	0.000145739	0.000145802	0.000145762	0.000141593	0.000145584	2.81833e-05	8.00669e-05	8.00669e-05	0.000145739	0.000145802	0.000145762	0.000141593	0.000145584	2.81833e-05	8.00669e-05	8.00669e-05	0.000145739	0.000145802	0.000145762	0.000141593	0.000145584	2.81833e-05	8.00669e-05	8.00669e-05	0.000145739	0.000145802	0.000145762	0.000141593	0.000145584	2.81833e-05	8.00669e-05	8.00669e-05	0	0	0	0	0	0	0	0	9.51579e-05	9.51579e-05	9.51579e-05	9.51579e-05	9.51579e-05	9.51579e-05	9.51579e-05	9.51579e-05	0.000101823	0.000101823	0.000101823	0.000101823	0.000101823	0.000101823	0.000101823	0.000101823	0.000101817	0.000101817	0.000101817	0.000101817	0.000101817	0.000101817	0.000101817	0.000101817	9.74368e-05	9.74368e-05	9.74368e-05	9.74368e-05	9.74368e-05	9.74368e-05	9.74368e-05	9.74368e-05	9.74383e-05	9.74383e-05	9.74383e-05	9.74383e-05	9.74383e-05	9.74383e-05	9.74383e-05	9.74383e-05	9.74382e-05	9.74382e-05	9.74382e-05	9.74382e-05	9.74382e-05	9.74382e-05	9.74382e-05	9.74382e-05	9.74382e-05	9.74382e-05	9.74382e-05	9.74382e-05	9.74382e-05	9.74382e-05	9.74382e-05	9.74382e-05	9.74382e-05	9.74382e-05	9.74382e-05	9.74382e-05	9.74382e-05	9.74382e-05	9.74382e-05	9.74382e-05	9.74382e-05	9.74382e-05	9.74382e-05	9.74382e-05	9.74382e-05	9.74382e-05	9.74382e-05	9.74382e-05	0.000356851	0.000356851	0.000117906	0.000101819	9.98864e-05	9.96089e-05	9.96089e-05	9.9605e-05	3.24485e-05	0.000249392	1.78015e-05	0.00118356	0.000118233	0.00673405	0.000792728	0.00303836	0.000228303	9.5563e-06	1.69506e-05	0.00134816	0.000752612	0.00695886	0.00049741	0.00396636	0.000139498	3.5791e-05	1.6968e-05	0.00134748	0.000801759	0.0069627	0.000497349	0.0039664	0.000104006	1.72093e-05	1.69675e-05	0.00134748	0.000814987	0.0069628	0.000497349	0.0039664	9.55202e-05	3.93411e-05	1.69675e-05	0.00134748	0.000820187	0.0069628	0.000497349	0.0039664	9.42735e-05	1.94195e-05	1.69675e-05	0.00134748	0.000822341	0.0069628	0.000497349	0.0039664	9.41235e-05	4.32355e-05	1.69675e-05	0.00134748	0.00082325	0.0069628	0.000497349	0.0039664	9.4106e-05	2.55291e-05	1.73722e-05	0.00134748	0.000823638	0.0069628	0.000497349	0.0039664	5.61558e-05	5.7688e-05	1.29524e-05	0.00133036	0.000843434	0.00724923	0.000518345	0.00413904	4.24672e-05	7.04632e-05	2.8496e-06	0.00121918	0.000736965	0.00878156	0.000502969	0.0102961	3.79251e-05	4.81245e-05	5.46644e-06	0.00111402	0.000684992	0.010199	0.0004806	0.0112433	3.27375e-05	3.06796e-05	2.94223e-06	0.000933205	0.000607663	0.00779143	0.000435894	0.0119277	2.4207e-05	9.48061e-06	3.968e-06	0.000482446	0.000412517	0.00318481	0.00028594	0.0118802	1.20431e-05	2.61148e-05	1.29402e-06	0.000115401	0.000127317	0.000245421	0.000107644	0.0118837	9.95051e-06	8.96917e-06	6.87735e-05	0.000104249	9.68419e-05	0.00059345	0.000150562	0.0116348	1.0444e-05	9.85367e-06	0.00010155	0.000100178	0.000102265	9.83607e-05	0.00010212	0.0220996	1.04326e-05	9.84941e-06	8.10961e-05	0.000100167	0.00010227	0.000101691	0.000101934	0.00803959	1.04327e-05	9.84941e-06	8.02323e-05	0.000100167	0.00010227	0.000101641	0.000101933	0.00932831	1.04327e-05	9.84941e-06	8.02387e-05	0.000100167	0.00010227	0.00010164	0.000101933	0.00992136	9.79835e-06	2.83987e-05	0.000131895	9.95283e-05	0.000101519	0.000101474	0.000101805	0.0450339	2.84302e-05	2.84309e-05	0.000132232	9.95693e-05	0.000101525	0.000101737	0.00010178	0.0100395	2.84226e-05	2.84309e-05	0.000132232	9.95693e-05	0.000101525	0.000101735	0.00010178	0.00198228	2.84226e-05	2.84309e-05	8.60351e-05	9.95693e-05	0.000101525	0.000101735	0.00010178	0.000104394	2.84226e-05	2.84309e-05	8.60582e-05	9.95693e-05	0.000101525	0.000101735	0.00010178	0.000101857	2.84226e-05	2.84309e-05	8.60582e-05	9.95693e-05	0.000101525	0.000101735	0.00010178	0.000101784	2.84226e-05	2.84309e-05	8.60582e-05	9.95693e-05	0.000101525	0.000101735	0.00010178	0.000101781	2.84226e-05	2.84309e-05	8.60582e-05	9.95693e-05	0.000101525	0.000101735	0.00010178	0.000101781	2.84226e-05	2.84309e-05	8.60582e-05	9.95693e-05	0.000101525	0.000101735	0.00010178	0.000101781	2.84226e-05	2.84309e-05	8.60582e-05	9.95693e-05	0.000101525	0.000101735	0.00010178	0.000101781	2.84226e-05	2.84309e-05	8.60582e-05	9.95693e-05	0.000101525	0.000101735	0.00010178	0.000101781	2.84226e-05	2.84309e-05	8.60582e-05	9.95693e-05	0.000101525	0.000101735	0.00010178	0.000101784	2.84226e-05	2.84309e-05	8.60582e-05	9.95693e-05	0.000101525	0.000101735	0.00010178	0.00010178	2.84226e-05	2.84309e-05	8.60582e-05	9.95693e-05	0.000101525	0.000101735	0.00010178	0.00010178	2.84226e-05	2.84309e-05	8.60582e-05	9.95693e-05	0.000101525	0.000101735	0.00010178	0.00010178	2.84226e-05	2.84309e-05	8.60582e-05	9.95693e-05	0.000101525	0.000101735	0.00010178	0.00010178	2.84226e-05	2.84309e-05	8.60582e-05	9.95693e-05	0.000101525	0.000101735	0.00010178	0.00010178	2.84226e-05	2.84309e-05	8.60582e-05	9.95693e-05	0.000101525	0.000101735	0.00010178	0.00010178	2.84226e-05	2.84309e-05	8.60582e-05	9.95693e-05	0.000101525	0.000101735	0.00010178	0.00010178	2.84226e-05	2.84309e-05	8.60582e-05	9.95693e-05	0.000101525	0.000101735	0.00010178	0.00010178	0	0	0	0	0	0	0	0	9.51579e-05	9.51579e-05	9.51579e-05	9.51579e-05	9.51579e-05	9.51579e-05	9.51579e-05	9.51579e-05	9.10043e-05	9.10043e-05	9.10043e-05	9.10043e-05	9.10043e-05	9.10043e-05	9.10043e-05	9.10043e-05	9.10159e-05	9.10159e-05	9.10159e-05	9.10159e-05	9.10159e-05	9.10159e-05	9.10159e-05	9.10159e-05	5.89233e-05	5.89233e-05	5.89233e-05	5.89233e-05	5.89233e-05	5.89233e-05	5.89233e-05	5.89233e-05	5.89075e-05	5.89075e-05	5.89075e-05	5.89075e-05	5.89075e-05	5.89075e-05	5.89075e-05	5.89075e-05	5.89075e-05	5.89075e-05	5.89075e-05	5.89075e-05	5.89075e-05	5.89075e-05	5.89075e-05	5.89075e-05	5.89075e-05	5.89075e-05	5.89075e-05	5.89075e-05	5.89075e-05	5.89075e-05	5.89075e-05	5.89075e-05	5.89075e-05	5.89075e-05	5.89075e-05	5.89075e-05	5.89075e-05	5.89075e-05	5.89075e-05	5.89075e-05	5.89075e-05	5.89075e-05	5.89075e-05	5.89075e-05	5.89075e-05	5.89075e-05	5.89075e-05	5.89075e-05	0.00648413	0.00648413	0.0001332	9.09916e-05	7.53209e-05	7.33083e-05	7.33083e-05	7.32247e-05	0.00993405	0.00150606	0.000225544	7.42304e-08	1.05922e-05	1.21545e-05	0.00579182	0.00022616	0.00864095	0.240397	0.000193857	6.29414e-08	1.02639e-06	1.11014e-05	0.016508	0.00020278	0.00204672	0.0197672	0.000194495	6.28396e-08	1.2008e-06	1.1094e-05	0.0165054	0.000202775	0.000796295	0.0528689	0.000194478	6.28383e-08	1.26555e-06	1.10938e-05	0.0165054	0.000202775	0.000605479	0.0137945	0.000194479	6.28383e-08	1.29169e-06	1.10938e-05	0.0165054	0.000202775	0.000580521	0.0416359	0.000194479	6.28383e-08	1.30262e-06	1.10938e-05	0.0165054	0.000202775	0.000577573	0.0101551	0.000194479	6.28383e-08	1.30726e-06	1.10938e-05	0.0165054	0.000202775	0.000577231	0.0210478	0.000245208	6.28383e-08	1.30924e-06	1.10938e-05	0.0165054	0.000202775	3.3422e-05	0.00019298	0.000116212	5.54292e-08	1.65191e-06	1.61906e-05	0.0242078	0.000306867	5.77449e-05	5.40913e-05	0.0234061	7.09499e-08	1.29652e-06	9.74882e-06	0.0210325	2.9453e-09	7.90082e-05	0.000131011	0.00232073	9.18303e-08	1.524e-06	4.52635e-06	0.0182368	1.02188e-09	0.000118827	0.0005168	0.00330217	1.51652e-07	1.9635e-06	1.80875e-06	0.0134651	1.23909e-09	0.000275179	0.0226878	0.00259782	9.69365e-07	4.46814e-06	2.51235e-06	0.00354426	1.22271e-09	0.00591102	1.24832e-06	0.000128534	6.51475e-05	6.66228e-05	0.000153325	0.000145643	1.22391e-09	5.91736e-08	4.411e-08	4.61818e-05	6.05685e-05	0.000105665	6.17958e-07	2.81216e-05	9.9462e-10	5.95986e-08	4.10591e-08	2.51192e-07	7.7908e-05	9.51394e-05	8.95365e-05	9.21023e-05	1.12911e-06	5.96656e-08	4.10899e-08	4.96503e-05	7.79761e-05	9.51083e-05	9.35317e-05	9.25952e-05	2.45421e-06	5.96653e-08	4.10899e-08	5.00732e-05	7.79763e-05	9.51083e-05	9.35549e-05	9.2596e-05	5.91032e-06	5.96653e-08	4.10899e-08	5.00601e-05	7.79763e-05	9.51083e-05	9.35549e-05	9.2596e-05	5.78253e-06	4.13863e-08	1.02206e-06	0.000227431	7.32355e-05	8.8404e-05	9.10551e-05	9.07005e-05	8.92559e-08	1.02044e-06	1.02068e-06	0.000226818	7.32943e-05	8.84378e-05	9.09843e-05	9.08571e-05	8.72014e-10	1.02132e-06	1.02068e-06	0.000226813	7.32945e-05	8.84378e-05	9.09849e-05	9.08573e-05	2.11007e-07	1.02132e-06	1.02068e-06	4.99237e-05	7.32945e-05	8.84378e-05	9.09849e-05	9.08573e-05	8.65597e-05	1.02132e-06	1.02068e-06	5.00005e-05	7.32945e-05	8.84378e-05	9.09849e-05	9.08573e-05	9.17172e-05	1.02132e-06	1.02068e-06	5.00005e-05	7.32945e-05	8.84378e-05	9.09849e-05	9.08573e-05	9.07197e-05	1.02132e-06	1.02068e-06	5.00005e-05	7.32945e-05	8.84378e-05	9.09849e-05	9.08573e-05	9.07674e-05	1.02132e-06	1.02068e-06	5.00005e-05	7.32945e-05	8.84378e-05	9.09849e-05	9.08573e-05	9.07677e-05	1.02132e-06	1.02068e-06	5.00005e-05	7.32945e-05	8.84378e-05	9.09849e-05	9.08573e-05	9.07677e-05	1.02132e-06	1.02068e-06	5.00005e-05	7.32945e-05	8.84378e-05	9.09849e-05	9.08573e-05	9.07677e-05	1.02132e-06	1.02068e-06	5.00005e-05	7.32945e-05	8.84378e-05	9.09849e-05	9.08573e-05	9.07677e-05	1.02132e-06	1.02068e-06	5.00005e-05	7.32945e-05	8.84378e-05	9.09849e-05	9.08573e-05	9.08316e-05	1.02132e-06	1.02068e-06	5.00005e-05	7.32945e-05	8.84378e-05	9.09849e-05	9.08573e-05	9.08573e-05	1.02132e-06	1.02068e-06	5.00005e-05	7.32945e-05	8.84378e-05	9.09849e-05	9.08573e-05	9.08573e-05	1.02132e-06	1.02068e-06	5.00005e-05	7.32945e-05	8.84378e-05	9.09849e-05	9.08573e-05	9.08573e-05	1.02132e-06	1.02068e-06	5.00005e-05	7.32945e-05	8.84378e-05	9.09849e-05	9.08573e-05	9.08573e-05	1.02132e-06	1.02068e-06	5.00005e-05	7.32945e-05	8.84378e-05	9.09849e-05	9.08573e-05	9.08573e-05	1.02132e-06	1.02068e-06	5.00005e-05	7.32945e-05	8.84378e-05	9.09849e-05	9.08573e-05	9.08573e-05	1.02132e-06	1.02068e-06	5.00005e-05	7.32945e-05	8.84378e-05	9.09849e-05	9.08573e-05	9.08573e-05	1.02132e-06	1.02068e-06	5.00005e-05	7.32945e-05	8.84378e-05	9.09849e-05	9.08573e-05	9.08573e-05	0	0	0	0	0	0	0	0	9.51579e-05	9.51579e-05	9.51579e-05	9.51579e-05	9.51579e-05	9.51579e-05	9.51579e-05	9.51579e-05	0.000120415	0.000120415	0.000120415	0.000120415	0.000120415	0.000120415	0.000120415	0.000120415	0.000120418	0.000120418	0.000120418	0.000120418	0.000120418	0.000120418	0.000120418	0.000120418	9.37781e-06	9.37781e-06	9.37781e-06	9.37781e-06	9.37781e-06	9.37781e-06	9.37781e-06	9.37781e-06	9.37898e-06	9.37898e-06	9.37898e-06	9.37898e-06	9.37898e-06	9.37898e-06	9.37898e-06	9.37898e-06	9.37898e-06	9.37898e-06	9.37898e-06	9.37898e-06	9.37898e-06	9.37898e-06	9.37898e-06	9.37898e-06	9.37898e-06	9.37898e-06	9.37898e-06	9.37898e-06	9.37898e-06	9.37898e-06	9.37898e-06	9.37898e-06	9.37898e-06	9.37898e-06	9.37898e-06	9.37898e-06	9.37898e-06	9.37898e-06	9.37898e-06	9.37898e-06	9.37898e-06	9.37898e-06	9.37898e-06	9.37898e-06	9.37898e-06	9.37898e-06	9.37898e-06	9.37898e-06	0.3156	0.3156	0.000120433	0.000120433	3.97856e-05	3.43569e-05	3.43569e-05	3.37048e-05	0.275015	0.927636	0.00661183	1.84545e-05	0.0010304	0.00245436	0.0227599	0.128181	0.840131	0.608967	0.00555753	1.78853e-05	0.000698571	0.00241283	0.0127863	0.208007	0.483734	0.926092	0.00557837	1.78522e-05	0.000846025	0.00241247	0.0127825	0.208009	0.241134	0.431592	0.00557783	1.78518e-05	0.00089842	0.00241246	0.0127825	0.208009	0.188457	0.88947	0.00557785	1.78518e-05	0.000919678	0.00241246	0.0127825	0.208009	0.181189	0.479962	0.00557785	1.78518e-05	0.000928587	0.00241246	0.0127825	0.208009	0.180324	0.869644	0.00557785	1.78518e-05	0.00093237	0.00241246	0.0127825	0.208009	0.180224	0.479701	0.0212959	1.78518e-05	0.000933985	0.00241246	0.0127825	0.208009	2.74246e-05	0.00749325	0.000900016	8.58928e-06	0.00361612	0.0174254	0.0971842	0.733562	2.78106e-05	0.000414716	0.000218993	9.12783e-06	0.00234505	0.0256959	0.0872056	0.00250644	2.9889e-05	0.000383509	0.000357261	9.73465e-06	0.00212901	0.0247476	0.0750176	0.0012113	3.28353e-05	0.000558869	0.000102891	1.10046e-05	0.00179222	0.00884949	0.0539962	0.00150946	3.98849e-05	0.00170294	0.000159586	1.72156e-05	0.00102744	0.00236527	0.0121939	0.00148687	0.000907838	3.15029e-08	5.44755e-07	0.000103734	0.000455321	0.00314903	0.000507393	0.00148854	1.6055e-10	4.53871e-11	7.84434e-05	3.57648e-05	0.000131879	3.77757e-05	8.65047e-05	0.000458885	2.00492e-10	5.69741e-11	5.36694e-07	4.8304e-05	0.000156149	0.00011848	0.000142588	0.0380623	2.0025e-10	5.69767e-11	7.77519e-05	4.83425e-05	0.000156151	0.000148778	0.000142989	0.00545581	2.00245e-10	5.69767e-11	7.57174e-05	4.83426e-05	0.000156151	0.000148792	0.000142989	0.0106611	2.00245e-10	5.69767e-11	7.56477e-05	4.83426e-05	0.000156151	0.000148788	0.000142989	0.0145215	5.56334e-11	8.76974e-09	0.000814985	3.3533e-05	0.000101599	0.000114939	0.000117609	0.0839736	8.76744e-09	8.78188e-09	0.000834377	3.36236e-05	0.000101691	0.000117823	0.000117791	0.000364001	8.78309e-09	8.7819e-09	0.000834382	3.36237e-05	0.000101691	0.000117823	0.000117791	7.88543e-05	8.7831e-09	8.7819e-09	3.35717e-05	3.36237e-05	0.000101691	0.000117823	0.000117791	0.000119882	8.7831e-09	8.7819e-09	3.3608e-05	3.36237e-05	0.000101691	0.000117823	0.000117791	0.000130418	8.7831e-09	8.7819e-09	3.3608e-05	3.36237e-05	0.000101691	0.000117823	0.000117791	0.000116264	8.7831e-09	8.7819e-09	3.3608e-05	3.36237e-05	0.000101691	0.000117823	0.000117791	0.000116461	8.7831e-09	8.7819e-09	3.3608e-05	3.36237e-05	0.000101691	0.000117823	0.000117791	0.000116461	8.7831e-09	8.7819e-09	3.3608e-05	3.36237e-05	0.000101691	0.000117823	0.000117791	0.000116461	8.7831e-09	8.7819e-09	3.3608e-05	3.36237e-05	0.000101691	0.000117823	0.000117791	0.000116461	8.7831e-09	8.7819e-09	3.3608e-05	3.36237e-05	0.000101691	0.000117823	0.000117791	0.000116461	8.7831e-09	8.7819e-09	3.3608e-05	3.36237e-05	0.000101691	0.000117823	0.000117791	0.000117841	8.7831e-09	8.7819e-09	3.3608e-05	3.36237e-05	0.000101691	0.000117823	0.000117791	0.000117791	8.7831e-09	8.7819e-09	3.3608e-05	3.36237e-05	0.000101691	0.000117823	0.000117791	0.000117791	8.7831e-09	8.7819e-09	3.3608e-05	3.36237e-05	0.000101691	0.000117823	0.000117791	0.000117791	8.7831e-09	8.7819e-09	3.3608e-05	3.36237e-05	0.000101691	0.000117823	0.000117791	0.000117791	8.7831e-09	8.7819e-09	3.3608e-05	3.36237e-05	0.000101691	0.000117823	0.000117791	0.000117791	8.7831e-09	8.7819e-09	3.3608e-05	3.36237e-05	0.000101691	0.000117823	0.000117791	0.000117791	8.7831e-09	8.7819e-09	3.3608e-05	3.36237e-05	0.000101691	0.000117823	0.000117791	0.000117791	8.7831e-09	8.7819e-09	3.3608e-05	3.36237e-05	0.000101691	0.000117823	0.000117791	0.000117791	0	0	0	0	0	0	0	0	9.51579e-05	9.51579e-05	9.51579e-05	9.51579e-05	9.51579e-05	9.51579e-05	9.51579e-05	9.51579e-05	0.000119922	0.000119922	0.000119922	0.000119922	0.000119922	0.000119922	0.000119922	0.000119922	0.000119919	0.000119919	0.000119919	0.000119919	0.000119919	0.000119919	0.000119919	0.000119919	1.50946e-08	1.50946e-08	1.50946e-08	1.50946e-08	1.50946e-08	1.50946e-08	1.50946e-08	1.50946e-08	1.51015e-08	1.51015e-08	1.51015e-08	1.51015e-08	1.51015e-08	1.51015e-08	1.51015e-08	1.51015e-08	1.51015e-08	1.51015e-08	1.51015e-08	1.51015e-08	1.51015e-08	1.51015e-08	1.51015e-08	1.51015e-08	1.51015e-08	1.51015e-08	1.51015e-08	1.51015e-08	1.51015e-08	1.51015e-08	1.51015e-08	1.51015e-08	1.51015e-08	1.51015e-08	1.51015e-08	1.51015e-08	1.51015e-08	1.51015e-08	1.51015e-08	1.51015e-08	1.51015e-08	1.51015e-08	1.51015e-08	1.51015e-08	1.51015e-08	1.51015e-08	1.51015e-08	1.51015e-08	0.217197	0.217197	6.95441e-06	0.000119974	2.44919e-06	1.67302e-06	1.67302e-06	1.38487e-06	0.929804	0.966458	0.00108423	0.0251896	0.000207861	2.60443e-05	2.93384e-07	5.90003e-06	0.973834	0.553618	0.00116594	0.0250263	0.000168669	2.81021e-05	1.03797e-07	7.65982e-06	0.986586	0.955634	0.00116413	0.025045	0.000155373	2.80989e-05	1.03834e-07	7.65999e-06	0.991379	0.810423	0.00116418	0.0250452	0.00015156	2.80988e-05	1.03834e-07	7.65999e-06	0.992419	0.962304	0.00116417	0.0250452	0.000150102	2.80988e-05	1.03834e-07	7.65999e-06	0.992568	0.847368	0.00116417	0.0250452	0.000149505	2.80988e-05	1.03834e-07	7.65999e-06	0.992585	0.969276	0.00116417	0.0250452	0.000149254	2.80988e-05	1.03834e-07	7.65999e-06	0.992587	0.908542	0.119315	0.0250452	0.000149147	2.80988e-05	1.03834e-07	7.65999e-06	2.50418e-05	0.00556749	0.00090897	0.00197893	0.0170386	0.00829529	6.42379e-05	0.0180529	1.59128e-05	0.00671504	7.48949e-06	0.00164237	0.0183714	0.0138868	7.02432e-05	0.976397	1.25199e-05	0.00339281	5.66661e-05	0.0013519	0.0157208	0.0253697	7.54703e-05	0.983756	9.16302e-06	0.00121306	3.00864e-05	0.000924992	0.0122694	0.0386994	8.76852e-05	0.982232	4.82107e-06	6.84208e-05	3.78974e-05	0.000226818	0.00543725	0.0199838	0.000167927	0.982342	0.000182077	6.88565e-08	2.2207e-07	0.000142262	0.008973	0.0106765	0.00712155	0.982334	4.79284e-10	3.11874e-11	4.05003e-07	4.82864e-06	0.000232176	0.0150733	0.000572751	0.524558	5.6731e-10	3.86934e-11	9.0128e-07	4.83788e-06	0.000299351	0.000341602	0.000279013	0.013427	5.66821e-10	3.86832e-11	0.000397772	4.83673e-06	0.000299454	0.000392562	0.0002786	0.00422622	5.66806e-10	3.86832e-11	0.000392726	4.83673e-06	0.000299454	0.000392876	0.000278599	0.00247283	5.66806e-10	3.86832e-11	0.000392429	4.83673e-06	0.000299454	0.000392867	0.000278599	0.00716681	3.77276e-11	5.81163e-10	0.00141105	1.34378e-06	6.59164e-05	9.45396e-05	9.66411e-05	0.263782	5.81173e-10	5.81989e-10	0.00144239	1.34506e-06	6.59416e-05	9.64715e-05	9.65764e-05	0.748747	5.81708e-10	5.8199e-10	0.00144245	1.34506e-06	6.59416e-05	9.64728e-05	9.65764e-05	0.0213257	5.81708e-10	5.8199e-10	2.32603e-05	1.34506e-06	6.59416e-05	9.64728e-05	9.65764e-05	0.00016904	5.81708e-10	5.8199e-10	2.32191e-05	1.34506e-06	6.59416e-05	9.64728e-05	9.65764e-05	0.000178197	5.81708e-10	5.8199e-10	2.3219e-05	1.34506e-06	6.59416e-05	9.64728e-05	9.65764e-05	8.59761e-05	5.81708e-10	5.8199e-10	2.3219e-05	1.34506e-06	6.59416e-05	9.64728e-05	9.65764e-05	8.60156e-05	5.81708e-10	5.8199e-10	2.3219e-05	1.34506e-06	6.59416e-05	9.64728e-05	9.65764e-05	8.60155e-05	5.81708e-10	5.8199e-10	2.3219e-05	1.34506e-06	6.59416e-05	9.64728e-05	9.65764e-05	8.60155e-05	5.81708e-10	5.8199e-10	2.3219e-05	1.34506e-06	6.59416e-05	9.64728e-05	9.65764e-05	8.60155e-05	5.81708e-10	5.8199e-10	2.3219e-05	1.34506e-06	6.59416e-05	9.64728e-05	9.65764e-05	8.60155e-05	5.81708e-10	5.8199e-10	2.3219e-05	1.34506e-06	6.59416e-05	9.64728e-05	9.65764e-05	9.65861e-05	5.81708e-10	5.8199e-10	2.3219e-05	1.34506e-06	6.59416e-05	9.64728e-05	9.65764e-05	9.65764e-05	5.81708e-10	5.8199e-10	2.3219e-05	1.34506e-06	6.59416e-05	9.64728e-05	9.65764e-05	9.65764e-05	5.81708e-10	5.8199e-10	2.3219e-05	1.34506e-06	6.59416e-05	9.64728e-05	9.65764e-05	9.65764e-05	5.81708e-10	5.8199e-10	2.3219e-05	1.34506e-06	6.59416e-05	9.64728e-05	9.65764e-05	9.65764e-05	5.81708e-10	5.8199e-10	2.3219e-05	1.34506e-06	6.59416e-05	9.64728e-05	9.65764e-05	9.65764e-05	5.81708e-10	5.8199e-10	2.3219e-05	1.34506e-06	6.59416e-05	9.64728e-05	9.65764e-05	9.65764e-05	5.81708e-10	5.8199e-10	2.3219e-05	1.34506e-06	6.59416e-05	9.64728e-05	9.65764e-05	9.65764e-05	5.81708e-10	5.8199e-10	2.3219e-05	1.34506e-06	6.59416e-05	9.64728e-05	9.65764e-05	9.65764e-05	0	0	0	0	0	0	0	0	9.51579e-05	9.51579e-05	9.51579e-05	9.51579e-05	9.51579e-05	9.51579e-05	9.51579e-05	9.51579e-05	0.000129537	0.000129537	0.000129537	0.000129537	0.000129537	0.000129537	0.000129537	0.000129537	0.000129543	0.000129543	0.000129543	0.000129543	0.000129543	0.000129543	0.000129543	0.000129543	6.88295e-13	6.88295e-13	6.88295e-13	6.88295e-13	6.88295e-13	6.88295e-13	6.88295e-13	6.88295e-13	6.88411e-13	6.88411e-13	6.88411e-13	6.88411e-13	6.88411e-13	6.88411e-13	6.88411e-13	6.88411e-13	6.88411e-13	6.88411e-13	6.88411e-13	6.88411e-13	6.88411e-13	6.88411e-13	6.88411e-13	6.88411e-13	6.88411e-13	6.88411e-13	6.88411e-13	6.88411e-13	6.88411e-13	6.88411e-13	6.88411e-13	6.88411e-13	6.88411e-13	6.88411e-13	6.88411e-13	6.88411e-13	6.88411e-13	6.88411e-13	6.88411e-13	6.88411e-13	6.88411e-13	6.88411e-13	6.88411e-13	6.88411e-13	6.88411e-13	6.88411e-13	6.88411e-13	6.88411e-13	0.000129565	0.000129565	3.38465e-08	0.000129565	3.38465e-08	3.38465e-08	3.38465e-08	1.11804e-08	0.000533975	0.000233003	5.73126e-08	0.00535175	7.20215e-08	0.0009067	2.22597e-05	1.27225e-05	0.0863986	6.86192e-05	4.76437e-08	0.00557986	9.73573e-08	0.000963823	1.65093e-05	1.98688e-05	0.0152371	0.000145274	4.78331e-08	0.00556907	1.19709e-07	0.000963917	1.65142e-05	1.9869e-05	0.00492723	0.00019648	4.78281e-08	0.00556892	1.27544e-07	0.000963919	1.65142e-05	1.9869e-05	0.00354583	0.000196349	4.78282e-08	0.00556892	1.3073e-07	0.000963919	1.65142e-05	1.9869e-05	0.00337067	0.000210029	4.78282e-08	0.00556892	1.32066e-07	0.000963919	1.65142e-05	1.9869e-05	0.00335006	0.000241612	4.78282e-08	0.00556892	1.32634e-07	0.000963919	1.65142e-05	1.9869e-05	0.00334767	0.000296434	0.00113181	0.00556892	1.32876e-07	0.000963919	1.65142e-05	1.9869e-05	1.42068e-08	2.93669e-06	8.22049e-05	2.48105e-05	0.00314051	0.638253	0.281217	0.982052	8.46871e-09	1.31534e-05	0.000111879	2.17452e-05	0.00215794	0.623982	0.254596	0.917877	7.11747e-09	9.16799e-06	9.41803e-05	1.90008e-05	0.00206821	0.593782	0.223103	0.845293	5.67816e-09	4.81757e-06	3.62045e-05	1.45527e-05	0.0019403	0.335899	0.165446	0.873264	3.57349e-09	9.10889e-07	5.02013e-05	5.36657e-06	0.00156244	0.0651144	0.0379695	0.871506	1.06935e-06	0.000157631	3.62932e-06	0.000144947	0.337854	0.720191	0.366922	0.871638	3.46234e-06	1.04497e-07	0.000617447	1.2298e-07	0.000706881	0.0380979	0.00135212	0.00344456	4.49295e-06	1.41762e-07	9.25354e-06	1.41476e-07	0.000897939	0.00250605	0.000897198	0.468151	4.48795e-06	1.41741e-07	0.00319829	1.41531e-07	0.000897982	0.0031642	0.00089803	0.172185	4.48785e-06	1.41741e-07	0.00317358	1.41531e-07	0.000897982	0.00316592	0.00089803	0.316396	4.48785e-06	1.41741e-07	0.0031709	1.41531e-07	0.000897982	0.00316585	0.00089803	0.913076	1.3867e-07	9.43451e-09	0.000882982	9.42058e-09	3.61329e-05	3.54721e-05	3.61349e-05	0.939889	9.43471e-09	9.44982e-09	0.000899459	9.44024e-09	3.61641e-05	3.61271e-05	3.61446e-05	0.0465478	9.44445e-09	9.44984e-09	0.000899482	9.44025e-09	3.61641e-05	3.6127e-05	3.61446e-05	0.0575075	9.44447e-09	9.44984e-09	3.61933e-05	9.44025e-09	3.61641e-05	3.6127e-05	3.61446e-05	0.000300736	9.44447e-09	9.44984e-09	3.61843e-05	9.44025e-09	3.61641e-05	3.6127e-05	3.61446e-05	0.000323093	9.44447e-09	9.44984e-09	3.61843e-05	9.44025e-09	3.61641e-05	3.6127e-05	3.61446e-05	1.83322e-05	9.44447e-09	9.44984e-09	3.61843e-05	9.44025e-09	3.61641e-05	3.6127e-05	3.61446e-05	1.83342e-05	9.44447e-09	9.44984e-09	3.61843e-05	9.44025e-09	3.61641e-05	3.6127e-05	3.61446e-05	1.83342e-05	9.44447e-09	9.44984e-09	3.61843e-05	9.44025e-09	3.61641e-05	3.6127e-05	3.61446e-05	1.83342e-05	9.44447e-09	9.44984e-09	3.61843e-05	9.44025e-09	3.61641e-05	3.6127e-05	3.61446e-05	1.83342e-05	9.44447e-09	9.44984e-09	3.61843e-05	9.44025e-09	3.61641e-05	3.6127e-05	3.61446e-05	1.83342e-05	9.44447e-09	9.44984e-09	3.61843e-05	9.44025e-09	3.61641e-05	3.6127e-05	3.61446e-05	3.61102e-05	9.44447e-09	9.44984e-09	3.61843e-05	9.44025e-09	3.61641e-05	3.6127e-05	3.61446e-05	3.61446e-05	9.44447e-09	9.44984e-09	3.61843e-05	9.44025e-09	3.61641e-05	3.6127e-05	3.61446e-05	3.61446e-05	9.44447e-09	9.44984e-09	3.61843e-05	9.44025e-09	3.61641e-05	3.6127e-05	3.61446e-05	3.61446e-05	9.44447e-09	9.44984e-09	3.61843e-05	9.44025e-09	3.61641e-05	3.6127e-05	3.61446e-05	3.61446e-05	9.44447e-09	9.44984e-09	3.61843e-05	9.44025e-09	3.61641e-05	3.6127e-05	3.61446e-05	3.61446e-05	9.44447e-09	9.44984e-09	3.61843e-05	9.44025e-09	3.61641e-05	3.6127e-05	3.61446e-05	3.61446e-05	9.44447e-09	9.44984e-09	3.61843e-05	9.44025e-09	3.61641e-05	3.6127e-05	3.61446e-05	3.61446e-05	9.44447e-09	9.44984e-09	3.61843e-05	9.44025e-09	3.61641e-05	3.6127e-05	3.61446e-05	3.61446e-05	0	0	0	0	0	0	0	0	9.51579e-05	9.51579e-05	9.51579e-05	9.51579e-05	9.51579e-05	9.51579e-05	9.51579e-05	9.51579e-05	8.59847e-05	8.59847e-05	8.59847e-05	8.59847e-05	8.59847e-05	8.59847e-05	8.59847e-05	8.59847e-05	8.59786e-05	8.59786e-05	8.59786e-05	8.59786e-05	8.59786e-05	8.59786e-05	8.59786e-05	8.59786e-05	2.02386e-15	2.02386e-15	2.02386e-15	2.02386e-15	2.02386e-15	2.02386e-15	2.02386e-15	2.02386e-15	2.02417e-15	2.02417e-15	2.02417e-15	2.02417e-15	2.02417e-15	2.02417e-15	2.02417e-15	2.02417e-15	2.02417e-15	2.02417e-15	2.02417e-15	2.02417e-15	2.02417e-15	2.02417e-15	2.02417e-15	2.02417e-15	2.02417e-15	2.02417e-15	2.02417e-15	2.02417e-15	2.02417e-15	2.02417e-15	2.02417e-15	2.02417e-15	2.02417e-15	2.02417e-15	2.02417e-15	2.02417e-15	2.02417e-15	2.02417e-15	2.02417e-15	2.02417e-15	2.02417e-15	2.02417e-15	2.02417e-15	2.02417e-15	2.02417e-15	2.02417e-15	2.02417e-15	2.02417e-15	3.71902e-08	3.71902e-08	7.59129e-10	8.59918e-05	2.15553e-09	3.71902e-08	3.71902e-08	7.59129e-10	2.71358e-08	3.34132e-05	3.14606e-06	1.06235e-07	1.06081e-06	2.61892e-13	6.09361e-10	4.6827e-10	1.0486e-10	2.74334e-06	3.64463e-06	9.21075e-08	2.48393e-07	2.37727e-13	2.42986e-10	5.4202e-10	4.27083e-10	7.88354e-05	3.63323e-06	9.2249e-08	2.09256e-07	2.37603e-13	2.42796e-10	5.4203e-10	1.05032e-09	2.64331e-07	3.63351e-06	9.22508e-08	1.9903e-07	2.376e-13	2.42796e-10	5.4203e-10	1.36342e-09	2.54034e-05	3.63351e-06	9.22508e-08	1.95188e-07	2.376e-13	2.42796e-10	5.4203e-10	1.41929e-09	3.63127e-07	3.63351e-06	9.22508e-08	1.93626e-07	2.376e-13	2.42796e-10	5.4203e-10	1.4262e-09	1.46849e-05	3.63351e-06	9.22508e-08	1.92971e-07	2.376e-13	2.42796e-10	5.4203e-10	1.42701e-09	2.65276e-07	0.599954	9.22508e-08	1.92693e-07	2.376e-13	2.42796e-10	5.4203e-10	1.4271e-09	0.000667193	0.937293	8.80755e-11	0.073631	2.376e-13	5.48013e-08	0.00288999	3.01322e-09	5.70606e-07	0.0510455	1.10959e-10	0.0838231	6.59924e-13	6.32984e-08	0.000254202	4.05271e-09	6.76819e-07	0.348006	1.40643e-10	0.0725432	1.16347e-12	7.28556e-08	0.000432954	5.95836e-09	2.18226e-06	0.271779	2.23947e-10	0.0556566	2.57774e-12	9.80021e-08	0.000360543	1.31436e-08	4.86763e-05	0.301086	1.26658e-09	0.0234081	1.14045e-11	3.54933e-07	0.000365038	2.5858e-05	0.142025	0.0604823	6.13385e-05	0.854095	0.150694	0.14667	0.000364701	0.00235959	0.000167123	0.000363797	1.12769e-08	0.0010859	2.04889e-05	4.93193e-05	8.67193e-08	0.00220569	0.000148373	0.00116959	1.35061e-08	0.00103156	0.00225555	0.000148156	8.58962e-11	0.00220546	0.000148407	0.00234752	1.351e-08	0.00103171	0.00219847	0.000148389	3.8203e-11	0.00220543	0.000148407	0.00227482	1.351e-08	0.00103171	0.0021977	0.00014839	1.5617e-11	0.00220543	0.000148407	0.00227431	1.351e-08	0.00103171	0.00219768	0.00014839	1.91575e-09	0.0001471	9.64334e-07	0.000211384	4.17445e-10	1.66302e-05	9.52477e-07	9.64226e-07	1.42221e-07	9.63831e-07	9.64087e-07	0.000214187	4.17679e-10	1.66288e-05	9.66182e-07	9.65528e-07	1.14673e-05	9.65056e-07	9.64087e-07	0.000214184	4.17679e-10	1.66288e-05	9.66202e-07	9.65531e-07	3.83488e-08	9.65056e-07	9.64087e-07	4.71435e-05	4.17679e-10	1.66288e-05	9.66202e-07	9.65531e-07	0.000109644	9.65056e-07	9.64087e-07	4.71863e-05	4.17679e-10	1.66288e-05	9.66202e-07	9.65531e-07	0.000112191	9.65056e-07	9.64087e-07	4.71863e-05	4.17679e-10	1.66288e-05	9.66202e-07	9.65531e-07	8.95501e-08	9.65056e-07	9.64087e-07	4.71863e-05	4.17679e-10	1.66288e-05	9.66202e-07	9.65531e-07	8.97816e-08	9.65056e-07	9.64087e-07	4.71863e-05	4.17679e-10	1.66288e-05	9.66202e-07	9.65531e-07	8.97818e-08	9.65056e-07	9.64087e-07	4.71863e-05	4.17679e-10	1.66288e-05	9.66202e-07	9.65531e-07	8.97818e-08	9.65056e-07	9.64087e-07	4.71863e-05	4.17679e-10	1.66288e-05	9.66202e-07	9.65531e-07	8.97818e-08	9.65056e-07	9.64087e-07	4.71863e-05	4.17679e-10	1.66288e-05	9.66202e-07	9.65531e-07	8.97818e-08	9.65056e-07	9.64087e-07	4.71863e-05	4.17679e-10	1.66288e-05	9.66202e-07	9.65531e-07	9.67974e-07	9.65056e-07	9.64087e-07	4.71863e-05	4.17679e-10	1.66288e-05	9.66202e-07	9.65531e-07	9.65534e-07	9.65056e-07	9.64087e-07	4.71863e-05	4.17679e-10	1.66288e-05	9.66202e-07	9.65531e-07	9.65531e-07	9.65056e-07	9.64087e-07	4.71863e-05	4.17679e-10	1.66288e-05	9.66202e-07	9.65531e-07	9.65531e-07	9.65056e-07	9.64087e-07	4.71863e-05	4.17679e-10	1.66288e-05	9.66202e-07	9.65531e-07	9.65531e-07	9.65056e-07	9.64087e-07	4.71863e-05	4.17679e-10	1.66288e-05	9.66202e-07	9.65531e-07	9.65531e-07	9.65056e-07	9.64087e-07	4.71863e-05	4.17679e-10	1.66288e-05	9.66202e-07	9.65531e-07	9.65531e-07	9.65056e-07	9.64087e-07	4.71863e-05	4.17679e-10	1.66288e-05	9.66202e-07	9.65531e-07	9.65531e-07	9.65056e-07	9.64087e-07	4.71863e-05	4.17679e-10	1.66288e-05	9.66202e-07	9.65531e-07	9.65531e-07	0	0	0	0	0	0	0	0	9.51579e-05	9.51579e-05	9.51579e-05	9.51579e-05	9.51579e-05	9.51579e-05	9.51579e-05	9.51579e-05	0.000116507	0.000116507	0.000116507	0.000116507	0.000116507	0.000116507	0.000116507	0.000116507	0.000116494	0.000116494	0.000116494	0.000116494	0.000116494	0.000116494	0.000116494	0.000116494	6.18952e-13	6.18952e-13	6.18952e-13	6.18952e-13	6.18952e-13	6.18952e-13	6.18952e-13	6.18952e-13	6.19173e-13	6.19173e-13	6.19173e-13	6.19173e-13	6.19173e-13	6.19173e-13	6.19173e-13	6.19173e-13	6.19173e-13	6.19173e-13	6.19173e-13	6.19173e-13	6.19173e-13	6.19173e-13	6.19173e-13	6.19173e-13	6.19173e-13	6.19173e-13	6.19173e-13	6.19173e-13	6.19173e-13	6.19173e-13	6.19173e-13	6.19173e-13	6.19173e-13	6.19173e-13	6.19173e-13	6.19173e-13	6.19173e-13	6.19173e-13	6.19173e-13	6.19173e-13	6.19173e-13	6.19173e-13	6.19173e-13	6.19173e-13	6.19173e-13	6.19173e-13	6.19173e-13	6.19173e-13	3.04425e-08	3.04425e-08	1.0056e-08	0.000116536	3.04425e-08	0.000116536	0.000116536	3.04425e-08	1.59351e-08	4.05093e-06	4.64189e-07	0.00591522	5.51771e-06	0.00239639	0.000171996	6.15568e-06	5.63284e-08	4.28781e-09	4.7649e-07	0.00656216	2.75983e-05	0.00252759	3.66269e-05	1.08248e-05	6.93632e-08	4.27641e-07	4.76212e-07	0.00656404	2.70005e-05	0.00252865	3.66191e-05	1.08252e-05	8.20401e-08	8.21306e-09	4.7622e-07	0.00656407	2.67508e-05	0.00252868	3.66192e-05	1.08252e-05	8.61324e-08	3.55231e-07	4.7622e-07	0.00656407	2.66541e-05	0.00252868	3.66192e-05	1.08252e-05	8.67759e-08	1.25616e-08	4.7622e-07	0.00656407	2.66143e-05	0.00252868	3.66192e-05	1.08252e-05	8.68539e-08	3.736e-07	4.7622e-07	0.00656407	2.65975e-05	0.00252868	3.66192e-05	1.08252e-05	8.68628e-08	2.25378e-08	0.0111561	0.00656407	2.65904e-05	0.00252868	3.66192e-05	1.08252e-05	0.000158818	0.0272005	0.471813	2.92732e-05	0.386462	1.07233e-08	1.62246e-07	0.0194113	0.0001102	0.00316799	0.0010259	2.54473e-05	0.365055	2.69313e-08	1.72469e-07	0.683516	9.1925e-05	0.00138105	0.0172379	2.19815e-05	0.310477	5.71001e-08	1.77391e-07	0.778308	7.26031e-05	0.000641746	0.00463424	1.65141e-05	0.230999	6.66322e-08	1.87633e-07	0.772339	4.46967e-05	7.91971e-05	0.00821568	5.72044e-06	0.0750819	2.27169e-08	2.39765e-07	0.772764	0.000151383	0.304959	0.000790527	0.000133426	0.474787	0.000404615	0.000104274	0.772733	0.0024336	0.00064898	0.00325078	1.23758e-07	0.00065198	6.31638e-05	2.14796e-07	0.0217062	0.00282941	0.000807264	0.0097808	1.27396e-07	0.000807414	3.55051e-06	1.27977e-07	0.000395715	0.00282389	0.000806772	0.000695025	1.27379e-07	0.000807678	4.0394e-06	1.27663e-07	3.82401e-05	0.00282385	0.000806772	0.000672567	1.27379e-07	0.000807678	4.03851e-06	1.27663e-07	2.52004e-05	0.00282385	0.000806772	0.000672235	1.27379e-07	0.000807678	4.03842e-06	1.27663e-07	0.000377296	0.000786146	3.24599e-05	0.000148017	8.47855e-09	3.24964e-05	8.30578e-09	8.49745e-09	0.114267	3.24978e-05	3.25325e-05	0.000151354	8.49053e-09	3.2507e-05	8.48792e-09	8.49596e-09	0.19672	3.25226e-05	3.25325e-05	0.000151357	8.49053e-09	3.2507e-05	8.48792e-09	8.49596e-09	0.000220345	3.25226e-05	3.25325e-05	9.84792e-05	8.49053e-09	3.2507e-05	8.48792e-09	8.49596e-09	4.63755e-06	3.25226e-05	3.25325e-05	9.8439e-05	8.49053e-09	3.2507e-05	8.48792e-09	8.49596e-09	4.70601e-06	3.25226e-05	3.25325e-05	9.84391e-05	8.49053e-09	3.2507e-05	8.48792e-09	8.49596e-09	5.51852e-11	3.25226e-05	3.25325e-05	9.84391e-05	8.49053e-09	3.2507e-05	8.48792e-09	8.49596e-09	5.52522e-11	3.25226e-05	3.25325e-05	9.84391e-05	8.49053e-09	3.2507e-05	8.48792e-09	8.49596e-09	5.52522e-11	3.25226e-05	3.25325e-05	9.84391e-05	8.49053e-09	3.2507e-05	8.48792e-09	8.49596e-09	5.52522e-11	3.25226e-05	3.25325e-05	9.84391e-05	8.49053e-09	3.2507e-05	8.48792e-09	8.49596e-09	5.52522e-11	3.25226e-05	3.25325e-05	9.84391e-05	8.49053e-09	3.2507e-05	8.48792e-09	8.49596e-09	5.52522e-11	3.25226e-05	3.25325e-05	9.84391e-05	8.49053e-09	3.2507e-05	8.48792e-09	8.49596e-09	8.50432e-09	3.25226e-05	3.25325e-05	9.84391e-05	8.49053e-09	3.2507e-05	8.48792e-09	8.49596e-09	8.49596e-09	3.25226e-05	3.25325e-05	9.84391e-05	8.49053e-09	3.2507e-05	8.48792e-09	8.49596e-09	8.49596e-09	3.25226e-05	3.25325e-05	9.84391e-05	8.49053e-09	3.2507e-05	8.48792e-09	8.49596e-09	8.49596e-09	3.25226e-05	3.25325e-05	9.84391e-05	8.49053e-09	3.2507e-05	8.48792e-09	8.49596e-09	8.49596e-09	3.25226e-05	3.25325e-05	9.84391e-05	8.49053e-09	3.2507e-05	8.48792e-09	8.49596e-09	8.49596e-09	3.25226e-05	3.25325e-05	9.84391e-05	8.49053e-09	3.2507e-05	8.48792e-09	8.49596e-09	8.49596e-09	3.25226e-05	3.25325e-05	9.84391e-05	8.49053e-09	3.2507e-05	8.48792e-09	8.49596e-09	8.49596e-09	3.25226e-05	3.25325e-05	9.84391e-05	8.49053e-09	3.2507e-05	8.48792e-09	8.49596e-09	8.49596e-09	0	0	0	0	0	0	0	0	9.51579e-05	9.51579e-05	9.51579e-05	9.51579e-05	9.51579e-05	9.51579e-05	9.51579e-05	9.51579e-05	5.68191e-05	5.68191e-05	5.68191e-05	5.68191e-05	5.68191e-05	5.68191e-05	5.68191e-05	5.68191e-05	5.68094e-05	5.68094e-05	5.68094e-05	5.68094e-05	5.68094e-05	5.68094e-05	5.68094e-05	5.68094e-05	7.15036e-09	7.15036e-09	7.15036e-09	7.15036e-09	7.15036e-09	7.15036e-09	7.15036e-09	7.15036e-09	7.1462e-09	7.1462e-09	7.1462e-09	7.1462e-09	7.1462e-09	7.1462e-09	7.1462e-09	7.1462e-09	7.1462e-09	7.1462e-09	7.1462e-09	7.1462e-09	7.1462e-09	7.1462e-09	7.1462e-09	7.1462e-09	7.1462e-09	7.1462e-09	7.1462e-09	7.1462e-09	7.1462e-09	7.1462e-09	7.1462e-09	7.1462e-09	7.1462e-09	7.1462e-09	7.1462e-09	7.1462e-09	7.1462e-09	7.1462e-09	7.1462e-09	7.1462e-09	7.1462e-09	7.1462e-09	7.1462e-09	7.1462e-09	7.1462e-09	7.1462e-09	7.1462e-09	7.1462e-09	7.91691e-07	7.91691e-07	6.55335e-07	5.67764e-05	1.15899e-06	0.116059	0.116059	3.29091e-06	4.07918e-11	3.51927e-09	1.03903e-10	5.41164e-07	1.35331e-08	1.55452e-05	0.00143762	1.7427e-08	3.63002e-13	4.21797e-10	1.18322e-10	6.64747e-07	4.2241e-07	1.43177e-05	0.00205386	1.20905e-08	1.29611e-12	1.83893e-10	1.17985e-10	6.65679e-07	3.71848e-07	1.4333e-05	0.00205193	1.20904e-08	2.9414e-12	1.15771e-10	1.17994e-10	6.65691e-07	3.55295e-07	1.43334e-05	0.00205193	1.20904e-08	3.73072e-12	1.28493e-10	1.17994e-10	6.65691e-07	3.49049e-07	1.43334e-05	0.00205193	1.20904e-08	3.86941e-12	1.07568e-10	1.17994e-10	6.65691e-07	3.46507e-07	1.43334e-05	0.00205193	1.20904e-08	3.88654e-12	9.80968e-11	1.17994e-10	6.65691e-07	3.4544e-07	1.43334e-05	0.00205193	1.20904e-08	3.88853e-12	7.10271e-11	1.37155e-08	6.65691e-07	3.44987e-07	1.43334e-05	0.00205193	1.20904e-08	1.15761e-09	1.78071e-08	3.046e-07	5.13834e-08	4.00768e-05	2.68057e-12	8.67913e-08	1.20904e-08	2.02133e-09	3.04371e-09	4.32365e-07	6.03819e-08	5.17101e-05	2.80317e-12	9.38972e-08	3.09575e-09	2.49969e-09	4.15085e-09	4.10395e-07	7.12948e-08	5.41689e-05	2.84125e-12	1.05883e-07	8.29731e-09	3.29511e-09	9.4943e-09	8.68498e-07	9.88702e-08	5.76415e-05	6.03937e-12	1.37124e-07	7.02319e-09	5.8107e-09	9.25025e-08	7.90571e-07	3.34301e-07	7.19729e-05	3.46826e-11	4.27154e-07	7.10308e-09	5.73237e-08	0.00197418	2.34388e-07	5.46509e-05	0.0028176	8.79402e-09	2.37616e-08	7.09709e-09	0.000306331	0.000206035	6.78492e-08	3.13316e-06	0.000223453	1.48895e-11	1.28819e-11	1.3738e-09	0.000198522	0.000132011	5.44843e-05	2.30294e-06	0.000141985	4.29377e-10	1.84104e-11	3.22746e-11	0.000198563	0.000131953	0.000101075	2.30143e-06	0.000141951	2.87234e-10	1.83361e-11	9.88925e-11	0.000198575	0.000131953	0.000101257	2.30142e-06	0.000141951	2.86542e-10	1.83359e-11	5.95273e-11	0.000198575	0.000131953	0.000101466	2.30142e-06	0.000141951	2.86555e-10	1.83359e-11	4.22285e-12	0.000137749	4.57677e-05	6.17272e-05	6.39398e-07	3.12427e-05	2.86555e-10	2.75471e-10	2.19538e-12	4.58677e-05	4.57068e-05	5.92542e-05	6.37372e-07	3.11956e-05	2.75533e-10	2.75344e-10	1.41482e-10	4.57355e-05	4.57068e-05	5.92499e-05	6.37371e-07	3.11956e-05	2.75525e-10	2.75343e-10	1.99537e-10	4.57354e-05	4.57068e-05	5.50732e-05	6.37371e-07	3.11956e-05	2.75525e-10	2.75343e-10	6.02475e-08	4.57354e-05	4.57068e-05	5.51949e-05	6.37371e-07	3.11956e-05	2.75525e-10	2.75343e-10	4.92454e-08	4.57354e-05	4.57068e-05	5.5195e-05	6.37371e-07	3.11956e-05	2.75525e-10	2.75343e-10	4.29463e-13	4.57354e-05	4.57068e-05	5.5195e-05	6.37371e-07	3.11956e-05	2.75525e-10	2.75343e-10	4.29173e-13	4.57354e-05	4.57068e-05	5.5195e-05	6.37371e-07	3.11956e-05	2.75525e-10	2.75343e-10	4.29172e-13	4.57354e-05	4.57068e-05	5.5195e-05	6.37371e-07	3.11956e-05	2.75525e-10	2.75343e-10	4.29172e-13	4.57354e-05	4.57068e-05	5.5195e-05	6.37371e-07	3.11956e-05	2.75525e-10	2.75343e-10	4.29172e-13	4.57354e-05	4.57068e-05	5.5195e-05	6.37371e-07	3.11956e-05	2.75525e-10	2.75343e-10	4.29172e-13	4.57354e-05	4.57068e-05	5.5195e-05	6.37371e-07	3.11956e-05	2.75525e-10	2.75343e-10	2.75722e-10	4.57354e-05	4.57068e-05	5.5195e-05	6.37371e-07	3.11956e-05	2.75525e-10	2.75343e-10	2.75343e-10	4.57354e-05	4.57068e-05	5.5195e-05	6.37371e-07	3.11956e-05	2.75525e-10	2.75343e-10	2.75343e-10	4.57354e-05	4.57068e-05	5.5195e-05	6.37371e-07	3.11956e-05	2.75525e-10	2.75343e-10	2.75343e-10	4.57354e-05	4.57068e-05	5.5195e-05	6.37371e-07	3.11956e-05	2.75525e-10	2.75343e-10	2.75343e-10	4.57354e-05	4.57068e-05	5.5195e-05	6.37371e-07	3.11956e-05	2.75525e-10	2.75343e-10	2.75343e-10	4.57354e-05	4.57068e-05	5.5195e-05	6.37371e-07	3.11956e-05	2.75525e-10	2.75343e-10	2.75343e-10	4.57354e-05	4.57068e-05	5.5195e-05	6.37371e-07	3.11956e-05	2.75525e-10	2.75343e-10	2.75343e-10	4.57354e-05	4.57068e-05	5.5195e-05	6.37371e-07	3.11956e-05	2.75525e-10	2.75343e-10	2.75343e-10	0	0	0	0	0	0	0	0	9.51579e-05	9.51579e-05	9.51579e-05	9.51579e-05	9.51579e-05	9.51579e-05	9.51579e-05	9.51579e-05	0.000102064	0.000102064	0.000102064	0.000102064	0.000102064	0.000102064	0.000102064	0.000102064	0.000102073	0.000102073	0.000102073	0.000102073	0.000102073	0.000102073	0.000102073	0.000102073	7.94902e-06	7.94902e-06	7.94902e-06	7.94902e-06	7.94902e-06	7.94902e-06	7.94902e-06	7.94902e-06	7.95138e-06	7.95138e-06	7.95138e-06	7.95138e-06	7.95138e-06	7.95138e-06	7.95138e-06	7.95138e-06	7.95139e-06	7.95139e-06	7.95139e-06	7.95139e-06	7.95139e-06	7.95139e-06	7.95139e-06	7.95139e-06	7.95139e-06	7.95139e-06	7.95139e-06	7.95139e-06	7.95139e-06	7.95139e-06	7.95139e-06	7.95139e-06	7.95139e-06	7.95139e-06	7.95139e-06	7.95139e-06	7.95139e-06	7.95139e-06	7.95139e-06	7.95139e-06	7.95139e-06	7.95139e-06	7.95139e-06	7.95139e-06	7.95139e-06	7.95139e-06	7.95139e-06	7.95139e-06	2.91275e-05	2.91275e-05	2.85746e-05	0.000102103	3.37299e-05	0.281063	0.281063	0.000102103	0.0802333	2.55614e-05	0.00012662	0.0559512	1.52761e-05	0.437347	0.000944734	4.13723e-08	0.0657712	0.0019316	0.00014819	0.0501496	1.85585e-06	0.459376	0.00151009	2.45056e-08	0.25017	0.000248074	0.000147695	0.0502278	1.54344e-06	0.459221	0.00151183	2.45053e-08	0.465957	0.0143615	0.000147708	0.0502289	1.46304e-06	0.459217	0.00151183	2.45053e-08	0.535528	0.000598693	0.000147707	0.0502289	1.43291e-06	0.459217	0.00151183	2.45053e-08	0.546188	0.0118387	0.000147707	0.0502289	1.42067e-06	0.459217	0.00151183	2.45053e-08	0.547477	0.000957678	0.000147707	0.0502289	1.41554e-06	0.459217	0.00151183	2.45053e-08	0.547627	0.0166504	0.000572753	0.0502289	1.41336e-06	0.459217	0.00151183	2.45053e-08	0.898767	0.0340578	0.00178576	0.0248138	5.47915e-06	0.00010593	2.44726e-06	4.60397e-09	0.849491	0.874047	0.00642381	0.0201149	8.42534e-06	6.19508e-05	2.75569e-06	0.000403599	0.811446	0.854794	0.00404426	0.0161471	9.198e-06	6.83547e-05	3.19857e-06	0.000556831	0.751442	0.639838	0.0125946	0.010517	1.09441e-05	0.000177693	4.39826e-06	0.00045772	0.593663	0.0552607	0.00743897	0.00213106	1.88711e-05	0.000306579	1.7499e-05	0.000463949	0.177008	0.000625843	0.005571	0.000130166	0.000232264	3.40242e-09	2.07436e-08	0.000463485	0.000126011	0.000118217	3.0327e-06	4.95954e-05	0.000117699	1.2909e-08	1.31558e-10	0.000298459	0.00012902	0.000121404	2.39879e-05	4.1116e-05	0.00013268	1.75964e-10	4.85233e-11	5.89902e-06	0.000129213	0.000121435	0.000108995	4.10897e-05	0.000132705	1.74336e-10	4.84766e-11	3.76278e-05	0.000129211	0.000121435	0.000112828	4.10896e-05	0.000132705	1.7464e-10	4.84768e-11	2.00732e-05	0.000129211	0.000121435	0.000112793	4.10896e-05	0.000132705	1.7464e-10	4.84768e-11	1.54026e-07	0.000121356	9.98808e-05	0.000102952	2.85018e-05	8.63425e-05	7.46807e-09	7.46145e-09	2.72649e-08	9.97517e-05	9.97946e-05	0.000102894	2.84638e-05	8.63327e-05	7.4406e-09	7.44777e-09	3.72293e-06	9.97273e-05	9.97944e-05	0.000102899	2.84637e-05	8.63327e-05	7.44076e-09	7.44777e-09	1.57785e-05	9.97271e-05	9.97944e-05	0.000102142	2.84637e-05	8.63327e-05	7.44076e-09	7.44777e-09	1.02422e-07	9.97271e-05	9.97944e-05	0.000101806	2.84637e-05	8.63327e-05	7.44076e-09	7.44777e-09	1.06345e-07	9.97271e-05	9.97944e-05	0.000101806	2.84637e-05	8.63327e-05	7.44076e-09	7.44777e-09	4.83978e-11	9.97271e-05	9.97944e-05	0.000101806	2.84637e-05	8.63327e-05	7.44076e-09	7.44777e-09	4.83117e-11	9.97271e-05	9.97944e-05	0.000101806	2.84637e-05	8.63327e-05	7.44076e-09	7.44777e-09	4.83115e-11	9.97271e-05	9.97944e-05	0.000101806	2.84637e-05	8.63327e-05	7.44076e-09	7.44777e-09	4.83115e-11	9.97271e-05	9.97944e-05	0.000101806	2.84637e-05	8.63327e-05	7.44076e-09	7.44777e-09	4.83115e-11	9.97271e-05	9.97944e-05	0.000101806	2.84637e-05	8.63327e-05	7.44076e-09	7.44777e-09	4.83115e-11	9.97271e-05	9.97944e-05	0.000101806	2.84637e-05	8.63327e-05	7.44076e-09	7.44777e-09	7.436e-09	9.97271e-05	9.97944e-05	0.000101806	2.84637e-05	8.63327e-05	7.44076e-09	7.44777e-09	7.44777e-09	9.97271e-05	9.97944e-05	0.000101806	2.84637e-05	8.63327e-05	7.44076e-09	7.44777e-09	7.44777e-09	9.97271e-05	9.97944e-05	0.000101806	2.84637e-05	8.63327e-05	7.44076e-09	7.44777e-09	7.44777e-09	9.97271e-05	9.97944e-05	0.000101806	2.84637e-05	8.63327e-05	7.44076e-09	7.44777e-09	7.44777e-09	9.97271e-05	9.97944e-05	0.000101806	2.84637e-05	8.63327e-05	7.44076e-09	7.44777e-09	7.44777e-09	9.97271e-05	9.97944e-05	0.000101806	2.84637e-05	8.63327e-05	7.44076e-09	7.44777e-09	7.44777e-09	9.97271e-05	9.97944e-05	0.000101806	2.84637e-05	8.63327e-05	7.44076e-09	7.44777e-09	7.44777e-09	9.97271e-05	9.97944e-05	0.000101806	2.84637e-05	8.63327e-05	7.44076e-09	7.44777e-09	7.44777e-09	0	0	0	0	0	0	0	0	9.51579e-05	9.51579e-05	9.51579e-05	9.51579e-05	9.51579e-05	9.51579e-05	9.51579e-05	9.51579e-05	8.74384e-05	8.74384e-05	8.74384e-05	8.74384e-05	8.74384e-05	8.74384e-05	8.74384e-05	8.74384e-05	8.74429e-05	8.74429e-05	8.74429e-05	8.74429e-05	8.74429e-05	8.74429e-05	8.74429e-05	8.74429e-05	5.661e-05	5.661e-05	5.661e-05	5.661e-05	5.661e-05	5.661e-05	5.661e-05	5.661e-05	5.65865e-05	5.65865e-05	5.65865e-05	5.65865e-05	5.65865e-05	5.65865e-05	5.65865e-05	5.65865e-05	5.65865e-05	5.65865e-05	5.65865e-05	5.65865e-05	5.65865e-05	5.65865e-05	5.65865e-05	5.65865e-05	5.65865e-05	5.65865e-05	5.65865e-05	5.65865e-05	5.65865e-05	5.65865e-05	5.65865e-05	5.65865e-05	5.65865e-05	5.65865e-05	5.65865e-05	5.65865e-05	5.65865e-05	5.65865e-05	5.65865e-05	5.65865e-05	5.65865e-05	5.65865e-05	5.65865e-05	5.65865e-05	5.65865e-05	5.65865e-05	5.65865e-05	5.65865e-05	7.04199e-05	7.04199e-05	7.03397e-05	8.74065e-05	7.23531e-05	0.00623023	0.00623023	0.000127953	6.52534e-06	2.34399e-09	1.89685e-10	0.0210568	5.93061e-09	0.992545	0.108654	1.21401e-05	0.000603665	8.65141e-08	1.67308e-10	0.0256367	6.14856e-08	0.993083	0.344614	8.10436e-06	0.000185818	5.84828e-10	1.67753e-10	0.0256043	7.15873e-08	0.993089	0.344763	8.1041e-06	8.67579e-05	7.5223e-07	1.67741e-10	0.0256038	7.46901e-08	0.993089	0.344763	8.1041e-06	6.95692e-05	1.99087e-09	1.67742e-10	0.0256038	7.59329e-08	0.993089	0.344763	8.1041e-06	6.72433e-05	4.70633e-07	1.67742e-10	0.0256038	7.64513e-08	0.993089	0.344763	8.1041e-06	6.6967e-05	3.40487e-09	1.67742e-10	0.0256038	7.66708e-08	0.993089	0.344763	8.1041e-06	6.69349e-05	5.3069e-07	2.11508e-10	0.0256038	7.67647e-08	0.993089	0.344763	8.1041e-06	9.76788e-05	1.73994e-08	3.77617e-10	0.0226533	9.68443e-08	0.892663	0.0595219	3.78148e-06	5.31105e-05	5.08481e-05	9.22333e-07	0.0188326	9.2262e-08	0.687201	0.0518478	2.13775e-05	4.17817e-05	5.40909e-05	3.88866e-08	0.0155782	1.17425e-07	0.502342	0.0461714	1.46722e-05	3.05847e-05	2.10207e-05	9.84341e-08	0.0107211	1.79069e-07	0.342345	0.0361651	1.71322e-05	1.6123e-05	1.76648e-06	7.15883e-08	0.00263727	6.9285e-07	0.174281	0.0123188	1.69533e-05	2.83907e-06	0.000108491	9.13023e-08	0.00012395	5.02652e-05	7.43154e-07	1.44226e-06	1.69666e-05	0.00010089	9.35731e-05	1.41723e-06	0.000102311	0.000103485	2.9937e-06	1.1366e-07	1.36505e-05	9.23544e-05	8.9274e-05	2.64136e-06	7.4993e-05	9.15774e-05	6.62922e-08	3.95559e-08	0.0195322	9.24106e-05	8.925e-05	8.73785e-05	7.49538e-05	9.15505e-05	5.86607e-08	3.94534e-08	0.104824	9.24139e-05	8.925e-05	9.12603e-05	7.49536e-05	9.15505e-05	5.86453e-08	3.94532e-08	0.225616	9.24139e-05	8.925e-05	9.13504e-05	7.49536e-05	9.15505e-05	5.86468e-08	3.94532e-08	0.0123772	9.18245e-05	8.74229e-05	9.04773e-05	7.03966e-05	8.50968e-05	1.01186e-06	9.81343e-07	2.44201e-05	8.7511e-05	8.73716e-05	8.76286e-05	7.02602e-05	8.50587e-05	9.79307e-07	9.7969e-07	6.52543e-07	8.72932e-05	8.73716e-05	8.76276e-05	7.02601e-05	8.50587e-05	9.79276e-07	9.79687e-07	0.001817	8.72932e-05	8.73716e-05	8.75893e-05	7.02601e-05	8.50587e-05	9.79276e-07	9.79687e-07	2.54777e-06	8.72932e-05	8.73716e-05	8.75589e-05	7.02601e-05	8.50587e-05	9.79276e-07	9.79687e-07	2.32669e-06	8.72932e-05	8.73716e-05	8.75588e-05	7.02601e-05	8.50587e-05	9.79276e-07	9.79687e-07	9.09374e-08	8.72932e-05	8.73716e-05	8.75588e-05	7.02601e-05	8.50587e-05	9.79276e-07	9.79687e-07	9.06276e-08	8.72932e-05	8.73716e-05	8.75588e-05	7.02601e-05	8.50587e-05	9.79276e-07	9.79687e-07	9.06274e-08	8.72932e-05	8.73716e-05	8.75588e-05	7.02601e-05	8.50587e-05	9.79276e-07	9.79687e-07	9.06274e-08	8.72932e-05	8.73716e-05	8.75588e-05	7.02601e-05	8.50587e-05	9.79276e-07	9.79687e-07	9.06274e-08	8.72932e-05	8.73716e-05	8.75588e-05	7.02601e-05	8.50587e-05	9.79276e-07	9.79687e-07	9.06274e-08	8.72932e-05	8.73716e-05	8.75588e-05	7.02601e-05	8.50587e-05	9.79276e-07	9.79687e-07	9.77091e-07	8.72932e-05	8.73716e-05	8.75588e-05	7.02601e-05	8.50587e-05	9.79276e-07	9.79687e-07	9.79683e-07	8.72932e-05	8.73716e-05	8.75588e-05	7.02601e-05	8.50587e-05	9.79276e-07	9.79687e-07	9.79687e-07	8.72932e-05	8.73716e-05	8.75588e-05	7.02601e-05	8.50587e-05	9.79276e-07	9.79687e-07	9.79687e-07	8.72932e-05	8.73716e-05	8.75588e-05	7.02601e-05	8.50587e-05	9.79276e-07	9.79687e-07	9.79687e-07	8.72932e-05	8.73716e-05	8.75588e-05	7.02601e-05	8.50587e-05	9.79276e-07	9.79687e-07	9.79687e-07	8.72932e-05	8.73716e-05	8.75588e-05	7.02601e-05	8.50587e-05	9.79276e-07	9.79687e-07	9.79687e-07	8.72932e-05	8.73716e-05	8.75588e-05	7.02601e-05	8.50587e-05	9.79276e-07	9.79687e-07	9.79687e-07	8.72932e-05	8.73716e-05	8.75588e-05	7.02601e-05	8.50587e-05	9.79276e-07	9.79687e-07	9.79687e-07	0	0	0	0	0	0	0	0	9.51579e-05	9.51579e-05	9.51579e-05	9.51579e-05	9.51579e-05	9.51579e-05	9.51579e-05	9.51579e-05	5.9062e-05	5.9062e-05	5.9062e-05	5.9062e-05	5.9062e-05	5.9062e-05	5.9062e-05	5.9062e-05	5.90582e-05	5.90582e-05	5.90582e-05	5.90582e-05	5.90582e-05	5.90582e-05	5.90582e-05	5.90582e-05	5.65172e-05	5.65172e-05	5.65172e-05	5.65172e-05	5.65172e-05	5.65172e-05	5.65172e-05	5.65172e-05	5.64938e-05	5.64938e-05	5.64938e-05	5.64938e-05	5.64938e-05	5.64938e-05	5.64938e-05	5.64938e-05	5.64938e-05	5.64938e-05	5.64938e-05	5.64938e-05	5.64938e-05	5.64938e-05	5.64938e-05	5.64938e-05	5.64938e-05	5.64938e-05	5.64938e-05	5.64938e-05	5.64938e-05	5.64938e-05	5.64938e-05	5.64938e-05	5.64938e-05	5.64938e-05	5.64938e-05	5.64938e-05	5.64938e-05	5.64938e-05	5.64938e-05	5.64938e-05	5.64938e-05	5.64938e-05	5.64938e-05	5.64938e-05	5.64938e-05	5.64938e-05	5.64938e-05	5.64938e-05	5.77525e-05	5.77525e-05	5.77501e-05	5.90338e-05	5.79133e-05	0.000206921	0.000206921	6.83612e-05	2.09148e-06	1.61835e-07	3.64248e-08	1.33669e-05	2.17745e-07	2.06559e-08	4.7767e-08	7.74515e-10	1.32941e-08	2.63025e-06	4.54573e-08	1.42976e-05	6.6057e-07	1.99306e-08	1.31813e-07	3.39492e-10	1.18898e-07	1.06372e-07	4.52404e-08	1.43312e-05	5.19636e-07	1.99383e-08	1.31804e-07	3.39485e-10	4.69766e-07	2.26383e-06	4.5246e-08	1.43317e-05	4.81408e-07	1.99385e-08	1.31804e-07	3.39485e-10	6.9973e-07	1.35992e-07	4.52458e-08	1.43317e-05	4.673e-07	1.99385e-08	1.31804e-07	3.39485e-10	7.43955e-07	1.68227e-06	4.52458e-08	1.43317e-05	4.61606e-07	1.99385e-08	1.31804e-07	3.39485e-10	7.49495e-07	1.38966e-07	4.52458e-08	1.43317e-05	4.59225e-07	1.99385e-08	1.31804e-07	3.39485e-10	7.50143e-07	1.21136e-06	4.6325e-08	1.43317e-05	4.58215e-07	1.99385e-08	1.31804e-07	3.39485e-10	7.81306e-07	8.44442e-08	6.08812e-08	1.41494e-05	4.68702e-07	1.18976e-08	8.91632e-08	2.89575e-10	1.10732e-06	6.89636e-07	9.53051e-07	1.49707e-05	8.09639e-07	7.10797e-09	1.02575e-07	3.5708e-08	1.20016e-06	1.04678e-06	3.42111e-07	1.58473e-05	9.49847e-07	6.41216e-09	1.26079e-07	9.5527e-08	1.33234e-06	1.32851e-06	2.03462e-06	1.77828e-05	1.24268e-06	2.37431e-08	1.96438e-07	7.221e-08	1.64905e-06	2.33919e-06	1.12548e-06	2.75251e-05	2.98757e-06	2.41562e-07	1.36115e-06	7.36023e-08	2.88386e-06	4.56551e-05	1.61228e-06	6.30806e-05	4.26519e-05	1.2003e-06	1.41676e-05	7.3498e-08	9.39524e-05	9.27845e-05	5.19977e-09	8.66869e-05	8.76746e-05	2.65591e-06	6.49615e-06	6.72336e-08	6.18545e-05	5.92353e-05	6.13168e-06	5.84165e-05	5.94256e-05	9.50616e-06	5.74211e-06	3.65477e-10	6.19616e-05	5.92334e-05	5.95849e-05	5.83612e-05	5.94154e-05	6.35652e-06	5.72247e-06	6.27328e-09	6.19646e-05	5.92333e-05	6.15175e-05	5.8361e-05	5.94154e-05	6.35045e-06	5.72244e-06	2.80692e-09	6.19646e-05	5.92333e-05	6.16254e-05	5.8361e-05	5.94154e-05	6.35076e-06	5.72244e-06	8.59792e-10	6.19409e-05	5.91588e-05	6.15899e-05	5.79887e-05	5.89787e-05	1.71979e-05	1.64996e-05	3.75175e-11	5.92013e-05	5.90162e-05	5.90381e-05	5.77527e-05	5.88894e-05	1.64798e-05	1.6475e-05	4.3401e-08	5.90316e-05	5.9016e-05	5.90357e-05	5.77526e-05	5.88893e-05	1.64795e-05	1.6475e-05	8.01674e-07	5.90315e-05	5.9016e-05	5.90348e-05	5.77526e-05	5.88893e-05	1.64795e-05	1.6475e-05	2.3145e-05	5.90315e-05	5.9016e-05	5.90325e-05	5.77526e-05	5.88893e-05	1.64795e-05	1.6475e-05	1.97778e-05	5.90315e-05	5.9016e-05	5.90324e-05	5.77526e-05	5.88893e-05	1.64795e-05	1.6475e-05	8.38173e-06	5.90315e-05	5.9016e-05	5.90324e-05	5.77526e-05	5.88893e-05	1.64795e-05	1.6475e-05	8.36524e-06	5.90315e-05	5.9016e-05	5.90324e-05	5.77526e-05	5.88893e-05	1.64795e-05	1.6475e-05	8.36522e-06	5.90315e-05	5.9016e-05	5.90324e-05	5.77526e-05	5.88893e-05	1.64795e-05	1.6475e-05	8.36522e-06	5.90315e-05	5.9016e-05	5.90324e-05	5.77526e-05	5.88893e-05	1.64795e-05	1.6475e-05	8.36522e-06	5.90315e-05	5.9016e-05	5.90324e-05	5.77526e-05	5.88893e-05	1.64795e-05	1.6475e-05	8.36522e-06	5.90315e-05	5.9016e-05	5.90324e-05	5.77526e-05	5.88893e-05	1.64795e-05	1.6475e-05	1.64759e-05	5.90315e-05	5.9016e-05	5.90324e-05	5.77526e-05	5.88893e-05	1.64795e-05	1.6475e-05	1.6475e-05	5.90315e-05	5.9016e-05	5.90324e-05	5.77526e-05	5.88893e-05	1.64795e-05	1.6475e-05	1.6475e-05	5.90315e-05	5.9016e-05	5.90324e-05	5.77526e-05	5.88893e-05	1.64795e-05	1.6475e-05	1.6475e-05	5.90315e-05	5.9016e-05	5.90324e-05	5.77526e-05	5.88893e-05	1.64795e-05	1.6475e-05	1.6475e-05	5.90315e-05	5.9016e-05	5.90324e-05	5.77526e-05	5.88893e-05	1.64795e-05	1.6475e-05	1.6475e-05	5.90315e-05	5.9016e-05	5.90324e-05	5.77526e-05	5.88893e-05	1.64795e-05	1.6475e-05	1.6475e-05	5.90315e-05	5.9016e-05	5.90324e-05	5.77526e-05	5.88893e-05	1.64795e-05	1.6475e-05	1.6475e-05	5.90315e-05	5.9016e-05	5.90324e-05	5.77526e-05	5.88893e-05	1.64795e-05	1.6475e-05	1.6475e-05	0	0	0	0	0	0	0	0	9.51579e-05	9.51579e-05	9.51579e-05	9.51579e-05	9.51579e-05	9.51579e-05	9.51579e-05	9.51579e-05	9.13473e-05	9.13473e-05	9.13473e-05	9.13473e-05	9.13473e-05	9.13473e-05	9.13473e-05	9.13473e-05	9.13475e-05	9.13475e-05	9.13475e-05	9.13475e-05	9.13475e-05	9.13475e-05	9.13475e-05	9.13475e-05	8.63056e-05	8.63056e-05	8.63056e-05	8.63056e-05	8.63056e-05	8.63056e-05	8.63056e-05	8.63056e-05	8.6281e-05	8.6281e-05	8.6281e-05	8.6281e-05	8.6281e-05	8.6281e-05	8.6281e-05	8.6281e-05	8.62809e-05	8.62809e-05	8.62809e-05	8.62809e-05	8.62809e-05	8.62809e-05	8.62809e-05	8.62809e-05	8.62809e-05	8.62809e-05	8.62809e-05	8.62809e-05	8.62809e-05	8.62809e-05	8.62809e-05	8.62809e-05	8.62809e-05	8.62809e-05	8.62809e-05	8.62809e-05	8.62809e-05	8.62809e-05	8.62809e-05	8.62809e-05	8.62809e-05	8.62809e-05	8.62809e-05	8.62809e-05	8.62809e-05	8.62809e-05	8.62809e-05	8.62809e-05	0.000161494	0.000458424	0.000161494	8.96759e-05	8.96759e-05	8.87673e-05	8.87706e-05	8.87673e-05	2.10685e-06	8.70594e-05	1.77331e-05	7.95121e-07	2.34348e-05	0.000248012	0.0202601	0.00994927	5.74515e-06	6.94827e-05	1.50899e-05	8.25255e-07	4.68866e-05	0.000232906	0.025928	0.0124268	1.19422e-06	4.82388e-05	1.51421e-05	8.23856e-07	5.62732e-05	0.000232959	0.0259138	0.0124267	4.42529e-07	1.91572e-05	1.51408e-05	8.23838e-07	5.94678e-05	0.000232961	0.0259138	0.0124267	3.31838e-07	3.19369e-05	1.51408e-05	8.23838e-07	6.07593e-05	0.000232961	0.0259138	0.0124267	3.17459e-07	1.85828e-05	1.51408e-05	8.23838e-07	6.12999e-05	0.000232961	0.0259138	0.0124267	3.15761e-07	2.44212e-05	1.51408e-05	8.23838e-07	6.15293e-05	0.000232961	0.0259138	0.0124267	3.15564e-07	1.28197e-05	1.53359e-05	8.23838e-07	6.16273e-05	0.000232961	0.0259138	0.0124267	2.16207e-07	4.61559e-06	1.08858e-05	8.34451e-07	6.24636e-05	0.000245925	0.0272965	0.0131094	2.93114e-07	5.5561e-07	8.29242e-05	9.80109e-07	4.44595e-05	0.000234255	0.0238729	8.30529e-07	3.59092e-07	7.91882e-07	3.33141e-05	1.15998e-06	4.59276e-05	0.000156121	0.0205391	4.51596e-07	4.67775e-07	1.97937e-06	2.12959e-05	1.60801e-06	4.76722e-05	5.96285e-05	0.014894	5.52907e-07	8.06514e-07	2.70521e-05	2.57384e-05	5.36358e-06	5.42109e-05	3.84564e-05	0.00363688	5.45261e-07	4.71132e-06	1.36047e-05	2.97483e-06	7.72927e-05	8.41566e-05	0.000328067	0.000120388	5.45823e-07	3.45934e-05	4.62992e-06	0.000128857	7.85527e-05	0.000100689	3.59973e-06	4.29758e-05	5.31187e-07	3.44808e-05	4.52996e-06	6.46077e-06	9.14026e-05	9.14383e-05	8.98431e-05	9.11119e-05	0.000152692	3.44657e-05	4.53022e-06	3.47031e-05	9.1456e-05	9.14166e-05	9.16465e-05	9.12909e-05	8.23214e-05	3.44659e-05	4.53022e-06	3.43305e-05	9.14562e-05	9.14166e-05	9.15691e-05	9.12909e-05	0.000181144	3.44659e-05	4.53022e-06	3.43355e-05	9.14562e-05	9.14166e-05	9.15692e-05	9.12909e-05	0.000188928	3.06937e-05	1.76861e-05	9.89952e-05	9.03848e-05	9.03458e-05	9.14518e-05	9.11422e-05	5.84129e-05	5.02333e-05	1.76873e-05	9.86679e-05	9.04638e-05	9.03626e-05	9.13481e-05	9.12644e-05	4.04539e-07	5.02417e-05	1.76873e-05	9.86647e-05	9.04639e-05	9.03626e-05	9.13471e-05	9.12645e-05	3.01189e-06	5.02418e-05	1.76873e-05	5.00966e-05	9.04639e-05	9.03626e-05	9.13471e-05	9.12645e-05	9.20807e-05	5.02418e-05	1.76873e-05	5.02066e-05	9.04639e-05	9.03626e-05	9.13471e-05	9.12645e-05	9.13512e-05	5.02418e-05	1.76873e-05	5.02066e-05	9.04639e-05	9.03626e-05	9.13471e-05	9.12645e-05	9.12314e-05	5.02418e-05	1.76873e-05	5.02066e-05	9.04639e-05	9.03626e-05	9.13471e-05	9.12645e-05	9.12951e-05	5.02418e-05	1.76873e-05	5.02066e-05	9.04639e-05	9.03626e-05	9.13471e-05	9.12645e-05	9.12953e-05	5.02418e-05	1.76873e-05	5.02066e-05	9.04639e-05	9.03626e-05	9.13471e-05	9.12645e-05	9.12953e-05	5.02418e-05	1.76873e-05	5.02066e-05	9.04639e-05	9.03626e-05	9.13471e-05	9.12645e-05	9.12953e-05	5.02418e-05	1.76873e-05	5.02066e-05	9.04639e-05	9.03626e-05	9.13471e-05	9.12645e-05	9.12953e-05	5.02418e-05	1.76873e-05	5.02066e-05	9.04639e-05	9.03626e-05	9.13471e-05	9.12645e-05	9.12965e-05	5.02418e-05	1.76873e-05	5.02066e-05	9.04639e-05	9.03626e-05	9.13471e-05	9.12645e-05	9.12645e-05	5.02418e-05	1.76873e-05	5.02066e-05	9.04639e-05	9.03626e-05	9.13471e-05	9.12645e-05	9.12645e-05	5.02418e-05	1.76873e-05	5.02066e-05	9.04639e-05	9.03626e-05	9.13471e-05	9.12645e-05	9.12645e-05	5.02418e-05	1.76873e-05	5.02066e-05	9.04639e-05	9.03626e-05	9.13471e-05	9.12645e-05	9.12645e-05	5.02418e-05	1.76873e-05	5.02066e-05	9.04639e-05	9.03626e-05	9.13471e-05	9.12645e-05	9.12645e-05	5.02418e-05	1.76873e-05	5.02066e-05	9.04639e-05	9.03626e-05	9.13471e-05	9.12645e-05	9.12645e-05	5.02418e-05	1.76873e-05	5.02066e-05	9.04639e-05	9.03626e-05	9.13471e-05	9.12645e-05	9.12645e-05	5.02418e-05	1.76873e-05	5.02066e-05	9.04639e-05	9.03626e-05	9.13471e-05	9.12645e-05	9.12645e-05	0	0	0	0	0	0	0	0	9.51579e-05	9.51579e-05	9.51579e-05	9.51579e-05	9.51579e-05	9.51579e-05	9.51579e-05	9.51579e-05	0.000109662	0.000109662	0.000109662	0.000109662	0.000109662	0.000109662	0.000109662	0.000109662	0.000109663	0.000109663	0.000109663	0.000109663	0.000109663	0.000109663	0.000109663	0.000109663	6.26253e-05	6.26253e-05	6.26253e-05	6.26253e-05	6.26253e-05	6.26253e-05	6.26253e-05	6.26253e-05	6.26286e-05	6.26286e-05	6.26286e-05	6.26286e-05	6.26286e-05	6.26286e-05	6.26286e-05	6.26286e-05	6.26286e-05	6.26286e-05	6.26286e-05	6.26286e-05	6.26286e-05	6.26286e-05	6.26286e-05	6.26286e-05	6.26286e-05	6.26286e-05	6.26286e-05	6.26286e-05	6.26286e-05	6.26286e-05	6.26286e-05	6.26286e-05	6.26286e-05	6.26286e-05	6.26286e-05	6.26286e-05	6.26286e-05	6.26286e-05	6.26286e-05	6.26286e-05	6.26286e-05	6.26286e-05	6.26286e-05	6.26286e-05	6.26286e-05	6.26286e-05	6.26286e-05	6.26286e-05	0.000684779	0.0259031	0.000684779	9.17286e-05	9.17286e-05	8.29258e-05	8.30161e-05	8.29258e-05	0.000292345	0.282041	0.0176164	5.32421e-06	0.0012646	0.000489592	0.0113	0.0479914	0.00112917	0.0700502	0.0154859	5.15135e-06	0.000897569	0.000473564	0.00730893	0.0728359	0.000309855	0.286303	0.015529	5.14421e-06	0.00103582	0.000473503	0.00730616	0.0728366	0.000137692	0.0278135	0.0155279	5.14412e-06	0.00108356	0.000473501	0.00730615	0.0728366	0.00010883	0.196912	0.015528	5.14412e-06	0.00110274	0.000473501	0.00730615	0.0728366	0.000104963	0.0324067	0.015528	5.14412e-06	0.00111074	0.000473501	0.00730615	0.0728366	0.000104504	0.162635	0.015528	5.14412e-06	0.00111413	0.000473501	0.00730615	0.0728366	0.00010445	0.0293009	0.0175671	5.14412e-06	0.00111558	0.000473501	0.00730615	0.0728366	1.42435e-05	0.00676913	0.00189839	5.83171e-06	0.00126521	0.000793254	0.0120306	0.116335	1.64779e-05	0.000313964	0.000599966	6.41439e-06	0.00090279	0.00113946	0.0110085	0.000157289	1.85335e-05	0.000325126	0.000890628	7.08668e-06	0.000837791	0.0010923	0.00974669	9.0643e-05	2.16006e-05	0.00056176	0.000344866	8.58993e-06	0.0007303	0.000494994	0.00750336	0.00010694	2.96198e-05	0.00267278	0.000484374	1.74402e-05	0.000470051	0.000220875	0.00238825	0.000105733	0.000280659	4.23867e-07	6.07678e-07	0.000110419	0.000157653	0.000688631	0.000168822	0.000105822	4.90342e-06	4.79569e-09	7.11765e-06	8.63585e-05	0.000101342	1.45906e-05	6.18308e-05	8.16925e-05	5.65859e-06	5.50069e-09	1.56596e-07	0.000111018	0.000111138	9.41402e-05	0.000111992	0.00221104	5.65359e-06	5.5011e-09	5.78128e-06	0.000111094	0.000111135	0.000110002	0.000112269	0.000487174	5.65349e-06	5.50111e-09	5.65014e-06	0.000111094	0.000111135	0.00010999	0.000112269	0.000804956	5.65349e-06	5.50111e-09	5.64658e-06	0.000111094	0.000111135	0.000109988	0.000112269	0.000926995	2.87041e-06	3.41626e-07	0.000140432	9.89356e-05	9.89726e-05	0.000107661	0.000109311	0.00393271	1.32542e-05	3.41934e-07	0.000142812	9.91379e-05	9.9036e-05	0.000109633	0.000109468	6.22171e-05	1.32726e-05	3.41934e-07	0.000142812	9.91381e-05	9.90361e-05	0.000109633	0.000109468	1.79905e-05	1.32727e-05	3.41934e-07	1.32478e-05	9.91381e-05	9.90361e-05	0.000109633	0.000109468	0.00010527	1.32727e-05	3.41934e-07	1.32638e-05	9.91381e-05	9.90361e-05	0.000109633	0.000109468	0.000111695	1.32727e-05	3.41934e-07	1.32638e-05	9.91381e-05	9.90361e-05	0.000109633	0.000109468	0.000109324	1.32727e-05	3.41934e-07	1.32638e-05	9.91381e-05	9.90361e-05	0.000109633	0.000109468	0.000109492	1.32727e-05	3.41934e-07	1.32638e-05	9.91381e-05	9.90361e-05	0.000109633	0.000109468	0.000109493	1.32727e-05	3.41934e-07	1.32638e-05	9.91381e-05	9.90361e-05	0.000109633	0.000109468	0.000109493	1.32727e-05	3.41934e-07	1.32638e-05	9.91381e-05	9.90361e-05	0.000109633	0.000109468	0.000109493	1.32727e-05	3.41934e-07	1.32638e-05	9.91381e-05	9.90361e-05	0.000109633	0.000109468	0.000109493	1.32727e-05	3.41934e-07	1.32638e-05	9.91381e-05	9.90361e-05	0.000109633	0.000109468	0.000109535	1.32727e-05	3.41934e-07	1.32638e-05	9.91381e-05	9.90361e-05	0.000109633	0.000109468	0.000109468	1.32727e-05	3.41934e-07	1.32638e-05	9.91381e-05	9.90361e-05	0.000109633	0.000109468	0.000109468	1.32727e-05	3.41934e-07	1.32638e-05	9.91381e-05	9.90361e-05	0.000109633	0.000109468	0.000109468	1.32727e-05	3.41934e-07	1.32638e-05	9.91381e-05	9.90361e-05	0.000109633	0.000109468	0.000109468	1.32727e-05	3.41934e-07	1.32638e-05	9.91381e-05	9.90361e-05	0.000109633	0.000109468	0.000109468	1.32727e-05	3.41934e-07	1.32638e-05	9.91381e-05	9.90361e-05	0.000109633	0.000109468	0.000109468	1.32727e-05	3.41934e-07	1.32638e-05	9.91381e-05	9.90361e-05	0.000109633	0.000109468	0.000109468	1.32727e-05	3.41934e-07	1.32638e-05	9.91381e-05	9.90361e-05	0.000109633	0.000109468	0.000109468	0	0	0	0	0	0	0	0	9.51579e-05	9.51579e-05	9.51579e-05	9.51579e-05	9.51579e-05	9.51579e-05	9.51579e-05	9.51579e-05	7.80362e-05	7.80362e-05	7.80362e-05	7.80362e-05	7.80362e-05	7.80362e-05	7.80362e-05	7.80362e-05	7.80317e-05	7.80317e-05	7.80317e-05	7.80317e-05	7.80317e-05	7.80317e-05	7.80317e-05	7.80317e-05	2.92372e-06	2.92372e-06	2.92372e-06	2.92372e-06	2.92372e-06	2.92372e-06	2.92372e-06	2.92372e-06	2.92262e-06	2.92262e-06	2.92262e-06	2.92262e-06	2.92262e-06	2.92262e-06	2.92262e-06	2.92262e-06	2.92262e-06	2.92262e-06	2.92262e-06	2.92262e-06	2.92262e-06	2.92262e-06	2.92262e-06	2.92262e-06	2.92262e-06	2.92262e-06	2.92262e-06	2.92262e-06	2.92262e-06	2.92262e-06	2.92262e-06	2.92262e-06	2.92262e-06	2.92262e-06	2.92262e-06	2.92262e-06	2.92262e-06	2.92262e-06	2.92262e-06	2.92262e-06	2.92262e-06	2.92262e-06	2.92262e-06	2.92262e-06	2.92262e-06	2.92262e-06	2.92262e-06	2.92262e-06	0.0013441	0.756827	0.0013441	2.7472e-05	2.7472e-05	1.5254e-05	1.55339e-05	1.5254e-05	1.93057e-06	0.452344	0.000133611	2.22626e-08	1.07782e-05	1.99583e-07	0.000235035	0.00022604	3.56902e-07	0.18666	0.000123866	2.34419e-08	3.4191e-05	1.8025e-07	0.000264064	0.000258678	1.70092e-07	0.22085	0.000124065	2.34234e-08	3.73885e-05	1.80314e-07	0.000263816	0.000258678	1.07179e-07	0.0282528	0.00012406	2.34232e-08	3.83614e-05	1.80316e-07	0.000263816	0.000258678	9.37468e-08	0.119684	0.00012406	2.34232e-08	3.87466e-05	1.80316e-07	0.000263816	0.000258678	9.18331e-08	0.0289485	0.00012406	2.34232e-08	3.89066e-05	1.80316e-07	0.000263816	0.000258678	9.16039e-08	0.0802079	0.00012406	2.34232e-08	3.89743e-05	1.80316e-07	0.000263816	0.000258678	9.15774e-08	0.0173424	0.000257811	2.34232e-08	3.90031e-05	1.80316e-07	0.000263816	0.000258678	3.07626e-10	3.87588e-06	4.18266e-07	4.86828e-08	8.10863e-05	3.11569e-06	0.00400599	0.00445099	5.62379e-10	6.82352e-08	7.90683e-07	6.213e-08	6.61516e-05	3.81896e-06	0.0037405	2.77851e-07	7.67766e-10	1.07012e-07	5.78662e-07	8.00582e-08	6.65744e-05	3.02568e-06	0.00347777	2.35299e-07	1.15135e-09	4.04509e-07	4.38915e-07	1.31215e-07	6.5663e-05	1.87807e-06	0.00297931	2.5858e-07	2.64993e-09	1.66112e-05	5.22016e-07	8.17779e-07	6.38397e-05	2.89955e-06	0.00152495	2.56884e-07	3.13704e-06	1.19368e-09	1.48578e-11	0.000170933	0.000229334	0.000897882	0.000468872	2.57008e-07	1.01605e-06	6.96932e-13	8.19499e-11	7.65583e-05	0.000105203	7.59693e-07	3.44041e-05	6.11982e-08	8.88203e-07	5.89576e-13	4.20206e-11	8.44894e-05	8.44253e-05	0.00010553	9.7234e-05	7.30942e-07	8.87899e-07	5.89576e-13	8.96159e-07	8.45252e-05	8.44046e-05	9.59641e-05	9.73423e-05	4.75557e-07	8.87917e-07	5.89576e-13	8.81551e-07	8.45254e-05	8.44046e-05	9.5823e-05	9.73421e-05	6.8471e-07	8.87918e-07	5.89576e-13	8.821e-07	8.45254e-05	8.44046e-05	9.5824e-05	9.73421e-05	1.0375e-06	8.23564e-08	3.78774e-10	0.000135753	4.29171e-05	4.28558e-05	7.78919e-05	7.56789e-05	8.04302e-07	8.765e-07	3.78631e-10	0.000134302	4.29203e-05	4.28451e-05	7.72646e-05	7.57856e-05	7.87738e-08	8.7623e-07	3.78631e-10	0.000134295	4.29203e-05	4.28451e-05	7.72635e-05	7.57856e-05	1.43482e-07	8.76231e-07	3.78631e-10	8.72625e-07	4.29203e-05	4.28451e-05	7.72635e-05	7.57856e-05	9.79469e-05	8.76231e-07	3.78631e-10	8.75045e-07	4.29203e-05	4.28451e-05	7.72635e-05	7.57856e-05	9.27489e-05	8.76231e-07	3.78631e-10	8.75046e-07	4.29203e-05	4.28451e-05	7.72635e-05	7.57856e-05	7.53181e-05	8.76231e-07	3.78631e-10	8.75046e-07	4.29203e-05	4.28451e-05	7.72635e-05	7.57856e-05	7.53979e-05	8.76231e-07	3.78631e-10	8.75046e-07	4.29203e-05	4.28451e-05	7.72635e-05	7.57856e-05	7.5398e-05	8.76231e-07	3.78631e-10	8.75046e-07	4.29203e-05	4.28451e-05	7.72635e-05	7.57856e-05	7.5398e-05	8.76231e-07	3.78631e-10	8.75046e-07	4.29203e-05	4.28451e-05	7.72635e-05	7.57856e-05	7.5398e-05	8.76231e-07	3.78631e-10	8.75046e-07	4.29203e-05	4.28451e-05	7.72635e-05	7.57856e-05	7.5398e-05	8.76231e-07	3.78631e-10	8.75046e-07	4.29203e-05	4.28451e-05	7.72635e-05	7.57856e-05	7.58821e-05	8.76231e-07	3.78631e-10	8.75046e-07	4.29203e-05	4.28451e-05	7.72635e-05	7.57856e-05	7.57856e-05	8.76231e-07	3.78631e-10	8.75046e-07	4.29203e-05	4.28451e-05	7.72635e-05	7.57856e-05	7.57856e-05	8.76231e-07	3.78631e-10	8.75046e-07	4.29203e-05	4.28451e-05	7.72635e-05	7.57856e-05	7.57856e-05	8.76231e-07	3.78631e-10	8.75046e-07	4.29203e-05	4.28451e-05	7.72635e-05	7.57856e-05	7.57856e-05	8.76231e-07	3.78631e-10	8.75046e-07	4.29203e-05	4.28451e-05	7.72635e-05	7.57856e-05	7.57856e-05	8.76231e-07	3.78631e-10	8.75046e-07	4.29203e-05	4.28451e-05	7.72635e-05	7.57856e-05	7.57856e-05	8.76231e-07	3.78631e-10	8.75046e-07	4.29203e-05	4.28451e-05	7.72635e-05	7.57856e-05	7.57856e-05	8.76231e-07	3.78631e-10	8.75046e-07	4.29203e-05	4.28451e-05	7.72635e-05	7.57856e-05	7.57856e-05	0	0	0	0	0	0	0	0	9.51579e-05	9.51579e-05	9.51579e-05	9.51579e-05	9.51579e-05	9.51579e-05	9.51579e-05	9.51579e-05	0.000122945	0.000122945	0.000122945	0.000122945	0.000122945	0.000122945	0.000122945	0.000122945	0.000122953	0.000122953	0.000122953	0.000122953	0.000122953	0.000122953	0.000122953	0.000122953	1.1946e-09	1.1946e-09	1.1946e-09	1.1946e-09	1.1946e-09	1.1946e-09	1.1946e-09	1.1946e-09	1.19508e-09	1.19508e-09	1.19508e-09	1.19508e-09	1.19508e-09	1.19508e-09	1.19508e-09	1.19508e-09	1.19508e-09	1.19508e-09	1.19508e-09	1.19508e-09	1.19508e-09	1.19508e-09	1.19508e-09	1.19508e-09	1.19508e-09	1.19508e-09	1.19508e-09	1.19508e-09	1.19508e-09	1.19508e-09	1.19508e-09	1.19508e-09	1.19508e-09	1.19508e-09	1.19508e-09	1.19508e-09	1.19508e-09	1.19508e-09	1.19508e-09	1.19508e-09	1.19508e-09	1.19508e-09	1.19508e-09	1.19508e-09	1.19508e-09	1.19508e-09	1.19508e-09	1.19508e-09	0.000123002	0.718925	0.000123002	3.17002e-06	3.17002e-06	4.24385e-07	5.07394e-07	4.24385e-07	0.0324564	0.99655	0.0960236	2.24535e-05	0.000186732	3.21262e-06	8.18715e-07	3.18618e-06	0.0910701	0.99714	0.0956069	1.96349e-05	2.36651e-05	3.32604e-06	4.93854e-07	3.92234e-06	0.0862844	0.999329	0.0956189	1.96335e-05	2.35474e-05	3.32384e-06	4.94048e-07	3.92239e-06	0.0831524	0.998106	0.0956185	1.96335e-05	2.35996e-05	3.32378e-06	4.94048e-07	3.92239e-06	0.0822599	0.99933	0.0956185	1.96335e-05	2.36202e-05	3.32378e-06	4.94048e-07	3.92239e-06	0.0821265	0.998342	0.0956185	1.96335e-05	2.36286e-05	3.32378e-06	4.94048e-07	3.92239e-06	0.0821104	0.999374	0.0956185	1.96335e-05	2.36322e-05	3.32378e-06	4.94048e-07	3.92239e-06	0.0821086	0.998695	0.578015	1.96335e-05	2.36337e-05	3.32378e-06	4.94048e-07	3.92239e-06	4.89155e-05	0.00661136	5.11638e-05	0.0002543	0.000306106	0.0259504	0.00190171	0.0304816	4.02505e-05	0.00459056	6.25482e-06	0.000237621	0.000292709	0.0332204	0.00193653	0.205111	3.68139e-05	0.0036582	1.43499e-05	0.000221421	0.000271294	0.0412934	0.00193181	0.167326	3.27765e-05	0.00253156	9.1463e-06	0.000192826	0.000240494	0.0399078	0.00191742	0.168461	2.58112e-05	0.000882093	9.88371e-06	0.000115453	0.000161471	0.0234526	0.00184373	0.168389	0.239347	8.59307e-09	1.05939e-08	0.0046908	0.00558481	0.048005	0.027228	0.168394	1.2902e-05	4.59046e-13	1.32216e-09	0.000135238	0.000125323	0.00117576	0.000402405	0.00203928	1.59625e-05	5.68977e-13	1.04796e-10	0.000160048	0.000160241	0.000287028	0.000362184	0.00093102	1.59599e-05	5.69105e-13	1.61415e-05	0.000160093	0.000160274	0.00035073	0.000362869	0.000435598	1.59593e-05	5.69105e-13	1.60196e-05	0.000160093	0.000160274	0.000351176	0.000362871	0.000396476	1.59593e-05	5.69105e-13	1.60014e-05	0.000160093	0.000160274	0.000351167	0.000362871	0.00347257	1.03689e-07	1.84183e-11	0.000240344	1.48512e-05	1.4868e-05	0.000108487	9.29716e-05	0.0201287	3.82496e-07	1.84318e-11	0.000246471	1.48756e-05	1.48788e-05	0.00011114	9.29976e-05	0.0154521	3.83161e-07	1.84318e-11	0.00024648	1.48756e-05	1.48788e-05	0.000111143	9.29978e-05	0.00187296	3.83161e-07	1.84318e-11	3.83751e-07	1.48756e-05	1.48788e-05	0.000111143	9.29978e-05	0.000255864	3.83161e-07	1.84318e-11	3.83246e-07	1.48756e-05	1.48788e-05	0.000111143	9.29978e-05	0.000285157	3.83161e-07	1.84318e-11	3.83246e-07	1.48756e-05	1.48788e-05	0.000111143	9.29978e-05	8.72567e-05	3.83161e-07	1.84318e-11	3.83246e-07	1.48756e-05	1.48788e-05	0.000111143	9.29978e-05	8.73298e-05	3.83161e-07	1.84318e-11	3.83246e-07	1.48756e-05	1.48788e-05	0.000111143	9.29978e-05	8.73298e-05	3.83161e-07	1.84318e-11	3.83246e-07	1.48756e-05	1.48788e-05	0.000111143	9.29978e-05	8.73298e-05	3.83161e-07	1.84318e-11	3.83246e-07	1.48756e-05	1.48788e-05	0.000111143	9.29978e-05	8.73298e-05	3.83161e-07	1.84318e-11	3.83246e-07	1.48756e-05	1.48788e-05	0.000111143	9.29978e-05	8.73298e-05	3.83161e-07	1.84318e-11	3.83246e-07	1.48756e-05	1.48788e-05	0.000111143	9.29978e-05	9.29828e-05	3.83161e-07	1.84318e-11	3.83246e-07	1.48756e-05	1.48788e-05	0.000111143	9.29978e-05	9.29979e-05	3.83161e-07	1.84318e-11	3.83246e-07	1.48756e-05	1.48788e-05	0.000111143	9.29978e-05	9.29978e-05	3.83161e-07	1.84318e-11	3.83246e-07	1.48756e-05	1.48788e-05	0.000111143	9.29978e-05	9.29978e-05	3.83161e-07	1.84318e-11	3.83246e-07	1.48756e-05	1.48788e-05	0.000111143	9.29978e-05	9.29978e-05	3.83161e-07	1.84318e-11	3.83246e-07	1.48756e-05	1.48788e-05	0.000111143	9.29978e-05	9.29978e-05	3.83161e-07	1.84318e-11	3.83246e-07	1.48756e-05	1.48788e-05	0.000111143	9.29978e-05	9.29978e-05	3.83161e-07	1.84318e-11	3.83246e-07	1.48756e-05	1.48788e-05	0.000111143	9.29978e-05	9.29978e-05	3.83161e-07	1.84318e-11	3.83246e-07	1.48756e-05	1.48788e-05	0.000111143	9.29978e-05	9.29978e-05	0	0	0	0	0	0	0	0	9.51579e-05	9.51579e-05	9.51579e-05	9.51579e-05	9.51579e-05	9.51579e-05	9.51579e-05	9.51579e-05	0.000106344	0.000106344	0.000106344	0.000106344	0.000106344	0.000106344	0.000106344	0.000106344	0.000106338	0.000106338	0.000106338	0.000106338	0.000106338	0.000106338	0.000106338	0.000106338	2.50315e-15	2.50315e-15	2.50315e-15	2.50315e-15	2.50315e-15	2.50315e-15	2.50315e-15	2.50315e-15	2.50372e-15	2.50372e-15	2.50372e-15	2.50372e-15	2.50372e-15	2.50372e-15	2.50372e-15	2.50372e-15	2.50372e-15	2.50372e-15	2.50372e-15	2.50372e-15	2.50372e-15	2.50372e-15	2.50372e-15	2.50372e-15	2.50372e-15	2.50372e-15	2.50372e-15	2.50372e-15	2.50372e-15	2.50372e-15	2.50372e-15	2.50372e-15	2.50372e-15	2.50372e-15	2.50372e-15	2.50372e-15	2.50372e-15	2.50372e-15	2.50372e-15	2.50372e-15	2.50372e-15	2.50372e-15	2.50372e-15	2.50372e-15	2.50372e-15	2.50372e-15	2.50372e-15	2.50372e-15	4.60012e-08	0.000106362	4.60012e-08	4.60012e-08	4.60012e-08	9.38979e-10	2.66621e-09	9.38979e-10	1.47146e-08	0.36066	0.00113192	3.97013e-11	0.000154067	1.95237e-12	2.35693e-08	1.24289e-06	1.36031e-09	0.00523149	0.00110459	3.51878e-11	4.87479e-05	1.77647e-12	5.88471e-09	2.40891e-06	1.02317e-09	0.426462	0.0011052	3.51782e-11	4.97428e-05	1.77568e-12	5.87889e-09	2.40898e-06	8.73452e-10	0.000404075	0.00110518	3.51781e-11	5.01803e-05	1.77566e-12	5.87889e-09	2.40898e-06	8.34244e-10	0.160958	0.00110518	3.51781e-11	5.0352e-05	1.77566e-12	5.87889e-09	2.40898e-06	8.28382e-10	0.000643658	0.00110518	3.51781e-11	5.04229e-05	1.77566e-12	5.87889e-09	2.40898e-06	8.27674e-10	0.0930938	0.00110518	3.51781e-11	5.04529e-05	1.77566e-12	5.87889e-09	2.40898e-06	8.27592e-10	0.000511607	0.199825	3.51781e-11	5.04657e-05	1.77566e-12	5.87889e-09	2.40898e-06	8.27583e-10	1.99003e-05	0.000753704	7.94002e-09	0.0112641	9.49479e-06	0.00242059	0.927961	1.54348e-09	3.52872e-09	1.21292e-06	1.00891e-08	0.00868494	3.38389e-05	0.00247471	0.00500946	2.08824e-09	3.57528e-09	1.56772e-05	1.29207e-08	0.00689269	5.56316e-05	0.00242468	0.00451957	3.09462e-09	1.27344e-08	3.60909e-06	2.09296e-08	0.00455521	4.48268e-05	0.00231052	0.00466804	6.9474e-09	4.10088e-07	6.27532e-06	1.25215e-07	0.00120615	4.70692e-05	0.00186519	0.00465715	0.02625	8.73333e-05	6.35275e-05	0.141874	0.330844	0.985646	0.814259	0.00465793	0.00235667	1.51536e-08	7.18612e-05	0.000123328	0.000166158	1.94135e-05	0.000341695	1.11226e-06	0.00267631	1.66765e-08	3.83741e-06	0.000183204	0.000183257	0.00234408	0.0012703	1.12634e-07	0.00267277	1.66788e-08	0.00280422	0.000183366	0.000183283	0.00276787	0.00127447	8.75878e-09	0.00267269	1.66788e-08	0.00266227	0.000183367	0.000183283	0.00276681	0.00127447	7.16848e-09	0.0026727	1.66788e-08	0.00265985	0.000183367	0.000183283	0.00276673	0.00127447	5.24272e-06	4.17129e-06	5.15357e-10	0.000177485	1.19154e-06	1.191e-06	5.6628e-05	2.05483e-05	0.00144479	1.19123e-06	5.15943e-10	0.000183065	1.19485e-06	1.1918e-06	5.85294e-05	2.0598e-05	0.000531088	1.19421e-06	5.15943e-10	0.000183064	1.19485e-06	1.1918e-06	5.85306e-05	2.05981e-05	7.09848e-07	1.19421e-06	5.15943e-10	1.18958e-06	1.19485e-06	1.1918e-06	5.85306e-05	2.05981e-05	0.000679571	1.19421e-06	5.15943e-10	1.19173e-06	1.19485e-06	1.1918e-06	5.85306e-05	2.05981e-05	0.000737238	1.19421e-06	5.15943e-10	1.19173e-06	1.19485e-06	1.1918e-06	5.85306e-05	2.05981e-05	1.42727e-05	1.19421e-06	5.15943e-10	1.19173e-06	1.19485e-06	1.1918e-06	5.85306e-05	2.05981e-05	1.43252e-05	1.19421e-06	5.15943e-10	1.19173e-06	1.19485e-06	1.1918e-06	5.85306e-05	2.05981e-05	1.43252e-05	1.19421e-06	5.15943e-10	1.19173e-06	1.19485e-06	1.1918e-06	5.85306e-05	2.05981e-05	1.43252e-05	1.19421e-06	5.15943e-10	1.19173e-06	1.19485e-06	1.1918e-06	5.85306e-05	2.05981e-05	1.43252e-05	1.19421e-06	5.15943e-10	1.19173e-06	1.19485e-06	1.1918e-06	5.85306e-05	2.05981e-05	1.43252e-05	1.19421e-06	5.15943e-10	1.19173e-06	1.19485e-06	1.1918e-06	5.85306e-05	2.05981e-05	2.06521e-05	1.19421e-06	5.15943e-10	1.19173e-06	1.19485e-06	1.1918e-06	5.85306e-05	2.05981e-05	2.05981e-05	1.19421e-06	5.15943e-10	1.19173e-06	1.19485e-06	1.1918e-06	5.85306e-05	2.05981e-05	2.05981e-05	1.19421e-06	5.15943e-10	1.19173e-06	1.19485e-06	1.1918e-06	5.85306e-05	2.05981e-05	2.05981e-05	1.19421e-06	5.15943e-10	1.19173e-06	1.19485e-06	1.1918e-06	5.85306e-05	2.05981e-05	2.05981e-05	1.19421e-06	5.15943e-10	1.19173e-06	1.19485e-06	1.1918e-06	5.85306e-05	2.05981e-05	2.05981e-05	1.19421e-06	5.15943e-10	1.19173e-06	1.19485e-06	1.1918e-06	5.85306e-05	2.05981e-05	2.05981e-05	1.19421e-06	5.15943e-10	1.19173e-06	1.19485e-06	1.1918e-06	5.85306e-05	2.05981e-05	2.05981e-05	1.19421e-06	5.15943e-10	1.19173e-06	1.19485e-06	1.1918e-06	5.85306e-05	2.05981e-05	2.05981e-05	0	0	0	0	0	0	0	0	9.51579e-05	9.51579e-05	9.51579e-05	9.51579e-05	9.51579e-05	9.51579e-05	9.51579e-05	9.51579e-05	9.95185e-05	9.95185e-05	9.95185e-05	9.95185e-05	9.95185e-05	9.95185e-05	9.95185e-05	9.95185e-05	9.95333e-05	9.95333e-05	9.95333e-05	9.95333e-05	9.95333e-05	9.95333e-05	9.95333e-05	9.95333e-05	2.23692e-18	2.23692e-18	2.23692e-18	2.23692e-18	2.23692e-18	2.23692e-18	2.23692e-18	2.23692e-18	2.23674e-18	2.23674e-18	2.23674e-18	2.23674e-18	2.23674e-18	2.23674e-18	2.23674e-18	2.23674e-18	2.23674e-18	2.23674e-18	2.23674e-18	2.23674e-18	2.23674e-18	2.23674e-18	2.23674e-18	2.23674e-18	2.23674e-18	2.23674e-18	2.23674e-18	2.23674e-18	2.23674e-18	2.23674e-18	2.23674e-18	2.23674e-18	2.23674e-18	2.23674e-18	2.23674e-18	2.23674e-18	2.23674e-18	2.23674e-18	2.23674e-18	2.23674e-18	2.23674e-18	2.23674e-18	2.23674e-18	2.23674e-18	2.23674e-18	2.23674e-18	2.23674e-18	2.23674e-18	1.23361e-10	4.78718e-09	1.23361e-10	4.78718e-09	4.78718e-09	1.23361e-10	4.78718e-09	1.23361e-10	1.91815e-08	5.48915e-12	1.90542e-13	4.01106e-06	5.0958e-12	3.56578e-07	3.80896e-09	3.88464e-13	6.53495e-07	5.68528e-09	1.83471e-13	3.97995e-06	2.20169e-12	3.93161e-07	1.75395e-08	2.1337e-13	4.76093e-07	2.70972e-11	1.83622e-13	3.97835e-06	2.28985e-12	3.93098e-07	1.75622e-08	2.13363e-13	3.76043e-07	7.11857e-08	1.83618e-13	3.97833e-06	2.32012e-12	3.93096e-07	1.75622e-08	2.13363e-13	3.51183e-07	1.06369e-10	1.83618e-13	3.97833e-06	2.332e-12	3.93096e-07	1.75622e-08	2.13363e-13	3.47516e-07	4.3077e-08	1.83618e-13	3.97833e-06	2.33692e-12	3.93096e-07	1.75622e-08	2.13363e-13	3.47077e-07	1.99908e-10	1.83618e-13	3.97833e-06	2.33899e-12	3.93096e-07	1.75622e-08	2.13363e-13	3.47026e-07	5.17987e-08	1.92323e-10	3.97833e-06	2.33988e-12	3.93096e-07	1.75622e-08	2.13363e-13	0.0758187	9.48174e-07	6.59821e-08	0.00414966	2.45119e-09	0.0850299	1.83944e-05	5.04411e-08	0.0412023	0.00634517	0.000115819	0.00330683	2.86065e-09	0.0225239	1.71752e-05	1.82763e-05	0.0311646	0.00713949	5.48457e-06	0.00261713	3.69909e-09	0.0117408	1.65348e-05	1.17208e-05	0.0215915	0.002183	2.17213e-05	0.00165627	5.84844e-09	0.0100596	1.5313e-05	1.22944e-05	0.0100699	8.40207e-05	1.17399e-05	0.000302171	2.5186e-08	0.00674901	1.09536e-05	1.22558e-05	0.965897	0.765947	0.012387	0.73976	0.47608	0.948278	0.678296	1.22587e-05	0.0195941	0.000194376	5.24189e-06	0.000251062	0.000194022	0.672892	0.000611123	3.04949e-09	0.0198676	0.000199434	3.42633e-06	0.000199451	0.000199595	0.0204294	0.000199697	3.25643e-07	0.0198999	0.00019948	0.0189548	0.000199358	0.000199569	0.0199263	0.000199595	3.86863e-06	0.0199	0.00019948	0.0199904	0.000199357	0.000199569	0.0199526	0.000199596	6.37053e-06	0.0199	0.00019948	0.0199929	0.000199357	0.000199569	0.0199528	0.000199596	0.114426	0.000131897	3.10561e-07	0.000132525	3.10369e-07	3.10699e-07	1.22684e-05	3.10741e-07	0.00022203	1.20413e-05	3.10209e-07	0.000130228	3.0988e-07	3.10672e-07	1.20286e-05	3.10166e-07	8.46635e-05	1.20261e-05	3.10208e-07	0.000130232	3.0988e-07	3.10673e-07	1.20286e-05	3.10165e-07	0.158501	1.20261e-05	3.10208e-07	1.20807e-05	3.0988e-07	3.10673e-07	1.20286e-05	3.10165e-07	0.000171145	1.20261e-05	3.10208e-07	1.20529e-05	3.0988e-07	3.10673e-07	1.20286e-05	3.10165e-07	0.000171852	1.20261e-05	3.10208e-07	1.20529e-05	3.0988e-07	3.10673e-07	1.20286e-05	3.10165e-07	8.61875e-08	1.20261e-05	3.10208e-07	1.20529e-05	3.0988e-07	3.10673e-07	1.20286e-05	3.10165e-07	8.5906e-08	1.20261e-05	3.10208e-07	1.20529e-05	3.0988e-07	3.10673e-07	1.20286e-05	3.10165e-07	8.59057e-08	1.20261e-05	3.10208e-07	1.20529e-05	3.0988e-07	3.10673e-07	1.20286e-05	3.10165e-07	8.59057e-08	1.20261e-05	3.10208e-07	1.20529e-05	3.0988e-07	3.10673e-07	1.20286e-05	3.10165e-07	8.59057e-08	1.20261e-05	3.10208e-07	1.20529e-05	3.0988e-07	3.10673e-07	1.20286e-05	3.10165e-07	8.59057e-08	1.20261e-05	3.10208e-07	1.20529e-05	3.0988e-07	3.10673e-07	1.20286e-05	3.10165e-07	3.09206e-07	1.20261e-05	3.10208e-07	1.20529e-05	3.0988e-07	3.10673e-07	1.20286e-05	3.10165e-07	3.10164e-07	1.20261e-05	3.10208e-07	1.20529e-05	3.0988e-07	3.10673e-07	1.20286e-05	3.10165e-07	3.10165e-07	1.20261e-05	3.10208e-07	1.20529e-05	3.0988e-07	3.10673e-07	1.20286e-05	3.10165e-07	3.10165e-07	1.20261e-05	3.10208e-07	1.20529e-05	3.0988e-07	3.10673e-07	1.20286e-05	3.10165e-07	3.10165e-07	1.20261e-05	3.10208e-07	1.20529e-05	3.0988e-07	3.10673e-07	1.20286e-05	3.10165e-07	3.10165e-07	1.20261e-05	3.10208e-07	1.20529e-05	3.0988e-07	3.10673e-07	1.20286e-05	3.10165e-07	3.10165e-07	1.20261e-05	3.10208e-07	1.20529e-05	3.0988e-07	3.10673e-07	1.20286e-05	3.10165e-07	3.10165e-07	1.20261e-05	3.10208e-07	1.20529e-05	3.0988e-07	3.10673e-07	1.20286e-05	3.10165e-07	3.10165e-07	0	0	0	0	0	0	0	0	9.51579e-05	9.51579e-05	9.51579e-05	9.51579e-05	9.51579e-05	9.51579e-05	9.51579e-05	9.51579e-05	0.000151876	0.000151876	0.000151876	0.000151876	0.000151876	0.000151876	0.000151876	0.000151876	0.000151883	0.000151883	0.000151883	0.000151883	0.000151883	0.000151883	0.000151883	0.000151883	3.57543e-15	3.57543e-15	3.57543e-15	3.57543e-15	3.57543e-15	3.57543e-15	3.57543e-15	3.57543e-15	3.57744e-15	3.57744e-15	3.57744e-15	3.57744e-15	3.57744e-15	3.57744e-15	3.57744e-15	3.57744e-15	3.57744e-15	3.57744e-15	3.57744e-15	3.57744e-15	3.57744e-15	3.57744e-15	3.57744e-15	3.57744e-15	3.57744e-15	3.57744e-15	3.57744e-15	3.57744e-15	3.57744e-15	3.57744e-15	3.57744e-15	3.57744e-15	3.57744e-15	3.57744e-15	3.57744e-15	3.57744e-15	3.57744e-15	3.57744e-15	3.57744e-15	3.57744e-15	3.57744e-15	3.57744e-15	3.57744e-15	3.57744e-15	3.57744e-15	3.57744e-15	3.57744e-15	3.57744e-15	1.34166e-09	3.80961e-09	1.34166e-09	6.57288e-08	6.57288e-08	6.57288e-08	0.000151969	6.57288e-08	2.9634e-07	1.77685e-06	2.3231e-06	1.31872e-05	2.1651e-05	0.000366007	0.00964401	0.000128405	2.2437e-05	8.59826e-08	2.10763e-06	1.25165e-05	7.94376e-06	0.000398417	0.00302538	0.000241599	8.40771e-06	2.42391e-06	2.11209e-06	1.25035e-05	8.80336e-06	0.000398274	0.00302669	0.000241605	4.58225e-06	2.88442e-07	2.11197e-06	1.25033e-05	9.10567e-06	0.000398271	0.0030267	0.000241605	3.84258e-06	2.71325e-06	2.11197e-06	1.25033e-05	9.22612e-06	0.000398271	0.0030267	0.000241605	3.73995e-06	3.91809e-07	2.11197e-06	1.25033e-05	9.27624e-06	0.000398271	0.0030267	0.000241605	3.72771e-06	3.31337e-06	2.11197e-06	1.25033e-05	9.29746e-06	0.000398271	0.0030267	0.000241605	3.72629e-06	7.27425e-07	0.000476467	1.25033e-05	9.30652e-06	0.000398271	0.0030267	0.000241605	0.952209	0.856681	0.895184	0.00281421	0.00209706	0.000398271	2.89848e-06	0.000241605	0.916278	0.829319	0.123871	0.00233623	0.00158544	0.000667213	2.79153e-06	0.00377198	0.895514	0.70527	0.424765	0.00192669	0.00132707	0.000994334	2.5557e-06	0.00244897	0.861803	0.474238	0.153717	0.00131925	0.000996776	0.000566141	2.10924e-06	0.00276988	0.764458	0.0597129	0.22323	0.000321932	0.000389753	7.80838e-05	9.0907e-07	0.00274694	0.984315	0.902854	0.8951	0.28093	0.346743	0.650168	0.000150506	0.00274865	0.00265821	0.00117742	0.418716	0.000207504	0.000171361	0.11388	4.03139e-08	3.09188e-05	0.00389841	0.00181956	0.011898	0.000261294	0.000261954	0.00266036	2.38345e-08	7.89693e-05	0.00389267	0.00181935	0.00401769	0.000261398	0.00026204	0.00377095	2.38633e-08	7.85868e-06	0.00389248	0.00181935	0.00392813	0.000261399	0.00026204	0.00377592	2.38633e-08	9.71368e-06	0.00389248	0.00181935	0.00392176	0.000261399	0.00026204	0.00377575	2.38633e-08	0.00254807	0.000362316	2.93491e-05	0.000158262	1.69874e-06	1.70291e-06	1.63901e-06	7.3735e-10	0.109349	8.32832e-05	2.94183e-05	0.00016473	1.70398e-06	1.705e-06	1.70389e-06	7.37574e-10	0.00495472	8.34779e-05	2.94183e-05	0.000164739	1.70398e-06	1.705e-06	1.70392e-06	7.37574e-10	7.05055e-05	8.34779e-05	2.94183e-05	8.36483e-05	1.70398e-06	1.705e-06	1.70392e-06	7.37574e-10	1.44772e-07	8.34779e-05	2.94183e-05	8.35275e-05	1.70398e-06	1.705e-06	1.70392e-06	7.37574e-10	1.66236e-07	8.34779e-05	2.94183e-05	8.35276e-05	1.70398e-06	1.705e-06	1.70392e-06	7.37574e-10	4.9019e-11	8.34779e-05	2.94183e-05	8.35276e-05	1.70398e-06	1.705e-06	1.70392e-06	7.37574e-10	4.9078e-11	8.34779e-05	2.94183e-05	8.35276e-05	1.70398e-06	1.705e-06	1.70392e-06	7.37574e-10	4.9078e-11	8.34779e-05	2.94183e-05	8.35276e-05	1.70398e-06	1.705e-06	1.70392e-06	7.37574e-10	4.9078e-11	8.34779e-05	2.94183e-05	8.35276e-05	1.70398e-06	1.705e-06	1.70392e-06	7.37574e-10	4.9078e-11	8.34779e-05	2.94183e-05	8.35276e-05	1.70398e-06	1.705e-06	1.70392e-06	7.37574e-10	4.9078e-11	8.34779e-05	2.94183e-05	8.35276e-05	1.70398e-06	1.705e-06	1.70392e-06	7.37574e-10	7.37331e-10	8.34779e-05	2.94183e-05	8.35276e-05	1.70398e-06	1.705e-06	1.70392e-06	7.37574e-10	7.37574e-10	8.34779e-05	2.94183e-05	8.35276e-05	1.70398e-06	1.705e-06	1.70392e-06	7.37574e-10	7.37574e-10	8.34779e-05	2.94183e-05	8.35276e-05	1.70398e-06	1.705e-06	1.70392e-06	7.37574e-10	7.37574e-10	8.34779e-05	2.94183e-05	8.35276e-05	1.70398e-06	1.705e-06	1.70392e-06	7.37574e-10	7.37574e-10	8.34779e-05	2.94183e-05	8.35276e-05	1.70398e-06	1.705e-06	1.70392e-06	7.37574e-10	7.37574e-10	8.34779e-05	2.94183e-05	8.35276e-05	1.70398e-06	1.705e-06	1.70392e-06	7.37574e-10	7.37574e-10	8.34779e-05	2.94183e-05	8.35276e-05	1.70398e-06	1.705e-06	1.70392e-06	7.37574e-10	7.37574e-10	8.34779e-05	2.94183e-05	8.35276e-05	1.70398e-06	1.705e-06	1.70392e-06	7.37574e-10	7.37574e-10	0	0	0	0	0	0	0	0	9.51579e-05	9.51579e-05	9.51579e-05	9.51579e-05	9.51579e-05	9.51579e-05	9.51579e-05	9.51579e-05	6.96967e-05	6.96967e-05	6.96967e-05	6.96967e-05	6.96967e-05	6.96967e-05	6.96967e-05	6.96967e-05	6.96922e-05	6.96922e-05	6.96922e-05	6.96922e-05	6.96922e-05	6.96922e-05	6.96922e-05	6.96922e-05	6.77089e-10	6.77089e-10	6.77089e-10	6.77089e-10	6.77089e-10	6.77089e-10	6.77089e-10	6.77089e-10	6.76826e-10	6.76826e-10	6.76826e-10	6.76826e-10	6.76826e-10	6.76826e-10	6.76826e-10	6.76826e-10	6.76826e-10	6.76826e-10	6.76826e-10	6.76826e-10	6.76826e-10	6.76826e-10	6.76826e-10	6.76826e-10	6.76826e-10	6.76826e-10	6.76826e-10	6.76826e-10	6.76826e-10	6.76826e-10	6.76826e-10	6.76826e-10	6.76826e-10	6.76826e-10	6.76826e-10	6.76826e-10	6.76826e-10	6.76826e-10	6.76826e-10	6.76826e-10	6.76826e-10	6.76826e-10	6.76826e-10	6.76826e-10	6.76826e-10	6.76826e-10	6.76826e-10	6.76826e-10	2.40348e-07	2.8736e-07	2.40348e-07	1.79533e-06	1.79533e-06	6.96651e-05	0.5916	6.96651e-05	5.90528e-09	1.9947e-11	5.12898e-13	0.00087135	3.40781e-10	0.000599323	0.0101091	1.15517e-08	6.87557e-09	8.78308e-11	5.76385e-13	0.00112016	9.30701e-09	0.000644448	0.0286127	5.76318e-09	2.21953e-08	1.8142e-12	5.74908e-13	0.00112157	8.31829e-09	0.00064515	0.0286261	5.76305e-09	4.64207e-08	7.75607e-10	5.74945e-13	0.00112159	7.98441e-09	0.000645167	0.0286261	5.76305e-09	5.75007e-08	5.62882e-12	5.74944e-13	0.00112159	7.85803e-09	0.000645167	0.0286261	5.76305e-09	5.94222e-08	5.38203e-10	5.74944e-13	0.00112159	7.80651e-09	0.000645167	0.0286261	5.76305e-09	5.9659e-08	9.44253e-12	5.74944e-13	0.00112159	7.78487e-09	0.000645167	0.0286261	5.76305e-09	5.96867e-08	6.7326e-10	7.44864e-12	0.00112159	7.77569e-09	0.000645167	0.0286261	5.76305e-09	0.000478214	1.46955e-07	6.18504e-09	0.0143384	1.00686e-07	3.5304e-07	7.13999e-08	3.15154e-12	0.000300838	0.000184914	4.3758e-07	0.0116513	1.50145e-07	1.3731e-07	7.52256e-08	3.94173e-08	0.000231481	0.000161211	8.8793e-08	0.00938887	1.79114e-07	1.10936e-07	8.37595e-08	8.96825e-08	0.000164574	5.13701e-05	3.91609e-07	0.00616574	2.45793e-07	2.3562e-07	1.05813e-07	7.71541e-08	8.15681e-05	2.24693e-06	2.51933e-07	0.00129175	6.81021e-07	4.23727e-07	2.95487e-07	7.79605e-08	4.48214e-05	0.0142803	8.48238e-07	0.00413824	0.0017104	9.37554e-06	3.00508e-09	7.79006e-08	0.000288141	0.00026637	1.13772e-08	0.000158927	0.000117739	0.000873116	1.24072e-12	1.03835e-08	0.000212539	0.000205964	1.23272e-05	9.12276e-05	9.10743e-05	1.35909e-05	3.25466e-13	2.29291e-09	0.000212725	0.00020585	0.000204102	9.11079e-05	9.10616e-05	9.71917e-06	3.2344e-13	2.68027e-08	0.000212737	0.00020585	0.00021316	9.11075e-05	9.10616e-05	9.71095e-06	3.23436e-13	2.03299e-08	0.000212737	0.00020585	0.000213543	9.11075e-05	9.10616e-05	9.71139e-06	3.23436e-13	7.60617e-11	0.000108022	5.27349e-05	7.40714e-05	8.45112e-06	8.44686e-06	2.27103e-07	1.04676e-11	1.40597e-12	6.31652e-05	5.26743e-05	7.08452e-05	8.41707e-06	8.4354e-06	2.16868e-07	1.04382e-11	6.76336e-11	6.29299e-05	5.26743e-05	7.08437e-05	8.41705e-06	8.43539e-06	2.1686e-07	1.04382e-11	5.33322e-09	6.29298e-05	5.26743e-05	6.30901e-05	8.41705e-06	8.43539e-06	2.1686e-07	1.04382e-11	2.69516e-11	6.29298e-05	5.26743e-05	6.3028e-05	8.41705e-06	8.43539e-06	2.1686e-07	1.04382e-11	2.25349e-11	6.29298e-05	5.26743e-05	6.30279e-05	8.41705e-06	8.43539e-06	2.1686e-07	1.04382e-11	3.23194e-13	6.29298e-05	5.26743e-05	6.30279e-05	8.41705e-06	8.43539e-06	2.1686e-07	1.04382e-11	3.22013e-13	6.29298e-05	5.26743e-05	6.30279e-05	8.41705e-06	8.43539e-06	2.1686e-07	1.04382e-11	3.22012e-13	6.29298e-05	5.26743e-05	6.30279e-05	8.41705e-06	8.43539e-06	2.1686e-07	1.04382e-11	3.22012e-13	6.29298e-05	5.26743e-05	6.30279e-05	8.41705e-06	8.43539e-06	2.1686e-07	1.04382e-11	3.22012e-13	6.29298e-05	5.26743e-05	6.30279e-05	8.41705e-06	8.43539e-06	2.1686e-07	1.04382e-11	3.22012e-13	6.29298e-05	5.26743e-05	6.30279e-05	8.41705e-06	8.43539e-06	2.1686e-07	1.04382e-11	1.04215e-11	6.29298e-05	5.26743e-05	6.30279e-05	8.41705e-06	8.43539e-06	2.1686e-07	1.04382e-11	1.04381e-11	6.29298e-05	5.26743e-05	6.30279e-05	8.41705e-06	8.43539e-06	2.1686e-07	1.04382e-11	1.04382e-11	6.29298e-05	5.26743e-05	6.30279e-05	8.41705e-06	8.43539e-06	2.1686e-07	1.04382e-11	1.04382e-11	6.29298e-05	5.26743e-05	6.30279e-05	8.41705e-06	8.43539e-06	2.1686e-07	1.04382e-11	1.04382e-11	6.29298e-05	5.26743e-05	6.30279e-05	8.41705e-06	8.43539e-06	2.1686e-07	1.04382e-11	1.04382e-11	6.29298e-05	5.26743e-05	6.30279e-05	8.41705e-06	8.43539e-06	2.1686e-07	1.04382e-11	1.04382e-11	6.29298e-05	5.26743e-05	6.30279e-05	8.41705e-06	8.43539e-06	2.1686e-07	1.04382e-11	1.04382e-11	6.29298e-05	5.26743e-05	6.30279e-05	8.41705e-06	8.43539e-06	2.1686e-07	1.04382e-11	1.04382e-11	0	0	0	0	0	0	0	0	9.51579e-05	9.51579e-05	9.51579e-05	9.51579e-05	9.51579e-05	9.51579e-05	9.51579e-05	9.51579e-05	0.00013612	0.00013612	0.00013612	0.00013612	0.00013612	0.00013612	0.00013612	0.00013612	0.000136132	0.000136132	0.000136132	0.000136132	0.000136132	0.000136132	0.000136132	0.000136132	5.10095e-06	5.10095e-06	5.10095e-06	5.10095e-06	5.10095e-06	5.10095e-06	5.10095e-06	5.10095e-06	5.10316e-06	5.10316e-06	5.10316e-06	5.10316e-06	5.10316e-06	5.10316e-06	5.10316e-06	5.10316e-06	5.10316e-06	5.10316e-06	5.10316e-06	5.10316e-06	5.10316e-06	5.10316e-06	5.10316e-06	5.10316e-06	5.10316e-06	5.10316e-06	5.10316e-06	5.10316e-06	5.10316e-06	5.10316e-06	5.10316e-06	5.10316e-06	5.10316e-06	5.10316e-06	5.10316e-06	5.10316e-06	5.10316e-06	5.10316e-06	5.10316e-06	5.10316e-06	5.10316e-06	5.10316e-06	5.10316e-06	5.10316e-06	5.10316e-06	5.10316e-06	5.10316e-06	5.10316e-06	2.66346e-05	2.71234e-05	2.66346e-05	4.79677e-05	4.79677e-05	0.00234458	0.844585	0.00234458	0.0118181	0.00328917	0.0264273	0.000797964	0.00312842	0.345675	0.990545	0.169969	0.172827	0.00366656	0.0245116	0.000701346	0.000385508	0.357127	0.983919	0.225393	0.0885135	0.0165939	0.0245522	0.000700762	0.00041564	0.356974	0.983927	0.225395	0.0562823	0.00716229	0.0245512	0.000700754	0.000427049	0.35697	0.983927	0.225395	0.0492252	0.0180461	0.0245512	0.000700754	0.000431577	0.35697	0.983927	0.225395	0.0482188	0.00822453	0.0245512	0.000700754	0.000433457	0.35697	0.983927	0.225395	0.0480983	0.0203456	0.0245512	0.000700754	0.000434252	0.35697	0.983927	0.225395	0.0480843	0.0112259	0.0497111	0.000700754	0.000434591	0.35697	0.983927	0.225395	0.466039	0.407802	0.276975	0.00145535	0.000903132	0.00186141	0.015625	0.000976541	0.383237	0.430558	0.0687301	0.00131918	0.000748865	0.00226863	0.015063	0.00233039	0.352974	0.359764	0.120588	0.00119199	0.000691449	0.00259208	0.0140503	0.00133421	0.315336	0.252669	0.0607959	0.000976258	0.000609977	0.00164756	0.0120812	0.00147312	0.245472	0.0769517	0.0714537	0.000463923	0.000401815	0.000494039	0.00619972	0.00146326	0.136406	0.0010597	0.0617899	0.000389045	0.000444299	1.98652e-05	3.43236e-09	0.00146399	0.000118614	0.000124198	0.0311477	0.000116738	0.000106886	8.75785e-06	1.22413e-12	0.000283695	0.00016035	0.000169974	0.000446485	0.000146956	0.000147248	1.11632e-06	1.02588e-12	0.00133407	0.000160274	0.000170011	0.000162697	0.000147024	0.000147278	1.48026e-06	1.02847e-12	0.000403359	0.000160267	0.000170011	0.000161149	0.000147025	0.000147278	1.48244e-06	1.02847e-12	0.000509701	0.000160267	0.000170011	0.000160917	0.000147025	0.000147278	1.48239e-06	1.02847e-12	2.34224e-08	0.000142728	0.000132178	0.000132355	7.46529e-05	7.47814e-05	1.48239e-06	6.60741e-10	1.20116e-07	0.000134431	0.000132336	0.000136547	7.48318e-05	7.48594e-05	1.52787e-06	6.61052e-10	9.6374e-09	0.000134717	0.000132336	0.000136554	7.48319e-05	7.48595e-05	1.52791e-06	6.61054e-10	1.7821e-09	0.000134718	0.000132336	0.000134954	7.48319e-05	7.48595e-05	1.52791e-06	6.61054e-10	5.62421e-11	0.000134718	0.000132336	0.000134777	7.48319e-05	7.48595e-05	1.52791e-06	6.61054e-10	6.44345e-11	0.000134718	0.000132336	0.000134777	7.48319e-05	7.48595e-05	1.52791e-06	6.61054e-10	4.39391e-11	0.000134718	0.000132336	0.000134777	7.48319e-05	7.48595e-05	1.52791e-06	6.61054e-10	4.39784e-11	0.000134718	0.000132336	0.000134777	7.48319e-05	7.48595e-05	1.52791e-06	6.61054e-10	4.39785e-11	0.000134718	0.000132336	0.000134777	7.48319e-05	7.48595e-05	1.52791e-06	6.61054e-10	4.39785e-11	0.000134718	0.000132336	0.000134777	7.48319e-05	7.48595e-05	1.52791e-06	6.61054e-10	4.39785e-11	0.000134718	0.000132336	0.000134777	7.48319e-05	7.48595e-05	1.52791e-06	6.61054e-10	4.39785e-11	0.000134718	0.000132336	0.000134777	7.48319e-05	7.48595e-05	1.52791e-06	6.61054e-10	6.60716e-10	0.000134718	0.000132336	0.000134777	7.48319e-05	7.48595e-05	1.52791e-06	6.61054e-10	6.61054e-10	0.000134718	0.000132336	0.000134777	7.48319e-05	7.48595e-05	1.52791e-06	6.61054e-10	6.61054e-10	0.000134718	0.000132336	0.000134777	7.48319e-05	7.48595e-05	1.52791e-06	6.61054e-10	6.61054e-10	0.000134718	0.000132336	0.000134777	7.48319e-05	7.48595e-05	1.52791e-06	6.61054e-10	6.61054e-10	0.000134718	0.000132336	0.000134777	7.48319e-05	7.48595e-05	1.52791e-06	6.61054e-10	6.61054e-10	0.000134718	0.000132336	0.000134777	7.48319e-05	7.48595e-05	1.52791e-06	6.61054e-10	6.61054e-10	0.000134718	0.000132336	0.000134777	7.48319e-05	7.48595e-05	1.52791e-06	6.61054e-10	6.61054e-10	0.000134718	0.000132336	0.000134777	7.48319e-05	7.48595e-05	1.52791e-06	6.61054e-10	6.61054e-10	0	0	0	0	0	0	0	0	9.51579e-05	9.51579e-05	9.51579e-05	9.51579e-05	9.51579e-05	9.51579e-05	9.51579e-05	9.51579e-05	8.49922e-05	8.49922e-05	8.49922e-05	8.49922e-05	8.49922e-05	8.49922e-05	8.49922e-05	8.49922e-05	8.4996e-05	8.4996e-05	8.4996e-05	8.4996e-05	8.4996e-05	8.4996e-05	8.4996e-05	8.4996e-05	4.85382e-05	4.85382e-05	4.85382e-05	4.85382e-05	4.85382e-05	4.85382e-05	4.85382e-05	4.85382e-05	4.85448e-05	4.85448e-05	4.85448e-05	4.85448e-05	4.85448e-05	4.85448e-05	4.85448e-05	4.85448e-05	4.85449e-05	4.85449e-05	4.85449e-05	4.85449e-05	4.85449e-05	4.85449e-05	4.85449e-05	4.85449e-05	4.85449e-05	4.85449e-05	4.85449e-05	4.85449e-05	4.85449e-05	4.85449e-05	4.85449e-05	4.85449e-05	4.85449e-05	4.85449e-05	4.85449e-05	4.85449e-05	4.85449e-05	4.85449e-05	4.85449e-05	4.85449e-05	4.85449e-05	4.85449e-05	4.85449e-05	4.85449e-05	4.85449e-05	4.85449e-05	4.85449e-05	4.85449e-05	6.4278e-05	6.4348e-05	6.4278e-05	7.11013e-05	7.11013e-05	0.000530862	0.0201954	0.000530862	0.0109278	0.000114416	0.000591931	0.00021728	6.25468e-05	9.64665e-07	1.01784e-05	7.20213e-08	0.000346472	0.00528503	0.000729144	0.00018842	7.4082e-06	9.76167e-07	1.57606e-05	4.05391e-08	0.00269072	0.00109896	0.000725911	0.000188831	5.8173e-06	9.75535e-07	1.57694e-05	4.05387e-08	0.00958882	0.00811539	0.000725994	0.000188837	5.41799e-06	9.7552e-07	1.57694e-05	4.05387e-08	0.0138293	0.00145764	0.000725992	0.000188837	5.27015e-06	9.7552e-07	1.57694e-05	4.05387e-08	0.0146292	0.00701327	0.000725992	0.000188837	5.21038e-06	9.7552e-07	1.57694e-05	4.05387e-08	0.0147291	0.00165429	0.000725992	0.000188837	5.18538e-06	9.7552e-07	1.57694e-05	4.05387e-08	0.0147408	0.00681726	0.000822953	0.000188837	5.17477e-06	9.7552e-07	1.57694e-05	4.05387e-08	0.0244616	0.00324489	0.00136537	0.000214073	5.86133e-06	1.33024e-07	1.03463e-06	5.52792e-09	0.0265703	0.0209678	0.00206862	0.000207048	9.52689e-06	1.03825e-07	1.21185e-06	9.71831e-06	0.0256092	0.0245848	0.00183312	0.00019964	1.02624e-05	1.20057e-07	1.47555e-06	1.67906e-05	0.0244015	0.019283	0.00638712	0.000186579	1.17538e-05	4.07984e-07	2.24653e-06	1.29416e-05	0.0220549	0.00847634	0.00373674	0.00014652	1.81355e-05	1.99496e-06	1.39388e-05	1.31743e-05	0.0164418	0.00014919	0.00447174	0.000105485	8.45118e-05	1.43734e-06	2.72279e-07	1.31569e-05	9.80338e-05	0.000101122	1.12012e-06	0.000100151	9.00788e-05	9.14155e-06	5.43868e-09	4.30993e-06	8.7475e-05	8.71747e-05	2.54842e-05	8.64172e-05	8.63083e-05	5.04369e-06	4.2762e-09	1.26162e-08	8.76235e-05	8.72066e-05	8.54017e-05	8.63729e-05	8.63173e-05	4.49514e-06	4.27471e-09	8.97974e-08	8.76232e-05	8.72066e-05	8.752e-05	8.63727e-05	8.63174e-05	4.49953e-06	4.27473e-09	3.70982e-08	8.76231e-05	8.72066e-05	8.75294e-05	8.63727e-05	8.63174e-05	4.49959e-06	4.27473e-09	5.30529e-11	8.65968e-05	8.4909e-05	8.57371e-05	7.69197e-05	7.68705e-05	1.03809e-05	2.65466e-07	1.65461e-11	8.49005e-05	8.47773e-05	8.5125e-05	7.67837e-05	7.68352e-05	1.02882e-05	2.65182e-07	1.0943e-08	8.48691e-05	8.47772e-05	8.51266e-05	7.67836e-05	7.68352e-05	1.02884e-05	2.65182e-07	1.94568e-08	8.4869e-05	8.47772e-05	8.50668e-05	7.67836e-05	7.68352e-05	1.02884e-05	2.65182e-07	3.82607e-08	8.4869e-05	8.47772e-05	8.48984e-05	7.67836e-05	7.68352e-05	1.02884e-05	2.65182e-07	3.839e-08	8.4869e-05	8.47772e-05	8.48983e-05	7.67836e-05	7.68352e-05	1.02884e-05	2.65182e-07	7.37154e-08	8.4869e-05	8.47772e-05	8.48983e-05	7.67836e-05	7.68352e-05	1.02884e-05	2.65182e-07	7.36506e-08	8.4869e-05	8.47772e-05	8.48983e-05	7.67836e-05	7.68352e-05	1.02884e-05	2.65182e-07	7.36505e-08	8.4869e-05	8.47772e-05	8.48983e-05	7.67836e-05	7.68352e-05	1.02884e-05	2.65182e-07	7.36505e-08	8.4869e-05	8.47772e-05	8.48983e-05	7.67836e-05	7.68352e-05	1.02884e-05	2.65182e-07	7.36505e-08	8.4869e-05	8.47772e-05	8.48983e-05	7.67836e-05	7.68352e-05	1.02884e-05	2.65182e-07	7.36505e-08	8.4869e-05	8.47772e-05	8.48983e-05	7.67836e-05	7.68352e-05	1.02884e-05	2.65182e-07	2.65095e-07	8.4869e-05	8.47772e-05	8.48983e-05	7.67836e-05	7.68352e-05	1.02884e-05	2.65182e-07	2.65182e-07	8.4869e-05	8.47772e-05	8.48983e-05	7.67836e-05	7.68352e-05	1.02884e-05	2.65182e-07	2.65182e-07	8.4869e-05	8.47772e-05	8.48983e-05	7.67836e-05	7.68352e-05	1.02884e-05	2.65182e-07	2.65182e-07	8.4869e-05	8.47772e-05	8.48983e-05	7.67836e-05	7.68352e-05	1.02884e-05	2.65182e-07	2.65182e-07	8.4869e-05	8.47772e-05	8.48983e-05	7.67836e-05	7.68352e-05	1.02884e-05	2.65182e-07	2.65182e-07	8.4869e-05	8.47772e-05	8.48983e-05	7.67836e-05	7.68352e-05	1.02884e-05	2.65182e-07	2.65182e-07	8.4869e-05	8.47772e-05	8.48983e-05	7.67836e-05	7.68352e-05	1.02884e-05	2.65182e-07	2.65182e-07	8.4869e-05	8.47772e-05	8.48983e-05	7.67836e-05	7.68352e-05	1.02884e-05	2.65182e-07	2.65182e-07	0	0	0	0	0	0	0	0	9.51579e-05	9.51579e-05	9.51579e-05	9.51579e-05	9.51579e-05	9.51579e-05	9.51579e-05	9.51579e-05	8.71655e-05	8.71655e-05	8.71655e-05	8.71655e-05	8.71655e-05	8.71655e-05	8.71655e-05	8.71655e-05	8.71493e-05	8.71493e-05	8.71493e-05	8.71493e-05	8.71493e-05	8.71493e-05	8.71493e-05	8.71493e-05	8.2339e-05	8.2339e-05	8.2339e-05	8.2339e-05	8.2339e-05	8.2339e-05	8.2339e-05	8.2339e-05	8.23346e-05	8.23346e-05	8.23346e-05	8.23346e-05	8.23346e-05	8.23346e-05	8.23346e-05	8.23346e-05	8.23345e-05	8.23345e-05	8.23345e-05	8.23345e-05	8.23345e-05	8.23345e-05	8.23345e-05	8.23345e-05	8.23345e-05	8.23345e-05	8.23345e-05	8.23345e-05	8.23345e-05	8.23345e-05	8.23345e-05	8.23345e-05	8.23345e-05	8.23345e-05	8.23345e-05	8.23345e-05	8.23345e-05	8.23345e-05	8.23345e-05	8.23345e-05	8.23345e-05	8.23345e-05	8.23345e-05	8.23345e-05	8.23345e-05	8.23345e-05	8.23345e-05	8.23345e-05	8.47071e-05	8.47102e-05	8.47071e-05	8.55742e-05	8.55742e-05	0.000154108	0.000437463	0.000154108	4.17651e-08	0.00341822	0.000468895	1.02727e-06	0.00648754	1.40844e-06	0.00120169	0.0559153	4.93434e-09	1.19508e-06	0.000474412	1.1822e-06	0.084662	1.31506e-06	0.000297076	0.0955978	5.26822e-09	0.000142065	0.000474274	1.18237e-06	0.0845717	1.31602e-06	0.000296701	0.0956004	5.72894e-09	1.99917e-07	0.000474277	1.18237e-06	0.0842141	1.31604e-06	0.0002967	0.0956004	5.87007e-09	4.9829e-05	0.000474277	1.18237e-06	0.0840748	1.31604e-06	0.0002967	0.0956004	5.89169e-09	3.12806e-07	0.000474277	1.18237e-06	0.0840174	1.31604e-06	0.0002967	0.0956004	5.89428e-09	3.11101e-05	0.000474277	1.18237e-06	0.0839932	1.31604e-06	0.0002967	0.0956004	5.89458e-09	3.00272e-07	0.000480384	1.18237e-06	0.0839828	1.31604e-06	0.0002967	0.0956004	6.22274e-09	1.2809e-05	0.000343385	1.19761e-06	0.0849684	9.01749e-07	0.000179348	0.0675375	9.36409e-09	1.27045e-08	5.00397e-07	1.38789e-06	0.0721404	2.96901e-06	0.000186536	0.00083232	1.1293e-08	9.55649e-09	7.47965e-06	1.61522e-06	0.0579232	5.35543e-06	0.000188926	0.00145952	1.44101e-08	2.07368e-08	1.94147e-06	2.17203e-06	0.0389907	5.5086e-06	0.000193513	0.00143518	2.37871e-08	1.81738e-07	3.7762e-06	6.51939e-06	0.0106822	5.41514e-06	0.000215966	0.00143672	9.58844e-08	5.0522e-05	2.69254e-06	7.52629e-05	0.000190196	0.000238198	1.76096e-05	0.0014366	9.22391e-05	9.08252e-05	0.000555696	7.96511e-05	9.3988e-05	1.7345e-06	2.21926e-06	0.000954324	8.6795e-05	8.72615e-05	0.00324841	8.7255e-05	8.71878e-05	3.36378e-05	4.32202e-06	2.81517e-05	8.66213e-05	8.7212e-05	9.06708e-05	8.72702e-05	8.71947e-05	3.24924e-05	4.31502e-06	2.55795e-06	8.66224e-05	8.72119e-05	8.63786e-05	8.72703e-05	8.71947e-05	3.24318e-05	4.31499e-06	1.83559e-06	8.66224e-05	8.72119e-05	8.64103e-05	8.72703e-05	8.71947e-05	3.24316e-05	4.31499e-06	2.55363e-07	8.65614e-05	8.70698e-05	8.63024e-05	8.62479e-05	8.61732e-05	4.74772e-05	1.68459e-05	7.67338e-05	8.72361e-05	8.7192e-05	8.68942e-05	8.63255e-05	8.61578e-05	4.79052e-05	1.68658e-05	9.57518e-05	8.72535e-05	8.71921e-05	8.68909e-05	8.63256e-05	8.61578e-05	4.79046e-05	1.68658e-05	1.07243e-07	8.72535e-05	8.71921e-05	8.68888e-05	8.63256e-05	8.61578e-05	4.79046e-05	1.68658e-05	8.9594e-06	8.72535e-05	8.71921e-05	8.71015e-05	8.63256e-05	8.61578e-05	4.79046e-05	1.68658e-05	8.43532e-06	8.72535e-05	8.71921e-05	8.71017e-05	8.63256e-05	8.61578e-05	4.79046e-05	1.68658e-05	1.17024e-05	8.72535e-05	8.71921e-05	8.71017e-05	8.63256e-05	8.61578e-05	4.79046e-05	1.68658e-05	1.17298e-05	8.72535e-05	8.71921e-05	8.71017e-05	8.63256e-05	8.61578e-05	4.79046e-05	1.68658e-05	1.17298e-05	8.72535e-05	8.71921e-05	8.71017e-05	8.63256e-05	8.61578e-05	4.79046e-05	1.68658e-05	1.17298e-05	8.72535e-05	8.71921e-05	8.71017e-05	8.63256e-05	8.61578e-05	4.79046e-05	1.68658e-05	1.17298e-05	8.72535e-05	8.71921e-05	8.71017e-05	8.63256e-05	8.61578e-05	4.79046e-05	1.68658e-05	1.17298e-05	8.72535e-05	8.71921e-05	8.71017e-05	8.63256e-05	8.61578e-05	4.79046e-05	1.68658e-05	1.69104e-05	8.72535e-05	8.71921e-05	8.71017e-05	8.63256e-05	8.61578e-05	4.79046e-05	1.68658e-05	1.68659e-05	8.72535e-05	8.71921e-05	8.71017e-05	8.63256e-05	8.61578e-05	4.79046e-05	1.68658e-05	1.68658e-05	8.72535e-05	8.71921e-05	8.71017e-05	8.63256e-05	8.61578e-05	4.79046e-05	1.68658e-05	1.68658e-05	8.72535e-05	8.71921e-05	8.71017e-05	8.63256e-05	8.61578e-05	4.79046e-05	1.68658e-05	1.68658e-05	8.72535e-05	8.71921e-05	8.71017e-05	8.63256e-05	8.61578e-05	4.79046e-05	1.68658e-05	1.68658e-05	8.72535e-05	8.71921e-05	8.71017e-05	8.63256e-05	8.61578e-05	4.79046e-05	1.68658e-05	1.68658e-05	8.72535e-05	8.71921e-05	8.71017e-05	8.63256e-05	8.61578e-05	4.79046e-05	1.68658e-05	1.68658e-05	8.72535e-05	8.71921e-05	8.71017e-05	8.63256e-05	8.61578e-05	4.79046e-05	1.68658e-05	1.68658e-05	0	0	0	0	0	0	0	0	9.51579e-05	9.51579e-05	9.51579e-05	9.51579e-05	9.51579e-05	9.51579e-05	9.51579e-05	9.51579e-05	0.00015569	0.00015569	0.00015569	0.00015569	0.00015569	0.00015569	0.00015569	0.00015569	0.0001557	0.0001557	0.0001557	0.0001557	0.0001557	0.0001557	0.0001557	0.0001557	0.000149002	0.000149002	0.000149002	0.000149002	0.000149002	0.000149002	0.000149002	0.000149002	0.000149092	0.000149092	0.000149092	0.000149092	0.000149092	0.000149092	0.000149092	0.000149092	0.000149092	0.000149092	0.000149092	0.000149092	0.000149092	0.000149092	0.000149092	0.000149092	0.000149092	0.000149092	0.000149092	0.000149092	0.000149092	0.000149092	0.000149092	0.000149092	0.000149092	0.000149092	0.000149092	0.000149092	0.000149092	0.000149092	0.000149092	0.000149092	0.000149092	0.000149092	0.000149092	0.000149092	0.000149092	0.000149092	0.000149092	0.000149092	0.000180407	0.000545948	0.000545948	0.000152838	0.000155794	0.000152407	0.000152413	0.000152413	0.0736891	0.699183	0.96417	0.00131281	0.249796	0.069695	0.0222768	0.535835	0.712633	0.145645	0.959853	0.0011381	0.0366359	0.0726058	0.00636723	0.706234	0.430116	0.89495	0.959952	0.00113665	0.0411145	0.0725566	0.00636868	0.70624	0.264374	0.178091	0.959949	0.00113664	0.0427716	0.0725554	0.00636868	0.70624	0.224683	0.865037	0.95995	0.00113664	0.0434339	0.0725554	0.00636868	0.70624	0.218974	0.237325	0.959949	0.00113664	0.0437098	0.0725554	0.00636868	0.70624	0.21829	0.86372	0.959949	0.00113664	0.0438266	0.0725554	0.00636868	0.70624	0.218211	0.320294	0.959455	0.00113664	0.0438764	0.0725554	0.00636868	0.70624	0.192291	0.896759	0.912399	0.00116371	0.0433636	0.0754871	0.0066359	0.714592	0.146978	0.411951	0.0932452	0.00107637	0.0307157	0.143063	0.0063251	0.482404	0.134072	0.297288	0.386899	0.000993078	0.0253308	0.19621	0.00568249	0.324089	0.118738	0.222095	0.112647	0.000846391	0.0183536	0.106987	0.00450025	0.358014	0.0919972	0.0893808	0.172701	0.000465513	0.00634239	0.0197884	0.00161273	0.355654	0.051285	6.80927e-05	0.00928064	0.000148442	0.000248769	0.00115489	0.000163713	0.355829	7.66904e-05	9.64357e-06	0.0418854	0.000105984	9.87433e-05	0.000537016	0.000148565	0.351166	0.000116919	1.50401e-05	0.000120951	0.000155747	0.000153048	9.90026e-05	0.000155339	0.675088	0.000116755	1.50422e-05	1.58336e-05	0.00015587	0.000153096	0.000148389	0.000155858	0.129161	0.000116748	1.50422e-05	1.53348e-05	0.000155871	0.000153096	0.000148606	0.000155859	0.162665	0.000116748	1.50422e-05	1.53043e-05	0.000155871	0.000153096	0.000148598	0.000155859	0.188853	0.000108518	4.33708e-05	5.97463e-05	0.000154725	0.000152119	0.00014851	0.000155663	0.947629	0.000131122	4.34679e-05	6.2703e-05	0.00015533	0.000152345	0.000155778	0.000155853	0.267002	0.000131548	4.34679e-05	6.27065e-05	0.000155331	0.000152346	0.000155782	0.000155854	0.00307697	0.000131548	4.34679e-05	4.34967e-05	0.000155331	0.000152346	0.000155782	0.000155854	0.000130168	0.000131548	4.34679e-05	4.34566e-05	0.000155331	0.000152346	0.000155782	0.000155854	0.000155797	0.000131548	4.34679e-05	4.34566e-05	0.000155331	0.000152346	0.000155782	0.000155854	0.000155545	0.000131548	4.34679e-05	4.34566e-05	0.000155331	0.000152346	0.000155782	0.000155854	0.00015589	0.000131548	4.34679e-05	4.34566e-05	0.000155331	0.000152346	0.000155782	0.000155854	0.000155891	0.000131548	4.34679e-05	4.34566e-05	0.000155331	0.000152346	0.000155782	0.000155854	0.000155891	0.000131548	4.34679e-05	4.34566e-05	0.000155331	0.000152346	0.000155782	0.000155854	0.000155891	0.000131548	4.34679e-05	4.34566e-05	0.000155331	0.000152346	0.000155782	0.000155854	0.000155891	0.000131548	4.34679e-05	4.34566e-05	0.000155331	0.000152346	0.000155782	0.000155854	0.000155889	0.000131548	4.34679e-05	4.34566e-05	0.000155331	0.000152346	0.000155782	0.000155854	0.000155854	0.000131548	4.34679e-05	4.34566e-05	0.000155331	0.000152346	0.000155782	0.000155854	0.000155854	0.000131548	4.34679e-05	4.34566e-05	0.000155331	0.000152346	0.000155782	0.000155854	0.000155854	0.000131548	4.34679e-05	4.34566e-05	0.000155331	0.000152346	0.000155782	0.000155854	0.000155854	0.000131548	4.34679e-05	4.34566e-05	0.000155331	0.000152346	0.000155782	0.000155854	0.000155854	0.000131548	4.34679e-05	4.34566e-05	0.000155331	0.000152346	0.000155782	0.000155854	0.000155854	0.000131548	4.34679e-05	4.34566e-05	0.000155331	0.000152346	0.000155782	0.000155854	0.000155854	0.000131548	4.34679e-05	4.34566e-05	0.000155331	0.000152346	0.000155782	0.000155854	0.000155854	0	0	0	0	0	0	0	0	9.51579e-05	9.51579e-05	9.51579e-05	9.51579e-05	9.51579e-05	9.51579e-05	9.51579e-05	9.51579e-05	0.000129243	0.000129243	0.000129243	0.000129243	0.000129243	0.000129243	0.000129243	0.000129243	0.000129247	0.000129247	0.000129247	0.000129247	0.000129247	0.000129247	0.000129247	0.000129247	8.36748e-05	8.36748e-05	8.36748e-05	8.36748e-05	8.36748e-05	8.36748e-05	8.36748e-05	8.36748e-05	8.36914e-05	8.36914e-05	8.36914e-05	8.36914e-05	8.36914e-05	8.36914e-05	8.36914e-05	8.36914e-05	8.36914e-05	8.36914e-05	8.36914e-05	8.36914e-05	8.36914e-05	8.36914e-05	8.36914e-05	8.36914e-05	8.36914e-05	8.36914e-05	8.36914e-05	8.36914e-05	8.36914e-05	8.36914e-05	8.36914e-05	8.36914e-05	8.36914e-05	8.36914e-05	8.36914e-05	8.36914e-05	8.36914e-05	8.36914e-05	8.36914e-05	8.36914e-05	8.36914e-05	8.36914e-05	8.36914e-05	8.36914e-05	8.36914e-05	8.36914e-05	8.36914e-05	8.36914e-05	0.000189235	0.00918734	0.00918734	0.00010701	0.000129272	0.000104032	0.00010415	0.00010415	0.00033105	0.217687	0.326892	0.000115485	0.00379274	0.0810155	0.110176	0.494578	0.0140743	0.0222525	0.286553	0.000114128	0.00306556	0.0818534	0.0584401	0.649701	0.00218615	0.180999	0.28739	0.000113899	0.00377689	0.0818463	0.0584324	0.649704	0.000676786	0.0188873	0.287368	0.000113896	0.00403075	0.0818462	0.0584325	0.649704	0.000481585	0.144776	0.287369	0.000113896	0.00413408	0.0818462	0.0584325	0.649704	0.00045702	0.0232239	0.287369	0.000113896	0.00417743	0.0818462	0.0584325	0.649704	0.000454133	0.135716	0.287369	0.000113896	0.00419585	0.0818462	0.0584325	0.649704	0.000453797	0.0271654	0.262376	0.000113896	0.00420372	0.0818462	0.0584325	0.649704	0.00021178	0.0213764	0.0191912	0.000143609	0.00371289	0.118877	0.0840289	0.73023	0.000176179	0.00299733	0.00381464	0.000142606	0.00234606	0.163818	0.0746795	0.0115696	0.000173512	0.00234751	0.00684479	0.00014178	0.00210072	0.163926	0.0632919	0.00544027	0.000170144	0.00239356	0.00172946	0.000139708	0.00173703	0.0599823	0.0441214	0.00690005	0.000163645	0.00276716	0.00281153	0.000131208	0.000936261	0.011064	0.00869121	0.00678893	0.000357206	1.95495e-06	5.93668e-07	0.000145209	0.000164876	0.00140963	0.000191718	0.00679712	5.24521e-05	4.32448e-08	5.99642e-06	0.000101014	8.75214e-05	0.000123564	0.000105417	0.00562521	6.90569e-05	5.82352e-08	3.2807e-08	0.000134704	0.000110587	9.69849e-05	0.000131288	0.404977	6.89583e-05	5.82328e-08	8.40145e-08	0.000134804	0.000110593	0.000126908	0.000131602	0.070867	6.89563e-05	5.82328e-08	8.18721e-08	0.000134804	0.000110593	0.000126946	0.000131603	0.136591	6.89563e-05	5.82328e-08	8.17842e-08	0.000134805	0.000110593	0.000126942	0.000131603	0.16156	4.48646e-05	1.44846e-06	5.07887e-06	0.000125302	0.00010387	0.000125674	0.000128909	0.60603	7.09432e-05	1.45103e-06	5.21792e-06	0.000125669	0.000103977	0.000129217	0.000129074	0.00377894	7.1075e-05	1.45103e-06	5.218e-06	0.00012567	0.000103977	0.000129218	0.000129074	0.000648086	7.10751e-05	1.45103e-06	1.44971e-06	0.00012567	0.000103977	0.000129218	0.000129074	0.0001204	7.10751e-05	1.45103e-06	1.45066e-06	0.00012567	0.000103977	0.000129218	0.000129074	0.000132343	7.10751e-05	1.45103e-06	1.45066e-06	0.00012567	0.000103977	0.000129218	0.000129074	0.000128946	7.10751e-05	1.45103e-06	1.45066e-06	0.00012567	0.000103977	0.000129218	0.000129074	0.000129137	7.10751e-05	1.45103e-06	1.45066e-06	0.00012567	0.000103977	0.000129218	0.000129074	0.000129138	7.10751e-05	1.45103e-06	1.45066e-06	0.00012567	0.000103977	0.000129218	0.000129074	0.000129138	7.10751e-05	1.45103e-06	1.45066e-06	0.00012567	0.000103977	0.000129218	0.000129074	0.000129138	7.10751e-05	1.45103e-06	1.45066e-06	0.00012567	0.000103977	0.000129218	0.000129074	0.000129138	7.10751e-05	1.45103e-06	1.45066e-06	0.00012567	0.000103977	0.000129218	0.000129074	0.000129088	7.10751e-05	1.45103e-06	1.45066e-06	0.00012567	0.000103977	0.000129218	0.000129074	0.000129074	7.10751e-05	1.45103e-06	1.45066e-06	0.00012567	0.000103977	0.000129218	0.000129074	0.000129074	7.10751e-05	1.45103e-06	1.45066e-06	0.00012567	0.000103977	0.000129218	0.000129074	0.000129074	7.10751e-05	1.45103e-06	1.45066e-06	0.00012567	0.000103977	0.000129218	0.000129074	0.000129074	7.10751e-05	1.45103e-06	1.45066e-06	0.00012567	0.000103977	0.000129218	0.000129074	0.000129074	7.10751e-05	1.45103e-06	1.45066e-06	0.00012567	0.000103977	0.000129218	0.000129074	0.000129074	7.10751e-05	1.45103e-06	1.45066e-06	0.00012567	0.000103977	0.000129218	0.000129074	0.000129074	7.10751e-05	1.45103e-06	1.45066e-06	0.00012567	0.000103977	0.000129218	0.000129074	0.000129074	0	0	0	0	0	0	0	0	9.51579e-05	9.51579e-05	9.51579e-05	9.51579e-05	9.51579e-05	9.51579e-05	9.51579e-05	9.51579e-05	9.21848e-05	9.21848e-05	9.21848e-05	9.21848e-05	9.21848e-05	9.21848e-05	9.21848e-05	9.21848e-05	9.21741e-05	9.21741e-05	9.21741e-05	9.21741e-05	9.21741e-05	9.21741e-05	9.21741e-05	9.21741e-05	7.17806e-06	7.17806e-06	7.17806e-06	7.17806e-06	7.17806e-06	7.17806e-06	7.17806e-06	7.17806e-06	7.17968e-06	7.17968e-06	7.17968e-06	7.17968e-06	7.17968e-06	7.17968e-06	7.17968e-06	7.17968e-06	7.17968e-06	7.17968e-06	7.17968e-06	7.17968e-06	7.17968e-06	7.17968e-06	7.17968e-06	7.17968e-06	7.17968e-06	7.17968e-06	7.17968e-06	7.17968e-06	7.17968e-06	7.17968e-06	7.17968e-06	7.17968e-06	7.17968e-06	7.17968e-06	7.17968e-06	7.17968e-06	7.17968e-06	7.17968e-06	7.17968e-06	7.17968e-06	7.17968e-06	7.17968e-06	7.17968e-06	7.17968e-06	7.17968e-06	7.17968e-06	7.17968e-06	7.17968e-06	9.21949e-05	0.260902	0.260902	3.04564e-05	9.21949e-05	2.58015e-05	2.63006e-05	2.63006e-05	1.90031e-05	0.99899	0.99955	1.1477e-07	0.153588	1.31043e-09	1.53397e-06	0.000299345	1.88058e-07	0.83752	0.999602	1.06125e-07	0.100908	1.20782e-09	3.62138e-07	0.000446263	5.97177e-07	0.998629	0.999601	1.06263e-07	0.0888553	1.20753e-09	3.61797e-07	0.000446277	1.27329e-06	0.368929	0.999601	1.06264e-07	0.0855021	1.20752e-09	3.61797e-07	0.000446277	1.58585e-06	0.995388	0.999601	1.06264e-07	0.0842288	1.20752e-09	3.61797e-07	0.000446277	1.64032e-06	0.481986	0.999601	1.06264e-07	0.0837088	1.20752e-09	3.61797e-07	0.000446277	1.64704e-06	0.992072	0.999601	1.06264e-07	0.0834905	1.20752e-09	3.61797e-07	0.000446277	1.64782e-06	0.450166	0.999171	1.06264e-07	0.0833976	1.20752e-09	3.61797e-07	0.000446277	3.09605e-07	0.054377	0.174182	4.12228e-07	0.0419199	1.26582e-08	3.00786e-06	0.00326352	5.72712e-07	2.10348e-05	9.701e-05	4.98651e-07	0.0435894	4.77112e-08	3.45227e-06	0.000413552	7.30322e-07	1.87731e-05	0.00226682	6.05935e-07	0.0345977	1.02943e-07	3.88902e-06	0.000766158	1.00187e-06	4.89803e-05	0.000886259	8.8803e-07	0.022932	1.98712e-07	4.9912e-06	0.00065686	1.91721e-06	0.000629471	0.00132496	3.68761e-06	0.00603534	4.95431e-07	1.47526e-05	0.000663743	0.000234236	1.87942e-08	3.36388e-09	0.000208164	0.000199746	0.000599871	0.000281071	0.000663227	5.90922e-05	4.52358e-11	7.52924e-12	9.80564e-05	3.66098e-05	2.05749e-06	4.21453e-05	0.000239699	5.83489e-05	4.36164e-11	2.49607e-11	0.000119642	3.70367e-05	9.7331e-05	0.000109493	1.74025e-07	5.82919e-05	4.36145e-11	1.60766e-10	0.000119678	3.70449e-05	9.95214e-05	0.000109569	2.87525e-08	5.8291e-05	4.36145e-11	1.53713e-10	0.000119678	3.70449e-05	9.94587e-05	0.00010957	1.18946e-08	5.8291e-05	4.36145e-11	1.53661e-10	0.000119678	3.70449e-05	9.94571e-05	0.00010957	2.20757e-08	1.28287e-05	6.71305e-09	9.87202e-08	7.78665e-05	2.56962e-05	9.01131e-05	9.0121e-05	1.09674e-05	2.5703e-05	6.71749e-09	1.00701e-07	7.79583e-05	2.56976e-05	9.20324e-05	9.02483e-05	0.000401971	2.57405e-05	6.71749e-09	1.007e-07	7.79583e-05	2.56976e-05	9.20339e-05	9.02485e-05	1.55463e-07	2.57405e-05	6.71749e-09	6.70274e-09	7.79583e-05	2.56976e-05	9.20339e-05	9.02485e-05	0.000112926	2.57405e-05	6.71749e-09	6.71026e-09	7.79583e-05	2.56976e-05	9.20339e-05	9.02485e-05	0.000115306	2.57405e-05	6.71749e-09	6.71026e-09	7.79583e-05	2.56976e-05	9.20339e-05	9.02485e-05	9.08136e-05	2.57405e-05	6.71749e-09	6.71026e-09	7.79583e-05	2.56976e-05	9.20339e-05	9.02485e-05	9.10882e-05	2.57405e-05	6.71749e-09	6.71026e-09	7.79583e-05	2.56976e-05	9.20339e-05	9.02485e-05	9.10883e-05	2.57405e-05	6.71749e-09	6.71026e-09	7.79583e-05	2.56976e-05	9.20339e-05	9.02485e-05	9.10883e-05	2.57405e-05	6.71749e-09	6.71026e-09	7.79583e-05	2.56976e-05	9.20339e-05	9.02485e-05	9.10883e-05	2.57405e-05	6.71749e-09	6.71026e-09	7.79583e-05	2.56976e-05	9.20339e-05	9.02485e-05	9.10883e-05	2.57405e-05	6.71749e-09	6.71026e-09	7.79583e-05	2.56976e-05	9.20339e-05	9.02485e-05	9.05073e-05	2.57405e-05	6.71749e-09	6.71026e-09	7.79583e-05	2.56976e-05	9.20339e-05	9.02485e-05	9.02487e-05	2.57405e-05	6.71749e-09	6.71026e-09	7.79583e-05	2.56976e-05	9.20339e-05	9.02485e-05	9.02485e-05	2.57405e-05	6.71749e-09	6.71026e-09	7.79583e-05	2.56976e-05	9.20339e-05	9.02485e-05	9.02485e-05	2.57405e-05	6.71749e-09	6.71026e-09	7.79583e-05	2.56976e-05	9.20339e-05	9.02485e-05	9.02485e-05	2.57405e-05	6.71749e-09	6.71026e-09	7.79583e-05	2.56976e-05	9.20339e-05	9.02485e-05	9.02485e-05	2.57405e-05	6.71749e-09	6.71026e-09	7.79583e-05	2.56976e-05	9.20339e-05	9.02485e-05	9.02485e-05	2.57405e-05	6.71749e-09	6.71026e-09	7.79583e-05	2.56976e-05	9.20339e-05	9.02485e-05	9.02485e-05	2.57405e-05	6.71749e-09	6.71026e-09	7.79583e-05	2.56976e-05	9.20339e-05	9.02485e-05	9.02485e-05	0	0	0	0	0	0	0	0	9.51579e-05	9.51579e-05	9.51579e-05	9.51579e-05	9.51579e-05	9.51579e-05	9.51579e-05	9.51579e-05	9.17972e-05	9.17972e-05	9.17972e-05	9.17972e-05	9.17972e-05	9.17972e-05	9.17972e-05	9.17972e-05	9.17883e-05	9.17883e-05	9.17883e-05	9.17883e-05	9.17883e-05	9.17883e-05	9.17883e-05	9.17883e-05	1.15534e-08	1.15534e-08	1.15534e-08	1.15534e-08	1.15534e-08	1.15534e-08	1.15534e-08	1.15534e-08	1.15523e-08	1.15523e-08	1.15523e-08	1.15523e-08	1.15523e-08	1.15523e-08	1.15523e-08	1.15523e-08	1.15523e-08	1.15523e-08	1.15523e-08	1.15523e-08	1.15523e-08	1.15523e-08	1.15523e-08	1.15523e-08	1.15523e-08	1.15523e-08	1.15523e-08	1.15523e-08	1.15523e-08	1.15523e-08	1.15523e-08	1.15523e-08	1.15523e-08	1.15523e-08	1.15523e-08	1.15523e-08	1.15523e-08	1.15523e-08	1.15523e-08	1.15523e-08	1.15523e-08	1.15523e-08	1.15523e-08	1.15523e-08	1.15523e-08	1.15523e-08	1.15523e-08	1.15523e-08	5.31998e-06	0.175089	0.175089	1.87358e-06	9.17798e-05	1.05939e-06	1.27982e-06	1.27982e-06	2.95319e-08	0.559663	0.284629	4.82401e-08	0.000836263	1.79734e-07	1.59136e-05	0.000213373	1.6028e-08	0.0140702	0.274371	5.24397e-08	0.00403991	1.70427e-07	7.67662e-06	0.00032355	9.49519e-09	0.164027	0.274584	5.24122e-08	0.0043041	1.70503e-07	7.67018e-06	0.000323555	6.98179e-09	0.00378579	0.274579	5.24118e-08	0.00437811	1.70505e-07	7.67018e-06	0.000323555	6.38634e-09	0.0893167	0.274579	5.24118e-08	0.00440723	1.70505e-07	7.67018e-06	0.000323555	6.29909e-09	0.00483875	0.274579	5.24118e-08	0.00441929	1.70505e-07	7.67018e-06	0.000323555	6.2886e-09	0.0657894	0.274579	5.24118e-08	0.00442439	1.70505e-07	7.67018e-06	0.000323555	6.28738e-09	0.00432685	0.028387	5.24118e-08	0.00442656	1.70505e-07	7.67018e-06	0.000323555	6.28723e-09	1.31898e-06	5.78722e-08	6.09225e-06	0.00034315	0.00040906	0.00472315	0.08788	8.40039e-09	1.5761e-08	2.70674e-09	6.88703e-06	0.000275415	0.000784687	0.00460578	0.000428277	9.80823e-09	1.46632e-08	9.37417e-09	7.82009e-06	0.000243139	0.000963636	0.00439319	0.00046398	1.20002e-08	2.8582e-08	3.65775e-09	1.00131e-05	0.000193977	0.00069607	0.0039656	0.000494042	1.81755e-08	1.89036e-07	5.68783e-09	2.49941e-05	9.46415e-05	0.000542556	0.00254694	0.000491895	3.58992e-05	2.71722e-08	1.58844e-11	0.0038763	0.000136664	0.0293723	0.00713481	0.000492053	0.000309568	2.98183e-11	3.89584e-12	0.000204912	3.89114e-06	1.34099e-05	0.000119146	2.29566e-05	0.000305405	2.96375e-11	3.04145e-12	0.000229042	3.70356e-06	0.000155946	0.00021264	2.26691e-05	0.000305012	2.9629e-11	4.56007e-10	0.000229113	3.70349e-06	0.000156948	0.000212609	4.54767e-06	0.000305014	2.9629e-11	4.42202e-10	0.000229113	3.70349e-06	0.00015676	0.000212608	4.96464e-06	0.000305014	2.9629e-11	4.42272e-10	0.000229113	3.70349e-06	0.000156759	0.000212608	8.35234e-05	1.22662e-05	4.45135e-10	1.43136e-08	5.043e-05	1.02893e-06	8.86436e-05	7.37467e-05	0.00149104	1.77782e-05	4.45533e-10	1.43817e-08	5.04769e-05	1.02896e-06	8.92252e-05	7.38274e-05	0.000285202	1.77833e-05	4.45534e-10	1.43813e-08	5.0477e-05	1.02896e-06	8.92243e-05	7.38274e-05	1.14126e-05	1.77834e-05	4.45534e-10	4.44366e-10	5.0477e-05	1.02896e-06	8.92243e-05	7.38274e-05	0.000278124	1.77834e-05	4.45534e-10	4.45233e-10	5.0477e-05	1.02896e-06	8.92243e-05	7.38274e-05	0.000270641	1.77834e-05	4.45534e-10	4.45234e-10	5.0477e-05	1.02896e-06	8.92243e-05	7.38274e-05	7.86036e-05	1.77834e-05	4.45534e-10	4.45234e-10	5.0477e-05	1.02896e-06	8.92243e-05	7.38274e-05	7.87257e-05	1.77834e-05	4.45534e-10	4.45234e-10	5.0477e-05	1.02896e-06	8.92243e-05	7.38274e-05	7.87259e-05	1.77834e-05	4.45534e-10	4.45234e-10	5.0477e-05	1.02896e-06	8.92243e-05	7.38274e-05	7.87259e-05	1.77834e-05	4.45534e-10	4.45234e-10	5.0477e-05	1.02896e-06	8.92243e-05	7.38274e-05	7.87259e-05	1.77834e-05	4.45534e-10	4.45234e-10	5.0477e-05	1.02896e-06	8.92243e-05	7.38274e-05	7.87259e-05	1.77834e-05	4.45534e-10	4.45234e-10	5.0477e-05	1.02896e-06	8.92243e-05	7.38274e-05	7.39395e-05	1.77834e-05	4.45534e-10	4.45234e-10	5.0477e-05	1.02896e-06	8.92243e-05	7.38274e-05	7.38276e-05	1.77834e-05	4.45534e-10	4.45234e-10	5.0477e-05	1.02896e-06	8.92243e-05	7.38274e-05	7.38274e-05	1.77834e-05	4.45534e-10	4.45234e-10	5.0477e-05	1.02896e-06	8.92243e-05	7.38274e-05	7.38274e-05	1.77834e-05	4.45534e-10	4.45234e-10	5.0477e-05	1.02896e-06	8.92243e-05	7.38274e-05	7.38274e-05	1.77834e-05	4.45534e-10	4.45234e-10	5.0477e-05	1.02896e-06	8.92243e-05	7.38274e-05	7.38274e-05	1.77834e-05	4.45534e-10	4.45234e-10	5.0477e-05	1.02896e-06	8.92243e-05	7.38274e-05	7.38274e-05	1.77834e-05	4.45534e-10	4.45234e-10	5.0477e-05	1.02896e-06	8.92243e-05	7.38274e-05	7.38274e-05	1.77834e-05	4.45534e-10	4.45234e-10	5.0477e-05	1.02896e-06	8.92243e-05	7.38274e-05	7.38274e-05	0	0	0	0	0	0	0	0	9.51579e-05	9.51579e-05	9.51579e-05	9.51579e-05	9.51579e-05	9.51579e-05	9.51579e-05	9.51579e-05	0.000116699	0.000116699	0.000116699	0.000116699	0.000116699	0.000116699	0.000116699	0.000116699	0.000116709	0.000116709	0.000116709	0.000116709	0.000116709	0.000116709	0.000116709	0.000116709	6.20097e-13	6.20097e-13	6.20097e-13	6.20097e-13	6.20097e-13	6.20097e-13	6.20097e-13	6.20097e-13	6.2038e-13	6.2038e-13	6.2038e-13	6.2038e-13	6.2038e-13	6.2038e-13	6.2038e-13	6.2038e-13	6.20381e-13	6.20381e-13	6.20381e-13	6.20381e-13	6.20381e-13	6.20381e-13	6.20381e-13	6.20381e-13	6.20381e-13	6.20381e-13	6.20381e-13	6.20381e-13	6.20381e-13	6.20381e-13	6.20381e-13	6.20381e-13	6.20381e-13	6.20381e-13	6.20381e-13	6.20381e-13	6.20381e-13	6.20381e-13	6.20381e-13	6.20381e-13	6.20381e-13	6.20381e-13	6.20381e-13	6.20381e-13	6.20381e-13	6.20381e-13	6.20381e-13	6.20381e-13	3.05018e-08	0.000116763	0.000116763	3.05018e-08	0.000116763	1.00756e-08	3.05018e-08	3.05018e-08	0.000149122	0.00459198	0.0504528	2.96124e-06	0.00191277	2.10034e-08	7.7261e-10	1.03837e-09	0.000167418	0.0511209	0.0557192	2.49866e-06	0.000122727	2.24943e-08	6.69182e-10	8.83734e-10	0.000466156	0.0536933	0.0556033	2.50135e-06	0.0001078	2.2475e-08	6.6977e-10	8.83738e-10	0.00087802	0.163747	0.0556062	2.50139e-06	0.000104064	2.24746e-08	6.69772e-10	8.83738e-10	0.00105485	0.0803259	0.0556062	2.50139e-06	0.000102646	2.24746e-08	6.69772e-10	8.83738e-10	0.00108511	0.163939	0.0556062	2.50139e-06	0.000102067	2.24746e-08	6.69772e-10	8.83738e-10	0.00108883	0.103708	0.0556062	2.50139e-06	0.000101824	2.24746e-08	6.69772e-10	8.83738e-10	0.00108927	0.216632	0.000260799	2.50139e-06	0.00010172	2.24746e-08	6.69772e-10	8.83738e-10	0.666015	0.00157486	2.44177e-07	0.0559448	4.50519e-07	0.058283	1.58672e-05	1.61604e-06	0.586823	0.0155903	7.64446e-08	0.0482903	5.73645e-07	0.0551549	1.7479e-05	0.00519059	0.538145	0.0122855	1.25049e-07	0.0413671	5.66242e-07	0.0706658	1.93337e-05	0.00562082	0.473793	0.00518413	1.7761e-07	0.0305338	5.64624e-07	0.124273	2.39389e-05	0.00494257	0.34619	0.000427247	1.38017e-07	0.00974477	5.51235e-07	0.134247	6.01888e-05	0.00498664	0.99783	0.000205893	0.00219386	0.33281	0.000115327	0.32949	0.266537	0.00498337	0.00245534	1.10035e-07	2.39048e-08	0.000797884	1.01403e-07	0.0135266	0.00144526	3.26826e-05	0.00285151	1.2772e-07	1.74817e-08	0.000809185	1.27844e-07	0.000597142	0.000810539	9.62325e-07	0.0028537	1.27761e-07	4.02729e-06	0.000809042	1.27878e-07	0.000676918	0.000811175	1.62812e-06	0.0028536	1.27761e-07	4.0792e-06	0.000809042	1.27878e-07	0.000678174	0.00081118	9.64974e-07	0.0028536	1.27761e-07	4.07528e-06	0.000809042	1.27878e-07	0.000678162	0.00081118	0.00361054	4.60802e-05	8.504e-09	1.25921e-07	3.25514e-05	8.51177e-09	9.71553e-05	3.26374e-05	0.00625524	3.25044e-05	8.50363e-09	1.28158e-07	3.25624e-05	8.51523e-09	9.86385e-05	3.26111e-05	0.131306	3.25406e-05	8.50363e-09	1.28165e-07	3.25624e-05	8.51523e-09	9.86412e-05	3.26112e-05	0.0484389	3.25406e-05	8.50363e-09	8.53089e-09	3.25624e-05	8.51523e-09	9.86412e-05	3.26112e-05	0.00127342	3.25406e-05	8.50363e-09	8.50716e-09	3.25624e-05	8.51523e-09	9.86412e-05	3.26112e-05	0.00140201	3.25406e-05	8.50363e-09	8.50716e-09	3.25624e-05	8.51523e-09	9.86412e-05	3.26112e-05	4.69883e-05	3.25406e-05	8.50363e-09	8.50716e-09	3.25624e-05	8.51523e-09	9.86412e-05	3.26112e-05	4.69748e-05	3.25406e-05	8.50363e-09	8.50716e-09	3.25624e-05	8.51523e-09	9.86412e-05	3.26112e-05	4.69747e-05	3.25406e-05	8.50363e-09	8.50716e-09	3.25624e-05	8.51523e-09	9.86412e-05	3.26112e-05	4.69747e-05	3.25406e-05	8.50363e-09	8.50716e-09	3.25624e-05	8.51523e-09	9.86412e-05	3.26112e-05	4.69747e-05	3.25406e-05	8.50363e-09	8.50716e-09	3.25624e-05	8.51523e-09	9.86412e-05	3.26112e-05	4.69747e-05	3.25406e-05	8.50363e-09	8.50716e-09	3.25624e-05	8.51523e-09	9.86412e-05	3.26112e-05	3.25842e-05	3.25406e-05	8.50363e-09	8.50716e-09	3.25624e-05	8.51523e-09	9.86412e-05	3.26112e-05	3.26112e-05	3.25406e-05	8.50363e-09	8.50716e-09	3.25624e-05	8.51523e-09	9.86412e-05	3.26112e-05	3.26112e-05	3.25406e-05	8.50363e-09	8.50716e-09	3.25624e-05	8.51523e-09	9.86412e-05	3.26112e-05	3.26112e-05	3.25406e-05	8.50363e-09	8.50716e-09	3.25624e-05	8.51523e-09	9.86412e-05	3.26112e-05	3.26112e-05	3.25406e-05	8.50363e-09	8.50716e-09	3.25624e-05	8.51523e-09	9.86412e-05	3.26112e-05	3.26112e-05	3.25406e-05	8.50363e-09	8.50716e-09	3.25624e-05	8.51523e-09	9.86412e-05	3.26112e-05	3.26112e-05	3.25406e-05	8.50363e-09	8.50716e-09	3.25624e-05	8.51523e-09	9.86412e-05	3.26112e-05	3.26112e-05	3.25406e-05	8.50363e-09	8.50716e-09	3.25624e-05	8.51523e-09	9.86412e-05	3.26112e-05	3.26112e-05	0	0	0	0	0	0	0	0	9.51579e-05	9.51579e-05	9.51579e-05	9.51579e-05	9.51579e-05	9.51579e-05	9.51579e-05	9.51579e-05	0.000120546	0.000120546	0.000120546	0.000120546	0.000120546	0.000120546	0.000120546	0.000120546	0.000120541	0.000120541	0.000120541	0.000120541	0.000120541	0.000120541	0.000120541	0.000120541	2.83754e-15	2.83754e-15	2.83754e-15	2.83754e-15	2.83754e-15	2.83754e-15	2.83754e-15	2.83754e-15	2.839e-15	2.839e-15	2.839e-15	2.839e-15	2.839e-15	2.839e-15	2.839e-15	2.839e-15	2.839e-15	2.839e-15	2.839e-15	2.839e-15	2.839e-15	2.839e-15	2.839e-15	2.839e-15	2.839e-15	2.839e-15	2.839e-15	2.839e-15	2.839e-15	2.839e-15	2.839e-15	2.839e-15	2.839e-15	2.839e-15	2.839e-15	2.839e-15	2.839e-15	2.839e-15	2.839e-15	2.839e-15	2.839e-15	2.839e-15	2.839e-15	2.839e-15	2.839e-15	2.839e-15	2.839e-15	2.839e-15	1.06472e-09	5.21614e-08	5.21614e-08	3.02325e-09	0.000120604	1.06472e-09	5.21614e-08	5.21614e-08	9.77674e-08	5.07807e-06	5.89193e-06	4.82804e-06	0.00990937	2.54464e-08	2.06826e-09	6.30541e-08	2.76203e-07	1.509e-07	6.62457e-06	4.90387e-06	0.0104024	2.81854e-08	6.68319e-10	7.7258e-08	8.4082e-07	2.94052e-06	6.60795e-06	4.90993e-06	0.00914436	2.81843e-08	6.68665e-10	7.72599e-08	1.73199e-06	9.08435e-07	6.60837e-06	4.91001e-06	0.00878746	2.81843e-08	6.68665e-10	7.72599e-08	2.13573e-06	4.19499e-06	6.60837e-06	4.91001e-06	0.00865231	2.81843e-08	6.68665e-10	7.72599e-08	2.20568e-06	1.19067e-06	6.60837e-06	4.91001e-06	0.0085972	2.81843e-08	6.68665e-10	7.72599e-08	2.2143e-06	5.81542e-06	6.60837e-06	4.91001e-06	0.00857407	2.81843e-08	6.68665e-10	7.72599e-08	2.2153e-06	2.49246e-06	6.30931e-09	4.91001e-06	0.00856423	2.81843e-08	6.68665e-10	7.72599e-08	0.922157	0.0089992	5.07567e-06	0.669594	8.24308e-06	0.13097	1.50924e-07	7.72599e-08	0.866303	0.0281841	2.28987e-08	0.610835	9.79851e-06	0.202021	1.71301e-07	0.00490549	0.823729	0.0122345	2.29593e-07	0.545908	8.26466e-06	0.347243	1.92013e-07	0.00900065	0.753313	0.00300657	1.3563e-07	0.416975	6.34208e-06	0.51896	2.44154e-07	0.00777638	0.559947	5.84275e-05	1.65835e-07	0.0947435	2.66641e-06	0.358217	6.9269e-07	0.0078556	0.985648	0.281404	0.64698	0.862245	0.000192873	0.925286	0.178039	0.00784974	0.00268749	0.000166497	0.000300703	0.00155881	1.43631e-08	0.334322	0.000601198	8.87574e-05	0.00315474	0.000207942	0.00238086	0.00144608	1.89281e-08	0.00281173	0.000209154	2.22189e-07	0.00315203	0.000207864	0.00309173	0.00144537	1.89359e-08	0.00317214	0.000208603	7.98196e-08	0.00315195	0.000207864	0.00306341	0.00144537	1.89359e-08	0.00317503	0.000208602	3.75529e-08	0.00315195	0.000207864	0.0030613	0.00144537	1.89359e-08	0.00317497	0.000208602	0.0162611	0.000127103	1.35077e-06	4.77964e-06	2.33076e-05	5.85098e-10	6.50096e-05	1.35556e-06	0.544227	6.61835e-05	1.35281e-06	4.88123e-06	2.33206e-05	5.85255e-10	6.62291e-05	1.3539e-06	0.975286	6.6226e-05	1.35281e-06	4.88146e-06	2.33206e-05	5.85255e-10	6.623e-05	1.3539e-06	0.135834	6.62259e-05	1.35281e-06	1.35621e-06	2.33206e-05	5.85255e-10	6.623e-05	1.3539e-06	0.000231661	6.62259e-05	1.35281e-06	1.35296e-06	2.33206e-05	5.85255e-10	6.623e-05	1.3539e-06	0.000241575	6.62259e-05	1.35281e-06	1.35296e-06	2.33206e-05	5.85255e-10	6.623e-05	1.3539e-06	4.87247e-06	6.62259e-05	1.35281e-06	1.35296e-06	2.33206e-05	5.85255e-10	6.623e-05	1.3539e-06	4.87285e-06	6.62259e-05	1.35281e-06	1.35296e-06	2.33206e-05	5.85255e-10	6.623e-05	1.3539e-06	4.87284e-06	6.62259e-05	1.35281e-06	1.35296e-06	2.33206e-05	5.85255e-10	6.623e-05	1.3539e-06	4.87284e-06	6.62259e-05	1.35281e-06	1.35296e-06	2.33206e-05	5.85255e-10	6.623e-05	1.3539e-06	4.87284e-06	6.62259e-05	1.35281e-06	1.35296e-06	2.33206e-05	5.85255e-10	6.623e-05	1.3539e-06	4.87284e-06	6.62259e-05	1.35281e-06	1.35296e-06	2.33206e-05	5.85255e-10	6.623e-05	1.3539e-06	1.35381e-06	6.62259e-05	1.35281e-06	1.35296e-06	2.33206e-05	5.85255e-10	6.623e-05	1.3539e-06	1.3539e-06	6.62259e-05	1.35281e-06	1.35296e-06	2.33206e-05	5.85255e-10	6.623e-05	1.3539e-06	1.3539e-06	6.62259e-05	1.35281e-06	1.35296e-06	2.33206e-05	5.85255e-10	6.623e-05	1.3539e-06	1.3539e-06	6.62259e-05	1.35281e-06	1.35296e-06	2.33206e-05	5.85255e-10	6.623e-05	1.3539e-06	1.3539e-06	6.62259e-05	1.35281e-06	1.35296e-06	2.33206e-05	5.85255e-10	6.623e-05	1.3539e-06	1.3539e-06	6.62259e-05	1.35281e-06	1.35296e-06	2.33206e-05	5.85255e-10	6.623e-05	1.3539e-06	1.3539e-06	6.62259e-05	1.35281e-06	1.35296e-06	2.33206e-05	5.85255e-10	6.623e-05	1.3539e-06	1.3539e-06	6.62259e-05	1.35281e-06	1.35296e-06	2.33206e-05	5.85255e-10	6.623e-05	1.3539e-06	1.3539e-06	0	0	0	0	0	0	0	0	9.51579e-05	9.51579e-05	9.51579e-05	9.51579e-05	9.51579e-05	9.51579e-05	9.51579e-05	9.51579e-05	7.89859e-05	7.89859e-05	7.89859e-05	7.89859e-05	7.89859e-05	7.89859e-05	7.89859e-05	7.89859e-05	7.89879e-05	7.89879e-05	7.89879e-05	7.89879e-05	7.89879e-05	7.89879e-05	7.89879e-05	7.89879e-05	4.1966e-13	4.1966e-13	4.1966e-13	4.1966e-13	4.1966e-13	4.1966e-13	4.1966e-13	4.1966e-13	4.19492e-13	4.19492e-13	4.19492e-13	4.19492e-13	4.19492e-13	4.19492e-13	4.19492e-13	4.19492e-13	4.19492e-13	4.19492e-13	4.19492e-13	4.19492e-13	4.19492e-13	4.19492e-13	4.19492e-13	4.19492e-13	4.19492e-13	4.19492e-13	4.19492e-13	4.19492e-13	4.19492e-13	4.19492e-13	4.19492e-13	4.19492e-13	4.19492e-13	4.19492e-13	4.19492e-13	4.19492e-13	4.19492e-13	4.19492e-13	4.19492e-13	4.19492e-13	4.19492e-13	4.19492e-13	4.19492e-13	4.19492e-13	4.19492e-13	4.19492e-13	4.19492e-13	4.19492e-13	6.81297e-09	2.06249e-08	2.06249e-08	2.06249e-08	7.89563e-05	2.06249e-08	7.89563e-05	7.89563e-05	9.30847e-10	1.04854e-12	9.44956e-14	3.95506e-06	8.71224e-09	7.0669e-06	3.61768e-05	2.17192e-07	9.43023e-09	4.64575e-11	9.30483e-14	4.73898e-06	7.35033e-08	7.56165e-06	0.0001529	1.1924e-07	8.49051e-09	3.24353e-13	9.30753e-14	4.73831e-06	7.56535e-08	7.56733e-06	0.000153	1.19237e-07	7.8127e-09	3.63449e-10	9.30746e-14	4.7383e-06	7.60086e-08	7.56747e-06	0.000153	1.19237e-07	7.62701e-09	1.05938e-12	9.30746e-14	4.7383e-06	7.61464e-08	7.56749e-06	0.000153	1.19237e-07	7.59858e-09	2.28143e-10	9.30746e-14	4.7383e-06	7.62034e-08	7.56749e-06	0.000153	1.19237e-07	7.59514e-09	1.77247e-12	9.30746e-14	4.7383e-06	7.62274e-08	7.56749e-06	0.000153	1.19237e-07	7.59475e-09	2.50857e-10	4.12364e-16	4.7383e-06	7.62377e-08	7.56749e-06	0.000153	1.19237e-07	0.0204858	1.32909e-07	2.51446e-10	0.100925	3.37787e-10	0.0136494	6.77964e-07	5.04363e-13	0.0126661	0.000299153	2.41289e-07	0.0858462	4.00488e-10	0.00396612	6.39267e-07	5.65594e-11	0.0101459	0.000325485	1.55064e-08	0.0724877	5.07967e-10	0.00218478	6.27936e-07	6.03239e-11	0.00759666	0.000128627	5.88949e-08	0.0517825	7.71007e-10	0.00213709	6.07579e-07	6.1345e-11	0.00418397	1.06375e-05	3.72025e-08	0.0142225	2.94494e-09	0.00198152	5.30095e-07	6.12803e-11	0.0163105	0.229783	0.00317051	0.300468	3.94596e-05	0.0723198	8.26871e-05	6.12855e-11	0.000578639	0.000638253	1.48629e-06	0.00081615	1.04144e-07	0.0819602	2.56147e-07	2.1719e-12	0.000482352	0.000548854	2.93584e-05	0.000549268	8.66571e-08	0.00252434	8.68895e-08	8.18927e-11	0.000482856	0.000548716	0.00195167	0.000548824	8.66359e-08	0.00204398	8.65861e-08	8.61148e-10	0.000482876	0.000548716	0.00204565	0.000548823	8.66359e-08	0.00204336	8.65856e-08	1.28286e-09	0.000482876	0.000548716	0.00204822	0.000548823	8.66359e-08	0.00204344	8.65856e-08	1.14857e-06	0.000106307	2.20718e-05	3.30486e-05	2.20761e-05	5.76664e-09	2.28704e-05	5.76329e-09	3.3896e-09	6.68804e-05	2.20469e-05	3.18391e-05	2.20127e-05	5.76197e-09	2.20085e-05	5.75125e-09	2.74844e-09	6.66878e-05	2.20469e-05	3.18387e-05	2.20127e-05	5.76197e-09	2.20079e-05	5.75123e-09	3.0918e-06	6.66878e-05	2.20469e-05	2.20849e-05	2.20127e-05	5.76197e-09	2.20079e-05	5.75123e-09	1.39318e-08	6.66878e-05	2.20469e-05	2.20682e-05	2.20127e-05	5.76197e-09	2.20079e-05	5.75123e-09	1.24063e-08	6.66878e-05	2.20469e-05	2.20682e-05	2.20127e-05	5.76197e-09	2.20079e-05	5.75123e-09	8.65116e-08	6.66878e-05	2.20469e-05	2.20682e-05	2.20127e-05	5.76197e-09	2.20079e-05	5.75123e-09	8.62066e-08	6.66878e-05	2.20469e-05	2.20682e-05	2.20127e-05	5.76197e-09	2.20079e-05	5.75123e-09	8.62062e-08	6.66878e-05	2.20469e-05	2.20682e-05	2.20127e-05	5.76197e-09	2.20079e-05	5.75123e-09	8.62062e-08	6.66878e-05	2.20469e-05	2.20682e-05	2.20127e-05	5.76197e-09	2.20079e-05	5.75123e-09	8.62062e-08	6.66878e-05	2.20469e-05	2.20682e-05	2.20127e-05	5.76197e-09	2.20079e-05	5.75123e-09	8.62062e-08	6.66878e-05	2.20469e-05	2.20682e-05	2.20127e-05	5.76197e-09	2.20079e-05	5.75123e-09	5.73804e-09	6.66878e-05	2.20469e-05	2.20682e-05	2.20127e-05	5.76197e-09	2.20079e-05	5.75123e-09	5.75122e-09	6.66878e-05	2.20469e-05	2.20682e-05	2.20127e-05	5.76197e-09	2.20079e-05	5.75123e-09	5.75123e-09	6.66878e-05	2.20469e-05	2.20682e-05	2.20127e-05	5.76197e-09	2.20079e-05	5.75123e-09	5.75123e-09	6.66878e-05	2.20469e-05	2.20682e-05	2.20127e-05	5.76197e-09	2.20079e-05	5.75123e-09	5.75123e-09	6.66878e-05	2.20469e-05	2.20682e-05	2.20127e-05	5.76197e-09	2.20079e-05	5.75123e-09	5.75123e-09	6.66878e-05	2.20469e-05	2.20682e-05	2.20127e-05	5.76197e-09	2.20079e-05	5.75123e-09	5.75123e-09	6.66878e-05	2.20469e-05	2.20682e-05	2.20127e-05	5.76197e-09	2.20079e-05	5.75123e-09	5.75123e-09	6.66878e-05	2.20469e-05	2.20682e-05	2.20127e-05	5.76197e-09	2.20079e-05	5.75123e-09	5.75123e-09	0	0	0	0	0	0	0	0	9.51579e-05	9.51579e-05	9.51579e-05	9.51579e-05	9.51579e-05	9.51579e-05	9.51579e-05	9.51579e-05	0.000112365	0.000112365	0.000112365	0.000112365	0.000112365	0.000112365	0.000112365	0.000112365	0.000112367	0.000112367	0.000112367	0.000112367	0.000112367	0.000112367	0.000112367	0.000112367	1.4144e-08	1.4144e-08	1.4144e-08	1.4144e-08	1.4144e-08	1.4144e-08	1.4144e-08	1.4144e-08	1.41488e-08	1.41488e-08	1.41488e-08	1.41488e-08	1.41488e-08	1.41488e-08	1.41488e-08	1.41488e-08	1.41488e-08	1.41488e-08	1.41488e-08	1.41488e-08	1.41488e-08	1.41488e-08	1.41488e-08	1.41488e-08	1.41488e-08	1.41488e-08	1.41488e-08	1.41488e-08	1.41488e-08	1.41488e-08	1.41488e-08	1.41488e-08	1.41488e-08	1.41488e-08	1.41488e-08	1.41488e-08	1.41488e-08	1.41488e-08	1.41488e-08	1.41488e-08	1.41488e-08	1.41488e-08	1.41488e-08	1.41488e-08	1.41488e-08	1.41488e-08	1.41488e-08	1.41488e-08	1.2975e-06	1.56747e-06	1.56747e-06	2.29468e-06	0.000112406	6.51568e-06	0.206322	0.206322	4.62524e-05	0.00199343	0.0230796	9.52051e-08	0.0604392	1.34698e-07	0.222731	0.843559	1.01841e-05	0.000688977	0.0234873	7.91806e-08	0.00567754	1.29628e-07	0.111814	0.882086	1.18325e-05	0.0116565	0.0234794	7.91938e-08	0.005497	1.29524e-07	0.111792	0.882088	1.30485e-05	0.000201141	0.0234796	7.91939e-08	0.00546704	1.29521e-07	0.111792	0.882088	1.34231e-05	0.00580818	0.0234796	7.91939e-08	0.00545548	1.29521e-07	0.111792	0.882088	1.34823e-05	0.000262548	0.0234796	7.91939e-08	0.00545073	1.29521e-07	0.111792	0.882088	1.34895e-05	0.00430131	0.0234796	7.91939e-08	0.00544872	1.29521e-07	0.111792	0.882088	1.34903e-05	0.000245095	0.00185248	7.91939e-08	0.00544786	1.29521e-07	0.111792	0.882088	0.0313631	0.568511	0.851326	9.20532e-06	0.000422605	1.29521e-07	5.31271e-06	1.39902e-06	0.0420335	0.0135942	0.0937203	1.02639e-05	0.000391173	2.66126e-07	5.55469e-06	1.15975e-07	0.0478918	0.0136586	0.335253	1.14797e-05	0.000341917	3.78312e-07	5.66241e-06	9.87125e-08	0.0566765	0.0237106	0.197772	1.42847e-05	0.000270258	4.01395e-07	5.87893e-06	9.67721e-08	0.0796529	0.0964418	0.230634	3.21863e-05	0.000126629	4.56345e-07	6.87314e-06	9.6898e-08	0.357934	0.00932311	0.928993	0.00429525	0.000163728	0.00366855	4.62201e-08	9.68884e-08	0.000160822	0.000229692	0.0324888	0.000208925	3.84681e-06	3.49462e-05	1.77752e-11	1.08697e-09	0.000188085	0.000260337	0.00225594	0.000280105	4.53264e-06	0.000306454	3.61605e-11	1.04435e-10	0.000188027	0.000260427	0.000374932	0.000280271	4.53347e-06	0.000364798	3.62762e-11	2.94202e-11	0.00018802	0.000260428	0.000365364	0.000280272	4.53347e-06	0.000365058	3.62765e-11	2.22447e-11	0.00018802	0.000260428	0.000364964	0.000280272	4.53347e-06	0.000365048	3.62765e-11	2.31953e-14	0.000122335	9.03365e-05	9.35076e-05	6.1693e-05	1.25952e-06	2.11653e-05	5.45004e-10	6.51682e-13	0.000108992	9.03838e-05	9.61861e-05	6.18191e-05	1.26038e-06	2.17792e-05	5.45751e-10	9.45831e-13	0.00010924	9.03838e-05	9.61881e-05	6.18192e-05	1.26038e-06	2.17798e-05	5.45754e-10	1.6069e-14	0.00010924	9.03838e-05	9.03402e-05	6.18192e-05	1.26038e-06	2.17798e-05	5.45754e-10	4.67272e-13	0.00010924	9.03838e-05	9.03371e-05	6.18192e-05	1.26038e-06	2.17798e-05	5.45754e-10	5.20446e-13	0.00010924	9.03838e-05	9.03371e-05	6.18192e-05	1.26038e-06	2.17798e-05	5.45754e-10	1.76441e-08	0.00010924	9.03838e-05	9.03371e-05	6.18192e-05	1.26038e-06	2.17798e-05	5.45754e-10	1.76843e-08	0.00010924	9.03838e-05	9.03371e-05	6.18192e-05	1.26038e-06	2.17798e-05	5.45754e-10	1.76843e-08	0.00010924	9.03838e-05	9.03371e-05	6.18192e-05	1.26038e-06	2.17798e-05	5.45754e-10	1.76843e-08	0.00010924	9.03838e-05	9.03371e-05	6.18192e-05	1.26038e-06	2.17798e-05	5.45754e-10	1.76843e-08	0.00010924	9.03838e-05	9.03371e-05	6.18192e-05	1.26038e-06	2.17798e-05	5.45754e-10	1.76843e-08	0.00010924	9.03838e-05	9.03371e-05	6.18192e-05	1.26038e-06	2.17798e-05	5.45754e-10	5.46426e-10	0.00010924	9.03838e-05	9.03371e-05	6.18192e-05	1.26038e-06	2.17798e-05	5.45754e-10	5.45754e-10	0.00010924	9.03838e-05	9.03371e-05	6.18192e-05	1.26038e-06	2.17798e-05	5.45754e-10	5.45754e-10	0.00010924	9.03838e-05	9.03371e-05	6.18192e-05	1.26038e-06	2.17798e-05	5.45754e-10	5.45754e-10	0.00010924	9.03838e-05	9.03371e-05	6.18192e-05	1.26038e-06	2.17798e-05	5.45754e-10	5.45754e-10	0.00010924	9.03838e-05	9.03371e-05	6.18192e-05	1.26038e-06	2.17798e-05	5.45754e-10	5.45754e-10	0.00010924	9.03838e-05	9.03371e-05	6.18192e-05	1.26038e-06	2.17798e-05	5.45754e-10	5.45754e-10	0.00010924	9.03838e-05	9.03371e-05	6.18192e-05	1.26038e-06	2.17798e-05	5.45754e-10	5.45754e-10	0.00010924	9.03838e-05	9.03371e-05	6.18192e-05	1.26038e-06	2.17798e-05	5.45754e-10	5.45754e-10	0	0	0	0	0	0	0	0	9.51579e-05	9.51579e-05	9.51579e-05	9.51579e-05	9.51579e-05	9.51579e-05	9.51579e-05	9.51579e-05	0.000113013	0.000113013	0.000113013	0.000113013	0.000113013	0.000113013	0.000113013	0.000113013	0.00011302	0.00011302	0.00011302	0.00011302	0.00011302	0.00011302	0.00011302	0.00011302	8.80158e-06	8.80158e-06	8.80158e-06	8.80158e-06	8.80158e-06	8.80158e-06	8.80158e-06	8.80158e-06	8.80159e-06	8.80159e-06	8.80159e-06	8.80159e-06	8.80159e-06	8.80159e-06	8.80159e-06	8.80159e-06	8.80159e-06	8.80159e-06	8.80159e-06	8.80159e-06	8.80159e-06	8.80159e-06	8.80159e-06	8.80159e-06	8.80159e-06	8.80159e-06	8.80159e-06	8.80159e-06	8.80159e-06	8.80159e-06	8.80159e-06	8.80159e-06	8.80159e-06	8.80159e-06	8.80159e-06	8.80159e-06	8.80159e-06	8.80159e-06	8.80159e-06	8.80159e-06	8.80159e-06	8.80159e-06	8.80159e-06	8.80159e-06	8.80159e-06	8.80159e-06	8.80159e-06	8.80159e-06	3.16299e-05	3.22419e-05	3.22419e-05	3.73363e-05	0.00011302	0.00011302	0.302039	0.302039	1.99582e-05	0.000794327	0.00377393	1.04586e-07	0.0020303	0.000472704	0.998583	0.999385	9.40498e-05	0.000681147	0.00306831	9.37071e-08	0.000497892	0.000440397	0.998245	0.999632	1.22847e-05	0.00230613	0.00308207	9.35009e-08	0.000622341	0.000440199	0.998244	0.999632	3.3838e-06	0.000114836	0.00308171	9.3498e-08	0.000668556	0.000440195	0.998244	0.999632	2.32816e-06	0.00110148	0.00308172	9.3498e-08	0.000687459	0.000440195	0.998244	0.999632	2.19807e-06	0.000129202	0.00308172	9.3498e-08	0.000695406	0.000440195	0.998244	0.999632	2.18283e-06	0.000743675	0.00308172	9.3498e-08	0.000698786	0.000440195	0.998244	0.999632	2.18106e-06	9.03179e-05	0.00148511	9.3498e-08	0.000700229	0.000440195	0.998244	0.999632	2.28611e-05	0.00154185	0.0205868	3.62703e-07	0.000337328	8.27318e-05	0.478805	0.252955	3.29391e-05	2.09454e-05	0.025232	4.4288e-07	0.000206526	0.000111335	0.440605	2.08843e-06	4.22691e-05	2.93236e-05	0.020105	5.4573e-07	0.000198008	8.3268e-05	0.393025	7.38732e-07	5.84887e-05	9.07744e-05	0.00707887	8.17678e-07	0.000180771	2.36626e-05	0.298653	9.60798e-07	0.000114185	0.00218162	0.00984597	3.63366e-06	0.000135308	9.9399e-06	0.0640742	9.43588e-07	0.000865608	0.000373209	0.0191157	0.000245907	0.00012111	0.000835599	3.84748e-08	9.44851e-07	0.000101028	0.000115197	0.169816	9.75511e-05	4.14297e-05	1.09491e-06	1.69923e-11	6.16506e-09	0.000122053	0.000134301	0.000287658	0.000146306	4.54032e-05	5.72679e-05	5.31235e-11	3.11098e-06	0.00012197	0.000134351	0.000143565	0.000146474	4.53979e-05	7.11213e-05	5.33894e-11	6.15712e-07	0.000121967	0.000134351	0.000139914	0.000146474	4.53979e-05	7.11249e-05	5.33898e-11	1.49267e-06	0.000121967	0.000134351	0.000139783	0.000146474	4.53979e-05	7.11231e-05	5.33898e-11	4.04024e-12	0.000113369	0.000110504	0.000108675	9.53022e-05	3.14903e-05	3.08293e-05	8.21767e-09	6.66003e-12	0.00011254	0.000110578	0.000111023	9.55757e-05	3.15205e-05	3.15655e-05	8.23709e-09	9.69045e-15	0.000112779	0.000110578	0.000111022	9.5576e-05	3.15205e-05	3.15657e-05	8.23711e-09	1.13226e-14	0.000112779	0.000110578	0.000110314	9.5576e-05	3.15205e-05	3.15657e-05	8.23711e-09	7.71172e-13	0.000112779	0.000110578	0.000110523	9.5576e-05	3.15205e-05	3.15657e-05	8.23711e-09	8.52135e-13	0.000112779	0.000110578	0.000110523	9.5576e-05	3.15205e-05	3.15657e-05	8.23711e-09	1.23569e-07	0.000112779	0.000110578	0.000110523	9.5576e-05	3.15205e-05	3.15657e-05	8.23711e-09	1.23834e-07	0.000112779	0.000110578	0.000110523	9.5576e-05	3.15205e-05	3.15657e-05	8.23711e-09	1.23835e-07	0.000112779	0.000110578	0.000110523	9.5576e-05	3.15205e-05	3.15657e-05	8.23711e-09	1.23835e-07	0.000112779	0.000110578	0.000110523	9.5576e-05	3.15205e-05	3.15657e-05	8.23711e-09	1.23835e-07	0.000112779	0.000110578	0.000110523	9.5576e-05	3.15205e-05	3.15657e-05	8.23711e-09	1.23835e-07	0.000112779	0.000110578	0.000110523	9.5576e-05	3.15205e-05	3.15657e-05	8.23711e-09	8.24267e-09	0.000112779	0.000110578	0.000110523	9.5576e-05	3.15205e-05	3.15657e-05	8.23711e-09	8.23714e-09	0.000112779	0.000110578	0.000110523	9.5576e-05	3.15205e-05	3.15657e-05	8.23711e-09	8.23711e-09	0.000112779	0.000110578	0.000110523	9.5576e-05	3.15205e-05	3.15657e-05	8.23711e-09	8.23711e-09	0.000112779	0.000110578	0.000110523	9.5576e-05	3.15205e-05	3.15657e-05	8.23711e-09	8.23711e-09	0.000112779	0.000110578	0.000110523	9.5576e-05	3.15205e-05	3.15657e-05	8.23711e-09	8.23711e-09	0.000112779	0.000110578	0.000110523	9.5576e-05	3.15205e-05	3.15657e-05	8.23711e-09	8.23711e-09	0.000112779	0.000110578	0.000110523	9.5576e-05	3.15205e-05	3.15657e-05	8.23711e-09	8.23711e-09	0.000112779	0.000110578	0.000110523	9.5576e-05	3.15205e-05	3.15657e-05	8.23711e-09	8.23711e-09	0	0	0	0	0	0	0	0	9.51579e-05	9.51579e-05	9.51579e-05	9.51579e-05	9.51579e-05	9.51579e-05	9.51579e-05	9.51579e-05	0.000134387	0.000134387	0.000134387	0.000134387	0.000134387	0.000134387	0.000134387	0.000134387	0.000134414	0.000134414	0.000134414	0.000134414	0.000134414	0.000134414	0.000134414	0.000134414	8.70203e-05	8.70203e-05	8.70203e-05	8.70203e-05	8.70203e-05	8.70203e-05	8.70203e-05	8.70203e-05	8.70346e-05	8.70346e-05	8.70346e-05	8.70346e-05	8.70346e-05	8.70346e-05	8.70346e-05	8.70346e-05	8.70346e-05	8.70346e-05	8.70346e-05	8.70346e-05	8.70346e-05	8.70346e-05	8.70346e-05	8.70346e-05	8.70346e-05	8.70346e-05	8.70346e-05	8.70346e-05	8.70346e-05	8.70346e-05	8.70346e-05	8.70346e-05	8.70346e-05	8.70346e-05	8.70346e-05	8.70346e-05	8.70346e-05	8.70346e-05	8.70346e-05	8.70346e-05	8.70346e-05	8.70346e-05	8.70346e-05	8.70346e-05	8.70346e-05	8.70346e-05	8.70346e-05	8.70346e-05	0.000108187	0.000108311	0.000108311	0.000111284	0.000134436	0.000196794	0.00955087	0.00955087	0.085353	2.98323e-05	0.000232567	0.00602002	2.27559e-05	0.938626	0.842673	0.190552	0.968919	0.00558853	0.0001885	0.00535118	2.18658e-06	0.942614	0.921967	0.197461	0.805111	0.000367893	0.00018936	0.0053393	2.7317e-06	0.942579	0.92204	0.197458	0.527658	0.0245989	0.000189338	0.00533914	2.93774e-06	0.942578	0.92204	0.197458	0.43327	0.000788247	0.000189338	0.00533914	3.02209e-06	0.942578	0.92204	0.197458	0.419016	0.019136	0.000189338	0.00533914	3.05756e-06	0.942578	0.92204	0.197458	0.4173	0.00114397	0.000189338	0.00533914	3.07264e-06	0.942578	0.92204	0.197458	0.4171	0.0221744	0.000167018	0.00533914	3.07909e-06	0.942578	0.92204	0.197458	0.519899	0.00437936	0.000344443	0.00672283	2.71848e-06	0.884518	0.58722	0.0140393	0.384065	0.368964	0.065014	0.00586528	2.02141e-06	0.764761	0.543424	0.00234425	0.342387	0.388263	0.00706334	0.0051051	2.316e-06	0.631031	0.493813	0.000642287	0.29171	0.247186	0.00707907	0.00387855	2.9541e-06	0.340105	0.38997	0.000838024	0.202994	0.0542001	0.00598509	0.0013842	6.35269e-06	0.0878367	0.0916701	0.000822982	0.0655454	0.000292808	0.00728933	0.000177865	7.81001e-05	0.000172584	2.26372e-06	0.000824092	9.91325e-05	0.000101548	0.0117806	0.00011831	8.88486e-05	0.000966869	9.07483e-08	3.84571e-05	0.000133346	0.000136956	1.62259e-05	0.000140178	0.000115147	5.56438e-05	6.04039e-08	0.193534	0.000133417	0.000137019	0.000133208	0.000140253	0.000115139	7.26791e-05	6.06247e-08	0.239958	0.000133412	0.00013702	0.000136305	0.000140254	0.000115139	7.28137e-05	6.06252e-08	0.491963	0.000133412	0.00013702	0.000136141	0.000140254	0.000115139	7.2812e-05	6.06252e-08	0.000249213	0.000132432	0.000134215	0.000132552	0.000130367	0.000108139	7.2812e-05	1.50797e-06	4.87477e-06	0.000134133	0.000134253	0.000134596	0.000130598	0.000108256	7.38581e-05	1.50811e-06	7.57186e-09	0.00013431	0.000134253	0.000134602	0.000130598	0.000108256	7.3859e-05	1.50811e-06	1.73142e-06	0.00013431	0.000134253	0.00013455	0.000130598	0.000108256	7.3859e-05	1.50811e-06	5.90285e-09	0.00013431	0.000134253	0.00013436	0.000130598	0.000108256	7.3859e-05	1.50811e-06	6.73755e-09	0.00013431	0.000134253	0.00013436	0.000130598	0.000108256	7.3859e-05	1.50811e-06	5.42012e-06	0.00013431	0.000134253	0.00013436	0.000130598	0.000108256	7.3859e-05	1.50811e-06	5.41483e-06	0.00013431	0.000134253	0.00013436	0.000130598	0.000108256	7.3859e-05	1.50811e-06	5.41483e-06	0.00013431	0.000134253	0.00013436	0.000130598	0.000108256	7.3859e-05	1.50811e-06	5.41483e-06	0.00013431	0.000134253	0.00013436	0.000130598	0.000108256	7.3859e-05	1.50811e-06	5.41483e-06	0.00013431	0.000134253	0.00013436	0.000130598	0.000108256	7.3859e-05	1.50811e-06	5.41483e-06	0.00013431	0.000134253	0.00013436	0.000130598	0.000108256	7.3859e-05	1.50811e-06	1.50439e-06	0.00013431	0.000134253	0.00013436	0.000130598	0.000108256	7.3859e-05	1.50811e-06	1.50811e-06	0.00013431	0.000134253	0.00013436	0.000130598	0.000108256	7.3859e-05	1.50811e-06	1.50811e-06	0.00013431	0.000134253	0.00013436	0.000130598	0.000108256	7.3859e-05	1.50811e-06	1.50811e-06	0.00013431	0.000134253	0.00013436	0.000130598	0.000108256	7.3859e-05	1.50811e-06	1.50811e-06	0.00013431	0.000134253	0.00013436	0.000130598	0.000108256	7.3859e-05	1.50811e-06	1.50811e-06	0.00013431	0.000134253	0.00013436	0.000130598	0.000108256	7.3859e-05	1.50811e-06	1.50811e-06	0.00013431	0.000134253	0.00013436	0.000130598	0.000108256	7.3859e-05	1.50811e-06	1.50811e-06	0.00013431	0.000134253	0.00013436	0.000130598	0.000108256	7.3859e-05	1.50811e-06	1.50811e-06	0	0	0	0	0	0	0	0	9.51579e-05	9.51579e-05	9.51579e-05	9.51579e-05	9.51579e-05	9.51579e-05	9.51579e-05	9.51579e-05	9.81353e-05	9.81353e-05	9.81353e-05	9.81353e-05	9.81353e-05	9.81353e-05	9.81353e-05	9.81353e-05	9.81317e-05	9.81317e-05	9.81317e-05	9.81317e-05	9.81317e-05	9.81317e-05	9.81317e-05	9.81317e-05	9.39096e-05	9.39096e-05	9.39096e-05	9.39096e-05	9.39096e-05	9.39096e-05	9.39096e-05	9.39096e-05	9.39385e-05	9.39385e-05	9.39385e-05	9.39385e-05	9.39385e-05	9.39385e-05	9.39385e-05	9.39385e-05	9.39385e-05	9.39385e-05	9.39385e-05	9.39385e-05	9.39385e-05	9.39385e-05	9.39385e-05	9.39385e-05	9.39385e-05	9.39385e-05	9.39385e-05	9.39385e-05	9.39385e-05	9.39385e-05	9.39385e-05	9.39385e-05	9.39385e-05	9.39385e-05	9.39385e-05	9.39385e-05	9.39385e-05	9.39385e-05	9.39385e-05	9.39385e-05	9.39385e-05	9.39385e-05	9.39385e-05	9.39385e-05	9.39385e-05	9.39385e-05	9.39385e-05	9.39385e-05	9.60274e-05	9.60312e-05	9.60312e-05	9.62986e-05	9.81617e-05	0.000113671	0.000344037	0.000344037	0.00247103	0.00184716	0.00265554	0.00397534	0.00144101	9.4329e-06	1.28343e-06	8.71128e-06	0.000460891	0.000470599	0.003162	0.00387481	0.000978019	9.89349e-06	7.12597e-07	7.83497e-06	0.00249967	0.00211022	0.00315019	0.00388193	0.000803732	9.89196e-06	7.12821e-07	7.83506e-06	0.00731199	0.00112751	0.0031505	0.00388202	0.000756985	9.89192e-06	7.12821e-07	7.83506e-06	0.00996892	0.00248867	0.00315049	0.00388202	0.000739536	9.89192e-06	7.12821e-07	7.83506e-06	0.010455	0.00129281	0.00315049	0.00388202	0.000732461	9.89192e-06	7.12821e-07	7.83506e-06	0.0105154	0.00291857	0.00315049	0.00388202	0.000729497	9.89192e-06	7.12821e-07	7.83506e-06	0.0105225	0.00186038	0.00311055	0.00388202	0.000728238	9.89192e-06	7.12821e-07	7.83506e-06	0.0109782	0.00781441	0.00285759	0.00397424	0.000718452	8.43767e-06	4.8221e-07	4.67535e-06	0.00898504	0.0125687	7.21979e-05	0.00350099	0.000989755	1.18187e-05	5.63937e-07	0.0372919	0.00766495	0.00833699	0.000355133	0.00306317	0.000906083	2.07856e-05	6.66595e-07	0.0754606	0.00622982	0.00397957	0.000420733	0.00236557	0.000791283	5.83088e-05	9.50546e-07	0.0614884	0.00405981	0.000467908	0.000396372	0.000912737	0.000508569	9.65578e-05	4.44431e-06	0.0623652	0.00120575	0.000122121	0.000383035	0.000115019	0.000129778	3.18451e-05	2.15582e-05	0.0622998	9.76563e-05	9.6529e-05	1.10831e-05	0.000111339	8.81324e-05	0.000995712	1.71768e-05	0.0234398	9.74002e-05	9.8224e-05	0.000313338	9.86658e-05	9.66439e-05	7.86482e-05	9.53717e-06	2.53657e-05	9.74066e-05	9.82099e-05	9.78272e-05	9.86128e-05	9.66705e-05	7.71194e-05	9.5168e-06	2.83676e-05	9.74059e-05	9.82099e-05	9.78285e-05	9.86126e-05	9.66705e-05	7.71621e-05	9.5168e-06	1.12952e-05	9.74059e-05	9.82099e-05	9.78145e-05	9.86126e-05	9.66705e-05	7.71618e-05	9.5168e-06	7.34969e-07	9.73634e-05	9.80862e-05	9.76551e-05	9.78878e-05	9.60539e-05	8.25248e-05	2.74397e-05	9.56702e-06	9.80852e-05	9.81065e-05	9.82862e-05	9.78265e-05	9.60348e-05	8.29077e-05	2.74105e-05	0.00202019	9.80861e-05	9.81065e-05	9.82888e-05	9.78265e-05	9.60348e-05	8.29087e-05	2.74105e-05	4.94895e-05	9.80859e-05	9.81065e-05	9.82875e-05	9.78265e-05	9.60348e-05	8.29087e-05	2.74105e-05	4.85774e-06	9.80859e-05	9.81065e-05	9.81114e-05	9.78265e-05	9.60348e-05	8.29087e-05	2.74105e-05	4.87176e-06	9.80859e-05	9.81065e-05	9.81113e-05	9.78265e-05	9.60348e-05	8.29087e-05	2.74105e-05	3.95308e-05	9.80859e-05	9.81065e-05	9.81113e-05	9.78265e-05	9.60348e-05	8.29087e-05	2.74105e-05	3.95267e-05	9.80859e-05	9.81065e-05	9.81113e-05	9.78265e-05	9.60348e-05	8.29087e-05	2.74105e-05	3.95266e-05	9.80859e-05	9.81065e-05	9.81113e-05	9.78265e-05	9.60348e-05	8.29087e-05	2.74105e-05	3.95266e-05	9.80859e-05	9.81065e-05	9.81113e-05	9.78265e-05	9.60348e-05	8.29087e-05	2.74105e-05	3.95266e-05	9.80859e-05	9.81065e-05	9.81113e-05	9.78265e-05	9.60348e-05	8.29087e-05	2.74105e-05	3.95266e-05	9.80859e-05	9.81065e-05	9.81113e-05	9.78265e-05	9.60348e-05	8.29087e-05	2.74105e-05	2.74177e-05	9.80859e-05	9.81065e-05	9.81113e-05	9.78265e-05	9.60348e-05	8.29087e-05	2.74105e-05	2.74105e-05	9.80859e-05	9.81065e-05	9.81113e-05	9.78265e-05	9.60348e-05	8.29087e-05	2.74105e-05	2.74105e-05	9.80859e-05	9.81065e-05	9.81113e-05	9.78265e-05	9.60348e-05	8.29087e-05	2.74105e-05	2.74105e-05	9.80859e-05	9.81065e-05	9.81113e-05	9.78265e-05	9.60348e-05	8.29087e-05	2.74105e-05	2.74105e-05	9.80859e-05	9.81065e-05	9.81113e-05	9.78265e-05	9.60348e-05	8.29087e-05	2.74105e-05	2.74105e-05	9.80859e-05	9.81065e-05	9.81113e-05	9.78265e-05	9.60348e-05	8.29087e-05	2.74105e-05	2.74105e-05	9.80859e-05	9.81065e-05	9.81113e-05	9.78265e-05	9.60348e-05	8.29087e-05	2.74105e-05	2.74105e-05	9.80859e-05	9.81065e-05	9.81113e-05	9.78265e-05	9.60348e-05	8.29087e-05	2.74105e-05	2.74105e-05	0	0	0	0	0	0	0	0	9.51579e-05	9.51579e-05	9.51579e-05	9.51579e-05	9.51579e-05	9.51579e-05	9.51579e-05	9.51579e-05	8.17307e-05	8.17307e-05	8.17307e-05	8.17307e-05	8.17307e-05	8.17307e-05	8.17307e-05	8.17307e-05	8.17276e-05	8.17276e-05	8.17276e-05	8.17276e-05	8.17276e-05	8.17276e-05	8.17276e-05	8.17276e-05	8.00765e-05	8.00765e-05	8.00765e-05	8.00765e-05	8.00765e-05	8.00765e-05	8.00765e-05	8.00765e-05	8.00553e-05	8.00553e-05	8.00553e-05	8.00553e-05	8.00553e-05	8.00553e-05	8.00553e-05	8.00553e-05	8.00553e-05	8.00553e-05	8.00553e-05	8.00553e-05	8.00553e-05	8.00553e-05	8.00553e-05	8.00553e-05	8.00553e-05	8.00553e-05	8.00553e-05	8.00553e-05	8.00553e-05	8.00553e-05	8.00553e-05	8.00553e-05	8.00553e-05	8.00553e-05	8.00553e-05	8.00553e-05	8.00553e-05	8.00553e-05	8.00553e-05	8.00553e-05	8.00553e-05	8.00553e-05	8.00553e-05	8.00553e-05	8.00553e-05	8.00553e-05	8.00553e-05	8.00553e-05	8.32052e-05	0.000147142	0.000417695	8.09139e-05	8.32052e-05	8.08764e-05	8.0878e-05	8.08811e-05	4.38102e-06	2.04669e-07	4.62984e-08	0.00676404	2.53901e-07	0.00358554	2.2641e-05	2.0014e-06	1.67594e-05	3.44745e-07	4.72194e-08	0.00817447	3.08606e-06	0.00378632	4.37389e-05	1.42809e-06	2.07324e-05	3.03134e-08	4.71973e-08	0.00817635	3.0586e-06	0.00378941	4.3752e-05	1.42807e-06	2.37208e-05	1.61032e-06	4.71978e-08	0.00817638	3.03596e-06	0.00378949	4.37521e-05	1.42807e-06	2.46669e-05	6.57048e-08	4.71978e-08	0.00817638	3.02716e-06	0.00378949	4.37521e-05	1.42807e-06	2.48146e-05	1.28014e-06	4.71978e-08	0.00817638	3.02354e-06	0.00378949	4.37521e-05	1.42807e-06	2.48325e-05	9.41627e-08	4.71978e-08	0.00817638	3.02201e-06	0.00378949	4.37521e-05	1.42807e-06	2.48346e-05	1.54315e-06	4.60984e-08	0.00817638	3.02137e-06	0.00378949	4.37521e-05	1.42807e-06	2.39478e-05	2.19227e-07	3.75344e-08	0.00829693	2.95071e-06	0.00386606	4.46006e-05	1.45372e-06	1.62124e-05	2.76217e-05	8.23101e-07	0.00713614	3.41269e-06	0.00203952	4.41488e-05	0.000190918	1.3392e-05	2.39929e-05	2.52698e-07	0.00610549	3.80994e-06	0.00165435	4.48979e-05	0.000269886	1.04436e-05	1.07235e-05	5.19314e-07	0.00450289	4.64389e-06	0.00195087	4.6678e-05	0.000262556	6.26415e-06	1.22705e-06	4.28958e-07	0.00145135	8.77459e-06	0.00177219	5.56677e-05	0.000263072	1.59879e-06	4.06211e-05	6.46148e-08	0.000110873	5.93646e-05	3.62716e-05	8.17285e-05	0.000263034	9.48567e-05	3.0602e-05	4.59061e-08	0.000114198	9.05806e-05	0.00208224	0.000203935	0.000260692	8.14051e-05	2.73572e-05	1.60687e-06	8.20367e-05	7.90316e-05	0.000100208	8.21665e-05	0.00058019	8.14254e-05	2.73456e-05	3.81073e-06	8.19757e-05	7.90227e-05	8.39645e-05	8.18463e-05	0.00199433	8.14282e-05	2.73456e-05	3.90994e-06	8.19755e-05	7.90227e-05	8.39135e-05	8.18456e-05	0.00215208	8.14282e-05	2.73456e-05	3.91413e-06	8.19755e-05	7.90227e-05	8.39157e-05	8.18456e-05	0.00197834	7.95241e-05	4.49516e-05	1.12858e-05	8.17821e-05	7.95302e-05	8.39021e-05	8.17982e-05	0.000138466	7.96038e-05	4.49343e-05	1.09878e-05	8.16036e-05	7.94725e-05	8.16197e-05	8.16605e-05	0.000301377	7.94197e-05	4.49343e-05	1.09876e-05	8.16034e-05	7.94725e-05	8.16177e-05	8.16602e-05	0.00687648	7.94196e-05	4.49343e-05	1.58404e-05	8.16034e-05	7.94725e-05	8.16177e-05	8.16602e-05	9.13525e-05	7.94196e-05	4.49343e-05	1.58339e-05	8.16034e-05	7.94725e-05	8.16177e-05	8.16602e-05	8.18647e-05	7.94196e-05	4.49343e-05	1.58339e-05	8.16034e-05	7.94725e-05	8.16177e-05	8.16602e-05	8.17561e-05	7.94196e-05	4.49343e-05	1.58339e-05	8.16034e-05	7.94725e-05	8.16177e-05	8.16602e-05	8.15634e-05	7.94196e-05	4.49343e-05	1.58339e-05	8.16034e-05	7.94725e-05	8.16177e-05	8.16602e-05	8.15633e-05	7.94196e-05	4.49343e-05	1.58339e-05	8.16034e-05	7.94725e-05	8.16177e-05	8.16602e-05	8.15633e-05	7.94196e-05	4.49343e-05	1.58339e-05	8.16034e-05	7.94725e-05	8.16177e-05	8.16602e-05	8.15633e-05	7.94196e-05	4.49343e-05	1.58339e-05	8.16034e-05	7.94725e-05	8.16177e-05	8.16602e-05	8.15633e-05	7.94196e-05	4.49343e-05	1.58339e-05	8.16034e-05	7.94725e-05	8.16177e-05	8.16602e-05	8.15612e-05	7.94196e-05	4.49343e-05	1.58339e-05	8.16034e-05	7.94725e-05	8.16177e-05	8.16602e-05	8.166e-05	7.94196e-05	4.49343e-05	1.58339e-05	8.16034e-05	7.94725e-05	8.16177e-05	8.16602e-05	8.16602e-05	7.94196e-05	4.49343e-05	1.58339e-05	8.16034e-05	7.94725e-05	8.16177e-05	8.16602e-05	8.16602e-05	7.94196e-05	4.49343e-05	1.58339e-05	8.16034e-05	7.94725e-05	8.16177e-05	8.16602e-05	8.16602e-05	7.94196e-05	4.49343e-05	1.58339e-05	8.16034e-05	7.94725e-05	8.16177e-05	8.16602e-05	8.16602e-05	7.94196e-05	4.49343e-05	1.58339e-05	8.16034e-05	7.94725e-05	8.16177e-05	8.16602e-05	8.16602e-05	7.94196e-05	4.49343e-05	1.58339e-05	8.16034e-05	7.94725e-05	8.16177e-05	8.16602e-05	8.16602e-05	7.94196e-05	4.49343e-05	1.58339e-05	8.16034e-05	7.94725e-05	8.16177e-05	8.16602e-05	8.16602e-05	0	0	0	0	0	0	0	0	9.51579e-05	9.51579e-05	9.51579e-05	9.51579e-05	9.51579e-05	9.51579e-05	9.51579e-05	9.51579e-05	9.55713e-05	9.55713e-05	9.55713e-05	9.55713e-05	9.55713e-05	9.55713e-05	9.55713e-05	9.55713e-05	9.55835e-05	9.55835e-05	9.55835e-05	9.55835e-05	9.55835e-05	9.55835e-05	9.55835e-05	9.55835e-05	7.80245e-05	7.80245e-05	7.80245e-05	7.80245e-05	7.80245e-05	7.80245e-05	7.80245e-05	7.80245e-05	7.80119e-05	7.80119e-05	7.80119e-05	7.80119e-05	7.80119e-05	7.80119e-05	7.80119e-05	7.80119e-05	7.80119e-05	7.80119e-05	7.80119e-05	7.80119e-05	7.80119e-05	7.80119e-05	7.80119e-05	7.80119e-05	7.80119e-05	7.80119e-05	7.80119e-05	7.80119e-05	7.80119e-05	7.80119e-05	7.80119e-05	7.80119e-05	7.80119e-05	7.80119e-05	7.80119e-05	7.80119e-05	7.80119e-05	7.80119e-05	7.80119e-05	7.80119e-05	7.80119e-05	7.80119e-05	7.80119e-05	7.80119e-05	7.80119e-05	7.80119e-05	7.80119e-05	7.80119e-05	9.5568e-05	0.000713424	0.0269582	8.67541e-05	0.000114259	8.63473e-05	8.63969e-05	8.64909e-05	0.000374629	0.00110776	0.3447	5.26856e-08	9.07725e-05	6.81447e-06	0.00564142	0.000563685	0.00023844	0.114518	0.313972	4.30639e-08	5.45383e-06	6.20543e-06	0.0122788	0.000554326	6.27131e-05	0.0195735	0.314625	4.29996e-08	6.27858e-06	6.20025e-06	0.0122764	0.000554317	2.62109e-05	0.0186401	0.314609	4.29988e-08	6.59028e-06	6.20012e-06	0.0122764	0.000554317	2.03514e-05	0.0118087	0.314609	4.29988e-08	6.71581e-06	6.20012e-06	0.0122764	0.000554317	1.95757e-05	0.015801	0.314609	4.29988e-08	6.76825e-06	6.20012e-06	0.0122764	0.000554317	1.94839e-05	0.00824686	0.314609	4.29988e-08	6.79049e-06	6.20012e-06	0.0122764	0.000554317	1.94732e-05	0.00813154	0.266883	4.29988e-08	6.79999e-06	6.20012e-06	0.0122764	0.000554317	1.70233e-05	0.000459324	0.0496111	4.97687e-08	5.39613e-06	7.55272e-06	0.0146994	0.000649793	3.04597e-05	4.58997e-05	0.740189	6.43341e-08	4.20414e-06	5.60818e-06	0.0129954	6.95793e-09	4.21796e-05	0.000104925	0.321408	8.40926e-08	4.72913e-06	2.97884e-06	0.0113934	2.45356e-09	6.44355e-05	0.00043288	0.353799	1.41588e-07	5.65352e-06	1.2669e-06	0.00860955	2.93128e-09	0.000154073	0.0211544	0.314857	9.73044e-07	1.01018e-05	1.74329e-06	0.00251515	2.89545e-09	0.00230516	1.31727e-05	0.000891846	7.24992e-05	5.48711e-05	0.000167459	0.000132617	2.89808e-09	8.78387e-05	2.6259e-06	2.30416e-06	7.12517e-05	7.15173e-05	4.97291e-07	2.64996e-05	2.67189e-09	9.23161e-05	2.54399e-06	8.33368e-09	9.72897e-05	6.77946e-05	8.72574e-05	9.5683e-05	1.14864e-06	9.24056e-05	2.546e-06	3.30187e-09	9.73843e-05	6.7777e-05	9.52824e-05	9.62422e-05	1.71352e-06	9.24042e-05	2.546e-06	3.30683e-09	9.73846e-05	6.7777e-05	9.53233e-05	9.62431e-05	3.66962e-06	9.24041e-05	2.546e-06	3.30505e-09	9.73846e-05	6.7777e-05	9.53225e-05	9.62431e-05	3.76519e-06	8.03087e-05	1.15689e-05	8.22082e-08	9.51074e-05	7.21643e-05	9.50561e-05	9.53233e-05	1.73512e-07	8.62531e-05	1.1556e-05	8.2607e-08	9.52302e-05	7.22034e-05	9.56964e-05	9.55105e-05	2.35425e-09	8.63739e-05	1.1556e-05	8.26057e-08	9.52304e-05	7.22034e-05	9.56978e-05	9.55108e-05	1.46985e-07	8.6374e-05	1.1556e-05	2.97328e-07	9.52304e-05	7.22034e-05	9.56978e-05	9.55108e-05	8.96008e-05	8.6374e-05	1.1556e-05	2.97749e-07	9.52304e-05	7.22034e-05	9.56978e-05	9.55108e-05	9.73273e-05	8.6374e-05	1.1556e-05	2.97749e-07	9.52304e-05	7.22034e-05	9.56978e-05	9.55108e-05	9.54786e-05	8.6374e-05	1.1556e-05	2.97749e-07	9.52304e-05	7.22034e-05	9.56978e-05	9.55108e-05	9.55802e-05	8.6374e-05	1.1556e-05	2.97749e-07	9.52304e-05	7.22034e-05	9.56978e-05	9.55108e-05	9.55805e-05	8.6374e-05	1.1556e-05	2.97749e-07	9.52304e-05	7.22034e-05	9.56978e-05	9.55108e-05	9.55805e-05	8.6374e-05	1.1556e-05	2.97749e-07	9.52304e-05	7.22034e-05	9.56978e-05	9.55108e-05	9.55805e-05	8.6374e-05	1.1556e-05	2.97749e-07	9.52304e-05	7.22034e-05	9.56978e-05	9.55108e-05	9.55805e-05	8.6374e-05	1.1556e-05	2.97749e-07	9.52304e-05	7.22034e-05	9.56978e-05	9.55108e-05	9.55132e-05	8.6374e-05	1.1556e-05	2.97749e-07	9.52304e-05	7.22034e-05	9.56978e-05	9.55108e-05	9.55109e-05	8.6374e-05	1.1556e-05	2.97749e-07	9.52304e-05	7.22034e-05	9.56978e-05	9.55108e-05	9.55108e-05	8.6374e-05	1.1556e-05	2.97749e-07	9.52304e-05	7.22034e-05	9.56978e-05	9.55108e-05	9.55108e-05	8.6374e-05	1.1556e-05	2.97749e-07	9.52304e-05	7.22034e-05	9.56978e-05	9.55108e-05	9.55108e-05	8.6374e-05	1.1556e-05	2.97749e-07	9.52304e-05	7.22034e-05	9.56978e-05	9.55108e-05	9.55108e-05	8.6374e-05	1.1556e-05	2.97749e-07	9.52304e-05	7.22034e-05	9.56978e-05	9.55108e-05	9.55108e-05	8.6374e-05	1.1556e-05	2.97749e-07	9.52304e-05	7.22034e-05	9.56978e-05	9.55108e-05	9.55108e-05	8.6374e-05	1.1556e-05	2.97749e-07	9.52304e-05	7.22034e-05	9.56978e-05	9.55108e-05	9.55108e-05	0	0	0	0	0	0	0	0	9.51579e-05	9.51579e-05	9.51579e-05	9.51579e-05	9.51579e-05	9.51579e-05	9.51579e-05	9.51579e-05	5.36685e-05	5.36685e-05	5.36685e-05	5.36685e-05	5.36685e-05	5.36685e-05	5.36685e-05	5.36685e-05	5.36614e-05	5.36614e-05	5.36614e-05	5.36614e-05	5.36614e-05	5.36614e-05	5.36614e-05	5.36614e-05	1.62102e-05	1.62102e-05	1.62102e-05	1.62102e-05	1.62102e-05	1.62102e-05	1.62102e-05	1.62102e-05	1.61982e-05	1.61982e-05	1.61982e-05	1.61982e-05	1.61982e-05	1.61982e-05	1.61982e-05	1.61982e-05	1.61982e-05	1.61982e-05	1.61982e-05	1.61982e-05	1.61982e-05	1.61982e-05	1.61982e-05	1.61982e-05	1.61982e-05	1.61982e-05	1.61982e-05	1.61982e-05	1.61982e-05	1.61982e-05	1.61982e-05	1.61982e-05	1.61982e-05	1.61982e-05	1.61982e-05	1.61982e-05	1.61982e-05	1.61982e-05	1.61982e-05	1.61982e-05	1.61982e-05	1.61982e-05	1.61982e-05	1.61982e-05	1.61982e-05	1.61982e-05	1.61982e-05	1.61982e-05	3.66291e-05	0.00262023	0.858656	3.03205e-05	0.000152243	2.94855e-05	2.97741e-05	3.03205e-05	1.47278e-09	6.85855e-07	5.04188e-05	2.36314e-07	1.11646e-07	9.78948e-09	6.35336e-07	3.91986e-08	2.21946e-11	8.03009e-07	5.5445e-05	2.9176e-07	3.3358e-06	8.9959e-09	1.68468e-06	2.25225e-08	5.7445e-11	5.08138e-08	5.53285e-05	2.92062e-07	3.05313e-06	9.00572e-09	1.68335e-06	2.2522e-08	1.05129e-10	2.57338e-07	5.53315e-05	2.92066e-07	2.95233e-06	9.00596e-09	1.68335e-06	2.2522e-08	1.25276e-10	4.47096e-08	5.53314e-05	2.92066e-07	2.91397e-06	9.00596e-09	1.68335e-06	2.2522e-08	1.28693e-10	1.9985e-07	5.53314e-05	2.92066e-07	2.89831e-06	9.00598e-09	1.68335e-06	2.2522e-08	1.29113e-10	3.64948e-08	5.53314e-05	2.92066e-07	2.89172e-06	9.00598e-09	1.68335e-06	2.2522e-08	1.29162e-10	1.15571e-07	1.4264e-05	2.92066e-07	2.88893e-06	9.00598e-09	1.68335e-06	2.2522e-08	1.29168e-10	4.63944e-10	2.90565e-08	6.89988e-07	7.44404e-07	2.81683e-08	4.54886e-06	4.82671e-08	2.24595e-10	4.57507e-10	8.14939e-07	8.17444e-07	9.57779e-07	1.89442e-08	4.70444e-06	3.57894e-09	2.80803e-10	7.80018e-10	2.24271e-07	9.74111e-07	1.10785e-06	1.38719e-08	5.12565e-06	7.70969e-09	3.75488e-10	1.89608e-09	7.40298e-07	1.37488e-06	1.39358e-06	2.42931e-08	6.17983e-06	6.81813e-09	6.82051e-10	2.22648e-08	5.61084e-07	4.95495e-06	2.98327e-06	1.50419e-07	1.41137e-05	6.87503e-09	9.53866e-09	5.33472e-07	6.30785e-11	9.27458e-05	1.42667e-05	2.53924e-05	9.96886e-05	6.87077e-09	0.000107712	9.23078e-08	7.22544e-15	8.58739e-05	1.21657e-05	2.64464e-06	4.15587e-05	4.56218e-09	6.67412e-05	5.59608e-08	3.92112e-12	6.02727e-05	7.21384e-06	9.0703e-05	5.83668e-05	1.22496e-09	6.67923e-05	5.59426e-08	1.15997e-13	6.02322e-05	7.21117e-06	5.8045e-05	5.815e-05	8.47742e-09	6.67969e-05	5.59425e-08	1.1791e-13	6.0232e-05	7.21117e-06	5.79059e-05	5.81495e-05	6.80156e-09	6.67969e-05	5.59425e-08	1.18183e-13	6.0232e-05	7.21117e-06	5.79091e-05	5.81495e-05	8.77513e-09	4.06352e-05	6.03139e-07	1.81908e-11	5.23476e-05	1.03961e-05	5.63144e-05	5.30763e-05	3.8741e-10	4.33431e-05	6.01963e-07	1.72863e-11	5.21518e-05	1.03791e-05	5.36093e-05	5.30427e-05	9.19661e-09	4.3195e-05	6.01963e-07	1.72849e-11	5.21518e-05	1.03791e-05	5.36073e-05	5.30426e-05	2.77747e-07	4.31949e-05	6.01963e-07	2.59683e-10	5.21518e-05	1.03791e-05	5.36073e-05	5.30426e-05	7.93562e-05	4.31949e-05	6.01963e-07	2.60283e-10	5.21518e-05	1.03791e-05	5.36073e-05	5.30426e-05	6.3873e-05	4.31949e-05	6.01963e-07	2.60283e-10	5.21518e-05	1.03791e-05	5.36073e-05	5.30426e-05	5.37889e-05	4.31949e-05	6.01963e-07	2.60283e-10	5.21518e-05	1.03791e-05	5.36073e-05	5.30426e-05	5.37092e-05	4.31949e-05	6.01963e-07	2.60283e-10	5.21518e-05	1.03791e-05	5.36073e-05	5.30426e-05	5.37091e-05	4.31949e-05	6.01963e-07	2.60283e-10	5.21518e-05	1.03791e-05	5.36073e-05	5.30426e-05	5.37091e-05	4.31949e-05	6.01963e-07	2.60283e-10	5.21518e-05	1.03791e-05	5.36073e-05	5.30426e-05	5.37091e-05	4.31949e-05	6.01963e-07	2.60283e-10	5.21518e-05	1.03791e-05	5.36073e-05	5.30426e-05	5.37091e-05	4.31949e-05	6.01963e-07	2.60283e-10	5.21518e-05	1.03791e-05	5.36073e-05	5.30426e-05	5.30799e-05	4.31949e-05	6.01963e-07	2.60283e-10	5.21518e-05	1.03791e-05	5.36073e-05	5.30426e-05	5.30426e-05	4.31949e-05	6.01963e-07	2.60283e-10	5.21518e-05	1.03791e-05	5.36073e-05	5.30426e-05	5.30426e-05	4.31949e-05	6.01963e-07	2.60283e-10	5.21518e-05	1.03791e-05	5.36073e-05	5.30426e-05	5.30426e-05	4.31949e-05	6.01963e-07	2.60283e-10	5.21518e-05	1.03791e-05	5.36073e-05	5.30426e-05	5.30426e-05	4.31949e-05	6.01963e-07	2.60283e-10	5.21518e-05	1.03791e-05	5.36073e-05	5.30426e-05	5.30426e-05	4.31949e-05	6.01963e-07	2.60283e-10	5.21518e-05	1.03791e-05	5.36073e-05	5.30426e-05	5.30426e-05	4.31949e-05	6.01963e-07	2.60283e-10	5.21518e-05	1.03791e-05	5.36073e-05	5.30426e-05	5.30426e-05	4.31949e-05	6.01963e-07	2.60283e-10	5.21518e-05	1.03791e-05	5.36073e-05	5.30426e-05	5.30426e-05	0	0	0	0	0	0	0	0	9.51579e-05	9.51579e-05	9.51579e-05	9.51579e-05	9.51579e-05	9.51579e-05	9.51579e-05	9.51579e-05	7.11989e-05	7.11989e-05	7.11989e-05	7.11989e-05	7.11989e-05	7.11989e-05	7.11989e-05	7.11989e-05	7.11983e-05	7.11983e-05	7.11983e-05	7.11983e-05	7.11983e-05	7.11983e-05	7.11983e-05	7.11983e-05	1.04168e-06	1.04168e-06	1.04168e-06	1.04168e-06	1.04168e-06	1.04168e-06	1.04168e-06	1.04168e-06	1.04146e-06	1.04146e-06	1.04146e-06	1.04146e-06	1.04146e-06	1.04146e-06	1.04146e-06	1.04146e-06	1.04146e-06	1.04146e-06	1.04146e-06	1.04146e-06	1.04146e-06	1.04146e-06	1.04146e-06	1.04146e-06	1.04146e-06	1.04146e-06	1.04146e-06	1.04146e-06	1.04146e-06	1.04146e-06	1.04146e-06	1.04146e-06	1.04146e-06	1.04146e-06	1.04146e-06	1.04146e-06	1.04146e-06	1.04146e-06	1.04146e-06	1.04146e-06	1.04146e-06	1.04146e-06	1.04146e-06	1.04146e-06	1.04146e-06	1.04146e-06	1.04146e-06	1.04146e-06	1.13942e-05	0.00275494	0.982888	9.53017e-06	0.00275494	8.65117e-06	9.53017e-06	1.13942e-05	5.12045e-06	0.000889358	0.97058	8.88125e-08	0.00066451	6.65267e-10	5.82448e-08	1.5296e-08	4.84012e-08	0.0137036	0.974246	8.19269e-08	0.00026687	6.19371e-10	1.05199e-07	9.55343e-09	1.87033e-07	0.00283867	0.974173	8.20445e-08	0.000228254	6.19204e-10	1.05174e-07	9.5533e-09	4.33607e-07	0.00405554	0.974175	8.20462e-08	0.000217818	6.19199e-10	1.05174e-07	9.5533e-09	5.53332e-07	0.00212745	0.974175	8.20462e-08	0.000213889	6.19199e-10	1.05174e-07	9.5533e-09	5.74496e-07	0.00351475	0.974175	8.20462e-08	0.000212289	6.19199e-10	1.05174e-07	9.5533e-09	5.77113e-07	0.00169493	0.974175	8.20462e-08	0.000211618	6.19199e-10	1.05174e-07	9.5533e-09	5.77418e-07	0.00220913	0.245009	8.20462e-08	0.000211333	6.19199e-10	1.05174e-07	9.5533e-09	3.07357e-06	4.1133e-06	1.56626e-05	1.69408e-06	1.81743e-06	3.02044e-08	2.17163e-06	5.08488e-08	5.42228e-06	1.22338e-06	5.60955e-05	1.998e-06	2.46694e-06	2.65726e-08	2.37981e-06	2.43199e-08	6.72566e-06	2.09754e-06	3.35653e-05	2.36804e-06	2.69594e-06	2.43989e-08	2.70373e-06	3.63014e-08	8.89978e-06	4.84778e-06	9.51004e-05	3.30821e-06	3.09984e-06	5.31441e-08	3.5541e-06	3.05908e-08	1.58118e-05	4.43056e-05	6.4181e-05	1.15074e-05	4.91115e-06	3.54263e-07	1.16857e-05	3.09481e-08	0.000629837	1.57563e-06	3.70952e-06	0.000451367	1.53057e-06	0.000124521	0.000486213	3.09213e-08	0.000188625	8.28882e-08	4.60753e-13	0.00011515	7.8437e-08	3.42444e-06	5.87036e-05	1.01288e-08	0.000148932	6.17057e-08	6.65605e-12	0.000105998	6.16909e-08	0.000104498	0.000105709	3.4936e-10	0.000149138	6.17261e-08	2.2046e-14	0.000105978	6.16835e-08	8.50847e-05	0.000105747	1.81265e-09	0.000149141	6.17261e-08	2.2313e-14	0.000105978	6.16835e-08	8.50551e-05	0.000105747	1.07088e-09	0.000149141	6.17261e-08	2.23289e-14	0.000105978	6.16835e-08	8.5057e-05	0.000105747	8.01429e-09	5.17299e-05	2.22174e-07	3.35462e-13	6.44718e-05	2.22021e-07	7.21946e-05	6.43313e-05	1.58037e-09	5.38381e-05	2.21759e-07	3.29389e-13	6.43547e-05	2.21864e-07	7.09217e-05	6.43338e-05	1.16994e-07	5.37953e-05	2.21759e-07	3.2938e-13	6.43546e-05	2.21864e-07	7.09219e-05	6.43339e-05	4.76597e-07	5.37953e-05	2.21759e-07	1.06599e-11	6.43546e-05	2.21864e-07	7.09219e-05	6.43339e-05	0.000173944	5.37953e-05	2.21759e-07	1.06644e-11	6.43546e-05	2.21864e-07	7.09219e-05	6.43339e-05	0.000165287	5.37953e-05	2.21759e-07	1.06644e-11	6.43546e-05	2.21864e-07	7.09219e-05	6.43339e-05	7.2298e-05	5.37953e-05	2.21759e-07	1.06644e-11	6.43546e-05	2.21864e-07	7.09219e-05	6.43339e-05	7.22876e-05	5.37953e-05	2.21759e-07	1.06644e-11	6.43546e-05	2.21864e-07	7.09219e-05	6.43339e-05	7.22875e-05	5.37953e-05	2.21759e-07	1.06644e-11	6.43546e-05	2.21864e-07	7.09219e-05	6.43339e-05	7.22875e-05	5.37953e-05	2.21759e-07	1.06644e-11	6.43546e-05	2.21864e-07	7.09219e-05	6.43339e-05	7.22875e-05	5.37953e-05	2.21759e-07	1.06644e-11	6.43546e-05	2.21864e-07	7.09219e-05	6.43339e-05	7.22875e-05	5.37953e-05	2.21759e-07	1.06644e-11	6.43546e-05	2.21864e-07	7.09219e-05	6.43339e-05	6.4376e-05	5.37953e-05	2.21759e-07	1.06644e-11	6.43546e-05	2.21864e-07	7.09219e-05	6.43339e-05	6.43339e-05	5.37953e-05	2.21759e-07	1.06644e-11	6.43546e-05	2.21864e-07	7.09219e-05	6.43339e-05	6.43339e-05	5.37953e-05	2.21759e-07	1.06644e-11	6.43546e-05	2.21864e-07	7.09219e-05	6.43339e-05	6.43339e-05	5.37953e-05	2.21759e-07	1.06644e-11	6.43546e-05	2.21864e-07	7.09219e-05	6.43339e-05	6.43339e-05	5.37953e-05	2.21759e-07	1.06644e-11	6.43546e-05	2.21864e-07	7.09219e-05	6.43339e-05	6.43339e-05	5.37953e-05	2.21759e-07	1.06644e-11	6.43546e-05	2.21864e-07	7.09219e-05	6.43339e-05	6.43339e-05	5.37953e-05	2.21759e-07	1.06644e-11	6.43546e-05	2.21864e-07	7.09219e-05	6.43339e-05	6.43339e-05	5.37953e-05	2.21759e-07	1.06644e-11	6.43546e-05	2.21864e-07	7.09219e-05	6.43339e-05	6.43339e-05	0	0	0	0	0	0	0	0	9.51579e-05	9.51579e-05	9.51579e-05	9.51579e-05	9.51579e-05	9.51579e-05	9.51579e-05	9.51579e-05	0.000157948	0.000157948	0.000157948	0.000157948	0.000157948	0.000157948	0.000157948	0.000157948	0.000157982	0.000157982	0.000157982	0.000157982	0.000157982	0.000157982	0.000157982	0.000157982	1.98865e-08	1.98865e-08	1.98865e-08	1.98865e-08	1.98865e-08	1.98865e-08	1.98865e-08	1.98865e-08	1.98945e-08	1.98945e-08	1.98945e-08	1.98945e-08	1.98945e-08	1.98945e-08	1.98945e-08	1.98945e-08	1.98945e-08	1.98945e-08	1.98945e-08	1.98945e-08	1.98945e-08	1.98945e-08	1.98945e-08	1.98945e-08	1.98945e-08	1.98945e-08	1.98945e-08	1.98945e-08	1.98945e-08	1.98945e-08	1.98945e-08	1.98945e-08	1.98945e-08	1.98945e-08	1.98945e-08	1.98945e-08	1.98945e-08	1.98945e-08	1.98945e-08	1.98945e-08	1.98945e-08	1.98945e-08	1.98945e-08	1.98945e-08	1.98945e-08	1.98945e-08	1.98945e-08	1.98945e-08	2.204e-06	0.000158045	0.267679	2.204e-06	0.267679	1.8244e-06	3.22652e-06	9.16159e-06	0.0185667	0.000797569	0.966091	0.000607641	0.47828	0.497979	0.00368274	0.0021604	0.943911	0.0437101	0.958077	0.0005202	0.046811	0.522356	0.00491396	0.00280384	0.665307	0.0128676	0.958268	0.00051898	0.0582668	0.52214	0.00491958	0.00280383	0.33445	0.219831	0.958264	0.000518963	0.0626067	0.522135	0.00491959	0.00280383	0.252195	0.0264878	0.958264	0.000518963	0.0643765	0.522135	0.00491959	0.00280383	0.240812	0.199754	0.958264	0.000518963	0.0651195	0.522135	0.00491959	0.00280383	0.239459	0.0396055	0.958264	0.000518963	0.0654352	0.522135	0.00491959	0.00280383	0.239301	0.264722	0.000968213	0.000518963	0.0655701	0.522135	0.00491959	0.00280383	0.989433	0.0129642	4.73456e-06	0.24314	2.96474e-06	0.999619	0.364948	0.00280383	0.978528	0.510444	0.000123642	0.209161	2.07196e-06	0.999314	0.326617	0.00196157	0.972459	0.467083	2.906e-05	0.178142	2.19693e-06	0.998948	0.282792	0.000499631	0.962033	0.250112	1.78908e-05	0.1277	2.47033e-06	0.996293	0.202196	0.000660883	0.927681	0.0242328	1.76566e-05	0.0327148	3.51977e-06	0.967052	0.0353923	0.000648434	0.96827	0.000326284	0.369408	0.0125044	4.82186e-08	0.039953	0.0089588	0.000649352	0.000332355	4.08031e-06	0.000141817	0.000281904	3.37224e-11	0.0100436	0.000679134	0.000125742	0.000510135	6.37194e-06	5.90354e-08	0.000365003	5.10004e-11	0.000178226	0.0003929	0.29146	0.000510159	6.3748e-06	7.36858e-10	0.000365246	5.10045e-11	0.00026299	0.000394525	0.191211	0.000510133	6.37481e-06	7.467e-10	0.000365247	5.10045e-11	0.000263615	0.000394528	0.406607	0.000510133	6.37481e-06	7.45334e-10	0.000365247	5.10045e-11	0.000263605	0.000394528	0.997757	0.000130716	1.7711e-06	4.96101e-11	0.000126705	7.66271e-10	0.000149069	8.68508e-05	0.981208	0.000126745	1.77302e-06	5.11734e-11	0.000127068	7.67421e-10	0.000153529	8.68707e-05	0.0513315	0.000127033	1.77302e-06	5.11768e-11	0.000127068	7.67422e-10	0.000153532	8.68708e-05	0.60187	0.000127033	1.77302e-06	7.68863e-10	0.000127068	7.67422e-10	0.000153532	8.68708e-05	0.000908926	0.000127033	1.77302e-06	7.67308e-10	0.000127068	7.67422e-10	0.000153532	8.68708e-05	0.00109387	0.000127033	1.77302e-06	7.67308e-10	0.000127068	7.67422e-10	0.000153532	8.68708e-05	0.000170738	0.000127033	1.77302e-06	7.67308e-10	0.000127068	7.67422e-10	0.000153532	8.68708e-05	0.000170674	0.000127033	1.77302e-06	7.67308e-10	0.000127068	7.67422e-10	0.000153532	8.68708e-05	0.000170674	0.000127033	1.77302e-06	7.67308e-10	0.000127068	7.67422e-10	0.000153532	8.68708e-05	0.000170674	0.000127033	1.77302e-06	7.67308e-10	0.000127068	7.67422e-10	0.000153532	8.68708e-05	0.000170674	0.000127033	1.77302e-06	7.67308e-10	0.000127068	7.67422e-10	0.000153532	8.68708e-05	0.000170674	0.000127033	1.77302e-06	7.67308e-10	0.000127068	7.67422e-10	0.000153532	8.68708e-05	8.6662e-05	0.000127033	1.77302e-06	7.67308e-10	0.000127068	7.67422e-10	0.000153532	8.68708e-05	8.68708e-05	0.000127033	1.77302e-06	7.67308e-10	0.000127068	7.67422e-10	0.000153532	8.68708e-05	8.68708e-05	0.000127033	1.77302e-06	7.67308e-10	0.000127068	7.67422e-10	0.000153532	8.68708e-05	8.68708e-05	0.000127033	1.77302e-06	7.67308e-10	0.000127068	7.67422e-10	0.000153532	8.68708e-05	8.68708e-05	0.000127033	1.77302e-06	7.67308e-10	0.000127068	7.67422e-10	0.000153532	8.68708e-05	8.68708e-05	0.000127033	1.77302e-06	7.67308e-10	0.000127068	7.67422e-10	0.000153532	8.68708e-05	8.68708e-05	0.000127033	1.77302e-06	7.67308e-10	0.000127068	7.67422e-10	0.000153532	8.68708e-05	8.68708e-05	0.000127033	1.77302e-06	7.67308e-10	0.000127068	7.67422e-10	0.000153532	8.68708e-05	8.68708e-05	0	0	0	0	0	0	0	0	9.51579e-05	9.51579e-05	9.51579e-05	9.51579e-05	9.51579e-05	9.51579e-05	9.51579e-05	9.51579e-05	0.000101002	0.000101002	0.000101002	0.000101002	0.000101002	0.000101002	0.000101002	0.000101002	0.000101006	0.000101006	0.000101006	0.000101006	0.000101006	0.000101006	0.000101006	0.000101006	9.81346e-10	9.81346e-10	9.81346e-10	9.81346e-10	9.81346e-10	9.81346e-10	9.81346e-10	9.81346e-10	9.81374e-10	9.81374e-10	9.81374e-10	9.81374e-10	9.81374e-10	9.81374e-10	9.81374e-10	9.81374e-10	9.81374e-10	9.81374e-10	9.81374e-10	9.81374e-10	9.81374e-10	9.81374e-10	9.81374e-10	9.81374e-10	9.81374e-10	9.81374e-10	9.81374e-10	9.81374e-10	9.81374e-10	9.81374e-10	9.81374e-10	9.81374e-10	9.81374e-10	9.81374e-10	9.81374e-10	9.81374e-10	9.81374e-10	9.81374e-10	9.81374e-10	9.81374e-10	9.81374e-10	9.81374e-10	9.81374e-10	9.81374e-10	9.81374e-10	9.81374e-10	9.81374e-10	9.81374e-10	3.48496e-07	2.60316e-06	0.000101009	4.16662e-07	0.67746	3.48496e-07	2.60316e-06	0.000101009	2.10651e-06	2.23556e-07	5.83319e-06	3.74992e-05	0.170203	4.4467e-05	2.49383e-06	2.23259e-05	1.72337e-05	9.07816e-07	5.77029e-06	3.91548e-05	0.215973	4.73813e-05	3.55325e-06	1.91564e-05	1.57132e-05	2.10507e-07	5.7716e-06	3.91505e-05	0.21835	4.7387e-05	3.55523e-06	1.91563e-05	1.47236e-05	3.92322e-06	5.77156e-06	3.91504e-05	0.218972	4.73871e-05	3.55523e-06	1.91563e-05	1.44486e-05	4.01817e-07	5.77156e-06	3.91504e-05	0.219214	4.73871e-05	3.55523e-06	1.91563e-05	1.44067e-05	3.41283e-06	5.77156e-06	3.91504e-05	0.219313	4.73871e-05	3.55523e-06	1.91563e-05	1.44017e-05	5.61058e-07	5.77156e-06	3.91504e-05	0.219355	4.73871e-05	3.55523e-06	1.91563e-05	1.44011e-05	4.39816e-06	1.39835e-11	3.91504e-05	0.219373	4.73871e-05	3.55523e-06	1.91563e-05	0.103487	2.14699e-05	3.51609e-09	0.131184	6.80896e-07	0.275283	4.60575e-05	1.04759e-08	0.0699909	0.00105832	2.4582e-08	0.11457	7.19728e-07	0.194022	4.52301e-05	7.63026e-07	0.0582092	0.000887213	1.14087e-08	0.099355	7.67029e-07	0.174626	4.47549e-05	7.2601e-07	0.0456538	0.000392657	1.60207e-08	0.0747377	8.66148e-07	0.170528	4.38121e-05	7.35581e-07	0.0274778	4.23742e-05	1.38736e-08	0.024769	1.27056e-06	0.111999	3.99541e-05	7.34983e-07	0.0519534	0.00472341	0.189611	0.0292613	3.90165e-09	0.0191456	0.00383344	7.35029e-07	0.000286671	0.000124164	4.25852e-05	0.00033846	4.42768e-13	0.00665921	0.000273495	9.79677e-08	0.000296065	0.000131738	6.34056e-05	0.000297977	4.68187e-13	0.000294977	0.000131999	3.34148e-07	0.00029614	0.000131725	1.33035e-05	0.000297883	4.68193e-13	0.000296812	0.000131836	6.2137e-07	0.00029614	0.000131725	1.35508e-05	0.000297883	4.68193e-13	0.000296957	0.000131836	7.12104e-07	0.00029614	0.000131725	1.35513e-05	0.000297883	4.68193e-13	0.000296957	0.000131836	0.0159462	0.000102727	1.22193e-05	8.80432e-08	7.63174e-05	1.51524e-11	9.17368e-05	1.22295e-05	0.00315196	9.1272e-05	1.22198e-05	8.76328e-08	7.62758e-05	1.51522e-11	9.11957e-05	1.22168e-05	0.00240893	9.1218e-05	1.22198e-05	8.76343e-08	7.62758e-05	1.51522e-11	9.11953e-05	1.22168e-05	0.0173922	9.1218e-05	1.22198e-05	3.15427e-07	7.62758e-05	1.51522e-11	9.11953e-05	1.22168e-05	0.000175256	9.1218e-05	1.22198e-05	3.15058e-07	7.62758e-05	1.51522e-11	9.11953e-05	1.22168e-05	0.000174416	9.1218e-05	1.22198e-05	3.15057e-07	7.62758e-05	1.51522e-11	9.11953e-05	1.22168e-05	0.000131715	9.1218e-05	1.22198e-05	3.15057e-07	7.62758e-05	1.51522e-11	9.11953e-05	1.22168e-05	0.000131531	9.1218e-05	1.22198e-05	3.15057e-07	7.62758e-05	1.51522e-11	9.11953e-05	1.22168e-05	0.000131531	9.1218e-05	1.22198e-05	3.15057e-07	7.62758e-05	1.51522e-11	9.11953e-05	1.22168e-05	0.000131531	9.1218e-05	1.22198e-05	3.15057e-07	7.62758e-05	1.51522e-11	9.11953e-05	1.22168e-05	0.000131531	9.1218e-05	1.22198e-05	3.15057e-07	7.62758e-05	1.51522e-11	9.11953e-05	1.22168e-05	0.000131531	9.1218e-05	1.22198e-05	3.15057e-07	7.62758e-05	1.51522e-11	9.11953e-05	1.22168e-05	1.22013e-05	9.1218e-05	1.22198e-05	3.15057e-07	7.62758e-05	1.51522e-11	9.11953e-05	1.22168e-05	1.22168e-05	9.1218e-05	1.22198e-05	3.15057e-07	7.62758e-05	1.51522e-11	9.11953e-05	1.22168e-05	1.22168e-05	9.1218e-05	1.22198e-05	3.15057e-07	7.62758e-05	1.51522e-11	9.11953e-05	1.22168e-05	1.22168e-05	9.1218e-05	1.22198e-05	3.15057e-07	7.62758e-05	1.51522e-11	9.11953e-05	1.22168e-05	1.22168e-05	9.1218e-05	1.22198e-05	3.15057e-07	7.62758e-05	1.51522e-11	9.11953e-05	1.22168e-05	1.22168e-05	9.1218e-05	1.22198e-05	3.15057e-07	7.62758e-05	1.51522e-11	9.11953e-05	1.22168e-05	1.22168e-05	9.1218e-05	1.22198e-05	3.15057e-07	7.62758e-05	1.51522e-11	9.11953e-05	1.22168e-05	1.22168e-05	9.1218e-05	1.22198e-05	3.15057e-07	7.62758e-05	1.51522e-11	9.11953e-05	1.22168e-05	1.22168e-05	0	0	0	0	0	0	0	0	9.51579e-05	9.51579e-05	9.51579e-05	9.51579e-05	9.51579e-05	9.51579e-05	9.51579e-05	9.51579e-05	0.000147498	0.000147498	0.000147498	0.000147498	0.000147498	0.000147498	0.000147498	0.000147498	0.000147501	0.000147501	0.000147501	0.000147501	0.000147501	0.000147501	0.000147501	0.000147501	1.85669e-08	1.85669e-08	1.85669e-08	1.85669e-08	1.85669e-08	1.85669e-08	1.85669e-08	1.85669e-08	1.85743e-08	1.85743e-08	1.85743e-08	1.85743e-08	1.85743e-08	1.85743e-08	1.85743e-08	1.85743e-08	1.85743e-08	1.85743e-08	1.85743e-08	1.85743e-08	1.85743e-08	1.85743e-08	1.85743e-08	1.85743e-08	1.85743e-08	1.85743e-08	1.85743e-08	1.85743e-08	1.85743e-08	1.85743e-08	1.85743e-08	1.85743e-08	1.85743e-08	1.85743e-08	1.85743e-08	1.85743e-08	1.85743e-08	1.85743e-08	1.85743e-08	1.85743e-08	1.85743e-08	1.85743e-08	1.85743e-08	1.85743e-08	1.85743e-08	1.85743e-08	1.85743e-08	1.85743e-08	1.70333e-06	3.01241e-06	8.55363e-06	2.05774e-06	0.254436	2.05774e-06	0.000147559	0.254436	1.61667e-05	0.000154649	0.00048433	0.000297101	0.951237	0.121636	0.117643	0.999836	0.00441845	2.95603e-06	0.000406231	0.000309831	0.965412	0.130417	0.0443898	0.999921	0.000773287	6.23857e-05	0.000407768	0.000309258	0.971412	0.130425	0.0443994	0.999921	0.000261369	9.50994e-06	0.000407729	0.00030925	0.973042	0.130426	0.0443995	0.999921	0.000190814	7.11888e-05	0.00040773	0.00030925	0.973652	0.130426	0.0443995	0.999921	0.000181795	1.25771e-05	0.00040773	0.00030925	0.973899	0.130426	0.0443995	0.999921	0.000180732	8.61915e-05	0.00040773	0.00030925	0.974003	0.130426	0.0443995	0.999921	0.000180608	2.25062e-05	1.72175e-08	0.00030925	0.974047	0.130426	0.0443995	0.999921	0.302417	0.0391484	0.000317012	0.160646	0.00158288	0.978094	0.00357352	0.00237138	0.186645	0.0389117	1.54523e-05	0.138216	0.00102747	0.985418	0.0032124	0.00229726	0.153851	0.01971	5.14935e-05	0.117927	0.000873764	0.988339	0.00272993	0.00127106	0.118435	0.00816648	1.0199e-05	0.0854093	0.000671604	0.968437	0.00192335	0.00158481	0.0673502	0.000779505	1.83113e-05	0.0238937	0.000283713	0.725345	0.000417004	0.00156124	0.0347666	0.00920532	0.556451	0.0118782	9.19234e-08	0.0929426	0.000163574	0.00156298	0.000169464	0.000239069	0.472885	0.000275512	3.28316e-11	0.0135538	9.96801e-06	1.75603e-05	0.000244068	0.000367769	0.00991206	0.000340826	4.75861e-11	0.000342228	5.95143e-06	0.000711086	0.000243598	0.000367655	0.000489358	0.000340982	4.75965e-11	0.000476403	5.95545e-06	5.2604e-05	0.000243589	0.000367655	0.000477368	0.000340983	4.75965e-11	0.000476735	5.95544e-06	9.64873e-05	0.000243589	0.000367655	0.00047674	0.000340983	4.75965e-11	0.000476716	5.95544e-06	0.0251397	0.000148195	8.09334e-05	1.91752e-05	0.000118286	7.15072e-10	0.000114724	1.65459e-06	0.401211	0.000143148	8.11467e-05	1.98333e-05	0.000118654	7.15909e-10	0.000118604	1.65532e-06	0.00247696	0.000143411	8.11468e-05	1.9834e-05	0.000118654	7.15909e-10	0.000118605	1.65532e-06	0.000100068	0.000143411	8.11468e-05	2.85938e-05	0.000118654	7.15909e-10	0.000118605	1.65532e-06	1.45341e-07	0.000143411	8.11468e-05	2.85786e-05	0.000118654	7.15909e-10	0.000118605	1.65532e-06	1.61366e-07	0.000143411	8.11468e-05	2.85786e-05	0.000118654	7.15909e-10	0.000118605	1.65532e-06	0.000254358	0.000143411	8.11468e-05	2.85786e-05	0.000118654	7.15909e-10	0.000118605	1.65532e-06	0.000254609	0.000143411	8.11468e-05	2.85786e-05	0.000118654	7.15909e-10	0.000118605	1.65532e-06	0.000254609	0.000143411	8.11468e-05	2.85786e-05	0.000118654	7.15909e-10	0.000118605	1.65532e-06	0.000254609	0.000143411	8.11468e-05	2.85786e-05	0.000118654	7.15909e-10	0.000118605	1.65532e-06	0.000254609	0.000143411	8.11468e-05	2.85786e-05	0.000118654	7.15909e-10	0.000118605	1.65532e-06	0.000254609	0.000143411	8.11468e-05	2.85786e-05	0.000118654	7.15909e-10	0.000118605	1.65532e-06	1.6546e-06	0.000143411	8.11468e-05	2.85786e-05	0.000118654	7.15909e-10	0.000118605	1.65532e-06	1.65532e-06	0.000143411	8.11468e-05	2.85786e-05	0.000118654	7.15909e-10	0.000118605	1.65532e-06	1.65532e-06	0.000143411	8.11468e-05	2.85786e-05	0.000118654	7.15909e-10	0.000118605	1.65532e-06	1.65532e-06	0.000143411	8.11468e-05	2.85786e-05	0.000118654	7.15909e-10	0.000118605	1.65532e-06	1.65532e-06	0.000143411	8.11468e-05	2.85786e-05	0.000118654	7.15909e-10	0.000118605	1.65532e-06	1.65532e-06	0.000143411	8.11468e-05	2.85786e-05	0.000118654	7.15909e-10	0.000118605	1.65532e-06	1.65532e-06	0.000143411	8.11468e-05	2.85786e-05	0.000118654	7.15909e-10	0.000118605	1.65532e-06	1.65532e-06	0.000143411	8.11468e-05	2.85786e-05	0.000118654	7.15909e-10	0.000118605	1.65532e-06	1.65532e-06	0	0	0	0	0	0	0	0	9.51579e-05	9.51579e-05	9.51579e-05	9.51579e-05	9.51579e-05	9.51579e-05	9.51579e-05	9.51579e-05	0.000110016	0.000110016	0.000110016	0.000110016	0.000110016	0.000110016	0.000110016	0.000110016	0.000110013	0.000110013	0.000110013	0.000110013	0.000110013	0.000110013	0.000110013	0.000110013	1.60962e-06	1.60962e-06	1.60962e-06	1.60962e-06	1.60962e-06	1.60962e-06	1.60962e-06	1.60962e-06	1.60986e-06	1.60986e-06	1.60986e-06	1.60986e-06	1.60986e-06	1.60986e-06	1.60986e-06	1.60986e-06	1.60986e-06	1.60986e-06	1.60986e-06	1.60986e-06	1.60986e-06	1.60986e-06	1.60986e-06	1.60986e-06	1.60986e-06	1.60986e-06	1.60986e-06	1.60986e-06	1.60986e-06	1.60986e-06	1.60986e-06	1.60986e-06	1.60986e-06	1.60986e-06	1.60986e-06	1.60986e-06	1.60986e-06	1.60986e-06	1.60986e-06	1.60986e-06	1.60986e-06	1.60986e-06	1.60986e-06	1.60986e-06	1.60986e-06	1.60986e-06	1.60986e-06	1.60986e-06	1.33727e-05	1.47314e-05	1.76129e-05	1.47314e-05	0.00425212	1.76129e-05	0.00425212	0.988863	2.58413e-06	0.015371	0.0655562	1.51399e-08	0.766186	7.86808e-07	0.330204	0.999998	1.20095e-06	0.000315502	0.0593274	1.37206e-08	0.561902	7.19549e-07	0.13961	0.999999	4.09186e-07	0.0186739	0.0594562	1.3705e-08	0.589376	7.1929e-07	0.139499	0.999999	2.1082e-07	2.85554e-05	0.0594529	1.37048e-08	0.598264	7.19283e-07	0.139499	0.999999	1.73932e-07	0.00559518	0.059453	1.37048e-08	0.601708	7.19283e-07	0.139499	0.999999	1.68862e-07	4.20217e-05	0.0594529	1.37048e-08	0.603124	7.19283e-07	0.139499	0.999999	1.68258e-07	0.00315075	0.0594529	1.37048e-08	0.603721	7.19283e-07	0.139499	0.999999	1.68188e-07	3.2297e-05	0.000543507	1.37048e-08	0.603975	7.19283e-07	0.139499	0.999999	8.20368e-06	0.0135169	0.197785	2.82976e-07	0.0129562	3.82848e-06	0.00139271	0.288137	1.40466e-05	6.46725e-06	0.00252146	3.57231e-07	0.00875248	1.06769e-05	0.00132402	1.6688e-05	1.88229e-05	7.0357e-06	0.0146612	4.54887e-07	0.0072601	1.37088e-05	0.00119985	1.06277e-05	2.75516e-05	2.49559e-05	0.00322435	7.27756e-07	0.00516855	6.89171e-06	0.000968876	1.21678e-05	6.03366e-05	0.000833096	0.00565801	4.14286e-06	0.0017385	4.4532e-06	0.000380565	1.20542e-05	0.000709567	0.000675155	0.261271	0.000559615	4.87963e-06	0.00575379	3.2446e-06	1.20626e-05	0.000106878	0.000142782	0.272874	0.000107047	8.58146e-08	1.72576e-06	2.58199e-08	3.0006e-09	0.000125643	0.000163182	0.00445948	0.000162938	9.50942e-08	0.000179246	9.46955e-08	7.99012e-09	0.00012547	0.000163208	0.000228886	0.000163107	9.50993e-08	0.000218433	9.50595e-08	6.17394e-10	0.000125466	0.000163208	0.000218172	0.000163108	9.50995e-08	0.000218348	9.50597e-08	7.81836e-10	0.000125466	0.000163208	0.000217967	0.000163108	9.50995e-08	0.000218341	9.50597e-08	4.09856e-12	0.000109044	9.92898e-05	7.5606e-05	9.92285e-05	3.42296e-07	8.06384e-05	3.42155e-07	3.05107e-10	0.000109335	9.94108e-05	7.78526e-05	9.95317e-05	3.42576e-07	8.32308e-05	3.4303e-07	9.16356e-12	0.000109602	9.94109e-05	7.78518e-05	9.9532e-05	3.42576e-07	8.32319e-05	3.43031e-07	7.93231e-14	0.000109603	9.94109e-05	8.28913e-05	9.9532e-05	3.42576e-07	8.32319e-05	3.43031e-07	3.25433e-11	0.000109603	9.94109e-05	8.30661e-05	9.9532e-05	3.42576e-07	8.32319e-05	3.43031e-07	3.54927e-11	0.000109603	9.94109e-05	8.30662e-05	9.9532e-05	3.42576e-07	8.32319e-05	3.43031e-07	0.000220055	0.000109603	9.94109e-05	8.30662e-05	9.9532e-05	3.42576e-07	8.32319e-05	3.43031e-07	0.000220795	0.000109603	9.94109e-05	8.30662e-05	9.9532e-05	3.42576e-07	8.32319e-05	3.43031e-07	0.000220796	0.000109603	9.94109e-05	8.30662e-05	9.9532e-05	3.42576e-07	8.32319e-05	3.43031e-07	0.000220796	0.000109603	9.94109e-05	8.30662e-05	9.9532e-05	3.42576e-07	8.32319e-05	3.43031e-07	0.000220796	0.000109603	9.94109e-05	8.30662e-05	9.9532e-05	3.42576e-07	8.32319e-05	3.43031e-07	0.000220796	0.000109603	9.94109e-05	8.30662e-05	9.9532e-05	3.42576e-07	8.32319e-05	3.43031e-07	3.43754e-07	0.000109603	9.94109e-05	8.30662e-05	9.9532e-05	3.42576e-07	8.32319e-05	3.43031e-07	3.43032e-07	0.000109603	9.94109e-05	8.30662e-05	9.9532e-05	3.42576e-07	8.32319e-05	3.43031e-07	3.43031e-07	0.000109603	9.94109e-05	8.30662e-05	9.9532e-05	3.42576e-07	8.32319e-05	3.43031e-07	3.43031e-07	0.000109603	9.94109e-05	8.30662e-05	9.9532e-05	3.42576e-07	8.32319e-05	3.43031e-07	3.43031e-07	0.000109603	9.94109e-05	8.30662e-05	9.9532e-05	3.42576e-07	8.32319e-05	3.43031e-07	3.43031e-07	0.000109603	9.94109e-05	8.30662e-05	9.9532e-05	3.42576e-07	8.32319e-05	3.43031e-07	3.43031e-07	0.000109603	9.94109e-05	8.30662e-05	9.9532e-05	3.42576e-07	8.32319e-05	3.43031e-07	3.43031e-07	0.000109603	9.94109e-05	8.30662e-05	9.9532e-05	3.42576e-07	8.32319e-05	3.43031e-07	3.43031e-07	0	0	0	0	0	0	0	0	9.51579e-05	9.51579e-05	9.51579e-05	9.51579e-05	9.51579e-05	9.51579e-05	9.51579e-05	9.51579e-05	0.000100061	0.000100061	0.000100061	0.000100061	0.000100061	0.000100061	0.000100061	0.000100061	0.000100055	0.000100055	0.000100055	0.000100055	0.000100055	0.000100055	0.000100055	0.000100055	3.0226e-05	3.0226e-05	3.0226e-05	3.0226e-05	3.0226e-05	3.0226e-05	3.0226e-05	3.0226e-05	3.02313e-05	3.02313e-05	3.02313e-05	3.02313e-05	3.02313e-05	3.02313e-05	3.02313e-05	3.02313e-05	3.02313e-05	3.02313e-05	3.02313e-05	3.02313e-05	3.02313e-05	3.02313e-05	3.02313e-05	3.02313e-05	3.02313e-05	3.02313e-05	3.02313e-05	3.02313e-05	3.02313e-05	3.02313e-05	3.02313e-05	3.02313e-05	3.02313e-05	3.02313e-05	3.02313e-05	3.02313e-05	3.02313e-05	3.02313e-05	3.02313e-05	3.02313e-05	3.02313e-05	3.02313e-05	3.02313e-05	3.02313e-05	3.02313e-05	3.02313e-05	3.02313e-05	3.02313e-05	5.50292e-05	5.55678e-05	5.65875e-05	5.65875e-05	0.000284103	6.83609e-05	0.00487921	0.91895	7.83765e-05	0.000170687	7.49934e-05	0.00295024	0.0010636	0.000252893	0.000575838	0.886134	0.000102362	1.16495e-05	8.08472e-05	0.00317406	0.00292007	0.000266277	0.000322586	0.893411	0.000209638	5.25466e-05	8.07156e-05	0.00317659	0.00269984	0.000266353	0.00032263	0.893412	0.000334862	3.07347e-05	8.07191e-05	0.00317663	0.00263066	0.000266355	0.00032263	0.893412	0.00038357	6.45713e-05	8.0719e-05	0.00317663	0.00260421	0.000266355	0.00032263	0.893412	0.000391658	3.52503e-05	8.0719e-05	0.00317663	0.00259338	0.000266355	0.00032263	0.893412	0.000392648	7.69109e-05	8.0719e-05	0.00317663	0.00258883	0.000266355	0.00032263	0.893412	0.000392764	5.20824e-05	2.08091e-05	0.00317663	0.00258689	0.000266355	0.00032263	0.893412	0.00122748	0.000583651	0.000151116	0.00747228	0.000667921	0.000266355	1.56301e-05	0.00348019	0.000898563	0.00120949	8.65256e-06	0.00651979	0.000751612	0.000348869	1.68238e-05	0.63067	0.0007546	0.000748774	3.00688e-05	0.00565374	0.000688227	0.00052459	1.80878e-05	0.739961	0.000601159	0.000349955	2.41222e-05	0.00428313	0.000599721	0.000827553	2.10835e-05	0.721162	0.000376534	4.24291e-05	2.7435e-05	0.00153011	0.000383244	0.000647131	4.11264e-05	0.722488	0.000107192	0.000189287	7.37312e-05	0.000210955	4.59423e-05	0.000129633	1.78495e-06	0.72239	0.00010032	0.000102151	3.64524e-05	0.00012561	1.24107e-05	0.00188071	1.97737e-07	0.000618123	0.000102218	0.000108488	0.000404629	0.00011193	1.3437e-05	0.000117714	1.04516e-07	1.70871e-05	0.000102158	0.000108449	0.000117731	0.000111882	1.34395e-05	0.000117489	1.04247e-07	1.07764e-05	0.000102158	0.000108449	0.00011719	0.000111882	1.34395e-05	0.00011749	1.04247e-07	6.88747e-06	0.000102158	0.000108449	0.000117193	0.000111882	1.34395e-05	0.00011749	1.04247e-07	2.98296e-10	9.9769e-05	9.89876e-05	9.63917e-05	9.72374e-05	1.93751e-05	8.02589e-05	1.12393e-06	2.83774e-09	0.000100027	9.90637e-05	9.67502e-05	9.72124e-05	1.93728e-05	8.0468e-05	1.12294e-06	2.79395e-08	9.99977e-05	9.90638e-05	9.67516e-05	9.72123e-05	1.93728e-05	8.04679e-05	1.12294e-06	1.47197e-09	9.99976e-05	9.90638e-05	9.73727e-05	9.72123e-05	1.93728e-05	8.04679e-05	1.12294e-06	4.83343e-11	9.99976e-05	9.90638e-05	9.72814e-05	9.72123e-05	1.93728e-05	8.04679e-05	1.12294e-06	4.74167e-11	9.99976e-05	9.90638e-05	9.72813e-05	9.72123e-05	1.93728e-05	8.04679e-05	1.12294e-06	0.000172866	9.99976e-05	9.90638e-05	9.72813e-05	9.72123e-05	1.93728e-05	8.04679e-05	1.12294e-06	0.000172826	9.99976e-05	9.90638e-05	9.72813e-05	9.72123e-05	1.93728e-05	8.04679e-05	1.12294e-06	0.000172826	9.99976e-05	9.90638e-05	9.72813e-05	9.72123e-05	1.93728e-05	8.04679e-05	1.12294e-06	0.000172826	9.99976e-05	9.90638e-05	9.72813e-05	9.72123e-05	1.93728e-05	8.04679e-05	1.12294e-06	0.000172826	9.99976e-05	9.90638e-05	9.72813e-05	9.72123e-05	1.93728e-05	8.04679e-05	1.12294e-06	0.000172826	9.99976e-05	9.90638e-05	9.72813e-05	9.72123e-05	1.93728e-05	8.04679e-05	1.12294e-06	1.12304e-06	9.99976e-05	9.90638e-05	9.72813e-05	9.72123e-05	1.93728e-05	8.04679e-05	1.12294e-06	1.12294e-06	9.99976e-05	9.90638e-05	9.72813e-05	9.72123e-05	1.93728e-05	8.04679e-05	1.12294e-06	1.12294e-06	9.99976e-05	9.90638e-05	9.72813e-05	9.72123e-05	1.93728e-05	8.04679e-05	1.12294e-06	1.12294e-06	9.99976e-05	9.90638e-05	9.72813e-05	9.72123e-05	1.93728e-05	8.04679e-05	1.12294e-06	1.12294e-06	9.99976e-05	9.90638e-05	9.72813e-05	9.72123e-05	1.93728e-05	8.04679e-05	1.12294e-06	1.12294e-06	9.99976e-05	9.90638e-05	9.72813e-05	9.72123e-05	1.93728e-05	8.04679e-05	1.12294e-06	1.12294e-06	9.99976e-05	9.90638e-05	9.72813e-05	9.72123e-05	1.93728e-05	8.04679e-05	1.12294e-06	1.12294e-06	9.99976e-05	9.90638e-05	9.72813e-05	9.72123e-05	1.93728e-05	8.04679e-05	1.12294e-06	1.12294e-06	0	0	0	0	0	0	0	0	9.51579e-05	9.51579e-05	9.51579e-05	9.51579e-05	9.51579e-05	9.51579e-05	9.51579e-05	9.51579e-05	6.20839e-05	6.20839e-05	6.20839e-05	6.20839e-05	6.20839e-05	6.20839e-05	6.20839e-05	6.20839e-05	6.20793e-05	6.20793e-05	6.20793e-05	6.20793e-05	6.20793e-05	6.20793e-05	6.20793e-05	6.20793e-05	5.06748e-05	5.06748e-05	5.06748e-05	5.06748e-05	5.06748e-05	5.06748e-05	5.06748e-05	5.06748e-05	5.06451e-05	5.06451e-05	5.06451e-05	5.06451e-05	5.06451e-05	5.06451e-05	5.06451e-05	5.06451e-05	5.06451e-05	5.06451e-05	5.06451e-05	5.06451e-05	5.06451e-05	5.06451e-05	5.06451e-05	5.06451e-05	5.06451e-05	5.06451e-05	5.06451e-05	5.06451e-05	5.06451e-05	5.06451e-05	5.06451e-05	5.06451e-05	5.06451e-05	5.06451e-05	5.06451e-05	5.06451e-05	5.06451e-05	5.06451e-05	5.06451e-05	5.06451e-05	5.06451e-05	5.06451e-05	5.06451e-05	5.06451e-05	5.06451e-05	5.06451e-05	5.06451e-05	5.06451e-05	5.60565e-05	5.60887e-05	5.61497e-05	5.63206e-05	7.41775e-05	6.20428e-05	0.000463256	0.0176678	2.60494e-08	3.73228e-07	6.55899e-08	5.30194e-08	8.51178e-07	2.41016e-08	0.000111516	0.000534166	6.23891e-10	8.11329e-07	6.753e-08	5.79267e-08	4.52521e-06	2.16585e-08	0.000242044	0.000382475	8.44166e-10	1.16837e-07	6.74854e-08	5.79455e-08	4.41742e-06	2.16703e-08	0.000241844	0.000382469	1.0197e-09	1.31075e-07	6.74866e-08	5.79457e-08	4.37127e-06	2.16705e-08	0.000241844	0.000382469	1.07716e-09	7.4418e-08	6.74866e-08	5.79457e-08	4.35342e-06	2.16706e-08	0.000241844	0.000382469	1.08625e-09	1.10055e-07	6.74866e-08	5.79457e-08	4.34608e-06	2.16706e-08	0.000241844	0.000382469	1.08736e-09	5.21091e-08	6.74866e-08	5.79457e-08	4.34299e-06	2.16706e-08	0.000241844	0.000382469	1.08749e-09	5.7239e-08	5.3522e-08	5.79457e-08	4.34168e-06	2.16706e-08	0.000241844	0.000382469	1.32475e-09	1.00637e-08	9.40408e-08	6.70689e-08	3.44283e-06	1.89453e-08	8.95099e-05	3.64978e-05	2.64256e-09	1.39846e-09	1.51951e-06	8.54077e-08	3.73906e-06	1.54601e-08	8.88599e-05	5.3326e-08	3.61312e-09	2.69036e-09	4.87142e-07	1.09737e-07	4.18203e-06	1.08827e-08	9.10467e-05	7.04541e-08	5.42826e-09	9.77429e-09	1.02626e-06	1.79207e-07	4.94226e-06	1.26608e-08	9.61648e-05	6.78121e-08	1.25318e-08	3.45324e-07	8.56525e-07	1.1068e-06	8.63613e-06	5.72884e-08	0.000122883	6.79807e-08	1.27348e-07	3.837e-05	1.21744e-06	5.68466e-05	4.15898e-05	3.26043e-05	9.1445e-06	6.79679e-08	9.07004e-05	9.20354e-05	9.26462e-07	7.19357e-05	6.6225e-05	5.86662e-07	7.1902e-07	6.85907e-10	6.46636e-05	6.27295e-05	1.56232e-05	6.34326e-05	4.4081e-05	8.34146e-05	1.6513e-06	1.03385e-09	6.47067e-05	6.27292e-05	6.47724e-05	6.34258e-05	4.40659e-05	6.20179e-05	1.65011e-06	3.53299e-09	6.47097e-05	6.27291e-05	6.51138e-05	6.34257e-05	4.40659e-05	6.19061e-05	1.6501e-06	3.61313e-09	6.47097e-05	6.27291e-05	6.5212e-05	6.34257e-05	4.40659e-05	6.19084e-05	1.6501e-06	5.36524e-12	6.4557e-05	6.21296e-05	6.38775e-05	6.19426e-05	4.69186e-05	5.78851e-05	7.49803e-06	4.5462e-13	6.22279e-05	6.20264e-05	6.17663e-05	6.18114e-05	4.68712e-05	5.60969e-05	7.50131e-06	1.29071e-12	6.21106e-05	6.20264e-05	6.17622e-05	6.18114e-05	4.68711e-05	5.60957e-05	7.50131e-06	2.23192e-11	6.21106e-05	6.20264e-05	6.17859e-05	6.18114e-05	4.68711e-05	5.60957e-05	7.50131e-06	3.19841e-08	6.21106e-05	6.20264e-05	6.19394e-05	6.18114e-05	4.68711e-05	5.60957e-05	7.50131e-06	2.80052e-08	6.21106e-05	6.20264e-05	6.19394e-05	6.18114e-05	4.68711e-05	5.60957e-05	7.50131e-06	8.09693e-05	6.21106e-05	6.20264e-05	6.19394e-05	6.18114e-05	4.68711e-05	5.60957e-05	7.50131e-06	8.09453e-05	6.21106e-05	6.20264e-05	6.19394e-05	6.18114e-05	4.68711e-05	5.60957e-05	7.50131e-06	8.09453e-05	6.21106e-05	6.20264e-05	6.19394e-05	6.18114e-05	4.68711e-05	5.60957e-05	7.50131e-06	8.09453e-05	6.21106e-05	6.20264e-05	6.19394e-05	6.18114e-05	4.68711e-05	5.60957e-05	7.50131e-06	8.09453e-05	6.21106e-05	6.20264e-05	6.19394e-05	6.18114e-05	4.68711e-05	5.60957e-05	7.50131e-06	8.09453e-05	6.21106e-05	6.20264e-05	6.19394e-05	6.18114e-05	4.68711e-05	5.60957e-05	7.50131e-06	7.50841e-06	6.21106e-05	6.20264e-05	6.19394e-05	6.18114e-05	4.68711e-05	5.60957e-05	7.50131e-06	7.50131e-06	6.21106e-05	6.20264e-05	6.19394e-05	6.18114e-05	4.68711e-05	5.60957e-05	7.50131e-06	7.50131e-06	6.21106e-05	6.20264e-05	6.19394e-05	6.18114e-05	4.68711e-05	5.60957e-05	7.50131e-06	7.50131e-06	6.21106e-05	6.20264e-05	6.19394e-05	6.18114e-05	4.68711e-05	5.60957e-05	7.50131e-06	7.50131e-06	6.21106e-05	6.20264e-05	6.19394e-05	6.18114e-05	4.68711e-05	5.60957e-05	7.50131e-06	7.50131e-06	6.21106e-05	6.20264e-05	6.19394e-05	6.18114e-05	4.68711e-05	5.60957e-05	7.50131e-06	7.50131e-06	6.21106e-05	6.20264e-05	6.19394e-05	6.18114e-05	4.68711e-05	5.60957e-05	7.50131e-06	7.50131e-06	6.21106e-05	6.20264e-05	6.19394e-05	6.18114e-05	4.68711e-05	5.60957e-05	7.50131e-06	7.50131e-06	0	0	0	0	0	0	0	0	9.51579e-05	9.51579e-05	9.51579e-05	9.51579e-05	9.51579e-05	9.51579e-05	9.51579e-05	9.51579e-05	9.33158e-05	9.33158e-05	9.33158e-05	9.33158e-05	9.33158e-05	9.33158e-05	9.33158e-05	9.33158e-05	9.33086e-05	9.33086e-05	9.33086e-05	9.33086e-05	9.33086e-05	9.33086e-05	9.33086e-05	9.33086e-05	9.14236e-05	9.14236e-05	9.14236e-05	9.14236e-05	9.14236e-05	9.14236e-05	9.14236e-05	9.14236e-05	9.14155e-05	9.14155e-05	9.14155e-05	9.14155e-05	9.14155e-05	9.14155e-05	9.14155e-05	9.14155e-05	9.14154e-05	9.14154e-05	9.14154e-05	9.14154e-05	9.14154e-05	9.14154e-05	9.14154e-05	9.14154e-05	9.14154e-05	9.14154e-05	9.14154e-05	9.14154e-05	9.14154e-05	9.14154e-05	9.14154e-05	9.14154e-05	9.14154e-05	9.14154e-05	9.14154e-05	9.14154e-05	9.14154e-05	9.14154e-05	9.14154e-05	9.14154e-05	9.14154e-05	9.14154e-05	9.14154e-05	9.14154e-05	9.14154e-05	9.14154e-05	9.14154e-05	9.14154e-05	9.23532e-05	9.23551e-05	9.23585e-05	9.23959e-05	9.50124e-05	9.50124e-05	0.000168021	0.000476945	6.55559e-07	0.00209703	0.00142019	1.9976e-07	0.00263934	3.68173e-06	0.00589121	0.218933	2.21071e-07	3.47562e-05	0.00131174	2.0417e-07	0.00579419	3.38109e-06	0.00276762	0.31556
[truncated: 154,861 more chars]
