# Supplementary material for: The Importance of Lateral Connections in the Parietal Cortex for Generating Motor Plans
Source: PLoS One. 2015 Aug 7;10(8):e0134669. doi: 10.1371/journal.pone.0134669 (PMC4529220; doi:10.1371/journal.pone.0134669)
Supplement: S1 Dataset — The complete dataset utilized in the data-dependent figures. (ZIP) [file pone.0134669.s001.zip › Champion_Data/Evolved_Flash_Task/TS_15/fb_A10_2to4_9T18/ppc_sc_input.txt]

0	0	0	0	0	0	0	0	-0.00277556	-0.00277556	-0.00277556	-0.00277556	-0.00277556	-0.00277556	-0.00277556	-0.00277556	-0.00279508	-0.00279508	-0.00279508	-0.00279508	-0.00279508	-0.00279508	-0.00279508	-0.00279508	-0.00279511	-0.00279511	-0.00279511	-0.00279511	-0.00279511	-0.00279511	-0.00279511	-0.00279511	-0.00276863	-0.00276863	-0.00276863	-0.00276863	-0.00276863	-0.00276863	-0.00276863	-0.00276863	-0.00276862	-0.00276862	-0.00276862	-0.00276862	-0.00276862	-0.00276862	-0.00276862	-0.00276862	-0.00276862	-0.00276862	-0.00276862	-0.00276862	-0.00276862	-0.00276862	-0.00276862	-0.00276862	-0.00276862	-0.00276862	-0.00276862	-0.00276862	-0.00276862	-0.00276862	-0.00276862	-0.00276862	-0.00276862	-0.00276862	-0.00276862	-0.00276862	-0.00276862	-0.00276862	-0.00276862	-0.00276862	-0.00276862	-0.00276862	-0.00276862	-0.00276862	-0.00276862	-0.00276862	-0.00276862	-0.00276862	-0.217711	0.172045	-0.116035	0.752748	0.244254	-0.0191916	-0.646624	-0.206834	-0.319807	-0.568477	-0.0939617	0.775418	0.579036	-0.0100163	-0.785451	-0.195605	-0.108583	-0.194691	-0.0944408	0.775654	0.556124	-0.00992006	-0.785454	-0.195602	0.0291964	-0.394223	-0.0944284	0.775657	0.548469	-0.00991767	-0.785453	-0.195602	0.0691538	-0.166355	-0.0944287	0.775657	0.545488	-0.00991761	-0.785453	-0.195602	0.0752929	-0.360032	-0.0944287	0.775657	0.54426	-0.00991761	-0.785453	-0.195602	0.0760356	-0.137276	-0.0944287	0.775657	0.543741	-0.00991761	-0.785453	-0.195602	0.0761221	-0.280664	-0.0944287	0.775657	0.543521	-0.00991761	-0.785453	-0.195602	0.0761321	0.0614353	-0.127554	0.775657	0.543426	-0.00991761	-0.785453	-0.195602	0.0230199	0.117467	-0.854336	0.749399	0.57809	0.0659892	-0.765005	1.19876	-0.0101977	0.0118851	-0.536632	0.721883	0.556576	0.168552	-0.743867	1.35111	-0.0534466	-0.136203	-0.576816	0.668469	0.522259	0.300867	-0.699051	1.32303	-0.142481	-0.547974	-0.545115	0.471191	0.411413	0.297123	-0.503426	1.32496	-0.391349	-0.0139331	-0.56211	0.0351828	0.0666361	-0.0524856	-0.0362724	1.32482	0.00461025	-0.00436082	-0.45724	0.0314265	-0.00885107	0.536254	0.130458	1.32483	-0.00313445	-0.00279099	0.303983	-0.00263434	-0.00274372	0.00891323	-0.00182238	0.323345	-0.00327801	-0.00289037	-0.00113169	-0.00274995	-0.0027047	-0.00252373	-0.0025378	0.228938	-0.00327642	-0.00289054	-0.00256149	-0.00275025	-0.00270469	-0.00259642	-0.00253907	0.103278	-0.00327638	-0.00289054	-0.00250068	-0.00275026	-0.00270469	-0.00259586	-0.00253906	0.108059	-0.00327639	-0.00289054	-0.00249974	-0.00275026	-0.00270469	-0.00259582	-0.00253907	0.672245	-0.00266093	-0.00273955	-0.00260721	-0.00288836	-0.0027749	-0.00290566	-0.00274698	1.34841	-0.00279864	-0.00273928	-0.00260591	-0.00288858	-0.002775	-0.00290685	-0.00274725	0.600222	-0.00279891	-0.00273928	-0.0026059	-0.00288858	-0.002775	-0.00290685	-0.00274725	0.00743008	-0.00279891	-0.00273928	-0.00275306	-0.00288858	-0.002775	-0.00290685	-0.00274725	-0.00260924	-0.00279891	-0.00273928	-0.00275315	-0.00288858	-0.002775	-0.00290685	-0.00274725	-0.00261651	-0.00279891	-0.00273928	-0.00275315	-0.00288858	-0.002775	-0.00290685	-0.00274725	-0.00266376	-0.00279891	-0.00273928	-0.00275315	-0.00288858	-0.002775	-0.00290685	-0.00274725	-0.00266411	-0.00279891	-0.00273928	-0.00275315	-0.00288858	-0.002775	-0.00290685	-0.00274725	-0.00266411	-0.00279891	-0.00273928	-0.00275315	-0.00288858	-0.002775	-0.00290685	-0.00274725	-0.00266411	-0.00279891	-0.00273928	-0.00275315	-0.00288858	-0.002775	-0.00290685	-0.00274725	-0.00266411	-0.00279891	-0.00273928	-0.00275315	-0.00288858	-0.002775	-0.00290685	-0.00274725	-0.00266411	-0.00279891	-0.00273928	-0.00275315	-0.00288858	-0.002775	-0.00290685	-0.00274725	-0.00274734	-0.00279891	-0.00273928	-0.00275315	-0.00288858	-0.002775	-0.00290685	-0.00274725	-0.00274725	-0.00279891	-0.00273928	-0.00275315	-0.00288858	-0.002775	-0.00290685	-0.00274725	-0.00274725	-0.00279891	-0.00273928	-0.00275315	-0.00288858	-0.002775	-0.00290685	-0.00274725	-0.00274725	-0.00279891	-0.00273928	-0.00275315	-0.00288858	-0.002775	-0.00290685	-0.00274725	-0.00274725	-0.00279891	-0.00273928	-0.00275315	-0.00288858	-0.002775	-0.00290685	-0.00274725	-0.00274725	-0.00279891	-0.00273928	-0.00275315	-0.00288858	-0.002775	-0.00290685	-0.00274725	-0.00274725	-0.00279891	-0.00273928	-0.00275315	-0.00288858	-0.002775	-0.00290685	-0.00274725	-0.00274725	-0.00279891	-0.00273928	-0.00275315	-0.00288858	-0.002775	-0.00290685	-0.00274725	-0.00274725	0	0	0	0	0	0	0	0	0.0077628	0.0077628	0.0077628	0.0077628	0.0077628	0.0077628	0.0077628	0.0077628	0.00775048	0.00775048	0.00775048	0.00775048	0.00775048	0.00775048	0.00775048	0.00775048	0.00775046	0.00775046	0.00775046	0.00775046	0.00775046	0.00775046	0.00775046	0.00775046	0.0077698	0.0077698	0.0077698	0.0077698	0.0077698	0.0077698	0.0077698	0.0077698	0.0077698	0.0077698	0.0077698	0.0077698	0.0077698	0.0077698	0.0077698	0.0077698	0.0077698	0.0077698	0.0077698	0.0077698	0.0077698	0.0077698	0.0077698	0.0077698	0.0077698	0.0077698	0.0077698	0.0077698	0.0077698	0.0077698	0.0077698	0.0077698	0.0077698	0.0077698	0.0077698	0.0077698	0.0077698	0.0077698	0.0077698	0.0077698	0.0077698	0.0077698	0.0077698	0.0077698	0.0077698	0.0077698	0.0077698	0.0077698	-0.132932	-0.07177	-0.359197	0.918432	0.0113235	0.618486	-0.224436	0.0190848	0.0862188	-0.613333	-0.350587	0.942601	0.339412	0.630403	-0.311636	0.0332266	0.167765	-0.409103	-0.350777	0.942695	0.33146	0.630501	-0.311607	0.0332285	0.222456	-0.372524	-0.350772	0.942696	0.328427	0.630504	-0.311607	0.0332285	0.23832	-0.341991	-0.350772	0.942696	0.327245	0.630504	-0.311607	0.0332285	0.240753	-0.35423	-0.350772	0.942696	0.326758	0.630504	-0.311607	0.0332285	0.241048	-0.295867	-0.350772	0.942696	0.326552	0.630504	-0.311607	0.0332285	0.241082	-0.272559	-0.350772	0.942696	0.326465	0.630504	-0.311607	0.0332285	0.241086	-0.0609736	-0.369942	0.942696	0.326427	0.630504	-0.311607	0.0332285	0.16213	0.252546	-0.757212	0.911049	0.341001	0.655902	-0.303114	1.19309	0.121801	0.154128	-0.583175	0.878125	0.328041	0.716244	-0.294784	1.28186	0.0693179	-0.0177039	-0.624981	0.813938	0.308545	0.771789	-0.27713	1.2707	-0.0386055	-0.487608	-0.596795	0.576105	0.244872	0.6748	-0.199732	1.27148	-0.337791	0.00865151	-0.607406	0.0520449	0.0462697	0.00911467	-0.0106119	1.27142	0.00569549	-0.00408359	-0.292527	0.0382126	-0.00386235	0.651445	0.160485	1.27142	0.00732498	0.00775603	0.188287	0.00780545	0.00780984	0.0112876	0.00856861	0.824773	0.00718753	0.00766469	0.00838037	0.00771144	0.00783716	0.00797194	0.00795935	0.743619	0.00718883	0.00766458	0.00810524	0.0077112	0.00783715	0.00793526	0.0079582	0.690877	0.00718886	0.00766458	0.00814418	0.0077112	0.00783715	0.00793549	0.0079582	0.695029	0.00718885	0.00766458	0.0081448	0.0077112	0.00783715	0.00793551	0.0079582	1.01218	0.00786921	0.00783059	0.0080034	0.00762679	0.00780198	0.00759197	0.00775231	1.27746	0.00773715	0.00783084	0.00800534	0.00762662	0.0078019	0.00759025	0.00775199	0.873476	0.00773696	0.00783084	0.00800534	0.00762662	0.0078019	0.00759025	0.00775199	0.0152294	0.00773696	0.00783084	0.00785404	0.00762662	0.0078019	0.00759025	0.00775199	0.00785172	0.00773696	0.00783084	0.00785394	0.00762662	0.0078019	0.00759025	0.00775199	0.00783628	0.00773696	0.00783084	0.00785394	0.00762662	0.0078019	0.00759025	0.00775199	0.00771399	0.00773696	0.00783084	0.00785394	0.00762662	0.0078019	0.00759025	0.00775199	0.00771367	0.00773696	0.00783084	0.00785394	0.00762662	0.0078019	0.00759025	0.00775199	0.00771367	0.00773696	0.00783084	0.00785394	0.00762662	0.0078019	0.00759025	0.00775199	0.00771367	0.00773696	0.00783084	0.00785394	0.00762662	0.0078019	0.00759025	0.00775199	0.00771367	0.00773696	0.00783084	0.00785394	0.00762662	0.0078019	0.00759025	0.00775199	0.00771367	0.00773696	0.00783084	0.00785394	0.00762662	0.0078019	0.00759025	0.00775199	0.00775183	0.00773696	0.00783084	0.00785394	0.00762662	0.0078019	0.00759025	0.00775199	0.00775199	0.00773696	0.00783084	0.00785394	0.00762662	0.0078019	0.00759025	0.00775199	0.00775199	0.00773696	0.00783084	0.00785394	0.00762662	0.0078019	0.00759025	0.00775199	0.00775199	0.00773696	0.00783084	0.00785394	0.00762662	0.0078019	0.00759025	0.00775199	0.00775199	0.00773696	0.00783084	0.00785394	0.00762662	0.0078019	0.00759025	0.00775199	0.00775199	0.00773696	0.00783084	0.00785394	0.00762662	0.0078019	0.00759025	0.00775199	0.00775199	0.00773696	0.00783084	0.00785394	0.00762662	0.0078019	0.00759025	0.00775199	0.00775199	0.00773696	0.00783084	0.00785394	0.00762662	0.0078019	0.00759025	0.00775199	0.00775199	0	0	0	0	0	0	0	0	0.039021	0.039021	0.039021	0.039021	0.039021	0.039021	0.039021	0.039021	0.0390171	0.0390171	0.0390171	0.0390171	0.0390171	0.0390171	0.0390171	0.0390171	0.039017	0.039017	0.039017	0.039017	0.039017	0.039017	0.039017	0.039017	0.0390466	0.0390466	0.0390466	0.0390466	0.0390466	0.0390466	0.0390466	0.0390466	0.0390466	0.0390466	0.0390466	0.0390466	0.0390466	0.0390466	0.0390466	0.0390466	0.0390466	0.0390466	0.0390466	0.0390466	0.0390466	0.0390466	0.0390466	0.0390466	0.0390466	0.0390466	0.0390466	0.0390466	0.0390466	0.0390466	0.0390466	0.0390466	0.0390466	0.0390466	0.0390466	0.0390466	0.0390466	0.0390466	0.0390466	0.0390466	0.0390466	0.0390466	0.0390466	0.0390466	0.0390466	0.0390466	0.0390466	0.0390466	-0.0657671	0.412711	0.315771	0.417805	0.459653	1.1155	0.825847	1.22055	0.482836	-0.21357	0.295981	0.42981	0.623808	1.12158	0.693083	1.30988	0.285686	0.188513	0.296404	0.429603	0.646525	1.12162	0.693066	1.30988	0.164201	-0.140617	0.296393	0.4296	0.653287	1.12162	0.693067	1.30988	0.128974	0.178174	0.296394	0.4296	0.655918	1.12162	0.693067	1.30988	0.12355	-0.103543	0.296394	0.4296	0.657002	1.12162	0.693067	1.30988	0.122893	0.185868	0.296394	0.4296	0.65746	1.12162	0.693067	1.30988	0.122816	-0.0481615	0.296394	0.4296	0.657655	1.12162	0.693067	1.30988	0.122807	0.300513	0.263722	0.4296	0.657738	1.12162	0.693067	1.30988	0.0680613	0.147882	-0.148944	0.415841	0.60563	1.18673	0.680985	1.10735	0.0497527	0.071637	0.0175893	0.401701	0.584691	1.21693	0.66259	1.05919	0.025959	0.00398485	-0.181229	0.373715	0.549775	1.10186	0.623035	1.08393	-0.0227972	-0.168594	-0.10271	0.269002	0.436443	0.843041	0.450935	1.08225	-0.154256	0.0418274	-0.142873	0.0492439	0.0915688	0.321577	0.0536789	1.08237	0.00258832	-0.00169158	0.740006	0.0173871	0.00695599	0.296353	0.0755461	1.08236	0.0354704	0.0388848	0.344036	0.0386343	0.0388833	0.00562284	0.0389425	1.46018	0.0352136	0.038831	0.0396844	0.038683	0.0389021	0.0357643	0.0389315	1.13667	0.0352111	0.038831	0.0360184	0.0386833	0.0389021	0.0357587	0.0389311	1.20255	0.0352111	0.038831	0.0359147	0.0386833	0.0389021	0.0357551	0.0389311	1.22312	0.0352111	0.038831	0.0359149	0.0386833	0.0389021	0.0357551	0.0389311	1.65654	0.0389279	0.0391343	0.0390589	0.0390036	0.0390073	0.0389321	0.0390033	1.02753	0.0390854	0.0391346	0.0390612	0.0390037	0.0390073	0.0389316	0.0390033	0.588391	0.0390856	0.0391346	0.0390612	0.0390037	0.0390073	0.0389316	0.0390033	0.0318852	0.0390856	0.0391346	0.0391046	0.0390037	0.0390073	0.0389316	0.0390033	0.0388968	0.0390856	0.0391346	0.0391047	0.0390037	0.0390073	0.0389316	0.0390033	0.0388805	0.0390856	0.0391346	0.0391047	0.0390037	0.0390073	0.0389316	0.0390033	0.0390203	0.0390856	0.0391346	0.0391047	0.0390037	0.0390073	0.0389316	0.0390033	0.0390204	0.0390856	0.0391346	0.0391047	0.0390037	0.0390073	0.0389316	0.0390033	0.0390204	0.0390856	0.0391346	0.0391047	0.0390037	0.0390073	0.0389316	0.0390033	0.0390204	0.0390856	0.0391346	0.0391047	0.0390037	0.0390073	0.0389316	0.0390033	0.0390204	0.0390856	0.0391346	0.0391047	0.0390037	0.0390073	0.0389316	0.0390033	0.0390204	0.0390856	0.0391346	0.0391047	0.0390037	0.0390073	0.0389316	0.0390033	0.0390034	0.0390856	0.0391346	0.0391047	0.0390037	0.0390073	0.0389316	0.0390033	0.0390033	0.0390856	0.0391346	0.0391047	0.0390037	0.0390073	0.0389316	0.0390033	0.0390033	0.0390856	0.0391346	0.0391047	0.0390037	0.0390073	0.0389316	0.0390033	0.0390033	0.0390856	0.0391346	0.0391047	0.0390037	0.0390073	0.0389316	0.0390033	0.0390033	0.0390856	0.0391346	0.0391047	0.0390037	0.0390073	0.0389316	0.0390033	0.0390033	0.0390856	0.0391346	0.0391047	0.0390037	0.0390073	0.0389316	0.0390033	0.0390033	0.0390856	0.0391346	0.0391047	0.0390037	0.0390073	0.0389316	0.0390033	0.0390033	0.0390856	0.0391346	0.0391047	0.0390037	0.0390073	0.0389316	0.0390033	0.0390033	0	0	0	0	0	0	0	0	0.00277427	0.00277427	0.00277427	0.00277427	0.00277427	0.00277427	0.00277427	0.00277427	0.00278524	0.00278524	0.00278524	0.00278524	0.00278524	0.00278524	0.00278524	0.00278524	0.00278526	0.00278526	0.00278526	0.00278526	0.00278526	0.00278526	0.00278526	0.00278526	0.00280231	0.00280231	0.00280231	0.00280231	0.00280231	0.00280231	0.00280231	0.00280231	0.00280233	0.00280233	0.00280233	0.00280233	0.00280233	0.00280233	0.00280233	0.00280233	0.00280233	0.00280233	0.00280233	0.00280233	0.00280233	0.00280233	0.00280233	0.00280233	0.00280233	0.00280233	0.00280233	0.00280233	0.00280233	0.00280233	0.00280233	0.00280233	0.00280233	0.00280233	0.00280233	0.00280233	0.00280233	0.00280233	0.00280233	0.00280233	0.00280233	0.00280233	0.00280233	0.00280233	0.00280233	0.00280233	0.00280233	0.00280233	0.591701	0.334665	0.662128	-0.32933	0.22518	-0.561061	-0.245714	-0.33424	0.343359	0.782017	0.66841	-0.355335	-0.146889	-0.565143	-0.211139	-0.357896	0.405911	0.693747	0.668281	-0.355272	-0.155686	-0.565257	-0.211111	-0.357897	0.442887	0.692777	0.668285	-0.355271	-0.157751	-0.56526	-0.211111	-0.357897	0.453603	0.668687	0.668284	-0.355271	-0.158553	-0.56526	-0.211111	-0.357897	0.455259	0.684833	0.668284	-0.355271	-0.158884	-0.56526	-0.211111	-0.357897	0.45546	0.652698	0.668284	-0.355271	-0.159023	-0.56526	-0.211111	-0.357897	0.455483	0.65341	0.668284	-0.355271	-0.159083	-0.56526	-0.211111	-0.357897	0.455486	0.563899	0.675996	-0.355271	-0.159108	-0.56526	-0.211111	-0.357897	0.492608	0.446833	0.755568	-0.343467	-0.144438	-0.572099	-0.206087	-0.478955	0.507751	0.492775	0.716225	-0.331287	-0.138992	-0.580925	-0.200147	-0.505924	0.527439	0.553185	0.773135	-0.307395	-0.130196	-0.547271	-0.18753	-0.513453	0.567838	0.708264	0.737912	-0.218415	-0.102033	-0.442729	-0.13344	-0.512945	0.677858	0.0333338	0.745092	-0.0195092	-0.0143764	-0.0894186	-0.00413584	-0.512983	-0.00175225	0.00579397	0.118945	-0.0142348	-0.00119705	-0.244875	-0.0611175	-0.51298	0.00204107	0.00274225	-0.0856082	0.0027777	0.00276734	-0.0039639	0.00242102	-0.646379	0.0021817	0.00281693	0.00104167	0.00281455	0.00276981	0.0018111	0.00280424	-0.553439	0.00217907	0.002817	0.001825	0.00281461	0.00276982	0.00193644	0.00280529	-0.579019	0.00217904	0.002817	0.00175427	0.00281461	0.00276982	0.00193554	0.00280529	-0.58397	0.00217905	0.002817	0.00175346	0.00281461	0.00276982	0.0019355	0.00280529	-0.687634	0.00259824	0.00269514	0.00277567	0.00285431	0.00280025	0.00292691	0.00287549	-0.497492	0.00273666	0.00269491	0.00277757	0.00285437	0.00280033	0.00292986	0.00287579	-0.403499	0.00273668	0.00269491	0.00277757	0.00285437	0.00280033	0.00292986	0.00287579	-0.0064098	0.00273668	0.00269491	0.00269692	0.00285437	0.00280033	0.00292986	0.00287579	0.00279622	0.00273668	0.00269491	0.0026969	0.00285437	0.00280033	0.00292986	0.00287579	0.00281186	0.00273668	0.00269491	0.0026969	0.00285437	0.00280033	0.00292986	0.00287579	0.00288356	0.00273668	0.00269491	0.0026969	0.00285437	0.00280033	0.00292986	0.00287579	0.00288365	0.00273668	0.00269491	0.0026969	0.00285437	0.00280033	0.00292986	0.00287579	0.00288365	0.00273668	0.00269491	0.0026969	0.00285437	0.00280033	0.00292986	0.00287579	0.00288365	0.00273668	0.00269491	0.0026969	0.00285437	0.00280033	0.00292986	0.00287579	0.00288365	0.00273668	0.00269491	0.0026969	0.00285437	0.00280033	0.00292986	0.00287579	0.00288365	0.00273668	0.00269491	0.0026969	0.00285437	0.00280033	0.00292986	0.00287579	0.00287588	0.00273668	0.00269491	0.0026969	0.00285437	0.00280033	0.00292986	0.00287579	0.00287579	0.00273668	0.00269491	0.0026969	0.00285437	0.00280033	0.00292986	0.00287579	0.00287579	0.00273668	0.00269491	0.0026969	0.00285437	0.00280033	0.00292986	0.00287579	0.00287579	0.00273668	0.00269491	0.0026969	0.00285437	0.00280033	0.00292986	0.00287579	0.00287579	0.00273668	0.00269491	0.0026969	0.00285437	0.00280033	0.00292986	0.00287579	0.00287579	0.00273668	0.00269491	0.0026969	0.00285437	0.00280033	0.00292986	0.00287579	0.00287579	0.00273668	0.00269491	0.0026969	0.00285437	0.00280033	0.00292986	0.00287579	0.00287579	0.00273668	0.00269491	0.0026969	0.00285437	0.00280033	0.00292986	0.00287579	0.00287579	0	0	0	0	0	0	0	0	0.0258189	0.0258189	0.0258189	0.0258189	0.0258189	0.0258189	0.0258189	0.0258189	0.0258195	0.0258195	0.0258195	0.0258195	0.0258195	0.0258195	0.0258195	0.0258195	0.0258195	0.0258195	0.0258195	0.0258195	0.0258195	0.0258195	0.0258195	0.0258195	0.0258517	0.0258517	0.0258517	0.0258517	0.0258517	0.0258517	0.0258517	0.0258517	0.0258517	0.0258517	0.0258517	0.0258517	0.0258517	0.0258517	0.0258517	0.0258517	0.0258517	0.0258517	0.0258517	0.0258517	0.0258517	0.0258517	0.0258517	0.0258517	0.0258517	0.0258517	0.0258517	0.0258517	0.0258517	0.0258517	0.0258517	0.0258517	0.0258517	0.0258517	0.0258517	0.0258517	0.0258517	0.0258517	0.0258517	0.0258517	0.0258517	0.0258517	0.0258517	0.0258517	0.0258517	0.0258517	0.0258517	0.0258517	0.236636	0.532159	0.628693	0.0946099	0.506461	0.314995	0.318813	0.610814	0.401589	0.258396	0.622314	0.0895332	0.436203	0.316607	0.227142	0.660217	0.336623	0.546911	0.622453	0.0894651	0.442888	0.316581	0.227135	0.660219	0.296804	0.249473	0.622449	0.0894642	0.445102	0.31658	0.227135	0.660219	0.285255	0.517081	0.622449	0.0894642	0.445964	0.31658	0.227135	0.660219	0.283479	0.27624	0.622449	0.0894642	0.446319	0.31658	0.227135	0.660219	0.283264	0.510328	0.622449	0.0894642	0.446469	0.31658	0.227135	0.660219	0.283239	0.299842	0.622449	0.0894642	0.446533	0.31658	0.227135	0.660219	0.283236	0.539351	0.59917	0.0894642	0.44656	0.31658	0.227135	0.660219	0.269955	0.305132	0.244697	0.0867952	0.424121	0.373682	0.225032	0.553752	0.266137	0.27142	0.386344	0.0840305	0.409561	0.403919	0.219248	0.526752	0.261176	0.258319	0.27694	0.0784907	0.385026	0.365025	0.206615	0.534862	0.251019	0.223878	0.314966	0.0576783	0.305447	0.263862	0.151252	0.534309	0.223817	0.040349	0.2886	0.0205826	0.0634203	0.159724	0.0275536	0.53435	0.000720351	0.00167384	0.523102	0.00369057	0.0026767	0.0618633	0.0161174	0.534347	0.0229695	0.0257045	0.23342	0.0255808	0.0257161	0.00144903	0.0256426	0.555437	0.0228589	0.0257015	0.0256856	0.0256254	0.0257347	0.0230603	0.0257894	0.372649	0.0228559	0.0257015	0.0231987	0.0256255	0.0257347	0.0231108	0.0257896	0.382672	0.0228559	0.0257015	0.0230966	0.0256255	0.0257347	0.0231078	0.0257896	0.394711	0.0228559	0.0257015	0.0230964	0.0256255	0.0257347	0.0231078	0.0257896	0.722393	0.0256668	0.025849	0.0258315	0.025852	0.0258129	0.0258444	0.0258708	0.509477	0.0258442	0.0258491	0.025834	0.0258521	0.0258129	0.0258457	0.0258709	0.142315	0.0258443	0.0258491	0.025834	0.0258521	0.0258129	0.0258457	0.0258709	0.0170117	0.0258443	0.0258491	0.0258191	0.0258521	0.0258129	0.0258457	0.0258709	0.0257686	0.0258443	0.0258491	0.0258192	0.0258521	0.0258129	0.0258457	0.0258709	0.0257674	0.0258443	0.0258491	0.0258192	0.0258521	0.0258129	0.0258457	0.0258709	0.0259211	0.0258443	0.0258491	0.0258192	0.0258521	0.0258129	0.0258457	0.0258709	0.0259212	0.0258443	0.0258491	0.0258192	0.0258521	0.0258129	0.0258457	0.0258709	0.0259212	0.0258443	0.0258491	0.0258192	0.0258521	0.0258129	0.0258457	0.0258709	0.0259212	0.0258443	0.0258491	0.0258192	0.0258521	0.0258129	0.0258457	0.0258709	0.0259212	0.0258443	0.0258491	0.0258192	0.0258521	0.0258129	0.0258457	0.0258709	0.0259212	0.0258443	0.0258491	0.0258192	0.0258521	0.0258129	0.0258457	0.0258709	0.025871	0.0258443	0.0258491	0.0258192	0.0258521	0.0258129	0.0258457	0.0258709	0.0258709	0.0258443	0.0258491	0.0258192	0.0258521	0.0258129	0.0258457	0.0258709	0.0258709	0.0258443	0.0258491	0.0258192	0.0258521	0.0258129	0.0258457	0.0258709	0.0258709	0.0258443	0.0258491	0.0258192	0.0258521	0.0258129	0.0258457	0.0258709	0.0258709	0.0258443	0.0258491	0.0258192	0.0258521	0.0258129	0.0258457	0.0258709	0.0258709	0.0258443	0.0258491	0.0258192	0.0258521	0.0258129	0.0258457	0.0258709	0.0258709	0.0258443	0.0258491	0.0258192	0.0258521	0.0258129	0.0258457	0.0258709	0.0258709	0.0258443	0.0258491	0.0258192	0.0258521	0.0258129	0.0258457	0.0258709	0.0258709	0	0	0	0	0	0	0	0	0.0555631	0.0555631	0.0555631	0.0555631	0.0555631	0.0555631	0.0555631	0.0555631	0.0555756	0.0555756	0.0555756	0.0555756	0.0555756	0.0555756	0.0555756	0.0555756	0.0555756	0.0555756	0.0555756	0.0555756	0.0555756	0.0555756	0.0555756	0.0555756	0.0556328	0.0556328	0.0556328	0.0556328	0.0556328	0.0556328	0.0556328	0.0556328	0.0556328	0.0556328	0.0556328	0.0556328	0.0556328	0.0556328	0.0556328	0.0556328	0.0556328	0.0556328	0.0556328	0.0556328	0.0556328	0.0556328	0.0556328	0.0556328	0.0556328	0.0556328	0.0556328	0.0556328	0.0556328	0.0556328	0.0556328	0.0556328	0.0556328	0.0556328	0.0556328	0.0556328	0.0556328	0.0556328	0.0556328	0.0556328	0.0556328	0.0556328	0.0556328	0.0556328	0.0556328	0.0556328	0.0556328	0.0556328	0.847118	0.494488	0.684642	0.782988	0.446049	1.34165	0.642484	0.787396	1.49008	0.470696	0.668341	0.774421	0.2684	1.35337	0.579158	0.839787	1.3297	0.623258	0.668695	0.774248	0.285633	1.35331	0.579249	0.839788	1.22814	0.669788	0.668686	0.774245	0.291282	1.35331	0.579249	0.839788	1.19869	0.678009	0.668686	0.774245	0.29348	1.35331	0.579249	0.839788	1.19416	0.683398	0.668686	0.774245	0.294387	1.35331	0.579249	0.839788	1.19361	0.71793	0.668686	0.774245	0.294769	1.35331	0.579249	0.839788	1.19355	0.749524	0.668686	0.774245	0.294932	1.35331	0.579249	0.839788	1.19354	0.910016	0.655258	0.774245	0.295001	1.35331	0.579249	0.839788	1.10994	1.17353	0.542031	0.748879	0.261557	1.35494	0.569132	1.13306	1.07684	1.11055	0.582786	0.722724	0.252702	1.36306	0.554037	1.04555	1.03377	0.979786	0.470336	0.671331	0.239884	1.27015	0.521596	1.06621	0.945355	0.625293	0.499558	0.479972	0.196228	1.02423	0.379633	1.06481	0.702788	0.120071	0.476741	0.0733108	0.0656931	0.211217	0.0608583	1.06492	0.0053675	0.0045159	0.758267	0.0316348	0.006917	0.535282	0.134773	1.06491	0.0510686	0.0554071	0.162079	0.0551632	0.0554955	0.0105676	0.0554259	1.49395	0.0509688	0.0554134	0.0526993	0.0552105	0.0555225	0.0515241	0.0556427	1.32044	0.0509634	0.0554135	0.0520718	0.0552106	0.0555225	0.0517257	0.0556432	1.38269	0.0509634	0.0554135	0.0518827	0.0552106	0.0555225	0.0517211	0.0556432	1.39464	0.0509634	0.0554135	0.0518818	0.0552106	0.0555225	0.051721	0.0556432	1.54524	0.0552929	0.055629	0.0558787	0.0555332	0.0556703	0.0555358	0.0556469	1.02674	0.055535	0.0556291	0.0558858	0.0555333	0.0556704	0.0555378	0.055647	0.906037	0.055535	0.0556291	0.0558858	0.0555333	0.0556704	0.0555378	0.055647	0.0382942	0.055535	0.0556291	0.0556715	0.0555333	0.0556704	0.0555378	0.055647	0.0554708	0.055535	0.0556291	0.0556715	0.0555333	0.0556704	0.0555378	0.055647	0.0554589	0.055535	0.0556291	0.0556715	0.0555333	0.0556704	0.0555378	0.055647	0.0554932	0.055535	0.0556291	0.0556715	0.0555333	0.0556704	0.0555378	0.055647	0.0554932	0.055535	0.0556291	0.0556715	0.0555333	0.0556704	0.0555378	0.055647	0.0554932	0.055535	0.0556291	0.0556715	0.0555333	0.0556704	0.0555378	0.055647	0.0554932	0.055535	0.0556291	0.0556715	0.0555333	0.0556704	0.0555378	0.055647	0.0554932	0.055535	0.0556291	0.0556715	0.0555333	0.0556704	0.0555378	0.055647	0.0554932	0.055535	0.0556291	0.0556715	0.0555333	0.0556704	0.0555378	0.055647	0.055647	0.055535	0.0556291	0.0556715	0.0555333	0.0556704	0.0555378	0.055647	0.055647	0.055535	0.0556291	0.0556715	0.0555333	0.0556704	0.0555378	0.055647	0.055647	0.055535	0.0556291	0.0556715	0.0555333	0.0556704	0.0555378	0.055647	0.055647	0.055535	0.0556291	0.0556715	0.0555333	0.0556704	0.0555378	0.055647	0.055647	0.055535	0.0556291	0.0556715	0.0555333	0.0556704	0.0555378	0.055647	0.055647	0.055535	0.0556291	0.0556715	0.0555333	0.0556704	0.0555378	0.055647	0.055647	0.055535	0.0556291	0.0556715	0.0555333	0.0556704	0.0555378	0.055647	0.055647	0.055535	0.0556291	0.0556715	0.0555333	0.0556704	0.0555378	0.055647	0.055647	0	0	0	0	0	0	0	0	-0.0267978	-0.0267978	-0.0267978	-0.0267978	-0.0267978	-0.0267978	-0.0267978	-0.0267978	-0.026811	-0.026811	-0.026811	-0.026811	-0.026811	-0.026811	-0.026811	-0.026811	-0.026811	-0.026811	-0.026811	-0.026811	-0.026811	-0.026811	-0.026811	-0.026811	-0.0268332	-0.0268332	-0.0268332	-0.0268332	-0.0268332	-0.0268332	-0.0268332	-0.0268332	-0.0268332	-0.0268332	-0.0268332	-0.0268332	-0.0268332	-0.0268332	-0.0268332	-0.0268332	-0.0268332	-0.0268332	-0.0268332	-0.0268332	-0.0268332	-0.0268332	-0.0268332	-0.0268332	-0.0268332	-0.0268332	-0.0268332	-0.0268332	-0.0268332	-0.0268332	-0.0268332	-0.0268332	-0.0268332	-0.0268332	-0.0268332	-0.0268332	-0.0268332	-0.0268332	-0.0268332	-0.0268332	-0.0268332	-0.0268332	-0.0268332	-0.0268332	-0.0268332	-0.0268332	-0.0268332	-0.0268332	-0.654277	0.125909	0.0250101	-0.71597	0.152329	-0.998758	-0.24708	-0.0262168	-1.1143	-0.225292	0.0333775	-0.711666	0.276524	-1.00924	-0.297608	-0.0169792	-1.03476	-0.015829	0.0331957	-0.711577	0.267768	-1.00921	-0.297718	-0.0169782	-0.982559	-0.4495	0.0332004	-0.711575	0.264864	-1.00921	-0.297718	-0.0169782	-0.96742	-0.112694	0.0332003	-0.711575	0.263733	-1.00921	-0.297718	-0.0169782	-0.965093	-0.429486	0.0332003	-0.711575	0.263267	-1.00921	-0.297718	-0.0169782	-0.964812	-0.164147	0.0332003	-0.711575	0.263071	-1.00921	-0.297718	-0.0169782	-0.964779	-0.469656	0.0332003	-0.711575	0.262987	-1.00921	-0.297718	-0.0169782	-0.964776	-0.331871	0.0175301	-0.711575	0.262952	-1.00921	-0.297718	-0.0169782	-0.893245	-0.914736	-0.312038	-0.687916	0.268021	-0.937669	-0.290347	-0.494986	-0.862801	-0.891762	-0.175459	-0.663528	0.258682	-0.90862	-0.282463	-0.436401	-0.823197	-0.768616	-0.199818	-0.615757	0.240651	-0.864202	-0.265759	-0.447008	-0.741833	-0.432439	-0.17978	-0.438167	0.184445	-0.737716	-0.192659	-0.446296	-0.517588	-0.0801031	-0.189601	-0.0518978	0.0110857	-0.0124963	-0.0289732	-0.446349	-0.00484366	-0.00309545	-0.140475	-0.0290454	-0.00372162	-0.492001	-0.123113	-0.446345	-0.0255673	-0.0267749	0.128656	-0.0266777	-0.0268587	-0.00945046	-0.0268711	-0.851225	-0.0256116	-0.0267895	-0.0237591	-0.0266714	-0.0268648	-0.025938	-0.0269305	-0.906729	-0.0256095	-0.0267895	-0.0263521	-0.0266714	-0.0268648	-0.0260996	-0.0269308	-0.956326	-0.0256095	-0.0267895	-0.0262756	-0.0266714	-0.0268648	-0.0260983	-0.0269308	-0.953303	-0.0256095	-0.0267895	-0.0262748	-0.0266714	-0.0268648	-0.0260983	-0.0269308	-0.69362	-0.0266911	-0.0268245	-0.0271277	-0.0267264	-0.0269242	-0.0267446	-0.0268301	-0.439137	-0.0267307	-0.0268245	-0.0271324	-0.0267264	-0.0269242	-0.0267453	-0.02683	-0.77784	-0.0267307	-0.0268245	-0.0271324	-0.0267264	-0.0269242	-0.0267453	-0.02683	-0.0190155	-0.0267307	-0.0268245	-0.0269094	-0.0267264	-0.0269242	-0.0267453	-0.02683	-0.0267689	-0.0267307	-0.0268245	-0.0269093	-0.0267264	-0.0269242	-0.0267453	-0.02683	-0.0267585	-0.0267307	-0.0268245	-0.0269093	-0.0267264	-0.0269242	-0.0267453	-0.02683	-0.0266003	-0.0267307	-0.0268245	-0.0269093	-0.0267264	-0.0269242	-0.0267453	-0.02683	-0.0266002	-0.0267307	-0.0268245	-0.0269093	-0.0267264	-0.0269242	-0.0267453	-0.02683	-0.0266002	-0.0267307	-0.0268245	-0.0269093	-0.0267264	-0.0269242	-0.0267453	-0.02683	-0.0266002	-0.0267307	-0.0268245	-0.0269093	-0.0267264	-0.0269242	-0.0267453	-0.02683	-0.0266002	-0.0267307	-0.0268245	-0.0269093	-0.0267264	-0.0269242	-0.0267453	-0.02683	-0.0266002	-0.0267307	-0.0268245	-0.0269093	-0.0267264	-0.0269242	-0.0267453	-0.02683	-0.0268299	-0.0267307	-0.0268245	-0.0269093	-0.0267264	-0.0269242	-0.0267453	-0.02683	-0.02683	-0.0267307	-0.0268245	-0.0269093	-0.0267264	-0.0269242	-0.0267453	-0.02683	-0.02683	-0.0267307	-0.0268245	-0.0269093	-0.0267264	-0.0269242	-0.0267453	-0.02683	-0.02683	-0.0267307	-0.0268245	-0.0269093	-0.0267264	-0.0269242	-0.0267453	-0.02683	-0.02683	-0.0267307	-0.0268245	-0.0269093	-0.0267264	-0.0269242	-0.0267453	-0.02683	-0.02683	-0.0267307	-0.0268245	-0.0269093	-0.0267264	-0.0269242	-0.0267453	-0.02683	-0.02683	-0.0267307	-0.0268245	-0.0269093	-0.0267264	-0.0269242	-0.0267453	-0.02683	-0.02683	-0.0267307	-0.0268245	-0.0269093	-0.0267264	-0.0269242	-0.0267453	-0.02683	-0.02683	0	0	0	0	0	0	0	0	0.0380796	0.0380796	0.0380796	0.0380796	0.0380796	0.0380796	0.0380796	0.0380796	0.038087	0.038087	0.038087	0.038087	0.038087	0.038087	0.038087	0.038087	0.038087	0.038087	0.038087	0.038087	0.038087	0.038087	0.038087	0.038087	0.0381454	0.0381454	0.0381454	0.0381454	0.0381454	0.0381454	0.0381454	0.0381454	0.0381454	0.0381454	0.0381454	0.0381454	0.0381454	0.0381454	0.0381454	0.0381454	0.0381454	0.0381454	0.0381454	0.0381454	0.0381454	0.0381454	0.0381454	0.0381454	0.0381454	0.0381454	0.0381454	0.0381454	0.0381454	0.0381454	0.0381454	0.0381454	0.0381454	0.0381454	0.0381454	0.0381454	0.0381454	0.0381454	0.0381454	0.0381454	0.0381454	0.0381454	0.0381454	0.0381454	0.0381454	0.0381454	0.0381454	0.0381454	0.858794	0.48171	0.652737	0.807174	0.42385	0.719329	-0.00327769	0.164193	1.16625	0.467295	0.654811	0.798121	0.250809	0.730825	-0.0678688	0.182537	1.18514	0.612262	0.65477	0.798141	0.247663	0.73077	-0.0677741	0.182539	1.19704	0.674352	0.654771	0.798141	0.247001	0.730768	-0.0677739	0.182539	1.20048	0.670432	0.654771	0.798141	0.246744	0.730768	-0.0677739	0.182539	1.20101	0.687241	0.654771	0.798141	0.246638	0.730768	-0.0677739	0.182539	1.20108	0.71219	0.654771	0.798141	0.246593	0.730768	-0.0677739	0.182539	1.20109	0.754727	0.654771	0.798141	0.246574	0.730768	-0.0677739	0.182539	1.20109	0.910114	0.641058	0.798141	0.246566	0.730768	-0.0677739	0.182539	1.12983	1.18984	0.387197	0.771589	0.250482	0.741541	-0.063466	1.05632	1.09565	1.12472	0.493308	0.744016	0.241482	0.779555	-0.061204	1.04733	1.05116	0.981448	0.451123	0.690158	0.228818	0.7942	-0.056627	1.04487	0.959686	0.583133	0.457111	0.490448	0.185963	0.6767	-0.0374084	1.04506	0.7059	0.0994523	0.443692	0.0608505	0.055093	0.0471585	0.0226922	1.04504	0.0055256	0.00437173	0.303479	0.0326273	0.000169167	0.552202	0.137004	1.04504	0.0347465	0.037965	0.143571	0.0378946	0.0380722	0.0105117	0.0382791	0.869789	0.0347134	0.0379661	0.0354848	0.0378846	0.0381076	0.0352615	0.038286	0.797875	0.0347092	0.0379662	0.0356696	0.0378846	0.0381076	0.03545	0.0382863	0.775473	0.0347092	0.0379662	0.035536	0.0378846	0.0381076	0.035447	0.0382863	0.780631	0.0347092	0.0379662	0.0355352	0.0378846	0.0381076	0.0354469	0.0382863	0.988595	0.0378632	0.0380984	0.0384252	0.0380324	0.0381887	0.038069	0.0382	1.04114	0.0380144	0.0380984	0.038432	0.0380324	0.0381887	0.0380713	0.0382	0.783677	0.0380144	0.0380984	0.038432	0.0380324	0.0381887	0.0380713	0.0382	0.0263497	0.0380144	0.0380984	0.0381412	0.0380324	0.0381887	0.0380713	0.0382	0.0381086	0.0380144	0.0380984	0.0381411	0.0380324	0.0381887	0.0380713	0.0382	0.0381039	0.0380144	0.0380984	0.0381411	0.0380324	0.0381887	0.0380713	0.0382	0.0380912	0.0380144	0.0380984	0.0381411	0.0380324	0.0381887	0.0380713	0.0382	0.038091	0.0380144	0.0380984	0.0381411	0.0380324	0.0381887	0.0380713	0.0382	0.038091	0.0380144	0.0380984	0.0381411	0.0380324	0.0381887	0.0380713	0.0382	0.038091	0.0380144	0.0380984	0.0381411	0.0380324	0.0381887	0.0380713	0.0382	0.038091	0.0380144	0.0380984	0.0381411	0.0380324	0.0381887	0.0380713	0.0382	0.038091	0.0380144	0.0380984	0.0381411	0.0380324	0.0381887	0.0380713	0.0382	0.0382	0.0380144	0.0380984	0.0381411	0.0380324	0.0381887	0.0380713	0.0382	0.0382	0.0380144	0.0380984	0.0381411	0.0380324	0.0381887	0.0380713	0.0382	0.0382	0.0380144	0.0380984	0.0381411	0.0380324	0.0381887	0.0380713	0.0382	0.0382	0.0380144	0.0380984	0.0381411	0.0380324	0.0381887	0.0380713	0.0382	0.0382	0.0380144	0.0380984	0.0381411	0.0380324	0.0381887	0.0380713	0.0382	0.0382	0.0380144	0.0380984	0.0381411	0.0380324	0.0381887	0.0380713	0.0382	0.0382	0.0380144	0.0380984	0.0381411	0.0380324	0.0381887	0.0380713	0.0382	0.0382	0.0380144	0.0380984	0.0381411	0.0380324	0.0381887	0.0380713	0.0382	0.0382	0	0	0	0	0	0	0	0	0.0403384	0.0403384	0.0403384	0.0403384	0.0403384	0.0403384	0.0403384	0.0403384	0.0403305	0.0403305	0.0403305	0.0403305	0.0403305	0.0403305	0.0403305	0.0403305	0.0403305	0.0403305	0.0403305	0.0403305	0.0403305	0.0403305	0.0403305	0.0403305	0.0403671	0.0403671	0.0403671	0.0403671	0.0403671	0.0403671	0.0403671	0.0403671	0.0403671	0.0403671	0.0403671	0.0403671	0.0403671	0.0403671	0.0403671	0.0403671	0.0403671	0.0403671	0.0403671	0.0403671	0.0403671	0.0403671	0.0403671	0.0403671	0.0403671	0.0403671	0.0403671	0.0403671	0.0403671	0.0403671	0.0403671	0.0403671	0.0403671	0.0403671	0.0403671	0.0403671	0.0403671	0.0403671	0.0403671	0.0403671	0.0403671	0.0403671	0.0403671	0.0403671	0.0403671	0.0403671	0.0403671	0.0403671	-0.13352	0.585743	0.470325	0.390434	0.636638	1.00652	0.786795	1.33377	0.360001	-0.235778	0.452892	0.403865	0.833624	1.01207	0.609505	1.43721	0.184422	0.308845	0.453264	0.403683	0.853855	1.01212	0.609468	1.43722	0.0776027	-0.186808	0.453255	0.40368	0.859802	1.01212	0.609468	1.43722	0.0466282	0.277257	0.453255	0.40368	0.862116	1.01212	0.609468	1.43722	0.0418575	-0.136457	0.453255	0.40368	0.863069	1.01212	0.609468	1.43722	0.0412795	0.277259	0.453255	0.40368	0.863472	1.01212	0.609468	1.43722	0.0412122	-0.0745781	0.453255	0.40368	0.863643	1.01212	0.609468	1.43722	0.0412045	0.389266	0.408992	0.40368	0.863716	1.01212	0.609468	1.43722	-0.00931548	0.0842921	-0.219917	0.390806	0.811048	1.11101	0.600398	1.27167	-0.0265174	-0.00630469	0.0365966	0.377529	0.782867	1.16405	0.584314	1.24267	-0.048874	-0.0703812	-0.195679	0.351254	0.73555	1.06189	0.54957	1.26442	-0.0946891	-0.233858	-0.101966	0.252988	0.582429	0.802231	0.398426	1.26294	-0.218246	0.0368528	-0.151763	0.0485769	0.115355	0.350345	0.0513804	1.26305	0.00238047	-0.00217428	0.794809	0.0163187	0.00600109	0.278442	0.0708267	1.26304	0.0362677	0.0401766	0.452244	0.0399305	0.0401689	0.00520886	0.040299	1.46839	0.0359644	0.0401106	0.0416327	0.0399795	0.0401954	0.0365795	0.0402447	1.08352	0.0359617	0.0401106	0.0367919	0.0399797	0.0401953	0.0365529	0.0402442	1.12957	0.0359617	0.0401106	0.0366819	0.0399797	0.0401953	0.0365489	0.0402442	1.15394	0.0359617	0.0401106	0.0366823	0.0399797	0.0401953	0.0365488	0.0402442	1.76763	0.0402361	0.0404566	0.0403404	0.0403308	0.0403021	0.0402539	0.0403325	1.20629	0.0404173	0.040457	0.0403427	0.040331	0.0403021	0.0402535	0.0403325	0.544324	0.0404174	0.040457	0.0403427	0.040331	0.0403021	0.0402535	0.0403325	0.0333398	0.0404174	0.040457	0.0404038	0.040331	0.0403021	0.0402535	0.0403325	0.0402251	0.0404174	0.040457	0.040404	0.040331	0.0403021	0.0402535	0.0403325	0.0402099	0.0404174	0.040457	0.040404	0.040331	0.0403021	0.0402535	0.0403325	0.0404099	0.0404174	0.040457	0.040404	0.040331	0.0403021	0.0402535	0.0403325	0.04041	0.0404174	0.040457	0.040404	0.040331	0.0403021	0.0402535	0.0403325	0.04041	0.0404174	0.040457	0.040404	0.040331	0.0403021	0.0402535	0.0403325	0.04041	0.0404174	0.040457	0.040404	0.040331	0.0403021	0.0402535	0.0403325	0.04041	0.0404174	0.040457	0.040404	0.040331	0.0403021	0.0402535	0.0403325	0.04041	0.0404174	0.040457	0.040404	0.040331	0.0403021	0.0402535	0.0403325	0.0403326	0.0404174	0.040457	0.040404	0.040331	0.0403021	0.0402535	0.0403325	0.0403325	0.0404174	0.040457	0.040404	0.040331	0.0403021	0.0402535	0.0403325	0.0403325	0.0404174	0.040457	0.040404	0.040331	0.0403021	0.0402535	0.0403325	0.0403325	0.0404174	0.040457	0.040404	0.040331	0.0403021	0.0402535	0.0403325	0.0403325	0.0404174	0.040457	0.040404	0.040331	0.0403021	0.0402535	0.0403325	0.0403325	0.0404174	0.040457	0.040404	0.040331	0.0403021	0.0402535	0.0403325	0.0403325	0.0404174	0.040457	0.040404	0.040331	0.0403021	0.0402535	0.0403325	0.0403325	0.0404174	0.040457	0.040404	0.040331	0.0403021	0.0402535	0.0403325	0.0403325	0	0	0	0	0	0	0	0	-0.0681529	-0.0681529	-0.0681529	-0.0681529	-0.0681529	-0.0681529	-0.0681529	-0.0681529	-0.0681643	-0.0681643	-0.0681643	-0.0681643	-0.0681643	-0.0681643	-0.0681643	-0.0681643	-0.0681643	-0.0681643	-0.0681643	-0.0681643	-0.0681643	-0.0681643	-0.0681643	-0.0681643	-0.0682715	-0.0682715	-0.0682715	-0.0682715	-0.0682715	-0.0682715	-0.0682715	-0.0682715	-0.0682715	-0.0682715	-0.0682715	-0.0682715	-0.0682715	-0.0682715	-0.0682715	-0.0682715	-0.0682715	-0.0682715	-0.0682715	-0.0682715	-0.0682715	-0.0682715	-0.0682715	-0.0682715	-0.0682715	-0.0682715	-0.0682715	-0.0682715	-0.0682715	-0.0682715	-0.0682715	-0.0682715	-0.0682715	-0.0682715	-0.0682715	-0.0682715	-0.0682715	-0.0682715	-0.0682715	-0.0682715	-0.0682715	-0.0682715	-0.0682715	-0.0682715	-0.0682715	-0.0682715	-0.0682715	-0.0682715	-1.40687	-1.30881	-1.73552	-0.789762	-1.17009	-0.732004	-0.149061	-0.665867	-1.73834	-1.12434	-1.73647	-0.763231	-0.753591	-0.74371	0.020751	-0.730262	-1.74321	-1.60685	-1.73646	-0.763236	-0.750433	-0.743573	0.0206533	-0.730265	-1.74683	-1.2819	-1.73646	-0.763237	-0.750226	-0.743569	0.0206532	-0.730265	-1.74787	-1.61561	-1.73646	-0.763237	-0.750148	-0.743569	0.0206532	-0.730265	-1.74804	-1.32621	-1.73646	-0.763237	-0.750115	-0.743569	0.0206532	-0.730265	-1.74806	-1.64179	-1.73646	-0.763237	-0.750101	-0.743569	0.0206532	-0.730265	-1.74806	-1.41102	-1.73646	-0.763237	-0.750095	-0.743569	0.0206532	-0.730265	-1.74806	-1.83971	-1.69556	-0.763237	-0.750093	-0.743569	0.0206532	-0.730265	-1.67889	-1.76427	-0.978046	-0.738143	-0.740102	-0.828495	0.0134205	-1.54956	-1.64618	-1.67439	-1.26855	-0.712014	-0.71437	-0.909522	0.0119081	-1.51393	-1.6036	-1.53779	-1.12499	-0.660913	-0.673417	-0.914201	0.00933765	-1.51317	-1.51604	-1.15296	-1.1602	-0.471435	-0.538758	-0.741622	-0.000334601	-1.51323	-1.27284	-0.159691	-1.11777	-0.0757648	-0.128823	-0.177172	-0.0471349	-1.51323	-0.00570872	-0.00888259	-0.919535	-0.031368	-0.00147068	-0.528491	-0.13148	-1.51323	-0.0611178	-0.0678869	-0.407284	-0.067714	-0.0680231	-0.0106107	-0.0680569	-1.15962	-0.0610155	-0.0679139	-0.0647642	-0.0677634	-0.0680856	-0.0616643	-0.0683624	-0.913469	-0.0610066	-0.0679139	-0.0622191	-0.0677636	-0.0680856	-0.0619654	-0.0683634	-0.872449	-0.0610066	-0.0679139	-0.0619379	-0.0677636	-0.0680856	-0.0619586	-0.0683634	-0.889537	-0.0610066	-0.0679139	-0.0619367	-0.0677636	-0.0680856	-0.0619585	-0.0683634	-1.49557	-0.0676803	-0.068166	-0.0685187	-0.0681785	-0.0682639	-0.0682435	-0.068391	-1.49189	-0.0680967	-0.068166	-0.0685294	-0.0681786	-0.068264	-0.0682487	-0.0683914	-0.761178	-0.0680967	-0.068166	-0.0685294	-0.0681786	-0.068264	-0.0682487	-0.0683914	-0.0426133	-0.0680967	-0.068166	-0.06817	-0.0681786	-0.068264	-0.0682487	-0.0683914	-0.0681554	-0.0680967	-0.068166	-0.06817	-0.0681786	-0.068264	-0.0682487	-0.0683914	-0.0681576	-0.0680967	-0.068166	-0.06817	-0.0681786	-0.068264	-0.0682487	-0.0683914	-0.0683642	-0.0680967	-0.068166	-0.06817	-0.0681786	-0.068264	-0.0682487	-0.0683914	-0.0683642	-0.0680967	-0.068166	-0.06817	-0.0681786	-0.068264	-0.0682487	-0.0683914	-0.0683642	-0.0680967	-0.068166	-0.06817	-0.0681786	-0.068264	-0.0682487	-0.0683914	-0.0683642	-0.0680967	-0.068166	-0.06817	-0.0681786	-0.068264	-0.0682487	-0.0683914	-0.0683642	-0.0680967	-0.068166	-0.06817	-0.0681786	-0.068264	-0.0682487	-0.0683914	-0.0683642	-0.0680967	-0.068166	-0.06817	-0.0681786	-0.068264	-0.0682487	-0.0683914	-0.0683915	-0.0680967	-0.068166	-0.06817	-0.0681786	-0.068264	-0.0682487	-0.0683914	-0.0683914	-0.0680967	-0.068166	-0.06817	-0.0681786	-0.068264	-0.0682487	-0.0683914	-0.0683914	-0.0680967	-0.068166	-0.06817	-0.0681786	-0.068264	-0.0682487	-0.0683914	-0.0683914	-0.0680967	-0.068166	-0.06817	-0.0681786	-0.068264	-0.0682487	-0.0683914	-0.0683914	-0.0680967	-0.068166	-0.06817	-0.0681786	-0.068264	-0.0682487	-0.0683914	-0.0683914	-0.0680967	-0.068166	-0.06817	-0.0681786	-0.068264	-0.0682487	-0.0683914	-0.0683914	-0.0680967	-0.068166	-0.06817	-0.0681786	-0.068264	-0.0682487	-0.0683914	-0.0683914	-0.0680967	-0.068166	-0.06817	-0.0681786	-0.068264	-0.0682487	-0.0683914	-0.0683914	0	0	0	0	0	0	0	0	-0.0432339	-0.0432339	-0.0432339	-0.0432339	-0.0432339	-0.0432339	-0.0432339	-0.0432339	-0.0432367	-0.0432367	-0.0432367	-0.0432367	-0.0432367	-0.0432367	-0.0432367	-0.0432367	-0.0432367	-0.0432367	-0.0432367	-0.0432367	-0.0432367	-0.0432367	-0.0432367	-0.0432367	-0.0432912	-0.0432912	-0.0432912	-0.0432912	-0.0432912	-0.0432912	-0.0432912	-0.0432912	-0.0432912	-0.0432912	-0.0432912	-0.0432912	-0.0432912	-0.0432912	-0.0432912	-0.0432912	-0.0432912	-0.0432912	-0.0432912	-0.0432912	-0.0432912	-0.0432912	-0.0432912	-0.0432912	-0.0432912	-0.0432912	-0.0432912	-0.0432912	-0.0432912	-0.0432912	-0.0432912	-0.0432912	-0.0432912	-0.0432912	-0.0432912	-0.0432912	-0.0432912	-0.0432912	-0.0432912	-0.0432912	-0.0432912	-0.0432912	-0.0432912	-0.0432912	-0.0432912	-0.0432912	-0.0432912	-0.0432912	-0.421508	-1.08904	-1.3548	0.197697	-1.01479	-0.232462	-0.605557	-1.13726	-0.583905	-0.672722	-1.34236	0.214806	-0.789866	-0.230443	-0.445126	-1.22835	-0.45768	-1.20553	-1.34263	0.21494	-0.802455	-0.230365	-0.44509	-1.22836	-0.379637	-0.54951	-1.34262	0.214942	-0.806791	-0.230363	-0.44509	-1.22836	-0.356998	-1.11267	-1.34262	0.214942	-0.80848	-0.230363	-0.44509	-1.22836	-0.353519	-0.599225	-1.34262	0.214942	-0.809176	-0.230363	-0.44509	-1.22836	-0.353098	-1.07799	-1.34262	0.214942	-0.809469	-0.230363	-0.44509	-1.22836	-0.353049	-0.614741	-1.34262	0.214942	-0.809594	-0.230363	-0.44509	-1.22836	-0.353043	-1.03901	-1.30056	0.214942	-0.809648	-0.230363	-0.44509	-1.22836	-0.362595	-0.400265	-0.664974	0.207133	-0.764977	-0.345639	-0.440623	-0.642463	-0.371804	-0.36767	-0.9144	0.199034	-0.739043	-0.393062	-0.429289	-0.576532	-0.383799	-0.411519	-0.714961	0.183481	-0.694328	-0.314961	-0.404549	-0.592437	-0.408531	-0.533176	-0.781653	0.126264	-0.549772	-0.175146	-0.296006	-0.591345	-0.478539	-0.0641161	-0.732511	-0.0160014	-0.111103	-0.295215	-0.0502019	-0.591426	0.0010161	-0.00415932	-1.06286	0.00861127	-0.00535935	0.148455	0.0352823	-0.59142	-0.0380237	-0.0430171	-0.417091	-0.0427869	-0.0430135	0.00198627	-0.0426535	-0.661873	-0.0378489	-0.0430375	-0.0432132	-0.0429	-0.0430415	-0.0379541	-0.0431075	-0.328721	-0.037843	-0.0430375	-0.038116	-0.0429004	-0.0430415	-0.0380422	-0.0431083	-0.350409	-0.037843	-0.0430375	-0.0379177	-0.0429004	-0.0430415	-0.0380367	-0.0431083	-0.372631	-0.037843	-0.0430375	-0.0379173	-0.0429004	-0.0430415	-0.0380366	-0.0431083	-0.960099	-0.0429195	-0.0432637	-0.0431409	-0.04335	-0.0431926	-0.0433468	-0.0433387	-0.54464	-0.0432975	-0.0432639	-0.0431445	-0.0433503	-0.0431927	-0.0433498	-0.043339	0.111598	-0.0432976	-0.0432639	-0.0431445	-0.0433503	-0.0431927	-0.0433498	-0.043339	-0.0250711	-0.0432976	-0.0432639	-0.0431859	-0.0433503	-0.0431927	-0.0433498	-0.043339	-0.0431218	-0.0432976	-0.0432639	-0.0431861	-0.0433503	-0.0431927	-0.0433498	-0.043339	-0.0431265	-0.0432976	-0.0432639	-0.0431861	-0.0433503	-0.0431927	-0.0433498	-0.043339	-0.0434854	-0.0432976	-0.0432639	-0.0431861	-0.0433503	-0.0431927	-0.0433498	-0.043339	-0.0434857	-0.0432976	-0.0432639	-0.0431861	-0.0433503	-0.0431927	-0.0433498	-0.043339	-0.0434857	-0.0432976	-0.0432639	-0.0431861	-0.0433503	-0.0431927	-0.0433498	-0.043339	-0.0434857	-0.0432976	-0.0432639	-0.0431861	-0.0433503	-0.0431927	-0.0433498	-0.043339	-0.0434857	-0.0432976	-0.0432639	-0.0431861	-0.0433503	-0.0431927	-0.0433498	-0.043339	-0.0434857	-0.0432976	-0.0432639	-0.0431861	-0.0433503	-0.0431927	-0.0433498	-0.043339	-0.0433393	-0.0432976	-0.0432639	-0.0431861	-0.0433503	-0.0431927	-0.0433498	-0.043339	-0.043339	-0.0432976	-0.0432639	-0.0431861	-0.0433503	-0.0431927	-0.0433498	-0.043339	-0.043339	-0.0432976	-0.0432639	-0.0431861	-0.0433503	-0.0431927	-0.0433498	-0.043339	-0.043339	-0.0432976	-0.0432639	-0.0431861	-0.0433503	-0.0431927	-0.0433498	-0.043339	-0.043339	-0.0432976	-0.0432639	-0.0431861	-0.0433503	-0.0431927	-0.0433498	-0.043339	-0.043339	-0.0432976	-0.0432639	-0.0431861	-0.0433503	-0.0431927	-0.0433498	-0.043339	-0.043339	-0.0432976	-0.0432639	-0.0431861	-0.0433503	-0.0431927	-0.0433498	-0.043339	-0.043339	-0.0432976	-0.0432639	-0.0431861	-0.0433503	-0.0431927	-0.0433498	-0.043339	-0.043339	0	0	0	0	0	0	0	0	-0.0336148	-0.0336148	-0.0336148	-0.0336148	-0.0336148	-0.0336148	-0.0336148	-0.0336148	-0.0336226	-0.0336226	-0.0336226	-0.0336226	-0.0336226	-0.0336226	-0.0336226	-0.0336226	-0.0336226	-0.0336226	-0.0336226	-0.0336226	-0.0336226	-0.0336226	-0.0336226	-0.0336226	-0.0336498	-0.0336498	-0.0336498	-0.0336498	-0.0336498	-0.0336498	-0.0336498	-0.0336498	-0.0336498	-0.0336498	-0.0336498	-0.0336498	-0.0336498	-0.0336498	-0.0336498	-0.0336498	-0.0336498	-0.0336498	-0.0336498	-0.0336498	-0.0336498	-0.0336498	-0.0336498	-0.0336498	-0.0336498	-0.0336498	-0.0336498	-0.0336498	-0.0336498	-0.0336498	-0.0336498	-0.0336498	-0.0336498	-0.0336498	-0.0336498	-0.0336498	-0.0336498	-0.0336498	-0.0336498	-0.0336498	-0.0336498	-0.0336498	-0.0336498	-0.0336498	-0.0336498	-0.0336498	-0.0336498	-0.0336498	-0.309269	-0.593674	-0.81135	0.225052	-0.540311	-0.433229	-0.734285	-0.94021	-0.576987	-0.502437	-0.792479	0.239026	-0.342245	-0.431001	-0.670274	-1.00361	-0.390913	-0.733539	-0.792888	0.239227	-0.362171	-0.430937	-0.670258	-1.00361	-0.273378	-0.407741	-0.792878	0.23923	-0.368704	-0.430935	-0.670258	-1.00361	-0.23929	-0.678387	-0.792878	0.23923	-0.371248	-0.430935	-0.670258	-1.00361	-0.234049	-0.429412	-0.792878	0.23923	-0.372296	-0.430935	-0.670258	-1.00361	-0.233415	-0.654953	-0.792878	0.23923	-0.372739	-0.430935	-0.670258	-1.00361	-0.233341	-0.425328	-0.792878	0.23923	-0.372927	-0.430935	-0.670258	-1.00361	-0.233333	-0.602311	-0.775602	0.23923	-0.373007	-0.430935	-0.670258	-1.00361	-0.240076	-0.247035	-0.614354	0.230654	-0.325936	-0.476269	-0.657881	-0.206112	-0.250345	-0.247216	-0.667333	0.221627	-0.315454	-0.471587	-0.640242	-0.106456	-0.263729	-0.298284	-0.533269	0.204335	-0.29681	-0.357737	-0.60235	-0.130404	-0.291364	-0.444029	-0.574093	0.140956	-0.236295	-0.220838	-0.436782	-0.128763	-0.370331	-0.0515019	-0.545681	-0.0102928	-0.0554222	-0.245032	-0.0520326	-0.128884	0.00124793	-0.00339254	-0.88165	0.00963582	-0.00755268	0.165465	0.0388582	-0.128875	-0.0301633	-0.0334754	-0.185559	-0.0332409	-0.0334614	0.00227736	-0.0329777	-0.611318	-0.0300647	-0.033508	-0.0330485	-0.0333494	-0.0334673	-0.0300068	-0.0334551	-0.399323	-0.0300604	-0.0335081	-0.0301825	-0.0333497	-0.0334673	-0.0300838	-0.0334558	-0.470691	-0.0300604	-0.0335081	-0.0300317	-0.0333497	-0.0334673	-0.0300798	-0.0334558	-0.485148	-0.0300604	-0.0335081	-0.0300312	-0.0333497	-0.0334673	-0.0300798	-0.0334558	-0.684789	-0.0333867	-0.0336454	-0.033535	-0.0337054	-0.0335964	-0.0336941	-0.0336569	-0.0837324	-0.033667	-0.0336455	-0.0335372	-0.0337057	-0.0335965	-0.033696	-0.0336572	0.0865853	-0.0336672	-0.0336455	-0.0335372	-0.0337057	-0.0335965	-0.033696	-0.0336572	-0.0187373	-0.0336672	-0.0336455	-0.0336072	-0.0337057	-0.0335965	-0.033696	-0.0336572	-0.0334706	-0.0336672	-0.0336455	-0.0336073	-0.0337057	-0.0335965	-0.033696	-0.0336572	-0.0334712	-0.0336672	-0.0336455	-0.0336073	-0.0337057	-0.0335965	-0.033696	-0.0336572	-0.033697	-0.0336672	-0.0336455	-0.0336073	-0.0337057	-0.0335965	-0.033696	-0.0336572	-0.0336973	-0.0336672	-0.0336455	-0.0336073	-0.0337057	-0.0335965	-0.033696	-0.0336572	-0.0336973	-0.0336672	-0.0336455	-0.0336073	-0.0337057	-0.0335965	-0.033696	-0.0336572	-0.0336973	-0.0336672	-0.0336455	-0.0336073	-0.0337057	-0.0335965	-0.033696	-0.0336572	-0.0336973	-0.0336672	-0.0336455	-0.0336073	-0.0337057	-0.0335965	-0.033696	-0.0336572	-0.0336973	-0.0336672	-0.0336455	-0.0336073	-0.0337057	-0.0335965	-0.033696	-0.0336572	-0.0336573	-0.0336672	-0.0336455	-0.0336073	-0.0337057	-0.0335965	-0.033696	-0.0336572	-0.0336572	-0.0336672	-0.0336455	-0.0336073	-0.0337057	-0.0335965	-0.033696	-0.0336572	-0.0336572	-0.0336672	-0.0336455	-0.0336073	-0.0337057	-0.0335965	-0.033696	-0.0336572	-0.0336572	-0.0336672	-0.0336455	-0.0336073	-0.0337057	-0.0335965	-0.033696	-0.0336572	-0.0336572	-0.0336672	-0.0336455	-0.0336073	-0.0337057	-0.0335965	-0.033696	-0.0336572	-0.0336572	-0.0336672	-0.0336455	-0.0336073	-0.0337057	-0.0335965	-0.033696	-0.0336572	-0.0336572	-0.0336672	-0.0336455	-0.0336073	-0.0337057	-0.0335965	-0.033696	-0.0336572	-0.0336572	-0.0336672	-0.0336455	-0.0336073	-0.0337057	-0.0335965	-0.033696	-0.0336572	-0.0336572	0	0	0	0	0	0	0	0	0.0617154	0.0617154	0.0617154	0.0617154	0.0617154	0.0617154	0.0617154	0.0617154	0.0617295	0.0617295	0.0617295	0.0617295	0.0617295	0.0617295	0.0617295	0.0617295	0.0617295	0.0617295	0.0617295	0.0617295	0.0617295	0.0617295	0.0617295	0.0617295	0.0617977	0.0617977	0.0617977	0.0617977	0.0617977	0.0617977	0.0617977	0.0617977	0.0617977	0.0617977	0.0617977	0.0617977	0.0617977	0.0617977	0.0617977	0.0617977	0.0617977	0.0617977	0.0617977	0.0617977	0.0617977	0.0617977	0.0617977	0.0617977	0.0617977	0.0617977	0.0617977	0.0617977	0.0617977	0.0617977	0.0617977	0.0617977	0.0617977	0.0617977	0.0617977	0.0617977	0.0617977	0.0617977	0.0617977	0.0617977	0.0617977	0.0617977	0.0617977	0.0617977	0.0617977	0.0617977	0.0617977	0.0617977	0.937104	0.936733	1.29028	0.324797	0.838874	0.968931	0.776431	1.08607	1.43955	0.863493	1.2715	0.303365	0.502099	0.974614	0.671103	1.16336	1.25356	1.18555	1.27191	0.303164	0.521248	0.974505	0.671155	1.16336	1.13587	0.910368	1.2719	0.303161	0.527789	0.974503	0.671155	1.16336	1.10174	1.17082	1.2719	0.303161	0.530336	0.974502	0.671155	1.16336	1.09649	0.940094	1.2719	0.303161	0.531386	0.974502	0.671155	1.16336	1.09586	1.17615	1.2719	0.303161	0.531829	0.974502	0.671155	1.16336	1.09578	0.981423	1.2719	0.303161	0.532018	0.974502	0.671155	1.16336	1.09577	1.25779	1.24598	0.303161	0.532098	0.974502	0.671155	1.16336	1.05304	1.09961	0.933174	0.293723	0.485358	1.0246	0.660669	0.922279	1.04008	1.05711	1.04873	0.284059	0.469196	1.04251	0.643324	0.807798	1.02324	1.0114	0.88354	0.264818	0.44269	0.930865	0.605891	0.831758	0.988723	0.888332	0.928188	0.192681	0.355373	0.705771	0.441788	0.830125	0.895414	0.124375	0.890421	0.0530647	0.0929817	0.286173	0.0709605	0.830246	0.00253895	0.00672948	1.1332	0.0125479	0.00822103	0.2098	0.0544062	0.830238	0.0558345	0.0614924	0.278299	0.0611958	0.0615532	0.00493021	0.0611734	1.24277	0.0557156	0.06153	0.0592077	0.0613036	0.0615829	0.0560225	0.0616911	0.979246	0.0557081	0.0615301	0.0564977	0.0613039	0.0615829	0.0562387	0.0616921	1.04181	0.0557081	0.0615301	0.0562462	0.0613039	0.0615829	0.0562325	0.0616921	1.06003	0.0557081	0.0615301	0.0562451	0.0613039	0.0615829	0.0562324	0.0616921	1.38677	0.0613246	0.0617594	0.0618766	0.0617773	0.0617754	0.0617921	0.0618423	0.780314	0.0617227	0.0617595	0.0618837	0.0617776	0.0617754	0.0617957	0.0618426	0.456547	0.0617229	0.0617595	0.0618837	0.0617776	0.0617754	0.0617957	0.0618426	0.0377905	0.0617229	0.0617595	0.0617524	0.0617776	0.0617754	0.0617957	0.0618426	0.0615819	0.0617229	0.0617595	0.0617524	0.0617776	0.0617754	0.0617957	0.0618426	0.0615792	0.0617229	0.0617595	0.0617524	0.0617776	0.0617754	0.0617957	0.0618426	0.0618	0.0617229	0.0617595	0.0617524	0.0617776	0.0617754	0.0617957	0.0618426	0.0618002	0.0617229	0.0617595	0.0617524	0.0617776	0.0617754	0.0617957	0.0618426	0.0618002	0.0617229	0.0617595	0.0617524	0.0617776	0.0617754	0.0617957	0.0618426	0.0618002	0.0617229	0.0617595	0.0617524	0.0617776	0.0617754	0.0617957	0.0618426	0.0618002	0.0617229	0.0617595	0.0617524	0.0617776	0.0617754	0.0617957	0.0618426	0.0618002	0.0617229	0.0617595	0.0617524	0.0617776	0.0617754	0.0617957	0.0618426	0.0618428	0.0617229	0.0617595	0.0617524	0.0617776	0.0617754	0.0617957	0.0618426	0.0618426	0.0617229	0.0617595	0.0617524	0.0617776	0.0617754	0.0617957	0.0618426	0.0618426	0.0617229	0.0617595	0.0617524	0.0617776	0.0617754	0.0617957	0.0618426	0.0618426	0.0617229	0.0617595	0.0617524	0.0617776	0.0617754	0.0617957	0.0618426	0.0618426	0.0617229	0.0617595	0.0617524	0.0617776	0.0617754	0.0617957	0.0618426	0.0618426	0.0617229	0.0617595	0.0617524	0.0617776	0.0617754	0.0617957	0.0618426	0.0618426	0.0617229	0.0617595	0.0617524	0.0617776	0.0617754	0.0617957	0.0618426	0.0618426	0.0617229	0.0617595	0.0617524	0.0617776	0.0617754	0.0617957	0.0618426	0.0618426	0	0	0	0	0	0	0	0	0.0102489	0.0102489	0.0102489	0.0102489	0.0102489	0.0102489	0.0102489	0.0102489	0.0102482	0.0102482	0.0102482	0.0102482	0.0102482	0.0102482	0.0102482	0.0102482	0.0102482	0.0102482	0.0102482	0.0102482	0.0102482	0.0102482	0.0102482	0.0102482	0.010295	0.010295	0.010295	0.010295	0.010295	0.010295	0.010295	0.010295	0.0102951	0.0102951	0.0102951	0.0102951	0.0102951	0.0102951	0.0102951	0.0102951	0.0102951	0.0102951	0.0102951	0.0102951	0.0102951	0.0102951	0.0102951	0.0102951	0.0102951	0.0102951	0.0102951	0.0102951	0.0102951	0.0102951	0.0102951	0.0102951	0.0102951	0.0102951	0.0102951	0.0102951	0.0102951	0.0102951	0.0102951	0.0102951	0.0102951	0.0102951	0.0102951	0.0102951	0.0102951	0.0102951	0.0102951	0.0102951	0.524041	0.858976	1.12601	-0.17216	0.759767	-0.766688	-0.473153	-0.0975319	0.149421	0.719919	1.14265	-0.192946	0.488822	-0.769118	-0.577684	-0.0841139	0.308744	1.05733	1.1423	-0.192773	0.468938	-0.769209	-0.577693	-0.0841118	0.410025	0.626471	1.1423	-0.192771	0.463299	-0.769212	-0.577693	-0.0841118	0.439387	0.992358	1.1423	-0.192771	0.461105	-0.769212	-0.577693	-0.0841118	0.443909	0.658	1.1423	-0.192771	0.460201	-0.769212	-0.577693	-0.0841118	0.444457	0.967632	1.1423	-0.192771	0.459819	-0.769212	-0.577693	-0.0841118	0.44452	0.663702	1.1423	-0.192771	0.459657	-0.769212	-0.577693	-0.0841118	0.444528	0.929388	1.11468	-0.192771	0.459588	-0.769212	-0.577693	-0.0841118	0.475024	0.485056	0.511724	-0.186403	0.480609	-0.679715	-0.560829	0.245199	0.483195	0.471135	0.758979	-0.180055	0.463805	-0.610282	-0.544809	0.290216	0.493799	0.497963	0.725685	-0.167425	0.435281	-0.517392	-0.511063	0.269587	0.515461	0.556997	0.731839	-0.119788	0.343289	-0.4247	-0.364979	0.270994	0.572428	0.0327113	0.711408	-0.00805657	0.0612721	-0.0288216	-0.0138473	0.27089	-0.000801206	0.00465326	0.208752	-0.00765112	-0.00518385	-0.132422	-0.034381	0.270897	0.00775117	0.0101368	0.244493	0.010205	0.0101703	-0.00220479	0.0101739	-0.492258	0.00775637	0.0101673	0.00993177	0.0102215	0.0102027	0.00772987	0.01034	-0.56851	0.0077528	0.0101673	0.00768714	0.0102216	0.0102027	0.00782073	0.0103406	-0.669279	0.0077528	0.0101673	0.0075929	0.0102216	0.0102027	0.00781847	0.0103406	-0.663817	0.0077528	0.0101673	0.00759259	0.0102216	0.0102027	0.00781844	0.0103406	-0.208621	0.0100366	0.0101866	0.010238	0.0103297	0.0102355	0.0103943	0.0104037	0.286468	0.0102318	0.0101865	0.010241	0.0103298	0.0102355	0.0103978	0.010404	-0.321586	0.0102317	0.0101865	0.010241	0.0103298	0.0102355	0.0103978	0.010404	0.00138773	0.0102317	0.0101865	0.0101357	0.0103298	0.0102355	0.0103978	0.010404	0.0103328	0.0102317	0.0101865	0.0101357	0.0103298	0.0102355	0.0103978	0.010404	0.0103497	0.0102317	0.0101865	0.0101357	0.0103298	0.0102355	0.0103978	0.010404	0.0105595	0.0102317	0.0101865	0.0101357	0.0103298	0.0102355	0.0103978	0.010404	0.0105595	0.0102317	0.0101865	0.0101357	0.0103298	0.0102355	0.0103978	0.010404	0.0105595	0.0102317	0.0101865	0.0101357	0.0103298	0.0102355	0.0103978	0.010404	0.0105595	0.0102317	0.0101865	0.0101357	0.0103298	0.0102355	0.0103978	0.010404	0.0105595	0.0102317	0.0101865	0.0101357	0.0103298	0.0102355	0.0103978	0.010404	0.0105595	0.0102317	0.0101865	0.0101357	0.0103298	0.0102355	0.0103978	0.010404	0.0104042	0.0102317	0.0101865	0.0101357	0.0103298	0.0102355	0.0103978	0.010404	0.010404	0.0102317	0.0101865	0.0101357	0.0103298	0.0102355	0.0103978	0.010404	0.010404	0.0102317	0.0101865	0.0101357	0.0103298	0.0102355	0.0103978	0.010404	0.010404	0.0102317	0.0101865	0.0101357	0.0103298	0.0102355	0.0103978	0.010404	0.010404	0.0102317	0.0101865	0.0101357	0.0103298	0.0102355	0.0103978	0.010404	0.010404	0.0102317	0.0101865	0.0101357	0.0103298	0.0102355	0.0103978	0.010404	0.010404	0.0102317	0.0101865	0.0101357	0.0103298	0.0102355	0.0103978	0.010404	0.010404	0.0102317	0.0101865	0.0101357	0.0103298	0.0102355	0.0103978	0.010404	0.010404	0	0	0	0	0	0	0	0	0.00298279	0.00298279	0.00298279	0.00298279	0.00298279	0.00298279	0.00298279	0.00298279	0.00299601	0.00299601	0.00299601	0.00299601	0.00299601	0.00299601	0.00299601	0.00299601	0.00299603	0.00299603	0.00299603	0.00299603	0.00299603	0.00299603	0.00299603	0.00299603	0.0029965	0.0029965	0.0029965	0.0029965	0.0029965	0.0029965	0.0029965	0.0029965	0.00299651	0.00299651	0.00299651	0.00299651	0.00299651	0.00299651	0.00299651	0.00299651	0.00299651	0.00299651	0.00299651	0.00299651	0.00299651	0.00299651	0.00299651	0.00299651	0.00299651	0.00299651	0.00299651	0.00299651	0.00299651	0.00299651	0.00299651	0.00299651	0.00299651	0.00299651	0.00299651	0.00299651	0.00299651	0.00299651	0.00299651	0.00299651	0.00299651	0.00299651	0.00299651	0.00299651	0.00299651	0.00299651	0.00299651	0.00299651	0.495003	-0.185504	-0.00711873	0.0879499	-0.241771	0.116996	-0.0544978	-0.387623	0.554666	0.39167	-0.00820079	0.0744669	-0.468277	0.118705	0.0436583	-0.426406	0.547428	0.0734986	-0.00817412	0.0744536	-0.468118	0.11864	0.0437278	-0.426408	0.539732	0.449942	-0.00817481	0.0744534	-0.467694	0.118638	0.0437278	-0.426408	0.537498	0.121774	-0.00817478	0.0744534	-0.467528	0.118638	0.0437278	-0.426408	0.53716	0.420293	-0.00817478	0.0744534	-0.467459	0.118638	0.0437278	-0.426408	0.537119	0.140478	-0.00817478	0.0744534	-0.467431	0.118638	0.0437278	-0.426408	0.537114	0.407027	-0.00817478	0.0744534	-0.467418	0.118638	0.0437278	-0.426408	0.537114	0.150396	0.0174719	0.0744534	-0.467413	0.118638	0.0437278	-0.426408	0.52937	0.493583	0.462728	0.0718865	-0.457297	0.0449402	0.0408206	-0.349121	0.526159	0.529295	0.27603	0.0693038	-0.441131	0.000989765	0.0396661	-0.394845	0.52198	0.516435	0.367543	0.0642608	-0.413126	-0.00403177	0.0374055	-0.393287	0.513376	0.477382	0.321343	0.0455355	-0.32364	0.0244057	0.0271263	-0.393392	0.489134	0.037229	0.343421	0.00411452	-0.048546	-0.0995833	0.00414922	-0.393384	0.000815801	0.003743	-0.0682448	0.0031617	0.00112586	0.0518101	0.0131629	-0.393385	0.00341089	0.00301224	-0.243242	0.00301799	0.00305411	0.00134859	0.00284134	-0.143203	0.00356045	0.00306411	0.000598782	0.00302317	0.00304518	0.00338661	0.00304839	0.0192957	0.00355949	0.00306419	0.00353999	0.00302314	0.00304517	0.00350583	0.00304903	0.0429118	0.00355945	0.00306419	0.00351177	0.00302314	0.00304517	0.00350608	0.00304903	0.0331881	0.00355946	0.00306419	0.00351099	0.00302314	0.00304517	0.00350606	0.00304903	-0.356469	0.00291152	0.00294442	0.00312328	0.00297885	0.00305975	0.00302436	0.00301486	-0.381602	0.00292418	0.00294422	0.00312516	0.00297883	0.0030598	0.00302554	0.00301492	0.0826682	0.0029242	0.00294422	0.00312516	0.00297883	0.0030598	0.00302554	0.00301492	-0.00192419	0.0029242	0.00294422	0.00300293	0.00297883	0.0030598	0.00302554	0.00301492	0.0029819	0.0029242	0.00294422	0.00300284	0.00297883	0.0030598	0.00302554	0.00301492	0.00298478	0.0029242	0.00294422	0.00300284	0.00297883	0.0030598	0.00302554	0.00301492	0.00287074	0.0029242	0.00294422	0.00300284	0.00297883	0.0030598	0.00302554	0.00301492	0.0028707	0.0029242	0.00294422	0.00300284	0.00297883	0.0030598	0.00302554	0.00301492	0.0028707	0.0029242	0.00294422	0.00300284	0.00297883	0.0030598	0.00302554	0.00301492	0.0028707	0.0029242	0.00294422	0.00300284	0.00297883	0.0030598	0.00302554	0.00301492	0.0028707	0.0029242	0.00294422	0.00300284	0.00297883	0.0030598	0.00302554	0.00301492	0.0028707	0.0029242	0.00294422	0.00300284	0.00297883	0.0030598	0.00302554	0.00301492	0.00301484	0.0029242	0.00294422	0.00300284	0.00297883	0.0030598	0.00302554	0.00301492	0.00301492	0.0029242	0.00294422	0.00300284	0.00297883	0.0030598	0.00302554	0.00301492	0.00301492	0.0029242	0.00294422	0.00300284	0.00297883	0.0030598	0.00302554	0.00301492	0.00301492	0.0029242	0.00294422	0.00300284	0.00297883	0.0030598	0.00302554	0.00301492	0.00301492	0.0029242	0.00294422	0.00300284	0.00297883	0.0030598	0.00302554	0.00301492	0.00301492	0.0029242	0.00294422	0.00300284	0.00297883	0.0030598	0.00302554	0.00301492	0.00301492	0.0029242	0.00294422	0.00300284	0.00297883	0.0030598	0.00302554	0.00301492	0.00301492	0.0029242	0.00294422	0.00300284	0.00297883	0.0030598	0.00302554	0.00301492	0.00301492	0	0	0	0	0	0	0	0	-0.0237339	-0.0237339	-0.0237339	-0.0237339	-0.0237339	-0.0237339	-0.0237339	-0.0237339	-0.023741	-0.023741	-0.023741	-0.023741	-0.023741	-0.023741	-0.023741	-0.023741	-0.023741	-0.023741	-0.023741	-0.023741	-0.023741	-0.023741	-0.023741	-0.023741	-0.0237799	-0.0237799	-0.0237799	-0.0237799	-0.0237799	-0.0237799	-0.0237799	-0.0237799	-0.0237799	-0.0237799	-0.0237799	-0.0237799	-0.0237799	-0.0237799	-0.0237799	-0.0237799	-0.0237799	-0.0237799	-0.0237799	-0.0237799	-0.0237799	-0.0237799	-0.0237799	-0.0237799	-0.0237799	-0.0237799	-0.0237799	-0.0237799	-0.0237799	-0.0237799	-0.0237799	-0.0237799	-0.0237799	-0.0237799	-0.0237799	-0.0237799	-0.0237799	-0.0237799	-0.0237799	-0.0237799	-0.0237799	-0.0237799	-0.0237799	-0.0237799	-0.0237799	-0.0237799	-0.0237799	-0.0237799	-0.550387	-0.773648	-1.09576	0.290558	-0.672863	0.225533	-0.152591	-0.39455	-0.479058	-0.792502	-1.09363	0.314116	-0.347616	0.228941	-0.0843296	-0.42889	-0.456335	-1.03332	-1.09368	0.314141	-0.34832	0.229046	-0.0843247	-0.428891	-0.441527	-0.675964	-1.09368	0.314142	-0.349137	0.229049	-0.0843247	-0.428891	-0.437225	-0.968915	-1.09368	0.314142	-0.349456	0.229049	-0.0843247	-0.428891	-0.43657	-0.698596	-1.09368	0.314142	-0.349588	0.229049	-0.0843247	-0.428891	-0.436491	-0.941169	-1.09368	0.314142	-0.349643	0.229049	-0.0843247	-0.428891	-0.436481	-0.689595	-1.09368	0.314142	-0.349667	0.229049	-0.0843247	-0.428891	-0.43648	-0.870684	-1.07503	0.314142	-0.349677	0.229049	-0.0843247	-0.428891	-0.463195	-0.458114	-0.764136	0.303367	-0.335827	0.169414	-0.0855787	-0.0774465	-0.476607	-0.465698	-0.882338	0.292237	-0.324711	0.146606	-0.0837958	-0.0319956	-0.494056	-0.52257	-0.809688	0.270569	-0.305232	0.163671	-0.0796582	-0.0350172	-0.529918	-0.672897	-0.82517	0.190204	-0.242139	0.173497	-0.0607346	-0.034805	-0.628858	-0.0513435	-0.80301	0.00309506	-0.0517012	-0.100791	-0.0224496	-0.0348206	0.00153061	-0.00540967	-0.612747	0.0125873	-0.00181648	0.216672	0.0532419	-0.0348195	-0.0205861	-0.0236015	-0.178486	-0.0235073	-0.023614	0.00330987	-0.0232454	0.0391015	-0.0205725	-0.0236532	-0.0228042	-0.0235854	-0.023631	-0.0204236	-0.0236888	0.162662	-0.0205679	-0.0236532	-0.0205082	-0.0235856	-0.023631	-0.0205385	-0.0236898	0.170363	-0.0205679	-0.0236532	-0.0203657	-0.0235856	-0.023631	-0.0205351	-0.0236898	0.16144	-0.0205679	-0.0236532	-0.0203651	-0.0235856	-0.023631	-0.0205351	-0.0236898	-0.104731	-0.0234707	-0.0237036	-0.0236842	-0.0238401	-0.0237252	-0.0238802	-0.0238483	-0.0201014	-0.0237458	-0.0237035	-0.0236872	-0.0238402	-0.0237253	-0.0238834	-0.0238486	0.293873	-0.0237459	-0.0237035	-0.0236872	-0.0238402	-0.0237253	-0.0238834	-0.0238486	-0.00922946	-0.0237459	-0.0237035	-0.0236619	-0.0238402	-0.0237253	-0.0238834	-0.0238486	-0.0236927	-0.0237459	-0.0237035	-0.023662	-0.0238402	-0.0237253	-0.0238834	-0.0238486	-0.0237043	-0.0237459	-0.0237035	-0.023662	-0.0238402	-0.0237253	-0.0238834	-0.0238486	-0.0239361	-0.0237459	-0.0237035	-0.023662	-0.0238402	-0.0237253	-0.0238834	-0.0238486	-0.0239364	-0.0237459	-0.0237035	-0.023662	-0.0238402	-0.0237253	-0.0238834	-0.0238486	-0.0239364	-0.0237459	-0.0237035	-0.023662	-0.0238402	-0.0237253	-0.0238834	-0.0238486	-0.0239364	-0.0237459	-0.0237035	-0.023662	-0.0238402	-0.0237253	-0.0238834	-0.0238486	-0.0239364	-0.0237459	-0.0237035	-0.023662	-0.0238402	-0.0237253	-0.0238834	-0.0238486	-0.0239364	-0.0237459	-0.0237035	-0.023662	-0.0238402	-0.0237253	-0.0238834	-0.0238486	-0.0238488	-0.0237459	-0.0237035	-0.023662	-0.0238402	-0.0237253	-0.0238834	-0.0238486	-0.0238486	-0.0237459	-0.0237035	-0.023662	-0.0238402	-0.0237253	-0.0238834	-0.0238486	-0.0238486	-0.0237459	-0.0237035	-0.023662	-0.0238402	-0.0237253	-0.0238834	-0.0238486	-0.0238486	-0.0237459	-0.0237035	-0.023662	-0.0238402	-0.0237253	-0.0238834	-0.0238486	-0.0238486	-0.0237459	-0.0237035	-0.023662	-0.0238402	-0.0237253	-0.0238834	-0.0238486	-0.0238486	-0.0237459	-0.0237035	-0.023662	-0.0238402	-0.0237253	-0.0238834	-0.0238486	-0.0238486	-0.0237459	-0.0237035	-0.023662	-0.0238402	-0.0237253	-0.0238834	-0.0238486	-0.0238486	-0.0237459	-0.0237035	-0.023662	-0.0238402	-0.0237253	-0.0238834	-0.0238486	-0.0238486	0	0	0	0	0	0	0	0	0.00680102	0.00680102	0.00680102	0.00680102	0.00680102	0.00680102	0.00680102	0.00680102	0.00679042	0.00679042	0.00679042	0.00679042	0.00679042	0.00679042	0.00679042	0.00679042	0.0067904	0.0067904	0.0067904	0.0067904	0.0067904	0.0067904	0.0067904	0.0067904	0.00682019	0.00682019	0.00682019	0.00682019	0.00682019	0.00682019	0.00682019	0.00682019	0.0068202	0.0068202	0.0068202	0.0068202	0.0068202	0.0068202	0.0068202	0.0068202	0.0068202	0.0068202	0.0068202	0.0068202	0.0068202	0.0068202	0.0068202	0.0068202	0.0068202	0.0068202	0.0068202	0.0068202	0.0068202	0.0068202	0.0068202	0.0068202	0.0068202	0.0068202	0.0068202	0.0068202	0.0068202	0.0068202	0.0068202	0.0068202	0.0068202	0.0068202	0.0068202	0.0068202	0.0068202	0.0068202	0.0068202	0.0068202	0.0930314	0.0736515	-0.11842	0.897941	0.120096	0.336291	-0.478182	-0.221948	0.16867	-0.36649	-0.102484	0.914333	0.338034	0.347907	-0.566495	-0.220805	0.321766	-0.16089	-0.10283	0.914503	0.321406	0.347971	-0.566452	-0.220803	0.421133	-0.133613	-0.102821	0.914505	0.315885	0.347973	-0.566452	-0.220803	0.44995	-0.0972777	-0.102821	0.914505	0.313736	0.347973	-0.566452	-0.220803	0.454378	-0.11517	-0.102821	0.914505	0.31285	0.347973	-0.566452	-0.220803	0.454914	-0.0524582	-0.102821	0.914505	0.312476	0.347973	-0.566452	-0.220803	0.454976	-0.0354821	-0.102821	0.914505	0.312317	0.347973	-0.566452	-0.220803	0.454983	0.175649	-0.122369	0.914505	0.312249	0.347973	-0.566452	-0.220803	0.384313	0.467653	-0.572199	0.883684	0.341616	0.378707	-0.551838	1.1448	0.345156	0.374265	-0.371854	0.851537	0.328565	0.450696	-0.536553	1.24981	0.294187	0.20414	-0.385465	0.788985	0.309105	0.548376	-0.504113	1.22955	0.189314	-0.267167	-0.371245	0.557555	0.245442	0.50648	-0.362619	1.23095	-0.102768	0.0193697	-0.379402	0.0480659	0.046455	-0.054523	-0.0209365	1.23084	0.00568731	-0.00225011	-0.358061	0.037142	-0.00618557	0.632304	0.155051	1.23085	0.0061651	0.00678514	0.183382	0.00688802	0.00685904	0.0109979	0.00762638	0.544011	0.00607685	0.00671138	0.00688399	0.00678705	0.00689313	0.00680994	0.00705773	0.504201	0.00607742	0.00671127	0.00693592	0.00678677	0.00689313	0.00681654	0.00705683	0.416591	0.00607744	0.00671127	0.00695983	0.00678677	0.00689313	0.00681666	0.00705684	0.418317	0.00607743	0.00671127	0.00696025	0.00678677	0.00689313	0.00681667	0.00705683	0.760272	0.00685628	0.00683606	0.00707442	0.00667914	0.0068541	0.00667602	0.0068394	1.25025	0.00675104	0.00683624	0.00707734	0.00667895	0.00685403	0.00667537	0.00683916	0.787693	0.0067508	0.00683624	0.00707734	0.00667895	0.00685403	0.00667537	0.00683916	0.0124038	0.0067508	0.00683624	0.00686099	0.00667895	0.00685403	0.00667537	0.00683916	0.0069337	0.0067508	0.00683624	0.00686086	0.00667895	0.00685403	0.00667537	0.00683916	0.0069243	0.0067508	0.00683624	0.00686086	0.00667895	0.00685403	0.00667537	0.00683916	0.00681385	0.0067508	0.00683624	0.00686086	0.00667895	0.00685403	0.00667537	0.00683916	0.0068135	0.0067508	0.00683624	0.00686086	0.00667895	0.00685403	0.00667537	0.00683916	0.0068135	0.0067508	0.00683624	0.00686086	0.00667895	0.00685403	0.00667537	0.00683916	0.0068135	0.0067508	0.00683624	0.00686086	0.00667895	0.00685403	0.00667537	0.00683916	0.0068135	0.0067508	0.00683624	0.00686086	0.00667895	0.00685403	0.00667537	0.00683916	0.0068135	0.0067508	0.00683624	0.00686086	0.00667895	0.00685403	0.00667537	0.00683916	0.00683902	0.0067508	0.00683624	0.00686086	0.00667895	0.00685403	0.00667537	0.00683916	0.00683916	0.0067508	0.00683624	0.00686086	0.00667895	0.00685403	0.00667537	0.00683916	0.00683916	0.0067508	0.00683624	0.00686086	0.00667895	0.00685403	0.00667537	0.00683916	0.00683916	0.0067508	0.00683624	0.00686086	0.00667895	0.00685403	0.00667537	0.00683916	0.00683916	0.0067508	0.00683624	0.00686086	0.00667895	0.00685403	0.00667537	0.00683916	0.00683916	0.0067508	0.00683624	0.00686086	0.00667895	0.00685403	0.00667537	0.00683916	0.00683916	0.0067508	0.00683624	0.00686086	0.00667895	0.00685403	0.00667537	0.00683916	0.00683916	0.0067508	0.00683624	0.00686086	0.00667895	0.00685403	0.00667537	0.00683916	0.00683916	0	0	0	0	0	0	0	0	0.0201438	0.0201438	0.0201438	0.0201438	0.0201438	0.0201438	0.0201438	0.0201438	0.0201277	0.0201277	0.0201277	0.0201277	0.0201277	0.0201277	0.0201277	0.0201277	0.0201277	0.0201277	0.0201277	0.0201277	0.0201277	0.0201277	0.0201277	0.0201277	0.0201746	0.0201746	0.0201746	0.0201746	0.0201746	0.0201746	0.0201746	0.0201746	0.0201746	0.0201746	0.0201746	0.0201746	0.0201746	0.0201746	0.0201746	0.0201746	0.0201746	0.0201746	0.0201746	0.0201746	0.0201746	0.0201746	0.0201746	0.0201746	0.0201746	0.0201746	0.0201746	0.0201746	0.0201746	0.0201746	0.0201746	0.0201746	0.0201746	0.0201746	0.0201746	0.0201746	0.0201746	0.0201746	0.0201746	0.0201746	0.0201746	0.0201746	0.0201746	0.0201746	0.0201746	0.0201746	0.0201746	0.0201746	-0.067193	0.691268	0.55645	0.48933	0.725498	0.158015	-0.132273	0.531089	-0.0372319	-0.207574	0.565922	0.501915	0.927987	0.164117	-0.337655	0.595164	0.048921	0.404792	0.565716	0.502017	0.91836	0.164169	-0.337688	0.595168	0.108182	-0.138429	0.565721	0.502018	0.915069	0.16417	-0.337688	0.595168	0.125367	0.373967	0.565721	0.502018	0.913788	0.164171	-0.337688	0.595168	0.128005	-0.0818461	0.565721	0.502018	0.91326	0.164171	-0.337688	0.595168	0.128324	0.377068	0.565721	0.502018	0.913037	0.164171	-0.337688	0.595168	0.128361	-0.0086467	0.565721	0.502018	0.912942	0.164171	-0.337688	0.595168	0.128365	0.515051	0.514506	0.502018	0.912901	0.164171	-0.337688	0.595168	0.0901257	0.190763	-0.432739	0.485336	0.912488	0.292117	-0.324858	1.34024	0.0686396	0.0844108	-0.0341598	0.467819	0.879967	0.400849	-0.315461	1.42871	0.0406706	-0.00926943	-0.187572	0.433702	0.826039	0.456014	-0.295938	1.41663	-0.0168718	-0.268042	-0.118796	0.307502	0.651931	0.363874	-0.210853	1.41746	-0.176899	0.0152238	-0.161116	0.0367104	0.116571	0.138947	-0.00077551	1.4174	0.00303684	-0.00218853	0.213262	0.0203559	-0.0038329	0.347026	0.0849723	1.4174	0.0171438	0.0200173	0.489109	0.0200088	0.0200432	0.00595234	0.0206118	0.684723	0.0169091	0.0199386	0.0218547	0.0199768	0.0200883	0.0175962	0.0202448	0.40697	0.0169075	0.0199385	0.0176335	0.0199767	0.0200883	0.0175596	0.020244	0.323781	0.0169076	0.0199385	0.0175857	0.0199767	0.0200883	0.0175572	0.020244	0.340889	0.0169076	0.0199385	0.0175864	0.0199767	0.0200883	0.0175572	0.020244	1.13609	0.0200921	0.0202003	0.0202044	0.0201117	0.0201102	0.0200833	0.0202056	1.40722	0.0201714	0.0202006	0.0202068	0.0201117	0.0201102	0.0200835	0.0202055	0.428985	0.0201713	0.0202006	0.0202068	0.0201117	0.0201102	0.0200835	0.0202055	0.0198415	0.0201713	0.0202006	0.0201417	0.0201117	0.0201102	0.0200835	0.0202055	0.0202074	0.0201713	0.0202006	0.0201417	0.0201117	0.0201102	0.0200835	0.0202055	0.0202023	0.0201713	0.0202006	0.0201417	0.0201117	0.0201102	0.0200835	0.0202055	0.0203625	0.0201713	0.0202006	0.0201417	0.0201117	0.0201102	0.0200835	0.0202055	0.0203624	0.0201713	0.0202006	0.0201417	0.0201117	0.0201102	0.0200835	0.0202055	0.0203624	0.0201713	0.0202006	0.0201417	0.0201117	0.0201102	0.0200835	0.0202055	0.0203624	0.0201713	0.0202006	0.0201417	0.0201117	0.0201102	0.0200835	0.0202055	0.0203624	0.0201713	0.0202006	0.0201417	0.0201117	0.0201102	0.0200835	0.0202055	0.0203624	0.0201713	0.0202006	0.0201417	0.0201117	0.0201102	0.0200835	0.0202055	0.0202056	0.0201713	0.0202006	0.0201417	0.0201117	0.0201102	0.0200835	0.0202055	0.0202055	0.0201713	0.0202006	0.0201417	0.0201117	0.0201102	0.0200835	0.0202055	0.0202055	0.0201713	0.0202006	0.0201417	0.0201117	0.0201102	0.0200835	0.0202055	0.0202055	0.0201713	0.0202006	0.0201417	0.0201117	0.0201102	0.0200835	0.0202055	0.0202055	0.0201713	0.0202006	0.0201417	0.0201117	0.0201102	0.0200835	0.0202055	0.0202055	0.0201713	0.0202006	0.0201417	0.0201117	0.0201102	0.0200835	0.0202055	0.0202055	0.0201713	0.0202006	0.0201417	0.0201117	0.0201102	0.0200835	0.0202055	0.0202055	0.0201713	0.0202006	0.0201417	0.0201117	0.0201102	0.0200835	0.0202055	0.0202055	0	0	0	0	0	0	0	0	0.00852182	0.00852182	0.00852182	0.00852182	0.00852182	0.00852182	0.00852182	0.00852182	0.00849715	0.00849715	0.00849715	0.00849715	0.00849715	0.00849715	0.00849715	0.00849715	0.0084971	0.0084971	0.0084971	0.0084971	0.0084971	0.0084971	0.0084971	0.0084971	0.00851673	0.00851673	0.00851673	0.00851673	0.00851673	0.00851673	0.00851673	0.00851673	0.00851672	0.00851672	0.00851672	0.00851672	0.00851672	0.00851672	0.00851672	0.00851672	0.00851672	0.00851672	0.00851672	0.00851672	0.00851672	0.00851672	0.00851672	0.00851672	0.00851672	0.00851672	0.00851672	0.00851672	0.00851672	0.00851672	0.00851672	0.00851672	0.00851672	0.00851672	0.00851672	0.00851672	0.00851672	0.00851672	0.00851672	0.00851672	0.00851672	0.00851672	0.00851672	0.00851672	0.00851672	0.00851672	0.00851672	0.00851672	-0.69832	0.426544	0.0690547	0.327099	0.537631	0.230059	0.0943441	0.795192	-0.623538	-0.760545	0.0721846	0.356046	0.993357	0.233616	-0.121297	0.876002	-0.599937	-0.10055	0.0721107	0.356082	0.991997	0.233746	-0.121387	0.876007	-0.578584	-0.738086	0.0721126	0.356083	0.990819	0.233749	-0.121387	0.876007	-0.572386	-0.150697	0.0721125	0.356083	0.990359	0.233749	-0.121387	0.876007	-0.571444	-0.676965	0.0721125	0.356083	0.990169	0.233749	-0.121387	0.876007	-0.571331	-0.15918	0.0721125	0.356083	0.990089	0.233749	-0.121387	0.876007	-0.571318	-0.611748	0.0721125	0.356083	0.990055	0.233749	-0.121387	0.876007	-0.571316	-0.0554804	0.0176671	0.356083	0.99004	0.233749	-0.121387	0.876007	-0.601103	-0.494907	-0.933925	0.344349	0.973747	0.373026	-0.114104	1.25401	-0.616296	-0.604108	-0.532096	0.332019	0.939065	0.475307	-0.110777	1.35123	-0.636063	-0.668851	-0.724033	0.307937	0.880585	0.493528	-0.104135	1.34689	-0.676679	-0.839679	-0.630085	0.218658	0.692665	0.370659	-0.0744619	1.34719	-0.788348	-0.0357844	-0.676567	0.0253127	0.114602	0.207249	-0.000849281	1.34717	0.00168188	-0.00673358	0.154306	0.0142472	-0.00241388	0.245557	0.0602374	1.34717	0.00667589	0.00843481	0.523991	0.00840392	0.00840252	0.00373433	0.00903289	0.789398	0.00635504	0.00831626	0.0122299	0.00836945	0.00843462	0.00704021	0.00850507	0.449649	0.00635595	0.0083161	0.00692816	0.00836944	0.00843462	0.00686768	0.00850367	0.395195	0.00635602	0.0083161	0.00695045	0.00836944	0.00843462	0.00686637	0.00850367	0.415598	0.00635601	0.0083161	0.00695182	0.00836944	0.00843462	0.00686641	0.00850367	1.24506	0.00862008	0.00861988	0.00843186	0.00847696	0.00842552	0.00839171	0.00848844	1.32368	0.0086047	0.00862032	0.00843089	0.00847694	0.00842542	0.00838966	0.00848825	0.332172	0.0086046	0.00862032	0.00843089	0.00847694	0.00842542	0.00838966	0.00848825	0.0159308	0.0086046	0.00862032	0.00853478	0.00847694	0.00842542	0.00838966	0.00848825	0.00854517	0.0086046	0.00862032	0.0085349	0.00847694	0.00842542	0.00838966	0.00848825	0.00853343	0.0086046	0.00862032	0.0085349	0.00847694	0.00842542	0.00838966	0.00848825	0.00869836	0.0086046	0.00862032	0.0085349	0.00847694	0.00842542	0.00838966	0.00848825	0.00869832	0.0086046	0.00862032	0.0085349	0.00847694	0.00842542	0.00838966	0.00848825	0.00869832	0.0086046	0.00862032	0.0085349	0.00847694	0.00842542	0.00838966	0.00848825	0.00869832	0.0086046	0.00862032	0.0085349	0.00847694	0.00842542	0.00838966	0.00848825	0.00869832	0.0086046	0.00862032	0.0085349	0.00847694	0.00842542	0.00838966	0.00848825	0.00869832	0.0086046	0.00862032	0.0085349	0.00847694	0.00842542	0.00838966	0.00848825	0.00848833	0.0086046	0.00862032	0.0085349	0.00847694	0.00842542	0.00838966	0.00848825	0.00848825	0.0086046	0.00862032	0.0085349	0.00847694	0.00842542	0.00838966	0.00848825	0.00848825	0.0086046	0.00862032	0.0085349	0.00847694	0.00842542	0.00838966	0.00848825	0.00848825	0.0086046	0.00862032	0.0085349	0.00847694	0.00842542	0.00838966	0.00848825	0.00848825	0.0086046	0.00862032	0.0085349	0.00847694	0.00842542	0.00838966	0.00848825	0.00848825	0.0086046	0.00862032	0.0085349	0.00847694	0.00842542	0.00838966	0.00848825	0.00848825	0.0086046	0.00862032	0.0085349	0.00847694	0.00842542	0.00838966	0.00848825	0.00848825	0.0086046	0.00862032	0.0085349	0.00847694	0.00842542	0.00838966	0.00848825	0.00848825	0	0	0	0	0	0	0	0	-0.0341664	-0.0341664	-0.0341664	-0.0341664	-0.0341664	-0.0341664	-0.0341664	-0.0341664	-0.0341683	-0.0341683	-0.0341683	-0.0341683	-0.0341683	-0.0341683	-0.0341683	-0.0341683	-0.0341683	-0.0341683	-0.0341683	-0.0341683	-0.0341683	-0.0341683	-0.0341683	-0.0341683	-0.0342655	-0.0342655	-0.0342655	-0.0342655	-0.0342655	-0.0342655	-0.0342655	-0.0342655	-0.0342656	-0.0342656	-0.0342656	-0.0342656	-0.0342656	-0.0342656	-0.0342656	-0.0342656	-0.0342656	-0.0342656	-0.0342656	-0.0342656	-0.0342656	-0.0342656	-0.0342656	-0.0342656	-0.0342656	-0.0342656	-0.0342656	-0.0342656	-0.0342656	-0.0342656	-0.0342656	-0.0342656	-0.0342656	-0.0342656	-0.0342656	-0.0342656	-0.0342656	-0.0342656	-0.0342656	-0.0342656	-0.0342656	-0.0342656	-0.0342656	-0.0342656	-0.0342656	-0.0342656	-0.0342656	-0.0342656	-1.24156	-1.18174	-1.53343	-0.693228	-1.04403	0.327708	0.828876	0.307732	-1.01404	-0.998664	-1.56184	-0.668746	-0.682333	0.318269	0.989287	0.298186	-1.28712	-1.44362	-1.56124	-0.669042	-0.648949	0.31839	0.989203	0.298183	-1.46057	-1.13474	-1.56125	-0.669046	-0.639296	0.318394	0.989203	0.298183	-1.51085	-1.44847	-1.56125	-0.669046	-0.635541	0.318394	0.989203	0.298183	-1.5186	-1.17563	-1.56125	-0.669046	-0.633993	0.318394	0.989203	0.298183	-1.51953	-1.47065	-1.56125	-0.669046	-0.63334	0.318394	0.989203	0.298183	-1.51964	-1.25134	-1.56125	-0.669046	-0.633062	0.318394	0.989203	0.298183	-1.51965	-1.64502	-1.52235	-0.669046	-0.632943	0.318394	0.989203	0.298183	-1.48081	-1.55136	-0.637145	-0.646486	-0.678886	0.221864	0.960931	-1.25479	-1.45205	-1.46848	-1.0081	-0.622707	-0.654506	0.102104	0.933532	-1.34202	-1.41459	-1.33636	-0.978268	-0.57666	-0.616002	-0.063035	0.875703	-1.30666	-1.33735	-0.950693	-0.977982	-0.407109	-0.490087	-0.104434	0.625251	-1.30909	-1.11869	-0.108357	-0.952326	-0.0463159	-0.102529	0.079768	0.0153461	-1.30891	-0.00501456	-0.00760817	-0.159645	-0.0275289	0.00883477	-0.463877	-0.112454	-1.30892	-0.029571	-0.033987	-0.35388	-0.0340915	-0.0341312	-0.00877153	-0.0345648	-0.07058	-0.0295717	-0.0340028	-0.031732	-0.0340532	-0.0341999	-0.0301235	-0.034531	0.00930192	-0.0295656	-0.0340027	-0.0303892	-0.0340531	-0.0341999	-0.0303647	-0.0345317	0.174445	-0.0295656	-0.0340027	-0.0302211	-0.0340531	-0.0341999	-0.0303609	-0.0345317	0.168589	-0.0295656	-0.0340027	-0.0302203	-0.0340531	-0.0341999	-0.0303608	-0.0345317	-0.487762	-0.0338241	-0.0341071	-0.0345151	-0.0341703	-0.0342595	-0.0342776	-0.0344337	-1.3402	-0.0340668	-0.0341071	-0.034524	-0.0341702	-0.0342595	-0.0342828	-0.0344339	-0.447902	-0.0340666	-0.0341071	-0.034524	-0.0341702	-0.0342595	-0.0342828	-0.0344339	-0.0196897	-0.0340666	-0.0341071	-0.0341041	-0.0341702	-0.0342595	-0.0342828	-0.0344339	-0.0343482	-0.0340666	-0.0341071	-0.034104	-0.0341702	-0.0342595	-0.0342828	-0.0344339	-0.0343617	-0.0340666	-0.0341071	-0.034104	-0.0341702	-0.0342595	-0.0342828	-0.0344339	-0.0344941	-0.0340666	-0.0341071	-0.034104	-0.0341702	-0.0342595	-0.0342828	-0.0344339	-0.0344938	-0.0340666	-0.0341071	-0.034104	-0.0341702	-0.0342595	-0.0342828	-0.0344339	-0.0344938	-0.0340666	-0.0341071	-0.034104	-0.0341702	-0.0342595	-0.0342828	-0.0344339	-0.0344938	-0.0340666	-0.0341071	-0.034104	-0.0341702	-0.0342595	-0.0342828	-0.0344339	-0.0344938	-0.0340666	-0.0341071	-0.034104	-0.0341702	-0.0342595	-0.0342828	-0.0344339	-0.0344938	-0.0340666	-0.0341071	-0.034104	-0.0341702	-0.0342595	-0.0342828	-0.0344339	-0.034434	-0.0340666	-0.0341071	-0.034104	-0.0341702	-0.0342595	-0.0342828	-0.0344339	-0.0344339	-0.0340666	-0.0341071	-0.034104	-0.0341702	-0.0342595	-0.0342828	-0.0344339	-0.0344339	-0.0340666	-0.0341071	-0.034104	-0.0341702	-0.0342595	-0.0342828	-0.0344339	-0.0344339	-0.0340666	-0.0341071	-0.034104	-0.0341702	-0.0342595	-0.0342828	-0.0344339	-0.0344339	-0.0340666	-0.0341071	-0.034104	-0.0341702	-0.0342595	-0.0342828	-0.0344339	-0.0344339	-0.0340666	-0.0341071	-0.034104	-0.0341702	-0.0342595	-0.0342828	-0.0344339	-0.0344339	-0.0340666	-0.0341071	-0.034104	-0.0341702	-0.0342595	-0.0342828	-0.0344339	-0.0344339	-0.0340666	-0.0341071	-0.034104	-0.0341702	-0.0342595	-0.0342828	-0.0344339	-0.0344339	0	0	0	0	0	0	0	0	0.00426875	0.00426875	0.00426875	0.00426875	0.00426875	0.00426875	0.00426875	0.00426875	0.00425015	0.00425015	0.00425015	0.00425015	0.00425015	0.00425015	0.00425015	0.00425015	0.00425012	0.00425012	0.00425012	0.00425012	0.00425012	0.00425012	0.00425012	0.00425012	0.00425481	0.00425481	0.00425481	0.00425481	0.00425481	0.00425481	0.00425481	0.00425481	0.00425479	0.00425479	0.00425479	0.00425479	0.00425479	0.00425479	0.00425479	0.00425479	0.00425479	0.00425479	0.00425479	0.00425479	0.00425479	0.00425479	0.00425479	0.00425479	0.00425479	0.00425479	0.00425479	0.00425479	0.00425479	0.00425479	0.00425479	0.00425479	0.00425479	0.00425479	0.00425479	0.00425479	0.00425479	0.00425479	0.00425479	0.00425479	0.00425479	0.00425479	0.00425479	0.00425479	0.00425479	0.00425479	0.00425479	0.00425479	-0.784706	0.682781	0.542065	-0.643369	0.734963	-0.372918	0.444135	1.11591	-0.917271	-0.297759	0.534779	-0.632827	0.962706	-0.382155	0.251594	1.21264	-0.994955	0.366823	0.534933	-0.632902	0.971749	-0.382096	0.251436	1.21265	-1.03901	-0.55368	0.534929	-0.632903	0.974202	-0.382095	0.251436	1.21265	-1.05179	0.217876	0.534929	-0.632903	0.975156	-0.382095	0.251436	1.21265	-1.05376	-0.491397	0.534929	-0.632903	0.97555	-0.382095	0.251436	1.21265	-1.054	0.151296	0.534929	-0.632903	0.975716	-0.382095	0.251436	1.21265	-1.05402	-0.498961	0.534929	-0.632903	0.975786	-0.382095	0.251436	1.21265	-1.05403	0.0141722	0.482933	-0.632903	0.975816	-0.382095	0.251436	1.21265	-1.00203	-0.96359	-0.353949	-0.611323	0.933379	-0.221629	0.250314	0.31165	-0.974895	-0.996224	-0.0136417	-0.589026	0.901153	-0.155036	0.243708	0.332845	-0.939574	-0.88004	-0.232748	-0.545641	0.843991	-0.203975	0.229129	0.34185	-0.866892	-0.553219	-0.135843	-0.385011	0.661482	-0.267014	0.166033	0.341223	-0.663943	-0.0563571	-0.187858	-0.025914	0.103571	0.286041	0.0146469	0.34127	-0.00445706	-0.00424648	0.601301	-0.0259083	0.00179838	-0.438085	-0.108125	0.341266	0.00211675	0.00415231	0.497521	0.00403713	0.00404382	-0.00826473	0.00398131	0.150507	0.00183607	0.00409973	0.00855601	0.00410673	0.00405511	0.00184376	0.00400412	-0.227112	0.00183559	0.00409966	0.00154627	0.00410701	0.00405513	0.00165515	0.00400361	-0.233076	0.00183565	0.00409966	0.00152372	0.00410702	0.00405513	0.00165292	0.0040036	-0.209467	0.00183564	0.00409966	0.00152482	0.00410702	0.00405513	0.00165295	0.00400361	0.548807	0.00426792	0.00432547	0.0038596	0.00437124	0.00409105	0.00429434	0.00423524	0.299292	0.0044149	0.00432578	0.00385607	0.00437143	0.00409101	0.00429362	0.00423537	-0.572667	0.00441503	0.00432578	0.00385607	0.00437143	0.00409101	0.00429362	0.00423537	0.00486229	0.00441503	0.00432578	0.00418099	0.00437143	0.00409101	0.00429362	0.00423537	0.00418599	0.00441503	0.00432578	0.00418128	0.00437143	0.00409101	0.00429362	0.00423537	0.00418786	0.00441503	0.00432578	0.00418128	0.00437143	0.00409101	0.00429362	0.00423537	0.00456493	0.00441503	0.00432578	0.00418128	0.00437143	0.00409101	0.00429362	0.00423537	0.00456526	0.00441503	0.00432578	0.00418128	0.00437143	0.00409101	0.00429362	0.00423537	0.00456526	0.00441503	0.00432578	0.00418128	0.00437143	0.00409101	0.00429362	0.00423537	0.00456526	0.00441503	0.00432578	0.00418128	0.00437143	0.00409101	0.00429362	0.00423537	0.00456526	0.00441503	0.00432578	0.00418128	0.00437143	0.00409101	0.00429362	0.00423537	0.00456526	0.00441503	0.00432578	0.00418128	0.00437143	0.00409101	0.00429362	0.00423537	0.00423567	0.00441503	0.00432578	0.00418128	0.00437143	0.00409101	0.00429362	0.00423537	0.00423537	0.00441503	0.00432578	0.00418128	0.00437143	0.00409101	0.00429362	0.00423537	0.00423537	0.00441503	0.00432578	0.00418128	0.00437143	0.00409101	0.00429362	0.00423537	0.00423537	0.00441503	0.00432578	0.00418128	0.00437143	0.00409101	0.00429362	0.00423537	0.00423537	0.00441503	0.00432578	0.00418128	0.00437143	0.00409101	0.00429362	0.00423537	0.00423537	0.00441503	0.00432578	0.00418128	0.00437143	0.00409101	0.00429362	0.00423537	0.00423537	0.00441503	0.00432578	0.00418128	0.00437143	0.00409101	0.00429362	0.00423537	0.00423537	0.00441503	0.00432578	0.00418128	0.00437143	0.00409101	0.00429362	0.00423537	0.00423537	0	0	0	0	0	0	0	0	-0.00171039	-0.00171039	-0.00171039	-0.00171039	-0.00171039	-0.00171039	-0.00171039	-0.00171039	-0.00171955	-0.00171955	-0.00171955	-0.00171955	-0.00171955	-0.00171955	-0.00171955	-0.00171955	-0.00171957	-0.00171957	-0.00171957	-0.00171957	-0.00171957	-0.00171957	-0.00171957	-0.00171957	-0.00175035	-0.00175035	-0.00175035	-0.00175035	-0.00175035	-0.00175035	-0.00175035	-0.00175035	-0.00175039	-0.00175039	-0.00175039	-0.00175039	-0.00175039	-0.00175039	-0.00175039	-0.00175039	-0.00175039	-0.00175039	-0.00175039	-0.00175039	-0.00175039	-0.00175039	-0.00175039	-0.00175039	-0.00175039	-0.00175039	-0.00175039	-0.00175039	-0.00175039	-0.00175039	-0.00175039	-0.00175039	-0.00175039	-0.00175039	-0.00175039	-0.00175039	-0.00175039	-0.00175039	-0.00175039	-0.00175039	-0.00175039	-0.00175039	-0.00175039	-0.00175039	-0.00175039	-0.00175039	-0.00175039	-0.00175039	-0.902524	0.100502	-0.0551067	-0.791948	0.170808	0.0248412	0.861369	1.10243	-0.810752	-0.424258	-0.0778747	-0.780455	0.388065	0.0140543	0.796092	1.17641	-1.03566	-0.145713	-0.0773892	-0.780694	0.414321	0.0141177	0.795954	1.17641	-1.17521	-0.676602	-0.0774017	-0.780697	0.422085	0.0141193	0.795954	1.17641	-1.21567	-0.258103	-0.0774013	-0.780697	0.425106	0.0141193	0.795954	1.17641	-1.2219	-0.650117	-0.0774014	-0.780697	0.426352	0.0141193	0.795954	1.17641	-1.22266	-0.317101	-0.0774014	-0.780697	0.426877	0.0141193	0.795954	1.17641	-1.22274	-0.691393	-0.0774014	-0.780697	0.427101	0.0141193	0.795954	1.17641	-1.22275	-0.500215	-0.0970766	-0.780697	0.427196	0.0141193	0.795954	1.17641	-1.16947	-1.1775	-0.263801	-0.754073	0.366554	0.083667	0.779029	-0.326742	-1.13596	-1.15814	-0.205279	-0.726304	0.354587	0.0692999	0.757502	-0.385712	-1.09234	-1.00867	-0.365993	-0.672446	0.33119	-0.0685559	0.71147	-0.357251	-1.00247	-0.582128	-0.295347	-0.473634	0.2575	-0.163588	0.511642	-0.359211	-0.749789	-0.0645091	-0.324498	-0.034243	0.0348093	0.284062	0.0321532	-0.359066	-0.00545303	-0.00459228	0.584947	-0.0319544	0.0073707	-0.540633	-0.131936	-0.359077	-0.00212627	-0.00174817	0.202239	-0.00193806	-0.00188189	-0.00990412	-0.00228564	0.22086	-0.00232252	-0.00177303	0.0017263	-0.00184181	-0.00190348	-0.00260145	-0.00208398	-0.0376751	-0.00232163	-0.00177303	-0.00284519	-0.00184146	-0.00190348	-0.00279303	-0.00208429	0.0534248	-0.00232158	-0.00177303	-0.00283614	-0.00184145	-0.00190348	-0.00279397	-0.00208429	0.0696353	-0.00232159	-0.00177303	-0.00283533	-0.00184145	-0.00190348	-0.00279395	-0.00208429	0.300815	-0.00164092	-0.00164378	-0.00214159	-0.00161612	-0.00186517	-0.00171067	-0.00183087	-0.412261	-0.00156194	-0.00164357	-0.0021469	-0.00161588	-0.00186518	-0.00171263	-0.00183081	-0.59945	-0.0015617	-0.00164357	-0.0021469	-0.00161588	-0.00186518	-0.00171263	-0.00183081	-0.000146048	-0.0015617	-0.00164357	-0.00174312	-0.00161588	-0.00186518	-0.00171263	-0.00183081	-0.00188673	-0.0015617	-0.00164357	-0.00174284	-0.00161588	-0.00186518	-0.00171263	-0.00183081	-0.00189052	-0.0015617	-0.00164357	-0.00174284	-0.00161588	-0.00186518	-0.00171263	-0.00183081	-0.00164238	-0.0015617	-0.00164357	-0.00174284	-0.00161588	-0.00186518	-0.00171263	-0.00183081	-0.00164197	-0.0015617	-0.00164357	-0.00174284	-0.00161588	-0.00186518	-0.00171263	-0.00183081	-0.00164197	-0.0015617	-0.00164357	-0.00174284	-0.00161588	-0.00186518	-0.00171263	-0.00183081	-0.00164197	-0.0015617	-0.00164357	-0.00174284	-0.00161588	-0.00186518	-0.00171263	-0.00183081	-0.00164197	-0.0015617	-0.00164357	-0.00174284	-0.00161588	-0.00186518	-0.00171263	-0.00183081	-0.00164197	-0.0015617	-0.00164357	-0.00174284	-0.00161588	-0.00186518	-0.00171263	-0.00183081	-0.00183061	-0.0015617	-0.00164357	-0.00174284	-0.00161588	-0.00186518	-0.00171263	-0.00183081	-0.00183081	-0.0015617	-0.00164357	-0.00174284	-0.00161588	-0.00186518	-0.00171263	-0.00183081	-0.00183081	-0.0015617	-0.00164357	-0.00174284	-0.00161588	-0.00186518	-0.00171263	-0.00183081	-0.00183081	-0.0015617	-0.00164357	-0.00174284	-0.00161588	-0.00186518	-0.00171263	-0.00183081	-0.00183081	-0.0015617	-0.00164357	-0.00174284	-0.00161588	-0.00186518	-0.00171263	-0.00183081	-0.00183081	-0.0015617	-0.00164357	-0.00174284	-0.00161588	-0.00186518	-0.00171263	-0.00183081	-0.00183081	-0.0015617	-0.00164357	-0.00174284	-0.00161588	-0.00186518	-0.00171263	-0.00183081	-0.00183081	-0.0015617	-0.00164357	-0.00174284	-0.00161588	-0.00186518	-0.00171263	-0.00183081	-0.00183081	0	0	0	0	0	0	0	0	-0.0420321	-0.0420321	-0.0420321	-0.0420321	-0.0420321	-0.0420321	-0.0420321	-0.0420321	-0.0420542	-0.0420542	-0.0420542	-0.0420542	-0.0420542	-0.0420542	-0.0420542	-0.0420542	-0.0420542	-0.0420542	-0.0420542	-0.0420542	-0.0420542	-0.0420542	-0.0420542	-0.0420542	-0.0420833	-0.0420833	-0.0420833	-0.0420833	-0.0420833	-0.0420833	-0.0420833	-0.0420833	-0.0420833	-0.0420833	-0.0420833	-0.0420833	-0.0420833	-0.0420833	-0.0420833	-0.0420833	-0.0420833	-0.0420833	-0.0420833	-0.0420833	-0.0420833	-0.0420833	-0.0420833	-0.0420833	-0.0420833	-0.0420833	-0.0420833	-0.0420833	-0.0420833	-0.0420833	-0.0420833	-0.0420833	-0.0420833	-0.0420833	-0.0420833	-0.0420833	-0.0420833	-0.0420833	-0.0420833	-0.0420833	-0.0420833	-0.0420833	-0.0420833	-0.0420833	-0.0420833	-0.0420833	-0.0420833	-0.0420833	-0.920497	-0.00701636	-0.260797	-0.599629	0.0584417	-1.28064	-0.635722	-0.345804	-1.55061	-0.557687	-0.240971	-0.58484	0.344651	-1.29014	-0.705379	-0.351014	-1.35994	-0.302384	-0.241401	-0.584629	0.323961	-1.29006	-0.705503	-0.351012	-1.23621	-0.751415	-0.24139	-0.584626	0.317082	-1.29006	-0.705503	-0.351012	-1.20033	-0.392003	-0.241391	-0.584626	0.314404	-1.29006	-0.705503	-0.351012	-1.19482	-0.72723	-0.241391	-0.584626	0.3133	-1.29006	-0.705503	-0.351012	-1.19415	-0.438366	-0.241391	-0.584626	0.312835	-1.29006	-0.705503	-0.351012	-1.19407	-0.755296	-0.241391	-0.584626	0.312637	-1.29006	-0.705503	-0.351012	-1.19406	-0.573825	-0.261604	-0.584626	0.312552	-1.29006	-0.705503	-0.351012	-1.12496	-1.13096	-0.751151	-0.565471	0.33937	-1.20428	-0.689092	-0.374101	-1.09996	-1.1277	-0.540462	-0.545878	0.326984	-1.14737	-0.670383	-0.243207	-1.06746	-1.03228	-0.538715	-0.507281	0.304146	-1.03487	-0.630583	-0.268384	-1.00076	-0.774951	-0.5199	-0.363259	0.232849	-0.85036	-0.456554	-0.266673	-0.818453	-0.112883	-0.526567	-0.0556502	0.0105751	-0.0963544	-0.0568598	-0.266801	-0.0042551	-0.00572644	-0.528245	-0.0239599	-0.00841606	-0.404245	-0.102701	-0.266791	-0.0396091	-0.0419655	0.160185	-0.0417502	-0.04205	-0.00834883	-0.0417158	-1.08818	-0.0396655	-0.0420154	-0.0379202	-0.0418008	-0.0420509	-0.0398596	-0.0420901	-1.11174	-0.0396613	-0.0420156	-0.0404036	-0.0418009	-0.0420508	-0.0400904	-0.042091	-1.21637	-0.0396613	-0.0420156	-0.0402541	-0.0418009	-0.0420508	-0.0400876	-0.042091	-1.21604	-0.0396613	-0.0420156	-0.0402527	-0.0418009	-0.0420508	-0.0400875	-0.042091	-0.852591	-0.0418094	-0.0420623	-0.0423576	-0.0420021	-0.0421745	-0.0420259	-0.0420796	-0.240393	-0.0419731	-0.0420622	-0.0423636	-0.0420023	-0.0421746	-0.0420277	-0.0420797	-0.742783	-0.0419732	-0.0420622	-0.0423636	-0.0420023	-0.0421746	-0.0420277	-0.0420797	-0.0260567	-0.0419732	-0.0420622	-0.0421526	-0.0420023	-0.0421746	-0.0420277	-0.0420797	-0.0419209	-0.0419732	-0.0420622	-0.0421526	-0.0420023	-0.0421746	-0.0420277	-0.0420797	-0.0419111	-0.0419732	-0.0420622	-0.0421526	-0.0420023	-0.0421746	-0.0420277	-0.0420797	-0.0418068	-0.0419732	-0.0420622	-0.0421526	-0.0420023	-0.0421746	-0.0420277	-0.0420797	-0.0418068	-0.0419732	-0.0420622	-0.0421526	-0.0420023	-0.0421746	-0.0420277	-0.0420797	-0.0418068	-0.0419732	-0.0420622	-0.0421526	-0.0420023	-0.0421746	-0.0420277	-0.0420797	-0.0418068	-0.0419732	-0.0420622	-0.0421526	-0.0420023	-0.0421746	-0.0420277	-0.0420797	-0.0418068	-0.0419732	-0.0420622	-0.0421526	-0.0420023	-0.0421746	-0.0420277	-0.0420797	-0.0418068	-0.0419732	-0.0420622	-0.0421526	-0.0420023	-0.0421746	-0.0420277	-0.0420797	-0.0420796	-0.0419732	-0.0420622	-0.0421526	-0.0420023	-0.0421746	-0.0420277	-0.0420797	-0.0420797	-0.0419732	-0.0420622	-0.0421526	-0.0420023	-0.0421746	-0.0420277	-0.0420797	-0.0420797	-0.0419732	-0.0420622	-0.0421526	-0.0420023	-0.0421746	-0.0420277	-0.0420797	-0.0420797	-0.0419732	-0.0420622	-0.0421526	-0.0420023	-0.0421746	-0.0420277	-0.0420797	-0.0420797	-0.0419732	-0.0420622	-0.0421526	-0.0420023	-0.0421746	-0.0420277	-0.0420797	-0.0420797	-0.0419732	-0.0420622	-0.0421526	-0.0420023	-0.0421746	-0.0420277	-0.0420797	-0.0420797	-0.0419732	-0.0420622	-0.0421526	-0.0420023	-0.0421746	-0.0420277	-0.0420797	-0.0420797	-0.0419732	-0.0420622	-0.0421526	-0.0420023	-0.0421746	-0.0420277	-0.0420797	-0.0420797	0	0	0	0	0	0	0	0	-0.0555609	-0.0555609	-0.0555609	-0.0555609	-0.0555609	-0.0555609	-0.0555609	-0.0555609	-0.0555842	-0.0555842	-0.0555842	-0.0555842	-0.0555842	-0.0555842	-0.0555842	-0.0555842	-0.0555842	-0.0555842	-0.0555842	-0.0555842	-0.0555842	-0.0555842	-0.0555842	-0.0555842	-0.055626	-0.055626	-0.055626	-0.055626	-0.055626	-0.055626	-0.055626	-0.055626	-0.055626	-0.055626	-0.055626	-0.055626	-0.055626	-0.055626	-0.055626	-0.055626	-0.055626	-0.055626	-0.055626	-0.055626	-0.055626	-0.055626	-0.055626	-0.055626	-0.055626	-0.055626	-0.055626	-0.055626	-0.055626	-0.055626	-0.055626	-0.055626	-0.055626	-0.055626	-0.055626	-0.055626	-0.055626	-0.055626	-0.055626	-0.055626	-0.055626	-0.055626	-0.055626	-0.055626	-0.055626	-0.055626	-0.055626	-0.055626	-1.07152	-0.00453371	-0.225893	-1.00455	0.0483198	-1.80511	-0.772491	-0.506141	-1.93679	-0.489509	-0.202596	-0.994124	0.293747	-1.82029	-0.826512	-0.521902	-1.71198	-0.255682	-0.203101	-0.993876	0.268989	-1.82022	-0.82667	-0.521901	-1.56702	-0.795531	-0.203088	-0.993873	0.260927	-1.82022	-0.82667	-0.521901	-1.52498	-0.382791	-0.203088	-0.993873	0.257789	-1.82022	-0.82667	-0.521901	-1.51852	-0.773038	-0.203088	-0.993873	0.256496	-1.82022	-0.82667	-0.521901	-1.51774	-0.452337	-0.203088	-0.993873	0.25595	-1.82022	-0.82667	-0.521901	-1.51765	-0.83258	-0.203088	-0.993873	0.255718	-1.82022	-0.82667	-0.521901	-1.51764	-0.687934	-0.220754	-0.993873	0.255619	-1.82022	-0.82667	-0.521901	-1.4085	-1.44512	-0.693031	-0.961126	0.287976	-1.72583	-0.80799	-0.843433	-1.36601	-1.40997	-0.491194	-0.927478	0.277537	-1.67389	-0.786076	-0.704444	-1.31074	-1.24317	-0.46536	-0.861365	0.256903	-1.54332	-0.739415	-0.733934	-1.19727	-0.792379	-0.455087	-0.615094	0.193482	-1.27499	-0.535518	-0.731935	-0.886153	-0.141773	-0.458003	-0.0849009	-0.00469599	-0.140865	-0.0699308	-0.732084	-0.00687782	-0.00569004	-0.608808	-0.0406014	-0.00971401	-0.68706	-0.173233	-0.732073	-0.0523016	-0.0554708	0.125045	-0.0552052	-0.0555874	-0.013569	-0.0553886	-1.64531	-0.0523166	-0.055503	-0.0507774	-0.0552444	-0.0555965	-0.052799	-0.0556771	-1.63213	-0.0523117	-0.0555032	-0.053513	-0.0552445	-0.0555965	-0.0530681	-0.0556778	-1.75079	-0.0523117	-0.0555032	-0.0533362	-0.0552445	-0.0555965	-0.0530645	-0.0556778	-1.75277	-0.0523117	-0.0555032	-0.0533348	-0.0552445	-0.0555965	-0.0530644	-0.0556778	-1.41826	-0.0553156	-0.055624	-0.0560236	-0.0554858	-0.0557438	-0.0554998	-0.0556126	-0.697832	-0.0554868	-0.055624	-0.0560315	-0.0554859	-0.0557439	-0.0555014	-0.0556126	-1.17958	-0.0554869	-0.055624	-0.0560315	-0.0554859	-0.0557439	-0.0555014	-0.0556126	-0.0378062	-0.0554869	-0.055624	-0.0557388	-0.0554859	-0.0557439	-0.0555014	-0.0556126	-0.0554405	-0.0554869	-0.055624	-0.0557387	-0.0554859	-0.0557439	-0.0555014	-0.0556126	-0.0554231	-0.0554869	-0.055624	-0.0557387	-0.0554859	-0.0557439	-0.0555014	-0.0556126	-0.0552698	-0.0554869	-0.055624	-0.0557387	-0.0554859	-0.0557439	-0.0555014	-0.0556126	-0.0552698	-0.0554869	-0.055624	-0.0557387	-0.0554859	-0.0557439	-0.0555014	-0.0556126	-0.0552698	-0.0554869	-0.055624	-0.0557387	-0.0554859	-0.0557439	-0.0555014	-0.0556126	-0.0552698	-0.0554869	-0.055624	-0.0557387	-0.0554859	-0.0557439	-0.0555014	-0.0556126	-0.0552698	-0.0554869	-0.055624	-0.0557387	-0.0554859	-0.0557439	-0.0555014	-0.0556126	-0.0552698	-0.0554869	-0.055624	-0.0557387	-0.0554859	-0.0557439	-0.0555014	-0.0556126	-0.0556125	-0.0554869	-0.055624	-0.0557387	-0.0554859	-0.0557439	-0.0555014	-0.0556126	-0.0556126	-0.0554869	-0.055624	-0.0557387	-0.0554859	-0.0557439	-0.0555014	-0.0556126	-0.0556126	-0.0554869	-0.055624	-0.0557387	-0.0554859	-0.0557439	-0.0555014	-0.0556126	-0.0556126	-0.0554869	-0.055624	-0.0557387	-0.0554859	-0.0557439	-0.0555014	-0.0556126	-0.0556126	-0.0554869	-0.055624	-0.0557387	-0.0554859	-0.0557439	-0.0555014	-0.0556126	-0.0556126	-0.0554869	-0.055624	-0.0557387	-0.0554859	-0.0557439	-0.0555014	-0.0556126	-0.0556126	-0.0554869	-0.055624	-0.0557387	-0.0554859	-0.0557439	-0.0555014	-0.0556126	-0.0556126	-0.0554869	-0.055624	-0.0557387	-0.0554859	-0.0557439	-0.0555014	-0.0556126	-0.0556126	0	0	0	0	0	0	0	0	0.0285931	0.0285931	0.0285931	0.0285931	0.0285931	0.0285931	0.0285931	0.0285931	0.0285984	0.0285984	0.0285984	0.0285984	0.0285984	0.0285984	0.0285984	0.0285984	0.0285984	0.0285984	0.0285984	0.0285984	0.0285984	0.0285984	0.0285984	0.0285984	0.0286365	0.0286365	0.0286365	0.0286365	0.0286365	0.0286365	0.0286365	0.0286365	0.0286365	0.0286365	0.0286365	0.0286365	0.0286365	0.0286365	0.0286365	0.0286365	0.0286365	0.0286365	0.0286365	0.0286365	0.0286365	0.0286365	0.0286365	0.0286365	0.0286365	0.0286365	0.0286365	0.0286365	0.0286365	0.0286365	0.0286365	0.0286365	0.0286365	0.0286365	0.0286365	0.0286365	0.0286365	0.0286365	0.0286365	0.0286365	0.0286365	0.0286365	0.0286365	0.0286365	0.0286365	0.0286365	0.0286365	0.0286365	0.448108	0.679529	0.909139	-0.0771635	0.611534	0.138486	0.310292	0.573875	0.543731	0.570333	0.902784	-0.0926514	0.393397	0.137979	0.230276	0.619608	0.479412	0.834774	0.902925	-0.0927206	0.399326	0.137907	0.230275	0.61961	0.439027	0.513094	0.902921	-0.0927215	0.401568	0.137906	0.230275	0.61961	0.42731	0.789499	0.902921	-0.0927215	0.402442	0.137906	0.230275	0.61961	0.425512	0.537758	0.902921	-0.0927215	0.402802	0.137906	0.230275	0.61961	0.425294	0.77348	0.902921	-0.0927215	0.402954	0.137906	0.230275	0.61961	0.425269	0.546489	0.902921	-0.0927215	0.403018	0.137906	0.230275	0.61961	0.425266	0.757485	0.882026	-0.0927215	0.403046	0.137906	0.230275	0.61961	0.428521	0.444638	0.565717	-0.0892731	0.380841	0.194312	0.228279	0.348783	0.432483	0.431036	0.687792	-0.0856958	0.368044	0.217662	0.22252	0.300877	0.437641	0.450361	0.589002	-0.0788495	0.346153	0.177416	0.209915	0.309104	0.448276	0.501948	0.617353	-0.0536797	0.275058	0.10422	0.154341	0.30854	0.478281	0.0537415	0.591877	0.0122323	0.0599834	0.149148	0.0306796	0.308582	-0.000245376	0.00393663	0.639678	-0.00363908	0.0030942	-0.0638523	-0.0149554	0.308578	0.025304	0.0284595	0.208186	0.0283269	0.0284747	-0.000600814	0.0282144	0.352076	0.025238	0.0284873	0.027847	0.0283961	0.0284927	0.0252742	0.0285495	0.18796	0.0252338	0.0284874	0.0254218	0.0283964	0.0284927	0.0253708	0.0285501	0.198655	0.0252338	0.0284874	0.025285	0.0283964	0.0284927	0.0253674	0.0285501	0.20993	0.0252338	0.0284874	0.0252845	0.0283964	0.0284927	0.0253673	0.0285501	0.499414	0.0283646	0.0285971	0.0285863	0.0286652	0.0285916	0.0286811	0.0286794	0.284858	0.0286121	0.0285971	0.0285893	0.0286653	0.0285916	0.0286835	0.0286797	-0.0393152	0.0286122	0.0285971	0.0285893	0.0286653	0.0285916	0.0286835	0.0286797	0.0154648	0.0286122	0.0285971	0.0285638	0.0286653	0.0285916	0.0286835	0.0286797	0.0285337	0.0286122	0.0285971	0.0285639	0.0286653	0.0285916	0.0286835	0.0286797	0.0285383	0.0286122	0.0285971	0.0285639	0.0286653	0.0285916	0.0286835	0.0286797	0.0287368	0.0286122	0.0285971	0.0285639	0.0286653	0.0285916	0.0286835	0.0286797	0.0287369	0.0286122	0.0285971	0.0285639	0.0286653	0.0285916	0.0286835	0.0286797	0.0287369	0.0286122	0.0285971	0.0285639	0.0286653	0.0285916	0.0286835	0.0286797	0.0287369	0.0286122	0.0285971	0.0285639	0.0286653	0.0285916	0.0286835	0.0286797	0.0287369	0.0286122	0.0285971	0.0285639	0.0286653	0.0285916	0.0286835	0.0286797	0.0287369	0.0286122	0.0285971	0.0285639	0.0286653	0.0285916	0.0286835	0.0286797	0.0286799	0.0286122	0.0285971	0.0285639	0.0286653	0.0285916	0.0286835	0.0286797	0.0286797	0.0286122	0.0285971	0.0285639	0.0286653	0.0285916	0.0286835	0.0286797	0.0286797	0.0286122	0.0285971	0.0285639	0.0286653	0.0285916	0.0286835	0.0286797	0.0286797	0.0286122	0.0285971	0.0285639	0.0286653	0.0285916	0.0286835	0.0286797	0.0286797	0.0286122	0.0285971	0.0285639	0.0286653	0.0285916	0.0286835	0.0286797	0.0286797	0.0286122	0.0285971	0.0285639	0.0286653	0.0285916	0.0286835	0.0286797	0.0286797	0.0286122	0.0285971	0.0285639	0.0286653	0.0285916	0.0286835	0.0286797	0.0286797	0.0286122	0.0285971	0.0285639	0.0286653	0.0285916	0.0286835	0.0286797	0.0286797	0	0	0	0	0	0	0	0	-0.0170699	-0.0170699	-0.0170699	-0.0170699	-0.0170699	-0.0170699	-0.0170699	-0.0170699	-0.0170808	-0.0170808	-0.0170808	-0.0170808	-0.0170808	-0.0170808	-0.0170808	-0.0170808	-0.0170809	-0.0170809	-0.0170809	-0.0170809	-0.0170809	-0.0170809	-0.0170809	-0.0170809	-0.0171083	-0.0171083	-0.0171083	-0.0171083	-0.0171083	-0.0171083	-0.0171083	-0.0171083	-0.0171083	-0.0171083	-0.0171083	-0.0171083	-0.0171083	-0.0171083	-0.0171083	-0.0171083	-0.0171083	-0.0171083	-0.0171083	-0.0171083	-0.0171083	-0.0171083	-0.0171083	-0.0171083	-0.0171083	-0.0171083	-0.0171083	-0.0171083	-0.0171083	-0.0171083	-0.0171083	-0.0171083	-0.0171083	-0.0171083	-0.0171083	-0.0171083	-0.0171083	-0.0171083	-0.0171083	-0.0171083	-0.0171083	-0.0171083	-0.0171083	-0.0171083	-0.0171083	-0.0171083	-0.0171083	-0.0171083	-0.785419	0.205041	0.125811	-0.9612	0.237257	-0.728102	0.27683	0.528745	-1.07347	-0.209254	0.119577	-0.957703	0.355788	-0.74156	0.216723	0.570737	-1.13687	0.0567661	0.119709	-0.957768	0.363196	-0.741528	0.216583	0.570739	-1.17485	-0.50951	0.119705	-0.957769	0.365307	-0.741527	0.216583	0.570739	-1.18586	-0.0718001	0.119705	-0.957769	0.366129	-0.741527	0.216583	0.570739	-1.18756	-0.484054	0.119705	-0.957769	0.366468	-0.741527	0.216583	0.570739	-1.18776	-0.14032	0.119705	-0.957769	0.36661	-0.741527	0.216583	0.570739	-1.18779	-0.539104	0.119705	-0.957769	0.366671	-0.741527	0.216583	0.570739	-1.18779	-0.366701	0.100707	-0.957769	0.366697	-0.741527	0.216583	0.570739	-1.10536	-1.13331	-0.178383	-0.925552	0.339002	-0.659819	0.212726	-0.597099	-1.06434	-1.09804	-0.0700343	-0.892157	0.327732	-0.651963	0.206813	-0.599748	-1.01095	-0.92445	-0.162701	-0.827038	0.305418	-0.694536	0.194056	-0.591975	-0.90115	-0.442296	-0.118365	-0.585708	0.235612	-0.64648	0.138894	-0.592524	-0.596002	-0.0788397	-0.139175	-0.0557499	0.0230496	0.131958	-0.000872068	-0.592484	-0.00645319	-0.0032481	0.265762	-0.0390861	0.0015705	-0.662531	-0.16387	-0.592487	-0.0166888	-0.0170834	0.173848	-0.0171218	-0.0172052	-0.0122958	-0.0175151	-0.54603	-0.0167957	-0.0170902	-0.0136302	-0.017056	-0.0172206	-0.0172363	-0.0173556	-0.704874	-0.0167944	-0.0170902	-0.0176276	-0.0170557	-0.0172206	-0.0174172	-0.0173558	-0.689938	-0.0167944	-0.0170902	-0.01759	-0.0170557	-0.0172206	-0.0174171	-0.0173558	-0.680073	-0.0167944	-0.0170902	-0.0175892	-0.0170557	-0.0172206	-0.017417	-0.0173558	-0.413123	-0.0170024	-0.0170663	-0.0175166	-0.0169553	-0.0172296	-0.017004	-0.0171359	-0.614472	-0.0169531	-0.0170662	-0.0175221	-0.0169552	-0.0172296	-0.0170049	-0.0171357	-0.907543	-0.016953	-0.0170662	-0.0175221	-0.0169552	-0.0172296	-0.0170049	-0.0171357	-0.0133293	-0.016953	-0.0170662	-0.0171742	-0.0169552	-0.0172296	-0.0170049	-0.0171357	-0.0171462	-0.016953	-0.0170662	-0.017174	-0.0169552	-0.0172296	-0.0170049	-0.0171357	-0.0171385	-0.016953	-0.0170662	-0.017174	-0.0169552	-0.0172296	-0.0170049	-0.0171357	-0.016886	-0.016953	-0.0170662	-0.017174	-0.0169552	-0.0172296	-0.0170049	-0.0171357	-0.0168856	-0.016953	-0.0170662	-0.017174	-0.0169552	-0.0172296	-0.0170049	-0.0171357	-0.0168856	-0.016953	-0.0170662	-0.017174	-0.0169552	-0.0172296	-0.0170049	-0.0171357	-0.0168856	-0.016953	-0.0170662	-0.017174	-0.0169552	-0.0172296	-0.0170049	-0.0171357	-0.0168856	-0.016953	-0.0170662	-0.017174	-0.0169552	-0.0172296	-0.0170049	-0.0171357	-0.0168856	-0.016953	-0.0170662	-0.017174	-0.0169552	-0.0172296	-0.0170049	-0.0171357	-0.0171355	-0.016953	-0.0170662	-0.017174	-0.0169552	-0.0172296	-0.0170049	-0.0171357	-0.0171357	-0.016953	-0.0170662	-0.017174	-0.0169552	-0.0172296	-0.0170049	-0.0171357	-0.0171357	-0.016953	-0.0170662	-0.017174	-0.0169552	-0.0172296	-0.0170049	-0.0171357	-0.0171357	-0.016953	-0.0170662	-0.017174	-0.0169552	-0.0172296	-0.0170049	-0.0171357	-0.0171357	-0.016953	-0.0170662	-0.017174	-0.0169552	-0.0172296	-0.0170049	-0.0171357	-0.0171357	-0.016953	-0.0170662	-0.017174	-0.0169552	-0.0172296	-0.0170049	-0.0171357	-0.0171357	-0.016953	-0.0170662	-0.017174	-0.0169552	-0.0172296	-0.0170049	-0.0171357	-0.0171357	-0.016953	-0.0170662	-0.017174	-0.0169552	-0.0172296	-0.0170049	-0.0171357	-0.0171357	0	0	0	0	0	0	0	0	-0.00697675	-0.00697675	-0.00697675	-0.00697675	-0.00697675	-0.00697675	-0.00697675	-0.00697675	-0.00697746	-0.00697746	-0.00697746	-0.00697746	-0.00697746	-0.00697746	-0.00697746	-0.00697746	-0.00697746	-0.00697746	-0.00697746	-0.00697746	-0.00697746	-0.00697746	-0.00697746	-0.00697746	-0.00699185	-0.00699185	-0.00699185	-0.00699185	-0.00699185	-0.00699185	-0.00699185	-0.00699185	-0.00699185	-0.00699185	-0.00699185	-0.00699185	-0.00699185	-0.00699185	-0.00699185	-0.00699185	-0.00699185	-0.00699185	-0.00699185	-0.00699185	-0.00699185	-0.00699185	-0.00699185	-0.00699185	-0.00699185	-0.00699185	-0.00699185	-0.00699185	-0.00699185	-0.00699185	-0.00699185	-0.00699185	-0.00699185	-0.00699185	-0.00699185	-0.00699185	-0.00699185	-0.00699185	-0.00699185	-0.00699185	-0.00699185	-0.00699185	-0.00699185	-0.00699185	-0.00699185	-0.00699185	-0.00699185	-0.00699185	-0.0351261	-0.747626	-0.99791	0.867527	-0.672373	0.727748	-0.225942	-0.533927	0.245716	-0.601952	-0.993914	0.887683	-0.434481	0.739312	-0.147841	-0.57909	0.287421	-0.917834	-0.994004	0.887727	-0.437649	0.739391	-0.147758	-0.579092	0.313354	-0.315536	-0.994002	0.887728	-0.439084	0.739393	-0.147758	-0.579092	0.32088	-0.787686	-0.994002	0.887728	-0.439644	0.739393	-0.147758	-0.579092	0.322034	-0.345578	-0.994002	0.887728	-0.439874	0.739393	-0.147758	-0.579092	0.322173	-0.72244	-0.994002	0.887728	-0.439972	0.739393	-0.147758	-0.579092	0.32219	-0.298645	-0.994002	0.887728	-0.440013	0.739393	-0.147758	-0.579092	0.322192	-0.514262	-0.97071	0.887728	-0.440031	0.739393	-0.147758	-0.579092	0.244617	0.275174	-0.595046	0.85775	-0.416308	0.648232	-0.147358	0.414052	0.206642	0.238306	-0.737313	0.826717	-0.40264	0.629057	-0.14373	0.453731	0.157227	0.0783084	-0.640877	0.766196	-0.376953	0.660131	-0.135655	0.448422	0.055634	-0.357942	-0.671604	0.541769	-0.295201	0.615232	-0.099906	0.448801	-0.225705	0.00482047	-0.644594	0.0406247	-0.0478605	-0.13362	-0.0145338	0.448773	0.00542761	-0.00308809	-0.624302	0.036006	-0.00199892	0.613441	0.151598	0.448775	-0.00481617	-0.00686747	-0.215482	-0.00678451	-0.00680689	0.0107551	-0.00628056	0.501494	-0.00477091	-0.00691601	-0.00805938	-0.00688837	-0.00681002	-0.00431514	-0.00677557	0.667099	-0.00476784	-0.00691605	-0.00413783	-0.00688868	-0.00681004	-0.00431246	-0.00677639	0.668888	-0.00476785	-0.00691605	-0.00404448	-0.00688868	-0.00681004	-0.00430992	-0.00677639	0.65754	-0.00476785	-0.00691605	-0.00404434	-0.00688868	-0.00681004	-0.0043099	-0.00677639	0.326316	-0.00679356	-0.00694051	-0.00666729	-0.00713977	-0.00687803	-0.0071539	-0.00703919	0.469433	-0.00704896	-0.00694047	-0.00666641	-0.00713999	-0.00687808	-0.00715627	-0.0070396	0.852798	-0.00704912	-0.00694047	-0.0066664	-0.00713999	-0.00687808	-0.00715627	-0.0070396	0.00299845	-0.00704912	-0.00694047	-0.00684495	-0.00713999	-0.00687808	-0.00715627	-0.0070396	-0.00690535	-0.00704912	-0.00694047	-0.00684515	-0.00713999	-0.00687808	-0.00715627	-0.0070396	-0.00692165	-0.00704912	-0.00694047	-0.00684515	-0.00713999	-0.00687808	-0.00715627	-0.0070396	-0.00725699	-0.00704912	-0.00694047	-0.00684515	-0.00713999	-0.00687808	-0.00715627	-0.0070396	-0.00725736	-0.00704912	-0.00694047	-0.00684515	-0.00713999	-0.00687808	-0.00715627	-0.0070396	-0.00725736	-0.00704912	-0.00694047	-0.00684515	-0.00713999	-0.00687808	-0.00715627	-0.0070396	-0.00725736	-0.00704912	-0.00694047	-0.00684515	-0.00713999	-0.00687808	-0.00715627	-0.0070396	-0.00725736	-0.00704912	-0.00694047	-0.00684515	-0.00713999	-0.00687808	-0.00715627	-0.0070396	-0.00725736	-0.00704912	-0.00694047	-0.00684515	-0.00713999	-0.00687808	-0.00715627	-0.0070396	-0.0070399	-0.00704912	-0.00694047	-0.00684515	-0.00713999	-0.00687808	-0.00715627	-0.0070396	-0.0070396	-0.00704912	-0.00694047	-0.00684515	-0.00713999	-0.00687808	-0.00715627	-0.0070396	-0.0070396	-0.00704912	-0.00694047	-0.00684515	-0.00713999	-0.00687808	-0.00715627	-0.0070396	-0.0070396	-0.00704912	-0.00694047	-0.00684515	-0.00713999	-0.00687808	-0.00715627	-0.0070396	-0.0070396	-0.00704912	-0.00694047	-0.00684515	-0.00713999	-0.00687808	-0.00715627	-0.0070396	-0.0070396	-0.00704912	-0.00694047	-0.00684515	-0.00713999	-0.00687808	-0.00715627	-0.0070396	-0.0070396	-0.00704912	-0.00694047	-0.00684515	-0.00713999	-0.00687808	-0.00715627	-0.0070396	-0.0070396	-0.00704912	-0.00694047	-0.00684515	-0.00713999	-0.00687808	-0.00715627	-0.0070396	-0.0070396	0	0	0	0	0	0	0	0	0.0175628	0.0175628	0.0175628	0.0175628	0.0175628	0.0175628	0.0175628	0.0175628	0.0175656	0.0175656	0.0175656	0.0175656	0.0175656	0.0175656	0.0175656	0.0175656	0.0175656	0.0175656	0.0175656	0.0175656	0.0175656	0.0175656	0.0175656	0.0175656	0.0176053	0.0176053	0.0176053	0.0176053	0.0176053	0.0176053	0.0176053	0.0176053	0.0176053	0.0176053	0.0176053	0.0176053	0.0176053	0.0176053	0.0176053	0.0176053	0.0176053	0.0176053	0.0176053	0.0176053	0.0176053	0.0176053	0.0176053	0.0176053	0.0176053	0.0176053	0.0176053	0.0176053	0.0176053	0.0176053	0.0176053	0.0176053	0.0176053	0.0176053	0.0176053	0.0176053	0.0176053	0.0176053	0.0176053	0.0176053	0.0176053	0.0176053	0.0176053	0.0176053	0.0176053	0.0176053	0.0176053	0.0176053	0.583497	0.33074	0.444289	0.527031	0.285374	0.177971	-0.291421	-0.166396	0.62877	0.329225	0.453925	0.520112	0.163559	0.185246	-0.335627	-0.169082	0.721874	0.425942	0.45372	0.520212	0.152265	0.185206	-0.335563	-0.169081	0.780717	0.464082	0.453726	0.520214	0.148992	0.185205	-0.335563	-0.169081	0.797777	0.463534	0.453725	0.520214	0.147718	0.185205	-0.335563	-0.169081	0.800404	0.472691	0.453725	0.520214	0.147193	0.185205	-0.335563	-0.169081	0.800722	0.490739	0.453725	0.520214	0.146972	0.185205	-0.335563	-0.169081	0.800759	0.516829	0.453725	0.520214	0.146877	0.185205	-0.335563	-0.169081	0.800763	0.619891	0.444227	0.520214	0.146837	0.185205	-0.335563	-0.169081	0.760858	0.797892	0.20773	0.502739	0.165998	0.197864	-0.326175	0.652395	0.738553	0.755012	0.309201	0.484506	0.159815	0.236668	-0.31687	0.680604	0.709514	0.657909	0.311933	0.449029	0.151184	0.29456	-0.297194	0.668598	0.649743	0.38357	0.305503	0.317839	0.122167	0.276443	-0.212013	0.669428	0.48265	0.0570805	0.300471	0.0338118	0.0323681	-0.0413302	-0.00188489	0.669367	0.00362	0.00296617	0.00930691	0.0212816	-0.00289716	0.360114	0.0884685	0.669371	0.0158276	0.0175031	0.0892706	0.0175334	0.0175819	0.00671067	0.0178296	0.279464	0.0158367	0.0175034	0.0159567	0.0175033	0.0176093	0.0161841	0.0177536	0.275892	0.0158344	0.0175034	0.0163894	0.0175032	0.0176093	0.016305	0.0177538	0.222693	0.0158344	0.0175034	0.0163231	0.0175032	0.0176093	0.0163036	0.0177538	0.223185	0.0158344	0.0175034	0.0163227	0.0175032	0.0176093	0.0163036	0.0177538	0.390841	0.0174379	0.0175524	0.0178003	0.0175275	0.0176347	0.0175683	0.0176615	0.682021	0.0175037	0.0175524	0.0178047	0.0175275	0.0176347	0.01757	0.0176615	0.444947	0.0175036	0.0175524	0.0178047	0.0175275	0.0176347	0.01757	0.0176615	0.0119753	0.0175036	0.0175524	0.0175794	0.0175275	0.0176347	0.01757	0.0176615	0.0176355	0.0175036	0.0175524	0.0175793	0.0175275	0.0176347	0.01757	0.0176615	0.0176362	0.0175036	0.0175524	0.0175793	0.0175275	0.0176347	0.01757	0.0176615	0.0176132	0.0175036	0.0175524	0.0175793	0.0175275	0.0176347	0.01757	0.0176615	0.017613	0.0175036	0.0175524	0.0175793	0.0175275	0.0176347	0.01757	0.0176615	0.017613	0.0175036	0.0175524	0.0175793	0.0175275	0.0176347	0.01757	0.0176615	0.017613	0.0175036	0.0175524	0.0175793	0.0175275	0.0176347	0.01757	0.0176615	0.017613	0.0175036	0.0175524	0.0175793	0.0175275	0.0176347	0.01757	0.0176615	0.017613	0.0175036	0.0175524	0.0175793	0.0175275	0.0176347	0.01757	0.0176615	0.0176615	0.0175036	0.0175524	0.0175793	0.0175275	0.0176347	0.01757	0.0176615	0.0176615	0.0175036	0.0175524	0.0175793	0.0175275	0.0176347	0.01757	0.0176615	0.0176615	0.0175036	0.0175524	0.0175793	0.0175275	0.0176347	0.01757	0.0176615	0.0176615	0.0175036	0.0175524	0.0175793	0.0175275	0.0176347	0.01757	0.0176615	0.0176615	0.0175036	0.0175524	0.0175793	0.0175275	0.0176347	0.01757	0.0176615	0.0176615	0.0175036	0.0175524	0.0175793	0.0175275	0.0176347	0.01757	0.0176615	0.0176615	0.0175036	0.0175524	0.0175793	0.0175275	0.0176347	0.01757	0.0176615	0.0176615	0.0175036	0.0175524	0.0175793	0.0175275	0.0176347	0.01757	0.0176615	0.0176615	0	0	0	0	0	0	0	0	0.0141621	0.0141621	0.0141621	0.0141621	0.0141621	0.0141621	0.0141621	0.0141621	0.0141707	0.0141707	0.0141707	0.0141707	0.0141707	0.0141707	0.0141707	0.0141707	0.0141707	0.0141707	0.0141707	0.0141707	0.0141707	0.0141707	0.0141707	0.0141707	0.0141709	0.0141709	0.0141709	0.0141709	0.0141709	0.0141709	0.0141709	0.0141709	0.0141709	0.0141709	0.0141709	0.0141709	0.0141709	0.0141709	0.0141709	0.0141709	0.0141709	0.0141709	0.0141709	0.0141709	0.0141709	0.0141709	0.0141709	0.0141709	0.0141709	0.0141709	0.0141709	0.0141709	0.0141709	0.0141709	0.0141709	0.0141709	0.0141709	0.0141709	0.0141709	0.0141709	0.0141709	0.0141709	0.0141709	0.0141709	0.0141709	0.0141709	0.0141709	0.0141709	0.0141709	0.0141709	0.0141709	0.0141709	0.284893	-0.441952	-0.496252	0.69268	-0.417977	1.01103	0.249541	-0.0435434	0.745605	-0.161073	-0.505445	0.699436	-0.379067	1.02092	0.322016	-0.0603904	0.658524	-0.438593	-0.505248	0.69934	-0.368581	1.02094	0.322106	-0.0603919	0.602053	0.0676847	-0.505253	0.699338	-0.365437	1.02094	0.322106	-0.0603919	0.58568	-0.333067	-0.505253	0.699338	-0.364213	1.02094	0.322106	-0.0603919	0.58316	0.0413494	-0.505253	0.699338	-0.363709	1.02094	0.322106	-0.0603919	0.582856	-0.280015	-0.505253	0.699338	-0.363497	1.02094	0.322106	-0.0603919	0.58282	0.0766015	-0.505253	0.699338	-0.363406	1.02094	0.322106	-0.0603919	0.582816	-0.116947	-0.48401	0.699338	-0.363367	1.02094	0.322106	-0.0603919	0.511864	0.531028	-0.0496588	0.676013	-0.36813	0.934653	0.312923	0.365094	0.481965	0.510666	-0.226364	0.651997	-0.355456	0.89498	0.304152	0.322827	0.443075	0.390118	-0.186365	0.604955	-0.332008	0.846847	0.285688	0.334306	0.363195	0.0649454	-0.205677	0.430002	-0.257889	0.72727	0.205388	0.333534	0.143512	0.0455972	-0.189434	0.0449391	-0.030599	-0.00562178	0.0203867	0.333592	0.00450048	0.000181196	-0.0738903	0.0284417	0.00345021	0.483237	0.120873	0.333587	0.0143622	0.014195	-0.182342	0.0141268	0.0142534	0.00898683	0.0143684	0.806711	0.014394	0.014186	0.0120601	0.0140984	0.0142489	0.0147157	0.0142646	0.889429	0.0143941	0.014186	0.0150365	0.0140983	0.0142489	0.0147983	0.0142644	0.948645	0.014394	0.014186	0.0150274	0.0140983	0.0142489	0.0147985	0.0142644	0.943394	0.014394	0.014186	0.015027	0.0140983	0.0142489	0.0147985	0.0142644	0.60107	0.0141817	0.0142047	0.0144428	0.014062	0.0142674	0.0140533	0.0141311	0.328132	0.0141094	0.0142047	0.0144453	0.0140619	0.0142674	0.0140524	0.0141309	0.770763	0.0141094	0.0142047	0.0144453	0.0140619	0.0142674	0.0140524	0.0141309	0.0132243	0.0141094	0.0142047	0.0142915	0.0140619	0.0142674	0.0140524	0.0141309	0.0141343	0.0141094	0.0142047	0.0142914	0.0140619	0.0142674	0.0140524	0.0141309	0.0141197	0.0141094	0.0142047	0.0142914	0.0140619	0.0142674	0.0140524	0.0141309	0.0138987	0.0141094	0.0142047	0.0142914	0.0140619	0.0142674	0.0140524	0.0141309	0.0138986	0.0141094	0.0142047	0.0142914	0.0140619	0.0142674	0.0140524	0.0141309	0.0138986	0.0141094	0.0142047	0.0142914	0.0140619	0.0142674	0.0140524	0.0141309	0.0138986	0.0141094	0.0142047	0.0142914	0.0140619	0.0142674	0.0140524	0.0141309	0.0138986	0.0141094	0.0142047	0.0142914	0.0140619	0.0142674	0.0140524	0.0141309	0.0138986	0.0141094	0.0142047	0.0142914	0.0140619	0.0142674	0.0140524	0.0141309	0.0141307	0.0141094	0.0142047	0.0142914	0.0140619	0.0142674	0.0140524	0.0141309	0.0141309	0.0141094	0.0142047	0.0142914	0.0140619	0.0142674	0.0140524	0.0141309	0.0141309	0.0141094	0.0142047	0.0142914	0.0140619	0.0142674	0.0140524	0.0141309	0.0141309	0.0141094	0.0142047	0.0142914	0.0140619	0.0142674	0.0140524	0.0141309	0.0141309	0.0141094	0.0142047	0.0142914	0.0140619	0.0142674	0.0140524	0.0141309	0.0141309	0.0141094	0.0142047	0.0142914	0.0140619	0.0142674	0.0140524	0.0141309	0.0141309	0.0141094	0.0142047	0.0142914	0.0140619	0.0142674	0.0140524	0.0141309	0.0141309	0.0141094	0.0142047	0.0142914	0.0140619	0.0142674	0.0140524	0.0141309	0.0141309	0	0	0	0	0	0	0	0	-0.0468693	-0.0468693	-0.0468693	-0.0468693	-0.0468693	-0.0468693	-0.0468693	-0.0468693	-0.0468673	-0.0468673	-0.0468673	-0.0468673	-0.0468673	-0.0468673	-0.0468673	-0.0468673	-0.0468673	-0.0468673	-0.0468673	-0.0468673	-0.0468673	-0.0468673	-0.0468673	-0.0468673	-0.0469119	-0.0469119	-0.0469119	-0.0469119	-0.0469119	-0.0469119	-0.0469119	-0.0469119	-0.0469118	-0.0469118	-0.0469118	-0.0469118	-0.0469118	-0.0469118	-0.0469118	-0.0469118	-0.0469118	-0.0469118	-0.0469118	-0.0469118	-0.0469118	-0.0469118	-0.0469118	-0.0469118	-0.0469118	-0.0469118	-0.0469118	-0.0469118	-0.0469118	-0.0469118	-0.0469118	-0.0469118	-0.0469118	-0.0469118	-0.0469118	-0.0469118	-0.0469118	-0.0469118	-0.0469118	-0.0469118	-0.0469118	-0.0469118	-0.0469118	-0.0469118	-0.0469118	-0.0469118	-0.0469118	-0.0469118	-0.147013	-0.646564	-0.642403	-0.420789	-0.662819	-1.07337	-0.810285	-1.28267	-0.678046	-0.0226314	-0.623789	-0.426167	-0.732195	-1.07962	-0.654445	-1.37945	-0.491755	-0.497558	-0.624188	-0.425971	-0.753126	-1.07963	-0.654435	-1.37945	-0.377039	-0.0860244	-0.624178	-0.425968	-0.75951	-1.07963	-0.654435	-1.37945	-0.343772	-0.476724	-0.624178	-0.425968	-0.761994	-1.07963	-0.654435	-1.37945	-0.338652	-0.129876	-0.624178	-0.425968	-0.763018	-1.07963	-0.654435	-1.37945	-0.338032	-0.481441	-0.624178	-0.425968	-0.76345	-1.07963	-0.654435	-1.37945	-0.33796	-0.189288	-0.624178	-0.425968	-0.763634	-1.07963	-0.654435	-1.37945	-0.337951	-0.597033	-0.585566	-0.425968	-0.763712	-1.07963	-0.654435	-1.37945	-0.284394	-0.368199	-0.0603612	-0.412378	-0.711581	-1.1614	-0.644246	-1.21665	-0.266226	-0.287655	-0.271579	-0.398383	-0.687027	-1.20325	-0.627046	-1.16306	-0.242613	-0.220097	-0.0565244	-0.370688	-0.646088	-1.09415	-0.589934	-1.18642	-0.194212	-0.0451254	-0.137635	-0.267124	-0.513115	-0.832756	-0.428179	-1.18483	-0.0633784	-0.0616676	-0.0914987	-0.0529418	-0.108576	-0.33752	-0.0581169	-1.18495	-0.00272054	-1.43139e-05	-0.881388	-0.0173023	-0.00686131	-0.294037	-0.0749358	-1.18494	-0.0423353	-0.0466933	-0.400254	-0.0464276	-0.046706	-0.0057475	-0.0467164	-1.47827	-0.0420772	-0.0466519	-0.0470983	-0.0464899	-0.046733	-0.0426406	-0.0467975	-1.12563	-0.0420733	-0.0466519	-0.0429405	-0.0464901	-0.046733	-0.042679	-0.0467974	-1.18056	-0.0420733	-0.0466519	-0.0427942	-0.0464902	-0.046733	-0.0426743	-0.0467974	-1.20328	-0.0420733	-0.0466519	-0.0427942	-0.0464902	-0.046733	-0.0426743	-0.0467974	-1.72704	-0.0466963	-0.046973	-0.0469282	-0.0468723	-0.0468632	-0.0468167	-0.0468936	-1.12891	-0.0469279	-0.0469733	-0.0469318	-0.0468725	-0.0468632	-0.0468172	-0.0468937	-0.576407	-0.046928	-0.0469733	-0.0469318	-0.0468725	-0.0468632	-0.0468172	-0.0468937	-0.0355665	-0.046928	-0.0469733	-0.0469368	-0.0468725	-0.0468632	-0.0468172	-0.0468937	-0.0467475	-0.046928	-0.0469733	-0.0469369	-0.0468725	-0.0468632	-0.0468172	-0.0468937	-0.0467343	-0.046928	-0.0469733	-0.0469369	-0.0468725	-0.0468632	-0.0468172	-0.0468937	-0.0469266	-0.046928	-0.0469733	-0.0469369	-0.0468725	-0.0468632	-0.0468172	-0.0468937	-0.0469267	-0.046928	-0.0469733	-0.0469369	-0.0468725	-0.0468632	-0.0468172	-0.0468937	-0.0469267	-0.046928	-0.0469733	-0.0469369	-0.0468725	-0.0468632	-0.0468172	-0.0468937	-0.0469267	-0.046928	-0.0469733	-0.0469369	-0.0468725	-0.0468632	-0.0468172	-0.0468937	-0.0469267	-0.046928	-0.0469733	-0.0469369	-0.0468725	-0.0468632	-0.0468172	-0.0468937	-0.0469267	-0.046928	-0.0469733	-0.0469369	-0.0468725	-0.0468632	-0.0468172	-0.0468937	-0.0468938	-0.046928	-0.0469733	-0.0469369	-0.0468725	-0.0468632	-0.0468172	-0.0468937	-0.0468937	-0.046928	-0.0469733	-0.0469369	-0.0468725	-0.0468632	-0.0468172	-0.0468937	-0.0468937	-0.046928	-0.0469733	-0.0469369	-0.0468725	-0.0468632	-0.0468172	-0.0468937	-0.0468937	-0.046928	-0.0469733	-0.0469369	-0.0468725	-0.0468632	-0.0468172	-0.0468937	-0.0468937	-0.046928	-0.0469733	-0.0469369	-0.0468725	-0.0468632	-0.0468172	-0.0468937	-0.0468937	-0.046928	-0.0469733	-0.0469369	-0.0468725	-0.0468632	-0.0468172	-0.0468937	-0.0468937	-0.046928	-0.0469733	-0.0469369	-0.0468725	-0.0468632	-0.0468172	-0.0468937	-0.0468937	-0.046928	-0.0469733	-0.0469369	-0.0468725	-0.0468632	-0.0468172	-0.0468937	-0.0468937	0	0	0	0	0	0	0	0	0.0243651	0.0243651	0.0243651	0.0243651	0.0243651	0.0243651	0.0243651	0.0243651	0.024353	0.024353	0.024353	0.024353	0.024353	0.024353	0.024353	0.024353	0.024353	0.024353	0.024353	0.024353	0.024353	0.024353	0.024353	0.024353	0.0244166	0.0244166	0.0244166	0.0244166	0.0244166	0.0244166	0.0244166	0.0244166	0.0244166	0.0244166	0.0244166	0.0244166	0.0244166	0.0244166	0.0244166	0.0244166	0.0244166	0.0244166	0.0244166	0.0244166	0.0244166	0.0244166	0.0244166	0.0244166	0.0244166	0.0244166	0.0244166	0.0244166	0.0244166	0.0244166	0.0244166	0.0244166	0.0244166	0.0244166	0.0244166	0.0244166	0.0244166	0.0244166	0.0244166	0.0244166	0.0244166	0.0244166	0.0244166	0.0244166	0.0244166	0.0244166	0.0244166	0.0244166	0.268612	0.979859	1.01371	0.37818	0.95577	-0.148743	-0.307824	0.397972	0.155553	0.212592	1.02857	0.377617	0.973066	-0.144012	-0.52225	0.456582	0.294144	0.859516	1.02825	0.377773	0.956533	-0.144019	-0.52227	0.456586	0.385754	0.242901	1.02826	0.377775	0.951439	-0.144019	-0.52227	0.456586	0.412316	0.810982	1.02826	0.377776	0.949456	-0.144019	-0.52227	0.456586	0.4164	0.302792	1.02826	0.377776	0.948639	-0.144019	-0.52227	0.456586	0.416894	0.805921	1.02826	0.377776	0.948294	-0.144019	-0.52227	0.456586	0.416952	0.368868	1.02826	0.377776	0.948147	-0.144019	-0.52227	0.456586	0.416958	0.914531	0.9743	0.377776	0.948085	-0.144019	-0.52227	0.456586	0.394178	0.483068	-0.0633041	0.36521	0.957026	-0.00217125	-0.504394	1.25977	0.377972	0.387566	0.370138	0.351892	0.923071	0.117586	-0.489838	1.34708	0.356863	0.313565	0.229665	0.326055	0.866667	0.202521	-0.459414	1.32842	0.313369	0.102174	0.287229	0.230845	0.684418	0.159529	-0.327341	1.3297	0.19102	0.0366636	0.243348	0.0309229	0.124556	0.103016	-0.00406189	1.3296	0.00251806	0.000842085	0.300163	0.0154183	-0.00522119	0.261561	0.0633537	1.32961	0.0205388	0.0242033	0.508083	0.0242178	0.0242485	0.00462159	0.0247079	0.40276	0.0203535	0.024156	0.0253065	0.0242006	0.0243017	0.0209293	0.0245026	0.142035	0.0203502	0.0241559	0.02098	0.0242006	0.0243017	0.0209604	0.0245023	0.0304034	0.0203502	0.0241559	0.0208856	0.0242006	0.0243017	0.0209572	0.0245023	0.0468942	0.0203502	0.0241559	0.020886	0.0242006	0.0243017	0.0209572	0.0245023	0.895283	0.0242058	0.0243833	0.0244392	0.0243731	0.0243429	0.0243834	0.024495	1.32775	0.0243734	0.0243836	0.0244431	0.0243731	0.0243429	0.0243853	0.0244951	0.263188	0.0243733	0.0243836	0.0244431	0.0243731	0.0243429	0.0243853	0.0244951	0.0188447	0.0243733	0.0243836	0.0243181	0.0243731	0.0243429	0.0243853	0.0244951	0.0244536	0.0243733	0.0243836	0.0243182	0.0243731	0.0243429	0.0243853	0.0244951	0.0244568	0.0243733	0.0243836	0.0243182	0.0243731	0.0243429	0.0243853	0.0244951	0.024678	0.0243733	0.0243836	0.0243182	0.0243731	0.0243429	0.0243853	0.0244951	0.0246779	0.0243733	0.0243836	0.0243182	0.0243731	0.0243429	0.0243853	0.0244951	0.0246779	0.0243733	0.0243836	0.0243182	0.0243731	0.0243429	0.0243853	0.0244951	0.0246779	0.0243733	0.0243836	0.0243182	0.0243731	0.0243429	0.0243853	0.0244951	0.0246779	0.0243733	0.0243836	0.0243182	0.0243731	0.0243429	0.0243853	0.0244951	0.0246779	0.0243733	0.0243836	0.0243182	0.0243731	0.0243429	0.0243853	0.0244951	0.0244953	0.0243733	0.0243836	0.0243182	0.0243731	0.0243429	0.0243853	0.0244951	0.0244951	0.0243733	0.0243836	0.0243182	0.0243731	0.0243429	0.0243853	0.0244951	0.0244951	0.0243733	0.0243836	0.0243182	0.0243731	0.0243429	0.0243853	0.0244951	0.0244951	0.0243733	0.0243836	0.0243182	0.0243731	0.0243429	0.0243853	0.0244951	0.0244951	0.0243733	0.0243836	0.0243182	0.0243731	0.0243429	0.0243853	0.0244951	0.0244951	0.0243733	0.0243836	0.0243182	0.0243731	0.0243429	0.0243853	0.0244951	0.0244951	0.0243733	0.0243836	0.0243182	0.0243731	0.0243429	0.0243853	0.0244951	0.0244951	0.0243733	0.0243836	0.0243182	0.0243731	0.0243429	0.0243853	0.0244951	0.0244951	0	0	0	0	0	0	0	0	-0.0129342	-0.0129342	-0.0129342	-0.0129342	-0.0129342	-0.0129342	-0.0129342	-0.0129342	-0.0129467	-0.0129467	-0.0129467	-0.0129467	-0.0129467	-0.0129467	-0.0129467	-0.0129467	-0.0129467	-0.0129467	-0.0129467	-0.0129467	-0.0129467	-0.0129467	-0.0129467	-0.0129467	-0.012937	-0.012937	-0.012937	-0.012937	-0.012937	-0.012937	-0.012937	-0.012937	-0.012937	-0.012937	-0.012937	-0.012937	-0.012937	-0.012937	-0.012937	-0.012937	-0.012937	-0.012937	-0.012937	-0.012937	-0.012937	-0.012937	-0.012937	-0.012937	-0.012937	-0.012937	-0.012937	-0.012937	-0.012937	-0.012937	-0.012937	-0.012937	-0.012937	-0.012937	-0.012937	-0.012937	-0.012937	-0.012937	-0.012937	-0.012937	-0.012937	-0.012937	-0.012937	-0.012937	-0.012937	-0.012937	-0.012937	-0.012937	-0.120616	-0.079622	-0.282806	0.53864	-0.0337452	-0.217389	-0.713129	-0.550638	-0.303299	-0.405728	-0.261242	0.553558	0.181789	-0.210937	-0.764819	-0.573085	-0.0943532	-0.293073	-0.261708	0.553787	0.158902	-0.210873	-0.764804	-0.573084	0.0397808	-0.263078	-0.261696	0.55379	0.151446	-0.210871	-0.764804	-0.573084	0.0786804	-0.252519	-0.261697	0.55379	0.148544	-0.210871	-0.764804	-0.573084	0.08466	-0.253009	-0.261697	0.55379	0.147347	-0.210871	-0.764804	-0.573084	0.0853835	-0.225088	-0.261697	0.55379	0.146843	-0.210871	-0.764804	-0.573084	0.0854678	-0.205423	-0.261697	0.55379	0.146628	-0.210871	-0.764804	-0.573084	0.0854776	-0.0870856	-0.273124	0.55379	0.146536	-0.210871	-0.764804	-0.573084	0.0521487	0.101239	-0.625092	0.534844	0.188512	-0.187201	-0.746944	0.606307	0.028413	0.042429	-0.46467	0.514965	0.180823	-0.125345	-0.726468	0.731479	-0.00249884	-0.0659159	-0.425911	0.476484	0.169514	0.00387546	-0.682858	0.704141	-0.0661795	-0.370418	-0.429404	0.334605	0.132941	0.0653838	-0.492604	0.706021	-0.245152	-0.0187445	-0.426946	0.0173698	0.0162196	-0.142687	-0.0418107	0.705881	0.00331757	-0.0028862	-0.600517	0.0224536	-0.00840246	0.38302	0.0925725	0.705892	-0.0119892	-0.0128954	0.0926681	-0.0127065	-0.0128519	0.00627078	-0.0121509	-0.0990854	-0.012013	-0.0129563	-0.0121593	-0.0128146	-0.0128294	-0.0115683	-0.0127124	-0.0553339	-0.0120109	-0.0129564	-0.0116346	-0.0128149	-0.0128294	-0.0116134	-0.0127133	-0.162124	-0.0120109	-0.0129564	-0.0115539	-0.0128149	-0.0128294	-0.0116117	-0.0127133	-0.165856	-0.0120109	-0.0129564	-0.0115533	-0.0128149	-0.0128294	-0.0116117	-0.0127133	0.07096	-0.012809	-0.0129355	-0.01278	-0.0130301	-0.012915	-0.0130233	-0.0129146	0.740296	-0.0129789	-0.0129354	-0.0127795	-0.0130304	-0.0129151	-0.0130243	-0.0129148	0.381621	-0.0129792	-0.0129354	-0.0127795	-0.0130304	-0.0129151	-0.0130243	-0.0129148	-0.00276096	-0.0129792	-0.0129354	-0.0129237	-0.0130304	-0.0129151	-0.0130243	-0.0129148	-0.0127731	-0.0129792	-0.0129354	-0.0129238	-0.0130304	-0.0129151	-0.0130243	-0.0129148	-0.0127758	-0.0129792	-0.0129354	-0.0129238	-0.0130304	-0.0129151	-0.0130243	-0.0129148	-0.012891	-0.0129792	-0.0129354	-0.0129238	-0.0130304	-0.0129151	-0.0130243	-0.0129148	-0.0128913	-0.0129792	-0.0129354	-0.0129238	-0.0130304	-0.0129151	-0.0130243	-0.0129148	-0.0128913	-0.0129792	-0.0129354	-0.0129238	-0.0130304	-0.0129151	-0.0130243	-0.0129148	-0.0128913	-0.0129792	-0.0129354	-0.0129238	-0.0130304	-0.0129151	-0.0130243	-0.0129148	-0.0128913	-0.0129792	-0.0129354	-0.0129238	-0.0130304	-0.0129151	-0.0130243	-0.0129148	-0.0128913	-0.0129792	-0.0129354	-0.0129238	-0.0130304	-0.0129151	-0.0130243	-0.0129148	-0.0129149	-0.0129792	-0.0129354	-0.0129238	-0.0130304	-0.0129151	-0.0130243	-0.0129148	-0.0129148	-0.0129792	-0.0129354	-0.0129238	-0.0130304	-0.0129151	-0.0130243	-0.0129148	-0.0129148	-0.0129792	-0.0129354	-0.0129238	-0.0130304	-0.0129151	-0.0130243	-0.0129148	-0.0129148	-0.0129792	-0.0129354	-0.0129238	-0.0130304	-0.0129151	-0.0130243	-0.0129148	-0.0129148	-0.0129792	-0.0129354	-0.0129238	-0.0130304	-0.0129151	-0.0130243	-0.0129148	-0.0129148	-0.0129792	-0.0129354	-0.0129238	-0.0130304	-0.0129151	-0.0130243	-0.0129148	-0.0129148	-0.0129792	-0.0129354	-0.0129238	-0.0130304	-0.0129151	-0.0130243	-0.0129148	-0.0129148	-0.0129792	-0.0129354	-0.0129238	-0.0130304	-0.0129151	-0.0130243	-0.0129148	-0.0129148	0	0	0	0	0	0	0	0	-0.0109825	-0.0109825	-0.0109825	-0.0109825	-0.0109825	-0.0109825	-0.0109825	-0.0109825	-0.01097	-0.01097	-0.01097	-0.01097	-0.01097	-0.01097	-0.01097	-0.01097	-0.01097	-0.01097	-0.01097	-0.01097	-0.01097	-0.01097	-0.01097	-0.01097	-0.0109694	-0.0109694	-0.0109694	-0.0109694	-0.0109694	-0.0109694	-0.0109694	-0.0109694	-0.0109694	-0.0109694	-0.0109694	-0.0109694	-0.0109694	-0.0109694	-0.0109694	-0.0109694	-0.0109694	-0.0109694	-0.0109694	-0.0109694	-0.0109694	-0.0109694	-0.0109694	-0.0109694	-0.0109694	-0.0109694	-0.0109694	-0.0109694	-0.0109694	-0.0109694	-0.0109694	-0.0109694	-0.0109694	-0.0109694	-0.0109694	-0.0109694	-0.0109694	-0.0109694	-0.0109694	-0.0109694	-0.0109694	-0.0109694	-0.0109694	-0.0109694	-0.0109694	-0.0109694	-0.0109694	-0.0109694	0.751313	-0.769446	-0.742782	0.999953	-0.795779	0.312272	-0.845422	-1.45871	0.808062	0.0675601	-0.723612	0.997921	-0.905597	0.325902	-0.673119	-1.57157	1.00119	-0.565648	-0.724022	0.998122	-0.927249	0.325879	-0.672944	-1.57158	1.11917	0.422557	-0.724012	0.998125	-0.93381	0.325878	-0.672944	-1.57158	1.15338	-0.384401	-0.724012	0.998125	-0.936364	0.325878	-0.672944	-1.57158	1.15865	0.362922	-0.724012	0.998125	-0.937417	0.325878	-0.672944	-1.57158	1.15929	-0.297838	-0.724012	0.998125	-0.937861	0.325878	-0.672944	-1.57158	1.15936	0.399331	-0.724012	0.998125	-0.93805	0.325878	-0.672944	-1.57158	1.15937	-0.070832	-0.675969	0.998125	-0.938131	0.325878	-0.672944	-1.57158	1.08354	1.07274	0.00729754	0.964082	-0.871127	0.170009	-0.662194	0.0405099	1.04075	1.07203	-0.260784	0.928742	-0.841718	0.134465	-0.644315	0.0872263	0.985053	0.885436	-0.0118709	0.860075	-0.788191	0.255118	-0.605701	0.0631523	0.870404	0.361428	-0.114323	0.606133	-0.617586	0.348404	-0.437747	0.0648161	0.549793	0.0495443	-0.0586822	0.0386976	-0.098808	-0.374498	-0.0375965	0.0646932	0.00667804	0.00273354	-0.960442	0.0407272	-0.00640946	0.69067	0.169442	0.0647022	-0.0082261	-0.0108393	-0.468034	-0.0106179	-0.0107004	0.0124837	-0.0102346	-0.169033	-0.00794978	-0.0108201	-0.0150528	-0.0107519	-0.0106996	-0.00769028	-0.0105806	0.247663	-0.00794808	-0.0108201	-0.007406	-0.0107523	-0.0106996	-0.00751803	-0.0105805	0.196615	-0.00794813	-0.0108201	-0.00733762	-0.0107523	-0.0106996	-0.00751478	-0.0105805	0.169995	-0.00794813	-0.0108201	-0.00733843	-0.0107523	-0.0106996	-0.00751479	-0.0105805	-0.492735	-0.0109097	-0.0110393	-0.0104612	-0.0111471	-0.0107839	-0.0110648	-0.0109388	0.126927	-0.0111605	-0.0110396	-0.0104571	-0.0111474	-0.0107839	-0.0110647	-0.0109391	0.842847	-0.0111607	-0.0110396	-0.0104571	-0.0111474	-0.0107839	-0.0110647	-0.0109391	-0.00588395	-0.0111607	-0.0110396	-0.0108798	-0.0111474	-0.0107839	-0.0110647	-0.0109391	-0.0108081	-0.0111607	-0.0110396	-0.0108802	-0.0111474	-0.0107839	-0.0110647	-0.0109391	-0.0108123	-0.0111607	-0.0110396	-0.0108802	-0.0111474	-0.0107839	-0.0110647	-0.0109391	-0.0112759	-0.0111607	-0.0110396	-0.0108802	-0.0111474	-0.0107839	-0.0110647	-0.0109391	-0.0112765	-0.0111607	-0.0110396	-0.0108802	-0.0111474	-0.0107839	-0.0110647	-0.0109391	-0.0112765	-0.0111607	-0.0110396	-0.0108802	-0.0111474	-0.0107839	-0.0110647	-0.0109391	-0.0112765	-0.0111607	-0.0110396	-0.0108802	-0.0111474	-0.0107839	-0.0110647	-0.0109391	-0.0112765	-0.0111607	-0.0110396	-0.0108802	-0.0111474	-0.0107839	-0.0110647	-0.0109391	-0.0112765	-0.0111607	-0.0110396	-0.0108802	-0.0111474	-0.0107839	-0.0110647	-0.0109391	-0.0109395	-0.0111607	-0.0110396	-0.0108802	-0.0111474	-0.0107839	-0.0110647	-0.0109391	-0.0109391	-0.0111607	-0.0110396	-0.0108802	-0.0111474	-0.0107839	-0.0110647	-0.0109391	-0.0109391	-0.0111607	-0.0110396	-0.0108802	-0.0111474	-0.0107839	-0.0110647	-0.0109391	-0.0109391	-0.0111607	-0.0110396	-0.0108802	-0.0111474	-0.0107839	-0.0110647	-0.0109391	-0.0109391	-0.0111607	-0.0110396	-0.0108802	-0.0111474	-0.0107839	-0.0110647	-0.0109391	-0.0109391	-0.0111607	-0.0110396	-0.0108802	-0.0111474	-0.0107839	-0.0110647	-0.0109391	-0.0109391	-0.0111607	-0.0110396	-0.0108802	-0.0111474	-0.0107839	-0.0110647	-0.0109391	-0.0109391	-0.0111607	-0.0110396	-0.0108802	-0.0111474	-0.0107839	-0.0110647	-0.0109391	-0.0109391	0	0	0	0	0	0	0	0	0.0172642	0.0172642	0.0172642	0.0172642	0.0172642	0.0172642	0.0172642	0.0172642	0.0172486	0.0172486	0.0172486	0.0172486	0.0172486	0.0172486	0.0172486	0.0172486	0.0172485	0.0172485	0.0172485	0.0172485	0.0172485	0.0172485	0.0172485	0.0172485	0.0172426	0.0172426	0.0172426	0.0172426	0.0172426	0.0172426	0.0172426	0.0172426	0.0172426	0.0172426	0.0172426	0.0172426	0.0172426	0.0172426	0.0172426	0.0172426	0.0172426	0.0172426	0.0172426	0.0172426	0.0172426	0.0172426	0.0172426	0.0172426	0.0172426	0.0172426	0.0172426	0.0172426	0.0172426	0.0172426	0.0172426	0.0172426	0.0172426	0.0172426	0.0172426	0.0172426	0.0172426	0.0172426	0.0172426	0.0172426	0.0172426	0.0172426	0.0172426	0.0172426	0.0172426	0.0172426	0.0172426	0.0172426	-0.846089	0.0830141	-0.276765	0.141831	0.216136	0.9212	0.892136	1.32323	-0.384689	-0.858453	-0.298484	0.172185	0.672935	0.922939	0.752978	1.42004	-0.601316	-0.415033	-0.298024	0.17196	0.699208	0.923074	0.752887	1.42004	-0.73327	-0.862719	-0.298036	0.171957	0.706558	0.923078	0.752887	1.42004	-0.771528	-0.4546	-0.298036	0.171957	0.709416	0.923078	0.752887	1.42004	-0.777424	-0.821609	-0.298036	0.171957	0.710594	0.923078	0.752887	1.42004	-0.778139	-0.464953	-0.298036	0.171957	0.711091	0.923078	0.752887	1.42004	-0.778222	-0.782818	-0.298036	0.171957	0.711303	0.923078	0.752887	1.42004	-0.778232	-0.411875	-0.333368	0.171957	0.711393	0.923078	0.752887	1.42004	-0.81083	-0.733023	-0.772574	0.166767	0.651784	1.00408	0.73844	0.868542	-0.818072	-0.805259	-0.591782	0.161522	0.629102	1.03223	0.718105	0.852917	-0.827459	-0.826027	-0.810023	0.150895	0.590037	0.905633	0.674507	0.879805	-0.846562	-0.862852	-0.710611	0.110453	0.46461	0.663929	0.4856	0.87797	-0.895024	-0.0308812	-0.751756	0.0257348	0.0814636	0.346695	0.0403947	0.878106	0.000439719	-0.00712258	0.524125	0.00670865	0.00657769	0.117677	0.0311401	0.878096	0.0156277	0.0171932	0.366208	0.0169745	0.0171206	0.00181721	0.0172945	1.28991	0.0152983	0.0170953	0.0204982	0.0170071	0.017124	0.0157763	0.017056	0.932019	0.0152992	0.0170952	0.0157785	0.0170073	0.017124	0.0155976	0.0170548	1.0072	0.0152993	0.0170952	0.0157801	0.0170073	0.017124	0.0155959	0.0170548	1.02911	0.0152992	0.0170952	0.0157812	0.0170073	0.017124	0.0155959	0.0170548	1.50166	0.0173705	0.0174066	0.017102	0.0172363	0.0171684	0.0171087	0.0171413	0.818598	0.0173871	0.017407	0.0170997	0.0172364	0.0171683	0.0171056	0.017141	0.344462	0.0173872	0.017407	0.0170997	0.0172364	0.0171683	0.0171056	0.017141	0.0212405	0.0173872	0.017407	0.0173414	0.0172364	0.0171683	0.0171056	0.017141	0.0171264	0.0173872	0.017407	0.0173416	0.0172364	0.0171683	0.0171056	0.017141	0.0171058	0.0173872	0.017407	0.0173416	0.0172364	0.0171683	0.0171056	0.017141	0.0172458	0.0173872	0.017407	0.0173416	0.0172364	0.0171683	0.0171056	0.017141	0.0172459	0.0173872	0.017407	0.0173416	0.0172364	0.0171683	0.0171056	0.017141	0.0172459	0.0173872	0.017407	0.0173416	0.0172364	0.0171683	0.0171056	0.017141	0.0172459	0.0173872	0.017407	0.0173416	0.0172364	0.0171683	0.0171056	0.017141	0.0172459	0.0173872	0.017407	0.0173416	0.0172364	0.0171683	0.0171056	0.017141	0.0172459	0.0173872	0.017407	0.0173416	0.0172364	0.0171683	0.0171056	0.017141	0.0171411	0.0173872	0.017407	0.0173416	0.0172364	0.0171683	0.0171056	0.017141	0.017141	0.0173872	0.017407	0.0173416	0.0172364	0.0171683	0.0171056	0.017141	0.017141	0.0173872	0.017407	0.0173416	0.0172364	0.0171683	0.0171056	0.017141	0.017141	0.0173872	0.017407	0.0173416	0.0172364	0.0171683	0.0171056	0.017141	0.017141	0.0173872	0.017407	0.0173416	0.0172364	0.0171683	0.0171056	0.017141	0.017141	0.0173872	0.017407	0.0173416	0.0172364	0.0171683	0.0171056	0.017141	0.017141	0.0173872	0.017407	0.0173416	0.0172364	0.0171683	0.0171056	0.017141	0.017141	0.0173872	0.017407	0.0173416	0.0172364	0.0171683	0.0171056	0.017141	0.017141	0	0	0	0	0	0	0	0	-0.0253061	-0.0253061	-0.0253061	-0.0253061	-0.0253061	-0.0253061	-0.0253061	-0.0253061	-0.0253049	-0.0253049	-0.0253049	-0.0253049	-0.0253049	-0.0253049	-0.0253049	-0.0253049	-0.0253049	-0.0253049	-0.0253049	-0.0253049	-0.0253049	-0.0253049	-0.0253049	-0.0253049	-0.0253753	-0.0253753	-0.0253753	-0.0253753	-0.0253753	-0.0253753	-0.0253753	-0.0253753	-0.0253753	-0.0253753	-0.0253753	-0.0253753	-0.0253753	-0.0253753	-0.0253753	-0.0253753	-0.0253753	-0.0253753	-0.0253753	-0.0253753	-0.0253753	-0.0253753	-0.0253753	-0.0253753	-0.0253753	-0.0253753	-0.0253753	-0.0253753	-0.0253753	-0.0253753	-0.0253753	-0.0253753	-0.0253753	-0.0253753	-0.0253753	-0.0253753	-0.0253753	-0.0253753	-0.0253753	-0.0253753	-0.0253753	-0.0253753	-0.0253753	-0.0253753	-0.0253753	-0.0253753	-0.0253753	-0.0253753	-0.69636	-1.26774	-1.61286	0.146993	-1.14441	0.705344	0.363801	-0.235207	-0.357324	-0.934181	-1.62839	0.172569	-0.811349	0.707296	0.536375	-0.278783	-0.503767	-1.48718	-1.62807	0.172409	-0.792351	0.70741	0.536391	-0.278787	-0.59781	-0.821088	-1.62808	0.172407	-0.787113	0.707413	0.536391	-0.278787	-0.625071	-1.39532	-1.62808	0.172407	-0.785076	0.707413	0.536391	-0.278787	-0.62927	-0.872654	-1.62808	0.172407	-0.784236	0.707413	0.536391	-0.278787	-0.629779	-1.36284	-1.62808	0.172407	-0.783882	0.707413	0.536391	-0.278787	-0.629838	-0.892568	-1.62808	0.172407	-0.783731	0.707413	0.536391	-0.278787	-0.629845	-1.33501	-1.583	0.172407	-0.783667	0.707413	0.536391	-0.278787	-0.657537	-0.689675	-0.686974	0.166554	-0.795036	0.57171	0.518232	-0.593923	-0.664833	-0.653897	-1.05265	0.160777	-0.767372	0.474516	0.503087	-0.632954	-0.674298	-0.67758	-0.951799	0.149306	-0.720486	0.389622	0.471428	-0.613799	-0.693623	-0.727024	-0.981442	0.106003	-0.569074	0.340227	0.33472	-0.615105	-0.74423	-0.0568777	-0.943064	-0.00178341	-0.105888	-0.0576643	0.00118713	-0.615008	0.000551169	-0.00598056	-0.519321	0.00677657	0.00450977	0.11824	0.0306732	-0.615016	-0.0209273	-0.0251163	-0.414447	-0.0251273	-0.0251585	0.00176735	-0.0251354	0.252322	-0.0208664	-0.0251466	-0.0249932	-0.0251694	-0.0252057	-0.0209542	-0.0253908	0.444714	-0.0208608	-0.0251466	-0.0209726	-0.0251695	-0.0252057	-0.0210784	-0.0253915	0.554893	-0.0208608	-0.0251466	-0.0208126	-0.0251695	-0.0252057	-0.0210742	-0.0253915	0.541773	-0.0208608	-0.0251466	-0.0208121	-0.0251695	-0.0252057	-0.0210742	-0.0253915	-0.169486	-0.0249876	-0.0252535	-0.0252941	-0.0254153	-0.025284	-0.0254822	-0.0255078	-0.618803	-0.025303	-0.0252535	-0.0252987	-0.0254154	-0.025284	-0.0254867	-0.0255082	0.290758	-0.025303	-0.0252535	-0.0252987	-0.0254154	-0.025284	-0.0254867	-0.0255082	-0.0108013	-0.025303	-0.0252535	-0.025177	-0.0254154	-0.025284	-0.0254867	-0.0255082	-0.0253745	-0.025303	-0.0252535	-0.0251771	-0.0254154	-0.025284	-0.0254867	-0.0255082	-0.0253929	-0.025303	-0.0252535	-0.0251771	-0.0254154	-0.025284	-0.0254867	-0.0255082	-0.0257183	-0.025303	-0.0252535	-0.0251771	-0.0254154	-0.025284	-0.0254867	-0.0255082	-0.0257184	-0.025303	-0.0252535	-0.0251771	-0.0254154	-0.025284	-0.0254867	-0.0255082	-0.0257184	-0.025303	-0.0252535	-0.0251771	-0.0254154	-0.025284	-0.0254867	-0.0255082	-0.0257184	-0.025303	-0.0252535	-0.0251771	-0.0254154	-0.025284	-0.0254867	-0.0255082	-0.0257184	-0.025303	-0.0252535	-0.0251771	-0.0254154	-0.025284	-0.0254867	-0.0255082	-0.0257184	-0.025303	-0.0252535	-0.0251771	-0.0254154	-0.025284	-0.0254867	-0.0255082	-0.0255085	-0.025303	-0.0252535	-0.0251771	-0.0254154	-0.025284	-0.0254867	-0.0255082	-0.0255082	-0.025303	-0.0252535	-0.0251771	-0.0254154	-0.025284	-0.0254867	-0.0255082	-0.0255082	-0.025303	-0.0252535	-0.0251771	-0.0254154	-0.025284	-0.0254867	-0.0255082	-0.0255082	-0.025303	-0.0252535	-0.0251771	-0.0254154	-0.025284	-0.0254867	-0.0255082	-0.0255082	-0.025303	-0.0252535	-0.0251771	-0.0254154	-0.025284	-0.0254867	-0.0255082	-0.0255082	-0.025303	-0.0252535	-0.0251771	-0.0254154	-0.025284	-0.0254867	-0.0255082	-0.0255082	-0.025303	-0.0252535	-0.0251771	-0.0254154	-0.025284	-0.0254867	-0.0255082	-0.0255082	-0.025303	-0.0252535	-0.0251771	-0.0254154	-0.025284	-0.0254867	-0.0255082	-0.0255082	0	0	0	0	0	0	0	0	-0.0551792	-0.0551792	-0.0551792	-0.0551792	-0.0551792	-0.0551792	-0.0551792	-0.0551792	-0.0551902	-0.0551902	-0.0551902	-0.0551902	-0.0551902	-0.0551902	-0.0551902	-0.0551902	-0.0551901	-0.0551901	-0.0551901	-0.0551901	-0.0551901	-0.0551901	-0.0551901	-0.0551901	-0.0552333	-0.0552333	-0.0552333	-0.0552333	-0.0552333	-0.0552333	-0.0552333	-0.0552333	-0.0552333	-0.0552333	-0.0552333	-0.0552333	-0.0552333	-0.0552333	-0.0552333	-0.0552333	-0.0552333	-0.0552333	-0.0552333	-0.0552333	-0.0552333	-0.0552333	-0.0552333	-0.0552333	-0.0552333	-0.0552333	-0.0552333	-0.0552333	-0.0552333	-0.0552333	-0.0552333	-0.0552333	-0.0552333	-0.0552333	-0.0552333	-0.0552333	-0.0552333	-0.0552333	-0.0552333	-0.0552333	-0.0552333	-0.0552333	-0.0552333	-0.0552333	-0.0552333	-0.0552333	-0.0552333	-0.0552333	-0.544107	-0.470026	-0.615282	-0.489639	-0.44501	-1.41075	-1.00461	-1.17752	-1.25324	-0.333254	-0.588827	-0.484413	-0.32962	-1.41856	-0.934972	-1.25317	-0.993335	-0.53302	-0.589398	-0.484133	-0.35841	-1.41852	-0.93502	-1.25317	-0.829397	-0.445156	-0.589383	-0.484129	-0.367529	-1.41852	-0.93502	-1.25317	-0.781855	-0.553365	-0.589384	-0.484129	-0.371078	-1.41852	-0.93502	-1.25317	-0.774543	-0.463371	-0.589384	-0.484129	-0.372541	-1.41852	-0.93502	-1.25317	-0.773658	-0.573808	-0.589384	-0.484129	-0.373158	-1.41852	-0.93502	-1.25317	-0.773555	-0.510833	-0.589384	-0.484129	-0.373421	-1.41852	-0.93502	-1.25317	-0.773543	-0.696385	-0.573282	-0.484129	-0.373533	-1.41852	-0.93502	-1.25317	-0.708409	-0.762913	-0.490069	-0.468666	-0.316198	-1.43244	-0.916831	-0.940535	-0.687753	-0.713737	-0.513865	-0.452871	-0.305804	-1.42474	-0.892104	-0.819548	-0.660909	-0.63927	-0.352241	-0.421546	-0.289234	-1.27097	-0.839122	-0.852927	-0.605906	-0.445922	-0.402394	-0.304198	-0.234043	-0.986036	-0.607923	-0.850653	-0.457495	-0.0992144	-0.372155	-0.0609007	-0.0695807	-0.31199	-0.0753816	-0.850822	-0.00336425	-0.00308374	-0.977512	-0.0197676	-0.0103273	-0.334365	-0.085936	-0.85081	-0.0506729	-0.0550168	-0.194672	-0.0546931	-0.0550571	-0.00694493	-0.0547903	-1.58907	-0.0505174	-0.0550201	-0.0533175	-0.0547795	-0.0550726	-0.0509364	-0.0551152	-1.33993	-0.0505123	-0.0550202	-0.0514152	-0.0547798	-0.0550726	-0.051077	-0.0551157	-1.44738	-0.0505123	-0.0550202	-0.0512284	-0.0547798	-0.0550726	-0.0510721	-0.0551157	-1.46412	-0.0505123	-0.0550202	-0.0512276	-0.0547798	-0.0550726	-0.051072	-0.0551157	-1.62623	-0.0549335	-0.0552689	-0.0553457	-0.0551829	-0.0552375	-0.0551518	-0.0552132	-0.792232	-0.055202	-0.055269	-0.0553509	-0.0551831	-0.0552376	-0.0551531	-0.0552133	-0.696534	-0.0552022	-0.055269	-0.0553509	-0.0551831	-0.0552376	-0.0551531	-0.0552133	-0.038058	-0.0552022	-0.055269	-0.0552831	-0.0551831	-0.0552376	-0.0551531	-0.0552133	-0.0550116	-0.0552022	-0.055269	-0.0552832	-0.0551831	-0.0552376	-0.0551531	-0.0552133	-0.0549978	-0.0552022	-0.055269	-0.0552832	-0.0551831	-0.0552376	-0.0551531	-0.0552133	-0.0551048	-0.0552022	-0.055269	-0.0552832	-0.0551831	-0.0552376	-0.0551531	-0.0552133	-0.0551049	-0.0552022	-0.055269	-0.0552832	-0.0551831	-0.0552376	-0.0551531	-0.0552133	-0.0551049	-0.0552022	-0.055269	-0.0552832	-0.0551831	-0.0552376	-0.0551531	-0.0552133	-0.0551049	-0.0552022	-0.055269	-0.0552832	-0.0551831	-0.0552376	-0.0551531	-0.0552133	-0.0551049	-0.0552022	-0.055269	-0.0552832	-0.0551831	-0.0552376	-0.0551531	-0.0552133	-0.0551049	-0.0552022	-0.055269	-0.0552832	-0.0551831	-0.0552376	-0.0551531	-0.0552133	-0.0552134	-0.0552022	-0.055269	-0.0552832	-0.0551831	-0.0552376	-0.0551531	-0.0552133	-0.0552133	-0.0552022	-0.055269	-0.0552832	-0.0551831	-0.0552376	-0.0551531	-0.0552133	-0.0552133	-0.0552022	-0.055269	-0.0552832	-0.0551831	-0.0552376	-0.0551531	-0.0552133	-0.0552133	-0.0552022	-0.055269	-0.0552832	-0.0551831	-0.0552376	-0.0551531	-0.0552133	-0.0552133	-0.0552022	-0.055269	-0.0552832	-0.0551831	-0.0552376	-0.0551531	-0.0552133	-0.0552133	-0.0552022	-0.055269	-0.0552832	-0.0551831	-0.0552376	-0.0551531	-0.0552133	-0.0552133	-0.0552022	-0.055269	-0.0552832	-0.0551831	-0.0552376	-0.0551531	-0.0552133	-0.0552133	-0.0552022	-0.055269	-0.0552832	-0.0551831	-0.0552376	-0.0551531	-0.0552133	-0.0552133	0	0	0	0	0	0	0	0	-0.046237	-0.046237	-0.046237	-0.046237	-0.046237	-0.046237	-0.046237	-0.046237	-0.046245	-0.046245	-0.046245	-0.046245	-0.046245	-0.046245	-0.046245	-0.046245	-0.046245	-0.046245	-0.046245	-0.046245	-0.046245	-0.046245	-0.046245	-0.046245	-0.0463382	-0.0463382	-0.0463382	-0.0463382	-0.0463382	-0.0463382	-0.0463382	-0.0463382	-0.0463382	-0.0463382	-0.0463382	-0.0463382	-0.0463382	-0.0463382	-0.0463382	-0.0463382	-0.0463382	-0.0463382	-0.0463382	-0.0463382	-0.0463382	-0.0463382	-0.0463382	-0.0463382	-0.0463382	-0.0463382	-0.0463382	-0.0463382	-0.0463382	-0.0463382	-0.0463382	-0.0463382	-0.0463382	-0.0463382	-0.0463382	-0.0463382	-0.0463382	-0.0463382	-0.0463382	-0.0463382	-0.0463382	-0.0463382	-0.0463382	-0.0463382	-0.0463382	-0.0463382	-0.0463382	-0.0463382	-1.32744	-0.944056	-1.27171	-0.960233	-0.824242	-0.38185	0.426368	0.0716304	-1.44766	-0.903235	-1.28749	-0.939428	-0.484793	-0.395362	0.545713	0.057005	-1.59894	-1.20423	-1.28716	-0.939591	-0.465578	-0.395251	0.545592	0.0570025	-1.69461	-1.13193	-1.28717	-0.939593	-0.460253	-0.395248	0.545592	0.0570025	-1.72235	-1.25478	-1.28717	-0.939593	-0.458182	-0.395248	0.545592	0.0570025	-1.72662	-1.15923	-1.28717	-0.939593	-0.457328	-0.395248	0.545592	0.0570025	-1.72714	-1.29895	-1.28717	-0.939593	-0.456968	-0.395248	0.545592	0.0570025	-1.7272	-1.24639	-1.28717	-0.939593	-0.456815	-0.395248	0.545592	0.0570025	-1.7272	-1.53537	-1.25986	-0.939593	-0.456749	-0.395248	0.545592	0.0570025	-1.65376	-1.73033	-0.667984	-0.908175	-0.48389	-0.444673	0.528377	-1.38623	-1.61346	-1.64372	-0.915698	-0.87538	-0.46649	-0.529082	0.512967	-1.41831	-1.561	-1.46903	-0.878384	-0.811523	-0.440416	-0.622871	0.480574	-1.39879	-1.45302	-0.973667	-0.877848	-0.57534	-0.353855	-0.559098	0.340794	-1.40014	-1.15119	-0.133523	-0.857047	-0.0692719	-0.0881929	0.0150519	-0.00981679	-1.40004	-0.00673653	-0.00756371	-0.305205	-0.0385152	0.00420603	-0.650606	-0.160122	-1.40005	-0.0414432	-0.0460627	-0.261445	-0.0460629	-0.0462203	-0.0124014	-0.046568	-0.669139	-0.0414349	-0.0460776	-0.0428028	-0.0460373	-0.0462807	-0.0421032	-0.0465823	-0.591548	-0.0414286	-0.0460776	-0.0425596	-0.0460372	-0.0462807	-0.0423798	-0.0465829	-0.493764	-0.0414286	-0.0460776	-0.0423705	-0.0460372	-0.0462807	-0.0423756	-0.0465829	-0.499602	-0.0414286	-0.0460776	-0.0423694	-0.0460372	-0.0462807	-0.0423755	-0.0465829	-0.947066	-0.0458923	-0.0462166	-0.0466862	-0.0462042	-0.0463738	-0.0462911	-0.0464665	-1.41411	-0.0461318	-0.0462166	-0.046696	-0.0462042	-0.0463738	-0.0462956	-0.0464667	-0.817978	-0.0461316	-0.0462166	-0.046696	-0.0462042	-0.0463738	-0.0462956	-0.0464667	-0.0295016	-0.0461316	-0.0462166	-0.0462531	-0.0462042	-0.0463738	-0.0462956	-0.0464667	-0.0463502	-0.0461316	-0.0462166	-0.0462529	-0.0462042	-0.0463738	-0.0462956	-0.0464667	-0.0463539	-0.0461316	-0.0462166	-0.0462529	-0.0462042	-0.0463738	-0.0462956	-0.0464667	-0.0464011	-0.0461316	-0.0462166	-0.0462529	-0.0462042	-0.0463738	-0.0462956	-0.0464667	-0.0464008	-0.0461316	-0.0462166	-0.0462529	-0.0462042	-0.0463738	-0.0462956	-0.0464667	-0.0464008	-0.0461316	-0.0462166	-0.0462529	-0.0462042	-0.0463738	-0.0462956	-0.0464667	-0.0464008	-0.0461316	-0.0462166	-0.0462529	-0.0462042	-0.0463738	-0.0462956	-0.0464667	-0.0464008	-0.0461316	-0.0462166	-0.0462529	-0.0462042	-0.0463738	-0.0462956	-0.0464667	-0.0464008	-0.0461316	-0.0462166	-0.0462529	-0.0462042	-0.0463738	-0.0462956	-0.0464667	-0.0464667	-0.0461316	-0.0462166	-0.0462529	-0.0462042	-0.0463738	-0.0462956	-0.0464667	-0.0464667	-0.0461316	-0.0462166	-0.0462529	-0.0462042	-0.0463738	-0.0462956	-0.0464667	-0.0464667	-0.0461316	-0.0462166	-0.0462529	-0.0462042	-0.0463738	-0.0462956	-0.0464667	-0.0464667	-0.0461316	-0.0462166	-0.0462529	-0.0462042	-0.0463738	-0.0462956	-0.0464667	-0.0464667	-0.0461316	-0.0462166	-0.0462529	-0.0462042	-0.0463738	-0.0462956	-0.0464667	-0.0464667	-0.0461316	-0.0462166	-0.0462529	-0.0462042	-0.0463738	-0.0462956	-0.0464667	-0.0464667	-0.0461316	-0.0462166	-0.0462529	-0.0462042	-0.0463738	-0.0462956	-0.0464667	-0.0464667	-0.0461316	-0.0462166	-0.0462529	-0.0462042	-0.0463738	-0.0462956	-0.0464667	-0.0464667	0	0	0	0	0	0	0	0	-0.0304865	-0.0304865	-0.0304865	-0.0304865	-0.0304865	-0.0304865	-0.0304865	-0.0304865	-0.0305057	-0.0305057	-0.0305057	-0.0305057	-0.0305057	-0.0305057	-0.0305057	-0.0305057	-0.0305057	-0.0305057	-0.0305057	-0.0305057	-0.0305057	-0.0305057	-0.0305057	-0.0305057	-0.0305193	-0.0305193	-0.0305193	-0.0305193	-0.0305193	-0.0305193	-0.0305193	-0.0305193	-0.0305193	-0.0305193	-0.0305193	-0.0305193	-0.0305193	-0.0305193	-0.0305193	-0.0305193	-0.0305193	-0.0305193	-0.0305193	-0.0305193	-0.0305193	-0.0305193	-0.0305193	-0.0305193	-0.0305193	-0.0305193	-0.0305193	-0.0305193	-0.0305193	-0.0305193	-0.0305193	-0.0305193	-0.0305193	-0.0305193	-0.0305193	-0.0305193	-0.0305193	-0.0305193	-0.0305193	-0.0305193	-0.0305193	-0.0305193	-0.0305193	-0.0305193	-0.0305193	-0.0305193	-0.0305193	-0.0305193	-0.611822	-0.112584	-0.39007	0.00474009	-0.042004	-0.741504	-0.704855	-0.478453	-1.02045	-0.597033	-0.368539	0.0231957	0.261491	-0.742663	-0.765945	-0.493949	-0.812536	-0.4149	-0.369007	0.0234254	0.239035	-0.742574	-0.766003	-0.493948	-0.678193	-0.611433	-0.368995	0.0234285	0.231567	-0.742572	-0.766003	-0.493948	-0.639232	-0.435103	-0.368995	0.0234285	0.22866	-0.742572	-0.766003	-0.493948	-0.633245	-0.594506	-0.368995	0.0234285	0.227462	-0.742572	-0.766003	-0.493948	-0.63252	-0.442364	-0.368995	0.0234285	0.226956	-0.742572	-0.766003	-0.493948	-0.632436	-0.581985	-0.368995	0.0234285	0.226741	-0.742572	-0.766003	-0.493948	-0.632426	-0.431653	-0.384798	0.0234285	0.226649	-0.742572	-0.766003	-0.493948	-0.617385	-0.592017	-0.810491	0.0221997	0.262885	-0.688657	-0.74836	0.142673	-0.618412	-0.6241	-0.621317	0.0206684	0.252783	-0.627331	-0.727992	0.281361	-0.619775	-0.637849	-0.59834	0.0180303	0.235664	-0.50113	-0.684611	0.254001	-0.622704	-0.680791	-0.589473	0.00912585	0.181664	-0.376954	-0.495045	0.255872	-0.633337	-0.0740254	-0.590628	-0.0188119	0.0115	-0.127277	-0.0529896	0.255733	-0.000296208	-0.00516625	-0.63788	0.000797303	-0.0088797	0.0161749	0.0014473	0.255744	-0.0284803	-0.0304211	0.125651	-0.0302048	-0.0304446	-0.000659462	-0.0298594	-0.585996	-0.0285289	-0.0304865	-0.0277749	-0.0302951	-0.0304345	-0.0283679	-0.0303991	-0.572268	-0.0285251	-0.0304866	-0.028694	-0.0302953	-0.0304345	-0.0285265	-0.0304001	-0.681388	-0.0285251	-0.0304866	-0.0285604	-0.0302953	-0.0304345	-0.0285238	-0.0304001	-0.683491	-0.0285251	-0.0304866	-0.0285593	-0.0302953	-0.0304345	-0.0285238	-0.0304001	-0.380261	-0.030278	-0.030497	-0.030573	-0.0305323	-0.0305519	-0.0305475	-0.0305138	0.287793	-0.030478	-0.0304969	-0.0305761	-0.0305325	-0.030552	-0.0305493	-0.030514	-0.148709	-0.0304782	-0.0304969	-0.0305761	-0.0305325	-0.030552	-0.0305493	-0.030514	-0.0153607	-0.0304782	-0.0304969	-0.0305355	-0.0305325	-0.030552	-0.0305493	-0.030514	-0.0303422	-0.0304782	-0.0304969	-0.0305356	-0.0305325	-0.030552	-0.0305493	-0.030514	-0.03034	-0.0304782	-0.0304969	-0.0305356	-0.0305325	-0.030552	-0.0305493	-0.030514	-0.0303645	-0.0304782	-0.0304969	-0.0305356	-0.0305325	-0.030552	-0.0305493	-0.030514	-0.0303647	-0.0304782	-0.0304969	-0.0305356	-0.0305325	-0.030552	-0.0305493	-0.030514	-0.0303647	-0.0304782	-0.0304969	-0.0305356	-0.0305325	-0.030552	-0.0305493	-0.030514	-0.0303647	-0.0304782	-0.0304969	-0.0305356	-0.0305325	-0.030552	-0.0305493	-0.030514	-0.0303647	-0.0304782	-0.0304969	-0.0305356	-0.0305325	-0.030552	-0.0305493	-0.030514	-0.0303647	-0.0304782	-0.0304969	-0.0305356	-0.0305325	-0.030552	-0.0305493	-0.030514	-0.030514	-0.0304782	-0.0304969	-0.0305356	-0.0305325	-0.030552	-0.0305493	-0.030514	-0.030514	-0.0304782	-0.0304969	-0.0305356	-0.0305325	-0.030552	-0.0305493	-0.030514	-0.030514	-0.0304782	-0.0304969	-0.0305356	-0.0305325	-0.030552	-0.0305493	-0.030514	-0.030514	-0.0304782	-0.0304969	-0.0305356	-0.0305325	-0.030552	-0.0305493	-0.030514	-0.030514	-0.0304782	-0.0304969	-0.0305356	-0.0305325	-0.030552	-0.0305493	-0.030514	-0.030514	-0.0304782	-0.0304969	-0.0305356	-0.0305325	-0.030552	-0.0305493	-0.030514	-0.030514	-0.0304782	-0.0304969	-0.0305356	-0.0305325	-0.030552	-0.0305493	-0.030514	-0.030514	-0.0304782	-0.0304969	-0.0305356	-0.0305325	-0.030552	-0.0305493	-0.030514	-0.030514	0	0	0	0	0	0	0	0	-0.0133929	-0.0133929	-0.0133929	-0.0133929	-0.0133929	-0.0133929	-0.0133929	-0.0133929	-0.0133988	-0.0133988	-0.0133988	-0.0133988	-0.0133988	-0.0133988	-0.0133988	-0.0133988	-0.0133988	-0.0133988	-0.0133988	-0.0133988	-0.0133988	-0.0133988	-0.0133988	-0.0133988	-0.0133949	-0.0133949	-0.0133949	-0.0133949	-0.0133949	-0.0133949	-0.0133949	-0.0133949	-0.0133949	-0.0133949	-0.0133949	-0.0133949	-0.0133949	-0.0133949	-0.0133949	-0.0133949	-0.0133949	-0.0133949	-0.0133949	-0.0133949	-0.0133949	-0.0133949	-0.0133949	-0.0133949	-0.0133949	-0.0133949	-0.0133949	-0.0133949	-0.0133949	-0.0133949	-0.0133949	-0.0133949	-0.0133949	-0.0133949	-0.0133949	-0.0133949	-0.0133949	-0.0133949	-0.0133949	-0.0133949	-0.0133949	-0.0133949	-0.0133949	-0.0133949	-0.0133949	-0.0133949	-0.0133949	-0.0133949	-0.0237013	0.0540783	0.023603	0.0291366	0.0504272	-0.526825	-0.537058	-0.453713	-0.308921	-0.0287457	0.0394229	0.0299563	0.0759714	-0.526946	-0.557521	-0.475089	-0.155183	0.0257646	0.0390826	0.0301233	0.0585202	-0.52694	-0.557526	-0.475089	-0.0574212	-0.0263827	0.0390914	0.0301255	0.0530827	-0.52694	-0.557526	-0.475089	-0.0290722	0.0216692	0.0390912	0.0301255	0.0509665	-0.52694	-0.557526	-0.475089	-0.0247116	-0.0213324	0.0390912	0.0301255	0.0500942	-0.52694	-0.557526	-0.475089	-0.0241838	0.0211488	0.0390912	0.0301255	0.0497263	-0.52694	-0.557526	-0.475089	-0.0241223	-0.0158554	0.0390912	0.0301255	0.0495696	-0.52694	-0.557526	-0.475089	-0.0241152	0.0300633	0.0338789	0.0301255	0.0495026	-0.52694	-0.557526	-0.475089	-0.0143567	-0.00971997	-0.172261	0.0288123	0.0794965	-0.505779	-0.544617	0.02976	-0.0156879	-0.0193335	-0.0806936	0.0272759	0.0762426	-0.471531	-0.529636	0.102312	-0.0174417	-0.031796	-0.0385795	0.0245323	0.0710506	-0.379158	-0.497735	0.0823967	-0.0211571	-0.0738076	-0.0504899	0.0150345	0.0546182	-0.278922	-0.35881	0.0837589	-0.0337481	-0.0185623	-0.0469808	-0.00910873	0.00183883	-0.119757	-0.0317519	0.0836578	0.000170368	-0.000424308	-0.350486	0.00123225	-0.00586579	0.0211408	0.00353588	0.0836653	-0.012668	-0.0133696	0.0319277	-0.0132277	-0.0133561	4.33334e-05	-0.0130887	-0.477626	-0.0126364	-0.0133809	-0.0129056	-0.0132758	-0.0133458	-0.0125988	-0.013289	-0.422307	-0.0126354	-0.0133809	-0.0127248	-0.0132759	-0.0133458	-0.012619	-0.0132892	-0.498998	-0.0126354	-0.0133809	-0.0126814	-0.0132759	-0.0133458	-0.012618	-0.0132892	-0.502849	-0.0126354	-0.0133809	-0.0126811	-0.0132759	-0.0133458	-0.012618	-0.0132892	-0.378975	-0.0133501	-0.013427	-0.0133781	-0.0134062	-0.0133997	-0.0133821	-0.0133598	0.110461	-0.0134172	-0.013427	-0.0133783	-0.0134063	-0.0133997	-0.0133819	-0.0133598	-0.0955775	-0.0134174	-0.013427	-0.0133783	-0.0134063	-0.0133997	-0.0133819	-0.0133598	-0.00868035	-0.0134174	-0.013427	-0.0134353	-0.0134063	-0.0133997	-0.0133819	-0.0133598	-0.0132895	-0.0134174	-0.013427	-0.0134354	-0.0134063	-0.0133997	-0.0133819	-0.0133598	-0.0132837	-0.0134174	-0.013427	-0.0134354	-0.0134063	-0.0133997	-0.0133819	-0.0133598	-0.0133008	-0.0134174	-0.013427	-0.0134354	-0.0134063	-0.0133997	-0.0133819	-0.0133598	-0.0133009	-0.0134174	-0.013427	-0.0134354	-0.0134063	-0.0133997	-0.0133819	-0.0133598	-0.0133009	-0.0134174	-0.013427	-0.0134354	-0.0134063	-0.0133997	-0.0133819	-0.0133598	-0.0133009	-0.0134174	-0.013427	-0.0134354	-0.0134063	-0.0133997	-0.0133819	-0.0133598	-0.0133009	-0.0134174	-0.013427	-0.0134354	-0.0134063	-0.0133997	-0.0133819	-0.0133598	-0.0133009	-0.0134174	-0.013427	-0.0134354	-0.0134063	-0.0133997	-0.0133819	-0.0133598	-0.0133598	-0.0134174	-0.013427	-0.0134354	-0.0134063	-0.0133997	-0.0133819	-0.0133598	-0.0133598	-0.0134174	-0.013427	-0.0134354	-0.0134063	-0.0133997	-0.0133819	-0.0133598	-0.0133598	-0.0134174	-0.013427	-0.0134354	-0.0134063	-0.0133997	-0.0133819	-0.0133598	-0.0133598	-0.0134174	-0.013427	-0.0134354	-0.0134063	-0.0133997	-0.0133819	-0.0133598	-0.0133598	-0.0134174	-0.013427	-0.0134354	-0.0134063	-0.0133997	-0.0133819	-0.0133598	-0.0133598	-0.0134174	-0.013427	-0.0134354	-0.0134063	-0.0133997	-0.0133819	-0.0133598	-0.0133598	-0.0134174	-0.013427	-0.0134354	-0.0134063	-0.0133997	-0.0133819	-0.0133598	-0.0133598	-0.0134174	-0.013427	-0.0134354	-0.0134063	-0.0133997	-0.0133819	-0.0133598	-0.0133598	0	0	0	0	0	0	0	0	-0.0473571	-0.0473571	-0.0473571	-0.0473571	-0.0473571	-0.0473571	-0.0473571	-0.0473571	-0.0473587	-0.0473587	-0.0473587	-0.0473587	-0.0473587	-0.0473587	-0.0473587	-0.0473587	-0.0473587	-0.0473587	-0.0473587	-0.0473587	-0.0473587	-0.0473587	-0.0473587	-0.0473587	-0.0474257	-0.0474257	-0.0474257	-0.0474257	-0.0474257	-0.0474257	-0.0474257	-0.0474257	-0.0474257	-0.0474257	-0.0474257	-0.0474257	-0.0474257	-0.0474257	-0.0474257	-0.0474257	-0.0474257	-0.0474257	-0.0474257	-0.0474257	-0.0474257	-0.0474257	-0.0474257	-0.0474257	-0.0474257	-0.0474257	-0.0474257	-0.0474257	-0.0474257	-0.0474257	-0.0474257	-0.0474257	-0.0474257	-0.0474257	-0.0474257	-0.0474257	-0.0474257	-0.0474257	-0.0474257	-0.0474257	-0.0474257	-0.0474257	-0.0474257	-0.0474257	-0.0474257	-0.0474257	-0.0474257	-0.0474257	-0.515909	-1.3169	-1.62923	0.213953	-1.22513	-0.105108	-0.53345	-1.1894	-0.615313	-0.80635	-1.61991	0.234484	-0.958511	-0.102836	-0.336938	-1.28973	-0.518377	-1.45372	-1.62012	0.234585	-0.967414	-0.102742	-0.336896	-1.28974	-0.459305	-0.664219	-1.62011	0.234587	-0.970695	-0.10274	-0.336896	-1.28974	-0.442167	-1.34355	-1.62011	0.234587	-0.971973	-0.10274	-0.336896	-1.28974	-0.439534	-0.724605	-1.62011	0.234587	-0.9725	-0.10274	-0.336896	-1.28974	-0.439215	-1.303	-1.62011	0.234587	-0.972722	-0.10274	-0.336896	-1.28974	-0.439178	-0.745433	-1.62011	0.234587	-0.972816	-0.10274	-0.336896	-1.28974	-0.439174	-1.26217	-1.56868	0.234587	-0.972857	-0.10274	-0.336896	-1.28974	-0.452933	-0.499214	-0.748133	0.226109	-0.930356	-0.245698	-0.336034	-0.779057	-0.462969	-0.457189	-1.07362	0.217375	-0.898632	-0.313425	-0.327733	-0.724482	-0.476035	-0.503134	-0.852467	0.200543	-0.844115	-0.252511	-0.309336	-0.736522	-0.502945	-0.627932	-0.926698	0.138436	-0.667945	-0.120133	-0.228248	-0.735694	-0.578457	-0.0719847	-0.869773	-0.0166957	-0.132408	-0.308141	-0.0491353	-0.735756	0.00106774	-0.00494954	-1.1461	0.00937765	-0.00437688	0.161886	0.0389044	-0.735751	-0.0413751	-0.0471063	-0.503529	-0.0468807	-0.0471089	0.00219718	-0.0467702	-0.628968	-0.0411813	-0.047128	-0.047413	-0.0469988	-0.0471461	-0.0413215	-0.0472466	-0.254539	-0.0411744	-0.047128	-0.0414791	-0.0469991	-0.0471461	-0.0414245	-0.0472474	-0.254072	-0.0411744	-0.047128	-0.0412558	-0.0469991	-0.0471461	-0.0414183	-0.0472474	-0.279024	-0.0411744	-0.047128	-0.0412554	-0.0469991	-0.0471461	-0.0414183	-0.0472474	-1.01454	-0.0469932	-0.04738	-0.0472589	-0.0474901	-0.0473087	-0.0474962	-0.0474955	-0.689579	-0.0474221	-0.0473802	-0.0472632	-0.0474904	-0.0473088	-0.0474999	-0.047496	0.155097	-0.0474223	-0.0473802	-0.0472632	-0.0474904	-0.0473088	-0.0474999	-0.047496	-0.0271034	-0.0474223	-0.0473802	-0.0472864	-0.0474904	-0.0473088	-0.0474999	-0.047496	-0.0472598	-0.0474223	-0.0473802	-0.0472866	-0.0474904	-0.0473088	-0.0474999	-0.047496	-0.0472674	-0.0474223	-0.0473802	-0.0472866	-0.0474904	-0.0473088	-0.0474999	-0.047496	-0.0476859	-0.0474223	-0.0473802	-0.0472866	-0.0474904	-0.0473088	-0.0474999	-0.047496	-0.0476863	-0.0474223	-0.0473802	-0.0472866	-0.0474904	-0.0473088	-0.0474999	-0.047496	-0.0476863	-0.0474223	-0.0473802	-0.0472866	-0.0474904	-0.0473088	-0.0474999	-0.047496	-0.0476863	-0.0474223	-0.0473802	-0.0472866	-0.0474904	-0.0473088	-0.0474999	-0.047496	-0.0476863	-0.0474223	-0.0473802	-0.0472866	-0.0474904	-0.0473088	-0.0474999	-0.047496	-0.0476863	-0.0474223	-0.0473802	-0.0472866	-0.0474904	-0.0473088	-0.0474999	-0.047496	-0.0474963	-0.0474223	-0.0473802	-0.0472866	-0.0474904	-0.0473088	-0.0474999	-0.047496	-0.047496	-0.0474223	-0.0473802	-0.0472866	-0.0474904	-0.0473088	-0.0474999	-0.047496	-0.047496	-0.0474223	-0.0473802	-0.0472866	-0.0474904	-0.0473088	-0.0474999	-0.047496	-0.047496	-0.0474223	-0.0473802	-0.0472866	-0.0474904	-0.0473088	-0.0474999	-0.047496	-0.047496	-0.0474223	-0.0473802	-0.0472866	-0.0474904	-0.0473088	-0.0474999	-0.047496	-0.047496	-0.0474223	-0.0473802	-0.0472866	-0.0474904	-0.0473088	-0.0474999	-0.047496	-0.047496	-0.0474223	-0.0473802	-0.0472866	-0.0474904	-0.0473088	-0.0474999	-0.047496	-0.047496	-0.0474223	-0.0473802	-0.0472866	-0.0474904	-0.0473088	-0.0474999	-0.047496	-0.047496	0	0	0	0	0	0	0	0	-0.0014466	-0.0014466	-0.0014466	-0.0014466	-0.0014466	-0.0014466	-0.0014466	-0.0014466	-0.0014302	-0.0014302	-0.0014302	-0.0014302	-0.0014302	-0.0014302	-0.0014302	-0.0014302	-0.00143017	-0.00143017	-0.00143017	-0.00143017	-0.00143017	-0.00143017	-0.00143017	-0.00143017	-0.00140242	-0.00140242	-0.00140242	-0.00140242	-0.00140242	-0.00140242	-0.00140242	-0.00140242	-0.00140238	-0.00140238	-0.00140238	-0.00140238	-0.00140238	-0.00140238	-0.00140238	-0.00140238	-0.00140238	-0.00140238	-0.00140238	-0.00140238	-0.00140238	-0.00140238	-0.00140238	-0.00140238	-0.00140238	-0.00140238	-0.00140238	-0.00140238	-0.00140238	-0.00140238	-0.00140238	-0.00140238	-0.00140238	-0.00140238	-0.00140238	-0.00140238	-0.00140238	-0.00140238	-0.00140238	-0.00140238	-0.00140238	-0.00140238	-0.00140238	-0.00140238	-0.00140238	-0.00140238	-0.00140238	-0.00140238	1.18577	-0.311624	-0.0761217	0.907634	-0.409997	-0.0118218	-1.02872	-1.51468	1.09087	0.597832	-0.0505819	0.889751	-0.741483	0.000729616	-0.891036	-1.62432	1.34525	0.0788076	-0.0511254	0.890018	-0.771323	0.000634963	-0.890848	-1.62433	1.50142	0.909183	-0.0511113	0.890021	-0.780013	0.000632579	-0.890848	-1.62433	1.54671	0.233192	-0.0511117	0.890021	-0.783395	0.00063252	-0.890848	-1.62433	1.55368	0.86025	-0.0511117	0.890021	-0.784788	0.00063252	-0.890848	-1.62433	1.55452	0.309297	-0.0511117	0.890021	-0.785376	0.00063252	-0.890848	-1.62433	1.55462	0.895426	-0.0511117	0.890021	-0.785627	0.00063252	-0.890848	-1.62433	1.55463	0.512884	-0.0123443	0.890021	-0.785734	0.00063252	-0.890848	-1.62433	1.49353	1.47892	0.460368	0.859593	-0.710061	-0.123679	-0.873425	0.0928546	1.45533	1.48075	0.27614	0.827903	-0.68614	-0.135494	-0.849389	0.140298	1.40558	1.31051	0.518245	0.766449	-0.641875	0.0200831	-0.797837	0.108443	1.3031	0.82339	0.410916	0.53959	-0.501395	0.155144	-0.574166	0.110637	1.01476	0.0815917	0.458893	0.0364916	-0.074284	-0.390482	-0.0382875	0.110475	0.00633015	0.00649564	-0.778423	0.0364738	-0.00800949	0.616455	0.150549	0.110487	-0.000226332	-0.0013681	-0.386909	-0.00113414	-0.00120242	0.0114238	-0.000843173	-0.401781	8.23941e-05	-0.00131579	-0.00637006	-0.00124669	-0.00118666	0.00027376	-0.000997275	-0.00334828	8.15522e-05	-0.00131576	0.000593962	-0.00124711	-0.00118668	0.000532597	-0.00099667	-0.0928884	8.1487e-05	-0.00131576	0.00059039	-0.00124712	-0.00118668	0.000534328	-0.000996666	-0.117764	8.14907e-05	-0.00131576	0.000589153	-0.00124712	-0.00118668	0.000534294	-0.00099667	-0.627703	-0.00152657	-0.00154291	-0.00090293	-0.00156057	-0.00123671	-0.00143385	-0.00130986	0.179221	-0.00164348	-0.00154325	-0.000896636	-0.00156085	-0.00123667	-0.0014314	-0.00130992	0.686078	-0.00164375	-0.00154325	-0.000896633	-0.00156085	-0.00123667	-0.0014314	-0.00130992	-0.00379271	-0.00164375	-0.00154325	-0.00139838	-0.00156085	-0.00123667	-0.0014314	-0.00130992	-0.00124413	-0.00164375	-0.00154325	-0.00139876	-0.00156085	-0.00123667	-0.0014314	-0.00130992	-0.00123868	-0.00164375	-0.00154325	-0.00139876	-0.00156085	-0.00123667	-0.0014314	-0.00130992	-0.00159996	-0.00164375	-0.00154325	-0.00139876	-0.00156085	-0.00123667	-0.0014314	-0.00130992	-0.00160045	-0.00164375	-0.00154325	-0.00139876	-0.00156085	-0.00123667	-0.0014314	-0.00130992	-0.00160045	-0.00164375	-0.00154325	-0.00139876	-0.00156085	-0.00123667	-0.0014314	-0.00130992	-0.00160045	-0.00164375	-0.00154325	-0.00139876	-0.00156085	-0.00123667	-0.0014314	-0.00130992	-0.00160045	-0.00164375	-0.00154325	-0.00139876	-0.00156085	-0.00123667	-0.0014314	-0.00130992	-0.00160045	-0.00164375	-0.00154325	-0.00139876	-0.00156085	-0.00123667	-0.0014314	-0.00130992	-0.00131021	-0.00164375	-0.00154325	-0.00139876	-0.00156085	-0.00123667	-0.0014314	-0.00130992	-0.00130992	-0.00164375	-0.00154325	-0.00139876	-0.00156085	-0.00123667	-0.0014314	-0.00130992	-0.00130992	-0.00164375	-0.00154325	-0.00139876	-0.00156085	-0.00123667	-0.0014314	-0.00130992	-0.00130992	-0.00164375	-0.00154325	-0.00139876	-0.00156085	-0.00123667	-0.0014314	-0.00130992	-0.00130992	-0.00164375	-0.00154325	-0.00139876	-0.00156085	-0.00123667	-0.0014314	-0.00130992	-0.00130992	-0.00164375	-0.00154325	-0.00139876	-0.00156085	-0.00123667	-0.0014314	-0.00130992	-0.00130992	-0.00164375	-0.00154325	-0.00139876	-0.00156085	-0.00123667	-0.0014314	-0.00130992	-0.00130992	-0.00164375	-0.00154325	-0.00139876	-0.00156085	-0.00123667	-0.0014314	-0.00130992	-0.00130992	0	0	0	0	0	0	0	0	-0.0156732	-0.0156732	-0.0156732	-0.0156732	-0.0156732	-0.0156732	-0.0156732	-0.0156732	-0.0156752	-0.0156752	-0.0156752	-0.0156752	-0.0156752	-0.0156752	-0.0156752	-0.0156752	-0.0156752	-0.0156752	-0.0156752	-0.0156752	-0.0156752	-0.0156752	-0.0156752	-0.0156752	-0.0157423	-0.0157423	-0.0157423	-0.0157423	-0.0157423	-0.0157423	-0.0157423	-0.0157423	-0.0157423	-0.0157423	-0.0157423	-0.0157423	-0.0157423	-0.0157423	-0.0157423	-0.0157423	-0.0157423	-0.0157423	-0.0157423	-0.0157423	-0.0157423	-0.0157423	-0.0157423	-0.0157423	-0.0157423	-0.0157423	-0.0157423	-0.0157423	-0.0157423	-0.0157423	-0.0157423	-0.0157423	-0.0157423	-0.0157423	-0.0157423	-0.0157423	-0.0157423	-0.0157423	-0.0157423	-0.0157423	-0.0157423	-0.0157423	-0.0157423	-0.0157423	-0.0157423	-0.0157423	-0.0157423	-0.0157423	-0.956074	-0.80956	-1.10086	-0.415225	-0.692582	0.562583	0.860785	0.551499	-0.628353	-0.814697	-1.12818	-0.393554	-0.377285	0.557055	0.952698	0.566682	-0.892717	-1.06262	-1.1276	-0.393839	-0.345365	0.557158	0.952631	0.56668	-1.05975	-0.896653	-1.12762	-0.393843	-0.33607	0.557161	0.952631	0.56668	-1.10817	-1.06683	-1.12761	-0.393843	-0.332453	0.557161	0.952631	0.56668	-1.11563	-0.919424	-1.12761	-0.393843	-0.330962	0.557161	0.952631	0.56668	-1.11653	-1.08089	-1.12761	-0.393843	-0.330334	0.557161	0.952631	0.56668	-1.11664	-0.96319	-1.12761	-0.393843	-0.330066	0.557161	0.952631	0.56668	-1.11665	-1.18327	-1.10537	-0.393843	-0.329952	0.557161	0.952631	0.56668	-1.10209	-1.1362	-0.515352	-0.380368	-0.379062	0.497112	0.927423	-0.680296	-1.08512	-1.09163	-0.764296	-0.36606	-0.365244	0.411085	0.901255	-0.762374	-1.06299	-1.00907	-0.791271	-0.338519	-0.343809	0.252335	0.845835	-0.728331	-1.0173	-0.761276	-0.771687	-0.237575	-0.273574	0.151145	0.605586	-0.730665	-0.88612	-0.0707449	-0.761824	-0.0220779	-0.0563506	0.144416	0.0265303	-0.730492	-0.00311683	-0.00618904	0.0729747	-0.0162815	0.0087434	-0.273475	-0.0652579	-0.730505	-0.0130673	-0.0155702	-0.19009	-0.0157184	-0.0156801	-0.00515389	-0.0160054	0.33769	-0.0131314	-0.0155951	-0.0137138	-0.0156757	-0.0157283	-0.0134133	-0.0159756	0.318551	-0.0131274	-0.0155951	-0.0135426	-0.0156756	-0.0157283	-0.0135961	-0.0159762	0.464803	-0.0131274	-0.0155951	-0.0134419	-0.0156756	-0.0157283	-0.0135941	-0.0159762	0.465444	-0.0131274	-0.0155951	-0.0134412	-0.0156756	-0.0157283	-0.0135941	-0.0159762	0.0600057	-0.0154367	-0.0155982	-0.0159254	-0.0156817	-0.0157454	-0.0157821	-0.0158832	-0.768988	-0.0155815	-0.0155981	-0.0159316	-0.0156816	-0.0157454	-0.0157861	-0.0158834	-0.179898	-0.0155813	-0.0155981	-0.0159316	-0.0156816	-0.0157454	-0.0157861	-0.0158834	-0.00660555	-0.0155813	-0.0155981	-0.0156013	-0.0156816	-0.0157454	-0.0157861	-0.0158834	-0.0158471	-0.0155813	-0.0155981	-0.0156012	-0.0156816	-0.0157454	-0.0157861	-0.0158834	-0.0158618	-0.0155813	-0.0155981	-0.0156012	-0.0156816	-0.0157454	-0.0157861	-0.0158834	-0.0159316	-0.0155813	-0.0155981	-0.0156012	-0.0156816	-0.0157454	-0.0157861	-0.0158834	-0.0159314	-0.0155813	-0.0155981	-0.0156012	-0.0156816	-0.0157454	-0.0157861	-0.0158834	-0.0159314	-0.0155813	-0.0155981	-0.0156012	-0.0156816	-0.0157454	-0.0157861	-0.0158834	-0.0159314	-0.0155813	-0.0155981	-0.0156012	-0.0156816	-0.0157454	-0.0157861	-0.0158834	-0.0159314	-0.0155813	-0.0155981	-0.0156012	-0.0156816	-0.0157454	-0.0157861	-0.0158834	-0.0159314	-0.0155813	-0.0155981	-0.0156012	-0.0156816	-0.0157454	-0.0157861	-0.0158834	-0.0158834	-0.0155813	-0.0155981	-0.0156012	-0.0156816	-0.0157454	-0.0157861	-0.0158834	-0.0158834	-0.0155813	-0.0155981	-0.0156012	-0.0156816	-0.0157454	-0.0157861	-0.0158834	-0.0158834	-0.0155813	-0.0155981	-0.0156012	-0.0156816	-0.0157454	-0.0157861	-0.0158834	-0.0158834	-0.0155813	-0.0155981	-0.0156012	-0.0156816	-0.0157454	-0.0157861	-0.0158834	-0.0158834	-0.0155813	-0.0155981	-0.0156012	-0.0156816	-0.0157454	-0.0157861	-0.0158834	-0.0158834	-0.0155813	-0.0155981	-0.0156012	-0.0156816	-0.0157454	-0.0157861	-0.0158834	-0.0158834	-0.0155813	-0.0155981	-0.0156012	-0.0156816	-0.0157454	-0.0157861	-0.0158834	-0.0158834	-0.0155813	-0.0155981	-0.0156012	-0.0156816	-0.0157454	-0.0157861	-0.0158834	-0.0158834	0	0	0	0	0	0	0	0	0.00714292	0.00714292	0.00714292	0.00714292	0.00714292	0.00714292	0.00714292	0.00714292	0.00716245	0.00716245	0.00716245	0.00716245	0.00716245	0.00716245	0.00716245	0.00716245	0.00716248	0.00716248	0.00716248	0.00716248	0.00716248	0.00716248	0.00716248	0.00716248	0.00713333	0.00713333	0.00713333	0.00713333	0.00713333	0.00713333	0.00713333	0.00713333	0.00713332	0.00713332	0.00713332	0.00713332	0.00713332	0.00713332	0.00713332	0.00713332	0.00713332	0.00713332	0.00713332	0.00713332	0.00713332	0.00713332	0.00713332	0.00713332	0.00713332	0.00713332	0.00713332	0.00713332	0.00713332	0.00713332	0.00713332	0.00713332	0.00713332	0.00713332	0.00713332	0.00713332	0.00713332	0.00713332	0.00713332	0.00713332	0.00713332	0.00713332	0.00713332	0.00713332	0.00713332	0.00713332	0.00713332	0.00713332	0.22318	-0.548542	-0.413425	-0.148367	-0.570984	0.700804	0.691406	0.119679	0.615789	0.200201	-0.437692	-0.157754	-0.750246	0.699845	0.858168	0.0972736	0.384232	-0.30664	-0.437168	-0.158011	-0.724082	0.6998	0.858222	0.0972701	0.233713	0.214932	-0.437182	-0.158015	-0.715713	0.699798	0.858223	0.0972701	0.190066	-0.255978	-0.437182	-0.158015	-0.712456	0.699798	0.858223	0.0972701	0.183356	0.167904	-0.437182	-0.158015	-0.711113	0.699798	0.858223	0.0972701	0.182544	-0.243343	-0.437182	-0.158015	-0.710546	0.699798	0.858223	0.0972701	0.182449	0.126292	-0.437182	-0.158015	-0.710305	0.699798	0.858223	0.0972701	0.182438	-0.295066	-0.394645	-0.158015	-0.710202	0.699798	0.858223	0.0972701	0.17763	0.114406	0.513237	-0.152458	-0.741433	0.576497	0.834947	-0.75881	0.184439	0.185893	0.127171	-0.146341	-0.714657	0.464119	0.811698	-0.90319	0.193331	0.224893	0.190386	-0.134748	-0.669776	0.323782	0.762533	-0.87253	0.211765	0.341555	0.153015	-0.0927669	-0.525727	0.247918	0.54831	-0.87463	0.265879	0.0287052	0.179566	-0.000581775	-0.0804557	0.0339111	0.0397766	-0.874474	-0.000812966	0.00249618	0.241614	-0.00637188	0.00933783	-0.109533	-0.0244586	-0.874485	0.00807939	0.00719731	-0.382606	0.00703548	0.00718852	-0.0013011	0.00656608	0.271515	0.00820887	0.00726153	0.00478848	0.00710121	0.00715041	0.00782078	0.00700832	0.410028	0.00820848	0.00726168	0.00803078	0.00710138	0.00715039	0.00790391	0.00700907	0.554265	0.00820844	0.00726168	0.00800085	0.00710139	0.00715039	0.00790411	0.00700907	0.546254	0.00820845	0.00726168	0.00799997	0.00710139	0.00715039	0.00790408	0.00700907	-0.161565	0.00711125	0.00714925	0.00717622	0.00715567	0.00720428	0.00715303	0.00707525	-0.896761	0.00713233	0.00714905	0.00717606	0.00715579	0.00720435	0.00715279	0.00707527	0.0332491	0.00713254	0.00714905	0.00717606	0.00715579	0.00720435	0.00715279	0.00707527	0.000883676	0.00713254	0.00714905	0.00721829	0.00715579	0.00720435	0.00715279	0.00707527	0.00699064	0.00713254	0.00714905	0.00721829	0.00715579	0.00720435	0.00715279	0.00707527	0.006985	0.00713254	0.00714905	0.00721829	0.00715579	0.00720435	0.00715279	0.00707527	0.00685315	0.00713254	0.00714905	0.00721829	0.00715579	0.00720435	0.00715279	0.00707527	0.00685331	0.00713254	0.00714905	0.00721829	0.00715579	0.00720435	0.00715279	0.00707527	0.00685331	0.00713254	0.00714905	0.00721829	0.00715579	0.00720435	0.00715279	0.00707527	0.00685331	0.00713254	0.00714905	0.00721829	0.00715579	0.00720435	0.00715279	0.00707527	0.00685331	0.00713254	0.00714905	0.00721829	0.00715579	0.00720435	0.00715279	0.00707527	0.00685331	0.00713254	0.00714905	0.00721829	0.00715579	0.00720435	0.00715279	0.00707527	0.00707518	0.00713254	0.00714905	0.00721829	0.00715579	0.00720435	0.00715279	0.00707527	0.00707527	0.00713254	0.00714905	0.00721829	0.00715579	0.00720435	0.00715279	0.00707527	0.00707527	0.00713254	0.00714905	0.00721829	0.00715579	0.00720435	0.00715279	0.00707527	0.00707527	0.00713254	0.00714905	0.00721829	0.00715579	0.00720435	0.00715279	0.00707527	0.00707527	0.00713254	0.00714905	0.00721829	0.00715579	0.00720435	0.00715279	0.00707527	0.00707527	0.00713254	0.00714905	0.00721829	0.00715579	0.00720435	0.00715279	0.00707527	0.00707527	0.00713254	0.00714905	0.00721829	0.00715579	0.00720435	0.00715279	0.00707527	0.00707527	0.00713254	0.00714905	0.00721829	0.00715579	0.00720435	0.00715279	0.00707527	0.00707527	0	0	0	0	0	0	0	0	0.0541954	0.0541954	0.0541954	0.0541954	0.0541954	0.0541954	0.0541954	0.0541954	0.054195	0.054195	0.054195	0.054195	0.054195	0.054195	0.054195	0.054195	0.0541949	0.0541949	0.0541949	0.0541949	0.0541949	0.0541949	0.0541949	0.0541949	0.0542393	0.0542393	0.0542393	0.0542393	0.0542393	0.0542393	0.0542393	0.0542393	0.0542393	0.0542393	0.0542393	0.0542393	0.0542393	0.0542393	0.0542393	0.0542393	0.0542393	0.0542393	0.0542393	0.0542393	0.0542393	0.0542393	0.0542393	0.0542393	0.0542393	0.0542393	0.0542393	0.0542393	0.0542393	0.0542393	0.0542393	0.0542393	0.0542393	0.0542393	0.0542393	0.0542393	0.0542393	0.0542393	0.0542393	0.0542393	0.0542393	0.0542393	0.0542393	0.0542393	0.0542393	0.0542393	0.0542393	0.0542393	0.124651	0.654302	0.647052	0.426201	0.677846	1.34235	1.07716	1.55366	0.798533	-0.000105217	0.620956	0.432665	0.75851	1.34888	0.917563	1.66596	0.539105	0.490371	0.621516	0.43239	0.787802	1.3489	0.917551	1.66596	0.378256	0.0631144	0.621502	0.432387	0.796752	1.3489	0.917551	1.66596	0.331612	0.468146	0.621502	0.432387	0.800235	1.3489	0.917551	1.66596	0.324433	0.108407	0.621502	0.432387	0.801671	1.3489	0.917551	1.66596	0.323563	0.472498	0.621502	0.432387	0.802276	1.3489	0.917551	1.66596	0.323462	0.169191	0.621502	0.432387	0.802534	1.3489	0.917551	1.66596	0.323451	0.589966	0.581959	0.432387	0.802644	1.3489	0.917551	1.66596	0.263403	0.351438	0.096238	0.418743	0.734917	1.42928	0.901574	1.28107	0.244984	0.2689	0.288474	0.404767	0.709743	1.46098	0.877313	1.19772	0.221053	0.203559	0.0408218	0.376984	0.667619	1.30816	0.825136	1.23048	0.172054	0.0387914	0.133448	0.272767	0.530704	0.990466	0.597811	1.22824	0.0407212	0.0693059	0.0826037	0.0590285	0.115153	0.408872	0.0737079	1.22841	0.00274259	-0.000118451	1.06668	0.0175482	0.00957312	0.298291	0.0767823	1.2284	0.0491616	0.0540015	0.418071	0.0536641	0.0540062	0.00595361	0.0539221	1.75891	0.0488689	0.0539589	0.0543926	0.0537484	0.0540304	0.0494553	0.0540727	1.35793	0.0488645	0.0539589	0.0498117	0.0537487	0.0540303	0.0494949	0.0540726	1.44659	0.0488645	0.0539589	0.049644	0.0537487	0.0540303	0.0494896	0.0540726	1.47248	0.0488645	0.0539589	0.0496439	0.0537487	0.0540303	0.0494896	0.0540726	1.98875	0.0540045	0.0543213	0.0542426	0.0542031	0.0541872	0.0541312	0.0542032	1.15785	0.0542707	0.0543216	0.0542463	0.0542033	0.0541872	0.0541315	0.0542032	0.642369	0.0542709	0.0543216	0.0542463	0.0542033	0.0541872	0.0541315	0.0542032	0.0408848	0.0542709	0.0543216	0.0542838	0.0542033	0.0541872	0.0541315	0.0542032	0.0540248	0.0542709	0.0543216	0.054284	0.0542033	0.0541872	0.0541315	0.0542032	0.0540081	0.0542709	0.0543216	0.054284	0.0542033	0.0541872	0.0541315	0.0542032	0.0542205	0.0542709	0.0543216	0.054284	0.0542033	0.0541872	0.0541315	0.0542032	0.0542207	0.0542709	0.0543216	0.054284	0.0542033	0.0541872	0.0541315	0.0542032	0.0542207	0.0542709	0.0543216	0.054284	0.0542033	0.0541872	0.0541315	0.0542032	0.0542207	0.0542709	0.0543216	0.054284	0.0542033	0.0541872	0.0541315	0.0542032	0.0542207	0.0542709	0.0543216	0.054284	0.0542033	0.0541872	0.0541315	0.0542032	0.0542207	0.0542709	0.0543216	0.054284	0.0542033	0.0541872	0.0541315	0.0542032	0.0542034	0.0542709	0.0543216	0.054284	0.0542033	0.0541872	0.0541315	0.0542032	0.0542032	0.0542709	0.0543216	0.054284	0.0542033	0.0541872	0.0541315	0.0542032	0.0542032	0.0542709	0.0543216	0.054284	0.0542033	0.0541872	0.0541315	0.0542032	0.0542032	0.0542709	0.0543216	0.054284	0.0542033	0.0541872	0.0541315	0.0542032	0.0542032	0.0542709	0.0543216	0.054284	0.0542033	0.0541872	0.0541315	0.0542032	0.0542032	0.0542709	0.0543216	0.054284	0.0542033	0.0541872	0.0541315	0.0542032	0.0542032	0.0542709	0.0543216	0.054284	0.0542033	0.0541872	0.0541315	0.0542032	0.0542032	0.0542709	0.0543216	0.054284	0.0542033	0.0541872	0.0541315	0.0542032	0.0542032	0	0	0	0	0	0	0	0	0.00861784	0.00861784	0.00861784	0.00861784	0.00861784	0.00861784	0.00861784	0.00861784	0.00861047	0.00861047	0.00861047	0.00861047	0.00861047	0.00861047	0.00861047	0.00861047	0.00861045	0.00861045	0.00861045	0.00861045	0.00861045	0.00861045	0.00861045	0.00861045	0.00861239	0.00861239	0.00861239	0.00861239	0.00861239	0.00861239	0.00861239	0.00861239	0.00861238	0.00861238	0.00861238	0.00861238	0.00861238	0.00861238	0.00861238	0.00861238	0.00861238	0.00861238	0.00861238	0.00861238	0.00861238	0.00861238	0.00861238	0.00861238	0.00861238	0.00861238	0.00861238	0.00861238	0.00861238	0.00861238	0.00861238	0.00861238	0.00861238	0.00861238	0.00861238	0.00861238	0.00861238	0.00861238	0.00861238	0.00861238	0.00861238	0.00861238	0.00861238	0.00861238	0.00861238	0.00861238	0.00861238	0.00861238	-0.296606	-0.0370052	-0.232039	0.320982	0.0300773	0.545781	0.272711	0.444016	-0.0482534	-0.452204	-0.238272	0.337576	0.265742	0.54999	0.213352	0.478059	-0.110967	-0.284127	-0.238142	0.337512	0.2738	0.550061	0.213336	0.47806	-0.148341	-0.37733	-0.238145	0.337512	0.275884	0.550062	0.213336	0.47806	-0.159175	-0.272089	-0.238145	0.337512	0.276694	0.550062	0.213336	0.47806	-0.160847	-0.361951	-0.238145	0.337512	0.277028	0.550062	0.213336	0.47806	-0.16105	-0.260074	-0.238145	0.337512	0.277169	0.550062	0.213336	0.47806	-0.161073	-0.327134	-0.238145	0.337512	0.277229	0.550062	0.213336	0.47806	-0.161076	-0.173618	-0.252275	0.337512	0.277255	0.550062	0.213336	0.47806	-0.19664	-0.148155	-0.444993	0.326389	0.260066	0.574666	0.209501	0.594841	-0.211038	-0.19669	-0.362076	0.314895	0.250751	0.593895	0.203708	0.606165	-0.229761	-0.253993	-0.440921	0.29233	0.235494	0.559312	0.191275	0.613774	-0.268186	-0.403469	-0.402852	0.208298	0.186168	0.444853	0.137592	0.613259	-0.373017	-0.00492928	-0.417442	0.0245513	0.0346217	0.117817	0.0129016	0.613298	0.00185721	-0.00337442	0.0981143	0.0135995	0.00165342	0.232837	0.0582532	0.613295	0.00801869	0.00859675	0.147724	0.00852861	0.00858943	0.00401026	0.00883358	0.696308	0.00787928	0.00854163	0.00967061	0.00851507	0.00859613	0.00824857	0.00860135	0.565786	0.00787994	0.00854159	0.00830759	0.00851507	0.00859612	0.00818603	0.00860068	0.584875	0.00787997	0.00854159	0.00831766	0.00851507	0.00859612	0.00818556	0.00860068	0.592649	0.00787997	0.00854159	0.00831814	0.00851507	0.00859612	0.00818557	0.00860068	0.789786	0.00868249	0.00868552	0.00864317	0.00856746	0.00860389	0.0085152	0.00856972	0.59417	0.00864874	0.00868571	0.00864303	0.00856746	0.00860385	0.00851363	0.00856956	0.386654	0.00864873	0.00868571	0.00864303	0.00856746	0.00860385	0.00851363	0.00856956	0.0117204	0.00864873	0.00868571	0.00867708	0.00856746	0.00860385	0.00851363	0.00856956	0.00858907	0.00864873	0.00868571	0.00867711	0.00856746	0.00860385	0.00851363	0.00856956	0.00857718	0.00864873	0.00868571	0.00867711	0.00856746	0.00860385	0.00851363	0.00856956	0.00857432	0.00864873	0.00868571	0.00867711	0.00856746	0.00860385	0.00851363	0.00856956	0.00857428	0.00864873	0.00868571	0.00867711	0.00856746	0.00860385	0.00851363	0.00856956	0.00857428	0.00864873	0.00868571	0.00867711	0.00856746	0.00860385	0.00851363	0.00856956	0.00857428	0.00864873	0.00868571	0.00867711	0.00856746	0.00860385	0.00851363	0.00856956	0.00857428	0.00864873	0.00868571	0.00867711	0.00856746	0.00860385	0.00851363	0.00856956	0.00857428	0.00864873	0.00868571	0.00867711	0.00856746	0.00860385	0.00851363	0.00856956	0.00856952	0.00864873	0.00868571	0.00867711	0.00856746	0.00860385	0.00851363	0.00856956	0.00856956	0.00864873	0.00868571	0.00867711	0.00856746	0.00860385	0.00851363	0.00856956	0.00856956	0.00864873	0.00868571	0.00867711	0.00856746	0.00860385	0.00851363	0.00856956	0.00856956	0.00864873	0.00868571	0.00867711	0.00856746	0.00860385	0.00851363	0.00856956	0.00856956	0.00864873	0.00868571	0.00867711	0.00856746	0.00860385	0.00851363	0.00856956	0.00856956	0.00864873	0.00868571	0.00867711	0.00856746	0.00860385	0.00851363	0.00856956	0.00856956	0.00864873	0.00868571	0.00867711	0.00856746	0.00860385	0.00851363	0.00856956	0.00856956	0.00864873	0.00868571	0.00867711	0.00856746	0.00860385	0.00851363	0.00856956	0.00856956	0	0	0	0	0	0	0	0	-0.00568123	-0.00568123	-0.00568123	-0.00568123	-0.00568123	-0.00568123	-0.00568123	-0.00568123	-0.00566492	-0.00566492	-0.00566492	-0.00566492	-0.00566492	-0.00566492	-0.00566492	-0.00566492	-0.0056649	-0.0056649	-0.0056649	-0.0056649	-0.0056649	-0.0056649	-0.0056649	-0.0056649	-0.00569897	-0.00569897	-0.00569897	-0.00569897	-0.00569897	-0.00569897	-0.00569897	-0.00569897	-0.00569898	-0.00569898	-0.00569898	-0.00569898	-0.00569898	-0.00569898	-0.00569898	-0.00569898	-0.00569898	-0.00569898	-0.00569898	-0.00569898	-0.00569898	-0.00569898	-0.00569898	-0.00569898	-0.00569898	-0.00569898	-0.00569898	-0.00569898	-0.00569898	-0.00569898	-0.00569898	-0.00569898	-0.00569898	-0.00569898	-0.00569898	-0.00569898	-0.00569898	-0.00569898	-0.00569898	-0.00569898	-0.00569898	-0.00569898	-0.00569898	-0.00569898	-0.00569898	-0.00569898	-0.00569898	-0.00569898	0.0490431	-0.192148	0.0613465	-0.91085	-0.255387	-0.234427	0.551189	0.137856	0.031127	0.488328	0.0420728	-0.931848	-0.552471	-0.245963	0.685883	0.123964	-0.153036	0.13789	0.0424911	-0.932054	-0.532495	-0.246048	0.685862	0.123961	-0.273352	0.26748	0.0424803	-0.932057	-0.525811	-0.24605	0.685862	0.123961	-0.308245	0.0913267	0.0424806	-0.932057	-0.523209	-0.24605	0.685862	0.123961	-0.313606	0.235578	0.0424806	-0.932057	-0.522136	-0.24605	0.685862	0.123961	-0.314255	0.0518721	0.0424806	-0.932057	-0.521683	-0.24605	0.685862	0.123961	-0.31433	0.146046	0.0424806	-0.932057	-0.521491	-0.24605	0.685862	0.123961	-0.314339	-0.184266	0.0739541	-0.932057	-0.521408	-0.24605	0.685862	0.123961	-0.244736	-0.346174	0.752222	-0.900635	-0.552242	-0.310619	0.667552	-1.34668	-0.204829	-0.233571	0.455342	-0.867801	-0.531667	-0.408273	0.649035	-1.48141	-0.152878	-0.0588441	0.50036	-0.803951	-0.499415	-0.525026	0.609809	-1.45688	-0.0459732	0.425379	0.469734	-0.567837	-0.394758	-0.483203	0.438644	-1.45858	0.252018	-0.00777376	0.486895	-0.0482287	-0.0694375	0.0332161	0.0266728	-1.45845	-0.00569275	0.0034727	0.369517	-0.0378167	0.00764039	-0.644392	-0.157631	-1.45846	-0.00478185	-0.00564996	-0.294148	-0.00577083	-0.00571616	-0.0110325	-0.00662138	-0.563091	-0.00463891	-0.00555467	-0.00662286	-0.00565965	-0.00575778	-0.00547557	-0.00594203	-0.464273	-0.00463974	-0.00555451	-0.0055433	-0.00565935	-0.00575777	-0.00544411	-0.00594088	-0.352406	-0.00463977	-0.00555451	-0.00557669	-0.00565934	-0.00575777	-0.0054441	-0.00594088	-0.357633	-0.00463976	-0.00555451	-0.00557742	-0.00565934	-0.00575777	-0.00544413	-0.00594088	-0.888534	-0.00575652	-0.00572583	-0.00592141	-0.00555714	-0.00570916	-0.00554312	-0.0057212	-1.47765	-0.00564621	-0.00572609	-0.00592396	-0.00555693	-0.00570906	-0.00554223	-0.00572094	-0.779024	-0.00564595	-0.00572609	-0.00592397	-0.00555693	-0.00570906	-0.00554223	-0.00572094	-0.013201	-0.00564595	-0.00572609	-0.00572837	-0.00555693	-0.00570906	-0.00554223	-0.00572094	-0.00583386	-0.00564595	-0.00572609	-0.00572827	-0.00555693	-0.00570906	-0.00554223	-0.00572094	-0.00582425	-0.00564595	-0.00572609	-0.00572827	-0.00555693	-0.00570906	-0.00554223	-0.00572094	-0.00575729	-0.00564595	-0.00572609	-0.00572827	-0.00555693	-0.00570906	-0.00554223	-0.00572094	-0.00575692	-0.00564595	-0.00572609	-0.00572827	-0.00555693	-0.00570906	-0.00554223	-0.00572094	-0.00575692	-0.00564595	-0.00572609	-0.00572827	-0.00555693	-0.00570906	-0.00554223	-0.00572094	-0.00575692	-0.00564595	-0.00572609	-0.00572827	-0.00555693	-0.00570906	-0.00554223	-0.00572094	-0.00575692	-0.00564595	-0.00572609	-0.00572827	-0.00555693	-0.00570906	-0.00554223	-0.00572094	-0.00575692	-0.00564595	-0.00572609	-0.00572827	-0.00555693	-0.00570906	-0.00554223	-0.00572094	-0.00572084	-0.00564595	-0.00572609	-0.00572827	-0.00555693	-0.00570906	-0.00554223	-0.00572094	-0.00572094	-0.00564595	-0.00572609	-0.00572827	-0.00555693	-0.00570906	-0.00554223	-0.00572094	-0.00572094	-0.00564595	-0.00572609	-0.00572827	-0.00555693	-0.00570906	-0.00554223	-0.00572094	-0.00572094	-0.00564595	-0.00572609	-0.00572827	-0.00555693	-0.00570906	-0.00554223	-0.00572094	-0.00572094	-0.00564595	-0.00572609	-0.00572827	-0.00555693	-0.00570906	-0.00554223	-0.00572094	-0.00572094	-0.00564595	-0.00572609	-0.00572827	-0.00555693	-0.00570906	-0.00554223	-0.00572094	-0.00572094	-0.00564595	-0.00572609	-0.00572827	-0.00555693	-0.00570906	-0.00554223	-0.00572094	-0.00572094	-0.00564595	-0.00572609	-0.00572827	-0.00555693	-0.00570906	-0.00554223	-0.00572094	-0.00572094	0	0	0	0	0	0	0	0	0.0299662	0.0299662	0.0299662	0.0299662	0.0299662	0.0299662	0.0299662	0.0299662	0.0299693	0.0299693	0.0299693	0.0299693	0.0299693	0.0299693	0.0299693	0.0299693	0.0299693	0.0299693	0.0299693	0.0299693	0.0299693	0.0299693	0.0299693	0.0299693	0.0299852	0.0299852	0.0299852	0.0299852	0.0299852	0.0299852	0.0299852	0.0299852	0.0299852	0.0299852	0.0299852	0.0299852	0.0299852	0.0299852	0.0299852	0.0299852	0.0299852	0.0299852	0.0299852	0.0299852	0.0299852	0.0299852	0.0299852	0.0299852	0.0299852	0.0299852	0.0299852	0.0299852	0.0299852	0.0299852	0.0299852	0.0299852	0.0299852	0.0299852	0.0299852	0.0299852	0.0299852	0.0299852	0.0299852	0.0299852	0.0299852	0.0299852	0.0299852	0.0299852	0.0299852	0.0299852	0.0299852	0.0299852	0.0051322	0.453195	0.540641	-0.20878	0.444309	0.573633	0.859723	1.09669	0.339694	0.184891	0.518397	-0.212768	0.394797	0.571456	0.785037	1.17053	0.120225	0.450296	0.518876	-0.213003	0.419192	0.571437	0.784998	1.17053	-0.0174151	0.0934613	0.518863	-0.213006	0.426847	0.571436	0.784998	1.17053	-0.0573302	0.393933	0.518864	-0.213006	0.429826	0.571436	0.784998	1.17053	-0.0634704	0.118302	0.518864	-0.213006	0.431054	0.571436	0.784998	1.17053	-0.0642138	0.370064	0.518864	-0.213006	0.431572	0.571436	0.784998	1.17053	-0.0643004	0.118169	0.518864	-0.213006	0.431793	0.571436	0.784998	1.17053	-0.0643104	0.324699	0.498897	-0.213006	0.431887	0.571436	0.784998	1.17053	-0.0625316	-0.0445784	0.318915	-0.205266	0.376599	0.621948	0.76981	0.279674	-0.0533578	-0.0545397	0.381227	-0.197074	0.36427	0.617038	0.74896	0.186954	-0.041391	-0.00658927	0.222756	-0.181466	0.342309	0.484088	0.704248	0.215001	-0.0166349	0.135373	0.278628	-0.124506	0.271394	0.315315	0.509353	0.213079	0.0552055	0.0301556	0.247229	0.0109843	0.0583143	0.286127	0.0534305	0.213222	-0.00130788	0.000903793	0.849578	-0.00866326	0.00830302	-0.147658	-0.034211	0.213211	0.0269697	0.0298435	0.21511	0.0295926	0.029807	-0.00215538	0.0294066	0.780443	0.0268159	0.0298495	0.0303375	0.0296941	0.0298087	0.0268319	0.0297636	0.528951	0.0268128	0.0298496	0.0269625	0.0296944	0.0298087	0.0268439	0.029764	0.614887	0.0268128	0.0298496	0.0268452	0.0296944	0.0298087	0.0268405	0.029764	0.631479	0.0268128	0.0298496	0.026845	0.0296944	0.0298087	0.0268404	0.029764	0.864143	0.0298159	0.0300256	0.0298406	0.0300378	0.0299237	0.0299947	0.0299599	0.160476	0.030043	0.0300257	0.0298414	0.030038	0.0299238	0.0299953	0.0299601	-0.0342435	0.0300432	0.0300257	0.0298414	0.030038	0.0299238	0.0299953	0.0299601	0.0190808	0.0300432	0.0300257	0.0299787	0.030038	0.0299238	0.0299953	0.0299601	0.0298039	0.0300432	0.0300257	0.0299789	0.030038	0.0299238	0.0299953	0.0299601	0.0297994	0.0300432	0.0300257	0.0299789	0.030038	0.0299238	0.0299953	0.0299601	0.0300144	0.0300432	0.0300257	0.0299789	0.030038	0.0299238	0.0299953	0.0299601	0.0300148	0.0300432	0.0300257	0.0299789	0.030038	0.0299238	0.0299953	0.0299601	0.0300148	0.0300432	0.0300257	0.0299789	0.030038	0.0299238	0.0299953	0.0299601	0.0300148	0.0300432	0.0300257	0.0299789	0.030038	0.0299238	0.0299953	0.0299601	0.0300148	0.0300432	0.0300257	0.0299789	0.030038	0.0299238	0.0299953	0.0299601	0.0300148	0.0300432	0.0300257	0.0299789	0.030038	0.0299238	0.0299953	0.0299601	0.0299602	0.0300432	0.0300257	0.0299789	0.030038	0.0299238	0.0299953	0.0299601	0.0299601	0.0300432	0.0300257	0.0299789	0.030038	0.0299238	0.0299953	0.0299601	0.0299601	0.0300432	0.0300257	0.0299789	0.030038	0.0299238	0.0299953	0.0299601	0.0299601	0.0300432	0.0300257	0.0299789	0.030038	0.0299238	0.0299953	0.0299601	0.0299601	0.0300432	0.0300257	0.0299789	0.030038	0.0299238	0.0299953	0.0299601	0.0299601	0.0300432	0.0300257	0.0299789	0.030038	0.0299238	0.0299953	0.0299601	0.0299601	0.0300432	0.0300257	0.0299789	0.030038	0.0299238	0.0299953	0.0299601	0.0299601	0.0300432	0.0300257	0.0299789	0.030038	0.0299238	0.0299953	0.0299601	0.0299601	0	0	0	0	0	0	0	0	0.0294438	0.0294438	0.0294438	0.0294438	0.0294438	0.0294438	0.0294438	0.0294438	0.0294405	0.0294405	0.0294405	0.0294405	0.0294405	0.0294405	0.0294405	0.0294405	0.0294404	0.0294404	0.0294404	0.0294404	0.0294404	0.0294404	0.0294404	0.0294404	0.0294986	0.0294986	0.0294986	0.0294986	0.0294986	0.0294986	0.0294986	0.0294986	0.0294986	0.0294986	0.0294986	0.0294986	0.0294986	0.0294986	0.0294986	0.0294986	0.0294986	0.0294986	0.0294986	0.0294986	0.0294986	0.0294986	0.0294986	0.0294986	0.0294986	0.0294986	0.0294986	0.0294986	0.0294986	0.0294986	0.0294986	0.0294986	0.0294986	0.0294986	0.0294986	0.0294986	0.0294986	0.0294986	0.0294986	0.0294986	0.0294986	0.0294986	0.0294986	0.0294986	0.0294986	0.0294986	0.0294986	0.0294986	0.521536	0.620455	0.67231	0.713292	0.594794	0.378909	-0.192085	0.213974	0.653032	0.220086	0.681568	0.712443	0.568196	0.388589	-0.324336	0.247199	0.739731	0.583422	0.68137	0.71254	0.557743	0.388574	-0.324291	0.247202	0.796619	0.377591	0.681375	0.712541	0.554581	0.388574	-0.324291	0.247202	0.813113	0.605045	0.681375	0.712541	0.55335	0.388574	-0.324291	0.247202	0.81565	0.410855	0.681375	0.712541	0.552842	0.388574	-0.324291	0.247202	0.815957	0.631992	0.681375	0.712541	0.552628	0.388574	-0.324291	0.247202	0.815993	0.484915	0.681375	0.712541	0.552537	0.388574	-0.324291	0.247202	0.815997	0.814783	0.649846	0.712541	0.552498	0.388574	-0.324291	0.247202	0.758283	0.838783	0.0389334	0.688771	0.562257	0.454876	-0.312915	1.22965	0.727761	0.751464	0.296515	0.663961	0.542082	0.533068	-0.303778	1.27816	0.68803	0.620276	0.21593	0.615606	0.510087	0.588567	-0.284683	1.26655	0.606292	0.254169	0.245308	0.436606	0.405623	0.501993	-0.201969	1.26736	0.37876	0.0655094	0.219808	0.0511895	0.0844796	0.0583129	0.00631744	1.2673	0.00475658	0.00187315	0.202656	0.0290653	-0.00294876	0.492947	0.121408	1.2673	0.0262179	0.0293223	0.304471	0.0293089	0.0294045	0.00903954	0.0298307	0.707868	0.0261081	0.0292888	0.0286127	0.0292786	0.0294485	0.0267443	0.0296418	0.559554	0.026105	0.0292887	0.0269871	0.0292786	0.0294485	0.0268458	0.0296417	0.491115	0.026105	0.0292887	0.026891	0.0292786	0.0294485	0.026843	0.0296417	0.500625	0.026105	0.0292887	0.0268908	0.0292786	0.0294485	0.026843	0.0296417	0.997619	0.0292908	0.0294695	0.0296901	0.0293996	0.029497	0.0294181	0.0295564	1.26724	0.0294079	0.0294696	0.0296954	0.0293995	0.029497	0.0294198	0.0295564	0.641247	0.0294077	0.0294696	0.0296954	0.0293995	0.029497	0.0294198	0.0295564	0.022799	0.0294077	0.0294696	0.0294693	0.0293995	0.029497	0.0294198	0.0295564	0.0295141	0.0294077	0.0294696	0.0294693	0.0293995	0.029497	0.0294198	0.0295564	0.0295108	0.0294077	0.0294696	0.0294693	0.0293995	0.029497	0.0294198	0.0295564	0.0295694	0.0294077	0.0294696	0.0294693	0.0293995	0.029497	0.0294198	0.0295564	0.0295693	0.0294077	0.0294696	0.0294693	0.0293995	0.029497	0.0294198	0.0295564	0.0295693	0.0294077	0.0294696	0.0294693	0.0293995	0.029497	0.0294198	0.0295564	0.0295693	0.0294077	0.0294696	0.0294693	0.0293995	0.029497	0.0294198	0.0295564	0.0295693	0.0294077	0.0294696	0.0294693	0.0293995	0.029497	0.0294198	0.0295564	0.0295693	0.0294077	0.0294696	0.0294693	0.0293995	0.029497	0.0294198	0.0295564	0.0295565	0.0294077	0.0294696	0.0294693	0.0293995	0.029497	0.0294198	0.0295564	0.0295564	0.0294077	0.0294696	0.0294693	0.0293995	0.029497	0.0294198	0.0295564	0.0295564	0.0294077	0.0294696	0.0294693	0.0293995	0.029497	0.0294198	0.0295564	0.0295564	0.0294077	0.0294696	0.0294693	0.0293995	0.029497	0.0294198	0.0295564	0.0295564	0.0294077	0.0294696	0.0294693	0.0293995	0.029497	0.0294198	0.0295564	0.0295564	0.0294077	0.0294696	0.0294693	0.0293995	0.029497	0.0294198	0.0295564	0.0295564	0.0294077	0.0294696	0.0294693	0.0293995	0.029497	0.0294198	0.0295564	0.0295564	0.0294077	0.0294696	0.0294693	0.0293995	0.029497	0.0294198	0.0295564	0.0295564	0	0	0	0	0	0	0	0	0.0392614	0.0392614	0.0392614	0.0392614	0.0392614	0.0392614	0.0392614	0.0392614	0.0392678	0.0392678	0.0392678	0.0392678	0.0392678	0.0392678	0.0392678	0.0392678	0.0392678	0.0392678	0.0392678	0.0392678	0.0392678	0.0392678	0.0392678	0.0392678	0.0392892	0.0392892	0.0392892	0.0392892	0.0392892	0.0392892	0.0392892	0.0392892	0.0392891	0.0392891	0.0392891	0.0392891	0.0392891	0.0392891	0.0392891	0.0392891	0.0392891	0.0392891	0.0392891	0.0392891	0.0392891	0.0392891	0.0392891	0.0392891	0.0392891	0.0392891	0.0392891	0.0392891	0.0392891	0.0392891	0.0392891	0.0392891	0.0392891	0.0392891	0.0392891	0.0392891	0.0392891	0.0392891	0.0392891	0.0392891	0.0392891	0.0392891	0.0392891	0.0392891	0.0392891	0.0392891	0.0392891	0.0392891	0.219592	0.114	0.106326	0.513568	0.135402	1.33713	0.86518	0.934962	0.878425	-0.0416197	0.082808	0.51891	0.173768	1.34491	0.82714	0.991703	0.648015	0.0538567	0.083313	0.518662	0.200074	1.34492	0.827178	0.991704	0.502994	0.0922944	0.0832999	0.518659	0.208143	1.34492	0.827178	0.991704	0.460942	0.0922096	0.0833002	0.518659	0.211284	1.34492	0.827178	0.991704	0.454471	0.100784	0.0833002	0.518659	0.212578	1.34492	0.827178	0.991704	0.453688	0.118619	0.0833002	0.518659	0.213124	1.34492	0.827178	0.991704	0.453597	0.144654	0.0833002	0.518659	0.213356	1.34492	0.827178	0.991704	0.453586	0.24704	0.0754223	0.518659	0.213456	1.34492	0.827178	0.991704	0.387738	0.437886	0.114655	0.501873	0.16557	1.33712	0.809891	0.789542	0.365613	0.391942	0.0927336	0.484701	0.160153	1.32097	0.787818	0.698447	0.336857	0.310043	-0.0289581	0.450754	0.152011	1.1859	0.74065	0.727974	0.277915	0.0980425	0.0126466	0.323779	0.124395	0.933543	0.535217	0.725965	0.118456	0.0642492	-0.00671708	0.0535699	0.0428656	0.248842	0.0590842	0.726114	0.00334141	0.000349577	0.646587	0.0210781	0.00871822	0.358032	0.0913505	0.726103	0.0365064	0.0391686	0.111855	0.0389116	0.0391931	0.0070184	0.039088	1.43123	0.0363646	0.0391495	0.0381517	0.0389611	0.0391993	0.0367836	0.0392062	1.24761	0.036362	0.0391495	0.0371616	0.0389613	0.0391992	0.0368531	0.0392062	1.34941	0.036362	0.0391495	0.0370537	0.0389613	0.0391992	0.0368501	0.0392062	1.36145	0.036362	0.0391495	0.0370533	0.0389613	0.0391992	0.03685	0.0392062	1.41208	0.0391523	0.0393559	0.0394086	0.0392266	0.0393091	0.0391788	0.0392406	0.677772	0.0392838	0.0393561	0.0394118	0.0392267	0.0393092	0.0391785	0.0392405	0.706156	0.0392839	0.0393561	0.0394118	0.0392267	0.0393092	0.0391785	0.0392405	0.0299925	0.0392839	0.0393561	0.0393803	0.0392267	0.0393092	0.0391785	0.0392405	0.039122	0.0392839	0.0393561	0.0393804	0.0392267	0.0393092	0.0391785	0.0392405	0.039105	0.0392839	0.0393561	0.0393804	0.0392267	0.0393092	0.0391785	0.0392405	0.0391191	0.0392839	0.0393561	0.0393804	0.0392267	0.0393092	0.0391785	0.0392405	0.0391192	0.0392839	0.0393561	0.0393804	0.0392267	0.0393092	0.0391785	0.0392405	0.0391192	0.0392839	0.0393561	0.0393804	0.0392267	0.0393092	0.0391785	0.0392405	0.0391192	0.0392839	0.0393561	0.0393804	0.0392267	0.0393092	0.0391785	0.0392405	0.0391192	0.0392839	0.0393561	0.0393804	0.0392267	0.0393092	0.0391785	0.0392405	0.0391192	0.0392839	0.0393561	0.0393804	0.0392267	0.0393092	0.0391785	0.0392405	0.0392405	0.0392839	0.0393561	0.0393804	0.0392267	0.0393092	0.0391785	0.0392405	0.0392405	0.0392839	0.0393561	0.0393804	0.0392267	0.0393092	0.0391785	0.0392405	0.0392405	0.0392839	0.0393561	0.0393804	0.0392267	0.0393092	0.0391785	0.0392405	0.0392405	0.0392839	0.0393561	0.0393804	0.0392267	0.0393092	0.0391785	0.0392405	0.0392405	0.0392839	0.0393561	0.0393804	0.0392267	0.0393092	0.0391785	0.0392405	0.0392405	0.0392839	0.0393561	0.0393804	0.0392267	0.0393092	0.0391785	0.0392405	0.0392405	0.0392839	0.0393561	0.0393804	0.0392267	0.0393092	0.0391785	0.0392405	0.0392405	0.0392839	0.0393561	0.0393804	0.0392267	0.0393092	0.0391785	0.0392405	0.0392405	0	0	0	0	0	0	0	0	-0.0129034	-0.0129034	-0.0129034	-0.0129034	-0.0129034	-0.0129034	-0.0129034	-0.0129034	-0.0129125	-0.0129125	-0.0129125	-0.0129125	-0.0129125	-0.0129125	-0.0129125	-0.0129125	-0.0129125	-0.0129125	-0.0129125	-0.0129125	-0.0129125	-0.0129125	-0.0129125	-0.0129125	-0.0128929	-0.0128929	-0.0128929	-0.0128929	-0.0128929	-0.0128929	-0.0128929	-0.0128929	-0.0128929	-0.0128929	-0.0128929	-0.0128929	-0.0128929	-0.0128929	-0.0128929	-0.0128929	-0.0128929	-0.0128929	-0.0128929	-0.0128929	-0.0128929	-0.0128929	-0.0128929	-0.0128929	-0.0128929	-0.0128929	-0.0128929	-0.0128929	-0.0128929	-0.0128929	-0.0128929	-0.0128929	-0.0128929	-0.0128929	-0.0128929	-0.0128929	-0.0128929	-0.0128929	-0.0128929	-0.0128929	-0.0128929	-0.0128929	-0.0128929	-0.0128929	-0.0128929	-0.0128929	-0.0128929	-0.0128929	-0.053011	0.852706	1.04729	-0.865223	0.77609	-1.52291	-0.536195	-0.0743856	-0.760182	0.534528	1.06602	-0.883385	0.591307	-1.53523	-0.653218	-0.0557699	-0.581435	0.961972	1.06562	-0.88319	0.569484	-1.5353	-0.653318	-0.0557675	-0.466898	0.236725	1.06563	-0.883188	0.563107	-1.5353	-0.653318	-0.0557675	-0.433691	0.817822	1.06563	-0.883188	0.560626	-1.5353	-0.653318	-0.0557675	-0.428579	0.277143	1.06563	-0.883188	0.559603	-1.5353	-0.653318	-0.0557675	-0.42796	0.748063	1.06563	-0.883188	0.559172	-1.5353	-0.653318	-0.0557675	-0.427888	0.237179	1.06563	-0.883188	0.558988	-1.5353	-0.653318	-0.0557675	-0.42788	0.544115	1.03225	-0.883188	0.55891	-1.5353	-0.653318	-0.0557675	-0.332755	-0.3551	0.316016	-0.85379	0.576819	-1.40528	-0.634971	-0.365508	-0.295032	-0.333373	0.608104	-0.823616	0.556866	-1.3331	-0.617073	-0.297708	-0.245977	-0.184363	0.562563	-0.764407	0.520842	-1.23185	-0.579333	-0.321013	-0.145279	0.210829	0.580826	-0.543871	0.406328	-1.04257	-0.41553	-0.319435	0.130312	-0.0362417	0.556484	-0.0558973	0.0551007	-0.0274081	-0.0314548	-0.319552	-0.00545999	0.00216617	0.136936	-0.0358227	-0.0064887	-0.60988	-0.153184	-0.319544	-0.0140641	-0.0129828	0.28568	-0.0128632	-0.0130305	-0.0112131	-0.0131693	-1.19998	-0.0140775	-0.0129538	-0.0108511	-0.0128263	-0.0130122	-0.0144827	-0.0129685	-1.30311	-0.0140792	-0.0129539	-0.0148644	-0.0128262	-0.0130121	-0.0145275	-0.012968	-1.41697	-0.0140792	-0.0129539	-0.0148933	-0.0128262	-0.0130121	-0.0145286	-0.012968	-1.41012	-0.0140792	-0.0129539	-0.014893	-0.0128262	-0.0130121	-0.0145286	-0.012968	-0.86188	-0.0130202	-0.0129865	-0.013216	-0.0127547	-0.0130224	-0.01271	-0.0127963	-0.303131	-0.0128585	-0.0129865	-0.0132175	-0.0127546	-0.0130224	-0.0127074	-0.0127959	-1.0287	-0.0128585	-0.0129865	-0.0132175	-0.0127546	-0.0130224	-0.0127074	-0.0127959	-0.0157516	-0.0128585	-0.0129865	-0.013102	-0.0127546	-0.0130224	-0.0127074	-0.0127959	-0.0128282	-0.0128585	-0.0129865	-0.0131018	-0.0127546	-0.0130224	-0.0127074	-0.0127959	-0.0128034	-0.0128585	-0.0129865	-0.0131018	-0.0127546	-0.0130224	-0.0127074	-0.0127959	-0.0124745	-0.0128585	-0.0129865	-0.0131018	-0.0127546	-0.0130224	-0.0127074	-0.0127959	-0.0124743	-0.0128585	-0.0129865	-0.0131018	-0.0127546	-0.0130224	-0.0127074	-0.0127959	-0.0124743	-0.0128585	-0.0129865	-0.0131018	-0.0127546	-0.0130224	-0.0127074	-0.0127959	-0.0124743	-0.0128585	-0.0129865	-0.0131018	-0.0127546	-0.0130224	-0.0127074	-0.0127959	-0.0124743	-0.0128585	-0.0129865	-0.0131018	-0.0127546	-0.0130224	-0.0127074	-0.0127959	-0.0124743	-0.0128585	-0.0129865	-0.0131018	-0.0127546	-0.0130224	-0.0127074	-0.0127959	-0.0127956	-0.0128585	-0.0129865	-0.0131018	-0.0127546	-0.0130224	-0.0127074	-0.0127959	-0.0127959	-0.0128585	-0.0129865	-0.0131018	-0.0127546	-0.0130224	-0.0127074	-0.0127959	-0.0127959	-0.0128585	-0.0129865	-0.0131018	-0.0127546	-0.0130224	-0.0127074	-0.0127959	-0.0127959	-0.0128585	-0.0129865	-0.0131018	-0.0127546	-0.0130224	-0.0127074	-0.0127959	-0.0127959	-0.0128585	-0.0129865	-0.0131018	-0.0127546	-0.0130224	-0.0127074	-0.0127959	-0.0127959	-0.0128585	-0.0129865	-0.0131018	-0.0127546	-0.0130224	-0.0127074	-0.0127959	-0.0127959	-0.0128585	-0.0129865	-0.0131018	-0.0127546	-0.0130224	-0.0127074	-0.0127959	-0.0127959	-0.0128585	-0.0129865	-0.0131018	-0.0127546	-0.0130224	-0.0127074	-0.0127959	-0.0127959	0	0	0	0	0	0	0	0	0.0257658	0.0257658	0.0257658	0.0257658	0.0257658	0.0257658	0.0257658	0.0257658	0.0257519	0.0257519	0.0257519	0.0257519	0.0257519	0.0257519	0.0257519	0.0257519	0.0257519	0.0257519	0.0257519	0.0257519	0.0257519	0.0257519	0.0257519	0.0257519	0.0257974	0.0257974	0.0257974	0.0257974	0.0257974	0.0257974	0.0257974	0.0257974	0.0257974	0.0257974	0.0257974	0.0257974	0.0257974	0.0257974	0.0257974	0.0257974	0.0257974	0.0257974	0.0257974	0.0257974	0.0257974	0.0257974	0.0257974	0.0257974	0.0257974	0.0257974	0.0257974	0.0257974	0.0257974	0.0257974	0.0257974	0.0257974	0.0257974	0.0257974	0.0257974	0.0257974	0.0257974	0.0257974	0.0257974	0.0257974	0.0257974	0.0257974	0.0257974	0.0257974	0.0257974	0.0257974	0.0257974	0.0257974	-0.0565937	0.648312	0.513554	0.526382	0.687644	0.410925	0.0753518	0.70157	0.104121	-0.223682	0.516883	0.539675	0.892543	0.417726	-0.12153	0.773417	0.130615	0.362131	0.516809	0.539712	0.889756	0.41778	-0.121557	0.773421	0.15198	-0.140955	0.516811	0.539712	0.888573	0.417781	-0.121557	0.773421	0.158176	0.338518	0.516811	0.539712	0.888112	0.417781	-0.121557	0.773421	0.159123	-0.0868709	0.516811	0.539712	0.887922	0.417781	-0.121557	0.773421	0.159237	0.344935	0.516811	0.539712	0.887842	0.417781	-0.121557	0.773421	0.159251	-0.0124688	0.516811	0.539712	0.887807	0.417781	-0.121557	0.773421	0.159252	0.491346	0.467939	0.539712	0.887793	0.417781	-0.121557	0.773421	0.11273	0.214568	-0.393537	0.521884	0.876174	0.534991	-0.113779	1.37066	0.0896482	0.108665	-0.0323248	0.503249	0.845067	0.630645	-0.110198	1.4325	0.0596119	0.0110213	-0.201148	0.466847	0.793545	0.650294	-0.103053	1.42814	-0.00213666	-0.255355	-0.127812	0.331907	0.627005	0.51333	-0.0718475	1.42845	-0.172883	0.0236562	-0.171056	0.043027	0.115662	0.184266	0.0116451	1.42842	0.00327507	-0.00216675	0.33335	0.0218814	-0.00157924	0.372946	0.0920587	1.42842	0.0225068	0.0256323	0.47439	0.025569	0.0256561	0.00654201	0.026148	0.915964	0.0222575	0.0255548	0.0272445	0.0255515	0.0256976	0.0229619	0.0258355	0.618487	0.0222557	0.0255547	0.0230608	0.0255515	0.0256976	0.0229339	0.0258348	0.565406	0.0222557	0.0255547	0.0229981	0.0255515	0.0256976	0.0229311	0.0258348	0.583863	0.0222557	0.0255547	0.0229987	0.0255515	0.0256976	0.0229311	0.0258348	1.32645	0.025703	0.0258388	0.0258363	0.0257313	0.0257393	0.0256921	0.0258126	1.40803	0.0258003	0.0258391	0.025839	0.0257313	0.0257392	0.0256921	0.0258126	0.515387	0.0258002	0.0258391	0.025839	0.0257313	0.0257392	0.0256921	0.0258126	0.0239262	0.0258002	0.0258391	0.025787	0.0257313	0.0257392	0.0256921	0.0258126	0.0257914	0.0258002	0.0258391	0.0257871	0.0257313	0.0257392	0.0256921	0.0258126	0.0257831	0.0258002	0.0258391	0.0257871	0.0257313	0.0257392	0.0256921	0.0258126	0.0259377	0.0258002	0.0258391	0.0257871	0.0257313	0.0257392	0.0256921	0.0258126	0.0259376	0.0258002	0.0258391	0.0257871	0.0257313	0.0257392	0.0256921	0.0258126	0.0259376	0.0258002	0.0258391	0.0257871	0.0257313	0.0257392	0.0256921	0.0258126	0.0259376	0.0258002	0.0258391	0.0257871	0.0257313	0.0257392	0.0256921	0.0258126	0.0259376	0.0258002	0.0258391	0.0257871	0.0257313	0.0257392	0.0256921	0.0258126	0.0259376	0.0258002	0.0258391	0.0257871	0.0257313	0.0257392	0.0256921	0.0258126	0.0258127	0.0258002	0.0258391	0.0257871	0.0257313	0.0257392	0.0256921	0.0258126	0.0258126	0.0258002	0.0258391	0.0257871	0.0257313	0.0257392	0.0256921	0.0258126	0.0258126	0.0258002	0.0258391	0.0257871	0.0257313	0.0257392	0.0256921	0.0258126	0.0258126	0.0258002	0.0258391	0.0257871	0.0257313	0.0257392	0.0256921	0.0258126	0.0258126	0.0258002	0.0258391	0.0257871	0.0257313	0.0257392	0.0256921	0.0258126	0.0258126	0.0258002	0.0258391	0.0257871	0.0257313	0.0257392	0.0256921	0.0258126	0.0258126	0.0258002	0.0258391	0.0257871	0.0257313	0.0257392	0.0256921	0.0258126	0.0258126	0.0258002	0.0258391	0.0257871	0.0257313	0.0257392	0.0256921	0.0258126	0.0258126	0	0	0	0	0	0	0	0	-0.0656393	-0.0656393	-0.0656393	-0.0656393	-0.0656393	-0.0656393	-0.0656393	-0.0656393	-0.065661	-0.065661	-0.065661	-0.065661	-0.065661	-0.065661	-0.065661	-0.065661	-0.065661	-0.065661	-0.065661	-0.065661	-0.065661	-0.065661	-0.065661	-0.065661	-0.065735	-0.065735	-0.065735	-0.065735	-0.065735	-0.065735	-0.065735	-0.065735	-0.065735	-0.065735	-0.065735	-0.065735	-0.065735	-0.065735	-0.065735	-0.065735	-0.065735	-0.065735	-0.065735	-0.065735	-0.065735	-0.065735	-0.065735	-0.065735	-0.065735	-0.065735	-0.065735	-0.065735	-0.065735	-0.065735	-0.065735	-0.065735	-0.065735	-0.065735	-0.065735	-0.065735	-0.065735	-0.065735	-0.065735	-0.065735	-0.065735	-0.065735	-0.065735	-0.065735	-0.065735	-0.065735	-0.065735	-0.065735	-1.32244	-0.755079	-1.17937	-0.658001	-0.632156	-1.21654	-0.640159	-0.732803	-1.92344	-1.0251	-1.16283	-0.631821	-0.194203	-1.22701	-0.594675	-0.779336	-1.76144	-1.13077	-1.1632	-0.631642	-0.21043	-1.22687	-0.594795	-0.779337	-1.65714	-1.18967	-1.16319	-0.63164	-0.216226	-1.22687	-0.594795	-0.779337	-1.62688	-1.1764	-1.16319	-0.63164	-0.218483	-1.22687	-0.594795	-0.779337	-1.62223	-1.19902	-1.16319	-0.63164	-0.219414	-1.22687	-0.594795	-0.779337	-1.62167	-1.21075	-1.16319	-0.63164	-0.219806	-1.22687	-0.594795	-0.779337	-1.62161	-1.25185	-1.16319	-0.63164	-0.219973	-1.22687	-0.594795	-0.779337	-1.6216	-1.36683	-1.15391	-0.63164	-0.220045	-1.22687	-0.594795	-0.779337	-1.55065	-1.59167	-1.10933	-0.6111	-0.187605	-1.22118	-0.584779	-0.952743	-1.52362	-1.55218	-1.11597	-0.589954	-0.181692	-1.21946	-0.569489	-0.827256	-1.48845	-1.44687	-1.02055	-0.548335	-0.173783	-1.12348	-0.53658	-0.848476	-1.41625	-1.15711	-1.03252	-0.393277	-0.145519	-0.901005	-0.391955	-0.847036	-1.21802	-0.157639	-1.01114	-0.0705917	-0.0637427	-0.196429	-0.0699119	-0.847143	-0.00483614	-0.00877157	-0.972637	-0.0259865	-0.00782421	-0.437117	-0.110668	-0.847136	-0.0600601	-0.0654417	-0.121326	-0.0651713	-0.0655541	-0.00923902	-0.0652163	-1.32457	-0.0600337	-0.0654979	-0.0612776	-0.0652546	-0.0655841	-0.0604107	-0.0657312	-1.18205	-0.0600258	-0.065498	-0.0610483	-0.0652549	-0.0655841	-0.0607178	-0.0657325	-1.24666	-0.0600258	-0.065498	-0.0607863	-0.0652549	-0.0655841	-0.060712	-0.0657325	-1.2574	-0.0600258	-0.065498	-0.0607847	-0.0652549	-0.0655841	-0.0607119	-0.0657325	-1.34066	-0.0652202	-0.0656675	-0.0659892	-0.0656589	-0.0657761	-0.0657042	-0.0657919	-0.810435	-0.0655877	-0.0656675	-0.0659984	-0.065659	-0.0657762	-0.0657083	-0.0657921	-0.766672	-0.0655878	-0.0656675	-0.0659984	-0.065659	-0.0657762	-0.0657083	-0.0657921	-0.0398695	-0.0655878	-0.0656675	-0.0657172	-0.065659	-0.0657762	-0.0657083	-0.0657921	-0.0655349	-0.0655878	-0.0656675	-0.0657172	-0.065659	-0.0657762	-0.0657083	-0.0657921	-0.0655307	-0.0655878	-0.0656675	-0.0657172	-0.065659	-0.0657762	-0.0657083	-0.0657921	-0.0656171	-0.0655878	-0.0656675	-0.0657172	-0.065659	-0.0657762	-0.0657083	-0.0657921	-0.0656172	-0.0655878	-0.0656675	-0.0657172	-0.065659	-0.0657762	-0.0657083	-0.0657921	-0.0656172	-0.0655878	-0.0656675	-0.0657172	-0.065659	-0.0657762	-0.0657083	-0.0657921	-0.0656172	-0.0655878	-0.0656675	-0.0657172	-0.065659	-0.0657762	-0.0657083	-0.0657921	-0.0656172	-0.0655878	-0.0656675	-0.0657172	-0.065659	-0.0657762	-0.0657083	-0.0657921	-0.0656172	-0.0655878	-0.0656675	-0.0657172	-0.065659	-0.0657762	-0.0657083	-0.0657921	-0.0657922	-0.0655878	-0.0656675	-0.0657172	-0.065659	-0.0657762	-0.0657083	-0.0657921	-0.0657921	-0.0655878	-0.0656675	-0.0657172	-0.065659	-0.0657762	-0.0657083	-0.0657921	-0.0657921	-0.0655878	-0.0656675	-0.0657172	-0.065659	-0.0657762	-0.0657083	-0.0657921	-0.0657921	-0.0655878	-0.0656675	-0.0657172	-0.065659	-0.0657762	-0.0657083	-0.0657921	-0.0657921	-0.0655878	-0.0656675	-0.0657172	-0.065659	-0.0657762	-0.0657083	-0.0657921	-0.0657921	-0.0655878	-0.0656675	-0.0657172	-0.065659	-0.0657762	-0.0657083	-0.0657921	-0.0657921	-0.0655878	-0.0656675	-0.0657172	-0.065659	-0.0657762	-0.0657083	-0.0657921	-0.0657921	-0.0655878	-0.0656675	-0.0657172	-0.065659	-0.0657762	-0.0657083	-0.0657921	-0.0657921	0	0	0	0	0	0	0	0	0.00891818	0.00891818	0.00891818	0.00891818	0.00891818	0.00891818	0.00891818	0.00891818	0.00892979	0.00892979	0.00892979	0.00892979	0.00892979	0.00892979	0.00892979	0.00892979	0.00892982	0.00892982	0.00892982	0.00892982	0.00892982	0.00892982	0.00892982	0.00892982	0.00896766	0.00896766	0.00896766	0.00896766	0.00896766	0.00896766	0.00896766	0.00896766	0.0089677	0.0089677	0.0089677	0.0089677	0.0089677	0.0089677	0.0089677	0.0089677	0.0089677	0.0089677	0.0089677	0.0089677	0.0089677	0.0089677	0.0089677	0.0089677	0.0089677	0.0089677	0.0089677	0.0089677	0.0089677	0.0089677	0.0089677	0.0089677	0.0089677	0.0089677	0.0089677	0.0089677	0.0089677	0.0089677	0.0089677	0.0089677	0.0089677	0.0089677	0.0089677	0.0089677	0.0089677	0.0089677	0.0089677	0.0089677	1.0278	-0.00765538	0.19846	0.818949	-0.0918535	0.0964423	-0.757833	-0.985254	1.00052	0.54308	0.218484	0.804236	-0.360156	0.107781	-0.698063	-1.05191	1.19855	0.281638	0.218059	0.804445	-0.383619	0.107701	-0.697917	-1.05191	1.32091	0.800027	0.21807	0.804448	-0.390427	0.107699	-0.697917	-1.05191	1.35638	0.393819	0.218069	0.804448	-0.393076	0.107699	-0.697917	-1.05191	1.36185	0.775114	0.218069	0.804448	-0.394168	0.107699	-0.697917	-1.05191	1.36251	0.453657	0.218069	0.804448	-0.394629	0.107699	-0.697917	-1.05191	1.36259	0.819146	0.218069	0.804448	-0.394825	0.107699	-0.697917	-1.05191	1.3626	0.642936	0.236431	0.804448	-0.394909	0.107699	-0.697917	-1.05191	1.30494	1.31527	0.399965	0.777114	-0.34014	0.0394152	-0.682808	0.396756	1.27042	1.29433	0.340766	0.748634	-0.328972	0.0519366	-0.663839	0.437739	1.22548	1.14184	0.486451	0.693337	-0.306848	0.173548	-0.623299	0.412779	1.13292	0.707365	0.41877	0.489074	-0.237501	0.242986	-0.447531	0.4145	0.873097	0.0801509	0.444761	0.0398784	-0.0273907	-0.25312	-0.0230281	0.414373	0.00568934	0.00554633	-0.448954	0.032951	-0.00617794	0.557083	0.136359	0.414382	0.00869321	0.00893226	-0.185721	0.00908461	0.00907325	0.0103603	0.00940823	-0.0850857	0.00888344	0.0089649	0.00508322	0.0090031	0.00909701	0.00917761	0.00928592	0.150764	0.00888165	0.00896492	0.00948232	0.00900279	0.00909699	0.0093989	0.0092864	0.0707841	0.0088816	0.00896492	0.00944277	0.00900278	0.00909699	0.00939914	0.0092864	0.0562241	0.0088816	0.00896492	0.00944179	0.00900278	0.00909699	0.0093991	0.0092864	-0.164166	0.00880046	0.00885511	0.00936948	0.00883257	0.00908252	0.00893024	0.00905279	0.461633	0.0087692	0.0088549	0.00937562	0.00883237	0.00908255	0.00893266	0.00905277	0.645446	0.00876898	0.0088549	0.00937562	0.00883237	0.00908255	0.00893266	0.00905277	0.00429142	0.00876898	0.0088549	0.00895619	0.00883237	0.00908255	0.00893266	0.00905277	0.0090753	0.00876898	0.0088549	0.00895591	0.00883237	0.00908255	0.00893266	0.00905277	0.00907891	0.00876898	0.0088549	0.00895591	0.00883237	0.00908255	0.00893266	0.00905277	0.00885196	0.00876898	0.0088549	0.00895591	0.00883237	0.00908255	0.00893266	0.00905277	0.00885158	0.00876898	0.0088549	0.00895591	0.00883237	0.00908255	0.00893266	0.00905277	0.00885158	0.00876898	0.0088549	0.00895591	0.00883237	0.00908255	0.00893266	0.00905277	0.00885158	0.00876898	0.0088549	0.00895591	0.00883237	0.00908255	0.00893266	0.00905277	0.00885158	0.00876898	0.0088549	0.00895591	0.00883237	0.00908255	0.00893266	0.00905277	0.00885158	0.00876898	0.0088549	0.00895591	0.00883237	0.00908255	0.00893266	0.00905277	0.00905259	0.00876898	0.0088549	0.00895591	0.00883237	0.00908255	0.00893266	0.00905277	0.00905277	0.00876898	0.0088549	0.00895591	0.00883237	0.00908255	0.00893266	0.00905277	0.00905277	0.00876898	0.0088549	0.00895591	0.00883237	0.00908255	0.00893266	0.00905277	0.00905277	0.00876898	0.0088549	0.00895591	0.00883237	0.00908255	0.00893266	0.00905277	0.00905277	0.00876898	0.0088549	0.00895591	0.00883237	0.00908255	0.00893266	0.00905277	0.00905277	0.00876898	0.0088549	0.00895591	0.00883237	0.00908255	0.00893266	0.00905277	0.00905277	0.00876898	0.0088549	0.00895591	0.00883237	0.00908255	0.00893266	0.00905277	0.00905277	0.00876898	0.0088549	0.00895591	0.00883237	0.00908255	0.00893266	0.00905277	0.00905277	0	0	0	0	0	0	0	0	-0.0107693	-0.0107693	-0.0107693	-0.0107693	-0.0107693	-0.0107693	-0.0107693	-0.0107693	-0.0107628	-0.0107628	-0.0107628	-0.0107628	-0.0107628	-0.0107628	-0.0107628	-0.0107628	-0.0107628	-0.0107628	-0.0107628	-0.0107628	-0.0107628	-0.0107628	-0.0107628	-0.0107628	-0.0108158	-0.0108158	-0.0108158	-0.0108158	-0.0108158	-0.0108158	-0.0108158	-0.0108158	-0.0108158	-0.0108158	-0.0108158	-0.0108158	-0.0108158	-0.0108158	-0.0108158	-0.0108158	-0.0108158	-0.0108158	-0.0108158	-0.0108158	-0.0108158	-0.0108158	-0.0108158	-0.0108158	-0.0108158	-0.0108158	-0.0108158	-0.0108158	-0.0108158	-0.0108158	-0.0108158	-0.0108158	-0.0108158	-0.0108158	-0.0108158	-0.0108158	-0.0108158	-0.0108158	-0.0108158	-0.0108158	-0.0108158	-0.0108158	-0.0108158	-0.0108158	-0.0108158	-0.0108158	-0.0108158	-0.0108158	-0.313598	-1.32314	-1.64301	0.689943	-1.20844	1.25735	0.366895	-0.310596	0.262721	-0.863853	-1.65899	0.715589	-0.910767	1.26696	0.552949	-0.362032	0.112699	-1.49984	-1.65865	0.715424	-0.891406	1.26706	0.553033	-0.362036	0.0157428	-0.588577	-1.65866	0.715421	-0.886005	1.26706	0.553033	-0.362036	-0.0123629	-1.34392	-1.65866	0.715421	-0.883905	1.26706	0.553033	-0.362036	-0.0166914	-0.648268	-1.65866	0.715421	-0.883039	1.26706	0.553033	-0.362036	-0.0172154	-1.27562	-1.65866	0.715421	-0.882674	1.26706	0.553033	-0.362036	-0.0172764	-0.632981	-1.65866	0.715421	-0.882518	1.26706	0.553033	-0.362036	-0.0172835	-1.11774	-1.60812	0.715421	-0.882452	1.26706	0.553033	-0.362036	-0.0948429	-0.102013	-0.615232	0.691414	-0.888621	1.09763	0.53443	-0.141555	-0.125381	-0.0941438	-1.01824	0.666845	-0.857925	0.998646	0.518912	-0.189462	-0.165089	-0.214449	-0.900026	0.618658	-0.804216	0.914356	0.486493	-0.169732	-0.246583	-0.529665	-0.940559	0.439115	-0.632	0.799456	0.346304	-0.171069	-0.469272	-0.010815	-0.897289	0.0336492	-0.105299	-0.0737879	0.0106074	-0.170969	0.00416395	-0.00460467	-0.536608	0.0289144	0.00498664	0.493732	0.123947	-0.170976	-0.00708795	-0.0105916	-0.457364	-0.0106249	-0.0105737	0.00876577	-0.0103974	0.756362	-0.00701058	-0.0106258	-0.0121138	-0.0106916	-0.0106111	-0.00680071	-0.0107277	0.981806	-0.00700596	-0.0106258	-0.00658074	-0.0106918	-0.0106111	-0.00683449	-0.0107284	1.09782	-0.00700597	-0.0106258	-0.00645513	-0.0106918	-0.0106111	-0.00683092	-0.0107284	1.08273	-0.00700598	-0.0106258	-0.0064551	-0.0106918	-0.0106111	-0.0068309	-0.0107284	0.288414	-0.0104977	-0.0107006	-0.0105274	-0.0109387	-0.0106682	-0.0109927	-0.0109429	-0.172638	-0.0108148	-0.0107006	-0.0105289	-0.0109389	-0.0106682	-0.0109969	-0.0109434	0.837164	-0.0108148	-0.0107006	-0.0105289	-0.0109389	-0.0106682	-0.0109969	-0.0109434	0.00073164	-0.0108148	-0.0107006	-0.0105731	-0.0109389	-0.0106682	-0.0109969	-0.0109434	-0.0108217	-0.0108148	-0.0107006	-0.0105732	-0.0109389	-0.0106682	-0.0109969	-0.0109434	-0.0108467	-0.0108148	-0.0107006	-0.0105732	-0.0109389	-0.0106682	-0.0109969	-0.0109434	-0.0112808	-0.0108148	-0.0107006	-0.0105732	-0.0109389	-0.0106682	-0.0109969	-0.0109434	-0.0112811	-0.0108148	-0.0107006	-0.0105732	-0.0109389	-0.0106682	-0.0109969	-0.0109434	-0.0112811	-0.0108148	-0.0107006	-0.0105732	-0.0109389	-0.0106682	-0.0109969	-0.0109434	-0.0112811	-0.0108148	-0.0107006	-0.0105732	-0.0109389	-0.0106682	-0.0109969	-0.0109434	-0.0112811	-0.0108148	-0.0107006	-0.0105732	-0.0109389	-0.0106682	-0.0109969	-0.0109434	-0.0112811	-0.0108148	-0.0107006	-0.0105732	-0.0109389	-0.0106682	-0.0109969	-0.0109434	-0.0109438	-0.0108148	-0.0107006	-0.0105732	-0.0109389	-0.0106682	-0.0109969	-0.0109434	-0.0109434	-0.0108148	-0.0107006	-0.0105732	-0.0109389	-0.0106682	-0.0109969	-0.0109434	-0.0109434	-0.0108148	-0.0107006	-0.0105732	-0.0109389	-0.0106682	-0.0109969	-0.0109434	-0.0109434	-0.0108148	-0.0107006	-0.0105732	-0.0109389	-0.0106682	-0.0109969	-0.0109434	-0.0109434	-0.0108148	-0.0107006	-0.0105732	-0.0109389	-0.0106682	-0.0109969	-0.0109434	-0.0109434	-0.0108148	-0.0107006	-0.0105732	-0.0109389	-0.0106682	-0.0109969	-0.0109434	-0.0109434	-0.0108148	-0.0107006	-0.0105732	-0.0109389	-0.0106682	-0.0109969	-0.0109434	-0.0109434	-0.0108148	-0.0107006	-0.0105732	-0.0109389	-0.0106682	-0.0109969	-0.0109434	-0.0109434	0	0	0	0	0	0	0	0	-0.0607113	-0.0607113	-0.0607113	-0.0607113	-0.0607113	-0.0607113	-0.0607113	-0.0607113	-0.0607195	-0.0607195	-0.0607195	-0.0607195	-0.0607195	-0.0607195	-0.0607195	-0.0607195	-0.0607195	-0.0607195	-0.0607195	-0.0607195	-0.0607195	-0.0607195	-0.0607195	-0.0607195	-0.0607721	-0.0607721	-0.0607721	-0.0607721	-0.0607721	-0.0607721	-0.0607721	-0.0607721	-0.0607721	-0.0607721	-0.0607721	-0.0607721	-0.0607721	-0.0607721	-0.0607721	-0.0607721	-0.0607721	-0.0607721	-0.0607721	-0.0607721	-0.0607721	-0.0607721	-0.0607721	-0.0607721	-0.0607721	-0.0607721	-0.0607721	-0.0607721	-0.0607721	-0.0607721	-0.0607721	-0.0607721	-0.0607721	-0.0607721	-0.0607721	-0.0607721	-0.0607721	-0.0607721	-0.0607721	-0.0607721	-0.0607721	-0.0607721	-0.0607721	-0.0607721	-0.0607721	-0.0607721	-0.0607721	-0.0607721	-0.483135	-0.808854	-0.998667	-0.249832	-0.771438	-1.23332	-1.12662	-1.51027	-1.12696	-0.453961	-0.970471	-0.241265	-0.630184	-1.23787	-0.997423	-1.61525	-0.848096	-0.862265	-0.97108	-0.240966	-0.660728	-1.23782	-0.997431	-1.61525	-0.673216	-0.473056	-0.971064	-0.240962	-0.670454	-1.23782	-0.997431	-1.61525	-0.622499	-0.830998	-0.971064	-0.240962	-0.67424	-1.23782	-0.997431	-1.61525	-0.614699	-0.510848	-0.971064	-0.240962	-0.6758	-1.23782	-0.997431	-1.61525	-0.613755	-0.828245	-0.971064	-0.240962	-0.676459	-1.23782	-0.997431	-1.61525	-0.613645	-0.552647	-0.971064	-0.240962	-0.676739	-1.23782	-0.997431	-1.61525	-0.613632	-0.896914	-0.938731	-0.240962	-0.676858	-1.23782	-0.997431	-1.61525	-0.569245	-0.629615	-0.588613	-0.23378	-0.607284	-1.30339	-0.979595	-1.00243	-0.558997	-0.576499	-0.719017	-0.226537	-0.586955	-1.3165	-0.953335	-0.877179	-0.545699	-0.546163	-0.492083	-0.21187	-0.552752	-1.14988	-0.896895	-0.912796	-0.518554	-0.474154	-0.567447	-0.156264	-0.441102	-0.854607	-0.650512	-0.910365	-0.447511	-0.0962773	-0.520345	-0.0523325	-0.104585	-0.39695	-0.0827687	-0.910546	-0.00182633	-0.0033699	-1.24931	-0.00988385	-0.0110054	-0.166261	-0.0444335	-0.910533	-0.0550344	-0.0604929	-0.349096	-0.0601257	-0.0605094	-0.0039575	-0.0601377	-1.57427	-0.0548142	-0.0604971	-0.0596645	-0.0602464	-0.0605312	-0.0551833	-0.0605739	-1.21243	-0.054808	-0.0604972	-0.0556015	-0.0602468	-0.0605312	-0.0553048	-0.0605745	-1.31479	-0.054808	-0.0604972	-0.0553784	-0.0602469	-0.0605312	-0.0552987	-0.0605745	-1.33885	-0.054808	-0.0604972	-0.0553778	-0.0602469	-0.0605312	-0.0552986	-0.0605745	-1.73748	-0.0604058	-0.0608044	-0.0607641	-0.0607659	-0.0607242	-0.0607275	-0.0607646	-0.839713	-0.0607711	-0.0608046	-0.060769	-0.0607662	-0.0607243	-0.0607294	-0.0607648	-0.468533	-0.0607713	-0.0608046	-0.060769	-0.0607662	-0.0607243	-0.0607294	-0.0607648	-0.0405058	-0.0607713	-0.0608046	-0.0607742	-0.0607662	-0.0607243	-0.0607294	-0.0607648	-0.0605171	-0.0607713	-0.0608046	-0.0607744	-0.0607662	-0.0607243	-0.0607294	-0.0607648	-0.060507	-0.0607713	-0.0608046	-0.0607744	-0.0607662	-0.0607243	-0.0607294	-0.0607648	-0.0607575	-0.0607713	-0.0608046	-0.0607744	-0.0607662	-0.0607243	-0.0607294	-0.0607648	-0.0607578	-0.0607713	-0.0608046	-0.0607744	-0.0607662	-0.0607243	-0.0607294	-0.0607648	-0.0607578	-0.0607713	-0.0608046	-0.0607744	-0.0607662	-0.0607243	-0.0607294	-0.0607648	-0.0607578	-0.0607713	-0.0608046	-0.0607744	-0.0607662	-0.0607243	-0.0607294	-0.0607648	-0.0607578	-0.0607713	-0.0608046	-0.0607744	-0.0607662	-0.0607243	-0.0607294	-0.0607648	-0.0607578	-0.0607713	-0.0608046	-0.0607744	-0.0607662	-0.0607243	-0.0607294	-0.0607648	-0.060765	-0.0607713	-0.0608046	-0.0607744	-0.0607662	-0.0607243	-0.0607294	-0.0607648	-0.0607648	-0.0607713	-0.0608046	-0.0607744	-0.0607662	-0.0607243	-0.0607294	-0.0607648	-0.0607648	-0.0607713	-0.0608046	-0.0607744	-0.0607662	-0.0607243	-0.0607294	-0.0607648	-0.0607648	-0.0607713	-0.0608046	-0.0607744	-0.0607662	-0.0607243	-0.0607294	-0.0607648	-0.0607648	-0.0607713	-0.0608046	-0.0607744	-0.0607662	-0.0607243	-0.0607294	-0.0607648	-0.0607648	-0.0607713	-0.0608046	-0.0607744	-0.0607662	-0.0607243	-0.0607294	-0.0607648	-0.0607648	-0.0607713	-0.0608046	-0.0607744	-0.0607662	-0.0607243	-0.0607294	-0.0607648	-0.0607648	-0.0607713	-0.0608046	-0.0607744	-0.0607662	-0.0607243	-0.0607294	-0.0607648	-0.0607648	0	0	0	0	0	0	0	0	-0.00520236	-0.00520236	-0.00520236	-0.00520236	-0.00520236	-0.00520236	-0.00520236	-0.00520236	-0.00520207	-0.00520207	-0.00520207	-0.00520207	-0.00520207	-0.00520207	-0.00520207	-0.00520207	-0.00520207	-0.00520207	-0.00520207	-0.00520207	-0.00520207	-0.00520207	-0.00520207	-0.00520207	-0.00523841	-0.00523841	-0.00523841	-0.00523841	-0.00523841	-0.00523841	-0.00523841	-0.00523841	-0.00523844	-0.00523844	-0.00523844	-0.00523844	-0.00523844	-0.00523844	-0.00523844	-0.00523844	-0.00523844	-0.00523844	-0.00523844	-0.00523844	-0.00523844	-0.00523844	-0.00523844	-0.00523844	-0.00523844	-0.00523844	-0.00523844	-0.00523844	-0.00523844	-0.00523844	-0.00523844	-0.00523844	-0.00523844	-0.00523844	-0.00523844	-0.00523844	-0.00523844	-0.00523844	-0.00523844	-0.00523844	-0.00523844	-0.00523844	-0.00523844	-0.00523844	-0.00523844	-0.00523844	-0.00523844	-0.00523844	-0.557566	-0.216725	-0.286425	-0.606712	-0.176056	0.125558	0.688537	0.596692	-0.429882	-0.245431	-0.306969	-0.601977	-0.0877819	0.117557	0.720672	0.625313	-0.629823	-0.291881	-0.30653	-0.602193	-0.0645536	0.117586	0.7206	0.625312	-0.756181	-0.409426	-0.306541	-0.602196	-0.0575252	0.117587	0.7206	0.625312	-0.79282	-0.344374	-0.306541	-0.602196	-0.0547902	0.117587	0.7206	0.625312	-0.798459	-0.413301	-0.306541	-0.602196	-0.0536627	0.117587	0.7206	0.625312	-0.799141	-0.378526	-0.306541	-0.602196	-0.0531872	0.117587	0.7206	0.625312	-0.799221	-0.460555	-0.306541	-0.602196	-0.0529847	0.117587	0.7206	0.625312	-0.79923	-0.526493	-0.300418	-0.602196	-0.0528982	0.117587	0.7206	0.625312	-0.760495	-0.795963	-0.0419681	-0.581717	-0.0961767	0.111398	0.703095	-0.606765	-0.734655	-0.750862	-0.158048	-0.560271	-0.0920417	0.05974	0.683517	-0.684314	-0.701001	-0.634256	-0.215003	-0.518702	-0.087296	-0.0627803	0.64188	-0.658552	-0.631667	-0.301415	-0.190887	-0.365374	-0.0709352	-0.11861	0.460989	-0.660324	-0.436523	-0.0421846	-0.195153	-0.0287835	-0.0179535	0.153952	0.0263315	-0.660193	-0.00410642	-0.00240562	0.335833	-0.0246115	0.00699139	-0.416977	-0.101383	-0.660203	-0.00452121	-0.0051839	-0.0451286	-0.00532624	-0.00527647	-0.0074768	-0.00573098	0.0603624	-0.0045771	-0.00517641	-0.00370332	-0.00525198	-0.00530681	-0.00494691	-0.0054811	-0.0182796	-0.00457601	-0.00517636	-0.00507721	-0.00525173	-0.00530681	-0.00505444	-0.00548108	0.0821149	-0.00457599	-0.00517636	-0.00505848	-0.00525172	-0.00530681	-0.00505433	-0.00548108	0.0871503	-0.00457599	-0.00517636	-0.00505821	-0.00525172	-0.00530681	-0.00505432	-0.00548108	-0.0622726	-0.00513696	-0.00516769	-0.00547966	-0.00514064	-0.005283	-0.00519848	-0.00531048	-0.695191	-0.00511572	-0.00516765	-0.00548373	-0.00514048	-0.00528299	-0.00520003	-0.00531046	-0.439664	-0.00511551	-0.00516765	-0.00548374	-0.00514048	-0.00528299	-0.00520003	-0.00531046	-0.00433921	-0.00511551	-0.00516765	-0.00520469	-0.00514048	-0.00528299	-0.00520003	-0.00531046	-0.00535163	-0.00511551	-0.00516765	-0.00520452	-0.00514048	-0.00528299	-0.00520003	-0.00531046	-0.00535482	-0.00511551	-0.00516765	-0.00520452	-0.00514048	-0.00528299	-0.00520003	-0.00531046	-0.00526595	-0.00511551	-0.00516765	-0.00520452	-0.00514048	-0.00528299	-0.00520003	-0.00531046	-0.00526566	-0.00511551	-0.00516765	-0.00520452	-0.00514048	-0.00528299	-0.00520003	-0.00531046	-0.00526566	-0.00511551	-0.00516765	-0.00520452	-0.00514048	-0.00528299	-0.00520003	-0.00531046	-0.00526566	-0.00511551	-0.00516765	-0.00520452	-0.00514048	-0.00528299	-0.00520003	-0.00531046	-0.00526566	-0.00511551	-0.00516765	-0.00520452	-0.00514048	-0.00528299	-0.00520003	-0.00531046	-0.00526566	-0.00511551	-0.00516765	-0.00520452	-0.00514048	-0.00528299	-0.00520003	-0.00531046	-0.00531037	-0.00511551	-0.00516765	-0.00520452	-0.00514048	-0.00528299	-0.00520003	-0.00531046	-0.00531046	-0.00511551	-0.00516765	-0.00520452	-0.00514048	-0.00528299	-0.00520003	-0.00531046	-0.00531046	-0.00511551	-0.00516765	-0.00520452	-0.00514048	-0.00528299	-0.00520003	-0.00531046	-0.00531046	-0.00511551	-0.00516765	-0.00520452	-0.00514048	-0.00528299	-0.00520003	-0.00531046	-0.00531046	-0.00511551	-0.00516765	-0.00520452	-0.00514048	-0.00528299	-0.00520003	-0.00531046	-0.00531046	-0.00511551	-0.00516765	-0.00520452	-0.00514048	-0.00528299	-0.00520003	-0.00531046	-0.00531046	-0.00511551	-0.00516765	-0.00520452	-0.00514048	-0.00528299	-0.00520003	-0.00531046	-0.00531046	-0.00511551	-0.00516765	-0.00520452	-0.00514048	-0.00528299	-0.00520003	-0.00531046	-0.00531046	0	0	0	0	0	0	0	0	0.0180583	0.0180583	0.0180583	0.0180583	0.0180583	0.0180583	0.0180583	0.0180583	0.0180598	0.0180598	0.0180598	0.0180598	0.0180598	0.0180598	0.0180598	0.0180598	0.0180598	0.0180598	0.0180598	0.0180598	0.0180598	0.0180598	0.0180598	0.0180598	0.0180663	0.0180663	0.0180663	0.0180663	0.0180663	0.0180663	0.0180663	0.0180663	0.0180663	0.0180663	0.0180663	0.0180663	0.0180663	0.0180663	0.0180663	0.0180663	0.0180663	0.0180663	0.0180663	0.0180663	0.0180663	0.0180663	0.0180663	0.0180663	0.0180663	0.0180663	0.0180663	0.0180663	0.0180663	0.0180663	0.0180663	0.0180663	0.0180663	0.0180663	0.0180663	0.0180663	0.0180663	0.0180663	0.0180663	0.0180663	0.0180663	0.0180663	0.0180663	0.0180663	0.0180663	0.0180663	0.0180663	0.0180663	-0.0903206	0.360808	0.433585	-0.344259	0.35216	0.244122	0.644901	0.833929	0.0817816	0.150595	0.416903	-0.34846	0.308479	0.239883	0.588931	0.890395	-0.0829143	0.363474	0.417263	-0.348637	0.32673	0.239866	0.588882	0.890396	-0.186172	0.0273734	0.417253	-0.348639	0.332472	0.239866	0.588882	0.890396	-0.216116	0.300814	0.417253	-0.348639	0.334707	0.239866	0.588882	0.890396	-0.220722	0.0474304	0.417253	-0.348639	0.335628	0.239866	0.588882	0.890396	-0.22128	0.271151	0.417253	-0.348639	0.336017	0.239866	0.588882	0.890396	-0.221345	0.0341991	0.417253	-0.348639	0.336182	0.239866	0.588882	0.890396	-0.221352	0.1915	0.401605	-0.348639	0.336253	0.239866	0.588882	0.890396	-0.202804	-0.200186	0.254827	-0.336518	0.293249	0.286007	0.57745	0.0338368	-0.187841	-0.195738	0.305146	-0.323831	0.28373	0.280621	0.561792	-0.0363234	-0.168349	-0.126103	0.184316	-0.299345	0.266239	0.179803	0.52821	-0.0152766	-0.128162	0.0726998	0.227572	-0.209205	0.210124	0.0770583	0.381846	-0.0167218	-0.0144617	0.00977779	0.203248	-0.00380372	0.0415285	0.216406	0.0375381	-0.0166148	-0.00220937	0.000512857	0.650525	-0.0141869	0.00617878	-0.241329	-0.0580635	-0.0166226	0.0160228	0.01797	0.164735	0.0177878	0.0179244	-0.00401458	0.0175515	0.403454	0.0159102	0.0179798	0.0187532	0.0178742	0.017922	0.0158064	0.0178654	0.21071	0.0159081	0.0179798	0.0158326	0.0178744	0.017922	0.0157931	0.0178657	0.274666	0.0159081	0.0179798	0.0157524	0.0178745	0.017922	0.0157907	0.0178657	0.287383	0.0159081	0.0179798	0.0157524	0.0178745	0.017922	0.0157906	0.0178657	0.471705	0.0179531	0.0180947	0.0178919	0.0181344	0.0180035	0.0181009	0.0180476	-0.0565537	0.0181295	0.0180947	0.0178916	0.0181346	0.0180036	0.0181014	0.0180477	-0.214488	0.0181297	0.0180947	0.0178916	0.0181346	0.0180036	0.0181014	0.0180477	0.0103887	0.0181297	0.0180947	0.0180446	0.0181346	0.0180036	0.0181014	0.0180477	0.01793	0.0181297	0.0180947	0.0180448	0.0181346	0.0180036	0.0181014	0.0180477	0.0179292	0.0181297	0.0180947	0.0180448	0.0181346	0.0180036	0.0181014	0.0180477	0.0181253	0.0181297	0.0180947	0.0180448	0.0181346	0.0180036	0.0181014	0.0180477	0.0181256	0.0181297	0.0180947	0.0180448	0.0181346	0.0180036	0.0181014	0.0180477	0.0181256	0.0181297	0.0180947	0.0180448	0.0181346	0.0180036	0.0181014	0.0180477	0.0181256	0.0181297	0.0180947	0.0180448	0.0181346	0.0180036	0.0181014	0.0180477	0.0181256	0.0181297	0.0180947	0.0180448	0.0181346	0.0180036	0.0181014	0.0180477	0.0181256	0.0181297	0.0180947	0.0180448	0.0181346	0.0180036	0.0181014	0.0180477	0.0180479	0.0181297	0.0180947	0.0180448	0.0181346	0.0180036	0.0181014	0.0180477	0.0180477	0.0181297	0.0180947	0.0180448	0.0181346	0.0180036	0.0181014	0.0180477	0.0180477	0.0181297	0.0180947	0.0180448	0.0181346	0.0180036	0.0181014	0.0180477	0.0180477	0.0181297	0.0180947	0.0180448	0.0181346	0.0180036	0.0181014	0.0180477	0.0180477	0.0181297	0.0180947	0.0180448	0.0181346	0.0180036	0.0181014	0.0180477	0.0180477	0.0181297	0.0180947	0.0180448	0.0181346	0.0180036	0.0181014	0.0180477	0.0180477	0.0181297	0.0180947	0.0180448	0.0181346	0.0180036	0.0181014	0.0180477	0.0180477	0.0181297	0.0180947	0.0180448	0.0181346	0.0180036	0.0181014	0.0180477	0.0180477	0	0	0	0	0	0	0	0	-0.0252502	-0.0252502	-0.0252502	-0.0252502	-0.0252502	-0.0252502	-0.0252502	-0.0252502	-0.0252577	-0.0252577	-0.0252577	-0.0252577	-0.0252577	-0.0252577	-0.0252577	-0.0252577	-0.0252577	-0.0252577	-0.0252577	-0.0252577	-0.0252577	-0.0252577	-0.0252577	-0.0252577	-0.0253055	-0.0253055	-0.0253055	-0.0253055	-0.0253055	-0.0253055	-0.0253055	-0.0253055	-0.0253055	-0.0253055	-0.0253055	-0.0253055	-0.0253055	-0.0253055	-0.0253055	-0.0253055	-0.0253055	-0.0253055	-0.0253055	-0.0253055	-0.0253055	-0.0253055	-0.0253055	-0.0253055	-0.0253055	-0.0253055	-0.0253055	-0.0253055	-0.0253055	-0.0253055	-0.0253055	-0.0253055	-0.0253055	-0.0253055	-0.0253055	-0.0253055	-0.0253055	-0.0253055	-0.0253055	-0.0253055	-0.0253055	-0.0253055	-0.0253055	-0.0253055	-0.0253055	-0.0253055	-0.0253055	-0.0253055	-0.858616	-0.194152	-0.319294	-0.931298	-0.144397	-0.577244	0.320508	0.317855	-1.07348	-0.357156	-0.328935	-0.924727	0.00254371	-0.590213	0.335334	0.335025	-1.16781	-0.330281	-0.328731	-0.924828	0.0139231	-0.590168	0.335215	0.335025	-1.22659	-0.620123	-0.328736	-0.924829	0.0171928	-0.590166	0.335215	0.335025	-1.24364	-0.423796	-0.328736	-0.924829	0.0184648	-0.590166	0.335215	0.335025	-1.24626	-0.616936	-0.328736	-0.924829	0.0189893	-0.590166	0.335215	0.335025	-1.24658	-0.480321	-0.328736	-0.924829	0.0192104	-0.590166	0.335215	0.335025	-1.24662	-0.683663	-0.328736	-0.924829	0.0193046	-0.590166	0.335215	0.335025	-1.24662	-0.704804	-0.328291	-0.924829	0.0193449	-0.590166	0.335215	0.335025	-1.16983	-1.21896	-0.247241	-0.893785	-0.00656685	-0.564261	0.326453	-0.897821	-1.13021	-1.16169	-0.286975	-0.861516	-0.00575586	-0.593898	0.31715	-0.918978	-1.07864	-0.99244	-0.322158	-0.798628	-0.00751054	-0.654597	0.297396	-0.90697	-0.972535	-0.519569	-0.300088	-0.565735	-0.0110952	-0.599318	0.211966	-0.907807	-0.677134	-0.0881163	-0.303689	-0.0582708	-0.0208543	0.078067	-0.00236868	-0.907746	-0.00630467	-0.00390748	0.0761119	-0.0377746	0.00268352	-0.639903	-0.157929	-0.90775	-0.023421	-0.0251995	-0.00890509	-0.025227	-0.0253238	-0.0119058	-0.0256825	-0.592065	-0.0234646	-0.0251996	-0.022286	-0.0251731	-0.0253549	-0.024001	-0.025541	-0.646777	-0.023462	-0.0251996	-0.0243779	-0.0251729	-0.0253549	-0.0241884	-0.0255411	-0.600382	-0.023462	-0.0251996	-0.0242988	-0.0251729	-0.0253549	-0.0241869	-0.0255412	-0.597235	-0.023462	-0.0251996	-0.024298	-0.0251729	-0.0253549	-0.0241869	-0.0255411	-0.62964	-0.0251093	-0.0252473	-0.0256668	-0.0251637	-0.0253868	-0.0252163	-0.0253619	-0.925364	-0.0251485	-0.0252473	-0.0256733	-0.0251636	-0.0253868	-0.0252181	-0.0253619	-0.849043	-0.0251484	-0.0252473	-0.0256733	-0.0251636	-0.0253868	-0.0252181	-0.0253619	-0.0183979	-0.0251484	-0.0252473	-0.0253208	-0.0251636	-0.0253868	-0.0252181	-0.0253619	-0.0253391	-0.0251484	-0.0252473	-0.0253206	-0.0251636	-0.0253868	-0.0252181	-0.0253619	-0.0253348	-0.0251484	-0.0252473	-0.0253206	-0.0251636	-0.0253868	-0.0252181	-0.0253619	-0.0252001	-0.0251484	-0.0252473	-0.0253206	-0.0251636	-0.0253868	-0.0252181	-0.0253619	-0.0251998	-0.0251484	-0.0252473	-0.0253206	-0.0251636	-0.0253868	-0.0252181	-0.0253619	-0.0251998	-0.0251484	-0.0252473	-0.0253206	-0.0251636	-0.0253868	-0.0252181	-0.0253619	-0.0251998	-0.0251484	-0.0252473	-0.0253206	-0.0251636	-0.0253868	-0.0252181	-0.0253619	-0.0251998	-0.0251484	-0.0252473	-0.0253206	-0.0251636	-0.0253868	-0.0252181	-0.0253619	-0.0251998	-0.0251484	-0.0252473	-0.0253206	-0.0251636	-0.0253868	-0.0252181	-0.0253619	-0.0253617	-0.0251484	-0.0252473	-0.0253206	-0.0251636	-0.0253868	-0.0252181	-0.0253619	-0.0253619	-0.0251484	-0.0252473	-0.0253206	-0.0251636	-0.0253868	-0.0252181	-0.0253619	-0.0253619	-0.0251484	-0.0252473	-0.0253206	-0.0251636	-0.0253868	-0.0252181	-0.0253619	-0.0253619	-0.0251484	-0.0252473	-0.0253206	-0.0251636	-0.0253868	-0.0252181	-0.0253619	-0.0253619	-0.0251484	-0.0252473	-0.0253206	-0.0251636	-0.0253868	-0.0252181	-0.0253619	-0.0253619	-0.0251484	-0.0252473	-0.0253206	-0.0251636	-0.0253868	-0.0252181	-0.0253619	-0.0253619	-0.0251484	-0.0252473	-0.0253206	-0.0251636	-0.0253868	-0.0252181	-0.0253619	-0.0253619	-0.0251484	-0.0252473	-0.0253206	-0.0251636	-0.0253868	-0.0252181	-0.0253619	-0.0253619	0	0	0	0	0	0	0	0	0.0326133	0.0326133	0.0326133	0.0326133	0.0326133	0.0326133	0.0326133	0.0326133	0.0326214	0.0326214	0.0326214	0.0326214	0.0326214	0.0326214	0.0326214	0.0326214	0.0326214	0.0326214	0.0326214	0.0326214	0.0326214	0.0326214	0.0326214	0.0326214	0.0326716	0.0326716	0.0326716	0.0326716	0.0326716	0.0326716	0.0326716	0.0326716	0.0326716	0.0326716	0.0326716	0.0326716	0.0326716	0.0326716	0.0326716	0.0326716	0.0326716	0.0326716	0.0326716	0.0326716	0.0326716	0.0326716	0.0326716	0.0326716	0.0326716	0.0326716	0.0326716	0.0326716	0.0326716	0.0326716	0.0326716	0.0326716	0.0326716	0.0326716	0.0326716	0.0326716	0.0326716	0.0326716	0.0326716	0.0326716	0.0326716	0.0326716	0.0326716	0.0326716	0.0326716	0.0326716	0.0326716	0.0326716	0.746505	0.634302	0.893216	0.281853	0.551484	0.290314	0.0935689	0.289263	0.885779	0.658247	0.892604	0.26478	0.288543	0.294731	0.0292288	0.31572	0.87824	0.843083	0.892622	0.264771	0.287908	0.294646	0.0292788	0.315722	0.873099	0.710833	0.892621	0.264771	0.28819	0.294644	0.0292788	0.315722	0.871601	0.843194	0.892621	0.264771	0.288301	0.294644	0.0292788	0.315722	0.871376	0.727827	0.892621	0.264771	0.288346	0.294644	0.0292788	0.315722	0.871349	0.851936	0.892621	0.264771	0.288366	0.294644	0.0292788	0.315722	0.871346	0.758275	0.892621	0.264771	0.288374	0.294644	0.0292788	0.315722	0.871345	0.92098	0.877066	0.264771	0.288377	0.294644	0.0292788	0.315722	0.846528	0.874291	0.609556	0.256134	0.282679	0.327033	0.0315931	0.583651	0.835168	0.845275	0.71525	0.247145	0.273006	0.355789	0.0312821	0.551825	0.820382	0.798275	0.657923	0.22954	0.257664	0.351261	0.0303285	0.552859	0.789973	0.663872	0.667792	0.164246	0.206949	0.281436	0.0253309	0.552793	0.705405	0.0801735	0.65018	0.0310371	0.0533552	0.0767743	0.0245887	0.552798	0.00216765	0.00516066	0.478796	0.0109552	0.00126177	0.183519	0.0458658	0.552798	0.0292611	0.0324864	0.156138	0.0323968	0.0325501	0.00392793	0.0324571	0.452859	0.0292406	0.0325151	0.0306807	0.0324327	0.0325767	0.0294479	0.0326977	0.356118	0.029236	0.0325151	0.0297155	0.0324328	0.0325767	0.0296097	0.0326984	0.344136	0.029236	0.0325151	0.0295709	0.0324328	0.0325767	0.0296064	0.0326984	0.351163	0.029236	0.0325151	0.0295702	0.0324328	0.0325767	0.0296063	0.0326984	0.576973	0.032363	0.032608	0.0327748	0.032642	0.0326692	0.032682	0.032734	0.542714	0.0325839	0.032608	0.0327799	0.0326421	0.0326693	0.0326849	0.0327342	0.272379	0.0325839	0.032608	0.0327799	0.0326421	0.0326693	0.0326849	0.0327342	0.0188037	0.0325839	0.032608	0.032612	0.0326421	0.0326693	0.0326849	0.0327342	0.0326039	0.0325839	0.032608	0.032612	0.0326421	0.0326693	0.0326849	0.0327342	0.0326072	0.0325839	0.032608	0.032612	0.0326421	0.0326693	0.0326849	0.0327342	0.0327137	0.0325839	0.032608	0.032612	0.0326421	0.0326693	0.0326849	0.0327342	0.0327137	0.0325839	0.032608	0.032612	0.0326421	0.0326693	0.0326849	0.0327342	0.0327137	0.0325839	0.032608	0.032612	0.0326421	0.0326693	0.0326849	0.0327342	0.0327137	0.0325839	0.032608	0.032612	0.0326421	0.0326693	0.0326849	0.0327342	0.0327137	0.0325839	0.032608	0.032612	0.0326421	0.0326693	0.0326849	0.0327342	0.0327137	0.0325839	0.032608	0.032612	0.0326421	0.0326693	0.0326849	0.0327342	0.0327343	0.0325839	0.032608	0.032612	0.0326421	0.0326693	0.0326849	0.0327342	0.0327342	0.0325839	0.032608	0.032612	0.0326421	0.0326693	0.0326849	0.0327342	0.0327342	0.0325839	0.032608	0.032612	0.0326421	0.0326693	0.0326849	0.0327342	0.0327342	0.0325839	0.032608	0.032612	0.0326421	0.0326693	0.0326849	0.0327342	0.0327342	0.0325839	0.032608	0.032612	0.0326421	0.0326693	0.0326849	0.0327342	0.0327342	0.0325839	0.032608	0.032612	0.0326421	0.0326693	0.0326849	0.0327342	0.0327342	0.0325839	0.032608	0.032612	0.0326421	0.0326693	0.0326849	0.0327342	0.0327342	0.0325839	0.032608	0.032612	0.0326421	0.0326693	0.0326849	0.0327342	0.0327342	0	0	0	0	0	0	0	0	0.0141476	0.0141476	0.0141476	0.0141476	0.0141476	0.0141476	0.0141476	0.0141476	0.0141403	0.0141403	0.0141403	0.0141403	0.0141403	0.0141403	0.0141403	0.0141403	0.0141403	0.0141403	0.0141403	0.0141403	0.0141403	0.0141403	0.0141403	0.0141403	0.0141696	0.0141696	0.0141696	0.0141696	0.0141696	0.0141696	0.0141696	0.0141696	0.0141696	0.0141696	0.0141696	0.0141696	0.0141696	0.0141696	0.0141696	0.0141696	0.0141696	0.0141696	0.0141696	0.0141696	0.0141696	0.0141696	0.0141696	0.0141696	0.0141696	0.0141696	0.0141696	0.0141696	0.0141696	0.0141696	0.0141696	0.0141696	0.0141696	0.0141696	0.0141696	0.0141696	0.0141696	0.0141696	0.0141696	0.0141696	0.0141696	0.0141696	0.0141696	0.0141696	0.0141696	0.0141696	0.0141696	0.0141696	-0.130909	1.10574	1.30122	-0.883803	1.04726	-0.771886	0.291551	0.929086	-0.433981	0.51066	1.29811	-0.899164	0.900784	-0.783903	0.114938	1.01331	-0.470232	1.14089	1.29818	-0.899199	0.903355	-0.78396	0.114812	1.01332	-0.490368	0.184096	1.29818	-0.899199	0.90447	-0.783962	0.114812	1.01332	-0.496214	0.968451	1.29818	-0.899199	0.904905	-0.783962	0.114812	1.01332	-0.497112	0.243384	1.29818	-0.899199	0.905084	-0.783962	0.114812	1.01332	-0.497221	0.88886	1.29818	-0.899199	0.90516	-0.783962	0.114812	1.01332	-0.497233	0.214142	1.29818	-0.899199	0.905192	-0.783962	0.114812	1.01332	-0.497235	0.685942	1.24941	-0.899199	0.905206	-0.783962	0.114812	1.01332	-0.417902	-0.413457	0.430649	-0.868711	0.871778	-0.622201	0.117633	0.0145175	-0.379427	-0.411789	0.756385	-0.837225	0.842129	-0.558922	0.115027	0.00135618	-0.329362	-0.250109	0.569439	-0.775832	0.789111	-0.586409	0.108874	0.00548917	-0.22643	0.19182	0.639848	-0.548144	0.619548	-0.580196	0.0815654	0.00519061	0.0587856	-0.0109224	0.589607	-0.0363999	0.103029	0.235659	0.0182967	0.00521213	-0.00561806	0.00178613	0.831928	-0.0365182	0.00142915	-0.621479	-0.153752	0.00521058	0.0106116	0.0139749	0.458994	0.0138615	0.0138985	-0.0110382	0.0134979	-0.286264	0.0104429	0.0139929	0.0165701	0.0139745	0.0139167	0.0101678	0.0139153	-0.611351	0.0104392	0.0139929	0.00994022	0.0139748	0.0139168	0.0101191	0.0139159	-0.636853	0.0104392	0.0139929	0.00982415	0.0139748	0.0139168	0.0101153	0.0139159	-0.61556	0.0104392	0.0139929	0.0098244	0.0139748	0.0139168	0.0101153	0.0139159	0.0997996	0.0139411	0.0141376	0.0137654	0.0143277	0.0140017	0.0143191	0.0142234	-0.0276983	0.0142589	0.0141378	0.0137645	0.0143279	0.0140017	0.0143215	0.0142239	-0.870065	0.014259	0.0141378	0.0137645	0.0143279	0.0140017	0.0143215	0.0142239	0.00369985	0.014259	0.0141378	0.0139941	0.0143279	0.0140017	0.0143215	0.0142239	0.014074	0.014259	0.0141378	0.0139944	0.0143279	0.0140017	0.0143215	0.0142239	0.0140897	0.014259	0.0141378	0.0139944	0.0143279	0.0140017	0.0143215	0.0142239	0.0145566	0.014259	0.0141378	0.0139944	0.0143279	0.0140017	0.0143215	0.0142239	0.0145571	0.014259	0.0141378	0.0139944	0.0143279	0.0140017	0.0143215	0.0142239	0.0145571	0.014259	0.0141378	0.0139944	0.0143279	0.0140017	0.0143215	0.0142239	0.0145571	0.014259	0.0141378	0.0139944	0.0143279	0.0140017	0.0143215	0.0142239	0.0145571	0.014259	0.0141378	0.0139944	0.0143279	0.0140017	0.0143215	0.0142239	0.0145571	0.014259	0.0141378	0.0139944	0.0143279	0.0140017	0.0143215	0.0142239	0.0142243	0.014259	0.0141378	0.0139944	0.0143279	0.0140017	0.0143215	0.0142239	0.0142239	0.014259	0.0141378	0.0139944	0.0143279	0.0140017	0.0143215	0.0142239	0.0142239	0.014259	0.0141378	0.0139944	0.0143279	0.0140017	0.0143215	0.0142239	0.0142239	0.014259	0.0141378	0.0139944	0.0143279	0.0140017	0.0143215	0.0142239	0.0142239	0.014259	0.0141378	0.0139944	0.0143279	0.0140017	0.0143215	0.0142239	0.0142239	0.014259	0.0141378	0.0139944	0.0143279	0.0140017	0.0143215	0.0142239	0.0142239	0.014259	0.0141378	0.0139944	0.0143279	0.0140017	0.0143215	0.0142239	0.0142239	0.014259	0.0141378	0.0139944	0.0143279	0.0140017	0.0143215	0.0142239	0.0142239	0	0	0	0	0	0	0	0	0.00570339	0.00570339	0.00570339	0.00570339	0.00570339	0.00570339	0.00570339	0.00570339	0.00572241	0.00572241	0.00572241	0.00572241	0.00572241	0.00572241	0.00572241	0.00572241	0.00572244	0.00572244	0.00572244	0.00572244	0.00572244	0.00572244	0.00572244	0.00572244	0.00571227	0.00571227	0.00571227	0.00571227	0.00571227	0.00571227	0.00571227	0.00571227	0.00571229	0.00571229	0.00571229	0.00571229	0.00571229	0.00571229	0.00571229	0.00571229	0.00571229	0.00571229	0.00571229	0.00571229	0.00571229	0.00571229	0.00571229	0.00571229	0.00571229	0.00571229	0.00571229	0.00571229	0.00571229	0.00571229	0.00571229	0.00571229	0.00571229	0.00571229	0.00571229	0.00571229	0.00571229	0.00571229	0.00571229	0.00571229	0.00571229	0.00571229	0.00571229	0.00571229	0.00571229	0.00571229	0.00571229	0.00571229	0.648047	-0.856098	-0.818178	0.862425	-0.865562	1.02004	-0.0233824	-0.727512	1.09714	0.0275968	-0.822991	0.861434	-0.972375	1.03247	0.170989	-0.803776	1.05683	-0.652874	-0.822886	0.861383	-0.967378	1.03245	0.171153	-0.80378	1.0268	0.349288	-0.822889	0.861382	-0.965707	1.03245	0.171153	-0.80378	1.0181	-0.478819	-0.822889	0.861382	-0.965057	1.03245	0.171153	-0.80378	1.01676	0.285355	-0.822889	0.861382	-0.964789	1.03245	0.171153	-0.80378	1.0166	-0.398512	-0.822889	0.861382	-0.964676	1.03245	0.171153	-0.80378	1.01658	0.308822	-0.822889	0.861382	-0.964628	1.03245	0.171153	-0.80378	1.01658	-0.206271	-0.769595	0.861382	-0.964607	1.03245	0.171153	-0.80378	0.934278	0.915715	0.18126	0.832377	-0.944945	0.854955	0.162424	-0.053767	0.897414	0.930829	-0.206972	0.802516	-0.912229	0.770634	0.157587	-0.110311	0.849452	0.779375	-0.0317865	0.744162	-0.853924	0.750748	0.147817	-0.104229	0.750879	0.364503	-0.110103	0.527442	-0.668079	0.699521	0.105173	-0.10463	0.478359	0.064037	-0.0619847	0.0461107	-0.09905	-0.1823	0.0080828	-0.1046	0.00575947	0.00254577	-0.438507	0.0351245	0.00231351	0.595584	0.148399	-0.104602	0.00755924	0.00581565	-0.492626	0.00582671	0.00591843	0.0111811	0.00598343	0.489906	0.00776989	0.00584546	0.0014543	0.00576705	0.00590188	0.00794244	0.00591897	0.804909	0.00777062	0.00584555	0.00835906	0.00576682	0.00590185	0.00811324	0.00591922	0.868395	0.00777057	0.00584555	0.00837567	0.00576682	0.00590185	0.00811505	0.00591922	0.848625	0.00777057	0.00584555	0.00837466	0.00576682	0.00590185	0.00811502	0.00591922	0.0383317	0.00573674	0.00570108	0.00614946	0.00556589	0.00589111	0.00560281	0.00568339	-0.0844011	0.00557666	0.00570086	0.00615302	0.00556573	0.00589113	0.00560234	0.00568314	0.896595	0.00557659	0.00570086	0.00615302	0.00556573	0.00589113	0.00560234	0.00568314	0.00519377	0.00557659	0.00570086	0.00586025	0.00556573	0.00589113	0.00560234	0.00568314	0.00571829	0.00557659	0.00570086	0.00585998	0.00556573	0.00589113	0.00560234	0.00568314	0.00570554	0.00557659	0.00570086	0.00585998	0.00556573	0.00589113	0.00560234	0.00568314	0.0052891	0.00557659	0.00570086	0.00585998	0.00556573	0.00589113	0.00560234	0.00568314	0.00528879	0.00557659	0.00570086	0.00585998	0.00556573	0.00589113	0.00560234	0.00568314	0.00528879	0.00557659	0.00570086	0.00585998	0.00556573	0.00589113	0.00560234	0.00568314	0.00528879	0.00557659	0.00570086	0.00585998	0.00556573	0.00589113	0.00560234	0.00568314	0.00528879	0.00557659	0.00570086	0.00585998	0.00556573	0.00589113	0.00560234	0.00568314	0.00528879	0.00557659	0.00570086	0.00585998	0.00556573	0.00589113	0.00560234	0.00568314	0.00568279	0.00557659	0.00570086	0.00585998	0.00556573	0.00589113	0.00560234	0.00568314	0.00568314	0.00557659	0.00570086	0.00585998	0.00556573	0.00589113	0.00560234	0.00568314	0.00568314	0.00557659	0.00570086	0.00585998	0.00556573	0.00589113	0.00560234	0.00568314	0.00568314	0.00557659	0.00570086	0.00585998	0.00556573	0.00589113	0.00560234	0.00568314	0.00568314	0.00557659	0.00570086	0.00585998	0.00556573	0.00589113	0.00560234	0.00568314	0.00568314	0.00557659	0.00570086	0.00585998	0.00556573	0.00589113	0.00560234	0.00568314	0.00568314	0.00557659	0.00570086	0.00585998	0.00556573	0.00589113	0.00560234	0.00568314	0.00568314	0.00557659	0.00570086	0.00585998	0.00556573	0.00589113	0.00560234	0.00568314	0.00568314	0	0	0	0	0	0	0	0	0.0595148	0.0595148	0.0595148	0.0595148	0.0595148	0.0595148	0.0595148	0.0595148	0.0595202	0.0595202	0.0595202	0.0595202	0.0595202	0.0595202	0.0595202	0.0595202	0.0595202	0.0595202	0.0595202	0.0595202	0.0595202	0.0595202	0.0595202	0.0595202	0.0595922	0.0595922	0.0595922	0.0595922	0.0595922	0.0595922	0.0595922	0.0595922	0.0595922	0.0595922	0.0595922	0.0595922	0.0595922	0.0595922	0.0595922	0.0595922	0.0595922	0.0595922	0.0595922	0.0595922	0.0595922	0.0595922	0.0595922	0.0595922	0.0595922	0.0595922	0.0595922	0.0595922	0.0595922	0.0595922	0.0595922	0.0595922	0.0595922	0.0595922	0.0595922	0.0595922	0.0595922	0.0595922	0.0595922	0.0595922	0.0595922	0.0595922	0.0595922	0.0595922	0.0595922	0.0595922	0.0595922	0.0595922	0.746605	0.841743	1.0087	0.73437	0.797477	1.15742	0.589076	1.02407	1.29735	0.456279	0.996306	0.727726	0.669856	1.16823	0.440671	1.10454	1.17241	0.881269	0.996575	0.727594	0.682934	1.16818	0.440727	1.10454	1.09516	0.610333	0.996568	0.727592	0.687231	1.16818	0.440727	1.10454	1.07275	0.895622	0.996569	0.727592	0.688904	1.16818	0.440727	1.10454	1.0693	0.649317	0.996569	0.727592	0.689593	1.16818	0.440727	1.10454	1.06889	0.921056	0.996569	0.727592	0.689884	1.16818	0.440727	1.10454	1.06884	0.72807	0.996569	0.727592	0.690008	1.16818	0.440727	1.10454	1.06883	1.10879	0.961009	0.727592	0.690061	1.16818	0.440727	1.10454	0.992573	1.08242	0.439017	0.703839	0.654399	1.23389	0.435942	1.45477	0.961457	0.992267	0.649416	0.679255	0.631724	1.28471	0.424707	1.39962	0.920981	0.868084	0.470905	0.630971	0.595254	1.21297	0.400269	1.41533	0.837858	0.530344	0.529301	0.451316	0.475658	0.960752	0.293142	1.41427	0.609556	0.113938	0.487665	0.0730567	0.112064	0.271568	0.0583614	1.41435	0.0050089	0.0038218	0.890254	0.0297175	0.00535408	0.503053	0.126326	1.41435	0.0539048	0.0593055	0.3695	0.0590621	0.0593837	0.0098489	0.0594319	1.5337	0.0537166	0.0592904	0.0577563	0.0591132	0.0594253	0.0543944	0.059585	1.24	0.0537105	0.0592905	0.0548754	0.0591133	0.0594253	0.0545628	0.0595853	1.26697	0.0537105	0.0592905	0.0546681	0.0591133	0.0594253	0.0545573	0.0595853	1.28643	0.0537106	0.0592905	0.0546675	0.0591133	0.0594253	0.0545572	0.0595853	1.77932	0.0592166	0.0595903	0.0597662	0.0595056	0.0595812	0.0594988	0.059624	1.37138	0.0595137	0.0595905	0.0597734	0.0595057	0.0595813	0.0595012	0.0596241	0.829503	0.0595137	0.0595905	0.0597734	0.0595057	0.0595813	0.0595012	0.0596241	0.0418432	0.0595137	0.0595905	0.0595894	0.0595057	0.0595813	0.0595012	0.0596241	0.0594391	0.0595137	0.0595905	0.0595895	0.0595057	0.0595813	0.0595012	0.0596241	0.0594292	0.0595137	0.0595905	0.0595895	0.0595057	0.0595813	0.0595012	0.0596241	0.0595821	0.0595137	0.0595905	0.0595895	0.0595057	0.0595813	0.0595012	0.0596241	0.0595821	0.0595137	0.0595905	0.0595895	0.0595057	0.0595813	0.0595012	0.0596241	0.0595821	0.0595137	0.0595905	0.0595895	0.0595057	0.0595813	0.0595012	0.0596241	0.0595821	0.0595137	0.0595905	0.0595895	0.0595057	0.0595813	0.0595012	0.0596241	0.0595821	0.0595137	0.0595905	0.0595895	0.0595057	0.0595813	0.0595012	0.0596241	0.0595821	0.0595137	0.0595905	0.0595895	0.0595057	0.0595813	0.0595012	0.0596241	0.0596242	0.0595137	0.0595905	0.0595895	0.0595057	0.0595813	0.0595012	0.0596241	0.0596241	0.0595137	0.0595905	0.0595895	0.0595057	0.0595813	0.0595012	0.0596241	0.0596241	0.0595137	0.0595905	0.0595895	0.0595057	0.0595813	0.0595012	0.0596241	0.0596241	0.0595137	0.0595905	0.0595895	0.0595057	0.0595813	0.0595012	0.0596241	0.0596241	0.0595137	0.0595905	0.0595895	0.0595057	0.0595813	0.0595012	0.0596241	0.0596241	0.0595137	0.0595905	0.0595895	0.0595057	0.0595813	0.0595012	0.0596241	0.0596241	0.0595137	0.0595905	0.0595895	0.0595057	0.0595813	0.0595012	0.0596241	0.0596241	0.0595137	0.0595905	0.0595895	0.0595057	0.0595813	0.0595012	0.0596241	0.0596241	0	0	0	0	0	0	0	0	-0.0396366	-0.0396366	-0.0396366	-0.0396366	-0.0396366	-0.0396366	-0.0396366	-0.0396366	-0.0396448	-0.0396448	-0.0396448	-0.0396448	-0.0396448	-0.0396448	-0.0396448	-0.0396448	-0.0396448	-0.0396448	-0.0396448	-0.0396448	-0.0396448	-0.0396448	-0.0396448	-0.0396448	-0.0396944	-0.0396944	-0.0396944	-0.0396944	-0.0396944	-0.0396944	-0.0396944	-0.0396944	-0.0396944	-0.0396944	-0.0396944	-0.0396944	-0.0396944	-0.0396944	-0.0396944	-0.0396944	-0.0396944	-0.0396944	-0.0396944	-0.0396944	-0.0396944	-0.0396944	-0.0396944	-0.0396944	-0.0396944	-0.0396944	-0.0396944	-0.0396944	-0.0396944	-0.0396944	-0.0396944	-0.0396944	-0.0396944	-0.0396944	-0.0396944	-0.0396944	-0.0396944	-0.0396944	-0.0396944	-0.0396944	-0.0396944	-0.0396944	-0.0396944	-0.0396944	-0.0396944	-0.0396944	-0.0396944	-0.0396944	-0.511428	-1.25846	-1.70167	0.747631	-1.13042	0.234295	-0.670339	-1.14764	-0.492066	-1.06979	-1.68682	0.779634	-0.70947	0.24354	-0.535512	-1.23614	-0.342904	-1.56361	-1.68714	0.779794	-0.723765	0.243679	-0.535451	-1.23614	-0.248988	-0.792542	-1.68713	0.779797	-0.728979	0.243682	-0.535451	-1.23614	-0.221743	-1.4195	-1.68713	0.779797	-0.73101	0.243682	-0.535451	-1.23614	-0.21756	-0.839052	-1.68713	0.779797	-0.731847	0.243682	-0.535451	-1.23614	-0.217053	-1.35365	-1.68713	0.779797	-0.7322	0.243682	-0.535451	-1.23614	-0.216994	-0.810554	-1.68713	0.779797	-0.732351	0.243682	-0.535451	-1.23614	-0.216988	-1.17608	-1.64968	0.779797	-0.732415	0.243682	-0.535451	-1.23614	-0.276003	-0.267583	-1.10758	0.753036	-0.681555	0.123486	-0.528807	-0.0353656	-0.309369	-0.285046	-1.31058	0.725266	-0.659099	0.0963384	-0.51513	0.0692683	-0.352798	-0.430626	-1.1217	0.671329	-0.618819	0.192215	-0.485382	0.0501164	-0.44215	-0.828958	-1.17785	0.471764	-0.489106	0.266912	-0.35467	0.0514398	-0.690912	-0.0592369	-1.12988	0.0150139	-0.097754	-0.294976	-0.0535547	0.051342	0.00442084	-0.00666423	-1.25669	0.031502	-0.00668454	0.538727	0.131715	0.0513492	-0.0343239	-0.0394067	-0.36725	-0.0391587	-0.0393728	0.0087886	-0.0386101	-0.140896	-0.0342125	-0.0394771	-0.0394807	-0.0393258	-0.0393905	-0.0338892	-0.0394054	0.172047	-0.0342054	-0.0394772	-0.0339526	-0.0393263	-0.0393905	-0.0339969	-0.0394067	0.136866	-0.0342054	-0.0394772	-0.0337239	-0.0393263	-0.0393905	-0.033991	-0.0394067	0.115348	-0.0342054	-0.0394772	-0.0337232	-0.0393263	-0.0393905	-0.0339909	-0.0394067	-0.392608	-0.0392432	-0.0396237	-0.0393919	-0.0398401	-0.0395634	-0.0398604	-0.0397641	0.1004	-0.0397183	-0.0396237	-0.0393945	-0.0398405	-0.0395635	-0.0398647	-0.0397647	0.656314	-0.0397185	-0.0396237	-0.0393945	-0.0398405	-0.0395635	-0.0398647	-0.0397647	-0.016706	-0.0397185	-0.0396237	-0.03952	-0.0398405	-0.0395635	-0.0398647	-0.0397647	-0.0394865	-0.0397185	-0.0396237	-0.0395203	-0.0398405	-0.0395635	-0.0398647	-0.0397647	-0.0395018	-0.0397185	-0.0396237	-0.0395203	-0.0398405	-0.0395635	-0.0398647	-0.0397647	-0.039968	-0.0397185	-0.0396237	-0.0395203	-0.0398405	-0.0395635	-0.0398647	-0.0397647	-0.0399685	-0.0397185	-0.0396237	-0.0395203	-0.0398405	-0.0395635	-0.0398647	-0.0397647	-0.0399685	-0.0397185	-0.0396237	-0.0395203	-0.0398405	-0.0395635	-0.0398647	-0.0397647	-0.0399685	-0.0397185	-0.0396237	-0.0395203	-0.0398405	-0.0395635	-0.0398647	-0.0397647	-0.0399685	-0.0397185	-0.0396237	-0.0395203	-0.0398405	-0.0395635	-0.0398647	-0.0397647	-0.0399685	-0.0397185	-0.0396237	-0.0395203	-0.0398405	-0.0395635	-0.0398647	-0.0397647	-0.0397651	-0.0397185	-0.0396237	-0.0395203	-0.0398405	-0.0395635	-0.0398647	-0.0397647	-0.0397647	-0.0397185	-0.0396237	-0.0395203	-0.0398405	-0.0395635	-0.0398647	-0.0397647	-0.0397647	-0.0397185	-0.0396237	-0.0395203	-0.0398405	-0.0395635	-0.0398647	-0.0397647	-0.0397647	-0.0397185	-0.0396237	-0.0395203	-0.0398405	-0.0395635	-0.0398647	-0.0397647	-0.0397647	-0.0397185	-0.0396237	-0.0395203	-0.0398405	-0.0395635	-0.0398647	-0.0397647	-0.0397647	-0.0397185	-0.0396237	-0.0395203	-0.0398405	-0.0395635	-0.0398647	-0.0397647	-0.0397647	-0.0397185	-0.0396237	-0.0395203	-0.0398405	-0.0395635	-0.0398647	-0.0397647	-0.0397647	-0.0397185	-0.0396237	-0.0395203	-0.0398405	-0.0395635	-0.0398647	-0.0397647	-0.0397647	0	0	0	0	0	0	0	0	0.045572	0.045572	0.045572	0.045572	0.045572	0.045572	0.045572	0.045572	0.0455833	0.0455833	0.0455833	0.0455833	0.0455833	0.0455833	0.0455833	0.0455833	0.0455834	0.0455834	0.0455834	0.0455834	0.0455834	0.0455834	0.0455834	0.0455834	0.0456385	0.0456385	0.0456385	0.0456385	0.0456385	0.0456385	0.0456385	0.0456385	0.0456386	0.0456386	0.0456386	0.0456386	0.0456386	0.0456386	0.0456386	0.0456386	0.0456386	0.0456386	0.0456386	0.0456386	0.0456386	0.0456386	0.0456386	0.0456386	0.0456386	0.0456386	0.0456386	0.0456386	0.0456386	0.0456386	0.0456386	0.0456386	0.0456386	0.0456386	0.0456386	0.0456386	0.0456386	0.0456386	0.0456386	0.0456386	0.0456386	0.0456386	0.0456386	0.0456386	0.0456386	0.0456386	0.0456386	0.0456386	0.822949	0.656749	0.927276	0.403589	0.57778	0.734891	0.422263	0.614261	1.18704	0.670622	0.917448	0.38715	0.310939	0.741287	0.353807	0.65898	1.08952	0.86445	0.917664	0.387044	0.320522	0.741202	0.353869	0.658981	1.02746	0.756293	0.917658	0.387042	0.32397	0.741199	0.353869	0.658981	1.00946	0.875317	0.917659	0.387042	0.325313	0.741199	0.353869	0.658981	1.0067	0.774031	0.917659	0.387042	0.325867	0.741199	0.353869	0.658981	1.00636	0.89088	0.917659	0.387042	0.3261	0.741199	0.353869	0.658981	1.00632	0.814015	0.917659	0.387042	0.3262	0.741199	0.353869	0.658981	1.00632	0.989808	0.901509	0.387042	0.326242	0.741199	0.353869	0.658981	0.963073	1.00171	0.691897	0.374522	0.302381	0.766433	0.349134	0.769859	0.946506	0.963927	0.770746	0.361601	0.292221	0.783439	0.340145	0.698749	0.924958	0.899264	0.675204	0.336161	0.276254	0.725639	0.320673	0.711373	0.880712	0.721061	0.697216	0.241398	0.223096	0.57219	0.235002	0.710516	0.759235	0.101493	0.674214	0.0464358	0.0633462	0.163094	0.0463194	0.71058	0.00297269	0.00547337	0.71902	0.0159274	0.00470478	0.267863	0.0677898	0.710575	0.0413512	0.0454162	0.17473	0.0452317	0.0454842	0.00567498	0.0453013	0.907752	0.0412913	0.045444	0.0432008	0.045291	0.0455102	0.0415911	0.0456221	0.755384	0.0412858	0.0454441	0.0419838	0.0452912	0.0455102	0.0417783	0.0456228	0.785181	0.0412858	0.0454441	0.041801	0.0452912	0.0455102	0.0417739	0.0456228	0.795929	0.0412858	0.0454441	0.0418001	0.0452912	0.0455102	0.0417739	0.0456228	1.004	0.0452811	0.0455964	0.0457698	0.0455959	0.0456429	0.0456203	0.0456826	0.682899	0.0455522	0.0455964	0.0457759	0.045596	0.0456429	0.0456231	0.0456828	0.468066	0.0455523	0.0455964	0.0457759	0.045596	0.0456429	0.0456231	0.0456828	0.0281981	0.0455523	0.0455964	0.045609	0.045596	0.0456429	0.0456231	0.0456828	0.0455059	0.0455523	0.0455964	0.045609	0.045596	0.0456429	0.0456231	0.0456828	0.0455038	0.0455523	0.0455964	0.045609	0.045596	0.0456429	0.0456231	0.0456828	0.0456177	0.0455523	0.0455964	0.045609	0.045596	0.0456429	0.0456231	0.0456828	0.0456178	0.0455523	0.0455964	0.045609	0.045596	0.0456429	0.0456231	0.0456828	0.0456178	0.0455523	0.0455964	0.045609	0.045596	0.0456429	0.0456231	0.0456828	0.0456178	0.0455523	0.0455964	0.045609	0.045596	0.0456429	0.0456231	0.0456828	0.0456178	0.0455523	0.0455964	0.045609	0.045596	0.0456429	0.0456231	0.0456828	0.0456178	0.0455523	0.0455964	0.045609	0.045596	0.0456429	0.0456231	0.0456828	0.0456829	0.0455523	0.0455964	0.045609	0.045596	0.0456429	0.0456231	0.0456828	0.0456828	0.0455523	0.0455964	0.045609	0.045596	0.0456429	0.0456231	0.0456828	0.0456828	0.0455523	0.0455964	0.045609	0.045596	0.0456429	0.0456231	0.0456828	0.0456828	0.0455523	0.0455964	0.045609	0.045596	0.0456429	0.0456231	0.0456828	0.0456828	0.0455523	0.0455964	0.045609	0.045596	0.0456429	0.0456231	0.0456828	0.0456828	0.0455523	0.0455964	0.045609	0.045596	0.0456429	0.0456231	0.0456828	0.0456828	0.0455523	0.0455964	0.045609	0.045596	0.0456429	0.0456231	0.0456828	0.0456828	0.0455523	0.0455964	0.045609	0.045596	0.0456429	0.0456231	0.0456828	0.0456828	0	0	0	0	0	0	0	0	-0.0143813	-0.0143813	-0.0143813	-0.0143813	-0.0143813	-0.0143813	-0.0143813	-0.0143813	-0.0143756	-0.0143756	-0.0143756	-0.0143756	-0.0143756	-0.0143756	-0.0143756	-0.0143756	-0.0143756	-0.0143756	-0.0143756	-0.0143756	-0.0143756	-0.0143756	-0.0143756	-0.0143756	-0.0143583	-0.0143583	-0.0143583	-0.0143583	-0.0143583	-0.0143583	-0.0143583	-0.0143583	-0.0143582	-0.0143582	-0.0143582	-0.0143582	-0.0143582	-0.0143582	-0.0143582	-0.0143582	-0.0143582	-0.0143582	-0.0143582	-0.0143582	-0.0143582	-0.0143582	-0.0143582	-0.0143582	-0.0143582	-0.0143582	-0.0143582	-0.0143582	-0.0143582	-0.0143582	-0.0143582	-0.0143582	-0.0143582	-0.0143582	-0.0143582	-0.0143582	-0.0143582	-0.0143582	-0.0143582	-0.0143582	-0.0143582	-0.0143582	-0.0143582	-0.0143582	-0.0143582	-0.0143582	-0.0143582	-0.0143582	0.640728	0.0589031	0.268295	0.127844	-0.0306758	-0.81763	-0.983391	-1.1479	0.200093	0.547405	0.294848	0.1097	-0.302215	-0.816121	-0.927738	-1.22105	0.461288	0.346974	0.294282	0.109978	-0.332986	-0.816204	-0.927667	-1.22105	0.623919	0.602356	0.294297	0.109982	-0.342037	-0.816206	-0.927667	-1.22105	0.671074	0.38297	0.294296	0.109982	-0.345558	-0.816206	-0.927667	-1.22105	0.678335	0.583637	0.294296	0.109982	-0.34701	-0.816206	-0.927667	-1.22105	0.679214	0.399103	0.294296	0.109982	-0.347622	-0.816206	-0.927667	-1.22105	0.679316	0.580004	0.294296	0.109982	-0.347883	-0.816206	-0.927667	-1.22105	0.679328	0.42097	0.309058	0.109982	-0.347994	-0.816206	-0.927667	-1.22105	0.690128	0.660748	0.362027	0.105734	-0.286168	-0.847748	-0.907542	-0.270011	0.685313	0.681474	0.346613	0.101096	-0.276702	-0.829259	-0.882484	-0.200411	0.679007	0.649867	0.506076	0.0924822	-0.259432	-0.673562	-0.82898	-0.233552	0.665832	0.543854	0.437505	0.0617143	-0.204229	-0.471547	-0.596654	-0.231284	0.62472	0.021801	0.463172	-0.00962268	-0.0378412	-0.300463	-0.0465559	-0.231452	0.0011441	0.00455455	-0.567874	0.00467463	-0.00881786	0.0770743	0.0165269	-0.23144	-0.013362	-0.0143375	-0.170166	-0.0141004	-0.0142607	0.00138087	-0.0140803	-0.97396	-0.0131461	-0.0142909	-0.0164154	-0.0141657	-0.0142475	-0.0132745	-0.0141247	-0.724161	-0.0131465	-0.0142909	-0.0132965	-0.0141659	-0.0142475	-0.0131501	-0.0141242	-0.836676	-0.0131465	-0.0142909	-0.013283	-0.0141659	-0.0142475	-0.0131487	-0.0141242	-0.852257	-0.0131465	-0.0142909	-0.0132836	-0.0141659	-0.0142475	-0.0131487	-0.0141242	-1.00056	-0.0144422	-0.0144886	-0.0141956	-0.0143912	-0.0143059	-0.0142895	-0.0142606	-0.173955	-0.0144892	-0.0144889	-0.0141931	-0.0143914	-0.0143058	-0.0142872	-0.0142605	-0.100706	-0.0144894	-0.0144889	-0.0141931	-0.0143914	-0.0143058	-0.0142872	-0.0142605	-0.0146348	-0.0144894	-0.0144889	-0.0144453	-0.0143914	-0.0143058	-0.0142872	-0.0142605	-0.0142055	-0.0144894	-0.0144889	-0.0144455	-0.0143914	-0.0143058	-0.0142872	-0.0142605	-0.01419	-0.0144894	-0.0144889	-0.0144455	-0.0143914	-0.0143058	-0.0142872	-0.0142605	-0.0143021	-0.0144894	-0.0144889	-0.0144455	-0.0143914	-0.0143058	-0.0142872	-0.0142605	-0.0143024	-0.0144894	-0.0144889	-0.0144455	-0.0143914	-0.0143058	-0.0142872	-0.0142605	-0.0143024	-0.0144894	-0.0144889	-0.0144455	-0.0143914	-0.0143058	-0.0142872	-0.0142605	-0.0143024	-0.0144894	-0.0144889	-0.0144455	-0.0143914	-0.0143058	-0.0142872	-0.0142605	-0.0143024	-0.0144894	-0.0144889	-0.0144455	-0.0143914	-0.0143058	-0.0142872	-0.0142605	-0.0143024	-0.0144894	-0.0144889	-0.0144455	-0.0143914	-0.0143058	-0.0142872	-0.0142605	-0.0142606	-0.0144894	-0.0144889	-0.0144455	-0.0143914	-0.0143058	-0.0142872	-0.0142605	-0.0142605	-0.0144894	-0.0144889	-0.0144455	-0.0143914	-0.0143058	-0.0142872	-0.0142605	-0.0142605	-0.0144894	-0.0144889	-0.0144455	-0.0143914	-0.0143058	-0.0142872	-0.0142605	-0.0142605	-0.0144894	-0.0144889	-0.0144455	-0.0143914	-0.0143058	-0.0142872	-0.0142605	-0.0142605	-0.0144894	-0.0144889	-0.0144455	-0.0143914	-0.0143058	-0.0142872	-0.0142605	-0.0142605	-0.0144894	-0.0144889	-0.0144455	-0.0143914	-0.0143058	-0.0142872	-0.0142605	-0.0142605	-0.0144894	-0.0144889	-0.0144455	-0.0143914	-0.0143058	-0.0142872	-0.0142605	-0.0142605	-0.0144894	-0.0144889	-0.0144455	-0.0143914	-0.0143058	-0.0142872	-0.0142605	-0.0142605	0	0	0	0	0	0	0	0	-0.0111672	-0.0111672	-0.0111672	-0.0111672	-0.0111672	-0.0111672	-0.0111672	-0.0111672	-0.011191	-0.011191	-0.011191	-0.011191	-0.011191	-0.011191	-0.011191	-0.011191	-0.011191	-0.011191	-0.011191	-0.011191	-0.011191	-0.011191	-0.011191	-0.011191	-0.011198	-0.011198	-0.011198	-0.011198	-0.011198	-0.011198	-0.011198	-0.011198	-0.0111981	-0.0111981	-0.0111981	-0.0111981	-0.0111981	-0.0111981	-0.0111981	-0.0111981	-0.0111981	-0.0111981	-0.0111981	-0.0111981	-0.0111981	-0.0111981	-0.0111981	-0.0111981	-0.0111981	-0.0111981	-0.0111981	-0.0111981	-0.0111981	-0.0111981	-0.0111981	-0.0111981	-0.0111981	-0.0111981	-0.0111981	-0.0111981	-0.0111981	-0.0111981	-0.0111981	-0.0111981	-0.0111981	-0.0111981	-0.0111981	-0.0111981	-0.0111981	-0.0111981	-0.0111981	-0.0111981	-0.98044	0.459866	0.206652	-0.574106	0.540524	-0.608824	0.117516	0.746293	-1.25229	-0.553556	0.208141	-0.556227	0.877913	-0.617556	-0.0604744	0.820021	-1.24396	0.0546199	0.208104	-0.556209	0.877765	-0.617463	-0.0606353	0.820025	-1.23329	-0.781143	0.208105	-0.556208	0.877176	-0.61746	-0.0606354	0.820025	-1.23019	-0.0787427	0.208105	-0.556208	0.876945	-0.61746	-0.0606354	0.820025	-1.22972	-0.724162	0.208105	-0.556208	0.87685	-0.61746	-0.0606354	0.820025	-1.22967	-0.138703	0.208105	-0.556208	0.87681	-0.61746	-0.0606354	0.820025	-1.22966	-0.729367	0.208105	-0.556208	0.876793	-0.61746	-0.0606354	0.820025	-1.22966	-0.25845	0.160089	-0.556208	0.876786	-0.61746	-0.0606354	0.820025	-1.17764	-1.13872	-0.671253	-0.53744	0.854183	-0.465786	-0.0556329	0.251674	-1.1538	-1.17496	-0.327016	-0.518133	0.824309	-0.390704	-0.0540127	0.323241	-1.12278	-1.07636	-0.498686	-0.480433	0.7714	-0.387115	-0.0509587	0.321097	-1.05898	-0.800075	-0.414008	-0.340535	0.602908	-0.389293	-0.0369834	0.321234	-0.881734	-0.0841971	-0.456565	-0.0321709	0.0858419	0.189377	-0.00934147	0.321223	-0.00412658	-0.00613216	0.224515	-0.0228441	-0.00177561	-0.385055	-0.0960039	0.321224	-0.0118704	-0.0112273	0.449598	-0.0112377	-0.0113357	-0.00767168	-0.0111648	-0.127355	-0.0121253	-0.0112995	-0.00630948	-0.0112155	-0.0113256	-0.0120816	-0.0113711	-0.432629	-0.0121238	-0.0112996	-0.0124825	-0.0112154	-0.0113256	-0.0123191	-0.011372	-0.474867	-0.0121237	-0.0112996	-0.0124359	-0.0112154	-0.0113256	-0.0123196	-0.011372	-0.456351	-0.0121237	-0.0112996	-0.0124345	-0.0112154	-0.0113256	-0.0123196	-0.011372	0.269849	-0.0110617	-0.0111213	-0.0115647	-0.0111009	-0.0113484	-0.0111773	-0.011221	0.298034	-0.0110362	-0.0111209	-0.0115694	-0.0111009	-0.0113485	-0.0111789	-0.011221	-0.566779	-0.0110361	-0.0111209	-0.0115694	-0.0111009	-0.0113485	-0.0111789	-0.011221	-0.00351313	-0.0110361	-0.0111209	-0.0112581	-0.0111009	-0.0113485	-0.0111789	-0.011221	-0.0111852	-0.0110361	-0.0111209	-0.0112579	-0.0111009	-0.0113485	-0.0111789	-0.011221	-0.0111834	-0.0110361	-0.0111209	-0.0112579	-0.0111009	-0.0113485	-0.0111789	-0.011221	-0.0108856	-0.0110361	-0.0111209	-0.0112579	-0.0111009	-0.0113485	-0.0111789	-0.011221	-0.0108854	-0.0110361	-0.0111209	-0.0112579	-0.0111009	-0.0113485	-0.0111789	-0.011221	-0.0108854	-0.0110361	-0.0111209	-0.0112579	-0.0111009	-0.0113485	-0.0111789	-0.011221	-0.0108854	-0.0110361	-0.0111209	-0.0112579	-0.0111009	-0.0113485	-0.0111789	-0.011221	-0.0108854	-0.0110361	-0.0111209	-0.0112579	-0.0111009	-0.0113485	-0.0111789	-0.011221	-0.0108854	-0.0110361	-0.0111209	-0.0112579	-0.0111009	-0.0113485	-0.0111789	-0.011221	-0.0112208	-0.0110361	-0.0111209	-0.0112579	-0.0111009	-0.0113485	-0.0111789	-0.011221	-0.011221	-0.0110361	-0.0111209	-0.0112579	-0.0111009	-0.0113485	-0.0111789	-0.011221	-0.011221	-0.0110361	-0.0111209	-0.0112579	-0.0111009	-0.0113485	-0.0111789	-0.011221	-0.011221	-0.0110361	-0.0111209	-0.0112579	-0.0111009	-0.0113485	-0.0111789	-0.011221	-0.011221	-0.0110361	-0.0111209	-0.0112579	-0.0111009	-0.0113485	-0.0111789	-0.011221	-0.011221	-0.0110361	-0.0111209	-0.0112579	-0.0111009	-0.0113485	-0.0111789	-0.011221	-0.011221	-0.0110361	-0.0111209	-0.0112579	-0.0111009	-0.0113485	-0.0111789	-0.011221	-0.011221	-0.0110361	-0.0111209	-0.0112579	-0.0111009	-0.0113485	-0.0111789	-0.011221	-0.011221	0	0	0	0	0	0	0	0	0.062672	0.062672	0.062672	0.062672	0.062672	0.062672	0.062672	0.062672	0.0626804	0.0626804	0.0626804	0.0626804	0.0626804	0.0626804	0.0626804	0.0626804	0.0626804	0.0626804	0.0626804	0.0626804	0.0626804	0.0626804	0.0626804	0.0626804	0.0627571	0.0627571	0.0627571	0.0627571	0.0627571	0.0627571	0.0627571	0.0627571	0.0627571	0.0627571	0.0627571	0.0627571	0.0627571	0.0627571	0.0627571	0.0627571	0.0627571	0.0627571	0.0627571	0.0627571	0.0627571	0.0627571	0.0627571	0.0627571	0.0627571	0.0627571	0.0627571	0.0627571	0.0627571	0.0627571	0.0627571	0.0627571	0.0627571	0.0627571	0.0627571	0.0627571	0.0627571	0.0627571	0.0627571	0.0627571	0.0627571	0.0627571	0.0627571	0.0627571	0.0627571	0.0627571	0.0627571	0.0627571	0.837741	1.1263	1.43802	0.336629	1.03864	0.851571	0.700064	1.19968	1.27553	0.793766	1.42297	0.31843	0.762474	0.857178	0.538605	1.29305	1.12412	1.29163	1.4233	0.318268	0.777747	0.857085	0.538634	1.29305	1.02968	0.824294	1.42329	0.318266	0.782996	0.857083	0.538634	1.29305	1.00229	1.25541	1.42329	0.318266	0.78504	0.857083	0.538634	1.29305	0.998076	0.87036	1.42329	0.318266	0.785883	0.857083	0.538634	1.29305	0.997567	1.25398	1.42329	0.318266	0.786238	0.857083	0.538634	1.29305	0.997508	0.92318	1.42329	0.318266	0.786389	0.857083	0.538634	1.29305	0.997501	1.34384	1.38292	0.318266	0.786454	0.857083	0.538634	1.29305	0.956349	1.0234	0.795146	0.308324	0.74089	0.948117	0.532489	1.16727	0.94274	0.959203	1.02607	0.298062	0.71565	0.996475	0.51877	1.08267	0.925047	0.909149	0.821959	0.2777	0.673733	0.905883	0.48893	1.1019	0.888765	0.773249	0.885266	0.201558	0.53694	0.679224	0.357945	1.10059	0.790194	0.117058	0.836103	0.0541637	0.122335	0.315058	0.0662752	1.10069	0.00256041	0.00585333	1.16259	0.0131361	0.00669244	0.22024	0.0565539	1.10068	0.0562406	0.0624216	0.412908	0.0621388	0.0624773	0.0049669	0.0622299	1.2719	0.0560616	0.0624392	0.0609817	0.0622397	0.0625172	0.0564822	0.0626548	0.935919	0.056054	0.0624393	0.0569068	0.0622401	0.0625172	0.0566686	0.0626556	0.970268	0.056054	0.0624393	0.056654	0.0622401	0.0625172	0.056662	0.0626556	0.992897	0.056054	0.0624393	0.0566532	0.0622401	0.0625172	0.0566619	0.0626556	1.54696	0.0622815	0.0627242	0.0628015	0.0627373	0.0627064	0.0627441	0.0628111	1.04987	0.0626945	0.0627243	0.0628085	0.0627376	0.0627065	0.0627477	0.0628114	0.442629	0.0626946	0.0627243	0.0628085	0.0627376	0.0627065	0.0627477	0.0628114	0.0396802	0.0626946	0.0627243	0.062691	0.0627376	0.0627065	0.0627477	0.0628114	0.0625593	0.0626946	0.0627243	0.0626911	0.0627376	0.0627065	0.0627477	0.0628114	0.0625572	0.0626946	0.0627243	0.0626911	0.0627376	0.0627065	0.0627477	0.0628114	0.0628396	0.0626946	0.0627243	0.0626911	0.0627376	0.0627065	0.0627477	0.0628114	0.0628398	0.0626946	0.0627243	0.0626911	0.0627376	0.0627065	0.0627477	0.0628114	0.0628398	0.0626946	0.0627243	0.0626911	0.0627376	0.0627065	0.0627477	0.0628114	0.0628398	0.0626946	0.0627243	0.0626911	0.0627376	0.0627065	0.0627477	0.0628114	0.0628398	0.0626946	0.0627243	0.0626911	0.0627376	0.0627065	0.0627477	0.0628114	0.0628398	0.0626946	0.0627243	0.0626911	0.0627376	0.0627065	0.0627477	0.0628114	0.0628116	0.0626946	0.0627243	0.0626911	0.0627376	0.0627065	0.0627477	0.0628114	0.0628114	0.0626946	0.0627243	0.0626911	0.0627376	0.0627065	0.0627477	0.0628114	0.0628114	0.0626946	0.0627243	0.0626911	0.0627376	0.0627065	0.0627477	0.0628114	0.0628114	0.0626946	0.0627243	0.0626911	0.0627376	0.0627065	0.0627477	0.0628114	0.0628114	0.0626946	0.0627243	0.0626911	0.0627376	0.0627065	0.0627477	0.0628114	0.0628114	0.0626946	0.0627243	0.0626911	0.0627376	0.0627065	0.0627477	0.0628114	0.0628114	0.0626946	0.0627243	0.0626911	0.0627376	0.0627065	0.0627477	0.0628114	0.0628114	0.0626946	0.0627243	0.0626911	0.0627376	0.0627065	0.0627477	0.0628114	0.0628114	0	0	0	0	0	0	0	0	0.0389723	0.0389723	0.0389723	0.0389723	0.0389723	0.0389723	0.0389723	0.0389723	0.0389761	0.0389761	0.0389761	0.0389761	0.0389761	0.0389761	0.0389761	0.0389761	0.0389761	0.0389761	0.0389761	0.0389761	0.0389761	0.0389761	0.0389761	0.0389761	0.0390012	0.0390012	0.0390012	0.0390012	0.0390012	0.0390012	0.0390012	0.0390012	0.0390012	0.0390012	0.0390012	0.0390012	0.0390012	0.0390012	0.0390012	0.0390012	0.0390012	0.0390012	0.0390012	0.0390012	0.0390012	0.0390012	0.0390012	0.0390012	0.0390012	0.0390012	0.0390012	0.0390012	0.0390012	0.0390012	0.0390012	0.0390012	0.0390012	0.0390012	0.0390012	0.0390012	0.0390012	0.0390012	0.0390012	0.0390012	0.0390012	0.0390012	0.0390012	0.0390012	0.0390012	0.0390012	0.0390012	0.0390012	0.110205	0.471948	0.542833	0.0487041	0.469541	0.89714	0.940231	1.20335	0.58925	0.153287	0.518662	0.0471989	0.442356	0.898566	0.852332	1.28474	0.350701	0.442623	0.519182	0.0469436	0.469006	0.898554	0.852314	1.28474	0.201266	0.13198	0.519169	0.0469402	0.477318	0.898554	0.852314	1.28474	0.157931	0.408692	0.519169	0.0469402	0.480553	0.898554	0.852314	1.28474	0.151264	0.158852	0.519169	0.0469402	0.481887	0.898554	0.852314	1.28474	0.150457	0.399126	0.519169	0.0469402	0.482449	0.898554	0.852314	1.28474	0.150362	0.17932	0.519169	0.0469402	0.482689	0.898554	0.852314	1.28474	0.150352	0.41763	0.496739	0.0469402	0.482791	0.898554	0.852314	1.28474	0.126922	0.165209	0.289123	0.0460478	0.424185	0.946032	0.836008	0.591883	0.124979	0.134023	0.363924	0.0453091	0.410095	0.946132	0.813393	0.495055	0.122484	0.136502	0.188173	0.0434348	0.385852	0.803253	0.764889	0.525497	0.117527	0.15501	0.250159	0.0354443	0.307085	0.581646	0.553472	0.523416	0.107485	0.0493205	0.215675	0.0297405	0.0699698	0.315607	0.0616643	0.523571	0.000364706	0.000951488	0.90818	0.00190999	0.00904011	0.0319946	0.0105669	0.523559	0.035373	0.0388316	0.245265	0.0385491	0.0388162	0.0011637	0.0385044	1.13325	0.035191	0.0388264	0.038921	0.0386437	0.038824	0.0353946	0.0388085	0.85467	0.0351874	0.0388265	0.0356333	0.038644	0.038824	0.0354324	0.0388087	0.947527	0.0351874	0.0388265	0.0354964	0.038644	0.038824	0.0354284	0.0388087	0.965834	0.0351874	0.0388265	0.0354962	0.038644	0.038824	0.0354283	0.0388087	1.23024	0.0388032	0.0390521	0.038934	0.0390165	0.0389551	0.0389681	0.0389717	0.465892	0.0390395	0.0390523	0.0389361	0.0390168	0.0389551	0.0389686	0.0389718	0.241074	0.0390397	0.0390523	0.0389361	0.0390168	0.0389551	0.0389686	0.0389718	0.0267659	0.0390397	0.0390523	0.0390195	0.0390168	0.0389551	0.0389686	0.0389718	0.0388055	0.0390397	0.0390523	0.0390197	0.0390168	0.0389551	0.0389686	0.0389718	0.0387964	0.0390397	0.0390523	0.0390197	0.0390168	0.0389551	0.0389686	0.0389718	0.0389854	0.0390397	0.0390523	0.0390197	0.0390168	0.0389551	0.0389686	0.0389718	0.0389857	0.0390397	0.0390523	0.0390197	0.0390168	0.0389551	0.0389686	0.0389718	0.0389857	0.0390397	0.0390523	0.0390197	0.0390168	0.0389551	0.0389686	0.0389718	0.0389857	0.0390397	0.0390523	0.0390197	0.0390168	0.0389551	0.0389686	0.0389718	0.0389857	0.0390397	0.0390523	0.0390197	0.0390168	0.0389551	0.0389686	0.0389718	0.0389857	0.0390397	0.0390523	0.0390197	0.0390168	0.0389551	0.0389686	0.0389718	0.038972	0.0390397	0.0390523	0.0390197	0.0390168	0.0389551	0.0389686	0.0389718	0.0389718	0.0390397	0.0390523	0.0390197	0.0390168	0.0389551	0.0389686	0.0389718	0.0389718	0.0390397	0.0390523	0.0390197	0.0390168	0.0389551	0.0389686	0.0389718	0.0389718	0.0390397	0.0390523	0.0390197	0.0390168	0.0389551	0.0389686	0.0389718	0.0389718	0.0390397	0.0390523	0.0390197	0.0390168	0.0389551	0.0389686	0.0389718	0.0389718	0.0390397	0.0390523	0.0390197	0.0390168	0.0389551	0.0389686	0.0389718	0.0389718	0.0390397	0.0390523	0.0390197	0.0390168	0.0389551	0.0389686	0.0389718	0.0389718	0.0390397	0.0390523	0.0390197	0.0390168	0.0389551	0.0389686	0.0389718	0.0389718	0	0	0	0	0	0	0	0	-0.00404064	-0.00404064	-0.00404064	-0.00404064	-0.00404064	-0.00404064	-0.00404064	-0.00404064	-0.00405533	-0.00405533	-0.00405533	-0.00405533	-0.00405533	-0.00405533	-0.00405533	-0.00405533	-0.00405535	-0.00405535	-0.00405535	-0.00405535	-0.00405535	-0.00405535	-0.00405535	-0.00405535	-0.00402658	-0.00402658	-0.00402658	-0.00402658	-0.00402658	-0.00402658	-0.00402658	-0.00402658	-0.00402658	-0.00402658	-0.00402658	-0.00402658	-0.00402658	-0.00402658	-0.00402658	-0.00402658	-0.00402658	-0.00402658	-0.00402658	-0.00402658	-0.00402658	-0.00402658	-0.00402658	-0.00402658	-0.00402658	-0.00402658	-0.00402658	-0.00402658	-0.00402658	-0.00402658	-0.00402658	-0.00402658	-0.00402658	-0.00402658	-0.00402658	-0.00402658	-0.00402658	-0.00402658	-0.00402658	-0.00402658	-0.00402658	-0.00402658	-0.00402658	-0.00402658	-0.00402658	-0.00402658	-0.00402658	-0.00402658	-0.205051	1.00637	1.10924	-0.714402	0.961372	-1.26256	-0.365729	0.305556	-0.792533	0.337236	1.12493	-0.724369	0.900221	-1.27294	-0.54947	0.3564	-0.645464	0.967362	1.1246	-0.724204	0.882336	-1.27297	-0.54959	0.356404	-0.549094	0.0601831	1.12461	-0.724202	0.876972	-1.27297	-0.54959	0.356404	-0.521153	0.812585	1.12461	-0.724202	0.874885	-1.27297	-0.54959	0.356404	-0.516855	0.119334	1.12461	-0.724202	0.874025	-1.27297	-0.54959	0.356404	-0.516335	0.743194	1.12461	-0.724202	0.873662	-1.27297	-0.54959	0.356404	-0.516274	0.103053	1.12461	-0.724202	0.873507	-1.27297	-0.54959	0.356404	-0.516267	0.583121	1.07457	-0.724202	0.873441	-1.27297	-0.54959	0.356404	-0.437978	-0.424106	0.0965018	-0.699976	0.878634	-1.10409	-0.532051	0.0931055	-0.407036	-0.438585	0.497882	-0.675173	0.848038	-1.00621	-0.516888	0.171633	-0.366797	-0.316519	0.378173	-0.626522	0.794164	-0.922499	-0.485129	0.152028	-0.284192	0.00856157	0.429412	-0.445308	0.622074	-0.806218	-0.347188	0.153355	-0.0578765	-0.0355893	0.388638	-0.0413373	0.0943934	0.0723135	-0.0217804	0.153256	-0.00459399	0.00047891	0.299004	-0.0294203	-0.00569095	-0.500213	-0.125741	0.153264	-0.00620505	-0.0041615	0.451551	-0.00409382	-0.00421535	-0.00932482	-0.00421286	-0.766747	-0.00632956	-0.00416655	-0.00113699	-0.00405572	-0.00418719	-0.00649191	-0.00412389	-0.995913	-0.00633147	-0.00416664	-0.00684713	-0.00405558	-0.00418717	-0.00657222	-0.00412377	-1.10826	-0.00633143	-0.00416664	-0.00688986	-0.00405559	-0.00418717	-0.00657418	-0.00412377	-1.09363	-0.00633143	-0.00416664	-0.00688926	-0.00405559	-0.00418717	-0.00657416	-0.00412377	-0.303446	-0.00415323	-0.00408275	-0.0043612	-0.00390562	-0.00418041	-0.00389143	-0.00394415	0.155001	-0.0039679	-0.00408264	-0.00436247	-0.00390552	-0.00418042	-0.00388936	-0.00394381	-0.84519	-0.00396792	-0.00408264	-0.00436247	-0.00390552	-0.00418042	-0.00388936	-0.00394381	-0.00663753	-0.00396792	-0.00408264	-0.00421976	-0.00390552	-0.00418042	-0.00388936	-0.00394381	-0.00398329	-0.00396792	-0.00408264	-0.00421958	-0.00390552	-0.00418042	-0.00388936	-0.00394381	-0.00396393	-0.00396792	-0.00408264	-0.00421958	-0.00390552	-0.00418042	-0.00388936	-0.00394381	-0.00357959	-0.00396792	-0.00408264	-0.00421958	-0.00390552	-0.00418042	-0.00388936	-0.00394381	-0.00357939	-0.00396792	-0.00408264	-0.00421958	-0.00390552	-0.00418042	-0.00388936	-0.00394381	-0.00357939	-0.00396792	-0.00408264	-0.00421958	-0.00390552	-0.00418042	-0.00388936	-0.00394381	-0.00357939	-0.00396792	-0.00408264	-0.00421958	-0.00390552	-0.00418042	-0.00388936	-0.00394381	-0.00357939	-0.00396792	-0.00408264	-0.00421958	-0.00390552	-0.00418042	-0.00388936	-0.00394381	-0.00357939	-0.00396792	-0.00408264	-0.00421958	-0.00390552	-0.00418042	-0.00388936	-0.00394381	-0.00394348	-0.00396792	-0.00408264	-0.00421958	-0.00390552	-0.00418042	-0.00388936	-0.00394381	-0.00394381	-0.00396792	-0.00408264	-0.00421958	-0.00390552	-0.00418042	-0.00388936	-0.00394381	-0.00394381	-0.00396792	-0.00408264	-0.00421958	-0.00390552	-0.00418042	-0.00388936	-0.00394381	-0.00394381	-0.00396792	-0.00408264	-0.00421958	-0.00390552	-0.00418042	-0.00388936	-0.00394381	-0.00394381	-0.00396792	-0.00408264	-0.00421958	-0.00390552	-0.00418042	-0.00388936	-0.00394381	-0.00394381	-0.00396792	-0.00408264	-0.00421958	-0.00390552	-0.00418042	-0.00388936	-0.00394381	-0.00394381	-0.00396792	-0.00408264	-0.00421958	-0.00390552	-0.00418042	-0.00388936	-0.00394381	-0.00394381	-0.00396792	-0.00408264	-0.00421958	-0.00390552	-0.00418042	-0.00388936	-0.00394381	-0.00394381	0	0	0	0	0	0	0	0	-0.00457693	-0.00457693	-0.00457693	-0.00457693	-0.00457693	-0.00457693	-0.00457693	-0.00457693	-0.00458925	-0.00458925	-0.00458925	-0.00458925	-0.00458925	-0.00458925	-0.00458925	-0.00458925	-0.00458927	-0.00458927	-0.00458927	-0.00458927	-0.00458927	-0.00458927	-0.00458927	-0.00458927	-0.00460099	-0.00460099	-0.00460099	-0.00460099	-0.00460099	-0.00460099	-0.00460099	-0.00460099	-0.00460101	-0.00460101	-0.00460101	-0.00460101	-0.00460101	-0.00460101	-0.00460101	-0.00460101	-0.00460101	-0.00460101	-0.00460101	-0.00460101	-0.00460101	-0.00460101	-0.00460101	-0.00460101	-0.00460101	-0.00460101	-0.00460101	-0.00460101	-0.00460101	-0.00460101	-0.00460101	-0.00460101	-0.00460101	-0.00460101	-0.00460101	-0.00460101	-0.00460101	-0.00460101	-0.00460101	-0.00460101	-0.00460101	-0.00460101	-0.00460101	-0.00460101	-0.00460101	-0.00460101	-0.00460101	-0.00460101	-0.665668	0.223203	0.0753785	-0.470376	0.276728	-0.230395	0.316206	0.646637	-0.743454	-0.348202	0.0688943	-0.459751	0.477608	-0.237162	0.223418	0.699639	-0.810092	-0.0146035	0.0690305	-0.459818	0.485705	-0.237106	0.223312	0.699641	-0.849229	-0.516618	0.069027	-0.459819	0.487884	-0.237104	0.223311	0.699641	-0.860575	-0.102865	0.0690271	-0.459819	0.488732	-0.237104	0.223311	0.699641	-0.862326	-0.485248	0.0690271	-0.459819	0.489081	-0.237104	0.223311	0.699641	-0.862538	-0.145025	0.0690271	-0.459819	0.489229	-0.237104	0.223311	0.699641	-0.862563	-0.499546	0.0690271	-0.459819	0.489291	-0.237104	0.223311	0.699641	-0.862565	-0.24845	0.0433892	-0.459819	0.489318	-0.237104	0.223311	0.699641	-0.825685	-0.811933	-0.346408	-0.444211	0.461322	-0.154142	0.220094	0.0103486	-0.805964	-0.821122	-0.188298	-0.428039	0.445453	-0.127972	0.214052	0.020545	-0.78029	-0.73617	-0.308083	-0.396576	0.416695	-0.169406	0.200964	0.0285394	-0.72745	-0.495715	-0.251891	-0.280144	0.325339	-0.201139	0.144427	0.0279846	-0.5797	-0.0528402	-0.278293	-0.0230052	0.0460795	0.165491	0.00655603	0.0280254	-0.00330776	-0.00384048	0.277353	-0.0188518	0.00159025	-0.31838	-0.0784939	0.0280225	-0.00503147	-0.00461436	0.245841	-0.00467872	-0.00469853	-0.00607533	-0.00475449	0.0264185	-0.00519555	-0.00465104	-0.00158	-0.00463968	-0.00470083	-0.00525973	-0.00477345	-0.178047	-0.00519472	-0.00465109	-0.00549262	-0.00463952	-0.00470082	-0.00541277	-0.0047739	-0.166881	-0.00519468	-0.00465109	-0.00547278	-0.00463952	-0.00470082	-0.00541333	-0.0047739	-0.154303	-0.00519469	-0.00465109	-0.00547196	-0.00463952	-0.00470082	-0.0054133	-0.0047739	0.212714	-0.00451566	-0.00453754	-0.00486785	-0.00452108	-0.00469697	-0.0045808	-0.00463461	0.00203303	-0.00447854	-0.00453735	-0.00487134	-0.00452097	-0.00469701	-0.00458204	-0.00463459	-0.407654	-0.00447846	-0.00453735	-0.00487135	-0.00452097	-0.00469701	-0.00458204	-0.00463459	-0.00116641	-0.00447846	-0.00453735	-0.00462325	-0.00452097	-0.00469701	-0.00458204	-0.00463459	-0.00463894	-0.00447846	-0.00453735	-0.00462307	-0.00452097	-0.00469701	-0.00458204	-0.00463459	-0.00463942	-0.00447846	-0.00453735	-0.00462307	-0.00452097	-0.00469701	-0.00458204	-0.00463459	-0.00444178	-0.00447846	-0.00453735	-0.00462307	-0.00452097	-0.00469701	-0.00458204	-0.00463459	-0.00444158	-0.00447846	-0.00453735	-0.00462307	-0.00452097	-0.00469701	-0.00458204	-0.00463459	-0.00444158	-0.00447846	-0.00453735	-0.00462307	-0.00452097	-0.00469701	-0.00458204	-0.00463459	-0.00444158	-0.00447846	-0.00453735	-0.00462307	-0.00452097	-0.00469701	-0.00458204	-0.00463459	-0.00444158	-0.00447846	-0.00453735	-0.00462307	-0.00452097	-0.00469701	-0.00458204	-0.00463459	-0.00444158	-0.00447846	-0.00453735	-0.00462307	-0.00452097	-0.00469701	-0.00458204	-0.00463459	-0.00463443	-0.00447846	-0.00453735	-0.00462307	-0.00452097	-0.00469701	-0.00458204	-0.00463459	-0.00463459	-0.00447846	-0.00453735	-0.00462307	-0.00452097	-0.00469701	-0.00458204	-0.00463459	-0.00463459	-0.00447846	-0.00453735	-0.00462307	-0.00452097	-0.00469701	-0.00458204	-0.00463459	-0.00463459	-0.00447846	-0.00453735	-0.00462307	-0.00452097	-0.00469701	-0.00458204	-0.00463459	-0.00463459	-0.00447846	-0.00453735	-0.00462307	-0.00452097	-0.00469701	-0.00458204	-0.00463459	-0.00463459	-0.00447846	-0.00453735	-0.00462307	-0.00452097	-0.00469701	-0.00458204	-0.00463459	-0.00463459	-0.00447846	-0.00453735	-0.00462307	-0.00452097	-0.00469701	-0.00458204	-0.00463459	-0.00463459	-0.00447846	-0.00453735	-0.00462307	-0.00452097	-0.00469701	-0.00458204	-0.00463459	-0.00463459	0	0	0	0	0	0	0	0	0.0259757	0.0259757	0.0259757	0.0259757	0.0259757	0.0259757	0.0259757	0.0259757	0.0259872	0.0259872	0.0259872	0.0259872	0.0259872	0.0259872	0.0259872	0.0259872	0.0259872	0.0259872	0.0259872	0.0259872	0.0259872	0.0259872	0.0259872	0.0259872	0.0260452	0.0260452	0.0260452	0.0260452	0.0260452	0.0260452	0.0260452	0.0260452	0.0260452	0.0260452	0.0260452	0.0260452	0.0260452	0.0260452	0.0260452	0.0260452	0.0260452	0.0260452	0.0260452	0.0260452	0.0260452	0.0260452	0.0260452	0.0260452	0.0260452	0.0260452	0.0260452	0.0260452	0.0260452	0.0260452	0.0260452	0.0260452	0.0260452	0.0260452	0.0260452	0.0260452	0.0260452	0.0260452	0.0260452	0.0260452	0.0260452	0.0260452	0.0260452	0.0260452	0.0260452	0.0260452	0.0260452	0.0260452	1.10728	0.493982	0.805044	0.60843	0.382173	0.119542	-0.44181	-0.404181	1.12202	0.806808	0.818389	0.58681	0.0323873	0.128271	-0.460103	-0.424706	1.25239	0.813402	0.818108	0.586948	0.0158786	0.128162	-0.459991	-0.424705	1.33303	0.971061	0.818116	0.58695	0.0113884	0.128159	-0.459991	-0.424705	1.35641	0.868305	0.818115	0.58695	0.00964217	0.128159	-0.459991	-0.424705	1.36001	0.971239	0.818115	0.58695	0.00892229	0.128159	-0.459991	-0.424705	1.36045	0.904102	0.818115	0.58695	0.00861867	0.128159	-0.459991	-0.424705	1.3605	1.015	0.818115	0.58695	0.00848937	0.128159	-0.459991	-0.424705	1.36051	1.04716	0.815595	0.58695	0.00843412	0.128159	-0.459991	-0.424705	1.31731	1.34074	0.66778	0.567194	0.0391865	0.120715	-0.447677	0.603704	1.29211	1.31	0.73042	0.546576	0.037533	0.154364	-0.43484	0.613894	1.2593	1.19926	0.775081	0.506497	0.037169	0.233779	-0.407645	0.59744	1.19173	0.880964	0.742979	0.358428	0.0341143	0.245064	-0.29029	0.598575	1.00196	0.0982521	0.744544	0.0399849	0.0244699	-0.102909	-0.000332813	0.598492	0.00441021	0.00692167	0.0598064	0.0241437	-0.00347656	0.406719	0.0998417	0.598498	0.0234998	0.0258924	0.0199769	0.0259352	0.0260155	0.00791164	0.0261482	0.149797	0.0235977	0.0259329	0.02258	0.0259128	0.0260493	0.0238823	0.0262481	0.216725	0.0235935	0.025933	0.02421	0.0259127	0.0260493	0.0241183	0.0262489	0.150147	0.0235934	0.025933	0.0240877	0.0259127	0.0260493	0.0241162	0.0262489	0.146755	0.0235934	0.025933	0.0240866	0.0259127	0.0260493	0.0241161	0.0262489	0.217042	0.0257288	0.0259275	0.0263276	0.0259558	0.0261011	0.0260447	0.0261463	0.621618	0.0258706	0.0259273	0.0263346	0.0259557	0.0261011	0.0260482	0.0261464	0.483092	0.0258705	0.0259273	0.0263346	0.0259557	0.0261011	0.0260482	0.0261464	0.0138104	0.0258705	0.0259273	0.0259805	0.0259557	0.0261011	0.0260482	0.0261464	0.0260711	0.0258705	0.0259273	0.0259803	0.0259557	0.0261011	0.0260482	0.0261464	0.0260775	0.0258705	0.0259273	0.0259803	0.0259557	0.0261011	0.0260482	0.0261464	0.026041	0.0258705	0.0259273	0.0259803	0.0259557	0.0261011	0.0260482	0.0261464	0.0260408	0.0258705	0.0259273	0.0259803	0.0259557	0.0261011	0.0260482	0.0261464	0.0260408	0.0258705	0.0259273	0.0259803	0.0259557	0.0261011	0.0260482	0.0261464	0.0260408	0.0258705	0.0259273	0.0259803	0.0259557	0.0261011	0.0260482	0.0261464	0.0260408	0.0258705	0.0259273	0.0259803	0.0259557	0.0261011	0.0260482	0.0261464	0.0260408	0.0258705	0.0259273	0.0259803	0.0259557	0.0261011	0.0260482	0.0261464	0.0261464	0.0258705	0.0259273	0.0259803	0.0259557	0.0261011	0.0260482	0.0261464	0.0261464	0.0258705	0.0259273	0.0259803	0.0259557	0.0261011	0.0260482	0.0261464	0.0261464	0.0258705	0.0259273	0.0259803	0.0259557	0.0261011	0.0260482	0.0261464	0.0261464	0.0258705	0.0259273	0.0259803	0.0259557	0.0261011	0.0260482	0.0261464	0.0261464	0.0258705	0.0259273	0.0259803	0.0259557	0.0261011	0.0260482	0.0261464	0.0261464	0.0258705	0.0259273	0.0259803	0.0259557	0.0261011	0.0260482	0.0261464	0.0261464	0.0258705	0.0259273	0.0259803	0.0259557	0.0261011	0.0260482	0.0261464	0.0261464	0.0258705	0.0259273	0.0259803	0.0259557	0.0261011	0.0260482	0.0261464	0.0261464	0	0	0	0	0	0	0	0	0.0301045	0.0301045	0.0301045	0.0301045	0.0301045	0.0301045	0.0301045	0.0301045	0.0300995	0.0300995	0.0300995	0.0300995	0.0300995	0.0300995	0.0300995	0.0300995	0.0300995	0.0300995	0.0300995	0.0300995	0.0300995	0.0300995	0.0300995	0.0300995	0.0301656	0.0301656	0.0301656	0.0301656	0.0301656	0.0301656	0.0301656	0.0301656	0.0301656	0.0301656	0.0301656	0.0301656	0.0301656	0.0301656	0.0301656	0.0301656	0.0301656	0.0301656	0.0301656	0.0301656	0.0301656	0.0301656	0.0301656	0.0301656	0.0301656	0.0301656	0.0301656	0.0301656	0.0301656	0.0301656	0.0301656	0.0301656	0.0301656	0.0301656	0.0301656	0.0301656	0.0301656	0.0301656	0.0301656	0.0301656	0.0301656	0.0301656	0.0301656	0.0301656	0.0301656	0.0301656	0.0301656	0.0301656	0.605461	0.612903	0.631824	0.968974	0.592565	0.434138	-0.380651	0.0543046	0.737648	0.165373	0.646741	0.970957	0.598808	0.44715	-0.52444	0.0801628	0.879342	0.543363	0.646421	0.971115	0.58224	0.447145	-0.524374	0.0801658	0.971322	0.393856	0.64643	0.971117	0.577127	0.447145	-0.524374	0.0801658	0.997992	0.588587	0.646429	0.971117	0.575137	0.447145	-0.524374	0.0801658	1.00209	0.428292	0.646429	0.971117	0.574317	0.447145	-0.524374	0.0801658	1.00259	0.63016	0.646429	0.971117	0.573971	0.447145	-0.524374	0.0801658	1.00265	0.522322	0.646429	0.971117	0.573823	0.447145	-0.524374	0.0801658	1.00266	0.876342	0.612843	0.971117	0.57376	0.447145	-0.524374	0.0801658	0.925858	1.02414	-0.07462	0.938593	0.595762	0.513166	-0.508255	1.48835	0.884258	0.91585	0.218792	0.904651	0.574093	0.607676	-0.493726	1.56613	0.830104	0.736032	0.151794	0.838547	0.540391	0.697671	-0.463149	1.54736	0.718681	0.234071	0.177385	0.593933	0.430105	0.613794	-0.330423	1.54866	0.408221	0.0733549	0.153259	0.0636258	0.0899357	0.0176456	-0.00201831	1.54857	0.00640658	0.00168831	0.0580956	0.0395851	-0.00503273	0.671801	0.165166	1.54858	0.0268691	0.0299863	0.321717	0.0300158	0.030095	0.0121745	0.0307258	0.786134	0.0267594	0.0299386	0.0290304	0.029954	0.0301477	0.0275717	0.0303901	0.655829	0.0267564	0.0299386	0.0278554	0.0299539	0.0301477	0.0276879	0.0303898	0.559856	0.0267564	0.0299386	0.0277674	0.0299539	0.0301477	0.0276854	0.0303898	0.568047	0.0267564	0.0299386	0.0277673	0.0299539	0.0301477	0.0276853	0.0303898	1.1128	0.0299633	0.0301312	0.0304442	0.0300251	0.0301816	0.0300509	0.0302338	1.55803	0.0300449	0.0301314	0.0304505	0.030025	0.0301816	0.0300526	0.0302338	0.854716	0.0300447	0.0301314	0.0304505	0.030025	0.0301816	0.0300526	0.0302338	0.0248859	0.0300447	0.0301314	0.0301451	0.030025	0.0301816	0.0300526	0.0302338	0.0302205	0.0300447	0.0301314	0.030145	0.030025	0.0301816	0.0300526	0.0302338	0.0302155	0.0300447	0.0301314	0.030145	0.030025	0.0301816	0.0300526	0.0302338	0.0302255	0.0300447	0.0301314	0.030145	0.030025	0.0301816	0.0300526	0.0302338	0.0302253	0.0300447	0.0301314	0.030145	0.030025	0.0301816	0.0300526	0.0302338	0.0302253	0.0300447	0.0301314	0.030145	0.030025	0.0301816	0.0300526	0.0302338	0.0302253	0.0300447	0.0301314	0.030145	0.030025	0.0301816	0.0300526	0.0302338	0.0302253	0.0300447	0.0301314	0.030145	0.030025	0.0301816	0.0300526	0.0302338	0.0302253	0.0300447	0.0301314	0.030145	0.030025	0.0301816	0.0300526	0.0302338	0.0302337	0.0300447	0.0301314	0.030145	0.030025	0.0301816	0.0300526	0.0302338	0.0302338	0.0300447	0.0301314	0.030145	0.030025	0.0301816	0.0300526	0.0302338	0.0302338	0.0300447	0.0301314	0.030145	0.030025	0.0301816	0.0300526	0.0302338	0.0302338	0.0300447	0.0301314	0.030145	0.030025	0.0301816	0.0300526	0.0302338	0.0302338	0.0300447	0.0301314	0.030145	0.030025	0.0301816	0.0300526	0.0302338	0.0302338	0.0300447	0.0301314	0.030145	0.030025	0.0301816	0.0300526	0.0302338	0.0302338	0.0300447	0.0301314	0.030145	0.030025	0.0301816	0.0300526	0.0302338	0.0302338	0.0300447	0.0301314	0.030145	0.030025	0.0301816	0.0300526	0.0302338	0.0302338	0	0	0	0	0	0	0	0	-0.0237105	-0.0237105	-0.0237105	-0.0237105	-0.0237105	-0.0237105	-0.0237105	-0.0237105	-0.0237074	-0.0237074	-0.0237074	-0.0237074	-0.0237074	-0.0237074	-0.0237074	-0.0237074	-0.0237074	-0.0237074	-0.0237074	-0.0237074	-0.0237074	-0.0237074	-0.0237074	-0.0237074	-0.0237582	-0.0237582	-0.0237582	-0.0237582	-0.0237582	-0.0237582	-0.0237582	-0.0237582	-0.0237582	-0.0237582	-0.0237582	-0.0237582	-0.0237582	-0.0237582	-0.0237582	-0.0237582	-0.0237582	-0.0237582	-0.0237582	-0.0237582	-0.0237582	-0.0237582	-0.0237582	-0.0237582	-0.0237582	-0.0237582	-0.0237582	-0.0237582	-0.0237582	-0.0237582	-0.0237582	-0.0237582	-0.0237582	-0.0237582	-0.0237582	-0.0237582	-0.0237582	-0.0237582	-0.0237582	-0.0237582	-0.0237582	-0.0237582	-0.0237582	-0.0237582	-0.0237582	-0.0237582	-0.0237582	-0.0237582	-0.27711	-1.28217	-1.58848	0.645264	-1.18354	0.719141	-0.123103	-0.7742	0.0176199	-0.799627	-1.59045	0.668279	-0.912103	0.727754	0.0603694	-0.850523	0.00425896	-1.43151	-1.59041	0.668262	-0.908433	0.72785	0.0604529	-0.850527	-0.00633052	-0.537798	-1.59041	0.668261	-0.907837	0.727852	0.060453	-0.850527	-0.0093924	-1.28086	-1.59041	0.668261	-0.907607	0.727852	0.060453	-0.850527	-0.00986756	-0.597068	-1.59041	0.668261	-0.907512	0.727852	0.060453	-0.850527	-0.00992514	-1.21535	-1.59041	0.668261	-0.907472	0.727852	0.060453	-0.850527	-0.00993175	-0.584988	-1.59041	0.668261	-0.907454	0.727852	0.060453	-0.850527	-0.00993252	-1.06869	-1.54074	0.668261	-0.907447	0.727852	0.060453	-0.850527	-0.0721419	-0.0861678	-0.666761	0.645547	-0.885775	0.569301	0.0529725	-0.249793	-0.100705	-0.0754268	-1.01611	0.622172	-0.855517	0.493179	0.0506961	-0.241591	-0.137862	-0.19362	-0.846258	0.576549	-0.802405	0.490364	0.0465013	-0.239455	-0.214216	-0.510887	-0.904728	0.407129	-0.63183	0.480724	0.0291369	-0.239589	-0.424842	-0.0254421	-0.85521	0.0209474	-0.112048	-0.19626	-0.0178815	-0.239578	0.00390292	-0.0042895	-0.845903	0.0270269	-8.13133e-05	0.46148	0.114468	-0.239579	-0.0192751	-0.0235079	-0.466183	-0.0234118	-0.023478	0.00794636	-0.0231369	0.222427	-0.0191421	-0.0235398	-0.0248753	-0.0235148	-0.0235089	-0.0189816	-0.0235823	0.521901	-0.0191369	-0.0235399	-0.0188772	-0.0235151	-0.0235089	-0.0190199	-0.0235831	0.572633	-0.0191369	-0.0235399	-0.018717	-0.0235151	-0.0235089	-0.0190154	-0.0235831	0.552664	-0.0191369	-0.0235399	-0.0187169	-0.0235151	-0.0235089	-0.0190153	-0.0235831	-0.18882	-0.0234151	-0.0236834	-0.0234626	-0.0238809	-0.023612	-0.0239049	-0.023849	-0.215508	-0.0237821	-0.0236835	-0.0234644	-0.0238811	-0.0236121	-0.0239086	-0.0238495	0.678702	-0.0237822	-0.0236835	-0.0234643	-0.0238811	-0.0236121	-0.0239086	-0.0238495	-0.00891312	-0.0237822	-0.0236835	-0.0235604	-0.0238811	-0.0236121	-0.0239086	-0.0238495	-0.0236737	-0.0237822	-0.0236835	-0.0235606	-0.0238811	-0.0236121	-0.0239086	-0.0238495	-0.0236916	-0.0237822	-0.0236835	-0.0235606	-0.0238811	-0.0236121	-0.0239086	-0.0238495	-0.0241415	-0.0237822	-0.0236835	-0.0235606	-0.0238811	-0.0236121	-0.0239086	-0.0238495	-0.0241418	-0.0237822	-0.0236835	-0.0235606	-0.0238811	-0.0236121	-0.0239086	-0.0238495	-0.0241418	-0.0237822	-0.0236835	-0.0235606	-0.0238811	-0.0236121	-0.0239086	-0.0238495	-0.0241418	-0.0237822	-0.0236835	-0.0235606	-0.0238811	-0.0236121	-0.0239086	-0.0238495	-0.0241418	-0.0237822	-0.0236835	-0.0235606	-0.0238811	-0.0236121	-0.0239086	-0.0238495	-0.0241418	-0.0237822	-0.0236835	-0.0235606	-0.0238811	-0.0236121	-0.0239086	-0.0238495	-0.0238498	-0.0237822	-0.0236835	-0.0235606	-0.0238811	-0.0236121	-0.0239086	-0.0238495	-0.0238495	-0.0237822	-0.0236835	-0.0235606	-0.0238811	-0.0236121	-0.0239086	-0.0238495	-0.0238495	-0.0237822	-0.0236835	-0.0235606	-0.0238811	-0.0236121	-0.0239086	-0.0238495	-0.0238495	-0.0237822	-0.0236835	-0.0235606	-0.0238811	-0.0236121	-0.0239086	-0.0238495	-0.0238495	-0.0237822	-0.0236835	-0.0235606	-0.0238811	-0.0236121	-0.0239086	-0.0238495	-0.0238495	-0.0237822	-0.0236835	-0.0235606	-0.0238811	-0.0236121	-0.0239086	-0.0238495	-0.0238495	-0.0237822	-0.0236835	-0.0235606	-0.0238811	-0.0236121	-0.0239086	-0.0238495	-0.0238495	-0.0237822	-0.0236835	-0.0235606	-0.0238811	-0.0236121	-0.0239086	-0.0238495	-0.0238495	0	0	0	0	0	0	0	0	0.0211578	0.0211578	0.0211578	0.0211578	0.0211578	0.0211578	0.0211578	0.0211578	0.0211609	0.0211609	0.0211609	0.0211609	0.0211609	0.0211609	0.0211609	0.0211609	0.0211609	0.0211609	0.0211609	0.0211609	0.0211609	0.0211609	0.0211609	0.0211609	0.0212043	0.0212043	0.0212043	0.0212043	0.0212043	0.0212043	0.0212043	0.0212043	0.0212043	0.0212043	0.0212043	0.0212043	0.0212043	0.0212043	0.0212043	0.0212043	0.0212043	0.0212043	0.0212043	0.0212043	0.0212043	0.0212043	0.0212043	0.0212043	0.0212043	0.0212043	0.0212043	0.0212043	0.0212043	0.0212043	0.0212043	0.0212043	0.0212043	0.0212043	0.0212043	0.0212043	0.0212043	0.0212043	0.0212043	0.0212043	0.0212043	0.0212043	0.0212043	0.0212043	0.0212043	0.0212043	0.0212043	0.0212043	0.476071	0.931282	1.24572	-0.383845	0.829376	-0.472511	0.033604	0.407145	0.283454	0.795892	1.248	-0.407302	0.521131	-0.477395	-0.0710883	0.448815	0.302549	1.1573	1.24796	-0.407282	0.516995	-0.477497	-0.0711157	0.448817	0.315	0.639121	1.24796	-0.407281	0.516295	-0.477499	-0.0711157	0.448817	0.318603	1.06789	1.24796	-0.407281	0.516025	-0.477499	-0.0711157	0.448817	0.319163	0.67304	1.24796	-0.407281	0.515913	-0.477499	-0.0711157	0.448817	0.319231	1.02946	1.24796	-0.407281	0.515866	-0.477499	-0.0711157	0.448817	0.319238	0.664282	1.24796	-0.407281	0.515846	-0.477499	-0.0711157	0.448817	0.319239	0.939436	1.21956	-0.407281	0.515837	-0.477499	-0.0711157	0.448817	0.357921	0.359008	0.708648	-0.393426	0.505996	-0.385841	-0.0654463	0.131868	0.375309	0.359618	0.910327	-0.379177	0.48886	-0.34107	-0.0630016	0.111354	0.397925	0.431125	0.819224	-0.351352	0.458915	-0.333531	-0.0582253	0.108827	0.44438	0.619556	0.844113	-0.247953	0.362403	-0.317201	-0.0383381	0.108993	0.572047	0.0408858	0.814998	-0.00988898	0.0690802	0.10279	0.014774	0.10898	-0.0021558	0.00506594	0.608934	-0.0163823	0.000131976	-0.28099	-0.0696858	0.108981	0.0177795	0.0210098	0.265517	0.0209439	0.0210137	-0.00459537	0.0207052	-0.189185	0.0177397	0.0210542	0.0208932	0.0210194	0.0210368	0.0175943	0.0211114	-0.350435	0.0177351	0.0210542	0.0176018	0.0210197	0.0210368	0.0176851	0.0211123	-0.38602	0.0177351	0.0210542	0.0174622	0.0210197	0.0210368	0.0176816	0.0211123	-0.374799	0.0177351	0.0210542	0.0174617	0.0210197	0.0210368	0.0176816	0.0211123	0.0497607	0.0208923	0.0211209	0.0210567	0.0212797	0.0211231	0.0213208	0.0212868	0.0971737	0.021181	0.0211209	0.0210593	0.0212799	0.0211232	0.0213243	0.0212872	-0.421519	0.0211811	0.0211209	0.0210593	0.0212799	0.0211232	0.0213243	0.0212872	0.0074214	0.0211811	0.0211209	0.0210549	0.0212799	0.0211232	0.0213243	0.0212872	0.0211391	0.0211811	0.0211209	0.0210551	0.0212799	0.0211232	0.0213243	0.0212872	0.0211537	0.0211811	0.0211209	0.0210551	0.0212799	0.0211232	0.0213243	0.0212872	0.0214437	0.0211811	0.0211209	0.0210551	0.0212799	0.0211232	0.0213243	0.0212872	0.0214439	0.0211811	0.0211209	0.0210551	0.0212799	0.0211232	0.0213243	0.0212872	0.0214439	0.0211811	0.0211209	0.0210551	0.0212799	0.0211232	0.0213243	0.0212872	0.0214439	0.0211811	0.0211209	0.0210551	0.0212799	0.0211232	0.0213243	0.0212872	0.0214439	0.0211811	0.0211209	0.0210551	0.0212799	0.0211232	0.0213243	0.0212872	0.0214439	0.0211811	0.0211209	0.0210551	0.0212799	0.0211232	0.0213243	0.0212872	0.0212874	0.0211811	0.0211209	0.0210551	0.0212799	0.0211232	0.0213243	0.0212872	0.0212872	0.0211811	0.0211209	0.0210551	0.0212799	0.0211232	0.0213243	0.0212872	0.0212872	0.0211811	0.0211209	0.0210551	0.0212799	0.0211232	0.0213243	0.0212872	0.0212872	0.0211811	0.0211209	0.0210551	0.0212799	0.0211232	0.0213243	0.0212872	0.0212872	0.0211811	0.0211209	0.0210551	0.0212799	0.0211232	0.0213243	0.0212872	0.0212872	0.0211811	0.0211209	0.0210551	0.0212799	0.0211232	0.0213243	0.0212872	0.0212872	0.0211811	0.0211209	0.0210551	0.0212799	0.0211232	0.0213243	0.0212872	0.0212872	0.0211811	0.0211209	0.0210551	0.0212799	0.0211232	0.0213243	0.0212872	0.0212872	0	0	0	0	0	0	0	0	0.0218899	0.0218899	0.0218899	0.0218899	0.0218899	0.0218899	0.0218899	0.0218899	0.0218977	0.0218977	0.0218977	0.0218977	0.0218977	0.0218977	0.0218977	0.0218977	0.0218977	0.0218977	0.0218977	0.0218977	0.0218977	0.0218977	0.0218977	0.0218977	0.0218978	0.0218978	0.0218978	0.0218978	0.0218978	0.0218978	0.0218978	0.0218978	0.0218978	0.0218978	0.0218978	0.0218978	0.0218978	0.0218978	0.0218978	0.0218978	0.0218978	0.0218978	0.0218978	0.0218978	0.0218978	0.0218978	0.0218978	0.0218978	0.0218978	0.0218978	0.0218978	0.0218978	0.0218978	0.0218978	0.0218978	0.0218978	0.0218978	0.0218978	0.0218978	0.0218978	0.0218978	0.0218978	0.0218978	0.0218978	0.0218978	0.0218978	0.0218978	0.0218978	0.0218978	0.0218978	0.0218978	0.0218978	-0.0367122	0.429833	0.628565	-0.726228	0.389778	0.204071	0.963189	1.06953	0.160607	0.410253	0.602129	-0.740209	0.210682	0.195056	0.935889	1.13482	-0.0984804	0.565685	0.6027	-0.740489	0.239095	0.194999	0.935826	1.13482	-0.262592	0.183585	0.602685	-0.740493	0.248218	0.194998	0.935825	1.13482	-0.310185	0.471482	0.602685	-0.740493	0.251769	0.194998	0.935825	1.13482	-0.317504	0.19859	0.602685	-0.740493	0.253233	0.194998	0.935825	1.13482	-0.318389	0.421439	0.602685	-0.740493	0.253851	0.194998	0.935825	1.13482	-0.318493	0.153014	0.602685	-0.740493	0.254114	0.194998	0.935825	1.13482	-0.318505	0.244777	0.593067	-0.740493	0.254226	0.194998	0.935825	1.13482	-0.272017	-0.302575	0.619569	-0.715073	0.191761	0.232796	0.91624	-0.392066	-0.240273	-0.259747	0.58999	-0.688493	0.186399	0.19582	0.891305	-0.524341	-0.198933	-0.115914	0.455446	-0.637028	0.174805	0.0356712	0.837961	-0.490888	-0.113776	0.289036	0.497798	-0.447184	0.137928	-0.0747261	0.60532	-0.493188	0.125531	0.0143194	0.472793	-0.0201236	0.0306985	0.276627	0.0556022	-0.493018	-0.00457897	0.00225195	0.948191	-0.030078	0.0100519	-0.512253	-0.124146	-0.49303	0.019487	0.0217838	0.112397	0.0215185	0.0217098	-0.0085856	0.020937	0.299141	0.0193999	0.0218314	0.0222912	0.0216643	0.0216947	0.0189914	0.0215725	0.0929564	0.0193967	0.0218315	0.019012	0.0216647	0.0216947	0.0189976	0.0215733	0.20567	0.0193967	0.0218315	0.0188927	0.0216647	0.0216947	0.0189944	0.0215733	0.219773	0.0193967	0.0218315	0.0188924	0.0216647	0.0216947	0.0189944	0.0215733	0.28339	0.0217164	0.021916	0.0216125	0.0220295	0.0218163	0.021998	0.0218741	-0.548103	0.0219863	0.021916	0.0216116	0.0220298	0.0218164	0.0219991	0.0218744	-0.528291	0.0219866	0.021916	0.0216116	0.0220298	0.0218164	0.0219991	0.0218744	0.00897629	0.0219866	0.021916	0.0218531	0.0220298	0.0218164	0.0219991	0.0218744	0.0216833	0.0219866	0.021916	0.0218534	0.0220298	0.0218164	0.0219991	0.0218744	0.0216864	0.0219866	0.021916	0.0218534	0.0220298	0.0218164	0.0219991	0.0218744	0.0219595	0.0219866	0.021916	0.0218534	0.0220298	0.0218164	0.0219991	0.0218744	0.02196	0.0219866	0.021916	0.0218534	0.0220298	0.0218164	0.0219991	0.0218744	0.02196	0.0219866	0.021916	0.0218534	0.0220298	0.0218164	0.0219991	0.0218744	0.02196	0.0219866	0.021916	0.0218534	0.0220298	0.0218164	0.0219991	0.0218744	0.02196	0.0219866	0.021916	0.0218534	0.0220298	0.0218164	0.0219991	0.0218744	0.02196	0.0219866	0.021916	0.0218534	0.0220298	0.0218164	0.0219991	0.0218744	0.0218746	0.0219866	0.021916	0.0218534	0.0220298	0.0218164	0.0219991	0.0218744	0.0218744	0.0219866	0.021916	0.0218534	0.0220298	0.0218164	0.0219991	0.0218744	0.0218744	0.0219866	0.021916	0.0218534	0.0220298	0.0218164	0.0219991	0.0218744	0.0218744	0.0219866	0.021916	0.0218534	0.0220298	0.0218164	0.0219991	0.0218744	0.0218744	0.0219866	0.021916	0.0218534	0.0220298	0.0218164	0.0219991	0.0218744	0.0218744	0.0219866	0.021916	0.0218534	0.0220298	0.0218164	0.0219991	0.0218744	0.0218744	0.0219866	0.021916	0.0218534	0.0220298	0.0218164	0.0219991	0.0218744	0.0218744	0.0219866	0.021916	0.0218534	0.0220298	0.0218164	0.0219991	0.0218744	0.0218744	0	0	0	0	0	0	0	0	0.0439406	0.0439406	0.0439406	0.0439406	0.0439406	0.0439406	0.0439406	0.0439406	0.0439662	0.0439662	0.0439662	0.0439662	0.0439662	0.0439662	0.0439662	0.0439662	0.0439662	0.0439662	0.0439662	0.0439662	0.0439662	0.0439662	0.0439662	0.0439662	0.0439871	0.0439871	0.0439871	0.0439871	0.0439871	0.0439871	0.0439871	0.0439871	0.0439871	0.0439871	0.0439871	0.0439871	0.0439871	0.0439871	0.0439871	0.0439871	0.0439871	0.0439871	0.0439871	0.0439871	0.0439871	0.0439871	0.0439871	0.0439871	0.0439871	0.0439871	0.0439871	0.0439871	0.0439871	0.0439871	0.0439871	0.0439871	0.0439871	0.0439871	0.0439871	0.0439871	0.0439871	0.0439871	0.0439871	0.0439871	0.0439871	0.0439871	0.0439871	0.0439871	0.0439871	0.0439871	0.0439871	0.0439871	0.904381	-0.120141	0.141268	0.552689	-0.182112	1.47725	0.848375	0.450663	1.64405	0.546615	0.114523	0.537614	-0.480268	1.48634	0.94907	0.456287	1.38681	0.199658	0.115102	0.537329	-0.451938	1.48625	0.949199	0.456285	1.22035	0.737701	0.115087	0.537325	-0.442682	1.48625	0.949199	0.456285	1.17208	0.296702	0.115088	0.537325	-0.439079	1.48625	0.949199	0.456285	1.16466	0.705026	0.115088	0.537325	-0.437594	1.48625	0.949199	0.456285	1.16376	0.344153	0.115088	0.537325	-0.436968	1.48625	0.949199	0.456285	1.16366	0.724178	0.115088	0.537325	-0.436701	1.48625	0.949199	0.456285	1.16365	0.46568	0.143153	0.537325	-0.436587	1.48625	0.949199	0.456285	1.09339	1.08806	0.818673	0.519847	-0.474297	1.37718	0.926499	0.226964	1.07044	1.0985	0.528495	0.502082	-0.456981	1.29542	0.901185	0.0619586	1.0406	1.01462	0.52878	0.466951	-0.426007	1.14275	0.847384	0.0958417	0.979431	0.792425	0.507273	0.33549	-0.328549	0.929237	0.612427	0.0935345	0.813419	0.11558	0.517751	0.0555636	-0.0251462	0.124297	0.0679856	0.0937061	0.00395173	0.00580624	0.611638	0.0220291	0.0109558	0.371399	0.0952937	0.0936934	0.0416939	0.0438842	-0.228345	0.0436198	0.0439599	0.00788361	0.0434859	1.20597	0.0417611	0.0439433	0.0395376	0.0436882	0.0439514	0.0418805	0.0439502	1.24088	0.041757	0.0439435	0.0424635	0.0436884	0.0439514	0.0421159	0.0439512	1.38353	0.0417569	0.0439435	0.0423095	0.0436884	0.0439514	0.0421131	0.0439512	1.38261	0.0417569	0.0439435	0.042308	0.0436884	0.0439514	0.042113	0.0439512	0.881822	0.0437204	0.0439802	0.0442555	0.0439138	0.0440888	0.0439288	0.0439633	0.0586446	0.0438882	0.04398	0.0442612	0.043914	0.0440889	0.0439303	0.0439633	0.750068	0.0438884	0.04398	0.0442612	0.043914	0.0440889	0.0439303	0.0439633	0.0269515	0.0438884	0.04398	0.0440811	0.043914	0.0440889	0.0439303	0.0439633	0.0437854	0.0438884	0.04398	0.0440811	0.043914	0.0440889	0.0439303	0.0439633	0.0437733	0.0438884	0.04398	0.0440811	0.043914	0.0440889	0.0439303	0.0439633	0.043649	0.0438884	0.04398	0.0440811	0.043914	0.0440889	0.0439303	0.0439633	0.043649	0.0438884	0.04398	0.0440811	0.043914	0.0440889	0.0439303	0.0439633	0.043649	0.0438884	0.04398	0.0440811	0.043914	0.0440889	0.0439303	0.0439633	0.043649	0.0438884	0.04398	0.0440811	0.043914	0.0440889	0.0439303	0.0439633	0.043649	0.0438884	0.04398	0.0440811	0.043914	0.0440889	0.0439303	0.0439633	0.043649	0.0438884	0.04398	0.0440811	0.043914	0.0440889	0.0439303	0.0439633	0.0439632	0.0438884	0.04398	0.0440811	0.043914	0.0440889	0.0439303	0.0439633	0.0439633	0.0438884	0.04398	0.0440811	0.043914	0.0440889	0.0439303	0.0439633	0.0439633	0.0438884	0.04398	0.0440811	0.043914	0.0440889	0.0439303	0.0439633	0.0439633	0.0438884	0.04398	0.0440811	0.043914	0.0440889	0.0439303	0.0439633	0.0439633	0.0438884	0.04398	0.0440811	0.043914	0.0440889	0.0439303	0.0439633	0.0439633	0.0438884	0.04398	0.0440811	0.043914	0.0440889	0.0439303	0.0439633	0.0439633	0.0438884	0.04398	0.0440811	0.043914	0.0440889	0.0439303	0.0439633	0.0439633	0.0438884	0.04398	0.0440811	0.043914	0.0440889	0.0439303	0.0439633	0.0439633	0	0	0	0	0	0	0	0	0.00392187	0.00392187	0.00392187	0.00392187	0.00392187	0.00392187	0.00392187	0.00392187	0.00391704	0.00391704	0.00391704	0.00391704	0.00391704	0.00391704	0.00391704	0.00391704	0.00391704	0.00391704	0.00391704	0.00391704	0.00391704	0.00391704	0.00391704	0.00391704	0.00395609	0.00395609	0.00395609	0.00395609	0.00395609	0.00395609	0.00395609	0.00395609	0.00395611	0.00395611	0.00395611	0.00395611	0.00395611	0.00395611	0.00395611	0.00395611	0.00395611	0.00395611	0.00395611	0.00395611	0.00395611	0.00395611	0.00395611	0.00395611	0.00395611	0.00395611	0.00395611	0.00395611	0.00395611	0.00395611	0.00395611	0.00395611	0.00395611	0.00395611	0.00395611	0.00395611	0.00395611	0.00395611	0.00395611	0.00395611	0.00395611	0.00395611	0.00395611	0.00395611	0.00395611	0.00395611	0.00395611	0.00395611	0.417637	0.380515	0.426821	0.477989	0.346066	-0.312873	-0.707743	-0.463988	0.203646	0.206296	0.449103	0.474716	0.296676	-0.306805	-0.782632	-0.477483	0.419107	0.397495	0.448626	0.47495	0.271673	-0.306825	-0.782592	-0.477481	0.556341	0.317593	0.448638	0.474953	0.26404	-0.306825	-0.782592	-0.477481	0.596133	0.418539	0.448638	0.474953	0.26107	-0.306825	-0.782592	-0.477481	0.602256	0.335026	0.448638	0.474953	0.259845	-0.306825	-0.782592	-0.477481	0.602997	0.438876	0.448638	0.474953	0.259329	-0.306825	-0.782592	-0.477481	0.603083	0.381424	0.448638	0.474953	0.259109	-0.306825	-0.782592	-0.477481	0.603093	0.559593	0.431012	0.474953	0.259015	-0.306825	-0.782592	-0.477481	0.577336	0.620693	-0.0375235	0.458755	0.299825	-0.263934	-0.762664	0.670877	0.556941	0.567899	0.165282	0.441695	0.288572	-0.192073	-0.741378	0.765739	0.530371	0.473213	0.186865	0.408713	0.271314	-0.0607784	-0.696212	0.737767	0.47559	0.2003	0.17927	0.287314	0.215013	0.00342542	-0.4999	0.739688	0.320591	0.0289639	0.173682	0.0216904	0.0394984	-0.120664	-0.0293354	0.739546	0.00322378	0.00166634	-0.273879	0.0194113	-0.00777872	0.328986	0.0793298	0.739556	0.00288963	0.00388215	0.151514	0.00402854	0.00395681	0.00576912	0.00444113	-0.132635	0.00289813	0.003864	0.00331802	0.0039603	0.0039918	0.00327037	0.00416907	-0.118399	0.002897	0.00386393	0.00331972	0.00396009	0.00399181	0.00334082	0.00416894	-0.23561	0.002897	0.00386393	0.00330144	0.00396008	0.00399181	0.0033404	0.00416894	-0.236663	0.002897	0.00386393	0.00330141	0.00396008	0.00399181	0.0033404	0.00416894	0.0899733	0.00385742	0.00389009	0.00412143	0.00388051	0.00396663	0.00392971	0.00403351	0.771517	0.00385876	0.00389011	0.00412484	0.00388037	0.00396661	0.00393126	0.00403351	0.299157	0.00385855	0.00389011	0.00412485	0.00388037	0.00396661	0.00393126	0.00403351	0.00370805	0.00385855	0.00389011	0.0038964	0.00388037	0.00396661	0.00393126	0.00403351	0.00407488	0.00385855	0.00389011	0.00389628	0.00388037	0.00396661	0.00393126	0.00403351	0.00407999	0.00385855	0.00389011	0.00389628	0.00388037	0.00396661	0.00393126	0.00403351	0.00406688	0.00385855	0.00389011	0.00389628	0.00388037	0.00396661	0.00393126	0.00403351	0.00406663	0.00385855	0.00389011	0.00389628	0.00388037	0.00396661	0.00393126	0.00403351	0.00406663	0.00385855	0.00389011	0.00389628	0.00388037	0.00396661	0.00393126	0.00403351	0.00406663	0.00385855	0.00389011	0.00389628	0.00388037	0.00396661	0.00393126	0.00403351	0.00406663	0.00385855	0.00389011	0.00389628	0.00388037	0.00396661	0.00393126	0.00403351	0.00406663	0.00385855	0.00389011	0.00389628	0.00388037	0.00396661	0.00393126	0.00403351	0.00403349	0.00385855	0.00389011	0.00389628	0.00388037	0.00396661	0.00393126	0.00403351	0.00403351	0.00385855	0.00389011	0.00389628	0.00388037	0.00396661	0.00393126	0.00403351	0.00403351	0.00385855	0.00389011	0.00389628	0.00388037	0.00396661	0.00393126	0.00403351	0.00403351	0.00385855	0.00389011	0.00389628	0.00388037	0.00396661	0.00393126	0.00403351	0.00403351	0.00385855	0.00389011	0.00389628	0.00388037	0.00396661	0.00393126	0.00403351	0.00403351	0.00385855	0.00389011	0.00389628	0.00388037	0.00396661	0.00393126	0.00403351	0.00403351	0.00385855	0.00389011	0.00389628	0.00388037	0.00396661	0.00393126	0.00403351	0.00403351	0.00385855	0.00389011	0.00389628	0.00388037	0.00396661	0.00393126	0.00403351	0.00403351	0	0	0	0	0	0	0	0	-0.0193621	-0.0193621	-0.0193621	-0.0193621	-0.0193621	-0.0193621	-0.0193621	-0.0193621	-0.0193669	-0.0193669	-0.0193669	-0.0193669	-0.0193669	-0.0193669	-0.0193669	-0.0193669	-0.0193669	-0.0193669	-0.0193669	-0.0193669	-0.0193669	-0.0193669	-0.0193669	-0.0193669	-0.0194008	-0.0194008	-0.0194008	-0.0194008	-0.0194008	-0.0194008	-0.0194008	-0.0194008	-0.0194008	-0.0194008	-0.0194008	-0.0194008	-0.0194008	-0.0194008	-0.0194008	-0.0194008	-0.0194008	-0.0194008	-0.0194008	-0.0194008	-0.0194008	-0.0194008	-0.0194008	-0.0194008	-0.0194008	-0.0194008	-0.0194008	-0.0194008	-0.0194008	-0.0194008	-0.0194008	-0.0194008	-0.0194008	-0.0194008	-0.0194008	-0.0194008	-0.0194008	-0.0194008	-0.0194008	-0.0194008	-0.0194008	-0.0194008	-0.0194008	-0.0194008	-0.0194008	-0.0194008	-0.0194008	-0.0194008	-0.39413	-0.856644	-1.17865	0.544797	-0.756639	0.463663	-0.18146	-0.49024	-0.223358	-0.790278	-1.17615	0.569085	-0.438728	0.470624	-0.0976457	-0.533199	-0.19628	-1.09973	-1.17621	0.569114	-0.439865	0.470728	-0.0976075	-0.533201	-0.179141	-0.594089	-1.1762	0.569115	-0.440811	0.47073	-0.0976074	-0.533201	-0.174163	-1.00126	-1.1762	0.569115	-0.44118	0.470731	-0.0976074	-0.533201	-0.173403	-0.623295	-1.1762	0.569115	-0.441333	0.470731	-0.0976074	-0.533201	-0.173311	-0.955461	-1.1762	0.569115	-0.441397	0.470731	-0.0976074	-0.533201	-0.1733	-0.599512	-1.1762	0.569115	-0.441424	0.470731	-0.0976074	-0.533201	-0.173299	-0.824659	-1.15262	0.569115	-0.441436	0.470731	-0.0976074	-0.533201	-0.222953	-0.209092	-0.759594	0.549783	-0.422922	0.389098	-0.0989031	0.0876648	-0.247279	-0.22702	-0.909898	0.529797	-0.408907	0.362409	-0.0967617	0.131734	-0.27893	-0.329523	-0.818216	0.490839	-0.383713	0.38343	-0.0918123	0.128228	-0.34399	-0.605447	-0.842546	0.346338	-0.302723	0.371182	-0.0693937	0.128478	-0.523828	-0.0334703	-0.815409	0.018217	-0.0577462	-0.124069	-0.0206619	0.12846	0.00321005	-0.00495694	-0.674777	0.022976	-0.00184712	0.392979	0.0969642	0.128461	-0.0162568	-0.0192238	-0.222235	-0.0191282	-0.0192087	0.00656183	-0.0187566	0.230329	-0.016225	-0.0192776	-0.0192054	-0.0192228	-0.0192229	-0.0159505	-0.0192536	0.387664	-0.0162206	-0.0192777	-0.0159344	-0.0192231	-0.0192229	-0.0160279	-0.0192545	0.397374	-0.0162206	-0.0192777	-0.0157977	-0.0192231	-0.0192229	-0.0160245	-0.0192545	0.386316	-0.0162206	-0.0192777	-0.0157972	-0.0192231	-0.0192229	-0.0160245	-0.0192545	0.0475921	-0.019105	-0.0193266	-0.0192031	-0.0195013	-0.019315	-0.0195349	-0.019469	0.146604	-0.0193998	-0.0193265	-0.0192049	-0.0195015	-0.0193151	-0.0195382	-0.0194695	0.545516	-0.0193999	-0.0193265	-0.0192049	-0.0195015	-0.0193151	-0.0195382	-0.0194695	-0.00534977	-0.0193999	-0.0193265	-0.0192574	-0.0195015	-0.0193151	-0.0195382	-0.0194695	-0.0193084	-0.0193999	-0.0193265	-0.0192575	-0.0195015	-0.0193151	-0.0195382	-0.0194695	-0.0193232	-0.0193999	-0.0193265	-0.0192575	-0.0195015	-0.0193151	-0.0195382	-0.0194695	-0.0196235	-0.0193999	-0.0193265	-0.0192575	-0.0195015	-0.0193151	-0.0195382	-0.0194695	-0.0196238	-0.0193999	-0.0193265	-0.0192575	-0.0195015	-0.0193151	-0.0195382	-0.0194695	-0.0196238	-0.0193999	-0.0193265	-0.0192575	-0.0195015	-0.0193151	-0.0195382	-0.0194695	-0.0196238	-0.0193999	-0.0193265	-0.0192575	-0.0195015	-0.0193151	-0.0195382	-0.0194695	-0.0196238	-0.0193999	-0.0193265	-0.0192575	-0.0195015	-0.0193151	-0.0195382	-0.0194695	-0.0196238	-0.0193999	-0.0193265	-0.0192575	-0.0195015	-0.0193151	-0.0195382	-0.0194695	-0.0194697	-0.0193999	-0.0193265	-0.0192575	-0.0195015	-0.0193151	-0.0195382	-0.0194695	-0.0194695	-0.0193999	-0.0193265	-0.0192575	-0.0195015	-0.0193151	-0.0195382	-0.0194695	-0.0194695	-0.0193999	-0.0193265	-0.0192575	-0.0195015	-0.0193151	-0.0195382	-0.0194695	-0.0194695	-0.0193999	-0.0193265	-0.0192575	-0.0195015	-0.0193151	-0.0195382	-0.0194695	-0.0194695	-0.0193999	-0.0193265	-0.0192575	-0.0195015	-0.0193151	-0.0195382	-0.0194695	-0.0194695	-0.0193999	-0.0193265	-0.0192575	-0.0195015	-0.0193151	-0.0195382	-0.0194695	-0.0194695	-0.0193999	-0.0193265	-0.0192575	-0.0195015	-0.0193151	-0.0195382	-0.0194695	-0.0194695	-0.0193999	-0.0193265	-0.0192575	-0.0195015	-0.0193151	-0.0195382	-0.0194695	-0.0194695	0	0	0	0	0	0	0	0	0.000551738	0.000551738	0.000551738	0.000551738	0.000551738	0.000551738	0.000551738	0.000551738	0.00056799	0.00056799	0.00056799	0.00056799	0.00056799	0.00056799	0.00056799	0.00056799	0.000568016	0.000568016	0.000568016	0.000568016	0.000568016	0.000568016	0.000568016	0.000568016	0.00054744	0.00054744	0.00054744	0.00054744	0.00054744	0.00054744	0.00054744	0.00054744	0.00054743	0.00054743	0.00054743	0.00054743	0.00054743	0.00054743	0.00054743	0.00054743	0.00054743	0.00054743	0.00054743	0.00054743	0.00054743	0.00054743	0.00054743	0.00054743	0.00054743	0.00054743	0.00054743	0.00054743	0.00054743	0.00054743	0.00054743	0.00054743	0.00054743	0.00054743	0.00054743	0.00054743	0.00054743	0.00054743	0.00054743	0.00054743	0.00054743	0.00054743	0.00054743	0.00054743	0.00054743	0.00054743	0.00054743	0.00054743	0.174461	0.0566033	0.375228	-0.942169	-0.0287442	-0.322671	0.533156	0.239191	0.116936	0.662322	0.35751	-0.967836	-0.386674	-0.334588	0.633	0.237059	-0.0530761	0.424509	0.357896	-0.968027	-0.36875	-0.334694	0.632975	0.237057	-0.16412	0.418169	0.357886	-0.968029	-0.362583	-0.334697	0.632975	0.237057	-0.196326	0.359185	0.357887	-0.968029	-0.360181	-0.334697	0.632975	0.237057	-0.201273	0.396769	0.357887	-0.968029	-0.359191	-0.334697	0.632975	0.237057	-0.201871	0.313033	0.357887	-0.968029	-0.358773	-0.334697	0.632975	0.237057	-0.201941	0.311225	0.357887	-0.968029	-0.358596	-0.334697	0.632975	0.237057	-0.201949	0.0710003	0.380256	-0.968029	-0.35852	-0.334697	0.632975	0.237057	-0.127892	-0.222219	0.88933	-0.935356	-0.390291	-0.372586	0.617073	-1.2197	-0.0864564	-0.116976	0.660955	-0.901266	-0.375313	-0.453116	0.600121	-1.35237	-0.0325209	0.0634498	0.679401	-0.834952	-0.352589	-0.561936	0.564104	-1.32972	0.0784495	0.561131	0.657111	-0.589617	-0.278709	-0.521308	0.406699	-1.33129	0.387363	0.00424871	0.665751	-0.0469355	-0.0473413	0.0590331	0.0294105	-1.33117	-0.00582243	0.00457622	0.506969	-0.0392381	0.00728701	-0.669115	-0.163872	-1.33118	0.000506091	0.000542561	-0.208626	0.000409929	0.000482388	-0.0113861	-0.000445529	-0.559409	0.000629473	0.000643241	-0.000432767	0.000533692	0.000449346	-0.00018649	0.000296197	-0.508499	0.000627479	0.0006434	-0.000241977	0.000534024	0.000449351	-0.000131968	0.000297509	-0.41157	0.000627447	0.0006434	-0.000310214	0.000534032	0.000449351	-0.000132889	0.000297505	-0.413563	0.000627462	0.0006434	-0.000311021	0.000534032	0.000449351	-0.00013292	0.000297509	-0.805246	0.000411865	0.000501382	0.000304669	0.000698291	0.000518152	0.000721762	0.000547254	-1.35256	0.000590034	0.000501134	0.000302996	0.00069853	0.000518251	0.00072348	0.000547606	-0.826364	0.000590304	0.000501134	0.00030299	0.00069853	0.000518251	0.00072348	0.000547606	-0.0101265	0.000590304	0.000501134	0.000483102	0.00069853	0.000518251	0.00072348	0.000547606	0.000402705	0.000590304	0.000501134	0.000483228	0.00069853	0.000518251	0.00072348	0.000547606	0.000415239	0.000590304	0.000501134	0.000483228	0.00069853	0.000518251	0.00072348	0.000547606	0.000550567	0.000590304	0.000501134	0.000483228	0.00069853	0.000518251	0.00072348	0.000547606	0.000550966	0.000590304	0.000501134	0.000483228	0.00069853	0.000518251	0.00072348	0.000547606	0.000550966	0.000590304	0.000501134	0.000483228	0.00069853	0.000518251	0.00072348	0.000547606	0.000550966	0.000590304	0.000501134	0.000483228	0.00069853	0.000518251	0.00072348	0.000547606	0.000550966	0.000590304	0.000501134	0.000483228	0.00069853	0.000518251	0.00072348	0.000547606	0.000550966	0.000590304	0.000501134	0.000483228	0.00069853	0.000518251	0.00072348	0.000547606	0.000547767	0.000590304	0.000501134	0.000483228	0.00069853	0.000518251	0.00072348	0.000547606	0.000547606	0.000590304	0.000501134	0.000483228	0.00069853	0.000518251	0.00072348	0.000547606	0.000547606	0.000590304	0.000501134	0.000483228	0.00069853	0.000518251	0.00072348	0.000547606	0.000547606	0.000590304	0.000501134	0.000483228	0.00069853	0.000518251	0.00072348	0.000547606	0.000547606	0.000590304	0.000501134	0.000483228	0.00069853	0.000518251	0.00072348	0.000547606	0.000547606	0.000590304	0.000501134	0.000483228	0.00069853	0.000518251	0.00072348	0.000547606	0.000547606	0.000590304	0.000501134	0.000483228	0.00069853	0.000518251	0.00072348	0.000547606	0.000547606	0.000590304	0.000501134	0.000483228	0.00069853	0.000518251	0.00072348	0.000547606	0.000547606	0	0	0	0	0	0	0	0	-0.0729006	-0.0729006	-0.0729006	-0.0729006	-0.0729006	-0.0729006	-0.0729006	-0.0729006	-0.0729175	-0.0729175	-0.0729175	-0.0729175	-0.0729175	-0.0729175	-0.0729175	-0.0729175	-0.0729175	-0.0729175	-0.0729175	-0.0729175	-0.0729175	-0.0729175	-0.0729175	-0.0729175	-0.0730115	-0.0730115	-0.0730115	-0.0730115	-0.0730115	-0.0730115	-0.0730115	-0.0730115	-0.0730115	-0.0730115	-0.0730115	-0.0730115	-0.0730115	-0.0730115	-0.0730115	-0.0730115	-0.0730115	-0.0730115	-0.0730115	-0.0730115	-0.0730115	-0.0730115	-0.0730115	-0.0730115	-0.0730115	-0.0730115	-0.0730115	-0.0730115	-0.0730115	-0.0730115	-0.0730115	-0.0730115	-0.0730115	-0.0730115	-0.0730115	-0.0730115	-0.0730115	-0.0730115	-0.0730115	-0.0730115	-0.0730115	-0.0730115	-0.0730115	-0.0730115	-0.0730115	-0.0730115	-0.0730115	-0.0730115	-1.36128	-1.12317	-1.56211	-0.690891	-0.991732	-1.09258	-0.562696	-0.919554	-1.89524	-1.1031	-1.55001	-0.664064	-0.559342	-1.10334	-0.438574	-0.990084	-1.77419	-1.45442	-1.55028	-0.663932	-0.570611	-1.1032	-0.438675	-0.990087	-1.69727	-1.24794	-1.55027	-0.66393	-0.574885	-1.1032	-0.438675	-0.990087	-1.67495	-1.47071	-1.55027	-0.66393	-0.576549	-1.1032	-0.438675	-0.990087	-1.67153	-1.28012	-1.55027	-0.66393	-0.577235	-1.1032	-0.438675	-0.990087	-1.67111	-1.49655	-1.55027	-0.66393	-0.577525	-1.1032	-0.438675	-0.990087	-1.67107	-1.34983	-1.55027	-0.66393	-0.577648	-1.1032	-0.438675	-0.990087	-1.67106	-1.6668	-1.52083	-0.66393	-0.577701	-1.1032	-0.438675	-0.990087	-1.60065	-1.66857	-1.09649	-0.642356	-0.545622	-1.15369	-0.434395	-1.32123	-1.57222	-1.60067	-1.26071	-0.620037	-0.527094	-1.19336	-0.42348	-1.22355	-1.53524	-1.48761	-1.10871	-0.576177	-0.497889	-1.12204	-0.399674	-1.2392	-1.45927	-1.17409	-1.14399	-0.413	-0.40101	-0.889973	-0.294557	-1.23814	-1.25003	-0.164491	-1.10558	-0.0758381	-0.108707	-0.244283	-0.0689636	-1.23822	-0.00506355	-0.00894291	-1.11222	-0.0273124	-0.00624143	-0.459555	-0.115771	-1.23821	-0.0659898	-0.0726441	-0.310788	-0.0723732	-0.0727614	-0.00959874	-0.0725391	-1.40557	-0.0658925	-0.0726856	-0.0691219	-0.0724587	-0.0728083	-0.0664176	-0.0730127	-1.15935	-0.0658835	-0.0726857	-0.0670399	-0.072459	-0.0728083	-0.066723	-0.0730139	-1.18738	-0.0658835	-0.0726857	-0.0667456	-0.072459	-0.0728083	-0.066716	-0.0730139	-1.2047	-0.0658835	-0.0726857	-0.0667441	-0.072459	-0.0728083	-0.0667159	-0.0730139	-1.60184	-0.0724263	-0.0729339	-0.0732349	-0.0729361	-0.0730159	-0.0729821	-0.0730945	-1.19873	-0.0728621	-0.0729339	-0.073245	-0.0729363	-0.073016	-0.0729868	-0.0730948	-0.764973	-0.0728621	-0.0729339	-0.073245	-0.0729363	-0.073016	-0.0729868	-0.0730948	-0.0451901	-0.0728621	-0.0729339	-0.0729512	-0.0729363	-0.073016	-0.0729868	-0.0730948	-0.0728184	-0.0728621	-0.0729339	-0.0729512	-0.0729363	-0.073016	-0.0729868	-0.0730948	-0.0728163	-0.0728621	-0.0729339	-0.0729512	-0.0729363	-0.073016	-0.0729868	-0.0730948	-0.0730053	-0.0728621	-0.0729339	-0.0729512	-0.0729363	-0.073016	-0.0729868	-0.0730948	-0.0730054	-0.0728621	-0.0729339	-0.0729512	-0.0729363	-0.073016	-0.0729868	-0.0730948	-0.0730054	-0.0728621	-0.0729339	-0.0729512	-0.0729363	-0.073016	-0.0729868	-0.0730948	-0.0730054	-0.0728621	-0.0729339	-0.0729512	-0.0729363	-0.073016	-0.0729868	-0.0730948	-0.0730054	-0.0728621	-0.0729339	-0.0729512	-0.0729363	-0.073016	-0.0729868	-0.0730948	-0.0730054	-0.0728621	-0.0729339	-0.0729512	-0.0729363	-0.073016	-0.0729868	-0.0730948	-0.073095	-0.0728621	-0.0729339	-0.0729512	-0.0729363	-0.073016	-0.0729868	-0.0730948	-0.0730948	-0.0728621	-0.0729339	-0.0729512	-0.0729363	-0.073016	-0.0729868	-0.0730948	-0.0730948	-0.0728621	-0.0729339	-0.0729512	-0.0729363	-0.073016	-0.0729868	-0.0730948	-0.0730948	-0.0728621	-0.0729339	-0.0729512	-0.0729363	-0.073016	-0.0729868	-0.0730948	-0.0730948	-0.0728621	-0.0729339	-0.0729512	-0.0729363	-0.073016	-0.0729868	-0.0730948	-0.0730948	-0.0728621	-0.0729339	-0.0729512	-0.0729363	-0.073016	-0.0729868	-0.0730948	-0.0730948	-0.0728621	-0.0729339	-0.0729512	-0.0729363	-0.073016	-0.0729868	-0.0730948	-0.0730948	-0.0728621	-0.0729339	-0.0729512	-0.0729363	-0.073016	-0.0729868	-0.0730948	-0.0730948	0	0	0	0	0	0	0	0	-0.0369222	-0.0369222	-0.0369222	-0.0369222	-0.0369222	-0.0369222	-0.0369222	-0.0369222	-0.0369232	-0.0369232	-0.0369232	-0.0369232	-0.0369232	-0.0369232	-0.0369232	-0.0369232	-0.0369232	-0.0369232	-0.0369232	-0.0369232	-0.0369232	-0.0369232	-0.0369232	-0.0369232	-0.0369502	-0.0369502	-0.0369502	-0.0369502	-0.0369502	-0.0369502	-0.0369502	-0.0369502	-0.0369502	-0.0369502	-0.0369502	-0.0369502	-0.0369502	-0.0369502	-0.0369502	-0.0369502	-0.0369502	-0.0369502	-0.0369502	-0.0369502	-0.0369502	-0.0369502	-0.0369502	-0.0369502	-0.0369502	-0.0369502	-0.0369502	-0.0369502	-0.0369502	-0.0369502	-0.0369502	-0.0369502	-0.0369502	-0.0369502	-0.0369502	-0.0369502	-0.0369502	-0.0369502	-0.0369502	-0.0369502	-0.0369502	-0.0369502	-0.0369502	-0.0369502	-0.0369502	-0.0369502	-0.0369502	-0.0369502	-0.138759	-0.181098	-0.107526	-0.632078	-0.218223	-1.24269	-0.685775	-0.878696	-0.732076	0.168647	-0.0901071	-0.64235	-0.334391	-1.25179	-0.610526	-0.938606	-0.560023	-0.0331285	-0.0904798	-0.642167	-0.35429	-1.25182	-0.610556	-0.938608	-0.452999	0.0124341	-0.0904702	-0.642165	-0.360248	-1.25182	-0.610556	-0.938608	-0.421965	-0.069929	-0.0904704	-0.642165	-0.362566	-1.25182	-0.610556	-0.938608	-0.417187	-0.00585106	-0.0904704	-0.642165	-0.363521	-1.25182	-0.610556	-0.938608	-0.416609	-0.0989124	-0.0904704	-0.642165	-0.363924	-1.25182	-0.610556	-0.938608	-0.416542	-0.0651231	-0.0904704	-0.642165	-0.364096	-1.25182	-0.610556	-0.938608	-0.416534	-0.260205	-0.0734103	-0.642165	-0.364169	-1.25182	-0.610556	-0.938608	-0.344279	-0.414548	0.0889774	-0.621163	-0.325277	-1.26813	-0.598904	-1.03249	-0.316861	-0.345924	0.0236078	-0.599536	-0.313979	-1.27899	-0.582662	-0.981502	-0.281209	-0.239294	0.156171	-0.55698	-0.29621	-1.1799	-0.547854	-1.00329	-0.208056	0.0423322	0.106117	-0.398313	-0.237641	-0.938448	-0.396355	-1.00181	-0.0085544	-0.0563085	0.130372	-0.0577546	-0.060002	-0.234026	-0.0482848	-1.00192	-0.00404246	0.00073758	-0.534605	-0.0260715	-0.00628805	-0.443439	-0.111832	-1.00191	-0.0341209	-0.0368253	-0.194711	-0.0366133	-0.0368558	-0.00834966	-0.0369607	-1.43047	-0.0339444	-0.0367833	-0.0363829	-0.0366369	-0.0368712	-0.0345115	-0.0369151	-1.22091	-0.0339422	-0.0367833	-0.034851	-0.036637	-0.0368711	-0.0345557	-0.0369148	-1.2879	-0.0339422	-0.0367833	-0.0347602	-0.036637	-0.0368711	-0.0345528	-0.0369148	-1.30128	-0.0339422	-0.0367833	-0.0347601	-0.036637	-0.0368711	-0.0345528	-0.0369148	-1.50793	-0.0368418	-0.0370213	-0.0370855	-0.0368684	-0.0369614	-0.0368172	-0.0369096	-0.960056	-0.0369431	-0.0370215	-0.0370887	-0.0368685	-0.0369614	-0.0368168	-0.0369095	-0.781283	-0.0369432	-0.0370215	-0.0370887	-0.0368685	-0.0369614	-0.0368168	-0.0369095	-0.0303263	-0.0369432	-0.0370215	-0.0370358	-0.0368685	-0.0369614	-0.0368168	-0.0369095	-0.0368254	-0.0369432	-0.0370215	-0.0370358	-0.0368685	-0.0369614	-0.0368168	-0.0369095	-0.0368079	-0.0369432	-0.0370215	-0.0370358	-0.0368685	-0.0369614	-0.0368168	-0.0369095	-0.0368263	-0.0369432	-0.0370215	-0.0370358	-0.0368685	-0.0369614	-0.0368168	-0.0369095	-0.0368263	-0.0369432	-0.0370215	-0.0370358	-0.0368685	-0.0369614	-0.0368168	-0.0369095	-0.0368263	-0.0369432	-0.0370215	-0.0370358	-0.0368685	-0.0369614	-0.0368168	-0.0369095	-0.0368263	-0.0369432	-0.0370215	-0.0370358	-0.0368685	-0.0369614	-0.0368168	-0.0369095	-0.0368263	-0.0369432	-0.0370215	-0.0370358	-0.0368685	-0.0369614	-0.0368168	-0.0369095	-0.0368263	-0.0369432	-0.0370215	-0.0370358	-0.0368685	-0.0369614	-0.0368168	-0.0369095	-0.0369095	-0.0369432	-0.0370215	-0.0370358	-0.0368685	-0.0369614	-0.0368168	-0.0369095	-0.0369095	-0.0369432	-0.0370215	-0.0370358	-0.0368685	-0.0369614	-0.0368168	-0.0369095	-0.0369095	-0.0369432	-0.0370215	-0.0370358	-0.0368685	-0.0369614	-0.0368168	-0.0369095	-0.0369095	-0.0369432	-0.0370215	-0.0370358	-0.0368685	-0.0369614	-0.0368168	-0.0369095	-0.0369095	-0.0369432	-0.0370215	-0.0370358	-0.0368685	-0.0369614	-0.0368168	-0.0369095	-0.0369095	-0.0369432	-0.0370215	-0.0370358	-0.0368685	-0.0369614	-0.0368168	-0.0369095	-0.0369095	-0.0369432	-0.0370215	-0.0370358	-0.0368685	-0.0369614	-0.0368168	-0.0369095	-0.0369095	-0.0369432	-0.0370215	-0.0370358	-0.0368685	-0.0369614	-0.0368168	-0.0369095	-0.0369095	0	0	0	0	0	0	0	0	0.0645051	0.0645051	0.0645051	0.0645051	0.0645051	0.0645051	0.0645051	0.0645051	0.0645321	0.0645321	0.0645321	0.0645321	0.0645321	0.0645321	0.0645321	0.0645321	0.0645321	0.0645321	0.0645321	0.0645321	0.0645321	0.0645321	0.0645321	0.0645321	0.064583	0.064583	0.064583	0.064583	0.064583	0.064583	0.064583	0.064583	0.0645831	0.0645831	0.0645831	0.0645831	0.0645831	0.0645831	0.0645831	0.0645831	0.0645831	0.0645831	0.0645831	0.0645831	0.0645831	0.0645831	0.0645831	0.0645831	0.0645831	0.0645831	0.0645831	0.0645831	0.0645831	0.0645831	0.0645831	0.0645831	0.0645831	0.0645831	0.0645831	0.0645831	0.0645831	0.0645831	0.0645831	0.0645831	0.0645831	0.0645831	0.0645831	0.0645831	0.0645831	0.0645831	0.0645831	0.0645831	1.21744	0.270693	0.619019	0.779892	0.181617	1.74548	0.961112	0.760197	2.08178	0.785884	0.590955	0.760105	-0.190904	1.7579	0.99798	0.793461	1.8099	0.626196	0.591565	0.759806	-0.161501	1.75779	0.998126	0.793461	1.63486	1.01739	0.591549	0.759802	-0.15177	1.75778	0.998127	0.793461	1.5841	0.719858	0.591549	0.759802	-0.147981	1.75778	0.998127	0.793461	1.5763	1.00196	0.591549	0.759802	-0.146419	1.75778	0.998127	0.793461	1.57536	0.772787	0.591549	0.759802	-0.145761	1.75778	0.998127	0.793461	1.57525	1.04858	0.591549	0.759802	-0.14548	1.75778	0.998127	0.793461	1.57523	0.953192	0.603988	0.759802	-0.14536	1.75778	0.998127	0.793461	1.48358	1.50996	1.01926	0.735052	-0.190965	1.68291	0.976543	0.747883	1.4511	1.48786	0.834939	0.709723	-0.183511	1.62853	0.950179	0.573624	1.40887	1.36488	0.773196	0.659771	-0.168582	1.46783	0.893925	0.609245	1.32222	1.03427	0.771519	0.473276	-0.123518	1.18597	0.647941	0.606823	1.08581	0.156869	0.765658	0.0786633	0.0201619	0.206044	0.0842762	0.607004	0.0055452	0.00763222	0.918463	0.0311429	0.0118199	0.525338	0.133722	0.60699	0.0601043	0.0643657	-0.0723312	0.0640352	0.0644724	0.0109253	0.0640291	1.63706	0.0601103	0.0644229	0.0595004	0.0641202	0.0644825	0.0604565	0.0645546	1.56656	0.0601038	0.0644231	0.0611893	0.0641204	0.0644825	0.0607584	0.0645557	1.70201	0.0601037	0.0644231	0.0609563	0.0641205	0.0644825	0.0607535	0.0645557	1.7081	0.0601037	0.0644231	0.0609546	0.0641205	0.0644825	0.0607534	0.0645557	1.43545	0.064161	0.0645607	0.0649037	0.0644844	0.0646735	0.0645061	0.064585	0.56076	0.064449	0.0645606	0.0649121	0.0644845	0.0646736	0.0645088	0.0645851	0.984608	0.0644492	0.0645606	0.0649121	0.0644845	0.0646736	0.0645088	0.0645851	0.0407425	0.0644492	0.0645606	0.0646546	0.0644845	0.0646736	0.0645088	0.0645851	0.06434	0.0644492	0.0645606	0.0646545	0.0644845	0.0646736	0.0645088	0.0645851	0.0643269	0.0644492	0.0645606	0.0646545	0.0644845	0.0646736	0.0645088	0.0645851	0.0642788	0.0644492	0.0645606	0.0646545	0.0644845	0.0646736	0.0645088	0.0645851	0.0642789	0.0644492	0.0645606	0.0646545	0.0644845	0.0646736	0.0645088	0.0645851	0.0642789	0.0644492	0.0645606	0.0646545	0.0644845	0.0646736	0.0645088	0.0645851	0.0642789	0.0644492	0.0645606	0.0646545	0.0644845	0.0646736	0.0645088	0.0645851	0.0642789	0.0644492	0.0645606	0.0646545	0.0644845	0.0646736	0.0645088	0.0645851	0.0642789	0.0644492	0.0645606	0.0646545	0.0644845	0.0646736	0.0645088	0.0645851	0.0645851	0.0644492	0.0645606	0.0646545	0.0644845	0.0646736	0.0645088	0.0645851	0.0645851	0.0644492	0.0645606	0.0646545	0.0644845	0.0646736	0.0645088	0.0645851	0.0645851	0.0644492	0.0645606	0.0646545	0.0644845	0.0646736	0.0645088	0.0645851	0.0645851	0.0644492	0.0645606	0.0646545	0.0644845	0.0646736	0.0645088	0.0645851	0.0645851	0.0644492	0.0645606	0.0646545	0.0644845	0.0646736	0.0645088	0.0645851	0.0645851	0.0644492	0.0645606	0.0646545	0.0644845	0.0646736	0.0645088	0.0645851	0.0645851	0.0644492	0.0645606	0.0646545	0.0644845	0.0646736	0.0645088	0.0645851	0.0645851	0.0644492	0.0645606	0.0646545	0.0644845	0.0646736	0.0645088	0.0645851	0.0645851	0	0	0	0	0	0	0	0	0.00758732	0.00758732	0.00758732	0.00758732	0.00758732	0.00758732	0.00758732	0.00758732	0.00759189	0.00759189	0.00759189	0.00759189	0.00759189	0.00759189	0.00759189	0.00759189	0.00759189	0.00759189	0.00759189	0.00759189	0.00759189	0.00759189	0.00759189	0.00759189	0.00759565	0.00759565	0.00759565	0.00759565	0.00759565	0.00759565	0.00759565	0.00759565	0.00759566	0.00759566	0.00759566	0.00759566	0.00759566	0.00759566	0.00759566	0.00759566	0.00759566	0.00759566	0.00759566	0.00759566	0.00759566	0.00759566	0.00759566	0.00759566	0.00759566	0.00759566	0.00759566	0.00759566	0.00759566	0.00759566	0.00759566	0.00759566	0.00759566	0.00759566	0.00759566	0.00759566	0.00759566	0.00759566	0.00759566	0.00759566	0.00759566	0.00759566	0.00759566	0.00759566	0.00759566	0.00759566	0.00759566	0.00759566	0.236595	-0.304857	-0.355377	0.58034	-0.2885	0.624771	0.00213431	-0.18454	0.50412	-0.126487	-0.356757	0.585839	-0.250965	0.632851	0.0471975	-0.204028	0.492364	-0.312512	-0.356728	0.585825	-0.249185	0.632867	0.0472682	-0.204029	0.484084	0.0598046	-0.356729	0.585824	-0.248722	0.632867	0.0472683	-0.204029	0.481684	-0.230228	-0.356729	0.585824	-0.248542	0.632867	0.0472683	-0.204029	0.481315	0.0420653	-0.356729	0.585824	-0.248468	0.632867	0.0472683	-0.204029	0.48127	-0.187737	-0.356729	0.585824	-0.248437	0.632867	0.0472683	-0.204029	0.481265	0.0743497	-0.356729	0.585824	-0.248423	0.632867	0.0472683	-0.204029	0.481264	-0.0498803	-0.342986	0.585824	-0.248418	0.632867	0.0472683	-0.204029	0.426818	0.446365	-0.0954665	0.566178	-0.241358	0.574814	0.044961	0.341779	0.401755	0.423898	-0.193173	0.545873	-0.233257	0.558381	0.0436166	0.33545	0.369146	0.320082	-0.14996	0.506202	-0.217788	0.554728	0.0409065	0.337117	0.302123	0.0366587	-0.168275	0.358939	-0.169019	0.49254	0.0291734	0.337013	0.116872	0.0319232	-0.155215	0.0340218	-0.0203221	-0.0440277	0.00523685	0.337021	0.00376951	7.92598e-05	-0.171871	0.0238314	0.000565253	0.404936	0.10061	0.337021	0.00787458	0.00761666	-0.121205	0.00761186	0.00767034	0.00740602	0.00786852	0.493188	0.00790683	0.00760457	0.00606853	0.00757181	0.00767205	0.00819553	0.00771133	0.572146	0.00790711	0.00760458	0.00841301	0.00757168	0.00767204	0.00825751	0.00771116	0.589494	0.0079071	0.00760458	0.00841722	0.00757168	0.00767204	0.00825792	0.00771116	0.584369	0.0079071	0.00760458	0.00841696	0.00757168	0.00767204	0.00825791	0.00771116	0.376378	0.00761142	0.00760971	0.00782226	0.0075025	0.00766978	0.00750491	0.00757886	0.342064	0.00753601	0.0076097	0.00782438	0.00750241	0.00766977	0.00750437	0.00757869	0.595604	0.00753595	0.0076097	0.00782438	0.00750241	0.00766977	0.00750437	0.00757869	0.00821534	0.00753595	0.0076097	0.00767506	0.00750241	0.00766977	0.00750437	0.00757869	0.00760398	0.00753595	0.0076097	0.00767494	0.00750241	0.00766977	0.00750437	0.00757869	0.00759444	0.00753595	0.0076097	0.00767494	0.00750241	0.00766977	0.00750437	0.00757869	0.0074171	0.00753595	0.0076097	0.00767494	0.00750241	0.00766977	0.00750437	0.00757869	0.00741692	0.00753595	0.0076097	0.00767494	0.00750241	0.00766977	0.00750437	0.00757869	0.00741692	0.00753595	0.0076097	0.00767494	0.00750241	0.00766977	0.00750437	0.00757869	0.00741692	0.00753595	0.0076097	0.00767494	0.00750241	0.00766977	0.00750437	0.00757869	0.00741692	0.00753595	0.0076097	0.00767494	0.00750241	0.00766977	0.00750437	0.00757869	0.00741692	0.00753595	0.0076097	0.00767494	0.00750241	0.00766977	0.00750437	0.00757869	0.00757853	0.00753595	0.0076097	0.00767494	0.00750241	0.00766977	0.00750437	0.00757869	0.00757869	0.00753595	0.0076097	0.00767494	0.00750241	0.00766977	0.00750437	0.00757869	0.00757869	0.00753595	0.0076097	0.00767494	0.00750241	0.00766977	0.00750437	0.00757869	0.00757869	0.00753595	0.0076097	0.00767494	0.00750241	0.00766977	0.00750437	0.00757869	0.00757869	0.00753595	0.0076097	0.00767494	0.00750241	0.00766977	0.00750437	0.00757869	0.00757869	0.00753595	0.0076097	0.00767494	0.00750241	0.00766977	0.00750437	0.00757869	0.00757869	0.00753595	0.0076097	0.00767494	0.00750241	0.00766977	0.00750437	0.00757869	0.00757869	0.00753595	0.0076097	0.00767494	0.00750241	0.00766977	0.00750437	0.00757869	0.00757869	0	0	0	0	0	0	0	0	0.0557909	0.0557909	0.0557909	0.0557909	0.0557909	0.0557909	0.0557909	0.0557909	0.0557934	0.0557934	0.0557934	0.0557934	0.0557934	0.0557934	0.0557934	0.0557934	0.0557934	0.0557934	0.0557934	0.0557934	0.0557934	0.0557934	0.0557934	0.0557934	0.0558433	0.0558433	0.0558433	0.0558433	0.0558433	0.0558433	0.0558433	0.0558433	0.0558433	0.0558433	0.0558433	0.0558433	0.0558433	0.0558433	0.0558433	0.0558433	0.0558433	0.0558433	0.0558433	0.0558433	0.0558433	0.0558433	0.0558433	0.0558433	0.0558433	0.0558433	0.0558433	0.0558433	0.0558433	0.0558433	0.0558433	0.0558433	0.0558433	0.0558433	0.0558433	0.0558433	0.0558433	0.0558433	0.0558433	0.0558433	0.0558433	0.0558433	0.0558433	0.0558433	0.0558433	0.0558433	0.0558433	0.0558433	0.342274	0.557149	0.569663	0.688781	0.570809	1.47081	0.922143	1.30214	1.05696	0.0534388	0.547271	0.694123	0.616406	1.48096	0.787938	1.39551	0.834655	0.441588	0.547752	0.693887	0.641445	1.48097	0.787967	1.39551	0.696526	0.202166	0.54774	0.693884	0.649132	1.48097	0.787967	1.39551	0.65647	0.458391	0.54774	0.693884	0.652123	1.48097	0.787967	1.39551	0.650306	0.237747	0.54774	0.693884	0.653356	1.48097	0.787967	1.39551	0.64956	0.482733	0.54774	0.693884	0.653876	1.48097	0.787967	1.39551	0.649473	0.311815	0.54774	0.693884	0.654098	1.48097	0.787967	1.39551	0.649463	0.661276	0.515696	0.693884	0.654192	1.48097	0.787967	1.39551	0.568494	0.660473	0.131118	0.671386	0.599117	1.53373	0.774362	1.39146	0.538868	0.571382	0.284331	0.648219	0.578473	1.56256	0.753586	1.316	0.50035	0.457747	0.0782364	0.602549	0.544954	1.43322	0.708908	1.34412	0.421336	0.157802	0.152726	0.432127	0.435227	1.12106	0.514138	1.34221	0.206271	0.0877629	0.110814	0.0720429	0.102285	0.344791	0.0689607	1.34235	0.00450709	0.000776061	0.918189	0.0282229	0.00841285	0.479226	0.121321	1.34234	0.05095	0.0556126	0.346	0.0553091	0.0556529	0.00927246	0.0556759	1.81351	0.0507043	0.0555733	0.054999	0.0553676	0.0556806	0.0513925	0.0557618	1.48199	0.0506998	0.0555733	0.05184	0.0553678	0.0556806	0.0514812	0.0557617	1.55921	0.0506999	0.0555733	0.0516725	0.0553678	0.0556806	0.0514762	0.0557617	1.5807	0.0506999	0.0555733	0.0516722	0.0553678	0.0556806	0.0514762	0.0557617	1.99531	0.0555936	0.0559085	0.055967	0.0557634	0.0558295	0.0557099	0.0558177	1.28282	0.0558273	0.0559087	0.0559721	0.0557636	0.0558295	0.0557104	0.0558177	0.874076	0.0558275	0.0559087	0.0559721	0.0557636	0.0558295	0.0557104	0.0558177	0.0423418	0.0558275	0.0559087	0.0559044	0.0557636	0.0558295	0.0557104	0.0558177	0.055655	0.0558275	0.0559087	0.0559045	0.0557636	0.0558295	0.0557104	0.0558177	0.0556371	0.0558275	0.0559087	0.0559045	0.0557636	0.0558295	0.0557104	0.0558177	0.0557626	0.0558275	0.0559087	0.0559045	0.0557636	0.0558295	0.0557104	0.0558177	0.0557627	0.0558275	0.0559087	0.0559045	0.0557636	0.0558295	0.0557104	0.0558177	0.0557627	0.0558275	0.0559087	0.0559045	0.0557636	0.0558295	0.0557104	0.0558177	0.0557627	0.0558275	0.0559087	0.0559045	0.0557636	0.0558295	0.0557104	0.0558177	0.0557627	0.0558275	0.0559087	0.0559045	0.0557636	0.0558295	0.0557104	0.0558177	0.0557627	0.0558275	0.0559087	0.0559045	0.0557636	0.0558295	0.0557104	0.0558177	0.0558178	0.0558275	0.0559087	0.0559045	0.0557636	0.0558295	0.0557104	0.0558177	0.0558177	0.0558275	0.0559087	0.0559045	0.0557636	0.0558295	0.0557104	0.0558177	0.0558177	0.0558275	0.0559087	0.0559045	0.0557636	0.0558295	0.0557104	0.0558177	0.0558177	0.0558275	0.0559087	0.0559045	0.0557636	0.0558295	0.0557104	0.0558177	0.0558177	0.0558275	0.0559087	0.0559045	0.0557636	0.0558295	0.0557104	0.0558177	0.0558177	0.0558275	0.0559087	0.0559045	0.0557636	0.0558295	0.0557104	0.0558177	0.0558177	0.0558275	0.0559087	0.0559045	0.0557636	0.0558295	0.0557104	0.0558177	0.0558177	0.0558275	0.0559087	0.0559045	0.0557636	0.0558295	0.0557104	0.0558177	0.0558177	0	0	0	0	0	0	0	0	0.018469	0.018469	0.018469	0.018469	0.018469	0.018469	0.018469	0.018469	0.0184653	0.0184653	0.0184653	0.0184653	0.0184653	0.0184653	0.0184653	0.0184653	0.0184653	0.0184653	0.0184653	0.0184653	0.0184653	0.0184653	0.0184653	0.0184653	0.0184839	0.0184839	0.0184839	0.0184839	0.0184839	0.0184839	0.0184839	0.0184839	0.0184839	0.0184839	0.0184839	0.0184839	0.0184839	0.0184839	0.0184839	0.0184839	0.0184839	0.0184839	0.0184839	0.0184839	0.0184839	0.0184839	0.0184839	0.0184839	0.0184839	0.0184839	0.0184839	0.0184839	0.0184839	0.0184839	0.0184839	0.0184839	0.0184839	0.0184839	0.0184839	0.0184839	0.0184839	0.0184839	0.0184839	0.0184839	0.0184839	0.0184839	0.0184839	0.0184839	0.0184839	0.0184839	0.0184839	0.0184839	-0.190745	0.905089	1.07362	-0.857263	0.864008	-0.377158	0.622918	1.13069	-0.288277	0.408534	1.06007	-0.869792	0.744617	-0.388532	0.481474	1.21973	-0.425321	0.930292	1.06036	-0.869937	0.758937	-0.388578	0.481356	1.21974	-0.50973	0.102728	1.06035	-0.869939	0.763627	-0.388579	0.481356	1.21974	-0.534211	0.775204	1.06035	-0.869939	0.765453	-0.388579	0.481356	1.21974	-0.537977	0.151904	1.06035	-0.869939	0.766206	-0.388579	0.481356	1.21974	-0.538432	0.701799	1.06035	-0.869939	0.766524	-0.388579	0.481356	1.21974	-0.538485	0.118401	1.06035	-0.869939	0.766659	-0.388579	0.481356	1.21974	-0.538492	0.503131	1.02078	-0.869939	0.766717	-0.388579	0.481356	1.21974	-0.47004	-0.471657	0.437812	-0.84028	0.716251	-0.258037	0.474909	-0.0653387	-0.432784	-0.460934	0.663431	-0.80952	0.692265	-0.226222	0.462359	-0.122772	-0.384291	-0.29978	0.469199	-0.749709	0.648747	-0.313757	0.435115	-0.105547	-0.284514	0.14683	0.541085	-0.528344	0.509627	-0.36934	0.316099	-0.10674	-0.00643613	-0.00647485	0.494489	-0.0303795	0.0875718	0.289634	0.0356314	-0.106652	-0.00548344	0.0013079	0.946749	-0.0353596	0.0051537	-0.601535	-0.147717	-0.106659	0.0151073	0.018309	0.383127	0.0181184	0.0182226	-0.0105355	0.017688	0.0179996	0.0149322	0.0183293	0.0205868	0.0182502	0.0182294	0.0146357	0.0181763	-0.307898	0.0149286	0.0183293	0.0144831	0.0182506	0.0182295	0.014586	0.0181768	-0.277842	0.0149286	0.0183293	0.0143637	0.0182506	0.0182295	0.0145822	0.0181768	-0.256428	0.0149286	0.0183293	0.0143639	0.0182506	0.0182295	0.0145821	0.0181768	0.292157	0.0182795	0.0184843	0.018091	0.0186392	0.0183335	0.01861	0.018502	-0.154018	0.018591	0.0184844	0.0180898	0.0186395	0.0183335	0.0186117	0.0185024	-0.758534	0.0185913	0.0184844	0.0180898	0.0186395	0.0183335	0.0186117	0.0185024	0.00728999	0.0185913	0.0184844	0.0183579	0.0186395	0.0183335	0.0186117	0.0185024	0.0183324	0.0185913	0.0184844	0.0183581	0.0186395	0.0183335	0.0186117	0.0185024	0.0183424	0.0185913	0.0184844	0.0183581	0.0186395	0.0183335	0.0186117	0.0185024	0.0187697	0.0185913	0.0184844	0.0183581	0.0186395	0.0183335	0.0186117	0.0185024	0.0187702	0.0185913	0.0184844	0.0183581	0.0186395	0.0183335	0.0186117	0.0185024	0.0187702	0.0185913	0.0184844	0.0183581	0.0186395	0.0183335	0.0186117	0.0185024	0.0187702	0.0185913	0.0184844	0.0183581	0.0186395	0.0183335	0.0186117	0.0185024	0.0187702	0.0185913	0.0184844	0.0183581	0.0186395	0.0183335	0.0186117	0.0185024	0.0187702	0.0185913	0.0184844	0.0183581	0.0186395	0.0183335	0.0186117	0.0185024	0.0185028	0.0185913	0.0184844	0.0183581	0.0186395	0.0183335	0.0186117	0.0185024	0.0185024	0.0185913	0.0184844	0.0183581	0.0186395	0.0183335	0.0186117	0.0185024	0.0185024	0.0185913	0.0184844	0.0183581	0.0186395	0.0183335	0.0186117	0.0185024	0.0185024	0.0185913	0.0184844	0.0183581	0.0186395	0.0183335	0.0186117	0.0185024	0.0185024	0.0185913	0.0184844	0.0183581	0.0186395	0.0183335	0.0186117	0.0185024	0.0185024	0.0185913	0.0184844	0.0183581	0.0186395	0.0183335	0.0186117	0.0185024	0.0185024	0.0185913	0.0184844	0.0183581	0.0186395	0.0183335	0.0186117	0.0185024	0.0185024	0.0185913	0.0184844	0.0183581	0.0186395	0.0183335	0.0186117	0.0185024	0.0185024	0	0	0	0	0	0	0	0	0.00639578	0.00639578	0.00639578	0.00639578	0.00639578	0.00639578	0.00639578	0.00639578	0.00638837	0.00638837	0.00638837	0.00638837	0.00638837	0.00638837	0.00638837	0.00638837	0.00638835	0.00638835	0.00638835	0.00638835	0.00638835	0.00638835	0.00638835	0.00638835	0.00641062	0.00641062	0.00641062	0.00641062	0.00641062	0.00641062	0.00641062	0.00641062	0.00641063	0.00641063	0.00641063	0.00641063	0.00641063	0.00641063	0.00641063	0.00641063	0.00641063	0.00641063	0.00641063	0.00641063	0.00641063	0.00641063	0.00641063	0.00641063	0.00641063	0.00641063	0.00641063	0.00641063	0.00641063	0.00641063	0.00641063	0.00641063	0.00641063	0.00641063	0.00641063	0.00641063	0.00641063	0.00641063	0.00641063	0.00641063	0.00641063	0.00641063	0.00641063	0.00641063	0.00641063	0.00641063	0.00641063	0.00641063	0.051428	0.149263	0.0422568	0.51003	0.17453	0.172939	-0.266127	-0.0414873	0.0854139	-0.192451	0.0518243	0.519366	0.303315	0.179505	-0.339913	-0.0320408	0.176671	-0.000705063	0.051617	0.519468	0.293306	0.179541	-0.339896	-0.0320392	0.236297	-0.0689697	0.0516223	0.519469	0.289993	0.179542	-0.339896	-0.0320392	0.253589	0.0255251	0.0516222	0.519469	0.288704	0.179542	-0.339896	-0.0320392	0.256246	-0.0515212	0.0516222	0.519469	0.288172	0.179542	-0.339896	-0.0320392	0.256567	0.0477854	0.0516222	0.519469	0.287948	0.179542	-0.339896	-0.0320392	0.256605	-0.00183472	0.0516222	0.519469	0.287852	0.179542	-0.339896	-0.0320392	0.256609	0.179275	0.0344248	0.519469	0.287812	0.179542	-0.339896	-0.0320392	0.216866	0.272098	-0.329642	0.501992	0.302848	0.213901	-0.330528	0.75612	0.194623	0.211006	-0.171094	0.48374	0.291626	0.265844	-0.321307	0.821119	0.165669	0.114141	-0.199142	0.448227	0.274094	0.323905	-0.301801	0.80896	0.106092	-0.154457	-0.182761	0.31686	0.217071	0.29258	-0.216754	0.8098	-0.05988	0.0126624	-0.192947	0.028774	0.040147	-0.00915442	-0.010769	0.809738	0.0032297	-0.00129397	-0.144213	0.021098	-0.0037032	0.35918	0.0880214	0.809743	0.00561509	0.00636822	0.162195	0.0064196	0.00640946	0.00624085	0.00686743	0.352936	0.00553998	0.00632174	0.00665067	0.00636547	0.00643323	0.00599693	0.00653951	0.294263	0.00553997	0.00632166	0.00606469	0.00636532	0.00643323	0.00599789	0.00653897	0.237284	0.00553999	0.00632166	0.00606773	0.00636532	0.00643323	0.00599757	0.00653898	0.240556	0.00553998	0.00632166	0.00606802	0.00636532	0.00643323	0.00599758	0.00653897	0.527279	0.00641102	0.00641937	0.00654051	0.00633258	0.0064177	0.0063288	0.00642689	0.818375	0.00637402	0.0064195	0.00654236	0.00633248	0.00641766	0.00632859	0.00642677	0.443731	0.00637389	0.0064195	0.00654237	0.00633248	0.00641766	0.00632859	0.00642677	0.00891153	0.00637389	0.0064195	0.00642293	0.00633248	0.00641766	0.00632859	0.00642677	0.00647221	0.00637389	0.0064195	0.00642287	0.00633248	0.00641766	0.00632859	0.00642677	0.00646722	0.00637389	0.0064195	0.00642287	0.00633248	0.00641766	0.00632859	0.00642677	0.00643829	0.00637389	0.0064195	0.00642287	0.00633248	0.00641766	0.00632859	0.00642677	0.0064381	0.00637389	0.0064195	0.00642287	0.00633248	0.00641766	0.00632859	0.00642677	0.0064381	0.00637389	0.0064195	0.00642287	0.00633248	0.00641766	0.00632859	0.00642677	0.0064381	0.00637389	0.0064195	0.00642287	0.00633248	0.00641766	0.00632859	0.00642677	0.0064381	0.00637389	0.0064195	0.00642287	0.00633248	0.00641766	0.00632859	0.00642677	0.0064381	0.00637389	0.0064195	0.00642287	0.00633248	0.00641766	0.00632859	0.00642677	0.00642672	0.00637389	0.0064195	0.00642287	0.00633248	0.00641766	0.00632859	0.00642677	0.00642677	0.00637389	0.0064195	0.00642287	0.00633248	0.00641766	0.00632859	0.00642677	0.00642677	0.00637389	0.0064195	0.00642287	0.00633248	0.00641766	0.00632859	0.00642677	0.00642677	0.00637389	0.0064195	0.00642287	0.00633248	0.00641766	0.00632859	0.00642677	0.00642677	0.00637389	0.0064195	0.00642287	0.00633248	0.00641766	0.00632859	0.00642677	0.00642677	0.00637389	0.0064195	0.00642287	0.00633248	0.00641766	0.00632859	0.00642677	0.00642677	0.00637389	0.0064195	0.00642287	0.00633248	0.00641766	0.00632859	0.00642677	0.00642677	0.00637389	0.0064195	0.00642287	0.00633248	0.00641766	0.00632859	0.00642677	0.00642677	0	0	0	0	0	0	0	0	-0.0543596	-0.0543596	-0.0543596	-0.0543596	-0.0543596	-0.0543596	-0.0543596	-0.0543596	-0.0543692	-0.0543692	-0.0543692	-0.0543692	-0.0543692	-0.0543692	-0.0543692	-0.0543692	-0.0543692	-0.0543692	-0.0543692	-0.0543692	-0.0543692	-0.0543692	-0.0543692	-0.0543692	-0.054444	-0.054444	-0.054444	-0.054444	-0.054444	-0.054444	-0.054444	-0.054444	-0.054444	-0.054444	-0.054444	-0.054444	-0.054444	-0.054444	-0.054444	-0.054444	-0.054444	-0.054444	-0.054444	-0.054444	-0.054444	-0.054444	-0.054444	-0.054444	-0.054444	-0.054444	-0.054444	-0.054444	-0.054444	-0.054444	-0.054444	-0.054444	-0.054444	-0.054444	-0.054444	-0.054444	-0.054444	-0.054444	-0.054444	-0.054444	-0.054444	-0.054444	-0.054444	-0.054444	-0.054444	-0.054444	-0.054444	-0.054444	-1.03122	-0.692447	-0.913898	-0.941366	-0.623093	-1.05403	-0.235751	-0.501975	-1.50621	-0.593616	-0.910188	-0.930098	-0.410432	-1.06763	-0.137098	-0.544511	-1.46772	-0.840273	-0.910272	-0.930057	-0.413501	-1.06756	-0.137203	-0.544513	-1.44367	-0.825637	-0.91027	-0.930057	-0.414837	-1.06756	-0.137203	-0.544513	-1.4367	-0.897687	-0.91027	-0.930057	-0.415358	-1.06756	-0.137203	-0.544513	-1.43563	-0.847885	-0.91027	-0.930057	-0.415573	-1.06756	-0.137203	-0.544513	-1.4355	-0.943045	-0.91027	-0.930057	-0.415663	-1.06756	-0.137203	-0.544513	-1.43548	-0.931094	-0.91027	-0.930057	-0.415702	-1.06756	-0.137203	-0.544513	-1.43548	-1.17559	-0.888277	-0.930057	-0.415718	-1.06756	-0.137203	-0.544513	-1.34759	-1.42678	-0.534128	-0.899291	-0.405213	-1.09344	-0.138131	-1.37548	-1.30777	-1.3435	-0.678922	-0.867388	-0.390962	-1.13812	-0.135036	-1.34003	-1.25596	-1.1793	-0.584082	-0.804962	-0.369703	-1.11886	-0.128074	-1.3449	-1.14947	-0.725577	-0.607094	-0.573224	-0.298663	-0.926719	-0.096866	-1.34458	-0.854954	-0.128454	-0.582358	-0.0778948	-0.0826166	-0.136338	-0.0422083	-1.3446	-0.00646008	-0.00539307	-0.592034	-0.038022	-0.00249912	-0.64336	-0.16029	-1.3446	-0.0495307	-0.0541888	-0.232445	-0.0540344	-0.0543092	-0.0124007	-0.0544643	-1.29238	-0.0494457	-0.0541896	-0.0513325	-0.0540481	-0.0543525	-0.0501296	-0.0545564	-1.13597	-0.0494399	-0.0541896	-0.0506635	-0.0540481	-0.0543525	-0.0503593	-0.0545569	-1.13311	-0.0494398	-0.0541896	-0.0504716	-0.0540481	-0.0543525	-0.0503547	-0.0545569	-1.1439	-0.0494398	-0.0541896	-0.0504707	-0.0540481	-0.0543525	-0.0503546	-0.0545569	-1.45806	-0.0540615	-0.054401	-0.0547488	-0.0543181	-0.0544812	-0.0543489	-0.054501	-1.32525	-0.0543015	-0.0544011	-0.0547573	-0.0543181	-0.0544812	-0.0543517	-0.0545011	-0.962463	-0.0543015	-0.0544011	-0.0547573	-0.0543181	-0.0544812	-0.0543517	-0.0545011	-0.0374414	-0.0543015	-0.0544011	-0.0544414	-0.0543181	-0.0544812	-0.0543517	-0.0545011	-0.0543505	-0.0543015	-0.0544011	-0.0544413	-0.0543181	-0.0544812	-0.0543517	-0.0545011	-0.054343	-0.0543015	-0.0544011	-0.0544413	-0.0543181	-0.0544812	-0.0543517	-0.0545011	-0.0543807	-0.0543015	-0.0544011	-0.0544413	-0.0543181	-0.0544812	-0.0543517	-0.0545011	-0.0543806	-0.0543015	-0.0544011	-0.0544413	-0.0543181	-0.0544812	-0.0543517	-0.0545011	-0.0543806	-0.0543015	-0.0544011	-0.0544413	-0.0543181	-0.0544812	-0.0543517	-0.0545011	-0.0543806	-0.0543015	-0.0544011	-0.0544413	-0.0543181	-0.0544812	-0.0543517	-0.0545011	-0.0543806	-0.0543015	-0.0544011	-0.0544413	-0.0543181	-0.0544812	-0.0543517	-0.0545011	-0.0543806	-0.0543015	-0.0544011	-0.0544413	-0.0543181	-0.0544812	-0.0543517	-0.0545011	-0.0545011	-0.0543015	-0.0544011	-0.0544413	-0.0543181	-0.0544812	-0.0543517	-0.0545011	-0.0545011	-0.0543015	-0.0544011	-0.0544413	-0.0543181	-0.0544812	-0.0543517	-0.0545011	-0.0545011	-0.0543015	-0.0544011	-0.0544413	-0.0543181	-0.0544812	-0.0543517	-0.0545011	-0.0545011	-0.0543015	-0.0544011	-0.0544413	-0.0543181	-0.0544812	-0.0543517	-0.0545011	-0.0545011	-0.0543015	-0.0544011	-0.0544413	-0.0543181	-0.0544812	-0.0543517	-0.0545011	-0.0545011	-0.0543015	-0.0544011	-0.0544413	-0.0543181	-0.0544812	-0.0543517	-0.0545011	-0.0545011	-0.0543015	-0.0544011	-0.0544413	-0.0543181	-0.0544812	-0.0543517	-0.0545011	-0.0545011	-0.0543015	-0.0544011	-0.0544413	-0.0543181	-0.0544812	-0.0543517	-0.0545011	-0.0545011	0	0	0	0	0	0	0	0	-0.00248833	-0.00248833	-0.00248833	-0.00248833	-0.00248833	-0.00248833	-0.00248833	-0.00248833	-0.00249818	-0.00249818	-0.00249818	-0.00249818	-0.00249818	-0.00249818	-0.00249818	-0.00249818	-0.0024982	-0.0024982	-0.0024982	-0.0024982	-0.0024982	-0.0024982	-0.0024982	-0.0024982	-0.0025094	-0.0025094	-0.0025094	-0.0025094	-0.0025094	-0.0025094	-0.0025094	-0.0025094	-0.00250942	-0.00250942	-0.00250942	-0.00250942	-0.00250942	-0.00250942	-0.00250942	-0.00250942	-0.00250942	-0.00250942	-0.00250942	-0.00250942	-0.00250942	-0.00250942	-0.00250942	-0.00250942	-0.00250942	-0.00250942	-0.00250942	-0.00250942	-0.00250942	-0.00250942	-0.00250942	-0.00250942	-0.00250942	-0.00250942	-0.00250942	-0.00250942	-0.00250942	-0.00250942	-0.00250942	-0.00250942	-0.00250942	-0.00250942	-0.00250942	-0.00250942	-0.00250942	-0.00250942	-0.00250942	-0.00250942	-0.632293	0.395199	0.345502	-0.783609	0.420933	-0.416264	0.450976	0.809001	-0.770648	-0.126906	0.335377	-0.78083	0.52142	-0.427107	0.35442	0.872343	-0.873024	0.244129	0.335593	-0.780936	0.533046	-0.427082	0.354292	0.872346	-0.93514	-0.389941	0.335588	-0.780938	0.536501	-0.427081	0.354291	0.872346	-0.953152	0.118887	0.335588	-0.780938	0.537845	-0.427081	0.354291	0.872346	-0.955926	-0.354851	0.335588	-0.780938	0.538399	-0.427081	0.354291	0.872346	-0.956262	0.0564253	0.335588	-0.780938	0.538633	-0.427081	0.354291	0.872346	-0.956301	-0.390661	0.335588	-0.780938	0.538732	-0.427081	0.354291	0.872346	-0.956305	-0.124291	0.307847	-0.780938	0.538775	-0.427081	0.354291	0.872346	-0.893097	-0.898386	-0.0930988	-0.754479	0.500551	-0.329533	0.348552	-0.238486	-0.859634	-0.885587	0.0642263	-0.727034	0.483693	-0.310531	0.339074	-0.25646	-0.816077	-0.741779	-0.0757299	-0.673615	0.452352	-0.375628	0.318603	-0.243776	-0.726456	-0.33989	-0.0153162	-0.475863	0.352972	-0.3953	0.229712	-0.244657	-0.476575	-0.0525693	-0.0466824	-0.0376847	0.0505408	0.206208	0.0145652	-0.244592	-0.00525652	-0.00253842	0.49204	-0.0318727	0.0031505	-0.540312	-0.133096	-0.244597	-0.00345451	-0.00255201	0.265581	-0.00265622	-0.00265753	-0.00990985	-0.0029579	-0.141482	-0.00361345	-0.00256452	0.000598426	-0.00257676	-0.00266366	-0.00388443	-0.00276505	-0.377587	-0.00361359	-0.00256453	-0.00415906	-0.00257648	-0.00266364	-0.00402989	-0.00276514	-0.352028	-0.00361356	-0.00256453	-0.0041703	-0.00257648	-0.00266364	-0.00403117	-0.00276514	-0.337084	-0.00361356	-0.00256453	-0.00416963	-0.00257648	-0.00266364	-0.00403115	-0.00276514	0.0488384	-0.00248751	-0.0024625	-0.00287934	-0.00237712	-0.00263407	-0.00243125	-0.00253346	-0.278709	-0.00236848	-0.00246235	-0.00288322	-0.00237693	-0.00263408	-0.00243174	-0.0025333	-0.69902	-0.00236832	-0.00246235	-0.00288323	-0.00237693	-0.00263408	-0.00243174	-0.0025333	-0.00283686	-0.00236832	-0.00246235	-0.00257133	-0.00237693	-0.00263408	-0.00243174	-0.0025333	-0.00258842	-0.00236832	-0.00246235	-0.00257108	-0.00237693	-0.00263408	-0.00243174	-0.0025333	-0.00258385	-0.00236832	-0.00246235	-0.00257108	-0.00237693	-0.00263408	-0.00243174	-0.0025333	-0.00229411	-0.00236832	-0.00246235	-0.00257108	-0.00237693	-0.00263408	-0.00243174	-0.0025333	-0.00229377	-0.00236832	-0.00246235	-0.00257108	-0.00237693	-0.00263408	-0.00243174	-0.0025333	-0.00229377	-0.00236832	-0.00246235	-0.00257108	-0.00237693	-0.00263408	-0.00243174	-0.0025333	-0.00229377	-0.00236832	-0.00246235	-0.00257108	-0.00237693	-0.00263408	-0.00243174	-0.0025333	-0.00229377	-0.00236832	-0.00246235	-0.00257108	-0.00237693	-0.00263408	-0.00243174	-0.0025333	-0.00229377	-0.00236832	-0.00246235	-0.00257108	-0.00237693	-0.00263408	-0.00243174	-0.0025333	-0.00253306	-0.00236832	-0.00246235	-0.00257108	-0.00237693	-0.00263408	-0.00243174	-0.0025333	-0.0025333	-0.00236832	-0.00246235	-0.00257108	-0.00237693	-0.00263408	-0.00243174	-0.0025333	-0.0025333	-0.00236832	-0.00246235	-0.00257108	-0.00237693	-0.00263408	-0.00243174	-0.0025333	-0.0025333	-0.00236832	-0.00246235	-0.00257108	-0.00237693	-0.00263408	-0.00243174	-0.0025333	-0.0025333	-0.00236832	-0.00246235	-0.00257108	-0.00237693	-0.00263408	-0.00243174	-0.0025333	-0.0025333	-0.00236832	-0.00246235	-0.00257108	-0.00237693	-0.00263408	-0.00243174	-0.0025333	-0.0025333	-0.00236832	-0.00246235	-0.00257108	-0.00237693	-0.00263408	-0.00243174	-0.0025333	-0.0025333	-0.00236832	-0.00246235	-0.00257108	-0.00237693	-0.00263408	-0.00243174	-0.0025333	-0.0025333	0	0	0	0	0	0	0	0	0.00220843	0.00220843	0.00220843	0.00220843	0.00220843	0.00220843	0.00220843	0.00220843	0.00220289	0.00220289	0.00220289	0.00220289	0.00220289	0.00220289	0.00220289	0.00220289	0.00220289	0.00220289	0.00220289	0.00220289	0.00220289	0.00220289	0.00220289	0.00220289	0.00225966	0.00225966	0.00225966	0.00225966	0.00225966	0.00225966	0.00225966	0.00225966	0.00225968	0.00225968	0.00225968	0.00225968	0.00225968	0.00225968	0.00225968	0.00225968	0.00225968	0.00225968	0.00225968	0.00225968	0.00225968	0.00225968	0.00225968	0.00225968	0.00225968	0.00225968	0.00225968	0.00225968	0.00225968	0.00225968	0.00225968	0.00225968	0.00225968	0.00225968	0.00225968	0.00225968	0.00225968	0.00225968	0.00225968	0.00225968	0.00225968	0.00225968	0.00225968	0.00225968	0.00225968	0.00225968	0.00225968	0.00225968	0.498439	1.31577	1.6931	-0.65871	1.17303	-1.62991	-0.786842	-0.169473	-0.27758	1.02087	1.72046	-0.689848	0.795254	-1.63927	-0.95172	-0.148199	-0.0156977	1.58116	1.71988	-0.689563	0.762874	-1.6394	-0.951782	-0.148196	0.151166	0.761977	1.7199	-0.68956	0.753583	-1.6394	-0.951782	-0.148196	0.199543	1.43742	1.7199	-0.68956	0.749969	-1.6394	-0.951782	-0.148196	0.206992	0.81461	1.7199	-0.68956	0.74848	-1.6394	-0.951782	-0.148196	0.207894	1.37421	1.7199	-0.68956	0.747851	-1.6394	-0.951782	-0.148196	0.207999	0.796797	1.7199	-0.68956	0.747584	-1.6394	-0.951782	-0.148196	0.208011	1.2208	1.67491	-0.68956	0.747469	-1.6394	-0.951782	-0.148196	0.292164	0.287647	0.691934	-0.666668	0.779577	-1.48054	-0.924598	0.0135363	0.321554	0.28787	1.09415	-0.643359	0.752435	-1.37258	-0.898344	0.0965212	0.359749	0.398429	1.04117	-0.597442	0.705162	-1.22154	-0.842998	0.0625476	0.438048	0.679383	1.05519	-0.425812	0.553632	-1.01843	-0.603158	0.0648583	0.64998	0.0119127	1.0225	-0.0400218	0.0889528	-0.0520587	-0.0323622	0.0646863	-0.00386936	0.00590381	0.26619	-0.0277998	-0.00889697	-0.475469	-0.120563	0.0646991	-0.000835819	0.00205622	0.391378	0.00219602	0.00206362	-0.00851324	0.00198713	-1.1883	-0.000830865	0.00210437	0.00299088	0.00223183	0.00210547	-0.00109547	0.00226568	-1.31242	-0.000835279	0.00210432	-0.00135355	0.00223192	0.0021055	-0.00102861	0.00226657	-1.477	-0.000835275	0.00210432	-0.00146124	0.0022319	0.0021055	-0.00103136	0.00226658	-1.46832	-0.000835272	0.00210432	-0.00146141	0.0022319	0.0021055	-0.00103138	0.00226657	-0.725329	0.00193384	0.00209747	0.00202505	0.00237151	0.00213023	0.00246255	0.00242247	0.0906296	0.00221419	0.0020974	0.00202714	0.00237158	0.00213028	0.00246742	0.002423	-0.901811	0.00221411	0.0020974	0.00202713	0.00237158	0.00213028	0.00246742	0.002423	-0.00807275	0.00221411	0.0020974	0.00198412	0.00237158	0.00213028	0.00246742	0.002423	0.00233627	0.00221411	0.0020974	0.00198421	0.00237158	0.00213028	0.00246742	0.002423	0.00236732	0.00221411	0.0020974	0.00198421	0.00237158	0.00213028	0.00246742	0.002423	0.00275383	0.00221411	0.0020974	0.00198421	0.00237158	0.00213028	0.00246742	0.002423	0.00275397	0.00221411	0.0020974	0.00198421	0.00237158	0.00213028	0.00246742	0.002423	0.00275397	0.00221411	0.0020974	0.00198421	0.00237158	0.00213028	0.00246742	0.002423	0.00275397	0.00221411	0.0020974	0.00198421	0.00237158	0.00213028	0.00246742	0.002423	0.00275397	0.00221411	0.0020974	0.00198421	0.00237158	0.00213028	0.00246742	0.002423	0.00275397	0.00221411	0.0020974	0.00198421	0.00237158	0.00213028	0.00246742	0.002423	0.00242335	0.00221411	0.0020974	0.00198421	0.00237158	0.00213028	0.00246742	0.002423	0.002423	0.00221411	0.0020974	0.00198421	0.00237158	0.00213028	0.00246742	0.002423	0.002423	0.00221411	0.0020974	0.00198421	0.00237158	0.00213028	0.00246742	0.002423	0.002423	0.00221411	0.0020974	0.00198421	0.00237158	0.00213028	0.00246742	0.002423	0.002423	0.00221411	0.0020974	0.00198421	0.00237158	0.00213028	0.00246742	0.002423	0.002423	0.00221411	0.0020974	0.00198421	0.00237158	0.00213028	0.00246742	0.002423	0.002423	0.00221411	0.0020974	0.00198421	0.00237158	0.00213028	0.00246742	0.002423	0.002423	0.00221411	0.0020974	0.00198421	0.00237158	0.00213028	0.00246742	0.002423	0.002423	0	0	0	0	0	0	0	0	-0.00133378	-0.00133378	-0.00133378	-0.00133378	-0.00133378	-0.00133378	-0.00133378	-0.00133378	-0.00133936	-0.00133936	-0.00133936	-0.00133936	-0.00133936	-0.00133936	-0.00133936	-0.00133936	-0.00133937	-0.00133937	-0.00133937	-0.00133937	-0.00133937	-0.00133937	-0.00133937	-0.00133937	-0.00138531	-0.00138531	-0.00138531	-0.00138531	-0.00138531	-0.00138531	-0.00138531	-0.00138531	-0.00138535	-0.00138535	-0.00138535	-0.00138535	-0.00138535	-0.00138535	-0.00138535	-0.00138535	-0.00138535	-0.00138535	-0.00138535	-0.00138535	-0.00138535	-0.00138535	-0.00138535	-0.00138535	-0.00138535	-0.00138535	-0.00138535	-0.00138535	-0.00138535	-0.00138535	-0.00138535	-0.00138535	-0.00138535	-0.00138535	-0.00138535	-0.00138535	-0.00138535	-0.00138535	-0.00138535	-0.00138535	-0.00138535	-0.00138535	-0.00138535	-0.00138535	-0.00138535	-0.00138535	-0.00138535	-0.00138535	-0.867553	-0.654617	-1.01482	0.0367596	-0.516938	0.990403	0.89891	0.772862	-0.361987	-0.941227	-1.04149	0.0656413	-0.109497	0.990969	0.927649	0.810194	-0.621778	-1.02206	-1.04093	0.0653639	-0.0778609	0.991098	0.927601	0.810193	-0.784394	-0.913898	-1.04094	0.0653602	-0.0688075	0.991101	0.927601	0.810193	-0.831541	-1.00289	-1.04094	0.0653602	-0.0652859	0.991102	0.927601	0.810193	-0.838802	-0.92147	-1.04094	0.0653602	-0.0638341	0.991102	0.927601	0.810193	-0.839682	-0.997149	-1.04094	0.0653602	-0.0632219	0.991102	0.927601	0.810193	-0.839784	-0.921475	-1.04094	0.0653602	-0.0629611	0.991102	0.927601	0.810193	-0.839796	-0.983446	-1.03334	0.0653602	-0.0628497	0.991102	0.927601	0.810193	-0.866549	-0.850905	-0.698299	0.0635538	-0.114237	0.955959	0.90457	0.0257809	-0.869223	-0.858897	-0.838091	0.0619832	-0.109996	0.902546	0.879183	-0.0350476	-0.872657	-0.858463	-0.917966	0.0585006	-0.103591	0.749424	0.825286	-0.00191472	-0.879496	-0.834877	-0.87561	0.0443523	-0.0824568	0.565322	0.591715	-0.00417905	-0.893553	-0.0464208	-0.878503	0.00977617	-0.0163433	0.204357	0.0341735	-0.00401092	-0.000231816	-0.00691856	0.153227	0.00237284	0.00840653	0.0438985	0.0133722	-0.00402331	-1.71526e-05	-0.00127629	-0.0427499	-0.00145531	-0.00135366	0.000553074	-0.00140435	0.921138	-0.000170299	-0.00133671	0.000571159	-0.00143455	-0.00138387	-4.63135e-05	-0.00155725	0.81017	-0.000167058	-0.00133671	-4.1411e-05	-0.00143443	-0.00138388	-0.000211957	-0.00155817	0.942198	-0.000167026	-0.00133671	3.19423e-05	-0.00143442	-0.00138388	-0.000210985	-0.00155817	0.948472	-0.000167034	-0.00133671	3.26843e-05	-0.00143442	-0.00138388	-0.000210956	-0.00155817	0.765319	-0.00111903	-0.00121997	-0.00145987	-0.00138941	-0.0013824	-0.0015041	-0.00152567	-0.0492225	-0.00124901	-0.00121976	-0.00146398	-0.00138934	-0.00138246	-0.0015083	-0.00152598	0.274585	-0.00124886	-0.00121976	-0.00146398	-0.00138934	-0.00138246	-0.0015083	-0.00152598	0.00689026	-0.00124886	-0.00121976	-0.0012178	-0.00138934	-0.00138246	-0.0015083	-0.00152598	-0.00149167	-0.00124886	-0.00121976	-0.00121768	-0.00138934	-0.00138246	-0.0015083	-0.00152598	-0.00151356	-0.00124886	-0.00121976	-0.00121768	-0.00138934	-0.00138246	-0.0015083	-0.00152598	-0.00158903	-0.00124886	-0.00121976	-0.00121768	-0.00138934	-0.00138246	-0.0015083	-0.00152598	-0.00158891	-0.00124886	-0.00121976	-0.00121768	-0.00138934	-0.00138246	-0.0015083	-0.00152598	-0.00158891	-0.00124886	-0.00121976	-0.00121768	-0.00138934	-0.00138246	-0.0015083	-0.00152598	-0.00158891	-0.00124886	-0.00121976	-0.00121768	-0.00138934	-0.00138246	-0.0015083	-0.00152598	-0.00158891	-0.00124886	-0.00121976	-0.00121768	-0.00138934	-0.00138246	-0.0015083	-0.00152598	-0.00158891	-0.00124886	-0.00121976	-0.00121768	-0.00138934	-0.00138246	-0.0015083	-0.00152598	-0.00152607	-0.00124886	-0.00121976	-0.00121768	-0.00138934	-0.00138246	-0.0015083	-0.00152598	-0.00152598	-0.00124886	-0.00121976	-0.00121768	-0.00138934	-0.00138246	-0.0015083	-0.00152598	-0.00152598	-0.00124886	-0.00121976	-0.00121768	-0.00138934	-0.00138246	-0.0015083	-0.00152598	-0.00152598	-0.00124886	-0.00121976	-0.00121768	-0.00138934	-0.00138246	-0.0015083	-0.00152598	-0.00152598	-0.00124886	-0.00121976	-0.00121768	-0.00138934	-0.00138246	-0.0015083	-0.00152598	-0.00152598	-0.00124886	-0.00121976	-0.00121768	-0.00138934	-0.00138246	-0.0015083	-0.00152598	-0.00152598	-0.00124886	-0.00121976	-0.00121768	-0.00138934	-0.00138246	-0.0015083	-0.00152598	-0.00152598	-0.00124886	-0.00121976	-0.00121768	-0.00138934	-0.00138246	-0.0015083	-0.00152598	-0.00152598	0	0	0	0	0	0	0	0	-0.0461279	-0.0461279	-0.0461279	-0.0461279	-0.0461279	-0.0461279	-0.0461279	-0.0461279	-0.0461379	-0.0461379	-0.0461379	-0.0461379	-0.0461379	-0.0461379	-0.0461379	-0.0461379	-0.0461379	-0.0461379	-0.0461379	-0.0461379	-0.0461379	-0.0461379	-0.0461379	-0.0461379	-0.0461948	-0.0461948	-0.0461948	-0.0461948	-0.0461948	-0.0461948	-0.0461948	-0.0461948	-0.0461948	-0.0461948	-0.0461948	-0.0461948	-0.0461948	-0.0461948	-0.0461948	-0.0461948	-0.0461948	-0.0461948	-0.0461948	-0.0461948	-0.0461948	-0.0461948	-0.0461948	-0.0461948	-0.0461948	-0.0461948	-0.0461948	-0.0461948	-0.0461948	-0.0461948	-0.0461948	-0.0461948	-0.0461948	-0.0461948	-0.0461948	-0.0461948	-0.0461948	-0.0461948	-0.0461948	-0.0461948	-0.0461948	-0.0461948	-0.0461948	-0.0461948	-0.0461948	-0.0461948	-0.0461948	-0.0461948	-0.769811	-0.777566	-1.06156	-0.274001	-0.694903	-0.622977	-0.460756	-0.731346	-1.08926	-0.706937	-1.05126	-0.256371	-0.42172	-0.627585	-0.370881	-0.786579	-0.986364	-0.978892	-1.05148	-0.256259	-0.431779	-0.627496	-0.370924	-0.786581	-0.921321	-0.746703	-1.05148	-0.256258	-0.435393	-0.627494	-0.370924	-0.786581	-0.902453	-0.966549	-1.05148	-0.256258	-0.4368	-0.627494	-0.370924	-0.786581	-0.899555	-0.771805	-1.05148	-0.256258	-0.43738	-0.627494	-0.370924	-0.786581	-0.899204	-0.97106	-1.05148	-0.256258	-0.437625	-0.627494	-0.370924	-0.786581	-0.899163	-0.806737	-1.05148	-0.256258	-0.437729	-0.627494	-0.370924	-0.786581	-0.899159	-1.04013	-1.02933	-0.256258	-0.437774	-0.627494	-0.370924	-0.786581	-0.867444	-0.905805	-0.71993	-0.24816	-0.409452	-0.673292	-0.36641	-0.750354	-0.856475	-0.869191	-0.838539	-0.239809	-0.39565	-0.697645	-0.357006	-0.678811	-0.842211	-0.828057	-0.719586	-0.223283	-0.373094	-0.635866	-0.33658	-0.692049	-0.812943	-0.714505	-0.750993	-0.161573	-0.298933	-0.485269	-0.246729	-0.691149	-0.732999	-0.0964517	-0.721865	-0.0403434	-0.0751586	-0.19269	-0.0478656	-0.691216	-0.00213083	-0.00546013	-0.811661	-0.0106061	-0.00486713	-0.177445	-0.0454086	-0.691211	-0.0415722	-0.0459542	-0.230882	-0.0457576	-0.046009	-0.00403905	-0.0457774	-0.855288	-0.0414893	-0.0459827	-0.0441772	-0.0458305	-0.0460363	-0.0417454	-0.0461425	-0.662167	-0.0414835	-0.0459828	-0.0420962	-0.0458307	-0.0460363	-0.0419184	-0.0461433	-0.689363	-0.0414835	-0.0459828	-0.0419041	-0.0458307	-0.0460363	-0.0419137	-0.0461433	-0.702744	-0.0414835	-0.0459828	-0.0419033	-0.0458307	-0.0460363	-0.0419136	-0.0461433	-0.998701	-0.0458206	-0.0461518	-0.0462671	-0.0461745	-0.0461765	-0.0461955	-0.046243	-0.65933	-0.0461247	-0.0461519	-0.0462728	-0.0461747	-0.0461766	-0.0461985	-0.0462432	-0.341529	-0.0461248	-0.0461519	-0.0462728	-0.0461747	-0.0461766	-0.0461985	-0.0462432	-0.0279701	-0.0461248	-0.0461519	-0.0461447	-0.0461747	-0.0461766	-0.0461985	-0.0462432	-0.0460518	-0.0461248	-0.0461519	-0.0461448	-0.0461747	-0.0461766	-0.0461985	-0.0462432	-0.0460517	-0.0461248	-0.0461519	-0.0461448	-0.0461747	-0.0461766	-0.0461985	-0.0462432	-0.0462239	-0.0461248	-0.0461519	-0.0461448	-0.0461747	-0.0461766	-0.0461985	-0.0462432	-0.046224	-0.0461248	-0.0461519	-0.0461448	-0.0461747	-0.0461766	-0.0461985	-0.0462432	-0.046224	-0.0461248	-0.0461519	-0.0461448	-0.0461747	-0.0461766	-0.0461985	-0.0462432	-0.046224	-0.0461248	-0.0461519	-0.0461448	-0.0461747	-0.0461766	-0.0461985	-0.0462432	-0.046224	-0.0461248	-0.0461519	-0.0461448	-0.0461747	-0.0461766	-0.0461985	-0.0462432	-0.046224	-0.0461248	-0.0461519	-0.0461448	-0.0461747	-0.0461766	-0.0461985	-0.0462432	-0.0462434	-0.0461248	-0.0461519	-0.0461448	-0.0461747	-0.0461766	-0.0461985	-0.0462432	-0.0462432	-0.0461248	-0.0461519	-0.0461448	-0.0461747	-0.0461766	-0.0461985	-0.0462432	-0.0462432	-0.0461248	-0.0461519	-0.0461448	-0.0461747	-0.0461766	-0.0461985	-0.0462432	-0.0462432	-0.0461248	-0.0461519	-0.0461448	-0.0461747	-0.0461766	-0.0461985	-0.0462432	-0.0462432	-0.0461248	-0.0461519	-0.0461448	-0.0461747	-0.0461766	-0.0461985	-0.0462432	-0.0462432	-0.0461248	-0.0461519	-0.0461448	-0.0461747	-0.0461766	-0.0461985	-0.0462432	-0.0462432	-0.0461248	-0.0461519	-0.0461448	-0.0461747	-0.0461766	-0.0461985	-0.0462432	-0.0462432	-0.0461248	-0.0461519	-0.0461448	-0.0461747	-0.0461766	-0.0461985	-0.0462432	-0.0462432	0	0	0	0	0	0	0	0	0.00708077	0.00708077	0.00708077	0.00708077	0.00708077	0.00708077	0.00708077	0.00708077	0.00710122	0.00710122	0.00710122	0.00710122	0.00710122	0.00710122	0.00710122	0.00710122	0.00710125	0.00710125	0.00710125	0.00710125	0.00710125	0.00710125	0.00710125	0.00710125	0.00709442	0.00709442	0.00709442	0.00709442	0.00709442	0.00709442	0.00709442	0.00709442	0.00709442	0.00709442	0.00709442	0.00709442	0.00709442	0.00709442	0.00709442	0.00709442	0.00709442	0.00709442	0.00709442	0.00709442	0.00709442	0.00709442	0.00709442	0.00709442	0.00709442	0.00709442	0.00709442	0.00709442	0.00709442	0.00709442	0.00709442	0.00709442	0.00709442	0.00709442	0.00709442	0.00709442	0.00709442	0.00709442	0.00709442	0.00709442	0.00709442	0.00709442	0.00709442	0.00709442	0.00709442	0.00709442	0.00709442	0.00709442	0.493378	0.142193	0.550408	-0.770805	0.0252976	-0.265299	0.419975	0.0936726	0.452446	0.887708	0.535771	-0.802757	-0.436861	-0.274723	0.52736	0.081788	0.312935	0.611694	0.536093	-0.802915	-0.422853	-0.274861	0.527371	0.0817857	0.220402	0.694454	0.536085	-0.802917	-0.417717	-0.274864	0.527371	0.0817857	0.193562	0.567089	0.536085	-0.802917	-0.415716	-0.274864	0.527371	0.0817857	0.189443	0.669379	0.536085	-0.802917	-0.414891	-0.274864	0.527371	0.0817857	0.188945	0.532724	0.536085	-0.802917	-0.414543	-0.274864	0.527371	0.0817857	0.188887	0.593781	0.536085	-0.802917	-0.414395	-0.274864	0.527371	0.0817857	0.18888	0.329903	0.56102	-0.802917	-0.414332	-0.274864	0.527371	0.0817857	0.250256	0.158296	1.08972	-0.775807	-0.437367	-0.324137	0.51406	-1.10405	0.284604	0.259316	0.85352	-0.747509	-0.420806	-0.401771	0.500056	-1.23883	0.329311	0.408892	0.893936	-0.69246	-0.394703	-0.491969	0.470311	-1.21997	0.421282	0.818135	0.85852	-0.488768	-0.310489	-0.44699	0.339926	-1.22127	0.676913	0.0320744	0.870347	-0.0360807	-0.0474721	0.0219544	0.0296951	-1.22118	-0.00457656	0.0065888	0.504963	-0.032445	0.00656715	-0.554712	-0.135713	-1.22118	0.00651856	0.00705648	-0.233708	0.00693542	0.00703142	-0.00914349	0.00612076	-0.526737	0.00668205	0.00717163	0.00500245	0.00705276	0.00700546	0.00592415	0.00690085	-0.439786	0.00667898	0.0071718	0.00596784	0.00705306	0.00700547	0.00604839	0.0069024	-0.355912	0.00667894	0.0071718	0.00586856	0.00705306	0.00700547	0.00604701	0.0069024	-0.359937	0.00667895	0.0071718	0.00586742	0.00705306	0.00700547	0.00604696	0.0069024	-0.782747	0.00687688	0.00701558	0.0069389	0.00721925	0.00708739	0.00726859	0.00711949	-1.23552	0.00708637	0.00701527	0.00693913	0.00721948	0.0070875	0.00727125	0.00711988	-0.685301	0.00708662	0.00701527	0.00693913	0.00721948	0.0070875	0.00727125	0.00711988	-0.00689855	0.00708662	0.00701527	0.00701805	0.00721948	0.0070875	0.00727125	0.00711988	0.00695532	0.00708662	0.00701527	0.00701812	0.00721948	0.0070875	0.00727125	0.00711988	0.00696938	0.00708662	0.00701527	0.00701812	0.00721948	0.0070875	0.00727125	0.00711988	0.00707787	0.00708662	0.00701527	0.00701812	0.00721948	0.0070875	0.00727125	0.00711988	0.00707822	0.00708662	0.00701527	0.00701812	0.00721948	0.0070875	0.00727125	0.00711988	0.00707822	0.00708662	0.00701527	0.00701812	0.00721948	0.0070875	0.00727125	0.00711988	0.00707822	0.00708662	0.00701527	0.00701812	0.00721948	0.0070875	0.00727125	0.00711988	0.00707822	0.00708662	0.00701527	0.00701812	0.00721948	0.0070875	0.00727125	0.00711988	0.00707822	0.00708662	0.00701527	0.00701812	0.00721948	0.0070875	0.00727125	0.00711988	0.00712002	0.00708662	0.00701527	0.00701812	0.00721948	0.0070875	0.00727125	0.00711988	0.00711988	0.00708662	0.00701527	0.00701812	0.00721948	0.0070875	0.00727125	0.00711988	0.00711988	0.00708662	0.00701527	0.00701812	0.00721948	0.0070875	0.00727125	0.00711988	0.00711988	0.00708662	0.00701527	0.00701812	0.00721948	0.0070875	0.00727125	0.00711988	0.00711988	0.00708662	0.00701527	0.00701812	0.00721948	0.0070875	0.00727125	0.00711988	0.00711988	0.00708662	0.00701527	0.00701812	0.00721948	0.0070875	0.00727125	0.00711988	0.00711988	0.00708662	0.00701527	0.00701812	0.00721948	0.0070875	0.00727125	0.00711988	0.00711988	0.00708662	0.00701527	0.00701812	0.00721948	0.0070875	0.00727125	0.00711988	0.00711988	0	0	0	0	0	0	0	0	-0.00359997	-0.00359997	-0.00359997	-0.00359997	-0.00359997	-0.00359997	-0.00359997	-0.00359997	-0.00359101	-0.00359101	-0.00359101	-0.00359101	-0.00359101	-0.00359101	-0.00359101	-0.00359101	-0.00359099	-0.00359099	-0.00359099	-0.00359099	-0.00359099	-0.00359099	-0.00359099	-0.00359099	-0.00357489	-0.00357489	-0.00357489	-0.00357489	-0.00357489	-0.00357489	-0.00357489	-0.00357489	-0.00357486	-0.00357486	-0.00357486	-0.00357486	-0.00357486	-0.00357486	-0.00357486	-0.00357486	-0.00357486	-0.00357486	-0.00357486	-0.00357486	-0.00357486	-0.00357486	-0.00357486	-0.00357486	-0.00357486	-0.00357486	-0.00357486	-0.00357486	-0.00357486	-0.00357486	-0.00357486	-0.00357486	-0.00357486	-0.00357486	-0.00357486	-0.00357486	-0.00357486	-0.00357486	-0.00357486	-0.00357486	-0.00357486	-0.00357486	-0.00357486	-0.00357486	-0.00357486	-0.00357486	-0.00357486	-0.00357486	0.713154	-0.254915	-0.141916	0.644036	-0.307618	-0.0146406	-0.730454	-1.04266	0.639978	0.297925	-0.12355	0.635346	-0.480813	-0.00585956	-0.642471	-1.11698	0.822494	-0.0396812	-0.123942	0.635539	-0.501959	-0.00590808	-0.64235	-1.11698	0.93511	0.516376	-0.123932	0.635541	-0.508225	-0.00590933	-0.64235	-1.11698	0.967765	0.0665167	-0.123932	0.635541	-0.510663	-0.00590933	-0.64235	-1.11698	0.972793	0.484505	-0.123932	0.635541	-0.511668	-0.00590933	-0.64235	-1.11698	0.973402	0.119241	-0.123932	0.635541	-0.512092	-0.00590933	-0.64235	-1.11698	0.973473	0.51157	-0.123932	0.635541	-0.512272	-0.00590933	-0.64235	-1.11698	0.973481	0.265485	-0.0989307	0.635541	-0.512349	-0.00590933	-0.64235	-1.11698	0.929985	0.925077	0.192646	0.613808	-0.459383	-0.0871174	-0.629718	0.105068	0.902713	0.920812	0.0812062	0.591166	-0.444034	-0.0907645	-0.612432	0.149186	0.867198	0.799207	0.244183	0.547261	-0.415454	0.0211707	-0.575363	0.126218	0.794045	0.452466	0.174181	0.385176	-0.324727	0.113941	-0.414382	0.127799	0.588351	0.0472353	0.206507	0.0249237	-0.049448	-0.268816	-0.029601	0.127682	0.00442339	0.00356701	-0.58914	0.0260067	-0.00597515	0.440093	0.107408	0.127691	-0.00253555	-0.00353794	-0.250937	-0.00336567	-0.00342906	0.00803957	-0.00311578	-0.265792	-0.002339	-0.00351291	-0.0066222	-0.00345194	-0.00341813	-0.00216988	-0.00329059	0.000918619	-0.00233906	-0.00351291	-0.0019768	-0.00345225	-0.00341814	-0.00201553	-0.00329034	-0.065234	-0.00233911	-0.00351291	-0.001963	-0.00345226	-0.00341814	-0.00201406	-0.00329034	-0.0820486	-0.0023391	-0.00351291	-0.0019637	-0.00345226	-0.00341814	-0.00201408	-0.00329034	-0.404689	-0.00362365	-0.00365997	-0.00323615	-0.0036877	-0.00346361	-0.00360848	-0.00351795	0.175625	-0.00373053	-0.00366017	-0.00323227	-0.00368791	-0.0034636	-0.0036072	-0.00351804	0.488681	-0.00373073	-0.00366017	-0.00323226	-0.00368791	-0.0034636	-0.0036072	-0.00351804	-0.00329955	-0.00373073	-0.00366017	-0.00356394	-0.00368791	-0.0034636	-0.0036072	-0.00351804	-0.00345378	-0.00373073	-0.00366017	-0.0035642	-0.00368791	-0.0034636	-0.0036072	-0.00351804	-0.00345123	-0.00373073	-0.00366017	-0.0035642	-0.00368791	-0.0034636	-0.0036072	-0.00351804	-0.00370677	-0.00373073	-0.00366017	-0.0035642	-0.00368791	-0.0034636	-0.0036072	-0.00351804	-0.00370712	-0.00373073	-0.00366017	-0.0035642	-0.00368791	-0.0034636	-0.0036072	-0.00351804	-0.00370712	-0.00373073	-0.00366017	-0.0035642	-0.00368791	-0.0034636	-0.0036072	-0.00351804	-0.00370712	-0.00373073	-0.00366017	-0.0035642	-0.00368791	-0.0034636	-0.0036072	-0.00351804	-0.00370712	-0.00373073	-0.00366017	-0.0035642	-0.00368791	-0.0034636	-0.0036072	-0.00351804	-0.00370712	-0.00373073	-0.00366017	-0.0035642	-0.00368791	-0.0034636	-0.0036072	-0.00351804	-0.00351824	-0.00373073	-0.00366017	-0.0035642	-0.00368791	-0.0034636	-0.0036072	-0.00351804	-0.00351804	-0.00373073	-0.00366017	-0.0035642	-0.00368791	-0.0034636	-0.0036072	-0.00351804	-0.00351804	-0.00373073	-0.00366017	-0.0035642	-0.00368791	-0.0034636	-0.0036072	-0.00351804	-0.00351804	-0.00373073	-0.00366017	-0.0035642	-0.00368791	-0.0034636	-0.0036072	-0.00351804	-0.00351804	-0.00373073	-0.00366017	-0.0035642	-0.00368791	-0.0034636	-0.0036072	-0.00351804	-0.00351804	-0.00373073	-0.00366017	-0.0035642	-0.00368791	-0.0034636	-0.0036072	-0.00351804	-0.00351804	-0.00373073	-0.00366017	-0.0035642	-0.00368791	-0.0034636	-0.0036072	-0.00351804	-0.00351804	-0.00373073	-0.00366017	-0.0035642	-0.00368791	-0.0034636	-0.0036072	-0.00351804	-0.00351804	0	0	0	0	0	0	0	0	0.0336584	0.0336584	0.0336584	0.0336584	0.0336584	0.0336584	0.0336584	0.0336584	0.0336725	0.0336725	0.0336725	0.0336725	0.0336725	0.0336725	0.0336725	0.0336725	0.0336725	0.0336725	0.0336725	0.0336725	0.0336725	0.0336725	0.0336725	0.0336725	0.0337201	0.0337201	0.0337201	0.0337201	0.0337201	0.0337201	0.0337201	0.0337201	0.0337201	0.0337201	0.0337201	0.0337201	0.0337201	0.0337201	0.0337201	0.0337201	0.0337201	0.0337201	0.0337201	0.0337201	0.0337201	0.0337201	0.0337201	0.0337201	0.0337201	0.0337201	0.0337201	0.0337201	0.0337201	0.0337201	0.0337201	0.0337201	0.0337201	0.0337201	0.0337201	0.0337201	0.0337201	0.0337201	0.0337201	0.0337201	0.0337201	0.0337201	0.0337201	0.0337201	0.0337201	0.0337201	0.0337201	0.0337201	0.909394	0.590346	0.942266	0.180763	0.480312	0.284118	0.153525	0.216388	1.05991	0.857309	0.938869	0.156462	0.105683	0.287428	0.130052	0.231897	1.02652	0.921194	0.938949	0.156422	0.107612	0.287311	0.130118	0.231897	1.00368	0.893638	0.938946	0.156422	0.108876	0.287308	0.130118	0.231897	0.997051	0.926117	0.938947	0.156422	0.109369	0.287308	0.130118	0.231897	0.996038	0.899463	0.938947	0.156422	0.109572	0.287308	0.130118	0.231897	0.995916	0.933943	0.938947	0.156422	0.109658	0.287308	0.130118	0.231897	0.995902	0.914772	0.938947	0.156422	0.109695	0.287308	0.130118	0.231897	0.9959	0.973457	0.933573	0.156422	0.10971	0.287308	0.130118	0.231897	0.978706	0.983858	0.859796	0.15143	0.102376	0.293903	0.129405	0.32357	0.971978	0.978924	0.88222	0.146271	0.0992378	0.299394	0.126398	0.260668	0.96322	0.952456	0.852586	0.13611	0.0947851	0.278254	0.11977	0.265308	0.945215	0.873734	0.84665	0.0983312	0.0790314	0.221002	0.0898632	0.264993	0.895108	0.0913901	0.836322	0.0260237	0.0335017	0.0577556	0.0299374	0.265017	0.00161971	0.00682854	0.530533	0.00660377	0.00259397	0.108722	0.0276931	0.265015	0.0304106	0.0335382	0.0601771	0.0334314	0.0336056	0.00278907	0.0333271	0.342087	0.0304481	0.033595	0.0309214	0.0334857	0.0336252	0.0304977	0.0337265	0.297093	0.0304429	0.0335951	0.0308022	0.0334858	0.0336252	0.0307006	0.0337275	0.305203	0.0304429	0.0335951	0.0306401	0.0334858	0.0336252	0.0306972	0.0337275	0.30928	0.0304429	0.0335951	0.030639	0.0334858	0.0336252	0.0306971	0.0337275	0.373136	0.0333689	0.0336359	0.0338263	0.0337058	0.0337315	0.0337615	0.0337874	0.255167	0.0336179	0.0336358	0.0338318	0.0337059	0.0337316	0.0337649	0.0337877	0.186167	0.0336179	0.0336358	0.0338318	0.0337059	0.0337316	0.0337649	0.0337877	0.0169987	0.0336179	0.0336358	0.0336539	0.0337059	0.0337316	0.0337649	0.0337877	0.0336282	0.0336179	0.0336358	0.0336538	0.0337059	0.0337316	0.0337649	0.0337877	0.0336338	0.0336179	0.0336358	0.0336538	0.0337059	0.0337316	0.0337649	0.0337877	0.0337268	0.0336179	0.0336358	0.0336538	0.0337059	0.0337316	0.0337649	0.0337877	0.0337269	0.0336179	0.0336358	0.0336538	0.0337059	0.0337316	0.0337649	0.0337877	0.0337269	0.0336179	0.0336358	0.0336538	0.0337059	0.0337316	0.0337649	0.0337877	0.0337269	0.0336179	0.0336358	0.0336538	0.0337059	0.0337316	0.0337649	0.0337877	0.0337269	0.0336179	0.0336358	0.0336538	0.0337059	0.0337316	0.0337649	0.0337877	0.0337269	0.0336179	0.0336358	0.0336538	0.0337059	0.0337316	0.0337649	0.0337877	0.0337877	0.0336179	0.0336358	0.0336538	0.0337059	0.0337316	0.0337649	0.0337877	0.0337877	0.0336179	0.0336358	0.0336538	0.0337059	0.0337316	0.0337649	0.0337877	0.0337877	0.0336179	0.0336358	0.0336538	0.0337059	0.0337316	0.0337649	0.0337877	0.0337877	0.0336179	0.0336358	0.0336538	0.0337059	0.0337316	0.0337649	0.0337877	0.0337877	0.0336179	0.0336358	0.0336538	0.0337059	0.0337316	0.0337649	0.0337877	0.0337877	0.0336179	0.0336358	0.0336538	0.0337059	0.0337316	0.0337649	0.0337877	0.0337877	0.0336179	0.0336358	0.0336538	0.0337059	0.0337316	0.0337649	0.0337877	0.0337877	0.0336179	0.0336358	0.0336538	0.0337059	0.0337316	0.0337649	0.0337877	0.0337877	0	0	0	0	0	0	0	0	0.0192774	0.0192774	0.0192774	0.0192774	0.0192774	0.0192774	0.0192774	0.0192774	0.0192766	0.0192766	0.0192766	0.0192766	0.0192766	0.0192766	0.0192766	0.0192766	0.0192766	0.0192766	0.0192766	0.0192766	0.0192766	0.0192766	0.0192766	0.0192766	0.0193071	0.0193071	0.0193071	0.0193071	0.0193071	0.0193071	0.0193071	0.0193071	0.0193071	0.0193071	0.0193071	0.0193071	0.0193071	0.0193071	0.0193071	0.0193071	0.0193071	0.0193071	0.0193071	0.0193071	0.0193071	0.0193071	0.0193071	0.0193071	0.0193071	0.0193071	0.0193071	0.0193071	0.0193071	0.0193071	0.0193071	0.0193071	0.0193071	0.0193071	0.0193071	0.0193071	0.0193071	0.0193071	0.0193071	0.0193071	0.0193071	0.0193071	0.0193071	0.0193071	0.0193071	0.0193071	0.0193071	0.0193071	0.331997	0.0907658	0.0376582	0.781904	0.103342	0.648513	-0.0819812	0.0322261	0.592666	-0.0783338	0.0412932	0.7887	0.168109	0.659176	-0.12949	0.0404159	0.627073	0.0127937	0.0412143	0.788739	0.164406	0.659194	-0.129427	0.0404169	0.649792	0.132446	0.0412164	0.78874	0.163146	0.659195	-0.129427	0.0404169	0.656381	0.0784128	0.0412163	0.78874	0.162655	0.659195	-0.129427	0.0404169	0.657393	0.140334	0.0412163	0.78874	0.162453	0.659195	-0.129427	0.0404169	0.657515	0.121092	0.0412163	0.78874	0.162368	0.659195	-0.129427	0.0404169	0.65753	0.203956	0.0412163	0.78874	0.162331	0.659195	-0.129427	0.0404169	0.657531	0.315469	0.0318056	0.78874	0.162316	0.659195	-0.129427	0.0404169	0.588527	0.649765	-0.155456	0.76236	0.17067	0.659989	-0.125165	0.928225	0.55477	0.582948	-0.0713857	0.734966	0.164149	0.693426	-0.121551	0.956283	0.51084	0.440719	-0.0940162	0.6815	0.155398	0.71857	-0.113944	0.951631	0.420514	0.0494174	-0.0850962	0.483272	0.125856	0.62283	-0.0808816	0.951963	0.170172	0.0485526	-0.0913815	0.0504205	0.0340427	0.0125312	0.00606091	0.951939	0.00508608	0.000166187	-0.0290165	0.0320958	-0.00122712	0.545326	0.13491	0.951941	0.0178922	0.0192371	0.0989761	0.0192268	0.0193102	0.00989865	0.0197164	0.754512	0.0178348	0.0192007	0.0181763	0.0191791	0.0193344	0.0184028	0.019457	0.71348	0.0178338	0.0192007	0.0186581	0.019179	0.0193344	0.0184752	0.0194567	0.68933	0.0178338	0.0192007	0.018622	0.019179	0.0193344	0.0184742	0.0194567	0.691764	0.0178338	0.0192007	0.0186219	0.019179	0.0193344	0.0184742	0.0194567	0.844238	0.0192392	0.0193151	0.0195519	0.0191896	0.0193521	0.019191	0.0193176	0.953663	0.0192316	0.0193152	0.0195557	0.0191895	0.0193521	0.0191911	0.0193175	0.760068	0.0192315	0.0193152	0.0195557	0.0191895	0.0193521	0.0191911	0.0193175	0.0176863	0.0192315	0.0193152	0.0193548	0.0191895	0.0193521	0.0191911	0.0193175	0.0193249	0.0192315	0.0193152	0.0193547	0.0191895	0.0193521	0.0191911	0.0193175	0.0193152	0.0192315	0.0193152	0.0193547	0.0191895	0.0193521	0.0191911	0.0193175	0.0192256	0.0192315	0.0193152	0.0193547	0.0191895	0.0193521	0.0191911	0.0193175	0.0192254	0.0192315	0.0193152	0.0193547	0.0191895	0.0193521	0.0191911	0.0193175	0.0192254	0.0192315	0.0193152	0.0193547	0.0191895	0.0193521	0.0191911	0.0193175	0.0192254	0.0192315	0.0193152	0.0193547	0.0191895	0.0193521	0.0191911	0.0193175	0.0192254	0.0192315	0.0193152	0.0193547	0.0191895	0.0193521	0.0191911	0.0193175	0.0192254	0.0192315	0.0193152	0.0193547	0.0191895	0.0193521	0.0191911	0.0193175	0.0193174	0.0192315	0.0193152	0.0193547	0.0191895	0.0193521	0.0191911	0.0193175	0.0193175	0.0192315	0.0193152	0.0193547	0.0191895	0.0193521	0.0191911	0.0193175	0.0193175	0.0192315	0.0193152	0.0193547	0.0191895	0.0193521	0.0191911	0.0193175	0.0193175	0.0192315	0.0193152	0.0193547	0.0191895	0.0193521	0.0191911	0.0193175	0.0193175	0.0192315	0.0193152	0.0193547	0.0191895	0.0193521	0.0191911	0.0193175	0.0193175	0.0192315	0.0193152	0.0193547	0.0191895	0.0193521	0.0191911	0.0193175	0.0193175	0.0192315	0.0193152	0.0193547	0.0191895	0.0193521	0.0191911	0.0193175	0.0193175	0.0192315	0.0193152	0.0193547	0.0191895	0.0193521	0.0191911	0.0193175	0.0193175	0	0	0	0	0	0	0	0	-0.0547673	-0.0547673	-0.0547673	-0.0547673	-0.0547673	-0.0547673	-0.0547673	-0.0547673	-0.0547822	-0.0547822	-0.0547822	-0.0547822	-0.0547822	-0.0547822	-0.0547822	-0.0547822	-0.0547822	-0.0547822	-0.0547822	-0.0547822	-0.0547822	-0.0547822	-0.0547822	-0.0547822	-0.0548317	-0.0548317	-0.0548317	-0.0548317	-0.0548317	-0.0548317	-0.0548317	-0.0548317	-0.0548317	-0.0548317	-0.0548317	-0.0548317	-0.0548317	-0.0548317	-0.0548317	-0.0548317	-0.0548317	-0.0548317	-0.0548317	-0.0548317	-0.0548317	-0.0548317	-0.0548317	-0.0548317	-0.0548317	-0.0548317	-0.0548317	-0.0548317	-0.0548317	-0.0548317	-0.0548317	-0.0548317	-0.0548317	-0.0548317	-0.0548317	-0.0548317	-0.0548317	-0.0548317	-0.0548317	-0.0548317	-0.0548317	-0.0548317	-0.0548317	-0.0548317	-0.0548317	-0.0548317	-0.0548317	-0.0548317	-0.680806	-0.950592	-1.34481	0.247104	-0.847326	-0.67757	-1.03741	-1.31864	-1.09073	-0.920771	-1.31818	0.272901	-0.471843	-0.675588	-0.948566	-1.40721	-0.828313	-1.23711	-1.31876	0.273185	-0.499498	-0.675468	-0.948565	-1.40721	-0.661968	-0.806367	-1.31874	0.273189	-0.508743	-0.675465	-0.948565	-1.40721	-0.613723	-1.16639	-1.31874	0.273189	-0.512342	-0.675465	-0.948565	-1.40721	-0.606308	-0.83599	-1.31874	0.273189	-0.513826	-0.675465	-0.948565	-1.40721	-0.60541	-1.13789	-1.31874	0.273189	-0.514452	-0.675465	-0.948565	-1.40721	-0.605306	-0.834406	-1.31874	0.273189	-0.514719	-0.675465	-0.948565	-1.40721	-0.605294	-1.07899	-1.295	0.273189	-0.514832	-0.675465	-0.948565	-1.40721	-0.608876	-0.61862	-1.0769	0.263212	-0.449343	-0.735218	-0.93139	-0.356827	-0.620599	-0.618604	-1.14631	0.252673	-0.434993	-0.728364	-0.906533	-0.202931	-0.635884	-0.679161	-0.960232	0.232574	-0.409752	-0.567648	-0.853105	-0.236821	-0.667468	-0.851256	-1.01221	0.159086	-0.327408	-0.366534	-0.619392	-0.234499	-0.758176	-0.0958564	-0.971879	-0.0214682	-0.0820299	-0.344126	-0.0788712	-0.234671	0.00118826	-0.00654449	-1.33334	0.0109147	-0.0110079	0.188805	0.0436555	-0.234658	-0.0492421	-0.0545478	-0.257202	-0.0542008	-0.0545487	0.00220952	-0.0538125	-0.923229	-0.0491238	-0.0546087	-0.0531684	-0.0543623	-0.0545616	-0.0490557	-0.054572	-0.630313	-0.0491166	-0.0546088	-0.0493834	-0.0543628	-0.0545616	-0.0492189	-0.0545733	-0.73072	-0.0491166	-0.0546088	-0.0491348	-0.0543628	-0.0545616	-0.0492127	-0.0545733	-0.751014	-0.0491166	-0.0546088	-0.0491338	-0.0543628	-0.0545616	-0.0492126	-0.0545733	-1.02148	-0.0543788	-0.054802	-0.0547114	-0.0549016	-0.0547656	-0.0549026	-0.0548594	-0.17117	-0.0548247	-0.054802	-0.0547159	-0.054902	-0.0547657	-0.054906	-0.0548598	0.0572143	-0.054825	-0.054802	-0.0547159	-0.054902	-0.0547657	-0.054906	-0.0548598	-0.0299902	-0.054825	-0.054802	-0.0547578	-0.054902	-0.0547657	-0.054906	-0.0548598	-0.0545633	-0.054825	-0.054802	-0.054758	-0.054902	-0.0547657	-0.054906	-0.0548598	-0.0545656	-0.054825	-0.054802	-0.054758	-0.054902	-0.0547657	-0.054906	-0.0548598	-0.0548903	-0.054825	-0.054802	-0.054758	-0.054902	-0.0547657	-0.054906	-0.0548598	-0.0548907	-0.054825	-0.054802	-0.054758	-0.054902	-0.0547657	-0.054906	-0.0548598	-0.0548907	-0.054825	-0.054802	-0.054758	-0.054902	-0.0547657	-0.054906	-0.0548598	-0.0548907	-0.054825	-0.054802	-0.054758	-0.054902	-0.0547657	-0.054906	-0.0548598	-0.0548907	-0.054825	-0.054802	-0.054758	-0.054902	-0.0547657	-0.054906	-0.0548598	-0.0548907	-0.054825	-0.054802	-0.054758	-0.054902	-0.0547657	-0.054906	-0.0548598	-0.0548601	-0.054825	-0.054802	-0.054758	-0.054902	-0.0547657	-0.054906	-0.0548598	-0.0548598	-0.054825	-0.054802	-0.054758	-0.054902	-0.0547657	-0.054906	-0.0548598	-0.0548598	-0.054825	-0.054802	-0.054758	-0.054902	-0.0547657	-0.054906	-0.0548598	-0.0548598	-0.054825	-0.054802	-0.054758	-0.054902	-0.0547657	-0.054906	-0.0548598	-0.0548598	-0.054825	-0.054802	-0.054758	-0.054902	-0.0547657	-0.054906	-0.0548598	-0.0548598	-0.054825	-0.054802	-0.054758	-0.054902	-0.0547657	-0.054906	-0.0548598	-0.0548598	-0.054825	-0.054802	-0.054758	-0.054902	-0.0547657	-0.054906	-0.0548598	-0.0548598	-0.054825	-0.054802	-0.054758	-0.054902	-0.0547657	-0.054906	-0.0548598	-0.0548598	0	0	0	0	0	0	0	0	-0.00449931	-0.00449931	-0.00449931	-0.00449931	-0.00449931	-0.00449931	-0.00449931	-0.00449931	-0.00451368	-0.00451368	-0.00451368	-0.00451368	-0.00451368	-0.00451368	-0.00451368	-0.00451368	-0.0045137	-0.0045137	-0.0045137	-0.0045137	-0.0045137	-0.0045137	-0.0045137	-0.0045137	-0.00449578	-0.00449578	-0.00449578	-0.00449578	-0.00449578	-0.00449578	-0.00449578	-0.00449578	-0.00449577	-0.00449577	-0.00449577	-0.00449577	-0.00449577	-0.00449577	-0.00449577	-0.00449577	-0.00449577	-0.00449577	-0.00449577	-0.00449577	-0.00449577	-0.00449577	-0.00449577	-0.00449577	-0.00449577	-0.00449577	-0.00449577	-0.00449577	-0.00449577	-0.00449577	-0.00449577	-0.00449577	-0.00449577	-0.00449577	-0.00449577	-0.00449577	-0.00449577	-0.00449577	-0.00449577	-0.00449577	-0.00449577	-0.00449577	-0.00449577	-0.00449577	-0.00449577	-0.00449577	-0.00449577	-0.00449577	-0.130723	-0.0129523	-0.263022	0.733655	0.0497619	0.0689686	-0.590454	-0.332562	-0.183108	-0.505921	-0.244045	0.753296	0.328268	0.0780913	-0.675239	-0.337696	-0.000385359	-0.301089	-0.244457	0.753499	0.308553	0.0781732	-0.675221	-0.337694	0.118054	-0.318091	-0.244446	0.753502	0.301972	0.0781752	-0.675221	-0.337694	0.152403	-0.252842	-0.244447	0.753502	0.29941	0.0781753	-0.675221	-0.337694	0.157681	-0.299598	-0.244447	0.753502	0.298354	0.0781753	-0.675221	-0.337694	0.15832	-0.217723	-0.244447	0.753502	0.297908	0.0781753	-0.675221	-0.337694	0.158394	-0.231836	-0.244447	0.753502	0.297718	0.0781753	-0.675221	-0.337694	0.158403	-0.0287656	-0.263694	0.753502	0.297637	0.0781753	-0.675221	-0.337694	0.104851	0.179077	-0.72985	0.727972	0.332098	0.115263	-0.658577	0.952705	0.0725835	0.0947807	-0.521341	0.701279	0.31931	0.189226	-0.640468	1.07866	0.0305743	-0.0479876	-0.522254	0.649435	0.299792	0.304107	-0.601975	1.05452	-0.0558947	-0.444496	-0.508985	0.457857	0.236486	0.306372	-0.433931	1.05618	-0.297376	-0.00843956	-0.514763	0.033195	0.0378856	-0.0846532	-0.0330041	1.05606	0.00453661	-0.00356742	-0.499465	0.0305495	-0.00756956	0.520947	0.127032	1.05607	-0.00427325	-0.00448656	0.173955	-0.0043379	-0.00443504	0.00876734	-0.00363517	0.270522	-0.00435751	-0.00456703	-0.0036025	-0.00444837	-0.00440577	-0.00371743	-0.00426722	0.248413	-0.00435574	-0.00456716	-0.00371466	-0.00444867	-0.00440577	-0.00376379	-0.00426829	0.147659	-0.00435572	-0.00456716	-0.00364994	-0.00444868	-0.00440577	-0.00376278	-0.00426828	0.148013	-0.00435573	-0.00456716	-0.00364925	-0.00444868	-0.00440577	-0.00376275	-0.00426829	0.495231	-0.00438172	-0.00447256	-0.00430345	-0.00461526	-0.00447537	-0.00462438	-0.00448252	1.08141	-0.00453719	-0.00447237	-0.00430218	-0.00461548	-0.00447546	-0.00462558	-0.0044828	0.602087	-0.00453744	-0.00447237	-0.00430217	-0.00461548	-0.00447546	-0.00462558	-0.0044828	0.00506306	-0.00453744	-0.00447237	-0.00446166	-0.00461548	-0.00447546	-0.00462558	-0.0044828	-0.00435004	-0.00453744	-0.00447237	-0.00446178	-0.00461548	-0.00447546	-0.00462558	-0.0044828	-0.00435756	-0.00453744	-0.00447237	-0.00446178	-0.00461548	-0.00447546	-0.00462558	-0.0044828	-0.00446445	-0.00453744	-0.00447237	-0.00446178	-0.00461548	-0.00447546	-0.00462558	-0.0044828	-0.0044648	-0.00453744	-0.00447237	-0.00446178	-0.00461548	-0.00447546	-0.00462558	-0.0044828	-0.0044648	-0.00453744	-0.00447237	-0.00446178	-0.00461548	-0.00447546	-0.00462558	-0.0044828	-0.0044648	-0.00453744	-0.00447237	-0.00446178	-0.00461548	-0.00447546	-0.00462558	-0.0044828	-0.0044648	-0.00453744	-0.00447237	-0.00446178	-0.00461548	-0.00447546	-0.00462558	-0.0044828	-0.0044648	-0.00453744	-0.00447237	-0.00446178	-0.00461548	-0.00447546	-0.00462558	-0.0044828	-0.00448292	-0.00453744	-0.00447237	-0.00446178	-0.00461548	-0.00447546	-0.00462558	-0.0044828	-0.0044828	-0.00453744	-0.00447237	-0.00446178	-0.00461548	-0.00447546	-0.00462558	-0.0044828	-0.0044828	-0.00453744	-0.00447237	-0.00446178	-0.00461548	-0.00447546	-0.00462558	-0.0044828	-0.0044828	-0.00453744	-0.00447237	-0.00446178	-0.00461548	-0.00447546	-0.00462558	-0.0044828	-0.0044828	-0.00453744	-0.00447237	-0.00446178	-0.00461548	-0.00447546	-0.00462558	-0.0044828	-0.0044828	-0.00453744	-0.00447237	-0.00446178	-0.00461548	-0.00447546	-0.00462558	-0.0044828	-0.0044828	-0.00453744	-0.00447237	-0.00446178	-0.00461548	-0.00447546	-0.00462558	-0.0044828	-0.0044828	-0.00453744	-0.00447237	-0.00446178	-0.00461548	-0.00447546	-0.00462558	-0.0044828	-0.0044828	0	0	0	0	0	0	0	0	0.0160021	0.0160021	0.0160021	0.0160021	0.0160021	0.0160021	0.0160021	0.0160021	0.0160304	0.0160304	0.0160304	0.0160304	0.0160304	0.0160304	0.0160304	0.0160304	0.0160304	0.0160304	0.0160304	0.0160304	0.0160304	0.0160304	0.0160304	0.0160304	0.0160137	0.0160137	0.0160137	0.0160137	0.0160137	0.0160137	0.0160137	0.0160137	0.0160137	0.0160137	0.0160137	0.0160137	0.0160137	0.0160137	0.0160137	0.0160137	0.0160137	0.0160137	0.0160137	0.0160137	0.0160137	0.0160137	0.0160137	0.0160137	0.0160137	0.0160137	0.0160137	0.0160137	0.0160137	0.0160137	0.0160137	0.0160137	0.0160137	0.0160137	0.0160137	0.0160137	0.0160137	0.0160137	0.0160137	0.0160137	0.0160137	0.0160137	0.0160137	0.0160137	0.0160137	0.0160137	0.0160137	0.0160137	0.600866	-0.244889	0.132224	-0.456597	-0.341823	0.485582	0.785897	0.187406	0.923578	0.76446	0.105117	-0.484508	-0.78465	0.480901	0.96535	0.167218	0.664777	0.242151	0.105706	-0.484797	-0.756636	0.480774	0.965411	0.167214	0.495435	0.689211	0.105691	-0.484801	-0.747226	0.480771	0.965411	0.167214	0.446324	0.261441	0.105691	-0.484801	-0.743562	0.480771	0.965411	0.167214	0.43878	0.640988	0.105691	-0.484801	-0.742052	0.480771	0.965411	0.167214	0.437867	0.256253	0.105691	-0.484801	-0.741415	0.480771	0.965411	0.167214	0.437761	0.574327	0.105691	-0.484801	-0.741144	0.480771	0.965411	0.167214	0.437748	0.124456	0.150391	-0.484801	-0.741028	0.480771	0.965411	0.167214	0.46032	0.366567	1.11175	-0.468197	-0.778633	0.36055	0.940299	-1.07225	0.481091	0.471344	0.695556	-0.450602	-0.750024	0.234807	0.914389	-1.26525	0.50815	0.569803	0.758864	-0.416645	-0.702717	0.0750301	0.859478	-1.23075	0.56393	0.845837	0.710978	-0.291761	-0.550967	0.0247022	0.619632	-1.23312	0.721246	0.0569296	0.735595	-0.0127161	-0.0799176	0.050078	0.0521853	-1.23294	-0.0025468	0.00656754	0.546946	-0.0195227	0.011145	-0.335094	-0.0799013	-1.23295	0.0158052	0.0160088	-0.404152	0.0157992	0.0160031	-0.00492119	0.0150093	0.0304669	0.0159945	0.0161272	0.0125724	0.0159197	0.0159642	0.0153283	0.0158211	0.172718	0.0159916	0.0161274	0.015578	0.01592	0.0159642	0.0154957	0.0158226	0.329737	0.0159916	0.0161274	0.0154728	0.01592	0.0159642	0.0154945	0.0158226	0.322302	0.0159916	0.0161274	0.0154713	0.01592	0.0159642	0.0154944	0.0158226	-0.430818	0.0158188	0.0159711	0.0159931	0.0160894	0.0160687	0.0161224	0.0159934	-1.25973	0.0159885	0.0159707	0.0159942	0.0160896	0.0160688	0.0161242	0.0159937	-0.269445	0.0159888	0.0159707	0.0159942	0.0160896	0.0160688	0.0161242	0.0159937	0.000838976	0.0159888	0.0159707	0.0160305	0.0160896	0.0160688	0.0161242	0.0159937	0.0158138	0.0159888	0.0159707	0.0160305	0.0160896	0.0160688	0.0161242	0.0159937	0.0158173	0.0159888	0.0159707	0.0160305	0.0160896	0.0160688	0.0161242	0.0159937	0.015785	0.0159888	0.0159707	0.0160305	0.0160896	0.0160688	0.0161242	0.0159937	0.0157853	0.0159888	0.0159707	0.0160305	0.0160896	0.0160688	0.0161242	0.0159937	0.0157853	0.0159888	0.0159707	0.0160305	0.0160896	0.0160688	0.0161242	0.0159937	0.0157853	0.0159888	0.0159707	0.0160305	0.0160896	0.0160688	0.0161242	0.0159937	0.0157853	0.0159888	0.0159707	0.0160305	0.0160896	0.0160688	0.0161242	0.0159937	0.0157853	0.0159888	0.0159707	0.0160305	0.0160896	0.0160688	0.0161242	0.0159937	0.0159937	0.0159888	0.0159707	0.0160305	0.0160896	0.0160688	0.0161242	0.0159937	0.0159937	0.0159888	0.0159707	0.0160305	0.0160896	0.0160688	0.0161242	0.0159937	0.0159937	0.0159888	0.0159707	0.0160305	0.0160896	0.0160688	0.0161242	0.0159937	0.0159937	0.0159888	0.0159707	0.0160305	0.0160896	0.0160688	0.0161242	0.0159937	0.0159937	0.0159888	0.0159707	0.0160305	0.0160896	0.0160688	0.0161242	0.0159937	0.0159937	0.0159888	0.0159707	0.0160305	0.0160896	0.0160688	0.0161242	0.0159937	0.0159937	0.0159888	0.0159707	0.0160305	0.0160896	0.0160688	0.0161242	0.0159937	0.0159937	0.0159888	0.0159707	0.0160305	0.0160896	0.0160688	0.0161242	0.0159937	0.0159937	0	0	0	0	0	0	0	0	-0.0198326	-0.0198326	-0.0198326	-0.0198326	-0.0198326	-0.0198326	-0.0198326	-0.0198326	-0.0198158	-0.0198158	-0.0198158	-0.0198158	-0.0198158	-0.0198158	-0.0198158	-0.0198158	-0.0198158	-0.0198158	-0.0198158	-0.0198158	-0.0198158	-0.0198158	-0.0198158	-0.0198158	-0.0198611	-0.0198611	-0.0198611	-0.0198611	-0.0198611	-0.0198611	-0.0198611	-0.0198611	-0.0198611	-0.0198611	-0.0198611	-0.0198611	-0.0198611	-0.0198611	-0.0198611	-0.0198611	-0.0198611	-0.0198611	-0.0198611	-0.0198611	-0.0198611	-0.0198611	-0.0198611	-0.0198611	-0.0198611	-0.0198611	-0.0198611	-0.0198611	-0.0198611	-0.0198611	-0.0198611	-0.0198611	-0.0198611	-0.0198611	-0.0198611	-0.0198611	-0.0198611	-0.0198611	-0.0198611	-0.0198611	-0.0198611	-0.0198611	-0.0198611	-0.0198611	-0.0198611	-0.0198611	-0.0198611	-0.0198611	0.121397	-0.701217	-0.556021	-0.44492	-0.739657	-0.148598	0.0934323	-0.588673	0.0921049	0.234066	-0.564525	-0.458251	-0.956337	-0.154082	0.303946	-0.656923	0.0155937	-0.398435	-0.56434	-0.458342	-0.947847	-0.154138	0.303986	-0.656928	-0.037759	0.179567	-0.564344	-0.458343	-0.944885	-0.154139	0.303986	-0.656928	-0.0532308	-0.360732	-0.564344	-0.458343	-0.943732	-0.154139	0.303986	-0.656928	-0.0556049	0.121079	-0.564344	-0.458343	-0.943256	-0.154139	0.303986	-0.656928	-0.0558917	-0.360334	-0.564344	-0.458343	-0.943056	-0.154139	0.303986	-0.656928	-0.0559252	0.0499194	-0.564344	-0.458343	-0.94297	-0.154139	0.303986	-0.656928	-0.055929	-0.488192	-0.511645	-0.458343	-0.942934	-0.154139	0.303986	-0.656928	-0.0209134	-0.121571	0.453739	-0.443146	-0.939577	-0.287179	0.291827	-1.32681	-0.00130087	-0.0157387	0.0481127	-0.427174	-0.906146	-0.396237	0.283343	-1.4137	0.0242286	0.0697163	0.210745	-0.396057	-0.850504	-0.44546	0.265777	-1.40283	0.0767482	0.305125	0.137769	-0.280946	-0.670978	-0.34951	0.189174	-1.40358	0.222693	-0.0110621	0.181909	-0.0346265	-0.119139	-0.153731	-0.000437615	-1.40352	-0.00272914	0.0024779	-0.241203	-0.0185675	0.00353879	-0.316785	-0.077558	-1.40353	-0.0168116	-0.0197039	-0.503738	-0.0196872	-0.0197223	-0.00538933	-0.0202749	-0.690091	-0.016565	-0.0196231	-0.0217645	-0.0196597	-0.0197664	-0.0172391	-0.0199141	-0.397114	-0.0165635	-0.019623	-0.0172594	-0.0196597	-0.0197665	-0.0171906	-0.0199134	-0.317323	-0.0165636	-0.019623	-0.0172128	-0.0196597	-0.0197665	-0.0171881	-0.0199134	-0.335377	-0.0165636	-0.019623	-0.0172136	-0.0196597	-0.0197665	-0.0171881	-0.0199134	-1.15014	-0.0197857	-0.0198926	-0.0198682	-0.0198057	-0.0197896	-0.0197721	-0.0198882	-1.39074	-0.0198686	-0.0198929	-0.0198704	-0.0198057	-0.0197896	-0.0197722	-0.0198882	-0.393027	-0.0198685	-0.0198929	-0.0198704	-0.0198057	-0.0197896	-0.0197722	-0.0198882	-0.0197228	-0.0198685	-0.0198929	-0.0198276	-0.0198057	-0.0197896	-0.0197722	-0.0198882	-0.0198883	-0.0198685	-0.0198929	-0.0198277	-0.0198057	-0.0197896	-0.0197722	-0.0198882	-0.0198831	-0.0198685	-0.0198929	-0.0198277	-0.0198057	-0.0197896	-0.0197722	-0.0198882	-0.0200582	-0.0198685	-0.0198929	-0.0198277	-0.0198057	-0.0197896	-0.0197722	-0.0198882	-0.0200581	-0.0198685	-0.0198929	-0.0198277	-0.0198057	-0.0197896	-0.0197722	-0.0198882	-0.0200581	-0.0198685	-0.0198929	-0.0198277	-0.0198057	-0.0197896	-0.0197722	-0.0198882	-0.0200581	-0.0198685	-0.0198929	-0.0198277	-0.0198057	-0.0197896	-0.0197722	-0.0198882	-0.0200581	-0.0198685	-0.0198929	-0.0198277	-0.0198057	-0.0197896	-0.0197722	-0.0198882	-0.0200581	-0.0198685	-0.0198929	-0.0198277	-0.0198057	-0.0197896	-0.0197722	-0.0198882	-0.0198883	-0.0198685	-0.0198929	-0.0198277	-0.0198057	-0.0197896	-0.0197722	-0.0198882	-0.0198882	-0.0198685	-0.0198929	-0.0198277	-0.0198057	-0.0197896	-0.0197722	-0.0198882	-0.0198882	-0.0198685	-0.0198929	-0.0198277	-0.0198057	-0.0197896	-0.0197722	-0.0198882	-0.0198882	-0.0198685	-0.0198929	-0.0198277	-0.0198057	-0.0197896	-0.0197722	-0.0198882	-0.0198882	-0.0198685	-0.0198929	-0.0198277	-0.0198057	-0.0197896	-0.0197722	-0.0198882	-0.0198882	-0.0198685	-0.0198929	-0.0198277	-0.0198057	-0.0197896	-0.0197722	-0.0198882	-0.0198882	-0.0198685	-0.0198929	-0.0198277	-0.0198057	-0.0197896	-0.0197722	-0.0198882	-0.0198882	-0.0198685	-0.0198929	-0.0198277	-0.0198057	-0.0197896	-0.0197722	-0.0198882	-0.0198882	0	0	0	0	0	0	0	0	-0.00413244	-0.00413244	-0.00413244	-0.00413244	-0.00413244	-0.00413244	-0.00413244	-0.00413244	-0.00412664	-0.00412664	-0.00412664	-0.00412664	-0.00412664	-0.00412664	-0.00412664	-0.00412664	-0.00412662	-0.00412662	-0.00412662	-0.00412662	-0.00412662	-0.00412662	-0.00412662	-0.00412662	-0.00411662	-0.00411662	-0.00411662	-0.00411662	-0.00411662	-0.00411662	-0.00411662	-0.00411662	-0.00411
[truncated: 88,525 more chars]
