# Supplementary material for: The Importance of Lateral Connections in the Parietal Cortex for Generating Motor Plans
Source: PLoS One. 2015 Aug 7;10(8):e0134669. doi: 10.1371/journal.pone.0134669 (PMC4529220; doi:10.1371/journal.pone.0134669)
Supplement: S1 Dataset — The complete dataset utilized in the data-dependent figures. (ZIP) [file pone.0134669.s001.zip › Champion_Data/Evolved_Flash_Task/TS_15/fb_A10_2to4_9T18/sc_fire.txt]

0.0275264	0.0275264	0.0275264	0.0275264	0.0275264	0.0275264	0.0275264	0.0275264	0.0275345	0.0275345	0.0275345	0.0275345	0.0275345	0.0275345	0.0275345	0.0275345	0.0275345	0.0275345	0.0275345	0.0275345	0.0275345	0.0275345	0.0275345	0.0275345	0.0275332	0.0275332	0.0275332	0.0275332	0.0275332	0.0275332	0.0275332	0.0275332	0.0275331	0.0275331	0.0275331	0.0275331	0.0275331	0.0275331	0.0275331	0.0275331	0.0275331	0.0275331	0.0275331	0.0275331	0.0275331	0.0275331	0.0275331	0.0275331	0.0275331	0.0275331	0.0275331	0.0275331	0.0275331	0.0275331	0.0275331	0.0275331	0.0275331	0.0275331	0.0275331	0.0275331	0.0275331	0.0275331	0.0275331	0.0275331	0.0275331	0.0275331	0.0275331	0.0275331	0.0275331	0.0275331	0.0275331	0.0275331	0.000335561	0.00232003	0.029853	0.000211399	0.0174674	0.999134	0.995241	0.948759	0.5346	0.000312349	0.00145264	0.00122053	0.0113801	1	1	1	0.257606	0.000323749	0.00206295	0.000921036	0.0428866	1	1	1	0.0822648	7.44528e-06	0.00204719	0.000917048	0.05264	1	1	1	0.0314195	0.00030963	0.00204759	0.000916996	0.0564357	1	1	1	0.0235975	2.89086e-06	0.00204759	0.000916995	0.0580004	1	1	1	0.0226506	0.000208911	0.00204759	0.000916995	0.0586604	1	1	1	0.0225403	2.29505e-06	0.00204759	0.000916995	0.0589414	1	1	1	0.0225276	0.000101035	0.00334833	0.000916995	0.0590614	1	1	1	6.94347e-06	0.00676582	0.235549	0.0014801	0.00194429	0.982234	0.977632	0.140873	4.77689e-05	0.00862956	0.128703	0.00235767	0.00267616	0.935151	0.950803	0.0193055	0.000140481	0.0212107	0.023154	0.00360111	0.00341555	0.769195	0.893594	0.0550244	0.000532392	0.0704433	0.0577391	0.00698588	0.00525162	0.567273	0.644492	0.0525822	0.00588063	0.0341098	0.0440662	0.0214404	0.0151362	0.250053	0.0592199	0.0527635	1.44731e-06	0.000251964	0.691367	6.78955e-06	0.0104381	1.62614e-05	0.00304585	0.0527501	0.0257447	0.0274641	0.0209417	0.0271961	0.0274389	0.000565951	0.0270245	0.993742	0.0256443	0.0274715	0.0270055	0.0272821	0.027426	0.0256738	0.0273392	0.842169	0.0256424	0.0274716	0.0259037	0.0272823	0.027426	0.0256986	0.0273395	0.973688	0.0256424	0.0274716	0.025818	0.0272823	0.027426	0.0256962	0.0273395	0.983838	0.0256425	0.0274716	0.0258176	0.0272823	0.027426	0.0256962	0.0273395	0.882373	0.0274441	0.0276003	0.0274957	0.0275479	0.027529	0.0274958	0.02747	0.000263376	0.02758	0.0276004	0.0274963	0.0275481	0.0275291	0.0274954	0.02747	0.226904	0.0275802	0.0276004	0.0274963	0.0275481	0.0275291	0.0274954	0.02747	0.0189759	0.0275802	0.0276004	0.027604	0.0275481	0.0275291	0.0274954	0.02747	0.0273406	0.0275802	0.0276004	0.0276041	0.0275481	0.0275291	0.0274954	0.02747	0.0273288	0.0275802	0.0276004	0.0276041	0.0275481	0.0275291	0.0274954	0.02747	0.0273903	0.0275802	0.0276004	0.0276041	0.0275481	0.0275291	0.0274954	0.02747	0.0273906	0.0275802	0.0276004	0.0276041	0.0275481	0.0275291	0.0274954	0.02747	0.0273906	0.0275802	0.0276004	0.0276041	0.0275481	0.0275291	0.0274954	0.02747	0.0273906	0.0275802	0.0276004	0.0276041	0.0275481	0.0275291	0.0274954	0.02747	0.0273906	0.0275802	0.0276004	0.0276041	0.0275481	0.0275291	0.0274954	0.02747	0.0273906	0.0275802	0.0276004	0.0276041	0.0275481	0.0275291	0.0274954	0.02747	0.02747	0.0275802	0.0276004	0.0276041	0.0275481	0.0275291	0.0274954	0.02747	0.02747	0.0275802	0.0276004	0.0276041	0.0275481	0.0275291	0.0274954	0.02747	0.02747	0.0275802	0.0276004	0.0276041	0.0275481	0.0275291	0.0274954	0.02747	0.02747	0.0275802	0.0276004	0.0276041	0.0275481	0.0275291	0.0274954	0.02747	0.02747	0.0275802	0.0276004	0.0276041	0.0275481	0.0275291	0.0274954	0.02747	0.02747	0.0275802	0.0276004	0.0276041	0.0275481	0.0275291	0.0274954	0.02747	0.02747	0.0275802	0.0276004	0.0276041	0.0275481	0.0275291	0.0274954	0.02747	0.02747	0.0275802	0.0276004	0.0276041	0.0275481	0.0275291	0.0274954	0.02747	0.02747	0.0275802	0.0276004	0.0276041	0.0275481	0.0275291	0.0274954	0.02747	0.02747	0.0274566	0.0274566	0.0274566	0.0274566	0.0274566	0.0274566	0.0274566	0.0274566	0.0274725	0.0274725	0.0274725	0.0274725	0.0274725	0.0274725	0.0274725	0.0274725	0.0274725	0.0274725	0.0274725	0.0274725	0.0274725	0.0274725	0.0274725	0.0274725	0.0275171	0.0275171	0.0275171	0.0275171	0.0275171	0.0275171	0.0275171	0.0275171	0.0275171	0.0275171	0.0275171	0.0275171	0.0275171	0.0275171	0.0275171	0.0275171	0.0275171	0.0275171	0.0275171	0.0275171	0.0275171	0.0275171	0.0275171	0.0275171	0.0275171	0.0275171	0.0275171	0.0275171	0.0275171	0.0275171	0.0275171	0.0275171	0.0275171	0.0275171	0.0275171	0.0275171	0.0275171	0.0275171	0.0275171	0.0275171	0.0275171	0.0275171	0.0275171	0.0275171	0.0275171	0.0275171	0.0275171	0.0275171	0.978297	0.586552	0.999647	0.0299269	0.45405	5.50483e-05	0.00047709	4.56254e-05	0.995969	1	1	1.0693e-06	0.00280581	0.00129727	1.92178e-06	1.01955e-13	0.999869	0.999992	1	5.84694e-07	0.000201553	0.00115749	6.93117e-05	8.5632e-13	0.999822	1	1	5.84521e-07	0.000195854	0.00115398	6.93393e-05	8.56365e-13	0.999799	0.997652	1	5.84518e-07	0.000195379	0.00115389	6.93393e-05	8.56365e-13	0.999805	1	1	5.84521e-07	0.000195167	0.00115389	6.93393e-05	8.56365e-13	0.999806	0.999208	1	5.84521e-07	0.000195074	0.00115389	6.93393e-05	8.56365e-13	0.999806	1	1	5.84521e-07	0.000195033	0.00115389	6.93393e-05	8.56365e-13	0.999806	0.999033	1	5.84521e-07	0.000195017	0.00115389	6.93393e-05	8.56365e-13	0.999793	0.984809	0.989538	0.000142229	0.00198192	7.20828e-05	0.001831	0.0596116	0.999739	0.999768	0.985167	0.000277389	0.00239989	2.79922e-05	0.00232079	1.53861e-12	0.99966	0.99948	0.990817	0.000525026	0.0036965	8.63031e-06	0.0031856	1.76296e-14	0.999461	0.989206	0.969328	0.00153696	0.00664894	4.52163e-06	0.00577241	2.36952e-14	0.997882	0.0869672	0.965381	0.0133911	0.0183272	0.000262822	0.0210532	2.31334e-14	0.000709411	0.00783547	0.445786	0.000282222	0.00140421	0.000777784	0.000565836	2.31735e-14	0.0246533	0.0273518	0.00184497	0.0272871	0.0274184	0.000854273	0.027067	1.5784e-11	0.0247469	0.0274277	0.0244919	0.0273421	0.0274349	0.0246397	0.0275318	0.0121246	0.0247418	0.0274278	0.0248921	0.0273422	0.0274349	0.0248553	0.0275331	0.00676049	0.0247418	0.0274278	0.0247366	0.0273422	0.0274349	0.0248523	0.0275331	0.00734064	0.0247418	0.0274278	0.0247354	0.0273422	0.0274349	0.0248522	0.0275331	0.000413101	0.0271573	0.027405	0.0276015	0.0275231	0.0275295	0.0275989	0.0276011	2.6285e-05	0.027405	0.0274048	0.0276067	0.0275233	0.0275296	0.0276028	0.0276014	1.13941e-10	0.0274051	0.0274048	0.0276067	0.0275233	0.0275296	0.0276028	0.0276014	0.0106456	0.0274051	0.0274048	0.0274234	0.0275233	0.0275296	0.0276028	0.0276014	0.0274458	0.0274051	0.0274048	0.0274234	0.0275233	0.0275296	0.0276028	0.0276014	0.0274566	0.0274051	0.0274048	0.0274234	0.0275233	0.0275296	0.0276028	0.0276014	0.027549	0.0274051	0.0274048	0.0274234	0.0275233	0.0275296	0.0276028	0.0276014	0.0275491	0.0274051	0.0274048	0.0274234	0.0275233	0.0275296	0.0276028	0.0276014	0.0275491	0.0274051	0.0274048	0.0274234	0.0275233	0.0275296	0.0276028	0.0276014	0.0275491	0.0274051	0.0274048	0.0274234	0.0275233	0.0275296	0.0276028	0.0276014	0.0275491	0.0274051	0.0274048	0.0274234	0.0275233	0.0275296	0.0276028	0.0276014	0.0275491	0.0274051	0.0274048	0.0274234	0.0275233	0.0275296	0.0276028	0.0276014	0.0276015	0.0274051	0.0274048	0.0274234	0.0275233	0.0275296	0.0276028	0.0276014	0.0276014	0.0274051	0.0274048	0.0274234	0.0275233	0.0275296	0.0276028	0.0276014	0.0276014	0.0274051	0.0274048	0.0274234	0.0275233	0.0275296	0.0276028	0.0276014	0.0276014	0.0274051	0.0274048	0.0274234	0.0275233	0.0275296	0.0276028	0.0276014	0.0276014	0.0274051	0.0274048	0.0274234	0.0275233	0.0275296	0.0276028	0.0276014	0.0276014	0.0274051	0.0274048	0.0274234	0.0275233	0.0275296	0.0276028	0.0276014	0.0276014	0.0274051	0.0274048	0.0274234	0.0275233	0.0275296	0.0276028	0.0276014	0.0276014	0.0274051	0.0274048	0.0274234	0.0275233	0.0275296	0.0276028	0.0276014	0.0276014	0.0274051	0.0274048	0.0274234	0.0275233	0.0275296	0.0276028	0.0276014	0.0276014	0.0274945	0.0274945	0.0274945	0.0274945	0.0274945	0.0274945	0.0274945	0.0274945	0.0274999	0.0274999	0.0274999	0.0274999	0.0274999	0.0274999	0.0274999	0.0274999	0.0274999	0.0274999	0.0274999	0.0274999	0.0274999	0.0274999	0.0274999	0.0274999	0.0275351	0.0275351	0.0275351	0.0275351	0.0275351	0.0275351	0.0275351	0.0275351	0.0275352	0.0275352	0.0275352	0.0275352	0.0275352	0.0275352	0.0275352	0.0275352	0.0275352	0.0275352	0.0275352	0.0275352	0.0275352	0.0275352	0.0275352	0.0275352	0.0275352	0.0275352	0.0275352	0.0275352	0.0275352	0.0275352	0.0275352	0.0275352	0.0275352	0.0275352	0.0275352	0.0275352	0.0275352	0.0275352	0.0275352	0.0275352	0.0275352	0.0275352	0.0275352	0.0275352	0.0275352	0.0275352	0.0275352	0.0275352	0.580203	0.00171408	8.2421e-07	0.99609	0.000561989	0.986101	0.0140673	2.18328e-07	0.999825	0.0303824	1.68891e-06	1	3.48917e-05	0.999991	7.90996e-06	6.55562e-08	1	0.00110992	1.9679e-06	1	8.14858e-05	0.999992	0.000112844	3.92272e-07	1	0.314546	1.96179e-06	1	8.47135e-05	0.999992	0.000112993	3.9229e-07	1	0.103049	1.96195e-06	1	8.57471e-05	0.999992	0.000112993	3.9229e-07	1	0.311078	1.96195e-06	1	8.61179e-05	0.999992	0.000112993	3.9229e-07	1	0.163569	1.96195e-06	1	8.62652e-05	0.999992	0.000112993	3.9229e-07	1	0.383191	1.96195e-06	1	8.63264e-05	0.999992	0.000112993	3.9229e-07	1	0.406234	1.12433e-05	1	8.63525e-05	0.999992	0.000112993	3.9229e-07	0.90884	0.969701	0.000612314	0.966597	0.0067637	0.965884	0.000847347	0.999998	0.866044	0.903171	0.00625648	0.931987	0.00601534	0.980837	0.00100387	0.999999	0.810357	0.724888	0.00408441	0.864372	0.00773863	0.986301	0.0013113	0.999966	0.695883	0.235252	0.00038257	0.6135	0.0112925	0.853392	0.00243947	0.999986	0.379078	0.0766661	0.000740939	0.0659884	0.0214656	0.00608033	0.0165301	0.999985	0.00656301	0.00152766	0.00953105	0.0407334	0.000383399	0.691414	0.171611	0.999985	0.0258701	0.0274545	0.0163809	0.0274101	0.027556	0.0127705	0.0279185	0.999996	0.0258477	0.0274303	0.0251557	0.0273634	0.0275791	0.0264761	0.0277142	0.999999	0.0258459	0.0274303	0.0268771	0.0273632	0.0275791	0.0266109	0.027714	0.999446	0.0258459	0.0274303	0.0268158	0.0273632	0.0275791	0.0266096	0.027714	0.999509	0.0258459	0.0274303	0.0268153	0.0273632	0.0275791	0.0266096	0.027714	0.999944	0.0274189	0.0275366	0.0278822	0.0273851	0.0276172	0.0273961	0.0275434	1	0.0274223	0.0275366	0.0278875	0.027385	0.0276172	0.0273965	0.0275432	0.999995	0.0274222	0.0275366	0.0278875	0.027385	0.0276172	0.0273965	0.0275432	0.0229712	0.0274222	0.0275366	0.0276107	0.027385	0.0276172	0.0273965	0.0275432	0.0275271	0.0274222	0.0275366	0.0276106	0.027385	0.0276172	0.0273965	0.0275432	0.0275143	0.0274222	0.0275366	0.0276106	0.027385	0.0276172	0.0273965	0.0275432	0.0273581	0.0274222	0.0275366	0.0276106	0.027385	0.0276172	0.0273965	0.0275432	0.0273578	0.0274222	0.0275366	0.0276106	0.027385	0.0276172	0.0273965	0.0275432	0.0273578	0.0274222	0.0275366	0.0276106	0.027385	0.0276172	0.0273965	0.0275432	0.0273578	0.0274222	0.0275366	0.0276106	0.027385	0.0276172	0.0273965	0.0275432	0.0273578	0.0274222	0.0275366	0.0276106	0.027385	0.0276172	0.0273965	0.0275432	0.0273578	0.0274222	0.0275366	0.0276106	0.027385	0.0276172	0.0273965	0.0275432	0.0275431	0.0274222	0.0275366	0.0276106	0.027385	0.0276172	0.0273965	0.0275432	0.0275432	0.0274222	0.0275366	0.0276106	0.027385	0.0276172	0.0273965	0.0275432	0.0275432	0.0274222	0.0275366	0.0276106	0.027385	0.0276172	0.0273965	0.0275432	0.0275432	0.0274222	0.0275366	0.0276106	0.027385	0.0276172	0.0273965	0.0275432	0.0275432	0.0274222	0.0275366	0.0276106	0.027385	0.0276172	0.0273965	0.0275432	0.0275432	0.0274222	0.0275366	0.0276106	0.027385	0.0276172	0.0273965	0.0275432	0.0275432	0.0274222	0.0275366	0.0276106	0.027385	0.0276172	0.0273965	0.0275432	0.0275432	0.0274222	0.0275366	0.0276106	0.027385	0.0276172	0.0273965	0.0275432	0.0275432	0.0274222	0.0275366	0.0276106	0.027385	0.0276172	0.0273965	0.0275432	0.0275432	0.0275394	0.0275394	0.0275394	0.0275394	0.0275394	0.0275394	0.0275394	0.0275394	0.0275285	0.0275285	0.0275285	0.0275285	0.0275285	0.0275285	0.0275285	0.0275285	0.0275285	0.0275285	0.0275285	0.0275285	0.0275285	0.0275285	0.0275285	0.0275285	0.0275768	0.0275768	0.0275768	0.0275768	0.0275768	0.0275768	0.0275768	0.0275768	0.0275768	0.0275768	0.0275768	0.0275768	0.0275768	0.0275768	0.0275768	0.0275768	0.0275768	0.0275768	0.0275768	0.0275768	0.0275768	0.0275768	0.0275768	0.0275768	0.0275768	0.0275768	0.0275768	0.0275768	0.0275768	0.0275768	0.0275768	0.0275768	0.0275768	0.0275768	0.0275768	0.0275768	0.0275768	0.0275768	0.0275768	0.0275768	0.0275768	0.0275768	0.0275768	0.0275768	0.0275768	0.0275768	0.0275768	0.0275768	1.87266e-06	0.971332	0.999991	6.02511e-06	0.962075	0.000135906	0.211125	0.912779	0.00652679	0.154096	1	3.64358e-10	0.999939	6.53234e-09	7.69799e-05	0.999995	3.6153e-05	0.826272	1	3.99557e-10	0.999977	6.55458e-09	1.20066e-05	0.999999	6.35679e-05	0.075094	1	3.9961e-10	0.999976	6.55313e-09	1.19901e-05	0.999999	6.84586e-05	0.737416	1	3.99611e-10	0.999976	6.55308e-09	1.19901e-05	0.999999	6.66911e-05	0.137613	1	3.99611e-10	0.999976	6.55309e-09	1.19901e-05	0.999999	6.61603e-05	0.708727	1	3.99611e-10	0.999976	6.55309e-09	1.19901e-05	0.999999	6.60903e-05	0.177248	1	3.99611e-10	0.999976	6.55309e-09	1.19901e-05	0.999999	6.60819e-05	0.725861	0.945567	3.99611e-10	0.999976	6.55309e-09	1.19901e-05	0.999999	4.04305e-06	0.0716697	0.009817	0.000364281	0.975962	0.148658	0.00596421	0.972598	9.98913e-06	4.23959e-05	0.393629	0.000594184	0.941933	0.240097	0.00643254	1	1.69248e-05	6.37485e-05	0.19436	0.00097764	0.883976	0.2362	0.00682228	1	3.90058e-05	0.000114021	0.274154	0.00240804	0.697256	0.135898	0.00825563	1	0.00040342	0.0215507	0.222097	0.0168414	0.126077	0.236295	0.0199776	1	5.70627e-07	8.35538e-07	0.648886	6.65553e-08	1.54511e-05	1.64006e-09	3.42158e-06	1	0.023452	0.0273617	0.523776	0.027254	0.0273518	4.45886e-05	0.027478	0.555274	0.023213	0.0273228	0.0292796	0.0272976	0.0273895	0.0235797	0.0274912	0.207431	0.0232096	0.0273228	0.0235862	0.0272978	0.0273895	0.0235615	0.0274911	0.164062	0.0232097	0.0273228	0.0234758	0.0272978	0.0273895	0.0235576	0.0274911	0.186269	0.0232097	0.0273228	0.0234762	0.0272978	0.0273895	0.0235576	0.0274911	0.99898	0.0273774	0.0275839	0.0274415	0.0275979	0.027467	0.0275724	0.0276157	0.970085	0.0276071	0.0275841	0.0274435	0.0275981	0.027467	0.0275738	0.0276159	0.00352821	0.0276071	0.0275841	0.0274435	0.0275981	0.027467	0.0275738	0.0276159	0.0199514	0.0276071	0.0275841	0.0274897	0.0275981	0.027467	0.0275738	0.0276159	0.0275186	0.0276071	0.0275841	0.0274898	0.0275981	0.027467	0.0275738	0.0276159	0.02752	0.0276071	0.0275841	0.0274898	0.0275981	0.027467	0.0275738	0.0276159	0.0278344	0.0276071	0.0275841	0.0274898	0.0275981	0.027467	0.0275738	0.0276159	0.0278345	0.0276071	0.0275841	0.0274898	0.0275981	0.027467	0.0275738	0.0276159	0.0278345	0.0276071	0.0275841	0.0274898	0.0275981	0.027467	0.0275738	0.0276159	0.0278345	0.0276071	0.0275841	0.0274898	0.0275981	0.027467	0.0275738	0.0276159	0.0278345	0.0276071	0.0275841	0.0274898	0.0275981	0.027467	0.0275738	0.0276159	0.0278345	0.0276071	0.0275841	0.0274898	0.0275981	0.027467	0.0275738	0.0276159	0.0276161	0.0276071	0.0275841	0.0274898	0.0275981	0.027467	0.0275738	0.0276159	0.0276159	0.0276071	0.0275841	0.0274898	0.0275981	0.027467	0.0275738	0.0276159	0.0276159	0.0276071	0.0275841	0.0274898	0.0275981	0.027467	0.0275738	0.0276159	0.0276159	0.0276071	0.0275841	0.0274898	0.0275981	0.027467	0.0275738	0.0276159	0.0276159	0.0276071	0.0275841	0.0274898	0.0275981	0.027467	0.0275738	0.0276159	0.0276159	0.0276071	0.0275841	0.0274898	0.0275981	0.027467	0.0275738	0.0276159	0.0276159	0.0276071	0.0275841	0.0274898	0.0275981	0.027467	0.0275738	0.0276159	0.0276159	0.0276071	0.0275841	0.0274898	0.0275981	0.027467	0.0275738	0.0276159	0.0276159	0.0276071	0.0275841	0.0274898	0.0275981	0.027467	0.0275738	0.0276159	0.0276159	
