# Supplementary material for: The Importance of Lateral Connections in the Parietal Cortex for Generating Motor Plans
Source: PLoS One. 2015 Aug 7;10(8):e0134669. doi: 10.1371/journal.pone.0134669 (PMC4529220; doi:10.1371/journal.pone.0134669)
Supplement: S1 Dataset — The complete dataset utilized in the data-dependent figures. (ZIP) [file pone.0134669.s001.zip › Champion_Data/Evolved_Flash_Task/TS_15/fblat_A10_2to4_9T1/fitness.txt]

35.3549  35.356  35.3583  35.3597  35.3611  35.3625  35.3639  35.3653  35.3667  32.7504  30.0028  27.228  24.4475  21.6283  18.8276  16.008  13.2077  10.3887  8.87445  7.93197  6.83674  5.7309  4.65757  3.65746  2.86468  2.73552  2.72648  2.71829  2.71019  2.70214  2.69416  2.68601  2.67779  2.66955  2.6613  2.65304  2.64479  2.63653  2.62828  2.62003  2.61177  2.60352  2.59526  2.58701  2.57875  2.5705  2.56225  2.55399  2.54574  2.53748  
24.9995  25.0058  25.014  25.0144  25.0147  25.0151  25.0155  25.0159  25.0163  23.4996  21.5947  19.6076  17.6327  15.646  13.6563  11.6664  9.67559  7.68288  5.69624  3.85479  2.01802  0.710764  0.229449  0.200114  0.198727  0.198549  0.198512  0.198478  0.198443  0.198407  0.19837  0.198334  0.198297  0.198261  0.198224  0.198188  0.198151  0.198115  0.198078  0.198042  0.198006  0.197969  0.197933  0.197896  0.19786  0.197823  0.197787  0.19775  0.197714  0.197677  
35.3551  35.3629  35.3721  35.3713  35.3704  35.3695  35.3687  35.3678  35.3669  35.0715  34.4498  32.9848  30.3342  27.5522  24.8377  22.0369  19.233  16.4319  13.6441  10.8758  8.14596  5.95642  4.76503  3.30242  2.95599  2.94134  2.91949  2.86223  2.80509  2.74795  2.69073  2.63351  2.57608  2.51864  2.46121  2.40378  2.34635  2.28893  2.2315  2.17408  2.11666  2.05924  2.00182  1.94441  1.887  1.8296  1.7722  1.7148  1.65741  1.60002  
24.9998  24.9951  24.9902  24.9918  24.9934  24.995  24.9967  24.9983  24.9999  23.4257  21.8027  19.8476  18.3611  16.5114  15.7008  13.8983  13.0603  11.2541  10.4155  9.25503  8.10725  6.96206  5.8176  4.67393  3.53559  2.38153  1.24111  0.335081  1.15348  2.27746  3.41745  4.5614  5.70693  6.86493  8.02328  9.18192  9.93441  10.5211  11.1094  11.6993  12.2908  12.8836  13.4843  14.0849  14.6856  15.2862  15.8869  16.4875  17.0882  17.6917  
25.0002  25.0049  25.0098  25.0082  25.0066  25.005  25.0034  25.0017  25.0001  23.4629  22.0343  20.0562  18.1085  16.1147  14.135  12.1432  10.1738  8.18483  6.21284  4.23713  2.36195  0.793117  0.182589  0.182177  0.182043  0.181907  0.181771  0.181635  0.1815  0.181364  0.181229  0.181093  0.180958  0.180823  0.180687  0.180552  0.180418  0.180283  0.180148  0.180014  0.17988  0.179745  0.179611  0.179477  0.179343  0.17921  0.179076  0.178943  0.178809  0.178676  
35.3555  35.3478  35.3385  35.3394  35.3403  35.3411  35.342  35.3429  35.3438  34.1028  32.7438  31.2225  29.3951  28.1425  26.3318  25.2185  23.1876  21.9866  20.3567  19.0055  17.114  14.8183  12.2929  9.89442  7.97072  5.97782  3.99581  2.36481  1.74156  1.72099  1.70563  1.69159  1.6779  1.66422  1.65054  1.63686  1.6232  1.60955  1.59589  1.58225  1.5686  1.55496  1.54132  1.52769  1.51406  1.50043  1.48681  1.47319  1.45958  1.44597  
25.0005  24.9942  24.986  24.9856  24.9853  24.9849  24.9845  24.9841  24.9837  24.9244  23.2266  21.2567  19.2579  17.2615  15.266  13.2683  11.2711  9.27446  7.27872  5.28574  3.31679  1.71748  0.38823  0.368589  0.374066  0.372684  0.376248  0.384652  0.397592  0.414643  0.435332  0.459165  0.485682  0.514466  0.545159  0.577456  0.611103  0.64589  0.681641  0.718214  0.755487  0.793364  0.83176  0.870609  0.90985  0.949437  0.989327  1.02949  1.06988  1.11049  
35.3558  35.3546  35.3524  35.351  35.3496  35.3482  35.3468  35.3453  35.3439  33.2707  30.4432  27.6209  24.7957  22.0131  19.1857  16.3617  13.5338  10.7073  7.88527  5.5479  2.83709  0.791596  0.64408  0.671888  0.664504  0.658925  0.653815  0.648749  0.643728  0.638762  0.633843  0.628972  0.62415  0.619379  0.614658  0.609991  0.605377  0.600818  0.596315  0.591871  0.587485  0.583159  0.578895  0.574694  0.570557  0.566486  0.562482  0.558547  0.554682  0.550889  
