# Supplementary material for: The Importance of Lateral Connections in the Parietal Cortex for Generating Motor Plans
Source: PLoS One. 2015 Aug 7;10(8):e0134669. doi: 10.1371/journal.pone.0134669 (PMC4529220; doi:10.1371/journal.pone.0134669)
Supplement: S1 Dataset — The complete dataset utilized in the data-dependent figures. (ZIP) [file pone.0134669.s001.zip › Champion_Data/Evolved_Flash_Task/TS_15/fblat_A10_2to4_9T1/movements.txt]

-0.000174403  -0.000457734  -0.00486124  0.00584653  -0.00977066  0.0139951  -0.00817415  0.0143572  -0.00656113  0.0147405  -0.00495538  0.0151188  -0.00334921  0.0154973  -0.00174308  0.0158758  -0.000136942  0.0162544  -1.91548  -1.76873  -3.91435  -3.65609  -5.9133  -5.58193  -7.91053  -7.51775  -9.90858  -9.50703  -11.8963  -11.4807  -13.8896  -13.4755  -15.8776  -15.4488  -17.8708  -17.4436  -19.8611  -17.7648  -19.9981  -18.844  -20.4415  -19.9048  -20.8947  -21.0013  -21.3803  -22.069  -21.8371  -23.1633  -22.2292  -24.2725  -22.3286  -24.4114  -22.3374  -24.4131  -22.3455  -24.4146  -22.3535  -24.4161  -22.3614  -24.4176  -22.3692  -24.419  -22.3772  -24.4205  -22.3853  -24.422  -22.3934  -24.4235  -22.4016  -24.425  -22.4097  -24.4265  -22.4178  -24.428  -22.4259  -24.4295  -22.4341  -24.431  -22.4422  -24.4325  -22.4503  -24.434  -22.4584  -24.4355  -22.4665  -24.437  -22.4747  -24.4385  -22.4828  -24.44  -22.4909  -24.4414  -22.499  -24.4429  -22.5072  -24.4444  -22.5153  -24.4459  -22.5234  -24.4474  
-0.000174403  -0.000457734  -0.00486124  0.00584653  -0.00977066  0.0139951  -0.00817415  0.0143572  -0.00656113  0.0147405  -0.00495538  0.0151188  -0.00334921  0.0154973  -0.00174308  0.0158758  -0.000136942  0.0162544  0.0156219  -1.50041  0.00546164  -3.40532  0.00240032  -5.39236  -0.0239035  -7.36735  -0.0270802  -9.35406  -0.0265656  -11.3437  -0.0269531  -13.3336  -0.0259342  -15.3244  -0.0257589  -17.3172  -0.0262533  -19.3038  -0.0262778  -21.1453  -0.0263283  -22.9822  -0.0263482  -24.2897  -0.0263603  -24.7721  -0.0263643  -24.8016  -0.0263645  -24.803  -0.0263631  -24.8032  -0.026359  -24.8032  -0.0263549  -24.8033  -0.0263508  -24.8033  -0.0263467  -24.8034  -0.0263426  -24.8034  -0.0263385  -24.8034  -0.0263344  -24.8035  -0.0263303  -24.8035  -0.0263262  -24.8035  -0.0263221  -24.8036  -0.026318  -24.8036  -0.0263139  -24.8036  -0.0263098  -24.8037  -0.0263057  -24.8037  -0.0263016  -24.8037  -0.0262975  -24.8038  -0.0262934  -24.8038  -0.0262893  -24.8039  -0.0262852  -24.8039  -0.0262811  -24.8039  -0.026277  -24.804  -0.0262729  -24.804  -0.0262688  -24.804  -0.0262647  -24.8041  
-0.000174403  -0.000457734  -0.00486124  0.00584653  -0.00977066  0.0139951  -0.00817415  0.0143572  -0.00656113  0.0147405  -0.00495538  0.0151188  -0.00334921  0.0154973  -0.00174308  0.0158758  -0.000136942  0.0162544  0.34458  -0.0576107  1.36958  0.0676868  3.25314  -0.199325  5.23438  -1.9895  7.23164  -3.94269  9.23105  -5.81013  11.2156  -7.80647  13.2129  -9.80215  15.212  -11.8014  17.2105  -13.7979  19.2038  -15.7974  21.2028  -17.7932  22.8502  -19.4451  24.7692  -20.2406  25.0825  -21.6986  25.0825  -22.0452  25.0829  -22.0598  25.083  -22.0817  25.0831  -22.139  25.0831  -22.1961  25.0832  -22.2533  25.0832  -22.3106  25.0833  -22.3678  25.0834  -22.4253  25.0834  -22.4827  25.0835  -22.5402  25.0835  -22.5977  25.0836  -22.6551  25.0836  -22.7126  25.0837  -22.7701  25.0837  -22.8275  25.0838  -22.885  25.0838  -22.9425  25.0839  -22.9999  25.0839  -23.0574  25.084  -23.1149  25.084  -23.1723  25.0841  -23.2298  25.0842  -23.2873  25.0842  -23.3447  25.0843  -23.4022  
-0.000174403  -0.000457734  -0.00486124  0.00584653  -0.00977066  0.0139951  -0.00817415  0.0143572  -0.00656113  0.0147405  -0.00495538  0.0151188  -0.00334921  0.0154973  -0.00174308  0.0158758  -0.000136942  0.0162544  -1.57537  0.222529  -3.19846  0.226226  -5.15418  0.264139  -6.64087  0.26573  -8.49115  0.290437  -9.3019  0.290452  -11.1052  0.312565  -11.9434  0.311977  -13.7509  0.334807  -14.5899  0.334173  -15.751  0.333939  -16.8996  0.3337  -18.0459  0.333459  -19.192  0.333219  -20.3379  0.332979  -21.4801  0.332737  -22.6418  0.332488  -23.8042  0.332241  -24.9555  0.332109  -26.1047  0.332004  -27.2531  0.331909  -28.4013  0.33182  -29.5493  0.331732  -30.6973  0.331645  -31.8569  0.331406  -33.0164  0.331167  -34.176  0.330929  -34.9287  0.337491  -35.5153  0.34929  -36.1035  0.361011  -36.6934  0.372647  -37.2848  0.384205  -37.8775  0.395696  -38.4782  0.406727  -39.0787  0.417749  -39.6793  0.42877  -40.2799  0.439792  -40.8805  0.450813  -41.4811  0.461835  -42.0817  0.472856  -42.6851  0.483893  
-0.000174403  -0.000457734  -0.00486124  0.00584653  -0.00977066  0.0139951  -0.00817415  0.0143572  -0.00656113  0.0147405  -0.00495538  0.0151188  -0.00334921  0.0154973  -0.00174308  0.0158758  -0.000136942  0.0162544  1.53835  0.243927  2.96931  0.399022  4.94788  0.404634  6.89598  0.401729  8.8903  0.40228  10.8708  0.405291  12.8636  0.406426  14.8344  0.407018  16.8253  0.407205  18.8005  0.4072  20.7823  0.405755  22.6681  0.375535  24.2693  0.308362  25.0664  0.170102  25.0672  0.169335  25.0673  0.169155  25.0674  0.168974  25.0675  0.168793  25.0675  0.168612  25.0676  0.16843  25.0677  0.168249  25.0678  0.168067  25.0679  0.167886  25.068  0.167704  25.0681  0.167523  25.0682  0.167341  25.0682  0.16716  25.0683  0.166978  25.0684  0.166797  25.0685  0.166615  25.0686  0.166434  25.0687  0.166252  25.0688  0.166071  25.0689  0.165889  25.0689  0.165707  25.069  0.165526  25.0691  0.165344  25.0692  0.165163  25.0693  0.164981  25.0694  0.1648  25.0695  0.164618  
-0.000174403  -0.000457734  -0.00486124  0.00584653  -0.00977066  0.0139951  -0.00817415  0.0143572  -0.00656113  0.0147405  -0.00495538  0.0151188  -0.00334921  0.0154973  -0.00174308  0.0158758  -0.000136942  0.0162544  -1.99337  -0.173374  -2.41868  1.28846  -4.37716  1.55764  -6.11041  2.47772  -8.10907  2.4901  -9.91595  3.41673  -11.9132  3.44298  -13.0041  5.15654  -14.9428  5.44845  -15.0825  7.22247  -16.7823  7.863  -17.0988  9.81903  -18.9686  11.4647  -20.7528  13.464  -22.3712  15.4612  -22.4121  17.4611  -22.7571  19.4589  -23.163  21.4515  -23.2457  23.4142  -23.259  25.0446  -23.2833  25.1209  -23.2991  25.1274  -23.3133  25.1287  -23.3271  25.1298  -23.3409  25.131  -23.3548  25.1321  -23.3686  25.1333  -23.3824  25.1344  -23.3962  25.1356  -23.41  25.1367  -23.4238  25.1379  -23.4376  25.1391  -23.4514  25.1402  -23.4652  25.1414  -23.479  25.1425  -23.4928  25.1437  -23.5066  25.1448  -23.5204  25.146  -23.5342  25.1471  -23.548  25.1483  -23.5618  25.1494  
-0.000174403  -0.000457734  -0.00486124  0.00584653  -0.00977066  0.0139951  -0.00817415  0.0143572  -0.00656113  0.0147405  -0.00495538  0.0151188  -0.00334921  0.0154973  -0.00174308  0.0158758  -0.000136942  0.0162544  -0.888183  0.0914284  -0.377365  1.77647  -0.44972  3.74801  -0.450048  5.7474  -0.450305  7.74441  -0.446321  9.7405  -0.446226  11.7392  -0.442931  13.7376  -0.442858  15.7361  -0.439296  17.7346  -0.425864  19.7314  -0.390314  21.7063  -0.00947142  23.2825  0.288423  24.7401  0.31027  24.801  0.334631  24.8328  0.350367  24.873  0.366092  24.9132  0.381816  24.9534  0.39754  24.9936  0.413265  25.0338  0.428991  25.074  0.444716  25.1143  0.460442  25.1545  0.476168  25.1948  0.491894  25.235  0.50762  25.2753  0.523346  25.3155  0.539072  25.3558  0.554798  25.396  0.570524  25.4363  0.58625  25.4765  0.601976  25.5168  0.617702  25.557  0.633428  25.5973  0.649154  25.6375  0.66488  25.6778  0.680606  25.718  0.696332  25.7583  0.712058  25.7985  0.727784  25.8388  
-0.000174403  -0.000457734  -0.00486124  0.00584653  -0.00977066  0.0139951  -0.00817415  0.0143572  -0.00656113  0.0147405  -0.00495538  0.0151188  -0.00334921  0.0154973  -0.00174308  0.0158758  -0.000136942  0.0162544  1.60494  1.34389  3.60449  3.3431  5.6004  5.33861  7.59815  7.33646  9.53297  9.33641  11.5322  11.3359  13.5259  13.3359  15.5259  15.3354  17.5234  17.3353  19.5153  19.3347  20.851  21.3169  22.8125  23.1933  24.3807  24.507  25.4211  24.5126  25.4728  24.5226  25.4741  24.5343  25.4741  24.5424  25.4741  24.5498  25.4741  24.5572  25.4741  24.5646  25.4741  24.572  25.4741  24.5793  25.4741  24.5867  25.4741  24.5941  25.4741  24.6015  25.4741  24.6088  25.4741  24.6162  25.4741  24.6236  25.4741  24.6309  25.4741  24.6383  25.4741  24.6457  25.4741  24.6531  25.4741  24.6604  25.4741  24.6678  25.4741  24.6752  25.4741  24.6826  25.4741  24.6899  25.4741  24.6973  25.4741  24.7047  25.4741  24.7121  25.4741  24.7194  
