# Supplementary material for: The Importance of Lateral Connections in the Parietal Cortex for Generating Motor Plans
Source: PLoS One. 2015 Aug 7;10(8):e0134669. doi: 10.1371/journal.pone.0134669 (PMC4529220; doi:10.1371/journal.pone.0134669)
Supplement: S1 Dataset — The complete dataset utilized in the data-dependent figures. (ZIP) [file pone.0134669.s001.zip › Champion_Data/Evolved_Flash_Task/TS_15/fblat_A10_2to4_9T1/ppc_fire.txt]

0	0	0	0	0	0	0	0	4.51282e-05	4.51282e-05	4.51282e-05	4.51282e-05	4.51282e-05	4.51282e-05	4.51282e-05	4.51282e-05	4.33526e-05	4.33526e-05	4.33526e-05	4.33526e-05	4.33526e-05	4.33526e-05	4.33526e-05	4.33526e-05	4.30005e-05	4.30005e-05	4.30005e-05	4.30005e-05	4.30005e-05	4.30005e-05	4.30005e-05	4.30005e-05	4.28414e-05	4.28414e-05	4.28414e-05	4.28414e-05	4.28414e-05	4.28414e-05	4.28414e-05	4.28414e-05	4.33837e-05	4.33837e-05	4.33837e-05	4.33837e-05	4.33837e-05	4.33837e-05	4.33837e-05	4.33837e-05	4.3386e-05	4.3386e-05	4.3386e-05	4.3386e-05	4.3386e-05	4.3386e-05	4.3386e-05	4.3386e-05	4.3386e-05	4.3386e-05	4.3386e-05	4.3386e-05	4.3386e-05	4.3386e-05	4.3386e-05	4.3386e-05	4.33861e-05	4.33861e-05	4.33861e-05	4.33861e-05	4.33861e-05	4.33861e-05	4.33861e-05	4.33861e-05	4.33861e-05	4.33861e-05	4.33861e-05	4.33861e-05	4.33861e-05	4.33861e-05	4.33861e-05	4.33861e-05	5.10374e-05	4.35061e-05	4.33881e-05	4.35061e-05	4.33879e-05	4.33881e-05	4.33879e-05	4.33879e-05	4.27884e-05	2.42923e-06	5.60666e-05	0.000769062	0.000369639	0.00092272	0.000190622	8.1663e-05	3.9905e-05	1.07693e-06	0.000201903	0.000829078	0.00168193	7.96778e-06	4.77063e-06	5.99585e-05	3.69761e-05	8.93844e-07	0.000688186	0.00127397	0.00171397	0.000837142	1.79065e-06	5.99773e-05	3.61438e-05	9.57256e-07	2.87222e-05	0.000630188	0.00194264	0.000194453	1.50216e-06	5.99342e-05	3.25607e-05	8.97207e-07	3.25053e-05	0.00111072	0.00181637	0.00139135	1.50882e-06	5.31829e-05	3.29892e-05	8.87868e-07	2.81723e-05	0.000217562	0.00182303	0.000220386	1.50889e-06	5.9849e-05	3.19444e-05	8.87318e-07	3.55858e-05	0.0010251	0.00183823	0.00135608	1.50498e-06	5.92836e-05	3.30277e-05	8.82571e-07	3.48111e-05	0.000235434	0.00189787	1.63257e-05	1.50762e-06	5.99201e-05	3.16557e-05	8.77067e-07	3.4489e-05	0.00103001	0.00185004	0.000779185	1.5053e-06	5.97004e-05	0.000864035	8.87194e-07	3.47047e-05	0.000235895	0.00186453	2.84154e-06	1.50911e-06	5.91178e-05	7.92345e-06	1.18097e-06	3.47048e-05	0.0004213	0.00178152	0.000284891	1.54787e-06	1.81637e-05	1.38514e-05	1.19187e-06	3.4725e-05	0.000415415	0.00138605	2.79924e-06	1.70257e-06	6.89206e-05	1.31284e-05	3.3979e-06	3.57955e-05	0.00041401	0.000763066	6.90631e-05	8.08052e-06	8.6978e-05	1.46963e-05	1.73243e-05	0.000321345	0.000413867	0.000150064	3.28069e-05	7.97249e-06	0.000304549	1.08262e-05	4.23572e-05	4.49709e-06	0.000412726	4.51767e-05	2.46103e-05	4.17151e-05	4.89187e-05	7.17539e-06	4.47932e-05	2.2733e-05	0.000410923	4.51314e-05	1.65829e-06	4.35182e-05	4.43561e-05	2.95414e-05	4.48973e-05	4.38771e-05	0.000421874	4.51311e-05	2.73236e-06	4.24663e-05	4.45395e-05	3.31613e-05	4.48963e-05	4.32449e-05	0.000420379	4.51311e-05	3.0712e-06	4.24593e-05	4.45899e-05	3.31317e-05	4.48963e-05	4.03147e-05	0.000410559	4.51311e-05	1.88102e-06	4.24593e-05	4.459e-05	3.31274e-05	4.49985e-05	4.03234e-05	0.000408317	4.51311e-05	2.89257e-06	4.24593e-05	4.459e-05	3.38883e-05	4.49985e-05	4.03216e-05	0.000407495	4.5131e-05	4.16169e-05	4.24591e-05	4.45909e-05	3.87844e-05	4.49985e-05	4.03158e-05	0.00040714	4.5131e-05	4.64202e-05	4.24555e-05	4.45909e-05	3.87954e-05	4.49985e-05	4.03163e-05	0.00040698	4.5131e-05	4.78295e-05	4.24555e-05	4.45909e-05	3.87993e-05	4.49985e-05	4.02985e-05	0.000407834	4.5131e-05	4.78898e-05	4.24555e-05	4.45909e-05	3.88008e-05	4.49985e-05	4.02985e-05	0.000419614	4.5131e-05	4.78898e-05	4.24555e-05	4.45909e-05	3.88013e-05	4.49985e-05	4.02985e-05	0.000419611	4.5131e-05	4.78898e-05	4.24555e-05	4.45909e-05	3.88015e-05	4.49985e-05	4.02985e-05	0.000413679	4.5131e-05	4.78825e-05	4.24555e-05	4.45909e-05	3.88015e-05	4.49985e-05	4.02985e-05	0.000246242	4.5131e-05	4.78848e-05	4.24555e-05	4.45909e-05	3.88015e-05	4.49985e-05	4.02985e-05	0.000207588	4.5131e-05	4.78848e-05	4.24555e-05	4.45909e-05	3.88015e-05	4.49985e-05	4.02985e-05	0.000209384	4.5131e-05	4.78848e-05	4.24555e-05	4.45909e-05	3.88015e-05	4.49985e-05	4.02985e-05	0.000211274	4.5131e-05	4.78848e-05	4.24555e-05	4.45909e-05	3.88015e-05	4.49985e-05	4.02985e-05	0.000213073	4.5131e-05	4.78848e-05	4.24555e-05	4.45909e-05	3.88015e-05	4.49985e-05	4.02985e-05	0.000216127	4.5131e-05	4.78848e-05	4.24555e-05	4.45909e-05	3.88015e-05	4.49985e-05	4.02985e-05	0.000228355	4.5131e-05	4.78848e-05	4.24555e-05	4.45909e-05	3.88015e-05	4.49985e-05	4.02985e-05	0.000228633	4.5131e-05	4.78848e-05	4.24555e-05	4.45909e-05	3.88015e-05	4.49985e-05	4.02985e-05	0.000228635	4.5131e-05	4.78848e-05	4.24555e-05	4.45909e-05	3.88015e-05	4.49985e-05	4.02985e-05	0.000228635	4.5131e-05	4.78848e-05	4.24555e-05	4.45909e-05	3.88015e-05	4.49985e-05	4.02985e-05	0.000228635	4.5131e-05	4.78848e-05	4.24555e-05	4.45909e-05	3.88015e-05	4.49985e-05	4.02985e-05	0.000228635	4.5131e-05	4.78848e-05	4.24555e-05	4.45909e-05	0	0	0	0	0	0	0	0	4.51282e-05	4.51282e-05	4.51282e-05	4.51282e-05	4.51282e-05	4.51282e-05	4.51282e-05	4.51282e-05	1.66085e-05	1.66085e-05	1.66085e-05	1.66085e-05	1.66085e-05	1.66085e-05	1.66085e-05	1.66085e-05	1.65918e-05	1.65918e-05	1.65918e-05	1.65918e-05	1.65918e-05	1.65918e-05	1.65918e-05	1.65918e-05	1.66156e-05	1.66156e-05	1.66156e-05	1.66156e-05	1.66156e-05	1.66156e-05	1.66156e-05	1.66156e-05	1.66643e-05	1.66643e-05	1.66643e-05	1.66643e-05	1.66643e-05	1.66643e-05	1.66643e-05	1.66643e-05	1.66646e-05	1.66646e-05	1.66646e-05	1.66646e-05	1.66646e-05	1.66646e-05	1.66646e-05	1.66646e-05	1.66643e-05	1.66643e-05	1.66643e-05	1.66643e-05	1.66643e-05	1.66643e-05	1.66643e-05	1.66643e-05	1.66643e-05	1.66643e-05	1.66643e-05	1.66643e-05	1.66643e-05	1.66643e-05	1.66643e-05	1.66643e-05	1.66643e-05	1.66643e-05	1.66643e-05	1.66643e-05	1.66643e-05	1.66643e-05	1.66643e-05	1.66643e-05	2.96617e-05	1.68364e-05	1.66721e-05	1.71337e-05	1.66718e-05	1.66744e-05	1.66718e-05	1.66718e-05	1.75612e-08	7.08657e-06	7.40213e-05	1.93528e-07	0.000845279	5.01659e-08	2.25369e-06	0.000835712	1.19227e-08	4.52409e-06	0.000328138	2.14769e-07	0.000536215	7.34716e-06	6.07765e-05	0.00160822	1.1387e-08	4.22636e-06	0.00141048	7.34866e-08	0.00262742	6.70745e-08	2.07002e-05	0.00156458	1.13171e-08	3.97662e-06	0.00024184	3.41826e-07	0.00222728	1.16634e-07	2.60917e-05	0.00157134	1.05909e-08	4.23528e-06	0.000259489	1.03111e-07	0.00263151	6.30732e-08	2.61192e-05	0.00137846	1.11636e-08	4.26973e-06	0.000254777	3.03419e-06	0.0024961	9.1252e-08	2.62777e-05	0.00158274	1.06875e-08	4.25787e-06	0.000250116	1.20502e-07	0.00259034	6.31369e-08	2.61293e-05	0.00155674	1.11556e-08	4.27461e-06	0.000260945	2.74048e-06	0.00240627	7.81878e-07	2.62665e-05	0.00157728	1.01284e-08	4.23856e-06	0.00026155	1.18891e-07	0.00258253	7.11871e-08	2.61283e-05	0.00157052	7.48576e-08	4.2622e-06	0.000261915	2.70919e-06	0.00245238	1.73731e-05	2.63061e-05	0.00155267	1.3435e-05	5.07423e-06	0.000257036	9.29891e-07	0.00253858	1.40729e-07	2.6874e-05	0.000401133	5.01297e-06	5.1017e-06	0.000262538	9.66746e-07	0.00201428	9.26817e-06	2.81512e-05	0.00155756	4.65412e-06	9.57475e-06	0.000190945	9.73952e-07	0.00108703	6.11985e-08	5.90236e-05	0.000778813	4.32964e-06	2.51841e-05	0.000929311	9.74799e-07	0.000193874	7.35029e-08	5.23878e-05	0.000381039	2.03185e-06	4.28077e-05	1.48727e-05	9.4861e-07	4.4922e-05	1.2707e-07	4.58372e-05	4.95699e-05	1.07971e-06	4.42443e-05	2.98751e-05	9.64008e-07	4.50703e-05	2.2724e-05	4.63195e-05	4.50401e-05	8.96042e-06	4.4305e-05	4.43464e-05	9.06309e-07	4.50699e-05	8.40657e-06	4.5446e-05	4.4978e-05	1.41974e-05	4.43072e-05	4.39299e-05	8.6404e-07	4.50699e-05	6.88742e-06	4.54448e-05	4.49775e-05	1.42378e-05	4.43072e-05	4.21123e-05	8.97655e-07	4.50699e-05	1.99742e-05	4.54447e-05	4.49775e-05	1.4242e-05	4.46231e-05	4.21204e-05	9.04387e-07	4.50689e-05	2.76073e-05	4.54447e-05	4.49774e-05	1.63039e-05	4.46227e-05	4.21135e-05	9.06785e-07	4.50689e-05	4.08632e-05	4.54429e-05	4.49776e-05	2.46642e-05	4.46227e-05	4.21099e-05	9.07819e-07	4.50689e-05	4.2547e-05	4.54419e-05	4.49776e-05	2.46443e-05	4.46227e-05	4.21107e-05	9.08286e-07	4.50689e-05	4.25988e-05	4.54419e-05	4.49776e-05	2.46385e-05	4.46227e-05	4.20995e-05	9.29426e-07	4.50689e-05	4.26241e-05	4.54419e-05	4.49776e-05	2.46364e-05	4.46227e-05	4.20995e-05	8.91756e-07	4.50689e-05	4.2624e-05	4.54419e-05	4.49776e-05	2.46357e-05	4.46227e-05	4.20995e-05	8.9208e-07	4.50689e-05	4.2624e-05	4.54419e-05	4.49776e-05	2.46355e-05	4.46227e-05	4.20995e-05	7.74987e-07	4.50689e-05	4.25149e-05	4.54419e-05	4.49776e-05	2.46354e-05	4.46227e-05	4.20995e-05	2.76268e-06	4.50689e-05	4.25162e-05	4.54419e-05	4.49776e-05	2.46354e-05	4.46227e-05	4.20995e-05	4.56505e-06	4.50689e-05	4.25162e-05	4.54419e-05	4.49776e-05	2.46354e-05	4.46227e-05	4.20995e-05	4.53113e-06	4.50689e-05	4.25162e-05	4.54419e-05	4.49776e-05	2.46354e-05	4.46227e-05	4.20995e-05	4.49715e-06	4.50689e-05	4.25162e-05	4.54419e-05	4.49776e-05	2.46354e-05	4.46227e-05	4.20995e-05	4.46566e-06	4.50689e-05	4.25162e-05	4.54419e-05	4.49776e-05	2.46354e-05	4.46227e-05	4.20995e-05	4.76318e-06	4.50689e-05	4.25162e-05	4.54419e-05	4.49776e-05	2.46354e-05	4.46227e-05	4.20995e-05	4.57688e-06	4.50689e-05	4.25162e-05	4.54419e-05	4.49776e-05	2.46354e-05	4.46227e-05	4.20995e-05	4.57548e-06	4.50689e-05	4.25162e-05	4.54419e-05	4.49776e-05	2.46354e-05	4.46227e-05	4.20995e-05	4.57553e-06	4.50689e-05	4.25162e-05	4.54419e-05	4.49776e-05	2.46354e-05	4.46227e-05	4.20995e-05	4.57553e-06	4.50689e-05	4.25162e-05	4.54419e-05	4.49776e-05	2.46354e-05	4.46227e-05	4.20995e-05	4.57553e-06	4.50689e-05	4.25162e-05	4.54419e-05	4.49776e-05	2.46354e-05	4.46227e-05	4.20995e-05	4.57553e-06	4.50689e-05	4.25162e-05	4.54419e-05	4.49776e-05	0	0	0	0	0	0	0	0	4.51282e-05	4.51282e-05	4.51282e-05	4.51282e-05	4.51282e-05	4.51282e-05	4.51282e-05	4.51282e-05	5.57028e-05	5.57028e-05	5.57028e-05	5.57028e-05	5.57028e-05	5.57028e-05	5.57028e-05	5.57028e-05	5.53022e-05	5.53022e-05	5.53022e-05	5.53022e-05	5.53022e-05	5.53022e-05	5.53022e-05	5.53022e-05	5.47226e-05	5.47226e-05	5.47226e-05	5.47226e-05	5.47226e-05	5.47226e-05	5.47226e-05	5.47226e-05	5.53257e-05	5.53257e-05	5.53257e-05	5.53257e-05	5.53257e-05	5.53257e-05	5.53257e-05	5.53257e-05	5.53287e-05	5.53287e-05	5.53287e-05	5.53287e-05	5.53287e-05	5.53287e-05	5.53287e-05	5.53287e-05	5.53296e-05	5.53296e-05	5.53296e-05	5.53296e-05	5.53296e-05	5.53296e-05	5.53296e-05	5.53296e-05	5.53295e-05	5.53295e-05	5.53295e-05	5.53295e-05	5.53295e-05	5.53295e-05	5.53295e-05	5.53295e-05	5.53295e-05	5.53295e-05	5.53295e-05	5.53295e-05	5.53295e-05	5.53295e-05	5.53295e-05	5.53295e-05	0.000189523	5.6667e-05	5.54826e-05	6.52615e-05	5.54805e-05	5.56314e-05	5.54826e-05	5.54803e-05	0.0124684	8.4208e-06	3.91528e-05	0.0117206	4.6844e-05	0.0286244	0.000810823	5.29156e-06	0.0289192	5.17939e-06	5.13184e-05	0.0274385	0.000275472	4.04271e-05	1.18444e-06	1.64398e-06	0.0685734	4.53056e-06	7.63617e-05	0.153737	0.000132163	0.0184738	7.50993e-07	1.6551e-06	0.416774	4.99247e-06	9.80077e-06	0.984122	0.000157444	0.00623901	5.5121e-07	1.64808e-06	1	4.54508e-06	1.18832e-05	1	0.000135939	0.0515375	5.54197e-07	1.5851e-06	1	4.48149e-06	9.83698e-06	1	0.000139199	0.0511376	5.51766e-07	1.64153e-06	1	4.48576e-06	1.35969e-05	1	0.000137992	0.412292	5.52059e-07	1.63692e-06	1	4.45415e-06	1.3019e-05	1	0.000147745	0.999999	5.50977e-07	1.64181e-06	1	4.37877e-06	1.2894e-05	1	0.000140093	1	5.52223e-07	1.64914e-06	1	4.41193e-06	1.30271e-05	1	0.000144709	1	5.53768e-07	1.64552e-06	1	5.22025e-06	1.31645e-05	1	0.000136486	1	5.61172e-07	1.19417e-06	1	5.24926e-06	1.30061e-05	1	0.000122918	1	6.07448e-07	2.12268e-06	1	9.76951e-06	1.60276e-05	1	0.000100962	1	2.30543e-06	5.91129e-06	1	2.51657e-05	5.07675e-05	1	5.98361e-05	1	2.67132e-06	7.8987e-05	1	4.22569e-05	9.72718e-06	1	4.52685e-05	1	3.95474e-05	4.56233e-05	1	4.37194e-05	3.00717e-05	1	4.52424e-05	1	4.17283e-05	4.41253e-05	1	4.37812e-05	4.44491e-05	1	4.52422e-05	1	4.10029e-05	4.44555e-05	1	4.37762e-05	4.4127e-05	1	4.52422e-05	1	4.09944e-05	4.4527e-05	1	4.37762e-05	4.23308e-05	1	4.52422e-05	1	4.09943e-05	4.45272e-05	1	4.42756e-05	4.23323e-05	1	4.52353e-05	1	4.09943e-05	4.45261e-05	1	4.42768e-05	4.23082e-05	1	4.52353e-05	1	4.09777e-05	4.45274e-05	1	4.42768e-05	4.23045e-05	1	4.52353e-05	1	4.09732e-05	4.45274e-05	1	4.42768e-05	4.23056e-05	1	4.52353e-05	1	4.09732e-05	4.45274e-05	1	4.42768e-05	4.22946e-05	1	4.52353e-05	1	4.09732e-05	4.45274e-05	1	4.42768e-05	4.22946e-05	1	4.52353e-05	1	4.09732e-05	4.45274e-05	1	4.42768e-05	4.22946e-05	1	4.52353e-05	1	4.09732e-05	4.45274e-05	1	4.42768e-05	4.22946e-05	1	4.52353e-05	1	4.09732e-05	4.45274e-05	1	4.42768e-05	4.22946e-05	1	4.52353e-05	1	4.09732e-05	4.45274e-05	1	4.42768e-05	4.22946e-05	1	4.52353e-05	1	4.09732e-05	4.45274e-05	1	4.42768e-05	4.22946e-05	1	4.52353e-05	1	4.09732e-05	4.45274e-05	1	4.42768e-05	4.22946e-05	1	4.52353e-05	1	4.09732e-05	4.45274e-05	1	4.42768e-05	4.22946e-05	1	4.52353e-05	1	4.09732e-05	4.45274e-05	1	4.42768e-05	4.22946e-05	1	4.52353e-05	1	4.09732e-05	4.45274e-05	1	4.42768e-05	4.22946e-05	1	4.52353e-05	1	4.09732e-05	4.45274e-05	1	4.42768e-05	4.22946e-05	1	4.52353e-05	1	4.09732e-05	4.45274e-05	1	4.42768e-05	4.22946e-05	1	4.52353e-05	1	4.09732e-05	4.45274e-05	1	4.42768e-05	4.22946e-05	1	4.52353e-05	1	4.09732e-05	4.45274e-05	1	4.42768e-05	4.22946e-05	1	4.52353e-05	1	4.09732e-05	4.45274e-05	1	4.42768e-05	4.22946e-05	1	4.52353e-05	1	4.09732e-05	4.45274e-05	0	0	0	0	0	0	0	0	4.51282e-05	4.51282e-05	4.51282e-05	4.51282e-05	4.51282e-05	4.51282e-05	4.51282e-05	4.51282e-05	3.1173e-05	3.1173e-05	3.1173e-05	3.1173e-05	3.1173e-05	3.1173e-05	3.1173e-05	3.1173e-05	3.14379e-05	3.14379e-05	3.14379e-05	3.14379e-05	3.14379e-05	3.14379e-05	3.14379e-05	3.14379e-05	3.09554e-05	3.09554e-05	3.09554e-05	3.09554e-05	3.09554e-05	3.09554e-05	3.09554e-05	3.09554e-05	3.06403e-05	3.06403e-05	3.06403e-05	3.06403e-05	3.06403e-05	3.06403e-05	3.06403e-05	3.06403e-05	3.06407e-05	3.06407e-05	3.06407e-05	3.06407e-05	3.06407e-05	3.06407e-05	3.06407e-05	3.06407e-05	3.06403e-05	3.06403e-05	3.06403e-05	3.06403e-05	3.06403e-05	3.06403e-05	3.06403e-05	3.06403e-05	3.06403e-05	3.06403e-05	3.06403e-05	3.06403e-05	3.06403e-05	3.06403e-05	3.06403e-05	3.06403e-05	3.06403e-05	3.06403e-05	3.06403e-05	3.06403e-05	3.06403e-05	3.06403e-05	3.06403e-05	3.06403e-05	0.000150318	3.18001e-05	3.09445e-05	5.50515e-05	3.09434e-05	3.18001e-05	3.09567e-05	3.09428e-05	2.03681e-06	4.44984e-05	4.80923e-05	1.5939e-06	6.1754e-05	3.54965e-07	5.45215e-06	0.00030882	1.69253e-06	4.60777e-05	5.21038e-05	1.38733e-06	2.02494e-05	0.000152107	0.000612201	0.000788938	1.69391e-06	4.73996e-05	4.02272e-05	6.88799e-07	3.71123e-05	5.69535e-07	0.000756811	0.000765898	1.70152e-06	4.46623e-05	4.80239e-05	1.99669e-06	3.27115e-05	2.66173e-06	0.00093811	0.000769443	1.70012e-06	4.73479e-05	4.07057e-05	8.58007e-07	3.65567e-05	3.49852e-07	0.000926287	0.000776548	1.74319e-06	4.77179e-05	4.65176e-05	9.6892e-06	3.58394e-05	2.23694e-06	0.000929074	0.000771282	1.72022e-06	4.76659e-05	3.69311e-05	9.59053e-07	3.61655e-05	3.58656e-07	0.000929283	0.000772039	1.74178e-06	4.787e-05	3.81444e-05	8.84733e-06	3.43897e-05	4.43541e-05	0.000930537	0.000771495	1.1544e-06	4.68075e-05	3.8309e-05	9.51288e-07	3.65944e-05	6.22258e-07	0.00092902	0.000786804	1.11965e-06	4.67821e-05	3.89576e-05	7.39889e-06	3.56588e-05	0.000419238	0.000943681	0.00078606	0.000106723	4.67e-05	3.85634e-05	3.2889e-06	3.70716e-05	1.57468e-06	0.000937555	0.000816212	5.00962e-05	4.6693e-05	3.89519e-05	3.37683e-06	3.78658e-05	0.000361701	0.000893799	0.000651234	4.90887e-05	4.61388e-05	4.00737e-05	3.39449e-06	3.89153e-05	4.90606e-06	0.000393935	0.00028666	4.53166e-05	4.47295e-05	3.8287e-05	3.39647e-06	4.22e-05	1.05887e-05	0.00035455	4.09226e-05	1.59195e-06	4.35736e-05	4.55943e-05	1.90913e-06	4.50557e-05	1.54646e-05	4.92407e-05	4.55097e-05	9.24883e-07	4.35486e-05	4.53985e-05	2.10157e-06	4.50524e-05	0.000910626	4.77399e-05	4.5849e-05	1.85361e-06	4.35497e-05	4.50595e-05	2.01392e-06	4.50525e-05	0.000321228	4.82664e-05	4.55917e-05	2.30616e-06	4.35553e-05	4.50973e-05	7.72344e-07	4.50525e-05	0.000282107	4.82701e-05	4.55407e-05	2.31072e-06	4.35553e-05	4.51316e-05	7.96336e-07	4.50525e-05	0.000588553	4.82701e-05	4.55409e-05	2.31121e-06	4.38244e-05	4.51314e-05	8.0146e-07	4.50273e-05	0.000416202	4.82701e-05	4.55337e-05	6.40585e-06	4.38238e-05	4.50767e-05	8.03322e-07	4.50273e-05	4.86843e-05	4.81605e-05	4.55328e-05	9.10932e-06	4.38238e-05	4.50769e-05	8.04128e-07	4.50273e-05	4.22095e-05	4.81643e-05	4.55328e-05	9.10435e-06	4.38238e-05	4.50775e-05	8.04491e-07	4.50273e-05	4.73292e-05	4.81643e-05	4.55328e-05	9.10282e-06	4.38238e-05	4.50777e-05	1.29837e-06	4.50273e-05	4.72944e-05	4.81643e-05	4.55328e-05	9.10226e-06	4.38238e-05	4.50777e-05	1.25404e-06	4.50273e-05	4.72945e-05	4.81643e-05	4.55328e-05	9.10207e-06	4.38238e-05	4.50777e-05	1.25432e-06	4.50273e-05	4.72945e-05	4.81643e-05	4.55328e-05	9.10201e-06	4.38238e-05	4.50777e-05	6.8036e-08	4.50273e-05	4.13199e-05	4.81643e-05	4.55328e-05	9.10198e-06	4.38238e-05	4.50777e-05	1.62221e-07	4.50273e-05	4.13315e-05	4.81643e-05	4.55328e-05	9.10198e-06	4.38238e-05	4.50777e-05	2.2458e-07	4.50273e-05	4.13315e-05	4.81643e-05	4.55328e-05	9.10198e-06	4.38238e-05	4.50777e-05	2.22704e-07	4.50273e-05	4.13315e-05	4.81643e-05	4.55328e-05	9.10198e-06	4.38238e-05	4.50777e-05	2.20823e-07	4.50273e-05	4.13315e-05	4.81643e-05	4.55328e-05	9.10198e-06	4.38238e-05	4.50777e-05	2.19071e-07	4.50273e-05	4.13315e-05	4.81643e-05	4.55328e-05	9.10198e-06	4.38238e-05	4.50777e-05	9.34383e-07	4.50273e-05	4.13315e-05	4.81643e-05	4.55328e-05	9.10198e-06	4.38238e-05	4.50777e-05	8.89548e-07	4.50273e-05	4.13315e-05	4.81643e-05	4.55328e-05	9.10198e-06	4.38238e-05	4.50777e-05	8.8886e-07	4.50273e-05	4.13315e-05	4.81643e-05	4.55328e-05	9.10198e-06	4.38238e-05	4.50777e-05	8.88862e-07	4.50273e-05	4.13315e-05	4.81643e-05	4.55328e-05	9.10198e-06	4.38238e-05	4.50777e-05	8.88862e-07	4.50273e-05	4.13315e-05	4.81643e-05	4.55328e-05	9.10198e-06	4.38238e-05	4.50777e-05	8.88862e-07	4.50273e-05	4.13315e-05	4.81643e-05	4.55328e-05	9.10198e-06	4.38238e-05	4.50777e-05	8.88862e-07	4.50273e-05	4.13315e-05	4.81643e-05	4.55328e-05	0	0	0	0	0	0	0	0	4.51282e-05	4.51282e-05	4.51282e-05	4.51282e-05	4.51282e-05	4.51282e-05	4.51282e-05	4.51282e-05	5.59368e-05	5.59368e-05	5.59368e-05	5.59368e-05	5.59368e-05	5.59368e-05	5.59368e-05	5.59368e-05	5.53309e-05	5.53309e-05	5.53309e-05	5.53309e-05	5.53309e-05	5.53309e-05	5.53309e-05	5.53309e-05	5.3026e-05	5.3026e-05	5.3026e-05	5.3026e-05	5.3026e-05	5.3026e-05	5.3026e-05	5.3026e-05	5.37851e-05	5.37851e-05	5.37851e-05	5.37851e-05	5.37851e-05	5.37851e-05	5.37851e-05	5.37851e-05	5.37839e-05	5.37839e-05	5.37839e-05	5.37839e-05	5.37839e-05	5.37839e-05	5.37839e-05	5.37839e-05	5.3783e-05	5.3783e-05	5.3783e-05	5.3783e-05	5.3783e-05	5.3783e-05	5.3783e-05	5.3783e-05	5.3783e-05	5.3783e-05	5.3783e-05	5.3783e-05	5.3783e-05	5.3783e-05	5.3783e-05	5.3783e-05	5.3783e-05	5.3783e-05	5.3783e-05	5.3783e-05	5.3783e-05	5.3783e-05	5.3783e-05	5.3783e-05	0.000187656	5.61087e-05	5.49359e-05	0.000187656	5.49359e-05	6.46184e-05	5.50832e-05	5.49339e-05	8.02203e-06	0.000241908	9.38069e-05	2.67718e-06	0.000684485	4.09435e-07	4.76526e-06	0.00107643	7.34264e-06	0.000345408	0.000264483	2.37461e-06	0.000335675	3.22195e-05	0.000240426	0.00243059	7.65648e-06	0.000383351	0.00136622	1.05701e-06	0.00108508	3.99197e-07	8.19889e-05	0.00223411	7.77422e-06	0.000355267	0.00903148	3.39654e-06	0.000943054	9.20339e-07	0.000100603	0.00226807	8.22372e-06	0.00038236	0.00601686	1.36689e-06	0.00106367	3.24647e-07	0.000100393	0.00204604	8.30007e-06	0.000386431	0.00741135	1.84529e-05	0.00102519	7.64304e-07	0.000101421	0.00230054	8.37372e-06	0.00038574	0.00628948	1.53746e-06	0.00105187	3.27686e-07	0.000100525	0.00224681	8.2903e-06	0.000387635	0.00691768	1.70708e-05	0.000994713	6.57463e-06	0.000101225	0.0022776	5.09455e-06	0.000383126	0.00673007	1.52226e-06	0.00109054	4.24219e-07	0.000100516	0.00235838	8.27407e-07	0.000380218	0.0070464	1.16892e-05	0.00104763	5.19095e-05	0.000103575	0.00232645	0.000210308	0.000325036	0.00685809	5.11256e-06	0.00107827	6.15705e-07	0.000104995	0.000798837	9.34929e-05	0.000324393	0.00699287	5.27079e-06	0.000954938	3.57657e-05	0.000107361	0.00229881	9.54412e-05	0.00018216	0.00270804	5.30107e-06	0.000630189	6.05773e-07	0.000149873	0.000885183	8.51744e-05	7.55849e-05	0.00211007	5.30465e-06	0.000188537	8.71859e-07	0.000126459	0.000237752	2.5732e-06	4.57161e-05	0.000333495	1.55278e-06	4.47992e-05	1.13043e-06	4.87238e-05	4.86489e-05	6.26448e-06	4.44088e-05	6.47064e-05	1.89205e-06	4.50833e-05	9.34635e-05	4.82185e-05	4.53411e-05	4.57542e-06	4.43552e-05	4.57706e-05	1.80377e-06	4.50825e-05	1.65919e-05	4.76151e-05	4.51926e-05	4.95832e-06	4.43543e-05	4.61754e-05	2.34454e-07	4.50825e-05	1.4233e-05	4.76177e-05	4.5173e-05	4.9672e-06	4.43543e-05	4.79883e-05	2.4146e-07	4.50825e-05	3.18369e-05	4.76176e-05	4.5173e-05	4.96823e-06	4.40819e-05	4.79771e-05	2.42851e-07	4.50279e-05	3.32101e-05	4.76176e-05	4.51472e-05	1.84345e-05	4.40826e-05	4.79024e-05	2.43345e-07	4.50281e-05	3.88731e-05	4.72806e-05	4.5147e-05	1.29556e-05	4.40826e-05	4.79064e-05	2.43558e-07	4.50281e-05	3.44532e-05	4.72828e-05	4.5147e-05	1.29544e-05	4.40826e-05	4.79056e-05	2.43654e-07	4.50281e-05	5.53859e-05	4.72828e-05	4.5147e-05	1.29523e-05	4.40826e-05	4.79172e-05	6.7537e-07	4.50281e-05	5.53439e-05	4.72828e-05	4.5147e-05	1.29515e-05	4.40826e-05	4.79171e-05	6.5423e-07	4.50281e-05	5.5344e-05	4.72828e-05	4.5147e-05	1.29512e-05	4.40826e-05	4.79171e-05	6.54414e-07	4.50281e-05	5.5344e-05	4.72828e-05	4.5147e-05	1.29511e-05	4.40826e-05	4.79171e-05	1.3453e-09	4.50281e-05	3.65916e-05	4.72828e-05	4.5147e-05	1.29511e-05	4.40826e-05	4.79171e-05	3.60748e-09	4.50281e-05	3.66313e-05	4.72828e-05	4.5147e-05	1.29511e-05	4.40826e-05	4.79171e-05	5.33821e-09	4.50281e-05	3.66312e-05	4.72828e-05	4.5147e-05	1.29511e-05	4.40826e-05	4.79171e-05	5.30785e-09	4.50281e-05	3.66312e-05	4.72828e-05	4.5147e-05	1.29511e-05	4.40826e-05	4.79171e-05	5.27715e-09	4.50281e-05	3.66312e-05	4.72828e-05	4.5147e-05	1.29511e-05	4.40826e-05	4.79171e-05	5.24866e-09	4.50281e-05	3.66312e-05	4.72828e-05	4.5147e-05	1.29511e-05	4.40826e-05	4.79171e-05	1.15241e-07	4.50281e-05	3.66312e-05	4.72828e-05	4.5147e-05	1.29511e-05	4.40826e-05	4.79171e-05	1.11763e-07	4.50281e-05	3.66312e-05	4.72828e-05	4.5147e-05	1.29511e-05	4.40826e-05	4.79171e-05	1.11736e-07	4.50281e-05	3.66312e-05	4.72828e-05	4.5147e-05	1.29511e-05	4.40826e-05	4.79171e-05	1.11737e-07	4.50281e-05	3.66312e-05	4.72828e-05	4.5147e-05	1.29511e-05	4.40826e-05	4.79171e-05	1.11737e-07	4.50281e-05	3.66312e-05	4.72828e-05	4.5147e-05	1.29511e-05	4.40826e-05	4.79171e-05	1.11737e-07	4.50281e-05	3.66312e-05	4.72828e-05	4.5147e-05	1.29511e-05	4.40826e-05	4.79171e-05	1.11737e-07	4.50281e-05	3.66312e-05	4.72828e-05	4.5147e-05	0	0	0	0	0	0	0	0	4.51282e-05	4.51282e-05	4.51282e-05	4.51282e-05	4.51282e-05	4.51282e-05	4.51282e-05	4.51282e-05	0.000125952	0.000125952	0.000125952	0.000125952	0.000125952	0.000125952	0.000125952	0.000125952	0.000124242	0.000124242	0.000124242	0.000124242	0.000124242	0.000124242	0.000124242	0.000124242	0.000116863	0.000116863	0.000116863	0.000116863	0.000116863	0.000116863	0.000116863	0.000116863	0.000119428	0.000119428	0.000119428	0.000119428	0.000119428	0.000119428	0.000119428	0.000119428	0.000119439	0.000119439	0.000119439	0.000119439	0.000119439	0.000119439	0.000119439	0.000119439	0.00011944	0.00011944	0.00011944	0.00011944	0.00011944	0.00011944	0.00011944	0.00011944	0.00011944	0.00011944	0.00011944	0.00011944	0.00011944	0.00011944	0.00011944	0.00011944	0.00011944	0.00011944	0.00011944	0.00011944	0.00011944	0.00011944	0.00011944	0.00011944	0.000218372	0.000123961	0.000122751	0.000596093	0.000122756	0.000218372	0.000123961	0.000122751	0.0145143	1.88214e-05	6.15201e-05	0.0611431	0.000278578	0.0512442	0.000862413	6.90126e-05	0.0214319	1.2991e-05	0.000159875	0.120749	0.00163773	8.68891e-05	8.68519e-06	5.06264e-05	0.023032	1.17839e-05	0.00057363	0.455469	0.000872655	0.0364842	3.391e-06	5.06299e-05	0.0232686	1.2886e-05	0.000193338	0.959927	0.00103605	0.0121838	2.54585e-06	5.05965e-05	0.0225974	1.1799e-05	0.000217175	0.999991	0.000894975	0.0693246	2.55428e-06	4.59018e-05	0.0218625	1.16572e-05	0.00019237	0.999863	0.000914127	0.0246498	2.55828e-06	5.0549e-05	0.021733	1.16649e-05	0.000241549	0.999994	0.000910518	0.0800163	2.54831e-06	5.01428e-05	0.0216255	1.1585e-05	0.000231506	0.999881	0.000972866	0.000834592	2.55386e-06	5.06017e-05	0.0151523	1.16961e-05	0.000229483	0.999994	0.000967997	0.0335272	2.54886e-06	5.31251e-05	0.0412538	1.1744e-05	0.000242635	0.999807	0.000996133	9.96816e-06	2.58721e-06	5.27137e-05	7.5055e-05	1.29257e-05	0.000245215	0.999937	0.000932712	0.00572289	2.64215e-06	2.01897e-05	0.00011733	1.29672e-05	0.000242569	0.999935	0.000775103	9.22982e-06	2.8834e-06	6.00321e-05	0.000118425	1.85462e-05	0.000179969	0.999934	0.000493127	0.00241242	1.19183e-05	7.44224e-05	0.000134606	3.31521e-05	0.000481798	0.999934	0.000140641	0.00113921	1.14564e-05	0.000219389	1.05435e-05	4.4324e-05	2.78727e-05	0.999681	4.53194e-05	0.000359568	4.2975e-05	4.82893e-05	3.09203e-05	4.51829e-05	3.5781e-05	0.999747	4.52246e-05	2.67126e-06	4.42966e-05	4.45476e-05	2.23345e-05	4.52178e-05	4.48049e-05	0.99976	4.52245e-05	9.25517e-07	4.33997e-05	4.47066e-05	1.80912e-05	4.52143e-05	4.45618e-05	0.996719	4.52245e-05	1.1482e-06	4.33938e-05	4.47518e-05	1.80435e-05	4.52143e-05	4.35071e-05	0.996421	4.52245e-05	4.14726e-07	4.33937e-05	4.47518e-05	1.80384e-05	4.47043e-05	4.35099e-05	0.996372	4.51535e-05	5.17523e-07	4.33937e-05	4.46965e-05	4.99818e-05	4.4704e-05	4.34569e-05	0.996356	4.51535e-05	1.83204e-05	4.29042e-05	4.46974e-05	2.60349e-05	4.4704e-05	4.34547e-05	0.99635	4.51535e-05	1.86614e-05	4.29014e-05	4.46974e-05	2.60402e-05	4.4704e-05	4.34538e-05	0.996347	4.51535e-05	5.35064e-05	4.29014e-05	4.46974e-05	2.60461e-05	4.4704e-05	4.34473e-05	0.999012	4.51535e-05	5.36017e-05	4.29014e-05	4.46974e-05	2.60482e-05	4.4704e-05	4.34472e-05	0.999097	4.51535e-05	5.36018e-05	4.29014e-05	4.46974e-05	2.60489e-05	4.4704e-05	4.34472e-05	0.999097	4.51535e-05	5.36018e-05	4.29014e-05	4.46974e-05	2.60492e-05	4.4704e-05	4.34472e-05	0.281043	4.51535e-05	2.79144e-05	4.29014e-05	4.46974e-05	2.60492e-05	4.4704e-05	4.34472e-05	4.15148e-06	4.51535e-05	2.79055e-05	4.29014e-05	4.46974e-05	2.60493e-05	4.4704e-05	4.34472e-05	4.89086e-08	4.51535e-05	2.79055e-05	4.29014e-05	4.46974e-05	2.60493e-05	4.4704e-05	4.34472e-05	4.95817e-08	4.51535e-05	2.79055e-05	4.29014e-05	4.46974e-05	2.60493e-05	4.4704e-05	4.34472e-05	5.02734e-08	4.51535e-05	2.79055e-05	4.29014e-05	4.46974e-05	2.60493e-05	4.4704e-05	4.34472e-05	5.09332e-08	4.51535e-05	2.79055e-05	4.29014e-05	4.46974e-05	2.60493e-05	4.4704e-05	4.34472e-05	2.74014e-06	4.51535e-05	2.79055e-05	4.29014e-05	4.46974e-05	2.60493e-05	4.4704e-05	4.34472e-05	2.97634e-06	4.51535e-05	2.79055e-05	4.29014e-05	4.46974e-05	2.60493e-05	4.4704e-05	4.34472e-05	2.98082e-06	4.51535e-05	2.79055e-05	4.29014e-05	4.46974e-05	2.60493e-05	4.4704e-05	4.34472e-05	2.98083e-06	4.51535e-05	2.79055e-05	4.29014e-05	4.46974e-05	2.60493e-05	4.4704e-05	4.34472e-05	2.98083e-06	4.51535e-05	2.79055e-05	4.29014e-05	4.46974e-05	2.60493e-05	4.4704e-05	4.34472e-05	2.98083e-06	4.51535e-05	2.79055e-05	4.29014e-05	4.46974e-05	2.60493e-05	4.4704e-05	4.34472e-05	2.98083e-06	4.51535e-05	2.79055e-05	4.29014e-05	4.46974e-05	0	0	0	0	0	0	0	0	4.51282e-05	4.51282e-05	4.51282e-05	4.51282e-05	4.51282e-05	4.51282e-05	4.51282e-05	4.51282e-05	0.000119503	0.000119503	0.000119503	0.000119503	0.000119503	0.000119503	0.000119503	0.000119503	0.000117125	0.000117125	0.000117125	0.000117125	0.000117125	0.000117125	0.000117125	0.000117125	0.000111799	0.000111799	0.000111799	0.000111799	0.000111799	0.000111799	0.000111799	0.000111799	0.000114933	0.000114933	0.000114933	0.000114933	0.000114933	0.000114933	0.000114933	0.000114933	0.000114937	0.000114937	0.000114937	0.000114937	0.000114937	0.000114937	0.000114937	0.000114937	0.000114935	0.000114935	0.000114935	0.000114935	0.000114935	0.000114935	0.000114935	0.000114935	0.000114935	0.000114935	0.000114935	0.000114935	0.000114935	0.000114935	0.000114935	0.000114935	0.000114935	0.000114935	0.000114935	0.000114935	0.000114935	0.000114935	0.000114935	0.000114935	0.000138089	0.000117714	0.000117395	0.000400962	0.000117399	0.000400962	0.000119905	0.000117399	0.000110858	0.000234035	0.000117464	8.33361e-05	0.00188466	6.1819e-05	2.89139e-05	0.00152939	0.00011625	0.000304827	0.000533417	6.53813e-05	0.00244559	8.58086e-05	0.000129658	0.00322776	0.000120835	0.000329583	0.00569225	5.16162e-05	0.00498014	4.8158e-05	2.70616e-05	0.00316165	0.000122167	0.000321308	0.033266	6.88551e-05	0.00491356	4.7346e-05	2.7936e-05	0.00317538	0.000128884	0.000328911	0.0295144	5.57295e-05	0.0050276	5.0104e-05	2.79465e-05	0.00273088	0.000127583	0.000330814	0.0298473	0.000105708	0.00494822	4.55117e-05	2.82729e-05	0.00319647	0.00012994	0.000330474	0.0305211	5.71646e-05	0.00504846	4.99759e-05	2.79538e-05	0.00314263	0.000127519	0.000330842	0.0305661	0.000105945	0.00497144	5.50766e-05	2.81879e-05	0.00319252	0.000111504	0.000338358	0.030666	5.69802e-05	0.00525028	4.84224e-05	2.79541e-05	0.00329699	2.06191e-05	0.000335867	0.0317764	7.27444e-05	0.0051525	6.2928e-05	2.78584e-05	0.0032517	0.000122932	0.000290086	0.0314521	6.19157e-05	0.00509795	3.4866e-05	2.85446e-05	0.000680966	0.00010188	0.000288827	0.0316157	6.25433e-05	0.00414763	5.44755e-05	3.0511e-05	0.00317574	0.000105062	0.000169286	0.0098191	6.26442e-05	0.00219698	2.49522e-05	8.7056e-05	0.00139387	0.000100251	7.47111e-05	0.00933998	6.26587e-05	0.000351055	2.40875e-05	7.1091e-05	0.000549049	3.68797e-05	4.66731e-05	0.000396172	1.83413e-05	4.51863e-05	7.71072e-06	4.62728e-05	5.08182e-05	8.87878e-05	4.53746e-05	6.39386e-05	2.22129e-05	4.51843e-05	1.99275e-05	4.71875e-05	4.51904e-05	3.91529e-05	4.53204e-05	4.58803e-05	2.18912e-05	4.51842e-05	1.20719e-06	4.61269e-05	4.51065e-05	3.58393e-05	4.53171e-05	4.61596e-05	2.84879e-06	4.51842e-05	1.1708e-06	4.61256e-05	4.51078e-05	3.58473e-05	4.53171e-05	4.78356e-05	2.8597e-06	4.51842e-05	1.42087e-06	4.61255e-05	4.51078e-05	3.58486e-05	4.49964e-05	4.78292e-05	2.86022e-06	4.51294e-05	1.58601e-06	4.61255e-05	4.50365e-05	5.78443e-05	4.49965e-05	4.7803e-05	2.86023e-06	4.51295e-05	4.63348e-06	4.58422e-05	4.50367e-05	3.82398e-05	4.49965e-05	4.78065e-05	2.86022e-06	4.51295e-05	5.04119e-06	4.58424e-05	4.50367e-05	3.82427e-05	4.49965e-05	4.78057e-05	2.86021e-06	4.51295e-05	1.89747e-05	4.58424e-05	4.50367e-05	3.82415e-05	4.49965e-05	4.78164e-05	7.92661e-06	4.51295e-05	1.89939e-05	4.58424e-05	4.50367e-05	3.82411e-05	4.49965e-05	4.78164e-05	7.9108e-06	4.51295e-05	1.89939e-05	4.58424e-05	4.50367e-05	3.8241e-05	4.49965e-05	4.78164e-05	7.9118e-06	4.51295e-05	1.89939e-05	4.58424e-05	4.50367e-05	3.82409e-05	4.49965e-05	4.78164e-05	1.62642e-08	4.51295e-05	1.33566e-05	4.58424e-05	4.50367e-05	3.82409e-05	4.49965e-05	4.78164e-05	2.24133e-08	4.51295e-05	1.33578e-05	4.58424e-05	4.50367e-05	3.82409e-05	4.49965e-05	4.78164e-05	2.6162e-08	4.51295e-05	1.33578e-05	4.58424e-05	4.50367e-05	3.82409e-05	4.49965e-05	4.78164e-05	2.62206e-08	4.51295e-05	1.33578e-05	4.58424e-05	4.50367e-05	3.82409e-05	4.49965e-05	4.78164e-05	2.62788e-08	4.51295e-05	1.33578e-05	4.58424e-05	4.50367e-05	3.82409e-05	4.49965e-05	4.78164e-05	2.63349e-08	4.51295e-05	1.33578e-05	4.58424e-05	4.50367e-05	3.82409e-05	4.49965e-05	4.78164e-05	5.8189e-07	4.51295e-05	1.33578e-05	4.58424e-05	4.50367e-05	3.82409e-05	4.49965e-05	4.78164e-05	5.91876e-07	4.51295e-05	1.33578e-05	4.58424e-05	4.50367e-05	3.82409e-05	4.49965e-05	4.78164e-05	5.92242e-07	4.51295e-05	1.33578e-05	4.58424e-05	4.50367e-05	3.82409e-05	4.49965e-05	4.78164e-05	5.92249e-07	4.51295e-05	1.33578e-05	4.58424e-05	4.50367e-05	3.82409e-05	4.49965e-05	4.78164e-05	5.92249e-07	4.51295e-05	1.33578e-05	4.58424e-05	4.50367e-05	3.82409e-05	4.49965e-05	4.78164e-05	5.92249e-07	4.51295e-05	1.33578e-05	4.58424e-05	4.50367e-05	3.82409e-05	4.49965e-05	4.78164e-05	5.92249e-07	4.51295e-05	1.33578e-05	4.58424e-05	4.50367e-05	0	0	0	0	0	0	0	0	4.51282e-05	4.51282e-05	4.51282e-05	4.51282e-05	4.51282e-05	4.51282e-05	4.51282e-05	4.51282e-05	3.12146e-05	3.12146e-05	3.12146e-05	3.12146e-05	3.12146e-05	3.12146e-05	3.12146e-05	3.12146e-05	3.1377e-05	3.1377e-05	3.1377e-05	3.1377e-05	3.1377e-05	3.1377e-05	3.1377e-05	3.1377e-05	3.07808e-05	3.07808e-05	3.07808e-05	3.07808e-05	3.07808e-05	3.07808e-05	3.07808e-05	3.07808e-05	3.05569e-05	3.05569e-05	3.05569e-05	3.05569e-05	3.05569e-05	3.05569e-05	3.05569e-05	3.05569e-05	3.05563e-05	3.05563e-05	3.05563e-05	3.05563e-05	3.05563e-05	3.05563e-05	3.05563e-05	3.05563e-05	3.05566e-05	3.05566e-05	3.05566e-05	3.05566e-05	3.05566e-05	3.05566e-05	3.05566e-05	3.05566e-05	3.05565e-05	3.05565e-05	3.05565e-05	3.05565e-05	3.05565e-05	3.05565e-05	3.05565e-05	3.05565e-05	3.05565e-05	3.05565e-05	3.05565e-05	3.05565e-05	3.05565e-05	3.05565e-05	3.05565e-05	3.05565e-05	3.17131e-05	3.0872e-05	3.08582e-05	5.49009e-05	3.08588e-05	0.000149907	3.17131e-05	3.08599e-05	0.000115623	3.27925e-05	2.99939e-05	0.000183964	8.52238e-06	0.000748506	7.68239e-05	4.85893e-06	0.000119845	3.21913e-05	1.51901e-05	0.000222708	9.61272e-06	0.00013083	1.05315e-05	2.423e-06	0.000119038	3.1648e-05	6.78802e-06	0.000272948	6.82196e-06	0.000666398	1.74986e-05	2.43653e-06	0.000118703	3.2214e-05	4.4753e-06	0.000204335	6.97995e-06	0.000404429	1.64675e-05	2.42935e-06	0.000117671	3.16801e-05	4.68945e-06	0.000256055	6.78003e-06	0.000772975	1.64896e-05	2.57547e-06	0.000117208	3.15849e-05	4.48013e-06	0.000130929	6.83873e-06	0.000420995	1.64071e-05	2.42336e-06	0.000117203	3.1606e-05	4.82145e-06	0.000249411	6.77925e-06	0.000766386	1.64706e-05	2.43596e-06	0.000117241	3.15753e-05	4.78124e-06	0.000132939	6.88016e-06	0.00017762	1.64112e-05	2.42151e-06	0.000113169	3.20427e-05	4.77474e-06	0.000250011	6.91676e-06	0.000649402	1.64717e-05	2.46927e-06	0.000151041	3.20942e-05	4.8667e-06	0.000111563	6.99478e-06	7.84625e-05	1.60399e-05	2.48287e-06	3.9965e-05	3.29047e-05	4.88315e-06	0.000137599	6.98232e-06	0.000391855	1.59096e-05	4.65698e-06	4.90501e-05	3.29308e-05	4.87016e-06	0.000136306	7.61327e-06	8.08632e-05	1.57376e-05	2.72157e-06	4.90413e-05	3.6099e-05	7.21001e-06	0.0001361	9.90493e-06	0.00026122	1.36432e-05	5.26729e-06	5.03285e-05	4.18437e-05	6.47044e-06	0.000136074	2.09425e-05	0.000204878	1.57642e-05	1.69981e-05	3.71675e-05	4.49156e-05	2.63103e-05	7.64847e-05	4.50788e-05	3.80192e-05	4.07406e-05	4.27815e-05	4.65991e-05	4.51308e-05	4.24753e-05	8.34582e-05	4.50776e-05	1.20132e-05	4.1632e-05	4.47901e-05	4.56313e-05	4.51391e-05	4.49577e-05	8.45502e-05	4.50776e-05	1.9119e-06	4.1819e-05	4.49209e-05	4.40819e-05	4.51374e-05	4.48908e-05	3.24901e-05	4.50776e-05	1.99411e-06	4.18178e-05	4.49396e-05	4.40628e-05	4.51374e-05	4.46178e-05	3.23269e-05	4.50776e-05	1.64118e-06	4.18178e-05	4.49396e-05	4.40604e-05	4.50349e-05	4.46191e-05	3.22886e-05	4.50525e-05	1.86313e-06	4.18178e-05	4.48857e-05	5.04299e-05	4.5035e-05	4.46122e-05	3.22755e-05	4.50525e-05	2.05799e-06	4.20762e-05	4.4886e-05	4.40476e-05	4.5035e-05	4.46116e-05	3.22699e-05	4.50525e-05	2.37082e-06	4.20746e-05	4.4886e-05	4.40618e-05	4.5035e-05	4.46115e-05	3.22674e-05	4.50525e-05	6.56788e-06	4.20746e-05	4.4886e-05	4.40637e-05	4.5035e-05	4.46098e-05	5.2063e-05	4.50525e-05	6.56471e-06	4.20746e-05	4.4886e-05	4.40644e-05	4.5035e-05	4.46098e-05	5.23854e-05	4.50525e-05	6.56471e-06	4.20746e-05	4.4886e-05	4.40646e-05	4.5035e-05	4.46098e-05	5.23802e-05	4.50525e-05	6.56471e-06	4.20746e-05	4.4886e-05	4.40647e-05	4.5035e-05	4.46098e-05	2.84121e-06	4.50525e-05	9.33546e-06	4.20746e-05	4.4886e-05	4.40647e-05	4.5035e-05	4.46098e-05	2.14725e-06	4.50525e-05	9.33443e-06	4.20746e-05	4.4886e-05	4.40647e-05	4.5035e-05	4.46098e-05	1.90389e-06	4.50525e-05	9.33443e-06	4.20746e-05	4.4886e-05	4.40647e-05	4.5035e-05	4.46098e-05	1.90501e-06	4.50525e-05	9.33443e-06	4.20746e-05	4.4886e-05	4.40647e-05	4.5035e-05	4.46098e-05	1.90617e-06	4.50525e-05	9.33443e-06	4.20746e-05	4.4886e-05	4.40647e-05	4.5035e-05	4.46098e-05	1.90721e-06	4.50525e-05	9.33443e-06	4.20746e-05	4.4886e-05	4.40647e-05	4.5035e-05	4.46098e-05	8.19283e-06	4.50525e-05	9.33443e-06	4.20746e-05	4.4886e-05	4.40647e-05	4.5035e-05	4.46098e-05	8.20603e-06	4.50525e-05	9.33443e-06	4.20746e-05	4.4886e-05	4.40647e-05	4.5035e-05	4.46098e-05	8.2051e-06	4.50525e-05	9.33443e-06	4.20746e-05	4.4886e-05	4.40647e-05	4.5035e-05	4.46098e-05	8.20507e-06	4.50525e-05	9.33443e-06	4.20746e-05	4.4886e-05	4.40647e-05	4.5035e-05	4.46098e-05	8.20507e-06	4.50525e-05	9.33443e-06	4.20746e-05	4.4886e-05	4.40647e-05	4.5035e-05	4.46098e-05	8.20507e-06	4.50525e-05	9.33443e-06	4.20746e-05	4.4886e-05	4.40647e-05	4.5035e-05	4.46098e-05	8.20507e-06	4.50525e-05	9.33443e-06	4.20746e-05	4.4886e-05	0	0	0	0	0	0	0	0	4.51282e-05	4.51282e-05	4.51282e-05	4.51282e-05	4.51282e-05	4.51282e-05	4.51282e-05	4.51282e-05	0.000461102	0.000461102	0.000461102	0.000461102	0.000461102	0.000461102	0.000461102	0.000461102	0.000445163	0.000445163	0.000445163	0.000445163	0.000445163	0.000445163	0.000445163	0.000445163	0.000438805	0.000438805	0.000438805	0.000438805	0.000438805	0.000438805	0.000438805	0.000438805	0.000456299	0.000456299	0.000456299	0.000456299	0.000456299	0.000456299	0.000456299	0.000456299	0.000456187	0.000456187	0.000456187	0.000456187	0.000456187	0.000456187	0.000456187	0.000456187	0.000456189	0.000456189	0.000456189	0.000456189	0.000456189	0.000456189	0.000456189	0.000456189	0.000456189	0.000456189	0.000456189	0.000456189	0.000456189	0.000456189	0.000456189	0.000456189	0.000456189	0.000456189	0.000456189	0.000456189	0.000456189	0.000456189	0.000456189	0.000456189	0.000458677	0.000457452	0.000457432	0.000538039	0.000457434	0.00156109	0.000467213	0.000457452	0.430245	0.00193494	0.0001104	0.00990819	0.000620421	0.0735836	0.000670477	0.00028029	0.000651096	0.00380264	0.0002539	0.0057237	0.00195257	6.40144e-05	6.55567e-05	0.000336005	0.564793	0.0042728	0.00211425	0.014091	0.00107805	0.0375636	1.74698e-05	0.000334326	6.90646e-05	0.00440648	0.0854844	0.00338507	0.00126402	0.00733404	1.38783e-05	0.000334872	0.602319	0.00421149	0.0242746	0.0113386	0.00109456	0.0431107	1.38888e-05	0.000302259	3.80601e-05	0.00421785	0.0644611	0.000572705	0.00112176	0.00825846	1.40288e-05	0.00033573	0.602201	0.00422289	0.0373067	0.0103938	0.00111621	0.0419406	1.38767e-05	0.000332266	3.81478e-05	0.00420821	0.0565629	0.000657977	0.00118314	0.000636943	1.39689e-05	0.000335993	0.601323	0.00424006	0.0411052	0.010481	0.0011291	0.034717	1.38783e-05	0.000335711	8.45689e-07	0.00417835	0.0532872	0.000628065	0.00115963	4.17732e-05	1.37754e-05	0.000332932	0.00081543	0.00298558	0.044195	0.00197813	0.00109551	0.0138121	1.40223e-05	0.000117153	0.00187743	0.00301604	0.0504751	0.00187793	0.000987944	8.95025e-05	1.50299e-05	0.000342518	0.00205885	0.000886284	0.0120058	0.00187009	0.000681353	0.0124032	4.53434e-05	0.000254073	0.00210976	0.00013619	0.00504022	0.00186918	0.000221793	0.00638336	3.93619e-05	0.000239024	0.00196864	4.82297e-05	0.00200533	0.00158937	4.51013e-05	0.00128168	4.42106e-05	4.85674e-05	0.00177744	4.52531e-05	9.73041e-05	0.00162251	4.51264e-05	1.31323e-05	4.54962e-05	4.48877e-05	8.05212e-05	4.51301e-05	4.6647e-05	0.00170036	4.51264e-05	1.20641e-05	4.46438e-05	4.49105e-05	4.63908e-05	4.5122e-05	4.74486e-05	0.00129879	4.51264e-05	1.45014e-05	4.46427e-05	4.49292e-05	4.62813e-05	4.5122e-05	5.15058e-05	0.00125883	4.51264e-05	5.88779e-06	4.46426e-05	4.49292e-05	4.62687e-05	4.51037e-05	5.14879e-05	0.00124918	4.51195e-05	5.75976e-06	4.46426e-05	4.49052e-05	4.73279e-05	4.51038e-05	5.14877e-05	0.00124555	4.51196e-05	4.10668e-06	4.51519e-05	4.49055e-05	4.61661e-05	4.51038e-05	5.14965e-05	0.00124397	4.51196e-05	4.51276e-06	4.51513e-05	4.49055e-05	4.61918e-05	4.51038e-05	5.1496e-05	0.00124326	4.51196e-05	7.48956e-06	4.51513e-05	4.49055e-05	4.62019e-05	4.51038e-05	5.15225e-05	0.00142241	4.51196e-05	7.49826e-06	4.51513e-05	4.49055e-05	4.62055e-05	4.51038e-05	5.15225e-05	0.00148304	4.51196e-05	7.49826e-06	4.51513e-05	4.49055e-05	4.62068e-05	4.51038e-05	5.15225e-05	0.00148116	4.51196e-05	7.49826e-06	4.51513e-05	4.49055e-05	4.62071e-05	4.51038e-05	5.15225e-05	0.000647981	4.51196e-05	1.43986e-05	4.51513e-05	4.49055e-05	4.62073e-05	4.51038e-05	5.15225e-05	0.000255318	4.51196e-05	1.43975e-05	4.51513e-05	4.49055e-05	4.62073e-05	4.51038e-05	5.15225e-05	0.000185136	4.51196e-05	1.43975e-05	4.51513e-05	4.49055e-05	4.62073e-05	4.51038e-05	5.15225e-05	0.000187681	4.51196e-05	1.43975e-05	4.51513e-05	4.49055e-05	4.62073e-05	4.51038e-05	5.15225e-05	0.000190041	4.51196e-05	1.43975e-05	4.51513e-05	4.49055e-05	4.62073e-05	4.51038e-05	5.15225e-05	0.00019229	4.51196e-05	1.43975e-05	4.51513e-05	4.49055e-05	4.62073e-05	4.51038e-05	5.15225e-05	0.000293698	4.51196e-05	1.43975e-05	4.51513e-05	4.49055e-05	4.62073e-05	4.51038e-05	5.15225e-05	0.000316095	4.51196e-05	1.43975e-05	4.51513e-05	4.49055e-05	4.62073e-05	4.51038e-05	5.15225e-05	0.000316415	4.51196e-05	1.43975e-05	4.51513e-05	4.49055e-05	4.62073e-05	4.51038e-05	5.15225e-05	0.000316415	4.51196e-05	1.43975e-05	4.51513e-05	4.49055e-05	4.62073e-05	4.51038e-05	5.15225e-05	0.000316415	4.51196e-05	1.43975e-05	4.51513e-05	4.49055e-05	4.62073e-05	4.51038e-05	5.15225e-05	0.000316415	4.51196e-05	1.43975e-05	4.51513e-05	4.49055e-05	4.62073e-05	4.51038e-05	5.15225e-05	0.000316415	4.51196e-05	1.43975e-05	4.51513e-05	4.49055e-05	0	0	0	0	0	0	0	0	4.51282e-05	4.51282e-05	4.51282e-05	4.51282e-05	4.51282e-05	4.51282e-05	4.51282e-05	4.51282e-05	0.00148328	0.00148328	0.00148328	0.00148328	0.00148328	0.00148328	0.00148328	0.00148328	0.001321	0.001321	0.001321	0.001321	0.001321	0.001321	0.001321	0.001321	0.00132639	0.00132639	0.00132639	0.00132639	0.00132639	0.00132639	0.00132639	0.00132639	0.00136342	0.00136342	0.00136342	0.00136342	0.00136342	0.00136342	0.00136342	0.00136342	0.00136012	0.00136012	0.00136012	0.00136012	0.00136012	0.00136012	0.00136012	0.00136012	0.00136042	0.00136042	0.00136042	0.00136042	0.00136042	0.00136042	0.00136042	0.00136042	0.00136039	0.00136039	0.00136039	0.00136039	0.00136039	0.00136039	0.00136039	0.00136039	0.00136039	0.00136039	0.00136039	0.00136039	0.00136039	0.00136039	0.00136039	0.00136039	0.00136121	0.001361	0.001361	0.00139865	0.001361	0.0024189	0.00137442	0.00136103	0.372919	0.00101557	0.000111989	0.0295217	0.00103076	0.0608965	0.00111129	0.0188578	7.46307e-12	0.00166577	0.000323385	0.00131991	0.00178867	0.000446041	0.0367304	0.0587925	0.520103	0.00177892	0.00112758	0.0259571	0.000471782	0.0886208	0.00191124	0.00393268	3.29193e-16	0.00185218	0.0318915	0.0010196	0.000576159	0.000831489	0.0176964	0.147444	0.549281	0.00174337	0.00279895	0.0190206	0.000489715	0.0468262	0.00600028	8.39918e-06	4.61755e-17	0.00174887	0.026197	0.000213565	0.000510787	0.0187801	0.0134694	0.185943	0.548084	0.00175083	0.0038614	0.0171335	0.000501286	0.0146385	0.00804698	6.40008e-07	5.01565e-17	0.00174326	0.01698	0.000276665	0.000535056	0.15713	0.0117307	0.186217	0.54808	0.0017496	0.00694599	0.0172942	0.000503213	2.05694e-06	0.00905685	6.31287e-07	2.20687e-18	0.00172911	0.0137482	0.000272572	0.000520984	0.0276993	0.0109028	0.18455	0.000541912	0.00131271	0.00879619	0.00257266	0.00049073	0.0196153	0.00967112	3.01018e-07	0.00135167	0.00133907	0.0120879	0.00212731	0.000455769	0.0221137	0.0103013	0.130223	0.00141147	0.000490564	0.00329584	0.00217868	0.000345549	0.522687	0.00604683	2.16336e-06	0.00147739	0.000108891	0.00165698	0.00216948	0.000150343	2.82611e-15	0.00472599	0.000161726	0.00140349	4.73749e-05	0.00093238	0.00211228	4.47787e-05	0.785602	4.12485e-05	4.89869e-05	0.0011841	4.5103e-05	8.16696e-05	0.00210799	4.50157e-05	8.1601e-26	5.27734e-05	4.66959e-05	7.45566e-05	4.50128e-05	4.61654e-05	0.00222482	4.50151e-05	0.0426587	5.33356e-05	4.61253e-05	4.63616e-05	4.50199e-05	4.68996e-05	0.00211296	4.50151e-05	0.00284633	5.33438e-05	4.60314e-05	4.63073e-05	4.50199e-05	5.01547e-05	0.0020429	4.50151e-05	0.0142861	5.33438e-05	4.60317e-05	4.62938e-05	4.50181e-05	5.01321e-05	0.00203446	4.5014e-05	0.00187346	5.33438e-05	4.60253e-05	4.63921e-05	4.50181e-05	5.0133e-05	0.00202901	4.50141e-05	1.7328e-05	5.3724e-05	4.60237e-05	4.62617e-05	4.50181e-05	5.01399e-05	0.0020269	4.50141e-05	1.594e-05	5.37325e-05	4.60237e-05	4.62887e-05	4.50181e-05	5.01396e-05	0.00202591	4.50141e-05	1.83872e-05	5.37325e-05	4.60237e-05	4.62996e-05	4.50181e-05	5.01607e-05	0.00207203	4.50141e-05	1.8399e-05	5.37325e-05	4.60237e-05	4.63035e-05	4.50181e-05	5.01607e-05	0.0021671	4.50141e-05	1.8399e-05	5.37325e-05	4.60237e-05	4.63048e-05	4.50181e-05	5.01607e-05	0.00215248	4.50141e-05	1.8399e-05	5.37325e-05	4.60237e-05	4.63052e-05	4.50181e-05	5.01607e-05	0.00187219	4.50141e-05	2.78283e-05	5.37325e-05	4.60237e-05	4.63054e-05	4.50181e-05	5.01607e-05	0.000665408	4.50141e-05	2.78113e-05	5.37325e-05	4.60237e-05	4.63054e-05	4.50181e-05	5.01607e-05	0.000502191	4.50141e-05	2.78114e-05	5.37325e-05	4.60237e-05	4.63054e-05	4.50181e-05	5.01607e-05	0.000514262	4.50141e-05	2.78114e-05	5.37325e-05	4.60237e-05	4.63054e-05	4.50181e-05	5.01607e-05	0.000520379	4.50141e-05	2.78114e-05	5.37325e-05	4.60237e-05	4.63054e-05	4.50181e-05	5.01607e-05	0.000526389	4.50141e-05	2.78114e-05	5.37325e-05	4.60237e-05	4.63054e-05	4.50181e-05	5.01607e-05	0.000570184	4.50141e-05	2.78114e-05	5.37325e-05	4.60237e-05	4.63054e-05	4.50181e-05	5.01607e-05	0.000612952	4.50141e-05	2.78114e-05	5.37325e-05	4.60237e-05	4.63054e-05	4.50181e-05	5.01607e-05	0.000611976	4.50141e-05	2.78114e-05	5.37325e-05	4.60237e-05	4.63054e-05	4.50181e-05	5.01607e-05	0.000612018	4.50141e-05	2.78114e-05	5.37325e-05	4.60237e-05	4.63054e-05	4.50181e-05	5.01607e-05	0.000612016	4.50141e-05	2.78114e-05	5.37325e-05	4.60237e-05	4.63054e-05	4.50181e-05	5.01607e-05	0.000612016	4.50141e-05	2.78114e-05	5.37325e-05	4.60237e-05	4.63054e-05	4.50181e-05	5.01607e-05	0.000612016	4.50141e-05	2.78114e-05	5.37325e-05	4.60237e-05	0	0	0	0	0	0	0	0	4.51282e-05	4.51282e-05	4.51282e-05	4.51282e-05	4.51282e-05	4.51282e-05	4.51282e-05	4.51282e-05	0.000189129	0.000189129	0.000189129	0.000189129	0.000189129	0.000189129	0.000189129	0.000189129	0.000186648	0.000186648	0.000186648	0.000186648	0.000186648	0.000186648	0.000186648	0.000186648	0.000186149	0.000186149	0.000186149	0.000186149	0.000186149	0.000186149	0.000186149	0.000186149	0.000188447	0.000188447	0.000188447	0.000188447	0.000188447	0.000188447	0.000188447	0.000188447	0.000188443	0.000188443	0.000188443	0.000188443	0.000188443	0.000188443	0.000188443	0.000188443	0.000188441	0.000188441	0.000188441	0.000188441	0.000188441	0.000188441	0.000188441	0.000188441	0.000188441	0.000188441	0.000188441	0.000188441	0.000188441	0.000188441	0.000188441	0.000188441	0.000188441	0.000188441	0.000188441	0.000188441	0.000188441	0.000188441	0.000188441	0.000188441	0.00018845	0.000188449	0.000188449	0.000188963	0.000188449	0.000221668	0.000188963	0.00018845	0.000365447	1.52955e-05	7.54788e-05	0.00191639	0.000683098	0.00183525	0.000283733	0.00289036	0.000382361	9.80153e-06	0.000263016	0.00093308	0.00145314	0.000767605	0.0012004	0.0108686	0.000370145	8.91714e-06	0.000653183	0.00174619	0.000825495	0.00275656	0.000670187	0.00735493	0.000366153	9.40633e-06	0.000218441	0.000697539	0.000926409	0.00401556	0.000621981	0.00874743	0.000351014	8.90603e-06	0.000180185	0.00146681	0.000850022	0.00180851	0.000621239	0.00747841	0.000349052	8.83804e-06	0.000202496	0.000222941	0.00086688	0.00487839	0.000624579	0.00873518	0.000346654	8.83756e-06	0.000175627	0.00136908	0.000863958	0.00176256	0.00062264	0.00816469	0.000349426	8.79853e-06	0.000171852	0.000242884	0.000894988	0.00359095	0.000625513	0.008464	0.000346645	8.77317e-06	0.000170632	0.00137789	0.000865659	0.0023914	0.000622551	0.00831737	0.0013644	8.81423e-06	0.000171373	0.00024325	0.000878647	0.000649103	0.000625287	0.00830055	2.24299e-05	9.91862e-06	0.00017192	0.000480819	0.000840865	0.00280523	0.00063399	0.00306814	4.28704e-05	9.95619e-06	0.000171298	0.000467173	0.000703793	0.00111685	0.000645907	0.0086698	4.23523e-05	1.53869e-05	0.000134175	0.000465753	0.000449398	0.0141029	0.000800693	0.00175822	4.60519e-05	3.03278e-05	0.0004075	0.000465609	0.000129377	0.0103869	0.000566044	0.000197114	4.26981e-05	4.39804e-05	2.12803e-05	0.000464327	4.48757e-05	0.00772654	4.9454e-05	4.89293e-05	3.74236e-05	4.49812e-05	3.39107e-05	0.000462048	4.50309e-05	0.000485364	4.88955e-05	4.5816e-05	4.83143e-05	4.5025e-05	4.45419e-05	0.000475836	4.50305e-05	0.00112021	4.88508e-05	4.55258e-05	4.57075e-05	4.50323e-05	4.42403e-05	0.000473848	4.50305e-05	0.00121123	4.88535e-05	4.54838e-05	4.56531e-05	4.50323e-05	4.29695e-05	0.000462308	4.50305e-05	0.000646897	4.88535e-05	4.54839e-05	4.56464e-05	4.50322e-05	4.29763e-05	0.000460008	4.50304e-05	0.000370793	4.88535e-05	4.5483e-05	4.56489e-05	4.50322e-05	4.2976e-05	0.000459122	4.50304e-05	3.73252e-05	4.89648e-05	4.54823e-05	4.56361e-05	4.50322e-05	4.29734e-05	0.000458736	4.50304e-05	3.43459e-05	4.89683e-05	4.54823e-05	4.56494e-05	4.50322e-05	4.29735e-05	0.000458563	4.50304e-05	3.55656e-05	4.89683e-05	4.54823e-05	4.56548e-05	4.50322e-05	4.29657e-05	0.000459528	4.50304e-05	3.5595e-05	4.89683e-05	4.54823e-05	4.56568e-05	4.50322e-05	4.29657e-05	0.000473219	4.50304e-05	3.5595e-05	4.89683e-05	4.54823e-05	4.56575e-05	4.50322e-05	4.29657e-05	0.000472852	4.50304e-05	3.5595e-05	4.89683e-05	4.54823e-05	4.56577e-05	4.50322e-05	4.29657e-05	0.000466176	4.50304e-05	4.07418e-05	4.89683e-05	4.54823e-05	4.56578e-05	4.50322e-05	4.29657e-05	0.000264833	4.50304e-05	4.07334e-05	4.89683e-05	4.54823e-05	4.56578e-05	4.50322e-05	4.29657e-05	0.000222515	4.50304e-05	4.07334e-05	4.89683e-05	4.54823e-05	4.56578e-05	4.50322e-05	4.29657e-05	0.000224885	4.50304e-05	4.07334e-05	4.89683e-05	4.54823e-05	4.56578e-05	4.50322e-05	4.29657e-05	0.000226807	4.50304e-05	4.07334e-05	4.89683e-05	4.54823e-05	4.56578e-05	4.50322e-05	4.29657e-05	0.000228637	4.50304e-05	4.07334e-05	4.89683e-05	4.54823e-05	4.56578e-05	4.50322e-05	4.29657e-05	0.000231825	4.50304e-05	4.07334e-05	4.89683e-05	4.54823e-05	4.56578e-05	4.50322e-05	4.29657e-05	0.00024428	4.50304e-05	4.07334e-05	4.89683e-05	4.54823e-05	4.56578e-05	4.50322e-05	4.29657e-05	0.000244386	4.50304e-05	4.07334e-05	4.89683e-05	4.54823e-05	4.56578e-05	4.50322e-05	4.29657e-05	0.000244386	4.50304e-05	4.07334e-05	4.89683e-05	4.54823e-05	4.56578e-05	4.50322e-05	4.29657e-05	0.000244386	4.50304e-05	4.07334e-05	4.89683e-05	4.54823e-05	4.56578e-05	4.50322e-05	4.29657e-05	0.000244386	4.50304e-05	4.07334e-05	4.89683e-05	4.54823e-05	4.56578e-05	4.50322e-05	4.29657e-05	0.000244386	4.50304e-05	4.07334e-05	4.89683e-05	4.54823e-05	0	0	0	0	0	0	0	0	4.51282e-05	4.51282e-05	4.51282e-05	4.51282e-05	4.51282e-05	4.51282e-05	4.51282e-05	4.51282e-05	3.25581e-06	3.25581e-06	3.25581e-06	3.25581e-06	3.25581e-06	3.25581e-06	3.25581e-06	3.25581e-06	3.33221e-06	3.33221e-06	3.33221e-06	3.33221e-06	3.33221e-06	3.33221e-06	3.33221e-06	3.33221e-06	3.34168e-06	3.34168e-06	3.34168e-06	3.34168e-06	3.34168e-06	3.34168e-06	3.34168e-06	3.34168e-06	3.23332e-06	3.23332e-06	3.23332e-06	3.23332e-06	3.23332e-06	3.23332e-06	3.23332e-06	3.23332e-06	3.23292e-06	3.23292e-06	3.23292e-06	3.23292e-06	3.23292e-06	3.23292e-06	3.23292e-06	3.23292e-06	3.23302e-06	3.23302e-06	3.23302e-06	3.23302e-06	3.23302e-06	3.23302e-06	3.23302e-06	3.23302e-06	3.23301e-06	3.23301e-06	3.23301e-06	3.23301e-06	3.23301e-06	3.23301e-06	3.23301e-06	3.23301e-06	3.23301e-06	3.23301e-06	3.23301e-06	3.23301e-06	3.23301e-06	3.23301e-06	3.23301e-06	3.23301e-06	5.75466e-06	3.32407e-06	3.23497e-06	3.26639e-06	3.23446e-06	3.23452e-06	3.23446e-06	3.23446e-06	1.84596e-05	3.03483e-06	9.02607e-06	4.63407e-05	9.87389e-08	0.000137451	6.07158e-05	4.46767e-09	1.69634e-05	2.09353e-06	8.94648e-07	0.00014041	1.34176e-07	7.01292e-07	2.30259e-08	1.93403e-10	1.59439e-05	1.84867e-06	5.20741e-08	0.000171649	8.29953e-08	8.65709e-05	1.20569e-07	1.98049e-10	1.56698e-05	1.92596e-06	2.1721e-09	0.00013075	8.60022e-08	9.93394e-06	1.05232e-07	1.95491e-10	1.43806e-05	1.86116e-06	2.93349e-09	0.000161124	8.36274e-08	0.000194375	1.06086e-07	2.36878e-10	1.46359e-05	1.84527e-06	2.25257e-09	7.31374e-05	8.45395e-08	1.01993e-05	1.03936e-07	1.93311e-10	1.42025e-05	1.84759e-06	3.31504e-09	0.000157528	8.30435e-08	0.000186214	1.05462e-07	1.96728e-10	1.46469e-05	1.84434e-06	3.28182e-09	7.30401e-05	8.47366e-08	5.59693e-07	1.03982e-07	1.92785e-10	1.34585e-05	1.8288e-06	3.26786e-09	0.000157845	8.33949e-08	7.97169e-05	1.05497e-07	1.94584e-10	0.000201131	1.84977e-06	3.28013e-09	7.26924e-05	8.51307e-08	2.28336e-07	1.04023e-07	1.98272e-10	1.45578e-05	2.33937e-06	3.29052e-09	9.08992e-05	8.63845e-08	2.3062e-05	1.01541e-07	1.65188e-09	1.90595e-05	2.35695e-06	3.28124e-09	8.95929e-05	1.1232e-07	1.5131e-07	1.00203e-07	3.16953e-10	1.81204e-05	5.54762e-06	1.73791e-08	8.94055e-05	2.60537e-07	1.24515e-06	9.56109e-08	6.02475e-09	1.94508e-05	2.0131e-05	2.9479e-08	8.9378e-05	2.92995e-06	3.98635e-07	1.85499e-07	1.6738e-06	9.14561e-06	4.08753e-05	1.59149e-06	8.85017e-05	4.49468e-05	3.55384e-07	3.38348e-05	3.72e-05	3.26847e-06	4.27321e-05	2.57505e-05	8.83417e-05	4.49914e-05	1.0666e-07	3.62498e-05	4.3292e-05	1.26042e-05	4.28059e-05	4.39422e-05	9.00925e-05	4.49913e-05	1.37352e-07	3.64657e-05	4.39204e-05	1.46972e-05	4.27984e-05	4.34468e-05	8.88785e-05	4.49913e-05	1.4578e-07	3.64591e-05	4.40189e-05	1.46925e-05	4.27984e-05	4.10338e-05	8.84179e-05	4.49913e-05	1.23845e-07	3.64591e-05	4.40187e-05	1.46918e-05	4.37844e-05	4.10472e-05	8.83904e-05	4.49895e-05	3.25182e-07	3.64591e-05	4.40186e-05	1.57625e-05	4.37821e-05	4.10292e-05	8.83868e-05	4.49894e-05	3.6407e-05	3.64582e-05	4.40202e-05	2.54311e-05	4.37821e-05	4.10243e-05	8.83859e-05	4.49894e-05	4.4345e-05	3.64517e-05	4.40202e-05	2.54204e-05	4.37821e-05	4.103e-05	8.83854e-05	4.49894e-05	4.42958e-05	3.64517e-05	4.40202e-05	2.54214e-05	4.37821e-05	4.10153e-05	8.90152e-05	4.49894e-05	4.42414e-05	3.64517e-05	4.40202e-05	2.54218e-05	4.37821e-05	4.10153e-05	8.92867e-05	4.49894e-05	4.42416e-05	3.64517e-05	4.40202e-05	2.54219e-05	4.37821e-05	4.10153e-05	8.92702e-05	4.49894e-05	4.42416e-05	3.64517e-05	4.40202e-05	2.54219e-05	4.37821e-05	4.10153e-05	8.72689e-05	4.49894e-05	4.42169e-05	3.64517e-05	4.40202e-05	2.54219e-05	4.37821e-05	4.10153e-05	5.55918e-05	4.49894e-05	4.42143e-05	3.64517e-05	4.40202e-05	2.5422e-05	4.37821e-05	4.10153e-05	4.45239e-05	4.49894e-05	4.42143e-05	3.64517e-05	4.40202e-05	2.5422e-05	4.37821e-05	4.10153e-05	4.44323e-05	4.49894e-05	4.42143e-05	3.64517e-05	4.40202e-05	2.5422e-05	4.37821e-05	4.10153e-05	4.43165e-05	4.49894e-05	4.42143e-05	3.64517e-05	4.40202e-05	2.5422e-05	4.37821e-05	4.10153e-05	4.42053e-05	4.49894e-05	4.42143e-05	3.64517e-05	4.40202e-05	2.5422e-05	4.37821e-05	4.10153e-05	4.46141e-05	4.49894e-05	4.42143e-05	3.64517e-05	4.40202e-05	2.5422e-05	4.37821e-05	4.10153e-05	4.36976e-05	4.49894e-05	4.42143e-05	3.64517e-05	4.40202e-05	2.5422e-05	4.37821e-05	4.10153e-05	4.36654e-05	4.49894e-05	4.42143e-05	3.64517e-05	4.40202e-05	2.5422e-05	4.37821e-05	4.10153e-05	4.36649e-05	4.49894e-05	4.42143e-05	3.64517e-05	4.40202e-05	2.5422e-05	4.37821e-05	4.10153e-05	4.36649e-05	4.49894e-05	4.42143e-05	3.64517e-05	4.40202e-05	2.5422e-05	4.37821e-05	4.10153e-05	4.36649e-05	4.49894e-05	4.42143e-05	3.64517e-05	4.40202e-05	2.5422e-05	4.37821e-05	4.10153e-05	4.36649e-05	4.49894e-05	4.42143e-05	3.64517e-05	4.40202e-05	0	0	0	0	0	0	0	0	4.51282e-05	4.51282e-05	4.51282e-05	4.51282e-05	4.51282e-05	4.51282e-05	4.51282e-05	4.51282e-05	9.95171e-06	9.95171e-06	9.95171e-06	9.95171e-06	9.95171e-06	9.95171e-06	9.95171e-06	9.95171e-06	1.01747e-05	1.01747e-05	1.01747e-05	1.01747e-05	1.01747e-05	1.01747e-05	1.01747e-05	1.01747e-05	1.01395e-05	1.01395e-05	1.01395e-05	1.01395e-05	1.01395e-05	1.01395e-05	1.01395e-05	1.01395e-05	9.84697e-06	9.84697e-06	9.84697e-06	9.84697e-06	9.84697e-06	9.84697e-06	9.84697e-06	9.84697e-06	9.84671e-06	9.84671e-06	9.84671e-06	9.84671e-06	9.84671e-06	9.84671e-06	9.84671e-06	9.84671e-06	9.84674e-06	9.84674e-06	9.84674e-06	9.84674e-06	9.84674e-06	9.84674e-06	9.84674e-06	9.84674e-06	9.84674e-06	9.84674e-06	9.84674e-06	9.84674e-06	9.84674e-06	9.84674e-06	9.84674e-06	9.84674e-06	9.84674e-06	9.84674e-06	9.84674e-06	9.84674e-06	9.84674e-06	9.84674e-06	9.84674e-06	9.84674e-06	7.55617e-05	1.09068e-05	9.89737e-06	1.09068e-05	9.8919e-06	9.89737e-06	9.8919e-06	9.89164e-06	1.82861e-06	1.20919e-06	1.95224e-05	1.5051e-05	4.37123e-06	9.45459e-06	2.5843e-05	6.14567e-06	1.39452e-06	5.57448e-07	9.84361e-06	1.93862e-05	3.43728e-06	4.56898e-05	1.96608e-05	4.35937e-06	1.27429e-06	4.66036e-07	1.53844e-06	1.70813e-05	3.00813e-06	1.63636e-05	6.23678e-05	4.38024e-06	1.24605e-06	4.74187e-07	3.15339e-08	2.13836e-05	2.90781e-06	2.05861e-05	6.52517e-05	4.37098e-06	1.09875e-06	4.67819e-07	2.82664e-08	1.77225e-05	3.00587e-06	1.52731e-05	6.52526e-05	4.76202e-06	1.14621e-06	4.65157e-07	2.86889e-08	2.90129e-05	3.00504e-06	1.97557e-05	6.45844e-05	4.36023e-06	1.08742e-06	4.64996e-07	2.7577e-08	1.81867e-05	2.98799e-06	1.53266e-05	6.52543e-05	4.39687e-06	1.14683e-06	4.64634e-07	2.77914e-08	2.80642e-05	2.95848e-06	3.42384e-05	6.48274e-05	4.35525e-06	7.93028e-07	4.4254e-07	2.76298e-08	1.81628e-05	3.0071e-06	1.66244e-05	6.52522e-05	4.41417e-06	4.01607e-05	4.49095e-07	2.7994e-08	2.67819e-05	3.00392e-06	5.53052e-05	6.53539e-05	4.4456e-06	1.8504e-05	6.31511e-07	2.78005e-08	2.21243e-05	3.05647e-06	1.92898e-05	6.45105e-05	1.07779e-05	1.63714e-05	6.38391e-07	2.79297e-08	2.22032e-05	3.27387e-06	5.2192e-05	6.18237e-05	4.52771e-06	1.49809e-05	2.2077e-06	1.0089e-07	2.22236e-05	4.42311e-06	2.1251e-05	3.15343e-05	6.9403e-06	1.57474e-05	1.32717e-05	5.19785e-07	2.22251e-05	1.11397e-05	2.37437e-05	3.5684e-05	1.10924e-05	1.00691e-06	3.55832e-05	9.72011e-07	2.01567e-05	4.50026e-05	2.60085e-05	4.36882e-05	4.21478e-05	5.46438e-08	3.79933e-05	2.0025e-05	2.06444e-05	4.50767e-05	6.46451e-05	4.29658e-05	4.5112e-05	6.22369e-07	3.80977e-05	4.35299e-05	2.05071e-05	4.50766e-05	5.48283e-05	4.36097e-05	4.51477e-05	9.01555e-07	3.81033e-05	4.28936e-05	1.7811e-05	4.50766e-05	5.29289e-05	4.36095e-05	4.51442e-05	9.02476e-07	3.81033e-05	3.94776e-05	1.79662e-05	4.50766e-05	6.21369e-05	4.36096e-05	4.51442e-05	9.02539e-07	4.08812e-05	3.94915e-05	1.80046e-05	4.50577e-05	6.10973e-05	4.36096e-05	4.51423e-05	1.36514e-06	4.08787e-05	3.93895e-05	1.80191e-05	4.50576e-05	4.61609e-05	4.35912e-05	4.51421e-05	5.86191e-06	4.08787e-05	3.93828e-05	1.80255e-05	4.50576e-05	4.45484e-05	4.35908e-05	4.51421e-05	5.86053e-06	4.08787e-05	3.93997e-05	1.80283e-05	4.50576e-05	4.43043e-05	4.35908e-05	4.51421e-05	5.86021e-06	4.08787e-05	3.93792e-05	1.9344e-05	4.50576e-05	4.42715e-05	4.35908e-05	4.51421e-05	5.86009e-06	4.08787e-05	3.93792e-05	1.9131e-05	4.50576e-05	4.42716e-05	4.35908e-05	4.51421e-05	5.86005e-06	4.08787e-05	3.93792e-05	1.91312e-05	4.50576e-05	4.42716e-05	4.35908e-05	4.51421e-05	5.86004e-06	4.08787e-05	3.93792e-05	1.5305e-05	4.50576e-05	4.38642e-05	4.35908e-05	4.51421e-05	5.86003e-06	4.08787e-05	3.93792e-05	1.72783e-05	4.50576e-05	4.38631e-05	4.35908e-05	4.51421e-05	5.86003e-06	4.08787e-05	3.93792e-05	1.77116e-05	4.50576e-05	4.38631e-05	4.35908e-05	4.51421e-05	5.86003e-06	4.08787e-05	3.93792e-05	1.76386e-05	4.50576e-05	4.38631e-05	4.35908e-05	4.51421e-05	5.86003e-06	4.08787e-05	3.93792e-05	1.75657e-05	4.50576e-05	4.38631e-05	4.35908e-05	4.51421e-05	5.86003e-06	4.08787e-05	3.93792e-05	1.7497e-05	4.50576e-05	4.38631e-05	4.35908e-05	4.51421e-05	5.86003e-06	4.08787e-05	3.93792e-05	1.94979e-05	4.50576e-05	4.38631e-05	4.35908e-05	4.51421e-05	5.86003e-06	4.08787e-05	3.93792e-05	1.89902e-05	4.50576e-05	4.38631e-05	4.35908e-05	4.51421e-05	5.86003e-06	4.08787e-05	3.93792e-05	1.89788e-05	4.50576e-05	4.38631e-05	4.35908e-05	4.51421e-05	5.86003e-06	4.08787e-05	3.93792e-05	1.89788e-05	4.50576e-05	4.38631e-05	4.35908e-05	4.51421e-05	5.86003e-06	4.08787e-05	3.93792e-05	1.89788e-05	4.50576e-05	4.38631e-05	4.35908e-05	4.51421e-05	5.86003e-06	4.08787e-05	3.93792e-05	1.89788e-05	4.50576e-05	4.38631e-05	4.35908e-05	4.51421e-05	5.86003e-06	4.08787e-05	3.93792e-05	1.89788e-05	4.50576e-05	4.38631e-05	4.35908e-05	4.51421e-05	0	0	0	0	0	0	0	0	4.51282e-05	4.51282e-05	4.51282e-05	4.51282e-05	4.51282e-05	4.51282e-05	4.51282e-05	4.51282e-05	0.000328302	0.000328302	0.000328302	0.000328302	0.000328302	0.000328302	0.000328302	0.000328302	0.000318524	0.000318524	0.000318524	0.000318524	0.000318524	0.000318524	0.000318524	0.000318524	0.000299705	0.000299705	0.000299705	0.000299705	0.000299705	0.000299705	0.000299705	0.000299705	0.000307065	0.000307065	0.000307065	0.000307065	0.000307065	0.000307065	0.000307065	0.000307065	0.000306967	0.000306967	0.000306967	0.000306967	0.000306967	0.000306967	0.000306967	0.000306967	0.000306971	0.000306971	0.000306971	0.000306971	0.000306971	0.000306971	0.000306971	0.000306971	0.000306971	0.000306971	0.000306971	0.000306971	0.000306971	0.000306971	0.000306971	0.000306971	0.000306971	0.000306971	0.000306971	0.000306971	0.000306971	0.000306971	0.000306971	0.000306971	0.0232271	0.000388884	0.000315869	0.000561145	0.000315523	0.000318586	0.000315614	0.000315474	0.955498	0.00155473	6.35523e-05	0.0204597	6.68668e-05	0.0375949	0.000827382	4.95001e-05	2.02179e-18	0.00290309	5.63778e-05	0.00578678	0.000155669	2.76667e-05	6.7974e-05	4.70288e-05	0.991103	0.00311512	0.000113166	0.0301448	5.39515e-05	0.022092	4.95116e-05	4.7005e-05	4.10449e-19	0.00323404	0.00329551	0.00227337	6.18212e-05	0.00380657	3.91848e-05	4.70099e-05	0.992182	0.00305512	0.00297139	0.0263023	5.298e-05	0.0213054	3.91799e-05	4.67293e-05	4.09556e-19	0.00306843	0.00299602	0.000350142	5.47114e-05	0.00501262	3.93442e-05	4.70468e-05	0.992155	0.00307276	0.00318295	0.0248073	5.37507e-05	0.0200357	3.91646e-05	4.69835e-05	4.10256e-19	0.00306109	0.00302711	0.0004232	5.7435e-05	0.000507537	3.92497e-05	4.70553e-05	0.976849	0.00267159	0.00304941	0.0250142	5.6858e-05	0.0202715	3.91676e-05	4.95956e-05	8.86835e-21	0.00268869	0.00319174	0.000321172	5.89515e-05	1.8387e-05	4.10715e-05	4.95822e-05	0.0162292	0.00197774	0.00322908	0.00297601	5.62057e-05	0.00733915	4.11134e-05	4.67044e-05	0.0191541	0.0020259	0.00310986	0.0025367	5.85014e-05	5.87478e-05	4.18672e-05	4.97811e-05	0.0185466	0.000665699	0.00146782	0.00257247	6.1448e-05	0.0118461	5.54157e-05	4.95643e-05	0.0198999	0.000100405	0.000269586	0.00256618	6.65342e-05	0.00510535	5.22536e-05	5.09068e-05	2.28905e-05	3.46742e-05	0.00100609	0.00144427	4.51718e-05	0.00408805	4.71089e-05	4.52287e-05	5.07366e-07	3.27844e-05	8.92582e-05	0.00172479	4.51594e-05	4.32187e-05	4.62404e-05	4.5027e-05	2.59965e-08	3.27054e-05	4.6356e-05	0.00179909	4.51596e-05	0.000116945	4.61418e-05	4.50371e-05	1.4601e-08	3.27014e-05	4.74954e-05	0.000785994	4.51596e-05	0.000141947	4.61424e-05	4.50427e-05	1.45553e-08	3.27014e-05	5.11649e-05	0.000792532	4.51596e-05	5.14272e-05	4.61424e-05	4.50427e-05	1.4551e-08	3.65615e-05	5.1143e-05	0.000785704	4.5044e-05	4.15862e-05	4.61424e-05	4.50227e-05	6.24694e-08	3.65548e-05	5.06735e-05	0.000783589	4.50443e-05	5.6222e-05	4.59535e-05	4.50228e-05	6.16026e-07	3.65548e-05	5.06824e-05	0.000782645	4.50443e-05	4.82053e-05	4.59548e-05	4.50228e-05	6.16366e-07	3.65548e-05	5.07163e-05	0.000782221	4.50443e-05	5.26067e-05	4.59548e-05	4.50228e-05	6.16512e-07	3.65548e-05	5.074e-05	0.00118235	4.50443e-05	5.26207e-05	4.59548e-05	4.50228e-05	6.16565e-07	3.65548e-05	5.07399e-05	0.00121376	4.50443e-05	5.26206e-05	4.59548e-05	4.50228e-05	6.16583e-07	3.65548e-05	5.07399e-05	0.00121161	4.50443e-05	5.26206e-05	4.59548e-05	4.50228e-05	6.16588e-07	3.65548e-05	5.07399e-05	0.000328887	4.50443e-05	4.81941e-05	4.59548e-05	4.50228e-05	6.16591e-07	3.65548e-05	5.07399e-05	0.000111527	4.50443e-05	4.82051e-05	4.59548e-05	4.50228e-05	6.16591e-07	3.65548e-05	5.07399e-05	7.43683e-05	4.50443e-05	4.82051e-05	4.59548e-05	4.50228e-05	6.16591e-07	3.65548e-05	5.07399e-05	7.53063e-05	4.50443e-05	4.82051e-05	4.59548e-05	4.50228e-05	6.16591e-07	3.65548e-05	5.07399e-05	7.61274e-05	4.50443e-05	4.82051e-05	4.59548e-05	4.50228e-05	6.16591e-07	3.65548e-05	5.07399e-05	7.69071e-05	4.50443e-05	4.82051e-05	4.59548e-05	4.50228e-05	6.16591e-07	3.65548e-05	5.07399e-05	0.000148939	4.50443e-05	4.82051e-05	4.59548e-05	4.50228e-05	6.16591e-07	3.65548e-05	5.07399e-05	0.000158098	4.50443e-05	4.82051e-05	4.59548e-05	4.50228e-05	6.16591e-07	3.65548e-05	5.07399e-05	0.000158186	4.50443e-05	4.82051e-05	4.59548e-05	4.50228e-05	6.16591e-07	3.65548e-05	5.07399e-05	0.000158185	4.50443e-05	4.82051e-05	4.59548e-05	4.50228e-05	6.16591e-07	3.65548e-05	5.07399e-05	0.000158185	4.50443e-05	4.82051e-05	4.59548e-05	4.50228e-05	6.16591e-07	3.65548e-05	5.07399e-05	0.000158185	4.50443e-05	4.82051e-05	4.59548e-05	4.50228e-05	6.16591e-07	3.65548e-05	5.07399e-05	0.000158185	4.50443e-05	4.82051e-05	4.59548e-05	4.50228e-05	0	0	0	0	0	0	0	0	4.51282e-05	4.51282e-05	4.51282e-05	4.51282e-05	4.51282e-05	4.51282e-05	4.51282e-05	4.51282e-05	0.000944126	0.000944126	0.000944126	0.000944126	0.000944126	0.000944126	0.000944126	0.000944126	0.000978499	0.000978499	0.000978499	0.000978499	0.000978499	0.000978499	0.000978499	0.000978499	0.00080188	0.00080188	0.00080188	0.00080188	0.00080188	0.00080188	0.00080188	0.00080188	0.000822272	0.000822272	0.000822272	0.000822272	0.000822272	0.000822272	0.000822272	0.000822272	0.000823487	0.000823487	0.000823487	0.000823487	0.000823487	0.000823487	0.000823487	0.000823487	0.000823543	0.000823543	0.000823543	0.000823543	0.000823543	0.000823543	0.000823543	0.000823543	0.000823546	0.000823546	0.000823546	0.000823546	0.000823546	0.000823546	0.000823546	0.000823546	0.000823546	0.000823546	0.000823546	0.000823546	0.000823546	0.000823546	0.000823546	0.000823546	0.190258	0.0011887	0.000909467	0.00689498	0.000908517	0.00100109	0.000912129	0.000908015	1	0.0103494	0.000175644	0.00414231	0.00299949	0.000364139	0.000109938	0.0245415	1	0.0504456	0.000596505	0.00133149	0.00296877	0.00183824	0.0145133	0.518445	1	0.509107	0.00649017	0.00138802	0.00260145	0.000346957	0.0105479	1	1	1	0.725426	0.000970464	0.0025714	0.00122461	0.0081851	1	1	1	1	0.00125987	0.002458	0.000189504	0.00693327	1	1	1	1	0.000668963	0.00245435	0.0012958	0.00648651	1	1	1	1	0.00118711	0.00246096	0.000196334	0.00620794	1	1	1	1	0.000695002	0.00249043	0.00478409	0.00616216	1	1	1	1	0.0011931	0.00293976	0.000440041	0.00607199	1	1	1	1	0.000267576	0.00303462	0.00114877	0.00702208	1	1	1	1	0.000318587	0.00298278	0.000250633	0.00758448	1	1	1	1	0.000318522	0.00268426	0.0019238	0.00791088	1	1	1	1	0.000318177	0.00168803	0.00295321	0.00767289	1	1	1	1	0.000318147	0.000416977	0.00672896	0.00468361	1	1	1	1	4.16563e-05	4.70263e-05	0.00700764	8.47866e-05	1	1	1	1	6.58847e-05	4.57069e-05	0.00951334	5.49491e-05	1	1	1	1	6.64916e-05	4.57029e-05	0.00589792	5.46801e-05	1	1	1	1	3.60771e-06	4.57029e-05	0.00476084	5.46873e-05	1	1	1	1	3.55346e-06	4.57029e-05	0.00336808	5.46874e-05	1	1	1	1	3.5437e-06	4.52823e-05	0.00135356	5.46874e-05	1	1	1	1	3.53999e-06	4.52811e-05	8.80562e-05	5.34558e-05	1	1	1	1	3.53838e-06	4.52811e-05	4.54442e-05	5.34593e-05	1	1	1	1	3.53765e-06	4.52811e-05	6.88163e-05	5.34594e-05	1	1	1	1	1.51884e-05	4.52811e-05	6.8987e-05	5.34594e-05	1	1	1	1	1.54171e-05	4.52811e-05	6.89878e-05	5.34594e-05	1	1	1	1	1.54173e-05	4.52811e-05	6.89878e-05	5.34594e-05	1	1	1	1	1.58462e-07	4.52811e-05	4.27557e-05	5.34594e-05	1	1	1	1	1.40821e-07	4.52811e-05	4.26814e-05	5.34594e-05	1	1	1	1	1.39832e-07	4.52811e-05	4.26812e-05	5.34594e-05	1	1	1	1	1.4059e-07	4.52811e-05	4.26812e-05	5.34594e-05	1	1	1	1	1.41355e-07	4.52811e-05	4.26812e-05	5.34594e-05	1	1	1	1	1.42082e-07	4.52811e-05	4.26812e-05	5.34594e-05	1	1	1	1	1.40753e-06	4.52811e-05	4.26812e-05	5.34594e-05	1	1	1	1	1.45762e-06	4.52811e-05	4.26812e-05	5.34594e-05	1	1	1	1	1.45884e-06	4.52811e-05	4.26812e-05	5.34594e-05	1	1	1	1	1.45885e-06	4.52811e-05	4.26812e-05	5.34594e-05	1	1	1	1	1.45885e-06	4.52811e-05	4.26812e-05	5.34594e-05	1	1	1	1	1.45885e-06	4.52811e-05	4.26812e-05	5.34594e-05	1	1	1	1	1.45885e-06	4.52811e-05	4.26812e-05	5.34594e-05	1	0	0	0	0	0	0	0	0	4.51282e-05	4.51282e-05	4.51282e-05	4.51282e-05	4.51282e-05	4.51282e-05	4.51282e-05	4.51282e-05	9.07127e-05	9.07127e-05	9.07127e-05	9.07127e-05	9.07127e-05	9.07127e-05	9.07127e-05	9.07127e-05	9.09897e-05	9.09897e-05	9.09897e-05	9.09897e-05	9.09897e-05	9.09897e-05	9.09897e-05	9.09897e-05	6.00534e-05	6.00534e-05	6.00534e-05	6.00534e-05	6.00534e-05	6.00534e-05	6.00534e-05	6.00534e-05	5.98472e-05	5.98472e-05	5.98472e-05	5.98472e-05	5.98472e-05	5.98472e-05	5.98472e-05	5.98472e-05	5.98461e-05	5.98461e-05	5.98461e-05	5.98461e-05	5.98461e-05	5.98461e-05	5.98461e-05	5.98461e-05	5.98453e-05	5.98453e-05	5.98453e-05	5.98453e-05	5.98453e-05	5.98453e-05	5.98453e-05	5.98453e-05	5.98453e-05	5.98453e-05	5.98453e-05	5.98453e-05	5.98453e-05	5.98453e-05	5.98453e-05	5.98453e-05	5.98453e-05	5.98453e-05	5.98453e-05	5.98453e-05	5.98453e-05	5.98453e-05	5.98453e-05	5.98453e-05	0.00552893	9.09488e-05	7.38686e-05	0.00552893	7.38686e-05	0.000131253	7.58197e-05	7.37875e-05	0.0018639	0.0019488	5.189e-05	6.44051e-05	3.98561e-05	6.24567e-07	4.54413e-06	0.000496411	0.00174493	0.00524025	3.34607e-05	3.69119e-05	6.67179e-06	0.00106718	0.00420676	0.0019878	0.00191289	0.00728284	2.76788e-05	1.83889e-05	9.89677e-06	8.42281e-07	0.0068145	0.0020613	0.0019797	0.00703526	0.00183983	5.45717e-05	8.41639e-06	8.12596e-06	0.00958981	0.00207654	0.0022603	0.00764106	0.00156433	2.29189e-05	9.36923e-06	3.69403e-07	0.0103476	0.00218032	0.00225248	0.00790008	0.0019486	0.000288693	9.22989e-06	6.79396e-06	0.0106608	0.0020948	0.002339	0.00796041	0.00136645	2.59098e-05	9.24818e-06	3.84685e-07	0.010732	0.00209589	0.00225419	0.00803016	0.0013883	0.000260963	8.78224e-06	0.000368513	0.0107902	0.00208917	0.000150945	0.0071765	0.00140579	2.56876e-05	1.33621e-05	9.2148e-07	0.01077	0.00311165	2.22337e-06	0.00688996	0.0020323	3.38706e-05	1.30661e-05	0.000670755	0.0134572	0.00321827	0.00181685	0.0047787	0.00206318	1.42495e-05	1.37304e-05	5.72923e-07	0.0143445	0.00481388	0.000826392	0.00443374	0.00204624	1.46295e-05	1.60114e-05	0.000692698	0.013479	0.00248989	0.000854315	0.00118029	0.0011079	1.47094e-05	2.12139e-05	5.40857e-06	0.00289363	0.000675708	0.000731709	0.000155192	0.000106589	1.47182e-05	4.55314e-05	1.69644e-05	0.00171808	2.83363e-05	1.55145e-08	4.20477e-05	0.00168561	1.95338e-07	4.61067e-05	1.46709e-05	6.59777e-05	4.52067e-05	2.19422e-07	3.90706e-05	0.000114441	5.45621e-07	4.60649e-05	0.00887305	5.26549e-05	4.70339e-05	4.21205e-08	3.89549e-05	4.7837e-05	5.221e-07	4.6065e-05	0.00029326	5.37526e-05	4.66114e-05	3.78981e-08	3.89578e-05	4.89093e-05	1.07161e-09	4.6065e-05	0.00018999	5.37656e-05	4.6523e-05	3.79556e-08	3.89578e-05	5.34145e-05	1.10758e-09	4.6065e-05	0.000399483	5.37658e-05	4.65229e-05	3.79632e-08	3.66752e-05	5.34059e-05	1.11546e-09	4.51569e-05	0.000201009	5.37658e-05	4.60754e-05	2.02034e-06	3.66727e-05	5.2052e-05	1.11834e-09	4.51557e-05	5.60727e-05	5.01125e-05	4.60732e-05	5.88992e-07	3.66727e-05	5.20594e-05	1.11959e-09	4.51557e-05	2.45443e-05	5.0114e-05	4.60732e-05	5.88741e-07	3.66727e-05	5.20397e-05	1.12015e-09	4.51557e-05	0.000102013	5.0114e-05	4.60732e-05	5.88646e-07	3.66727e-05	5.20685e-05	2.47112e-08	4.51557e-05	0.000102163	5.0114e-05	4.60732e-05	5.88612e-07	3.66727e-05	5.20685e-05	2.37881e-08	4.51557e-05	0.000102164	5.0114e-05	4.60732e-05	5.886e-07	3.66727e-05	5.20685e-05	2.37931e-08	4.51557e-05	0.000102164	5.0114e-05	4.60732e-05	5.88597e-07	3.66727e-05	5.20685e-05	1.46404e-12	4.51557e-05	2.37952e-05	5.0114e-05	4.60732e-05	5.88596e-07	3.66727e-05	5.20685e-05	3.59012e-12	4.51557e-05	2.37382e-05	5.0114e-05	4.60732e-05	5.88595e-07	3.66727e-05	5.20685e-05	4.99476e-12	4.51557e-05	2.37382e-05	5.0114e-05	4.60732e-05	5.88595e-07	3.66727e-05	5.20685e-05	4.94547e-12	4.51557e-05	2.37382e-05	5.0114e-05	4.60732e-05	5.88595e-07	3.66727e-05	5.20685e-05	4.89616e-12	4.51557e-05	2.37382e-05	5.0114e-05	4.60732e-05	5.88595e-07	3.66727e-05	5.20685e-05	4.85023e-12	4.51557e-05	2.37382e-05	5.0114e-05	4.60732e-05	5.88595e-07	3.66727e-05	5.20685e-05	6.1346e-10	4.51557e-05	2.37382e-05	5.0114e-05	4.60732e-05	5.88595e-07	3.66727e-05	5.20685e-05	5.78309e-10	4.51557e-05	2.37382e-05	5.0114e-05	4.60732e-05	5.88595e-07	3.66727e-05	5.20685e-05	5.77724e-10	4.51557e-05	2.37382e-05	5.0114e-05	4.60732e-05	5.88595e-07	3.66727e-05	5.20685e-05	5.77723e-10	4.51557e-05	2.37382e-05	5.0114e-05	4.60732e-05	5.88595e-07	3.66727e-05	5.20685e-05	5.77723e-10	4.51557e-05	2.37382e-05	5.0114e-05	4.60732e-05	5.88595e-07	3.66727e-05	5.20685e-05	5.77723e-10	4.51557e-05	2.37382e-05	5.0114e-05	4.60732e-05	5.88595e-07	3.66727e-05	5.20685e-05	5.77723e-10	4.51557e-05	2.37382e-05	5.0114e-05	4.60732e-05	0	0	0	0	0	0	0	0	4.51282e-05	4.51282e-05	4.51282e-05	4.51282e-05	4.51282e-05	4.51282e-05	4.51282e-05	4.51282e-05	2.05076e-06	2.05076e-06	2.05076e-06	2.05076e-06	2.05076e-06	2.05076e-06	2.05076e-06	2.05076e-06	2.08852e-06	2.08852e-06	2.08852e-06	2.08852e-06	2.08852e-06	2.08852e-06	2.08852e-06	2.08852e-06	1.22536e-06	1.22536e-06	1.22536e-06	1.22536e-06	1.22536e-06	1.22536e-06	1.22536e-06	1.22536e-06	1.19271e-06	1.19271e-06	1.19271e-06	1.19271e-06	1.19271e-06	1.19271e-06	1.19271e-06	1.19271e-06	1.19252e-06	1.19252e-06	1.19252e-06	1.19252e-06	1.19252e-06	1.19252e-06	1.19252e-06	1.19252e-06	1.19253e-06	1.19253e-06	1.19253e-06	1.19253e-06	1.19253e-06	1.19253e-06	1.19253e-06	1.19253e-06	1.19253e-06	1.19253e-06	1.19253e-06	1.19253e-06	1.19253e-06	1.19253e-06	1.19253e-06	1.19253e-06	1.19253e-06	1.19253e-06	1.19253e-06	1.19253e-06	1.19253e-06	1.19253e-06	1.19253e-06	1.19253e-06	1.193e-05	1.72193e-06	1.56256e-06	0.000403578	1.56419e-06	1.193e-05	1.72193e-06	1.56256e-06	4.77126e-07	5.29152e-05	1.21763e-05	5.15723e-06	3.01459e-07	1.7288e-07	9.60866e-07	2.03947e-08	3.79491e-07	8.21062e-05	1.64347e-06	1.80511e-05	8.09972e-08	1.17275e-06	6.75659e-08	1.46137e-09	3.861e-07	8.96551e-05	2.92429e-07	5.61596e-06	2.53993e-07	9.42426e-08	1.77214e-07	1.48934e-09	3.90338e-07	8.18345e-05	3.86845e-07	3.25537e-05	2.16479e-07	3.83618e-08	2.16613e-07	1.47365e-09	3.98578e-07	9.00168e-05	5.63404e-07	8.14255e-06	2.55819e-07	1.57788e-07	2.18144e-07	1.71037e-09	4.11235e-07	9.10601e-05	4.50915e-07	0.000329358	2.47249e-07	2.84865e-08	2.15717e-07	1.46109e-09	4.06628e-07	9.10106e-05	5.90814e-07	9.57606e-06	2.49517e-07	1.53062e-07	2.1716e-07	1.48013e-09	4.1068e-07	9.17021e-05	6.18787e-07	0.000281439	2.32312e-07	5.51945e-08	2.15281e-07	1.45812e-09	5.97437e-08	0.0001038	6.25468e-07	9.46664e-06	4.0254e-07	9.5682e-08	2.17201e-07	2.41066e-09	2.85209e-08	0.00010347	1.01009e-06	2.03433e-05	3.90592e-07	1.15095e-07	2.4277e-07	2.44708e-09	3.78181e-05	9.7209e-05	9.99791e-07	5.85164e-06	4.23207e-07	6.83082e-09	2.3756e-07	1.27921e-08	1.20544e-05	9.70443e-05	1.02432e-06	6.0693e-06	5.55243e-07	3.78534e-08	2.31627e-07	3.62323e-09	1.18353e-05	7.65481e-05	2.09121e-06	6.11478e-06	1.13716e-06	2.71574e-10	1.82295e-07	4.06832e-08	1.03654e-05	6.61814e-05	7.315e-07	6.11949e-06	8.88711e-06	1.48256e-10	3.37986e-07	4.53787e-06	8.19033e-09	4.61543e-05	5.25722e-05	2.36721e-08	4.61199e-05	3.63193e-11	3.82954e-05	3.9513e-05	1.01989e-06	4.56396e-05	5.38115e-05	8.88367e-08	4.607e-05	8.76841e-08	3.85353e-05	4.44031e-05	1.94733e-06	4.5613e-05	4.64076e-05	8.37053e-08	4.60702e-05	6.18694e-11	3.85111e-05	4.493e-05	2.55814e-06	4.56016e-05	4.63229e-05	2.94996e-11	4.60702e-05	4.98208e-11	3.85065e-05	4.50093e-05	2.56551e-06	4.56017e-05	4.70661e-05	3.09747e-11	4.60702e-05	1.72682e-10	3.85065e-05	4.50091e-05	2.5663e-06	4.07872e-05	4.70611e-05	3.13111e-11	4.49012e-05	5.40696e-10	3.85065e-05	4.4092e-05	5.66079e-05	4.08009e-05	4.61336e-05	3.14355e-11	4.49049e-05	2.78895e-06	3.4441e-05	4.40961e-05	5.71909e-06	4.08009e-05	4.6138e-05	3.14895e-11	4.49049e-05	2.40078e-06	3.44455e-05	4.40961e-05	5.73607e-06	4.08009e-05	4.61067e-05	3.15138e-11	4.49049e-05	5.18622e-05	3.44455e-05	4.40961e-05	5.73462e-06	4.08009e-05	4.61114e-05	1.67752e-09	4.49049e-05	5.16045e-05	3.44455e-05	4.40961e-05	5.73411e-06	4.08009e-05	4.61114e-05	1.58374e-09	4.49049e-05	5.16054e-05	3.44455e-05	4.40961e-05	5.73393e-06	4.08009e-05	4.61114e-05	1.58413e-09	4.49049e-05	5.16054e-05	3.44455e-05	4.40961e-05	5.73387e-06	4.08009e-05	4.61114e-05	6.22644e-15	4.49049e-05	5.23208e-06	3.44455e-05	4.40961e-05	5.73385e-06	4.08009e-05	4.61114e-05	1.98071e-14	4.49049e-05	5.24876e-06	3.44455e-05	4.40961e-05	5.73384e-06	4.08009e-05	4.61114e-05	2.91133e-14	4.49049e-05	5.24875e-06	3.44455e-05	4.40961e-05	5.73384e-06	4.08009e-05	4.61114e-05	2.86453e-14	4.49049e-05	5.24875e-06	3.44455e-05	4.40961e-05	5.73384e-06	4.08009e-05	4.61114e-05	2.81809e-14	4.49049e-05	5.24875e-06	3.44455e-05	4.40961e-05	5.73384e-06	4.08009e-05	4.61114e-05	2.77505e-14	4.49049e-05	5.24875e-06	3.44455e-05	4.40961e-05	5.73384e-06	4.08009e-05	4.61114e-05	1.38179e-11	4.49049e-05	5.24875e-06	3.44455e-05	4.40961e-05	5.73384e-06	4.08009e-05	4.61114e-05	1.25179e-11	4.49049e-05	5.24875e-06	3.44455e-05	4.40961e-05	5.73384e-06	4.08009e-05	4.61114e-05	1.24943e-11	4.49049e-05	5.24875e-06	3.44455e-05	4.40961e-05	5.73384e-06	4.08009e-05	4.61114e-05	1.24942e-11	4.49049e-05	5.24875e-06	3.44455e-05	4.40961e-05	5.73384e-06	4.08009e-05	4.61114e-05	1.24942e-11	4.49049e-05	5.24875e-06	3.44455e-05	4.40961e-05	5.73384e-06	4.08009e-05	4.61114e-05	1.24942e-11	4.49049e-05	5.24875e-06	3.44455e-05	4.40961e-05	5.73384e-06	4.08009e-05	4.61114e-05	1.24942e-11	4.49049e-05	5.24875e-06	3.44455e-05	4.40961e-05	0	0	0	0	0	0	0	0	4.51282e-05	4.51282e-05	4.51282e-05	4.51282e-05	4.51282e-05	4.51282e-05	4.51282e-05	4.51282e-05	0.000456712	0.000456712	0.000456712	0.000456712	0.000456712	0.000456712	0.000456712	0.000456712	0.000448232	0.000448232	0.000448232	0.000448232	0.000448232	0.000448232	0.000448232	0.000448232	0.000294109	0.000294109	0.000294109	0.000294109	0.000294109	0.000294109	0.000294109	0.000294109	0.000301002	0.000301002	0.000301002	0.000301002	0.000301002	0.000301002	0.000301002	0.000301002	0.000301	0.000301	0.000301	0.000301	0.000301	0.000301	0.000301	0.000301	0.000300996	0.000300996	0.000300996	0.000300996	0.000300996	0.000300996	0.000300996	0.000300996	0.000300996	0.000300996	0.000300996	0.000300996	0.000300996	0.000300996	0.000300996	0.000300996	0.000300996	0.000300996	0.000300996	0.000300996	0.000300996	0.000300996	0.000300996	0.000300996	0.000659954	0.000381315	0.000371098	0.0272084	0.000371505	0.0272084	0.000457374	0.000371505	0.00215299	0.000269206	9.7862e-05	0.0169877	0.0013819	0.0107077	0.000121016	0.0193947	0.00247679	0.000346282	0.000359483	0.00782053	0.00133102	0.141275	0.0189405	0.131915	0.0025761	0.000373275	0.00154819	0.011832	0.000995312	0.00294191	0.00677814	0.0268973	0.00259848	0.000373263	0.0141952	0.00735446	0.00101679	0.10254	0.00826692	0.118781	0.00276389	0.000371096	0.00879072	0.0108944	0.000977338	0.00273565	0.00802864	0.0298714	0.00268706	0.000371736	0.0119519	0.00484871	0.000986451	0.110043	0.00815811	0.115013	0.00276797	0.000371716	0.00831521	0.0108283	0.000986759	0.0025337	0.00807968	0.0346676	0.00268661	0.000371429	0.00869874	0.00506361	0.000999541	0.365948	0.00815758	0.108039	0.00133086	0.000464555	0.00865226	0.0108369	0.00143619	0.000106118	0.00807766	0.0545805	0.000197416	0.000460405	0.0125504	0.000663107	0.00143043	0.0429647	0.00723748	0.112999	0.00011973	0.000389286	0.0118871	0.00100534	0.0013951	0.00369491	0.00740566	0.0168532	0.000147692	0.000387634	0.0122169	0.000995029	0.00122289	0.0727623	0.00730244	0.133255	0.000154944	0.000210748	0.00460005	0.000993871	0.000797044	0.0376028	0.0053021	0.00312611	0.000153568	9.40446e-05	0.00301839	0.000993785	0.000240019	0.137606	0.00333878	0.000299779	6.8192e-06	4.86758e-05	0.000477462	1.32011e-05	4.59184e-05	0.000413412	4.37272e-05	5.1507e-05	0.000122083	4.71548e-05	6.8157e-05	3.70654e-05	4.59664e-05	0.00139373	4.56769e-05	4.77921e-05	3.20141e-05	4.70953e-05	4.68475e-05	3.7413e-05	4.59664e-05	5.9517e-07	4.58913e-05	4.72435e-05	2.5575e-05	4.7103e-05	4.66992e-05	7.69367e-08	4.59664e-05	6.28591e-07	4.58983e-05	4.71543e-05	2.55544e-05	4.7103e-05	4.86417e-05	7.61078e-08	4.59664e-05	4.60717e-07	4.58984e-05	4.71544e-05	2.55525e-05	4.39024e-05	4.86336e-05	7.58967e-08	4.50602e-05	1.78821e-07	4.58984e-05	4.59409e-05	0.000109704	4.39045e-05	4.81866e-05	7.58171e-08	4.50609e-05	3.40248e-08	4.3209e-05	4.59403e-05	2.55177e-05	4.39045e-05	4.8191e-05	7.57826e-08	4.50609e-05	4.00744e-08	4.32175e-05	4.59403e-05	2.55538e-05	4.39045e-05	4.81705e-05	7.57671e-08	4.50609e-05	2.13358e-06	4.32175e-05	4.59403e-05	2.55553e-05	4.39045e-05	4.81829e-05	1.67094e-06	4.50609e-05	2.13506e-06	4.32175e-05	4.59403e-05	2.55558e-05	4.39045e-05	4.81828e-05	1.69517e-06	4.50609e-05	2.13506e-06	4.32175e-05	4.59403e-05	2.5556e-05	4.39045e-05	4.81828e-05	1.69515e-06	4.50609e-05	2.13506e-06	4.32175e-05	4.59403e-05	2.55561e-05	4.39045e-05	4.81828e-05	1.04299e-10	4.50609e-05	6.22294e-07	4.32175e-05	4.59403e-05	2.55561e-05	4.39045e-05	4.81828e-05	8.87921e-11	4.50609e-05	6.2233e-07	4.32175e-05	4.59403e-05	2.55561e-05	4.39045e-05	4.81828e-05	8.64066e-11	4.50609e-05	6.2233e-07	4.32175e-05	4.59403e-05	2.55561e-05	4.39045e-05	4.81828e-05	8.68497e-11	4.50609e-05	6.2233e-07	4.32175e-05	4.59403e-05	2.55561e-05	4.39045e-05	4.81828e-05	8.72968e-11	4.50609e-05	6.2233e-07	4.32175e-05	4.59403e-05	2.55561e-05	4.39045e-05	4.81828e-05	8.77216e-11	4.50609e-05	6.2233e-07	4.32175e-05	4.59403e-05	2.55561e-05	4.39045e-05	4.81828e-05	1.1229e-08	4.50609e-05	6.2233e-07	4.32175e-05	4.59403e-05	2.55561e-05	4.39045e-05	4.81828e-05	1.16018e-08	4.50609e-05	6.2233e-07	4.32175e-05	4.59403e-05	2.55561e-05	4.39045e-05	4.81828e-05	1.16105e-08	4.50609e-05	6.2233e-07	4.32175e-05	4.59403e-05	2.55561e-05	4.39045e-05	4.81828e-05	1.16105e-08	4.50609e-05	6.2233e-07	4.32175e-05	4.59403e-05	2.55561e-05	4.39045e-05	4.81828e-05	1.16105e-08	4.50609e-05	6.2233e-07	4.32175e-05	4.59403e-05	2.55561e-05	4.39045e-05	4.81828e-05	1.16105e-08	4.50609e-05	6.2233e-07	4.32175e-05	4.59403e-05	2.55561e-05	4.39045e-05	4.81828e-05	1.16105e-08	4.50609e-05	6.2233e-07	4.32175e-05	4.59403e-05	0	0	0	0	0	0	0	0	4.51282e-05	4.51282e-05	4.51282e-05	4.51282e-05	4.51282e-05	4.51282e-05	4.51282e-05	4.51282e-05	1.38723e-05	1.38723e-05	1.38723e-05	1.38723e-05	1.38723e-05	1.38723e-05	1.38723e-05	1.38723e-05	1.41799e-05	1.41799e-05	1.41799e-05	1.41799e-05	1.41799e-05	1.41799e-05	1.41799e-05	1.41799e-05	1.17475e-05	1.17475e-05	1.17475e-05	1.17475e-05	1.17475e-05	1.17475e-05	1.17475e-05	1.17475e-05	1.14308e-05	1.14308e-05	1.14308e-05	1.14308e-05	1.14308e-05	1.14308e-05	1.14308e-05	1.14308e-05	1.14305e-05	1.14305e-05	1.14305e-05	1.14305e-05	1.14305e-05	1.14305e-05	1.14305e-05	1.14305e-05	1.14305e-05	1.14305e-05	1.14305e-05	1.14305e-05	1.14305e-05	1.14305e-05	1.14305e-05	1.14305e-05	1.14305e-05	1.14305e-05	1.14305e-05	1.14305e-05	1.14305e-05	1.14305e-05	1.14305e-05	1.14305e-05	1.14305e-05	1.14305e-05	1.14305e-05	1.14305e-05	1.14305e-05	1.14305e-05	1.14305e-05	1.14305e-05	1.38971e-05	1.26611e-05	1.26039e-05	9.62763e-05	1.26109e-05	0.00324792	1.65046e-05	1.26241e-05	1.1899e-07	1.95731e-05	2.44945e-05	2.9246e-06	5.34568e-06	3.30972e-05	4.78772e-06	2.60317e-05	9.29138e-08	1.90382e-05	1.00107e-05	3.22535e-06	1.20911e-06	0.0294376	0.000288631	3.80647e-05	9.15781e-08	1.91394e-05	1.92476e-06	1.51867e-06	1.80352e-06	8.26269e-06	0.000892934	3.80211e-05	9.16726e-08	1.79993e-05	1.05391e-06	4.94206e-06	1.54466e-06	0.000365165	0.00108997	3.80497e-05	8.9643e-08	1.91411e-05	8.78374e-07	1.9222e-06	1.75022e-06	4.39543e-05	0.0010703	4.21554e-05	9.2767e-08	1.92739e-05	1.0013e-06	2.76448e-05	1.72094e-06	0.000298882	0.00106731	3.80609e-05	9.06273e-08	1.92609e-05	7.90592e-07	2.17666e-06	1.72199e-06	4.53029e-05	0.00107473	3.8416e-05	9.26942e-08	1.93551e-05	8.19345e-07	2.46356e-05	1.63135e-06	0.00733634	0.0010703	3.803e-05	7.96324e-08	2.22987e-05	8.22726e-07	2.15835e-06	2.03682e-06	4.72804e-05	0.00107426	4.45056e-05	1.50617e-07	2.23483e-05	9.79501e-07	9.42512e-06	1.9919e-06	0.0404122	0.000855965	4.4842e-05	1.81591e-05	2.36475e-05	9.69103e-07	3.75678e-06	2.1066e-06	5.02127e-06	0.000852023	0.000122895	7.88755e-06	2.36852e-05	9.95274e-07	3.86031e-06	2.46879e-06	0.0335724	0.000779801	3.86902e-05	7.58279e-06	2.89007e-05	1.97855e-06	3.88186e-06	3.81051e-06	2.47648e-05	0.000183338	3.04195e-05	7.01443e-06	4.12308e-05	1.77947e-06	3.88413e-06	1.34276e-05	0.000662023	0.000196242	9.68954e-06	3.17781e-06	4.53099e-05	1.7544e-05	5.08467e-07	4.54038e-05	3.85699e-06	3.02731e-05	4.29706e-05	9.82784e-06	4.57785e-05	3.99295e-05	8.27479e-07	4.53581e-05	0.000129475	3.28545e-05	4.65383e-05	3.15437e-05	4.57996e-05	4.5156e-05	7.91367e-07	4.53583e-05	1.18286e-07	3.3624e-05	4.63441e-05	4.24851e-05	4.58063e-05	4.47144e-05	4.28566e-08	4.53583e-05	9.99236e-08	3.36261e-05	4.62956e-05	4.25497e-05	4.58063e-05	4.41247e-05	4.44316e-08	4.53583e-05	2.2668e-07	3.36262e-05	4.62957e-05	4.25596e-05	4.47747e-05	4.41287e-05	4.47853e-08	4.49409e-05	1.67362e-07	3.36262e-05	4.53999e-05	6.43783e-05	4.47782e-05	4.40156e-05	4.49156e-08	4.49422e-05	1.25438e-09	3.57191e-05	4.5402e-05	3.98418e-05	4.47781e-05	4.40147e-05	4.49722e-08	4.49422e-05	2.19987e-09	3.57157e-05	4.5402e-05	3.98965e-05	4.47781e-05	4.40089e-05	4.49977e-08	4.49422e-05	4.69864e-08	3.57157e-05	4.5402e-05	3.98886e-05	4.47781e-05	4.40053e-05	1.93261e-07	4.49422e-05	4.69278e-08	3.57157e-05	4.5402e-05	3.98859e-05	4.47781e-05	4.40053e-05	1.85251e-07	4.49422e-05	4.69278e-08	3.57157e-05	4.5402e-05	3.9885e-05	4.47781e-05	4.40053e-05	1.85287e-07	4.49422e-05	4.69278e-08	3.57157e-05	4.5402e-05	3.98847e-05	4.47781e-05	4.40053e-05	1.90451e-09	4.49422e-05	1.61008e-07	3.57157e-05	4.5402e-05	3.98846e-05	4.47781e-05	4.40053e-05	4.64692e-09	4.49422e-05	1.60999e-07	3.57157e-05	4.5402e-05	3.98846e-05	4.47781e-05	4.40053e-05	6.34467e-09	4.49422e-05	1.60999e-07	3.57157e-05	4.5402e-05	3.98846e-05	4.47781e-05	4.40053e-05	6.26998e-09	4.49422e-05	1.60999e-07	3.57157e-05	4.5402e-05	3.98846e-05	4.47781e-05	4.40053e-05	6.19549e-09	4.49422e-05	1.60999e-07	3.57157e-05	4.5402e-05	3.98846e-05	4.47781e-05	4.40053e-05	6.12615e-09	4.49422e-05	1.60999e-07	3.57157e-05	4.5402e-05	3.98846e-05	4.47781e-05	4.40053e-05	5.9858e-08	4.49422e-05	1.60999e-07	3.57157e-05	4.5402e-05	3.98846e-05	4.47781e-05	4.40053e-05	5.57117e-08	4.49422e-05	1.60999e-07	3.57157e-05	4.5402e-05	3.98846e-05	4.47781e-05	4.40053e-05	5.56368e-08	4.49422e-05	1.60999e-07	3.57157e-05	4.5402e-05	3.98846e-05	4.47781e-05	4.40053e-05	5.56366e-08	4.49422e-05	1.60999e-07	3.57157e-05	4.5402e-05	3.98846e-05	4.47781e-05	4.40053e-05	5.56366e-08	4.49422e-05	1.60999e-07	3.57157e-05	4.5402e-05	3.98846e-05	4.47781e-05	4.40053e-05	5.56366e-08	4.49422e-05	1.60999e-07	3.57157e-05	4.5402e-05	3.98846e-05	4.47781e-05	4.40053e-05	5.56366e-08	4.49422e-05	1.60999e-07	3.57157e-05	4.5402e-05	0	0	0	0	0	0	0	0	4.51282e-05	4.51282e-05	4.51282e-05	4.51282e-05	4.51282e-05	4.51282e-05	4.51282e-05	4.51282e-05	0.000241042	0.000241042	0.000241042	0.000241042	0.000241042	0.000241042	0.000241042	0.000241042	0.000237945	0.000237945	0.000237945	0.000237945	0.000237945	0.000237945	0.000237945	0.000237945	0.000225538	0.000225538	0.000225538	0.000225538	0.000225538	0.000225538	0.000225538	0.000225538	0.000223349	0.000223349	0.000223349	0.000223349	0.000223349	0.000223349	0.000223349	0.000223349	0.000223395	0.000223395	0.000223395	0.000223395	0.000223395	0.000223395	0.000223395	0.000223395	0.000223396	0.000223396	0.000223396	0.000223396	0.000223396	0.000223396	0.000223396	0.000223396	0.000223396	0.000223396	0.000223396	0.000223396	0.000223396	0.000223396	0.000223396	0.000223396	0.000223396	0.000223396	0.000223396	0.000223396	0.000223396	0.000223396	0.000223396	0.000223396	0.000231849	0.000229686	0.000229584	0.000408397	0.00022962	0.0170095	0.000283013	0.000229872	0.245081	0.00423588	2.78514e-05	0.00245752	1.0405e-06	0.0409381	0.000362797	1.29202e-05	2.53731e-12	0.00858527	3.10275e-06	0.00120083	3.92633e-07	0.00679017	0.0029859	2.17316e-05	0.37169	0.00684275	3.16539e-07	0.00290711	7.17279e-08	0.119468	0.0140561	2.17039e-05	4.16452e-18	0.0082316	3.78847e-05	0.00089902	7.12026e-08	3.68964e-06	0.00415718	2.1726e-05	0.416681	0.00705411	2.81465e-05	0.00236559	6.44084e-08	0.124321	0.0117245	2.68534e-05	3.83252e-20	0.00799684	3.59126e-05	0.000260582	6.70496e-08	2.56933e-06	0.00526372	2.17587e-05	0.41854	0.00726267	2.58038e-05	0.00230052	6.43545e-08	0.12848	0.0104766	2.21464e-05	3.14437e-20	0.00785208	2.52268e-05	0.000272803	6.72753e-08	4.37679e-06	0.00601895	2.17247e-05	0.418546	0.00778493	2.5353e-05	0.00232142	6.76394e-08	0.223029	0.00967347	2.26556e-05	2.22567e-22	0.00771489	2.6481e-05	0.000208014	7.03579e-08	2.91602e-11	0.00568834	2.30502e-05	0.00145344	0.00503927	2.6974e-05	0.000469254	7.06358e-08	0.279932	0.00831108	0.00018743	0.00208511	0.00659545	2.65118e-05	0.000444924	1.06457e-07	1.62935e-13	0.00546048	1.7457e-05	0.00220911	0.00114928	2.9858e-05	0.000444023	3.0007e-07	0.909449	0.000683022	1.24514e-05	0.00212466	0.000174253	9.42422e-07	0.000443809	5.17359e-06	0	0.00107909	1.56281e-06	0.00189352	4.85834e-05	0.00131659	0.000249485	4.51983e-05	0.188875	3.13255e-05	3.95121e-05	0.00214342	4.525e-05	0.000111183	0.00028922	4.5037e-05	1.16663e-11	3.47632e-05	4.66528e-05	6.60852e-05	4.51087e-05	4.66691e-05	0.000299551	4.5038e-05	0.000590464	3.63635e-05	4.62995e-05	4.61527e-05	4.51123e-05	4.79492e-05	0.000131006	4.5038e-05	0.000611027	3.63666e-05	4.62183e-05	4.61457e-05	4.51123e-05	5.33241e-05	0.000130859	4.5038e-05	0.000304119	3.63668e-05	4.62187e-05	4.61369e-05	4.49275e-05	5.32746e-05	0.000130447	4.49228e-05	0.000105296	3.63668e-05	4.58244e-05	4.94956e-05	4.49285e-05	5.32539e-05	0.000130315	4.49233e-05	1.20552e-08	4.06595e-05	4.58246e-05	4.53086e-05	4.49285e-05	5.32657e-05	0.000130257	4.49233e-05	1.47777e-08	4.06474e-05	4.58246e-05	4.53458e-05	4.49285e-05	5.32638e-05	0.000130231	4.49233e-05	6.17011e-08	4.06475e-05	4.58246e-05	4.53525e-05	4.49285e-05	5.32994e-05	0.000196945	4.49233e-05	6.16052e-08	4.06475e-05	4.58246e-05	4.53549e-05	4.49285e-05	5.32992e-05	0.000199222	4.49233e-05	6.16052e-08	4.06475e-05	4.58246e-05	4.53558e-05	4.49285e-05	5.32992e-05	0.00019912	4.49233e-05	6.16052e-08	4.06475e-05	4.58246e-05	4.53561e-05	4.49285e-05	5.32992e-05	5.40079e-05	4.49233e-05	6.07656e-07	4.06475e-05	4.58246e-05	4.53562e-05	4.49285e-05	5.32992e-05	2.41979e-05	4.49233e-05	6.07583e-07	4.06475e-05	4.58246e-05	4.53562e-05	4.49285e-05	5.32992e-05	1.71939e-05	4.49233e-05	6.07583e-07	4.06475e-05	4.58246e-05	4.53562e-05	4.49285e-05	5.32992e-05	1.72157e-05	4.49233e-05	6.07583e-07	4.06475e-05	4.58246e-05	4.53562e-05	4.49285e-05	5.32992e-05	1.72257e-05	4.49233e-05	6.07583e-07	4.06475e-05	4.58246e-05	4.53562e-05	4.49285e-05	5.32992e-05	1.72341e-05	4.49233e-05	6.07583e-07	4.06475e-05	4.58246e-05	4.53562e-05	4.49285e-05	5.32992e-05	3.31058e-05	4.49233e-05	6.07583e-07	4.06475e-05	4.58246e-05	4.53562e-05	4.49285e-05	5.32992e-05	3.29759e-05	4.49233e-05	6.07583e-07	4.06475e-05	4.58246e-05	4.53562e-05	4.49285e-05	5.32992e-05	3.29593e-05	4.49233e-05	6.07583e-07	4.06475e-05	4.58246e-05	4.53562e-05	4.49285e-05	5.32992e-05	3.29589e-05	4.49233e-05	6.07583e-07	4.06475e-05	4.58246e-05	4.53562e-05	4.49285e-05	5.32992e-05	3.29589e-05	4.49233e-05	6.07583e-07	4.06475e-05	4.58246e-05	4.53562e-05	4.49285e-05	5.32992e-05	3.29589e-05	4.49233e-05	6.07583e-07	4.06475e-05	4.58246e-05	4.53562e-05	4.49285e-05	5.32992e-05	3.29589e-05	4.49233e-05	6.07583e-07	4.06475e-05	4.58246e-05	0	0	0	0	0	0	0	0	4.51282e-05	4.51282e-05	4.51282e-05	4.51282e-05	4.51282e-05	4.51282e-05	4.51282e-05	4.51282e-05	4.69692e-05	4.69692e-05	4.69692e-05	4.69692e-05	4.69692e-05	4.69692e-05	4.69692e-05	4.69692e-05	4.76061e-05	4.76061e-05	4.76061e-05	4.76061e-05	4.76061e-05	4.76061e-05	4.76061e-05	4.76061e-05	4.72867e-05	4.72867e-05	4.72867e-05	4.72867e-05	4.72867e-05	4.72867e-05	4.72867e-05	4.72867e-05	4.63663e-05	4.63663e-05	4.63663e-05	4.63663e-05	4.63663e-05	4.63663e-05	4.63663e-05	4.63663e-05	4.63608e-05	4.63608e-05	4.63608e-05	4.63608e-05	4.63608e-05	4.63608e-05	4.63608e-05	4.63608e-05	4.63614e-05	4.63614e-05	4.63614e-05	4.63614e-05	4.63614e-05	4.63614e-05	4.63614e-05	4.63614e-05	4.63614e-05	4.63614e-05	4.63614e-05	4.63614e-05	4.63614e-05	4.63614e-05	4.63614e-05	4.63614e-05	4.63614e-05	4.63614e-05	4.63614e-05	4.63614e-05	4.63614e-05	4.63614e-05	4.63614e-05	4.63614e-05	4.65998e-05	4.6574e-05	4.65728e-05	5.13524e-05	4.6574e-05	0.00035568	5.13524e-05	4.65998e-05	0.002428	0.000197741	2.01692e-05	0.000281906	6.92879e-07	0.00416811	0.000143077	1.36771e-06	0.00348758	0.000319815	2.64665e-06	0.00030148	3.91312e-07	0.00275718	6.06901e-05	7.3813e-07	0.00389118	0.000349868	2.47859e-07	0.000474555	1.28152e-07	0.00482987	0.000325495	7.43231e-07	0.00402946	0.000354671	1.05396e-06	0.000267435	1.27732e-07	0.00763686	0.0003138	7.40824e-07	0.00429781	0.000350067	9.50786e-07	0.000410149	1.20543e-07	0.00552473	0.000312768	8.94612e-07	0.00425564	0.000349238	1.02217e-06	0.000117358	1.23672e-07	0.00871331	0.000310092	7.39214e-07	0.00436353	0.000349967	9.29746e-07	0.000384199	1.20106e-07	0.00599684	0.000312898	7.51111e-07	0.00427445	0.000349956	9.16408e-07	0.000118874	1.2356e-07	0.0083085	0.000310672	7.37646e-07	0.00438491	0.000354433	9.17497e-07	0.00038659	1.21194e-07	0.00695416	0.000312889	7.45508e-07	0.000799328	0.000352922	9.2322e-07	0.000113635	1.2459e-07	0.00305601	0.000296541	7.57763e-07	0.0001673	0.000304181	9.32978e-07	0.000158261	1.25859e-07	0.00492367	0.00028659	5.22734e-06	0.000222838	0.000301781	9.22826e-07	0.000156024	1.73859e-07	0.0038619	0.00026059	7.41319e-07	0.000234536	0.000175727	1.84555e-06	0.000155537	4.19355e-07	0.0155893	5.73198e-05	1.4253e-06	0.000236447	7.50723e-05	3.4385e-07	0.00015547	4.90401e-06	0.0413822	6.70298e-05	2.07757e-06	0.000231326	4.6763e-05	7.93517e-05	0.000140995	4.50871e-05	0.0253408	3.74134e-05	3.91296e-05	0.000222238	4.53515e-05	6.46482e-05	0.000143341	4.52798e-05	0.00115424	3.71559e-05	4.56323e-05	5.91636e-05	4.52932e-05	4.59727e-05	0.000147132	4.52805e-05	0.000144726	3.82972e-05	4.56575e-05	4.59173e-05	4.52935e-05	4.62733e-05	0.000127972	4.52805e-05	0.000144102	3.83041e-05	4.56373e-05	4.58227e-05	4.52935e-05	4.79857e-05	0.000126498	4.52805e-05	9.63888e-05	3.83043e-05	4.56372e-05	4.58174e-05	4.52744e-05	4.79853e-05	0.000126306	4.52614e-05	6.61097e-05	3.83043e-05	4.55396e-05	4.61414e-05	4.52744e-05	4.79838e-05	0.000126248	4.52614e-05	8.76665e-07	4.10968e-05	4.55387e-05	4.57137e-05	4.52744e-05	4.79874e-05	0.000126225	4.52614e-05	9.26187e-07	4.11061e-05	4.55387e-05	4.5722e-05	4.52744e-05	4.79871e-05	0.000126214	4.52614e-05	1.37462e-06	4.11062e-05	4.55387e-05	4.5726e-05	4.52744e-05	4.79981e-05	0.000135409	4.52614e-05	1.37279e-06	4.11062e-05	4.55387e-05	4.57274e-05	4.52744e-05	4.79981e-05	0.000136713	4.52614e-05	1.37279e-06	4.11062e-05	4.55387e-05	4.5728e-05	4.52744e-05	4.79981e-05	0.000136697	4.52614e-05	1.37279e-06	4.11062e-05	4.55387e-05	4.57281e-05	4.52744e-05	4.79981e-05	0.000109359	4.52614e-05	5.89446e-06	4.11062e-05	4.55387e-05	4.57281e-05	4.52744e-05	4.79981e-05	6.26696e-05	4.52614e-05	5.89588e-06	4.11062e-05	4.55387e-05	4.57281e-05	4.52744e-05	4.79981e-05	4.87394e-05	4.52614e-05	5.89588e-06	4.11062e-05	4.55387e-05	4.57282e-05	4.52744e-05	4.79981e-05	4.86318e-05	4.52614e-05	5.89588e-06	4.11062e-05	4.55387e-05	4.57282e-05	4.52744e-05	4.79981e-05	4.85711e-05	4.52614e-05	5.89588e-06	4.11062e-05	4.55387e-05	4.57282e-05	4.52744e-05	4.79981e-05	4.85113e-05	4.52614e-05	5.89588e-06	4.11062e-05	4.55387e-05	4.57282e-05	4.52744e-05	4.79981e-05	5.41798e-05	4.52614e-05	5.89588e-06	4.11062e-05	4.55387e-05	4.57282e-05	4.52744e-05	4.79981e-05	5.35348e-05	4.52614e-05	5.89588e-06	4.11062e-05	4.55387e-05	4.57282e-05	4.52744e-05	4.79981e-05	5.34988e-05	4.52614e-05	5.89588e-06	4.11062e-05	4.55387e-05	4.57282e-05	4.52744e-05	4.79981e-05	5.3498e-05	4.52614e-05	5.89588e-06	4.11062e-05	4.55387e-05	4.57282e-05	4.52744e-05	4.79981e-05	5.34979e-05	4.52614e-05	5.89588e-06	4.11062e-05	4.55387e-05	4.57282e-05	4.52744e-05	4.79981e-05	5.34979e-05	4.52614e-05	5.89588e-06	4.11062e-05	4.55387e-05	4.57282e-05	4.52744e-05	4.79981e-05	5.34979e-05	4.52614e-05	5.89588e-06	4.11062e-05	4.55387e-05	0	0	0	0	0	0	0	0	4.51282e-05	4.51282e-05	4.51282e-05	4.51282e-05	4.51282e-05	4.51282e-05	4.51282e-05	4.51282e-05	4.99147e-05	4.99147e-05	4.99147e-05	4.99147e-05	4.99147e-05	4.99147e-05	4.99147e-05	4.99147e-05	5.04459e-05	5.04459e-05	5.04459e-05	5.04459e-05	5.04459e-05	5.04459e-05	5.04459e-05	5.04459e-05	5.04478e-05	5.04478e-05	5.04478e-05	5.04478e-05	5.04478e-05	5.04478e-05	5.04478e-05	5.04478e-05	4.96243e-05	4.96243e-05	4.96243e-05	4.96243e-05	4.96243e-05	4.96243e-05	4.96243e-05	4.96243e-05	4.96229e-05	4.96229e-05	4.96229e-05	4.96229e-05	4.96229e-05	4.96229e-05	4.96229e-05	4.96229e-05	4.96238e-05	4.96238e-05	4.96238e-05	4.96238e-05	4.96238e-05	4.96238e-05	4.96238e-05	4.96238e-05	4.96238e-05	4.96238e-05	4.96238e-05	4.96238e-05	4.96238e-05	4.96238e-05	4.96238e-05	4.96238e-05	4.96238e-05	4.96238e-05	4.96238e-05	4.96238e-05	4.96238e-05	4.96238e-05	4.96238e-05	4.96238e-05	4.96469e-05	4.9646e-05	4.96459e-05	5.0136e-05	4.96461e-05	8.83256e-05	5.10213e-05	4.96538e-05	0.0117086	0.000221317	1.91953e-05	0.000837478	5.38395e-07	0.00438023	0.000253404	5.56771e-07	0.0096187	0.00035982	2.29659e-06	0.000927613	4.32862e-07	0.00023258	1.87139e-05	1.99863e-07	0.0109026	0.000387284	2.27249e-07	0.00180167	1.17953e-07	0.00353522	9.5684e-05	2.01769e-07	0.0104343	0.000398374	1.00935e-06	0.000698374	1.22316e-07	0.00243022	8.39984e-05	2.00809e-07	0.0112783	0.000386172	9.76996e-07	0.00147282	1.11475e-07	0.00323296	8.39499e-05	2.42821e-07	0.0105153	0.000384682	9.9616e-07	0.000190175	1.15065e-07	0.00282891	8.31495e-05	2.00119e-07	0.0112078	0.000385679	9.90202e-07	0.00137428	1.11407e-07	0.0031857	8.39157e-05	2.03368e-07	0.010548	0.000385154	9.66283e-07	0.000199187	1.16445e-07	0.000930987	8.32441e-05	1.99681e-07	0.0111995	0.000387276	9.66409e-07	0.00138562	1.11836e-07	0.00333184	8.39163e-05	2.01082e-07	0.0017754	0.000385393	9.6556e-07	0.000198441	1.15936e-07	0.000154299	8.24836e-05	2.04497e-07	0.000176041	0.000328932	9.79164e-07	0.000379958	1.15795e-07	0.00241575	7.99105e-05	1.46532e-06	0.000329345	0.000328049	9.64026e-07	0.000367687	1.60379e-07	0.000236944	7.38895e-05	2.15948e-07	0.000346602	0.000184551	1.91198e-06	0.000366173	3.92599e-07	0.00448021	2.15285e-05	5.96295e-07	0.000356987	7.57027e-05	3.32919e-07	0.000365984	4.76695e-06	0.00356439	2.72519e-05	1.97496e-06	0.000347406	4.64607e-05	8.58083e-05	0.000362388	4.5048e-05	0.00152149	4.09755e-05	3.87431e-05	0.000312699	4.51132e-05	6.55314e-05	0.000360418	4.50459e-05	7.84413e-05	4.06335e-05	4.50497e-05	6.25828e-05	4.50576e-05	4.56794e-05	0.000374926	4.50461e-05	0.000129731	4.17223e-05	4.51482e-05	4.58709e-05	4.50556e-05	4.61117e-05	0.000369949	4.50461e-05	0.000144966	4.17232e-05	4.51481e-05	4.58182e-05	4.50556e-05	4.79281e-05	0.000362787	4.50461e-05	7.73537e-05	4.17233e-05	4.51481e-05	4.58103e-05	4.50545e-05	4.79184e-05	0.000361664	4.50442e-05	6.18597e-05	4.17233e-05	4.51351e-05	4.58254e-05	4.50545e-05	4.79188e-05	0.000361265	4.50442e-05	1.52451e-05	4.26846e-05	4.51349e-05	4.57931e-05	4.50545e-05	4.79226e-05	0.000361093	4.50442e-05	1.50655e-05	4.26834e-05	4.51349e-05	4.58087e-05	4.50545e-05	4.79224e-05	0.000361016	4.50442e-05	1.59684e-05	4.26834e-05	4.51349e-05	4.58151e-05	4.50545e-05	4.7934e-05	0.000363553	4.50442e-05	1.59481e-05	4.26834e-05	4.51349e-05	4.58174e-05	4.50545e-05	4.7934e-05	0.000370726	4.50442e-05	1.59481e-05	4.26834e-05	4.51349e-05	4.58182e-05	4.50545e-05	4.7934e-05	0.000370519	4.50442e-05	1.59481e-05	4.26834e-05	4.51349e-05	4.58185e-05	4.50545e-05	4.7934e-05	0.000362211	4.50442e-05	2.57331e-05	4.26834e-05	4.51349e-05	4.58186e-05	4.50545e-05	4.7934e-05	0.000157878	4.50442e-05	2.57216e-05	4.26834e-05	4.51349e-05	4.58186e-05	4.50545e-05	4.7934e-05	0.000111842	4.50442e-05	2.57216e-05	4.26834e-05	4.51349e-05	4.58186e-05	4.50545e-05	4.7934e-05	0.000112187	4.50442e-05	2.57216e-05	4.26834e-05	4.51349e-05	4.58186e-05	4.50545e-05	4.7934e-05	0.000112331	4.50442e-05	2.57216e-05	4.26834e-05	4.51349e-05	4.58186e-05	4.50545e-05	4.7934e-05	0.00011246	4.50442e-05	2.57216e-05	4.26834e-05	4.51349e-05	4.58186e-05	4.50545e-05	4.7934e-05	0.000113848	4.50442e-05	2.57216e-05	4.26834e-05	4.51349e-05	4.58186e-05	4.50545e-05	4.7934e-05	0.000114093	4.50442e-05	2.57216e-05	4.26834e-05	4.51349e-05	4.58186e-05	4.50545e-05	4.7934e-05	0.000114046	4.50442e-05	2.57216e-05	4.26834e-05	4.51349e-05	4.58186e-05	4.50545e-05	4.7934e-05	0.000114044	4.50442e-05	2.57216e-05	4.26834e-05	4.51349e-05	4.58186e-05	4.50545e-05	4.7934e-05	0.000114044	4.50442e-05	2.57216e-05	4.26834e-05	4.51349e-05	4.58186e-05	4.50545e-05	4.7934e-05	0.000114044	4.50442e-05	2.57216e-05	4.26834e-05	4.51349e-05	4.58186e-05	4.50545e-05	4.7934e-05	0.000114044	4.50442e-05	2.57216e-05	4.26834e-05	4.51349e-05	0	0	0	0	0	0	0	0	4.51282e-05	4.51282e-05	4.51282e-05	4.51282e-05	4.51282e-05	4.51282e-05	4.51282e-05	4.51282e-05	0.000251473	0.000251473	0.000251473	0.000251473	0.000251473	0.000251473	0.000251473	0.000251473	0.000239021	0.000239021	0.000239021	0.000239021	0.000239021	0.000239021	0.000239021	0.000239021	0.000235115	0.000235115	0.000235115	0.000235115	0.000235115	0.000235115	0.000235115	0.000235115	0.000246124	0.000246124	0.000246124	0.000246124	0.000246124	0.000246124	0.000246124	0.000246124	0.00024592	0.00024592	0.00024592	0.00024592	0.00024592	0.00024592	0.00024592	0.00024592	0.000245929	0.000245929	0.000245929	0.000245929	0.000245929	0.000245929	0.000245929	0.000245929	0.000245928	0.000245928	0.000245928	0.000245928	0.000245928	0.000245928	0.000245928	0.000245928	0.000245928	0.000245928	0.000245928	0.000245928	0.000245928	0.000245928	0.000245928	0.000245928	0.000842	0.000290064	0.00024727	0.000251872	0.000246609	0.000246609	0.000246599	0.000246598	0.985946	0.017847	8.25395e-05	0.0088336	8.17484e-05	0.0668378	0.000759123	2.10899e-06	1.55527e-30	0.0179367	7.24401e-05	0.00604817	0.000351861	1.13317e-08	3.71413e-07	3.23708e-07	0.99393	0.0231169	0.000597395	0.0180874	0.000209182	0.012934	9.38729e-08	3.26691e-07	1.02112e-30	0.0163484	0.158282	0.00184066	0.000253008	0.000291788	6.70931e-08	3.24692e-07	0.99519	0.0258791	2.42784e-06	0.0187699	0.000213739	0.0327289	6.75778e-08	3.06868e-07	1.03695e-30	0.0128814	0.198668	0.000208043	0.000219179	8.38842e-05	6.80045e-08	3.23409e-07	0.995213	0.0333568	1.44309e-07	0.0182536	0.000217579	0.0316552	6.7206e-08	3.21416e-07	1.03517e-30	0.00741043	0.275292	0.000246682	0.000233233	6.19248e-07	6.74351e-08	3.23589e-07	0.994217	0.0472507	4.55501e-10	0.0183819	0.000220674	0.0112583	6.72329e-08	3.24108e-07	1.94181e-33	0.00247305	0.276029	0.000241972	0.000228542	9.56231e-08	6.77859e-08	3.23379e-07	0.0111922	0.0390865	4.40352e-10	0.00284143	0.000216474	0.00162002	6.8776e-08	2.0394e-07	0.0126159	0.00259356	0.273449	0.00226211	0.000220094	1.94538e-07	7.66414e-08	4.71102e-07	0.0133791	0.00545748	1.07644e-10	0.00234536	0.000201743	0.000108567	4.88767e-07	2.15917e-06	0.0126595	0.000155085	0.00396221	0.00232909	0.000139942	2.57189e-05	6.26969e-07	0.000100798	0.00348247	3.69999e-05	0.00987943	0.00228299	4.48331e-05	1.48837e-05	3.82251e-05	4.51624e-05	0.000767684	3.36007e-05	7.87543e-05	0.00228264	4.50277e-05	8.00889e-08	4.17774e-05	4.33354e-05	9.43016e-06	3.34567e-05	4.71696e-05	0.00241585	4.50272e-05	2.15645e-07	4.04199e-05	4.38257e-05	4.41718e-06	3.34406e-05	4.87608e-05	0.00234313	4.50272e-05	2.69792e-07	4.04164e-05	4.39252e-05	4.40265e-06	3.34407e-05	5.56538e-05	0.00225726	4.50272e-05	1.02865e-07	4.04163e-05	4.39249e-05	4.40122e-06	3.82761e-05	5.56003e-05	0.00225106	4.5009e-05	2.36375e-07	4.04163e-05	4.39237e-05	4.91992e-06	3.82623e-05	5.53748e-05	0.00224462	4.50091e-05	3.88416e-05	4.04101e-05	4.39256e-05	1.36305e-05	3.82623e-05	5.53909e-05	0.00224246	4.50091e-05	4.71048e-05	4.04046e-05	4.39256e-05	1.36303e-05	3.82623e-05	5.55162e-05	0.00224137	4.50091e-05	4.89787e-05	4.04046e-05	4.39256e-05	1.36339e-05	3.82623e-05	5.55618e-05	0.00226641	4.50091e-05	4.90236e-05	4.04046e-05	4.39256e-05	1.36352e-05	3.82623e-05	5.55617e-05	0.00237642	4.50091e-05	4.90234e-05	4.04046e-05	4.39256e-05	1.36356e-05	3.82623e-05	5.55617e-05	0.00235638	4.50091e-05	4.90234e-05	4.04046e-05	4.39256e-05	1.36358e-05	3.82623e-05	5.55617e-05	0.00233094	4.50091e-05	4.8964e-05	4.04046e-05	4.39256e-05	1.36358e-05	3.82623e-05	5.55617e-05	0.000732599	4.50091e-05	4.8966e-05	4.04046e-05	4.39256e-05	1.36358e-05	3.82623e-05	5.55617e-05	0.000538275	4.50091e-05	4.8966e-05	4.04046e-05	4.39256e-05	1.36358e-05	3.82623e-05	5.55617e-05	0.000553101	4.50091e-05	4.8966e-05	4.04046e-05	4.39256e-05	1.36358e-05	3.82623e-05	5.55617e-05	0.000559614	4.50091e-05	4.8966e-05	4.04046e-05	4.39256e-05	1.36358e-05	3.82623e-05	5.55617e-05	0.000566122	4.50091e-05	4.8966e-05	4.04046e-05	4.39256e-05	1.36358e-05	3.82623e-05	5.55617e-05	0.000575128	4.50091e-05	4.8966e-05	4.04046e-05	4.39256e-05	1.36358e-05	3.82623e-05	5.55617e-05	0.000619718	4.50091e-05	4.8966e-05	4.04046e-05	4.39256e-05	1.36358e-05	3.82623e-05	5.55617e-05	0.000618456	4.50091e-05	4.8966e-05	4.04046e-05	4.39256e-05	1.36358e-05	3.82623e-05	5.55617e-05	0.000618515	4.50091e-05	4.8966e-05	4.04046e-05	4.39256e-05	1.36358e-05	3.82623e-05	5.55617e-05	0.000618512	4.50091e-05	4.8966e-05	4.04046e-05	4.39256e-05	1.36358e-05	3.82623e-05	5.55617e-05	0.000618512	4.50091e-05	4.8966e-05	4.04046e-05	4.39256e-05	1.36358e-05	3.82623e-05	5.55617e-05	0.000618512	4.50091e-05	4.8966e-05	4.04046e-05	4.39256e-05	0	0	0	0	0	0	0	0	4.51282e-05	4.51282e-05	4.51282e-05	4.51282e-05	4.51282e-05	4.51282e-05	4.51282e-05	4.51282e-05	4.944e-05	4.944e-05	4.944e-05	4.944e-05	4.944e-05	4.944e-05	4.944e-05	4.944e-05	4.95835e-05	4.95835e-05	4.95835e-05	4.95835e-05	4.95835e-05	4.95835e-05	4.95835e-05	4.95835e-05	4.70014e-05	4.70014e-05	4.70014e-05	4.70014e-05	4.70014e-05	4.70014e-05	4.70014e-05	4.70014e-05	4.66401e-05	4.66401e-05	4.66401e-05	4.66401e-05	4.66401e-05	4.66401e-05	4.66401e-05	4.66401e-05	4.66377e-05	4.66377e-05	4.66377e-05	4.66377e-05	4.66377e-05	4.66377e-05	4.66377e-05	4.66377e-05	4.66383e-05	4.66383e-05	4.66383e-05	4.66383e-05	4.66383e-05	4.66383e-05	4.66383e-05	4.66383e-05	4.66382e-05	4.66382e-05	4.66382e-05	4.66382e-05	4.66382e-05	4.66382e-05	4.66382e-05	4.66382e-05	4.66383e-05	4.66383e-05	4.66383e-05	4.66383e-05	4.66383e-05	4.66383e-05	4.66383e-05	4.66383e-05	0.00359888	8.52735e-05	4.84035e-05	5.90874e-05	4.79517e-05	4.79905e-05	4.79379e-05	4.79304e-05	0.170126	0.00810735	2.86053e-05	1.56202e-05	1.06911e-06	2.65948e-05	2.63321e-05	1.08625e-06	2.32963e-08	0.0131994	3.51328e-06	1.94598e-05	3.21455e-07	6.00146e-05	2.93331e-05	4.43279e-07	0.30359	0.0105527	8.0205e-07	1.76445e-05	2.19149e-07	1.59136e-05	8.99821e-05	4.46632e-07	5.88239e-14	0.0129023	0.000100234	2.192e-05	2.03465e-07	2.27593e-05	9.45501e-05	4.44894e-07	0.347184	0.0108182	0.000105626	1.82417e-05	2.05904e-07	1.41197e-05	9.43775e-05	5.27218e-07	9.40144e-16	0.0133564	0.000108616	2.93614e-05	2.07318e-07	2.17814e-05	9.41082e-05	4.43974e-07	0.351708	0.0104725	0.000103541	1.8712e-05	2.03655e-07	1.42065e-05	9.43863e-05	4.50035e-07	6.0353e-16	0.0138985	0.000104267	2.80889e-05	2.0241e-07	4.55693e-05	9.39773e-05	4.43172e-07	0.153278	0.00770172	0.000105443	1.86981e-05	2.12667e-07	1.62438e-05	9.43826e-05	4.70125e-07	3.03227e-10	0.0137777	0.000109411	2.4363e-05	2.14523e-07	6.95752e-05	9.86027e-05	4.77382e-07	0.0289209	0.00488053	0.000110364	1.97069e-05	2.22599e-07	1.84666e-05	9.55189e-05	2.76271e-06	0.0013977	0.0114003	0.000104272	1.97476e-05	3.20129e-07	6.79047e-05	8.79011e-05	4.93506e-07	0.022396	0.00116469	9.17517e-05	1.97617e-05	7.69341e-07	2.47573e-05	2.38984e-05	1.14182e-06	0.00263443	0.000105057	3.04901e-06	1.97621e-05	8.39199e-06	2.98178e-05	3.03856e-05	2.83986e-06	0.000125354	1.82058e-05	0.00189152	1.60305e-05	4.52671e-05	3.28232e-05	4.53089e-05	3.94343e-05	3.5794e-07	1.68141e-05	0.000110683	1.72141e-05	4.51116e-05	0.000100525	4.38499e-05	4.50258e-05	2.06293e-08	1.67541e-05	4.59867e-05	1.7137e-05	4.51126e-05	8.41995e-05	4.47914e-05	4.50758e-05	1.41465e-08	1.67515e-05	4.84551e-05	1.37077e-05	4.51126e-05	8.10787e-05	4.47913e-05	4.5069e-05	1.41421e-08	1.67516e-05	5.41204e-05	1.38535e-05	4.51126e-05	9.49185e-05	4.47914e-05	4.5069e-05	1.41423e-08	2.53366e-05	5.40703e-05	1.38922e-05	4.49278e-05	8.79144e-05	4.47914e-05	4.5049e-05	2.71573e-08	2.53154e-05	5.27578e-05	1.39072e-05	4.49287e-05	4.96961e-05	4.46768e-05	4.50488e-05	5.98983e-07	2.53154e-05	5.27767e-05	1.39137e-05	4.49287e-05	4.4472e-05	4.46783e-05	4.50488e-05	5.98932e-07	2.53154e-05	5.31522e-05	1.39166e-05	4.49287e-05	4.3994e-05	4.46783e-05	4.50488e-05	5.98925e-07	2.53154e-05	5.31873e-05	1.55609e-05	4.49287e-05	4.39338e-05	4.46783e-05	4.50488e-05	5.98922e-07	2.53154e-05	5.31871e-05	1.53414e-05	4.49287e-05	4.39341e-05	4.46783e-05	4.50488e-05	5.9892e-07	2.53154e-05	5.31871e-05	1.53412e-05	4.49287e-05	4.39341e-05	4.46783e-05	4.50488e-05	5.9892e-07	2.53154e-05	5.31871e-05	1.35964e-05	4.49287e-05	4.3068e-05	4.46783e-05	4.50488e-05	5.9892e-07	2.53154e-05	5.31871e-05	1.43902e-05	4.49287e-05	4.3069e-05	4.46783e-05	4.50488e-05	5.9892e-07	2.53154e-05	5.31871e-05	1.4127e-05	4.49287e-05	4.3069e-05	4.46783e-05	4.50488e-05	5.9892e-07	2.53154e-05	5.31871e-05	1.40374e-05	4.49287e-05	4.3069e-05	4.46783e-05	4.50488e-05	5.9892e-07	2.53154e-05	5.31871e-05	1.39478e-05	4.49287e-05	4.3069e-05	4.46783e-05	4.50488e-05	5.9892e-07	2.53154e-05	5.31871e-05	1.38634e-05	4.49287e-05	4.3069e-05	4.46783e-05	4.50488e-05	5.9892e-07	2.53154e-05	5.31871e-05	1.46512e-05	4.49287e-05	4.3069e-05	4.46783e-05	4.50488e-05	5.9892e-07	2.53154e-05	5.31871e-05	1.40515e-05	4.49287e-05	4.3069e-05	4.46783e-05	4.50488e-05	5.9892e-07	2.53154e-05	5.31871e-05	1.40377e-05	4.49287e-05	4.3069e-05	4.46783e-05	4.50488e-05	5.9892e-07	2.53154e-05	5.31871e-05	1.40376e-05	4.49287e-05	4.3069e-05	4.46783e-05	4.50488e-05	5.9892e-07	2.53154e-05	5.31871e-05	1.40376e-05	4.49287e-05	4.3069e-05	4.46783e-05	4.50488e-05	5.9892e-07	2.53154e-05	5.31871e-05	1.40376e-05	4.49287e-05	4.3069e-05	4.46783e-05	4.50488e-05	5.9892e-07	2.53154e-05	5.31871e-05	1.40376e-05	4.49287e-05	4.3069e-05	4.46783e-05	4.50488e-05	0	0	0	0	0	0	0	0	4.51282e-05	4.51282e-05	4.51282e-05	4.51282e-05	4.51282e-05	4.51282e-05	4.51282e-05	4.51282e-05	1.86106e-05	1.86106e-05	1.86106e-05	1.86106e-05	1.86106e-05	1.86106e-05	1.86106e-05	1.86106e-05	1.9021e-05	1.9021e-05	1.9021e-05	1.9021e-05	1.9021e-05	1.9021e-05	1.9021e-05	1.9021e-05	1.38341e-05	1.38341e-05	1.38341e-05	1.38341e-05	1.38341e-05	1.38341e-05	1.38341e-05	1.38341e-05	1.34503e-05	1.34503e-05	1.34503e-05	1.34503e-05	1.34503e-05	1.34503e-05	1.34503e-05	1.34503e-05	1.34499e-05	1.34499e-05	1.34499e-05	1.34499e-05	1.34499e-05	1.34499e-05	1.34499e-05	1.34499e-05	1.34499e-05	1.34499e-05	1.34499e-05	1.34499e-05	1.34499e-05	1.34499e-05	1.34499e-05	1.34499e-05	1.34499e-05	1.34499e-05	1.34499e-05	1.34499e-05	1.34499e-05	1.34499e-05	1.34499e-05	1.34499e-05	1.34499e-05	1.34499e-05	1.34499e-05	1.34499e-05	1.34499e-05	1.34499e-05	1.34499e-05	1.34499e-05	0.131935	5.40512e-05	1.61597e-05	5.40512e-05	1.58644e-05	1.61597e-05	1.58644e-05	1.58219e-05	5.38908e-06	8.83214e-05	1.97555e-05	8.73849e-06	2.03894e-06	1.72184e-06	9.99738e-06	9.17515e-06	0.0119836	9.29985e-05	5.23688e-06	9.36022e-06	5.7959e-07	0.000186119	0.000161649	1.04676e-05	0.00587667	9.41166e-05	6.36604e-07	6.43635e-06	5.0963e-07	2.77166e-06	0.000701717	1.0487e-05	0.00843938	9.07249e-05	4.65046e-07	1.21178e-05	4.55408e-07	1.04969e-05	0.000796615	1.04831e-05	0.00718452	9.40948e-05	3.84476e-07	7.22729e-06	4.88323e-07	1.77217e-06	0.000789278	1.20681e-05	0.00788136	9.44099e-05	4.37386e-07	3.10432e-05	4.86996e-07	9.40442e-06	0.000784487	1.04797e-05	0.00747334	9.44279e-05	3.51914e-07	7.74467e-06	4.82092e-07	1.81442e-06	0.000791551	1.06097e-05	0.00774457	9.47334e-05	3.59222e-07	2.87284e-05	4.68432e-07	9.90436e-05	0.000786988	1.04645e-05	0.000179954	4.14838e-05	3.60137e-07	7.71516e-06	6.2817e-07	2.97445e-06	0.000791286	1.44289e-05	0.00036947	4.16841e-05	4.71335e-07	1.25242e-05	6.24265e-07	0.00020884	0.00103006	1.45917e-05	0.0057872	4.27076e-05	4.69171e-07	7.34122e-06	6.51926e-07	3.20355e-06	0.00098866	5.96537e-05	0.00261675	4.27354e-05	4.09878e-07	7.43984e-06	8.13431e-07	0.000211214	0.000897113	1.28718e-05	0.00309324	4.64699e-05	9.36189e-07	7.46163e-06	1.50495e-06	1.1524e-05	0.00017805	1.28445e-05	0.00287244	1.43569e-05	5.92233e-07	7.46372e-06	9.06544e-06	2.28386e-05	0.000198188	5.50047e-06	2.11213e-08	6.84098e-06	2.08346e-05	2.18469e-06	4.60142e-05	2.89787e-05	5.46429e-05	4.10965e-05	1.70151e-12	6.87463e-06	4.29821e-05	3.31877e-06	4.59917e-05	0.00129701	4.60959e-05	4.59146e-05	3.13049e-12	6.87622e-06	4.42004e-05	3.24406e-06	4.59918e-05	0.000615735	4.74559e-05	4.57568e-05	3.68365e-12	6.87714e-06	4.73917e-05	8.79085e-07	4.59918e-05	0.000576757	4.74581e-05	4.57117e-05	3.6885e-12	6.87715e-06	4.71203e-05	8.98908e-07	4.59918e-05	0.00089748	4.74583e-05	4.57118e-05	3.689e-12	1.32059e-05	4.7122e-05	9.03574e-07	4.4874e-05	0.000598414	4.74582e-05	4.55063e-05	3.63899e-11	1.32009e-05	4.31579e-05	9.05316e-07	4.48769e-05	7.98645e-05	4.63047e-05	4.55059e-05	4.63969e-09	1.32009e-05	4.31675e-05	9.06074e-07	4.48769e-05	4.62118e-05	4.63109e-05	4.55059e-05	4.63846e-09	1.32009e-05	4.366e-05	9.06415e-07	4.48769e-05	5.02245e-05	4.63109e-05	4.55059e-05	4.63796e-09	1.32009e-05	4.36572e-05	1.74085e-06	4.48769e-05	5.01432e-05	4.63109e-05	4.55059e-05	4.63777e-09	1.32009e-05	4.36572e-05	1.69415e-06	4.48769e-05	5.01434e-05	4.63109e-05	4.55059e-05	4.63772e-09	1.32009e-05	4.36572e-05	1.69427e-06	4.48769e-05	5.01434e-05	4.63109e-05	4.55059e-05	4.63769e-09	1.32009e-05	4.36572e-05	8.37832e-07	4.48769e-05	4.15452e-05	4.63109e-05	4.55059e-05	4.63769e-09	1.32009e-05	4.36572e-05	1.30356e-06	4.48769e-05	4.15641e-05	4.63109e-05	4.55059e-05	4.63769e-09	1.32009e-05	4.36572e-05	1.49222e-06	4.48769e-05	4.15641e-05	4.63109e-05	4.55059e-05	4.63769e-09	1.32009e-05	4.36572e-05	1.47891e-06	4.48769e-05	4.15641e-05	4.63109e-05	4.55059e-05	4.63768e-09	1.32009e-05	4.36572e-05	1.46564e-06	4.48769e-05	4.15641e-05	4.63109e-05	4.55059e-05	4.63768e-09	1.32009e-05	4.36572e-05	1.45322e-06	4.48769e-05	4.15641e-05	4.63109e-05	4.55059e-05	4.63768e-09	1.32009e-05	4.36572e-05	2.05184e-06	4.48769e-05	4.15641e-05	4.63109e-05	4.55059e-05	4.63768e-09	1.32009e-05	4.36572e-05	1.94027e-06	4.48769e-05	4.15641e-05	4.63109e-05	4.55059e-05	4.63768e-09	1.32009e-05	4.36572e-05	1.93798e-06	4.48769e-05	4.15641e-05	4.63109e-05	4.55059e-05	4.63768e-09	1.32009e-05	4.36572e-05	1.93796e-06	4.48769e-05	4.15641e-05	4.63109e-05	4.55059e-05	4.63768e-09	1.32009e-05	4.36572e-05	1.93796e-06	4.48769e-05	4.15641e-05	4.63109e-05	4.55059e-05	4.63768e-09	1.32009e-05	4.36572e-05	1.93796e-06	4.48769e-05	4.15641e-05	4.63109e-05	4.55059e-05	4.63768e-09	1.32009e-05	4.36572e-05	1.93796e-06	4.48769e-05	4.15641e-05	4.63109e-05	4.55059e-05	0	0	0	0	0	0	0	0	4.51282e-05	4.51282e-05	4.51282e-05	4.51282e-05	4.51282e-05	4.51282e-05	4.51282e-05	4.51282e-05	0.000676044	0.000676044	0.000676044	0.000676044	0.000676044	0.000676044	0.000676044	0.000676044	0.00064545	0.00064545	0.00064545	0.00064545	0.00064545	0.00064545	0.00064545	0.00064545	0.000202548	0.000202548	0.000202548	0.000202548	0.000202548	0.000202548	0.000202548	0.000202548	0.000214402	0.000214402	0.000214402	0.000214402	0.000214402	0.000214402	0.000214402	0.000214402	0.000214371	0.000214371	0.000214371	0.000214371	0.000214371	0.000214371	0.000214371	0.000214371	0.000214367	0.000214367	0.000214367	0.000214367	0.000214367	0.000214367	0.000214367	0.000214367	0.000214367	0.000214367	0.000214367	0.000214367	0.000214367	0.000214367	0.000214367	0.000214367	0.000214367	0.000214367	0.000214367	0.000214367	0.000214367	0.000214367	0.000214367	0.000214367	0.980295	0.00184998	0.000391894	0.0279425	0.000385096	0.000470063	0.000391894	0.000381504	1.52687e-07	0.00526474	0.000141163	0.0047598	0.0117171	0.000105015	4.54282e-05	0.0320812	0.998119	0.00906535	0.00142239	0.0035179	0.013981	0.000182269	0.00204389	0.10886	1.43167e-07	0.00984854	0.0475939	0.00384381	0.0208837	8.4811e-05	0.000210297	0.0214223	0.998316	0.00947528	0.529825	0.00324042	0.0186663	0.000161672	0.000218893	0.133	1.64924e-07	0.00970345	2.47296e-05	0.00380049	0.0191251	6.54356e-05	0.000218121	0.0102757	0.998451	0.00972376	0.773924	0.0028607	0.0188148	0.000168207	0.000222659	0.165271	1.66251e-07	0.00971257	1.07893e-07	0.00374977	0.0192928	6.6355e-05	0.000218677	0.0062132	0.99845	0.00971836	0.751304	0.00299973	0.0191427	0.000290767	0.000221835	0.178494	9.26884e-11	0.00265705	1.78095e-07	0.0037408	0.0484314	8.59806e-05	0.000218658	0.0139668	0.00792295	0.00305815	0.887286	0.000163485	0.0256386	1.19091e-05	0.000507665	0.347425	0.0191738	0.00216956	2.27502e-08	0.00020605	0.0404374	6.23761e-06	0.000521142	3.18011e-05	0.0160686	0.00218918	0.862698	0.000206301	0.0222972	1.53366e-05	0.000559899	0.363442	0.0187026	0.000647315	4.06854e-09	0.000206269	0.0133668	1.9377e-05	0.00161698	2.48309e-05	0.0167407	4.94994e-05	0.229064	0.000206283	0.00135365	2.75145e-05	0.00097103	0.00316559	3.73845e-10	6.98465e-06	4.17614e-05	2.73811e-06	4.7574e-05	2.08542e-05	8.83914e-05	5.24006e-05	2.97125e-12	6.55206e-06	0.00010595	1.18173e-05	4.87793e-05	0.000960622	5.85659e-05	4.70762e-05	2.85612e-13	6.53442e-06	4.86872e-05	1.18041e-05	4.87779e-05	0.000275857	5.72333e-05	4.67089e-05	2.01429e-13	6.5342e-06	5.5362e-05	1.21317e-07	4.87779e-05	0.000285673	5.72375e-05	4.66671e-05	2.01253e-13	6.5342e-06	6.0054e-05	1.20243e-07	4.87779e-05	0.000250435	5.72373e-05	4.66671e-05	2.01242e-13	9.29206e-06	6.00312e-05	1.19909e-07	4.46747e-05	0.000168637	5.72373e-05	4.54294e-05	2.56546e-11	9.2915e-06	4.97387e-05	1.19778e-07	4.46788e-05	0.000249041	5.00067e-05	4.54301e-05	3.48254e-10	9.2915e-06	4.97585e-05	1.1972e-07	4.46788e-05	5.38919e-05	5.0019e-05	4.54301e-05	3.48292e-10	9.2915e-06	5.00655e-05	1.19694e-07	4.46788e-05	0.000105979	5.0019e-05	4.54301e-05	3.48308e-10	9.2915e-06	5.00908e-05	1.18052e-06	4.46788e-05	0.000106037	5.0019e-05	4.54301e-05	3.48312e-10	9.2915e-06	5.00908e-05	1.1967e-06	4.46788e-05	0.000106037	5.0019e-05	4.54301e-05	3.48314e-10	9.2915e-06	5.00908e-05	1.1968e-06	4.46788e-05	0.000106037	5.0019e-05	4.54301e-05	3.48315e-10	9.2915e-06	5.00908e-05	1.01666e-07	4.46788e-05	3.82645e-05	5.0019e-05	4.54301e-05	3.48315e-10	9.2915e-06	5.00908e-05	1.08564e-07	4.46788e-05	3.83249e-05	5.0019e-05	4.54301e-05	3.48315e-10	9.2915e-06	5.00908e-05	1.1772e-07	4.46788e-05	3.83248e-05	5.0019e-05	4.54301e-05	3.48315e-10	9.2915e-06	5.00908e-05	1.18561e-07	4.46788e-05	3.83248e-05	5.0019e-05	4.54301e-05	3.48315e-10	9.2915e-06	5.00908e-05	1.1941e-07	4.46788e-05	3.83248e-05	5.0019e-05	4.54301e-05	3.48315e-10	9.2915e-06	5.00908e-05	1.20221e-07	4.46788e-05	3.83248e-05	5.0019e-05	4.54301e-05	3.48315e-10	9.2915e-06	5.00908e-05	4.14838e-07	4.46788e-05	3.83248e-05	5.0019e-05	4.54301e-05	3.48315e-10	9.2915e-06	5.00908e-05	4.34999e-07	4.46788e-05	3.83248e-05	5.0019e-05	4.54301e-05	3.48315e-10	9.2915e-06	5.00908e-05	4.35547e-07	4.46788e-05	3.83248e-05	5.0019e-05	4.54301e-05	3.48315e-10	9.2915e-06	5.00908e-05	4.35553e-07	4.46788e-05	3.83248e-05	5.0019e-05	4.54301e-05	3.48315e-10	9.2915e-06	5.00908e-05	4.35553e-07	4.46788e-05	3.83248e-05	5.0019e-05	4.54301e-05	3.48315e-10	9.2915e-06	5.00908e-05	4.35553e-07	4.46788e-05	3.83248e-05	5.0019e-05	4.54301e-05	3.48315e-10	9.2915e-06	5.00908e-05	4.35553e-07	4.46788e-05	3.83248e-05	5.0019e-05	4.54301e-05	0	0	0	0	0	0	0	0	4.51282e-05	4.51282e-05	4.51282e-05	4.51282e-05	4.51282e-05	4.51282e-05	4.51282e-05	4.51282e-05	0.000490428	0.000490428	0.000490428	0.000490428	0.000490428	0.000490428	0.000490428	0.000490428	0.00050317	0.00050317	0.00050317	0.00050317	0.00050317	0.00050317	0.00050317	0.00050317	4.30778e-05	4.30778e-05	4.30778e-05	4.30778e-05	4.30778e-05	4.30778e-05	4.30778e-05	4.30778e-05	4.20778e-05	4.20778e-05	4.20778e-05	4.20778e-05	4.20778e-05	4.20778e-05	4.20778e-05	4.20778e-05	4.20783e-05	4.20783e-05	4.20783e-05	4.20783e-05	4.20783e-05	4.20783e-05	4.20783e-05	4.20783e-05	4.20783e-05	4.20783e-05	4.20783e-05	4.20783e-05	4.20783e-05	4.20783e-05	4.20783e-05	4.20783e-05	4.20783e-05	4.20783e-05	4.20783e-05	4.20783e-05	4.20783e-05	4.20783e-05	4.20783e-05	4.20783e-05	4.20783e-05	4.20783e-05	4.20783e-05	4.20783e-05	4.20783e-05	4.20783e-05	4.20783e-05	4.20783e-05	0.580022	0.000490936	0.00014682	0.580022	0.00014682	0.000490936	0.000169086	0.000144137	1	0.000170848	1.49637e-05	1	1.20652e-05	0.0458059	0.000456533	0.00024333	1	0.000194741	1.07189e-05	1	1.52433e-05	0.191472	0.00436257	0.00128159	1	0.000199453	4.48567e-06	1	2.56284e-06	0.999602	0.0124224	0.00134287	1	0.00021323	1.76025e-05	1	2.812e-06	1	0.0163351	0.00135527	1	0.000198631	1.16437e-05	1	2.39759e-06	1	0.0199426	0.00144177	1	0.000196658	1.5185e-05	1	2.50998e-06	1	0.0241745	0.00136966	1	0.000197061	1.07786e-05	1	2.43043e-06	1	0.0302999	0.00137099	1	0.000196104	1.0329e-05	1	2.60861e-06	1	0.0417261	0.00136394	1	9.71685e-05	1.02684e-05	1	1.87466e-05	1	0.0747256	0.0129633	1	9.6328e-05	7.89888e-05	1	1.95953e-05	1	0.639813	0.0240943	1	8.64363e-05	8.05467e-05	1	1.87499e-05	1	1	0.0702575	1	8.61042e-05	7.01094e-05	1	2.06646e-05	1	1	0.276409	1	5.84262e-05	7.37317e-05	1	2.70939e-05	1	1	0.999844	1	6.4457e-05	3.11154e-05	1	8.36187e-05	1	1	1	1	1.9263e-05	0.000323881	1	5.35641e-05	1	1	1	1	1.88234e-05	6.91071e-05	1	5.34894e-05	1	1	1	1	1.88084e-05	5.40877e-05	1	5.34894e-05	1	1	1	1	1.88126e-05	5.77275e-05	1	5.34894e-05	1	1	1	1	1.88126e-05	5.92624e-05	1	5.34894e-05	1	1	1	1	1.32291e-05	5.92621e-05	1	4.43174e-05	1	1	1	1	1.32251e-05	4.65094e-05	1	4.42954e-05	1	1	1	1	1.32251e-05	4.64798e-05	1	4.42954e-05	1	1	1	1	1.32251e-05	4.61941e-05	1	4.42954e-05	1	1	1	1	1.32251e-05	4.6201e-05	1	4.42954e-05	1	1	1	1	1.32251e-05	4.6201e-05	1	4.42954e-05	1	1	1	1	1.32251e-05	4.6201e-05	1	4.42954e-05	1	1	1	1	1.32251e-05	4.6201e-05	1	4.42954e-05	1	1	1	1	1.32251e-05	4.6201e-05	1	4.42954e-05	1	1	1	1	1.32251e-05	4.6201e-05	1	4.42954e-05	1	1	1	1	1.32251e-05	4.6201e-05	1	4.42954e-05	1	1	1	1	1.32251e-05	4.6201e-05	1	4.42954e-05	1	1	1	1	1.32251e-05	4.6201e-05	1	4.42954e-05	1	1	1	1	1.32251e-05	4.6201e-05	1	4.42954e-05	1	1	1	1	1.32251e-05	4.6201e-05	1	4.42954e-05	1	1	1	1	1.32251e-05	4.6201e-05	1	4.42954e-05	1	1	1	1	1.32251e-05	4.6201e-05	1	4.42954e-05	1	1	1	1	1.32251e-05	4.6201e-05	1	4.42954e-05	1	1	1	1	1.32251e-05	4.6201e-05	1	4.42954e-05	1	1	1	1	1.32251e-05	4.6201e-05	1	4.42954e-05	1	1	1	0	0	0	0	0	0	0	0	4.51282e-05	4.51282e-05	4.51282e-05	4.51282e-05	4.51282e-05	4.51282e-05	4.51282e-05	4.51282e-05	3.44907e-05	3.44907e-05	3.44907e-05	3.44907e-05	3.44907e-05	3.44907e-05	3.44907e-05	3.44907e-05	3.42677e-05	3.42677e-05	3.42677e-05	3.42677e-05	3.42677e-05	3.42677e-05	3.42677e-05	3.42677e-05	1.44714e-06	1.44714e-06	1.44714e-06	1.44714e-06	1.44714e-06	1.44714e-06	1.44714e-06	1.44714e-06	1.46118e-06	1.46118e-06	1.46118e-06	1.46118e-06	1.46118e-06	1.46118e-06	1.46118e-06	1.46118e-06	1.46113e-06	1.46113e-06	1.46113e-06	1.46113e-06	1.46113e-06	1.46113e-06	1.46113e-06	1.46113e-06	1.46115e-06	1.46115e-06	1.46115e-06	1.46115e-06	1.46115e-06	1.46115e-06	1.46115e-06	1.46115e-06	1.46115e-06	1.46115e-06	1.46115e-06	1.46115e-06	1.46115e-06	1.46115e-06	1.46115e-06	1.46115e-06	1.46115e-06	1.46115e-06	1.46115e-06	1.46115e-06	1.46115e-06	1.46115e-06	1.46115e-06	1.46115e-06	0.000534647	1.26302e-05	7.16903e-06	0.480729	7.29562e-06	0.000534647	1.26302e-05	7.16903e-06	0.0167492	3.26647e-05	7.83085e-06	2.96406e-12	3.4024e-06	0.00878128	4.27221e-05	3.32054e-07	0.00753904	3.98711e-05	5.1309e-06	0.905139	6.9982e-06	2.84851e-05	2.9505e-07	7.28153e-08	0.0131398	4.08916e-05	6.13192e-06	8.21653e-23	5.9452e-06	0.00451429	2.36051e-07	7.35023e-08	0.00949804	4.19558e-05	1.02084e-05	0.888486	6.4172e-06	0.000630513	2.02555e-07	7.30909e-08	0.0120474	4.09524e-05	1.34841e-05	1.99169e-22	6.05406e-06	0.00804011	2.03651e-07	7.38091e-08	0.0101768	4.0839e-05	1.11549e-05	0.778474	6.0992e-06	0.000554552	2.03003e-07	7.27601e-08	0.0115401	4.08725e-05	1.50143e-05	1.24787e-19	6.07817e-06	0.00782161	2.02872e-07	7.28184e-08	0.0104857	4.08041e-05	1.47581e-05	0.786064	6.24242e-06	4.00716e-05	2.02423e-07	7.27366e-08	4.76547e-05	8.25965e-05	1.47571e-05	7.999e-20	8.40528e-05	0.00418875	2.02924e-07	1.13003e-06	4.10463e-05	8.21964e-05	0.000202956	0.00129786	8.48635e-05	4.64249e-09	4.09382e-07	1.13267e-06	5.63537e-06	7.68858e-05	0.000202153	0.00181596	8.34569e-05	5.1175e-07	4.10592e-07	1.36678e-06	8.23379e-06	7.67502e-05	0.000226262	0.00173705	8.59847e-05	4.96383e-09	4.31e-07	1.49545e-06	8.47062e-06	6.03207e-05	0.000209274	0.0017404	9.34505e-05	6.93152e-08	1.02677e-06	5.64707e-06	8.70804e-06	0.000152923	0.000133288	0.00173951	0.00018831	2.86137e-08	1.33454e-06	0.000169018	1.07661e-10	4.89229e-05	0.000376767	1.33623e-08	5.53415e-05	3.09275e-10	5.9738e-05	5.22165e-05	1.62463e-06	4.85971e-05	6.48637e-05	7.84556e-07	5.57714e-05	2.66999e-08	4.43798e-05	5.2981e-05	7.2282e-07	4.85683e-05	5.81062e-05	8.02333e-07	5.577e-05	2.39953e-12	4.38017e-05	5.34232e-05	6.06079e-07	4.8558e-05	5.49076e-05	3.15585e-12	5.577e-05	2.62268e-12	4.37972e-05	5.35056e-05	6.05391e-07	4.8558e-05	5.58122e-05	3.10775e-12	5.577e-05	1.87447e-12	4.37972e-05	5.35053e-05	6.05322e-07	2.52877e-05	5.58062e-05	3.0979e-12	4.37684e-05	3.55426e-12	4.37972e-05	4.38306e-05	7.71587e-05	2.53225e-05	4.62372e-05	3.09437e-12	4.37994e-05	1.79432e-06	2.28083e-05	4.38569e-05	6.02499e-07	2.53224e-05	4.62649e-05	3.09284e-12	4.37994e-05	6.04231e-07	2.28341e-05	4.38568e-05	6.05362e-07	2.53224e-05	4.57429e-05	3.09216e-12	4.37994e-05	7.82999e-05	2.28341e-05	4.38568e-05	6.05417e-07	2.53224e-05	4.57489e-05	1.55959e-09	4.37994e-05	7.79578e-05	2.28341e-05	4.38568e-05	6.05436e-07	2.53224e-05	4.57489e-05	1.58677e-09	4.37994e-05	7.79594e-05	2.28341e-05	4.38568e-05	6.05443e-07	2.53224e-05	4.57489e-05	1.58658e-09	4.37994e-05	7.79594e-05	2.28341e-05	4.38568e-05	6.05445e-07	2.53224e-05	4.57489e-05	1.96485e-12	4.37994e-05	6.11567e-07	2.28341e-05	4.38568e-05	6.05446e-07	2.53224e-05	4.57489e-05	1.22815e-12	4.37994e-05	6.14367e-07	2.28341e-05	4.38568e-05	6.05446e-07	2.53224e-05	4.57489e-05	1.02179e-12	4.37994e-05	6.14367e-07	2.28341e-05	4.38568e-05	6.05447e-07	2.53224e-05	4.57489e-05	1.02581e-12	4.37994e-05	6.14367e-07	2.28341e-05	4.38568e-05	6.05447e-07	2.53224e-05	4.57489e-05	1.02991e-12	4.37994e-05	6.14367e-07	2.28341e-05	4.38568e-05	6.05447e-07	2.53224e-05	4.57489e-05	1.03377e-12	4.37994e-05	6.14367e-07	2.28341e-05	4.38568e-05	6.05447e-07	2.53224e-05	4.57489e-05	2.94679e-11	4.37994e-05	6.14367e-07	2.28341e-05	4.38568e-05	6.05447e-07	2.53224e-05	4.57489e-05	3.01408e-11	4.37994e-05	6.14367e-07	2.28341e-05	4.38568e-05	6.05447e-07	2.53224e-05	4.57489e-05	3.01504e-11	4.37994e-05	6.14367e-07	2.28341e-05	4.38568e-05	6.05447e-07	2.53224e-05	4.57489e-05	3.01504e-11	4.37994e-05	6.14367e-07	2.28341e-05	4.38568e-05	6.05447e-07	2.53224e-05	4.57489e-05	3.01504e-11	4.37994e-05	6.14367e-07	2.28341e-05	4.38568e-05	6.05447e-07	2.53224e-05	4.57489e-05	3.01504e-11	4.37994e-05	6.14367e-07	2.28341e-05	4.38568e-05	6.05447e-07	2.53224e-05	4.57489e-05	3.01504e-11	4.37994e-05	6.14367e-07	2.28341e-05	4.38568e-05	0	0	0	0	0	0	0	0	4.51282e-05	4.51282e-05	4.51282e-05	4.51282e-05	4.51282e-05	4.51282e-05	4.51282e-05	4.51282e-05	3.26055e-05	3.26055e-05	3.26055e-05	3.26055e-05	3.26055e-05	3.26055e-05	3.26055e-05	3.26055e-05	3.24483e-05	3.24483e-05	3.24483e-05	3.24483e-05	3.24483e-05	3.24483e-05	3.24483e-05	3.24483e-05	2.77254e-06	2.77254e-06	2.77254e-06	2.77254e-06	2.77254e-06	2.77254e-06	2.77254e-06	2.77254e-06	2.77026e-06	2.77026e-06	2.77026e-06	2.77026e-06	2.77026e-06	2.77026e-06	2.77026e-06	2.77026e-06	2.76995e-06	2.76995e-06	2.76995e-06	2.76995e-06	2.76995e-06	2.76995e-06	2.76995e-06	2.76995e-06	2.77003e-06	2.77003e-06	2.77003e-06	2.77003e-06	2.77003e-06	2.77003e-06	2.77003e-06	2.77003e-06	2.77002e-06	2.77002e-06	2.77002e-06	2.77002e-06	2.77002e-06	2.77002e-06	2.77002e-06	2.77002e-06	2.77002e-06	2.77002e-06	2.77002e-06	2.77002e-06	2.77002e-06	2.77002e-06	2.77002e-06	2.77002e-06	3.2332e-05	1.11323e-05	9.4895e-06	0.0833367	9.66617e-06	0.0833367	3.2332e-05	9.66617e-06	0.0750442	0.00108477	6.84417e-06	0.962346	1.45599e-07	0.993359	0.000111812	8.79918e-09	0.819955	0.00377522	6.86835e-07	1	1.39352e-07	1	2.12404e-07	6.26439e-10	1	0.00540629	2.11618e-07	1	7.62733e-08	1	4.49953e-07	6.37906e-10	1	0.0058119	1.33254e-05	1	7.93715e-08	1	3.85283e-07	6.31356e-10	1	0.00595706	1.9501e-05	1	7.40933e-08	1	3.87415e-07	7.40218e-10	1	0.00601702	1.58233e-05	1	7.53539e-08	1	3.84551e-07	6.2662e-10	1	0.00604989	2.19418e-05	1	7.38211e-08	1	3.85594e-07	6.34742e-10	1	0.00606717	2.1563e-05	1	7.61782e-08	1	3.82917e-07	6.2537e-10	1	0.0221962	2.17361e-05	1	5.69391e-07	1	3.85699e-07	4.27833e-09	1	0.046452	0.000165747	1	5.84935e-07	1	1.89183e-07	4.34801e-09	1	0.094102	0.000169655	1	5.89542e-07	1	1.84863e-07	2.50709e-08	1	0.506237	0.000208088	1	8.26943e-07	1	1.82771e-07	6.30803e-09	1	1	0.000195547	1	1.92943e-06	1	1.75017e-07	6.72517e-08	1	1	8.34791e-06	1	2.80292e-05	1	2.95217e-07	9.87845e-06	1	1	0.00427586	1	5.3402e-05	1	1.07921e-05	4.83621e-05	1	1	0.000180349	1	5.34806e-05	1	1.6388e-05	5.50313e-05	1	1	5.81418e-05	1	5.3481e-05	1	1.64171e-05	5.57002e-05	1	1	5.28079e-05	1	5.3481e-05	1	1.64156e-05	5.58031e-05	1	1	5.84205e-05	1	5.3481e-05	1	1.64156e-05	5.58033e-05	1	1	5.84165e-05	1	4.43106e-05	1	1.64156e-05	4.35257e-05	1	1	5.35038e-05	1	4.42909e-05	1	1.15435e-05	4.35011e-05	1	1	5.35023e-05	1	4.42909e-05	1	1.15394e-05	4.3501e-05	1	1	5.31231e-05	1	4.42909e-05	1	1.15394e-05	4.3501e-05	1	1	5.31559e-05	1	4.42909e-05	1	1.15394e-05	4.3501e-05	1	1	5.3156e-05	1	4.42909e-05	1	1.15394e-05	4.3501e-05	1	1	5.3156e-05	1	4.42909e-05	1	1.15394e-05	4.3501e-05	1	1	5.3156e-05	1	4.42909e-05	1	1.15394e-05	4.3501e-05	1	1	5.3156e-05	1	4.42909e-05	1	1.15394e-05	4.3501e-05	1	1	5.3156e-05	1	4.42909e-05	1	1.15394e-05	4.3501e-05	1	1	5.3156e-05	1	4.42909e-05	1	1.15394e-05	4.3501e-05	1	1	5.3156e-05	1	4.42909e-05	1	1.15394e-05	4.3501e-05	1	1	5.3156e-05	1	4.42909e-05	1	1.15394e-05	4.3501e-05	1	1	5.3156e-05	1	4.42909e-05	1	1.15394e-05	4.3501e-05	1	1	5.3156e-05	1	4.42909e-05	1	1.15394e-05	4.3501e-05	1	1	5.3156e-05	1	4.42909e-05	1	1.15394e-05	4.3501e-05	1	1	5.3156e-05	1	4.42909e-05	1	1.15394e-05	4.3501e-05	1	1	5.3156e-05	1	4.42909e-05	1	1.15394e-05	4.3501e-05	1	1	5.3156e-05	1	4.42909e-05	1	1.15394e-05	4.3501e-05	1	1	5.3156e-05	1	4.42909e-05	1	1.15394e-05	4.3501e-05	0	0	0	0	0	0	0	0	4.51282e-05	4.51282e-05	4.51282e-05	4.51282e-05	4.51282e-05	4.51282e-05	4.51282e-05	4.51282e-05	2.98595e-06	2.98595e-06	2.98595e-06	2.98595e-06	2.98595e-06	2.98595e-06	2.98595e-06	2.98595e-06	3.0388e-06	3.0388e-06	3.0388e-06	3.0388e-06	3.0388e-06	3.0388e-06	3.0388e-06	3.0388e-06	9.63795e-07	9.63795e-07	9.63795e-07	9.63795e-07	9.63795e-07	9.63795e-07	9.63795e-07	9.63795e-07	9.36522e-07	9.36522e-07	9.36522e-07	9.36522e-07	9.36522e-07	9.36522e-07	9.36522e-07	9.36522e-07	9.36379e-07	9.36379e-07	9.36379e-07	9.36379e-07	9.36379e-07	9.36379e-07	9.36379e-07	9.36379e-07	9.36404e-07	9.36404e-07	9.36404e-07	9.36404e-07	9.36404e-07	9.36404e-07	9.36404e-07	9.36404e-07	9.36402e-07	9.36402e-07	9.36402e-07	9.36402e-07	9.36402e-07	9.36402e-07	9.36402e-07	9.36402e-07	9.36402e-07	9.36402e-07	9.36402e-07	9.36402e-07	9.36402e-07	9.36402e-07	9.36402e-07	9.36402e-07	2.05386e-06	1.71218e-06	1.66677e-06	0.000125525	1.68247e-06	0.178487	8.09434e-06	1.71218e-06	4.69372e-06	1.41278e-05	6.14194e-06	0.000136935	5.92308e-08	0.027043	4.12638e-05	2.2945e-09	4.41056e-06	1.69726e-05	5.13772e-07	0.000463475	4.17863e-08	0.0145882	5.96897e-08	8.94021e-11	4.37657e-06	1.71046e-05	4.35334e-08	0.000351805	4.45601e-08	0.19189	2.50296e-07	9.15582e-11	4.37376e-06	1.68748e-05	1.7669e-08	0.000544842	4.3027e-08	0.00163808	2.43892e-07	9.03575e-11	4.32329e-06	1.71926e-05	2.58659e-08	0.000383822	4.46303e-08	0.390948	2.45902e-07	1.09668e-10	4.3726e-06	1.72006e-05	1.97326e-08	0.000822299	4.44494e-08	4.67802e-05	2.41741e-07	8.93771e-11	4.33441e-06	1.72177e-05	2.88032e-08	0.000400371	4.39994e-08	0.387594	2.44461e-07	9.09206e-11	4.37175e-06	1.72554e-05	2.90667e-08	0.000776185	4.35298e-08	7.75771e-06	2.41425e-07	8.91384e-11	4.33445e-06	3.95725e-05	2.91613e-08	0.000399139	1.14579e-07	0.224849	2.44536e-07	1.87123e-10	6.11793e-06	3.96581e-05	7.5794e-08	4.20459e-05	1.15119e-07	1.25875e-05	6.54307e-08	1.90752e-10	2.25109e-05	4.08927e-05	7.5853e-08	3.1673e-05	1.19897e-07	0.00637292	6.37461e-08	1.62251e-09	1.77519e-05	4.09306e-05	8.73173e-08	3.17734e-05	1.63993e-07	0.000283363	6.25153e-08	3.08237e-10	1.74895e-05	4.56103e-05	2.87772e-07	3.18089e-05	4.0371e-07	0.000244337	5.4839e-08	6.20823e-09	1.71501e-05	7.07305e-05	1.44455e-07	3.18104e-05	6.12603e-06	8.65612e-05	1.107e-07	2.80679e-06	3.83812e-06	4.98964e-05	2.18818e-05	4.22167e-07	4.86483e-05	7.67444e-10	2.54738e-06	4.33196e-05	3.09311e-05	5.02027e-05	4.60614e-05	1.81543e-06	4.87309e-05	1.1266e-10	5.28866e-06	5.05421e-05	4.7458e-05	5.02095e-05	4.94626e-05	1.80244e-06	4.87309e-05	5.67036e-15	5.30689e-06	5.13004e-05	5.2397e-05	5.01964e-05	4.60699e-05	1.85219e-08	4.87309e-05	5.476e-15	5.30605e-06	5.14172e-05	5.2429e-05	5.01964e-05	4.57447e-05	1.87779e-08	4.87309e-05	7.60728e-15	5.30605e-06	5.14171e-05	5.24326e-05	4.38552e-05	4.57461e-05	1.88464e-08	4.46316e-05	2.29917e-14	5.30605e-06	4.28637e-05	0.000100683	4.38601e-05	4.46341e-05	1.88727e-08	4.46347e-05	1.55717e-14	7.54556e-06	4.28717e-05	3.63038e-05	4.38601e-05	4.46342e-05	1.88842e-08	4.46347e-05	1.91029e-13	7.54389e-06	4.28717e-05	3.63398e-05	4.38601e-05	4.45329e-05	1.88894e-08	4.46347e-05	2.41487e-11	7.54389e-06	4.28717e-05	3.63379e-05	4.38601e-05	4.4531e-05	1.86342e-07	4.46347e-05	2.41139e-11	7.54389e-06	4.28717e-05	3.63371e-05	4.38601e-05	4.4531e-05	1.8294e-07	4.46347e-05	2.41139e-11	7.54389e-06	4.28717e-05	3.63368e-05	4.38601e-05	4.4531e-05	1.82934e-07	4.46347e-05	2.41139e-11	7.54389e-06	4.28717e-05	3.63368e-05	4.38601e-05	4.4531e-05	1.55409e-08	4.46347e-05	3.27353e-10	7.54389e-06	4.28717e-05	3.63367e-05	4.38601e-05	4.4531e-05	1.69747e-08	4.46347e-05	3.2733e-10	7.54389e-06	4.28717e-05	3.63367e-05	4.38601e-05	4.4531e-05	1.65701e-08	4.46347e-05	3.2733e-10	7.54389e-06	4.28717e-05	3.63367e-05	4.38601e-05	4.4531e-05	1.64419e-08	4.46347e-05	3.2733e-10	7.54389e-06	4.28717e-05	3.63367e-05	4.38601e-05	4.4531e-05	1.63143e-08	4.46347e-05	3.2733e-10	7.54389e-06	4.28717e-05	3.63367e-05	4.38601e-05	4.4531e-05	1.61944e-08	4.46347e-05	3.2733e-10	7.54389e-06	4.28717e-05	3.63367e-05	4.38601e-05	4.4531e-05	5.5218e-08	4.46347e-05	3.2733e-10	7.54389e-06	4.28717e-05	3.63367e-05	4.38601e-05	4.4531e-05	5.24895e-08	4.46347e-05	3.2733e-10	7.54389e-06	4.28717e-05	3.63367e-05	4.38601e-05	4.4531e-05	5.24237e-08	4.46347e-05	3.2733e-10	7.54389e-06	4.28717e-05	3.63367e-05	4.38601e-05	4.4531e-05	5.24231e-08	4.46347e-05	3.2733e-10	7.54389e-06	4.28717e-05	3.63367e-05	4.38601e-05	4.4531e-05	5.24231e-08	4.46347e-05	3.2733e-10	7.54389e-06	4.28717e-05	3.63367e-05	4.38601e-05	4.4531e-05	5.24231e-08	4.46347e-05	3.2733e-10	7.54389e-06	4.28717e-05	3.63367e-05	4.38601e-05	4.4531e-05	5.24231e-08	4.46347e-05	3.2733e-10	7.54389e-06	4.28717e-05	0	0	0	0	0	0	0	0	4.51282e-05	4.51282e-05	4.51282e-05	4.51282e-05	4.51282e-05	4.51282e-05	4.51282e-05	4.51282e-05	4.60417e-06	4.60417e-06	4.60417e-06	4.60417e-06	4.60417e-06	4.60417e-06	4.60417e-06	4.60417e-06	4.71454e-06	4.71454e-06	4.71454e-06	4.71454e-06	4.71454e-06	4.71454e-06	4.71454e-06	4.71454e-06	3.43403e-06	3.43403e-06	3.43403e-06	3.43403e-06	3.43403e-06	3.43403e-06	3.43403e-06	3.43403e-06	3.33178e-06	3.33178e-06	3.33178e-06	3.33178e-06	3.33178e-06	3.33178e-06	3.33178e-06	3.33178e-06	3.33157e-06	3.33157e-06	3.33157e-06	3.33157e-06	3.33157e-06	3.33157e-06	3.33157e-06	3.33157e-06	3.33155e-06	3.33155e-06	3.33155e-06	3.33155e-06	3.33155e-06	3.33155e-06	3.33155e-06	3.33155e-06	3.33155e-06	3.33155e-06	3.33155e-06	3.33155e-06	3.33155e-06	3.33155e-06	3.33155e-06	3.33155e-06	3.33155e-06	3.33155e-06	3.33155e-06	3.33155e-06	3.33155e-06	3.33155e-06	3.33155e-06	3.33155e-06	4.00279e-06	3.92962e-06	3.91912e-06	1.3389e-05	3.92962e-06	0.0362813	1.3389e-05	4.00279e-06	4.10042e-09	3.56151e-06	1.93817e-05	2.47761e-07	4.47517e-06	2.16865e-05	5.19507e-06	5.11551e-06	2.72708e-09	2.48002e-06	9.45125e-06	4.09652e-07	1.30098e-06	0.072162	4.00706e-05	3.25393e-06	2.58353e-09	2.31175e-06	2.18008e-06	1.45127e-07	3.31672e-06	2.65632e-06	9.68358e-05	3.27023e-06	2.56303e-09	2.16984e-06	2.0503e-07	6.98435e-07	2.82934e-06	0.000857716	0.00012431	3.26259e-06	2.37083e-09	2.3195e-06	2.02406e-07	2.01179e-07	3.33056e-06	0.000341769	0.000124167	3.52343e-06	2.512e-09	2.33464e-06	2.02113e-07	6.29322e-06	3.23187e-06	0.000644888	0.000123288	3.25491e-06	2.39154e-09	2.33123e-06	1.91497e-07	2.37119e-07	3.26824e-06	0.000348544	0.000124176	3.27863e-06	2.51023e-09	2.3431e-06	2.00259e-07	5.47859e-06	3.04809e-06	0.00778754	0.000123565	3.25168e-06	2.72192e-09	3.06551e-06	2.00874e-07	2.34155e-07	4.24796e-06	0.000257465	0.000124165	3.71435e-06	2.88226e-08	3.09106e-06	2.63224e-07	2.38366e-06	4.10818e-06	0.084908	5.40055e-05	3.73887e-06	6.09991e-06	3.7987e-06	2.58957e-07	7.49784e-07	4.37475e-06	1.15675e-06	5.35543e-05	8.34174e-06	2.1646e-06	3.82302e-06	2.76313e-07	7.76661e-07	4.80918e-06	0.0489391	5.10482e-05	3.8906e-06	1.99099e-06	8.03772e-06	6.91067e-07	7.82272e-07	6.47552e-06	7.78442e-06	2.44886e-05	6.37294e-06	1.85301e-06	2.68829e-05	1.64987e-06	7.82876e-07	1.64531e-05	0.000317021	2.95423e-05	1.45664e-05	1.44776e-06	4.41682e-05	4.67052e-06	2.29166e-07	4.59765e-05	5.77377e-08	4.3271e-06	4.47208e-05	2.58503e-06	4.5894e-05	2.8467e-05	3.50416e-07	4.59604e-05	1.10009e-06	6.54497e-06	4.74614e-05	2.78139e-05	4.59651e-05	4.53155e-05	3.30671e-07	4.59604e-05	4.09473e-09	6.60957e-06	4.75172e-05	4.60488e-05	4.59684e-05	4.38099e-05	8.94934e-08	4.59604e-05	3.3041e-09	6.60959e-06	4.75159e-05	4.61369e-05	4.59684e-05	4.16882e-05	9.35744e-08	4.59604e-05	9.90728e-09	6.6096e-06	4.75159e-05	4.61509e-05	4.48511e-05	4.17014e-05	9.44791e-08	4.48433e-05	1.29513e-08	6.6096e-06	4.40152e-05	5.16069e-05	4.48545e-05	4.153e-05	9.48115e-08	4.48467e-05	7.91829e-13	1.26921e-05	4.4026e-05	4.27527e-05	4.48545e-05	4.15262e-05	9.49557e-08	4.48467e-05	3.48218e-12	1.26864e-05	4.4026e-05	4.27531e-05	4.48545e-05	4.15097e-05	9.50204e-08	4.48467e-05	3.3498e-11	1.26864e-05	4.4026e-05	4.27425e-05	4.48545e-05	4.14968e-05	1.8252e-07	4.48467e-05	3.34626e-11	1.26864e-05	4.4026e-05	4.27386e-05	4.48545e-05	4.14968e-05	1.73328e-07	4.48467e-05	3.34626e-11	1.26864e-05	4.4026e-05	4.27374e-05	4.48545e-05	4.14968e-05	1.73375e-07	4.48467e-05	3.34626e-11	1.26864e-05	4.4026e-05	4.27369e-05	4.48545e-05	4.14968e-05	8.57372e-08	4.48467e-05	4.26597e-09	1.26864e-05	4.4026e-05	4.27368e-05	4.48545e-05	4.14968e-05	2.72971e-07	4.48467e-05	4.26578e-09	1.26864e-05	4.4026e-05	4.27368e-05	4.48545e-05	4.14968e-05	4.1177e-07	4.48467e-05	4.26578e-09	1.26864e-05	4.4026e-05	4.27367e-05	4.48545e-05	4.14968e-05	4.0622e-07	4.48467e-05	4.26578e-09	1.26864e-05	4.4026e-05	4.27367e-05	4.48545e-05	4.14968e-05	4.00696e-07	4.48467e-05	4.26578e-09	1.26864e-05	4.4026e-05	4.27367e-05	4.48545e-05	4.14968e-05	3.95568e-07	4.48467e-05	4.26578e-09	1.26864e-05	4.4026e-05	4.27367e-05	4.48545e-05	4.14968e-05	5.56474e-07	4.48467e-05	4.26578e-09	1.26864e-05	4.4026e-05	4.27367e-05	4.48545e-05	4.14968e-05	5.13032e-07	4.48467e-05	4.26578e-09	1.26864e-05	4.4026e-05	4.27367e-05	4.48545e-05	4.14968e-05	5.12295e-07	4.48467e-05	4.26578e-09	1.26864e-05	4.4026e-05	4.27367e-05	4.48545e-05	4.14968e-05	5.12294e-07	4.48467e-05	4.26578e-09	1.26864e-05	4.4026e-05	4.27367e-05	4.48545e-05	4.14968e-05	5.12294e-07	4.48467e-05	4.26578e-09	1.26864e-05	4.4026e-05	4.27367e-05	4.48545e-05	4.14968e-05	5.12294e-07	4.48467e-05	4.26578e-09	1.26864e-05	4.4026e-05	4.27367e-05	4.48545e-05	4.14968e-05	5.12294e-07	4.48467e-05	4.26578e-09	1.26864e-05	4.4026e-05	0	0	0	0	0	0	0	0	4.51282e-05	4.51282e-05	4.51282e-05	4.51282e-05	4.51282e-05	4.51282e-05	4.51282e-05	4.51282e-05	9.15879e-05	9.15879e-05	9.15879e-05	9.15879e-05	9.15879e-05	9.15879e-05	9.15879e-05	9.15879e-05	9.20812e-05	9.20812e-05	9.20812e-05	9.20812e-05	9.20812e-05	9.20812e-05	9.20812e-05	9.20812e-05	8.74107e-05	8.74107e-05	8.74107e-05	8.74107e-05	8.74107e-05	8.74107e-05	8.74107e-05	8.74107e-05	8.72537e-05	8.72537e-05	8.72537e-05	8.72537e-05	8.72537e-05	8.72537e-05	8.72537e-05	8.72537e-05	8.72571e-05	8.72571e-05	8.72571e-05	8.72571e-05	8.72571e-05	8.72571e-05	8.72571e-05	8.72571e-05	8.72555e-05	8.72555e-05	8.72555e-05	8.72555e-05	8.72555e-05	8.72555e-05	8.72555e-05	8.72555e-05	8.72555e-05	8.72555e-05	8.72555e-05	8.72555e-05	8.72555e-05	8.72555e-05	8.72555e-05	8.72555e-05	8.72555e-05	8.72555e-05	8.72555e-05	8.72555e-05	8.72555e-05	8.72555e-05	8.72555e-05	8.72555e-05	8.97854e-05	8.9687e-05	8.9673e-05	0.000110546	8.97128e-05	0.00671239	0.000159533	9.0558e-05	2.5222e-06	5.40583e-05	7.05371e-05	7.32129e-06	0.0003206	0.000210442	2.4024e-05	0.00521531	2.22097e-06	5.2581e-05	0.000147358	4.04018e-06	0.000134363	0.0802725	0.0146827	0.0482583	2.22943e-06	5.36895e-05	0.000205304	2.66577e-06	0.0001808	0.020686	0.0294506	0.327356	2.23785e-06	5.15268e-05	0.00033162	5.04703e-06	0.000165198	0.00734892	0.0741716	0.999999	2.24706e-06	5.35226e-05	0.000243998	3.03129e-06	0.000177235	0.000210426	0.458177	1	2.28075e-06	5.3836e-05	0.000306241	1.43901e-05	0.000175408	0.00226339	1	1	2.26538e-06	5.37828e-05	0.000214092	3.24454e-06	0.000176632	0.000167314	1	1	2.27949e-06	5.3923e-05	0.000217617	1.36571e-05	0.00017073	0.0557252	1	1	2.34616e-06	5.66235e-05	0.000218119	3.23009e-06	0.000183767	0.00628816	1	1	1.9891e-06	5.656e-05	0.000228133	1.18436e-05	0.000180352	0.274257	1	1	4.08684e-05	5.57817e-05	0.00022651	7.05577e-06	0.000183659	0.99953	1	1	2.51158e-05	5.57511e-05	0.000230267	7.18429e-06	0.000173273	1	1	1	2.47975e-05	5.28371e-05	0.00017422	7.20966e-06	0.00014227	1	1	1	2.34839e-05	4.88336e-05	0.000192449	7.21263e-06	8.24257e-05	1	1	1	2.36454e-05	4.54897e-05	6.75395e-05	5.85092e-06	4.55227e-05	1	1	1	2.73154e-05	4.53523e-05	4.71243e-05	6.31254e-06	4.54089e-05	1	1	1	3.94304e-05	4.53503e-05	4.55268e-05	6.13099e-06	4.54086e-05	1	1	1	4.49255e-05	4.53605e-05	4.53598e-05	4.89955e-06	4.54086e-05	1	1	1	4.49959e-05	4.53605e-05	4.55203e-05	4.99268e-06	4.54086e-05	1	1	1	4.50023e-05	4.52444e-05	4.55202e-05	5.01167e-06	4.52227e-05	1	1	1	4.55189e-05	4.52442e-05	4.55018e-05	5.01845e-06	4.52223e-05	1	1	1	4.46279e-05	4.52442e-05	4.55021e-05	5.02138e-06	4.52223e-05	1	1	1	4.4614e-05	4.52442e-05	4.55002e-05	5.0227e-06	4.52223e-05	1	1	1	4.46091e-05	4.52442e-05	4.55012e-05	5.61627e-06	4.52223e-05	1	1	1	4.46073e-05	4.52442e-05	4.55013e-05	5.50079e-06	4.52223e-05	1	1	1	4.46067e-05	4.52442e-05	4.55013e-05	5.50166e-06	4.52223e-05	1	1	1	4.46065e-05	4.52442e-05	4.55013e-05	4.8759e-06	4.52223e-05	1	1	1	4.46064e-05	4.52442e-05	4.55013e-05	9.01474e-06	4.52223e-05	1	1	1	4.46064e-05	4.52442e-05	4.55013e-05	1.15329e-05	4.52223e-05	1	1	1	4.46064e-05	4.52442e-05	4.55013e-05	1.14853e-05	4.52223e-05	1	1	1	4.46064e-05	4.52442e-05	4.55013e-05	1.14355e-05	4.52223e-05	1	1	1	4.46064e-05	4.52442e-05	4.55013e-05	1.13892e-05	4.52223e-05	1	1	1	4.46064e-05	4.52442e-05	4.55013e-05	1.2057e-05	4.52223e-05	1	1	1	4.46064e-05	4.52442e-05	4.55013e-05	1.17742e-05	4.52223e-05	1	1	1	4.46064e-05	4.52442e-05	4.55013e-05	1.17709e-05	4.52223e-05	1	1	1	4.46064e-05	4.52442e-05	4.55013e-05	1.1771e-05	4.52223e-05	1	1	1	4.46064e-05	4.52442e-05	4.55013e-05	1.1771e-05	4.52223e-05	1	1	1	4.46064e-05	4.52442e-05	4.55013e-05	1.1771e-05	4.52223e-05	1	1	1	4.46064e-05	4.52442e-05	4.55013e-05	1.1771e-05	4.52223e-05	1	1	1	0	0	0	0	0	0	0	0	4.51282e-05	4.51282e-05	4.51282e-05	4.51282e-05	4.51282e-05	4.51282e-05	4.51282e-05	4.51282e-05	1.49305e-05	1.49305e-05	1.49305e-05	1.49305e-05	1.49305e-05	1.49305e-05	1.49305e-05	1.49305e-05	1.47737e-05	1.47737e-05	1.47737e-05	1.47737e-05	1.47737e-05	1.47737e-05	1.47737e-05	1.47737e-05	1.46414e-05	1.46414e-05	1.46414e-05	1.46414e-05	1.46414e-05	1.46414e-05	1.46414e-05	1.46414e-05	1.48306e-05	1.48306e-05	1.48306e-05	1.48306e-05	1.48306e-05	1.48306e-05	1.48306e-05	1.48306e-05	1.48308e-05	1.48308e-05	1.48308e-05	1.48308e-05	1.48308e-05	1.48308e-05	1.48308e-05	1.48308e-05	1.48309e-05	1.48309e-05	1.48309e-05	1.48309e-05	1.48309e-05	1.48309e-05	1.48309e-05	1.48309e-05	1.48309e-05	1.48309e-05	1.48309e-05	1.48309e-05	1.48309e-05	1.48309e-05	1.48309e-05	1.48309e-05	1.48309e-05	1.48309e-05	1.48309e-05	1.48309e-05	1.48309e-05	1.48309e-05	1.48309e-05	1.48309e-05	1.48719e-05	1.48713e-05	1.48713e-05	1.51894e-05	1.48719e-05	5.08058e-05	1.74932e-05	1.49118e-05	5.09766e-06	2.4136e-06	4.82693e-05	7.76532e-05	0.000196948	0.000362086	7.05481e-05	6.70844e-06	4.40685e-06	1.17529e-06	0.000143789	0.000140431	0.000892117	1.10529e-06	1.73532e-07	1.49664e-06	4.09268e-06	9.93569e-07	0.000617557	0.000145493	0.00172549	0.00020996	4.92215e-08	1.50811e-06	4.0105e-06	1.03861e-06	2.42851e-05	0.00012548	0.00193782	1.82662e-05	4.24087e-08	1.50045e-06	3.62125e-06	9.99574e-07	3.50995e-05	0.000144246	0.00190816	0.000539051	4.28046e-08	1.32476e-06	3.70663e-06	9.92797e-07	2.59608e-05	8.69344e-05	0.00188587	1.88972e-05	4.27203e-08	1.49294e-06	3.57215e-06	9.91702e-07	4.07842e-05	0.000141144	0.00192051	0.000512716	4.25688e-08	1.47824e-06	3.70959e-06	9.88281e-07	4.04305e-05	9.05436e-05	0.00194096	7.03393e-07	4.25878e-08	1.49444e-06	3.58732e-06	9.88109e-07	4.01861e-05	0.000141049	0.00194101	0.000191428	4.2585e-08	1.48316e-06	8.89491e-05	9.98927e-07	4.05572e-05	8.93972e-05	0.00193207	2.99812e-07	4.05845e-08	1.46985e-06	6.23548e-06	1.31909e-06	4.04069e-05	0.00011235	0.00187684	4.66231e-05	4.17883e-08	4.60886e-07	7.86942e-06	1.33087e-06	4.06381e-05	0.000111958	0.00146409	1.74499e-07	4.76919e-08	2.15486e-06	7.39622e-06	3.67614e-06	4.08328e-05	0.000111842	0.000801707	1.44574e-06	4.44799e-07	7.70356e-06	7.98214e-06	1.7928e-05	0.000349867	0.000111833	0.00015519	3.88806e-07	5.56812e-07	0.000306937	7.41854e-06	4.26586e-05	4.96599e-06	0.00010949	4.52664e-05	1.02637e-07	2.66221e-05	4.81688e-05	6.92959e-06	4.50471e-05	2.32179e-05	0.000110134	4.51668e-05	3.14275e-08	2.9957e-05	4.33796e-05	3.689e-05	4.51471e-05	4.39458e-05	0.000110963	4.51665e-05	3.02496e-08	2.88238e-05	4.3852e-05	4.52875e-05	4.51388e-05	4.33198e-05	0.000108503	4.51665e-05	3.21279e-08	2.88154e-05	4.39571e-05	4.52917e-05	4.51388e-05	4.04691e-05	0.000107376	4.51665e-05	2.93115e-08	2.88152e-05	4.39571e-05	4.529e-05	4.51319e-05	4.04764e-05	0.00010709	4.51483e-05	9.06338e-08	2.88152e-05	4.38768e-05	4.53198e-05	4.51318e-05	4.04747e-05	0.000106982	4.51483e-05	3.03578e-06	3.29818e-05	4.38787e-05	4.52633e-05	4.51318e-05	4.0469e-05	0.000106935	4.51483e-05	4.24307e-06	3.29781e-05	4.38787e-05	4.52665e-05	4.51318e-05	4.04692e-05	0.000106914	4.51483e-05	4.91029e-06	3.29781e-05	4.38787e-05	4.52678e-05	4.51318e-05	4.04519e-05	0.000108124	4.51483e-05	4.91645e-06	3.29781e-05	4.38787e-05	4.52683e-05	4.51318e-05	4.04519e-05	0.000109597	4.51483e-05	4.91645e-06	3.29781e-05	4.38787e-05	4.52685e-05	4.51318e-05	4.04519e-05	0.0001096	4.51483e-05	4.91645e-06	3.29781e-05	4.38787e-05	4.52686e-05	4.51318e-05	4.04519e-05	0.000108256	4.51483e-05	1.36251e-05	3.29781e-05	4.38787e-05	4.52686e-05	4.51318e-05	4.04519e-05	9.32439e-05	4.51483e-05	1.36278e-05	3.29781e-05	4.38787e-05	4.52686e-05	4.51318e-05	4.04519e-05	8.98081e-05	4.51483e-05	1.36278e-05	3.29781e-05	4.38787e-05	4.52686e-05	4.51318e-05	4.04519e-05	9.02969e-05	4.51483e-05	1.36278e-05	3.29781e-05	4.38787e-05	4.52686e-05	4.51318e-05	4.04519e-05	9.07978e-05	4.51483e-05	1.36278e-05	3.29781e-05	4.38787e-05	4.52686e-05	4.51318e-05	4.04519e-05	9.12744e-05	4.51483e-05	1.36278e-05	3.29781e-05	4.38787e-05	4.52686e-05	4.51318e-05	4.04519e-05	9.22442e-05	4.51483e-05	1.36278e-05	3.29781e-05	4.38787e-05	4.52686e-05	4.51318e-05	4.04519e-05	9.55374e-05	4.51483e-05	1.36278e-05	3.29781e-05	4.38787e-05	4.52686e-05	4.51318e-05	4.04519e-05	9.5621e-05	4.51483e-05	1.36278e-05	3.29781e-05	4.38787e-05	4.52686e-05	4.51318e-05	4.04519e-05	9.56219e-05	4.51483e-05	1.36278e-05	3.29781e-05	4.38787e-05	4.52686e-05	4.51318e-05	4.04519e-05	9.56219e-05	4.51483e-05	1.36278e-05	3.29781e-05	4.38787e-05	4.52686e-05	4.51318e-05	4.04519e-05	9.56219e-05	4.51483e-05	1.36278e-05	3.29781e-05	4.38787e-05	4.52686e-05	4.51318e-05	4.04519e-05	9.56219e-05	4.51483e-05	1.36278e-05	3.29781e-05	4.38787e-05	0	0	0	0	0	0	0	0	4.51282e-05	4.51282e-05	4.51282e-05	4.51282e-05	4.51282e-05	4.51282e-05	4.51282e-05	4.51282e-05	0.000561701	0.000561701	0.000561701	0.000561701	0.000561701	0.000561701	0.000561701	0.000561701	0.000564009	0.000564009	0.000564009	0.000564009	0.000564009	0.000564009	0.000564009	0.000564009	0.000549216	0.000549216	0.000549216	0.000549216	0.000549216	0.000549216	0.000549216	0.000549216	0.000564375	0.000564375	0.000564375	0.000564375	0.000564375	0.000564375	0.000564375	0.000564375	0.000564796	0.000564796	0.000564796	0.000564796	0.000564796	0.000564796	0.000564796	0.000564796	0.000564811	0.000564811	0.000564811	0.000564811	0.000564811	0.000564811	0.000564811	0.000564811	0.000564811	0.000564811	0.000564811	0.000564811	0.000564811	0.000564811	0.000564811	0.000564811	0.000564811	0.000564811	0.000564811	0.000564811	0.000564811	0.000564811	0.000564811	0.000564811	0.00276512	0.00101436	0.000586177	0.000586177	0.000570638	0.000570416	0.000570395	0.000570384	0.949445	0.0168185	8.63978e-05	0.00693657	9.03401e-05	0.0206036	0.000621717	0.000126402	1	0.10116	6.62346e-05	0.00573796	0.000128922	0.00104768	0.000314125	0.000172306	1	0.884435	0.000161619	0.0127279	4.7187e-05	0.0114832	0.000208387	0.000172084	1	1	0.0372922	0.00501706	5.17674e-05	0.0160272	0.000173201	0.000172375	1	1	0.18349	0.00943018	4.51063e-05	0.0216047	0.000172457	0.0001726	1	1	0.995747	0.000747733	4.64579e-05	0.0313216	0.000173802	0.000172816	1	1	1	0.00677936	4.56303e-05	0.0436633	0.00017261	0.000172606	1	1	1	0.000729962	4.83138e-05	0.0211988	0.000173288	0.000172861	1	1	1	0.00684629	4.65402e-05	0.0280624	0.000172603	0.000175975	1	1	1	0.000718279	4.80777e-05	0.000794488	0.000176447	0.00017604	1	1	1	0.00132332	4.62946e-05	0.00706428	0.000176004	0.000173922	1	1	1	0.00132249	5.05847e-05	0.000536961	0.00017551	0.000161969	1	1	1	0.00131474	5.70629e-05	0.0214577	0.000162146	0.000110932	1	1	1	0.00131341	7.27388e-05	0.0559825	0.000142717	4.59816e-05	1	1	1	0.00127788	4.54863e-05	0.16062	4.93437e-05	4.55373e-05	1	1	1	0.00127869	4.53393e-05	0.281543	4.80848e-05	4.55907e-05	1	1	1	0.00134093	4.53392e-05	0.996199	4.81894e-05	4.54833e-05	1	1	1	0.00133065	4.53392e-05	1	4.81931e-05	4.54655e-05	1	1	1	0.00128566	4.53392e-05	1	4.81931e-05	4.54655e-05	1	1	1	0.00127388	4.52362e-05	1	4.81931e-05	4.54583e-05	1	1	1	0.00126991	4.5236e-05	1	4.81662e-05	4.5458e-05	1	1	1	0.00126827	4.5236e-05	1	4.8169e-05	4.5458e-05	1	1	1	0.00126754	4.5236e-05	1	4.8169e-05	4.5458e-05	1	1	1	0.00127503	4.5236e-05	1	4.8169e-05	4.5458e-05	1	1	1	0.00132551	4.5236e-05	1	4.8169e-05	4.5458e-05	1	1	1	0.00132835	4.5236e-05	1	4.8169e-05	4.5458e-05	1	1	1	0.00134492	4.5236e-05	1	4.8169e-05	4.5458e-05	1	1	1	0.000516162	4.5236e-05	1	4.8169e-05	4.5458e-05	1	1	1	0.000348494	4.5236e-05	1	4.8169e-05	4.5458e-05	1	1	1	0.000348886	4.5236e-05	1	4.8169e-05	4.5458e-05	1	1	1	0.000352092	4.5236e-05	1	4.8169e-05	4.5458e-05	1	1	1	0.000355177	4.5236e-05	1	4.8169e-05	4.5458e-05	1	1	1	0.000355595	4.5236e-05	1	4.8169e-05	4.5458e-05	1	1	1	0.000374881	4.5236e-05	1	4.8169e-05	4.5458e-05	1	1	1	0.00037553	4.5236e-05	1	4.8169e-05	4.5458e-05	1	1	1	0.00037554	4.5236e-05	1	4.8169e-05	4.5458e-05	1	1	1	0.00037554	4.5236e-05	1	4.8169e-05	4.5458e-05	1	1	1	0.00037554	4.5236e-05	1	4.8169e-05	4.5458e-05	1	1	1	0.00037554	4.5236e-05	1	4.8169e-05	4.5458e-05	0	0	0	0	0	0	0	0	4.51282e-05	4.51282e-05	4.51282e-05	4.51282e-05	4.51282e-05	4.51282e-05	4.51282e-05	4.51282e-05	0.000136546	0.000136546	0.000136546	0.000136546	0.000136546	0.000136546	0.000136546	0.000136546	0.000135739	0.000135739	0.000135739	0.000135739	0.000135739	0.000135739	0.000135739	0.000135739	0.000111678	0.000111678	0.000111678	0.000111678	0.000111678	0.000111678	0.000111678	0.000111678	0.000113713	0.000113713	0.000113713	0.000113713	0.000113713	0.000113713	0.000113713	0.000113713	0.000113739	0.000113739	0.000113739	0.000113739	0.000113739	0.000113739	0.000113739	0.000113739	0.000113735	0.000113735	0.000113735	0.000113735	0.000113735	0.000113735	0.000113735	0.000113735	0.000113736	0.000113736	0.000113736	0.000113736	0.000113736	0.000113736	0.000113736	0.000113736	0.000113735	0.000113735	0.000113735	0.000113735	0.000113735	0.000113735	0.000113735	0.000113735	0.0314076	0.000957242	0.000138276	0.000164217	0.000125979	0.000125611	0.000125479	0.00012541	0.00155473	0.00271774	0.000172048	3.82997e-07	0.00688818	5.68375e-08	2.39559e-06	0.0799952	0.0001396	0.00445671	0.00122328	1.93599e-07	0.00368691	0.000324952	0.0156425	0.997906	0.00013189	0.00579038	0.014735	6.77423e-08	0.0117153	9.23051e-08	0.0119705	1	0.000134342	0.00579445	0.356245	3.1171e-07	0.018383	9.37872e-07	0.0124517	1	0.000143676	0.00637164	1	9.43477e-08	0.0348462	4.21418e-08	0.0128289	1	0.000146005	0.00676156	1	3.16064e-06	0.107562	7.37837e-07	0.0134296	1	0.000147244	0.00694568	1	1.10276e-07	0.967898	4.3785e-08	0.0138672	1	0.00014582	0.00708635	1	2.85486e-06	1	5.89393e-05	0.0145005	1	1.53399e-05	0.00276335	1	1.08902e-07	1	1.02245e-07	0.0150129	1	1.72385e-06	0.00197569	1	2.27647e-06	1	0.00146002	0.018774	1	0.00280343	0.00154332	1	7.4381e-07	1	4.81841e-07	0.0252704	1	0.00117428	0.0014847	1	7.75481e-07	1	0.00123154	0.0407216	1	0.0010518	0.000740921	1	7.81624e-07	1	2.97778e-06	0.111918	1	0.000897486	1.29358e-05	1	7.82361e-07	1	8.55567e-06	0.943091	1	6.01686e-06	1.43137e-06	1	5.975e-07	1	1.51024e-05	1	1	2.53385e-09	1.3785e-06	1	6.76691e-07	1	0.00572128	1	1	1.96216e-09	1.37646e-06	1	6.33481e-07	1	0.0030495	1	1	2.24228e-09	1.37665e-06	1	5.6009e-07	1	0.00199475	1	1	2.24791e-09	1.37665e-06	1	5.8258e-07	1	0.00520372	1	1	2.24855e-09	5.91102e-06	1	5.87014e-07	1	0.0037972	1	1	3.19807e-09	5.91305e-06	1	5.88584e-07	1	8.15452e-05	1	1	1.7022e-07	5.91305e-06	1	5.8926e-07	1	4.43451e-05	1	1	1.70128e-07	5.91305e-06	1	5.89565e-07	1	4.39665e-05	1	1	1.70089e-07	5.91305e-06	1	6.26406e-07	1	4.39956e-05	1	1	1.70075e-07	5.91305e-06	1	6.00546e-07	1	4.39957e-05	1	1	1.7007e-07	5.91305e-06	1	6.00783e-07	1	4.39957e-05	1	1	1.70069e-07	5.91305e-06	1	6.7792e-07	1	4.28794e-05	1	1	1.70068e-07	5.91305e-06	1	2.69296e-06	1	4.28773e-05	1	1	1.70068e-07	5.91305e-06	1	4.71369e-06	1	4.28773e-05	1	1	1.70068e-07	5.91305e-06	1	4.68131e-06	1	4.28773e-05	1	1	1.70068e-07	5.91305e-06	1	4.6478e-06	1	4.28773e-05	1	1	1.70068e-07	5.91305e-06	1	4.61681e-06	1	4.28773e-05	1	1	1.70068e-07	5.91305e-06	1	4.32208e-06	1	4.28773e-05	1	1	1.70068e-07	5.91305e-06	1	4.16635e-06	1	4.28773e-05	1	1	1.70068e-07	5.91305e-06	1	4.16559e-06	1	4.28773e-05	1	1	1.70068e-07	5.91305e-06	1	4.16566e-06	1	4.28773e-05	1	1	1.70068e-07	5.91305e-06	1	4.16566e-06	1	4.28773e-05	1	1	1.70068e-07	5.91305e-06	1	4.16566e-06	1	4.28773e-05	1	1	1.70068e-07	5.91305e-06	1	4.16566e-06	1	4.28773e-05	1	1	0	0	0	0	0	0	0	0	4.51282e-05	4.51282e-05	4.51282e-05	4.51282e-05	4.51282e-05	4.51282e-05	4.51282e-05	4.51282e-05	0.00054598	0.00054598	0.00054598	0.00054598	0.00054598	0.00054598	0.00054598	0.00054598	0.000557802	0.000557802	0.000557802	0.000557802	0.000557802	0.000557802	0.000557802	0.000557802	0.000175218	0.000175218	0.000175218	0.000175218	0.000175218	0.000175218	0.000175218	0.000175218	0.000175631	0.000175631	0.000175631	0.000175631	0.000175631	0.000175631	0.000175631	0.000175631	0.000175654	0.000175654	0.000175654	0.000175654	0.000175654	0.000175654	0.000175654	0.000175654	0.000175653	0.000175653	0.000175653	0.000175653	0.000175653	0.000175653	0.000175653	0.000175653	0.000175653	0.000175653	0.000175653	0.000175653	0.000175653	0.000175653	0.000175653	0.000175653	0.000175653	0.000175653	0.000175653	0.000175653	0.000175653	0.000175653	0.000175653	0.000175653	0.976055	0.0230114	0.000385188	0.00151633	0.000321129	0.000321129	0.000315558	0.000312614	1	0.433214	0.000123104	0.00158029	0.00250173	0.000312312	7.82991e-05	0.00528274	1	1	0.000598457	0.000797342	0.00485877	0.000152113	0.000823465	0.0367594	1	1	0.00968633	0.000967662	0.00655158	0.000230156	0.000165407	0.448973	1	1	0.565664	0.000626131	0.00815454	0.000335919	0.000147487	1	1	1	1	0.000875419	0.00903512	0.00019501	0.000146809	1	1	1	1	0.000355717	0.0098676	0.00036375	0.00014919	1	1	1	1	0.000810761	0.0107894	0.000197595	0.000147126	1	1	1	1	0.000375364	0.0119935	0.000345887	0.000148713	1	1	1	1	0.000814991	0.0298579	0.000234397	0.000147108	1	1	1	1	0.000102085	0.149902	3.89395e-05	0.000387247	1	1	1	1	0.000134926	0.999952	6.59655e-05	0.00040568	1	1	1	1	0.000134521	1	5.30287e-05	0.000428405	1	1	1	1	0.000134293	1	0.00018664	0.000928728	1	1	1	1	0.000134274	1	0.00023721	0.000670888	1	1	1	1	2.76393e-05	1	0.000195749	9.6324e-05	1	1	1	1	5.24212e-05	1	0.000626672	5.56372e-05	1	1	1	1	5.31814e-05	1	0.00075833	5.45005e-05	1	1	1	1	2.63107e-05	1	0.000814229	5.44968e-05	1	1	1	1	2.5836e-05	1	0.00059	5.44967e-05	1	1	1	1	2.57348e-05	1	0.000398158	5.44967e-05	1	1	1	1	2.56968e-05	1	0.000167116	4.99123e-05	1	1	1	1	2.56803e-05	1	5.53226e-05	4.98936e-05	1	1	1	1	2.56729e-05	1	5.91266e-05	4.98935e-05	1	1	1	1	3.65036e-05	1	5.9226e-05	4.98935e-05	1	1	1	1	3.72807e-05	1	5.92266e-05	4.98935e-05	1	1	1	1	3.72833e-05	1	5.92266e-05	4.98935e-05	1	1	1	1	7.53921e-05	1	4.64812e-05	4.98935e-05	1	1	1	1	6.1452e-05	1	4.64261e-05	4.98935e-05	1	1	1	1	5.91813e-05	1	4.64258e-05	4.98935e-05	1	1	1	1	5.96144e-05	1	4.64258e-05	4.98935e-05	1	1	1	1	6.00686e-05	1	4.64258e-05	4.98935e-05	1	1	1	1	6.05017e-05	1	4.64258e-05	4.98935e-05	1	1	1	1	4.2804e-05	1	4.64258e-05	4.98935e-05	1	1	1	1	4.4836e-05	1	4.64258e-05	4.98935e-05	1	1	1	1	4.48952e-05	1	4.64258e-05	4.98935e-05	1	1	1	1	4.48958e-05	1	4.64258e-05	4.98935e-05	1	1	1	1	4.48958e-05	1	4.64258e-05	4.98935e-05	1	1	1	1	4.48958e-05	1	4.64258e-05	4.98935e-05	1	1	1	1	4.48958e-05	1	4.64258e-05	4.98935e-05	1	0	0	0	0	0	0	0	0	4.51282e-05	4.51282e-05	4.51282e-05	4.51282e-05	4.51282e-05	4.51282e-05	4.51282e-05	4.51282e-05	8.4887e-05	8.4887e-05	8.4887e-05	8.4887e-05	8.4887e-05	8.4887e-05	8.4887e-05	8.4887e-05	8.51042e-05	8.51042e-05	8.51042e-05	8.51042e-05	8.51042e-05	8.51042e-05	8.51042e-05	8.51042e-05	1.45686e-06	1.45686e-06	1.45686e-06	1.45686e-06	1.45686e-06	1.45686e-06	1.45686e-06	1.45686e-06	1.4517e-06	1.4517e-06	1.4517e-06	1.4517e-06	1.4517e-06	1.4517e-06	1.4517e-06	1.4517e-06	1.45167e-06	1.45167e-06	1.45167e-06	1.45167e-06	1.45167e-06	1.45167e-06	1.45167e-06	1.45167e-06	1.45169e-06	1.45169e-06	1.45169e-06	1.45169e-06	1.45169e-06	1.45169e-06	1.45169e-06	1.45169e-06	1.45168e-06	1.45168e-06	1.45168e-06	1.45168e-06	1.45168e-06	1.45168e-06	1.45168e-06	1.45168e-06	1.45168e-06	1.45168e-06	1.45168e-06	1.45168e-06	1.45168e-06	1.45168e-06	1.45168e-06	1.45168e-06	0.976245	0.00285897	1.45225e-05	0.00285897	1.22281e-05	1.45225e-05	1.22281e-05	1.11405e-05	8.14026e-06	0.00724548	4.89214e-06	0.0512462	4.4944e-07	0.000773018	4.85595e-05	4.59967e-07	0.999924	0.00999031	1.26198e-06	0.0179742	5.06442e-07	3.19292e-05	5.46778e-06	2.61674e-07	6.8134e-06	0.0100909	3.23026e-07	0.0722307	1.5526e-07	0.000627715	1.47769e-05	2.63066e-07	0.999927	0.0104455	1.52281e-06	0.00853676	1.65334e-07	0.000470676	1.27244e-05	2.62371e-07	7.27164e-06	0.00997639	1.46739e-06	0.0702453	1.48728e-07	0.00062319	1.27094e-05	2.95813e-07	0.999929	0.0100274	1.50312e-06	0.00204967	1.53323e-07	0.000554828	1.26427e-05	2.61913e-07	7.23782e-06	0.010038	1.49431e-06	0.0725196	1.49337e-07	0.000622949	1.27077e-05	2.6455e-07	0.999929	0.0100137	1.45261e-06	0.00208022	1.56775e-07	0.000149213	1.26489e-05	2.61561e-07	4.57727e-12	0.00010438	1.45133e-06	0.0731042	2.76427e-06	0.000603801	1.27079e-05	1.10787e-05	0.00154586	0.000128404	2.6728e-05	2.12012e-05	2.85991e-06	1.93373e-07	0.000233001	1.11942e-05	5.67256e-05	0.000109939	2.70855e-05	0.000206501	2.81484e-06	4.13922e-06	0.000227287	3.86033e-05	0.000112691	0.000109452	7.23105e-06	0.000200238	3.48061e-06	3.06894e-07	0.000216645	1.13713e-05	0.000119422	6.25039e-05	9.78356e-06	0.000199254	6.19915e-06	8.42018e-06	0.000100711	1.98692e-05	0.000124377	2.21909e-06	2.36202e-06	0.000199138	7.98647e-05	7.85522e-06	0.00011296	4.78159e-05	2.21132e-10	5.24935e-08	0.000585891	7.70361e-07	6.58778e-05	4.15978e-06	0.000279584	4.78029e-05	2.41909e-13	5.09539e-08	7.52834e-05	7.56792e-06	6.59489e-05	0.000623442	6.41595e-05	5.26301e-05	4.55009e-14	5.08901e-08	4.74415e-05	7.89416e-06	6.5949e-05	0.000591974	6.5608e-05	5.26793e-05	3.22525e-14	5.08881e-08	9.18974e-05	6.71636e-07	6.5949e-05	0.00067619	6.56093e-05	5.26755e-05	3.2186e-14	5.08881e-08	9.53282e-05	6.55218e-07	6.5949e-05	0.000328882	6.56095e-05	5.26755e-05	3.21795e-14	1.74595e-07	9.53092e-05	6.52119e-07	4.08724e-05	0.000254193	6.56094e-05	4.49848e-05	4.36802e-13	1.74595e-07	3.43933e-05	6.51033e-07	4.08943e-05	0.0021308	4.0662e-05	4.4992e-05	1.241e-11	1.74595e-07	3.44409e-05	6.50567e-07	4.08943e-05	8.92273e-05	4.06845e-05	4.49919e-05	1.24149e-11	1.74595e-07	3.65844e-05	6.50358e-07	4.08943e-05	0.00013209	4.06845e-05	4.49919e-05	1.24169e-11	1.74595e-07	3.65913e-05	2.23103e-06	4.08943e-05	0.000131882	4.06845e-05	4.49919e-05	1.24176e-11	1.74595e-07	3.65913e-05	2.29086e-06	4.08943e-05	0.000131883	4.06845e-05	4.49919e-05	1.24178e-11	1.74595e-07	3.65913e-05	2.29027e-06	4.08943e-05	0.000131883	4.06845e-05	4.49919e-05	1.24179e-11	1.74595e-07	3.65913e-05	2.69586e-05	4.08943e-05	3.55502e-05	4.06845e-05	4.49919e-05	1.2418e-11	1.74595e-07	3.65913e-05	1.12082e-05	4.08943e-05	3.56226e-05	4.06845e-05	4.49919e-05	1.2418e-11	1.74595e-07	3.65913e-05	7.87548e-06	4.08943e-05	3.56225e-05	4.06845e-05	4.49919e-05	1.2418e-11	1.74595e-07	3.65913e-05	7.90835e-06	4.08943e-05	3.56225e-05	4.06845e-05	4.49919e-05	1.2418e-11	1.74595e-07	3.65913e-05	7.94143e-06	4.08943e-05	3.56225e-05	4.06845e-05	4.49919e-05	1.2418e-11	1.74595e-07	3.65913e-05	7.97231e-06	4.08943e-05	3.56225e-05	4.06845e-05	4.49919e-05	1.2418e-11	1.74595e-07	3.65913e-05	2.33118e-06	4.08943e-05	3.56225e-05	4.06845e-05	4.49919e-05	1.2418e-11	1.74595e-07	3.65913e-05	2.3805e-06	4.08943e-05	3.56225e-05	4.06845e-05	4.49919e-05	1.2418e-11	1.74595e-07	3.65913e-05	2.3806e-06	4.08943e-05	3.56225e-05	4.06845e-05	4.49919e-05	1.2418e-11	1.74595e-07	3.65913e-05	2.38058e-06	4.08943e-05	3.56225e-05	4.06845e-05	4.49919e-05	1.2418e-11	1.74595e-07	3.65913e-05	2.38058e-06	4.08943e-05	3.56225e-05	4.06845e-05	4.49919e-05	1.2418e-11	1.74595e-07	3.65913e-05	2.38058e-06	4.08943e-05	3.56225e-05	4.06845e-05	4.49919e-05	1.2418e-11	1.74595e-07	3.65913e-05	2.38058e-06	4.08943e-05	3.56225e-05	4.06845e-05	4.49919e-05	0	0	0	0	0	0	0	0	4.51282e-05	4.51282e-05	4.51282e-05	4.51282e-05	4.51282e-05	4.51282e-05	4.51282e-05	4.51282e-05	4.75603e-06	4.75603e-06	4.75603e-06	4.75603e-06	4.75603e-06	4.75603e-06	4.75603e-06	4.75603e-06	4.95122e-06	4.95122e-06	4.95122e-06	4.95122e-06	4.95122e-06	4.95122e-06	4.95122e-06	4.95122e-06	8.80838e-10	8.80838e-10	8.80838e-10	8.80838e-10	8.80838e-10	8.80838e-10	8.80838e-10	8.80838e-10	8.33791e-10	8.33791e-10	8.33791e-10	8.33791e-10	8.33791e-10	8.33791e-10	8.33791e-10	8.33791e-10	8.33744e-10	8.33744e-10	8.33744e-10	8.33744e-10	8.33744e-10	8.33744e-10	8.33744e-10	8.33744e-10	8.33749e-10	8.33749e-10	8.33749e-10	8.33749e-10	8.33749e-10	8.33749e-10	8.33749e-10	8.33749e-10	8.33749e-10	8.33749e-10	8.33749e-10	8.33749e-10	8.33749e-10	8.33749e-10	8.33749e-10	8.33749e-10	8.33749e-10	8.33749e-10	8.33749e-10	8.33749e-10	8.33749e-10	8.33749e-10	8.33749e-10	8.33749e-10	0.00812651	4.73411e-06	7.74511e-08	0.00812651	7.74511e-08	3.05239e-07	1.11778e-07	6.45663e-08	5.76162e-05	1.13286e-07	1.50817e-07	0.0348834	5.71732e-09	8.19625e-07	8.06768e-07	1.6935e-08	3.77576e-05	3.28605e-08	2.96246e-08	0.0517321	3.39353e-09	1.18478e-05	7.12187e-07	1.11959e-08	3.26504e-05	2.45242e-08	6.39578e-10	0.0572898	1.65783e-09	2.36139e-06	8.48125e-06	1.12842e-08	3.14578e-05	2.55635e-08	1.19552e-12	0.0609151	1.57951e-09	4.86323e-06	8.92699e-06	1.12478e-08	2.5698e-05	2.46583e-08	9.00563e-13	0.0585433	1.61835e-09	1.77985e-06	8.91047e-06	1.36745e-08	2.73335e-05	2.43737e-08	9.82633e-13	0.0650806	1.63665e-09	4.78503e-06	8.74067e-06	1.12058e-08	2.51972e-05	2.43766e-08	8.45622e-13	0.0601586	1.60354e-09	1.80718e-06	8.91934e-06	1.1414e-08	2.73628e-05	2.43267e-08	8.49724e-13	0.063155	1.60042e-09	1.35875e-05	8.80673e-06	1.11782e-08	8.4124e-12	2.05764e-09	8.40611e-13	0.0597464	7.78064e-07	2.43311e-06	8.91839e-06	2.02392e-05	4.6882e-09	2.10811e-09	4.12357e-10	4.13406e-06	7.85625e-07	1.13205e-09	0.000855689	2.05678e-05	4.27282e-10	3.6506e-09	4.09137e-10	2.85405e-06	8.06432e-07	2.30381e-10	0.000832206	0.000151148	4.23767e-10	3.715e-09	2.04593e-10	2.8467e-06	9.82336e-07	1.32208e-09	0.000748286	1.98309e-05	3.69487e-10	2.74377e-08	2.2127e-09	2.84666e-06	2.05066e-06	6.42837e-10	0.00013515	3.6404e-05	4.08527e-10	7.29618e-06	2.44346e-08	2.84646e-06	0.00014192	9.52822e-10	0.000162333	0.000136927	6.11696e-15	1.83779e-06	3.07504e-06	2.1827e-11	0.000100953	2.04883e-10	0.0010453	6.56021e-05	4.74676e-12	2.04402e-06	2.4267e-05	2.78046e-09	0.000101385	0.000616893	0.000102074	7.66956e-05	1.99645e-10	2.05329e-06	9.58681e-05	2.78579e-09	0.000101386	4.98947e-05	0.000105483	7.66714e-05	3.43015e-10	2.05391e-06	0.000132822	1.5118e-11	0.000101386	4.86095e-05	0.000105493	7.66265e-05	3.43409e-10	2.05391e-06	0.000116217	1.52299e-11	0.000101386	5.03042e-05	0.000105493	7.66264e-05	3.43429e-10	5.98641e-07	0.000116261	1.52649e-11	3.65858e-05	3.64711e-05	0.000105493	4.42631e-05	9.75919e-09	5.98637e-07	3.13378e-05	1.52789e-11	3.65754e-05	0.0193008	2.45706e-05	4.42562e-05	3.43456e-10	5.98637e-07	3.13175e-05	1.5285e-11	3.65754e-05	0.00015546	2.45625e-05	4.42562e-05	3.43414e-10	5.98637e-07	2.94829e-05	1.52877e-11	3.65754e-05	0.000477353	2.45625e-05	4.42562e-05	3.43398e-10	5.98637e-07	2.94579e-05	2.07552e-10	3.65754e-05	0.000477257	2.45625e-05	4.42562e-05	3.43392e-10	5.98637e-07	2.94579e-05	2.05234e-10	3.65754e-05	0.000477257	2.45625e-05	4.42562e-05	3.4339e-10	5.98637e-07	2.94579e-05	2.05219e-10	3.65754e-05	0.000477257	2.45625e-05	4.42562e-05	3.43389e-10	5.98637e-07	2.94579e-05	3.78205e-08	3.65754e-05	8.97303e-06	2.45625e-05	4.42562e-05	3.43389e-10	5.98637e-07	2.94579e-05	3.53925e-08	3.65754e-05	8.95412e-06	2.45625e-05	4.42562e-05	3.43389e-10	5.98637e-07	2.94579e-05	3.30526e-08	3.65754e-05	8.95412e-06	2.45625e-05	4.42562e-05	3.43389e-10	5.98637e-07	2.94579e-05	3.28506e-08	3.65754e-05	8.95412e-06	2.45625e-05	4.42562e-05	3.43389e-10	5.98637e-07	2.94579e-05	3.26493e-08	3.65754e-05	8.95412e-06	2.45625e-05	4.42562e-05	3.43389e-10	5.98637e-07	2.94579e-05	3.24594e-08	3.65754e-05	8.95412e-06	2.45625e-05	4.42562e-05	3.43389e-10	5.98637e-07	2.94579e-05	2.37932e-09	3.65754e-05	8.95412e-06	2.45625e-05	4.42562e-05	3.43389e-10	5.98637e-07	2.94579e-05	2.284e-09	3.65754e-05	8.95412e-06	2.45625e-05	4.42562e-05	3.43389e-10	5.98637e-07	2.94579e-05	2.28151e-09	3.65754e-05	8.95412e-06	2.45625e-05	4.42562e-05	3.43389e-10	5.98637e-07	2.94579e-05	2.28148e-09	3.65754e-05	8.95412e-06	2.45625e-05	4.42562e-05	3.43389e-10	5.98637e-07	2.94579e-05	2.28148e-09	3.65754e-05	8.95412e-06	2.45625e-05	4.42562e-05	3.43389e-10	5.98637e-07	2.94579e-05	2.28148e-09	3.65754e-05	8.95412e-06	2.45625e-05	4.42562e-05	3.43389e-10	5.98637e-07	2.94579e-05	2.28148e-09	3.65754e-05	8.95412e-06	2.45625e-05	4.42562e-05	0	0	0	0	0	0	0	0	4.51282e-05	4.51282e-05	4.51282e-05	4.51282e-05	4.51282e-05	4.51282e-05	4.51282e-05	4.51282e-05	1.81541e-05	1.81541e-05	1.81541e-05	1.81541e-05	1.81541e-05	1.81541e-05	1.81541e-05	1.81541e-05	1.81024e-05	1.81024e-05	1.81024e-05	1.81024e-05	1.81024e-05	1.81024e-05	1.81024e-05	1.81024e-05	2.70955e-10	2.70955e-10	2.70955e-10	2.70955e-10	2.70955e-10	2.70955e-10	2.70955e-10	2.70955e-10	2.72125e-10	2.72125e-10	2.72125e-10	2.72125e-10	2.72125e-10	2.72125e-10	2.72125e-10	2.72125e-10	2.72126e-10	2.72126e-10	2.72126e-10	2.72126e-10	2.72126e-10	2.72126e-10	2.72126e-10	2.72126e-10	2.72124e-10	2.72124e-10	2.72124e-10	2.72124e-10	2.72124e-10	2.72124e-10	2.72124e-10	2.72124e-10	2.72124e-10	2.72124e-10	2.72124e-10	2.72124e-10	2.72124e-10	2.72124e-10	2.72124e-10	2.72124e-10	2.72124e-10	2.72124e-10	2.72124e-10	2.72124e-10	2.72124e-10	2.72124e-10	2.72124e-10	2.72124e-10	1.81885e-05	5.37461e-07	7.7574e-08	0.206796	9.21296e-08	1.81885e-05	5.37461e-07	7.7574e-08	3.05865e-07	2.75617e-07	2.42971e-07	0.00215607	1.20306e-06	1.30583e-06	2.66428e-07	3.6427e-07	2.41238e-07	1.90775e-07	6.22588e-07	0.0399445	1.33857e-06	3.84278e-06	2.61482e-07	3.06184e-07	2.32023e-07	1.78198e-07	1.80688e-06	0.0138531	3.72909e-06	1.25596e-06	1.12757e-07	3.06113e-07	2.30365e-07	1.73901e-07	3.67127e-07	0.0430718	3.59875e-06	8.40014e-07	1.22993e-07	3.06038e-07	2.17966e-07	1.78681e-07	4.21739e-07	0.0159866	3.90404e-06	1.59603e-06	1.23406e-07	2.79125e-07	2.25286e-07	1.79236e-07	3.82213e-07	0.117891	3.80518e-06	7.37145e-07	1.23678e-07	3.05846e-07	2.18482e-07	1.78933e-07	4.31676e-07	0.00653682	3.89052e-06	1.57379e-06	1.23226e-07	3.03543e-07	2.25233e-07	1.79202e-07	4.40909e-07	0.126069	3.75016e-06	9.52335e-07	1.23528e-07	3.06128e-07	1.58246e-10	2.10297e-06	4.41115e-07	0.00582822	0.0108731	1.2642e-06	1.23237e-07	0.00174445	8.60521e-10	2.11368e-06	0.00124885	5.71406e-07	0.00919312	1.69625e-11	1.45497e-06	0.00169209	8.76103e-09	2.44908e-06	0.00121536	3.59988e-07	0.00950876	4.88152e-12	1.4805e-06	0.000679894	5.35813e-09	2.46042e-06	0.0024863	3.67362e-07	0.00803024	1.01794e-11	1.56728e-06	0.00190279	5.0855e-09	4.19689e-06	0.00209914	3.68775e-07	0.00528639	1.11039e-12	4.04765e-06	0.00209058	4.96035e-09	0.000937895	0.00732733	3.68942e-07	0.0219902	8.3971e-13	4.16005e-06	0.0430461	3.95062e-12	5.58601e-05	0.00249508	9.9565e-14	9.57273e-05	4.29383e-15	0.000188982	7.65006e-05	1.10298e-06	5.81416e-05	9.84124e-05	5.05388e-11	0.000127672	5.48628e-09	5.68071e-05	0.000125143	4.77849e-06	5.82077e-05	0.000177535	4.89454e-11	0.000127618	1.80235e-11	5.57869e-05	0.000125395	6.3793e-06	5.82054e-05	0.000123767	6.05461e-14	0.000127618	1.63844e-11	5.5782e-05	0.000125483	6.38947e-06	5.82054e-05	0.000119497	6.16982e-14	0.000127618	2.90441e-11	5.57819e-05	0.000125483	6.39045e-06	5.90126e-06	0.000119518	6.192e-14	3.44003e-05	4.84893e-11	5.57819e-05	4.05014e-05	8.67523e-05	5.90533e-06	4.31292e-05	6.19982e-14	3.44426e-05	7.7179e-05	5.65554e-06	4.05474e-05	1.71839e-07	5.90533e-06	4.31695e-05	6.20317e-14	3.44426e-05	6.25684e-06	5.65891e-06	4.05474e-05	1.71984e-07	5.90533e-06	3.86118e-05	6.2047e-14	3.44426e-05	8.56556e-05	5.65891e-06	4.05474e-05	1.71963e-07	5.90533e-06	3.86055e-05	1.76332e-12	3.44426e-05	8.56135e-05	5.65891e-06	4.05474e-05	1.71955e-07	5.90533e-06	3.86055e-05	1.7283e-12	3.44426e-05	8.56136e-05	5.65891e-06	4.05474e-05	1.71953e-07	5.90533e-06	3.86055e-05	1.72863e-12	3.44426e-05	8.56136e-05	5.65891e-06	4.05474e-05	1.71952e-07	5.90533e-06	3.86055e-05	1.39584e-09	3.44426e-05	1.69742e-07	5.65891e-06	4.05474e-05	1.71952e-07	5.90533e-06	3.86055e-05	2.69495e-09	3.44426e-05	1.69937e-07	5.65891e-06	4.05474e-05	1.71952e-07	5.90533e-06	3.86055e-05	3.50329e-09	3.44426e-05	1.69937e-07	5.65891e-06	4.05474e-05	1.71951e-07	5.90533e-06	3.86055e-05	3.4926e-09	3.44426e-05	1.69937e-07	5.65891e-06	4.05474e-05	1.71951e-07	5.90533e-06	3.86055e-05	3.48172e-09	3.44426e-05	1.69937e-07	5.65891e-06	4.05474e-05	1.71951e-07	5.90533e-06	3.86055e-05	3.47164e-09	3.44426e-05	1.69937e-07	5.65891e-06	4.05474e-05	1.71951e-07	5.90533e-06	3.86055e-05	1.21877e-10	3.44426e-05	1.69937e-07	5.65891e-06	4.05474e-05	1.71951e-07	5.90533e-06	3.86055e-05	1.19994e-10	3.44426e-05	1.69937e-07	5.65891e-06	4.05474e-05	1.71951e-07	5.90533e-06	3.86055e-05	1.1999e-10	3.44426e-05	1.69937e-07	5.65891e-06	4.05474e-05	1.71951e-07	5.90533e-06	3.86055e-05	1.19991e-10	3.44426e-05	1.69937e-07	5.65891e-06	4.05474e-05	1.71951e-07	5.90533e-06	3.86055e-05	1.19991e-10	3.44426e-05	1.69937e-07	5.65891e-06	4.05474e-05	1.71951e-07	5.90533e-06	3.86055e-05	1.19991e-10	3.44426e-05	1.69937e-07	5.65891e-06	4.05474e-05	1.71951e-07	5.90533e-06	3.86055e-05	1.19991e-10	3.44426e-05	1.69937e-07	5.65891e-06	4.05474e-05	0	0	0	0	0	0	0	0	4.51282e-05	4.51282e-05	4.51282e-05	4.51282e-05	4.51282e-05	4.51282e-05	4.51282e-05	4.51282e-05	1.53833e-05	1.53833e-05	1.53833e-05	1.53833e-05	1.53833e-05	1.53833e-05	1.53833e-05	1.53833e-05	1.58956e-05	1.58956e-05	1.58956e-05	1.58956e-05	1.58956e-05	1.58956e-05	1.58956e-05	1.58956e-05	2.81903e-09	2.81903e-09	2.81903e-09	2.81903e-09	2.81903e-09	2.81903e-09	2.81903e-09	2.81903e-09	2.70626e-09	2.70626e-09	2.70626e-09	2.70626e-09	2.70626e-09	2.70626e-09	2.70626e-09	2.70626e-09	2.70618e-09	2.70618e-09	2.70618e-09	2.70618e-09	2.70618e-09	2.70618e-09	2.70618e-09	2.70618e-09	2.7062e-09	2.7062e-09	2.7062e-09	2.7062e-09	2.7062e-09	2.7062e-09	2.7062e-09	2.7062e-09	2.7062e-09	2.7062e-09	2.7062e-09	2.7062e-09	2.7062e-09	2.7062e-09	2.7062e-09	2.7062e-09	2.7062e-09	2.7062e-09	2.7062e-09	2.7062e-09	2.7062e-09	2.7062e-09	2.7062e-09	2.7062e-09	9.90748e-07	3.62812e-07	2.09571e-07	0.0259044	2.51392e-07	0.0259044	1.53659e-05	2.51392e-07	1.81884e-07	1.93404e-08	1.77061e-07	0.0770601	1.24162e-08	0.0708143	0.000108025	6.18904e-08	1.53095e-07	8.30585e-09	3.96952e-08	0.00553976	9.23447e-09	0.0234074	0.000105337	5.90073e-08	1.38828e-07	6.7508e-09	1.49584e-09	0.273096	3.01588e-09	0.172968	0.000944202	5.92872e-08	1.35133e-07	7.11733e-09	2.16863e-11	1.48279e-07	3.00429e-09	0.000156813	0.000882486	5.91928e-08	1.18022e-07	6.76949e-09	1.59487e-11	0.306125	2.90181e-09	0.336532	0.000882404	7.07205e-08	1.21641e-07	6.69067e-09	1.80735e-11	1.28532e-08	2.97067e-09	2.81721e-08	0.000869277	5.90752e-08	1.15861e-07	6.6967e-09	1.5024e-11	0.296265	2.89288e-09	0.342818	0.000884527	6.00517e-08	1.21773e-07	6.67627e-09	1.48667e-11	2.18754e-08	2.95822e-09	3.45423e-08	0.000874837	5.89492e-08	1.15853e-07	6.48033e-07	1.47233e-11	0.297464	1.40691e-06	0.424724	0.00088415	1.42953e-05	8.19029e-06	6.59048e-07	7.20954e-09	1.26288e-12	1.43865e-06	1.23071e-14	7.43366e-05	1.44913e-05	2.11722e-07	9.53654e-07	7.20796e-09	1.24922e-05	1.44839e-06	6.16192e-05	7.5324e-05	8.72854e-05	2.95166e-07	9.64968e-07	2.66309e-08	1.2301e-05	1.76916e-06	0.000123877	6.79374e-05	1.30434e-05	2.72032e-07	3.71341e-06	1.69945e-07	1.22704e-05	3.5518e-06	0.000327945	1.25635e-05	1.66608e-05	3.01655e-07	0.000559322	7.07559e-07	1.22662e-05	0.00021216	0.000510229	1.36891e-05	0.000154743	4.7992e-09	9.80486e-05	2.86223e-05	9.40572e-11	9.98794e-05	3.31853e-09	6.11005e-07	0.000125828	1.23196e-05	0.000107952	5.23768e-05	1.19443e-08	0.000100833	5.37402e-10	1.99176e-06	0.000145345	0.000110847	0.000108227	0.000140069	1.22099e-08	0.000100828	8.93679e-13	2.06658e-06	0.000144861	0.000143748	0.000108254	7.13446e-05	6.63081e-11	0.000100828	9.36958e-13	2.06679e-06	0.000144738	0.000143478	0.000108254	6.54379e-05	6.57969e-11	0.000100828	6.57168e-13	2.0668e-06	0.000144738	0.000143472	2.52139e-05	6.54784e-05	6.57356e-11	3.63845e-05	3.75644e-13	2.0668e-06	3.67298e-05	0.000492063	2.53255e-05	4.05797e-05	6.57183e-11	3.65093e-05	2.91654e-11	6.02397e-07	3.69407e-05	9.08113e-06	2.53253e-05	4.06259e-05	6.5711e-11	3.65091e-05	3.52577e-10	6.02477e-07	3.69403e-05	9.3184e-06	2.53253e-05	3.78656e-05	6.57077e-11	3.65091e-05	9.80254e-09	6.02477e-07	3.69403e-05	9.31869e-06	2.53253e-05	3.78497e-05	8.91983e-10	3.65091e-05	9.78944e-09	6.02477e-07	3.69403e-05	9.31883e-06	2.53253e-05	3.78498e-05	8.97512e-10	3.65091e-05	9.78944e-09	6.02477e-07	3.69403e-05	9.31889e-06	2.53253e-05	3.78498e-05	8.9736e-10	3.65091e-05	9.78944e-09	6.02477e-07	3.69403e-05	9.31889e-06	2.53253e-05	3.78498e-05	1.65374e-07	3.65091e-05	3.44505e-10	6.02477e-07	3.69403e-05	9.3189e-06	2.53253e-05	3.78498e-05	1.03693e-07	3.65091e-05	3.44486e-10	6.02477e-07	3.69403e-05	9.3189e-06	2.53253e-05	3.78498e-05	8.39467e-08	3.65091e-05	3.44486e-10	6.02477e-07	3.69403e-05	9.31891e-06	2.53253e-05	3.78498e-05	8.3802e-08	3.65091e-05	3.44486e-10	6.02477e-07	3.69403e-05	9.31891e-06	2.53253e-05	3.78498e-05	8.36598e-08	3.65091e-05	3.44486e-10	6.02477e-07	3.69403e-05	9.31891e-06	2.53253e-05	3.78498e-05	8.35218e-08	3.65091e-05	3.44486e-10	6.02477e-07	3.69403e-05	9.31891e-06	2.53253e-05	3.78498e-05	6.14378e-09	3.65091e-05	3.44486e-10	6.02477e-07	3.69403e-05	9.31891e-06	2.53253e-05	3.78498e-05	6.05444e-09	3.65091e-05	3.44486e-10	6.02477e-07	3.69403e-05	9.31891e-06	2.53253e-05	3.78498e-05	6.05056e-09	3.65091e-05	3.44486e-10	6.02477e-07	3.69403e-05	9.31891e-06	2.53253e-05	3.78498e-05	6.05049e-09	3.65091e-05	3.44486e-10	6.02477e-07	3.69403e-05	9.31891e-06	2.53253e-05	3.78498e-05	6.05048e-09	3.65091e-05	3.44486e-10	6.02477e-07	3.69403e-05	9.31891e-06	2.53253e-05	3.78498e-05	6.05048e-09	3.65091e-05	3.44486e-10	6.02477e-07	3.69403e-05	9.31891e-06	2.53253e-05	3.78498e-05	6.05048e-09	3.65091e-05	3.44486e-10	6.02477e-07	3.69403e-05	0	0	0	0	0	0	0	0	4.51282e-05	4.51282e-05	4.51282e-05	4.51282e-05	4.51282e-05	4.51282e-05	4.51282e-05	4.51282e-05	3.40374e-05	3.40374e-05	3.40374e-05	3.40374e-05	3.40374e-05	3.40374e-05	3.40374e-05	3.40374e-05	3.47273e-05	3.47273e-05	3.47273e-05	3.47273e-05	3.47273e-05	3.47273e-05	3.47273e-05	3.47273e-05	5.99324e-07	5.99324e-07	5.99324e-07	5.99324e-07	5.99324e-07	5.99324e-07	5.99324e-07	5.99324e-07	5.82457e-07	5.82457e-07	5.82457e-07	5.82457e-07	5.82457e-07	5.82457e-07	5.82457e-07	5.82457e-07	5.82416e-07	5.82416e-07	5.82416e-07	5.82416e-07	5.82416e-07	5.82416e-07	5.82416e-07	5.82416e-07	5.82415e-07	5.82415e-07	5.82415e-07	5.82415e-07	5.82415e-07	5.82415e-07	5.82415e-07	5.82415e-07	5.82414e-07	5.82414e-07	5.82414e-07	5.82414e-07	5.82414e-07	5.82414e-07	5.82414e-07	5.82414e-07	5.82415e-07	5.82415e-07	5.82415e-07	5.82415e-07	5.82415e-07	5.82415e-07	5.82415e-07	5.82415e-07	5.82647e-06	4.90595e-06	4.4696e-06	0.00114898	4.90595e-06	0.942818	0.00114898	5.82647e-06	2.42435e-06	9.45828e-05	3.26387e-06	3.29815e-05	1.55941e-07	0.000126906	0.000220407	2.56637e-06	2.45991e-06	0.000214913	4.29468e-07	2.97594e-05	1.7434e-08	0.998015	0.0500713	4.40556e-06	2.64277e-06	0.000259034	3.56539e-08	1.72392e-05	1.39416e-08	0.000124147	0.185968	4.40424e-06	2.70326e-06	0.0002384	6.99017e-07	4.36458e-05	1.16379e-08	0.833919	0.0869748	4.40893e-06	2.98032e-06	0.000257879	5.3118e-07	2.04497e-05	1.28084e-08	0.000212563	0.176983	5.39718e-06	2.96547e-06	0.000260811	6.7438e-07	0.000179594	1.27761e-08	0.810327	0.092168	4.41643e-06	3.04444e-06	0.000261033	4.58327e-07	2.26452e-05	1.25684e-08	0.000269732	0.171386	4.49096e-06	2.96151e-06	0.000262787	4.72405e-07	0.000160291	1.20463e-08	0.995488	0.0963977	4.40753e-06	1.52228e-05	0.00485357	4.77136e-07	2.25215e-05	2.29759e-07	0.000141433	0.166412	2.21925e-05	6.802e-07	0.00462536	8.7408e-06	1.64129e-06	2.27848e-07	0.961069	0.00113986	2.25556e-05	0.000209418	0.00354739	8.72638e-06	7.4002e-07	2.43454e-07	9.08375e-06	0.004296	0.000166364	9.89539e-05	0.00354847	1.99913e-05	7.54824e-07	3.55367e-07	0.965185	0.00357804	1.746e-05	0.000103452	0.00132792	3.16804e-05	7.58154e-07	9.21314e-07	0.000102498	0.000273731	1.20756e-05	9.09279e-05	0.000758402	2.76018e-06	7.58477e-07	3.3622e-05	0.504675	0.000286261	1.0403e-05	1.72547e-05	6.93354e-05	0.00184964	2.9339e-09	6.59493e-05	6.15494e-09	5.81564e-09	7.86986e-05	0.000284045	6.61731e-05	0.000142623	2.9117e-08	6.60128e-05	9.37396e-09	5.33838e-08	9.25214e-05	9.21551e-05	6.60341e-05	8.15625e-05	2.81368e-08	6.60131e-05	2.60036e-11	5.57324e-08	9.18777e-05	8.82837e-05	6.60423e-05	5.47245e-05	2.38743e-09	6.60131e-05	2.21327e-11	5.5746e-08	9.17068e-05	8.84142e-05	6.60423e-05	5.84716e-05	2.46704e-09	6.60131e-05	4.20944e-11	5.57463e-08	9.17069e-05	8.84302e-05	4.09302e-05	5.84569e-05	2.48596e-09	4.09121e-05	1.97224e-11	5.57463e-08	3.51527e-05	0.000125761	4.09387e-05	5.10731e-05	2.49303e-09	4.09206e-05	2.87755e-16	1.91263e-07	3.51679e-05	3.38947e-05	4.09387e-05	5.10832e-05	2.4961e-09	4.09206e-05	3.04483e-14	1.91289e-07	3.51679e-05	3.39086e-05	4.09387e-05	4.99325e-05	2.49748e-09	4.09206e-05	3.94285e-13	1.91289e-07	3.51679e-05	3.39037e-05	4.09387e-05	4.99536e-05	8.57089e-09	4.09206e-05	3.93486e-13	1.91289e-07	3.51679e-05	3.39019e-05	4.09387e-05	4.99536e-05	8.23438e-09	4.09206e-05	3.93485e-13	1.91289e-07	3.51679e-05	3.39013e-05	4.09387e-05	4.99536e-05	8.23527e-09	4.09206e-05	3.93485e-13	1.91289e-07	3.51679e-05	3.39011e-05	4.09387e-05	4.99536e-05	9.69466e-08	4.09206e-05	1.11813e-11	1.91289e-07	3.51679e-05	3.3901e-05	4.09387e-05	4.99536e-05	1.89575e-07	4.09206e-05	1.11803e-11	1.91289e-07	3.51679e-05	3.3901e-05	4.09387e-05	4.99536e-05	2.33798e-07	4.09206e-05	1.11803e-11	1.91289e-07	3.51679e-05	3.3901e-05	4.09387e-05	4.99536e-05	2.30747e-07	4.09206e-05	1.11803e-11	1.91289e-07	3.51679e-05	3.3901e-05	4.09387e-05	4.99536e-05	2.27714e-07	4.09206e-05	1.11803e-11	1.91289e-07	3.51679e-05	3.3901e-05	4.09387e-05	4.99536e-05	2.24888e-07	4.09206e-05	1.11803e-11	1.91289e-07	3.51679e-05	3.3901e-05	4.09387e-05	4.99536e-05	6.48618e-08	4.09206e-05	1.11803e-11	1.91289e-07	3.51679e-05	3.3901e-05	4.09387e-05	4.99536e-05	5.97656e-08	4.09206e-05	1.11803e-11	1.91289e-07	3.51679e-05	3.3901e-05	4.09387e-05	4.99536e-05	5.96625e-08	4.09206e-05	1.11803e-11	1.91289e-07	3.51679e-05	3.3901e-05	4.09387e-05	4.99536e-05	5.96619e-08	4.09206e-05	1.11803e-11	1.91289e-07	3.51679e-05	3.3901e-05	4.09387e-05	4.99536e-05	5.96619e-08	4.09206e-05	1.11803e-11	1.91289e-07	3.51679e-05	3.3901e-05	4.09387e-05	4.99536e-05	5.96619e-08	4.09206e-05	1.11803e-11	1.91289e-07	3.51679e-05	3.3901e-05	4.09387e-05	4.99536e-05	5.96619e-08	4.09206e-05	1.11803e-11	1.91289e-07	3.51679e-05	0	0	0	0	0	0	0	0	4.51282e-05	4.51282e-05	4.51282e-05	4.51282e-05	4.51282e-05	4.51282e-05	4.51282e-05	4.51282e-05	3.68969e-05	3.68969e-05	3.68969e-05	3.68969e-05	3.68969e-05	3.68969e-05	3.68969e-05	3.68969e-05	3.75994e-05	3.75994e-05	3.75994e-05	3.75994e-05	3.75994e-05	3.75994e-05	3.75994e-05	3.75994e-05	1.1943e-05	1.1943e-05	1.1943e-05	1.1943e-05	1.1943e-05	1.1943e-05	1.1943e-05	1.1943e-05	1.16244e-05	1.16244e-05	1.16244e-05	1.16244e-05	1.16244e-05	1.16244e-05	1.16244e-05	1.16244e-05	1.16235e-05	1.16235e-05	1.16235e-05	1.16235e-05	1.16235e-05	1.16235e-05	1.16235e-05	1.16235e-05	1.16236e-05	1.16236e-05	1.16236e-05	1.16236e-05	1.16236e-05	1.16236e-05	1.16236e-05	1.16236e-05	1.16236e-05	1.16236e-05	1.16236e-05	1.16236e-05	1.16236e-05	1.16236e-05	1.16236e-05	1.16236e-05	1.16236e-05	1.16236e-05	1.16236e-05	1.16236e-05	1.16236e-05	1.16236e-05	1.16236e-05	1.16236e-05	2.12533e-05	2.08845e-05	2.06896e-05	0.000100467	2.12533e-05	0.729509	0.00155594	2.54944e-05	0.000114041	0.000316376	1.14366e-05	2.75259e-05	2.7524e-07	4.26778e-06	0.000968774	1.98178e-06	0.000128704	0.000686766	1.10025e-06	2.7517e-05	5.42077e-08	0.97847	0.0132742	1.78359e-06	0.000137625	0.000803892	7.08725e-08	2.47336e-05	2.70041e-08	8.01381e-08	0.0756392	1.79102e-06	0.000140228	0.000766585	1.02969e-06	3.25386e-05	2.41577e-08	0.829333	0.0314489	1.7884e-06	0.000153818	0.000800062	8.44104e-07	2.55521e-05	2.48627e-08	5.59048e-07	0.0635235	2.23628e-06	0.000150959	0.000804565	1.0005e-06	5.07959e-05	2.51473e-08	0.821386	0.0378276	1.78762e-06	0.000155894	0.000805856	7.6725e-07	2.64597e-05	2.45248e-08	6.57974e-07	0.0575843	1.82131e-06	0.000150832	0.000809191	7.7578e-07	4.77121e-05	2.42485e-08	0.977696	0.041734	1.7834e-06	0.000324668	0.00211752	7.81267e-07	2.64502e-05	5.58438e-08	8.64128e-08	0.0541147	1.79764e-06	1.75208e-05	0.00205285	1.77806e-06	1.29104e-05	5.63636e-08	0.967819	0.0024943	1.83169e-06	0.000317383	0.0015977	1.78646e-06	9.47506e-06	5.90386e-08	6.92552e-08	0.00566926	1.73878e-05	0.000235995	0.00159703	2.32757e-06	9.50624e-06	8.84917e-08	0.974305	0.00466443	1.58102e-06	0.000249395	0.000634996	4.36079e-06	9.51727e-06	2.53535e-07	4.23009e-07	0.000470357	1.96284e-06	0.000230727	0.000182444	3.80386e-07	9.51781e-06	6.18683e-06	0.922508	0.000569729	1.75541e-06	0.000148024	5.12159e-05	0.00033974	1.95903e-06	5.01818e-05	1.96999e-11	1.49207e-08	4.50319e-05	0.000260885	4.88689e-05	9.56946e-05	3.76611e-06	5.0223e-05	1.53398e-06	6.11926e-08	5.38382e-05	6.14308e-05	4.87724e-05	5.42478e-05	3.73757e-06	5.02232e-05	1.03831e-07	6.37602e-08	5.36412e-05	5.23849e-05	4.87756e-05	4.80704e-05	1.84777e-06	5.02232e-05	9.72192e-08	6.37726e-08	5.35737e-05	5.24065e-05	4.87756e-05	5.11456e-05	1.8755e-06	5.02232e-05	1.1782e-07	6.3773e-08	5.35737e-05	5.24093e-05	4.46725e-05	5.11323e-05	1.88297e-06	4.38786e-05	6.43797e-08	6.3773e-08	3.71218e-05	5.56728e-05	4.46756e-05	4.99817e-05	1.88584e-06	4.38833e-05	1.03052e-14	6.29038e-07	3.7131e-05	4.36919e-05	4.46756e-05	4.9989e-05	1.8871e-06	4.38833e-05	1.97154e-13	6.29094e-07	3.7131e-05	4.36961e-05	4.46756e-05	4.9784e-05	1.88766e-06	4.38833e-05	6.51119e-13	6.29094e-07	3.7131e-05	4.36942e-05	4.46756e-05	4.98036e-05	2.68475e-06	4.38833e-05	6.49846e-13	6.29094e-07	3.7131e-05	4.36935e-05	4.46756e-05	4.98036e-05	2.63141e-06	4.38833e-05	6.49846e-13	6.29094e-07	3.7131e-05	4.36932e-05	4.46756e-05	4.98036e-05	2.63132e-06	4.38833e-05	6.49846e-13	6.29094e-07	3.7131e-05	4.36932e-05	4.46756e-05	4.98036e-05	5.32145e-06	4.38833e-05	3.27796e-10	6.29094e-07	3.7131e-05	4.36932e-05	4.46756e-05	4.98036e-05	6.01593e-06	4.38833e-05	3.27769e-10	6.29094e-07	3.7131e-05	4.36932e-05	4.46756e-05	4.98036e-05	6.00755e-06	4.38833e-05	3.27769e-10	6.29094e-07	3.7131e-05	4.36931e-05	4.46756e-05	4.98036e-05	5.95503e-06	4.38833e-05	3.27769e-10	6.29094e-07	3.7131e-05	4.36931e-05	4.46756e-05	4.98036e-05	5.90275e-06	4.38833e-05	3.27769e-10	6.29094e-07	3.7131e-05	4.36931e-05	4.46756e-05	4.98036e-05	5.85366e-06	4.38833e-05	3.27769e-10	6.29094e-07	3.7131e-05	4.36931e-05	4.46756e-05	4.98036e-05	4.08743e-06	4.38833e-05	3.27769e-10	6.29094e-07	3.7131e-05	4.36931e-05	4.46756e-05	4.98036e-05	3.8611e-06	4.38833e-05	3.27769e-10	6.29094e-07	3.7131e-05	4.36931e-05	4.46756e-05	4.98036e-05	3.85573e-06	4.38833e-05	3.27769e-10	6.29094e-07	3.7131e-05	4.36931e-05	4.46756e-05	4.98036e-05	3.85568e-06	4.38833e-05	3.27769e-10	6.29094e-07	3.7131e-05	4.36931e-05	4.46756e-05	4.98036e-05	3.85568e-06	4.38833e-05	3.27769e-10	6.29094e-07	3.7131e-05	4.36931e-05	4.46756e-05	4.98036e-05	3.85568e-06	4.38833e-05	3.27769e-10	6.29094e-07	3.7131e-05	4.36931e-05	4.46756e-05	4.98036e-05	3.85568e-06	4.38833e-05	3.27769e-10	6.29094e-07	3.7131e-05	0	0	0	0	0	0	0	0	4.51282e-05	4.51282e-05	4.51282e-05	4.51282e-05	4.51282e-05	4.51282e-05	4.51282e-05	4.51282e-05	0.000129751	0.000129751	0.000129751	0.000129751	0.000129751	0.000129751	0.000129751	0.000129751	0.00012641	0.00012641	0.00012641	0.00012641	0.00012641	0.00012641	0.00012641	0.00012641	0.000103066	0.000103066	0.000103066	0.000103066	0.000103066	0.000103066	0.000103066	0.000103066	0.000106922	0.000106922	0.000106922	0.000106922	0.000106922	0.000106922	0.000106922	0.000106922	0.000106926	0.000106926	0.000106926	0.000106926	0.000106926	0.000106926	0.000106926	0.000106926	0.000106926	0.000106926	0.000106926	0.000106926	0.000106926	0.000106926	0.000106926	0.000106926	0.000106926	0.000106926	0.000106926	0.000106926	0.000106926	0.000106926	0.000106926	0.000106926	0.000106926	0.000106926	0.000106926	0.000106926	0.000106926	0.000106926	0.000106926	0.000106926	0.00011809	0.000117967	0.000117901	0.000154385	0.000118436	0.0295826	0.000899974	0.000129997	0.000964173	4.06073e-06	9.574e-05	0.0134939	0.00458881	0.717875	0.00495426	0.000620744	0.00101778	1.80426e-06	0.00105963	0.00913401	0.0474663	4.04934e-09	3.19853e-05	0.000609778	0.000953356	1.50003e-06	0.0188032	0.0221007	0.0215955	0.748551	4.22823e-06	0.000607678	0.000933445	1.65807e-06	0.00105252	0.00467926	0.0416835	5.42154e-07	3.12836e-06	0.000608373	0.000856171	1.50457e-06	0.00177335	0.0185608	0.0258411	0.85957	3.14616e-06	0.000482452	0.000851457	1.48441e-06	0.00144436	0.000705459	0.0343493	9.4132e-08	3.16678e-06	0.000609819	0.000836801	1.48346e-06	0.00202493	0.0172441	0.0300517	0.855124	3.13595e-06	0.000596739	0.000853082	1.47137e-06	0.00192335	0.000838918	0.0342832	1.59994e-09	3.15736e-06	0.000610069	0.000974963	1.74267e-06	0.00190479	0.0173582	0.0348123	0.726376	3.13689e-06	0.000531514	0.0156429	1.75862e-06	0.00220791	0.000673334	0.0350322	5.30868e-10	1.21442e-06	0.000522067	9.19597e-06	2.23685e-06	0.00220673	0.00268569	0.0321818	0.307107	1.27108e-06	5.08471e-05	3.33712e-05	2.25433e-06	0.00230552	0.0025192	0.0223642	1.07548e-06	1.49549e-06	0.000626574	3.24226e-05	5.46801e-06	0.00114571	0.00251118	0.00911519	0.0700679	2.07256e-05	0.000547614	3.77338e-05	2.21755e-05	0.0129141	0.00251	0.000593735	0.00728176	1.79165e-05	0.00188641	3.00733e-05	4.33064e-05	1.06553e-05	0.00191777	4.55484e-05	5.09874e-05	7.937e-07	4.97293e-05	2.51109e-05	4.53792e-05	2.59479e-05	0.00214758	4.5918e-05	5.72435e-08	1.36095e-06	4.26563e-05	4.99963e-05	4.54649e-05	4.5297e-05	0.00224455	4.59175e-05	7.12596e-08	1.30358e-06	4.28486e-05	4.70868e-05	4.54608e-05	4.36125e-05	0.00198961	4.59175e-05	8.81074e-08	1.3033e-06	4.29127e-05	4.69856e-05	4.54608e-05	4.10992e-05	0.00191251	4.59175e-05	3.46787e-08	1.3033e-06	4.29127e-05	4.69736e-05	4.50424e-05	4.11093e-05	0.00189586	4.48835e-05	5.79935e-08	1.3033e-06	4.02249e-05	4.72575e-05	4.50428e-05	4.10153e-05	0.00188934	4.48843e-05	7.6396e-10	5.59608e-06	4.0228e-05	4.6048e-05	4.50428e-05	4.10103e-05	0.00188649	4.48843e-05	2.4442e-09	5.59508e-06	4.0228e-05	4.6072e-05	4.50428e-05	4.09933e-05	0.00188521	4.48843e-05	3.66092e-09	5.59508e-06	4.0228e-05	4.60815e-05	4.50428e-05	4.0978e-05	0.0020017	4.48843e-05	3.66952e-09	5.59508e-06	4.0228e-05	4.60849e-05	4.50428e-05	4.0978e-05	0.00210682	4.48843e-05	3.66953e-09	5.59508e-06	4.0228e-05	4.60861e-05	4.50428e-05	4.0978e-05	0.00210253	4.48843e-05	3.66953e-09	5.59508e-06	4.0228e-05	4.60865e-05	4.50428e-05	4.0978e-05	0.00237178	4.48843e-05	1.95266e-07	5.59508e-06	4.0228e-05	4.60866e-05	4.50428e-05	4.0978e-05	0.000916996	4.48843e-05	1.95284e-07	5.59508e-06	4.0228e-05	4.60866e-05	4.50428e-05	4.0978e-05	0.00069506	4.48843e-05	1.95284e-07	5.59508e-06	4.0228e-05	4.60866e-05	4.50428e-05	4.0978e-05	0.000709631	4.48843e-05	1.95284e-07	5.59508e-06	4.0228e-05	4.60867e-05	4.50428e-05	4.0978e-05	0.000721549	4.48843e-05	1.95284e-07	5.59508e-06	4.0228e-05	4.60867e-05	4.50428e-05	4.0978e-05	0.000733	4.48843e-05	1.95284e-07	5.59508e-06	4.0228e-05	4.60867e-05	4.50428e-05	4.0978e-05	0.00069926	4.48843e-05	1.95284e-07	5.59508e-06	4.0228e-05	4.60867e-05	4.50428e-05	4.0978e-05	0.000776361	4.48843e-05	1.95284e-07	5.59508e-06	4.0228e-05	4.60867e-05	4.50428e-05	4.0978e-05	0.000776957	4.48843e-05	1.95284e-07	5.59508e-06	4.0228e-05	4.60867e-05	4.50428e-05	4.0978e-05	0.000776958	4.48843e-05	1.95284e-07	5.59508e-06	4.0228e-05	4.60867e-05	4.50428e-05	4.0978e-05	0.000776958	4.48843e-05	1.95284e-07	5.59508e-06	4.0228e-05	4.60867e-05	4.50428e-05	4.0978e-05	0.000776958	4.48843e-05	1.95284e-07	5.59508e-06	4.0228e-05	4.60867e-05	4.50428e-05	4.0978e-05	0.000776958	4.48843e-05	1.95284e-07	5.59508e-06	4.0228e-05	0	0	0	0	0	0	0	0	4.51282e-05	4.51282e-05	4.51282e-05	4.51282e-05	4.51282e-05	4.51282e-05	4.51282e-05	4.51282e-05	5.36673e-05	5.36673e-05	5.36673e-05	5.36673e-05	5.36673e-05	5.36673e-05	5.36673e-05	5.36673e-05	5.32117e-05	5.32117e-05	5.32117e-05	5.32117e-05	5.32117e-05	5.32117e-05	5.32117e-05	5.32117e-05	5.21781e-05	5.21781e-05	5.21781e-05	5.21781e-05	5.21781e-05	5.21781e-05	5.21781e-05	5.21781e-05	5.27848e-05	5.27848e-05	5.27848e-05	5.27848e-05	5.27848e-05	5.27848e-05	5.27848e-05	5.27848e-05	5.27852e-05	5.27852e-05	5.27852e-05	5.27852e-05	5.27852e-05	5.27852e-05	5.27852e-05	5.27852e-05	5.27844e-05	5.27844e-05	5.27844e-05	5.27844e-05	5.27844e-05	5.27844e-05	5.27844e-05	5.27844e-05	5.27845e-05	5.27845e-05	5.27845e-05	5.27845e-05	5.27845e-05	5.27845e-05	5.27845e-05	5.27845e-05	5.27845e-05	5.27845e-05	5.27845e-05	5.27845e-05	5.27845e-05	5.27845e-05	5.27845e-05	5.27845e-05	5.33086e-05	5.33066e-05	5.33056e-05	5.47823e-05	5.33294e-05	0.000258932	9.48362e-05	5.47823e-05	2.69954e-06	0.000181105	8.62287e-05	1.19414e-06	0.000498281	2.61247e-06	1.0536e-05	0.000845518	2.45023e-06	0.000245002	0.000215472	1.05249e-06	0.000261621	0.000159069	0.000411279	0.00190061	2.53711e-06	0.000268716	0.000883019	5.06574e-07	0.000730747	2.65407e-06	0.000165274	0.00185084	2.57047e-06	0.000251383	0.00452044	1.45807e-06	0.000661753	5.99794e-06	0.000198816	0.0018594	2.69332e-06	0.000268202	0.00426572	6.3892e-07	0.000734022	2.15452e-06	0.000198467	0.00170306	2.7196e-06	0.000271017	0.00447177	6.77675e-06	0.00071364	5.06836e-06	0.000200245	0.00187063	2.73676e-06	0.00027062	0.00407559	7.11341e-07	0.000728887	2.17543e-06	0.000198732	0.00184999	2.71678e-06	0.000271805	0.00422727	6.30973e-06	0.000693583	3.83429e-05	0.000199942	0.00186774	2.7842e-06	0.000277026	0.00424464	7.04959e-07	0.000735886	2.81284e-06	0.000198713	0.00179603	6.12453e-07	0.000275169	0.00428826	6.15413e-06	0.000712667	0.000346874	0.000167759	0.00178419	8.83355e-05	0.000241461	0.00424799	2.90169e-06	0.000730635	5.57559e-06	0.000169836	0.00070243	4.27277e-05	0.000240585	0.00431146	2.98205e-06	0.000657761	0.000251134	0.000172691	0.00164802	4.31845e-05	0.000148733	0.00192419	2.9976e-06	0.000455501	5.9895e-06	0.000220081	0.000718409	3.90361e-05	7.04536e-05	0.00135537	2.99943e-06	0.000157617	8.61655e-06	0.000188172	0.00019027	4.23409e-05	4.63215e-05	0.000260148	2.91877e-06	4.51644e-05	2.60263e-06	1.53194e-05	4.7284e-05	4.9998e-05	4.51715e-05	6.17111e-05	2.97701e-06	4.51875e-05	6.87749e-05	1.66838e-05	4.41897e-05	4.0712e-05	4.51244e-05	4.58314e-05	2.8509e-06	4.51875e-05	3.03381e-05	1.65135e-05	4.40427e-05	4.43e-05	4.5124e-05	4.6008e-05	2.81164e-06	4.51875e-05	2.62919e-05	1.65139e-05	4.40227e-05	4.43709e-05	4.5124e-05	4.75089e-05	2.88794e-06	4.51875e-05	5.44976e-05	1.65139e-05	4.40227e-05	4.43793e-05	4.50988e-05	4.75024e-05	2.90316e-06	4.50848e-05	5.50896e-05	1.65139e-05	4.40227e-05	4.44e-05	4.50988e-05	4.74965e-05	2.90857e-06	4.50849e-05	1.90726e-06	2.66462e-05	4.40225e-05	4.43376e-05	4.50988e-05	4.74998e-05	2.9109e-06	4.50849e-05	2.27217e-06	2.6642e-05	4.40225e-05	4.43214e-05	4.50988e-05	4.74984e-05	2.91195e-06	4.50849e-05	2.40279e-06	2.6642e-05	4.40225e-05	4.43146e-05	4.50988e-05	4.75079e-05	2.93042e-06	4.50849e-05	2.40363e-06	2.6642e-05	4.40225e-05	4.43122e-05	4.50988e-05	4.75079e-05	2.84651e-06	4.50849e-05	2.40363e-06	2.6642e-05	4.40225e-05	4.43114e-05	4.50988e-05	4.75079e-05	2.84723e-06	4.50849e-05	2.40363e-06	2.6642e-05	4.40225e-05	4.43111e-05	4.50988e-05	4.75079e-05	2.8826e-06	4.50849e-05	8.91769e-06	2.6642e-05	4.40225e-05	4.4311e-05	4.50988e-05	4.75079e-05	7.0453e-06	4.50849e-05	8.91678e-06	2.6642e-05	4.40225e-05	4.4311e-05	4.50988e-05	4.75079e-05	1.00408e-05	4.50849e-05	8.91678e-06	2.6642e-05	4.40225e-05	4.4311e-05	4.50988e-05	4.75079e-05	9.9872e-06	4.50849e-05	8.91678e-06	2.6642e-05	4.40225e-05	4.4311e-05	4.50988e-05	4.75079e-05	9.93354e-06	4.50849e-05	8.91678e-06	2.6642e-05	4.40225e-05	4.4311e-05	4.50988e-05	4.75079e-05	9.8837e-06	4.50849e-05	8.91678e-06	2.6642e-05	4.40225e-05	4.4311e-05	4.50988e-05	4.75079e-05	9.78179e-06	4.50849e-05	8.91678e-06	2.6642e-05	4.40225e-05	4.4311e-05	4.50988e-05	4.75079e-05	9.50562e-06	4.50849e-05	8.91678e-06	2.6642e-05	4.40225e-05	4.4311e-05	4.50988e-05	4.75079e-05	9.50345e-06	4.50849e-05	8.91678e-06	2.6642e-05	4.40225e-05	4.4311e-05	4.50988e-05	4.75079e-05	9.50353e-06	4.50849e-05	8.91678e-06	2.6642e-05	4.40225e-05	4.4311e-05	4.50988e-05	4.75079e-05	9.50353e-06	4.50849e-05	8.91678e-06	2.6642e-05	4.40225e-05	4.4311e-05	4.50988e-05	4.75079e-05	9.50353e-06	4.50849e-05	8.91678e-06	2.6642e-05	4.40225e-05	4.4311e-05	4.50988e-05	4.75079e-05	9.50353e-06	4.50849e-05	8.91678e-06	2.6642e-05	4.40225e-05	0	0	0	0	0	0	0	0	4.51282e-05	4.51282e-05	4.51282e-05	4.51282e-05	4.51282e-05	4.51282e-05	4.51282e-05	4.51282e-05	0.000199661	0.000199661	0.000199661	0.000199661	0.000199661	0.000199661	0.000199661	0.000199661	0.000198006	0.000198006	0.000198006	0.000198006	0.000198006	0.000198006	0.000198006	0.000198006	0.000188921	0.000188921	0.000188921	0.000188921	0.000188921	0.000188921	0.000188921	0.000188921	0.000194137	0.000194137	0.000194137	0.000194137	0.000194137	0.000194137	0.000194137	0.000194137	0.000194219	0.000194219	0.000194219	0.000194219	0.000194219	0.000194219	0.000194219	0.000194219	0.000194216	0.000194216	0.000194216	0.000194216	0.000194216	0.000194216	0.000194216	0.000194216	0.000194217	0.000194217	0.000194217	0.000194217	0.000194217	0.000194217	0.000194217	0.000194217	0.000194216	0.000194216	0.000194216	0.000194216	0.000194216	0.000194216	0.000194216	0.000194216	0.000677408	0.000677408	0.000233338	0.000202614	0.000198911	0.000198379	0.000198379	0.000198372	7.43648e-05	2.06219e-05	0.000168164	0.000533256	0.0169901	0.00024164	0.000127498	0.0455915	6.56444e-05	9.16679e-06	0.00271923	0.000268697	0.123955	0.000206461	0.00126197	0.808808	6.19445e-05	7.89877e-06	0.0464594	0.000336044	0.985599	0.000377565	0.000216402	1	6.09115e-05	8.24462e-06	0.0682348	0.000218017	1	0.000510499	0.000193213	1	5.62876e-05	7.89675e-06	0.173349	0.000310164	1	0.000331126	0.000192606	1	5.70151e-05	7.85101e-06	0.986311	0.000128303	1	0.000553978	0.000194966	1	5.55557e-05	7.83799e-06	1	0.00029363	1	0.000334835	0.000193019	1	5.70573e-05	7.80466e-06	1	0.000137463	1	0.000467826	0.000194997	1	3.37971e-05	5.32435e-06	1	0.000294599	1	0.000381972	0.000193008	1	0.000408067	5.36363e-06	1	0.000136125	1	0.000189372	0.000203158	1	2.15164e-05	6.65233e-06	1	0.000193474	1	0.000378588	0.000211321	1	2.93083e-05	6.69883e-06	1	0.000193261	1	0.000255363	0.000231042	1	2.80738e-05	1.47492e-05	1	0.000192982	1	0.000937496	0.000872557	1	3.02558e-05	6.57717e-06	1	0.000192965	1	0.00116511	0.00055888	1	1.19701e-05	4.56255e-06	1	0.000188921	1	0.000993746	5.42553e-05	1	1.42838e-06	4.75768e-06	1	0.000189792	1	0.000228163	5.08152e-05	1	4.54143e-06	4.76631e-06	1	0.000191614	1	0.000284287	4.96301e-05	1	5.09596e-06	4.76708e-06	1	0.000194066	1	0.000302878	4.9626e-05	1	5.09387e-06	4.76708e-06	1	0.000190842	1	0.000220302	4.96259e-05	1	5.09353e-06	1.32111e-05	1	0.00018996	1	0.000157323	4.96259e-05	1	4.7949e-06	1.32172e-05	1	0.000189628	1	5.11039e-05	4.95657e-05	1	1.32872e-05	1.32172e-05	1	0.000189484	1	4.69815e-05	4.95681e-05	1	1.32951e-05	1.32172e-05	1	0.000189419	1	4.81832e-05	4.95681e-05	1	1.32959e-05	1.32172e-05	1	0.000188227	1	4.82787e-05	4.95681e-05	1	1.32962e-05	1.32172e-05	1	0.00019251	1	4.8279e-05	4.95681e-05	1	1.32963e-05	1.32172e-05	1	0.000192561	1	4.8279e-05	4.95681e-05	1	1.32963e-05	1.32172e-05	1	0.000196972	1	4.82204e-05	4.95681e-05	1	1.32963e-05	1.32172e-05	1	0.000170947	1	4.82244e-05	4.95681e-05	1	1.32963e-05	1.32172e-05	1	0.000171743	1	4.82244e-05	4.95681e-05	1	1.32963e-05	1.32172e-05	1	0.000173395	1	4.82244e-05	4.95681e-05	1	1.32963e-05	1.32172e-05	1	0.000175077	1	4.82244e-05	4.95681e-05	1	1.32963e-05	1.32172e-05	1	0.000176686	1	4.82244e-05	4.95681e-05	1	1.32963e-05	1.32172e-05	1	0.000176047	1	4.82244e-05	4.95681e-05	1	1.32963e-05	1.32172e-05	1	0.000187272	1	4.82244e-05	4.95681e-05	1	1.32963e-05	1.32172e-05	1	0.000187671	1	4.82244e-05	4.95681e-05	1	1.32963e-05	1.32172e-05	1	0.000187678	1	4.82244e-05	4.95681e-05	1	1.32963e-05	1.32172e-05	1	0.000187678	1	4.82244e-05	4.95681e-05	1	1.32963e-05	1.32172e-05	1	0.000187678	1	4.82244e-05	4.95681e-05	1	1.32963e-05	1.32172e-05	1	0.000187678	1	4.82244e-05	4.95681e-05	1	0	0	0	0	0	0	0	0	4.51282e-05	4.51282e-05	4.51282e-05	4.51282e-05	4.51282e-05	4.51282e-05	4.51282e-05	4.51282e-05	0.000357761	0.000357761	0.000357761	0.000357761	0.000357761	0.000357761	0.000357761	0.000357761	0.000346253	0.000346253	0.000346253	0.000346253	0.000346253	0.000346253	0.000346253	0.000346253	0.000226837	0.000226837	0.000226837	0.000226837	0.000226837	0.000226837	0.000226837	0.000226837	0.000234238	0.000234238	0.000234238	0.000234238	0.000234238	0.000234238	0.000234238	0.000234238	0.000234173	0.000234173	0.000234173	0.000234173	0.000234173	0.000234173	0.000234173	0.000234173	0.000234172	0.000234172	0.000234172	0.000234172	0.000234172	0.000234172	0.000234172	0.000234172	0.000234172	0.000234172	0.000234172	0.000234172	0.000234172	0.000234172	0.000234172	0.000234172	0.000234172	0.000234172	0.000234172	0.000234172	0.000234172	0.000234172	0.000234172	0.000234172	0.0212951	0.0212951	0.000513479	0.000355846	0.000296664	0.000289032	0.000289032	0.000288715	0.20409	0.0213659	0.000155646	0.000547118	0.000627599	0.000508168	0.000120079	0.00173357	6.50254e-05	0.0365916	0.000391055	0.000295658	0.000789008	0.000320784	0.00096527	0.00555048	0.493481	0.020859	0.00196725	0.000424293	0.000610558	0.000442608	0.000366544	0.0046009	9.4162e-11	0.0426113	0.0458373	0.000246316	0.000643972	0.0007362	0.000358078	0.00483454	0.523845	0.0157469	0.0056513	0.00038112	0.000606446	0.00033797	0.00035698	0.00438911	2.41797e-11	0.0533379	0.0394874	0.000125133	0.00061323	0.000812311	0.000360982	0.00490684	0.52511	0.00962281	0.00742767	0.000361994	0.000613008	0.000341573	0.000357701	0.00475062	2.27857e-11	0.0697793	0.031977	0.000132265	0.00062627	0.00088028	0.000360355	0.00483109	0.0664619	0.000586937	0.010397	0.000363491	0.000767132	0.000432498	0.000357676	0.00712516	0.000135443	0.0145465	0.0346801	0.000117435	0.000767867	0.000286986	0.000524922	0.00635359	0.00156905	0.005806	0.0114941	0.000174397	0.000746963	0.000449803	0.000526647	0.00257531	0.00199817	0.00863764	0.0129107	0.000172271	0.00068413	0.000428785	0.000535648	0.00653551	0.00211727	0.00280795	0.00387977	0.000171917	0.000491589	0.00171235	0.00065571	0.0016449	0.0020684	1.60635e-06	0.00173242	0.000171885	0.000210562	0.0022048	0.000484619	0.000223871	0.000223629	2.87075e-08	0.000897348	0.000139429	4.67753e-05	0.00177708	6.15151e-05	4.90432e-05	4.79352e-07	2.72264e-08	6.6262e-05	0.000147887	4.70351e-05	0.000546353	5.07131e-05	4.61538e-05	5.60858e-08	2.71664e-08	1.61196e-05	0.000150317	4.70345e-05	0.000805368	5.0492e-05	4.58941e-05	3.91318e-08	2.71662e-08	2.64172e-05	0.000169686	4.70345e-05	0.000848531	5.04961e-05	4.58565e-05	3.90775e-08	2.71662e-08	2.82258e-05	0.000166876	4.70345e-05	0.000576383	5.04961e-05	4.58566e-05	3.90731e-08	5.9917e-07	2.82171e-05	0.000166291	4.38385e-05	0.000364849	5.04961e-05	4.54155e-05	2.74746e-08	5.99155e-07	1.86564e-05	0.000166071	4.38451e-05	6.52998e-05	4.95007e-05	4.54158e-05	6.05913e-07	5.99155e-07	1.86673e-05	0.000165975	4.38451e-05	4.7693e-05	4.95069e-05	4.54158e-05	6.06035e-07	5.99155e-07	2.82339e-05	0.000165932	4.38451e-05	4.78562e-05	4.95069e-05	4.54158e-05	6.06091e-07	5.99155e-07	2.82331e-05	0.000156192	4.38451e-05	4.78921e-05	4.95069e-05	4.54158e-05	6.0611e-07	5.99155e-07	2.82331e-05	0.000159294	4.38451e-05	4.7892e-05	4.95069e-05	4.54158e-05	6.06117e-07	5.99155e-07	2.82331e-05	0.000159262	4.38451e-05	4.7892e-05	4.95069e-05	4.54158e-05	6.0612e-07	5.99155e-07	2.82331e-05	0.000199068	4.38451e-05	4.69479e-05	4.95069e-05	4.54158e-05	6.0612e-07	5.99155e-07	2.82331e-05	0.000145016	4.38451e-05	4.69515e-05	4.95069e-05	4.54158e-05	6.06121e-07	5.99155e-07	2.82331e-05	0.000132572	4.38451e-05	4.69515e-05	4.95069e-05	4.54158e-05	6.06121e-07	5.99155e-07	2.82331e-05	0.000133453	4.38451e-05	4.69515e-05	4.95069e-05	4.54158e-05	6.06121e-07	5.99155e-07	2.82331e-05	0.000134262	4.38451e-05	4.69515e-05	4.95069e-05	4.54158e-05	6.06121e-07	5.99155e-07	2.82331e-05	0.00013503	4.38451e-05	4.69515e-05	4.95069e-05	4.54158e-05	6.06121e-07	5.99155e-07	2.82331e-05	0.000121355	4.38451e-05	4.69515e-05	4.95069e-05	4.54158e-05	6.06121e-07	5.99155e-07	2.82331e-05	0.000126093	4.38451e-05	4.69515e-05	4.95069e-05	4.54158e-05	6.06121e-07	5.99155e-07	2.82331e-05	0.000126165	4.38451e-05	4.69515e-05	4.95069e-05	4.54158e-05	6.06121e-07	5.99155e-07	2.82331e-05	0.000126165	4.38451e-05	4.69515e-05	4.95069e-05	4.54158e-05	6.06121e-07	5.99155e-07	2.82331e-05	0.000126165	4.38451e-05	4.69515e-05	4.95069e-05	4.54158e-05	6.06121e-07	5.99155e-07	2.82331e-05	0.000126165	4.38451e-05	4.69515e-05	4.95069e-05	4.54158e-05	6.06121e-07	5.99155e-07	2.82331e-05	0.000126165	4.38451e-05	4.69515e-05	4.95069e-05	4.54158e-05	0	0	0	0	0	0	0	0	4.51282e-05	4.51282e-05	4.51282e-05	4.51282e-05	4.51282e-05	4.51282e-05	4.51282e-05	4.51282e-05	0.000139915	0.000139915	0.000139915	0.000139915	0.000139915	0.000139915	0.000139915	0.000139915	0.000140249	0.000140249	0.000140249	0.000140249	0.000140249	0.000140249	0.000140249	0.000140249	1.19932e-05	1.19932e-05	1.19932e-05	1.19932e-05	1.19932e-05	1.19932e-05	1.19932e-05	1.19932e-05	1.20148e-05	1.20148e-05	1.20148e-05	1.20148e-05	1.20148e-05	1.20148e-05	1.20148e-05	1.20148e-05	1.20161e-05	1.20161e-05	1.20161e-05	1.20161e-05	1.20161e-05	1.20161e-05	1.20161e-05	1.20161e-05	1.2016e-05	1.2016e-05	1.2016e-05	1.2016e-05	1.2016e-05	1.2016e-05	1.2016e-05	1.2016e-05	1.2016e-05	1.2016e-05	1.2016e-05	1.2016e-05	1.2016e-05	1.2016e-05	1.2016e-05	1.2016e-05	1.2016e-05	1.2016e-05	1.2016e-05	1.2016e-05	1.2016e-05	1.2016e-05	1.2016e-05	1.2016e-05	0.282832	0.282832	0.000140239	0.000140239	4.82891e-05	4.19297e-05	4.19297e-05	4.11633e-05	0.995374	0.681278	5.99571e-05	0.0105233	0.000237215	0.00241413	0.000208306	0.000908381	1	0.99989	0.000272492	0.00697407	0.000940614	0.000306135	0.00027163	0.00421806	1	1	0.00046175	0.0154103	0.000409188	0.00517644	0.000193617	0.0045178	1	1	7.55719e-06	0.00499675	0.000464007	0.00708016	0.000161943	0.00457664	1	1	5.62955e-06	0.0111043	0.000412152	0.00496929	0.000161325	0.00414806	1	1	6.26908e-06	0.00074319	0.000421908	0.0088122	0.000161519	0.00455414	1	1	5.55279e-06	0.00874799	0.000419489	0.0052464	0.000161672	0.00456305	1	1	5.35956e-06	0.000790908	0.000443152	0.00293682	0.000162097	0.00460471	0.999999	0.999965	5.2789e-06	0.00885508	0.00155438	0.0053582	0.000161663	0.0424518	1	0.999965	1.9652e-05	0.000393812	0.00163269	0.000103186	0.00124452	0.0978342	0.999976	0.999977	1.97008e-05	0.000842244	0.00153622	0.00193004	0.0012997	0.120161	0.999991	0.999977	1.06697e-06	0.000827784	0.00118954	0.000196087	0.00134057	0.362161	0.99999	0.999995	1.51886e-06	0.000822685	0.000671608	0.0108555	0.0019556	0.979723	0.999992	0.990513	2.4062e-05	0.000822081	0.000336727	0.0169865	0.00138335	1	0.999894	0.394454	1.56699e-06	0.000240741	5.84502e-05	0.0119278	0.000170848	0.999999	0.316123	4.56552e-07	9.92555e-06	0.000334677	5.80846e-05	0.0023624	5.75733e-05	0.999999	2.20637e-07	3.68319e-11	6.61712e-06	0.000351453	5.80839e-05	0.00486637	5.74061e-05	0.999999	1.29087e-10	3.68413e-11	2.7851e-05	0.000711931	5.80839e-05	0.00612685	5.74075e-05	0.999999	1.2887e-10	3.68413e-11	2.53156e-05	0.00069179	5.80839e-05	0.00246951	5.74075e-05	0.999999	1.28842e-10	4.69669e-09	2.53222e-05	0.000685808	3.84032e-05	0.00120615	5.74075e-05	0.999999	3.75484e-11	4.69669e-09	5.89736e-06	0.000683654	3.83851e-05	0.000256949	4.75637e-05	0.999999	4.78595e-09	4.69669e-09	5.89346e-06	0.00068273	3.83851e-05	6.10195e-05	4.75558e-05	0.999999	4.78796e-09	4.69669e-09	1.1317e-05	0.000682316	3.83851e-05	5.82356e-05	4.75557e-05	0.999999	4.7888e-09	4.69669e-09	1.13117e-05	0.000479771	3.83851e-05	5.82955e-05	4.75557e-05	0.999999	4.7891e-09	4.69669e-09	1.13117e-05	0.000498811	3.83851e-05	5.82956e-05	4.75557e-05	0.999999	4.7892e-09	4.69669e-09	1.13117e-05	0.000498938	3.83851e-05	5.82956e-05	4.75557e-05	0.999999	4.78924e-09	4.69669e-09	1.13117e-05	0.00183724	3.83851e-05	4.82996e-05	4.75557e-05	0.999999	4.78925e-09	4.69669e-09	1.13117e-05	0.000760876	3.83851e-05	4.82904e-05	4.75557e-05	0.999999	4.78925e-09	4.69669e-09	1.13117e-05	0.000543227	3.83851e-05	4.82904e-05	4.75557e-05	0.999999	4.78926e-09	4.69669e-09	1.13117e-05	0.000547003	3.83851e-05	4.82904e-05	4.75557e-05	0.999999	4.78926e-09	4.69669e-09	1.13117e-05	0.000553783	3.83851e-05	4.82904e-05	4.75557e-05	0.999999	4.78926e-09	4.69669e-09	1.13117e-05	0.000560287	3.83851e-05	4.82904e-05	4.75557e-05	0.999999	4.78926e-09	4.69669e-09	1.13117e-05	0.000294738	3.83851e-05	4.82904e-05	4.75557e-05	0.999999	4.78926e-09	4.69669e-09	1.13117e-05	0.000315229	3.83851e-05	4.82904e-05	4.75557e-05	0.999999	4.78926e-09	4.69669e-09	1.13117e-05	0.000315818	3.83851e-05	4.82904e-05	4.75557e-05	0.999999	4.78926e-09	4.69669e-09	1.13117e-05	0.000315824	3.83851e-05	4.82904e-05	4.75557e-05	0.999999	4.78926e-09	4.69669e-09	1.13117e-05	0.000315824	3.83851e-05	4.82904e-05	4.75557e-05	0.999999	4.78926e-09	4.69669e-09	1.13117e-05	0.000315824	3.83851e-05	4.82904e-05	4.75557e-05	0.999999	4.78926e-09	4.69669e-09	1.13117e-05	0.000315824	3.83851e-05	4.82904e-05	4.75557e-05	0.999999	0	0	0	0	0	0	0	0	4.51282e-05	4.51282e-05	4.51282e-05	4.51282e-05	4.51282e-05	4.51282e-05	4.51282e-05	4.51282e-05	6.75139e-05	6.75139e-05	6.75139e-05	6.75139e-05	6.75139e-05	6.75139e-05	6.75139e-05	6.75139e-05	6.6376e-05	6.6376e-05	6.6376e-05	6.6376e-05	6.6376e-05	6.6376e-05	6.6376e-05	6.6376e-05	1.16118e-08	1.16118e-08	1.16118e-08	1.16118e-08	1.16118e-08	1.16118e-08	1.16118e-08	1.16118e-08	1.1918e-08	1.1918e-08	1.1918e-08	1.1918e-08	1.1918e-08	1.1918e-08	1.1918e-08	1.1918e-08	1.19189e-08	1.19189e-08	1.19189e-08	1.19189e-08	1.19189e-08	1.19189e-08	1.19189e-08	1.19189e-08	1.19189e-08	1.19189e-08	1.19189e-08	1.19189e-08	1.19189e-08	1.19189e-08	1.19189e-08	1.19189e-08	1.19189e-08	1.19189e-08	1.19189e-08	1.19189e-08	1.19189e-08	1.19189e-08	1.19189e-08	1.19189e-08	1.19189e-08	1.19189e-08	1.19189e-08	1.19189e-08	1.19189e-08	1.19189e-08	1.19189e-08	1.19189e-08	0.104845	0.104845	4.36355e-06	6.76726e-05	1.59793e-06	1.10721e-06	1.10721e-06	9.23012e-07	0.0476142	0.000336432	4.53429e-06	0.00640629	2.58401e-05	0.000176665	9.33524e-06	1.54968e-06	0.155395	0.00141277	2.76581e-05	0.00575427	0.000250745	7.23703e-08	3.30282e-08	9.77042e-07	0.0146498	0.0011118	0.000207096	0.0125086	0.000217117	0.000129559	7.05605e-09	9.77465e-07	0.257866	0.00123813	6.74701e-06	0.00312601	0.000265307	1.38633e-05	5.28201e-09	9.76515e-07	0.00127922	0.00112094	8.35105e-06	0.0104404	0.000233937	0.000275596	5.31502e-09	8.1963e-07	0.296471	0.0011077	6.78125e-06	0.000518194	0.000236813	1.70677e-05	5.32418e-09	9.74871e-07	0.000521772	0.0011075	9.61137e-06	0.00968613	0.000238996	0.000265214	5.29519e-09	9.61043e-07	0.300393	0.00109877	9.24945e-06	0.000602286	0.000252809	2.76989e-07	5.31319e-09	9.76546e-07	1.59513e-10	6.72514e-08	9.1376e-06	0.00974988	0.0229322	0.00011561	5.29687e-09	0.00173843	4.93978e-06	6.97909e-08	0.000894974	5.13532e-05	0.0141104	1.19851e-09	2.58783e-06	0.00164804	3.93187e-09	9.48871e-08	0.000880666	0.00017508	0.0159781	2.03692e-06	2.68457e-06	0.000293136	1.01845e-08	9.58314e-08	9.02812e-06	0.00016986	0.0108869	1.28388e-09	3.09128e-06	0.00212567	9.71867e-09	2.96076e-07	7.38377e-06	0.000168887	0.00528305	2.81942e-07	3.09658e-05	0.00282774	1.13796e-08	9.32776e-09	9.53128e-05	0.000168789	0.0107706	9.18655e-08	3.00214e-05	0.0484659	2.41406e-08	2.3936e-11	3.02991e-05	2.2402e-06	8.54404e-05	4.53751e-08	0.00200332	2.85535e-05	1.04646e-10	2.54162e-11	1.41074e-05	7.64971e-06	0.000108668	4.17329e-06	9.26564e-05	7.40525e-05	3.45993e-10	2.54788e-11	1.41673e-05	8.01231e-06	0.00010861	2.00516e-05	9.32842e-05	7.44236e-05	3.54017e-10	2.54768e-11	0.000137507	9.44605e-05	0.00010861	2.44558e-05	9.32625e-05	7.45461e-05	3.53342e-10	2.54768e-11	0.000127148	9.0556e-05	0.00010861	1.03242e-05	9.32621e-05	7.45459e-05	3.53259e-10	3.45856e-10	0.00012721	8.9744e-05	2.52968e-05	1.86283e-05	9.32621e-05	4.30612e-05	2.6019e-11	3.45856e-10	5.76824e-06	8.94452e-05	2.53444e-05	0.00685557	3.36543e-05	4.30932e-05	3.53143e-10	3.45856e-10	5.78318e-06	8.93158e-05	2.53444e-05	0.000129856	3.36956e-05	4.30932e-05	3.53304e-10	3.45856e-10	8.22413e-06	8.92577e-05	2.53444e-05	0.00011126	3.36956e-05	4.30932e-05	3.53371e-10	3.45856e-10	8.21977e-06	2.60094e-05	2.53444e-05	0.000111517	3.36956e-05	4.30932e-05	3.53395e-10	3.45856e-10	8.21977e-06	2.73307e-05	2.53444e-05	0.000111517	3.36956e-05	4.30932e-05	3.53403e-10	3.45856e-10	8.21977e-06	2.73249e-05	2.53444e-05	0.000111517	3.36956e-05	4.30932e-05	3.53406e-10	3.45856e-10	8.21977e-06	0.00265139	2.53444e-05	4.0242e-05	3.36956e-05	4.30932e-05	3.53406e-10	3.45856e-10	8.21977e-06	0.000997935	2.53444e-05	4.03099e-05	3.36956e-05	4.30932e-05	3.53407e-10	3.45856e-10	8.21977e-06	0.000761939	2.53444e-05	4.03098e-05	3.36956e-05	4.30932e-05	3.53408e-10	3.45856e-10	8.21977e-06	0.000777226	2.53444e-05	4.03098e-05	3.36956e-05	4.30932e-05	3.53408e-10	3.45856e-10	8.21977e-06	0.000788431	2.53444e-05	4.03098e-05	3.36956e-05	4.30932e-05	3.53408e-10	3.45856e-10	8.21977e-06	0.0007992	2.53444e-05	4.03098e-05	3.36956e-05	4.30932e-05	3.53408e-10	3.45856e-10	8.21977e-06	8.20106e-05	2.53444e-05	4.03098e-05	3.36956e-05	4.30932e-05	3.53408e-10	3.45856e-10	8.21977e-06	9.11452e-05	2.53444e-05	4.03098e-05	3.36956e-05	4.30932e-05	3.53408e-10	3.45856e-10	8.21977e-06	9.1289e-05	2.53444e-05	4.03098e-05	3.36956e-05	4.30932e-05	3.53408e-10	3.45856e-10	8.21977e-06	9.12895e-05	2.53444e-05	4.03098e-05	3.36956e-05	4.30932e-05	3.53408e-10	3.45856e-10	8.21977e-06	9.12895e-05	2.53444e-05	4.03098e-05	3.36956e-05	4.30932e-05	3.53408e-10	3.45856e-10	8.21977e-06	9.12895e-05	2.53444e-05	4.03098e-05	3.36956e-05	4.30932e-05	3.53408e-10	3.45856e-10	8.21977e-06	9.12895e-05	2.53444e-05	4.03098e-05	3.36956e-05	4.30932e-05	0	0	0	0	0	0	0	0	4.51282e-05	4.51282e-05	4.51282e-05	4.51282e-05	4.51282e-05	4.51282e-05	4.51282e-05	4.51282e-05	2.27959e-05	2.27959e-05	2.27959e-05	2.27959e-05	2.27959e-05	2.27959e-05	2.27959e-05	2.27959e-05	2.30979e-05	2.30979e-05	2.30979e-05	2.30979e-05	2.30979e-05	2.30979e-05	2.30979e-05	2.30979e-05	2.51285e-13	2.51285e-13	2.51285e-13	2.51285e-13	2.51285e-13	2.51285e-13	2.51285e-13	2.51285e-13	2.46964e-13	2.46964e-13	2.46964e-13	2.46964e-13	2.46964e-13	2.46964e-13	2.46964e-13	2.46964e-13	2.4697e-13	2.4697e-13	2.4697e-13	2.4697e-13	2.4697e-13	2.4697e-13	2.4697e-13	2.4697e-13	2.46968e-13	2.46968e-13	2.46968e-13	2.46968e-13	2.46968e-13	2.46968e-13	2.46968e-13	2.46968e-13	2.46968e-13	2.46968e-13	2.46968e-13	2.46968e-13	2.46968e-13	2.46968e-13	2.46968e-13	2.46968e-13	2.46968e-13	2.46968e-13	2.46968e-13	2.46968e-13	2.46968e-13	2.46968e-13	2.46968e-13	2.46968e-13	2.27905e-05	2.27905e-05	8.10555e-09	2.27905e-05	8.10555e-09	8.10555e-09	8.10555e-09	2.79077e-09	2.01618e-07	8.85589e-07	1.25087e-08	2.52547e-05	2.29564e-08	4.02943e-09	1.13128e-08	2.62343e-08	1.50023e-07	3.40925e-07	2.04023e-08	2.20934e-05	2.34246e-08	5.2738e-08	6.8395e-08	5.66308e-08	1.35944e-07	2.77763e-07	1.07138e-08	1.98452e-05	2.44054e-08	8.78791e-09	1.00764e-07	5.64108e-08	1.32619e-07	2.84004e-07	1.92016e-10	2.34704e-05	2.3963e-08	1.79491e-08	1.06789e-07	5.65549e-08	1.15611e-07	2.78511e-07	1.5596e-10	2.04478e-05	2.46874e-08	6.77113e-09	1.06585e-07	5.5906e-08	1.20883e-07	2.76861e-07	1.69341e-10	3.12147e-05	2.46053e-08	1.74837e-08	1.06207e-07	5.66275e-08	1.14229e-07	2.76568e-07	1.48106e-10	2.08342e-05	2.4676e-08	6.86557e-09	1.06762e-07	5.66237e-08	1.20961e-07	2.7611e-07	1.49106e-10	3.07415e-05	2.44179e-08	5.05265e-08	1.06618e-07	5.66323e-08	7.67595e-13	1.49081e-09	1.47996e-10	2.08124e-05	0.000400142	9.0616e-09	1.06751e-07	0.0822393	5.57706e-11	1.51379e-09	2.4199e-06	1.66726e-07	0.000401724	4.40197e-10	0.00173029	0.464759	1.80315e-11	2.19578e-09	2.39811e-06	1.44484e-07	0.000402287	7.59729e-11	0.00181809	0.999966	1.65234e-11	2.22191e-09	2.06055e-07	1.45213e-07	0.000365987	4.84377e-10	0.00179188	1	1.50185e-11	8.61383e-09	4.60863e-07	1.45356e-07	0.000313291	1.82905e-10	0.00130177	1	1.5938e-11	1.31275e-05	4.37572e-06	1.45372e-07	0.096429	2.65436e-10	0.00113162	1	4.88903e-10	5.91491e-08	0.000470096	1.5133e-11	0.00416271	8.33959e-11	0.0387896	1	8.92322e-08	6.35476e-08	6.00979e-05	2.05756e-10	0.00032661	0.000574651	0.000868493	1	1.21579e-06	6.37434e-08	0.00028102	2.04094e-10	0.00029376	0.00598254	0.000307018	1	1.79725e-06	6.37582e-08	0.000951675	3.76016e-08	0.000293493	0.00672477	0.000302302	1	1.79907e-06	6.37582e-08	0.000885471	3.78045e-08	0.000293491	0.00767083	0.000302263	1	1.79919e-06	4.69663e-09	0.000884124	3.78452e-08	1.33105e-05	0.00593946	0.000302263	1	6.33182e-08	4.69661e-09	1.66283e-05	3.78598e-08	1.32078e-05	0.387159	1.37084e-05	1	4.66424e-09	4.69661e-09	1.62312e-05	3.78661e-08	1.32078e-05	0.977943	1.36e-05	1	4.66363e-09	4.69661e-09	1.14139e-05	3.7869e-08	1.32078e-05	1	1.36e-05	1	4.66338e-09	4.69661e-09	1.14058e-05	2.78964e-09	1.32078e-05	1	1.36e-05	1	4.6633e-09	4.69661e-09	1.14058e-05	2.7731e-09	1.32078e-05	1	1.36e-05	1	4.66327e-09	4.69661e-09	1.14058e-05	2.77323e-09	1.32078e-05	1	1.36e-05	1	4.66327e-09	4.69661e-09	1.14058e-05	4.50697e-05	1.32078e-05	1	1.36e-05	1	4.66327e-09	4.69661e-09	1.14058e-05	5.36938e-05	1.32078e-05	1	1.36e-05	1	4.66326e-09	4.69661e-09	1.14058e-05	5.76146e-05	1.32078e-05	1	1.36e-05	1	4.66326e-09	4.69661e-09	1.14058e-05	5.75523e-05	1.32078e-05	1	1.36e-05	1	4.66326e-09	4.69661e-09	1.14058e-05	5.74828e-05	1.32078e-05	1	1.36e-05	1	4.66326e-09	4.69661e-09	1.14058e-05	5.74176e-05	1.32078e-05	1	1.36e-05	1	4.66326e-09	4.69661e-09	1.14058e-05	4.49987e-07	1.32078e-05	1	1.36e-05	1	4.66326e-09	4.69661e-09	1.14058e-05	4.46324e-07	1.32078e-05	1	1.36e-05	1	4.66326e-09	4.69661e-09	1.14058e-05	4.46291e-07	1.32078e-05	1	1.36e-05	1	4.66326e-09	4.69661e-09	1.14058e-05	4.46292e-07	1.32078e-05	1	1.36e-05	1	4.66326e-09	4.69661e-09	1.14058e-05	4.46292e-07	1.32078e-05	1	1.36e-05	1	4.66326e-09	4.69661e-09	1.14058e-05	4.46292e-07	1.32078e-05	1	1.36e-05	1	4.66326e-09	4.69661e-09	1.14058e-05	4.46292e-07	1.32078e-05	1	1.36e-05	1	0	0	0	0	0	0	0	0	4.51282e-05	4.51282e-05	4.51282e-05	4.51282e-05	4.51282e-05	4.51282e-05	4.51282e-05	4.51282e-05	1.89533e-06	1.89533e-06	1.89533e-06	1.89533e-06	1.89533e-06	1.89533e-06	1.89533e-06	1.89533e-06	1.95642e-06	1.95642e-06	1.95642e-06	1.95642e-06	1.95642e-06	1.95642e-06	1.95642e-06	1.95642e-06	1.161e-16	1.161e-16	1.161e-16	1.161e-16	1.161e-16	1.161e-16	1.161e-16	1.161e-16	1.10679e-16	1.10679e-16	1.10679e-16	1.10679e-16	1.10679e-16	1.10679e-16	1.10679e-16	1.10679e-16	1.10664e-16	1.10664e-16	1.10664e-16	1.10664e-16	1.10664e-16	1.10664e-16	1.10664e-16	1.10664e-16	1.10665e-16	1.10665e-16	1.10665e-16	1.10665e-16	1.10665e-16	1.10665e-16	1.10665e-16	1.10665e-16	1.10665e-16	1.10665e-16	1.10665e-16	1.10665e-16	1.10665e-16	1.10665e-16	1.10665e-16	1.10665e-16	1.10665e-16	1.10665e-16	1.10665e-16	1.10665e-16	1.10665e-16	1.10665e-16	1.10665e-16	1.10665e-16	1.08749e-09	1.08749e-09	2.56769e-11	1.88205e-06	7.0117e-11	1.08749e-09	1.08749e-09	2.56769e-11	1.75436e-11	1.24046e-09	1.24177e-10	4.42453e-07	4.19082e-12	2.43828e-10	2.91007e-09	4.93239e-13	1.26255e-11	8.42071e-10	1.24112e-11	1.15467e-06	1.48965e-12	1.80134e-09	2.86021e-10	6.40707e-14	1.17956e-11	7.58282e-10	4.3787e-13	6.23163e-07	1.80703e-12	2.84103e-10	2.25531e-09	6.51969e-14	1.1633e-11	7.38005e-10	1.66851e-14	1.66843e-06	1.61126e-12	2.07162e-10	2.56387e-09	6.46075e-14	1.05638e-11	7.62549e-10	1.8295e-14	7.56601e-07	1.78751e-12	3.51189e-10	2.57333e-09	7.99704e-14	1.11046e-11	7.62693e-10	1.65075e-14	6.01185e-06	1.76678e-12	1.74168e-10	2.52593e-09	6.40951e-14	1.05681e-11	7.62702e-10	1.83747e-14	8.41628e-07	1.75215e-12	3.46706e-10	2.56671e-09	6.53458e-14	1.11028e-11	7.65129e-10	1.88904e-14	5.38241e-06	1.68483e-12	3.40063e-10	2.53312e-09	6.3916e-14	1.05681e-11	1.40983e-07	1.88975e-14	8.35288e-07	4.43729e-07	2.88971e-10	2.56692e-09	1.93214e-07	2.05522e-10	1.42665e-07	4.81472e-09	6.64014e-09	4.39645e-07	3.02186e-12	4.66504e-07	1.97001e-07	2.8786e-09	1.84794e-07	4.77092e-09	3.16446e-09	4.67636e-07	3.99115e-13	4.51529e-07	1.90506e-06	1.53966e-09	1.86308e-07	5.68321e-08	3.21931e-09	6.3031e-07	1.69157e-12	4.18678e-07	2.52243e-07	1.41556e-09	4.75315e-07	3.50331e-07	3.23217e-09	1.57057e-06	8.63948e-14	1.38717e-07	1.86464e-06	1.38933e-09	0.0321966	6.28299e-07	3.23334e-09	0.0581641	6.84159e-14	2.33112e-07	0.085045	3.4481e-09	9.75969e-05	0.0128907	2.47948e-14	0.000842352	1.30915e-15	0.000867833	0.00195001	6.27291e-05	7.62262e-05	0.000609216	7.0835e-13	0.000497566	8.47656e-10	6.59929e-05	0.00107325	0.000654704	7.63686e-05	0.0035938	6.87112e-13	0.000495983	8.52165e-08	6.68826e-05	0.00107325	0.00101886	7.63685e-05	0.00106681	5.54246e-10	0.000495975	7.48821e-08	6.68803e-05	0.00107423	0.00102455	7.63685e-05	0.000979005	5.71739e-10	0.000495975	1.51208e-07	6.68805e-05	0.00107424	0.00102481	5.99086e-07	0.000978417	5.75949e-10	9.32513e-06	2.64258e-07	6.68805e-05	2.53906e-05	7.55704e-05	5.98665e-07	4.44016e-05	5.7753e-10	9.28322e-06	0.0247067	5.2465e-07	2.51457e-05	5.8774e-07	5.98665e-07	4.40139e-05	5.78218e-10	9.28322e-06	0.0012256	5.2428e-07	2.51457e-05	5.871e-07	5.98665e-07	2.29213e-05	5.78528e-10	9.28322e-06	7.07889e-05	5.2428e-07	2.51457e-05	5.87005e-07	5.98665e-07	2.29078e-05	2.03641e-11	9.28322e-06	6.9905e-05	5.2428e-07	2.51457e-05	5.86971e-07	5.98665e-07	2.29078e-05	1.95973e-11	9.28322e-06	6.99044e-05	5.2428e-07	2.51457e-05	5.86959e-07	5.98665e-07	2.29078e-05	1.95989e-11	9.28322e-06	6.99044e-05	5.2428e-07	2.51457e-05	5.86956e-07	5.98665e-07	2.29078e-05	4.98697e-06	9.28322e-06	5.48374e-07	5.2428e-07	2.51457e-05	5.86954e-07	5.98665e-07	2.29078e-05	8.8057e-06	9.28322e-06	5.47977e-07	5.2428e-07	2.51457e-05	5.86954e-07	5.98665e-07	2.29078e-05	1.02898e-05	9.28322e-06	5.47977e-07	5.2428e-07	2.51457e-05	5.86954e-07	5.98665e-07	2.29078e-05	1.01586e-05	9.28322e-06	5.47977e-07	5.2428e-07	2.51457e-05	5.86954e-07	5.98665e-07	2.29078e-05	1.00281e-05	9.28322e-06	5.47977e-07	5.2428e-07	2.51457e-05	5.86954e-07	5.98665e-07	2.29078e-05	9.90647e-06	9.28322e-06	5.47977e-07	5.2428e-07	2.51457e-05	5.86954e-07	5.98665e-07	2.29078e-05	1.94388e-08	9.28322e-06	5.47977e-07	5.2428e-07	2.51457e-05	5.86954e-07	5.98665e-07	2.29078e-05	1.79294e-08	9.28322e-06	5.47977e-07	5.2428e-07	2.51457e-05	5.86954e-07	5.98665e-07	2.29078e-05	1.78979e-08	9.28322e-06	5.47977e-07	5.2428e-07	2.51457e-05	5.86954e-07	5.98665e-07	2.29078e-05	1.78977e-08	9.28322e-06	5.47977e-07	5.2428e-07	2.51457e-05	5.86954e-07	5.98665e-07	2.29078e-05	1.78977e-08	9.28322e-06	5.47977e-07	5.2428e-07	2.51457e-05	5.86954e-07	5.98665e-07	2.29078e-05	1.78977e-08	9.28322e-06	5.47977e-07	5.2428e-07	2.51457e-05	5.86954e-07	5.98665e-07	2.29078e-05	1.78977e-08	9.28322e-06	5.47977e-07	5.2428e-07	2.51457e-05	0	0	0	0	0	0	0	0	4.51282e-05	4.51282e-05	4.51282e-05	4.51282e-05	4.51282e-05	4.51282e-05	4.51282e-05	4.51282e-05	8.24661e-05	8.24661e-05	8.24661e-05	8.24661e-05	8.24661e-05	8.24661e-05	8.24661e-05	8.24661e-05	8.29823e-05	8.29823e-05	8.29823e-05	8.29823e-05	8.29823e-05	8.29823e-05	8.29823e-05	8.29823e-05	9.0298e-13	9.0298e-13	9.0298e-13	9.0298e-13	9.0298e-13	9.0298e-13	9.0298e-13	9.0298e-13	8.96885e-13	8.96885e-13	8.96885e-13	8.96885e-13	8.96885e-13	8.96885e-13	8.96885e-13	8.96885e-13	8.96886e-13	8.96886e-13	8.96886e-13	8.96886e-13	8.96886e-13	8.96886e-13	8.96886e-13	8.96886e-13	8.96874e-13	8.96874e-13	8.96874e-13	8.96874e-13	8.96874e-13	8.96874e-13	8.96874e-13	8.96874e-13	8.96876e-13	8.96876e-13	8.96876e-13	8.96876e-13	8.96876e-13	8.96876e-13	8.96876e-13	8.96876e-13	8.96876e-13	8.96876e-13	8.96876e-13	8.96876e-13	8.96876e-13	8.96876e-13	8.96876e-13	8.96876e-13	2.94357e-08	2.94357e-08	1.01348e-08	8.27595e-05	2.94357e-08	8.27595e-05	8.27595e-05	2.94357e-08	3.09772e-09	1.36275e-07	6.76047e-09	1.99862e-06	1.68002e-08	8.18952e-07	8.21049e-06	3.54751e-07	3.00606e-09	2.31091e-07	4.90713e-09	1.22555e-06	3.33833e-09	0.00168698	0.00957935	1.88705e-06	3.17436e-09	2.6578e-07	2.75172e-09	7.08985e-07	3.94835e-09	1.407e-06	0.0134707	1.86832e-06	3.23172e-09	2.47098e-07	3.36985e-08	1.70125e-06	3.41303e-09	1.78094e-05	0.0154479	1.87971e-06	3.47969e-09	2.64502e-07	2.45327e-08	8.41084e-07	3.74078e-09	6.06444e-07	0.0145238	1.98063e-06	3.48097e-09	2.67371e-07	3.20056e-08	6.80015e-06	3.70473e-09	1.54216e-05	0.0149698	1.89027e-06	3.54335e-09	2.67304e-07	2.10425e-08	9.24105e-07	3.70029e-09	6.35088e-07	0.0147901	1.89752e-06	3.47697e-09	2.68716e-07	2.16499e-08	6.23765e-06	3.54347e-09	0.000866486	0.0148962	1.88986e-06	4.89243e-06	0.00436311	2.18135e-08	9.18771e-07	5.96718e-05	1.61088e-06	0.0148145	0.00260589	4.59997e-07	0.00383559	0.000352789	3.37489e-08	5.85051e-05	4.49284e-05	8.19385e-05	0.00243201	7.58486e-05	0.00317525	0.000347626	1.63558e-08	6.10086e-05	4.45137e-08	0.000121112	0.00372996	3.78727e-05	0.00321243	0.0328882	1.67231e-08	6.91535e-05	5.41913e-05	0.000109602	0.00164406	3.90359e-05	0.00151894	0.0108672	1.67986e-08	8.92695e-05	7.02596e-07	2.02597e-05	0.000402979	3.49269e-05	0.194165	0.00490931	1.68069e-08	0.0793056	2.53872e-06	1.56904e-05	0.0564426	3.58038e-06	1.41104e-06	0.428798	1.74964e-12	3.24872e-05	3.77973e-10	5.71242e-09	0.000208277	0.00204543	0.000291828	1.23572e-08	2.39152e-11	0.000291082	1.93647e-10	7.16953e-08	0.0010288	0.000925731	0.000289034	0.00250222	2.30582e-11	0.000289009	8.20552e-08	7.3582e-08	0.000995121	0.000957159	0.000289108	0.000239714	4.24392e-09	0.000289026	7.05484e-08	7.35987e-08	0.000993887	0.000957694	0.000289108	0.000268321	4.3639e-09	0.000289025	1.28092e-07	7.3599e-08	0.000993921	0.000957847	1.31117e-05	0.000268063	4.39025e-09	1.31079e-05	5.36171e-08	7.3599e-08	1.31474e-05	0.000279391	1.32122e-05	6.24443e-05	4.39989e-09	1.32084e-05	7.63097e-08	5.42153e-09	1.35085e-05	1.29129e-05	1.32122e-05	6.28072e-05	4.40407e-09	1.32083e-05	1.76987e-06	5.42242e-09	1.35084e-05	1.30041e-05	1.32122e-05	4.15255e-05	4.40596e-09	1.32083e-05	6.0317e-08	5.42242e-09	1.35084e-05	1.30022e-05	1.32122e-05	4.1563e-05	3.24619e-10	1.32083e-05	6.0268e-08	5.42242e-09	1.35084e-05	1.30016e-05	1.32122e-05	4.1563e-05	3.14306e-10	1.32083e-05	6.0268e-08	5.42242e-09	1.35084e-05	1.30014e-05	1.32122e-05	4.1563e-05	3.1436e-10	1.32083e-05	6.0268e-08	5.42242e-09	1.35084e-05	1.30013e-05	1.32122e-05	4.1563e-05	5.10925e-06	1.32083e-05	4.43954e-09	5.42242e-09	1.35084e-05	1.30013e-05	1.32122e-05	4.1563e-05	1.07761e-05	1.32083e-05	4.4394e-09	5.42242e-09	1.35084e-05	1.30013e-05	1.32122e-05	4.1563e-05	1.41815e-05	1.32083e-05	4.4394e-09	5.42242e-09	1.35084e-05	1.30013e-05	1.32122e-05	4.1563e-05	1.40585e-05	1.32083e-05	4.4394e-09	5.42242e-09	1.35084e-05	1.30013e-05	1.32122e-05	4.1563e-05	1.39367e-05	1.32083e-05	4.4394e-09	5.42242e-09	1.35084e-05	1.30013e-05	1.32122e-05	4.1563e-05	1.3823e-05	1.32083e-05	4.4394e-09	5.42242e-09	1.35084e-05	1.30013e-05	1.32122e-05	4.1563e-05	1.07687e-07	1.32083e-05	4.4394e-09	5.42242e-09	1.35084e-05	1.30013e-05	1.32122e-05	4.1563e-05	1.02322e-07	1.32083e-05	4.4394e-09	5.42242e-09	1.35084e-05	1.30013e-05	1.32122e-05	4.1563e-05	1.02229e-07	1.32083e-05	4.4394e-09	5.42242e-09	1.35084e-05	1.30013e-05	1.32122e-05	4.1563e-05	1.02229e-07	1.32083e-05	4.4394e-09	5.42242e-09	1.35084e-05	1.30013e-05	1.32122e-05	4.1563e-05	1.02229e-07	1.32083e-05	4.4394e-09	5.42242e-09	1.35084e-05	1.30013e-05	1.32122e-05	4.1563e-05	1.02229e-07	1.32083e-05	4.4394e-09	5.42242e-09	1.35084e-05	1.30013e-05	1.32122e-05	4.1563e-05	1.02229e-07	1.32083e-05	4.4394e-09	5.42242e-09	1.35084e-05	0	0	0	0	0	0	0	0	4.51282e-05	4.51282e-05	4.51282e-05	4.51282e-05	4.51282e-05	4.51282e-05	4.51282e-05	4.51282e-05	0.00260744	0.00260744	0.00260744	0.00260744	0.00260744	0.00260744	0.00260744	0.00260744	0.00218976	0.00218976	0.00218976	0.00218976	0.00218976	0.00218976	0.00218976	0.00218976	3.901e-07	3.901e-07	3.901e-07	3.901e-07	3.901e-07	3.901e-07	3.901e-07	3.901e-07	4.64375e-07	4.64375e-07	4.64375e-07	4.64375e-07	4.64375e-07	4.64375e-07	4.64375e-07	4.64375e-07	4.64436e-07	4.64436e-07	4.64436e-07	4.64436e-07	4.64436e-07	4.64436e-07	4.64436e-07	4.64436e-07	4.64431e-07	4.64431e-07	4.64431e-07	4.64431e-07	4.64431e-07	4.64431e-07	4.64431e-07	4.64431e-07	4.64431e-07	4.64431e-07	4.64431e-07	4.64431e-07	4.64431e-07	4.64431e-07	4.64431e-07	4.64431e-07	4.64431e-07	4.64431e-07	4.64431e-07	4.64431e-07	4.64431e-07	4.64431e-07	4.64431e-07	4.64431e-07	4.31415e-05	4.31415e-05	3.59647e-05	0.00263016	6.22611e-05	0.820269	0.820269	0.000170001	0.123645	0.000259139	3.86579e-06	0.0172388	0.00042661	2.23042e-17	5.24772e-19	0.00256507	0.00041493	0.000719994	2.98333e-05	0.0029128	0.0012685	0.566288	0.874207	0.0141355	0.220767	0.000896228	0.00130875	0.0145061	0.000758545	6.43437e-12	1.46598e-20	0.0076797	3.19621e-06	0.000909208	0.366842	0.00205188	0.000900287	0.973765	0.366835	0.0107905	0.2659	0.000880213	3.36322e-09	0.0115748	0.000769583	3.75906e-21	3.18202e-09	0.00749258	3.42747e-07	0.00088356	0.399958	0.000384064	0.000790922	0.979161	0.371053	0.0109825	0.267012	0.00088426	6.16068e-10	0.0109082	0.000791975	2.86862e-21	2.56275e-09	0.00900639	3.23501e-07	0.000881627	0.374377	0.000457912	0.00083878	0.920128	0.369889	0.0101904	0.988717	0.301119	2.23927e-09	0.0109823	0.0718762	6.6986e-20	2.72195e-09	0.00949696	1.19705e-23	7.33173e-08	0.98309	3.8958e-05	0.00198438	0.056948	3.61346e-05	0.00966315	0.0125763	0.20737	4.36049e-21	0.000190564	0.0648375	0.0965698	3.71998e-05	0.0010764	0.0153218	5.51992e-06	0.999064	0.00018414	0.00209772	0.00081353	4.02878e-05	0.0119162	0.0155417	0.0372516	3.10496e-21	0.000183131	0.0234531	0.899281	0.000131248	0.00106034	0.0152793	0.00224287	0.917243	0.000183037	0.0129143	5.87981e-20	7.89196e-05	0.0205865	0.00167596	0.000100388	2.8719e-21	2.42933e-06	5.60705e-05	4.78126e-05	2.37687e-13	5.94158e-05	0.022169	0.000101425	0.000861197	8.34442e-06	0.000108701	6.02558e-12	2.99637e-11	0.000145915	0.000101226	0.000100992	0.000329343	8.72995e-06	0.000108405	2.62539e-09	2.92904e-11	0.000144195	0.000148296	0.000100982	8.08548e-05	0.000102914	0.000108407	3.15033e-09	2.92918e-11	0.000144096	0.000147441	0.000100982	9.29675e-05	9.82427e-05	0.000108407	1.19632e-09	2.92917e-11	0.000144097	0.000147404	3.64404e-05	9.28693e-05	9.73368e-05	2.52493e-05	6.78136e-10	2.92917e-11	9.29206e-06	0.000103644	3.65625e-05	6.14053e-05	9.69991e-05	2.53585e-05	8.05536e-13	3.97644e-10	9.35712e-06	3.74766e-05	3.65623e-05	6.15218e-05	9.68526e-05	2.53583e-05	3.72869e-10	3.97683e-10	9.35708e-06	3.76269e-05	3.65623e-05	5.37489e-05	9.67868e-05	2.53583e-05	2.83433e-11	3.97683e-10	9.35708e-06	3.76355e-05	3.65623e-05	5.38133e-05	2.82032e-05	2.53583e-05	2.83987e-11	3.97683e-10	9.35708e-06	3.76386e-05	3.65623e-05	5.38131e-05	2.9761e-05	2.53583e-05	2.83987e-11	3.97683e-10	9.35708e-06	3.76397e-05	3.65623e-05	5.38131e-05	2.97538e-05	2.53583e-05	2.83987e-11	3.97683e-10	9.35708e-06	3.76401e-05	3.65623e-05	5.38131e-05	0.00288638	2.53583e-05	3.85521e-10	3.97683e-10	9.35708e-06	3.76402e-05	3.65623e-05	5.38131e-05	0.00103871	2.53583e-05	3.85554e-10	3.97683e-10	9.35708e-06	3.76402e-05	3.65623e-05	5.38131e-05	0.000871283	2.53583e-05	3.85554e-10	3.97683e-10	9.35708e-06	3.76402e-05	3.65623e-05	5.38131e-05	0.000892594	2.53583e-05	3.85554e-10	3.97683e-10	9.35708e-06	3.76402e-05	3.65623e-05	5.38131e-05	0.000905632	2.53583e-05	3.85554e-10	3.97683e-10	9.35708e-06	3.76402e-05	3.65623e-05	5.38131e-05	0.000918441	2.53583e-05	3.85554e-10	3.97683e-10	9.35708e-06	3.76402e-05	3.65623e-05	5.38131e-05	9.42892e-05	2.53583e-05	3.85554e-10	3.97683e-10	9.35708e-06	3.76402e-05	3.65623e-05	5.38131e-05	0.000108333	2.53583e-05	3.85554e-10	3.97683e-10	9.35708e-06	3.76402e-05	3.65623e-05	5.38131e-05	0.000108468	2.53583e-05	3.85554e-10	3.97683e-10	9.35708e-06	3.76402e-05	3.65623e-05	5.38131e-05	0.000108469	2.53583e-05	3.85554e-10	3.97683e-10	9.35708e-06	3.76402e-05	3.65623e-05	5.38131e-05	0.000108469	2.53583e-05	3.85554e-10	3.97683e-10	9.35708e-06	3.76402e-05	3.65623e-05	5.38131e-05	0.000108469	2.53583e-05	3.85554e-10	3.97683e-10	9.35708e-06	3.76402e-05	3.65623e-05	5.38131e-05	0.000108469	2.53583e-05	3.85554e-10	3.97683e-10	9.35708e-06	0	0	0	0	0	0	0	0	4.51282e-05	4.51282e-05	4.51282e-05	4.51282e-05	4.51282e-05	4.51282e-05	4.51282e-05	4.51282e-05	7.99582e-06	7.99582e-06	7.99582e-06	7.99582e-06	7.99582e-06	7.99582e-06	7.99582e-06	7.99582e-06	8.12707e-06	8.12707e-06	8.12707e-06	8.12707e-06	8.12707e-06	8.12707e-06	8.12707e-06	8.12707e-06	6.99436e-07	6.99436e-07	6.99436e-07	6.99436e-07	6.99436e-07	6.99436e-07	6.99436e-07	6.99436e-07	6.8356e-07	6.8356e-07	6.8356e-07	6.8356e-07	6.8356e-07	6.8356e-07	6.8356e-07	6.8356e-07	6.835e-07	6.835e-07	6.835e-07	6.835e-07	6.835e-07	6.835e-07	6.835e-07	6.835e-07	6.83507e-07	6.83507e-07	6.83507e-07	6.83507e-07	6.83507e-07	6.83507e-07	6.83507e-07	6.83507e-07	6.83506e-07	6.83506e-07	6.83506e-07	6.83506e-07	6.83506e-07	6.83506e-07	6.83506e-07	6.83506e-07	6.83506e-07	6.83506e-07	6.83506e-07	6.83506e-07	6.83506e-07	6.83506e-07	6.83506e-07	6.83506e-07	2.38515e-06	2.38515e-06	2.34156e-06	7.97813e-06	2.74692e-06	0.0219407	0.0219407	7.97813e-06	5.0729e-07	7.78793e-06	5.7615e-06	1.94234e-06	4.67981e-07	0.00255073	0.0117295	5.17816e-07	4.4588e-07	8.42665e-06	1.34938e-06	3.57825e-06	2.25172e-07	0.0152416	0.00411736	1.31835e-07	4.42035e-07	8.48793e-06	2.45257e-07	2.30096e-06	2.8414e-07	0.00292454	0.0157468	1.33285e-07	4.42192e-07	8.22298e-06	1.31e-07	4.59925e-06	2.62988e-07	0.00356579	0.0109126	1.32509e-07	4.36326e-07	8.50858e-06	1.47104e-07	2.64728e-06	2.81603e-07	0.00549629	0.0132019	1.50068e-07	4.44692e-07	8.53596e-06	1.35772e-07	1.13488e-05	2.78927e-07	0.00285834	0.0119684	1.3187e-07	4.38871e-07	8.53716e-06	1.48719e-07	2.84964e-06	2.77971e-07	0.00559216	0.0126484	1.33325e-07	4.44505e-07	8.56285e-06	1.51552e-07	1.05501e-05	2.70461e-07	0.0041519	0.0122342	1.31658e-07	2.9873e-06	6.58571e-05	1.52051e-07	2.83413e-06	1.02191e-06	0.00455765	0.0125193	2.6465e-08	4.38224e-06	6.584e-05	5.59889e-07	5.20385e-06	1.01417e-06	0.00831887	2.55777e-05	2.67741e-08	5.86191e-05	6.81231e-05	5.57606e-07	3.11974e-06	1.05651e-06	0.00199383	4.10088e-05	1.01531e-07	3.71861e-05	6.8187e-05	1.45928e-06	3.15954e-06	1.28975e-06	0.00604111	3.93666e-05	3.18384e-08	3.63841e-05	7.68673e-05	3.2049e-06	3.1685e-06	2.26726e-06	0.00067793	2.22619e-05	1.17111e-07	3.48949e-05	0.000134919	2.2551e-06	3.16935e-06	2.56464e-05	0.000685983	3.11646e-05	5.56238e-06	1.53316e-05	5.26909e-05	5.5953e-05	9.27692e-07	5.78596e-05	9.20909e-08	1.48819e-12	2.63779e-05	2.45368e-05	5.31998e-05	7.01033e-05	1.32453e-06	5.7879e-05	4.84895e-10	3.35883e-11	2.91173e-05	4.72816e-05	5.32114e-05	7.93039e-05	1.2958e-06	5.7879e-05	3.73631e-09	3.39091e-11	2.92775e-05	5.5773e-05	5.32077e-05	4.90767e-05	2.61851e-06	5.7879e-05	3.41832e-09	3.39081e-11	2.92974e-05	5.58257e-05	5.32077e-05	4.8745e-05	2.67401e-06	5.7879e-05	5.59705e-09	3.39081e-11	2.92974e-05	5.58329e-05	4.4084e-05	4.8747e-05	2.68711e-06	3.82678e-05	8.5308e-09	3.39081e-11	1.31025e-05	5.2565e-05	4.40999e-05	4.54345e-05	2.692e-06	3.82973e-05	2.12402e-12	4.32276e-09	1.3111e-05	4.3562e-05	4.40998e-05	4.54397e-05	2.69412e-06	3.82972e-05	1.21354e-10	4.32249e-09	1.3111e-05	4.35664e-05	4.40998e-05	4.43352e-05	2.69508e-06	3.82972e-05	3.48151e-11	4.32249e-09	1.3111e-05	4.35619e-05	4.40998e-05	4.43349e-05	1.89548e-06	3.82972e-05	3.47763e-11	4.32249e-09	1.3111e-05	4.35602e-05	4.40998e-05	4.43349e-05	1.8475e-06	3.82972e-05	3.47763e-11	4.32249e-09	1.3111e-05	4.35597e-05	4.40998e-05	4.43349e-05	1.84763e-06	3.82972e-05	3.47763e-11	4.32249e-09	1.3111e-05	4.35595e-05	4.40998e-05	4.43349e-05	6.81319e-06	3.82972e-05	4.43345e-09	4.32249e-09	1.3111e-05	4.35594e-05	4.40998e-05	4.43349e-05	1.0301e-05	3.82972e-05	4.43323e-09	4.32249e-09	1.3111e-05	4.35594e-05	4.40998e-05	4.43349e-05	1.16188e-05	3.82972e-05	4.43323e-09	4.32249e-09	1.3111e-05	4.35594e-05	4.40998e-05	4.43349e-05	1.15225e-05	3.82972e-05	4.43323e-09	4.32249e-09	1.3111e-05	4.35594e-05	4.40998e-05	4.43349e-05	1.1427e-05	3.82972e-05	4.43323e-09	4.32249e-09	1.3111e-05	4.35594e-05	4.40998e-05	4.43349e-05	1.13376e-05	3.82972e-05	4.43323e-09	4.32249e-09	1.3111e-05	4.35594e-05	4.40998e-05	4.43349e-05	5.86532e-06	3.82972e-05	4.43323e-09	4.32249e-09	1.3111e-05	4.35594e-05	4.40998e-05	4.43349e-05	5.57123e-06	3.82972e-05	4.43323e-09	4.32249e-09	1.3111e-05	4.35594e-05	4.40998e-05	4.43349e-05	5.56519e-06	3.82972e-05	4.43323e-09	4.32249e-09	1.3111e-05	4.35594e-05	4.40998e-05	4.43349e-05	5.56515e-06	3.82972e-05	4.43323e-09	4.32249e-09	1.3111e-05	4.35594e-05	4.40998e-05	4.43349e-05	5.56515e-06	3.82972e-05	4.43323e-09	4.32249e-09	1.3111e-05	4.35594e-05	4.40998e-05	4.43349e-05	5.56515e-06	3.82972e-05	4.43323e-09	4.32249e-09	1.3111e-05	4.35594e-05	4.40998e-05	4.43349e-05	5.56515e-06	3.82972e-05	4.43323e-09	4.32249e-09	1.3111e-05	0	0	0	0	0	0	0	0	4.51282e-05	4.51282e-05	4.51282e-05	4.51282e-05	4.51282e-05	4.51282e-05	4.51282e-05	4.51282e-05	0.000186149	0.000186149	0.000186149	0.000186149	0.000186149	0.000186149	0.000186149	0.000186149	0.000187313	0.000187313	0.000187313	0.000187313	0.000187313	0.000187313	0.000187313	0.000187313	0.000123058	0.000123058	0.000123058	0.000123058	0.000123058	0.000123058	0.000123058	0.000123058	0.000123388	0.000123388	0.000123388	0.000123388	0.000123388	0.000123388	0.000123388	0.000123388	0.000123408	0.000123408	0.000123408	0.000123408	0.000123408	0.000123408	0.000123408	0.000123408	0.000123406	0.000123406	0.000123406	0.000123406	0.000123406	0.000123406	0.000123406	0.000123406	0.000123406	0.000123406	0.000123406	0.000123406	0.000123406	0.000123406	0.000123406	0.000123406	0.000123406	0.000123406	0.000123406	0.000123406	0.000123406	0.000123406	0.000123406	0.000123406	0.000152321	0.000152321	0.000152154	0.000187538	0.000156344	0.0113353	0.0113353	0.000270634	2.1809e-05	1.7886e-07	5.70479e-05	0.0211859	0.00194976	0.500762	0.0780883	0.0361813	1.89318e-05	3.69147e-08	0.00048859	0.0170741	0.00984867	1	0.807602	0.560128	1.64457e-05	2.6191e-08	0.00105336	0.038538	0.00515852	1	1	1	1.57699e-05	2.95176e-08	4.33754e-06	0.0185402	0.00512692	1	1	1	1.30038e-05	2.62303e-08	2.75815e-06	0.029824	0.00451016	1	1	1	1.33302e-05	2.57202e-08	3.28773e-06	0.00199589	0.00453548	1	1	1	1.25563e-05	2.57025e-08	2.64168e-06	0.0148781	0.00452085	1	1	1	1.33586e-05	2.54606e-08	2.54289e-06	0.00137966	0.00478998	1	1	1	1.80655e-05	3.67551e-08	2.49471e-06	0.0147559	0.00572431	1	1	1	0.00805547	3.75611e-08	3.15733e-06	0.00122335	0.00603691	1	1	1	2.05407e-06	6.37123e-08	3.15625e-06	0.00222072	0.00566665	1	1	1	4.3554e-06	6.48019e-08	3.76862e-06	0.00222951	0.00395123	1	1	1	3.94229e-06	4.48515e-07	5.85566e-06	0.00221629	0.00169434	1	1	1	4.84486e-06	9.53029e-06	0.000250729	0.00221388	0.000217952	1	1	1	3.38805e-06	4.1283e-05	5.57616e-07	0.0017963	4.74164e-05	1	1	1	2.72826e-06	4.58069e-05	1.39498e-05	0.00186415	4.71653e-05	1	1	1	3.79621e-05	4.60166e-05	4.72146e-05	0.00196344	4.71647e-05	1	1	1	4.73218e-05	4.60349e-05	4.21444e-05	0.00222617	4.71647e-05	1	1	1	4.72589e-05	4.6035e-05	3.70184e-05	0.00215538	4.71647e-05	1	1	1	4.72479e-05	4.51274e-05	3.70282e-05	0.00213063	4.39599e-05	1	1	1	4.69521e-05	4.5126e-05	3.67649e-05	0.0021217	4.39551e-05	1	1	1	4.60169e-05	4.5126e-05	3.67547e-05	0.00211797	4.39551e-05	1	1	1	4.60358e-05	4.5126e-05	3.66611e-05	0.00211631	4.39551e-05	1	1	1	4.60443e-05	4.5126e-05	3.66312e-05	0.00199186	4.39551e-05	1	1	1	4.60474e-05	4.5126e-05	3.66311e-05	0.00208254	4.39551e-05	1	1	1	4.60484e-05	4.5126e-05	3.66311e-05	0.00208848	4.39551e-05	1	1	1	4.60487e-05	4.5126e-05	3.66311e-05	0.00260965	4.39551e-05	1	1	1	4.60489e-05	4.5126e-05	3.66311e-05	0.00101609	4.39551e-05	1	1	1	4.60489e-05	4.5126e-05	3.66311e-05	0.000701726	4.39551e-05	1	1	1	4.60489e-05	4.5126e-05	3.66311e-05	0.000704157	4.39551e-05	1	1	1	4.60489e-05	4.5126e-05	3.66311e-05	0.000714248	4.39551e-05	1	1	1	4.60489e-05	4.5126e-05	3.66311e-05	0.000724077	4.39551e-05	1	1	1	4.60489e-05	4.5126e-05	3.66311e-05	0.000655192	4.39551e-05	1	1	1	4.60489e-05	4.5126e-05	3.66311e-05	0.000712258	4.39551e-05	1	1	1	4.60489e-05	4.5126e-05	3.66311e-05	0.000714815	4.39551e-05	1	1	1	4.60489e-05	4.5126e-05	3.66311e-05	0.000714881	4.39551e-05	1	1	1	4.60489e-05	4.5126e-05	3.66311e-05	0.000714883	4.39551e-05	1	1	1	4.60489e-05	4.5126e-05	3.66311e-05	0.000714883	4.39551e-05	1	1	1	4.60489e-05	4.5126e-05	3.66311e-05	0.000714883	4.39551e-05	1	1	1	0	0	0	0	0	0	0	0	4.51282e-05	4.51282e-05	4.51282e-05	4.51282e-05	4.51282e-05	4.51282e-05	4.51282e-05	4.51282e-05	8.42118e-06	8.42118e-06	8.42118e-06	8.42118e-06	8.42118e-06	8.42118e-06	8.42118e-06	8.42118e-06	8.52582e-06	8.52582e-06	8.52582e-06	8.52582e-06	8.52582e-06	8.52582e-06	8.52582e-06	8.52582e-06	8.22149e-06	8.22149e-06	8.22149e-06	8.22149e-06	8.22149e-06	8.22149e-06	8.22149e-06	8.22149e-06	8.08545e-06	8.08545e-06	8.08545e-06	8.08545e-06	8.08545e-06	8.08545e-06	8.08545e-06	8.08545e-06	8.0855e-06	8.0855e-06	8.0855e-06	8.0855e-06	8.0855e-06	8.0855e-06	8.0855e-06	8.0855e-06	8.08537e-06	8.08537e-06	8.08537e-06	8.08537e-06	8.08537e-06	8.08537e-06	8.08537e-06	8.08537e-06	8.08537e-06	8.08537e-06	8.08537e-06	8.08537e-06	8.08537e-06	8.08537e-06	8.08537e-06	8.08537e-06	8.08537e-06	8.08537e-06	8.08537e-06	8.08537e-06	8.08537e-06	8.08537e-06	8.08537e-06	8.08537e-06	8.2587e-06	8.2587e-06	8.25839e-06	8.43501e-06	8.28084e-06	2.82141e-05	2.82141e-05	9.71438e-06	7.08327e-10	6.79121e-07	4.26186e-05	1.81656e-07	0.000182676	1.28281e-07	7.68965e-06	0.000438966	4.16089e-10	2.62546e-07	0.000117315	2.07163e-07	0.000100627	6.20891e-05	0.000295436	0.000923174	3.75488e-10	2.18295e-07	0.000131512	7.45512e-08	0.00035871	2.73288e-07	0.000245723	0.000926194	3.67733e-10	2.09256e-07	2.07634e-06	3.33001e-07	0.000318839	7.11888e-07	0.000314698	0.000928778	3.18048e-10	2.19143e-07	1.87238e-06	1.02678e-07	0.000374086	2.17964e-07	0.000315019	0.000869142	3.43027e-10	2.19869e-07	1.94024e-06	2.8391e-06	0.000361041	5.5904e-07	0.00031489	0.000929159	3.18329e-10	2.19261e-07	1.74915e-06	1.19801e-07	0.000370333	2.2013e-07	0.000315395	0.000925646	3.42938e-10	2.19891e-07	1.82566e-06	2.54008e-06	0.000345318	7.9134e-06	0.000315726	0.000930652	3.31018e-10	2.27503e-07	1.82206e-06	1.18307e-07	0.000375989	2.9397e-07	0.000315367	0.000797593	2.88547e-08	2.3093e-07	1.87141e-06	2.49978e-06	0.000360435	0.00017981	0.000216869	0.000790645	1.65601e-06	3.40604e-07	1.83124e-06	8.54217e-07	0.000374201	7.23498e-07	0.000218828	0.000389691	6.37418e-07	3.44802e-07	1.91351e-06	8.86357e-07	0.000315105	0.000108202	0.000220083	0.00072707	5.6143e-07	1.41226e-06	3.29152e-06	8.92778e-07	0.00021094	5.98596e-07	0.000236288	0.000390689	5.45115e-07	1.27536e-05	4.30647e-05	8.93514e-07	7.48551e-05	8.97427e-07	0.000215184	0.000120247	5.47544e-07	4.17683e-05	1.32621e-06	8.74879e-07	4.53276e-05	4.5319e-07	4.06765e-06	3.82204e-05	6.52228e-07	4.50435e-05	1.80983e-05	8.90407e-07	4.53403e-05	4.83589e-05	4.83625e-06	3.61876e-05	2.25486e-05	4.51896e-05	4.38579e-05	8.39024e-07	4.53401e-05	2.05181e-05	4.81449e-06	3.60893e-05	4.37152e-05	4.51983e-05	4.2633e-05	8.47633e-07	4.53401e-05	1.6739e-05	4.81443e-06	3.60748e-05	4.38769e-05	4.51983e-05	3.87894e-05	8.81724e-07	4.53401e-05	4.72133e-05	4.81443e-06	3.60748e-05	4.38905e-05	4.51435e-05	3.87993e-05	8.88793e-07	4.50193e-05	5.29949e-05	4.81443e-06	3.84853e-05	4.38814e-05	4.51434e-05	3.8782e-05	8.91341e-07	4.5019e-05	3.76225e-06	1.33423e-05	3.84866e-05	4.38396e-05	4.51434e-05	3.87745e-05	8.92441e-07	4.5019e-05	4.78404e-06	1.33442e-05	3.84866e-05	4.3813e-05	4.51434e-05	3.87689e-05	8.92937e-07	4.5019e-05	4.45459e-06	1.33442e-05	3.84866e-05	4.38022e-05	4.51434e-05	3.87459e-05	8.87674e-07	4.5019e-05	4.45485e-06	1.33442e-05	3.84866e-05	4.37982e-05	4.51434e-05	3.87459e-05	8.49672e-07	4.5019e-05	4.45484e-06	1.33442e-05	3.84866e-05	4.37969e-05	4.51434e-05	3.87459e-05	8.49949e-07	4.5019e-05	4.45484e-06	1.33442e-05	3.84866e-05	4.37965e-05	4.51434e-05	3.87459e-05	8.6949e-07	4.5019e-05	1.23458e-05	1.33442e-05	3.84866e-05	4.37963e-05	4.51434e-05	3.87459e-05	2.93891e-06	4.5019e-05	1.23475e-05	1.33442e-05	3.84866e-05	4.37963e-05	4.51434e-05	3.87459e-05	4.69775e-06	4.5019e-05	1.23475e-05	1.33442e-05	3.84866e-05	4.37963e-05	4.51434e-05	3.87459e-05	4.65524e-06	4.5019e-05	1.23475e-05	1.33442e-05	3.84866e-05	4.37963e-05	4.51434e-05	3.87459e-05	4.6124e-06	4.5019e-05	1.23475e-05	1.33442e-05	3.84866e-05	4.37963e-05	4.51434e-05	3.87459e-05	4.57262e-06	4.5019e-05	1.23475e-05	1.33442e-05	3.84866e-05	4.37963e-05	4.51434e-05	3.87459e-05	4.48837e-06	4.5019e-05	1.23475e-05	1.33442e-05	3.84866e-05	4.37963e-05	4.51434e-05	3.87459e-05	4.26283e-06	4.5019e-05	1.23475e-05	1.33442e-05	3.84866e-05	4.37963e-05	4.51434e-05	3.87459e-05	4.26008e-06	4.5019e-05	1.23475e-05	1.33442e-05	3.84866e-05	4.37963e-05	4.51434e-05	3.87459e-05	4.26011e-06	4.5019e-05	1.23475e-05	1.33442e-05	3.84866e-05	4.37963e-05	4.51434e-05	3.87459e-05	4.26011e-06	4.5019e-05	1.23475e-05	1.33442e-05	3.84866e-05	4.37963e-05	4.51434e-05	3.87459e-05	4.26011e-06	4.5019e-05	1.23475e-05	1.33442e-05	3.84866e-05	4.37963e-05	4.51434e-05	3.87459e-05	4.26011e-06	4.5019e-05	1.23475e-05	1.33442e-05	3.84866e-05	0	0	0	0	0	0	0	0	4.51282e-05	4.51282e-05	4.51282e-05	4.51282e-05	4.51282e-05	4.51282e-05	4.51282e-05	4.51282e-05	0.000131011	0.000131011	0.000131011	0.000131011	0.000131011	0.000131011	0.000131011	0.000131011	0.000129778	0.000129778	0.000129778	0.000129778	0.000129778	0.000129778	0.000129778	0.000129778	0.000122147	0.000122147	0.000122147	0.000122147	0.000122147	0.000122147	0.000122147	0.000122147	0.000123616	0.000123616	0.000123616	0.000123616	0.000123616	0.000123616	0.000123616	0.000123616	0.000123613	0.000123613	0.000123613	0.000123613	0.000123613	0.000123613	0.000123613	0.000123613	0.000123616	0.000123616	0.000123616	0.000123616	0.000123616	0.000123616	0.000123616	0.000123616	0.000123616	0.000123616	0.000123616	0.000123616	0.000123616	0.000123616	0.000123616	0.000123616	0.000123616	0.000123616	0.000123616	0.000123616	0.000123616	0.000123616	0.000123616	0.000123616	0.000226005	0.000616922	0.000226005	0.000128294	0.000128294	0.000127043	0.000127047	0.000127043	0.88524	0.0121948	5.67707e-05	0.0119417	2.30871e-06	0.0809097	0.000982907	3.34938e-07	1	0.0380101	1.11063e-05	0.0174539	4.87611e-06	7.2316e-05	1.82134e-06	5.72604e-08	1	0.0646889	5.89343e-06	0.0540236	1.25757e-06	0.0298925	2.85761e-06	5.79442e-08	1	0.0970536	0.000293312	0.0194746	1.44512e-06	0.00802343	2.11695e-06	5.75508e-08	1	0.140719	0.000373846	0.0402072	1.21566e-06	0.0556628	2.1234e-06	6.42653e-08	1	0.235981	0.00032693	0.00155154	1.26382e-06	0.0149794	2.11445e-06	5.72797e-08	1	0.555473	0.000420411	0.0266234	1.2271e-06	0.0597739	2.11638e-06	5.77791e-08	1	0.992582	0.000401763	0.00142692	1.32554e-06	0.000378806	2.1072e-06	5.72035e-08	1	0.99998	0.000402457	0.0269169	1.25318e-06	0.0271058	2.11687e-06	6.04602e-08	0.999997	0.999982	0.000405751	0.00145626	1.31577e-06	7.3898e-06	2.21689e-06	6.11425e-08	0.999706	0.999973	0.000415569	0.00319219	1.26992e-06	0.00702109	2.18296e-06	2.05086e-07	0.999896	0.999973	0.000277555	0.00314223	1.6186e-06	7.80571e-06	2.18624e-06	7.78237e-08	0.999909	0.999891	0.000211748	0.00311517	2.97695e-06	0.00280689	2.4207e-06	3.71807e-07	0.999912	0.987149	1.37287e-05	0.00311108	1.56569e-05	0.00126668	3.26553e-06	7.03159e-06	0.999892	0.836106	0.000989747	0.00308026	4.52318e-05	0.000687791	4.10967e-05	4.05437e-05	0.999661	0.341807	9.54116e-05	0.0030214	4.5242e-05	2.61961e-06	4.17425e-05	4.43112e-05	0.987886	0.000372867	1.51431e-05	0.0032236	4.52422e-05	7.57097e-06	4.18432e-05	4.46585e-05	0.972015	2.51791e-06	1.86135e-05	0.00331482	4.52422e-05	9.4893e-06	4.1841e-05	4.47142e-05	0.964832	2.50429e-06	2.04286e-05	0.00318316	4.52422e-05	3.17442e-06	4.1841e-05	4.47142e-05	0.961072	9.29118e-06	2.04227e-05	0.00315073	4.47319e-05	4.07561e-06	4.1841e-05	4.46589e-05	0.954328	9.2921e-06	1.82669e-05	0.00313993	4.47316e-05	4.4895e-05	4.17754e-05	4.46597e-05	0.968293	9.2921e-06	1.82699e-05	0.00313542	4.47316e-05	4.76354e-05	4.17726e-05	4.46597e-05	0.974019	9.2921e-06	2.94792e-05	0.00313342	4.47316e-05	4.82564e-05	4.17726e-05	4.46597e-05	0.976064	9.2921e-06	2.95013e-05	0.00309729	4.47316e-05	4.82422e-05	4.17726e-05	4.46597e-05	0.976756	9.2921e-06	2.95013e-05	0.0032409	4.47316e-05	4.82422e-05	4.17726e-05	4.46597e-05	0.976985	9.2921e-06	2.95013e-05	0.00324648	4.47316e-05	4.82422e-05	4.17726e-05	4.46597e-05	0.977061	9.2921e-06	2.95013e-05	0.00329291	4.47316e-05	4.82153e-05	4.17726e-05	4.46597e-05	0.977086	9.2921e-06	2.95013e-05	0.00084531	4.47316e-05	4.82143e-05	4.17726e-05	4.46597e-05	0.977094	9.2921e-06	2.95013e-05	0.000476773	4.47316e-05	4.82143e-05	4.17726e-05	4.46597e-05	0.977096	9.2921e-06	2.95013e-05	0.000478437	4.47316e-05	4.82143e-05	4.17726e-05	4.46597e-05	0.977097	9.2921e-06	2.95013e-05	0.000482782	4.47316e-05	4.82143e-05	4.17726e-05	4.46597e-05	0.977098	9.2921e-06	2.95013e-05	0.0004869	4.47316e-05	4.82143e-05	4.17726e-05	4.46597e-05	0.977098	9.2921e-06	2.95013e-05	0.000486906	4.47316e-05	4.82143e-05	4.17726e-05	4.46597e-05	0.977098	9.2921e-06	2.95013e-05	0.000511311	4.47316e-05	4.82143e-05	4.17726e-05	4.46597e-05	0.977097	9.2921e-06	2.95013e-05	0.000511746	4.47316e-05	4.82143e-05	4.17726e-05	4.46597e-05	0.977098	9.2921e-06	2.95013e-05	0.000511744	4.47316e-05	4.82143e-05	4.17726e-05	4.46597e-05	0.977098	9.2921e-06	2.95013e-05	0.000511744	4.47316e-05	4.82143e-05	4.17726e-05	4.46597e-05	0.977098	9.2921e-06	2.95013e-05	0.000511744	4.47316e-05	4.82143e-05	4.17726e-05	4.46597e-05	0.977097	9.2921e-06	2.95013e-05	0.000511744	4.47316e-05	4.82143e-05	4.17726e-05	4.46597e-05	0	0	0	0	0	0	0	0	4.51282e-05	4.51282e-05	4.51282e-05	4.51282e-05	4.51282e-05	4.51282e-05	4.51282e-05	4.51282e-05	7.15527e-05	7.15527e-05	7.15527e-05	7.15527e-05	7.15527e-05	7.15527e-05	7.15527e-05	7.15527e-05	7.21467e-05	7.21467e-05	7.21467e-05	7.21467e-05	7.21467e-05	7.21467e-05	7.21467e-05	7.21467e-05	4.22393e-05	4.22393e-05	4.22393e-05	4.22393e-05	4.22393e-05	4.22393e-05	4.22393e-05	4.22393e-05	4.18703e-05	4.18703e-05	4.18703e-05	4.18703e-05	4.18703e-05	4.18703e-05	4.18703e-05	4.18703e-05	4.18718e-05	4.18718e-05	4.18718e-05	4.18718e-05	4.18718e-05	4.18718e-05	4.18718e-05	4.18718e-05	4.1871e-05	4.1871e-05	4.1871e-05	4.1871e-05	4.1871e-05	4.1871e-05	4.1871e-05	4.1871e-05	4.1871e-05	4.1871e-05	4.1871e-05	4.1871e-05	4.1871e-05	4.1871e-05	4.1871e-05	4.1871e-05	4.1871e-05	4.1871e-05	4.1871e-05	4.1871e-05	4.1871e-05	4.1871e-05	4.1871e-05	4.1871e-05	0.000418722	0.0139782	0.000418722	6.04574e-05	6.04574e-05	5.48622e-05	5.49196e-05	5.48622e-05	6.30691e-06	0.00670073	0.000349809	4.12205e-06	0.000148248	1.14708e-06	9.56158e-06	0.00283107	5.32137e-06	0.00550501	0.000580846	2.33043e-06	5.37437e-05	0.00122239	0.00754803	0.0209958	5.26673e-06	0.00542109	0.000490809	1.51448e-06	6.69722e-05	2.74691e-06	0.0104382	0.0238037	5.26831e-06	0.00520967	0.000429251	2.97543e-06	6.03356e-05	2.66477e-05	0.0130794	0.024492	5.18652e-06	0.00539465	0.00029976	1.72907e-06	6.51833e-05	1.19533e-06	0.0132513	0.0243589	5.30072e-06	0.00542834	0.000385436	8.99363e-06	6.45453e-05	2.39184e-05	0.013333	0.0247423	5.22093e-06	0.00542448	0.000259796	1.85875e-06	6.48251e-05	1.24786e-06	0.0133441	0.0247896	5.2982e-06	0.00543833	0.000265536	8.46608e-06	6.25434e-05	0.000822634	0.0133879	0.0248333	7.67051e-07	0.000396867	0.00026587	1.85041e-06	7.26843e-05	3.02549e-06	0.0133452	0.040175	1.20363e-06	0.000382092	0.000300007	9.53341e-06	7.13366e-05	0.00555779	0.0215545	0.0448951	2.29911e-05	0.000397498	0.000297495	5.45275e-06	7.30206e-05	1.47952e-05	0.0228366	0.0373534	1.37229e-05	0.00039802	3.91218e-05	5.55588e-06	7.11357e-05	0.00703006	0.021624	0.0308011	1.33683e-05	0.000458231	3.89232e-05	5.57637e-06	6.50558e-05	0.000214293	0.00672993	0.00517778	1.2749e-05	2.01764e-07	5.26523e-05	5.57872e-06	6.41338e-05	0.000662337	0.00425358	8.28281e-05	1.67398e-05	3.25472e-09	1.37923e-05	5.05969e-06	4.57845e-05	0.000876607	7.42438e-05	4.81068e-05	1.00972e-06	3.27923e-09	1.60287e-05	4.79084e-06	4.57767e-05	0.0172582	5.2227e-05	4.76876e-05	2.15043e-06	3.28057e-09	9.49806e-07	4.64799e-06	4.57768e-05	0.0120786	5.31973e-05	4.71608e-05	2.60129e-06	3.28144e-09	2.62662e-06	5.80385e-06	4.57768e-05	0.010309	5.32075e-05	4.70623e-05	2.60509e-06	3.28144e-09	2.6019e-06	5.92617e-06	4.57768e-05	0.0159385	5.32076e-05	4.70622e-05	2.60548e-06	1.74615e-07	2.60198e-06	5.95174e-06	4.09437e-05	0.00717041	5.32076e-05	4.61032e-05	1.35694e-06	1.74615e-07	1.35501e-06	5.96097e-06	4.09423e-05	7.03387e-05	5.18576e-05	4.61011e-05	5.82711e-06	1.74615e-07	1.35497e-06	5.96496e-06	4.09423e-05	4.54939e-05	5.18647e-05	4.61011e-05	5.82561e-06	1.74615e-07	5.81794e-06	5.96675e-06	4.09423e-05	4.3987e-05	5.18647e-05	4.61011e-05	5.82491e-06	1.74615e-07	5.8178e-06	5.3375e-06	4.09423e-05	4.39735e-05	5.18647e-05	4.61011e-05	5.82466e-06	1.74615e-07	5.8178e-06	5.21394e-06	4.09423e-05	4.39735e-05	5.18647e-05	4.61011e-05	5.82457e-06	1.74615e-07	5.8178e-06	5.21477e-06	4.09423e-05	4.39735e-05	5.18647e-05	4.61011e-05	5.82454e-06	1.74615e-07	5.8178e-06	6.003e-06	4.09423e-05	4.35688e-05	5.18647e-05	4.61011e-05	5.82453e-06	1.74615e-07	5.8178e-06	1.13024e-05	4.09423e-05	4.35684e-05	5.18647e-05	4.61011e-05	5.82453e-06	1.74615e-07	5.8178e-06	1.4471e-05	4.09423e-05	4.35684e-05	5.18647e-05	4.61011e-05	5.82452e-06	1.74615e-07	5.8178e-06	1.43938e-05	4.09423e-05	4.35684e-05	5.18647e-05	4.61011e-05	5.82452e-06	1.74615e-07	5.8178e-06	1.43156e-05	4.09423e-05	4.35684e-05	5.18647e-05	4.61011e-05	5.82452e-06	1.74615e-07	5.8178e-06	1.42426e-05	4.09423e-05	4.35684e-05	5.18647e-05	4.61011e-05	5.82452e-06	1.74615e-07	5.8178e-06	1.32181e-05	4.09423e-05	4.35684e-05	5.18647e-05	4.61011e-05	5.82452e-06	1.74615e-07	5.8178e-06	1.28156e-05	4.09423e-05	4.35684e-05	5.18647e-05	4.61011e-05	5.82452e-06	1.74615e-07	5.8178e-06	1.28099e-05	4.09423e-05	4.35684e-05	5.18647e-05	4.61011e-05	5.82452e-06	1.74615e-07	5.8178e-06	1.28099e-05	4.09423e-05	4.35684e-05	5.18647e-05	4.61011e-05	5.82452e-06	1.74615e-07	5.8178e-06	1.28099e-05	4.09423e-05	4.35684e-05	5.18647e-05	4.61011e-05	5.82452e-06	1.74615e-07	5.8178e-06	1.28099e-05	4.09423e-05	4.35684e-05	5.18647e-05	4.61011e-05	5.82452e-06	1.74615e-07	5.8178e-06	1.28099e-05	4.09423e-05	4.35684e-05	5.18647e-05	4.61011e-05	0	0	0	0	0	0	0	0	4.51282e-05	4.51282e-05	4.51282e-05	4.51282e-05	4.51282e-05	4.51282e-05	4.51282e-05	4.51282e-05	4.2557e-05	4.2557e-05	4.2557e-05	4.2557e-05	4.2557e-05	4.2557e-05	4.2557e-05	4.2557e-05	4.32383e-05	4.32383e-05	4.32383e-05	4.32383e-05	4.32383e-05	4.32383e-05	4.32383e-05	4.32383e-05	1.84217e-06	1.84217e-06	1.84217e-06	1.84217e-06	1.84217e-06	1.84217e-06	1.84217e-06	1.84217e-06	1.81505e-06	1.81505e-06	1.81505e-06	1.81505e-06	1.81505e-06	1.81505e-06	1.81505e-06	1.81505e-06	1.81518e-06	1.81518e-06	1.81518e-06	1.81518e-06	1.81518e-06	1.81518e-06	1.81518e-06	1.81518e-06	1.81514e-06	1.81514e-06	1.81514e-06	1.81514e-06	1.81514e-06	1.81514e-06	1.81514e-06	1.81514e-06	1.81514e-06	1.81514e-06	1.81514e-06	1.81514e-06	1.81514e-06	1.81514e-06	1.81514e-06	1.81514e-06	1.81514e-06	1.81514e-06	1.81514e-06	1.81514e-06	1.81514e-06	1.81514e-06	1.81514e-06	1.81514e-06	0.000664091	0.534898	0.000664091	1.56901e-05	1.56901e-05	8.90585e-06	9.06312e-06	8.90585e-06	3.77253e-07	1.13551e-15	0.000771741	2.93576e-06	0.000132062	3.18997e-07	3.29526e-06	0.00226253	2.65531e-07	0.00772273	0.00244808	1.56734e-06	7.54459e-05	0.000448259	0.00268959	0.0213544	2.39852e-07	0.00406111	0.00159169	1.09082e-06	9.43343e-05	1.22674e-06	0.00311383	0.00716251	2.34209e-07	0.00499079	3.40304e-05	1.91156e-06	8.70771e-05	1.27874e-05	0.0036741	0.0161262	2.03123e-07	0.00474682	2.34002e-05	1.21528e-06	9.39423e-05	5.39581e-07	0.00353314	0.00926363	2.14892e-07	0.00480067	3.05266e-05	4.97737e-06	9.29648e-05	1.17193e-05	0.00356878	0.0144169	2.01572e-07	0.00477723	2.01345e-05	1.29045e-06	9.37107e-05	5.64231e-07	0.00357372	0.0107397	2.14963e-07	0.00478265	2.05613e-05	4.7504e-06	9.07005e-05	0.000371036	0.00358162	0.0132748	8.37949e-10	1.68702e-06	2.04211e-05	1.28577e-06	0.000188421	1.35947e-06	0.00356988	0.152971	6.98849e-08	2.25184e-06	4.15508e-05	9.59147e-06	0.000183591	0.00356629	0.0471695	6.06767e-05	1.38108e-07	3.30641e-06	4.08937e-05	5.9927e-06	0.000185645	9.43186e-06	0.0040838	0.169634	9.30119e-08	3.34672e-06	8.55574e-08	6.09691e-06	0.000158605	0.00482363	0.0438171	1.56187e-05	8.34706e-08	1.354e-05	1.56471e-07	6.11676e-06	0.000112333	0.000149958	0.00180339	0.0312516	8.59298e-08	4.70069e-10	1.9039e-06	6.11909e-06	0.000170499	0.000655463	0.0128757	9.17127e-05	1.67226e-06	6.34548e-13	1.05094e-07	3.43943e-06	4.81712e-05	0.000796873	0.000122279	5.85363e-05	1.81496e-08	6.83533e-13	1.05805e-06	2.43173e-06	4.85536e-05	0.0403675	6.27608e-05	5.64236e-05	3.59417e-07	6.85753e-13	2.61304e-08	2.36683e-06	4.85524e-05	0.00350137	6.40776e-05	5.5742e-05	5.8856e-07	6.86037e-13	5.65368e-07	8.71903e-06	4.85524e-05	0.0254141	6.40831e-05	5.56215e-05	5.89637e-07	6.86038e-13	5.14832e-07	8.86654e-06	4.85524e-05	0.0106984	6.40832e-05	5.56218e-05	5.89727e-07	3.46052e-10	5.14996e-07	8.89647e-06	2.52848e-05	0.00993479	6.40832e-05	4.55645e-05	5.97923e-08	3.46051e-10	5.22099e-08	8.90715e-06	2.53185e-05	0.000104378	5.02927e-05	4.55889e-05	5.89867e-07	3.46051e-10	5.22011e-08	8.91176e-06	2.53184e-05	5.39656e-05	5.03398e-05	4.55889e-05	5.89671e-07	3.46051e-10	5.14902e-07	8.91383e-06	2.53184e-05	4.75624e-05	5.03396e-05	4.55889e-05	5.89599e-07	3.46051e-10	5.14586e-07	4.64248e-06	2.53184e-05	4.75809e-05	5.03397e-05	4.55889e-05	5.89573e-07	3.46051e-10	5.14586e-07	4.55764e-06	2.53184e-05	4.75809e-05	5.03396e-05	4.55889e-05	5.89565e-07	3.46051e-10	5.14586e-07	4.55839e-06	2.53184e-05	4.75809e-05	5.03397e-05	4.55889e-05	5.89561e-07	3.46051e-10	5.14586e-07	1.04282e-05	2.53184e-05	4.35782e-05	5.03396e-05	4.55889e-05	5.8956e-07	3.46051e-10	5.14586e-07	1.85906e-05	2.53184e-05	4.35886e-05	5.03397e-05	4.55889e-05	5.8956e-07	3.46051e-10	5.14586e-07	2.35345e-05	2.53184e-05	4.35886e-05	5.03396e-05	4.55889e-05	5.8956e-07	3.46051e-10	5.14586e-07	2.34441e-05	2.53184e-05	4.35886e-05	5.03397e-05	4.55889e-05	5.8956e-07	3.46051e-10	5.14586e-07	2.33592e-05	2.53184e-05	4.35886e-05	5.03396e-05	4.55889e-05	5.8956e-07	3.46051e-10	5.14586e-07	2.32802e-05	2.53184e-05	4.35886e-05	5.03397e-05	4.55889e-05	5.8956e-07	3.46051e-10	5.14586e-07	1.53484e-05	2.53184e-05	4.35886e-05	5.03396e-05	4.55889e-05	5.8956e-07	3.46051e-10	5.14586e-07	1.50607e-05	2.53184e-05	4.35886e-05	5.03397e-05	4.55889e-05	5.8956e-07	3.46051e-10	5.14586e-07	1.50583e-05	2.53184e-05	4.35886e-05	5.03396e-05	4.55889e-05	5.8956e-07	3.46051e-10	5.14586e-07	1.50584e-05	2.53184e-05	4.35886e-05	5.03397e-05	4.55889e-05	5.8956e-07	3.46051e-10	5.14586e-07	1.50584e-05	2.53184e-05	4.35886e-05	5.03396e-05	4.55889e-05	5.8956e-07	3.46051e-10	5.14586e-07	1.50584e-05	2.53184e-05	4.35886e-05	5.03397e-05	4.55889e-05	5.8956e-07	3.46051e-10	5.14586e-07	1.50584e-05	2.53184e-05	4.35886e-05	5.03396e-05	4.55889e-05	0	0	0	0	0	0	0	0	4.51282e-05	4.51282e-05	4.51282e-05	4.51282e-05	4.51282e-05	4.51282e-05	4.51282e-05	4.51282e-05	0.000219179	0.000219179	0.000219179	0.000219179	0.000219179	0.000219179	0.000219179	0.000219179	0.000219019	0.000219019	0.000219019	0.000219019	0.000219019	0.000219019	0.000219019	0.000219019	3.26474e-09	3.26474e-09	3.26474e-09	3.26474e-09	3.26474e-09	3.26474e-09	3.26474e-09	3.26474e-09	3.28753e-09	3.28753e-09	3.28753e-09	3.28753e-09	3.28753e-09	3.28753e-09	3.28753e-09	3.28753e-09	3.28793e-09	3.28793e-09	3.28793e-09	3.28793e-09	3.28793e-09	3.28793e-09	3.28793e-09	3.28793e-09	3.28787e-09	3.28787e-09	3.28787e-09	3.28787e-09	3.28787e-09	3.28787e-09	3.28787e-09	3.28787e-09	3.28788e-09	3.28788e-09	3.28788e-09	3.28788e-09	3.28788e-09	3.28788e-09	3.28788e-09	3.28788e-09	3.28788e-09	3.28788e-09	3.28788e-09	3.28788e-09	3.28788e-09	3.28788e-09	3.28788e-09	3.28788e-09	0.000219713	0.759035	0.000219713	6.49371e-06	6.49371e-06	9.37267e-07	1.11313e-06	9.37267e-07	3.93479e-05	1	0.000137445	1.0882e-05	0.000275025	7.48708e-07	5.49034e-07	0.000159792	3.68906e-05	1	0.00151983	5.22801e-06	0.00065177	1.52223e-06	1.14028e-05	0.00124761	3.5601e-05	1	0.0183393	6.35749e-06	0.000837281	1.17328e-06	2.42849e-06	0.00134252	3.52261e-05	1	0.0247617	4.46113e-06	0.000904623	2.18293e-06	2.36294e-06	0.00136472	3.35632e-05	1	0.0348222	5.96295e-06	0.000882785	8.9634e-07	2.35576e-06	0.00111973	3.37755e-05	1	0.0839321	2.99802e-06	0.000879416	2.33968e-06	2.3843e-06	0.00134899	3.32708e-05	1	0.819118	5.72689e-06	0.000893057	9.09972e-07	2.36203e-06	0.00135132	3.37927e-05	1	1	3.17317e-06	0.000902994	3.29436e-06	2.38506e-06	0.00137829	2.40979e-08	1	1	5.74096e-06	0.0104479	1.18689e-06	2.36178e-06	0.887155	1.11053e-07	1	1	3.74275e-05	0.0224708	2.01853e-05	0.0067145	1	1.35053e-08	1	1	4.96897e-05	0.0559315	1.752e-05	0.0119727	1	1.73452e-08	1	1	4.96051e-05	0.395181	2.83936e-05	0.0195113	1	1.69139e-08	1	1	4.95528e-05	1	6.45455e-05	0.0847396	1	1.77994e-08	1	1	4.95505e-05	1	9.21201e-05	0.924782	1	3.96956e-05	1	1	6.48636e-06	1	7.32324e-05	1	1	3.17685e-06	1	1	1.88224e-06	1	0.00321634	1	1	6.1626e-06	1	1	1.89409e-06	1	0.018425	1	1	6.52337e-06	1	1	0.000184286	1	0.0640863	1	1	6.52097e-06	1	1	0.000184576	1	0.692259	1	1	6.52061e-06	1	1	0.000183917	1	1	1	1	5.1147e-08	1	1	0.000183654	1	1	1	1	1.75382e-07	1	1	0.000183539	1	1	1	1	1.75402e-07	1	1	0.000183488	1	1	1	1	1.7541e-07	1	1	1.8603e-05	1	1	1	1	1.75413e-07	1	1	1.86886e-05	1	1	1	1	1.75413e-07	1	1	1.86895e-05	1	1	1	1	1.75414e-07	1	1	0.000344449	1	1	1	1	1.75414e-07	1	1	0.00032383	1	1	1	1	1.75414e-07	1	1	0.000329495	1	1	1	1	1.75414e-07	1	1	0.000332247	1	1	1	1	1.75414e-07	1	1	0.00033495	1	1	1	1	1.75414e-07	1	1	0.000337534	1	1	1	1	1.75414e-07	1	1	7.91429e-05	1	1	1	1	1.75414e-07	1	1	8.15489e-05	1	1	1	1	1.75414e-07	1	1	8.16683e-05	1	1	1	1	1.75414e-07	1	1	8.16701e-05	1	1	1	1	1.75414e-07	1	1	8.16701e-05	1	1	1	1	1.75414e-07	1	1	8.16701e-05	1	1	1	1	1.75414e-07	1	1	8.16701e-05	1	1	1	1	0	0	0	0	0	0	0	0	4.51282e-05	4.51282e-05	4.51282e-05	4.51282e-05	4.51282e-05	4.51282e-05	4.51282e-05	4.51282e-05	7.46069e-06	7.46069e-06	7.46069e-06	7.46069e-06	7.46069e-06	7.46069e-06	7.46069e-06	7.46069e-06	7.53041e-06	7.53041e-06	7.53041e-06	7.53041e-06	7.53041e-06	7.53041e-06	7.53041e-06	7.53041e-06	4.4359e-16	4.4359e-16	4.4359e-16	4.4359e-16	4.4359e-16	4.4359e-16	4.4359e-16	4.4359e-16	4.40724e-16	4.40724e-16	4.40724e-16	4.40724e-16	4.40724e-16	4.40724e-16	4.40724e-16	4.40724e-16	4.40729e-16	4.40729e-16	4.40729e-16	4.40729e-16	4.40729e-16	4.40729e-16	4.40729e-16	4.40729e-16	4.40729e-16	4.40729e-16	4.40729e-16	4.40729e-16	4.40729e-16	4.40729e-16	4.40729e-16	4.40729e-16	4.40729e-16	4.40729e-16	4.40729e-16	4.40729e-16	4.40729e-16	4.40729e-16	4.40729e-16	4.40729e-16	4.40729e-16	4.40729e-16	4.40729e-16	4.40729e-16	4.40729e-16	4.40729e-16	4.40729e-16	4.40729e-16	4.33095e-09	7.49529e-06	4.33095e-09	4.33095e-09	4.33095e-09	1.02259e-10	2.79244e-10	1.02259e-10	9.14208e-12	1.88275e-07	2.17733e-08	4.33594e-09	9.55746e-08	5.40373e-11	6.38813e-10	4.55732e-10	5.95766e-12	5.14415e-08	7.12198e-08	6.70656e-09	2.20409e-07	2.38965e-11	6.14338e-11	2.63044e-10	5.19643e-12	3.87336e-08	1.21227e-07	4.66561e-09	5.18724e-07	6.95711e-11	3.30371e-11	2.63833e-10	5.02307e-12	3.98672e-08	3.84489e-10	7.48744e-09	5.29113e-07	2.36085e-11	3.3206e-11	2.6332e-10	4.15181e-12	3.90082e-08	4.39077e-10	5.2261e-09	5.58724e-07	1.11449e-10	3.33954e-11	2.38094e-10	4.42747e-12	3.87405e-08	3.72685e-10	1.34394e-08	5.47198e-07	2.19298e-11	3.32492e-11	2.62558e-10	4.08778e-12	3.86581e-08	4.65629e-10	5.4698e-09	5.59106e-07	1.08616e-10	3.33019e-11	2.60653e-10	4.43105e-12	3.85703e-08	4.70867e-10	1.32011e-08	5.47483e-07	8.51696e-12	3.32745e-11	2.62766e-10	4.08756e-12	4.73866e-11	4.66796e-10	5.44185e-09	0.000103053	6.77591e-11	3.3308e-11	0.000784587	1.55783e-09	4.83729e-11	8.66865e-08	2.4315e-06	0.000100037	3.10804e-09	8.4747e-06	0.000721837	5.04173e-10	8.10105e-11	8.54669e-08	1.86218e-06	9.95523e-05	7.7059e-09	8.66193e-06	0.000274263	4.15488e-10	8.23495e-11	4.71902e-10	1.88397e-06	7.70505e-05	1.8713e-09	9.39441e-06	0.000921385	3.63123e-10	5.39023e-10	9.32438e-10	1.88794e-06	4.39609e-05	9.28955e-10	3.64999e-05	0.00142626	3.91307e-10	8.14487e-06	2.95531e-08	1.88843e-06	0.139478	4.99222e-10	3.99514e-05	0.933889	1.23181e-06	8.8473e-09	8.05642e-07	2.50618e-08	1.1923e-10	3.23815e-10	0.1806	0	1.45256e-05	9.78496e-09	1.89547e-06	1.85312e-09	7.62991e-05	1.46538e-06	1.39662e-11	0.0010508	0.000580961	9.82579e-09	7.2505e-05	1.82019e-09	7.57428e-05	0.000110146	0.000449013	0.000955337	0.000966095	9.82622e-09	0.000951752	2.95625e-05	7.57468e-05	0.000104677	0.00043003	0.000965316	0.000932581	9.82622e-09	0.000771544	2.97363e-05	7.57468e-05	0.000146299	0.000430812	0.000964394	0.00093568	3.458e-10	0.000785308	2.97784e-05	5.94208e-07	0.000295612	0.00043078	2.27939e-05	1.85625e-06	3.458e-10	1.55597e-06	2.97926e-05	5.98504e-07	0.101079	8.09886e-06	2.49473e-05	5.91739e-07	3.458e-10	1.67692e-06	2.97987e-05	5.98503e-07	6.50644e-08	8.43271e-06	2.49421e-05	5.91683e-07	3.458e-10	4.88761e-07	2.98015e-05	5.98503e-07	0.000108091	8.43244e-06	2.49421e-05	5.91632e-07	3.458e-10	4.88431e-07	2.33781e-07	5.98503e-07	0.00010706	8.43244e-06	2.49421e-05	5.91613e-07	3.458e-10	4.88431e-07	2.32467e-07	5.98503e-07	0.000107071	8.43244e-06	2.49421e-05	5.91606e-07	3.458e-10	4.88431e-07	2.32496e-07	5.98503e-07	0.000107071	8.43244e-06	2.49421e-05	5.91605e-07	3.458e-10	4.88431e-07	0.000113087	5.98503e-07	2.49382e-05	8.43244e-06	2.49421e-05	5.91604e-07	3.458e-10	4.88431e-07	0.000162149	5.98503e-07	2.5136e-05	8.43244e-06	2.49421e-05	5.91604e-07	3.458e-10	4.88431e-07	0.000188501	5.98503e-07	2.51355e-05	8.43244e-06	2.49421e-05	5.91604e-07	3.458e-10	4.88431e-07	0.000188	5.98503e-07	2.51355e-05	8.43244e-06	2.49421e-05	5.91604e-07	3.458e-10	4.88431e-07	0.000187979	5.98503e-07	2.51355e-05	8.43244e-06	2.49421e-05	5.91604e-07	3.458e-10	4.88431e-07	0.000187956	5.98503e-07	2.51355e-05	8.43244e-06	2.49421e-05	5.91604e-07	3.458e-10	4.88431e-07	8.52269e-06	5.98503e-07	2.51355e-05	8.43244e-06	2.49421e-05	5.91604e-07	3.458e-10	4.88431e-07	8.68505e-06	5.98503e-07	2.51355e-05	8.43244e-06	2.49421e-05	5.91604e-07	3.458e-10	4.88431e-07	8.68708e-06	5.98503e-07	2.51355e-05	8.43244e-06	2.49421e-05	5.91604e-07	3.458e-10	4.88431e-07	8.68715e-06	5.98503e-07	2.51355e-05	8.43244e-06	2.49421e-05	5.91604e-07	3.458e-10	4.88431e-07	8.68715e-06	5.98503e-07	2.51355e-05	8.43244e-06	2.49421e-05	5.91604e-07	3.458e-10	4.88431e-07	8.68715e-06	5.98503e-07	2.51355e-05	8.43244e-06	2.49421e-05	5.91604e-07	3.458e-10	4.88431e-07	8.68715e-06	5.98503e-07	2.51355e-05	8.43244e-06	2.49421e-05	0	0	0	0	0	0	0	0	4.51282e-05	4.51282e-05	4.51282e-05	4.51282e-05	4.51282e-05	4.51282e-05	4.51282e-05	4.51282e-05	0.000441391	0.000441391	0.000441391	0.000441391	0.000441391	0.000441391	0.000441391	0.000441391	0.000443313	0.000443313	0.000443313	0.000443313	0.000443313	0.000443313	0.000443313	0.000443313	3.21158e-17	3.21158e-17	3.21158e-17	3.21158e-17	3.21158e-17	3.21158e-17	3.21158e-17	3.21158e-17	3.22636e-17	3.22636e-17	3.22636e-17	3.22636e-17	3.22636e-17	3.22636e-17	3.22636e-17	3.22636e-17	3.22667e-17	3.22667e-17	3.22667e-17	3.22667e-17	3.22667e-17	3.22667e-17	3.22667e-17	3.22667e-17	3.22658e-17	3.22658e-17	3.22658e-17	3.22658e-17	3.22658e-17	3.22658e-17	3.22658e-17	3.22658e-17	3.2266e-17	3.2266e-17	3.2266e-17	3.2266e-17	3.2266e-17	3.2266e-17	3.2266e-17	3.2266e-17	3.2266e-17	3.2266e-17	3.2266e-17	3.2266e-17	3.2266e-17	3.2266e-17	3.2266e-17	3.2266e-17	9.13437e-10	3.09126e-08	9.13437e-10	3.09126e-08	3.09126e-08	9.13437e-10	3.09126e-08	9.13437e-10	1.00941e-09	2.62625e-07	5.1767e-10	8.05661e-10	1.25749e-06	1.17898e-11	1.2044e-09	1.34372e-07	1.17799e-09	6.02675e-07	4.53141e-09	3.89786e-10	9.69978e-07	3.78577e-10	3.44031e-07	1.08961e-06	1.30946e-09	7.53962e-07	1.55346e-07	2.48913e-10	2.57193e-06	9.80642e-12	3.87603e-08	1.07019e-06	1.34899e-09	7.04643e-07	2.04561e-05	4.53869e-10	2.46842e-06	3.17626e-11	4.41687e-08	1.08028e-06	1.56135e-09	7.49168e-07	1.97856e-05	2.87468e-10	2.59757e-06	6.61643e-12	4.39981e-08	8.76464e-07	1.51626e-09	7.59635e-07	2.22685e-05	1.19124e-09	2.54153e-06	2.91282e-11	4.49655e-08	1.08953e-06	1.59536e-09	7.58664e-07	1.86697e-05	3.04522e-10	2.60841e-06	6.7503e-12	4.41385e-08	1.06867e-06	1.51432e-09	7.61505e-07	1.89752e-05	1.17117e-09	2.52687e-06	2.10142e-10	4.4792e-08	1.09263e-06	0.000237362	0.000615886	1.91603e-05	3.02848e-10	0.00209546	1.03638e-11	4.41309e-08	0.138711	2.42165e-06	0.000637688	0.0151385	9.45343e-07	0.00244186	6.52305e-07	3.61847e-05	0.999962	0.000225455	0.000428525	0.0538054	6.27456e-07	0.00250157	1.82272e-08	3.73714e-05	1	0.000145373	0.000415484	0.99667	6.40181e-07	0.00196079	6.53136e-07	3.94539e-05	1	0.000157193	9.66148e-05	1	6.42397e-07	0.000792942	5.48243e-08	8.58087e-05	1	0.000139241	0.711236	1	6.42694e-07	0.936777	9.82394e-08	5.37887e-05	1	0.0008565	1	1	2.48603e-09	1	1.59511e-08	0.00301403	1	0.0915547	1	1	8.8024e-11	1	8.61378e-07	0.000134507	1	0.963865	1	1	8.54056e-11	1	0.0090805	0.000102552	1	1	1	1	2.17059e-05	1	0.0181312	0.000102275	1	1	1	1	2.201e-05	1	0.056937	0.000102273	1	1	1	1	2.20479e-05	1	0.5501	0.000102273	1	1	1	1	2.20596e-05	1	1	2.02775e-07	1	1	1	1	2.20645e-05	1	1	2.01007e-07	1	1	1	1	2.20667e-05	1	1	2.01007e-07	1	1	1	1	4.37496e-08	1	1	2.01007e-07	1	1	1	1	4.32089e-08	1	1	2.01007e-07	1	1	1	1	4.32187e-08	1	1	2.01007e-07	1	1	1	1	0.000122363	1	1	2.01007e-07	1	1	1	1	0.000238398	1	1	2.01007e-07	1	1	1	1	0.000324537	1	1	2.01007e-07	1	1	1	1	0.000327366	1	1	2.01007e-07	1	1	1	1	0.000327826	1	1	2.01007e-07	1	1	1	1	0.000328219	1	1	2.01007e-07	1	1	1	1	6.17645e-06	1	1	2.01007e-07	1	1	1	1	6.08301e-06	1	1	2.01007e-07	1	1	1	1	6.08719e-06	1	1	2.01007e-07	1	1	1	1	6.08729e-06	1	1	2.01007e-07	1	1	1	1	6.08729e-06	1	1	2.01007e-07	1	1	1	1	6.08729e-06	1	1	2.01007e-07	1	1	1	1	6.08729e-06	1	1	2.01007e-07	1	0	0	0	0	0	0	0	0	4.51282e-05	4.51282e-05	4.51282e-05	4.51282e-05	4.51282e-05	4.51282e-05	4.51282e-05	4.51282e-05	0.00536148	0.00536148	0.00536148	0.00536148	0.00536148	0.00536148	0.00536148	0.00536148	0.00666801	0.00666801	0.00666801	0.00666801	0.00666801	0.00666801	0.00666801	0.00666801	4.15745e-13	4.15745e-13	4.15745e-13	4.15745e-13	4.15745e-13	4.15745e-13	4.15745e-13	4.15745e-13	3.18787e-13	3.18787e-13	3.18787e-13	3.18787e-13	3.18787e-13	3.18787e-13	3.18787e-13	3.18787e-13	3.18843e-13	3.18843e-13	3.18843e-13	3.18843e-13	3.18843e-13	3.18843e-13	3.18843e-13	3.18843e-13	3.18837e-13	3.18837e-13	3.18837e-13	3.18837e-13	3.18837e-13	3.18837e-13	3.18837e-13	3.18837e-13	3.18837e-13	3.18837e-13	3.18837e-13	3.18837e-13	3.18837e-13	3.18837e-13	3.18837e-13	3.18837e-13	3.18837e-13	3.18837e-13	3.18837e-13	3.18837e-13	3.18837e-13	3.18837e-13	3.18837e-13	3.18837e-13	7.39773e-08	2.02014e-07	7.39773e-08	3.13314e-06	3.13314e-06	3.13314e-06	0.00539313	3.13314e-06	0.000107884	2.62714e-07	4.02633e-09	4.32489e-05	1.63472e-05	5.26017e-05	0.00215112	0.00034036	0.000189171	5.66286e-07	3.69055e-08	9.23707e-06	3.9871e-05	1.307e-05	0.173102	0.00837047	0.000213206	6.84814e-07	9.52664e-07	2.77407e-05	1.49356e-05	5.58577e-05	0.991913	0.0119533	0.000218615	7.12852e-07	0.000214166	5.23214e-06	1.71496e-05	0.000213279	1	0.0143478	0.000257574	6.78054e-07	0.000157479	1.95746e-05	1.44605e-05	2.86446e-05	1	0.0132898	0.000237482	6.77371e-07	0.000206514	6.10924e-07	1.49264e-05	0.000283514	1	0.0154635	0.000257832	6.78107e-07	0.000147815	1.64244e-05	1.48354e-05	2.98772e-05	1	0.0168291	0.000237538	6.75225e-07	0.000141003	7.14673e-07	1.58663e-05	0.000271896	1	0.0183187	0.998707	0.146947	0.000140938	1.66577e-05	0.00274232	5.66472e-05	1	0.0194734	1	0.994833	0.0252512	0.0001324	0.00320882	0.00222568	1	0.0201853	1	1	0.0806883	0.000433092	0.00303391	0.0148925	1	0.00252979	1	1	0.99995	0.000425589	0.00237005	0.0145679	1	0.00558775	1	1	1	0.000422513	0.00103886	0.545921	1	0.00031394	1	1	1	0.00042216	0.606996	1	1	0.683639	1	1	1	5.60421e-06	1	1	1	1	1	1	1	4.0068e-07	1	1	1	1	1	1	1	4.22908e-07	1	1	1	1	1	1	1	0.00683911	1	1	1	1	1	1	1	0.0090318	1	1	1	1	1	1	1	0.0099168	1	1	1	1	1	1	1	0.0103016	1	1	1	1	1	1	1	0.0104735	1	1	1	1	1	1	1	0.0105512	1	1	1	1	1	1	1	8.39231e-05	1	1	1	1	1	1	1	5.37882e-05	1	1	1	1	1	1	1	5.36994e-05	1	1	1	1	1	1	1	0.0254568	1	1	1	1	1	1	1	0.0301867	1	1	1	1	1	1	1	0.027313	1	1	1	1	1	1	1	0.0242771	1	1	1	1	1	1	1	0.0214105	1	1	1	1	1	1	1	0.0190086	1	1	1	1	1	1	1	0.000792949	1	1	1	1	1	1	1	0.000367449	1	1	1	1	1	1	1	0.00036078	1	1	1	1	1	1	1	0.000360669	1	1	1	1	1	1	1	0.000360667	1	1	1	1	1	1	1	0.000360667	1	1	1	1	1	1	1	0.000360667	1	1	1	1	0	0	0	0	0	0	0	0	4.51282e-05	4.51282e-05	4.51282e-05	4.51282e-05	4.51282e-05	4.51282e-05	4.51282e-05	4.51282e-05	0.000244385	0.000244385	0.000244385	0.000244385	0.000244385	0.000244385	0.000244385	0.000244385	0.000243464	0.000243464	0.000243464	0.000243464	0.000243464	0.000243464	0.000243464	0.000243464	3.63828e-09	3.63828e-09	3.63828e-09	3.63828e-09	3.63828e-09	3.63828e-09	3.63828e-09	3.63828e-09	3.65433e-09	3.65433e-09	3.65433e-09	3.65433e-09	3.65433e-09	3.65433e-09	3.65433e-09	3.65433e-09	3.6543e-09	3.6543e-09	3.6543e-09	3.6543e-09	3.6543e-09	3.6543e-09	3.6543e-09	3.6543e-09	3.65432e-09	3.65432e-09	3.65432e-09	3.65432e-09	3.65432e-09	3.65432e-09	3.65432e-09	3.65432e-09	3.65432e-09	3.65432e-09	3.65432e-09	3.65432e-09	3.65432e-09	3.65432e-09	3.65432e-09	3.65432e-09	3.65432e-09	3.65432e-09	3.65432e-09	3.65432e-09	3.65432e-09	3.65432e-09	3.65432e-09	3.65432e-09	1.04173e-06	1.2372e-06	1.04173e-06	7.21746e-06	7.21746e-06	0.000244196	0.77783	0.000244196	0.00153969	1.21987e-05	1.55133e-07	8.60607e-05	1.08966e-07	0.0075612	6.27382e-08	1.77561e-05	0.00231976	3.12633e-05	3.20804e-08	5.61938e-05	7.34328e-08	0.00169586	0.911498	2.33907e-05	0.00251357	3.78017e-05	7.81029e-09	0.000128658	1.63429e-08	0.00652035	1.43858e-08	2.33873e-05	0.00255656	3.8485e-05	4.66065e-07	4.08336e-05	1.69748e-08	0.0120192	0.967825	2.33992e-05	0.00293387	3.75815e-05	3.87761e-07	9.90677e-05	1.50947e-08	0.00342875	3.37235e-09	2.70609e-05	0.0027282	3.75447e-05	4.54392e-07	8.68873e-06	1.56734e-08	0.0154548	0.967617	2.34303e-05	0.00293133	3.76506e-05	3.72498e-07	8.84662e-05	1.51528e-08	0.0032355	3.39717e-09	2.37047e-05	0.00272829	3.76162e-05	3.61672e-07	9.26793e-06	1.59558e-08	0.0135787	0.967643	2.33996e-05	0.943931	0.0968497	3.62724e-07	8.94359e-05	1.78855e-07	0.00491436	3.39456e-09	1.70254e-08	4.8375e-11	0.0105812	4.25152e-06	0.000109305	1.85894e-07	0.0192691	0.000117396	1.72413e-08	0.0234837	0.0536689	4.32942e-06	0.000229364	1.83596e-07	0.0541831	0.000113784	7.28834e-08	0.0259339	0.0198143	0.00205728	0.000222299	2.45999e-07	0.0128645	0.00010375	1.45703e-08	0.0273834	0.0114556	0.00178647	0.000221149	5.10578e-07	0.404217	2.23543e-05	1.19801e-08	0.0265028	0.0228768	0.000108832	0.000221014	0.000362765	0.000104327	2.14765e-05	4.39856e-06	0.00122957	8.02596e-05	0.0710822	2.89342e-05	5.77795e-05	0.00389456	9.35233e-16	5.88541e-06	0.00519116	0.000128063	0.000485642	8.3976e-06	5.82082e-05	1.71635e-09	4.48649e-13	6.61416e-06	0.000201229	0.000127536	0.0028604	8.78688e-06	5.82079e-05	6.12633e-05	4.62503e-13	6.58534e-06	0.000129383	0.000127538	0.000125307	0.000855545	5.82079e-05	6.96666e-05	4.62584e-13	6.57782e-06	0.000129277	0.000127538	0.000146419	0.000817283	5.82079e-05	3.12976e-05	4.62585e-13	6.57782e-06	0.000129249	3.43789e-05	0.000146301	0.000814089	5.90152e-06	1.41101e-05	4.62585e-13	1.77028e-07	6.73042e-05	3.44548e-05	7.61953e-05	0.000812777	5.90882e-06	6.22647e-08	1.31448e-11	1.77051e-07	4.17657e-05	3.44547e-05	7.63362e-05	0.000812213	5.90882e-06	6.8131e-06	1.31463e-11	1.77051e-07	4.18092e-05	3.44547e-05	4.73096e-05	0.000811959	5.90882e-06	5.27046e-08	1.31463e-11	1.77051e-07	4.18167e-05	3.44547e-05	4.73691e-05	8.23662e-05	5.90882e-06	5.26642e-08	1.31463e-11	1.77051e-07	4.18194e-05	3.44547e-05	4.7369e-05	8.6106e-05	5.90882e-06	5.26643e-08	1.31463e-11	1.77051e-07	4.18203e-05	3.44547e-05	4.7369e-05	8.60745e-05	5.90882e-06	5.26643e-08	1.31463e-11	1.77051e-07	4.18206e-05	3.44547e-05	4.7369e-05	0.00158453	5.90882e-06	1.80689e-07	1.31463e-11	1.77051e-07	4.18207e-05	3.44547e-05	4.7369e-05	0.000608302	5.90882e-06	1.80682e-07	1.31463e-11	1.77051e-07	4.18207e-05	3.44547e-05	4.7369e-05	0.000429638	5.90882e-06	1.80682e-07	1.31463e-11	1.77051e-07	4.18207e-05	3.44547e-05	4.7369e-05	0.000433078	5.90882e-06	1.80682e-07	1.31463e-11	1.77051e-07	4.18207e-05	3.44547e-05	4.7369e-05	0.000434705	5.90882e-06	1.80682e-07	1.31463e-11	1.77051e-07	4.18207e-05	3.44547e-05	4.7369e-05	0.000436235	5.90882e-06	1.80682e-07	1.31463e-11	1.77051e-07	4.18207e-05	3.44547e-05	4.7369e-05	0.000101928	5.90882e-06	1.80682e-07	1.31463e-11	1.77051e-07	4.18207e-05	3.44547e-05	4.7369e-05	0.000104632	5.90882e-06	1.80682e-07	1.31463e-11	1.77051e-07	4.18207e-05	3.44547e-05	4.7369e-05	0.000104621	5.90882e-06	1.80682e-07	1.31463e-11	1.77051e-07	4.18207e-05	3.44547e-05	4.7369e-05	0.000104619	5.90882e-06	1.80682e-07	1.31463e-11	1.77051e-07	4.18207e-05	3.44547e-05	4.7369e-05	0.000104619	5.90882e-06	1.80682e-07	1.31463e-11	1.77051e-07	4.18207e-05	3.44547e-05	4.7369e-05	0.000104619	5.90882e-06	1.80682e-07	1.31463e-11	1.77051e-07	4.18207e-05	3.44547e-05	4.7369e-05	0.000104619	5.90882e-06	1.80682e-07	1.31463e-11	1.77051e-07	0	0	0	0	0	0	0	0	4.51282e-05	4.51282e-05	4.51282e-05	4.51282e-05	4.51282e-05	4.51282e-05	4.51282e-05	4.51282e-05	0.00015239	0.00015239	0.00015239	0.00015239	0.00015239	0.00015239	0.00015239	0.00015239	0.000149414	0.000149414	0.000149414	0.000149414	0.000149414	0.000149414	0.000149414	0.000149414	6.30322e-06	6.30322e-06	6.30322e-06	6.30322e-06	6.30322e-06	6.30322e-06	6.30322e-06	6.30322e-06	6.49825e-06	6.49825e-06	6.49825e-06	6.49825e-06	6.49825e-06	6.49825e-06	6.49825e-06	6.49825e-06	6.49897e-06	6.49897e-06	6.49897e-06	6.49897e-06	6.49897e-06	6.49897e-06	6.49897e-06	6.49897e-06	6.49885e-06	6.49885e-06	6.49885e-06	6.49885e-06	6.49885e-06	6.49885e-06	6.49885e-06	6.49885e-06	6.49885e-06	6.49885e-06	6.49885e-06	6.49885e-06	6.49885e-06	6.49885e-06	6.49885e-06	6.49885e-06	6.49885e-06	6.49885e-06	6.49885e-06	6.49885e-06	6.49885e-06	6.49885e-06	6.49885e-06	6.49885e-06	3.18856e-05	3.24486e-05	3.18856e-05	5.61742e-05	5.61742e-05	0.00237363	0.804599	0.00237363	3.16886e-06	3.35002e-06	3.01329e-05	4.32216e-05	0.00452634	0.000849211	9.75846e-05	0.243078	2.90995e-06	2.0477e-06	0.000392726	2.52826e-05	0.0103487	0.00120929	0.937635	0.082712	2.81899e-06	1.88312e-06	0.00662631	2.48143e-05	0.0177358	0.00108428	2.74098e-05	0.381181	2.79501e-06	1.91306e-06	0.00235704	2.34438e-05	0.0171065	0.00130922	0.690564	0.0166319	2.67544e-06	1.88226e-06	0.00234607	2.49458e-05	0.0171744	0.00100908	0.000535088	0.523713	2.70474e-06	1.87976e-06	0.00242224	2.30717e-05	0.0169673	0.00133857	0.691803	0.0030354	2.66108e-06	1.87646e-06	0.00233076	2.46758e-05	0.0174044	0.00101275	0.000527879	0.615541	2.70559e-06	1.87231e-06	0.00232839	2.40005e-05	0.0172759	0.0014432	0.691599	0.00100677	4.13292e-05	2.56494e-05	0.0023192	2.46634e-05	0.0344954	0.00108485	0.000529169	0.00686605	0.000163102	2.57279e-05	0.00469379	4.86068e-05	0.0277892	0.00248141	0.000792183	0.00627223	6.15372e-05	2.89654e-05	0.00453609	5.33933e-05	0.029026	0.00230056	0.000819619	0.000598771	6.62769e-05	2.9074e-05	0.0340741	5.36081e-05	0.0196644	0.00265398	0.000896601	0.00584462	6.44819e-05	4.48963e-05	0.00915266	5.36215e-05	0.00778141	0.00322051	0.00354034	0.00112985	6.64299e-05	0.000143489	0.0626534	5.36272e-05	0.00175053	0.00352189	0.00230086	0.000120642	2.03036e-05	5.45166e-05	7.87863e-05	3.01425e-05	4.77992e-05	4.50399e-05	1.38911e-14	7.22279e-07	2.3633e-05	5.58515e-05	9.53608e-05	2.12287e-05	4.86864e-05	5.1956e-08	7.56622e-13	6.03806e-07	4.95859e-05	5.5906e-05	0.0001494	2.11435e-05	4.86857e-05	5.19428e-06	7.37016e-13	6.00647e-07	5.45334e-05	5.59106e-05	5.35102e-05	7.79463e-05	4.86857e-05	5.26204e-06	7.36989e-13	6.00414e-07	5.45328e-05	5.59106e-05	5.20299e-05	7.73614e-05	4.86857e-05	4.99185e-06	7.36988e-13	6.00414e-07	5.45324e-05	4.38788e-05	5.20359e-05	7.71831e-05	2.53542e-05	4.37906e-06	7.36988e-13	6.00414e-07	4.87749e-05	4.38851e-05	4.65418e-05	7.71118e-05	2.53614e-05	2.81152e-08	3.71751e-10	6.00412e-07	4.46747e-05	4.38851e-05	4.65421e-05	7.70804e-05	2.53614e-05	6.09367e-07	3.71762e-10	6.00412e-07	4.46775e-05	4.38851e-05	4.2627e-05	7.70664e-05	2.53614e-05	6.32223e-08	3.71762e-10	6.00412e-07	4.46777e-05	4.38851e-05	4.26212e-05	4.01314e-05	2.53614e-05	6.33339e-08	3.71762e-10	6.00412e-07	4.46778e-05	4.38851e-05	4.26212e-05	4.05952e-05	2.53614e-05	6.33339e-08	3.71762e-10	6.00412e-07	4.46778e-05	4.38851e-05	4.26212e-05	4.0599e-05	2.53614e-05	6.33339e-08	3.71762e-10	6.00412e-07	4.46778e-05	4.38851e-05	4.26212e-05	9.28698e-05	2.53614e-05	6.24708e-07	3.71762e-10	6.00412e-07	4.46778e-05	4.38851e-05	4.26212e-05	0.00010555	2.53614e-05	6.24752e-07	3.71762e-10	6.00412e-07	4.46778e-05	4.38851e-05	4.26212e-05	0.000116975	2.53614e-05	6.24752e-07	3.71762e-10	6.00412e-07	4.46778e-05	4.38851e-05	4.26212e-05	0.000117738	2.53614e-05	6.24752e-07	3.71762e-10	6.00412e-07	4.46778e-05	4.38851e-05	4.26212e-05	0.000118523	2.53614e-05	6.24752e-07	3.71762e-10	6.00412e-07	4.46778e-05	4.38851e-05	4.26212e-05	0.000119273	2.53614e-05	6.24752e-07	3.71762e-10	6.00412e-07	4.46778e-05	4.38851e-05	4.26212e-05	7.92821e-05	2.53614e-05	6.24752e-07	3.71762e-10	6.00412e-07	4.46778e-05	4.38851e-05	4.26212e-05	8.29489e-05	2.53614e-05	6.24752e-07	3.71762e-10	6.00412e-07	4.46778e-05	4.38851e-05	4.26212e-05	8.30468e-05	2.53614e-05	6.24752e-07	3.71762e-10	6.00412e-07	4.46778e-05	4.38851e-05	4.26212e-05	8.30478e-05	2.53614e-05	6.24752e-07	3.71762e-10	6.00412e-07	4.46778e-05	4.38851e-05	4.26212e-05	8.30478e-05	2.53614e-05	6.24752e-07	3.71762e-10	6.00412e-07	4.46778e-05	4.38851e-05	4.26212e-05	8.30478e-05	2.53614e-05	6.24752e-07	3.71762e-10	6.00412e-07	4.46778e-05	4.38851e-05	4.26212e-05	8.30478e-05	2.53614e-05	6.24752e-07	3.71762e-10	6.00412e-07	0	0	0	0	0	0	0	0	4.51282e-05	4.51282e-05	4.51282e-05	4.51282e-05	4.51282e-05	4.51282e-05	4.51282e-05	4.51282e-05	5.92699e-05	5.92699e-05	5.92699e-05	5.92699e-05	5.92699e-05	5.92699e-05	5.92699e-05	5.92699e-05	5.81292e-05	5.81292e-05	5.81292e-05	5.81292e-05	5.81292e-05	5.81292e-05	5.81292e-05	5.81292e-05	3.38083e-05	3.38083e-05	3.38083e-05	3.38083e-05	3.38083e-05	3.38083e-05	3.38083e-05	3.38083e-05	3.47674e-05	3.47674e-05	3.47674e-05	3.47674e-05	3.47674e-05	3.47674e-05	3.47674e-05	3.47674e-05	3.47695e-05	3.47695e-05	3.47695e-05	3.47695e-05	3.47695e-05	3.47695e-05	3.47695e-05	3.47695e-05	3.47688e-05	3.47688e-05	3.47688e-05	3.47688e-05	3.47688e-05	3.47688e-05	3.47688e-05	3.47688e-05	3.47688e-05	3.47688e-05	3.47688e-05	3.47688e-05	3.47688e-05	3.47688e-05	3.47688e-05	3.47688e-05	3.47688e-05	3.47688e-05	3.47688e-05	3.47688e-05	3.47688e-05	3.47688e-05	3.47688e-05	3.47688e-05	4.55565e-05	4.56042e-05	4.55565e-05	5.02027e-05	5.02027e-05	0.00034772	0.0116347	0.00034772	3.16018e-07	3.29956e-05	0.00011715	1.00607e-06	0.00924966	2.29905e-06	0.00101924	0.0472297	2.55576e-07	2.84181e-05	0.00137335	8.48648e-07	0.0101078	4.79457e-05	0.0250065	0.110359	2.54597e-07	2.85408e-05	0.0320383	3.68091e-07	0.0493291	2.24653e-06	0.00256989	0.0831644	2.55402e-07	2.70686e-05	0.0324495	1.15326e-06	0.0393339	2.82669e-06	0.00333959	0.0940985	2.53638e-07	2.85394e-05	0.0356973	4.79991e-07	0.0457776	2.31312e-06	0.00333189	0.072491	2.60312e-07	2.87994e-05	0.0340291	5.93498e-06	0.0428188	2.37177e-06	0.00338003	0.0989287	2.56384e-07	2.87205e-05	0.0351429	5.36941e-07	0.0450667	2.30557e-06	0.00333244	0.0866171	2.60117e-07	2.88018e-05	0.0359909	5.62911e-06	0.0423422	8.73705e-06	0.00337015	0.0933046	4.21451e-07	4.6607e-05	0.0359818	5.31186e-07	0.0504928	2.32948e-06	0.00333258	0.0143029	4.96009e-07	4.65273e-05	0.040378	6.3418e-06	0.0466736	9.09057e-05	0.000245859	0.0203178	3.70752e-05	4.72033e-05	0.0390452	2.99364e-06	0.0476694	3.90798e-06	0.000259195	0.00182063	1.79833e-05	4.72202e-05	0.0570225	3.09002e-06	0.0335505	5.46738e-05	0.000285859	0.0204648	1.75155e-05	4.9608e-05	0.0154879	3.10782e-06	0.0128494	1.60945e-06	0.00134533	0.0058753	1.62668e-05	5.63945e-05	0.0533408	3.11005e-06	0.000929438	1.66418e-06	0.00102181	0.000342773	1.38496e-05	4.6088e-05	0.000123944	2.82079e-06	4.56906e-05	3.22401e-07	9.25139e-10	3.17406e-06	1.64217e-05	4.62117e-05	5.28057e-05	2.68158e-06	4.57626e-05	1.66562e-06	3.52144e-09	2.63924e-06	3.59301e-05	4.62163e-05	5.55599e-05	2.55352e-06	4.57625e-05	2.9628e-06	3.40196e-09	2.63252e-06	4.5069e-05	4.62151e-05	4.59544e-05	3.18631e-06	4.57625e-05	2.57446e-06	3.4017e-09	2.63273e-06	4.51554e-05	4.62151e-05	4.5797e-05	3.26572e-06	4.57625e-05	5.64511e-06	3.40169e-09	2.63273e-06	4.51646e-05	4.50424e-05	4.57975e-05	3.27962e-06	4.09309e-05	7.76574e-06	3.40169e-09	5.88688e-06	4.466e-05	4.50427e-05	4.52809e-05	3.28434e-06	4.0932e-05	8.69646e-07	1.81014e-07	5.88683e-06	4.42568e-05	4.50427e-05	4.52807e-05	3.28636e-06	4.0932e-05	2.54738e-06	1.81011e-07	5.88683e-06	4.42392e-05	4.50427e-05	4.48641e-05	3.28728e-06	4.0932e-05	1.34695e-06	1.81011e-07	5.88683e-06	4.4232e-05	4.50427e-05	4.48632e-05	2.94057e-06	4.0932e-05	1.34899e-06	1.81011e-07	5.88683e-06	4.42294e-05	4.50427e-05	4.48632e-05	2.8693e-06	4.0932e-05	1.34899e-06	1.81011e-07	5.88683e-06	4.42285e-05	4.50427e-05	4.48632e-05	2.87025e-06	4.0932e-05	1.34899e-06	1.81011e-07	5.88683e-06	4.42282e-05	4.50427e-05	4.48632e-05	3.30406e-06	4.0932e-05	5.79229e-06	1.81011e-07	5.88683e-06	4.42281e-05	4.50427e-05	4.48632e-05	9.25403e-06	4.0932e-05	5.79255e-06	1.81011e-07	5.88683e-06	4.42281e-05	4.50427e-05	4.48632e-05	1.43185e-05	4.0932e-05	5.79255e-06	1.81011e-07	5.88683e-06	4.42281e-05	4.50427e-05	4.48632e-05	1.42949e-05	4.0932e-05	5.79255e-06	1.81011e-07	5.88683e-06	4.42281e-05	4.50427e-05	4.48632e-05	1.42704e-05	4.0932e-05	5.79255e-06	1.81011e-07	5.88683e-06	4.42281e-05	4.50427e-05	4.48632e-05	1.42486e-05	4.0932e-05	5.79255e-06	1.81011e-07	5.88683e-06	4.42281e-05	4.50427e-05	4.48632e-05	1.32638e-05	4.0932e-05	5.79255e-06	1.81011e-07	5.88683e-06	4.42281e-05	4.50427e-05	4.48632e-05	1.32179e-05	4.0932e-05	5.79255e-06	1.81011e-07	5.88683e-06	4.42281e-05	4.50427e-05	4.48632e-05	1.32244e-05	4.0932e-05	5.79255e-06	1.81011e-07	5.88683e-06	4.42281e-05	4.50427e-05	4.48632e-05	1.32246e-05	4.0932e-05	5.79255e-06	1.81011e-07	5.88683e-06	4.42281e-05	4.50427e-05	4.48632e-05	1.32246e-05	4.0932e-05	5.79255e-06	1.81011e-07	5.88683e-06	4.42281e-05	4.50427e-05	4.48632e-05	1.32246e-05	4.0932e-05	5.79255e-06	1.81011e-07	5.88683e-06	4.42281e-05	4.50427e-05	4.48632e-05	1.32246e-05	4.0932e-05	5.79255e-06	1.81011e-07	5.88683e-06	0	0	0	0	0	0	0	0	4.51282e-05	4.51282e-05	4.51282e-05	4.51282e-05	4.51282e-05	4.51282e-05	4.51282e-05	4.51282e-05	2.0695e-05	2.0695e-05	2.0695e-05	2.0695e-05	2.0695e-05	2.0695e-05	2.0695e-05	2.0695e-05	2.04584e-05	2.04584e-05	2.04584e-05	2.04584e-05	2.04584e-05	2.04584e-05	2.04584e-05	2.04584e-05	1.93098e-05	1.93098e-05	1.93098e-05	1.93098e-05	1.93098e-05	1.93098e-05	1.93098e-05	1.93098e-05	1.9518e-05	1.9518e-05	1.9518e-05	1.9518e-05	1.9518e-05	1.9518e-05	1.9518e-05	1.9518e-05	1.9517e-05	1.9517e-05	1.9517e-05	1.9517e-05	1.9517e-05	1.9517e-05	1.9517e-05	1.9517e-05	1.95173e-05	1.95173e-05	1.95173e-05	1.95173e-05	1.95173e-05	1.95173e-05	1.95173e-05	1.95173e-05	1.95173e-05	1.95173e-05	1.95173e-05	1.95173e-05	1.95173e-05	1.95173e-05	1.95173e-05	1.95173e-05	1.95173e-05	1.95173e-05	1.95173e-05	1.95173e-05	1.95173e-05	1.95173e-05	1.95173e-05	1.95173e-05	2.00584e-05	2.00591e-05	2.00584e-05	2.0256e-05	2.0256e-05	3.56863e-05	9.74443e-05	3.56863e-05	0.000231051	0.000173728	3.99367e-05	2.17774e-05	1.80306e-05	8.8806e-05	0.000162986	1.32053e-06	0.000257533	0.000265611	2.70754e-05	4.3094e-05	2.87349e-05	8.84855e-07	9.15919e-07	1.81814e-07	0.000267368	0.000288701	5.04041e-05	3.87254e-05	4.50987e-05	3.35869e-05	5.13735e-07	1.83946e-07	0.000270017	0.000286271	0.000175962	4.34613e-05	4.66751e-05	4.61073e-06	4.72123e-07	1.82633e-07	0.000284009	0.00028957	0.000269461	4.02655e-05	4.66005e-05	7.36583e-05	4.75736e-07	1.81187e-07	0.000280057	0.000290426	0.000208325	4.38595e-05	4.62122e-05	4.52433e-06	4.74839e-07	1.81598e-07	0.000285633	0.000290514	0.000305931	4.06242e-05	4.65355e-05	7.06086e-05	4.73337e-07	1.81438e-07	0.000279996	0.000290771	0.000306907	4.38955e-05	4.65605e-05	4.11025e-07	4.72653e-07	1.81567e-07	0.000300922	0.000306644	0.000308252	4.05346e-05	4.72453e-05	3.13558e-05	4.73485e-07	1.26102e-07	6.21685e-05	0.000305114	0.00031114	4.4443e-05	4.71962e-05	3.48744e-07	2.91143e-07	1.26286e-07	0.000128156	0.000266066	0.000312195	4.42446e-05	4.72681e-05	1.09612e-05	2.93054e-07	1.30975e-07	0.000125936	0.000264442	0.000323599	4.42499e-05	4.83806e-05	1.99349e-07	3.13791e-07	1.83826e-07	0.000130212	0.000160537	0.000232193	4.42516e-05	4.98464e-05	5.06262e-07	1.07022e-06	1.01709e-06	0.00012671	7.36157e-05	0.000103781	4.42516e-05	5.3485e-05	1.71875e-07	1.5348e-06	2.62973e-05	0.00012677	4.66287e-05	0.000185475	4.38192e-05	4.53383e-05	9.74161e-08	1.61025e-06	1.709e-05	0.00012879	4.53515e-05	6.43692e-05	4.35514e-05	4.52952e-05	6.70152e-08	2.23142e-06	1.69699e-05	5.17521e-05	4.52937e-05	4.68699e-05	4.35409e-05	4.52951e-05	8.40288e-08	2.17995e-06	1.71601e-05	4.53573e-05	4.52793e-05	4.62219e-05	4.45396e-05	4.52951e-05	8.53271e-08	2.17954e-06	1.71964e-05	4.5334e-05	4.52793e-05	4.77906e-05	4.45378e-05	4.52951e-05	9.38176e-08	2.17954e-06	1.71965e-05	4.53335e-05	4.52083e-05	4.77886e-05	4.45363e-05	4.47842e-05	2.59294e-07	2.17954e-06	2.48179e-05	4.53026e-05	4.52082e-05	4.77566e-05	4.45356e-05	4.47832e-05	1.15297e-05	8.08631e-06	2.48274e-05	4.52769e-05	4.52082e-05	4.77599e-05	4.45353e-05	4.47832e-05	1.72353e-05	8.08721e-06	2.48274e-05	4.52778e-05	4.52082e-05	4.77331e-05	4.45352e-05	4.47832e-05	1.56733e-05	8.08721e-06	2.48274e-05	4.52781e-05	4.52082e-05	4.7743e-05	4.40328e-05	4.47832e-05	1.56757e-05	8.08721e-06	2.48274e-05	4.52782e-05	4.52082e-05	4.7743e-05	4.40389e-05	4.47832e-05	1.56757e-05	8.08721e-06	2.48274e-05	4.52783e-05	4.52082e-05	4.7743e-05	4.4039e-05	4.47832e-05	1.56757e-05	8.08721e-06	2.48274e-05	4.52783e-05	4.52082e-05	4.7743e-05	4.4669e-05	4.47832e-05	2.52937e-05	8.08721e-06	2.48274e-05	4.52783e-05	4.52082e-05	4.7743e-05	4.4047e-05	4.47832e-05	2.53047e-05	8.08721e-06	2.48274e-05	4.52783e-05	4.52082e-05	4.7743e-05	4.34641e-05	4.47832e-05	2.53048e-05	8.08721e-06	2.48274e-05	4.52783e-05	4.52082e-05	4.7743e-05	4.34724e-05	4.47832e-05	2.53048e-05	8.08721e-06	2.48274e-05	4.52783e-05	4.52082e-05	4.7743e-05	4.34824e-05	4.47832e-05	2.53048e-05	8.08721e-06	2.48274e-05	4.52783e-05	4.52082e-05	4.7743e-05	4.34918e-05	4.47832e-05	2.53048e-05	8.08721e-06	2.48274e-05	4.52783e-05	4.52082e-05	4.7743e-05	4.31917e-05	4.47832e-05	2.53048e-05	8.08721e-06	2.48274e-05	4.52783e-05	4.52082e-05	4.7743e-05	4.32463e-05	4.47832e-05	2.53048e-05	8.08721e-06	2.48274e-05	4.52783e-05	4.52082e-05	4.7743e-05	4.32475e-05	4.47832e-05	2.53048e-05	8.08721e-06	2.48274e-05	4.52783e-05	4.52082e-05	4.7743e-05	4.32475e-05	4.47832e-05	2.53048e-05	8.08721e-06	2.48274e-05	4.52783e-05	4.52082e-05	4.7743e-05	4.32475e-05	4.47832e-05	2.53048e-05	8.08721e-06	2.48274e-05	4.52783e-05	4.52082e-05	4.7743e-05	4.32475e-05	4.47832e-05	2.53048e-05	8.08721e-06	2.48274e-05	4.52783e-05	4.52082e-05	4.7743e-05	4.32475e-05	4.47832e-05	2.53048e-05	8.08721e-06	2.48274e-05	0	0	0	0	0	0	0	0	4.51282e-05	4.51282e-05	4.51282e-05	4.51282e-05	4.51282e-05	4.51282e-05	4.51282e-05	4.51282e-05	9.36361e-06	9.36361e-06	9.36361e-06	9.36361e-06	9.36361e-06	9.36361e-06	9.36361e-06	9.36361e-06	9.52579e-06	9.52579e-06	9.52579e-06	9.52579e-06	9.52579e-06	9.52579e-06	9.52579e-06	9.52579e-06	9.16755e-06	9.16755e-06	9.16755e-06	9.16755e-06	9.16755e-06	9.16755e-06	9.16755e-06	9.16755e-06	8.97688e-06	8.97688e-06	8.97688e-06	8.97688e-06	8.97688e-06	8.97688e-06	8.97688e-06	8.97688e-06	8.97697e-06	8.97697e-06	8.97697e-06	8.97697e-06	8.97697e-06	8.97697e-06	8.97697e-06	8.97697e-06	8.97696e-06	8.97696e-06	8.97696e-06	8.97696e-06	8.97696e-06	8.97696e-06	8.97696e-06	8.97696e-06	8.97696e-06	8.97696e-06	8.97696e-06	8.97696e-06	8.97696e-06	8.97696e-06	8.97696e-06	8.97696e-06	8.97696e-06	8.97696e-06	8.97696e-06	8.97696e-06	8.97696e-06	8.97696e-06	8.97696e-06	8.97696e-06	1.07856e-05	3.13252e-05	3.13252e-05	9.19399e-06	9.36515e-06	9.16905e-06	9.1694e-06	9.1694e-06	5.70029e-08	5.30421e-07	8.57035e-05	2.72079e-05	3.07847e-05	1.53745e-05	3.45647e-05	2.35131e-05	3.90047e-08	1.42204e-07	0.000126848	3.44796e-05	5.10999e-05	1.78189e-05	9.76824e-06	1.93525e-05	3.38896e-08	1.05839e-07	5.44759e-05	3.22031e-05	5.84932e-05	2.8223e-05	1.44107e-05	1.94039e-05	3.26865e-08	1.10677e-07	1.45629e-07	3.52358e-05	5.94009e-05	2.02586e-05	1.43374e-05	1.9381e-05	2.68841e-08	1.06471e-07	1.37122e-07	3.27907e-05	6.07067e-05	3.24376e-05	1.43678e-05	1.91786e-05	2.851e-08	1.05404e-07	1.30851e-07	3.87908e-05	6.04177e-05	1.99618e-05	1.42473e-05	1.93385e-05	2.63672e-08	1.05275e-07	1.38468e-07	3.3097e-05	6.07178e-05	3.21992e-05	1.43548e-05	1.93488e-05	2.85404e-08	1.04946e-07	1.38867e-07	3.85753e-05	6.04277e-05	1.42893e-05	1.42961e-05	1.93355e-05	2.26235e-08	7.15387e-08	1.3739e-07	3.30654e-05	5.99794e-05	2.79828e-05	1.43556e-05	2.01312e-05	1.022e-05	7.31303e-08	1.36866e-07	3.94517e-05	5.96752e-05	1.63074e-05	1.48847e-05	2.01075e-05	8.48203e-07	1.24287e-07	1.35451e-07	3.7556e-05	5.94488e-05	2.43907e-05	1.49665e-05	1.84101e-05	8.65991e-07	1.26404e-07	8.45517e-08	3.76253e-05	5.2603e-05	1.4336e-05	1.52117e-05	2.1464e-05	7.592e-07	8.73649e-07	2.81944e-07	3.7639e-05	4.42266e-05	1.35097e-05	1.99974e-05	2.77619e-05	8.39157e-07	2.31714e-06	6.69725e-06	3.76404e-05	3.06585e-05	1.12173e-05	2.11055e-05	5.36771e-05	8.07982e-07	4.27838e-06	1.5466e-07	3.75383e-05	4.43005e-05	1.15162e-05	4.34771e-05	4.52349e-05	5.89902e-07	4.74159e-06	8.60567e-06	3.71364e-05	4.43745e-05	1.46896e-05	4.28764e-05	4.48586e-05	2.13263e-05	4.76211e-06	3.76565e-06	3.70267e-05	4.43742e-05	1.40586e-05	4.28227e-05	4.49433e-05	3.56658e-05	4.7629e-06	4.67423e-06	3.75528e-05	4.43742e-05	1.39713e-05	4.28196e-05	4.49601e-05	3.56899e-05	4.7629e-06	4.10679e-06	3.76255e-05	4.43742e-05	1.49174e-05	4.28196e-05	4.49601e-05	3.56917e-05	1.31995e-05	4.10864e-06	3.76391e-05	4.41017e-05	1.81709e-05	4.28196e-05	4.4889e-05	3.32673e-05	1.31967e-05	3.86776e-06	3.76441e-05	4.41019e-05	4.34804e-05	4.27677e-05	4.48894e-05	3.80813e-05	1.31967e-05	3.86675e-06	3.76463e-05	4.41019e-05	4.48324e-05	4.27657e-05	4.48894e-05	3.80728e-05	1.31967e-05	1.07162e-05	3.76472e-05	4.41019e-05	4.49572e-05	4.27657e-05	4.48894e-05	3.80714e-05	1.31967e-05	1.07057e-05	3.73812e-05	4.41019e-05	4.49612e-05	4.27657e-05	4.48894e-05	3.80708e-05	1.31967e-05	1.07057e-05	3.73027e-05	4.41019e-05	4.49612e-05	4.27657e-05	4.48894e-05	3.80706e-05	1.31967e-05	1.07057e-05	3.73035e-05	4.41019e-05	4.49612e-05	4.27657e-05	4.48894e-05	3.80706e-05	1.31967e-05	1.07057e-05	3.74736e-05	4.41019e-05	4.49543e-05	4.27657e-05	4.48894e-05	3.80705e-05	1.31967e-05	1.07057e-05	3.9823e-05	4.41019e-05	4.49545e-05	4.27657e-05	4.48894e-05	3.80705e-05	1.31967e-05	1.07057e-05	4.0747e-05	4.41019e-05	4.49545e-05	4.27657e-05	4.48894e-05	3.80705e-05	1.31967e-05	1.07057e-05	4.07352e-05	4.41019e-05	4.49545e-05	4.27657e-05	4.48894e-05	3.80705e-05	1.31967e-05	1.07057e-05	4.07241e-05	4.41019e-05	4.49545e-05	4.27657e-05	4.48894e-05	3.80705e-05	1.31967e-05	1.07057e-05	4.07137e-05	4.41019e-05	4.49545e-05	4.27657e-05	4.48894e-05	3.80705e-05	1.31967e-05	1.07057e-05	4.06126e-05	4.41019e-05	4.49545e-05	4.27657e-05	4.48894e-05	3.80705e-05	1.31967e-05	1.07057e-05	4.05572e-05	4.41019e-05	4.49545e-05	4.27657e-05	4.48894e-05	3.80705e-05	1.31967e-05	1.07057e-05	4.05572e-05	4.41019e-05	4.49545e-05	4.27657e-05	4.48894e-05	3.80705e-05	1.31967e-05	1.07057e-05	4.05572e-05	4.41019e-05	4.49545e-05	4.27657e-05	4.48894e-05	3.80705e-05	1.31967e-05	1.07057e-05	4.05572e-05	4.41019e-05	4.49545e-05	4.27657e-05	4.48894e-05	3.80705e-05	1.31967e-05	1.07057e-05	4.05572e-05	4.41019e-05	4.49545e-05	4.27657e-05	4.48894e-05	3.80705e-05	1.31967e-05	1.07057e-05	4.05572e-05	4.41019e-05	4.49545e-05	4.27657e-05	4.48894e-05	0	0	0	0	0	0	0	0	4.51282e-05	4.51282e-05	4.51282e-05	4.51282e-05	4.51282e-05	4.51282e-05	4.51282e-05	4.51282e-05	0.000262594	0.000262594	0.000262594	0.000262594	0.000262594	0.000262594	0.000262594	0.000262594	0.000262952	0.000262952	0.000262952	0.000262952	0.000262952	0.000262952	0.000262952	0.000262952	0.000173	0.000173	0.000173	0.000173	0.000173	0.000173	0.000173	0.000173	0.000172733	0.000172733	0.000172733	0.000172733	0.000172733	0.000172733	0.000172733	0.000172733	0.00017275	0.00017275	0.00017275	0.00017275	0.00017275	0.00017275	0.00017275	0.00017275	0.000172748	0.000172748	0.000172748	0.000172748	0.000172748	0.000172748	0.000172748	0.000172748	0.000172748	0.000172748	0.000172748	0.000172748	0.000172748	0.000172748	0.000172748	0.000172748	0.000172748	0.000172748	0.000172748	0.000172748	0.000172748	0.000172748	0.000172748	0.000172748	0.000378821	0.0157967	0.0157967	0.000218853	0.000262515	0.000212988	0.000213222	0.000213222	0.00160239	0.000370419	0.00217631	0.00962979	0.000131856	0.00778244	0.000611137	0.00254343	0.00171173	0.000288925	0.00477296	0.00312533	0.000215722	0.00933382	0.0105793	0.0182127	0.00163044	0.000253622	0.00246166	0.00939099	5.34352e-05	0.0159577	0.0151648	0.0128264	0.00160605	0.000274487	0.000485553	0.00205691	5.85479e-05	0.0536537	0.0122172	0.0145183	0.00151019	0.000253093	0.000318432	0.00706684	5.17001e-05	0.00310005	0.0129215	0.0140287	0.00149826	0.000250067	0.00041525	0.000357028	5.35795e-05	0.0864289	0.0127372	0.014226	0.00148397	0.000250307	0.00029242	0.00637773	5.24404e-05	0.00157132	0.0128377	0.0141723	0.00150105	0.000248822	0.000283336	0.000401294	5.54816e-05	0.127348	0.0128232	0.014185	0.000712925	3.23254e-05	0.00028034	0.00645275	4.66251e-05	0.00123099	0.0128105	0.02029	0.00538995	3.27352e-05	0.000249967	0.000502417	4.81098e-05	0.0153227	0.0185821	0.0177547	1.10815e-05	3.89322e-05	0.000251937	0.00144348	4.59495e-05	0.0263299	0.0163411	0.0170691	2.99975e-05	3.91469e-05	1.81664e-05	0.00137245	4.3664e-05	0.0249489	0.0162713	0.013086	2.95187e-05	7.41167e-05	2.69452e-05	0.0013664	4.09167e-05	0.436899	0.00601381	0.00249038	3.34541e-05	4.11978e-07	7.7049e-05	0.00136568	4.0194e-05	0.000214854	0.00495218	5.72695e-05	5.54797e-05	2.62035e-08	8.36574e-07	0.00132884	3.88183e-05	0.661173	6.12372e-05	4.78044e-05	1.98709e-05	2.71089e-08	3.33388e-06	0.00117872	3.88455e-05	1.3071e-08	5.17611e-05	4.7917e-05	2.82986e-05	2.71504e-08	1.02255e-08	0.00124149	3.88454e-05	0.0572068	5.30419e-05	4.73819e-05	2.59323e-05	2.71593e-08	3.7614e-08	0.00142934	3.88454e-05	0.0198039	5.30499e-05	4.72857e-05	2.58822e-05	2.71594e-08	3.60423e-08	0.00137529	3.88454e-05	0.0169262	5.30501e-05	4.72858e-05	2.58763e-05	5.9902e-07	3.60475e-08	0.00136703	3.65694e-05	0.00533925	5.30501e-05	4.60689e-05	1.71064e-05	5.99012e-07	2.53483e-08	0.00136372	3.65712e-05	6.01821e-05	5.20043e-05	4.60684e-05	2.58732e-05	5.99012e-07	2.53461e-08	0.00136229	3.65712e-05	4.89791e-05	5.2014e-05	4.60684e-05	2.58796e-05	5.99012e-07	5.59029e-07	0.00136164	3.65712e-05	4.85407e-05	5.2014e-05	4.60684e-05	2.58843e-05	5.99012e-07	5.58872e-07	0.00126896	3.65712e-05	4.85505e-05	5.2014e-05	4.60684e-05	2.5886e-05	5.99012e-07	5.58872e-07	0.00132217	3.65712e-05	4.85505e-05	5.2014e-05	4.60684e-05	2.58866e-05	5.99012e-07	5.58872e-07	0.00132031	3.65712e-05	4.85505e-05	5.2014e-05	4.60684e-05	2.58868e-05	5.99012e-07	5.58872e-07	0.00138176	3.65712e-05	4.84263e-05	5.2014e-05	4.60684e-05	2.58868e-05	5.99012e-07	5.58872e-07	0.00052722	3.65712e-05	4.8427e-05	5.2014e-05	4.60684e-05	2.58869e-05	5.99012e-07	5.58872e-07	0.000379407	3.65712e-05	4.8427e-05	5.2014e-05	4.60684e-05	2.58869e-05	5.99012e-07	5.58872e-07	0.000384138	3.65712e-05	4.8427e-05	5.2014e-05	4.60684e-05	2.58869e-05	5.99012e-07	5.58872e-07	0.000387664	3.65712e-05	4.8427e-05	5.2014e-05	4.60684e-05	2.58869e-05	5.99012e-07	5.58872e-07	0.000391013	3.65712e-05	4.8427e-05	5.2014e-05	4.60684e-05	2.58869e-05	5.99012e-07	5.58872e-07	0.000384974	3.65712e-05	4.8427e-05	5.2014e-05	4.60684e-05	2.58869e-05	5.99012e-07	5.58872e-07	0.000406226	3.65712e-05	4.8427e-05	5.2014e-05	4.60684e-05	2.58869e-05	5.99012e-07	5.58872e-07	0.000406376	3.65712e-05	4.8427e-05	5.2014e-05	4.60684e-05	2.58869e-05	5.99012e-07	5.58872e-07	0.000406374	3.65712e-05	4.8427e-05	5.2014e-05	4.60684e-05	2.58869e-05	5.99012e-07	5.58872e-07	0.000406374	3.65712e-05	4.8427e-05	5.2014e-05	4.60684e-05	2.58869e-05	5.99012e-07	5.58872e-07	0.000406374	3.65712e-05	4.8427e-05	5.2014e-05	4.60684e-05	2.58869e-05	5.99012e-07	5.58872e-07	0.000406374	3.65712e-05	4.8427e-05	5.2014e-05	4.60684e-05	0	0	0	0	0	0	0	0	4.51282e-05	4.51282e-05	4.51282e-05	4.51282e-05	4.51282e-05	4.51282e-05	4.51282e-05	4.51282e-05	8.02225e-05	8.02225e-05	8.02225e-05	8.02225e-05	8.02225e-05	8.02225e-05	8.02225e-05	8.02225e-05	8.09417e-05	8.09417e-05	8.09417e-05	8.09417e-05	8.09417e-05	8.09417e-05	8.09417e-05	8.09417e-05	6.95039e-06	6.95039e-06	6.95039e-06	6.95039e-06	6.95039e-06	6.95039e-06	6.95039e-06	6.95039e-06	6.91147e-06	6.91147e-06	6.91147e-06	6.91147e-06	6.91147e-06	6.91147e-06	6.91147e-06	6.91147e-06	6.91201e-06	6.91201e-06	6.91201e-06	6.91201e-06	6.91201e-06	6.91201e-06	6.91201e-06	6.91201e-06	6.91194e-06	6.91194e-06	6.91194e-06	6.91194e-06	6.91194e-06	6.91194e-06	6.91194e-06	6.91194e-06	6.91194e-06	6.91194e-06	6.91194e-06	6.91194e-06	6.91194e-06	6.91194e-06	6.91194e-06	6.91194e-06	6.91194e-06	6.91194e-06	6.91194e-06	6.91194e-06	6.91194e-06	6.91194e-06	6.91194e-06	6.91194e-06	8.06733e-05	0.184907	0.184907	2.77776e-05	8.06733e-05	2.36786e-05	2.41194e-05	2.41194e-05	8.20882e-06	2.23615e-10	7.64033e-09	0.000283761	0.000118703	0.000128555	5.66116e-05	0.00046391	7.17106e-06	0.00127668	0.185572	0.000148787	0.000167406	0.000728597	0.00087483	0.00238945	6.53258e-06	0.000918278	6.92859e-09	0.000247268	7.73927e-05	0.000341497	0.0013932	0.00199282	6.36167e-06	0.00100836	0.00282674	0.000120603	8.14206e-05	0.00120676	0.00128402	0.00207697	5.5941e-06	0.000941019	0.00147342	0.000210704	7.71113e-05	0.000189539	0.00128925	0.00203678	5.72905e-06	0.00093601	0.00203106	5.01262e-05	7.85631e-05	0.00137705	0.00128653	0.00207746	5.4843e-06	0.000936228	0.00145903	0.000197494	7.77741e-05	0.000192453	0.00129386	0.00206942	5.73595e-06	0.00093185	0.00151127	5.28238e-05	7.98613e-05	0.00320882	0.00129287	0.00207192	1.09681e-06	1.90882e-06	0.0014872	0.000198788	3.84881e-05	0.000280772	0.00129285	0.0139395	6.33812e-05	2.10547e-06	0.000743173	0.000195054	3.91495e-05	0.00367177	0.00984763	0.00484972	7.89839e-07	2.99183e-06	0.000792814	0.000308055	3.80968e-05	0.00161702	0.00460399	0.00876691	1.26375e-06	3.02544e-06	2.79832e-07	0.000300633	3.43938e-05	0.00632077	0.00706772	0.00572536	1.17468e-06	1.09265e-05	6.28402e-07	0.000299964	2.91275e-05	0.0166883	0.00275096	0.0018172	1.31676e-06	4.97522e-09	5.40025e-06	0.000299888	3.9914e-05	0.0135043	0.00291266	0.000172157	1.43207e-05	3.43008e-11	8.59053e-10	0.000254943	1.86869e-05	0.0141523	0.000132518	5.7901e-05	3.424e-06	3.67259e-11	1.66585e-08	0.000132728	1.87453e-05	0.00215009	5.72328e-05	5.7943e-05	2.41533e-05	3.68349e-11	2.29322e-12	0.000137361	1.87452e-05	0.010703	5.86662e-05	5.74338e-05	2.97083e-05	3.68474e-11	1.19912e-10	0.00031431	1.87452e-05	0.00538236	5.86656e-05	5.73453e-05	2.96781e-05	3.68474e-11	1.10038e-10	0.000304146	1.87452e-05	0.00522795	5.86658e-05	5.73456e-05	2.96754e-05	4.69748e-09	1.10069e-10	0.00030332	1.31817e-05	0.00220495	5.86658e-05	4.47286e-05	6.91105e-06	4.69747e-09	3.20805e-11	0.000302944	1.31882e-05	8.12666e-05	4.86063e-05	4.47779e-05	1.3297e-05	4.69747e-09	3.20748e-11	0.000302782	1.31882e-05	5.12576e-05	4.86557e-05	4.47777e-05	1.32917e-05	4.69747e-09	4.08908e-09	0.000302709	1.31882e-05	4.7718e-05	4.86555e-05	4.47777e-05	1.32927e-05	4.69747e-09	4.08688e-09	0.000200137	1.31882e-05	4.77404e-05	4.86555e-05	4.47777e-05	1.3293e-05	4.69747e-09	4.08688e-09	0.000205963	1.31882e-05	4.77403e-05	4.86555e-05	4.47777e-05	1.32932e-05	4.69747e-09	4.08688e-09	0.000205833	1.31882e-05	4.77403e-05	4.86555e-05	4.47777e-05	1.32932e-05	4.69747e-09	4.08688e-09	0.000269644	1.31882e-05	4.658e-05	4.86555e-05	4.47777e-05	1.32932e-05	4.69747e-09	4.08688e-09	0.000170372	1.31882e-05	4.65853e-05	4.86555e-05	4.47777e-05	1.32932e-05	4.69747e-09	4.08688e-09	0.000146793	1.31882e-05	4.65853e-05	4.86555e-05	4.47777e-05	1.32932e-05	4.69747e-09	4.08688e-09	0.000147812	1.31882e-05	4.65853e-05	4.86555e-05	4.47777e-05	1.32932e-05	4.69747e-09	4.08688e-09	0.000148518	1.31882e-05	4.65853e-05	4.86555e-05	4.47777e-05	1.32932e-05	4.69747e-09	4.08688e-09	0.000149187	1.31882e-05	4.65853e-05	4.86555e-05	4.47777e-05	1.32932e-05	4.69747e-09	4.08688e-09	0.000130835	1.31882e-05	4.65853e-05	4.86555e-05	4.47777e-05	1.32932e-05	4.69747e-09	4.08688e-09	0.000134848	1.31882e-05	4.65853e-05	4.86555e-05	4.47777e-05	1.32932e-05	4.69747e-09	4.08688e-09	0.000134864	1.31882e-05	4.65853e-05	4.86555e-05	4.47777e-05	1.32932e-05	4.69747e-09	4.08688e-09	0.000134864	1.31882e-05	4.65853e-05	4.86555e-05	4.47777e-05	1.32932e-05	4.69747e-09	4.08688e-09	0.000134864	1.31882e-05	4.65853e-05	4.86555e-05	4.47777e-05	1.32932e-05	4.69747e-09	4.08688e-09	0.000134864	1.31882e-05	4.65853e-05	4.86555e-05	4.47777e-05	1.32932e-05	4.69747e-09	4.08688e-09	0.000134864	1.31882e-05	4.65853e-05	4.86555e-05	4.47777e-05	0	0	0	0	0	0	0	0	4.51282e-05	4.51282e-05	4.51282e-05	4.51282e-05	4.51282e-05	4.51282e-05	4.51282e-05	4.51282e-05	1.21539e-05	1.21539e-05	1.21539e-05	1.21539e-05	1.21539e-05	1.21539e-05	1.21539e-05	1.21539e-05	1.24969e-05	1.24969e-05	1.24969e-05	1.24969e-05	1.24969e-05	1.24969e-05	1.24969e-05	1.24969e-05	2.2215e-09	2.2215e-09	2.2215e-09	2.2215e-09	2.2215e-09	2.2215e-09	2.2215e-09	2.2215e-09	2.13446e-09	2.13446e-09	2.13446e-09	2.13446e-09	2.13446e-09	2.13446e-09	2.13446e-09	2.13446e-09	2.1344e-09	2.1344e-09	2.1344e-09	2.1344e-09	2.1344e-09	2.1344e-09	2.1344e-09	2.1344e-09	2.13438e-09	2.13438e-09	2.13438e-09	2.13438e-09	2.13438e-09	2.13438e-09	2.13438e-09	2.13438e-09	2.13438e-09	2.13438e-09	2.13438e-09	2.13438e-09	2.13438e-09	2.13438e-09	2.13438e-09	2.13438e-09	2.13438e-09	2.13438e-09	2.13438e-09	2.13438e-09	2.13438e-09	2.13438e-09	2.13438e-09	2.13438e-09	7.81405e-07	0.0205433	0.0205433	2.8615e-07	1.21191e-05	1.65289e-07	1.98273e-07	1.98273e-07	1.59161e-09	0.00991456	0.0885764	3.11963e-08	4.23983e-06	5.92808e-09	1.18644e-07	8.87428e-07	1.1164e-09	0.00327355	0.527521	2.90339e-08	1.10514e-06	7.8898e-06	1.3248e-05	2.08837e-06	1.03802e-09	0.0020973	1	1.70128e-08	1.10936e-06	1.74467e-08	7.04258e-05	2.08399e-06	1.02245e-09	0.00192528	1	4.08069e-08	9.66354e-07	1.29948e-07	8.8496e-05	2.08852e-06	9.2241e-10	0.00196712	1	2.00392e-08	1.07156e-06	8.65279e-09	8.80946e-05	2.36158e-06	9.71509e-10	0.00197218	1	1.54091e-07	1.06308e-06	1.12053e-07	8.73994e-05	2.09129e-06	9.22185e-10	0.00197125	1	2.20598e-08	1.0568e-06	8.97218e-09	8.84168e-05	2.11502e-06	9.71387e-10	0.00197621	1	1.39835e-07	1.01314e-06	3.53813e-06	8.79319e-05	2.08847e-06	9.22185e-10	1.2165e-07	1	2.19346e-08	8.91074e-08	1.92162e-08	8.83937e-05	0.000504948	2.20192e-08	1.11846e-07	1	1.3559e-05	8.77792e-08	0.00305626	0.0410039	0.0005221	2.81387e-07	1.47441e-07	1	6.56426e-06	9.20327e-08	8.34257e-06	0.233068	0.00171129	1.50807e-07	1.48733e-07	1	6.69387e-06	1.06051e-07	0.00325638	0.99967	0.000436681	1.38045e-07	4.04896e-07	1	6.72246e-06	1.68442e-07	6.47723e-05	1	0.00022312	1.35963e-07	1.04695e-08	1	6.72537e-06	7.8109e-06	0.00015457	1	0.000402714	1.37698e-05	2.41055e-11	1	3.78024e-06	2.04949e-06	0.000215724	1	0.000136752	7.61384e-06	2.54248e-11	1	3.85561e-07	2.05403e-06	0.0115494	1	0.000148993	8.94976e-05	2.5484e-11	1	3.72733e-07	2.05403e-06	0.0241727	1	0.000148091	0.000141474	2.54918e-11	1	6.86391e-06	2.05403e-06	0.0379781	1	0.000147845	0.000142148	2.54919e-11	1	7.0698e-06	2.05403e-06	0.123687	1	0.000147843	0.000142182	3.46059e-10	1	7.11656e-06	5.98676e-07	0.828212	1	3.75178e-05	6.44805e-06	3.46059e-10	1	7.13388e-06	5.98632e-07	1	1	3.73163e-05	9.1109e-06	3.46059e-10	1	7.14141e-06	5.98632e-07	1	1	3.73159e-05	9.10843e-06	3.46059e-10	1	7.14479e-06	5.98632e-07	1	1	3.73159e-05	9.10693e-06	3.46059e-10	1	1.66434e-06	5.98632e-07	1	1	3.73159e-05	9.1064e-06	3.46059e-10	1	1.60681e-06	5.98632e-07	1	1	3.73159e-05	9.1062e-06	3.46059e-10	1	1.60702e-06	5.98632e-07	1	1	3.73159e-05	9.10615e-06	3.46059e-10	1	4.18425e-06	5.98632e-07	1	1	3.73159e-05	9.10614e-06	3.46059e-10	1	8.20876e-06	5.98632e-07	1	1	3.73159e-05	9.10613e-06	3.46059e-10	1	1.03151e-05	5.98632e-07	1	1	3.73159e-05	9.10613e-06	3.46059e-10	1	1.02088e-05	5.98632e-07	1	1	3.73159e-05	9.10612e-06	3.46059e-10	1	1.01017e-05	5.98632e-07	1	1	3.73159e-05	9.10612e-06	3.46059e-10	1	1.00017e-05	5.98632e-07	1	1	3.73159e-05	9.10612e-06	3.46059e-10	1	6.14684e-06	5.98632e-07	1	1	3.73159e-05	9.10612e-06	3.46059e-10	1	5.76363e-06	5.98632e-07	1	1	3.73159e-05	9.10612e-06	3.46059e-10	1	5.75619e-06	5.98632e-07	1	1	3.73159e-05	9.10612e-06	3.46059e-10	1	5.75615e-06	5.98632e-07	1	1	3.73159e-05	9.10612e-06	3.46059e-10	1	5.75615e-06	5.98632e-07	1	1	3.73159e-05	9.10612e-06	3.46059e-10	1	5.75615e-06	5.98632e-07	1	1	3.73159e-05	9.10612e-06	3.46059e-10	1	5.75615e-06	5.98632e-07	1	1	3.73159e-05	0	0	0	0	0	0	0	0	4.51282e-05	4.51282e-05	4.51282e-05	4.51282e-05	4.51282e-05	4.51282e-05	4.51282e-05	4.51282e-05	1.10773e-06	1.10773e-06	1.10773e-06	1.10773e-06	1.10773e-06	1.10773e-06	1.10773e-06	1.10773e-06	1.1606e-06	1.1606e-06	1.1606e-06	1.1606e-06	1.1606e-06	1.1606e-06	1.1606e-06	1.1606e-06	1.27534e-14	1.27534e-14	1.27534e-14	1.27534e-14	1.27534e-14	1.27534e-14	1.27534e-14	1.27534e-14	1.19683e-14	1.19683e-14	1.19683e-14	1.19683e-14	1.19683e-14	1.19683e-14	1.19683e-14	1.19683e-14	1.1967e-14	1.1967e-14	1.1967e-14	1.1967e-14	1.1967e-14	1.1967e-14	1.1967e-14	1.1967e-14	1.1967e-14	1.1967e-14	1.1967e-14	1.1967e-14	1.1967e-14	1.1967e-14	1.1967e-14	1.1967e-14	1.1967e-14	1.1967e-14	1.1967e-14	1.1967e-14	1.1967e-14	1.1967e-14	1.1967e-14	1.1967e-14	1.1967e-14	1.1967e-14	1.1967e-14	1.1967e-14	1.1967e-14	1.1967e-14	1.1967e-14	1.1967e-14	3.92761e-10	1.10435e-06	1.10435e-06	3.92761e-10	1.10435e-06	1.35229e-10	3.92761e-10	3.92761e-10	1.73942e-14	9.69627e-08	8.64197e-06	1.78383e-11	2.81104e-07	1.83063e-12	5.26409e-10	2.1793e-10	9.05633e-15	3.0931e-08	1.61459e-06	3.61023e-11	6.17865e-08	2.30693e-09	3.16229e-09	1.02347e-10	7.83043e-15	2.39769e-08	3.73336e-08	1.29485e-11	1.04949e-07	5.19107e-12	3.34652e-08	1.03369e-10	7.58882e-15	2.31006e-08	6.73622e-11	6.45288e-11	8.70999e-08	1.55221e-11	4.4389e-08	1.02907e-10	6.18121e-15	2.41424e-08	5.66369e-11	1.78146e-11	1.04149e-07	3.93867e-12	4.43867e-08	1.24734e-10	6.80899e-15	2.41253e-08	5.90602e-11	6.10312e-10	1.01694e-07	1.18128e-11	4.35533e-08	1.02414e-10	6.15878e-15	2.40905e-08	5.17933e-11	2.11618e-11	1.0164e-07	3.988e-12	4.44057e-08	1.04293e-10	6.80875e-15	2.41814e-08	5.43302e-11	5.18825e-10	9.4649e-08	2.49768e-10	4.38485e-08	1.02159e-10	8.503e-12	1.30665e-10	5.41311e-11	2.09069e-11	5.46363e-10	5.64805e-12	4.44003e-08	1.42359e-07	4.80558e-09	1.33777e-10	2.9534e-13	8.38492e-06	5.31298e-10	0.000131689	0.00071179	1.44672e-07	2.28089e-07	2.32221e-10	2.89089e-13	2.45787e-06	5.74629e-10	2.59924e-07	0.000675058	1.05311e-06	8.03961e-08	2.36303e-10	3.67624e-16	2.54268e-06	7.07057e-10	7.70455e-05	0.000606198	1.49101e-07	6.78174e-08	1.74748e-09	3.94982e-15	2.56112e-06	1.46471e-09	2.34591e-07	0.000109876	3.69683e-07	6.7219e-08	7.28821e-06	4.40536e-14	2.56299e-06	2.37617e-06	3.8082e-07	0.000151699	0.00536735	1.50505e-06	5.70203e-08	3.97654e-14	7.50247e-07	6.3424e-08	5.95479e-07	0.0332853	0.000730339	3.63962e-06	6.34386e-08	9.33121e-11	5.94728e-09	6.37104e-08	0.000132002	9.74639e-05	0.00097903	0.000412002	6.37255e-08	6.0261e-08	5.61716e-09	6.37101e-08	0.000846757	0.0002723	0.000973219	0.000948788	6.37419e-08	1.66769e-06	2.72707e-06	6.37101e-08	0.000659241	0.000270886	0.000973095	0.000937293	6.37419e-08	1.45867e-06	2.8642e-06	6.37101e-08	0.0020419	0.000270899	0.000973099	0.000937945	4.69543e-09	1.45933e-06	2.89595e-06	4.69309e-09	0.00218873	0.000270899	1.28717e-05	1.76454e-05	4.69544e-09	5.13544e-08	2.90774e-06	4.69309e-09	0.00215992	1.22856e-05	1.3248e-05	1.27596e-05	4.69544e-09	5.13422e-08	2.91287e-06	4.69309e-09	0.000216394	1.23812e-05	1.32479e-05	1.27527e-05	4.69544e-09	3.78209e-09	2.91518e-06	4.69309e-09	5.13023e-05	1.23811e-05	1.32479e-05	1.27492e-05	4.69544e-09	3.77892e-09	1.32221e-07	4.69309e-09	5.1454e-05	1.23811e-05	1.32479e-05	1.27479e-05	4.69544e-09	3.77892e-09	1.24712e-07	4.69309e-09	5.14538e-05	1.23811e-05	1.32479e-05	1.27474e-05	4.69544e-09	3.77892e-09	1.2474e-07	4.69309e-09	5.14538e-05	1.23811e-05	1.32479e-05	1.27473e-05	4.69544e-09	3.77892e-09	9.58122e-07	4.69309e-09	3.40195e-05	1.23811e-05	1.32479e-05	1.27472e-05	4.69544e-09	3.77892e-09	2.94777e-06	4.69309e-09	3.40345e-05	1.23811e-05	1.32479e-05	1.27472e-05	4.69544e-09	3.77892e-09	4.27678e-06	4.69309e-09	3.40345e-05	1.23811e-05	1.32479e-05	1.27472e-05	4.69544e-09	3.77892e-09	4.20353e-06	4.69309e-09	3.40345e-05	1.23811e-05	1.32479e-05	1.27472e-05	4.69544e-09	3.77892e-09	4.13112e-06	4.69309e-09	3.40345e-05	1.23811e-05	1.32479e-05	1.27472e-05	4.69544e-09	3.77892e-09	4.06401e-06	4.69309e-09	3.40345e-05	1.23811e-05	1.32479e-05	1.27472e-05	4.69544e-09	3.77892e-09	1.44639e-06	4.69309e-09	3.40345e-05	1.23811e-05	1.32479e-05	1.27472e-05	4.69544e-09	3.77892e-09	1.30133e-06	4.69309e-09	3.40345e-05	1.23811e-05	1.32479e-05	1.27472e-05	4.69544e-09	3.77892e-09	1.29862e-06	4.69309e-09	3.40345e-05	1.23811e-05	1.32479e-05	1.27472e-05	4.69544e-09	3.77892e-09	1.29861e-06	4.69309e-09	3.40345e-05	1.23811e-05	1.32479e-05	1.27472e-05	4.69544e-09	3.77892e-09	1.29861e-06	4.69309e-09	3.40345e-05	1.23811e-05	1.32479e-05	1.27472e-05	4.69544e-09	3.77892e-09	1.29861e-06	4.69309e-09	3.40345e-05	1.23811e-05	1.32479e-05	1.27472e-05	4.69544e-09	3.77892e-09	1.29861e-06	4.69309e-09	3.40345e-05	1.23811e-05	1.32479e-05	0	0	0	0	0	0	0	0	4.51282e-05	4.51282e-05	4.51282e-05	4.51282e-05	4.51282e-05	4.51282e-05	4.51282e-05	4.51282e-05	3.46546e-05	3.46546e-05	3.46546e-05	3.46546e-05	3.46546e-05	3.46546e-05	3.46546e-05	3.46546e-05	3.52554e-05	3.52554e-05	3.52554e-05	3.52554e-05	3.52554e-05	3.52554e-05	3.52554e-05	3.52554e-05	2.08103e-15	2.08103e-15	2.08103e-15	2.08103e-15	2.08103e-15	2.08103e-15	2.08103e-15	2.08103e-15	2.0423e-15	2.0423e-15	2.0423e-15	2.0423e-15	2.0423e-15	2.0423e-15	2.0423e-15	2.0423e-15	2.04232e-15	2.04232e-15	2.04232e-15	2.04232e-15	2.04232e-15	2.04232e-15	2.04232e-15	2.04232e-15	2.04232e-15	2.04232e-15	2.04232e-15	2.04232e-15	2.04232e-15	2.04232e-15	2.04232e-15	2.04232e-15	2.04232e-15	2.04232e-15	2.04232e-15	2.04232e-15	2.04232e-15	2.04232e-15	2.04232e-15	2.04232e-15	2.04232e-15	2.04232e-15	2.04232e-15	2.04232e-15	2.04232e-15	2.04232e-15	2.04232e-15	2.04232e-15	4.73864e-10	2.00695e-08	2.00695e-08	1.29401e-09	3.4732e-05	4.73864e-10	2.00695e-08	2.00695e-08	7.55134e-11	1.8078e-09	1.59638e-08	4.78438e-09	1.34177e-05	1.2456e-09	4.5584e-08	3.89164e-08	6.62219e-11	9.62914e-10	1.12412e-08	3.87887e-09	1.1827e-05	6.81934e-09	1.83998e-07	7.26558e-08	6.1954e-11	8.33853e-10	2.50428e-09	4.91044e-09	6.45884e-06	2.55372e-09	5.17974e-07	7.25179e-08	6.08386e-11	8.6191e-10	1.59375e-10	3.62345e-09	6.44903e-06	5.99593e-09	5.2038e-07	7.26399e-08	5.54787e-11	8.34739e-10	1.22515e-10	4.53918e-09	6.3327e-06	1.77544e-09	5.18553e-07	7.75281e-08	5.66969e-11	8.28761e-10	1.3905e-10	2.5065e-09	6.4131e-06	6.28755e-09	5.15471e-07	7.27052e-08	5.48149e-11	8.28894e-10	1.15438e-10	4.41315e-09	6.33457e-06	1.81135e-09	5.19681e-07	7.31617e-08	5.67367e-11	8.27095e-10	1.14796e-10	2.52926e-09	6.40701e-06	1.41207e-08	5.17726e-07	7.26523e-08	0.000164144	1.52059e-07	1.14016e-10	4.4284e-09	7.84048e-09	2.61518e-09	5.19608e-07	7.28919e-08	0.00294107	1.53747e-07	1.41871e-13	0.00064326	7.92187e-09	0.00239107	9.53854e-05	7.32213e-08	0.000256088	1.97691e-07	1.41619e-13	0.000729428	7.90781e-09	0.000857899	9.37083e-05	1.36157e-07	0.000363857	1.99285e-07	1.14692e-10	0.000720429	8.28338e-09	0.00327095	8.85315e-05	6.27654e-08	0.000341624	4.98621e-07	2.94332e-10	0.000719882	1.02843e-08	0.00399296	3.36241e-05	3.98126e-08	0.000365656	0.0327509	9.93465e-10	0.000719787	1.62042e-05	0.0061943	3.08932e-05	0.0275039	5.42881e-05	1.02849e-05	3.74532e-09	0.000148233	9.80323e-09	0.0028025	0.0011052	0.000193825	0.000192139	7.6115e-05	9.93975e-07	3.03423e-07	9.82976e-09	3.53325e-05	7.29872e-05	0.00104037	0.000878346	7.59766e-05	0.0279006	3.09535e-07	9.82976e-09	0.0232128	7.92734e-05	0.00098493	0.00102008	7.59944e-05	0.00018891	0.000876069	9.82976e-09	0.00606886	7.92508e-05	0.000987234	0.00101151	7.59943e-05	0.00092712	0.000827373	9.82976e-09	0.013505	7.92512e-05	0.000987099	0.001012	5.9615e-07	0.000887403	0.000829113	3.45924e-10	0.00513637	7.92512e-05	5.70933e-07	4.59259e-05	5.98837e-07	6.55768e-05	0.00082881	3.45924e-10	0.00306819	6.21701e-07	6.05525e-07	2.53349e-05	5.98837e-07	6.88624e-05	0.000828733	3.45924e-10	0.000908729	6.24664e-07	6.05523e-07	2.53673e-05	5.98837e-07	5.40096e-07	0.000828695	3.45924e-10	4.6351e-05	6.24664e-07	6.05523e-07	2.53678e-05	5.98837e-07	5.42093e-07	1.55856e-05	3.45924e-10	4.87723e-05	6.24664e-07	6.05523e-07	2.5368e-05	5.98837e-07	5.42092e-07	1.64377e-05	3.45924e-10	4.87653e-05	6.24664e-07	6.05523e-07	2.53681e-05	5.98837e-07	5.42092e-07	1.64356e-05	3.45924e-10	4.87653e-05	6.24664e-07	6.05523e-07	2.53681e-05	5.98837e-07	5.42092e-07	0.000226188	3.45924e-10	2.53957e-05	6.24664e-07	6.05523e-07	2.53681e-05	5.98837e-07	5.42092e-07	0.000178139	3.45924e-10	2.54306e-05	6.24664e-07	6.05523e-07	2.53681e-05	5.98837e-07	5.42092e-07	0.000162483	3.45924e-10	2.54306e-05	6.24664e-07	6.05523e-07	2.53681e-05	5.98837e-07	5.42092e-07	0.000162626	3.45924e-10	2.54306e-05	6.24664e-07	6.05523e-07	2.53681e-05	5.98837e-07	5.42092e-07	0.000162618	3.45924e-10	2.54306e-05	6.24664e-07	6.05523e-07	2.53681e-05	5.98837e-07	5.42092e-07	0.000162608	3.45924e-10	2.54306e-05	6.24664e-07	6.05523e-07	2.53681e-05	5.98837e-07	5.42092e-07	4.38308e-05	3.45924e-10	2.54306e-05	6.24664e-07	6.05523e-07	2.53681e-05	5.98837e-07	5.42092e-07	4.4057e-05	3.45924e-10	2.54306e-05	6.24664e-07	6.05523e-07	2.53681e-05	5.98837e-07	5.42092e-07	4.40485e-05	3.45924e-10	2.54306e-05	6.24664e-07	6.05523e-07	2.53681e-05	5.98837e-07	5.42092e-07	4.40483e-05	3.45924e-10	2.54306e-05	6.24664e-07	6.05523e-07	2.53681e-05	5.98837e-07	5.42092e-07	4.40483e-05	3.45924e-10	2.54306e-05	6.24664e-07	6.05523e-07	2.53681e-05	5.98837e-07	5.42092e-07	4.40483e-05	3.45924e-10	2.54306e-05	6.24664e-07	6.05523e-07	2.53681e-05	5.98837e-07	5.42092e-07	4.40483e-05	3.45924e-10	2.54306e-05	6.24664e-07	6.05523e-07	0	0	0	0	0	0	0	0	4.51282e-05	4.51282e-05	4.51282e-05	4.51282e-05	4.51282e-05	4.51282e-05	4.51282e-05	4.51282e-05	2.17882e-06	2.17882e-06	2.17882e-06	2.17882e-06	2.17882e-06	2.17882e-06	2.17882e-06	2.17882e-06	2.2604e-06	2.2604e-06	2.2604e-06	2.2604e-06	2.2604e-06	2.2604e-06	2.2604e-06	2.2604e-06	2.47319e-14	2.47319e-14	2.47319e-14	2.47319e-14	2.47319e-14	2.47319e-14	2.47319e-14	2.47319e-14	2.3502e-14	2.3502e-14	2.3502e-14	2.3502e-14	2.3502e-14	2.3502e-14	2.3502e-14	2.3502e-14	2.34999e-14	2.34999e-14	2.34999e-14	2.34999e-14	2.34999e-14	2.34999e-14	2.34999e-14	2.34999e-14	2.35002e-14	2.35002e-14	2.35002e-14	2.35002e-14	2.35002e-14	2.35002e-14	2.35002e-14	2.35002e-14	2.35002e-14	2.35002e-14	2.35002e-14	2.35002e-14	2.35002e-14	2.35002e-14	2.35002e-14	2.35002e-14	2.35002e-14	2.35002e-14	2.35002e-14	2.35002e-14	2.35002e-14	2.35002e-14	2.35002e-14	2.35002e-14	2.65555e-10	7.7128e-10	7.7128e-10	7.7128e-10	2.16866e-06	7.7128e-10	2.16866e-06	2.16866e-06	7.76519e-13	5.27689e-11	3.31053e-09	8.43691e-10	3.38337e-07	5.71085e-10	1.14647e-05	2.43803e-07	4.9665e-13	1.74012e-11	6.73043e-10	1.70729e-09	2.0122e-07	4.03595e-09	1.89302e-06	6.56347e-08	4.33109e-13	1.33752e-11	2.42652e-11	1.2026e-09	1.89215e-07	1.09002e-09	1.44492e-05	6.64851e-08	4.18968e-13	1.35869e-11	5.79368e-14	2.15125e-09	1.76286e-07	1.00357e-09	1.56984e-05	6.6062e-08	3.45976e-13	1.347e-11	5.45152e-14	1.33844e-09	1.89497e-07	1.18555e-09	1.57339e-05	7.8417e-08	3.70751e-13	1.33702e-11	5.19746e-14	4.56378e-09	1.88601e-07	9.0377e-10	1.5433e-05	6.56443e-08	3.41344e-13	1.33643e-11	5.38136e-14	1.42787e-09	1.86944e-07	1.17934e-09	1.57111e-05	6.67258e-08	3.70997e-13	1.33624e-11	5.47698e-14	4.23776e-09	1.82565e-07	1.56281e-09	1.55134e-05	6.54915e-08	5.39723e-07	2.16268e-07	5.43699e-14	1.42197e-09	1.01108e-09	1.10636e-09	1.57116e-05	4.43811e-13	0.000209356	2.21199e-07	2.96994e-16	6.86865e-05	1.007e-09	8.45907e-05	8.41545e-08	4.50509e-13	0.00015656	3.71319e-07	2.93613e-16	4.35606e-05	1.04805e-09	2.03912e-05	8.20769e-08	2.74577e-12	0.00011226	3.77478e-07	7.5848e-11	4.39779e-05	1.24737e-09	6.15219e-05	7.67524e-08	5.22774e-13	9.76949e-05	2.48372e-06	6.78905e-10	4.40789e-05	2.39486e-09	9.62541e-06	2.78218e-08	2.06651e-12	0.000103777	0.022285	6.7948e-09	4.40872e-05	3.10641e-06	8.88781e-06	3.98845e-08	2.60156e-06	1.22156e-06	0.000198975	1.80346e-07	1.29049e-05	6.34518e-08	3.24809e-06	4.13699e-09	1.56458e-06	2.88717e-06	0.000289099	0.000301636	1.01561e-07	6.37135e-08	1.62681e-08	5.62817e-08	1.79478e-06	0.000133498	0.000289996	0.32261	9.9858e-08	6.37134e-08	3.20781e-05	5.75395e-08	1.80384e-06	0.000244305	0.000290038	1.7028e-05	4.85466e-05	6.37134e-08	2.96087e-05	5.75379e-08	1.80468e-06	0.000244446	0.000290038	0.00081411	4.94907e-05	6.37134e-08	4.49325e-05	5.7538e-08	1.80468e-06	0.000244482	1.31539e-05	0.000806465	4.97294e-05	4.69334e-09	5.96081e-05	5.75379e-08	4.6783e-09	5.69534e-05	1.3199e-05	0.000235204	4.98197e-05	4.69333e-09	0.000268906	4.23843e-09	4.67844e-09	3.77477e-05	1.3199e-05	0.000236811	4.98591e-05	4.69333e-09	0.000958951	4.23817e-09	4.67844e-09	3.77458e-05	1.3199e-05	1.07393e-05	4.98767e-05	4.69333e-09	1.74997e-05	4.23817e-09	4.67844e-09	3.77413e-05	1.3199e-05	1.07609e-05	2.26186e-06	4.69333e-09	1.76787e-05	4.23817e-09	4.67844e-09	3.77397e-05	1.3199e-05	1.07609e-05	2.20716e-06	4.69333e-09	1.76787e-05	4.23817e-09	4.67844e-09	3.77391e-05	1.3199e-05	1.07609e-05	2.20722e-06	4.69333e-09	1.76787e-05	4.23817e-09	4.67844e-09	3.7739e-05	1.3199e-05	1.07609e-05	1.69527e-05	4.69333e-09	1.24317e-05	4.23817e-09	4.67844e-09	3.77389e-05	1.3199e-05	1.07609e-05	2.31424e-05	4.69333e-09	1.24317e-05	4.23817e-09	4.67844e-09	3.77389e-05	1.3199e-05	1.07609e-05	2.48765e-05	4.69333e-09	1.24317e-05	4.23817e-09	4.67844e-09	3.77389e-05	1.3199e-05	1.07609e-05	2.46544e-05	4.69333e-09	1.24317e-05	4.23817e-09	4.67844e-09	3.77389e-05	1.3199e-05	1.07609e-05	2.44337e-05	4.69333e-09	1.24317e-05	4.23817e-09	4.67844e-09	3.77389e-05	1.3199e-05	1.07609e-05	2.42269e-05	4.69333e-09	1.24317e-05	4.23817e-09	4.67844e-09	3.77389e-05	1.3199e-05	1.07609e-05	8.67969e-06	4.69333e-09	1.24317e-05	4.23817e-09	4.67844e-09	3.77389e-05	1.3199e-05	1.07609e-05	8.20173e-06	4.69333e-09	1.24317e-05	4.23817e-09	4.67844e-09	3.77389e-05	1.3199e-05	1.07609e-05	8.19121e-06	4.69333e-09	1.24317e-05	4.23817e-09	4.67844e-09	3.77389e-05	1.3199e-05	1.07609e-05	8.19114e-06	4.69333e-09	1.24317e-05	4.23817e-09	4.67844e-09	3.77389e-05	1.3199e-05	1.07609e-05	8.19114e-06	4.69333e-09	1.24317e-05	4.23817e-09	4.67844e-09	3.77389e-05	1.3199e-05	1.07609e-05	8.19114e-06	4.69333e-09	1.24317e-05	4.23817e-09	4.67844e-09	3.77389e-05	1.3199e-05	1.07609e-05	8.19114e-06	4.69333e-09	1.24317e-05	4.23817e-09	4.67844e-09	0	0	0	0	0	0	0	0	4.51282e-05	4.51282e-05	4.51282e-05	4.51282e-05	4.51282e-05	4.51282e-05	4.51282e-05	4.51282e-05	3.91703e-05	3.91703e-05	3.91703e-05	3.91703e-05	3.91703e-05	3.91703e-05	3.91703e-05	3.91703e-05	4.00799e-05	4.00799e-05	4.00799e-05	4.00799e-05	4.00799e-05	4.00799e-05	4.00799e-05	4.00799e-05	7.09869e-09	7.09869e-09	7.09869e-09	7.09869e-09	7.09869e-09	7.09869e-09	7.09869e-09	7.09869e-09	6.8978e-09	6.8978e-09	6.8978e-09	6.8978e-09	6.8978e-09	6.8978e-09	6.8978e-09	6.8978e-09	6.89825e-09	6.89825e-09	6.89825e-09	6.89825e-09	6.89825e-09	6.89825e-09	6.89825e-09	6.89825e-09	6.89817e-09	6.89817e-09	6.89817e-09	6.89817e-09	6.89817e-09	6.89817e-09	6.89817e-09	6.89817e-09	6.89817e-09	6.89817e-09	6.89817e-09	6.89817e-09	6.89817e-09	6.89817e-09	6.89817e-09	6.89817e-09	6.89817e-09	6.89817e-09	6.89817e-09	6.89817e-09	6.89817e-09	6.89817e-09	6.89817e-09	6.89817e-09	5.34201e-07	6.40806e-07	6.40806e-07	9.24817e-07	3.91671e-05	2.52544e-06	0.0634836	0.0634836	3.59345e-09	2.78644e-09	4.87485e-07	6.39374e-06	5.57116e-05	6.24523e-06	0.706537	0.965134	2.62091e-09	6.79103e-10	7.99721e-07	3.62872e-06	6.14788e-05	0.000227742	1	1	2.27534e-09	4.98863e-10	1.74355e-07	5.03613e-06	2.99944e-05	2.62871e-05	1	1	2.19069e-09	5.3103e-10	5.82232e-10	3.23938e-06	3.02221e-05	0.000134338	1	1	1.80097e-09	4.99931e-10	3.55152e-10	4.50511e-06	2.96036e-05	1.32565e-05	1	1	1.89303e-09	4.9338e-10	4.50049e-10	1.98557e-06	3.00409e-05	0.000144476	1	1	1.75867e-09	4.93053e-10	3.17571e-10	4.31996e-06	2.9735e-05	1.37667e-05	1	1	1.89562e-09	4.90805e-10	3.15252e-10	2.03187e-06	3.0143e-05	0.000748011	1	1	3.15438e-06	2.37149e-07	3.10863e-10	4.34115e-06	2.5233e-06	2.81804e-05	1	1	0.00147359	2.42546e-07	2.66753e-11	0.00019778	2.54076e-06	0.0409233	1	1	2.45778e-05	4.13355e-07	2.64809e-11	0.000254293	2.5035e-06	0.0296651	1	1	3.10885e-05	4.2045e-07	7.57291e-08	0.00025276	2.29268e-06	0.210234	1	1	2.74782e-05	2.94062e-06	2.88788e-07	0.000252334	2.12851e-06	0.998093	1	1	3.12755e-05	0.000468504	6.34034e-06	0.000252284	2.29096e-05	1	1	1	1.45978e-06	9.27415e-05	1.28376e-06	0.00014181	2.05057e-06	1	0.999988	1	1.72421e-06	0.000101302	0.00027965	1.4278e-05	2.05358e-06	1	1	1	4.91007e-05	0.00010179	0.00730278	1.43951e-05	2.05357e-06	1	1	1	7.61826e-05	0.000101837	0.000178796	0.000265461	2.05357e-06	1	1	1	7.62896e-05	0.000101838	0.000117721	0.000265901	2.05357e-06	1	1	1	7.6288e-05	3.6749e-05	0.000117483	0.000265449	5.98542e-07	1	1	1	5.04388e-05	3.66525e-05	8.26133e-05	0.000265282	5.98506e-07	1	1	1	4.40199e-05	3.66523e-05	8.24748e-05	0.000265211	5.98506e-07	1	1	1	4.40104e-05	3.66523e-05	2.97616e-05	0.000265178	5.98506e-07	1	1	1	4.40113e-05	3.66523e-05	2.9674e-05	6.17676e-05	5.98506e-07	1	1	1	4.40116e-05	3.66523e-05	2.96739e-05	6.1838e-05	5.98506e-07	1	1	1	4.40117e-05	3.66523e-05	2.96739e-05	6.18338e-05	5.98506e-07	1	1	1	4.40117e-05	3.66523e-05	2.96739e-05	0.000160975	5.98506e-07	1	1	1	4.40117e-05	3.66523e-05	2.96739e-05	0.000125526	5.98506e-07	1	1	1	4.40117e-05	3.66523e-05	2.96739e-05	0.000114605	5.98506e-07	1	1	1	4.40117e-05	3.66523e-05	2.96739e-05	0.000114768	5.98506e-07	1	1	1	4.40117e-05	3.66523e-05	2.96739e-05	0.000114983	5.98506e-07	1	1	1	4.40117e-05	3.66523e-05	2.96739e-05	0.000115186	5.98506e-07	1	1	1	4.40117e-05	3.66523e-05	2.96739e-05	7.1494e-05	5.98506e-07	1	1	1	4.40117e-05	3.66523e-05	2.96739e-05	7.21211e-05	5.98506e-07	1	1	1	4.40117e-05	3.66523e-05	2.96739e-05	7.21319e-05	5.98506e-07	1	1	1	4.40117e-05	3.66523e-05	2.96739e-05	7.21317e-05	5.98506e-07	1	1	1	4.40117e-05	3.66523e-05	2.96739e-05	7.21317e-05	5.98506e-07	1	1	1	4.40117e-05	3.66523e-05	2.96739e-05	7.21317e-05	5.98506e-07	1	1	1	4.40117e-05	3.66523e-05	2.96739e-05	7.21317e-05	5.98506e-07	1	1	1	0	0	0	0	0	0	0	0	4.51282e-05	4.51282e-05	4.51282e-05	4.51282e-05	4.51282e-05	4.51282e-05	4.51282e-05	4.51282e-05	8.45649e-05	8.45649e-05	8.45649e-05	8.45649e-05	8.45649e-05	8.45649e-05	8.45649e-05	8.45649e-05	8.52839e-05	8.52839e-05	8.52839e-05	8.52839e-05	8.52839e-05	8.52839e-05	8.52839e-05	8.52839e-05	7.32445e-06	7.32445e-06	7.32445e-06	7.32445e-06	7.32445e-06	7.32445e-06	7.32445e-06	7.32445e-06	7.26426e-06	7.26426e-06	7.26426e-06	7.26426e-06	7.26426e-06	7.26426e-06	7.26426e-06	7.26426e-06	7.26486e-06	7.26486e-06	7.26486e-06	7.26486e-06	7.26486e-06	7.26486e-06	7.26486e-06	7.26486e-06	7.26473e-06	7.26473e-06	7.26473e-06	7.26473e-06	7.26473e-06	7.26473e-06	7.26473e-06	7.26473e-06	7.26473e-06	7.26473e-06	7.26473e-06	7.26473e-06	7.26473e-06	7.26473e-06	7.26473e-06	7.26473e-06	7.26473e-06	7.26473e-06	7.26473e-06	7.26473e-06	7.26473e-06	7.26473e-06	7.26473e-06	7.26473e-06	2.48871e-05	2.53505e-05	2.53505e-05	2.91954e-05	8.47907e-05	8.47907e-05	0.192527	0.192527	3.09106e-07	7.60337e-07	1.89205e-05	2.53398e-05	0.000584488	2.35293e-05	0.997554	0.999987	2.48264e-07	3.31078e-07	6.85589e-05	1.27592e-05	0.000576016	0.00180121	1	1	2.30302e-07	2.81004e-07	8.60217e-05	1.29005e-05	0.000532892	7.23369e-05	1	1	2.25926e-07	2.86594e-07	5.23275e-06	1.2764e-05	0.000523992	0.000370936	1	1	2.03535e-07	2.80879e-07	3.53957e-06	1.27871e-05	0.000531122	3.51406e-05	1	1	2.10164e-07	2.7958e-07	4.41534e-06	1.45315e-05	0.000531401	0.000373079	1	1	2.01505e-07	2.79247e-07	3.17534e-06	1.27863e-05	0.000533614	3.64189e-05	1	1	2.10279e-07	2.78712e-07	3.18591e-06	1.45968e-05	0.000530391	0.00307016	1	1	1.93451e-06	2.13047e-06	3.16308e-06	1.27962e-05	0.000263303	8.10295e-05	1	1	5.05635e-05	2.15463e-06	1.57274e-06	5.38308e-05	0.000258462	0.0150726	1	1	1.52307e-05	2.85934e-06	1.56025e-06	5.19424e-05	0.000255461	0.00123994	1	1	1.50573e-05	2.88529e-06	2.16806e-05	5.21299e-05	0.000213887	0.0242556	1	1	1.40263e-05	8.09748e-06	2.7561e-05	5.21584e-05	0.000140169	0.0226219	1	1	1.47631e-05	5.89601e-05	0.000204101	5.21631e-05	9.19456e-05	0.0514023	1	1	5.216e-06	5.0464e-05	8.74771e-06	4.43453e-05	1.88472e-05	0.0505073	1	1	5.37219e-06	5.32931e-05	7.34422e-05	2.31124e-05	1.87949e-05	0.00185616	1	1	3.7203e-05	5.34276e-05	0.000204933	2.29735e-05	1.87948e-05	0.00428721	1	1	4.93344e-05	5.34457e-05	5.47545e-05	5.25439e-05	1.87948e-05	0.00463885	1	1	4.93891e-05	5.34457e-05	5.07812e-05	5.26363e-05	1.87948e-05	0.00459853	1	1	4.93908e-05	4.42813e-05	5.07847e-05	5.26268e-05	1.32166e-05	0.00197923	1	1	4.60356e-05	4.42644e-05	4.78082e-05	5.26218e-05	1.32135e-05	9.06031e-06	1	1	4.49116e-05	4.42644e-05	4.77955e-05	5.26196e-05	1.32135e-05	3.00786e-05	1	1	4.49064e-05	4.42644e-05	3.96001e-05	5.26185e-05	1.32135e-05	6.96817e-06	1	1	4.49052e-05	4.42644e-05	3.95695e-05	3.47893e-05	1.32135e-05	6.9643e-06	1	1	4.49047e-05	4.42644e-05	3.95695e-05	3.47801e-05	1.32135e-05	6.9643e-06	1	1	4.49046e-05	4.42644e-05	3.95695e-05	3.47819e-05	1.32135e-05	6.9643e-06	1	1	4.49045e-05	4.42644e-05	3.95695e-05	4.55675e-05	1.32135e-05	1.33732e-05	1	1	4.49045e-05	4.42644e-05	3.95695e-05	5.21869e-05	1.32135e-05	1.33771e-05	1	1	4.49045e-05	4.42644e-05	3.95695e-05	5.63059e-05	1.32135e-05	1.33771e-05	1	1	4.49045e-05	4.42644e-05	3.95695e-05	5.63929e-05	1.32135e-05	1.33771e-05	1	1	4.49045e-05	4.42644e-05	3.95695e-05	5.64698e-05	1.32135e-05	1.33771e-05	1	1	4.49045e-05	4.42644e-05	3.95695e-05	5.65434e-05	1.32135e-05	1.33771e-05	1	1	4.49045e-05	4.42644e-05	3.95695e-05	4.94551e-05	1.32135e-05	1.33771e-05	1	1	4.49045e-05	4.42644e-05	3.95695e-05	4.99405e-05	1.32135e-05	1.33771e-05	1	1	4.49045e-05	4.42644e-05	3.95695e-05	4.99581e-05	1.32135e-05	1.33771e-05	1	1	4.49045e-05	4.42644e-05	3.95695e-05	4.99584e-05	1.32135e-05	1.33771e-05	1	1	4.49045e-05	4.42644e-05	3.95695e-05	4.99584e-05	1.32135e-05	1.33771e-05	1	1	4.49045e-05	4.42644e-05	3.95695e-05	4.99584e-05	1.32135e-05	1.33771e-05	1	1	4.49045e-05	4.42644e-05	3.95695e-05	4.99584e-05	1.32135e-05	1.33771e-05	1	1	0	0	0	0	0	0	0	0	4.51282e-05	4.51282e-05	4.51282e-05	4.51282e-05	4.51282e-05	4.51282e-05	4.51282e-05	4.51282e-05	0.000257898	0.000257898	0.000257898	0.000257898	0.000257898	0.000257898	0.000257898	0.000257898	0.000257615	0.000257615	0.000257615	0.000257615	0.000257615	0.000257615	0.000257615	0.000257615	0.000168894	0.000168894	0.000168894	0.000168894	0.000168894	0.000168894	0.000168894	0.000168894	0.000172174	0.000172174	0.000172174	0.000172174	0.000172174	0.000172174	0.000172174	0.000172174	0.000172233	0.000172233	0.000172233	0.000172233	0.000172233	0.000172233	0.000172233	0.000172233	0.00017223	0.00017223	0.00017223	0.00017223	0.00017223	0.00017223	0.00017223	0.00017223	0.00017223	0.00017223	0.00017223	0.00017223	0.00017223	0.00017223	0.00017223	0.00017223	0.00017223	0.00017223	0.00017223	0.00017223	0.00017223	0.00017223	0.00017223	0.00017223	0.000212349	0.000212582	0.000212582	0.000218196	0.000261728	0.000377685	0.01575	0.01575	4.13155e-05	1.82312e-05	0.000116311	0.000265593	0.00960355	0.000210189	0.0166934	0.902979	3.96095e-05	1.16209e-05	0.00122545	0.000119084	0.0339132	0.000842344	0.442951	1	3.86659e-05	1.08145e-05	0.0138268	0.000139485	0.174111	0.000352792	1	1	3.83826e-05	1.10546e-05	0.0177172	0.000102965	0.999537	0.000830846	1	1	3.71497e-05	1.07916e-05	0.0184998	0.00013186	1	0.000243708	1	1	3.72678e-05	1.07659e-05	0.0222245	7.54942e-05	1	0.00087697	1	1	3.69122e-05	1.0752e-05	0.0235427	0.000127127	1	0.000249467	1	1	3.72819e-05	1.07237e-05	0.0254303	7.94188e-05	1	0.00182258	1	1	5.50047e-05	1.55597e-05	0.0285507	0.000127439	1	0.000384662	1	1	0.00015518	1.56025e-05	0.0310597	9.94573e-05	1	0.00139637	1	1	3.07442e-05	1.7058e-05	0.0362955	0.000125488	1	0.000687717	1	1	3.73322e-05	1.71085e-05	0.079566	0.000125532	1	0.00208673	1	1	3.67553e-05	2.37559e-05	0.376534	0.000125436	1	0.00373052	1	1	3.81785e-05	4.12611e-05	1	0.000125434	1	0.00678914	1	1	3.06479e-05	4.5265e-05	1	0.000122052	1	0.00418139	1	1	2.93006e-05	4.60746e-05	1	0.000109094	1	0.000470446	1	1	4.45588e-05	4.61134e-05	1	0.000109483	1	0.000986209	1	1	4.58985e-05	4.61216e-05	1	0.000126046	1	0.00105427	1	1	4.58861e-05	4.61216e-05	1	0.000124727	1	0.000841707	1	1	4.58839e-05	4.52124e-05	1	0.000124318	1	0.000469864	1	1	4.55581e-05	4.52097e-05	1	0.000124162	1	1.86302e-05	1	1	4.54388e-05	4.52097e-05	1	0.000124093	1	2.62252e-05	1	1	4.54424e-05	4.52097e-05	1	0.000124063	1	1.76217e-05	1	1	4.54441e-05	4.52097e-05	1	0.000115621	1	1.76384e-05	1	1	4.54447e-05	4.52097e-05	1	0.000117422	1	1.76384e-05	1	1	4.5445e-05	4.52097e-05	1	0.000117441	1	1.76384e-05	1	1	4.5445e-05	4.52097e-05	1	0.000122911	1	2.66779e-05	1	1	4.5445e-05	4.52097e-05	1	0.000117882	1	2.66955e-05	1	1	4.5445e-05	4.52097e-05	1	0.000122164	1	2.66956e-05	1	1	4.54451e-05	4.52097e-05	1	0.000123085	1	2.66956e-05	1	1	4.54451e-05	4.52097e-05	1	0.000123988	1	2.66956e-05	1	1	4.54451e-05	4.52097e-05	1	0.000124851	1	2.66956e-05	1	1	4.54451e-05	4.52097e-05	1	0.000122755	1	2.66956e-05	1	1	4.54451e-05	4.52097e-05	1	0.000128699	1	2.66956e-05	1	1	4.54451e-05	4.52097e-05	1	0.000128903	1	2.66956e-05	1	1	4.54451e-05	4.52097e-05	1	0.000128907	1	2.66956e-05	1	1	4.54451e-05	4.52097e-05	1	0.000128907	1	2.66956e-05	1	1	4.54451e-05	4.52097e-05	1	0.000128907	1	2.66956e-05	1	1	4.54451e-05	4.52097e-05	1	0.000128907	1	2.66956e-05	1	1	0	0	0	0	0	0	0	0	4.51282e-05	4.51282e-05	4.51282e-05	4.51282e-05	4.51282e-05	4.51282e-05	4.51282e-05	4.51282e-05	4.81614e-05	4.81614e-05	4.81614e-05	4.81614e-05	4.81614e-05	4.81614e-05	4.81614e-05	4.81614e-05	4.74844e-05	4.74844e-05	4.74844e-05	4.74844e-05	4.74844e-05	4.74844e-05	4.74844e-05	4.74844e-05	4.52433e-05	4.52433e-05	4.52433e-05	4.52433e-05	4.52433e-05	4.52433e-05	4.52433e-05	4.52433e-05	4.58612e-05	4.58612e-05	4.58612e-05	4.58612e-05	4.58612e-05	4.58612e-05	4.58612e-05	4.58612e-05	4.58555e-05	4.58555e-05	4.58555e-05	4.58555e-05	4.58555e-05	4.58555e-05	4.58555e-05	4.58555e-05	4.5857e-05	4.5857e-05	4.5857e-05	4.5857e-05	4.5857e-05	4.5857e-05	4.5857e-05	4.5857e-05	4.5857e-05	4.5857e-05	4.5857e-05	4.5857e-05	4.5857e-05	4.5857e-05	4.5857e-05	4.5857e-05	4.5857e-05	4.5857e-05	4.5857e-05	4.5857e-05	4.5857e-05	4.5857e-05	4.5857e-05	4.5857e-05	4.68382e-05	4.684e-05	4.684e-05	4.69655e-05	4.78399e-05	5.50956e-05	0.000160004	0.000160004	0.623141	0.0090659	2.75854e-05	0.000711261	7.68506e-07	0.00813923	0.000824563	5.12807e-08	2.04463e-07	0.0290861	3.19987e-06	0.00153364	1.24649e-06	7.26797e-07	1.5927e-07	2.21621e-09	0.76601	0.0227067	1.99664e-06	0.00277111	6.28808e-07	0.00154719	2.10667e-07	2.26184e-09	5.56197e-09	0.0269828	0.000356845	0.001083	6.92463e-07	9.80892e-05	1.63449e-07	2.23507e-09	0.80349	0.0239473	0.00059817	0.002328	6.17819e-07	0.00404287	1.64745e-07	2.54064e-09	2.31441e-09	0.0259493	0.000441444	0.000249169	6.31464e-07	0.000105619	1.63806e-07	2.21579e-09	0.804907	0.0247189	0.000711476	0.00216507	6.18673e-07	0.00384365	1.63694e-07	2.23801e-09	2.22859e-09	0.0255174	0.000685274	0.000266528	6.50779e-07	1.49157e-06	1.62747e-07	2.21204e-09	0.811297	0.0262023	0.000691619	0.00217872	6.15648e-07	0.00137062	1.63759e-07	1.35054e-09	5.72559e-12	0.0252492	0.000677566	0.000273109	6.3769e-07	1.63012e-07	1.11634e-07	1.36986e-09	0.00281892	0.0156329	0.000692712	0.000583095	6.31369e-07	0.000252097	1.0986e-07	5.95724e-09	0.00480863	0.0197428	0.000710542	0.00056277	8.59308e-07	1.33083e-07	1.12986e-07	2.22544e-09	0.00528525	0.00277289	0.000448526	0.000560204	1.80572e-06	1.18383e-05	2.10487e-07	3.5448e-08	0.00506451	0.000235748	1.21953e-05	0.000559897	1.32503e-05	2.92992e-06	3.77054e-07	1.41217e-06	0.00514964	4.98478e-05	0.00404579	0.000558343	4.44824e-05	1.74129e-06	3.0629e-06	4.37837e-06	0.00469862	4.53456e-05	0.000141549	0.000547439	4.44239e-05	4.43185e-08	4.06185e-06	4.85043e-06	8.11278e-05	4.51555e-05	4.86191e-05	0.000571621	4.44241e-05	1.0037e-07	4.02102e-06	4.92388e-06	4.62291e-05	4.51331e-05	4.87554e-05	0.000580317	4.44241e-05	1.16849e-07	4.02039e-06	4.93634e-06	4.61477e-05	4.51331e-05	5.52676e-05	0.000565891	4.44241e-05	6.35146e-08	4.02038e-06	4.93634e-06	4.61373e-05	4.50784e-05	5.52348e-05	0.000563454	4.41513e-05	1.69535e-07	4.02038e-06	1.28786e-05	4.61125e-05	4.50785e-05	5.52163e-05	0.000562563	4.41516e-05	2.67765e-05	1.11418e-05	1.28765e-05	4.60968e-05	4.50785e-05	5.52306e-05	0.000562178	4.41516e-05	3.64005e-05	1.11379e-05	1.28765e-05	4.61174e-05	4.50785e-05	5.51629e-05	0.000562005	4.41516e-05	3.44211e-05	1.11379e-05	1.28765e-05	4.61258e-05	4.50785e-05	5.52065e-05	0.000557952	4.41516e-05	3.44049e-05	1.11379e-05	1.28765e-05	4.61288e-05	4.50785e-05	5.52064e-05	0.000572926	4.41516e-05	3.4405e-05	1.11379e-05	1.28765e-05	4.61298e-05	4.50785e-05	5.52064e-05	0.000572546	4.41516e-05	3.4405e-05	1.11379e-05	1.28765e-05	4.61302e-05	4.50785e-05	5.52064e-05	0.00057515	4.41516e-05	3.93798e-05	1.11379e-05	1.28765e-05	4.61303e-05	4.50785e-05	5.52064e-05	0.000230039	4.41516e-05	3.93734e-05	1.11379e-05	1.28765e-05	4.61303e-05	4.50785e-05	5.52064e-05	0.000158443	4.41516e-05	3.93734e-05	1.11379e-05	1.28765e-05	4.61303e-05	4.50785e-05	5.52064e-05	0.000159372	4.41516e-05	3.93734e-05	1.11379e-05	1.28765e-05	4.61303e-05	4.50785e-05	5.52064e-05	0.000160014	4.41516e-05	3.93734e-05	1.11379e-05	1.28765e-05	4.61303e-05	4.50785e-05	5.52064e-05	0.000160615	4.41516e-05	3.93734e-05	1.11379e-05	1.28765e-05	4.61303e-05	4.50785e-05	5.52064e-05	0.00016075	4.41516e-05	3.93734e-05	1.11379e-05	1.28765e-05	4.61303e-05	4.50785e-05	5.52064e-05	0.000163923	4.41516e-05	3.93734e-05	1.11379e-05	1.28765e-05	4.61303e-05	4.50785e-05	5.52064e-05	0.000163908	4.41516e-05	3.93734e-05	1.11379e-05	1.28765e-05	4.61303e-05	4.50785e-05	5.52064e-05	0.000163907	4.41516e-05	3.93734e-05	1.11379e-05	1.28765e-05	4.61303e-05	4.50785e-05	5.52064e-05	0.000163907	4.41516e-05	3.93734e-05	1.11379e-05	1.28765e-05	4.61303e-05	4.50785e-05	5.52064e-05	0.000163907	4.41516e-05	3.93734e-05	1.11379e-05	1.28765e-05	4.61303e-05	4.50785e-05	5.52064e-05	0.000163907	4.41516e-05	3.93734e-05	1.11379e-05	1.28765e-05	0	0	0	0	0	0	0	0	4.51282e-05	4.51282e-05	4.51282e-05	4.51282e-05	4.51282e-05	4.51282e-05	4.51282e-05	4.51282e-05	0.000220914	0.000220914	0.000220914	0.000220914	0.000220914	0.000220914	0.000220914	0.000220914	0.000218794	0.000218794	0.000218794	0.000218794	0.000218794	0.000218794	0.000218794	0.000218794	0.000213458	0.000213458	0.000213458	0.000213458	0.000213458	0.000213458	0.000213458	0.000213458	0.000217219	0.000217219	0.000217219	0.000217219	0.000217219	0.000217219	0.000217219	0.000217219	0.00021724	0.00021724	0.00021724	0.00021724	0.00021724	0.00021724	0.00021724	0.00021724	0.00021724	0.00021724	0.00021724	0.00021724	0.00021724	0.00021724	0.00021724	0.00021724	0.00021724	0.00021724	0.00021724	0.00021724	0.00021724	0.00021724	0.00021724	0.00021724	0.00021724	0.00021724	0.00021724	0.00021724	0.00021724	0.00021724	0.00021724	0.00021724	0.000225461	0.000390258	0.00106498	0.000219483	0.000225461	0.000219385	0.000219389	0.000219397	0.0184416	0.000141455	0.000322148	0.00830323	0.000205909	0.014893	0.00066214	0.000251763	0.0278529	0.000137361	0.000576988	0.00587317	0.000587423	0.000270164	0.000150602	0.000413269	0.0306751	0.000135312	0.00126717	0.0137059	0.000249905	0.0135994	9.42257e-05	0.000412177	0.0314079	0.000144314	0.00211421	0.003977	0.000283812	0.00993147	7.6762e-05	0.000413075	0.0321208	0.000135096	0.00201701	0.0102312	0.000248662	0.0155891	7.66644e-05	0.000391983	0.0312864	0.000133984	0.00206116	0.000613188	0.000255166	0.0125732	7.69331e-05	0.000413765	0.0317057	0.00013412	0.00208367	0.00864709	0.000252467	0.0159721	7.66927e-05	0.000411919	0.0311934	0.00013345	0.0020087	0.000676615	0.000267539	0.00193691	7.69001e-05	0.000414123	0.0306208	0.000111897	0.00199643	0.00874539	0.000248395	0.0131327	7.6695e-05	0.000420364	0.0198157	0.000111722	0.00195546	0.000689549	0.000255444	0.000125032	7.83525e-05	0.000418381	0.000105067	0.000107405	0.00197692	0.00167131	0.0002425	0.00725649	7.90907e-05	0.000239695	0.000210072	0.000107278	0.00134057	0.00163784	0.000222061	0.000205459	8.14833e-05	0.00039382	0.000218302	9.35683e-05	0.0009043	0.00162749	0.000176271	0.0154284	0.000126395	0.000243391	0.000237952	2.90392e-05	0.000907286	0.00162627	9.00591e-05	0.0153942	0.000107008	0.000109842	0.000228577	1.5845e-05	5.08486e-05	0.0016254	4.37188e-05	0.00953565	4.77946e-05	4.73667e-05	0.000181828	1.57281e-05	2.94182e-05	0.00159922	4.3666e-05	9.84475e-05	4.69629e-05	4.53922e-05	6.0747e-05	1.57233e-05	1.96146e-06	0.0016785	4.36659e-05	0.000210153	4.67735e-05	4.53073e-05	4.50994e-05	1.57235e-05	2.37079e-06	0.0016903	4.36659e-05	0.000251228	4.67736e-05	4.53007e-05	4.49832e-05	1.57235e-05	2.39264e-06	0.00162941	4.36659e-05	9.97709e-05	4.67736e-05	4.53007e-05	4.49719e-05	2.53708e-05	2.39257e-06	0.00161564	4.39358e-05	7.33618e-05	4.67736e-05	4.52464e-05	4.39534e-05	2.53731e-05	2.5415e-06	0.00161079	4.39359e-05	4.99159e-05	4.67475e-05	4.52462e-05	4.4956e-05	2.53731e-05	2.54155e-06	0.00160871	4.39359e-05	4.79361e-05	4.67488e-05	4.52462e-05	4.49784e-05	2.53731e-05	9.42938e-06	0.00160778	4.39359e-05	4.88175e-05	4.67488e-05	4.52462e-05	4.49875e-05	2.53731e-05	9.43053e-06	0.00160371	4.39359e-05	4.8856e-05	4.67488e-05	4.52462e-05	4.49907e-05	2.53731e-05	9.43053e-06	0.00167327	4.39359e-05	4.8856e-05	4.67488e-05	4.52462e-05	4.49918e-05	2.53731e-05	9.43053e-06	0.00167399	4.39359e-05	4.8856e-05	4.67488e-05	4.52462e-05	4.49921e-05	2.53731e-05	9.43053e-06	0.00167527	4.39359e-05	4.88548e-05	4.67488e-05	4.52462e-05	4.49923e-05	2.53731e-05	9.43053e-06	0.000633837	4.39359e-05	4.88563e-05	4.67488e-05	4.52462e-05	4.49923e-05	2.53731e-05	9.43053e-06	0.000443416	4.39359e-05	4.88563e-05	4.67488e-05	4.52462e-05	4.49923e-05	2.53731e-05	9.43053e-06	0.000447499	4.39359e-05	4.88563e-05	4.67488e-05	4.52462e-05	4.49923e-05	2.53731e-05	9.43053e-06	0.000452504	4.39359e-05	4.88563e-05	4.67488e-05	4.52462e-05	4.49923e-05	2.53731e-05	9.43053e-06	0.000457267	4.39359e-05	4.88563e-05	4.67488e-05	4.52462e-05	4.49923e-05	2.53731e-05	9.43053e-06	0.000461121	4.39359e-05	4.88563e-05	4.67488e-05	4.52462e-05	4.49923e-05	2.53731e-05	9.43053e-06	0.000492364	4.39359e-05	4.88563e-05	4.67488e-05	4.52462e-05	4.49923e-05	2.53731e-05	9.43053e-06	0.000493071	4.39359e-05	4.88563e-05	4.67488e-05	4.52462e-05	4.49923e-05	2.53731e-05	9.43053e-06	0.000493075	4.39359e-05	4.88563e-05	4.67488e-05	4.52462e-05	4.49923e-05	2.53731e-05	9.43053e-06	0.000493075	4.39359e-05	4.88563e-05	4.67488e-05	4.52462e-05	4.49923e-05	2.53731e-05	9.43053e-06	0.000493075	4.39359e-05	4.88563e-05	4.67488e-05	4.52462e-05	4.49923e-05	2.53731e-05	9.43053e-06	0.000493075	4.39359e-05	4.88563e-05	4.67488e-05	4.52462e-05	0	0	0	0	0	0	0	0	4.51282e-05	4.51282e-05	4.51282e-05	4.51282e-05	4.51282e-05	4.51282e-05	4.51282e-05	4.51282e-05	2.60581e-05	2.60581e-05	2.60581e-05	2.60581e-05	2.60581e-05	2.60581e-05	2.60581e-05	2.60581e-05	2.59214e-05	2.59214e-05	2.59214e-05	2.59214e-05	2.59214e-05	2.59214e-05	2.59214e-05	2.59214e-05	2.12977e-05	2.12977e-05	2.12977e-05	2.12977e-05	2.12977e-05	2.12977e-05	2.12977e-05	2.12977e-05	2.14599e-05	2.14599e-05	2.14599e-05	2.14599e-05	2.14599e-05	2.14599e-05	2.14599e-05	2.14599e-05	2.14607e-05	2.14607e-05	2.14607e-05	2.14607e-05	2.14607e-05	2.14607e-05	2.14607e-05	2.14607e-05	2.14606e-05	2.14606e-05	2.14606e-05	2.14606e-05	2.14606e-05	2.14606e-05	2.14606e-05	2.14606e-05	2.14606e-05	2.14606e-05	2.14606e-05	2.14606e-05	2.14606e-05	2.14606e-05	2.14606e-05	2.14606e-05	2.14606e-05	2.14606e-05	2.14606e-05	2.14606e-05	2.14606e-05	2.14606e-05	2.14606e-05	2.14606e-05	2.60916e-05	0.000180744	0.00608066	2.3771e-05	3.09871e-05	2.36637e-05	2.36768e-05	2.37016e-05	1.05036e-06	2.18351e-05	0.0152598	2.23887e-05	0.000528121	1.48532e-05	2.78055e-05	0.000141808	8.51038e-07	1.08455e-05	0.0633827	2.55012e-05	0.00112446	5.55856e-06	8.79096e-06	0.000138752	7.95065e-07	9.36569e-06	0.345796	2.11475e-05	0.00219645	1.55193e-05	3.26616e-06	0.000138551	7.81622e-07	9.52841e-06	0.775841	2.61737e-05	0.00230745	7.38837e-06	3.22e-06	0.000138603	7.11044e-07	9.39767e-06	0.999786	2.24356e-05	0.00236609	2.12523e-05	3.23136e-06	0.000122818	7.33387e-07	9.36739e-06	0.999994	3.39573e-05	0.00233425	7.17355e-06	3.23724e-06	0.000138513	7.05247e-07	9.35326e-06	0.999995	2.28556e-05	0.0023766	2.08932e-05	3.22614e-06	0.000137202	7.33706e-07	9.3378e-06	0.999995	3.41284e-05	0.00235426	3.27674e-06	3.23502e-06	0.000138715	6.19647e-07	3.56867e-06	0.999995	2.27912e-05	0.00190456	1.51852e-05	3.22654e-06	0.000161024	1.18969e-05	3.60327e-06	0.999994	3.9296e-05	0.00186388	4.73756e-06	3.85981e-06	0.000159452	5.65131e-06	4.65533e-06	0.999994	3.59193e-05	0.00183674	1.21122e-05	3.9519e-06	4.74757e-05	5.29053e-06	4.6935e-06	0.999952	3.61549e-05	0.00144519	3.54161e-06	4.26921e-06	0.000175826	4.95251e-06	1.1946e-05	0.999949	3.61927e-05	0.000790514	3.19493e-06	1.50694e-05	0.000171993	5.15656e-06	2.78083e-06	0.999993	3.61982e-05	0.00013499	2.09837e-06	1.45906e-05	0.000349832	6.29436e-06	1.30594e-06	0.811065	3.60345e-05	3.25199e-05	2.21452e-06	4.71862e-05	5.02867e-05	5.43821e-06	1.37245e-06	0.455622	3.36544e-05	3.2453e-05	3.62458e-06	4.46913e-05	4.54093e-05	3.31013e-05	1.37529e-06	1.50161e-06	3.33351e-05	3.24529e-05	3.2711e-06	4.36831e-05	4.55181e-05	4.34284e-05	1.37529e-06	2.2201e-09	3.48763e-05	3.24529e-05	3.23343e-06	4.36771e-05	4.55533e-05	4.34662e-05	1.37529e-06	2.08532e-09	3.49353e-05	3.24529e-05	3.75192e-06	4.3677e-05	4.55533e-05	4.34683e-05	5.9052e-06	2.08576e-09	3.49312e-05	3.44728e-05	5.81428e-06	4.3677e-05	4.46718e-05	3.79778e-05	5.90564e-06	2.96605e-09	3.4928e-05	3.44739e-05	4.18861e-05	4.32751e-05	4.46719e-05	4.07443e-05	5.90564e-06	2.96567e-09	3.49266e-05	3.44739e-05	4.49058e-05	4.32718e-05	4.46719e-05	4.07425e-05	5.90564e-06	1.57813e-07	3.49259e-05	3.44739e-05	4.56027e-05	4.32718e-05	4.46719e-05	4.0741e-05	5.90564e-06	1.57751e-07	3.41391e-05	3.44739e-05	4.56472e-05	4.32718e-05	4.46719e-05	4.07405e-05	5.90564e-06	1.57751e-07	3.41328e-05	3.44739e-05	4.56472e-05	4.32718e-05	4.46719e-05	4.07403e-05	5.90564e-06	1.57751e-07	3.41359e-05	3.44739e-05	4.56472e-05	4.32718e-05	4.46719e-05	4.07403e-05	5.90564e-06	1.57751e-07	3.44169e-05	3.44739e-05	4.5628e-05	4.32718e-05	4.46719e-05	4.07402e-05	5.90564e-06	1.57751e-07	4.23668e-05	3.44739e-05	4.56298e-05	4.32718e-05	4.46719e-05	4.07402e-05	5.90564e-06	1.57751e-07	4.6919e-05	3.44739e-05	4.56298e-05	4.32718e-05	4.46719e-05	4.07402e-05	5.90564e-06	1.57751e-07	4.70241e-05	3.44739e-05	4.56298e-05	4.32718e-05	4.46719e-05	4.07402e-05	5.90564e-06	1.57751e-07	4.71254e-05	3.44739e-05	4.56298e-05	4.32718e-05	4.46719e-05	4.07402e-05	5.90564e-06	1.57751e-07	4.72226e-05	3.44739e-05	4.56298e-05	4.32718e-05	4.46719e-05	4.07402e-05	5.90564e-06	1.57751e-07	4.71114e-05	3.44739e-05	4.56298e-05	4.32718e-05	4.46719e-05	4.07402e-05	5.90564e-06	1.57751e-07	4.78558e-05	3.44739e-05	4.56298e-05	4.32718e-05	4.46719e-05	4.07402e-05	5.90564e-06	1.57751e-07	4.78812e-05	3.44739e-05	4.56298e-05	4.32718e-05	4.46719e-05	4.07402e-05	5.90564e-06	1.57751e-07	4.78816e-05	3.44739e-05	4.56298e-05	4.32718e-05	4.46719e-05	4.07402e-05	5.90564e-06	1.57751e-07	4.78816e-05	3.44739e-05	4.56298e-05	4.32718e-05	4.46719e-05	4.07402e-05	5.90564e-06	1.57751e-07	4.78816e-05	3.44739e-05	4.56298e-05	4.32718e-05	4.46719e-05	4.07402e-05	5.90564e-06	1.57751e-07	4.78816e-05	3.44739e-05	4.56298e-05	4.32718e-05	4.46719e-05	0	0	0	0	0	0	0	0	4.51282e-05	4.51282e-05	4.51282e-05	4.51282e-05	4.51282e-05	4.51282e-05	4.51282e-05	4.51282e-05	0.000149255	0.000149255	0.000149255	0.000149255	0.000149255	0.000149255	0.000149255	0.000149255	0.000148929	0.000148929	0.000148929	0.000148929	0.000148929	0.000148929	0.000148929	0.000148929	4.70432e-05	4.70432e-05	4.70432e-05	4.70432e-05	4.70432e-05	4.70432e-05	4.70432e-05	4.70432e-05	4.75301e-05	4.75301e-05	4.75301e-05	4.75301e-05	4.75301e-05	4.75301e-05	4.75301e-05	4.75301e-05	4.75378e-05	4.75378e-05	4.75378e-05	4.75378e-05	4.75378e-05	4.75378e-05	4.75378e-05	4.75378e-05	4.75363e-05	4.75363e-05	4.75363e-05	4.75363e-05	4.75363e-05	4.75363e-05	4.75363e-05	4.75363e-05	4.75364e-05	4.75364e-05	4.75364e-05	4.75364e-05	4.75364e-05	4.75364e-05	4.75364e-05	4.75364e-05	4.75364e-05	4.75364e-05	4.75364e-05	4.75364e-05	4.75364e-05	4.75364e-05	4.75364e-05	4.75364e-05	0.000104258	0.00633301	0.916875	8.69155e-05	0.000410762	8.46104e-05	8.54074e-05	8.69155e-05	1.86841e-07	7.80984e-05	1	3.35884e-05	0.0527228	6.20161e-06	2.18752e-05	0.177897	1.38436e-07	2.1926e-05	1	1.30986e-05	0.284228	0.000833374	0.0132959	0.998899	1.26421e-07	1.78774e-05	1	1.12524e-05	0.998414	1.96406e-05	0.00518036	1	1.23591e-07	1.81931e-05	1	1.33764e-05	1	0.000112566	0.00451388	1	1.08929e-07	1.78659e-05	1	1.17431e-05	1	9.88983e-06	0.00439939	1	1.13592e-07	1.78008e-05	1	2.03203e-05	1	0.000110833	0.00443822	1	1.07779e-07	1.77564e-05	1	1.19277e-05	1	1.0247e-05	0.00441187	1	1.13656e-07	1.77131e-05	1	2.05882e-05	1	0.00110771	0.00445426	1	1.07776e-07	9.53531e-07	1	1.19103e-05	1	2.11678e-05	0.00441277	1	5.54961e-06	9.65051e-07	1	4.71242e-05	1	0.0046855	0.0115276	1	2.30598e-06	1.35797e-06	1	4.14368e-05	1	0.000145233	0.0146534	1	2.0721e-06	1.37281e-06	1	4.18995e-05	1	0.00676128	0.016644	1	1.89628e-06	4.77278e-06	1	4.1971e-05	1	0.00177254	0.0268493	1	1.9972e-06	3.42354e-07	1	4.19823e-05	1	0.00388277	0.0192053	1	4.01822e-06	5.66376e-08	0.998822	4.08517e-05	1	0.00443635	0.000176389	1	3.20412e-06	6.05193e-08	0.999859	2.71024e-05	1	0.00867755	5.8233e-05	1	3.62944e-05	6.06942e-08	0.0592482	2.66646e-05	1	0.00861544	5.75418e-05	1	5.24454e-05	6.07159e-08	1.09803e-12	3.4912e-05	1	0.00826209	5.75459e-05	1	5.25221e-05	6.0716e-08	1.74792e-13	3.49843e-05	1	0.00900331	5.75459e-05	1	5.25258e-05	5.98885e-07	1.74841e-13	3.49675e-05	1	0.00409818	5.75459e-05	1	3.25542e-05	5.98895e-07	5.9986e-13	3.49584e-05	1	7.20725e-05	5.27051e-05	1	3.63774e-05	5.98895e-07	5.99757e-13	3.49542e-05	1	4.73058e-05	5.27047e-05	1	3.63767e-05	5.98895e-07	3.02531e-10	3.49523e-05	1	4.65645e-05	5.27047e-05	1	3.63747e-05	5.98895e-07	3.02373e-10	3.05361e-05	1	4.66329e-05	5.27047e-05	1	3.6374e-05	5.98895e-07	3.02373e-10	3.05665e-05	1	4.6633e-05	5.27047e-05	1	3.63738e-05	5.98895e-07	3.02373e-10	3.05714e-05	1	4.6633e-05	5.27047e-05	1	3.63737e-05	5.98895e-07	3.02373e-10	3.2113e-05	1	4.64421e-05	5.27047e-05	1	3.63736e-05	5.98895e-07	3.02373e-10	4.69468e-05	1	4.64451e-05	5.27047e-05	1	3.63736e-05	5.98895e-07	3.02373e-10	5.74436e-05	1	4.64451e-05	5.27047e-05	1	3.63736e-05	5.98895e-07	3.02373e-10	5.77e-05	1	4.64451e-05	5.27047e-05	1	3.63736e-05	5.98895e-07	3.02373e-10	5.79382e-05	1	4.64451e-05	5.27047e-05	1	3.63736e-05	5.98895e-07	3.02373e-10	5.81671e-05	1	4.64451e-05	5.27047e-05	1	3.63736e-05	5.98895e-07	3.02373e-10	5.69433e-05	1	4.64451e-05	5.27047e-05	1	3.63736e-05	5.98895e-07	3.02373e-10	5.86776e-05	1	4.64451e-05	5.27047e-05	1	3.63736e-05	5.98895e-07	3.02373e-10	5.87384e-05	1	4.64451e-05	5.27047e-05	1	3.63736e-05	5.98895e-07	3.02373e-10	5.87393e-05	1	4.64451e-05	5.27047e-05	1	3.63736e-05	5.98895e-07	3.02373e-10	5.87393e-05	1	4.64451e-05	5.27047e-05	1	3.63736e-05	5.98895e-07	3.02373e-10	5.87393e-05	1	4.64451e-05	5.27047e-05	1	3.63736e-05	5.98895e-07	3.02373e-10	5.87393e-05	1	4.64451e-05	5.27047e-05	1	0	0	0	0	0	0	0	0	4.51282e-05	4.51282e-05	4.51282e-05	4.51282e-05	4.51282e-05	4.51282e-05	4.51282e-05	4.51282e-05	7.72246e-05	7.72246e-05	7.72246e-05	7.72246e-05	7.72246e-05	7.72246e-05	7.72246e-05	7.72246e-05	7.73436e-05	7.73436e-05	7.73436e-05	7.73436e-05	7.73436e-05	7.73436e-05	7.73436e-05	7.73436e-05	1.32304e-06	1.32304e-06	1.32304e-06	1.32304e-06	1.32304e-06	1.32304e-06	1.32304e-06	1.32304e-06	1.32257e-06	1.32257e-06	1.32257e-06	1.32257e-06	1.32257e-06	1.32257e-06	1.32257e-06	1.32257e-06	1.32271e-06	1.32271e-06	1.32271e-06	1.32271e-06	1.32271e-06	1.32271e-06	1.32271e-06	1.32271e-06	1.32269e-06	1.32269e-06	1.32269e-06	1.32269e-06	1.32269e-06	1.32269e-06	1.32269e-06	1.32269e-06	1.32269e-06	1.32269e-06	1.32269e-06	1.32269e-06	1.32269e-06	1.32269e-06	1.32269e-06	1.32269e-06	1.32269e-06	1.32269e-06	1.32269e-06	1.32269e-06	1.32269e-06	1.32269e-06	1.32269e-06	1.32269e-06	1.32321e-05	0.0026056	0.973989	1.11416e-05	0.0026056	1.01506e-05	1.11416e-05	1.32321e-05	1.3592e-06	1.73627e-05	1	0.00032573	0.0456633	0.000187631	4.43872e-05	0.00039433	1.14487e-06	3.69428e-06	1	0.000213165	0.88593	2.54653e-05	3.23944e-05	0.00134411	1.01273e-06	2.75792e-06	1	0.000381653	1	0.000365097	1.58708e-05	0.00144389	9.77557e-07	3.01723e-06	1	0.000153089	1	0.000312534	1.37502e-05	0.00146309	8.25881e-07	2.76597e-06	1	0.000313678	1	0.00036936	1.37382e-05	0.00127807	8.49831e-07	2.72509e-06	1	4.29854e-05	1	0.000366703	1.37573e-05	0.0014468	8.03652e-07	2.7224e-06	1	0.000281684	1	0.000371928	1.37511e-05	0.00145195	8.51232e-07	2.70302e-06	1	4.70858e-05	1	0.000109582	1.37947e-05	0.00147041	4.01779e-06	2.75598e-08	1	0.000283824	1	0.000356345	1.37512e-05	0.00729135	0.000824527	2.80732e-08	1	0.000870309	1	0.000293624	0.000254522	0.0117257	1.76633e-06	4.45078e-08	1	0.00183581	1	0.00463448	0.000266404	0.00405943	3.27418e-06	4.51697e-08	1	0.00195558	1	0.000643246	0.000283194	0.00800535	2.9825e-06	2.43787e-07	1	0.00196762	1	0.00978988	0.000695103	0.00384385	3.49304e-06	2.86925e-07	1	0.00196884	1	0.0202148	0.000533142	0.00355672	7.93672e-06	4.6308e-08	1	0.00178601	1	0.033894	0.000315611	0.000136543	5.87642e-06	5.0652e-08	1	0.000407809	1	0.0024158	7.10432e-05	9.16029e-05	7.08479e-05	5.08452e-08	1	0.000374469	1	0.000398491	6.88375e-05	9.09078e-05	9.1599e-05	5.08565e-08	1	0.000972707	1	0.000381252	6.8822e-05	9.08744e-05	9.16786e-05	5.08565e-08	1	0.000994994	1	0.000197915	6.88218e-05	9.08741e-05	9.1666e-05	1.74487e-07	1	0.000990532	1	0.000146622	6.88218e-05	3.48335e-05	3.30758e-05	1.74488e-07	1	0.000987827	1	8.77828e-05	4.26528e-05	3.46686e-05	3.49563e-05	1.74488e-07	1	0.000986592	1	5.56457e-05	4.25593e-05	3.46681e-05	3.49715e-05	1.74488e-07	1	0.000986035	1	4.95945e-05	4.2559e-05	3.46681e-05	3.49755e-05	1.74488e-07	1	0.000611162	1	4.96344e-05	4.2559e-05	3.46681e-05	3.4977e-05	1.74488e-07	1	0.000612339	1	4.96346e-05	4.2559e-05	3.46681e-05	3.49775e-05	1.74488e-07	1	0.000612332	1	4.96346e-05	4.2559e-05	3.46681e-05	3.49776e-05	1.74488e-07	1	0.000729868	1	4.85169e-05	4.2559e-05	3.46681e-05	3.49777e-05	1.74488e-07	1	0.000403983	1	4.8515e-05	4.2559e-05	3.46681e-05	3.49777e-05	1.74488e-07	1	0.000325231	1	4.8515e-05	4.2559e-05	3.46681e-05	3.49777e-05	1.74488e-07	1	0.000326454	1	4.8515e-05	4.2559e-05	3.46681e-05	3.49777e-05	1.74488e-07	1	0.00032993	1	4.8515e-05	4.2559e-05	3.46681e-05	3.49777e-05	1.74488e-07	1	0.000333308	1	4.8515e-05	4.2559e-05	3.46681e-05	3.49777e-05	1.74488e-07	1	0.000307915	1	4.8515e-05	4.2559e-05	3.46681e-05	3.49777e-05	1.74488e-07	1	0.000327704	1	4.8515e-05	4.2559e-05	3.46681e-05	3.49777e-05	1.74488e-07	1	0.000328686	1	4.8515e-05	4.2559e-05	3.46681e-05	3.49777e-05	1.74488e-07	1	0.000328715	1	4.8515e-05	4.2559e-05	3.46681e-05	3.49777e-05	1.74488e-07	1	0.000328716	1	4.8515e-05	4.2559e-05	3.46681e-05	3.49777e-05	1.74488e-07	1	0.000328716	1	4.8515e-05	4.2559e-05	3.46681e-05	3.49777e-05	1.74488e-07	1	0.000328716	1	4.8515e-05	4.2559e-05	3.46681e-05	0	0	0	0	0	0	0	0	4.51282e-05	4.51282e-05	4.51282e-05	4.51282e-05	4.51282e-05	4.51282e-05	4.51282e-05	4.51282e-05	5.678e-06	5.678e-06	5.678e-06	5.678e-06	5.678e-06	5.678e-06	5.678e-06	5.678e-06	5.69899e-06	5.69899e-06	5.69899e-06	5.69899e-06	5.69899e-06	5.69899e-06	5.69899e-06	5.69899e-06	1.00627e-09	1.00627e-09	1.00627e-09	1.00627e-09	1.00627e-09	1.00627e-09	1.00627e-09	1.00627e-09	9.98212e-10	9.98212e-10	9.98212e-10	9.98212e-10	9.98212e-10	9.98212e-10	9.98212e-10	9.98212e-10	9.98189e-10	9.98189e-10	9.98189e-10	9.98189e-10	9.98189e-10	9.98189e-10	9.98189e-10	9.98189e-10	9.98185e-10	9.98185e-10	9.98185e-10	9.98185e-10	9.98185e-10	9.98185e-10	9.98185e-10	9.98185e-10	9.98187e-10	9.98187e-10	9.98187e-10	9.98187e-10	9.98187e-10	9.98187e-10	9.98187e-10	9.98187e-10	9.98187e-10	9.98187e-10	9.98187e-10	9.98187e-10	9.98187e-10	9.98187e-10	9.98187e-10	9.98187e-10	9.27265e-08	5.66779e-06	0.0097137	9.27265e-08	0.0097137	7.73004e-08	1.33824e-07	3.6544e-07	2.01267e-10	1.1208e-06	0.0798189	1.26357e-08	0.15386	5.61945e-09	1.26861e-07	7.56589e-07	1.34604e-10	5.05452e-07	0.609918	2.33937e-08	0.953784	1.05811e-08	2.27739e-08	3.0552e-07	1.23004e-10	4.26855e-07	1	1.11178e-08	1	5.65364e-09	1.32661e-08	3.07142e-07	1.20608e-10	4.19903e-07	1	3.17356e-08	1	2.22505e-09	1.45501e-08	3.06133e-07	1.06245e-10	4.29415e-07	1	1.40709e-08	1	9.02646e-09	1.46392e-08	2.8585e-07	1.12629e-10	4.29608e-07	1	1.26502e-07	1	1.87723e-09	1.45866e-08	3.05036e-07	1.05937e-10	4.28701e-07	1	1.56368e-08	1	8.79001e-09	1.45937e-08	3.03533e-07	1.12632e-10	4.292e-07	1	1.18174e-07	1	1.57156e-09	1.45787e-08	3.05176e-07	2.54826e-08	3.62721e-08	1	1.54838e-08	1	5.61994e-09	1.45963e-08	3.04695e-07	1.28469e-06	3.67554e-08	1	5.73562e-05	1	4.94161e-06	1.4194e-06	3.0316e-07	1.06795e-05	5.16749e-08	1	2.89194e-05	1	2.13617e-06	1.44263e-06	1.61216e-07	5.8598e-06	5.22345e-08	0.999988	2.96018e-05	1	2.31193e-06	1.54031e-06	3.82934e-07	5.281e-06	1.80121e-07	0.999992	2.9742e-05	1	1.72795e-07	4.77382e-06	8.58101e-07	5.27691e-06	1.46067e-05	0.999999	2.97581e-05	0.999999	9.66387e-08	5.76658e-06	0.00199388	3.79198e-06	1.91846e-06	0.000482448	2.41404e-05	0.999085	1.34025e-07	0.000933737	0.000158225	4.73427e-06	2.04824e-06	1.42504e-14	1.10259e-06	0.999059	6.05431e-07	0.000103073	0.000141345	8.46289e-05	2.05382e-06	2.46423e-11	1.05987e-06	0.999058	8.43576e-07	9.82212e-05	0.000142206	0.000141385	2.05374e-06	3.28846e-10	8.12888e-06	0.999058	7.50066e-07	9.81896e-05	0.000142404	0.000141963	2.05374e-06	3.02676e-10	8.33498e-06	0.999058	1.56817e-06	9.81893e-05	0.000142405	0.000141995	5.9859e-07	3.0276e-10	8.37624e-06	0.999931	3.71943e-06	9.81893e-05	9.18297e-06	3.82802e-05	5.98562e-07	8.60304e-09	8.391e-06	0.999932	0.000117549	2.28694e-05	9.1449e-06	3.59262e-05	5.98562e-07	8.60155e-09	8.39736e-06	0.999932	7.25174e-05	2.28125e-05	9.14489e-06	3.59092e-05	5.98562e-07	3.02704e-10	8.40022e-06	0.999932	4.52312e-05	2.28125e-05	9.14489e-06	3.59034e-05	5.98562e-07	3.02547e-10	3.03157e-06	0.999932	4.52091e-05	2.28125e-05	9.14489e-06	3.59013e-05	5.98562e-07	3.02547e-10	2.94972e-06	0.999932	4.52091e-05	2.28125e-05	9.14489e-06	3.59005e-05	5.98562e-07	3.02547e-10	2.95036e-06	0.999932	4.52091e-05	2.28125e-05	9.14489e-06	3.59003e-05	5.98562e-07	3.02547e-10	4.29812e-06	0.999932	4.21371e-05	2.28125e-05	9.14489e-06	3.59002e-05	5.98562e-07	3.02547e-10	9.42217e-06	0.999932	4.21336e-05	2.28125e-05	9.14489e-06	3.59002e-05	5.98562e-07	3.02547e-10	1.27277e-05	0.999932	4.21336e-05	2.28125e-05	9.14489e-06	3.59002e-05	5.98562e-07	3.02547e-10	1.26638e-05	0.999932	4.21336e-05	2.28125e-05	9.14489e-06	3.59002e-05	5.98562e-07	3.02547e-10	1.25979e-05	0.999932	4.21336e-05	2.28125e-05	9.14489e-06	3.59002e-05	5.98562e-07	3.02547e-10	1.25366e-05	0.999932	4.21336e-05	2.28125e-05	9.14489e-06	3.59002e-05	5.98562e-07	3.02547e-10	1.03446e-05	0.999932	4.21336e-05	2.28125e-05	9.14489e-06	3.59002e-05	5.98562e-07	3.02547e-10	1.0054e-05	0.999932	4.21336e-05	2.28125e-05	9.14489e-06	3.59002e-05	5.98562e-07	3.02547e-10	1.0051e-05	0.999932	4.21336e-05	2.28125e-05	9.14489e-06	3.59002e-05	5.98562e-07	3.02547e-10	1.00511e-05	0.999932	4.21336e-05	2.28125e-05	9.14489e-06	3.59002e-05	5.98562e-07	3.02547e-10	1.00511e-05	0.999932	4.21336e-05	2.28125e-05	9.14489e-06	3.59002e-05	5.98562e-07	3.02547e-10	1.00511e-05	0.999932	4.21336e-05	2.28125e-05	9.14489e-06	3.59002e-05	5.98562e-07	3.02547e-10	1.00511e-05	0.999932	4.21336e-05	2.28125e-05	9.14489e-06	0	0	0	0	0	0	0	0	4.51282e-05	4.51282e-05	4.51282e-05	4.51282e-05	4.51282e-05	4.51282e-05	4.51282e-05	4.51282e-05	1.48716e-05	1.48716e-05	1.48716e-05	1.48716e-05	1.48716e-05	1.48716e-05	1.48716e-05	1.48716e-05	1.48266e-05	1.48266e-05	1.48266e-05	1.48266e-05	1.48266e-05	1.48266e-05	1.48266e-05	1.48266e-05	2.2166e-10	2.2166e-10	2.2166e-10	2.2166e-10	2.2166e-10	2.2166e-10	2.2166e-10	2.2166e-10	2.22211e-10	2.22211e-10	2.22211e-10	2.22211e-10	2.22211e-10	2.22211e-10	2.22211e-10	2.22211e-10	2.22219e-10	2.22219e-10	2.22219e-10	2.22219e-10	2.22219e-10	2.22219e-10	2.22219e-10	2.22219e-10	2.22218e-10	2.22218e-10	2.22218e-10	2.22218e-10	2.22218e-10	2.22218e-10	2.22218e-10	2.22218e-10	2.22218e-10	2.22218e-10	2.22218e-10	2.22218e-10	2.22218e-10	2.22218e-10	2.22218e-10	2.22218e-10	2.22218e-10	2.22218e-10	2.22218e-10	2.22218e-10	2.22218e-10	2.22218e-10	2.22218e-10	2.22218e-10	6.33472e-08	4.38893e-07	1.48528e-05	7.52334e-08	0.175528	6.33472e-08	4.38893e-07	1.48528e-05	9.45425e-10	1.17561e-08	4.83587e-05	2.19171e-07	0.999968	1.26283e-07	1.23995e-06	6.8604e-05	6.93244e-10	3.5935e-09	0.000213386	2.9365e-07	1	1.0224e-08	6.4547e-08	4.54938e-05	6.15026e-10	2.76898e-09	0.000648906	2.70758e-07	1	1.40493e-07	2.4243e-08	4.55038e-05	5.9613e-10	2.89908e-09	4.44403e-06	2.82095e-07	1	3.6974e-08	2.26515e-08	4.54496e-05	5.04901e-10	2.78592e-09	4.99772e-06	2.77606e-07	1	2.38512e-07	2.27802e-08	3.98075e-05	5.29412e-10	2.7624e-09	4.2153e-06	2.76166e-07	1	3.69257e-08	2.27403e-08	4.53392e-05	4.96054e-10	2.75749e-09	5.40222e-06	2.77589e-07	1	2.3188e-07	2.27142e-08	4.48904e-05	5.29936e-10	2.74734e-09	5.39553e-06	2.82362e-07	1	6.70425e-09	2.27374e-08	4.54048e-05	2.84038e-06	3.20934e-08	5.34513e-06	2.77108e-07	1	1.34004e-07	2.2719e-08	3.27653e-08	0.000515507	3.26727e-08	2.11656e-11	0.000799556	1	1.49825e-05	2.67949e-07	3.23368e-08	4.01556e-05	5.12868e-08	2.09569e-11	0.000879918	1	0.000181291	2.75618e-07	8.78488e-09	4.3069e-05	5.2029e-08	3.90874e-09	0.000885267	1	1.0614e-05	3.04821e-07	3.9076e-08	3.86048e-05	2.69608e-07	5.55221e-09	0.000885622	1	2.38551e-05	1.60607e-06	5.51233e-08	4.23687e-05	0.000340922	1.38251e-07	0.000885684	1	1.15239e-05	1.66272e-06	0.0003727	3.57915e-06	5.40545e-05	1.39865e-14	0.000676488	1	1.02566e-05	0.000179538	7.19408e-06	4.23103e-06	5.81685e-05	1.17868e-10	1.25989e-05	1	3.2634e-07	5.55088e-05	6.3516e-06	8.33405e-05	5.83924e-05	8.41902e-05	1.21664e-05	1	2.56459e-06	5.365e-05	6.38384e-06	0.000126771	5.83939e-05	6.08706e-06	0.000167426	1	2.61593e-06	5.3635e-05	6.39219e-06	0.000127129	5.83939e-05	5.431e-06	0.000168056	1	2.70156e-06	5.36348e-05	6.39219e-06	0.000127134	5.92037e-06	5.43283e-06	0.000167838	1	5.2245e-06	5.36348e-05	1.72032e-07	4.58786e-05	5.90504e-06	7.37452e-05	0.000167747	1	0.000155456	5.43784e-06	1.71984e-07	4.0871e-05	5.90504e-06	7.39774e-05	0.000167707	1	0.000127224	5.42431e-06	1.71984e-07	4.08591e-05	5.90504e-06	1.46673e-07	0.00016769	1	4.70034e-05	5.4243e-06	1.71984e-07	4.08584e-05	5.90504e-06	1.46038e-07	4.52012e-05	1	4.68716e-05	5.4243e-06	1.71984e-07	4.08581e-05	5.90504e-06	1.46038e-07	4.52121e-05	1	4.68713e-05	5.4243e-06	1.71984e-07	4.08581e-05	5.90504e-06	1.46038e-07	4.52146e-05	1	4.68713e-05	5.4243e-06	1.71984e-07	4.08581e-05	5.90504e-06	1.46038e-07	7.34092e-05	1	4.19228e-05	5.4243e-06	1.71984e-07	4.08581e-05	5.90504e-06	1.46038e-07	7.78636e-05	1	4.19145e-05	5.4243e-06	1.71984e-07	4.08581e-05	5.90504e-06	1.46038e-07	8.15741e-05	1	4.19144e-05	5.4243e-06	1.71984e-07	4.08581e-05	5.90504e-06	1.46038e-07	8.19092e-05	1	4.19144e-05	5.4243e-06	1.71984e-07	4.08581e-05	5.90504e-06	1.46038e-07	8.22328e-05	1	4.19144e-05	5.4243e-06	1.71984e-07	4.08581e-05	5.90504e-06	1.46038e-07	8.25412e-05	1	4.19144e-05	5.4243e-06	1.71984e-07	4.08581e-05	5.90504e-06	1.46038e-07	6.49841e-05	1	4.19144e-05	5.4243e-06	1.71984e-07	4.08581e-05	5.90504e-06	1.46038e-07	6.66499e-05	1	4.19144e-05	5.4243e-06	1.71984e-07	4.08581e-05	5.90504e-06	1.46038e-07	6.67024e-05	1	4.19144e-05	5.4243e-06	1.71984e-07	4.08581e-05	5.90504e-06	1.46038e-07	6.67031e-05	1	4.19144e-05	5.4243e-06	1.71984e-07	4.08581e-05	5.90504e-06	1.46038e-07	6.67032e-05	1	4.19144e-05	5.4243e-06	1.71984e-07	4.08581e-05	5.90504e-06	1.46038e-07	6.67032e-05	1	4.19144e-05	5.4243e-06	1.71984e-07	4.08581e-05	5.90504e-06	1.46038e-07	6.67032e-05	1	4.19144e-05	5.4243e-06	1.71984e-07	0	0	0	0	0	0	0	0	4.51282e-05	4.51282e-05	4.51282e-05	4.51282e-05	4.51282e-05	4.51282e-05	4.51282e-05	4.51282e-05	5.84753e-05	5.84753e-05	5.84753e-05	5.84753e-05	5.84753e-05	5.84753e-05	5.84753e-05	5.84753e-05	5.71914e-05	5.71914e-05	5.71914e-05	5.71914e-05	5.71914e-05	5.71914e-05	5.71914e-05	5.71914e-05	1.00216e-08	1.00216e-08	1.00216e-08	1.00216e-08	1.00216e-08	1.00216e-08	1.00216e-08	1.00216e-08	1.02969e-08	1.02969e-08	1.02969e-08	1.02969e-08	1.02969e-08	1.02969e-08	1.02969e-08	1.02969e-08	1.02973e-08	1.02973e-08	1.02973e-08	1.02973e-08	1.02973e-08	1.02973e-08	1.02973e-08	1.02973e-08	1.02972e-08	1.02972e-08	1.02972e-08	1.02972e-08	1.02972e-08	1.02972e-08	1.02972e-08	1.02972e-08	1.02972e-08	1.02972e-08	1.02972e-08	1.02972e-08	1.02972e-08	1.02972e-08	1.02972e-08	1.02972e-08	1.02972e-08	1.02972e-08	1.02972e-08	1.02972e-08	1.02972e-08	1.02972e-08	1.02972e-08	1.02972e-08	7.97425e-07	1.38051e-06	3.76983e-06	9.56556e-07	0.0918902	9.56556e-07	5.84653e-05	0.0918902	2.45234e-07	2.88613e-06	7.77452e-06	1.29308e-07	0.999813	1.0265e-07	1.61809e-05	0.998908	2.37235e-07	3.31168e-06	4.62026e-05	1.43955e-07	1	3.23086e-08	8.65107e-06	1	2.42693e-07	3.47963e-06	0.000868897	9.12538e-08	1	5.86494e-08	1.10371e-06	1	2.44574e-07	3.37819e-06	0.00271319	1.62391e-07	1	2.26579e-08	1.12692e-06	1	2.52274e-07	3.4811e-06	0.00412967	1.05779e-07	1	9.03764e-08	1.1321e-06	1	2.52641e-07	3.50375e-06	0.00395469	3.47771e-07	1	2.07939e-08	1.14455e-06	1	2.54366e-07	3.49809e-06	0.0048511	1.11566e-07	1	8.82295e-08	1.12961e-06	1	2.52509e-07	3.50298e-06	0.00526085	3.44235e-07	1	1.00912e-08	1.13909e-06	1	0.000456078	0.000340195	0.00545048	1.1085e-07	1	5.74302e-08	1.12979e-06	1	0.000174918	0.000347326	3.41469e-07	0.000167402	1	1.18086e-05	9.68529e-08	1	0.00184247	0.000318797	2.23102e-07	0.000123311	1	1.88371e-05	1.00204e-07	1	0.00150757	0.00031721	0.00363251	0.000124902	1	7.00808e-06	1.12479e-07	1	0.00148552	0.000231432	0.00137809	0.000125265	1	2.46895e-06	7.47308e-07	1	0.00140965	0.00258667	0.00155864	0.000125315	1	1.4079e-06	7.02845e-07	1	8.7866e-05	0.000135287	3.47038e-07	0.000101658	1	1.35911e-06	5.6915e-07	1	9.85775e-05	0.000110137	7.97595e-06	4.62427e-06	1	1.58685e-07	2.06611e-06	1	7.5048e-05	0.00010984	0.0182227	4.47959e-06	1	1.57371e-06	1.98764e-06	1	7.58352e-05	0.000109817	0.000594396	3.43728e-05	1	1.494e-06	1.98733e-06	1	7.58932e-05	0.000109817	0.00015607	3.47627e-05	1	2.22905e-06	1.98732e-06	1	7.58998e-05	2.55778e-05	0.000150875	3.48035e-05	1	4.38707e-06	1.98732e-06	1	4.70417e-05	2.54123e-05	0.000517254	3.48153e-05	1	8.62617e-05	5.79233e-07	1	4.37509e-05	2.5412e-05	0.000532083	3.48201e-05	1	0.000142021	5.79122e-07	1	4.37329e-05	2.5412e-05	1.00158e-05	3.48224e-05	1	3.93962e-05	5.79122e-07	1	4.37299e-05	2.5412e-05	9.62206e-06	1.25658e-05	1	3.91423e-05	5.79122e-07	1	4.37288e-05	2.5412e-05	9.62177e-06	1.24515e-05	1	3.91415e-05	5.79122e-07	1	4.37284e-05	2.5412e-05	9.62177e-06	1.24537e-05	1	3.91415e-05	5.79122e-07	1	4.37283e-05	2.5412e-05	9.62177e-06	1.81421e-05	1	3.6848e-05	5.79122e-07	1	4.37283e-05	2.5412e-05	9.62177e-06	3.03831e-05	1	3.68437e-05	5.79122e-07	1	4.37283e-05	2.5412e-05	9.62177e-06	3.83198e-05	1	3.68437e-05	5.79122e-07	1	4.37283e-05	2.5412e-05	9.62177e-06	3.84081e-05	1	3.68437e-05	5.79122e-07	1	4.37283e-05	2.5412e-05	9.62177e-06	3.8472e-05	1	3.68437e-05	5.79122e-07	1	4.37283e-05	2.5412e-05	9.62177e-06	3.85345e-05	1	3.68437e-05	5.79122e-07	1	4.37283e-05	2.5412e-05	9.62177e-06	3.19712e-05	1	3.68437e-05	5.79122e-07	1	4.37283e-05	2.5412e-05	9.62177e-06	3.24294e-05	1	3.68437e-05	5.79122e-07	1	4.37283e-05	2.5412e-05	9.62177e-06	3.24523e-05	1	3.68437e-05	5.79122e-07	1	4.37283e-05	2.5412e-05	9.62177e-06	3.24528e-05	1	3.68437e-05	5.79122e-07	1	4.37283e-05	2.5412e-05	9.62177e-06	3.24528e-05	1	3.68437e-05	5.79122e-07	1	4.37283e-05	2.5412e-05	9.62177e-06	3.24528e-05	1	3.68437e-05	5.79122e-07	1	4.37283e-05	2.5412e-05	9.62177e-06	3.24528e-05	1	3.68437e-05	5.79122e-07	1	0	0	0	0	0	0	0	0	4.51282e-05	4.51282e-05	4.51282e-05	4.51282e-05	4.51282e-05	4.51282e-05	4.51282e-05	4.51282e-05	9.8009e-05	9.8009e-05	9.8009e-05	9.8009e-05	9.8009e-05	9.8009e-05	9.8009e-05	9.8009e-05	9.8332e-05	9.8332e-05	9.8332e-05	9.8332e-05	9.8332e-05	9.8332e-05	9.8332e-05	9.8332e-05	1.68518e-06	1.68518e-06	1.68518e-06	1.68518e-06	1.68518e-06	1.68518e-06	1.68518e-06	1.68518e-06	1.68152e-06	1.68152e-06	1.68152e-06	1.68152e-06	1.68152e-06	1.68152e-06	1.68152e-06	1.68152e-06	1.68153e-06	1.68153e-06	1.68153e-06	1.68153e-06	1.68153e-06	1.68153e-06	1.68153e-06	1.68153e-06	1.68154e-06	1.68154e-06	1.68154e-06	1.68154e-06	1.68154e-06	1.68154e-06	1.68154e-06	1.68154e-06	1.68154e-06	1.68154e-06	1.68154e-06	1.68154e-06	1.68154e-06	1.68154e-06	1.68154e-06	1.68154e-06	1.68154e-06	1.68154e-06	1.68154e-06	1.68154e-06	1.68154e-06	1.68154e-06	1.68154e-06	1.68154e-06	1.29045e-05	1.41643e-05	1.6822e-05	1.41643e-05	0.00331016	1.6822e-05	0.00331016	0.979426	0.000395359	9.74459e-06	5.55127e-06	0.000216485	0.000240624	0.000418395	0.0082274	3.49212e-24	0.000464586	1.05219e-05	2.41817e-06	0.000160758	0.000309802	0.000112462	0.00512917	0.945255	0.00046705	1.05417e-05	6.88243e-07	0.000319342	9.89697e-05	0.00051029	0.015659	3.2611e-23	0.0004665	1.09887e-05	9.86107e-07	0.000120932	0.000105423	0.000733009	0.00771749	0.945278	0.000473261	1.05229e-05	8.23679e-07	0.000257461	9.60987e-05	0.000384849	0.0121162	3.56436e-23	0.000461808	1.04571e-05	9.1476e-07	3.26657e-05	9.89274e-05	0.000861134	0.00938695	0.945307	0.000469594	1.04737e-05	8.04038e-07	0.000235022	9.66269e-05	0.000387651	0.0110311	3.27976e-23	0.000462171	1.04451e-05	7.84365e-07	3.47045e-05	0.000100844	0.000567353	0.0100098	0.945259	0.0194295	0.000192844	7.81627e-07	0.000237094	9.9587e-07	0.000491805	0.0106443	2.06915e-29	0.00439967	0.000190747	8.04214e-09	0.000640575	1.03111e-06	0.00172481	0.000106209	1.10362e-05	0.00032852	0.000184104	8.12227e-09	0.00118566	1.01267e-06	0.00817622	0.00019207	2.67703e-05	0.000756158	0.00018398	3.9079e-06	0.0011223	1.1632e-06	0.00197005	0.000180699	9.83403e-06	0.000758438	0.000162194	5.85295e-06	0.00112138	1.73772e-06	0.0389733	7.04973e-05	8.32366e-06	0.000802714	0.000347341	3.27749e-06	0.00112085	4.56975e-07	0.00628515	6.77894e-05	2.21706e-11	0.000153007	6.51839e-05	1.33897e-05	0.0010166	5.08295e-08	0.0224445	5.44351e-09	2.97625e-14	0.000146885	6.58123e-05	0.000156307	0.000236653	5.08759e-08	2.57624e-05	5.19351e-08	3.19871e-14	6.55544e-05	6.57938e-05	0.00196719	0.000256955	5.0876e-08	0.00130392	5.30411e-08	3.18923e-14	5.33513e-05	6.57998e-05	8.06522e-05	0.000668846	5.0876e-08	0.00135687	5.30462e-08	3.18686e-14	5.32998e-05	6.57997e-05	9.07111e-05	0.000638542	5.0876e-08	0.000691808	5.30464e-08	3.18686e-14	5.32908e-05	4.07799e-05	9.06558e-05	0.000636866	1.74553e-07	0.000410819	5.30464e-08	1.22935e-11	4.65546e-05	4.08389e-05	0.000128915	0.000635943	1.74552e-07	5.28782e-05	1.82e-07	1.22933e-11	4.55173e-05	4.08387e-05	0.000128632	0.000635553	1.74552e-07	9.34188e-05	1.82011e-07	1.22933e-11	4.55352e-05	4.08387e-05	3.46744e-05	0.000635377	1.74552e-07	3.34242e-05	1.82011e-07	1.22933e-11	4.55414e-05	4.08387e-05	3.4865e-05	0.000393816	1.74552e-07	3.35235e-05	1.82011e-07	1.22933e-11	4.55436e-05	4.08387e-05	3.48646e-05	0.000409182	1.74552e-07	3.35233e-05	1.82011e-07	1.22933e-11	4.55444e-05	4.08387e-05	3.48646e-05	0.000408729	1.74552e-07	3.35233e-05	1.82011e-07	1.22933e-11	4.55447e-05	4.08387e-05	3.48646e-05	0.000487228	1.74552e-07	3.56098e-05	1.82011e-07	1.22933e-11	4.55447e-05	4.08387e-05	3.48646e-05	0.000226454	1.74552e-07	3.56048e-05	1.82011e-07	1.22933e-11	4.55447e-05	4.08387e-05	3.48646e-05	0.000170285	1.74552e-07	3.56048e-05	1.82011e-07	1.22933e-11	4.55448e-05	4.08387e-05	3.48646e-05	0.000171543	1.74552e-07	3.56048e-05	1.82011e-07	1.22933e-11	4.55448e-05	4.08387e-05	3.48646e-05	0.00017225	1.74552e-07	3.56048e-05	1.82011e-07	1.22933e-11	4.55448e-05	4.08387e-05	3.48646e-05	0.000172916	1.74552e-07	3.56048e-05	1.82011e-07	1.22933e-11	4.55448e-05	4.08387e-05	3.48646e-05	0.000158882	1.74552e-07	3.56048e-05	1.82011e-07	1.22933e-11	4.55448e-05	4.08387e-05	3.48646e-05	0.000162514	1.74552e-07	3.56048e-05	1.82011e-07	1.22933e-11	4.55448e-05	4.08387e-05	3.48646e-05	0.000162501	1.74552e-07	3.56048e-05	1.82011e-07	1.22933e-11	4.55448e-05	4.08387e-05	3.48646e-05	0.0001625	1.74552e-07	3.56048e-05	1.82011e-07	1.22933e-11	4.55448e-05	4.08387e-05	3.48646e-05	0.0001625	1.74552e-07	3.56048e-05	1.82011e-07	1.22933e-11	4.55448e-05	4.08387e-05	3.48646e-05	0.0001625	1.74552e-07	3.56048e-05	1.82011e-07	1.22933e-11	4.55448e-05	4.08387e-05	3.48646e-05	0.0001625	1.74552e-07	3.56048e-05	1.82011e-07	1.22933e-11	0	0	0	0	0	0	0	0	4.51282e-05	4.51282e-05	4.51282e-05	4.51282e-05	4.51282e-05	4.51282e-05	4.51282e-05	4.51282e-05	1.47794e-05	1.47794e-05	1.47794e-05	1.47794e-05	1.47794e-05	1.47794e-05	1.47794e-05	1.47794e-05	1.45782e-05	1.45782e-05	1.45782e-05	1.45782e-05	1.45782e-05	1.45782e-05	1.45782e-05	1.45782e-05	4.60207e-06	4.60207e-06	4.60207e-06	4.60207e-06	4.60207e-06	4.60207e-06	4.60207e-06	4.60207e-06	4.65601e-06	4.65601e-06	4.65601e-06	4.65601e-06	4.65601e-06	4.65601e-06	4.65601e-06	4.65601e-06	4.65549e-06	4.65549e-06	4.65549e-06	4.65549e-06	4.65549e-06	4.65549e-06	4.65549e-06	4.65549e-06	4.65551e-06	4.65551e-06	4.65551e-06	4.65551e-06	4.65551e-06	4.65551e-06	4.65551e-06	4.65551e-06	4.65551e-06	4.65551e-06	4.65551e-06	4.65551e-06	4.65551e-06	4.65551e-06	4.65551e-06	4.65551e-06	4.65551e-06	4.65551e-06	4.65551e-06	4.65551e-06	4.65551e-06	4.65551e-06	4.65551e-06	4.65551e-06	8.28668e-06	8.36474e-06	8.51245e-06	8.51245e-06	4.02415e-05	1.02112e-05	0.000623766	0.519274	1.43404e-05	0.00535681	3.10478e-05	2.55892e-08	3.71882e-05	4.21251e-08	5.63e-05	0.998904	1.55786e-05	0.0257505	1.24295e-05	5.94548e-08	1.08201e-05	1.59051e-07	1.96595e-05	0.999999	1.79077e-05	0.0513863	3.09392e-05	1.78109e-08	5.13984e-05	1.21114e-08	1.00432e-05	0.999999	1.86856e-05	0.0710219	0.00823526	1.03926e-07	4.44768e-05	5.16474e-09	1.22406e-05	0.999999	2.26103e-05	0.111315	0.0155965	2.6271e-08	5.18748e-05	1.99896e-08	1.23175e-05	0.999999	2.21923e-05	0.212846	0.0144304	1.10051e-06	4.98218e-05	3.85643e-09	1.23683e-05	0.999999	2.34726e-05	0.639885	0.0184973	3.14525e-08	5.08883e-05	1.94026e-08	1.22696e-05	0.999999	2.21415e-05	0.999798	0.0208122	9.60416e-07	4.73194e-05	7.5206e-09	1.22833e-05	0.999999	7.03554e-05	1	0.0221314	3.09669e-08	1.37222e-05	1.22929e-08	1.22718e-05	0.998242	1.65835e-07	1	0.00617364	2.18736e-06	1.32135e-05	4.81199e-07	6.65972e-07	0.998192	0.00228959	1	0.0045811	6.47874e-07	1.41132e-05	2.7984e-08	6.63697e-07	0.998692	0.00072861	1	0.0332742	6.73402e-07	1.66046e-05	1.6021e-07	6.82027e-07	0.998702	0.00077695	0.999999	0.0192952	6.78655e-07	2.14357e-05	1.18537e-09	1.21617e-06	0.999735	0.000622397	0.999981	0.000607185	6.79235e-07	1.93691e-05	6.60346e-10	1.82718e-06	0.0420043	0.000458852	0.999838	0.00807507	6.60988e-07	6.55022e-06	9.94493e-10	1.19848e-08	4.15627e-13	0.000616993	0.99982	0.000366276	4.42272e-07	6.53689e-06	8.94417e-08	5.56718e-08	1.94016e-13	5.3873e-05	0.999819	0.000154946	4.15223e-07	6.53691e-06	7.93792e-08	5.45515e-08	1.95888e-13	4.51815e-05	0.999819	5.71694e-05	5.42775e-07	6.53691e-06	6.4132e-08	5.45452e-08	1.96213e-13	4.52692e-05	0.999819	6.48757e-05	5.6808e-07	6.53691e-06	2.21754e-07	5.45451e-08	1.96213e-13	4.52818e-05	0.999802	6.48569e-05	5.73579e-07	9.29592e-06	6.73677e-07	5.45451e-08	3.39574e-10	4.42684e-05	0.999802	6.88958e-05	5.75582e-07	9.2964e-06	2.61625e-05	5.38017e-07	3.39584e-10	4.4097e-05	0.999802	6.89192e-05	5.76451e-07	9.2964e-06	4.84056e-05	5.37954e-07	3.39584e-10	4.40733e-05	0.999802	5.40874e-05	5.76842e-07	9.2964e-06	2.97876e-05	5.37954e-07	3.39584e-10	4.40635e-05	0.999802	5.41161e-05	5.04121e-07	9.2964e-06	2.97617e-05	5.37954e-07	3.39584e-10	4.40599e-05	0.999802	5.41162e-05	4.78585e-07	9.2964e-06	2.97617e-05	5.37954e-07	3.39584e-10	4.40587e-05	0.999802	5.41162e-05	4.78734e-07	9.2964e-06	2.97617e-05	5.37954e-07	3.39584e-10	4.40583e-05	0.999802	5.41162e-05	5.02912e-07	9.2964e-06	3.32748e-05	5.37954e-07	3.39584e-10	4.40582e-05	0.999802	5.41162e-05	1.75984e-06	9.2964e-06	3.32761e-05	5.37954e-07	3.39584e-10	4.40581e-05	0.999802	5.41162e-05	2.7644e-06	9.2964e-06	3.32761e-05	5.37954e-07	3.39584e-10	4.40581e-05	0.999802	5.41162e-05	2.72969e-06	9.2964e-06	3.32761e-05	5.37954e-07	3.39584e-10	4.40581e-05	0.999802	5.41162e-05	2.69503e-06	9.2964e-06	3.32761e-05	5.37954e-07	3.39584e-10	4.40581e-05	0.999802	5.41162e-05	2.66286e-06	9.2964e-06	3.32761e-05	5.37954e-07	3.39584e-10	4.40581e-05	0.999802	5.41162e-05	2.57209e-06	9.2964e-06	3.32761e-05	5.37954e-07	3.39584e-10	4.40581e-05	0.999802	5.41162e-05	2.38706e-06	9.2964e-06	3.32761e-05	5.37954e-07	3.39584e-10	4.40581e-05	0.999802	5.41162e-05	2.38416e-06	9.2964e-06	3.32761e-05	5.37954e-07	3.39584e-10	4.40581e-05	0.999802	5.41162e-05	2.38417e-06	9.2964e-06	3.32761e-05	5.37954e-07	3.39584e-10	4.40581e-05	0.999802	5.41162e-05	2.38417e-06	9.2964e-06	3.32761e-05	5.37954e-07	3.39584e-10	4.40581e-05	0.999802	5.41162e-05	2.38417e-06	9.2964e-06	3.32761e-05	5.37954e-07	3.39584e-10	4.40581e-05	0.999802	5.41162e-05	2.38417e-06	9.2964e-06	3.32761e-05	5.37954e-07	3.39584e-10	0	0	0	0	0	0	0	0	4.51282e-05	4.51282e-05	4.51282e-05	4.51282e-05	4.51282e-05	4.51282e-05	4.51282e-05	4.51282e-05	9.26124e-05	9.26124e-05	9.26124e-05	9.26124e-05	9.26124e-05	9.26124e-05	9.26124e-05	9.26124e-05	9.28277e-05	9.28277e-05	9.28277e-05	9.28277e-05	9.28277e-05	9.28277e-05	9.28277e-05	9.28277e-05	7.65563e-05	7.65563e-05	7.65563e-05	7.65563e-05	7.65563e-05	7.65563e-05	7.65563e-05	7.65563e-05	7.64195e-05	7.64195e-05	7.64195e-05	7.64195e-05	7.64195e-05	7.64195e-05	7.64195e-05	7.64195e-05	7.64223e-05	7.64223e-05	7.64223e-05	7.64223e-05	7.64223e-05	7.64223e-05	7.64223e-05	7.64223e-05	7.64209e-05	7.64209e-05	7.64209e-05	7.64209e-05	7.64209e-05	7.64209e-05	7.64209e-05	7.64209e-05	7.6421e-05	7.6421e-05	7.6421e-05	7.6421e-05	7.6421e-05	7.6421e-05	7.6421e-05	7.6421e-05	7.6421e-05	7.6421e-05	7.6421e-05	7.6421e-05	7.6421e-05	7.6421e-05	7.6421e-05	7.6421e-05	8.42657e-05	8.43123e-05	8.44006e-05	8.46478e-05	0.000110342	9.29109e-05	0.000643367	0.0213223	4.19261e-06	0.000106474	6.31926e-05	4.0275e-06	0.000249245	1.60889e-06	8.16662e-05	0.381768	3.86147e-06	0.000127099	0.000101029	2.31858e-06	8.55133e-05	0.00113023	0.0519739	0.0833369	3.95224e-06	0.000135613	0.000121732	1.46748e-06	0.000115331	2.99005e-06	0.0323005	0.673512	3.98829e-06	0.00012877	0.000429776	2.9812e-06	0.000103709	2.59034e-05	0.0478837	0.00420717	4.11356e-06	0.000135114	0.000318311	1.69166e-06	0.00011196	1.40446e-06	0.0406833	0.824127	4.14941e-06	0.000136133	0.000402348	9.36167e-06	0.00011071	2.31286e-05	0.0440323	0.000873285	4.16183e-06	0.000136024	0.000279117	1.82361e-06	0.000111312	1.46175e-06	0.0424851	0.832222	4.14626e-06	0.000136494	0.000286022	8.80723e-06	0.000107303	0.000691613	0.0433307	0.000802609	5.03267e-06	0.000162861	0.000287168	1.8147e-06	8.85066e-05	3.30466e-06	0.0427729	0.341137	1.83615e-06	0.000162134	0.000229259	1.01177e-05	8.68265e-05	0.0049449	0.0170447	0.0142638	7.48248e-05	0.000148644	0.000227887	5.69149e-06	8.89775e-05	1.42279e-05	0.0221347	0.251096	4.32167e-05	0.000148243	0.000334272	5.80392e-06	8.80555e-05	0.00594947	0.0198382	0.025704	4.34235e-05	0.000107598	0.000238138	5.82606e-06	8.0795e-05	0.000159367	0.00723696	0.05026	4.03184e-05	6.65255e-05	0.000157065	5.82861e-06	5.5456e-05	0.000512007	0.00595779	1.69439e-07	3.93639e-05	4.63105e-05	0.000127731	5.80242e-06	3.24504e-05	0.000616188	9.69679e-07	2.4158e-09	4.45322e-05	4.55376e-05	6.48895e-05	5.44076e-06	3.24385e-05	0.00688449	1.55505e-06	2.38246e-09	4.13384e-05	4.55091e-05	5.59169e-05	5.27267e-06	3.24385e-05	0.00499187	1.57876e-06	2.35781e-09	4.45795e-05	4.5518e-05	4.65291e-05	5.51228e-06	3.24385e-05	0.00450935	1.57904e-06	2.35324e-09	4.46352e-05	4.5518e-05	4.75406e-05	5.6309e-06	3.24385e-05	0.00729674	1.57904e-06	2.35324e-09	4.46417e-05	4.50991e-05	4.75366e-05	5.65557e-06	3.44575e-05	0.00328413	1.57904e-06	1.78075e-07	4.45437e-05	4.50993e-05	4.78307e-05	5.66446e-06	3.44568e-05	4.33242e-05	6.78006e-06	1.78069e-07	4.45306e-05	4.50993e-05	4.78327e-05	5.6683e-06	3.44568e-05	4.3009e-05	6.78065e-06	1.78069e-07	4.4518e-05	4.50993e-05	4.66188e-05	5.67002e-06	3.44568e-05	3.68114e-05	6.78065e-06	1.78069e-07	4.45128e-05	4.50993e-05	4.66257e-05	5.54309e-06	3.44568e-05	3.6805e-05	6.78065e-06	1.78069e-07	4.45109e-05	4.50993e-05	4.66257e-05	5.41264e-06	3.44568e-05	3.6805e-05	6.78065e-06	1.78069e-07	4.45103e-05	4.50993e-05	4.66257e-05	5.41356e-06	3.44568e-05	3.6805e-05	6.78065e-06	1.78069e-07	4.45101e-05	4.50993e-05	4.66257e-05	5.4583e-06	3.44568e-05	3.94883e-05	6.78065e-06	1.78069e-07	4.451e-05	4.50993e-05	4.66257e-05	1.05031e-05	3.44568e-05	3.9487e-05	6.78065e-06	1.78069e-07	4.451e-05	4.50993e-05	4.66257e-05	1.35684e-05	3.44568e-05	3.9487e-05	6.78065e-06	1.78069e-07	4.451e-05	4.50993e-05	4.66257e-05	1.34955e-05	3.44568e-05	3.9487e-05	6.78065e-06	1.78069e-07	4.451e-05	4.50993e-05	4.66257e-05	1.34225e-05	3.44568e-05	3.9487e-05	6.78065e-06	1.78069e-07	4.451e-05	4.50993e-05	4.66257e-05	1.33544e-05	3.44568e-05	3.9487e-05	6.78065e-06	1.78069e-07	4.451e-05	4.50993e-05	4.66257e-05	1.32432e-05	3.44568e-05	3.9487e-05	6.78065e-06	1.78069e-07	4.451e-05	4.50993e-05	4.66257e-05	1.28439e-05	3.44568e-05	3.9487e-05	6.78065e-06	1.78069e-07	4.451e-05	4.50993e-05	4.66257e-05	1.28385e-05	3.44568e-05	3.9487e-05	6.78065e-06	1.78069e-07	4.451e-05	4.50993e-05	4.66257e-05	1.28385e-05	3.44568e-05	3.9487e-05	6.78065e-06	1.78069e-07	4.451e-05	4.50993e-05	4.66257e-05	1.28385e-05	3.44568e-05	3.9487e-05	6.78065e-06	1.78069e-07	4.451e-05	4.50993e-05	4.66257e-05	1.28385e-05	3.44568e-05	3.9487e-05	6.78065e-06	1.78069e-07	4.451e-05	4.50993e-05	4.66257e-05	1.28385e-05	3.44568e-05	3.9487e-05	6.78065e-06	1.78069e-07	0	0	0	0	0	0	0	0	4.51282e-05	4.51282e-05	4.51282e-05	4.51282e-05	4.51282e-05	4.51282e-05	4.51282e-05	4.51282e-05	9.31812e-06	9.31812e-06	9.31812e-06	9.31812e-06	9.31812e-06	9.31812e-06	9.31812e-06	9.31812e-06	9.29149e-06	9.29149e-06	9.29149e-06	9.29149e-06	9.29149e-06	9.29149e-06	9.29149e-06	9.29149e-06	9.10996e-06	9.10996e-06	9.10996e-06	9.10996e-06	9.10996e-06	9.10996e-06	9.10996e-06	9.10996e-06	9.0723e-06	9.0723e-06	9.0723e-06	9.0723e-06	9.0723e-06	9.0723e-06	9.0723e-06	9.0723e-06	9.07095e-06	9.07095e-06	9.07095e-06	9.07095e-06	9.07095e-06	9.07095e-06	9.07095e-06	9.07095e-06	9.07117e-06	9.07117e-06	9.07117e-06	9.07117e-06	9.07117e-06	9.07117e-06	9.07117e-06	9.07117e-06	9.07116e-06	9.07116e-06	9.07116e-06	9.07116e-06	9.07116e-06	9.07116e-06	9.07116e-06	9.07116e-06	9.07116e-06	9.07116e-06	9.07116e-06	9.07116e-06	9.07116e-06	9.07116e-06	9.07116e-06	9.07116e-06	9.16071e-06	9.16089e-06	9.16122e-06	9.1648e-06	9.41451e-06	9.41451e-06	1.62984e-05	4.45057e-05	0.000362961	0.00217427	2.27871e-05	1.34173e-06	5.44113e-07	4.5399e-06	1.60299e-05	7.332e-08	0.000437068	0.00766635	2.57438e-06	3.99107e-06	2.76037e-07	2.2427e-07	7.95021e-08	3.46697e-09	0.000485767	0.0112053	1.05135e-06	2.45199e-06	4.49963e-07	1.22486e-06	1.28537e-07	3.53831e-09	0.000500832	0.0114505	4.95176e-05	5.11254e-06	4.23565e-07	2.02525e-07	1.30642e-07	3.497e-09	0.000578008	0.0123023	8.26369e-05	2.87995e-06	4.47082e-07	2.63688e-06	1.31685e-07	4.01904e-09	0.000563353	0.0127024	6.2655e-05	1.19064e-05	4.41317e-07	1.77838e-07	1.30764e-07	3.4664e-09	0.000591495	0.0128423	9.25029e-05	3.10777e-06	4.40427e-07	2.52739e-06	1.30932e-07	3.50562e-09	0.000562816	0.0129582	9.40746e-05	1.10886e-05	4.30113e-07	4.02968e-08	1.30072e-07	3.45998e-09	0.00060307	0.0133287	9.5333e-05	3.08692e-06	4.30233e-07	1.17117e-06	1.30971e-07	2.33201e-09	6.64892e-06	0.0132452	9.23625e-05	1.12203e-05	4.28375e-07	1.28516e-07	1.09026e-07	2.36703e-09	0.000689225	0.00898503	9.28221e-05	6.88946e-06	4.48778e-07	5.4408e-07	1.0693e-07	1.14481e-08	0.000433343	0.00799339	9.59844e-05	6.96632e-06	6.14814e-07	5.62751e-08	1.07185e-07	3.76717e-09	0.000467533	0.00188294	8.60646e-05	6.98448e-06	1.31469e-06	1.70605e-08	1.33796e-07	5.69623e-08	0.00041371	0.000175321	4.55321e-06	6.98613e-06	1.01473e-05	6.16458e-09	2.53229e-07	8.25943e-07	0.000457864	4.91116e-05	0.00111995	6.98321e-06	4.36594e-05	7.66838e-09	1.11282e-05	2.02498e-06	0.000522694	4.53784e-05	0.000120218	6.95798e-06	4.37009e-05	6.44402e-08	1.32921e-05	2.26338e-06	5.78098e-05	4.52241e-05	4.80452e-05	6.82148e-06	4.37011e-05	4.55674e-08	1.31899e-05	2.29609e-06	4.48455e-05	4.52043e-05	4.79634e-05	6.8479e-06	4.37011e-05	4.23958e-08	1.3188e-05	2.30135e-06	4.48529e-05	4.52042e-05	5.27746e-05	6.98685e-06	4.37011e-05	7.23175e-08	1.3188e-05	2.30135e-06	4.4857e-05	4.5179e-05	5.27639e-05	7.02025e-06	4.39711e-05	2.35167e-07	1.3188e-05	9.06969e-06	4.48532e-05	4.5179e-05	5.27847e-05	7.03273e-06	4.39714e-05	3.22008e-05	2.12796e-05	9.07156e-06	4.48557e-05	4.5179e-05	5.27952e-05	7.03817e-06	4.39714e-05	4.15772e-05	2.12803e-05	9.07156e-06	4.48479e-05	4.5179e-05	5.27119e-05	7.04061e-06	4.39714e-05	4.04355e-05	2.12803e-05	9.07156e-06	4.48446e-05	4.5179e-05	5.27434e-05	7.02571e-06	4.39714e-05	4.03899e-05	2.12803e-05	9.07156e-06	4.48434e-05	4.5179e-05	5.27434e-05	6.85336e-06	4.39714e-05	4.03898e-05	2.12803e-05	9.07156e-06	4.4843e-05	4.5179e-05	5.27434e-05	6.85367e-06	4.39714e-05	4.03898e-05	2.12803e-05	9.07156e-06	4.48429e-05	4.5179e-05	5.27434e-05	6.85945e-06	4.39714e-05	4.13204e-05	2.12803e-05	9.07156e-06	4.48428e-05	4.5179e-05	5.27434e-05	9.7507e-06	4.39714e-05	4.13191e-05	2.12803e-05	9.07156e-06	4.48428e-05	4.5179e-05	5.27434e-05	1.06343e-05	4.39714e-05	4.13191e-05	2.12803e-05	9.07156e-06	4.48428e-05	4.5179e-05	5.27434e-05	1.05463e-05	4.39714e-05	4.13191e-05	2.12803e-05	9.07156e-06	4.48428e-05	4.5179e-05	5.27434e-05	1.04584e-05	4.39714e-05	4.13191e-05	2.12803e-05	9.07156e-06	4.48428e-05	4.5179e-05	5.27434e-05	1.0376e-05	4.39714e-05	4.13191e-05	2.12803e-05	9.07156e-06	4.48428e-05	4.5179e-05	5.27434e-05	1.0303e-05	4.39714e-05	4.13191e-05	2.12803e-05	9.07156e-06	4.48428e-05	4.5179e-05	5.27434e-05	9.7759e-06	4.39714e-05	4.13191e-05	2.12803e-05	9.07156e-06	4.48428e-05	4.5179e-05	5.27434e-05	9.76453e-06	4.39714e-05	4.13191e-05	2.12803e-05	9.07156e-06	4.48428e-05	4.5179e-05	5.27434e-05	9.76446e-06	4.39714e-05	4.13191e-05	2.12803e-05	9.07156e-06	4.48428e-05	4.5179e-05	5.27434e-05	9.76446e-06	4.39714e-05	4.13191e-05	2.12803e-05	9.07156e-06	4.48428e-05	4.5179e-05	5.27434e-05	9.76446e-06	4.39714e-05	4.13191e-05	2.12803e-05	9.07156e-06	4.48428e-05	4.5179e-05	5.27434e-05	9.76446e-06	4.39714e-05	4.13191e-05	2.12803e-05	9.07156e-06	0	0	0	0	0	0	0	0	4.51282e-05	4.51282e-05	4.51282e-05	4.51282e-05	4.51282e-05	4.51282e-05	4.51282e-05	4.51282e-05	1.81358e-05	1.81358e-05	1.81358e-05	1.81358e-05	1.81358e-05	1.81358e-05	1.81358e-05	1.81358e-05	1.83663e-05	1.83663e-05	1.83663e-05	1.83663e-05	1.83663e-05	1.83663e-05	1.83663e-05	1.83663e-05	1.8261e-05	1.8261e-05	1.8261e-05	1.8261e-05	1.8261e-05	1.8261e-05	1.8261e-05	1.8261e-05	1.79683e-05	1.79683e-05	1.79683e-05	1.79683e-05	1.79683e-05	1.79683e-05	1.79683e-05	1.79683e-05	1.79683e-05	1.79683e-05	1.79683e-05	1.79683e-05	1.79683e-05	1.79683e-05	1.79683e-05	1.79683e-05	1.79687e-05	1.79687e-05	1.79687e-05	1.79687e-05	1.79687e-05	1.79687e-05	1.79687e-05	1.79687e-05	1.79687e-05	1.79687e-05	1.79687e-05	1.79687e-05	1.79687e-05	1.79687e-05	1.79687e-05	1.79687e-05	1.79687e-05	1.79687e-05	1.79687e-05	1.79687e-05	1.79687e-05	1.79687e-05	1.79687e-05	1.79687e-05	1.80667e-05	2.11943e-05	6.15545e-05	1.80184e-05	1.84031e-05	1.80176e-05	1.80177e-05	1.80184e-05	8.93836e-05	2.47536e-07	5.9883e-05	0.0125609	5.27571e-06	0.0288723	0.000976424	1.03012e-06	8.40002e-05	6.86777e-08	4.12268e-05	0.0160872	3.02801e-05	1.33524e-05	8.14964e-07	2.67424e-07	7.33928e-05	4.9799e-08	9.52907e-06	0.0449897	9.28292e-06	0.0328448	1.77533e-06	2.70296e-07	7.04269e-05	5.68621e-08	2.57426e-08	0.0079685	1.11204e-05	0.00400865	1.29698e-06	2.68742e-07	5.85443e-05	5.01265e-08	2.70018e-08	0.0338077	9.5597e-06	0.0571851	1.3032e-06	2.81417e-07	5.95753e-05	4.90218e-08	2.31449e-08	0.000796989	9.88111e-06	0.00452846	1.28444e-06	2.67153e-07	5.64438e-05	4.9069e-08	3.01948e-08	0.0299413	9.69202e-06	0.0554579	1.29861e-06	2.6862e-07	5.97111e-05	4.86193e-08	2.88408e-08	0.000922416	1.0442e-05	8.28493e-05	1.28781e-06	2.66898e-07	5.62306e-05	4.60043e-08	2.83505e-08	0.0302973	9.64321e-06	0.0294917	1.29895e-06	2.68973e-07	0.0194952	4.70452e-08	2.82522e-08	0.000928511	1.00419e-05	2.74859e-06	1.29492e-06	2.70235e-07	1.49522e-06	7.81776e-08	2.84412e-08	0.00359901	9.51563e-06	0.00686776	1.29533e-06	4.67923e-07	5.4085e-06	7.94645e-08	2.37238e-08	0.00340548	9.14124e-06	4.27039e-06	1.34207e-06	3.44546e-07	4.94441e-06	5.10045e-07	1.04678e-07	0.00338246	1.00991e-05	0.00214897	2.50993e-06	1.27535e-06	6.152e-06	7.06747e-06	1.70882e-06	0.00337986	1.45299e-05	0.000835512	3.14677e-06	1.97141e-05	5.08594e-06	3.02113e-05	1.38685e-07	0.00337943	4.35318e-05	0.000461309	3.88477e-05	4.2581e-05	3.79929e-06	3.33476e-05	8.8761e-06	0.00333015	4.36383e-05	1.53793e-06	4.00944e-05	4.4166e-05	3.96792e-05	3.34847e-05	3.7072e-06	0.00355396	4.36381e-05	4.5599e-06	4.00585e-05	4.44991e-05	4.62677e-05	3.34864e-05	3.94796e-06	0.00356055	4.36381e-05	5.75333e-06	4.00528e-05	4.456e-05	4.6169e-05	3.34864e-05	3.48632e-06	0.00340862	4.36381e-05	1.90332e-06	4.00528e-05	4.456e-05	4.61563e-05	3.83284e-05	3.48779e-06	0.0033812	4.41359e-05	2.63557e-06	4.00527e-05	4.45361e-05	4.59607e-05	3.83274e-05	3.89938e-06	0.0033709	4.41357e-05	4.32831e-05	4.00466e-05	4.45372e-05	4.60543e-05	3.83274e-05	3.89837e-06	0.00336644	4.41357e-05	4.76806e-05	4.00425e-05	4.45372e-05	4.60789e-05	3.83274e-05	1.08038e-05	0.00336443	4.41357e-05	4.87411e-05	4.00425e-05	4.45372e-05	4.60891e-05	3.83274e-05	1.07949e-05	0.00336217	4.41357e-05	4.87515e-05	4.00425e-05	4.45372e-05	4.60928e-05	3.83274e-05	1.07949e-05	0.00352983	4.41357e-05	4.87515e-05	4.00425e-05	4.45372e-05	4.6094e-05	3.83274e-05	1.07949e-05	0.00352528	4.41357e-05	4.87515e-05	4.00425e-05	4.45372e-05	4.60945e-05	3.83274e-05	1.07949e-05	0.00352549	4.41357e-05	4.87514e-05	4.00425e-05	4.45372e-05	4.60946e-05	3.83274e-05	1.07949e-05	0.000933813	4.41357e-05	4.87516e-05	4.00425e-05	4.45372e-05	4.60946e-05	3.83274e-05	1.07949e-05	0.000568542	4.41357e-05	4.87516e-05	4.00425e-05	4.45372e-05	4.60946e-05	3.83274e-05	1.07949e-05	0.00057587	4.41357e-05	4.87516e-05	4.00425e-05	4.45372e-05	4.60946e-05	3.83274e-05	1.07949e-05	0.000582152	4.41357e-05	4.87516e-05	4.00425e-05	4.45372e-05	4.60946e-05	3.83274e-05	1.07949e-05	0.000588105	4.41357e-05	4.87516e-05	4.00425e-05	4.45372e-05	4.60946e-05	3.83274e-05	1.07949e-05	0.000593113	4.41357e-05	4.87516e-05	4.00425e-05	4.45372e-05	4.60946e-05	3.83274e-05	1.07949e-05	0.000630692	4.41357e-05	4.87516e-05	4.00425e-05	4.45372e-05	4.60946e-05	3.83274e-05	1.07949e-05	0.000631083	4.41357e-05	4.87516e-05	4.00425e-05	4.45372e-05	4.60946e-05	3.83274e-05	1.07949e-05	0.000631078	4.41357e-05	4.87516e-05	4.00425e-05	4.45372e-05	4.60946e-05	3.83274e-05	1.07949e-05	0.000631078	4.41357e-05	4.87516e-05	4.00425e-05	4.45372e-05	4.60946e-05	3.83274e-05	1.07949e-05	0.000631078	4.41357e-05	4.87516e-05	4.00425e-05	4.45372e-05	4.60946e-05	3.83274e-05	1.07949e-05	0.000631078	4.41357e-05	4.87516e-05	4.00425e-05	4.45372e-05	0	0	0	0	0	0	0	0	4.51282e-05	4.51282e-05	4.51282e-05	4.51282e-05	4.51282e-05	4.51282e-05	4.51282e-05	4.51282e-05	7.17463e-05	7.17463e-05	7.17463e-05	7.17463e-05	7.17463e-05	7.17463e-05	7.17463e-05	7.17463e-05	7.17078e-05	7.17078e-05	7.17078e-05	7.17078e-05	7.17078e-05	7.17078e-05	7.17078e-05	7.17078e-05	6.77348e-05	6.77348e-05	6.77348e-05	6.77348e-05	6.77348e-05	6.77348e-05	6.77348e-05	6.77348e-05	6.79745e-05	6.79745e-05	6.79745e-05	6.79745e-05	6.79745e-05	6.79745e-05	6.79745e-05	6.79745e-05	6.79774e-05	6.79774e-05	6.79774e-05	6.79774e-05	6.79774e-05	6.79774e-05	6.79774e-05	6.79774e-05	6.79778e-05	6.79778e-05	6.79778e-05	6.79778e-05	6.79778e-05	6.79778e-05	6.79778e-05	6.79778e-05	6.79778e-05	6.79778e-05	6.79778e-05	6.79778e-05	6.79778e-05	6.79778e-05	6.79778e-05	6.79778e-05	6.79778e-05	6.79778e-05	6.79778e-05	6.79778e-05	6.79778e-05	6.79778e-05	6.79778e-05	6.79778e-05	7.05505e-05	0.000124288	0.00523706	6.98922e-05	8.61226e-05	6.98611e-05	6.9872e-05	6.99488e-05	0.000618204	1.9061e-05	0.0039221	0.00218098	7.06055e-05	0.00341479	0.000342166	4.21311e-05	0.000686372	1.24712e-05	0.00479878	0.00213208	0.000189469	8.23051e-05	2.76312e-05	3.86382e-05	0.000662981	1.12098e-05	0.00508036	0.00421344	9.60132e-05	0.00350703	2.60349e-05	3.86544e-05	0.000653231	1.1985e-05	0.00104271	0.00165655	0.00010669	0.00199102	2.1807e-05	3.86412e-05	0.000620713	1.12229e-05	0.000854029	0.00332074	9.65757e-05	0.00458107	2.18203e-05	3.79262e-05	0.000614694	1.11097e-05	0.000821274	0.000366741	9.85073e-05	0.00247467	2.17724e-05	3.86157e-05	0.000609646	1.11166e-05	0.000884127	0.00281647	9.76158e-05	0.00464394	2.1804e-05	3.85696e-05	0.000615034	1.1062e-05	0.000861282	0.000390674	0.000102216	0.000360212	2.17857e-05	3.86218e-05	0.000609621	8.42488e-06	0.000853904	0.00284299	8.527e-05	0.00336876	2.18058e-05	3.99866e-05	0.00312818	8.477e-06	0.000744758	0.000410533	8.71886e-05	3.97103e-05	2.28906e-05	3.99256e-05	2.41737e-05	9.76302e-06	0.000745845	0.000784911	8.38334e-05	0.0017841	2.30212e-05	3.33085e-05	4.31001e-05	9.80853e-06	0.00028468	0.000779265	7.84005e-05	5.1698e-05	2.36296e-05	4.13226e-05	4.25932e-05	1.65013e-05	0.000352941	0.00077531	6.97639e-05	0.00184942	3.57428e-05	4.50142e-05	4.71788e-05	1.6238e-05	0.000886912	0.00077476	4.13649e-05	0.00146226	3.48095e-05	6.23543e-05	4.47802e-05	1.63022e-05	1.07881e-06	0.000774348	3.27854e-05	0.000981553	4.56159e-05	4.6104e-05	3.75203e-05	1.67596e-05	3.03299e-06	0.0007513	3.27844e-05	2.62938e-05	4.47716e-05	4.53834e-05	4.9863e-05	1.67794e-05	8.6407e-09	0.000780596	3.27844e-05	4.95047e-05	4.46439e-05	4.54289e-05	4.64328e-05	1.67799e-05	1.38418e-08	0.000789157	3.27844e-05	5.71782e-05	4.46419e-05	4.54424e-05	4.63501e-05	1.67799e-05	1.33686e-08	0.000767215	3.27844e-05	2.79555e-05	4.46418e-05	4.54424e-05	4.63413e-05	2.53795e-05	1.33701e-08	0.000761834	3.66543e-05	2.64778e-05	4.46418e-05	4.50547e-05	4.52105e-05	2.53893e-05	2.5674e-08	0.000759981	3.66607e-05	4.69258e-05	4.45276e-05	4.50541e-05	4.55232e-05	2.53893e-05	2.56721e-08	0.000759197	3.66607e-05	4.72002e-05	4.45268e-05	4.50541e-05	4.55403e-05	2.53893e-05	5.6622e-07	0.000758847	3.66607e-05	4.78951e-05	4.45268e-05	4.50541e-05	4.55472e-05	2.53893e-05	5.6611e-07	0.000755585	3.66607e-05	4.7919e-05	4.45268e-05	4.50541e-05	4.55496e-05	2.53893e-05	5.6611e-07	0.000780553	3.66607e-05	4.79191e-05	4.45268e-05	4.50541e-05	4.55504e-05	2.53893e-05	5.6611e-07	0.000781278	3.66607e-05	4.79191e-05	4.45268e-05	4.50541e-05	4.55507e-05	2.53893e-05	5.6611e-07	0.000781934	3.66607e-05	4.79171e-05	4.45268e-05	4.50541e-05	4.55508e-05	2.53893e-05	5.6611e-07	0.000354099	3.66607e-05	4.7918e-05	4.45268e-05	4.50541e-05	4.55509e-05	2.53893e-05	5.6611e-07	0.000259693	3.66607e-05	4.7918e-05	4.45268e-05	4.50541e-05	4.55509e-05	2.53893e-05	5.6611e-07	0.000260684	3.66607e-05	4.7918e-05	4.45268e-05	4.50541e-05	4.55509e-05	2.53893e-05	5.6611e-07	0.000262828	3.66607e-05	4.7918e-05	4.45268e-05	4.50541e-05	4.55509e-05	2.53893e-05	5.6611e-07	0.000264874	3.66607e-05	4.7918e-05	4.45268e-05	4.50541e-05	4.55509e-05	2.53893e-05	5.6611e-07	0.000266493	3.66607e-05	4.7918e-05	4.45268e-05	4.50541e-05	4.55509e-05	2.53893e-05	5.6611e-07	0.000279494	3.66607e-05	4.7918e-05	4.45268e-05	4.50541e-05	4.55509e-05	2.53893e-05	5.6611e-07	0.000279875	3.66607e-05	4.7918e-05	4.45268e-05	4.50541e-05	4.55509e-05	2.53893e-05	5.6611e-07	0.00027988	3.66607e-05	4.7918e-05	4.45268e-05	4.50541e-05	4.55509e-05	2.53893e-05	5.6611e-07	0.00027988	3.66607e-05	4.7918e-05	4.45268e-05	4.50541e-05	4.55509e-05	2.53893e-05	5.6611e-07	0.00027988	3.66607e-05	4.7918e-05	4.45268e-05	4.50541e-05	4.55509e-05	2.53893e-05	5.6611e-07	0.00027988	3.66607e-05	4.7918e-05	4.45268e-05	4.50541e-05	0	0	0	0	0	0	0	0	4.51282e-05	4.51282e-05	4.51282e-05	4.51282e-05	4.51282e-05	4.51282e-05	4.51282e-05	4.51282e-05	0.000163951	0.000163951	0.000163951	0.000163951	0.000163951	0.000163951	0.000163951	0.000163951	0.000164437	0.000164437	0.000164437	0.000164437	0.000164437	0.000164437	0.000164437	0.000164437	0.000118511	0.000118511	0.000118511	0.000118511	0.000118511	0.000118511	0.000118511	0.000118511	0.000119299	0.000119299	0.000119299	0.000119299	0.000119299	0.000119299	0.000119299	0.000119299	0.000119312	0.000119312	0.000119312	0.000119312	0.000119312	0.000119312	0.000119312	0.000119312	0.000119312	0.000119312	0.000119312	0.000119312	0.000119312	0.000119312	0.000119312	0.000119312	0.000119312	0.000119312	0.000119312	0.000119312	0.000119312	0.000119312	0.000119312	0.000119312	0.000119312	0.000119312	0.000119312	0.000119312	0.000119312	0.000119312	0.000119312	0.000119312	0.000143347	0.000479326	0.574178	0.000140727	0.000479326	0.000140351	0.000140727	0.000143347	0.00313038	0.000341327	1	0.0011352	0.000326998	0.00155198	0.000219299	0.00020452	0.00477383	0.000376544	1	0.000822064	0.000502419	0.000315431	0.000258076	0.000388049	0.00553304	0.000385375	1	0.0014196	0.000262359	0.00163	0.000225733	0.000391871	0.00588088	0.000399172	1	0.000639621	0.000275889	0.00209297	0.000202069	0.000392985	0.00622094	0.000385197	1	0.00116793	0.000253924	0.00162938	0.000201211	0.000385874	0.00621981	0.000383201	1	0.000199548	0.000258329	0.00240674	0.000201816	0.000393698	0.006351	0.000383461	1	0.00103436	0.000255912	0.00168432	0.000201461	0.000393211	0.00628552	0.000382431	1	0.000211484	0.000265333	0.00126052	0.000201861	0.000394056	0.00725853	0.000167294	1	0.00104283	0.000112309	0.00172467	0.000201452	0.000448043	0.0032626	0.000164027	1	0.000277867	0.000113103	0.000317907	0.000264441	0.000448996	0.000129147	0.000151835	1	0.000474587	0.000109762	0.001822	0.000266255	0.000359211	0.000173346	0.00015133	1	0.000473016	0.000107233	0.000508194	0.00026589	0.00039917	0.000180339	0.000114771	1	0.000471174	9.96905e-05	0.00569582	0.000247444	0.000222684	0.000188355	2.01703e-05	1	0.000470913	2.16977e-05	0.00977759	0.000210447	7.39978e-05	0.000198602	6.99703e-06	1	0.000469602	6.89533e-06	0.00994312	5.75758e-05	4.91704e-05	0.00017439	6.88776e-06	1	0.000407895	6.8837e-06	0.000563265	4.86396e-05	4.83633e-05	6.21063e-05	6.88359e-06	1	0.000418549	6.8837e-06	0.000462175	4.87754e-05	4.82007e-05	4.87416e-05	6.88386e-06	1	0.000440494	6.8837e-06	0.000510006	4.87784e-05	4.81746e-05	4.86132e-05	6.88387e-06	1	0.000431397	6.8837e-06	0.000282971	4.87784e-05	4.81744e-05	4.8605e-05	1.32188e-05	1	0.000429027	1.32184e-05	0.000185275	4.87784e-05	4.46253e-05	4.45125e-05	1.32253e-05	1	0.000428202	1.3225e-05	5.25119e-05	4.75928e-05	4.46125e-05	4.49999e-05	1.32253e-05	1	0.000427851	1.3225e-05	4.74028e-05	4.75908e-05	4.46124e-05	4.50156e-05	1.32253e-05	1	0.000427695	1.3225e-05	4.75011e-05	4.75908e-05	4.46124e-05	4.50214e-05	1.32253e-05	1	0.000417234	1.3225e-05	4.75175e-05	4.75908e-05	4.46124e-05	4.50234e-05	1.32253e-05	1	0.000427828	1.3225e-05	4.75176e-05	4.75908e-05	4.46124e-05	4.50241e-05	1.32253e-05	1	0.000428117	1.3225e-05	4.75176e-05	4.75908e-05	4.46124e-05	4.50244e-05	1.32253e-05	1	0.000430313	1.3225e-05	4.74984e-05	4.75908e-05	4.46124e-05	4.50245e-05	1.32253e-05	1	0.000233855	1.3225e-05	4.7499e-05	4.75908e-05	4.46124e-05	4.50245e-05	1.32253e-05	1	0.000184956	1.3225e-05	4.7499e-05	4.75908e-05	4.46124e-05	4.50245e-05	1.32253e-05	1	0.00018544	1.3225e-05	4.7499e-05	4.75908e-05	4.46124e-05	4.50245e-05	1.32253e-05	1	0.000186654	1.3225e-05	4.7499e-05	4.75908e-05	4.46124e-05	4.50245e-05	1.32253e-05	1	0.000187813	1.3225e-05	4.7499e-05	4.75908e-05	4.46124e-05	4.50245e-05	1.32253e-05	1	0.000188311	1.3225e-05	4.7499e-05	4.75908e-05	4.46124e-05	4.50245e-05	1.32253e-05	1	0.000195628	1.3225e-05	4.7499e-05	4.75908e-05	4.46124e-05	4.50245e-05	1.32253e-05	1	0.000195864	1.3225e-05	4.7499e-05	4.75908e-05	4.46124e-05	4.50245e-05	1.32253e-05	1	0.000195868	1.3225e-05	4.7499e-05	4.75908e-05	4.46124e-05	4.50245e-05	1.32253e-05	1	0.000195868	1.3225e-05	4.7499e-05	4.75908e-05	4.46124e-05	4.50245e-05	1.32253e-05	1	0.000195868	1.3225e-05	4.7499e-05	4.75908e-05	4.46124e-05	4.50245e-05	1.32253e-05	1	0.000195868	1.3225e-05	4.7499e-05	4.75908e-05	4.46124e-05	0	0	0	0	0	0	0	0	4.51282e-05	4.51282e-05	4.51282e-05	4.51282e-05	4.51282e-05	4.51282e-05	4.51282e-05	4.51282e-05	2.44093e-06	2.44093e-06	2.44093e-06	2.44093e-06	2.44093e-06	2.44093e-06	2.44093e-06	2.44093e-06	2.48519e-06	2.48519e-06	2.48519e-06	2.48519e-06	2.48519e-06	2.48519e-06	2.48519e-06	2.48519e-06	7.87665e-07	7.87665e-07	7.87665e-07	7.87665e-07	7.87665e-07	7.87665e-07	7.87665e-07	7.87665e-07	7.64636e-07	7.64636e-07	7.64636e-07	7.64636e-07	7.64636e-07	7.64636e-07	7.64636e-07	7.64636e-07	7.64535e-07	7.64535e-07	7.64535e-07	7.64535e-07	7.64535e-07	7.64535e-07	7.64535e-07	7.64535e-07	7.64558e-07	7.64558e-07	7.64558e-07	7.64558e-07	7.64558e-07	7.64558e-07	7.64558e-07	7.64558e-07	7.64557e-07	7.64557e-07	7.64557e-07	7.64557e-07	7.64557e-07	7.64557e-07	7.64557e-07	7.64557e-07	7.64557e-07	7.64557e-07	7.64557e-07	7.64557e-07	7.64557e-07	7.64557e-07	7.64557e-07	7.64557e-07	1.39797e-06	6.60889e-06	0.150667	1.37371e-06	0.000102491	1.36089e-06	1.39797e-06	1.67694e-06	2.38657e-06	6.92723e-06	0.591434	1.18128e-05	6.17831e-06	3.41607e-05	2.31243e-05	2.30038e-09	2.10609e-06	4.65173e-06	0.588726	4.15643e-05	9.32959e-06	1.18259e-07	4.41996e-09	7.45484e-11	1.97233e-06	4.09054e-06	0.110316	4.36911e-05	7.96013e-06	1.85362e-05	1.6647e-08	7.64386e-11	1.93788e-06	4.23054e-06	0.000455823	4.11794e-05	8.22565e-06	1.4704e-06	1.46551e-08	7.5382e-11	1.76917e-06	4.12177e-06	0.000402182	4.31036e-05	8.15207e-06	4.92124e-05	1.48015e-08	8.88381e-11	1.81043e-06	4.09148e-06	0.000290824	3.00889e-05	8.17907e-06	1.46828e-06	1.45103e-08	7.44799e-11	1.74957e-06	4.09502e-06	0.000464828	4.28835e-05	8.08882e-06	4.67119e-05	1.46992e-08	7.56189e-11	1.81159e-06	4.08973e-06	0.00046278	2.97277e-05	8.18192e-06	6.10489e-08	1.45022e-08	7.42959e-11	3.64397e-06	1.10824e-06	0.000461149	4.28769e-05	4.40195e-07	1.69304e-05	1.47051e-08	7.48456e-11	6.35347e-05	1.12124e-06	2.50922e-05	7.73552e-05	4.46324e-07	9.03539e-08	3.31671e-08	7.6111e-11	9.01962e-06	1.43721e-06	2.50662e-05	8.47827e-05	4.53971e-07	1.09856e-05	3.25653e-08	4.87969e-10	1.03723e-05	1.44865e-06	2.5774e-07	8.40633e-05	5.65189e-07	4.88993e-08	3.29549e-08	1.31131e-10	9.79364e-06	3.57872e-06	1.21622e-06	8.39592e-05	1.16095e-06	2.71221e-07	4.82915e-08	3.15595e-09	1.04057e-05	7.24868e-06	2.49873e-06	8.39418e-05	9.52797e-08	6.98404e-08	9.84322e-08	3.71528e-06	9.66754e-06	6.21044e-06	3.06021e-14	8.31197e-05	6.04977e-08	6.65547e-08	5.47764e-05	4.41906e-05	9.09837e-06	6.51648e-06	2.06553e-12	5.13805e-05	6.06782e-08	2.63435e-08	3.96753e-05	5.03966e-05	4.30279e-05	6.52896e-06	1.97491e-14	5.19848e-05	6.06782e-08	3.1666e-08	3.95706e-05	5.1254e-05	5.26897e-05	6.52749e-06	1.92563e-13	6.20009e-05	6.06782e-08	3.29322e-08	3.95619e-05	5.13944e-05	5.26993e-05	6.52748e-06	1.81272e-13	6.19473e-05	6.06782e-08	3.24771e-08	3.95619e-05	5.13945e-05	5.26985e-05	9.28252e-06	1.81309e-13	6.19762e-05	5.98513e-07	1.11016e-07	3.95619e-05	3.56117e-05	4.36619e-05	9.28264e-06	2.31138e-11	6.19911e-05	5.98513e-07	3.75273e-05	3.4564e-05	3.56107e-05	4.39291e-05	9.28264e-06	2.31109e-11	6.19979e-05	5.98513e-07	4.5132e-05	3.45557e-05	3.56107e-05	4.39303e-05	9.28264e-06	3.13738e-10	6.20008e-05	5.98513e-07	4.41905e-05	3.45557e-05	3.56107e-05	4.39309e-05	9.28264e-06	3.1362e-10	5.67865e-05	5.98513e-07	4.41448e-05	3.45557e-05	3.56107e-05	4.3931e-05	9.28264e-06	3.1362e-10	5.67023e-05	5.98513e-07	4.41448e-05	3.45557e-05	3.56107e-05	4.39311e-05	9.28264e-06	3.1362e-10	5.66954e-05	5.98513e-07	4.41448e-05	3.45557e-05	3.56107e-05	4.39311e-05	9.28264e-06	3.1362e-10	5.77543e-05	5.98513e-07	4.40446e-05	3.45557e-05	3.56107e-05	4.39312e-05	9.28264e-06	3.1362e-10	4.30761e-05	5.98513e-07	4.40422e-05	3.45557e-05	3.56107e-05	4.39312e-05	9.28264e-06	3.1362e-10	3.66757e-05	5.98513e-07	4.40422e-05	3.45557e-05	3.56107e-05	4.39312e-05	9.28264e-06	3.1362e-10	3.65569e-05	5.98513e-07	4.40422e-05	3.45557e-05	3.56107e-05	4.39312e-05	9.28264e-06	3.1362e-10	3.64405e-05	5.98513e-07	4.40422e-05	3.45557e-05	3.56107e-05	4.39312e-05	9.28264e-06	3.1362e-10	3.63295e-05	5.98513e-07	4.40422e-05	3.45557e-05	3.56107e-05	4.39312e-05	9.28264e-06	3.1362e-10	3.59022e-05	5.98513e-07	4.40422e-05	3.45557e-05	3.56107e-05	4.39312e-05	9.28264e-06	3.1362e-10	3.50737e-05	5.98513e-07	4.40422e-05	3.45557e-05	3.56107e-05	4.39312e-05	9.28264e-06	3.1362e-10	3.50468e-05	5.98513e-07	4.40422e-05	3.45557e-05	3.56107e-05	4.39312e-05	9.28264e-06	3.1362e-10	3.50464e-05	5.98513e-07	4.40422e-05	3.45557e-05	3.56107e-05	4.39312e-05	9.28264e-06	3.1362e-10	3.50464e-05	5.98513e-07	4.40422e-05	3.45557e-05	3.56107e-05	4.39312e-05	9.28264e-06	3.1362e-10	3.50464e-05	5.98513e-07	4.40422e-05	3.45557e-05	3.56107e-05	4.39312e-05	9.28264e-06	3.1362e-10	3.50464e-05	5.98513e-07	4.40422e-05	3.45557e-05	3.56107e-05	0	0	0	0	0	0	0	0	4.51282e-05	4.51282e-05	4.51282e-05	4.51282e-05	4.51282e-05	4.51282e-05	4.51282e-05	4.51282e-05	8.05813e-05	8.05813e-05	8.05813e-05	8.05813e-05	8.05813e-05	8.05813e-05	8.05813e-05	8.05813e-05	8.1673e-05	8.1673e-05	8.1673e-05	8.1673e-05	8.1673e-05	8.1673e-05	8.1673e-05	8.1673e-05	7.02137e-06	7.02137e-06	7.02137e-06	7.02137e-06	7.02137e-06	7.02137e-06	7.02137e-06	7.02137e-06	6.93278e-06	6.93278e-06	6.93278e-06	6.93278e-06	6.93278e-06	6.93278e-06	6.93278e-06	6.93278e-06	6.9331e-06	6.9331e-06	6.9331e-06	6.9331e-06	6.9331e-06	6.9331e-06	6.9331e-06	6.9331e-06	6.93306e-06	6.93306e-06	6.93306e-06	6.93306e-06	6.93306e-06	6.93306e-
[truncated: 130,247 more chars]
