# Supplementary material for: The Importance of Lateral Connections in the Parietal Cortex for Generating Motor Plans
Source: PLoS One. 2015 Aug 7;10(8):e0134669. doi: 10.1371/journal.pone.0134669 (PMC4529220; doi:10.1371/journal.pone.0134669)
Supplement: S1 Dataset — The complete dataset utilized in the data-dependent figures. (ZIP) [file pone.0134669.s001.zip › Champion_Data/Evolved_Flash_Task/TS_15/fblat_A10_2to4_9T1/ppc_lat_input.txt]

0	0	0	0	0	0	0	0	4.48109e-05	4.48109e-05	4.48109e-05	4.48109e-05	4.48109e-05	4.48109e-05	4.48109e-05	4.48109e-05	4.30477e-05	4.30477e-05	4.30477e-05	4.30477e-05	4.30477e-05	4.30477e-05	4.30477e-05	4.30477e-05	4.26981e-05	4.26981e-05	4.26981e-05	4.26981e-05	4.26981e-05	4.26981e-05	4.26981e-05	4.26981e-05	4.25401e-05	4.25401e-05	4.25401e-05	4.25401e-05	4.25401e-05	4.25401e-05	4.25401e-05	4.25401e-05	4.30786e-05	4.30786e-05	4.30786e-05	4.30786e-05	4.30786e-05	4.30786e-05	4.30786e-05	4.30786e-05	4.30809e-05	4.30809e-05	4.30809e-05	4.30809e-05	4.30809e-05	4.30809e-05	4.30809e-05	4.30809e-05	4.30809e-05	4.30809e-05	4.30809e-05	4.30809e-05	4.30809e-05	4.30809e-05	4.30809e-05	4.30809e-05	4.30809e-05	4.30809e-05	4.30809e-05	4.30809e-05	4.30809e-05	4.30809e-05	4.30809e-05	4.30809e-05	4.30809e-05	4.30809e-05	4.30809e-05	4.30809e-05	4.30809e-05	4.30809e-05	4.30809e-05	4.30809e-05	5.06784e-05	4.32001e-05	4.3083e-05	4.32001e-05	4.30827e-05	4.3083e-05	4.30827e-05	4.30827e-05	4.24875e-05	2.41215e-06	5.56724e-05	0.000763653	0.00036704	0.000916232	0.000189281	8.10887e-05	3.96243e-05	1.06936e-06	0.000200483	0.000823248	0.0016701	7.91174e-06	4.73708e-06	5.95369e-05	3.67161e-05	8.87558e-07	0.000683346	0.00126501	0.00170192	0.000831254	1.77806e-06	5.95554e-05	3.58896e-05	9.50525e-07	2.85202e-05	0.000625755	0.00192897	0.000193086	1.4916e-06	5.95126e-05	3.23317e-05	8.90897e-07	3.22767e-05	0.0011029	0.0018036	0.00138157	1.49821e-06	5.28089e-05	3.27572e-05	8.81624e-07	2.79742e-05	0.000216032	0.00181021	0.000218836	1.49828e-06	5.94281e-05	3.17197e-05	8.81077e-07	3.53355e-05	0.00101789	0.0018253	0.00134654	1.4944e-06	5.88667e-05	3.27955e-05	8.76364e-07	3.45662e-05	0.000233778	0.00188452	1.62109e-05	1.49702e-06	5.94986e-05	3.14331e-05	8.70898e-07	3.42465e-05	0.00102277	0.00183703	0.000773704	1.49471e-06	5.92806e-05	0.000857959	8.80953e-07	3.44606e-05	0.000234235	0.00185142	2.82155e-06	1.4985e-06	5.8702e-05	7.86773e-06	1.17267e-06	3.44607e-05	0.000418338	0.00176899	0.000282887	1.53698e-06	1.8036e-05	1.3754e-05	1.18349e-06	3.44808e-05	0.000412493	0.0013763	2.77955e-06	1.69059e-06	6.84359e-05	1.30361e-05	3.37401e-06	3.55438e-05	0.000411098	0.000757698	6.85774e-05	8.02371e-06	8.63663e-05	1.45929e-05	1.72025e-05	0.000319085	0.000410957	0.000149009	3.25762e-05	7.91642e-06	0.000302407	1.07501e-05	4.20593e-05	4.46546e-06	0.000409823	4.48589e-05	2.44372e-05	4.14217e-05	4.85746e-05	7.12494e-06	4.44781e-05	2.25731e-05	0.000408033	4.48139e-05	1.64663e-06	4.32121e-05	4.40442e-05	2.93336e-05	4.45815e-05	4.35685e-05	0.000418907	4.48138e-05	2.71314e-06	4.21676e-05	4.42263e-05	3.29281e-05	4.45805e-05	4.29407e-05	0.000417422	4.48138e-05	3.04961e-06	4.21607e-05	4.42763e-05	3.28987e-05	4.45805e-05	4.00312e-05	0.000407672	4.48138e-05	1.86779e-06	4.21607e-05	4.42763e-05	3.28944e-05	4.46821e-05	4.00398e-05	0.000405445	4.48136e-05	2.87223e-06	4.21607e-05	4.42763e-05	3.365e-05	4.46821e-05	4.00381e-05	0.000404629	4.48136e-05	4.13242e-05	4.21606e-05	4.42773e-05	3.85116e-05	4.46821e-05	4.00323e-05	0.000404276	4.48136e-05	4.60938e-05	4.21569e-05	4.42773e-05	3.85225e-05	4.46821e-05	4.00327e-05	0.000404118	4.48136e-05	4.74931e-05	4.21569e-05	4.42773e-05	3.85265e-05	4.46821e-05	4.00151e-05	0.000404966	4.48136e-05	4.7553e-05	4.21569e-05	4.42773e-05	3.85279e-05	4.46821e-05	4.00151e-05	0.000416662	4.48136e-05	4.7553e-05	4.21569e-05	4.42773e-05	3.85284e-05	4.46821e-05	4.00151e-05	0.00041666	4.48136e-05	4.7553e-05	4.21569e-05	4.42773e-05	3.85286e-05	4.46821e-05	4.00151e-05	0.00041077	4.48136e-05	4.75457e-05	4.21569e-05	4.42773e-05	3.85286e-05	4.46821e-05	4.00151e-05	0.000244511	4.48136e-05	4.7548e-05	4.21569e-05	4.42773e-05	3.85286e-05	4.46821e-05	4.00151e-05	0.000206128	4.48136e-05	4.7548e-05	4.21569e-05	4.42773e-05	3.85286e-05	4.46821e-05	4.00151e-05	0.000207911	4.48136e-05	4.7548e-05	4.21569e-05	4.42773e-05	3.85286e-05	4.46821e-05	4.00151e-05	0.000209788	4.48136e-05	4.7548e-05	4.21569e-05	4.42773e-05	3.85286e-05	4.46821e-05	4.00151e-05	0.000211574	4.48136e-05	4.7548e-05	4.21569e-05	4.42773e-05	3.85286e-05	4.46821e-05	4.00151e-05	0.000214607	4.48136e-05	4.7548e-05	4.21569e-05	4.42773e-05	3.85286e-05	4.46821e-05	4.00151e-05	0.000226749	4.48136e-05	4.7548e-05	4.21569e-05	4.42773e-05	3.85286e-05	4.46821e-05	4.00151e-05	0.000227025	4.48136e-05	4.7548e-05	4.21569e-05	4.42773e-05	3.85286e-05	4.46821e-05	4.00151e-05	0.000227027	4.48136e-05	4.7548e-05	4.21569e-05	4.42773e-05	3.85286e-05	4.46821e-05	4.00151e-05	0.000227027	4.48136e-05	4.7548e-05	4.21569e-05	4.42773e-05	3.85286e-05	4.46821e-05	4.00151e-05	0.000227027	4.48136e-05	4.7548e-05	4.21569e-05	4.42773e-05	3.85286e-05	4.46821e-05	4.00151e-05	0.000227027	4.48136e-05	4.7548e-05	4.21569e-05	4.42773e-05	0	0	0	0	0	0	0	0	-0.00016535	-0.00016535	-0.00016535	-0.00016535	-0.00016535	-0.00016535	-0.00016535	-0.00016535	-6.0854e-05	-6.0854e-05	-6.0854e-05	-6.0854e-05	-6.0854e-05	-6.0854e-05	-6.0854e-05	-6.0854e-05	-6.07925e-05	-6.07925e-05	-6.07925e-05	-6.07925e-05	-6.07925e-05	-6.07925e-05	-6.07925e-05	-6.07925e-05	-6.08798e-05	-6.08798e-05	-6.08798e-05	-6.08798e-05	-6.08798e-05	-6.08798e-05	-6.08798e-05	-6.08798e-05	-6.10583e-05	-6.10583e-05	-6.10583e-05	-6.10583e-05	-6.10583e-05	-6.10583e-05	-6.10583e-05	-6.10583e-05	-6.10594e-05	-6.10594e-05	-6.10594e-05	-6.10594e-05	-6.10594e-05	-6.10594e-05	-6.10594e-05	-6.10594e-05	-6.10583e-05	-6.10583e-05	-6.10583e-05	-6.10583e-05	-6.10583e-05	-6.10583e-05	-6.10583e-05	-6.10583e-05	-6.10584e-05	-6.10584e-05	-6.10584e-05	-6.10584e-05	-6.10584e-05	-6.10584e-05	-6.10584e-05	-6.10584e-05	-6.10584e-05	-6.10584e-05	-6.10584e-05	-6.10584e-05	-6.10584e-05	-6.10584e-05	-6.10584e-05	-6.10584e-05	-0.000108681	-6.16887e-05	-6.10869e-05	-6.2778e-05	-6.10857e-05	-6.10954e-05	-6.10858e-05	-6.10856e-05	-6.43444e-08	-2.59653e-05	-0.000271215	-7.09088e-07	-0.00309712	-1.83809e-07	-8.25754e-06	-0.00306206	-4.36851e-08	-1.65763e-05	-0.0012023	-7.86916e-07	-0.0019647	-2.69201e-05	-0.000222686	-0.00589255	-4.17221e-08	-1.54855e-05	-0.00516801	-2.69256e-07	-0.00962689	-2.45762e-07	-7.5846e-05	-0.00573263	-4.1466e-08	-1.45704e-05	-0.000886107	-1.25246e-06	-0.00816079	-4.27349e-07	-9.56003e-05	-0.00575742	-3.88052e-08	-1.55181e-05	-0.000950772	-3.77801e-07	-0.00964188	-2.31101e-07	-9.57013e-05	-0.00505071	-4.09036e-08	-1.56444e-05	-0.000933509	-1.11173e-05	-0.00914574	-3.34349e-07	-9.6282e-05	-0.00579917	-3.91592e-08	-1.56009e-05	-0.000916428	-4.41519e-07	-0.00949107	-2.31334e-07	-9.57383e-05	-0.00570392	-4.08742e-08	-1.56622e-05	-0.000956105	-1.00412e-05	-0.0088166	-2.86481e-06	-9.62408e-05	-0.00577916	-3.71106e-08	-1.55302e-05	-0.000958323	-4.35618e-07	-0.00946243	-2.60831e-07	-9.57343e-05	-0.0057544	-2.74279e-07	-1.56168e-05	-0.00095966	-9.92651e-06	-0.00898557	-6.36554e-05	-9.63861e-05	-0.005689	-4.92261e-05	-1.85921e-05	-0.000941782	-3.40714e-06	-0.00930138	-5.15635e-07	-9.84669e-05	-0.00146976	-1.83676e-05	-1.86927e-05	-0.000961944	-3.54217e-06	-0.00738035	-3.39587e-05	-0.000103147	-0.00570694	-1.70528e-05	-3.5082e-05	-0.000699624	-3.56858e-06	-0.00398291	-2.24232e-07	-0.000216263	-0.00285358	-1.58639e-05	-9.2275e-05	-0.00340501	-3.57168e-06	-0.000710358	-2.69316e-07	-0.00019195	-0.00139613	-7.44472e-06	-0.000156848	-5.44936e-05	-3.47572e-06	-0.000164595	-4.65585e-07	-0.000167948	-0.000181625	-3.95606e-06	-0.000162112	-0.000109463	-3.53214e-06	-0.000165138	-8.32613e-05	-0.000169715	-0.000165028	-3.28311e-05	-0.000162334	-0.000162486	-3.32073e-06	-0.000165137	-3.08018e-05	-0.000166515	-0.0001648	-5.20194e-05	-0.000162342	-0.00016096	-3.16586e-06	-0.000165137	-2.52356e-05	-0.00016651	-0.000164798	-5.21676e-05	-0.000162342	-0.0001543	-3.28902e-06	-0.000165137	-7.31857e-05	-0.00016651	-0.000164798	-5.21829e-05	-0.0001635	-0.00015433	-3.31369e-06	-0.000165133	-0.000101154	-0.00016651	-0.000164798	-5.97376e-05	-0.000163498	-0.000154304	-3.32247e-06	-0.000165133	-0.000149723	-0.000166503	-0.000164799	-9.037e-05	-0.000163498	-0.000154291	-3.32626e-06	-0.000165133	-0.000155893	-0.0001665	-0.000164799	-9.02971e-05	-0.000163498	-0.000154294	-3.32797e-06	-0.000165133	-0.000156083	-0.0001665	-0.000164799	-9.02759e-05	-0.000163498	-0.000154253	-3.40543e-06	-0.000165133	-0.000156175	-0.0001665	-0.000164799	-9.02681e-05	-0.000163498	-0.000154253	-3.26741e-06	-0.000165133	-0.000156175	-0.0001665	-0.000164799	-9.02655e-05	-0.000163498	-0.000154253	-3.26859e-06	-0.000165133	-0.000156175	-0.0001665	-0.000164799	-9.02648e-05	-0.000163498	-0.000154253	-2.83956e-06	-0.000165133	-0.000155775	-0.0001665	-0.000164799	-9.02644e-05	-0.000163498	-0.000154253	-1.01225e-05	-0.000165133	-0.00015578	-0.0001665	-0.000164799	-9.02643e-05	-0.000163498	-0.000154253	-1.67264e-05	-0.000165133	-0.00015578	-0.0001665	-0.000164799	-9.02643e-05	-0.000163498	-0.000154253	-1.66021e-05	-0.000165133	-0.00015578	-0.0001665	-0.000164799	-9.02643e-05	-0.000163498	-0.000154253	-1.64776e-05	-0.000165133	-0.00015578	-0.0001665	-0.000164799	-9.02643e-05	-0.000163498	-0.000154253	-1.63623e-05	-0.000165133	-0.00015578	-0.0001665	-0.000164799	-9.02643e-05	-0.000163498	-0.000154253	-1.74524e-05	-0.000165133	-0.00015578	-0.0001665	-0.000164799	-9.02643e-05	-0.000163498	-0.000154253	-1.67698e-05	-0.000165133	-0.00015578	-0.0001665	-0.000164799	-9.02643e-05	-0.000163498	-0.000154253	-1.67646e-05	-0.000165133	-0.00015578	-0.0001665	-0.000164799	-9.02643e-05	-0.000163498	-0.000154253	-1.67648e-05	-0.000165133	-0.00015578	-0.0001665	-0.000164799	-9.02643e-05	-0.000163498	-0.000154253	-1.67648e-05	-0.000165133	-0.00015578	-0.0001665	-0.000164799	-9.02643e-05	-0.000163498	-0.000154253	-1.67648e-05	-0.000165133	-0.00015578	-0.0001665	-0.000164799	-9.02643e-05	-0.000163498	-0.000154253	-1.67648e-05	-0.000165133	-0.00015578	-0.0001665	-0.000164799	0	0	0	0	0	0	0	0	0.000344658	0.000344658	0.000344658	0.000344658	0.000344658	0.000344658	0.000344658	0.000344658	0.000425419	0.000425419	0.000425419	0.000425419	0.000425419	0.000425419	0.000425419	0.000425419	0.00042236	0.00042236	0.00042236	0.00042236	0.00042236	0.00042236	0.00042236	0.00042236	0.000417933	0.000417933	0.000417933	0.000417933	0.000417933	0.000417933	0.000417933	0.000417933	0.000422539	0.000422539	0.000422539	0.000422539	0.000422539	0.000422539	0.000422539	0.000422539	0.000422562	0.000422562	0.000422562	0.000422562	0.000422562	0.000422562	0.000422562	0.000422562	0.000422569	0.000422569	0.000422569	0.000422569	0.000422569	0.000422569	0.000422569	0.000422569	0.000422568	0.000422568	0.000422568	0.000422568	0.000422568	0.000422568	0.000422568	0.000422568	0.000422568	0.000422568	0.000422568	0.000422568	0.000422568	0.000422568	0.000422568	0.000422568	0.00144744	0.000432784	0.000423738	0.000498422	0.000423722	0.000424874	0.000423738	0.00042372	0.0952249	6.43123e-05	0.000299022	0.0895136	0.000357762	0.218614	0.0061925	4.04132e-05	0.220865	3.95566e-05	0.000391935	0.209556	0.00210386	0.000308754	9.04593e-06	1.25556e-05	0.523716	3.46013e-05	0.000583198	1.17414	0.00100937	0.14109	5.73557e-06	1.26405e-05	3.18304	3.81291e-05	7.48515e-05	7.51604	0.00120245	0.0476492	4.20976e-06	1.25869e-05	7.63731	3.47122e-05	9.07554e-05	7.63731	0.00103821	0.393608	4.23258e-06	1.21059e-05	7.63731	3.42265e-05	7.5128e-05	7.63731	0.00106311	0.390554	4.214e-06	1.25369e-05	7.63731	3.42591e-05	0.000103844	7.63731	0.00105389	3.1488	4.21624e-06	1.25017e-05	7.63731	3.40177e-05	9.94302e-05	7.63731	0.00112837	7.6373	4.20798e-06	1.2539e-05	7.63731	3.3442e-05	9.84757e-05	7.63731	0.00106993	7.63731	4.2175e-06	1.2595e-05	7.63731	3.36952e-05	9.94918e-05	7.63731	0.00110519	7.63731	4.2293e-06	1.25674e-05	7.63731	3.98686e-05	0.000100542	7.63731	0.00104238	7.63731	4.28584e-06	9.12021e-06	7.63731	4.00902e-05	9.93317e-05	7.63731	0.000938765	7.63731	4.63927e-06	1.62116e-05	7.63731	7.46127e-05	0.000122408	7.63731	0.000771081	7.63731	1.76073e-05	4.51464e-05	7.63731	0.000192198	0.000387727	7.63731	0.000456987	7.63731	2.04017e-05	0.000603248	7.63731	0.000322729	7.42895e-05	7.63731	0.00034573	7.63731	0.000302035	0.000348439	7.63731	0.000333898	0.000229667	7.63731	0.00034553	7.63731	0.000318692	0.000336999	7.63731	0.00033437	0.000339472	7.63731	0.000345529	7.63731	0.000313151	0.00033952	7.63731	0.000334332	0.000337011	7.63731	0.000345529	7.63731	0.000313087	0.000340066	7.63731	0.000334332	0.000323293	7.63731	0.000345529	7.63731	0.000313086	0.000340068	7.63731	0.000338146	0.000323305	7.63731	0.000345476	7.63731	0.000313086	0.00034006	7.63731	0.000338156	0.000323121	7.63731	0.000345476	7.63731	0.000312959	0.000340069	7.63731	0.000338156	0.000323093	7.63731	0.000345476	7.63731	0.000312925	0.000340069	7.63731	0.000338156	0.000323101	7.63731	0.000345476	7.63731	0.000312925	0.000340069	7.63731	0.000338156	0.000323017	7.63731	0.000345476	7.63731	0.000312925	0.000340069	7.63731	0.000338156	0.000323017	7.63731	0.000345476	7.63731	0.000312925	0.000340069	7.63731	0.000338156	0.000323017	7.63731	0.000345476	7.63731	0.000312925	0.000340069	7.63731	0.000338156	0.000323017	7.63731	0.000345476	7.63731	0.000312925	0.000340069	7.63731	0.000338156	0.000323017	7.63731	0.000345476	7.63731	0.000312925	0.000340069	7.63731	0.000338156	0.000323017	7.63731	0.000345476	7.63731	0.000312925	0.000340069	7.63731	0.000338156	0.000323017	7.63731	0.000345476	7.63731	0.000312925	0.000340069	7.63731	0.000338156	0.000323017	7.63731	0.000345476	7.63731	0.000312925	0.000340069	7.63731	0.000338156	0.000323017	7.63731	0.000345476	7.63731	0.000312925	0.000340069	7.63731	0.000338156	0.000323017	7.63731	0.000345476	7.63731	0.000312925	0.000340069	7.63731	0.000338156	0.000323017	7.63731	0.000345476	7.63731	0.000312925	0.000340069	7.63731	0.000338156	0.000323017	7.63731	0.000345476	7.63731	0.000312925	0.000340069	7.63731	0.000338156	0.000323017	7.63731	0.000345476	7.63731	0.000312925	0.000340069	7.63731	0.000338156	0.000323017	7.63731	0.000345476	7.63731	0.000312925	0.000340069	7.63731	0.000338156	0.000323017	7.63731	0.000345476	7.63731	0.000312925	0.000340069	7.63731	0.000338156	0.000323017	7.63731	0.000345476	7.63731	0.000312925	0.000340069	0	0	0	0	0	0	0	0	-0.000297704	-0.000297704	-0.000297704	-0.000297704	-0.000297704	-0.000297704	-0.000297704	-0.000297704	-0.000205644	-0.000205644	-0.000205644	-0.000205644	-0.000205644	-0.000205644	-0.000205644	-0.000205644	-0.000207391	-0.000207391	-0.000207391	-0.000207391	-0.000207391	-0.000207391	-0.000207391	-0.000207391	-0.000204208	-0.000204208	-0.000204208	-0.000204208	-0.000204208	-0.000204208	-0.000204208	-0.000204208	-0.00020213	-0.00020213	-0.00020213	-0.00020213	-0.00020213	-0.00020213	-0.00020213	-0.00020213	-0.000202132	-0.000202132	-0.000202132	-0.000202132	-0.000202132	-0.000202132	-0.000202132	-0.000202132	-0.000202129	-0.000202129	-0.000202129	-0.000202129	-0.000202129	-0.000202129	-0.000202129	-0.000202129	-0.00020213	-0.00020213	-0.00020213	-0.00020213	-0.00020213	-0.00020213	-0.00020213	-0.00020213	-0.00020213	-0.00020213	-0.00020213	-0.00020213	-0.00020213	-0.00020213	-0.00020213	-0.00020213	-0.000991622	-0.00020978	-0.000204136	-0.000363166	-0.000204129	-0.00020978	-0.000204216	-0.000204125	-1.34365e-05	-0.000293549	-0.000317257	-1.05147e-05	-0.000407382	-2.34165e-06	-3.5967e-05	-0.00203724	-1.11654e-05	-0.000303968	-0.000343721	-9.15197e-06	-0.000133582	-0.00100343	-0.00403859	-0.0052045	-1.11745e-05	-0.000312688	-0.000265372	-4.5439e-06	-0.000244824	-3.75714e-06	-0.00499257	-0.00505251	-1.12247e-05	-0.00029463	-0.000316807	-1.31719e-05	-0.000215793	-1.7559e-05	-0.00618857	-0.0050759	-1.12154e-05	-0.000312347	-0.000268529	-5.66014e-06	-0.000241159	-2.30792e-06	-0.00611057	-0.00512277	-1.14996e-05	-0.000314787	-0.000306869	-6.39182e-05	-0.000236427	-1.47568e-05	-0.00612896	-0.00508803	-1.13481e-05	-0.000314444	-0.000243628	-6.32672e-06	-0.000238578	-2.366e-06	-0.00613033	-0.00509302	-1.14902e-05	-0.000315791	-0.000251633	-5.83644e-05	-0.000226864	-0.000292597	-0.00613861	-0.00508943	-7.61539e-06	-0.000308782	-0.000252719	-6.2755e-06	-0.000241408	-4.10494e-06	-0.0061286	-0.00519042	-7.38616e-06	-0.000308615	-0.000256997	-4.88094e-05	-0.000235235	-0.00276565	-0.00622532	-0.00518552	-0.000704036	-0.000308073	-0.000254397	-2.16964e-05	-0.000244556	-1.0388e-05	-0.0061849	-0.00538443	-0.000330477	-0.000308027	-0.00025696	-2.22764e-05	-0.000249795	-0.00238609	-0.00589626	-0.00429609	-0.00032383	-0.00030437	-0.00026436	-2.2393e-05	-0.000256718	-3.23645e-05	-0.00259873	-0.00189105	-0.000298947	-0.000295073	-0.000252573	-2.2406e-05	-0.000278387	-6.98517e-05	-0.00233891	-0.00026996	-1.05018e-05	-0.000287448	-0.000300779	-1.25943e-05	-0.000297226	-0.000102017	-0.000324833	-0.000300221	-6.10131e-06	-0.000287284	-0.000299487	-1.38638e-05	-0.000297204	-0.00600726	-0.000314933	-0.000302459	-1.2228e-05	-0.00028729	-0.000297251	-1.32855e-05	-0.000297204	-0.00211909	-0.000318406	-0.000300761	-1.52134e-05	-0.000287328	-0.0002975	-5.09504e-06	-0.000297204	-0.00186102	-0.00031843	-0.000300425	-1.52435e-05	-0.000287328	-0.000297726	-5.2533e-06	-0.000297204	-0.00388259	-0.000318431	-0.000300426	-1.52467e-05	-0.000289103	-0.000297725	-5.28711e-06	-0.000297038	-0.00274562	-0.000318431	-0.000300379	-4.22584e-05	-0.000289099	-0.000297364	-5.29939e-06	-0.000297038	-0.000321163	-0.000317708	-0.000300373	-6.00928e-05	-0.000289099	-0.000297365	-5.30471e-06	-0.000297038	-0.000278449	-0.000317732	-0.000300373	-6.006e-05	-0.000289099	-0.000297369	-5.3071e-06	-0.000297038	-0.000312224	-0.000317732	-0.000300373	-6.00499e-05	-0.000289099	-0.000297371	-8.56513e-06	-0.000297038	-0.000311994	-0.000317732	-0.000300373	-6.00462e-05	-0.000289099	-0.000297371	-8.27272e-06	-0.000297038	-0.000311994	-0.000317732	-0.000300373	-6.0045e-05	-0.000289099	-0.000297371	-8.27452e-06	-0.000297038	-0.000311994	-0.000317732	-0.000300373	-6.00446e-05	-0.000289099	-0.000297371	-4.48823e-07	-0.000297038	-0.000272581	-0.000317732	-0.000300373	-6.00444e-05	-0.000289099	-0.000297371	-1.07015e-06	-0.000297038	-0.000272657	-0.000317732	-0.000300373	-6.00443e-05	-0.000289099	-0.000297371	-1.48152e-06	-0.000297038	-0.000272657	-0.000317732	-0.000300373	-6.00443e-05	-0.000289099	-0.000297371	-1.46915e-06	-0.000297038	-0.000272657	-0.000317732	-0.000300373	-6.00443e-05	-0.000289099	-0.000297371	-1.45674e-06	-0.000297038	-0.000272657	-0.000317732	-0.000300373	-6.00443e-05	-0.000289099	-0.000297371	-1.44518e-06	-0.000297038	-0.000272657	-0.000317732	-0.000300373	-6.00443e-05	-0.000289099	-0.000297371	-6.16398e-06	-0.000297038	-0.000272657	-0.000317732	-0.000300373	-6.00443e-05	-0.000289099	-0.000297371	-5.86821e-06	-0.000297038	-0.000272657	-0.000317732	-0.000300373	-6.00443e-05	-0.000289099	-0.000297371	-5.86368e-06	-0.000297038	-0.000272657	-0.000317732	-0.000300373	-6.00443e-05	-0.000289099	-0.000297371	-5.86369e-06	-0.000297038	-0.000272657	-0.000317732	-0.000300373	-6.00443e-05	-0.000289099	-0.000297371	-5.86369e-06	-0.000297038	-0.000272657	-0.000317732	-0.000300373	-6.00443e-05	-0.000289099	-0.000297371	-5.86369e-06	-0.000297038	-0.000272657	-0.000317732	-0.000300373	-6.00443e-05	-0.000289099	-0.000297371	-5.86369e-06	-0.000297038	-0.000272657	-0.000317732	-0.000300373	0	0	0	0	0	0	0	0	-0.000338083	-0.000338083	-0.000338083	-0.000338083	-0.000338083	-0.000338083	-0.000338083	-0.000338083	-0.000419057	-0.000419057	-0.000419057	-0.000419057	-0.000419057	-0.000419057	-0.000419057	-0.000419057	-0.000414518	-0.000414518	-0.000414518	-0.000414518	-0.000414518	-0.000414518	-0.000414518	-0.000414518	-0.00039725	-0.00039725	-0.00039725	-0.00039725	-0.00039725	-0.00039725	-0.00039725	-0.00039725	-0.000402937	-0.000402937	-0.000402937	-0.000402937	-0.000402937	-0.000402937	-0.000402937	-0.000402937	-0.000402928	-0.000402928	-0.000402928	-0.000402928	-0.000402928	-0.000402928	-0.000402928	-0.000402928	-0.000402922	-0.000402922	-0.000402922	-0.000402922	-0.000402922	-0.000402922	-0.000402922	-0.000402922	-0.000402922	-0.000402922	-0.000402922	-0.000402922	-0.000402922	-0.000402922	-0.000402922	-0.000402922	-0.000402922	-0.000402922	-0.000402922	-0.000402922	-0.000402922	-0.000402922	-0.000402922	-0.000402922	-0.00140584	-0.000420345	-0.000411559	-0.00140584	-0.000411559	-0.000484097	-0.000412662	-0.000411544	-6.0098e-05	-0.00181228	-0.000702765	-2.00564e-05	-0.0051279	-3.06733e-06	-3.56995e-05	-0.00806417	-5.50083e-05	-0.00258766	-0.0019814	-1.77897e-05	-0.00251475	-0.000241376	-0.00180118	-0.0182091	-5.73594e-05	-0.00287192	-0.0102352	-7.91872e-06	-0.00812897	-2.99063e-06	-0.000614229	-0.0167371	-5.82415e-05	-0.00266152	-0.0676604	-2.54456e-05	-0.007065	-6.89482e-06	-0.000753678	-0.0169915	-6.16089e-05	-0.0028645	-0.045076	-1.02402e-05	-0.0079686	-2.43213e-06	-0.000752109	-0.0153282	-6.2181e-05	-0.00289499	-0.055523	-0.000138242	-0.00768037	-5.72587e-06	-0.000759804	-0.0172347	-6.27327e-05	-0.00288982	-0.0471184	-1.15181e-05	-0.00788018	-2.4549e-06	-0.000753094	-0.0168322	-6.21078e-05	-0.00290401	-0.0518246	-0.000127888	-0.00745201	-4.92546e-05	-0.000758339	-0.0170629	-3.81664e-05	-0.00287023	-0.0504191	-1.14042e-05	-0.00816991	-3.17808e-06	-0.000753028	-0.0176681	-6.19861e-06	-0.00284845	-0.0527889	-8.75714e-05	-0.00784841	-0.000388886	-0.000775941	-0.0174289	-0.00157555	-0.00243504	-0.0513781	-3.83013e-05	-0.008078	-4.61262e-06	-0.000786586	-0.00598458	-0.000700413	-0.00243023	-0.0523879	-3.94867e-05	-0.00715403	-0.000267943	-0.000804307	-0.0172218	-0.000715009	-0.00136467	-0.0202876	-3.97136e-05	-0.00472114	-4.53822e-06	-0.00112279	-0.00663146	-0.000638094	-0.000566253	-0.0158078	-3.97404e-05	-0.00141244	-6.53163e-06	-0.000947385	-0.00178115	-1.92774e-05	-0.000342487	-0.00249842	-1.16328e-05	-0.000335619	-8.46877e-06	-0.00036502	-0.000364459	-4.69311e-05	-0.000332694	-0.000484755	-1.41745e-05	-0.000337747	-0.000700193	-0.000361235	-0.000339678	-3.42773e-05	-0.000332292	-0.000342896	-1.35131e-05	-0.000337741	-0.000124301	-0.000356714	-0.000338565	-3.71458e-05	-0.000332286	-0.000345928	-1.75644e-06	-0.000337741	-0.000106628	-0.000356733	-0.000338419	-3.72123e-05	-0.000332286	-0.00035951	-1.80893e-06	-0.000337741	-0.00023851	-0.000356733	-0.000338419	-3.72201e-05	-0.000330245	-0.000359426	-1.81935e-06	-0.000337332	-0.000248798	-0.000356733	-0.000338225	-0.000138104	-0.00033025	-0.000358866	-1.82305e-06	-0.000337333	-0.000291223	-0.000354208	-0.000338224	-9.70586e-05	-0.00033025	-0.000358896	-1.82465e-06	-0.000337333	-0.00025811	-0.000354225	-0.000338224	-9.70496e-05	-0.00033025	-0.000358891	-1.82536e-06	-0.000337333	-0.00041493	-0.000354225	-0.000338224	-9.70334e-05	-0.00033025	-0.000358977	-5.05962e-06	-0.000337333	-0.000414615	-0.000354225	-0.000338224	-9.70276e-05	-0.00033025	-0.000358977	-4.90124e-06	-0.000337333	-0.000414616	-0.000354225	-0.000338224	-9.70257e-05	-0.00033025	-0.000358977	-4.90262e-06	-0.000337333	-0.000414616	-0.000354225	-0.000338224	-9.7025e-05	-0.00033025	-0.000358977	-1.00785e-08	-0.000337333	-0.00027413	-0.000354225	-0.000338224	-9.70248e-05	-0.00033025	-0.000358977	-2.70259e-08	-0.000337333	-0.000274427	-0.000354225	-0.000338224	-9.70247e-05	-0.00033025	-0.000358977	-3.99918e-08	-0.000337333	-0.000274427	-0.000354225	-0.000338224	-9.70247e-05	-0.00033025	-0.000358977	-3.97644e-08	-0.000337333	-0.000274427	-0.000354225	-0.000338224	-9.70247e-05	-0.00033025	-0.000358977	-3.95344e-08	-0.000337333	-0.000274427	-0.000354225	-0.000338224	-9.70247e-05	-0.00033025	-0.000358977	-3.9321e-08	-0.000337333	-0.000274427	-0.000354225	-0.000338224	-9.70247e-05	-0.00033025	-0.000358977	-8.63341e-07	-0.000337333	-0.000274427	-0.000354225	-0.000338224	-9.70247e-05	-0.00033025	-0.000358977	-8.37282e-07	-0.000337333	-0.000274427	-0.000354225	-0.000338224	-9.70247e-05	-0.00033025	-0.000358977	-8.37086e-07	-0.000337333	-0.000274427	-0.000354225	-0.000338224	-9.70247e-05	-0.00033025	-0.000358977	-8.37094e-07	-0.000337333	-0.000274427	-0.000354225	-0.000338224	-9.70247e-05	-0.00033025	-0.000358977	-8.37094e-07	-0.000337333	-0.000274427	-0.000354225	-0.000338224	-9.70247e-05	-0.00033025	-0.000358977	-8.37094e-07	-0.000337333	-0.000274427	-0.000354225	-0.000338224	-9.70247e-05	-0.00033025	-0.000358977	-8.37094e-07	-0.000337333	-0.000274427	-0.000354225	-0.000338224	0	0	0	0	0	0	0	0	8.59399e-05	8.59399e-05	8.59399e-05	8.59399e-05	8.59399e-05	8.59399e-05	8.59399e-05	8.59399e-05	0.000239857	0.000239857	0.000239857	0.000239857	0.000239857	0.000239857	0.000239857	0.000239857	0.000236601	0.000236601	0.000236601	0.000236601	0.000236601	0.000236601	0.000236601	0.000236601	0.000222549	0.000222549	0.000222549	0.000222549	0.000222549	0.000222549	0.000222549	0.000222549	0.000227433	0.000227433	0.000227433	0.000227433	0.000227433	0.000227433	0.000227433	0.000227433	0.000227455	0.000227455	0.000227455	0.000227455	0.000227455	0.000227455	0.000227455	0.000227455	0.000227456	0.000227456	0.000227456	0.000227456	0.000227456	0.000227456	0.000227456	0.000227456	0.000227456	0.000227456	0.000227456	0.000227456	0.000227456	0.000227456	0.000227456	0.000227456	0.000227456	0.000227456	0.000227456	0.000227456	0.000227456	0.000227456	0.000227456	0.000227456	0.000415856	0.000236065	0.000233762	0.00113517	0.00023377	0.000415856	0.000236065	0.000233762	0.0276404	3.58425e-05	0.000117156	0.116438	0.00053051	0.097587	0.00164234	0.000131424	0.0408139	2.47394e-05	0.000304458	0.229949	0.00311882	0.000165467	1.65397e-05	9.64104e-05	0.043861	2.24407e-05	0.0010924	0.867373	0.00166184	0.0694787	6.45765e-06	9.64173e-05	0.0443115	2.45395e-05	0.000368184	1.82804	0.001973	0.0232022	4.8482e-06	9.63536e-05	0.0430335	2.24695e-05	0.000413578	1.90434	0.00170435	0.132018	4.86424e-06	8.74132e-05	0.0416339	2.21993e-05	0.00036634	1.90409	0.00174082	0.046942	4.87187e-06	9.62631e-05	0.0413874	2.22141e-05	0.000459995	1.90434	0.00173395	0.152379	4.85287e-06	9.54895e-05	0.0411826	2.2062e-05	0.00044087	1.90412	0.00185268	0.00158936	4.86344e-06	9.63634e-05	0.0288553	2.22735e-05	0.000437017	1.90434	0.00184341	0.0638475	4.85392e-06	0.000101169	0.0785619	2.23648e-05	0.000462062	1.90398	0.00189699	1.89829e-05	4.92696e-06	0.000100386	0.000142931	2.46151e-05	0.000466976	1.90423	0.00177621	0.0108984	5.03158e-06	3.84483e-05	0.000223437	2.46941e-05	0.000461936	1.90423	0.00147607	1.75768e-05	5.49102e-06	0.000114322	0.000225524	3.53185e-05	0.000342724	1.90423	0.000939088	0.00459411	2.26966e-05	0.000141727	0.000256338	6.31333e-05	0.000917514	1.90423	0.000267829	0.00216945	2.1817e-05	0.000417794	2.00786e-05	8.44086e-05	5.30794e-05	1.90375	8.63041e-05	0.000684744	8.18396e-05	9.19598e-05	5.88832e-05	8.60441e-05	6.81395e-05	1.90387	8.61237e-05	5.08701e-06	8.43563e-05	8.48343e-05	4.25327e-05	8.61107e-05	8.53244e-05	1.9039	8.61233e-05	1.76251e-06	8.26484e-05	8.51372e-05	3.4452e-05	8.6104e-05	8.48614e-05	1.8981	8.61233e-05	2.18658e-06	8.26371e-05	8.52232e-05	3.43612e-05	8.6104e-05	8.28528e-05	1.89754	8.61233e-05	7.89785e-07	8.26369e-05	8.52232e-05	3.43515e-05	8.51327e-05	8.28582e-05	1.89744	8.59882e-05	9.85547e-07	8.26369e-05	8.51179e-05	9.51831e-05	8.51322e-05	8.27572e-05	1.89741	8.59882e-05	3.48885e-05	8.17047e-05	8.51195e-05	4.95797e-05	8.51322e-05	8.27531e-05	1.8974	8.59882e-05	3.55379e-05	8.16993e-05	8.51195e-05	4.95898e-05	8.51322e-05	8.27514e-05	1.8974	8.59882e-05	0.000101895	8.16993e-05	8.51195e-05	4.96009e-05	8.51322e-05	8.27389e-05	1.90247	8.59882e-05	0.000102076	8.16993e-05	8.51195e-05	4.9605e-05	8.51322e-05	8.27389e-05	1.90263	8.59882e-05	0.000102077	8.16993e-05	8.51195e-05	4.96064e-05	8.51322e-05	8.27389e-05	1.90263	8.59882e-05	0.000102077	8.16993e-05	8.51195e-05	4.96068e-05	8.51322e-05	8.27389e-05	0.535204	8.59882e-05	5.31589e-05	8.16993e-05	8.51195e-05	4.96069e-05	8.51322e-05	8.27389e-05	7.90589e-06	8.59882e-05	5.3142e-05	8.16993e-05	8.51195e-05	4.9607e-05	8.51322e-05	8.27389e-05	9.31392e-08	8.59882e-05	5.3142e-05	8.16993e-05	8.51195e-05	4.9607e-05	8.51322e-05	8.27389e-05	9.44209e-08	8.59882e-05	5.3142e-05	8.16993e-05	8.51195e-05	4.9607e-05	8.51322e-05	8.27389e-05	9.57382e-08	8.59882e-05	5.3142e-05	8.16993e-05	8.51195e-05	4.9607e-05	8.51322e-05	8.27389e-05	9.69947e-08	8.59882e-05	5.3142e-05	8.16993e-05	8.51195e-05	4.9607e-05	8.51322e-05	8.27389e-05	5.2182e-06	8.59882e-05	5.3142e-05	8.16993e-05	8.51195e-05	4.9607e-05	8.51322e-05	8.27389e-05	5.668e-06	8.59882e-05	5.3142e-05	8.16993e-05	8.51195e-05	4.9607e-05	8.51322e-05	8.27389e-05	5.67653e-06	8.59882e-05	5.3142e-05	8.16993e-05	8.51195e-05	4.9607e-05	8.51322e-05	8.27389e-05	5.67656e-06	8.59882e-05	5.3142e-05	8.16993e-05	8.51195e-05	4.9607e-05	8.51322e-05	8.27389e-05	5.67656e-06	8.59882e-05	5.3142e-05	8.16993e-05	8.51195e-05	4.9607e-05	8.51322e-05	8.27389e-05	5.67656e-06	8.59882e-05	5.3142e-05	8.16993e-05	8.51195e-05	4.9607e-05	8.51322e-05	8.27389e-05	5.67656e-06	8.59882e-05	5.3142e-05	8.16993e-05	8.51195e-05	0	0	0	0	0	0	0	0	-4.49054e-05	-4.49054e-05	-4.49054e-05	-4.49054e-05	-4.49054e-05	-4.49054e-05	-4.49054e-05	-4.49054e-05	-0.000118913	-0.000118913	-0.000118913	-0.000118913	-0.000118913	-0.000118913	-0.000118913	-0.000118913	-0.000116547	-0.000116547	-0.000116547	-0.000116547	-0.000116547	-0.000116547	-0.000116547	-0.000116547	-0.000111247	-0.000111247	-0.000111247	-0.000111247	-0.000111247	-0.000111247	-0.000111247	-0.000111247	-0.000114366	-0.000114366	-0.000114366	-0.000114366	-0.000114366	-0.000114366	-0.000114366	-0.000114366	-0.000114369	-0.000114369	-0.000114369	-0.000114369	-0.000114369	-0.000114369	-0.000114369	-0.000114369	-0.000114368	-0.000114368	-0.000114368	-0.000114368	-0.000114368	-0.000114368	-0.000114368	-0.000114368	-0.000114368	-0.000114368	-0.000114368	-0.000114368	-0.000114368	-0.000114368	-0.000114368	-0.000114368	-0.000114368	-0.000114368	-0.000114368	-0.000114368	-0.000114368	-0.000114368	-0.000114368	-0.000114368	-0.000137408	-0.000117133	-0.000116815	-0.000398983	-0.000116819	-0.000398983	-0.000119313	-0.000116819	-0.000110311	-0.00023288	-0.000116885	-8.29247e-05	-0.00187536	-6.15139e-05	-2.87712e-05	-0.00152184	-0.000115676	-0.000303323	-0.000530785	-6.50586e-05	-0.00243351	-8.5385e-05	-0.000129018	-0.00321183	-0.000120238	-0.000327956	-0.00566415	-5.13614e-05	-0.00495556	-4.79203e-05	-2.6928e-05	-0.00314604	-0.000121564	-0.000319722	-0.0331018	-6.85151e-05	-0.0048893	-4.71123e-05	-2.77981e-05	-0.00315971	-0.000128247	-0.000327287	-0.0293687	-5.54544e-05	-0.00500279	-4.98567e-05	-2.78086e-05	-0.0027174	-0.000126953	-0.000329181	-0.0297	-0.000105186	-0.00492379	-4.52871e-05	-2.81334e-05	-0.0031807	-0.000129299	-0.000328843	-0.0303704	-5.68825e-05	-0.00502354	-4.97292e-05	-2.78158e-05	-0.00312712	-0.00012689	-0.000329209	-0.0304152	-0.000105422	-0.0049469	-5.48047e-05	-2.80488e-05	-0.00317676	-0.000110953	-0.000336688	-0.0305146	-5.6699e-05	-0.00522436	-4.81834e-05	-2.78161e-05	-0.00328072	-2.05173e-05	-0.000334209	-0.0316196	-7.23853e-05	-0.00512707	-6.26173e-05	-2.77209e-05	-0.00323565	-0.000122326	-0.000288654	-0.0312968	-6.161e-05	-0.00507278	-3.46939e-05	-2.84037e-05	-0.000677604	-0.000101378	-0.000287401	-0.0314596	-6.22346e-05	-0.00412716	-5.42066e-05	-3.03604e-05	-0.00316006	-0.000104543	-0.00016845	-0.00977063	-6.23349e-05	-0.00218614	-2.4829e-05	-8.66262e-05	-0.00138699	-9.97562e-05	-7.43423e-05	-0.00929389	-6.23494e-05	-0.000349322	-2.39686e-05	-7.07401e-05	-0.000546339	-3.66977e-05	-4.64427e-05	-0.000394217	-1.82508e-05	-4.49632e-05	-7.67266e-06	-4.60444e-05	-5.05673e-05	-8.83496e-05	-4.51506e-05	-6.36229e-05	-2.21032e-05	-4.49612e-05	-1.98291e-05	-4.69546e-05	-4.49673e-05	-3.89596e-05	-4.50967e-05	-4.56539e-05	-2.17831e-05	-4.49612e-05	-1.20123e-06	-4.58992e-05	-4.48839e-05	-3.56624e-05	-4.50934e-05	-4.59318e-05	-2.83473e-06	-4.49612e-05	-1.16502e-06	-4.58979e-05	-4.48852e-05	-3.56703e-05	-4.50934e-05	-4.75995e-05	-2.84558e-06	-4.49612e-05	-1.41386e-06	-4.58978e-05	-4.48852e-05	-3.56717e-05	-4.47743e-05	-4.75932e-05	-2.8461e-06	-4.49067e-05	-1.57818e-06	-4.58978e-05	-4.48142e-05	-5.75588e-05	-4.47744e-05	-4.7567e-05	-2.84611e-06	-4.49068e-05	-4.61061e-06	-4.56159e-05	-4.48144e-05	-3.8051e-05	-4.47744e-05	-4.75706e-05	-2.8461e-06	-4.49068e-05	-5.01631e-06	-4.56161e-05	-4.48144e-05	-3.80539e-05	-4.47744e-05	-4.75697e-05	-2.84609e-06	-4.49068e-05	-1.88811e-05	-4.56161e-05	-4.48144e-05	-3.80528e-05	-4.47744e-05	-4.75803e-05	-7.88748e-06	-4.49068e-05	-1.89001e-05	-4.56161e-05	-4.48144e-05	-3.80523e-05	-4.47744e-05	-4.75803e-05	-7.87175e-06	-4.49068e-05	-1.89001e-05	-4.56161e-05	-4.48144e-05	-3.80522e-05	-4.47744e-05	-4.75803e-05	-7.87274e-06	-4.49068e-05	-1.89001e-05	-4.56161e-05	-4.48144e-05	-3.80522e-05	-4.47744e-05	-4.75803e-05	-1.61839e-08	-4.49068e-05	-1.32906e-05	-4.56161e-05	-4.48144e-05	-3.80521e-05	-4.47744e-05	-4.75803e-05	-2.23026e-08	-4.49068e-05	-1.32918e-05	-4.56161e-05	-4.48144e-05	-3.80521e-05	-4.47744e-05	-4.75803e-05	-2.60328e-08	-4.49068e-05	-1.32918e-05	-4.56161e-05	-4.48144e-05	-3.80521e-05	-4.47744e-05	-4.75803e-05	-2.60911e-08	-4.49068e-05	-1.32918e-05	-4.56161e-05	-4.48144e-05	-3.80521e-05	-4.47744e-05	-4.75803e-05	-2.61491e-08	-4.49068e-05	-1.32918e-05	-4.56161e-05	-4.48144e-05	-3.80521e-05	-4.47744e-05	-4.75803e-05	-2.62049e-08	-4.49068e-05	-1.32918e-05	-4.56161e-05	-4.48144e-05	-3.80521e-05	-4.47744e-05	-4.75803e-05	-5.79018e-07	-4.49068e-05	-1.32918e-05	-4.56161e-05	-4.48144e-05	-3.80521e-05	-4.47744e-05	-4.75803e-05	-5.88954e-07	-4.49068e-05	-1.32918e-05	-4.56161e-05	-4.48144e-05	-3.80521e-05	-4.47744e-05	-4.75803e-05	-5.89319e-07	-4.49068e-05	-1.32918e-05	-4.56161e-05	-4.48144e-05	-3.80521e-05	-4.47744e-05	-4.75803e-05	-5.89325e-07	-4.49068e-05	-1.32918e-05	-4.56161e-05	-4.48144e-05	-3.80521e-05	-4.47744e-05	-4.75803e-05	-5.89325e-07	-4.49068e-05	-1.32918e-05	-4.56161e-05	-4.48144e-05	-3.80521e-05	-4.47744e-05	-4.75803e-05	-5.89325e-07	-4.49068e-05	-1.32918e-05	-4.56161e-05	-4.48144e-05	-3.80521e-05	-4.47744e-05	-4.75803e-05	-5.89325e-07	-4.49068e-05	-1.32918e-05	-4.56161e-05	-4.48144e-05	0	0	0	0	0	0	0	0	-0.000202611	-0.000202611	-0.000202611	-0.000202611	-0.000202611	-0.000202611	-0.000202611	-0.000202611	-0.000140143	-0.000140143	-0.000140143	-0.000140143	-0.000140143	-0.000140143	-0.000140143	-0.000140143	-0.000140873	-0.000140873	-0.000140873	-0.000140873	-0.000140873	-0.000140873	-0.000140873	-0.000140873	-0.000138196	-0.000138196	-0.000138196	-0.000138196	-0.000138196	-0.000138196	-0.000138196	-0.000138196	-0.000137191	-0.000137191	-0.000137191	-0.000137191	-0.000137191	-0.000137191	-0.000137191	-0.000137191	-0.000137188	-0.000137188	-0.000137188	-0.000137188	-0.000137188	-0.000137188	-0.000137188	-0.000137188	-0.000137189	-0.000137189	-0.000137189	-0.000137189	-0.000137189	-0.000137189	-0.000137189	-0.000137189	-0.000137189	-0.000137189	-0.000137189	-0.000137189	-0.000137189	-0.000137189	-0.000137189	-0.000137189	-0.000137189	-0.000137189	-0.000137189	-0.000137189	-0.000137189	-0.000137189	-0.000137189	-0.000137189	-0.000142382	-0.000138605	-0.000138544	-0.000246488	-0.000138546	-0.000673033	-0.000142382	-0.000138551	-0.000519111	-0.000147228	-0.000134663	-0.00082594	-3.82628e-05	-0.00336055	-0.000344915	-2.18151e-05	-0.000538066	-0.000144529	-6.81989e-05	-0.000999889	-4.3158e-05	-0.000587387	-4.72829e-05	-1.08785e-05	-0.000534443	-0.00014209	-3.04761e-05	-0.00122545	-3.06284e-05	-0.00299192	-7.8563e-05	-1.09392e-05	-0.000532939	-0.000144631	-2.00927e-05	-0.000917398	-3.13378e-05	-0.00181576	-7.39337e-05	-1.0907e-05	-0.000528304	-0.000142234	-2.10541e-05	-0.00114961	-3.04402e-05	-0.00347041	-7.40329e-05	-1.15631e-05	-0.000526227	-0.000141806	-2.01143e-05	-0.000587831	-3.07037e-05	-0.00189013	-7.36628e-05	-1.08801e-05	-0.000526203	-0.000141901	-2.16468e-05	-0.00111978	-3.04367e-05	-0.00344083	-7.39477e-05	-1.09367e-05	-0.000526375	-0.000141763	-2.14663e-05	-0.000596854	-3.08897e-05	-0.000797456	-7.36811e-05	-1.08718e-05	-0.000508095	-0.000143861	-2.14371e-05	-0.00112247	-3.1054e-05	-0.00291561	-7.39528e-05	-1.10863e-05	-0.000678127	-0.000144093	-2.18499e-05	-0.000500882	-3.14043e-05	-0.000352272	-7.20141e-05	-1.11473e-05	-0.00017943	-0.000147732	-2.19238e-05	-0.000617775	-3.13484e-05	-0.00175931	-7.14291e-05	-2.09083e-05	-0.000220219	-0.000147849	-2.18654e-05	-0.000611969	-3.41812e-05	-0.00036305	-7.06567e-05	-1.2219e-05	-0.00022018	-0.000162073	-3.23707e-05	-0.000611046	-4.447e-05	-0.00117279	-6.12538e-05	-2.36484e-05	-0.000225959	-0.000187865	-2.90502e-05	-0.000610931	-9.40253e-05	-0.000919838	-7.07762e-05	-7.63161e-05	-0.00016687	-0.000201657	-0.000118125	-0.000343392	-0.00020239	-0.000170694	-0.000182912	-0.000192075	-0.000209215	-0.000202623	-0.000190701	-0.000374701	-0.000202384	-5.39355e-05	-0.000186915	-0.000201093	-0.00020487	-0.00020266	-0.000201846	-0.000379603	-0.000202384	-8.58382e-06	-0.000187754	-0.000201681	-0.000197914	-0.000202653	-0.000201545	-0.00014587	-0.000202384	-8.95292e-06	-0.000187749	-0.000201765	-0.000197828	-0.000202652	-0.00020032	-0.000145138	-0.000202384	-7.36839e-06	-0.000187749	-0.000201765	-0.000197817	-0.000202192	-0.000200326	-0.000144966	-0.000202271	-8.36485e-06	-0.000187749	-0.000201523	-0.000226414	-0.000202193	-0.000200294	-0.000144907	-0.000202271	-9.23972e-06	-0.000188909	-0.000201524	-0.00019776	-0.000202193	-0.000200292	-0.000144882	-0.000202271	-1.06442e-05	-0.000188901	-0.000201524	-0.000197823	-0.000202193	-0.000200291	-0.00014487	-0.000202271	-2.94877e-05	-0.000188901	-0.000201524	-0.000197832	-0.000202193	-0.000200284	-0.000233746	-0.000202271	-2.94735e-05	-0.000188901	-0.000201524	-0.000197835	-0.000202193	-0.000200284	-0.000235194	-0.000202271	-2.94735e-05	-0.000188901	-0.000201524	-0.000197836	-0.000202193	-0.000200284	-0.00023517	-0.000202271	-2.94735e-05	-0.000188901	-0.000201524	-0.000197836	-0.000202193	-0.000200284	-1.27561e-05	-0.000202271	-4.19132e-05	-0.000188901	-0.000201524	-0.000197836	-0.000202193	-0.000200284	-9.64047e-06	-0.000202271	-4.19086e-05	-0.000188901	-0.000201524	-0.000197837	-0.000202193	-0.000200284	-8.54788e-06	-0.000202271	-4.19086e-05	-0.000188901	-0.000201524	-0.000197837	-0.000202193	-0.000200284	-8.5529e-06	-0.000202271	-4.19086e-05	-0.000188901	-0.000201524	-0.000197837	-0.000202193	-0.000200284	-8.55808e-06	-0.000202271	-4.19086e-05	-0.000188901	-0.000201524	-0.000197837	-0.000202193	-0.000200284	-8.56278e-06	-0.000202271	-4.19086e-05	-0.000188901	-0.000201524	-0.000197837	-0.000202193	-0.000200284	-3.67832e-05	-0.000202271	-4.19086e-05	-0.000188901	-0.000201524	-0.000197837	-0.000202193	-0.000200284	-3.68424e-05	-0.000202271	-4.19086e-05	-0.000188901	-0.000201524	-0.000197837	-0.000202193	-0.000200284	-3.68383e-05	-0.000202271	-4.19086e-05	-0.000188901	-0.000201524	-0.000197837	-0.000202193	-0.000200284	-3.68382e-05	-0.000202271	-4.19086e-05	-0.000188901	-0.000201524	-0.000197837	-0.000202193	-0.000200284	-3.68382e-05	-0.000202271	-4.19086e-05	-0.000188901	-0.000201524	-0.000197837	-0.000202193	-0.000200284	-3.68382e-05	-0.000202271	-4.19086e-05	-0.000188901	-0.000201524	-0.000197837	-0.000202193	-0.000200284	-3.68382e-05	-0.000202271	-4.19086e-05	-0.000188901	-0.000201524	0	0	0	0	0	0	0	0	-0.000104284	-0.000104284	-0.000104284	-0.000104284	-0.000104284	-0.000104284	-0.000104284	-0.000104284	-0.00106554	-0.00106554	-0.00106554	-0.00106554	-0.00106554	-0.00106554	-0.00106554	-0.00106554	-0.0010287	-0.0010287	-0.0010287	-0.0010287	-0.0010287	-0.0010287	-0.0010287	-0.0010287	-0.00101401	-0.00101401	-0.00101401	-0.00101401	-0.00101401	-0.00101401	-0.00101401	-0.00101401	-0.00105444	-0.00105444	-0.00105444	-0.00105444	-0.00105444	-0.00105444	-0.00105444	-0.00105444	-0.00105418	-0.00105418	-0.00105418	-0.00105418	-0.00105418	-0.00105418	-0.00105418	-0.00105418	-0.00105418	-0.00105418	-0.00105418	-0.00105418	-0.00105418	-0.00105418	-0.00105418	-0.00105418	-0.00105418	-0.00105418	-0.00105418	-0.00105418	-0.00105418	-0.00105418	-0.00105418	-0.00105418	-0.00105418	-0.00105418	-0.00105418	-0.00105418	-0.00105418	-0.00105418	-0.00105418	-0.00105418	-0.00105993	-0.0010571	-0.00105705	-0.00124333	-0.00105706	-0.00360744	-0.00107966	-0.0010571	-0.994228	-0.00447134	-0.000255117	-0.0228963	-0.0014337	-0.17004	-0.00154937	-0.000647707	-0.00150458	-0.00878732	-0.000586724	-0.0132266	-0.00451209	-0.000147928	-0.000151491	-0.000776456	-1.30515	-0.00987378	-0.0048857	-0.0325622	-0.00249122	-0.0868036	-4.03699e-05	-0.000772576	-0.000159598	-0.0101827	-0.197541	-0.00782238	-0.00292095	-0.0169478	-3.20706e-05	-0.000773837	-1.39187	-0.0097321	-0.0560947	-0.0262018	-0.00252935	-0.0996221	-3.20949e-05	-0.000698473	-8.79511e-05	-0.0097468	-0.14896	-0.00132343	-0.0025922	-0.019084	-3.24184e-05	-0.000775821	-1.39159	-0.00975844	-0.08621	-0.0240184	-0.00257939	-0.0969183	-3.20668e-05	-0.000767816	-8.81537e-05	-0.00972452	-0.130708	-0.00152048	-0.00273405	-0.00147188	-3.22801e-05	-0.000776428	-1.38956	-0.00979812	-0.0949876	-0.0242199	-0.00260918	-0.0802256	-3.20707e-05	-0.000775777	-1.95426e-06	-0.00965552	-0.123138	-0.00145136	-0.00267972	-9.65314e-05	-3.18329e-05	-0.000769355	-0.00188433	-0.00689922	-0.102128	-0.00457115	-0.00253156	-0.0319177	-3.24034e-05	-0.000270722	-0.00433845	-0.00696959	-0.11664	-0.0043396	-0.00228299	-0.000206827	-3.47318e-05	-0.000791507	-0.00475768	-0.00204806	-0.0277435	-0.00432148	-0.0015745	-0.0286618	-0.000104782	-0.000587124	-0.00487533	-0.000314715	-0.0116472	-0.00431938	-0.000512529	-0.014751	-9.09592e-05	-0.000552347	-0.00454923	-0.000111451	-0.00463401	-0.00367279	-0.000104222	-0.00296176	-0.000102164	-0.000112232	-0.00410738	-0.000104573	-0.000224855	-0.00374937	-0.00010428	-3.03467e-05	-0.000105135	-0.000103729	-0.000186072	-0.000104289	-0.000107794	-0.00392927	-0.00010428	-2.78783e-05	-0.000103165	-0.000103781	-0.000107202	-0.00010427	-0.000109646	-0.00300129	-0.00010428	-3.35105e-05	-0.000103162	-0.000103824	-0.000106949	-0.00010427	-0.000119022	-0.00290897	-0.00010428	-1.36058e-05	-0.000103162	-0.000103824	-0.00010692	-0.000104228	-0.000118981	-0.00288666	-0.000104264	-1.33099e-05	-0.000103162	-0.000103769	-0.000109368	-0.000104228	-0.00011898	-0.00287827	-0.000104264	-9.48991e-06	-0.000104339	-0.00010377	-0.000106683	-0.000104228	-0.000119	-0.00287462	-0.000104264	-1.04283e-05	-0.000104338	-0.00010377	-0.000106742	-0.000104228	-0.000118999	-0.00287298	-0.000104264	-1.73072e-05	-0.000104338	-0.00010377	-0.000106765	-0.000104228	-0.000119061	-0.00328698	-0.000104264	-1.73273e-05	-0.000104338	-0.00010377	-0.000106774	-0.000104228	-0.000119061	-0.00342707	-0.000104264	-1.73273e-05	-0.000104338	-0.00010377	-0.000106777	-0.000104228	-0.000119061	-0.00342273	-0.000104264	-1.73273e-05	-0.000104338	-0.00010377	-0.000106778	-0.000104228	-0.000119061	-0.00149738	-0.000104264	-3.32729e-05	-0.000104338	-0.00010377	-0.000106778	-0.000104228	-0.000119061	-0.00059	-0.000104264	-3.32705e-05	-0.000104338	-0.00010377	-0.000106778	-0.000104228	-0.000119061	-0.000427821	-0.000104264	-3.32705e-05	-0.000104338	-0.00010377	-0.000106778	-0.000104228	-0.000119061	-0.000433702	-0.000104264	-3.32705e-05	-0.000104338	-0.00010377	-0.000106778	-0.000104228	-0.000119061	-0.000439155	-0.000104264	-3.32705e-05	-0.000104338	-0.00010377	-0.000106778	-0.000104228	-0.000119061	-0.000444352	-0.000104264	-3.32705e-05	-0.000104338	-0.00010377	-0.000106778	-0.000104228	-0.000119061	-0.00067869	-0.000104264	-3.32705e-05	-0.000104338	-0.00010377	-0.000106778	-0.000104228	-0.000119061	-0.000730447	-0.000104264	-3.32705e-05	-0.000104338	-0.00010377	-0.000106778	-0.000104228	-0.000119061	-0.000731187	-0.000104264	-3.32705e-05	-0.000104338	-0.00010377	-0.000106778	-0.000104228	-0.000119061	-0.000731186	-0.000104264	-3.32705e-05	-0.000104338	-0.00010377	-0.000106778	-0.000104228	-0.000119061	-0.000731186	-0.000104264	-3.32705e-05	-0.000104338	-0.00010377	-0.000106778	-0.000104228	-0.000119061	-0.000731186	-0.000104264	-3.32705e-05	-0.000104338	-0.00010377	-0.000106778	-0.000104228	-0.000119061	-0.000731186	-0.000104264	-3.32705e-05	-0.000104338	-0.00010377	0	0	0	0	0	0	0	0	-0.000410092	-0.000410092	-0.000410092	-0.000410092	-0.000410092	-0.000410092	-0.000410092	-0.000410092	-0.013479	-0.013479	-0.013479	-0.013479	-0.013479	-0.013479	-0.013479	-0.013479	-0.0120043	-0.0120043	-0.0120043	-0.0120043	-0.0120043	-0.0120043	-0.0120043	-0.0120043	-0.0120533	-0.0120533	-0.0120533	-0.0120533	-0.0120533	-0.0120533	-0.0120533	-0.0120533	-0.0123898	-0.0123898	-0.0123898	-0.0123898	-0.0123898	-0.0123898	-0.0123898	-0.0123898	-0.0123598	-0.0123598	-0.0123598	-0.0123598	-0.0123598	-0.0123598	-0.0123598	-0.0123598	-0.0123625	-0.0123625	-0.0123625	-0.0123625	-0.0123625	-0.0123625	-0.0123625	-0.0123625	-0.0123622	-0.0123622	-0.0123622	-0.0123622	-0.0123622	-0.0123622	-0.0123622	-0.0123622	-0.0123622	-0.0123622	-0.0123622	-0.0123622	-0.0123622	-0.0123622	-0.0123622	-0.0123622	-0.0123697	-0.0123678	-0.0123678	-0.0127099	-0.0123678	-0.0219811	-0.0124897	-0.012368	-3.38881	-0.00922874	-0.00101767	-0.268271	-0.00936678	-0.553383	-0.0100986	-0.171366	-6.78188e-11	-0.0151373	-0.00293868	-0.0119944	-0.0162541	-0.00405329	-0.333779	-0.534263	-4.72631	-0.0161655	-0.0102466	-0.235879	-0.00428721	-0.80532	-0.017368	-0.0357373	-2.99146e-15	-0.0168312	-0.289807	-0.00926533	-0.00523571	-0.00755596	-0.160812	-1.33986	-4.99145	-0.0158424	-0.0254348	-0.172845	-0.00445017	-0.425522	-0.0545261	-7.63255e-05	-4.19609e-16	-0.0158924	-0.238059	-0.00194072	-0.00464165	-0.17066	-0.1224	-1.68971	-4.98058	-0.0159103	-0.0350896	-0.155697	-0.00455531	-0.133024	-0.0731249	-5.81592e-06	-4.55785e-16	-0.0158414	-0.154302	-0.00251413	-0.00486219	-1.42789	-0.1066	-1.69221	-4.98054	-0.0158991	-0.06312	-0.157157	-0.00457283	-1.8692e-05	-0.0823019	-5.73667e-06	-2.00544e-17	-0.0157128	-0.124934	-0.00247693	-0.00473432	-0.251711	-0.0990762	-1.67705	-0.00492449	-0.0119289	-0.0799333	-0.0233784	-0.00445939	-0.17825	-0.0878839	-2.73543e-06	-0.0122829	-0.0121684	-0.109846	-0.0193314	-0.00414169	-0.200953	-0.093611	-1.18337	-0.0128264	-0.00445788	-0.0299502	-0.0197982	-0.00314009	-4.74979	-0.0549491	-1.9659e-05	-0.0134254	-0.000989521	-0.0150574	-0.0197146	-0.0013662	-2.56816e-14	-0.0429463	-0.00146964	-0.0127539	-0.000430509	-0.00847278	-0.0191948	-0.000406915	-7.13897	-0.000374836	-0.000445157	-0.0107602	-0.000409863	-0.000742153	-0.0191559	-0.00040907	-7.4153e-25	-0.000479566	-0.000424337	-0.000677515	-0.000409043	-0.000419517	-0.0202175	-0.000409064	-0.387651	-0.000484675	-0.000419152	-0.0004213	-0.000409108	-0.000426189	-0.019201	-0.000409064	-0.0258654	-0.000484749	-0.000418299	-0.000420807	-0.000409107	-0.000455769	-0.0185644	-0.000409064	-0.129821	-0.000484749	-0.000418302	-0.000420684	-0.000409091	-0.000455564	-0.0184877	-0.000409054	-0.0170246	-0.000484749	-0.000418244	-0.000421577	-0.000409091	-0.000455571	-0.0184381	-0.000409055	-0.000157464	-0.000488205	-0.000418229	-0.000420392	-0.000409091	-0.000455634	-0.018419	-0.000409055	-0.000144851	-0.000488282	-0.000418229	-0.000420638	-0.000409091	-0.000455631	-0.0184099	-0.000409055	-0.000167089	-0.000488282	-0.000418229	-0.000420736	-0.000409091	-0.000455823	-0.0188291	-0.000409055	-0.000167196	-0.000488282	-0.000418229	-0.000420772	-0.000409091	-0.000455823	-0.019693	-0.000409055	-0.000167196	-0.000488282	-0.000418229	-0.000420784	-0.000409091	-0.000455823	-0.0195602	-0.000409055	-0.000167196	-0.000488282	-0.000418229	-0.000420788	-0.000409091	-0.000455823	-0.0170131	-0.000409055	-0.000252883	-0.000488282	-0.000418229	-0.000420789	-0.000409091	-0.000455823	-0.00604674	-0.000409055	-0.000252729	-0.000488282	-0.000418229	-0.00042079	-0.000409091	-0.000455823	-0.00456354	-0.000409055	-0.000252729	-0.000488282	-0.000418229	-0.00042079	-0.000409091	-0.000455823	-0.00467324	-0.000409055	-0.000252729	-0.000488282	-0.000418229	-0.00042079	-0.000409091	-0.000455823	-0.00472882	-0.000409055	-0.000252729	-0.000488282	-0.000418229	-0.00042079	-0.000409091	-0.000455823	-0.00478343	-0.000409055	-0.000252729	-0.000488282	-0.000418229	-0.00042079	-0.000409091	-0.000455823	-0.00518141	-0.000409055	-0.000252729	-0.000488282	-0.000418229	-0.00042079	-0.000409091	-0.000455823	-0.00557005	-0.000409055	-0.000252729	-0.000488282	-0.000418229	-0.00042079	-0.000409091	-0.000455823	-0.00556118	-0.000409055	-0.000252729	-0.000488282	-0.000418229	-0.00042079	-0.000409091	-0.000455823	-0.00556157	-0.000409055	-0.000252729	-0.000488282	-0.000418229	-0.00042079	-0.000409091	-0.000455823	-0.00556155	-0.000409055	-0.000252729	-0.000488282	-0.000418229	-0.00042079	-0.000409091	-0.000455823	-0.00556155	-0.000409055	-0.000252729	-0.000488282	-0.000418229	-0.00042079	-0.000409091	-0.000455823	-0.00556155	-0.000409055	-0.000252729	-0.000488282	-0.000418229	0	0	0	0	0	0	0	0	-0.000286923	-0.000286923	-0.000286923	-0.000286923	-0.000286923	-0.000286923	-0.000286923	-0.000286923	-0.00120247	-0.00120247	-0.00120247	-0.00120247	-0.00120247	-0.00120247	-0.00120247	-0.00120247	-0.0011867	-0.0011867	-0.0011867	-0.0011867	-0.0011867	-0.0011867	-0.0011867	-0.0011867	-0.00118353	-0.00118353	-0.00118353	-0.00118353	-0.00118353	-0.00118353	-0.00118353	-0.00118353	-0.00119814	-0.00119814	-0.00119814	-0.00119814	-0.00119814	-0.00119814	-0.00119814	-0.00119814	-0.00119811	-0.00119811	-0.00119811	-0.00119811	-0.00119811	-0.00119811	-0.00119811	-0.00119811	-0.0011981	-0.0011981	-0.0011981	-0.0011981	-0.0011981	-0.0011981	-0.0011981	-0.0011981	-0.0011981	-0.0011981	-0.0011981	-0.0011981	-0.0011981	-0.0011981	-0.0011981	-0.0011981	-0.0011981	-0.0011981	-0.0011981	-0.0011981	-0.0011981	-0.0011981	-0.0011981	-0.0011981	-0.00119816	-0.00119815	-0.00119815	-0.00120142	-0.00119815	-0.00140936	-0.00120142	-0.00119816	-0.0023235	-9.72484e-05	-0.000479891	-0.0121843	-0.00434311	-0.0116685	-0.00180396	-0.0183768	-0.00243104	-6.23178e-05	-0.00167225	-0.00593249	-0.00923898	-0.00488041	-0.00763207	-0.0691022	-0.00235337	-5.66948e-05	-0.00415291	-0.0111022	-0.00524846	-0.0175261	-0.00426102	-0.0467624	-0.00232799	-5.98051e-05	-0.00138884	-0.00443493	-0.00589007	-0.0255308	-0.00395453	-0.0556158	-0.00223173	-5.66242e-05	-0.00114561	-0.00932592	-0.0054044	-0.0114985	-0.00394981	-0.0475474	-0.00221926	-5.61919e-05	-0.00128746	-0.00141745	-0.00551159	-0.0310166	-0.00397105	-0.0555379	-0.00220401	-5.61889e-05	-0.00111663	-0.00870456	-0.00549301	-0.0112063	-0.00395872	-0.0519108	-0.00222164	-5.59407e-05	-0.00109263	-0.00154425	-0.0056903	-0.0228311	-0.00397699	-0.0538138	-0.00220395	-5.57795e-05	-0.00108487	-0.00876055	-0.00550383	-0.0152044	-0.00395815	-0.0528815	-0.00867478	-5.60405e-05	-0.00108959	-0.00154657	-0.0055864	-0.00412697	-0.00397555	-0.0527746	-0.000142609	-6.30622e-05	-0.00109306	-0.00305703	-0.00534619	-0.0178355	-0.00403088	-0.0195071	-0.000272568	-6.33011e-05	-0.00108911	-0.00297027	-0.00447469	-0.0071009	-0.00410665	-0.0551223	-0.000269274	-9.7829e-05	-0.000853081	-0.00296124	-0.00285726	-0.0896658	-0.00509078	-0.0111787	-0.000292796	-0.000192823	-0.00259087	-0.00296032	-0.000822572	-0.0660394	-0.00359889	-0.00125324	-0.000271473	-0.000279626	-0.000135299	-0.00295217	-0.000285318	-0.049125	-0.000314427	-0.00031109	-0.000237938	-0.000285989	-0.000215603	-0.00293768	-0.000286304	-0.00308593	-0.000310876	-0.000291296	-0.00030718	-0.000286267	-0.000283196	-0.00302535	-0.000286302	-0.00712225	-0.000310592	-0.000289452	-0.000290607	-0.000286314	-0.000281278	-0.00301271	-0.000286302	-0.00770094	-0.000310609	-0.000289184	-0.000290261	-0.000286314	-0.000273198	-0.00293934	-0.000286302	-0.00411295	-0.000310609	-0.000289185	-0.000290218	-0.000286313	-0.000273242	-0.00292472	-0.000286301	-0.00235749	-0.000310609	-0.000289179	-0.000290234	-0.000286313	-0.00027324	-0.00291908	-0.000286301	-0.000237312	-0.000311317	-0.000289175	-0.000290152	-0.000286313	-0.000273223	-0.00291663	-0.000286301	-0.00021837	-0.000311339	-0.000289175	-0.000290237	-0.000286313	-0.000273224	-0.00291552	-0.000286301	-0.000226125	-0.000311339	-0.000289175	-0.000290272	-0.000286313	-0.000273174	-0.00292166	-0.000286301	-0.000226312	-0.000311339	-0.000289175	-0.000290284	-0.000286313	-0.000273174	-0.00300871	-0.000286301	-0.000226311	-0.000311339	-0.000289175	-0.000290289	-0.000286313	-0.000273174	-0.00300638	-0.000286301	-0.000226311	-0.000311339	-0.000289175	-0.00029029	-0.000286313	-0.000273174	-0.00296393	-0.000286301	-0.000259035	-0.000311339	-0.000289175	-0.000290291	-0.000286313	-0.000273174	-0.0016838	-0.000286301	-0.000258981	-0.000311339	-0.000289175	-0.000290291	-0.000286313	-0.000273174	-0.00141474	-0.000286301	-0.000258982	-0.000311339	-0.000289175	-0.000290291	-0.000286313	-0.000273174	-0.00142981	-0.000286301	-0.000258982	-0.000311339	-0.000289175	-0.000290291	-0.000286313	-0.000273174	-0.00144203	-0.000286301	-0.000258982	-0.000311339	-0.000289175	-0.000290291	-0.000286313	-0.000273174	-0.00145367	-0.000286301	-0.000258982	-0.000311339	-0.000289175	-0.000290291	-0.000286313	-0.000273174	-0.00147393	-0.000286301	-0.000258982	-0.000311339	-0.000289175	-0.000290291	-0.000286313	-0.000273174	-0.00155312	-0.000286301	-0.000258982	-0.000311339	-0.000289175	-0.000290291	-0.000286313	-0.000273174	-0.0015538	-0.000286301	-0.000258982	-0.000311339	-0.000289175	-0.000290291	-0.000286313	-0.000273174	-0.00155379	-0.000286301	-0.000258982	-0.000311339	-0.000289175	-0.000290291	-0.000286313	-0.000273174	-0.00155379	-0.000286301	-0.000258982	-0.000311339	-0.000289175	-0.000290291	-0.000286313	-0.000273174	-0.00155379	-0.000286301	-0.000258982	-0.000311339	-0.000289175	-0.000290291	-0.000286313	-0.000273174	-0.00155379	-0.000286301	-0.000258982	-0.000311339	-0.000289175	0	0	0	0	0	0	0	0	-0.000318629	-0.000318629	-0.000318629	-0.000318629	-0.000318629	-0.000318629	-0.000318629	-0.000318629	-2.29878e-05	-2.29878e-05	-2.29878e-05	-2.29878e-05	-2.29878e-05	-2.29878e-05	-2.29878e-05	-2.29878e-05	-2.35272e-05	-2.35272e-05	-2.35272e-05	-2.35272e-05	-2.35272e-05	-2.35272e-05	-2.35272e-05	-2.35272e-05	-2.3594e-05	-2.3594e-05	-2.3594e-05	-2.3594e-05	-2.3594e-05	-2.3594e-05	-2.3594e-05	-2.3594e-05	-2.28289e-05	-2.28289e-05	-2.28289e-05	-2.28289e-05	-2.28289e-05	-2.28289e-05	-2.28289e-05	-2.28289e-05	-2.28261e-05	-2.28261e-05	-2.28261e-05	-2.28261e-05	-2.28261e-05	-2.28261e-05	-2.28261e-05	-2.28261e-05	-2.28268e-05	-2.28268e-05	-2.28268e-05	-2.28268e-05	-2.28268e-05	-2.28268e-05	-2.28268e-05	-2.28268e-05	-2.28268e-05	-2.28268e-05	-2.28268e-05	-2.28268e-05	-2.28268e-05	-2.28268e-05	-2.28268e-05	-2.28268e-05	-2.28268e-05	-2.28268e-05	-2.28268e-05	-2.28268e-05	-2.28268e-05	-2.28268e-05	-2.28268e-05	-2.28268e-05	-4.0631e-05	-2.34697e-05	-2.28406e-05	-2.30624e-05	-2.2837e-05	-2.28374e-05	-2.2837e-05	-2.2837e-05	-0.000130334	-2.14275e-05	-6.37289e-05	-0.00032719	-6.97149e-07	-0.000970476	-0.000428686	-3.15441e-08	-0.000119771	-1.47815e-05	-6.31669e-06	-0.000991371	-9.47356e-07	-4.9515e-06	-1.62575e-07	-1.36553e-09	-0.000112572	-1.30526e-05	-3.67671e-07	-0.00121193	-5.85991e-07	-0.000611236	-8.51279e-07	-1.39833e-09	-0.000110637	-1.35983e-05	-1.53362e-08	-0.000923164	-6.07222e-07	-7.01389e-05	-7.42994e-07	-1.38027e-09	-0.000101534	-1.31408e-05	-2.0712e-08	-0.00113762	-5.90454e-07	-0.00137239	-7.49023e-07	-1.67249e-09	-0.000103337	-1.30286e-05	-1.59044e-08	-0.000516389	-5.96894e-07	-7.20127e-05	-7.33846e-07	-1.36488e-09	-0.000100277	-1.3045e-05	-2.3406e-08	-0.00111223	-5.86331e-07	-0.00131477	-7.44616e-07	-1.38901e-09	-0.000103415	-1.3022e-05	-2.31714e-08	-0.000515703	-5.98286e-07	-3.95174e-06	-7.3417e-07	-1.36116e-09	-9.50243e-05	-1.29123e-05	-2.30728e-08	-0.00111447	-5.88813e-07	-0.000562844	-7.44864e-07	-1.37387e-09	-0.00142009	-1.30604e-05	-2.31595e-08	-0.000513247	-6.01069e-07	-1.61217e-06	-7.34457e-07	-1.39991e-09	-0.000102786	-1.65172e-05	-2.32328e-08	-0.000641797	-6.0992e-07	-0.00016283	-7.16937e-07	-1.16631e-08	-0.000134571	-1.66413e-05	-2.31673e-08	-0.000632574	-7.9304e-07	-1.06833e-06	-7.07488e-07	-2.23786e-09	-0.00012794	-3.91691e-05	-1.22705e-07	-0.00063125	-1.83953e-06	-8.79145e-06	-6.75064e-07	-4.2538e-08	-0.000137333	-0.000142136	-2.08138e-07	-0.000631056	-2.0687e-05	-2.81458e-06	-1.30972e-06	-1.18179e-05	-6.45729e-05	-0.000288601	-1.12368e-05	-0.000624869	-0.000317348	-2.5092e-06	-0.000238891	-0.000262652	-2.30772e-05	-0.000301712	-0.000181812	-0.00062374	-0.000317663	-7.53074e-07	-0.000255943	-0.000305665	-8.89926e-05	-0.000302233	-0.000310255	-0.000636101	-0.000317663	-9.6978e-07	-0.000257467	-0.000310102	-0.00010377	-0.00030218	-0.000306757	-0.000627529	-0.000317663	-1.02928e-06	-0.000257421	-0.000310797	-0.000103737	-0.00030218	-0.000289721	-0.000624278	-0.000317663	-8.74415e-07	-0.000257421	-0.000310795	-0.000103732	-0.000309141	-0.000289815	-0.000624083	-0.00031765	-2.29596e-06	-0.000257421	-0.000310795	-0.000111291	-0.000309125	-0.000289688	-0.000624058	-0.000317649	-0.000257053	-0.000257414	-0.000310806	-0.000179557	-0.000309125	-0.000289654	-0.000624052	-0.000317649	-0.000313099	-0.000257368	-0.000310806	-0.000179481	-0.000309125	-0.000289694	-0.000624048	-0.000317649	-0.000312752	-0.000257368	-0.000310806	-0.000179489	-0.000309125	-0.00028959	-0.000628495	-0.000317649	-0.000312368	-0.000257368	-0.000310806	-0.000179491	-0.000309125	-0.00028959	-0.000630411	-0.000317649	-0.000312369	-0.000257368	-0.000310806	-0.000179492	-0.000309125	-0.00028959	-0.000630295	-0.000317649	-0.000312369	-0.000257368	-0.000310806	-0.000179492	-0.000309125	-0.00028959	-0.000616165	-0.000317649	-0.000312195	-0.000257368	-0.000310806	-0.000179492	-0.000309125	-0.00028959	-0.000392508	-0.000317649	-0.000312176	-0.000257368	-0.000310806	-0.000179493	-0.000309125	-0.00028959	-0.000314362	-0.000317649	-0.000312177	-0.000257368	-0.000310806	-0.000179493	-0.000309125	-0.00028959	-0.000313715	-0.000317649	-0.000312177	-0.000257368	-0.000310806	-0.000179493	-0.000309125	-0.00028959	-0.000312898	-0.000317649	-0.000312177	-0.000257368	-0.000310806	-0.000179493	-0.000309125	-0.00028959	-0.000312113	-0.000317649	-0.000312177	-0.000257368	-0.000310806	-0.000179493	-0.000309125	-0.00028959	-0.000314999	-0.000317649	-0.000312177	-0.000257368	-0.000310806	-0.000179493	-0.000309125	-0.00028959	-0.000308528	-0.000317649	-0.000312177	-0.000257368	-0.000310806	-0.000179493	-0.000309125	-0.00028959	-0.000308301	-0.000317649	-0.000312177	-0.000257368	-0.000310806	-0.000179493	-0.000309125	-0.00028959	-0.000308298	-0.000317649	-0.000312177	-0.000257368	-0.000310806	-0.000179493	-0.000309125	-0.00028959	-0.000308298	-0.000317649	-0.000312177	-0.000257368	-0.000310806	-0.000179493	-0.000309125	-0.00028959	-0.000308298	-0.000317649	-0.000312177	-0.000257368	-0.000310806	-0.000179493	-0.000309125	-0.00028959	-0.000308298	-0.000317649	-0.000312177	-0.000257368	-0.000310806	0	0	0	0	0	0	0	0	-0.000125329	-0.000125329	-0.000125329	-0.000125329	-0.000125329	-0.000125329	-0.000125329	-0.000125329	-2.76377e-05	-2.76377e-05	-2.76377e-05	-2.76377e-05	-2.76377e-05	-2.76377e-05	-2.76377e-05	-2.76377e-05	-2.82571e-05	-2.82571e-05	-2.82571e-05	-2.82571e-05	-2.82571e-05	-2.82571e-05	-2.82571e-05	-2.82571e-05	-2.81592e-05	-2.81592e-05	-2.81592e-05	-2.81592e-05	-2.81592e-05	-2.81592e-05	-2.81592e-05	-2.81592e-05	-2.73469e-05	-2.73469e-05	-2.73469e-05	-2.73469e-05	-2.73469e-05	-2.73469e-05	-2.73469e-05	-2.73469e-05	-2.73461e-05	-2.73461e-05	-2.73461e-05	-2.73461e-05	-2.73461e-05	-2.73461e-05	-2.73461e-05	-2.73461e-05	-2.73462e-05	-2.73462e-05	-2.73462e-05	-2.73462e-05	-2.73462e-05	-2.73462e-05	-2.73462e-05	-2.73462e-05	-2.73462e-05	-2.73462e-05	-2.73462e-05	-2.73462e-05	-2.73462e-05	-2.73462e-05	-2.73462e-05	-2.73462e-05	-2.73462e-05	-2.73462e-05	-2.73462e-05	-2.73462e-05	-2.73462e-05	-2.73462e-05	-2.73462e-05	-2.73462e-05	-0.000209849	-3.02903e-05	-2.74868e-05	-3.02903e-05	-2.74716e-05	-2.74868e-05	-2.74716e-05	-2.74709e-05	-5.07839e-06	-3.35814e-06	-5.42174e-05	-4.17993e-05	-1.21397e-05	-2.62571e-05	-7.17709e-05	-1.70677e-05	-3.87283e-06	-1.54814e-06	-2.73375e-05	-5.3839e-05	-9.54595e-06	-0.000126889	-5.46017e-05	-1.21068e-05	-3.53894e-06	-1.29427e-06	-4.27252e-06	-4.74378e-05	-8.35414e-06	-4.54447e-05	-0.000173207	-1.21647e-05	-3.46051e-06	-1.3169e-06	-8.75755e-08	-5.93861e-05	-8.07551e-06	-5.71714e-05	-0.000181216	-1.2139e-05	-3.05143e-06	-1.29922e-06	-7.8501e-08	-4.92185e-05	-8.34786e-06	-4.24161e-05	-0.000181218	-1.3225e-05	-3.18324e-06	-1.29183e-06	-7.96743e-08	-8.0574e-05	-8.34556e-06	-5.48652e-05	-0.000179363	-1.21092e-05	-3.01997e-06	-1.29138e-06	-7.65865e-08	-5.05078e-05	-8.29821e-06	-4.25648e-05	-0.000181223	-1.22109e-05	-3.18496e-06	-1.29037e-06	-7.71819e-08	-7.79394e-05	-8.21625e-06	-9.50864e-05	-0.000180038	-1.20953e-05	-2.20239e-06	-1.22901e-06	-7.6733e-08	-5.04413e-05	-8.35128e-06	-4.6169e-05	-0.000181217	-1.2259e-05	-0.000111534	-1.24722e-06	-7.77444e-08	-7.43784e-05	-8.34243e-06	-0.000153593	-0.0001815	-1.23463e-05	-5.1389e-05	-1.75382e-06	-7.72072e-08	-6.14433e-05	-8.48838e-06	-5.35713e-05	-0.000179157	-2.99322e-05	-4.54665e-05	-1.77293e-06	-7.75659e-08	-6.16625e-05	-9.09212e-06	-0.000144947	-0.000171696	-1.25743e-05	-4.16046e-05	-6.13119e-06	-2.8019e-07	-6.17189e-05	-1.22838e-05	-5.9018e-05	-8.75765e-05	-1.92745e-05	-4.37335e-05	-3.6858e-05	-1.44354e-06	-6.17233e-05	-3.09371e-05	-6.59405e-05	-9.91011e-05	-3.08056e-05	-2.79638e-06	-9.8821e-05	-2.69945e-06	-5.59788e-05	-0.00012498	-7.22304e-05	-0.00012133	-0.000117052	-1.51756e-07	-0.000105514	-5.56132e-05	-5.73334e-05	-0.000125186	-0.000179531	-0.000119324	-0.000125284	-1.72843e-06	-0.000105804	-0.000120891	-5.69521e-05	-0.000125186	-0.000152268	-0.000121112	-0.000125383	-2.50378e-06	-0.00010582	-0.000119123	-4.94645e-05	-0.000125186	-0.000146993	-0.000121111	-0.000125374	-2.50634e-06	-0.00010582	-0.000109637	-4.98956e-05	-0.000125186	-0.000172566	-0.000121112	-0.000125374	-2.50652e-06	-0.000113534	-0.000109675	-5.0002e-05	-0.000125133	-0.000169678	-0.000121112	-0.000125368	-3.79126e-06	-0.000113528	-0.000109392	-5.00424e-05	-0.000125133	-0.000128197	-0.000121061	-0.000125368	-1.62796e-05	-0.000113528	-0.000109373	-5.006e-05	-0.000125133	-0.000123719	-0.00012106	-0.000125368	-1.62758e-05	-0.000113528	-0.00010942	-5.00679e-05	-0.000125133	-0.000123041	-0.00012106	-0.000125368	-1.62749e-05	-0.000113528	-0.000109363	-5.3722e-05	-0.000125133	-0.00012295	-0.00012106	-0.000125368	-1.62745e-05	-0.000113528	-0.000109363	-5.31304e-05	-0.000125133	-0.00012295	-0.00012106	-0.000125368	-1.62744e-05	-0.000113528	-0.000109363	-5.31309e-05	-0.000125133	-0.00012295	-0.00012106	-0.000125368	-1.62744e-05	-0.000113528	-0.000109363	-4.25048e-05	-0.000125133	-0.000121819	-0.00012106	-0.000125368	-1.62744e-05	-0.000113528	-0.000109363	-4.79849e-05	-0.000125133	-0.000121816	-0.00012106	-0.000125368	-1.62744e-05	-0.000113528	-0.000109363	-4.91884e-05	-0.000125133	-0.000121816	-0.00012106	-0.000125368	-1.62744e-05	-0.000113528	-0.000109363	-4.89856e-05	-0.000125133	-0.000121816	-0.00012106	-0.000125368	-1.62744e-05	-0.000113528	-0.000109363	-4.87831e-05	-0.000125133	-0.000121816	-0.00012106	-0.000125368	-1.62744e-05	-0.000113528	-0.000109363	-4.85922e-05	-0.000125133	-0.000121816	-0.00012106	-0.000125368	-1.62744e-05	-0.000113528	-0.000109363	-5.41492e-05	-0.000125133	-0.000121816	-0.00012106	-0.000125368	-1.62744e-05	-0.000113528	-0.000109363	-5.27394e-05	-0.000125133	-0.000121816	-0.00012106	-0.000125368	-1.62744e-05	-0.000113528	-0.000109363	-5.27077e-05	-0.000125133	-0.000121816	-0.00012106	-0.000125368	-1.62744e-05	-0.000113528	-0.000109363	-5.27075e-05	-0.000125133	-0.000121816	-0.00012106	-0.000125368	-1.62744e-05	-0.000113528	-0.000109363	-5.27075e-05	-0.000125133	-0.000121816	-0.00012106	-0.000125368	-1.62744e-05	-0.000113528	-0.000109363	-5.27075e-05	-0.000125133	-0.000121816	-0.00012106	-0.000125368	-1.62744e-05	-0.000113528	-0.000109363	-5.27075e-05	-0.000125133	-0.000121816	-0.00012106	-0.000125368	0	0	0	0	0	0	0	0	-0.000283371	-0.000283371	-0.000283371	-0.000283371	-0.000283371	-0.000283371	-0.000283371	-0.000283371	-0.00206149	-0.00206149	-0.00206149	-0.00206149	-0.00206149	-0.00206149	-0.00206149	-0.00206149	-0.00200009	-0.00200009	-0.00200009	-0.00200009	-0.00200009	-0.00200009	-0.00200009	-0.00200009	-0.00188192	-0.00188192	-0.00188192	-0.00188192	-0.00188192	-0.00188192	-0.00188192	-0.00188192	-0.00192814	-0.00192814	-0.00192814	-0.00192814	-0.00192814	-0.00192814	-0.00192814	-0.00192814	-0.00192752	-0.00192752	-0.00192752	-0.00192752	-0.00192752	-0.00192752	-0.00192752	-0.00192752	-0.00192755	-0.00192755	-0.00192755	-0.00192755	-0.00192755	-0.00192755	-0.00192755	-0.00192755	-0.00192755	-0.00192755	-0.00192755	-0.00192755	-0.00192755	-0.00192755	-0.00192755	-0.00192755	-0.00192755	-0.00192755	-0.00192755	-0.00192755	-0.00192755	-0.00192755	-0.00192755	-0.00192755	-0.145849	-0.0024419	-0.00198342	-0.00352357	-0.00198125	-0.00200048	-0.00198182	-0.00198094	-5.99981	-0.00976254	-0.000399061	-0.128471	-0.000419873	-0.236068	-0.00519534	-0.000310823	-1.26953e-17	-0.0182292	-0.00035401	-0.0363367	-0.000977482	-0.000173726	-0.000426826	-0.000295306	-6.22338	-0.0195606	-0.000710596	-0.189286	-0.000338775	-0.138721	-0.000310896	-0.000295156	-2.57731e-18	-0.0203073	-0.0206933	-0.0142751	-0.000388191	-0.0239024	-0.000246051	-0.000295187	-6.23016	-0.0191838	-0.0186581	-0.165159	-0.000332675	-0.133782	-0.00024602	-0.000293425	-2.5717e-18	-0.0192674	-0.0188128	-0.00219863	-0.000343546	-0.0314755	-0.000247052	-0.000295419	-6.22999	-0.0192946	-0.0199865	-0.155771	-0.000337514	-0.125809	-0.000245924	-0.000295021	-2.5761e-18	-0.0192214	-0.019008	-0.00265738	-0.000360649	-0.00318695	-0.000246458	-0.000295472	-6.13387	-0.0167756	-0.019148	-0.15707	-0.000357025	-0.12729	-0.000245943	-0.000311423	-5.56866e-20	-0.0168829	-0.0200417	-0.00201672	-0.000370171	-0.000115457	-0.000257899	-0.000311339	-0.101907	-0.0124187	-0.0202762	-0.0186871	-0.000352929	-0.0460844	-0.000258162	-0.000293268	-0.120273	-0.0127212	-0.0195276	-0.0159286	-0.000367345	-0.000368892	-0.000262895	-0.000312588	-0.116459	-0.00418009	-0.00921682	-0.0161532	-0.000385847	-0.0743845	-0.000347969	-0.000311227	-0.124957	-0.000630468	-0.00169279	-0.0161137	-0.000417785	-0.0320578	-0.000328113	-0.000319657	-0.000143735	-0.000217728	-0.00631751	-0.00906893	-0.000283645	-0.0256699	-0.000295809	-0.000284003	-3.18588e-06	-0.000205862	-0.000560475	-0.0108304	-0.000283567	-0.000271381	-0.000290355	-0.000282736	-1.63238e-07	-0.000205366	-0.000291081	-0.0112969	-0.000283568	-0.000734324	-0.000289736	-0.000282799	-9.16834e-08	-0.00020534	-0.000298235	-0.00493545	-0.000283568	-0.00089132	-0.00028974	-0.000282835	-9.13963e-08	-0.00020534	-0.000321277	-0.00497651	-0.000283568	-0.000322924	-0.00028974	-0.000282835	-9.13693e-08	-0.000229579	-0.00032114	-0.00493363	-0.000282842	-0.00026113	-0.00028974	-0.000282709	-3.92261e-07	-0.000229537	-0.000318192	-0.00492035	-0.000282844	-0.000353032	-0.000288553	-0.00028271	-3.86818e-06	-0.000229537	-0.000318247	-0.00491442	-0.000282844	-0.000302693	-0.000288561	-0.00028271	-3.87032e-06	-0.000229537	-0.000318461	-0.00491176	-0.000282844	-0.000330331	-0.000288561	-0.00028271	-3.87124e-06	-0.000229537	-0.000318609	-0.00742427	-0.000282844	-0.000330418	-0.000288561	-0.00028271	-3.87157e-06	-0.000229537	-0.000318608	-0.00762149	-0.000282844	-0.000330418	-0.000288561	-0.00028271	-3.87168e-06	-0.000229537	-0.000318608	-0.00760799	-0.000282844	-0.000330418	-0.000288561	-0.00028271	-3.87171e-06	-0.000229537	-0.000318608	-0.00206516	-0.000282844	-0.000302623	-0.000288561	-0.00028271	-3.87173e-06	-0.000229537	-0.000318608	-0.000700307	-0.000282844	-0.000302692	-0.000288561	-0.00028271	-3.87173e-06	-0.000229537	-0.000318608	-0.000466978	-0.000282844	-0.000302692	-0.000288561	-0.00028271	-3.87173e-06	-0.000229537	-0.000318608	-0.000472867	-0.000282844	-0.000302692	-0.000288561	-0.00028271	-3.87173e-06	-0.000229537	-0.000318608	-0.000478023	-0.000282844	-0.000302692	-0.000288561	-0.00028271	-3.87173e-06	-0.000229537	-0.000318608	-0.000482919	-0.000282844	-0.000302692	-0.000288561	-0.00028271	-3.87173e-06	-0.000229537	-0.000318608	-0.000935223	-0.000282844	-0.000302692	-0.000288561	-0.00028271	-3.87173e-06	-0.000229537	-0.000318608	-0.000992734	-0.000282844	-0.000302692	-0.000288561	-0.00028271	-3.87173e-06	-0.000229537	-0.000318608	-0.000993289	-0.000282844	-0.000302692	-0.000288561	-0.00028271	-3.87173e-06	-0.000229537	-0.000318608	-0.000993281	-0.000282844	-0.000302692	-0.000288561	-0.00028271	-3.87173e-06	-0.000229537	-0.000318608	-0.000993281	-0.000282844	-0.000302692	-0.000288561	-0.00028271	-3.87173e-06	-0.000229537	-0.000318608	-0.000993281	-0.000282844	-0.000302692	-0.000288561	-0.00028271	-3.87173e-06	-0.000229537	-0.000318608	-0.000993281	-0.000282844	-0.000302692	-0.000288561	-0.00028271	0	0	0	0	0	0	0	0	0.000405685	0.000405685	0.000405685	0.000405685	0.000405685	0.000405685	0.000405685	0.000405685	0.00848733	0.00848733	0.00848733	0.00848733	0.00848733	0.00848733	0.00848733	0.00848733	0.00879633	0.00879633	0.00879633	0.00879633	0.00879633	0.00879633	0.00879633	0.00879633	0.00720859	0.00720859	0.00720859	0.00720859	0.00720859	0.00720859	0.00720859	0.00720859	0.0073919	0.0073919	0.0073919	0.0073919	0.0073919	0.0073919	0.0073919	0.0073919	0.00740283	0.00740283	0.00740283	0.00740283	0.00740283	0.00740283	0.00740283	0.00740283	0.00740333	0.00740333	0.00740333	0.00740333	0.00740333	0.00740333	0.00740333	0.00740333	0.00740336	0.00740336	0.00740336	0.00740336	0.00740336	0.00740336	0.00740336	0.00740336	0.00740336	0.00740336	0.00740336	0.00740336	0.00740336	0.00740336	0.00740336	0.00740336	1.71034	0.010686	0.00817576	0.0619832	0.00816721	0.00899938	0.00819968	0.0081627	8.98962	0.0930367	0.00157897	0.0372378	0.0269643	0.00327347	0.000988303	0.220618	8.98962	0.453486	0.00536235	0.0119696	0.0266881	0.0165251	0.130469	4.66062	8.98962	4.57668	0.0583441	0.0124778	0.023386	0.00311901	0.0948219	8.98962	8.98962	8.98962	6.5213	0.00872409	0.0231159	0.0110088	0.0735809	8.98962	8.98962	8.98962	8.98962	0.0113258	0.0220965	0.00170357	0.0623274	8.98962	8.98962	8.98962	8.98962	0.00601372	0.0220637	0.0116488	0.0583112	8.98962	8.98962	8.98962	8.98962	0.0106716	0.022123	0.00176497	0.055807	8.98962	8.98962	8.98962	8.98962	0.0062478	0.022388	0.0430071	0.0553954	8.98962	8.98962	8.98962	8.98962	0.0107255	0.0264273	0.0039558	0.0545848	8.98962	8.98962	8.98962	8.98962	0.0024054	0.0272801	0.010327	0.0631258	8.98962	8.98962	8.98962	8.98962	0.00286397	0.0268141	0.0022531	0.0681815	8.98962	8.98962	8.98962	8.98962	0.00286339	0.0241304	0.0172943	0.0711157	8.98962	8.98962	8.98962	8.98962	0.00286028	0.0151747	0.0265482	0.0689764	8.98962	8.98962	8.98962	8.98962	0.00286002	0.00374847	0.0604907	0.0421039	8.98962	8.98962	8.98962	8.98962	0.000374474	0.000422748	0.062996	0.000762199	8.98962	8.98962	8.98962	8.98962	0.000592278	0.000410887	0.0855213	0.000493971	8.98962	8.98962	8.98962	8.98962	0.000597733	0.000410851	0.05302	0.000491553	8.98962	8.98962	8.98962	8.98962	3.2432e-05	0.000410851	0.0427981	0.000491618	8.98962	8.98962	8.98962	8.98962	3.19443e-05	0.000410851	0.0302778	0.000491618	8.98962	8.98962	8.98962	8.98962	3.18565e-05	0.00040707	0.012168	0.000491618	8.98962	8.98962	8.98962	8.98962	3.18232e-05	0.00040706	0.000791592	0.000480547	8.98962	8.98962	8.98962	8.98962	3.18086e-05	0.000407059	0.000408526	0.000480579	8.98962	8.98962	8.98962	8.98962	3.18021e-05	0.000407059	0.000618632	0.000480579	8.98962	8.98962	8.98962	8.98962	0.000136538	0.000407059	0.000620166	0.000480579	8.98962	8.98962	8.98962	8.98962	0.000138593	0.000407059	0.000620174	0.000480579	8.98962	8.98962	8.98962	8.98962	0.000138596	0.000407059	0.000620174	0.000480579	8.98962	8.98962	8.98962	8.98962	1.42451e-06	0.000407059	0.000384358	0.000480579	8.98962	8.98962	8.98962	8.98962	1.26593e-06	0.000407059	0.000383689	0.000480579	8.98962	8.98962	8.98962	8.98962	1.25704e-06	0.000407059	0.000383687	0.000480579	8.98962	8.98962	8.98962	8.98962	1.26385e-06	0.000407059	0.000383687	0.000480579	8.98962	8.98962	8.98962	8.98962	1.27072e-06	0.000407059	0.000383687	0.000480579	8.98962	8.98962	8.98962	8.98962	1.27726e-06	0.000407059	0.000383687	0.000480579	8.98962	8.98962	8.98962	8.98962	1.26532e-05	0.000407059	0.000383687	0.000480579	8.98962	8.98962	8.98962	8.98962	1.31034e-05	0.000407059	0.000383687	0.000480579	8.98962	8.98962	8.98962	8.98962	1.31144e-05	0.000407059	0.000383687	0.000480579	8.98962	8.98962	8.98962	8.98962	1.31145e-05	0.000407059	0.000383687	0.000480579	8.98962	8.98962	8.98962	8.98962	1.31145e-05	0.000407059	0.000383687	0.000480579	8.98962	8.98962	8.98962	8.98962	1.31145e-05	0.000407059	0.000383687	0.000480579	8.98962	8.98962	8.98962	8.98962	1.31145e-05	0.000407059	0.000383687	0.000480579	8.98962	0	0	0	0	0	0	0	0	0.000180096	0.000180096	0.000180096	0.000180096	0.000180096	0.000180096	0.000180096	0.000180096	0.000362013	0.000362013	0.000362013	0.000362013	0.000362013	0.000362013	0.000362013	0.000362013	0.000363119	0.000363119	0.000363119	0.000363119	0.000363119	0.000363119	0.000363119	0.000363119	0.000239659	0.000239659	0.000239659	0.000239659	0.000239659	0.000239659	0.000239659	0.000239659	0.000238836	0.000238836	0.000238836	0.000238836	0.000238836	0.000238836	0.000238836	0.000238836	0.000238832	0.000238832	0.000238832	0.000238832	0.000238832	0.000238832	0.000238832	0.000238832	0.000238829	0.000238829	0.000238829	0.000238829	0.000238829	0.000238829	0.000238829	0.000238829	0.000238829	0.000238829	0.000238829	0.000238829	0.000238829	0.000238829	0.000238829	0.000238829	0.000238829	0.000238829	0.000238829	0.000238829	0.000238829	0.000238829	0.000238829	0.000238829	0.0220647	0.000362955	0.000294792	0.0220647	0.000294792	0.0005238	0.000302579	0.000294469	0.00743838	0.00777719	0.000207081	0.000257026	0.000159056	2.4925e-06	1.81346e-05	0.00198106	0.00696359	0.0209126	0.000133534	0.000147307	2.66255e-05	0.00425888	0.0167882	0.00793285	0.00763391	0.0290641	0.00011046	7.33858e-05	3.94957e-05	3.36135e-06	0.0271951	0.00822617	0.0079005	0.0280761	0.00734235	0.000217783	3.35879e-05	3.24288e-05	0.0382707	0.00828698	0.00902032	0.0304937	0.00624286	9.14639e-05	3.73904e-05	1.4742e-06	0.0412947	0.00870116	0.00898912	0.0315274	0.00777641	0.0011521	3.68343e-05	2.71131e-05	0.0425448	0.00835987	0.00933439	0.0317681	0.00545317	0.0001034	3.69073e-05	1.53519e-06	0.0428289	0.0083642	0.00899593	0.0320465	0.00554036	0.00104144	3.50479e-05	0.00147065	0.043061	0.00833739	0.000602385	0.0286398	0.00561019	0.000102513	5.33251e-05	3.67741e-06	0.0429805	0.0124179	8.87296e-06	0.0274962	0.00811045	0.00013517	5.21437e-05	0.00267683	0.0537047	0.0128434	0.00725063	0.0190707	0.00823365	5.68665e-05	5.47947e-05	2.2864e-06	0.0572455	0.0192111	0.00329794	0.017694	0.00816606	5.83829e-05	6.38976e-05	0.0027644	0.0537917	0.00993656	0.00340937	0.00471028	0.00442139	5.87017e-05	8.46596e-05	2.15843e-05	0.0115478	0.00269659	0.00292008	0.000619336	0.000425372	5.87368e-05	0.000181705	6.77009e-05	0.00685644	0.000113084	6.19147e-08	0.000167802	0.00672687	7.79548e-07	0.000184001	5.85483e-05	0.000263302	0.000180409	8.75661e-07	0.000155922	0.000456708	2.17745e-06	0.000183834	0.0354103	0.000210133	0.000187701	1.68093e-07	0.00015546	0.000190906	2.08358e-06	0.000183835	0.00117033	0.000214514	0.000186015	1.51243e-07	0.000155472	0.000195186	4.27653e-09	0.000183835	0.000758205	0.000214566	0.000185662	1.51472e-07	0.000155472	0.000213165	4.42008e-09	0.000183835	0.00159424	0.000214567	0.000185662	1.51502e-07	0.000146362	0.00021313	4.45153e-09	0.000180211	0.000802179	0.000214567	0.000183876	8.06269e-06	0.000146352	0.000207727	4.46303e-09	0.000180206	0.000223773	0.000199987	0.000183867	2.35053e-06	0.000146352	0.000207757	4.468e-09	0.000180206	9.79506e-05	0.000199993	0.000183867	2.34953e-06	0.000146352	0.000207678	4.47024e-09	0.000180206	0.00040711	0.000199993	0.000183867	2.34915e-06	0.000146352	0.000207793	9.86167e-08	0.000180206	0.00040771	0.000199993	0.000183867	2.34901e-06	0.000146352	0.000207793	9.49329e-08	0.000180206	0.000407712	0.000199993	0.000183867	2.34897e-06	0.000146352	0.000207793	9.49528e-08	0.000180206	0.000407712	0.000199993	0.000183867	2.34895e-06	0.000146352	0.000207793	5.84266e-12	0.000180206	9.4961e-05	0.000199993	0.000183867	2.34895e-06	0.000146352	0.000207793	1.43273e-11	0.000180206	9.47337e-05	0.000199993	0.000183867	2.34895e-06	0.000146352	0.000207793	1.99329e-11	0.000180206	9.47336e-05	0.000199993	0.000183867	2.34895e-06	0.000146352	0.000207793	1.97362e-11	0.000180206	9.47336e-05	0.000199993	0.000183867	2.34895e-06	0.000146352	0.000207793	1.95394e-11	0.000180206	9.47336e-05	0.000199993	0.000183867	2.34895e-06	0.000146352	0.000207793	1.93561e-11	0.000180206	9.47336e-05	0.000199993	0.000183867	2.34895e-06	0.000146352	0.000207793	2.44817e-09	0.000180206	9.47336e-05	0.000199993	0.000183867	2.34895e-06	0.000146352	0.000207793	2.3079e-09	0.000180206	9.47336e-05	0.000199993	0.000183867	2.34895e-06	0.000146352	0.000207793	2.30556e-09	0.000180206	9.47336e-05	0.000199993	0.000183867	2.34895e-06	0.000146352	0.000207793	2.30556e-09	0.000180206	9.47336e-05	0.000199993	0.000183867	2.34895e-06	0.000146352	0.000207793	2.30556e-09	0.000180206	9.47336e-05	0.000199993	0.000183867	2.34895e-06	0.000146352	0.000207793	2.30556e-09	0.000180206	9.47336e-05	0.000199993	0.000183867	2.34895e-06	0.000146352	0.000207793	2.30556e-09	0.000180206	9.47336e-05	0.000199993	0.000183867	0	0	0	0	0	0	0	0	-0.000418591	-0.000418591	-0.000418591	-0.000418591	-0.000418591	-0.000418591	-0.000418591	-0.000418591	-1.9022e-05	-1.9022e-05	-1.9022e-05	-1.9022e-05	-1.9022e-05	-1.9022e-05	-1.9022e-05	-1.9022e-05	-1.93723e-05	-1.93723e-05	-1.93723e-05	-1.93723e-05	-1.93723e-05	-1.93723e-05	-1.93723e-05	-1.93723e-05	-1.13659e-05	-1.13659e-05	-1.13659e-05	-1.13659e-05	-1.13659e-05	-1.13659e-05	-1.13659e-05	-1.13659e-05	-1.10631e-05	-1.10631e-05	-1.10631e-05	-1.10631e-05	-1.10631e-05	-1.10631e-05	-1.10631e-05	-1.10631e-05	-1.10613e-05	-1.10613e-05	-1.10613e-05	-1.10613e-05	-1.10613e-05	-1.10613e-05	-1.10613e-05	-1.10613e-05	-1.10615e-05	-1.10615e-05	-1.10615e-05	-1.10615e-05	-1.10615e-05	-1.10615e-05	-1.10615e-05	-1.10615e-05	-1.10615e-05	-1.10615e-05	-1.10615e-05	-1.10615e-05	-1.10615e-05	-1.10615e-05	-1.10615e-05	-1.10615e-05	-1.10615e-05	-1.10615e-05	-1.10615e-05	-1.10615e-05	-1.10615e-05	-1.10615e-05	-1.10615e-05	-1.10615e-05	-0.000110658	-1.59719e-05	-1.44936e-05	-0.00374343	-1.45088e-05	-0.000110658	-1.59719e-05	-1.44936e-05	-4.42563e-06	-0.00049082	-0.000112943	-4.78364e-05	-2.79621e-06	-1.60356e-06	-8.91261e-06	-1.89173e-07	-3.52001e-06	-0.000761584	-1.52441e-05	-0.000167435	-7.51297e-07	-1.0878e-05	-6.26714e-07	-1.35551e-08	-3.58131e-06	-0.000831605	-2.71245e-06	-5.20914e-05	-2.35593e-06	-8.74157e-07	-1.64377e-06	-1.38145e-08	-3.62062e-06	-0.000759064	-3.58822e-06	-0.000301955	-2.00798e-06	-3.55828e-07	-2.00922e-06	-1.3669e-08	-3.69705e-06	-0.00083496	-5.22591e-06	-7.5527e-05	-2.37288e-06	-1.46358e-06	-2.02341e-06	-1.58647e-08	-3.81445e-06	-0.000844637	-4.1825e-06	-0.003055	-2.29339e-06	-2.64229e-07	-2.0009e-06	-1.35525e-08	-3.77172e-06	-0.000844178	-5.48015e-06	-8.88237e-05	-2.31442e-06	-1.41975e-06	-2.01429e-06	-1.37291e-08	-3.80931e-06	-0.000850592	-5.73962e-06	-0.00261051	-2.15484e-06	-5.11962e-07	-1.99686e-06	-1.35249e-08	-5.54159e-07	-0.000962811	-5.80159e-06	-8.78088e-05	-3.7338e-06	-8.87508e-07	-2.01467e-06	-2.23603e-08	-2.64549e-07	-0.000959748	-9.36922e-06	-0.000188696	-3.62298e-06	-1.06757e-06	-2.25184e-06	-2.26982e-08	-0.000350785	-0.000901672	-9.27366e-06	-5.42774e-05	-3.9255e-06	-6.336e-08	-2.20351e-06	-1.18655e-07	-0.000111812	-0.000900144	-9.50122e-06	-5.62964e-05	-5.15021e-06	-3.51113e-07	-2.14848e-06	-3.36076e-08	-0.00010978	-0.000710029	-1.93972e-05	-5.67182e-05	-1.05479e-05	-2.51902e-09	-1.69089e-06	-3.77361e-07	-9.61456e-05	-0.000613872	-6.7851e-06	-5.67619e-05	-8.24333e-05	-1.37516e-09	-3.13503e-06	-4.20915e-05	-7.59702e-08	-0.000428109	-0.000487639	-2.19573e-07	-0.000427789	-3.36883e-10	-0.000355213	-0.000366507	-9.46005e-06	-0.000423334	-0.000499134	-8.24014e-07	-0.000427327	-8.13323e-07	-0.000357438	-0.000411865	-1.80627e-05	-0.000423088	-0.000430458	-7.76417e-07	-0.000427329	-5.73876e-10	-0.000357214	-0.000416753	-2.37283e-05	-0.000422982	-0.000429673	-2.73627e-10	-0.000427329	-4.62118e-10	-0.000357171	-0.000417489	-2.37966e-05	-0.000422983	-0.000436566	-2.87309e-10	-0.000427329	-1.60173e-09	-0.000357171	-0.000417486	-2.3804e-05	-0.000378325	-0.00043652	-2.90429e-10	-0.000416486	-5.01528e-09	-0.000357171	-0.000408979	-0.000525072	-0.000378453	-0.000427916	-2.91583e-10	-0.00041652	-2.58692e-05	-0.000319461	-0.000409018	-5.3048e-05	-0.000378453	-0.000427958	-2.92084e-10	-0.000416519	-2.22686e-05	-0.000319502	-0.000409018	-5.32054e-05	-0.000378453	-0.000427667	-2.92309e-10	-0.000416519	-0.000481053	-0.000319502	-0.000409018	-5.3192e-05	-0.000378453	-0.000427711	-1.556e-08	-0.000416519	-0.000478662	-0.000319502	-0.000409018	-5.31873e-05	-0.000378453	-0.000427711	-1.46901e-08	-0.000416519	-0.000478671	-0.000319502	-0.000409018	-5.31857e-05	-0.000378453	-0.000427711	-1.46938e-08	-0.000416519	-0.000478671	-0.000319502	-0.000409018	-5.31851e-05	-0.000378453	-0.000427711	-5.77539e-14	-0.000416519	-4.85307e-05	-0.000319502	-0.000409018	-5.31849e-05	-0.000378453	-0.000427711	-1.83723e-13	-0.000416519	-4.86854e-05	-0.000319502	-0.000409018	-5.31848e-05	-0.000378453	-0.000427711	-2.70044e-13	-0.000416519	-4.86853e-05	-0.000319502	-0.000409018	-5.31848e-05	-0.000378453	-0.000427711	-2.65702e-13	-0.000416519	-4.86853e-05	-0.000319502	-0.000409018	-5.31848e-05	-0.000378453	-0.000427711	-2.61395e-13	-0.000416519	-4.86853e-05	-0.000319502	-0.000409018	-5.31848e-05	-0.000378453	-0.000427711	-2.57402e-13	-0.000416519	-4.86853e-05	-0.000319502	-0.000409018	-5.31848e-05	-0.000378453	-0.000427711	-1.2817e-10	-0.000416519	-4.86853e-05	-0.000319502	-0.000409018	-5.31848e-05	-0.000378453	-0.000427711	-1.16111e-10	-0.000416519	-4.86853e-05	-0.000319502	-0.000409018	-5.31848e-05	-0.000378453	-0.000427711	-1.15892e-10	-0.000416519	-4.86853e-05	-0.000319502	-0.000409018	-5.31848e-05	-0.000378453	-0.000427711	-1.15891e-10	-0.000416519	-4.86853e-05	-0.000319502	-0.000409018	-5.31848e-05	-0.000378453	-0.000427711	-1.15891e-10	-0.000416519	-4.86853e-05	-0.000319502	-0.000409018	-5.31848e-05	-0.000378453	-0.000427711	-1.15891e-10	-0.000416519	-4.86853e-05	-0.000319502	-0.000409018	-5.31848e-05	-0.000378453	-0.000427711	-1.15891e-10	-0.000416519	-4.86853e-05	-0.000319502	-0.000409018	0	0	0	0	0	0	0	0	-8.94974e-05	-8.94974e-05	-8.94974e-05	-8.94974e-05	-8.94974e-05	-8.94974e-05	-8.94974e-05	-8.94974e-05	-0.000905743	-0.000905743	-0.000905743	-0.000905743	-0.000905743	-0.000905743	-0.000905743	-0.000905743	-0.000888927	-0.000888927	-0.000888927	-0.000888927	-0.000888927	-0.000888927	-0.000888927	-0.000888927	-0.000583272	-0.000583272	-0.000583272	-0.000583272	-0.000583272	-0.000583272	-0.000583272	-0.000583272	-0.000596942	-0.000596942	-0.000596942	-0.000596942	-0.000596942	-0.000596942	-0.000596942	-0.000596942	-0.000596938	-0.000596938	-0.000596938	-0.000596938	-0.000596938	-0.000596938	-0.000596938	-0.000596938	-0.000596929	-0.000596929	-0.000596929	-0.000596929	-0.000596929	-0.000596929	-0.000596929	-0.000596929	-0.000596929	-0.000596929	-0.000596929	-0.000596929	-0.000596929	-0.000596929	-0.000596929	-0.000596929	-0.000596929	-0.000596929	-0.000596929	-0.000596929	-0.000596929	-0.000596929	-0.000596929	-0.000596929	-0.00130881	-0.000756217	-0.000735955	-0.0539592	-0.000736762	-0.0539592	-0.000907056	-0.000736762	-0.00426976	-0.000533885	-0.000194078	-0.0336897	-0.00274056	-0.0212354	-0.000239997	-0.0384631	-0.00491193	-0.000686741	-0.000712921	-0.0155095	-0.00263965	-0.280174	-0.0375625	-0.261612	-0.00510887	-0.000740273	-0.00307033	-0.0234651	-0.00197388	-0.00583433	-0.0134423	-0.0533422	-0.00515325	-0.000740248	-0.0281518	-0.0145852	-0.00201647	-0.203356	-0.0163948	-0.235564	-0.00548131	-0.000735952	-0.0174336	-0.0216057	-0.00193824	-0.0054253	-0.0159223	-0.0592404	-0.00532893	-0.000737221	-0.0237029	-0.00961588	-0.00195631	-0.218235	-0.016179	-0.228092	-0.00548939	-0.00073718	-0.0164906	-0.0214744	-0.00195692	-0.00502479	-0.0160235	-0.0687523	-0.00532804	-0.000736612	-0.0172512	-0.0100421	-0.00198227	-0.725741	-0.016178	-0.214262	-0.00263935	-0.000921297	-0.017159	-0.0214915	-0.00284822	-0.00021045	-0.0160195	-0.108243	-0.000391512	-0.000913066	-0.0248898	-0.00131506	-0.00283681	-0.0852068	-0.0143532	-0.224098	-0.000237447	-0.000772025	-0.0235743	-0.00199377	-0.00276673	-0.00732768	-0.0146868	-0.0334231	-0.000292899	-0.000768749	-0.0242284	-0.00197332	-0.00242521	-0.144301	-0.0144821	-0.26427	-0.000307283	-0.000417951	-0.00912274	-0.00197103	-0.00158068	-0.0745731	-0.010515	-0.00619964	-0.000304553	-0.000186508	-0.00598602	-0.00197086	-0.000476002	-0.272897	-0.00662141	-0.000594517	-1.35237e-05	-9.65331e-05	-0.000946894	-2.61802e-05	-9.10646e-05	-0.000819872	-8.6719e-05	-0.000102148	-0.000242113	-9.35166e-05	-0.000135168	-7.35074e-05	-9.11598e-05	-0.00276402	-9.05856e-05	-9.47805e-05	-6.34898e-05	-9.33986e-05	-9.29072e-05	-7.41967e-05	-9.11598e-05	-1.18033e-06	-9.10107e-05	-9.36925e-05	-5.07199e-05	-9.34139e-05	-9.2613e-05	-1.52579e-07	-9.11598e-05	-1.24661e-06	-9.10248e-05	-9.35156e-05	-5.06791e-05	-9.34139e-05	-9.64654e-05	-1.50936e-07	-9.11598e-05	-9.13686e-07	-9.10249e-05	-9.35157e-05	-5.06753e-05	-8.70664e-05	-9.64493e-05	-1.50517e-07	-8.93626e-05	-3.54635e-07	-9.10249e-05	-9.11092e-05	-0.000217563	-8.70707e-05	-9.55628e-05	-1.50359e-07	-8.9364e-05	-6.74773e-08	-8.56914e-05	-9.11079e-05	-5.06064e-05	-8.70707e-05	-9.55715e-05	-1.50291e-07	-8.9364e-05	-7.94748e-08	-8.57082e-05	-9.11079e-05	-5.06778e-05	-8.70707e-05	-9.55309e-05	-1.5026e-07	-8.9364e-05	-4.23129e-06	-8.57082e-05	-9.11079e-05	-5.06808e-05	-8.70707e-05	-9.55554e-05	-3.31379e-06	-8.9364e-05	-4.23421e-06	-8.57082e-05	-9.11079e-05	-5.06819e-05	-8.70707e-05	-9.55554e-05	-3.36183e-06	-8.9364e-05	-4.23421e-06	-8.57082e-05	-9.11079e-05	-5.06822e-05	-8.70707e-05	-9.55554e-05	-3.36179e-06	-8.9364e-05	-4.23421e-06	-8.57082e-05	-9.11079e-05	-5.06823e-05	-8.70707e-05	-9.55554e-05	-2.06845e-10	-8.9364e-05	-1.23412e-06	-8.57082e-05	-9.11079e-05	-5.06824e-05	-8.70707e-05	-9.55554e-05	-1.76091e-10	-8.9364e-05	-1.23419e-06	-8.57082e-05	-9.11079e-05	-5.06824e-05	-8.70707e-05	-9.55554e-05	-1.7136e-10	-8.9364e-05	-1.23419e-06	-8.57082e-05	-9.11079e-05	-5.06824e-05	-8.70707e-05	-9.55554e-05	-1.72239e-10	-8.9364e-05	-1.23419e-06	-8.57082e-05	-9.11079e-05	-5.06824e-05	-8.70707e-05	-9.55554e-05	-1.73126e-10	-8.9364e-05	-1.23419e-06	-8.57082e-05	-9.11079e-05	-5.06824e-05	-8.70707e-05	-9.55554e-05	-1.73968e-10	-8.9364e-05	-1.23419e-06	-8.57082e-05	-9.11079e-05	-5.06824e-05	-8.70707e-05	-9.55554e-05	-2.22692e-08	-8.9364e-05	-1.23419e-06	-8.57082e-05	-9.11079e-05	-5.06824e-05	-8.70707e-05	-9.55554e-05	-2.30084e-08	-8.9364e-05	-1.23419e-06	-8.57082e-05	-9.11079e-05	-5.06824e-05	-8.70707e-05	-9.55554e-05	-2.30257e-08	-8.9364e-05	-1.23419e-06	-8.57082e-05	-9.11079e-05	-5.06824e-05	-8.70707e-05	-9.55554e-05	-2.30258e-08	-8.9364e-05	-1.23419e-06	-8.57082e-05	-9.11079e-05	-5.06824e-05	-8.70707e-05	-9.55554e-05	-2.30258e-08	-8.9364e-05	-1.23419e-06	-8.57082e-05	-9.11079e-05	-5.06824e-05	-8.70707e-05	-9.55554e-05	-2.30258e-08	-8.9364e-05	-1.23419e-06	-8.57082e-05	-9.11079e-05	-5.06824e-05	-8.70707e-05	-9.55554e-05	-2.30258e-08	-8.9364e-05	-1.23419e-06	-8.57082e-05	-9.11079e-05	0	0	0	0	0	0	0	0	-0.000446948	-0.000446948	-0.000446948	-0.000446948	-0.000446948	-0.000446948	-0.000446948	-0.000446948	-0.00013739	-0.00013739	-0.00013739	-0.00013739	-0.00013739	-0.00013739	-0.00013739	-0.00013739	-0.000140438	-0.000140438	-0.000140438	-0.000140438	-0.000140438	-0.000140438	-0.000140438	-0.000140438	-0.000116347	-0.000116347	-0.000116347	-0.000116347	-0.000116347	-0.000116347	-0.000116347	-0.000116347	-0.00011321	-0.00011321	-0.00011321	-0.00011321	-0.00011321	-0.00011321	-0.00011321	-0.00011321	-0.000113208	-0.000113208	-0.000113208	-0.000113208	-0.000113208	-0.000113208	-0.000113208	-0.000113208	-0.000113207	-0.000113207	-0.000113207	-0.000113207	-0.000113207	-0.000113207	-0.000113207	-0.000113207	-0.000113207	-0.000113207	-0.000113207	-0.000113207	-0.000113207	-0.000113207	-0.000113207	-0.000113207	-0.000113207	-0.000113207	-0.000113207	-0.000113207	-0.000113207	-0.000113207	-0.000113207	-0.000113207	-0.000137636	-0.000125395	-0.000124829	-0.000953518	-0.000124898	-0.0321673	-0.000163461	-0.000125028	-1.17848e-06	-0.000193851	-0.000242593	-2.89651e-05	-5.29434e-05	-0.000327794	-4.74175e-05	-0.000257818	-9.20216e-07	-0.000188554	-9.91452e-05	-3.19437e-05	-1.1975e-05	-0.291549	-0.00285859	-0.000376991	-9.06987e-07	-0.000189556	-1.90628e-05	-1.50409e-05	-1.7862e-05	-8.18335e-05	-0.00884359	-0.00037656	-9.07923e-07	-0.000178265	-1.04379e-05	-4.8946e-05	-1.52983e-05	-0.00361658	-0.0107951	-0.000376843	-8.87822e-07	-0.000189572	-8.69939e-06	-1.90374e-05	-1.73341e-05	-0.000435322	-0.0106002	-0.000417506	-9.18762e-07	-0.000190888	-9.91685e-06	-0.000273793	-1.70441e-05	-0.00296012	-0.0105706	-0.000376954	-8.9757e-07	-0.000190759	-7.83e-06	-2.15576e-05	-1.70545e-05	-0.000448678	-0.0106441	-0.000380471	-9.18041e-07	-0.000191692	-8.11477e-06	-0.000243991	-1.61569e-05	-0.0726589	-0.0106002	-0.000376648	-7.88677e-07	-0.000220845	-8.14825e-06	-2.13763e-05	-2.01726e-05	-0.000468263	-0.0106394	-0.000440782	-1.49171e-06	-0.000221337	-9.70095e-06	-9.33461e-05	-1.97277e-05	-0.400241	-0.00847745	-0.000444114	-0.000179847	-0.000234204	-9.59796e-06	-3.7207e-05	-2.08637e-05	-4.97305e-05	-0.00843841	-0.00121715	-7.8118e-05	-0.000234577	-9.85716e-06	-3.82324e-05	-2.44509e-05	-0.3325	-0.00772313	-0.000383187	-7.50998e-05	-0.000286231	-1.95955e-05	-3.84459e-05	-3.77392e-05	-0.00024527	-0.00181577	-0.000301274	-6.94707e-05	-0.000408349	-1.76238e-05	-3.84683e-05	-0.000132987	-0.00655666	-0.00194357	-9.59649e-05	-3.1473e-05	-0.000448748	-0.000173755	-5.03584e-06	-0.000449678	-3.81995e-05	-0.000299824	-0.00042558	-9.73347e-05	-0.000453389	-0.000395461	-8.19533e-06	-0.000449225	-0.00128232	-0.00032539	-0.000460914	-0.000312408	-0.000453598	-0.000447224	-7.83768e-06	-0.000449227	-1.1715e-06	-0.000333011	-0.000458991	-0.000420772	-0.000453664	-0.00044285	-4.2445e-07	-0.000449227	-9.8964e-07	-0.000333032	-0.00045851	-0.000421411	-0.000453664	-0.00043701	-4.40049e-07	-0.000449227	-2.24503e-06	-0.000333033	-0.000458511	-0.000421509	-0.000443447	-0.000437049	-4.43552e-07	-0.000445093	-1.65754e-06	-0.000333033	-0.000449639	-0.0006376	-0.000443482	-0.000435929	-4.44843e-07	-0.000445107	-1.24233e-08	-0.000353761	-0.00044966	-0.000394592	-0.000443481	-0.000435921	-4.45403e-07	-0.000445107	-2.17874e-08	-0.000353728	-0.00044966	-0.000395134	-0.000443481	-0.000435863	-4.45656e-07	-0.000445107	-4.65352e-07	-0.000353728	-0.00044966	-0.000395056	-0.000443481	-0.000435827	-1.91405e-06	-0.000445107	-4.64772e-07	-0.000353728	-0.00044966	-0.000395029	-0.000443481	-0.000435827	-1.83472e-06	-0.000445107	-4.64772e-07	-0.000353728	-0.00044966	-0.00039502	-0.000443481	-0.000435827	-1.83507e-06	-0.000445107	-4.64772e-07	-0.000353728	-0.00044966	-0.000395017	-0.000443481	-0.000435827	-1.88623e-08	-0.000445107	-1.59462e-06	-0.000353728	-0.00044966	-0.000395016	-0.000443481	-0.000435827	-4.60229e-08	-0.000445107	-1.59452e-06	-0.000353728	-0.00044966	-0.000395015	-0.000443481	-0.000435827	-6.28374e-08	-0.000445107	-1.59452e-06	-0.000353728	-0.00044966	-0.000395015	-0.000443481	-0.000435827	-6.20977e-08	-0.000445107	-1.59452e-06	-0.000353728	-0.00044966	-0.000395015	-0.000443481	-0.000435827	-6.13599e-08	-0.000445107	-1.59452e-06	-0.000353728	-0.00044966	-0.000395015	-0.000443481	-0.000435827	-6.06732e-08	-0.000445107	-1.59452e-06	-0.000353728	-0.00044966	-0.000395015	-0.000443481	-0.000435827	-5.92832e-07	-0.000445107	-1.59452e-06	-0.000353728	-0.00044966	-0.000395015	-0.000443481	-0.000435827	-5.51767e-07	-0.000445107	-1.59452e-06	-0.000353728	-0.00044966	-0.000395015	-0.000443481	-0.000435827	-5.51026e-07	-0.000445107	-1.59452e-06	-0.000353728	-0.00044966	-0.000395015	-0.000443481	-0.000435827	-5.51024e-07	-0.000445107	-1.59452e-06	-0.000353728	-0.00044966	-0.000395015	-0.000443481	-0.000435827	-5.51024e-07	-0.000445107	-1.59452e-06	-0.000353728	-0.00044966	-0.000395015	-0.000443481	-0.000435827	-5.51024e-07	-0.000445107	-1.59452e-06	-0.000353728	-0.00044966	-0.000395015	-0.000443481	-0.000435827	-5.51024e-07	-0.000445107	-1.59452e-06	-0.000353728	-0.00044966	0	0	0	0	0	0	0	0	-0.000634491	-0.000634491	-0.000634491	-0.000634491	-0.000634491	-0.000634491	-0.000634491	-0.000634491	-0.00338899	-0.00338899	-0.00338899	-0.00338899	-0.00338899	-0.00338899	-0.00338899	-0.00338899	-0.00334545	-0.00334545	-0.00334545	-0.00334545	-0.00334545	-0.00334545	-0.00334545	-0.00334545	-0.00317101	-0.00317101	-0.00317101	-0.00317101	-0.00317101	-0.00317101	-0.00317101	-0.00317101	-0.00314024	-0.00314024	-0.00314024	-0.00314024	-0.00314024	-0.00314024	-0.00314024	-0.00314024	-0.00314088	-0.00314088	-0.00314088	-0.00314088	-0.00314088	-0.00314088	-0.00314088	-0.00314088	-0.00314089	-0.00314089	-0.00314089	-0.00314089	-0.00314089	-0.00314089	-0.00314089	-0.00314089	-0.00314089	-0.00314089	-0.00314089	-0.00314089	-0.00314089	-0.00314089	-0.00314089	-0.00314089	-0.00314089	-0.00314089	-0.00314089	-0.00314089	-0.00314089	-0.00314089	-0.00314089	-0.00314089	-0.00325974	-0.00322933	-0.0032279	-0.00574196	-0.0032284	-0.23915	-0.0039791	-0.00323194	-3.44577	-0.0595553	-0.000391583	-0.0345521	-1.46292e-05	-0.57558	-0.00510083	-0.000181654	-3.56739e-11	-0.120707	-4.36239e-05	-0.0168833	-5.52032e-06	-0.0954682	-0.041981	-0.00030554	-5.22587	-0.0962074	-4.45045e-06	-0.0408733	-1.00848e-06	-1.6797	-0.197625	-0.000305151	-5.85521e-17	-0.115734	-0.00053265	-0.01264	-1.00109e-06	-5.18754e-05	-0.0584489	-0.000305463	-5.85843	-0.0991791	-0.000395732	-0.0332597	-9.05566e-07	-1.74792	-0.164844	-0.000377552	-5.38843e-19	-0.112434	-0.000504922	-0.00366372	-9.427e-07	-3.61241e-05	-0.0740065	-0.000305922	-5.88456	-0.102111	-0.000362795	-0.0323447	-9.04808e-07	-1.80639	-0.147298	-0.000311374	-4.4209e-19	-0.110398	-0.000354682	-0.00383554	-9.45874e-07	-6.15366e-05	-0.0846249	-0.000305444	-5.88465	-0.109454	-0.000356457	-0.0326386	-9.50993e-07	-3.13573	-0.136007	-0.000318533	-3.12923e-21	-0.108469	-0.000372316	-0.00292462	-9.89214e-07	-4.09986e-10	-0.0799766	-0.000324081	-0.0204351	-0.0708509	-0.000379248	-0.0065976	-9.93122e-07	-3.93577	-0.116852	-0.00263521	-0.0293162	-0.0927303	-0.00037275	-0.00625552	-1.49675e-06	-2.29082e-12	-0.0767729	-0.000245441	-0.0310596	-0.0161586	-0.000419796	-0.00624286	-4.21891e-06	-12.7866	-0.00960312	-0.000175063	-0.0298722	-0.00244996	-1.32502e-05	-0.00623985	-7.27394e-05	0	-0.0151717	-2.19727e-05	-0.0266224	-0.00068307	-0.0185109	-0.0035077	-0.000635477	-2.65553	-0.000440428	-0.000555531	-0.030136	-0.000636204	-0.0015632	-0.00406636	-0.000633209	-1.64025e-10	-0.000488762	-0.000655927	-0.000929142	-0.000634218	-0.000656156	-0.00421161	-0.000633223	-0.00830178	-0.000511262	-0.00065096	-0.000648895	-0.000634268	-0.000674154	-0.00184191	-0.000633223	-0.00859088	-0.000511306	-0.000649818	-0.000648797	-0.000634268	-0.000749723	-0.00183985	-0.000633223	-0.00427584	-0.000511308	-0.000649823	-0.000648674	-0.00063167	-0.000749027	-0.00183406	-0.000631603	-0.00148044	-0.000511308	-0.00064428	-0.000695896	-0.000631683	-0.000748737	-0.00183219	-0.000631611	-1.69493e-07	-0.000571663	-0.000644282	-0.000637028	-0.000631683	-0.000748903	-0.00183139	-0.000631611	-2.0777e-07	-0.000571492	-0.000644282	-0.00063755	-0.000631683	-0.000748876	-0.00183102	-0.000631611	-8.67502e-07	-0.000571493	-0.000644282	-0.000637645	-0.000631683	-0.000749376	-0.002769	-0.000631611	-8.66153e-07	-0.000571493	-0.000644282	-0.000637679	-0.000631683	-0.000749373	-0.00280102	-0.000631611	-8.66153e-07	-0.000571493	-0.000644282	-0.000637691	-0.000631683	-0.000749373	-0.00279958	-0.000631611	-8.66153e-07	-0.000571493	-0.000644282	-0.000637695	-0.000631683	-0.000749373	-0.000759338	-0.000631611	-8.5435e-06	-0.000571493	-0.000644282	-0.000637696	-0.000631683	-0.000749373	-0.000340217	-0.000631611	-8.54247e-06	-0.000571493	-0.000644282	-0.000637697	-0.000631683	-0.000749373	-0.000241741	-0.000631611	-8.54247e-06	-0.000571493	-0.000644282	-0.000637697	-0.000631683	-0.000749373	-0.000242048	-0.000631611	-8.54247e-06	-0.000571493	-0.000644282	-0.000637697	-0.000631683	-0.000749373	-0.00024219	-0.000631611	-8.54247e-06	-0.000571493	-0.000644282	-0.000637697	-0.000631683	-0.000749373	-0.000242307	-0.000631611	-8.54247e-06	-0.000571493	-0.000644282	-0.000637697	-0.000631683	-0.000749373	-0.000465459	-0.000631611	-8.54247e-06	-0.000571493	-0.000644282	-0.000637697	-0.000631683	-0.000749373	-0.000463633	-0.000631611	-8.54247e-06	-0.000571493	-0.000644282	-0.000637697	-0.000631683	-0.000749373	-0.0004634	-0.000631611	-8.54247e-06	-0.000571493	-0.000644282	-0.000637697	-0.000631683	-0.000749373	-0.000463394	-0.000631611	-8.54247e-06	-0.000571493	-0.000644282	-0.000637697	-0.000631683	-0.000749373	-0.000463394	-0.000631611	-8.54247e-06	-0.000571493	-0.000644282	-0.000637697	-0.000631683	-0.000749373	-0.000463394	-0.000631611	-8.54247e-06	-0.000571493	-0.000644282	-0.000637697	-0.000631683	-0.000749373	-0.000463394	-0.000631611	-8.54247e-06	-0.000571493	-0.000644282	0	0	0	0	0	0	0	0	0.000396551	0.000396551	0.000396551	0.000396551	0.000396551	0.000396551	0.000396551	0.000396551	0.000412729	0.000412729	0.000412729	0.000412729	0.000412729	0.000412729	0.000412729	0.000412729	0.000418325	0.000418325	0.000418325	0.000418325	0.000418325	0.000418325	0.000418325	0.000418325	0.000415519	0.000415519	0.000415519	0.000415519	0.000415519	0.000415519	0.000415519	0.000415519	0.000407431	0.000407431	0.000407431	0.000407431	0.000407431	0.000407431	0.000407431	0.000407431	0.000407383	0.000407383	0.000407383	0.000407383	0.000407383	0.000407383	0.000407383	0.000407383	0.000407388	0.000407388	0.000407388	0.000407388	0.000407388	0.000407388	0.000407388	0.000407388	0.000407388	0.000407388	0.000407388	0.000407388	0.000407388	0.000407388	0.000407388	0.000407388	0.000407388	0.000407388	0.000407388	0.000407388	0.000407388	0.000407388	0.000407388	0.000407388	0.000409482	0.000409256	0.000409245	0.000451245	0.000409256	0.00312544	0.000451245	0.000409482	0.0213354	0.0017376	0.000177231	0.00247717	6.08848e-06	0.0366261	0.00125724	1.20184e-05	0.0306461	0.00281028	2.32567e-05	0.00264917	3.43855e-06	0.024228	0.000533297	6.48611e-06	0.0341926	0.00307437	2.17799e-06	0.00417002	1.1261e-06	0.0424411	0.0028602	6.53093e-06	0.0354077	0.00311657	9.26139e-06	0.00235001	1.12241e-06	0.0671068	0.00275743	6.50979e-06	0.0377658	0.00307612	8.35476e-06	0.00360407	1.05924e-06	0.048547	0.00274836	7.86115e-06	0.0373953	0.00306883	8.98204e-06	0.00103125	1.08673e-06	0.0765658	0.00272485	6.49563e-06	0.0383433	0.00307524	8.16988e-06	0.00337604	1.0554e-06	0.0526955	0.0027495	6.60017e-06	0.0375605	0.00307514	8.05268e-06	0.00104457	1.08575e-06	0.0730086	0.00272994	6.48185e-06	0.0385312	0.00311448	8.06224e-06	0.00339705	1.06496e-06	0.0611077	0.00274942	6.55095e-06	0.00702387	0.0031012	8.11254e-06	0.00099854	1.0948e-06	0.0268538	0.00260577	6.65863e-06	0.0014701	0.00267291	8.19829e-06	0.00139067	1.10595e-06	0.0432654	0.00251833	4.59338e-05	0.00195813	0.00265182	8.10907e-06	0.00137102	1.52773e-06	0.0339353	0.00228986	6.51414e-06	0.00206092	0.00154415	1.62173e-05	0.00136674	3.68497e-06	0.136987	0.000503681	1.25244e-05	0.00207771	0.000659677	3.02149e-06	0.00136615	4.30926e-05	0.363635	0.000589005	1.82561e-05	0.00203271	0.000410916	0.000697281	0.00123895	0.000396191	0.222675	0.000328759	0.00034384	0.00195285	0.000398514	0.000568078	0.00125957	0.000397883	0.0101425	0.000326497	0.000400981	0.000519883	0.000398002	0.000403973	0.00129288	0.00039789	0.00127174	0.000336526	0.000401203	0.000403485	0.000398004	0.000406613	0.00112451	0.00039789	0.00126626	0.000336587	0.000401025	0.000402654	0.000398004	0.000421661	0.00111157	0.00039789	0.00084699	0.000336588	0.000401024	0.000402608	0.000397837	0.000421658	0.00110988	0.000397722	0.00058092	0.000336588	0.000400166	0.000405455	0.000397836	0.000421645	0.00110937	0.000397721	7.70345e-06	0.000361127	0.000400159	0.000401696	0.000397836	0.000421676	0.00110917	0.000397721	8.1386e-06	0.000361209	0.000400159	0.000401769	0.000397836	0.000421674	0.00110907	0.000397721	1.20791e-05	0.000361209	0.000400159	0.000401804	0.000397836	0.00042177	0.00118987	0.000397721	1.2063e-05	0.000361209	0.000400159	0.000401817	0.000397836	0.00042177	0.00120132	0.000397721	1.2063e-05	0.000361209	0.000400159	0.000401822	0.000397836	0.00042177	0.00120119	0.000397721	1.2063e-05	0.000361209	0.000400159	0.000401823	0.000397836	0.00042177	0.000960962	0.000397721	5.17959e-05	0.000361209	0.000400159	0.000401823	0.000397836	0.00042177	0.000550692	0.000397721	5.18084e-05	0.000361209	0.000400159	0.000401823	0.000397836	0.00042177	0.000428283	0.000397721	5.18084e-05	0.000361209	0.000400159	0.000401824	0.000397836	0.00042177	0.000427338	0.000397721	5.18084e-05	0.000361209	0.000400159	0.000401824	0.000397836	0.00042177	0.000426805	0.000397721	5.18084e-05	0.000361209	0.000400159	0.000401824	0.000397836	0.00042177	0.000426279	0.000397721	5.18084e-05	0.000361209	0.000400159	0.000401824	0.000397836	0.00042177	0.000476089	0.000397721	5.18084e-05	0.000361209	0.000400159	0.000401824	0.000397836	0.00042177	0.000470422	0.000397721	5.18084e-05	0.000361209	0.000400159	0.000401824	0.000397836	0.00042177	0.000470106	0.000397721	5.18084e-05	0.000361209	0.000400159	0.000401824	0.000397836	0.00042177	0.000470098	0.000397721	5.18084e-05	0.000361209	0.000400159	0.000401824	0.000397836	0.00042177	0.000470098	0.000397721	5.18084e-05	0.000361209	0.000400159	0.000401824	0.000397836	0.00042177	0.000470098	0.000397721	5.18084e-05	0.000361209	0.000400159	0.000401824	0.000397836	0.00042177	0.000470098	0.000397721	5.18084e-05	0.000361209	0.000400159	0	0	0	0	0	0	0	0	-0.000241398	-0.000241398	-0.000241398	-0.000241398	-0.000241398	-0.000241398	-0.000241398	-0.000241398	-0.000267001	-0.000267001	-0.000267001	-0.000267001	-0.000267001	-0.000267001	-0.000267001	-0.000267001	-0.000269843	-0.000269843	-0.000269843	-0.000269843	-0.000269843	-0.000269843	-0.000269843	-0.000269843	-0.000269853	-0.000269853	-0.000269853	-0.000269853	-0.000269853	-0.000269853	-0.000269853	-0.000269853	-0.000265448	-0.000265448	-0.000265448	-0.000265448	-0.000265448	-0.000265448	-0.000265448	-0.000265448	-0.00026544	-0.00026544	-0.00026544	-0.00026544	-0.00026544	-0.00026544	-0.00026544	-0.00026544	-0.000265446	-0.000265446	-0.000265446	-0.000265446	-0.000265446	-0.000265446	-0.000265446	-0.000265446	-0.000265445	-0.000265445	-0.000265445	-0.000265445	-0.000265445	-0.000265445	-0.000265445	-0.000265445	-0.000265445	-0.000265445	-0.000265445	-0.000265445	-0.000265445	-0.000265445	-0.000265445	-0.000265445	-0.000265569	-0.000265564	-0.000265564	-0.000268185	-0.000265564	-0.000472467	-0.000272921	-0.000265606	-0.062631	-0.00118386	-0.000102679	-0.0044798	-2.87996e-06	-0.0234305	-0.0013555	-2.97825e-06	-0.0514519	-0.00192473	-1.22848e-05	-0.00496194	-2.31545e-06	-0.00124411	-0.000100103	-1.0691e-06	-0.0583195	-0.00207164	-1.21559e-06	-0.00963741	-6.30949e-07	-0.0189104	-0.000511828	-1.07929e-06	-0.0558145	-0.00213096	-5.39914e-06	-0.00373571	-6.54286e-07	-0.0129996	-0.000449321	-1.07416e-06	-0.0603293	-0.00206569	-5.2261e-06	-0.00787836	-5.96295e-07	-0.0172936	-0.000449061	-1.29889e-06	-0.0562477	-0.00205772	-5.32861e-06	-0.00101728	-6.15498e-07	-0.0151323	-0.00044478	-1.07047e-06	-0.0599525	-0.00206306	-5.29674e-06	-0.00735126	-5.95934e-07	-0.0170408	-0.000448878	-1.08785e-06	-0.0564228	-0.00206025	-5.1688e-06	-0.00106548	-6.22884e-07	-0.00497999	-0.000445286	-1.06812e-06	-0.0599077	-0.0020716	-5.16947e-06	-0.0074119	-5.98227e-07	-0.0178225	-0.000448881	-1.07562e-06	-0.00949687	-0.00206152	-5.16493e-06	-0.00106149	-6.20162e-07	-0.000825367	-0.000441218	-1.09388e-06	-0.000941673	-0.00175951	-5.2377e-06	-0.00203245	-6.19403e-07	-0.0129222	-0.000427453	-7.8382e-06	-0.00176172	-0.00175478	-5.15673e-06	-0.00196681	-8.57893e-07	-0.00126745	-0.000395246	-1.15514e-06	-0.00185403	-0.000987193	-1.02275e-05	-0.00195872	-2.10007e-06	-0.0239653	-0.000115159	-3.18967e-06	-0.00190958	-0.000404945	-1.78083e-06	-0.0019577	-2.54992e-05	-0.0190665	-0.000145774	-1.05644e-05	-0.00185833	-0.000248526	-0.000459002	-0.00193847	-0.000240969	-0.00813868	-0.000219184	-0.000207243	-0.00167268	-0.000241317	-0.000350538	-0.00192793	-0.000240957	-0.000419594	-0.000217355	-0.000240978	-0.000334765	-0.00024102	-0.000244346	-0.00200554	-0.000240958	-0.000693952	-0.000223179	-0.000241505	-0.00024537	-0.000241009	-0.000246659	-0.00197892	-0.000240958	-0.000775443	-0.000223184	-0.000241504	-0.000245089	-0.000241009	-0.000256375	-0.0019406	-0.000240958	-0.000413777	-0.000223184	-0.000241504	-0.000245046	-0.000241003	-0.000256323	-0.0019346	-0.000240948	-0.000330897	-0.000223184	-0.000241435	-0.000245127	-0.000241003	-0.000256325	-0.00193246	-0.000240948	-8.15486e-05	-0.000228326	-0.000241433	-0.000244954	-0.000241003	-0.000256345	-0.00193154	-0.000240948	-8.05876e-05	-0.00022832	-0.000241433	-0.000245038	-0.000241003	-0.000256344	-0.00193113	-0.000240948	-8.54174e-05	-0.00022832	-0.000241433	-0.000245072	-0.000241003	-0.000256407	-0.0019447	-0.000240948	-8.53086e-05	-0.00022832	-0.000241433	-0.000245084	-0.000241003	-0.000256407	-0.00198307	-0.000240948	-8.53087e-05	-0.00022832	-0.000241433	-0.000245089	-0.000241003	-0.000256407	-0.00198196	-0.000240948	-8.53087e-05	-0.00022832	-0.000241433	-0.00024509	-0.000241003	-0.000256407	-0.00193752	-0.000240948	-0.000137651	-0.00022832	-0.000241433	-0.000245091	-0.000241003	-0.000256407	-0.000844516	-0.000240948	-0.000137589	-0.00022832	-0.000241433	-0.000245091	-0.000241003	-0.000256407	-0.000598258	-0.000240948	-0.000137589	-0.00022832	-0.000241433	-0.000245091	-0.000241003	-0.000256407	-0.000600105	-0.000240948	-0.000137589	-0.00022832	-0.000241433	-0.000245091	-0.000241003	-0.000256407	-0.000600874	-0.000240948	-0.000137589	-0.00022832	-0.000241433	-0.000245091	-0.000241003	-0.000256407	-0.000601563	-0.000240948	-0.000137589	-0.00022832	-0.000241433	-0.000245091	-0.000241003	-0.000256407	-0.000608992	-0.000240948	-0.000137589	-0.00022832	-0.000241433	-0.000245091	-0.000241003	-0.000256407	-0.000610303	-0.000240948	-0.000137589	-0.00022832	-0.000241433	-0.000245091	-0.000241003	-0.000256407	-0.000610047	-0.000240948	-0.000137589	-0.00022832	-0.000241433	-0.000245091	-0.000241003	-0.000256407	-0.00061004	-0.000240948	-0.000137589	-0.00022832	-0.000241433	-0.000245091	-0.000241003	-0.000256407	-0.00061004	-0.000240948	-0.000137589	-0.00022832	-0.000241433	-0.000245091	-0.000241003	-0.000256407	-0.00061004	-0.000240948	-0.000137589	-0.00022832	-0.000241433	-0.000245091	-0.000241003	-0.000256407	-0.00061004	-0.000240948	-0.000137589	-0.00022832	-0.000241433	0	0	0	0	0	0	0	0	-0.000445389	-0.000445389	-0.000445389	-0.000445389	-0.000445389	-0.000445389	-0.000445389	-0.000445389	-0.00248189	-0.00248189	-0.00248189	-0.00248189	-0.00248189	-0.00248189	-0.00248189	-0.00248189	-0.002359	-0.002359	-0.002359	-0.002359	-0.002359	-0.002359	-0.002359	-0.002359	-0.00232045	-0.00232045	-0.00232045	-0.00232045	-0.00232045	-0.00232045	-0.00232045	-0.00232045	-0.00242911	-0.00242911	-0.00242911	-0.00242911	-0.00242911	-0.00242911	-0.00242911	-0.00242911	-0.00242709	-0.00242709	-0.00242709	-0.00242709	-0.00242709	-0.00242709	-0.00242709	-0.00242709	-0.00242717	-0.00242717	-0.00242717	-0.00242717	-0.00242717	-0.00242717	-0.00242717	-0.00242717	-0.00242717	-0.00242717	-0.00242717	-0.00242717	-0.00242717	-0.00242717	-0.00242717	-0.00242717	-0.00242717	-0.00242717	-0.00242717	-0.00242717	-0.00242717	-0.00242717	-0.00242717	-0.00242717	-0.00831006	-0.00286276	-0.00244041	-0.00248583	-0.00243389	-0.00243389	-0.0024338	-0.00243378	-9.73072	-0.17614	-0.000814618	-0.0871826	-0.00080681	-0.659651	-0.00749211	-2.08145e-05	-1.53496e-29	-0.177025	-0.000714943	-0.059692	-0.00347266	-1.11838e-07	-3.66563e-06	-3.19481e-06	-9.80953	-0.22815	-0.00589595	-0.178513	-0.00206451	-0.127652	-9.26472e-07	-3.22425e-06	-1.00778e-29	-0.16135	-1.56215	-0.0181663	-0.00249704	-0.00287978	-6.6217e-07	-3.20452e-06	-9.82196	-0.255412	-2.39614e-05	-0.185248	-0.00210949	-0.323015	-6.66954e-07	-3.02861e-06	-1.02341e-29	-0.127132	-1.96074	-0.00205326	-0.00216317	-0.000827889	-6.71165e-07	-3.19186e-06	-9.82218	-0.329212	-1.42425e-06	-0.180152	-0.00214738	-0.312419	-6.63285e-07	-3.17219e-06	-1.02165e-29	-0.0731366	-2.71698	-0.00243461	-0.00230188	-6.11162e-06	-6.65546e-07	-3.19364e-06	-9.81235	-0.466338	-4.49554e-09	-0.181419	-0.00217793	-0.111113	-6.63551e-07	-3.19876e-06	-1.91646e-32	-0.0244076	-2.72425	-0.00238813	-0.00225558	-9.43745e-07	-6.69008e-07	-3.19157e-06	-0.110461	-0.385761	-4.34602e-09	-0.0280433	-0.00213647	-0.0159887	-6.7878e-07	-2.01277e-06	-0.124512	-0.025597	-2.69878	-0.0223258	-0.0021722	-1.91998e-06	-7.56407e-07	-4.64951e-06	-0.132044	-0.0538622	-1.06238e-09	-0.0231473	-0.00199109	-0.00107149	-4.82385e-06	-2.13097e-05	-0.124942	-0.0015306	-0.0391048	-0.0229868	-0.00138115	-0.000253831	-6.18782e-06	-0.000994818	-0.0343699	-0.000365168	-0.0975043	-0.0225318	-0.000442478	-0.000146894	-0.00037726	-0.000445727	-0.0075766	-0.000331619	-0.00077726	-0.0225284	-0.000444397	-7.90432e-07	-0.000412319	-0.000427696	-9.30702e-05	-0.000330199	-0.000465537	-0.023843	-0.000444392	-2.1283e-06	-0.000398921	-0.000432535	-4.3595e-05	-0.00033004	-0.000481241	-0.0231254	-0.000444392	-2.66269e-06	-0.000398887	-0.000433516	-4.34517e-05	-0.00033004	-0.000549271	-0.0222779	-0.000444392	-1.01522e-06	-0.000398886	-0.000433513	-4.34375e-05	-0.000377763	-0.000548743	-0.0222167	-0.000444213	-2.33288e-06	-0.000398886	-0.000433502	-4.85568e-05	-0.000377627	-0.000546518	-0.0221531	-0.000444214	-0.000383344	-0.000398825	-0.00043352	-0.000134525	-0.000377627	-0.000546677	-0.0221318	-0.000444214	-0.000464897	-0.00039877	-0.00043352	-0.000134524	-0.000377627	-0.000547913	-0.0221211	-0.000444214	-0.000483392	-0.00039877	-0.00043352	-0.000134559	-0.000377627	-0.000548364	-0.0223682	-0.000444214	-0.000483835	-0.00039877	-0.00043352	-0.000134571	-0.000377627	-0.000548362	-0.0234539	-0.000444214	-0.000483833	-0.00039877	-0.00043352	-0.000134576	-0.000377627	-0.000548362	-0.0232562	-0.000444214	-0.000483833	-0.00039877	-0.00043352	-0.000134577	-0.000377627	-0.000548362	-0.0230051	-0.000444214	-0.000483247	-0.00039877	-0.00043352	-0.000134578	-0.000377627	-0.000548362	-0.00723033	-0.000444214	-0.000483267	-0.00039877	-0.00043352	-0.000134578	-0.000377627	-0.000548362	-0.00531247	-0.000444214	-0.000483267	-0.00039877	-0.00043352	-0.000134578	-0.000377627	-0.000548362	-0.00545879	-0.000444214	-0.000483267	-0.00039877	-0.00043352	-0.000134578	-0.000377627	-0.000548362	-0.00552307	-0.000444214	-0.000483267	-0.00039877	-0.00043352	-0.000134578	-0.000377627	-0.000548362	-0.0055873	-0.000444214	-0.000483267	-0.00039877	-0.00043352	-0.000134578	-0.000377627	-0.000548362	-0.00567619	-0.000444214	-0.000483267	-0.00039877	-0.00043352	-0.000134578	-0.000377627	-0.000548362	-0.00611626	-0.000444214	-0.000483267	-0.00039877	-0.00043352	-0.000134578	-0.000377627	-0.000548362	-0.00610381	-0.000444214	-0.000483267	-0.00039877	-0.00043352	-0.000134578	-0.000377627	-0.000548362	-0.00610439	-0.000444214	-0.000483267	-0.00039877	-0.00043352	-0.000134578	-0.000377627	-0.000548362	-0.00610436	-0.000444214	-0.000483267	-0.00039877	-0.00043352	-0.000134578	-0.000377627	-0.000548362	-0.00610436	-0.000444214	-0.000483267	-0.00039877	-0.00043352	-0.000134578	-0.000377627	-0.000548362	-0.00610436	-0.000444214	-0.000483267	-0.00039877	-0.00043352	0	0	0	0	0	0	0	0	-0.000583103	-0.000583103	-0.000583103	-0.000583103	-0.000583103	-0.000583103	-0.000583103	-0.000583103	-0.000638816	-0.000638816	-0.000638816	-0.000638816	-0.000638816	-0.000638816	-0.000638816	-0.000638816	-0.00064067	-0.00064067	-0.00064067	-0.00064067	-0.00064067	-0.00064067	-0.00064067	-0.00064067	-0.000607307	-0.000607307	-0.000607307	-0.000607307	-0.000607307	-0.000607307	-0.000607307	-0.000607307	-0.000602639	-0.000602639	-0.000602639	-0.000602639	-0.000602639	-0.000602639	-0.000602639	-0.000602639	-0.000602608	-0.000602608	-0.000602608	-0.000602608	-0.000602608	-0.000602608	-0.000602608	-0.000602608	-0.000602615	-0.000602615	-0.000602615	-0.000602615	-0.000602615	-0.000602615	-0.000602615	-0.000602615	-0.000602614	-0.000602614	-0.000602614	-0.000602614	-0.000602614	-0.000602614	-0.000602614	-0.000602614	-0.000602615	-0.000602615	-0.000602615	-0.000602615	-0.000602615	-0.000602615	-0.000602615	-0.000602615	-0.0465013	-0.00110182	-0.000625423	-0.000763471	-0.000619586	-0.000620087	-0.000619408	-0.000619311	-2.1982	-0.104755	-0.00036961	-0.000201829	-1.3814e-05	-0.000343632	-0.000340239	-1.40355e-05	-3.01012e-07	-0.17055	-4.53952e-05	-0.000251441	-4.15354e-06	-0.000775451	-0.000379014	-5.72763e-06	-3.92269	-0.136352	-1.03633e-05	-0.000227985	-2.83163e-06	-0.00020562	-0.00116266	-5.77094e-06	-7.60066e-13	-0.166711	-0.00129513	-0.00028323	-2.62899e-06	-0.000294074	-0.00122169	-5.74849e-06	-4.48597	-0.139782	-0.0013648	-0.000235701	-2.66049e-06	-0.000182441	-0.00121946	-6.81221e-06	-1.21476e-14	-0.172579	-0.00140344	-0.00037938	-2.67876e-06	-0.000281439	-0.00121598	-5.73661e-06	-4.54443	-0.135315	-0.00133786	-0.000241778	-2.63143e-06	-0.000183563	-0.00121957	-5.81492e-06	-7.79824e-15	-0.179584	-0.00134723	-0.000362937	-2.61535e-06	-0.000588803	-0.00121428	-5.72624e-06	-1.98051	-0.0995142	-0.00136243	-0.000241598	-2.74788e-06	-0.000209886	-0.00121952	-6.0745e-06	-3.91801e-09	-0.178023	-0.00141371	-0.000314796	-2.77186e-06	-0.000898983	-0.00127405	-6.16827e-06	-0.373687	-0.0630614	-0.00142602	-0.000254633	-2.87621e-06	-0.000238608	-0.0012342	-3.5697e-05	-0.0180597	-0.147304	-0.0013473	-0.000255159	-4.1364e-06	-0.000877399	-0.00113577	-6.37661e-06	-0.289379	-0.015049	-0.00118553	-0.000255341	-9.94068e-06	-0.00031989	-0.000308792	-1.47535e-05	-0.0340395	-0.00135744	-3.93964e-05	-0.000255347	-0.000108433	-0.000385277	-0.000392613	-3.66939e-05	-0.00161971	-0.000235238	-0.0244403	-0.000207131	-0.000584898	-0.00042411	-0.000585437	-0.000509532	-4.62495e-06	-0.000217255	-0.00143014	-0.000222424	-0.000582889	-0.00129889	-0.000566586	-0.00058178	-2.66552e-07	-0.00021648	-0.000594196	-0.000221428	-0.000582901	-0.00108794	-0.000578751	-0.000582426	-1.82787e-07	-0.000216447	-0.00062609	-0.000177117	-0.000582901	-0.00104762	-0.00057875	-0.000582337	-1.82731e-07	-0.000216448	-0.000699292	-0.000179001	-0.000582901	-0.00122645	-0.000578752	-0.000582338	-1.82733e-07	-0.000327375	-0.000698644	-0.000179502	-0.000580514	-0.00113595	-0.000578751	-0.000582079	-3.509e-07	-0.000327101	-0.000681686	-0.000179695	-0.000580525	-0.000642125	-0.000577271	-0.000582077	-7.73949e-06	-0.000327102	-0.00068193	-0.00017978	-0.000580525	-0.000574624	-0.000577289	-0.000582077	-7.73883e-06	-0.000327102	-0.000686782	-0.000179817	-0.000580525	-0.000568448	-0.000577289	-0.000582077	-7.73873e-06	-0.000327102	-0.000687235	-0.000201063	-0.000580525	-0.000567671	-0.000577289	-0.000582077	-7.73869e-06	-0.000327102	-0.000687232	-0.000198227	-0.000580525	-0.000567674	-0.000577289	-0.000582077	-7.73867e-06	-0.000327102	-0.000687232	-0.000198224	-0.000580525	-0.000567674	-0.000577289	-0.000582077	-7.73867e-06	-0.000327102	-0.000687232	-0.000175679	-0.000580525	-0.000556483	-0.000577289	-0.000582077	-7.73867e-06	-0.000327102	-0.000687232	-0.000185936	-0.000580525	-0.000556496	-0.000577289	-0.000582077	-7.73867e-06	-0.000327102	-0.000687232	-0.000182535	-0.000580525	-0.000556496	-0.000577289	-0.000582077	-7.73867e-06	-0.000327102	-0.000687232	-0.000181377	-0.000580525	-0.000556496	-0.000577289	-0.000582077	-7.73867e-06	-0.000327102	-0.000687232	-0.00018022	-0.000580525	-0.000556496	-0.000577289	-0.000582077	-7.73867e-06	-0.000327102	-0.000687232	-0.00017913	-0.000580525	-0.000556496	-0.000577289	-0.000582077	-7.73867e-06	-0.000327102	-0.000687232	-0.000189309	-0.000580525	-0.000556496	-0.000577289	-0.000582077	-7.73867e-06	-0.000327102	-0.000687232	-0.00018156	-0.000580525	-0.000556496	-0.000577289	-0.000582077	-7.73867e-06	-0.000327102	-0.000687232	-0.000181382	-0.000580525	-0.000556496	-0.000577289	-0.000582077	-7.73867e-06	-0.000327102	-0.000687232	-0.00018138	-0.000580525	-0.000556496	-0.000577289	-0.000582077	-7.73867e-06	-0.000327102	-0.000687232	-0.00018138	-0.000580525	-0.000556496	-0.000577289	-0.000582077	-7.73867e-06	-0.000327102	-0.000687232	-0.00018138	-0.000580525	-0.000556496	-0.000577289	-0.000582077	-7.73867e-06	-0.000327102	-0.000687232	-0.00018138	-0.000580525	-0.000556496	-0.000577289	-0.000582077	0	0	0	0	0	0	0	0	-0.000355036	-0.000355036	-0.000355036	-0.000355036	-0.000355036	-0.000355036	-0.000355036	-0.000355036	-0.000146415	-0.000146415	-0.000146415	-0.000146415	-0.000146415	-0.000146415	-0.000146415	-0.000146415	-0.000149643	-0.000149643	-0.000149643	-0.000149643	-0.000149643	-0.000149643	-0.000149643	-0.000149643	-0.000108837	-0.000108837	-0.000108837	-0.000108837	-0.000108837	-0.000108837	-0.000108837	-0.000108837	-0.000105817	-0.000105817	-0.000105817	-0.000105817	-0.000105817	-0.000105817	-0.000105817	-0.000105817	-0.000105814	-0.000105814	-0.000105814	-0.000105814	-0.000105814	-0.000105814	-0.000105814	-0.000105814	-0.000105814	-0.000105814	-0.000105814	-0.000105814	-0.000105814	-0.000105814	-0.000105814	-0.000105814	-0.000105814	-0.000105814	-0.000105814	-0.000105814	-0.000105814	-0.000105814	-0.000105814	-0.000105814	-0.000105814	-0.000105814	-0.000105814	-0.000105814	-0.000105814	-0.000105814	-0.000105814	-0.000105814	-1.03797	-0.000425236	-0.000127133	-0.000425236	-0.000124809	-0.000127133	-0.000124809	-0.000124476	-4.23974e-05	-0.000694849	-0.000155422	-6.87481e-05	-1.60409e-05	-1.35462e-05	-7.86521e-05	-7.21834e-05	-0.0942784	-0.000731645	-4.12e-05	-7.36394e-05	-4.55979e-06	-0.00146425	-0.00127173	-8.23513e-05	-0.0462333	-0.000740441	-5.00834e-06	-5.06365e-05	-4.00939e-06	-2.18054e-05	-0.00552059	-8.25039e-05	-0.0663949	-0.000713758	-3.65864e-06	-9.53343e-05	-3.58282e-06	-8.2582e-05	-0.00626719	-8.24731e-05	-0.0565226	-0.00074027	-3.02478e-06	-5.68591e-05	-3.84177e-06	-1.39422e-05	-0.00620946	-9.49434e-05	-0.0620048	-0.000742748	-3.44104e-06	-0.000244225	-3.83133e-06	-7.39871e-05	-0.00617177	-8.2447e-05	-0.0587948	-0.00074289	-2.76861e-06	-6.09294e-05	-3.79275e-06	-1.42746e-05	-0.00622735	-8.34698e-05	-0.0609286	-0.000745294	-2.82609e-06	-0.000226014	-3.68529e-06	-0.000779203	-0.00619145	-8.2327e-05	-0.00141575	-0.000326364	-2.8333e-06	-6.06972e-05	-4.94199e-06	-2.34008e-05	-0.00622526	-0.000113516	-0.00290672	-0.000327941	-3.70812e-06	-9.85316e-05	-4.91126e-06	-0.001643	-0.00810374	-0.000114797	-0.0455295	-0.000335993	-3.6911e-06	-5.77554e-05	-5.12888e-06	-2.52032e-05	-0.00777806	-0.000469312	-0.0205867	-0.000336211	-3.22462e-06	-5.85313e-05	-6.39948e-06	-0.00166168	-0.00705783	-0.000101266	-0.0243354	-0.000365592	-7.36526e-06	-5.87027e-05	-1.18399e-05	-9.06627e-05	-0.00140077	-0.000101052	-0.0225982	-0.00011295	-4.65926e-06	-5.87191e-05	-7.13203e-05	-0.000179677	-0.0015592	-4.32737e-05	-1.66167e-07	-5.38198e-05	-0.000163912	-1.71876e-05	-0.000362006	-0.000227983	-0.000429891	-0.000323317	-1.33863e-11	-5.40846e-05	-0.000338152	-2.61096e-05	-0.000361829	-0.0102039	-0.000362649	-0.000361223	-2.46285e-11	-5.40972e-05	-0.000347737	-2.55219e-05	-0.00036183	-0.00484415	-0.000373348	-0.000359981	-2.89803e-11	-5.41044e-05	-0.000372843	-6.916e-06	-0.00036183	-0.00453751	-0.000373366	-0.000359626	-2.90185e-11	-5.41044e-05	-0.000370708	-7.07196e-06	-0.00036183	-0.00706072	-0.000373367	-0.000359628	-2.90224e-11	-0.000103894	-0.000370722	-7.10866e-06	-0.000353036	-0.00470788	-0.000373367	-0.00035801	-2.86289e-10	-0.000103855	-0.000339535	-7.12237e-06	-0.000353059	-0.000628316	-0.000364292	-0.000358008	-3.65017e-08	-0.000103855	-0.000339611	-7.12834e-06	-0.000353059	-0.000363561	-0.00036434	-0.000358008	-3.64921e-08	-0.000103855	-0.000343486	-7.13101e-06	-0.000353059	-0.00039513	-0.00036434	-0.000358008	-3.64881e-08	-0.000103855	-0.000343464	-1.36957e-05	-0.000353059	-0.000394491	-0.00036434	-0.000358008	-3.64866e-08	-0.000103855	-0.000343464	-1.33283e-05	-0.000353059	-0.000394492	-0.00036434	-0.000358008	-3.64862e-08	-0.000103855	-0.000343464	-1.33293e-05	-0.000353059	-0.000394492	-0.00036434	-0.000358008	-3.6486e-08	-0.000103855	-0.000343464	-6.59146e-06	-0.000353059	-0.000326848	-0.00036434	-0.000358008	-3.6486e-08	-0.000103855	-0.000343464	-1.02555e-05	-0.000353059	-0.000326997	-0.00036434	-0.000358008	-3.6486e-08	-0.000103855	-0.000343464	-1.17397e-05	-0.000353059	-0.000326996	-0.00036434	-0.000358008	-3.6486e-08	-0.000103855	-0.000343464	-1.1635e-05	-0.000353059	-0.000326996	-0.00036434	-0.000358008	-3.64859e-08	-0.000103855	-0.000343464	-1.15306e-05	-0.000353059	-0.000326996	-0.00036434	-0.000358008	-3.64859e-08	-0.000103855	-0.000343464	-1.14329e-05	-0.000353059	-0.000326996	-0.00036434	-0.000358008	-3.64859e-08	-0.000103855	-0.000343464	-1.61424e-05	-0.000353059	-0.000326996	-0.00036434	-0.000358008	-3.64859e-08	-0.000103855	-0.000343464	-1.52647e-05	-0.000353059	-0.000326996	-0.00036434	-0.000358008	-3.64859e-08	-0.000103855	-0.000343464	-1.52466e-05	-0.000353059	-0.000326996	-0.00036434	-0.000358008	-3.64859e-08	-0.000103855	-0.000343464	-1.52465e-05	-0.000353059	-0.000326996	-0.00036434	-0.000358008	-3.64859e-08	-0.000103855	-0.000343464	-1.52465e-05	-0.000353059	-0.000326996	-0.00036434	-0.000358008	-3.64859e-08	-0.000103855	-0.000343464	-1.52465e-05	-0.000353059	-0.000326996	-0.00036434	-0.000358008	-3.64859e-08	-0.000103855	-0.000343464	-1.52465e-05	-0.000353059	-0.000326996	-0.00036434	-0.000358008	0	0	0	0	0	0	0	0	-0.000132254	-0.000132254	-0.000132254	-0.000132254	-0.000132254	-0.000132254	-0.000132254	-0.000132254	-0.00198123	-0.00198123	-0.00198123	-0.00198123	-0.00198123	-0.00198123	-0.00198123	-0.00198123	-0.00189157	-0.00189157	-0.00189157	-0.00189157	-0.00189157	-0.00189157	-0.00189157	-0.00189157	-0.00059359	-0.00059359	-0.00059359	-0.00059359	-0.00059359	-0.00059359	-0.00059359	-0.00059359	-0.000628332	-0.000628332	-0.000628332	-0.000628332	-0.000628332	-0.000628332	-0.000628332	-0.000628332	-0.000628239	-0.000628239	-0.000628239	-0.000628239	-0.000628239	-0.000628239	-0.000628239	-0.000628239	-0.000628228	-0.000628228	-0.000628228	-0.000628228	-0.000628228	-0.000628228	-0.000628228	-0.000628228	-0.000628228	-0.000628228	-0.000628228	-0.000628228	-0.000628228	-0.000628228	-0.000628228	-0.000628228	-0.000628228	-0.000628228	-0.000628228	-0.000628228	-0.000628228	-0.000628228	-0.000628228	-0.000628228	-2.87287	-0.0054216	-0.00114849	-0.0818888	-0.00112857	-0.00137758	-0.00114849	-0.00111804	-4.47467e-07	-0.0154289	-0.000413695	-0.0139492	-0.0343383	-0.00030776	-0.000133133	-0.0940179	-2.92511	-0.0265671	-0.00416848	-0.0103096	-0.0409729	-0.000534161	-0.00598988	-0.319027	-4.19569e-07	-0.0288623	-0.13948	-0.0112648	-0.0612022	-0.000248549	-0.0006163	-0.0627808	-2.92568	-0.0277685	-1.55272	-0.00949645	-0.0547039	-0.000473799	-0.000641492	-0.389773	-4.83328e-07	-0.0284371	-7.2473e-05	-0.0111378	-0.0560484	-0.000191767	-0.000639231	-0.0301142	-2.92608	-0.0284967	-2.26808	-0.00838364	-0.0551392	-0.000492952	-0.000652528	-0.484345	-4.87218e-07	-0.0284639	-3.16195e-07	-0.0109892	-0.05654	-0.000194461	-0.00064086	-0.0182085	-2.92608	-0.0284808	-2.20179	-0.00879109	-0.0561	-0.000852128	-0.000650115	-0.523098	-2.71634e-10	-0.00778682	-5.21929e-07	-0.0109629	-0.141934	-0.000251977	-0.000640802	-0.0409315	-0.0232192	-0.00896229	-2.6003	-0.000479114	-0.075137	-3.49012e-05	-0.00148777	-1.01817	-0.056191	-0.00635816	-6.66721e-08	-0.000603855	-0.118507	-1.82801e-05	-0.00152727	-9.31969e-05	-0.0470908	-0.00641566	-2.52824	-0.00060459	-0.0653446	-4.49457e-05	-0.00164085	-1.06511	-0.0548101	-0.00189703	-1.19233e-08	-0.000604497	-0.0391731	-5.67868e-05	-0.00473876	-7.27699e-05	-0.0490606	-0.000145064	-0.6713	-0.000604537	-0.00396704	-8.06345e-05	-0.00284572	-0.00927714	-1.0956e-09	-2.04694e-05	-0.000122387	-8.02437e-06	-0.000139421	-6.11158e-05	-0.000259041	-0.000153566	-8.7076e-12	-1.92016e-05	-0.0003105	-3.46322e-05	-0.000142954	-0.00281522	-0.000171634	-0.000137962	-8.37019e-13	-1.91499e-05	-0.000142684	-3.45932e-05	-0.00014295	-0.000808431	-0.000167729	-0.000136886	-5.90312e-13	-1.91492e-05	-0.000162245	-3.55535e-07	-0.00014295	-0.0008372	-0.000167741	-0.000136763	-5.89797e-13	-1.91492e-05	-0.000175995	-3.52386e-07	-0.00014295	-0.00073393	-0.000167741	-0.000136764	-5.89765e-13	-2.72315e-05	-0.000175929	-3.51408e-07	-0.000130924	-0.00049421	-0.000167741	-0.000133136	-7.5184e-11	-2.72299e-05	-0.000145765	-3.51022e-07	-0.000130937	-0.000729845	-0.000146551	-0.000133138	-1.0206e-09	-2.72299e-05	-0.000145823	-3.50854e-07	-0.000130937	-0.000157937	-0.000146587	-0.000133138	-1.02071e-09	-2.72299e-05	-0.000146723	-3.50779e-07	-0.000130937	-0.000310585	-0.000146587	-0.000133138	-1.02076e-09	-2.72299e-05	-0.000146797	-3.45964e-06	-0.000130937	-0.000310755	-0.000146587	-0.000133138	-1.02077e-09	-2.72299e-05	-0.000146797	-3.50707e-06	-0.000130937	-0.000310755	-0.000146587	-0.000133138	-1.02078e-09	-2.72299e-05	-0.000146797	-3.50736e-06	-0.000130937	-0.000310755	-0.000146587	-0.000133138	-1.02078e-09	-2.72299e-05	-0.000146797	-2.97945e-07	-0.000130937	-0.000112139	-0.000146587	-0.000133138	-1.02078e-09	-2.72299e-05	-0.000146797	-3.1816e-07	-0.000130937	-0.000112316	-0.000146587	-0.000133138	-1.02078e-09	-2.72299e-05	-0.000146797	-3.44992e-07	-0.000130937	-0.000112315	-0.000146587	-0.000133138	-1.02078e-09	-2.72299e-05	-0.000146797	-3.47458e-07	-0.000130937	-0.000112315	-0.000146587	-0.000133138	-1.02078e-09	-2.72299e-05	-0.000146797	-3.49946e-07	-0.000130937	-0.000112315	-0.000146587	-0.000133138	-1.02078e-09	-2.72299e-05	-0.000146797	-3.52323e-07	-0.000130937	-0.000112315	-0.000146587	-0.000133138	-1.02078e-09	-2.72299e-05	-0.000146797	-1.21573e-06	-0.000130937	-0.000112315	-0.000146587	-0.000133138	-1.02078e-09	-2.72299e-05	-0.000146797	-1.27482e-06	-0.000130937	-0.000112315	-0.000146587	-0.000133138	-1.02078e-09	-2.72299e-05	-0.000146797	-1.27642e-06	-0.000130937	-0.000112315	-0.000146587	-0.000133138	-1.02078e-09	-2.72299e-05	-0.000146797	-1.27644e-06	-0.000130937	-0.000112315	-0.000146587	-0.000133138	-1.02078e-09	-2.72299e-05	-0.000146797	-1.27644e-06	-0.000130937	-0.000112315	-0.000146587	-0.000133138	-1.02078e-09	-2.72299e-05	-0.000146797	-1.27644e-06	-0.000130937	-0.000112315	-0.000146587	-0.000133138	-1.02078e-09	-2.72299e-05	-0.000146797	-1.27644e-06	-0.000130937	-0.000112315	-0.000146587	-0.000133138	0	0	0	0	0	0	0	0	0.000322923	0.000322923	0.000322923	0.000322923	0.000322923	0.000322923	0.000322923	0.000322923	0.00350935	0.00350935	0.00350935	0.00350935	0.00350935	0.00350935	0.00350935	0.00350935	0.00360053	0.00360053	0.00360053	0.00360053	0.00360053	0.00360053	0.00360053	0.00360053	0.000308251	0.000308251	0.000308251	0.000308251	0.000308251	0.000308251	0.000308251	0.000308251	0.000301095	0.000301095	0.000301095	0.000301095	0.000301095	0.000301095	0.000301095	0.000301095	0.000301099	0.000301099	0.000301099	0.000301099	0.000301099	0.000301099	0.000301099	0.000301099	0.000301099	0.000301099	0.000301099	0.000301099	0.000301099	0.000301099	0.000301099	0.000301099	0.000301099	0.000301099	0.000301099	0.000301099	0.000301099	0.000301099	0.000301099	0.000301099	0.000301099	0.000301099	0.000301099	0.000301099	0.000301099	0.000301099	0.000301099	0.000301099	4.15046	0.00351299	0.0010506	4.15046	0.0010506	0.00351299	0.00120992	0.0010314	7.15569	0.00122253	0.000107075	7.15569	8.63346e-05	0.327773	0.00326681	0.00174119	7.15569	0.00139351	7.6701e-05	7.15569	0.000109077	1.37011	0.0312172	0.00917068	7.15569	0.00142722	3.2098e-05	7.15569	1.83389e-05	7.15284	0.0888909	0.00960919	7.15569	0.0015258	0.000125958	7.15569	2.01218e-05	7.15569	0.116889	0.00969791	7.15569	0.00142134	8.33186e-05	7.15569	1.71564e-05	7.15569	0.142703	0.0103168	7.15569	0.00140722	0.000108659	7.15569	1.79606e-05	7.15569	0.172985	0.00980087	7.15569	0.00141011	7.71286e-05	7.15569	1.73914e-05	7.15569	0.216816	0.00981039	7.15569	0.00140326	7.39115e-05	7.15569	1.86664e-05	7.15569	0.298579	0.00975994	7.15569	0.000695307	7.34776e-05	7.15569	0.000134145	7.15569	0.534713	0.0927614	7.15569	0.000689294	0.00056522	7.15569	0.000140218	7.15569	4.5783	0.172411	7.15569	0.000618511	0.000576367	7.15569	0.000134168	7.15569	7.15569	0.502741	7.15569	0.000616135	0.000501681	7.15569	0.000147869	7.15569	7.15569	1.97789	7.15569	0.00041808	0.000527601	7.15569	0.000193875	7.15569	7.15569	7.15457	7.15569	0.000461234	0.000222652	7.15569	0.000598349	7.15569	7.15569	7.15569	7.15569	0.00013784	0.0023176	7.15569	0.000383288	7.15569	7.15569	7.15569	7.15569	0.000134695	0.000494509	7.15569	0.000382754	7.15569	7.15569	7.15569	7.15569	0.000134587	0.000387035	7.15569	0.000382753	7.15569	7.15569	7.15569	7.15569	0.000134617	0.00041308	7.15569	0.000382753	7.15569	7.15569	7.15569	7.15569	0.000134617	0.000424063	7.15569	0.000382753	7.15569	7.15569	7.15569	7.15569	9.46634e-05	0.000424061	7.15569	0.000317122	7.15569	7.15569	7.15569	7.15569	9.46348e-05	0.000332807	7.15569	0.000316964	7.15569	7.15569	7.15569	7.15569	9.46347e-05	0.000332595	7.15569	0.000316964	7.15569	7.15569	7.15569	7.15569	9.46347e-05	0.000330551	7.15569	0.000316964	7.15569	7.15569	7.15569	7.15569	9.46347e-05	0.0003306	7.15569	0.000316964	7.15569	7.15569	7.15569	7.15569	9.46347e-05	0.0003306	7.15569	0.000316964	7.15569	7.15569	7.15569	7.15569	9.46347e-05	0.0003306	7.15569	0.000316964	7.15569	7.15569	7.15569	7.15569	9.46347e-05	0.0003306	7.15569	0.000316964	7.15569	7.15569	7.15569	7.15569	9.46347e-05	0.0003306	7.15569	0.000316964	7.15569	7.15569	7.15569	7.15569	9.46347e-05	0.0003306	7.15569	0.000316964	7.15569	7.15569	7.15569	7.15569	9.46347e-05	0.0003306	7.15569	0.000316964	7.15569	7.15569	7.15569	7.15569	9.46347e-05	0.0003306	7.15569	0.000316964	7.15569	7.15569	7.15569	7.15569	9.46347e-05	0.0003306	7.15569	0.000316964	7.15569	7.15569	7.15569	7.15569	9.46347e-05	0.0003306	7.15569	0.000316964	7.15569	7.15569	7.15569	7.15569	9.46347e-05	0.0003306	7.15569	0.000316964	7.15569	7.15569	7.15569	7.15569	9.46347e-05	0.0003306	7.15569	0.000316964	7.15569	7.15569	7.15569	7.15569	9.46347e-05	0.0003306	7.15569	0.000316964	7.15569	7.15569	7.15569	7.15569	9.46347e-05	0.0003306	7.15569	0.000316964	7.15569	7.15569	7.15569	7.15569	9.46347e-05	0.0003306	7.15569	0.000316964	7.15569	7.15569	7.15569	7.15569	9.46347e-05	0.0003306	7.15569	0.000316964	7.15569	7.15569	7.15569	0	0	0	0	0	0	0	0	-0.000352225	-0.000352225	-0.000352225	-0.000352225	-0.000352225	-0.000352225	-0.000352225	-0.000352225	-0.000269199	-0.000269199	-0.000269199	-0.000269199	-0.000269199	-0.000269199	-0.000269199	-0.000269199	-0.000267459	-0.000267459	-0.000267459	-0.000267459	-0.000267459	-0.000267459	-0.000267459	-0.000267459	-1.12949e-05	-1.12949e-05	-1.12949e-05	-1.12949e-05	-1.12949e-05	-1.12949e-05	-1.12949e-05	-1.12949e-05	-1.14045e-05	-1.14045e-05	-1.14045e-05	-1.14045e-05	-1.14045e-05	-1.14045e-05	-1.14045e-05	-1.14045e-05	-1.14041e-05	-1.14041e-05	-1.14041e-05	-1.14041e-05	-1.14041e-05	-1.14041e-05	-1.14041e-05	-1.14041e-05	-1.14042e-05	-1.14042e-05	-1.14042e-05	-1.14042e-05	-1.14042e-05	-1.14042e-05	-1.14042e-05	-1.14042e-05	-1.14042e-05	-1.14042e-05	-1.14042e-05	-1.14042e-05	-1.14042e-05	-1.14042e-05	-1.14042e-05	-1.14042e-05	-1.14042e-05	-1.14042e-05	-1.14042e-05	-1.14042e-05	-1.14042e-05	-1.14042e-05	-1.14042e-05	-1.14042e-05	-0.00417291	-9.85786e-05	-5.59541e-05	-3.75208	-5.69422e-05	-0.00417291	-9.85786e-05	-5.59541e-05	-0.130727	-0.000254947	-6.11197e-05	-2.31344e-11	-2.65557e-05	-0.0685377	-0.000333445	-2.59167e-06	-0.0588421	-0.000311193	-4.00466e-05	-7.06459	-5.46208e-05	-0.000222326	-2.30286e-06	-5.68322e-07	-0.102556	-0.000319158	-4.78595e-05	-6.41298e-22	-4.64022e-05	-0.035234	-1.84238e-06	-5.73684e-07	-0.074132	-0.000327464	-7.96763e-05	-6.93461	-5.00861e-05	-0.00492114	-1.58094e-06	-5.70473e-07	-0.0940299	-0.000319632	-0.000105243	-1.55451e-21	-4.72518e-05	-0.0627529	-1.58949e-06	-5.76079e-07	-0.0794297	-0.000318748	-8.70638e-05	-6.07597	-4.76041e-05	-0.00432827	-1.58443e-06	-5.67891e-07	-0.0900706	-0.000319009	-0.000117186	-9.73959e-19	-4.744e-05	-0.0610475	-1.58341e-06	-5.68346e-07	-0.0818409	-0.000318475	-0.000115187	-6.13521	-4.8722e-05	-0.000312758	-1.57991e-06	-5.67708e-07	-0.000371944	-0.000644664	-0.000115179	-6.2432e-19	-0.00065603	-0.0326931	-1.58382e-06	-8.81984e-06	-0.000320365	-0.000641541	-0.00158406	-0.0101298	-0.000662358	-3.62345e-08	-3.19522e-06	-8.84044e-06	-4.39839e-05	-0.000600092	-0.0015778	-0.0141735	-0.000651379	-3.9942e-06	-3.20466e-06	-1.06677e-05	-6.42646e-05	-0.000599034	-0.00176597	-0.0135576	-0.000671109	-3.87426e-08	-3.36395e-06	-1.1672e-05	-6.6113e-05	-0.000470802	-0.00163338	-0.0135838	-0.000729379	-5.41003e-07	-8.01392e-06	-4.40752e-05	-6.79661e-05	-0.00119356	-0.00104031	-0.0135769	-0.00146976	-2.23329e-07	-1.0416e-05	-0.00131918	-8.4029e-10	-0.000381842	-0.00294066	-1.04292e-07	-0.000431939	-2.41389e-09	-0.000466254	-0.000407548	-1.26802e-05	-0.000379299	-0.00050626	-6.12344e-06	-0.000435295	-2.08392e-07	-0.000346383	-0.000413516	-5.64159e-06	-0.000379075	-0.000453517	-6.26219e-06	-0.000435284	-1.87283e-11	-0.000341871	-0.000416967	-4.73043e-06	-0.000378994	-0.000428553	-2.46314e-11	-0.000435284	-2.047e-11	-0.000341836	-0.00041761	-4.72506e-06	-0.000378994	-0.000435613	-2.42559e-11	-0.000435284	-1.46302e-11	-0.000341836	-0.000417608	-4.72453e-06	-0.00019737	-0.000435566	-2.41791e-11	-0.000341612	-2.7741e-11	-0.000341836	-0.000342097	-0.000602222	-0.000197641	-0.00036088	-2.41515e-11	-0.000341854	-1.40046e-05	-0.000178019	-0.000342302	-4.70249e-06	-0.000197641	-0.000361096	-2.41395e-11	-0.000341853	-4.71601e-06	-0.00017822	-0.000342301	-4.72484e-06	-0.000197641	-0.000357022	-2.41342e-11	-0.000341853	-0.000611129	-0.00017822	-0.000342301	-4.72526e-06	-0.000197641	-0.00035707	-1.21725e-08	-0.000341853	-0.000608459	-0.00017822	-0.000342301	-4.72542e-06	-0.000197641	-0.00035707	-1.23847e-08	-0.000341853	-0.000608471	-0.00017822	-0.000342301	-4.72547e-06	-0.000197641	-0.00035707	-1.23833e-08	-0.000341853	-0.000608471	-0.00017822	-0.000342301	-4.72549e-06	-0.000197641	-0.00035707	-1.53357e-11	-0.000341853	-4.77326e-06	-0.00017822	-0.000342301	-4.72549e-06	-0.000197641	-0.00035707	-9.58572e-12	-0.000341853	-4.79512e-06	-0.00017822	-0.000342301	-4.72549e-06	-0.000197641	-0.00035707	-7.97502e-12	-0.000341853	-4.79512e-06	-0.00017822	-0.000342301	-4.7255e-06	-0.000197641	-0.00035707	-8.00645e-12	-0.000341853	-4.79512e-06	-0.00017822	-0.000342301	-4.7255e-06	-0.000197641	-0.00035707	-8.03845e-12	-0.000341853	-4.79512e-06	-0.00017822	-0.000342301	-4.7255e-06	-0.000197641	-0.00035707	-8.06855e-12	-0.000341853	-4.79512e-06	-0.00017822	-0.000342301	-4.7255e-06	-0.000197641	-0.00035707	-2.29996e-10	-0.000341853	-4.79512e-06	-0.00017822	-0.000342301	-4.7255e-06	-0.000197641	-0.00035707	-2.35248e-10	-0.000341853	-4.79512e-06	-0.00017822	-0.000342301	-4.7255e-06	-0.000197641	-0.00035707	-2.35323e-10	-0.000341853	-4.79512e-06	-0.00017822	-0.000342301	-4.7255e-06	-0.000197641	-0.00035707	-2.35323e-10	-0.000341853	-4.79512e-06	-0.00017822	-0.000342301	-4.7255e-06	-0.000197641	-0.00035707	-2.35323e-10	-0.000341853	-4.79512e-06	-0.00017822	-0.000342301	-4.7255e-06	-0.000197641	-0.00035707	-2.35323e-10	-0.000341853	-4.79512e-06	-0.00017822	-0.000342301	-4.7255e-06	-0.000197641	-0.00035707	-2.35323e-10	-0.000341853	-4.79512e-06	-0.00017822	-0.000342301	0	0	0	0	0	0	0	0	0.000288362	0.000288362	0.000288362	0.000288362	0.000288362	0.000288362	0.000288362	0.000288362	0.000208344	0.000208344	0.000208344	0.000208344	0.000208344	0.000208344	0.000208344	0.000208344	0.00020734	0.00020734	0.00020734	0.00020734	0.00020734	0.00020734	0.00020734	0.00020734	1.77161e-05	1.77161e-05	1.77161e-05	1.77161e-05	1.77161e-05	1.77161e-05	1.77161e-05	1.77161e-05	1.77015e-05	1.77015e-05	1.77015e-05	1.77015e-05	1.77015e-05	1.77015e-05	1.77015e-05	1.77015e-05	1.76996e-05	1.76996e-05	1.76996e-05	1.76996e-05	1.76996e-05	1.76996e-05	1.76996e-05	1.76996e-05	1.77001e-05	1.77001e-05	1.77001e-05	1.77001e-05	1.77001e-05	1.77001e-05	1.77001e-05	1.77001e-05	1.77e-05	1.77e-05	1.77e-05	1.77e-05	1.77e-05	1.77e-05	1.77e-05	1.77e-05	1.77e-05	1.77e-05	1.77e-05	1.77e-05	1.77e-05	1.77e-05	1.77e-05	1.77e-05	0.000206597	7.11336e-05	6.06365e-05	0.532509	6.17654e-05	0.532509	0.000206597	6.17654e-05	0.479521	0.00693149	4.37333e-05	6.14924	9.30355e-07	6.34742	0.000714461	5.62255e-08	5.23939	0.0241231	4.38877e-06	6.38985	8.90441e-07	6.38985	1.35723e-06	4.00285e-09	6.38985	0.0345454	1.35221e-06	6.38985	4.87375e-07	6.38985	2.87513e-06	4.07612e-09	6.38985	0.0371372	8.51476e-05	6.38985	5.07172e-07	6.38985	2.4619e-06	4.03427e-09	6.38985	0.0380647	0.000124609	6.38985	4.73446e-07	6.38985	2.47552e-06	4.72988e-09	6.38985	0.0384479	0.000101109	6.38985	4.81501e-07	6.38985	2.45722e-06	4.00401e-09	6.38985	0.0386579	0.000140205	6.38985	4.71706e-07	6.38985	2.46389e-06	4.0559e-09	6.38985	0.0387683	0.000137785	6.38985	4.86768e-07	6.38985	2.44679e-06	3.99602e-09	6.38985	0.141831	0.00013889	6.38985	3.63832e-06	6.38985	2.46456e-06	2.73379e-08	6.38985	0.296822	0.0010591	6.38985	3.73765e-06	6.38985	1.20885e-06	2.77831e-08	6.38985	0.601298	0.00108407	6.38985	3.76709e-06	6.38985	1.18125e-06	1.602e-07	6.38985	3.23478	0.00132965	6.38985	5.28404e-06	6.38985	1.16788e-06	4.03074e-08	6.38985	6.38985	0.00124951	6.38985	1.23288e-05	6.38985	1.11833e-06	4.29728e-07	6.38985	6.38985	5.33419e-05	6.38985	0.000179103	6.38985	1.88639e-06	6.31218e-05	6.38985	6.38985	0.0273221	6.38985	0.000341231	6.38985	6.896e-05	0.000309026	6.38985	6.38985	0.00115241	6.38985	0.000341733	6.38985	0.000104717	0.000351642	6.38985	6.38985	0.000371517	6.38985	0.000341736	6.38985	0.000104903	0.000355916	6.38985	6.38985	0.000337435	6.38985	0.000341736	6.38985	0.000104893	0.000356573	6.38985	6.38985	0.000373298	6.38985	0.000341736	6.38985	0.000104893	0.000356575	6.38985	6.38985	0.000373273	6.38985	0.000283138	6.38985	0.000104893	0.000278123	6.38985	6.38985	0.000341881	6.38985	0.000283012	6.38985	7.37614e-05	0.000277965	6.38985	6.38985	0.000341872	6.38985	0.000283012	6.38985	7.37353e-05	0.000277965	6.38985	6.38985	0.000339449	6.38985	0.000283012	6.38985	7.37353e-05	0.000277965	6.38985	6.38985	0.000339658	6.38985	0.000283012	6.38985	7.37353e-05	0.000277965	6.38985	6.38985	0.000339659	6.38985	0.000283012	6.38985	7.37353e-05	0.000277965	6.38985	6.38985	0.000339659	6.38985	0.000283012	6.38985	7.37353e-05	0.000277965	6.38985	6.38985	0.000339659	6.38985	0.000283012	6.38985	7.37353e-05	0.000277965	6.38985	6.38985	0.000339659	6.38985	0.000283012	6.38985	7.37353e-05	0.000277965	6.38985	6.38985	0.000339659	6.38985	0.000283012	6.38985	7.37353e-05	0.000277965	6.38985	6.38985	0.000339659	6.38985	0.000283012	6.38985	7.37353e-05	0.000277965	6.38985	6.38985	0.000339659	6.38985	0.000283012	6.38985	7.37353e-05	0.000277965	6.38985	6.38985	0.000339659	6.38985	0.000283012	6.38985	7.37353e-05	0.000277965	6.38985	6.38985	0.000339659	6.38985	0.000283012	6.38985	7.37353e-05	0.000277965	6.38985	6.38985	0.000339659	6.38985	0.000283012	6.38985	7.37353e-05	0.000277965	6.38985	6.38985	0.000339659	6.38985	0.000283012	6.38985	7.37353e-05	0.000277965	6.38985	6.38985	0.000339659	6.38985	0.000283012	6.38985	7.37353e-05	0.000277965	6.38985	6.38985	0.000339659	6.38985	0.000283012	6.38985	7.37353e-05	0.000277965	6.38985	6.38985	0.000339659	6.38985	0.000283012	6.38985	7.37353e-05	0.000277965	6.38985	6.38985	0.000339659	6.38985	0.000283012	6.38985	7.37353e-05	0.000277965	0	0	0	0	0	0	0	0	-0.00010413	-0.00010413	-0.00010413	-0.00010413	-0.00010413	-0.00010413	-0.00010413	-0.00010413	-6.88983e-06	-6.88983e-06	-6.88983e-06	-6.88983e-06	-6.88983e-06	-6.88983e-06	-6.88983e-06	-6.88983e-06	-7.01178e-06	-7.01178e-06	-7.01178e-06	-7.01178e-06	-7.01178e-06	-7.01178e-06	-7.01178e-06	-7.01178e-06	-2.22388e-06	-2.22388e-06	-2.22388e-06	-2.22388e-06	-2.22388e-06	-2.22388e-06	-2.22388e-06	-2.22388e-06	-2.16095e-06	-2.16095e-06	-2.16095e-06	-2.16095e-06	-2.16095e-06	-2.16095e-06	-2.16095e-06	-2.16095e-06	-2.16062e-06	-2.16062e-06	-2.16062e-06	-2.16062e-06	-2.16062e-06	-2.16062e-06	-2.16062e-06	-2.16062e-06	-2.16067e-06	-2.16067e-06	-2.16067e-06	-2.16067e-06	-2.16067e-06	-2.16067e-06	-2.16067e-06	-2.16067e-06	-2.16067e-06	-2.16067e-06	-2.16067e-06	-2.16067e-06	-2.16067e-06	-2.16067e-06	-2.16067e-06	-2.16067e-06	-2.16067e-06	-2.16067e-06	-2.16067e-06	-2.16067e-06	-2.16067e-06	-2.16067e-06	-2.16067e-06	-2.16067e-06	-4.73912e-06	-3.95073e-06	-3.84594e-06	-0.000289639	-3.88217e-06	-0.411845	-1.8677e-05	-3.95073e-06	-1.08304e-05	-3.25988e-05	-1.4172e-05	-0.000315966	-1.3667e-07	-0.0623995	-9.52128e-05	-5.29437e-09	-1.0177e-05	-3.9163e-05	-1.18549e-06	-0.00106943	-9.64184e-08	-0.033661	-1.37729e-07	-2.06288e-10	-1.00986e-05	-3.94675e-05	-1.0045e-07	-0.000811761	-1.02819e-07	-0.44277	-5.77538e-07	-2.11263e-10	-1.00921e-05	-3.89372e-05	-4.07698e-08	-0.00125718	-9.92814e-08	-0.00377974	-5.62761e-07	-2.08493e-10	-9.97563e-06	-3.96704e-05	-5.96836e-08	-0.000885637	-1.02981e-07	-0.902079	-5.67399e-07	-2.53051e-10	-1.00894e-05	-3.96891e-05	-4.55314e-08	-0.00189739	-1.02563e-07	-0.000107941	-5.57797e-07	-2.0623e-10	-1.00013e-05	-3.97284e-05	-6.64611e-08	-0.000923824	-1.01525e-07	-0.894341	-5.64073e-07	-2.09792e-10	-1.00874e-05	-3.98153e-05	-6.70691e-08	-0.00179098	-1.00441e-07	-1.79003e-05	-5.57069e-07	-2.0568e-10	-1.00014e-05	-9.13102e-05	-6.72874e-08	-0.00092098	-2.64382e-07	-0.518822	-5.64247e-07	-4.31771e-10	-1.41166e-05	-9.15078e-05	-1.74888e-07	-9.70174e-05	-2.65628e-07	-2.90446e-05	-1.50976e-07	-4.40145e-10	-5.19421e-05	-9.43565e-05	-1.75025e-07	-7.30828e-05	-2.76652e-07	-0.014705	-1.47089e-07	-3.7438e-09	-4.0961e-05	-9.4444e-05	-2.01477e-07	-7.33145e-05	-3.78399e-07	-0.000653836	-1.44249e-07	-7.11232e-10	-4.03556e-05	-0.000105242	-6.6401e-07	-7.33963e-05	-9.31528e-07	-0.000563788	-1.26536e-07	-1.4325e-08	-3.95724e-05	-0.000163205	-3.33319e-07	-7.33999e-05	-1.41353e-05	-0.000199733	-2.55432e-07	-6.47643e-06	-8.85614e-06	-0.000115132	-5.04904e-05	-9.74115e-07	-0.000112252	-1.77081e-09	-5.87787e-06	-9.99563e-05	-7.13709e-05	-0.000115839	-0.000106283	-4.18897e-06	-0.000112443	-2.59953e-10	-1.22032e-05	-0.000116622	-0.000109505	-0.000115854	-0.000114131	-4.15898e-06	-0.000112443	-1.30839e-14	-1.22452e-05	-0.000118371	-0.000120902	-0.000115824	-0.000106302	-4.27377e-08	-0.000112443	-1.26354e-14	-1.22433e-05	-0.000118641	-0.000120976	-0.000115824	-0.000105552	-4.33286e-08	-0.000112443	-1.75532e-14	-1.22433e-05	-0.000118641	-0.000120984	-0.000101192	-0.000105555	-4.34865e-08	-0.000102984	-5.30515e-14	-1.22433e-05	-9.89045e-05	-0.000232318	-0.000101204	-0.000102989	-4.35473e-08	-0.000102991	-3.59305e-14	-1.74108e-05	-9.89229e-05	-8.37681e-05	-0.000101204	-0.00010299	-4.35738e-08	-0.000102991	-4.40784e-13	-1.74069e-05	-9.89229e-05	-8.38512e-05	-0.000101204	-0.000102756	-4.35857e-08	-0.000102991	-5.57212e-11	-1.74069e-05	-9.89229e-05	-8.38466e-05	-0.000101204	-0.000102752	-4.2997e-07	-0.000102991	-5.56407e-11	-1.74069e-05	-9.89229e-05	-8.38449e-05	-0.000101204	-0.000102752	-4.22119e-07	-0.000102991	-5.56407e-11	-1.74069e-05	-9.89229e-05	-8.38443e-05	-0.000101204	-0.000102752	-4.22105e-07	-0.000102991	-5.56407e-11	-1.74069e-05	-9.89229e-05	-8.38441e-05	-0.000101204	-0.000102752	-3.58594e-08	-0.000102991	-7.55341e-10	-1.74069e-05	-9.89229e-05	-8.38441e-05	-0.000101204	-0.000102752	-3.91677e-08	-0.000102991	-7.55288e-10	-1.74069e-05	-9.89229e-05	-8.38441e-05	-0.000101204	-0.000102752	-3.82341e-08	-0.000102991	-7.55288e-10	-1.74069e-05	-9.89229e-05	-8.38441e-05	-0.000101204	-0.000102752	-3.79383e-08	-0.000102991	-7.55288e-10	-1.74069e-05	-9.89229e-05	-8.38441e-05	-0.000101204	-0.000102752	-3.7644e-08	-0.000102991	-7.55288e-10	-1.74069e-05	-9.89229e-05	-8.38441e-05	-0.000101204	-0.000102752	-3.73673e-08	-0.000102991	-7.55288e-10	-1.74069e-05	-9.89229e-05	-8.38441e-05	-0.000101204	-0.000102752	-1.27411e-07	-0.000102991	-7.55288e-10	-1.74069e-05	-9.89229e-05	-8.38441e-05	-0.000101204	-0.000102752	-1.21115e-07	-0.000102991	-7.55288e-10	-1.74069e-05	-9.89229e-05	-8.38441e-05	-0.000101204	-0.000102752	-1.20963e-07	-0.000102991	-7.55288e-10	-1.74069e-05	-9.89229e-05	-8.38441e-05	-0.000101204	-0.000102752	-1.20962e-07	-0.000102991	-7.55288e-10	-1.74069e-05	-9.89229e-05	-8.38441e-05	-0.000101204	-0.000102752	-1.20962e-07	-0.000102991	-7.55288e-10	-1.74069e-05	-9.89229e-05	-8.38441e-05	-0.000101204	-0.000102752	-1.20962e-07	-0.000102991	-7.55288e-10	-1.74069e-05	-9.89229e-05	-8.38441e-05	-0.000101204	-0.000102752	-1.20962e-07	-0.000102991	-7.55288e-10	-1.74069e-05	-9.89229e-05	0	0	0	0	0	0	0	0	-0.000417657	-0.000417657	-0.000417657	-0.000417657	-0.000417657	-0.000417657	-0.000417657	-0.000417657	-4.26112e-05	-4.26112e-05	-4.26112e-05	-4.26112e-05	-4.26112e-05	-4.26112e-05	-4.26112e-05	-4.26112e-05	-4.36326e-05	-4.36326e-05	-4.36326e-05	-4.36326e-05	-4.36326e-05	-4.36326e-05	-4.36326e-05	-4.36326e-05	-3.17816e-05	-3.17816e-05	-3.17816e-05	-3.17816e-05	-3.17816e-05	-3.17816e-05	-3.17816e-05	-3.17816e-05	-3.08353e-05	-3.08353e-05	-3.08353e-05	-3.08353e-05	-3.08353e-05	-3.08353e-05	-3.08353e-05	-3.08353e-05	-3.08333e-05	-3.08333e-05	-3.08333e-05	-3.08333e-05	-3.08333e-05	-3.08333e-05	-3.08333e-05	-3.08333e-05	-3.08332e-05	-3.08332e-05	-3.08332e-05	-3.08332e-05	-3.08332e-05	-3.08332e-05	-3.08332e-05	-3.08332e-05	-3.08332e-05	-3.08332e-05	-3.08332e-05	-3.08332e-05	-3.08332e-05	-3.08332e-05	-3.08332e-05	-3.08332e-05	-3.08332e-05	-3.08332e-05	-3.08332e-05	-3.08332e-05	-3.08332e-05	-3.08332e-05	-3.08332e-05	-3.08332e-05	-3.70454e-05	-3.63683e-05	-3.6271e-05	-0.000123913	-3.63683e-05	-0.335779	-0.000123913	-3.70454e-05	-3.7949e-08	-3.29614e-05	-0.000179375	-2.29301e-06	-4.14172e-05	-0.000200707	-4.80798e-05	-4.73436e-05	-2.52389e-08	-2.29523e-05	-8.74704e-05	-3.79129e-06	-1.20405e-05	-0.667852	-0.000370849	-3.01148e-05	-2.39103e-08	-2.1395e-05	-2.01765e-05	-1.34313e-06	-3.06959e-05	-2.4584e-05	-0.000896205	-3.02656e-05	-2.37206e-08	-2.00817e-05	-1.89754e-06	-6.46394e-06	-2.61853e-05	-0.00793808	-0.00115048	-3.0195e-05	-2.19418e-08	-2.14667e-05	-1.87325e-06	-1.86189e-06	-3.0824e-05	-0.00316304	-0.00114915	-3.2609e-05	-2.32483e-08	-2.16069e-05	-1.87054e-06	-5.82431e-05	-2.99106e-05	-0.00596837	-0.00114101	-3.01239e-05	-2.21334e-08	-2.15753e-05	-1.77228e-06	-2.19451e-06	-3.02473e-05	-0.00322574	-0.00114923	-3.03434e-05	-2.32319e-08	-2.16851e-05	-1.85338e-06	-5.07038e-05	-2.82097e-05	-0.0720728	-0.00114358	-3.00939e-05	-2.51911e-08	-2.8371e-05	-1.85907e-06	-2.16708e-06	-3.93144e-05	-0.00238281	-0.00114913	-3.43759e-05	-2.66751e-07	-2.86074e-05	-2.43611e-06	-2.20605e-05	-3.80208e-05	-0.785815	-0.000499815	-3.46028e-05	-5.64541e-05	-3.51566e-05	-2.39662e-06	-6.93917e-06	-4.04878e-05	-1.07056e-05	-0.000495639	-7.7202e-05	-2.00331e-05	-3.53816e-05	-2.55725e-06	-7.18792e-06	-4.45084e-05	-0.452926	-0.000472446	-3.60071e-05	-1.84264e-05	-7.43882e-05	-6.39576e-06	-7.23984e-06	-5.99303e-05	-7.2044e-05	-0.000226639	-5.89809e-05	-1.71495e-05	-0.000248799	-1.52694e-05	-7.24543e-06	-0.000152272	-0.002934	-0.000273411	-0.000134811	-1.33988e-05	-0.000408772	-4.32252e-05	-2.12091e-06	-0.000425508	-5.34357e-07	-4.00468e-05	-0.000413887	-2.39242e-05	-0.000424744	-0.000263459	-3.24306e-06	-0.000425358	-1.01813e-05	-6.0573e-05	-0.00043925	-0.000257415	-0.000425402	-0.00041939	-3.06033e-06	-0.000425359	-3.78963e-08	-6.11709e-05	-0.000439767	-0.000426177	-0.000425433	-0.000405456	-8.28252e-07	-0.000425359	-3.05791e-08	-6.11711e-05	-0.000439755	-0.000426992	-0.000425433	-0.00038582	-8.66021e-07	-0.000425359	-9.16908e-08	-6.11712e-05	-0.000439755	-0.000427122	-0.000415092	-0.000385942	-8.74395e-07	-0.00041502	-1.19863e-07	-6.11712e-05	-0.000407357	-0.000477617	-0.000415124	-0.000384356	-8.77471e-07	-0.000415052	-7.32829e-12	-0.000117464	-0.000407456	-0.000395672	-0.000415124	-0.000384321	-8.78806e-07	-0.000415052	-3.22272e-11	-0.000117411	-0.000407456	-0.000395676	-0.000415124	-0.000384168	-8.79404e-07	-0.000415052	-3.1002e-10	-0.000117411	-0.000407456	-0.000395577	-0.000415124	-0.000384048	-1.68921e-06	-0.000415052	-3.09693e-10	-0.000117411	-0.000407456	-0.000395542	-0.000415124	-0.000384049	-1.60413e-06	-0.000415052	-3.09693e-10	-0.000117411	-0.000407456	-0.00039553	-0.000415124	-0.000384049	-1.60456e-06	-0.000415052	-3.09693e-10	-0.000117411	-0.000407456	-0.000395525	-0.000415124	-0.000384049	-7.93489e-07	-0.000415052	-3.94811e-08	-0.000117411	-0.000407456	-0.000395525	-0.000415124	-0.000384049	-2.52632e-06	-0.000415052	-3.94794e-08	-0.000117411	-0.000407456	-0.000395524	-0.000415124	-0.000384049	-3.81089e-06	-0.000415052	-3.94794e-08	-0.000117411	-0.000407456	-0.000395524	-0.000415124	-0.000384049	-3.75953e-06	-0.000415052	-3.94794e-08	-0.000117411	-0.000407456	-0.000395524	-0.000415124	-0.000384049	-3.7084e-06	-0.000415052	-3.94794e-08	-0.000117411	-0.000407456	-0.000395524	-0.000415124	-0.000384049	-3.66094e-06	-0.000415052	-3.94794e-08	-0.000117411	-0.000407456	-0.000395524	-0.000415124	-0.000384049	-5.15011e-06	-0.000415052	-3.94794e-08	-0.000117411	-0.000407456	-0.000395524	-0.000415124	-0.000384049	-4.74806e-06	-0.000415052	-3.94794e-08	-0.000117411	-0.000407456	-0.000395524	-0.000415124	-0.000384049	-4.74124e-06	-0.000415052	-3.94794e-08	-0.000117411	-0.000407456	-0.000395524	-0.000415124	-0.000384049	-4.74123e-06	-0.000415052	-3.94794e-08	-0.000117411	-0.000407456	-0.000395524	-0.000415124	-0.000384049	-4.74123e-06	-0.000415052	-3.94794e-08	-0.000117411	-0.000407456	-0.000395524	-0.000415124	-0.000384049	-4.74123e-06	-0.000415052	-3.94794e-08	-0.000117411	-0.000407456	-0.000395524	-0.000415124	-0.000384049	-4.74123e-06	-0.000415052	-3.94794e-08	-0.000117411	-0.000407456	0	0	0	0	0	0	0	0	0.000315346	0.000315346	0.000315346	0.000315346	0.000315346	0.000315346	0.000315346	0.000315346	0.000639997	0.000639997	0.000639997	0.000639997	0.000639997	0.000639997	0.000639997	0.000639997	0.000643444	0.000643444	0.000643444	0.000643444	0.000643444	0.000643444	0.000643444	0.000643444	0.000610807	0.000610807	0.000610807	0.000610807	0.000610807	0.000610807	0.000610807	0.000610807	0.00060971	0.00060971	0.00060971	0.00060971	0.00060971	0.00060971	0.00060971	0.00060971	0.000609734	0.000609734	0.000609734	0.000609734	0.000609734	0.000609734	0.000609734	0.000609734	0.000609723	0.000609723	0.000609723	0.000609723	0.000609723	0.000609723	0.000609723	0.000609723	0.000609723	0.000609723	0.000609723	0.000609723	0.000609723	0.000609723	0.000609723	0.000609723	0.000609723	0.000609723	0.000609723	0.000609723	0.000609723	0.000609723	0.000609723	0.000609723	0.000627401	0.000626714	0.000626616	0.000772469	0.000626894	0.0469047	0.00111478	0.0006328	1.76246e-05	0.000377748	0.000492898	5.11596e-05	0.00224028	0.00147052	0.000167875	0.0364435	1.55196e-05	0.000367425	0.00102971	2.82319e-05	0.000938902	0.560927	0.102599	0.337219	1.55788e-05	0.00037517	0.00143462	1.86279e-05	0.00126339	0.144549	0.205794	2.28749	1.56376e-05	0.000360058	0.00231729	3.52675e-05	0.00115437	0.0513527	0.518295	6.98778	1.5702e-05	0.000374004	0.001705	2.1182e-05	0.00123848	0.00147041	3.20164	6.98778	1.59374e-05	0.000376195	0.00213994	0.000100555	0.00122571	0.0158161	6.98778	6.98778	1.583e-05	0.000375823	0.00149603	2.26722e-05	0.00123427	0.00116915	6.98778	6.98778	1.59286e-05	0.000376802	0.00152066	9.54327e-05	0.00119303	0.389396	6.98778	6.98778	1.63945e-05	0.000395673	0.00152417	2.25712e-05	0.00128412	0.0439403	6.98778	6.98778	1.38994e-05	0.000395229	0.00159415	8.27607e-05	0.00126026	1.91645	6.98778	6.98778	0.00028558	0.00038979	0.0015828	4.93042e-05	0.00128337	6.9845	6.98778	6.98778	0.000175504	0.000389577	0.00160906	5.02023e-05	0.0012108	6.98778	6.98778	6.98778	0.000173279	0.000369215	0.00121741	5.03796e-05	0.000994149	6.98778	6.98778	6.98778	0.000164101	0.000341239	0.00134479	5.04003e-05	0.000575973	6.98778	6.98778	6.98778	0.000165229	0.000317872	0.000471952	4.0885e-05	0.000318103	6.98778	6.98778	6.98778	0.000190874	0.000316912	0.000329295	4.41107e-05	0.000317308	6.98778	6.98778	6.98778	0.000275531	0.000316898	0.000318132	4.2842e-05	0.000317306	6.98778	6.98778	6.98778	0.00031393	0.000316969	0.000316964	3.4237e-05	0.000317306	6.98778	6.98778	6.98778	0.000314422	0.00031697	0.000318086	3.48878e-05	0.000317306	6.98778	6.98778	6.98778	0.000314466	0.000316159	0.000318085	3.50205e-05	0.000316007	6.98778	6.98778	6.98778	0.000318076	0.000316157	0.000317957	3.50679e-05	0.000316004	6.98778	6.98778	6.98778	0.000311851	0.000316157	0.000317959	3.50883e-05	0.000316004	6.98778	6.98778	6.98778	0.000311753	0.000316157	0.000317946	3.50975e-05	0.000316004	6.98778	6.98778	6.98778	0.000311719	0.000316157	0.000317953	3.92453e-05	0.000316004	6.98778	6.98778	6.98778	0.000311706	0.000316157	0.000317953	3.84383e-05	0.000316004	6.98778	6.98778	6.98778	0.000311702	0.000316157	0.000317953	3.84444e-05	0.000316004	6.98778	6.98778	6.98778	0.0003117	0.000316157	0.000317953	3.40717e-05	0.000316004	6.98778	6.98778	6.98778	0.0003117	0.000316157	0.000317953	6.29931e-05	0.000316004	6.98778	6.98778	6.98778	0.0003117	0.000316157	0.000317953	8.05893e-05	0.000316004	6.98778	6.98778	6.98778	0.0003117	0.000316157	0.000317953	8.02567e-05	0.000316004	6.98778	6.98778	6.98778	0.0003117	0.000316157	0.000317953	7.9909e-05	0.000316004	6.98778	6.98778	6.98778	0.0003117	0.000316157	0.000317953	7.95851e-05	0.000316004	6.98778	6.98778	6.98778	0.0003117	0.000316157	0.000317953	8.42517e-05	0.000316004	6.98778	6.98778	6.98778	0.0003117	0.000316157	0.000317953	8.22759e-05	0.000316004	6.98778	6.98778	6.98778	0.0003117	0.000316157	0.000317953	8.22527e-05	0.000316004	6.98778	6.98778	6.98778	0.0003117	0.000316157	0.000317953	8.2253e-05	0.000316004	6.98778	6.98778	6.98778	0.0003117	0.000316157	0.000317953	8.2253e-05	0.000316004	6.98778	6.98778	6.98778	0.0003117	0.000316157	0.000317953	8.2253e-05	0.000316004	6.98778	6.98778	6.98778	0.0003117	0.000316157	0.000317953	8.2253e-05	0.000316004	6.98778	6.98778	6.98778	0	0	0	0	0	0	0	0	0.000104615	0.000104615	0.000104615	0.000104615	0.000104615	0.000104615	0.000104615	0.000104615	3.46116e-05	3.46116e-05	3.46116e-05	3.46116e-05	3.46116e-05	3.46116e-05	3.46116e-05	3.46116e-05	3.42481e-05	3.42481e-05	3.42481e-05	3.42481e-05	3.42481e-05	3.42481e-05	3.42481e-05	3.42481e-05	3.39414e-05	3.39414e-05	3.39414e-05	3.39414e-05	3.39414e-05	3.39414e-05	3.39414e-05	3.39414e-05	3.438e-05	3.438e-05	3.438e-05	3.438e-05	3.438e-05	3.438e-05	3.438e-05	3.438e-05	3.43803e-05	3.43803e-05	3.43803e-05	3.43803e-05	3.43803e-05	3.43803e-05	3.43803e-05	3.43803e-05	3.43805e-05	3.43805e-05	3.43805e-05	3.43805e-05	3.43805e-05	3.43805e-05	3.43805e-05	3.43805e-05	3.43805e-05	3.43805e-05	3.43805e-05	3.43805e-05	3.43805e-05	3.43805e-05	3.43805e-05	3.43805e-05	3.43805e-05	3.43805e-05	3.43805e-05	3.43805e-05	3.43805e-05	3.43805e-05	3.43805e-05	3.43805e-05	3.44757e-05	3.44744e-05	3.44742e-05	3.52117e-05	3.44757e-05	0.000117777	4.05523e-05	3.45681e-05	1.18173e-05	5.59514e-06	0.000111897	0.000180014	0.000456561	0.000839378	0.000163543	1.55513e-05	1.02158e-05	2.72453e-06	0.000333328	0.000325544	0.00206808	2.56226e-06	4.02277e-07	3.46947e-06	9.48756e-06	2.30327e-06	0.0014316	0.000337278	0.00399998	0.000486724	1.14104e-07	3.49606e-06	9.29704e-06	2.40768e-06	5.6297e-05	0.000290884	0.0044922	4.23443e-05	9.83108e-08	3.4783e-06	8.39469e-06	2.31719e-06	8.13666e-05	0.000334386	0.00442343	0.00124961	9.92285e-08	3.07102e-06	8.59262e-06	2.30148e-06	6.01816e-05	0.000201529	0.00437177	4.38069e-05	9.9033e-08	3.46089e-06	8.28086e-06	2.29894e-06	9.4545e-05	0.000327198	0.00445207	0.00118857	9.86818e-08	3.42682e-06	8.59948e-06	2.29101e-06	9.37249e-05	0.000209896	0.00449948	1.63059e-06	9.87261e-08	3.46438e-06	8.31603e-06	2.29061e-06	9.31583e-05	0.000326975	0.0044996	0.000443762	9.87195e-08	3.43822e-06	0.0002062	2.31568e-06	9.40186e-05	0.000207238	0.00447887	6.95017e-07	9.4082e-08	3.40737e-06	1.44549e-05	3.05789e-06	9.36702e-05	0.000260447	0.00435085	0.00010808	9.68727e-08	1.06841e-06	1.82427e-05	3.08519e-06	9.42061e-05	0.000259538	0.00339401	4.04518e-07	1.10558e-07	4.99534e-06	1.71457e-05	8.52194e-06	9.46576e-05	0.00025927	0.0018585	3.35147e-06	1.03112e-06	1.78582e-05	1.8504e-05	4.15603e-05	0.000811053	0.000259248	0.000359758	9.01319e-07	1.29079e-06	0.000711533	1.71974e-05	9.88901e-05	1.1512e-05	0.000253816	0.000104935	2.3793e-07	6.17146e-05	0.000111664	1.6064e-05	0.000104427	5.38233e-05	0.000255311	0.000104705	7.28544e-08	6.94456e-05	0.000100561	8.55174e-05	0.000104659	0.000101874	0.000257232	0.000104704	7.01239e-08	6.68185e-05	0.000101657	0.000104984	0.00010464	0.000100423	0.000251529	0.000104704	7.4478e-08	6.67991e-05	0.0001019	0.000104994	0.000104639	9.38144e-05	0.000248916	0.000104704	6.79492e-08	6.67988e-05	0.0001019	0.00010499	0.000104623	9.38313e-05	0.000248253	0.000104662	2.10105e-07	6.67988e-05	0.000101714	0.000105059	0.000104624	9.38275e-05	0.000248004	0.000104662	7.03746e-06	7.64576e-05	0.000101719	0.000104928	0.000104624	9.38143e-05	0.000247895	0.000104662	9.83618e-06	7.6449e-05	0.000101719	0.000104936	0.000104624	9.38146e-05	0.000247846	0.000104662	1.13829e-05	7.6449e-05	0.000101719	0.000104939	0.000104624	9.37746e-05	0.000250652	0.000104662	1.13972e-05	7.6449e-05	0.000101719	0.00010494	0.000104624	9.37746e-05	0.000254065	0.000104662	1.13972e-05	7.6449e-05	0.000101719	0.00010494	0.000104624	9.37746e-05	0.000254072	0.000104662	1.13972e-05	7.6449e-05	0.000101719	0.00010494	0.000104624	9.37746e-05	0.000250956	0.000104662	3.15853e-05	7.6449e-05	0.000101719	0.00010494	0.000104624	9.37746e-05	0.000216155	0.000104662	3.15916e-05	7.6449e-05	0.000101719	0.00010494	0.000104624	9.37746e-05	0.000208191	0.000104662	3.15916e-05	7.6449e-05	0.000101719	0.00010494	0.000104624	9.37746e-05	0.000209324	0.000104662	3.15916e-05	7.6449e-05	0.000101719	0.00010494	0.000104624	9.37746e-05	0.000210485	0.000104662	3.15916e-05	7.6449e-05	0.000101719	0.00010494	0.000104624	9.37746e-05	0.00021159	0.000104662	3.15916e-05	7.6449e-05	0.000101719	0.00010494	0.000104624	9.37746e-05	0.000213838	0.000104662	3.15916e-05	7.6449e-05	0.000101719	0.00010494	0.000104624	9.37746e-05	0.000221472	0.000104662	3.15916e-05	7.6449e-05	0.000101719	0.00010494	0.000104624	9.37746e-05	0.000221666	0.000104662	3.15916e-05	7.6449e-05	0.000101719	0.00010494	0.000104624	9.37746e-05	0.000221668	0.000104662	3.15916e-05	7.6449e-05	0.000101719	0.00010494	0.000104624	9.37746e-05	0.000221668	0.000104662	3.15916e-05	7.6449e-05	0.000101719	0.00010494	0.000104624	9.37746e-05	0.000221668	0.000104662	3.15916e-05	7.6449e-05	0.000101719	0.00010494	0.000104624	9.37746e-05	0.000221668	0.000104662	3.15916e-05	7.6449e-05	0.000101719	0	0	0	0	0	0	0	0	0.000281375	0.000281375	0.000281375	0.000281375	0.000281375	0.000281375	0.000281375	0.000281375	0.00350222	0.00350222	0.00350222	0.00350222	0.00350222	0.00350222	0.00350222	0.00350222	0.00351661	0.00351661	0.00351661	0.00351661	0.00351661	0.00351661	0.00351661	0.00351661	0.00342438	0.00342438	0.00342438	0.00342438	0.00342438	0.00342438	0.00342438	0.00342438	0.00351889	0.00351889	0.00351889	0.00351889	0.00351889	0.00351889	0.00351889	0.00351889	0.00352152	0.00352152	0.00352152	0.00352152	0.00352152	0.00352152	0.00352152	0.00352152	0.00352161	0.00352161	0.00352161	0.00352161	0.00352161	0.00352161	0.00352161	0.00352161	0.00352161	0.00352161	0.00352161	0.00352161	0.00352161	0.00352161	0.00352161	0.00352161	0.00352161	0.00352161	0.00352161	0.00352161	0.00352161	0.00352161	0.00352161	0.00352161	0.0172406	0.00632459	0.00365483	0.00365483	0.00355795	0.00355656	0.00355643	0.00355636	5.91982	0.104864	0.000538693	0.0432497	0.000563273	0.128464	0.00387642	0.000788117	6.23502	0.630736	0.000412975	0.0357763	0.000803831	0.00653234	0.00195857	0.00107433	6.23502	5.51448	0.0010077	0.0793585	0.000294212	0.0715983	0.0012993	0.00107295	6.23502	6.23502	0.232518	0.0312815	0.000322771	0.09993	0.00107991	0.00107476	6.23502	6.23502	1.14407	0.0587974	0.000281239	0.134706	0.00107527	0.00107616	6.23502	6.23502	6.20851	0.00466213	0.000289666	0.195291	0.00108366	0.00107751	6.23502	6.23502	6.23502	0.0422695	0.000284506	0.272242	0.00107623	0.0010762	6.23502	6.23502	6.23502	0.00455133	0.000301238	0.132175	0.00108045	0.00107779	6.23502	6.23502	6.23502	0.0426868	0.000290179	0.17497	0.00107619	0.00109721	6.23502	6.23502	6.23502	0.00447849	0.000299765	0.00495366	0.00110015	0.00109761	6.23502	6.23502	6.23502	0.00825095	0.000288648	0.044046	0.00109739	0.00108441	6.23502	6.23502	6.23502	0.00824574	0.000315397	0.00334796	0.00109431	0.00100988	6.23502	6.23502	6.23502	0.00819744	0.000355789	0.133789	0.00101098	0.000691664	6.23502	6.23502	6.23502	0.00818917	0.000453529	0.349052	0.000889846	0.000286697	6.23502	6.23502	6.23502	0.00796762	0.000283608	1.00147	0.000307659	0.000283926	6.23502	6.23502	6.23502	0.00797264	0.000282692	1.75543	0.00029981	0.000284259	6.23502	6.23502	6.23502	0.00836076	0.000282691	6.21133	0.000300462	0.000283589	6.23502	6.23502	6.23502	0.00829666	0.000282691	6.23502	0.000300485	0.000283479	6.23502	6.23502	6.23502	0.00801615	0.000282691	6.23502	0.000300485	0.000283479	6.23502	6.23502	6.23502	0.00794268	0.000282049	6.23502	0.000300485	0.000283434	6.23502	6.23502	6.23502	0.00791794	0.000282048	6.23502	0.000300317	0.000283431	6.23502	6.23502	6.23502	0.00790769	0.000282048	6.23502	0.000300335	0.000283431	6.23502	6.23502	6.23502	0.00790314	0.000282048	6.23502	0.000300335	0.000283431	6.23502	6.23502	6.23502	0.00794986	0.000282048	6.23502	0.000300335	0.000283431	6.23502	6.23502	6.23502	0.00826462	0.000282048	6.23502	0.000300335	0.000283431	6.23502	6.23502	6.23502	0.00828227	0.000282048	6.23502	0.000300335	0.000283431	6.23502	6.23502	6.23502	0.00838558	0.000282048	6.23502	0.000300335	0.000283431	6.23502	6.23502	6.23502	0.00321828	0.000282048	6.23502	0.000300335	0.000283431	6.23502	6.23502	6.23502	0.00217287	0.000282048	6.23502	0.000300335	0.000283431	6.23502	6.23502	6.23502	0.00217531	0.000282048	6.23502	0.000300335	0.000283431	6.23502	6.23502	6.23502	0.0021953	0.000282048	6.23502	0.000300335	0.000283431	6.23502	6.23502	6.23502	0.00221454	0.000282048	6.23502	0.000300335	0.000283431	6.23502	6.23502	6.23502	0.00221714	0.000282048	6.23502	0.000300335	0.000283431	6.23502	6.23502	6.23502	0.00233739	0.000282048	6.23502	0.000300335	0.000283431	6.23502	6.23502	6.23502	0.00234144	0.000282048	6.23502	0.000300335	0.000283431	6.23502	6.23502	6.23502	0.0023415	0.000282048	6.23502	0.000300335	0.000283431	6.23502	6.23502	6.23502	0.0023415	0.000282048	6.23502	0.000300335	0.000283431	6.23502	6.23502	6.23502	0.0023415	0.000282048	6.23502	0.000300335	0.000283431	6.23502	6.23502	6.23502	0.0023415	0.000282048	6.23502	0.000300335	0.000283431	0	0	0	0	0	0	0	0	0.000450601	0.000450601	0.000450601	0.000450601	0.000450601	0.000450601	0.000450601	0.000450601	0.0013634	0.0013634	0.0013634	0.0013634	0.0013634	0.0013634	0.0013634	0.0013634	0.00135534	0.00135534	0.00135534	0.00135534	0.00135534	0.00135534	0.00135534	0.00135534	0.0011151	0.0011151	0.0011151	0.0011151	0.0011151	0.0011151	0.0011151	0.0011151	0.00113541	0.00113541	0.00113541	0.00113541	0.00113541	0.00113541	0.00113541	0.00113541	0.00113567	0.00113567	0.00113567	0.00113567	0.00113567	0.00113567	0.00113567	0.00113567	0.00113564	0.00113564	0.00113564	0.00113564	0.00113564	0.00113564	0.00113564	0.00113564	0.00113564	0.00113564	0.00113564	0.00113564	0.00113564	0.00113564	0.00113564	0.00113564	0.00113564	0.00113564	0.00113564	0.00113564	0.00113564	0.00113564	0.00113564	0.00113564	0.313602	0.00955797	0.00138067	0.00163969	0.00125789	0.00125421	0.0012529	0.00125221	0.0155239	0.0271364	0.00171788	3.82419e-06	0.0687779	5.67517e-07	2.39197e-05	0.798744	0.0013939	0.0444998	0.0122144	1.93307e-06	0.0368135	0.00324461	0.156189	9.964	0.00131691	0.0578163	0.147128	6.764e-07	0.116976	9.21658e-07	0.119524	9.98491	0.00134139	0.0578571	3.55708	3.1124e-06	0.183553	9.36457e-06	0.124329	9.98491	0.00143459	0.0636202	9.98491	9.42053e-07	0.347936	4.20782e-07	0.128095	9.98491	0.00145784	0.0675136	9.98491	3.15587e-05	1.074	7.36723e-06	0.134093	9.98491	0.00147022	0.069352	9.98491	1.1011e-06	9.66437	4.37189e-07	0.138463	9.98491	0.001456	0.0707566	9.98491	2.85055e-05	9.98491	0.000588504	0.144786	9.98491	0.000153168	0.0275918	9.98491	1.08737e-06	9.98491	1.02091e-06	0.149902	9.98491	1.72125e-05	0.0197271	9.98491	2.27303e-05	9.98491	0.0145781	0.187457	9.98491	0.0279919	0.0154099	9.98491	7.42688e-06	9.98491	4.81114e-06	0.252323	9.98491	0.0117251	0.0148246	9.98491	7.74311e-06	9.98491	0.0122968	0.406601	9.98491	0.0105021	0.00739803	9.98491	7.80444e-06	9.98491	2.97329e-05	1.11749	9.98491	0.00896131	0.000129163	9.98491	7.8118e-06	9.98491	8.54276e-05	9.41668	9.98491	6.00778e-05	1.42921e-05	9.98491	5.96598e-06	9.98491	0.000150796	9.98491	9.98491	2.53002e-08	1.37642e-05	9.98491	6.75669e-06	9.98491	0.0571264	9.98491	9.98491	1.9592e-08	1.37438e-05	9.98491	6.32525e-06	9.98491	0.030449	9.98491	9.98491	2.2389e-08	1.37457e-05	9.98491	5.59244e-06	9.98491	0.0199174	9.98491	9.98491	2.24452e-08	1.37457e-05	9.98491	5.81701e-06	9.98491	0.0519587	9.98491	9.98491	2.24516e-08	5.9021e-05	9.98491	5.86128e-06	9.98491	0.0379147	9.98491	9.98491	3.19324e-08	5.90413e-05	9.98491	5.87695e-06	9.98491	0.000814221	9.98491	9.98491	1.69963e-06	5.90413e-05	9.98491	5.8837e-06	9.98491	0.000442782	9.98491	9.98491	1.69871e-06	5.90413e-05	9.98491	5.88675e-06	9.98491	0.000439001	9.98491	9.98491	1.69832e-06	5.90413e-05	9.98491	6.25461e-06	9.98491	0.000439293	9.98491	9.98491	1.69818e-06	5.90413e-05	9.98491	5.9964e-06	9.98491	0.000439293	9.98491	9.98491	1.69814e-06	5.90413e-05	9.98491	5.99877e-06	9.98491	0.000439293	9.98491	9.98491	1.69812e-06	5.90413e-05	9.98491	6.76897e-06	9.98491	0.000428147	9.98491	9.98491	1.69812e-06	5.90413e-05	9.98491	2.68889e-05	9.98491	0.000428126	9.98491	9.98491	1.69812e-06	5.90413e-05	9.98491	4.70657e-05	9.98491	0.000428126	9.98491	9.98491	1.69812e-06	5.90413e-05	9.98491	4.67425e-05	9.98491	0.000428126	9.98491	9.98491	1.69812e-06	5.90413e-05	9.98491	4.64078e-05	9.98491	0.000428126	9.98491	9.98491	1.69811e-06	5.90413e-05	9.98491	4.60984e-05	9.98491	0.000428126	9.98491	9.98491	1.69811e-06	5.90413e-05	9.98491	4.31556e-05	9.98491	0.000428126	9.98491	9.98491	1.69811e-06	5.90413e-05	9.98491	4.16006e-05	9.98491	0.000428126	9.98491	9.98491	1.69811e-06	5.90413e-05	9.98491	4.15931e-05	9.98491	0.000428126	9.98491	9.98491	1.69811e-06	5.90413e-05	9.98491	4.15937e-05	9.98491	0.000428126	9.98491	9.98491	1.69811e-06	5.90413e-05	9.98491	4.15937e-05	9.98491	0.000428126	9.98491	9.98491	1.69811e-06	5.90413e-05	9.98491	4.15937e-05	9.98491	0.000428126	9.98491	9.98491	1.69811e-06	5.90413e-05	9.98491	4.15937e-05	9.98491	0.000428126	9.98491	9.98491	0	0	0	0	0	0	0	0	0.000582803	0.000582803	0.000582803	0.000582803	0.000582803	0.000582803	0.000582803	0.000582803	0.007051	0.007051	0.007051	0.007051	0.007051	0.007051	0.007051	0.007051	0.00720368	0.00720368	0.00720368	0.00720368	0.00720368	0.00720368	0.00720368	0.00720368	0.00226284	0.00226284	0.00226284	0.00226284	0.00226284	0.00226284	0.00226284	0.00226284	0.00226817	0.00226817	0.00226817	0.00226817	0.00226817	0.00226817	0.00226817	0.00226817	0.00226847	0.00226847	0.00226847	0.00226847	0.00226847	0.00226847	0.00226847	0.00226847	0.00226845	0.00226845	0.00226845	0.00226845	0.00226845	0.00226845	0.00226845	0.00226845	0.00226845	0.00226845	0.00226845	0.00226845	0.00226845	0.00226845	0.00226845	0.00226845	0.00226845	0.00226845	0.00226845	0.00226845	0.00226845	0.00226845	0.00226845	0.00226845	12.6052	0.297178	0.00497447	0.0195825	0.00414719	0.00414719	0.00407524	0.00403722	12.9144	5.59469	0.00158981	0.0204085	0.0323083	0.00403332	0.00101119	0.0682233	12.9144	12.9144	0.00772871	0.0102972	0.062748	0.00196445	0.0106346	0.474725	12.9144	12.9144	0.125093	0.0124968	0.0846098	0.00297233	0.00213613	5.79822	12.9144	12.9144	7.3052	0.00808611	0.105311	0.00433819	0.00190471	12.9144	12.9144	12.9144	12.9144	0.0113055	0.116683	0.00251843	0.00189595	12.9144	12.9144	12.9144	12.9144	0.00459387	0.127434	0.00469761	0.0019267	12.9144	12.9144	12.9144	12.9144	0.0104705	0.139338	0.00255182	0.00190004	12.9144	12.9144	12.9144	12.9144	0.0048476	0.154889	0.00446692	0.00192054	12.9144	12.9144	12.9144	12.9144	0.0105251	0.385596	0.00302709	0.00189981	12.9144	12.9144	12.9144	12.9144	0.00131837	1.9359	0.00050288	0.00500106	12.9144	12.9144	12.9144	12.9144	0.00174248	12.9138	0.000851904	0.00523911	12.9144	12.9144	12.9144	12.9144	0.00173726	12.9144	0.000684834	0.0055326	12.9144	12.9144	12.9144	12.9144	0.00173432	12.9144	0.00241035	0.011994	12.9144	12.9144	12.9144	12.9144	0.00173406	12.9144	0.00306342	0.00866411	12.9144	12.9144	12.9144	12.9144	0.000356945	12.9144	0.00252797	0.00124397	12.9144	12.9144	12.9144	12.9144	0.000676987	12.9144	0.00809308	0.000718521	12.9144	12.9144	12.9144	12.9144	0.000686805	12.9144	0.00979336	0.000703842	12.9144	12.9144	12.9144	12.9144	0.000339787	12.9144	0.0105153	0.000703793	12.9144	12.9144	12.9144	12.9144	0.000333657	12.9144	0.0076195	0.000703792	12.9144	12.9144	12.9144	12.9144	0.00033235	12.9144	0.00514197	0.000703792	12.9144	12.9144	12.9144	12.9144	0.000331859	12.9144	0.0021582	0.000644587	12.9144	12.9144	12.9144	12.9144	0.000331646	12.9144	0.000714458	0.000644345	12.9144	12.9144	12.9144	12.9144	0.00033155	12.9144	0.000763584	0.000644344	12.9144	12.9144	12.9144	12.9144	0.000471421	12.9144	0.000764868	0.000644344	12.9144	12.9144	12.9144	12.9144	0.000481458	12.9144	0.000764876	0.000644344	12.9144	12.9144	12.9144	12.9144	0.000481491	12.9144	0.000764876	0.000644344	12.9144	12.9144	12.9144	12.9144	0.000973643	12.9144	0.000600277	0.000644344	12.9144	12.9144	12.9144	12.9144	0.000793615	12.9144	0.000599565	0.000644344	12.9144	12.9144	12.9144	12.9144	0.00076429	12.9144	0.000599562	0.000644344	12.9144	12.9144	12.9144	12.9144	0.000769884	12.9144	0.000599562	0.000644344	12.9144	12.9144	12.9144	12.9144	0.000775749	12.9144	0.000599562	0.000644344	12.9144	12.9144	12.9144	12.9144	0.000781343	12.9144	0.000599562	0.000644344	12.9144	12.9144	12.9144	12.9144	0.000552788	12.9144	0.000599562	0.000644344	12.9144	12.9144	12.9144	12.9144	0.000579029	12.9144	0.000599562	0.000644344	12.9144	12.9144	12.9144	12.9144	0.000579794	12.9144	0.000599562	0.000644344	12.9144	12.9144	12.9144	12.9144	0.000579802	12.9144	0.000599562	0.000644344	12.9144	12.9144	12.9144	12.9144	0.000579802	12.9144	0.000599562	0.000644344	12.9144	12.9144	12.9144	12.9144	0.000579802	12.9144	0.000599562	0.000644344	12.9144	12.9144	12.9144	12.9144	0.000579802	12.9144	0.000599562	0.000644344	12.9144	0	0	0	0	0	0	0	0	-0.000127811	-0.000127811	-0.000127811	-0.000127811	-0.000127811	-0.000127811	-0.000127811	-0.000127811	-0.000240416	-0.000240416	-0.000240416	-0.000240416	-0.000240416	-0.000240416	-0.000240416	-0.000240416	-0.000241031	-0.000241031	-0.000241031	-0.000241031	-0.000241031	-0.000241031	-0.000241031	-0.000241031	-4.1261e-06	-4.1261e-06	-4.1261e-06	-4.1261e-06	-4.1261e-06	-4.1261e-06	-4.1261e-06	-4.1261e-06	-4.11149e-06	-4.11149e-06	-4.11149e-06	-4.11149e-06	-4.11149e-06	-4.11149e-06	-4.11149e-06	-4.11149e-06	-4.11139e-06	-4.11139e-06	-4.11139e-06	-4.11139e-06	-4.11139e-06	-4.11139e-06	-4.11139e-06	-4.11139e-06	-4.11144e-06	-4.11144e-06	-4.11144e-06	-4.11144e-06	-4.11144e-06	-4.11144e-06	-4.11144e-06	-4.11144e-06	-4.11144e-06	-4.11144e-06	-4.11144e-06	-4.11144e-06	-4.11144e-06	-4.11144e-06	-4.11144e-06	-4.11144e-06	-4.11144e-06	-4.11144e-06	-4.11144e-06	-4.11144e-06	-4.11144e-06	-4.11144e-06	-4.11144e-06	-4.11144e-06	-2.76491	-0.00809714	-4.11305e-05	-0.00809714	-3.46323e-05	-4.11305e-05	-3.46323e-05	-3.15521e-05	-2.30547e-05	-0.0205205	-1.38554e-05	-0.145139	-1.2729e-06	-0.00218933	-0.000137529	-1.30271e-06	-2.83197	-0.0282944	-3.57415e-06	-0.0509061	-1.43434e-06	-9.04293e-05	-1.54858e-05	-7.41109e-07	-1.92968e-05	-0.0285792	-9.14868e-07	-0.204571	-4.39724e-07	-0.0017778	-4.18508e-05	-7.45052e-07	-2.83198	-0.0295836	-4.31288e-06	-0.0241777	-4.68256e-07	-0.00133304	-3.60378e-05	-7.43083e-07	-2.05946e-05	-0.028255	-4.15591e-06	-0.198948	-4.21226e-07	-0.00176499	-3.59954e-05	-8.37796e-07	-2.83198	-0.0283994	-4.25713e-06	-0.00580504	-4.3424e-07	-0.00157137	-3.58064e-05	-7.41787e-07	-2.04989e-05	-0.0284296	-4.23215e-06	-0.205389	-4.22951e-07	-0.00176431	-3.59906e-05	-7.49255e-07	-2.83198	-0.0283607	-4.11405e-06	-0.00589156	-4.44016e-07	-0.0004226	-3.58241e-05	-7.40789e-07	-1.29637e-11	-0.000295622	-4.11044e-06	-0.207044	-7.82891e-06	-0.00171008	-3.59911e-05	-3.1377e-05	-0.00437815	-0.000363665	-7.56985e-05	-6.00456e-05	-8.09978e-06	-5.47669e-07	-0.000659902	-3.17039e-05	-0.000160657	-0.000311369	-7.67112e-05	-0.000584849	-7.97214e-06	-1.1723e-05	-0.000643719	-0.000109332	-0.000319162	-0.000309988	-2.04797e-05	-0.000567112	-9.85774e-06	-8.69179e-07	-0.000613578	-3.22056e-05	-0.000338225	-0.000177022	-2.77088e-05	-0.000564324	-1.75571e-05	-2.38475e-05	-0.000285231	-5.62733e-05	-0.000352259	-6.28486e-06	-6.68968e-06	-0.000563996	-0.000226192	-2.22474e-05	-0.000319925	-0.000135423	-6.26286e-10	-1.48671e-07	-0.00165935	-2.18181e-06	-0.000186578	-1.17813e-05	-0.000791833	-0.000135387	-6.8513e-13	-1.44311e-07	-0.000213216	-2.14337e-05	-0.000186779	-0.0017657	-0.000181712	-0.000149058	-1.28867e-13	-1.4413e-07	-0.000134363	-2.23577e-05	-0.00018678	-0.00167658	-0.000185814	-0.000149198	-9.13449e-14	-1.44125e-07	-0.00026027	-1.9022e-06	-0.00018678	-0.00191509	-0.000185818	-0.000149187	-9.11566e-14	-1.44125e-07	-0.000269987	-1.8557e-06	-0.00018678	-0.000931455	-0.000185818	-0.000149187	-9.11382e-14	-4.94486e-07	-0.000269933	-1.84692e-06	-0.000115758	-0.000719923	-0.000185818	-0.000127405	-1.2371e-12	-4.94484e-07	-9.74083e-05	-1.84385e-06	-0.00011582	-0.00603483	-0.000115162	-0.000127426	-3.51475e-11	-4.94484e-07	-9.75431e-05	-1.84253e-06	-0.00011582	-0.000252708	-0.000115226	-0.000127425	-3.51612e-11	-4.94484e-07	-0.000103614	-1.84193e-06	-0.00011582	-0.000374104	-0.000115226	-0.000127425	-3.51669e-11	-4.94484e-07	-0.000103633	-6.31867e-06	-0.00011582	-0.000373515	-0.000115226	-0.000127425	-3.51689e-11	-4.94484e-07	-0.000103633	-6.48813e-06	-0.00011582	-0.000373517	-0.000115226	-0.000127425	-3.51696e-11	-4.94484e-07	-0.000103633	-6.48645e-06	-0.00011582	-0.000373517	-0.000115226	-0.000127425	-3.51699e-11	-4.94484e-07	-0.000103633	-7.63518e-05	-0.00011582	-0.000100685	-0.000115226	-0.000127425	-3.51699e-11	-4.94484e-07	-0.000103633	-3.17437e-05	-0.00011582	-0.00010089	-0.000115226	-0.000127425	-3.51699e-11	-4.94484e-07	-0.000103633	-2.23048e-05	-0.00011582	-0.00010089	-0.000115226	-0.000127425	-3.517e-11	-4.94484e-07	-0.000103633	-2.23979e-05	-0.00011582	-0.00010089	-0.000115226	-0.000127425	-3.517e-11	-4.94484e-07	-0.000103633	-2.24916e-05	-0.00011582	-0.00010089	-0.000115226	-0.000127425	-3.517e-11	-4.94484e-07	-0.000103633	-2.2579e-05	-0.00011582	-0.00010089	-0.000115226	-0.000127425	-3.517e-11	-4.94484e-07	-0.000103633	-6.60232e-06	-0.00011582	-0.00010089	-0.000115226	-0.000127425	-3.517e-11	-4.94484e-07	-0.000103633	-6.74202e-06	-0.00011582	-0.00010089	-0.000115226	-0.000127425	-3.517e-11	-4.94484e-07	-0.000103633	-6.7423e-06	-0.00011582	-0.00010089	-0.000115226	-0.000127425	-3.517e-11	-4.94484e-07	-0.000103633	-6.74224e-06	-0.00011582	-0.00010089	-0.000115226	-0.000127425	-3.517e-11	-4.94484e-07	-0.000103633	-6.74224e-06	-0.00011582	-0.00010089	-0.000115226	-0.000127425	-3.517e-11	-4.94484e-07	-0.000103633	-6.74224e-06	-0.00011582	-0.00010089	-0.000115226	-0.000127425	-3.517e-11	-4.94484e-07	-0.000103633	-6.74224e-06	-0.00011582	-0.00010089	-0.000115226	-0.000127425	0	0	0	0	0	0	0	0	2.60094e-05	2.60094e-05	2.60094e-05	2.60094e-05	2.60094e-05	2.60094e-05	2.60094e-05	2.60094e-05	2.74111e-06	2.74111e-06	2.74111e-06	2.74111e-06	2.74111e-06	2.74111e-06	2.74111e-06	2.74111e-06	2.85361e-06	2.85361e-06	2.85361e-06	2.85361e-06	2.85361e-06	2.85361e-06	2.85361e-06	2.85361e-06	5.07666e-10	5.07666e-10	5.07666e-10	5.07666e-10	5.07666e-10	5.07666e-10	5.07666e-10	5.07666e-10	4.80551e-10	4.80551e-10	4.80551e-10	4.80551e-10	4.80551e-10	4.80551e-10	4.80551e-10	4.80551e-10	4.80524e-10	4.80524e-10	4.80524e-10	4.80524e-10	4.80524e-10	4.80524e-10	4.80524e-10	4.80524e-10	4.80527e-10	4.80527e-10	4.80527e-10	4.80527e-10	4.80527e-10	4.80527e-10	4.80527e-10	4.80527e-10	4.80527e-10	4.80527e-10	4.80527e-10	4.80527e-10	4.80527e-10	4.80527e-10	4.80527e-10	4.80527e-10	4.80527e-10	4.80527e-10	4.80527e-10	4.80527e-10	4.80527e-10	4.80527e-10	4.80527e-10	4.80527e-10	0.00468367	2.72848e-06	4.46385e-08	0.00468367	4.46385e-08	1.75923e-07	6.44228e-08	3.72125e-08	3.32067e-05	6.52919e-08	8.69223e-08	0.0201049	3.29515e-09	4.72386e-07	4.64975e-07	9.76038e-09	2.17614e-05	1.89389e-08	1.70739e-08	0.0298154	1.95584e-09	6.82843e-06	4.10466e-07	6.45272e-09	1.88179e-05	1.41343e-08	3.68616e-10	0.0330187	9.55482e-10	1.36097e-06	4.88812e-06	6.50359e-09	1.81304e-05	1.47334e-08	6.8903e-13	0.035108	9.10342e-10	2.80289e-06	5.14503e-06	6.48263e-09	1.48109e-05	1.42117e-08	5.19034e-13	0.0337411	9.32723e-10	1.02581e-06	5.13549e-06	7.88123e-09	1.57535e-05	1.40476e-08	5.66336e-13	0.0375088	9.43274e-10	2.75783e-06	5.03763e-06	6.45838e-09	1.45223e-05	1.40493e-08	4.8737e-13	0.034672	9.24193e-10	1.04156e-06	5.14061e-06	6.57841e-09	1.57704e-05	1.40206e-08	4.89734e-13	0.036399	9.22393e-10	7.83105e-06	5.07572e-06	6.44247e-09	4.84845e-12	1.18591e-09	4.84481e-13	0.0344345	4.48432e-07	1.40231e-06	5.14006e-06	1.16647e-05	2.70202e-09	1.215e-09	2.3766e-10	2.38264e-06	4.5279e-07	6.5245e-10	0.000493171	1.18541e-05	2.46262e-10	2.104e-09	2.35804e-10	1.64491e-06	4.64782e-07	1.32779e-10	0.000479637	8.71136e-05	2.44236e-10	2.14111e-09	1.17916e-10	1.64068e-06	5.66165e-07	7.61971e-10	0.000431271	1.14294e-05	2.12952e-10	1.58136e-08	1.27528e-09	1.64065e-06	1.18189e-06	3.70495e-10	7.78929e-05	2.09812e-05	2.35452e-10	4.20512e-06	1.40828e-08	1.64054e-06	8.17948e-05	5.49153e-10	9.35599e-05	7.89173e-05	3.52547e-15	1.0592e-06	1.77228e-06	1.25799e-11	5.81836e-05	1.18083e-10	0.00060245	3.78095e-05	2.73577e-12	1.17806e-06	1.39861e-05	1.6025e-09	5.84327e-05	0.000355542	5.88296e-05	4.42031e-05	1.15064e-10	1.1834e-06	5.52531e-05	1.60557e-09	5.8433e-05	2.87566e-05	6.07947e-05	4.41892e-05	1.97694e-10	1.18376e-06	7.65512e-05	8.71317e-12	5.8433e-05	2.80158e-05	6.08001e-05	4.41632e-05	1.97921e-10	1.18376e-06	6.6981e-05	8.77769e-12	5.8433e-05	2.89925e-05	6.08003e-05	4.41632e-05	1.97934e-10	3.45024e-07	6.70065e-05	8.79787e-12	2.1086e-05	2.10199e-05	6.08003e-05	2.55107e-05	5.62467e-09	3.45021e-07	1.80614e-05	8.80588e-12	2.10801e-05	0.0111239	1.41612e-05	2.55068e-05	1.97949e-10	3.45021e-07	1.80496e-05	8.80942e-12	2.10801e-05	8.95986e-05	1.41564e-05	2.55068e-05	1.97925e-10	3.45021e-07	1.69923e-05	8.811e-12	2.10801e-05	0.00027512	1.41564e-05	2.55068e-05	1.97916e-10	3.45021e-07	1.69779e-05	1.19621e-10	2.10801e-05	0.000275064	1.41564e-05	2.55068e-05	1.97912e-10	3.45021e-07	1.69779e-05	1.18286e-10	2.10801e-05	0.000275064	1.41564e-05	2.55068e-05	1.97911e-10	3.45021e-07	1.69779e-05	1.18277e-10	2.10801e-05	0.000275064	1.41564e-05	2.55068e-05	1.9791e-10	3.45021e-07	1.69779e-05	2.17977e-08	2.10801e-05	5.17156e-06	1.41564e-05	2.55068e-05	1.9791e-10	3.45021e-07	1.69779e-05	2.03983e-08	2.10801e-05	5.16065e-06	1.41564e-05	2.55068e-05	1.9791e-10	3.45021e-07	1.69779e-05	1.90497e-08	2.10801e-05	5.16065e-06	1.41564e-05	2.55068e-05	1.9791e-10	3.45021e-07	1.69779e-05	1.89332e-08	2.10801e-05	5.16065e-06	1.41564e-05	2.55068e-05	1.9791e-10	3.45021e-07	1.69779e-05	1.88172e-08	2.10801e-05	5.16065e-06	1.41564e-05	2.55068e-05	1.9791e-10	3.45021e-07	1.69779e-05	1.87078e-08	2.10801e-05	5.16065e-06	1.41564e-05	2.55068e-05	1.9791e-10	3.45021e-07	1.69779e-05	1.37131e-09	2.10801e-05	5.16065e-06	1.41564e-05	2.55068e-05	1.9791e-10	3.45021e-07	1.69779e-05	1.31637e-09	2.10801e-05	5.16065e-06	1.41564e-05	2.55068e-05	1.9791e-10	3.45021e-07	1.69779e-05	1.31493e-09	2.10801e-05	5.16065e-06	1.41564e-05	2.55068e-05	1.9791e-10	3.45021e-07	1.69779e-05	1.31492e-09	2.10801e-05	5.16065e-06	1.41564e-05	2.55068e-05	1.9791e-10	3.45021e-07	1.69779e-05	1.31492e-09	2.10801e-05	5.16065e-06	1.41564e-05	2.55068e-05	1.9791e-10	3.45021e-07	1.69779e-05	1.31492e-09	2.10801e-05	5.16065e-06	1.41564e-05	2.55068e-05	1.9791e-10	3.45021e-07	1.69779e-05	1.31492e-09	2.10801e-05	5.16065e-06	1.41564e-05	2.55068e-05	0	0	0	0	0	0	0	0	-7.86171e-05	-7.86171e-05	-7.86171e-05	-7.86171e-05	-7.86171e-05	-7.86171e-05	-7.86171e-05	-7.86171e-05	-3.1626e-05	-3.1626e-05	-3.1626e-05	-3.1626e-05	-3.1626e-05	-3.1626e-05	-3.1626e-05	-3.1626e-05	-3.15359e-05	-3.15359e-05	-3.15359e-05	-3.15359e-05	-3.15359e-05	-3.15359e-05	-3.15359e-05	-3.15359e-05	-4.72027e-10	-4.72027e-10	-4.72027e-10	-4.72027e-10	-4.72027e-10	-4.72027e-10	-4.72027e-10	-4.72027e-10	-4.74064e-10	-4.74064e-10	-4.74064e-10	-4.74064e-10	-4.74064e-10	-4.74064e-10	-4.74064e-10	-4.74064e-10	-4.74066e-10	-4.74066e-10	-4.74066e-10	-4.74066e-10	-4.74066e-10	-4.74066e-10	-4.74066e-10	-4.74066e-10	-4.74063e-10	-4.74063e-10	-4.74063e-10	-4.74063e-10	-4.74063e-10	-4.74063e-10	-4.74063e-10	-4.74063e-10	-4.74063e-10	-4.74063e-10	-4.74063e-10	-4.74063e-10	-4.74063e-10	-4.74063e-10	-4.74063e-10	-4.74063e-10	-4.74063e-10	-4.74063e-10	-4.74063e-10	-4.74063e-10	-4.74063e-10	-4.74063e-10	-4.74063e-10	-4.74063e-10	-3.16858e-05	-9.36303e-07	-1.3514e-07	-0.360257	-1.60498e-07	-3.16858e-05	-9.36303e-07	-1.3514e-07	-5.32844e-07	-4.80149e-07	-4.23277e-07	-0.00375606	-2.09584e-06	-2.27487e-06	-4.6414e-07	-6.3459e-07	-4.20257e-07	-3.32346e-07	-1.0846e-06	-0.0695868	-2.3319e-06	-6.69445e-06	-4.55524e-07	-5.33398e-07	-4.04204e-07	-3.10435e-07	-3.14775e-06	-0.0241333	-6.49639e-06	-2.18799e-06	-1.96432e-07	-5.33275e-07	-4.01315e-07	-3.02951e-07	-6.39566e-07	-0.0750347	-6.26933e-06	-1.46338e-06	-2.14263e-07	-5.33144e-07	-3.79715e-07	-3.11278e-07	-7.34705e-07	-0.0278501	-6.80117e-06	-2.78042e-06	-2.14984e-07	-4.86259e-07	-3.92468e-07	-3.12245e-07	-6.65848e-07	-0.205376	-6.62894e-06	-1.28417e-06	-2.15458e-07	-5.32809e-07	-3.80614e-07	-3.11716e-07	-7.52017e-07	-0.0113877	-6.77762e-06	-2.74169e-06	-2.14671e-07	-5.28798e-07	-3.92375e-07	-3.12184e-07	-7.68101e-07	-0.219624	-6.5331e-06	-1.65905e-06	-2.15197e-07	-5.333e-07	-2.75678e-10	-3.66356e-06	-7.68461e-07	-0.0101533	-0.0189418	-2.20235e-06	-2.14689e-07	-0.00303898	-1.4991e-09	-3.6822e-06	-0.0021756	-9.95438e-07	-0.0160152	-2.95501e-11	-2.53468e-06	-0.00294776	-1.52625e-08	-4.26651e-06	-0.00211727	-6.2713e-07	-0.0165651	-8.50402e-12	-2.57917e-06	-0.00118443	-9.33432e-09	-4.28627e-06	-0.00433135	-6.39976e-07	-0.0139894	-1.77334e-11	-2.73033e-06	-0.00331483	-8.85937e-09	-7.31134e-06	-0.00365688	-6.42437e-07	-0.00920934	-1.93439e-12	-7.05135e-06	-0.00364198	-8.64135e-09	-0.0016339	-0.0127648	-6.42729e-07	-0.0383088	-1.46285e-12	-7.24717e-06	-0.07499	-6.88232e-12	-9.73132e-05	-0.00434663	-1.73451e-13	-0.000166765	-7.48022e-15	-0.000329223	-0.000133271	-1.92148e-06	-0.000101288	-0.000171443	-8.80429e-11	-0.000222415	-9.55758e-09	-9.89628e-05	-0.000218009	-8.32454e-06	-0.000101403	-0.000309282	-8.5267e-11	-0.000222321	-3.13986e-11	-9.71856e-05	-0.00021845	-1.11133e-05	-0.000101399	-0.000215613	-1.05477e-13	-0.000222321	-2.85431e-11	-9.71769e-05	-0.000218602	-1.1131e-05	-0.000101399	-0.000208174	-1.07484e-13	-0.000222321	-5.05973e-11	-9.71769e-05	-0.000218601	-1.11327e-05	-1.02805e-05	-0.000208211	-1.0787e-13	-5.99284e-05	-8.44725e-11	-9.71769e-05	-7.05569e-05	-0.00015113	-1.02876e-05	-7.51348e-05	-1.08006e-13	-6.0002e-05	-0.000134452	-9.85243e-06	-7.06371e-05	-2.99359e-07	-1.02876e-05	-7.52049e-05	-1.08065e-13	-6.0002e-05	-1.08999e-05	-9.85829e-06	-7.0637e-05	-2.99611e-07	-1.02876e-05	-6.72651e-05	-1.08091e-13	-6.0002e-05	-0.000149219	-9.85829e-06	-7.0637e-05	-2.99574e-07	-1.02876e-05	-6.72541e-05	-3.07185e-12	-6.0002e-05	-0.000149146	-9.85829e-06	-7.0637e-05	-2.99561e-07	-1.02876e-05	-6.72541e-05	-3.01084e-12	-6.0002e-05	-0.000149146	-9.85829e-06	-7.0637e-05	-2.99557e-07	-1.02876e-05	-6.72541e-05	-3.01143e-12	-6.0002e-05	-0.000149146	-9.85829e-06	-7.0637e-05	-2.99555e-07	-1.02876e-05	-6.72541e-05	-2.43167e-09	-6.0002e-05	-2.95704e-07	-9.85829e-06	-7.0637e-05	-2.99554e-07	-1.02876e-05	-6.72541e-05	-4.69484e-09	-6.0002e-05	-2.96044e-07	-9.85829e-06	-7.0637e-05	-2.99554e-07	-1.02876e-05	-6.72541e-05	-6.10304e-09	-6.0002e-05	-2.96044e-07	-9.85829e-06	-7.0637e-05	-2.99554e-07	-1.02876e-05	-6.72541e-05	-6.0844e-09	-6.0002e-05	-2.96044e-07	-9.85829e-06	-7.0637e-05	-2.99554e-07	-1.02876e-05	-6.72541e-05	-6.06545e-09	-6.0002e-05	-2.96044e-07	-9.85829e-06	-7.0637e-05	-2.99554e-07	-1.02876e-05	-6.72541e-05	-6.04789e-09	-6.0002e-05	-2.96044e-07	-9.85829e-06	-7.0637e-05	-2.99554e-07	-1.02876e-05	-6.72541e-05	-2.1232e-10	-6.0002e-05	-2.96044e-07	-9.85829e-06	-7.0637e-05	-2.99554e-07	-1.02876e-05	-6.72541e-05	-2.09039e-10	-6.0002e-05	-2.96044e-07	-9.85829e-06	-7.0637e-05	-2.99554e-07	-1.02876e-05	-6.72541e-05	-2.09033e-10	-6.0002e-05	-2.96044e-07	-9.85829e-06	-7.0637e-05	-2.99554e-07	-1.02876e-05	-6.72541e-05	-2.09035e-10	-6.0002e-05	-2.96044e-07	-9.85829e-06	-7.0637e-05	-2.99554e-07	-1.02876e-05	-6.72541e-05	-2.09035e-10	-6.0002e-05	-2.96044e-07	-9.85829e-06	-7.0637e-05	-2.99554e-07	-1.02876e-05	-6.72541e-05	-2.09035e-10	-6.0002e-05	-2.96044e-07	-9.85829e-06	-7.0637e-05	-2.99554e-07	-1.02876e-05	-6.72541e-05	-2.09035e-10	-6.0002e-05	-2.96044e-07	-9.85829e-06	-7.0637e-05	0	0	0	0	0	0	0	0	-0.000317415	-0.000317415	-0.000317415	-0.000317415	-0.000317415	-0.000317415	-0.000317415	-0.000317415	-0.000108201	-0.000108201	-0.000108201	-0.000108201	-0.000108201	-0.000108201	-0.000108201	-0.000108201	-0.000111804	-0.000111804	-0.000111804	-0.000111804	-0.000111804	-0.000111804	-0.000111804	-0.000111804	-1.9828e-08	-1.9828e-08	-1.9828e-08	-1.9828e-08	-1.9828e-08	-1.9828e-08	-1.9828e-08	-1.9828e-08	-1.90349e-08	-1.90349e-08	-1.90349e-08	-1.90349e-08	-1.90349e-08	-1.90349e-08	-1.90349e-08	-1.90349e-08	-1.90343e-08	-1.90343e-08	-1.90343e-08	-1.90343e-08	-1.90343e-08	-1.90343e-08	-1.90343e-08	-1.90343e-08	-1.90344e-08	-1.90344e-08	-1.90344e-08	-1.90344e-08	-1.90344e-08	-1.90344e-08	-1.90344e-08	-1.90344e-08	-1.90344e-08	-1.90344e-08	-1.90344e-08	-1.90344e-08	-1.90344e-08	-1.90344e-08	-1.90344e-08	-1.90344e-08	-1.90344e-08	-1.90344e-08	-1.90344e-08	-1.90344e-08	-1.90344e-08	-1.90344e-08	-1.90344e-08	-1.90344e-08	-6.96856e-06	-2.55188e-06	-1.47404e-06	-0.182202	-1.7682e-06	-0.182202	-0.000108078	-1.7682e-06	-1.2793e-06	-1.36033e-07	-1.24539e-06	-0.542012	-8.73307e-08	-0.498082	-0.00075981	-4.35315e-07	-1.07681e-06	-5.84203e-08	-2.79201e-07	-0.0389647	-6.49519e-08	-0.164639	-0.000740903	-4.15036e-07	-9.76463e-07	-4.74827e-08	-1.05212e-08	-1.92086	-2.12126e-08	-1.21659	-0.00664117	-4.17004e-07	-9.50478e-07	-5.00607e-08	-1.52533e-10	-1.04294e-06	-2.11311e-08	-0.00110296	-0.00620709	-4.16341e-07	-8.30127e-07	-4.76141e-08	-1.12178e-10	-2.15317	-2.04102e-08	-2.36704	-0.00620651	-4.97422e-07	-8.55576e-07	-4.70597e-08	-1.27122e-10	-9.0405e-08	-2.08946e-08	-1.98152e-07	-0.00611417	-4.15513e-07	-8.14921e-07	-4.71021e-08	-1.05674e-10	-2.08382	-2.03475e-08	-2.41126	-0.00622144	-4.22382e-07	-8.56505e-07	-4.69584e-08	-1.04567e-10	-1.53864e-07	-2.0807e-08	-2.42958e-07	-0.00615329	-4.14627e-07	-8.14869e-07	-4.55803e-06	-1.03558e-10	-2.09225	-9.89567e-06	-2.98736	-0.00621879	-0.000100548	-5.76075e-05	-4.6355e-06	-5.07093e-08	-8.88265e-12	-1.01189e-05	-8.65634e-14	-0.000522857	-0.000101927	-1.48918e-06	-6.70766e-06	-5.06982e-08	-8.78657e-05	-1.01874e-05	-0.000433407	-0.000529801	-0.000613934	-2.07609e-06	-6.78724e-06	-1.87312e-07	-8.65207e-05	-1.24436e-05	-0.000871305	-0.000477847	-9.17428e-05	-1.91337e-06	-2.61188e-05	-1.19533e-06	-8.63055e-05	-2.49821e-05	-0.00230665	-8.83673e-05	-0.000117186	-2.12173e-06	-0.00393406	-4.97671e-06	-8.62763e-05	-0.00149226	-0.00358876	-9.62841e-05	-0.0010884	-3.37559e-08	-0.000689638	-0.000201319	-6.61564e-10	-0.000702515	-2.33413e-08	-4.29758e-06	-0.000885032	-8.66517e-05	-0.000759292	-0.000368399	-8.4012e-08	-0.00070922	-3.77989e-09	-1.40093e-05	-0.0010223	-0.000779656	-0.000761229	-0.000985194	-8.58799e-08	-0.000709184	-6.28582e-12	-1.45355e-05	-0.0010189	-0.00101107	-0.000761423	-0.000501812	-4.66387e-10	-0.000709184	-6.59022e-12	-1.4537e-05	-0.00101803	-0.00100917	-0.000761422	-0.000460267	-4.62791e-10	-0.000709184	-4.62228e-12	-1.45371e-05	-0.00101804	-0.00100913	-0.000177345	-0.000460552	-4.6236e-10	-0.000255915	-2.64214e-12	-1.45371e-05	-0.000258344	-0.00346099	-0.00017813	-0.000285423	-4.62238e-10	-0.000256793	-2.05139e-10	-4.23704e-06	-0.000259827	-6.38734e-05	-0.000178129	-0.000285748	-4.62187e-10	-0.000256792	-2.4799e-09	-4.23761e-06	-0.000259824	-6.55422e-05	-0.000178129	-0.000266333	-4.62164e-10	-0.000256792	-6.89475e-08	-4.23761e-06	-0.000259824	-6.55443e-05	-0.000178129	-0.000266221	-6.27388e-09	-0.000256792	-6.88554e-08	-4.23761e-06	-0.000259824	-6.55453e-05	-0.000178129	-0.000266221	-6.31277e-09	-0.000256792	-6.88554e-08	-4.23761e-06	-0.000259824	-6.55457e-05	-0.000178129	-0.000266221	-6.3117e-09	-0.000256792	-6.88554e-08	-4.23761e-06	-0.000259824	-6.55457e-05	-0.000178129	-0.000266221	-1.16318e-06	-0.000256792	-2.42312e-09	-4.23761e-06	-0.000259824	-6.55457e-05	-0.000178129	-0.000266221	-7.29336e-07	-0.000256792	-2.42299e-09	-4.23761e-06	-0.000259824	-6.55457e-05	-0.000178129	-0.000266221	-5.90451e-07	-0.000256792	-2.42299e-09	-4.23761e-06	-0.000259824	-6.55458e-05	-0.000178129	-0.000266221	-5.89432e-07	-0.000256792	-2.42299e-09	-4.23761e-06	-0.000259824	-6.55458e-05	-0.000178129	-0.000266221	-5.88433e-07	-0.000256792	-2.42299e-09	-4.23761e-06	-0.000259824	-6.55458e-05	-0.000178129	-0.000266221	-5.87461e-07	-0.000256792	-2.42299e-09	-4.23761e-06	-0.000259824	-6.55458e-05	-0.000178129	-0.000266221	-4.32131e-08	-0.000256792	-2.42299e-09	-4.23761e-06	-0.000259824	-6.55458e-05	-0.000178129	-0.000266221	-4.25847e-08	-0.000256792	-2.42299e-09	-4.23761e-06	-0.000259824	-6.55458e-05	-0.000178129	-0.000266221	-4.25574e-08	-0.000256792	-2.42299e-09	-4.23761e-06	-0.000259824	-6.55458e-05	-0.000178129	-0.000266221	-4.25569e-08	-0.000256792	-2.42299e-09	-4.23761e-06	-0.000259824	-6.55458e-05	-0.000178129	-0.000266221	-4.25569e-08	-0.000256792	-2.42299e-09	-4.23761e-06	-0.000259824	-6.55458e-05	-0.000178129	-0.000266221	-4.25569e-08	-0.000256792	-2.42299e-09	-4.23761e-06	-0.000259824	-6.55458e-05	-0.000178129	-0.000266221	-4.25569e-08	-0.000256792	-2.42299e-09	-4.23761e-06	-0.000259824	0	0	0	0	0	0	0	0	-4.95135e-05	-4.95135e-05	-4.95135e-05	-4.95135e-05	-4.95135e-05	-4.95135e-05	-4.95135e-05	-4.95135e-05	-3.73449e-05	-3.73449e-05	-3.73449e-05	-3.73449e-05	-3.73449e-05	-3.73449e-05	-3.73449e-05	-3.73449e-05	-3.81017e-05	-3.81017e-05	-3.81017e-05	-3.81017e-05	-3.81017e-05	-3.81017e-05	-3.81017e-05	-3.81017e-05	-6.57562e-07	-6.57562e-07	-6.57562e-07	-6.57562e-07	-6.57562e-07	-6.57562e-07	-6.57562e-07	-6.57562e-07	-6.39056e-07	-6.39056e-07	-6.39056e-07	-6.39056e-07	-6.39056e-07	-6.39056e-07	-6.39056e-07	-6.39056e-07	-6.39011e-07	-6.39011e-07	-6.39011e-07	-6.39011e-07	-6.39011e-07	-6.39011e-07	-6.39011e-07	-6.39011e-07	-6.39011e-07	-6.39011e-07	-6.39011e-07	-6.39011e-07	-6.39011e-07	-6.39011e-07	-6.39011e-07	-6.39011e-07	-6.39009e-07	-6.39009e-07	-6.39009e-07	-6.39009e-07	-6.39009e-07	-6.39009e-07	-6.39009e-07	-6.39009e-07	-6.39011e-07	-6.39011e-07	-6.39011e-07	-6.39011e-07	-6.39011e-07	-6.39011e-07	-6.39011e-07	-6.39011e-07	-6.39264e-06	-5.38267e-06	-4.90392e-06	-0.00126064	-5.38267e-06	-1.03444	-0.00126064	-6.39264e-06	-2.65993e-06	-0.000103773	-3.58103e-06	-3.61864e-05	-1.71094e-07	-0.000139238	-0.000241825	-2.81575e-06	-2.69895e-06	-0.000235797	-4.712e-07	-3.26512e-05	-1.91281e-08	-1.095	-0.0549369	-4.83365e-06	-2.89958e-06	-0.000284205	-3.91184e-08	-1.89144e-05	-1.52964e-08	-0.000136211	-0.204039	-4.83222e-06	-2.96594e-06	-0.000261565	-7.66942e-07	-4.78871e-05	-1.27688e-08	-0.914953	-0.0954265	-4.83735e-06	-3.26993e-06	-0.000282938	-5.82796e-07	-2.24369e-05	-1.40531e-08	-0.000233219	-0.194181	-5.92164e-06	-3.25364e-06	-0.000286154	-7.39912e-07	-0.000197046	-1.40177e-08	-0.889071	-0.101124	-4.84558e-06	-3.34028e-06	-0.000286398	-5.02864e-07	-2.48457e-05	-1.37897e-08	-0.000295943	-0.188039	-4.92735e-06	-3.2493e-06	-0.000288323	-5.18309e-07	-0.000175867	-1.32169e-08	-1.09222	-0.105765	-4.83581e-06	-1.67021e-05	-0.00532522	-5.235e-07	-2.471e-05	-2.52085e-07	-0.000155177	-0.182583	-2.4349e-05	-7.46299e-07	-0.00507482	-9.59018e-06	-1.80078e-06	-2.49988e-07	-1.05446	-0.00125062	-2.47474e-05	-0.000229769	-0.0038921	-9.57434e-06	-8.1193e-07	-2.67111e-07	-9.96647e-06	-0.00471346	-0.00018253	-0.000108569	-0.0038933	-2.19339e-05	-8.28172e-07	-3.89898e-07	-1.05898	-0.00392573	-1.91566e-05	-0.000113504	-0.00145695	-3.47588e-05	-8.31826e-07	-1.01084e-06	-0.000112458	-0.00030033	-1.32491e-05	-9.97636e-05	-0.000832099	-3.02839e-06	-8.32182e-07	-3.68892e-05	-0.553717	-0.000314078	-1.14138e-05	-1.89314e-05	-7.6073e-05	-0.00202938	-3.219e-09	-7.23581e-05	-6.75303e-09	-6.38077e-09	-8.6346e-05	-0.000311646	-7.26036e-05	-0.000156482	-3.19465e-08	-7.24274e-05	-1.02848e-08	-5.85714e-08	-0.000101512	-0.00010111	-7.24508e-05	-8.94881e-05	-3.08709e-08	-7.24277e-05	-2.85304e-11	-6.11482e-08	-0.000100806	-9.68626e-05	-7.24598e-05	-6.00422e-05	-2.61942e-09	-7.24277e-05	-2.42834e-11	-6.11631e-08	-0.000100618	-9.70055e-05	-7.24598e-05	-6.41535e-05	-2.70677e-09	-7.24277e-05	-4.61848e-11	-6.11632e-08	-0.000100618	-9.70234e-05	-4.49074e-05	-6.41371e-05	-2.72753e-09	-4.48878e-05	-2.16389e-11	-6.11632e-08	-3.85686e-05	-0.000137982	-4.49169e-05	-5.6036e-05	-2.73528e-09	-4.48971e-05	-3.15716e-16	-2.09849e-07	-3.85853e-05	-3.71883e-05	-4.49169e-05	-5.60471e-05	-2.73864e-09	-4.48971e-05	-3.3407e-14	-2.09877e-07	-3.85853e-05	-3.72036e-05	-4.49169e-05	-5.47845e-05	-2.74017e-09	-4.48971e-05	-4.32599e-13	-2.09877e-07	-3.85853e-05	-3.71982e-05	-4.49169e-05	-5.48078e-05	-9.40375e-09	-4.48971e-05	-4.31721e-13	-2.09877e-07	-3.85853e-05	-3.71962e-05	-4.49169e-05	-5.48078e-05	-9.03453e-09	-4.48971e-05	-4.3172e-13	-2.09877e-07	-3.85853e-05	-3.71956e-05	-4.49169e-05	-5.48078e-05	-9.03551e-09	-4.48971e-05	-4.3172e-13	-2.09877e-07	-3.85853e-05	-3.71953e-05	-4.49169e-05	-5.48078e-05	-1.06367e-07	-4.48971e-05	-1.22678e-11	-2.09877e-07	-3.85853e-05	-3.71953e-05	-4.49169e-05	-5.48078e-05	-2.07997e-07	-4.48971e-05	-1.22668e-11	-2.09877e-07	-3.85853e-05	-3.71953e-05	-4.49169e-05	-5.48078e-05	-2.56516e-07	-4.48971e-05	-1.22668e-11	-2.09877e-07	-3.85853e-05	-3.71953e-05	-4.49169e-05	-5.48078e-05	-2.53169e-07	-4.48971e-05	-1.22668e-11	-2.09877e-07	-3.85853e-05	-3.71953e-05	-4.49169e-05	-5.48078e-05	-2.49841e-07	-4.48971e-05	-1.22668e-11	-2.09877e-07	-3.85853e-05	-3.71953e-05	-4.49169e-05	-5.48078e-05	-2.46741e-07	-4.48971e-05	-1.22668e-11	-2.09877e-07	-3.85853e-05	-3.71953e-05	-4.49169e-05	-5.48078e-05	-7.11647e-08	-4.48971e-05	-1.22668e-11	-2.09877e-07	-3.85853e-05	-3.71953e-05	-4.49169e-05	-5.48078e-05	-6.55732e-08	-4.48971e-05	-1.22668e-11	-2.09877e-07	-3.85853e-05	-3.71953e-05	-4.49169e-05	-5.48078e-05	-6.546e-08	-4.48971e-05	-1.22668e-11	-2.09877e-07	-3.85853e-05	-3.71953e-05	-4.49169e-05	-5.48078e-05	-6.54595e-08	-4.48971e-05	-1.22668e-11	-2.09877e-07	-3.85853e-05	-3.71953e-05	-4.49169e-05	-5.48078e-05	-6.54595e-08	-4.48971e-05	-1.22668e-11	-2.09877e-07	-3.85853e-05	-3.71953e-05	-4.49169e-05	-5.48078e-05	-6.54595e-08	-4.48971e-05	-1.22668e-11	-2.09877e-07	-3.85853e-05	-3.71953e-05	-4.49169e-05	-5.48078e-05	-6.54595e-08	-4.48971e-05	-1.22668e-11	-2.09877e-07	-3.85853e-05	0	0	0	0	0	0	0	0	-0.000100199	-0.000100199	-0.000100199	-0.000100199	-0.000100199	-0.000100199	-0.000100199	-0.000100199	-8.19232e-05	-8.19232e-05	-8.19232e-05	-8.19232e-05	-8.19232e-05	-8.19232e-05	-8.19232e-05	-8.19232e-05	-8.34828e-05	-8.34828e-05	-8.34828e-05	-8.34828e-05	-8.34828e-05	-8.34828e-05	-8.34828e-05	-8.34828e-05	-2.65174e-05	-2.65174e-05	-2.65174e-05	-2.65174e-05	-2.65174e-05	-2.65174e-05	-2.65174e-05	-2.65174e-05	-2.581e-05	-2.581e-05	-2.581e-05	-2.581e-05	-2.581e-05	-2.581e-05	-2.581e-05	-2.581e-05	-2.58081e-05	-2.58081e-05	-2.58081e-05	-2.58081e-05	-2.58081e-05	-2.58081e-05	-2.58081e-05	-2.58081e-05	-2.58083e-05	-2.58083e-05	-2.58083e-05	-2.58083e-05	-2.58083e-05	-2.58083e-05	-2.58083e-05	-2.58083e-05	-2.58083e-05	-2.58083e-05	-2.58083e-05	-2.58083e-05	-2.58083e-05	-2.58083e-05	-2.58083e-05	-2.58083e-05	-2.58083e-05	-2.58083e-05	-2.58083e-05	-2.58083e-05	-2.58083e-05	-2.58083e-05	-2.58083e-05	-2.58083e-05	-4.71892e-05	-4.63704e-05	-4.59377e-05	-0.00022307	-4.71892e-05	-1.61975	-0.00345469	-5.66059e-05	-0.000253208	-0.000702457	-2.5393e-05	-6.11166e-05	-6.11123e-07	-9.47586e-06	-0.00215099	-4.4002e-06	-0.000285766	-0.00152485	-2.44291e-06	-6.10968e-05	-1.20359e-07	-2.17253	-0.0294731	-3.96016e-06	-0.000305573	-0.0017849	-1.5736e-07	-5.49167e-05	-5.99578e-08	-1.77933e-07	-0.167944	-3.97666e-06	-0.000311353	-0.00170207	-2.28626e-06	-7.22465e-05	-5.3638e-08	-1.84139	-0.0698269	-3.97082e-06	-0.000341525	-0.0017764	-1.87419e-06	-5.67339e-05	-5.52032e-08	-1.24127e-06	-0.141043	-4.96527e-06	-0.000335179	-0.0017864	-2.22144e-06	-0.000112784	-5.58353e-08	-1.82375	-0.0839898	-3.96909e-06	-0.000346137	-0.00178926	-1.70354e-06	-5.87492e-05	-5.4453e-08	-1.46092e-06	-0.127856	-4.04391e-06	-0.000334896	-0.00179667	-1.72249e-06	-0.000105936	-5.38397e-08	-2.1708	-0.092663	-3.95973e-06	-0.000720868	-0.0047016	-1.73467e-06	-5.8728e-05	-1.23992e-07	-1.91865e-07	-0.120152	-3.99135e-06	-3.89019e-05	-0.00455799	-3.94787e-06	-2.86653e-05	-1.25146e-07	-2.14888	-0.00553817	-4.06696e-06	-0.000704693	-0.00354742	-3.96654e-06	-2.10377e-05	-1.31085e-07	-1.53769e-07	-0.0125876	-3.86066e-05	-0.000523986	-0.00354592	-5.16797e-06	-2.11069e-05	-1.96481e-07	-2.16328	-0.0103566	-3.51038e-06	-0.000553738	-0.0014099	-9.68238e-06	-2.11315e-05	-5.6293e-07	-9.39218e-07	-0.00104435	-4.35815e-06	-0.00051229	-0.000405085	-8.44581e-07	-2.11326e-05	-1.37368e-05	-2.04827	-0.00126499	-3.89758e-06	-0.000328661	-0.000113716	-0.000754334	-4.3497e-06	-0.00011142	-4.37402e-11	-3.31289e-08	-9.99857e-05	-0.000579249	-0.000108505	-0.000212473	-8.362e-06	-0.000111511	-3.40593e-06	-1.35868e-07	-0.000119539	-0.000136397	-0.000108291	-0.000120448	-8.29863e-06	-0.000111512	-2.3054e-07	-1.41569e-07	-0.000119101	-0.000116312	-0.000108298	-0.000106732	-4.10265e-06	-0.000111512	-2.15858e-07	-1.41596e-07	-0.000118951	-0.000116359	-0.000108298	-0.00011356	-4.16423e-06	-0.000111512	-2.61599e-07	-1.41597e-07	-0.000118951	-0.000116366	-9.91876e-05	-0.00011353	-4.18082e-06	-9.74249e-05	-1.42944e-07	-1.41597e-07	-8.24225e-05	-0.000123612	-9.91944e-05	-0.000110976	-4.18719e-06	-9.74353e-05	-2.28809e-14	-1.39667e-06	-8.2443e-05	-9.70104e-05	-9.91944e-05	-0.000110992	-4.18998e-06	-9.74353e-05	-4.37747e-13	-1.39679e-06	-8.2443e-05	-9.70196e-05	-9.91944e-05	-0.000110537	-4.19122e-06	-9.74353e-05	-1.4457e-12	-1.39679e-06	-8.2443e-05	-9.70153e-05	-9.91944e-05	-0.00011058	-5.96101e-06	-9.74353e-05	-1.44287e-12	-1.39679e-06	-8.2443e-05	-9.70138e-05	-9.91944e-05	-0.00011058	-5.8426e-06	-9.74353e-05	-1.44287e-12	-1.39679e-06	-8.2443e-05	-9.70134e-05	-9.91944e-05	-0.00011058	-5.84239e-06	-9.74353e-05	-1.44287e-12	-1.39679e-06	-8.2443e-05	-9.70131e-05	-9.91944e-05	-0.00011058	-1.18154e-05	-9.74353e-05	-7.27814e-10	-1.39679e-06	-8.2443e-05	-9.70131e-05	-9.91944e-05	-0.00011058	-1.33573e-05	-9.74353e-05	-7.27754e-10	-1.39679e-06	-8.2443e-05	-9.70131e-05	-9.91944e-05	-0.00011058	-1.33387e-05	-9.74353e-05	-7.27754e-10	-1.39679e-06	-8.2443e-05	-9.70131e-05	-9.91944e-05	-0.00011058	-1.32221e-05	-9.74353e-05	-7.27754e-10	-1.39679e-06	-8.2443e-05	-9.70131e-05	-9.91944e-05	-0.00011058	-1.3106e-05	-9.74353e-05	-7.27754e-10	-1.39679e-06	-8.2443e-05	-9.70131e-05	-9.91944e-05	-0.00011058	-1.2997e-05	-9.74353e-05	-7.27754e-10	-1.39679e-06	-8.2443e-05	-9.70131e-05	-9.91944e-05	-0.00011058	-9.07544e-06	-9.74353e-05	-7.27754e-10	-1.39679e-06	-8.2443e-05	-9.70131e-05	-9.91944e-05	-0.00011058	-8.57291e-06	-9.74353e-05	-7.27754e-10	-1.39679e-06	-8.2443e-05	-9.70131e-05	-9.91944e-05	-0.00011058	-8.56098e-06	-9.74353e-05	-7.27754e-10	-1.39679e-06	-8.2443e-05	-9.70131e-05	-9.91944e-05	-0.00011058	-8.56087e-06	-9.74353e-05	-7.27754e-10	-1.39679e-06	-8.2443e-05	-9.70131e-05	-9.91944e-05	-0.00011058	-8.56087e-06	-9.74353e-05	-7.27754e-10	-1.39679e-06	-8.2443e-05	-9.70131e-05	-9.91944e-05	-0.00011058	-8.56087e-06	-9.74353e-05	-7.27754e-10	-1.39679e-06	-8.2443e-05	-9.70131e-05	-9.91944e-05	-0.00011058	-8.56087e-06	-9.74353e-05	-7.27754e-10	-1.39679e-06	-8.2443e-05	0	0	0	0	0	0	0	0	-0.000106467	-0.000106467	-0.000106467	-0.000106467	-0.000106467	-0.000106467	-0.000106467	-0.000106467	-0.000306111	-0.000306111	-0.000306111	-0.000306111	-0.000306111	-0.000306111	-0.000306111	-0.000306111	-0.00029823	-0.00029823	-0.00029823	-0.00029823	-0.00029823	-0.00029823	-0.00029823	-0.00029823	-0.000243155	-0.000243155	-0.000243155	-0.000243155	-0.000243155	-0.000243155	-0.000243155	-0.000243155	-0.000252253	-0.000252253	-0.000252253	-0.000252253	-0.000252253	-0.000252253	-0.000252253	-0.000252253	-0.000252262	-0.000252262	-0.000252262	-0.000252262	-0.000252262	-0.000252262	-0.000252262	-0.000252262	-0.000252262	-0.000252262	-0.000252262	-0.000252262	-0.000252262	-0.000252262	-0.000252262	-0.000252262	-0.000252262	-0.000252262	-0.000252262	-0.000252262	-0.000252262	-0.000252262	-0.000252262	-0.000252262	-0.000252262	-0.000252262	-0.000252262	-0.000252262	-0.000252262	-0.000252262	-0.000252262	-0.000252262	-0.000278601	-0.000278309	-0.000278155	-0.000364229	-0.000279417	-0.0697919	-0.00212324	-0.000306692	-0.0022747	-9.58016e-06	-0.000225872	-0.0318351	-0.010826	-1.69363	-0.0116882	-0.00146447	-0.00240118	-4.25664e-06	-0.0024999	-0.0215492	-0.111983	-9.5533e-09	-7.54605e-05	-0.0014386	-0.00224918	-3.5389e-06	-0.0443611	-0.0521404	-0.0509485	-1.766	-9.97534e-06	-0.00143365	-0.0022022	-3.91176e-06	-0.00248314	-0.0110394	-0.0983405	-1.27906e-06	-7.38049e-06	-0.00143529	-0.0020199	-3.54962e-06	-0.00418371	-0.0437889	-0.0609648	-2.02791	-7.42249e-06	-0.00113821	-0.00200878	-3.50205e-06	-0.00340757	-0.00166433	-0.0810376	-2.22078e-07	-7.47114e-06	-0.0014387	-0.0019742	-3.49981e-06	-0.00477725	-0.0406826	-0.0708986	-2.01743	-7.39839e-06	-0.00140784	-0.00201261	-3.4713e-06	-0.00453762	-0.00197919	-0.0808817	-3.77462e-09	-7.44891e-06	-0.00143929	-0.00230015	-4.11135e-06	-0.00449382	-0.0409519	-0.08213	-1.71368	-7.40062e-06	-0.00125396	-0.0369051	-4.14897e-06	-0.00520894	-0.00158854	-0.0826488	-1.25243e-09	-2.86507e-06	-0.00123167	-2.16953e-05	-5.27723e-06	-0.00520616	-0.00633614	-0.075924	-0.724533	-2.99876e-06	-0.00011996	-7.873e-05	-5.31845e-06	-0.00543923	-0.00594336	-0.052762	-2.5373e-06	-3.52819e-06	-0.00147823	-7.64922e-05	-1.29002e-05	-0.00270298	-0.00592442	-0.0215047	-0.165306	-4.88962e-05	-0.00129194	-8.90223e-05	-5.2317e-05	-0.0304673	-0.00592165	-0.00140075	-0.0171793	-4.2269e-05	-0.00445045	-7.09496e-05	-0.000102169	-2.51383e-05	-0.00452445	-0.000107459	-0.000120291	-1.87251e-06	-0.000117322	-5.9242e-05	-0.00010706	-6.12169e-05	-0.00506661	-0.000108331	-1.3505e-07	-3.21078e-06	-0.000100636	-0.000117952	-0.000107262	-0.000106866	-0.00529538	-0.000108329	-1.68117e-07	-3.07544e-06	-0.000101089	-0.000111088	-0.000107252	-0.000102891	-0.00469393	-0.000108329	-2.07865e-07	-3.07478e-06	-0.000101241	-0.000110849	-0.000107252	-9.69622e-05	-0.00451202	-0.000108329	-8.18148e-08	-3.07477e-06	-0.000101241	-0.000110821	-0.000106265	-9.69858e-05	-0.00447276	-0.00010589	-1.36819e-07	-3.07477e-06	-9.48993e-05	-0.000111491	-0.000106266	-9.67641e-05	-0.00445736	-0.000105892	-1.80235e-09	-1.32024e-05	-9.49068e-05	-0.000108637	-0.000106266	-9.67523e-05	-0.00445064	-0.000105892	-5.7664e-09	-1.32e-05	-9.49068e-05	-0.000108694	-0.000106266	-9.67122e-05	-0.00444762	-0.000105892	-8.63691e-09	-1.32e-05	-9.49068e-05	-0.000108717	-0.000106266	-9.66762e-05	-0.00472245	-0.000105892	-8.65721e-09	-1.32e-05	-9.49068e-05	-0.000108724	-0.000106266	-9.66763e-05	-0.00497046	-0.000105892	-8.65723e-09	-1.32e-05	-9.49068e-05	-0.000108727	-0.000106266	-9.66763e-05	-0.00496033	-0.000105892	-8.65723e-09	-1.32e-05	-9.49068e-05	-0.000108728	-0.000106266	-9.66763e-05	-0.00559556	-0.000105892	-4.60676e-07	-1.32e-05	-9.49068e-05	-0.000108728	-0.000106266	-9.66763e-05	-0.0021634	-0.000105892	-4.60718e-07	-1.32e-05	-9.49068e-05	-0.000108729	-0.000106266	-9.66763e-05	-0.0016398	-0.000105892	-4.60718e-07	-1.32e-05	-9.49068e-05	-0.000108729	-0.000106266	-9.66763e-05	-0.00167418	-0.000105892	-4.60718e-07	-1.32e-05	-9.49068e-05	-0.000108729	-0.000106266	-9.66763e-05	-0.00170229	-0.000105892	-4.60718e-07	-1.32e-05	-9.49068e-05	-0.000108729	-0.000106266	-9.66763e-05	-0.00172931	-0.000105892	-4.60718e-07	-1.32e-05	-9.49068e-05	-0.000108729	-0.000106266	-9.66763e-05	-0.00164971	-0.000105892	-4.60718e-07	-1.32e-05	-9.49068e-05	-0.000108729	-0.000106266	-9.66763e-05	-0.00183161	-0.000105892	-4.60718e-07	-1.32e-05	-9.49068e-05	-0.000108729	-0.000106266	-9.66763e-05	-0.00183301	-0.000105892	-4.60718e-07	-1.32e-05	-9.49068e-05	-0.000108729	-0.000106266	-9.66763e-05	-0.00183302	-0.000105892	-4.60718e-07	-1.32e-05	-9.49068e-05	-0.000108729	-0.000106266	-9.66763e-05	-0.00183302	-0.000105892	-4.60718e-07	-1.32e-05	-9.49068e-05	-0.000108729	-0.000106266	-9.66763e-05	-0.00183302	-0.000105892	-4.60718e-07	-1.32e-05	-9.49068e-05	-0.000108729	-0.000106266	-9.66763e-05	-0.00183302	-0.000105892	-4.60718e-07	-1.32e-05	-9.49068e-05	0	0	0	0	0	0	0	0	-0.000109972	-0.000109972	-0.000109972	-0.000109972	-0.000109972	-0.000109972	-0.000109972	-0.000109972	-0.00013078	-0.00013078	-0.00013078	-0.00013078	-0.00013078	-0.00013078	-0.00013078	-0.00013078	-0.00012967	-0.00012967	-0.00012967	-0.00012967	-0.00012967	-0.00012967	-0.00012967	-0.00012967	-0.000127151	-0.000127151	-0.000127151	-0.000127151	-0.000127151	-0.000127151	-0.000127151	-0.000127151	-0.00012863	-0.00012863	-0.00012863	-0.00012863	-0.00012863	-0.00012863	-0.00012863	-0.00012863	-0.000128631	-0.000128631	-0.000128631	-0.000128631	-0.000128631	-0.000128631	-0.000128631	-0.000128631	-0.000128629	-0.000128629	-0.000128629	-0.000128629	-0.000128629	-0.000128629	-0.000128629	-0.000128629	-0.000128629	-0.000128629	-0.000128629	-0.000128629	-0.000128629	-0.000128629	-0.000128629	-0.000128629	-0.000128629	-0.000128629	-0.000128629	-0.000128629	-0.000128629	-0.000128629	-0.000128629	-0.000128629	-0.000129906	-0.000129901	-0.000129899	-0.000133497	-0.000129957	-0.000630982	-0.000231103	-0.000133497	-6.57844e-06	-0.00044133	-0.000210128	-2.90995e-06	-0.00121425	-6.36625e-06	-2.56749e-05	-0.00206042	-5.97089e-06	-0.000597037	-0.000525076	-2.56478e-06	-0.000637536	-0.000387631	-0.00100223	-0.00463154	-6.1826e-06	-0.000654825	-0.0021518	-1.23446e-06	-0.00178073	-6.46763e-06	-0.000402752	-0.00451026	-6.26389e-06	-0.000612589	-0.0110157	-3.55312e-06	-0.00161261	-1.46162e-05	-0.000484488	-0.00453112	-6.56326e-06	-0.000653572	-0.010395	-1.55696e-06	-0.00178872	-5.25028e-06	-0.000483639	-0.00415013	-6.62732e-06	-0.000660432	-0.0108971	-1.65141e-05	-0.00173905	-1.23509e-05	-0.000487972	-0.00455848	-6.66911e-06	-0.000659466	-0.00993168	-1.73345e-06	-0.0017762	-5.30123e-06	-0.000484283	-0.00450819	-6.62045e-06	-0.000662354	-0.0103013	-1.5376e-05	-0.00169017	-9.34367e-05	-0.000487232	-0.00455145	-6.78474e-06	-0.000675076	-0.0103436	-1.71789e-06	-0.00179326	-6.85451e-06	-0.000484238	-0.0043767	-1.49247e-06	-0.000670551	-0.0104499	-1.49968e-05	-0.00173668	-0.000845288	-0.000408806	-0.00434783	-0.000215262	-0.00058841	-0.0103518	-7.07105e-06	-0.00178046	-1.3587e-05	-0.000413867	-0.00171173	-0.000104122	-0.000586273	-0.0105065	-7.26687e-06	-0.00160288	-0.000611981	-0.000420824	-0.004016	-0.000105235	-0.000362442	-0.004689	-7.30477e-06	-0.00111	-1.45956e-05	-0.00053631	-0.00175067	-9.51258e-05	-0.000171686	-0.00330287	-7.30923e-06	-0.000384092	-2.09974e-05	-0.000458551	-0.000463663	-0.000103179	-0.00011288	-0.000633947	-7.11266e-06	-0.00011006	-6.34226e-06	-3.73313e-05	-0.000115225	-0.000121839	-0.000110077	-0.000150382	-7.25458e-06	-0.000110116	-0.000167595	-4.06562e-05	-0.000107684	-9.92099e-05	-0.000109962	-0.000111685	-6.94726e-06	-0.000110116	-7.39301e-05	-4.02413e-05	-0.000107326	-0.000107953	-0.000109961	-0.000112115	-6.85159e-06	-0.000110116	-6.407e-05	-4.02423e-05	-0.000107278	-0.000108126	-0.000109961	-0.000115773	-7.03753e-06	-0.000110116	-0.000132804	-4.02423e-05	-0.000107278	-0.000108147	-0.0001099	-0.000115757	-7.07462e-06	-0.000109866	-0.000134246	-4.02423e-05	-0.000107278	-0.000108197	-0.0001099	-0.000115743	-7.0878e-06	-0.000109866	-4.64775e-06	-6.49333e-05	-0.000107277	-0.000108045	-0.0001099	-0.000115751	-7.09349e-06	-0.000109866	-5.53698e-06	-6.49231e-05	-0.000107277	-0.000108005	-0.0001099	-0.000115747	-7.09605e-06	-0.000109866	-5.85529e-06	-6.49231e-05	-0.000107277	-0.000107989	-0.0001099	-0.000115771	-7.14106e-06	-0.000109866	-5.85732e-06	-6.49231e-05	-0.000107277	-0.000107983	-0.0001099	-0.000115771	-6.93657e-06	-0.000109866	-5.85732e-06	-6.49231e-05	-0.000107277	-0.000107981	-0.0001099	-0.000115771	-6.93833e-06	-0.000109866	-5.85732e-06	-6.49231e-05	-0.000107277	-0.00010798	-0.0001099	-0.000115771	-7.02452e-06	-0.000109866	-2.17313e-05	-6.49231e-05	-0.000107277	-0.00010798	-0.0001099	-0.000115771	-1.71685e-05	-0.000109866	-2.1729e-05	-6.49231e-05	-0.000107277	-0.00010798	-0.0001099	-0.000115771	-2.44682e-05	-0.000109866	-2.1729e-05	-6.49231e-05	-0.000107277	-0.00010798	-0.0001099	-0.000115771	-2.43375e-05	-0.000109866	-2.1729e-05	-6.49231e-05	-0.000107277	-0.00010798	-0.0001099	-0.000115771	-2.42067e-05	-0.000109866	-2.1729e-05	-6.49231e-05	-0.000107277	-0.00010798	-0.0001099	-0.000115771	-2.40853e-05	-0.000109866	-2.1729e-05	-6.49231e-05	-0.000107277	-0.00010798	-0.0001099	-0.000115771	-2.3837e-05	-0.000109866	-2.1729e-05	-6.49231e-05	-0.000107277	-0.00010798	-0.0001099	-0.000115771	-2.3164e-05	-0.000109866	-2.1729e-05	-6.49231e-05	-0.000107277	-0.00010798	-0.0001099	-0.000115771	-2.31587e-05	-0.000109866	-2.1729e-05	-6.49231e-05	-0.000107277	-0.00010798	-0.0001099	-0.000115771	-2.31589e-05	-0.000109866	-2.1729e-05	-6.49231e-05	-0.000107277	-0.00010798	-0.0001099	-0.000115771	-2.31589e-05	-0.000109866	-2.1729e-05	-6.49231e-05	-0.000107277	-0.00010798	-0.0001099	-0.000115771	-2.31589e-05	-0.000109866	-2.1729e-05	-6.49231e-05	-0.000107277	-0.00010798	-0.0001099	-0.000115771	-2.31589e-05	-0.000109866	-2.1729e-05	-6.49231e-05	-0.000107277	0	0	0	0	0	0	0	0	0.000327624	0.000327624	0.000327624	0.000327624	0.000327624	0.000327624	0.000327624	0.000327624	0.00144951	0.00144951	0.00144951	0.00144951	0.00144951	0.00144951	0.00144951	0.00144951	0.00143749	0.00143749	0.00143749	0.00143749	0.00143749	0.00143749	0.00143749	0.00143749	0.00137154	0.00137154	0.00137154	0.00137154	0.00137154	0.00137154	0.00137154	0.00137154	0.00140941	0.00140941	0.00140941	0.00140941	0.00140941	0.00140941	0.00140941	0.00140941	0.00141	0.00141	0.00141	0.00141	0.00141	0.00141	0.00141	0.00141	0.00140998	0.00140998	0.00140998	0.00140998	0.00140998	0.00140998	0.00140998	0.00140998	0.00140998	0.00140998	0.00140998	0.00140998	0.00140998	0.00140998	0.00140998	0.00140998	0.00140998	0.00140998	0.00140998	0.00140998	0.00140998	0.00140998	0.00140998	0.00140998	0.00491788	0.00491788	0.001694	0.00147094	0.00144406	0.0014402	0.0014402	0.00144015	0.000539877	0.000149712	0.00122085	0.00387136	0.123345	0.00175427	0.000925619	0.330987	0.000476569	6.65495e-05	0.0197412	0.0019507	0.899898	0.00149887	0.00916173	5.87182	0.000449708	5.73439e-05	0.337288	0.00243963	7.1553	0.00274106	0.00157105	7.25985	0.000442208	5.98547e-05	0.495374	0.00158277	7.25985	0.00370615	0.00140269	7.25985	0.000408639	5.73292e-05	1.25849	0.00225174	7.25985	0.00240393	0.00139829	7.25985	0.000413921	5.69972e-05	7.16047	0.000931463	7.25985	0.00402179	0.00141543	7.25985	0.000403326	5.69026e-05	7.25985	0.00213171	7.25985	0.00243085	0.00140129	7.25985	0.000414228	5.66606e-05	7.25985	0.000997962	7.25985	0.00339635	0.00141565	7.25985	0.000245362	3.8654e-05	7.25985	0.00213874	7.25985	0.00277306	0.00140121	7.25985	0.00296251	3.89392e-05	7.25985	0.000988248	7.25985	0.00137481	0.0014749	7.25985	0.000156206	4.82949e-05	7.25985	0.00140459	7.25985	0.00274849	0.00153416	7.25985	0.000212774	4.86325e-05	7.25985	0.00140305	7.25985	0.0018539	0.00167733	7.25985	0.000203811	0.000107077	7.25985	0.00140102	7.25985	0.00680608	0.00633463	7.25985	0.000219652	4.77493e-05	7.25985	0.00140089	7.25985	0.00845855	0.00405739	7.25985	8.69009e-05	3.31234e-05	7.25985	0.00137154	7.25985	0.00721444	0.000393885	7.25985	1.03698e-05	3.454e-05	7.25985	0.00137786	7.25985	0.00165643	0.000368911	7.25985	3.29701e-05	3.46027e-05	7.25985	0.00139109	7.25985	0.00206388	0.000360307	7.25985	3.69959e-05	3.46083e-05	7.25985	0.00140889	7.25985	0.00219885	0.000360277	7.25985	3.69808e-05	3.46083e-05	7.25985	0.00138548	7.25985	0.00159936	0.000360276	7.25985	3.69782e-05	9.59107e-05	7.25985	0.00137908	7.25985	0.00114214	0.000360276	7.25985	3.48103e-05	9.59551e-05	7.25985	0.00137667	7.25985	0.000371007	0.00035984	7.25985	9.64631e-05	9.59551e-05	7.25985	0.00137562	7.25985	0.000341079	0.000359857	7.25985	9.65208e-05	9.59551e-05	7.25985	0.00137515	7.25985	0.000349803	0.000359857	7.25985	9.65262e-05	9.59551e-05	7.25985	0.0013665	7.25985	0.000350496	0.000359857	7.25985	9.6528e-05	9.59551e-05	7.25985	0.00139759	7.25985	0.000350498	0.000359857	7.25985	9.65288e-05	9.59551e-05	7.25985	0.00139797	7.25985	0.000350498	0.000359857	7.25985	9.6529e-05	9.59551e-05	7.25985	0.00142999	7.25985	0.000350073	0.000359857	7.25985	9.65291e-05	9.59551e-05	7.25985	0.00124105	7.25985	0.000350102	0.000359857	7.25985	9.65292e-05	9.59551e-05	7.25985	0.00124683	7.25985	0.000350102	0.000359857	7.25985	9.65292e-05	9.59551e-05	7.25985	0.00125882	7.25985	0.000350102	0.000359857	7.25985	9.65292e-05	9.59551e-05	7.25985	0.00127103	7.25985	0.000350102	0.000359857	7.25985	9.65292e-05	9.59551e-05	7.25985	0.00128271	7.25985	0.000350102	0.000359857	7.25985	9.65292e-05	9.59551e-05	7.25985	0.00127808	7.25985	0.000350102	0.000359857	7.25985	9.65292e-05	9.59551e-05	7.25985	0.00135957	7.25985	0.000350102	0.000359857	7.25985	9.65292e-05	9.59551e-05	7.25985	0.00136246	7.25985	0.000350102	0.000359857	7.25985	9.65292e-05	9.59551e-05	7.25985	0.00136251	7.25985	0.000350102	0.000359857	7.25985	9.65292e-05	9.59551e-05	7.25985	0.00136251	7.25985	0.000350102	0.000359857	7.25985	9.65292e-05	9.59551e-05	7.25985	0.00136251	7.25985	0.000350102	0.000359857	7.25985	9.65292e-05	9.59551e-05	7.25985	0.00136251	7.25985	0.000350102	0.000359857	7.25985	0	0	0	0	0	0	0	0	-0.000279082	-0.000279082	-0.000279082	-0.000279082	-0.000279082	-0.000279082	-0.000279082	-0.000279082	-0.00221247	-0.00221247	-0.00221247	-0.00221247	-0.00221247	-0.00221247	-0.00221247	-0.00221247	-0.0021413	-0.0021413	-0.0021413	-0.0021413	-0.0021413	-0.0021413	-0.0021413	-0.0021413	-0.00140281	-0.00140281	-0.00140281	-0.00140281	-0.00140281	-0.00140281	-0.00140281	-0.00140281	-0.00144858	-0.00144858	-0.00144858	-0.00144858	-0.00144858	-0.00144858	-0.00144858	-0.00144858	-0.00144817	-0.00144817	-0.00144817	-0.00144817	-0.00144817	-0.00144817	-0.00144817	-0.00144817	-0.00144817	-0.00144817	-0.00144817	-0.00144817	-0.00144817	-0.00144817	-0.00144817	-0.00144817	-0.00144817	-0.00144817	-0.00144817	-0.00144817	-0.00144817	-0.00144817	-0.00144817	-0.00144817	-0.00144817	-0.00144817	-0.00144817	-0.00144817	-0.00144817	-0.00144817	-0.00144817	-0.00144817	-0.131694	-0.131694	-0.00317547	-0.00220063	-0.00183464	-0.00178744	-0.00178744	-0.00178548	-1.26214	-0.132131	-0.000962551	-0.00338349	-0.0038812	-0.00314262	-0.000742593	-0.0107208	-0.000402131	-0.226291	-0.00241837	-0.00182841	-0.00487939	-0.0019838	-0.00596944	-0.0343254	-3.05179	-0.128997	-0.0121659	-0.00262392	-0.00377582	-0.00273718	-0.00226679	-0.028453	-5.82318e-10	-0.263517	-0.283468	-0.00152327	-0.00398246	-0.00455282	-0.00221443	-0.0298978	-3.23957	-0.0973823	-0.0349489	-0.00235693	-0.00375039	-0.00209008	-0.00220764	-0.0271432	-1.49533e-10	-0.329853	-0.244198	-0.00077385	-0.00379235	-0.0050235	-0.00223239	-0.030345	-3.24739	-0.0595095	-0.0459343	-0.00223865	-0.00379097	-0.00211236	-0.0022121	-0.0293788	-1.40912e-10	-0.43153	-0.197752	-0.000817952	-0.00387299	-0.00544384	-0.00222851	-0.0298765	-0.411015	-0.00362974	-0.0642971	-0.00224791	-0.00474411	-0.00267466	-0.00221195	-0.0440635	-0.00083761	-0.0899587	-0.214469	-0.00072624	-0.00474866	-0.00177478	-0.00324623	-0.039292	-0.00970332	-0.0359056	-0.0710819	-0.00107851	-0.00461938	-0.00278168	-0.0032569	-0.0159263	-0.0123571	-0.053417	-0.0798428	-0.00106536	-0.0042308	-0.0026517	-0.00331256	-0.040417	-0.0130936	-0.0173649	-0.0239934	-0.00106317	-0.00304009	-0.0105895	-0.00405505	-0.0101724	-0.0127914	-9.93403e-06	-0.0107137	-0.00106297	-0.00130216	-0.013635	-0.00299699	-0.00138447	-0.00138297	-1.77534e-07	-0.00554939	-0.000862256	-0.000289268	-0.0109899	-0.000380423	-0.000303294	-2.96442e-06	-1.68374e-07	-0.000409779	-0.000914565	-0.000290875	-0.00337876	-0.000313621	-0.000285425	-3.46847e-07	-1.68003e-07	-9.96872e-05	-0.000929594	-0.000290871	-0.00498057	-0.000312253	-0.000283819	-2.41999e-07	-1.68002e-07	-0.00016337	-0.00104938	-0.000290871	-0.0052475	-0.000312279	-0.000283586	-2.41664e-07	-1.68002e-07	-0.000174555	-0.001032	-0.000290871	-0.00356448	-0.000312279	-0.000283587	-2.41636e-07	-3.7054e-06	-0.000174501	-0.00102838	-0.000271107	-0.0022563	-0.000312279	-0.000280859	-1.69908e-07	-3.7053e-06	-0.000115375	-0.00102702	-0.000271148	-0.000403828	-0.000306123	-0.000280861	-3.7471e-06	-3.7053e-06	-0.000115443	-0.00102642	-0.000271148	-0.000294944	-0.000306161	-0.000280861	-3.74785e-06	-3.7053e-06	-0.000174605	-0.00102616	-0.000271148	-0.000295953	-0.000306161	-0.000280861	-3.74819e-06	-3.7053e-06	-0.0001746	-0.000965925	-0.000271148	-0.000296175	-0.000306161	-0.000280861	-3.74832e-06	-3.7053e-06	-0.0001746	-0.000985105	-0.000271148	-0.000296174	-0.000306161	-0.000280861	-3.74836e-06	-3.7053e-06	-0.0001746	-0.000984908	-0.000271148	-0.000296174	-0.000306161	-0.000280861	-3.74837e-06	-3.7053e-06	-0.0001746	-0.00123108	-0.000271148	-0.000290336	-0.000306161	-0.000280861	-3.74838e-06	-3.7053e-06	-0.0001746	-0.00089681	-0.000271148	-0.000290358	-0.000306161	-0.000280861	-3.74838e-06	-3.7053e-06	-0.0001746	-0.000819856	-0.000271148	-0.000290358	-0.000306161	-0.000280861	-3.74838e-06	-3.7053e-06	-0.0001746	-0.000825305	-0.000271148	-0.000290358	-0.000306161	-0.000280861	-3.74838e-06	-3.7053e-06	-0.0001746	-0.000830305	-0.000271148	-0.000290358	-0.000306161	-0.000280861	-3.74838e-06	-3.7053e-06	-0.0001746	-0.000835052	-0.000271148	-0.000290358	-0.000306161	-0.000280861	-3.74838e-06	-3.7053e-06	-0.0001746	-0.000750485	-0.000271148	-0.000290358	-0.000306161	-0.000280861	-3.74838e-06	-3.7053e-06	-0.0001746	-0.000779784	-0.000271148	-0.000290358	-0.000306161	-0.000280861	-3.74838e-06	-3.7053e-06	-0.0001746	-0.000780229	-0.000271148	-0.000290358	-0.000306161	-0.000280861	-3.74838e-06	-3.7053e-06	-0.0001746	-0.00078023	-0.000271148	-0.000290358	-0.000306161	-0.000280861	-3.74838e-06	-3.7053e-06	-0.0001746	-0.00078023	-0.000271148	-0.000290358	-0.000306161	-0.000280861	-3.74838e-06	-3.7053e-06	-0.0001746	-0.00078023	-0.000271148	-0.000290358	-0.000306161	-0.000280861	-3.74838e-06	-3.7053e-06	-0.0001746	-0.00078023	-0.000271148	-0.000290358	-0.000306161	-0.000280861	0	0	0	0	0	0	0	0	0.00014263	0.00014263	0.00014263	0.00014263	0.00014263	0.00014263	0.00014263	0.00014263	0.000442211	0.000442211	0.000442211	0.000442211	0.000442211	0.000442211	0.000442211	0.000442211	0.000443265	0.000443265	0.000443265	0.000443265	0.000443265	0.000443265	0.000443265	0.000443265	3.79053e-05	3.79053e-05	3.79053e-05	3.79053e-05	3.79053e-05	3.79053e-05	3.79053e-05	3.79053e-05	3.79734e-05	3.79734e-05	3.79734e-05	3.79734e-05	3.79734e-05	3.79734e-05	3.79734e-05	3.79734e-05	3.79776e-05	3.79776e-05	3.79776e-05	3.79776e-05	3.79776e-05	3.79776e-05	3.79776e-05	3.79776e-05	3.79773e-05	3.79773e-05	3.79773e-05	3.79773e-05	3.79773e-05	3.79773e-05	3.79773e-05	3.79773e-05	3.79774e-05	3.79774e-05	3.79774e-05	3.79774e-05	3.79774e-05	3.79774e-05	3.79774e-05	3.79774e-05	3.79774e-05	3.79774e-05	3.79774e-05	3.79774e-05	3.79774e-05	3.79774e-05	3.79774e-05	3.79774e-05	0.893907	0.893907	0.000443232	0.000443232	0.00015262	0.000132521	0.000132521	0.000130099	3.14594	2.15322	0.000189498	0.0332594	0.000749731	0.00762999	0.000658364	0.00287099	3.16056	3.16021	0.000861227	0.022042	0.00297287	0.000967557	0.000858501	0.0133314	3.16056	3.16056	0.00145939	0.0487052	0.00129326	0.0163604	0.000611938	0.0142788	3.16056	3.16056	2.38849e-05	0.0157925	0.00146652	0.0223772	0.000511831	0.0144647	3.16056	3.16056	1.77925e-05	0.0350958	0.00130263	0.0157057	0.000509877	0.0131102	3.16056	3.16056	1.98138e-05	0.00234889	0.00133346	0.0278515	0.000510491	0.0143936	3.16056	3.16056	1.75499e-05	0.0276485	0.00132582	0.0165815	0.000510973	0.0144218	3.16056	3.16056	1.69392e-05	0.00249971	0.00140061	0.00928197	0.000512316	0.0145535	3.16055	3.16045	1.66843e-05	0.027987	0.0049127	0.0169349	0.000510945	0.134171	3.16056	3.16045	6.21113e-05	0.00124467	0.0051602	0.000326126	0.00393338	0.309211	3.16048	3.16048	6.22654e-05	0.00266196	0.00485531	0.00610001	0.00410777	0.379775	3.16053	3.16048	3.37221e-06	0.00261626	0.00375962	0.000619743	0.00423693	1.14463	3.16052	3.16054	4.80045e-06	0.00260014	0.00212266	0.0343094	0.0061808	3.09647	3.16053	3.13057	7.60493e-05	0.00259823	0.00106424	0.0536867	0.00437216	3.16056	3.16022	1.24669	4.95257e-06	0.000760874	0.000184735	0.0376984	0.000539976	3.16055	0.999124	1.44296e-06	3.13703e-05	0.00105777	0.00018358	0.00746649	0.000181964	3.16055	6.97337e-07	1.16409e-10	2.09138e-05	0.00111079	0.000183578	0.0153804	0.000181435	3.16055	4.07985e-10	1.16439e-10	8.80246e-05	0.0022501	0.000183578	0.0193643	0.000181439	3.16055	4.07301e-10	1.16439e-10	8.00113e-05	0.00218644	0.000183578	0.00780504	0.000181439	3.16055	4.07212e-10	1.48442e-08	8.00324e-05	0.00216753	0.000121376	0.00381211	0.000181439	3.16055	1.18674e-10	1.48442e-08	1.8639e-05	0.00216073	0.000121318	0.000812103	0.000150328	3.16055	1.51263e-08	1.48442e-08	1.86266e-05	0.00215781	0.000121318	0.000192856	0.000150303	3.16055	1.51326e-08	1.48442e-08	3.57682e-05	0.0021565	0.000121318	0.000184057	0.000150303	3.16055	1.51353e-08	1.48442e-08	3.57512e-05	0.00151634	0.000121318	0.000184246	0.000150303	3.16055	1.51362e-08	1.48442e-08	3.57512e-05	0.00157652	0.000121318	0.000184247	0.000150303	3.16055	1.51365e-08	1.48442e-08	3.57512e-05	0.00157692	0.000121318	0.000184247	0.000150303	3.16055	1.51367e-08	1.48442e-08	3.57512e-05	0.00580669	0.000121318	0.000152654	0.000150303	3.16055	1.51367e-08	1.48442e-08	3.57512e-05	0.00240479	0.000121318	0.000152625	0.000150303	3.16055	1.51367e-08	1.48442e-08	3.57512e-05	0.0017169	0.000121318	0.000152625	0.000150303	3.16055	1.51367e-08	1.48442e-08	3.57512e-05	0.00172884	0.000121318	0.000152625	0.000150303	3.16055	1.51367e-08	1.48442e-08	3.57512e-05	0.00175026	0.000121318	0.000152625	0.000150303	3.16055	1.51367e-08	1.48442e-08	3.57512e-05	0.00177082	0.000121318	0.000152625	0.000150303	3.16055	1.51367e-08	1.48442e-08	3.57512e-05	0.000931536	0.000121318	0.000152625	0.000150303	3.16055	1.51367e-08	1.48442e-08	3.57512e-05	0.000996299	0.000121318	0.000152625	0.000150303	3.16055	1.51367e-08	1.48442e-08	3.57512e-05	0.00099816	0.000121318	0.000152625	0.000150303	3.16055	1.51367e-08	1.48442e-08	3.57512e-05	0.000998178	0.000121318	0.000152625	0.000150303	3.16055	1.51367e-08	1.48442e-08	3.57512e-05	0.000998178	0.000121318	0.000152625	0.000150303	3.16055	1.51367e-08	1.48442e-08	3.57512e-05	0.000998178	0.000121318	0.000152625	0.000150303	3.16055	1.51367e-08	1.48442e-08	3.57512e-05	0.000998178	0.000121318	0.000152625	0.000150303	3.16055	0	0	0	0	0	0	0	0	-0.000134736	-0.000134736	-0.000134736	-0.000134736	-0.000134736	-0.000134736	-0.000134736	-0.000134736	-0.000201571	-0.000201571	-0.000201571	-0.000201571	-0.000201571	-0.000201571	-0.000201571	-0.000201571	-0.000198173	-0.000198173	-0.000198173	-0.000198173	-0.000198173	-0.000198173	-0.000198173	-0.000198173	-3.46685e-08	-3.46685e-08	-3.46685e-08	-3.46685e-08	-3.46685e-08	-3.46685e-08	-3.46685e-08	-3.46685e-08	-3.55825e-08	-3.55825e-08	-3.55825e-08	-3.55825e-08	-3.55825e-08	-3.55825e-08	-3.55825e-08	-3.55825e-08	-3.55852e-08	-3.55852e-08	-3.55852e-08	-3.55852e-08	-3.55852e-08	-3.55852e-08	-3.55852e-08	-3.55852e-08	-3.55853e-08	-3.55853e-08	-3.55853e-08	-3.55853e-08	-3.55853e-08	-3.55853e-08	-3.55853e-08	-3.55853e-08	-3.55854e-08	-3.55854e-08	-3.55854e-08	-3.55854e-08	-3.55854e-08	-3.55854e-08	-3.55854e-08	-3.55854e-08	-3.55853e-08	-3.55853e-08	-3.55853e-08	-3.55853e-08	-3.55853e-08	-3.55853e-08	-3.55853e-08	-3.55853e-08	-0.313027	-0.313027	-1.30279e-05	-0.000202045	-4.77081e-06	-3.3057e-06	-3.3057e-06	-2.75576e-06	-0.142158	-0.00100446	-1.35377e-05	-0.0191267	-7.71488e-05	-0.000527456	-2.78715e-05	-4.62676e-06	-0.46395	-0.004218	-8.25764e-05	-0.0171801	-0.000748629	-2.1607e-07	-9.86096e-08	-2.91707e-06	-0.0437388	-0.00331942	-0.000618311	-0.037346	-0.000648228	-0.000386812	-2.10667e-08	-2.91834e-06	-0.76989	-0.00369657	-2.0144e-05	-0.00933309	-0.000792107	-4.13906e-05	-1.57701e-08	-2.9155e-06	-0.00381927	-0.0033467	-2.4933e-05	-0.0311712	-0.000698448	-0.000822826	-1.58686e-08	-2.4471e-06	-0.88515	-0.00330716	-2.02462e-05	-0.00154713	-0.000707032	-5.09575e-05	-1.5896e-08	-2.9106e-06	-0.00155781	-0.00330659	-2.86959e-05	-0.0289191	-0.00071355	-0.000791828	-1.58094e-08	-2.86931e-06	-0.896859	-0.0032805	-2.76153e-05	-0.0017982	-0.000754791	-8.26983e-07	-1.58632e-08	-2.9156e-06	-4.76244e-10	-2.00787e-07	-2.72814e-05	-0.0291094	-0.0684668	-0.000345169	-1.58144e-08	-0.0051903	-1.47483e-05	-2.08369e-07	-0.00267205	-0.000153321	-0.0421283	-3.57831e-09	-7.72629e-06	-0.00492041	-1.17391e-08	-2.83297e-07	-0.00262933	-0.000522723	-0.0477045	-6.08147e-06	-8.01511e-06	-0.000875192	-3.04071e-08	-2.86116e-07	-2.69545e-05	-0.000507139	-0.0325042	-3.83317e-09	-9.22939e-06	-0.00634645	-2.90163e-08	-8.83971e-07	-2.20451e-05	-0.000504231	-0.0157732	-8.41773e-07	-9.2452e-05	-0.00844256	-3.39752e-08	-2.78492e-08	-0.000284568	-0.000503941	-0.0321568	-2.74275e-07	-8.96324e-05	-0.144701	-7.20747e-08	-7.14637e-11	-9.04615e-05	-6.68838e-06	-0.000255093	-1.35473e-07	-0.00598114	-8.52498e-05	-3.12432e-10	-7.5883e-11	-4.21193e-05	-2.28391e-05	-0.00032444	-1.24599e-05	-0.000276637	-0.000221093	-1.033e-09	-7.60701e-11	-4.2298e-05	-2.39217e-05	-0.000324268	-5.98663e-05	-0.000278511	-0.000222201	-1.05696e-09	-7.60641e-11	-0.000410545	-0.000282023	-0.000324269	-7.30157e-05	-0.000278446	-0.000222566	-1.05494e-09	-7.60641e-11	-0.000379615	-0.000270366	-0.000324269	-3.08241e-05	-0.000278445	-0.000222566	-1.0547e-09	-1.03259e-09	-0.000379801	-0.000267941	-7.55266e-05	-5.56169e-05	-0.000278445	-0.000128564	-7.76829e-11	-1.03259e-09	-1.72218e-05	-0.000267049	-7.56687e-05	-0.0204681	-0.000100479	-0.00012866	-1.05435e-09	-1.03259e-09	-1.72664e-05	-0.000266663	-7.56687e-05	-0.000387702	-0.000100602	-0.00012866	-1.05483e-09	-1.03259e-09	-2.45541e-05	-0.00026649	-7.56687e-05	-0.000332181	-0.000100602	-0.00012866	-1.05503e-09	-1.03259e-09	-2.45411e-05	-7.76541e-05	-7.56687e-05	-0.000332948	-0.000100602	-0.00012866	-1.0551e-09	-1.03259e-09	-2.45411e-05	-8.15989e-05	-7.56687e-05	-0.000332946	-0.000100602	-0.00012866	-1.05513e-09	-1.03259e-09	-2.45411e-05	-8.15819e-05	-7.56687e-05	-0.000332946	-0.000100602	-0.00012866	-1.05514e-09	-1.03259e-09	-2.45411e-05	-0.00791604	-7.56687e-05	-0.000120147	-0.000100602	-0.00012866	-1.05514e-09	-1.03259e-09	-2.45411e-05	-0.00297946	-7.56687e-05	-0.00012035	-0.000100602	-0.00012866	-1.05514e-09	-1.03259e-09	-2.45411e-05	-0.00227486	-7.56687e-05	-0.00012035	-0.000100602	-0.00012866	-1.05514e-09	-1.03259e-09	-2.45411e-05	-0.0023205	-7.56687e-05	-0.00012035	-0.000100602	-0.00012866	-1.05514e-09	-1.03259e-09	-2.45411e-05	-0.00235396	-7.56687e-05	-0.00012035	-0.000100602	-0.00012866	-1.05514e-09	-1.03259e-09	-2.45411e-05	-0.00238611	-7.56687e-05	-0.00012035	-0.000100602	-0.00012866	-1.05514e-09	-1.03259e-09	-2.45411e-05	-0.000244852	-7.56687e-05	-0.00012035	-0.000100602	-0.00012866	-1.05514e-09	-1.03259e-09	-2.45411e-05	-0.000272125	-7.56687e-05	-0.00012035	-0.000100602	-0.00012866	-1.05514e-09	-1.03259e-09	-2.45411e-05	-0.000272554	-7.56687e-05	-0.00012035	-0.000100602	-0.00012866	-1.05514e-09	-1.03259e-09	-2.45411e-05	-0.000272556	-7.56687e-05	-0.00012035	-0.000100602	-0.00012866	-1.05514e-09	-1.03259e-09	-2.45411e-05	-0.000272556	-7.56687e-05	-0.00012035	-0.000100602	-0.00012866	-1.05514e-09	-1.03259e-09	-2.45411e-05	-0.000272556	-7.56687e-05	-0.00012035	-0.000100602	-0.00012866	-1.05514e-09	-1.03259e-09	-2.45411e-05	-0.000272556	-7.56687e-05	-0.00012035	-0.000100602	-0.00012866	0	0	0	0	0	0	0	0	0.00016494	0.00016494	0.00016494	0.00016494	0.00016494	0.00016494	0.00016494	0.00016494	8.33171e-05	8.33171e-05	8.33171e-05	8.33171e-05	8.33171e-05	8.33171e-05	8.33171e-05	8.33171e-05	8.44208e-05	8.44208e-05	8.44208e-05	8.44208e-05	8.44208e-05	8.44208e-05	8.44208e-05	8.44208e-05	9.18426e-13	9.18426e-13	9.18426e-13	9.18426e-13	9.18426e-13	9.18426e-13	9.18426e-13	9.18426e-13	9.02631e-13	9.02631e-13	9.02631e-13	9.02631e-13	9.02631e-13	9.02631e-13	9.02631e-13	9.02631e-13	9.02656e-13	9.02656e-13	9.02656e-13	9.02656e-13	9.02656e-13	9.02656e-13	9.02656e-13	9.02656e-13	9.02649e-13	9.02649e-13	9.02649e-13	9.02649e-13	9.02649e-13	9.02649e-13	9.02649e-13	9.02649e-13	9.02649e-13	9.02649e-13	9.02649e-13	9.02649e-13	9.02649e-13	9.02649e-13	9.02649e-13	9.02649e-13	9.02649e-13	9.02649e-13	9.02649e-13	9.02649e-13	9.02649e-13	9.02649e-13	9.02649e-13	9.02649e-13	8.32972e-05	8.32972e-05	2.96251e-08	8.32972e-05	2.96251e-08	2.96251e-08	2.96251e-08	1.02e-08	7.36897e-07	3.23676e-06	4.57183e-08	9.2304e-05	8.39038e-08	1.47272e-08	4.13473e-08	9.58841e-08	5.48323e-07	1.24605e-06	7.45685e-08	8.07495e-05	8.56148e-08	1.92753e-07	2.49978e-07	2.06981e-07	4.96863e-07	1.0152e-06	3.91581e-08	7.25327e-05	8.91999e-08	3.21191e-08	3.68284e-07	2.06177e-07	4.84713e-07	1.03801e-06	7.01803e-10	8.57822e-05	8.75828e-08	6.56026e-08	3.90304e-07	2.06704e-07	4.22549e-07	1.01794e-06	5.70019e-10	7.47349e-05	9.02305e-08	2.47479e-08	3.89561e-07	2.04332e-07	4.41819e-07	1.0119e-06	6.18926e-10	0.000114087	8.99302e-08	6.39015e-08	3.88177e-07	2.06969e-07	4.17496e-07	1.01083e-06	5.41316e-10	7.61475e-05	9.01889e-08	2.50931e-08	3.90205e-07	2.06955e-07	4.42102e-07	1.00916e-06	5.44969e-10	0.000112358	8.92453e-08	1.8467e-07	3.89678e-07	2.06986e-07	2.8055e-12	5.4488e-09	5.40912e-10	7.60675e-05	0.00146248	3.31194e-08	3.90165e-07	0.300578	2.03837e-10	5.53278e-09	8.84453e-06	6.09368e-07	0.00146827	1.60888e-09	0.00632407	1.69866	6.59035e-11	8.02538e-09	8.76491e-06	5.28078e-07	0.00147033	2.77675e-10	0.00664497	3.65479	6.03915e-11	8.12088e-09	7.53113e-07	5.30743e-07	0.00133765	1.77036e-09	0.00654919	3.65492	5.48913e-11	3.14828e-08	1.68442e-06	5.31264e-07	0.00114505	6.68504e-10	0.00475788	3.65492	5.82522e-11	4.79801e-05	1.59929e-05	5.31323e-07	0.35244	9.70148e-10	0.00413599	3.65492	1.7869e-09	2.16185e-07	0.00171816	5.531e-11	0.0152144	3.04805e-10	0.141773	3.65492	3.26136e-07	2.32261e-07	0.000219653	7.52022e-10	0.00119373	0.0021003	0.00317427	3.65492	4.4436e-06	2.32977e-07	0.00102711	7.45948e-10	0.00107367	0.0218657	0.00112213	3.65492	6.56881e-06	2.33031e-07	0.00347829	1.37431e-07	0.00107269	0.0245785	0.00110489	3.65492	6.57545e-06	2.33031e-07	0.00323632	1.38172e-07	0.00107269	0.0280362	0.00110474	3.65492	6.57588e-06	1.71658e-08	0.0032314	1.38321e-07	4.86489e-05	0.0217082	0.00110474	3.65492	2.31423e-07	1.71657e-08	6.07749e-05	1.38374e-07	4.82735e-05	1.41503	5.01032e-05	3.65492	1.70474e-08	1.71657e-08	5.93239e-05	1.38397e-07	4.82734e-05	3.5743	4.97069e-05	3.65492	1.70452e-08	1.71657e-08	4.17167e-05	1.38408e-07	4.82734e-05	3.65492	4.97068e-05	3.65492	1.70443e-08	1.71657e-08	4.16874e-05	1.01959e-08	4.82734e-05	3.65492	4.97068e-05	3.65492	1.7044e-08	1.71657e-08	4.16874e-05	1.01354e-08	4.82734e-05	3.65492	4.97068e-05	3.65492	1.70439e-08	1.71657e-08	4.16874e-05	1.01359e-08	4.82734e-05	3.65492	4.97068e-05	3.65492	1.70438e-08	1.71657e-08	4.16874e-05	0.000164726	4.82734e-05	3.65492	4.97068e-05	3.65492	1.70438e-08	1.71657e-08	4.16874e-05	0.000196246	4.82734e-05	3.65492	4.97068e-05	3.65492	1.70438e-08	1.71657e-08	4.16874e-05	0.000210576	4.82734e-05	3.65492	4.97068e-05	3.65492	1.70438e-08	1.71657e-08	4.16874e-05	0.000210349	4.82734e-05	3.65492	4.97068e-05	3.65492	1.70438e-08	1.71657e-08	4.16874e-05	0.000210095	4.82734e-05	3.65492	4.97068e-05	3.65492	1.70438e-08	1.71657e-08	4.16874e-05	0.000209857	4.82734e-05	3.65492	4.97068e-05	3.65492	1.70438e-08	1.71657e-08	4.16874e-05	1.64467e-06	4.82734e-05	3.65492	4.97068e-05	3.65492	1.70438e-08	1.71657e-08	4.16874e-05	1.63128e-06	4.82734e-05	3.65492	4.97068e-05	3.65492	1.70438e-08	1.71657e-08	4.16874e-05	1.63116e-06	4.82734e-05	3.65492	4.97068e-05	3.65492	1.70438e-08	1.71657e-08	4.16874e-05	1.63116e-06	4.82734e-05	3.65492	4.97068e-05	3.65492	1.70438e-08	1.71657e-08	4.16874e-05	1.63116e-06	4.82734e-05	3.65492	4.97068e-05	3.65492	1.70438e-08	1.71657e-08	4.16874e-05	1.63116e-06	4.82734e-05	3.65492	4.97068e-05	3.65492	1.70438e-08	1.71657e-08	4.16874e-05	1.63116e-06	4.82734e-05	3.65492	4.97068e-05	3.65492	0	0	0	0	0	0	0	0	5.52102e-05	5.52102e-05	5.52102e-05	5.52102e-05	5.52102e-05	5.52102e-05	5.52102e-05	5.52102e-05	2.31877e-06	2.31877e-06	2.31877e-06	2.31877e-06	2.31877e-06	2.31877e-06	2.31877e-06	2.31877e-06	2.3935e-06	2.3935e-06	2.3935e-06	2.3935e-06	2.3935e-06	2.3935e-06	2.3935e-06	2.3935e-06	1.42038e-16	1.42038e-16	1.42038e-16	1.42038e-16	1.42038e-16	1.42038e-16	1.42038e-16	1.42038e-16	1.35406e-16	1.35406e-16	1.35406e-16	1.35406e-16	1.35406e-16	1.35406e-16	1.35406e-16	1.35406e-16	1.35387e-16	1.35387e-16	1.35387e-16	1.35387e-16	1.35387e-16	1.35387e-16	1.35387e-16	1.35387e-16	1.35389e-16	1.35389e-16	1.35389e-16	1.35389e-16	1.35389e-16	1.35389e-16	1.35389e-16	1.35389e-16	1.35389e-16	1.35389e-16	1.35389e-16	1.35389e-16	1.35389e-16	1.35389e-16	1.35389e-16	1.35389e-16	1.35389e-16	1.35389e-16	1.35389e-16	1.35389e-16	1.35389e-16	1.35389e-16	1.35389e-16	1.35389e-16	1.33044e-09	1.33044e-09	3.14133e-11	2.30252e-06	8.57819e-11	1.33044e-09	1.33044e-09	3.14133e-11	2.1463e-11	1.51759e-09	1.51919e-10	5.413e-07	5.12708e-12	2.98301e-10	3.56021e-09	6.03433e-13	1.54462e-11	1.0302e-09	1.51839e-11	1.41263e-06	1.82246e-12	2.20378e-09	3.4992e-10	7.83846e-14	1.44308e-11	9.27689e-10	5.35695e-13	7.62383e-07	2.21073e-12	3.47574e-10	2.75917e-09	7.97625e-14	1.4232e-11	9.02882e-10	2.04127e-14	2.04117e-06	1.97123e-12	2.53443e-10	3.13666e-09	7.90416e-14	1.29238e-11	9.32908e-10	2.23823e-14	9.25633e-07	2.18685e-12	4.29648e-10	3.14823e-09	9.78366e-14	1.35854e-11	9.33086e-10	2.01953e-14	7.35496e-06	2.16149e-12	2.13079e-10	3.09025e-09	7.84144e-14	1.29291e-11	9.33095e-10	2.24797e-14	1.02966e-06	2.1436e-12	4.24163e-10	3.14013e-09	7.99446e-14	1.35833e-11	9.36065e-10	2.31107e-14	6.58488e-06	2.06124e-12	4.16036e-10	3.09904e-09	7.81954e-14	1.29291e-11	1.7248e-07	2.31194e-14	1.0219e-06	5.42862e-07	3.53529e-10	3.14039e-09	2.3638e-07	2.51437e-10	1.74538e-07	5.89037e-09	8.1236e-09	5.37865e-07	3.69697e-12	5.70726e-07	2.41013e-07	3.5217e-09	2.26078e-07	5.83678e-09	3.87143e-09	5.72111e-07	4.88281e-13	5.52405e-07	2.33066e-06	1.88363e-09	2.27931e-07	6.95289e-08	3.93854e-09	7.71127e-07	2.06949e-12	5.12214e-07	3.08597e-07	1.7318e-09	5.81504e-07	4.28598e-07	3.95427e-09	1.92145e-06	1.05696e-13	1.69708e-07	2.28121e-06	1.69971e-09	0.0393897	7.68669e-07	3.95571e-09	0.0711584	8.37004e-14	2.85191e-07	0.104045	4.21843e-09	0.000119401	0.0157706	3.03341e-14	0.00103054	1.60163e-15	0.00106171	0.00238565	7.67433e-05	9.32558e-05	0.000745321	8.66603e-13	0.000608727	1.03703e-09	8.07363e-05	0.00131302	0.000800971	9.343e-05	0.00439669	8.40617e-13	0.000606789	1.04255e-07	8.18248e-05	0.00131302	0.00124648	9.34298e-05	0.00130514	6.7807e-10	0.000606781	9.16116e-08	8.18218e-05	0.00131422	0.00125344	9.34298e-05	0.00119772	6.9947e-10	0.000606781	1.84989e-07	8.18221e-05	0.00131423	0.00125376	7.32926e-07	0.00119701	7.04622e-10	1.14084e-05	3.23295e-07	8.18221e-05	3.10631e-05	9.24535e-05	7.32411e-07	5.43214e-05	7.06556e-10	1.13572e-05	0.0302265	6.41861e-07	3.07635e-05	7.19045e-07	7.32411e-07	5.3847e-05	7.07397e-10	1.13572e-05	0.00149941	6.41408e-07	3.07634e-05	7.18265e-07	7.32411e-07	2.80421e-05	7.07775e-10	1.13572e-05	8.66037e-05	6.41408e-07	3.07634e-05	7.18148e-07	7.32411e-07	2.80256e-05	2.49136e-11	1.13572e-05	8.55224e-05	6.41408e-07	3.07634e-05	7.18105e-07	7.32411e-07	2.80256e-05	2.39755e-11	1.13572e-05	8.55217e-05	6.41408e-07	3.07634e-05	7.18091e-07	7.32411e-07	2.80256e-05	2.39775e-11	1.13572e-05	8.55217e-05	6.41408e-07	3.07634e-05	7.18087e-07	7.32411e-07	2.80256e-05	6.10111e-06	1.13572e-05	6.70886e-07	6.41408e-07	3.07634e-05	7.18084e-07	7.32411e-07	2.80256e-05	1.0773e-05	1.13572e-05	6.704e-07	6.41408e-07	3.07634e-05	7.18084e-07	7.32411e-07	2.80256e-05	1.25886e-05	1.13572e-05	6.704e-07	6.41408e-07	3.07634e-05	7.18084e-07	7.32411e-07	2.80256e-05	1.24281e-05	1.13572e-05	6.704e-07	6.41408e-07	3.07634e-05	7.18084e-07	7.32411e-07	2.80256e-05	1.22685e-05	1.13572e-05	6.704e-07	6.41408e-07	3.07634e-05	7.18084e-07	7.32411e-07	2.80256e-05	1.21196e-05	1.13572e-05	6.704e-07	6.41408e-07	3.07634e-05	7.18084e-07	7.32411e-07	2.80256e-05	2.37817e-08	1.13572e-05	6.704e-07	6.41408e-07	3.07634e-05	7.18084e-07	7.32411e-07	2.80256e-05	2.19349e-08	1.13572e-05	6.704e-07	6.41408e-07	3.07634e-05	7.18084e-07	7.32411e-07	2.80256e-05	2.18964e-08	1.13572e-05	6.704e-07	6.41408e-07	3.07634e-05	7.18084e-07	7.32411e-07	2.80256e-05	2.18962e-08	1.13572e-05	6.704e-07	6.41408e-07	3.07634e-05	7.18084e-07	7.32411e-07	2.80256e-05	2.18962e-08	1.13572e-05	6.704e-07	6.41408e-07	3.07634e-05	7.18084e-07	7.32411e-07	2.80256e-05	2.18962e-08	1.13572e-05	6.704e-07	6.41408e-07	3.07634e-05	7.18084e-07	7.32411e-07	2.80256e-05	2.18962e-08	1.13572e-05	6.704e-07	6.41408e-07	3.07634e-05	0	0	0	0	0	0	0	0	-0.000165098	-0.000165098	-0.000165098	-0.000165098	-0.000165098	-0.000165098	-0.000165098	-0.000165098	-0.000301695	-0.000301695	-0.000301695	-0.000301695	-0.000301695	-0.000301695	-0.000301695	-0.000301695	-0.000303584	-0.000303584	-0.000303584	-0.000303584	-0.000303584	-0.000303584	-0.000303584	-0.000303584	-3.30348e-12	-3.30348e-12	-3.30348e-12	-3.30348e-12	-3.30348e-12	-3.30348e-12	-3.30348e-12	-3.30348e-12	-3.28118e-12	-3.28118e-12	-3.28118e-12	-3.28118e-12	-3.28118e-12	-3.28118e-12	-3.28118e-12	-3.28118e-12	-3.28119e-12	-3.28119e-12	-3.28119e-12	-3.28119e-12	-3.28119e-12	-3.28119e-12	-3.28119e-12	-3.28119e-12	-3.28114e-12	-3.28114e-12	-3.28114e-12	-3.28114e-12	-3.28114e-12	-3.28114e-12	-3.28114e-12	-3.28114e-12	-3.28115e-12	-3.28115e-12	-3.28115e-12	-3.28115e-12	-3.28115e-12	-3.28115e-12	-3.28115e-12	-3.28115e-12	-3.28115e-12	-3.28115e-12	-3.28115e-12	-3.28115e-12	-3.28115e-12	-3.28115e-12	-3.28115e-12	-3.28115e-12	-1.07688e-07	-1.07688e-07	-3.70774e-08	-0.000302769	-1.07688e-07	-0.000302769	-0.000302769	-1.07688e-07	-1.13327e-08	-4.98549e-07	-2.47326e-08	-7.31178e-06	-6.14623e-08	-2.99607e-06	-3.00374e-05	-1.29783e-06	-1.09974e-08	-8.45427e-07	-1.79523e-08	-4.48357e-06	-1.2213e-08	-0.00617169	-0.0350452	-6.9036e-06	-1.16131e-08	-9.72332e-07	-1.00669e-08	-2.59376e-06	-1.44447e-08	-5.14739e-06	-0.0492815	-6.83507e-06	-1.1823e-08	-9.03987e-07	-1.23283e-07	-6.22388e-06	-1.24863e-08	-6.51541e-05	-0.0565148	-6.87677e-06	-1.27302e-08	-9.67659e-07	-8.97509e-08	-3.07704e-06	-1.36853e-08	-2.21862e-06	-0.0531342	-7.24596e-06	-1.27348e-08	-9.78154e-07	-1.1709e-07	-2.48778e-05	-1.35535e-08	-5.64188e-05	-0.0547656	-6.91538e-06	-1.29631e-08	-9.77911e-07	-7.69821e-08	-3.38076e-06	-1.35372e-08	-2.32342e-06	-0.0541083	-6.94193e-06	-1.27202e-08	-9.83075e-07	-7.92044e-08	-2.28199e-05	-1.29635e-08	-0.00316997	-0.0544963	-6.91391e-06	-1.78985e-05	-0.0159621	-7.98028e-08	-3.36125e-06	-0.000218304	-5.89326e-06	-0.0541975	-0.00953342	-1.68286e-06	-0.0140322	-0.00129065	-1.23467e-07	-0.000214036	-0.000164367	-0.000299765	-0.00889732	-0.000277486	-0.0116164	-0.00127176	-5.98364e-08	-0.000223195	-1.6285e-07	-0.000443077	-0.0136457	-0.000138554	-0.0117524	-0.120319	-6.118e-08	-0.000252992	-0.000198254	-0.00040097	-0.00601464	-0.00014281	-0.00555692	-0.0397567	-6.14563e-08	-0.000326585	-2.57039e-06	-7.41182e-05	-0.00147427	-0.000127777	-0.710335	-0.0179603	-6.14866e-08	-0.290133	-9.2877e-06	-5.74019e-05	-0.206491	-1.30985e-05	-5.16217e-06	-1.56872	-6.40092e-12	-0.000118852	-1.38278e-09	-2.08984e-08	-0.000761963	-0.00748303	-0.00106763	-4.52077e-08	-8.74916e-11	-0.0010649	-7.08442e-10	-2.62291e-07	-0.00376379	-0.00338671	-0.00105741	-0.00915417	-8.43566e-11	-0.00105731	-3.00192e-07	-2.69193e-07	-0.00364056	-0.00350169	-0.00105768	-0.000876972	-1.5526e-08	-0.00105738	-2.58095e-07	-2.69254e-07	-0.00363605	-0.00350364	-0.00105768	-0.000981629	-1.59649e-08	-0.00105737	-4.68613e-07	-2.69256e-07	-0.00363618	-0.0035042	-4.7968e-05	-0.000980686	-1.60614e-08	-4.79543e-05	-1.96154e-07	-2.69256e-07	-4.80987e-05	-0.00102213	-4.83357e-05	-0.000228447	-1.60966e-08	-4.83217e-05	-2.79172e-07	-1.98342e-08	-4.94198e-05	-4.72407e-05	-4.83356e-05	-0.000229775	-1.61119e-08	-4.83216e-05	-6.47492e-06	-1.98375e-08	-4.94192e-05	-4.75743e-05	-4.83356e-05	-0.000151918	-1.61188e-08	-4.83216e-05	-2.20665e-07	-1.98375e-08	-4.94192e-05	-4.75676e-05	-4.83356e-05	-0.000152055	-1.18759e-09	-4.83216e-05	-2.20485e-07	-1.98375e-08	-4.94192e-05	-4.75653e-05	-4.83356e-05	-0.000152055	-1.14986e-09	-4.83216e-05	-2.20485e-07	-1.98375e-08	-4.94192e-05	-4.75644e-05	-4.83356e-05	-0.000152055	-1.15006e-09	-4.83216e-05	-2.20485e-07	-1.98375e-08	-4.94192e-05	-4.75642e-05	-4.83356e-05	-0.000152055	-1.86918e-05	-4.83216e-05	-1.62417e-08	-1.98375e-08	-4.94192e-05	-4.7564e-05	-4.83356e-05	-0.000152055	-3.94235e-05	-4.83216e-05	-1.62412e-08	-1.98375e-08	-4.94192e-05	-4.7564e-05	-4.83356e-05	-0.000152055	-5.18818e-05	-4.83216e-05	-1.62412e-08	-1.98375e-08	-4.94192e-05	-4.7564e-05	-4.83356e-05	-0.000152055	-5.14319e-05	-4.83216e-05	-1.62412e-08	-1.98375e-08	-4.94192e-05	-4.7564e-05	-4.83356e-05	-0.000152055	-5.09862e-05	-4.83216e-05	-1.62412e-08	-1.98375e-08	-4.94192e-05	-4.7564e-05	-4.83356e-05	-0.000152055	-5.05703e-05	-4.83216e-05	-1.62412e-08	-1.98375e-08	-4.94192e-05	-4.7564e-05	-4.83356e-05	-0.000152055	-3.93966e-07	-4.83216e-05	-1.62412e-08	-1.98375e-08	-4.94192e-05	-4.7564e-05	-4.83356e-05	-0.000152055	-3.74335e-07	-4.83216e-05	-1.62412e-08	-1.98375e-08	-4.94192e-05	-4.7564e-05	-4.83356e-05	-0.000152055	-3.73997e-07	-4.83216e-05	-1.62412e-08	-1.98375e-08	-4.94192e-05	-4.7564e-05	-4.83356e-05	-0.000152055	-3.73996e-07	-4.83216e-05	-1.62412e-08	-1.98375e-08	-4.94192e-05	-4.7564e-05	-4.83356e-05	-0.000152055	-3.73997e-07	-4.83216e-05	-1.62412e-08	-1.98375e-08	-4.94192e-05	-4.7564e-05	-4.83356e-05	-0.000152055	-3.73997e-07	-4.83216e-05	-1.62412e-08	-1.98375e-08	-4.94192e-05	-4.7564e-05	-4.83356e-05	-0.000152055	-3.73997e-07	-4.83216e-05	-1.62412e-08	-1.98375e-08	-4.94192e-05	0	0	0	0	0	0	0	0	-0.000309332	-0.000309332	-0.000309332	-0.000309332	-0.000309332	-0.000309332	-0.000309332	-0.000309332	-0.0178727	-0.0178727	-0.0178727	-0.0178727	-0.0178727	-0.0178727	-0.0178727	-0.0178727	-0.0150098	-0.0150098	-0.0150098	-0.0150098	-0.0150098	-0.0150098	-0.0150098	-0.0150098	-2.67395e-06	-2.67395e-06	-2.67395e-06	-2.67395e-06	-2.67395e-06	-2.67395e-06	-2.67395e-06	-2.67395e-06	-3.18307e-06	-3.18307e-06	-3.18307e-06	-3.18307e-06	-3.18307e-06	-3.18307e-06	-3.18307e-06	-3.18307e-06	-3.18348e-06	-3.18348e-06	-3.18348e-06	-3.18348e-06	-3.18348e-06	-3.18348e-06	-3.18348e-06	-3.18348e-06	-3.18345e-06	-3.18345e-06	-3.18345e-06	-3.18345e-06	-3.18345e-06	-3.18345e-06	-3.18345e-06	-3.18345e-06	-3.18345e-06	-3.18345e-06	-3.18345e-06	-3.18345e-06	-3.18345e-06	-3.18345e-06	-3.18345e-06	-3.18345e-06	-3.18345e-06	-3.18345e-06	-3.18345e-06	-3.18345e-06	-3.18345e-06	-3.18345e-06	-3.18345e-06	-3.18345e-06	-0.000295714	-0.000295714	-0.000246521	-0.0180285	-0.00042677	-5.62255	-5.62255	-0.00116528	-0.847531	-0.00177627	-2.64982e-05	-0.118164	-0.00292421	-1.52885e-16	-3.59706e-18	-0.0175823	-0.00284415	-0.00493521	-0.000204493	-0.0199659	-0.00869495	-3.88163	-5.99227	-0.096892	-1.51326	-0.00614322	-0.00897084	-0.0994327	-0.00519946	-4.41045e-11	-1.00486e-19	-0.0526407	-2.19085e-05	-0.00623219	-2.51452	-0.0140647	-0.00617104	-6.67469	-2.51448	-0.0739638	-1.82262	-0.00603344	-2.30532e-08	-0.0793397	-0.00527513	-2.57666e-20	-2.18113e-08	-0.0513581	-2.34936e-06	-0.00605638	-2.74152	-0.00263257	-0.00542139	-6.71168	-2.54339	-0.07528	-1.83024	-0.00606118	-4.22285e-09	-0.0747707	-0.00542861	-1.9663e-20	-1.75664e-08	-0.0617345	-2.21745e-06	-0.00604313	-2.56618	-0.00313877	-0.00574944	-6.30704	-2.53541	-0.0698501	-6.77718	-2.06403	-1.53492e-08	-0.0752782	-0.492677	-4.59157e-19	-1.86577e-08	-0.0650972	-8.2052e-23	-5.02555e-07	-6.73861	-0.000267038	-0.013602	-0.390351	-0.000247686	-0.0662363	-0.0862048	-1.42142	-2.98891e-20	-0.00130622	-0.44443	-0.661939	-0.000254987	-0.00737823	-0.105024	-3.78364e-05	-6.84811	-0.00126219	-0.0143789	-0.00557636	-0.000276154	-0.0816799	-0.106531	-0.255342	-2.1283e-20	-0.00125528	-0.16076	-6.16414	-0.000899639	-0.00726814	-0.104733	-0.0153738	-6.28726	-0.00125463	-0.0885215	-4.03033e-19	-0.000540956	-0.141111	-0.0114879	-0.000688113	-1.96855e-20	-1.66519e-05	-0.000384337	-0.000327733	-1.62923e-12	-0.000407267	-0.151958	-0.000695218	-0.0059031	-5.7197e-05	-0.000745093	-4.13025e-11	-2.05387e-10	-0.00100018	-0.000693854	-0.000692251	-0.00225749	-5.98397e-05	-0.000743065	-1.79958e-08	-2.00772e-10	-0.000988386	-0.0010165	-0.000692187	-0.000554221	-0.000705427	-0.000743076	-2.1594e-08	-2.00781e-10	-0.000987709	-0.00101064	-0.000692187	-0.000637248	-0.000673407	-0.000743076	-8.20018e-09	-2.00781e-10	-0.000987715	-0.00101039	-0.000249782	-0.000636574	-0.000667197	-0.000173072	-4.6483e-09	-2.00781e-10	-6.36927e-05	-0.000710428	-0.000250619	-0.000420904	-0.000664882	-0.00017382	-5.52156e-12	-2.72566e-09	-6.41386e-05	-0.000256884	-0.000250617	-0.000421702	-0.000663878	-0.000173819	-2.55584e-09	-2.72593e-09	-6.41384e-05	-0.000257915	-0.000250617	-0.000368423	-0.000663428	-0.000173819	-1.9428e-10	-2.72593e-09	-6.41384e-05	-0.000257973	-0.000250617	-0.000368864	-0.000193319	-0.000173819	-1.9466e-10	-2.72593e-09	-6.41384e-05	-0.000257995	-0.000250617	-0.000368863	-0.000203998	-0.000173819	-1.9466e-10	-2.72593e-09	-6.41384e-05	-0.000258002	-0.000250617	-0.000368863	-0.000203948	-0.000173819	-1.9466e-10	-2.72593e-09	-6.41384e-05	-0.000258005	-0.000250617	-0.000368863	-0.0197847	-0.000173819	-2.64256e-09	-2.72593e-09	-6.41384e-05	-0.000258005	-0.000250617	-0.000368863	-0.00711985	-0.000173819	-2.64279e-09	-2.72593e-09	-6.41384e-05	-0.000258006	-0.000250617	-0.000368863	-0.00597223	-0.000173819	-2.64279e-09	-2.72593e-09	-6.41384e-05	-0.000258006	-0.000250617	-0.000368863	-0.00611831	-0.000173819	-2.64279e-09	-2.72593e-09	-6.41384e-05	-0.000258006	-0.000250617	-0.000368863	-0.00620768	-0.000173819	-2.64279e-09	-2.72593e-09	-6.41384e-05	-0.000258006	-0.000250617	-0.000368863	-0.00629548	-0.000173819	-2.64279e-09	-2.72593e-09	-6.41384e-05	-0.000258006	-0.000250617	-0.000368863	-0.000646307	-0.000173819	-2.64279e-09	-2.72593e-09	-6.41384e-05	-0.000258006	-0.000250617	-0.000368863	-0.000742568	-0.000173819	-2.64279e-09	-2.72593e-09	-6.41384e-05	-0.000258006	-0.000250617	-0.000368863	-0.000743499	-0.000173819	-2.64279e-09	-2.72593e-09	-6.41384e-05	-0.000258006	-0.000250617	-0.000368863	-0.000743501	-0.000173819	-2.64279e-09	-2.72593e-09	-6.41384e-05	-0.000258006	-0.000250617	-0.000368863	-0.000743502	-0.000173819	-2.64279e-09	-2.72593e-09	-6.41384e-05	-0.000258006	-0.000250617	-0.000368863	-0.000743502	-0.000173819	-2.64279e-09	-2.72593e-09	-6.41384e-05	-0.000258006	-0.000250617	-0.000368863	-0.000743502	-0.000173819	-2.64279e-09	-2.72593e-09	-6.41384e-05	0	0	0	0	0	0	0	0	-0.000234694	-0.000234694	-0.000234694	-0.000234694	-0.000234694	-0.000234694	-0.000234694	-0.000234694	-4.15831e-05	-4.15831e-05	-4.15831e-05	-4.15831e-05	-4.15831e-05	-4.15831e-05	-4.15831e-05	-4.15831e-05	-4.22656e-05	-4.22656e-05	-4.22656e-05	-4.22656e-05	-4.22656e-05	-4.22656e-05	-4.22656e-05	-4.22656e-05	-3.63749e-06	-3.63749e-06	-3.63749e-06	-3.63749e-06	-3.63749e-06	-3.63749e-06	-3.63749e-06	-3.63749e-06	-3.55492e-06	-3.55492e-06	-3.55492e-06	-3.55492e-06	-3.55492e-06	-3.55492e-06	-3.55492e-06	-3.55492e-06	-3.55461e-06	-3.55461e-06	-3.55461e-06	-3.55461e-06	-3.55461e-06	-3.55461e-06	-3.55461e-06	-3.55461e-06	-3.55465e-06	-3.55465e-06	-3.55465e-06	-3.55465e-06	-3.55465e-06	-3.55465e-06	-3.55465e-06	-3.55465e-06	-3.55464e-06	-3.55464e-06	-3.55464e-06	-3.55464e-06	-3.55464e-06	-3.55464e-06	-3.55464e-06	-3.55464e-06	-3.55464e-06	-3.55464e-06	-3.55464e-06	-3.55464e-06	-3.55464e-06	-3.55464e-06	-3.55464e-06	-3.55464e-06	-1.24042e-05	-1.24042e-05	-1.21775e-05	-4.14911e-05	-1.42856e-05	-0.114105	-0.114105	-4.14911e-05	-2.63822e-06	-4.05019e-05	-2.99633e-05	-1.01013e-05	-2.43378e-06	-0.0132653	-0.0610005	-2.69296e-06	-2.31884e-06	-4.38236e-05	-7.01761e-06	-1.86091e-05	-1.17103e-06	-0.0792653	-0.0214127	-6.85621e-07	-2.29885e-06	-4.41424e-05	-1.27549e-06	-1.19664e-05	-1.4777e-06	-0.0152094	-0.0818931	-6.93161e-07	-2.29966e-06	-4.27644e-05	-6.81279e-07	-2.39189e-05	-1.3677e-06	-0.0185443	-0.0567519	-6.89124e-07	-2.26916e-06	-4.42497e-05	-7.65028e-07	-1.37675e-05	-1.46451e-06	-0.028584	-0.0686577	-7.80443e-07	-2.31267e-06	-4.43921e-05	-7.06097e-07	-5.90207e-05	-1.45059e-06	-0.0148651	-0.0622429	-6.85801e-07	-2.28239e-06	-4.43984e-05	-7.73427e-07	-1.48199e-05	-1.44561e-06	-0.0290826	-0.0657792	-6.93369e-07	-2.31169e-06	-4.4532e-05	-7.88161e-07	-5.4867e-05	-1.40656e-06	-0.0215924	-0.0636252	-6.84699e-07	-1.55358e-05	-0.000342497	-7.90758e-07	-1.47392e-05	-5.31453e-06	-0.0237025	-0.0651079	-1.37634e-07	-2.27903e-05	-0.000342408	-2.91176e-06	-2.70632e-05	-5.27432e-06	-0.0432631	-0.000133019	-1.39242e-07	-0.000304855	-0.000354281	-2.89989e-06	-1.62246e-05	-5.49448e-06	-0.0103691	-0.00021327	-5.28021e-07	-0.00019339	-0.000354613	-7.58915e-06	-1.64315e-05	-6.70746e-06	-0.0314174	-0.00020473	-1.65579e-07	-0.000189219	-0.000399756	-1.66674e-05	-1.64781e-05	-1.17911e-05	-0.00352565	-0.000115775	-6.09049e-07	-0.000181474	-0.000701658	-1.17279e-05	-1.64825e-05	-0.000133377	-0.00356753	-0.000162075	-2.89277e-05	-7.97338e-05	-0.000274025	-0.000290989	-4.82456e-06	-0.000300905	-4.78929e-07	-7.73949e-12	-0.000137181	-0.000127606	-0.000276671	-0.000364579	-6.88837e-06	-0.000301006	-2.52175e-09	-1.7468e-10	-0.000151428	-0.000245893	-0.000276731	-0.000412428	-6.73897e-06	-0.000301006	-1.94311e-08	-1.76348e-10	-0.00015226	-0.000290053	-0.000276712	-0.000255229	-1.36178e-05	-0.000301006	-1.77773e-08	-1.76342e-10	-0.000152364	-0.000290328	-0.000276712	-0.000253503	-1.39065e-05	-0.000301006	-2.9108e-08	-1.76342e-10	-0.000152364	-0.000290365	-0.000229264	-0.000253514	-1.39746e-05	-0.000199015	-4.43653e-08	-1.76342e-10	-6.81411e-05	-0.00027337	-0.000229346	-0.000236287	-1.4e-05	-0.000199169	-1.10462e-11	-2.2481e-08	-6.81852e-05	-0.000226549	-0.000229346	-0.000236314	-1.40111e-05	-0.000199169	-6.31112e-10	-2.24796e-08	-6.81852e-05	-0.000226572	-0.000229346	-0.00023057	-1.4016e-05	-0.000199169	-1.8106e-10	-2.24796e-08	-6.81852e-05	-0.000226548	-0.000229346	-0.000230568	-9.85765e-06	-0.000199169	-1.80858e-10	-2.24796e-08	-6.81852e-05	-0.000226539	-0.000229346	-0.000230568	-9.6081e-06	-0.000199169	-1.80858e-10	-2.24796e-08	-6.81852e-05	-0.000226537	-0.000229346	-0.000230568	-9.60877e-06	-0.000199169	-1.80858e-10	-2.24796e-08	-6.81852e-05	-0.000226536	-0.000229346	-0.000230568	-3.54327e-05	-0.000199169	-2.30566e-08	-2.24796e-08	-6.81852e-05	-0.000226535	-0.000229346	-0.000230568	-5.35713e-05	-0.000199169	-2.30555e-08	-2.24796e-08	-6.81852e-05	-0.000226535	-0.000229346	-0.000230568	-6.04248e-05	-0.000199169	-2.30555e-08	-2.24796e-08	-6.81852e-05	-0.000226535	-0.000229346	-0.000230568	-5.99238e-05	-0.000199169	-2.30555e-08	-2.24796e-08	-6.81852e-05	-0.000226535	-0.000229346	-0.000230568	-5.94273e-05	-0.000199169	-2.30555e-08	-2.24796e-08	-6.81852e-05	-0.000226535	-0.000229346	-0.000230568	-5.89623e-05	-0.000199169	-2.30555e-08	-2.24796e-08	-6.81852e-05	-0.000226535	-0.000229346	-0.000230568	-3.05032e-05	-0.000199169	-2.30555e-08	-2.24796e-08	-6.81852e-05	-0.000226535	-0.000229346	-0.000230568	-2.89737e-05	-0.000199169	-2.30555e-08	-2.24796e-08	-6.81852e-05	-0.000226535	-0.000229346	-0.000230568	-2.89423e-05	-0.000199169	-2.30555e-08	-2.24796e-08	-6.81852e-05	-0.000226535	-0.000229346	-0.000230568	-2.89422e-05	-0.000199169	-2.30555e-08	-2.24796e-08	-6.81852e-05	-0.000226535	-0.000229346	-0.000230568	-2.89422e-05	-0.000199169	-2.30555e-08	-2.24796e-08	-6.81852e-05	-0.000226535	-0.000229346	-0.000230568	-2.89422e-05	-0.000199169	-2.30555e-08	-2.24796e-08	-6.81852e-05	-0.000226535	-0.000229346	-0.000230568	-2.89422e-05	-0.000199169	-2.30555e-08	-2.24796e-08	-6.81852e-05	0	0	0	0	0	0	0	0	0.00020099	0.00020099	0.00020099	0.00020099	0.00020099	0.00020099	0.00020099	0.00020099	0.000829066	0.000829066	0.000829066	0.000829066	0.000829066	0.000829066	0.000829066	0.000829066	0.00083425	0.00083425	0.00083425	0.00083425	0.00083425	0.00083425	0.00083425	0.00083425	0.000548072	0.000548072	0.000548072	0.000548072	0.000548072	0.000548072	0.000548072	0.000548072	0.000549542	0.000549542	0.000549542	0.000549542	0.000549542	0.000549542	0.000549542	0.000549542	0.00054963	0.00054963	0.00054963	0.00054963	0.00054963	0.00054963	0.00054963	0.00054963	0.000549623	0.000549623	0.000549623	0.000549623	0.000549623	0.000549623	0.000549623	0.000549623	0.000549624	0.000549624	0.000549624	0.000549624	0.000549624	0.000549624	0.000549624	0.000549624	0.000549623	0.000549623	0.000549623	0.000549623	0.000549623	0.000549623	0.000549623	0.000549623	0.000678403	0.000678403	0.000677659	0.000835251	0.000696321	0.0504847	0.0504847	0.00120534	9.71321e-05	7.966e-07	0.000254078	0.0943572	0.00868378	2.23028	0.347787	0.161143	8.43179e-05	1.64409e-07	0.00217606	0.0760439	0.0438637	4.45377	3.59687	2.49468	7.32455e-05	1.16649e-07	0.00469143	0.171639	0.0229748	4.45377	4.45377	4.45377	7.02356e-05	1.31465e-07	1.93184e-05	0.0825739	0.0228341	4.45377	4.45377	4.45377	5.79159e-05	1.16823e-07	1.22842e-05	0.132829	0.0200872	4.45377	4.45377	4.45377	5.93696e-05	1.14552e-07	1.46428e-05	0.00888921	0.0202	4.45377	4.45377	4.45377	5.59227e-05	1.14473e-07	1.17654e-05	0.0662634	0.0201348	4.45377	4.45377	4.45377	5.94961e-05	1.13395e-07	1.13254e-05	0.0061447	0.0213334	4.45377	4.45377	4.45377	8.04594e-05	1.63699e-07	1.11109e-05	0.0657196	0.0254947	4.45377	4.45377	4.45377	0.0358772	1.67288e-07	1.4062e-05	0.0054485	0.026887	4.45377	4.45377	4.45377	9.14835e-06	2.8376e-07	1.40572e-05	0.00989055	0.025238	4.45377	4.45377	4.45377	1.93979e-05	2.88612e-07	1.67845e-05	0.00992974	0.0175979	4.45377	4.45377	4.45377	1.7558e-05	1.99758e-06	2.60798e-05	0.00987084	0.00754618	4.45377	4.45377	4.45377	2.15779e-05	4.24457e-05	0.00111669	0.00986011	0.000970709	4.45377	4.45377	4.45377	1.50896e-05	0.000183865	2.48349e-06	0.00800029	0.000211182	4.45377	4.45377	4.45377	1.2151e-05	0.000204013	6.21292e-05	0.0083025	0.000210063	4.45377	4.45377	4.45377	0.000169075	0.000204947	0.000210283	0.00874472	0.000210061	4.45377	4.45377	4.45377	0.00021076	0.000205029	0.000187701	0.00991485	0.000210061	4.45377	4.45377	4.45377	0.00021048	0.000205029	0.000164871	0.00959957	0.000210061	4.45377	4.45377	4.45377	0.000210431	0.000200987	0.000164915	0.00948933	0.000195787	4.45377	4.45377	4.45377	0.000209114	0.000200981	0.000163742	0.00944956	0.000195766	4.45377	4.45377	4.45377	0.000204948	0.000200981	0.000163697	0.00943294	0.000195766	4.45377	4.45377	4.45377	0.000205033	0.000200981	0.00016328	0.00942558	0.000195766	4.45377	4.45377	4.45377	0.000205071	0.000200981	0.000163147	0.00887128	0.000195766	4.45377	4.45377	4.45377	0.000205084	0.000200981	0.000163147	0.00927515	0.000195766	4.45377	4.45377	4.45377	0.000205089	0.000200981	0.000163147	0.00930159	0.000195766	4.45377	4.45377	4.45377	0.00020509	0.000200981	0.000163147	0.0116228	0.000195766	4.45377	4.45377	4.45377	0.000205091	0.000200981	0.000163147	0.00452543	0.000195766	4.45377	4.45377	4.45377	0.000205091	0.000200981	0.000163147	0.00312532	0.000195766	4.45377	4.45377	4.45377	0.000205091	0.000200981	0.000163147	0.00313615	0.000195766	4.45377	4.45377	4.45377	0.000205091	0.000200981	0.000163147	0.00318109	0.000195766	4.45377	4.45377	4.45377	0.000205091	0.000200981	0.000163147	0.00322487	0.000195766	4.45377	4.45377	4.45377	0.000205091	0.000200981	0.000163147	0.00291807	0.000195766	4.45377	4.45377	4.45377	0.000205091	0.000200981	0.000163147	0.00317223	0.000195766	4.45377	4.45377	4.45377	0.000205091	0.000200981	0.000163147	0.00318362	0.000195766	4.45377	4.45377	4.45377	0.000205091	0.000200981	0.000163147	0.00318391	0.000195766	4.45377	4.45377	4.45377	0.000205091	0.000200981	0.000163147	0.00318392	0.000195766	4.45377	4.45377	4.45377	0.000205091	0.000200981	0.000163147	0.00318392	0.000195766	4.45377	4.45377	4.45377	0.000205091	0.000200981	0.000163147	0.00318392	0.000195766	4.45377	4.45377	4.45377	0	0	0	0	0	0	0	0	9.78736e-05	9.78736e-05	9.78736e-05	9.78736e-05	9.78736e-05	9.78736e-05	9.78736e-05	9.78736e-05	1.82638e-05	1.82638e-05	1.82638e-05	1.82638e-05	1.82638e-05	1.82638e-05	1.82638e-05	1.82638e-05	1.84907e-05	1.84907e-05	1.84907e-05	1.84907e-05	1.84907e-05	1.84907e-05	1.84907e-05	1.84907e-05	1.78307e-05	1.78307e-05	1.78307e-05	1.78307e-05	1.78307e-05	1.78307e-05	1.78307e-05	1.78307e-05	1.75356e-05	1.75356e-05	1.75356e-05	1.75356e-05	1.75356e-05	1.75356e-05	1.75356e-05	1.75356e-05	1.75358e-05	1.75358e-05	1.75358e-05	1.75358e-05	1.75358e-05	1.75358e-05	1.75358e-05	1.75358e-05	1.75355e-05	1.75355e-05	1.75355e-05	1.75355e-05	1.75355e-05	1.75355e-05	1.75355e-05	1.75355e-05	1.75355e-05	1.75355e-05	1.75355e-05	1.75355e-05	1.75355e-05	1.75355e-05	1.75355e-05	1.75355e-05	1.75355e-05	1.75355e-05	1.75355e-05	1.75355e-05	1.75355e-05	1.75355e-05	1.75355e-05	1.75355e-05	1.79114e-05	1.79114e-05	1.79107e-05	1.82938e-05	1.79594e-05	6.11904e-05	6.11904e-05	2.10684e-05	1.53621e-09	1.47287e-06	9.24307e-05	3.93975e-07	0.000396185	2.78215e-07	1.66772e-05	0.000952026	9.02409e-10	5.69407e-07	0.000254432	4.49292e-07	0.000218239	0.000134658	0.000640738	0.00200217	8.14354e-10	4.73436e-07	0.000285222	1.61686e-07	0.000777967	5.92704e-07	0.000532923	0.00200872	7.97537e-10	4.53832e-07	4.50315e-06	7.22208e-07	0.000691495	1.54393e-06	0.000682515	0.00201432	6.8978e-10	4.75275e-07	4.0608e-06	2.22686e-07	0.000811314	4.72717e-07	0.000683211	0.00188499	7.43954e-10	4.76849e-07	4.20797e-06	6.15742e-06	0.000783023	1.21244e-06	0.00068293	0.00201515	6.90389e-10	4.7553e-07	3.79354e-06	2.59824e-07	0.000803174	4.77416e-07	0.000684027	0.00200753	7.43761e-10	4.76898e-07	3.95947e-06	5.5089e-06	0.000748921	1.71625e-05	0.000684743	0.00201839	7.17907e-10	4.93407e-07	3.95167e-06	2.56584e-07	0.000815442	6.37558e-07	0.000683964	0.00172981	6.25798e-08	5.00838e-07	4.05869e-06	5.42149e-06	0.000781707	0.00038997	0.000470344	0.00171474	3.59155e-06	7.38699e-07	3.97158e-06	1.85262e-06	0.000811563	1.56911e-06	0.000474591	0.000845157	1.38243e-06	7.47803e-07	4.15e-06	1.92232e-06	0.000683397	0.000234668	0.000477314	0.00157686	1.21762e-06	3.06289e-06	7.13862e-06	1.93625e-06	0.000457484	1.29823e-06	0.000512459	0.000847323	1.18224e-06	2.76599e-05	9.33982e-05	1.93784e-06	0.000162345	1.94633e-06	0.00046669	0.000260791	1.18751e-06	9.05867e-05	2.87628e-06	1.89743e-06	9.83059e-05	9.82873e-07	8.82187e-06	8.2892e-05	1.41455e-06	9.76899e-05	3.92515e-05	1.93111e-06	9.83336e-05	0.00010488	1.04888e-05	7.84834e-05	4.89033e-05	9.80068e-05	9.51186e-05	1.81967e-06	9.83333e-05	4.44995e-05	1.04416e-05	7.82702e-05	9.48091e-05	9.80255e-05	9.2462e-05	1.83834e-06	9.83333e-05	3.63034e-05	1.04415e-05	7.82386e-05	9.51597e-05	9.80255e-05	8.4126e-05	1.91227e-06	9.83333e-05	0.000102396	1.04415e-05	7.82386e-05	9.51894e-05	9.79068e-05	8.41475e-05	1.92761e-06	9.76373e-05	0.000114935	1.04415e-05	8.34665e-05	9.51695e-05	9.79066e-05	8.41101e-05	1.93313e-06	9.76367e-05	8.15953e-06	2.89368e-05	8.34695e-05	9.50788e-05	9.79066e-05	8.40936e-05	1.93552e-06	9.76367e-05	1.03756e-05	2.89408e-05	8.34695e-05	9.50212e-05	9.79066e-05	8.40816e-05	1.93659e-06	9.76367e-05	9.66107e-06	2.89408e-05	8.34695e-05	9.49976e-05	9.79066e-05	8.40318e-05	1.92518e-06	9.76367e-05	9.66163e-06	2.89408e-05	8.34695e-05	9.49892e-05	9.79066e-05	8.40317e-05	1.84276e-06	9.76367e-05	9.66162e-06	2.89408e-05	8.34695e-05	9.49863e-05	9.79066e-05	8.40317e-05	1.84336e-06	9.76367e-05	9.66162e-06	2.89408e-05	8.34695e-05	9.49854e-05	9.79066e-05	8.40317e-05	1.88574e-06	9.76367e-05	2.67755e-05	2.89408e-05	8.34695e-05	9.49851e-05	9.79066e-05	8.40317e-05	6.37388e-06	9.76367e-05	2.67791e-05	2.89408e-05	8.34695e-05	9.4985e-05	9.79066e-05	8.40317e-05	1.01884e-05	9.76367e-05	2.67791e-05	2.89408e-05	8.34695e-05	9.49849e-05	9.79066e-05	8.40317e-05	1.00962e-05	9.76367e-05	2.67791e-05	2.89408e-05	8.34695e-05	9.49849e-05	9.79066e-05	8.40317e-05	1.00033e-05	9.76367e-05	2.67791e-05	2.89408e-05	8.34695e-05	9.49849e-05	9.79066e-05	8.40317e-05	9.91706e-06	9.76367e-05	2.67791e-05	2.89408e-05	8.34695e-05	9.49849e-05	9.79066e-05	8.40317e-05	9.73434e-06	9.76367e-05	2.67791e-05	2.89408e-05	8.34695e-05	9.49849e-05	9.79066e-05	8.40317e-05	9.24519e-06	9.76367e-05	2.67791e-05	2.89408e-05	8.34695e-05	9.49849e-05	9.79066e-05	8.40317e-05	9.23921e-06	9.76367e-05	2.67791e-05	2.89408e-05	8.34695e-05	9.49849e-05	9.79066e-05	8.40317e-05	9.23928e-06	9.76367e-05	2.67791e-05	2.89408e-05	8.34695e-05	9.49849e-05	9.79066e-05	8.40317e-05	9.23928e-06	9.76367e-05	2.67791e-05	2.89408e-05	8.34695e-05	9.49849e-05	9.79066e-05	8.40317e-05	9.23928e-06	9.76367e-05	2.67791e-05	2.89408e-05	8.34695e-05	9.49849e-05	9.79066e-05	8.40317e-05	9.23928e-06	9.76367e-05	2.67791e-05	2.89408e-05	8.34695e-05	0	0	0	0	0	0	0	0	8.73473e-05	8.73473e-05	8.73473e-05	8.73473e-05	8.73473e-05	8.73473e-05	8.73473e-05	8.73473e-05	0.000253577	0.000253577	0.000253577	0.000253577	0.000253577	0.000253577	0.000253577	0.000253577	0.00025119	0.00025119	0.00025119	0.00025119	0.00025119	0.00025119	0.00025119	0.00025119	0.000236421	0.000236421	0.000236421	0.000236421	0.000236421	0.000236421	0.000236421	0.000236421	0.000239263	0.000239263	0.000239263	0.000239263	0.000239263	0.000239263	0.000239263	0.000239263	0.000239258	0.000239258	0.000239258	0.000239258	0.000239258	0.000239258	0.000239258	0.000239258	0.000239264	0.000239264	0.000239264	0.000239264	0.000239264	0.000239264	0.000239264	0.000239264	0.000239263	0.000239263	0.000239263	0.000239263	0.000239263	0.000239263	0.000239263	0.000239263	0.000239263	0.000239263	0.000239263	0.000239263	0.000239263	0.000239263	0.000239263	0.000239263	0.000437442	0.00119408	0.000437442	0.000248319	0.000248319	0.000245896	0.000245905	0.000245896	1.71342	0.0236036	0.000109882	0.0231137	4.4686e-06	0.156604	0.00190246	6.48285e-07	1.93554	0.0735701	2.14966e-05	0.0337826	9.43789e-06	0.00013997	3.52527e-06	1.1083e-07	1.93554	0.125208	1.14069e-05	0.104565	2.43407e-06	0.0578581	5.53101e-06	1.12153e-07	1.93554	0.187851	0.000567716	0.0376938	2.79709e-06	0.0155297	4.09743e-06	1.11392e-07	1.93554	0.272366	0.000723594	0.0778225	2.35295e-06	0.107737	4.10992e-06	1.24388e-07	1.93554	0.45675	0.000632786	0.00300306	2.44617e-06	0.0289932	4.09259e-06	1.10867e-07	1.93554	1.07514	0.000813722	0.0515305	2.3751e-06	0.115695	4.09634e-06	1.11834e-07	1.93554	1.92118	0.000777628	0.00276185	2.56563e-06	0.000733194	4.07856e-06	1.1072e-07	1.93554	1.9355	0.000778971	0.0520987	2.42557e-06	0.0524642	4.09729e-06	1.17023e-07	1.93553	1.9355	0.000785346	0.00281865	2.54672e-06	1.43032e-05	4.29087e-06	1.18344e-07	1.93497	1.93549	0.000804348	0.00617861	2.45799e-06	0.0135896	4.2252e-06	3.96952e-07	1.93534	1.93549	0.000537219	0.00608191	3.13286e-06	1.51082e-05	4.23154e-06	1.50631e-07	1.93536	1.93533	0.000409846	0.00602953	5.76199e-06	0.00543284	4.68536e-06	7.19646e-07	1.93537	1.91067	2.65723e-05	0.00602161	3.03046e-05	0.00245171	6.32055e-06	1.36099e-05	1.93533	1.61832	0.00191569	0.00596197	8.75478e-05	0.00133124	7.95442e-05	7.8474e-05	1.93488	0.661581	0.000184673	0.00584803	8.75677e-05	5.07036e-06	8.07941e-05	8.57659e-05	1.91209	0.000721699	2.93101e-05	0.0062394	8.75681e-05	1.46539e-05	8.09891e-05	8.64382e-05	1.88137	4.8735e-06	3.60271e-05	0.00641595	8.75681e-05	1.83669e-05	8.09848e-05	8.6546e-05	1.86747	4.84716e-06	3.95403e-05	0.00616112	8.75681e-05	6.14421e-06	8.09848e-05	8.6546e-05	1.86019	1.79834e-05	3.95289e-05	0.00609837	8.65804e-05	7.8885e-06	8.09848e-05	8.6439e-05	1.84714	1.79852e-05	3.53564e-05	0.00607744	8.65797e-05	8.6896e-05	8.08578e-05	8.64405e-05	1.87417	1.79852e-05	3.5362e-05	0.00606873	8.65797e-05	9.22e-05	8.08526e-05	8.64405e-05	1.88525	1.79852e-05	5.70581e-05	0.00606484	8.65797e-05	9.34022e-05	8.08526e-05	8.64405e-05	1.88921	1.79852e-05	5.71008e-05	0.00599493	8.65797e-05	9.33746e-05	8.08526e-05	8.64405e-05	1.89055	1.79852e-05	5.71009e-05	0.00627289	8.65797e-05	9.33746e-05	8.08526e-05	8.64405e-05	1.89099	1.79852e-05	5.71009e-05	0.00628368	8.65797e-05	9.33746e-05	8.08526e-05	8.64405e-05	1.89114	1.79852e-05	5.71009e-05	0.00637356	8.65797e-05	9.33225e-05	8.08526e-05	8.64405e-05	1.89119	1.79852e-05	5.71009e-05	0.00163613	8.65797e-05	9.33208e-05	8.08526e-05	8.64405e-05	1.8912	1.79852e-05	5.71009e-05	0.000922812	8.65797e-05	9.33208e-05	8.08526e-05	8.64405e-05	1.89121	1.79852e-05	5.71009e-05	0.000926033	8.65797e-05	9.33208e-05	8.08526e-05	8.64405e-05	1.89121	1.79852e-05	5.71009e-05	0.000934442	8.65797e-05	9.33208e-05	8.08526e-05	8.64405e-05	1.89121	1.79852e-05	5.71009e-05	0.000942412	8.65797e-05	9.33208e-05	8.08526e-05	8.64405e-05	1.89121	1.79852e-05	5.71009e-05	0.000942424	8.65797e-05	9.33208e-05	8.08526e-05	8.64405e-05	1.89121	1.79852e-05	5.71009e-05	0.000989662	8.65797e-05	9.33208e-05	8.08526e-05	8.64405e-05	1.89121	1.79852e-05	5.71009e-05	0.000990504	8.65797e-05	9.33208e-05	8.08526e-05	8.64405e-05	1.89121	1.79852e-05	5.71009e-05	0.000990499	8.65797e-05	9.33208e-05	8.08526e-05	8.64405e-05	1.89121	1.79852e-05	5.71009e-05	0.000990499	8.65797e-05	9.33208e-05	8.08526e-05	8.64405e-05	1.89121	1.79852e-05	5.71009e-05	0.000990499	8.65797e-05	9.33208e-05	8.08526e-05	8.64405e-05	1.89121	1.79852e-05	5.71009e-05	0.000990499	8.65797e-05	9.33208e-05	8.08526e-05	8.64405e-05	0	0	0	0	0	0	0	0	4.62705e-05	4.62705e-05	4.62705e-05	4.62705e-05	4.62705e-05	4.62705e-05	4.62705e-05	4.62705e-05	7.33639e-05	7.33639e-05	7.33639e-05	7.33639e-05	7.33639e-05	7.33639e-05	7.33639e-05	7.33639e-05	7.39731e-05	7.39731e-05	7.39731e-05	7.39731e-05	7.39731e-05	7.39731e-05	7.39731e-05	7.39731e-05	4.33085e-05	4.33085e-05	4.33085e-05	4.33085e-05	4.33085e-05	4.33085e-05	4.33085e-05	4.33085e-05	4.29302e-05	4.29302e-05	4.29302e-05	4.29302e-05	4.29302e-05	4.29302e-05	4.29302e-05	4.29302e-05	4.29317e-05	4.29317e-05	4.29317e-05	4.29317e-05	4.29317e-05	4.29317e-05	4.29317e-05	4.29317e-05	4.29309e-05	4.29309e-05	4.29309e-05	4.29309e-05	4.29309e-05	4.29309e-05	4.29309e-05	4.29309e-05	4.29309e-05	4.29309e-05	4.29309e-05	4.29309e-05	4.29309e-05	4.29309e-05	4.29309e-05	4.29309e-05	4.29309e-05	4.29309e-05	4.29309e-05	4.29309e-05	4.29309e-05	4.29309e-05	4.29309e-05	4.29309e-05	0.000429321	0.014332	0.000429321	6.19878e-05	6.19878e-05	5.6251e-05	5.631e-05	5.6251e-05	6.46656e-06	0.00687035	0.000358664	4.2264e-06	0.000152001	1.17612e-06	9.80362e-06	0.00290274	5.45607e-06	0.00564438	0.000595549	2.38942e-06	5.51041e-05	0.00125334	0.0077391	0.0215272	5.40005e-06	0.00555831	0.000503234	1.55282e-06	6.86675e-05	2.81644e-06	0.0107024	0.0244063	5.40167e-06	0.00534155	0.000440117	3.05075e-06	6.18629e-05	2.73222e-05	0.0134105	0.025112	5.31781e-06	0.00553121	0.000307348	1.77284e-06	6.68333e-05	1.22558e-06	0.0135867	0.0249755	5.43491e-06	0.00556576	0.000395193	9.22129e-06	6.61793e-05	2.45239e-05	0.0136705	0.0253685	5.35309e-06	0.00556178	0.000266372	1.9058e-06	6.6466e-05	1.27944e-06	0.0136819	0.0254171	5.43231e-06	0.00557599	0.000272258	8.68039e-06	6.41266e-05	0.000843458	0.0137268	0.025462	7.86468e-07	0.000406914	0.0002726	1.89724e-06	7.45241e-05	3.10207e-06	0.0136831	0.041192	1.23409e-06	0.000391764	0.000307601	9.77473e-06	7.31423e-05	0.00569848	0.0221002	0.0460315	2.35731e-05	0.000407561	0.000305025	5.59078e-06	7.48692e-05	1.51697e-05	0.0234147	0.0382989	1.40703e-05	0.000408096	4.01122e-05	5.69653e-06	7.29364e-05	0.00720802	0.0221714	0.0315808	1.37067e-05	0.00046983	3.99085e-05	5.71753e-06	6.67025e-05	0.000219717	0.0069003	0.00530884	1.30717e-05	2.06872e-07	5.39852e-05	5.71993e-06	6.57573e-05	0.000679103	0.00436125	8.49246e-05	1.71635e-05	3.33711e-09	1.41414e-05	5.18777e-06	4.69435e-05	0.000898797	7.6123e-05	4.93246e-05	1.03528e-06	3.36225e-09	1.64345e-05	4.91212e-06	4.69355e-05	0.0176951	5.35491e-05	4.88948e-05	2.20486e-06	3.36361e-09	9.73848e-07	4.76564e-06	4.69355e-05	0.0123844	5.45439e-05	4.83545e-05	2.66714e-06	3.36451e-09	2.69311e-06	5.95077e-06	4.69355e-05	0.01057	5.45544e-05	4.82536e-05	2.67104e-06	3.36451e-09	2.66776e-06	6.07618e-06	4.69355e-05	0.016342	5.45545e-05	4.82535e-05	2.67144e-06	1.79035e-07	2.66784e-06	6.10241e-06	4.19802e-05	0.00735192	5.45545e-05	4.72702e-05	1.39129e-06	1.79035e-07	1.38931e-06	6.11186e-06	4.19787e-05	7.21191e-05	5.31703e-05	4.72682e-05	5.97461e-06	1.79035e-07	1.38927e-06	6.11595e-06	4.19787e-05	4.66456e-05	5.31776e-05	4.72682e-05	5.97307e-06	1.79035e-07	5.96522e-06	6.1178e-06	4.19787e-05	4.51006e-05	5.31776e-05	4.72682e-05	5.97235e-06	1.79035e-07	5.96508e-06	5.47261e-06	4.19787e-05	4.50866e-05	5.31776e-05	4.72682e-05	5.9721e-06	1.79035e-07	5.96508e-06	5.34592e-06	4.19787e-05	4.50866e-05	5.31776e-05	4.72682e-05	5.97201e-06	1.79035e-07	5.96508e-06	5.34678e-06	4.19787e-05	4.50866e-05	5.31776e-05	4.72682e-05	5.97198e-06	1.79035e-07	5.96508e-06	6.15496e-06	4.19787e-05	4.46717e-05	5.31776e-05	4.72682e-05	5.97197e-06	1.79035e-07	5.96508e-06	1.15885e-05	4.19787e-05	4.46713e-05	5.31776e-05	4.72682e-05	5.97197e-06	1.79035e-07	5.96508e-06	1.48373e-05	4.19787e-05	4.46713e-05	5.31776e-05	4.72682e-05	5.97196e-06	1.79035e-07	5.96508e-06	1.47582e-05	4.19787e-05	4.46713e-05	5.31776e-05	4.72682e-05	5.97196e-06	1.79035e-07	5.96508e-06	1.4678e-05	4.19787e-05	4.46713e-05	5.31776e-05	4.72682e-05	5.97196e-06	1.79035e-07	5.96508e-06	1.46032e-05	4.19787e-05	4.46713e-05	5.31776e-05	4.72682e-05	5.97196e-06	1.79035e-07	5.96508e-06	1.35527e-05	4.19787e-05	4.46713e-05	5.31776e-05	4.72682e-05	5.97196e-06	1.79035e-07	5.96508e-06	1.314e-05	4.19787e-05	4.46713e-05	5.31776e-05	4.72682e-05	5.97196e-06	1.79035e-07	5.96508e-06	1.31342e-05	4.19787e-05	4.46713e-05	5.31776e-05	4.72682e-05	5.97196e-06	1.79035e-07	5.96508e-06	1.31342e-05	4.19787e-05	4.46713e-05	5.31776e-05	4.72682e-05	5.97196e-06	1.79035e-07	5.96508e-06	1.31342e-05	4.19787e-05	4.46713e-05	5.31776e-05	4.72682e-05	5.97196e-06	1.79035e-07	5.96508e-06	1.31342e-05	4.19787e-05	4.46713e-05	5.31776e-05	4.72682e-05	5.97196e-06	1.79035e-07	5.96508e-06	1.31342e-05	4.19787e-05	4.46713e-05	5.31776e-05	4.72682e-05	0	0	0	0	0	0	0	0	-0.000341369	-0.000341369	-0.000341369	-0.000341369	-0.000341369	-0.000341369	-0.000341369	-0.000341369	-0.000321919	-0.000321919	-0.000321919	-0.000321919	-0.000321919	-0.000321919	-0.000321919	-0.000321919	-0.000327073	-0.000327073	-0.000327073	-0.000327073	-0.000327073	-0.000327073	-0.000327073	-0.000327073	-1.39349e-05	-1.39349e-05	-1.39349e-05	-1.39349e-05	-1.39349e-05	-1.39349e-05	-1.39349e-05	-1.39349e-05	-1.37298e-05	-1.37298e-05	-1.37298e-05	-1.37298e-05	-1.37298e-05	-1.37298e-05	-1.37298e-05	-1.37298e-05	-1.37308e-05	-1.37308e-05	-1.37308e-05	-1.37308e-05	-1.37308e-05	-1.37308e-05	-1.37308e-05	-1.37308e-05	-1.37305e-05	-1.37305e-05	-1.37305e-05	-1.37305e-05	-1.37305e-05	-1.37305e-05	-1.37305e-05	-1.37305e-05	-1.37305e-05	-1.37305e-05	-1.37305e-05	-1.37305e-05	-1.37305e-05	-1.37305e-05	-1.37305e-05	-1.37305e-05	-1.37305e-05	-1.37305e-05	-1.37305e-05	-1.37305e-05	-1.37305e-05	-1.37305e-05	-1.37305e-05	-1.37305e-05	-0.00502347	-4.0462	-0.00502347	-0.000118687	-0.000118687	-6.73677e-05	-6.85573e-05	-6.73677e-05	-2.8537e-06	-8.58946e-15	-0.00583778	-2.22073e-05	-0.000998972	-2.41303e-06	-2.49268e-05	-0.0171147	-2.00859e-06	-0.0584181	-0.0185183	-1.1856e-05	-0.000570705	-0.00339082	-0.0203452	-0.161534	-1.81435e-06	-0.03072	-0.0120403	-8.25143e-06	-0.000713585	-9.27958e-06	-0.0235544	-0.0541803	-1.77166e-06	-0.0377525	-0.00025742	-1.44599e-05	-0.000658688	-9.67297e-05	-0.0277925	-0.121986	-1.53651e-06	-0.035907	-0.000177009	-9.19291e-06	-0.00071062	-4.08162e-06	-0.0267262	-0.070074	-1.62554e-06	-0.0363143	-0.000230916	-3.76509e-05	-0.000703226	-8.86497e-05	-0.0269958	-0.109056	-1.52478e-06	-0.036137	-0.000152306	-9.7615e-06	-0.000708868	-4.26808e-06	-0.0270332	-0.0812396	-1.62607e-06	-0.036178	-0.000155535	-3.5934e-05	-0.000686097	-0.00280667	-0.0270929	-0.100416	-6.3386e-09	-1.27614e-05	-0.000154474	-9.72614e-06	-0.0014253	-1.02836e-05	-0.0270041	-1.15714	-5.2864e-07	-1.70339e-05	-0.000314308	-7.2554e-05	-0.00138876	-0.0269769	-0.35681	-0.000458984	-1.04471e-06	-2.50111e-05	-0.000309338	-4.53313e-05	-0.0014043	-7.13467e-05	-0.0308916	-1.28319	-7.03582e-07	-2.5316e-05	-6.47193e-07	-4.61197e-05	-0.00119976	-0.036488	-0.331452	-0.000118146	-6.31408e-07	-0.000102422	-1.18361e-06	-4.62697e-05	-0.000849738	-0.00113434	-0.0136416	-0.2364	-6.5001e-07	-3.5558e-09	-1.44019e-05	-4.62875e-05	-0.00128973	-0.0049582	-0.0973971	-0.000693754	-1.26497e-05	-4.79999e-12	-7.94979e-07	-2.60173e-05	-0.000364387	-0.00602789	-0.000924972	-0.000442793	-1.37291e-07	-5.17054e-12	-8.00351e-06	-1.83947e-05	-0.000367281	-0.305357	-0.00047475	-0.000426812	-2.71879e-06	-5.18733e-12	-1.97661e-07	-1.79037e-05	-0.000367271	-0.0264859	-0.00048471	-0.000421656	-4.45212e-06	-5.18948e-12	-4.27668e-06	-6.59545e-05	-0.000367271	-0.192243	-0.000484752	-0.000420745	-4.46026e-06	-5.18949e-12	-3.89441e-06	-6.70703e-05	-0.000367271	-0.0809276	-0.000484753	-0.000420747	-4.46095e-06	-2.61768e-09	-3.89565e-06	-6.72967e-05	-0.000191265	-0.075151	-0.000484753	-0.000344669	-4.52294e-07	-2.61768e-09	-3.94938e-07	-6.73775e-05	-0.00019152	-0.00078956	-0.000380436	-0.000344854	-4.462e-06	-2.61768e-09	-3.94872e-07	-6.74124e-05	-0.00019152	-0.000408219	-0.000380792	-0.000344854	-4.46052e-06	-2.61768e-09	-3.89494e-06	-6.7428e-05	-0.00019152	-0.000359783	-0.000380791	-0.000344854	-4.45998e-06	-2.61768e-09	-3.89255e-06	-3.51177e-05	-0.00019152	-0.000359923	-0.000380791	-0.000344854	-4.45978e-06	-2.61768e-09	-3.89255e-06	-3.4476e-05	-0.00019152	-0.000359922	-0.000380791	-0.000344854	-4.45972e-06	-2.61768e-09	-3.89255e-06	-3.44816e-05	-0.00019152	-0.000359922	-0.000380791	-0.000344854	-4.45969e-06	-2.61768e-09	-3.89255e-06	-7.88833e-05	-0.00019152	-0.000329644	-0.000380791	-0.000344854	-4.45969e-06	-2.61768e-09	-3.89255e-06	-0.000140627	-0.00019152	-0.000329723	-0.000380791	-0.000344854	-4.45969e-06	-2.61768e-09	-3.89255e-06	-0.000178025	-0.00019152	-0.000329723	-0.000380791	-0.000344854	-4.45969e-06	-2.61768e-09	-3.89255e-06	-0.000177341	-0.00019152	-0.000329723	-0.000380791	-0.000344854	-4.45969e-06	-2.61768e-09	-3.89255e-06	-0.000176699	-0.00019152	-0.000329723	-0.000380791	-0.000344854	-4.45969e-06	-2.61768e-09	-3.89255e-06	-0.000176102	-0.00019152	-0.000329723	-0.000380791	-0.000344854	-4.45969e-06	-2.61768e-09	-3.89255e-06	-0.000116102	-0.00019152	-0.000329723	-0.000380791	-0.000344854	-4.45969e-06	-2.61768e-09	-3.89255e-06	-0.000113926	-0.00019152	-0.000329723	-0.000380791	-0.000344854	-4.45969e-06	-2.61768e-09	-3.89255e-06	-0.000113908	-0.00019152	-0.000329723	-0.000380791	-0.000344854	-4.45969e-06	-2.61768e-09	-3.89255e-06	-0.000113908	-0.00019152	-0.000329723	-0.000380791	-0.000344854	-4.45969e-06	-2.61768e-09	-3.89255e-06	-0.000113908	-0.00019152	-0.000329723	-0.000380791	-0.000344854	-4.45969e-06	-2.61768e-09	-3.89255e-06	-0.000113908	-0.00019152	-0.000329723	-0.000380791	-0.000344854	-4.45969e-06	-2.61768e-09	-3.89255e-06	-0.000113908	-0.00019152	-0.000329723	-0.000380791	-0.000344854	0	0	0	0	0	0	0	0	0.000490677	0.000490677	0.000490677	0.000490677	0.000490677	0.000490677	0.000490677	0.000490677	0.00238312	0.00238312	0.00238312	0.00238312	0.00238312	0.00238312	0.00238312	0.00238312	0.00238139	0.00238139	0.00238139	0.00238139	0.00238139	0.00238139	0.00238139	0.00238139	3.54974e-08	3.54974e-08	3.54974e-08	3.54974e-08	3.54974e-08	3.54974e-08	3.54974e-08	3.54974e-08	3.57451e-08	3.57451e-08	3.57451e-08	3.57451e-08	3.57451e-08	3.57451e-08	3.57451e-08	3.57451e-08	3.57495e-08	3.57495e-08	3.57495e-08	3.57495e-08	3.57495e-08	3.57495e-08	3.57495e-08	3.57495e-08	3.57489e-08	3.57489e-08	3.57489e-08	3.57489e-08	3.57489e-08	3.57489e-08	3.57489e-08	3.57489e-08	3.57489e-08	3.57489e-08	3.57489e-08	3.57489e-08	3.57489e-08	3.57489e-08	3.57489e-08	3.57489e-08	3.57489e-08	3.57489e-08	3.57489e-08	3.57489e-08	3.57489e-08	3.57489e-08	3.57489e-08	3.57489e-08	0.00238893	8.25295	0.00238893	7.06058e-05	7.06058e-05	1.01909e-05	1.2103e-05	1.01909e-05	0.000427828	10.873	0.00149443	0.000118319	0.00299034	8.14067e-06	5.96962e-06	0.00173742	0.00040111	10.873	0.0165251	5.6844e-05	0.00708667	1.65512e-05	0.000123982	0.0135652	0.000387089	10.873	0.199402	6.91248e-05	0.00910372	1.2757e-05	2.64048e-05	0.0145971	0.000383012	10.873	0.269233	4.85057e-05	0.00983593	2.37349e-05	2.56922e-05	0.0148386	0.000364931	10.873	0.378621	6.4835e-05	0.00959849	9.74587e-06	2.56141e-05	0.0121748	0.00036724	10.873	0.91259	3.25973e-05	0.00956186	2.54392e-05	2.59244e-05	0.0146675	0.000361752	10.873	8.90624	6.22683e-05	0.00971018	9.89409e-06	2.56823e-05	0.0146929	0.000367427	10.873	10.873	3.45017e-05	0.00981821	3.58195e-05	2.59327e-05	0.0149861	2.62016e-07	10.873	10.873	6.24212e-05	0.1136	1.2905e-05	2.56795e-05	9.646	1.20747e-06	10.873	10.873	0.000406947	0.244324	0.000219474	0.0730065	10.873	1.46843e-07	10.873	10.873	0.000540274	0.608142	0.000190494	0.130179	10.873	1.88594e-07	10.873	10.873	0.000539354	4.29678	0.000308723	0.212146	10.873	1.83904e-07	10.873	10.873	0.000538786	10.873	0.000701801	0.92137	10.873	1.93532e-07	10.873	10.873	0.00053876	10.873	0.00100162	10.0551	10.873	0.000431609	10.873	10.873	7.05259e-05	10.873	0.000796252	10.873	10.873	3.45418e-05	10.873	10.873	2.04655e-05	10.873	0.0349711	10.873	10.873	6.70056e-05	10.873	10.873	2.05944e-05	10.873	0.200335	10.873	10.873	7.09283e-05	10.873	10.873	0.00200373	10.873	0.696807	10.873	10.873	7.09023e-05	10.873	10.873	0.00200688	10.873	7.5269	10.873	10.873	7.08983e-05	10.873	10.873	0.00199973	10.873	10.873	10.873	10.873	5.56119e-07	10.873	10.873	0.00199686	10.873	10.873	10.873	10.873	1.90692e-06	10.873	10.873	0.00199562	10.873	10.873	10.873	10.873	1.90714e-06	10.873	10.873	0.00199506	10.873	10.873	10.873	10.873	1.90722e-06	10.873	10.873	0.00020227	10.873	10.873	10.873	10.873	1.90725e-06	10.873	10.873	0.000203201	10.873	10.873	10.873	10.873	1.90726e-06	10.873	10.873	0.00020321	10.873	10.873	10.873	10.873	1.90727e-06	10.873	10.873	0.00374518	10.873	10.873	10.873	10.873	1.90727e-06	10.873	10.873	0.00352099	10.873	10.873	10.873	10.873	1.90727e-06	10.873	10.873	0.00358259	10.873	10.873	10.873	10.873	1.90727e-06	10.873	10.873	0.00361251	10.873	10.873	10.873	10.873	1.90727e-06	10.873	10.873	0.0036419	10.873	10.873	10.873	10.873	1.90727e-06	10.873	10.873	0.00366999	10.873	10.873	10.873	10.873	1.90727e-06	10.873	10.873	0.000860518	10.873	10.873	10.873	10.873	1.90727e-06	10.873	10.873	0.000886678	10.873	10.873	10.873	10.873	1.90727e-06	10.873	10.873	0.000887977	10.873	10.873	10.873	10.873	1.90727e-06	10.873	10.873	0.000887996	10.873	10.873	10.873	10.873	1.90727e-06	10.873	10.873	0.000887996	10.873	10.873	10.873	10.873	1.90727e-06	10.873	10.873	0.000887996	10.873	10.873	10.873	10.873	1.90727e-06	10.873	10.873	0.000887996	10.873	10.873	10.873	10.873	0	0	0	0	0	0	0	0	-0.000571925	-0.000571925	-0.000571925	-0.000571925	-0.000571925	-0.000571925	-0.000571925	-0.000571925	-9.45519e-05	-9.45519e-05	-9.45519e-05	-9.45519e-05	-9.45519e-05	-9.45519e-05	-9.45519e-05	-9.45519e-05	-9.54355e-05	-9.54355e-05	-9.54355e-05	-9.54355e-05	-9.54355e-05	-9.54355e-05	-9.54355e-05	-9.54355e-05	-5.62177e-15	-5.62177e-15	-5.62177e-15	-5.62177e-15	-5.62177e-15	-5.62177e-15	-5.62177e-15	-5.62177e-15	-5.58545e-15	-5.58545e-15	-5.58545e-15	-5.58545e-15	-5.58545e-15	-5.58545e-15	-5.58545e-15	-5.58545e-15	-5.58552e-15	-5.58552e-15	-5.58552e-15	-5.58552e-15	-5.58552e-15	-5.58552e-15	-5.58552e-15	-5.58552e-15	-5.58552e-15	-5.58552e-15	-5.58552e-15	-5.58552e-15	-5.58552e-15	-5.58552e-15	-5.58552e-15	-5.58552e-15	-5.58552e-15	-5.58552e-15	-5.58552e-15	-5.58552e-15	-5.58552e-15	-5.58552e-15	-5.58552e-15	-5.58552e-15	-5.58552e-15	-5.58552e-15	-5.58552e-15	-5.58552e-15	-5.58552e-15	-5.58552e-15	-5.58552e-15	-5.58552e-15	-5.48877e-08	-9.49904e-05	-5.48877e-08	-5.48877e-08	-5.48877e-08	-1.29596e-09	-3.53896e-09	-1.29596e-09	-1.15861e-10	-2.38608e-06	-2.75941e-07	-5.49509e-08	-1.21125e-06	-6.84834e-10	-8.0959e-09	-5.77565e-09	-7.55035e-11	-6.51937e-07	-9.02594e-07	-8.49946e-08	-2.79332e-06	-3.02848e-10	-7.78572e-10	-3.33365e-09	-6.58562e-11	-4.90884e-07	-1.53635e-06	-5.91289e-08	-6.57397e-06	-8.81699e-10	-4.18691e-10	-3.34365e-09	-6.36592e-11	-5.05251e-07	-4.87276e-09	-9.48909e-08	-6.70564e-06	-2.99198e-10	-4.20832e-10	-3.33715e-09	-5.26173e-11	-4.94365e-07	-5.56458e-09	-6.62322e-08	-7.08091e-06	-1.41243e-09	-4.23232e-10	-3.01744e-09	-5.61109e-11	-4.90971e-07	-4.72317e-09	-1.70322e-07	-6.93484e-06	-2.77924e-10	-4.21379e-10	-3.32749e-09	-5.18059e-11	-4.89928e-07	-5.90109e-09	-6.93207e-08	-7.08575e-06	-1.37653e-09	-4.22047e-10	-3.30334e-09	-5.61562e-11	-4.88815e-07	-5.96746e-09	-1.67302e-07	-6.93845e-06	-1.07938e-10	-4.217e-10	-3.33013e-09	-5.1803e-11	-6.00547e-10	-5.91587e-09	-6.89666e-08	-0.00130603	-8.58735e-10	-4.22124e-10	-0.00994335	-1.9743e-08	-6.13047e-10	-1.09861e-06	-3.08152e-05	-0.00126781	-3.93893e-08	-0.000107403	-0.00914809	-6.38956e-09	-1.02667e-09	-1.08315e-06	-2.36e-05	-0.00126166	-9.76596e-08	-0.000109776	-0.00347583	-5.26562e-09	-1.04364e-09	-5.98058e-09	-2.38762e-05	-0.000976488	-2.37157e-08	-0.000119059	-0.011677	-4.60198e-09	-6.83123e-09	-1.18171e-08	-2.39265e-05	-0.000557132	-1.1773e-08	-0.000462577	-0.0180755	-4.95918e-09	-0.000103223	-3.74537e-07	-2.39328e-05	-1.76766	-6.32681e-09	-0.000506319	-11.8355	-1.56112e-05	-1.12125e-07	-1.02102e-05	-3.17617e-07	-1.51104e-09	-4.10382e-09	-2.28881	0	-0.000184089	-1.24008e-07	-2.40219e-05	-2.34852e-08	-0.000966966	-1.85713e-05	-1.76998e-10	-0.0133172	-0.00736272	-1.24526e-07	-0.000918881	-2.3068e-08	-0.000959915	-0.00139592	-0.00569049	-0.0121073	-0.0122437	-1.24531e-07	-0.0120619	-0.000374655	-0.000959967	-0.00132661	-0.00544993	-0.0122338	-0.0118189	-1.24531e-07	-0.00977805	-0.000376858	-0.000959965	-0.0018541	-0.00545983	-0.0122221	-0.0118582	-4.38244e-09	-0.00995248	-0.000377393	-7.53061e-06	-0.00374639	-0.00545943	-0.000288876	-2.35249e-05	-4.38244e-09	-1.97194e-05	-0.000377572	-7.58505e-06	-1.28101	-0.00010264	-0.000316166	-7.49931e-06	-4.38244e-09	-2.12522e-05	-0.00037765	-7.58504e-06	-8.24585e-07	-0.000106871	-0.0003161	-7.4986e-06	-4.38244e-09	-6.19425e-06	-0.000377685	-7.58504e-06	-0.00136987	-0.000106867	-0.000316101	-7.49796e-06	-4.38244e-09	-6.19006e-06	-2.9628e-06	-7.58504e-06	-0.00135681	-0.000106867	-0.000316101	-7.49772e-06	-4.38244e-09	-6.19006e-06	-2.94614e-06	-7.58504e-06	-0.00135695	-0.000106867	-0.000316101	-7.49764e-06	-4.38244e-09	-6.19006e-06	-2.9465e-06	-7.58504e-06	-0.00135695	-0.000106867	-0.000316101	-7.49762e-06	-4.38244e-09	-6.19006e-06	-0.00143319	-7.58504e-06	-0.00031605	-0.000106867	-0.000316101	-7.49761e-06	-4.38244e-09	-6.19006e-06	-0.00205497	-7.58504e-06	-0.000318558	-0.000106867	-0.000316101	-7.49761e-06	-4.38244e-09	-6.19006e-06	-0.00238894	-7.58504e-06	-0.000318551	-0.000106867	-0.000316101	-7.49761e-06	-4.38244e-09	-6.19006e-06	-0.00238259	-7.58504e-06	-0.000318551	-0.000106867	-0.000316101	-7.49761e-06	-4.38244e-09	-6.19006e-06	-0.00238232	-7.58504e-06	-0.000318551	-0.000106867	-0.000316101	-7.49761e-06	-4.38244e-09	-6.19006e-06	-0.00238204	-7.58504e-06	-0.000318551	-0.000106867	-0.000316101	-7.49761e-06	-4.38244e-09	-6.19006e-06	-0.000108011	-7.58504e-06	-0.000318551	-0.000106867	-0.000316101	-7.49761e-06	-4.38244e-09	-6.19006e-06	-0.000110069	-7.58504e-06	-0.000318551	-0.000106867	-0.000316101	-7.49761e-06	-4.38244e-09	-6.19006e-06	-0.000110095	-7.58504e-06	-0.000318551	-0.000106867	-0.000316101	-7.49761e-06	-4.38244e-09	-6.19006e-06	-0.000110095	-7.58504e-06	-0.000318551	-0.000106867	-0.000316101	-7.49761e-06	-4.38244e-09	-6.19006e-06	-0.000110095	-7.58504e-06	-0.000318551	-0.000106867	-0.000316101	-7.49761e-06	-4.38244e-09	-6.19006e-06	-0.000110095	-7.58504e-06	-0.000318551	-0.000106867	-0.000316101	-7.49761e-06	-4.38244e-09	-6.19006e-06	-0.000110095	-7.58504e-06	-0.000318551	-0.000106867	-0.000316101	0	0	0	0	0	0	0	0	0.000517204	0.000517204	0.000517204	0.000517204	0.000517204	0.000517204	0.000517204	0.000517204	0.00505868	0.00505868	0.00505868	0.00505868	0.00505868	0.00505868	0.00505868	0.00505868	0.00508071	0.00508071	0.00508071	0.00508071	0.00508071	0.00508071	0.00508071	0.00508071	3.68072e-16	3.68072e-16	3.68072e-16	3.68072e-16	3.68072e-16	3.68072e-16	3.68072e-16	3.68072e-16	3.69766e-16	3.69766e-16	3.69766e-16	3.69766e-16	3.69766e-16	3.69766e-16	3.69766e-16	3.69766e-16	3.69801e-16	3.69801e-16	3.69801e-16	3.69801e-16	3.69801e-16	3.69801e-16	3.69801e-16	3.69801e-16	3.69791e-16	3.69791e-16	3.69791e-16	3.69791e-16	3.69791e-16	3.69791e-16	3.69791e-16	3.69791e-16	3.69793e-16	3.69793e-16	3.69793e-16	3.69793e-16	3.69793e-16	3.69793e-16	3.69793e-16	3.69793e-16	3.69793e-16	3.69793e-16	3.69793e-16	3.69793e-16	3.69793e-16	3.69793e-16	3.69793e-16	3.69793e-16	1.04687e-08	3.54282e-07	1.04687e-08	3.54282e-07	3.54282e-07	1.04687e-08	3.54282e-07	1.04687e-08	1.15686e-08	3.00988e-06	5.9329e-09	9.2335e-09	1.44118e-05	1.3512e-10	1.38034e-08	1.54001e-06	1.35007e-08	6.90713e-06	5.19335e-08	4.46725e-09	1.11167e-05	4.33878e-09	3.94287e-06	1.24877e-05	1.50074e-08	8.64099e-06	1.78039e-06	2.85274e-09	2.94763e-05	1.12389e-10	4.44224e-07	1.22652e-05	1.54605e-08	8.07576e-06	0.000234442	5.20169e-09	2.829e-05	3.64024e-10	5.06208e-07	1.23809e-05	1.78943e-08	8.58605e-06	0.000226758	3.29461e-09	2.97701e-05	7.58295e-11	5.04252e-07	1.0045e-05	1.73775e-08	8.70601e-06	0.000255215	1.36526e-08	2.9128e-05	3.33832e-10	5.1534e-07	1.24869e-05	1.82841e-08	8.69488e-06	0.00021397	3.49006e-09	2.98944e-05	7.73637e-11	5.05861e-07	1.22478e-05	1.73552e-08	8.72744e-06	0.000217471	1.34225e-08	2.89599e-05	2.40839e-09	5.13351e-07	1.25224e-05	0.00272036	0.00705853	0.000219592	3.47087e-09	0.0240156	1.18777e-10	5.05774e-07	1.58973	2.77539e-05	0.0073084	0.173499	1.08344e-05	0.0279856	7.47592e-06	0.000414705	11.4603	0.00258389	0.00491122	0.616652	7.19114e-06	0.0286699	2.08898e-07	0.000428306	11.4608	0.00166609	0.00476178	11.4226	7.33698e-06	0.0224721	7.48545e-06	0.000452173	11.4608	0.00180156	0.00110728	11.4608	7.36236e-06	0.00908773	6.2833e-07	0.000983435	11.4608	0.00159581	8.15132	11.4608	7.36578e-06	10.7362	1.1259e-06	0.00061646	11.4608	0.00981616	11.4608	11.4608	2.84918e-08	11.4608	1.82812e-07	0.0345431	11.4608	1.04929	11.4608	11.4608	1.00882e-09	11.4608	9.87207e-06	0.00154156	11.4608	11.0466	11.4608	11.4608	9.78815e-10	11.4608	0.10407	0.00117533	11.4608	11.4608	11.4608	11.4608	0.000248767	11.4608	0.207798	0.00117216	11.4608	11.4608	11.4608	11.4608	0.000252252	11.4608	0.652542	0.00117213	11.4608	11.4608	11.4608	11.4608	0.000252687	11.4608	6.30458	0.00117213	11.4608	11.4608	11.4608	11.4608	0.00025282	11.4608	11.4608	2.32395e-06	11.4608	11.4608	11.4608	11.4608	0.000252876	11.4608	11.4608	2.3037e-06	11.4608	11.4608	11.4608	11.4608	0.000252901	11.4608	11.4608	2.3037e-06	11.4608	11.4608	11.4608	11.4608	5.01405e-07	11.4608	11.4608	2.3037e-06	11.4608	11.4608	11.4608	11.4608	4.95207e-07	11.4608	11.4608	2.3037e-06	11.4608	11.4608	11.4608	11.4608	4.9532e-07	11.4608	11.4608	2.3037e-06	11.4608	11.4608	11.4608	11.4608	0.00140237	11.4608	11.4608	2.3037e-06	11.4608	11.4608	11.4608	11.4608	0.00273223	11.4608	11.4608	2.3037e-06	11.4608	11.4608	11.4608	11.4608	0.00371945	11.4608	11.4608	2.3037e-06	11.4608	11.4608	11.4608	11.4608	0.00375187	11.4608	11.4608	2.3037e-06	11.4608	11.4608	11.4608	11.4608	0.00375714	11.4608	11.4608	2.3037e-06	11.4608	11.4608	11.4608	11.4608	0.00376164	11.4608	11.4608	2.3037e-06	11.4608	11.4608	11.4608	11.4608	7.07869e-05	11.4608	11.4608	2.3037e-06	11.4608	11.4608	11.4608	11.4608	6.9716e-05	11.4608	11.4608	2.3037e-06	11.4608	11.4608	11.4608	11.4608	6.9764e-05	11.4608	11.4608	2.3037e-06	11.4608	11.4608	11.4608	11.4608	6.97651e-05	11.4608	11.4608	2.3037e-06	11.4608	11.4608	11.4608	11.4608	6.97651e-05	11.4608	11.4608	2.3037e-06	11.4608	11.4608	11.4608	11.4608	6.97651e-05	11.4608	11.4608	2.3037e-06	11.4608	11.4608	11.4608	11.4608	6.97651e-05	11.4608	11.4608	2.3037e-06	11.4608	0	0	0	0	0	0	0	0	0.000285803	0.000285803	0.000285803	0.000285803	0.000285803	0.000285803	0.000285803	0.000285803	0.033955	0.033955	0.033955	0.033955	0.033955	0.033955	0.033955	0.033955	0.0422293	0.0422293	0.0422293	0.0422293	0.0422293	0.0422293	0.0422293	0.0422293	2.63297e-12	2.63297e-12	2.63297e-12	2.63297e-12	2.63297e-12	2.63297e-12	2.63297e-12	2.63297e-12	2.01892e-12	2.01892e-12	2.01892e-12	2.01892e-12	2.01892e-12	2.01892e-12	2.01892e-12	2.01892e-12	2.01927e-12	2.01927e-12	2.01927e-12	2.01927e-12	2.01927e-12	2.01927e-12	2.01927e-12	2.01927e-12	2.01923e-12	2.01923e-12	2.01923e-12	2.01923e-12	2.01923e-12	2.01923e-12	2.01923e-12	2.01923e-12	2.01924e-12	2.01924e-12	2.01924e-12	2.01924e-12	2.01924e-12	2.01924e-12	2.01924e-12	2.01924e-12	2.01924e-12	2.01924e-12	2.01924e-12	2.01924e-12	2.01924e-12	2.01924e-12	2.01924e-12	2.01924e-12	4.68508e-07	1.27938e-06	4.68508e-07	1.98426e-05	1.98426e-05	1.98426e-05	0.0341554	1.98426e-05	0.000683244	1.6638e-06	2.54993e-08	0.000273901	0.000103529	0.000333134	0.0136233	0.00215554	0.00119805	3.58636e-06	2.33727e-07	5.84996e-05	0.000252508	8.2774e-05	1.09628	0.0530113	0.00135026	4.33701e-06	6.03335e-06	0.000175685	9.45892e-05	0.000353754	6.28191	0.075702	0.00138452	4.51459e-06	0.00135634	3.31358e-05	0.000108611	0.00135073	6.33313	0.0908662	0.00163125	4.2942e-06	0.000997334	0.000123969	9.15803e-05	0.00018141	6.33313	0.0841663	0.00150401	4.28988e-06	0.00130788	3.86906e-06	9.4531e-05	0.00179553	6.33313	0.0979324	0.00163288	4.29454e-06	0.000936134	0.000104018	9.39542e-05	0.000189216	6.33313	0.106581	0.00150436	4.27629e-06	0.000892989	4.52612e-06	0.000100483	0.00172195	6.33313	0.116015	6.32494	0.930632	0.000892578	0.000105495	0.0173675	0.000358754	6.33313	0.123328	6.33313	6.30041	0.159919	0.000838508	0.0203219	0.0140955	6.33313	0.127836	6.33313	6.33313	0.51101	0.00274283	0.0192141	0.0943159	6.33313	0.0160215	6.33313	6.33313	6.33281	0.00269531	0.0150098	0.0922604	6.33313	0.0353879	6.33313	6.33313	6.33313	0.00267583	0.00657926	3.45739	6.33313	0.00198822	6.33313	6.33313	6.33313	0.0026736	3.84418	6.33313	6.33313	4.32958	6.33313	6.33313	6.33313	3.54922e-05	6.33313	6.33313	6.33313	6.33313	6.33313	6.33313	6.33313	2.53756e-06	6.33313	6.33313	6.33313	6.33313	6.33313	6.33313	6.33313	2.67833e-06	6.33313	6.33313	6.33313	6.33313	6.33313	6.33313	6.33313	0.043313	6.33313	6.33313	6.33313	6.33313	6.33313	6.33313	6.33313	0.0571995	6.33313	6.33313	6.33313	6.33313	6.33313	6.33313	6.33313	0.0628044	6.33313	6.33313	6.33313	6.33313	6.33313	6.33313	6.33313	0.0652415	6.33313	6.33313	6.33313	6.33313	6.33313	6.33313	6.33313	0.0663303	6.33313	6.33313	6.33313	6.33313	6.33313	6.33313	6.33313	0.0668224	6.33313	6.33313	6.33313	6.33313	6.33313	6.33313	6.33313	0.000531496	6.33313	6.33313	6.33313	6.33313	6.33313	6.33313	6.33313	0.000340648	6.33313	6.33313	6.33313	6.33313	6.33313	6.33313	6.33313	0.000340086	6.33313	6.33313	6.33313	6.33313	6.33313	6.33313	6.33313	0.161221	6.33313	6.33313	6.33313	6.33313	6.33313	6.33313	6.33313	0.191177	6.33313	6.33313	6.33313	6.33313	6.33313	6.33313	6.33313	0.172977	6.33313	6.33313	6.33313	6.33313	6.33313	6.33313	6.33313	0.15375	6.33313	6.33313	6.33313	6.33313	6.33313	6.33313	6.33313	0.135595	6.33313	6.33313	6.33313	6.33313	6.33313	6.33313	6.33313	0.120384	6.33313	6.33313	6.33313	6.33313	6.33313	6.33313	6.33313	0.00502185	6.33313	6.33313	6.33313	6.33313	6.33313	6.33313	6.33313	0.0023271	6.33313	6.33313	6.33313	6.33313	6.33313	6.33313	6.33313	0.00228487	6.33313	6.33313	6.33313	6.33313	6.33313	6.33313	6.33313	0.00228416	6.33313	6.33313	6.33313	6.33313	6.33313	6.33313	6.33313	0.00228415	6.33313	6.33313	6.33313	6.33313	6.33313	6.33313	6.33313	0.00228415	6.33313	6.33313	6.33313	6.33313	6.33313	6.33313	6.33313	0.00228415	6.33313	6.33313	6.33313	6.33313	0	0	0	0	0	0	0	0	-0.000141229	-0.000141229	-0.000141229	-0.000141229	-0.000141229	-0.000141229	-0.000141229	-0.000141229	-0.000764804	-0.000764804	-0.000764804	-0.000764804	-0.000764804	-0.000764804	-0.000764804	-0.000764804	-0.000761923	-0.000761923	-0.000761923	-0.000761923	-0.000761923	-0.000761923	-0.000761923	-0.000761923	-1.1386e-08	-1.1386e-08	-1.1386e-08	-1.1386e-08	-1.1386e-08	-1.1386e-08	-1.1386e-08	-1.1386e-08	-1.14362e-08	-1.14362e-08	-1.14362e-08	-1.14362e-08	-1.14362e-08	-1.14362e-08	-1.14362e-08	-1.14362e-08	-1.14361e-08	-1.14361e-08	-1.14361e-08	-1.14361e-08	-1.14361e-08	-1.14361e-08	-1.14361e-08	-1.14361e-08	-1.14362e-08	-1.14362e-08	-1.14362e-08	-1.14362e-08	-1.14362e-08	-1.14362e-08	-1.14362e-08	-1.14362e-08	-1.14362e-08	-1.14362e-08	-1.14362e-08	-1.14362e-08	-1.14362e-08	-1.14362e-08	-1.14362e-08	-1.14362e-08	-1.14362e-08	-1.14362e-08	-1.14362e-08	-1.14362e-08	-1.14362e-08	-1.14362e-08	-1.14362e-08	-1.14362e-08	-3.2601e-06	-3.87181e-06	-3.2601e-06	-2.25871e-05	-2.25871e-05	-0.000764211	-2.43422	-0.000764211	-0.00481847	-3.81759e-05	-4.85491e-07	-0.000269327	-3.4101e-07	-0.0236628	-1.96339e-07	-5.55679e-05	-0.00725969	-9.78387e-05	-1.00396e-07	-0.000175859	-2.29808e-07	-0.0053072	-2.85254	-7.32014e-05	-0.00786621	-0.000118301	-2.44423e-08	-0.000402634	-5.11451e-08	-0.0204054	-4.50203e-08	-7.31906e-05	-0.00800075	-0.000120439	-1.45855e-06	-0.000127789	-5.31227e-08	-0.037614	-3.02881	-7.32279e-05	-0.00918157	-0.000117612	-1.2135e-06	-0.000310033	-4.72388e-08	-0.0107303	-1.05538e-08	-8.46871e-05	-0.00853792	-0.000117496	-1.42202e-06	-2.71914e-05	-4.90499e-08	-0.0483659	-3.02816	-7.33254e-05	-0.00917359	-0.000117828	-1.16573e-06	-0.000276855	-4.74206e-08	-0.0101255	-1.06314e-08	-7.4184e-05	-0.00853819	-0.00011772	-1.13185e-06	-2.9004e-05	-4.99338e-08	-0.0424947	-3.02824	-7.32291e-05	-2.95404	-0.303092	-1.13515e-06	-0.00027989	-5.59728e-07	-0.0153795	-1.06233e-08	-5.3281e-08	-1.5139e-10	-0.033114	-1.33051e-05	-0.00034207	-5.81756e-07	-0.0603027	-0.000367392	-5.39569e-08	-0.0734923	-0.167957	-1.35489e-05	-0.000717794	-5.74563e-07	-0.169566	-0.000356089	-2.28089e-07	-0.0811603	-0.0620089	-0.00643826	-0.000695685	-7.69856e-07	-0.0402594	-0.000324686	-4.55977e-08	-0.0856964	-0.0358503	-0.00559076	-0.000692087	-1.59785e-06	-1.265	-6.99577e-05	-3.74918e-08	-0.0829406	-0.0715931	-0.000340589	-0.000691663	-0.00113528	-0.000326493	-6.72107e-05	-1.37653e-05	-0.00384793	-0.000251173	-0.222452	-9.05497e-05	-0.000180821	-0.012188	-2.92682e-15	-1.84184e-05	-0.0162458	-0.000400774	-0.00151982	-2.62803e-05	-0.000182163	-5.37134e-09	-1.40405e-12	-2.0699e-05	-0.000629747	-0.000399123	-0.00895164	-2.74986e-05	-0.000182162	-0.000191724	-1.44741e-12	-2.06089e-05	-0.000404906	-0.000399131	-0.00039215	-0.00267743	-0.000182162	-0.000218022	-1.44766e-12	-2.05853e-05	-0.000404574	-0.000399131	-0.000458219	-0.00255769	-0.000182162	-9.7946e-05	-1.44766e-12	-2.05853e-05	-0.000404484	-0.000107589	-0.00045785	-0.00254769	-1.84688e-05	-4.41575e-05	-1.44766e-12	-5.54011e-07	-0.000210629	-0.000107826	-0.000238454	-0.00254359	-1.84917e-05	-1.94858e-07	-4.11367e-11	-5.54082e-07	-0.000130706	-0.000107826	-0.000238895	-0.00254183	-1.84917e-05	-2.13216e-05	-4.11412e-11	-5.54082e-07	-0.000130842	-0.000107826	-0.000148055	-0.00254103	-1.84917e-05	-1.64939e-07	-4.11412e-11	-5.54082e-07	-0.000130865	-0.000107826	-0.000148242	-0.000257765	-1.84917e-05	-1.64813e-07	-4.11412e-11	-5.54082e-07	-0.000130874	-0.000107826	-0.000148241	-0.000269469	-1.84917e-05	-1.64813e-07	-4.11412e-11	-5.54082e-07	-0.000130877	-0.000107826	-0.000148241	-0.00026937	-1.84917e-05	-1.64813e-07	-4.11412e-11	-5.54082e-07	-0.000130878	-0.000107826	-0.000148241	-0.00495878	-1.84917e-05	-5.65466e-07	-4.11412e-11	-5.54082e-07	-0.000130878	-0.000107826	-0.000148241	-0.00190368	-1.84917e-05	-5.65444e-07	-4.11412e-11	-5.54082e-07	-0.000130878	-0.000107826	-0.000148241	-0.00134455	-1.84917e-05	-5.65444e-07	-4.11412e-11	-5.54082e-07	-0.000130878	-0.000107826	-0.000148241	-0.00135532	-1.84917e-05	-5.65444e-07	-4.11412e-11	-5.54082e-07	-0.000130878	-0.000107826	-0.000148241	-0.00136041	-1.84917e-05	-5.65444e-07	-4.11412e-11	-5.54082e-07	-0.000130878	-0.000107826	-0.000148241	-0.0013652	-1.84917e-05	-5.65444e-07	-4.11412e-11	-5.54082e-07	-0.000130878	-0.000107826	-0.000148241	-0.000318983	-1.84917e-05	-5.65444e-07	-4.11412e-11	-5.54082e-07	-0.000130878	-0.000107826	-0.000148241	-0.000327448	-1.84917e-05	-5.65444e-07	-4.11412e-11	-5.54082e-07	-0.000130878	-0.000107826	-0.000148241	-0.00032741	-1.84917e-05	-5.65444e-07	-4.11412e-11	-5.54082e-07	-0.000130878	-0.000107826	-0.000148241	-0.000327407	-1.84917e-05	-5.65444e-07	-4.11412e-11	-5.54082e-07	-0.000130878	-0.000107826	-0.000148241	-0.000327407	-1.84917e-05	-5.65444e-07	-4.11412e-11	-5.54082e-07	-0.000130878	-0.000107826	-0.000148241	-0.000327407	-1.84917e-05	-5.65444e-07	-4.11412e-11	-5.54082e-07	-0.000130878	-0.000107826	-0.000148241	-0.000327407	-1.84917e-05	-5.65444e-07	-4.11412e-11	-5.54082e-07	0	0	0	0	0	0	0	0	-7.20217e-05	-7.20217e-05	-7.20217e-05	-7.20217e-05	-7.20217e-05	-7.20217e-05	-7.20217e-05	-7.20217e-05	-0.000243205	-0.000243205	-0.000243205	-0.000243205	-0.000243205	-0.000243205	-0.000243205	-0.000243205	-0.000238455	-0.000238455	-0.000238455	-0.000238455	-0.000238455	-0.000238455	-0.000238455	-0.000238455	-1.00595e-05	-1.00595e-05	-1.00595e-05	-1.00595e-05	-1.00595e-05	-1.00595e-05	-1.00595e-05	-1.00595e-05	-1.03708e-05	-1.03708e-05	-1.03708e-05	-1.03708e-05	-1.03708e-05	-1.03708e-05	-1.03708e-05	-1.03708e-05	-1.03719e-05	-1.03719e-05	-1.03719e-05	-1.03719e-05	-1.03719e-05	-1.03719e-05	-1.03719e-05	-1.03719e-05	-1.03717e-05	-1.03717e-05	-1.03717e-05	-1.03717e-05	-1.03717e-05	-1.03717e-05	-1.03717e-05	-1.03717e-05	-1.03718e-05	-1.03718e-05	-1.03718e-05	-1.03718e-05	-1.03718e-05	-1.03718e-05	-1.03718e-05	-1.03718e-05	-1.03718e-05	-1.03718e-05	-1.03718e-05	-1.03718e-05	-1.03718e-05	-1.03718e-05	-1.03718e-05	-1.03718e-05	-5.08873e-05	-5.17859e-05	-5.08873e-05	-8.96504e-05	-8.96504e-05	-0.00378816	-1.28409	-0.00378816	-5.05731e-06	-5.34642e-06	-4.80902e-05	-6.89789e-05	-0.00722375	-0.00135529	-0.000155739	-0.387937	-4.6441e-06	-3.268e-06	-0.000626766	-4.03494e-05	-0.0165158	-0.00192995	-1.49641	-0.132003	-4.49892e-06	-3.00534e-06	-0.0105752	-3.96021e-05	-0.0283051	-0.00173044	-4.37444e-05	-0.608341	-4.46065e-06	-3.05312e-06	-0.00376168	-3.74148e-05	-0.027301	-0.00208943	-1.1021	-0.0265434	-4.26983e-06	-3.00396e-06	-0.00374417	-3.98119e-05	-0.0274093	-0.00161043	-0.000853968	-0.835812	-4.3166e-06	-2.99997e-06	-0.00386574	-3.68209e-05	-0.0270787	-0.00213628	-1.10407	-0.00484431	-4.24692e-06	-2.99472e-06	-0.00371975	-3.9381e-05	-0.0277763	-0.00161628	-0.000842461	-0.982364	-4.31795e-06	-2.98809e-06	-0.00371596	-3.83033e-05	-0.0275713	-0.00230326	-1.10375	-0.00160674	-6.59589e-05	-4.09348e-05	-0.0037013	-3.93613e-05	-0.0550525	-0.00173135	-0.00084452	-0.0109578	-0.000260301	-4.106e-05	-0.00749098	-7.75733e-05	-0.0443497	-0.00396017	-0.00126427	-0.0100101	-9.82096e-05	-4.6227e-05	-0.00723931	-8.52123e-05	-0.0463237	-0.00367155	-0.00130806	-0.0009556	-0.000105774	-4.64002e-05	-0.05438	-8.55551e-05	-0.0313832	-0.00423558	-0.00143092	-0.00932765	-0.000102909	-7.16518e-05	-0.0146071	-8.55764e-05	-0.0124186	-0.00513973	-0.00565016	-0.00180317	-0.000106018	-0.000228999	-0.0999909	-8.55857e-05	-0.00279374	-0.00562071	-0.00367202	-0.000192537	-3.24032e-05	-8.70051e-05	-0.000125738	-4.81056e-05	-7.62845e-05	-7.18808e-05	-2.21693e-14	-1.15271e-06	-3.77167e-05	-8.91354e-05	-0.00015219	-3.38796e-05	-7.77003e-05	-8.29185e-08	-1.20752e-12	-9.63636e-07	-7.91359e-05	-8.92223e-05	-0.000238432	-3.37437e-05	-7.76993e-05	-8.28973e-06	-1.17623e-12	-9.58594e-07	-8.70319e-05	-8.92298e-05	-8.53988e-05	-0.000124397	-7.76993e-05	-8.39788e-06	-1.17619e-12	-9.58223e-07	-8.7031e-05	-8.92298e-05	-8.30364e-05	-0.000123464	-7.76993e-05	-7.96667e-06	-1.17619e-12	-9.58223e-07	-8.70303e-05	-7.00278e-05	-8.30459e-05	-0.000123179	-4.04637e-05	-6.9887e-06	-1.17619e-12	-9.58223e-07	-7.78417e-05	-7.0038e-05	-7.42777e-05	-0.000123066	-4.04752e-05	-4.48701e-08	-5.93291e-10	-9.5822e-07	-7.1298e-05	-7.0038e-05	-7.42782e-05	-0.000123016	-4.04752e-05	-9.72511e-07	-5.93308e-10	-9.5822e-07	-7.13024e-05	-7.0038e-05	-6.803e-05	-0.000122993	-4.04752e-05	-1.00899e-07	-5.93308e-10	-9.5822e-07	-7.13028e-05	-7.0038e-05	-6.80207e-05	-6.40471e-05	-4.04752e-05	-1.01077e-07	-5.93308e-10	-9.5822e-07	-7.13029e-05	-7.0038e-05	-6.80207e-05	-6.47873e-05	-4.04752e-05	-1.01077e-07	-5.93308e-10	-9.5822e-07	-7.1303e-05	-7.0038e-05	-6.80207e-05	-6.47934e-05	-4.04752e-05	-1.01077e-07	-5.93308e-10	-9.5822e-07	-7.1303e-05	-7.0038e-05	-6.80207e-05	-0.000148214	-4.04752e-05	-9.96995e-07	-5.93308e-10	-9.5822e-07	-7.1303e-05	-7.0038e-05	-6.80207e-05	-0.000168452	-4.04752e-05	-9.97065e-07	-5.93308e-10	-9.5822e-07	-7.1303e-05	-7.0038e-05	-6.80207e-05	-0.000186684	-4.04752e-05	-9.97065e-07	-5.93308e-10	-9.5822e-07	-7.1303e-05	-7.0038e-05	-6.80207e-05	-0.000187903	-4.04752e-05	-9.97065e-07	-5.93308e-10	-9.5822e-07	-7.1303e-05	-7.0038e-05	-6.80207e-05	-0.000189155	-4.04752e-05	-9.97065e-07	-5.93308e-10	-9.5822e-07	-7.1303e-05	-7.0038e-05	-6.80207e-05	-0.000190352	-4.04752e-05	-9.97065e-07	-5.93308e-10	-9.5822e-07	-7.1303e-05	-7.0038e-05	-6.80207e-05	-0.000126529	-4.04752e-05	-9.97065e-07	-5.93308e-10	-9.5822e-07	-7.1303e-05	-7.0038e-05	-6.80207e-05	-0.000132381	-4.04752e-05	-9.97065e-07	-5.93308e-10	-9.5822e-07	-7.1303e-05	-7.0038e-05	-6.80207e-05	-0.000132537	-4.04752e-05	-9.97065e-07	-5.93308e-10	-9.5822e-07	-7.1303e-05	-7.0038e-05	-6.80207e-05	-0.000132539	-4.04752e-05	-9.97065e-07	-5.93308e-10	-9.5822e-07	-7.1303e-05	-7.0038e-05	-6.80207e-05	-0.000132539	-4.04752e-05	-9.97065e-07	-5.93308e-10	-9.5822e-07	-7.1303e-05	-7.0038e-05	-6.80207e-05	-0.000132539	-4.04752e-05	-9.97065e-07	-5.93308e-10	-9.5822e-07	-7.1303e-05	-7.0038e-05	-6.80207e-05	-0.000132539	-4.04752e-05	-9.97065e-07	-5.93308e-10	-9.5822e-07	0	0	0	0	0	0	0	0	-2.85108e-05	-2.85108e-05	-2.85108e-05	-2.85108e-05	-2.85108e-05	-2.85108e-05	-2.85108e-05	-2.85108e-05	-3.74452e-05	-3.74452e-05	-3.74452e-05	-3.74452e-05	-3.74452e-05	-3.74452e-05	-3.74452e-05	-3.74452e-05	-3.67245e-05	-3.67245e-05	-3.67245e-05	-3.67245e-05	-3.67245e-05	-3.67245e-05	-3.67245e-05	-3.67245e-05	-2.13593e-05	-2.13593e-05	-2.13593e-05	-2.13593e-05	-2.13593e-05	-2.13593e-05	-2.13593e-05	-2.13593e-05	-2.19651e-05	-2.19651e-05	-2.19651e-05	-2.19651e-05	-2.19651e-05	-2.19651e-05	-2.19651e-05	-2.19651e-05	-2.19665e-05	-2.19665e-05	-2.19665e-05	-2.19665e-05	-2.19665e-05	-2.19665e-05	-2.19665e-05	-2.19665e-05	-2.1966e-05	-2.1966e-05	-2.1966e-05	-2.1966e-05	-2.1966e-05	-2.1966e-05	-2.1966e-05	-2.1966e-05	-2.19661e-05	-2.19661e-05	-2.19661e-05	-2.19661e-05	-2.19661e-05	-2.19661e-05	-2.19661e-05	-2.19661e-05	-2.19661e-05	-2.19661e-05	-2.19661e-05	-2.19661e-05	-2.19661e-05	-2.19661e-05	-2.19661e-05	-2.19661e-05	-2.87816e-05	-2.88116e-05	-2.87816e-05	-3.17169e-05	-3.17169e-05	-0.000219681	-0.00735049	-0.000219681	-1.99652e-07	-2.08458e-05	-7.40125e-05	-6.3561e-07	-0.00584368	-1.45248e-06	-0.000643932	-0.0298385	-1.61467e-07	-1.79539e-05	-0.000867649	-5.36153e-07	-0.00638584	-3.02909e-05	-0.0157985	-0.069722	-1.60848e-07	-1.80313e-05	-0.0202409	-2.32551e-07	-0.0311649	-1.4193e-06	-0.0016236	-0.0525413	-1.61356e-07	-1.71012e-05	-0.0205008	-7.286e-07	-0.0248502	-1.78583e-06	-0.00210986	-0.0594492	-1.60242e-07	-1.80305e-05	-0.0225526	-3.03247e-07	-0.0289212	-1.46137e-06	-0.002105	-0.045798	-1.64459e-07	-1.81947e-05	-0.0214987	-3.74957e-06	-0.0270519	-1.49842e-06	-0.00213541	-0.0625008	-1.61976e-07	-1.81449e-05	-0.0222024	-3.39226e-07	-0.028472	-1.4566e-06	-0.00210535	-0.0547225	-1.64336e-07	-1.81962e-05	-0.0227382	-3.55634e-06	-0.0267508	-5.51984e-06	-0.00212918	-0.0589475	-2.66262e-07	-2.94452e-05	-0.0227323	-3.3559e-07	-0.0319001	-1.4717e-06	-0.00210544	-0.00903616	-3.13367e-07	-2.93947e-05	-0.0255098	-4.00659e-06	-0.0294872	-5.7432e-05	-0.000155327	-0.0128363	-2.34232e-05	-2.98219e-05	-0.0246677	-1.8913e-06	-0.0301164	-2.46896e-06	-0.000163753	-0.00115023	-1.13614e-05	-2.98324e-05	-0.0360254	-1.9522e-06	-0.0211964	-3.45416e-05	-0.000180598	-0.0129291	-1.10659e-05	-3.13412e-05	-0.00978483	-1.96344e-06	-0.00811793	-1.01681e-06	-0.000849948	-0.00371187	-1.02769e-05	-3.56286e-05	-0.0336993	-1.96486e-06	-0.000587194	-1.05139e-06	-0.000645553	-0.000216556	-8.74982e-06	-2.91172e-05	-7.83045e-05	-1.7821e-06	-2.88662e-05	-2.03684e-07	-5.84478e-10	-2.00529e-06	-1.03748e-05	-2.91954e-05	-3.33614e-05	-1.69416e-06	-2.89118e-05	-1.0523e-06	-2.22476e-09	-1.66741e-06	-2.26998e-05	-2.91983e-05	-3.51014e-05	-1.61325e-06	-2.89116e-05	-1.87182e-06	-2.14927e-09	-1.66316e-06	-2.84734e-05	-2.91976e-05	-2.90327e-05	-2.01303e-06	-2.89116e-05	-1.62648e-06	-2.14912e-09	-1.66329e-06	-2.8528e-05	-2.91976e-05	-2.89333e-05	-2.0632e-06	-2.89116e-05	-3.56642e-06	-2.1491e-09	-1.66329e-06	-2.85339e-05	-2.84567e-05	-2.89338e-05	-2.07198e-06	-2.58592e-05	-4.90621e-06	-2.1491e-09	-3.71918e-06	-2.8215e-05	-2.84568e-05	-2.86073e-05	-2.07497e-06	-2.58598e-05	-5.4942e-07	-1.1436e-07	-3.71915e-06	-2.79603e-05	-2.84568e-05	-2.86072e-05	-2.07624e-06	-2.58598e-05	-1.60937e-06	-1.14358e-07	-3.71915e-06	-2.79493e-05	-2.84568e-05	-2.8344e-05	-2.07682e-06	-2.58598e-05	-8.50968e-07	-1.14358e-07	-3.71915e-06	-2.79447e-05	-2.84568e-05	-2.83434e-05	-1.85777e-06	-2.58598e-05	-8.52261e-07	-1.14358e-07	-3.71915e-06	-2.7943e-05	-2.84568e-05	-2.83434e-05	-1.81275e-06	-2.58598e-05	-8.52257e-07	-1.14358e-07	-3.71915e-06	-2.79424e-05	-2.84568e-05	-2.83434e-05	-1.81335e-06	-2.58598e-05	-8.52257e-07	-1.14358e-07	-3.71915e-06	-2.79423e-05	-2.84568e-05	-2.83434e-05	-2.08742e-06	-2.58598e-05	-3.65943e-06	-1.14358e-07	-3.71915e-06	-2.79422e-05	-2.84568e-05	-2.83434e-05	-5.84647e-06	-2.58598e-05	-3.65958e-06	-1.14358e-07	-3.71915e-06	-2.79422e-05	-2.84568e-05	-2.83434e-05	-9.04605e-06	-2.58598e-05	-3.65958e-06	-1.14358e-07	-3.71915e-06	-2.79422e-05	-2.84568e-05	-2.83434e-05	-9.03115e-06	-2.58598e-05	-3.65958e-06	-1.14358e-07	-3.71915e-06	-2.79422e-05	-2.84568e-05	-2.83434e-05	-9.01567e-06	-2.58598e-05	-3.65958e-06	-1.14358e-07	-3.71915e-06	-2.79422e-05	-2.84568e-05	-2.83434e-05	-9.00187e-06	-2.58598e-05	-3.65958e-06	-1.14358e-07	-3.71915e-06	-2.79421e-05	-2.84568e-05	-2.83434e-05	-8.37971e-06	-2.58598e-05	-3.65958e-06	-1.14358e-07	-3.71915e-06	-2.79421e-05	-2.84568e-05	-2.83434e-05	-8.35069e-06	-2.58598e-05	-3.65958e-06	-1.14358e-07	-3.71915e-06	-2.79421e-05	-2.84568e-05	-2.83434e-05	-8.35481e-06	-2.58598e-05	-3.65958e-06	-1.14358e-07	-3.71915e-06	-2.79422e-05	-2.84568e-05	-2.83434e-05	-8.35499e-06	-2.58598e-05	-3.65958e-06	-1.14358e-07	-3.71915e-06	-2.79421e-05	-2.84568e-05	-2.83434e-05	-8.35495e-06	-2.58598e-05	-3.65958e-06	-1.14358e-07	-3.71915e-06	-2.79421e-05	-2.84568e-05	-2.83434e-05	-8.35495e-06	-2.58598e-05	-3.65958e-06	-1.14358e-07	-3.71915e-06	-2.79421e-05	-2.84568e-05	-2.83434e-05	-8.35495e-06	-2.58598e-05	-3.65958e-06	-1.14358e-07	-3.71915e-06	0	0	0	0	0	0	0	0	0.00026936	0.00026936	0.00026936	0.00026936	0.00026936	0.00026936	0.00026936	0.00026936	0.000123524	0.000123524	0.000123524	0.000123524	0.000123524	0.000123524	0.000123524	0.000123524	0.000122112	0.000122112	0.000122112	0.000122112	0.000122112	0.000122112	0.000122112	0.000122112	0.000115256	0.000115256	0.000115256	0.000115256	0.000115256	0.000115256	0.000115256	0.000115256	0.000116499	0.000116499	0.000116499	0.000116499	0.000116499	0.000116499	0.000116499	0.000116499	0.000116493	0.000116493	0.000116493	0.000116493	0.000116493	0.000116493	0.000116493	0.000116493	0.000116495	0.000116495	0.000116495	0.000116495	0.000116495	0.000116495	0.000116495	0.000116495	0.000116495	0.000116495	0.000116495	0.000116495	0.000116495	0.000116495	0.000116495	0.000116495	0.000116495	0.000116495	0.000116495	0.000116495	0.000116495	0.000116495	0.000116495	0.000116495	0.000119724	0.000119729	0.000119724	0.000120904	0.000120904	0.000213004	0.000581624	0.000213004	0.00137909	0.00103695	0.000238374	0.000129985	0.000107621	0.000530064	0.00097283	7.88193e-06	0.00153716	0.00158537	0.000161607	0.000257219	0.000171513	5.28151e-06	5.46693e-06	1.08521e-06	0.00159586	0.0017232	0.000300851	0.000231144	0.000269184	0.000200473	3.06637e-06	1.09793e-06	0.00161167	0.00170869	0.00105028	0.000259411	0.000278594	2.75205e-05	2.818e-06	1.0901e-06	0.00169519	0.00172838	0.00160835	0.000240337	0.000278148	0.000439651	2.83956e-06	1.08146e-06	0.0016716	0.00173349	0.00124344	0.000261788	0.000275831	2.70048e-05	2.83421e-06	1.08392e-06	0.00170488	0.00173402	0.00182604	0.000242477	0.00027776	0.000421448	2.82525e-06	1.08296e-06	0.00167124	0.00173555	0.00183186	0.000262003	0.00027791	2.45332e-06	2.82116e-06	1.08374e-06	0.00179614	0.00183029	0.00183989	0.000241942	0.000281997	0.000187156	2.82613e-06	7.52675e-07	0.00037107	0.00182116	0.00185713	0.000265271	0.000281704	2.08158e-06	1.73777e-06	7.53776e-07	0.000764935	0.00158809	0.00186343	0.000264086	0.000282133	6.54249e-05	1.74918e-06	7.81762e-07	0.000751682	0.0015784	0.00193149	0.000264118	0.000288774	1.18987e-06	1.87295e-06	1.09722e-06	0.000777206	0.000958212	0.00138591	0.000264129	0.000297522	3.02177e-06	6.38791e-06	6.07077e-06	0.000756307	0.000439396	0.000619445	0.000264129	0.00031924	1.02588e-06	9.16091e-06	0.000156963	0.000756664	0.000278317	0.00110706	0.000261547	0.000270615	5.81456e-07	9.61122e-06	0.000102007	0.000768717	0.000270694	0.000384206	0.000259949	0.000270357	3.99999e-07	1.33189e-05	0.00010129	0.000308897	0.000270348	0.000279757	0.000259887	0.000270357	5.0155e-07	1.30117e-05	0.000102425	0.000270728	0.000270263	0.000275889	0.000265847	0.000270357	5.093e-07	1.30092e-05	0.000102642	0.000270589	0.000270262	0.000285252	0.000265836	0.000270357	5.59977e-07	1.30092e-05	0.000102642	0.000270586	0.000269839	0.00028524	0.000265827	0.000267307	1.54767e-06	1.30092e-05	0.000148133	0.000270401	0.000269838	0.000285049	0.000265824	0.000267301	6.88183e-05	4.82654e-05	0.00014819	0.000270248	0.000269838	0.000285069	0.000265822	0.000267301	0.000102874	4.82708e-05	0.00014819	0.000270253	0.000269838	0.000284908	0.000265821	0.000267301	9.35508e-05	4.82708e-05	0.00014819	0.000270255	0.000269838	0.000284968	0.000262822	0.000267301	9.35649e-05	4.82708e-05	0.00014819	0.000270256	0.000269838	0.000284968	0.000262859	0.000267301	9.3565e-05	4.82708e-05	0.00014819	0.000270256	0.000269838	0.000284968	0.000262859	0.000267301	9.3565e-05	4.82708e-05	0.00014819	0.000270257	0.000269838	0.000284968	0.00026662	0.000267301	0.000150973	4.82708e-05	0.00014819	0.000270257	0.000269838	0.000284968	0.000262907	0.000267301	0.000151039	4.82708e-05	0.00014819	0.000270257	0.000269838	0.000284968	0.000259428	0.000267301	0.000151039	4.82708e-05	0.00014819	0.000270257	0.000269838	0.000284968	0.000259478	0.000267301	0.000151039	4.82708e-05	0.00014819	0.000270257	0.000269838	0.000284968	0.000259537	0.000267301	0.000151039	4.82708e-05	0.00014819	0.000270257	0.000269838	0.000284968	0.000259593	0.000267301	0.000151039	4.82708e-05	0.00014819	0.000270257	0.000269838	0.000284968	0.000257802	0.000267301	0.000151039	4.82708e-05	0.00014819	0.000270257	0.000269838	0.000284968	0.000258128	0.000267301	0.000151039	4.82708e-05	0.00014819	0.000270257	0.000269838	0.000284968	0.000258135	0.000267301	0.000151039	4.82708e-05	0.00014819	0.000270257	0.000269838	0.000284968	0.000258135	0.000267301	0.000151039	4.82708e-05	0.00014819	0.000270257	0.000269838	0.000284968	0.000258135	0.000267301	0.000151039	4.82708e-05	0.00014819	0.000270257	0.000269838	0.000284968	0.000258135	0.000267301	0.000151039	4.82708e-05	0.00014819	0.000270257	0.000269838	0.000284968	0.000258135	0.000267301	0.000151039	4.82708e-05	0.00014819	0	0	0	0	0	0	0	0	-0.000148134	-0.000148134	-0.000148134	-0.000148134	-0.000148134	-0.000148134	-0.000148134	-0.000148134	-3.07362e-05	-3.07362e-05	-3.07362e-05	-3.07362e-05	-3.07362e-05	-3.07362e-05	-3.07362e-05	-3.07362e-05	-3.12686e-05	-3.12686e-05	-3.12686e-05	-3.12686e-05	-3.12686e-05	-3.12686e-05	-3.12686e-05	-3.12686e-05	-3.00927e-05	-3.00927e-05	-3.00927e-05	-3.00927e-05	-3.00927e-05	-3.00927e-05	-3.00927e-05	-3.00927e-05	-2.94668e-05	-2.94668e-05	-2.94668e-05	-2.94668e-05	-2.94668e-05	-2.94668e-05	-2.94668e-05	-2.94668e-05	-2.94671e-05	-2.94671e-05	-2.94671e-05	-2.94671e-05	-2.94671e-05	-2.94671e-05	-2.94671e-05	-2.94671e-05	-2.94671e-05	-2.94671e-05	-2.94671e-05	-2.94671e-05	-2.94671e-05	-2.94671e-05	-2.94671e-05	-2.94671e-05	-2.94671e-05	-2.94671e-05	-2.94671e-05	-2.94671e-05	-2.94671e-05	-2.94671e-05	-2.94671e-05	-2.94671e-05	-2.94671e-05	-2.94671e-05	-2.94671e-05	-2.94671e-05	-2.94671e-05	-2.94671e-05	-2.94671e-05	-2.94671e-05	-3.5404e-05	-0.000102826	-0.000102826	-3.01795e-05	-3.07413e-05	-3.00976e-05	-3.00987e-05	-3.00987e-05	-1.87113e-07	-1.74112e-06	-0.000281324	-8.93105e-05	-0.000101052	-5.04672e-05	-0.000113459	-7.71824e-05	-1.28034e-07	-4.66786e-07	-0.000416382	-0.00011318	-0.000167736	-5.8491e-05	-3.20645e-05	-6.3525e-05	-1.11243e-07	-3.47418e-07	-0.000178818	-0.000105708	-0.000192005	-9.26426e-05	-4.73034e-05	-6.36936e-05	-1.07294e-07	-3.633e-07	-4.78029e-07	-0.000115662	-0.000194985	-6.64994e-05	-4.70626e-05	-6.36184e-05	-8.82475e-08	-3.49493e-07	-4.50105e-07	-0.000107636	-0.000199271	-0.000106477	-4.71625e-05	-6.29543e-05	-9.35845e-08	-3.4599e-07	-4.29521e-07	-0.000127332	-0.000198322	-6.55251e-05	-4.6767e-05	-6.34791e-05	-8.65508e-08	-3.45566e-07	-4.54523e-07	-0.000108642	-0.000199307	-0.000105694	-4.712e-05	-6.35127e-05	-9.36845e-08	-3.44489e-07	-4.55834e-07	-0.000126624	-0.000198355	-4.69051e-05	-4.69273e-05	-6.34692e-05	-7.42621e-08	-2.34827e-07	-4.50985e-07	-0.000108538	-0.000196884	-9.1854e-05	-4.71227e-05	-6.60812e-05	-3.35474e-05	-2.40052e-07	-4.49267e-07	-0.000129501	-0.000195885	-5.35294e-05	-4.88592e-05	-6.60034e-05	-2.78424e-06	-4.07976e-07	-4.4462e-07	-0.000123278	-0.000195142	-8.00629e-05	-4.91279e-05	-6.04316e-05	-2.84263e-06	-4.14924e-07	-2.77543e-07	-0.000123506	-0.000172671	-4.70582e-05	-4.99326e-05	-7.04559e-05	-2.49209e-06	-2.86777e-06	-9.25486e-07	-0.000123551	-0.000145175	-4.43459e-05	-6.5642e-05	-9.11289e-05	-2.75455e-06	-7.60605e-06	-2.19839e-05	-0.000123555	-0.000100637	-3.68211e-05	-6.92793e-05	-0.000176196	-2.65222e-06	-1.40439e-05	-5.07676e-07	-0.00012322	-0.000145417	-3.78022e-05	-0.000142714	-0.000148484	-1.93637e-06	-1.55644e-05	-2.82483e-05	-0.000121901	-0.00014566	-4.82188e-05	-0.000140743	-0.000147249	-7.0004e-05	-1.56317e-05	-1.23608e-05	-0.000121541	-0.000145659	-4.61477e-05	-0.000140566	-0.000147527	-0.000117074	-1.56343e-05	-1.53433e-05	-0.000123268	-0.000145659	-4.58611e-05	-0.000140556	-0.000147583	-0.000117153	-1.56343e-05	-1.34806e-05	-0.000123506	-0.000145659	-4.89668e-05	-0.000140556	-0.000147582	-0.000117159	-4.33278e-05	-1.34867e-05	-0.000123551	-0.000144765	-5.96463e-05	-0.000140556	-0.000147349	-0.0001092	-4.33186e-05	-1.2696e-05	-0.000123567	-0.000144765	-0.000142725	-0.000140386	-0.000147351	-0.000125003	-4.33186e-05	-1.26927e-05	-0.000123575	-0.000144765	-0.000147163	-0.000140379	-0.000147351	-0.000124975	-4.33186e-05	-3.51761e-05	-0.000123578	-0.000144765	-0.000147573	-0.000140379	-0.000147351	-0.00012497	-4.33186e-05	-3.51416e-05	-0.000122705	-0.000144765	-0.000147586	-0.000140379	-0.000147351	-0.000124968	-4.33186e-05	-3.51416e-05	-0.000122447	-0.000144765	-0.000147586	-0.000140379	-0.000147351	-0.000124968	-4.33186e-05	-3.51416e-05	-0.000122449	-0.000144765	-0.000147586	-0.000140379	-0.000147351	-0.000124967	-4.33186e-05	-3.51416e-05	-0.000123008	-0.000144765	-0.000147563	-0.000140379	-0.000147351	-0.000124967	-4.33186e-05	-3.51416e-05	-0.00013072	-0.000144765	-0.000147564	-0.000140379	-0.000147351	-0.000124967	-4.33186e-05	-3.51416e-05	-0.000133753	-0.000144765	-0.000147564	-0.000140379	-0.000147351	-0.000124967	-4.33186e-05	-3.51416e-05	-0.000133714	-0.000144765	-0.000147564	-0.000140379	-0.000147351	-0.000124967	-4.33186e-05	-3.51416e-05	-0.000133678	-0.000144765	-0.000147564	-0.000140379	-0.000147351	-0.000124967	-4.33186e-05	-3.51416e-05	-0.000133644	-0.000144765	-0.000147564	-0.000140379	-0.000147351	-0.000124967	-4.33186e-05	-3.51416e-05	-0.000133312	-0.000144765	-0.000147564	-0.000140379	-0.000147351	-0.000124967	-4.33186e-05	-3.51416e-05	-0.00013313	-0.000144765	-0.000147564	-0.000140379	-0.000147351	-0.000124967	-4.33186e-05	-3.51416e-05	-0.00013313	-0.000144765	-0.000147564	-0.000140379	-0.000147351	-0.000124967	-4.33186e-05	-3.51416e-05	-0.00013313	-0.000144765	-0.000147564	-0.000140379	-0.000147351	-0.000124967	-4.33186e-05	-3.51416e-05	-0.00013313	-0.000144765	-0.000147564	-0.000140379	-0.000147351	-0.000124967	-4.33186e-05	-3.51416e-05	-0.00013313	-0.000144765	-0.000147564	-0.000140379	-0.000147351	-0.000124967	-4.33186e-05	-3.51416e-05	-0.00013313	-0.000144765	-0.000147564	-0.000140379	-0.000147351	0	0	0	0	0	0	0	0	-0.000131015	-0.000131015	-0.000131015	-0.000131015	-0.000131015	-0.000131015	-0.000131015	-0.000131015	-0.000762356	-0.000762356	-0.000762356	-0.000762356	-0.000762356	-0.000762356	-0.000762356	-0.000762356	-0.000763394	-0.000763394	-0.000763394	-0.000763394	-0.000763394	-0.000763394	-0.000763394	-0.000763394	-0.00050225	-0.00050225	-0.00050225	-0.00050225	-0.00050225	-0.00050225	-0.00050225	-0.00050225	-0.000501473	-0.000501473	-0.000501473	-0.000501473	-0.000501473	-0.000501473	-0.000501473	-0.000501473	-0.000501522	-0.000501522	-0.000501522	-0.000501522	-0.000501522	-0.000501522	-0.000501522	-0.000501522	-0.000501517	-0.000501517	-0.000501517	-0.000501517	-0.000501517	-0.000501517	-0.000501517	-0.000501517	-0.000501518	-0.000501518	-0.000501518	-0.000501518	-0.000501518	-0.000501518	-0.000501518	-0.000501518	-0.000501518	-0.000501518	-0.000501518	-0.000501518	-0.000501518	-0.000501518	-0.000501518	-0.000501518	-0.00109978	-0.0458605	-0.0458605	-0.000635366	-0.000762126	-0.00061834	-0.000619019	-0.000619019	-0.00465201	-0.00107539	-0.00631819	-0.0279569	-0.000382799	-0.0225937	-0.00177424	-0.007384	-0.00496944	-0.000838798	-0.0138567	-0.00907338	-0.000626277	-0.0270977	-0.0307135	-0.0528744	-0.00473344	-0.000736307	-0.00714662	-0.0272637	-0.000155132	-0.0463278	-0.044026	-0.0372372	-0.00466265	-0.000796882	-0.00140964	-0.00597154	-0.000169975	-0.155766	-0.0354685	-0.042149	-0.00438435	-0.000734773	-0.000924463	-0.0205163	-0.000150094	-0.00899998	-0.0375132	-0.0407277	-0.0043497	-0.000725989	-0.00120554	-0.00103651	-0.00015555	-0.250918	-0.0369782	-0.0413004	-0.00430821	-0.000726682	-0.000848945	-0.0185156	-0.000152243	-0.00456182	-0.03727	-0.0411446	-0.00435779	-0.000722372	-0.00082257	-0.00116503	-0.000161072	-0.369713	-0.037228	-0.0411813	-0.00206974	-9.38463e-05	-0.000813874	-0.0187334	-0.000135361	-0.00357376	-0.0371912	-0.0589052	-0.0156479	-9.5036e-05	-0.000725697	-0.0014586	-0.000139671	-0.0444844	-0.053947	-0.051545	-3.21714e-05	-0.000113027	-0.000731415	-0.00419068	-0.000133399	-0.0764403	-0.0474409	-0.0495544	-8.70879e-05	-0.00011365	-5.27401e-05	-0.00398445	-0.000126764	-0.0724309	-0.0472382	-0.0379908	-8.56978e-05	-0.000215173	-7.82266e-05	-0.00396689	-0.000118788	-1.26839	-0.0174591	-0.00723001	-9.71229e-05	-1.19604e-06	-0.000223686	-0.00396481	-0.00011669	-0.000623759	-0.014377	-0.000166263	-0.000161067	-7.6073e-08	-2.42872e-06	-0.00385784	-0.000112696	-1.9195	-0.000177782	-0.000138784	-5.76886e-05	-7.87016e-08	-9.67882e-06	-0.00342204	-0.000112775	-3.79472e-08	-0.000150271	-0.000139111	-8.21554e-05	-7.88222e-08	-2.96863e-08	-0.00360425	-0.000112775	-0.166081	-0.00015399	-0.000137558	-7.52859e-05	-7.88482e-08	-1.092e-07	-0.0041496	-0.000112775	-0.057494	-0.000154013	-0.000137278	-7.51403e-05	-7.88483e-08	-1.04637e-07	-0.00399271	-0.000112775	-0.0491396	-0.000154013	-0.000137279	-7.51234e-05	-1.73906e-06	-1.04652e-07	-0.00396873	-0.000106167	-0.0155008	-0.000154013	-0.000133746	-4.96628e-05	-1.73903e-06	-7.35903e-08	-0.00395912	-0.000106172	-0.000174719	-0.000150977	-0.000133744	-7.51144e-05	-1.73903e-06	-7.35839e-08	-0.00395496	-0.000106172	-0.000142195	-0.000151005	-0.000133744	-7.51329e-05	-1.73903e-06	-1.62295e-06	-0.00395308	-0.000106172	-0.000140922	-0.000151005	-0.000133744	-7.51466e-05	-1.73903e-06	-1.6225e-06	-0.00368401	-0.000106172	-0.00014095	-0.000151005	-0.000133744	-7.51515e-05	-1.73903e-06	-1.6225e-06	-0.0038385	-0.000106172	-0.00014095	-0.000151005	-0.000133744	-7.51532e-05	-1.73903e-06	-1.6225e-06	-0.00383308	-0.000106172	-0.00014095	-0.000151005	-0.000133744	-7.51537e-05	-1.73903e-06	-1.6225e-06	-0.00401149	-0.000106172	-0.00014059	-0.000151005	-0.000133744	-7.51539e-05	-1.73903e-06	-1.6225e-06	-0.00153061	-0.000106172	-0.000140592	-0.000151005	-0.000133744	-7.51538e-05	-1.73903e-06	-1.6225e-06	-0.00110148	-0.000106172	-0.000140592	-0.000151005	-0.000133744	-7.5154e-05	-1.73903e-06	-1.6225e-06	-0.00111522	-0.000106172	-0.000140592	-0.000151005	-0.000133744	-7.5154e-05	-1.73903e-06	-1.6225e-06	-0.00112546	-0.000106172	-0.000140592	-0.000151005	-0.000133744	-7.5154e-05	-1.73903e-06	-1.6225e-06	-0.00113518	-0.000106172	-0.000140592	-0.000151005	-0.000133744	-7.5154e-05	-1.73903e-06	-1.6225e-06	-0.00111765	-0.000106172	-0.000140592	-0.000151005	-0.000133744	-7.5154e-05	-1.73903e-06	-1.6225e-06	-0.00117934	-0.000106172	-0.000140592	-0.000151005	-0.000133744	-7.5154e-05	-1.73903e-06	-1.6225e-06	-0.00117978	-0.000106172	-0.000140592	-0.000151005	-0.000133744	-7.5154e-05	-1.73903e-06	-1.6225e-06	-0.00117977	-0.000106172	-0.000140592	-0.000151005	-0.000133744	-7.5154e-05	-1.73903e-06	-1.6225e-06	-0.00117977	-0.000106172	-0.000140592	-0.000151005	-0.000133744	-7.5154e-05	-1.73903e-06	-1.6225e-06	-0.00117977	-0.000106172	-0.000140592	-0.000151005	-0.000133744	-7.5154e-05	-1.73903e-06	-1.6225e-06	-0.00117977	-0.000106172	-0.000140592	-0.000151005	-0.000133744	0	0	0	0	0	0	0	0	-0.000533976	-0.000533976	-0.000533976	-0.000533976	-0.000533976	-0.000533976	-0.000533976	-0.000533976	-0.000949227	-0.000949227	-0.000949227	-0.000949227	-0.000949227	-0.000949227	-0.000949227	-0.000949227	-0.000957737	-0.000957737	-0.000957737	-0.000957737	-0.000957737	-0.000957737	-0.000957737	-0.000957737	-8.22401e-05	-8.22401e-05	-8.22401e-05	-8.22401e-05	-8.22401e-05	-8.22401e-05	-8.22401e-05	-8.22401e-05	-8.17795e-05	-8.17795e-05	-8.17795e-05	-8.17795e-05	-8.17795e-05	-8.17795e-05	-8.17795e-05	-8.17795e-05	-8.17859e-05	-8.17859e-05	-8.17859e-05	-8.17859e-05	-8.17859e-05	-8.17859e-05	-8.17859e-05	-8.17859e-05	-8.17851e-05	-8.17851e-05	-8.17851e-05	-8.17851e-05	-8.17851e-05	-8.17851e-05	-8.17851e-05	-8.17851e-05	-8.17852e-05	-8.17852e-05	-8.17852e-05	-8.17852e-05	-8.17852e-05	-8.17852e-05	-8.17852e-05	-8.17852e-05	-8.17852e-05	-8.17852e-05	-8.17852e-05	-8.17852e-05	-8.17852e-05	-8.17852e-05	-8.17852e-05	-8.17852e-05	-0.000954562	-2.1879	-2.1879	-0.000328677	-0.000954562	-0.000280175	-0.000285391	-0.000285391	-9.71304e-05	-2.64591e-09	-9.04037e-08	-0.00335758	-0.00140454	-0.00152111	-0.000669853	-0.00548919	-8.48511e-05	-0.0151062	-2.19577	-0.00176051	-0.00198082	-0.00862107	-0.0103514	-0.0282731	-7.72964e-05	-0.0108655	-8.19821e-08	-0.00292579	-0.000915744	-0.00404074	-0.0164849	-0.0235799	-7.52741e-05	-0.0119313	-0.0334472	-0.00142702	-0.000963404	-0.0142789	-0.0151931	-0.0245756	-6.61918e-05	-0.0111345	-0.0174341	-0.00249315	-0.000912415	-0.00224271	-0.015255	-0.0241	-6.77886e-05	-0.0110753	-0.0240324	-0.000593115	-0.000929592	-0.0162939	-0.0152227	-0.0245814	-6.48926e-05	-0.0110779	-0.0172639	-0.00233683	-0.000920257	-0.00227719	-0.0153095	-0.0244863	-6.78702e-05	-0.0110261	-0.017882	-0.000625034	-0.000944954	-0.0379681	-0.0152978	-0.0245159	-1.29779e-05	-2.25859e-05	-0.0175972	-0.00235215	-0.000455408	-0.00332222	-0.0152976	-0.164938	-0.000749954	-2.49129e-05	-0.00879355	-0.00230797	-0.000463234	-0.043446	-0.116521	-0.057384	-9.34572e-06	-3.54006e-05	-0.00938092	-0.00364504	-0.000450778	-0.0191333	-0.0544764	-0.103734	-1.49532e-05	-3.57983e-05	-3.31109e-06	-0.00355722	-0.000406963	-0.0747902	-0.0836283	-0.067745	-1.38993e-05	-0.000129287	-7.43552e-06	-0.00354931	-0.000344649	-0.197463	-0.0325505	-0.0215019	-1.55804e-05	-5.8869e-08	-6.3898e-05	-0.00354841	-0.00047228	-0.159789	-0.0344638	-0.00203704	-0.000169449	-4.05861e-10	-1.01647e-08	-0.0030166	-0.000221111	-0.167456	-0.00156801	-0.00068511	-4.05142e-05	-4.34557e-10	-1.97111e-07	-0.0015705	-0.000221803	-0.0254408	-0.000677204	-0.000685607	-0.000285792	-4.35847e-10	-2.71344e-11	-0.00162531	-0.000221801	-0.126642	-0.000694164	-0.000679582	-0.000351521	-4.35994e-10	-1.41885e-09	-0.00371906	-0.000221801	-0.0636865	-0.000694157	-0.000678534	-0.000351164	-4.35995e-10	-1.30201e-09	-0.00359878	-0.000221801	-0.0618594	-0.000694159	-0.000678538	-0.000351133	-5.55827e-08	-1.30239e-09	-0.00358901	-0.000155972	-0.0260899	-0.000694159	-0.000529248	-8.17746e-05	-5.55825e-08	-3.7959e-10	-0.00358457	-0.000156049	-0.000961582	-0.00057513	-0.000529831	-0.000157335	-5.55825e-08	-3.79523e-10	-0.00358265	-0.000156049	-0.000606503	-0.000575716	-0.000529829	-0.000157273	-5.55825e-08	-4.83838e-08	-0.00358178	-0.000156049	-0.000564621	-0.000575713	-0.000529829	-0.000157285	-5.55825e-08	-4.83577e-08	-0.0023681	-0.000156049	-0.000564886	-0.000575713	-0.000529829	-0.000157289	-5.55825e-08	-4.83577e-08	-0.00243705	-0.000156049	-0.000564884	-0.000575713	-0.000529829	-0.00015729	-5.55825e-08	-4.83577e-08	-0.0024355	-0.000156049	-0.000564884	-0.000575713	-0.000529829	-0.000157291	-5.55825e-08	-4.83577e-08	-0.00319055	-0.000156049	-0.000551154	-0.000575713	-0.000529829	-0.000157291	-5.55825e-08	-4.83577e-08	-0.00201592	-0.000156049	-0.000551217	-0.000575713	-0.000529829	-0.000157291	-5.55825e-08	-4.83577e-08	-0.00173692	-0.000156049	-0.000551217	-0.000575713	-0.000529829	-0.000157291	-5.55825e-08	-4.83577e-08	-0.00174898	-0.000156049	-0.000551217	-0.000575713	-0.000529829	-0.000157291	-5.55825e-08	-4.83577e-08	-0.00175733	-0.000156049	-0.000551217	-0.000575713	-0.000529829	-0.000157291	-5.55825e-08	-4.83577e-08	-0.00176525	-0.000156049	-0.000551217	-0.000575713	-0.000529829	-0.000157291	-5.55825e-08	-4.83577e-08	-0.00154809	-0.000156049	-0.000551217	-0.000575713	-0.000529829	-0.000157291	-5.55825e-08	-4.83577e-08	-0.00159558	-0.000156049	-0.000551217	-0.000575713	-0.000529829	-0.000157291	-5.55825e-08	-4.83577e-08	-0.00159577	-0.000156049	-0.000551217	-0.000575713	-0.000529829	-0.000157291	-5.55825e-08	-4.83577e-08	-0.00159576	-0.000156049	-0.000551217	-0.000575713	-0.000529829	-0.000157291	-5.55825e-08	-4.83577e-08	-0.00159576	-0.000156049	-0.000551217	-0.000575713	-0.000529829	-0.000157291	-5.55825e-08	-4.83577e-08	-0.00159576	-0.000156049	-0.000551217	-0.000575713	-0.000529829	-0.000157291	-5.55825e-08	-4.83577e-08	-0.00159576	-0.000156049	-0.000551217	-0.000575713	-0.000529829	0	0	0	0	0	0	0	0	0.0002896	0.0002896	0.0002896	0.0002896	0.0002896	0.0002896	0.0002896	0.0002896	7.79951e-05	7.79951e-05	7.79951e-05	7.79951e-05	7.79951e-05	7.79951e-05	7.79951e-05	7.79951e-05	8.01958e-05	8.01958e-05	8.01958e-05	8.01958e-05	8.01958e-05	8.01958e-05	8.01958e-05	8.01958e-05	1.4256e-08	1.4256e-08	1.4256e-08	1.4256e-08	1.4256e-08	1.4256e-08	1.4256e-08	1.4256e-08	1.36974e-08	1.36974e-08	1.36974e-08	1.36974e-08	1.36974e-08	1.36974e-08	1.36974e-08	1.36974e-08	1.3697e-08	1.3697e-08	1.3697e-08	1.3697e-08	1.3697e-08	1.3697e-08	1.3697e-08	1.3697e-08	1.36969e-08	1.36969e-08	1.36969e-08	1.36969e-08	1.36969e-08	1.36969e-08	1.36969e-08	1.36969e-08	1.36969e-08	1.36969e-08	1.36969e-08	1.36969e-08	1.36969e-08	1.36969e-08	1.36969e-08	1.36969e-08	1.36969e-08	1.36969e-08	1.36969e-08	1.36969e-08	1.36969e-08	1.36969e-08	1.36969e-08	1.36969e-08	5.01449e-06	0.131832	0.131832	1.8363e-06	7.77718e-05	1.0607e-06	1.27237e-06	1.27237e-06	1.02138e-08	0.0636245	0.568419	2.00195e-07	2.72081e-05	3.80421e-08	7.61371e-07	5.69487e-06	7.16423e-09	0.0210073	3.38525	1.86319e-07	7.09199e-06	5.0631e-05	8.5016e-05	1.34016e-05	6.66124e-09	0.0134589	6.41727	1.09176e-07	7.11907e-06	1.1196e-07	0.000451942	1.33735e-05	6.56138e-09	0.0123551	6.41727	2.61869e-07	6.20136e-06	8.33913e-07	0.000567903	1.34026e-05	5.91936e-09	0.0126236	6.41727	1.28597e-07	6.8765e-06	5.55273e-08	0.000565327	1.51549e-05	6.23444e-09	0.012656	6.41727	9.88846e-07	6.82206e-06	7.19072e-07	0.000560866	1.34204e-05	5.91791e-09	0.0126501	6.41727	1.41564e-07	6.78177e-06	5.7577e-08	0.000567395	1.35727e-05	6.23366e-09	0.0126819	6.41727	8.9736e-07	6.50157e-06	2.27052e-05	0.000564283	1.34023e-05	5.91791e-09	7.80662e-07	6.41727	1.40761e-07	5.71827e-07	1.23316e-07	0.000567246	0.00324039	1.41303e-07	7.17744e-07	6.41727	8.70117e-05	5.63303e-07	0.0196129	0.263133	0.00335046	1.80574e-06	9.46172e-07	6.41727	4.21246e-05	5.90599e-07	5.35366e-05	1.49566	0.0109818	9.67772e-07	9.54459e-07	6.41727	4.29564e-05	6.80559e-07	0.0208971	6.41516	0.0028023	8.85874e-07	2.59833e-06	6.41727	4.31398e-05	1.08094e-06	0.000415662	6.41727	0.00143182	8.72511e-07	6.71858e-08	6.41727	4.31585e-05	5.01247e-05	0.00099192	6.41727	0.00258433	8.83644e-05	1.54691e-10	6.41727	2.42589e-05	1.31522e-05	0.00138436	6.41727	0.000877577	4.88601e-05	1.63158e-10	6.41727	2.47425e-06	1.31812e-05	0.0741157	6.41727	0.000956127	0.000574331	1.63538e-10	6.41727	2.39193e-06	1.31813e-05	0.155123	6.41727	0.00095034	0.000907878	1.63588e-10	6.41727	4.40476e-05	1.31813e-05	0.243716	6.41727	0.000948762	0.000912202	1.63588e-10	6.41727	4.53688e-05	1.31813e-05	0.793731	6.41727	0.000948749	0.000912418	2.22076e-09	6.41727	4.56689e-05	3.84187e-06	5.31487	6.41727	0.000240762	4.13789e-05	2.22075e-09	6.41727	4.57801e-05	3.84159e-06	6.41727	6.41727	0.000239469	5.84671e-05	2.22075e-09	6.41727	4.58284e-05	3.84159e-06	6.41727	6.41727	0.000239466	5.84513e-05	2.22075e-09	6.41727	4.58501e-05	3.84159e-06	6.41727	6.41727	0.000239466	5.84417e-05	2.22075e-09	6.41727	1.06805e-05	3.84159e-06	6.41727	6.41727	0.000239466	5.84382e-05	2.22075e-09	6.41727	1.03114e-05	3.84159e-06	6.41727	6.41727	0.000239466	5.8437e-05	2.22075e-09	6.41727	1.03127e-05	3.84159e-06	6.41727	6.41727	0.000239466	5.84367e-05	2.22075e-09	6.41727	2.68515e-05	3.84159e-06	6.41727	6.41727	0.000239466	5.84366e-05	2.22075e-09	6.41727	5.26779e-05	3.84159e-06	6.41727	6.41727	0.000239466	5.84365e-05	2.22075e-09	6.41727	6.6195e-05	3.84159e-06	6.41727	6.41727	0.000239466	5.84365e-05	2.22075e-09	6.41727	6.5513e-05	3.84159e-06	6.41727	6.41727	0.000239466	5.84364e-05	2.22075e-09	6.41727	6.48252e-05	3.84159e-06	6.41727	6.41727	0.000239466	5.84364e-05	2.22075e-09	6.41727	6.41834e-05	3.84159e-06	6.41727	6.41727	0.000239466	5.84364e-05	2.22075e-09	6.41727	3.9446e-05	3.84159e-06	6.41727	6.41727	0.000239466	5.84364e-05	2.22075e-09	6.41727	3.69868e-05	3.84159e-06	6.41727	6.41727	0.000239466	5.84364e-05	2.22075e-09	6.41727	3.69391e-05	3.84159e-06	6.41727	6.41727	0.000239466	5.84364e-05	2.22075e-09	6.41727	3.69388e-05	3.84159e-06	6.41727	6.41727	0.000239466	5.84364e-05	2.22075e-09	6.41727	3.69388e-05	3.84159e-06	6.41727	6.41727	0.000239466	5.84364e-05	2.22075e-09	6.41727	3.69388e-05	3.84159e-06	6.41727	6.41727	0.000239466	5.84364e-05	2.22075e-09	6.41727	3.69388e-05	3.84159e-06	6.41727	6.41727	0.000239466	0	0	0	0	0	0	0	0	-0.000179134	-0.000179134	-0.000179134	-0.000179134	-0.000179134	-0.000179134	-0.000179134	-0.000179134	-4.39706e-06	-4.39706e-06	-4.39706e-06	-4.39706e-06	-4.39706e-06	-4.39706e-06	-4.39706e-06	-4.39706e-06	-4.60695e-06	-4.60695e-06	-4.60695e-06	-4.60695e-06	-4.60695e-06	-4.60695e-06	-4.60695e-06	-4.60695e-06	-5.06238e-14	-5.06238e-14	-5.06238e-14	-5.06238e-14	-5.06238e-14	-5.06238e-14	-5.06238e-14	-5.06238e-14	-4.75075e-14	-4.75075e-14	-4.75075e-14	-4.75075e-14	-4.75075e-14	-4.75075e-14	-4.75075e-14	-4.75075e-14	-4.75024e-14	-4.75024e-14	-4.75024e-14	-4.75024e-14	-4.75024e-14	-4.75024e-14	-4.75024e-14	-4.75024e-14	-4.75024e-14	-4.75024e-14	-4.75024e-14	-4.75024e-14	-4.75024e-14	-4.75024e-14	-4.75024e-14	-4.75024e-14	-4.75024e-14	-4.75024e-14	-4.75024e-14	-4.75024e-14	-4.75024e-14	-4.75024e-14	-4.75024e-14	-4.75024e-14	-4.75024e-14	-4.75024e-14	-4.75024e-14	-4.75024e-14	-4.75024e-14	-4.75024e-14	-4.75024e-14	-4.75024e-14	-1.55904e-09	-4.38366e-06	-4.38366e-06	-1.55904e-09	-4.38366e-06	-5.36784e-10	-1.55904e-09	-1.55904e-09	-6.90454e-14	-3.84888e-07	-3.43038e-05	-7.08079e-11	-1.11583e-06	-7.26657e-12	-2.08955e-09	-8.65058e-10	-3.59486e-14	-1.22779e-07	-6.40902e-06	-1.43306e-10	-2.45258e-07	-9.15722e-09	-1.25525e-08	-4.06262e-10	-3.10824e-14	-9.5175e-08	-1.48193e-07	-5.13984e-11	-4.16588e-07	-2.06056e-11	-1.32838e-07	-4.10317e-10	-3.01234e-14	-9.16963e-08	-2.6739e-10	-2.56143e-10	-3.45738e-07	-6.16141e-11	-1.76199e-07	-4.08481e-10	-2.45359e-14	-9.58317e-08	-2.24817e-10	-7.07141e-11	-4.13411e-07	-1.56343e-11	-1.7619e-07	-4.95126e-10	-2.70279e-14	-9.57637e-08	-2.34436e-10	-2.4226e-09	-4.03667e-07	-4.68902e-11	-1.72882e-07	-4.06526e-10	-2.44469e-14	-9.56258e-08	-2.05591e-10	-8.40007e-11	-4.03454e-07	-1.58301e-11	-1.76266e-07	-4.13987e-10	-2.70269e-14	-9.59865e-08	-2.15661e-10	-2.05945e-09	-3.75704e-07	-9.9144e-10	-1.74054e-07	-4.05515e-10	-3.37521e-11	-5.18665e-10	-2.1487e-10	-8.29886e-11	-2.16875e-09	-2.24196e-11	-1.76244e-07	-5.65087e-07	-1.90755e-08	-5.31019e-10	-1.17233e-12	-3.32835e-05	-2.10896e-09	-0.000522732	-0.00282541	-5.74265e-07	-9.05385e-07	-9.21788e-10	-1.14752e-12	-9.75637e-06	-2.28096e-09	-1.03175e-06	-0.0026796	-4.18028e-06	-3.19128e-07	-9.37992e-10	-1.45926e-15	-1.0093e-05	-2.80662e-09	-0.000305827	-0.00240626	-5.91849e-07	-2.69197e-07	-6.93651e-09	-1.56786e-14	-1.01662e-05	-5.81408e-09	-9.31197e-07	-0.000436148	-1.46744e-06	-2.66822e-07	-2.89301e-05	-1.74868e-13	-1.01736e-05	-9.43207e-06	-1.51164e-06	-0.000602159	-0.0213054	-5.97419e-06	-2.26339e-07	-1.57846e-13	-2.97806e-06	-2.51758e-07	-2.36372e-06	-0.132124	-0.00289904	-1.44472e-05	-2.51816e-07	-3.70397e-10	-2.36074e-08	-2.52894e-07	-0.000523972	-0.000386877	-0.0038862	-0.00163542	-2.52954e-07	-2.39202e-07	-2.2297e-08	-2.52894e-07	-0.00336115	-0.00108088	-0.00386313	-0.00376616	-2.53019e-07	-6.61977e-06	-1.08249e-05	-2.52894e-07	-0.00261682	-0.00107527	-0.00386264	-0.00372053	-2.53019e-07	-5.79008e-06	-1.13693e-05	-2.52894e-07	-0.00810522	-0.00107532	-0.00386266	-0.00372312	-1.86382e-08	-5.79274e-06	-1.14953e-05	-1.8629e-08	-0.00868803	-0.00107532	-5.10935e-05	-7.00423e-05	-1.86383e-08	-2.03848e-07	-1.15421e-05	-1.8629e-08	-0.00857366	-4.87671e-05	-5.25873e-05	-5.06485e-05	-1.86383e-08	-2.038e-07	-1.15625e-05	-1.8629e-08	-0.000858961	-4.91463e-05	-5.25867e-05	-5.06212e-05	-1.86383e-08	-1.50128e-08	-1.15716e-05	-1.8629e-08	-0.000203641	-4.91461e-05	-5.25867e-05	-5.06071e-05	-1.86383e-08	-1.50002e-08	-5.24842e-07	-1.8629e-08	-0.000204244	-4.91461e-05	-5.25867e-05	-5.06019e-05	-1.86383e-08	-1.50002e-08	-4.95036e-07	-1.8629e-08	-0.000204243	-4.91461e-05	-5.25867e-05	-5.06002e-05	-1.86383e-08	-1.50002e-08	-4.95148e-07	-1.8629e-08	-0.000204243	-4.91461e-05	-5.25867e-05	-5.05996e-05	-1.86383e-08	-1.50002e-08	-3.80321e-06	-1.8629e-08	-0.000135038	-4.91461e-05	-5.25867e-05	-5.05994e-05	-1.86383e-08	-1.50002e-08	-1.1701e-05	-1.8629e-08	-0.000135098	-4.91461e-05	-5.25867e-05	-5.05994e-05	-1.86383e-08	-1.50002e-08	-1.69764e-05	-1.8629e-08	-0.000135098	-4.91461e-05	-5.25867e-05	-5.05993e-05	-1.86383e-08	-1.50002e-08	-1.66856e-05	-1.8629e-08	-0.000135098	-4.91461e-05	-5.25867e-05	-5.05993e-05	-1.86383e-08	-1.50002e-08	-1.63982e-05	-1.8629e-08	-0.000135098	-4.91461e-05	-5.25867e-05	-5.05993e-05	-1.86383e-08	-1.50002e-08	-1.61318e-05	-1.8629e-08	-0.000135098	-4.91461e-05	-5.25867e-05	-5.05993e-05	-1.86383e-08	-1.50002e-08	-5.74136e-06	-1.8629e-08	-0.000135098	-4.91461e-05	-5.25867e-05	-5.05993e-05	-1.86383e-08	-1.50002e-08	-5.16556e-06	-1.8629e-08	-0.000135098	-4.91461e-05	-5.25867e-05	-5.05993e-05	-1.86383e-08	-1.50002e-08	-5.1548e-06	-1.8629e-08	-0.000135098	-4.91461e-05	-5.25867e-05	-5.05993e-05	-1.86383e-08	-1.50002e-08	-5.15475e-06	-1.8629e-08	-0.000135098	-4.91461e-05	-5.25867e-05	-5.05993e-05	-1.86383e-08	-1.50002e-08	-5.15475e-06	-1.8629e-08	-0.000135098	-4.91461e-05	-5.25867e-05	-5.05993e-05	-1.86383e-08	-1.50002e-08	-5.15475e-06	-1.8629e-08	-0.000135098	-4.91461e-05	-5.25867e-05	-5.05993e-05	-1.86383e-08	-1.50002e-08	-5.15475e-06	-1.8629e-08	-0.000135098	-4.91461e-05	-5.25867e-05	0	0	0	0	0	0	0	0	-0.00035592	-0.00035592	-0.00035592	-0.00035592	-0.00035592	-0.00035592	-0.00035592	-0.00035592	-0.000273316	-0.000273316	-0.000273316	-0.000273316	-0.000273316	-0.000273316	-0.000273316	-0.000273316	-0.000278055	-0.000278055	-0.000278055	-0.000278055	-0.000278055	-0.000278055	-0.000278055	-0.000278055	-1.64128e-14	-1.64128e-14	-1.64128e-14	-1.64128e-14	-1.64128e-14	-1.64128e-14	-1.64128e-14	-1.64128e-14	-1.61073e-14	-1.61073e-14	-1.61073e-14	-1.61073e-14	-1.61073e-14	-1.61073e-14	-1.61073e-14	-1.61073e-14	-1.61075e-14	-1.61075e-14	-1.61075e-14	-1.61075e-14	-1.61075e-14	-1.61075e-14	-1.61075e-14	-1.61075e-14	-1.61075e-14	-1.61075e-14	-1.61075e-14	-1.61075e-14	-1.61075e-14	-1.61075e-14	-1.61075e-14	-1.61075e-14	-1.61075e-14	-1.61075e-14	-1.61075e-14	-1.61075e-14	-1.61075e-14	-1.61075e-14	-1.61075e-14	-1.61075e-14	-1.61075e-14	-1.61075e-14	-1.61075e-14	-1.61075e-14	-1.61075e-14	-1.61075e-14	-1.61075e-14	-1.61075e-14	-3.7373e-09	-1.58285e-07	-1.58285e-07	-1.02056e-08	-0.000273926	-3.7373e-09	-1.58285e-07	-1.58285e-07	-5.95563e-10	-1.42578e-08	-1.25904e-07	-3.77337e-08	-0.000105824	-9.82389e-09	-3.59515e-07	-3.06928e-07	-5.22283e-10	-7.59437e-09	-8.86576e-08	-3.05921e-08	-9.3278e-05	-5.37832e-08	-1.45116e-06	-5.73026e-07	-4.88622e-10	-6.57648e-09	-1.97509e-08	-3.87279e-08	-5.094e-05	-2.01408e-08	-4.08518e-06	-5.71939e-07	-4.79826e-10	-6.79776e-09	-1.25697e-09	-2.85776e-08	-5.08626e-05	-4.72891e-08	-4.10417e-06	-5.729e-07	-4.37552e-10	-6.58347e-09	-9.6626e-10	-3.57999e-08	-4.99451e-05	-1.40026e-08	-4.08976e-06	-6.11453e-07	-4.4716e-10	-6.53632e-09	-1.09667e-09	-1.97684e-08	-5.05792e-05	-4.9589e-08	-4.06545e-06	-5.73416e-07	-4.32317e-10	-6.53737e-09	-9.10445e-10	-3.48059e-08	-4.99599e-05	-1.42859e-08	-4.09865e-06	-5.77016e-07	-4.47474e-10	-6.52319e-09	-9.05383e-10	-1.99479e-08	-5.05312e-05	-1.11368e-07	-4.08323e-06	-5.72999e-07	-0.00129458	-1.19927e-06	-8.99228e-10	-3.49262e-08	-6.18368e-08	-2.06256e-08	-4.09807e-06	-5.74888e-07	-0.0231958	-1.21258e-06	-1.11891e-12	-0.0050733	-6.24787e-08	-0.018858	-0.000752291	-5.77487e-07	-0.00201973	-1.55916e-06	-1.11693e-12	-0.0057529	-6.23678e-08	-0.00676613	-0.000739064	-1.07385e-06	-0.00286969	-1.57173e-06	-9.04556e-10	-0.00568192	-6.53299e-08	-0.0257975	-0.000698235	-4.95022e-07	-0.00269434	-3.93256e-06	-2.32136e-09	-0.00567761	-8.1111e-08	-0.0314919	-0.000265188	-3.13996e-07	-0.00288388	-0.258302	-7.83532e-09	-0.00567686	-0.0001278	-0.0488536	-0.00024365	-0.216919	-0.000428163	-8.11153e-05	-2.95389e-08	-0.00116909	-7.73167e-08	-0.0221029	-0.00871659	-0.00152867	-0.00151537	-0.000600308	-7.83934e-06	-2.39305e-06	-7.7526e-08	-0.000278663	-0.00057564	-0.00820524	-0.00692739	-0.000599217	-0.220048	-2.44126e-06	-7.7526e-08	-0.183076	-0.000625218	-0.007768	-0.00804523	-0.000599357	-0.00148991	-0.00690943	-7.7526e-08	-0.0478642	-0.00062504	-0.00778618	-0.0079776	-0.000599356	-0.00731206	-0.00652538	-7.7526e-08	-0.106512	-0.000625043	-0.00778511	-0.00798146	-4.70175e-06	-0.00699882	-0.0065391	-2.72826e-09	-0.0405098	-0.000625043	-4.50287e-06	-0.000362211	-4.72294e-06	-0.000517195	-0.00653671	-2.72826e-09	-0.0241984	-4.90327e-06	-4.77569e-06	-0.000199813	-4.72294e-06	-0.000543108	-0.0065361	-2.72826e-09	-0.00716702	-4.92664e-06	-4.77568e-06	-0.000200068	-4.72294e-06	-4.25967e-06	-0.0065358	-2.72826e-09	-0.000365564	-4.92664e-06	-4.77568e-06	-0.000200072	-4.72294e-06	-4.27541e-06	-0.000122921	-2.72826e-09	-0.00038466	-4.92664e-06	-4.77568e-06	-0.000200074	-4.72294e-06	-4.27541e-06	-0.000129642	-2.72826e-09	-0.000384605	-4.92664e-06	-4.77568e-06	-0.000200074	-4.72294e-06	-4.27541e-06	-0.000129625	-2.72826e-09	-0.000384605	-4.92664e-06	-4.77568e-06	-0.000200075	-4.72294e-06	-4.27541e-06	-0.00178392	-2.72826e-09	-0.000200292	-4.92664e-06	-4.77568e-06	-0.000200075	-4.72294e-06	-4.27541e-06	-0.00140495	-2.72826e-09	-0.000200568	-4.92664e-06	-4.77568e-06	-0.000200075	-4.72294e-06	-4.27541e-06	-0.00128148	-2.72826e-09	-0.000200567	-4.92664e-06	-4.77568e-06	-0.000200075	-4.72294e-06	-4.27541e-06	-0.00128261	-2.72826e-09	-0.000200567	-4.92664e-06	-4.77568e-06	-0.000200075	-4.72294e-06	-4.27541e-06	-0.00128254	-2.72826e-09	-0.000200567	-4.92664e-06	-4.77568e-06	-0.000200075	-4.72294e-06	-4.27541e-06	-0.00128247	-2.72826e-09	-0.000200567	-4.92664e-06	-4.77568e-06	-0.000200075	-4.72294e-06	-4.27541e-06	-0.000345687	-2.72826e-09	-0.000200567	-4.92664e-06	-4.77568e-06	-0.000200075	-4.72294e-06	-4.27541e-06	-0.000347471	-2.72826e-09	-0.000200567	-4.92664e-06	-4.77568e-06	-0.000200075	-4.72294e-06	-4.27541e-06	-0.000347404	-2.72826e-09	-0.000200567	-4.92664e-06	-4.77568e-06	-0.000200075	-4.72294e-06	-4.27541e-06	-0.000347403	-2.72826e-09	-0.000200567	-4.92664e-06	-4.77568e-06	-0.000200075	-4.72294e-06	-4.27541e-06	-0.000347403	-2.72826e-09	-0.000200567	-4.92664e-06	-4.77568e-06	-0.000200075	-4.72294e-06	-4.27541e-06	-0.000347403	-2.72826e-09	-0.000200567	-4.92664e-06	-4.77568e-06	-0.000200075	-4.72294e-06	-4.27541e-06	-0.000347403	-2.72826e-09	-0.000200567	-4.92664e-06	-4.77568e-06	0	0	0	0	0	0	0	0	-7.38807e-05	-7.38807e-05	-7.38807e-05	-7.38807e-05	-7.38807e-05	-7.38807e-05	-7.38807e-05	-7.38807e-05	-3.56701e-06	-3.56701e-06	-3.56701e-06	-3.56701e-06	-3.56701e-06	-3.56701e-06	-3.56701e-06	-3.56701e-06	-3.70057e-06	-3.70057e-06	-3.70057e-06	-3.70057e-06	-3.70057e-06	-3.70057e-06	-3.70057e-06	-3.70057e-06	-4.04893e-14	-4.04893e-14	-4.04893e-14	-4.04893e-14	-4.04893e-14	-4.04893e-14	-4.04893e-14	-4.04893e-14	-3.84759e-14	-3.84759e-14	-3.84759e-14	-3.84759e-14	-3.84759e-14	-3.84759e-14	-3.84759e-14	-3.84759e-14	-3.84724e-14	-3.84724e-14	-3.84724e-14	-3.84724e-14	-3.84724e-14	-3.84724e-14	-3.84724e-14	-3.84724e-14	-3.84729e-14	-3.84729e-14	-3.84729e-14	-3.84729e-14	-3.84729e-14	-3.84729e-14	-3.84729e-14	-3.84729e-14	-3.84729e-14	-3.84729e-14	-3.84729e-14	-3.84729e-14	-3.84729e-14	-3.84729e-14	-3.84729e-14	-3.84729e-14	-3.84729e-14	-3.84729e-14	-3.84729e-14	-3.84729e-14	-3.84729e-14	-3.84729e-14	-3.84729e-14	-3.84729e-14	-4.34747e-10	-1.26269e-09	-1.26269e-09	-1.26269e-09	-3.55038e-06	-1.26269e-09	-3.55038e-06	-3.55038e-06	-1.27126e-12	-8.63896e-11	-5.41976e-09	-1.38123e-09	-5.53901e-07	-9.3494e-10	-1.87692e-05	-3.99136e-07	-8.13081e-13	-2.8488e-11	-1.10186e-09	-2.79505e-09	-3.29423e-07	-6.60738e-09	-3.09912e-06	-1.07452e-07	-7.09055e-13	-2.18969e-11	-3.97253e-11	-1.96881e-09	-3.0977e-07	-1.7845e-09	-2.36552e-05	-1.08845e-07	-6.85905e-13	-2.22435e-11	-9.48501e-14	-3.52187e-09	-2.88602e-07	-1.64297e-09	-2.57004e-05	-1.08152e-07	-5.66407e-13	-2.20522e-11	-8.92485e-14	-2.1912e-09	-3.10231e-07	-1.94089e-09	-2.57584e-05	-1.28379e-07	-6.06968e-13	-2.18888e-11	-8.50892e-14	-7.4715e-09	-3.08764e-07	-1.47959e-09	-2.52658e-05	-1.07468e-07	-5.58825e-13	-2.18791e-11	-8.80999e-14	-2.33762e-09	-3.06052e-07	-1.93074e-09	-2.57211e-05	-1.09239e-07	-6.07371e-13	-2.1876e-11	-8.96653e-14	-6.93775e-09	-2.98883e-07	-2.55851e-09	-2.53975e-05	-1.07218e-07	-8.83596e-07	-3.54059e-07	-8.90106e-14	-2.32795e-09	-1.65527e-09	-1.81126e-09	-2.5722e-05	-7.26576e-13	-0.000342743	-3.62131e-07	-4.86218e-16	-0.000112449	-1.64858e-09	-0.000138486	-1.37772e-07	-7.37542e-13	-0.000256309	-6.07896e-07	-4.80682e-16	-7.13143e-05	-1.7158e-09	-3.3383e-05	-1.34371e-07	-4.49518e-12	-0.000183784	-6.1798e-07	-1.24173e-10	-7.19976e-05	-2.04211e-09	-0.000100719	-1.25654e-07	-8.55849e-13	-0.000159939	-4.06617e-06	-1.11145e-09	-7.21628e-05	-3.92071e-09	-1.5758e-05	-4.55478e-08	-3.38315e-12	-0.000169896	-0.0364835	-1.1124e-08	-7.21764e-05	-5.0856e-06	-1.45505e-05	-6.52961e-08	-4.25909e-06	-1.99985e-06	-0.000325747	-2.9525e-07	-2.1127e-05	-1.03879e-07	-5.31755e-06	-6.77279e-09	-2.56142e-06	-4.72668e-06	-0.000473292	-0.000493817	-1.66268e-07	-1.04307e-07	-2.66331e-08	-9.21405e-08	-2.93829e-06	-0.000218554	-0.000474761	-0.528154	-1.6348e-07	-1.04307e-07	-5.2516e-05	-9.41997e-08	-2.95312e-06	-0.000399959	-0.00047483	-2.7877e-05	-7.9477e-05	-1.04307e-07	-4.84732e-05	-9.41969e-08	-2.95449e-06	-0.00040019	-0.00047483	-0.0013328	-8.10226e-05	-1.04307e-07	-7.35604e-05	-9.41972e-08	-2.95449e-06	-0.000400249	-2.15346e-05	-0.00132029	-8.14135e-05	-7.6836e-09	-9.75861e-05	-9.41969e-08	-7.65899e-09	-9.324e-05	-2.16085e-05	-0.000385059	-8.15613e-05	-7.68358e-09	-0.000440234	-6.93885e-09	-7.65921e-09	-6.1798e-05	-2.16085e-05	-0.00038769	-8.16257e-05	-7.68358e-09	-0.00156993	-6.93843e-09	-7.65921e-09	-6.17947e-05	-2.16085e-05	-1.75816e-05	-8.16546e-05	-7.68358e-09	-2.86492e-05	-6.93843e-09	-7.65921e-09	-6.17874e-05	-2.16085e-05	-1.76169e-05	-3.70296e-06	-7.68358e-09	-2.89424e-05	-6.93843e-09	-7.65921e-09	-6.17847e-05	-2.16085e-05	-1.76169e-05	-3.61341e-06	-7.68358e-09	-2.89423e-05	-6.93843e-09	-7.65921e-09	-6.17839e-05	-2.16085e-05	-1.76169e-05	-3.61351e-06	-7.68358e-09	-2.89423e-05	-6.93843e-09	-7.65921e-09	-6.17835e-05	-2.16085e-05	-1.76169e-05	-2.77538e-05	-7.68358e-09	-2.03523e-05	-6.93843e-09	-7.65921e-09	-6.17835e-05	-2.16085e-05	-1.76169e-05	-3.78871e-05	-7.68358e-09	-2.03523e-05	-6.93843e-09	-7.65921e-09	-6.17834e-05	-2.16085e-05	-1.76169e-05	-4.07261e-05	-7.68358e-09	-2.03523e-05	-6.93843e-09	-7.65921e-09	-6.17834e-05	-2.16085e-05	-1.76169e-05	-4.03625e-05	-7.68358e-09	-2.03523e-05	-6.93843e-09	-7.65921e-09	-6.17834e-05	-2.16085e-05	-1.76169e-05	-4.00011e-05	-7.68358e-09	-2.03523e-05	-6.93843e-09	-7.65921e-09	-6.17834e-05	-2.16085e-05	-1.76169e-05	-3.96625e-05	-7.68358e-09	-2.03523e-05	-6.93843e-09	-7.65921e-09	-6.17834e-05	-2.16085e-05	-1.76169e-05	-1.42098e-05	-7.68358e-09	-2.03523e-05	-6.93843e-09	-7.65921e-09	-6.17834e-05	-2.16085e-05	-1.76169e-05	-1.34273e-05	-7.68358e-09	-2.03523e-05	-6.93843e-09	-7.65921e-09	-6.17834e-05	-2.16085e-05	-1.76169e-05	-1.34101e-05	-7.68358e-09	-2.03523e-05	-6.93843e-09	-7.65921e-09	-6.17834e-05	-2.16085e-05	-1.76169e-05	-1.341e-05	-7.68358e-09	-2.03523e-05	-6.93843e-09	-7.65921e-09	-6.17834e-05	-2.16085e-05	-1.76169e-05	-1.341e-05	-7.68358e-09	-2.03523e-05	-6.93843e-09	-7.65921e-09	-6.17834e-05	-2.16085e-05	-1.76169e-05	-1.341e-05	-7.68358e-09	-2.03523e-05	-6.93843e-09	-7.65921e-09	-6.17834e-05	-2.16085e-05	-1.76169e-05	-1.341e-05	-7.68358e-09	-2.03523e-05	-6.93843e-09	-7.65921e-09	0	0	0	0	0	0	0	0	0.000241085	0.000241085	0.000241085	0.000241085	0.000241085	0.000241085	0.000241085	0.000241085	0.000209257	0.000209257	0.000209257	0.000209257	0.000209257	0.000209257	0.000209257	0.000209257	0.000214116	0.000214116	0.000214116	0.000214116	0.000214116	0.000214116	0.000214116	0.000214116	3.79228e-08	3.79228e-08	3.79228e-08	3.79228e-08	3.79228e-08	3.79228e-08	3.79228e-08	3.79228e-08	3.68497e-08	3.68497e-08	3.68497e-08	3.68497e-08	3.68497e-08	3.68497e-08	3.68497e-08	3.68497e-08	3.68521e-08	3.68521e-08	3.68521e-08	3.68521e-08	3.68521e-08	3.68521e-08	3.68521e-08	3.68521e-08	3.68516e-08	3.68516e-08	3.68516e-08	3.68516e-08	3.68516e-08	3.68516e-08	3.68516e-08	3.68516e-08	3.68516e-08	3.68516e-08	3.68516e-08	3.68516e-08	3.68516e-08	3.68516e-08	3.68516e-08	3.68516e-08	3.68516e-08	3.68516e-08	3.68516e-08	3.68516e-08	3.68516e-08	3.68516e-08	3.68516e-08	3.68516e-08	2.85382e-06	3.42333e-06	3.42333e-06	4.94059e-06	0.00020924	1.34915e-05	0.339144	0.339144	1.9197e-08	1.48858e-08	2.60426e-06	3.41568e-05	0.000297624	3.33635e-05	3.77449	5.15597	1.40015e-08	3.62792e-09	4.27229e-06	1.93855e-05	0.000328434	0.00121665	5.34223	5.34223	1.21554e-08	2.66504e-09	9.31444e-07	2.69042e-05	0.000160237	0.000140432	5.34223	5.34223	1.17032e-08	2.83688e-09	3.11042e-09	1.73055e-05	0.000161453	0.000717663	5.34223	5.34223	9.62121e-09	2.67075e-09	1.8973e-09	2.40673e-05	0.000158149	7.08193e-05	5.34223	5.34223	1.0113e-08	2.63575e-09	2.40426e-09	1.06074e-05	0.000160485	0.000771826	5.34223	5.34223	9.39523e-09	2.634e-09	1.69654e-09	2.30782e-05	0.000158851	7.35451e-05	5.34223	5.34223	1.01269e-08	2.62199e-09	1.68415e-09	1.08547e-05	0.000161031	0.00399605	5.34223	5.34223	1.68514e-05	1.26691e-06	1.6607e-09	2.31914e-05	1.348e-05	0.000150546	5.34223	5.34223	0.00787228	1.29574e-06	1.42505e-10	0.00105658	1.35733e-05	0.218622	5.34223	5.34223	0.000131301	2.20824e-06	1.41467e-10	0.00135849	1.33743e-05	0.158478	5.34223	5.34223	0.000166082	2.24614e-06	4.04562e-07	0.0013503	1.2248e-05	1.12312	5.34223	5.34223	0.000146795	1.57095e-05	1.54277e-06	0.00134803	1.1371e-05	5.33204	5.34223	5.34223	0.000167081	0.00250285	3.38716e-05	0.00134776	0.000122389	5.34223	5.34223	5.34223	7.79848e-06	0.000495447	6.85814e-06	0.000757583	1.09546e-05	5.34223	5.34216	5.34223	9.21114e-06	0.000541178	0.00149395	7.62764e-05	1.09707e-05	5.34223	5.34223	5.34223	0.000262307	0.000543785	0.0390132	7.69022e-05	1.09707e-05	5.34223	5.34223	5.34223	0.000406985	0.000544039	0.00095517	0.00141816	1.09707e-05	5.34223	5.34223	5.34223	0.000407557	0.000544041	0.000628895	0.0014205	1.09707e-05	5.34223	5.34223	5.34223	0.000407548	0.000196322	0.000627622	0.00141809	3.19755e-06	5.34223	5.34223	5.34223	0.000269456	0.000195806	0.000441339	0.0014172	3.19736e-06	5.34223	5.34223	5.34223	0.000235164	0.000195805	0.0004406	0.00141682	3.19736e-06	5.34223	5.34223	5.34223	0.000235114	0.000195805	0.000158993	0.00141664	3.19736e-06	5.34223	5.34223	5.34223	0.000235118	0.000195805	0.000158525	0.000329977	3.19736e-06	5.34223	5.34223	5.34223	0.00023512	0.000195805	0.000158525	0.000330353	3.19736e-06	5.34223	5.34223	5.34223	0.000235121	0.000195805	0.000158525	0.000330331	3.19736e-06	5.34223	5.34223	5.34223	0.000235121	0.000195805	0.000158525	0.000859963	3.19736e-06	5.34223	5.34223	5.34223	0.000235121	0.000195805	0.000158525	0.000670589	3.19736e-06	5.34223	5.34223	5.34223	0.000235121	0.000195805	0.000158525	0.000612248	3.19736e-06	5.34223	5.34223	5.34223	0.000235121	0.000195805	0.000158525	0.000613115	3.19736e-06	5.34223	5.34223	5.34223	0.000235121	0.000195805	0.000158525	0.000614267	3.19736e-06	5.34223	5.34223	5.34223	0.000235121	0.000195805	0.000158525	0.000615349	3.19736e-06	5.34223	5.34223	5.34223	0.000235121	0.000195805	0.000158525	0.000381938	3.19736e-06	5.34223	5.34223	5.34223	0.000235121	0.000195805	0.000158525	0.000385287	3.19736e-06	5.34223	5.34223	5.34223	0.000235121	0.000195805	0.000158525	0.000385345	3.19736e-06	5.34223	5.34223	5.34223	0.000235121	0.000195805	0.000158525	0.000385344	3.19736e-06	5.34223	5.34223	5.34223	0.000235121	0.000195805	0.000158525	0.000385344	3.19736e-06	5.34223	5.34223	5.34223	0.000235121	0.000195805	0.000158525	0.000385344	3.19736e-06	5.34223	5.34223	5.34223	0.000235121	0.000195805	0.000158525	0.000385344	3.19736e-06	5.34223	5.34223	5.34223	0	0	0	0	0	0	0	0	0.000247216	0.000247216	0.000247216	0.000247216	0.000247216	0.000247216	0.000247216	0.000247216	0.000463253	0.000463253	0.000463253	0.000463253	0.000463253	0.000463253	0.000463253	0.000463253	0.000467192	0.000467192	0.000467192	0.000467192	0.000467192	0.000467192	0.000467192	0.000467192	4.01239e-05	4.01239e-05	4.01239e-05	4.01239e-05	4.01239e-05	4.01239e-05	4.01239e-05	4.01239e-05	3.97942e-05	3.97942e-05	3.97942e-05	3.97942e-05	3.97942e-05	3.97942e-05	3.97942e-05	3.97942e-05	3.97974e-05	3.97974e-05	3.97974e-05	3.97974e-05	3.97974e-05	3.97974e-05	3.97974e-05	3.97974e-05	3.97967e-05	3.97967e-05	3.97967e-05	3.97967e-05	3.97967e-05	3.97967e-05	3.97967e-05	3.97967e-05	3.97968e-05	3.97968e-05	3.97968e-05	3.97968e-05	3.97968e-05	3.97968e-05	3.97968e-05	3.97968e-05	3.97968e-05	3.97968e-05	3.97968e-05	3.97968e-05	3.97968e-05	3.97968e-05	3.97968e-05	3.97968e-05	0.000136333	0.000138872	0.000138872	0.000159934	0.00046449	0.00046449	1.05468	1.05468	1.69331e-06	4.16518e-06	0.000103648	0.000138814	0.00320187	0.000128896	5.46468	5.478	1.36001e-06	1.81367e-06	0.000375571	6.98959e-05	0.00315546	0.00986715	5.47808	5.47808	1.26161e-06	1.53936e-06	0.000471234	7.06698e-05	0.00291922	0.000396267	5.47808	5.47808	1.23764e-06	1.56998e-06	2.86654e-05	6.9922e-05	0.00287046	0.00203202	5.47808	5.47808	1.11498e-06	1.53868e-06	1.939e-05	7.00485e-05	0.00290952	0.000192503	5.47808	5.47808	1.15129e-06	1.53156e-06	2.41875e-05	7.96045e-05	0.00291106	0.00204376	5.47808	5.47808	1.10386e-06	1.52974e-06	1.73947e-05	7.00443e-05	0.00292318	0.000199505	5.47808	5.47808	1.15193e-06	1.5268e-06	1.74527e-05	7.99623e-05	0.00290552	0.0168185	5.47808	5.47808	1.05974e-05	1.16709e-05	1.73276e-05	7.00985e-05	0.00144239	0.000443886	5.47808	5.47808	0.00027699	1.18032e-05	8.61559e-06	0.000294889	0.00141587	0.0825688	5.47808	5.47808	8.34352e-05	1.56637e-05	8.54719e-06	0.000284544	0.00139943	0.0067925	5.47808	5.47808	8.24851e-05	1.58058e-05	0.000118768	0.000285572	0.00117169	0.132874	5.47808	5.47808	7.68373e-05	4.43586e-05	0.000150981	0.000285727	0.000767855	0.123924	5.47808	5.47808	8.08734e-05	0.000322988	0.00111808	0.000285753	0.000503685	0.281586	5.47808	5.47808	2.85737e-05	0.000276446	4.79206e-05	0.000242927	0.000103246	0.276683	5.47807	5.47808	2.94293e-05	0.000291943	0.000402322	0.000126611	0.00010296	0.0101682	5.47808	5.47808	0.000203801	0.00029268	0.00112264	0.000125851	0.000102959	0.0234857	5.47808	5.47808	0.000270257	0.000292779	0.000299949	0.000287839	0.000102959	0.025412	5.47808	5.47808	0.000270557	0.00029278	0.000278183	0.000288345	0.000102959	0.0251911	5.47808	5.47808	0.000270567	0.000242576	0.000278202	0.000288293	7.24013e-05	0.0108424	5.47808	5.47808	0.000252186	0.000242484	0.000261897	0.000288266	7.23846e-05	4.96331e-05	5.47808	5.47808	0.000246029	0.000242484	0.000261827	0.000288254	7.23845e-05	0.000164773	5.47808	5.47808	0.000246001	0.000242484	0.000216932	0.000288248	7.23845e-05	3.81722e-05	5.47808	5.47808	0.000245994	0.000242484	0.000216765	0.000190578	7.23845e-05	3.8151e-05	5.47808	5.47808	0.000245992	0.000242484	0.000216765	0.000190528	7.23845e-05	3.8151e-05	5.47808	5.47808	0.000245991	0.000242484	0.000216765	0.000190538	7.23845e-05	3.8151e-05	5.47808	5.47808	0.00024599	0.000242484	0.000216765	0.000249622	7.23845e-05	7.32595e-05	5.47808	5.47808	0.00024599	0.000242484	0.000216765	0.000285884	7.23845e-05	7.32806e-05	5.47808	5.47808	0.00024599	0.000242484	0.000216765	0.000308448	7.23845e-05	7.32806e-05	5.47808	5.47808	0.00024599	0.000242484	0.000216765	0.000308925	7.23845e-05	7.32806e-05	5.47808	5.47808	0.00024599	0.000242484	0.000216765	0.000309346	7.23845e-05	7.32806e-05	5.47808	5.47808	0.00024599	0.000242484	0.000216765	0.000309749	7.23845e-05	7.32806e-05	5.47808	5.47808	0.00024599	0.000242484	0.000216765	0.000270919	7.23845e-05	7.32806e-05	5.47808	5.47808	0.00024599	0.000242484	0.000216765	0.000273578	7.23845e-05	7.32806e-05	5.47808	5.47808	0.00024599	0.000242484	0.000216765	0.000273674	7.23845e-05	7.32806e-05	5.47808	5.47808	0.00024599	0.000242484	0.000216765	0.000273676	7.23845e-05	7.32806e-05	5.47808	5.47808	0.00024599	0.000242484	0.000216765	0.000273676	7.23845e-05	7.32806e-05	5.47808	5.47808	0.00024599	0.000242484	0.000216765	0.000273676	7.23845e-05	7.32806e-05	5.47808	5.47808	0.00024599	0.000242484	0.000216765	0.000273676	7.23845e-05	7.32806e-05	5.47808	5.47808	0	0	0	0	0	0	0	0	0.00039093	0.00039093	0.00039093	0.00039093	0.00039093	0.00039093	0.00039093	0.00039093	0.00223408	0.00223408	0.00223408	0.00223408	0.00223408	0.00223408	0.00223408	0.00223408	0.00223163	0.00223163	0.00223163	0.00223163	0.00223163	0.00223163	0.00223163	0.00223163	0.00146307	0.00146307	0.00146307	0.00146307	0.00146307	0.00146307	0.00146307	0.00146307	0.00149149	0.00149149	0.00149149	0.00149149	0.00149149	0.00149149	0.00149149	0.00149149	0.00149199	0.00149199	0.00149199	0.00149199	0.00149199	0.00149199	0.00149199	0.00149199	0.00149197	0.00149197	0.00149197	0.00149197	0.00149197	0.00149197	0.00149197	0.00149197	0.00149197	0.00149197	0.00149197	0.00149197	0.00149197	0.00149197	0.00149197	0.00149197	0.00149197	0.00149197	0.00149197	0.00149197	0.00149197	0.00149197	0.00149197	0.00149197	0.00183951	0.00184153	0.00184153	0.00189016	0.00226726	0.00327175	0.136437	0.136437	0.000357901	0.00015793	0.00100756	0.00230074	0.0831922	0.00182079	0.14461	7.8222	0.000343123	0.000100668	0.0106156	0.00103158	0.293779	0.00729694	3.83713	8.66265	0.000334949	9.36823e-05	0.119777	0.00120831	1.50826	0.00305612	8.66265	8.66265	0.000332495	9.57619e-05	0.153478	0.000891948	8.65865	0.00719733	8.66265	8.66265	0.000321815	9.3484e-05	0.160258	0.00114225	8.66265	0.00211116	8.66265	8.66265	0.000322839	9.32615e-05	0.192523	0.00065398	8.66265	0.00759689	8.66265	8.66265	0.000319758	9.31413e-05	0.203943	0.00110126	8.66265	0.00216104	8.66265	8.66265	0.00032296	9.28956e-05	0.220294	0.000687978	8.66265	0.0157884	8.66265	8.66265	0.000476487	0.000134788	0.247325	0.00110396	8.66265	0.0033322	8.66265	8.66265	0.00134427	0.000135159	0.269059	0.000861564	8.66265	0.0120963	8.66265	8.66265	0.000266326	0.000147767	0.314415	0.00108706	8.66265	0.00595746	8.66265	8.66265	0.000323396	0.000148205	0.689253	0.00108744	8.66265	0.0180766	8.66265	8.66265	0.000318399	0.000205789	3.26178	0.00108661	8.66265	0.0323162	8.66265	8.66265	0.000330727	0.000357431	8.66265	0.00108659	8.66265	0.058812	8.66265	8.66265	0.000265492	0.000392115	8.66265	0.00105729	8.66265	0.036222	8.66265	8.66265	0.000253821	0.000399128	8.66265	0.000945044	8.66265	0.00407532	8.66265	8.66265	0.000385998	0.000399465	8.66265	0.000948415	8.66265	0.00854319	8.66265	8.66265	0.000397603	0.000399535	8.66265	0.00109189	8.66265	0.00913275	8.66265	8.66265	0.000397495	0.000399536	8.66265	0.00108046	8.66265	0.00729141	8.66265	8.66265	0.000397477	0.00039166	8.66265	0.00107693	8.66265	0.00407027	8.66265	8.66265	0.000394654	0.000391636	8.66265	0.00107557	8.66265	0.000161387	8.66265	8.66265	0.00039362	0.000391636	8.66265	0.00107498	8.66265	0.00022718	8.66265	8.66265	0.000393652	0.000391636	8.66265	0.00107472	8.66265	0.000152651	8.66265	8.66265	0.000393667	0.000391636	8.66265	0.00100158	8.66265	0.000152795	8.66265	8.66265	0.000393672	0.000391636	8.66265	0.00101718	8.66265	0.000152795	8.66265	8.66265	0.000393674	0.000391636	8.66265	0.00101735	8.66265	0.000152795	8.66265	8.66265	0.000393675	0.000391636	8.66265	0.00106473	8.66265	0.000231101	8.66265	8.66265	0.000393675	0.000391636	8.66265	0.00102117	8.66265	0.000231254	8.66265	8.66265	0.000393675	0.000391636	8.66265	0.00105827	8.66265	0.000231254	8.66265	8.66265	0.000393675	0.000391636	8.66265	0.00106625	8.66265	0.000231254	8.66265	8.66265	0.000393675	0.000391636	8.66265	0.00107407	8.66265	0.000231254	8.66265	8.66265	0.000393675	0.000391636	8.66265	0.00108154	8.66265	0.000231254	8.66265	8.66265	0.000393675	0.000391636	8.66265	0.00106339	8.66265	0.000231254	8.66265	8.66265	0.000393675	0.000391636	8.66265	0.00111488	8.66265	0.000231254	8.66265	8.66265	0.000393675	0.000391636	8.66265	0.00111665	8.66265	0.000231254	8.66265	8.66265	0.000393675	0.000391636	8.66265	0.00111667	8.66265	0.000231254	8.66265	8.66265	0.000393675	0.000391636	8.66265	0.00111667	8.66265	0.000231254	8.66265	8.66265	0.000393675	0.000391636	8.66265	0.00111667	8.66265	0.000231254	8.66265	8.66265	0.000393675	0.000391636	8.66265	0.00111667	8.66265	0.000231254	8.66265	8.66265	0	0	0	0	0	0	0	0	-0.00015755	-0.00015755	-0.00015755	-0.00015755	-0.00015755	-0.00015755	-0.00015755	-0.00015755	-0.000168139	-0.000168139	-0.000168139	-0.000168139	-0.000168139	-0.000168139	-0.000168139	-0.000168139	-0.000165776	-0.000165776	-0.000165776	-0.000165776	-0.000165776	-0.000165776	-0.000165776	-0.000165776	-0.000157952	-0.000157952	-0.000157952	-0.000157952	-0.000157952	-0.000157952	-0.000157952	-0.000157952	-0.000160109	-0.000160109	-0.000160109	-0.000160109	-0.000160109	-0.000160109	-0.000160109	-0.000160109	-0.000160089	-0.000160089	-0.000160089	-0.000160089	-0.000160089	-0.000160089	-0.000160089	-0.000160089	-0.000160094	-0.000160094	-0.000160094	-0.000160094	-0.000160094	-0.000160094	-0.000160094	-0.000160094	-0.000160094	-0.000160094	-0.000160094	-0.000160094	-0.000160094	-0.000160094	-0.000160094	-0.000160094	-0.000160094	-0.000160094	-0.000160094	-0.000160094	-0.000160094	-0.000160094	-0.000160094	-0.000160094	-0.00016352	-0.000163526	-0.000163526	-0.000163964	-0.000167017	-0.000192348	-0.000558599	-0.000558599	-2.17549	-0.0316505	-9.6305e-05	-0.00248312	-2.68298e-06	-0.0284154	-0.00287869	-1.79029e-07	-7.13815e-07	-0.101544	-1.11713e-05	-0.00535417	-4.35168e-06	-2.53737e-06	-5.56038e-07	-7.73715e-09	-2.67427	-0.0792726	-6.97061e-06	-0.00967441	-2.19527e-06	-0.00540149	-7.35473e-07	-7.89643e-09	-1.94178e-08	-0.0942015	-0.0012458	-0.00378094	-2.4175e-06	-0.000342445	-5.70626e-07	-7.80298e-09	-2.80511	-0.0836038	-0.00208831	-0.00812742	-2.1569e-06	-0.0141143	-5.75152e-07	-8.86977e-09	-8.08e-09	-0.0905933	-0.00154115	-0.000869891	-2.20454e-06	-0.000368733	-5.71874e-07	-7.73567e-09	-2.81006	-0.0862975	-0.00248388	-0.0075586	-2.15989e-06	-0.0134188	-5.71483e-07	-7.81327e-09	-7.78038e-09	-0.0890853	-0.00239241	-0.000930494	-2.27198e-06	-5.20731e-06	-5.68177e-07	-7.7226e-09	-2.83237	-0.0914766	-0.00241455	-0.00760627	-2.14933e-06	-0.00478507	-5.7171e-07	-4.71495e-09	-1.9989e-11	-0.088149	-0.00236549	-0.000953466	-2.22628e-06	-5.69101e-07	-3.89733e-07	-4.78241e-09	-0.00984132	-0.0545769	-0.00241837	-0.00203568	-2.20421e-06	-0.000880112	-3.83539e-07	-2.07977e-08	-0.0167877	-0.0689255	-0.00248062	-0.00196472	-2.99998e-06	-4.64616e-07	-3.94451e-07	-7.76939e-09	-0.0184517	-0.00968062	-0.00156588	-0.00195576	-6.30406e-06	-4.13296e-05	-7.34845e-07	-1.23755e-07	-0.017681	-0.000823036	-4.25759e-05	-0.00195469	-4.6259e-05	-1.02288e-05	-1.31636e-06	-4.93011e-06	-0.0179782	-0.000174027	-0.0141245	-0.00194927	-0.000155295	-6.07912e-06	-1.06931e-05	-1.52856e-05	-0.0164036	-0.000158309	-0.00049417	-0.0019112	-0.000155091	-1.54723e-07	-1.41806e-05	-1.69336e-05	-0.00028323	-0.000157645	-0.000169737	-0.00199562	-0.000155092	-3.50407e-07	-1.4038e-05	-1.71901e-05	-0.000161393	-0.000157567	-0.000170213	-0.00202598	-0.000155092	-4.07937e-07	-1.40358e-05	-1.72336e-05	-0.000161109	-0.000157567	-0.000192948	-0.00197562	-0.000155092	-2.2174e-07	-1.40358e-05	-1.72336e-05	-0.000161073	-0.000157376	-0.000192834	-0.00196711	-0.000154139	-5.91875e-07	-1.40358e-05	-4.49614e-05	-0.000160986	-0.000157376	-0.000192769	-0.001964	-0.00015414	-9.34811e-05	-3.88979e-05	-4.49538e-05	-0.000160932	-0.000157376	-0.000192819	-0.00196266	-0.00015414	-0.00012708	-3.88841e-05	-4.49538e-05	-0.000161003	-0.000157376	-0.000192583	-0.00196205	-0.00015414	-0.00012017	-3.88841e-05	-4.49538e-05	-0.000161033	-0.000157376	-0.000192735	-0.0019479	-0.00015414	-0.000120113	-3.88841e-05	-4.49538e-05	-0.000161043	-0.000157376	-0.000192734	-0.00200018	-0.00015414	-0.000120113	-3.88841e-05	-4.49538e-05	-0.000161047	-0.000157376	-0.000192734	-0.00199885	-0.00015414	-0.000120113	-3.88841e-05	-4.49538e-05	-0.000161048	-0.000157376	-0.000192734	-0.00200794	-0.00015414	-0.000137481	-3.88841e-05	-4.49538e-05	-0.000161048	-0.000157376	-0.000192734	-0.000803103	-0.00015414	-0.000137459	-3.88841e-05	-4.49538e-05	-0.000161048	-0.000157376	-0.000192734	-0.00055315	-0.00015414	-0.000137459	-3.88841e-05	-4.49538e-05	-0.000161048	-0.000157376	-0.000192734	-0.000556392	-0.00015414	-0.000137459	-3.88841e-05	-4.49538e-05	-0.000161048	-0.000157376	-0.000192734	-0.000558637	-0.00015414	-0.000137459	-3.88841e-05	-4.49538e-05	-0.000161048	-0.000157376	-0.000192734	-0.000560732	-0.00015414	-0.000137459	-3.88841e-05	-4.49538e-05	-0.000161048	-0.000157376	-0.000192734	-0.000561204	-0.00015414	-0.000137459	-3.88841e-05	-4.49538e-05	-0.000161048	-0.000157376	-0.000192734	-0.000572284	-0.00015414	-0.000137459	-3.88841e-05	-4.49538e-05	-0.000161048	-0.000157376	-0.000192734	-0.000572231	-0.00015414	-0.000137459	-3.88841e-05	-4.49538e-05	-0.000161048	-0.000157376	-0.000192734	-0.000572225	-0.00015414	-0.000137459	-3.88841e-05	-4.49538e-05	-0.000161048	-0.000157376	-0.000192734	-0.000572225	-0.00015414	-0.000137459	-3.88841e-05	-4.49538e-05	-0.000161048	-0.000157376	-0.000192734	-0.000572225	-0.00015414	-0.000137459	-3.88841e-05	-4.49538e-05	-0.000161048	-0.000157376	-0.000192734	-0.000572225	-0.00015414	-0.000137459	-3.88841e-05	-4.49538e-05	0	0	0	0	0	0	0	0	5.67046e-05	5.67046e-05	5.67046e-05	5.67046e-05	5.67046e-05	5.67046e-05	5.67046e-05	5.67046e-05	0.000277583	0.000277583	0.000277583	0.000277583	0.000277583	0.000277583	0.000277583	0.000277583	0.000274919	0.000274919	0.000274919	0.000274919	0.000274919	0.000274919	0.000274919	0.000274919	0.000268215	0.000268215	0.000268215	0.000268215	0.000268215	0.000268215	0.000268215	0.000268215	0.00027294	0.00027294	0.00027294	0.00027294	0.00027294	0.00027294	0.00027294	0.00027294	0.000272967	0.000272967	0.000272967	0.000272967	0.000272967	0.000272967	0.000272967	0.000272967	0.000272968	0.000272968	0.000272968	0.000272968	0.000272968	0.000272968	0.000272968	0.000272968	0.000272968	0.000272968	0.000272968	0.000272968	0.000272968	0.000272968	0.000272968	0.000272968	0.000272968	0.000272968	0.000272968	0.000272968	0.000272968	0.000272968	0.000272968	0.000272968	0.000283297	0.000490367	0.00133817	0.000275785	0.000283297	0.000275662	0.000275667	0.000275677	0.0231723	0.000177741	0.000404787	0.0104332	0.00025873	0.0187133	0.000831993	0.000316345	0.0349978	0.000172598	0.000724998	0.00737977	0.00073811	0.000339468	0.000189235	0.000519282	0.038544	0.000170022	0.00159223	0.0172218	0.000314012	0.017088	0.000118397	0.00051791	0.0394648	0.000181334	0.00265656	0.00499719	0.000356617	0.0124791	9.64533e-05	0.000519038	0.0403605	0.000169751	0.00253441	0.0128557	0.000312449	0.0195881	9.63305e-05	0.000492536	0.0393121	0.000168354	0.0025899	0.000770485	0.000320621	0.0157985	9.66682e-05	0.000519905	0.0398389	0.000168525	0.00261818	0.0108653	0.00031723	0.0200694	9.6366e-05	0.000517585	0.0391952	0.000167683	0.00252398	0.000850182	0.000336169	0.00243378	9.66268e-05	0.000520354	0.0384757	0.000140601	0.00250856	0.0109888	0.000312113	0.0165015	9.6369e-05	0.000528196	0.0248989	0.000140382	0.00245708	0.000866433	0.000320971	0.000157105	9.84517e-05	0.000525705	0.000132019	0.000134957	0.00248404	0.00210003	0.000304707	0.00911794	9.93792e-05	0.000301182	0.000263961	0.000134798	0.00168445	0.00205798	0.000279025	0.000258164	0.000102386	0.000494843	0.000274301	0.000117571	0.00113627	0.00204497	0.000221488	0.0193861	0.000158819	0.000305826	0.000298992	3.64884e-05	0.00114002	0.00204344	0.000113161	0.0193432	0.000134458	0.000138019	0.000287213	1.99095e-05	6.38925e-05	0.00204236	5.49336e-05	0.0119818	6.00551e-05	5.95173e-05	0.000228471	1.97627e-05	3.69646e-05	0.00200945	5.48673e-05	0.000123701	5.901e-05	5.70364e-05	7.63299e-05	1.97567e-05	2.46461e-06	0.00210908	5.48672e-05	0.000264062	5.8772e-05	5.69297e-05	5.66683e-05	1.97569e-05	2.97895e-06	0.0021239	5.48672e-05	0.000315674	5.87721e-05	5.69214e-05	5.65224e-05	1.97569e-05	3.00641e-06	0.00204739	5.48672e-05	0.000125364	5.87721e-05	5.69214e-05	5.65082e-05	3.1879e-05	3.00632e-06	0.00203009	5.52063e-05	9.21808e-05	5.87721e-05	5.68531e-05	5.52284e-05	3.18819e-05	3.19345e-06	0.00202399	5.52065e-05	6.27205e-05	5.87393e-05	5.68529e-05	5.64882e-05	3.18819e-05	3.19351e-06	0.00202138	5.52065e-05	6.02328e-05	5.87409e-05	5.68529e-05	5.65163e-05	3.18819e-05	1.18482e-05	0.00202021	5.52065e-05	6.13404e-05	5.87409e-05	5.68529e-05	5.65277e-05	3.18819e-05	1.18497e-05	0.0020151	5.52065e-05	6.13886e-05	5.87409e-05	5.68529e-05	5.65318e-05	3.18819e-05	1.18497e-05	0.0021025	5.52065e-05	6.13886e-05	5.87409e-05	5.68529e-05	5.65332e-05	3.18819e-05	1.18497e-05	0.0021034	5.52065e-05	6.13886e-05	5.87409e-05	5.68529e-05	5.65336e-05	3.18819e-05	1.18497e-05	0.00210501	5.52065e-05	6.13871e-05	5.87409e-05	5.68529e-05	5.65338e-05	3.18819e-05	1.18497e-05	0.000796431	5.52065e-05	6.13891e-05	5.87409e-05	5.68529e-05	5.65338e-05	3.18819e-05	1.18497e-05	0.000557162	5.52065e-05	6.13891e-05	5.87409e-05	5.68529e-05	5.65339e-05	3.18819e-05	1.18497e-05	0.000562293	5.52065e-05	6.13891e-05	5.87409e-05	5.68529e-05	5.65339e-05	3.18819e-05	1.18497e-05	0.000568581	5.52065e-05	6.13891e-05	5.87409e-05	5.68529e-05	5.65339e-05	3.18819e-05	1.18497e-05	0.000574566	5.52065e-05	6.13891e-05	5.87409e-05	5.68529e-05	5.65339e-05	3.18819e-05	1.18497e-05	0.000579408	5.52065e-05	6.13891e-05	5.87409e-05	5.68529e-05	5.65339e-05	3.18819e-05	1.18497e-05	0.000618667	5.52065e-05	6.13891e-05	5.87409e-05	5.68529e-05	5.65339e-05	3.18819e-05	1.18497e-05	0.000619555	5.52065e-05	6.13891e-05	5.87409e-05	5.68529e-05	5.65339e-05	3.18819e-05	1.18497e-05	0.00061956	5.52065e-05	6.13891e-05	5.87409e-05	5.68529e-05	5.65339e-05	3.18819e-05	1.18497e-05	0.00061956	5.52065e-05	6.13891e-05	5.87409e-05	5.68529e-05	5.65339e-05	3.18819e-05	1.18497e-05	0.00061956	5.52065e-05	6.13891e-05	5.87409e-05	5.68529e-05	5.65339e-05	3.18819e-05	1.18497e-05	0.00061956	5.52065e-05	6.13891e-05	5.87409e-05	5.68529e-05	0	0	0	0	0	0	0	0	9.85261e-05	9.85261e-05	9.85261e-05	9.85261e-05	9.85261e-05	9.85261e-05	9.85261e-05	9.85261e-05	5.68914e-05	5.68914e-05	5.68914e-05	5.68914e-05	5.68914e-05	5.68914e-05	5.68914e-05	5.68914e-05	5.6593e-05	5.6593e-05	5.6593e-05	5.6593e-05	5.6593e-05	5.6593e-05	5.6593e-05	5.6593e-05	4.64982e-05	4.64982e-05	4.64982e-05	4.64982e-05	4.64982e-05	4.64982e-05	4.64982e-05	4.64982e-05	4.68523e-05	4.68523e-05	4.68523e-05	4.68523e-05	4.68523e-05	4.68523e-05	4.68523e-05	4.68523e-05	4.6854e-05	4.6854e-05	4.6854e-05	4.6854e-05	4.6854e-05	4.6854e-05	4.6854e-05	4.6854e-05	4.68538e-05	4.68538e-05	4.68538e-05	4.68538e-05	4.68538e-05	4.68538e-05	4.68538e-05	4.68538e-05	4.68538e-05	4.68538e-05	4.68538e-05	4.68538e-05	4.68538e-05	4.68538e-05	4.68538e-05	4.68538e-05	4.68538e-05	4.68538e-05	4.68538e-05	4.68538e-05	4.68538e-05	4.68538e-05	4.68538e-05	4.68538e-05	5.69644e-05	0.00039461	0.0132756	5.1898e-05	6.76526e-05	5.16637e-05	5.16923e-05	5.17464e-05	2.2932e-06	4.76714e-05	0.0333158	4.88801e-05	0.00115302	3.24282e-05	6.07064e-05	0.000309603	1.85803e-06	2.36785e-05	0.13838	5.56754e-05	0.00245497	1.21357e-05	1.91929e-05	0.00030293	1.73583e-06	2.04476e-05	0.754959	4.61702e-05	0.00479541	3.38826e-05	7.13084e-06	0.000302492	1.70648e-06	2.08029e-05	1.69385	5.71436e-05	0.00503774	1.61306e-05	7.03006e-06	0.000302605	1.55239e-06	2.05174e-05	2.18278	4.89825e-05	0.00516577	4.6399e-05	7.05488e-06	0.000268142	1.60117e-06	2.04514e-05	2.18324	7.41373e-05	0.00509625	1.56616e-05	7.06771e-06	0.000302409	1.53973e-06	2.04205e-05	2.18324	4.98996e-05	0.00518872	4.56151e-05	7.04348e-06	0.000299546	1.60186e-06	2.03868e-05	2.18324	7.45108e-05	0.00513994	7.15395e-06	7.06285e-06	0.000302849	1.35284e-06	7.7913e-06	2.18324	4.97589e-05	0.00415813	3.31531e-05	7.04434e-06	0.000351557	2.5974e-05	7.86684e-06	2.18324	8.5793e-05	0.00406933	1.03433e-05	8.42692e-06	0.000348124	1.23382e-05	1.01638e-05	2.18324	7.84209e-05	0.00401006	2.64439e-05	8.62799e-06	0.000103651	1.15506e-05	1.02471e-05	2.18314	7.89351e-05	0.00315522	7.73223e-06	9.32074e-06	0.000383871	1.08126e-05	2.6081e-05	2.18314	7.90176e-05	0.00172589	6.97532e-06	3.29003e-05	0.000375505	1.12581e-05	6.07124e-06	2.18324	7.90297e-05	0.000294717	4.58127e-06	3.18549e-05	0.00076377	1.37422e-05	2.85119e-06	1.77076	7.86723e-05	7.0999e-05	4.83486e-06	0.000103019	0.000109788	1.1873e-05	2.99641e-06	0.994738	7.34761e-05	7.0853e-05	7.91336e-06	9.75723e-05	9.91399e-05	7.22685e-05	3.0026e-06	3.27839e-06	7.27789e-05	7.08528e-05	7.14164e-06	9.53712e-05	9.93773e-05	9.48149e-05	3.0026e-06	4.84704e-09	7.61437e-05	7.08528e-05	7.05939e-06	9.5358e-05	9.94542e-05	9.48976e-05	3.0026e-06	4.55278e-09	7.62724e-05	7.08528e-05	8.19138e-06	9.53577e-05	9.94543e-05	9.49021e-05	1.28925e-05	4.55374e-09	7.62635e-05	7.52626e-05	1.2694e-05	9.53577e-05	9.75297e-05	8.29151e-05	1.28935e-05	6.47563e-09	7.62566e-05	7.52652e-05	9.14477e-05	9.44803e-05	9.75298e-05	8.8955e-05	1.28935e-05	6.47481e-09	7.62534e-05	7.52652e-05	9.80406e-05	9.44732e-05	9.75298e-05	8.89511e-05	1.28935e-05	3.44544e-07	7.6252e-05	7.52652e-05	9.9562e-05	9.44732e-05	9.75298e-05	8.89478e-05	1.28935e-05	3.4441e-07	7.45341e-05	7.52652e-05	9.96592e-05	9.44732e-05	9.75298e-05	8.89466e-05	1.28935e-05	3.4441e-07	7.45205e-05	7.52652e-05	9.96593e-05	9.44732e-05	9.75298e-05	8.89462e-05	1.28935e-05	3.4441e-07	7.45272e-05	7.52652e-05	9.96593e-05	9.44732e-05	9.75298e-05	8.89462e-05	1.28935e-05	3.4441e-07	7.51407e-05	7.52652e-05	9.96173e-05	9.44732e-05	9.75298e-05	8.89461e-05	1.28935e-05	3.4441e-07	9.24974e-05	7.52652e-05	9.96212e-05	9.44732e-05	9.75298e-05	8.89461e-05	1.28935e-05	3.4441e-07	0.000102436	7.52652e-05	9.96212e-05	9.44732e-05	9.75298e-05	8.89461e-05	1.28935e-05	3.4441e-07	0.000102665	7.52652e-05	9.96212e-05	9.44732e-05	9.75298e-05	8.89461e-05	1.28935e-05	3.4441e-07	0.000102887	7.52652e-05	9.96212e-05	9.44732e-05	9.75298e-05	8.89461e-05	1.28935e-05	3.4441e-07	0.000103099	7.52652e-05	9.96212e-05	9.44732e-05	9.75298e-05	8.89461e-05	1.28935e-05	3.4441e-07	0.000102856	7.52652e-05	9.96212e-05	9.44732e-05	9.75298e-05	8.89461e-05	1.28935e-05	3.4441e-07	0.000104481	7.52652e-05	9.96212e-05	9.44732e-05	9.75298e-05	8.89461e-05	1.28935e-05	3.4441e-07	0.000104537	7.52652e-05	9.96212e-05	9.44732e-05	9.75298e-05	8.89461e-05	1.28935e-05	3.4441e-07	0.000104537	7.52652e-05	9.96212e-05	9.44732e-05	9.75298e-05	8.89461e-05	1.28935e-05	3.4441e-07	0.000104537	7.52652e-05	9.96212e-05	9.44732e-05	9.75298e-05	8.89461e-05	1.28935e-05	3.4441e-07	0.000104537	7.52652e-05	9.96212e-05	9.44732e-05	9.75298e-05	8.89461e-05	1.28935e-05	3.4441e-07	0.000104537	7.52652e-05	9.96212e-05	9.44732e-05	9.75298e-05	0	0	0	0	0	0	0	0	0.000176668	0.000176668	0.000176668	0.000176668	0.000176668	0.000176668	0.000176668	0.000176668	0.000584305	0.000584305	0.000584305	0.000584305	0.000584305	0.000584305	0.000584305	0.000584305	0.000583029	0.000583029	0.000583029	0.000583029	0.000583029	0.000583029	0.000583029	0.000583029	0.000184166	0.000184166	0.000184166	0.000184166	0.000184166	0.000184166	0.000184166	0.000184166	0.000186072	0.000186072	0.000186072	0.000186072	0.000186072	0.000186072	0.000186072	0.000186072	0.000186102	0.000186102	0.000186102	0.000186102	0.000186102	0.000186102	0.000186102	0.000186102	0.000186096	0.000186096	0.000186096	0.000186096	0.000186096	0.000186096	0.000186096	0.000186096	0.000186096	0.000186096	0.000186096	0.000186096	0.000186096	0.000186096	0.000186096	0.000186096	0.000186096	0.000186096	0.000186096	0.000186096	0.000186096	0.000186096	0.000186096	0.000186096	0.000408152	0.0247925	3.58939	0.000340258	0.00160806	0.000331234	0.000334354	0.000340258	7.31449e-07	0.000305741	3.91481	0.000131492	0.2064	2.42781e-05	8.56375e-05	0.696435	5.41952e-07	8.58364e-05	3.91481	5.12786e-05	1.1127	0.0032625	0.0520511	3.9105	4.94915e-07	6.99866e-05	3.91481	4.40511e-05	3.9086	7.68894e-05	0.0202802	3.91481	4.83834e-07	7.12224e-05	3.91481	5.23661e-05	3.91481	0.000440674	0.017671	3.91481	4.26438e-07	6.99415e-05	3.91481	4.59722e-05	3.91481	3.87169e-05	0.0172228	3.91481	4.44691e-07	6.96868e-05	3.91481	7.95501e-05	3.91481	0.000433891	0.0173748	3.91481	4.21937e-07	6.95129e-05	3.91481	4.66945e-05	3.91481	4.0115e-05	0.0172717	3.91481	4.4494e-07	6.93435e-05	3.91481	8.05992e-05	3.91481	0.00433649	0.0174376	3.91481	4.21921e-07	3.73289e-06	3.91481	4.66265e-05	3.91481	8.28681e-05	0.0172752	3.91481	2.17257e-05	3.778e-06	3.91481	0.000184482	3.91481	0.0183429	0.0451283	3.91481	9.02747e-06	5.31621e-06	3.91481	0.000162217	3.91481	0.000568562	0.0573654	3.91481	8.11189e-06	5.37431e-06	3.91481	0.000164029	3.91481	0.0264691	0.0651581	3.91481	7.42359e-06	1.86846e-05	3.91481	0.000164309	3.91481	0.00693917	0.10511	3.91481	7.81865e-06	1.34025e-06	3.91481	0.000164353	3.91481	0.0152003	0.0751854	3.91481	1.57306e-05	2.21726e-07	3.9102	0.000159927	3.91481	0.0173675	0.00069053	3.91481	1.25435e-05	2.36922e-07	3.91426	0.000106101	3.91481	0.033971	0.000227971	3.91481	0.000142086	2.37606e-07	0.231946	0.000104387	3.91481	0.0337278	0.000225265	3.91481	0.000205314	2.37692e-07	4.29857e-12	0.000136674	3.91481	0.0323445	0.000225282	3.91481	0.000205614	2.37692e-07	6.84279e-13	0.000136957	3.91481	0.0352463	0.000225282	3.91481	0.000205629	2.34452e-06	6.8447e-13	0.000136891	3.91481	0.0160436	0.000225282	3.91481	0.000127444	2.34456e-06	2.34834e-12	0.000136856	3.91481	0.00028215	0.000206331	3.91481	0.000142411	2.34456e-06	2.34794e-12	0.000136839	3.91481	0.000185194	0.000206329	3.91481	0.000142408	2.34456e-06	1.18435e-09	0.000136832	3.91481	0.000182291	0.000206329	3.91481	0.0001424	2.34456e-06	1.18373e-09	0.000119543	3.91481	0.000182559	0.000206329	3.91481	0.000142397	2.34456e-06	1.18373e-09	0.000119662	3.91481	0.00018256	0.000206329	3.91481	0.000142397	2.34456e-06	1.18373e-09	0.000119681	3.91481	0.00018256	0.000206329	3.91481	0.000142396	2.34456e-06	1.18373e-09	0.000125716	3.91481	0.000181812	0.000206329	3.91481	0.000142396	2.34456e-06	1.18373e-09	0.000183788	3.91481	0.000181824	0.000206329	3.91481	0.000142396	2.34456e-06	1.18373e-09	0.000224881	3.91481	0.000181824	0.000206329	3.91481	0.000142396	2.34456e-06	1.18373e-09	0.000225885	3.91481	0.000181824	0.000206329	3.91481	0.000142396	2.34456e-06	1.18373e-09	0.000226818	3.91481	0.000181824	0.000206329	3.91481	0.000142396	2.34456e-06	1.18373e-09	0.000227713	3.91481	0.000181824	0.000206329	3.91481	0.000142396	2.34456e-06	1.18373e-09	0.000222922	3.91481	0.000181824	0.000206329	3.91481	0.000142396	2.34456e-06	1.18373e-09	0.000229712	3.91481	0.000181824	0.000206329	3.91481	0.000142396	2.34456e-06	1.18373e-09	0.00022995	3.91481	0.000181824	0.000206329	3.91481	0.000142396	2.34456e-06	1.18373e-09	0.000229953	3.91481	0.000181824	0.000206329	3.91481	0.000142396	2.34456e-06	1.18373e-09	0.000229953	3.91481	0.000181824	0.000206329	3.91481	0.000142396	2.34456e-06	1.18373e-09	0.000229953	3.91481	0.000181824	0.000206329	3.91481	0.000142396	2.34456e-06	1.18373e-09	0.000229953	3.91481	0.000181824	0.000206329	3.91481	0	0	0	0	0	0	0	0	0.000504875	0.000504875	0.000504875	0.000504875	0.000504875	0.000504875	0.000504875	0.000504875	0.000863956	0.000863956	0.000863956	0.000863956	0.000863956	0.000863956	0.000863956	0.000863956	0.000865287	0.000865287	0.000865287	0.000865287	0.000865287	0.000865287	0.000865287	0.000865287	1.48016e-05	1.48016e-05	1.48016e-05	1.48016e-05	1.48016e-05	1.48016e-05	1.48016e-05	1.48016e-05	1.47963e-05	1.47963e-05	1.47963e-05	1.47963e-05	1.47963e-05	1.47963e-05	1.47963e-05	1.47963e-05	1.47979e-05	1.47979e-05	1.47979e-05	1.47979e-05	1.47979e-05	1.47979e-05	1.47979e-05	1.47979e-05	1.47977e-05	1.47977e-05	1.47977e-05	1.47977e-05	1.47977e-05	1.47977e-05	1.47977e-05	1.47977e-05	1.47977e-05	1.47977e-05	1.47977e-05	1.47977e-05	1.47977e-05	1.47977e-05	1.47977e-05	1.47977e-05	1.47977e-05	1.47977e-05	1.47977e-05	1.47977e-05	1.47977e-05	1.47977e-05	1.47977e-05	1.47977e-05	0.000148035	0.0291503	10.8966	0.000124648	0.0291503	0.000113561	0.000124648	0.000148035	1.52062e-05	0.000194247	11.1876	0.00364413	0.510862	0.00209914	0.000496585	0.0044116	1.28083e-05	4.133e-05	11.1876	0.0023848	9.91141	0.000284895	0.000362415	0.0150373	1.133e-05	3.08544e-05	11.1876	0.00426977	11.1876	0.00408455	0.000177556	0.0161536	1.09365e-05	3.37555e-05	11.1876	0.00171269	11.1876	0.00349649	0.000153832	0.0163684	9.23961e-06	3.09445e-05	11.1876	0.00350929	11.1876	0.00413224	0.000153697	0.0142984	9.50754e-06	3.04871e-05	11.1876	0.000480902	11.1876	0.00410252	0.000153911	0.0161862	8.99092e-06	3.0457e-05	11.1876	0.00315136	11.1876	0.00416098	0.000153841	0.0162438	9.52322e-06	3.02402e-05	11.1876	0.000526776	11.1876	0.00122596	0.000154329	0.0164503	4.49494e-05	3.08327e-07	11.1876	0.0031753	11.1876	0.00398664	0.000153842	0.0815726	0.00922445	3.14071e-07	11.1876	0.00973664	11.1876	0.00328494	0.00284748	0.131183	1.97609e-05	4.97935e-07	11.1876	0.0205382	11.1876	0.0518486	0.00298042	0.0454152	3.66302e-05	5.05339e-07	11.1876	0.0218782	11.1876	0.00719636	0.00316826	0.0895605	3.33669e-05	2.72738e-06	11.1876	0.0220129	11.1876	0.109525	0.00777652	0.0430034	3.90787e-05	3.20999e-06	11.1876	0.0220265	11.1876	0.226154	0.00596457	0.039791	8.87927e-05	5.18074e-07	11.1876	0.0199811	11.1876	0.379192	0.00353093	0.00152759	6.57429e-05	5.66674e-07	11.1876	0.00456239	11.1876	0.0270269	0.000794801	0.00102481	0.000792617	5.68835e-07	11.1876	0.0041894	11.1876	0.00445815	0.000770124	0.00101704	0.00102477	5.68961e-07	11.1876	0.0108822	11.1876	0.00426528	0.000769951	0.00101666	0.00102566	5.68961e-07	11.1876	0.0111316	11.1876	0.00221419	0.000769949	0.00101666	0.00102552	1.95208e-06	11.1876	0.0110816	11.1876	0.00164034	0.000769949	0.000389702	0.000370038	1.9521e-06	11.1876	0.0110514	11.1876	0.000982077	0.000477182	0.000387858	0.000391076	1.9521e-06	11.1876	0.0110376	11.1876	0.000622541	0.000476136	0.000387852	0.000391246	1.9521e-06	11.1876	0.0110313	11.1876	0.000554842	0.000476132	0.000387852	0.000391291	1.9521e-06	11.1876	0.00683742	11.1876	0.000555289	0.000476132	0.000387852	0.000391307	1.9521e-06	11.1876	0.00685059	11.1876	0.000555291	0.000476132	0.000387852	0.000391313	1.9521e-06	11.1876	0.00685051	11.1876	0.000555291	0.000476132	0.000387852	0.000391315	1.9521e-06	11.1876	0.00816545	11.1876	0.000542786	0.000476132	0.000387852	0.000391316	1.9521e-06	11.1876	0.00451959	11.1876	0.000542765	0.000476132	0.000387852	0.000391316	1.9521e-06	11.1876	0.00363855	11.1876	0.000542765	0.000476132	0.000387852	0.000391316	1.9521e-06	11.1876	0.00365223	11.1876	0.000542765	0.000476132	0.000387852	0.000391316	1.9521e-06	11.1876	0.00369112	11.1876	0.000542765	0.000476132	0.000387852	0.000391316	1.9521e-06	11.1876	0.00372891	11.1876	0.000542765	0.000476132	0.000387852	0.000391316	1.9521e-06	11.1876	0.00344483	11.1876	0.000542765	0.000476132	0.000387852	0.000391316	1.9521e-06	11.1876	0.00366622	11.1876	0.000542765	0.000476132	0.000387852	0.000391316	1.9521e-06	11.1876	0.0036772	11.1876	0.000542765	0.000476132	0.000387852	0.000391316	1.9521e-06	11.1876	0.00367753	11.1876	0.000542765	0.000476132	0.000387852	0.000391316	1.9521e-06	11.1876	0.00367754	11.1876	0.000542765	0.000476132	0.000387852	0.000391316	1.9521e-06	11.1876	0.00367754	11.1876	0.000542765	0.000476132	0.000387852	0.000391316	1.9521e-06	11.1876	0.00367754	11.1876	0.000542765	0.000476132	0.000387852	0	0	0	0	0	0	0	0	0.000187305	0.000187305	0.000187305	0.000187305	0.000187305	0.000187305	0.000187305	0.000187305	2.35666e-05	2.35666e-05	2.35666e-05	2.35666e-05	2.35666e-05	2.35666e-05	2.35666e-05	2.35666e-05	2.36537e-05	2.36537e-05	2.36537e-05	2.36537e-05	2.36537e-05	2.36537e-05	2.36537e-05	2.36537e-05	4.17653e-09	4.17653e-09	4.17653e-09	4.17653e-09	4.17653e-09	4.17653e-09	4.17653e-09	4.17653e-09	4.14308e-09	4.14308e-09	4.14308e-09	4.14308e-09	4.14308e-09	4.14308e-09	4.14308e-09	4.14308e-09	4.14298e-09	4.14298e-09	4.14298e-09	4.14298e-09	4.14298e-09	4.14298e-09	4.14298e-09	4.14298e-09	4.14297e-09	4.14297e-09	4.14297e-09	4.14297e-09	4.14297e-09	4.14297e-09	4.14297e-09	4.14297e-09	4.14298e-09	4.14298e-09	4.14298e-09	4.14298e-09	4.14298e-09	4.14298e-09	4.14298e-09	4.14298e-09	4.14298e-09	4.14298e-09	4.14298e-09	4.14298e-09	4.14298e-09	4.14298e-09	4.14298e-09	4.14298e-09	3.84862e-07	2.35242e-05	0.0403167	3.84862e-07	0.0403167	3.20835e-07	5.55436e-07	1.51676e-06	8.35357e-10	4.65188e-06	0.331288	5.24446e-08	0.638597	2.33235e-08	5.26536e-07	3.14022e-06	5.58675e-10	2.09788e-06	2.53146	9.70958e-08	3.95868	4.3917e-08	9.45231e-08	1.26806e-06	5.10528e-10	1.77166e-06	4.1505	4.61445e-08	4.1505	2.34654e-08	5.50609e-08	1.27479e-06	5.00585e-10	1.74281e-06	4.1505	1.31719e-07	4.1505	9.23505e-09	6.039e-08	1.27061e-06	4.40972e-10	1.78229e-06	4.1505	5.84014e-08	4.1505	3.74643e-08	6.07598e-08	1.18642e-06	4.67465e-10	1.78309e-06	4.1505	5.25047e-07	4.1505	7.79145e-09	6.05418e-08	1.26605e-06	4.39692e-10	1.77932e-06	4.1505	6.49007e-08	4.1505	3.64829e-08	6.05713e-08	1.25981e-06	4.67478e-10	1.7814e-06	4.1505	4.90483e-07	4.1505	6.52274e-09	6.0509e-08	1.26663e-06	1.05766e-07	1.50547e-07	4.1505	6.42657e-08	4.1505	2.33256e-08	6.05821e-08	1.26464e-06	5.3321e-06	1.52553e-07	4.1505	0.000238057	4.1505	2.05102e-05	5.89122e-06	1.25827e-06	4.43254e-05	2.14477e-07	4.1505	0.00012003	4.1505	8.86619e-06	5.98763e-06	6.69127e-07	2.43211e-05	2.16799e-07	4.15045	0.000122862	4.1505	9.59565e-06	6.39306e-06	1.58937e-06	2.19188e-05	7.47591e-07	4.15047	0.000123444	4.1505	7.17186e-07	1.98137e-05	3.56155e-06	2.19018e-05	6.06249e-05	4.1505	0.000123511	4.1505	4.01099e-07	2.39342e-05	0.00827562	1.57386e-05	7.96257e-06	0.0020024	0.000100195	4.1467	5.56271e-07	0.00387548	0.000656714	1.96496e-05	8.50123e-06	5.91465e-14	4.57631e-06	4.14659	2.51284e-06	0.000427804	0.000586653	0.000351253	8.5244e-06	1.02278e-10	4.39898e-06	4.14659	3.50127e-06	0.000407667	0.000590226	0.000586817	8.52404e-06	1.36487e-09	3.37389e-05	4.14659	3.11315e-06	0.000407536	0.000591049	0.000589218	8.52404e-06	1.25626e-09	3.45943e-05	4.14659	6.50869e-06	0.000407535	0.000591054	0.000589348	2.48445e-06	1.2566e-09	3.47656e-05	4.15021	1.54375e-05	0.000407535	3.81139e-05	0.000158882	2.48433e-06	3.57069e-08	3.48268e-05	4.15022	0.000487885	9.49195e-05	3.79559e-05	0.000149112	2.48433e-06	3.57007e-08	3.48532e-05	4.15022	0.000300983	9.46834e-05	3.79559e-05	0.000149041	2.48433e-06	1.25637e-09	3.48651e-05	4.15022	0.000187732	9.46833e-05	3.79559e-05	0.000149017	2.48433e-06	1.25572e-09	1.25825e-05	4.15022	0.000187641	9.46833e-05	3.79559e-05	0.000149008	2.48433e-06	1.25572e-09	1.22428e-05	4.15022	0.00018764	9.46833e-05	3.79559e-05	0.000149005	2.48433e-06	1.25572e-09	1.22455e-05	4.15022	0.00018764	9.46833e-05	3.79559e-05	0.000149004	2.48433e-06	1.25572e-09	1.78394e-05	4.15022	0.00017489	9.46833e-05	3.79559e-05	0.000149004	2.48433e-06	1.25572e-09	3.91068e-05	4.15022	0.000174876	9.46833e-05	3.79559e-05	0.000149004	2.48433e-06	1.25572e-09	5.28265e-05	4.15022	0.000174876	9.46833e-05	3.79559e-05	0.000149004	2.48433e-06	1.25572e-09	5.2561e-05	4.15022	0.000174876	9.46833e-05	3.79559e-05	0.000149004	2.48433e-06	1.25572e-09	5.22876e-05	4.15022	0.000174876	9.46833e-05	3.79559e-05	0.000149004	2.48433e-06	1.25572e-09	5.20332e-05	4.15022	0.000174876	9.46833e-05	3.79559e-05	0.000149004	2.48433e-06	1.25572e-09	4.29351e-05	4.15022	0.000174876	9.46833e-05	3.79559e-05	0.000149004	2.48433e-06	1.25572e-09	4.17292e-05	4.15022	0.000174876	9.46833e-05	3.79559e-05	0.000149004	2.48433e-06	1.25572e-09	4.17167e-05	4.15022	0.000174876	9.46833e-05	3.79559e-05	0.000149004	2.48433e-06	1.25572e-09	4.17169e-05	4.15022	0.000174876	9.46833e-05	3.79559e-05	0.000149004	2.48433e-06	1.25572e-09	4.17169e-05	4.15022	0.000174876	9.46833e-05	3.79559e-05	0.000149004	2.48433e-06	1.25572e-09	4.17169e-05	4.15022	0.000174876	9.46833e-05	3.79559e-05	0.000149004	2.48433e-06	1.25572e-09	4.17169e-05	4.15022	0.000174876	9.46833e-05	3.79559e-05	0	0	0	0	0	0	0	0	0.000294671	0.000294671	0.000294671	0.000294671	0.000294671	0.000294671	0.000294671	0.000294671	9.71062e-05	9.71062e-05	9.71062e-05	9.71062e-05	9.71062e-05	9.71062e-05	9.71062e-05	9.71062e-05	9.68121e-05	9.68121e-05	9.68121e-05	9.68121e-05	9.68121e-05	9.68121e-05	9.68121e-05	9.68121e-05	1.44736e-09	1.44736e-09	1.44736e-09	1.44736e-09	1.44736e-09	1.44736e-09	1.44736e-09	1.44736e-09	1.45096e-09	1.45096e-09	1.45096e-09	1.45096e-09	1.45096e-09	1.45096e-09	1.45096e-09	1.45096e-09	1.45101e-09	1.45101e-09	1.45101e-09	1.45101e-09	1.45101e-09	1.45101e-09	1.45101e-09	1.45101e-09	1.451e-09	1.451e-09	1.451e-09	1.451e-09	1.451e-09	1.451e-09	1.451e-09	1.451e-09	1.451e-09	1.451e-09	1.451e-09	1.451e-09	1.451e-09	1.451e-09	1.451e-09	1.451e-09	1.451e-09	1.451e-09	1.451e-09	1.451e-09	1.451e-09	1.451e-09	1.451e-09	1.451e-09	4.13634e-07	2.86581e-06	9.69835e-05	4.91247e-07	1.14613	4.13634e-07	2.86581e-06	9.69835e-05	6.17328e-09	7.67633e-08	0.000315765	1.43111e-06	6.52943	8.24584e-07	8.09645e-06	0.000447959	4.52663e-09	2.34642e-08	0.00139334	1.91743e-06	6.52964	6.67592e-08	4.21468e-07	0.000297058	4.0159e-09	1.80804e-08	0.00423712	1.76795e-06	6.52964	9.17366e-07	1.58298e-07	0.000297123	3.89251e-09	1.893e-08	2.90179e-05	1.84198e-06	6.52964	2.41427e-07	1.47906e-07	0.00029677	3.29682e-09	1.8191e-08	3.26333e-05	1.81267e-06	6.52964	1.55739e-06	1.48746e-07	0.000259928	3.45687e-09	1.80375e-08	2.75244e-05	1.80327e-06	6.52964	2.41111e-07	1.48486e-07	0.000296049	3.23906e-09	1.80054e-08	3.52746e-05	1.81256e-06	6.52964	1.51409e-06	1.48316e-07	0.000293118	3.46029e-09	1.79391e-08	3.52309e-05	1.84372e-06	6.52964	4.37763e-08	1.48467e-07	0.000296477	1.85466e-05	2.09559e-07	3.49018e-05	1.80942e-06	6.52964	8.74997e-07	1.48347e-07	2.13946e-07	0.00336607	2.13341e-07	1.38204e-10	0.00522081	6.52964	9.78304e-05	1.74961e-06	2.11148e-07	0.000262202	3.34884e-07	1.36841e-10	0.00574554	6.52964	0.00118376	1.79968e-06	5.73621e-08	0.000281225	3.3973e-07	2.55227e-08	0.00578047	6.52964	6.93054e-05	1.99037e-06	2.55152e-07	0.000252075	1.76044e-06	3.62539e-08	0.00578279	6.52964	0.000155765	1.04871e-05	3.59935e-07	0.000276652	0.0022261	9.0273e-07	0.0057832	6.52964	7.5247e-05	1.08569e-05	0.00243359	2.33706e-05	0.000352956	9.13265e-14	0.00441722	6.52964	6.69718e-05	0.00117232	4.69747e-05	2.76271e-05	0.000379819	7.69638e-10	8.22662e-05	6.52964	2.13088e-06	0.000362452	4.14736e-05	0.000544183	0.000381281	0.000549731	7.94423e-05	6.52964	1.67459e-05	0.000350315	4.16841e-05	0.000827767	0.000381291	3.97463e-05	0.00109323	6.52964	1.70811e-05	0.000350217	4.17387e-05	0.000830105	0.000381291	3.54624e-05	0.00109734	6.52964	1.76402e-05	0.000350216	4.17387e-05	0.000830138	3.86579e-05	3.54744e-05	0.00109592	6.52964	3.41141e-05	0.000350216	1.12331e-06	0.00029957	3.85578e-05	0.000481529	0.00109533	6.52964	0.00101507	3.55071e-05	1.12299e-06	0.000266873	3.85578e-05	0.000483046	0.00109507	6.52964	0.000830729	3.54188e-05	1.12299e-06	0.000266795	3.85578e-05	9.5772e-07	0.00109495	6.52964	0.000306915	3.54187e-05	1.12299e-06	0.00026679	3.85578e-05	9.53576e-07	0.000295148	6.52964	0.000306055	3.54187e-05	1.12299e-06	0.000266789	3.85578e-05	9.53576e-07	0.000295218	6.52964	0.000306052	3.54187e-05	1.12299e-06	0.000266788	3.85578e-05	9.53576e-07	0.000295235	6.52964	0.000306052	3.54187e-05	1.12299e-06	0.000266788	3.85578e-05	9.53576e-07	0.000479335	6.52964	0.000273741	3.54187e-05	1.12299e-06	0.000266788	3.85578e-05	9.53576e-07	0.000508421	6.52964	0.000273686	3.54187e-05	1.12299e-06	0.000266788	3.85578e-05	9.53576e-07	0.00053265	6.52964	0.000273686	3.54187e-05	1.12299e-06	0.000266788	3.85578e-05	9.53576e-07	0.000534837	6.52964	0.000273686	3.54187e-05	1.12299e-06	0.000266788	3.85578e-05	9.53576e-07	0.00053695	6.52964	0.000273686	3.54187e-05	1.12299e-06	0.000266788	3.85578e-05	9.53576e-07	0.000538964	6.52964	0.000273686	3.54187e-05	1.12299e-06	0.000266788	3.85578e-05	9.53576e-07	0.000424322	6.52964	0.000273686	3.54187e-05	1.12299e-06	0.000266788	3.85578e-05	9.53576e-07	0.0004352	6.52964	0.000273686	3.54187e-05	1.12299e-06	0.000266788	3.85578e-05	9.53576e-07	0.000435542	6.52964	0.000273686	3.54187e-05	1.12299e-06	0.000266788	3.85578e-05	9.53576e-07	0.000435547	6.52964	0.000273686	3.54187e-05	1.12299e-06	0.000266788	3.85578e-05	9.53576e-07	0.000435547	6.52964	0.000273686	3.54187e-05	1.12299e-06	0.000266788	3.85578e-05	9.53576e-07	0.000435547	6.52964	0.000273686	3.54187e-05	1.12299e-06	0.000266788	3.85578e-05	9.53576e-07	0.000435547	6.52964	0.000273686	3.54187e-05	1.12299e-06	0	0	0	0	0	0	0	0	0.000459906	0.000459906	0.000459906	0.000459906	0.000459906	0.000459906	0.000459906	0.000459906	0.000595928	0.000595928	0.000595928	0.000595928	0.000595928	0.000595928	0.000595928	0.000595928	0.000582843	0.000582843	0.000582843	0.000582843	0.000582843	0.000582843	0.000582843	0.000582843	1.02131e-07	1.02131e-07	1.02131e-07	1.02131e-07	1.02131e-07	1.02131e-07	1.02131e-07	1.02131e-07	1.04937e-07	1.04937e-07	1.04937e-07	1.04937e-07	1.04937e-07	1.04937e-07	1.04937e-07	1.04937e-07	1.04941e-07	1.04941e-07	1.04941e-07	1.04941e-07	1.04941e-07	1.04941e-07	1.04941e-07	1.04941e-07	1.0494e-07	1.0494e-07	1.0494e-07	1.0494e-07	1.0494e-07	1.0494e-07	1.0494e-07	1.0494e-07	1.0494e-07	1.0494e-07	1.0494e-07	1.0494e-07	1.0494e-07	1.0494e-07	1.0494e-07	1.0494e-07	1.0494e-07	1.0494e-07	1.0494e-07	1.0494e-07	1.0494e-07	1.0494e-07	1.0494e-07	1.0494e-07	8.12664e-06	1.40689e-05	3.84187e-05	9.74837e-06	0.936462	9.74837e-06	0.000595827	0.936462	2.49921e-06	2.94128e-05	7.9231e-05	1.31779e-06	10.1892	1.04612e-06	0.000164902	10.18	2.41769e-06	3.37497e-05	0.000470856	1.46706e-06	10.1911	3.2926e-07	8.8164e-05	10.1911	2.47331e-06	3.54613e-05	0.00885502	9.29977e-07	10.1911	5.97703e-07	1.1248e-05	10.1911	2.49248e-06	3.44275e-05	0.0276504	1.65494e-06	10.1911	2.30909e-07	1.14845e-05	10.1911	2.57095e-06	3.54763e-05	0.0420859	1.07801e-06	10.1911	9.21036e-07	1.15374e-05	10.1911	2.57469e-06	3.57071e-05	0.0403027	3.54417e-06	10.1911	2.11912e-07	1.16643e-05	10.1911	2.59227e-06	3.56494e-05	0.0494381	1.13698e-06	10.1911	8.99157e-07	1.1512e-05	10.1911	2.57335e-06	3.56992e-05	0.0536139	3.50814e-06	10.1911	1.02841e-07	1.16086e-05	10.1911	0.00464794	0.00346696	0.0555464	1.12969e-06	10.1911	5.85278e-07	1.15138e-05	10.1911	0.00178261	0.00353964	3.47994e-06	0.00170602	10.1911	0.000120342	9.87039e-07	10.1911	0.0187768	0.00324889	2.27366e-06	0.00125668	10.1911	0.000191971	1.02119e-06	10.1911	0.0153638	0.00323272	0.0370193	0.00127289	10.1911	7.14201e-05	1.14628e-06	10.1911	0.0151391	0.00235855	0.0140443	0.00127659	10.1911	2.51614e-05	7.6159e-06	10.1911	0.0143659	0.0263611	0.0158843	0.0012771	10.1911	1.43481e-05	7.16277e-06	10.1911	0.000895452	0.00137873	3.5367e-06	0.00103601	10.1911	1.38508e-05	5.80027e-06	10.1911	0.00100461	0.00112242	8.12838e-05	4.71264e-05	10.1911	1.61718e-06	2.10559e-05	10.1911	0.000764822	0.00111939	0.18571	4.5652e-05	10.1911	1.60379e-05	2.02563e-05	10.1911	0.000772845	0.00111916	0.00605756	0.000350297	10.1911	1.52255e-05	2.02531e-05	10.1911	0.000773436	0.00111915	0.00159052	0.000354271	10.1911	2.27165e-05	2.0253e-05	10.1911	0.000773504	0.000260666	0.00153759	0.000354686	10.1911	4.47091e-05	2.0253e-05	10.1911	0.000479407	0.000258979	0.00527139	0.000354806	10.1911	0.000879102	5.90303e-06	10.1911	0.00044587	0.000258976	0.00542252	0.000354856	10.1911	0.00144735	5.9019e-06	10.1911	0.000445687	0.000258976	0.000102072	0.000354879	10.1911	0.000401491	5.9019e-06	10.1911	0.000445656	0.000258976	9.80595e-05	0.000128059	10.1911	0.000398903	5.9019e-06	10.1911	0.000445645	0.000258976	9.80565e-05	0.000126894	10.1911	0.000398895	5.9019e-06	10.1911	0.000445641	0.000258976	9.80565e-05	0.000126917	10.1911	0.000398895	5.9019e-06	10.1911	0.00044564	0.000258976	9.80565e-05	0.000184888	10.1911	0.000375522	5.9019e-06	10.1911	0.00044564	0.000258976	9.80565e-05	0.000309637	10.1911	0.000375478	5.9019e-06	10.1911	0.00044564	0.000258976	9.80565e-05	0.000390521	10.1911	0.000375478	5.9019e-06	10.1911	0.00044564	0.000258976	9.80565e-05	0.000391421	10.1911	0.000375478	5.9019e-06	10.1911	0.00044564	0.000258976	9.80565e-05	0.000392072	10.1911	0.000375478	5.9019e-06	10.1911	0.00044564	0.000258976	9.80565e-05	0.000392709	10.1911	0.000375478	5.9019e-06	10.1911	0.00044564	0.000258976	9.80565e-05	0.000325822	10.1911	0.000375478	5.9019e-06	10.1911	0.00044564	0.000258976	9.80565e-05	0.000330492	10.1911	0.000375478	5.9019e-06	10.1911	0.00044564	0.000258976	9.80565e-05	0.000330725	10.1911	0.000375478	5.9019e-06	10.1911	0.00044564	0.000258976	9.80565e-05	0.00033073	10.1911	0.000375478	5.9019e-06	10.1911	0.00044564	0.000258976	9.80565e-05	0.00033073	10.1911	0.000375478	5.9019e-06	10.1911	0.00044564	0.000258976	9.80565e-05	0.00033073	10.1911	0.000375478	5.9019e-06	10.1911	0.00044564	0.000258976	9.80565e-05	0.00033073	10.1911	0.000375478	5.9019e-06	10.1911	0	0	0	0	0	0	0	0	-0.000344844	-0.000344844	-0.000344844	-0.000344844	-0.000344844	-0.000344844	-0.000344844	-0.000344844	-0.000748929	-0.000748929	-0.000748929	-0.000748929	-0.000748929	-0.000748929	-0.000748929	-0.000748929	-0.000751397	-0.000751397	-0.000751397	-0.000751397	-0.000751397	-0.000751397	-0.000751397	-0.000751397	-1.28772e-05	-1.28772e-05	-1.28772e-05	-1.28772e-05	-1.28772e-05	-1.28772e-05	-1.28772e-05	-1.28772e-05	-1.28492e-05	-1.28492e-05	-1.28492e-05	-1.28492e-05	-1.28492e-05	-1.28492e-05	-1.28492e-05	-1.28492e-05	-1.28493e-05	-1.28493e-05	-1.28493e-05	-1.28493e-05	-1.28493e-05	-1.28493e-05	-1.28493e-05	-1.28493e-05	-1.28494e-05	-1.28494e-05	-1.28494e-05	-1.28494e-05	-1.28494e-05	-1.28494e-05	-1.28494e-05	-1.28494e-05	-1.28494e-05	-1.28494e-05	-1.28494e-05	-1.28494e-05	-1.28494e-05	-1.28494e-05	-1.28494e-05	-1.28494e-05	-1.28494e-05	-1.28494e-05	-1.28494e-05	-1.28494e-05	-1.28494e-05	-1.28494e-05	-1.28494e-05	-1.28494e-05	-9.86088e-05	-0.000108235	-0.000128544	-0.000108235	-0.0252944	-0.000128544	-0.0252944	-7.48421	-0.00302111	-7.44626e-05	-4.24196e-05	-0.00165425	-0.00183871	-0.00319713	-0.0628691	-2.66848e-23	-0.00355011	-8.04022e-05	-1.84783e-05	-0.00122842	-0.00236733	-0.000859371	-0.0391942	-7.22311	-0.00356893	-8.05539e-05	-5.25916e-06	-0.00244023	-0.00075627	-0.00389934	-0.119657	-2.49194e-22	-0.00356473	-8.39696e-05	-7.53527e-06	-0.000924094	-0.000805583	-0.00560124	-0.0589726	-7.22328	-0.00361639	-8.04102e-05	-6.29408e-06	-0.00196737	-0.000734332	-0.0029408	-0.0925852	-2.72368e-22	-0.00352887	-7.99069e-05	-6.99008e-06	-0.000249612	-0.000755947	-0.0065803	-0.0717298	-7.2235	-0.00358837	-8.00342e-05	-6.144e-06	-0.0017959	-0.000738368	-0.00296221	-0.0842933	-2.50621e-22	-0.00353165	-7.98152e-05	-5.99367e-06	-0.000265192	-0.000770589	-0.00433539	-0.0764891	-7.22313	-0.148469	-0.0014736	-5.97275e-06	-0.00181174	-7.60988e-06	-0.00375809	-0.081338	-1.58113e-28	-0.0336198	-0.00145758	-6.14534e-08	-0.00489491	-7.87919e-06	-0.01318	-0.000811588	-8.43326e-05	-0.00251036	-0.00140681	-6.20658e-08	-0.00906014	-7.73827e-06	-0.062478	-0.00146769	-0.000204564	-0.00577813	-0.00140587	-2.9862e-05	-0.00857596	-8.88851e-06	-0.015054	-0.0013808	-7.51461e-05	-0.00579555	-0.0012394	-4.47249e-05	-0.00856897	-1.32787e-05	-0.297812	-0.0005387	-6.36046e-05	-0.00613389	-0.00265418	-2.50447e-05	-0.00856492	-3.49194e-06	-0.0480275	-0.000518008	-1.69415e-10	-0.0011692	-0.000498098	-0.000102317	-0.00776831	-3.8841e-07	-0.171508	-4.15962e-08	-2.27428e-13	-0.00112241	-0.000502901	-0.00119441	-0.00180837	-3.88765e-07	-0.000196862	-3.96858e-07	-2.44427e-13	-0.000500929	-0.000502759	-0.0150322	-0.00196351	-3.88765e-07	-0.00996379	-4.0531e-07	-2.43703e-13	-0.00040768	-0.000502805	-0.000616298	-0.00511094	-3.88765e-07	-0.0103684	-4.05349e-07	-2.43522e-13	-0.000407287	-0.000502804	-0.000693162	-0.00487937	-3.88765e-07	-0.0052864	-4.05351e-07	-2.43522e-13	-0.000407218	-0.000311617	-0.00069274	-0.00486657	-1.33384e-06	-0.00313924	-4.05351e-07	-9.39398e-11	-0.000355744	-0.000312068	-0.000985093	-0.00485951	-1.33383e-06	-0.000404065	-1.39074e-06	-9.39384e-11	-0.000347817	-0.000312066	-0.000982934	-0.00485654	-1.33383e-06	-0.000713854	-1.39082e-06	-9.39384e-11	-0.000347954	-0.000312066	-0.000264962	-0.00485519	-1.33383e-06	-0.000255409	-1.39082e-06	-9.39384e-11	-0.000348001	-0.000312066	-0.000266418	-0.00300931	-1.33383e-06	-0.000256167	-1.39082e-06	-9.39384e-11	-0.000348018	-0.000312066	-0.000266416	-0.00312674	-1.33383e-06	-0.000256166	-1.39082e-06	-9.39384e-11	-0.000348024	-0.000312066	-0.000266416	-0.00312327	-1.33383e-06	-0.000256166	-1.39082e-06	-9.39384e-11	-0.000348026	-0.000312066	-0.000266416	-0.00372312	-1.33383e-06	-0.00027211	-1.39082e-06	-9.39384e-11	-0.000348027	-0.000312066	-0.000266416	-0.00173043	-1.33383e-06	-0.000272071	-1.39082e-06	-9.39384e-11	-0.000348027	-0.000312066	-0.000266416	-0.00130122	-1.33383e-06	-0.000272071	-1.39082e-06	-9.39384e-11	-0.000348027	-0.000312066	-0.000266416	-0.00131083	-1.33383e-06	-0.000272071	-1.39082e-06	-9.39384e-11	-0.000348027	-0.000312066	-0.000266416	-0.00131623	-1.33383e-06	-0.000272071	-1.39082e-06	-9.39384e-11	-0.000348027	-0.000312066	-0.000266416	-0.00132132	-1.33383e-06	-0.000272071	-1.39082e-06	-9.39384e-11	-0.000348027	-0.000312066	-0.000266416	-0.00121409	-1.33383e-06	-0.000272071	-1.39082e-06	-9.39384e-11	-0.000348027	-0.000312066	-0.000266416	-0.00124184	-1.33383e-06	-0.000272071	-1.39082e-06	-9.39384e-11	-0.000348027	-0.000312066	-0.000266416	-0.00124174	-1.33383e-06	-0.000272071	-1.39082e-06	-9.39384e-11	-0.000348027	-0.000312066	-0.000266416	-0.00124173	-1.33383e-06	-0.000272071	-1.39082e-06	-9.39384e-11	-0.000348027	-0.000312066	-0.000266416	-0.00124173	-1.33383e-06	-0.000272071	-1.39082e-06	-9.39384e-11	-0.000348027	-0.000312066	-0.000266416	-0.00124173	-1.33383e-06	-0.000272071	-1.39082e-06	-9.39384e-11	-0.000348027	-0.000312066	-0.000266416	-0.00124173	-1.33383e-06	-0.000272071	-1.39082e-06	-9.39384e-11	0	0	0	0	0	0	0	0	0.000110677	0.000110677	0.000110677	0.000110677	0.000110677	0.000110677	0.000110677	0.000110677	3.62463e-05	3.62463e-05	3.62463e-05	3.62463e-05	3.62463e-05	3.62463e-05	3.62463e-05	3.62463e-05	3.57528e-05	3.57528e-05	3.57528e-05	3.57528e-05	3.57528e-05	3.57528e-05	3.57528e-05	3.57528e-05	1.12865e-05	1.12865e-05	1.12865e-05	1.12865e-05	1.12865e-05	1.12865e-05	1.12865e-05	1.12865e-05	1.14188e-05	1.14188e-05	1.14188e-05	1.14188e-05	1.14188e-05	1.14188e-05	1.14188e-05	1.14188e-05	1.14176e-05	1.14176e-05	1.14176e-05	1.14176e-05	1.14176e-05	1.14176e-05	1.14176e-05	1.14176e-05	1.14176e-05	1.14176e-05	1.14176e-05	1.14176e-05	1.14176e-05	1.14176e-05	1.14176e-05	1.14176e-05	1.14176e-05	1.14176e-05	1.14176e-05	1.14176e-05	1.14176e-05	1.14176e-05	1.14176e-05	1.14176e-05	1.14176e-05	1.14176e-05	1.14176e-05	1.14176e-05	1.14176e-05	1.14176e-05	1.14176e-05	1.14176e-05	2.0323e-05	2.05145e-05	2.08767e-05	2.08767e-05	9.86919e-05	2.50428e-05	0.00152978	1.27352	3.51698e-05	0.0131375	7.61444e-05	6.27574e-08	9.12039e-05	1.03311e-07	0.000138075	2.44981	3.82065e-05	0.0631529	3.04831e-05	1.45812e-07	2.65362e-05	3.90072e-07	4.82147e-05	2.45249	4.39184e-05	0.126025	7.58783e-05	4.36812e-08	0.000126054	2.9703e-08	2.4631e-05	2.45249	4.58262e-05	0.174181	0.0201969	2.54877e-07	0.000109079	1.26665e-08	3.00201e-05	2.45249	5.54515e-05	0.273	0.0382502	6.44294e-08	0.000127223	4.90244e-08	3.02086e-05	2.45249	5.44266e-05	0.522003	0.0353905	2.69898e-06	0.000122188	9.45787e-09	3.03332e-05	2.45249	5.75663e-05	1.56931	0.0453644	7.71371e-08	0.000124803	4.75848e-08	3.00911e-05	2.45249	5.43018e-05	2.452	0.0510418	2.35542e-06	0.000116051	1.84442e-08	3.01247e-05	2.45249	0.000172546	2.45249	0.0542772	7.59462e-08	3.36537e-05	3.01482e-08	3.00964e-05	2.44818	4.0671e-07	2.45249	0.0151408	5.36449e-06	3.2406e-05	1.18014e-06	1.63329e-06	2.44806	0.0056152	2.45249	0.0112351	1.58891e-06	3.46125e-05	6.86305e-08	1.62771e-06	2.44928	0.00178691	2.45249	0.0816048	1.65151e-06	4.07226e-05	3.92915e-07	1.67267e-06	2.44931	0.00190546	2.45249	0.0473212	1.6644e-06	5.25709e-05	2.9071e-09	2.98265e-06	2.45184	0.00152642	2.45245	0.00148912	1.66582e-06	4.75025e-05	1.61949e-09	4.48114e-06	0.103015	0.00112533	2.4521	0.019804	1.62107e-06	1.60644e-05	2.43899e-09	2.93927e-08	1.01932e-12	0.00151317	2.45205	0.00089829	1.08467e-06	1.60317e-05	2.19355e-07	1.36535e-07	4.75823e-13	0.000132123	2.45205	0.000380003	1.01833e-06	1.60317e-05	1.94677e-07	1.33787e-07	4.80413e-13	0.000110807	2.45205	0.000140208	1.33115e-06	1.60317e-05	1.57283e-07	1.33772e-07	4.8121e-13	0.000111022	2.45205	0.000159107	1.39321e-06	1.60317e-05	5.4385e-07	1.33772e-07	4.8121e-13	0.000111053	2.45201	0.000159061	1.4067e-06	2.27982e-05	1.65219e-06	1.33772e-07	8.32803e-10	0.000108568	2.45201	0.000168966	1.41161e-06	2.27994e-05	6.41632e-05	1.31948e-06	8.32828e-10	0.000108147	2.45201	0.000169024	1.41374e-06	2.27994e-05	0.000118714	1.31933e-06	8.32828e-10	0.000108089	2.45201	0.000132649	1.414
[truncated: 165,054 more chars]
