# Supplementary material for: The Importance of Lateral Connections in the Parietal Cortex for Generating Motor Plans
Source: PLoS One. 2015 Aug 7;10(8):e0134669. doi: 10.1371/journal.pone.0134669 (PMC4529220; doi:10.1371/journal.pone.0134669)
Supplement: S1 Dataset — The complete dataset utilized in the data-dependent figures. (ZIP) [file pone.0134669.s001.zip › Champion_Data/Evolved_Flash_Task/TS_15/fblat_A10_2to4_9T1/ppc_sc_input.txt]

0	0	0	0	0	0	0	0	-0.00535271	-0.00535271	-0.00535271	-0.00535271	-0.00535271	-0.00535271	-0.00535271	-0.00535271	-0.00642945	-0.00642945	-0.00642945	-0.00642945	-0.00642945	-0.00642945	-0.00642945	-0.00642945	-0.00690771	-0.00690771	-0.00690771	-0.00690771	-0.00690771	-0.00690771	-0.00690771	-0.00690771	-0.00524435	-0.00524435	-0.00524435	-0.00524435	-0.00524435	-0.00524435	-0.00524435	-0.00524435	-0.0052378	-0.0052378	-0.0052378	-0.0052378	-0.0052378	-0.0052378	-0.0052378	-0.0052378	-0.00523763	-0.00523763	-0.00523763	-0.00523763	-0.00523763	-0.00523763	-0.00523763	-0.00523763	-0.0052376	-0.0052376	-0.0052376	-0.0052376	-0.0052376	-0.0052376	-0.0052376	-0.0052376	-0.00523761	-0.00523761	-0.00523761	-0.00523761	-0.00523761	-0.00523761	-0.00523761	-0.00523761	-0.00523761	-0.00523761	-0.00523761	-0.00523761	-0.00523761	-0.00523761	-0.00523761	-0.00523761	-0.0285568	-0.386764	0.0286614	0.374653	0.278084	0.399118	0.190494	0.0783911	-0.0377741	-0.494285	0.198084	0.383876	0.478281	-0.230213	-0.297309	0.0374986	-0.0478512	-0.518924	0.360152	0.440678	0.479478	0.386272	-0.426695	0.0375615	-0.0508589	-0.509861	-0.060426	0.347079	0.496036	0.192337	-0.449921	0.0374666	-0.0646632	-0.518427	-0.0434098	0.422721	0.486906	0.453337	-0.449336	0.0216631	-0.0629307	-0.51981	-0.0623308	0.206558	0.487516	0.208343	-0.44933	0.0372852	-0.0671868	-0.519892	-0.0314364	0.412513	0.488609	0.449911	-0.449673	0.0360234	-0.0627757	-0.520602	-0.0343543	0.217083	0.492823	-0.135791	-0.449441	0.037436	-0.0671954	-0.521322	-0.0355826	0.413128	0.489372	0.376769	-0.449645	0.0369384	0.370154	-0.519804	-0.0347687	0.217444	0.490453	-0.366299	-0.449321	0.0356417	-0.251172	-0.481983	-0.0347686	0.294944	0.484406	0.243784	-0.445968	-0.120406	-0.176463	-0.480769	-0.0346856	0.292899	0.451245	-0.367792	-0.433372	0.0559711	-0.183558	-0.342242	-0.0306705	0.292457	0.372633	0.0563769	-0.22745	0.0866927	-0.16864	-0.126248	0.259566	0.292412	0.15813	-0.0421218	-0.229237	0.252408	-0.182154	-0.00773606	-0.305258	0.292407	-7.19847e-06	-0.0800982	-0.0104131	0.0103625	-0.200821	-0.00036687	-0.0906751	0.291776	-3.58987e-05	-0.436927	-0.00484549	-0.00233033	-0.0136941	-6.22328e-05	-0.00373924	0.295257	-3.63914e-05	-0.370837	-0.00808294	-0.00178038	0.00156852	-6.5369e-05	-0.00568244	0.295378	-3.63955e-05	-0.35538	-0.00810343	-0.0016309	0.00144671	-6.53905e-05	-0.0149595	0.292252	-3.63955e-05	-0.420206	-0.00810381	-0.00163088	0.00142972	-6.53905e-05	-0.0149283	0.291538	-3.63955e-05	-0.363303	-0.0081038	-0.00163088	0.00142087	-6.54677e-05	-0.0149307	0.291274	-3.6414e-05	-0.0107714	-0.0081038	-0.00162794	0.00140607	-6.54677e-05	-0.0149499	0.291159	-3.64141e-05	0.00368932	-0.00811502	-0.00162794	0.00143878	-6.54677e-05	-0.014949	0.291108	-3.64141e-05	0.0076219	-0.00811504	-0.00162794	0.00145242	-6.54677e-05	-0.0150072	0.291084	-3.64141e-05	0.00778691	-0.00811504	-0.00162794	0.00145733	-6.54677e-05	-0.0150072	0.29485	-3.64141e-05	0.00778693	-0.00811504	-0.00162794	0.00145899	-6.54677e-05	-0.0150072	0.294837	-3.64141e-05	0.00778693	-0.00811504	-0.00162794	0.00145954	-6.54677e-05	-0.0150072	0.294832	-3.64141e-05	0.00778693	-0.00811504	-0.00162794	0.00145972	-6.54677e-05	-0.0150072	0.22622	-3.64141e-05	0.00779352	-0.00811504	-0.00162794	0.00145978	-6.54677e-05	-0.0150072	0.203802	-3.64141e-05	0.00779352	-0.00811504	-0.00162794	0.0014598	-6.54677e-05	-0.0150072	0.204979	-3.64141e-05	0.00779352	-0.00811504	-0.00162794	0.00145981	-6.54677e-05	-0.0150072	0.206166	-3.64141e-05	0.00779352	-0.00811504	-0.00162794	0.00145981	-6.54677e-05	-0.0150072	0.207285	-3.64141e-05	0.00779352	-0.00811504	-0.00162794	0.00145981	-6.54677e-05	-0.0150072	0.208226	-3.64141e-05	0.00779352	-0.00811504	-0.00162794	0.00145981	-6.54677e-05	-0.0150072	0.215503	-3.64141e-05	0.00779352	-0.00811504	-0.00162794	0.00145981	-6.54677e-05	-0.0150072	0.215651	-3.64141e-05	0.00779352	-0.00811504	-0.00162794	0.00145981	-6.54677e-05	-0.0150072	0.215652	-3.64141e-05	0.00779352	-0.00811504	-0.00162794	0.00145981	-6.54677e-05	-0.0150072	0.215652	-3.64141e-05	0.00779352	-0.00811504	-0.00162794	0.00145981	-6.54677e-05	-0.0150072	0.215652	-3.64141e-05	0.00779352	-0.00811504	-0.00162794	0.00145981	-6.54677e-05	-0.0150072	0.215652	-3.64141e-05	0.00779352	-0.00811504	-0.00162794	0.00145981	-6.54677e-05	-0.0150072	0.215652	-3.64141e-05	0.00779352	-0.00811504	-0.00162794	0	0	0	0	0	0	0	0	-0.132012	-0.132012	-0.132012	-0.132012	-0.132012	-0.132012	-0.132012	-0.132012	-0.13225	-0.13225	-0.13225	-0.13225	-0.13225	-0.13225	-0.13225	-0.13225	-0.131943	-0.131943	-0.131943	-0.131943	-0.131943	-0.131943	-0.131943	-0.131943	-0.131555	-0.131555	-0.131555	-0.131555	-0.131555	-0.131555	-0.131555	-0.131555	-0.131553	-0.131553	-0.131553	-0.131553	-0.131553	-0.131553	-0.131553	-0.131553	-0.131555	-0.131555	-0.131555	-0.131555	-0.131555	-0.131555	-0.131555	-0.131555	-0.131555	-0.131555	-0.131555	-0.131555	-0.131555	-0.131555	-0.131555	-0.131555	-0.131555	-0.131555	-0.131555	-0.131555	-0.131555	-0.131555	-0.131555	-0.131555	-0.131555	-0.131555	-0.131555	-0.131555	-0.131555	-0.131555	-0.131555	-0.131555	-1.11422	-0.245978	0.0655539	-0.724384	0.387675	-0.899312	-0.396165	0.386169	-1.16553	-0.305356	0.262696	-0.710675	0.330489	-0.239986	0.0394328	0.475829	-1.17161	-0.314366	0.456592	-0.852484	0.539773	-0.860938	-0.102775	0.475015	-1.17243	-0.322422	0.227231	-0.649224	0.525536	-0.787811	-0.0723144	0.475427	-1.1812	-0.31409	0.232265	-0.807698	0.546175	-0.869097	-0.072155	0.458109	-1.17423	-0.313018	0.229906	-0.360517	0.540653	-0.820262	-0.071355	0.475702	-1.17999	-0.313385	0.227446	-0.78708	0.54507	-0.868964	-0.0721032	0.474257	-1.17433	-0.312867	0.233035	-0.37398	0.535644	-0.536226	-0.0714117	0.475897	-1.17999	-0.313385	0.233381	-0.78886	0.544229	-0.853094	-0.0721089	0.475286	-0.915502	-0.31265	0.233457	-0.374413	0.53802	-0.125103	-0.0713188	0.473748	-0.229232	-0.28959	0.230971	-0.5158	0.542122	-0.76183	-0.068494	0.294567	-0.35954	-0.288873	0.23379	-0.510667	0.511779	-0.208187	-0.0623523	0.46988	-0.369392	-0.205628	0.191697	-0.509685	0.428176	-0.871969	0.0355509	0.382366	-0.378949	-0.0758554	0.400778	-0.50957	0.196693	-0.847778	0.0198934	0.284933	-0.370641	-0.00465007	-0.143427	-0.509558	0.000101783	-0.775374	0.00219498	0.0138095	-0.344828	-0.000220475	-0.0544911	-0.507971	-8.35164e-06	-0.0912055	0.00360849	-7.71419e-05	-0.0650191	-3.40066e-05	-0.00219957	-0.516132	-8.7255e-06	-0.222012	0.00109256	-0.000276158	-0.00413287	-2.71397e-05	-0.00341196	-0.516424	-8.72855e-06	-0.24842	0.00108593	-0.000277791	-0.00373786	-2.71359e-05	-0.00900095	-0.511377	-8.72855e-06	-0.107635	0.00108565	-0.000277788	-0.00369882	-2.71359e-05	-0.00898219	-0.510389	-8.72855e-06	-0.0647917	0.00108566	-0.000277788	-0.00367853	-2.7186e-05	-0.00898367	-0.510039	-8.69696e-06	-0.0135864	0.00108565	-0.000277251	-0.00364561	-2.7186e-05	-0.00899517	-0.509888	-8.69701e-06	-0.00765574	0.00108298	-0.000277252	-0.00372167	-2.7186e-05	-0.00899461	-0.50982	-8.69701e-06	-0.00778936	0.00108297	-0.000277252	-0.00375295	-2.7186e-05	-0.00902965	-0.50979	-8.69701e-06	-0.00771081	0.00108297	-0.000277252	-0.00376419	-2.7186e-05	-0.00902966	-0.515261	-8.69701e-06	-0.00771086	0.00108297	-0.000277252	-0.003768	-2.7186e-05	-0.00902966	-0.515213	-8.69701e-06	-0.00771086	0.00108297	-0.000277252	-0.00376927	-2.7186e-05	-0.00902966	-0.515208	-8.69701e-06	-0.00771086	0.00108297	-0.000277252	-0.00376968	-2.7186e-05	-0.00902966	-0.347132	-8.69701e-06	-0.00770728	0.00108297	-0.000277252	-0.00376982	-2.7186e-05	-0.00902966	-0.280716	-8.69701e-06	-0.00770728	0.00108297	-0.000277252	-0.00376986	-2.7186e-05	-0.00902966	-0.281695	-8.69701e-06	-0.00770728	0.00108297	-0.000277252	-0.00376988	-2.7186e-05	-0.00902966	-0.282691	-8.69701e-06	-0.00770728	0.00108297	-0.000277252	-0.00376988	-2.7186e-05	-0.00902966	-0.28362	-8.69701e-06	-0.00770728	0.00108297	-0.000277252	-0.00376989	-2.7186e-05	-0.00902966	-0.284397	-8.69701e-06	-0.00770728	0.00108297	-0.000277252	-0.00376989	-2.7186e-05	-0.00902966	-0.289672	-8.69701e-06	-0.00770728	0.00108297	-0.000277252	-0.00376988	-2.7186e-05	-0.00902966	-0.289713	-8.69701e-06	-0.00770728	0.00108297	-0.000277252	-0.00376988	-2.7186e-05	-0.00902966	-0.289711	-8.69701e-06	-0.00770728	0.00108297	-0.000277252	-0.00376989	-2.7186e-05	-0.00902966	-0.289711	-8.69701e-06	-0.00770728	0.00108297	-0.000277252	-0.00376989	-2.7186e-05	-0.00902966	-0.289711	-8.69701e-06	-0.00770728	0.00108297	-0.000277252	-0.00376988	-2.7186e-05	-0.00902966	-0.289711	-8.69701e-06	-0.00770728	0.00108297	-0.000277252	-0.00376988	-2.7186e-05	-0.00902966	-0.289711	-8.69701e-06	-0.00770728	0.00108297	-0.000277252	0	0	0	0	0	0	0	0	0.0274938	0.0274938	0.0274938	0.0274938	0.0274938	0.0274938	0.0274938	0.0274938	0.0264587	0.0264587	0.0264587	0.0264587	0.0264587	0.0264587	0.0264587	0.0264587	0.025788	0.025788	0.025788	0.025788	0.025788	0.025788	0.025788	0.025788	0.0272417	0.0272417	0.0272417	0.0272417	0.0272417	0.0272417	0.0272417	0.0272417	0.0272444	0.0272444	0.0272444	0.0272444	0.0272444	0.0272444	0.0272444	0.0272444	0.0272463	0.0272463	0.0272463	0.0272463	0.0272463	0.0272463	0.0272463	0.0272463	0.0272463	0.0272463	0.0272463	0.0272463	0.0272463	0.0272463	0.0272463	0.0272463	0.0272463	0.0272463	0.0272463	0.0272463	0.0272463	0.0272463	0.0272463	0.0272463	0.0272463	0.0272463	0.0272463	0.0272463	0.0272463	0.0272463	0.0272463	0.0272463	0.58142	-0.224861	-0.0188517	0.715077	0.00486983	0.856612	0.381978	-0.283486	0.601109	-0.288758	0.0170529	0.740655	0.239229	-0.23316	-0.487186	-0.437676	0.595147	-0.306432	0.0695149	0.866874	0.140349	0.79745	-0.541249	-0.436757	0.592822	-0.293589	-0.202152	0.6735	0.164592	0.511493	-0.582141	-0.437319	0.584895	-0.306007	-0.176168	0.827124	0.144976	0.8903	-0.581425	-0.442472	0.582691	-0.307867	-0.201172	0.386517	0.148275	0.543256	-0.582007	-0.437846	0.581916	-0.30774	-0.158355	0.806766	0.147098	0.88564	-0.581936	-0.438218	0.582886	-0.308675	-0.164126	0.403549	0.156139	-0.0101433	-0.582196	-0.437824	0.581906	-0.309054	-0.165397	0.808232	0.148353	0.782092	-0.581897	-0.437947	0.840313	-0.308056	-0.164717	0.404118	0.152699	-0.452966	-0.582129	-0.438238	-0.106212	-0.28581	-0.16333	0.552545	0.144927	0.573704	-0.580373	-0.480631	0.033672	-0.285084	-0.16482	0.547856	0.131144	-0.427875	-0.569895	-0.404566	0.0325145	-0.202946	-0.137197	0.546913	0.105225	0.357018	-0.393536	-0.269147	0.0514652	-0.0748624	0.0152357	0.546809	0.0361736	0.216456	-0.37407	0.0736177	0.0344886	-0.00458632	-0.203662	0.546797	-6.59852e-05	0.142215	-0.0178246	0.000836384	0.00321716	-0.000217632	-0.0537663	0.545349	-3.09859e-05	-0.559925	-0.0107071	-0.00332352	0.0228618	-4.21391e-05	-0.0022442	0.553012	-3.12579e-05	-0.427467	-0.013043	-0.00232642	0.00369766	-5.75573e-05	-0.0033712	0.553283	-3.12602e-05	-0.398287	-0.0130648	-0.00211623	0.00337	-5.7596e-05	-0.00886413	0.547652	-3.12602e-05	-0.531702	-0.0130651	-0.0021162	0.00333302	-5.7596e-05	-0.00884559	0.546455	-3.12602e-05	-0.468219	-0.0130651	-0.0021162	0.00331378	-5.76354e-05	-0.00884704	0.546021	-3.12962e-05	-0.0104203	-0.0130651	-0.00211249	0.00328216	-5.76353e-05	-0.00885843	0.545833	-3.12963e-05	0.00688867	-0.0130794	-0.0021125	0.00335385	-5.76353e-05	-0.00885788	0.545749	-3.12963e-05	0.0111148	-0.0130795	-0.0021125	0.0033835	-5.76353e-05	-0.00889239	0.545711	-3.12963e-05	0.0112297	-0.0130795	-0.0021125	0.00339416	-5.76353e-05	-0.0088924	0.552162	-3.12963e-05	0.0112298	-0.0130795	-0.0021125	0.00339778	-5.76353e-05	-0.0088924	0.552124	-3.12963e-05	0.0112298	-0.0130795	-0.0021125	0.00339898	-5.76353e-05	-0.0088924	0.552117	-3.12963e-05	0.0112298	-0.0130795	-0.0021125	0.00339937	-5.76353e-05	-0.0088924	0.396475	-3.12963e-05	0.011234	-0.0130795	-0.0021125	0.0033995	-5.76353e-05	-0.0088924	0.338983	-3.12963e-05	0.011234	-0.0130795	-0.0021125	0.00339955	-5.76353e-05	-0.0088924	0.340604	-3.12963e-05	0.011234	-0.0130795	-0.0021125	0.00339956	-5.76353e-05	-0.0088924	0.342243	-3.12963e-05	0.011234	-0.0130795	-0.0021125	0.00339956	-5.76353e-05	-0.0088924	0.343783	-3.12963e-05	0.011234	-0.0130795	-0.0021125	0.00339957	-5.76353e-05	-0.0088924	0.345075	-3.12963e-05	0.011234	-0.0130795	-0.0021125	0.00339957	-5.76353e-05	-0.0088924	0.354659	-3.12963e-05	0.011234	-0.0130795	-0.0021125	0.00339956	-5.76353e-05	-0.0088924	0.354818	-3.12963e-05	0.011234	-0.0130795	-0.0021125	0.00339956	-5.76353e-05	-0.0088924	0.354818	-3.12963e-05	0.011234	-0.0130795	-0.0021125	0.00339957	-5.76353e-05	-0.0088924	0.354818	-3.12963e-05	0.011234	-0.0130795	-0.0021125	0.00339957	-5.76353e-05	-0.0088924	0.354818	-3.12963e-05	0.011234	-0.0130795	-0.0021125	0.00339956	-5.76353e-05	-0.0088924	0.354818	-3.12963e-05	0.011234	-0.0130795	-0.0021125	0.00339956	-5.76353e-05	-0.0088924	0.354818	-3.12963e-05	0.011234	-0.0130795	-0.0021125	0	0	0	0	0	0	0	0	-0.0486224	-0.0486224	-0.0486224	-0.0486224	-0.0486224	-0.0486224	-0.0486224	-0.0486224	-0.0475957	-0.0475957	-0.0475957	-0.0475957	-0.0475957	-0.0475957	-0.0475957	-0.0475957	-0.0470411	-0.0470411	-0.0470411	-0.0470411	-0.0470411	-0.0470411	-0.0470411	-0.0470411	-0.048397	-0.048397	-0.048397	-0.048397	-0.048397	-0.048397	-0.048397	-0.048397	-0.0483976	-0.0483976	-0.0483976	-0.0483976	-0.0483976	-0.0483976	-0.0483976	-0.0483976	-0.0483992	-0.0483992	-0.0483992	-0.0483992	-0.0483992	-0.0483992	-0.0483992	-0.0483992	-0.0483992	-0.0483992	-0.0483992	-0.0483992	-0.0483992	-0.0483992	-0.0483992	-0.0483992	-0.0483992	-0.0483992	-0.0483992	-0.0483992	-0.0483992	-0.0483992	-0.0483992	-0.0483992	-0.0483992	-0.0483992	-0.0483992	-0.0483992	-0.0483992	-0.0483992	-0.0483992	-0.0483992	-0.61639	-0.00396322	0.00990773	-0.516608	0.0429762	-0.642788	-0.278025	0.255845	-0.641852	0.000732371	0.020615	-0.535315	-0.104265	0.158369	0.346142	0.381763	-0.641747	0.00448303	-0.0135668	-0.6279	-0.0244294	-0.579476	0.378204	0.381008	-0.641153	-0.00337403	0.00978092	-0.487175	-0.0410087	-0.376592	0.407578	0.381467	-0.641263	0.00432936	-0.01203	-0.598851	-0.0263419	-0.644898	0.407095	0.382707	-0.637954	0.00537619	0.00556992	-0.278316	-0.028937	-0.399583	0.407415	0.381853	-0.639708	0.00523455	-0.0249084	-0.584078	-0.0277439	-0.641615	0.407463	0.381948	-0.638062	0.00579926	-0.0206969	-0.290334	-0.0343994	-0.00459992	0.407643	0.38186	-0.639703	0.00583263	-0.0201196	-0.585159	-0.0286393	-0.56848	0.407435	0.3819	-0.643748	0.00575378	-0.0203432	-0.290735	-0.0320497	0.315706	0.407619	0.381876	-0.0411417	0.0055214	-0.0216839	-0.397901	-0.0269177	-0.42	0.406854	0.386853	-0.140456	0.00550095	-0.0201817	-0.394439	-0.0241056	0.296185	0.400488	0.357172	-0.143516	0.00392202	-0.016425	-0.393749	-0.0204849	-0.270113	0.291799	0.247533	-0.154095	0.00144542	-0.0224485	-0.393672	-0.00991076	-0.170742	0.274568	-0.0123435	-0.144708	8.75278e-05	0.000323848	-0.393663	-5.46713e-06	-0.117006	0.0126908	0.0013625	-0.123684	4.31516e-06	0.00102547	-0.392594	3.69029e-06	0.391821	0.00752275	0.0023748	-0.0317598	7.25117e-06	3.653e-05	-0.398226	3.75137e-06	0.295585	0.00896304	0.00163288	-0.00286897	2.43112e-05	5.53407e-05	-0.398426	3.75183e-06	0.27452	0.00897683	0.00148348	-0.00260444	2.43442e-05	0.000156181	-0.394389	3.75183e-06	0.37154	0.008977	0.00148346	-0.00257653	2.43442e-05	0.000155828	-0.393541	3.75183e-06	0.327723	0.008977	0.00148346	-0.00256202	2.43364e-05	0.000155857	-0.393234	3.75107e-06	0.00708385	0.008977	0.00148088	-0.00253831	2.43364e-05	0.000156081	-0.393101	3.75108e-06	-0.00490669	0.00898662	0.00148088	-0.00259256	2.43364e-05	0.00015607	-0.393041	3.75108e-06	-0.00766915	0.00898664	0.00148088	-0.00261493	2.43364e-05	0.000156729	-0.393015	3.75108e-06	-0.00773265	0.00898664	0.00148088	-0.00262297	2.43364e-05	0.000156729	-0.397605	3.75108e-06	-0.00773268	0.00898664	0.00148088	-0.0026257	2.43364e-05	0.000156729	-0.397576	3.75108e-06	-0.00773268	0.00898664	0.00148088	-0.0026266	2.43364e-05	0.000156729	-0.397571	3.75108e-06	-0.00773268	0.00898664	0.00148088	-0.0026269	2.43364e-05	0.000156729	-0.282683	3.75108e-06	-0.00773485	0.00898664	0.00148088	-0.002627	2.43364e-05	0.000156729	-0.239672	3.75108e-06	-0.00773485	0.00898664	0.00148088	-0.00262703	2.43364e-05	0.000156729	-0.240781	3.75108e-06	-0.00773485	0.00898664	0.00148088	-0.00262704	2.43364e-05	0.000156729	-0.241903	3.75108e-06	-0.00773485	0.00898664	0.00148088	-0.00262705	2.43364e-05	0.000156729	-0.242956	3.75108e-06	-0.00773485	0.00898664	0.00148088	-0.00262705	2.43364e-05	0.000156729	-0.24384	3.75108e-06	-0.00773485	0.00898664	0.00148088	-0.00262705	2.43364e-05	0.000156729	-0.250337	3.75108e-06	-0.00773485	0.00898664	0.00148088	-0.00262705	2.43364e-05	0.000156729	-0.25044	3.75108e-06	-0.00773485	0.00898664	0.00148088	-0.00262705	2.43364e-05	0.000156729	-0.250439	3.75108e-06	-0.00773485	0.00898664	0.00148088	-0.00262705	2.43364e-05	0.000156729	-0.250439	3.75108e-06	-0.00773485	0.00898664	0.00148088	-0.00262705	2.43364e-05	0.000156729	-0.250439	3.75108e-06	-0.00773485	0.00898664	0.00148088	-0.00262705	2.43364e-05	0.000156729	-0.250439	3.75108e-06	-0.00773485	0.00898664	0.00148088	-0.00262705	2.43364e-05	0.000156729	-0.250439	3.75108e-06	-0.00773485	0.00898664	0.00148088	0	0	0	0	0	0	0	0	0.0287309	0.0287309	0.0287309	0.0287309	0.0287309	0.0287309	0.0287309	0.0287309	0.0273718	0.0273718	0.0273718	0.0273718	0.0273718	0.0273718	0.0273718	0.0273718	0.0273385	0.0273385	0.0273385	0.0273385	0.0273385	0.0273385	0.0273385	0.0273385	0.0292009	0.0292009	0.0292009	0.0292009	0.0292009	0.0292009	0.0292009	0.0292009	0.0292035	0.0292035	0.0292035	0.0292035	0.0292035	0.0292035	0.0292035	0.0292035	0.0292015	0.0292015	0.0292015	0.0292015	0.0292015	0.0292015	0.0292015	0.0292015	0.0292016	0.0292016	0.0292016	0.0292016	0.0292016	0.0292016	0.0292016	0.0292016	0.0292016	0.0292016	0.0292016	0.0292016	0.0292016	0.0292016	0.0292016	0.0292016	0.0292016	0.0292016	0.0292016	0.0292016	0.0292016	0.0292016	0.0292016	0.0292016	-0.386657	0.222464	0.0999666	-0.531768	0.362838	-0.639995	-0.294423	0.422759	-0.399704	0.270965	0.23734	-0.549012	0.273293	-0.063224	0.223706	0.53829	-0.394175	0.285527	0.455886	-0.656039	0.425917	-0.643586	0.0831956	0.537263	-0.392155	0.275747	0.714894	-0.501697	0.412963	-0.533376	0.109064	0.53779	-0.384721	0.285258	0.718213	-0.622036	0.42783	-0.671154	0.108928	0.524393	-0.383496	0.286862	0.723377	-0.277901	0.423857	-0.557941	0.110273	0.538265	-0.382327	0.286656	0.711971	-0.606374	0.426968	-0.669923	0.109107	0.537039	-0.38365	0.287299	0.716238	-0.288194	0.419773	-0.273385	0.110019	0.538441	-0.382319	0.287395	0.717284	-0.607698	0.426254	-0.635739	0.109094	0.537846	-0.622685	0.286353	0.716728	-0.288522	0.421657	0.0495903	0.110053	0.536645	0.109594	0.265589	0.715491	-0.397795	0.425152	-0.536395	0.111878	0.394859	0.00395177	0.264914	0.71677	-0.393814	0.409304	0.000333162	0.114835	0.523377	0.00580407	0.188586	0.59177	-0.393056	0.35338	-0.538666	0.158968	0.408235	-0.0092315	0.0695653	0.526598	-0.392966	0.191005	-0.490782	0.136822	0.223585	0.00426044	0.00426204	0.277534	-0.392957	0.000290301	-0.434965	0.00900512	0.0116398	0.0281728	0.000202077	0.0499984	-0.391728	4.93127e-05	0.0944496	0.00854429	0.000911566	-0.0133452	3.25163e-05	0.00219913	-0.398044	4.92912e-05	-0.00691563	0.00687522	0.000453003	-0.00273096	2.93126e-05	0.00317269	-0.39827	4.92913e-05	-0.0277693	0.00687789	0.000394691	-0.00249161	2.93148e-05	0.00826811	-0.394388	4.92913e-05	0.078667	0.00687771	0.000394686	-0.00246412	2.93148e-05	0.00825082	-0.393629	4.92913e-05	0.084383	0.00687773	0.000394686	-0.00244981	2.93617e-05	0.00825218	-0.39336	4.94133e-05	-0.0042101	0.00687772	0.000394073	-0.00242625	2.93617e-05	0.00826278	-0.393244	4.94134e-05	-0.00537434	0.00688134	0.000394074	-0.00247951	2.93617e-05	0.00826227	-0.393192	4.94134e-05	-0.00589765	0.00688134	0.000394074	-0.00250156	2.93617e-05	0.00829429	-0.393169	4.94134e-05	-0.00584129	0.00688134	0.000394074	-0.00250949	2.93617e-05	0.00829429	-0.397371	4.94134e-05	-0.00584133	0.00688134	0.000394074	-0.00251218	2.93617e-05	0.00829429	-0.397334	4.94134e-05	-0.00584133	0.00688134	0.000394074	-0.00251307	2.93617e-05	0.00829429	-0.39733	4.94134e-05	-0.00584133	0.00688134	0.000394074	-0.00251337	2.93617e-05	0.00829429	-0.266907	4.94134e-05	-0.00583859	0.00688134	0.000394074	-0.00251346	2.93617e-05	0.00829429	-0.21509	4.94134e-05	-0.00583859	0.00688134	0.000394074	-0.00251349	2.93617e-05	0.00829429	-0.215844	4.94134e-05	-0.00583859	0.00688134	0.000394074	-0.0025135	2.93617e-05	0.00829429	-0.216611	4.94134e-05	-0.00583859	0.00688134	0.000394074	-0.00251351	2.93617e-05	0.00829429	-0.217326	4.94134e-05	-0.00583859	0.00688134	0.000394074	-0.00251351	2.93617e-05	0.00829429	-0.217924	4.94134e-05	-0.00583859	0.00688134	0.000394074	-0.00251351	2.93617e-05	0.00829429	-0.221976	4.94134e-05	-0.00583859	0.00688134	0.000394074	-0.00251351	2.93617e-05	0.00829429	-0.222007	4.94134e-05	-0.00583859	0.00688134	0.000394074	-0.00251351	2.93617e-05	0.00829429	-0.222006	4.94134e-05	-0.00583859	0.00688134	0.000394074	-0.00251351	2.93617e-05	0.00829429	-0.222006	4.94134e-05	-0.00583859	0.00688134	0.000394074	-0.00251351	2.93617e-05	0.00829429	-0.222006	4.94134e-05	-0.00583859	0.00688134	0.000394074	-0.00251351	2.93617e-05	0.00829429	-0.222006	4.94134e-05	-0.00583859	0.00688134	0.000394074	-0.00251351	2.93617e-05	0.00829429	-0.222006	4.94134e-05	-0.00583859	0.00688134	0.000394074	0	0	0	0	0	0	0	0	0.135643	0.135643	0.135643	0.135643	0.135643	0.135643	0.135643	0.135643	0.133682	0.133682	0.133682	0.133682	0.133682	0.133682	0.133682	0.133682	0.132815	0.132815	0.132815	0.132815	0.132815	0.132815	0.132815	0.132815	0.1357	0.1357	0.1357	0.1357	0.1357	0.1357	0.1357	0.1357	0.135707	0.135707	0.135707	0.135707	0.135707	0.135707	0.135707	0.135707	0.135708	0.135708	0.135708	0.135708	0.135708	0.135708	0.135708	0.135708	0.135708	0.135708	0.135708	0.135708	0.135708	0.135708	0.135708	0.135708	0.135708	0.135708	0.135708	0.135708	0.135708	0.135708	0.135708	0.135708	0.135708	0.135708	0.135708	0.135708	0.135708	0.135708	0.135708	0.135708	0.692345	-0.11356	0.044351	0.755356	0.244083	0.864168	0.392289	0.0595484	0.717587	-0.162383	0.170762	0.738707	0.478192	-0.0835253	-0.21723	0.018682	0.71415	-0.175266	0.339563	0.8641	0.392261	0.817456	-0.339964	0.0187262	0.712487	-0.163442	0.194921	0.670268	0.416433	0.599825	-0.377859	0.018639	0.708075	-0.175097	0.211022	0.824582	0.396749	0.883885	-0.37742	0.00576213	0.704882	-0.176694	0.194936	0.389656	0.39982	0.632141	-0.377213	0.0185237	0.705479	-0.176606	0.225092	0.804064	0.39926	0.880639	-0.377729	0.0174479	0.705055	-0.177515	0.219382	0.407711	0.408033	0.160922	-0.377442	0.0186534	0.70547	-0.177882	0.21824	0.805536	0.400453	0.804451	-0.377701	0.0181925	0.853788	-0.177342	0.218817	0.408321	0.404254	-0.272014	-0.377355	0.0171599	-0.0357428	-0.164664	0.220191	0.556632	0.395494	0.632595	-0.374577	-0.109743	0.101757	-0.164243	0.218653	0.552201	0.371118	-0.229241	-0.363023	0.0344138	0.102905	-0.116926	0.17918	0.551289	0.311584	0.517932	-0.175377	0.0627526	0.11984	-0.0431305	0.309549	0.551192	0.145771	0.413976	-0.180621	0.205368	0.104723	-0.0026417	-0.0682373	0.551181	9.10532e-05	0.339998	-0.00750216	0.00837397	0.0746774	-0.000125327	-0.0309468	0.549811	-4.21397e-06	-0.354805	-0.00274244	-0.00196498	0.0316262	-2.47346e-05	-0.00122852	0.557146	-4.49985e-06	-0.224711	-0.00544968	-0.00148674	0.00378078	-3.50025e-05	-0.0019163	0.557404	-4.50214e-06	-0.1962	-0.00546599	-0.00135354	0.00343986	-3.50276e-05	-0.00508331	0.551658	-4.50214e-06	-0.330853	-0.00546631	-0.00135353	0.00340259	-3.50276e-05	-0.00507265	0.550406	-4.50214e-06	-0.301571	-0.0054663	-0.00135353	0.00338321	-3.50488e-05	-0.00507349	0.549949	-4.47299e-06	-0.00249713	-0.00546631	-0.00135104	0.00335145	-3.50487e-05	-0.00508004	0.549751	-4.47303e-06	0.00789187	-0.00547433	-0.00135104	0.00342377	-3.50487e-05	-0.00507972	0.549662	-4.47303e-06	0.0123927	-0.00547434	-0.00135104	0.00345365	-3.50487e-05	-0.00509964	0.549622	-4.47303e-06	0.0125616	-0.00547434	-0.00135104	0.00346439	-3.50487e-05	-0.00509964	0.556319	-4.47303e-06	0.0125617	-0.00547434	-0.00135104	0.00346803	-3.50487e-05	-0.00509964	0.556286	-4.47303e-06	0.0125617	-0.00547434	-0.00135104	0.00346924	-3.50487e-05	-0.00509964	0.556278	-4.47303e-06	0.0125617	-0.00547434	-0.00135104	0.00346964	-3.50487e-05	-0.00509964	0.409333	-4.47303e-06	0.0125684	-0.00547434	-0.00135104	0.00346977	-3.50487e-05	-0.00509964	0.357269	-4.47303e-06	0.0125684	-0.00547434	-0.00135104	0.00346982	-3.50487e-05	-0.00509964	0.359084	-4.47303e-06	0.0125684	-0.00547434	-0.00135104	0.00346983	-3.50487e-05	-0.00509964	0.360916	-4.47303e-06	0.0125684	-0.00547434	-0.00135104	0.00346983	-3.50487e-05	-0.00509964	0.36264	-4.47303e-06	0.0125684	-0.00547434	-0.00135104	0.00346984	-3.50487e-05	-0.00509964	0.364088	-4.47303e-06	0.0125684	-0.00547434	-0.00135104	0.00346984	-3.50487e-05	-0.00509964	0.375016	-4.47303e-06	0.0125684	-0.00547434	-0.00135104	0.00346983	-3.50487e-05	-0.00509964	0.375215	-4.47303e-06	0.0125684	-0.00547434	-0.00135104	0.00346983	-3.50487e-05	-0.00509964	0.375215	-4.47303e-06	0.0125684	-0.00547434	-0.00135104	0.00346984	-3.50487e-05	-0.00509964	0.375215	-4.47303e-06	0.0125684	-0.00547434	-0.00135104	0.00346984	-3.50487e-05	-0.00509964	0.375215	-4.47303e-06	0.0125684	-0.00547434	-0.00135104	0.00346983	-3.50487e-05	-0.00509964	0.375215	-4.47303e-06	0.0125684	-0.00547434	-0.00135104	0.00346983	-3.50487e-05	-0.00509964	0.375215	-4.47303e-06	0.0125684	-0.00547434	-0.00135104	0	0	0	0	0	0	0	0	0.128823	0.128823	0.128823	0.128823	0.128823	0.128823	0.128823	0.128823	0.126239	0.126239	0.126239	0.126239	0.126239	0.126239	0.126239	0.126239	0.12568	0.12568	0.12568	0.12568	0.12568	0.12568	0.12568	0.12568	0.129331	0.129331	0.129331	0.129331	0.129331	0.129331	0.129331	0.129331	0.129338	0.129338	0.129338	0.129338	0.129338	0.129338	0.129338	0.129338	0.129336	0.129336	0.129336	0.129336	0.129336	0.129336	0.129336	0.129336	0.129337	0.129337	0.129337	0.129337	0.129337	0.129337	0.129337	0.129337	0.129337	0.129337	0.129337	0.129337	0.129337	0.129337	0.129337	0.129337	0.129337	0.129337	0.129337	0.129337	0.129337	0.129337	0.129337	0.129337	0.100312	0.220224	0.129418	-0.0781491	0.496628	-0.117645	-0.0587485	0.468961	0.106566	0.255293	0.329556	-0.110552	0.532911	-0.0746203	0.139593	0.569355	0.111686	0.265692	0.643712	-0.141831	0.627843	-0.15098	-0.0674935	0.5683	0.113141	0.262353	0.886003	-0.103738	0.628576	-0.153267	-0.0633908	0.568809	0.12022	0.265438	0.897106	-0.131688	0.631559	-0.14578	-0.06334	0.548823	0.118885	0.266209	0.894902	-0.0470464	0.629557	-0.15849	-0.0618045	0.569259	0.121305	0.266075	0.898277	-0.128289	0.632144	-0.146121	-0.0633051	0.567468	0.118821	0.266222	0.899148	-0.046748	0.6302	-0.133265	-0.0622026	0.569504	0.121309	0.266193	0.899638	-0.128716	0.632111	-0.150287	-0.0633039	0.568657	-0.101899	0.265224	0.899327	-0.0467188	0.62989	-0.0658965	-0.0621285	0.566926	0.134107	0.245838	0.899031	-0.0680167	0.628378	-0.143964	-0.0589107	0.359812	0.109369	0.245218	0.899237	-0.0666937	0.600918	-0.0849836	-0.0501011	0.561187	0.113414	0.174559	0.741839	-0.0664802	0.515689	-0.18821	0.0885448	0.454549	0.107219	0.0643922	0.713472	-0.0664493	0.270691	-0.192903	0.0618106	0.329056	0.112857	0.00394588	0.293791	-0.0664462	0.000364775	-0.181067	0.00618194	0.0160451	0.119552	0.000187053	0.0463061	-0.0660397	5.45135e-05	-0.0644383	0.00793102	2.90982e-05	0.011332	2.75979e-05	0.00208469	-0.0679648	5.43809e-05	-0.0884512	0.00492567	-0.000221994	-0.000410811	1.79807e-05	0.00295884	-0.0680366	5.43802e-05	-0.0925173	0.00492093	-0.000218313	-0.000384525	1.79699e-05	0.00767534	-0.0675502	5.43802e-05	-0.0669196	0.0049206	-0.000218311	-0.000379596	1.79699e-05	0.00765931	-0.0675262	5.43802e-05	-0.0523809	0.00492061	-0.000218311	-0.000377025	1.80173e-05	0.00766056	-0.0675257	5.45298e-05	-0.00373889	0.00492061	-0.000217777	-0.00037263	1.80172e-05	0.00767039	-0.0675262	5.453e-05	-0.000568807	0.00492096	-0.000217778	-0.000382045	1.80172e-05	0.00766992	-0.0675263	5.453e-05	0.00133744	0.00492095	-0.000217778	-0.000386009	1.80172e-05	0.00769954	-0.0675264	5.453e-05	0.00148456	0.00492095	-0.000217778	-0.000387435	1.80172e-05	0.00769954	-0.0677853	5.453e-05	0.00148454	0.00492095	-0.000217778	-0.000387919	1.80172e-05	0.00769954	-0.0677686	5.453e-05	0.00148454	0.00492095	-0.000217778	-0.000388079	1.80172e-05	0.00769954	-0.0677698	5.453e-05	0.00148454	0.00492095	-0.000217778	-0.000388132	1.80172e-05	0.00769954	-0.0253735	5.453e-05	0.00149091	0.00492095	-0.000217778	-0.000388149	1.80172e-05	0.00769954	-0.00492417	5.453e-05	0.00149091	0.00492095	-0.000217778	-0.000388155	1.80172e-05	0.00769954	-0.0046282	5.453e-05	0.00149091	0.00492095	-0.000217778	-0.000388157	1.80172e-05	0.00769954	-0.00433483	5.453e-05	0.00149091	0.00492095	-0.000217778	-0.000388157	1.80172e-05	0.00769954	-0.00405283	5.453e-05	0.00149091	0.00492095	-0.000217778	-0.000388158	1.80172e-05	0.00769954	-0.00381306	5.453e-05	0.00149091	0.00492095	-0.000217778	-0.000388158	1.80172e-05	0.00769954	-0.00156245	5.453e-05	0.00149091	0.00492095	-0.000217778	-0.000388158	1.80172e-05	0.00769954	-0.00148065	5.453e-05	0.00149091	0.00492095	-0.000217778	-0.000388157	1.80172e-05	0.00769954	-0.00147931	5.453e-05	0.00149091	0.00492095	-0.000217778	-0.000388158	1.80172e-05	0.00769954	-0.00147929	5.453e-05	0.00149091	0.00492095	-0.000217778	-0.000388158	1.80172e-05	0.00769954	-0.00147929	5.453e-05	0.00149091	0.00492095	-0.000217778	-0.000388158	1.80172e-05	0.00769954	-0.00147929	5.453e-05	0.00149091	0.00492095	-0.000217778	-0.000388157	1.80172e-05	0.00769954	-0.00147929	5.453e-05	0.00149091	0.00492095	-0.000217778	0	0	0	0	0	0	0	0	-0.0485415	-0.0485415	-0.0485415	-0.0485415	-0.0485415	-0.0485415	-0.0485415	-0.0485415	-0.0479176	-0.0479176	-0.0479176	-0.0479176	-0.0479176	-0.0479176	-0.0479176	-0.0479176	-0.0478556	-0.0478556	-0.0478556	-0.0478556	-0.0478556	-0.0478556	-0.0478556	-0.0478556	-0.0488236	-0.0488236	-0.0488236	-0.0488236	-0.0488236	-0.0488236	-0.0488236	-0.0488236	-0.0488272	-0.0488272	-0.0488272	-0.0488272	-0.0488272	-0.0488272	-0.0488272	-0.0488272	-0.0488261	-0.0488261	-0.0488261	-0.0488261	-0.0488261	-0.0488261	-0.0488261	-0.0488261	-0.0488262	-0.0488262	-0.0488262	-0.0488262	-0.0488262	-0.0488262	-0.0488262	-0.0488262	-0.0488262	-0.0488262	-0.0488262	-0.0488262	-0.0488262	-0.0488262	-0.0488262	-0.0488262	-0.0488262	-0.0488262	-0.0488262	-0.0488262	-0.0488262	-0.0488262	-0.0488262	-0.0488262	0.122241	-0.0408444	-0.0525813	0.111192	-0.218969	0.16442	0.0681784	-0.29327	0.127361	-0.0432826	-0.142548	0.137048	-0.20315	-0.0636031	-0.194385	-0.385393	0.126486	-0.045536	-0.249124	0.164126	-0.248492	0.14896	-0.127542	-0.384668	0.12611	-0.0431944	-0.304246	0.12606	-0.245477	0.0852937	-0.135542	-0.385058	0.124953	-0.045402	-0.298076	0.155593	-0.249319	0.16982	-0.135369	-0.377335	0.124427	-0.0458021	-0.304113	0.0671191	-0.24818	0.0910826	-0.136032	-0.385384	0.124419	-0.0457144	-0.294405	0.151787	-0.249335	0.168761	-0.135521	-0.384699	0.124462	-0.0458427	-0.295511	0.0691038	-0.247381	-0.0230887	-0.135999	-0.385486	0.124418	-0.0457784	-0.295691	0.152114	-0.249124	0.145752	-0.135512	-0.385168	0.162574	-0.0455639	-0.295614	0.0691633	-0.247641	-0.108421	-0.136025	-0.384442	-0.013074	-0.0422656	-0.295167	0.0962804	-0.247876	0.101716	-0.137105	-0.301277	0.0135137	-0.042157	-0.295631	0.0951486	-0.236437	-0.105592	-0.138543	-0.372294	0.0135308	-0.0300108	-0.243751	0.0949432	-0.201639	0.0480867	-0.157428	-0.284992	0.0169568	-0.0110702	-0.258052	0.0949175	-0.10277	0.0167645	-0.13833	-0.13038	0.0138932	-0.000678139	-0.0726141	0.0949147	-0.000121945	0.0027912	-0.00752634	-0.00713631	0.00802194	-3.22247e-05	-0.00796834	0.0945661	-1.72192e-05	-0.13241	-0.00605201	-0.00095368	0.00528869	-7.23356e-06	-0.000386311	0.0963164	-1.71578e-05	-0.105983	-0.00545532	-0.00055889	0.000716359	-1.19726e-05	-0.000516295	0.0963797	-1.71574e-05	-0.100461	-0.00545838	-0.000503287	0.000652177	-1.1983e-05	-0.00132329	0.0954804	-1.71574e-05	-0.126216	-0.00545832	-0.000503281	0.000645021	-1.1983e-05	-0.00132052	0.0953227	-1.71574e-05	-0.109446	-0.00545832	-0.00050328	0.000641297	-1.19883e-05	-0.00132073	0.0952689	-1.72066e-05	-0.00317336	-0.00545832	-0.000502484	0.000635178	-1.19883e-05	-0.00132243	0.0952459	-1.72066e-05	0.000784161	-0.00546233	-0.000502485	0.000649061	-1.19883e-05	-0.00132235	0.0952356	-1.72066e-05	0.000736439	-0.00546234	-0.000502485	0.0006548	-1.19883e-05	-0.00132743	0.0952309	-1.72066e-05	0.000691424	-0.00546234	-0.000502485	0.000656862	-1.19883e-05	-0.00132743	0.0961361	-1.72066e-05	0.000691436	-0.00546234	-0.000502485	0.000657562	-1.19883e-05	-0.00132743	0.0961244	-1.72066e-05	0.000691436	-0.00546234	-0.000502485	0.000657794	-1.19883e-05	-0.00132743	0.096124	-1.72066e-05	0.000691436	-0.00546234	-0.000502485	0.00065787	-1.19883e-05	-0.00132743	0.0588723	-1.72066e-05	0.000689296	-0.00546234	-0.000502485	0.000657895	-1.19883e-05	-0.00132743	0.0429637	-1.72066e-05	0.000689294	-0.00546234	-0.000502485	0.000657904	-1.19883e-05	-0.00132743	0.0430403	-1.72066e-05	0.000689294	-0.00546234	-0.000502485	0.000657906	-1.19883e-05	-0.00132743	0.0431203	-1.72066e-05	0.000689294	-0.00546234	-0.000502485	0.000657907	-1.19883e-05	-0.00132743	0.0431929	-1.72066e-05	0.000689294	-0.00546234	-0.000502485	0.000657907	-1.19883e-05	-0.00132743	0.0432525	-1.72066e-05	0.000689294	-0.00546234	-0.000502485	0.000657907	-1.19883e-05	-0.00132743	0.0434935	-1.72066e-05	0.000689294	-0.00546234	-0.000502485	0.000657907	-1.19883e-05	-0.00132743	0.0434788	-1.72066e-05	0.000689294	-0.00546234	-0.000502485	0.000657907	-1.19883e-05	-0.00132743	0.0434782	-1.72066e-05	0.000689294	-0.00546234	-0.000502485	0.000657907	-1.19883e-05	-0.00132743	0.0434782	-1.72066e-05	0.000689294	-0.00546234	-0.000502485	0.000657907	-1.19883e-05	-0.00132743	0.0434782	-1.72066e-05	0.000689294	-0.00546234	-0.000502485	0.000657907	-1.19883e-05	-0.00132743	0.0434782	-1.72066e-05	0.000689294	-0.00546234	-0.000502485	0.000657907	-1.19883e-05	-0.00132743	0.0434782	-1.72066e-05	0.000689294	-0.00546234	-0.000502485	0	0	0	0	0	0	0	0	0.307472	0.307472	0.307472	0.307472	0.307472	0.307472	0.307472	0.307472	0.303779	0.303779	0.303779	0.303779	0.303779	0.303779	0.303779	0.303779	0.302559	0.302559	0.302559	0.302559	0.302559	0.302559	0.302559	0.302559	0.307716	0.307716	0.307716	0.307716	0.307716	0.307716	0.307716	0.307716	0.307724	0.307724	0.307724	0.307724	0.307724	0.307724	0.307724	0.307724	0.307724	0.307724	0.307724	0.307724	0.307724	0.307724	0.307724	0.307724	0.307724	0.307724	0.307724	0.307724	0.307724	0.307724	0.307724	0.307724	0.307724	0.307724	0.307724	0.307724	0.307724	0.307724	0.307724	0.307724	0.307724	0.307724	0.307724	0.307724	0.307724	0.307724	0.307724	0.307724	1.28699	0.498617	0.119717	0.694364	0.348047	0.829657	0.355538	0.242933	1.34724	0.591615	0.229058	0.6429	0.5002	0.0541722	0.0484879	0.266504	1.35904	0.611408	0.509894	0.753475	0.424621	0.732245	-0.12778	0.26597	1.36142	0.616585	1.01493	0.582803	0.443667	0.598816	-0.158324	0.266182	1.37812	0.610884	1.03255	0.718965	0.425041	0.768022	-0.158232	0.25263	1.36934	0.610633	1.0258	0.341133	0.427898	0.627455	-0.156905	0.266446	1.37798	0.610807	1.04257	0.700835	0.427305	0.766359	-0.158347	0.265152	1.36937	0.610356	1.03752	0.357314	0.435001	0.284929	-0.157471	0.266619	1.37798	0.610722	1.03766	0.702148	0.42829	0.722759	-0.158331	0.26595	0.864157	0.608849	1.03728	0.357867	0.431696	-0.0855798	-0.157437	0.26485	0.383283	0.564103	1.03943	0.486977	0.424238	0.603186	-0.155089	0.126708	0.495576	0.562693	1.03682	0.483211	0.410409	-0.033122	-0.145912	0.2681	0.510252	0.400546	0.856192	0.482425	0.360991	0.58888	0.000103198	0.229112	0.513908	0.147758	0.6516	0.482342	0.211777	0.528698	-0.0185336	0.22069	0.510994	0.00905628	0.513228	0.482333	0.000414153	0.464272	0.00261256	0.0101994	0.490625	0.000429292	0.106215	0.481165	7.94034e-05	-0.138045	0.00547506	-0.000659353	0.0807917	6.24072e-05	0.00458116	0.487449	7.95048e-05	-0.0256657	0.00297729	-0.000600764	0.00395271	3.83903e-05	0.00673466	0.487669	7.95061e-05	-0.00133618	0.00297172	-0.000545723	0.00356135	3.8362e-05	0.017586	0.482604	7.95061e-05	-0.120517	0.00297145	-0.000545715	0.0035251	3.8362e-05	0.0175493	0.481492	7.95061e-05	-0.123444	0.00297146	-0.000545715	0.00350627	3.8469e-05	0.0175522	0.481085	7.96836e-05	0.00437299	0.00297145	-0.000544595	0.00347597	3.8469e-05	0.0175746	0.480908	7.96839e-05	0.00753225	0.00297109	-0.000544596	0.00354678	3.8469e-05	0.0175736	0.480829	7.96839e-05	0.0112557	0.00297108	-0.000544596	0.0035758	3.8469e-05	0.0176417	0.480794	7.96839e-05	0.0114162	0.00297108	-0.000544596	0.00358623	3.8469e-05	0.0176417	0.486734	7.96839e-05	0.0114162	0.00297108	-0.000544596	0.00358976	3.8469e-05	0.0176417	0.486707	7.96839e-05	0.0114162	0.00297108	-0.000544596	0.00359094	3.8469e-05	0.0176417	0.4867	7.96839e-05	0.0114162	0.00297108	-0.000544596	0.00359132	3.8469e-05	0.0176417	0.361572	7.96839e-05	0.0114228	0.00297108	-0.000544596	0.00359145	3.8469e-05	0.0176417	0.318155	7.96839e-05	0.0114228	0.00297108	-0.000544596	0.00359149	3.8469e-05	0.0176417	0.319798	7.96839e-05	0.0114228	0.00297108	-0.000544596	0.0035915	3.8469e-05	0.0176417	0.321456	7.96839e-05	0.0114228	0.00297108	-0.000544596	0.00359151	3.8469e-05	0.0176417	0.323018	7.96839e-05	0.0114228	0.00297108	-0.000544596	0.00359151	3.8469e-05	0.0176417	0.32433	7.96839e-05	0.0114228	0.00297108	-0.000544596	0.00359151	3.8469e-05	0.0176417	0.334284	7.96839e-05	0.0114228	0.00297108	-0.000544596	0.00359151	3.8469e-05	0.0176417	0.33447	7.96839e-05	0.0114228	0.00297108	-0.000544596	0.00359151	3.8469e-05	0.0176417	0.334471	7.96839e-05	0.0114228	0.00297108	-0.000544596	0.00359151	3.8469e-05	0.0176417	0.334471	7.96839e-05	0.0114228	0.00297108	-0.000544596	0.00359151	3.8469e-05	0.0176417	0.334471	7.96839e-05	0.0114228	0.00297108	-0.000544596	0.00359151	3.8469e-05	0.0176417	0.334471	7.96839e-05	0.0114228	0.00297108	-0.000544596	0.00359151	3.8469e-05	0.0176417	0.334471	7.96839e-05	0.0114228	0.00297108	-0.000544596	0	0	0	0	0	0	0	0	0.462407	0.462407	0.462407	0.462407	0.462407	0.462407	0.462407	0.462407	0.460134	0.460134	0.460134	0.460134	0.460134	0.460134	0.460134	0.460134	0.459317	0.459317	0.459317	0.459317	0.459317	0.459317	0.459317	0.459317	0.463011	0.463011	0.463011	0.463011	0.463011	0.463011	0.463011	0.463011	0.463027	0.463027	0.463027	0.463027	0.463027	0.463027	0.463027	0.463027	0.463026	0.463026	0.463026	0.463026	0.463026	0.463026	0.463026	0.463026	0.463026	0.463026	0.463026	0.463026	0.463026	0.463026	0.463026	0.463026	0.463026	0.463026	0.463026	0.463026	0.463026	0.463026	0.463026	0.463026	0.463026	0.463026	0.463026	0.463026	0.463026	0.463026	0.463026	0.463026	1.26675	0.424273	0.132617	0.870395	0.426238	0.907182	0.435019	0.812955	1.32409	0.486651	0.261515	0.711263	0.496219	0.780233	0.899974	1.1278	1.33374	0.501265	0.428693	0.85218	0.32671	0.942827	0.828112	1.12557	1.3355	0.507639	0.882079	0.644695	0.341185	1.11457	0.808097	1.12683	1.34926	0.500285	0.836	0.8074	0.320627	0.85605	0.806964	1.11759	1.34092	0.499713	0.870483	0.374853	0.325415	1.14937	0.808597	1.12795	1.34862	0.499912	0.826943	0.786005	0.323122	0.861009	0.807632	1.12703	1.34099	0.499355	0.821557	0.391942	0.331661	1.15786	0.808687	1.12812	1.34862	0.499661	0.821231	0.787834	0.323739	0.943397	0.807599	1.12763	0.927927	0.498158	0.821125	0.392516	0.328041	0.777546	0.808677	1.12659	0.328769	0.461486	0.823225	0.534965	0.320288	0.982512	0.809436	1.01455	0.454656	0.460334	0.820691	0.530674	0.310236	0.925241	0.806676	1.07195	0.467747	0.327682	0.677596	0.529788	0.273296	1.46099	0.741392	0.78166	0.474335	0.120879	0.506555	0.529694	0.16222	1.5682	0.669966	0.168754	0.468761	0.0074093	0.415533	0.529683	0.000334915	1.49593	0.0335982	0.0123033	0.444907	0.000351721	0.0869085	0.528352	7.39605e-05	0.830119	0.0233076	0.00494506	0.0771321	6.63513e-05	0.00374357	0.535461	7.41651e-05	0.954058	0.0248137	0.00329849	0.00422596	8.63567e-05	0.00551064	0.53571	7.4167e-05	0.978354	0.0248391	0.00302392	0.0038148	8.64098e-05	0.0143905	0.530226	7.4167e-05	0.831411	0.0248393	0.00302388	0.00377577	8.64098e-05	0.0143605	0.529041	7.4167e-05	0.665091	0.0248393	0.00302388	0.00375549	8.64772e-05	0.0143629	0.528608	7.4312e-05	0.0422199	0.0248393	0.00301895	0.00372275	8.64772e-05	0.0143813	0.528421	7.43122e-05	0.0113003	0.0248637	0.00301896	0.0037989	8.64772e-05	0.0143804	0.528337	7.43122e-05	0.0123151	0.0248638	0.00301896	0.00383017	8.64772e-05	0.0144361	0.528299	7.43122e-05	0.0124221	0.0248638	0.00301896	0.0038414	8.64772e-05	0.0144361	0.534662	7.43122e-05	0.0124221	0.0248638	0.00301896	0.00384521	8.64772e-05	0.0144361	0.53463	7.43122e-05	0.0124221	0.0248638	0.00301896	0.00384648	8.64772e-05	0.0144361	0.534622	7.43122e-05	0.0124221	0.0248638	0.00301896	0.0038469	8.64772e-05	0.0144361	0.39513	7.43122e-05	0.0124274	0.0248638	0.00301896	0.00384703	8.64772e-05	0.0144361	0.346931	7.43122e-05	0.0124274	0.0248638	0.00301896	0.00384708	8.64772e-05	0.0144361	0.34859	7.43122e-05	0.0124274	0.0248638	0.00301896	0.00384709	8.64772e-05	0.0144361	0.350264	7.43122e-05	0.0124274	0.0248638	0.00301896	0.00384709	8.64772e-05	0.0144361	0.351839	7.43122e-05	0.0124274	0.0248638	0.00301896	0.0038471	8.64772e-05	0.0144361	0.353161	7.43122e-05	0.0124274	0.0248638	0.00301896	0.0038471	8.64772e-05	0.0144361	0.363129	7.43122e-05	0.0124274	0.0248638	0.00301896	0.0038471	8.64772e-05	0.0144361	0.363307	7.43122e-05	0.0124274	0.0248638	0.00301896	0.00384709	8.64772e-05	0.0144361	0.363307	7.43122e-05	0.0124274	0.0248638	0.00301896	0.0038471	8.64772e-05	0.0144361	0.363307	7.43122e-05	0.0124274	0.0248638	0.00301896	0.0038471	8.64772e-05	0.0144361	0.363307	7.43122e-05	0.0124274	0.0248638	0.00301896	0.0038471	8.64772e-05	0.0144361	0.363307	7.43122e-05	0.0124274	0.0248638	0.00301896	0.00384709	8.64772e-05	0.0144361	0.363307	7.43122e-05	0.0124274	0.0248638	0.00301896	0	0	0	0	0	0	0	0	0.189778	0.189778	0.189778	0.189778	0.189778	0.189778	0.189778	0.189778	0.188947	0.188947	0.188947	0.188947	0.188947	0.188947	0.188947	0.188947	0.188589	0.188589	0.188589	0.188589	0.188589	0.188589	0.188589	0.188589	0.190208	0.190208	0.190208	0.190208	0.190208	0.190208	0.190208	0.190208	0.19022	0.19022	0.19022	0.19022	0.19022	0.19022	0.19022	0.19022	0.190219	0.190219	0.190219	0.190219	0.190219	0.190219	0.190219	0.190219	0.190219	0.190219	0.190219	0.190219	0.190219	0.190219	0.190219	0.190219	0.190219	0.190219	0.190219	0.190219	0.190219	0.190219	0.190219	0.190219	0.190219	0.190219	0.190219	0.190219	0.190219	0.190219	0.190219	0.190219	0.277815	-0.141864	0.0692186	0.496777	0.360569	0.470142	0.243984	0.5516	0.284926	-0.20181	0.233594	0.412464	0.463627	0.365001	0.43543	0.744976	0.280738	-0.214349	0.355118	0.489187	0.393665	0.527526	0.364118	0.743597	0.279226	-0.207292	0.212707	0.372882	0.404938	0.590081	0.350871	0.744369	0.273615	-0.214516	0.184479	0.464599	0.394191	0.492319	0.350406	0.732328	0.272778	-0.215533	0.199674	0.220216	0.396305	0.609905	0.351111	0.744967	0.271853	-0.21554	0.180989	0.452452	0.395965	0.494396	0.350721	0.743951	0.272891	-0.216125	0.177945	0.230927	0.400616	0.568928	0.351317	0.745124	0.271847	-0.216518	0.176979	0.453428	0.396393	0.526638	0.350708	0.744692	0.453139	-0.215901	0.177533	0.231288	0.398178	0.346456	0.351376	0.74349	-0.08377	-0.200291	0.17796	0.314206	0.392443	0.529199	0.353222	0.611088	-0.00664403	-0.199785	0.177483	0.311908	0.368656	0.420906	0.355741	0.71592	-0.00812207	-0.142222	0.145176	0.311418	0.308436	0.747215	0.384243	0.539641	0.00294895	-0.0524629	0.291868	0.311368	0.142128	0.788842	0.339339	0.206134	-0.00698824	-0.00321422	-0.096817	0.311363	8.04409e-05	0.747208	0.0164168	0.0119448	-0.0244854	-0.000152114	-0.037654	0.31065	-4.36881e-07	0.364421	0.0115774	0.00230938	0.00925683	-1.69322e-05	-0.00151387	0.314525	-6.5413e-07	0.435081	0.0114529	0.00144946	0.00199185	4.78564e-06	-0.00234451	0.314661	-6.55938e-07	0.449459	0.01146	0.00132549	0.00181801	4.82093e-06	-0.0062004	0.311386	-6.55935e-07	0.367029	0.01146	0.00132548	0.00179812	4.82093e-06	-0.00618743	0.310653	-6.55935e-07	0.289814	0.01146	0.00132548	0.00178778	4.77769e-06	-0.00618846	0.310384	-6.30529e-07	0.0201391	0.01146	0.0013234	0.00177077	4.77772e-06	-0.00619642	0.310267	-6.30556e-07	0.00647631	0.0114703	0.0013234	0.00180927	4.77772e-06	-0.00619603	0.310214	-6.30556e-07	0.0080602	0.0114703	0.0013234	0.00182522	4.77772e-06	-0.00622025	0.310191	-6.30556e-07	0.00817709	0.0114703	0.0013234	0.00183095	4.77772e-06	-0.00622025	0.314081	-6.30556e-07	0.00817711	0.0114703	0.0013234	0.0018329	4.77772e-06	-0.00622025	0.314065	-6.30556e-07	0.00817711	0.0114703	0.0013234	0.00183354	4.77772e-06	-0.00622025	0.31406	-6.30556e-07	0.00817711	0.0114703	0.0013234	0.00183376	4.77772e-06	-0.00622025	0.239221	-6.30556e-07	0.00818242	0.0114703	0.0013234	0.00183383	4.77772e-06	-0.00622025	0.214914	-6.30556e-07	0.00818242	0.0114703	0.0013234	0.00183385	4.77772e-06	-0.00622025	0.216046	-6.30556e-07	0.00818242	0.0114703	0.0013234	0.00183386	4.77772e-06	-0.00622025	0.217187	-6.30556e-07	0.00818242	0.0114703	0.0013234	0.00183386	4.77772e-06	-0.00622025	0.218262	-6.30556e-07	0.00818242	0.0114703	0.0013234	0.00183386	4.77772e-06	-0.00622025	0.219165	-6.30556e-07	0.00818242	0.0114703	0.0013234	0.00183386	4.77772e-06	-0.00622025	0.226107	-6.30556e-07	0.00818242	0.0114703	0.0013234	0.00183386	4.77772e-06	-0.00622025	0.226243	-6.30556e-07	0.00818242	0.0114703	0.0013234	0.00183386	4.77772e-06	-0.00622025	0.226244	-6.30556e-07	0.00818242	0.0114703	0.0013234	0.00183386	4.77772e-06	-0.00622025	0.226244	-6.30556e-07	0.00818242	0.0114703	0.0013234	0.00183386	4.77772e-06	-0.00622025	0.226244	-6.30556e-07	0.00818242	0.0114703	0.0013234	0.00183386	4.77772e-06	-0.00622025	0.226244	-6.30556e-07	0.00818242	0.0114703	0.0013234	0.00183386	4.77772e-06	-0.00622025	0.226244	-6.30556e-07	0.00818242	0.0114703	0.0013234	0	0	0	0	0	0	0	0	-0.347323	-0.347323	-0.347323	-0.347323	-0.347323	-0.347323	-0.347323	-0.347323	-0.344552	-0.344552	-0.344552	-0.344552	-0.344552	-0.344552	-0.344552	-0.344552	-0.344058	-0.344058	-0.344058	-0.344058	-0.344058	-0.344058	-0.344058	-0.344058	-0.348417	-0.348417	-0.348417	-0.348417	-0.348417	-0.348417	-0.348417	-0.348417	-0.348434	-0.348434	-0.348434	-0.348434	-0.348434	-0.348434	-0.348434	-0.348434	-0.34843	-0.34843	-0.34843	-0.34843	-0.34843	-0.34843	-0.34843	-0.34843	-0.34843	-0.34843	-0.34843	-0.34843	-0.34843	-0.34843	-0.34843	-0.34843	-0.34843	-0.34843	-0.34843	-0.34843	-0.34843	-0.34843	-0.34843	-0.34843	-0.34843	-0.34843	-0.34843	-0.34843	-0.34843	-0.34843	-0.34843	-0.34843	-0.194289	-0.360467	-0.21275	0.00228935	-0.809792	0.147362	0.0393153	-1.21912	-0.205376	-0.409565	-0.518348	0.149187	-0.769263	-0.549621	-1.00189	-1.63432	-0.213583	-0.426019	-0.89443	0.176417	-0.832782	0.0862077	-0.783403	-1.63118	-0.215883	-0.420606	-1.31452	0.140645	-0.828076	-0.199471	-0.801393	-1.6329	-0.227238	-0.42513	-1.27479	0.167981	-0.831779	0.193237	-0.800324	-1.60751	-0.22492	-0.426265	-1.30971	0.0637454	-0.830344	-0.195223	-0.803031	-1.63438	-0.228893	-0.426098	-1.25862	0.164589	-0.832705	0.187566	-0.801104	-1.63206	-0.224822	-0.426331	-1.25995	0.063544	-0.830036	-0.579099	-0.802973	-1.63474	-0.228898	-0.426365	-1.26051	0.164855	-0.832253	0.0752994	-0.80106	-1.63363	0.128708	-0.424857	-1.26013	0.0635166	-0.82953	-0.697801	-0.803032	-1.63115	-0.217199	-0.393807	-1.25971	0.0924726	-0.827596	-0.0881108	-0.806225	-1.35082	-0.182889	-0.392814	-1.25997	0.0906871	-0.79288	-0.752611	-0.807979	-1.56912	-0.189538	-0.279626	-1.03954	0.0904009	-0.681625	-0.474078	-0.814182	-1.17972	-0.180176	-0.10315	-0.969673	0.0903589	-0.361643	-0.624674	-0.726547	-0.435678	-0.18871	-0.00632104	-0.442339	0.0903548	-0.000517032	-0.639863	-0.0381431	-0.0255359	-0.19831	-0.000300103	-0.0741772	0.0898087	-8.90708e-05	-0.799986	-0.0287331	-0.00523049	-0.0198813	-5.88238e-05	-0.00330376	0.0924026	-8.90365e-05	-0.766435	-0.0279309	-0.00328188	0.000498594	-8.14017e-05	-0.00472809	0.0924993	-8.90366e-05	-0.758561	-0.0279533	-0.00298131	0.000470731	-8.14575e-05	-0.0122871	0.0918036	-8.90366e-05	-0.780123	-0.0279532	-0.00298127	0.000464177	-8.14575e-05	-0.0122614	0.0917592	-8.90366e-05	-0.652476	-0.0279532	-0.00298127	0.000460754	-8.15138e-05	-0.0122635	0.0917538	-8.92515e-05	-0.0287488	-0.0279532	-0.00297645	0.000454835	-8.15137e-05	-0.0122792	0.0917523	-8.92518e-05	-0.0020737	-0.027977	-0.00297646	0.000467323	-8.15137e-05	-0.0122784	0.0917515	-8.92518e-05	-0.00221995	-0.027977	-0.00297646	0.000472596	-8.15137e-05	-0.0123259	0.0917512	-8.92518e-05	-0.00238268	-0.027977	-0.00297646	0.000474492	-8.15137e-05	-0.0123259	0.0921584	-8.92518e-05	-0.00238266	-0.027977	-0.00297646	0.000475135	-8.15137e-05	-0.0123259	0.092136	-8.92518e-05	-0.00238266	-0.027977	-0.00297646	0.000475348	-8.15137e-05	-0.0123259	0.0921375	-8.92518e-05	-0.00238266	-0.027977	-0.00297646	0.000475419	-8.15137e-05	-0.0123259	0.0324898	-8.92518e-05	-0.0023906	-0.027977	-0.00297646	0.000475442	-8.15137e-05	-0.0123259	0.00290869	-8.92518e-05	-0.00239061	-0.027977	-0.00297646	0.000475449	-8.15137e-05	-0.0123259	0.00255805	-8.92518e-05	-0.00239061	-0.027977	-0.00297646	0.000475452	-8.15137e-05	-0.0123259	0.00221254	-8.92518e-05	-0.00239061	-0.027977	-0.00297646	0.000475452	-8.15137e-05	-0.0123259	0.00187958	-8.92518e-05	-0.00239061	-0.027977	-0.00297646	0.000475453	-8.15137e-05	-0.0123259	0.00159591	-8.92518e-05	-0.00239061	-0.027977	-0.00297646	0.000475453	-8.15137e-05	-0.0123259	-0.0011458	-8.92518e-05	-0.00239061	-0.027977	-0.00297646	0.000475452	-8.15137e-05	-0.0123259	-0.00124981	-8.92518e-05	-0.00239061	-0.027977	-0.00297646	0.000475452	-8.15137e-05	-0.0123259	-0.00125149	-8.92518e-05	-0.00239061	-0.027977	-0.00297646	0.000475453	-8.15137e-05	-0.0123259	-0.00125152	-8.92518e-05	-0.00239061	-0.027977	-0.00297646	0.000475453	-8.15137e-05	-0.0123259	-0.00125152	-8.92518e-05	-0.00239061	-0.027977	-0.00297646	0.000475452	-8.15137e-05	-0.0123259	-0.00125152	-8.92518e-05	-0.00239061	-0.027977	-0.00297646	0.000475452	-8.15137e-05	-0.0123259	-0.00125152	-8.92518e-05	-0.00239061	-0.027977	-0.00297646	0	0	0	0	0	0	0	0	-0.199777	-0.199777	-0.199777	-0.199777	-0.199777	-0.199777	-0.199777	-0.199777	-0.196944	-0.196944	-0.196944	-0.196944	-0.196944	-0.196944	-0.196944	-0.196944	-0.196199	-0.196199	-0.196199	-0.196199	-0.196199	-0.196199	-0.196199	-0.196199	-0.20007	-0.20007	-0.20007	-0.20007	-0.20007	-0.20007	-0.20007	-0.20007	-0.200074	-0.200074	-0.200074	-0.200074	-0.200074	-0.200074	-0.200074	-0.200074	-0.200074	-0.200074	-0.200074	-0.200074	-0.200074	-0.200074	-0.200074	-0.200074	-0.200074	-0.200074	-0.200074	-0.200074	-0.200074	-0.200074	-0.200074	-0.200074	-0.200074	-0.200074	-0.200074	-0.200074	-0.200074	-0.200074	-0.200074	-0.200074	-0.200074	-0.200074	-0.200074	-0.200074	-0.200074	-0.200074	-0.200074	-0.200074	-0.691973	-0.4909	-0.11025	-0.157486	-0.308061	-0.206125	-0.0730893	-0.263007	-0.728013	-0.593315	-0.200767	-0.124004	-0.339859	0.0021868	-0.109199	-0.308427	-0.739936	-0.617	-0.446217	-0.14073	-0.357496	-0.13349	0.0434363	-0.307801	-0.742899	-0.614707	-0.960271	-0.111032	-0.361983	-0.103217	0.0495326	-0.30808	-0.759534	-0.616495	-0.97474	-0.135851	-0.357597	-0.14268	0.0495425	-0.296751	-0.753943	-0.61725	-0.972778	-0.070684	-0.357633	-0.108665	0.0481813	-0.308405	-0.760905	-0.617296	-0.978005	-0.132411	-0.358385	-0.142219	0.049544	-0.3073	-0.753872	-0.617399	-0.976981	-0.0750787	-0.359698	-0.0359496	0.0486781	-0.308557	-0.76091	-0.617817	-0.977752	-0.132588	-0.358628	-0.131431	0.0495405	-0.307972	-0.241939	-0.615873	-0.977106	-0.0752389	-0.358768	0.0334864	0.0486623	-0.307034	-0.344297	-0.570799	-0.978023	-0.100478	-0.356474	-0.105685	0.0469448	-0.189934	-0.360548	-0.569365	-0.976808	-0.10002	-0.347389	0.0258323	0.0413173	-0.304596	-0.372291	-0.405302	-0.806983	-0.0998986	-0.307604	-0.0928905	-0.0477117	-0.248135	-0.365696	-0.149511	-0.59021	-0.0998894	-0.185576	-0.0783105	-0.0314483	-0.186135	-0.371879	-0.00916267	-0.508042	-0.0998882	-0.000389902	-0.0661797	-0.0047839	-0.00900965	-0.37185	-0.000434344	-0.107456	-0.099744	-7.81515e-05	0.0447043	-0.00642416	6.38573e-05	-0.0501816	-6.48851e-05	-0.00461869	-0.100625	-7.82956e-05	0.0249099	-0.00445897	0.000176814	-0.00117783	-4.51858e-05	-0.00680144	-0.100654	-7.82972e-05	0.0202205	-0.00445791	0.000166721	-0.00104208	-4.5166e-05	-0.0177771	-0.099514	-7.82972e-05	0.0414244	-0.0044577	0.000166718	-0.00103276	-4.5166e-05	-0.01774	-0.0992317	-7.82972e-05	0.0392189	-0.00445771	0.000166718	-0.00102793	-4.52718e-05	-0.0177429	-0.0991249	-7.84663e-05	-0.000298802	-0.00445771	0.000166321	-0.00102048	-4.52717e-05	-0.0177657	-0.0990783	-7.84666e-05	-0.00178848	-0.00445909	0.000166321	-0.00103897	-4.52717e-05	-0.0177646	-0.0990574	-7.84666e-05	-0.00345848	-0.00445909	0.000166321	-0.00104641	-4.52717e-05	-0.0178335	-0.099048	-7.84666e-05	-0.00355719	-0.00445909	0.000166321	-0.00104908	-4.52717e-05	-0.0178335	-0.100509	-7.84666e-05	-0.00355719	-0.00445909	0.000166321	-0.00104998	-4.52717e-05	-0.0178335	-0.100508	-7.84666e-05	-0.00355719	-0.00445909	0.000166321	-0.00105028	-4.52717e-05	-0.0178335	-0.100506	-7.84666e-05	-0.00355719	-0.00445909	0.000166321	-0.00105038	-4.52717e-05	-0.0178335	-0.0844806	-7.84666e-05	-0.00356139	-0.00445909	0.000166321	-0.00105041	-4.52717e-05	-0.0178335	-0.0811995	-7.84666e-05	-0.00356139	-0.00445909	0.000166321	-0.00105042	-4.52717e-05	-0.0178335	-0.0817447	-7.84666e-05	-0.00356139	-0.00445909	0.000166321	-0.00105043	-4.52717e-05	-0.0178335	-0.0822928	-7.84666e-05	-0.00356139	-0.00445909	0.000166321	-0.00105043	-4.52717e-05	-0.0178335	-0.0828111	-7.84666e-05	-0.00356139	-0.00445909	0.000166321	-0.00105043	-4.52717e-05	-0.0178335	-0.0832478	-7.84666e-05	-0.00356139	-0.00445909	0.000166321	-0.00105043	-4.52717e-05	-0.0178335	-0.0867306	-7.84666e-05	-0.00356139	-0.00445909	0.000166321	-0.00105043	-4.52717e-05	-0.0178335	-0.0868114	-7.84666e-05	-0.00356139	-0.00445909	0.000166321	-0.00105043	-4.52717e-05	-0.0178335	-0.086812	-7.84666e-05	-0.00356139	-0.00445909	0.000166321	-0.00105043	-4.52717e-05	-0.0178335	-0.086812	-7.84666e-05	-0.00356139	-0.00445909	0.000166321	-0.00105043	-4.52717e-05	-0.0178335	-0.086812	-7.84666e-05	-0.00356139	-0.00445909	0.000166321	-0.00105043	-4.52717e-05	-0.0178335	-0.086812	-7.84666e-05	-0.00356139	-0.00445909	0.000166321	-0.00105043	-4.52717e-05	-0.0178335	-0.086812	-7.84666e-05	-0.00356139	-0.00445909	0.000166321	0	0	0	0	0	0	0	0	0.262718	0.262718	0.262718	0.262718	0.262718	0.262718	0.262718	0.262718	0.260496	0.260496	0.260496	0.260496	0.260496	0.260496	0.260496	0.260496	0.259607	0.259607	0.259607	0.259607	0.259607	0.259607	0.259607	0.259607	0.262698	0.262698	0.262698	0.262698	0.262698	0.262698	0.262698	0.262698	0.262702	0.262702	0.262702	0.262702	0.262702	0.262702	0.262702	0.262702	0.262703	0.262703	0.262703	0.262703	0.262703	0.262703	0.262703	0.262703	0.262703	0.262703	0.262703	0.262703	0.262703	0.262703	0.262703	0.262703	0.262703	0.262703	0.262703	0.262703	0.262703	0.262703	0.262703	0.262703	0.262703	0.262703	0.262703	0.262703	0.262703	0.262703	0.262703	0.262703	1.30652	0.44661	0.0507024	0.742481	0.0575681	0.898625	0.390259	0.0178216	1.36767	0.536682	0.0332779	0.698474	0.167755	0.173684	0.0629159	0.00937905	1.37837	0.554498	0.125374	0.827853	0.0281843	0.824385	0.0162394	0.00929665	1.38041	0.560799	0.571954	0.635281	0.0455508	0.727962	-0.0148085	0.00931032	1.39561	0.553996	0.578204	0.787239	0.0251922	0.843214	-0.01489	0.00851864	1.3869	0.55345	0.577263	0.363542	0.029389	0.759577	-0.0143363	0.00941242	1.39514	0.55372	0.585446	0.767222	0.0270574	0.842491	-0.0149403	0.00923624	1.38695	0.553243	0.579961	0.379223	0.0358181	0.448185	-0.0146547	0.00943775	1.39514	0.553732	0.579956	0.768807	0.0279984	0.815781	-0.0149309	0.0092821	0.928976	0.552132	0.579639	0.379747	0.0327762	0.0465949	-0.0146786	0.0092622	0.357567	0.511538	0.582076	0.519433	0.0264821	0.71235	-0.014532	0.0013553	0.481778	0.510262	0.579199	0.514925	0.0317588	0.118992	-0.0121292	0.00977342	0.4958	0.363223	0.478956	0.514023	0.0382712	0.776512	0.0249488	0.0092157	0.501481	0.13399	0.244406	0.513923	0.0481281	0.738332	0.0172644	0.0126309	0.496741	0.00821269	0.408838	0.513912	0.000227816	0.667785	0.00251286	0.000555557	0.47354	0.000389351	0.0962996	0.512517	5.73218e-05	0.00570811	0.00303166	-7.12341e-05	0.080514	5.84383e-05	0.00408227	0.519864	5.7572e-05	0.130553	0.002744	-4.29851e-05	0.00423242	4.16223e-05	0.00608472	0.520124	5.75744e-05	0.156639	0.00274529	-2.62007e-05	0.00381775	4.16063e-05	0.0159328	0.514859	5.75744e-05	0.0225346	0.00274526	-2.61996e-05	0.00377859	4.16063e-05	0.0158996	0.513755	5.75744e-05	-0.00612033	0.00274527	-2.61996e-05	0.00375825	4.16999e-05	0.0159022	0.513355	5.76778e-05	0.0104526	0.00274527	-2.60632e-05	0.00372542	4.16998e-05	0.0159226	0.513182	5.76781e-05	0.00805985	0.00274764	-2.60633e-05	0.00380185	4.16998e-05	0.0159216	0.513105	5.76781e-05	0.0102584	0.00274764	-2.60633e-05	0.00383321	4.16998e-05	0.0159834	0.51307	5.76781e-05	0.010321	0.00274764	-2.60633e-05	0.00384448	4.16998e-05	0.0159834	0.519053	5.76781e-05	0.0103211	0.00274764	-2.60633e-05	0.0038483	4.16998e-05	0.0159834	0.519015	5.76781e-05	0.0103211	0.00274764	-2.60633e-05	0.00384957	4.16998e-05	0.0159834	0.519009	5.76781e-05	0.0103211	0.00274764	-2.60633e-05	0.00384998	4.16998e-05	0.0159834	0.37044	5.76781e-05	0.0103236	0.00274764	-2.60633e-05	0.00385012	4.16998e-05	0.0159834	0.315486	5.76781e-05	0.0103236	0.00274764	-2.60633e-05	0.00385017	4.16998e-05	0.0159834	0.316911	5.76781e-05	0.0103236	0.00274764	-2.60633e-05	0.00385018	4.16998e-05	0.0159834	0.318351	5.76781e-05	0.0103236	0.00274764	-2.60633e-05	0.00385018	4.16998e-05	0.0159834	0.319703	5.76781e-05	0.0103236	0.00274764	-2.60633e-05	0.00385019	4.16998e-05	0.0159834	0.320838	5.76781e-05	0.0103236	0.00274764	-2.60633e-05	0.00385019	4.16998e-05	0.0159834	0.329183	5.76781e-05	0.0103236	0.00274764	-2.60633e-05	0.00385019	4.16998e-05	0.0159834	0.329314	5.76781e-05	0.0103236	0.00274764	-2.60633e-05	0.00385018	4.16998e-05	0.0159834	0.329314	5.76781e-05	0.0103236	0.00274764	-2.60633e-05	0.00385019	4.16998e-05	0.0159834	0.329314	5.76781e-05	0.0103236	0.00274764	-2.60633e-05	0.00385019	4.16998e-05	0.0159834	0.329314	5.76781e-05	0.0103236	0.00274764	-2.60633e-05	0.00385019	4.16998e-05	0.0159834	0.329314	5.76781e-05	0.0103236	0.00274764	-2.60633e-05	0.00385018	4.16998e-05	0.0159834	0.329314	5.76781e-05	0.0103236	0.00274764	-2.60633e-05	0	0	0	0	0	0	0	0	0.401786	0.401786	0.401786	0.401786	0.401786	0.401786	0.401786	0.401786	0.398437	0.398437	0.398437	0.398437	0.398437	0.398437	0.398437	0.398437	0.397621	0.397621	0.397621	0.397621	0.397621	0.397621	0.397621	0.397621	0.402532	0.402532	0.402532	0.402532	0.402532	0.402532	0.402532	0.402532	0.402544	0.402544	0.402544	0.402544	0.402544	0.402544	0.402544	0.402544	0.402542	0.402542	0.402542	0.402542	0.402542	0.402542	0.402542	0.402542	0.402542	0.402542	0.402542	0.402542	0.402542	0.402542	0.402542	0.402542	0.402542	0.402542	0.402542	0.402542	0.402542	0.402542	0.402542	0.402542	0.402542	0.402542	0.402542	0.402542	0.402542	0.402542	0.402542	0.402542	0.933919	0.686627	0.184237	0.280221	0.559986	0.267139	0.121863	0.840885	0.98216	0.819191	0.352555	0.154521	0.539824	0.48714	0.77665	1.12513	0.998609	0.851661	0.665176	0.185294	0.522587	0.253219	0.604439	1.12289	1.00272	0.847903	1.40589	0.137412	0.524349	0.433505	0.606236	1.1241	1.02566	0.850581	1.3835	0.175714	0.51864	0.178745	0.605363	1.10838	1.01806	0.851663	1.40966	0.089329	0.519462	0.442401	0.607749	1.12523	1.02761	0.851715	1.37431	0.170549	0.519851	0.182788	0.605924	1.12368	1.01796	0.851872	1.37316	0.0950358	0.52137	0.615514	0.607444	1.12548	1.02761	0.852438	1.37409	0.170981	0.519858	0.258176	0.605894	1.12465	0.311594	0.849748	1.37328	0.0952416	0.520031	0.550734	0.607443	1.12313	0.473516	0.787562	1.37439	0.126641	0.516893	0.342932	0.609165	0.947502	0.492517	0.785584	1.37287	0.126156	0.503376	0.620718	0.609724	1.07786	0.50861	0.559217	1.13406	0.126013	0.444594	0.662485	0.602719	0.805191	0.499149	0.206288	0.838446	0.126004	0.266045	0.762626	0.53919	0.271746	0.508001	0.0126422	0.704906	0.126002	0.000553612	0.747005	0.029573	0.016443	0.508684	0.00059964	0.148272	0.125847	0.000116264	0.612567	0.0228645	0.00388616	0.0681354	0.000100558	0.00637799	0.126841	0.000116532	0.635765	0.0224839	0.00248201	0.00153063	0.000101971	0.00938574	0.126873	0.000116535	0.639795	0.0225039	0.00226221	0.00135242	0.000101999	0.0245288	0.125435	0.000116535	0.604071	0.0225038	0.00226218	0.00134065	0.000101999	0.0244776	0.125072	0.000116535	0.495785	0.0225039	0.00226218	0.00133456	0.000102131	0.0244817	0.124933	0.000116775	0.0258819	0.0225039	0.00225853	0.00132522	0.00010213	0.0245131	0.124873	0.000116776	0.00449652	0.0225234	0.00225853	0.00134861	0.00010213	0.0245115	0.124846	0.000116776	0.00503981	0.0225234	0.00225853	0.001358	0.00010213	0.0246066	0.124834	0.000116776	0.0051574	0.0225234	0.00225853	0.00136137	0.00010213	0.0246066	0.126705	0.000116776	0.00515739	0.0225234	0.00225853	0.00136252	0.00010213	0.0246066	0.126705	0.000116776	0.00515739	0.0225234	0.00225853	0.0013629	0.00010213	0.0246066	0.126702	0.000116776	0.00515739	0.0225234	0.00225853	0.00136302	0.00010213	0.0246066	0.111233	0.000116776	0.00516308	0.0225234	0.00225853	0.00136306	0.00010213	0.0246066	0.110302	0.000116776	0.00516308	0.0225234	0.00225853	0.00136308	0.00010213	0.0246066	0.111017	0.000116776	0.00516308	0.0225234	0.00225853	0.00136308	0.00010213	0.0246066	0.111734	0.000116776	0.00516308	0.0225234	0.00225853	0.00136308	0.00010213	0.0246066	0.112412	0.000116776	0.00516308	0.0225234	0.00225853	0.00136308	0.00010213	0.0246066	0.112984	0.000116776	0.00516308	0.0225234	0.00225853	0.00136308	0.00010213	0.0246066	0.117596	0.000116776	0.00516308	0.0225234	0.00225853	0.00136308	0.00010213	0.0246066	0.117706	0.000116776	0.00516308	0.0225234	0.00225853	0.00136308	0.00010213	0.0246066	0.117707	0.000116776	0.00516308	0.0225234	0.00225853	0.00136308	0.00010213	0.0246066	0.117707	0.000116776	0.00516308	0.0225234	0.00225853	0.00136308	0.00010213	0.0246066	0.117707	0.000116776	0.00516308	0.0225234	0.00225853	0.00136308	0.00010213	0.0246066	0.117707	0.000116776	0.00516308	0.0225234	0.00225853	0.00136308	0.00010213	0.0246066	0.117707	0.000116776	0.00516308	0.0225234	0.00225853	0	0	0	0	0	0	0	0	0.0921463	0.0921463	0.0921463	0.0921463	0.0921463	0.0921463	0.0921463	0.0921463	0.0923675	0.0923675	0.0923675	0.0923675	0.0923675	0.0923675	0.0923675	0.0923675	0.0927657	0.0927657	0.0927657	0.0927657	0.0927657	0.0927657	0.0927657	0.0927657	0.0924343	0.0924343	0.0924343	0.0924343	0.0924343	0.0924343	0.0924343	0.0924343	0.0924328	0.0924328	0.0924328	0.0924328	0.0924328	0.0924328	0.0924328	0.0924328	0.0924311	0.0924311	0.0924311	0.0924311	0.0924311	0.0924311	0.0924311	0.0924311	0.0924311	0.0924311	0.0924311	0.0924311	0.0924311	0.0924311	0.0924311	0.0924311	0.0924311	0.0924311	0.0924311	0.0924311	0.0924311	0.0924311	0.0924311	0.0924311	0.0924311	0.0924311	0.0924311	0.0924311	0.0924311	0.0924311	0.0924311	0.0924311	-0.0736559	0.497788	0.0456746	-0.518872	0.0107846	-0.615003	-0.279801	0.344486	-0.0677668	0.621605	-0.0122558	-0.570674	-0.225427	0.369895	0.624239	0.526448	-0.0551174	0.652265	-0.0372673	-0.662701	-0.173154	-0.579194	0.671597	0.525307	-0.0512399	0.639507	0.517925	-0.518789	-0.194591	-0.275216	0.706736	0.525989	-0.033942	0.651498	0.489207	-0.633653	-0.180404	-0.683954	0.705817	0.532391	-0.035521	0.653523	0.519402	-0.298505	-0.182389	-0.298887	0.706778	0.526675	-0.0304946	0.653503	0.470864	-0.618367	-0.182127	-0.678589	0.706418	0.527085	-0.0357348	0.654425	0.475287	-0.311873	-0.188962	0.229205	0.706856	0.526655	-0.0304829	0.65514	0.476859	-0.619396	-0.183213	-0.564523	0.706374	0.526747	-0.579832	0.653121	0.475859	-0.31232	-0.186194	0.578007	0.70676	0.527136	0.307701	0.605602	0.475356	-0.426842	-0.179635	-0.358999	0.704597	0.580165	0.19616	0.604074	0.47577	-0.423284	-0.159315	0.582268	0.692712	0.486315	0.20451	0.430018	0.394587	-0.422565	-0.122121	-0.0622358	0.491305	0.322893	0.183898	0.158627	0.0886214	-0.422487	-0.0264152	0.0916624	0.464462	-0.0918848	0.202535	0.00971998	0.451264	-0.422478	0.000188263	0.148594	0.0229221	-0.00114034	0.229724	0.000461055	0.113959	-0.42138	6.59057e-05	0.689355	0.0144426	0.00403188	0.0114865	8.08119e-05	0.00478485	-0.427209	6.63701e-05	0.587362	0.0172243	0.00283131	-0.00248018	9.13228e-05	0.00716746	-0.427414	6.63741e-05	0.564189	0.0172518	0.00258203	-0.00227996	9.13624e-05	0.018815	-0.423046	6.63742e-05	0.662901	0.0172521	0.002582	-0.0022536	9.13624e-05	0.0187757	-0.422109	6.63742e-05	0.571222	0.0172521	0.002582	-0.00223987	9.14573e-05	0.0187788	-0.421768	6.64675e-05	0.017821	0.0172521	0.00257752	-0.002217	9.14572e-05	0.0188029	-0.421621	6.64678e-05	-0.00457349	0.0172708	0.00257752	-0.00226785	9.14572e-05	0.0188017	-0.421554	6.64678e-05	-0.00874186	0.0172708	0.00257752	-0.00228902	9.14572e-05	0.0188749	-0.421525	6.64678e-05	-0.00885614	0.0172708	0.00257752	-0.00229663	9.14572e-05	0.0188749	-0.426559	6.64678e-05	-0.00885617	0.0172708	0.00257752	-0.00229921	9.14572e-05	0.0188749	-0.426531	6.64678e-05	-0.00885617	0.0172708	0.00257752	-0.00230006	9.14572e-05	0.0188749	-0.426525	6.64678e-05	-0.00885617	0.0172708	0.00257752	-0.00230034	9.14572e-05	0.0188749	-0.307919	6.64678e-05	-0.00886023	0.0172708	0.00257752	-0.00230044	9.14572e-05	0.0188749	-0.264257	6.64678e-05	-0.00886023	0.0172708	0.00257752	-0.00230047	9.14572e-05	0.0188749	-0.265568	6.64678e-05	-0.00886023	0.0172708	0.00257752	-0.00230048	9.14572e-05	0.0188749	-0.266893	6.64678e-05	-0.00886023	0.0172708	0.00257752	-0.00230048	9.14572e-05	0.0188749	-0.268139	6.64678e-05	-0.00886023	0.0172708	0.00257752	-0.00230048	9.14572e-05	0.0188749	-0.269185	6.64678e-05	-0.00886023	0.0172708	0.00257752	-0.00230048	9.14572e-05	0.0188749	-0.276987	6.64678e-05	-0.00886023	0.0172708	0.00257752	-0.00230048	9.14572e-05	0.0188749	-0.277121	6.64678e-05	-0.00886023	0.0172708	0.00257752	-0.00230048	9.14572e-05	0.0188749	-0.277121	6.64678e-05	-0.00886023	0.0172708	0.00257752	-0.00230048	9.14572e-05	0.0188749	-0.277121	6.64678e-05	-0.00886023	0.0172708	0.00257752	-0.00230048	9.14572e-05	0.0188749	-0.277121	6.64678e-05	-0.00886023	0.0172708	0.00257752	-0.00230048	9.14572e-05	0.0188749	-0.277121	6.64678e-05	-0.00886023	0.0172708	0.00257752	-0.00230048	9.14572e-05	0.0188749	-0.277121	6.64678e-05	-0.00886023	0.0172708	0.00257752	0	0	0	0	0	0	0	0	-0.408343	-0.408343	-0.408343	-0.408343	-0.408343	-0.408343	-0.408343	-0.408343	-0.40633	-0.40633	-0.40633	-0.40633	-0.40633	-0.40633	-0.40633	-0.40633	-0.405523	-0.405523	-0.405523	-0.405523	-0.405523	-0.405523	-0.405523	-0.405523	-0.409102	-0.409102	-0.409102	-0.409102	-0.409102	-0.409102	-0.409102	-0.409102	-0.409123	-0.409123	-0.409123	-0.409123	-0.409123	-0.409123	-0.409123	-0.409123	-0.409121	-0.409121	-0.409121	-0.409121	-0.409121	-0.409121	-0.409121	-0.409121	-0.409121	-0.409121	-0.409121	-0.409121	-0.409121	-0.409121	-0.409121	-0.409121	-0.409121	-0.409121	-0.409121	-0.409121	-0.409121	-0.409121	-0.409121	-0.409121	-0.409121	-0.409121	-0.409121	-0.409121	-0.409121	-0.409121	-0.409121	-0.409121	-0.834669	0.0438041	-0.13763	-0.981952	-0.62683	-0.968905	-0.486253	-0.982829	-0.865049	0.102373	-0.402344	-0.819989	-0.800619	-0.715862	-0.837291	-1.33138	-0.862767	0.114276	-0.630713	-0.97426	-0.649498	-1.04923	-0.709797	-1.32888	-0.861324	0.102276	-0.593727	-0.742011	-0.670628	-1.16809	-0.683251	-1.33028	-0.858561	0.114806	-0.544012	-0.925004	-0.64855	-0.981094	-0.68232	-1.31058	-0.854427	0.116405	-0.57346	-0.435939	-0.653055	-1.20744	-0.683799	-1.33141	-0.855917	0.116343	-0.53773	-0.900808	-0.651848	-0.985115	-0.682917	-1.3297	-0.854606	0.117344	-0.531612	-0.456722	-0.661294	-1.11998	-0.684066	-1.33168	-0.855908	0.117769	-0.530192	-0.902772	-0.652695	-1.04724	-0.682892	-1.33092	-0.953684	0.11746	-0.530902	-0.457423	-0.656677	-0.676092	-0.684145	-1.32893	-0.00297287	0.109203	-0.532254	-0.622084	-0.646073	-1.04954	-0.687013	-1.11024	-0.153809	0.10892	-0.530678	-0.617389	-0.610167	-0.823134	-0.690357	-1.27704	-0.156474	0.0775452	-0.436305	-0.6164	-0.515373	-1.47598	-0.722027	-0.957251	-0.174011	0.0286034	-0.575188	-0.616298	-0.250294	-1.55601	-0.640392	-0.33932	-0.158392	0.00175121	-0.0151284	-0.616286	-0.000226834	-1.47314	-0.0315262	-0.0201746	-0.125858	8.25371e-05	0.020477	-0.614831	-2.46571e-05	-0.709676	-0.0223643	-0.00442123	-0.0403275	8.65907e-07	0.000735233	-0.622697	-2.4425e-05	-0.85107	-0.0224451	-0.00281588	-0.00424418	-3.23692e-05	0.00123976	-0.622972	-2.44231e-05	-0.87971	-0.0224612	-0.00257785	-0.00385854	-3.24295e-05	0.00334351	-0.616521	-2.44231e-05	-0.715348	-0.0224612	-0.00257782	-0.00381728	-3.24295e-05	0.00333649	-0.615093	-2.44231e-05	-0.564423	-0.0224612	-0.00257782	-0.00379582	-3.23962e-05	0.00333704	-0.614569	-2.45084e-05	-0.0393991	-0.0224612	-0.00257375	-0.00376075	-3.23962e-05	0.00334137	-0.614342	-2.45085e-05	-0.0126314	-0.0224819	-0.00257376	-0.00384085	-3.23962e-05	0.00334116	-0.61424	-2.45085e-05	-0.0153756	-0.0224819	-0.00257376	-0.00387394	-3.23962e-05	0.0033544	-0.614194	-2.45085e-05	-0.0155756	-0.0224819	-0.00257376	-0.00388583	-3.23962e-05	0.0033544	-0.621801	-2.45085e-05	-0.0155756	-0.0224819	-0.00257376	-0.00388986	-3.23962e-05	0.0033544	-0.621768	-2.45085e-05	-0.0155756	-0.0224819	-0.00257376	-0.0038912	-3.23962e-05	0.0033544	-0.621758	-2.45085e-05	-0.0155756	-0.0224819	-0.00257376	-0.00389164	-3.23962e-05	0.0033544	-0.46874	-2.45085e-05	-0.0155847	-0.0224819	-0.00257376	-0.00389178	-3.23962e-05	0.0033544	-0.417811	-2.45085e-05	-0.0155847	-0.0224819	-0.00257376	-0.00389183	-3.23962e-05	0.0033544	-0.419954	-2.45085e-05	-0.0155847	-0.0224819	-0.00257376	-0.00389185	-3.23962e-05	0.0033544	-0.422115	-2.45085e-05	-0.0155847	-0.0224819	-0.00257376	-0.00389185	-3.23962e-05	0.0033544	-0.424151	-2.45085e-05	-0.0155847	-0.0224819	-0.00257376	-0.00389186	-3.23962e-05	0.0033544	-0.425861	-2.45085e-05	-0.0155847	-0.0224819	-0.00257376	-0.00389186	-3.23962e-05	0.0033544	-0.438926	-2.45085e-05	-0.0155847	-0.0224819	-0.00257376	-0.00389185	-3.23962e-05	0.0033544	-0.439176	-2.45085e-05	-0.0155847	-0.0224819	-0.00257376	-0.00389185	-3.23962e-05	0.0033544	-0.439177	-2.45085e-05	-0.0155847	-0.0224819	-0.00257376	-0.00389186	-3.23962e-05	0.0033544	-0.439177	-2.45085e-05	-0.0155847	-0.0224819	-0.00257376	-0.00389186	-3.23962e-05	0.0033544	-0.439177	-2.45085e-05	-0.0155847	-0.0224819	-0.00257376	-0.00389185	-3.23962e-05	0.0033544	-0.439177	-2.45085e-05	-0.0155847	-0.0224819	-0.00257376	-0.00389185	-3.23962e-05	0.0033544	-0.439177	-2.45085e-05	-0.0155847	-0.0224819	-0.00257376	0	0	0	0	0	0	0	0	0.306192	0.306192	0.306192	0.306192	0.306192	0.306192	0.306192	0.306192	0.304529	0.304529	0.304529	0.304529	0.304529	0.304529	0.304529	0.304529	0.304121	0.304121	0.304121	0.304121	0.304121	0.304121	0.304121	0.304121	0.30688	0.30688	0.30688	0.30688	0.30688	0.30688	0.30688	0.30688	0.306893	0.306893	0.306893	0.306893	0.306893	0.306893	0.306893	0.306893	0.306891	0.306891	0.306891	0.306891	0.306891	0.306891	0.306891	0.306891	0.306891	0.306891	0.306891	0.306891	0.306891	0.306891	0.306891	0.306891	0.306891	0.306891	0.306891	0.306891	0.306891	0.306891	0.306891	0.306891	0.306891	0.306891	0.306891	0.306891	0.306891	0.306891	0.306891	0.306891	0.464152	0.261001	0.130746	0.296587	0.480866	0.234719	0.131349	0.832558	0.485682	0.29408	0.302282	0.172516	0.477903	0.561825	0.80136	1.1399	0.491536	0.304162	0.496034	0.209622	0.439326	0.289073	0.701176	1.13769	0.492879	0.304211	0.793071	0.154104	0.441486	0.498217	0.703509	1.13893	0.501106	0.303441	0.754064	0.197655	0.436291	0.202616	0.702563	1.12592	0.497696	0.303665	0.784388	0.0968263	0.437441	0.508255	0.704223	1.14	0.501477	0.303659	0.742198	0.191871	0.4375	0.207328	0.703192	1.13879	0.497682	0.303557	0.741	0.102458	0.439204	0.711573	0.704315	1.1402	0.501478	0.303642	0.741046	0.192404	0.437466	0.294968	0.703157	1.13961	0.246313	0.30264	0.740907	0.102654	0.4378	0.638641	0.704333	1.13825	0.177931	0.280435	0.741369	0.137549	0.434477	0.393909	0.705727	0.988887	0.205534	0.279732	0.740716	0.136863	0.416963	0.719601	0.70419	1.08829	0.211929	0.199125	0.6112	0.136689	0.359963	0.764367	0.661393	0.804453	0.210763	0.0734551	0.540171	0.136675	0.195081	0.880688	0.59601	0.229106	0.211961	0.00450191	0.290446	0.136673	0.000304829	0.863065	0.0301241	0.0147957	0.2078	0.000213816	0.0528226	0.136457	5.797e-05	0.710147	0.0213735	0.00440497	0.0310259	4.39548e-05	0.00232249	0.137739	5.80233e-05	0.737024	0.0219965	0.00287078	0.00115334	6.54382e-05	0.00336084	0.137781	5.8024e-05	0.741485	0.0220174	0.00261983	0.00103412	6.54884e-05	0.00874967	0.136275	5.8024e-05	0.700402	0.0220175	0.0026198	0.00102419	6.54884e-05	0.00873141	0.135908	5.8024e-05	0.575262	0.0220175	0.0026198	0.00101904	6.55253e-05	0.00873284	0.135769	5.81522e-05	0.0298235	0.0220175	0.00261552	0.00101086	6.55253e-05	0.00874403	0.135709	5.81524e-05	0.00490274	0.022038	0.00261552	0.00103033	6.55253e-05	0.00874349	0.135682	5.81524e-05	0.00497209	0.022038	0.00261552	0.00103828	6.55253e-05	0.00877731	0.13567	5.81524e-05	0.00506772	0.022038	0.00261552	0.00104114	6.55253e-05	0.00877732	0.137576	5.81524e-05	0.00506771	0.022038	0.00261552	0.00104211	6.55253e-05	0.00877732	0.137574	5.81524e-05	0.00506771	0.022038	0.00261552	0.00104243	6.55253e-05	0.00877732	0.137571	5.81524e-05	0.00506771	0.022038	0.00261552	0.00104253	6.55253e-05	0.00877732	0.116283	5.81524e-05	0.00507254	0.022038	0.00261552	0.00104257	6.55253e-05	0.00877732	0.112683	5.81524e-05	0.00507254	0.022038	0.00261552	0.00104258	6.55253e-05	0.00877732	0.113359	5.81524e-05	0.00507254	0.022038	0.00261552	0.00104258	6.55253e-05	0.00877732	0.114038	5.81524e-05	0.00507254	0.022038	0.00261552	0.00104258	6.55253e-05	0.00877732	0.11468	5.81524e-05	0.00507254	0.022038	0.00261552	0.00104259	6.55253e-05	0.00877732	0.115221	5.81524e-05	0.00507254	0.022038	0.00261552	0.00104259	6.55253e-05	0.00877732	0.119539	5.81524e-05	0.00507254	0.022038	0.00261552	0.00104259	6.55253e-05	0.00877732	0.119638	5.81524e-05	0.00507254	0.022038	0.00261552	0.00104258	6.55253e-05	0.00877732	0.119639	5.81524e-05	0.00507254	0.022038	0.00261552	0.00104259	6.55253e-05	0.00877732	0.119639	5.81524e-05	0.00507254	0.022038	0.00261552	0.00104259	6.55253e-05	0.00877732	0.119639	5.81524e-05	0.00507254	0.022038	0.00261552	0.00104259	6.55253e-05	0.00877732	0.119639	5.81524e-05	0.00507254	0.022038	0.00261552	0.00104258	6.55253e-05	0.00877732	0.119639	5.81524e-05	0.00507254	0.022038	0.00261552	0	0	0	0	0	0	0	0	-0.155535	-0.155535	-0.155535	-0.155535	-0.155535	-0.155535	-0.155535	-0.155535	-0.152944	-0.152944	-0.152944	-0.152944	-0.152944	-0.152944	-0.152944	-0.152944	-0.151988	-0.151988	-0.151988	-0.151988	-0.151988	-0.151988	-0.151988	-0.151988	-0.155626	-0.155626	-0.155626	-0.155626	-0.155626	-0.155626	-0.155626	-0.155626	-0.155632	-0.155632	-0.155632	-0.155632	-0.155632	-0.155632	-0.155632	-0.155632	-0.155633	-0.155633	-0.155633	-0.155633	-0.155633	-0.155633	-0.155633	-0.155633	-0.155633	-0.155633	-0.155633	-0.155633	-0.155633	-0.155633	-0.155633	-0.155633	-0.155633	-0.155633	-0.155633	-0.155633	-0.155633	-0.155633	-0.155633	-0.155633	-0.155633	-0.155633	-0.155633	-0.155633	-0.155633	-0.155633	-0.155633	-0.155633	-0.785067	-0.0980181	-0.0677616	-0.616818	-0.269109	-0.730444	-0.319228	-0.0599244	-0.817913	-0.101613	-0.185963	-0.6048	-0.465726	0.139567	0.222709	-0.00954738	-0.819828	-0.100918	-0.404132	-0.704391	-0.412895	-0.654558	0.374934	-0.00957939	-0.819692	-0.109037	-0.483852	-0.548386	-0.433376	-0.44502	0.40731	-0.00948063	-0.822652	-0.100916	-0.507951	-0.673217	-0.416859	-0.721481	0.406851	0.00406966	-0.818122	-0.0999904	-0.490634	-0.320728	-0.419087	-0.47116	0.406285	-0.00940081	-0.821208	-0.100078	-0.521874	-0.656553	-0.419007	-0.718141	0.407173	-0.00821328	-0.818226	-0.0994337	-0.517153	-0.335964	-0.426156	-0.047011	0.4067	-0.00954536	-0.821203	-0.0993226	-0.516608	-0.6577	-0.420045	-0.642792	0.407145	-0.00899601	-0.736932	-0.0989996	-0.516784	-0.336484	-0.42299	0.309639	0.406627	-0.00793612	-0.103268	-0.0915271	-0.518194	-0.458038	-0.415587	-0.485196	0.403854	0.125388	-0.213354	-0.0913035	-0.516549	-0.454499	-0.394607	0.283762	0.392093	-0.0266719	-0.218666	-0.0649872	-0.425694	-0.453762	-0.337212	-0.341933	0.199872	-0.0593081	-0.228971	-0.0239744	-0.439707	-0.453685	-0.173095	-0.239618	0.20296	-0.215835	-0.219883	-0.0014704	-0.137791	-0.453676	-0.000207991	-0.179231	0.00754529	-0.00875127	-0.197161	-6.95713e-05	-0.0172676	-0.452581	-2.44512e-05	0.388147	0.00196797	0.0021252	-0.0428945	-4.16224e-06	-0.000815377	-0.458478	-2.42848e-05	0.282137	0.00505483	0.00160764	-0.00330283	1.54367e-05	-0.00112397	-0.458685	-2.42837e-05	0.25855	0.00507072	0.00146715	-0.00299377	1.54716e-05	-0.00288368	-0.45392	-2.42837e-05	0.366862	0.00507108	0.00146713	-0.00296205	1.54716e-05	-0.00287769	-0.452871	-2.42837e-05	0.326747	0.00507107	0.00146713	-0.00294556	1.54453e-05	-0.00287816	-0.452487	-2.43662e-05	0.00571891	0.00507107	0.00146446	-0.00291871	1.54454e-05	-0.00288182	-0.45232	-2.43663e-05	-0.00627643	0.00507935	0.00146446	-0.00298042	1.54454e-05	-0.00288165	-0.452246	-2.43663e-05	-0.0105227	0.00507936	0.00146446	-0.00300584	1.54454e-05	-0.00289267	-0.452212	-2.43663e-05	-0.0106868	0.00507936	0.00146446	-0.00301497	1.54454e-05	-0.00289267	-0.457807	-2.43663e-05	-0.0106869	0.00507936	0.00146446	-0.00301807	1.54454e-05	-0.00289267	-0.457782	-2.43663e-05	-0.0106869	0.00507936	0.00146446	-0.0030191	1.54454e-05	-0.00289267	-0.457775	-2.43663e-05	-0.0106869	0.00507936	0.00146446	-0.00301944	1.54454e-05	-0.00289267	-0.339833	-2.43663e-05	-0.0106934	0.00507936	0.00146446	-0.00301955	1.54454e-05	-0.00289267	-0.298655	-2.43663e-05	-0.0106934	0.00507936	0.00146446	-0.00301958	1.54454e-05	-0.00289267	-0.300221	-2.43663e-05	-0.0106934	0.00507936	0.00146446	-0.00301959	1.54454e-05	-0.00289267	-0.301802	-2.43663e-05	-0.0106934	0.00507936	0.00146446	-0.0030196	1.54454e-05	-0.00289267	-0.30329	-2.43663e-05	-0.0106934	0.00507936	0.00146446	-0.0030196	1.54454e-05	-0.00289267	-0.30454	-2.43663e-05	-0.0106934	0.00507936	0.00146446	-0.0030196	1.54454e-05	-0.00289267	-0.314032	-2.43663e-05	-0.0106934	0.00507936	0.00146446	-0.0030196	1.54454e-05	-0.00289267	-0.314209	-2.43663e-05	-0.0106934	0.00507936	0.00146446	-0.0030196	1.54454e-05	-0.00289267	-0.31421	-2.43663e-05	-0.0106934	0.00507936	0.00146446	-0.0030196	1.54454e-05	-0.00289267	-0.31421	-2.43663e-05	-0.0106934	0.00507936	0.00146446	-0.0030196	1.54454e-05	-0.00289267	-0.31421	-2.43663e-05	-0.0106934	0.00507936	0.00146446	-0.0030196	1.54454e-05	-0.00289267	-0.31421	-2.43663e-05	-0.0106934	0.00507936	0.00146446	-0.0030196	1.54454e-05	-0.00289267	-0.31421	-2.43663e-05	-0.0106934	0.00507936	0.00146446	0	0	0	0	0	0	0	0	0.222204	0.222204	0.222204	0.222204	0.222204	0.222204	0.222204	0.222204	0.223248	0.223248	0.223248	0.223248	0.223248	0.223248	0.223248	0.223248	0.223349	0.223349	0.223349	0.223349	0.223349	0.223349	0.223349	0.223349	0.221885	0.221885	0.221885	0.221885	0.221885	0.221885	0.221885	0.221885	0.221881	0.221881	0.221881	0.221881	0.221881	0.221881	0.221881	0.221881	0.221882	0.221882	0.221882	0.221882	0.221882	0.221882	0.221882	0.221882	0.221882	0.221882	0.221882	0.221882	0.221882	0.221882	0.221882	0.221882	0.221882	0.221882	0.221882	0.221882	0.221882	0.221882	0.221882	0.221882	0.221882	0.221882	0.221882	0.221882	0.221882	0.221882	0.221882	0.221882	1.17988	0.607897	-0.0569777	0.46206	-0.491659	0.577284	0.255569	-0.158705	1.24068	0.758216	-0.350004	0.396009	-0.62374	0.671529	0.53575	-0.0929984	1.25597	0.789138	-0.652176	0.495476	-0.848536	0.586513	0.778948	-0.0930431	1.25949	0.789258	-0.0195179	0.364016	-0.849512	0.780695	0.772189	-0.0929086	1.2809	0.788216	-0.0582792	0.463905	-0.862773	0.497092	0.771121	-0.0648912	1.27214	0.788373	-0.0261956	0.192568	-0.857459	0.80107	0.77076	-0.0926376	1.28191	0.788796	-0.0697979	0.451231	-0.862883	0.502057	0.771631	-0.0903736	1.2721	0.78887	-0.0729306	0.197715	-0.857014	0.929971	0.771044	-0.0929103	1.28191	0.789988	-0.0722788	0.452602	-0.862808	0.590195	0.771597	-0.0919974	0.61757	0.78784	-0.0730286	0.197864	-0.857598	0.718999	0.770849	-0.089701	0.461621	0.730185	-0.0705732	0.275758	-0.857077	0.665955	0.765305	0.18744	0.529859	0.728358	-0.0734531	0.272387	-0.802836	0.833146	0.746258	-0.124136	0.546395	0.51848	-0.0577426	0.271777	-0.665811	1.09592	0.430674	-0.171208	0.542973	0.191262	-0.514647	0.271701	-0.289992	1.21118	0.424031	-0.447964	0.546435	0.0117219	0.442618	0.271693	-3.98995e-05	1.1697	0.0186288	-0.0185187	0.536371	0.000556009	0.137393	0.270649	5.0052e-05	0.780747	0.00836172	0.00398235	0.07956	9.57016e-05	0.00564388	0.27585	5.08593e-05	0.856337	0.0143613	0.00307764	0.00288194	0.000104091	0.00861564	0.276038	5.0866e-05	0.869167	0.014395	0.00284037	0.00258161	0.000104131	0.0226831	0.27352	5.0866e-05	0.777158	0.0143957	0.00284034	0.00255642	0.000104131	0.0226358	0.273102	5.0866e-05	0.632569	0.0143957	0.00284034	0.00254334	0.000104246	0.0226395	0.272961	5.08733e-05	0.0350905	0.0143957	0.00283534	0.00252252	0.000104246	0.0226685	0.272901	5.08735e-05	0.00582276	0.0144165	0.00283535	0.00257196	0.000104246	0.0226671	0.272874	5.08735e-05	0.00212226	0.0144166	0.00283535	0.00259212	0.000104246	0.0227554	0.272862	5.08735e-05	0.00191704	0.0144166	0.00283535	0.00259936	0.000104246	0.0227554	0.27532	5.08735e-05	0.00191707	0.0144166	0.00283535	0.00260181	0.000104246	0.0227554	0.275284	5.08735e-05	0.00191707	0.0144166	0.00283535	0.00260263	0.000104246	0.0227554	0.275283	5.08735e-05	0.00191707	0.0144166	0.00283535	0.0026029	0.000104246	0.0227554	0.167078	5.08735e-05	0.00190881	0.0144166	0.00283535	0.00260299	0.000104246	0.0227554	0.121474	5.08735e-05	0.0019088	0.0144166	0.00283535	0.00260302	0.000104246	0.0227554	0.121543	5.08735e-05	0.0019088	0.0144166	0.00283535	0.00260303	0.000104246	0.0227554	0.121621	5.08735e-05	0.0019088	0.0144166	0.00283535	0.00260303	0.000104246	0.0227554	0.121685	5.08735e-05	0.0019088	0.0144166	0.00283535	0.00260303	0.000104246	0.0227554	0.121734	5.08735e-05	0.0019088	0.0144166	0.00283535	0.00260303	0.000104246	0.0227554	0.121438	5.08735e-05	0.0019088	0.0144166	0.00283535	0.00260303	0.000104246	0.0227554	0.121369	5.08735e-05	0.0019088	0.0144166	0.00283535	0.00260303	0.000104246	0.0227554	0.121367	5.08735e-05	0.0019088	0.0144166	0.00283535	0.00260303	0.000104246	0.0227554	0.121367	5.08735e-05	0.0019088	0.0144166	0.00283535	0.00260303	0.000104246	0.0227554	0.121367	5.08735e-05	0.0019088	0.0144166	0.00283535	0.00260303	0.000104246	0.0227554	0.121367	5.08735e-05	0.0019088	0.0144166	0.00283535	0.00260303	0.000104246	0.0227554	0.121367	5.08735e-05	0.0019088	0.0144166	0.00283535	0	0	0	0	0	0	0	0	0.00489081	0.00489081	0.00489081	0.00489081	0.00489081	0.00489081	0.00489081	0.00489081	0.00665566	0.00665566	0.00665566	0.00665566	0.00665566	0.00665566	0.00665566	0.00665566	0.00696331	0.00696331	0.00696331	0.00696331	0.00696331	0.00696331	0.00696331	0.00696331	0.00436693	0.00436693	0.00436693	0.00436693	0.00436693	0.00436693	0.00436693	0.00436693	0.00435925	0.00435925	0.00435925	0.00435925	0.00435925	0.00435925	0.00435925	0.00435925	0.00436109	0.00436109	0.00436109	0.00436109	0.00436109	0.00436109	0.00436109	0.00436109	0.00436094	0.00436094	0.00436094	0.00436094	0.00436094	0.00436094	0.00436094	0.00436094	0.00436096	0.00436096	0.00436096	0.00436096	0.00436096	0.00436096	0.00436096	0.00436096	0.00436096	0.00436096	0.00436096	0.00436096	0.00436096	0.00436096	0.00436096	0.00436096	0.527402	0.19557	-0.106301	0.229513	-0.552055	0.327586	0.139819	-0.462208	0.554501	0.25783	-0.374608	0.236367	-0.6272	0.239254	0.0256035	-0.543365	0.559723	0.268638	-0.687595	0.296206	-0.774802	0.326056	0.248448	-0.542449	0.560813	0.270177	-0.496181	0.218825	-0.775234	0.368799	0.241281	-0.542878	0.568159	0.268407	-0.50981	0.27721	-0.782894	0.301043	0.240948	-0.517936	0.564491	0.268133	-0.500236	0.110462	-0.779505	0.380273	0.239821	-0.543167	0.568186	0.268417	-0.512769	0.269883	-0.783374	0.302489	0.241036	-0.541055	0.564499	0.268406	-0.514679	0.112387	-0.779625	0.36978	0.240067	-0.543447	0.568187	0.269003	-0.514521	0.270691	-0.783266	0.325758	0.241027	-0.542528	0.341668	0.268398	-0.514784	0.11243	-0.779612	0.234442	0.239934	-0.540372	0.16629	0.248753	-0.513394	0.158635	-0.778272	0.33201	0.235562	-0.285002	0.209755	0.248133	-0.514948	0.15636	-0.735552	0.283339	0.223071	-0.543313	0.216033	0.176632	-0.423301	0.155966	-0.619129	0.47875	0.0230393	-0.456835	0.217004	0.0651583	-0.645496	0.155914	-0.294081	0.508299	0.0455193	-0.407582	0.216288	0.00399358	0.0740277	0.155908	-0.000215664	0.48347	-0.000144405	-0.0190853	0.208587	0.000189386	0.0467767	0.155206	-5.02379e-06	0.245443	-0.00380905	0.000918224	0.0336494	3.18976e-05	0.00182465	0.158638	-4.55717e-06	0.292714	0.000193822	0.000934376	0.00156554	3.31723e-05	0.00290384	0.158763	-4.55347e-06	0.301013	0.000207693	0.000875435	0.00140927	3.31829e-05	0.00770637	0.1574	-4.55347e-06	0.247839	0.000208145	0.000875425	0.00139496	3.31829e-05	0.00769029	0.157212	-4.55347e-06	0.198395	0.000208129	0.000875425	0.00138753	3.32215e-05	0.00769155	0.157154	-4.62992e-06	0.012396	0.000208136	0.000873754	0.00137557	3.32215e-05	0.00770142	0.157129	-4.6299e-06	0.00237701	0.000213673	0.000873756	0.00140353	3.32215e-05	0.00770094	0.157118	-4.6299e-06	-0.000124136	0.000213687	0.000873756	0.00141498	3.32215e-05	0.00773107	0.157113	-4.6299e-06	-0.000304232	0.000213687	0.000873756	0.0014191	3.32215e-05	0.00773107	0.158299	-4.6299e-06	-0.000304206	0.000213687	0.000873756	0.00142049	3.32215e-05	0.00773107	0.158273	-4.6299e-06	-0.000304206	0.000213687	0.000873756	0.00142096	3.32215e-05	0.00773107	0.158273	-4.6299e-06	-0.000304206	0.000213687	0.000873756	0.00142111	3.32215e-05	0.00773107	0.0848881	-4.6299e-06	-0.000311868	0.000213687	0.000873756	0.00142116	3.32215e-05	0.00773107	0.0520558	-4.6299e-06	-0.000311872	0.000213687	0.000873756	0.00142118	3.32215e-05	0.00773107	0.0518861	-4.6299e-06	-0.000311872	0.000213687	0.000873756	0.00142118	3.32215e-05	0.00773107	0.0517217	-4.6299e-06	-0.000311872	0.000213687	0.000873756	0.00142118	3.32215e-05	0.00773107	0.0515593	-4.6299e-06	-0.000311872	0.000213687	0.000873756	0.00142118	3.32215e-05	0.00773107	0.0514191	-4.6299e-06	-0.000311872	0.000213687	0.000873756	0.00142118	3.32215e-05	0.00773107	0.0497856	-4.6299e-06	-0.000311872	0.000213687	0.000873756	0.00142118	3.32215e-05	0.00773107	0.0497024	-4.6299e-06	-0.000311872	0.000213687	0.000873756	0.00142118	3.32215e-05	0.00773107	0.0497006	-4.6299e-06	-0.000311872	0.000213687	0.000873756	0.00142118	3.32215e-05	0.00773107	0.0497006	-4.6299e-06	-0.000311872	0.000213687	0.000873756	0.00142118	3.32215e-05	0.00773107	0.0497006	-4.6299e-06	-0.000311872	0.000213687	0.000873756	0.00142118	3.32215e-05	0.00773107	0.0497006	-4.6299e-06	-0.000311872	0.000213687	0.000873756	0.00142118	3.32215e-05	0.00773107	0.0497006	-4.6299e-06	-0.000311872	0.000213687	0.000873756	0	0	0	0	0	0	0	0	0.0135717	0.0135717	0.0135717	0.0135717	0.0135717	0.0135717	0.0135717	0.0135717	0.0149971	0.0149971	0.0149971	0.0149971	0.0149971	0.0149971	0.0149971	0.0149971	0.0151231	0.0151231	0.0151231	0.0151231	0.0151231	0.0151231	0.0151231	0.0151231	0.0129467	0.0129467	0.0129467	0.0129467	0.0129467	0.0129467	0.0129467	0.0129467	0.0129386	0.0129386	0.0129386	0.0129386	0.0129386	0.0129386	0.0129386	0.0129386	0.0129411	0.0129411	0.0129411	0.0129411	0.0129411	0.0129411	0.0129411	0.0129411	0.0129409	0.0129409	0.0129409	0.0129409	0.0129409	0.0129409	0.0129409	0.0129409	0.0129409	0.0129409	0.0129409	0.0129409	0.0129409	0.0129409	0.0129409	0.0129409	0.0129409	0.0129409	0.0129409	0.0129409	0.0129409	0.0129409	0.0129409	0.0129409	0.736872	0.210602	-0.112713	0.385356	-0.585276	0.529912	0.224903	-0.580859	0.77296	0.275803	-0.39363	0.403096	-0.614387	0.164149	-0.118595	-0.716592	0.77852	0.286273	-0.699582	0.491474	-0.786301	0.502232	0.0959274	-0.715339	0.779519	0.290155	-0.502439	0.370689	-0.781501	0.470193	0.0791146	-0.715969	0.787412	0.286099	-0.506742	0.463556	-0.793773	0.502129	0.0789757	-0.69085	0.782562	0.285522	-0.504174	0.196859	-0.789582	0.488716	0.0777086	-0.716424	0.787008	0.285857	-0.504967	0.451668	-0.793853	0.502308	0.0789171	-0.714295	0.782601	0.285682	-0.5082	0.202456	-0.788004	0.341253	0.0778587	-0.716714	0.787006	0.286295	-0.508183	0.452804	-0.793452	0.498106	0.0789187	-0.71579	0.545694	0.285661	-0.508406	0.202621	-0.78869	0.104873	0.0777302	-0.713563	0.189485	0.264697	-0.506556	0.282186	-0.788852	0.451918	0.0735316	-0.45317	0.263776	0.264039	-0.508627	0.278815	-0.745782	0.156701	0.0631587	-0.706352	0.271351	0.187953	-0.41808	0.278203	-0.627405	0.534306	-0.0999432	-0.572055	0.275349	0.0693348	-0.64921	0.278127	-0.297284	0.526645	-0.0690502	-0.413777	0.271957	0.00424986	0.0849191	0.278119	-0.000214607	0.485092	-0.00545085	-0.0201794	0.257836	0.000201463	0.0497802	0.277078	-5.46926e-06	0.0881118	-0.00702839	-4.02428e-05	0.0448957	3.1075e-05	0.0019501	0.282287	-5.00921e-06	0.165536	-0.00353371	0.000282408	0.00247753	2.49599e-05	0.00309499	0.282476	-5.00554e-06	0.180493	-0.00352503	0.000282647	0.0022363	2.49568e-05	0.00820628	0.279863	-5.00554e-06	0.0975124	-0.00352464	0.000282643	0.00221318	2.49568e-05	0.00818916	0.279415	-5.00554e-06	0.0675933	-0.00352466	0.000282643	0.00220116	2.50017e-05	0.00819051	0.279263	-5.08153e-06	0.00883411	-0.00352465	0.000281991	0.00218172	2.50017e-05	0.00820101	0.279198	-5.08151e-06	0.00376347	-0.00352303	0.000281992	0.00222684	2.50017e-05	0.0082005	0.279168	-5.08151e-06	0.00215392	-0.00352302	0.000281992	0.00224536	2.50017e-05	0.00823256	0.279155	-5.08151e-06	0.00199018	-0.00352302	0.000281992	0.00225201	2.50017e-05	0.00823256	0.281753	-5.08151e-06	0.00199021	-0.00352302	0.000281992	0.00225427	2.50017e-05	0.00823256	0.281718	-5.08151e-06	0.00199021	-0.00352302	0.000281992	0.00225502	2.50017e-05	0.00823256	0.281717	-5.08151e-06	0.00199021	-0.00352302	0.000281992	0.00225526	2.50017e-05	0.00823256	0.171843	-5.08151e-06	0.00198304	-0.00352302	0.000281992	0.00225534	2.50017e-05	0.00823256	0.125159	-5.08151e-06	0.00198304	-0.00352302	0.000281992	0.00225537	2.50017e-05	0.00823256	0.125321	-5.08151e-06	0.00198304	-0.00352302	0.000281992	0.00225538	2.50017e-05	0.00823256	0.125492	-5.08151e-06	0.00198304	-0.00352302	0.000281992	0.00225538	2.50017e-05	0.00823256	0.125644	-5.08151e-06	0.00198304	-0.00352302	0.000281992	0.00225538	2.50017e-05	0.00823256	0.125768	-5.08151e-06	0.00198304	-0.00352302	0.000281992	0.00225538	2.50017e-05	0.00823256	0.12606	-5.08151e-06	0.00198304	-0.00352302	0.000281992	0.00225538	2.50017e-05	0.00823256	0.126006	-5.08151e-06	0.00198304	-0.00352302	0.000281992	0.00225538	2.50017e-05	0.00823256	0.126004	-5.08151e-06	0.00198304	-0.00352302	0.000281992	0.00225538	2.50017e-05	0.00823256	0.126004	-5.08151e-06	0.00198304	-0.00352302	0.000281992	0.00225538	2.50017e-05	0.00823256	0.126004	-5.08151e-06	0.00198304	-0.00352302	0.000281992	0.00225538	2.50017e-05	0.00823256	0.126004	-5.08151e-06	0.00198304	-0.00352302	0.000281992	0.00225538	2.50017e-05	0.00823256	0.126004	-5.08151e-06	0.00198304	-0.00352302	0.000281992	0	0	0	0	0	0	0	0	0.227618	0.227618	0.227618	0.227618	0.227618	0.227618	0.227618	0.227618	0.222937	0.222937	0.222937	0.222937	0.222937	0.222937	0.222937	0.222937	0.221355	0.221355	0.221355	0.221355	0.221355	0.221355	0.221355	0.221355	0.227369	0.227369	0.227369	0.227369	0.227369	0.227369	0.227369	0.227369	0.227367	0.227367	0.227367	0.227367	0.227367	0.227367	0.227367	0.227367	0.22737	0.22737	0.22737	0.22737	0.22737	0.22737	0.22737	0.22737	0.22737	0.22737	0.22737	0.22737	0.22737	0.22737	0.22737	0.22737	0.22737	0.22737	0.22737	0.22737	0.22737	0.22737	0.22737	0.22737	0.22737	0.22737	0.22737	0.22737	0.22737	0.22737	0.22737	0.22737	1.73134	0.774861	0.0822806	0.698956	0.0813548	0.977262	0.376122	-0.402266	1.8161	0.948813	0.0633956	0.733193	0.272762	-0.436126	-0.626842	-0.652491	1.83512	0.983945	0.342342	0.852164	0.206646	0.75023	-0.816193	-0.651295	1.83927	0.988349	1.108	0.666662	0.230396	0.374844	-0.860606	-0.652107	1.86605	0.983569	1.17571	0.815628	0.208521	0.878548	-0.859655	-0.659572	1.85374	0.98363	1.13868	0.384906	0.211457	0.405346	-0.858823	-0.652631	1.86667	0.983934	1.20104	0.795757	0.210542	0.871939	-0.860384	-0.653448	1.85373	0.983591	1.19508	0.402341	0.219715	-0.254327	-0.859934	-0.652557	1.86667	0.984403	1.19587	0.797082	0.211947	0.731665	-0.860331	-0.653058	1.03881	0.981456	1.19497	0.402937	0.216457	-0.700768	-0.859926	-0.653355	0.593537	0.909463	1.19807	0.54996	0.209359	0.475909	-0.858008	-0.714313	0.720021	0.907187	1.19434	0.545389	0.211434	-0.701982	-0.843691	-0.603606	0.741941	0.645775	0.98741	0.544461	0.199955	0.11832	-0.598705	-0.402299	0.742066	0.23822	0.59273	0.54436	0.151295	-0.0710481	-0.565775	0.105929	0.742486	0.0146002	0.752707	0.544349	0.000466102	-0.144184	-0.022305	0.00109165	0.721179	0.000691709	0.171196	0.542934	0.000100048	-0.838554	-0.00984436	-0.00491794	0.112553	9.03758e-05	0.00728824	0.550448	0.000100329	-0.707549	-0.0141773	-0.00344824	0.00478522	2.53936e-05	0.010821	0.550712	0.000100332	-0.677927	-0.0142021	-0.00314368	0.00430018	2.52976e-05	0.0283212	0.545046	0.000100332	-0.805425	-0.0142027	-0.00314364	0.00425692	2.52976e-05	0.0282621	0.543834	0.000100332	-0.695412	-0.0142026	-0.00314364	0.00423445	2.54822e-05	0.0282668	0.543393	0.000100539	-0.0211224	-0.0142026	-0.00313818	0.00419843	2.5482e-05	0.028303	0.543202	0.00010054	0.00598672	-0.0142208	-0.00313819	0.00428312	2.5482e-05	0.0283013	0.543116	0.00010054	0.0111375	-0.0142208	-0.00313819	0.00431775	2.5482e-05	0.0284111	0.543078	0.00010054	0.0112769	-0.0142208	-0.00313819	0.00433019	2.5482e-05	0.0284111	0.549607	0.00010054	0.011277	-0.0142208	-0.00313819	0.00433441	2.5482e-05	0.0284111	0.54957	0.00010054	0.011277	-0.0142208	-0.00313819	0.00433581	2.5482e-05	0.0284111	0.549563	0.00010054	0.011277	-0.0142208	-0.00313819	0.00433627	2.5482e-05	0.0284111	0.396056	0.00010054	0.0112819	-0.0142208	-0.00313819	0.00433642	2.5482e-05	0.0284111	0.339499	0.00010054	0.0112819	-0.0142208	-0.00313819	0.00433647	2.5482e-05	0.0284111	0.341176	0.00010054	0.0112819	-0.0142208	-0.00313819	0.00433648	2.5482e-05	0.0284111	0.342871	0.00010054	0.0112819	-0.0142208	-0.00313819	0.00433649	2.5482e-05	0.0284111	0.344465	0.00010054	0.0112819	-0.0142208	-0.00313819	0.00433649	2.5482e-05	0.0284111	0.345803	0.00010054	0.0112819	-0.0142208	-0.00313819	0.00433649	2.5482e-05	0.0284111	0.355771	0.00010054	0.0112819	-0.0142208	-0.00313819	0.00433649	2.5482e-05	0.0284111	0.355942	0.00010054	0.0112819	-0.0142208	-0.00313819	0.00433649	2.5482e-05	0.0284111	0.355942	0.00010054	0.0112819	-0.0142208	-0.00313819	0.00433649	2.5482e-05	0.0284111	0.355942	0.00010054	0.0112819	-0.0142208	-0.00313819	0.00433649	2.5482e-05	0.0284111	0.355942	0.00010054	0.0112819	-0.0142208	-0.00313819	0.00433649	2.5482e-05	0.0284111	0.355942	0.00010054	0.0112819	-0.0142208	-0.00313819	0.00433649	2.5482e-05	0.0284111	0.355942	0.00010054	0.0112819	-0.0142208	-0.00313819	0	0	0	0	0	0	0	0	0.0126498	0.0126498	0.0126498	0.0126498	0.0126498	0.0126498	0.0126498	0.0126498	0.0130888	0.0130888	0.0130888	0.0130888	0.0130888	0.0130888	0.0130888	0.0130888	0.0132458	0.0132458	0.0132458	0.0132458	0.0132458	0.0132458	0.0132458	0.0132458	0.0121921	0.0121921	0.0121921	0.0121921	0.0121921	0.0121921	0.0121921	0.0121921	0.0121806	0.0121806	0.0121806	0.0121806	0.0121806	0.0121806	0.0121806	0.0121806	0.0121822	0.0121822	0.0121822	0.0121822	0.0121822	0.0121822	0.0121822	0.0121822	0.0121821	0.0121821	0.0121821	0.0121821	0.0121821	0.0121821	0.0121821	0.0121821	0.0121821	0.0121821	0.0121821	0.0121821	0.0121821	0.0121821	0.0121821	0.0121821	0.0121821	0.0121821	0.0121821	0.0121821	0.0121821	0.0121821	0.0121821	0.0121821	0.592122	0.616	-0.057347	-0.163586	-0.490719	-0.0658562	-0.0670239	-0.488557	0.629463	0.784783	-0.334894	-0.135085	-0.650226	0.0414888	-0.0530317	-0.607677	0.645383	0.820632	-0.530537	-0.147985	-0.700893	-0.133607	0.0952286	-0.606689	0.649637	0.813329	0.10785	-0.119317	-0.710713	-0.0868643	0.102561	-0.607204	0.671673	0.820114	0.116064	-0.143552	-0.709138	-0.149904	0.102378	-0.584755	0.665984	0.821394	0.119826	-0.0806608	-0.708233	-0.0926945	0.101998	-0.607477	0.674304	0.821641	0.113536	-0.140089	-0.71059	-0.149105	0.102385	-0.605685	0.665833	0.822261	0.114394	-0.0865136	-0.711401	0.00491745	0.101814	-0.607717	0.674313	0.823358	0.115886	-0.140204	-0.710889	-0.131078	0.102378	-0.607019	-0.017162	0.821006	0.114764	-0.086721	-0.70974	0.0795124	0.10166	-0.604994	0.435678	0.7611	0.115962	-0.114694	-0.704853	-0.095198	0.0975126	-0.372847	0.405054	0.759189	0.114488	-0.114481	-0.656808	0.0763274	0.0864821	-0.600571	0.419044	0.540433	0.0974944	-0.114386	-0.540867	-0.0564556	-0.0858389	-0.489683	0.404721	0.199359	-0.352819	-0.114383	-0.225987	-0.0324198	-0.0549095	-0.369314	0.41787	0.012217	0.491344	-0.114383	3.14089e-05	-0.0194901	-0.00265071	-0.0178563	0.428886	0.000579097	0.143197	-0.114317	5.29078e-05	0.0960126	-0.00353228	0.000150746	0.0499381	8.84045e-05	0.00591844	-0.114895	5.35905e-05	0.0764516	-0.000741967	0.000369798	5.09078e-05	6.76875e-05	0.00898458	-0.114912	5.35963e-05	0.0712461	-0.00072991	0.000350302	9.83932e-06	6.7672e-05	0.0236381	-0.113557	5.35963e-05	0.0920465	-0.000729591	0.000350298	1.20319e-05	6.7672e-05	0.0235887	-0.113186	5.35963e-05	0.0820885	-0.000729603	0.000350298	1.3195e-05	6.78072e-05	0.0235926	-0.113043	5.36319e-05	0.00129938	-0.000729596	0.000349489	1.56374e-05	6.7807e-05	0.0236229	-0.112981	5.36321e-05	-0.00226164	-0.000726759	0.00034949	1.18799e-05	6.7807e-05	0.0236214	-0.112953	5.36321e-05	-0.00525802	-0.000726749	0.00034949	1.00788e-05	6.7807e-05	0.0237134	-0.11294	5.36321e-05	-0.00544516	-0.000726749	0.00034949	9.42775e-06	6.7807e-05	0.0237134	-0.114798	5.36321e-05	-0.00544515	-0.000726749	0.00034949	9.20579e-06	6.7807e-05	0.0237134	-0.114803	5.36321e-05	-0.00544515	-0.000726749	0.00034949	9.13323e-06	6.7807e-05	0.0237134	-0.114799	5.36321e-05	-0.00544515	-0.000726749	0.00034949	9.10928e-06	6.7807e-05	0.0237134	-0.107319	5.36321e-05	-0.00545314	-0.000726749	0.00034949	9.10128e-06	6.7807e-05	0.0237134	-0.109749	5.36321e-05	-0.00545315	-0.000726749	0.00034949	9.09843e-06	6.7807e-05	0.0237134	-0.110594	5.36321e-05	-0.00545315	-0.000726749	0.00034949	9.09735e-06	6.7807e-05	0.0237134	-0.111442	5.36321e-05	-0.00545315	-0.000726749	0.00034949	9.09764e-06	6.7807e-05	0.0237134	-0.112245	5.36321e-05	-0.00545315	-0.000726749	0.00034949	9.09771e-06	6.7807e-05	0.0237134	-0.112922	5.36321e-05	-0.00545315	-0.000726749	0.00034949	9.09771e-06	6.7807e-05	0.0237134	-0.118438	5.36321e-05	-0.00545315	-0.000726749	0.00034949	9.098e-06	6.7807e-05	0.0237134	-0.118576	5.36321e-05	-0.00545315	-0.000726749	0.00034949	9.09764e-06	6.7807e-05	0.0237134	-0.118577	5.36321e-05	-0.00545315	-0.000726749	0.00034949	9.09771e-06	6.7807e-05	0.0237134	-0.118577	5.36321e-05	-0.00545315	-0.000726749	0.00034949	9.09771e-06	6.7807e-05	0.0237134	-0.118577	5.36321e-05	-0.00545315	-0.000726749	0.00034949	9.098e-06	6.7807e-05	0.0237134	-0.118577	5.36321e-05	-0.00545315	-0.000726749	0.00034949	9.09764e-06	6.7807e-05	0.0237134	-0.118577	5.36321e-05	-0.00545315	-0.000726749	0.00034949	0	0	0	0	0	0	0	0	-0.116773	-0.116773	-0.116773	-0.116773	-0.116773	-0.116773	-0.116773	-0.116773	-0.114097	-0.114097	-0.114097	-0.114097	-0.114097	-0.114097	-0.114097	-0.114097	-0.113253	-0.113253	-0.113253	-0.113253	-0.113253	-0.113253	-0.113253	-0.113253	-0.117014	-0.117014	-0.117014	-0.117014	-0.117014	-0.117014	-0.117014	-0.117014	-0.117021	-0.117021	-0.117021	-0.117021	-0.117021	-0.117021	-0.117021	-0.117021	-0.117021	-0.117021	-0.117021	-0.117021	-0.117021	-0.117021	-0.117021	-0.117021	-0.117021	-0.117021	-0.117021	-0.117021	-0.117021	-0.117021	-0.117021	-0.117021	-0.117021	-0.117021	-0.117021	-0.117021	-0.117021	-0.117021	-0.117021	-0.117021	-0.117021	-0.117021	-0.117021	-0.117021	-0.117021	-0.117021	-0.117021	-0.117021	-0.43412	-0.0517667	-0.0904335	-0.357653	-0.388289	-0.413077	-0.17806	-0.189054	-0.451384	-0.0446734	-0.265967	-0.348921	-0.554723	0.206056	0.189918	-0.171681	-0.452182	-0.0430561	-0.54473	-0.398437	-0.571744	-0.348793	0.385307	-0.171426	-0.45203	-0.047901	-0.586288	-0.314797	-0.586619	-0.174155	0.406341	-0.171475	-0.453322	-0.0431047	-0.611446	-0.38309	-0.577392	-0.409312	0.405863	-0.152856	-0.450861	-0.0426363	-0.594398	-0.190401	-0.577751	-0.188695	0.404999	-0.171505	-0.452462	-0.0426085	-0.623148	-0.373798	-0.57909	-0.406205	0.406148	-0.169887	-0.450922	-0.0421811	-0.620431	-0.200644	-0.58289	0.122633	0.405439	-0.171709	-0.452459	-0.0419518	-0.620094	-0.374321	-0.579809	-0.340141	0.406123	-0.170972	-0.416826	-0.0417335	-0.62023	-0.201001	-0.580632	0.330723	0.405342	-0.169458	-0.0508129	-0.0385244	-0.620838	-0.271595	-0.574899	-0.220042	0.401791	0.0167404	-0.113563	-0.0384302	-0.620093	-0.269871	-0.545633	0.332219	0.388605	-0.185685	-0.116322	-0.0273519	-0.510878	-0.269484	-0.464278	-0.0507473	0.173962	-0.186333	-0.122396	-0.0100905	-0.571424	-0.269447	-0.233336	0.0381292	0.182475	-0.299667	-0.117031	-0.000619037	-0.12107	-0.269443	-0.00025172	0.0725027	0.00610485	-0.0129221	-0.103997	-2.92075e-05	-0.00729448	-0.268909	-2.57492e-05	0.39411	0.000341385	0.00201749	-0.0233812	1.79043e-06	-0.000424457	-0.27191	-2.54919e-05	0.334994	0.00411905	0.0016001	-0.00186604	1.9446e-05	-0.000501585	-0.272013	-2.549e-05	0.320982	0.00413597	0.00146858	-0.00169204	1.94789e-05	-0.00123586	-0.269083	-2.549e-05	0.379185	0.0041364	0.00146857	-0.00167407	1.94789e-05	-0.00123329	-0.268399	-2.549e-05	0.328076	0.00413639	0.00146857	-0.00166473	1.9462e-05	-0.00123349	-0.268144	-2.55883e-05	0.00960592	0.00413639	0.00146588	-0.00164951	1.9462e-05	-0.00123505	-0.268033	-2.55884e-05	-0.00355477	0.00414487	0.00146588	-0.00168446	1.9462e-05	-0.00123498	-0.267983	-2.55884e-05	-0.00756283	0.00414489	0.00146588	-0.00169887	1.9462e-05	-0.00123958	-0.267961	-2.55884e-05	-0.00774553	0.00414489	0.00146588	-0.00170404	1.9462e-05	-0.00123958	-0.27155	-2.55884e-05	-0.00774554	0.00414489	0.00146588	-0.0017058	1.9462e-05	-0.00123958	-0.271541	-2.55884e-05	-0.00774554	0.00414489	0.00146588	-0.00170638	1.9462e-05	-0.00123958	-0.271536	-2.55884e-05	-0.00774554	0.00414489	0.00146588	-0.00170657	1.9462e-05	-0.00123958	-0.213093	-2.55884e-05	-0.00775296	0.00414489	0.00146588	-0.00170663	1.9462e-05	-0.00123958	-0.195217	-2.55884e-05	-0.00775296	0.00414489	0.00146588	-0.00170665	1.9462e-05	-0.00123958	-0.1964	-2.55884e-05	-0.00775296	0.00414489	0.00146588	-0.00170666	1.9462e-05	-0.00123958	-0.197592	-2.55884e-05	-0.00775296	0.00414489	0.00146588	-0.00170666	1.9462e-05	-0.00123958	-0.198717	-2.55884e-05	-0.00775296	0.00414489	0.00146588	-0.00170666	1.9462e-05	-0.00123958	-0.199664	-2.55884e-05	-0.00775296	0.00414489	0.00146588	-0.00170666	1.9462e-05	-0.00123958	-0.207052	-2.55884e-05	-0.00775296	0.00414489	0.00146588	-0.00170666	1.9462e-05	-0.00123958	-0.207209	-2.55884e-05	-0.00775296	0.00414489	0.00146588	-0.00170666	1.9462e-05	-0.00123958	-0.20721	-2.55884e-05	-0.00775296	0.00414489	0.00146588	-0.00170666	1.9462e-05	-0.00123958	-0.20721	-2.55884e-05	-0.00775296	0.00414489	0.00146588	-0.00170666	1.9462e-05	-0.00123958	-0.20721	-2.55884e-05	-0.00775296	0.00414489	0.00146588	-0.00170666	1.9462e-05	-0.00123958	-0.20721	-2.55884e-05	-0.00775296	0.00414489	0.00146588	-0.00170666	1.9462e-05	-0.00123958	-0.20721	-2.55884e-05	-0.00775296	0.00414489	0.00146588	0	0	0	0	0	0	0	0	0.358124	0.358124	0.358124	0.358124	0.358124	0.358124	0.358124	0.358124	0.353845	0.353845	0.353845	0.353845	0.353845	0.353845	0.353845	0.353845	0.352816	0.352816	0.352816	0.352816	0.352816	0.352816	0.352816	0.352816	0.35904	0.35904	0.35904	0.35904	0.35904	0.35904	0.35904	0.35904	0.359055	0.359055	0.359055	0.359055	0.359055	0.359055	0.359055	0.359055	0.359053	0.359053	0.359053	0.359053	0.359053	0.359053	0.359053	0.359053	0.359053	0.359053	0.359053	0.359053	0.359053	0.359053	0.359053	0.359053	0.359053	0.359053	0.359053	0.359053	0.359053	0.359053	0.359053	0.359053	0.359053	0.359053	0.359053	0.359053	0.359053	0.359053	0.359053	0.359053	0.639383	0.50259	0.224525	0.203161	0.81266	0.161576	0.0745947	0.949826	0.6714	0.58496	0.52943	0.0950784	0.869531	0.233424	0.577167	1.21521	0.683105	0.60716	1.00361	0.103197	0.930154	0.132475	0.282082	1.21289	0.686054	0.604297	1.55091	0.0814931	0.935242	0.217506	0.282007	1.21409	0.702387	0.606379	1.54575	0.10088	0.932016	0.0981177	0.281565	1.18499	0.697122	0.607327	1.55843	0.0648355	0.931156	0.22269	0.284286	1.21516	0.703844	0.607233	1.5425	0.0979838	0.933628	0.0999819	0.281913	1.2125	0.697044	0.60728	1.54183	0.0709803	0.933976	0.29508	0.283798	1.21554	0.703849	0.607432	1.54248	0.0980733	0.933753	0.134604	0.281899	1.21425	0.193808	0.605382	1.54194	0.0712119	0.932353	0.257962	0.283882	1.21163	0.335395	0.561047	1.54237	0.0913308	0.92783	0.172231	0.288195	0.902872	0.344587	0.559636	1.54164	0.0916162	0.890009	0.291174	0.297725	1.18004	0.355914	0.398376	1.27221	0.0915968	0.767986	0.322122	0.438214	0.917098	0.348715	0.146956	1.13814	0.0916056	0.414177	0.368497	0.373796	0.486408	0.355428	0.00900604	0.590462	0.091606	0.000625524	0.359545	0.0227877	0.025539	0.356831	0.000427136	0.105661	0.0916888	0.000106355	0.28805	0.0204807	0.00224646	0.0471393	6.95945e-05	0.00465675	0.0915667	0.000106305	0.29828	0.0173497	0.00119508	0.00096589	6.50144e-05	0.00672383	0.0915568	0.000106305	0.300898	0.0173554	0.00107547	0.00085047	6.50232e-05	0.017501	0.090346	0.000106305	0.283515	0.0173551	0.00107546	0.000843322	6.50232e-05	0.0174644	0.0899786	0.000106305	0.231111	0.0173551	0.00107546	0.000839625	6.51213e-05	0.0174673	0.0898337	0.000106566	0.0128647	0.0173551	0.00107392	0.000834036	6.51212e-05	0.0174897	0.0897701	0.000106567	0.00336027	0.0173665	0.00107392	0.000848294	6.51212e-05	0.0174886	0.0897417	0.000106567	0.00594227	0.0173665	0.00107392	0.000853993	6.51212e-05	0.0175563	0.0897289	0.000106567	0.00616702	0.0173665	0.00107392	0.000856039	6.51212e-05	0.0175563	0.0915325	0.000106567	0.00616701	0.0173665	0.00107392	0.000856732	6.51212e-05	0.0175563	0.0915432	0.000106567	0.00616701	0.0173665	0.00107392	0.000856963	6.51212e-05	0.0175563	0.0915392	0.000106567	0.00616701	0.0173665	0.00107392	0.000857039	6.51212e-05	0.0175563	0.100216	0.000106567	0.00617705	0.0173665	0.00107392	0.000857064	6.51212e-05	0.0175563	0.110923	0.000106567	0.00617705	0.0173665	0.00107392	0.000857072	6.51212e-05	0.0175563	0.111864	0.000106567	0.00617705	0.0173665	0.00107392	0.000857075	6.51212e-05	0.0175563	0.112808	0.000106567	0.00617705	0.0173665	0.00107392	0.000857076	6.51212e-05	0.0175563	0.113703	0.000106567	0.00617705	0.0173665	0.00107392	0.000857076	6.51212e-05	0.0175563	0.114458	0.000106567	0.00617705	0.0173665	0.00107392	0.000857076	6.51212e-05	0.0175563	0.120734	0.000106567	0.00617705	0.0173665	0.00107392	0.000857076	6.51212e-05	0.0175563	0.120901	0.000106567	0.00617705	0.0173665	0.00107392	0.000857076	6.51212e-05	0.0175563	0.120902	0.000106567	0.00617705	0.0173665	0.00107392	0.000857076	6.51212e-05	0.0175563	0.120902	0.000106567	0.00617705	0.0173665	0.00107392	0.000857076	6.51212e-05	0.0175563	0.120902	0.000106567	0.00617705	0.0173665	0.00107392	0.000857076	6.51212e-05	0.0175563	0.120902	0.000106567	0.00617705	0.0173665	0.00107392	0.000857076	6.51212e-05	0.0175563	0.120902	0.000106567	0.00617705	0.0173665	0.00107392	0	0	0	0	0	0	0	0	0.315202	0.315202	0.315202	0.315202	0.315202	0.315202	0.315202	0.315202	0.315409	0.315409	0.315409	0.315409	0.315409	0.315409	0.315409	0.315409	0.315165	0.315165	0.315165	0.315165	0.315165	0.315165	0.315165	0.315165	0.315352	0.315352	0.315352	0.315352	0.315352	0.315352	0.315352	0.315352	0.315361	0.315361	0.315361	0.315361	0.315361	0.315361	0.315361	0.315361	0.315361	0.315361	0.315361	0.315361	0.315361	0.315361	0.315361	0.315361	0.315361	0.315361	0.315361	0.315361	0.315361	0.315361	0.315361	0.315361	0.315361	0.315361	0.315361	0.315361	0.315361	0.315361	0.315361	0.315361	0.315361	0.315361	0.315361	0.315361	0.315361	0.315361	0.315361	0.315361	1.03186	0.172534	0.0126399	0.860859	-0.0158296	0.918051	0.445826	0.383885	1.0767	0.192136	-0.0305309	0.738074	0.0160526	0.804824	0.742746	0.603002	1.08045	0.195127	-0.145688	0.892796	-0.219738	0.988109	0.854239	0.601756	1.08064	0.203927	0.0351348	0.671866	-0.207379	1.16121	0.833297	0.602535	1.08619	0.194449	-0.0196069	0.84341	-0.228462	0.898979	0.832169	0.610638	1.08004	0.193233	0.0155489	0.379705	-0.222402	1.19731	0.832373	0.603225	1.0846	0.193518	-0.0297974	0.821091	-0.226661	0.90409	0.832787	0.60387	1.08016	0.192871	-0.0353996	0.39499	-0.217306	1.20239	0.832834	0.603178	1.08459	0.193133	-0.0361749	0.823123	-0.226095	0.98858	0.832753	0.603439	0.921142	0.192692	-0.0359584	0.395486	-0.220355	0.802379	0.832764	0.603899	0.165786	0.17837	-0.0338676	0.542603	-0.226193	1.02698	0.830768	0.672166	0.301047	0.177931	-0.0362622	0.53761	-0.21333	0.95663	0.820493	0.556098	0.30887	0.126653	-0.029526	0.536629	-0.177523	1.52179	0.637752	0.366911	0.320572	0.0467226	-0.143635	0.536518	-0.0782944	1.63132	0.592066	-0.117365	0.310297	0.00286484	0.105188	0.536506	-1.19578e-05	1.55578	0.0268843	-0.0017931	0.282773	0.000136274	0.0335888	0.53496	1.86052e-05	0.854201	0.015418	0.00474429	0.0578879	3.39133e-05	0.00137821	0.543011	1.8886e-05	0.98666	0.0194531	0.00336914	0.00414552	6.32132e-05	0.00211353	0.543297	1.88882e-05	1.01199	0.0194813	0.00310047	0.00375515	6.32753e-05	0.00555736	0.537911	1.88882e-05	0.856563	0.0194818	0.00310044	0.00371581	6.32753e-05	0.00554579	0.536814	1.88882e-05	0.685654	0.0194818	0.00310044	0.00369536	6.32895e-05	0.0055467	0.53642	1.88894e-05	0.043239	0.0194818	0.00309523	0.00366213	6.32895e-05	0.00555379	0.53625	1.88895e-05	0.0108972	0.0195048	0.00309523	0.00373868	6.32895e-05	0.00555344	0.536174	1.88895e-05	0.0101282	0.0195049	0.00309523	0.00377021	6.32895e-05	0.00557502	0.536139	1.88895e-05	0.0101028	0.0195049	0.00309523	0.00378154	6.32895e-05	0.00557502	0.542137	1.88895e-05	0.0101029	0.0195049	0.00309523	0.00378538	6.32895e-05	0.00557502	0.542094	1.88895e-05	0.0101029	0.0195049	0.00309523	0.00378665	6.32895e-05	0.00557502	0.542088	1.88895e-05	0.0101029	0.0195049	0.00309523	0.00378707	6.32895e-05	0.00557502	0.38045	1.88895e-05	0.0101024	0.0195049	0.00309523	0.00378721	6.32895e-05	0.00557502	0.319889	1.88895e-05	0.0101024	0.0195049	0.00309523	0.00378726	6.32895e-05	0.00557502	0.321153	1.88895e-05	0.0101024	0.0195049	0.00309523	0.00378727	6.32895e-05	0.00557502	0.322432	1.88895e-05	0.0101024	0.0195049	0.00309523	0.00378727	6.32895e-05	0.00557502	0.32363	1.88895e-05	0.0101024	0.0195049	0.00309523	0.00378728	6.32895e-05	0.00557502	0.324634	1.88895e-05	0.0101024	0.0195049	0.00309523	0.00378728	6.32895e-05	0.00557502	0.331837	1.88895e-05	0.0101024	0.0195049	0.00309523	0.00378728	6.32895e-05	0.00557502	0.331931	1.88895e-05	0.0101024	0.0195049	0.00309523	0.00378727	6.32895e-05	0.00557502	0.33193	1.88895e-05	0.0101024	0.0195049	0.00309523	0.00378728	6.32895e-05	0.00557502	0.33193	1.88895e-05	0.0101024	0.0195049	0.00309523	0.00378728	6.32895e-05	0.00557502	0.33193	1.88895e-05	0.0101024	0.0195049	0.00309523	0.00378728	6.32895e-05	0.00557502	0.33193	1.88895e-05	0.0101024	0.0195049	0.00309523	0.00378727	6.32895e-05	0.00557502	0.33193	1.88895e-05	0.0101024	0.0195049	0.00309523	0	0	0	0	0	0	0	0	-0.0351944	-0.0351944	-0.0351944	-0.0351944	-0.0351944	-0.0351944	-0.0351944	-0.0351944	-0.036135	-0.036135	-0.036135	-0.036135	-0.036135	-0.036135	-0.036135	-0.036135	-0.0365586	-0.0365586	-0.0365586	-0.0365586	-0.0365586	-0.0365586	-0.0365586	-0.0365586	-0.0355382	-0.0355382	-0.0355382	-0.0355382	-0.0355382	-0.0355382	-0.0355382	-0.0355382	-0.0355425	-0.0355425	-0.0355425	-0.0355425	-0.0355425	-0.0355425	-0.0355425	-0.0355425	-0.0355406	-0.0355406	-0.0355406	-0.0355406	-0.0355406	-0.0355406	-0.0355406	-0.0355406	-0.0355407	-0.0355407	-0.0355407	-0.0355407	-0.0355407	-0.0355407	-0.0355407	-0.0355407	-0.0355407	-0.0355407	-0.0355407	-0.0355407	-0.0355407	-0.0355407	-0.0355407	-0.0355407	-0.0355407	-0.0355407	-0.0355407	-0.0355407	-0.0355407	-0.0355407	-0.0355407	-0.0355407	0.426243	0.0901925	-0.0238201	0.216807	-0.136358	0.339792	0.125687	-0.441732	0.446012	0.11671	-0.0797199	0.272909	-0.041029	-0.354804	-0.531961	-0.642424	0.448335	0.120108	-0.0561743	0.315003	-0.0625634	0.247293	-0.561792	-0.641184	0.448646	0.123514	0.0112308	0.249067	-0.0524696	0.0215024	-0.582029	-0.641927	0.452002	0.120321	0.0480626	0.302104	-0.0601688	0.328782	-0.581315	-0.640633	0.449337	0.119947	0.023013	0.140829	-0.0591893	0.0320368	-0.581737	-0.642526	0.451543	0.120054	0.062283	0.295041	-0.0596455	0.324517	-0.581822	-0.64242	0.449374	0.119833	0.0600376	0.146722	-0.05612	-0.317165	-0.582115	-0.642569	0.451542	0.119965	0.060027	0.295479	-0.0590246	0.237443	-0.581788	-0.642535	0.350333	0.119649	0.0599368	0.14692	-0.0571478	-0.492902	-0.582107	-0.642218	0.0877197	0.110813	0.060882	0.201533	-0.0593517	0.0962185	-0.581715	-0.617374	0.137582	0.110539	0.059808	0.199692	-0.0554169	-0.516742	-0.575301	-0.605476	0.141352	0.0786841	0.0496735	0.199331	-0.0443866	-0.168128	-0.460518	-0.429782	0.14501	0.0290262	-0.0101209	0.19929	-0.015756	-0.28512	-0.425847	-0.0330506	0.14183	0.00177932	0.0782691	0.199286	1.7791e-05	-0.312257	-0.0195526	-0.00446406	0.131953	8.40585e-05	0.0208539	0.198718	3.24548e-06	-0.574306	-0.0118356	-0.00345347	0.0248771	3.1647e-06	0.000871375	0.201686	3.25749e-06	-0.524211	-0.0136893	-0.00234848	0.00157795	-2.50749e-05	0.00131563	0.201792	3.25768e-06	-0.512453	-0.0137072	-0.00214127	0.00142682	-2.51256e-05	0.00345151	0.199754	3.25768e-06	-0.556864	-0.0137074	-0.00214124	0.00141178	-2.51256e-05	0.00344432	0.199335	3.25768e-06	-0.472262	-0.0137074	-0.00214124	0.00140396	-2.50931e-05	0.00344488	0.199184	3.26677e-06	-0.0179272	-0.0137074	-0.00213761	0.00139127	-2.50931e-05	0.00344929	0.199119	3.26679e-06	0.00118262	-0.013722	-0.00213761	0.00142058	-2.50931e-05	0.00344908	0.199089	3.26679e-06	0.00334531	-0.013722	-0.00213761	0.00143263	-2.50931e-05	0.00346247	0.199076	3.26679e-06	0.00337275	-0.013722	-0.00213761	0.00143696	-2.50931e-05	0.00346247	0.201361	3.26679e-06	0.00337277	-0.013722	-0.00213761	0.00143842	-2.50931e-05	0.00346247	0.201345	3.26679e-06	0.00337277	-0.013722	-0.00213761	0.00143891	-2.50931e-05	0.00346247	0.201343	3.26679e-06	0.00337277	-0.013722	-0.00213761	0.00143907	-2.50931e-05	0.00346247	0.139208	3.26679e-06	0.00337328	-0.013722	-0.00213761	0.00143912	-2.50931e-05	0.00346247	0.114884	3.26679e-06	0.00337328	-0.013722	-0.00213761	0.00143914	-2.50931e-05	0.00346247	0.115404	3.26679e-06	0.00337328	-0.013722	-0.00213761	0.00143915	-2.50931e-05	0.00346247	0.115931	3.26679e-06	0.00337328	-0.013722	-0.00213761	0.00143915	-2.50931e-05	0.00346247	0.116426	3.26679e-06	0.00337328	-0.013722	-0.00213761	0.00143915	-2.50931e-05	0.00346247	0.11684	3.26679e-06	0.00337328	-0.013722	-0.00213761	0.00143915	-2.50931e-05	0.00346247	0.119826	3.26679e-06	0.00337328	-0.013722	-0.00213761	0.00143915	-2.50931e-05	0.00346247	0.119868	3.26679e-06	0.00337328	-0.013722	-0.00213761	0.00143915	-2.50931e-05	0.00346247	0.119868	3.26679e-06	0.00337328	-0.013722	-0.00213761	0.00143915	-2.50931e-05	0.00346247	0.119868	3.26679e-06	0.00337328	-0.013722	-0.00213761	0.00143915	-2.50931e-05	0.00346247	0.119868	3.26679e-06	0.00337328	-0.013722	-0.00213761	0.00143915	-2.50931e-05	0.00346247	0.119868	3.26679e-06	0.00337328	-0.013722	-0.00213761	0.00143915	-2.50931e-05	0.00346247	0.119868	3.26679e-06	0.00337328	-0.013722	-0.00213761	0	0	0	0	0	0	0	0	-0.0432676	-0.0432676	-0.0432676	-0.0432676	-0.0432676	-0.0432676	-0.0432676	-0.0432676	-0.0438264	-0.0438264	-0.0438264	-0.0438264	-0.0438264	-0.0438264	-0.0438264	-0.0438264	-0.0441803	-0.0441803	-0.0441803	-0.0441803	-0.0441803	-0.0441803	-0.0441803	-0.0441803	-0.0440995	-0.0440995	-0.0440995	-0.0440995	-0.0440995	-0.0440995	-0.0440995	-0.0440995	-0.0441142	-0.0441142	-0.0441142	-0.0441142	-0.0441142	-0.0441142	-0.0441142	-0.0441142	-0.0441105	-0.0441105	-0.0441105	-0.0441105	-0.0441105	-0.0441105	-0.0441105	-0.0441105	-0.0441107	-0.0441107	-0.0441107	-0.0441107	-0.0441107	-0.0441107	-0.0441107	-0.0441107	-0.0441107	-0.0441107	-0.0441107	-0.0441107	-0.0441107	-0.0441107	-0.0441107	-0.0441107	-0.0441107	-0.0441107	-0.0441107	-0.0441107	-0.0441107	-0.0441107	-0.0441107	-0.0441107	0.990748	0.561486	-0.0873646	0.169002	-0.598923	0.402643	0.119774	-0.969981	1.04401	0.719883	-0.391348	0.262471	-0.60466	-0.391288	-0.709301	-1.31931	1.05856	0.750392	-0.546983	0.31121	-0.684352	0.239968	-0.60933	-1.31691	1.06204	0.749589	0.00079608	0.242846	-0.679086	-0.00391739	-0.629848	-1.31828	1.08236	0.750279	0.0510647	0.296549	-0.688186	0.32752	-0.629118	-1.29725	1.07474	0.750683	0.0233911	0.125988	-0.685955	0.00597129	-0.630099	-1.31928	1.08365	0.751025	0.0666422	0.28962	-0.688672	0.32291	-0.629741	-1.31757	1.07468	0.751194	0.0643006	0.129115	-0.684516	-0.359277	-0.630662	-1.31954	1.08366	0.752203	0.0653598	0.29016	-0.68811	0.229503	-0.629705	-1.31887	0.451306	0.750112	0.0644282	0.12921	-0.684551	-0.536109	-0.630778	-1.31673	0.430125	0.695248	0.0665904	0.180919	-0.683514	0.0800547	-0.633832	-1.08507	0.474048	0.693507	0.0640618	0.178552	-0.63877	-0.563808	-0.635336	-1.26753	0.489121	0.493672	0.0555952	0.178134	-0.526742	-0.20843	-0.641069	-0.954597	0.483637	0.18211	-0.361368	0.17808	-0.222648	-0.334237	-0.571936	-0.360538	0.488907	0.0111607	0.442448	0.178074	6.47115e-06	-0.360844	-0.0267264	-0.0209707	0.483774	0.00052868	0.130808	0.177344	3.87941e-05	-0.624724	-0.0181159	-0.00413345	0.068919	6.89249e-05	0.00539956	0.180958	3.93486e-05	-0.572199	-0.0179171	-0.00257856	0.00212523	1.93034e-05	0.00821057	0.181089	3.93534e-05	-0.560602	-0.0179293	-0.00233885	0.00189561	1.92303e-05	0.0216012	0.179432	3.93534e-05	-0.605613	-0.0179293	-0.00233882	0.00187729	1.92303e-05	0.0215561	0.17917	3.93534e-05	-0.511669	-0.0179294	-0.00233882	0.00186778	1.93691e-05	0.0215596	0.179083	3.93756e-05	-0.0203401	-0.0179294	-0.00233503	0.00185274	1.9369e-05	0.0215873	0.179046	3.93758e-05	-6.4458e-06	-0.0179451	-0.00233504	0.00188882	1.9369e-05	0.0215859	0.17903	3.93758e-05	0.000196303	-0.0179451	-0.00233504	0.00190346	1.9369e-05	0.02167	0.179022	3.93758e-05	7.15922e-05	-0.0179451	-0.00233504	0.00190872	1.9369e-05	0.02167	0.180591	3.93758e-05	7.16217e-05	-0.0179451	-0.00233504	0.0019105	1.9369e-05	0.02167	0.180565	3.93758e-05	7.16217e-05	-0.0179451	-0.00233504	0.0019111	1.9369e-05	0.02167	0.180565	3.93758e-05	7.16217e-05	-0.0179451	-0.00233504	0.00191129	1.9369e-05	0.02167	0.101296	3.93758e-05	6.54676e-05	-0.0179451	-0.00233504	0.00191136	1.9369e-05	0.02167	0.0658031	3.93758e-05	6.54645e-05	-0.0179451	-0.00233504	0.00191138	1.9369e-05	0.02167	0.0657981	3.93758e-05	6.54645e-05	-0.0179451	-0.00233504	0.00191138	1.9369e-05	0.02167	0.0658006	3.93758e-05	6.54645e-05	-0.0179451	-0.00233504	0.00191139	1.9369e-05	0.02167	0.0657961	3.93758e-05	6.54645e-05	-0.0179451	-0.00233504	0.00191139	1.9369e-05	0.02167	0.0657887	3.93758e-05	6.54645e-05	-0.0179451	-0.00233504	0.00191139	1.9369e-05	0.02167	0.0651917	3.93758e-05	6.54645e-05	-0.0179451	-0.00233504	0.00191139	1.9369e-05	0.02167	0.0651321	3.93758e-05	6.54645e-05	-0.0179451	-0.00233504	0.00191139	1.9369e-05	0.02167	0.0651307	3.93758e-05	6.54645e-05	-0.0179451	-0.00233504	0.00191139	1.9369e-05	0.02167	0.0651306	3.93758e-05	6.54645e-05	-0.0179451	-0.00233504	0.00191139	1.9369e-05	0.02167	0.0651306	3.93758e-05	6.54645e-05	-0.0179451	-0.00233504	0.00191139	1.9369e-05	0.02167	0.0651306	3.93758e-05	6.54645e-05	-0.0179451	-0.00233504	0.00191139	1.9369e-05	0.02167	0.0651306	3.93758e-05	6.54645e-05	-0.0179451	-0.00233504	0	0	0	0	0	0	0	0	-0.358978	-0.358978	-0.358978	-0.358978	-0.358978	-0.358978	-0.358978	-0.358978	-0.356756	-0.356756	-0.356756	-0.356756	-0.356756	-0.356756	-0.356756	-0.356756	-0.356232	-0.356232	-0.356232	-0.356232	-0.356232	-0.356232	-0.356232	-0.356232	-0.360032	-0.360032	-0.360032	-0.360032	-0.360032	-0.360032	-0.360032	-0.360032	-0.360052	-0.360052	-0.360052	-0.360052	-0.360052	-0.360052	-0.360052	-0.360052	-0.360049	-0.360049	-0.360049	-0.360049	-0.360049	-0.360049	-0.360049	-0.360049	-0.360049	-0.360049	-0.360049	-0.360049	-0.360049	-0.360049	-0.360049	-0.360049	-0.360049	-0.360049	-0.360049	-0.360049	-0.360049	-0.360049	-0.360049	-0.360049	-0.360049	-0.360049	-0.360049	-0.360049	-0.360049	-0.360049	-0.360049	-0.360049	-0.250759	-0.0809947	-0.187588	-0.348256	-0.802559	-0.220104	-0.144652	-1.23474	-0.258981	-0.0567077	-0.515651	-0.186968	-0.848694	-0.652845	-1.00916	-1.66384	-0.260005	-0.0556769	-0.842037	-0.222682	-0.840195	-0.314641	-0.819713	-1.66069	-0.26009	-0.0574652	-0.96127	-0.165075	-0.844824	-0.563342	-0.82314	-1.66243	-0.261624	-0.0549989	-0.910876	-0.210972	-0.839987	-0.213029	-0.822054	-1.63682	-0.260125	-0.0549361	-0.946664	-0.110538	-0.840524	-0.574422	-0.824311	-1.66387	-0.261284	-0.0548051	-0.896653	-0.204748	-0.841869	-0.218566	-0.822832	-1.66161	-0.260151	-0.054516	-0.895449	-0.118137	-0.843288	-0.81975	-0.824484	-1.66423	-0.261283	-0.0541855	-0.895019	-0.205262	-0.841845	-0.321819	-0.822791	-1.66319	-0.215714	-0.0538482	-0.895248	-0.118407	-0.841223	-0.745909	-0.824569	-1.66065	-0.0434436	-0.0497943	-0.895145	-0.156692	-0.835846	-0.44046	-0.828018	-1.37758	-0.0748119	-0.0496688	-0.895144	-0.156297	-0.794434	-0.838229	-0.830596	-1.5972	-0.0767919	-0.0353538	-0.737446	-0.15615	-0.675313	-0.871879	-0.847919	-1.20015	-0.0793839	-0.0130419	-0.828577	-0.156143	-0.338943	-1.0092	-0.755039	-0.439834	-0.0771138	-0.000799657	-0.17118	-0.156142	-0.000374438	-0.990386	-0.0382371	-0.0258479	-0.0707793	-3.84162e-05	-0.00944199	-0.156015	-5.20062e-05	-0.831667	-0.0279126	-0.00536356	-0.0141099	-1.97613e-05	-0.000566975	-0.156962	-5.17955e-05	-0.858228	-0.0274513	-0.00337786	-0.000979924	-5.41582e-05	-0.000650449	-0.15699	-5.1794e-05	-0.86284	-0.0274722	-0.00307548	-0.000887849	-5.42257e-05	-0.00159496	-0.155179	-5.1794e-05	-0.819373	-0.0274721	-0.00307544	-0.000878844	-5.42257e-05	-0.00159164	-0.154698	-5.1794e-05	-0.673125	-0.0274721	-0.00307544	-0.000874166	-5.42188e-05	-0.0015919	-0.154513	-5.19425e-05	-0.0348834	-0.0274721	-0.00307051	-0.000866609	-5.42188e-05	-0.00159392	-0.154433	-5.19427e-05	-0.00604359	-0.0274962	-0.00307051	-0.000884129	-5.42188e-05	-0.00159383	-0.154397	-5.19427e-05	-0.0071592	-0.0274962	-0.00307051	-0.000891347	-5.42188e-05	-0.00159975	-0.15438	-5.19427e-05	-0.00735015	-0.0274962	-0.00307051	-0.000893942	-5.42188e-05	-0.00159975	-0.156817	-5.19427e-05	-0.00735015	-0.0274962	-0.00307051	-0.000894822	-5.42188e-05	-0.00159975	-0.156821	-5.19427e-05	-0.00735015	-0.0274962	-0.00307051	-0.000895114	-5.42188e-05	-0.00159975	-0.156817	-5.19427e-05	-0.00735015	-0.0274962	-0.00307051	-0.000895211	-5.42188e-05	-0.00159975	-0.145149	-5.19427e-05	-0.00735923	-0.0274962	-0.00307051	-0.000895242	-5.42188e-05	-0.00159975	-0.148338	-5.19427e-05	-0.00735924	-0.0274962	-0.00307051	-0.000895253	-5.42188e-05	-0.00159975	-0.149366	-5.19427e-05	-0.00735924	-0.0274962	-0.00307051	-0.000895256	-5.42188e-05	-0.00159975	-0.150395	-5.19427e-05	-0.00735924	-0.0274962	-0.00307051	-0.000895257	-5.42188e-05	-0.00159975	-0.151371	-5.19427e-05	-0.00735924	-0.0274962	-0.00307051	-0.000895258	-5.42188e-05	-0.00159975	-0.152193	-5.19427e-05	-0.00735924	-0.0274962	-0.00307051	-0.000895258	-5.42188e-05	-0.00159975	-0.158894	-5.19427e-05	-0.00735924	-0.0274962	-0.00307051	-0.000895257	-5.42188e-05	-0.00159975	-0.159059	-5.19427e-05	-0.00735924	-0.0274962	-0.00307051	-0.000895257	-5.42188e-05	-0.00159975	-0.159061	-5.19427e-05	-0.00735924	-0.0274962	-0.00307051	-0.000895258	-5.42188e-05	-0.00159975	-0.159061	-5.19427e-05	-0.00735924	-0.0274962	-0.00307051	-0.000895258	-5.42188e-05	-0.00159975	-0.159061	-5.19427e-05	-0.00735924	-0.0274962	-0.00307051	-0.000895257	-5.42188e-05	-0.00159975	-0.159061	-5.19427e-05	-0.00735924	-0.0274962	-0.00307051	-0.000895257	-5.42188e-05	-0.00159975	-0.159061	-5.19427e-05	-0.00735924	-0.0274962	-0.00307051	0	0	0	0	0	0	0	0	-0.301404	-0.301404	-0.301404	-0.301404	-0.301404	-0.301404	-0.301404	-0.301404	-0.298646	-0.298646	-0.298646	-0.298646	-0.298646	-0.298646	-0.298646	-0.298646	-0.297608	-0.297608	-0.297608	-0.297608	-0.297608	-0.297608	-0.297608	-0.297608	-0.301616	-0.301616	-0.301616	-0.301616	-0.301616	-0.301616	-0.301616	-0.301616	-0.301626	-0.301626	-0.301626	-0.301626	-0.301626	-0.301626	-0.301626	-0.301626	-0.301626	-0.301626	-0.301626	-0.301626	-0.301626	-0.301626	-0.301626	-0.301626	-0.301626	-0.301626	-0.301626	-0.301626	-0.301626	-0.301626	-0.301626	-0.301626	-0.301626	-0.301626	-0.301626	-0.301626	-0.301626	-0.301626	-0.301626	-0.301626	-0.301626	-0.301626	-0.301626	-0.301626	-0.301626	-0.301626	-0.301626	-0.301626	-1.21183	-0.314626	-0.0902574	-0.829087	-0.284431	-0.952206	-0.426717	-0.269186	-1.2658	-0.362486	-0.185079	-0.762719	-0.447784	-0.205518	-0.156655	-0.328998	-1.27295	-0.371787	-0.379122	-0.899931	-0.324067	-0.897782	-0.0396505	-0.328354	-1.274	-0.380165	-0.691771	-0.692172	-0.345063	-0.801571	-0.00609602	-0.328663	-1.28431	-0.371347	-0.693493	-0.856744	-0.323502	-0.915394	-0.00599416	-0.318493	-1.27666	-0.370485	-0.693684	-0.401482	-0.327475	-0.836172	-0.00693534	-0.328973	-1.28316	-0.370678	-0.700819	-0.834958	-0.325996	-0.914767	-0.00599428	-0.328015	-1.27676	-0.370007	-0.694903	-0.419812	-0.335217	-0.505754	-0.00663804	-0.329106	-1.28316	-0.370188	-0.694498	-0.836629	-0.327046	-0.888724	-0.00600322	-0.328622	-0.971122	-0.369084	-0.69447	-0.420431	-0.331459	-0.070576	-0.00666678	-0.327748	-0.263057	-0.341826	-0.69663	-0.573347	-0.323147	-0.780321	-0.00842557	-0.221636	-0.399995	-0.340975	-0.694076	-0.568706	-0.310625	-0.150902	-0.014767	-0.322445	-0.411086	-0.242715	-0.572862	-0.567753	-0.271283	-0.861114	-0.111924	-0.257232	-0.420584	-0.0895363	-0.457791	-0.567652	-0.154473	-0.823779	-0.0873605	-0.16814	-0.412359	-0.00548856	-0.321268	-0.56764	-0.000279046	-0.746994	-0.00631215	-0.008385	-0.385455	-0.000260261	-0.0643798	-0.566203	-5.22778e-05	-0.0295733	-0.00654094	-0.000241064	-0.0712936	-3.95427e-05	-0.00279096	-0.57387	-5.23253e-05	-0.163871	-0.0052215	-6.02696e-05	-0.0043929	-2.93872e-05	-0.00409126	-0.57414	-5.2326e-05	-0.192249	-0.00522055	-6.32887e-05	-0.0039716	-2.93785e-05	-0.0106696	-0.568245	-5.2326e-05	-0.0470483	-0.0052204	-6.32889e-05	-0.00393032	-2.93785e-05	-0.0106474	-0.566973	-5.2326e-05	-0.0116208	-0.00522041	-6.32889e-05	-0.00390886	-2.94413e-05	-0.0106491	-0.566509	-5.24443e-05	-0.0124628	-0.00522041	-6.33661e-05	-0.0038741	-2.94413e-05	-0.0106628	-0.566308	-5.24445e-05	-0.00930355	-0.0052237	-6.33661e-05	-0.00395456	-2.94413e-05	-0.0106621	-0.566217	-5.24445e-05	-0.0126141	-0.00522369	-6.33661e-05	-0.00398763	-2.94413e-05	-0.0107034	-0.566177	-5.24445e-05	-0.0127538	-0.00522369	-6.33661e-05	-0.00399951	-2.94413e-05	-0.0107034	-0.573009	-5.24445e-05	-0.0127538	-0.00522369	-6.33661e-05	-0.00400354	-2.94413e-05	-0.0107034	-0.572974	-5.24445e-05	-0.0127538	-0.00522369	-6.33661e-05	-0.00400488	-2.94413e-05	-0.0107034	-0.572966	-5.24445e-05	-0.0127538	-0.00522369	-6.33661e-05	-0.00400532	-2.94413e-05	-0.0107034	-0.419836	-5.24445e-05	-0.0127597	-0.00522369	-6.33661e-05	-0.00400547	-2.94413e-05	-0.0107034	-0.365475	-5.24445e-05	-0.0127597	-0.00522369	-6.33661e-05	-0.00400552	-2.94413e-05	-0.0107034	-0.367269	-5.24445e-05	-0.0127597	-0.00522369	-6.33661e-05	-0.00400553	-2.94413e-05	-0.0107034	-0.369079	-5.24445e-05	-0.0127597	-0.00522369	-6.33661e-05	-0.00400553	-2.94413e-05	-0.0107034	-0.370782	-5.24445e-05	-0.0127597	-0.00522369	-6.33661e-05	-0.00400554	-2.94413e-05	-0.0107034	-0.372212	-5.24445e-05	-0.0127597	-0.00522369	-6.33661e-05	-0.00400554	-2.94413e-05	-0.0107034	-0.382959	-5.24445e-05	-0.0127597	-0.00522369	-6.33661e-05	-0.00400554	-2.94413e-05	-0.0107034	-0.383149	-5.24445e-05	-0.0127597	-0.00522369	-6.33661e-05	-0.00400553	-2.94413e-05	-0.0107034	-0.38315	-5.24445e-05	-0.0127597	-0.00522369	-6.33661e-05	-0.00400554	-2.94413e-05	-0.0107034	-0.38315	-5.24445e-05	-0.0127597	-0.00522369	-6.33661e-05	-0.00400554	-2.94413e-05	-0.0107034	-0.38315	-5.24445e-05	-0.0127597	-0.00522369	-6.33661e-05	-0.00400554	-2.94413e-05	-0.0107034	-0.38315	-5.24445e-05	-0.0127597	-0.00522369	-6.33661e-05	-0.00400553	-2.94413e-05	-0.0107034	-0.38315	-5.24445e-05	-0.0127597	-0.00522369	-6.33661e-05	0	0	0	0	0	0	0	0	0.0932807	0.0932807	0.0932807	0.0932807	0.0932807	0.0932807	0.0932807	0.0932807	0.0936665	0.0936665	0.0936665	0.0936665	0.0936665	0.0936665	0.0936665	0.0936665	0.0940065	0.0940065	0.0940065	0.0940065	0.0940065	0.0940065	0.0940065	0.0940065	0.0938015	0.0938015	0.0938015	0.0938015	0.0938015	0.0938015	0.0938015	0.0938015	0.0938078	0.0938078	0.0938078	0.0938078	0.0938078	0.0938078	0.0938078	0.0938078	0.0938053	0.0938053	0.0938053	0.0938053	0.0938053	0.0938053	0.0938053	0.0938053	0.0938054	0.0938054	0.0938054	0.0938054	0.0938054	0.0938054	0.0938054	0.0938054	0.0938054	0.0938054	0.0938054	0.0938054	0.0938054	0.0938054	0.0938054	0.0938054	0.0938054	0.0938054	0.0938054	0.0938054	0.0938054	0.0938054	0.0938054	0.0938054	-0.378581	0.0268417	0.0620472	-0.265323	0.262222	-0.411192	-0.157051	0.63043	-0.394789	0.0234265	0.159607	-0.343211	0.145592	0.431239	0.69414	0.894671	-0.394284	0.0261956	0.202928	-0.398168	0.186151	-0.315816	0.685742	0.892937	-0.393785	0.020751	0.265943	-0.313756	0.173891	-0.0380695	0.71092	0.893948	-0.393242	0.0257912	0.224477	-0.381184	0.183301	-0.41565	0.71003	0.888903	-0.391275	0.0265496	0.255141	-0.175216	0.181847	-0.0513899	0.710963	0.894792	-0.392169	0.0264166	0.207361	-0.37226	0.18278	-0.410434	0.710664	0.894327	-0.391348	0.0267611	0.210165	-0.182132	0.178276	0.379795	0.71129	0.894891	-0.392165	0.0267146	0.210445	-0.372845	0.182025	-0.30367	0.710623	0.894674	-0.413997	0.0265474	0.210355	-0.18236	0.179454	0.601162	0.711284	0.893994	-0.0143065	0.0247154	0.20934	-0.250907	0.18188	-0.129493	0.711308	0.827543	-0.078957	0.0246484	0.210442	-0.248487	0.174159	0.628944	0.7049	0.84743	-0.0805336	0.0175498	0.173527	-0.248022	0.148159	0.192187	0.587027	0.611196	-0.0877278	0.00647299	0.18708	-0.247967	0.0751092	0.335745	0.539285	0.0975965	-0.0813319	0.000396035	0.0483711	-0.247961	9.16432e-05	0.369999	0.0257461	0.00829646	-0.0675204	1.91292e-05	0.00466118	-0.247216	1.85155e-05	0.701566	0.0166264	0.0042879	-0.0190053	1.45623e-05	0.000232604	-0.251078	1.85391e-05	0.637853	0.018339	0.00287463	-0.00183761	4.41335e-05	0.000300286	-0.251215	1.85393e-05	0.623101	0.018361	0.00261854	-0.00166889	4.41911e-05	0.000768632	-0.248717	1.85393e-05	0.679846	0.0183612	0.00261851	-0.0016508	4.41911e-05	0.00076701	-0.248216	1.85393e-05	0.576794	0.0183612	0.00261851	-0.00164139	4.41807e-05	0.000767137	-0.248037	1.85772e-05	0.0218135	0.0183612	0.0026141	-0.00162599	4.41807e-05	0.000768135	-0.24796	1.85773e-05	-0.00140022	0.0183797	0.0026141	-0.00166114	4.41807e-05	0.000768087	-0.247925	1.85773e-05	-0.00371206	0.0183797	0.0026141	-0.00167564	4.41807e-05	0.000771046	-0.24791	1.85773e-05	-0.00371964	0.0183797	0.0026141	-0.00168085	4.41807e-05	0.000771046	-0.250661	1.85773e-05	-0.00371967	0.0183797	0.0026141	-0.00168262	4.41807e-05	0.000771046	-0.250639	1.85773e-05	-0.00371967	0.0183797	0.0026141	-0.00168321	4.41807e-05	0.000771046	-0.250637	1.85773e-05	-0.00371967	0.0183797	0.0026141	-0.0016834	4.41807e-05	0.000771046	-0.16937	1.85773e-05	-0.00371916	0.0183797	0.0026141	-0.00168346	4.41807e-05	0.000771046	-0.136825	1.85773e-05	-0.00371916	0.0183797	0.0026141	-0.00168349	4.41807e-05	0.000771046	-0.13739	1.85773e-05	-0.00371916	0.0183797	0.0026141	-0.00168349	4.41807e-05	0.000771046	-0.137964	1.85773e-05	-0.00371916	0.0183797	0.0026141	-0.00168349	4.41807e-05	0.000771046	-0.1385	1.85773e-05	-0.00371916	0.0183797	0.0026141	-0.00168349	4.41807e-05	0.000771046	-0.13895	1.85773e-05	-0.00371916	0.0183797	0.0026141	-0.00168349	4.41807e-05	0.000771046	-0.142092	1.85773e-05	-0.00371916	0.0183797	0.0026141	-0.00168349	4.41807e-05	0.000771046	-0.142127	1.85773e-05	-0.00371916	0.0183797	0.0026141	-0.00168349	4.41807e-05	0.000771046	-0.142127	1.85773e-05	-0.00371916	0.0183797	0.0026141	-0.00168349	4.41807e-05	0.000771046	-0.142127	1.85773e-05	-0.00371916	0.0183797	0.0026141	-0.00168349	4.41807e-05	0.000771046	-0.142127	1.85773e-05	-0.00371916	0.0183797	0.0026141	-0.00168349	4.41807e-05	0.000771046	-0.142127	1.85773e-05	-0.00371916	0.0183797	0.0026141	-0.00168349	4.41807e-05	0.000771046	-0.142127	1.85773e-05	-0.00371916	0.0183797	0.0026141	0	0	0	0	0	0	0	0	-0.146366	-0.146366	-0.146366	-0.146366	-0.146366	-0.146366	-0.146366	-0.146366	-0.147692	-0.147692	-0.147692	-0.147692	-0.147692	-0.147692	-0.147692	-0.147692	-0.148162	-0.148162	-0.148162	-0.148162	-0.148162	-0.148162	-0.148162	-0.148162	-0.146463	-0.146463	-0.146463	-0.146463	-0.146463	-0.146463	-0.146463	-0.146463	-0.146463	-0.146463	-0.146463	-0.146463	-0.146463	-0.146463	-0.146463	-0.146463	-0.146462	-0.146462	-0.146462	-0.146462	-0.146462	-0.146462	-0.146462	-0.146462	-0.146462	-0.146462	-0.146462	-0.146462	-0.146462	-0.146462	-0.146462	-0.146462	-0.146462	-0.146462	-0.146462	-0.146462	-0.146462	-0.146462	-0.146462	-0.146462	-0.146462	-0.146462	-0.146462	-0.146462	-0.146462	-0.146462	-0.146462	-0.146462	-0.288039	-0.386896	0.00922315	0.0692961	0.195169	0.113175	0.0379286	-0.252085	-0.307272	-0.482019	0.153492	0.1475	0.39459	-0.653429	-0.756589	-0.450428	-0.317049	-0.504226	0.346046	0.152037	0.480315	0.0412103	-0.923037	-0.449406	-0.319731	-0.498363	-0.083009	0.132455	0.493757	-0.282182	-0.942735	-0.45008	-0.333231	-0.503429	-0.0329296	0.150933	0.491221	0.165891	-0.941507	-0.466546	-0.330148	-0.504328	-0.0728356	0.0839269	0.489733	-0.278455	-0.941767	-0.450743	-0.335035	-0.504474	-0.0130839	0.148149	0.492196	0.159263	-0.942237	-0.452051	-0.330042	-0.504931	-0.0142702	0.0893132	0.493519	-0.713538	-0.942178	-0.45061	-0.335041	-0.505632	-0.0150712	0.14805	0.492874	0.0289899	-0.942187	-0.451128	0.0895093	-0.504192	-0.0144566	0.0895067	0.492262	-0.823674	-0.942041	-0.45232	-0.262136	-0.46743	-0.0149485	0.119848	0.488441	-0.155911	-0.938176	-0.605674	-0.231171	-0.466256	-0.014305	0.119332	0.455674	-0.894905	-0.920703	-0.401732	-0.239375	-0.331908	-0.0136734	0.119196	0.37691	-0.615207	-0.625456	-0.233282	-0.229293	-0.122436	0.270402	0.119185	0.161123	-0.788865	-0.595758	0.253516	-0.238509	-0.007503	-0.292989	0.119184	-3.08662e-06	-0.802517	-0.0272053	0.00802858	-0.247844	-0.000356097	-0.0879491	0.119027	-3.95164e-05	-0.93671	-0.0149132	-0.00521929	-0.026735	-6.86164e-05	-0.00362372	0.120017	-4.00616e-05	-0.912252	-0.0200202	-0.00377607	0.000315358	-9.30648e-05	-0.00551312	0.12005	-4.00661e-05	-0.904287	-0.0200561	-0.00346081	0.000308135	-9.31268e-05	-0.014513	0.118675	-4.00661e-05	-0.916418	-0.0200567	-0.00346076	0.000303218	-9.31268e-05	-0.0144826	0.118325	-4.00661e-05	-0.767153	-0.0200567	-0.00346076	0.000300645	-9.31909e-05	-0.014485	0.118192	-4.00831e-05	-0.0332785	-0.0200567	-0.00345476	0.000296093	-9.31908e-05	-0.0145036	0.118135	-4.00832e-05	-0.000632284	-0.0200812	-0.00345477	0.000305354	-9.31908e-05	-0.0145027	0.118109	-4.00832e-05	0.00392209	-0.0200812	-0.00345477	0.000309321	-9.31908e-05	-0.0145592	0.118097	-4.00832e-05	0.00408632	-0.0200812	-0.00345477	0.000310747	-9.31908e-05	-0.0145592	0.119883	-4.00832e-05	0.00408632	-0.0200812	-0.00345477	0.000311232	-9.31908e-05	-0.0145592	0.119883	-4.00832e-05	0.00408632	-0.0200812	-0.00345477	0.000311392	-9.31908e-05	-0.0145592	0.119881	-4.00832e-05	0.00408632	-0.0200812	-0.00345477	0.000311445	-9.31908e-05	-0.0145592	0.100143	-4.00832e-05	0.00409245	-0.0200812	-0.00345477	0.000311462	-9.31908e-05	-0.0145592	0.0952131	-4.00832e-05	0.00409245	-0.0200812	-0.00345477	0.000311468	-9.31908e-05	-0.0145592	0.0959388	-4.00832e-05	0.00409245	-0.0200812	-0.00345477	0.00031147	-9.31908e-05	-0.0145592	0.0966693	-4.00832e-05	0.00409245	-0.0200812	-0.00345477	0.00031147	-9.31908e-05	-0.0145592	0.0973603	-4.00832e-05	0.00409245	-0.0200812	-0.00345477	0.00031147	-9.31908e-05	-0.0145592	0.0979422	-4.00832e-05	0.00409245	-0.0200812	-0.00345477	0.00031147	-9.31908e-05	-0.0145592	0.102579	-4.00832e-05	0.00409245	-0.0200812	-0.00345477	0.00031147	-9.31908e-05	-0.0145592	0.102687	-4.00832e-05	0.00409245	-0.0200812	-0.00345477	0.00031147	-9.31908e-05	-0.0145592	0.102688	-4.00832e-05	0.00409245	-0.0200812	-0.00345477	0.00031147	-9.31908e-05	-0.0145592	0.102688	-4.00832e-05	0.00409245	-0.0200812	-0.00345477	0.00031147	-9.31908e-05	-0.0145592	0.102688	-4.00832e-05	0.00409245	-0.0200812	-0.00345477	0.00031147	-9.31908e-05	-0.0145592	0.102688	-4.00832e-05	0.00409245	-0.0200812	-0.00345477	0.00031147	-9.31908e-05	-0.0145592	0.102688	-4.00832e-05	0.00409245	-0.0200812	-0.00345477	0	0	0	0	0	0	0	0	0.333195	0.333195	0.333195	0.333195	0.333195	0.333195	0.333195	0.333195	0.330516	0.330516	0.330516	0.330516	0.330516	0.330516	0.330516	0.330516	0.329584	0.329584	0.329584	0.329584	0.329584	0.329584	0.329584	0.329584	0.333278	0.333278	0.333278	0.333278	0.333278	0.333278	0.333278	0.333278	0.333282	0.333282	0.333282	0.333282	0.333282	0.333282	0.333282	0.333282	0.333283	0.333283	0.333283	0.333283	0.333283	0.333283	0.333283	0.333283	0.333283	0.333283	0.333283	0.333283	0.333283	0.333283	0.333283	0.333283	0.333283	0.333283	0.333283	0.333283	0.333283	0.333283	0.333283	0.333283	0.333283	0.333283	0.333283	0.333283	0.333283	0.333283	0.333283	0.333283	1.48591	0.703914	0.0799123	0.66072	0.0894639	0.810209	0.344647	0.133942	1.55891	0.854481	0.0478849	0.595882	0.139487	0.288795	0.254015	0.177682	1.57605	0.886547	0.165976	0.709633	0.00633518	0.728709	0.201654	0.177225	1.57986	0.889109	0.889877	0.541924	0.0190953	0.708337	0.177854	0.17745	1.60395	0.885711	0.890835	0.674034	0.000853133	0.720244	0.177503	0.177621	1.59326	0.885845	0.898106	0.310216	0.00479865	0.735897	0.178536	0.177785	1.60469	0.886143	0.893789	0.656661	0.00241351	0.720933	0.177617	0.177622	1.59324	0.885929	0.889079	0.323561	0.00997514	0.54537	0.178143	0.177819	1.60469	0.886746	0.889673	0.65808	0.00313429	0.723454	0.177615	0.177623	0.859008	0.884127	0.888927	0.324009	0.00744315	0.208676	0.178087	0.177652	0.52941	0.819309	0.891548	0.443094	0.0024361	0.668457	0.177731	0.176051	0.631531	0.817258	0.888383	0.439238	0.0141664	0.287762	0.177362	0.166648	0.6509	0.581761	0.734946	0.438466	0.0300745	0.818903	0.166891	0.116669	0.649763	0.214605	0.354018	0.43838	0.0615295	0.820012	0.150095	0.000486855	0.65125	0.0131528	0.648713	0.438371	0.000350045	0.759659	0.00962537	0.000885909	0.634555	0.000623614	0.154222	0.437176	9.2077e-05	0.195257	0.00801238	0.00104357	0.0975668	9.68435e-05	0.00652826	0.443464	9.2517e-05	0.301602	0.00830778	0.000731415	0.00397381	7.84054e-05	0.00973474	0.443686	9.2521e-05	0.32334	0.00831711	0.000680544	0.00356842	7.83961e-05	0.025503	0.439196	9.2521e-05	0.206089	0.00831716	0.000680536	0.00353293	7.83961e-05	0.0254498	0.438258	9.2521e-05	0.150052	0.00831716	0.000680536	0.0035145	7.85416e-05	0.0254539	0.437918	9.26819e-05	0.0161607	0.00831716	0.000679459	0.00348502	7.85415e-05	0.0254866	0.437772	9.26822e-05	0.00746073	0.00832518	0.00067946	0.00355454	7.85415e-05	0.025485	0.437706	9.26822e-05	0.00876162	0.00832518	0.00067946	0.00358295	7.85415e-05	0.025584	0.437676	9.26822e-05	0.00880338	0.00832518	0.00067946	0.00359315	7.85415e-05	0.025584	0.44277	9.26822e-05	0.00880341	0.00832518	0.00067946	0.00359661	7.85415e-05	0.025584	0.442738	9.26822e-05	0.00880341	0.00832518	0.00067946	0.00359776	7.85415e-05	0.025584	0.442733	9.26822e-05	0.00880341	0.00832518	0.00067946	0.00359814	7.85415e-05	0.025584	0.315889	9.26822e-05	0.00880522	0.00832518	0.00067946	0.00359827	7.85415e-05	0.025584	0.269095	9.26822e-05	0.00880522	0.00832518	0.00067946	0.00359831	7.85415e-05	0.025584	0.27029	9.26822e-05	0.00880522	0.00832518	0.00067946	0.00359832	7.85415e-05	0.025584	0.271497	9.26822e-05	0.00880522	0.00832518	0.00067946	0.00359832	7.85415e-05	0.025584	0.272631	9.26822e-05	0.00880522	0.00832518	0.00067946	0.00359833	7.85415e-05	0.025584	0.273582	9.26822e-05	0.00880522	0.00832518	0.00067946	0.00359833	7.85415e-05	0.025584	0.280566	9.26822e-05	0.00880522	0.00832518	0.00067946	0.00359832	7.85415e-05	0.025584	0.280674	9.26822e-05	0.00880522	0.00832518	0.00067946	0.00359832	7.85415e-05	0.025584	0.280674	9.26822e-05	0.00880522	0.00832518	0.00067946	0.00359833	7.85415e-05	0.025584	0.280674	9.26822e-05	0.00880522	0.00832518	0.00067946	0.00359833	7.85415e-05	0.025584	0.280674	9.26822e-05	0.00880522	0.00832518	0.00067946	0.00359832	7.85415e-05	0.025584	0.280674	9.26822e-05	0.00880522	0.00832518	0.00067946	0.00359832	7.85415e-05	0.025584	0.280674	9.26822e-05	0.00880522	0.00832518	0.00067946	0	0	0	0	0	0	0	0	0.145959	0.145959	0.145959	0.145959	0.145959	0.145959	0.145959	0.145959	0.144262	0.144262	0.144262	0.144262	0.144262	0.144262	0.144262	0.144262	0.144304	0.144304	0.144304	0.144304	0.144304	0.144304	0.144304	0.144304	0.146932	0.146932	0.146932	0.146932	0.146932	0.146932	0.146932	0.146932	0.146942	0.146942	0.146942	0.146942	0.146942	0.146942	0.146942	0.146942	0.146938	0.146938	0.146938	0.146938	0.146938	0.146938	0.146938	0.146938	0.146938	0.146938	0.146938	0.146938	0.146938	0.146938	0.146938	0.146938	0.146938	0.146938	0.146938	0.146938	0.146938	0.146938	0.146938	0.146938	0.146938	0.146938	0.146938	0.146938	0.146938	0.146938	0.146938	0.146938	-0.566986	0.276729	0.175592	-0.65501	0.676817	-0.871452	-0.376622	1.01178	-0.587801	0.324783	0.434762	-0.743585	0.526227	0.273781	0.788198	1.35264	-0.581185	0.342212	0.755141	-0.882433	0.71213	-0.809324	0.596163	1.35005	-0.578671	0.328989	1.0977	-0.680604	0.692436	-0.499508	0.638104	1.35147	-0.569813	0.341581	1.07074	-0.838631	0.712658	-0.909764	0.637295	1.32964	-0.56778	0.343724	1.09881	-0.374304	0.707669	-0.531228	0.639661	1.35269	-0.566685	0.343407	1.05245	-0.818031	0.711784	-0.904704	0.637962	1.3507	-0.567983	0.344239	1.05835	-0.387758	0.701853	0.0480102	0.639582	1.35299	-0.566675	0.344266	1.05957	-0.819687	0.710608	-0.793145	0.637919	1.35204	-0.85441	0.342961	1.05895	-0.388186	0.70415	0.502115	0.639631	1.34993	0.123795	0.31811	1.05706	-0.536117	0.708262	-0.572641	0.642248	1.10992	-0.0194587	0.3173	1.05902	-0.530588	0.679638	0.479578	0.642584	1.29975	-0.0177736	0.225878	0.873947	-0.529546	0.583879	-0.329529	0.632186	0.97958	-0.0375499	0.0833215	0.823172	-0.529421	0.308696	-0.177706	0.566435	0.373532	-0.0198222	0.00510469	0.363833	-0.529408	0.000434304	-0.102406	0.0301534	0.0216561	0.0123527	0.000242302	0.059902	-0.527703	7.34931e-05	0.618833	0.023041	0.00419673	-0.0213969	4.73744e-05	0.00267421	-0.536429	7.34477e-05	0.479932	0.0220308	0.00260215	-0.00375133	6.52935e-05	0.00381219	-0.536742	7.34477e-05	0.450344	0.022049	0.00235052	-0.00342003	6.53379e-05	0.00991062	-0.531535	7.34477e-05	0.588089	0.0220489	0.00235049	-0.00338229	6.53379e-05	0.00988989	-0.530533	7.34477e-05	0.514195	0.0220489	0.00235049	-0.00336266	6.53837e-05	0.00989152	-0.53018	7.36284e-05	0.01308	0.0220489	0.00234663	-0.00333034	6.53836e-05	0.00990423	-0.530028	7.36287e-05	-0.00549815	0.0220668	0.00234663	-0.00340347	6.53836e-05	0.00990362	-0.529959	7.36287e-05	-0.00707524	0.0220668	0.00234663	-0.00343374	6.53836e-05	0.00994195	-0.529929	7.36287e-05	-0.0069835	0.0220668	0.00234663	-0.00344462	6.53836e-05	0.00994195	-0.535504	7.36287e-05	-0.00698356	0.0220668	0.00234663	-0.00344831	6.53836e-05	0.00994195	-0.535451	7.36287e-05	-0.00698356	0.0220668	0.00234663	-0.00344953	6.53836e-05	0.00994195	-0.535447	7.36287e-05	-0.00698356	0.0220668	0.00234663	-0.00344993	6.53836e-05	0.00994195	-0.353057	7.36287e-05	-0.00697867	0.0220668	0.00234663	-0.00345007	6.53836e-05	0.00994195	-0.279051	7.36287e-05	-0.00697867	0.0220668	0.00234663	-0.00345011	6.53836e-05	0.00994195	-0.279983	7.36287e-05	-0.00697867	0.0220668	0.00234663	-0.00345012	6.53836e-05	0.00994195	-0.280933	7.36287e-05	-0.00697867	0.0220668	0.00234663	-0.00345013	6.53836e-05	0.00994195	-0.281817	7.36287e-05	-0.00697867	0.0220668	0.00234663	-0.00345013	6.53836e-05	0.00994195	-0.282555	7.36287e-05	-0.00697867	0.0220668	0.00234663	-0.00345013	6.53836e-05	0.00994195	-0.287405	7.36287e-05	-0.00697867	0.0220668	0.00234663	-0.00345013	6.53836e-05	0.00994195	-0.287427	7.36287e-05	-0.00697867	0.0220668	0.00234663	-0.00345013	6.53836e-05	0.00994195	-0.287425	7.36287e-05	-0.00697867	0.0220668	0.00234663	-0.00345013	6.53836e-05	0.00994195	-0.287425	7.36287e-05	-0.00697867	0.0220668	0.00234663	-0.00345013	6.53836e-05	0.00994195	-0.287425	7.36287e-05	-0.00697867	0.0220668	0.00234663	-0.00345013	6.53836e-05	0.00994195	-0.287425	7.36287e-05	-0.00697867	0.0220668	0.00234663	-0.00345013	6.53836e-05	0.00994195	-0.287425	7.36287e-05	-0.00697867	0.0220668	0.00234663	0	0	0	0	0	0	0	0	0.329138	0.329138	0.329138	0.329138	0.329138	0.329138	0.329138	0.329138	0.325504	0.325504	0.325504	0.325504	0.325504	0.325504	0.325504	0.325504	0.324551	0.324551	0.324551	0.324551	0.324551	0.324551	0.324551	0.324551	0.329803	0.329803	0.329803	0.329803	0.329803	0.329803	0.329803	0.329803	0.329815	0.329815	0.329815	0.329815	0.329815	0.329815	0.329815	0.329815	0.329814	0.329814	0.329814	0.329814	0.329814	0.329814	0.329814	0.329814	0.329814	0.329814	0.329814	0.329814	0.329814	0.329814	0.329814	0.329814	0.329814	0.329814	0.329814	0.329814	0.329814	0.329814	0.329814	0.329814	0.329814	0.329814	0.329814	0.329814	0.329814	0.329814	0.329814	0.329814	0.793076	0.495023	0.17624	0.317971	0.599674	0.324253	0.143675	0.702543	0.832049	0.582047	0.388783	0.226587	0.659599	0.229223	0.457968	0.899124	0.843694	0.603745	0.75199	0.26232	0.66891	0.286063	0.236017	0.897385	0.846483	0.602825	1.28142	0.202514	0.676202	0.335066	0.229351	0.89828	0.86279	0.603024	1.27799	0.251272	0.669178	0.261773	0.228973	0.877424	0.856702	0.603641	1.28817	0.128904	0.669571	0.346048	0.231109	0.899107	0.863845	0.603642	1.27675	0.24461	0.670752	0.263155	0.229236	0.897167	0.856652	0.603587	1.27502	0.13685	0.672999	0.339354	0.230681	0.899389	0.863849	0.60385	1.27555	0.245045	0.671041	0.285975	0.229226	0.898427	0.356532	0.601888	1.27504	0.137135	0.671154	0.222586	0.230732	0.89655	0.344717	0.557781	1.27596	0.183227	0.666532	0.294815	0.233782	0.67469	0.379086	0.55638	1.27471	0.182406	0.641494	0.265599	0.240754	0.872206	0.391151	0.396057	1.05226	0.182186	0.556923	0.432173	0.342838	0.675914	0.386661	0.146101	0.883926	0.18217	0.308927	0.462157	0.29334	0.349199	0.390969	0.00895391	0.546601	0.182168	0.000515212	0.439709	0.0180137	0.018465	0.387032	0.000424627	0.105033	0.18191	9.37087e-05	0.238318	0.016118	0.00177051	0.0550392	6.81749e-05	0.00457834	0.183494	9.37555e-05	0.273954	0.0139139	0.000970074	0.00169007	6.11114e-05	0.00666946	0.183545	9.37564e-05	0.281666	0.0139195	0.000877715	0.00150793	6.11154e-05	0.0173901	0.181485	9.37564e-05	0.238321	0.0139193	0.000877705	0.00149371	6.11154e-05	0.0173538	0.180972	9.37564e-05	0.18919	0.0139193	0.000877705	0.00148633	6.12135e-05	0.0173566	0.180778	9.39742e-05	0.012754	0.0139193	0.000876439	0.00147473	6.12134e-05	0.0173789	0.180694	9.39745e-05	0.00432893	0.0139288	0.00087644	0.00150273	6.12134e-05	0.0173778	0.180656	9.39745e-05	0.00658197	0.0139288	0.00087644	0.0015141	6.12134e-05	0.0174451	0.180639	9.39745e-05	0.0067551	0.0139288	0.00087644	0.00151818	6.12134e-05	0.0174451	0.183285	9.39745e-05	0.00675509	0.0139288	0.00087644	0.00151957	6.12134e-05	0.0174451	0.183284	9.39745e-05	0.00675509	0.0139288	0.00087644	0.00152003	6.12134e-05	0.0174451	0.183279	9.39745e-05	0.00675509	0.0139288	0.00087644	0.00152018	6.12134e-05	0.0174451	0.155752	9.39745e-05	0.00676279	0.0139288	0.00087644	0.00152023	6.12134e-05	0.0174451	0.150953	9.39745e-05	0.00676279	0.0139288	0.00087644	0.00152024	6.12134e-05	0.0174451	0.151947	9.39745e-05	0.00676279	0.0139288	0.00087644	0.00152025	6.12134e-05	0.0174451	0.152945	9.39745e-05	0.00676279	0.0139288	0.00087644	0.00152025	6.12134e-05	0.0174451	0.153889	9.39745e-05	0.00676279	0.0139288	0.00087644	0.00152025	6.12134e-05	0.0174451	0.154684	9.39745e-05	0.00676279	0.0139288	0.00087644	0.00152025	6.12134e-05	0.0174451	0.161046	9.39745e-05	0.00676279	0.0139288	0.00087644	0.00152025	6.12134e-05	0.0174451	0.161194	9.39745e-05	0.00676279	0.0139288	0.00087644	0.00152025	6.12134e-05	0.0174451	0.161195	9.39745e-05	0.00676279	0.0139288	0.00087644	0.00152025	6.12134e-05	0.0174451	0.161195	9.39745e-05	0.00676279	0.0139288	0.00087644	0.00152025	6.12134e-05	0.0174451	0.161195	9.39745e-05	0.00676279	0.0139288	0.00087644	0.00152025	6.12134e-05	0.0174451	0.161195	9.39745e-05	0.00676279	0.0139288	0.00087644	0.00152025	6.12134e-05	0.0174451	0.161195	9.39745e-05	0.00676279	0.0139288	0.00087644	0	0	0	0	0	0	0	0	0.0836766	0.0836766	0.0836766	0.0836766	0.0836766	0.0836766	0.0836766	0.0836766	0.084127	0.084127	0.084127	0.084127	0.084127	0.084127	0.084127	0.084127	0.0839919	0.0839919	0.0839919	0.0839919	0.0839919	0.0839919	0.0839919	0.0839919	0.0832862	0.0832862	0.0832862	0.0832862	0.0832862	0.0832862	0.0832862	0.0832862	0.0832828	0.0832828	0.0832828	0.0832828	0.0832828	0.0832828	0.0832828	0.0832828	0.0832846	0.0832846	0.0832846	0.0832846	0.0832846	0.0832846	0.0832846	0.0832846	0.0832845	0.0832845	0.0832845	0.0832845	0.0832845	0.0832845	0.0832845	0.0832845	0.0832845	0.0832845	0.0832845	0.0832845	0.0832845	0.0832845	0.0832845	0.0832845	0.0832845	0.0832845	0.0832845	0.0832845	0.0832845	0.0832845	0.0832845	0.0832845	0.807299	0.214921	-0.0605532	0.479589	-0.353501	0.608975	0.265669	-0.338125	0.845424	0.270188	-0.239743	0.473536	-0.337745	0.189644	-0.0230087	-0.412739	0.850833	0.279299	-0.419941	0.570739	-0.49408	0.581474	0.10833	-0.412038	0.851724	0.284199	-0.214913	0.433253	-0.485768	0.54507	0.0885824	-0.412388	0.859449	0.279064	-0.219813	0.540042	-0.499763	0.581759	0.088421	-0.396525	0.854246	0.278417	-0.216631	0.238117	-0.49574	0.566818	0.0877249	-0.412619	0.858837	0.278703	-0.217409	0.526207	-0.499223	0.581946	0.0884031	-0.411294	0.854299	0.278409	-0.221151	0.246519	-0.492796	0.393111	0.0877902	-0.412797	0.858835	0.278881	-0.221267	0.527438	-0.498697	0.576667	0.0884049	-0.412236	0.623717	0.27821	-0.221412	0.246785	-0.494192	0.119222	0.0877035	-0.410835	0.190871	0.257747	-0.219583	0.340809	-0.496292	0.522612	0.0850436	-0.247139	0.277426	0.257107	-0.221659	0.337261	-0.468219	0.178597	0.0786851	-0.408681	0.285256	0.183017	-0.18174	0.336592	-0.391895	0.616511	-0.0226482	-0.334963	0.290651	0.0675141	-0.369654	0.336512	-0.180442	0.60735	-0.00779673	-0.260555	0.286016	0.00413842	0.125545	0.336503	-9.60649e-05	0.558946	-0.00151735	-0.0125191	0.269261	0.000196215	0.0484936	0.335407	7.03968e-06	0.100686	-0.00302521	0.000202102	0.0483304	3.06476e-05	0.00195427	0.341007	7.38061e-06	0.188706	-0.000683341	0.000339284	0.00282572	2.55472e-05	0.00303336	0.341207	7.38339e-06	0.206216	-0.000676402	0.000329929	0.00255279	2.55457e-05	0.00800629	0.337915	7.38339e-06	0.111102	-0.00067614	0.000329925	0.00252631	2.55457e-05	0.0079896	0.337288	7.38339e-06	0.0760459	-0.00067615	0.000329925	0.00251255	2.55898e-05	0.00799091	0.337067	7.35335e-06	0.0105014	-0.000676146	0.000329285	0.00249026	2.55898e-05	0.00800115	0.336973	7.3534e-06	0.00503466	-0.000673455	0.000329285	0.0025419	2.55898e-05	0.00800065	0.33693	7.3534e-06	0.00457162	-0.000673449	0.000329285	0.00256311	2.55898e-05	0.00803184	0.336911	7.3534e-06	0.00448479	-0.000673449	0.000329285	0.00257073	2.55898e-05	0.00803184	0.340415	7.3534e-06	0.00448483	-0.000673449	0.000329285	0.00257332	2.55898e-05	0.00803184	0.340381	7.3534e-06	0.00448483	-0.000673449	0.000329285	0.00257418	2.55898e-05	0.00803184	0.340378	7.3534e-06	0.00448483	-0.000673449	0.000329285	0.00257446	2.55898e-05	0.00803184	0.224395	7.3534e-06	0.00448099	-0.000673449	0.000329285	0.00257455	2.55898e-05	0.00803184	0.177688	7.3534e-06	0.00448099	-0.000673449	0.000329285	0.00257458	2.55898e-05	0.00803184	0.178229	7.3534e-06	0.00448099	-0.000673449	0.000329285	0.00257459	2.55898e-05	0.00803184	0.178781	7.3534e-06	0.00448099	-0.000673449	0.000329285	0.00257459	2.55898e-05	0.00803184	0.179294	7.3534e-06	0.00448099	-0.000673449	0.000329285	0.0025746	2.55898e-05	0.00803184	0.179722	7.3534e-06	0.00448099	-0.000673449	0.000329285	0.0025746	2.55898e-05	0.00803184	0.182475	7.3534e-06	0.00448099	-0.000673449	0.000329285	0.00257459	2.55898e-05	0.00803184	0.18248	7.3534e-06	0.00448099	-0.000673449	0.000329285	0.00257459	2.55898e-05	0.00803184	0.182479	7.3534e-06	0.00448099	-0.000673449	0.000329285	0.0025746	2.55898e-05	0.00803184	0.182479	7.3534e-06	0.00448099	-0.000673449	0.000329285	0.0025746	2.55898e-05	0.00803184	0.182479	7.3534e-06	0.00448099	-0.000673449	0.000329285	0.00257459	2.55898e-05	0.00803184	0.182479	7.3534e-06	0.00448099	-0.000673449	0.000329285	0.00257459	2.55898e-05	0.00803184	0.182479	7.3534e-06	0.00448099	-0.000673449	0.000329285	0	0	0	0	0	0	0	0	-0.297557	-0.297557	-0.297557	-0.297557	-0.297557	-0.297557	-0.297557	-0.297557	-0.292215	-0.292215	-0.292215	-0.292215	-0.292215	-0.292215	-0.292215	-0.292215	-0.29088	-0.29088	-0.29088	-0.29088	-0.29088	-0.29088	-0.29088	-0.29088	-0.298135	-0.298135	-0.298135	-0.298135	-0.298135	-0.298135	-0.298135	-0.298135	-0.298142	-0.298142	-0.298142	-0.298142	-0.298142	-0.298142	-0.298142	-0.298142	-0.298141	-0.298141	-0.298141	-0.298141	-0.298141	-0.298141	-0.298141	-0.298141	-0.298141	-0.298141	-0.298141	-0.298141	-0.298141	-0.298141	-0.298141	-0.298141	-0.298141	-0.298141	-0.298141	-0.298141	-0.298141	-0.298141	-0.298141	-0.298141	-0.298141	-0.298141	-0.298141	-0.298141	-0.298141	-0.298141	-0.298141	-0.298141	-0.958304	-0.791703	-0.210022	-0.106569	-0.642747	-0.167533	-0.0367904	-0.475104	-1.00954	-0.955352	-0.425218	-0.0675546	-0.711721	0.185656	-0.053279	-0.529824	-1.02874	-0.994044	-0.932386	-0.0629947	-0.806444	-0.0276214	0.274287	-0.528785	-1.03366	-0.988555	-1.76307	-0.0575756	-0.812843	0.0679128	0.281055	-0.529212	-1.0604	-0.993322	-1.80053	-0.0652495	-0.809632	-0.0650012	0.28081	-0.503381	-1.05224	-0.994858	-1.789	-0.0489635	-0.808144	0.0657696	0.278266	-0.529708	-1.063	-0.994842	-1.80886	-0.0638243	-0.810846	-0.0629858	0.280942	-0.527273	-1.0521	-0.995112	-1.80822	-0.054138	-0.811104	0.203771	0.279262	-0.530034	-1.06301	-0.995686	-1.80964	-0.0636814	-0.811184	-0.0236659	0.280928	-0.528796	-0.226904	-0.992482	-1.80854	-0.0543403	-0.809906	0.24385	0.279197	-0.526678	-0.543638	-0.919875	-1.80957	-0.0689017	-0.806449	0.0333379	0.275026	-0.262928	-0.54473	-0.917563	-1.80809	-0.0692418	-0.780359	0.26437	0.260974	-0.531578	-0.562854	-0.653168	-1.49326	-0.0692436	-0.683041	0.169024	0.0346458	-0.45118	-0.549574	-0.240945	-1.17568	-0.0692531	-0.392329	0.221061	0.0592355	-0.421144	-0.561891	-0.0147659	-0.855395	-0.0692538	-0.000723128	0.226845	-0.00357584	-0.0195659	-0.567148	-0.000699859	-0.173181	-0.0693544	-0.000134163	0.27635	-0.00916738	0.00113543	-0.0727364	-0.000101444	-0.00748962	-0.0691014	-0.000134279	0.269427	-0.00427867	0.00108721	-0.00117036	-6.14963e-05	-0.0109745	-0.0690873	-0.00013428	0.266303	-0.00426917	0.00100984	-0.00101864	-6.14486e-05	-0.0286567	-0.0681123	-0.00013428	0.270836	-0.00426863	0.00100982	-0.00101065	-6.14486e-05	-0.0285968	-0.0678086	-0.00013428	0.228312	-0.00426865	0.00100982	-0.00100653	-6.16239e-05	-0.0286015	-0.067688	-0.00013459	0.00911753	-0.00426864	0.00100788	-0.00100049	-6.16237e-05	-0.0286382	-0.067635	-0.00013459	-0.00103995	-0.00426594	0.00100788	-0.00101663	-6.16237e-05	-0.0286364	-0.0676114	-0.00013459	-0.00463664	-0.00426592	0.00100788	-0.00102298	-6.16237e-05	-0.0287474	-0.0676007	-0.00013459	-0.00484892	-0.00426592	0.00100788	-0.00102526	-6.16237e-05	-0.0287474	-0.0690857	-0.00013459	-0.00484891	-0.00426592	0.00100788	-0.00102603	-6.16237e-05	-0.0287474	-0.0690956	-0.00013459	-0.00484891	-0.00426592	0.00100788	-0.00102629	-6.16237e-05	-0.0287474	-0.0690923	-0.00013459	-0.00484891	-0.00426592	0.00100788	-0.00102637	-6.16237e-05	-0.0287474	-0.0778656	-0.00013459	-0.00485783	-0.00426592	0.00100788	-0.0010264	-6.16237e-05	-0.0287474	-0.0869101	-0.00013459	-0.00485784	-0.00426592	0.00100788	-0.00102641	-6.16237e-05	-0.0287474	-0.0877207	-0.00013459	-0.00485784	-0.00426592	0.00100788	-0.00102641	-6.16237e-05	-0.0287474	-0.0885332	-0.00013459	-0.00485784	-0.00426592	0.00100788	-0.00102641	-6.16237e-05	-0.0287474	-0.0893047	-0.00013459	-0.00485784	-0.00426592	0.00100788	-0.00102641	-6.16237e-05	-0.0287474	-0.0899558	-0.00013459	-0.00485784	-0.00426592	0.00100788	-0.00102641	-6.16237e-05	-0.0287474	-0.0953623	-0.00013459	-0.00485784	-0.00426592	0.00100788	-0.00102641	-6.16237e-05	-0.0287474	-0.0955066	-0.00013459	-0.00485784	-0.00426592	0.00100788	-0.00102641	-6.16237e-05	-0.0287474	-0.0955082	-0.00013459	-0.00485784	-0.00426592	0.00100788	-0.00102641	-6.16237e-05	-0.0287474	-0.0955082	-0.00013459	-0.00485784	-0.00426592	0.00100788	-0.00102641	-6.16237e-05	-0.0287474	-0.0955082	-0.00013459	-0.00485784	-0.00426592	0.00100788	-0.00102641	-6.16237e-05	-0.0287474	-0.0955082	-0.00013459	-0.00485784	-0.00426592	0.00100788	-0.00102641	-6.16237e-05	-0.0287474	-0.0955082	-0.00013459	-0.00485784	-0.00426592	0.00100788	0	0	0	0	0	0	0	0	-0.120333	-0.120333	-0.120333	-0.120333	-0.120333	-0.120333	-0.120333	-0.120333	-0.120758	-0.120758	-0.120758	-0.120758	-0.120758	-0.120758	-0.120758	-0.120758	-0.120699	-0.120699	-0.120699	-0.120699	-0.120699	-0.120699	-0.120699	-0.120699	-0.120161	-0.120161	-0.120161	-0.120161	-0.120161	-0.120161	-0.120161	-0.120161	-0.120161	-0.120161	-0.120161	-0.120161	-0.120161	-0.120161	-0.120161	-0.120161	-0.120162	-0.120162	-0.120162	-0.120162	-0.120162	-0.120162	-0.120162	-0.120162	-0.120162	-0.120162	-0.120162	-0.120162	-0.120162	-0.120162	-0.120162	-0.120162	-0.120162	-0.120162	-0.120162	-0.120162	-0.120162	-0.120162	-0.120162	-0.120162	-0.120162	-0.120162	-0.120162	-0.120162	-0.120162	-0.120162	-0.120162	-0.120162	-0.660337	-0.208468	0.0308048	-0.393669	0.219589	-0.468414	-0.212952	0.0843508	-0.691754	-0.257118	0.155224	-0.359064	0.233704	-0.325722	-0.21543	0.061382	-0.696904	-0.266137	0.29611	-0.436807	0.36918	-0.473588	-0.326652	0.0613512	-0.697852	-0.269364	0.0853869	-0.328289	0.36448	-0.526779	-0.315162	0.0613188	-0.705167	-0.265778	0.103721	-0.412132	0.375247	-0.441909	-0.314719	0.0491471	-0.700799	-0.265368	0.0907091	-0.180668	0.371856	-0.544052	-0.314428	0.0612355	-0.704855	-0.265592	0.106801	-0.401306	0.374788	-0.443764	-0.314911	0.0602364	-0.700831	-0.265394	0.109599	-0.18703	0.36993	-0.510184	-0.314588	0.0613575	-0.704854	-0.265801	0.109661	-0.402324	0.374501	-0.472728	-0.3149	0.060943	-0.480941	-0.265126	0.109804	-0.18723	0.37102	-0.310369	-0.31451	0.059945	-0.174102	-0.245651	0.10838	-0.258476	0.372599	-0.475067	-0.312207	-0.0608433	-0.239119	-0.24504	0.110014	-0.255795	0.350606	-0.377892	-0.304676	0.0736366	-0.246024	-0.174429	0.0897952	-0.255287	0.292383	-0.670864	-0.179218	0.0882373	-0.249318	-0.0643455	0.255111	-0.255227	0.131609	-0.707809	-0.175591	0.194995	-0.246539	-0.00394402	-0.135522	-0.255221	4.80523e-05	-0.670897	-0.00740924	0.00816268	-0.234264	-0.000187118	-0.0462243	-0.254392	-1.37028e-05	-0.324372	-0.00302578	-0.00161072	-0.0404003	-3.30468e-05	-0.00188262	-0.258628	-1.40148e-05	-0.390727	-0.00565243	-0.0012592	-0.00218858	-3.8093e-05	-0.00289635	-0.258779	-1.40174e-05	-0.403334	-0.00566584	-0.00116643	-0.00197514	-3.81106e-05	-0.00763304	-0.256287	-1.40174e-05	-0.327636	-0.00566615	-0.00116642	-0.00195486	-3.81106e-05	-0.00761712	-0.255813	-1.40174e-05	-0.259865	-0.00566614	-0.00116642	-0.00194432	-3.81479e-05	-0.00761837	-0.255646	-1.40062e-05	-0.0174179	-0.00566614	-0.00116439	-0.0019273	-3.81479e-05	-0.00762813	-0.255574	-1.40062e-05	-0.00462554	-0.00567481	-0.00116439	-0.00196687	-3.81479e-05	-0.00762766	-0.255542	-1.40062e-05	-0.00362688	-0.00567482	-0.00116439	-0.00198312	-3.81479e-05	-0.00765737	-0.255528	-1.40062e-05	-0.00355333	-0.00567482	-0.00116439	-0.00198895	-3.81479e-05	-0.00765737	-0.25818	-1.40062e-05	-0.00355336	-0.00567482	-0.00116439	-0.00199093	-3.81479e-05	-0.00765737	-0.258154	-1.40062e-05	-0.00355336	-0.00567482	-0.00116439	-0.00199159	-3.81479e-05	-0.00765737	-0.258152	-1.40062e-05	-0.00355336	-0.00567482	-0.00116439	-0.00199181	-3.81479e-05	-0.00765737	-0.171162	-1.40062e-05	-0.00355036	-0.00567482	-0.00116439	-0.00199188	-3.81479e-05	-0.00765737	-0.136475	-1.40062e-05	-0.00355036	-0.00567482	-0.00116439	-0.0019919	-3.81479e-05	-0.00765737	-0.13688	-1.40062e-05	-0.00355036	-0.00567482	-0.00116439	-0.00199191	-3.81479e-05	-0.00765737	-0.137292	-1.40062e-05	-0.00355036	-0.00567482	-0.00116439	-0.00199191	-3.81479e-05	-0.00765737	-0.137675	-1.40062e-05	-0.00355036	-0.00567482	-0.00116439	-0.00199191	-3.81479e-05	-0.00765737	-0.137995	-1.40062e-05	-0.00355036	-0.00567482	-0.00116439	-0.00199191	-3.81479e-05	-0.00765737	-0.140054	-1.40062e-05	-0.00355036	-0.00567482	-0.00116439	-0.00199191	-3.81479e-05	-0.00765737	-0.140058	-1.40062e-05	-0.00355036	-0.00567482	-0.00116439	-0.00199191	-3.81479e-05	-0.00765737	-0.140057	-1.40062e-05	-0.00355036	-0.00567482	-0.00116439	-0.00199191	-3.81479e-05	-0.00765737	-0.140057	-1.40062e-05	-0.00355036	-0.00567482	-0.00116439	-0.00199191	-3.81479e-05	-0.00765737	-0.140057	-1.40062e-05	-0.00355036	-0.00567482	-0.00116439	-0.00199191	-3.81479e-05	-0.00765737	-0.140057	-1.40062e-05	-0.00355036	-0.00567482	-0.00116439	-0.00199191	-3.81479e-05	-0.00765737	-0.140057	-1.40062e-05	-0.00355036	-0.00567482	-0.00116439	0	0	0	0	0	0	0	0	-0.141993	-0.141993	-0.141993	-0.141993	-0.141993	-0.141993	-0.141993	-0.141993	-0.137871	-0.137871	-0.137871	-0.137871	-0.137871	-0.137871	-0.137871	-0.137871	-0.136948	-0.136948	-0.136948	-0.136948	-0.136948	-0.136948	-0.136948	-0.136948	-0.142457	-0.142457	-0.142457	-0.142457	-0.142457	-0.142457	-0.142457	-0.142457	-0.142462	-0.142462	-0.142462	-0.142462	-0.142462	-0.142462	-0.142462	-0.142462	-0.142461	-0.142461	-0.142461	-0.142461	-0.142461	-0.142461	-0.142461	-0.142461	-0.142461	-0.142461	-0.142461	-0.142461	-0.142461	-0.142461	-0.142461	-0.142461	-0.142461	-0.142461	-0.142461	-0.142461	-0.142461	-0.142461	-0.142461	-0.142461	-0.142461	-0.142461	-0.142461	-0.142461	-0.142461	-0.142461	-0.142461	-0.142461	-0.366592	-0.53011	-0.164748	0.191026	-0.540203	0.178958	0.115533	-0.327796	-0.389383	-0.641876	-0.362464	0.192859	-0.579351	0.34188	0.112852	-0.334105	-0.402318	-0.669287	-0.795981	0.246661	-0.727321	0.29488	0.402943	-0.333479	-0.405884	-0.662295	-1.3558	0.178827	-0.72783	0.395378	0.399897	-0.33369	-0.423786	-0.668921	-1.39644	0.228942	-0.73242	0.248491	0.399451	-0.310162	-0.419794	-0.67047	-1.3799	0.087775	-0.729319	0.405411	0.397466	-0.333953	-0.426231	-0.670351	-1.40433	0.222747	-0.732827	0.251095	0.399676	-0.331785	-0.41965	-0.670754	-1.40573	0.0887405	-0.729874	0.476583	0.398325	-0.334235	-0.426239	-0.671064	-1.40701	0.223506	-0.73286	0.297024	0.399658	-0.333164	0.136839	-0.668831	-1.40614	0.0887454	-0.7299	0.371502	0.398249	-0.331263	-0.346456	-0.619972	-1.40617	0.126319	-0.729008	0.337344	0.394298	-0.0938186	-0.302577	-0.618411	-1.40591	0.124367	-0.702555	0.430122	0.380657	-0.344668	-0.313369	-0.440218	-1.16084	0.124037	-0.610396	0.559319	0.157424	-0.312825	-0.299701	-0.16239	-0.972232	0.123992	-0.339128	0.619225	0.16838	-0.380771	-0.312187	-0.00995127	-0.60588	0.123987	-0.000562817	0.598667	0.00273899	-0.0169837	-0.325159	-0.000471548	-0.116722	0.123386	-9.6425e-05	0.40308	-0.00411911	0.00188161	-0.03456	-6.50609e-05	-0.00508429	0.126295	-9.64039e-05	0.442054	0.000766633	0.00157742	0.000504925	-2.94846e-05	-0.00740534	0.126402	-9.64043e-05	0.448307	0.000780715	0.00146165	0.000487951	-2.94358e-05	-0.0193166	0.125379	-9.64043e-05	0.401407	0.000781261	0.00146163	0.000480832	-2.94358e-05	-0.0192762	0.125255	-9.64043e-05	0.327452	0.000781244	0.00146163	0.000477111	-2.95588e-05	-0.0192794	0.12522	-9.6642e-05	0.0177993	0.00078125	0.00145898	0.000470567	-2.95587e-05	-0.0193041	0.125206	-9.66424e-05	0.00246537	0.000788556	0.00145898	0.000483985	-2.95587e-05	-0.0193029	0.125199	-9.66424e-05	-0.000420604	0.000788574	0.00145898	0.000489728	-2.95587e-05	-0.0193777	0.125196	-9.66424e-05	-0.00059735	0.000788574	0.00145898	0.000491795	-2.95587e-05	-0.0193777	0.126014	-9.66424e-05	-0.000597328	0.000788574	0.00145898	0.000492496	-2.95587e-05	-0.0193777	0.125991	-9.66424e-05	-0.000597328	0.000788574	0.00145898	0.000492728	-2.95587e-05	-0.0193777	0.125992	-9.66424e-05	-0.000597328	0.000788574	0.00145898	0.000492805	-2.95587e-05	-0.0193777	0.0642716	-9.66424e-05	-0.000604668	0.000788574	0.00145898	0.00049283	-2.95587e-05	-0.0193777	0.036338	-9.66424e-05	-0.000604671	0.000788574	0.00145898	0.000492839	-2.95587e-05	-0.0193777	0.0361098	-9.66424e-05	-0.000604671	0.000788574	0.00145898	0.000492842	-2.95587e-05	-0.0193777	0.0358853	-9.66424e-05	-0.000604671	0.000788574	0.00145898	0.000492842	-2.95587e-05	-0.0193777	0.0356669	-9.66424e-05	-0.000604671	0.000788574	0.00145898	0.000492842	-2.95587e-05	-0.0193777	0.0354799	-9.66424e-05	-0.000604671	0.000788574	0.00145898	0.000492842	-2.95587e-05	-0.0193777	0.0335422	-9.66424e-05	-0.000604671	0.000788574	0.00145898	0.000492842	-2.95587e-05	-0.0193777	0.0334574	-9.66424e-05	-0.000604671	0.000788574	0.00145898	0.000492842	-2.95587e-05	-0.0193777	0.0334558	-9.66424e-05	-0.000604671	0.000788574	0.00145898	0.000492842	-2.95587e-05	-0.0193777	0.0334558	-9.66424e-05	-0.000604671	0.000788574	0.00145898	0.000492842	-2.95587e-05	-0.0193777	0.0334558	-9.66424e-05	-0.000604671	0.000788574	0.00145898	0.000492842	-2.95587e-05	-0.0193777	0.0334558	-9.66424e-05	-0.000604671	0.000788574	0.00145898	0.000492842	-2.95587e-05	-0.0193777	0.0334558	-9.66424e-05	-0.000604671	0.000788574	0.00145898	0	0	0	0	0	0	0	0	-0.0372464	-0.0372464	-0.0372464	-0.0372464	-0.0372464	-0.0372464	-0.0372464	-0.0372464	-0.0346053	-0.0346053	-0.0346053	-0.0346053	-0.0346053	-0.0346053	-0.0346053	-0.0346053	-0.0336608	-0.0336608	-0.0336608	-0.0336608	-0.0336608	-0.0336608	-0.0336608	-0.0336608	-0.0374729	-0.0374729	-0.0374729	-0.0374729	-0.0374729	-0.0374729	-0.0374729	-0.0374729	-0.0374824	-0.0374824	-0.0374824	-0.0374824	-0.0374824	-0.0374824	-0.0374824	-0.0374824	-0.0374826	-0.0374826	-0.0374826	-0.0374826	-0.0374826	-0.0374826	-0.0374826	-0.0374826	-0.0374827	-0.0374827	-0.0374827	-0.0374827	-0.0374827	-0.0374827	-0.0374827	-0.0374827	-0.0374826	-0.0374826	-0.0374826	-0.0374826	-0.0374826	-0.0374826	-0.0374826	-0.0374826	-0.0374826	-0.0374826	-0.0374826	-0.0374826	-0.0374826	-0.0374826	-0.0374826	-0.0374826	-0.153421	0.3538	-0.079049	-0.50587	-0.493497	-0.559975	-0.254675	-0.145894	-0.1515	0.462442	-0.347225	-0.520688	-0.783221	0.414518	0.468503	-0.0744441	-0.142018	0.48727	-0.676303	-0.592885	-0.81278	-0.502322	0.717112	-0.0744818	-0.139026	0.47634	-0.282817	-0.470066	-0.836661	-0.194562	0.750551	-0.0743409	-0.126124	0.486705	-0.319122	-0.570287	-0.82399	-0.611244	0.749602	-0.0475983	-0.126784	0.488221	-0.287561	-0.282995	-0.824323	-0.215823	0.749116	-0.0741152	-0.123309	0.488337	-0.338628	-0.556653	-0.826491	-0.605624	0.750154	-0.0719033	-0.126961	0.489223	-0.334628	-0.298031	-0.832101	0.305805	0.749525	-0.0743827	-0.123299	0.490069	-0.333311	-0.557398	-0.827615	-0.487855	0.75011	-0.0734521	-0.534274	0.488708	-0.334155	-0.298552	-0.828719	0.621347	0.749348	-0.0712864	0.223365	0.453229	-0.334364	-0.403903	-0.819959	-0.283345	0.743872	0.19295	0.124451	0.452086	-0.334176	-0.401285	-0.769947	0.636541	0.723059	-0.104989	0.130207	0.321826	-0.273284	-0.400703	-0.64398	0.0416223	0.381951	-0.153909	0.113149	0.118716	-0.595964	-0.400646	-0.294862	0.199819	0.384246	-0.42723	0.128545	0.00727426	0.229601	-0.40064	-0.000141917	0.251047	0.0161782	-0.0175929	0.152157	0.000345098	0.0852406	-0.39983	2.0885e-05	0.732386	0.00635599	0.00388021	0.00358092	6.35976e-05	0.00344187	-0.404359	2.15322e-05	0.643667	0.0120492	0.00297214	-0.00230504	7.99221e-05	0.00531631	-0.404515	2.15374e-05	0.622354	0.0120815	0.00272518	-0.00211385	7.99682e-05	0.014045	-0.400177	2.15374e-05	0.707359	0.0120822	0.00272515	-0.0020898	7.99682e-05	0.0140156	-0.399167	2.15374e-05	0.607109	0.0120821	0.00272515	-0.00207727	8.00331e-05	0.0140179	-0.398792	2.14975e-05	0.0198504	0.0120822	0.00272025	-0.00205651	8.0033e-05	0.0140359	-0.398629	2.14976e-05	-0.0047861	0.0121001	0.00272026	-0.00210296	8.0033e-05	0.0140351	-0.398556	2.14976e-05	-0.0110283	0.0121001	0.00272026	-0.00212227	8.0033e-05	0.0140899	-0.398523	2.14976e-05	-0.0112968	0.0121001	0.00272026	-0.00212921	8.0033e-05	0.0140899	-0.403819	2.14976e-05	-0.0112968	0.0121001	0.00272026	-0.00213156	8.0033e-05	0.0140899	-0.403805	2.14976e-05	-0.0112968	0.0121001	0.00272026	-0.00213234	8.0033e-05	0.0140899	-0.403798	2.14976e-05	-0.0112968	0.0121001	0.00272026	-0.0021326	8.0033e-05	0.0140899	-0.315122	2.14976e-05	-0.0113076	0.0121001	0.00272026	-0.00213268	8.0033e-05	0.0140899	-0.287398	2.14976e-05	-0.0113076	0.0121001	0.00272026	-0.00213271	8.0033e-05	0.0140899	-0.289134	2.14976e-05	-0.0113076	0.0121001	0.00272026	-0.00213272	8.0033e-05	0.0140899	-0.290884	2.14976e-05	-0.0113076	0.0121001	0.00272026	-0.00213272	8.0033e-05	0.0140899	-0.292535	2.14976e-05	-0.0113076	0.0121001	0.00272026	-0.00213272	8.0033e-05	0.0140899	-0.293924	2.14976e-05	-0.0113076	0.0121001	0.00272026	-0.00213272	8.0033e-05	0.0140899	-0.304744	2.14976e-05	-0.0113076	0.0121001	0.00272026	-0.00213272	8.0033e-05	0.0140899	-0.304972	2.14976e-05	-0.0113076	0.0121001	0.00272026	-0.00213272	8.0033e-05	0.0140899	-0.304974	2.14976e-05	-0.0113076	0.0121001	0.00272026	-0.00213272	8.0033e-05	0.0140899	-0.304974	2.14976e-05	-0.0113076	0.0121001	0.00272026	-0.00213272	8.0033e-05	0.0140899	-0.304974	2.14976e-05	-0.0113076	0.0121001	0.00272026	-0.00213272	8.0033e-05	0.0140899	-0.304974	2.14976e-05	-0.0113076	0.0121001	0.00272026	-0.00213272	8.0033e-05	0.0140899	-0.304974	2.14976e-05	-0.0113076	0.0121001	0.00272026	0	0	0	0	0	0	0	0	-0.0265288	-0.0265288	-0.0265288	-0.0265288	-0.0265288	-0.0265288	-0.0265288	-0.0265288	-0.0240533	-0.0240533	-0.0240533	-0.0240533	-0.0240533	-0.0240533	-0.0240533	-0.0240533	-0.0233328	-0.0233328	-0.0233328	-0.0233328	-0.0233328	-0.0233328	-0.0233328	-0.0233328	-0.0269652	-0.0269652	-0.0269652	-0.0269652	-0.0269652	-0.0269652	-0.0269652	-0.0269652	-0.0269755	-0.0269755	-0.0269755	-0.0269755	-0.0269755	-0.0269755	-0.0269755	-0.0269755	-0.0269746	-0.0269746	-0.0269746	-0.0269746	-0.0269746	-0.0269746	-0.0269746	-0.0269746	-0.0269747	-0.0269747	-0.0269747	-0.0269747	-0.0269747	-0.0269747	-0.0269747	-0.0269747	-0.0269747	-0.0269747	-0.0269747	-0.0269747	-0.0269747	-0.0269747	-0.0269747	-0.0269747	-0.0269747	-0.0269747	-0.0269747	-0.0269747	-0.0269747	-0.0269747	-0.0269747	-0.0269747	0.195208	0.332471	-0.105342	-0.197983	-0.601701	-0.173362	-0.0862737	-0.364719	0.211411	0.435661	-0.414947	-0.198188	-0.816595	0.346475	0.260174	-0.378703	0.220306	0.457321	-0.777593	-0.212289	-0.908736	-0.146204	0.526227	-0.378154	0.222803	0.451293	-0.423736	-0.176029	-0.923464	0.0508528	0.542477	-0.378348	0.235041	0.456866	-0.450013	-0.207973	-0.919661	-0.220487	0.541776	-0.348796	0.232591	0.457683	-0.427537	-0.117132	-0.918156	0.0435628	0.54087	-0.378405	0.236839	0.457905	-0.462636	-0.203317	-0.921471	-0.216586	0.542123	-0.375936	0.232484	0.458455	-0.461174	-0.125412	-0.922968	0.34169	0.541215	-0.378718	0.236845	0.459305	-0.460242	-0.203372	-0.922087	-0.137957	0.542094	-0.377666	-0.148837	0.458099	-0.460926	-0.125711	-0.920861	0.464422	0.541037	-0.375185	0.233548	0.424751	-0.4603	-0.166649	-0.91473	-0.0166043	0.53541	-0.0776002	0.195024	0.423685	-0.461031	-0.166222	-0.861215	0.495067	0.516529	-0.39461	0.202148	0.301604	-0.378013	-0.166068	-0.722033	0.237075	0.21038	-0.366041	0.191888	0.111258	-0.700543	-0.166061	-0.335323	0.34188	0.226425	-0.47783	0.201236	0.00681783	0.191985	-0.16606	-0.000195083	0.360595	0.00836154	-0.0211163	0.211915	0.000323372	0.0798823	-0.165927	1.13184e-05	0.533418	0.00102765	0.00259854	0.0209153	5.68774e-05	0.0031971	-0.166929	1.19646e-05	0.503382	0.00646281	0.00213331	-0.000591755	6.5157e-05	0.00497693	-0.16696	1.19698e-05	0.494679	0.00648858	0.0019663	-0.000557338	6.51866e-05	0.013163	-0.164994	1.19698e-05	0.520092	0.00648921	0.00196628	-0.00055005	6.51866e-05	0.0131356	-0.164468	1.19698e-05	0.440178	0.00648919	0.00196628	-0.000546246	6.52506e-05	0.0131377	-0.164267	1.19077e-05	0.0169368	0.0064892	0.00196267	-0.000539739	6.52506e-05	0.0131546	-0.164179	1.19077e-05	-0.00187034	0.00650197	0.00196268	-0.00055363	6.52506e-05	0.0131538	-0.16414	1.19077e-05	-0.00691293	0.006502	0.00196268	-0.000559496	6.52506e-05	0.0132052	-0.164122	1.19077e-05	-0.00717165	0.006502	0.00196268	-0.000561606	6.52506e-05	0.0132052	-0.166773	1.19077e-05	-0.00717165	0.006502	0.00196268	-0.000562322	6.52506e-05	0.0132052	-0.166778	1.19077e-05	-0.00717165	0.006502	0.00196268	-0.000562559	6.52506e-05	0.0132052	-0.166773	1.19077e-05	-0.00717165	0.006502	0.00196268	-0.000562637	6.52506e-05	0.0132052	-0.150547	1.19077e-05	-0.00718228	0.006502	0.00196268	-0.000562663	6.52506e-05	0.0132052	-0.15073	1.19077e-05	-0.00718229	0.006502	0.00196268	-0.000562671	6.52506e-05	0.0132052	-0.151891	1.19077e-05	-0.00718229	0.006502	0.00196268	-0.000562674	6.52506e-05	0.0132052	-0.153057	1.19077e-05	-0.00718229	0.006502	0.00196268	-0.000562675	6.52506e-05	0.0132052	-0.154162	1.19077e-05	-0.00718229	0.006502	0.00196268	-0.000562675	6.52506e-05	0.0132052	-0.155092	1.19077e-05	-0.00718229	0.006502	0.00196268	-0.000562675	6.52506e-05	0.0132052	-0.162629	1.19077e-05	-0.00718229	0.006502	0.00196268	-0.000562675	6.52506e-05	0.0132052	-0.162813	1.19077e-05	-0.00718229	0.006502	0.00196268	-0.000562675	6.52506e-05	0.0132052	-0.162815	1.19077e-05	-0.00718229	0.006502	0.00196268	-0.000562675	6.52506e-05	0.0132052	-0.162815	1.19077e-05	-0.00718229	0.006502	0.00196268	-0.000562675	6.52506e-05	0.0132052	-0.162815	1.19077e-05	-0.00718229	0.006502	0.00196268	-0.000562675	6.52506e-05	0.0132052	-0.162815	1.19077e-05	-0.00718229	0.006502	0.00196268	-0.000562675	6.52506e-05	0.0132052	-0.162815	1.19077e-05	-0.00718229	0.006502	0.00196268	0	0	0	0	0	0	0	0	0.139765	0.139765	0.139765	0.139765	0.139765	0.139765	0.139765	0.139765	0.136515	0.136515	0.136515	0.136515	0.136515	0.136515	0.136515	0.136515	0.135345	0.135345	0.135345	0.135345	0.135345	0.135345	0.135345	0.135345	0.140147	0.140147	0.140147	0.140147	0.140147	0.140147	0.140147	0.140147	0.140161	0.140161	0.140161	0.140161	0.140161	0.140161	0.140161	0.140161	0.140161	0.140161	0.140161	0.140161	0.140161	0.140161	0.140161	0.140161	0.140161	0.140161	0.140161	0.140161	0.140161	0.140161	0.140161	0.140161	0.140161	0.140161	0.140161	0.140161	0.140161	0.140161	0.140161	0.140161	0.140161	0.140161	0.140161	0.140161	0.140161	0.140161	0.140161	0.140161	0.417955	-0.305309	0.112653	0.73318	0.624339	0.794742	0.368103	0.347007	0.427113	-0.412843	0.430609	0.712468	0.949645	-0.260185	-0.289774	0.345806	0.418584	-0.437266	0.815555	0.820761	0.943125	0.745704	-0.568953	0.345324	0.415639	-0.424022	0.473854	0.643738	0.971789	0.459706	-0.608856	0.34547	0.404155	-0.436867	0.501052	0.786692	0.953789	0.841018	-0.608108	0.314791	0.403242	-0.438651	0.475575	0.384678	0.955208	0.490111	-0.607244	0.345489	0.400933	-0.438736	0.519551	0.76741	0.95702	0.83621	-0.608538	0.342921	0.403449	-0.439818	0.514103	0.4045	0.964878	-0.0591696	-0.607638	0.345813	0.400922	-0.440681	0.512578	0.768613	0.958349	0.730552	-0.608498	0.344714	0.770148	-0.439476	0.513491	0.405182	0.96046	-0.479283	-0.607449	0.342156	-0.180976	-0.407669	0.514135	0.549016	0.949367	0.523374	-0.601424	0.0341158	-0.047424	-0.406639	0.513429	0.54528	0.893184	-0.461677	-0.579925	0.365163	-0.0511798	-0.289477	0.421044	0.544464	0.749565	0.289072	-0.232306	0.348701	-0.0311227	-0.106783	0.74017	0.544383	0.350002	0.14636	-0.251519	0.495132	-0.0491519	-0.00654255	-0.173202	0.544374	0.00021601	0.0757484	-0.00943193	0.0216542	-0.0798137	-0.000310313	-0.0766498	0.543218	-8.48806e-06	-0.584597	-0.00143553	-0.00296635	0.0112365	-5.59613e-05	-0.00305197	0.549613	-9.14663e-06	-0.462639	-0.00712853	-0.00238799	0.0033668	-6.75608e-05	-0.00476378	0.549834	-9.15191e-06	-0.434577	-0.0071571	-0.00218989	0.00307564	-6.75963e-05	-0.0126163	0.543996	-9.15191e-06	-0.55787	-0.00715776	-0.00218986	0.00304151	-6.75963e-05	-0.0125899	0.542656	-9.15191e-06	-0.489878	-0.00715774	-0.00218986	0.00302376	-6.76557e-05	-0.012592	0.54216	-9.08172e-06	-0.0113412	-0.00715775	-0.00218581	0.00299449	-6.76556e-05	-0.0126082	0.541945	-9.08179e-06	0.00764964	-0.00717118	-0.00218581	0.00306054	-6.76556e-05	-0.0126074	0.541848	-9.08179e-06	0.0145101	-0.00717121	-0.00218581	0.00308791	-6.76556e-05	-0.0126567	0.541805	-9.08179e-06	0.0148206	-0.00717121	-0.00218581	0.00309775	-6.76556e-05	-0.0126567	0.548861	-9.08179e-06	0.0148207	-0.00717121	-0.00218581	0.00310109	-6.76556e-05	-0.0126567	0.548839	-9.08179e-06	0.0148207	-0.00717121	-0.00218581	0.0031022	-6.76556e-05	-0.0126567	0.54883	-9.08179e-06	0.0148207	-0.00717121	-0.00218581	0.00310256	-6.76556e-05	-0.0126567	0.423617	-9.08179e-06	0.0148333	-0.00717121	-0.00218581	0.00310268	-6.76556e-05	-0.0126567	0.383514	-9.08179e-06	0.0148333	-0.00717121	-0.00218581	0.00310272	-6.76556e-05	-0.0126567	0.385736	-9.08179e-06	0.0148333	-0.00717121	-0.00218581	0.00310274	-6.76556e-05	-0.0126567	0.387974	-9.08179e-06	0.0148333	-0.00717121	-0.00218581	0.00310274	-6.76556e-05	-0.0126567	0.390086	-9.08179e-06	0.0148333	-0.00717121	-0.00218581	0.00310274	-6.76556e-05	-0.0126567	0.391862	-9.08179e-06	0.0148333	-0.00717121	-0.00218581	0.00310274	-6.76556e-05	-0.0126567	0.405623	-9.08179e-06	0.0148333	-0.00717121	-0.00218581	0.00310274	-6.76556e-05	-0.0126567	0.405906	-9.08179e-06	0.0148333	-0.00717121	-0.00218581	0.00310274	-6.76556e-05	-0.0126567	0.405908	-9.08179e-06	0.0148333	-0.00717121	-0.00218581	0.00310274	-6.76556e-05	-0.0126567	0.405908	-9.08179e-06	0.0148333	-0.00717121	-0.00218581	0.00310274	-6.76556e-05	-0.0126567	0.405908	-9.08179e-06	0.0148333	-0.00717121	-0.00218581	0.00310274	-6.76556e-05	-0.0126567	0.405908	-9.08179e-06	0.0148333	-0.00717121	-0.00218581	0.00310274	-6.76556e-05	-0.0126567	0.405908	-9.08179e-06	0.0148333	-0.00717121	-0.00218581	0	0	0	0	0	0	0	0	0.0230258	0.0230258	0.0230258	0.0230258	0.0230258	0.0230258	0.0230258	0.0230258	0.0219192	0.0219192	0.0219192	0.0219192	0.0219192	0.0219192	0.0219192	0.0219192	0.021922	0.021922	0.021922	0.021922	0.021922	0.021922	0.021922	0.021922	0.0234485	0.0234485	0.0234485	0.0234485	0.0234485	0.0234485	0.0234485	0.0234485	0.0234508	0.0234508	0.0234508	0.0234508	0.0234508	0.0234508	0.0234508	0.0234508	0.023449	0.023449	0.023449	0.023449	0.023449	0.023449	0.023449	0.023449	0.0234491	0.0234491	0.0234491	0.0234491	0.0234491	0.0234491	0.0234491	0.0234491	0.0234491	0.0234491	0.0234491	0.0234491	0.0234491	0.0234491	0.0234491	0.0234491	0.0234491	0.0234491	0.0234491	0.0234491	0.0234491	0.0234491	0.0234491	0.0234491	-0.370994	0.185185	0.0870513	-0.48245	0.318996	-0.583838	-0.267011	0.385411	-0.383931	0.225462	0.208246	-0.499276	0.234859	-0.0411111	0.217382	0.49458	-0.379324	0.237837	0.39516	-0.595968	0.370165	-0.581992	0.0977788	0.493636	-0.377597	0.229076	0.613199	-0.456178	0.358185	-0.474565	0.121616	0.494126	-0.371423	0.237599	0.61436	-0.565275	0.371732	-0.609938	0.121466	0.482513	-0.370139	0.239021	0.620005	-0.253024	0.368182	-0.496833	0.122644	0.494563	-0.369307	0.238835	0.608188	-0.551065	0.370929	-0.608664	0.121645	0.493502	-0.370276	0.239412	0.612074	-0.262465	0.364397	-0.229258	0.122444	0.494717	-0.3693	0.239486	0.612988	-0.552257	0.370266	-0.574604	0.121632	0.494203	-0.569526	0.238609	0.61251	-0.262767	0.366127	0.0650022	0.122473	0.493152	0.087842	0.221321	0.611363	-0.362167	0.369365	-0.480381	0.124025	0.36972	-0.00798678	0.220758	0.612557	-0.358563	0.355506	0.0222898	0.126235	0.479971	-0.00669189	0.157152	0.505717	-0.357875	0.306715	-0.471145	0.158313	0.372365	-0.0200454	0.05797	0.453488	-0.357794	0.165258	-0.423654	0.137712	0.194352	-0.00807134	0.00355155	0.233669	-0.357785	0.000248426	-0.37293	0.00866498	0.0102479	0.0135029	0.000168404	0.0416647	-0.356673	4.20946e-05	0.108268	0.00790571	0.000949605	-0.0136474	2.76078e-05	0.00183548	-0.362396	4.20742e-05	0.0161728	0.00655257	0.000501577	-0.00250142	2.62608e-05	0.00264423	-0.362601	4.20743e-05	-0.00284879	0.00655572	0.000441253	-0.00228114	2.62651e-05	0.00688961	-0.359061	4.20743e-05	0.0935254	0.00655558	0.000441247	-0.00225603	2.62651e-05	0.0068752	-0.358365	4.20743e-05	0.0950228	0.00655559	0.000441247	-0.00224297	2.63036e-05	0.00687633	-0.358119	4.21785e-05	-0.00298502	0.00655559	0.000440545	-0.00222147	2.63036e-05	0.00688517	-0.358013	4.21787e-05	-0.00483988	0.00655937	0.000440546	-0.00227012	2.63036e-05	0.00688475	-0.357965	4.21787e-05	-0.00543216	0.00655937	0.000440546	-0.00229025	2.63036e-05	0.00691142	-0.357944	4.21787e-05	-0.00538591	0.00655937	0.000440546	-0.00229749	2.63036e-05	0.00691142	-0.361785	4.21787e-05	-0.00538594	0.00655937	0.000440546	-0.00229995	2.63036e-05	0.00691142	-0.361752	4.21787e-05	-0.00538594	0.00655937	0.000440546	-0.00230076	2.63036e-05	0.00691142	-0.361749	4.21787e-05	-0.00538594	0.00655937	0.000440546	-0.00230103	2.63036e-05	0.00691142	-0.243581	4.21787e-05	-0.00538365	0.00655937	0.000440546	-0.00230112	2.63036e-05	0.00691142	-0.196722	4.21787e-05	-0.00538365	0.00655937	0.000440546	-0.00230115	2.63036e-05	0.00691142	-0.197423	4.21787e-05	-0.00538365	0.00655937	0.000440546	-0.00230116	2.63036e-05	0.00691142	-0.198135	4.21787e-05	-0.00538365	0.00655937	0.000440546	-0.00230116	2.63036e-05	0.00691142	-0.1988	4.21787e-05	-0.00538365	0.00655937	0.000440546	-0.00230116	2.63036e-05	0.00691142	-0.199356	4.21787e-05	-0.00538365	0.00655937	0.000440546	-0.00230116	2.63036e-05	0.00691142	-0.203143	4.21787e-05	-0.00538365	0.00655937	0.000440546	-0.00230116	2.63036e-05	0.00691142	-0.203174	4.21787e-05	-0.00538365	0.00655937	0.000440546	-0.00230116	2.63036e-05	0.00691142	-0.203173	4.21787e-05	-0.00538365	0.00655937	0.000440546	-0.00230116	2.63036e-05	0.00691142	-0.203173	4.21787e-05	-0.00538365	0.00655937	0.000440546	-0.00230116	2.63036e-05	0.00691142	-0.203173	4.21787e-05	-0.00538365	0.00655937	0.000440546	-0.00230116	2.63036e-05	0.00691142	-0.203173	4.21787e-05	-0.00538365	0.00655937	0.000440546	-0.00230116	2.63036e-05	0.00691142	-0.203173	4.21787e-05	-0.00538365	0.00655937	0.000440546	0	0	0	0	0	0	0	0	0.196331	0.196331	0.196331	0.196331	0.196331	0.196331	0.196331	0.196331	0.194108	0.194108	0.194108	0.194108	0.194108	0.194108	0.194108	0.194108	0.193506	0.193506	0.193506	0.193506	0.193506	0.193506	0.193506	0.193506	0.197175	0.197175	0.197175	0.197175	0.197175	0.197175	0.197175	0.197175	0.197193	0.197193	0.197193	0.197193	0.197193	0.197193	0.197193	0.197193	0.19719	0.19719	0.19719	0.19719	0.19719	0.19719	0.19719	0.19719	0.19719	0.19719	0.19719	0.19719	0.19719	0.19719	0.19719	0.19719	0.19719	0.19719	0.19719	0.19719	0.19719	0.19719	0.19719	0.19719	0.19719	0.19719	0.19719	0.19719	0.19719	0.19719	0.19719	0.19719	-0.0985278	-0.268134	0.153587	0.32513	0.787483	0.22325	0.138696	0.922272	-0.110644	-0.370574	0.522409	0.232063	0.943591	0.202127	0.44247	1.18559	-0.118252	-0.390177	0.885113	0.263567	0.984402	0.282222	0.200939	1.18346	-0.120449	-0.384501	0.621446	0.205851	0.995781	0.320883	0.193539	1.18459	-0.130881	-0.390204	0.602471	0.253334	0.990815	0.262654	0.193291	1.15357	-0.129149	-0.39097	0.611501	0.135923	0.990385	0.332034	0.194907	1.18544	-0.132583	-0.391189	0.600742	0.24674	0.992957	0.263812	0.193562	1.18281	-0.129046	-0.391752	0.599156	0.145163	0.994751	0.309645	0.194924	1.18581	-0.132589	-0.392572	0.598109	0.247109	0.993291	0.281859	0.193554	1.18467	0.197017	-0.391582	0.598833	0.145491	0.992305	0.191311	0.195081	1.18182	-0.194848	-0.363111	0.598234	0.193137	0.98557	0.284333	0.200218	0.85458	-0.151175	-0.362199	0.598895	0.192574	0.929665	0.230877	0.211958	1.15486	-0.156922	-0.257836	0.491747	0.192385	0.781234	0.403827	0.387609	0.905209	-0.147015	-0.0951119	0.795332	0.192375	0.368244	0.427647	0.324003	0.516809	-0.156015	-0.00582825	-0.132054	0.192373	0.000256367	0.404941	0.0175117	0.0266213	-0.167414	-0.000276073	-0.0682666	0.192197	6.61558e-06	0.203909	0.0151462	0.00176535	-0.0143884	-3.77408e-05	-0.00269134	0.193454	6.05953e-06	0.238456	0.0120508	0.000844594	0.000822516	-1.6718e-05	-0.00423994	0.193493	6.05506e-06	0.246427	0.0120483	0.000756382	0.000764312	-1.66894e-05	-0.0112411	0.19126	6.05506e-06	0.204189	0.012048	0.000756374	0.000755202	-1.66894e-05	-0.0112176	0.19067	6.05506e-06	0.16026	0.012048	0.000756374	0.000750456	-1.67578e-05	-0.0112195	0.190445	6.14409e-06	0.0116996	0.012048	0.000755404	0.000742473	-1.67577e-05	-0.0112339	0.190347	6.14406e-06	0.00474749	0.0120548	0.000755405	0.000759932	-1.67577e-05	-0.0112332	0.190303	6.14406e-06	0.008166	0.0120548	0.000755405	0.000767255	-1.67577e-05	-0.0112772	0.190283	6.14406e-06	0.00841919	0.0120548	0.000755405	0.00076989	-1.67577e-05	-0.0112772	0.193267	6.14406e-06	0.00841919	0.0120548	0.000755405	0.000770783	-1.67577e-05	-0.0112772	0.193272	6.14406e-06	0.00841919	0.0120548	0.000755405	0.00077108	-1.67577e-05	-0.0112772	0.193266	6.14406e-06	0.00841919	0.0120548	0.000755405	0.000771178	-1.67577e-05	-0.0112772	0.174493	6.14406e-06	0.00843032	0.0120548	0.000755405	0.000771209	-1.67577e-05	-0.0112772	0.175297	6.14406e-06	0.00843033	0.0120548	0.000755405	0.00077122	-1.67577e-05	-0.0112772	0.176557	6.14406e-06	0.00843033	0.0120548	0.000755405	0.000771224	-1.67577e-05	-0.0112772	0.177821	6.14406e-06	0.00843033	0.0120548	0.000755405	0.000771224	-1.67577e-05	-0.0112772	0.179019	6.14406e-06	0.00843033	0.0120548	0.000755405	0.000771225	-1.67577e-05	-0.0112772	0.180028	6.14406e-06	0.00843033	0.0120548	0.000755405	0.000771225	-1.67577e-05	-0.0112772	0.188208	6.14406e-06	0.00843033	0.0120548	0.000755405	0.000771224	-1.67577e-05	-0.0112772	0.188407	6.14406e-06	0.00843033	0.0120548	0.000755405	0.000771224	-1.67577e-05	-0.0112772	0.188409	6.14406e-06	0.00843033	0.0120548	0.000755405	0.000771225	-1.67577e-05	-0.0112772	0.188409	6.14406e-06	0.00843033	0.0120548	0.000755405	0.000771225	-1.67577e-05	-0.0112772	0.188409	6.14406e-06	0.00843033	0.0120548	0.000755405	0.000771224	-1.67577e-05	-0.0112772	0.188409	6.14406e-06	0.00843033	0.0120548	0.000755405	0.000771224	-1.67577e-05	-0.0112772	0.188409	6.14406e-06	0.00843033	0.0120548	0.000755405	0	0	0	0	0	0	0	0	0.27408	0.27408	0.27408	0.27408	0.27408	0.27408	0.27408	0.27408	0.271688	0.271688	0.271688	0.271688	0.271688	0.271688	0.271688	0.271688	0.271023	0.271023	0.271023	0.271023	0.271023	0.271023	0.271023	0.271023	0.274531	0.274531	0.274531	0.274531	0.274531	0.274531	0.274531	0.274531	0.27454	0.27454	0.27454	0.27454	0.27454	0.27454	0.27454	0.27454	0.274539	0.274539	0.274539	0.274539	0.274539	0.274539	0.274539	0.274539	0.274539	0.274539	0.274539	0.274539	0.274539	0.274539	0.274539	0.274539	0.274539	0.274539	0.274539	0.274539	0.274539	0.274539	0.274539	0.274539	0.274539	0.274539	0.274539	0.274539	0.274539	0.274539	0.274539	0.274539	0.730968	0.405232	0.118388	0.332197	0.374047	0.34952	0.158708	0.512086	0.766598	0.478885	0.238023	0.251965	0.406379	0.29002	0.433372	0.675401	0.776181	0.496586	0.453308	0.298191	0.37345	0.331443	0.310485	0.67407	0.778404	0.496718	0.885314	0.227056	0.379396	0.399515	0.303691	0.674778	0.791848	0.49595	0.87438	0.28369	0.371659	0.298333	0.303233	0.663383	0.786414	0.496282	0.887502	0.137223	0.372899	0.411887	0.304701	0.675441	0.792519	0.496342	0.871488	0.27613	0.372893	0.300206	0.303518	0.674343	0.786386	0.496254	0.869562	0.144435	0.375723	0.422544	0.304475	0.675609	0.792521	0.496548	0.869907	0.27672	0.373141	0.331847	0.303505	0.675043	0.375197	0.494985	0.869517	0.144685	0.374139	0.290794	0.304488	0.673972	0.289125	0.4587	0.870527	0.195461	0.370491	0.349336	0.305956	0.54929	0.330016	0.45755	0.869227	0.194191	0.358735	0.344012	0.308209	0.649592	0.34034	0.325705	0.717808	0.193906	0.314619	0.527144	0.335022	0.491015	0.337983	0.120149	0.555064	0.193879	0.18267	0.56857	0.295762	0.194316	0.340342	0.00736357	0.421451	0.193876	0.000350822	0.543208	0.0166194	0.0111285	0.334436	0.000349258	0.0863673	0.19348	7.03391e-05	0.312371	0.0133425	0.00201777	0.0493537	5.78172e-05	0.00372943	0.195688	7.04621e-05	0.354474	0.0126979	0.00125371	0.00175583	5.6638e-05	0.00547377	0.195763	7.04634e-05	0.362985	0.0127073	0.0011438	0.00157232	5.66503e-05	0.0142941	0.193675	7.04634e-05	0.312078	0.0127072	0.00114379	0.00155709	5.66503e-05	0.0142642	0.193193	7.04634e-05	0.249901	0.0127072	0.00114379	0.00154918	5.67281e-05	0.0142666	0.193014	7.06142e-05	0.0157899	0.0127072	0.00114199	0.00153663	5.6728e-05	0.0142849	0.192936	7.06145e-05	0.00443213	0.0127178	0.00114199	0.00156654	5.6728e-05	0.014284	0.192901	7.06145e-05	0.00558942	0.0127178	0.00114199	0.00157872	5.6728e-05	0.0143394	0.192885	7.06145e-05	0.00568955	0.0127178	0.00114199	0.0015831	5.6728e-05	0.0143394	0.195425	7.06145e-05	0.00568956	0.0127178	0.00114199	0.00158458	5.6728e-05	0.0143394	0.195418	7.06145e-05	0.00568956	0.0127178	0.00114199	0.00158508	5.6728e-05	0.0143394	0.195415	7.06145e-05	0.00568956	0.0127178	0.00114199	0.00158524	5.6728e-05	0.0143394	0.153763	7.06145e-05	0.00569414	0.0127178	0.00114199	0.00158529	5.6728e-05	0.0143394	0.141564	7.06145e-05	0.00569414	0.0127178	0.00114199	0.00158531	5.6728e-05	0.0143394	0.142364	7.06145e-05	0.00569414	0.0127178	0.00114199	0.00158532	5.6728e-05	0.0143394	0.143168	7.06145e-05	0.00569414	0.0127178	0.00114199	0.00158532	5.6728e-05	0.0143394	0.143927	7.06145e-05	0.00569414	0.0127178	0.00114199	0.00158532	5.6728e-05	0.0143394	0.144565	7.06145e-05	0.00569414	0.0127178	0.00114199	0.00158532	5.6728e-05	0.0143394	0.149545	7.06145e-05	0.00569414	0.0127178	0.00114199	0.00158532	5.6728e-05	0.0143394	0.14965	7.06145e-05	0.00569414	0.0127178	0.00114199	0.00158532	5.6728e-05	0.0143394	0.149651	7.06145e-05	0.00569414	0.0127178	0.00114199	0.00158532	5.6728e-05	0.0143394	0.149651	7.06145e-05	0.00569414	0.0127178	0.00114199	0.00158532	5.6728e-05	0.0143394	0.149651	7.06145e-05	0.00569414	0.0127178	0.00114199	0.00158532	5.6728e-05	0.0143394	0.149651	7.06145e-05	0.00569414	0.0127178	0.00114199	0.00158532	5.6728e-05	0.0143394	0.149651	7.06145e-05	0.00569414	0.0127178	0.00114199	0	0	0	0	0	0	0	0	0.14949	0.14949	0.14949	0.14949	0.14949	0.14949	0.14949	0.14949	0.149505	0.149505	0.149505	0.149505	0.149505	0.149505	0.149505	0.149505	0.149243	0.149243	0.149243	0.149243	0.149243	0.149243	0.149243	0.149243	0.149886	0.149886	0.149886	0.149886	0.149886	0.149886	0.149886	0.149886	0.149901	0.149901	0.149901	0.149901	0.149901	0.149901	0.149901	0.149901	0.1499	0.1499	0.1499	0.1499	0.1499	0.1499	0.1499	0.1499	0.1499	0.1499	0.1499	0.1499	0.1499	0.1499	0.1499	0.1499	0.1499	0.1499	0.1499	0.1499	0.1499	0.1499	0.1499	0.1499	0.1499	0.1499	0.1499	0.1499	0.1499	0.1499	0.1499	0.1499	0.0893127	-0.52049	0.0371276	0.721835	0.360285	0.686052	0.36179	0.559051	0.0817574	-0.675039	0.2376	0.634148	0.541934	0.405216	0.396371	0.75978	0.0679765	-0.709413	0.306692	0.751329	0.42958	0.786445	0.351393	0.758437	0.0637461	-0.695943	-0.237757	0.574353	0.447891	0.812716	0.328015	0.759209	0.0449127	-0.709241	-0.275259	0.71367	0.432041	0.759607	0.327609	0.745965	0.0465913	-0.711407	-0.261025	0.335426	0.435299	0.842539	0.32777	0.759723	0.0411411	-0.711436	-0.27707	0.695261	0.434508	0.761345	0.327894	0.758699	0.0468254	-0.712485	-0.281751	0.351108	0.441775	0.695588	0.328241	0.759878	0.0411282	-0.71337	-0.283755	0.696734	0.435234	0.782718	0.327886	0.759511	0.639354	-0.711225	-0.282493	0.351632	0.438232	0.345206	0.328337	0.758169	-0.334535	-0.659497	-0.28221	0.478953	0.429919	0.749321	0.330658	0.613623	-0.211852	-0.657834	-0.282411	0.475244	0.39636	0.440946	0.334583	0.731473	-0.220906	-0.468288	-0.235656	0.474472	0.321799	0.97859	0.384466	0.554206	-0.198331	-0.172744	0.129648	0.474391	0.122677	1.00493	0.33667	0.225701	-0.218741	-0.0105849	-0.454504	0.474381	-9.92352e-05	0.940921	0.0148158	0.0128066	-0.248607	-0.000501492	-0.124072	0.473234	-4.93374e-05	0.348254	0.00959105	0.00219964	-0.0121004	-6.99101e-05	-0.00516265	0.479406	-4.98071e-05	0.458408	0.0095647	0.00136448	0.00274461	-3.45697e-05	-0.0077893	0.479623	-4.98112e-05	0.481118	0.00956819	0.00125132	0.00252323	-3.45229e-05	-0.0204776	0.474686	-4.98112e-05	0.356498	0.00956819	0.0012513	0.00249439	-3.45229e-05	-0.0204348	0.473601	-4.98112e-05	0.273137	0.00956819	0.0012513	0.00247938	-3.46493e-05	-0.0204381	0.473204	-4.987e-05	0.0227908	0.00956819	0.00124939	0.00245441	-3.46492e-05	-0.0204644	0.473031	-4.98702e-05	0.00902218	0.00957713	0.00124939	0.00251	-3.46492e-05	-0.0204631	0.472954	-4.98702e-05	0.0114508	0.00957714	0.00124939	0.00253315	-3.46492e-05	-0.0205428	0.472919	-4.98702e-05	0.0115955	0.00957714	0.00124939	0.00254148	-3.46492e-05	-0.0205428	0.478708	-4.98702e-05	0.0115955	0.00957714	0.00124939	0.0025443	-3.46492e-05	-0.0205428	0.478681	-4.98702e-05	0.0115955	0.00957714	0.00124939	0.00254524	-3.46492e-05	-0.0205428	0.478674	-4.98702e-05	0.0115955	0.00957714	0.00124939	0.00254555	-3.46492e-05	-0.0205428	0.357737	-4.98702e-05	0.0116019	0.00957714	0.00124939	0.00254565	-3.46492e-05	-0.0205428	0.316556	-4.98702e-05	0.0116019	0.00957714	0.00124939	0.00254568	-3.46492e-05	-0.0205428	0.318161	-4.98702e-05	0.0116019	0.00957714	0.00124939	0.00254569	-3.46492e-05	-0.0205428	0.319779	-4.98702e-05	0.0116019	0.00957714	0.00124939	0.00254569	-3.46492e-05	-0.0205428	0.321302	-4.98702e-05	0.0116019	0.00957714	0.00124939	0.0025457	-3.46492e-05	-0.0205428	0.322582	-4.98702e-05	0.0116019	0.00957714	0.00124939	0.0025457	-3.46492e-05	-0.0205428	0.332311	-4.98702e-05	0.0116019	0.00957714	0.00124939	0.00254569	-3.46492e-05	-0.0205428	0.332493	-4.98702e-05	0.0116019	0.00957714	0.00124939	0.00254569	-3.46492e-05	-0.0205428	0.332494	-4.98702e-05	0.0116019	0.00957714	0.00124939	0.0025457	-3.46492e-05	-0.0205428	0.332494	-4.98702e-05	0.0116019	0.00957714	0.00124939	0.0025457	-3.46492e-05	-0.0205428	0.332494	-4.98702e-05	0.0116019	0.00957714	0.00124939	0.00254569	-3.46492e-05	-0.0205428	0.332494	-4.98702e-05	0.0116019	0.00957714	0.00124939	0.00254569	-3.46492e-05	-0.0205428	0.332494	-4.98702e-05	0.0116019	0.00957714	0.00124939	0	0	0	0	0	0	0	0	0.0534028	0.0534028	0.0534028	0.0534028	0.0534028	0.0534028	0.0534028	0.0534028	0.0512217	0.0512217	0.0512217	0.0512217	0.0512217	0.0512217	0.0512217	0.0512217	0.0503252	0.0503252	0.0503252	0.0503252	0.0503252	0.0503252	0.0503252	0.0503252	0.0535679	0.0535679	0.0535679	0.0535679	0.0535679	0.0535679	0.0535679	0.0535679	0.0535779	0.0535779	0.0535779	0.0535779	0.0535779	0.0535779	0.0535779	0.0535779	0.0535783	0.0535783	0.0535783	0.0535783	0.0535783	0.0535783	0.0535783	0.0535783	0.0535784	0.0535784	0.0535784	0.0535784	0.0535784	0.0535784	0.0535784	0.0535784	0.0535783	0.0535783	0.0535783	0.0535783	0.0535783	0.0535783	0.0535783	0.0535783	0.0535783	0.0535783	0.0535783	0.0535783	0.0535783	0.0535783	0.0535783	0.0535783	0.254037	-0.407227	0.0586669	0.656305	0.421606	0.72432	0.335487	0.122097	0.255452	-0.529372	0.297772	0.660951	0.722197	-0.306586	-0.41081	0.0611051	0.244602	-0.557876	0.564075	0.762577	0.703823	0.683304	-0.614928	0.0611605	0.241105	-0.544529	0.111824	0.598137	0.730234	0.38816	-0.653219	0.0610321	0.226365	-0.557315	0.139428	0.730556	0.713735	0.783171	-0.652395	0.037874	0.226696	-0.559238	0.1119	0.353982	0.715257	0.416093	-0.652167	0.0608088	0.222945	-0.5593	0.158015	0.712753	0.716479	0.778101	-0.652889	0.0589201	0.226912	-0.560349	0.152948	0.371625	0.723918	-0.128848	-0.65244	0.0610362	0.222934	-0.561217	0.151338	0.71388	0.717728	0.668241	-0.652847	0.0602612	0.693407	-0.559596	0.152337	0.372229	0.720038	-0.522965	-0.652276	0.0583757	-0.250153	-0.518978	0.152849	0.505469	0.710387	0.460217	-0.647416	-0.170392	-0.124319	-0.517668	0.152346	0.501835	0.664551	-0.514207	-0.628763	0.0877764	-0.13051	-0.368512	0.123157	0.50106	0.552995	0.198736	-0.324065	0.131077	-0.109648	-0.135938	0.461388	0.50098	0.245825	0.0504601	-0.328078	0.369939	-0.128456	-0.00832936	-0.298995	0.500971	6.92204e-05	-0.0151364	-0.0142719	0.0152177	-0.158151	-0.000395058	-0.0976169	0.499849	-3.19385e-05	-0.631311	-0.00600054	-0.00337909	-2.75451e-05	-6.96202e-05	-0.00398709	0.505989	-3.2564e-05	-0.51687	-0.0108121	-0.00258221	0.00300417	-7.98938e-05	-0.00610197	0.506202	-3.25691e-05	-0.490567	-0.010841	-0.00236354	0.00275167	-7.99303e-05	-0.0160919	0.500878	-3.25691e-05	-0.604586	-0.0108416	-0.00236351	0.00272062	-7.99303e-05	-0.0160583	0.499675	-3.25691e-05	-0.526587	-0.0108416	-0.00236351	0.00270445	-8.00095e-05	-0.0160609	0.499232	-3.25595e-05	-0.0140032	-0.0108416	-0.00235924	0.00267769	-8.00094e-05	-0.0160816	0.499039	-3.25597e-05	0.00656306	-0.0108571	-0.00235924	0.0027377	-8.00094e-05	-0.0160806	0.498953	-3.25597e-05	0.0126028	-0.0108572	-0.00235924	0.00276262	-8.00094e-05	-0.0161433	0.498914	-3.25597e-05	0.0128524	-0.0108572	-0.00235924	0.00277158	-8.00094e-05	-0.0161433	0.505278	-3.25597e-05	0.0128524	-0.0108572	-0.00235924	0.00277462	-8.00094e-05	-0.0161433	0.505254	-3.25597e-05	0.0128524	-0.0108572	-0.00235924	0.00277563	-8.00094e-05	-0.0161433	0.505246	-3.25597e-05	0.0128524	-0.0108572	-0.00235924	0.00277596	-8.00094e-05	-0.0161433	0.383655	-3.25597e-05	0.0128624	-0.0108572	-0.00235924	0.00277607	-8.00094e-05	-0.0161433	0.343009	-3.25597e-05	0.0128624	-0.0108572	-0.00235924	0.0027761	-8.00094e-05	-0.0161433	0.344933	-3.25597e-05	0.0128624	-0.0108572	-0.00235924	0.00277612	-8.00094e-05	-0.0161433	0.346873	-3.25597e-05	0.0128624	-0.0108572	-0.00235924	0.00277612	-8.00094e-05	-0.0161433	0.348701	-3.25597e-05	0.0128624	-0.0108572	-0.00235924	0.00277612	-8.00094e-05	-0.0161433	0.350239	-3.25597e-05	0.0128624	-0.0108572	-0.00235924	0.00277612	-8.00094e-05	-0.0161433	0.362063	-3.25597e-05	0.0128624	-0.0108572	-0.00235924	0.00277612	-8.00094e-05	-0.0161433	0.362298	-3.25597e-05	0.0128624	-0.0108572	-0.00235924	0.00277612	-8.00094e-05	-0.0161433	0.3623	-3.25597e-05	0.0128624	-0.0108572	-0.00235924	0.00277612	-8.00094e-05	-0.0161433	0.3623	-3.25597e-05	0.0128624	-0.0108572	-0.00235924	0.00277612	-8.00094e-05	-0.0161433	0.3623	-3.25597e-05	0.0128624	-0.0108572	-0.00235924	0.00277612	-8.00094e-05	-0.0161433	0.3623	-3.25597e-05	0.0128624	-0.0108572	-0.00235924	0.00277612	-8.00094e-05	-0.0161433	0.3623	-3.25597e-05	0.0128624	-0.0108572	-0.00235924	0	0	0	0	0	0	0	0	-0.0904697	-0.0904697	-0.0904697	-0.0904697	-0.0904697	-0.0904697	-0.0904697	-0.0904697	-0.088648	-0.088648	-0.088648	-0.088648	-0.088648	-0.088648	-0.088648	-0.088648	-0.0881295	-0.0881295	-0.0881295	-0.0881295	-0.0881295	-0.0881295	-0.0881295	-0.0881295	-0.090339	-0.090339	-0.090339	-0.090339	-0.090339	-0.090339	-0.090339	-0.090339	-0.0903354	-0.0903354	-0.0903354	-0.0903354	-0.0903354	-0.0903354	-0.0903354	-0.0903354	-0.0903365	-0.0903365	-0.0903365	-0.0903365	-0.0903365	-0.0903365	-0.0903365	-0.0903365	-0.0903364	-0.0903364	-0.0903364	-0.0903364	-0.0903364	-0.0903364	-0.0903364	-0.0903364	-0.0903365	-0.0903365	-0.0903365	-0.0903365	-0.0903365	-0.0903365	-0.0903365	-0.0903365	-0.0903365	-0.0903365	-0.0903365	-0.0903365	-0.0903365	-0.0903365	-0.0903365	-0.0903365	-0.71556	-0.519879	-0.0329657	-0.0768432	0.0473191	-0.182754	-0.0462538	0.205953	-0.754562	-0.646022	0.0317225	-0.0945363	0.0499882	0.157298	0.191673	0.307701	-0.767593	-0.673113	-0.053447	-0.108715	0.0554125	-0.0796493	0.242908	0.307186	-0.770866	-0.670175	-0.58523	-0.086522	0.0529934	0.0147835	0.250587	0.307523	-0.789015	-0.672757	-0.612731	-0.104765	0.0569316	-0.114122	0.250335	0.305997	-0.783118	-0.673543	-0.601847	-0.0488179	0.0564907	0.01131	0.249864	0.307693	-0.790606	-0.673683	-0.619563	-0.102318	0.0568705	-0.112291	0.250554	0.307684	-0.783034	-0.673902	-0.618673	-0.0508395	0.0554799	0.151634	0.250375	0.307704	-0.790611	-0.67456	-0.619661	-0.102455	0.0566256	-0.0755941	0.25054	0.307791	-0.223916	-0.672536	-0.61886	-0.0509116	0.0556854	0.21424	0.250413	0.307518	-0.373219	-0.623358	-0.620064	-0.0697686	0.055865	-0.018064	0.250646	0.286655	-0.384768	-0.621794	-0.618559	-0.0691028	0.0433533	0.226886	0.248402	0.291273	-0.397395	-0.442625	-0.512113	-0.068973	0.0229222	0.0981105	0.206181	0.209489	-0.389537	-0.163279	-0.214504	-0.0689582	-0.0240414	0.147353	0.189427	0.0304292	-0.396871	-0.0100063	-0.484615	-0.0689566	-0.0002395	0.15672	0.00683401	0.00272724	-0.398149	-0.000474195	-0.117318	-0.0687498	-6.31952e-05	0.248113	0.00276831	0.00150697	-0.0527828	-6.7327e-05	-0.00495359	-0.0698222	-6.3507e-05	0.230487	0.00379476	0.00101368	-0.00110336	-3.68937e-05	-0.00739701	-0.06986	-6.35099e-05	0.226285	0.00379921	0.000924051	-0.000971762	-3.6855e-05	-0.0193911	-0.0691479	-6.35099e-05	0.241103	0.00379932	0.00092404	-0.000963254	-3.6855e-05	-0.0193506	-0.0690059	-6.35099e-05	0.20359	0.00379932	0.00092404	-0.000958848	-3.69739e-05	-0.0193538	-0.0689549	-6.36217e-05	0.00810686	0.00379932	0.000922484	-0.00095211	-3.69738e-05	-0.0193787	-0.0689329	-6.36219e-05	-0.000195705	0.0038041	0.000922485	-0.000969063	-3.69738e-05	-0.0193775	-0.068923	-6.36219e-05	-0.000956154	0.00380411	0.000922485	-0.000975847	-3.69738e-05	-0.0194527	-0.0689186	-6.36219e-05	-0.000958534	0.00380411	0.000922485	-0.000978282	-3.69738e-05	-0.0194527	-0.0697048	-6.36219e-05	-0.000958542	0.00380411	0.000922485	-0.000979107	-3.69738e-05	-0.0194527	-0.0696986	-6.36219e-05	-0.000958542	0.00380411	0.000922485	-0.000979381	-3.69738e-05	-0.0194527	-0.0696979	-6.36219e-05	-0.000958542	0.00380411	0.000922485	-0.000979472	-3.69738e-05	-0.0194527	-0.0467103	-6.36219e-05	-0.000958358	0.00380411	0.000922485	-0.000979501	-3.69738e-05	-0.0194527	-0.0374221	-6.36219e-05	-0.000958357	0.00380411	0.000922485	-0.000979511	-3.69738e-05	-0.0194527	-0.0375792	-6.36219e-05	-0.000958357	0.00380411	0.000922485	-0.000979514	-3.69738e-05	-0.0194527	-0.037739	-6.36219e-05	-0.000958357	0.00380411	0.000922485	-0.000979515	-3.69738e-05	-0.0194527	-0.0378886	-6.36219e-05	-0.000958357	0.00380411	0.000922485	-0.000979516	-3.69738e-05	-0.0194527	-0.0380138	-6.36219e-05	-0.000958357	0.00380411	0.000922485	-0.000979516	-3.69738e-05	-0.0194527	-0.0388863	-6.36219e-05	-0.000958357	0.00380411	0.000922485	-0.000979516	-3.69738e-05	-0.0194527	-0.038896	-6.36219e-05	-0.000958357	0.00380411	0.000922485	-0.000979515	-3.69738e-05	-0.0194527	-0.0388959	-6.36219e-05	-0.000958357	0.00380411	0.000922485	-0.000979516	-3.69738e-05	-0.0194527	-0.0388959	-6.36219e-05	-0.000958357	0.00380411	0.000922485	-0.000979516	-3.69738e-05	-0.0194527	-0.0388959	-6.36219e-05	-0.000958357	0.00380411	0.000922485	-0.000979516	-3.69738e-05	-0.0194527	-0.0388959	-6.36219e-05	-0.000958357	0.00380411	0.000922485	-0.000979515	-3.69738e-05	-0.0194527	-0.0388959	-6.36219e-05	-0.000958357	0.00380411	0.000922485	0	0	0	0	0	0	0	0	-0.419238	-0.419238	-0.419238	-0.419238	-0.419238	-0.419238	-0.419238	-0.419238	-0.414991	-0.414991	-0.414991	-0.414991	-0.414991	-0.414991	-0.414991	-0.414991	-0.413777	-0.413777	-0.413777	-0.413777	-0.413777	-0.413777	-0.413777	-0.413777	-0.420097	-0.420097	-0.420097	-0.420097	-0.420097	-0.420097	-0.420097	-0.420097	-0.420115	-0.420115	-0.420115	-0.420115	-0.420115	-0.420115	-0.420115	-0.420115	-0.420113	-0.420113	-0.420113	-0.420113	-0.420113	-0.420113	-0.420113	-0.420113	-0.420113	-0.420113	-0.420113	-0.420113	-0.420113	-0.420113	-0.420113	-0.420113	-0.420113	-0.420113	-0.420113	-0.420113	-0.420113	-0.420113	-0.420113	-0.420113	-0.420113	-0.420113	-0.420113	-0.420113	-0.420113	-0.420113	-0.420113	-0.420113	-0.96581	-0.40271	-0.211707	-0.611553	-0.792635	-0.617816	-0.28996	-0.942725	-1.00931	-0.453932	-0.516242	-0.484714	-0.929406	-0.353383	-0.596712	-1.2126	-1.0183	-0.467791	-0.958469	-0.566268	-0.903867	-0.597601	-0.323664	-1.2103	-1.02013	-0.471375	-1.39051	-0.436045	-0.91903	-0.639363	-0.306708	-1.2115	-1.03288	-0.467049	-1.37833	-0.540613	-0.905303	-0.569571	-0.306221	-1.18329	-1.02628	-0.467024	-1.39193	-0.266548	-0.906846	-0.662302	-0.30868	-1.21255	-1.03283	-0.467022	-1.37776	-0.526535	-0.907945	-0.571269	-0.306562	-1.21	-1.0263	-0.466602	-1.3741	-0.281172	-0.913126	-0.573828	-0.308304	-1.21292	-1.03283	-0.466622	-1.37405	-0.527534	-0.908565	-0.595355	-0.306551	-1.2117	-0.640415	-0.465054	-1.37387	-0.281682	-0.909788	-0.313253	-0.308395	-1.20913	-0.291398	-0.430841	-1.37508	-0.379682	-0.901627	-0.580932	-0.312709	-0.909101	-0.374139	-0.429762	-1.37351	-0.37741	-0.862154	-0.389973	-0.322697	-1.17645	-0.385251	-0.305921	-1.13301	-0.376883	-0.741432	-0.783284	-0.468765	-0.911937	-0.387724	-0.112851	-1.05578	-0.376835	-0.393554	-0.814136	-0.400128	-0.472323	-0.385782	-0.00691681	-0.483098	-0.376829	-0.000559412	-0.765746	-0.0233708	-0.0249588	-0.370863	-0.000328144	-0.0811662	-0.376121	-9.12468e-05	-0.324104	-0.0203336	-0.00237452	-0.0607395	-5.50659e-05	-0.00361605	-0.380146	-9.11442e-05	-0.404238	-0.0175817	-0.00130206	-0.00293667	-5.56088e-05	-0.00518261	-0.380284	-9.11438e-05	-0.421333	-0.0175873	-0.00118148	-0.00264572	-5.56234e-05	-0.0134597	-0.376175	-9.11438e-05	-0.328411	-0.017587	-0.00118146	-0.00261901	-5.56234e-05	-0.0134316	-0.375205	-9.11438e-05	-0.254592	-0.017587	-0.00118146	-0.00260514	-5.56971e-05	-0.0134338	-0.374842	-9.13749e-05	-0.019929	-0.017587	-0.00117978	-0.00258285	-5.56971e-05	-0.013451	-0.374685	-9.13752e-05	-0.00790617	-0.0175993	-0.00117978	-0.00263503	-5.56971e-05	-0.0134502	-0.374614	-9.13752e-05	-0.0114941	-0.0175993	-0.00117978	-0.00265642	-5.56971e-05	-0.0135021	-0.374582	-9.13752e-05	-0.0117428	-0.0175993	-0.00117978	-0.0026641	-5.56971e-05	-0.0135021	-0.379658	-9.13752e-05	-0.0117428	-0.0175993	-0.00117978	-0.00266671	-5.56971e-05	-0.0135021	-0.379647	-9.13752e-05	-0.0117428	-0.0175993	-0.00117978	-0.00266757	-5.56971e-05	-0.0135021	-0.37964	-9.13752e-05	-0.0117428	-0.0175993	-0.00117978	-0.00266786	-5.56971e-05	-0.0135021	-0.304464	-9.13752e-05	-0.0117538	-0.0175993	-0.00117978	-0.00266795	-5.56971e-05	-0.0135021	-0.283874	-9.13752e-05	-0.0117538	-0.0175993	-0.00117978	-0.00266798	-5.56971e-05	-0.0135021	-0.285572	-9.13752e-05	-0.0117538	-0.0175993	-0.00117978	-0.00266799	-5.56971e-05	-0.0135021	-0.287281	-9.13752e-05	-0.0117538	-0.0175993	-0.00117978	-0.00266799	-5.56971e-05	-0.0135021	-0.288895	-9.13752e-05	-0.0117538	-0.0175993	-0.00117978	-0.002668	-5.56971e-05	-0.0135021	-0.290253	-9.13752e-05	-0.0117538	-0.0175993	-0.00117978	-0.002668	-5.56971e-05	-0.0135021	-0.30093	-9.13752e-05	-0.0117538	-0.0175993	-0.00117978	-0.00266799	-5.56971e-05	-0.0135021	-0.301162	-9.13752e-05	-0.0117538	-0.0175993	-0.00117978	-0.00266799	-5.56971e-05	-0.0135021	-0.301164	-9.13752e-05	-0.0117538	-0.0175993	-0.00117978	-0.002668	-5.56971e-05	-0.0135021	-0.301164	-9.13752e-05	-0.0117538	-0.0175993	-0.00117978	-0.002668	-5.56971e-05	-0.0135021	-0.301164	-9.13752e-05	-0.0117538	-0.0175993	-0.00117978	-0.00266799	-5.56971e-05	-0.0135021	-0.301164	-9.13752e-05	-0.0117538	-0.0175993	-0.00117978	-0.00266799	-5.56971e-05	-0.0135021	-0.301164	-9.13752e-05	-0.0117538	-0.0175993	-0.00117978	0	0	0	0	0	0	0	0	0.0798877	0.0798877	0.0798877	0.0798877	0.0798877	0.0798877	0.0798877	0.0798877	0.0808495	0.0808495	0.0808495	0.0808495	0.0808495	0.0808495	0.0808495	0.0808495	0.0813929	0.0813929	0.0813929	0.0813929	0.0813929	0.0813929	0.0813929	0.0813929	0.0801936	0.0801936	0.0801936	0.0801936	0.0801936	0.0801936	0.0801936	0.0801936	0.0801941	0.0801941	0.0801941	0.0801941	0.0801941	0.0801941	0.0801941	0.0801941	0.0801922	0.0801922	0.0801922	0.0801922	0.0801922	0.0801922	0.0801922	0.0801922	0.0801922	0.0801922	0.0801922	0.0801922	0.0801922	0.0801922	0.0801922	0.0801922	0.0801922	0.0801922	0.0801922	0.0801922	0.0801922	0.0801922	0.0801922	0.0801922	0.0801922	0.0801922	0.0801922	0.0801922	0.0801922	0.0801922	0.0801922	0.0801922	-0.217524	0.282827	0.0266552	-0.411864	0.00603701	-0.529836	-0.225031	0.409336	-0.221496	0.352662	-0.015711	-0.476828	-0.207633	0.479043	0.709756	0.630336	-0.214293	0.371156	-0.0922003	-0.549201	-0.185442	-0.452407	0.790369	0.629023	-0.211925	0.361519	0.239061	-0.433465	-0.204707	-0.122942	0.82298	0.629827	-0.202149	0.370519	0.197086	-0.526607	-0.192582	-0.569797	0.821933	0.636742	-0.202101	0.371945	0.232246	-0.250252	-0.193863	-0.14198	0.822611	0.630568	-0.199752	0.371912	0.176794	-0.514141	-0.194021	-0.563703	0.822622	0.631074	-0.202253	0.372609	0.180557	-0.261668	-0.199748	0.390837	0.822924	0.63054	-0.199744	0.373061	0.181552	-0.514909	-0.195044	-0.437516	0.822573	0.630714	-0.512343	0.371913	0.180951	-0.262054	-0.197437	0.689187	0.822839	0.631086	0.162711	0.344912	0.180292	-0.357838	-0.1919	-0.225286	0.820614	0.687173	0.0711482	0.344041	0.180948	-0.354902	-0.17532	0.713969	0.807552	0.58332	0.0750096	0.244912	0.150593	-0.354306	-0.141526	0.139564	0.584267	0.389607	0.0603063	0.0903437	-0.0358331	-0.354241	-0.0509024	0.309233	0.550145	-0.0979669	0.0735498	0.0055356	0.242922	-0.354234	7.33545e-05	0.356555	0.0259108	-0.000878982	0.0949609	0.000262773	0.0648979	-0.353328	3.80304e-05	0.808352	0.0154775	0.00470641	-0.0025451	5.28211e-05	0.00270659	-0.358153	3.83801e-05	0.723092	0.0189124	0.00330236	-0.00222266	7.64917e-05	0.00407371	-0.358323	3.83831e-05	0.703113	0.0189422	0.00301493	-0.00203371	7.65483e-05	0.0107074	-0.354637	3.83831e-05	0.781981	0.0189426	0.00301489	-0.00201075	7.65483e-05	0.010685	-0.35384	3.83831e-05	0.666826	0.0189426	0.00301489	-0.0019988	7.65932e-05	0.0106868	-0.35355	3.84239e-05	0.0237253	0.0189426	0.00300969	-0.00197903	7.65931e-05	0.0107005	-0.353425	3.8424e-05	-0.00312864	0.0189638	0.00300969	-0.00202343	7.65931e-05	0.0106999	-0.353368	3.8424e-05	-0.00736652	0.0189638	0.00300969	-0.00204185	7.65931e-05	0.0107415	-0.353343	3.8424e-05	-0.00748027	0.0189638	0.00300969	-0.00204847	7.65931e-05	0.0107415	-0.357612	3.8424e-05	-0.00748029	0.0189638	0.00300969	-0.00205072	7.65931e-05	0.0107415	-0.357589	3.8424e-05	-0.00748029	0.0189638	0.00300969	-0.00205146	7.65931e-05	0.0107415	-0.357585	3.8424e-05	-0.00748029	0.0189638	0.00300969	-0.00205171	7.65931e-05	0.0107415	-0.258886	3.8424e-05	-0.00748424	0.0189638	0.00300969	-0.00205179	7.65931e-05	0.0107415	-0.222554	3.8424e-05	-0.00748424	0.0189638	0.00300969	-0.00205182	7.65931e-05	0.0107415	-0.223693	3.8424e-05	-0.00748424	0.0189638	0.00300969	-0.00205182	7.65931e-05	0.0107415	-0.224845	3.8424e-05	-0.00748424	0.0189638	0.00300969	-0.00205183	7.65931e-05	0.0107415	-0.225928	3.8424e-05	-0.00748424	0.0189638	0.00300969	-0.00205183	7.65931e-05	0.0107415	-0.226837	3.8424e-05	-0.00748424	0.0189638	0.00300969	-0.00205183	7.65931e-05	0.0107415	-0.233646	3.8424e-05	-0.00748424	0.0189638	0.00300969	-0.00205183	7.65931e-05	0.0107415	-0.233766	3.8424e-05	-0.00748424	0.0189638	0.00300969	-0.00205183	7.65931e-05	0.0107415	-0.233766	3.8424e-05	-0.00748424	0.0189638	0.00300969	-0.00205183	7.65931e-05	0.0107415	-0.233766	3.8424e-05	-0.00748424	0.0189638	0.00300969	-0.00205183	7.65931e-05	0.0107415	-0.233766	3.8424e-05	-0.00748424	0.0189638	0.00300969	-0.00205183	7.65931e-05	0.0107415	-0.233766	3.8424e-05	-0.00748424	0.0189638	0.00300969	-0.00205183	7.65931e-05	0.0107415	-0.233766	3.8424e-05	-0.00748424	0.0189638	0.00300969	0	0	0	0	0	0	0	0	0.537047	0.537047	0.537047	0.537047	0.537047	0.537047	0.537047	0.537047	0.531471	0.531471	0.531471	0.531471	0.531471	0.531471	0.531471	0.531471	0.529836	0.529836	0.529836	0.529836	0.529836	0.529836	0.529836	0.529836	0.537875	0.537875	0.537875	0.537875	0.537875	0.537875	0.537875	0.537875	0.537893	0.537893	0.537893	0.537893	0.537893	0.537893	0.537893	0.537893	0.537891	0.537891	0.537891	0.537891	0.537891	0.537891	0.537891	0.537891	0.537891	0.537891	0.537891	0.537891	0.537891	0.537891	0.537891	0.537891	0.537891	0.537891	0.537891	0.537891	0.537891	0.537891	0.537891	0.537891	0.537891	0.537891	0.537891	0.537891	0.537891	0.537891	0.537891	0.537891	1.60826	0.775281	0.243213	0.806472	0.79284	0.889842	0.394044	0.898229	1.68478	0.911944	0.513198	0.669586	0.939541	0.372411	0.59349	1.14186	1.70299	0.944078	1.01353	0.785221	0.877254	0.811345	0.290667	1.13964	1.70701	0.947189	1.82777	0.604413	0.896429	0.815027	0.264971	1.14077	1.73265	0.942988	1.82568	0.749077	0.876642	0.793139	0.264481	1.11342	1.72114	0.943292	1.83733	0.362524	0.879365	0.846203	0.267366	1.14184	1.73338	0.943419	1.82825	0.729713	0.879687	0.794377	0.264773	1.13927	1.72113	0.94303	1.82307	0.38122	0.887293	0.660321	0.266706	1.14222	1.73339	0.943506	1.82354	0.731124	0.880576	0.806344	0.264767	1.14092	0.940157	0.94052	1.82288	0.381869	0.883253	0.292013	0.266767	1.13848	0.564966	0.871498	1.8252	0.51679	0.873802	0.757874	0.270857	0.848281	0.677649	0.869314	1.82226	0.513294	0.842366	0.384535	0.281409	1.10878	0.698382	0.618815	1.50444	0.512524	0.734393	0.958233	0.437608	0.861735	0.697602	0.228274	1.21838	0.512449	0.415101	0.972237	0.370966	0.457132	0.698803	0.0139906	0.827464	0.51244	0.000734568	0.905187	0.0233928	0.0240012	0.680185	0.000663449	0.164105	0.511353	0.000137939	0.287632	0.0213695	0.0021111	0.105114	0.000104883	0.00712069	0.517366	0.000138068	0.401082	0.0183644	0.00113574	0.00434882	8.96572e-05	0.0104142	0.517573	0.00013807	0.425185	0.018371	0.00103357	0.00390662	8.96555e-05	0.0271711	0.512075	0.00013807	0.297153	0.0183707	0.00103356	0.00386781	8.96555e-05	0.0271144	0.510818	0.00013807	0.222094	0.0183707	0.00103356	0.00384766	8.98104e-05	0.0271189	0.510353	0.000138383	0.0212273	0.0183707	0.00103214	0.00381544	8.98103e-05	0.0271536	0.51015	0.000138383	0.00986418	0.0183834	0.00103214	0.00389144	8.98103e-05	0.027152	0.51006	0.000138383	0.0140186	0.0183834	0.00103214	0.0039225	8.98103e-05	0.0272571	0.510019	0.000138383	0.0142765	0.0183834	0.00103214	0.00393366	8.98103e-05	0.0272571	0.516658	0.000138383	0.0142765	0.0183834	0.00103214	0.00393744	8.98103e-05	0.0272571	0.516637	0.000138383	0.0142765	0.0183834	0.00103214	0.0039387	8.98103e-05	0.0272571	0.516628	0.000138383	0.0142765	0.0183834	0.00103214	0.00393911	8.98103e-05	0.0272571	0.400824	0.000138383	0.0142878	0.0183834	0.00103214	0.00393925	8.98103e-05	0.0272571	0.364895	0.000138383	0.0142878	0.0183834	0.00103214	0.00393929	8.98103e-05	0.0272571	0.366946	0.000138383	0.0142878	0.0183834	0.00103214	0.00393931	8.98103e-05	0.0272571	0.369011	0.000138383	0.0142878	0.0183834	0.00103214	0.00393931	8.98103e-05	0.0272571	0.370959	0.000138383	0.0142878	0.0183834	0.00103214	0.00393932	8.98103e-05	0.0272571	0.372598	0.000138383	0.0142878	0.0183834	0.00103214	0.00393932	8.98103e-05	0.0272571	0.385309	0.000138383	0.0142878	0.0183834	0.00103214	0.00393931	8.98103e-05	0.0272571	0.385571	0.000138383	0.0142878	0.0183834	0.00103214	0.00393931	8.98103e-05	0.0272571	0.385572	0.000138383	0.0142878	0.0183834	0.00103214	0.00393932	8.98103e-05	0.0272571	0.385572	0.000138383	0.0142878	0.0183834	0.00103214	0.00393932	8.98103e-05	0.0272571	0.385572	0.000138383	0.0142878	0.0183834	0.00103214	0.00393931	8.98103e-05	0.0272571	0.385572	0.000138383	0.0142878	0.0183834	0.00103214	0.00393931	8.98103e-05	0.0272571	0.385572	0.000138383	0.0142878	0.0183834	0.00103214	0	0	0	0	0	0	0	0	-0.228602	-0.228602	-0.228602	-0.228602	-0.228602	-0.228602	-0.228602	-0.228602	-0.226643	-0.226643	-0.226643	-0.226643	-0.226643	-0.226643	-0.226643	-0.226643	-0.226041	-0.226041	-0.226041	-0.226041	-0.226041	-0.226041	-0.226041	-0.226041	-0.229116	-0.229116	-0.229116	-0.229116	-0.229116	-0.229116	-0.229116	-0.229116	-0.229128	-0.229128	-0.229128	-0.229128	-0.229128	-0.229128	-0.229128	-0.229128	-0.229126	-0.229126	-0.229126	-0.229126	-0.229126	-0.229126	-0.229126	-0.229126	-0.229126	-0.229126	-0.229126	-0.229126	-0.229126	-0.229126	-0.229126	-0.229126	-0.229126	-0.229126	-0.229126	-0.229126	-0.229126	-0.229126	-0.229126	-0.229126	-0.229126	-0.229126	-0.229126	-0.229126	-0.229126	-0.229126	-0.229126	-0.229126	-0.433798	-0.0726495	-0.110061	-0.415903	-0.463134	-0.402171	-0.199204	-0.590712	-0.45087	-0.0621987	-0.30198	-0.335145	-0.559879	-0.26494	-0.391752	-0.771648	-0.452015	-0.0612373	-0.527464	-0.393521	-0.529124	-0.418877	-0.252412	-0.770204	-0.451968	-0.0654302	-0.610392	-0.301951	-0.539352	-0.456634	-0.241071	-0.770976	-0.453734	-0.060917	-0.595062	-0.374977	-0.530309	-0.395829	-0.240724	-0.754521	-0.451223	-0.0604906	-0.605661	-0.182517	-0.531572	-0.472595	-0.241953	-0.771615	-0.452965	-0.0604721	-0.593618	-0.365202	-0.532026	-0.397209	-0.24097	-0.770164	-0.451278	-0.0600748	-0.591123	-0.192166	-0.535648	-0.422561	-0.241892	-0.771828	-0.452963	-0.0598838	-0.590688	-0.365928	-0.532425	-0.417668	-0.240961	-0.771161	-0.402281	-0.0596202	-0.590873	-0.192499	-0.533425	-0.242374	-0.241956	-0.769627	-0.0593329	-0.0551125	-0.591412	-0.260141	-0.528018	-0.412538	-0.244508	-0.593377	-0.119234	-0.0549765	-0.590731	-0.258476	-0.501641	-0.298316	-0.249832	-0.746719	-0.122229	-0.0391308	-0.486698	-0.258101	-0.427047	-0.567202	-0.325219	-0.574499	-0.127759	-0.0144356	-0.533165	-0.258066	-0.215699	-0.593531	-0.280824	-0.276821	-0.122886	-0.000885332	-0.126787	-0.258061	-0.000244337	-0.559947	-0.015143	-0.0149252	-0.110553	-4.2162e-05	-0.0104206	-0.257544	-3.24758e-05	-0.252793	-0.0122579	-0.00175141	-0.0237676	-1.0648e-05	-0.000547331	-0.260441	-3.23221e-05	-0.308826	-0.0110011	-0.001012	-0.00180818	-1.98128e-05	-0.000695103	-0.260541	-3.2321e-05	-0.320588	-0.0110052	-0.000921067	-0.00163907	-1.9832e-05	-0.00174925	-0.257761	-3.2321e-05	-0.255388	-0.0110051	-0.000921056	-0.00162188	-1.9832e-05	-0.00174561	-0.257114	-3.2321e-05	-0.199661	-0.0110051	-0.000921056	-0.00161294	-1.9838e-05	-0.00174589	-0.256874	-3.24179e-05	-0.0148237	-0.0110051	-0.000919691	-0.00159841	-1.9838e-05	-0.00174811	-0.256769	-3.2418e-05	-0.00542307	-0.0110134	-0.000919692	-0.00163186	-1.9838e-05	-0.00174801	-0.256723	-3.2418e-05	-0.0075141	-0.0110134	-0.000919692	-0.00164564	-1.9838e-05	-0.00175461	-0.256701	-3.2418e-05	-0.00766174	-0.0110134	-0.000919692	-0.00165059	-1.9838e-05	-0.00175461	-0.260096	-3.2418e-05	-0.00766175	-0.0110134	-0.000919692	-0.00165227	-1.9838e-05	-0.00175461	-0.260087	-3.2418e-05	-0.00766175	-0.0110134	-0.000919692	-0.00165283	-1.9838e-05	-0.00175461	-0.260082	-3.2418e-05	-0.00766175	-0.0110134	-0.000919692	-0.00165301	-1.9838e-05	-0.00175461	-0.205396	-3.2418e-05	-0.00766831	-0.0110134	-0.000919692	-0.00165307	-1.9838e-05	-0.00175461	-0.189459	-3.2418e-05	-0.00766831	-0.0110134	-0.000919692	-0.00165309	-1.9838e-05	-0.00175461	-0.190553	-3.2418e-05	-0.00766831	-0.0110134	-0.000919692	-0.0016531	-1.9838e-05	-0.00175461	-0.191654	-3.2418e-05	-0.00766831	-0.0110134	-0.000919692	-0.0016531	-1.9838e-05	-0.00175461	-0.192693	-3.2418e-05	-0.00766831	-0.0110134	-0.000919692	-0.0016531	-1.9838e-05	-0.00175461	-0.193567	-3.2418e-05	-0.00766831	-0.0110134	-0.000919692	-0.0016531	-1.9838e-05	-0.00175461	-0.200398	-3.2418e-05	-0.00766831	-0.0110134	-0.000919692	-0.0016531	-1.9838e-05	-0.00175461	-0.200543	-3.2418e-05	-0.00766831	-0.0110134	-0.000919692	-0.0016531	-1.9838e-05	-0.00175461	-0.200544	-3.2418e-05	-0.00766831	-0.0110134	-0.000919692	-0.0016531	-1.9838e-05	-0.00175461	-0.200544	-3.2418e-05	-0.00766831	-0.0110134	-0.000919692	-0.0016531	-1.9838e-05	-0.00175461	-0.200544	-3.2418e-05	-0.00766831	-0.0110134	-0.000919692	-0.0016531	-1.9838e-05	-0.00175461	-0.200544	-3.2418e-05	-0.00766831	-0.0110134	-0.000919692	-0.0016531	-1.9838e-05	-0.00175461	-0.200544	-3.2418e-05	-0.00766831	-0.0110134	-0.000919692	0	0	0	0	0	0	0	0	0.18719	0.18719	0.18719	0.18719	0.18719	0.18719	0.18719	0.18719	0.187387	0.187387	0.187387	0.187387	0.187387	0.187387	0.187387	0.187387	0.187166	0.187166	0.187166	0.187166	0.187166	0.187166	0.187166	0.187166	0.187807	0.187807	0.187807	0.187807	0.187807	0.187807	0.187807	0.187807	0.187826	0.187826	0.187826	0.187826	0.187826	0.187826	0.187826	0.187826	0.187825	0.187825	0.187825	0.187825	0.187825	0.187825	0.187825	0.187825	0.187825	0.187825	0.187825	0.187825	0.187825	0.187825	0.187825	0.187825	0.187825	0.187825	0.187825	0.187825	0.187825	0.187825	0.187825	0.187825	0.187825	0.187825	0.187825	0.187825	0.187825	0.187825	0.187825	0.187825	-0.0693289	-0.704486	0.057968	0.815402	0.52158	0.729145	0.402323	0.839332	-0.0874554	-0.912463	0.342426	0.692794	0.728803	0.57167	0.621121	1.14537	-0.106058	-0.957842	0.442159	0.821672	0.607489	0.88	0.557886	1.14333	-0.111595	-0.942031	-0.286749	0.626603	0.627561	0.967049	0.534838	1.1445	-0.137095	-0.957644	-0.341943	0.780055	0.610672	0.827954	0.534183	1.12585	-0.133804	-0.960241	-0.318712	0.368485	0.614162	1.00019	0.534545	1.14531	-0.141715	-0.960331	-0.347644	0.759763	0.61362	0.831079	0.534658	1.14386	-0.133521	-0.961582	-0.35268	0.386145	0.621367	0.909657	0.535221	1.14553	-0.14173	-0.962783	-0.355209	0.761401	0.614347	0.877966	0.534639	1.145	0.66592	-0.959915	-0.353571	0.386736	0.617258	0.533661	0.53535	1.14309	-0.465037	-0.890044	-0.353619	0.525979	0.607447	0.87261	0.538472	0.938097	-0.329787	-0.887802	-0.353411	0.52206	0.56119	0.653929	0.54266	1.10097	-0.342975	-0.631993	-0.29514	0.521233	0.456569	1.21155	0.590608	0.830317	-0.315713	-0.233132	0.201658	0.521148	0.176646	1.27175	0.520967	0.319325	-0.340415	-0.0142855	-0.609032	0.521138	-0.000121844	1.2018	0.0232083	0.0184619	-0.374313	-0.000676783	-0.167447	0.519925	-6.4399e-05	0.557476	0.0150369	0.00352686	-0.0261591	-9.28301e-05	-0.00696253	0.526498	-6.5033e-05	0.67663	0.0151789	0.00221169	0.00282602	-4.11922e-05	-0.010513	0.526728	-6.50386e-05	0.700944	0.0151865	0.00202358	0.00260827	-4.11214e-05	-0.0276391	0.521275	-6.50386e-05	0.562963	0.0151865	0.00202356	0.00257789	-4.11214e-05	-0.0275814	0.52006	-6.50386e-05	0.442375	0.0151865	0.00202356	0.00256206	-4.12939e-05	-0.0275859	0.519614	-6.51129e-05	0.0317204	0.0151865	0.0020204	0.00253561	-4.12938e-05	-0.0276214	0.51942	-6.51132e-05	0.0106299	0.0152008	0.0020204	0.00259405	-4.12938e-05	-0.0276197	0.519333	-6.51132e-05	0.0132677	0.0152008	0.0020204	0.00261846	-4.12938e-05	-0.0277272	0.519294	-6.51132e-05	0.0134534	0.0152008	0.0020204	0.00262723	-4.12938e-05	-0.0277272	0.525747	-6.51132e-05	0.0134535	0.0152008	0.0020204	0.00263021	-4.12938e-05	-0.0277272	0.525721	-6.51132e-05	0.0134535	0.0152008	0.0020204	0.0026312	-4.12938e-05	-0.0277272	0.525713	-6.51132e-05	0.0134535	0.0152008	0.0020204	0.00263152	-4.12938e-05	-0.0277272	0.398456	-6.51132e-05	0.0134619	0.0152008	0.0020204	0.00263163	-4.12938e-05	-0.0277272	0.356564	-6.51132e-05	0.0134619	0.0152008	0.0020204	0.00263166	-4.12938e-05	-0.0277272	0.358422	-6.51132e-05	0.0134619	0.0152008	0.0020204	0.00263168	-4.12938e-05	-0.0277272	0.360294	-6.51132e-05	0.0134619	0.0152008	0.0020204	0.00263168	-4.12938e-05	-0.0277272	0.362058	-6.51132e-05	0.0134619	0.0152008	0.0020204	0.00263168	-4.12938e-05	-0.0277272	0.36354	-6.51132e-05	0.0134619	0.0152008	0.0020204	0.00263168	-4.12938e-05	-0.0277272	0.374897	-6.51132e-05	0.0134619	0.0152008	0.0020204	0.00263168	-4.12938e-05	-0.0277272	0.375117	-6.51132e-05	0.0134619	0.0152008	0.0020204	0.00263168	-4.12938e-05	-0.0277272	0.375118	-6.51132e-05	0.0134619	0.0152008	0.0020204	0.00263168	-4.12938e-05	-0.0277272	0.375118	-6.51132e-05	0.0134619	0.0152008	0.0020204	0.00263168	-4.12938e-05	-0.0277272	0.375118	-6.51132e-05	0.0134619	0.0152008	0.0020204	0.00263168	-4.12938e-05	-0.0277272	0.375118	-6.51132e-05	0.0134619	0.0152008	0.0020204	0.00263168	-4.12938e-05	-0.0277272	0.375118	-6.51132e-05	0.0134619	0.0152008	0.0020204	0	0	0	0	0	0	0	0	-0.222081	-0.222081	-0.222081	-0.222081	-0.222081	-0.222081	-0.222081	-0.222081	-0.220369	-0.220369	-0.220369	-0.220369	-0.220369	-0.220369	-0.220369	-0.220369	-0.219577	-0.219577	-0.219577	-0.219577	-0.219577	-0.219577	-0.219577	-0.219577	-0.221783	-0.221783	-0.221783	-0.221783	-0.221783	-0.221783	-0.221783	-0.221783	-0.221782	-0.221782	-0.221782	-0.221782	-0.221782	-0.221782	-0.221782	-0.221782	-0.221784	-0.221784	-0.221784	-0.221784	-0.221784	-0.221784	-0.221784	-0.221784	-0.221784	-0.221784	-0.221784	-0.221784	-0.221784	-0.221784	-0.221784	-0.221784	-0.221784	-0.221784	-0.221784	-0.221784	-0.221784	-0.221784	-0.221784	-0.221784	-0.221784	-0.221784	-0.221784	-0.221784	-0.221784	-0.221784	-0.221784	-0.221784	-1.45995	-0.552121	-0.00478581	-0.729281	0.187321	-0.934983	-0.393719	0.282166	-1.53028	-0.67777	0.12904	-0.71189	0.108086	-0.117467	0.0888071	0.379597	-1.54386	-0.702175	0.143985	-0.84703	0.276372	-0.835053	0.0638141	0.378979	-1.54662	-0.707767	-0.404609	-0.649129	0.260227	-0.708324	0.0966453	0.379341	-1.56581	-0.701663	-0.418001	-0.804702	0.281451	-0.864829	0.0966306	0.370552	-1.55581	-0.701226	-0.413293	-0.365751	0.276636	-0.740284	0.0965755	0.379519	-1.56569	-0.701592	-0.427003	-0.784313	0.280025	-0.863521	0.0967879	0.378887	-1.55585	-0.701212	-0.421341	-0.380467	0.270754	-0.389866	0.0969254	0.379609	-1.56569	-0.701978	-0.421602	-0.785972	0.279065	-0.825289	0.0967739	0.379419	-0.974916	-0.700001	-0.421069	-0.380953	0.273409	0.0247793	0.0969981	0.378549	-0.439406	-0.648616	-0.423938	-0.522941	0.278401	-0.704945	0.0984006	0.284961	-0.565654	-0.646997	-0.420572	-0.518053	0.255635	-0.0423899	0.099153	0.368341	-0.582437	-0.460559	-0.34885	-0.517099	0.202682	-0.729849	0.108547	0.285437	-0.586336	-0.169896	-0.00884292	-0.51699	0.0640209	-0.67607	0.0961381	0.147425	-0.583256	-0.0104131	-0.469248	-0.516978	-0.000158817	-0.603954	0.0034447	0.00779521	-0.560443	-0.00049359	-0.122078	-0.515466	-5.77727e-05	0.0768427	0.00191396	0.000746335	-0.091952	-7.25946e-05	-0.00511229	-0.523326	-5.82051e-05	-0.0525978	0.00131596	0.000391104	-0.004459	-4.75588e-05	-0.00769146	-0.523605	-5.8209e-05	-0.0794554	0.00131456	0.000337946	-0.00401678	-4.75314e-05	-0.0201824	-0.518391	-5.8209e-05	0.0576688	0.00131449	0.000337941	-0.00397587	-4.75314e-05	-0.0201403	-0.517335	-5.8209e-05	0.0728783	0.0013145	0.000337941	-0.00395461	-4.76511e-05	-0.0201436	-0.516957	-5.82895e-05	-0.00733827	0.00131449	0.000337363	-0.00392038	-4.7651e-05	-0.0201694	-0.516794	-5.82898e-05	-0.00750469	0.00131459	0.000337363	-0.00400033	-4.7651e-05	-0.0201682	-0.51672	-5.82898e-05	-0.00895711	0.00131459	0.000337363	-0.00403309	-4.7651e-05	-0.0202466	-0.516687	-5.82898e-05	-0.00894897	0.00131459	0.000337363	-0.00404486	-4.7651e-05	-0.0202466	-0.522473	-5.82898e-05	-0.00894902	0.00131459	0.000337363	-0.00404885	-4.7651e-05	-0.0202466	-0.52243	-5.82898e-05	-0.00894902	0.00131459	0.000337363	-0.00405017	-4.7651e-05	-0.0202466	-0.522424	-5.82898e-05	-0.00894902	0.00131459	0.000337363	-0.00405061	-4.7651e-05	-0.0202466	-0.361385	-5.82898e-05	-0.00894833	0.00131459	0.000337363	-0.00405075	-4.7651e-05	-0.0202466	-0.299368	-5.82898e-05	-0.00894833	0.00131459	0.000337363	-0.0040508	-4.7651e-05	-0.0202466	-0.300574	-5.82898e-05	-0.00894833	0.00131459	0.000337363	-0.00405082	-4.7651e-05	-0.0202466	-0.301797	-5.82898e-05	-0.00894833	0.00131459	0.000337363	-0.00405082	-4.7651e-05	-0.0202466	-0.302942	-5.82898e-05	-0.00894833	0.00131459	0.000337363	-0.00405082	-4.7651e-05	-0.0202466	-0.303901	-5.82898e-05	-0.00894833	0.00131459	0.000337363	-0.00405082	-4.7651e-05	-0.0202466	-0.310718	-5.82898e-05	-0.00894833	0.00131459	0.000337363	-0.00405082	-4.7651e-05	-0.0202466	-0.310803	-5.82898e-05	-0.00894833	0.00131459	0.000337363	-0.00405082	-4.7651e-05	-0.0202466	-0.310802	-5.82898e-05	-0.00894833	0.00131459	0.000337363	-0.00405082	-4.7651e-05	-0.0202466	-0.310802	-5.82898e-05	-0.00894833	0.00131459	0.000337363	-0.00405082	-4.7651e-05	-0.0202466	-0.310802	-5.82898e-05	-0.00894833	0.00131459	0.000337363	-0.00405082	-4.7651e-05	-0.0202466	-0.310802	-5.82898e-05	-0.00894833	0.00131459	0.000337363	-0.00405082	-4.7651e-05	-0.0202466	-0.310802	-5.82898e-05	-0.00894833	0.00131459	0.000337363	0	0	0	0	0	0	0	0	0.140849	0.140849	0.140849	0.140849	0.140849	0.140849	0.140849	0.140849	0.139433	0.139433	0.139433	0.139433	0.139433	0.139433	0.139433	0.139433	0.138648	0.138648	0.138648	0.138648	0.138648	0.138648	0.138648	0.138648	0.140244	0.140244	0.140244	0.140244	0.140244	0.140244	0.140244	0.140244	0.140237	0.140237	0.140237	0.140237	0.140237	0.140237	0.140237	0.140237	0.140241	0.140241	0.140241	0.140241	0.140241	0.140241	0.140241	0.140241	0.140241	0.140241	0.140241	0.140241	0.140241	0.140241	0.140241	0.140241	0.140241	0.140241	0.140241	0.140241	0.140241	0.140241	0.140241	0.140241	0.140241	0.140241	0.140241	0.140241	0.140241	0.140241	0.140241	0.140241	1.52021	0.535398	-0.0426577	0.741255	-0.391029	1.00511	0.41088	-0.644997	1.59359	0.666813	-0.258068	0.769312	-0.291924	-0.0906387	-0.422745	-0.878311	1.60696	0.690876	-0.341769	0.913058	-0.47112	0.866412	-0.361289	-0.87674	1.6096	0.697535	0.174946	0.702619	-0.452732	0.631834	-0.400961	-0.877641	1.62853	0.690569	0.206481	0.868173	-0.475595	0.936789	-0.400557	-0.863049	1.61823	0.689952	0.188587	0.392447	-0.470458	0.665437	-0.401116	-0.878265	1.6282	0.690376	0.221944	0.846493	-0.474356	0.933325	-0.400995	-0.877118	1.61828	0.689959	0.215761	0.407651	-0.464153	0.169278	-0.40157	-0.878442	1.6282	0.690799	0.216025	0.848224	-0.473205	0.852499	-0.400964	-0.878015	1.04667	0.688909	0.215473	0.40815	-0.46676	-0.289742	-0.401657	-0.876531	0.438436	0.638327	0.218629	0.561437	-0.47145	0.67027	-0.403697	-0.716506	0.576111	0.636735	0.214969	0.555984	-0.439371	-0.243627	-0.403498	-0.844633	0.593056	0.453253	0.179444	0.554934	-0.3588	0.548477	-0.390027	-0.637837	0.598313	0.167201	-0.18222	0.554812	-0.1423	0.437645	-0.350443	-0.249441	0.594023	0.0102481	0.430635	0.554798	7.19263e-05	0.359804	-0.0159795	-0.0143402	0.568734	0.000485598	0.120128	0.553113	4.46795e-05	-0.380188	-0.0105924	-0.0026553	0.094841	6.63079e-05	0.00499135	0.56182	4.51478e-05	-0.238707	-0.0102749	-0.00163033	0.00477458	2.84514e-05	0.00755718	0.56213	4.51519e-05	-0.208854	-0.0102821	-0.00146614	0.00430354	2.83991e-05	0.0198544	0.556577	4.51519e-05	-0.353654	-0.0102821	-0.00146613	0.00425943	2.83991e-05	0.019813	0.555474	4.51519e-05	-0.320598	-0.0102821	-0.00146613	0.00423651	2.85231e-05	0.0198163	0.555081	4.51978e-05	-0.00348657	-0.0102821	-0.00146369	0.00419955	2.8523e-05	0.0198417	0.554911	4.5198e-05	0.00690187	-0.0102905	-0.00146369	0.0042857	2.8523e-05	0.0198404	0.554835	4.5198e-05	0.00869915	-0.0102905	-0.00146369	0.00432102	2.8523e-05	0.0199176	0.554801	4.5198e-05	0.0086589	-0.0102905	-0.00146369	0.00433371	2.8523e-05	0.0199176	0.560883	4.5198e-05	0.00865896	-0.0102905	-0.00146369	0.00433801	2.8523e-05	0.0199176	0.560833	4.5198e-05	0.00865896	-0.0102905	-0.00146369	0.00433944	2.8523e-05	0.0199176	0.560828	4.5198e-05	0.00865896	-0.0102905	-0.00146369	0.00433991	2.8523e-05	0.0199176	0.380607	4.5198e-05	0.00865655	-0.0102905	-0.00146369	0.00434007	2.8523e-05	0.0199176	0.309573	4.5198e-05	0.00865654	-0.0102905	-0.00146369	0.00434012	2.8523e-05	0.0199176	0.310748	4.5198e-05	0.00865654	-0.0102905	-0.00146369	0.00434014	2.8523e-05	0.0199176	0.31194	4.5198e-05	0.00865654	-0.0102905	-0.00146369	0.00434014	2.8523e-05	0.0199176	0.313056	4.5198e-05	0.00865654	-0.0102905	-0.00146369	0.00434014	2.8523e-05	0.0199176	0.313988	4.5198e-05	0.00865654	-0.0102905	-0.00146369	0.00434014	2.8523e-05	0.0199176	0.320459	4.5198e-05	0.00865654	-0.0102905	-0.00146369	0.00434014	2.8523e-05	0.0199176	0.320524	4.5198e-05	0.00865654	-0.0102905	-0.00146369	0.00434014	2.8523e-05	0.0199176	0.320523	4.5198e-05	0.00865654	-0.0102905	-0.00146369	0.00434014	2.8523e-05	0.0199176	0.320522	4.5198e-05	0.00865654	-0.0102905	-0.00146369	0.00434014	2.8523e-05	0.0199176	0.320522	4.5198e-05	0.00865654	-0.0102905	-0.00146369	0.00434014	2.8523e-05	0.0199176	0.320522	4.5198e-05	0.00865654	-0.0102905	-0.00146369	0.00434014	2.8523e-05	0.0199176	0.320522	4.5198e-05	0.00865654	-0.0102905	-0.00146369	0	0	0	0	0	0	0	0	0.0609048	0.0609048	0.0609048	0.0609048	0.0609048	0.0609048	0.0609048	0.0609048	0.0619709	0.0619709	0.0619709	0.0619709	0.0619709	0.0619709	0.0619709	0.0619709	0.0624922	0.0624922	0.0624922	0.0624922	0.0624922	0.0624922	0.0624922	0.0624922	0.0613624	0.0613624	0.0613624	0.0613624	0.0613624	0.0613624	0.0613624	0.0613624	0.0613677	0.0613677	0.0613677	0.0613677	0.0613677	0.0613677	0.0613677	0.0613677	0.0613653	0.0613653	0.0613653	0.0613653	0.0613653	0.0613653	0.0613653	0.0613653	0.0613654	0.0613654	0.0613654	0.0613654	0.0613654	0.0613654	0.0613654	0.0613654	0.0613654	0.0613654	0.0613654	0.0613654	0.0613654	0.0613654	0.0613654	0.0613654	0.0613654	0.0613654	0.0613654	0.0613654	0.0613654	0.0613654	0.0613654	0.0613654	-0.493846	-0.0511209	0.0371925	-0.293771	0.179959	-0.450061	-0.169804	0.583172	-0.515891	-0.0698086	0.104346	-0.369123	0.0456903	0.471963	0.713374	0.847697	-0.517255	-0.0706252	0.0818267	-0.426109	0.0748859	-0.335789	0.748897	0.84605	-0.517215	-0.0758272	0.0641903	-0.336813	0.0610729	-0.0340831	0.776114	0.847033	-0.519284	-0.0709722	0.0167583	-0.408588	0.0712991	-0.444584	0.775154	0.845589	-0.516404	-0.0703342	0.0501437	-0.190551	0.0699934	-0.0483695	0.775802	0.847842	-0.51841	-0.0704635	-0.00212182	-0.399031	0.070566	-0.438894	0.775829	0.847708	-0.516467	-0.0701204	0.000897676	-0.198544	0.0658274	0.419541	0.776258	0.847899	-0.518407	-0.0702073	0.00105777	-0.399626	0.0697317	-0.322606	0.775785	0.847844	-0.458828	-0.0700573	0.00106657	-0.198812	0.0672464	0.656813	0.77624	0.847454	-0.0687833	-0.0648131	-8.06451e-05	-0.272694	0.0703333	-0.133552	0.775636	0.817257	-0.137042	-0.0646552	0.00120372	-0.270212	0.0668732	0.68807	0.766943	0.79859	-0.140494	-0.0460208	0.000795774	-0.269726	0.0550606	0.218416	0.611847	0.566072	-0.146766	-0.0169774	0.0407463	-0.26967	0.0236708	0.374674	0.566122	0.0394124	-0.141241	-0.00104111	-0.0400908	-0.269664	7.84182e-06	0.411381	0.0262446	0.00572107	-0.1272	-4.8972e-05	-0.0121963	-0.268899	4.37736e-06	0.765621	0.0160586	0.00459934	-0.02722	5.28235e-06	-0.000503091	-0.272901	4.40732e-06	0.697944	0.0185155	0.00313094	-0.0020529	4.02993e-05	-0.000770364	-0.273043	4.40748e-06	0.68207	0.0185398	0.00285477	-0.00186004	4.03646e-05	-0.00202256	-0.270287	4.40748e-06	0.742254	0.0185401	0.00285474	-0.00184019	4.03646e-05	-0.00201836	-0.269717	4.40748e-06	0.629688	0.0185401	0.00285474	-0.00182986	4.03363e-05	-0.00201869	-0.269513	4.41017e-06	0.0238164	0.0185401	0.00284989	-0.00181304	4.03363e-05	-0.00202126	-0.269424	4.41018e-06	-0.0016506	0.0185597	0.0028499	-0.00185168	4.03363e-05	-0.00202114	-0.269384	4.41018e-06	-0.00457931	0.0185598	0.0028499	-0.00186759	4.03363e-05	-0.00202898	-0.269366	4.41018e-06	-0.0046185	0.0185598	0.0028499	-0.00187331	4.03363e-05	-0.00202898	-0.272463	4.41018e-06	-0.00461853	0.0185598	0.0028499	-0.00187525	4.03363e-05	-0.00202898	-0.272442	4.41018e-06	-0.00461853	0.0185598	0.0028499	-0.00187589	4.03363e-05	-0.00202898	-0.272439	4.41018e-06	-0.00461853	0.0185598	0.0028499	-0.00187611	4.03363e-05	-0.00202898	-0.188771	4.41018e-06	-0.00461932	0.0185598	0.0028499	-0.00187617	4.03363e-05	-0.00202898	-0.156098	4.41018e-06	-0.00461932	0.0185598	0.0028499	-0.0018762	4.03363e-05	-0.00202898	-0.156808	4.41018e-06	-0.00461932	0.0185598	0.0028499	-0.0018762	4.03363e-05	-0.00202898	-0.157529	4.41018e-06	-0.00461932	0.0185598	0.0028499	-0.00187621	4.03363e-05	-0.00202898	-0.158204	4.41018e-06	-0.00461932	0.0185598	0.0028499	-0.00187621	4.03363e-05	-0.00202898	-0.158771	4.41018e-06	-0.00461932	0.0185598	0.0028499	-0.00187621	4.03363e-05	-0.00202898	-0.162859	4.41018e-06	-0.00461932	0.0185598	0.0028499	-0.00187621	4.03363e-05	-0.00202898	-0.162917	4.41018e-06	-0.00461932	0.0185598	0.0028499	-0.00187621	4.03363e-05	-0.00202898	-0.162917	4.41018e-06	-0.00461932	0.0185598	0.0028499	-0.00187621	4.03363e-05	-0.00202898	-0.162917	4.41018e-06	-0.00461932	0.0185598	0.0028499	-0.00187621	4.03363e-05	-0.00202898	-0.162917	4.41018e-06	-0.00461932	0.0185598	0.0028499	-0.00187621	4.03363e-05	-0.00202898	-0.162917	4.41018e-06	-0.00461932	0.0185598	0.0028499	-0.00187621	4.03363e-05	-0.00202898	-0.162917	4.41018e-06	-0.00461932	0.0185598	0.0028499	0	0	0	0	0	0	0	0	-0.00741599	-0.00741599	-0.00741599	-0.00741599	-0.00741599	-0.00741599	-0.00741599	-0.00741599	-0.00533518	-0.00533518	-0.00533518	-0.00533518	-0.00533518	-0.00533518	-0.00533518	-0.00533518	-0.00458506	-0.00458506	-0.00458506	-0.00458506	-0.00458506	-0.00458506	-0.00458506	-0.00458506	-0.00685922	-0.00685922	-0.00685922	-0.00685922	-0.00685922	-0.00685922	-0.00685922	-0.00685922	-0.00684981	-0.00684981	-0.00684981	-0.00684981	-0.00684981	-0.00684981	-0.00684981	-0.00684981	-0.00685285	-0.00685285	-0.00685285	-0.00685285	-0.00685285	-0.00685285	-0.00685285	-0.00685285	-0.00685269	-0.00685269	-0.00685269	-0.00685269	-0.00685269	-0.00685269	-0.00685269	-0.00685269	-0.00685271	-0.00685271	-0.00685271	-0.00685271	-0.00685271	-0.00685271	-0.00685271	-0.00685271	-0.00685271	-0.00685271	-0.00685271	-0.00685271	-0.00685271	-0.00685271	-0.00685271	-0.00685271	-0.990105	-0.529346	0.018036	-0.228372	0.274945	-0.447025	-0.140577	0.725716	-1.04156	-0.667432	0.171718	-0.311453	0.201789	0.511351	0.746278	1.04214	-1.05501	-0.694485	0.12736	-0.35939	0.230907	-0.265599	0.786022	1.04021	-1.05816	-0.694803	-0.387781	-0.285214	0.220464	0.0409775	0.811183	1.04137	-1.07699	-0.69443	-0.449086	-0.3451	0.230444	-0.377495	0.810229	1.03496	-1.06954	-0.694776	-0.414012	-0.158674	0.229113	0.0294382	0.810495	1.04222	-1.078	-0.695019	-0.468987	-0.337142	0.230163	-0.371596	0.810948	1.04177	-1.0695	-0.695046	-0.466292	-0.164844	0.225851	0.486342	0.811278	1.04232	-1.07801	-0.695796	-0.467194	-0.337623	0.229396	-0.252598	0.810902	1.04221	-0.493078	-0.693775	-0.466383	-0.165053	0.226701	0.692882	0.81132	1.04131	-0.403006	-0.642981	-0.468331	-0.227182	0.228136	-0.0654201	0.811753	0.95855	-0.455276	-0.64137	-0.466014	-0.224929	0.207333	0.733043	0.804995	0.987915	-0.469588	-0.456558	-0.386499	-0.224499	0.161511	0.309887	0.678014	0.714154	-0.465749	-0.168419	-0.0560881	-0.224448	0.0437935	0.469635	0.621596	0.122459	-0.469529	-0.0103217	-0.472903	-0.224443	-0.000171885	0.500607	0.0274225	0.0100183	-0.462319	-0.000488859	-0.121	-0.223747	-5.15772e-05	0.803016	0.0161093	0.00490663	-0.0675199	-6.03045e-05	-0.00507561	-0.227332	-5.19019e-05	0.744572	0.0184048	0.00328337	-0.00230329	-5.27657e-06	-0.00762169	-0.22746	-5.19049e-05	0.730737	0.0184261	0.002992	-0.00205974	-5.19131e-06	-0.0199989	-0.225194	-5.19049e-05	0.780108	0.0184264	0.00299196	-0.00203952	-5.19131e-06	-0.0199571	-0.224747	-5.19049e-05	0.658898	0.0184264	0.00299196	-0.00202902	-5.3254e-06	-0.0199604	-0.224588	-5.19897e-05	0.0261741	0.0184264	0.00298694	-0.00201234	-5.3253e-06	-0.019986	-0.22452	-5.199e-05	-0.000636638	0.0184458	0.00298694	-0.00205208	-5.3253e-06	-0.0199848	-0.224489	-5.199e-05	-0.00296544	0.0184458	0.00298694	-0.00206825	-5.3253e-06	-0.0200624	-0.224475	-5.199e-05	-0.00296243	0.0184458	0.00298694	-0.00207406	-5.3253e-06	-0.0200624	-0.226946	-5.199e-05	-0.00296246	0.0184458	0.00298694	-0.00207603	-5.3253e-06	-0.0200624	-0.226925	-5.199e-05	-0.00296246	0.0184458	0.00298694	-0.00207668	-5.3253e-06	-0.0200624	-0.226923	-5.199e-05	-0.00296246	0.0184458	0.00298694	-0.0020769	-5.3253e-06	-0.0200624	-0.150431	-5.199e-05	-0.00296139	0.0184458	0.00298694	-0.00207697	-5.3253e-06	-0.0200624	-0.119188	-5.199e-05	-0.00296139	0.0184458	0.00298694	-0.00207699	-5.3253e-06	-0.0200624	-0.119659	-5.199e-05	-0.00296139	0.0184458	0.00298694	-0.002077	-5.3253e-06	-0.0200624	-0.120139	-5.199e-05	-0.00296139	0.0184458	0.00298694	-0.002077	-5.3253e-06	-0.0200624	-0.120588	-5.199e-05	-0.00296139	0.0184458	0.00298694	-0.002077	-5.3253e-06	-0.0200624	-0.120963	-5.199e-05	-0.00296139	0.0184458	0.00298694	-0.002077	-5.3253e-06	-0.0200624	-0.123525	-5.199e-05	-0.00296139	0.0184458	0.00298694	-0.002077	-5.3253e-06	-0.0200624	-0.123548	-5.199e-05	-0.00296139	0.0184458	0.00298694	-0.002077	-5.3253e-06	-0.0200624	-0.123548	-5.199e-05	-0.00296139	0.0184458	0.00298694	-0.002077	-5.3253e-06	-0.0200624	-0.123548	-5.199e-05	-0.00296139	0.0184458	0.00298694	-0.002077	-5.3253e-06	-0.0200624	-0.123548	-5.199e-05	-0.00296139	0.0184458	0.00298694	-0.002077	-5.3253e-06	-0.0200624	-0.123548	-5.199e-05	-0.00296139	0.0184458	0.00298694	-0.002077	-5.3253e-06	-0.0200624	-0.123548	-5.199e-05	-0.00296139	0.0184458	0.00298694	0	0	0	0	0	0	0	0	0.208503	0.208503	0.208503	0.208503	0.208503	0.208503	0.208503	0.208503	0.206514	0.206514	0.206514	0.206514	0.206514	0.206514	0.206514	0.206514	0.206001	0.206001	0.206001	0.206001	0.206001	0.206001	0.206001	0.206001	0.209302	0.209302	0.209302	0.209302	0.209302	0.209302	0.209302	0.209302	0.209318	0.209318	0.209318	0.209318	0.209318	0.209318	0.209318	0.209318	0.209316	0.209316	0.209316	0.209316	0.209316	0.209316	0.209316	0.209316	0.209316	0.209316	0.209316	0.209316	0.209316	0.209316	0.209316	0.209316	0.209316	0.209316	0.209316	0.209316	0.209316	0.209316	0.209316	0.209316	0.209316	0.209316	0.209316	0.209316	0.209316	0.209316	0.209316	0.209316	-0.0205135	-0.154455	0.144887	0.277512	0.704611	0.179605	0.115849	0.888802	-0.0270795	-0.226347	0.463726	0.18053	0.815831	0.273434	0.516964	1.15896	-0.031758	-0.239189	0.780249	0.206456	0.844878	0.238996	0.312342	1.15684	-0.033144	-0.235286	0.637941	0.159604	0.853099	0.321096	0.308822	1.15798	-0.0395343	-0.23936	0.614566	0.197992	0.849133	0.203388	0.30842	1.13154	-0.038682	-0.239841	0.628412	0.107054	0.848864	0.330268	0.310012	1.15887	-0.0406755	-0.24002	0.610193	0.192667	0.850938	0.205382	0.308771	1.1566	-0.0386119	-0.240439	0.608988	0.114564	0.852254	0.375517	0.310055	1.1592	-0.0406794	-0.241052	0.608228	0.19299	0.851136	0.240502	0.308757	1.1582	0.161716	-0.240495	0.608742	0.114832	0.850233	0.289179	0.310178	1.15573	-0.116879	-0.223038	0.608293	0.151962	0.844694	0.270247	0.314374	0.874057	-0.0837897	-0.222478	0.608762	0.151603	0.798288	0.33412	0.322791	1.12382	-0.08712	-0.158375	0.500462	0.151465	0.672743	0.442593	0.444115	0.869648	-0.0803725	-0.058422	0.719662	0.151459	0.322191	0.48924	0.381325	0.443285	-0.0864879	-0.00357989	-0.0433794	0.151458	0.000258276	0.471516	0.0200961	0.0235263	-0.094814	-0.000169451	-0.0419131	0.151344	1.689e-05	0.317174	0.0162869	0.00235169	-0.00680142	-1.99056e-05	-0.00160443	0.152224	1.64754e-05	0.343284	0.0140926	0.00130083	0.000689069	1.37162e-06	-0.00258759	0.15225	1.64721e-05	0.349044	0.0140956	0.00117558	0.000636528	1.40524e-06	-0.00689203	0.150475	1.64721e-05	0.314311	0.0140953	0.00117557	0.000629229	1.40524e-06	-0.00687763	0.15	1.64721e-05	0.253741	0.0140954	0.00117557	0.000625428	1.35965e-06	-0.00687876	0.149817	1.65664e-05	0.0151859	0.0140954	0.00117384	0.000619091	1.35968e-06	-0.00688761	0.149738	1.65664e-05	0.00431885	0.0141052	0.00117385	0.000633123	1.35968e-06	-0.00688718	0.149702	1.65664e-05	0.00681359	0.0141052	0.00117385	0.000638988	1.35968e-06	-0.0069142	0.149686	1.65664e-05	0.00702414	0.0141052	0.00117385	0.000641098	1.35968e-06	-0.0069142	0.152086	1.65664e-05	0.00702413	0.0141052	0.00117385	0.000641813	1.35968e-06	-0.0069142	0.152091	1.65664e-05	0.00702413	0.0141052	0.00117385	0.000642051	1.35968e-06	-0.0069142	0.152086	1.65664e-05	0.00702413	0.0141052	0.00117385	0.000642129	1.35968e-06	-0.0069142	0.140379	1.65664e-05	0.00703354	0.0141052	0.00117385	0.000642154	1.35968e-06	-0.0069142	0.142898	1.65664e-05	0.00703355	0.0141052	0.00117385	0.000642163	1.35968e-06	-0.0069142	0.143936	1.65664e-05	0.00703355	0.0141052	0.00117385	0.000642166	1.35968e-06	-0.0069142	0.144978	1.65664e-05	0.00703355	0.0141052	0.00117385	0.000642166	1.35968e-06	-0.0069142	0.145965	1.65664e-05	0.00703355	0.0141052	0.00117385	0.000642167	1.35968e-06	-0.0069142	0.146797	1.65664e-05	0.00703355	0.0141052	0.00117385	0.000642167	1.35968e-06	-0.0069142	0.153566	1.65664e-05	0.00703355	0.0141052	0.00117385	0.000642167	1.35968e-06	-0.0069142	0.153734	1.65664e-05	0.00703355	0.0141052	0.00117385	0.000642166	1.35968e-06	-0.0069142	0.153735	1.65664e-05	0.00703355	0.0141052	0.00117385	0.000642167	1.35968e-06	-0.0069142	0.153735	1.65664e-05	0.00703355	0.0141052	0.00117385	0.000642167	1.35968e-06	-0.0069142	0.153735	1.65664e-05	0.00703355	0.0141052	0.00117385	0.000642167	1.35968e-06	-0.0069142	0.153735	1.65664e-05	0.00703355	0.0141052	0.00117385	0.000642166	1.35968e-06	-0.0069142	0.153735	1.65664e-05	0.00703355	0.0141052	0.00117385	0	0	0	0	0	0	0	0	-0.237425	-0.237425	-0.237425	-0.237425	-0.237425	-0.237425	-0.237425	-0.237425	-0.236672	-0.236672	-0.236672	-0.236672	-0.236672	-0.236672	-0.236672	-0.236672	-0.236434	-0.236434	-0.236434	-0.236434	-0.236434	-0.236434	-0.236434	-0.236434	-0.237386	-0.237386	-0.237386	-0.237386	-0.237386	-0.237386	-0.237386	-0.237386	-0.237385	-0.237385	-0.237385	-0.237385	-0.237385	-0.237385	-0.237385	-0.237385	-0.237385	-0.237385	-0.237385	-0.237385	-0.237385	-0.237385	-0.237385	-0.237385	-0.237385	-0.237385	-0.237385	-0.237385	-0.237385	-0.237385	-0.237385	-0.237385	-0.237385	-0.237385	-0.237385	-0.237385	-0.237385	-0.237385	-0.237385	-0.237385	-0.237385	-0.237385	-0.237385	-0.237385	-0.237385	-0.237385	-0.237385	-0.237385	-1.052	-0.724436	-0.0238504	-0.237233	0.171744	-0.321725	-0.127963	-0.039784	-1.10862	-0.896088	0.132851	-0.179562	0.282232	-0.429615	-0.437595	-0.112454	-1.12669	-0.933608	0.203183	-0.227543	0.395406	-0.288314	-0.51962	-0.112058	-1.13118	-0.929794	-0.55759	-0.164998	0.398032	-0.431218	-0.518945	-0.112316	-1.15637	-0.932674	-0.540038	-0.212542	0.405232	-0.226006	-0.518193	-0.125632	-1.14787	-0.933585	-0.561715	-0.0876497	0.402477	-0.440972	-0.518773	-0.112699	-1.15842	-0.933867	-0.532274	-0.206516	0.405323	-0.22941	-0.518564	-0.113662	-1.14776	-0.934167	-0.530795	-0.0900151	0.402546	-0.566031	-0.518673	-0.112594	-1.15843	-0.935224	-0.531943	-0.207193	0.405357	-0.291803	-0.51854	-0.112899	-0.372587	-0.932501	-0.53093	-0.0900865	0.402728	-0.475695	-0.518541	-0.113986	-0.521758	-0.864319	-0.532803	-0.125329	0.402048	-0.355633	-0.515544	-0.242799	-0.547339	-0.862151	-0.530503	-0.123798	0.368159	-0.542781	-0.504808	-0.0881535	-0.565152	-0.613723	-0.440453	-0.123519	0.293668	-0.635385	-0.325335	-0.0221104	-0.555268	-0.226395	0.0165458	-0.123485	0.0970946	-0.7175	-0.313044	0.21003	-0.56454	-0.0138745	-0.620684	-0.123481	-0.000204052	-0.698555	-0.0157985	0.00792217	-0.564292	-0.000657934	-0.162658	-0.123005	-8.24328e-05	-0.52273	-0.00957981	-0.00278697	-0.0762897	-0.000107266	-0.0068033	-0.125376	-8.3097e-05	-0.556816	-0.012644	-0.00207634	-0.00181166	-0.000101307	-0.0102352	-0.125461	-8.31027e-05	-0.562174	-0.0126676	-0.00191088	-0.00160361	-0.000101323	-0.0268723	-0.124311	-8.31028e-05	-0.517971	-0.0126679	-0.00191086	-0.00158926	-0.000101323	-0.0268162	-0.124122	-8.31028e-05	-0.424415	-0.0126679	-0.00191086	-0.00158182	-0.000101469	-0.0268206	-0.124058	-8.3209e-05	-0.022331	-0.0126679	-0.00190754	-0.00157033	-0.000101469	-0.026855	-0.124031	-8.32093e-05	-0.00316355	-0.0126833	-0.00190754	-0.00159878	-0.000101469	-0.0268533	-0.124019	-8.32093e-05	-0.00098995	-0.0126833	-0.00190754	-0.00161024	-0.000101469	-0.0269577	-0.124013	-8.32093e-05	-0.000887583	-0.0126833	-0.00190754	-0.00161435	-0.000101469	-0.0269577	-0.125134	-8.32093e-05	-0.000887598	-0.0126833	-0.00190754	-0.00161574	-0.000101469	-0.0269577	-0.125117	-8.32093e-05	-0.000887598	-0.0126833	-0.00190754	-0.00161621	-0.000101469	-0.0269577	-0.125117	-8.32093e-05	-0.000887598	-0.0126833	-0.00190754	-0.00161636	-0.000101469	-0.0269577	-0.0760301	-8.32093e-05	-0.00088362	-0.0126833	-0.00190754	-0.00161641	-0.000101469	-0.0269577	-0.0554929	-8.32093e-05	-0.000883617	-0.0126833	-0.00190754	-0.00161643	-0.000101469	-0.0269577	-0.0555108	-8.32093e-05	-0.000883617	-0.0126833	-0.00190754	-0.00161643	-0.000101469	-0.0269577	-0.0555322	-8.32093e-05	-0.000883617	-0.0126833	-0.00190754	-0.00161643	-0.000101469	-0.0269577	-0.0555482	-8.32093e-05	-0.000883617	-0.0126833	-0.00190754	-0.00161644	-0.000101469	-0.0269577	-0.0555596	-8.32093e-05	-0.000883617	-0.0126833	-0.00190754	-0.00161644	-0.000101469	-0.0269577	-0.0553385	-8.32093e-05	-0.000883617	-0.0126833	-0.00190754	-0.00161644	-0.000101469	-0.0269577	-0.0553054	-8.32093e-05	-0.000883617	-0.0126833	-0.00190754	-0.00161643	-0.000101469	-0.0269577	-0.0553044	-8.32093e-05	-0.000883617	-0.0126833	-0.00190754	-0.00161644	-0.000101469	-0.0269577	-0.0553044	-8.32093e-05	-0.000883617	-0.0126833	-0.00190754	-0.00161644	-0.000101469	-0.0269577	-0.0553044	-8.32093e-05	-0.000883617	-0.0126833	-0.00190754	-0.00161644	-0.000101469	-0.0269577	-0.0553044	-8.32093e-05	-0.000883617	-0.0126833	-0.00190754	-0.00161643	-0.000101469	-0.0269577	-0.0553044	-8.32093e-05	-0.000883617	-0.0126833	-0.00190754	0	0	0	0	0	0	0	0	0.301071	0.301071	0.301071	0.301071	0.301071	0.301071	0.301071	0.301071	0.297104	0.297104	0.297104	0.297104	0.297104	0.297104	0.297104	0.297104	0.296339	0.296339	0.296339	0.296339	0.296339	0.296339	0.296339	0.296339	0.302028	0.302028	0.302028	0.302028	0.302028	0.302028	0.302028	0.302028	0.30204	0.30204	0.30204	0.30204	0.30204	0.30204	0.30204	0.30204	0.302037	0.302037	0.302037	0.302037	0.302037	0.302037	0.302037	0.302037	0.302037	0.302037	0.302037	0.302037	0.302037	0.302037	0.302037	0.302037	0.302037	0.302037	0.302037	0.302037	0.302037	0.302037	0.302037	0.302037	0.302037	0.302037	0.302037	0.302037	0.302037	0.302037	0.302037	0.302037	0.315247	0.584947	0.226948	-0.180232	0.792036	-0.273152	-0.127067	0.962008	0.33567	0.69478	0.51381	-0.276238	0.757695	0.185571	0.62065	1.23875	0.34966	0.72439	0.981187	-0.335542	0.886639	-0.297508	0.331948	1.23637	0.353593	0.715443	1.62651	-0.256112	0.881189	-0.142107	0.349223	1.23761	0.372924	0.723546	1.62187	-0.3165	0.887934	-0.349537	0.348711	1.20996	0.369048	0.72538	1.63751	-0.128519	0.885049	-0.153555	0.351587	1.23874	0.375773	0.72521	1.61417	-0.308879	0.888484	-0.346888	0.349132	1.23618	0.368879	0.725705	1.61636	-0.130766	0.884283	0.107737	0.351076	1.23911	0.375783	0.726	1.61764	-0.309608	0.888084	-0.290198	0.34911	1.23785	-0.233253	0.723553	1.61678	-0.130813	0.884373	0.285793	0.351141	1.23534	0.368948	0.670714	1.61648	-0.185021	0.883605	-0.187273	0.354994	0.940352	0.308357	0.669024	1.61654	-0.182363	0.850642	0.285961	0.362151	1.20026	0.319613	0.476248	1.33452	-0.181906	0.736972	-0.041661	0.464873	0.926992	0.303441	0.175681	1.14354	-0.181845	0.404969	0.0354707	0.402579	0.463825	0.318178	0.0107656	0.670445	-0.181839	0.000654387	0.0639582	0.0243966	0.0247425	0.334985	0.000510546	0.126288	-0.181022	0.000117044	0.34421	0.0214981	0.00261277	0.0331435	8.32191e-05	0.00551974	-0.185015	0.000117075	0.288167	0.0186288	0.0014557	-0.000920814	7.79621e-05	0.00801679	-0.185162	0.000117076	0.276757	0.018638	0.00130749	-0.000867448	7.79731e-05	0.0209004	-0.183571	0.000117076	0.329671	0.0186377	0.00130747	-0.000855911	7.79731e-05	0.0208568	-0.183347	0.000117076	0.282703	0.0186377	0.00130747	-0.000849889	7.80896e-05	0.0208602	-0.183278	0.000117352	0.00954555	0.0186377	0.00130548	-0.000839531	7.80895e-05	0.020887	-0.183248	0.000117353	-0.000778837	0.0186503	0.00130548	-0.000861514	7.80895e-05	0.0208857	-0.183235	0.000117353	0.000375542	0.0186503	0.00130548	-0.000870799	7.80895e-05	0.0209666	-0.183229	0.000117353	0.00055745	0.0186503	0.00130548	-0.000874138	7.80895e-05	0.0209666	-0.184622	0.000117353	0.000557417	0.0186503	0.00130548	-0.000875271	7.80895e-05	0.0209666	-0.184592	0.000117353	0.000557417	0.0186503	0.00130548	-0.000875647	7.80895e-05	0.0209666	-0.184592	0.000117353	0.000557417	0.0186503	0.00130548	-0.00087577	7.80895e-05	0.0209666	-0.0977888	0.000117353	0.000565777	0.0186503	0.00130548	-0.000875811	7.80895e-05	0.0209666	-0.0583205	0.000117353	0.000565781	0.0186503	0.00130548	-0.000875825	7.80895e-05	0.0209666	-0.05816	0.000117353	0.000565781	0.0186503	0.00130548	-0.000875829	7.80895e-05	0.0209666	-0.0580067	0.000117353	0.000565781	0.0186503	0.00130548	-0.00087583	7.80895e-05	0.0209666	-0.0578535	0.000117353	0.000565781	0.0186503	0.00130548	-0.000875831	7.80895e-05	0.0209666	-0.0577203	0.000117353	0.000565781	0.0186503	0.00130548	-0.000875831	7.80895e-05	0.0209666	-0.0560452	0.000117353	0.000565781	0.0186503	0.00130548	-0.00087583	7.80895e-05	0.0209666	-0.0559532	0.000117353	0.000565781	0.0186503	0.00130548	-0.00087583	7.80895e-05	0.0209666	-0.0559513	0.000117353	0.000565781	0.0186503	0.00130548	-0.000875831	7.80895e-05	0.0209666	-0.0559512	0.000117353	0.000565781	0.0186503	0.00130548	-0.000875831	7.80895e-05	0.0209666	-0.0559512	0.000117353	0.000565781	0.0186503	0.00130548	-0.00087583	7.80895e-05	0.0209666	-0.0559512	0.000117353	0.000565781	0.0186503	0.00130548	-0.00087583	7.80895e-05	0.0209666	-0.0559512	0.000117353	0.000565781	0.0186503	0.00130548	0	0	0	0	0	0	0	0	0.632137	0.632137	0.632137	0.632137	0.632137	0.632137	0.632137	0.632137	0.627478	0.627478	0.627478	0.627478	0.627478	0.627478	0.627478	0.627478	0.626068	0.626068	0.626068	0.626068	0.626068	0.626068	0.626068	0.626068	0.633184	0.633184	0.633184	0.633184	0.633184	0.633184	0.633184	0.633184	0.633207	0.633207	0.633207	0.633207	0.633207	0.633207	0.633207	0.633207	0.633205	0.633205	0.633205	0.633205	0.633205	0.633205	0.633205	0.633205	0.633205	0.633205	0.633205	0.633205	0.633205	0.633205	0.633205	0.633205	0.633205	0.633205	0.633205	0.633205	0.633205	0.633205	0.633205	0.633205	0.633205	0.633205	0.633205	0.633205	0.633205	0.633205	0.633205	0.633205	1.59651	0.667944	0.248302	0.980281	0.85163	1.00617	0.477084	1.25311	1.67009	0.769499	0.541254	0.775895	0.969443	0.821732	1.10267	1.6755	1.6854	0.794627	0.971114	0.921521	0.839456	1.01405	0.86272	1.67223	1.68856	0.799932	1.68718	0.700834	0.857892	1.19096	0.840393	1.674	1.71021	0.793314	1.64517	0.875442	0.835325	0.924469	0.839176	1.64857	1.69923	0.793181	1.68138	0.416912	0.839536	1.22878	0.842179	1.67559	1.71023	0.793325	1.63684	0.852269	0.838724	0.929595	0.839933	1.6732	1.69926	0.792762	1.63098	0.437672	0.847608	1.22324	0.841952	1.67597	1.71023	0.793112	1.63096	0.854134	0.839481	1.01426	0.839899	1.67477	1.04313	0.790605	1.63059	0.438383	0.843049	0.811552	0.841996	1.6723	0.492272	0.732506	1.63292	0.594396	0.83266	1.05084	0.845298	1.39082	0.62592	0.730672	1.63001	0.59018	0.801027	0.967666	0.849209	1.60782	0.644589	0.520121	1.34538	0.589268	0.695995	1.55132	0.886588	1.20705	0.64805	0.191868	1.11834	0.589177	0.388044	1.66168	0.786777	0.437043	0.645407	0.0117598	0.710882	0.589166	0.000662906	1.58334	0.0419126	0.0257924	0.621529	0.000558007	0.137953	0.587856	0.000127099	0.8661	0.0319377	0.00546136	0.10098	9.83198e-05	0.00600609	0.595028	0.000127242	0.998041	0.0312951	0.00346013	0.00478838	0.000111799	0.00876328	0.595277	0.000127244	1.02457	0.0313195	0.00316231	0.00431258	0.000111848	0.0228482	0.58903	0.000127244	0.86748	0.0313195	0.00316228	0.00426915	0.000111848	0.0228005	0.587622	0.000127244	0.692179	0.0313195	0.00316228	0.00424659	0.000111965	0.0228043	0.587103	0.000127525	0.0448104	0.0313195	0.00315727	0.00421035	0.000111965	0.0228335	0.586877	0.000127525	0.0128967	0.0313469	0.00315727	0.00429523	0.000111965	0.0228321	0.586776	0.000127525	0.0157019	0.0313469	0.00315727	0.00433001	0.000111965	0.0229205	0.586731	0.000127525	0.0159383	0.0313469	0.00315727	0.0043425	0.000111965	0.0229205	0.594196	0.000127525	0.0159383	0.0313469	0.00315727	0.00434674	0.000111965	0.0229205	0.594169	0.000127525	0.0159383	0.0313469	0.00315727	0.00434815	0.000111965	0.0229205	0.594159	0.000127525	0.0159383	0.0313469	0.00315727	0.00434861	0.000111965	0.0229205	0.456456	0.000127525	0.0159492	0.0313469	0.00315727	0.00434876	0.000111965	0.0229205	0.412881	0.000127525	0.0159492	0.0313469	0.00315727	0.00434881	0.000111965	0.0229205	0.415088	0.000127525	0.0159492	0.0313469	0.00315727	0.00434883	0.000111965	0.0229205	0.417312	0.000127525	0.0159492	0.0313469	0.00315727	0.00434883	0.000111965	0.0229205	0.419409	0.000127525	0.0159492	0.0313469	0.00315727	0.00434884	0.000111965	0.0229205	0.421172	0.000127525	0.0159492	0.0313469	0.00315727	0.00434884	0.000111965	0.0229205	0.43477	0.000127525	0.0159492	0.0313469	0.00315727	0.00434884	0.000111965	0.0229205	0.435043	0.000127525	0.0159492	0.0313469	0.00315727	0.00434883	0.000111965	0.0229205	0.435044	0.000127525	0.0159492	0.0313469	0.00315727	0.00434884	0.000111965	0.0229205	0.435044	0.000127525	0.0159492	0.0313469	0.00315727	0.00434884	0.000111965	0.0229205	0.435044	0.000127525	0.0159492	0.0313469	0.00315727	0.00434884	0.000111965	0.0229205	0.435044	0.000127525	0.0159492	0.0313469	0.00315727	0.00434883	0.000111965	0.0229205	0.435044	0.000127525	0.0159492	0.0313469	0.00315727	0	0	0	0	0	0	0	0	0.223532	0.223532	0.223532	0.223532	0.223532	0.223532	0.223532	0.223532	0.223657	0.223657	0.223657	0.223657	0.223657	0.223657	0.223657	0.223657	0.223468	0.223468	0.223468	0.223468	0.223468	0.223468	0.223468	0.223468	0.223289	0.223289	0.223289	0.223289	0.223289	0.223289	0.223289	0.223289	0.223287	0.223287	0.223287	0.223287	0.223287	0.223287	0.223287	0.223287	0.223288	0.223288	0.223288	0.223288	0.223288	0.223288	0.223288	0.223288	0.223288	0.223288	0.223288	0.223288	0.223288	0.223288	0.223288	0.223288	0.223288	0.223288	0.223288	0.223288	0.223288	0.223288	0.223288	0.223288	0.223288	0.223288	0.223288	0.223288	0.223288	0.223288	0.223288	0.223288	1.18856	0.525895	-0.0285173	0.551055	-0.331151	0.678938	0.298911	-0.122579	1.24767	0.650374	-0.236917	0.494936	-0.383359	0.503398	0.365964	-0.0868431	1.26075	0.675546	-0.423729	0.604383	-0.582043	0.663759	0.522492	-0.0868451	1.2636	0.677935	0.116935	0.452847	-0.577027	0.760459	0.507684	-0.0867777	1.28199	0.674796	0.0926152	0.569773	-0.592548	0.610668	0.506952	-0.067553	1.27353	0.674663	0.113583	0.24813	-0.587574	0.784489	0.506803	-0.0865904	1.28241	0.675036	0.0873052	0.554705	-0.59204	0.613724	0.50727	-0.0850623	1.27353	0.674915	0.0834054	0.25663	-0.585212	0.76652	0.506913	-0.0867747	1.28241	0.675802	0.0837894	0.556149	-0.591682	0.663344	0.507251	-0.0861781	0.713885	0.67395	0.0832224	0.256898	-0.586577	0.492786	0.506774	-0.084584	0.407629	0.624565	0.0856356	0.354979	-0.588222	0.679209	0.503009	0.106029	0.494577	0.623004	0.0828081	0.351217	-0.549533	0.592688	0.490789	-0.106842	0.509633	0.443482	0.0705339	0.350509	-0.452978	0.986001	0.287781	-0.132723	0.509727	0.163596	-0.300536	0.350424	-0.190028	1.04979	0.282229	-0.307863	0.510008	0.0100267	0.401395	0.350415	2.47691e-05	0.998785	0.0127575	-0.0128385	0.495359	0.000475543	0.117532	0.349251	4.77052e-05	0.520086	0.00605142	0.00260207	0.0773187	7.94737e-05	0.00485741	0.355178	4.83201e-05	0.611935	0.0100728	0.00202713	0.003293	8.03718e-05	0.00738164	0.355391	4.83252e-05	0.629125	0.0100956	0.00187593	0.00295972	8.03936e-05	0.0194133	0.351986	4.83252e-05	0.52334	0.0100961	0.00187591	0.00293013	8.03936e-05	0.0193728	0.351348	4.83252e-05	0.417877	0.0100961	0.00187591	0.00291476	8.04954e-05	0.019376	0.351124	4.8354e-05	0.0267483	0.0100961	0.00187263	0.00289013	8.04953e-05	0.0194008	0.351028	4.83542e-05	0.00650235	0.0101106	0.00187263	0.00294805	8.04953e-05	0.0193996	0.350985	4.83542e-05	0.00468407	0.0101106	0.00187263	0.00297173	8.04953e-05	0.0194751	0.350966	4.83542e-05	0.00456178	0.0101106	0.00187263	0.00298024	8.04953e-05	0.0194751	0.354555	4.83542e-05	0.00456182	0.0101106	0.00187263	0.00298313	8.04953e-05	0.0194751	0.354518	4.83542e-05	0.00456182	0.0101106	0.00187263	0.00298409	8.04953e-05	0.0194751	0.354515	4.83542e-05	0.00456182	0.0101106	0.00187263	0.0029844	8.04953e-05	0.0194751	0.232484	4.83542e-05	0.00455686	0.0101106	0.00187263	0.00298451	8.04953e-05	0.0194751	0.183426	4.83542e-05	0.00455686	0.0101106	0.00187263	0.00298454	8.04953e-05	0.0194751	0.183922	4.83542e-05	0.00455686	0.0101106	0.00187263	0.00298455	8.04953e-05	0.0194751	0.184429	4.83542e-05	0.00455686	0.0101106	0.00187263	0.00298455	8.04953e-05	0.0194751	0.184899	4.83542e-05	0.00455686	0.0101106	0.00187263	0.00298456	8.04953e-05	0.0194751	0.18529	4.83542e-05	0.00455686	0.0101106	0.00187263	0.00298456	8.04953e-05	0.0194751	0.187707	4.83542e-05	0.00455686	0.0101106	0.00187263	0.00298456	8.04953e-05	0.0194751	0.187701	4.83542e-05	0.00455686	0.0101106	0.00187263	0.00298455	8.04953e-05	0.0194751	0.187699	4.83542e-05	0.00455686	0.0101106	0.00187263	0.00298456	8.04953e-05	0.0194751	0.187699	4.83542e-05	0.00455686	0.0101106	0.00187263	0.00298456	8.04953e-05	0.0194751	0.187699	4.83542e-05	0.00455686	0.0101106	0.00187263	0.00298456	8.04953e-05	0.0194751	0.187699	4.83542e-05	0.00455686	0.0101106	0.00187263	0.00298455	8.04953e-05	0.0194751	0.187699	4.83542e-05	0.00455686	0.0101106	0.00187263	0	0	0	0	0	0	0	0	0.161	0.161	0.161	0.161	0.161	0.161	0.161	0.161	0.158562	0.158562	0.158562	0.158562	0.158562	0.158562	0.158562	0.158562	0.157983	0.157983	0.157983	0.157983	0.157983	0.157983	0.157983	0.157983	0.161784	0.161784	0.161784	0.161784	0.161784	0.161784	0.161784	0.161784	0.161799	0.161799	0.161799	0.161799	0.161799	0.161799	0.161799	0.161799	0.161796	0.161796	0.161796	0.161796	0.161796	0.161796	0.161796	0.161796	0.161796	0.161796	0.161796	0.161796	0.161796	0.161796	0.161796	0.161796	0.161796	0.161796	0.161796	0.161796	0.161796	0.161796	0.161796	0.161796	0.161796	0.161796	0.161796	0.161796	0.161796	0.161796	0.161796	0.161796	-0.143452	-0.138415	0.154361	0.127215	0.742845	0.0294596	0.0376499	0.814164	-0.154769	-0.203551	0.493901	0.0562877	0.8601	0.0738146	0.333185	1.03036	-0.158969	-0.214632	0.868942	0.0537872	0.941617	0.0599439	0.0820509	1.0285	-0.160098	-0.212546	0.741647	0.0462736	0.948545	0.0847014	0.0808362	1.02947	-0.16588	-0.214692	0.734215	0.0544828	0.948074	0.0505899	0.0807293	0.999665	-0.164439	-0.214868	0.738433	0.0441582	0.94655	0.0875174	0.0824141	1.0302	-0.166591	-0.2151	0.733452	0.0530433	0.949642	0.0511167	0.0809119	1.02765	-0.164398	-0.215393	0.733171	0.0493769	0.949342	0.0974886	0.0822757	1.03056	-0.166594	-0.216023	0.732643	0.0529787	0.949793	0.0603866	0.0809078	1.02943	0.0150075	-0.215581	0.733048	0.0495732	0.947774	0.0762851	0.0824191	1.02674	-0.113699	-0.199908	0.732298	0.0620311	0.942998	0.0684838	0.0873445	0.71444	-0.104049	-0.199408	0.733094	0.0625697	0.892216	0.0871384	0.0992688	1.00735	-0.107672	-0.141951	0.603054	0.0626032	0.753097	0.113361	0.28134	0.797787	-0.10374	-0.0523638	0.824971	0.0626174	0.363523	0.126134	0.228412	0.494333	-0.107345	-0.0032089	-0.00950238	0.0626185	0.000307178	0.12126	0.013533	0.0249579	-0.110579	-0.000151986	-0.0375599	0.0627821	2.13479e-05	0.0858681	0.0129441	0.00107678	-0.0125809	-2.09096e-05	-0.00140093	0.0622362	2.08789e-05	0.0893921	0.00947239	0.000382872	3.71917e-05	-9.88028e-06	-0.00230833	0.0622118	2.08752e-05	0.091114	0.00946766	0.00033156	4.35582e-05	-9.86566e-06	-0.00617101	0.0613066	2.08752e-05	0.0841442	0.00946728	0.000331557	4.26127e-05	-9.86566e-06	-0.00615812	0.0610005	2.08752e-05	0.0668254	0.0094673	0.000331557	4.21161e-05	-9.90195e-06	-0.00615914	0.060878	2.0989e-05	0.00460368	0.00946729	0.000331271	4.11869e-05	-9.90193e-06	-0.00616705	0.060824	2.0989e-05	0.00228793	0.00947124	0.000331271	4.28902e-05	-9.90193e-06	-0.00616667	0.0607999	2.0989e-05	0.00534328	0.00947123	0.000331271	4.36602e-05	-9.90193e-06	-0.00619091	0.0607891	2.0989e-05	0.00557587	0.00947123	0.000331271	4.39384e-05	-9.90193e-06	-0.00619091	0.0622496	2.0989e-05	0.00557586	0.00947123	0.000331271	4.4033e-05	-9.90193e-06	-0.00619091	0.0622628	2.0989e-05	0.00557586	0.00947123	0.000331271	4.40642e-05	-9.90193e-06	-0.00619091	0.0622591	2.0989e-05	0.00557586	0.00947123	0.000331271	4.40745e-05	-9.90193e-06	-0.00619091	0.0792681	2.0989e-05	0.00558604	0.00947123	0.000331271	4.40778e-05	-9.90193e-06	-0.00619091	0.0928788	2.0989e-05	0.00558604	0.00947123	0.000331271	4.4079e-05	-9.90193e-06	-0.00619091	0.0937575	2.0989e-05	0.00558604	0.00947123	0.000331271	4.40795e-05	-9.90193e-06	-0.00619091	0.0946369	2.0989e-05	0.00558604	0.00947123	0.000331271	4.40794e-05	-9.90193e-06	-0.00619091	0.0954723	2.0989e-05	0.00558604	0.00947123	0.000331271	4.40794e-05	-9.90193e-06	-0.00619091	0.0961778	2.0989e-05	0.00558604	0.00947123	0.000331271	4.40794e-05	-9.90193e-06	-0.00619091	0.102093	2.0989e-05	0.00558604	0.00947123	0.000331271	4.40793e-05	-9.90193e-06	-0.00619091	0.102255	2.0989e-05	0.00558604	0.00947123	0.000331271	4.40794e-05	-9.90193e-06	-0.00619091	0.102256	2.0989e-05	0.00558604	0.00947123	0.000331271	4.40794e-05	-9.90193e-06	-0.00619091	0.102256	2.0989e-05	0.00558604	0.00947123	0.000331271	4.40794e-05	-9.90193e-06	-0.00619091	0.102256	2.0989e-05	0.00558604	0.00947123	0.000331271	4.40793e-05	-9.90193e-06	-0.00619091	0.102256	2.0989e-05	0.00558604	0.00947123	0.000331271	4.40794e-05	-9.90193e-06	-0.00619091	0.102256	2.0989e-05	0.00558604	0.00947123	0.000331271	0	0	0	0	0	0	0	0	0.0360751	0.0360751	0.0360751	0.0360751	0.0360751	0.0360751	0.0360751	0.0360751	0.0335141	0.0335141	0.0335141	0.0335141	0.0335141	0.0335141	0.0335141	0.0335141	0.0331619	0.0331619	0.0331619	0.0331619	0.0331619	0.0331619	0.0331619	0.0331619	0.0368453	0.0368453	0.0368453	0.0368453	0.0368453	0.0368453	0.0368453	0.0368453	0.0368543	0.0368543	0.0368543	0.0368543	0.0368543	0.0368543	0.0368543	0.0368543	0.0368514	0.0368514	0.0368514	0.0368514	0.0368514	0.0368514	0.0368514	0.0368514	0.0368516	0.0368516	0.0368516	0.0368516	0.0368516	0.0368516	0.0368516	0.0368516	0.0368516	0.0368516	0.0368516	0.0368516	0.0368516	0.0368516	0.0368516	0.0368516	0.0368516	0.0368516	0.0368516	0.0368516	0.0368516	0.0368516	0.0368516	0.0368516	-0.620441	-0.00593568	0.161758	-0.480159	0.727821	-0.626636	-0.279199	0.692823	-0.648539	-0.0256921	0.487455	-0.50269	0.745479	-0.225196	0.140448	0.843731	-0.649046	-0.0251255	0.908849	-0.613143	0.960975	-0.629881	-0.14826	0.842223	-0.648629	-0.0321285	0.929964	-0.462136	0.954431	-0.599534	-0.127691	0.842962	-0.649545	-0.0251324	0.943282	-0.578044	0.969067	-0.626047	-0.127511	0.812257	-0.646111	-0.0239327	0.938777	-0.24551	0.963893	-0.622736	-0.125613	0.843544	-0.648121	-0.0242954	0.942134	-0.563215	0.9691	-0.626479	-0.127464	0.840879	-0.64621	-0.0239214	0.946107	-0.252506	0.961898	-0.450319	-0.126001	0.843907	-0.648117	-0.0243629	0.946608	-0.564641	0.968617	-0.625111	-0.127465	0.842704	-0.626578	-0.0245782	0.946481	-0.252712	0.962835	-0.156565	-0.125862	0.840019	-0.0561269	-0.0226707	0.944636	-0.351968	0.963352	-0.572616	-0.120826	0.522371	-0.151774	-0.0226229	0.946622	-0.347781	0.915592	-0.223798	-0.107867	0.833106	-0.155271	-0.0160996	0.779935	-0.347021	0.776963	-0.689942	0.0970979	0.677917	-0.165051	-0.00594051	0.922398	-0.346926	0.385496	-0.685554	0.0613533	0.505057	-0.15639	-0.000365095	0.134243	-0.346916	0.000389465	-0.633716	0.00663238	0.02448	-0.136311	-1.73353e-05	-0.00422086	-0.345624	3.93224e-05	-0.139024	0.00937391	-0.000133597	-0.0327755	-4.00119e-06	1.23827e-05	-0.352095	3.89107e-05	-0.235417	0.00480955	-0.000470786	-0.0027969	-7.37e-06	-0.000211895	-0.352329	3.89076e-05	-0.253993	0.00479956	-0.00046052	-0.00253774	-7.37743e-06	-0.000671469	-0.349073	3.89076e-05	-0.150174	0.00479906	-0.000460514	-0.00251064	-7.37743e-06	-0.000670093	-0.348512	3.89076e-05	-0.108	0.00479908	-0.000460515	-0.00249655	-7.37691e-06	-0.000670203	-0.348321	3.90591e-05	-0.0121404	0.00479907	-0.000459524	-0.00247354	-7.37691e-06	-0.000671051	-0.34824	3.90593e-05	-0.00481913	0.0047971	-0.000459525	-0.00252622	-7.37691e-06	-0.000671007	-0.348203	3.90593e-05	-0.0028033	0.00479708	-0.000459525	-0.00254794	-7.37691e-06	-0.000673858	-0.348187	3.90593e-05	-0.00260318	0.00479708	-0.000459525	-0.00255574	-7.37691e-06	-0.000673859	-0.351431	3.90593e-05	-0.00260322	0.00479708	-0.000459525	-0.00255839	-7.37691e-06	-0.000673859	-0.351387	3.90593e-05	-0.00260322	0.00479708	-0.000459525	-0.00255927	-7.37691e-06	-0.000673859	-0.351386	3.90593e-05	-0.00260322	0.00479708	-0.000459525	-0.00255956	-7.37691e-06	-0.000673859	-0.215202	3.90593e-05	-0.00259449	0.00479708	-0.000459525	-0.00255965	-7.37691e-06	-0.000673859	-0.157482	3.90593e-05	-0.00259448	0.00479708	-0.000459525	-0.00255969	-7.37691e-06	-0.000673859	-0.157697	3.90593e-05	-0.00259448	0.00479708	-0.000459525	-0.0025597	-7.37691e-06	-0.000673859	-0.157923	3.90593e-05	-0.00259448	0.00479708	-0.000459525	-0.0025597	-7.37691e-06	-0.000673859	-0.158126	3.90593e-05	-0.00259448	0.00479708	-0.000459525	-0.0025597	-7.37691e-06	-0.000673859	-0.158291	3.90593e-05	-0.00259448	0.00479708	-0.000459525	-0.0025597	-7.37691e-06	-0.000673859	-0.15875	3.90593e-05	-0.00259448	0.00479708	-0.000459525	-0.0025597	-7.37691e-06	-0.000673859	-0.158685	3.90593e-05	-0.00259448	0.00479708	-0.000459525	-0.0025597	-7.37691e-06	-0.000673859	-0.158683	3.90593e-05	-0.00259448	0.00479708	-0.000459525	-0.0025597	-7.37691e-06	-0.000673859	-0.158683	3.90593e-05	-0.00259448	0.00479708	-0.000459525	-0.0025597	-7.37691e-06	-0.000673859	-0.158683	3.90593e-05	-0.00259448	0.00479708	-0.000459525	-0.0025597	-7.37691e-06	-0.000673859	-0.158683	3.90593e-05	-0.00259448	0.00479708	-0.000459525	-0.0025597	-7.37691e-06	-0.000673859	-0.158683	3.90593e-05	-0.00259448	0.00479708	-0.000459525	0	0	0	0	0	0	0	0	-0.103359	-0.103359	-0.103359	-0.103359	-0.103359	-0.103359	-0.103359	-0.103359	-0.104734	-0.104734	-0.104734	-0.104734	-0.104734	-0.104734	-0.104734	-0.104734	-0.105146	-0.105146	-0.105146	-0.105146	-0.105146	-0.105146	-0.105146	-0.105146	-0.103721	-0.103721	-0.103721	-0.103721	-0.103721	-0.103721	-0.103721	-0.103721	-0.103729	-0.103729	-0.103729	-0.103729	-0.103729	-0.103729	-0.103729	-0.103729	-0.103727	-0.103727	-0.103727	-0.103727	-0.103727	-0.103727	-0.103727	-0.103727	-0.103727	-0.103727	-0.103727	-0.103727	-0.103727	-0.103727	-0.103727	-0.103727	-0.103727	-0.103727	-0.103727	-0.103727	-0.103727	-0.103727	-0.103727	-0.103727	-0.103727	-0.103727	-0.103727	-0.103727	-0.103727	-0.103727	-0.103727	-0.103727	0.219461	0.181745	-0.0126693	-0.094155	-0.119121	0.0167343	-0.0361675	-0.539749	0.232554	0.236976	-0.0641825	-0.00391442	-0.057482	-0.593005	-0.721718	-0.801726	0.237353	0.247453	0.0180699	-0.0181758	0.00205653	-0.111633	-0.797208	-0.800178	0.238598	0.246197	0.183258	-0.00289324	0.00650209	-0.374404	-0.808375	-0.801124	0.245264	0.247727	0.238871	-0.0130208	0.00628127	-0.00781121	-0.807367	-0.802176	0.243327	0.248098	0.204279	-0.00169629	0.00517521	-0.377144	-0.807616	-0.801876	0.245958	0.248133	0.255467	-0.0118508	0.00609944	-0.0134024	-0.808035	-0.801993	0.243289	0.248249	0.255306	-0.00159012	0.00616836	-0.694285	-0.808226	-0.801899	0.245961	0.248481	0.255878	-0.0121428	0.00646983	-0.120719	-0.807994	-0.801982	0.0372801	0.247724	0.255475	-0.00157974	0.00632834	-0.717407	-0.80821	-0.801788	0.134368	0.229621	0.255905	-0.00219473	0.00652979	-0.261328	-0.807344	-0.796968	0.131663	0.229044	0.255378	-0.00217756	0.00960579	-0.791237	-0.798303	-0.752145	0.136092	0.163045	0.211407	-0.00217247	0.0135458	-0.667937	-0.636074	-0.525942	0.132461	0.0601453	0.105454	-0.00217237	0.0198536	-0.810784	-0.588405	0.00115281	0.135816	0.0036858	0.182831	-0.00217226	9.39265e-05	-0.809674	-0.0263269	-0.00386157	0.137757	0.000174295	0.0432076	-0.00216549	1.67271e-05	-0.808574	-0.0152312	-0.00473948	0.0171809	1.31265e-05	0.0018297	-0.0021957	1.67466e-05	-0.808167	-0.0183205	-0.00326515	0.000199976	-2.83616e-05	0.00272599	-0.00219697	1.67469e-05	-0.80614	-0.0183451	-0.00298642	0.000170143	-2.8434e-05	0.00714319	-0.00220842	1.67469e-05	-0.793596	-0.0183455	-0.00298638	0.000168833	-2.8434e-05	0.00712827	-0.00221275	1.67469e-05	-0.659172	-0.0183455	-0.00298638	0.000168158	-2.83749e-05	0.00712944	-0.00221466	1.67892e-05	-0.0308738	-0.0183455	-0.00298134	0.000167206	-2.83749e-05	0.00713859	-0.00221546	1.67893e-05	-0.00265435	-0.018366	-0.00298134	0.000169917	-2.83749e-05	0.00713815	-0.00221583	1.67893e-05	-0.00049571	-0.018366	-0.00298134	0.000170951	-2.83749e-05	0.00716588	-0.00221599	1.67893e-05	-0.00046643	-0.018366	-0.00298134	0.000171321	-2.83749e-05	0.00716588	-0.00219475	1.67893e-05	-0.000466427	-0.018366	-0.00298134	0.000171446	-2.83749e-05	0.00716588	-0.00219468	1.67893e-05	-0.000466427	-0.018366	-0.00298134	0.000171488	-2.83749e-05	0.00716588	-0.00219462	1.67893e-05	-0.000466427	-0.018366	-0.00298134	0.000171502	-2.83749e-05	0.00716588	-0.0040526	1.67893e-05	-0.000465981	-0.018366	-0.00298134	0.000171506	-2.83749e-05	0.00716588	-0.00581054	1.67893e-05	-0.00046598	-0.018366	-0.00298134	0.000171508	-2.83749e-05	0.00716588	-0.00578183	1.67893e-05	-0.00046598	-0.018366	-0.00298134	0.000171508	-2.83749e-05	0.00716588	-0.00575167	1.67893e-05	-0.00046598	-0.018366	-0.00298134	0.000171508	-2.83749e-05	0.00716588	-0.00572315	1.67893e-05	-0.00046598	-0.018366	-0.00298134	0.000171508	-2.83749e-05	0.00716588	-0.00569933	1.67893e-05	-0.00046598	-0.018366	-0.00298134	0.000171508	-2.83749e-05	0.00716588	-0.00553074	1.67893e-05	-0.00046598	-0.018366	-0.00298134	0.000171508	-2.83749e-05	0.00716588	-0.00552722	1.67893e-05	-0.00046598	-0.018366	-0.00298134	0.000171508	-2.83749e-05	0.00716588	-0.00552712	1.67893e-05	-0.00046598	-0.018366	-0.00298134	0.000171508	-2.83749e-05	0.00716588	-0.00552712	1.67893e-05	-0.00046598	-0.018366	-0.00298134	0.000171508	-2.83749e-05	0.00716588	-0.00552712	1.67893e-05	-0.00046598	-0.018366	-0.00298134	0.000171508	-2.83749e-05	0.00716588	-0.00552712	1.67893e-05	-0.00046598	-0.018366	-0.00298134	0.000171508	-2.83749e-05	0.00716588	-0.00552712	1.67893e-05	-0.00046598	-0.018366	-0.00298134	0	0	0	0	0	0	0	0	-0.207808	-0.207808	-0.207808	-0.207808	-0.207808	-0.207808	-0.207808	-0.207808	-0.205655	-0.205655	-0.205655	-0.205655	-0.205655	-0.205655	-0.205655	-0.205655	-0.205126	-0.205126	-0.205126	-0.205126	-0.205126	-0.205126	-0.205126	-0.205126	-0.207906	-0.207906	-0.207906	-0.207906	-0.207906	-0.207906	-0.207906	-0.207906	-0.207905	-0.207905	-0.207905	-0.207905	-0.207905	-0.207905	-0.207905	-0.207905	-0.207905	-0.207905	-0.207905	-0.207905	-0.207905	-0.207905	-0.207905	-0.207905	-0.207905	-0.207905	-0.207905	-0.207905	-0.207905	-0.207905	-0.207905	-0.207905	-0.207905	-0.207905	-0.207905	-0.207905	-0.207905	-0.207905	-0.207905	-0.207905	-0.207905	-0.207905	-0.207905	-0.207905	-0.207905	-0.207905	-0.207905	-0.207905	-0.901154	-0.747129	-0.074741	-0.0644402	-0.0505468	-0.139558	-0.0324399	-0.0833853	-0.95136	-0.921296	-0.0227109	-0.0330605	0.0165345	-0.120027	-0.199456	-0.109088	-0.969948	-0.96035	-0.134349	-0.0420687	0.03447	-0.0592093	-0.148122	-0.108752	-0.974727	-0.95444	-0.917972	-0.0301753	0.0365305	-0.103017	-0.148781	-0.108908	-1.00057	-0.959563	-0.926109	-0.0396754	0.0394088	-0.0407973	-0.148501	-0.110295	-0.992804	-0.960895	-0.932299	-0.0174633	0.0387822	-0.104955	-0.149615	-0.109198	-1.00314	-0.961057	-0.924818	-0.0384341	0.0394363	-0.0417738	-0.148621	-0.109128	-0.992662	-0.96147	-0.924437	-0.0181988	0.0388041	-0.149161	-0.149162	-0.109218	-1.00314	-0.962393	-0.925851	-0.0385612	0.0394477	-0.0603514	-0.148613	-0.109054	-0.194818	-0.959484	-0.924727	-0.0182285	0.0387739	-0.134707	-0.149093	-0.109207	-0.523899	-0.889356	-0.926101	-0.0247192	0.0382702	-0.0815115	-0.148367	-0.120869	-0.521185	-0.887123	-0.924326	-0.0244815	0.0220916	-0.151756	-0.146218	-0.10058	-0.538588	-0.6315	-0.765078	-0.0244332	-0.000866611	-0.159639	-0.110047	-0.0665486	-0.525348	-0.232952	-0.346212	-0.0244281	-0.0509757	-0.184229	-0.1029	0.0202378	-0.537611	-0.014276	-0.697968	-0.0244275	-0.000362869	-0.180759	-0.00764696	0.000284867	-0.543491	-0.000676792	-0.167385	-0.0243513	-9.74888e-05	-0.149521	-0.00678042	-0.000847348	-0.0690897	-0.00010435	-0.00707559	-0.0247438	-9.79768e-05	-0.155427	-0.00694824	-0.000599052	-0.00102158	-8.24246e-05	-0.0105547	-0.0247572	-9.79812e-05	-0.156253	-0.00695788	-0.000549335	-0.000885078	-8.24108e-05	-0.027665	-0.0244996	-9.79812e-05	-0.147588	-0.00695791	-0.000549329	-0.000878423	-8.24108e-05	-0.0276072	-0.0244513	-9.79812e-05	-0.121498	-0.00695792	-0.000549329	-0.000874991	-8.25696e-05	-0.0276118	-0.0244338	-9.81497e-05	-0.00615674	-0.00695792	-0.000548394	-0.000870047	-8.25695e-05	-0.0276472	-0.0244263	-9.81501e-05	-0.000801965	-0.00696425	-0.000548395	-0.000883567	-8.25695e-05	-0.0276455	-0.0244229	-9.81501e-05	-0.000374308	-0.00696425	-0.000548395	-0.000888851	-8.25695e-05	-0.0277529	-0.0244214	-9.81501e-05	-0.000362136	-0.00696425	-0.000548395	-0.000890746	-8.25695e-05	-0.0277529	-0.0247003	-9.81501e-05	-0.000362138	-0.00696425	-0.000548395	-0.000891387	-8.25695e-05	-0.0277529	-0.0246977	-9.81501e-05	-0.000362138	-0.00696425	-0.000548395	-0.000891601	-8.25695e-05	-0.0277529	-0.0246975	-9.81501e-05	-0.000362138	-0.00696425	-0.000548395	-0.000891672	-8.25695e-05	-0.0277529	-0.0166562	-9.81501e-05	-0.000361751	-0.00696425	-0.000548395	-0.000891694	-8.25695e-05	-0.0277529	-0.013615	-9.81501e-05	-0.00036175	-0.00696425	-0.000548395	-0.000891702	-8.25695e-05	-0.0277529	-0.0136505	-9.81501e-05	-0.00036175	-0.00696425	-0.000548395	-0.000891704	-8.25695e-05	-0.0277529	-0.0136867	-9.81501e-05	-0.00036175	-0.00696425	-0.000548395	-0.000891705	-8.25695e-05	-0.0277529	-0.0137204	-9.81501e-05	-0.00036175	-0.00696425	-0.000548395	-0.000891706	-8.25695e-05	-0.0277529	-0.0137486	-9.81501e-05	-0.00036175	-0.00696425	-0.000548395	-0.000891706	-8.25695e-05	-0.0277529	-0.0139293	-9.81501e-05	-0.00036175	-0.00696425	-0.000548395	-0.000891706	-8.25695e-05	-0.0277529	-0.0139296	-9.81501e-05	-0.00036175	-0.00696425	-0.000548395	-0.000891705	-8.25695e-05	-0.0277529	-0.0139295	-9.81501e-05	-0.00036175	-0.00696425	-0.000548395	-0.000891706	-8.25695e-05	-0.0277529	-0.0139295	-9.81501e-05	-0.00036175	-0.00696425	-0.000548395	-0.000891706	-8.25695e-05	-0.0277529	-0.0139295	-9.81501e-05	-0.00036175	-0.00696425	-0.000548395	-0.000891706	-8.25695e-05	-0.0277529	-0.0139295	-9.81501e-05	-0.00036175	-0.00696425	-0.000548395	-0.000891705	-8.25695e-05	-0.0277529	-0.0139295	-9.81501e-05	-0.00036175	-0.00696425	-0.000548395	0	0	0	0	0	0	0	0	0.233027	0.233027	0.233027	0.233027	0.233027	0.233027	0.233027	0.233027	0.233838	0.233838	0.233838	0.233838	0.233838	0.233838	0.233838	0.233838	0.233812	0.233812	0.233812	0.233812	0.233812	0.233812	0.233812	0.233812	0.233346	0.233346	0.233346	0.233346	0.233346	0.233346	0.233346	0.233346	0.233359	0.233359	0.233359	0.233359	0.233359	0.233359	0.233359	0.233359	0.233358	0.233358	0.233358	0.233358	0.233358	0.233358	0.233358	0.233358	0.233358	0.233358	0.233358	0.233358	0.233358	0.233358	0.233358	0.233358	0.233358	0.233358	0.233358	0.233358	0.233358	0.233358	0.233358	0.233358	0.233358	0.233358	0.233358	0.233358	0.233358	0.233358	0.233358	0.233358	0.424815	-0.219581	0.0148008	0.735122	0.142549	0.710287	0.372762	0.561568	0.43711	-0.297232	0.0794465	0.612779	0.207274	0.756505	0.752269	0.830732	0.430983	-0.314705	-0.000873933	0.740207	0.022969	0.832809	0.829435	0.829138	0.428752	-0.304351	-0.222492	0.556628	0.034581	1.01755	0.813773	0.830111	0.42053	-0.315023	-0.284035	0.699198	0.0181476	0.743103	0.812721	0.830421	0.419201	-0.316676	-0.249405	0.318105	0.0228495	1.04792	0.812842	0.830873	0.417898	-0.316558	-0.295511	0.680605	0.0200131	0.748203	0.81336	0.830938	0.419371	-0.317344	-0.300042	0.331565	0.0274646	1.10079	0.8135	0.830902	0.417889	-0.31767	-0.301474	0.682289	0.0204446	0.834676	0.813326	0.830972	0.683707	-0.316633	-0.300681	0.332004	0.0245641	0.774323	0.813496	0.830705	-0.121525	-0.293706	-0.299731	0.454405	0.0184931	0.888304	0.812957	0.818045	-0.00546029	-0.292961	-0.300745	0.450455	0.0117404	0.912949	0.805875	0.780383	-0.00753294	-0.208552	-0.249294	0.449664	0.00314064	1.36009	0.672689	0.548028	0.00901455	-0.0769305	-0.110338	0.449577	-0.0151926	1.47289	0.617086	0.0112295	-0.00583493	-0.00471322	-0.229859	0.449567	-0.00011093	1.41025	0.0274007	0.004503	-0.0321189	-0.000222943	-0.0552484	0.448344	-2.24357e-05	0.831928	0.0158447	0.00478673	0.0145287	-2.03466e-05	-0.00233254	0.454777	-2.24966e-05	0.940343	0.0190494	0.003302	0.00300648	2.34156e-05	-0.00347547	0.455004	-2.24974e-05	0.961013	0.019073	0.00303149	0.00274369	2.34904e-05	-0.00911929	0.450446	-2.24974e-05	0.831276	0.0190734	0.00303146	0.00271371	2.34904e-05	-0.00910022	0.449491	-2.24974e-05	0.668811	0.0190734	0.00303146	0.00269812	2.34195e-05	-0.00910172	0.449147	-2.25489e-05	0.0406902	0.0190734	0.00302642	0.00267246	2.34195e-05	-0.00911342	0.448998	-2.2549e-05	0.00974572	0.019095	0.00302642	0.00273051	2.34195e-05	-0.00911286	0.448931	-2.2549e-05	0.00946371	0.019095	0.00302642	0.00275457	2.34195e-05	-0.00914832	0.4489	-2.2549e-05	0.00948902	0.019095	0.00302642	0.00276321	2.34195e-05	-0.00914832	0.45407	-2.2549e-05	0.00948905	0.019095	0.00302642	0.00276614	2.34195e-05	-0.00914832	0.454038	-2.2549e-05	0.00948905	0.019095	0.00302642	0.00276712	2.34195e-05	-0.00914832	0.454032	-2.2549e-05	0.00948905	0.019095	0.00302642	0.00276744	2.34195e-05	-0.00914832	0.326696	-2.2549e-05	0.00949079	0.019095	0.00302642	0.00276754	2.34195e-05	-0.00914832	0.280692	-2.2549e-05	0.00949079	0.019095	0.00302642	0.00276758	2.34195e-05	-0.00914832	0.281902	-2.2549e-05	0.00949079	0.019095	0.00302642	0.00276759	2.34195e-05	-0.00914832	0.283124	-2.2549e-05	0.00949079	0.019095	0.00302642	0.00276759	2.34195e-05	-0.00914832	0.284272	-2.2549e-05	0.00949079	0.019095	0.00302642	0.00276759	2.34195e-05	-0.00914832	0.285235	-2.2549e-05	0.00949079	0.019095	0.00302642	0.00276759	2.34195e-05	-0.00914832	0.292325	-2.2549e-05	0.00949079	0.019095	0.00302642	0.00276759	2.34195e-05	-0.00914832	0.292436	-2.2549e-05	0.00949079	0.019095	0.00302642	0.00276759	2.34195e-05	-0.00914832	0.292435	-2.2549e-05	0.00949079	0.019095	0.00302642	0.00276759	2.34195e-05	-0.00914832	0.292435	-2.2549e-05	0.00949079	0.019095	0.00302642	0.00276759	2.34195e-05	-0.00914832	0.292435	-2.2549e-05	0.00949079	0.019095	0.00302642	0.00276759	2.34195e-05	-0.00914832	0.292435	-2.2549e-05	0.00949079	0.019095	0.00302642	0.00276759	2.34195e-05	-0.00914832	0.292435	-2.2549e-05	0.00949079	0.019095	0.00302642	0	0	0	0	0	0	0	0	0.0766089	0.0766089	0.0766089	0.0766089	0.0766089	0.0766089	0.0766089	0.0766089	0.0782045	0.0782045	0.0782045	0.0782045	0.0782045	0.0782045	0.0782045	0.0782045	0.0785074	0.0785074	0.0785074	0.0785074	0.0785074	0.0785074	0.0785074	0.0785074	0.0768894	0.0768894	0.0768894	0.0768894	0.0768894	0.0768894	0.0768894	0.0768894	0.0768992	0.0768992	0.0768992	0.0768992	0.0768992	0.0768992	0.0768992	0.0768992	0.0768979	0.0768979	0.0768979	0.0768979	0.0768979	0.0768979	0.0768979	0.0768979	0.0768979	0.0768979	0.0768979	0.0768979	0.0768979	0.0768979	0.0768979	0.0768979	0.0768979	0.0768979	0.0768979	0.0768979	0.0768979	0.0768979	0.0768979	0.0768979	0.0768979	0.0768979	0.0768979	0.0768979	0.0768979	0.0768979	0.0768979	0.0768979	-0.224406	-0.477385	-0.0104525	0.384464	0.128844	0.300811	0.189922	0.468115	-0.243135	-0.607961	0.0773996	0.302106	0.174761	0.531516	0.552431	0.690312	-0.255478	-0.636474	-0.0155042	0.367688	0.0733068	0.438365	0.623711	0.689042	-0.258991	-0.628329	-0.502653	0.273901	0.0789511	0.600818	0.619039	0.689829	-0.275995	-0.636411	-0.555537	0.346191	0.0718078	0.366154	0.618286	0.688236	-0.272852	-0.637914	-0.529035	0.157368	0.0742233	0.616497	0.618067	0.69038	-0.278623	-0.637943	-0.566251	0.336794	0.0729057	0.370187	0.618787	0.690349	-0.272694	-0.638561	-0.568361	0.164143	0.0763986	0.728634	0.618773	0.690413	-0.278632	-0.639204	-0.569869	0.33769	0.0730175	0.441815	0.61876	0.690484	0.257738	-0.637242	-0.568863	0.164361	0.074781	0.575013	0.618801	0.690086	-0.321365	-0.590781	-0.569111	0.22476	0.0711844	0.506425	0.618792	0.66134	-0.259958	-0.589294	-0.568701	0.222871	0.0576507	0.662998	0.61375	0.650946	-0.269616	-0.419494	-0.471108	0.222489	0.0356306	0.848417	0.517559	0.462692	-0.25452	-0.154745	-0.186678	0.222448	-0.015891	0.94267	0.474055	0.0389001	-0.268256	-0.00948254	-0.456582	0.222443	-0.000216592	0.91164	0.0200529	0.00493427	-0.28476	-0.000449141	-0.111169	0.221859	-5.4847e-05	0.628286	0.0109146	0.00367838	-0.0265637	-5.75522e-05	-0.00468924	0.22495	-5.51043e-05	0.681026	0.0132948	0.0025117	0.00105401	-1.25433e-05	-0.00700308	0.225059	-5.51068e-05	0.690625	0.0133107	0.00230153	0.000985327	-1.24756e-05	-0.0183664	0.222804	-5.51068e-05	0.6238	0.0133109	0.0023015	0.000973147	-1.24756e-05	-0.018328	0.222325	-5.51068e-05	0.507417	0.0133109	0.0023015	0.000966797	-1.25964e-05	-0.018331	0.222151	-5.52085e-05	0.028411	0.0133109	0.00229767	0.000956011	-1.25963e-05	-0.0183546	0.222076	-5.52087e-05	0.00560346	0.0133262	0.00229768	0.000979279	-1.25963e-05	-0.0183534	0.222042	-5.52087e-05	0.0050914	0.0133262	0.00229768	0.000989078	-1.25963e-05	-0.0184248	0.222027	-5.52087e-05	0.00511165	0.0133262	0.00229768	0.000992603	-1.25963e-05	-0.0184248	0.224609	-5.52087e-05	0.00511166	0.0133262	0.00229768	0.000993799	-1.25963e-05	-0.0184248	0.224594	-5.52087e-05	0.00511166	0.0133262	0.00229768	0.000994196	-1.25963e-05	-0.0184248	0.224591	-5.52087e-05	0.00511166	0.0133262	0.00229768	0.000994326	-1.25963e-05	-0.0184248	0.164624	-5.52087e-05	0.00511308	0.0133262	0.00229768	0.000994369	-1.25963e-05	-0.0184248	0.14375	-5.52087e-05	0.00511308	0.0133262	0.00229768	0.000994384	-1.25963e-05	-0.0184248	0.144386	-5.52087e-05	0.00511308	0.0133262	0.00229768	0.000994388	-1.25963e-05	-0.0184248	0.145028	-5.52087e-05	0.00511308	0.0133262	0.00229768	0.000994389	-1.25963e-05	-0.0184248	0.145631	-5.52087e-05	0.00511308	0.0133262	0.00229768	0.00099439	-1.25963e-05	-0.0184248	0.146137	-5.52087e-05	0.00511308	0.0133262	0.00229768	0.00099439	-1.25963e-05	-0.0184248	0.149916	-5.52087e-05	0.00511308	0.0133262	0.00229768	0.000994389	-1.25963e-05	-0.0184248	0.149979	-5.52087e-05	0.00511308	0.0133262	0.00229768	0.000994389	-1.25963e-05	-0.0184248	0.149979	-5.52087e-05	0.00511308	0.0133262	0.00229768	0.00099439	-1.25963e-05	-0.0184248	0.149979	-5.52087e-05	0.00511308	0.0133262	0.00229768	0.00099439	-1.25963e-05	-0.0184248	0.149979	-5.52087e-05	0.00511308	0.0133262	0.00229768	0.000994389	-1.25963e-05	-0.0184248	0.149979	-5.52087e-05	0.00511308	0.0133262	0.00229768	0.000994389	-1.25963e-05	-0.0184248	0.149979	-5.52087e-05	0.00511308	0.0133262	0.00229768	0	0	0	0	0	0	0	0	-0.173758	-0.173758	-0.173758	-0.173758	-0.173758	-0.173758	-0.173758	-0.173758	-0.169867	-0.169867	-0.169867	-0.169867	-0.169867	-0.169867	-0.169867	-0.169867	-0.168638	-0.168638	-0.168638	-0.168638	-0.168638	-0.168638	-0.168638	-0.168638	-0.173842	-0.173842	-0.173842	-0.173842	-0.173842	-0.173842	-0.173842	-0.173842	-0.173846	-0.173846	-0.173846	-0.173846	-0.173846	-0.173846	-0.173846	-0.173846	-0.173847	-0.173847	-0.173847	-0.173847	-0.173847	-0.173847	-0.173847	-0.173847	-0.173847	-0.173847	-0.173847	-0.173847	-0.173847	-0.173847	-0.173847	-0.173847	-0.173847	-0.173847	-0.173847	-0.173847	-0.173847	-0.173847	-0.173847	-0.173847	-0.173847	-0.173847	-0.173847	-0.173847	-0.173847	-0.173847	-0.173847	-0.173847	-0.993183	-0.403438	-0.102931	-0.466895	-0.3128	-0.613902	-0.24175	0.0243191	-1.04007	-0.482641	-0.216705	-0.476392	-0.490537	0.337299	0.38177	0.137477	-1.0497	-0.499051	-0.53726	-0.547068	-0.490013	-0.471218	0.602608	0.137192	-1.05169	-0.502841	-0.934203	-0.431383	-0.508262	-0.205656	0.632444	0.137479	-1.06531	-0.498888	-0.980991	-0.525419	-0.494596	-0.563896	0.631727	0.153726	-1.05845	-0.498817	-0.954102	-0.255693	-0.495648	-0.225248	0.630682	0.137653	-1.06534	-0.498911	-0.998975	-0.512717	-0.496431	-0.559103	0.632217	0.139146	-1.05847	-0.498572	-0.995149	-0.26853	-0.502011	0.231255	0.631483	0.137475	-1.06534	-0.498807	-0.995422	-0.513469	-0.49742	-0.458417	0.632179	0.138217	-0.645793	-0.497236	-0.995034	-0.268976	-0.4994	0.520395	0.631416	0.13941	-0.3089	-0.4607	-0.996648	-0.364983	-0.493143	-0.28024	0.628169	0.296431	-0.391376	-0.459547	-0.994675	-0.362353	-0.474396	0.528754	0.613251	0.108033	-0.403067	-0.327124	-0.821163	-0.36179	-0.413218	-0.0105141	0.365307	0.0273942	-0.405077	-0.120673	-0.674116	-0.361733	-0.231932	0.124987	0.357578	-0.255816	-0.403563	-0.00739606	-0.442328	-0.361726	-0.00039523	0.172111	0.013078	-0.00964663	-0.388879	-0.00035034	-0.0867478	-0.360912	-6.59775e-05	0.616839	0.0038788	0.0033971	-0.0629869	-4.28568e-05	-0.00377067	-0.365364	-6.59424e-05	0.534046	0.00835715	0.00251555	-0.00295776	-2.14126e-06	-0.00550931	-0.365519	-6.59426e-05	0.514662	0.00837865	0.00230163	-0.00266282	-2.07755e-06	-0.0143682	-0.361652	-6.59426e-05	0.594534	0.00837917	0.0023016	-0.00263574	-2.07755e-06	-0.0143383	-0.360782	-6.59426e-05	0.511414	0.00837915	0.0023016	-0.00262166	-2.17602e-06	-0.0143406	-0.360461	-6.61091e-05	0.0162758	0.00837916	0.00229751	-0.00259903	-2.17594e-06	-0.014359	-0.360322	-6.61093e-05	-0.00417401	0.00839234	0.00229752	-0.00265199	-2.17594e-06	-0.0143581	-0.360259	-6.61093e-05	-0.00889101	0.00839236	0.00229752	-0.00267368	-2.17594e-06	-0.0144137	-0.360231	-6.61093e-05	-0.0090716	0.00839236	0.00229752	-0.00268147	-2.17594e-06	-0.0144137	-0.364847	-6.61093e-05	-0.00907162	0.00839236	0.00229752	-0.00268411	-2.17594e-06	-0.0144137	-0.36483	-6.61093e-05	-0.00907162	0.00839236	0.00229752	-0.00268499	-2.17594e-06	-0.0144137	-0.364824	-6.61093e-05	-0.00907162	0.00839236	0.00229752	-0.00268528	-2.17594e-06	-0.0144137	-0.275735	-6.61093e-05	-0.00907867	0.00839236	0.00229752	-0.00268537	-2.17594e-06	-0.0144137	-0.245558	-6.61093e-05	-0.00907867	0.00839236	0.00229752	-0.0026854	-2.17594e-06	-0.0144137	-0.246941	-6.61093e-05	-0.00907867	0.00839236	0.00229752	-0.00268541	-2.17594e-06	-0.0144137	-0.248336	-6.61093e-05	-0.00907867	0.00839236	0.00229752	-0.00268542	-2.17594e-06	-0.0144137	-0.249651	-6.61093e-05	-0.00907867	0.00839236	0.00229752	-0.00268542	-2.17594e-06	-0.0144137	-0.250756	-6.61093e-05	-0.00907867	0.00839236	0.00229752	-0.00268542	-2.17594e-06	-0.0144137	-0.259243	-6.61093e-05	-0.00907867	0.00839236	0.00229752	-0.00268542	-2.17594e-06	-0.0144137	-0.259412	-6.61093e-05	-0.00907867	0.00839236	0.00229752	-0.00268542	-2.17594e-06	-0.0144137	-0.259412	-6.61093e-05	-0.00907867	0.00839236	0.00229752	-0.00268542	-2.17594e-06	-0.0144137	-0.259412	-6.61093e-05	-0.00907867	0.00839236	0.00229752	-0.00268542	-2.17594e-06	-0.0144137	-0.259412	-6.61093e-05	-0.00907867	0.00839236	0.00229752	-0.00268542	-2.17594e-06	-0.0144137	-0.259412	-6.61093e-05	-0.00907867	0.00839236	0.00229752	-0.00268542	-2.17594e-06	-0.0144137	-0.259412	-6.61093e-05	-0.00907867	0.00839236	0.00229752	0	0	0	0	0	0	0	0	-0.490022	-0.490022	-0.490022	-0.490022	-0.490022	-0.490022	-0.490022	-0.490022	-0.484031	-0.484031	-0.484031	-0.484031	-0.484031	-0.484031	-0.484031	-0.484031	-0.482185	-0.482185	-0.482185	-0.482185	-0.482185	-0.482185	-0.482185	-0.482185	-0.490591	-0.490591	-0.490591	-0.490591	-0.490591	-0.490591	-0.490591	-0.490591	-0.490605	-0.490605	-0.490605	-0.490605	-0.490605	-0.490605	-0.490605	-0.490605	-0.490604	-0.490604	-0.490604	-0.490604	-0.490604	-0.490604	-0.490604	-0.490604	-0.490604	-0.490604	-0.490604	-0.490604	-0.490604	-0.490604	-0.490604	-0.490604	-0.490604	-0.490604	-0.490604	-0.490604	-0.490604	-0.490604	-0.490604	-0.490604	-0.490604	-0.490604	-0.490604	-0.490604	-0.490604	-0.490604	-0.490604	-0.490604	-1.81617	-0.81227	-0.218557	-0.899434	-0.671526	-1.05949	-0.451878	-0.568491	-1.90247	-0.963353	-0.440347	-0.806212	-0.87186	-0.115513	-0.214797	-0.668428	-1.9217	-0.997027	-0.93847	-0.941795	-0.801808	-0.921672	0.0971568	-0.667115	-1.92584	-1.00195	-1.77384	-0.72942	-0.826458	-0.776839	0.13451	-0.667708	-1.95297	-0.996118	-1.79677	-0.89961	-0.802821	-0.958179	0.134503	-0.642272	-1.94018	-0.996212	-1.79123	-0.432322	-0.805974	-0.812948	0.131997	-0.668343	-1.95345	-0.996403	-1.80859	-0.876842	-0.806044	-0.956534	0.134559	-0.665938	-1.94019	-0.995905	-1.80227	-0.453797	-0.815467	-0.409474	0.13289	-0.668672	-1.95346	-0.99646	-1.80275	-0.878445	-0.807288	-0.910516	0.134543	-0.667447	-1.11551	-0.993348	-1.80203	-0.454538	-0.810986	0.0506209	0.132826	-0.665316	-0.605117	-0.920422	-1.80486	-0.616768	-0.800619	-0.772365	0.12864	-0.402838	-0.742999	-0.918118	-1.80136	-0.612306	-0.773196	-0.0202658	0.114259	-0.661324	-0.765498	-0.653554	-1.4874	-0.61135	-0.676894	-0.786141	-0.111906	-0.541262	-0.76667	-0.241089	-1.1685	-0.611253	-0.389287	-0.722383	-0.0712217	-0.417528	-0.766168	-0.0147762	-0.854607	-0.611242	-0.000721808	-0.6418	-0.00941866	-0.0200965	-0.742516	-0.000700486	-0.173308	-0.609857	-0.000135719	0.108146	-0.0126565	0.00027986	-0.117128	-0.00010392	-0.00749589	-0.617411	-0.000135856	-0.0308374	-0.00851633	0.000479161	-0.00513662	-7.01284e-05	-0.0109922	-0.617674	-0.000135857	-0.0611249	-0.00851075	0.000439172	-0.00461921	-7.00926e-05	-0.0286931	-0.611176	-0.000135857	0.0878041	-0.00851029	0.000439166	-0.00457283	-7.00926e-05	-0.0286332	-0.609718	-0.000135857	0.102494	-0.00851031	0.000439166	-0.00454875	-7.02648e-05	-0.0286379	-0.60918	-0.000136166	-0.00810271	-0.00851031	0.000438099	-0.00451013	-7.02647e-05	-0.0286746	-0.608947	-0.000136166	-0.010043	-0.00851277	0.0004381	-0.00460087	-7.02647e-05	-0.0286729	-0.608842	-0.000136166	-0.0154246	-0.00851276	0.0004381	-0.00463799	-7.02647e-05	-0.0287839	-0.608795	-0.000136166	-0.0156894	-0.00851276	0.0004381	-0.00465133	-7.02647e-05	-0.0287839	-0.616537	-0.000136166	-0.0156894	-0.00851276	0.0004381	-0.00465585	-7.02647e-05	-0.0287839	-0.616507	-0.000136166	-0.0156894	-0.00851276	0.0004381	-0.00465735	-7.02647e-05	-0.0287839	-0.616497	-0.000136166	-0.0156894	-0.00851276	0.0004381	-0.00465785	-7.02647e-05	-0.0287839	-0.467892	-0.000136166	-0.0157005	-0.00851276	0.0004381	-0.00465801	-7.02647e-05	-0.0287839	-0.418675	-0.000136166	-0.0157005	-0.00851276	0.0004381	-0.00465806	-7.02647e-05	-0.0287839	-0.420954	-0.000136166	-0.0157005	-0.00851276	0.0004381	-0.00465808	-7.02647e-05	-0.0287839	-0.423252	-0.000136166	-0.0157005	-0.00851276	0.0004381	-0.00465808	-7.02647e-05	-0.0287839	-0.425418	-0.000136166	-0.0157005	-0.00851276	0.0004381	-0.00465809	-7.02647e-05	-0.0287839	-0.427239	-0.000136166	-0.0157005	-0.00851276	0.0004381	-0.00465809	-7.02647e-05	-0.0287839	-0.441223	-0.000136166	-0.0157005	-0.00851276	0.0004381	-0.00465808	-7.02647e-05	-0.0287839	-0.4415	-0.000136166	-0.0157005	-0.00851276	0.0004381	-0.00465808	-7.02647e-05	-0.0287839	-0.441501	-0.000136166	-0.0157005	-0.00851276	0.0004381	-0.00465809	-7.02647e-05	-0.0287839	-0.441501	-0.000136166	-0.0157005	-0.00851276	0.0004381	-0.00465809	-7.02647e-05	-0.0287839	-0.441501	-0.000136166	-0.0157005	-0.00851276	0.0004381	-0.00465808	-7.02647e-05	-0.0287839	-0.441501	-0.000136166	-0.0157005	-0.00851276	0.0004381	-0.00465808	-7.02647e-05	-0.0287839	-0.441501	-0.000136166	-0.0157005	-0.00851276	0.0004381	0	0	0	0	0	0	0	0	-0.0345637	-0.0345637	-0.0345637	-0.0345637	-0.0345637	-0.0345637	-0.0345637	-0.0345637	-0.0323734	-0.0323734	-0.0323734	-0.0323734	-0.0323734	-0.0323734	-0.0323734	-0.0323734	-0.0318644	-0.0318644	-0.0318644	-0.0318644	-0.0318644	-0.0318644	-0.0318644	-0.0318644	-0.034626	-0.034626	-0.034626	-0.034626	-0.034626	-0.034626	-0.034626	-0.034626	-0.0346245	-0.0346245	-0.0346245	-0.0346245	-0.0346245	-0.0346245	-0.0346245	-0.0346245	-0.0346248	-0.0346248	-0.0346248	-0.0346248	-0.0346248	-0.0346248	-0.0346248	-0.0346248	-0.0346248	-0.0346248	-0.0346248	-0.0346248	-0.0346248	-0.0346248	-0.0346248	-0.0346248	-0.0346248	-0.0346248	-0.0346248	-0.0346248	-0.0346248	-0.0346248	-0.0346248	-0.0346248	-0.0346248	-0.0346248	-0.0346248	-0.0346248	-0.0346248	-0.0346248	-0.0346248	-0.0346248	-0.277476	-0.35291	-0.0648885	0.138278	-0.160113	0.0931673	0.0738495	0.0529386	-0.294837	-0.4362	-0.111266	0.110535	-0.176968	0.317974	0.258356	0.135491	-0.303647	-0.455229	-0.309818	0.141717	-0.256971	0.188098	0.395213	0.13524	-0.306049	-0.450853	-0.67404	0.101528	-0.257214	0.300959	0.395829	0.135462	-0.318244	-0.455088	-0.708819	0.131322	-0.259621	0.140033	0.395364	0.144074	-0.315372	-0.456039	-0.692079	0.0527972	-0.257954	0.307238	0.394576	0.135581	-0.319835	-0.456018	-0.716686	0.127599	-0.259582	0.142681	0.395651	0.136409	-0.315279	-0.456305	-0.717423	0.0539925	-0.258079	0.41422	0.395153	0.135485	-0.31984	-0.456622	-0.718325	0.128055	-0.259659	0.191243	0.395632	0.13592	0.0634034	-0.455161	-0.7177	0.0540194	-0.258344	0.360692	0.39513	0.136517	-0.237821	-0.421919	-0.717935	0.0757267	-0.258579	0.243812	0.393532	0.21854	-0.212538	-0.420857	-0.717544	0.0747637	-0.252443	0.409008	0.386004	0.116143	-0.220029	-0.299589	-0.592924	0.0745922	-0.223833	0.454508	0.257944	0.0559495	-0.211211	-0.110514	-0.43207	0.0745703	-0.135437	0.518556	0.24631	-0.134321	-0.219279	-0.00677235	-0.374849	0.0745679	-0.000283447	0.506778	0.00887534	-0.00475606	-0.22714	-0.000320831	-0.0794179	0.0742712	-5.36064e-05	0.398243	0.00276588	0.00215797	-0.0249987	-4.20856e-05	-0.00341202	0.0757416	-5.36723e-05	0.419256	0.00555022	0.00158649	0.000212772	-1.23161e-05	-0.00502395	0.0757954	-5.36732e-05	0.422364	0.00556221	0.00145851	0.000213413	-1.22722e-05	-0.0131347	0.0751338	-5.36732e-05	0.393913	0.00556252	0.00145849	0.000209896	-1.22722e-05	-0.0131073	0.0750279	-5.36732e-05	0.323617	0.00556251	0.00145849	0.000208055	-1.23581e-05	-0.0131094	0.0749932	-5.37959e-05	0.0166609	0.00556252	0.00145597	0.000204739	-1.2358e-05	-0.0131262	0.0749784	-5.37961e-05	0.002185	0.00557126	0.00145597	0.000211288	-1.2358e-05	-0.0131254	0.0749718	-5.37961e-05	0.000611959	0.00557128	0.00145597	0.000214132	-1.2358e-05	-0.0131764	0.0749688	-5.37961e-05	0.000543877	0.00557128	0.00145597	0.000215157	-1.2358e-05	-0.0131764	0.0755947	-5.37961e-05	0.000543886	0.00557128	0.00145597	0.000215505	-1.2358e-05	-0.0131764	0.0755845	-5.37961e-05	0.000543886	0.00557128	0.00145597	0.00021562	-1.2358e-05	-0.0131764	0.0755843	-5.37961e-05	0.000543886	0.00557128	0.00145597	0.000215658	-1.2358e-05	-0.0131764	0.0456553	-5.37961e-05	0.000541295	0.00557128	0.00145597	0.00021567	-1.2358e-05	-0.0131764	0.0331109	-5.37961e-05	0.000541293	0.00557128	0.00145597	0.000215675	-1.2358e-05	-0.0131764	0.0331036	-5.37961e-05	0.000541293	0.00557128	0.00145597	0.000215676	-1.2358e-05	-0.0131764	0.0330981	-5.37961e-05	0.000541293	0.00557128	0.00145597	0.000215676	-1.2358e-05	-0.0131764	0.0330901	-5.37961e-05	0.000541293	0.00557128	0.00145597	0.000215676	-1.2358e-05	-0.0131764	0.0330821	-5.37961e-05	0.000541293	0.00557128	0.00145597	0.000215676	-1.2358e-05	-0.0131764	0.0328261	-5.37961e-05	0.000541293	0.00557128	0.00145597	0.000215676	-1.2358e-05	-0.0131764	0.0328025	-5.37961e-05	0.000541293	0.00557128	0.00145597	0.000215676	-1.2358e-05	-0.0131764	0.0328018	-5.37961e-05	0.000541293	0.00557128	0.00145597	0.000215676	-1.2358e-05	-0.0131764	0.0328018	-5.37961e-05	0.000541293	0.00557128	0.00145597	0.000215676	-1.2358e-05	-0.0131764	0.0328018	-5.37961e-05	0.000541293	0.00557128	0.00145597	0.000215676	-1.2358e-05	-0.0131764	0.0328018	-5.37961e-05	0.000541293	0.00557128	0.00145597	0.000215676	-1.2358e-05	-0.0131764	0.0328018	-5.37961e-05	0.000541293	0.00557128	0.00145597	0	0	0	0	0	0	0	0	-0.400678	-0.400678	-0.400678	-0.400678	-0.400678	-0.400678	-0.400678	-0.400678	-0.395888	-0.395888	-0.395888	-0.395888	-0.395888	-0.395888	-0.395888	-0.395888	-0.394611	-0.394611	-0.394611	-0.394611	-0.394611	-0.394611	-0.394611	-0.394611	-0.40136	-0.40136	-0.40136	-0.40136	-0.40136	-0.40136	-0.40136	-0.40136	-0.401372	-0.401372	-0.401372	-0.401372	-0.401372	-0.401372	-0.401372	-0.401372	-0.40137	-0.40137	-0.40137	-0.40137	-0.40137	-0.40137	-0.40137	-0.40137	-0.40137	-0.40137	-0.40137	-0.40137	-0.40137	-0.40137	-0.40137	-0.40137	-0.40137	-0.40137	-0.40137	-0.40137	-0.40137	-0.40137	-0.40137	-0.40137	-0.40137	-0.40137	-0.40137	-0.40137	-0.40137	-0.40137	-0.40137	-0.40137	-1.17289	-0.756023	-0.208739	-0.389505	-0.647023	-0.441106	-0.181185	-0.690352	-1.23199	-0.902714	-0.419385	-0.296301	-0.715738	-0.18254	-0.419326	-0.863872	-1.25009	-0.937509	-0.858748	-0.342636	-0.723872	-0.355633	-0.150591	-0.86217	-1.25448	-0.935432	-1.65707	-0.265737	-0.733231	-0.36656	-0.139606	-0.863015	-1.27979	-0.936574	-1.66512	-0.328485	-0.723675	-0.344524	-0.139306	-0.840344	-1.27064	-0.937558	-1.67143	-0.166288	-0.724302	-0.380409	-0.141859	-0.863853	-1.28157	-0.937616	-1.66683	-0.319932	-0.725468	-0.345218	-0.139498	-0.861692	-1.27056	-0.937635	-1.6645	-0.176089	-0.728602	-0.307993	-0.141172	-0.864161	-1.28158	-0.938186	-1.66547	-0.32048	-0.725903	-0.353665	-0.139493	-0.863054	-0.493372	-0.935205	-1.66459	-0.176439	-0.726438	-0.148898	-0.141213	-0.861073	-0.531462	-0.86671	-1.6661	-0.236547	-0.721154	-0.336891	-0.144544	-0.622079	-0.575536	-0.864535	-1.6641	-0.235327	-0.698133	-0.190973	-0.153413	-0.841401	-0.593986	-0.615417	-1.37429	-0.235023	-0.611882	-0.436193	-0.287594	-0.659658	-0.586023	-0.22702	-1.06971	-0.234998	-0.353853	-0.44682	-0.23997	-0.377304	-0.593593	-0.013913	-0.799746	-0.234995	-0.000668332	-0.417467	-0.0168132	-0.0194265	-0.589447	-0.000659662	-0.163181	-0.234612	-0.000129107	-0.150765	-0.016529	-0.00127832	-0.0824905	-0.000102164	-0.00705007	-0.236869	-0.000129279	-0.198617	-0.0136063	-0.000612144	-0.00235288	-8.15873e-05	-0.0103413	-0.236944	-0.000129281	-0.209157	-0.0136103	-0.000550591	-0.00209486	-8.15752e-05	-0.0270048	-0.234318	-0.000129281	-0.154007	-0.0136099	-0.000550585	-0.00207532	-8.15752e-05	-0.0269484	-0.23368	-0.000129281	-0.116609	-0.01361	-0.000550585	-0.00206519	-8.17316e-05	-0.0269528	-0.23344	-0.000129568	-0.0104648	-0.01361	-0.000549895	-0.00204931	-8.17315e-05	-0.0269874	-0.233335	-0.000129568	-0.00492162	-0.0136183	-0.000549896	-0.00208786	-8.17315e-05	-0.0269857	-0.233288	-0.000129568	-0.0077986	-0.0136183	-0.000549896	-0.00210348	-8.17315e-05	-0.0270903	-0.233267	-0.000129568	-0.00799368	-0.0136183	-0.000549896	-0.00210908	-8.17315e-05	-0.0270903	-0.236582	-0.000129568	-0.00799369	-0.0136183	-0.000549896	-0.00211098	-8.17315e-05	-0.0270903	-0.236578	-0.000129568	-0.00799369	-0.0136183	-0.000549896	-0.00211162	-8.17315e-05	-0.0270903	-0.236573	-0.000129568	-0.00799369	-0.0136183	-0.000549896	-0.00211183	-8.17315e-05	-0.0270903	-0.195394	-0.000129568	-0.00800222	-0.0136183	-0.000549896	-0.00211189	-8.17315e-05	-0.0270903	-0.185829	-0.000129568	-0.00800222	-0.0136183	-0.000549896	-0.00211192	-8.17315e-05	-0.0270903	-0.187012	-0.000129568	-0.00800222	-0.0136183	-0.000549896	-0.00211192	-8.17315e-05	-0.0270903	-0.188202	-0.000129568	-0.00800222	-0.0136183	-0.000549896	-0.00211192	-8.17315e-05	-0.0270903	-0.189326	-0.000129568	-0.00800222	-0.0136183	-0.000549896	-0.00211193	-8.17315e-05	-0.0270903	-0.190273	-0.000129568	-0.00800222	-0.0136183	-0.000549896	-0.00211193	-8.17315e-05	-0.0270903	-0.197788	-0.000129568	-0.00800222	-0.0136183	-0.000549896	-0.00211193	-8.17315e-05	-0.0270903	-0.197958	-0.000129568	-0.00800222	-0.0136183	-0.000549896	-0.00211192	-8.17315e-05	-0.0270903	-0.19796	-0.000129568	-0.00800222	-0.0136183	-0.000549896	-0.00211193	-8.17315e-05	-0.0270903	-0.19796	-0.000129568	-0.00800222	-0.0136183	-0.000549896	-0.00211193	-8.17315e-05	-0.0270903	-0.19796	-0.000129568	-0.00800222	-0.0136183	-0.000549896	-0.00211193	-8.17315e-05	-0.0270903	-0.19796	-0.000129568	-0.00800222	-0.0136183	-0.000549896	-0.00211192	-8.17315e-05	-0.0270903	-0.19796	-0.000129568	-0.00800222	-0.0136183	-0.000549896	0	0	0	0	0	0	0	0	-0.0189638	-0.0189638	-0.0189638	-0.0189638	-0.0189638	-0.0189638	-0.0189638	-0.0189638	-0.0158966	-0.0158966	-0.0158966	-0.0158966	-0.0158966	-0.0158966	-0.0158966	-0.0158966	-0.0151586	-0.0151586	-0.0151586	-0.0151586	-0.0151586	-0.0151586	-0.0151586	-0.0151586	-0.0187404	-0.0187404	-0.0187404	-0.0187404	-0.0187404	-0.0187404	-0.0187404	-0.0187404	-0.0187319	-0.0187319	-0.0187319	-0.0187319	-0.0187319	-0.0187319	-0.0187319	-0.0187319	-0.0187334	-0.0187334	-0.0187334	-0.0187334	-0.0187334	-0.0187334	-0.0187334	-0.0187334	-0.0187333	-0.0187333	-0.0187333	-0.0187333	-0.0187333	-0.0187333	-0.0187333	-0.0187333	-0.0187333	-0.0187333	-0.0187333	-0.0187333	-0.0187333	-0.0187333	-0.0187333	-0.0187333	-0.0187333	-0.0187333	-0.0187333	-0.0187333	-0.0187333	-0.0187333	-0.0187333	-0.0187333	-0.680096	-0.737787	-0.0548966	0.236922	0.0276501	0.100973	0.114178	0.437097	-0.721823	-0.924457	0.0105575	0.161994	0.0405875	0.576527	0.588672	0.675234	-0.740519	-0.965241	-0.19085	0.205348	-0.0543451	0.289819	0.728638	0.674014	-0.745532	-0.956979	-0.944808	0.146994	-0.0531768	0.50661	0.731707	0.674812	-0.771434	-0.964958	-1.01017	0.190616	-0.0559123	0.199794	0.730853	0.677363	-0.764842	-0.966703	-0.978857	0.0822735	-0.0539702	0.516302	0.730105	0.675322	-0.774577	-0.96679	-1.02496	0.185074	-0.0553258	0.204734	0.73144	0.675712	-0.764661	-0.967395	-1.02593	0.0853225	-0.053522	0.733802	0.731103	0.675301	-0.774587	-0.968287	-1.02778	0.18572	-0.0554724	0.296236	0.731405	0.675607	0.0383517	-0.965313	-1.02645	0.0854104	-0.0544127	0.663028	0.731128	0.675513	-0.510986	-0.89482	-1.02742	0.117618	-0.0563663	0.400473	0.730409	0.687748	-0.472172	-0.89257	-1.02611	0.116516	-0.0679982	0.746778	0.722042	0.631402	-0.48853	-0.63538	-0.849119	0.116302	-0.0778213	0.784931	0.571158	0.436558	-0.471394	-0.234383	-0.440668	0.116277	-0.0896581	0.906082	0.528831	-0.0272675	-0.487116	-0.0143632	-0.717333	0.116274	-0.000397704	0.888984	0.021064	0.0021924	-0.500659	-0.000680461	-0.168403	0.115934	-9.27545e-05	0.73644	0.00999184	0.00425855	-0.0578096	-9.06619e-05	-0.00713705	0.117696	-9.31034e-05	0.764828	0.0134535	0.0029564	2.35595e-05	-3.14205e-05	-0.0106228	0.11776	-9.31068e-05	0.768923	0.0134723	0.00270816	6.44172e-05	-3.1335e-05	-0.0278344	0.116637	-9.31068e-05	0.726735	0.0134727	0.00270813	6.1135e-05	-3.1335e-05	-0.0277762	0.11641	-9.31068e-05	0.598053	0.0134727	0.00270813	5.94024e-05	-3.15139e-05	-0.0277808	0.116329	-9.32879e-05	0.0304158	0.0134727	0.00270356	5.5928e-05	-3.15138e-05	-0.0278164	0.116294	-9.32883e-05	0.00416504	0.0134895	0.00270356	6.1701e-05	-3.15138e-05	-0.0278147	0.116279	-9.32883e-05	0.00251905	0.0134895	0.00270356	6.43848e-05	-3.15138e-05	-0.0279228	0.116272	-9.32883e-05	0.00249306	0.0134895	0.00270356	6.53544e-05	-3.15138e-05	-0.0279228	0.117509	-9.32883e-05	0.00249307	0.0134895	0.00270356	6.56846e-05	-3.15138e-05	-0.0279228	0.1175	-9.32883e-05	0.00249307	0.0134895	0.00270356	6.57929e-05	-3.15138e-05	-0.0279228	0.117498	-9.32883e-05	0.00249307	0.0134895	0.00270356	6.58287e-05	-3.15138e-05	-0.0279228	0.0840746	-9.32883e-05	0.00249264	0.0134895	0.00270356	6.58406e-05	-3.15138e-05	-0.0279228	0.0722273	-9.32883e-05	0.00249264	0.0134895	0.00270356	6.58448e-05	-3.15138e-05	-0.0279228	0.0724727	-9.32883e-05	0.00249264	0.0134895	0.00270356	6.58463e-05	-3.15138e-05	-0.0279228	0.0727202	-9.32883e-05	0.00249264	0.0134895	0.00270356	6.5846e-05	-3.15138e-05	-0.0279228	0.0729518	-9.32883e-05	0.00249264	0.0134895	0.00270356	6.5846e-05	-3.15138e-05	-0.0279228	0.0731458	-9.32883e-05	0.00249264	0.0134895	0.00270356	6.5846e-05	-3.15138e-05	-0.0279228	0.074534	-9.32883e-05	0.00249264	0.0134895	0.00270356	6.58456e-05	-3.15138e-05	-0.0279228	0.0745505	-9.32883e-05	0.00249264	0.0134895	0.00270356	6.5846e-05	-3.15138e-05	-0.0279228	0.0745502	-9.32883e-05	0.00249264	0.0134895	0.00270356	6.5846e-05	-3.15138e-05	-0.0279228	0.0745502	-9.32883e-05	0.00249264	0.0134895	0.00270356	6.5846e-05	-3.15138e-05	-0.0279228	0.0745502	-9.32883e-05	0.00249264	0.0134895	0.00270356	6.58456e-05	-3.15138e-05	-0.0279228	0.0745502	-9.32883e-05	0.00249264	0.0134895	0.00270356	6.5846e-05	-3.15138e-05	-0.0279228	0.0745502	-9.32883e-05	0.00249264	0.0134895	0.00270356	0	0	0	0	0	0	0	0	0.0827988	0.0827988	0.0827988	0.0827988	0.0827988	0.0827988	0.0827988	0.0827988	0.0837025	0.0837025	0.0837025	0.0837025	0.0837025	0.0837025	0.0837025	0.0837025	0.0840141	0.0840141	0.0840141	0.0840141	0.0840141	0.0840141	0.0840141	0.0840141	0.0833499	0.0833499	0.0833499	0.0833499	0.0833499	0.0833499	0.0833499	0.0833499	0.0833611	0.0833611	0.0833611	0.0833611	0.0833611	0.0833611	0.0833611	0.0833611	0.0833586	0.0833586	0.0833586	0.0833586	0.0833586	0.0833586	0.0833586	0.0833586	0.0833588	0.0833588	0.0833588	0.0833588	0.0833588	0.0833588	0.0833588	0.0833588	0.0833588	0.0833588	0.0833588	0.0833588	0.0833588	0.0833588	0.0833588	0.0833588	0.0833588	0.0833588	0.0833588	0.0833588	0.0833588	0.0833588	0.0833588	0.0833588	-0.497013	-0.380439	0.0445752	0.0645105	0.338273	-0.086582	0.0131044	0.711103	-0.525862	-0.49024	0.214854	-0.026195	0.333604	0.487589	0.673892	0.999564	-0.535792	-0.511921	0.244588	-0.0246701	0.323355	0.0525252	0.665382	0.997709	-0.538329	-0.509316	-0.125712	-0.0260774	0.321363	0.278188	0.676062	0.998797	-0.552129	-0.51198	-0.176962	-0.0258379	0.3232	-0.0351102	0.675242	0.989324	-0.547891	-0.512593	-0.14772	-0.00892804	0.32323	0.279154	0.675761	0.999612	-0.553455	-0.51275	-0.191317	-0.0258555	0.323779	-0.0303972	0.675844	0.998868	-0.547818	-0.513004	-0.19087	-0.00833492	0.322965	0.5582	0.676338	0.999747	-0.553459	-0.513632	-0.191821	-0.0257534	0.323465	0.0605801	0.675808	0.999477	-0.121952	-0.512151	-0.191094	-0.00831448	0.322474	0.597404	0.676389	0.998372	-0.280886	-0.474734	-0.192139	-0.0132613	0.320956	0.183154	0.677475	0.886373	-0.282207	-0.473543	-0.190889	-0.0127743	0.29748	0.655204	0.674235	0.951873	-0.291584	-0.337093	-0.159266	-0.0127033	0.241819	0.519681	0.605138	0.697945	-0.284809	-0.124349	0.105474	-0.0126915	0.0933435	0.641111	0.549098	0.170266	-0.291096	-0.00762047	-0.325183	-0.0126904	-6.30731e-05	0.64346	0.0249608	0.011739	-0.29365	-0.000360852	-0.0893212	-0.0125414	-3.03415e-05	0.676558	0.0155964	0.0041726	-0.0377652	-4.3148e-05	-0.00371574	-0.0132217	-3.06328e-05	0.668729	0.0169932	0.00274924	-0.000619144	9.47019e-07	-0.00561386	-0.0132473	-3.06354e-05	0.665881	0.0170102	0.00250714	-0.000538974	1.01661e-06	-0.0147529	-0.0131769	-3.06354e-05	0.662795	0.0170104	0.00250711	-0.000534481	1.01661e-06	-0.0147221	-0.0132012	-3.06354e-05	0.551197	0.0170104	0.00250711	-0.000532157	9.16254e-07	-0.0147245	-0.0132137	-3.06733e-05	0.0255785	0.0170104	0.00250297	-0.000528691	9.1633e-07	-0.0147434	-0.0132195	-3.06734e-05	0.00235694	0.0170274	0.00250297	-0.000537749	9.1633e-07	-0.0147425	-0.013222	-3.06734e-05	0.00153927	0.0170275	0.00250297	-0.000541321	9.1633e-07	-0.0147999	-0.0132231	-3.06734e-05	0.00159243	0.0170275	0.00250297	-0.000542602	9.1633e-07	-0.0147999	-0.0131605	-3.06734e-05	0.00159242	0.0170275	0.00250297	-0.000543035	9.1633e-07	-0.0147999	-0.0131533	-3.06734e-05	0.00159242	0.0170275	0.00250297	-0.00054318	9.1633e-07	-0.0147999	-0.0131542	-3.06734e-05	0.00159242	0.0170275	0.00250297	-0.000543228	9.1633e-07	-0.0147999	0.0047225	-3.06734e-05	0.00159543	0.0170275	0.00250297	-0.000543243	9.1633e-07	-0.0147999	0.0147319	-3.06734e-05	0.00159543	0.0170275	0.00250297	-0.000543248	9.1633e-07	-0.0147999	0.0149136	-3.06734e-05	0.00159543	0.0170275	0.00250297	-0.00054325	9.1633e-07	-0.0147999	0.0150932	-3.06734e-05	0.00159543	0.0170275	0.00250297	-0.00054325	9.1633e-07	-0.0147999	0.0152651	-3.06734e-05	0.00159543	0.0170275	0.00250297	-0.000543251	9.1633e-07	-0.0147999	0.015411	-3.06734e-05	0.00159543	0.0170275	0.00250297	-0.000543251	9.1633e-07	-0.0147999	0.0167412	-3.06734e-05	0.00159543	0.0170275	0.00250297	-0.000543251	9.1633e-07	-0.0147999	0.0167852	-3.06734e-05	0.00159543	0.0170275	0.00250297	-0.00054325	9.1633e-07	-0.0147999	0.0167858	-3.06734e-05	0.00159543	0.0170275	0.00250297	-0.000543251	9.1633e-07	-0.0147999	0.0167858	-3.06734e-05	0.00159543	0.0170275	0.00250297	-0.000543251	9.1633e-07	-0.0147999	0.0167858	-3.06734e-05	0.00159543	0.0170275	0.00250297	-0.000543251	9.1633e-07	-0.0147999	0.0167858	-3.06734e-05	0.00159543	0.0170275	0.00250297	-0.00054325	9.1633e-07	-0.0147999	0.0167858	-3.06734e-05	0.00159543	0.0170275	0.00250297	0	0	0	0	0	0	0	0	0.230118	0.230118	0.230118	0.230118	0.230118	0.230118	0.230118	0.230118	0.22813	0.22813	0.22813	0.22813	0.22813	0.22813	0.22813	0.22813	0.227641	0.227641	0.227641	0.227641	0.227641	0.227641	0.227641	0.227641	0.230953	0.230953	0.230953	0.230953	0.230953	0.230953	0.230953	0.230953	0.230969	0.230969	0.230969	0.230969	0.230969	0.230969	0.230969	0.230969	0.230967	0.230967	0.230967	0.230967	0.230967	0.230967	0.230967	0.230967	0.230967	0.230967	0.230967	0.230967	0.230967	0.230967	0.230967	0.230967	0.230967	0.230967	0.230967	0.230967	0.230967	0.230967	0.230967	0.230967	0.230967	0.230967	0.230967	0.230967	0.230967	0.230967	0.230967	0.230967	0.0141402	-0.0941864	0.150863	0.256567	0.707795	0.151672	0.10384	0.937759	0.0100457	-0.152049	0.463214	0.150072	0.796985	0.336763	0.604311	1.23351	0.00687216	-0.161502	0.775712	0.172253	0.823441	0.216143	0.40668	1.23123	0.00590793	-0.158592	0.699857	0.131931	0.829999	0.333709	0.405868	1.23247	0.00159336	-0.161777	0.671977	0.164958	0.826684	0.167316	0.405338	1.20684	0.00202373	-0.16209	0.689955	0.0909588	0.826423	0.341804	0.407045	1.23345	0.000754806	-0.16226	0.665487	0.160362	0.828386	0.170005	0.405769	1.23124	0.00207584	-0.162609	0.664521	0.0977015	0.829353	0.438609	0.407105	1.23377	0.000751871	-0.163138	0.663899	0.160653	0.828498	0.219092	0.405749	1.23279	0.137754	-0.162816	0.664315	0.0979435	0.827495	0.372651	0.407217	1.23037	-0.077192	-0.151023	0.663896	0.12893	0.822389	0.270142	0.411147	0.95523	-0.0504405	-0.150645	0.664313	0.128751	0.778366	0.423236	0.418096	1.19282	-0.0525568	-0.107239	0.546522	0.128649	0.657386	0.488152	0.514214	0.915762	-0.0475282	-0.039559	0.729197	0.128648	0.318633	0.553494	0.447119	0.43185	-0.0520769	-0.00242397	0.0101178	0.128647	0.000280358	0.538747	0.0232977	0.0234284	-0.0586338	-0.000114612	-0.0283606	0.128588	2.48343e-05	0.413248	0.0182858	0.00290682	-0.00318989	-1.0083e-05	-0.00103548	0.129171	2.44769e-05	0.433913	0.0164831	0.00169083	0.000594976	1.29923e-05	-0.00173475	0.129187	2.44741e-05	0.438278	0.0164897	0.00153213	0.00054773	1.30316e-05	-0.00465371	0.127652	2.44741e-05	0.407887	0.0164895	0.00153211	0.000541623	1.30316e-05	-0.00464399	0.12723	2.44741e-05	0.332592	0.0164895	0.00153211	0.000538445	1.29971e-05	-0.00464475	0.127067	2.45793e-05	0.0183895	0.0164895	0.00152978	0.000533179	1.29971e-05	-0.00465073	0.126996	2.45793e-05	0.00424801	0.016502	0.00152978	0.000544939	1.29971e-05	-0.00465044	0.126964	2.45793e-05	0.00632047	0.016502	0.00152978	0.000549844	1.29971e-05	-0.00466876	0.126949	2.45793e-05	0.00651974	0.016502	0.00152978	0.000551609	1.29971e-05	-0.00466876	0.129067	2.45793e-05	0.00651973	0.016502	0.00152978	0.000552207	1.29971e-05	-0.00466876	0.129073	2.45793e-05	0.00651973	0.016502	0.00152978	0.000552406	1.29971e-05	-0.00466876	0.129069	2.45793e-05	0.00651973	0.016502	0.00152978	0.000552471	1.29971e-05	-0.00466876	0.123497	2.45793e-05	0.00652876	0.016502	0.00152978	0.000552492	1.29971e-05	-0.00466876	0.128259	2.45793e-05	0.00652876	0.016502	0.00152978	0.0005525	1.29971e-05	-0.00466876	0.129216	2.45793e-05	0.00652876	0.016502	0.00152978	0.000552502	1.29971e-05	-0.00466876	0.130174	2.45793e-05	0.00652876	0.016502	0.00152978	0.000552502	1.29971e-05	-0.00466876	0.131083	2.45793e-05	0.00652876	0.016502	0.00152978	0.000552503	1.29971e-05	-0.00466876	0.131849	2.45793e-05	0.00652876	0.016502	0.00152978	0.000552503	1.29971e-05	-0.00466876	0.13812	2.45793e-05	0.00652876	0.016502	0.00152978	0.000552503	1.29971e-05	-0.00466876	0.138279	2.45793e-05	0.00652876	0.016502	0.00152978	0.000552502	1.29971e-05	-0.00466876	0.13828	2.45793e-05	0.00652876	0.016502	0.00152978	0.000552503	1.29971e-05	-0.00466876	0.13828	2.45793e-05	0.00652876	0.016502	0.00152978	0.000552503	1.29971e-05	-0.00466876	0.13828	2.45793e-05	0.00652876	0.016502	0.00152978	0.000552503	1.29971e-05	-0.00466876	0.13828	2.45793e-05	0.00652876	0.016502	0.00152978	0.000552502	1.29971e-05	-0.00466876	0.13828	2.45793e-05	0.00652876	0.016502	0.00152978	0	0	0	0	0	0	0	0	0.00875942	0.00875942	0.00875942	0.00875942	0.00875942	0.00875942	0.00875942	0.00875942	0.00689796	0.00689796	0.00689796	0.00689796	0.00689796	0.00689796	0.00689796	0.00689796	0.0061005	0.0061005	0.0061005	0.0061005	0.0061005	0.0061005	0.0061005	0.0061005	0.00788642	0.00788642	0.00788642	0.00788642	0.00788642	0.00788642	0.00788642	0.00788642	0.00787219	0.00787219	0.00787219	0.00787219	0.00787219	0.00787219	0.00787219	0.00787219	0.00787655	0.00787655	0.00787655	0.00787655	0.00787655	0.00787655	0.00787655	0.00787655	0.00787629	0.00787629	0.00787629	0.00787629	0.00787629	0.00787629	0.00787629	0.00787629	0.00787632	0.00787632	0.00787632	0.00787632	0.00787632	0.00787632	0.00787632	0.00787632	0.00787632	0.00787632	0.00787632	0.00787632	0.00787632	0.00787632	0.00787632	0.00787632	1.39253	0.70533	-0.0621309	0.367314	-0.538379	0.669511	0.225171	-1.0556	1.46466	0.893659	-0.347044	0.471341	-0.474593	-0.536182	-0.903432	-1.47156	1.48268	0.929947	-0.409493	0.552603	-0.56507	0.448913	-0.869329	-1.46887	1.48683	0.93107	0.276262	0.43247	-0.552321	0.0893936	-0.902886	-1.47044	1.51208	0.929806	0.345838	0.527931	-0.567403	0.576591	-0.901841	-1.4535	1.50174	0.930097	0.306486	0.236522	-0.564514	0.107887	-0.902597	-1.47159	1.51327	0.930496	0.369086	0.515405	-0.56722	0.569909	-0.902688	-1.47027	1.50169	0.930512	0.365063	0.244861	-0.56053	-0.456115	-0.903455	-1.47181	1.51327	0.93163	0.366191	0.516298	-0.566239	0.43287	-0.902635	-1.47134	0.729926	0.928992	0.365126	0.245134	-0.561588	-0.76047	-0.903553	-1.46946	0.544431	0.860974	0.368003	0.338815	-0.562905	0.205828	-0.905671	-1.2751	0.625154	0.858819	0.364621	0.335203	-0.522147	-0.791197	-0.901962	-1.40529	0.64466	0.611348	0.303816	0.334527	-0.423956	-0.19862	-0.819694	-1.03927	0.640653	0.225519	-0.173828	0.334446	-0.162041	-0.383219	-0.74261	-0.298435	0.64471	0.0138213	0.592593	0.334437	0.000124705	-0.430583	-0.0336007	-0.0192082	0.632787	0.000654686	0.16201	0.333322	5.94901e-05	-0.891254	-0.0211406	-0.00565894	0.0938874	8.35582e-05	0.0067446	0.339003	6.00493e-05	-0.80178	-0.0224727	-0.00366987	0.00339534	1.72847e-05	0.0101892	0.339206	6.00543e-05	-0.781678	-0.0224938	-0.00333536	0.00304057	1.71848e-05	0.026768	0.335906	6.00543e-05	-0.862286	-0.0224939	-0.00333532	0.00301049	1.71848e-05	0.0267122	0.335285	6.00543e-05	-0.732465	-0.022494	-0.00333532	0.00299487	1.73599e-05	0.0267166	0.335067	6.0127e-05	-0.0273778	-0.022494	-0.00332978	0.00296998	1.73598e-05	0.0267508	0.334973	6.01272e-05	0.00169829	-0.0225157	-0.00332979	0.00302902	1.73598e-05	0.0267492	0.334931	6.01272e-05	0.00364352	-0.0225157	-0.00332979	0.00305309	1.73598e-05	0.0268532	0.334912	6.01272e-05	0.00357445	-0.0225157	-0.00332979	0.00306173	1.73598e-05	0.0268532	0.338402	6.01272e-05	0.00357449	-0.0225157	-0.00332979	0.00306466	1.73598e-05	0.0268532	0.338366	6.01272e-05	0.00357449	-0.0225157	-0.00332979	0.00306563	1.73598e-05	0.0268532	0.338364	6.01272e-05	0.00357449	-0.0225157	-0.00332979	0.00306595	1.73598e-05	0.0268532	0.217156	6.01272e-05	0.0035704	-0.0225157	-0.00332979	0.00306605	1.73598e-05	0.0268532	0.16664	6.01272e-05	0.0035704	-0.0225157	-0.00332979	0.00306609	1.73598e-05	0.0268532	0.167163	6.01272e-05	0.0035704	-0.0225157	-0.00332979	0.0030661	1.73598e-05	0.0268532	0.167698	6.01272e-05	0.0035704	-0.0225157	-0.00332979	0.0030661	1.73598e-05	0.0268532	0.168196	6.01272e-05	0.0035704	-0.0225157	-0.00332979	0.00306611	1.73598e-05	0.0268532	0.16861	6.01272e-05	0.0035704	-0.0225157	-0.00332979	0.00306611	1.73598e-05	0.0268532	0.171196	6.01272e-05	0.0035704	-0.0225157	-0.00332979	0.00306611	1.73598e-05	0.0268532	0.171195	6.01272e-05	0.0035704	-0.0225157	-0.00332979	0.0030661	1.73598e-05	0.0268532	0.171193	6.01272e-05	0.0035704	-0.0225157	-0.00332979	0.00306611	1.73598e-05	0.0268532	0.171193	6.01272e-05	0.0035704	-0.0225157	-0.00332979	0.00306611	1.73598e-05	0.0268532	0.171193	6.01272e-05	0.0035704	-0.0225157	-0.00332979	0.00306611	1.73598e-05	0.0268532	0.171193	6.01272e-05	0.0035704	-0.0225157	-0.00332979	0.0030661	1.73598e-05	0.0268532	0.171193	6.01272e-05	0.0035704	-0.0225157	-0.00332979	0	0	0	0	0	0	0	0	0.20998	0.20998	0.20998	0.20998	0.20998	0.20998	0.20998	0.20998	0.208484	0.208484	0.208484	0.208484	0.208484	0.208484	0.208484	0.208484	0.207819	0.207819	0.207819	0.207819	0.207819	0.207819	0.207819	0.207819	0.210135	0.210135	0.210135	0.210135	0.210135	0.210135	0.210135	0.210135	0.210143	0.210143	0.210143	0.210143	0.210143	0.210143	0.210143	0.210143	0.210144	0.210144	0.210144	0.210144	0.210144	0.210144	0.210144	0.210144	0.210144	0.210144	0.210144	0.210144	0.210144	0.210144	0.210144	0.210144	0.210144	0.210144	0.210144	0.210144	0.210144	0.210144	0.210144	0.210144	0.210144	0.210144	0.210144	0.210144	0.210144	0.210144	0.210144	0.210144	0.794926	0.0757051	0.0508756	0.691616	0.198136	0.76981	0.356263	0.228341	0.827832	0.072134	0.128906	0.635351	0.336827	0.21924	0.159831	0.293855	0.829153	0.0701509	0.232704	0.751504	0.223292	0.757558	0.0984581	0.293302	0.828828	0.0786719	0.299636	0.576759	0.240545	0.698757	0.0714221	0.293591	0.830972	0.069931	0.292335	0.71476	0.223014	0.76374	0.0712757	0.286657	0.826483	0.0688501	0.295326	0.333464	0.226473	0.727797	0.0717384	0.293837	0.829348	0.0689857	0.29671	0.696532	0.225059	0.763682	0.0713242	0.293218	0.826598	0.0683232	0.291827	0.348478	0.232731	0.478571	0.0716818	0.293927	0.829343	0.0682686	0.291109	0.69796	0.225892	0.750783	0.0713283	0.293637	0.77105	0.0680889	0.291377	0.348982	0.229618	0.117678	0.0717112	0.293004	0.0891687	0.0628779	0.292874	0.476298	0.222731	0.671958	0.0729491	0.219328	0.205564	0.0627271	0.291148	0.472386	0.211102	0.190747	0.0768894	0.285228	0.210514	0.044645	0.239833	0.471588	0.180586	0.772691	0.134942	0.221383	0.221903	0.0164705	0.240818	0.471502	0.0934631	0.753266	0.112866	0.116033	0.211837	0.00101064	0.0846569	0.471492	0.000119478	0.689193	0.00616286	0.00611236	0.187611	4.80134e-05	0.0118695	0.470281	1.78332e-05	0.0908475	0.00513823	0.000560731	0.0426867	8.5563e-06	0.00054851	0.476723	1.77857e-05	0.202955	0.00460506	0.000315594	0.00345269	9.87058e-06	0.000771356	0.47695	1.77854e-05	0.226427	0.00460553	0.000296403	0.0031314	9.87507e-06	0.00198386	0.472075	1.77854e-05	0.104244	0.00460547	0.0002964	0.00309822	9.87507e-06	0.00197975	0.471028	1.77854e-05	0.0637744	0.00460547	0.0002964	0.00308097	9.88543e-06	0.00198007	0.470647	1.78333e-05	0.0128818	0.00460547	0.00029604	0.00305287	9.88542e-06	0.00198258	0.470482	1.78333e-05	0.00789851	0.00460922	0.00029604	0.00311739	9.88542e-06	0.00198246	0.470408	1.78333e-05	0.010328	0.00460921	0.00029604	0.00314398	9.88542e-06	0.00199004	0.470375	1.78333e-05	0.0104308	0.00460921	0.00029604	0.00315353	9.88542e-06	0.00199004	0.476003	1.78333e-05	0.0104308	0.00460921	0.00029604	0.00315677	9.88542e-06	0.00199004	0.475972	1.78333e-05	0.0104308	0.00460921	0.00029604	0.00315785	9.88542e-06	0.00199004	0.475966	1.78333e-05	0.0104308	0.00460921	0.00029604	0.0031582	9.88542e-06	0.00199004	0.347309	1.78333e-05	0.0104352	0.00460921	0.00029604	0.00315832	9.88542e-06	0.00199004	0.30135	1.78333e-05	0.0104352	0.00460921	0.00029604	0.00315836	9.88542e-06	0.00199004	0.302802	1.78333e-05	0.0104352	0.00460921	0.00029604	0.00315837	9.88542e-06	0.00199004	0.304268	1.78333e-05	0.0104352	0.00460921	0.00029604	0.00315837	9.88542e-06	0.00199004	0.305647	1.78333e-05	0.0104352	0.00460921	0.00029604	0.00315838	9.88542e-06	0.00199004	0.306804	1.78333e-05	0.0104352	0.00460921	0.00029604	0.00315838	9.88542e-06	0.00199004	0.315472	1.78333e-05	0.0104352	0.00460921	0.00029604	0.00315838	9.88542e-06	0.00199004	0.315623	1.78333e-05	0.0104352	0.00460921	0.00029604	0.00315837	9.88542e-06	0.00199004	0.315623	1.78333e-05	0.0104352	0.00460921	0.00029604	0.00315838	9.88542e-06	0.00199004	0.315623	1.78333e-05	0.0104352	0.00460921	0.00029604	0.00315838	9.88542e-06	0.00199004	0.315623	1.78333e-05	0.0104352	0.00460921	0.00029604	0.00315838	9.88542e-06	0.00199004	0.315623	1.78333e-05	0.0104352	0.00460921	0.00029604	0.00315837	9.88542e-06	0.00199004	0.315623	1.78333e-05	0.0104352	0.00460921	0.00029604	0	0	0	0	0	0	0	0	-0.0727176	-0.0727176	-0.0727176	-0.0727176	-0.0727176	-0.0727176	-0.0727176	-0.0727176	-0.0733714	-0.0733714	-0.0733714	-0.0733714	-0.0733714	-0.0733714	-0.0733714	-0.0733714	-0.0735134	-0.0735134	-0.0735134	-0.0735134	-0.0735134	-0.0735134	-0.0735134	-0.0735134	-0.0725001	-0.0725001	-0.0725001	-0.0725001	-0.0725001	-0.0725001	-0.0725001	-0.0725001	-0.0724957	-0.0724957	-0.0724957	-0.0724957	-0.0724957	-0.0724957	-0.0724957	-0.0724957	-0.0724965	-0.0724965	-0.0724965	-0.0724965	-0.0724965	-0.0724965	-0.0724965	-0.0724965	-0.0724964	-0.0724964	-0.0724964	-0.0724964	-0.0724964	-0.0724964	-0.0724964	-0.0724964	-0.0724964	-0.0724964	-0.0724964	-0.0724964	-0.0724964	-0.0724964	-0.0724964	-0.0724964	-0.0724964	-0.0724964	-0.0724964	-0.0724964	-0.0724964	-0.0724964	-0.0724964	-0.0724964	-0.497289	-0.352338	0.0371655	-0.0804234	0.302515	-0.134084	-0.0512462	0.164062	-0.52506	-0.444521	0.212039	-0.0632079	0.401437	-0.26403	-0.20352	0.160922	-0.534055	-0.463895	0.378771	-0.087969	0.488809	-0.128244	-0.334399	0.160738	-0.53631	-0.461614	0.0106702	-0.0597633	0.493003	-0.226404	-0.336269	0.160788	-0.548824	-0.463441	0.0247888	-0.0801516	0.496086	-0.0866776	-0.335803	0.144797	-0.544732	-0.463868	0.0108893	-0.0253396	0.494162	-0.230318	-0.335563	0.160736	-0.549906	-0.464067	0.0306656	-0.0777161	0.496615	-0.0889302	-0.336017	0.159444	-0.544675	-0.464286	0.0312175	-0.0246757	0.495271	-0.333925	-0.335654	0.160897	-0.54991	-0.464944	0.0305991	-0.0780896	0.496739	-0.131117	-0.336001	0.160377	-0.159189	-0.463656	0.0311387	-0.0246419	0.494861	-0.303773	-0.335544	0.159031	-0.257644	-0.429783	0.0301	-0.0365587	0.493006	-0.179629	-0.332427	-0.00117791	-0.266354	-0.428705	0.031336	-0.0356872	0.461313	-0.342237	-0.322215	0.172206	-0.275083	-0.305175	0.0241037	-0.0355495	0.382305	-0.35584	-0.155443	0.169011	-0.269744	-0.112575	0.291412	-0.0355292	0.165906	-0.411429	-0.159737	0.257757	-0.274731	-0.00689908	-0.262404	-0.0355271	1.95821e-05	-0.404299	-0.00690068	0.0111793	-0.275455	-0.000327172	-0.0808626	-0.0352572	-2.86551e-05	-0.336353	-0.00253539	-0.00165767	-0.0366299	-5.44016e-05	-0.00332353	-0.0365126	-2.91116e-05	-0.350525	-0.005547	-0.00133076	-0.000783853	-5.43546e-05	-0.00506923	-0.0365595	-2.91154e-05	-0.352056	-0.00556317	-0.00122862	-0.000691162	-5.43683e-05	-0.0133472	-0.0363394	-2.91154e-05	-0.332391	-0.00556352	-0.0012286	-0.000685143	-5.43683e-05	-0.0133193	-0.0363552	-2.91154e-05	-0.274469	-0.00556351	-0.0012286	-0.000682027	-5.44385e-05	-0.0133215	-0.036367	-2.91212e-05	-0.0134781	-0.00556351	-0.0012264	-0.00067725	-5.44384e-05	-0.0133386	-0.0363726	-2.91213e-05	-0.00109776	-0.00557241	-0.0012264	-0.000689228	-5.44384e-05	-0.0133378	-0.036375	-2.91213e-05	0.00123273	-0.00557243	-0.0012264	-0.000694029	-5.44384e-05	-0.0133897	-0.0363762	-2.91213e-05	0.00136018	-0.00557243	-0.0012264	-0.000695753	-5.44384e-05	-0.0133897	-0.0363986	-2.91213e-05	0.00136017	-0.00557243	-0.0012264	-0.000696337	-5.44384e-05	-0.0133897	-0.0363868	-2.91213e-05	0.00136017	-0.00557243	-0.0012264	-0.000696531	-5.44384e-05	-0.0133897	-0.0363878	-2.91213e-05	0.00136017	-0.00557243	-0.0012264	-0.000696595	-5.44384e-05	-0.0133897	-0.00890805	-2.91213e-05	0.00136539	-0.00557243	-0.0012264	-0.000696616	-5.44384e-05	-0.0133897	0.00457019	-2.91213e-05	0.00136539	-0.00557243	-0.0012264	-0.000696623	-5.44384e-05	-0.0133897	0.00485582	-2.91213e-05	0.00136539	-0.00557243	-0.0012264	-0.000696625	-5.44384e-05	-0.0133897	0.00514026	-2.91213e-05	0.00136539	-0.00557243	-0.0012264	-0.000696626	-5.44384e-05	-0.0133897	0.00541246	-2.91213e-05	0.00136539	-0.00557243	-0.0012264	-0.000696626	-5.44384e-05	-0.0133897	0.00564322	-2.91213e-05	0.00136539	-0.00557243	-0.0012264	-0.000696626	-5.44384e-05	-0.0133897	0.00771622	-2.91213e-05	0.00136539	-0.00557243	-0.0012264	-0.000696626	-5.44384e-05	-0.0133897	0.00778494	-2.91213e-05	0.00136539	-0.00557243	-0.0012264	-0.000696626	-5.44384e-05	-0.0133897	0.00778599	-2.91213e-05	0.00136539	-0.00557243	-0.0012264	-0.000696626	-5.44384e-05	-0.0133897	0.00778601	-2.91213e-05	0.00136539	-0.00557243	-0.0012264	-0.000696626	-5.44384e-05	-0.0133897	0.00778601	-2.91213e-05	0.00136539	-0.00557243	-0.0012264	-0.000696626	-5.44384e-05	-0.0133897	0.00778601	-2.91213e-05	0.00136539	-0.00557243	-0.0012264	-0.000696626	-5.44384e-05	-0.0133897	0.00778601	-2.91213e-05	0.00136539	-0.00557243	-0.0012264	0	0	0	0	0	0	0	0	0.158001	0.158001	0.158001	0.158001	0.158001	0.158001	0.158001	0.158001	0.157305	0.157305	0.157305	0.157305	0.157305	0.157305	0.157305	0.157305	0.15728	0.15728	0.15728	0.15728	0.15728	0.15728	0.15728	0.15728	0.15904	0.15904	0.15904	0.15904	0.15904	0.15904	0.15904	0.15904	0.159059	0.159059	0.159059	0.159059	0.159059	0.159059	0.159059	0.159059	0.159055	0.159055	0.159055	0.159055	0.159055	0.159055	0.159055	0.159055	0.159055	0.159055	0.159055	0.159055	0.159055	0.159055	0.159055	0.159055	0.159055	0.159055	0.159055	0.159055	0.159055	0.159055	0.159055	0.159055	0.159055	0.159055	0.159055	0.159055	0.159055	0.159055	0.159055	0.159055	-0.677439	-0.447597	0.143485	0.0331779	0.80668	-0.186645	-0.021206	1.1929	-0.71668	-0.591086	0.527496	-0.0911321	0.861711	0.461778	0.828372	1.59972	-0.728685	-0.61786	0.806822	-0.111141	0.929699	-0.0371429	0.650688	1.59679	-0.731679	-0.615529	0.378451	-0.0882698	0.929874	0.196917	0.66416	1.59842	-0.748376	-0.61793	0.327779	-0.105497	0.934149	-0.125043	0.663357	1.56967	-0.742834	-0.618411	0.357035	-0.0329825	0.932508	0.194904	0.664972	1.59965	-0.749779	-0.618742	0.313385	-0.103463	0.93545	-0.120346	0.664029	1.59725	-0.74276	-0.619064	0.314416	-0.0312508	0.933199	0.499427	0.665403	1.60002	-0.749784	-0.620063	0.313314	-0.103657	0.935131	-0.0283151	0.663994	1.59901	-0.228616	-0.61841	0.314204	-0.031177	0.93216	0.581131	0.665545	1.59619	-0.344763	-0.573245	0.312481	-0.0483223	0.928538	0.102924	0.669837	1.28344	-0.358891	-0.571809	0.314458	-0.0468317	0.873038	0.629415	0.67471	1.54113	-0.370615	-0.407044	0.256651	-0.0466081	0.728333	0.425825	0.731527	1.17013	-0.363758	-0.150154	0.650319	-0.0465726	0.329933	0.549319	0.646237	0.488712	-0.370175	-0.00920198	-0.307284	-0.0465692	0.000147246	0.558814	0.0314977	0.0275066	-0.370611	-0.000435781	-0.107824	-0.0461116	-1.39798e-05	0.66492	0.0227015	0.00449096	-0.0496564	-5.4196e-05	-0.00437756	-0.0482114	-1.45655e-05	0.641334	0.021585	0.0027352	-0.00110957	-6.66008e-06	-0.00674316	-0.0482904	-1.45704e-05	0.635993	0.0215972	0.00248034	-0.00097934	-6.58715e-06	-0.0177894	-0.0480489	-1.45704e-05	0.648835	0.0215971	0.00248031	-0.00097038	-6.58715e-06	-0.0177522	-0.0481127	-1.45704e-05	0.541211	0.0215971	0.00248031	-0.000965736	-6.704e-06	-0.0177551	-0.0481472	-1.45291e-05	0.0245108	0.0215971	0.00247637	-0.000958537	-6.70391e-06	-0.0177779	-0.0481631	-1.45293e-05	0.00245405	0.021615	0.00247638	-0.000976341	-6.70391e-06	-0.0177768	-0.0481701	-1.45293e-05	0.00347441	0.021615	0.00247638	-0.000983489	-6.70391e-06	-0.0178462	-0.0481733	-1.45293e-05	0.00367156	0.021615	0.00247638	-0.000986054	-6.70391e-06	-0.0178462	-0.0480242	-1.45293e-05	0.00367154	0.021615	0.00247638	-0.000986923	-6.70391e-06	-0.0178462	-0.0480031	-1.45293e-05	0.00367154	0.021615	0.00247638	-0.000987212	-6.70391e-06	-0.0178462	-0.0480054	-1.45293e-05	0.00367154	0.021615	0.00247638	-0.000987307	-6.70391e-06	-0.0178462	0.00220464	-1.45293e-05	0.00368082	0.021615	0.00247638	-0.000987338	-6.70391e-06	-0.0178462	0.0288299	-1.45293e-05	0.00368082	0.021615	0.00247638	-0.000987349	-6.70391e-06	-0.0178462	0.0293778	-1.45293e-05	0.00368082	0.021615	0.00247638	-0.000987352	-6.70391e-06	-0.0178462	0.0299217	-1.45293e-05	0.00368082	0.021615	0.00247638	-0.000987353	-6.70391e-06	-0.0178462	0.0304419	-1.45293e-05	0.00368082	0.021615	0.00247638	-0.000987354	-6.70391e-06	-0.0178462	0.0308831	-1.45293e-05	0.00368082	0.021615	0.00247638	-0.000987354	-6.70391e-06	-0.0178462	0.0348553	-1.45293e-05	0.00368082	0.021615	0.00247638	-0.000987354	-6.70391e-06	-0.0178462	0.0349854	-1.45293e-05	0.00368082	0.021615	0.00247638	-0.000987353	-6.70391e-06	-0.0178462	0.0349872	-1.45293e-05	0.00368082	0.021615	0.00247638	-0.000987354	-6.70391e-06	-0.0178462	0.0349873	-1.45293e-05	0.00368082	0.021615	0.00247638	-0.000987354	-6.70391e-06	-0.0178462	0.0349873	-1.45293e-05	0.00368082	0.021615	0.00247638	-0.000987354	-6.70391e-06	-0.0178462	0.0349873	-1.45293e-05	0.00368082	0.021615	0.00247638	-0.000987353	-6.70391e-06	-0.0178462	0.0349873	-1.45293e-05	0.00368082	0.021615	0.00247638	0	0	0	0	0	0	0	0	0.0705337	0.0705337	0.0705337	0.0705337	0.0705337	0.0705337	0.0705337	0.0705337	0.0703782	0.0703782	0.0703782	0.0703782	0.0703782	0.0703782	0.0703782	0.0703782	0.0701452	0.0701452	0.0701452	0.0701452	0.0701452	0.0701452	0.0701452	0.0701452	0.0709486	0.0709486	0.0709486	0.0709486	0.0709486	0.0709486	0.0709486	0.0709486	0.0709624	0.0709624	0.0709624	0.0709624	0.0709624	0.0709624	0.0709624	0.0709624	0.0709611	0.0709611	0.0709611	0.0709611	0.0709611	0.0709611	0.0709611	0.0709611	0.0709612	0.0709612	0.0709612	0.0709612	0.0709612	0.0709612	0.0709612	0.0709612	0.0709612	0.0709612	0.0709612	0.0709612	0.0709612	0.0709612	0.0709612	0.0709612	0.0709612	0.0709612	0.0709612	0.0709612	0.0709612	0.0709612	0.0709612	0.0709612	-0.230091	-0.621124	0.0429324	0.517213	0.426313	0.456587	0.25363	0.519732	-0.25265	-0.796798	0.28756	0.457614	0.617583	0.190499	0.211609	0.677745	-0.268865	-0.835296	0.41439	0.535911	0.573145	0.544461	0.117396	0.676601	-0.273537	-0.823403	-0.23467	0.413206	0.589373	0.5201	0.0986155	0.677234	-0.295831	-0.834903	-0.258453	0.510638	0.578794	0.542786	0.0985232	0.659117	-0.292049	-0.83687	-0.25383	0.246002	0.580361	0.541195	0.0987079	0.677606	-0.299437	-0.837	-0.257273	0.497641	0.580966	0.543096	0.0986472	0.676189	-0.291831	-0.837944	-0.260597	0.258408	0.585889	0.381417	0.0990665	0.677805	-0.299449	-0.839007	-0.262542	0.498596	0.58158	0.540311	0.0986478	0.677278	0.404616	-0.836537	-0.261229	0.258827	0.582945	0.126585	0.0991982	0.675569	-0.417333	-0.7756	-0.261607	0.351088	0.575576	0.492676	0.102539	0.484677	-0.326522	-0.773648	-0.261045	0.348659	0.533142	0.182466	0.11049	0.660761	-0.338877	-0.550729	-0.218438	0.348132	0.43546	0.588335	0.229088	0.519055	-0.31798	-0.203156	0.220834	0.34808	0.172675	0.583279	0.189382	0.301707	-0.336969	-0.012449	-0.523354	0.348074	-8.97847e-05	0.53745	0.00823007	0.0154717	-0.360792	-0.000589976	-0.145922	0.347323	-5.8056e-05	0.114186	0.00612885	0.000946904	-0.0315668	-8.68649e-05	-0.00605868	0.351459	-5.86705e-05	0.19208	0.00469432	0.000442473	0.0016764	-5.73563e-05	-0.00916038	0.351603	-5.86758e-05	0.208798	0.00468911	0.000401582	0.00155896	-5.73244e-05	-0.0240869	0.347909	-5.86758e-05	0.122276	0.00468895	0.000401578	0.00154001	-5.73244e-05	-0.0240365	0.347065	-5.86758e-05	0.0846535	0.00468896	0.000401578	0.00153014	-5.74667e-05	-0.0240405	0.346753	-5.87346e-05	0.0113641	0.00468895	0.000401119	0.00151347	-5.74666e-05	-0.0240714	0.346617	-5.87348e-05	0.00645227	0.00469161	0.000401119	0.00154977	-5.74666e-05	-0.0240699	0.346556	-5.87348e-05	0.00944634	0.0046916	0.000401119	0.001565	-5.74666e-05	-0.0241636	0.346529	-5.87348e-05	0.00962061	0.0046916	0.000401119	0.00157048	-5.74666e-05	-0.0241636	0.350978	-5.87348e-05	0.00962063	0.0046916	0.000401119	0.00157234	-5.74666e-05	-0.0241636	0.350963	-5.87348e-05	0.00962063	0.0046916	0.000401119	0.00157295	-5.74666e-05	-0.0241636	0.350957	-5.87348e-05	0.00962063	0.0046916	0.000401119	0.00157315	-5.74666e-05	-0.0241636	0.271387	-5.87348e-05	0.00962816	0.0046916	0.000401119	0.00157322	-5.74666e-05	-0.0241636	0.246351	-5.87348e-05	0.00962816	0.0046916	0.000401119	0.00157324	-5.74666e-05	-0.0241636	0.247729	-5.87348e-05	0.00962816	0.0046916	0.000401119	0.00157325	-5.74666e-05	-0.0241636	0.249116	-5.87348e-05	0.00962816	0.0046916	0.000401119	0.00157325	-5.74666e-05	-0.0241636	0.250424	-5.87348e-05	0.00962816	0.0046916	0.000401119	0.00157325	-5.74666e-05	-0.0241636	0.251525	-5.87348e-05	0.00962816	0.0046916	0.000401119	0.00157325	-5.74666e-05	-0.0241636	0.260047	-5.87348e-05	0.00962816	0.0046916	0.000401119	0.00157325	-5.74666e-05	-0.0241636	0.260222	-5.87348e-05	0.00962816	0.0046916	0.000401119	0.00157325	-5.74666e-05	-0.0241636	0.260222	-5.87348e-05	0.00962816	0.0046916	0.000401119	0.00157325	-5.74666e-05	-0.0241636	0.260222	-5.87348e-05	0.00962816	0.0046916	0.000401119	0.00157325	-5.74666e-05	-0.0241636	0.260222	-5.87348e-05	0.00962816	0.0046916	0.000401119	0.00157325	-5.74666e-05	-0.0241636	0.260222	-5.87348e-05	0.00962816	0.0046916	0.000401119	0.00157325	-5.74666e-05	-0.0241636	0.260222	-5.87348e-05	0.00962816	0.0046916	0.000401119	0	0	0	0	0	0	0	0	-0.274289	-0.274289	-0.274289	-0.274289	-0.274289	-0.274289	-0.274289	-0.274289	-0.273637	-0.273637	-0.273637	-0.273637	-0.273637	-0.273637	-0.273637	-0.273637	-0.273296	-0.273296	-0.273296	-0.273296	-0.273296	-0.273296	-0.273296	-0.273296	-0.274336	-0.274336	-0.274336	-0.274336	-0.274336	-0.274336	-0.274336	-0.274336	-0.274339	-0.274339	-0.274339	-0.274339	-0.274339	-0.274339	-0.274339	-0.274339	-0.27434	-0.27434	-0.27434	-0.27434	-0.27434	-0.27434	-0.27434	-0.27434	-0.27434	-0.27434	-0.27434	-0.27434	-0.27434	-0.27434	-0.27434	-0.27434	-0.27434	-0.27434	-0.27434	-0.27434	-0.27434	-0.27434	-0.27434	-0.27434	-0.27434	-0.27434	-0.27434	-0.27434	-0.27434	-0.27434	-0.27434	-0.27434	-1.08527	-0.488673	-0.0264458	-0.537887	0.0714255	-0.620971	-0.281406	-0.178116	-1.13846	-0.593954	0.0649566	-0.456442	0.0988139	-0.537292	-0.508504	-0.298023	-1.15038	-0.616299	0.123381	-0.554809	0.259839	-0.620169	-0.57996	-0.297321	-1.15298	-0.61847	-0.386977	-0.416116	0.25418	-0.743474	-0.567744	-0.297756	-1.16974	-0.615508	-0.358751	-0.523661	0.268303	-0.558305	-0.566937	-0.30682	-1.16203	-0.615448	-0.382566	-0.233269	0.264149	-0.765951	-0.567412	-0.29823	-1.17013	-0.615728	-0.352046	-0.509709	0.26741	-0.561814	-0.567348	-0.298884	-1.16202	-0.615574	-0.3485	-0.242274	0.261401	-0.789452	-0.567484	-0.29817	-1.17013	-0.616261	-0.348789	-0.511009	0.26709	-0.620959	-0.567324	-0.298379	-0.651758	-0.614509	-0.348319	-0.242566	0.263049	-0.542682	-0.567391	-0.299046	-0.371728	-0.56946	-0.350349	-0.333353	0.265777	-0.6536	-0.565251	-0.382551	-0.451133	-0.568036	-0.347932	-0.330151	0.244096	-0.643133	-0.556588	-0.268157	-0.464864	-0.404353	-0.288721	-0.32953	0.194882	-0.986098	-0.407016	-0.161469	-0.464964	-0.149162	0.0126066	-0.329458	0.064684	-1.06293	-0.382047	0.13868	-0.465208	-0.00914201	-0.408657	-0.32945	-0.000135704	-1.01607	-0.0184443	0.00413982	-0.451824	-0.000433662	-0.107181	-0.328458	-5.6797e-05	-0.580174	-0.0111525	-0.00316051	-0.0705445	-7.43704e-05	-0.0044837	-0.333588	-5.7262e-05	-0.662845	-0.0140807	-0.00228771	-0.00300807	-7.99943e-05	-0.00674872	-0.333771	-5.7266e-05	-0.678381	-0.0141031	-0.00210676	-0.0027038	-8.00233e-05	-0.0177139	-0.330489	-5.7266e-05	-0.580862	-0.0141034	-0.00210673	-0.00267682	-8.00233e-05	-0.0176769	-0.329837	-5.7266e-05	-0.466665	-0.0141034	-0.00210673	-0.00266281	-8.01145e-05	-0.0176798	-0.329605	-5.73364e-05	-0.0286484	-0.0141034	-0.00210315	-0.00264037	-8.01144e-05	-0.0177025	-0.329505	-5.73367e-05	-0.00672219	-0.01412	-0.00210316	-0.00269317	-8.01144e-05	-0.0177014	-0.32946	-5.73367e-05	-0.00569087	-0.01412	-0.00210316	-0.00271476	-8.01144e-05	-0.0177702	-0.329439	-5.73367e-05	-0.00564238	-0.01412	-0.00210316	-0.00272252	-8.01144e-05	-0.0177702	-0.333036	-5.73367e-05	-0.00564241	-0.01412	-0.00210316	-0.00272515	-8.01144e-05	-0.0177702	-0.333007	-5.73367e-05	-0.00564241	-0.01412	-0.00210316	-0.00272602	-8.01144e-05	-0.0177702	-0.333004	-5.73367e-05	-0.00564241	-0.01412	-0.00210316	-0.00272631	-8.01144e-05	-0.0177702	-0.229225	-5.73367e-05	-0.00564073	-0.01412	-0.00210316	-0.0027264	-8.01144e-05	-0.0177702	-0.189483	-5.73367e-05	-0.00564073	-0.01412	-0.00210316	-0.00272644	-8.01144e-05	-0.0177702	-0.190162	-5.73367e-05	-0.00564073	-0.01412	-0.00210316	-0.00272644	-8.01144e-05	-0.0177702	-0.190852	-5.73367e-05	-0.00564073	-0.01412	-0.00210316	-0.00272645	-8.01144e-05	-0.0177702	-0.191496	-5.73367e-05	-0.00564073	-0.01412	-0.00210316	-0.00272645	-8.01144e-05	-0.0177702	-0.192036	-5.73367e-05	-0.00564073	-0.01412	-0.00210316	-0.00272645	-8.01144e-05	-0.0177702	-0.195794	-5.73367e-05	-0.00564073	-0.01412	-0.00210316	-0.00272645	-8.01144e-05	-0.0177702	-0.195832	-5.73367e-05	-0.00564073	-0.01412	-0.00210316	-0.00272645	-8.01144e-05	-0.0177702	-0.195831	-5.73367e-05	-0.00564073	-0.01412	-0.00210316	-0.00272645	-8.01144e-05	-0.0177702	-0.195831	-5.73367e-05	-0.00564073	-0.01412	-0.00210316	-0.00272645	-8.01144e-05	-0.0177702	-0.195831	-5.73367e-05	-0.00564073	-0.01412	-0.00210316	-0.00272645	-8.01144e-05	-0.0177702	-0.195831	-5.73367e-05	-0.00564073	-0.01412	-0.00210316	-0.00272645	-8.01144e-05	-0.0177702	-0.195831	-5.73367e-05	-0.00564073	-0.01412	-0.00210316	0	0	0	0	0	0	0	0	-0.147079	-0.147079	-0.147079	-0.147079	-0.147079	-0.147079	-0.147079	-0.147079	-0.147282	-0.147282	-0.147282	-0.147282	-0.147282	-0.147282	-0.147282	-0.147282	-0.14738	-0.14738	-0.14738	-0.14738	-0.14738	-0.14738	-0.14738	-0.14738	-0.146955	-0.146955	-0.146955	-0.146955	-0.146955	-0.146955	-0.146955	-0.146955	-0.146951	-0.146951	-0.146951	-0.146951	-0.146951	-0.146951	-0.146951	-0.146951	-0.146951	-0.146951	-0.146951	-0.146951	-0.146951	-0.146951	-0.146951	-0.146951	-0.146951	-0.146951	-0.146951	-0.146951	-0.146951	-0.146951	-0.146951	-0.146951	-0.146951	-0.146951	-0.146951	-0.146951	-0.146951	-0.146951	-0.146951	-0.146951	-0.146951	-0.146951	-0.146951	-0.146951	-0.146951	-0.146951	-0.146951	-0.146951	-0.702937	-0.625604	0.00904543	-0.00556557	0.281625	-0.0557278	-0.00962544	0.0552889	-0.743961	-0.782324	0.205136	0.0331146	0.443523	-0.388122	-0.400422	0.000619113	-0.759791	-0.816789	0.351177	0.022382	0.528291	-0.0416285	-0.529901	0.000798762	-0.763918	-0.810717	-0.31074	0.0278061	0.537132	-0.218146	-0.538879	0.000641406	-0.78588	-0.815983	-0.291005	0.0256852	0.538329	0.0283546	-0.53813	-0.0168858	-0.779612	-0.817103	-0.313522	0.0249973	0.536565	-0.21832	-0.538362	0.000356972	-0.788217	-0.817339	-0.280713	0.0256768	0.539172	0.0246262	-0.538514	-0.000994563	-0.779481	-0.817826	-0.280884	0.027931	0.538927	-0.443922	-0.538378	0.000514925	-0.788226	-0.81884	-0.282125	0.0254476	0.539514	-0.0478809	-0.538486	1.7941e-05	-0.10043	-0.816474	-0.281134	0.0280398	0.538009	-0.475218	-0.538233	-0.00142682	-0.441338	-0.756854	-0.28241	0.0354951	0.534835	-0.14562	-0.534503	-0.173743	-0.428972	-0.754954	-0.280823	0.0357725	0.495494	-0.521982	-0.521186	0.0236048	-0.443461	-0.537417	-0.234414	0.0357906	0.404164	-0.413785	-0.301447	0.0690991	-0.43113	-0.198246	0.190683	0.0357977	0.158209	-0.510078	-0.296872	0.279211	-0.44251	-0.012149	-0.514749	0.0357983	-0.000103535	-0.512484	-0.0142071	0.0112635	-0.449641	-0.000576126	-0.142417	0.0358858	-6.4838e-05	-0.535969	-0.00758454	-0.00281946	-0.0555304	-9.51689e-05	-0.00591967	0.035602	-6.55024e-05	-0.53287	-0.0112787	-0.00214444	-0.000578545	-9.32854e-05	-0.00894726	0.0355896	-6.5508e-05	-0.530264	-0.0113035	-0.00197178	-0.000489308	-9.33061e-05	-0.0235171	0.0350724	-6.5508e-05	-0.526005	-0.0113039	-0.00197175	-0.000486503	-9.33061e-05	-0.023468	0.0348966	-6.5508e-05	-0.438797	-0.0113039	-0.00197175	-0.000485069	-9.34314e-05	-0.0234718	0.0348267	-6.55721e-05	-0.019652	-0.0113039	-0.00196827	-0.000483283	-9.34313e-05	-0.0235019	0.0347959	-6.55724e-05	-0.000577265	-0.0113187	-0.00196827	-0.000489227	-9.34313e-05	-0.0235005	0.0347822	-6.55724e-05	0.00271733	-0.0113187	-0.00196827	-0.000491433	-9.34313e-05	-0.0235919	0.0347759	-6.55724e-05	0.00286985	-0.0113187	-0.00196827	-0.000492223	-9.34313e-05	-0.0235919	0.0356075	-6.55724e-05	0.00286984	-0.0113187	-0.00196827	-0.000492489	-9.34313e-05	-0.0235919	0.0356149	-6.55724e-05	0.00286984	-0.0113187	-0.00196827	-0.000492579	-9.34313e-05	-0.0235919	0.0356129	-6.55724e-05	0.00286984	-0.0113187	-0.00196827	-0.000492609	-9.34313e-05	-0.0235919	0.043219	-6.55724e-05	0.00287591	-0.0113187	-0.00196827	-0.000492618	-9.34313e-05	-0.0235919	0.0493461	-6.55724e-05	0.00287591	-0.0113187	-0.00196827	-0.000492621	-9.34313e-05	-0.0235919	0.049864	-6.55724e-05	0.00287591	-0.0113187	-0.00196827	-0.000492622	-9.34313e-05	-0.0235919	0.0503831	-6.55724e-05	0.00287591	-0.0113187	-0.00196827	-0.000492623	-9.34313e-05	-0.0235919	0.0508761	-6.55724e-05	0.00287591	-0.0113187	-0.00196827	-0.000492623	-9.34313e-05	-0.0235919	0.0512922	-6.55724e-05	0.00287591	-0.0113187	-0.00196827	-0.000492623	-9.34313e-05	-0.0235919	0.054754	-6.55724e-05	0.00287591	-0.0113187	-0.00196827	-0.000492623	-9.34313e-05	-0.0235919	0.0548472	-6.55724e-05	0.00287591	-0.0113187	-0.00196827	-0.000492623	-9.34313e-05	-0.0235919	0.0548483	-6.55724e-05	0.00287591	-0.0113187	-0.00196827	-0.000492623	-9.34313e-05	-0.0235919	0.0548483	-6.55724e-05	0.00287591	-0.0113187	-0.00196827	-0.000492623	-9.34313e-05	-0.0235919	0.0548483	-6.55724e-05	0.00287591	-0.0113187	-0.00196827	-0.000492623	-9.34313e-05	-0.0235919	0.0548483	-6.55724e-05	0.00287591	-0.0113187	-0.00196827	-0.000492623	-9.34313e-05	-0.0235919	0.0548483	-6.55724e-05	0.00287591	-0.0113187	-0.00196827	0	0	0	0	0	0	0	0	0.0338017	0.0338017	0.0338017	0.0338017	0.0338017	0.0338017	0.0338017	0.0338017	0.0307299	0.0307299	0.0307299	0.0307299	0.0307299	0.0307299	0.0307299	0.0307299	0.030069	0.030069	0.030069	0.030069	0.030069	0.030069	0.030069	0.030069	0.0342352	0.0342352	0.0342352	0.0342352	0.0342352	0.0342352	0.0342352	0.0342352	0.0342401	0.0342401	0.0342401	0.0342401	0.0342401	0.0342401	0.0342401	0.0342401	0.034239	0.034239	0.034239	0.034239	0.034239	0.034239	0.034239	0.034239	0.0342391	0.0342391	0.0342391	0.0342391	0.0342391	0.0342391	0.0342391	0.0342391	0.0342391	0.0342391	0.0342391	0.0342391	0.0342391	0.0342391	0.0342391	0.0342391	0.0342391	0.0342391	0.0342391	0.0342391	0.0342391	0.0342391	0.0342391	0.0342391	-0.121689	0.131738	0.129911	-0.230378	0.535777	-0.260905	-0.136222	0.302256	-0.126068	0.14991	0.36553	-0.216181	0.613734	-0.413752	-0.218587	0.298172	-0.12306	0.156447	0.753229	-0.276458	0.776314	-0.33491	-0.49077	0.297687	-0.12204	0.152533	0.895651	-0.200247	0.77801	-0.460669	-0.487941	0.297832	-0.117941	0.156502	0.932589	-0.256927	0.784316	-0.277734	-0.487335	0.272581	-0.117748	0.157358	0.912405	-0.0995496	0.780772	-0.472021	-0.485888	0.297954	-0.116849	0.157144	0.941322	-0.249886	0.784766	-0.280913	-0.487626	0.295739	-0.117818	0.157329	0.942963	-0.100901	0.781375	-0.567621	-0.486521	0.298237	-0.116845	0.157133	0.943495	-0.250737	0.784806	-0.337688	-0.487605	0.297215	-0.248248	0.156445	0.943225	-0.100921	0.78137	-0.451553	-0.486403	0.295148	0.0661747	0.145036	0.942488	-0.143052	0.780129	-0.389921	-0.481896	0.0414057	0.02261	0.144666	0.94321	-0.140907	0.743501	-0.520737	-0.466616	0.313219	0.0240721	0.102983	0.777735	-0.14054	0.634686	-0.658566	-0.216214	0.295885	0.0173553	0.0379881	0.817013	-0.140491	0.324228	-0.732792	-0.224331	0.407639	0.0233979	0.00232753	0.237993	-0.140486	0.00038171	-0.709772	-0.00674734	0.0178923	0.0334697	0.000110122	0.0273358	-0.139824	4.56488e-05	-0.491577	0.000716628	-0.00236492	-0.0027031	9.21713e-06	0.00131195	-0.143039	4.53539e-05	-0.534917	-0.00441817	-0.00193037	-0.00108331	-1.49722e-05	0.0017709	-0.143157	4.53518e-05	-0.541805	-0.00443787	-0.00178597	-0.000990404	-1.50143e-05	0.00454417	-0.14197	4.53518e-05	-0.488897	-0.00443845	-0.00178595	-0.000979412	-1.50143e-05	0.00453467	-0.141819	4.53518e-05	-0.399374	-0.00443844	-0.00178595	-0.000973692	-1.49759e-05	0.00453542	-0.141774	4.55045e-05	-0.0214833	-0.00443844	-0.00178274	-0.000964236	-1.49759e-05	0.00454124	-0.141756	4.55046e-05	-0.00294223	-0.00444929	-0.00178274	-0.000985495	-1.49759e-05	0.00454096	-0.141748	4.55046e-05	0.000279093	-0.00444931	-0.00178274	-0.000994316	-1.49759e-05	0.00455838	-0.141744	4.55046e-05	0.000469697	-0.00444931	-0.00178274	-0.000997487	-1.49759e-05	0.00455839	-0.142725	4.55046e-05	0.000469673	-0.00444931	-0.00178274	-0.000998562	-1.49759e-05	0.00455839	-0.1427	4.55046e-05	0.000469673	-0.00444931	-0.00178274	-0.000998919	-1.49759e-05	0.00455839	-0.142701	4.55046e-05	0.000469673	-0.00444931	-0.00178274	-0.000999036	-1.49759e-05	0.00455839	-0.074574	4.55046e-05	0.000477533	-0.00444931	-0.00178274	-0.000999075	-1.49759e-05	0.00455839	-0.0440101	4.55046e-05	0.000477537	-0.00444931	-0.00178274	-0.000999088	-1.49759e-05	0.00455839	-0.0437867	4.55046e-05	0.000477537	-0.00444931	-0.00178274	-0.000999092	-1.49759e-05	0.00455839	-0.0435677	4.55046e-05	0.000477537	-0.00444931	-0.00178274	-0.000999093	-1.49759e-05	0.00455839	-0.0433539	4.55046e-05	0.000477537	-0.00444931	-0.00178274	-0.000999094	-1.49759e-05	0.00455839	-0.0431706	4.55046e-05	0.000477537	-0.00444931	-0.00178274	-0.000999094	-1.49759e-05	0.00455839	-0.041222	4.55046e-05	0.000477537	-0.00444931	-0.00178274	-0.000999093	-1.49759e-05	0.00455839	-0.0411334	4.55046e-05	0.000477537	-0.00444931	-0.00178274	-0.000999093	-1.49759e-05	0.00455839	-0.0411317	4.55046e-05	0.000477537	-0.00444931	-0.00178274	-0.000999094	-1.49759e-05	0.00455839	-0.0411317	4.55046e-05	0.000477537	-0.00444931	-0.00178274	-0.000999094	-1.49759e-05	0.00455839	-0.0411317	4.55046e-05	0.000477537	-0.00444931	-0.00178274	-0.000999093	-1.49759e-05	0.00455839	-0.0411317	4.55046e-05	0.000477537	-0.00444931	-0.00178274	-0.000999093	-1.49759e-05	0.00455839	-0.0411317	4.55046e-05	0.000477537	-0.00444931	-0.00178274	0	0	0	0	0	0	0	0	0.102901	0.102901	0.102901	0.102901	0.102901	0.102901	0.102901	0.102901	0.103741	0.103741	0.103741	0.103741	0.103741	0.103741	0.103741	0.103741	0.103753	0.103753	0.103753	0.103753	0.103753	0.103753	0.103753	0.103753	0.102728	0.102728	0.102728	0.102728	0.102728	0.102728	0.102728	0.102728	0.102728	0.102728	0.102728	0.102728	0.102728	0.102728	0.102728	0.102728	0.102729	0.102729	0.102729	0.102729	0.102729	0.102729	0.102729	0.102729	0.102729	0.102729	0.102729	0.102729	0.102729	0.102729	0.102729	0.102729	0.102729	0.102729	0.102729	0.102729	0.102729	0.102729	0.102729	0.102729	0.102729	0.102729	0.102729	0.102729	0.102729	0.102729	0.102729	0.102729	0.555378	0.053369	-0.0437525	0.46341	-0.219034	0.527844	0.249055	-0.065692	0.579646	0.063483	-0.153722	0.425595	-0.209067	0.35715	0.223736	-0.0313823	0.580874	0.0637384	-0.319908	0.515946	-0.359454	0.554842	0.349048	-0.0313845	0.580737	0.0692297	-0.272369	0.388734	-0.352712	0.605801	0.334889	-0.0313228	0.582636	0.0635058	-0.296165	0.487153	-0.364908	0.522262	0.334434	-0.0194513	0.579447	0.062672	-0.282298	0.215176	-0.361143	0.626161	0.333934	-0.0312489	0.581572	0.0628819	-0.299357	0.474417	-0.364233	0.5242	0.33464	-0.0302369	0.579523	0.0625197	-0.302634	0.22301	-0.358603	0.570968	0.33422	-0.0313722	0.581568	0.0627294	-0.303096	0.475594	-0.36387	0.553436	0.334628	-0.0309242	0.528101	0.0626773	-0.302958	0.223259	-0.360034	0.333582	0.334156	-0.029976	0.0696216	0.0579733	-0.301653	0.307825	-0.36242	0.549624	0.33198	0.0872789	0.148801	0.0578339	-0.303107	0.30472	-0.344096	0.409914	0.324565	-0.0450223	0.152467	0.0411649	-0.249664	0.304128	-0.291019	0.762162	0.200003	-0.0672007	0.159993	0.0151864	-0.326324	0.304058	-0.1416	0.799222	0.193981	-0.189582	0.153351	0.000931554	-0.0114677	0.304051	-0.000123384	0.75557	0.00763841	-0.00779797	0.136962	4.43369e-05	0.0109045	0.30309	-6.20433e-06	0.346111	0.00271817	0.00173317	0.030227	1.18647e-05	0.000390237	0.308016	-5.99004e-06	0.424291	0.00550493	0.00134105	0.00236724	2.37029e-05	0.000670325	0.308193	-5.98839e-06	0.439328	0.00551785	0.00124238	0.00214629	2.37276e-05	0.00179704	0.305205	-5.98839e-06	0.350572	0.00551817	0.00124236	0.0021236	2.37276e-05	0.00179331	0.304626	-5.98839e-06	0.276542	0.00551816	0.00124236	0.00211181	2.37303e-05	0.00179361	0.304421	-6.03469e-06	0.019227	0.00551816	0.00124021	0.0020926	2.37303e-05	0.00179589	0.304333	-6.0347e-06	0.00547444	0.00552697	0.00124021	0.00213671	2.37303e-05	0.00179578	0.304293	-6.0347e-06	0.0046553	0.00552699	0.00124021	0.0021549	2.37303e-05	0.00180283	0.304276	-6.0347e-06	0.00458893	0.00552699	0.00124021	0.00216143	2.37303e-05	0.00180283	0.307493	-6.0347e-06	0.00458896	0.00552699	0.00124021	0.00216365	2.37303e-05	0.00180283	0.307464	-6.0347e-06	0.00458896	0.00552699	0.00124021	0.00216438	2.37303e-05	0.00180283	0.307461	-6.0347e-06	0.00458896	0.00552699	0.00124021	0.00216462	2.37303e-05	0.00180283	0.206715	-6.0347e-06	0.00458628	0.00552699	0.00124021	0.0021647	2.37303e-05	0.00180283	0.167021	-6.0347e-06	0.00458628	0.00552699	0.00124021	0.00216473	2.37303e-05	0.00180283	0.167565	-6.0347e-06	0.00458628	0.00552699	0.00124021	0.00216474	2.37303e-05	0.00180283	0.168118	-6.0347e-06	0.00458628	0.00552699	0.00124021	0.00216474	2.37303e-05	0.00180283	0.168634	-6.0347e-06	0.00458628	0.00552699	0.00124021	0.00216474	2.37303e-05	0.00180283	0.169065	-6.0347e-06	0.00458628	0.00552699	0.00124021	0.00216474	2.37303e-05	0.00180283	0.171946	-6.0347e-06	0.00458628	0.00552699	0.00124021	0.00216474	2.37303e-05	0.00180283	0.171964	-6.0347e-06	0.00458628	0.00552699	0.00124021	0.00216474	2.37303e-05	0.00180283	0.171963	-6.0347e-06	0.00458628	0.00552699	0.00124021	0.00216474	2.37303e-05	0.00180283	0.171963	-6.0347e-06	0.00458628	0.00552699	0.00124021	0.00216474	2.37303e-05	0.00180283	0.171963	-6.0347e-06	0.00458628	0.00552699	0.00124021	0.00216474	2.37303e-05	0.00180283	0.171963	-6.0347e-06	0.00458628	0.00552699	0.00124021	0.00216474	2.37303e-05	0.00180283	0.171963	-6.0347e-06	0.00458628	0.00552699	0.00124021	0	0	0	0	0	0	0	0	-0.147717	-0.147717	-0.147717	-0.147717	-0.147717	-0.147717	-0.147717	-0.147717	-0.149456	-0.149456	-0.149456	-0.149456	-0.149456	-0.149456	-0.149456	-0.149456	-0.149551	-0.149551	-0.149551	-0.149551	-0.149551	-0.149551	-0.149551	-0.149551	-0.147986	-0.147986	-0.147986	-0.147986	-0.147986	-0.147986	-0.147986	-0.147986	-0.148001	-0.148001	-0.148001	-0.148001	-0.148001	-0.148001	-0.148001	-0.148001	-0.148	-0.148	-0.148	-0.148	-0.148	-0.148	-0.148	-0.148	-0.148	-0.148	-0.148	-0.148	-0.148	-0.148	-0.148	-0.148	-0.148	-0.148	-0.148	-0.148	-0.148	-0.148	-0.148	-0.148	-0.148	-0.148	-0.148	-0.148	-0.148	-0.148	-0.148	-0.148	-0.0754894	0.707171	0.0230965	-0.915873	-0.158521	-0.874025	-0.467612	-0.530581	-0.0645532	0.904402	-0.0980105	-0.804378	-0.321764	-0.698324	-0.605347	-0.781234	-0.0461327	0.949272	0.0226238	-0.963766	-0.115656	-1.03882	-0.694071	-0.779829	-0.0405157	0.931957	0.762049	-0.730534	-0.134882	-1.15152	-0.667884	-0.780707	-0.0153076	0.949085	0.827357	-0.912376	-0.114519	-0.972566	-0.667061	-0.777841	-0.0177841	0.952017	0.798872	-0.418496	-0.119876	-1.19014	-0.666517	-0.781281	-0.0103669	0.951963	0.835109	-0.888575	-0.117071	-0.976507	-0.667577	-0.781198	-0.0180899	0.953255	0.841039	-0.4365	-0.126688	-1.10183	-0.66743	-0.781322	-0.0103502	0.954229	0.843666	-0.890633	-0.117821	-1.03685	-0.667553	-0.781413	-0.810499	0.951257	0.842022	-0.437088	-0.122735	-0.661363	-0.667484	-0.78086	0.450491	0.882025	0.841496	-0.597983	-0.114023	-1.03751	-0.667908	-0.737863	0.293269	0.879801	0.841888	-0.592869	-0.092529	-0.806787	-0.664306	-0.738102	0.305598	0.626297	0.697565	-0.591841	-0.0587663	-1.45556	-0.587826	-0.527825	0.276131	0.231031	0.272005	-0.591729	0.020935	-1.53291	-0.534001	-0.0610056	0.302784	0.0141565	0.680578	-0.591716	0.000322272	-1.4511	-0.0218802	-0.00626962	0.341277	0.000670629	0.165965	-0.590135	8.42343e-05	-0.692055	-0.0114751	-0.00399233	0.0184132	9.00928e-05	0.00699805	-0.598479	8.46515e-05	-0.834366	-0.0141632	-0.00272281	-0.0034715	3.37475e-05	0.0104494	-0.598774	8.46555e-05	-0.86257	-0.0141782	-0.00250353	-0.0031938	3.36672e-05	0.0274109	-0.592749	8.46555e-05	-0.698524	-0.0141785	-0.0025035	-0.00315716	3.36672e-05	0.0273536	-0.591476	8.46555e-05	-0.551595	-0.0141785	-0.0025035	-0.00313809	3.38421e-05	0.0273581	-0.591015	8.48076e-05	-0.0382185	-0.0141785	-0.0024994	-0.00310632	3.38419e-05	0.0273932	-0.590815	8.48079e-05	-0.0116311	-0.0141953	-0.00249941	-0.00317692	3.38419e-05	0.0273915	-0.590726	8.48079e-05	-0.0126232	-0.0141953	-0.00249941	-0.00320634	3.38419e-05	0.027498	-0.590685	8.48079e-05	-0.0126924	-0.0141953	-0.00249941	-0.00321691	3.38419e-05	0.0274981	-0.597559	8.48079e-05	-0.0126925	-0.0141953	-0.00249941	-0.0032205	3.38419e-05	0.0274981	-0.597518	8.48079e-05	-0.0126925	-0.0141953	-0.00249941	-0.00322169	3.38419e-05	0.0274981	-0.59751	8.48079e-05	-0.0126925	-0.0141953	-0.00249941	-0.00322208	3.38419e-05	0.0274981	-0.431886	8.48079e-05	-0.0126959	-0.0141953	-0.00249941	-0.00322221	3.38419e-05	0.0274981	-0.372175	8.48079e-05	-0.0126959	-0.0141953	-0.00249941	-0.00322225	3.38419e-05	0.0274981	-0.373848	8.48079e-05	-0.0126959	-0.0141953	-0.00249941	-0.00322227	3.38419e-05	0.0274981	-0.375538	8.48079e-05	-0.0126959	-0.0141953	-0.00249941	-0.00322227	3.38419e-05	0.0274981	-0.377126	8.48079e-05	-0.0126959	-0.0141953	-0.00249941	-0.00322227	3.38419e-05	0.0274981	-0.378458	8.48079e-05	-0.0126959	-0.0141953	-0.00249941	-0.00322227	3.38419e-05	0.0274981	-0.388329	8.48079e-05	-0.0126959	-0.0141953	-0.00249941	-0.00322227	3.38419e-05	0.0274981	-0.388489	8.48079e-05	-0.0126959	-0.0141953	-0.00249941	-0.00322227	3.38419e-05	0.0274981	-0.388489	8.48079e-05	-0.0126959	-0.0141953	-0.00249941	-0.00322227	3.38419e-05	0.0274981	-0.388489	8.48079e-05	-0.0126959	-0.0141953	-0.00249941	-0.00322227	3.38419e-05	0.0274981	-0.388489	8.48079e-05	-0.0126959	-0.0141953	-0.00249941	-0.00322227	3.38419e-05	0.0274981	-0.388489	8.48079e-05	-0.0126959	-0.0141953	-0.00249941	-0.00322227	3.38419e-05	0.0274981	-0.388489	8.48079e-05	-0.0126959	-0.0141953	-0.00249941	0	0	0	0	0	0	0	0	0.0951298	0.0951298	0.0951298	0.0951298	0.0951298	0.0951298	0.0951298	0.0951298	0.0955028	0.0955028	0.0955028	0.0955028	0.0955028	0.0955028	0.0955028	0.0955028	0.0958554	0.0958554	0.0958554	0.0958554	0.0958554	0.0958554	0.0958554	0.0958554	0.0955963	0.0955963	0.0955963	0.0955963	0.0955963	0.0955963	0.0955963	0.0955963	0.0956009	0.0956009	0.0956009	0.0956009	0.0956009	0.0956009	0.0956009	0.0956009	0.0955986	0.0955986	0.0955986	0.0955986	0.0955986	0.0955986	0.0955986	0.0955986	0.0955987	0.0955987	0.0955987	0.0955987	0.0955987	0.0955987	0.0955987	0.0955987	0.0955987	0.0955987	0.0955987	0.0955987	0.0955987	0.0955987	0.0955987	0.0955987	0.0955987	0.0955987	0.0955987	0.0955987	0.0955987	0.0955987	0.0955987	0.0955987	-0.301171	0.126471	0.0573417	-0.307082	0.20341	-0.44072	-0.176617	0.567325	-0.312161	0.149918	0.119361	-0.380208	0.0621285	0.426009	0.683295	0.814536	-0.30909	0.15852	0.144067	-0.440693	0.101459	-0.357332	0.689744	0.81293	-0.307889	0.151685	0.310934	-0.346974	0.0874541	-0.0734025	0.716628	0.813871	-0.3038	0.158036	0.271647	-0.421894	0.097561	-0.458782	0.715724	0.811533	-0.302652	0.159038	0.302483	-0.195665	0.0960882	-0.0883873	0.716648	0.814681	-0.302257	0.158934	0.254229	-0.411954	0.0968037	-0.453499	0.716354	0.814426	-0.302752	0.15939	0.25729	-0.203737	0.0919533	0.361006	0.716929	0.814752	-0.302252	0.159508	0.257829	-0.412603	0.0959896	-0.344712	0.716313	0.814612	-0.435574	0.158953	0.257552	-0.204005	0.093429	0.603067	0.716902	0.814181	0.054664	0.147463	0.256677	-0.280067	0.0966629	-0.164379	0.716414	0.775846	-0.0178216	0.147088	0.257599	-0.277487	0.0952883	0.62767	0.708687	0.768561	-0.0172343	0.104709	0.212894	-0.276983	0.0839077	0.156499	0.570469	0.547612	-0.0270447	0.0386248	0.157718	-0.276925	0.050102	0.302833	0.527082	0.0529364	-0.0182566	0.00236631	0.13211	-0.276919	0.000108444	0.340745	0.0252789	0.00610469	-0.00205637	0.000112518	0.0277568	-0.276124	2.82068e-05	0.705872	0.0161932	0.00426684	-0.01189	2.86632e-05	0.00119281	-0.280274	2.83279e-05	0.636102	0.018195	0.00289184	-0.00191329	5.44736e-05	0.00175098	-0.280421	2.83289e-05	0.619968	0.0182185	0.00263534	-0.00174346	5.45279e-05	0.0045819	-0.277606	2.83289e-05	0.683307	0.0182187	0.00263531	-0.0017242	5.45279e-05	0.00457231	-0.277028	2.83289e-05	0.581083	0.0182187	0.00263531	-0.00171418	5.45396e-05	0.00457306	-0.27682	2.83772e-05	0.0213896	0.0182187	0.00263083	-0.00169769	5.45396e-05	0.00457895	-0.27673	2.83773e-05	-0.00193437	0.0182374	0.00263084	-0.00173503	5.45396e-05	0.00457866	-0.27669	2.83773e-05	-0.00465221	0.0182374	0.00263084	-0.00175048	5.45396e-05	0.00459645	-0.276672	2.83773e-05	-0.00468384	0.0182374	0.00263084	-0.00175603	5.45396e-05	0.00459645	-0.279821	2.83773e-05	-0.00468386	0.0182374	0.00263084	-0.00175791	5.45396e-05	0.00459645	-0.279799	2.83773e-05	-0.00468386	0.0182374	0.00263084	-0.00175854	5.45396e-05	0.00459645	-0.279796	2.83773e-05	-0.00468386	0.0182374	0.00263084	-0.00175874	5.45396e-05	0.00459645	-0.193248	2.83773e-05	-0.00468438	0.0182374	0.00263084	-0.00175881	5.45396e-05	0.00459645	-0.15938	2.83773e-05	-0.00468438	0.0182374	0.00263084	-0.00175883	5.45396e-05	0.00459645	-0.160088	2.83773e-05	-0.00468438	0.0182374	0.00263084	-0.00175884	5.45396e-05	0.00459645	-0.160805	2.83773e-05	-0.00468438	0.0182374	0.00263084	-0.00175884	5.45396e-05	0.00459645	-0.161478	2.83773e-05	-0.00468438	0.0182374	0.00263084	-0.00175884	5.45396e-05	0.00459645	-0.162042	2.83773e-05	-0.00468438	0.0182374	0.00263084	-0.00175884	5.45396e-05	0.00459645	-0.16609	2.83773e-05	-0.00468438	0.0182374	0.00263084	-0.00175884	5.45396e-05	0.00459645	-0.166146	2.83773e-05	-0.00468438	0.0182374	0.00263084	-0.00175884	5.45396e-05	0.00459645	-0.166145	2.83773e-05	-0.00468438	0.0182374	0.00263084	-0.00175884	5.45396e-05	0.00459645	-0.166145	2.83773e-05	-0.00468438	0.0182374	0.00263084	-0.00175884	5.45396e-05	0.00459645	-0.166145	2.83773e-05	-0.00468438	0.0182374	0.00263084	-0.00175884	5.45396e-05	0.00459645	-0.166145	2.83773e-05	-0.00468438	0.0182374	0.00263084	-0.00175884	5.45396e-05	0.00459645	-0.166145	2.83773e-05	-0.00468438	0.0182374	0.00263084	0	0	0	0	0	0	0	0	-0.208748	-0.208748	-0.208748	-0.208748	-0.208748	-0.208748	-0.208748	-0.208748	-0.209009	-0.209009	-0.209009	-0.209009	-0.209009	-0.209009	-0.209009	-0.209009	-0.20902	-0.20902	-0.20902	-0.20902	-0.20902	-0.20902	-0.20902	-0.20902	-0.209567	-0.209567	-0.209567	-0.209567	-0.209567	-0.209567	-0.209567	-0.209567	-0.209587	-0.209587	-0.209587	-0.209587	-0.209587	-0.209587	-0.209587	-0.209587	-0.209584	-0.209584	-0.209584	-0.209584	-0.209584	-0.209584	-0.209584	-0.209584	-0.209584	-0.209584	-0.209584	-0.209584	-0.209584	-0.209584	-0.209584	-0.209584	-0.209584	-0.209584	-0.209584	-0.209584	-0.209584	-0.209584	-0.209584	-0.209584	-0.209584	-0.209584	-0.209584	-0.209584	-0.209584	-0.209584	-0.209584	-0.209584	0.276978	0.513924	-0.0890942	-0.46365	-0.586549	-0.306026	-0.211804	-1.05709	0.300397	0.674194	-0.377476	-0.319482	-0.676252	-0.703727	-0.913464	-1.46045	0.31413	0.706876	-0.495825	-0.383907	-0.611641	-0.479225	-0.849885	-1.45776	0.318011	0.698189	0.0135622	-0.286741	-0.619636	-0.717202	-0.847737	-1.45931	0.336922	0.706987	0.0811257	-0.362639	-0.612491	-0.377837	-0.846686	-1.44091	0.333272	0.708485	0.0444122	-0.174959	-0.614207	-0.734395	-0.847614	-1.46047	0.339769	0.708642	0.0959971	-0.352594	-0.614474	-0.383444	-0.847445	-1.45898	0.333101	0.709388	0.0981274	-0.184368	-0.617607	-0.9307	-0.848316	-1.46072	0.339779	0.710341	0.0998794	-0.353482	-0.61457	-0.485152	-0.847405	-1.46014	-0.25646	0.708287	0.0986893	-0.184686	-0.615143	-0.779219	-0.848415	-1.45817	0.359268	0.656675	0.0993555	-0.249205	-0.60899	-0.588404	-0.850982	-1.24975	0.295641	0.655024	0.0985183	-0.247724	-0.567366	-0.888411	-0.850666	-1.39672	0.306524	0.466285	0.0840822	-0.247379	-0.466868	-1.04622	-0.821343	-1.03758	0.290233	0.172006	-0.304549	-0.247348	-0.195018	-1.18082	-0.736985	-0.321298	0.305067	0.0105403	0.423912	-0.247345	1.95499e-05	-1.14835	-0.0340591	-0.0200768	0.322435	0.000499117	0.123533	-0.246884	3.54164e-05	-0.859434	-0.0222195	-0.00536385	0.0310164	6.09806e-05	0.00510496	-0.249504	3.58951e-05	-0.911281	-0.023247	-0.00346728	-0.00104076	3.4748e-06	0.00774864	-0.249593	3.58993e-05	-0.92082	-0.0232662	-0.00316458	-0.000976692	3.38528e-06	0.0203894	-0.246937	3.58993e-05	-0.850208	-0.0232663	-0.00316454	-0.000964526	3.38528e-06	0.0203468	-0.246307	3.58993e-05	-0.694281	-0.0232663	-0.00316454	-0.000958182	3.5219e-06	0.0203501	-0.246073	3.59258e-05	-0.0377643	-0.0232663	-0.00315941	-0.000947379	3.52181e-06	0.0203763	-0.24597	3.5926e-05	-0.00732893	-0.0232887	-0.00315941	-0.000970572	3.52181e-06	0.020375	-0.245925	3.5926e-05	-0.00802979	-0.0232888	-0.00315941	-0.000980365	3.52181e-06	0.0204544	-0.245904	3.5926e-05	-0.00817517	-0.0232888	-0.00315941	-0.000983888	3.52181e-06	0.0204544	-0.249188	3.5926e-05	-0.00817517	-0.0232888	-0.00315941	-0.000985084	3.52181e-06	0.0204544	-0.249182	3.5926e-05	-0.00817517	-0.0232888	-0.00315941	-0.00098548	3.52181e-06	0.0204544	-0.249177	3.5926e-05	-0.00817517	-0.0232888	-0.00315941	-0.000985611	3.52181e-06	0.0204544	-0.20267	3.5926e-05	-0.00818226	-0.0232888	-0.00315941	-0.000985654	3.52181e-06	0.0204544	-0.191209	3.5926e-05	-0.00818226	-0.0232888	-0.00315941	-0.000985668	3.52181e-06	0.0204544	-0.192311	3.5926e-05	-0.00818226	-0.0232888	-0.00315941	-0.000985673	3.52181e-06	0.0204544	-0.193418	3.5926e-05	-0.00818226	-0.0232888	-0.00315941	-0.000985673	3.52181e-06	0.0204544	-0.194463	3.5926e-05	-0.00818226	-0.0232888	-0.00315941	-0.000985674	3.52181e-06	0.0204544	-0.195343	3.5926e-05	-0.00818226	-0.0232888	-0.00315941	-0.000985674	3.52181e-06	0.0204544	-0.202287	3.5926e-05	-0.00818226	-0.0232888	-0.00315941	-0.000985673	3.52181e-06	0.0204544	-0.202439	3.5926e-05	-0.00818226	-0.0232888	-0.00315941	-0.000985673	3.52181e-06	0.0204544	-0.20244	3.5926e-05	-0.00818226	-0.0232888	-0.00315941	-0.000985674	3.52181e-06	0.0204544	-0.20244	3.5926e-05	-0.00818226	-0.0232888	-0.00315941	-0.000985674	3.52181e-06	0.0204544	-0.20244	3.5926e-05	-0.00818226	-0.0232888	-0.00315941	-0.000985673	3.52181e-06	0.0204544	-0.20244	3.5926e-05	-0.00818226	-0.0232888	-0.00315941	-0.000985673	3.52181e-06	0.0204544	-0.20244	3.5926e-05	-0.00818226	-0.0232888	-0.00315941	0	0	0	0	0	0	0	0	-0.120511	-0.120511	-0.120511	-0.120511	-0.120511	-0.120511	-0.120511	-0.120511	-0.118861	-0.118861	-0.118861	-0.118861	-0.118861	-0.118861	-0.118861	-0.118861	-0.118902	-0.118902	-0.118902	-0.118902	-0.118902	-0.118902	-0.118902	-0.118902	-0.121039	-0.121039	-0.121039	-0.121039	-0.121039	-0.121039	-0.121039	-0.121039	-0.121039	-0.121039	-0.121039	-0.121039	-0.121039	-0.121039	-0.121039	-0.121039	-0.121036	-0.121036	-0.121036	-0.121036	-0.121036	-0.121036	-0.121036	-0.121036	-0.121036	-0.121036	-0.121036	-0.121036	-0.121036	-0.121036	-0.121036	-0.121036	-0.121036	-0.121036	-0.121036	-0.121036	-0.121036	-0.121036	-0.121036	-0.121036	-0.121036	-0.121036	-0.121036	-0.121036	-0.121036	-0.121036	-0.121036	-0.121036	0.0903879	-0.709442	-0.124645	0.746323	-0.286244	0.858584	0.407016	-0.499438	0.0822266	-0.878992	-0.174009	0.78886	-0.0551984	-0.13916	-0.529698	-0.677773	0.0643714	-0.921494	-0.367707	0.931414	-0.211518	0.876168	-0.427473	-0.676361	0.0589085	-0.903956	-1.14972	0.719042	-0.187652	0.618626	-0.468985	-0.677123	0.0344701	-0.920627	-1.14341	0.886042	-0.207647	0.955836	-0.468352	-0.671029	0.0367696	-0.923574	-1.1638	0.405315	-0.203276	0.652953	-0.470269	-0.677907	0.0296302	-0.923446	-1.12864	0.864111	-0.20583	0.951926	-0.468819	-0.677183	0.0370693	-0.924664	-1.1347	0.421776	-0.195975	0.122018	-0.469923	-0.678033	0.0296138	-0.925467	-1.13697	0.865816	-0.204619	0.861523	-0.468784	-0.677576	0.805538	-0.922508	-1.13555	0.422312	-0.199262	-0.348302	-0.469873	-0.676957	-0.435528	-0.855353	-1.13467	0.579929	-0.20638	0.665123	-0.469831	-0.604362	-0.280047	-0.853194	-1.13541	0.574585	-0.211688	-0.306897	-0.465144	-0.644834	-0.291907	-0.607357	-0.93913	0.573541	-0.198511	0.510868	-0.382364	-0.471781	-0.263012	-0.224044	-0.569861	0.573422	-0.147411	0.387376	-0.352463	-0.109864	-0.289142	-0.0137285	-0.709965	0.573408	-0.000452777	0.307808	-0.0201724	-0.00773299	-0.327107	-0.000650956	-0.16098	0.57176	-0.000108038	-0.446522	-0.0156301	-0.00288318	-0.0168951	-0.000105832	-0.0068511	0.580354	-0.000108448	-0.303156	-0.0157475	-0.00188848	0.00344492	-9.88952e-05	-0.0101547	0.58066	-0.000108452	-0.272414	-0.0157664	-0.00170742	0.00316768	-9.8909e-05	-0.0265973	0.574878	-0.000108452	-0.418682	-0.0157665	-0.0017074	0.00313108	-9.8909e-05	-0.0265417	0.573693	-0.000108452	-0.375644	-0.0157665	-0.0017074	0.00311202	-9.90553e-05	-0.0265461	0.573268	-0.000108656	-0.00557715	-0.0157665	-0.00170448	0.00308026	-9.90552e-05	-0.0265802	0.573085	-0.000108656	0.00730401	-0.0157802	-0.00170448	0.00315083	-9.90552e-05	-0.0265785	0.573002	-0.000108656	0.0102194	-0.0157802	-0.00170448	0.00318022	-9.90552e-05	-0.0266818	0.572965	-0.000108656	0.0102485	-0.0157802	-0.00170448	0.00319078	-9.90552e-05	-0.0266818	0.57942	-0.000108656	0.0102485	-0.0157802	-0.00170448	0.00319437	-9.90552e-05	-0.0266818	0.579374	-0.000108656	0.0102485	-0.0157802	-0.00170448	0.00319556	-9.90552e-05	-0.0266818	0.579368	-0.000108656	0.0102485	-0.0157802	-0.00170448	0.00319595	-9.90552e-05	-0.0266818	0.40336	-0.000108656	0.010249	-0.0157802	-0.00170448	0.00319608	-9.90552e-05	-0.0266818	0.335769	-0.000108656	0.010249	-0.0157802	-0.00170448	0.00319612	-9.90552e-05	-0.0266818	0.337191	-0.000108656	0.010249	-0.0157802	-0.00170448	0.00319613	-9.90552e-05	-0.0266818	0.338632	-0.000108656	0.010249	-0.0157802	-0.00170448	0.00319613	-9.90552e-05	-0.0266818	0.339982	-0.000108656	0.010249	-0.0157802	-0.00170448	0.00319614	-9.90552e-05	-0.0266818	0.341114	-0.000108656	0.010249	-0.0157802	-0.00170448	0.00319614	-9.90552e-05	-0.0266818	0.349246	-0.000108656	0.010249	-0.0157802	-0.00170448	0.00319614	-9.90552e-05	-0.0266818	0.349356	-0.000108656	0.010249	-0.0157802	-0.00170448	0.00319613	-9.90552e-05	-0.0266818	0.349355	-0.000108656	0.010249	-0.0157802	-0.00170448	0.00319614	-9.90552e-05	-0.0266818	0.349355	-0.000108656	0.010249	-0.0157802	-0.00170448	0.00319614	-9.90552e-05	-0.0266818	0.349355	-0.000108656	0.010249	-0.0157802	-0.00170448	0.00319614	-9.90552e-05	-0.0266818	0.349355	-0.000108656	0.010249	-0.0157802	-0.00170448	0.00319613	-9.90552e-05	-0.0266818	0.349355	-0.000108656	0.010249	-0.0157802	-0.00170448	0	0	0	0	0	0	0	0	0.0610395	0.0610395	0.0610395	0.0610395	0.0610395	0.0610395	0.0610395	0.0610395	0.06081	0.06081	0.06081	0.06081	0.06081	0.06081	0.06081	0.06081	0.0604999	0.0604999	0.0604999	0.0604999	0.0604999	0.0604999	0.0604999	0.0604999	0.0609907	0.0609907	0.0609907	0.0609907	0.0609907	0.0609907	0.0609907	0.0609907	0.0609949	0.0609949	0.0609949	0.0609949	0.0609949	0.0609949	0.0609949	0.0609949	0.0609956	0.0609956	0.0609956	0.0609956	0.0609956	0.0609956	0.0609956	0.0609956	0.0609956	0.0609956	0.0609956	0.0609956	0.0609956	0.0609956	0.0609956	0.0609956	0.0609956	0.0609956	0.0609956	0.0609956	0.0609956	0.0609956	0.0609956	0.0609956	0.0609956	0.0609956	0.0609956	0.0609956	0.0609956	0.0609956	0.0609956	0.0609956	0.348052	-0.187276	-0.00819698	0.516204	0.0346166	0.57571	0.271082	-0.00605631	0.358631	-0.242744	0.0264262	0.500626	0.16525	0.0627392	-0.0633134	-0.0173347	0.353637	-0.256806	0.0287817	0.591264	0.0746482	0.579172	-0.0693088	-0.0172585	0.351816	-0.247955	-0.182821	0.455088	0.0891483	0.483717	-0.0927316	-0.0173038	0.345118	-0.256648	-0.185193	0.562496	0.0759139	0.603273	-0.0926259	-0.0197732	0.344022	-0.257983	-0.189245	0.260857	0.0785929	0.506138	-0.0929168	-0.0173869	0.342967	-0.257901	-0.179291	0.548332	0.0773791	0.602203	-0.0927249	-0.0175489	0.344161	-0.258552	-0.183129	0.272222	0.0834745	0.250658	-0.0928354	-0.0173698	0.342959	-0.258845	-0.184132	0.549433	0.0780861	0.57218	-0.0927137	-0.0174072	0.559567	-0.258014	-0.183576	0.272599	0.0811294	-0.0393869	-0.0928018	-0.0176169	-0.0988616	-0.239337	-0.182733	0.372835	0.0759288	0.483807	-0.0920559	-0.0415779	-0.00390966	-0.23873	-0.183626	0.36965	0.0670886	0.00493567	-0.0886075	-0.0130295	-0.0055868	-0.169946	-0.15245	0.36901	0.0516871	0.488499	-0.033887	-0.00176207	0.00793699	-0.0626897	-0.0309453	0.36894	0.0121297	0.446682	-0.0374577	0.0390394	-0.00419864	-0.00384079	-0.17768	0.368932	-7.10048e-05	0.396218	-0.0023575	0.00149055	-0.0256959	-0.000182063	-0.0450259	0.367948	-2.37389e-05	-0.0777582	-0.00163859	-0.000495719	0.0119543	-2.88782e-05	-0.00188878	0.373147	-2.3902e-05	0.0114928	-0.00201121	-0.000358896	0.00245586	-2.5135e-05	-0.00282798	0.373331	-2.39035e-05	0.0304102	-0.00201646	-0.000320037	0.00224076	-2.51354e-05	-0.0074282	0.369548	-2.39035e-05	-0.0642561	-0.00201651	-0.000320032	0.00221609	-2.51354e-05	-0.00741266	0.368747	-2.39035e-05	-0.0712631	-0.00201651	-0.000320032	0.00220325	-2.51769e-05	-0.00741388	0.368457	-2.39391e-05	0.00440654	-0.00201651	-0.000319409	0.00218213	-2.51769e-05	-0.00742342	0.368332	-2.39392e-05	0.00559808	-0.0020185	-0.00031941	0.00222991	-2.51769e-05	-0.00742296	0.368275	-2.39392e-05	0.00758253	-0.00201851	-0.00031941	0.0022497	-2.51769e-05	-0.00745186	0.36825	-2.39392e-05	0.00764439	-0.00201851	-0.00031941	0.00225681	-2.51769e-05	-0.00745186	0.372571	-2.39392e-05	0.00764442	-0.00201851	-0.00031941	0.00225922	-2.51769e-05	-0.00745186	0.372546	-2.39392e-05	0.00764442	-0.00201851	-0.00031941	0.00226003	-2.51769e-05	-0.00745186	0.372541	-2.39392e-05	0.00764442	-0.00201851	-0.00031941	0.00226029	-2.51769e-05	-0.00745186	0.26773	-2.39392e-05	0.00764685	-0.00201851	-0.00031941	0.00226038	-2.51769e-05	-0.00745186	0.229265	-2.39392e-05	0.00764685	-0.00201851	-0.00031941	0.0022604	-2.51769e-05	-0.00745186	0.230331	-2.39392e-05	0.00764685	-0.00201851	-0.00031941	0.00226041	-2.51769e-05	-0.00745186	0.231409	-2.39392e-05	0.00764685	-0.00201851	-0.00031941	0.00226042	-2.51769e-05	-0.00745186	0.232421	-2.39392e-05	0.00764685	-0.00201851	-0.00031941	0.00226042	-2.51769e-05	-0.00745186	0.233271	-2.39392e-05	0.00764685	-0.00201851	-0.00031941	0.00226042	-2.51769e-05	-0.00745186	0.239561	-2.39392e-05	0.00764685	-0.00201851	-0.00031941	0.00226042	-2.51769e-05	-0.00745186	0.239664	-2.39392e-05	0.00764685	-0.00201851	-0.00031941	0.00226042	-2.51769e-05	-0.00745186	0.239664	-2.39392e-05	0.00764685	-0.00201851	-0.00031941	0.00226042	-2.51769e-05	-0.00745186	0.239664	-2.39392e-05	0.00764685	-0.00201851	-0.00031941	0.00226042	-2.51769e-05	-0.00745186	0.239664	-2.39392e-05	0.00764685	-0.00201851	-0.00031941	0.00226042	-2.51769e-05	-0.00745186	0.239664	-2.39392e-05	0.00764685	-0.00201851	-0.00031941	0.00226042	-2.51769e-05	-0.00745186	0.239664	-2.39392e-05	0.00764685	-0.00201851	-0.00031941	0	0	0	0	0	0	0	0	0.170133	0.170133	0.170133	0.170133	0.170133	0.170133	0.170133	0.170133	0.169298	0.169298	0.169298	0.169298	0.169298	0.169298	0.169298	0.169298	0.168923	0.168923	0.168923	0.168923	0.168923	0.168923	0.168923	0.168923	0.170274	0.170274	0.170274	0.170274	0.170274	0.170274	0.170274	0.170274	0.170279	0.170279	0.170279	0.170279	0.170279	0.170279	0.170279	0.170279	0.170279	0.170279	0.170279	0.170279	0.170279	0.170279	0.170279	0.170279	0.170279	0.170279	0.170279	0.170279	0.170279	0.170279	0.170279	0.170279	0.170279	0.170279	0.170279	0.170279	0.170279	0.170279	0.170279	0.170279	0.170279	0.170279	0.170279	0.170279	0.170279	0.170279	0.170279	0.170279	0.57817	0.121651	0.0366336	0.446248	0.115978	0.488011	0.228727	0.217033	0.603377	0.136063	0.0709549	0.393272	0.174362	0.262601	0.24945	0.301114	0.606041	0.138766	0.116214	0.468819	0.0866091	0.492701	0.231341	0.300517	0.606317	0.143328	0.240195	0.357133	0.0957362	0.51226	0.217028	0.300853	0.610208	0.138472	0.226434	0.444864	0.0846238	0.474316	0.216709	0.298426	0.606676	0.137928	0.23562	0.205649	0.0871253	0.530779	0.217115	0.301155	0.609465	0.138039	0.225771	0.433327	0.0858365	0.475471	0.216876	0.30091	0.606732	0.13768	0.222761	0.21471	0.090643	0.444542	0.217142	0.301199	0.609463	0.13776	0.22243	0.434283	0.0862687	0.49043	0.21687	0.301069	0.493158	0.137371	0.222498	0.215012	0.0887776	0.226138	0.21714	0.300793	0.106954	0.127191	0.223562	0.293711	0.0848051	0.471709	0.217395	0.271271	0.178202	0.126876	0.222318	0.291243	0.0817569	0.287188	0.217195	0.286149	0.182976	0.0903122	0.183481	0.290743	0.0721379	0.620973	0.207689	0.208541	0.188655	0.033316	0.135792	0.290688	0.0431235	0.639457	0.18646	0.0444243	0.183692	0.0020425	0.113899	0.290682	9.07494e-05	0.599601	0.00928876	0.00325963	0.169392	9.69707e-05	0.0239588	0.289918	2.0212e-05	0.228869	0.00642042	0.00132713	0.0331084	1.81981e-05	0.00103187	0.293965	2.02693e-05	0.29837	0.00688133	0.00089029	0.00222406	2.34602e-05	0.00152164	0.294108	2.02698e-05	0.31244	0.00688794	0.000820151	0.00201305	2.34743e-05	0.00397128	0.291121	2.02699e-05	0.234024	0.006888	0.000820142	0.00199203	2.34743e-05	0.00396301	0.290486	2.02699e-05	0.180354	0.00688801	0.000820142	0.0019811	2.3493e-05	0.00396366	0.290256	2.0309e-05	0.0145246	0.00688801	0.000818828	0.00196337	2.3493e-05	0.00396873	0.290156	2.0309e-05	0.00537061	0.00689495	0.00081883	0.0020043	2.3493e-05	0.00396848	0.290111	2.0309e-05	0.00623984	0.00689496	0.00081883	0.00202115	2.3493e-05	0.00398384	0.290091	2.0309e-05	0.00628444	0.00689496	0.00081883	0.0020272	2.3493e-05	0.00398384	0.293516	2.0309e-05	0.00628446	0.00689496	0.00081883	0.00202925	2.3493e-05	0.00398384	0.293496	2.0309e-05	0.00628446	0.00689496	0.00081883	0.00202993	2.3493e-05	0.00398384	0.293492	2.0309e-05	0.00628446	0.00689496	0.00081883	0.00203016	2.3493e-05	0.00398384	0.212809	2.0309e-05	0.00628649	0.00689496	0.00081883	0.00203023	2.3493e-05	0.00398384	0.183811	2.0309e-05	0.00628649	0.00689496	0.00081883	0.00203026	2.3493e-05	0.00398384	0.18466	2.0309e-05	0.00628649	0.00689496	0.00081883	0.00203026	2.3493e-05	0.00398384	0.185519	2.0309e-05	0.00628649	0.00689496	0.00081883	0.00203027	2.3493e-05	0.00398384	0.186325	2.0309e-05	0.00628649	0.00689496	0.00081883	0.00203027	2.3493e-05	0.00398384	0.187002	2.0309e-05	0.00628649	0.00689496	0.00081883	0.00203027	2.3493e-05	0.00398384	0.192038	2.0309e-05	0.00628649	0.00689496	0.00081883	0.00203027	2.3493e-05	0.00398384	0.192122	2.0309e-05	0.00628649	0.00689496	0.00081883	0.00203027	2.3493e-05	0.00398384	0.192122	2.0309e-05	0.00628649	0.00689496	0.00081883	0.00203027	2.3493e-05	0.00398384	0.192122	2.0309e-05	0.00628649	0.00689496	0.00081883	0.00203027	2.3493e-05	0.00398384	0.192122	2.0309e-05	0.00628649	0.00689496	0.00081883	0.00203027	2.3493e-05	0.00398384	0.192122	2.0309e-05	0.00628649	0.00689496	0.00081883	0.00203027	2.3493e-05	0.00398384	0.192122	2.0309e-05	0.00628649	0.00689496	0.00081883	0	0	0	0	0	0	0	0	-0.38576	-0.38576	-0.38576	-0.38576	-0.38576	-0.38576	-0.38576	-0.38576	-0.383357	-0.383357	-0.383357	-0.383357	-0.383357	-0.383357	-0.383357	-0.383357	-0.382925	-0.382925	-0.382925	-0.382925	-0.382925	-0.382925	-0.382925	-0.382925	-0.386847	-0.386847	-0.386847	-0.386847	-0.386847	-0.386847	-0.386847	-0.386847	-0.386864	-0.386864	-0.386864	-0.386864	-0.386864	-0.386864	-0.386864	-0.386864	-0.386861	-0.386861	-0.386861	-0.386861	-0.386861	-0.386861	-0.386861	-0.386861	-0.386861	-0.386861	-0.386861	-0.386861	-0.386861	-0.386861	-0.386861	-0.386861	-0.386861	-0.386861	-0.386861	-0.386861	-0.386861	-0.386861	-0.386861	-0.386861	-0.386861	-0.386861	-0.386861	-0.386861	-0.386861	-0.386861	-0.386861	-0.386861	-0.31614	-0.380644	-0.203308	-0.10235	-0.75833	0.0393055	-0.0158443	-1.25846	-0.332673	-0.4333	-0.47987	0.0639991	-0.703773	-0.709917	-1.14806	-1.71192	-0.341349	-0.450299	-0.80164	0.0705793	-0.724765	-0.0415332	-0.972703	-1.70861	-0.343679	-0.445848	-1.24426	0.0627485	-0.720426	-0.376638	-0.989554	-1.71045	-0.355723	-0.449293	-1.19226	0.0687892	-0.721614	0.0875799	-0.988239	-1.68873	-0.352675	-0.450268	-1.23511	0.0212567	-0.721177	-0.376848	-0.990867	-1.71204	-0.357196	-0.450153	-1.173	0.0681191	-0.722644	0.0806845	-0.989156	-1.71004	-0.35259	-0.450325	-1.1737	0.0196601	-0.721131	-0.797354	-0.990941	-1.71237	-0.357201	-0.450428	-1.17416	0.0680989	-0.722205	-0.0535154	-0.989104	-1.7114	0.0207813	-0.448883	-1.1738	0.0195903	-0.720372	-0.872024	-0.990977	-1.70918	-0.237397	-0.416055	-1.17366	0.0316927	-0.718126	-0.237237	-0.993398	-1.46349	-0.218886	-0.415007	-1.17361	0.0305614	-0.689151	-0.953205	-0.991826	-1.63725	-0.226477	-0.295424	-0.96844	0.0303979	-0.59397	-0.726668	-0.9413	-1.21665	-0.218461	-0.108978	-0.873232	0.0303706	-0.319259	-0.906065	-0.847139	-0.378697	-0.225814	-0.00667837	-0.442639	0.030368	-0.000482466	-0.912378	-0.0433356	-0.0236163	-0.232208	-0.000317137	-0.0783621	0.0300244	-8.86497e-05	-0.990273	-0.0313078	-0.00626456	-0.0267535	-6.43699e-05	-0.00345922	0.0315906	-8.86927e-05	-0.972447	-0.0316476	-0.00403744	1.23619e-05	-9.40583e-05	-0.00498611	0.0316503	-8.86934e-05	-0.967263	-0.0316767	-0.00367627	3.03173e-05	-9.41285e-05	-0.0129761	0.0315295	-8.86934e-05	-0.969103	-0.0316768	-0.00367622	2.83606e-05	-9.41285e-05	-0.012949	0.0315914	-8.86934e-05	-0.806577	-0.0316768	-0.00367622	2.7327e-05	-9.41846e-05	-0.0129511	0.031623	-8.88957e-05	-0.0371896	-0.0316768	-0.00367021	2.52901e-05	-9.41845e-05	-0.0129678	0.0316374	-8.8896e-05	-0.00350773	-0.0317055	-0.00367022	2.88332e-05	-9.41845e-05	-0.012967	0.0316438	-8.8896e-05	-0.00304634	-0.0317055	-0.00367022	3.04225e-05	-9.41845e-05	-0.0130171	0.0316467	-8.8896e-05	-0.00318254	-0.0317055	-0.00367022	3.09944e-05	-9.41845e-05	-0.0130171	0.0314537	-8.8896e-05	-0.00318252	-0.0317055	-0.00367022	3.11887e-05	-9.41845e-05	-0.0130171	0.0314378	-8.8896e-05	-0.00318252	-0.0317055	-0.00367022	3.12526e-05	-9.41845e-05	-0.0130171	0.0314397	-8.8896e-05	-0.00318252	-0.0317055	-0.00367022	3.12737e-05	-9.41845e-05	-0.0130171	-0.00733606	-8.8896e-05	-0.00318948	-0.0317055	-0.00367022	3.12807e-05	-9.41845e-05	-0.0130171	-0.0285971	-8.8896e-05	-0.00318948	-0.0317055	-0.00367022	3.12831e-05	-9.41845e-05	-0.0130171	-0.0290222	-8.8896e-05	-0.00318948	-0.0317055	-0.00367022	3.1284e-05	-9.41845e-05	-0.0130171	-0.0294437	-8.8896e-05	-0.00318948	-0.0317055	-0.00367022	3.12839e-05	-9.41845e-05	-0.0130171	-0.0298469	-8.8896e-05	-0.00318948	-0.0317055	-0.00367022	3.12839e-05	-9.41845e-05	-0.0130171	-0.0301889	-8.8896e-05	-0.00318948	-0.0317055	-0.00367022	3.12839e-05	-9.41845e-05	-0.0130171	-0.0332759	-8.8896e-05	-0.00318948	-0.0317055	-0.00367022	3.12837e-05	-9.41845e-05	-0.0130171	-0.0333771	-8.8896e-05	-0.00318948	-0.0317055	-0.00367022	3.12839e-05	-9.41845e-05	-0.0130171	-0.0333784	-8.8896e-05	-0.00318948	-0.0317055	-0.00367022	3.12839e-05	-9.41845e-05	-0.0130171	-0.0333785	-8.8896e-05	-0.00318948	-0.0317055	-0.00367022	3.12839e-05	-9.41845e-05	-0.0130171	-0.0333785	-8.8896e-05	-0.00318948	-0.0317055	-0.00367022	3.12837e-05	-9.41845e-05	-0.0130171	-0.0333785	-8.8896e-05	-0.00318948	-0.0317055	-0.00367022	3.12839e-05	-9.41845e-05	-0.0130171	-0.0333785	-8.8896e-05	-0.00318948	-0.0317055	-0.00367022	0	0	0	0	0	0	0	0	0.0772622	0.0772622	0.0772622	0.0772622	0.0772622	0.0772622	0.0772622	0.0772622	0.0795109	0.0795109	0.0795109	0.0795109	0.0795109	0.0795109	0.0795109	0.0795109	0.0799738	0.0799738	0.0799738	0.0799738	0.0799738	0.0799738	0.0799738	0.0799738	0.0773071	0.0773071	0.0773071	0.0773071	0.0773071	0.0773071	0.0773071	0.0773071	0.0773119	0.0773119	0.0773119	0.0773119	0.0773119	0.0773119	0.0773119	0.0773119	0.0773114	0.0773114	0.0773114	0.0773114	0.0773114	0.0773114	0.0773114	0.0773114	0.0773114	0.0773114	0.0773114	0.0773114	0.0773114	0.0773114	0.0773114	0.0773114	0.0773114	0.0773114	0.0773114	0.0773114	0.0773114	0.0773114	0.0773114	0.0773114	0.0773114	0.0773114	0.0773114	0.0773114	0.0773114	0.0773114	0.0773114	0.0773114	0.0159022	-0.276747	-0.0522072	0.369673	-0.134998	0.327032	0.191431	0.243626	0.0116322	-0.349581	-0.10268	0.29482	-0.158151	0.616371	0.570268	0.423945	0.00453561	-0.366284	-0.329305	0.366745	-0.305719	0.452249	0.739434	0.423108	0.00238214	-0.360046	-0.609625	0.269142	-0.303737	0.651613	0.736688	0.423687	-0.00734719	-0.366419	-0.665687	0.343292	-0.311511	0.364847	0.735768	0.434298	-0.00632367	-0.367612	-0.634492	0.147725	-0.308153	0.667325	0.735177	0.424121	-0.00922348	-0.367515	-0.678705	0.333817	-0.310992	0.369689	0.73632	0.425096	-0.00620789	-0.367946	-0.680821	0.152747	-0.307162	0.827982	0.73592	0.424021	-0.00922986	-0.368163	-0.681886	0.334824	-0.310987	0.457002	0.736287	0.424509	0.299412	-0.366935	-0.681237	0.152898	-0.308208	0.678822	0.735873	0.425178	-0.17467	-0.340201	-0.680918	0.211315	-0.3099	0.542369	0.733636	0.521418	-0.116057	-0.339342	-0.681174	0.209114	-0.300168	0.777691	0.722133	0.384614	-0.120877	-0.241564	-0.562737	0.208698	-0.262681	0.943324	0.523068	0.238808	-0.109726	-0.089109	-0.446954	0.208649	-0.150156	1.05823	0.491896	-0.160595	-0.119815	-0.00546018	-0.318343	0.208643	-0.000267473	1.02748	0.0202454	-0.00440946	-0.134233	-0.000258443	-0.0640314	0.207962	-4.32098e-05	0.744349	0.00955406	0.00412501	-0.0077616	-2.71836e-05	-0.00277066	0.211434	-4.31729e-05	0.798204	0.0137822	0.00296442	0.00128193	1.4353e-05	-0.00405453	0.211559	-4.3173e-05	0.807277	0.0138057	0.0027234	0.00118026	1.44221e-05	-0.0105902	0.209553	-4.3173e-05	0.738122	0.0138062	0.00272336	0.00116676	1.44221e-05	-0.0105681	0.209172	-4.3173e-05	0.603092	0.0138062	0.00272336	0.00115973	1.43437e-05	-0.0105698	0.209039	-4.32867e-05	0.0325221	0.0138062	0.00271871	0.00114802	1.43437e-05	-0.0105834	0.208982	-4.32869e-05	0.00534304	0.0138243	0.00271872	0.00117402	1.43437e-05	-0.0105827	0.208956	-4.32869e-05	0.0032416	0.0138243	0.00271872	0.00118486	1.43437e-05	-0.0106238	0.208945	-4.32869e-05	0.00316381	0.0138243	0.00271872	0.00118876	1.43437e-05	-0.0106238	0.21107	-4.32869e-05	0.00316383	0.0138243	0.00271872	0.00119008	1.43437e-05	-0.0106238	0.211049	-4.32869e-05	0.00316383	0.0138243	0.00271872	0.00119052	1.43437e-05	-0.0106238	0.211047	-4.32869e-05	0.00316383	0.0138243	0.00271872	0.00119067	1.43437e-05	-0.0106238	0.141364	-4.32869e-05	0.00316111	0.0138243	0.00271872	0.00119071	1.43437e-05	-0.0106238	0.114148	-4.32869e-05	0.00316111	0.0138243	0.00271872	0.00119073	1.43437e-05	-0.0106238	0.114455	-4.32869e-05	0.00316111	0.0138243	0.00271872	0.00119073	1.43437e-05	-0.0106238	0.114769	-4.32869e-05	0.00316111	0.0138243	0.00271872	0.00119073	1.43437e-05	-0.0106238	0.115059	-4.32869e-05	0.00316111	0.0138243	0.00271872	0.00119074	1.43437e-05	-0.0106238	0.115302	-4.32869e-05	0.00316111	0.0138243	0.00271872	0.00119074	1.43437e-05	-0.0106238	0.116847	-4.32869e-05	0.00316111	0.0138243	0.00271872	0.00119073	1.43437e-05	-0.0106238	0.116847	-4.32869e-05	0.00316111	0.0138243	0.00271872	0.00119073	1.43437e-05	-0.0106238	0.116846	-4.32869e-05	0.00316111	0.0138243	0.00271872	0.00119074	1.43437e-05	-0.0106238	0.116846	-4.32869e-05	0.00316111	0.0138243	0.00271872	0.00119074	1.43437e-05	-0.0106238	0.116846	-4.32869e-05	0.00316111	0.0138243	0.00271872	0.00119073	1.43437e-05	-0.0106238	0.116846	-4.32869e-05	0.00316111	0.0138243	0.00271872	0.00119073	1.43437e-05	-0.0106238	0.116846	-4.32869e-05	0.00316111	0.0138243	0.00271872	0	0	0	0	0	0	0	0	0.259215	0.259215	0.259215	0.259215	0.259215	0.259215	0.259215	0.259215	0.255488	0.255488	0.255488	0.255488	0.255488	0.255488	0.255488	0.255488	0.254201	0.254201	0.254201	0.254201	0.254201	0.254201	0.254201	0.254201	0.25968	0.25968	0.25968	0.25968	0.25968	0.25968	0.25968	0.25968	0.259695	0.259695	0.259695	0.259695	0.259695	0.259695	0.259695	0.259695	0.259695	0.259695	0.259695	0.259695	0.259695	0.259695	0.259695	0.259695	0.259695	0.259695	0.259695	0.259695	0.259695	0.259695	0.259695	0.259695	0.259695	0.259695	0.259695	0.259695	0.259695	0.259695	0.259695	0.259695	0.259695	0.259695	0.259695	0.259695	0.259695	0.259695	0.259695	0.259695	0.82268	-0.00215341	0.139352	0.816855	0.626839	0.895431	0.409956	0.472437	0.853774	-0.0408829	0.423195	0.760697	0.903597	-0.0411465	-0.0263347	0.53817	0.852746	-0.0497387	0.8102	0.883859	0.859469	0.841326	-0.290439	0.537249	0.851691	-0.0384925	0.791005	0.687829	0.886434	0.639737	-0.328535	0.537653	0.850648	-0.0497739	0.807189	0.845127	0.866217	0.901761	-0.328182	0.510026	0.846381	-0.0511076	0.79356	0.408693	0.868545	0.673203	-0.326869	0.537954	0.84836	-0.051101	0.82099	0.824032	0.869468	0.898839	-0.328393	0.535568	0.846538	-0.0520419	0.815152	0.429247	0.878067	0.213186	-0.327294	0.538268	0.848352	-0.0525019	0.814112	0.825459	0.870729	0.828684	-0.328367	0.537197	0.891465	-0.052449	0.814609	0.429953	0.873571	-0.226524	-0.327151	0.534849	0.0332853	-0.0489371	0.815908	0.583245	0.862657	0.66332	-0.322034	0.253208	0.172323	-0.0488074	0.814376	0.579123	0.816588	-0.178167	-0.304709	0.541909	0.175797	-0.0347534	0.670387	0.578234	0.69236	0.574926	-0.0289396	0.463873	0.191209	-0.0128183	0.810814	0.578145	0.341897	0.47924	-0.0608707	0.450164	0.177509	-0.000784049	0.0970651	0.578134	0.00033449	0.403443	0.000245809	0.0207782	0.147829	-3.72047e-05	-0.00913396	0.576858	3.00268e-05	-0.303187	0.00487523	-0.00137739	0.0412387	-1.03236e-05	-0.000212131	0.58386	2.96196e-05	-0.172431	0.000350365	-0.00125982	0.00397078	-2.15376e-05	-0.000510704	0.584103	2.96165e-05	-0.143315	0.000333137	-0.00115535	0.00360696	-2.15609e-05	-0.0014598	0.577945	2.96165e-05	-0.280403	0.000332624	-0.00115533	0.00356834	-2.15609e-05	-0.00145672	0.57655	2.96165e-05	-0.260971	0.000332641	-0.00115533	0.00354826	-2.15611e-05	-0.00145696	0.576034	2.97441e-05	4.19351e-05	0.000332633	-0.00115304	0.00351546	-2.15611e-05	-0.00145888	0.575811	2.97442e-05	0.00898577	0.000327399	-0.00115304	0.00359049	-2.15611e-05	-0.00145878	0.575711	2.97442e-05	0.014957	0.000327381	-0.00115304	0.00362145	-2.15611e-05	-0.00146477	0.575665	2.97442e-05	0.0152403	0.000327381	-0.00115304	0.00363258	-2.15611e-05	-0.00146477	0.583046	2.97442e-05	0.0152403	0.000327381	-0.00115304	0.00363635	-2.15611e-05	-0.00146477	0.583019	2.97442e-05	0.0152403	0.000327381	-0.00115304	0.0036376	-2.15611e-05	-0.00146477	0.58301	2.97442e-05	0.0152403	0.000327381	-0.00115304	0.00363801	-2.15611e-05	-0.00146477	0.445701	2.97442e-05	0.0152521	0.000327381	-0.00115304	0.00363815	-2.15611e-05	-0.00146477	0.400849	2.97442e-05	0.0152521	0.000327381	-0.00115304	0.00363819	-2.15611e-05	-0.00146477	0.403088	2.97442e-05	0.0152521	0.000327381	-0.00115304	0.00363821	-2.15611e-05	-0.00146477	0.405345	2.97442e-05	0.0152521	0.000327381	-0.00115304	0.00363821	-2.15611e-05	-0.00146477	0.407473	2.97442e-05	0.0152521	0.000327381	-0.00115304	0.00363821	-2.15611e-05	-0.00146477	0.409263	2.97442e-05	0.0152521	0.000327381	-0.00115304	0.00363821	-2.15611e-05	-0.00146477	0.42306	2.97442e-05	0.0152521	0.000327381	-0.00115304	0.00363821	-2.15611e-05	-0.00146477	0.423337	2.97442e-05	0.0152521	0.000327381	-0.00115304	0.00363821	-2.15611e-05	-0.00146477	0.423339	2.97442e-05	0.0152521	0.000327381	-0.00115304	0.00363821	-2.15611e-05	-0.00146477	0.423339	2.97442e-05	0.0152521	0.000327381	-0.00115304	0.00363821	-2.15611e-05	-0.00146477	0.423339	2.97442e-05	0.0152521	0.000327381	-0.00115304	0.00363821	-2.15611e-05	-0.00146477	0.423339	2.97442e-05	0.0152521	0.000327381	-0.00115304	0.00363821	-2.15611e-05	-0.00146477	0.423339	2.97442e-05	0.0152521	0.000327381	-0.00115304	0	0	0	0	0	0	0	0	0.00132132	0.00132132	0.00132132	0.00132132	0.00132132	0.00132132	0.00132132	0.00132132	0.000531822	0.000531822	0.000531822	0.000531822	0.000531822	0.000531822	0.000531822	0.000531822	0.000427555	0.000427555	0.000427555	0.000427555	0.000427555	0.000427555	0.000427555	0.000427555	0.00155104	0.00155104	0.00155104	0.00155104	0.00155104	0.00155104	0.00155104	0.00155104	0.00155357	0.00155357	0.00155357	0.00155357	0.00155357	0.00155357	0.00155357	0.00155357	0.00155272	0.00155272	0.00155272	0.00155272	0.00155272	0.00155272	0.00155272	0.00155272	0.00155278	0.00155278	0.00155278	0.00155278	0.00155278	0.00155278	0.00155278	0.00155278	0.00155277	0.00155277	0.00155277	0.00155277	0.00155277	0.00155277	0.00155277	0.00155277	0.00155277	0.00155277	0.00155277	0.00155277	0.00155277	0.00155277	0.00155277	0.00155277	-0.219588	-0.0128955	0.0487614	-0.165737	0.223854	-0.211539	-0.0951076	0.199207	-0.229592	-0.0210714	0.150667	-0.168823	0.230824	-0.0944394	0.0169796	0.237956	-0.230011	-0.0213593	0.283201	-0.206038	0.302877	-0.214554	-0.0750374	0.237538	-0.229936	-0.0236111	0.277768	-0.15508	0.300745	-0.212824	-0.0684927	0.237737	-0.23059	-0.0213342	0.283572	-0.194206	0.305677	-0.209965	-0.068398	0.228022	-0.229338	-0.0209554	0.28095	-0.0827803	0.303943	-0.220696	-0.0678318	0.23789	-0.230149	-0.0210747	0.283668	-0.189196	0.305655	-0.210287	-0.0684058	0.237051	-0.229369	-0.0209522	0.284997	-0.0852129	0.303256	-0.172953	-0.0679629	0.238003	-0.230147	-0.0211038	0.285154	-0.189679	0.305502	-0.213242	-0.0684047	0.237626	-0.212067	-0.0211322	0.285121	-0.085285	0.303599	-0.0752894	-0.0679175	0.236785	-0.0258136	-0.0195492	0.2845	-0.118639	0.30385	-0.20013	-0.0662945	0.136825	-0.0577486	-0.0195031	0.285174	-0.117252	0.2886	-0.100142	-0.0619207	0.236342	-0.0591519	-0.0138818	0.234917	-0.116999	0.24464	-0.252367	0.00792636	0.195324	-0.0622428	-0.00512134	0.285619	-0.116967	0.120677	-0.255453	-0.00156881	0.159246	-0.0595125	-0.000314202	0.0325317	-0.116964	0.000117361	-0.238041	0.0010864	0.00758175	-0.05288	-1.49185e-05	-0.0036655	-0.116536	1.07339e-05	-0.0723697	0.00231683	-0.000207687	-0.0118863	-3.14438e-06	-9.48972e-05	-0.118685	1.05944e-05	-0.10457	0.000779946	-0.000262694	-0.000948898	-5.0085e-06	-0.000214168	-0.118763	1.05933e-05	-0.110736	0.00077584	-0.000249901	-0.000860428	-5.01278e-06	-0.00059776	-0.117659	1.05933e-05	-0.075604	0.000775669	-0.000249898	-0.000851286	-5.01278e-06	-0.00059652	-0.117466	1.05933e-05	-0.0571589	0.000775676	-0.000249898	-0.000846532	-5.01427e-06	-0.000596619	-0.1174	1.06386e-05	-0.00506649	0.000775673	-0.00024941	-0.000838781	-5.01427e-06	-0.00059738	-0.117372	1.06386e-05	-0.00172996	0.000774259	-0.000249411	-0.00085656	-5.01427e-06	-0.000597342	-0.11736	1.06386e-05	-0.00104955	0.000774254	-0.000249411	-0.000863887	-5.01427e-06	-0.000599739	-0.117354	1.06386e-05	-0.000986264	0.000774254	-0.000249411	-0.000866521	-5.01427e-06	-0.000599739	-0.118464	1.06386e-05	-0.000986278	0.000774254	-0.000249411	-0.000867413	-5.01427e-06	-0.000599739	-0.118449	1.06386e-05	-0.000986278	0.000774254	-0.000249411	-0.00086771	-5.01427e-06	-0.000599739	-0.118449	1.06386e-05	-0.000986278	0.000774254	-0.000249411	-0.000867807	-5.01427e-06	-0.000599739	-0.0733959	1.06386e-05	-0.000983541	0.000774254	-0.000249411	-0.000867839	-5.01427e-06	-0.000599739	-0.0544506	1.06386e-05	-0.00098354	0.000774254	-0.000249411	-0.00086785	-5.01427e-06	-0.000599739	-0.054538	1.06386e-05	-0.00098354	0.000774254	-0.000249411	-0.000867853	-5.01427e-06	-0.000599739	-0.0546293	1.06386e-05	-0.00098354	0.000774254	-0.000249411	-0.000867854	-5.01427e-06	-0.000599739	-0.0547118	1.06386e-05	-0.00098354	0.000774254	-0.000249411	-0.000867855	-5.01427e-06	-0.000599739	-0.0547795	1.06386e-05	-0.00098354	0.000774254	-0.000249411	-0.000867855	-5.01427e-06	-0.000599739	-0.055039	1.06386e-05	-0.00098354	0.000774254	-0.000249411	-0.000867855	-5.01427e-06	-0.000599739	-0.0550204	1.06386e-05	-0.00098354	0.000774254	-0.000249411	-0.000867854	-5.01427e-06	-0.000599739	-0.0550197	1.06386e-05	-0.00098354	0.000774254	-0.000249411	-0.000867855	-5.01427e-06	-0.000599739	-0.0550196	1.06386e-05	-0.00098354	0.000774254	-0.000249411	-0.000867855	-5.01427e-06	-0.000599739	-0.0550196	1.06386e-05	-0.00098354	0.000774254	-0.000249411	-0.000867855	-5.01427e-06	-0.000599739	-0.0550196	1.06386e-05	-0.00098354	0.000774254	-0.000249411	-0.000867854	-5.01427e-06	-0.000599739	-0.0550196	1.06386e-05	-0.00098354	0.000774254	-0.000249411	0	0	0	0	0	0	0	0	-0.331284	-0.331284	-0.331284	-0.331284	-0.331284	-0.331284	-0.331284	-0.331284	-0.330258	-0.330258	-0.330258	-0.330258	-0.330258	-0.330258	-0.330258	-0.330258	-0.329947	-0.329947	-0.329947	-0.329947	-0.329947	-0.329947	-0.329947	-0.329947	-0.331954	-0.331954	-0.331954	-0.331954	-0.331954	-0.331954	-0.331954	-0.331954	-0.331968	-0.331968	-0.331968	-0.331968	-0.331968	-0.331968	-0.331968	-0.331968	-0.331966	-0.331966	-0.331966	-0.331966	-0.331966	-0.331966	-0.331966	-0.331966	-0.331966	-0.331966	-0.331966	-0.331966	-0.331966	-0.331966	-0.331966	-0.331966	-0.331966	-0.331966	-0.331966	-0.331966	-0.331966	-0.331966	-0.331966	-0.331966	-0.331966	-0.331966	-0.331966	-0.331966	-0.331966	-0.331966	-0.331966	-0.331966	-0.524978	-0.166508	-0.11112	-0.465527	-0.427231	-0.403914	-0.220226	-0.872424	-0.54736	-0.174647	-0.263617	-0.321258	-0.432953	-0.733905	-0.935459	-1.21994	-0.550782	-0.178698	-0.385947	-0.390654	-0.339411	-0.491136	-0.887198	-1.21757	-0.551337	-0.181599	-0.583831	-0.289771	-0.343954	-0.739412	-0.885493	-1.21893	-0.556252	-0.177963	-0.529724	-0.368276	-0.334796	-0.384947	-0.884318	-1.20932	-0.552894	-0.177685	-0.567712	-0.172302	-0.337275	-0.756776	-0.88573	-1.22009	-0.555842	-0.177725	-0.515235	-0.357974	-0.336306	-0.390789	-0.885075	-1.21919	-0.552929	-0.177424	-0.512929	-0.180743	-0.339916	-0.966485	-0.886036	-1.22025	-0.555841	-0.177432	-0.512567	-0.358936	-0.336369	-0.497295	-0.885033	-1.21982	-0.406407	-0.176855	-0.512666	-0.181028	-0.337945	-0.81284	-0.886041	-1.21869	-0.122	-0.163798	-0.51336	-0.245503	-0.333573	-0.6063	-0.886791	-1.1012	-0.178541	-0.16339	-0.512482	-0.243757	-0.318992	-0.926314	-0.882298	-1.15908	-0.183566	-0.116305	-0.422625	-0.243379	-0.274125	-1.08364	-0.788373	-0.844091	-0.187158	-0.0429043	-0.392001	-0.243341	-0.145706	-1.22444	-0.715722	-0.176599	-0.184068	-0.00263	-0.18213	-0.243337	-0.000214779	-1.19153	-0.034819	-0.0130686	-0.173094	-0.000125181	-0.0308706	-0.242793	-4.26418e-05	-0.896167	-0.0233238	-0.0054084	-0.0312313	-3.34878e-05	-0.00137382	-0.245763	-4.26973e-05	-0.950106	-0.0251316	-0.00360337	-0.0018487	-6.62293e-05	-0.00197186	-0.245866	-4.26979e-05	-0.959646	-0.0251582	-0.00329484	-0.001671	-6.62974e-05	-0.00512037	-0.24331	-4.26979e-05	-0.886729	-0.0251584	-0.0032948	-0.00165394	-6.62974e-05	-0.00510969	-0.242736	-4.26979e-05	-0.724886	-0.0251584	-0.0032948	-0.00164508	-6.6309e-05	-0.00511053	-0.242524	-4.27876e-05	-0.0390375	-0.0251584	-0.00328937	-0.00163076	-6.6309e-05	-0.00511707	-0.242432	-4.27877e-05	-0.00706473	-0.0251834	-0.00328938	-0.001664	-6.6309e-05	-0.00511676	-0.242391	-4.27877e-05	-0.00676048	-0.0251835	-0.00328938	-0.00167767	-6.6309e-05	-0.00513651	-0.242372	-4.27877e-05	-0.006837	-0.0251835	-0.00328938	-0.00168258	-6.6309e-05	-0.00513651	-0.245421	-4.27877e-05	-0.00683701	-0.0251835	-0.00328938	-0.00168425	-6.6309e-05	-0.00513651	-0.245409	-4.27877e-05	-0.00683701	-0.0251835	-0.00328938	-0.0016848	-6.6309e-05	-0.00513651	-0.245405	-4.27877e-05	-0.00683701	-0.0251835	-0.00328938	-0.00168498	-6.6309e-05	-0.00513651	-0.189967	-4.27877e-05	-0.00684114	-0.0251835	-0.00328938	-0.00168504	-6.6309e-05	-0.00513651	-0.17317	-4.27877e-05	-0.00684114	-0.0251835	-0.00328938	-0.00168506	-6.6309e-05	-0.00513651	-0.174054	-4.27877e-05	-0.00684114	-0.0251835	-0.00328938	-0.00168507	-6.6309e-05	-0.00513651	-0.174944	-4.27877e-05	-0.00684114	-0.0251835	-0.00328938	-0.00168507	-6.6309e-05	-0.00513651	-0.175783	-4.27877e-05	-0.00684114	-0.0251835	-0.00328938	-0.00168507	-6.6309e-05	-0.00513651	-0.176488	-4.27877e-05	-0.00684114	-0.0251835	-0.00328938	-0.00168507	-6.6309e-05	-0.00513651	-0.181939	-4.27877e-05	-0.00684114	-0.0251835	-0.00328938	-0.00168507	-6.6309e-05	-0.00513651	-0.182047	-4.27877e-05	-0.00684114	-0.0251835	-0.00328938	-0.00168507	-6.6309e-05	-0.00513651	-0.182048	-4.27877e-05	-0.00684114	-0.0251835	-0.00328938	-0.00168507	-6.6309e-05	-0.00513651	-0.182048	-4.27877e-05	-0.00684114	-0.0251835	-0.00328938	-0.00168507	-6.6309e-05	-0.00513651	-0.182048	-4.27877e-05	-0.00684114	-0.0251835	-0.00328938	-0.00168507	-6.6309e-05	-0.00513651	-0.182048	-4.27877e-05	-0.00684114	-0.0251835	-0.00328938	-0.00168507	-6.6309e-05	-0.00513651	-0.182048	-4.27877e-05	-0.00684114	-0.0251835	-0.00328938	0	0	0	0	0	0	0	0	-0.160568	-0.160568	-0.160568	-0.160568	-0.160568	-0.160568	-0.160568	-0.160568	-0.158005	-0.158005	-0.158005	-0.158005	-0.158005	-0.158005	-0.158005	-0.158005	-0.157648	-0.157648	-0.157648	-0.157648	-0.157648	-0.157648	-0.157648	-0.157648	-0.161291	-0.161291	-0.161291	-0.161291	-0.161291	-0.161291	-0.161291	-0.161291	-0.161298	-0.161298	-0.161298	-0.161298	-0.161298	-0.161298	-0.161298	-0.161298	-0.161296	-0.161296	-0.161296	-0.161296	-0.161296	-0.161296	-0.161296	-0.161296	-0.161296	-0.161296	-0.161296	-0.161296	-0.161296	-0.161296	-0.161296	-0.161296	-0.161296	-0.161296	-0.161296	-0.161296	-0.161296	-0.161296	-0.161296	-0.161296	-0.161296	-0.161296	-0.161296	-0.161296	-0.161296	-0.161296	-0.161296	-0.161296	0.0774119	-0.398008	-0.162601	0.385779	-0.575557	0.494266	0.22667	-0.705385	0.0755292	-0.476278	-0.37382	0.443536	-0.504405	-0.073816	-0.444281	-0.909229	0.065897	-0.498309	-0.710913	0.531873	-0.64879	0.503259	-0.234141	-0.90748	0.0629211	-0.488535	-1.15875	0.407008	-0.638578	0.357213	-0.257475	-0.908391	0.0497306	-0.497747	-1.15639	0.503736	-0.650239	0.547449	-0.257118	-0.888139	0.0508109	-0.499514	-1.16801	0.219385	-0.646678	0.376532	-0.25923	-0.909215	0.0470388	-0.499319	-1.14857	0.491249	-0.649995	0.545286	-0.257442	-0.907346	0.050978	-0.499918	-1.15204	0.226377	-0.643917	0.0789259	-0.258869	-0.909487	0.0470297	-0.500111	-1.15322	0.492335	-0.649383	0.494992	-0.257423	-0.908571	0.466152	-0.498385	-1.15251	0.226589	-0.645046	-0.190179	-0.258917	-0.90673	-0.233154	-0.462075	-1.15166	0.314526	-0.646727	0.384459	-0.261677	-0.690602	-0.144383	-0.460907	-1.15243	0.311013	-0.62269	-0.164958	-0.266232	-0.880929	-0.150637	-0.328102	-0.951406	0.310366	-0.538848	0.301713	-0.331161	-0.680249	-0.134524	-0.121031	-0.825123	0.310286	-0.294489	0.232627	-0.287968	-0.339814	-0.149087	-0.00741623	-0.467983	0.310278	-0.000466819	0.187382	-0.0174991	-0.0181352	-0.170605	-0.000351696	-0.0869984	0.309195	-8.24673e-05	-0.246731	-0.0154436	-0.00192356	-0.00758786	-5.76271e-05	-0.00380938	0.314668	-8.24756e-05	-0.162505	-0.013304	-0.00106766	0.00199714	-5.47793e-05	-0.00552161	0.314865	-8.24761e-05	-0.145145	-0.0133108	-0.000954276	0.00183469	-5.47884e-05	-0.014394	0.311892	-8.24761e-05	-0.230319	-0.0133106	-0.000954264	0.00181353	-5.47884e-05	-0.014364	0.31135	-8.24761e-05	-0.206376	-0.0133106	-0.000954264	0.00180251	-5.48684e-05	-0.0143663	0.311163	-8.26729e-05	-0.00325558	-0.0133106	-0.000952781	0.00178416	-5.48683e-05	-0.0143848	0.311082	-8.26732e-05	0.00335323	-0.0133194	-0.000952783	0.00182498	-5.48683e-05	-0.0143839	0.311046	-8.26732e-05	0.00322999	-0.0133194	-0.000952783	0.00184197	-5.48683e-05	-0.0144396	0.31103	-8.26732e-05	0.00311618	-0.0133194	-0.000952783	0.00184807	-5.48683e-05	-0.0144396	0.314099	-8.26732e-05	0.00311622	-0.0133194	-0.000952783	0.00185014	-5.48683e-05	-0.0144396	0.314064	-8.26732e-05	0.00311622	-0.0133194	-0.000952783	0.00185083	-5.48683e-05	-0.0144396	0.314062	-8.26732e-05	0.00311622	-0.0133194	-0.000952783	0.00185106	-5.48683e-05	-0.0144396	0.198981	-8.26732e-05	0.00311086	-0.0133194	-0.000952783	0.00185113	-5.48683e-05	-0.0144396	0.150956	-8.26732e-05	0.00311085	-0.0133194	-0.000952783	0.00185116	-5.48683e-05	-0.0144396	0.151322	-8.26732e-05	0.00311085	-0.0133194	-0.000952783	0.00185116	-5.48683e-05	-0.0144396	0.151699	-8.26732e-05	0.00311085	-0.0133194	-0.000952783	0.00185116	-5.48683e-05	-0.0144396	0.152046	-8.26732e-05	0.00311085	-0.0133194	-0.000952783	0.00185117	-5.48683e-05	-0.0144396	0.152334	-8.26732e-05	0.00311085	-0.0133194	-0.000952783	0.00185117	-5.48683e-05	-0.0144396	0.153933	-8.26732e-05	0.00311085	-0.0133194	-0.000952783	0.00185117	-5.48683e-05	-0.0144396	0.153909	-8.26732e-05	0.00311085	-0.0133194	-0.000952783	0.00185116	-5.48683e-05	-0.0144396	0.153908	-8.26732e-05	0.00311085	-0.0133194	-0.000952783	0.00185117	-5.48683e-05	-0.0144396	0.153908	-8.26732e-05	0.00311085	-0.0133194	-0.000952783	0.00185117	-5.48683e-05	-0.0144396	0.153908	-8.26732e-05	0.00311085	-0.0133194	-0.000952783	0.00185117	-5.48683e-05	-0.0144396	0.153908	-8.26732e-05	0.00311085	-0.0133194	-0.000952783	0.00185116	-5.48683e-05	-0.0144396	0.153908	-8.26732e-05	0.00311085	-0.0133194	-0.000952783	0	0	0	0	0	0	0	0	-0.0601438	-0.0601438	-0.0601438	-0.0601438	-0.0601438	-0.0601438	-0.0601438	-0.0601438	-0.0614091	-0.0614091	-0.0614091	-0.0614091	-0.0614091	-0.0614091	-0.0614091	-0.0614091	-0.0620272	-0.0620272	-0.0620272	-0.0620272	-0.0620272	-0.0620272	-0.0620272	-0.0620272	-0.0600868	-0.0600868	-0.0600868	-0.0600868	-0.0600868	-0.0600868	-0.0600868	-0.0600868	-0.0600792	-0.0600792	-0.0600792	-0.0600792	-0.0600792	-0.0600792	-0.0600792	-0.0600792	-0.0600787	-0.0600787	-0.0600787	-0.0600787	-0.0600787	-0.0600787	-0.0600787	-0.0600787	-0.0600786	-0.0600786	-0.0600786	-0.0600786	-0.0600786	-0.0600786	-0.0600786	-0.0600786	-0.0600787	-0.0600787	-0.0600787	-0.0600787	-0.0600787	-0.0600787	-0.0600787	-0.0600787	-0.0600787	-0.0600787	-0.0600787	-0.0600787	-0.0600787	-0.0600787	-0.0600787	-0.0600787	-0.145104	-0.622966	0.0209229	0.491565	0.33527	0.532697	0.252568	-0.00853336	-0.163524	-0.789311	0.245032	0.524447	0.627992	-0.42422	-0.556753	-0.113652	-0.179588	-0.827734	0.450932	0.599842	0.638081	0.508328	-0.730105	-0.11323	-0.184292	-0.814492	-0.227352	0.47438	0.661747	0.194671	-0.763939	-0.113553	-0.206344	-0.826881	-0.196934	0.57603	0.649528	0.619163	-0.762938	-0.134804	-0.203046	-0.82895	-0.229162	0.28183	0.650171	0.216071	-0.763197	-0.113981	-0.210122	-0.829076	-0.177764	0.562289	0.651814	0.613452	-0.763524	-0.115648	-0.202816	-0.830097	-0.181762	0.296142	0.657576	-0.313021	-0.763362	-0.113791	-0.210135	-0.831187	-0.183588	0.563083	0.65292	0.493678	-0.763479	-0.114428	0.487271	-0.828748	-0.182354	0.296632	0.654363	-0.632815	-0.763187	-0.11613	-0.407516	-0.768409	-0.182483	0.402528	0.646093	0.285883	-0.758472	-0.322889	-0.
[truncated: 96,941 more chars]
