# Supplementary material for: The Importance of Lateral Connections in the Parietal Cortex for Generating Motor Plans
Source: PLoS One. 2015 Aug 7;10(8):e0134669. doi: 10.1371/journal.pone.0134669 (PMC4529220; doi:10.1371/journal.pone.0134669)
Supplement: S1 Dataset — The complete dataset utilized in the data-dependent figures. (ZIP) [file pone.0134669.s001.zip › Champion_Data/Evolved_Flash_Task/TS_15/fblat_A10_2to4_9T1/sc_fire.txt]

0.18621	0.18621	0.18621	0.18621	0.18621	0.18621	0.18621	0.18621	0.187127	0.187127	0.187127	0.187127	0.187127	0.187127	0.187127	0.187127	0.187447	0.187447	0.187447	0.187447	0.187447	0.187447	0.187447	0.187447	0.186684	0.186684	0.186684	0.186684	0.186684	0.186684	0.186684	0.186684	0.186692	0.186692	0.186692	0.186692	0.186692	0.186692	0.186692	0.186692	0.18669	0.18669	0.18669	0.18669	0.18669	0.18669	0.18669	0.18669	0.18669	0.18669	0.18669	0.18669	0.18669	0.18669	0.18669	0.18669	0.18669	0.18669	0.18669	0.18669	0.18669	0.18669	0.18669	0.18669	0.18669	0.18669	0.18669	0.18669	0.18669	0.18669	0.18669	0.18669	0.000809446	0.0134182	0.0411892	0.119007	0.171399	0.00739479	0.0457923	0.678654	1.4535e-07	0.000988233	0.0929222	0.00223272	0.0778309	0.733476	0.918149	0.999723	2.32204e-09	0.000569163	0.0383878	0.0191936	0.00674857	0.134727	0.985849	0.997757	1.84798e-08	7.09738e-05	0.0831924	0.00117208	0.000664145	0.460088	0.999788	0.99894	3.67463e-09	3.55686e-06	0.0201452	0.0132094	0.000405617	0.00622247	0.998513	0.999979	3.99358e-08	1.52293e-06	0.0628943	0.00117098	0.00178724	0.463349	0.999188	0.99993	6.81226e-09	1.63091e-06	6.23744e-05	0.0118119	0.0006072	0.0131327	0.999342	0.999992	3.91563e-08	3.08787e-07	0.000235077	0.00107813	0.000543959	0.85678	0.999764	0.999971	6.85603e-09	9.61518e-08	3.34841e-06	0.0121621	0.000152465	0.145956	0.99929	0.999994	2.36994e-08	5.16486e-08	0.000133235	0.00106911	0.000392807	0.887021	0.999726	0.999757	8.43903e-07	3.95743e-07	1.40567e-06	0.00130614	0.000339796	0.320266	0.998581	0.991095	6.29611e-07	2.61239e-07	0.000128228	0.00131336	0.000675797	0.978019	0.987482	0.938212	6.73833e-07	2.55021e-07	1.42251e-06	0.001311	0.000192657	0.822847	0.7885	0.656851	6.3172e-07	1.5321e-07	0.00011327	0.00131157	2.44317e-05	0.999662	0.729176	0.00281538	6.70072e-07	8.38645e-08	1.67562e-05	0.00131149	7.90755e-06	0.998573	0.0336372	0.00498659	6.98413e-07	5.23687e-07	1.18485e-05	0.00131112	1.08524e-05	0.999953	0.0202955	0.00586672	8.97166e-06	1.63256e-05	5.5851e-07	0.00131091	1.09703e-05	0.998906	0.0239093	0.0040386	6.79383e-06	5.86531e-05	6.02919e-08	0.00131088	1.09711e-05	0.996296	0.0239412	0.00369361	6.72826e-06	5.87345e-05	1.38019e-07	0.00132891	1.09712e-05	0.981351	0.0239416	0.00369357	6.91192e-06	5.87345e-05	1.37471e-07	0.00133422	1.09712e-05	0.815212	0.0239416	0.00369357	7.00993e-06	5.87131e-05	1.37484e-07	0.00133628	1.09758e-05	0.0381458	0.0239416	0.00368733	7.19193e-06	5.87131e-05	1.3784e-07	0.00133714	1.09758e-05	0.00326306	0.0239678	0.00368733	6.81854e-06	5.87131e-05	1.37842e-07	0.00133753	1.09758e-05	0.000611854	0.0239678	0.00368733	6.67386e-06	5.87131e-05	1.37929e-07	0.0013377	1.09758e-05	0.000577405	0.0239678	0.00368733	6.62292e-06	5.87131e-05	1.37929e-07	0.00131266	1.09758e-05	0.0005774	0.0239678	0.00368733	6.60579e-06	5.87131e-05	1.37929e-07	0.00131281	1.09758e-05	0.0005774	0.0239678	0.00368733	6.60011e-06	5.87131e-05	1.37929e-07	0.0013127	1.09758e-05	0.0005774	0.0239678	0.00368733	6.59824e-06	5.87131e-05	1.37929e-07	0.00431634	1.09758e-05	0.000576926	0.0239678	0.00368733	6.59763e-06	5.87131e-05	1.37929e-07	0.00682582	1.09758e-05	0.000576925	0.0239678	0.00368733	6.59743e-06	5.87131e-05	1.37929e-07	0.00679388	1.09758e-05	0.000576925	0.0239678	0.00368733	6.59736e-06	5.87131e-05	1.37929e-07	0.00676017	1.09758e-05	0.000576925	0.0239678	0.00368733	6.59735e-06	5.87131e-05	1.37929e-07	0.00672839	1.09758e-05	0.000576925	0.0239678	0.00368733	6.59734e-06	5.87131e-05	1.37929e-07	0.00670191	1.09758e-05	0.000576925	0.0239678	0.00368733	6.59734e-06	5.87131e-05	1.37929e-07	0.00652254	1.09758e-05	0.000576925	0.0239678	0.00368733	6.59734e-06	5.87131e-05	1.37929e-07	0.00651941	1.09758e-05	0.000576925	0.0239678	0.00368733	6.59735e-06	5.87131e-05	1.37929e-07	0.00651931	1.09758e-05	0.000576925	0.0239678	0.00368733	6.59734e-06	5.87131e-05	1.37929e-07	0.00651931	1.09758e-05	0.000576925	0.0239678	0.00368733	6.59734e-06	5.87131e-05	1.37929e-07	0.00651931	1.09758e-05	0.000576925	0.0239678	0.00368733	6.59734e-06	5.87131e-05	1.37929e-07	0.00651931	1.09758e-05	0.000576925	0.0239678	0.00368733	6.59735e-06	5.87131e-05	1.37929e-07	0.00651931	1.09758e-05	0.000576925	0.0239678	0.00368733	6.59734e-06	5.87131e-05	1.37929e-07	0.00652457	1.09758e-05	0.000576925	0.0239678	0.00368733	0.186438	0.186438	0.186438	0.186438	0.186438	0.186438	0.186438	0.186438	0.183975	0.183975	0.183975	0.183975	0.183975	0.183975	0.183975	0.183975	0.183373	0.183373	0.183373	0.183373	0.183373	0.183373	0.183373	0.183373	0.186503	0.186503	0.186503	0.186503	0.186503	0.186503	0.186503	0.186503	0.186501	0.186501	0.186501	0.186501	0.186501	0.186501	0.186501	0.186501	0.186501	0.186501	0.186501	0.186501	0.186501	0.186501	0.186501	0.186501	0.186501	0.186501	0.186501	0.186501	0.186501	0.186501	0.186501	0.186501	0.186501	0.186501	0.186501	0.186501	0.186501	0.186501	0.186501	0.186501	0.186501	0.186501	0.186501	0.186501	0.186501	0.186501	0.186501	0.186501	0.893302	0.771748	0.0781218	0.0158696	0.057563	0.102209	0.00820533	0.014834	0.94368	0.953445	0.0302734	0.00038456	0.000283268	0.00255894	0.0756304	0.000120555	0.962922	0.994089	0.171894	0.000236873	0.00394275	0.000138417	7.46135e-05	1.63516e-07	0.967906	0.987566	0.97828	0.000376815	0.00211655	4.68572e-05	9.75709e-05	1.71127e-05	0.994642	0.993358	0.996741	0.000855529	0.000130177	3.18677e-05	5.51464e-06	2.0591e-07	0.986817	0.994814	0.996612	0.00116357	0.000281549	3.17767e-05	0.00114135	0.000195774	0.997398	0.994963	0.998234	0.000755765	4.00977e-05	8.6149e-06	8.81895e-06	4.72992e-07	0.986664	0.99542	0.998076	0.00137193	0.000247493	1.32928e-06	0.000570386	0.00022588	0.997407	0.996358	0.999613	0.000746943	5.92753e-05	8.97042e-07	8.37523e-06	7.28182e-07	0.160619	0.993332	0.998417	0.00138634	0.000395257	9.57007e-06	0.000510246	8.09263e-05	0.539559	0.92074	0.999753	0.00142324	0.00106217	1.69171e-06	0.000136828	5.17787e-07	0.530426	0.918427	0.998012	0.00143287	0.0157857	2.6107e-06	7.53638e-05	6.25917e-07	0.54824	0.653785	0.825937	0.00143119	0.0337792	4.35022e-07	0.000354675	2.86923e-07	0.533865	0.241173	0.397856	0.0014316	0.0691543	2.36757e-08	0.0003857	2.10398e-07	0.547154	0.0147797	0.729035	0.00143158	0.000391378	5.87375e-09	0.0031869	8.17738e-08	0.554578	0.000700591	0.173292	0.00143204	0.000101082	5.86596e-09	0.00439562	1.24037e-08	0.0694768	0.000105548	0.0073333	0.0014353	0.000101552	1.56512e-08	0.00383566	1.28944e-08	0.000873465	7.63872e-05	0.0109293	0.00143471	0.000101557	3.14616e-08	0.0038405	1.30247e-08	0.00074905	7.63605e-05	0.0286423	0.00139478	0.000101557	2.15378e-07	0.00384045	1.30248e-08	0.000743911	7.63605e-05	0.0285825	0.00138688	0.000101557	4.31172e-07	0.00384045	1.30248e-08	0.000741268	7.65283e-05	0.0285872	0.00138347	0.000101737	3.87446e-07	0.00384045	1.30444e-08	0.000737633	7.65281e-05	0.0286239	0.00138198	0.000101738	6.52155e-08	0.00384302	1.30444e-08	0.00074823	7.65281e-05	0.0286221	0.00138132	0.000101738	2.68678e-08	0.00384302	1.30444e-08	0.000752296	7.65281e-05	0.0287333	0.00138101	0.000101738	2.61778e-08	0.00384302	1.30444e-08	0.000753754	7.65281e-05	0.0287333	0.00143233	0.000101738	2.61777e-08	0.00384302	1.30444e-08	0.000754246	7.65281e-05	0.0287333	0.00143217	0.000101738	2.61777e-08	0.00384302	1.30444e-08	0.000754411	7.65281e-05	0.0287333	0.0014321	0.000101738	2.61777e-08	0.00384302	1.30444e-08	0.000754465	7.65281e-05	0.0287333	0.00103533	0.000101738	2.62008e-08	0.00384302	1.30444e-08	0.000754483	7.65281e-05	0.0287333	0.000925908	0.000101738	2.62007e-08	0.00384302	1.30444e-08	0.000754489	7.65281e-05	0.0287333	0.00093376	0.000101738	2.62007e-08	0.00384302	1.30444e-08	0.00075449	7.65281e-05	0.0287333	0.000941905	0.000101738	2.62007e-08	0.00384302	1.30444e-08	0.000754491	7.65281e-05	0.0287333	0.000949651	0.000101738	2.62007e-08	0.00384302	1.30444e-08	0.000754492	7.65281e-05	0.0287333	0.000956196	0.000101738	2.62007e-08	0.00384302	1.30444e-08	0.000754492	7.65281e-05	0.0287333	0.00100719	0.000101738	2.62007e-08	0.00384302	1.30444e-08	0.000754492	7.65281e-05	0.0287333	0.00100854	0.000101738	2.62007e-08	0.00384302	1.30444e-08	0.000754491	7.65281e-05	0.0287333	0.00100856	0.000101738	2.62007e-08	0.00384302	1.30444e-08	0.000754492	7.65281e-05	0.0287333	0.00100856	0.000101738	2.62007e-08	0.00384302	1.30444e-08	0.000754492	7.65281e-05	0.0287333	0.00100856	0.000101738	2.62007e-08	0.00384302	1.30444e-08	0.000754492	7.65281e-05	0.0287333	0.00100856	0.000101738	2.62007e-08	0.00384302	1.30444e-08	0.000754491	7.65281e-05	0.0287333	0.00100856	0.000101738	2.62007e-08	0.00384302	1.30444e-08	0.000754492	7.65281e-05	0.0287333	0.00100636	0.000101738	2.62007e-08	0.00384302	1.30444e-08	0.186526	0.186526	0.186526	0.186526	0.186526	0.186526	0.186526	0.186526	0.185623	0.185623	0.185623	0.185623	0.185623	0.185623	0.185623	0.185623	0.184992	0.184992	0.184992	0.184992	0.184992	0.184992	0.184992	0.184992	0.186445	0.186445	0.186445	0.186445	0.186445	0.186445	0.186445	0.186445	0.186451	0.186451	0.186451	0.186451	0.186451	0.186451	0.186451	0.186451	0.186452	0.186452	0.186452	0.186452	0.186452	0.186452	0.186452	0.186452	0.186452	0.186452	0.186452	0.186452	0.186452	0.186452	0.186452	0.186452	0.186452	0.186452	0.186452	0.186452	0.186452	0.186452	0.186452	0.186452	0.186452	0.186452	0.186452	0.186452	0.186452	0.186452	0.186452	0.186452	0.960109	0.0205829	0.00428744	0.869187	0.0108597	0.997714	0.457497	0.000279676	0.999464	0.00821053	0.00618824	0.827057	0.17431	0.21709	0.0328191	1.57013e-06	0.999481	0.00261639	0.00865261	0.981129	0.00229857	0.979239	0.0367593	4.90235e-07	0.998611	0.0143648	0.00643117	0.752345	0.0237916	0.870718	0.00021523	1.82405e-07	0.999028	0.00249784	0.000499668	0.932371	0.000960954	0.99933	0.000157225	9.86118e-08	0.993849	0.000884935	0.000209656	0.429373	0.00591561	0.90823	2.03586e-05	1.48496e-08	0.996653	0.0011139	0.00771569	0.908696	0.00319105	0.998612	0.000106558	2.44383e-08	0.994013	0.000252016	0.00132278	0.447684	0.0134584	0.546368	3.86224e-05	1.04116e-09	0.996646	0.000226981	0.000305366	0.910592	0.00428126	0.969333	0.000117059	7.55211e-09	0.995128	0.000329876	0.000716368	0.448291	0.0097943	0.0709973	4.51405e-05	2.33326e-09	0.0685078	1.84627e-05	0.00273841	0.613677	0.00202436	0.849871	0.000294699	4.70909e-09	0.221717	2.85942e-05	0.000461351	0.608304	3.42988e-05	0.158445	0.00259878	6.70544e-10	0.226605	1.09565e-05	4.07825e-05	0.607233	5.35858e-06	0.93487	0.0368329	2.02676e-08	0.242801	6.18739e-06	2.38265e-06	0.607114	6.85924e-07	0.89276	0.0280977	2.78397e-07	0.228435	2.04872e-06	2.55607e-06	0.607101	5.47004e-07	0.809158	0.00113158	9.05156e-07	0.196053	1.64531e-07	2.94244e-05	0.60544	2.85578e-07	0.0244805	0.000689153	1.88581e-06	0.0496715	3.40469e-08	3.93846e-06	0.614175	2.85716e-07	0.172523	0.000899777	1.93868e-05	0.00444053	2.03973e-08	1.3302e-05	0.614484	2.85714e-07	0.203378	0.000898884	3.38588e-05	0.00403104	2.0386e-08	2.27352e-05	0.60829	2.85714e-07	0.0441252	0.000898905	3.38594e-05	0.00398803	2.0386e-08	2.27297e-05	0.606994	2.85714e-07	0.00726726	0.000898904	3.38594e-05	0.00396566	2.03748e-08	2.2728e-05	0.606526	2.85036e-07	0.0130404	0.000898904	3.39032e-05	0.00392914	2.03748e-08	2.27207e-05	0.606323	2.85035e-07	0.00956242	0.000900425	3.39031e-05	0.00401275	2.03748e-08	2.27213e-05	0.606232	2.85035e-07	0.0120249	0.000900424	3.39031e-05	0.00404723	2.03748e-08	2.27391e-05	0.606191	2.85035e-07	0.0120915	0.000900424	3.39031e-05	0.00405962	2.03748e-08	2.27391e-05	0.613214	2.85035e-07	0.0120915	0.000900424	3.39031e-05	0.00406382	2.03748e-08	2.27391e-05	0.613169	2.85035e-07	0.0120915	0.000900424	3.39031e-05	0.00406522	2.03748e-08	2.27391e-05	0.613162	2.85035e-07	0.0120915	0.000900424	3.39031e-05	0.00406568	2.03748e-08	2.27391e-05	0.43664	2.85035e-07	0.0120941	0.000900424	3.39031e-05	0.00406583	2.03748e-08	2.27391e-05	0.371129	2.85035e-07	0.0120941	0.000900424	3.39031e-05	0.00406588	2.03748e-08	2.27391e-05	0.372786	2.85035e-07	0.0120941	0.000900424	3.39031e-05	0.0040659	2.03748e-08	2.27391e-05	0.374462	2.85035e-07	0.0120941	0.000900424	3.39031e-05	0.0040659	2.03748e-08	2.27391e-05	0.376036	2.85035e-07	0.0120941	0.000900424	3.39031e-05	0.0040659	2.03748e-08	2.27391e-05	0.377356	2.85035e-07	0.0120941	0.000900424	3.39031e-05	0.0040659	2.03748e-08	2.27391e-05	0.387043	2.85035e-07	0.0120941	0.000900424	3.39031e-05	0.0040659	2.03748e-08	2.27391e-05	0.387193	2.85035e-07	0.0120941	0.000900424	3.39031e-05	0.0040659	2.03748e-08	2.27391e-05	0.387192	2.85035e-07	0.0120941	0.000900424	3.39031e-05	0.0040659	2.03748e-08	2.27391e-05	0.387192	2.85035e-07	0.0120941	0.000900424	3.39031e-05	0.0040659	2.03748e-08	2.27391e-05	0.387192	2.85035e-07	0.0120941	0.000900424	3.39031e-05	0.0040659	2.03748e-08	2.27391e-05	0.387192	2.85035e-07	0.0120941	0.000900424	3.39031e-05	0.0040659	2.03748e-08	2.27391e-05	0.387192	2.85035e-07	0.0120941	0.000900424	3.39031e-05	0.0040659	2.03748e-08	2.27391e-05	0.387189	2.85035e-07	0.0120941	0.000900424	3.39031e-05	0.186439	0.186439	0.186439	0.186439	0.186439	0.186439	0.186439	0.186439	0.18328	0.18328	0.18328	0.18328	0.18328	0.18328	0.18328	0.18328	0.182538	0.182538	0.182538	0.182538	0.182538	0.182538	0.182538	0.182538	0.187244	0.187244	0.187244	0.187244	0.187244	0.187244	0.187244	0.187244	0.187258	0.187258	0.187258	0.187258	0.187258	0.187258	0.187258	0.187258	0.187255	0.187255	0.187255	0.187255	0.187255	0.187255	0.187255	0.187255	0.187255	0.187255	0.187255	0.187255	0.187255	0.187255	0.187255	0.187255	0.187255	0.187255	0.187255	0.187255	0.187255	0.187255	0.187255	0.187255	0.187255	0.187255	0.187255	0.187255	0.187255	0.187255	0.187255	0.187255	0.00243531	0.0284623	0.176646	0.081568	0.780102	0.00109786	0.0134746	0.80282	2.91169e-05	0.0031304	0.518688	0.0155124	0.889794	0.00443499	0.288228	0.999773	5.17966e-06	0.00108573	0.950432	0.00327177	0.991581	8.30156e-07	0.000582144	0.997959	1.01164e-06	0.00121283	0.997053	0.00900054	0.997842	0.0040892	5.09726e-05	0.998875	3.79383e-06	0.000909505	0.999126	0.00722796	0.998119	1.76069e-06	2.90104e-05	0.967407	4.97313e-06	0.00114221	0.999915	0.023998	0.99617	0.00479341	0.00201225	0.999609	9.9557e-06	0.000920174	0.999992	0.00705792	0.999614	1.06775e-06	0.000154186	0.996869	4.8782e-06	0.000761474	0.999982	0.0285817	0.998809	0.00090633	0.001686	0.999988	9.88434e-06	0.000314627	0.999851	0.00685797	0.999759	2.83204e-06	0.000153525	0.998748	8.67536e-09	8.26743e-05	0.999971	0.0287604	0.997398	0.00109875	0.0018262	0.995955	1.91536e-05	6.21397e-06	0.999392	0.0331367	0.992937	1.33044e-06	0.00701073	0.667865	5.37115e-06	3.34729e-06	0.999941	0.0339888	0.942913	0.000166254	0.0203738	0.980753	5.01781e-06	9.97823e-07	0.823727	0.0340804	0.800599	1.40345e-06	0.227254	0.784057	4.74631e-06	1.48743e-07	0.959505	0.0341017	0.39854	0.000627048	0.177045	0.520216	4.96768e-06	1.84426e-08	0.156649	0.0341036	0.000412177	2.89984e-07	0.0120549	0.0258525	6.04092e-06	8.27156e-08	6.67504e-05	0.0343637	4.46445e-05	0.0040319	0.0128698	0.000634406	1.43709e-05	7.225e-07	0.000201159	0.0333287	4.42483e-05	1.82592e-05	0.00876795	5.84567e-05	3.90318e-06	2.0679e-06	6.73916e-05	0.0332866	4.42454e-05	0.000424946	0.0087614	3.30233e-05	3.78125e-06	2.07026e-06	4.92405e-05	0.0326498	4.42454e-05	0.00276298	0.00876095	3.30232e-05	3.86578e-06	2.07026e-06	4.91382e-05	0.0323936	4.42454e-05	0.000610288	0.00876097	3.30232e-05	3.91082e-06	2.07223e-06	4.9142e-05	0.0322884	4.4406e-05	0.000913179	0.00876096	3.32508e-05	4.01307e-06	2.07223e-06	4.91944e-05	0.0322418	4.44062e-05	0.00162656	0.0087634	3.32508e-05	3.84857e-06	2.07223e-06	4.91952e-05	0.0322211	4.44062e-05	0.00493897	0.0087634	3.32508e-05	3.78128e-06	2.07223e-06	4.90888e-05	0.0322117	4.44062e-05	0.00518328	0.0087634	3.32508e-05	3.75755e-06	2.07223e-06	4.90888e-05	0.0333927	4.44062e-05	0.00518326	0.0087634	3.32508e-05	3.74955e-06	2.07223e-06	4.90888e-05	0.0334089	4.44062e-05	0.00518326	0.0087634	3.32508e-05	3.74689e-06	2.07223e-06	4.90888e-05	0.0334054	4.44062e-05	0.00518326	0.0087634	3.32508e-05	3.74602e-06	2.07223e-06	4.90888e-05	0.0602828	4.44062e-05	0.00519388	0.0087634	3.32508e-05	3.74574e-06	2.07223e-06	4.90888e-05	0.0778315	4.44062e-05	0.00519388	0.0087634	3.32508e-05	3.74564e-06	2.07223e-06	4.90888e-05	0.0786737	4.44062e-05	0.00519388	0.0087634	3.32508e-05	3.74561e-06	2.07223e-06	4.90888e-05	0.0795158	4.44062e-05	0.00519388	0.0087634	3.32508e-05	3.7456e-06	2.07223e-06	4.90888e-05	0.0803168	4.44062e-05	0.00519388	0.0087634	3.32508e-05	3.74559e-06	2.07223e-06	4.90888e-05	0.0809937	4.44062e-05	0.00519388	0.0087634	3.32508e-05	3.74559e-06	2.07223e-06	4.90888e-05	0.0867372	4.44062e-05	0.00519388	0.0087634	3.32508e-05	3.74559e-06	2.07223e-06	4.90888e-05	0.0869	4.44062e-05	0.00519388	0.0087634	3.32508e-05	3.7456e-06	2.07223e-06	4.90888e-05	0.086902	4.44062e-05	0.00519388	0.0087634	3.32508e-05	3.74559e-06	2.07223e-06	4.90888e-05	0.086902	4.44062e-05	0.00519388	0.0087634	3.32508e-05	3.74559e-06	2.07223e-06	4.90888e-05	0.086902	4.44062e-05	0.00519388	0.0087634	3.32508e-05	3.74559e-06	2.07223e-06	4.90888e-05	0.086902	4.44062e-05	0.00519388	0.0087634	3.32508e-05	3.7456e-06	2.07223e-06	4.90888e-05	0.086902	4.44062e-05	0.00519388	0.0087634	3.32508e-05	3.74559e-06	2.07223e-06	4.90888e-05	0.0854603	4.44062e-05	0.00519388	0.0087634	3.32508e-05	
