# Supplementary material for: The Importance of Lateral Connections in the Parietal Cortex for Generating Motor Plans
Source: PLoS One. 2015 Aug 7;10(8):e0134669. doi: 10.1371/journal.pone.0134669 (PMC4529220; doi:10.1371/journal.pone.0134669)
Supplement: S1 Dataset — The complete dataset utilized in the data-dependent figures. (ZIP) [file pone.0134669.s001.zip › Champion_Data/Evolved_Flash_Task/TS_15/ff_A10_2to4_9T24/fitness.txt]

35.3969  35.4385  35.4801  35.4751  35.4702  35.4652  35.4603  35.4554  35.4504  32.622  29.7936  26.9652  24.1368  21.3084  18.48  15.6517  12.8233  9.995  7.72563  5.45694  3.19037  0.941406  1.37896  1.33732  1.07902  0.840659  0.644739  0.53966  0.577355  0.588804  0.617361  0.660812  0.716452  0.781683  0.854309  0.932607  1.01526  1.1013  1.18998  1.28075  1.37321  1.46703  1.56196  1.65783  1.75446  1.85175  1.94959  2.04791  2.14664  2.24572  
25.0484  25.0969  25.1453  25.1435  25.1416  25.1398  25.1379  25.1361  25.1342  23.1345  21.1353  19.1368  17.1393  15.1432  13.1491  11.1581  9.17216  7.19555  5.60036  4.01825  2.47445  1.13741  1.28791  1.28757  0.866776  1.38624  2.27353  3.23931  4.23015  4.3021  4.37417  4.44636  4.51867  4.59107  4.66358  4.73618  4.80888  4.88166  4.95453  5.02748  5.1005  5.1736  5.24677  5.32001  5.04728  4.77465  4.50213  4.22976  3.95756  4.03133  
35.3823  35.4094  35.4364  35.4388  35.4411  35.4434  35.4457  35.448  35.4504  32.6368  29.8233  27.0098  24.1963  21.3829  18.5696  15.7563  12.9432  10.1337  9.87366  9.62165  9.37832  9.14435  8.92048  7.55272  7.59489  7.63708  7.67927  8.10129  8.52382  8.94681  9.37018  9.79389  10.2179  10.263  10.3082  10.3534  10.3986  10.4439  10.4892  10.5345  10.5798  10.6252  10.6706  10.716  10.7615  10.807  10.8525  10.8981  10.9436  10.9892  
25.0104  25.0208  25.0314  25.0262  25.021  25.0159  25.0107  25.0056  25.0004  23.0009  21.0014  19.0021  17.0029  15.004  13.0055  11.0074  9.01029  7.01481  6.66276  6.31432  5.97011  5.63091  5.29768  4.97163  5.02085  5.07008  5.1193  5.07916  5.11495  5.1632  5.21147  5.25976  5.30807  5.08531  4.8635  4.91207  4.96066  5.00925  5.09596  5.25541  5.48125  5.7657  6.10055  6.478  6.53359  6.58958  6.64597  6.70275  6.47784  6.25353  
24.9897  24.9796  24.9695  24.9746  24.9798  24.9849  24.99  24.9952  25.0003  23.0004  21.0004  19.0004  17.0005  15.0006  13.0007  11.0008  9.00096  8.07643  7.15437  6.23587  5.32278  4.41845  3.52964  1.62106  1.6574  1.53335  1.82373  2.3815  3.06395  3.80457  4.57519  4.60249  4.63037  4.6588  4.68779  4.71731  4.74737  4.77795  4.80904  4.84062  4.8727  4.90526  4.9383  4.97179  5.00574  5.04013  5.07496  5.11021  5.14588  5.18196  
35.3284  35.3015  35.2747  35.2723  35.27  35.2676  35.2653  35.2629  35.2606  32.4378  29.615  26.7923  23.9695  21.1468  18.324  15.5013  12.6786  9.9177  7.17158  4.4282  1.70085  1.13286  2.61725  1.48387  1.39077  2.12708  3.15794  4.27533  4.49442  4.52485  4.55652  4.5894  4.62347  4.65869  4.69505  4.73252  4.77107  4.81068  4.85132  4.89295  4.93557  4.97915  5.02365  5.06905  5.11534  5.16248  5.21046  5.25924  5.30882  5.35916  
24.9516  24.9031  24.8547  24.8566  24.8584  24.8602  24.8621  24.8639  24.8658  22.8658  20.8658  18.8658  16.8658  14.8658  12.8658  10.8658  8.86578  7.28683  5.7085  4.13149  2.55827  1.00677  0.689701  0.678705  1.25882  1.8417  2.42535  3.00932  3.59346  3.52004  3.44681  3.37379  3.30097  3.22839  3.15605  3.08397  3.01217  2.94067  2.8695  2.79868  2.72823  2.65818  2.58858  2.51945  2.45083  2.38277  2.31532  2.24854  2.18248  2.11721  
35.3138  35.2723  35.2308  35.2358  35.2407  35.2457  35.2506  35.2556  35.2605  32.4405  29.6204  26.8004  23.9803  21.1603  18.3402  15.5202  12.7001  9.91169  7.12346  4.33575  1.55133  1.252  1.1899  1.18832  1.30596  1.42398  1.54229  1.66083  2.16705  2.09712  2.02891  1.96258  1.89834  1.83641  1.77703  1.72045  1.66698  1.61691  1.57057  1.5283  1.49045  1.45735  1.42935  1.40675  1.3898  1.37872  1.37365  1.37465  1.38172  1.39475  
