# Supplementary material for: The Importance of Lateral Connections in the Parietal Cortex for Generating Motor Plans
Source: PLoS One. 2015 Aug 7;10(8):e0134669. doi: 10.1371/journal.pone.0134669 (PMC4529220; doi:10.1371/journal.pone.0134669)
Supplement: S1 Dataset — The complete dataset utilized in the data-dependent figures. (ZIP) [file pone.0134669.s001.zip › Champion_Data/Evolved_Flash_Task/TS_15/ff_A10_2to4_9T24/movements.txt]

0.0103109  0.0484359  0.0206218  0.0968718  0.0309327  0.145308  0.0257837  0.143463  0.0206347  0.141618  0.0154857  0.139773  0.0103366  0.137928  0.00518762  0.136083  3.85903e-05  0.134238  -1.99995  -1.86576  -3.99993  -3.86576  -5.99991  -5.86576  -7.9999  -7.86576  -9.99988  -9.86576  -11.9999  -11.8658  -13.9998  -13.8658  -15.9998  -15.8658  -17.9998  -17.8658  -19.5512  -19.5232  -21.1025  -21.1806  -22.6539  -22.838  -24.2052  -24.4955  -25.7566  -26.1529  -25.6777  -26.1529  -25.4442  -25.9834  -25.2106  -25.8138  -24.9771  -25.6443  -24.7435  -25.4748  -24.51  -25.3053  -24.4536  -25.2194  -24.3973  -25.1336  -24.3409  -25.0477  -24.2846  -24.9619  -24.2282  -24.876  -24.1719  -24.7902  -24.1155  -24.7043  -24.0592  -24.6185  -24.0028  -24.5326  -23.9465  -24.4467  -23.8901  -24.3609  -23.8338  -24.275  -23.7774  -24.1892  -23.7211  -24.1033  -23.6647  -24.0175  -23.6084  -23.9316  -23.552  -23.8458  -23.4957  -23.7599  -23.4393  -23.674  -23.383  -23.5882  -23.3266  -23.5023  
0.0103109  0.0484359  0.0206218  0.0968718  0.0309327  0.145308  0.0257837  0.143463  0.0206347  0.141618  0.0154857  0.139773  0.0103366  0.137928  0.00518762  0.136083  3.85903e-05  0.134238  -0.104113  -1.86576  -0.208265  -3.86576  -0.312417  -5.86576  -0.416568  -7.86576  -0.52072  -9.86576  -0.624872  -11.8658  -0.729023  -13.8658  -0.833175  -15.8658  -0.937327  -17.8658  -0.929411  -19.4773  -0.921496  -21.0888  -0.913581  -22.7004  -0.905665  -24.3119  -0.89775  -25.9235  -0.897253  -25.9235  -0.861558  -24.905  -0.825863  -23.8866  -0.790168  -22.8682  -0.754473  -21.8498  -0.718778  -20.8314  -0.707981  -20.7566  -0.697184  -20.6817  -0.686386  -20.6069  -0.675589  -20.5321  -0.664792  -20.4573  -0.653995  -20.3825  -0.643198  -20.3077  -0.6324  -20.2329  -0.621603  -20.1581  -0.610806  -20.0833  -0.600009  -20.0085  -0.589212  -19.9336  -0.578414  -19.8588  -0.567617  -19.784  -0.55682  -19.7092  -0.507152  -19.9783  -0.457485  -20.2473  -0.407817  -20.5164  -0.358149  -20.7854  -0.308482  -21.0545  -0.297684  -20.9797  
0.0103109  0.0484359  0.0206218  0.0968718  0.0309327  0.145308  0.0257837  0.143463  0.0206347  0.141618  0.0154857  0.139773  0.0103366  0.137928  0.00518762  0.136083  3.85903e-05  0.134238  2.00003  -1.84479  4.00003  -3.82383  6.00002  -5.80286  8.00002  -7.78189  10  -9.76093  12  -11.74  14  -13.719  16  -15.698  17.9738  -17.6977  18.3543  -17.6977  18.7348  -17.6977  19.1153  -17.6977  19.4959  -17.6977  19.8764  -17.6977  21.8731  -18.125  21.8503  -18.089  21.8275  -18.053  21.8047  -18.0171  21.6914  -17.6051  21.5781  -17.1932  21.4649  -16.7812  21.3516  -16.3693  21.2383  -15.9573  21.1251  -15.5454  21.0911  -15.5105  21.0572  -15.4757  21.0233  -15.4408  20.9893  -15.406  20.9554  -15.3711  20.9214  -15.3363  20.8875  -15.3014  20.8536  -15.2666  20.8196  -15.2317  20.7857  -15.1969  20.7517  -15.162  20.7178  -15.1272  20.6839  -15.0923  20.6499  -15.0575  20.616  -15.0226  20.582  -14.9878  20.5481  -14.9529  
0.0103109  0.0484359  0.0206218  0.0968718  0.0309327  0.145308  0.0257837  0.143463  0.0206347  0.141618  0.0154857  0.139773  0.0103366  0.137928  0.00518762  0.136083  3.85903e-05  0.134238  -1.99975  0.166467  -3.99953  0.198696  -5.99932  0.230925  -7.9991  0.263154  -9.99889  0.295383  -11.9987  0.327612  -13.9985  0.359841  -15.9982  0.39207  -17.998  0.424299  -18.3422  0.256204  -18.6863  0.0881097  -19.0304  -0.079985  -19.3746  -0.24808  -19.7187  -0.416174  -20.0628  -0.584269  -20.0137  -0.588056  -19.9646  -0.591843  -19.9155  -0.595631  -19.9209  0.0265644  -19.9264  0.648759  -19.8772  0.644972  -19.8281  0.641185  -19.779  0.637398  -19.7299  0.63361  -19.9435  0.54083  -20.1572  0.448051  -20.1081  0.444263  -20.0589  0.440476  -20.0098  0.436689  -20.0153  1.05888  -20.0207  1.68108  -20.0262  2.30327  -20.0316  2.92547  -20.0371  3.54766  -20.0425  4.16986  -19.9667  4.16584  -19.891  4.16181  -19.8152  4.15779  -19.7395  4.15377  -19.9531  4.06099  -20.1668  3.96821  
0.0103109  0.0484359  0.0206218  0.0968718  0.0309327  0.145308  0.0257837  0.143463  0.0206347  0.141618  0.0154857  0.139773  0.0103366  0.137928  0.00518762  0.136083  3.85903e-05  0.134238  2.00004  0.134229  4.00004  0.134219  6.00004  0.134209  8.00004  0.134199  10  0.13419  12  0.13418  14  0.13417  16  0.13416  16.9236  -0.00550131  17.8471  -0.145163  18.7706  -0.284824  19.6942  -0.424486  20.6177  -0.564148  21.5412  -0.703809  23.5412  -0.706984  23.4999  -0.704699  23.4716  0.122673  23.4433  0.950045  23.415  1.77742  23.3867  2.60479  23.3584  3.43216  23.3301  4.25953  23.2722  4.26586  23.2143  4.27218  23.1564  4.27851  23.0985  4.28483  23.0407  4.29116  22.9828  4.29748  22.9249  4.30381  22.867  4.31013  22.8091  4.31646  22.7513  4.32278  22.6934  4.32911  22.6355  4.33543  22.5776  4.34176  22.5198  4.34808  22.4619  4.35441  22.404  4.36073  22.3461  4.36705  22.2882  4.37338  22.2304  4.3797  
0.0103109  0.0484359  0.0206218  0.0968718  0.0309327  0.145308  0.0257837  0.143463  0.0206347  0.141618  0.0154857  0.139773  0.0103366  0.137928  0.00518762  0.136083  3.85903e-05  0.134238  -1.99415  2.13208  -3.98833  4.12993  -5.98252  6.12777  -7.97671  8.12561  -9.97089  10.1235  -11.9651  12.1213  -13.9593  14.1191  -15.9535  16.117  -17.9531  18.0213  -19.8389  20.0206  -21.7247  22.0198  -23.6105  24.0191  -25.4963  26.0184  -27.4108  26.019  -26.0784  26.0193  -24.9419  26.3896  -23.8053  26.7599  -22.6687  27.1302  -21.5321  27.5005  -21.3616  27.6385  -21.2932  27.595  -21.2248  27.5515  -21.1565  27.508  -21.0881  27.4645  -21.0198  27.421  -20.9514  27.3775  -20.8831  27.334  -20.8147  27.2905  -20.7464  27.247  -20.678  27.2035  -20.6096  27.16  -20.5413  27.1165  -20.4729  27.0731  -20.4046  27.0296  -20.3362  26.9861  -20.2679  26.9426  -20.1995  26.8991  -20.1312  26.8556  -20.0628  26.8121  -19.9944  26.7686  -19.9261  26.7251  
0.0103109  0.0484359  0.0206218  0.0968718  0.0309327  0.145308  0.0257837  0.143463  0.0206347  0.141618  0.0154857  0.139773  0.0103366  0.137928  0.00518762  0.136083  3.85903e-05  0.134238  0.000641324  2.13424  0.00124406  4.13423  0.00184679  6.13423  0.00244952  8.13423  0.00305226  10.1342  0.00365499  12.1342  0.00425772  14.1342  0.00486046  16.1342  -0.0499177  17.7133  -0.104696  19.2925  -0.159474  20.8716  -0.214252  22.4507  -0.26903  24.0298  -0.323808  25.609  -0.245281  25.6328  -0.363142  26.2053  -0.481003  26.7778  -0.598864  27.3503  -0.716725  27.9227  -0.834586  28.4952  -0.842063  28.4178  -0.84954  28.3405  -0.857018  28.2631  -0.864495  28.1858  -0.871972  28.1084  -0.879449  28.031  -0.886927  27.9537  -0.894404  27.8763  -0.901881  27.799  -0.909359  27.7216  -0.916836  27.6442  -0.924313  27.5669  -0.93179  27.4895  -0.939268  27.4122  -0.946745  27.3348  -0.954222  27.2574  -0.9617  27.1801  -0.969177  27.1027  -0.976654  27.0254  -0.984131  26.948  -0.991609  26.8706  
0.0103109  0.0484359  0.0206218  0.0968718  0.0309327  0.145308  0.0257837  0.143463  0.0206347  0.141618  0.0154857  0.139773  0.0103366  0.137928  0.00518762  0.136083  3.85903e-05  0.134238  2.00004  2.12238  4.00004  4.11052  6.00004  6.09866  8.00004  8.0868  10  10.0749  12  12.0631  14  14.0512  16  16.0394  17.954  18.0289  19.908  20.0185  21.8619  22.0081  23.8159  23.9977  25.7699  25.9873  25.6469  25.9987  25.6417  26.0002  25.6847  26.1121  25.7276  26.224  25.7706  26.336  25.8136  26.4479  25.7886  27.0184  25.7089  26.9737  25.6292  26.9289  25.5495  26.8841  25.4698  26.8393  25.3901  26.7945  25.3104  26.7497  25.2307  26.7049  25.151  26.6601  25.0713  26.6153  24.9916  26.5705  24.9119  26.5258  24.8322  26.481  24.7525  26.4362  24.6727  26.3914  24.593  26.3466  24.5133  26.3018  24.4336  26.257  24.3539  26.2122  24.2742  26.1674  24.1945  26.1226  24.1148  26.0779  
