# Supplementary material for: The Importance of Lateral Connections in the Parietal Cortex for Generating Motor Plans
Source: PLoS One. 2015 Aug 7;10(8):e0134669. doi: 10.1371/journal.pone.0134669 (PMC4529220; doi:10.1371/journal.pone.0134669)
Supplement: S1 Dataset — The complete dataset utilized in the data-dependent figures. (ZIP) [file pone.0134669.s001.zip › Champion_Data/Evolved_Flash_Task/TS_15/ff_A10_2to4_9T24/ppc_fire.txt]

0	0	0	0	0	0	0	0	0.0266318	0.0266318	0.0266318	0.0266318	0.0266318	0.0266318	0.0266318	0.0266318	0.0266318	0.0266318	0.0266318	0.0266318	0.0266318	0.0266318	0.0266318	0.0266318	0.0266318	0.0266318	0.0266318	0.0266318	0.0266318	0.0266318	0.0266318	0.0266318	0.0266289	0.0266289	0.0266289	0.0266289	0.0266289	0.0266289	0.0266289	0.0266289	0.0266289	0.0266289	0.0266289	0.0266289	0.0266289	0.0266289	0.0266289	0.0266289	0.0266289	0.0266289	0.0266289	0.0266289	0.0266289	0.0266289	0.0266289	0.0266289	0.0266289	0.0266289	0.0266289	0.0266289	0.0266289	0.0266289	0.0266289	0.0266289	0.0266289	0.0266289	0.0266289	0.0266289	0.0266289	0.0266289	0.0266289	0.0266289	0.0266289	0.0266289	0.0266289	0.0266289	0.0266289	0.0266289	0.0266289	0.0266289	0.0327813	0.0267235	0.0266305	0.0267235	0.0266304	0.0266305	0.0266304	0.0266304	0.0327813	0.0267235	0.0266305	0.0267235	0.0266304	0.0266305	0.0266304	0.0266304	0.0327813	0.0267235	0.0266305	0.0267235	0.0266304	0.0266305	0.0266304	0.0266304	0.0327813	0.0267235	0.0266305	0.0267235	0.0266304	0.0266305	0.0266304	0.0266304	0.0327813	0.0267235	0.0266305	0.0267235	0.0266304	0.0266305	0.0266304	0.0266304	0.0327813	0.0267235	0.0266305	0.0267235	0.0266304	0.0266305	0.0266304	0.0266304	0.0327813	0.0267235	0.0266305	0.0267235	0.0266304	0.0266305	0.0266304	0.0266304	0.0327813	0.0267235	0.0266305	0.0267235	0.0266304	0.0266305	0.0266304	0.0266304	0.0327813	0.0267235	0.0266333	0.0267235	0.0266331	0.0266333	0.0266331	0.0266333	0.0324064	0.0266958	0.0266317	0.0266958	0.0266331	0.0266317	0.0266331	0.0266333	0.0324064	0.0266958	0.0266317	0.0266958	0.0266331	0.0266317	0.0266331	0.0266333	0.0324064	0.0266958	0.0266317	0.0266958	0.0266331	0.0266317	0.0266331	0.0266333	0.0324064	0.0266958	0.0266317	0.0266958	0.0266331	0.0266317	0.0266331	0.0266333	0.0324064	0.0266958	0.0266317	0.0266958	0.0266331	0.0266334	0.0266331	0.0266333	0.0216102	0.0265404	0.0266303	0.0266958	0.0266318	0.0266317	0.0266319	0.0266318	0.01762	0.0264616	0.026631	0.0266166	0.0266317	0.0266323	0.0266319	0.0266318	0.01762	0.0264616	0.026631	0.0266166	0.0266319	0.0266323	0.0266319	0.0266318	0.01762	0.0264616	0.026631	0.0266166	0.0266319	0.0266323	0.0266319	0.0266318	0.01762	0.0264616	0.0266326	0.0264616	0.0266319	0.0266323	0.0266319	0.0266318	0.01762	0.0264616	0.0266326	0.0264616	0.0266319	0.0266315	0.0266319	0.0266318	0.021609	0.026539	0.0266326	0.0266166	0.0266319	0.0266316	0.0266318	0.0266318	0.021609	0.026539	0.0266326	0.0266166	0.0266319	0.0266316	0.0266318	0.0266318	0.021609	0.026539	0.0266326	0.0266166	0.0266318	0.0266316	0.0266318	0.0266318	0.021609	0.026539	0.0266326	0.0266166	0.0266318	0.0266316	0.0266318	0.0266318	0.021609	0.026539	0.0266318	0.0266944	0.0266318	0.0266316	0.0266318	0.0266318	0.021609	0.026539	0.0266318	0.0266944	0.0266318	0.0266316	0.0266318	0.0266318	0.021609	0.026539	0.0266318	0.0266166	0.0266318	0.0266316	0.0266318	0.0266318	0.021609	0.026539	0.0266318	0.0266166	0.0266318	0.0266316	0.0266318	0.0266318	0.021609	0.026539	0.0266318	0.0266166	0.0266318	0.0266316	0.0266318	0.0266318	0.021609	0.026539	0.0266318	0.0264616	0.0266318	0.0266316	0.0266318	0.0266318	0.021609	0.026539	0.0266318	0.0264616	0.0266318	0.0266316	0.0266318	0.0266318	0.021609	0.026539	0.0266318	0.0264616	0.0266318	0.0266316	0.0266318	0.0266318	0.021609	0.026539	0.0266318	0.0264616	0.0266318	0.0266316	0.0266318	0.0266318	0.021609	0.026539	0.0266318	0.0264616	0.0266318	0.0266316	0.0266318	0.0266318	0.021609	0.026539	0.0266318	0.0264616	0.0266318	0.0266316	0.0266318	0.0266318	0.021609	0.0266944	0.0266318	0.026539	0.0266318	0.0266316	0.0266318	0.0266318	0.021609	0.0266944	0.0266318	0.026539	0.0266318	0.0266316	0.0266318	0.0266318	0.021609	0.0266944	0.0266318	0.026539	0.0266318	0.0266316	0.0266318	0.0266318	0.021609	0.0266944	0.0266318	0.026539	0.0266318	0.0266316	0.0266318	0.0266318	0.021609	0.0266944	0.0266318	0.0266944	0.0266318	0.0266316	0.0266318	0.0266318	0	0	0	0	0	0	0	0	0.0266318	0.0266318	0.0266318	0.0266318	0.0266318	0.0266318	0.0266318	0.0266318	0.0266318	0.0266318	0.0266318	0.0266318	0.0266318	0.0266318	0.0266318	0.0266318	0.0266318	0.0266318	0.0266318	0.0266318	0.0266318	0.0266318	0.0266318	0.0266318	0.0266013	0.0266013	0.0266013	0.0266013	0.0266013	0.0266013	0.0266013	0.0266013	0.0266013	0.0266013	0.0266013	0.0266013	0.0266013	0.0266013	0.0266013	0.0266013	0.0266013	0.0266013	0.0266013	0.0266013	0.0266013	0.0266013	0.0266013	0.0266013	0.0266013	0.0266013	0.0266013	0.0266013	0.0266013	0.0266013	0.0266013	0.0266013	0.0266013	0.0266013	0.0266013	0.0266013	0.0266013	0.0266013	0.0266013	0.0266013	0.0266013	0.0266013	0.0266013	0.0266013	0.0266013	0.0266013	0.0266013	0.0266013	0.0552294	0.0269543	0.0266172	0.0275664	0.0266166	0.026622	0.0266166	0.0266166	0.0552294	0.0269543	0.0266172	0.0275664	0.0266166	0.026622	0.0266166	0.0266166	0.0552294	0.0269543	0.0266172	0.0275664	0.0266166	0.026622	0.0266166	0.0266166	0.0552294	0.0269543	0.0266172	0.0275664	0.0266166	0.026622	0.0266166	0.0266166	0.0552294	0.0269543	0.0266172	0.0275664	0.0266166	0.026622	0.0266166	0.0266166	0.0552294	0.0269543	0.0266172	0.0275664	0.0266166	0.026622	0.0266166	0.0266166	0.0552294	0.0269543	0.0266172	0.0275664	0.0266166	0.026622	0.0266166	0.0266166	0.0552294	0.0269543	0.0266172	0.0275664	0.0266166	0.026622	0.0266166	0.0266166	0.0552294	0.0269543	0.026646	0.0275664	0.0266454	0.0266496	0.0266442	0.0266469	0.0516444	0.0267974	0.0266369	0.0272777	0.0266454	0.026622	0.0266442	0.0266469	0.0516444	0.0267974	0.0266369	0.0272777	0.0266454	0.026622	0.0266442	0.0266469	0.0516444	0.0267974	0.0266369	0.0272777	0.0266454	0.026622	0.0266442	0.0266469	0.0516444	0.0267974	0.0266369	0.0272777	0.0266454	0.026622	0.0266442	0.0266469	0.0516444	0.0267974	0.0266369	0.0272777	0.0266454	0.0266508	0.0266442	0.0266471	0.0126438	0.0263131	0.0266226	0.0272777	0.026631	0.0266279	0.0266332	0.0266319	0.00616789	0.0260593	0.0266264	0.0264767	0.026631	0.0266363	0.0266331	0.0266319	0.00616789	0.0260593	0.0266264	0.0264767	0.0266326	0.0266363	0.0266331	0.0266319	0.00616789	0.0260593	0.0266264	0.0264767	0.0266326	0.0266363	0.0266331	0.0266319	0.00616789	0.0260593	0.0266369	0.0249715	0.0266326	0.0266363	0.0266331	0.0266319	0.00616789	0.0260593	0.0266369	0.0249715	0.0266326	0.0266219	0.0266331	0.0266318	0.0126365	0.0262981	0.0266369	0.0264767	0.0266326	0.0266264	0.0266317	0.0266318	0.0126365	0.0262981	0.0266369	0.0264767	0.0266326	0.0266264	0.0266317	0.0266318	0.0126365	0.0262981	0.0266369	0.0264767	0.0266318	0.0266264	0.0266317	0.0266318	0.0126365	0.0262981	0.0266369	0.0264767	0.0266318	0.0266264	0.0266317	0.0266318	0.0126365	0.0262981	0.0266316	0.0272621	0.0266318	0.0266264	0.0266317	0.0266318	0.0126365	0.0262981	0.0266316	0.0272621	0.0266318	0.0266264	0.0266317	0.0266318	0.0126365	0.0262981	0.0266316	0.0264767	0.0266318	0.0266264	0.0266317	0.0266318	0.0126365	0.0262981	0.0266316	0.0264767	0.0266318	0.0266264	0.0266317	0.0266318	0.0126365	0.0262981	0.0266316	0.0264767	0.0266318	0.0266264	0.0266317	0.0266318	0.0126365	0.0262981	0.0266316	0.0249715	0.0266318	0.0266264	0.0266317	0.0266318	0.0126365	0.0262981	0.0266316	0.0249715	0.0266318	0.0266264	0.0266317	0.0266318	0.0126365	0.0262981	0.0266316	0.0249715	0.0266318	0.0266264	0.0266317	0.0266318	0.0126365	0.0262981	0.0266316	0.0249715	0.0266318	0.0266264	0.0266317	0.0266318	0.0126365	0.0262981	0.0266316	0.0249715	0.0266318	0.0266264	0.0266317	0.0266318	0.0126365	0.0262981	0.0266316	0.0249715	0.0266318	0.0266264	0.0266317	0.0266318	0.0126365	0.026782	0.0266316	0.0257134	0.0266318	0.0266264	0.0266317	0.0266318	0.0126365	0.026782	0.0266316	0.0257134	0.0266318	0.0266264	0.0266317	0.0266318	0.0126365	0.026782	0.0266316	0.0257134	0.0266318	0.0266264	0.0266317	0.0266318	0.0126365	0.026782	0.0266316	0.0257134	0.0266318	0.0266264	0.0266317	0.0266318	0.0126365	0.026782	0.0266316	0.0272621	0.0266318	0.0266264	0.0266317	0.0266318	0	0	0	0	0	0	0	0	0.0266318	0.0266318	0.0266318	0.0266318	0.0266318	0.0266318	0.0266318	0.0266318	0.0266318	0.0266318	0.0266318	0.0266318	0.0266318	0.0266318	0.0266318	0.0266318	0.0266318	0.0266318	0.0266318	0.0266318	0.0266318	0.0266318	0.0266318	0.0266318	0.0264464	0.0264464	0.0264464	0.0264464	0.0264464	0.0264464	0.0264464	0.0264464	0.0264464	0.0264464	0.0264464	0.0264464	0.0264464	0.0264464	0.0264464	0.0264464	0.0264464	0.0264464	0.0264464	0.0264464	0.0264464	0.0264464	0.0264464	0.0264464	0.0264464	0.0264464	0.0264464	0.0264464	0.0264464	0.0264464	0.0264464	0.0264464	0.0264464	0.0264464	0.0264464	0.0264464	0.0264464	0.0264464	0.0264464	0.0264464	0.0264464	0.0264464	0.0264464	0.0264464	0.0264464	0.0264464	0.0264464	0.0264464	0.121104	0.0272697	0.0265404	0.0326695	0.0265392	0.0266318	0.0265404	0.026539	0.121104	0.0272697	0.0265404	0.0326695	0.0265392	0.0266318	0.0265404	0.026539	0.121104	0.0272697	0.0265404	0.0326695	0.0265392	0.0266318	0.0265404	0.026539	0.121104	0.0272697	0.0265404	0.0326695	0.0265392	0.0266318	0.0265404	0.026539	0.121104	0.0272697	0.0265404	0.0326695	0.0265392	0.0266318	0.0265404	0.026539	0.121104	0.0272697	0.0265404	0.0326695	0.0265392	0.0266318	0.0265404	0.026539	0.121104	0.0272697	0.0265404	0.0326695	0.0265392	0.0266318	0.0265404	0.026539	0.121104	0.0272697	0.0265404	0.0326695	0.0265392	0.0266318	0.0265404	0.026539	0.121104	0.0272697	0.0267156	0.0326695	0.0267143	0.0267877	0.0266958	0.0267232	0.096868	0.0267772	0.0266868	0.0306795	0.0267143	0.026507	0.0266958	0.0267232	0.096868	0.0267772	0.0266868	0.0306795	0.0267143	0.026507	0.0266958	0.0267232	0.096868	0.0267772	0.0266868	0.0306795	0.0267143	0.026507	0.0266958	0.0267232	0.096868	0.0267772	0.0266868	0.0306795	0.0267143	0.026507	0.0266958	0.0267232	0.096868	0.0267772	0.0266868	0.0306795	0.0267143	0.0267877	0.0266958	0.0267248	0.00540346	0.0260084	0.0265992	0.0306795	0.0266266	0.0265542	0.0266456	0.0266327	0.00121685	0.0255427	0.0266121	0.0257134	0.0266264	0.0266014	0.0266442	0.0266327	0.00121685	0.0255427	0.0266121	0.0257134	0.0266369	0.0266014	0.0266442	0.0266327	0.00121685	0.0255427	0.0266121	0.0257134	0.0266369	0.0266014	0.0266442	0.0266327	0.00121685	0.0255427	0.0266503	0.0181476	0.0266369	0.0266014	0.0266442	0.0266327	0.00121685	0.0255427	0.0266503	0.0181476	0.0266369	0.0264616	0.0266442	0.0266319	0.00538421	0.0259177	0.0266503	0.0257134	0.0266369	0.026539	0.0266304	0.0266318	0.00538421	0.0259177	0.0266503	0.0257134	0.0266369	0.026539	0.0266304	0.0266318	0.00538421	0.0259177	0.0266503	0.0257134	0.0266316	0.026539	0.0266304	0.0266318	0.00538421	0.0259177	0.0266503	0.0257134	0.0266316	0.026539	0.0266304	0.0266318	0.00538421	0.0259177	0.0266312	0.030573	0.0266316	0.026539	0.0266304	0.0266318	0.00538421	0.0259177	0.0266312	0.030573	0.0266316	0.026539	0.0266304	0.0266318	0.00538421	0.0259177	0.0266312	0.0257134	0.0266316	0.026539	0.0266304	0.0266318	0.00538421	0.0259177	0.0266312	0.0257134	0.0266316	0.026539	0.0266304	0.0266318	0.00538421	0.0259177	0.0266312	0.0257134	0.0266316	0.026539	0.0266304	0.0266318	0.00538421	0.0259177	0.0266312	0.0181476	0.0266316	0.026539	0.0266304	0.0266318	0.00538421	0.0259177	0.0266312	0.0181476	0.0266316	0.026539	0.0266304	0.0266318	0.00538421	0.0259177	0.0266312	0.0181476	0.0266316	0.026539	0.0266304	0.0266318	0.00538421	0.0259177	0.0266312	0.0181476	0.0266316	0.026539	0.0266304	0.0266318	0.00538421	0.0259177	0.0266312	0.0181476	0.0266316	0.026539	0.0266304	0.0266318	0.00538421	0.0259177	0.0266312	0.0181476	0.0266316	0.026539	0.0266304	0.0266318	0.00538421	0.0266838	0.0266312	0.021609	0.0266316	0.026539	0.0266304	0.0266318	0.00538421	0.0266838	0.0266312	0.021609	0.0266316	0.026539	0.0266304	0.0266318	0.00538421	0.0266838	0.0266312	0.021609	0.0266316	0.026539	0.0266304	0.0266318	0.00538421	0.0266838	0.0266312	0.021609	0.0266316	0.026539	0.0266304	0.0266318	0.00538421	0.0266838	0.0266312	0.030573	0.0266316	0.026539	0.0266304	0.0266318	0	0	0	0	0	0	0	0	0.0266318	0.0266318	0.0266318	0.0266318	0.0266318	0.0266318	0.0266318	0.0266318	0.0266318	0.0266318	0.0266318	0.0266318	0.0266318	0.0266318	0.0266318	0.0266318	0.0266318	0.0266318	0.0266318	0.0266318	0.0266318	0.0266318	0.0266318	0.0266318	0.0259684	0.0259684	0.0259684	0.0259684	0.0259684	0.0259684	0.0259684	0.0259684	0.0259684	0.0259684	0.0259684	0.0259684	0.0259684	0.0259684	0.0259684	0.0259684	0.0259684	0.0259684	0.0259684	0.0259684	0.0259684	0.0259684	0.0259684	0.0259684	0.0259684	0.0259684	0.0259684	0.0259684	0.0259684	0.0259684	0.0259684	0.0259684	0.0259684	0.0259684	0.0259684	0.0259684	0.0259684	0.0259684	0.0259684	0.0259684	0.0259684	0.0259684	0.0259684	0.0259684	0.0259684	0.0259684	0.0259684	0.0259684	0.178428	0.0272368	0.0262999	0.0545877	0.0262987	0.0272368	0.0263131	0.0262981	0.178428	0.0272368	0.0262999	0.0545877	0.0262987	0.0272368	0.0263131	0.0262981	0.178428	0.0272368	0.0262999	0.0545877	0.0262987	0.0272368	0.0263131	0.0262981	0.178428	0.0272368	0.0262999	0.0545877	0.0262987	0.0272368	0.0263131	0.0262981	0.178428	0.0272368	0.0262999	0.0545877	0.0262987	0.0272368	0.0263131	0.0262981	0.178428	0.0272368	0.0262999	0.0545877	0.0262987	0.0272368	0.0263131	0.0262981	0.178428	0.0272368	0.0262999	0.0545877	0.0262987	0.0272368	0.0263131	0.0262981	0.178428	0.0272368	0.0262999	0.0545877	0.0262987	0.0272368	0.0263131	0.0262981	0.178428	0.0272368	0.0269316	0.0545877	0.0269304	0.0277376	0.0267974	0.0269588	0.113739	0.0264552	0.0268849	0.0437895	0.0269304	0.0260399	0.0267974	0.0269588	0.113739	0.0264552	0.0268849	0.0437895	0.0269304	0.0260399	0.0267974	0.0269588	0.113739	0.0264552	0.0268849	0.0437895	0.0269304	0.0260399	0.0267974	0.0269588	0.113739	0.0264552	0.0268849	0.0437895	0.0269304	0.0260399	0.0267974	0.0269588	0.113739	0.0264552	0.0268849	0.0437895	0.0269304	0.0276078	0.0267974	0.026968	0.00343506	0.0260399	0.0265677	0.0437895	0.0266127	0.0258034	0.0267097	0.0266372	0.000557315	0.0255106	0.0265889	0.023488	0.0266121	0.0257134	0.0266944	0.0266372	0.000557315	0.0255106	0.0265889	0.023488	0.0266503	0.0257134	0.0266944	0.0266372	0.000557315	0.0255106	0.0265889	0.023488	0.0266503	0.0257134	0.0266944	0.0266372	0.000557315	0.0255106	0.0266718	0.00676363	0.0266503	0.0257134	0.0266944	0.0266372	0.000557315	0.0255106	0.0266718	0.00676363	0.0266503	0.0249715	0.0266944	0.0266326	0.003391	0.0257134	0.0266718	0.023488	0.0266503	0.0257134	0.0266166	0.0266318	0.003391	0.0257134	0.0266718	0.023488	0.0266503	0.0257134	0.0266166	0.0266318	0.003391	0.0257134	0.0266718	0.023488	0.0266312	0.0257134	0.0266166	0.0266318	0.003391	0.0257134	0.0266718	0.023488	0.0266312	0.0257134	0.0266166	0.0266318	0.003391	0.0257134	0.0266304	0.0432502	0.0266312	0.0257134	0.0266166	0.0266318	0.003391	0.0257134	0.0266304	0.0432502	0.0266312	0.0257134	0.0266166	0.0266318	0.003391	0.0257134	0.0266304	0.023488	0.0266312	0.0257134	0.0266166	0.0266318	0.003391	0.0257134	0.0266304	0.023488	0.0266312	0.0257134	0.0266166	0.0266318	0.003391	0.0257134	0.0266304	0.023488	0.0266312	0.0257134	0.0266166	0.0266318	0.003391	0.0257134	0.0266304	0.00676363	0.0266312	0.0257134	0.0266166	0.0266318	0.003391	0.0257134	0.0266304	0.00676363	0.0266312	0.0257134	0.0266166	0.0266318	0.003391	0.0257134	0.0266304	0.00676363	0.0266312	0.0257134	0.0266166	0.0266318	0.003391	0.0257134	0.0266304	0.00676363	0.0266312	0.0257134	0.0266166	0.0266318	0.003391	0.0257134	0.0266304	0.00676363	0.0266312	0.0257134	0.0266166	0.0266318	0.003391	0.0257134	0.0266304	0.00676363	0.0266312	0.0257134	0.0266166	0.0266318	0.003391	0.0261236	0.0266304	0.0126365	0.0266312	0.0257134	0.0266166	0.0266318	0.003391	0.0261236	0.0266304	0.0126365	0.0266312	0.0257134	0.0266166	0.0266318	0.003391	0.0261236	0.0266304	0.0126365	0.0266312	0.0257134	0.0266166	0.0266318	0.003391	0.0261236	0.0266304	0.0126365	0.0266312	0.0257134	0.0266166	0.0266318	0.003391	0.0261236	0.0266304	0.0432502	0.0266312	0.0257134	0.0266166	0.0266318	0	0	0	0	0	0	0	0	0.0266318	0.0266318	0.0266318	0.0266318	0.0266318	0.0266318	0.0266318	0.0266318	0.0266318	0.0266318	0.0266318	0.0266318	0.0266318	0.0266318	0.0266318	0.0266318	0.0266318	0.0266318	0.0266318	0.0266318	0.0266318	0.0266318	0.0266318	0.0266318	0.0252222	0.0252222	0.0252222	0.0252222	0.0252222	0.0252222	0.0252222	0.0252222	0.0252222	0.0252222	0.0252222	0.0252222	0.0252222	0.0252222	0.0252222	0.0252222	0.0252222	0.0252222	0.0252222	0.0252222	0.0252222	0.0252222	0.0252222	0.0252222	0.0252222	0.0252222	0.0252222	0.0252222	0.0252222	0.0252222	0.0252222	0.0252222	0.0252222	0.0252222	0.0252222	0.0252222	0.0252222	0.0252222	0.0252222	0.0252222	0.0252222	0.0252222	0.0252222	0.0252222	0.0252222	0.0252222	0.0252222	0.0252222	0.118539	0.0266318	0.0259191	0.118539	0.0259191	0.0319094	0.0260084	0.0259179	0.118539	0.0266318	0.0259191	0.118539	0.0259191	0.0319094	0.0260084	0.0259179	0.118539	0.0266318	0.0259191	0.118539	0.0259191	0.0319094	0.0260084	0.0259179	0.118539	0.0266318	0.0259191	0.118539	0.0259191	0.0319094	0.0260084	0.0259179	0.118539	0.0266318	0.0259191	0.118539	0.0259191	0.0319094	0.0260084	0.0259179	0.118539	0.0266318	0.0259191	0.118539	0.0259191	0.0319094	0.0260084	0.0259179	0.118539	0.0266318	0.0259191	0.118539	0.0259191	0.0319094	0.0260084	0.0259179	0.118539	0.0266318	0.0259191	0.118539	0.0259191	0.0319094	0.0260084	0.0259179	0.118539	0.0266318	0.0272786	0.118539	0.0272786	0.0328467	0.0267772	0.0273247	0.0652688	0.0262138	0.0272527	0.0756839	0.0272786	0.0262298	0.0267772	0.0273247	0.0652688	0.0262138	0.0272527	0.0756839	0.0272786	0.0262298	0.0267772	0.0273247	0.0652688	0.0262138	0.0272527	0.0756839	0.0272786	0.0262298	0.0267772	0.0273247	0.0652688	0.0262138	0.0272527	0.0756839	0.0272786	0.0262298	0.0267772	0.0273247	0.0652688	0.0262138	0.0272527	0.0756839	0.0272786	0.0314112	0.0267772	0.0273542	0.00553578	0.0266318	0.0265652	0.0756839	0.0265904	0.0218846	0.0268757	0.0266514	0.00152612	0.0261236	0.0265763	0.0203394	0.0265889	0.0198772	0.026782	0.0266513	0.00152612	0.0261236	0.0265763	0.0203394	0.0266718	0.0198772	0.026782	0.0266513	0.00152612	0.0261236	0.0265763	0.0203394	0.0266718	0.0198772	0.026782	0.0266513	0.00152612	0.0261236	0.0266836	0.00140948	0.0266718	0.0198772	0.026782	0.0266513	0.00152612	0.0261236	0.0266836	0.00140948	0.0266718	0.0181476	0.026782	0.0266369	0.00538421	0.0259177	0.0266836	0.0203394	0.0266718	0.021609	0.026539	0.0266316	0.00538421	0.0259177	0.0266836	0.0203394	0.0266718	0.021609	0.026539	0.0266316	0.00538421	0.0259177	0.0266836	0.0203394	0.0266304	0.021609	0.026539	0.0266316	0.00538421	0.0259177	0.0266836	0.0203394	0.0266304	0.021609	0.026539	0.0266316	0.00538421	0.0259177	0.0266299	0.0737541	0.0266304	0.021609	0.026539	0.0266316	0.00538421	0.0259177	0.0266299	0.0737541	0.0266304	0.021609	0.026539	0.0266316	0.00538421	0.0259177	0.0266299	0.0203394	0.0266304	0.021609	0.026539	0.0266316	0.00538421	0.0259177	0.0266299	0.0203394	0.0266304	0.021609	0.026539	0.0266316	0.00538421	0.0259177	0.0266299	0.0203394	0.0266304	0.021609	0.026539	0.0266316	0.00538421	0.0259177	0.0266299	0.00140948	0.0266304	0.021609	0.026539	0.0266316	0.00538421	0.0259177	0.0266299	0.00140948	0.0266304	0.021609	0.026539	0.0266316	0.00538421	0.0259177	0.0266299	0.00140948	0.0266304	0.021609	0.026539	0.0266316	0.00538421	0.0259177	0.0266299	0.00140948	0.0266304	0.021609	0.026539	0.0266316	0.00538421	0.0259177	0.0266299	0.00140948	0.0266304	0.021609	0.026539	0.0266316	0.00538421	0.0259177	0.0266299	0.00140948	0.0266304	0.021609	0.026539	0.0266316	0.00538421	0.0255106	0.0266299	0.00538421	0.0266304	0.021609	0.026539	0.0266316	0.00538421	0.0255106	0.0266299	0.00538421	0.0266304	0.021609	0.026539	0.0266316	0.00538421	0.0255106	0.0266299	0.00538421	0.0266304	0.021609	0.026539	0.0266316	0.00538421	0.0255106	0.0266299	0.00538421	0.0266304	0.021609	0.026539	0.0266316	0.00538421	0.0255106	0.0266299	0.0737541	0.0266304	0.021609	0.026539	0.0266316	0	0	0	0	0	0	0	0	0.0266318	0.0266318	0.0266318	0.0266318	0.0266318	0.0266318	0.0266318	0.0266318	0.0266318	0.0266318	0.0266318	0.0266318	0.0266318	0.0266318	0.0266318	0.0266318	0.0266318	0.0266318	0.0266318	0.0266318	0.0266318	0.0266318	0.0266318	0.0266318	0.0248258	0.0248258	0.0248258	0.0248258	0.0248258	0.0248258	0.0248258	0.0248258	0.0248258	0.0248258	0.0248258	0.0248258	0.0248258	0.0248258	0.0248258	0.0248258	0.0248258	0.0248258	0.0248258	0.0248258	0.0248258	0.0248258	0.0248258	0.0248258	0.0248258	0.0248258	0.0248258	0.0248258	0.0248258	0.0248258	0.0248258	0.0248258	0.0248258	0.0248258	0.0248258	0.0248258	0.0248258	0.0248258	0.0248258	0.0248258	0.0248258	0.0248258	0.0248258	0.0248258	0.0248258	0.0248258	0.0248258	0.0248258	0.0534085	0.0260399	0.025714	0.175069	0.0257152	0.0534085	0.0260399	0.025714	0.0534085	0.0260399	0.025714	0.175069	0.0257152	0.0534085	0.0260399	0.025714	0.0534085	0.0260399	0.025714	0.175069	0.0257152	0.0534085	0.0260399	0.025714	0.0534085	0.0260399	0.025714	0.175069	0.0257152	0.0534085	0.0260399	0.025714	0.0534085	0.0260399	0.025714	0.175069	0.0257152	0.0534085	0.0260399	0.025714	0.0534085	0.0260399	0.025714	0.175069	0.0257152	0.0534085	0.0260399	0.025714	0.0534085	0.0260399	0.025714	0.175069	0.0257152	0.0534085	0.0260399	0.025714	0.0534085	0.0260399	0.025714	0.175069	0.0257152	0.0534085	0.0260399	0.025714	0.0534085	0.0260399	0.0274681	0.175069	0.0274694	0.054236	0.0264552	0.0274941	0.0337384	0.0264552	0.0274941	0.100718	0.0274694	0.0337384	0.0264552	0.0274941	0.0337384	0.0264552	0.0274941	0.100718	0.0274694	0.0337384	0.0264552	0.0274941	0.0337384	0.0264552	0.0274941	0.100718	0.0274694	0.0337384	0.0264552	0.0274941	0.0337384	0.0264552	0.0274941	0.100718	0.0274694	0.0337384	0.0264552	0.0274941	0.0337384	0.0264552	0.0274941	0.100718	0.0274694	0.0447663	0.0264552	0.027542	0.0130941	0.0272368	0.0266022	0.100718	0.0265782	0.0129895	0.0270224	0.0266741	0.00782744	0.0266838	0.0265889	0.0188119	0.0265763	0.00782744	0.0266838	0.0266734	0.00782744	0.0266838	0.0265889	0.0188119	0.0266836	0.00782744	0.0266838	0.0266734	0.00782744	0.0266838	0.0265889	0.0188119	0.0266836	0.00782744	0.0266838	0.0266734	0.00782744	0.0266838	0.0266718	0.00060348	0.0266836	0.00782744	0.0266838	0.0266734	0.00782744	0.0266838	0.0266718	0.00060348	0.0266836	0.00676363	0.0266838	0.0266503	0.0126365	0.0262981	0.0266718	0.0188119	0.0266836	0.0126365	0.0262981	0.0266312	0.0126365	0.0262981	0.0266718	0.0188119	0.0266836	0.0126365	0.0262981	0.0266312	0.0126365	0.0262981	0.0266718	0.0188119	0.0266299	0.0126365	0.0262981	0.0266312	0.0126365	0.0262981	0.0266718	0.0188119	0.0266299	0.0126365	0.0262981	0.0266312	0.0126365	0.0262981	0.0266304	0.0975003	0.0266299	0.0126365	0.0262981	0.0266312	0.0126365	0.0262981	0.0266304	0.0975003	0.0266299	0.0126365	0.0262981	0.0266312	0.0126365	0.0262981	0.0266304	0.0188119	0.0266299	0.0126365	0.0262981	0.0266312	0.0126365	0.0262981	0.0266304	0.0188119	0.0266299	0.0126365	0.0262981	0.0266312	0.0126365	0.0262981	0.0266304	0.0188119	0.0266299	0.0126365	0.0262981	0.0266312	0.0126365	0.0262981	0.0266304	0.00060348	0.0266299	0.0126365	0.0262981	0.0266312	0.0126365	0.0262981	0.0266304	0.00060348	0.0266299	0.0126365	0.0262981	0.0266312	0.0126365	0.0262981	0.0266304	0.00060348	0.0266299	0.0126365	0.0262981	0.0266312	0.0126365	0.0262981	0.0266304	0.00060348	0.0266299	0.0126365	0.0262981	0.0266312	0.0126365	0.0262981	0.0266304	0.00060348	0.0266299	0.0126365	0.0262981	0.0266312	0.0126365	0.0262981	0.0266304	0.00060348	0.0266299	0.0126365	0.0262981	0.0266312	0.0126365	0.0255427	0.0266304	0.003391	0.0266299	0.0126365	0.0262981	0.0266312	0.0126365	0.0255427	0.0266304	0.003391	0.0266299	0.0126365	0.0262981	0.0266312	0.0126365	0.0255427	0.0266304	0.003391	0.0266299	0.0126365	0.0262981	0.0266312	0.0126365	0.0255427	0.0266304	0.003391	0.0266299	0.0126365	0.0262981	0.0266312	0.0126365	0.0255427	0.0266304	0.0975003	0.0266299	0.0126365	0.0262981	0.0266312	0	0	0	0	0	0	0	0	0.0266318	0.0266318	0.0266318	0.0266318	0.0266318	0.0266318	0.0266318	0.0266318	0.0266318	0.0266318	0.0266318	0.0266318	0.0266318	0.0266318	0.0266318	0.0266318	0.0266318	0.0266318	0.0266318	0.0266318	0.0266318	0.0266318	0.0266318	0.0266318	0.0252222	0.0252222	0.0252222	0.0252222	0.0252222	0.0252222	0.0252222	0.0252222	0.0252222	0.0252222	0.0252222	0.0252222	0.0252222	0.0252222	0.0252222	0.0252222	0.0252222	0.0252222	0.0252222	0.0252222	0.0252222	0.0252222	0.0252222	0.0252222	0.0252222	0.0252222	0.0252222	0.0252222	0.0252222	0.0252222	0.0252222	0.0252222	0.0252222	0.0252222	0.0252222	0.0252222	0.0252222	0.0252222	0.0252222	0.0252222	0.0252222	0.0252222	0.0252222	0.0252222	0.0252222	0.0252222	0.0252222	0.0252222	0.0319094	0.0260084	0.0259179	0.118539	0.0259191	0.118539	0.0266318	0.0259191	0.0319094	0.0260084	0.0259179	0.118539	0.0259191	0.118539	0.0266318	0.0259191	0.0319094	0.0260084	0.0259179	0.118539	0.0259191	0.118539	0.0266318	0.0259191	0.0319094	0.0260084	0.0259179	0.118539	0.0259191	0.118539	0.0266318	0.0259191	0.0319094	0.0260084	0.0259179	0.118539	0.0259191	0.118539	0.0266318	0.0259191	0.0319094	0.0260084	0.0259179	0.118539	0.0259191	0.118539	0.0266318	0.0259191	0.0319094	0.0260084	0.0259179	0.118539	0.0259191	0.118539	0.0266318	0.0259191	0.0319094	0.0260084	0.0259179	0.118539	0.0259191	0.118539	0.0266318	0.0259191	0.0319094	0.0260084	0.0272772	0.118539	0.0272786	0.116852	0.0262138	0.0272527	0.0262298	0.0267772	0.0273247	0.0756839	0.0272786	0.0652688	0.0262138	0.0272527	0.0262298	0.0267772	0.0273247	0.0756839	0.0272786	0.0652688	0.0262138	0.0272527	0.0262298	0.0267772	0.0273247	0.0756839	0.0272786	0.0652688	0.0262138	0.0272527	0.0262298	0.0267772	0.0273247	0.0756839	0.0272786	0.0652688	0.0262138	0.0272527	0.0262298	0.0267772	0.0273247	0.0756839	0.0272786	0.0756839	0.0262138	0.0272786	0.0222071	0.0272697	0.0266354	0.0756839	0.0265904	0.00558069	0.0268432	0.026686	0.0198772	0.026782	0.0266121	0.0203394	0.0265889	0.00152612	0.0261236	0.0266845	0.0198772	0.026782	0.0266121	0.0203394	0.0266718	0.00152612	0.0261236	0.0266845	0.0198772	0.026782	0.0266121	0.0203394	0.0266718	0.00152612	0.0261236	0.0266845	0.0198772	0.026782	0.0266503	0.00140948	0.0266718	0.00152612	0.0261236	0.0266845	0.0198772	0.026782	0.0266503	0.00140948	0.0266718	0.00140948	0.0261236	0.0266718	0.021609	0.026539	0.0266503	0.0203394	0.0266718	0.00538421	0.0259177	0.0266304	0.021609	0.026539	0.0266503	0.0203394	0.0266718	0.00538421	0.0259177	0.0266304	0.021609	0.026539	0.0266503	0.0203394	0.0266304	0.00538421	0.0259177	0.0266304	0.021609	0.026539	0.0266503	0.0203394	0.0266304	0.00538421	0.0259177	0.0266304	0.021609	0.026539	0.0266312	0.0737541	0.0266304	0.00538421	0.0259177	0.0266304	0.021609	0.026539	0.0266312	0.0737541	0.0266304	0.00538421	0.0259177	0.0266304	0.021609	0.026539	0.0266312	0.0203394	0.0266304	0.00538421	0.0259177	0.0266304	0.021609	0.026539	0.0266312	0.0203394	0.0266304	0.00538421	0.0259177	0.0266304	0.021609	0.026539	0.0266312	0.0203394	0.0266304	0.00538421	0.0259177	0.0266304	0.021609	0.026539	0.0266312	0.00140948	0.0266304	0.00538421	0.0259177	0.0266304	0.021609	0.026539	0.0266312	0.00140948	0.0266304	0.00538421	0.0259177	0.0266304	0.021609	0.026539	0.0266312	0.00140948	0.0266304	0.00538421	0.0259177	0.0266304	0.021609	0.026539	0.0266312	0.00140948	0.0266304	0.00538421	0.0259177	0.0266304	0.021609	0.026539	0.0266312	0.00140948	0.0266304	0.00538421	0.0259177	0.0266304	0.021609	0.026539	0.0266312	0.00140948	0.0266304	0.00538421	0.0259177	0.0266304	0.021609	0.0260593	0.0266312	0.00538421	0.0266304	0.00538421	0.0259177	0.0266304	0.021609	0.0260593	0.0266312	0.00538421	0.0266304	0.00538421	0.0259177	0.0266304	0.021609	0.0260593	0.0266312	0.00538421	0.0266304	0.00538421	0.0259177	0.0266304	0.021609	0.0260593	0.0266312	0.00538421	0.0266304	0.00538421	0.0259177	0.0266304	0.021609	0.0260593	0.0266312	0.0737541	0.0266304	0.00538421	0.0259177	0.0266304	0	0	0	0	0	0	0	0	0.0266318	0.0266318	0.0266318	0.0266318	0.0266318	0.0266318	0.0266318	0.0266318	0.0266318	0.0266318	0.0266318	0.0266318	0.0266318	0.0266318	0.0266318	0.0266318	0.0266318	0.0266318	0.0266318	0.0266318	0.0266318	0.0266318	0.0266318	0.0266318	0.0259684	0.0259684	0.0259684	0.0259684	0.0259684	0.0259684	0.0259684	0.0259684	0.0259684	0.0259684	0.0259684	0.0259684	0.0259684	0.0259684	0.0259684	0.0259684	0.0259684	0.0259684	0.0259684	0.0259684	0.0259684	0.0259684	0.0259684	0.0259684	0.0259684	0.0259684	0.0259684	0.0259684	0.0259684	0.0259684	0.0259684	0.0259684	0.0259684	0.0259684	0.0259684	0.0259684	0.0259684	0.0259684	0.0259684	0.0259684	0.0259684	0.0259684	0.0259684	0.0259684	0.0259684	0.0259684	0.0259684	0.0259684	0.0272368	0.0263131	0.0262981	0.0545877	0.0262987	0.178428	0.0272368	0.0262999	0.0272368	0.0263131	0.0262981	0.0545877	0.0262987	0.178428	0.0272368	0.0262999	0.0272368	0.0263131	0.0262981	0.0545877	0.0262987	0.178428	0.0272368	0.0262999	0.0272368	0.0263131	0.0262981	0.0545877	0.0262987	0.178428	0.0272368	0.0262999	0.0272368	0.0263131	0.0262981	0.0545877	0.0262987	0.178428	0.0272368	0.0262999	0.0272368	0.0263131	0.0262981	0.0545877	0.0262987	0.178428	0.0272368	0.0262999	0.0272368	0.0263131	0.0262981	0.0545877	0.0262987	0.178428	0.0272368	0.0262999	0.0272368	0.0263131	0.0262981	0.0545877	0.0262987	0.178428	0.0272368	0.0262999	0.0272368	0.0263131	0.0269297	0.0545877	0.0269304	0.174084	0.0264552	0.0268849	0.0260399	0.0267974	0.0269588	0.0437895	0.0269304	0.113739	0.0264552	0.0268849	0.0260399	0.0267974	0.0269588	0.0437895	0.0269304	0.113739	0.0264552	0.0268849	0.0260399	0.0267974	0.0269588	0.0437895	0.0269304	0.113739	0.0264552	0.0268849	0.0260399	0.0267974	0.0269588	0.0437895	0.0269304	0.113739	0.0264552	0.0268849	0.0260399	0.0267974	0.0269588	0.0437895	0.0269304	0.0986463	0.0264552	0.0268594	0.0260399	0.0269543	0.0266408	0.0437895	0.0266127	0.00348666	0.026422	0.0266729	0.0257134	0.0266944	0.0266264	0.023488	0.0266121	0.000557315	0.0255106	0.026671	0.0257134	0.0266944	0.0266264	0.023488	0.0266503	0.000557315	0.0255106	0.026671	0.0257134	0.0266944	0.0266264	0.023488	0.0266503	0.000557315	0.0255106	0.026671	0.0257134	0.0266944	0.0266369	0.00676363	0.0266503	0.000557315	0.0255106	0.026671	0.0257134	0.0266944	0.0266369	0.00676363	0.0266503	0.00060348	0.0255106	0.0266836	0.0257134	0.0266166	0.0266369	0.023488	0.0266503	0.003391	0.0257134	0.0266299	0.0257134	0.0266166	0.0266369	0.023488	0.0266503	0.003391	0.0257134	0.0266299	0.0257134	0.0266166	0.0266369	0.023488	0.0266312	0.003391	0.0257134	0.0266299	0.0257134	0.0266166	0.0266369	0.023488	0.0266312	0.003391	0.0257134	0.0266299	0.0257134	0.0266166	0.0266316	0.0432502	0.0266312	0.003391	0.0257134	0.0266299	0.0257134	0.0266166	0.0266316	0.0432502	0.0266312	0.003391	0.0257134	0.0266299	0.0257134	0.0266166	0.0266316	0.023488	0.0266312	0.003391	0.0257134	0.0266299	0.0257134	0.0266166	0.0266316	0.023488	0.0266312	0.003391	0.0257134	0.0266299	0.0257134	0.0266166	0.0266316	0.023488	0.0266312	0.003391	0.0257134	0.0266299	0.0257134	0.0266166	0.0266316	0.00676363	0.0266312	0.003391	0.0257134	0.0266299	0.0257134	0.0266166	0.0266316	0.00676363	0.0266312	0.003391	0.0257134	0.0266299	0.0257134	0.0266166	0.0266316	0.00676363	0.0266312	0.003391	0.0257134	0.0266299	0.0257134	0.0266166	0.0266316	0.00676363	0.0266312	0.003391	0.0257134	0.0266299	0.0257134	0.0266166	0.0266316	0.00676363	0.0266312	0.003391	0.0257134	0.0266299	0.0257134	0.0266166	0.0266316	0.00676363	0.0266312	0.003391	0.0257134	0.0266299	0.0257134	0.0264616	0.0266316	0.0126365	0.0266312	0.003391	0.0257134	0.0266299	0.0257134	0.0264616	0.0266316	0.0126365	0.0266312	0.003391	0.0257134	0.0266299	0.0257134	0.0264616	0.0266316	0.0126365	0.0266312	0.003391	0.0257134	0.0266299	0.0257134	0.0264616	0.0266316	0.0126365	0.0266312	0.003391	0.0257134	0.0266299	0.0257134	0.0264616	0.0266316	0.0432502	0.0266312	0.003391	0.0257134	0.0266299	0	0	0	0	0	0	0	0	0.0266318	0.0266318	0.0266318	0.0266318	0.0266318	0.0266318	0.0266318	0.0266318	0.0266318	0.0266318	0.0266318	0.0266318	0.0266318	0.0266318	0.0266318	0.0266318	0.0266318	0.0266318	0.0266318	0.0266318	0.0266318	0.0266318	0.0266318	0.0266318	0.0264464	0.0264464	0.0264464	0.0264464	0.0264464	0.0264464	0.0264464	0.0264464	0.0264464	0.0264464	0.0264464	0.0264464	0.0264464	0.0264464	0.0264464	0.0264464	0.0264464	0.0264464	0.0264464	0.0264464	0.0264464	0.0264464	0.0264464	0.0264464	0.0264464	0.0264464	0.0264464	0.0264464	0.0264464	0.0264464	0.0264464	0.0264464	0.0264464	0.0264464	0.0264464	0.0264464	0.0264464	0.0264464	0.0264464	0.0264464	0.0264464	0.0264464	0.0264464	0.0264464	0.0264464	0.0264464	0.0264464	0.0264464	0.0266318	0.0265404	0.026539	0.0326695	0.0265392	0.121104	0.0272697	0.0265404	0.0266318	0.0265404	0.026539	0.0326695	0.0265392	0.121104	0.0272697	0.0265404	0.0266318	0.0265404	0.026539	0.0326695	0.0265392	0.121104	0.0272697	0.0265404	0.0266318	0.0265404	0.026539	0.0326695	0.0265392	0.121104	0.0272697	0.0265404	0.0266318	0.0265404	0.026539	0.0326695	0.0265392	0.121104	0.0272697	0.0265404	0.0266318	0.0265404	0.026539	0.0326695	0.0265392	0.121104	0.0272697	0.0265404	0.0266318	0.0265404	0.026539	0.0326695	0.0265392	0.121104	0.0272697	0.0265404	0.0266318	0.0265404	0.026539	0.0326695	0.0265392	0.121104	0.0272697	0.0265404	0.0266318	0.0265404	0.0267141	0.0326695	0.0267143	0.119124	0.0267772	0.0266868	0.026507	0.0266958	0.0267232	0.0306795	0.0267143	0.096868	0.0267772	0.0266868	0.026507	0.0266958	0.0267232	0.0306795	0.0267143	0.096868	0.0267772	0.0266868	0.026507	0.0266958	0.0267232	0.0306795	0.0267143	0.096868	0.0267772	0.0266868	0.026507	0.0266958	0.0267232	0.0306795	0.0267143	0.096868	0.0267772	0.0266868	0.026507	0.0266958	0.0267232	0.0306795	0.0267143	0.0739996	0.0267772	0.0266404	0.0266318	0.0267235	0.0266355	0.0306795	0.0266266	0.00545403	0.0262468	0.0266501	0.0266014	0.0266442	0.026631	0.0257134	0.0266264	0.00121685	0.0255427	0.0266487	0.0266014	0.0266442	0.026631	0.0257134	0.0266369	0.00121685	0.0255427	0.0266487	0.0266014	0.0266442	0.026631	0.0257134	0.0266369	0.00121685	0.0255427	0.0266487	0.0266014	0.0266442	0.0266326	0.0181476	0.0266369	0.00121685	0.0255427	0.0266487	0.0266014	0.0266442	0.0266326	0.0181476	0.0266369	0.00140948	0.0255427	0.0266718	0.026539	0.0266304	0.0266326	0.0257134	0.0266369	0.00538421	0.0259177	0.0266304	0.026539	0.0266304	0.0266326	0.0257134	0.0266369	0.00538421	0.0259177	0.0266304	0.026539	0.0266304	0.0266326	0.0257134	0.0266316	0.00538421	0.0259177	0.0266304	0.026539	0.0266304	0.0266326	0.0257134	0.0266316	0.00538421	0.0259177	0.0266304	0.026539	0.0266304	0.0266318	0.030573	0.0266316	0.00538421	0.0259177	0.0266304	0.026539	0.0266304	0.0266318	0.030573	0.0266316	0.00538421	0.0259177	0.0266304	0.026539	0.0266304	0.0266318	0.0257134	0.0266316	0.00538421	0.0259177	0.0266304	0.026539	0.0266304	0.0266318	0.0257134	0.0266316	0.00538421	0.0259177	0.0266304	0.026539	0.0266304	0.0266318	0.0257134	0.0266316	0.00538421	0.0259177	0.0266304	0.026539	0.0266304	0.0266318	0.0181476	0.0266316	0.00538421	0.0259177	0.0266304	0.026539	0.0266304	0.0266318	0.0181476	0.0266316	0.00538421	0.0259177	0.0266304	0.026539	0.0266304	0.0266318	0.0181476	0.0266316	0.00538421	0.0259177	0.0266304	0.026539	0.0266304	0.0266318	0.0181476	0.0266316	0.00538421	0.0259177	0.0266304	0.026539	0.0266304	0.0266318	0.0181476	0.0266316	0.00538421	0.0259177	0.0266304	0.026539	0.0266304	0.0266318	0.0181476	0.0266316	0.00538421	0.0259177	0.0266304	0.026539	0.0266028	0.0266318	0.021609	0.0266316	0.00538421	0.0259177	0.0266304	0.026539	0.0266028	0.0266318	0.021609	0.0266316	0.00538421	0.0259177	0.0266304	0.026539	0.0266028	0.0266318	0.021609	0.0266316	0.00538421	0.0259177	0.0266304	0.026539	0.0266028	0.0266318	0.021609	0.0266316	0.00538421	0.0259177	0.0266304	0.026539	0.0266028	0.0266318	0.030573	0.0266316	0.00538421	0.0259177	0.0266304	0	0	0	0	0	0	0	0	0.0266318	0.0266318	0.0266318	0.0266318	0.0266318	0.0266318	0.0266318	0.0266318	0.0266318	0.0266318	0.0266318	0.0266318	0.0266318	0.0266318	0.0266318	0.0266318	0.0266318	0.0266318	0.0266318	0.0266318	0.0266318	0.0266318	0.0266318	0.0266318	0.0266013	0.0266013	0.0266013	0.0266013	0.0266013	0.0266013	0.0266013	0.0266013	0.0266013	0.0266013	0.0266013	0.0266013	0.0266013	0.0266013	0.0266013	0.0266013	0.0266013	0.0266013	0.0266013	0.0266013	0.0266013	0.0266013	0.0266013	0.0266013	0.0266013	0.0266013	0.0266013	0.0266013	0.0266013	0.0266013	0.0266013	0.0266013	0.0266013	0.0266013	0.0266013	0.0266013	0.0266013	0.0266013	0.0266013	0.0266013	0.0266013	0.0266013	0.0266013	0.0266013	0.0266013	0.0266013	0.0266013	0.0266013	0.026622	0.0266166	0.0266166	0.0275664	0.0266166	0.0552294	0.0269543	0.0266172	0.026622	0.0266166	0.0266166	0.0275664	0.0266166	0.0552294	0.0269543	0.0266172	0.026622	0.0266166	0.0266166	0.0275664	0.0266166	0.0552294	0.0269543	0.0266172	0.026622	0.0266166	0.0266166	0.0275664	0.0266166	0.0552294	0.0269543	0.0266172	0.026622	0.0266166	0.0266166	0.0275664	0.0266166	0.0552294	0.0269543	0.0266172	0.026622	0.0266166	0.0266166	0.0275664	0.0266166	0.0552294	0.0269543	0.0266172	0.026622	0.0266166	0.0266166	0.0275664	0.0266166	0.0552294	0.0269543	0.0266172	0.026622	0.0266166	0.0266166	0.0275664	0.0266166	0.0552294	0.0269543	0.0266172	0.026622	0.0266166	0.0266454	0.0275664	0.0266454	0.0549173	0.0267974	0.0266369	0.026622	0.0266442	0.0266469	0.0272777	0.0266454	0.0516444	0.0267974	0.0266369	0.026622	0.0266442	0.0266469	0.0272777	0.0266454	0.0516444	0.0267974	0.0266369	0.026622	0.0266442	0.0266469	0.0272777	0.0266454	0.0516444	0.0267974	0.0266369	0.026622	0.0266442	0.0266469	0.0272777	0.0266454	0.0516444	0.0267974	0.0266369	0.026622	0.0266442	0.0266469	0.0272777	0.0266454	0.0432746	0.0267974	0.0266082	0.0266417	0.026647	0.0266325	0.0272777	0.026631	0.0126813	0.0263901	0.0266366	0.0266363	0.0266331	0.0266317	0.0264767	0.026631	0.00616789	0.0260593	0.0266359	0.0266363	0.0266331	0.0266317	0.0264767	0.0266326	0.00616789	0.0260593	0.0266359	0.0266363	0.0266331	0.0266317	0.0264767	0.0266326	0.00616789	0.0260593	0.0266359	0.0266363	0.0266331	0.0266319	0.0249715	0.0266326	0.00616789	0.0260593	0.0266359	0.0266363	0.0266331	0.0266319	0.0249715	0.0266326	0.00676363	0.0260593	0.0266503	0.0266264	0.0266317	0.0266319	0.0264767	0.0266326	0.0126365	0.0262981	0.0266312	0.0266264	0.0266317	0.0266319	0.0264767	0.0266326	0.0126365	0.0262981	0.0266312	0.0266264	0.0266317	0.0266319	0.0264767	0.0266318	0.0126365	0.0262981	0.0266312	0.0266264	0.0266317	0.0266319	0.0264767	0.0266318	0.0126365	0.0262981	0.0266312	0.0266264	0.0266317	0.0266318	0.0272621	0.0266318	0.0126365	0.0262981	0.0266312	0.0266264	0.0266317	0.0266318	0.0272621	0.0266318	0.0126365	0.0262981	0.0266312	0.0266264	0.0266317	0.0266318	0.0264767	0.0266318	0.0126365	0.0262981	0.0266312	0.0266264	0.0266317	0.0266318	0.0264767	0.0266318	0.0126365	0.0262981	0.0266312	0.0266264	0.0266317	0.0266318	0.0264767	0.0266318	0.0126365	0.0262981	0.0266312	0.0266264	0.0266317	0.0266318	0.0249715	0.0266318	0.0126365	0.0262981	0.0266312	0.0266264	0.0266317	0.0266318	0.0249715	0.0266318	0.0126365	0.0262981	0.0266312	0.0266264	0.0266317	0.0266318	0.0249715	0.0266318	0.0126365	0.0262981	0.0266312	0.0266264	0.0266317	0.0266318	0.0249715	0.0266318	0.0126365	0.0262981	0.0266312	0.0266264	0.0266317	0.0266318	0.0249715	0.0266318	0.0126365	0.0262981	0.0266312	0.0266264	0.0266317	0.0266318	0.0249715	0.0266318	0.0126365	0.0262981	0.0266312	0.0266264	0.026629	0.0266318	0.0257134	0.0266318	0.0126365	0.0262981	0.0266312	0.0266264	0.026629	0.0266318	0.0257134	0.0266318	0.0126365	0.0262981	0.0266312	0.0266264	0.026629	0.0266318	0.0257134	0.0266318	0.0126365	0.0262981	0.0266312	0.0266264	0.026629	0.0266318	0.0257134	0.0266318	0.0126365	0.0262981	0.0266312	0.0266264	0.026629	0.0266318	0.0272621	0.0266318	0.0126365	0.0262981	0.0266312	0	0	0	0	0	0	0	0	0.0266318	0.0266318	0.0266318	0.0266318	0.0266318	0.0266318	0.0266318	0.0266318	0.0266318	0.0266318	0.0266318	0.0266318	0.0266318	0.0266318	0.0266318	0.0266318	0.0266318	0.0266318	0.0266318	0.0266318	0.0266318	0.0266318	0.0266318	0.0266318	0.0266289	0.0266289	0.0266289	0.0266289	0.0266289	0.0266289	0.0266289	0.0266289	0.0266289	0.0266289	0.0266289	0.0266289	0.0266289	0.0266289	0.0266289	0.0266289	0.0266289	0.0266289	0.0266289	0.0266289	0.0266289	0.0266289	0.0266289	0.0266289	0.0266289	0.0266289	0.0266289	0.0266289	0.0266289	0.0266289	0.0266289	0.0266289	0.0266289	0.0266289	0.0266289	0.0266289	0.0266289	0.0266289	0.0266289	0.0266289	0.0266289	0.0266289	0.0266289	0.0266289	0.0266289	0.0266289	0.0266289	0.0266289	0.0266305	0.0266304	0.0266304	0.0267235	0.0266304	0.0327813	0.0267235	0.0266305	0.0266305	0.0266304	0.0266304	0.0267235	0.0266304	0.0327813	0.0267235	0.0266305	0.0266305	0.0266304	0.0266304	0.0267235	0.0266304	0.0327813	0.0267235	0.0266305	0.0266305	0.0266304	0.0266304	0.0267235	0.0266304	0.0327813	0.0267235	0.0266305	0.0266305	0.0266304	0.0266304	0.0267235	0.0266304	0.0327813	0.0267235	0.0266305	0.0266305	0.0266304	0.0266304	0.0267235	0.0266304	0.0327813	0.0267235	0.0266305	0.0266305	0.0266304	0.0266304	0.0267235	0.0266304	0.0327813	0.0267235	0.0266305	0.0266305	0.0266304	0.0266304	0.0267235	0.0266304	0.0327813	0.0267235	0.0266305	0.0266305	0.0266304	0.0266331	0.0267235	0.0266331	0.0327475	0.0266958	0.0266317	0.0266317	0.0266331	0.0266333	0.0266958	0.0266331	0.0324064	0.0266958	0.0266317	0.0266317	0.0266331	0.0266333	0.0266958	0.0266331	0.0324064	0.0266958	0.0266317	0.0266317	0.0266331	0.0266333	0.0266958	0.0266331	0.0324064	0.0266958	0.0266317	0.0266317	0.0266331	0.0266333	0.0266958	0.0266331	0.0324064	0.0266958	0.0266317	0.0266317	0.0266331	0.0266333	0.0266958	0.0266331	0.0305746	0.0266958	0.0266227	0.0266331	0.0266333	0.0266319	0.0266958	0.0266318	0.0216215	0.0265542	0.0266325	0.0266323	0.0266319	0.0266318	0.0266166	0.0266317	0.01762	0.0264616	0.0266323	0.0266323	0.0266319	0.0266318	0.0266166	0.0266319	0.01762	0.0264616	0.0266323	0.0266323	0.0266319	0.0266318	0.0266166	0.0266319	0.01762	0.0264616	0.0266323	0.0266323	0.0266319	0.0266318	0.0264616	0.0266319	0.01762	0.0264616	0.0266323	0.0266323	0.0266319	0.0266318	0.0264616	0.0266319	0.0181476	0.0264616	0.0266369	0.0266316	0.0266318	0.0266318	0.0266166	0.0266319	0.021609	0.026539	0.0266316	0.0266316	0.0266318	0.0266318	0.0266166	0.0266319	0.021609	0.026539	0.0266316	0.0266316	0.0266318	0.0266318	0.0266166	0.0266318	0.021609	0.026539	0.0266316	0.0266316	0.0266318	0.0266318	0.0266166	0.0266318	0.021609	0.026539	0.0266316	0.0266316	0.0266318	0.0266318	0.0266944	0.0266318	0.021609	0.026539	0.0266316	0.0266316	0.0266318	0.0266318	0.0266944	0.0266318	0.021609	0.026539	0.0266316	0.0266316	0.0266318	0.0266318	0.0266166	0.0266318	0.021609	0.026539	0.0266316	0.0266316	0.0266318	0.0266318	0.0266166	0.0266318	0.021609	0.026539	0.0266316	0.0266316	0.0266318	0.0266318	0.0266166	0.0266318	0.021609	0.026539	0.0266316	0.0266316	0.0266318	0.0266318	0.0264616	0.0266318	0.021609	0.026539	0.0266316	0.0266316	0.0266318	0.0266318	0.0264616	0.0266318	0.021609	0.026539	0.0266316	0.0266316	0.0266318	0.0266318	0.0264616	0.0266318	0.021609	0.026539	0.0266316	0.0266316	0.0266318	0.0266318	0.0264616	0.0266318	0.021609	0.026539	0.0266316	0.0266316	0.0266318	0.0266318	0.0264616	0.0266318	0.021609	0.026539	0.0266316	0.0266316	0.0266318	0.0266318	0.0264616	0.0266318	0.021609	0.026539	0.0266316	0.0266316	0.0266317	0.0266318	0.026539	0.0266318	0.021609	0.026539	0.0266316	0.0266316	0.0266317	0.0266318	0.026539	0.0266318	0.021609	0.026539	0.0266316	0.0266316	0.0266317	0.0266318	0.026539	0.0266318	0.021609	0.026539	0.0266316	0.0266316	0.0266317	0.0266318	0.026539	0.0266318	0.021609	0.026539	0.0266316	0.0266316	0.0266317	0.0266318	0.0266944	0.0266318	0.021609	0.026539	0.0266316	0	0	0	0	0	0	0	0	0.0266318	0.0266318	0.0266318	0.0266318	0.0266318	0.0266318	0.0266318	0.0266318	0.0266318	0.0266318	0.0266318	0.0266318	0.0266318	0.0266318	0.0266318	0.0266318	0.0266318	0.0266318	0.0266318	0.0266318	0.0266318	0.0266318	0.0266318	0.0266318	0.0266013	0.0266013	0.0266013	0.0266013	0.0266013	0.0266013	0.0266013	0.0266013	0.0266013	0.0266013	0.0266013	0.0266013	0.0266013	0.0266013	0.0266013	0.0266013	0.0266013	0.0266013	0.0266013	0.0266013	0.0266013	0.0266013	0.0266013	0.0266013	0.0266013	0.0266013	0.0266013	0.0266013	0.0266013	0.0266013	0.0266013	0.0266013	0.0266013	0.0266013	0.0266013	0.0266013	0.0266013	0.0266013	0.0266013	0.0266013	0.0266013	0.0266013	0.0266013	0.0266013	0.0266013	0.0266013	0.0266013	0.0266013	0.0552294	0.0275664	0.026622	0.0269543	0.0266166	0.0266172	0.0266166	0.0266166	0.0552294	0.0275664	0.026622	0.0269543	0.0266166	0.0266172	0.0266166	0.0266166	0.0552294	0.0275664	0.026622	0.0269543	0.0266166	0.0266172	0.0266166	0.0266166	0.0552294	0.0275664	0.026622	0.0269543	0.0266166	0.0266172	0.0266166	0.0266166	0.0552294	0.0275664	0.026622	0.0269543	0.0266166	0.0266172	0.0266166	0.0266166	0.0552294	0.0275664	0.026622	0.0269543	0.0266166	0.0266172	0.0266166	0.0266166	0.0552294	0.0275664	0.026622	0.0269543	0.0266166	0.0266172	0.0266166	0.0266166	0.0552294	0.0275664	0.026622	0.0269543	0.0266166	0.0266172	0.0266166	0.0266166	0.0552294	0.0275664	0.0266496	0.0269543	0.0266442	0.026646	0.0266454	0.0266469	0.0516444	0.0272777	0.026622	0.0267974	0.0266442	0.0266369	0.0266454	0.0266469	0.0516444	0.0272777	0.026622	0.0267974	0.0266442	0.0266369	0.0266454	0.0266469	0.0516444	0.0272777	0.026622	0.0267974	0.0266442	0.0266369	0.0266454	0.0266469	0.0516444	0.0272777	0.026622	0.0267974	0.0266442	0.0266369	0.0266454	0.0266469	0.0516444	0.0272777	0.026622	0.0267974	0.0266442	0.0266474	0.0266454	0.0266471	0.0126438	0.0257281	0.0266082	0.0267974	0.0266304	0.026632	0.0266327	0.0266319	0.00616789	0.0249715	0.0266166	0.026539	0.0266304	0.0266359	0.0266326	0.0266319	0.00616789	0.0249715	0.0266166	0.026539	0.0266331	0.0266359	0.0266326	0.0266319	0.00616789	0.0249715	0.0266166	0.026539	0.0266331	0.0266359	0.0266326	0.0266319	0.00616789	0.0249715	0.0266454	0.0260593	0.0266331	0.0266359	0.0266326	0.0266319	0.00616789	0.0249715	0.0266454	0.0260593	0.0266331	0.0266307	0.0266326	0.0266318	0.0126365	0.0257134	0.0266454	0.026539	0.0266331	0.0266312	0.0266318	0.0266318	0.0126365	0.0257134	0.0266454	0.026539	0.0266331	0.0266312	0.0266318	0.0266318	0.0126365	0.0257134	0.0266454	0.026539	0.0266317	0.0266312	0.0266318	0.0266318	0.0126365	0.0257134	0.0266454	0.026539	0.0266317	0.0266312	0.0266318	0.0266318	0.0126365	0.0257134	0.026631	0.026782	0.0266317	0.0266312	0.0266318	0.0266318	0.0126365	0.0257134	0.026631	0.026782	0.0266317	0.0266312	0.0266318	0.0266318	0.0126365	0.0257134	0.026631	0.026539	0.0266317	0.0266312	0.0266318	0.0266318	0.0126365	0.0257134	0.026631	0.026539	0.0266317	0.0266312	0.0266318	0.0266318	0.0126365	0.0257134	0.026631	0.026539	0.0266317	0.0266312	0.0266318	0.0266318	0.0126365	0.0257134	0.026631	0.0260593	0.0266317	0.0266312	0.0266318	0.0266318	0.0126365	0.0257134	0.026631	0.0260593	0.0266317	0.0266312	0.0266318	0.0266318	0.0126365	0.0257134	0.026631	0.0260593	0.0266317	0.0266312	0.0266318	0.0266318	0.0126365	0.0257134	0.026631	0.0260593	0.0266317	0.0266312	0.0266318	0.0266318	0.0126365	0.0257134	0.026631	0.0260593	0.0266317	0.0266312	0.0266318	0.0266318	0.0126365	0.0257134	0.026631	0.0260593	0.0266317	0.0266312	0.0266318	0.0266318	0.0126365	0.0272621	0.026631	0.0262981	0.0266317	0.0266312	0.0266318	0.0266318	0.0126365	0.0272621	0.026631	0.0262981	0.0266317	0.0266312	0.0266318	0.0266318	0.0126365	0.0272621	0.026631	0.0262981	0.0266317	0.0266312	0.0266318	0.0266318	0.0126365	0.0272621	0.026631	0.0262981	0.0266317	0.0266312	0.0266318	0.0266318	0.0126365	0.0272621	0.026631	0.026782	0.0266317	0.0266312	0.0266318	0.0266318	0	0	0	0	0	0	0	0	0.0266318	0.0266318	0.0266318	0.0266318	0.0266318	0.0266318	0.0266318	0.0266318	0.0266318	0.0266318	0.0266318	0.0266318	0.0266318	0.0266318	0.0266318	0.0266318	0.0266318	0.0266318	0.0266318	0.0266318	0.0266318	0.0266318	0.0266318	0.0266318	0.0263225	0.0263225	0.0263225	0.0263225	0.0263225	0.0263225	0.0263225	0.0263225	0.0263225	0.0263225	0.0263225	0.0263225	0.0263225	0.0263225	0.0263225	0.0263225	0.0263225	0.0263225	0.0263225	0.0263225	0.0263225	0.0263225	0.0263225	0.0263225	0.0263225	0.0263225	0.0263225	0.0263225	0.0263225	0.0263225	0.0263225	0.0263225	0.0263225	0.0263225	0.0263225	0.0263225	0.0263225	0.0263225	0.0263225	0.0263225	0.0263225	0.0263225	0.0263225	0.0263225	0.0263225	0.0263225	0.0263225	0.0263225	0.284302	0.0300083	0.0264964	0.0300083	0.0264776	0.0264964	0.0264776	0.0264767	0.284302	0.0300083	0.0264964	0.0300083	0.0264776	0.0264964	0.0264776	0.0264767	0.284302	0.0300083	0.0264964	0.0300083	0.0264776	0.0264964	0.0264776	0.0264767	0.284302	0.0300083	0.0264964	0.0300083	0.0264776	0.0264964	0.0264776	0.0264767	0.284302	0.0300083	0.0264964	0.0300083	0.0264776	0.0264964	0.0264776	0.0264767	0.284302	0.0300083	0.0264964	0.0300083	0.0264776	0.0264964	0.0264776	0.0264767	0.284302	0.0300083	0.0264964	0.0300083	0.0264776	0.0264964	0.0264776	0.0264767	0.284302	0.0300083	0.0264964	0.0300083	0.0264776	0.0264964	0.0264776	0.0264767	0.284302	0.0300083	0.026777	0.0300083	0.026758	0.026777	0.026758	0.0267849	0.207591	0.0283081	0.0266211	0.0283081	0.026758	0.0266211	0.026758	0.0267849	0.207591	0.0283081	0.0266211	0.0283081	0.026758	0.0266211	0.026758	0.0267849	0.207591	0.0283081	0.0266211	0.0283081	0.026758	0.0266211	0.026758	0.0267849	0.207591	0.0283081	0.0266211	0.0283081	0.026758	0.0266211	0.026758	0.0267849	0.207591	0.0283081	0.0266211	0.0283081	0.026758	0.0267968	0.026758	0.0267877	0.00188096	0.023626	0.0264813	0.0283081	0.0266174	0.0266273	0.0266462	0.0266333	0.000158851	0.021451	0.026539	0.0257134	0.0266166	0.0266853	0.0266454	0.0266333	0.000158851	0.021451	0.026539	0.0257134	0.0266454	0.0266853	0.0266454	0.0266333	0.000158851	0.021451	0.026539	0.0257134	0.0266454	0.0266853	0.0266454	0.0266333	0.000158851	0.021451	0.0267141	0.021451	0.0266454	0.0266853	0.0266454	0.0266333	0.000158851	0.021451	0.0267141	0.021451	0.0266454	0.0265977	0.0266454	0.0266319	0.00186973	0.023488	0.0267141	0.0257134	0.0266454	0.0266121	0.026631	0.0266318	0.00186973	0.023488	0.0267141	0.0257134	0.0266454	0.0266121	0.026631	0.0266318	0.00186973	0.023488	0.0267141	0.0257134	0.026631	0.0266121	0.026631	0.0266318	0.00186973	0.023488	0.0267141	0.0257134	0.026631	0.0266121	0.026631	0.0266318	0.00186973	0.023488	0.0266264	0.0281435	0.026631	0.0266121	0.026631	0.0266318	0.00186973	0.023488	0.0266264	0.0281435	0.026631	0.0266121	0.026631	0.0266318	0.00186973	0.023488	0.0266264	0.0257134	0.026631	0.0266121	0.026631	0.0266318	0.00186973	0.023488	0.0266264	0.0257134	0.026631	0.0266121	0.026631	0.0266318	0.00186973	0.023488	0.0266264	0.0257134	0.026631	0.0266121	0.026631	0.0266318	0.00186973	0.023488	0.0266264	0.021451	0.026631	0.0266121	0.026631	0.0266318	0.00186973	0.023488	0.0266264	0.021451	0.026631	0.0266121	0.026631	0.0266318	0.00186973	0.023488	0.0266264	0.021451	0.026631	0.0266121	0.026631	0.0266318	0.00186973	0.023488	0.0266264	0.021451	0.026631	0.0266121	0.026631	0.0266318	0.00186973	0.023488	0.0266264	0.021451	0.026631	0.0266121	0.026631	0.0266318	0.00186973	0.023488	0.0266264	0.021451	0.026631	0.0266121	0.026631	0.0266318	0.00186973	0.0281435	0.0266264	0.023488	0.026631	0.0266121	0.026631	0.0266318	0.00186973	0.0281435	0.0266264	0.023488	0.026631	0.0266121	0.026631	0.0266318	0.00186973	0.0281435	0.0266264	0.023488	0.026631	0.0266121	0.026631	0.0266318	0.00186973	0.0281435	0.0266264	0.023488	0.026631	0.0266121	0.026631	0.0266318	0.00186973	0.0281435	0.0266264	0.0281435	0.026631	0.0266121	0.026631	0.0266318	0	0	0	0	0	0	0	0	0.0266318	0.0266318	0.0266318	0.0266318	0.0266318	0.0266318	0.0266318	0.0266318	0.0266318	0.0266318	0.0266318	0.0266318	0.0266318	0.0266318	0.0266318	0.0266318	0.0266318	0.0266318	0.0266318	0.0266318	0.0266318	0.0266318	0.0266318	0.0266318	0.0248258	0.0248258	0.0248258	0.0248258	0.0248258	0.0248258	0.0248258	0.0248258	0.0248258	0.0248258	0.0248258	0.0248258	0.0248258	0.0248258	0.0248258	0.0248258	0.0248258	0.0248258	0.0248258	0.0248258	0.0248258	0.0248258	0.0248258	0.0248258	0.0248258	0.0248258	0.0248258	0.0248258	0.0248258	0.0248258	0.0248258	0.0248258	0.0248258	0.0248258	0.0248258	0.0248258	0.0248258	0.0248258	0.0248258	0.0248258	0.0248258	0.0248258	0.0248258	0.0248258	0.0248258	0.0248258	0.0248258	0.0248258	0.887471	0.0336112	0.0257549	0.0534085	0.0257186	0.0260399	0.0257281	0.0257135	0.887471	0.0336112	0.0257549	0.0534085	0.0257186	0.0260399	0.0257281	0.0257135	0.887471	0.0336112	0.0257549	0.0534085	0.0257186	0.0260399	0.0257281	0.0257135	0.887471	0.0336112	0.0257549	0.0534085	0.0257186	0.0260399	0.0257281	0.0257135	0.887471	0.0336112	0.0257549	0.0534085	0.0257186	0.0260399	0.0257281	0.0257135	0.887471	0.0336112	0.0257549	0.0534085	0.0257186	0.0260399	0.0257281	0.0257135	0.887471	0.0336112	0.0257549	0.0534085	0.0257186	0.0260399	0.0257281	0.0257135	0.887471	0.0336112	0.0257549	0.0534085	0.0257186	0.0260399	0.0257281	0.0257135	0.887471	0.0336112	0.0274345	0.0534085	0.0273959	0.0276078	0.0272777	0.0275507	0.649684	0.0280774	0.026939	0.0380117	0.0273959	0.0260399	0.0272777	0.0275507	0.649684	0.0280774	0.026939	0.0380117	0.0273959	0.0260399	0.0272777	0.0275507	0.649684	0.0280774	0.026939	0.0380117	0.0273959	0.0260399	0.0272777	0.0275507	0.649684	0.0280774	0.026939	0.0380117	0.0273959	0.0260399	0.0272777	0.0275507	0.649684	0.0280774	0.026939	0.0380117	0.0273959	0.0277376	0.0272777	0.0275792	9.49107e-05	0.0210701	0.0261013	0.0380117	0.0265444	0.0264521	0.0267725	0.026647	6.55031e-07	0.0176053	0.0262981	0.021609	0.026539	0.0268957	0.0267571	0.0266469	6.55031e-07	0.0176053	0.0262981	0.021609	0.0267141	0.0268957	0.0267571	0.0266469	6.55031e-07	0.0176053	0.0262981	0.021609	0.0267141	0.0268957	0.0267571	0.0266469	6.55031e-07	0.0176053	0.0269297	0.00736148	0.0267141	0.0268957	0.0267571	0.0266469	6.55031e-07	0.0176053	0.0269297	0.00736148	0.0267141	0.0260593	0.0267571	0.0266331	9.15515e-05	0.0203394	0.0269297	0.021609	0.0267141	0.0262981	0.0266166	0.0266317	9.15515e-05	0.0203394	0.0269297	0.021609	0.0267141	0.0262981	0.0266166	0.0266317	9.15515e-05	0.0203394	0.0269297	0.021609	0.0266264	0.0262981	0.0266166	0.0266317	9.15515e-05	0.0203394	0.0269297	0.021609	0.0266264	0.0262981	0.0266166	0.0266317	9.15515e-05	0.0203394	0.0266121	0.0367156	0.0266264	0.0262981	0.0266166	0.0266317	9.15515e-05	0.0203394	0.0266121	0.0367156	0.0266264	0.0262981	0.0266166	0.0266317	9.15515e-05	0.0203394	0.0266121	0.021609	0.0266264	0.0262981	0.0266166	0.0266317	9.15515e-05	0.0203394	0.0266121	0.021609	0.0266264	0.0262981	0.0266166	0.0266317	9.15515e-05	0.0203394	0.0266121	0.021609	0.0266264	0.0262981	0.0266166	0.0266317	9.15515e-05	0.0203394	0.0266121	0.00736148	0.0266264	0.0262981	0.0266166	0.0266317	9.15515e-05	0.0203394	0.0266121	0.00736148	0.0266264	0.0262981	0.0266166	0.0266317	9.15515e-05	0.0203394	0.0266121	0.00736148	0.0266264	0.0262981	0.0266166	0.0266317	9.15515e-05	0.0203394	0.0266121	0.00736148	0.0266264	0.0262981	0.0266166	0.0266317	9.15515e-05	0.0203394	0.0266121	0.00736148	0.0266264	0.0262981	0.0266166	0.0266317	9.15515e-05	0.0203394	0.0266121	0.00736148	0.0266264	0.0262981	0.0266166	0.0266317	9.15515e-05	0.0271105	0.0266121	0.0126365	0.0266264	0.0262981	0.0266166	0.0266317	9.15515e-05	0.0271105	0.0266121	0.0126365	0.0266264	0.0262981	0.0266166	0.0266317	9.15515e-05	0.0271105	0.0266121	0.0126365	0.0266264	0.0262981	0.0266166	0.0266317	9.15515e-05	0.0271105	0.0266121	0.0126365	0.0266264	0.0262981	0.0266166	0.0266317	9.15515e-05	0.0271105	0.0266121	0.0367156	0.0266264	0.0262981	0.0266166	0.0266317	0	0	0	0	0	0	0	0	0.0266318	0.0266318	0.0266318	0.0266318	0.0266318	0.0266318	0.0266318	0.0266318	0.0266318	0.0266318	0.0266318	0.0266318	0.0266318	0.0266318	0.0266318	0.0266318	0.0266318	0.0266318	0.0266318	0.0266318	0.0266318	0.0266318	0.0266318	0.0266318	0.0207074	0.0207074	0.0207074	0.0207074	0.0207074	0.0207074	0.0207074	0.0207074	0.0207074	0.0207074	0.0207074	0.0207074	0.0207074	0.0207074	0.0207074	0.0207074	0.0207074	0.0207074	0.0207074	0.0207074	0.0207074	0.0207074	0.0207074	0.0207074	0.0207074	0.0207074	0.0207074	0.0207074	0.0207074	0.0207074	0.0207074	0.0207074	0.0207074	0.0207074	0.0207074	0.0207074	0.0207074	0.0207074	0.0207074	0.0207074	0.0207074	0.0207074	0.0207074	0.0207074	0.0207074	0.0207074	0.0207074	0.0207074	0.973355	0.033186	0.0235372	0.259982	0.0235055	0.0266318	0.023626	0.0234888	0.973355	0.033186	0.0235372	0.259982	0.0235055	0.0266318	0.023626	0.0234888	0.973355	0.033186	0.0235372	0.259982	0.0235055	0.0266318	0.023626	0.0234888	0.973355	0.033186	0.0235372	0.259982	0.0235055	0.0266318	0.023626	0.0234888	0.973355	0.033186	0.0235372	0.259982	0.0235055	0.0266318	0.023626	0.0234888	0.973355	0.033186	0.0235372	0.259982	0.0235055	0.0266318	0.023626	0.0234888	0.973355	0.033186	0.0235372	0.259982	0.0235055	0.0266318	0.023626	0.0234888	0.973355	0.033186	0.0235372	0.259982	0.0235055	0.0266318	0.023626	0.0234888	0.973355	0.033186	0.0294954	0.259982	0.0294559	0.0318901	0.0283081	0.029975	0.649169	0.0249364	0.0286509	0.0904648	0.0294559	0.0225489	0.0283081	0.029975	0.649169	0.0249364	0.0286509	0.0904648	0.0294559	0.0225489	0.0283081	0.029975	0.649169	0.0249364	0.0286509	0.0904648	0.0294559	0.0225489	0.0283081	0.029975	0.649169	0.0249364	0.0286509	0.0904648	0.0294559	0.0225489	0.0283081	0.029975	0.649169	0.0249364	0.0286509	0.0904648	0.0294559	0.0318901	0.0283081	0.0301499	2.04916e-05	0.0213435	0.0255961	0.0904648	0.0263176	0.024329	0.0274217	0.0267241	5.99502e-08	0.0173971	0.0259177	0.0126365	0.0262981	0.0255262	0.0272621	0.0267232	5.99502e-08	0.0173971	0.0259177	0.0126365	0.0269297	0.0255262	0.0272621	0.0267232	5.99502e-08	0.0173971	0.0259177	0.0126365	0.0269297	0.0255262	0.0272621	0.0267232	5.99502e-08	0.0173971	0.0272771	0.000274104	0.0269297	0.0255262	0.0272621	0.0267232	5.99502e-08	0.0173971	0.0272771	0.000274104	0.0269297	0.021451	0.0272621	0.0266454	1.80145e-05	0.0188119	0.0272771	0.0126365	0.0269297	0.023488	0.0264767	0.026631	1.80145e-05	0.0188119	0.0272771	0.0126365	0.0269297	0.023488	0.0264767	0.026631	1.80145e-05	0.0188119	0.0272771	0.0126365	0.0266121	0.023488	0.0264767	0.026631	1.80145e-05	0.0188119	0.0272771	0.0126365	0.0266121	0.023488	0.0264767	0.026631	1.80145e-05	0.0188119	0.0265889	0.0804082	0.0266121	0.023488	0.0264767	0.026631	1.80145e-05	0.0188119	0.0265889	0.0804082	0.0266121	0.023488	0.0264767	0.026631	1.80145e-05	0.0188119	0.0265889	0.0126365	0.0266121	0.023488	0.0264767	0.026631	1.80145e-05	0.0188119	0.0265889	0.0126365	0.0266121	0.023488	0.0264767	0.026631	1.80145e-05	0.0188119	0.0265889	0.0126365	0.0266121	0.023488	0.0264767	0.026631	1.80145e-05	0.0188119	0.0265889	0.000274104	0.0266121	0.023488	0.0264767	0.026631	1.80145e-05	0.0188119	0.0265889	0.000274104	0.0266121	0.023488	0.0264767	0.026631	1.80145e-05	0.0188119	0.0265889	0.000274104	0.0266121	0.023488	0.0264767	0.026631	1.80145e-05	0.0188119	0.0265889	0.000274104	0.0266121	0.023488	0.0264767	0.026631	1.80145e-05	0.0188119	0.0265889	0.000274104	0.0266121	0.023488	0.0264767	0.026631	1.80145e-05	0.0188119	0.0265889	0.000274104	0.0266121	0.023488	0.0264767	0.026631	1.80145e-05	0.0219882	0.0265889	0.00186973	0.0266121	0.023488	0.0264767	0.026631	1.80145e-05	0.0219882	0.0265889	0.00186973	0.0266121	0.023488	0.0264767	0.026631	1.80145e-05	0.0219882	0.0265889	0.00186973	0.0266121	0.023488	0.0264767	0.026631	1.80145e-05	0.0219882	0.0265889	0.00186973	0.0266121	0.023488	0.0264767	0.026631	1.80145e-05	0.0219882	0.0265889	0.0804082	0.0266121	0.023488	0.0264767	0.026631	0	0	0	0	0	0	0	0	0.0266318	0.0266318	0.0266318	0.0266318	0.0266318	0.0266318	0.0266318	0.0266318	0.0266318	0.0266318	0.0266318	0.0266318	0.0266318	0.0266318	0.0266318	0.0266318	0.0266318	0.0266318	0.0266318	0.0266318	0.0266318	0.0266318	0.0266318	0.0266318	0.0155101	0.0155101	0.0155101	0.0155101	0.0155101	0.0155101	0.0155101	0.0155101	0.0155101	0.0155101	0.0155101	0.0155101	0.0155101	0.0155101	0.0155101	0.0155101	0.0155101	0.0155101	0.0155101	0.0155101	0.0155101	0.0155101	0.0155101	0.0155101	0.0155101	0.0155101	0.0155101	0.0155101	0.0155101	0.0155101	0.0155101	0.0155101	0.0155101	0.0155101	0.0155101	0.0155101	0.0155101	0.0155101	0.0155101	0.0155101	0.0155101	0.0155101	0.0155101	0.0155101	0.0155101	0.0155101	0.0155101	0.0155101	0.861191	0.0266318	0.0203725	0.861191	0.0203725	0.042499	0.0210701	0.0203436	0.861191	0.0266318	0.0203725	0.861191	0.0203725	0.042499	0.0210701	0.0203436	0.861191	0.0266318	0.0203725	0.861191	0.0203725	0.042499	0.0210701	0.0203436	0.861191	0.0266318	0.0203725	0.861191	0.0203725	0.042499	0.0210701	0.0203436	0.861191	0.0266318	0.0203725	0.861191	0.0203725	0.042499	0.0210701	0.0203436	0.861191	0.0266318	0.0203725	0.861191	0.0203725	0.042499	0.0210701	0.0203436	0.861191	0.0266318	0.0203725	0.861191	0.0203725	0.042499	0.0210701	0.0203436	0.861191	0.0266318	0.0203725	0.861191	0.0203725	0.042499	0.0210701	0.0203436	0.861191	0.0266318	0.0330272	0.861191	0.0330272	0.0562237	0.0280774	0.0339487	0.142833	0.0228004	0.0325122	0.296658	0.0330272	0.0165861	0.0280774	0.0339487	0.142833	0.0228004	0.0325122	0.296658	0.0330272	0.0165861	0.0280774	0.0339487	0.142833	0.0228004	0.0325122	0.296658	0.0330272	0.0165861	0.0280774	0.0339487	0.142833	0.0228004	0.0325122	0.296658	0.0330272	0.0165861	0.0280774	0.0339487	0.142833	0.0228004	0.0325122	0.296658	0.0330272	0.0478269	0.0280774	0.0345685	0.000120646	0.0266318	0.0255518	0.296658	0.0259595	0.0143492	0.0291461	0.0269642	2.4638e-06	0.0219882	0.0257134	0.00538421	0.0259177	0.0126365	0.0281435	0.0269588	2.4638e-06	0.0219882	0.0257134	0.00538421	0.0272771	0.0126365	0.0281435	0.0269588	2.4638e-06	0.0219882	0.0257134	0.00538421	0.0272771	0.0126365	0.0281435	0.0269588	2.4638e-06	0.0219882	0.0274674	1.54861e-06	0.0272771	0.0126365	0.0281435	0.0269588	2.4638e-06	0.0219882	0.0274674	1.54861e-06	0.0272771	0.00736148	0.0281435	0.0267141	9.15515e-05	0.0203394	0.0274674	0.00538421	0.0272771	0.0126365	0.0257134	0.0266264	9.15515e-05	0.0203394	0.0274674	0.00538421	0.0272771	0.0126365	0.0257134	0.0266264	9.15515e-05	0.0203394	0.0274674	0.00538421	0.0265889	0.0126365	0.0257134	0.0266264	9.15515e-05	0.0203394	0.0274674	0.00538421	0.0265889	0.0126365	0.0257134	0.0266264	9.15515e-05	0.0203394	0.0265763	0.242457	0.0265889	0.0126365	0.0257134	0.0266264	9.15515e-05	0.0203394	0.0265763	0.242457	0.0265889	0.0126365	0.0257134	0.0266264	9.15515e-05	0.0203394	0.0265763	0.00538421	0.0265889	0.0126365	0.0257134	0.0266264	9.15515e-05	0.0203394	0.0265763	0.00538421	0.0265889	0.0126365	0.0257134	0.0266264	9.15515e-05	0.0203394	0.0265763	0.00538421	0.0265889	0.0126365	0.0257134	0.0266264	9.15515e-05	0.0203394	0.0265763	1.54861e-06	0.0265889	0.0126365	0.0257134	0.0266264	9.15515e-05	0.0203394	0.0265763	1.54861e-06	0.0265889	0.0126365	0.0257134	0.0266264	9.15515e-05	0.0203394	0.0265763	1.54861e-06	0.0265889	0.0126365	0.0257134	0.0266264	9.15515e-05	0.0203394	0.0265763	1.54861e-06	0.0265889	0.0126365	0.0257134	0.0266264	9.15515e-05	0.0203394	0.0265763	1.54861e-06	0.0265889	0.0126365	0.0257134	0.0266264	9.15515e-05	0.0203394	0.0265763	1.54861e-06	0.0265889	0.0126365	0.0257134	0.0266264	9.15515e-05	0.0173971	0.0265763	9.15515e-05	0.0265889	0.0126365	0.0257134	0.0266264	9.15515e-05	0.0173971	0.0265763	9.15515e-05	0.0265889	0.0126365	0.0257134	0.0266264	9.15515e-05	0.0173971	0.0265763	9.15515e-05	0.0265889	0.0126365	0.0257134	0.0266264	9.15515e-05	0.0173971	0.0265763	9.15515e-05	0.0265889	0.0126365	0.0257134	0.0266264	9.15515e-05	0.0173971	0.0265763	0.242457	0.0265889	0.0126365	0.0257134	0.0266264	0	0	0	0	0	0	0	0	0.0266318	0.0266318	0.0266318	0.0266318	0.0266318	0.0266318	0.0266318	0.0266318	0.0266318	0.0266318	0.0266318	0.0266318	0.0266318	0.0266318	0.0266318	0.0266318	0.0266318	0.0266318	0.0266318	0.0266318	0.0266318	0.0266318	0.0266318	0.0266318	0.0132569	0.0132569	0.0132569	0.0132569	0.0132569	0.0132569	0.0132569	0.0132569	0.0132569	0.0132569	0.0132569	0.0132569	0.0132569	0.0132569	0.0132569	0.0132569	0.0132569	0.0132569	0.0132569	0.0132569	0.0132569	0.0132569	0.0132569	0.0132569	0.0132569	0.0132569	0.0132569	0.0132569	0.0132569	0.0132569	0.0132569	0.0132569	0.0132569	0.0132569	0.0132569	0.0132569	0.0132569	0.0132569	0.0132569	0.0132569	0.0132569	0.0132569	0.0132569	0.0132569	0.0132569	0.0132569	0.0132569	0.0132569	0.218772	0.0213435	0.018826	0.966798	0.0188515	0.218772	0.0213435	0.018826	0.218772	0.0213435	0.018826	0.966798	0.0188515	0.218772	0.0213435	0.018826	0.218772	0.0213435	0.018826	0.966798	0.0188515	0.218772	0.0213435	0.018826	0.218772	0.0213435	0.018826	0.966798	0.0188515	0.218772	0.0213435	0.018826	0.218772	0.0213435	0.018826	0.966798	0.0188515	0.218772	0.0213435	0.018826	0.218772	0.0213435	0.018826	0.966798	0.0188515	0.218772	0.0213435	0.018826	0.218772	0.0213435	0.018826	0.966798	0.0188515	0.218772	0.0213435	0.018826	0.218772	0.0213435	0.018826	0.966798	0.0188515	0.218772	0.0213435	0.018826	0.218772	0.0213435	0.0350821	0.966798	0.0351288	0.247204	0.0249364	0.0356363	0.0218372	0.0249364	0.0356363	0.478381	0.0351288	0.0218372	0.0249364	0.0356363	0.0218372	0.0249364	0.0356363	0.478381	0.0351288	0.0218372	0.0249364	0.0356363	0.0218372	0.0249364	0.0356363	0.478381	0.0351288	0.0218372	0.0249364	0.0356363	0.0218372	0.0249364	0.0356363	0.478381	0.0351288	0.0218372	0.0249364	0.0356363	0.0218372	0.0249364	0.0356363	0.478381	0.0351288	0.110938	0.0249364	0.0366789	0.00266609	0.033186	0.026143	0.478381	0.0257671	0.00246253	0.0307239	0.0273448	0.00064779	0.0271105	0.0259177	0.003391	0.0257134	0.00064779	0.0271105	0.0273245	0.00064779	0.0271105	0.0259177	0.003391	0.0274674	0.00064779	0.0271105	0.0273245	0.00064779	0.0271105	0.0259177	0.003391	0.0274674	0.00064779	0.0271105	0.0273245	0.00064779	0.0271105	0.0272771	9.53794e-08	0.0274674	0.00064779	0.0271105	0.0273245	0.00064779	0.0271105	0.0272771	9.53794e-08	0.0274674	0.000274104	0.0271105	0.0269297	0.00186973	0.023488	0.0272771	0.003391	0.0274674	0.00186973	0.023488	0.0266121	0.00186973	0.023488	0.0272771	0.003391	0.0274674	0.00186973	0.023488	0.0266121	0.00186973	0.023488	0.0272771	0.003391	0.0265763	0.00186973	0.023488	0.0266121	0.00186973	0.023488	0.0272771	0.003391	0.0265763	0.00186973	0.023488	0.0266121	0.00186973	0.023488	0.0265889	0.391229	0.0265763	0.00186973	0.023488	0.0266121	0.00186973	0.023488	0.0265889	0.391229	0.0265763	0.00186973	0.023488	0.0266121	0.00186973	0.023488	0.0265889	0.003391	0.0265763	0.00186973	0.023488	0.0266121	0.00186973	0.023488	0.0265889	0.003391	0.0265763	0.00186973	0.023488	0.0266121	0.00186973	0.023488	0.0265889	0.003391	0.0265763	0.00186973	0.023488	0.0266121	0.00186973	0.023488	0.0265889	9.53794e-08	0.0265763	0.00186973	0.023488	0.0266121	0.00186973	0.023488	0.0265889	9.53794e-08	0.0265763	0.00186973	0.023488	0.0266121	0.00186973	0.023488	0.0265889	9.53794e-08	0.0265763	0.00186973	0.023488	0.0266121	0.00186973	0.023488	0.0265889	9.53794e-08	0.0265763	0.00186973	0.023488	0.0266121	0.00186973	0.023488	0.0265889	9.53794e-08	0.0265763	0.00186973	0.023488	0.0266121	0.00186973	0.023488	0.0265889	9.53794e-08	0.0265763	0.00186973	0.023488	0.0266121	0.00186973	0.0176053	0.0265889	1.80145e-05	0.0265763	0.00186973	0.023488	0.0266121	0.00186973	0.0176053	0.0265889	1.80145e-05	0.0265763	0.00186973	0.023488	0.0266121	0.00186973	0.0176053	0.0265889	1.80145e-05	0.0265763	0.00186973	0.023488	0.0266121	0.00186973	0.0176053	0.0265889	1.80145e-05	0.0265763	0.00186973	0.023488	0.0266121	0.00186973	0.0176053	0.0265889	0.391229	0.0265763	0.00186973	0.023488	0.0266121	0	0	0	0	0	0	0	0	0.0266318	0.0266318	0.0266318	0.0266318	0.0266318	0.0266318	0.0266318	0.0266318	0.0266318	0.0266318	0.0266318	0.0266318	0.0266318	0.0266318	0.0266318	0.0266318	0.0266318	0.0266318	0.0266318	0.0266318	0.0266318	0.0266318	0.0266318	0.0266318	0.0155101	0.0155101	0.0155101	0.0155101	0.0155101	0.0155101	0.0155101	0.0155101	0.0155101	0.0155101	0.0155101	0.0155101	0.0155101	0.0155101	0.0155101	0.0155101	0.0155101	0.0155101	0.0155101	0.0155101	0.0155101	0.0155101	0.0155101	0.0155101	0.0155101	0.0155101	0.0155101	0.0155101	0.0155101	0.0155101	0.0155101	0.0155101	0.0155101	0.0155101	0.0155101	0.0155101	0.0155101	0.0155101	0.0155101	0.0155101	0.0155101	0.0155101	0.0155101	0.0155101	0.0155101	0.0155101	0.0155101	0.0155101	0.042499	0.0210701	0.0203436	0.861191	0.0203725	0.861191	0.0266318	0.0203725	0.042499	0.0210701	0.0203436	0.861191	0.0203725	0.861191	0.0266318	0.0203725	0.042499	0.0210701	0.0203436	0.861191	0.0203725	0.861191	0.0266318	0.0203725	0.042499	0.0210701	0.0203436	0.861191	0.0203725	0.861191	0.0266318	0.0203725	0.042499	0.0210701	0.0203436	0.861191	0.0203725	0.861191	0.0266318	0.0203725	0.042499	0.0210701	0.0203436	0.861191	0.0203725	0.861191	0.0266318	0.0203725	0.042499	0.0210701	0.0203436	0.861191	0.0203725	0.861191	0.0266318	0.0203725	0.042499	0.0210701	0.0203436	0.861191	0.0203725	0.861191	0.0266318	0.0203725	0.042499	0.0210701	0.032981	0.861191	0.0330272	0.841037	0.0228004	0.0325122	0.0165861	0.0280774	0.0339487	0.296658	0.0330272	0.142833	0.0228004	0.0325122	0.0165861	0.0280774	0.0339487	0.296658	0.0330272	0.142833	0.0228004	0.0325122	0.0165861	0.0280774	0.0339487	0.296658	0.0330272	0.142833	0.0228004	0.0325122	0.0165861	0.0280774	0.0339487	0.296658	0.0330272	0.142833	0.0228004	0.0325122	0.0165861	0.0280774	0.0339487	0.296658	0.0330272	0.296658	0.0228004	0.0330272	0.0165861	0.0336112	0.0266893	0.296658	0.0259595	0.000130645	0.0287757	0.0275378	0.0126365	0.0281435	0.0262981	0.00538421	0.0259177	2.4638e-06	0.0219882	0.0274935	0.0126365	0.0281435	0.0262981	0.00538421	0.0272771	2.4638e-06	0.0219882	0.0274935	0.0126365	0.0281435	0.0262981	0.00538421	0.0272771	2.4638e-06	0.0219882	0.0274935	0.0126365	0.0281435	0.0269297	1.54861e-06	0.0272771	2.4638e-06	0.0219882	0.0274935	0.0126365	0.0281435	0.0269297	1.54861e-06	0.0272771	1.54861e-06	0.0219882	0.0272771	0.0126365	0.0257134	0.0269297	0.00538421	0.0272771	9.15515e-05	0.0203394	0.0265889	0.0126365	0.0257134	0.0269297	0.00538421	0.0272771	9.15515e-05	0.0203394	0.0265889	0.0126365	0.0257134	0.0269297	0.00538421	0.0265889	9.15515e-05	0.0203394	0.0265889	0.0126365	0.0257134	0.0269297	0.00538421	0.0265889	9.15515e-05	0.0203394	0.0265889	0.0126365	0.0257134	0.0266121	0.242457	0.0265889	9.15515e-05	0.0203394	0.0265889	0.0126365	0.0257134	0.0266121	0.242457	0.0265889	9.15515e-05	0.0203394	0.0265889	0.0126365	0.0257134	0.0266121	0.00538421	0.0265889	9.15515e-05	0.0203394	0.0265889	0.0126365	0.0257134	0.0266121	0.00538421	0.0265889	9.15515e-05	0.0203394	0.0265889	0.0126365	0.0257134	0.0266121	0.00538421	0.0265889	9.15515e-05	0.0203394	0.0265889	0.0126365	0.0257134	0.0266121	1.54861e-06	0.0265889	9.15515e-05	0.0203394	0.0265889	0.0126365	0.0257134	0.0266121	1.54861e-06	0.0265889	9.15515e-05	0.0203394	0.0265889	0.0126365	0.0257134	0.0266121	1.54861e-06	0.0265889	9.15515e-05	0.0203394	0.0265889	0.0126365	0.0257134	0.0266121	1.54861e-06	0.0265889	9.15515e-05	0.0203394	0.0265889	0.0126365	0.0257134	0.0266121	1.54861e-06	0.0265889	9.15515e-05	0.0203394	0.0265889	0.0126365	0.0257134	0.0266121	1.54861e-06	0.0265889	9.15515e-05	0.0203394	0.0265889	0.0126365	0.021451	0.0266121	9.15515e-05	0.0265889	9.15515e-05	0.0203394	0.0265889	0.0126365	0.021451	0.0266121	9.15515e-05	0.0265889	9.15515e-05	0.0203394	0.0265889	0.0126365	0.021451	0.0266121	9.15515e-05	0.0265889	9.15515e-05	0.0203394	0.0265889	0.0126365	0.021451	0.0266121	9.15515e-05	0.0265889	9.15515e-05	0.0203394	0.0265889	0.0126365	0.021451	0.0266121	0.242457	0.0265889	9.15515e-05	0.0203394	0.0265889	0	0	0	0	0	0	0	0	0.0266318	0.0266318	0.0266318	0.0266318	0.0266318	0.0266318	0.0266318	0.0266318	0.0266318	0.0266318	0.0266318	0.0266318	0.0266318	0.0266318	0.0266318	0.0266318	0.0266318	0.0266318	0.0266318	0.0266318	0.0266318	0.0266318	0.0266318	0.0266318	0.0207074	0.0207074	0.0207074	0.0207074	0.0207074	0.0207074	0.0207074	0.0207074	0.0207074	0.0207074	0.0207074	0.0207074	0.0207074	0.0207074	0.0207074	0.0207074	0.0207074	0.0207074	0.0207074	0.0207074	0.0207074	0.0207074	0.0207074	0.0207074	0.0207074	0.0207074	0.0207074	0.0207074	0.0207074	0.0207074	0.0207074	0.0207074	0.0207074	0.0207074	0.0207074	0.0207074	0.0207074	0.0207074	0.0207074	0.0207074	0.0207074	0.0207074	0.0207074	0.0207074	0.0207074	0.0207074	0.0207074	0.0207074	0.0266318	0.023626	0.0234888	0.259982	0.0235055	0.973355	0.033186	0.0235372	0.0266318	0.023626	0.0234888	0.259982	0.0235055	0.973355	0.033186	0.0235372	0.0266318	0.023626	0.0234888	0.259982	0.0235055	0.973355	0.033186	0.0235372	0.0266318	0.023626	0.0234888	0.259982	0.0235055	0.973355	0.033186	0.0235372	0.0266318	0.023626	0.0234888	0.259982	0.0235055	0.973355	0.033186	0.0235372	0.0266318	0.023626	0.0234888	0.259982	0.0235055	0.973355	0.033186	0.0235372	0.0266318	0.023626	0.0234888	0.259982	0.0235055	0.973355	0.033186	0.0235372	0.0266318	0.023626	0.0234888	0.259982	0.0235055	0.973355	0.033186	0.0235372	0.0266318	0.023626	0.0294351	0.259982	0.0294559	0.964561	0.0249364	0.0286509	0.0225489	0.0283081	0.029975	0.0904648	0.0294559	0.649169	0.0249364	0.0286509	0.0225489	0.0283081	0.029975	0.0904648	0.0294559	0.649169	0.0249364	0.0286509	0.0225489	0.0283081	0.029975	0.0904648	0.0294559	0.649169	0.0249364	0.0286509	0.0225489	0.0283081	0.029975	0.0904648	0.0294559	0.649169	0.0249364	0.0286509	0.0225489	0.0283081	0.029975	0.0904648	0.0294559	0.422308	0.0249364	0.0282022	0.0266318	0.0300083	0.0267829	0.0904648	0.0263176	2.37399e-05	0.0246436	0.0273081	0.0255262	0.0272621	0.026539	0.0126365	0.0262981	5.99502e-08	0.0173971	0.0272512	0.0255262	0.0272621	0.026539	0.0126365	0.0269297	5.99502e-08	0.0173971	0.0272512	0.0255262	0.0272621	0.026539	0.0126365	0.0269297	5.99502e-08	0.0173971	0.0272512	0.0255262	0.0272621	0.0267141	0.000274104	0.0269297	5.99502e-08	0.0173971	0.0272512	0.0255262	0.0272621	0.0267141	0.000274104	0.0269297	9.53794e-08	0.0173971	0.0274674	0.023488	0.0264767	0.0267141	0.0126365	0.0269297	1.80145e-05	0.0188119	0.0265763	0.023488	0.0264767	0.0267141	0.0126365	0.0269297	1.80145e-05	0.0188119	0.0265763	0.023488	0.0264767	0.0267141	0.0126365	0.0266121	1.80145e-05	0.0188119	0.0265763	0.023488	0.0264767	0.0267141	0.0126365	0.0266121	1.80145e-05	0.0188119	0.0265763	0.023488	0.0264767	0.0266264	0.0804082	0.0266121	1.80145e-05	0.0188119	0.0265763	0.023488	0.0264767	0.0266264	0.0804082	0.0266121	1.80145e-05	0.0188119	0.0265763	0.023488	0.0264767	0.0266264	0.0126365	0.0266121	1.80145e-05	0.0188119	0.0265763	0.023488	0.0264767	0.0266264	0.0126365	0.0266121	1.80145e-05	0.0188119	0.0265763	0.023488	0.0264767	0.0266264	0.0126365	0.0266121	1.80145e-05	0.0188119	0.0265763	0.023488	0.0264767	0.0266264	0.000274104	0.0266121	1.80145e-05	0.0188119	0.0265763	0.023488	0.0264767	0.0266264	0.000274104	0.0266121	1.80145e-05	0.0188119	0.0265763	0.023488	0.0264767	0.0266264	0.000274104	0.0266121	1.80145e-05	0.0188119	0.0265763	0.023488	0.0264767	0.0266264	0.000274104	0.0266121	1.80145e-05	0.0188119	0.0265763	0.023488	0.0264767	0.0266264	0.000274104	0.0266121	1.80145e-05	0.0188119	0.0265763	0.023488	0.0264767	0.0266264	0.000274104	0.0266121	1.80145e-05	0.0188119	0.0265763	0.023488	0.0249715	0.0266264	0.00186973	0.0266121	1.80145e-05	0.0188119	0.0265763	0.023488	0.0249715	0.0266264	0.00186973	0.0266121	1.80145e-05	0.0188119	0.0265763	0.023488	0.0249715	0.0266264	0.00186973	0.0266121	1.80145e-05	0.0188119	0.0265763	0.023488	0.0249715	0.0266264	0.00186973	0.0266121	1.80145e-05	0.0188119	0.0265763	0.023488	0.0249715	0.0266264	0.0804082	0.0266121	1.80145e-05	0.0188119	0.0265763	0	0	0	0	0	0	0	0	0.0266318	0.0266318	0.0266318	0.0266318	0.0266318	0.0266318	0.0266318	0.0266318	0.0266318	0.0266318	0.0266318	0.0266318	0.0266318	0.0266318	0.0266318	0.0266318	0.0266318	0.0266318	0.0266318	0.0266318	0.0266318	0.0266318	0.0266318	0.0266318	0.0248258	0.0248258	0.0248258	0.0248258	0.0248258	0.0248258	0.0248258	0.0248258	0.0248258	0.0248258	0.0248258	0.0248258	0.0248258	0.0248258	0.0248258	0.0248258	0.0248258	0.0248258	0.0248258	0.0248258	0.0248258	0.0248258	0.0248258	0.0248258	0.0248258	0.0248258	0.0248258	0.0248258	0.0248258	0.0248258	0.0248258	0.0248258	0.0248258	0.0248258	0.0248258	0.0248258	0.0248258	0.0248258	0.0248258	0.0248258	0.0248258	0.0248258	0.0248258	0.0248258	0.0248258	0.0248258	0.0248258	0.0248258	0.0260399	0.0257281	0.0257135	0.0534085	0.0257186	0.887471	0.0336112	0.0257549	0.0260399	0.0257281	0.0257135	0.0534085	0.0257186	0.887471	0.0336112	0.0257549	0.0260399	0.0257281	0.0257135	0.0534085	0.0257186	0.887471	0.0336112	0.0257549	0.0260399	0.0257281	0.0257135	0.0534085	0.0257186	0.887471	0.0336112	0.0257549	0.0260399	0.0257281	0.0257135	0.0534085	0.0257186	0.887471	0.0336112	0.0257549	0.0260399	0.0257281	0.0257135	0.0534085	0.0257186	0.887471	0.0336112	0.0257549	0.0260399	0.0257281	0.0257135	0.0534085	0.0257186	0.887471	0.0336112	0.0257549	0.0260399	0.0257281	0.0257135	0.0534085	0.0257186	0.887471	0.0336112	0.0257549	0.0260399	0.0257281	0.0273904	0.0534085	0.0273959	0.867561	0.0280774	0.026939	0.0260399	0.0272777	0.0275507	0.0380117	0.0273959	0.649684	0.0280774	0.026939	0.0260399	0.0272777	0.0275507	0.0380117	0.0273959	0.649684	0.0280774	0.026939	0.0260399	0.0272777	0.0275507	0.0380117	0.0273959	0.649684	0.0280774	0.026939	0.0260399	0.0272777	0.0275507	0.0380117	0.0273959	0.649684	0.0280774	0.026939	0.0260399	0.0272777	0.0275507	0.0380117	0.0273959	0.249138	0.0280774	0.0261658	0.0272368	0.0275664	0.0266945	0.0380117	0.0265444	0.000104139	0.0230718	0.0269263	0.0268957	0.0267571	0.0266166	0.021609	0.026539	6.55031e-07	0.0176053	0.0268829	0.0268957	0.0267571	0.0266166	0.021609	0.0267141	6.55031e-07	0.0176053	0.0268829	0.0268957	0.0267571	0.0266166	0.021609	0.0267141	6.55031e-07	0.0176053	0.0268829	0.0268957	0.0267571	0.0266454	0.00736148	0.0267141	6.55031e-07	0.0176053	0.0268829	0.0268957	0.0267571	0.0266454	0.00736148	0.0267141	1.54861e-06	0.0176053	0.0272771	0.0262981	0.0266166	0.0266454	0.021609	0.0267141	9.15515e-05	0.0203394	0.0265889	0.0262981	0.0266166	0.0266454	0.021609	0.0267141	9.15515e-05	0.0203394	0.0265889	0.0262981	0.0266166	0.0266454	0.021609	0.0266264	9.15515e-05	0.0203394	0.0265889	0.0262981	0.0266166	0.0266454	0.021609	0.0266264	9.15515e-05	0.0203394	0.0265889	0.0262981	0.0266166	0.026631	0.0367156	0.0266264	9.15515e-05	0.0203394	0.0265889	0.0262981	0.0266166	0.026631	0.0367156	0.0266264	9.15515e-05	0.0203394	0.0265889	0.0262981	0.0266166	0.026631	0.021609	0.0266264	9.15515e-05	0.0203394	0.0265889	0.0262981	0.0266166	0.026631	0.021609	0.0266264	9.15515e-05	0.0203394	0.0265889	0.0262981	0.0266166	0.026631	0.021609	0.0266264	9.15515e-05	0.0203394	0.0265889	0.0262981	0.0266166	0.026631	0.00736148	0.0266264	9.15515e-05	0.0203394	0.0265889	0.0262981	0.0266166	0.026631	0.00736148	0.0266264	9.15515e-05	0.0203394	0.0265889	0.0262981	0.0266166	0.026631	0.00736148	0.0266264	9.15515e-05	0.0203394	0.0265889	0.0262981	0.0266166	0.026631	0.00736148	0.0266264	9.15515e-05	0.0203394	0.0265889	0.0262981	0.0266166	0.026631	0.00736148	0.0266264	9.15515e-05	0.0203394	0.0265889	0.0262981	0.0266166	0.026631	0.00736148	0.0266264	9.15515e-05	0.0203394	0.0265889	0.0262981	0.0263376	0.026631	0.0126365	0.0266264	9.15515e-05	0.0203394	0.0265889	0.0262981	0.0263376	0.026631	0.0126365	0.0266264	9.15515e-05	0.0203394	0.0265889	0.0262981	0.0263376	0.026631	0.0126365	0.0266264	9.15515e-05	0.0203394	0.0265889	0.0262981	0.0263376	0.026631	0.0126365	0.0266264	9.15515e-05	0.0203394	0.0265889	0.0262981	0.0263376	0.026631	0.0367156	0.0266264	9.15515e-05	0.0203394	0.0265889	0	0	0	0	0	0	0	0	0.0266318	0.0266318	0.0266318	0.0266318	0.0266318	0.0266318	0.0266318	0.0266318	0.0266318	0.0266318	0.0266318	0.0266318	0.0266318	0.0266318	0.0266318	0.0266318	0.0266318	0.0266318	0.0266318	0.0266318	0.0266318	0.0266318	0.0266318	0.0266318	0.0263225	0.0263225	0.0263225	0.0263225	0.0263225	0.0263225	0.0263225	0.0263225	0.0263225	0.0263225	0.0263225	0.0263225	0.0263225	0.0263225	0.0263225	0.0263225	0.0263225	0.0263225	0.0263225	0.0263225	0.0263225	0.0263225	0.0263225	0.0263225	0.0263225	0.0263225	0.0263225	0.0263225	0.0263225	0.0263225	0.0263225	0.0263225	0.0263225	0.0263225	0.0263225	0.0263225	0.0263225	0.0263225	0.0263225	0.0263225	0.0263225	0.0263225	0.0263225	0.0263225	0.0263225	0.0263225	0.0263225	0.0263225	0.0264964	0.0264776	0.0264767	0.0300083	0.0264776	0.284302	0.0300083	0.0264964	0.0264964	0.0264776	0.0264767	0.0300083	0.0264776	0.284302	0.0300083	0.0264964	0.0264964	0.0264776	0.0264767	0.0300083	0.0264776	0.284302	0.0300083	0.0264964	0.0264964	0.0264776	0.0264767	0.0300083	0.0264776	0.284302	0.0300083	0.0264964	0.0264964	0.0264776	0.0264767	0.0300083	0.0264776	0.284302	0.0300083	0.0264964	0.0264964	0.0264776	0.0264767	0.0300083	0.0264776	0.284302	0.0300083	0.0264964	0.0264964	0.0264776	0.0264767	0.0300083	0.0264776	0.284302	0.0300083	0.0264964	0.0264964	0.0264776	0.0264767	0.0300083	0.0264776	0.284302	0.0300083	0.0264964	0.0264964	0.0264776	0.0267571	0.0300083	0.026758	0.272238	0.0283081	0.0266211	0.0266211	0.026758	0.0267849	0.0283081	0.026758	0.207591	0.0283081	0.0266211	0.0266211	0.026758	0.0267849	0.0283081	0.026758	0.207591	0.0283081	0.0266211	0.0266211	0.026758	0.0267849	0.0283081	0.026758	0.207591	0.0283081	0.0266211	0.0266211	0.026758	0.0267849	0.0283081	0.026758	0.207591	0.0283081	0.0266211	0.0266211	0.026758	0.0267849	0.0283081	0.026758	0.0808529	0.0283081	0.02614	0.0267679	0.0267869	0.0266442	0.0283081	0.0266174	0.00193821	0.024329	0.0267052	0.0266853	0.0266454	0.0266304	0.0257134	0.0266166	0.000158851	0.021451	0.0266853	0.0266853	0.0266454	0.0266304	0.0257134	0.0266454	0.000158851	0.021451	0.0266853	0.0266853	0.0266454	0.0266304	0.0257134	0.0266454	0.000158851	0.021451	0.0266853	0.0266853	0.0266454	0.0266331	0.021451	0.0266454	0.000158851	0.021451	0.0266853	0.0266853	0.0266454	0.0266331	0.021451	0.0266454	0.000274104	0.021451	0.0269297	0.0266121	0.026631	0.0266331	0.0257134	0.0266454	0.00186973	0.023488	0.0266121	0.0266121	0.026631	0.0266331	0.0257134	0.0266454	0.00186973	0.023488	0.0266121	0.0266121	0.026631	0.0266331	0.0257134	0.026631	0.00186973	0.023488	0.0266121	0.0266121	0.026631	0.0266331	0.0257134	0.026631	0.00186973	0.023488	0.0266121	0.0266121	0.026631	0.0266317	0.0281435	0.026631	0.00186973	0.023488	0.0266121	0.0266121	0.026631	0.0266317	0.0281435	0.026631	0.00186973	0.023488	0.0266121	0.0266121	0.026631	0.0266317	0.0257134	0.026631	0.00186973	0.023488	0.0266121	0.0266121	0.026631	0.0266317	0.0257134	0.026631	0.00186973	0.023488	0.0266121	0.0266121	0.026631	0.0266317	0.0257134	0.026631	0.00186973	0.023488	0.0266121	0.0266121	0.026631	0.0266317	0.021451	0.026631	0.00186973	0.023488	0.0266121	0.0266121	0.026631	0.0266317	0.021451	0.026631	0.00186973	0.023488	0.0266121	0.0266121	0.026631	0.0266317	0.021451	0.026631	0.00186973	0.023488	0.0266121	0.0266121	0.026631	0.0266317	0.021451	0.026631	0.00186973	0.023488	0.0266121	0.0266121	0.026631	0.0266317	0.021451	0.026631	0.00186973	0.023488	0.0266121	0.0266121	0.026631	0.0266317	0.021451	0.026631	0.00186973	0.023488	0.0266121	0.0266121	0.0266022	0.0266317	0.023488	0.026631	0.00186973	0.023488	0.0266121	0.0266121	0.0266022	0.0266317	0.023488	0.026631	0.00186973	0.023488	0.0266121	0.0266121	0.0266022	0.0266317	0.023488	0.026631	0.00186973	0.023488	0.0266121	0.0266121	0.0266022	0.0266317	0.023488	0.026631	0.00186973	0.023488	0.0266121	0.0266121	0.0266022	0.0266317	0.0281435	0.026631	0.00186973	0.023488	0.0266121	0	0	0	0	0	0	0	0	0.0266318	0.0266318	0.0266318	0.0266318	0.0266318	0.0266318	0.0266318	0.0266318	0.0266318	0.0266318	0.0266318	0.0266318	0.0266318	0.0266318	0.0266318	0.0266318	0.0266318	0.0266318	0.0266318	0.0266318	0.0266318	0.0266318	0.0266318	0.0266318	0.0266013	0.0266013	0.0266013	0.0266013	0.0266013	0.0266013	0.0266013	0.0266013	0.0266013	0.0266013	0.0266013	0.0266013	0.0266013	0.0266013	0.0266013	0.0266013	0.0266013	0.0266013	0.0266013	0.0266013	0.0266013	0.0266013	0.0266013	0.0266013	0.0266013	0.0266013	0.0266013	0.0266013	0.0266013	0.0266013	0.0266013	0.0266013	0.0266013	0.0266013	0.0266013	0.0266013	0.0266013	0.0266013	0.0266013	0.0266013	0.0266013	0.0266013	0.0266013	0.0266013	0.0266013	0.0266013	0.0266013	0.0266013	0.0266172	0.0266166	0.0266166	0.0269543	0.0266166	0.0552294	0.0275664	0.026622	0.0266172	0.0266166	0.0266166	0.0269543	0.0266166	0.0552294	0.0275664	0.026622	0.0266172	0.0266166	0.0266166	0.0269543	0.0266166	0.0552294	0.0275664	0.026622	0.0266172	0.0266166	0.0266166	0.0269543	0.0266166	0.0552294	0.0275664	0.026622	0.0266172	0.0266166	0.0266166	0.0269543	0.0266166	0.0552294	0.0275664	0.026622	0.0266172	0.0266166	0.0266166	0.0269543	0.0266166	0.0552294	0.0275664	0.026622	0.0266172	0.0266166	0.0266166	0.0269543	0.0266166	0.0552294	0.0275664	0.026622	0.0266172	0.0266166	0.0266166	0.0269543	0.0266166	0.0552294	0.0275664	0.026622	0.0266172	0.0266166	0.0266442	0.0269543	0.0266442	0.0546674	0.0272777	0.026622	0.0266369	0.0266454	0.0266469	0.0267974	0.0266442	0.0516444	0.0272777	0.026622	0.0266369	0.0266454	0.0266469	0.0267974	0.0266442	0.0516444	0.0272777	0.026622	0.0266369	0.0266454	0.0266469	0.0267974	0.0266442	0.0516444	0.0272777	0.026622	0.0266369	0.0266454	0.0266469	0.0267974	0.0266442	0.0516444	0.0272777	0.026622	0.0266369	0.0266454	0.0266469	0.0267974	0.0266442	0.0367365	0.0272777	0.026467	0.0266464	0.0266471	0.0266331	0.0267974	0.0266304	0.0127115	0.0258641	0.0266417	0.0266359	0.0266326	0.0266317	0.026539	0.0266304	0.00616789	0.0249715	0.0266363	0.0266359	0.0266326	0.0266317	0.026539	0.0266331	0.00616789	0.0249715	0.0266363	0.0266359	0.0266326	0.0266317	0.026539	0.0266331	0.00616789	0.0249715	0.0266363	0.0266359	0.0266326	0.0266319	0.0260593	0.0266331	0.00616789	0.0249715	0.0266363	0.0266359	0.0266326	0.0266319	0.0260593	0.0266331	0.00736148	0.0249715	0.0267141	0.0266312	0.0266318	0.0266319	0.026539	0.0266331	0.0126365	0.0257134	0.0266264	0.0266312	0.0266318	0.0266319	0.026539	0.0266331	0.0126365	0.0257134	0.0266264	0.0266312	0.0266318	0.0266319	0.026539	0.0266317	0.0126365	0.0257134	0.0266264	0.0266312	0.0266318	0.0266319	0.026539	0.0266317	0.0126365	0.0257134	0.0266264	0.0266312	0.0266318	0.0266318	0.026782	0.0266317	0.0126365	0.0257134	0.0266264	0.0266312	0.0266318	0.0266318	0.026782	0.0266317	0.0126365	0.0257134	0.0266264	0.0266312	0.0266318	0.0266318	0.026539	0.0266317	0.0126365	0.0257134	0.0266264	0.0266312	0.0266318	0.0266318	0.026539	0.0266317	0.0126365	0.0257134	0.0266264	0.0266312	0.0266318	0.0266318	0.026539	0.0266317	0.0126365	0.0257134	0.0266264	0.0266312	0.0266318	0.0266318	0.0260593	0.0266317	0.0126365	0.0257134	0.0266264	0.0266312	0.0266318	0.0266318	0.0260593	0.0266317	0.0126365	0.0257134	0.0266264	0.0266312	0.0266318	0.0266318	0.0260593	0.0266317	0.0126365	0.0257134	0.0266264	0.0266312	0.0266318	0.0266318	0.0260593	0.0266317	0.0126365	0.0257134	0.0266264	0.0266312	0.0266318	0.0266318	0.0260593	0.0266317	0.0126365	0.0257134	0.0266264	0.0266312	0.0266318	0.0266318	0.0260593	0.0266317	0.0126365	0.0257134	0.0266264	0.0266312	0.0266301	0.0266318	0.0262981	0.0266317	0.0126365	0.0257134	0.0266264	0.0266312	0.0266301	0.0266318	0.0262981	0.0266317	0.0126365	0.0257134	0.0266264	0.0266312	0.0266301	0.0266318	0.0262981	0.0266317	0.0126365	0.0257134	0.0266264	0.0266312	0.0266301	0.0266318	0.0262981	0.0266317	0.0126365	0.0257134	0.0266264	0.0266312	0.0266301	0.0266318	0.026782	0.0266317	0.0126365	0.0257134	0.0266264	0	0	0	0	0	0	0	0	0.0266318	0.0266318	0.0266318	0.0266318	0.0266318	0.0266318	0.0266318	0.0266318	0.0266318	0.0266318	0.0266318	0.0266318	0.0266318	0.0266318	0.0266318	0.0266318	0.0266318	0.0266318	0.0266318	0.0266318	0.0266318	0.0266318	0.0266318	0.0266318	0.0264464	0.0264464	0.0264464	0.0264464	0.0264464	0.0264464	0.0264464	0.0264464	0.0264464	0.0264464	0.0264464	0.0264464	0.0264464	0.0264464	0.0264464	0.0264464	0.0264464	0.0264464	0.0264464	0.0264464	0.0264464	0.0264464	0.0264464	0.0264464	0.0264464	0.0264464	0.0264464	0.0264464	0.0264464	0.0264464	0.0264464	0.0264464	0.0264464	0.0264464	0.0264464	0.0264464	0.0264464	0.0264464	0.0264464	0.0264464	0.0264464	0.0264464	0.0264464	0.0264464	0.0264464	0.0264464	0.0264464	0.0264464	0.121104	0.0326695	0.0266318	0.0272697	0.0265404	0.0265404	0.0265392	0.026539	0.121104	0.0326695	0.0266318	0.0272697	0.0265404	0.0265404	0.0265392	0.026539	0.121104	0.0326695	0.0266318	0.0272697	0.0265404	0.0265404	0.0265392	0.026539	0.121104	0.0326695	0.0266318	0.0272697	0.0265404	0.0265404	0.0265392	0.026539	0.121104	0.0326695	0.0266318	0.0272697	0.0265404	0.0265404	0.0265392	0.026539	0.121104	0.0326695	0.0266318	0.0272697	0.0265404	0.0265404	0.0265392	0.026539	0.121104	0.0326695	0.0266318	0.0272697	0.0265404	0.0265404	0.0265392	0.026539	0.121104	0.0326695	0.0266318	0.0272697	0.0265404	0.0265404	0.0265392	0.026539	0.121104	0.0326695	0.0267877	0.0272697	0.0266958	0.0267156	0.0267143	0.0267232	0.096868	0.0306795	0.026507	0.0267772	0.0266958	0.0266868	0.0267143	0.0267232	0.096868	0.0306795	0.026507	0.0267772	0.0266958	0.0266868	0.0267143	0.0267232	0.096868	0.0306795	0.026507	0.0267772	0.0266958	0.0266868	0.0267143	0.0267232	0.096868	0.0306795	0.026507	0.0267772	0.0266958	0.0266868	0.0267143	0.0267232	0.096868	0.0306795	0.026507	0.0267772	0.0266958	0.0267251	0.0267143	0.0267249	0.00540346	0.021685	0.0264298	0.0267772	0.026618	0.0266358	0.0266371	0.0266327	0.00121685	0.0181476	0.0264767	0.0262981	0.0266166	0.0266487	0.0266369	0.0266327	0.00121685	0.0181476	0.0264767	0.0262981	0.0266442	0.0266487	0.0266369	0.0266327	0.00121685	0.0181476	0.0264767	0.0262981	0.0266442	0.0266487	0.0266369	0.0266327	0.00121685	0.0181476	0.0267571	0.0255427	0.0266442	0.0266487	0.0266369	0.0266327	0.00121685	0.0181476	0.0267571	0.0255427	0.0266442	0.0266296	0.0266369	0.0266318	0.00538421	0.021609	0.0267571	0.0262981	0.0266442	0.0266304	0.0266316	0.0266318	0.00538421	0.021609	0.0267571	0.0262981	0.0266442	0.0266304	0.0266316	0.0266318	0.00538421	0.021609	0.0267571	0.0262981	0.0266304	0.0266304	0.0266316	0.0266318	0.00538421	0.021609	0.0267571	0.0262981	0.0266304	0.0266304	0.0266316	0.0266318	0.00538421	0.021609	0.0266166	0.0266838	0.0266304	0.0266304	0.0266316	0.0266318	0.00538421	0.021609	0.0266166	0.0266838	0.0266304	0.0266304	0.0266316	0.0266318	0.00538421	0.021609	0.0266166	0.0262981	0.0266304	0.0266304	0.0266316	0.0266318	0.00538421	0.021609	0.0266166	0.0262981	0.0266304	0.0266304	0.0266316	0.0266318	0.00538421	0.021609	0.0266166	0.0262981	0.0266304	0.0266304	0.0266316	0.0266318	0.00538421	0.021609	0.0266166	0.0255427	0.0266304	0.0266304	0.0266316	0.0266318	0.00538421	0.021609	0.0266166	0.0255427	0.0266304	0.0266304	0.0266316	0.0266318	0.00538421	0.021609	0.0266166	0.0255427	0.0266304	0.0266304	0.0266316	0.0266318	0.00538421	0.021609	0.0266166	0.0255427	0.0266304	0.0266304	0.0266316	0.0266318	0.00538421	0.021609	0.0266166	0.0255427	0.0266304	0.0266304	0.0266316	0.0266318	0.00538421	0.021609	0.0266166	0.0255427	0.0266304	0.0266304	0.0266316	0.0266318	0.00538421	0.030573	0.0266166	0.0259177	0.0266304	0.0266304	0.0266316	0.0266318	0.00538421	0.030573	0.0266166	0.0259177	0.0266304	0.0266304	0.0266316	0.0266318	0.00538421	0.030573	0.0266166	0.0259177	0.0266304	0.0266304	0.0266316	0.0266318	0.00538421	0.030573	0.0266166	0.0259177	0.0266304	0.0266304	0.0266316	0.0266318	0.00538421	0.030573	0.0266166	0.0266838	0.0266304	0.0266304	0.0266316	0.0266318	0	0	0	0	0	0	0	0	0.0266318	0.0266318	0.0266318	0.0266318	0.0266318	0.0266318	0.0266318	0.0266318	0.0266318	0.0266318	0.0266318	0.0266318	0.0266318	0.0266318	0.0266318	0.0266318	0.0266318	0.0266318	0.0266318	0.0266318	0.0266318	0.0266318	0.0266318	0.0266318	0.0248258	0.0248258	0.0248258	0.0248258	0.0248258	0.0248258	0.0248258	0.0248258	0.0248258	0.0248258	0.0248258	0.0248258	0.0248258	0.0248258	0.0248258	0.0248258	0.0248258	0.0248258	0.0248258	0.0248258	0.0248258	0.0248258	0.0248258	0.0248258	0.0248258	0.0248258	0.0248258	0.0248258	0.0248258	0.0248258	0.0248258	0.0248258	0.0248258	0.0248258	0.0248258	0.0248258	0.0248258	0.0248258	0.0248258	0.0248258	0.0248258	0.0248258	0.0248258	0.0248258	0.0248258	0.0248258	0.0248258	0.0248258	0.887471	0.0534085	0.0260399	0.0336112	0.0257281	0.0257549	0.0257186	0.0257135	0.887471	0.0534085	0.0260399	0.0336112	0.0257281	0.0257549	0.0257186	0.0257135	0.887471	0.0534085	0.0260399	0.0336112	0.0257281	0.0257549	0.0257186	0.0257135	0.887471	0.0534085	0.0260399	0.0336112	0.0257281	0.0257549	0.0257186	0.0257135	0.887471	0.0534085	0.0260399	0.0336112	0.0257281	0.0257549	0.0257186	0.0257135	0.887471	0.0534085	0.0260399	0.0336112	0.0257281	0.0257549	0.0257186	0.0257135	0.887471	0.0534085	0.0260399	0.0336112	0.0257281	0.0257549	0.0257186	0.0257135	0.887471	0.0534085	0.0260399	0.0336112	0.0257281	0.0257549	0.0257186	0.0257135	0.887471	0.0534085	0.0276078	0.0336112	0.0272777	0.0274345	0.0273959	0.0275507	0.649684	0.0380117	0.0260399	0.0280774	0.0272777	0.026939	0.0273959	0.0275507	0.649684	0.0380117	0.0260399	0.0280774	0.0272777	0.026939	0.0273959	0.0275507	0.649684	0.0380117	0.0260399	0.0280774	0.0272777	0.026939	0.0273959	0.0275507	0.649684	0.0380117	0.0260399	0.0280774	0.0272777	0.026939	0.0273959	0.0275507	0.649684	0.0380117	0.0260399	0.0280774	0.0272777	0.0275857	0.0273959	0.0275804	9.49107e-05	0.0130941	0.0252888	0.0280774	0.0264919	0.0266819	0.0267196	0.026647	6.55031e-07	0.00736148	0.0257134	0.023488	0.0264767	0.0268829	0.0267141	0.0266469	6.55031e-07	0.00736148	0.0257134	0.023488	0.0267571	0.0268829	0.0267141	0.0266469	6.55031e-07	0.00736148	0.0257134	0.023488	0.0267571	0.0268829	0.0267141	0.0266469	6.55031e-07	0.00736148	0.0273903	0.0176053	0.0267571	0.0268829	0.0267141	0.0266469	6.55031e-07	0.00736148	0.0273903	0.0176053	0.0267571	0.0265658	0.0267141	0.0266325	9.15515e-05	0.0126365	0.0273903	0.023488	0.0267571	0.0265889	0.0266264	0.0266317	9.15515e-05	0.0126365	0.0273903	0.023488	0.0267571	0.0265889	0.0266264	0.0266317	9.15515e-05	0.0126365	0.0273903	0.023488	0.0266166	0.0265889	0.0266264	0.0266317	9.15515e-05	0.0126365	0.0273903	0.023488	0.0266166	0.0265889	0.0266264	0.0266317	9.15515e-05	0.0126365	0.026539	0.0271105	0.0266166	0.0265889	0.0266264	0.0266317	9.15515e-05	0.0126365	0.026539	0.0271105	0.0266166	0.0265889	0.0266264	0.0266317	9.15515e-05	0.0126365	0.026539	0.023488	0.0266166	0.0265889	0.0266264	0.0266317	9.15515e-05	0.0126365	0.026539	0.023488	0.0266166	0.0265889	0.0266264	0.0266317	9.15515e-05	0.0126365	0.026539	0.023488	0.0266166	0.0265889	0.0266264	0.0266317	9.15515e-05	0.0126365	0.026539	0.0176053	0.0266166	0.0265889	0.0266264	0.0266317	9.15515e-05	0.0126365	0.026539	0.0176053	0.0266166	0.0265889	0.0266264	0.0266317	9.15515e-05	0.0126365	0.026539	0.0176053	0.0266166	0.0265889	0.0266264	0.0266317	9.15515e-05	0.0126365	0.026539	0.0176053	0.0266166	0.0265889	0.0266264	0.0266317	9.15515e-05	0.0126365	0.026539	0.0176053	0.0266166	0.0265889	0.0266264	0.0266317	9.15515e-05	0.0126365	0.026539	0.0176053	0.0266166	0.0265889	0.0266264	0.0266317	9.15515e-05	0.0367156	0.026539	0.0203394	0.0266166	0.0265889	0.0266264	0.0266317	9.15515e-05	0.0367156	0.026539	0.0203394	0.0266166	0.0265889	0.0266264	0.0266317	9.15515e-05	0.0367156	0.026539	0.0203394	0.0266166	0.0265889	0.0266264	0.0266317	9.15515e-05	0.0367156	0.026539	0.0203394	0.0266166	0.0265889	0.0266264	0.0266317	9.15515e-05	0.0367156	0.026539	0.0271105	0.0266166	0.0265889	0.0266264	0.0266317	0	0	0	0	0	0	0	0	0.0266318	0.0266318	0.0266318	0.0266318	0.0266318	0.0266318	0.0266318	0.0266318	0.0266318	0.0266318	0.0266318	0.0266318	0.0266318	0.0266318	0.0266318	0.0266318	0.0266318	0.0266318	0.0266318	0.0266318	0.0266318	0.0266318	0.0266318	0.0266318	0.0175164	0.0175164	0.0175164	0.0175164	0.0175164	0.0175164	0.0175164	0.0175164	0.0175164	0.0175164	0.0175164	0.0175164	0.0175164	0.0175164	0.0175164	0.0175164	0.0175164	0.0175164	0.0175164	0.0175164	0.0175164	0.0175164	0.0175164	0.0175164	0.0175164	0.0175164	0.0175164	0.0175164	0.0175164	0.0175164	0.0175164	0.0175164	0.0175164	0.0175164	0.0175164	0.0175164	0.0175164	0.0175164	0.0175164	0.0175164	0.0175164	0.0175164	0.0175164	0.0175164	0.0175164	0.0175164	0.0175164	0.0175164	0.999747	0.10042	0.0222071	0.10042	0.021685	0.0222071	0.021685	0.0216102	0.999747	0.10042	0.0222071	0.10042	0.021685	0.0222071	0.021685	0.0216102	0.999747	0.10042	0.0222071	0.10042	0.021685	0.0222071	0.021685	0.0216102	0.999747	0.10042	0.0222071	0.10042	0.021685	0.0222071	0.021685	0.0216102	0.999747	0.10042	0.0222071	0.10042	0.021685	0.0222071	0.021685	0.0216102	0.999747	0.10042	0.0222071	0.10042	0.021685	0.0222071	0.021685	0.0216102	0.999747	0.10042	0.0222071	0.10042	0.021685	0.0222071	0.021685	0.0216102	0.999747	0.10042	0.0222071	0.10042	0.021685	0.0222071	0.021685	0.0216102	0.999747	0.10042	0.0314112	0.10042	0.0306795	0.0314112	0.0306795	0.0324064	0.965965	0.0361285	0.0262298	0.0361285	0.0306795	0.0262298	0.0306795	0.0324064	0.965965	0.0361285	0.0262298	0.0361285	0.0306795	0.0262298	0.0306795	0.0324064	0.965965	0.0361285	0.0262298	0.0361285	0.0306795	0.0262298	0.0306795	0.0324064	0.965965	0.0361285	0.0262298	0.0361285	0.0306795	0.0262298	0.0306795	0.0324064	0.965965	0.0361285	0.0262298	0.0361285	0.0306795	0.0328467	0.0306795	0.0327475	1.89734e-07	0.0066614	0.0220449	0.0361285	0.0258034	0.0268432	0.0274861	0.0267863	1.25227e-11	0.00228451	0.023488	0.0126365	0.0257134	0.0285913	0.0273903	0.0267849	1.25227e-11	0.00228451	0.023488	0.0126365	0.0273903	0.0285913	0.0273903	0.0267849	1.25227e-11	0.00228451	0.023488	0.0126365	0.0273903	0.0285913	0.0273903	0.0267849	1.25227e-11	0.00228451	0.0294341	0.00228451	0.0273903	0.0285913	0.0273903	0.0267849	1.25227e-11	0.00228451	0.0294341	0.00228451	0.0273903	0.0255427	0.0273903	0.0266442	1.5316e-07	0.00538421	0.0294341	0.0126365	0.0273903	0.0259177	0.026539	0.0266304	1.5316e-07	0.00538421	0.0294341	0.0126365	0.0273903	0.0259177	0.026539	0.0266304	1.5316e-07	0.00538421	0.0294341	0.0126365	0.026539	0.0259177	0.026539	0.0266304	1.5316e-07	0.00538421	0.0294341	0.0126365	0.026539	0.0259177	0.026539	0.0266304	1.5316e-07	0.00538421	0.0262981	0.0293686	0.026539	0.0259177	0.026539	0.0266304	1.5316e-07	0.00538421	0.0262981	0.0293686	0.026539	0.0259177	0.026539	0.0266304	1.5316e-07	0.00538421	0.0262981	0.0126365	0.026539	0.0259177	0.026539	0.0266304	1.5316e-07	0.00538421	0.0262981	0.0126365	0.026539	0.0259177	0.026539	0.0266304	1.5316e-07	0.00538421	0.0262981	0.0126365	0.026539	0.0259177	0.026539	0.0266304	1.5316e-07	0.00538421	0.0262981	0.00228451	0.026539	0.0259177	0.026539	0.0266304	1.5316e-07	0.00538421	0.0262981	0.00228451	0.026539	0.0259177	0.026539	0.0266304	1.5316e-07	0.00538421	0.0262981	0.00228451	0.026539	0.0259177	0.026539	0.0266304	1.5316e-07	0.00538421	0.0262981	0.00228451	0.026539	0.0259177	0.026539	0.0266304	1.5316e-07	0.00538421	0.0262981	0.00228451	0.026539	0.0259177	0.026539	0.0266304	1.5316e-07	0.00538421	0.0262981	0.00228451	0.026539	0.0259177	0.026539	0.0266304	1.5316e-07	0.0293686	0.0262981	0.00538421	0.026539	0.0259177	0.026539	0.0266304	1.5316e-07	0.0293686	0.0262981	0.00538421	0.026539	0.0259177	0.026539	0.0266304	1.5316e-07	0.0293686	0.0262981	0.00538421	0.026539	0.0259177	0.026539	0.0266304	1.5316e-07	0.0293686	0.0262981	0.00538421	0.026539	0.0259177	0.026539	0.0266304	1.5316e-07	0.0293686	0.0262981	0.0293686	0.026539	0.0259177	0.026539	0.0266304	0	0	0	0	0	0	0	0	0.0266318	0.0266318	0.0266318	0.0266318	0.0266318	0.0266318	0.0266318	0.0266318	0.0266318	0.0266318	0.0266318	0.0266318	0.0266318	0.0266318	0.0266318	0.0266318	0.0266318	0.0266318	0.0266318	0.0266318	0.0266318	0.0266318	0.0266318	0.0266318	0.00595087	0.00595087	0.00595087	0.00595087	0.00595087	0.00595087	0.00595087	0.00595087	0.00595087	0.00595087	0.00595087	0.00595087	0.00595087	0.00595087	0.00595087	0.00595087	0.00595087	0.00595087	0.00595087	0.00595087	0.00595087	0.00595087	0.00595087	0.00595087	0.00595087	0.00595087	0.00595087	0.00595087	0.00595087	0.00595087	0.00595087	0.00595087	0.00595087	0.00595087	0.00595087	0.00595087	0.00595087	0.00595087	0.00595087	0.00595087	0.00595087	0.00595087	0.00595087	0.00595087	0.00595087	0.00595087	0.00595087	0.00595087	0.999986	0.0933099	0.0130941	0.792722	0.0127991	0.0165861	0.0130941	0.0126438	0.999986	0.0933099	0.0130941	0.792722	0.0127991	0.0165861	0.0130941	0.0126438	0.999986	0.0933099	0.0130941	0.792722	0.0127991	0.0165861	0.0130941	0.0126438	0.999986	0.0933099	0.0130941	0.792722	0.0127991	0.0165861	0.0130941	0.0126438	0.999986	0.0933099	0.0130941	0.792722	0.0127991	0.0165861	0.0130941	0.0126438	0.999986	0.0933099	0.0130941	0.792722	0.0127991	0.0165861	0.0130941	0.0126438	0.999986	0.0933099	0.0130941	0.792722	0.0127991	0.0165861	0.0130941	0.0126438	0.999986	0.0933099	0.0130941	0.792722	0.0127991	0.0165861	0.0130941	0.0126438	0.999986	0.0933099	0.0447663	0.792722	0.0437895	0.0478269	0.0380117	0.0516444	0.784851	0.0180793	0.0337384	0.0757274	0.0437895	0.0165861	0.0380117	0.0516444	0.784851	0.0180793	0.0337384	0.0757274	0.0437895	0.0165861	0.0380117	0.0516444	0.784851	0.0180793	0.0337384	0.0757274	0.0437895	0.0165861	0.0380117	0.0516444	0.784851	0.0180793	0.0337384	0.0757274	0.0437895	0.0165861	0.0380117	0.0516444	0.784851	0.0180793	0.0337384	0.0757274	0.0437895	0.0562237	0.0380117	0.0546674	1.0503e-08	0.00722157	0.0182396	0.0757274	0.023787	0.0250747	0.0316594	0.0275664	2.63614e-13	0.00213408	0.0203394	0.00186973	0.023488	0.0325831	0.030573	0.0275506	2.63614e-13	0.00213408	0.0203394	0.00186973	0.0294341	0.0325831	0.030573	0.0275506	2.63614e-13	0.00213408	0.0203394	0.00186973	0.0294341	0.0325831	0.030573	0.0275506	2.63614e-13	0.00213408	0.0329743	4.47525e-06	0.0294341	0.0325831	0.030573	0.0275506	2.63614e-13	0.00213408	0.0329743	4.47525e-06	0.0294341	0.0176053	0.030573	0.0267571	4.91289e-09	0.003391	0.0329743	0.00186973	0.0294341	0.0203394	0.0257134	0.0266166	4.91289e-09	0.003391	0.0329743	0.00186973	0.0294341	0.0203394	0.0257134	0.0266166	4.91289e-09	0.003391	0.0329743	0.00186973	0.0262981	0.0203394	0.0257134	0.0266166	4.91289e-09	0.003391	0.0329743	0.00186973	0.0262981	0.0203394	0.0257134	0.0266166	4.91289e-09	0.003391	0.0259177	0.03691	0.0262981	0.0203394	0.0257134	0.0266166	4.91289e-09	0.003391	0.0259177	0.03691	0.0262981	0.0203394	0.0257134	0.0266166	4.91289e-09	0.003391	0.0259177	0.00186973	0.0262981	0.0203394	0.0257134	0.0266166	4.91289e-09	0.003391	0.0259177	0.00186973	0.0262981	0.0203394	0.0257134	0.0266166	4.91289e-09	0.003391	0.0259177	0.00186973	0.0262981	0.0203394	0.0257134	0.0266166	4.91289e-09	0.003391	0.0259177	4.47525e-06	0.0262981	0.0203394	0.0257134	0.0266166	4.91289e-09	0.003391	0.0259177	4.47525e-06	0.0262981	0.0203394	0.0257134	0.0266166	4.91289e-09	0.003391	0.0259177	4.47525e-06	0.0262981	0.0203394	0.0257134	0.0266166	4.91289e-09	0.003391	0.0259177	4.47525e-06	0.0262981	0.0203394	0.0257134	0.0266166	4.91289e-09	0.003391	0.0259177	4.47525e-06	0.0262981	0.0203394	0.0257134	0.0266166	4.91289e-09	0.003391	0.0259177	4.47525e-06	0.0262981	0.0203394	0.0257134	0.0266166	4.91289e-09	0.00853898	0.0259177	9.15515e-05	0.0262981	0.0203394	0.0257134	0.0266166	4.91289e-09	0.00853898	0.0259177	9.15515e-05	0.0262981	0.0203394	0.0257134	0.0266166	4.91289e-09	0.00853898	0.0259177	9.15515e-05	0.0262981	0.0203394	0.0257134	0.0266166	4.91289e-09	0.00853898	0.0259177	9.15515e-05	0.0262981	0.0203394	0.0257134	0.0266166	4.91289e-09	0.00853898	0.0259177	0.03691	0.0262981	0.0203394	0.0257134	0.0266166	0	0	0	0	0	0	0	0	0.0266318	0.0266318	0.0266318	0.0266318	0.0266318	0.0266318	0.0266318	0.0266318	0.0266318	0.0266318	0.0266318	0.0266318	0.0266318	0.0266318	0.0266318	0.0266318	0.0266318	0.0266318	0.0266318	0.0266318	0.0266318	0.0266318	0.0266318	0.0266318	0.0010699	0.0010699	0.0010699	0.0010699	0.0010699	0.0010699	0.0010699	0.0010699	0.0010699	0.0010699	0.0010699	0.0010699	0.0010699	0.0010699	0.0010699	0.0010699	0.0010699	0.0010699	0.0010699	0.0010699	0.0010699	0.0010699	0.0010699	0.0010699	0.0010699	0.0010699	0.0010699	0.0010699	0.0010699	0.0010699	0.0010699	0.0010699	0.0010699	0.0010699	0.0010699	0.0010699	0.0010699	0.0010699	0.0010699	0.0010699	0.0010699	0.0010699	0.0010699	0.0010699	0.0010699	0.0010699	0.0010699	0.0010699	0.998967	0.0266318	0.00553578	0.998967	0.00553578	0.0266318	0.0066614	0.00540346	0.998967	0.0266318	0.00553578	0.998967	0.00553578	0.0266318	0.0066614	0.00540346	0.998967	0.0266318	0.00553578	0.998967	0.00553578	0.0266318	0.0066614	0.00540346	0.998967	0.0266318	0.00553578	0.998967	0.00553578	0.0266318	0.0066614	0.00540346	0.998967	0.0266318	0.00553578	0.998967	0.00553578	0.0266318	0.0066614	0.00540346	0.998967	0.0266318	0.00553578	0.998967	0.00553578	0.0266318	0.0066614	0.00540346	0.998967	0.0266318	0.00553578	0.998967	0.00553578	0.0266318	0.0066614	0.00540346	0.998967	0.0266318	0.00553578	0.998967	0.00553578	0.0266318	0.0066614	0.00540346	0.998967	0.0266318	0.0756839	0.998967	0.0756839	0.132643	0.0361285	0.096868	0.010596	0.0106937	0.0652688	0.216697	0.0756839	0.00326552	0.0361285	0.096868	0.010596	0.0106937	0.0652688	0.216697	0.0756839	0.00326552	0.0361285	0.096868	0.010596	0.0106937	0.0652688	0.216697	0.0756839	0.00326552	0.0361285	0.096868	0.010596	0.0106937	0.0652688	0.216697	0.0756839	0.00326552	0.0361285	0.096868	0.010596	0.0106937	0.0652688	0.216697	0.0756839	0.132643	0.0361285	0.114364	7.74107e-07	0.0266318	0.0178808	0.216697	0.0209032	0.0114405	0.045088	0.0300786	1.30215e-09	0.00853898	0.0188119	9.15515e-05	0.0203394	0.0154028	0.0367156	0.0299741	1.30215e-09	0.00853898	0.0188119	9.15515e-05	0.0329743	0.0154028	0.0367156	0.0299741	1.30215e-09	0.00853898	0.0188119	9.15515e-05	0.0329743	0.0154028	0.0367156	0.0299741	1.30215e-09	0.00853898	0.0350563	2.56203e-10	0.0329743	0.0154028	0.0367156	0.0299741	1.30215e-09	0.00853898	0.0350563	2.56203e-10	0.0329743	0.00228451	0.0367156	0.0273903	1.5316e-07	0.00538421	0.0350563	9.15515e-05	0.0329743	0.00538421	0.021609	0.026539	1.5316e-07	0.00538421	0.0350563	9.15515e-05	0.0329743	0.00538421	0.021609	0.026539	1.5316e-07	0.00538421	0.0350563	9.15515e-05	0.0259177	0.00538421	0.021609	0.026539	1.5316e-07	0.00538421	0.0350563	9.15515e-05	0.0259177	0.00538421	0.021609	0.026539	1.5316e-07	0.00538421	0.0257134	0.0518947	0.0259177	0.00538421	0.021609	0.026539	1.5316e-07	0.00538421	0.0257134	0.0518947	0.0259177	0.00538421	0.021609	0.026539	1.5316e-07	0.00538421	0.0257134	9.15515e-05	0.0259177	0.00538421	0.021609	0.026539	1.5316e-07	0.00538421	0.0257134	9.15515e-05	0.0259177	0.00538421	0.021609	0.026539	1.5316e-07	0.00538421	0.0257134	9.15515e-05	0.0259177	0.00538421	0.021609	0.026539	1.5316e-07	0.00538421	0.0257134	2.56203e-10	0.0259177	0.00538421	0.021609	0.026539	1.5316e-07	0.00538421	0.0257134	2.56203e-10	0.0259177	0.00538421	0.021609	0.026539	1.5316e-07	0.00538421	0.0257134	2.56203e-10	0.0259177	0.00538421	0.021609	0.026539	1.5316e-07	0.00538421	0.0257134	2.56203e-10	0.0259177	0.00538421	0.021609	0.026539	1.5316e-07	0.00538421	0.0257134	2.56203e-10	0.0259177	0.00538421	0.021609	0.026539	1.5316e-07	0.00538421	0.0257134	2.56203e-10	0.0259177	0.00538421	0.021609	0.026539	1.5316e-07	0.00213408	0.0257134	1.5316e-07	0.0259177	0.00538421	0.021609	0.026539	1.5316e-07	0.00213408	0.0257134	1.5316e-07	0.0259177	0.00538421	0.021609	0.026539	1.5316e-07	0.00213408	0.0257134	1.5316e-07	0.0259177	0.00538421	0.021609	0.026539	1.5316e-07	0.00213408	0.0257134	1.5316e-07	0.0259177	0.00538421	0.021609	0.026539	1.5316e-07	0.00213408	0.0257134	0.0518947	0.0259177	0.00538421	0.021609	0.026539	0	0	0	0	0	0	0	0	0.0266318	0.0266318	0.0266318	0.0266318	0.0266318	0.0266318	0.0266318	0.0266318	0.0266318	0.0266318	0.0266318	0.0266318	0.0266318	0.0266318	0.0266318	0.0266318	0.0266318	0.0266318	0.0266318	0.0266318	0.0266318	0.0266318	0.0266318	0.0266318	0.00042296	0.00042296	0.00042296	0.00042296	0.00042296	0.00042296	0.00042296	0.00042296	0.00042296	0.00042296	0.00042296	0.00042296	0.00042296	0.00042296	0.00042296	0.00042296	0.00042296	0.00042296	0.00042296	0.00042296	0.00042296	0.00042296	0.00042296	0.00042296	0.00042296	0.00042296	0.00042296	0.00042296	0.00042296	0.00042296	0.00042296	0.00042296	0.00042296	0.00042296	0.00042296	0.00042296	0.00042296	0.00042296	0.00042296	0.00042296	0.00042296	0.00042296	0.00042296	0.00042296	0.00042296	0.00042296	0.00042296	0.00042296	0.504157	0.00722157	0.00343506	0.999947	0.003515	0.504157	0.00722157	0.00343506	0.504157	0.00722157	0.00343506	0.999947	0.003515	0.504157	0.00722157	0.00343506	0.504157	0.00722157	0.00343506	0.999947	0.003515	0.504157	0.00722157	0.00343506	0.504157	0.00722157	0.00343506	0.999947	0.003515	0.504157	0.00722157	0.00343506	0.504157	0.00722157	0.00343506	0.999947	0.003515	0.504157	0.00722157	0.00343506	0.504157	0.00722157	0.00343506	0.999947	0.003515	0.504157	0.00722157	0.00343506	0.504157	0.00722157	0.00343506	0.999947	0.003515	0.504157	0.00722157	0.00343506	0.504157	0.00722157	0.00343506	0.999947	0.003515	0.504157	0.00722157	0.00343506	0.504157	0.00722157	0.0986463	0.999947	0.100718	0.720174	0.0180793	0.113739	0.00073571	0.0180793	0.113739	0.346908	0.100718	0.00073571	0.0180793	0.113739	0.00073571	0.0180793	0.113739	0.346908	0.100718	0.00073571	0.0180793	0.113739	0.00073571	0.0180793	0.113739	0.346908	0.100718	0.00073571	0.0180793	0.113739	0.00073571	0.0180793	0.113739	0.346908	0.100718	0.00073571	0.0180793	0.113739	0.00073571	0.0180793	0.113739	0.346908	0.100718	0.235576	0.0180793	0.14694	0.00073571	0.0933099	0.0222685	0.346908	0.0194888	0.000462553	0.0607552	0.0343692	9.15515e-05	0.0293686	0.0203394	1.80145e-05	0.0188119	9.15515e-05	0.0293686	0.0339418	9.15515e-05	0.0293686	0.0203394	1.80145e-05	0.0350563	9.15515e-05	0.0293686	0.0339418	9.15515e-05	0.0293686	0.0203394	1.80145e-05	0.0350563	9.15515e-05	0.0293686	0.0339418	9.15515e-05	0.0293686	0.0329743	1.33982e-12	0.0350563	9.15515e-05	0.0293686	0.0339418	9.15515e-05	0.0293686	0.0329743	1.33982e-12	0.0350563	4.47525e-06	0.0293686	0.0294341	9.15515e-05	0.0126365	0.0329743	1.80145e-05	0.0350563	9.15515e-05	0.0126365	0.0262981	9.15515e-05	0.0126365	0.0329743	1.80145e-05	0.0350563	9.15515e-05	0.0126365	0.0262981	9.15515e-05	0.0126365	0.0329743	1.80145e-05	0.0257134	9.15515e-05	0.0126365	0.0262981	9.15515e-05	0.0126365	0.0329743	1.80145e-05	0.0257134	9.15515e-05	0.0126365	0.0262981	9.15515e-05	0.0126365	0.0259177	0.061964	0.0257134	9.15515e-05	0.0126365	0.0262981	9.15515e-05	0.0126365	0.0259177	0.061964	0.0257134	9.15515e-05	0.0126365	0.0262981	9.15515e-05	0.0126365	0.0259177	1.80145e-05	0.0257134	9.15515e-05	0.0126365	0.0262981	9.15515e-05	0.0126365	0.0259177	1.80145e-05	0.0257134	9.15515e-05	0.0126365	0.0262981	9.15515e-05	0.0126365	0.0259177	1.80145e-05	0.0257134	9.15515e-05	0.0126365	0.0262981	9.15515e-05	0.0126365	0.0259177	1.33982e-12	0.0257134	9.15515e-05	0.0126365	0.0262981	9.15515e-05	0.0126365	0.0259177	1.33982e-12	0.0257134	9.15515e-05	0.0126365	0.0262981	9.15515e-05	0.0126365	0.0259177	1.33982e-12	0.0257134	9.15515e-05	0.0126365	0.0262981	9.15515e-05	0.0126365	0.0259177	1.33982e-12	0.0257134	9.15515e-05	0.0126365	0.0262981	9.15515e-05	0.0126365	0.0259177	1.33982e-12	0.0257134	9.15515e-05	0.0126365	0.0262981	9.15515e-05	0.0126365	0.0259177	1.33982e-12	0.0257134	9.15515e-05	0.0126365	0.0262981	9.15515e-05	0.00228451	0.0259177	4.91289e-09	0.0257134	9.15515e-05	0.0126365	0.0262981	9.15515e-05	0.00228451	0.0259177	4.91289e-09	0.0257134	9.15515e-05	0.0126365	0.0262981	9.15515e-05	0.00228451	0.0259177	4.91289e-09	0.0257134	9.15515e-05	0.0126365	0.0262981	9.15515e-05	0.00228451	0.0259177	4.91289e-09	0.0257134	9.15515e-05	0.0126365	0.0262981	9.15515e-05	0.00228451	0.0259177	0.061964	0.0257134	9.15515e-05	0.0126365	0.0262981	0	0	0	0	0	0	0	0	0.0266318	0.0266318	0.0266318	0.0266318	0.0266318	0.0266318	0.0266318	0.0266318	0.0266318	0.0266318	0.0266318	0.0266318	0.0266318	0.0266318	0.0266318	0.0266318	0.0266318	0.0266318	0.0266318	0.0266318	0.0266318	0.0266318	0.0266318	0.0266318	0.0010699	0.0010699	0.0010699	0.0010699	0.0010699	0.0010699	0.0010699	0.0010699	0.0010699	0.0010699	0.0010699	0.0010699	0.0010699	0.0010699	0.0010699	0.0010699	0.0010699	0.0010699	0.0010699	0.0010699	0.0010699	0.0010699	0.0010699	0.0010699	0.0010699	0.0010699	0.0010699	0.0010699	0.0010699	0.0010699	0.0010699	0.0010699	0.0010699	0.0010699	0.0010699	0.0010699	0.0010699	0.0010699	0.0010699	0.0010699	0.0010699	0.0010699	0.0010699	0.0010699	0.0010699	0.0010699	0.0010699	0.0010699	0.0266318	0.0066614	0.00540346	0.998967	0.00553578	0.998967	0.0266318	0.00553578	0.0266318	0.0066614	0.00540346	0.998967	0.00553578	0.998967	0.0266318	0.00553578	0.0266318	0.0066614	0.00540346	0.998967	0.00553578	0.998967	0.0266318	0.00553578	0.0266318	0.0066614	0.00540346	0.998967	0.00553578	0.998967	0.0266318	0.00553578	0.0266318	0.0066614	0.00540346	0.998967	0.00553578	0.998967	0.0266318	0.00553578	0.0266318	0.0066614	0.00540346	0.998967	0.00553578	0.998967	0.0266318	0.00553578	0.0266318	0.0066614	0.00540346	0.998967	0.00553578	0.998967	0.0266318	0.00553578	0.0266318	0.0066614	0.00540346	0.998967	0.00553578	0.998967	0.0266318	0.00553578	0.0266318	0.0066614	0.0739996	0.998967	0.0756839	0.997389	0.0106937	0.0652688	0.00326552	0.0361285	0.096868	0.216697	0.0756839	0.010596	0.0106937	0.0652688	0.00326552	0.0361285	0.096868	0.216697	0.0756839	0.010596	0.0106937	0.0652688	0.00326552	0.0361285	0.096868	0.216697	0.0756839	0.010596	0.0106937	0.0652688	0.00326552	0.0361285	0.096868	0.216697	0.0756839	0.010596	0.0106937	0.0652688	0.00326552	0.0361285	0.096868	0.216697	0.0756839	0.216697	0.0106937	0.0756839	0.0266318	0.10042	0.0272053	0.216697	0.0209032	1.23159e-06	0.0417141	0.0365812	0.0154028	0.0367156	0.023488	9.15515e-05	0.0203394	1.30215e-09	0.00853898	0.0356101	0.0154028	0.0367156	0.023488	9.15515e-05	0.0329743	1.30215e-09	0.00853898	0.0356101	0.0154028	0.0367156	0.023488	9.15515e-05	0.0329743	1.30215e-09	0.00853898	0.0356101	0.0154028	0.0367156	0.0294341	2.56203e-10	0.0329743	1.30215e-09	0.00853898	0.0356101	0.0154028	0.0367156	0.0294341	2.56203e-10	0.0329743	2.56203e-10	0.00853898	0.0329743	0.00538421	0.021609	0.0294341	9.15515e-05	0.0329743	1.5316e-07	0.00538421	0.0259177	0.00538421	0.021609	0.0294341	9.15515e-05	0.0329743	1.5316e-07	0.00538421	0.0259177	0.00538421	0.021609	0.0294341	9.15515e-05	0.0259177	1.5316e-07	0.00538421	0.0259177	0.00538421	0.021609	0.0294341	9.15515e-05	0.0259177	1.5316e-07	0.00538421	0.0259177	0.00538421	0.021609	0.0262981	0.0518947	0.0259177	1.5316e-07	0.00538421	0.0259177	0.00538421	0.021609	0.0262981	0.0518947	0.0259177	1.5316e-07	0.00538421	0.0259177	0.00538421	0.021609	0.0262981	9.15515e-05	0.0259177	1.5316e-07	0.00538421	0.0259177	0.00538421	0.021609	0.0262981	9.15515e-05	0.0259177	1.5316e-07	0.00538421	0.0259177	0.00538421	0.021609	0.0262981	9.15515e-05	0.0259177	1.5316e-07	0.00538421	0.0259177	0.00538421	0.021609	0.0262981	2.56203e-10	0.0259177	1.5316e-07	0.00538421	0.0259177	0.00538421	0.021609	0.0262981	2.56203e-10	0.0259177	1.5316e-07	0.00538421	0.0259177	0.00538421	0.021609	0.0262981	2.56203e-10	0.0259177	1.5316e-07	0.00538421	0.0259177	0.00538421	0.021609	0.0262981	2.56203e-10	0.0259177	1.5316e-07	0.00538421	0.0259177	0.00538421	0.021609	0.0262981	2.56203e-10	0.0259177	1.5316e-07	0.00538421	0.0259177	0.00538421	0.021609	0.0262981	2.56203e-10	0.0259177	1.5316e-07	0.00538421	0.0259177	0.00538421	0.00736148	0.0262981	1.5316e-07	0.0259177	1.5316e-07	0.00538421	0.0259177	0.00538421	0.00736148	0.0262981	1.5316e-07	0.0259177	1.5316e-07	0.00538421	0.0259177	0.00538421	0.00736148	0.0262981	1.5316e-07	0.0259177	1.5316e-07	0.00538421	0.0259177	0.00538421	0.00736148	0.0262981	1.5316e-07	0.0259177	1.5316e-07	0.00538421	0.0259177	0.00538421	0.00736148	0.0262981	0.0518947	0.0259177	1.5316e-07	0.00538421	0.0259177	0	0	0	0	0	0	0	0	0.0266318	0.0266318	0.0266318	0.0266318	0.0266318	0.0266318	0.0266318	0.0266318	0.0266318	0.0266318	0.0266318	0.0266318	0.0266318	0.0266318	0.0266318	0.0266318	0.0266318	0.0266318	0.0266318	0.0266318	0.0266318	0.0266318	0.0266318	0.0266318	0.00595087	0.00595087	0.00595087	0.00595087	0.00595087	0.00595087	0.00595087	0.00595087	0.00595087	0.00595087	0.00595087	0.00595087	0.00595087	0.00595087	0.00595087	0.00595087	0.00595087	0.00595087	0.00595087	0.00595087	0.00595087	0.00595087	0.00595087	0.00595087	0.00595087	0.00595087	0.00595087	0.00595087	0.00595087	0.00595087	0.00595087	0.00595087	0.00595087	0.00595087	0.00595087	0.00595087	0.00595087	0.00595087	0.00595087	0.00595087	0.00595087	0.00595087	0.00595087	0.00595087	0.00595087	0.00595087	0.00595087	0.00595087	0.0165861	0.0130941	0.0126438	0.792722	0.0127991	0.999986	0.0933099	0.0130941	0.0165861	0.0130941	0.0126438	0.792722	0.0127991	0.999986	0.0933099	0.0130941	0.0165861	0.0130941	0.0126438	0.792722	0.0127991	0.999986	0.0933099	0.0130941	0.0165861	0.0130941	0.0126438	0.792722	0.0127991	0.999986	0.0933099	0.0130941	0.0165861	0.0130941	0.0126438	0.792722	0.0127991	0.999986	0.0933099	0.0130941	0.0165861	0.0130941	0.0126438	0.792722	0.0127991	0.999986	0.0933099	0.0130941	0.0165861	0.0130941	0.0126438	0.792722	0.0127991	0.999986	0.0933099	0.0130941	0.0165861	0.0130941	0.0126438	0.792722	0.0127991	0.999986	0.0933099	0.0130941	0.0165861	0.0130941	0.0432746	0.792722	0.0437895	0.999922	0.0180793	0.0337384	0.0165861	0.0380117	0.0516444	0.0757274	0.0437895	0.784851	0.0180793	0.0337384	0.0165861	0.0380117	0.0516444	0.0757274	0.0437895	0.784851	0.0180793	0.0337384	0.0165861	0.0380117	0.0516444	0.0757274	0.0437895	0.784851	0.0180793	0.0337384	0.0165861	0.0380117	0.0516444	0.0757274	0.0437895	0.784851	0.0180793	0.0337384	0.0165861	0.0380117	0.0516444	0.0757274	0.0437895	0.123745	0.0180793	0.028915	0.042499	0.0534085	0.0281596	0.0757274	0.023787	2.4831e-08	0.0169066	0.0336112	0.0325831	0.030573	0.0257134	0.00186973	0.023488	2.63614e-13	0.00213408	0.0324601	0.0325831	0.030573	0.0257134	0.00186973	0.0294341	2.63614e-13	0.00213408	0.0324601	0.0325831	0.030573	0.0257134	0.00186973	0.0294341	2.63614e-13	0.00213408	0.0324601	0.0325831	0.030573	0.0273903	4.47525e-06	0.0294341	2.63614e-13	0.00213408	0.0324601	0.0325831	0.030573	0.0273903	4.47525e-06	0.0294341	1.33982e-12	0.00213408	0.0350563	0.0203394	0.0257134	0.0273903	0.00186973	0.0294341	4.91289e-09	0.003391	0.0257134	0.0203394	0.0257134	0.0273903	0.00186973	0.0294341	4.91289e-09	0.003391	0.0257134	0.0203394	0.0257134	0.0273903	0.00186973	0.0262981	4.91289e-09	0.003391	0.0257134	0.0203394	0.0257134	0.0273903	0.00186973	0.0262981	4.91289e-09	0.003391	0.0257134	0.0203394	0.0257134	0.026539	0.03691	0.0262981	4.91289e-09	0.003391	0.0257134	0.0203394	0.0257134	0.026539	0.03691	0.0262981	4.91289e-09	0.003391	0.0257134	0.0203394	0.0257134	0.026539	0.00186973	0.0262981	4.91289e-09	0.003391	0.0257134	0.0203394	0.0257134	0.026539	0.00186973	0.0262981	4.91289e-09	0.003391	0.0257134	0.0203394	0.0257134	0.026539	0.00186973	0.0262981	4.91289e-09	0.003391	0.0257134	0.0203394	0.0257134	0.026539	4.47525e-06	0.0262981	4.91289e-09	0.003391	0.0257134	0.0203394	0.0257134	0.026539	4.47525e-06	0.0262981	4.91289e-09	0.003391	0.0257134	0.0203394	0.0257134	0.026539	4.47525e-06	0.0262981	4.91289e-09	0.003391	0.0257134	0.0203394	0.0257134	0.026539	4.47525e-06	0.0262981	4.91289e-09	0.003391	0.0257134	0.0203394	0.0257134	0.026539	4.47525e-06	0.0262981	4.91289e-09	0.003391	0.0257134	0.0203394	0.0257134	0.026539	4.47525e-06	0.0262981	4.91289e-09	0.003391	0.0257134	0.0203394	0.0181476	0.026539	9.15515e-05	0.0262981	4.91289e-09	0.003391	0.0257134	0.0203394	0.0181476	0.026539	9.15515e-05	0.0262981	4.91289e-09	0.003391	0.0257134	0.0203394	0.0181476	0.026539	9.15515e-05	0.0262981	4.91289e-09	0.003391	0.0257134	0.0203394	0.0181476	0.026539	9.15515e-05	0.0262981	4.91289e-09	0.003391	0.0257134	0.0203394	0.0181476	0.026539	0.03691	0.0262981	4.91289e-09	0.003391	0.0257134	0	0	0	0	0	0	0	0	0.0266318	0.0266318	0.0266318	0.0266318	0.0266318	0.0266318	0.0266318	0.0266318	0.0266318	0.0266318	0.0266318	0.0266318	0.0266318	0.0266318	0.0266318	0.0266318	0.0266318	0.0266318	0.0266318	0.0266318	0.0266318	0.0266318	0.0266318	0.0266318	0.0175164	0.0175164	0.0175164	0.0175164	0.0175164	0.0175164	0.0175164	0.0175164	0.0175164	0.0175164	0.0175164	0.0175164	0.0175164	0.0175164	0.0175164	0.0175164	0.0175164	0.0175164	0.0175164	0.0175164	0.0175164	0.0175164	0.0175164	0.0175164	0.0175164	0.0175164	0.0175164	0.0175164	0.0175164	0.0175164	0.0175164	0.0175164	0.0175164	0.0175164	0.0175164	0.0175164	0.0175164	0.0175164	0.0175164	0.0175164	0.0175164	0.0175164	0.0175164	0.0175164	0.0175164	0.0175164	0.0175164	0.0175164	0.0222071	0.021685	0.0216102	0.10042	0.021685	0.999747	0.10042	0.0222071	0.0222071	0.021685	0.0216102	0.10042	0.021685	0.999747	0.10042	0.0222071	0.0222071	0.021685	0.0216102	0.10042	0.021685	0.999747	0.10042	0.0222071	0.0222071	0.021685	0.0216102	0.10042	0.021685	0.999747	0.10042	0.0222071	0.0222071	0.021685	0.0216102	0.10042	0.021685	0.999747	0.10042	0.0222071	0.0222071	0.021685	0.0216102	0.10042	0.021685	0.999747	0.10042	0.0222071	0.0222071	0.021685	0.0216102	0.10042	0.021685	0.999747	0.10042	0.0222071	0.0222071	0.021685	0.0216102	0.10042	0.021685	0.999747	0.10042	0.0222071	0.0222071	0.021685	0.0305746	0.10042	0.0306795	0.999246	0.0361285	0.0262298	0.0262298	0.0306795	0.0324064	0.0361285	0.0306795	0.965965	0.0361285	0.0262298	0.0262298	0.0306795	0.0324064	0.0361285	0.0306795	0.965965	0.0361285	0.0262298	0.0262298	0.0306795	0.0324064	0.0361285	0.0306795	0.965965	0.0361285	0.0262298	0.0262298	0.0306795	0.0324064	0.0361285	0.0306795	0.965965	0.0361285	0.0262298	0.0262298	0.0306795	0.0324064	0.0361285	0.0306795	0.0635003	0.0361285	0.0196743	0.0319094	0.0326695	0.0272636	0.0361285	0.0258034	3.27431e-07	0.0114405	0.0293769	0.0285913	0.0273903	0.0264767	0.0126365	0.0257134	1.25227e-11	0.00228451	0.0285913	0.0285913	0.0273903	0.0264767	0.0126365	0.0273903	1.25227e-11	0.00228451	0.0285913	0.0285913	0.0273903	0.0264767	0.0126365	0.0273903	1.25227e-11	0.00228451	0.0285913	0.0285913	0.0273903	0.0267571	0.00228451	0.0273903	1.25227e-11	0.00228451	0.0285913	0.0285913	0.0273903	0.0267571	0.00228451	0.0273903	2.56203e-10	0.00228451	0.0329743	0.0259177	0.026539	0.0267571	0.0126365	0.0273903	1.5316e-07	0.00538421	0.0259177	0.0259177	0.026539	0.0267571	0.0126365	0.0273903	1.5316e-07	0.00538421	0.0259177	0.0259177	0.026539	0.0267571	0.0126365	0.026539	1.5316e-07	0.00538421	0.0259177	0.0259177	0.026539	0.0267571	0.0126365	0.026539	1.5316e-07	0.00538421	0.0259177	0.0259177	0.026539	0.0266166	0.0293686	0.026539	1.5316e-07	0.00538421	0.0259177	0.0259177	0.026539	0.0266166	0.0293686	0.026539	1.5316e-07	0.00538421	0.0259177	0.0259177	0.026539	0.0266166	0.0126365	0.026539	1.5316e-07	0.00538421	0.0259177	0.0259177	0.026539	0.0266166	0.0126365	0.026539	1.5316e-07	0.00538421	0.0259177	0.0259177	0.026539	0.0266166	0.0126365	0.026539	1.5316e-07	0.00538421	0.0259177	0.0259177	0.026539	0.0266166	0.00228451	0.026539	1.5316e-07	0.00538421	0.0259177	0.0259177	0.026539	0.0266166	0.00228451	0.026539	1.5316e-07	0.00538421	0.0259177	0.0259177	0.026539	0.0266166	0.00228451	0.026539	1.5316e-07	0.00538421	0.0259177	0.0259177	0.026539	0.0266166	0.00228451	0.026539	1.5316e-07	0.00538421	0.0259177	0.0259177	0.026539	0.0266166	0.00228451	0.026539	1.5316e-07	0.00538421	0.0259177	0.0259177	0.026539	0.0266166	0.00228451	0.026539	1.5316e-07	0.00538421	0.0259177	0.0259177	0.0249128	0.0266166	0.00538421	0.026539	1.5316e-07	0.00538421	0.0259177	0.0259177	0.0249128	0.0266166	0.00538421	0.026539	1.5316e-07	0.00538421	0.0259177	0.0259177	0.0249128	0.0266166	0.00538421	0.026539	1.5316e-07	0.00538421	0.0259177	0.0259177	0.0249128	0.0266166	0.00538421	0.026539	1.5316e-07	0.00538421	0.0259177	0.0259177	0.0249128	0.0266166	0.0293686	0.026539	1.5316e-07	0.00538421	0.0259177	0	0	0	0	0	0	0	0	0.0266318	0.0266318	0.0266318	0.0266318	0.0266318	0.0266318	0.0266318	0.0266318	0.0266318	0.0266318	0.0266318	0.0266318	0.0266318	0.0266318	0.0266318	0.0266318	0.0266318	0.0266318	0.0266318	0.0266318	0.0266318	0.0266318	0.0266318	0.0266318	0.0248258	0.0248258	0.0248258	0.0248258	0.0248258	0.0248258	0.0248258	0.0248258	0.0248258	0.0248258	0.0248258	0.0248258	0.0248258	0.0248258	0.0248258	0.0248258	0.0248258	0.0248258	0.0248258	0.0248258	0.0248258	0.0248258	0.0248258	0.0248258	0.0248258	0.0248258	0.0248258	0.0248258	0.0248258	0.0248258	0.0248258	0.0248258	0.0248258	0.0248258	0.0248258	0.0248258	0.0248258	0.0248258	0.0248258	0.0248258	0.0248258	0.0248258	0.0248258	0.0248258	0.0248258	0.0248258	0.0248258	0.0248258	0.0257549	0.0257186	0.0257135	0.0336112	0.0257281	0.887471	0.0534085	0.0260399	0.0257549	0.0257186	0.0257135	0.0336112	0.0257281	0.887471	0.0534085	0.0260399	0.0257549	0.0257186	0.0257135	0.0336112	0.0257281	0.887471	0.0534085	0.0260399	0.0257549	0.0257186	0.0257135	0.0336112	0.0257281	0.887471	0.0534085	0.0260399	0.0257549	0.0257186	0.0257135	0.0336112	0.0257281	0.887471	0.0534085	0.0260399	0.0257549	0.0257186	0.0257135	0.0336112	0.0257281	0.887471	0.0534085	0.0260399	0.0257549	0.0257186	0.0257135	0.0336112	0.0257281	0.887471	0.0534085	0.0260399	0.0257549	0.0257186	0.0257135	0.0336112	0.0257281	0.887471	0.0534085	0.0260399	0.0257549	0.0257186	0.0272622	0.0336112	0.0272777	0.846701	0.0380117	0.0260399	0.026939	0.0273959	0.0275507	0.0280774	0.0272777	0.649684	0.0380117	0.0260399	0.026939	0.0273959	0.0275507	0.0280774	0.0272777	0.649684	0.0380117	0.0260399	0.026939	0.0273959	0.0275507	0.0280774	0.0272777	0.649684	0.0380117	0.0260399	0.026939	0.0273959	0.0275507	0.0280774	0.0272777	0.649684	0.0380117	0.0260399	0.026939	0.0273959	0.0275507	0.0280774	0.0272777	0.0382127	0.0380117	0.0217246	0.0275378	0.0275766	0.0267572	0.0280774	0.0264919	0.000113412	0.015607	0.0272368	0.0268829	0.0267141	0.0266166	0.023488	0.0264767	6.55031e-07	0.00736148	0.0268957	0.0268829	0.0267141	0.0266166	0.023488	0.0267571	6.55031e-07	0.00736148	0.0268957	0.0268829	0.0267141	0.0266166	0.023488	0.0267571	6.55031e-07	0.00736148	0.0268957	0.0268829	0.0267141	0.0266442	0.0176053	0.0267571	6.55031e-07	0.00736148	0.0268957	0.0268829	0.0267141	0.0266442	0.0176053	0.0267571	4.47525e-06	0.00736148	0.0294341	0.0265889	0.0266264	0.0266442	0.023488	0.0267571	9.15515e-05	0.0126365	0.0262981	0.0265889	0.0266264	0.0266442	0.023488	0.0267571	9.15515e-05	0.0126365	0.0262981	0.0265889	0.0266264	0.0266442	0.023488	0.0266166	9.15515e-05	0.0126365	0.0262981	0.0265889	0.0266264	0.0266442	0.023488	0.0266166	9.15515e-05	0.0126365	0.0262981	0.0265889	0.0266264	0.0266304	0.0271105	0.0266166	9.15515e-05	0.0126365	0.0262981	0.0265889	0.0266264	0.0266304	0.0271105	0.0266166	9.15515e-05	0.0126365	0.0262981	0.0265889	0.0266264	0.0266304	0.023488	0.0266166	9.15515e-05	0.0126365	0.0262981	0.0265889	0.0266264	0.0266304	0.023488	0.0266166	9.15515e-05	0.0126365	0.0262981	0.0265889	0.0266264	0.0266304	0.023488	0.0266166	9.15515e-05	0.0126365	0.0262981	0.0265889	0.0266264	0.0266304	0.0176053	0.0266166	9.15515e-05	0.0126365	0.0262981	0.0265889	0.0266264	0.0266304	0.0176053	0.0266166	9.15515e-05	0.0126365	0.0262981	0.0265889	0.0266264	0.0266304	0.0176053	0.0266166	9.15515e-05	0.0126365	0.0262981	0.0265889	0.0266264	0.0266304	0.0176053	0.0266166	9.15515e-05	0.0126365	0.0262981	0.0265889	0.0266264	0.0266304	0.0176053	0.0266166	9.15515e-05	0.0126365	0.0262981	0.0265889	0.0266264	0.0266304	0.0176053	0.0266166	9.15515e-05	0.0126365	0.0262981	0.0265889	0.0264518	0.0266304	0.0203394	0.0266166	9.15515e-05	0.0126365	0.0262981	0.0265889	0.0264518	0.0266304	0.0203394	0.0266166	9.15515e-05	0.0126365	0.0262981	0.0265889	0.0264518	0.0266304	0.0203394	0.0266166	9.15515e-05	0.0126365	0.0262981	0.0265889	0.0264518	0.0266304	0.0203394	0.0266166	9.15515e-05	0.0126365	0.0262981	0.0265889	0.0264518	0.0266304	0.0271105	0.0266166	9.15515e-05	0.0126365	0.0262981	0	0	0	0	0	0	0	0	0.0266318	0.0266318	0.0266318	0.0266318	0.0266318	0.0266318	0.0266318	0.0266318	0.0266318	0.0266318	0.0266318	0.0266318	0.0266318	0.0266318	0.0266318	0.0266318	0.0266318	0.0266318	0.0266318	0.0266318	0.0266318	0.0266318	0.0266318	0.0266318	0.0264464	0.0264464	0.0264464	0.0264464	0.0264464	0.0264464	0.0264464	0.0264464	0.0264464	0.0264464	0.0264464	0.0264464	0.0264464	0.0264464	0.0264464	0.0264464	0.0264464	0.0264464	0.0264464	0.0264464	0.0264464	0.0264464	0.0264464	0.0264464	0.0264464	0.0264464	0.0264464	0.0264464	0.0264464	0.0264464	0.0264464	0.0264464	0.0264464	0.0264464	0.0264464	0.0264464	0.0264464	0.0264464	0.0264464	0.0264464	0.0264464	0.0264464	0.0264464	0.0264464	0.0264464	0.0264464	0.0264464	0.0264464	0.0265404	0.0265392	0.026539	0.0272697	0.0265404	0.121104	0.0326695	0.0266318	0.0265404	0.0265392	0.026539	0.0272697	0.0265404	0.121104	0.0326695	0.0266318	0.0265404	0.0265392	0.026539	0.0272697	0.0265404	0.121104	0.0326695	0.0266318	0.0265404	0.0265392	0.026539	0.0272697	0.0265404	0.121104	0.0326695	0.0266318	0.0265404	0.0265392	0.026539	0.0272697	0.0265404	0.121104	0.0326695	0.0266318	0.0265404	0.0265392	0.026539	0.0272697	0.0265404	0.121104	0.0326695	0.0266318	0.0265404	0.0265392	0.026539	0.0272697	0.0265404	0.121104	0.0326695	0.0266318	0.0265404	0.0265392	0.026539	0.0272697	0.0265404	0.121104	0.0326695	0.0266318	0.0265404	0.0265392	0.0266944	0.0272697	0.0266958	0.114364	0.0306795	0.026507	0.0266868	0.0267143	0.0267232	0.0267772	0.0266958	0.096868	0.0306795	0.026507	0.0266868	0.0267143	0.0267232	0.0267772	0.0266958	0.096868	0.0306795	0.026507	0.0266868	0.0267143	0.0267232	0.0267772	0.0266958	0.096868	0.0306795	0.026507	0.0266868	0.0267143	0.0267232	0.0267772	0.0266958	0.096868	0.0306795	0.026507	0.0266868	0.0267143	0.0267232	0.0267772	0.0266958	0.0294711	0.0306795	0.0250001	0.0267235	0.0267248	0.0266454	0.0267772	0.026618	0.00558069	0.0223842	0.0266944	0.0266487	0.0266369	0.026631	0.0262981	0.0266166	0.00121685	0.0181476	0.0266014	0.0266487	0.0266369	0.026631	0.0262981	0.0266442	0.00121685	0.0181476	0.0266014	0.0266487	0.0266369	0.026631	0.0262981	0.0266442	0.00121685	0.0181476	0.0266014	0.0266487	0.0266369	0.0266325	0.0255427	0.0266442	0.00121685	0.0181476	0.0266014	0.0266487	0.0266369	0.0266325	0.0255427	0.0266442	0.00228451	0.0181476	0.0273903	0.0266304	0.0266316	0.0266325	0.0262981	0.0266442	0.00538421	0.021609	0.026539	0.0266304	0.0266316	0.0266325	0.0262981	0.0266442	0.00538421	0.021609	0.026539	0.0266304	0.0266316	0.0266325	0.0262981	0.0266304	0.00538421	0.021609	0.026539	0.0266304	0.0266316	0.0266325	0.0262981	0.0266304	0.00538421	0.021609	0.026539	0.0266304	0.0266316	0.0266317	0.0266838	0.0266304	0.00538421	0.021609	0.026539	0.0266304	0.0266316	0.0266317	0.0266838	0.0266304	0.00538421	0.021609	0.026539	0.0266304	0.0266316	0.0266317	0.0262981	0.0266304	0.00538421	0.021609	0.026539	0.0266304	0.0266316	0.0266317	0.0262981	0.0266304	0.00538421	0.021609	0.026539	0.0266304	0.0266316	0.0266317	0.0262981	0.0266304	0.00538421	0.021609	0.026539	0.0266304	0.0266316	0.0266317	0.0255427	0.0266304	0.00538421	0.021609	0.026539	0.0266304	0.0266316	0.0266317	0.0255427	0.0266304	0.00538421	0.021609	0.026539	0.0266304	0.0266316	0.0266317	0.0255427	0.0266304	0.00538421	0.021609	0.026539	0.0266304	0.0266316	0.0266317	0.0255427	0.0266304	0.00538421	0.021609	0.026539	0.0266304	0.0266316	0.0266317	0.0255427	0.0266304	0.00538421	0.021609	0.026539	0.0266304	0.0266316	0.0266317	0.0255427	0.0266304	0.00538421	0.021609	0.026539	0.0266304	0.0266212	0.0266317	0.0259177	0.0266304	0.00538421	0.021609	0.026539	0.0266304	0.0266212	0.0266317	0.0259177	0.0266304	0.00538421	0.021609	0.026539	0.0266304	0.0266212	0.0266317	0.0259177	0.0266304	0.00538421	0.021609	0.026539	0.0266304	0.0266212	0.0266317	0.0259177	0.0266304	0.00538421	0.021609	0.026539	0.0266304	0.0266212	0.0266317	0.0266838	0.0266304	0.00538421	0.021609	0.026539	0	0	0	0	0	0	0	0	0.0266318	0.0266318	0.0266318	0.0266318	0.0266318	0.0266318	0.0266318	0.0266318	0.0266318	0.0266318	0.0266318	0.0266318	0.0266318	0.0266318	0.0266318	0.0266318	0.0266318	0.0266318	0.0266318	0.0266318	0.0266318	0.0266318	0.0266318	0.0266318	0.0259684	0.0259684	0.0259684	0.0259684	0.0259684	0.0259684	0.0259684	0.0259684	0.0259684	0.0259684	0.0259684	0.0259684	0.0259684	0.0259684	0.0259684	0.0259684	0.0259684	0.0259684	0.0259684	0.0259684	0.0259684	0.0259684	0.0259684	0.0259684	0.0259684	0.0259684	0.0259684	0.0259684	0.0259684	0.0259684	0.0259684	0.0259684	0.0259684	0.0259684	0.0259684	0.0259684	0.0259684	0.0259684	0.0259684	0.0259684	0.0259684	0.0259684	0.0259684	0.0259684	0.0259684	0.0259684	0.0259684	0.0259684	0.178428	0.0545877	0.0272368	0.0272368	0.0263131	0.0262999	0.0262987	0.0262981	0.178428	0.0545877	0.0272368	0.0272368	0.0263131	0.0262999	0.0262987	0.0262981	0.178428	0.0545877	0.0272368	0.0272368	0.0263131	0.0262999	0.0262987	0.0262981	0.178428	0.0545877	0.0272368	0.0272368	0.0263131	0.0262999	0.0262987	0.0262981	0.178428	0.0545877	0.0272368	0.0272368	0.0263131	0.0262999	0.0262987	0.0262981	0.178428	0.0545877	0.0272368	0.0272368	0.0263131	0.0262999	0.0262987	0.0262981	0.178428	0.0545877	0.0272368	0.0272368	0.0263131	0.0262999	0.0262987	0.0262981	0.178428	0.0545877	0.0272368	0.0272368	0.0263131	0.0262999	0.0262987	0.0262981	0.178428	0.0545877	0.0277376	0.0272368	0.0267974	0.0269316	0.0269304	0.0269588	0.113739	0.0437895	0.0260399	0.0264552	0.0267974	0.0268849	0.0269304	0.0269588	0.113739	0.0437895	0.0260399	0.0264552	0.0267974	0.0268849	0.0269304	0.0269588	0.113739	0.0437895	0.0260399	0.0264552	0.0267974	0.0268849	0.0269304	0.0269588	0.113739	0.0437895	0.0260399	0.0264552	0.0267974	0.0268849	0.0269304	0.0269588	0.113739	0.0437895	0.0260399	0.0264552	0.0267974	0.0269687	0.0269304	0.0269694	0.00343506	0.0127991	0.0258034	0.0264552	0.0265542	0.0266497	0.0266509	0.0266372	0.000557315	0.00676363	0.0257134	0.0259177	0.026539	0.026671	0.0266503	0.0266372	0.000557315	0.00676363	0.0257134	0.0259177	0.0266944	0.026671	0.0266503	0.0266372	0.000557315	0.00676363	0.0257134	0.0259177	0.0266944	0.026671	0.0266503	0.0266372	0.000557315	0.00676363	0.0272621	0.0255106	0.0266944	0.026671	0.0266503	0.0266372	0.000557315	0.00676363	0.0272621	0.0255106	0.0266944	0.0266295	0.0266503	0.0266319	0.003391	0.0126365	0.0272621	0.0259177	0.0266944	0.0266299	0.0266312	0.0266318	0.003391	0.0126365	0.0272621	0.0259177	0.0266944	0.0266299	0.0266312	0.0266318	0.003391	0.0126365	0.0272621	0.0259177	0.0266166	0.0266299	0.0266312	0.0266318	0.003391	0.0126365	0.0272621	0.0259177	0.0266166	0.0266299	0.0266312	0.0266318	0.003391	0.0126365	0.0264767	0.0261236	0.0266166	0.0266299	0.0266312	0.0266318	0.003391	0.0126365	0.0264767	0.0261236	0.0266166	0.0266299	0.0266312	0.0266318	0.003391	0.0126365	0.0264767	0.0259177	0.0266166	0.0266299	0.0266312	0.0266318	0.003391	0.0126365	0.0264767	0.0259177	0.0266166	0.0266299	0.0266312	0.0266318	0.003391	0.0126365	0.0264767	0.0259177	0.0266166	0.0266299	0.0266312	0.0266318	0.003391	0.0126365	0.0264767	0.0255106	0.0266166	0.0266299	0.0266312	0.0266318	0.003391	0.0126365	0.0264767	0.0255106	0.0266166	0.0266299	0.0266312	0.0266318	0.003391	0.0126365	0.0264767	0.0255106	0.0266166	0.0266299	0.0266312	0.0266318	0.003391	0.0126365	0.0264767	0.0255106	0.0266166	0.0266299	0.0266312	0.0266318	0.003391	0.0126365	0.0264767	0.0255106	0.0266166	0.0266299	0.0266312	0.0266318	0.003391	0.0126365	0.0264767	0.0255106	0.0266166	0.0266299	0.0266312	0.0266318	0.003391	0.0432502	0.0264767	0.0257134	0.0266166	0.0266299	0.0266312	0.0266318	0.003391	0.0432502	0.0264767	0.0257134	0.0266166	0.0266299	0.0266312	0.0266318	0.003391	0.0432502	0.0264767	0.0257134	0.0266166	0.0266299	0.0266312	0.0266318	0.003391	0.0432502	0.0264767	0.0257134	0.0266166	0.0266299	0.0266312	0.0266318	0.003391	0.0432502	0.0264767	0.0261236	0.0266166	0.0266299	0.0266312	0.0266318	0	0	0	0	0	0	0	0	0.0266318	0.0266318	0.0266318	0.0266318	0.0266318	0.0266318	0.0266318	0.0266318	0.0266318	0.0266318	0.0266318	0.0266318	0.0266318	0.0266318	0.0266318	0.0266318	0.0266318	0.0266318	0.0266318	0.0266318	0.0266318	0.0266318	0.0266318	0.0266318	0.0207074	0.0207074	0.0207074	0.0207074	0.0207074	0.0207074	0.0207074	0.0207074	0.0207074	0.0207074	0.0207074	0.0207074	0.0207074	0.0207074	0.0207074	0.0207074	0.0207074	0.0207074	0.0207074	0.0207074	0.0207074	0.0207074	0.0207074	0.0207074	0.0207074	0.0207074	0.0207074	0.0207074	0.0207074	0.0207074	0.0207074	0.0207074	0.0207074	0.0207074	0.0207074	0.0207074	0.0207074	0.0207074	0.0207074	0.0207074	0.0207074	0.0207074	0.0207074	0.0207074	0.0207074	0.0207074	0.0207074	0.0207074	0.973355	0.259982	0.0266318	0.033186	0.023626	0.0235372	0.0235055	0.0234888	0.973355	0.259982	0.0266318	0.033186	0.023626	0.0235372	0.0235055	0.0234888	0.973355	0.259982	0.0266318	0.033186	0.023626	0.0235372	0.0235055	0.0234888	0.973355	0.259982	0.0266318	0.033186	0.023626	0.0235372	0.0235055	0.0234888	0.973355	0.259982	0.0266318	0.033186	0.023626	0.0235372	0.0235055	0.0234888	0.973355	0.259982	0.0266318	0.033186	0.023626	0.0235372	0.0235055	0.0234888	0.973355	0.259982	0.0266318	0.033186	0.023626	0.0235372	0.0235055	0.0234888	0.973355	0.259982	0.0266318	0.033186	0.023626	0.0235372	0.0235055	0.0234888	0.973355	0.259982	0.0318901	0.033186	0.0283081	0.0294954	0.0294559	0.029975	0.649169	0.0904648	0.0225489	0.0249364	0.0283081	0.0286509	0.0294559	0.029975	0.649169	0.0904648	0.0225489	0.0249364	0.0283081	0.0286509	0.0294559	0.029975	0.649169	0.0904648	0.0225489	0.0249364	0.0283081	0.0286509	0.0294559	0.029975	0.649169	0.0904648	0.0225489	0.0249364	0.0283081	0.0286509	0.0294559	0.029975	0.649169	0.0904648	0.0225489	0.0249364	0.0283081	0.0301492	0.0294559	0.0301722	2.04916e-05	0.00212629	0.0205916	0.0249364	0.0258641	0.0269135	0.0269497	0.0267241	5.99502e-08	0.000274104	0.021609	0.0203394	0.0257134	0.0272512	0.0269297	0.0267232	5.99502e-08	0.000274104	0.021609	0.0203394	0.0272621	0.0272512	0.0269297	0.0267232	5.99502e-08	0.000274104	0.021609	0.0203394	0.0272621	0.0272512	0.0269297	0.0267232	5.99502e-08	0.000274104	0.030573	0.0173971	0.0272621	0.0272512	0.0269297	0.0267232	5.99502e-08	0.000274104	0.030573	0.0173971	0.0272621	0.0265637	0.0269297	0.0266355	1.80145e-05	0.00186973	0.030573	0.0203394	0.0272621	0.0265763	0.0266121	0.026631	1.80145e-05	0.00186973	0.030573	0.0203394	0.0272621	0.0265763	0.0266121	0.026631	1.80145e-05	0.00186973	0.030573	0.0203394	0.0264767	0.0265763	0.0266121	0.026631	1.80145e-05	0.00186973	0.030573	0.0203394	0.0264767	0.0265763	0.0266121	0.026631	1.80145e-05	0.00186973	0.0257134	0.0219882	0.0264767	0.0265763	0.0266121	0.026631	1.80145e-05	0.00186973	0.0257134	0.0219882	0.0264767	0.0265763	0.0266121	0.026631	1.80145e-05	0.00186973	0.0257134	0.0203394	0.0264767	0.0265763	0.0266121	0.026631	1.80145e-05	0.00186973	0.0257134	0.0203394	0.0264767	0.0265763	0.0266121	0.026631	1.80145e-05	0.00186973	0.0257134	0.0203394	0.0264767	0.0265763	0.0266121	0.026631	1.80145e-05	0.00186973	0.0257134	0.0173971	0.0264767	0.0265763	0.0266121	0.026631	1.80145e-05	0.00186973	0.0257134	0.0173971	0.0264767	0.0265763	0.0266121	0.026631	1.80145e-05	0.00186973	0.0257134	0.0173971	0.0264767	0.0265763	0.0266121	0.026631	1.80145e-05	0.00186973	0.0257134	0.0173971	0.0264767	0.0265763	0.0266121	0.026631	1.80145e-05	0.00186973	0.0257134	0.0173971	0.0264767	0.0265763	0.0266121	0.026631	1.80145e-05	0.00186973	0.0257134	0.0173971	0.0264767	0.0265763	0.0266121	0.026631	1.80145e-05	0.0804082	0.0257134	0.0188119	0.0264767	0.0265763	0.0266121	0.026631	1.80145e-05	0.0804082	0.0257134	0.0188119	0.0264767	0.0265763	0.0266121	0.026631	1.80145e-05	0.0804082	0.0257134	0.0188119	0.0264767	0.0265763	0.0266121	0.026631	1.80145e-05	0.0804082	0.0257134	0.0188119	0.0264767	0.0265763	0.0266121	0.026631	1.80145e-05	0.0804082	0.0257134	0.0219882	0.0264767	0.0265763	0.0266121	0.026631	0	0	0	0	0	0	0	0	0.0266318	0.0266318	0.0266318	0.0266318	0.0266318	0.0266318	0.0266318	0.0266318	0.0266318	0.0266318	0.0266318	0.0266318	0.0266318	0.0266318	0.0266318	0.0266318	0.0266318	0.0266318	0.0266318	0.0266318	0.0266318	0.0266318	0.0266318	0.0266318	0.00595087	0.00595087	0.00595087	0.00595087	0.00595087	0.00595087	0.00595087	0.00595087	0.00595087	0.00595087	0.00595087	0.00595087	0.00595087	0.00595087	0.00595087	0.00595087	0.00595087	0.00595087	0.00595087	0.00595087	0.00595087	0.00595087	0.00595087	0.00595087	0.00595087	0.00595087	0.00595087	0.00595087	0.00595087	0.00595087	0.00595087	0.00595087	0.00595087	0.00595087	0.00595087	0.00595087	0.00595087	0.00595087	0.00595087	0.00595087	0.00595087	0.00595087	0.00595087	0.00595087	0.00595087	0.00595087	0.00595087	0.00595087	0.999986	0.792722	0.0165861	0.0933099	0.0130941	0.0130941	0.0127991	0.0126438	0.999986	0.792722	0.0165861	0.0933099	0.0130941	0.0130941	0.0127991	0.0126438	0.999986	0.792722	0.0165861	0.0933099	0.0130941	0.0130941	0.0127991	0.0126438	0.999986	0.792722	0.0165861	0.0933099	0.0130941	0.0130941	0.0127991	0.0126438	0.999986	0.792722	0.0165861	0.0933099	0.0130941	0.0130941	0.0127991	0.0126438	0.999986	0.792722	0.0165861	0.0933099	0.0130941	0.0130941	0.0127991	0.0126438	0.999986	0.792722	0.0165861	0.0933099	0.0130941	0.0130941	0.0127991	0.0126438	0.999986	0.792722	0.0165861	0.0933099	0.0130941	0.0130941	0.0127991	0.0126438	0.999986	0.792722	0.0478269	0.0933099	0.0380117	0.0447663	0.0437895	0.0516444	0.784851	0.0757274	0.0165861	0.0180793	0.0380117	0.0337384	0.0437895	0.0516444	0.784851	0.0757274	0.0165861	0.0180793	0.0380117	0.0337384	0.0437895	0.0516444	0.784851	0.0757274	0.0165861	0.0180793	0.0380117	0.0337384	0.0437895	0.0516444	0.784851	0.0757274	0.0165861	0.0180793	0.0380117	0.0337384	0.0437895	0.0516444	0.784851	0.0757274	0.0165861	0.0180793	0.0380117	0.054236	0.0437895	0.0549173	1.0503e-08	0.000195702	0.00967855	0.0180793	0.0223842	0.0291461	0.0298065	0.0275664	2.63614e-13	4.47525e-06	0.0126365	0.00538421	0.021609	0.0324601	0.0294341	0.0275506	2.63614e-13	4.47525e-06	0.0126365	0.00538421	0.030573	0.0324601	0.0294341	0.0275506	2.63614e-13	4.47525e-06	0.0126365	0.00538421	0.030573	0.0324601	0.0294341	0.0275506	2.63614e-13	4.47525e-06	0.0432502	0.00213408	0.030573	0.0324601	0.0294341	0.0275506	2.63614e-13	4.47525e-06	0.0432502	0.00213408	0.030573	0.0255106	0.0294341	0.0266944	4.91289e-09	9.15515e-05	0.0432502	0.00538421	0.030573	0.0257134	0.0262981	0.0266166	4.91289e-09	9.15515e-05	0.0432502	0.00538421	0.030573	0.0257134	0.0262981	0.0266166	4.91289e-09	9.15515e-05	0.0432502	0.00538421	0.0257134	0.0257134	0.0262981	0.0266166	4.91289e-09	9.15515e-05	0.0432502	0.00538421	0.0257134	0.0257134	0.0262981	0.0266166	4.91289e-09	9.15515e-05	0.023488	0.00853898	0.0257134	0.0257134	0.0262981	0.0266166	4.91289e-09	9.15515e-05	0.023488	0.00853898	0.0257134	0.0257134	0.0262981	0.0266166	4.91289e-09	9.15515e-05	0.023488	0.00538421	0.0257134	0.0257134	0.0262981	0.0266166	4.91289e-09	9.15515e-05	0.023488	0.00538421	0.0257134	0.0257134	0.0262981	0.0266166	4.91289e-09	9.15515e-05	0.023488	0.00538421	0.0257134	0.0257134	0.0262981	0.0266166	4.91289e-09	9.15515e-05	0.023488	0.00213408	0.0257134	0.0257134	0.0262981	0.0266166	4.91289e-09	9.15515e-05	0.023488	0.00213408	0.0257134	0.0257134	0.0262981	0.0266166	4.91289e-09	9.15515e-05	0.023488	0.00213408	0.0257134	0.0257134	0.0262981	0.0266166	4.91289e-09	9.15515e-05	0.023488	0.00213408	0.0257134	0.0257134	0.0262981	0.0266166	4.91289e-09	9.15515e-05	0.023488	0.00213408	0.0257134	0.0257134	0.0262981	0.0266166	4.91289e-09	9.15515e-05	0.023488	0.00213408	0.0257134	0.0257134	0.0262981	0.0266166	4.91289e-09	0.03691	0.023488	0.003391	0.0257134	0.0257134	0.0262981	0.0266166	4.91289e-09	0.03691	0.023488	0.003391	0.0257134	0.0257134	0.0262981	0.0266166	4.91289e-09	0.03691	0.023488	0.003391	0.0257134	0.0257134	0.0262981	0.0266166	4.91289e-09	0.03691	0.023488	0.003391	0.0257134	0.0257134	0.0262981	0.0266166	4.91289e-09	0.03691	0.023488	0.00853898	0.0257134	0.0257134	0.0262981	0.0266166	0	0	0	0	0	0	0	0	0.0266318	0.0266318	0.0266318	0.0266318	0.0266318	0.0266318	0.0266318	0.0266318	0.0266318	0.0266318	0.0266318	0.0266318	0.0266318	0.0266318	0.0266318	0.0266318	0.0266318	0.0266318	0.0266318	0.0266318	0.0266318	0.0266318	0.0266318	0.0266318	0.000128234	0.000128234	0.000128234	0.000128234	0.000128234	0.000128234	0.000128234	0.000128234	0.000128234	0.000128234	0.000128234	0.000128234	0.000128234	0.000128234	0.000128234	0.000128234	0.000128234	0.000128234	0.000128234	0.000128234	0.000128234	0.000128234	0.000128234	0.000128234	0.000128234	0.000128234	0.000128234	0.000128234	0.000128234	0.000128234	0.000128234	0.000128234	0.000128234	0.000128234	0.000128234	0.000128234	0.000128234	0.000128234	0.000128234	0.000128234	0.000128234	0.000128234	0.000128234	0.000128234	0.000128234	0.000128234	0.000128234	0.000128234	0.999999	0.739924	0.00266609	0.739924	0.00212629	0.00266609	0.00212629	0.00188096	0.999999	0.739924	0.00266609	0.739924	0.00212629	0.00266609	0.00212629	0.00188096	0.999999	0.739924	0.00266609	0.739924	0.00212629	0.00266609	0.00212629	0.00188096	0.999999	0.739924	0.00266609	0.739924	0.00212629	0.00266609	0.00212629	0.00188096	0.999999	0.739924	0.00266609	0.739924	0.00212629	0.00266609	0.00212629	0.00188096	0.999999	0.739924	0.00266609	0.739924	0.00212629	0.00266609	0.00212629	0.00188096	0.999999	0.739924	0.00266609	0.739924	0.00212629	0.00266609	0.00212629	0.00188096	0.999999	0.739924	0.00266609	0.739924	0.00212629	0.00266609	0.00212629	0.00188096	0.999999	0.739924	0.110938	0.739924	0.0904648	0.110938	0.0904648	0.207591	0.00572621	0.00675107	0.0218372	0.00675107	0.0904648	0.0218372	0.0904648	0.207591	0.00572621	0.00675107	0.0218372	0.00675107	0.0904648	0.0218372	0.0904648	0.207591	0.00572621	0.00675107	0.0218372	0.00675107	0.0904648	0.0218372	0.0904648	0.207591	0.00572621	0.00675107	0.0218372	0.00675107	0.0904648	0.0218372	0.0904648	0.207591	0.00572621	0.00675107	0.0218372	0.00675107	0.0904648	0.247204	0.0904648	0.272238	8.68945e-10	0.000263055	0.00325695	0.00675107	0.0143492	0.0393742	0.0489066	0.0325933	2.31087e-14	3.54446e-06	0.00538421	9.15515e-05	0.0126365	0.0635863	0.0432502	0.0324047	2.31087e-14	3.54446e-06	0.00538421	9.15515e-05	0.0432502	0.0635863	0.0432502	0.0324047	2.31087e-14	3.54446e-06	0.00538421	9.15515e-05	0.0432502	0.0635863	0.0432502	0.0324047	2.31087e-14	3.54446e-06	0.0737541	3.54446e-06	0.0432502	0.0635863	0.0432502	0.0324047	2.31087e-14	3.54446e-06	0.0737541	3.54446e-06	0.0432502	0.0173971	0.0432502	0.0272621	5.94921e-11	1.80145e-05	0.0737541	9.15515e-05	0.0432502	0.0188119	0.023488	0.0264767	5.94921e-11	1.80145e-05	0.0737541	9.15515e-05	0.0432502	0.0188119	0.023488	0.0264767	5.94921e-11	1.80145e-05	0.0737541	9.15515e-05	0.023488	0.0188119	0.023488	0.0264767	5.94921e-11	1.80145e-05	0.0737541	9.15515e-05	0.023488	0.0188119	0.023488	0.0264767	5.94921e-11	1.80145e-05	0.0203394	0.000465136	0.023488	0.0188119	0.023488	0.0264767	5.94921e-11	1.80145e-05	0.0203394	0.000465136	0.023488	0.0188119	0.023488	0.0264767	5.94921e-11	1.80145e-05	0.0203394	9.15515e-05	0.023488	0.0188119	0.023488	0.0264767	5.94921e-11	1.80145e-05	0.0203394	9.15515e-05	0.023488	0.0188119	0.023488	0.0264767	5.94921e-11	1.80145e-05	0.0203394	9.15515e-05	0.023488	0.0188119	0.023488	0.0264767	5.94921e-11	1.80145e-05	0.0203394	3.54446e-06	0.023488	0.0188119	0.023488	0.0264767	5.94921e-11	1.80145e-05	0.0203394	3.54446e-06	0.023488	0.0188119	0.023488	0.0264767	5.94921e-11	1.80145e-05	0.0203394	3.54446e-06	0.023488	0.0188119	0.023488	0.0264767	5.94921e-11	1.80145e-05	0.0203394	3.54446e-06	0.023488	0.0188119	0.023488	0.0264767	5.94921e-11	1.80145e-05	0.0203394	3.54446e-06	0.023488	0.0188119	0.023488	0.0264767	5.94921e-11	1.80145e-05	0.0203394	3.54446e-06	0.023488	0.0188119	0.023488	0.0264767	5.94921e-11	0.000465136	0.0203394	1.80145e-05	0.023488	0.0188119	0.023488	0.0264767	5.94921e-11	0.000465136	0.0203394	1.80145e-05	0.023488	0.0188119	0.023488	0.0264767	5.94921e-11	0.000465136	0.0203394	1.80145e-05	0.023488	0.0188119	0.023488	0.0264767	5.94921e-11	0.000465136	0.0203394	1.80145e-05	0.023488	0.0188119	0.023488	0.0264767	5.94921e-11	0.000465136	0.0203394	0.000465136	0.023488	0.0188119	0.023488	0.0264767	0	0	0	0	0	0	0	0	0.0266318	0.0266318	0.0266318	0.0266318	0.0266318	0.0266318	0.0266318	0.0266318	0.0266318	0.0266318	0.0266318	0.0266318	0.0266318	0.0266318	0.0266318	0.0266318	0.0266318	0.0266318	0.0266318	0.0266318	0.0266318	0.0266318	0.0266318	0.0266318	3.06399e-07	3.06399e-07	3.06399e-07	3.06399e-07	3.06399e-07	3.06399e-07	3.06399e-07	3.06399e-07	3.06399e-07	3.06399e-07	3.06399e-07	3.06399e-07	3.06399e-07	3.06399e-07	3.06399e-07	3.06399e-07	3.06399e-07	3.06399e-07	3.06399e-07	3.06399e-07	3.06399e-07	3.06399e-07	3.06399e-07	3.06399e-07	3.06399e-07	3.06399e-07	3.06399e-07	3.06399e-07	3.06399e-07	3.06399e-07	3.06399e-07	3.06399e-07	3.06399e-07	3.06399e-07	3.06399e-07	3.06399e-07	3.06399e-07	3.06399e-07	3.06399e-07	3.06399e-07	3.06399e-07	3.06399e-07	3.06399e-07	3.06399e-07	3.06399e-07	3.06399e-07	3.06399e-07	3.06399e-07	0.998043	0.0266318	0.000120646	0.998043	0.000120646	0.00073571	0.000195702	9.49107e-05	0.998043	0.0266318	0.000120646	0.998043	0.000120646	0.00073571	0.000195702	9.49107e-05	0.998043	0.0266318	0.000120646	0.998043	0.000120646	0.00073571	0.000195702	9.49107e-05	0.998043	0.0266318	0.000120646	0.998043	0.000120646	0.00073571	0.000195702	9.49107e-05	0.998043	0.0266318	0.000120646	0.998043	0.000120646	0.00073571	0.000195702	9.49107e-05	0.998043	0.0266318	0.000120646	0.998043	0.000120646	0.00073571	0.000195702	9.49107e-05	0.998043	0.0266318	0.000120646	0.998043	0.000120646	0.00073571	0.000195702	9.49107e-05	0.998043	0.0266318	0.000120646	0.998043	0.000120646	0.00073571	0.000195702	9.49107e-05	0.998043	0.0266318	0.296658	0.998043	0.296658	0.235576	0.0757274	0.649684	1.4681e-06	0.00105806	0.142833	0.00142479	0.296658	0.00073571	0.0757274	0.649684	1.4681e-06	0.00105806	0.142833	0.00142479	0.296658	0.00073571	0.0757274	0.649684	1.4681e-06	0.00105806	0.142833	0.00142479	0.296658	0.00073571	0.0757274	0.649684	1.4681e-06	0.00105806	0.142833	0.00142479	0.296658	0.00073571	0.0757274	0.649684	1.4681e-06	0.00105806	0.142833	0.00142479	0.296658	0.720174	0.0757274	0.846701	1.4681e-06	0.0266318	0.00281046	0.00142479	0.00708337	0.0473447	0.157491	0.0534085	4.91289e-09	0.000465136	0.003391	1.5316e-07	0.00538421	0.112251	0.0804082	0.0516156	4.91289e-09	0.000465136	0.003391	1.5316e-07	0.0737541	0.112251	0.0804082	0.0516156	4.91289e-09	0.000465136	0.003391	1.5316e-07	0.0737541	0.112251	0.0804082	0.0516156	4.91289e-09	0.000465136	0.0975003	1.57591e-10	0.0737541	0.112251	0.0804082	0.0516156	4.91289e-09	0.000465136	0.0975003	1.57591e-10	0.0737541	0.00213408	0.0804082	0.030573	4.91289e-09	9.15515e-05	0.0975003	1.5316e-07	0.0737541	0.003391	0.0126365	0.0257134	4.91289e-09	9.15515e-05	0.0975003	1.5316e-07	0.0737541	0.003391	0.0126365	0.0257134	4.91289e-09	9.15515e-05	0.0975003	1.5316e-07	0.0203394	0.003391	0.0126365	0.0257134	4.91289e-09	9.15515e-05	0.0975003	1.5316e-07	0.0203394	0.003391	0.0126365	0.0257134	4.91289e-09	9.15515e-05	0.0188119	4.77473e-06	0.0203394	0.003391	0.0126365	0.0257134	4.91289e-09	9.15515e-05	0.0188119	4.77473e-06	0.0203394	0.003391	0.0126365	0.0257134	4.91289e-09	9.15515e-05	0.0188119	1.5316e-07	0.0203394	0.003391	0.0126365	0.0257134	4.91289e-09	9.15515e-05	0.0188119	1.5316e-07	0.0203394	0.003391	0.0126365	0.0257134	4.91289e-09	9.15515e-05	0.0188119	1.5316e-07	0.0203394	0.003391	0.0126365	0.0257134	4.91289e-09	9.15515e-05	0.0188119	1.57591e-10	0.0203394	0.003391	0.0126365	0.0257134	4.91289e-09	9.15515e-05	0.0188119	1.57591e-10	0.0203394	0.003391	0.0126365	0.0257134	4.91289e-09	9.15515e-05	0.0188119	1.57591e-10	0.0203394	0.003391	0.0126365	0.0257134	4.91289e-09	9.15515e-05	0.0188119	1.57591e-10	0.0203394	0.003391	0.0126365	0.0257134	4.91289e-09	9.15515e-05	0.0188119	1.57591e-10	0.0203394	0.003391	0.0126365	0.0257134	4.91289e-09	9.15515e-05	0.0188119	1.57591e-10	0.0203394	0.003391	0.0126365	0.0257134	4.91289e-09	3.54446e-06	0.0188119	4.91289e-09	0.0203394	0.003391	0.0126365	0.0257134	4.91289e-09	3.54446e-06	0.0188119	4.91289e-09	0.0203394	0.003391	0.0126365	0.0257134	4.91289e-09	3.54446e-06	0.0188119	4.91289e-09	0.0203394	0.003391	0.0126365	0.0257134	4.91289e-09	3.54446e-06	0.0188119	4.91289e-09	0.0203394	0.003391	0.0126365	0.0257134	4.91289e-09	3.54446e-06	0.0188119	4.77473e-06	0.0203394	0.003391	0.0126365	0.0257134	0	0	0	0	0	0	0	0	0.0266318	0.0266318	0.0266318	0.0266318	0.0266318	0.0266318	0.0266318	0.0266318	0.0266318	0.0266318	0.0266318	0.0266318	0.0266318	0.0266318	0.0266318	0.0266318	0.0266318	0.0266318	0.0266318	0.0266318	0.0266318	0.0266318	0.0266318	0.0266318	1.18613e-08	1.18613e-08	1.18613e-08	1.18613e-08	1.18613e-08	1.18613e-08	1.18613e-08	1.18613e-08	1.18613e-08	1.18613e-08	1.18613e-08	1.18613e-08	1.18613e-08	1.18613e-08	1.18613e-08	1.18613e-08	1.18613e-08	1.18613e-08	1.18613e-08	1.18613e-08	1.18613e-08	1.18613e-08	1.18613e-08	1.18613e-08	1.18613e-08	1.18613e-08	1.18613e-08	1.18613e-08	1.18613e-08	1.18613e-08	1.18613e-08	1.18613e-08	1.18613e-08	1.18613e-08	1.18613e-08	1.18613e-08	1.18613e-08	1.18613e-08	1.18613e-08	1.18613e-08	1.18613e-08	1.18613e-08	1.18613e-08	1.18613e-08	1.18613e-08	1.18613e-08	1.18613e-08	1.18613e-08	0.0266318	0.000263055	2.04916e-05	0.999879	2.57075e-05	0.0266318	0.000263055	2.04916e-05	0.0266318	0.000263055	2.04916e-05	0.999879	2.57075e-05	0.0266318	0.000263055	2.04916e-05	0.0266318	0.000263055	2.04916e-05	0.999879	2.57075e-05	0.0266318	0.000263055	2.04916e-05	0.0266318	0.000263055	2.04916e-05	0.999879	2.57075e-05	0.0266318	0.000263055	2.04916e-05	0.0266318	0.000263055	2.04916e-05	0.999879	2.57075e-05	0.0266318	0.000263055	2.04916e-05	0.0266318	0.000263055	2.04916e-05	0.999879	2.57075e-05	0.0266318	0.000263055	2.04916e-05	0.0266318	0.000263055	2.04916e-05	0.999879	2.57075e-05	0.0266318	0.000263055	2.04916e-05	0.0266318	0.000263055	2.04916e-05	0.999879	2.57075e-05	0.0266318	0.000263055	2.04916e-05	0.0266318	0.000263055	0.422308	0.999879	0.478381	0.414097	0.00675107	0.649169	1.97767e-06	0.00675107	0.649169	0.000615805	0.478381	1.97767e-06	0.00675107	0.649169	1.97767e-06	0.00675107	0.649169	0.000615805	0.478381	1.97767e-06	0.00675107	0.649169	1.97767e-06	0.00675107	0.649169	0.000615805	0.478381	1.97767e-06	0.00675107	0.649169	1.97767e-06	0.00675107	0.649169	0.000615805	0.478381	1.97767e-06	0.00675107	0.649169	1.97767e-06	0.00675107	0.649169	0.000615805	0.478381	0.414097	0.00675107	0.911835	0.0266318	0.739924	0.00970178	0.000615805	0.00483217	0.00535446	0.35888	0.108393	0.00211443	0.03691	0.00538421	4.91289e-09	0.003391	0.00211443	0.03691	0.0965546	0.00211443	0.03691	0.00538421	4.91289e-09	0.0975003	0.00211443	0.03691	0.0965546	0.00211443	0.03691	0.00538421	4.91289e-09	0.0975003	0.00211443	0.03691	0.0965546	0.00211443	0.03691	0.0737541	7.20414e-13	0.0975003	0.00211443	0.03691	0.0965546	0.00211443	0.03691	0.0737541	7.20414e-13	0.0975003	3.54446e-06	0.03691	0.0432502	1.80145e-05	0.00186973	0.0737541	4.91289e-09	0.0975003	1.80145e-05	0.00186973	0.023488	1.80145e-05	0.00186973	0.0737541	4.91289e-09	0.0975003	1.80145e-05	0.00186973	0.023488	1.80145e-05	0.00186973	0.0737541	4.91289e-09	0.0188119	1.80145e-05	0.00186973	0.023488	1.80145e-05	0.00186973	0.0737541	4.91289e-09	0.0188119	1.80145e-05	0.00186973	0.023488	1.80145e-05	0.00186973	0.0203394	4.05709e-07	0.0188119	1.80145e-05	0.00186973	0.023488	1.80145e-05	0.00186973	0.0203394	4.05709e-07	0.0188119	1.80145e-05	0.00186973	0.023488	1.80145e-05	0.00186973	0.0203394	4.91289e-09	0.0188119	1.80145e-05	0.00186973	0.023488	1.80145e-05	0.00186973	0.0203394	4.91289e-09	0.0188119	1.80145e-05	0.00186973	0.023488	1.80145e-05	0.00186973	0.0203394	4.91289e-09	0.0188119	1.80145e-05	0.00186973	0.023488	1.80145e-05	0.00186973	0.0203394	7.20414e-13	0.0188119	1.80145e-05	0.00186973	0.023488	1.80145e-05	0.00186973	0.0203394	7.20414e-13	0.0188119	1.80145e-05	0.00186973	0.023488	1.80145e-05	0.00186973	0.0203394	7.20414e-13	0.0188119	1.80145e-05	0.00186973	0.023488	1.80145e-05	0.00186973	0.0203394	7.20414e-13	0.0188119	1.80145e-05	0.00186973	0.023488	1.80145e-05	0.00186973	0.0203394	7.20414e-13	0.0188119	1.80145e-05	0.00186973	0.023488	1.80145e-05	0.00186973	0.0203394	7.20414e-13	0.0188119	1.80145e-05	0.00186973	0.023488	1.80145e-05	4.47525e-06	0.0203394	5.94921e-11	0.0188119	1.80145e-05	0.00186973	0.023488	1.80145e-05	4.47525e-06	0.0203394	5.94921e-11	0.0188119	1.80145e-05	0.00186973	0.023488	1.80145e-05	4.47525e-06	0.0203394	5.94921e-11	0.0188119	1.80145e-05	0.00186973	0.023488	1.80145e-05	4.47525e-06	0.0203394	5.94921e-11	0.0188119	1.80145e-05	0.00186973	0.023488	1.80145e-05	4.47525e-06	0.0203394	4.05709e-07	0.0188119	1.80145e-05	0.00186973	0.023488	0	0	0	0	0	0	0	0	0.0266318	0.0266318	0.0266318	0.0266318	0.0266318	0.0266318	0.0266318	0.0266318	0.0266318	0.0266318	0.0266318	0.0266318	0.0266318	0.0266318	0.0266318	0.0266318	0.0266318	0.0266318	0.0266318	0.0266318	0.0266318	0.0266318	0.0266318	0.0266318	3.06399e-07	3.06399e-07	3.06399e-07	3.06399e-07	3.06399e-07	3.06399e-07	3.06399e-07	3.06399e-07	3.06399e-07	3.06399e-07	3.06399e-07	3.06399e-07	3.06399e-07	3.06399e-07	3.06399e-07	3.06399e-07	3.06399e-07	3.06399e-07	3.06399e-07	3.06399e-07	3.06399e-07	3.06399e-07	3.06399e-07	3.06399e-07	3.06399e-07	3.06399e-07	3.06399e-07	3.06399e-07	3.06399e-07	3.06399e-07	3.06399e-07	3.06399e-07	3.06399e-07	3.06399e-07	3.06399e-07	3.06399e-07	3.06399e-07	3.06399e-07	3.06399e-07	3.06399e-07	3.06399e-07	3.06399e-07	3.06399e-07	3.06399e-07	3.06399e-07	3.06399e-07	3.06399e-07	3.06399e-07	0.00073571	0.000195702	9.49107e-05	0.998043	0.000120646	0.998043	0.0266318	0.000120646	0.00073571	0.000195702	9.49107e-05	0.998043	0.000120646	0.998043	0.0266318	0.000120646	0.00073571	0.000195702	9.49107e-05	0.998043	0.000120646	0.998043	0.0266318	0.000120646	0.00073571	0.000195702	9.49107e-05	0.998043	0.000120646	0.998043	0.0266318	0.000120646	0.00073571	0.000195702	9.49107e-05	0.998043	0.000120646	0.998043	0.0266318	0.000120646	0.00073571	0.000195702	9.49107e-05	0.998043	0.000120646	0.998043	0.0266318	0.000120646	0.00073571	0.000195702	9.49107e-05	0.998043	0.000120646	0.998043	0.0266318	0.000120646	0.00073571	0.000195702	9.49107e-05	0.998043	0.000120646	0.998043	0.0266318	0.000120646	0.00073571	0.000195702	0.249138	0.998043	0.296658	0.951783	0.00105806	0.142833	0.00073571	0.0757274	0.649684	0.00142479	0.296658	1.4681e-06	0.00105806	0.142833	0.00073571	0.0757274	0.649684	0.00142479	0.296658	1.4681e-06	0.00105806	0.142833	0.00073571	0.0757274	0.649684	0.00142479	0.296658	1.4681e-06	0.00105806	0.142833	0.00073571	0.0757274	0.649684	0.00142479	0.296658	1.4681e-06	0.00105806	0.142833	0.00073571	0.0757274	0.649684	0.00142479	0.296658	0.00142479	0.00105806	0.296658	0.504157	0.792722	0.0304136	0.00142479	0.00708337	7.46155e-06	0.122083	0.143065	0.112251	0.0804082	0.0126365	1.5316e-07	0.00538421	4.91289e-09	0.000465136	0.11244	0.112251	0.0804082	0.0126365	1.5316e-07	0.0737541	4.91289e-09	0.000465136	0.11244	0.112251	0.0804082	0.0126365	1.5316e-07	0.0737541	4.91289e-09	0.000465136	0.11244	0.112251	0.0804082	0.0432502	1.57591e-10	0.0737541	4.91289e-09	0.000465136	0.11244	0.112251	0.0804082	0.0432502	1.57591e-10	0.0737541	1.57591e-10	0.000465136	0.0737541	0.003391	0.0126365	0.0432502	1.5316e-07	0.0737541	4.91289e-09	9.15515e-05	0.0203394	0.003391	0.0126365	0.0432502	1.5316e-07	0.0737541	4.91289e-09	9.15515e-05	0.0203394	0.003391	0.0126365	0.0432502	1.5316e-07	0.0203394	4.91289e-09	9.15515e-05	0.0203394	0.003391	0.0126365	0.0432502	1.5316e-07	0.0203394	4.91289e-09	9.15515e-05	0.0203394	0.003391	0.0126365	0.023488	4.77473e-06	0.0203394	4.91289e-09	9.15515e-05	0.0203394	0.003391	0.0126365	0.023488	4.77473e-06	0.0203394	4.91289e-09	9.15515e-05	0.0203394	0.003391	0.0126365	0.023488	1.5316e-07	0.0203394	4.91289e-09	9.15515e-05	0.0203394	0.003391	0.0126365	0.023488	1.5316e-07	0.0203394	4.91289e-09	9.15515e-05	0.0203394	0.003391	0.0126365	0.023488	1.5316e-07	0.0203394	4.91289e-09	9.15515e-05	0.0203394	0.003391	0.0126365	0.023488	1.57591e-10	0.0203394	4.91289e-09	9.15515e-05	0.0203394	0.003391	0.0126365	0.023488	1.57591e-10	0.0203394	4.91289e-09	9.15515e-05	0.0203394	0.003391	0.0126365	0.023488	1.57591e-10	0.0203394	4.91289e-09	9.15515e-05	0.0203394	0.003391	0.0126365	0.023488	1.57591e-10	0.0203394	4.91289e-09	9.15515e-05	0.0203394	0.003391	0.0126365	0.023488	1.57591e-10	0.0203394	4.91289e-09	9.15515e-05	0.0203394	0.003391	0.0126365	0.023488	1.57591e-10	0.0203394	4.91289e-09	9.15515e-05	0.0203394	0.003391	0.000274104	0.023488	4.91289e-09	0.0203394	4.91289e-09	9.15515e-05	0.0203394	0.003391	0.000274104	0.023488	4.91289e-09	0.0203394	4.91289e-09	9.15515e-05	0.0203394	0.003391	0.000274104	0.023488	4.91289e-09	0.0203394	4.91289e-09	9.15515e-05	0.0203394	0.003391	0.000274104	0.023488	4.91289e-09	0.0203394	4.91289e-09	9.15515e-05	0.0203394	0.003391	0.000274104	0.023488	4.77473e-06	0.0203394	4.91289e-09	9.15515e-05	0.0203394	0	0	0	0	0	0	0	0	0.0266318	0.0266318	0.0266318	0.0266318	0.0266318	0.0266318	0.0266318	0.0266318	0.0266318	0.0266318	0.0266318	0.0266318	0.0266318	0.0266318	0.0266318	0.0266318	0.0266318	0.0266318	0.0266318	0.0266318	0.0266318	0.0266318	0.0266318	0.0266318	0.000128234	0.000128234	0.000128234	0.000128234	0.000128234	0.000128234	0.000128234	0.000128234	0.000128234	0.000128234	0.000128234	0.000128234	0.000128234	0.000128234	0.000128234	0.000128234	0.000128234	0.000128234	0.000128234	0.000128234	0.000128234	0.000128234	0.000128234	0.000128234	0.000128234	0.000128234	0.000128234	0.000128234	0.000128234	0.000128234	0.000128234	0.000128234	0.000128234	0.000128234	0.000128234	0.000128234	0.000128234	0.000128234	0.000128234	0.000128234	0.000128234	0.000128234	0.000128234	0.000128234	0.000128234	0.000128234	0.000128234	0.000128234	0.00266609	0.00212629	0.00188096	0.739924	0.00212629	0.999999	0.739924	0.00266609	0.00266609	0.00212629	0.00188096	0.739924	0.00212629	0.999999	0.739924	0.00266609	0.00266609	0.00212629	0.00188096	0.739924	0.00212629	0.999999	0.739924	0.00266609	0.00266609	0.00212629	0.00188096	0.739924	0.00212629	0.999999	0.739924	0.00266609	0.00266609	0.00212629	0.00188096	0.739924	0.00212629	0.999999	0.739924	0.00266609	0.00266609	0.00212629	0.00188096	0.739924	0.00212629	0.999999	0.739924	0.00266609	0.00266609	0.00212629	0.00188096	0.739924	0.00212629	0.999999	0.739924	0.00266609	0.00266609	0.00212629	0.00188096	0.739924	0.00212629	0.999999	0.739924	0.00266609	0.00266609	0.00212629	0.0808529	0.739924	0.0904648	0.999514	0.00675107	0.0218372	0.0218372	0.0904648	0.207591	0.00675107	0.0904648	0.00572621	0.00675107	0.0218372	0.0218372	0.0904648	0.207591	0.00675107	0.0904648	0.00572621	0.00675107	0.0218372	0.0218372	0.0904648	0.207591	0.00675107	0.0904648	0.00572621	0.00675107	0.0218372	0.0218372	0.0904648	0.207591	0.00675107	0.0904648	0.00572621	0.00675107	0.0218372	0.0218372	0.0904648	0.207591	0.00675107	0.0904648	5.92578e-06	0.00675107	0.00874268	0.218772	0.259982	0.0369284	0.00675107	0.0143492	1.77778e-08	0.00535446	0.0883425	0.0635863	0.0432502	0.021609	9.15515e-05	0.0126365	2.31087e-14	3.54446e-06	0.0635863	0.0635863	0.0432502	0.021609	9.15515e-05	0.0432502	2.31087e-14	3.54446e-06	0.0635863	0.0635863	0.0432502	0.021609	9.15515e-05	0.0432502	2.31087e-14	3.54446e-06	0.0635863	0.0635863	0.0432502	0.030573	3.54446e-06	0.0432502	2.31087e-14	3.54446e-06	0.0635863	0.0635863	0.0432502	0.030573	3.54446e-06	0.0432502	7.20414e-13	3.54446e-06	0.0975003	0.0188119	0.023488	0.030573	9.15515e-05	0.0432502	5.94921e-11	1.80145e-05	0.0188119	0.0188119	0.023488	0.030573	9.15515e-05	0.0432502	5.94921e-11	1.80145e-05	0.0188119	0.0188119	0.023488	0.030573	9.15515e-05	0.023488	5.94921e-11	1.80145e-05	0.0188119	0.0188119	0.023488	0.030573	9.15515e-05	0.023488	5.94921e-11	1.80145e-05	0.0188119	0.0188119	0.023488	0.0257134	0.000465136	0.023488	5.94921e-11	1.80145e-05	0.0188119	0.0188119	0.023488	0.0257134	0.000465136	0.023488	5.94921e-11	1.80145e-05	0.0188119	0.0188119	0.023488	0.0257134	9.15515e-05	0.023488	5.94921e-11	1.80145e-05	0.0188119	0.0188119	0.023488	0.0257134	9.15515e-05	0.023488	5.94921e-11	1.80145e-05	0.0188119	0.0188119	0.023488	0.0257134	9.15515e-05	0.023488	5.94921e-11	1.80145e-05	0.0188119	0.0188119	0.023488	0.0257134	3.54446e-06	0.023488	5.94921e-11	1.80145e-05	0.0188119	0.0188119	0.023488	0.0257134	3.54446e-06	0.023488	5.94921e-11	1.80145e-05	0.0188119	0.0188119	0.023488	0.0257134	3.54446e-06	0.023488	5.94921e-11	1.80145e-05	0.0188119	0.0188119	0.023488	0.0257134	3.54446e-06	0.023488	5.94921e-11	1.80145e-05	0.0188119	0.0188119	0.023488	0.0257134	3.54446e-06	0.023488	5.94921e-11	1.80145e-05	0.0188119	0.0188119	0.023488	0.0257134	3.54446e-06	0.023488	5.94921e-11	1.80145e-05	0.0188119	0.0188119	0.00676363	0.0257134	1.80145e-05	0.023488	5.94921e-11	1.80145e-05	0.0188119	0.0188119	0.00676363	0.0257134	1.80145e-05	0.023488	5.94921e-11	1.80145e-05	0.0188119	0.0188119	0.00676363	0.0257134	1.80145e-05	0.023488	5.94921e-11	1.80145e-05	0.0188119	0.0188119	0.00676363	0.0257134	1.80145e-05	0.023488	5.94921e-11	1.80145e-05	0.0188119	0.0188119	0.00676363	0.0257134	0.000465136	0.023488	5.94921e-11	1.80145e-05	0.0188119	0	0	0	0	0	0	0	0	0.0266318	0.0266318	0.0266318	0.0266318	0.0266318	0.0266318	0.0266318	0.0266318	0.0266318	0.0266318	0.0266318	0.0266318	0.0266318	0.0266318	0.0266318	0.0266318	0.0266318	0.0266318	0.0266318	0.0266318	0.0266318	0.0266318	0.0266318	0.0266318	0.00595087	0.00595087	0.00595087	0.00595087	0.00595087	0.00595087	0.00595087	0.00595087	0.00595087	0.00595087	0.00595087	0.00595087	0.00595087	0.00595087	0.00595087	0.00595087	0.00595087	0.00595087	0.00595087	0.00595087	0.00595087	0.00595087	0.00595087	0.00595087	0.00595087	0.00595087	0.00595087	0.00595087	0.00595087	0.00595087	0.00595087	0.00595087	0.00595087	0.00595087	0.00595087	0.00595087	0.00595087	0.00595087	0.00595087	0.00595087	0.00595087	0.00595087	0.00595087	0.00595087	0.00595087	0.00595087	0.00595087	0.00595087	0.0130941	0.0127991	0.0126438	0.0933099	0.0130941	0.999986	0.792722	0.0165861	0.0130941	0.0127991	0.0126438	0.0933099	0.0130941	0.999986	0.792722	0.0165861	0.0130941	0.0127991	0.0126438	0.0933099	0.0130941	0.999986	0.792722	0.0165861	0.0130941	0.0127991	0.0126438	0.0933099	0.0130941	0.999986	0.792722	0.0165861	0.0130941	0.0127991	0.0126438	0.0933099	0.0130941	0.999986	0.792722	0.0165861	0.0130941	0.0127991	0.0126438	0.0933099	0.0130941	0.999986	0.792722	0.0165861	0.0130941	0.0127991	0.0126438	0.0933099	0.0130941	0.999986	0.792722	0.0165861	0.0130941	0.0127991	0.0126438	0.0933099	0.0130941	0.999986	0.792722	0.0165861	0.0130941	0.0127991	0.0367365	0.0933099	0.0380117	0.999345	0.0757274	0.0165861	0.0337384	0.0437895	0.0516444	0.0180793	0.0380117	0.784851	0.0757274	0.0165861	0.0337384	0.0437895	0.0516444	0.0180793	0.0380117	0.784851	0.0757274	0.0165861	0.0337384	0.0437895	0.0516444	0.0180793	0.0380117	0.784851	0.0757274	0.0165861	0.0337384	0.0437895	0.0516444	0.0180793	0.0380117	0.784851	0.0757274	0.0165861	0.0337384	0.0437895	0.0516444	0.0180793	0.0380117	1.02076e-05	0.0757274	0.00300841	0.0534085	0.0545877	0.0305904	0.0180793	0.0223842	7.17579e-08	0.00133554	0.042499	0.0324601	0.0294341	0.0257134	0.00538421	0.021609	2.63614e-13	4.47525e-06	0.0325831	0.0324601	0.0294341	0.0257134	0.00538421	0.030573	2.63614e-13	4.47525e-06	0.0325831	0.0324601	0.0294341	0.0257134	0.00538421	0.030573	2.63614e-13	4.47525e-06	0.0325831	0.0324601	0.0294341	0.0272621	0.00213408	0.030573	2.63614e-13	4.47525e-06	0.0325831	0.0324601	0.0294341	0.0272621	0.00213408	0.030573	1.57591e-10	4.47525e-06	0.0737541	0.0257134	0.0262981	0.0272621	0.00538421	0.030573	4.91289e-09	9.15515e-05	0.0203394	0.0257134	0.0262981	0.0272621	0.00538421	0.030573	4.91289e-09	9.15515e-05	0.0203394	0.0257134	0.0262981	0.0272621	0.00538421	0.0257134	4.91289e-09	9.15515e-05	0.0203394	0.0257134	0.0262981	0.0272621	0.00538421	0.0257134	4.91289e-09	9.15515e-05	0.0203394	0.0257134	0.0262981	0.0264767	0.00853898	0.0257134	4.91289e-09	9.15515e-05	0.0203394	0.0257134	0.0262981	0.0264767	0.00853898	0.0257134	4.91289e-09	9.15515e-05	0.0203394	0.0257134	0.0262981	0.0264767	0.00538421	0.0257134	4.91289e-09	9.15515e-05	0.0203394	0.0257134	0.0262981	0.0264767	0.00538421	0.0257134	4.91289e-09	9.15515e-05	0.0203394	0.0257134	0.0262981	0.0264767	0.00538421	0.0257134	4.91289e-09	9.15515e-05	0.0203394	0.0257134	0.0262981	0.0264767	0.00213408	0.0257134	4.91289e-09	9.15515e-05	0.0203394	0.0257134	0.0262981	0.0264767	0.00213408	0.0257134	4.91289e-09	9.15515e-05	0.0203394	0.0257134	0.0262981	0.0264767	0.00213408	0.0257134	4.91289e-09	9.15515e-05	0.0203394	0.0257134	0.0262981	0.0264767	0.00213408	0.0257134	4.91289e-09	9.15515e-05	0.0203394	0.0257134	0.0262981	0.0264767	0.00213408	0.0257134	4.91289e-09	9.15515e-05	0.0203394	0.0257134	0.0262981	0.0264767	0.00213408	0.0257134	4.91289e-09	9.15515e-05	0.0203394	0.0257134	0.0209718	0.0264767	0.003391	0.0257134	4.91289e-09	9.15515e-05	0.0203394	0.0257134	0.0209718	0.0264767	0.003391	0.0257134	4.91289e-09	9.15515e-05	0.0203394	0.0257134	0.0209718	0.0264767	0.003391	0.0257134	4.91289e-09	9.15515e-05	0.0203394	0.0257134	0.0209718	0.0264767	0.003391	0.0257134	4.91289e-09	9.15515e-05	0.0203394	0.0257134	0.0209718	0.0264767	0.00853898	0.0257134	4.91289e-09	9.15515e-05	0.0203394	0	0	0	0	0	0	0	0	0.0266318	0.0266318	0.0266318	0.0266318	0.0266318	0.0266318	0.0266318	0.0266318	0.0266318	0.0266318	0.0266318	0.0266318	0.0266318	0.0266318	0.0266318	0.0266318	0.0266318	0.0266318	0.0266318	0.0266318	0.0266318	0.0266318	0.0266318	0.0266318	0.0207074	0.0207074	0.0207074	0.0207074	0.0207074	0.0207074	0.0207074	0.0207074	0.0207074	0.0207074	0.0207074	0.0207074	0.0207074	0.0207074	0.0207074	0.0207074	0.0207074	0.0207074	0.0207074	0.0207074	0.0207074	0.0207074	0.0207074	0.0207074	0.0207074	0.0207074	0.0207074	0.0207074	0.0207074	0.0207074	0.0207074	0.0207074	0.0207074	0.0207074	0.0207074	0.0207074	0.0207074	0.0207074	0.0207074	0.0207074	0.0207074	0.0207074	0.0207074	0.0207074	0.0207074	0.0207074	0.0207074	0.0207074	0.0235372	0.0235055	0.0234888	0.033186	0.023626	0.973355	0.259982	0.0266318	0.0235372	0.0235055	0.0234888	0.033186	0.023626	0.973355	0.259982	0.0266318	0.0235372	0.0235055	0.0234888	0.033186	0.023626	0.973355	0.259982	0.0266318	0.0235372	0.0235055	0.0234888	0.033186	0.023626	0.973355	0.259982	0.0266318	0.0235372	0.0235055	0.0234888	0.033186	0.023626	0.973355	0.259982	0.0266318	0.0235372	0.0235055	0.0234888	0.033186	0.023626	0.973355	0.259982	0.0266318	0.0235372	0.0235055	0.0234888	0.033186	0.023626	0.973355	0.259982	0.0266318	0.0235372	0.0235055	0.0234888	0.033186	0.023626	0.973355	0.259982	0.0266318	0.0235372	0.0235055	0.0281444	0.033186	0.0283081	0.911835	0.0904648	0.0225489	0.0286509	0.0294559	0.029975	0.0249364	0.0283081	0.649169	0.0904648	0.0225489	0.0286509	0.0294559	0.029975	0.0249364	0.0283081	0.649169	0.0904648	0.0225489	0.0286509	0.0294559	0.029975	0.0249364	0.0283081	0.649169	0.0904648	0.0225489	0.0286509	0.0294559	0.029975	0.0249364	0.0283081	0.649169	0.0904648	0.0225489	0.0286509	0.0294559	0.029975	0.0249364	0.0283081	0.000529063	0.0904648	0.00768654	0.0301207	0.0301611	0.0273912	0.0249364	0.0258641	3.85113e-05	0.0039887	0.0289347	0.0272512	0.0269297	0.026539	0.0203394	0.0257134	5.99502e-08	0.000274104	0.0255262	0.0272512	0.0269297	0.026539	0.0203394	0.0272621	5.99502e-08	0.000274104	0.0255262	0.0272512	0.0269297	0.026539	0.0203394	0.0272621	5.99502e-08	0.000274104	0.0255262	0.0272512	0.0269297	0.0266944	0.0173971	0.0272621	5.99502e-08	0.000274104	0.0255262	0.0272512	0.0269297	0.0266944	0.0173971	0.0272621	3.54446e-06	0.000274104	0.0432502	0.0265763	0.0266121	0.0266944	0.0203394	0.0272621	1.80145e-05	0.00186973	0.023488	0.0265763	0.0266121	0.0266944	0.0203394	0.0272621	1.80145e-05	0.00186973	0.023488	0.0265763	0.0266121	0.0266944	0.0203394	0.0264767	1.80145e-05	0.00186973	0.023488	0.0265763	0.0266121	0.0266944	0.0203394	0.0264767	1.80145e-05	0.00186973	0.023488	0.0265763	0.0266121	0.0266166	0.0219882	0.0264767	1.80145e-05	0.00186973	0.023488	0.0265763	0.0266121	0.0266166	0.0219882	0.0264767	1.80145e-05	0.00186973	0.023488	0.0265763	0.0266121	0.0266166	0.0203394	0.0264767	1.80145e-05	0.00186973	0.023488	0.0265763	0.0266121	0.0266166	0.0203394	0.0264767	1.80145e-05	0.00186973	0.023488	0.0265763	0.0266121	0.0266166	0.0203394	0.0264767	1.80145e-05	0.00186973	0.023488	0.0265763	0.0266121	0.0266166	0.0173971	0.0264767	1.80145e-05	0.00186973	0.023488	0.0265763	0.0266121	0.0266166	0.0173971	0.0264767	1.80145e-05	0.00186973	0.023488	0.0265763	0.0266121	0.0266166	0.0173971	0.0264767	1.80145e-05	0.00186973	0.023488	0.0265763	0.0266121	0.0266166	0.0173971	0.0264767	1.80145e-05	0.00186973	0.023488	0.0265763	0.0266121	0.0266166	0.0173971	0.0264767	1.80145e-05	0.00186973	0.023488	0.0265763	0.0266121	0.0266166	0.0173971	0.0264767	1.80145e-05	0.00186973	0.023488	0.0265763	0.0259877	0.0266166	0.0188119	0.0264767	1.80145e-05	0.00186973	0.023488	0.0265763	0.0259877	0.0266166	0.0188119	0.0264767	1.80145e-05	0.00186973	0.023488	0.0265763	0.0259877	0.0266166	0.0188119	0.0264767	1.80145e-05	0.00186973	0.023488	0.0265763	0.0259877	0.0266166	0.0188119	0.0264767	1.80145e-05	0.00186973	0.023488	0.0265763	0.0259877	0.0266166	0.0219882	0.0264767	1.80145e-05	0.00186973	0.023488	0	0	0	0	0	0	0	0	0.0266318	0.0266318	0.0266318	0.0266318	0.0266318	0.0266318	0.0266318	0.0266318	0.0266318	0.0266318	0.0266318	0.0266318	0.0266318	0.0266318	0.0266318	0.0266318	0.0266318	0.0266318	0.0266318	0.0266318	0.0266318	0.0266318	0.0266318	0.0266318	0.0259684	0.0259684	0.0259684	0.0259684	0.0259684	0.0259684	0.0259684	0.0259684	0.0259684	0.0259684	0.0259684	0.0259684	0.0259684	0.0259684	0.0259684	0.0259684	0.0259684	0.0259684	0.0259684	0.0259684	0.0259684	0.0259684	0.0259684	0.0259684	0.0259684	0.0259684	0.0259684	0.0259684	0.0259684	0.0259684	0.0259684	0.0259684	0.0259684	0.0259684	0.0259684	0.0259684	0.0259684	0.0259684	0.0259684	0.0259684	0.0259684	0.0259684	0.0259684	0.0259684	0.0259684	0.0259684	0.0259684	0.0259684	0.0262999	0.0262987	0.0262981	0.0272368	0.0263131	0.178428	0.0545877	0.0272368	0.0262999	0.0262987	0.0262981	0.0272368	0.0263131	0.178428	0.0545877	0.0272368	0.0262999	0.0262987	0.0262981	0.0272368	0.0263131	0.178428	0.0545877	0.0272368	0.0262999	0.0262987	0.0262981	0.0272368	0.0263131	0.178428	0.0545877	0.0272368	0.0262999	0.0262987	0.0262981	0.0272368	0.0263131	0.178428	0.0545877	0.0272368	0.0262999	0.0262987	0.0262981	0.0272368	0.0263131	0.178428	0.0545877	0.0272368	0.0262999	0.0262987	0.0262981	0.0272368	0.0263131	0.178428	0.0545877	0.0272368	0.0262999	0.0262987	0.0262981	0.0272368	0.0263131	0.178428	0.0545877	0.0272368	0.0262999	0.0262987	0.0267821	0.0272368	0.0267974	0.14694	0.0437895	0.0260399	0.0268849	0.0269304	0.0269588	0.0264552	0.0267974	0.113739	0.0437895	0.0260399	0.0268849	0.0269304	0.0269588	0.0264552	0.0267974	0.113739	0.0437895	0.0260399	0.0268849	0.0269304	0.0269588	0.0264552	0.0267974	0.113739	0.0437895	0.0260399	0.0268849	0.0269304	0.0269588	0.0264552	0.0267974	0.113739	0.0437895	0.0260399	0.0268849	0.0269304	0.0269588	0.0264552	0.0267974	0.00864936	0.0437895	0.0183798	0.0269678	0.026969	0.0267142	0.0264552	0.0265542	0.0038555	0.0143492	0.0266318	0.026671	0.0266503	0.0266264	0.0259177	0.026539	0.000557315	0.00676363	0.0257134	0.026671	0.0266503	0.0266264	0.0259177	0.0266944	0.000557315	0.00676363	0.0257134	0.026671	0.0266503	0.0266264	0.0259177	0.0266944	0.000557315	0.00676363	0.0257134	0.026671	0.0266503	0.0266355	0.0255106	0.0266944	0.000557315	0.00676363	0.0257134	0.026671	0.0266503	0.0266355	0.0255106	0.0266944	0.00213408	0.00676363	0.030573	0.0266299	0.0266312	0.0266355	0.0259177	0.0266944	0.003391	0.0126365	0.0257134	0.0266299	0.0266312	0.0266355	0.0259177	0.0266944	0.003391	0.0126365	0.0257134	0.0266299	0.0266312	0.0266355	0.0259177	0.0266166	0.003391	0.0126365	0.0257134	0.0266299	0.0266312	0.0266355	0.0259177	0.0266166	0.003391	0.0126365	0.0257134	0.0266299	0.0266312	0.026631	0.0261236	0.0266166	0.003391	0.0126365	0.0257134	0.0266299	0.0266312	0.026631	0.0261236	0.0266166	0.003391	0.0126365	0.0257134	0.0266299	0.0266312	0.026631	0.0259177	0.0266166	0.003391	0.0126365	0.0257134	0.0266299	0.0266312	0.026631	0.0259177	0.0266166	0.003391	0.0126365	0.0257134	0.0266299	0.0266312	0.026631	0.0259177	0.0266166	0.003391	0.0126365	0.0257134	0.0266299	0.0266312	0.026631	0.0255106	0.0266166	0.003391	0.0126365	0.0257134	0.0266299	0.0266312	0.026631	0.0255106	0.0266166	0.003391	0.0126365	0.0257134	0.0266299	0.0266312	0.026631	0.0255106	0.0266166	0.003391	0.0126365	0.0257134	0.0266299	0.0266312	0.026631	0.0255106	0.0266166	0.003391	0.0126365	0.0257134	0.0266299	0.0266312	0.026631	0.0255106	0.0266166	0.003391	0.0126365	0.0257134	0.0266299	0.0266312	0.026631	0.0255106	0.0266166	0.003391	0.0126365	0.0257134	0.0266299	0.026593	0.026631	0.0257134	0.0266166	0.003391	0.0126365	0.0257134	0.0266299	0.026593	0.026631	0.0257134	0.0266166	0.003391	0.0126365	0.0257134	0.0266299	0.026593	0.026631	0.0257134	0.0266166	0.003391	0.0126365	0.0257134	0.0266299	0.026593	0.026631	0.0257134	0.0266166	0.003391	0.0126365	0.0257134	0.0266299	0.026593	0.026631	0.0261236	0.0266166	0.003391	0.0126365	0.0257134	0	0	0	0	0	0	0	0	0.0266318	0.0266318	0.0266318	0.0266318	0.0266318	0.0266318	0.0266318	0.0266318	0.0266318	0.0266318	0.0266318	0.0266318	0.0266318	0.0266318	0.0266318	0.0266318	0.0266318	0.0266318	0.0266318	0.0266318	0.0266318	0.0266318	0.0266318	0.0266318	0.0252222	0.0252222	0.0252222	0.0252222	0.0252222	0.0252222	0.0252222	0.0252222	0.0252222	0.0252222	0.0252222	0.0252222	0.0252222	0.0252222	0.0252222	0.0252222	0.0252222	0.0252222	0.0252222	0.0252222	0.0252222	0.0252222	0.0252222	0.0252222	0.0252222	0.0252222	0.0252222	0.0252222	0.0252222	0.0252222	0.0252222	0.0252222	0.0252222	0.0252222	0.0252222	0.0252222	0.0252222	0.0252222	0.0252222	0.0252222	0.0252222	0.0252222	0.0252222	0.0252222	0.0252222	0.0252222	0.0252222	0.0252222	0.118539	0.118539	0.0319094	0.0266318	0.0260084	0.0259191	0.0259191	0.0259179	0.118539	0.118539	0.0319094	0.0266318	0.0260084	0.0259191	0.0259191	0.0259179	0.118539	0.118539	0.0319094	0.0266318	0.0260084	0.0259191	0.0259191	0.0259179	0.118539	0.118539	0.0319094	0.0266318	0.0260084	0.0259191	0.0259191	0.0259179	0.118539	0.118539	0.0319094	0.0266318	0.0260084	0.0259191	0.0259191	0.0259179	0.118539	0.118539	0.0319094	0.0266318	0.0260084	0.0259191	0.0259191	0.0259179	0.118539	0.118539	0.0319094	0.0266318	0.0260084	0.0259191	0.0259191	0.0259179	0.118539	0.118539	0.0319094	0.0266318	0.0260084	0.0259191	0.0259191	0.0259179	0.118539	0.118539	0.0328467	0.0266318	0.0267772	0.0272786	0.0272786	0.0273247	0.0652688	0.0756839	0.0262298	0.0262138	0.0267772	0.0272527	0.0272786	0.0273247	0.0652688	0.0756839	0.0262298	0.0262138	0.0267772	0.0272527	0.0272786	0.0273247	0.0652688	0.0756839	0.0262298	0.0262138	0.0267772	0.0272527	0.0272786	0.0273247	0.0652688	0.0756839	0.0262298	0.0262138	0.0267772	0.0272527	0.0272786	0.0273247	0.0652688	0.0756839	0.0262298	0.0262138	0.0267772	0.0273627	0.0272786	0.0273639	0.00553578	0.00553578	0.0258504	0.0262138	0.0263901	0.0266733	0.0266733	0.0266514	0.00152612	0.00140948	0.023488	0.0257134	0.0262981	0.0266845	0.0266718	0.0266513	0.00152612	0.00140948	0.023488	0.0257134	0.026782	0.0266845	0.0266718	0.0266513	0.00152612	0.00140948	0.023488	0.0257134	0.026782	0.0266845	0.0266718	0.0266513	0.00152612	0.00140948	0.0281435	0.0261236	0.026782	0.0266845	0.0266718	0.0266513	0.00152612	0.00140948	0.0281435	0.0261236	0.026782	0.0266308	0.0266718	0.0266321	0.00538421	0.00538421	0.0281435	0.0257134	0.026782	0.0266304	0.0266304	0.0266316	0.00538421	0.00538421	0.0281435	0.0257134	0.026782	0.0266304	0.0266304	0.0266316	0.00538421	0.00538421	0.0281435	0.0257134	0.026539	0.0266304	0.0266304	0.0266316	0.00538421	0.00538421	0.0281435	0.0257134	0.026539	0.0266304	0.0266304	0.0266316	0.00538421	0.00538421	0.0257134	0.0255106	0.026539	0.0266304	0.0266304	0.0266316	0.00538421	0.00538421	0.0257134	0.0255106	0.026539	0.0266304	0.0266304	0.0266316	0.00538421	0.00538421	0.0257134	0.0257134	0.026539	0.0266304	0.0266304	0.0266316	0.00538421	0.00538421	0.0257134	0.0257134	0.026539	0.0266304	0.0266304	0.0266316	0.00538421	0.00538421	0.0257134	0.0257134	0.026539	0.0266304	0.0266304	0.0266316	0.00538421	0.00538421	0.0257134	0.0261236	0.026539	0.0266304	0.0266304	0.0266316	0.00538421	0.00538421	0.0257134	0.0261236	0.026539	0.0266304	0.0266304	0.0266316	0.00538421	0.00538421	0.0257134	0.0261236	0.026539	0.0266304	0.0266304	0.0266316	0.00538421	0.00538421	0.0257134	0.0261236	0.026539	0.0266304	0.0266304	0.0266316	0.00538421	0.00538421	0.0257134	0.0261236	0.026539	0.0266304	0.0266304	0.0266316	0.00538421	0.00538421	0.0257134	0.0261236	0.026539	0.0266304	0.0266304	0.0266316	0.00538421	0.0737541	0.0257134	0.0259177	0.026539	0.0266304	0.0266304	0.0266316	0.00538421	0.0737541	0.0257134	0.0259177	0.026539	0.0266304	0.0266304	0.0266316	0.00538421	0.0737541	0.0257134	0.0259177	0.026539	0.0266304	0.0266304	0.0266316	0.00538421	0.0737541	0.0257134	0.0259177	0.026539	0.0266304	0.0266304	0.0266316	0.00538421	0.0737541	0.0257134	0.0255106	0.026539	0.0266304	0.0266304	0.0266316	0	0	0	0	0	0	0	0	0.0266318	0.0266318	0.0266318	0.0266318	0.0266318	0.0266318	0.0266318	0.0266318	0.0266318	0.0266318	0.0266318	0.0266318	0.0266318	0.0266318	0.0266318	0.0266318	0.0266318	0.0266318	0.0266318	0.0266318	0.0266318	0.0266318	0.0266318	0.0266318	0.0155101	0.0155101	0.0155101	0.0155101	0.0155101	0.0155101	0.0155101	0.0155101	0.0155101	0.0155101	0.0155101	0.0155101	0.0155101	0.0155101	0.0155101	0.0155101	0.0155101	0.0155101	0.0155101	0.0155101	0.0155101	0.0155101	0.0155101	0.0155101	0.0155101	0.0155101	0.0155101	0.0155101	0.0155101	0.0155101	0.0155101	0.0155101	0.0155101	0.0155101	0.0155101	0.0155101	0.0155101	0.0155101	0.0155101	0.0155101	0.0155101	0.0155101	0.0155101	0.0155101	0.0155101	0.0155101	0.0155101	0.0155101	0.861191	0.861191	0.042499	0.0266318	0.0210701	0.0203725	0.0203725	0.0203436	0.861191	0.861191	0.042499	0.0266318	0.0210701	0.0203725	0.0203725	0.0203436	0.861191	0.861191	0.042499	0.0266318	0.0210701	0.0203725	0.0203725	0.0203436	0.861191	0.861191	0.042499	0.0266318	0.0210701	0.0203725	0.0203725	0.0203436	0.861191	0.861191	0.042499	0.0266318	0.0210701	0.0203725	0.0203725	0.0203436	0.861191	0.861191	0.042499	0.0266318	0.0210701	0.0203725	0.0203725	0.0203436	0.861191	0.861191	0.042499	0.0266318	0.0210701	0.0203725	0.0203725	0.0203436	0.861191	0.861191	0.042499	0.0266318	0.0210701	0.0203725	0.0203725	0.0203436	0.861191	0.861191	0.0562237	0.0266318	0.0280774	0.0330272	0.0330272	0.0339487	0.142833	0.296658	0.0165861	0.0228004	0.0280774	0.0325122	0.0330272	0.0339487	0.142833	0.296658	0.0165861	0.0228004	0.0280774	0.0325122	0.0330272	0.0339487	0.142833	0.296658	0.0165861	0.0228004	0.0280774	0.0325122	0.0330272	0.0339487	0.142833	0.296658	0.0165861	0.0228004	0.0280774	0.0325122	0.0330272	0.0339487	0.142833	0.296658	0.0165861	0.0228004	0.0280774	0.0347135	0.0330272	0.0347575	0.000120646	0.000120646	0.0143492	0.0228004	0.024329	0.027321	0.027321	0.0269642	2.4638e-06	1.54861e-06	0.0126365	0.0188119	0.023488	0.0274935	0.0272771	0.0269588	2.4638e-06	1.54861e-06	0.0126365	0.0188119	0.0281435	0.0274935	0.0272771	0.0269588	2.4638e-06	1.54861e-06	0.0126365	0.0188119	0.0281435	0.0274935	0.0272771	0.0269588	2.4638e-06	1.54861e-06	0.0367156	0.0219882	0.0281435	0.0274935	0.0272771	0.0269588	2.4638e-06	1.54861e-06	0.0367156	0.0219882	0.0281435	0.0266015	0.0272771	0.0266408	9.15515e-05	9.15515e-05	0.0367156	0.0188119	0.0281435	0.0265889	0.0265889	0.0266264	9.15515e-05	9.15515e-05	0.0367156	0.0188119	0.0281435	0.0265889	0.0265889	0.0266264	9.15515e-05	9.15515e-05	0.0367156	0.0188119	0.0257134	0.0265889	0.0265889	0.0266264	9.15515e-05	9.15515e-05	0.0367156	0.0188119	0.0257134	0.0265889	0.0265889	0.0266264	9.15515e-05	9.15515e-05	0.021609	0.0173971	0.0257134	0.0265889	0.0265889	0.0266264	9.15515e-05	9.15515e-05	0.021609	0.0173971	0.0257134	0.0265889	0.0265889	0.0266264	9.15515e-05	9.15515e-05	0.021609	0.0188119	0.0257134	0.0265889	0.0265889	0.0266264	9.15515e-05	9.15515e-05	0.021609	0.0188119	0.0257134	0.0265889	0.0265889	0.0266264	9.15515e-05	9.15515e-05	0.021609	0.0188119	0.0257134	0.0265889	0.0265889	0.0266264	9.15515e-05	9.15515e-05	0.021609	0.0219882	0.0257134	0.0265889	0.0265889	0.0266264	9.15515e-05	9.15515e-05	0.021609	0.0219882	0.0257134	0.0265889	0.0265889	0.0266264	9.15515e-05	9.15515e-05	0.021609	0.0219882	0.0257134	0.0265889	0.0265889	0.0266264	9.15515e-05	9.15515e-05	0.021609	0.0219882	0.0257134	0.0265889	0.0265889	0.0266264	9.15515e-05	9.15515e-05	0.021609	0.0219882	0.0257134	0.0265889	0.0265889	0.0266264	9.15515e-05	9.15515e-05	0.021609	0.0219882	0.0257134	0.0265889	0.0265889	0.0266264	9.15515e-05	0.242457	0.021609	0.0203394	0.0257134	0.0265889	0.0265889	0.0266264	9.15515e-05	0.242457	0.021609	0.0203394	0.0257134	0.0265889	0.0265889	0.0266264	9.15515e-05	0.242457	0.021609	0.0203394	0.0257134	0.0265889	0.0265889	0.0266264	9.15515e-05	0.242457	0.021609	0.0203394	0.0257134	0.0265889	0.0265889	0.0266264	9.15515e-05	0.242457	0.021609	0.0173971	0.0257134	0.0265889	0.0265889	0.0266264	0	0	0	0	0	0	0	0	0.0266318	0.0266318	0.0266318	0.0266318	0.0266318	0.0266318	0.0266318	0.0266318	0.0266318	0.0266318	0.0266318	0.0266318	0.0266318	0.0266318	0.0266318	0.0266318	0.0266318	0.0266318	0.0266318	0.0266318	0.0266318	0.0266318	0.0266318	0.0266318	0.0010699	0.0010699	0.0010699	0.0010699	0.0010699	0.0010699	0.0010699	0.0010699	0.0010699	0.0010699	0.0010699	0.0010699	0.0010699	0.0010699	0.0010699	0.0010699	0.0010699	0.0010699	0.0010699	0.0010699	0.0010699	0.0010699	0.0010699	0.0010699	0.0010699	0.0010699	0.0010699	0.0010699	0.0010699	0.0010699	0.0010699	0.0010699	0.0010699	0.0010699	0.0010699	0.0010699	0.0010699	0.0010699	0.0010699	0.0010699	0.0010699	0.0010699	0.0010699	0.0010699	0.0010699	0.0010699	0.0010699	0.0010699	0.998967	0.998967	0.0266318	0.0266318	0.0066614	0.00553578	0.00553578	0.00540346	0.998967	0.998967	0.0266318	0.0266318	0.0066614	0.00553578	0.00553578	0.00540346	0.998967	0.998967	0.0266318	0.0266318	0.0066614	0.00553578	0.00553578	0.00540346	0.998967	0.998967	0.0266318	0.0266318	0.0066614	0.00553578	0.00553578	0.00540346	0.998967	0.998967	0.0266318	0.0266318	0.0066614	0.00553578	0.00553578	0.00540346	0.998967	0.998967	0.0266318	0.0266318	0.0066614	0.00553578	0.00553578	0.00540346	0.998967	0.998967	0.0266318	0.0266318	0.0066614	0.00553578	0.00553578	0.00540346	0.998967	0.998967	0.0266318	0.0266318	0.0066614	0.00553578	0.00553578	0.00540346	0.998967	0.998967	0.132643	0.0266318	0.0361285	0.0756839	0.0756839	0.096868	0.010596	0.216697	0.00326552	0.0106937	0.0361285	0.0652688	0.0756839	0.096868	0.010596	0.216697	0.00326552	0.0106937	0.0361285	0.0652688	0.0756839	0.096868	0.010596	0.216697	0.00326552	0.0106937	0.0361285	0.0652688	0.0756839	0.096868	0.010596	0.216697	0.00326552	0.0106937	0.0361285	0.0652688	0.0756839	0.096868	0.010596	0.216697	0.00326552	0.0106937	0.0361285	0.116852	0.0756839	0.119124	7.74107e-07	7.74107e-07	0.00138385	0.0106937	0.015607	0.0338761	0.0338761	0.0300786	1.30215e-09	2.56203e-10	0.00186973	0.003391	0.0126365	0.0356101	0.0329743	0.0299741	1.30215e-09	2.56203e-10	0.00186973	0.003391	0.0367156	0.0356101	0.0329743	0.0299741	1.30215e-09	2.56203e-10	0.00186973	0.003391	0.0367156	0.0356101	0.0329743	0.0299741	1.30215e-09	2.56203e-10	0.0804082	0.00853898	0.0367156	0.0356101	0.0329743	0.0299741	1.30215e-09	2.56203e-10	0.0804082	0.00853898	0.0367156	0.0261236	0.0329743	0.026782	1.5316e-07	1.5316e-07	0.0804082	0.003391	0.0367156	0.0259177	0.0259177	0.026539	1.5316e-07	1.5316e-07	0.0804082	0.003391	0.0367156	0.0259177	0.0259177	0.026539	1.5316e-07	1.5316e-07	0.0804082	0.003391	0.021609	0.0259177	0.0259177	0.026539	1.5316e-07	1.5316e-07	0.0804082	0.003391	0.021609	0.0259177	0.0259177	0.026539	1.5316e-07	1.5316e-07	0.0126365	0.00213408	0.021609	0.0259177	0.0259177	0.026539	1.5316e-07	1.5316e-07	0.0126365	0.00213408	0.021609	0.0259177	0.0259177	0.026539	1.5316e-07	1.5316e-07	0.0126365	0.003391	0.021609	0.0259177	0.0259177	0.026539	1.5316e-07	1.5316e-07	0.0126365	0.003391	0.021609	0.0259177	0.0259177	0.026539	1.5316e-07	1.5316e-07	0.0126365	0.003391	0.021609	0.0259177	0.0259177	0.026539	1.5316e-07	1.5316e-07	0.0126365	0.00853898	0.021609	0.0259177	0.0259177	0.026539	1.5316e-07	1.5316e-07	0.0126365	0.00853898	0.021609	0.0259177	0.0259177	0.026539	1.5316e-07	1.5316e-07	0.0126365	0.00853898	0.021609	0.0259177	0.0259177	0.026539	1.5316e-07	1.5316e-07	0.0126365	0.00853898	0.021609	0.0259177	0.0259177	0.026539	1.5316e-07	1.5316e-07	0.0126365	0.00853898	0.021609	0.0259177	0.0259177	0.026539	1.5316e-07	1.5316e-07	0.0126365	0.00853898	0.021609	0.0259177	0.0259177	0.026539	1.5316e-07	0.0518947	0.0126365	0.00538421	0.021609	0.0259177	0.0259177	0.026539	1.5316e-07	0.0518947	0.0126365	0.00538421	0.021609	0.0259177	0.0259177	0.026539	1.5316e-07	0.0518947	0.0126365	0.00538421	0.021609	0.0259177	0.0259177	0.026539	1.5316e-07	0.0518947	0.0126365	0.00538421	0.021609	0.0259177	0.0259177	0.026539	1.5316e-07	0.0518947	0.0126365	0.00213408	0.021609	0.0259177	0.0259177	0.026539	0	0	0	0	0	0	0	0	0.0266318	0.0266318	0.0266318	0.0266318	0.0266318	0.0266318	0.0266318	0.0266318	0.0266318	0.0266318	0.0266318	0.0266318	0.0266318	0.0266318	0.0266318	0.0266318	0.0266318	0.0266318	0.0266318	0.0266318	0.0266318	0.0266318	0.0266318	0.0266318	3.06399e-07	3.06399e-07	3.06399e-07	3.06399e-07	3.06399e-07	3.06399e-07	3.06399e-07	3.06399e-07	3.06399e-07	3.06399e-07	3.06399e-07	3.06399e-07	3.06399e-07	3.06399e-07	3.06399e-07	3.06399e-07	3.06399e-07	3.06399e-07	3.06399e-07	3.06399e-07	3.06399e-07	3.06399e-07	3.06399e-07	3.06399e-07	3.06399e-07	3.06399e-07	3.06399e-07	3.06399e-07	3.06399e-07	3.06399e-07	3.06399e-07	3.06399e-07	3.06399e-07	3.06399e-07	3.06399e-07	3.06399e-07	3.06399e-07	3.06399e-07	3.06399e-07	3.06399e-07	3.06399e-07	3.06399e-07	3.06399e-07	3.06399e-07	3.06399e-07	3.06399e-07	3.06399e-07	3.06399e-07	0.998043	0.998043	0.00073571	0.0266318	0.000195702	0.000120646	0.000120646	9.49107e-05	0.998043	0.998043	0.00073571	0.0266318	0.000195702	0.000120646	0.000120646	9.49107e-05	0.998043	0.998043	0.00073571	0.0266318	0.000195702	0.000120646	0.000120646	9.49107e-05	0.998043	0.998043	0.00073571	0.0266318	0.000195702	0.000120646	0.000120646	9.49107e-05	0.998043	0.998043	0.00073571	0.0266318	0.000195702	0.000120646	0.000120646	9.49107e-05	0.998043	0.998043	0.00073571	0.0266318	0.000195702	0.000120646	0.000120646	9.49107e-05	0.998043	0.998043	0.00073571	0.0266318	0.000195702	0.000120646	0.000120646	9.49107e-05	0.998043	0.998043	0.00073571	0.0266318	0.000195702	0.000120646	0.000120646	9.49107e-05	0.998043	0.998043	0.235576	0.0266318	0.0757274	0.296658	0.296658	0.649684	1.4681e-06	0.00142479	0.00073571	0.00105806	0.0757274	0.142833	0.296658	0.649684	1.4681e-06	0.00142479	0.00073571	0.00105806	0.0757274	0.142833	0.296658	0.649684	1.4681e-06	0.00142479	0.00073571	0.00105806	0.0757274	0.142833	0.296658	0.649684	1.4681e-06	0.00142479	0.00073571	0.00105806	0.0757274	0.142833	0.296658	0.649684	1.4681e-06	0.00142479	0.00073571	0.00105806	0.0757274	0.841037	0.296658	0.867561	1.4681e-06	1.4681e-06	3.59852e-05	0.00105806	0.0039887	0.0949694	0.0949694	0.0534085	4.91289e-09	1.57591e-10	9.15515e-05	1.80145e-05	0.00186973	0.11244	0.0737541	0.0516156	4.91289e-09	1.57591e-10	9.15515e-05	1.80145e-05	0.0804082	0.11244	0.0737541	0.0516156	4.91289e-09	1.57591e-10	9.15515e-05	1.80145e-05	0.0804082	0.11244	0.0737541	0.0516156	4.91289e-09	1.57591e-10	0.242457	0.000465136	0.0804082	0.11244	0.0737541	0.0516156	4.91289e-09	1.57591e-10	0.242457	0.000465136	0.0804082	0.0219882	0.0737541	0.0281435	4.91289e-09	4.91289e-09	0.242457	1.80145e-05	0.0804082	0.0203394	0.0203394	0.0257134	4.91289e-09	4.91289e-09	0.242457	1.80145e-05	0.0804082	0.0203394	0.0203394	0.0257134	4.91289e-09	4.91289e-09	0.242457	1.80145e-05	0.0126365	0.0203394	0.0203394	0.0257134	4.91289e-09	4.91289e-09	0.242457	1.80145e-05	0.0126365	0.0203394	0.0203394	0.0257134	4.91289e-09	4.91289e-09	0.00538421	3.54446e-06	0.0126365	0.0203394	0.0203394	0.0257134	4.91289e-09	4.91289e-09	0.00538421	3.54446e-06	0.0126365	0.0203394	0.0203394	0.0257134	4.91289e-09	4.91289e-09	0.00538421	1.80145e-05	0.0126365	0.0203394	0.0203394	0.0257134	4.91289e-09	4.91289e-09	0.00538421	1.80145e-05	0.0126365	0.0203394	0.0203394	0.0257134	4.91289e-09	4.91289e-09	0.00538421	1.80145e-05	0.0126365	0.0203394	0.0203394	0.0257134	4.91289e-09	4.91289e-09	0.00538421	0.000465136	0.0126365	0.0203394	0.0203394	0.0257134	4.91289e-09	4.91289e-09	0.00538421	0.000465136	0.0126365	0.0203394	0.0203394	0.0257134	4.91289e-09	4.91289e-09	0.00538421	0.000465136	0.0126365	0.0203394	0.0203394	0.0257134	4.91289e-09	4.91289e-09	0.00538421	0.000465136	0.0126365	0.0203394	0.0203394	0.0257134	4.91289e-09	4.91289e-09	0.00538421	0.000465136	0.0126365	0.0203394	0.0203394	0.0257134	4.91289e-09	4.91289e-09	0.00538421	0.000465136	0.0126365	0.0203394	0.0203394	0.0257134	4.91289e-09	4.77473e-06	0.00538421	9.15515e-05	0.0126365	0.0203394	0.0203394	0.0257134	4.91289e-09	4.77473e-06	0.00538421	9.15515e-05	0.0126365	0.0203394	0.0203394	0.0257134	4.91289e-09	4.77473e-06	0.00538421	9.15515e-05	0.0126365	0.0203394	0.0203394	0.0257134	4.91289e-09	4.77473e-06	0.00538421	9.15515e-05	0.0126365	0.0203394	0.0203394	0.0257134	4.91289e-09	4.77473e-06	0.00538421	3.54446e-06	0.0126365	0.0203394	0.0203394	0.0257134	0	0	0	0	0	0	0	0	0.0266318	0.0266318	0.0266318	0.0266318	0.0266318	0.0266318	0.0266318	0.0266318	0.0266318	0.0266318	0.0266318	0.0266318	0.0266318	0.0266318	0.0266318	0.0266318	0.0266318	0.0266318	0.0266318	0.0266318	0.0266318	0.0266318	0.0266318	0.0266318	8.57362e-13	8.57362e-13	8.57362e-13	8.57362e-13	8.57362e-13	8.57362e-13	8.57362e-13	8.57362e-13	8.57362e-13	8.57362e-13	8.57362e-13	8.57362e-13	8.57362e-13	8.57362e-13	8.57362e-13	8.57362e-13	8.57362e-13	8.57362e-13	8.57362e-13	8.57362e-13	8.57362e-13	8.57362e-13	8.57362e-13	8.57362e-13	8.57362e-13	8.57362e-13	8.57362e-13	8.57362e-13	8.57362e-13	8.57362e-13	8.57362e-13	8.57362e-13	8.57362e-13	8.57362e-13	8.57362e-13	8.57362e-13	8.57362e-13	8.57362e-13	8.57362e-13	8.57362e-13	8.57362e-13	8.57362e-13	8.57362e-13	8.57362e-13	8.57362e-13	8.57362e-13	8.57362e-13	8.57362e-13	0.0266318	0.0266318	7.74107e-07	0.0266318	7.74107e-07	7.74107e-07	7.74107e-07	1.89734e-07	0.0266318	0.0266318	7.74107e-07	0.0266318	7.74107e-07	7.74107e-07	7.74107e-07	1.89734e-07	0.0266318	0.0266318	7.74107e-07	0.0266318	7.74107e-07	7.74107e-07	7.74107e-07	1.89734e-07	0.0266318	0.0266318	7.74107e-07	0.0266318	7.74107e-07	7.74107e-07	7.74107e-07	1.89734e-07	0.0266318	0.0266318	7.74107e-07	0.0266318	7.74107e-07	7.74107e-07	7.74107e-07	1.89734e-07	0.0266318	0.0266318	7.74107e-07	0.0266318	7.74107e-07	7.74107e-07	7.74107e-07	1.89734e-07	0.0266318	0.0266318	7.74107e-07	0.0266318	7.74107e-07	7.74107e-07	7.74107e-07	1.89734e-07	0.0266318	0.0266318	7.74107e-07	0.0266318	7.74107e-07	7.74107e-07	7.74107e-07	1.89734e-07	0.0266318	0.0266318	0.216697	0.0266318	0.216697	0.216697	0.216697	0.965965	4.12815e-09	2.81513e-05	0.010596	2.81513e-05	0.216697	0.010596	0.216697	0.965965	4.12815e-09	2.81513e-05	0.010596	2.81513e-05	0.216697	0.010596	0.216697	0.965965	4.12815e-09	2.81513e-05	0.010596	2.81513e-05	0.216697	0.010596	0.216697	0.965965	4.12815e-09	2.81513e-05	0.010596	2.81513e-05	0.216697	0.010596	0.216697	0.965965	4.12815e-09	2.81513e-05	0.010596	2.81513e-05	0.216697	0.997389	0.216697	0.999246	0.0266318	0.0266318	1.79144e-05	2.81513e-05	0.000462553	0.617978	0.617978	0.24391	0.000394146	4.77473e-06	1.80145e-05	4.91289e-09	9.15515e-05	0.619293	0.242457	0.206606	0.000394146	4.77473e-06	1.80145e-05	4.91289e-09	0.242457	0.619293	0.242457	0.206606	0.000394146	4.77473e-06	1.80145e-05	4.91289e-09	0.242457	0.619293	0.242457	0.206606	0.000394146	4.77473e-06	0.391229	4.77473e-06	0.242457	0.619293	0.242457	0.206606	0.000394146	4.77473e-06	0.391229	4.77473e-06	0.242457	0.00853898	0.242457	0.0367156	1.5316e-07	1.5316e-07	0.391229	4.91289e-09	0.242457	0.00538421	0.00538421	0.021609	1.5316e-07	1.5316e-07	0.391229	4.91289e-09	0.242457	0.00538421	0.00538421	0.021609	1.5316e-07	1.5316e-07	0.391229	4.91289e-09	0.00538421	0.00538421	0.00538421	0.021609	1.5316e-07	1.5316e-07	0.391229	4.91289e-09	0.00538421	0.00538421	0.00538421	0.021609	1.5316e-07	1.5316e-07	0.003391	1.57591e-10	0.00538421	0.00538421	0.00538421	0.021609	1.5316e-07	1.5316e-07	0.003391	1.57591e-10	0.00538421	0.00538421	0.00538421	0.021609	1.5316e-07	1.5316e-07	0.003391	4.91289e-09	0.00538421	0.00538421	0.00538421	0.021609	1.5316e-07	1.5316e-07	0.003391	4.91289e-09	0.00538421	0.00538421	0.00538421	0.021609	1.5316e-07	1.5316e-07	0.003391	4.91289e-09	0.00538421	0.00538421	0.00538421	0.021609	1.5316e-07	1.5316e-07	0.003391	4.77473e-06	0.00538421	0.00538421	0.00538421	0.021609	1.5316e-07	1.5316e-07	0.003391	4.77473e-06	0.00538421	0.00538421	0.00538421	0.021609	1.5316e-07	1.5316e-07	0.003391	4.77473e-06	0.00538421	0.00538421	0.00538421	0.021609	1.5316e-07	1.5316e-07	0.003391	4.77473e-06	0.00538421	0.00538421	0.00538421	0.021609	1.5316e-07	1.5316e-07	0.003391	4.77473e-06	0.00538421	0.00538421	0.00538421	0.021609	1.5316e-07	1.5316e-07	0.003391	4.77473e-06	0.00538421	0.00538421	0.00538421	0.021609	1.5316e-07	1.57591e-10	0.003391	1.5316e-07	0.00538421	0.00538421	0.00538421	0.021609	1.5316e-07	1.57591e-10	0.003391	1.5316e-07	0.00538421	0.00538421	0.00538421	0.021609	1.5316e-07	1.57591e-10	0.003391	1.5316e-07	0.00538421	0.00538421	0.00538421	0.021609	1.5316e-07	1.57591e-10	0.003391	1.5316e-07	0.00538421	0.00538421	0.00538421	0.021609	1.5316e-07	1.57591e-10	0.003391	1.57591e-10	0.00538421	0.00538421	0.00538421	0.021609	0	0	0	0	0	0	0	0	0.0266318	0.0266318	0.0266318	0.0266318	0.0266318	0.0266318	0.0266318	0.0266318	0.0266318	0.0266318	0.0266318	0.0266318	0.0266318	0.0266318	0.0266318	0.0266318	0.0266318	0.0266318	0.0266318	0.0266318	0.0266318	0.0266318	0.0266318	0.0266318	8.82167e-16	8.82167e-16	8.82167e-16	8.82167e-16	8.82167e-16	8.82167e-16	8.82167e-16	8.82167e-16	8.82167e-16	8.82167e-16	8.82167e-16	8.82167e-16	8.82167e-16	8.82167e-16	8.82167e-16	8.82167e-16	8.82167e-16	8.82167e-16	8.82167e-16	8.82167e-16	8.82167e-16	8.82167e-16	8.82167e-16	8.82167e-16	8.82167e-16	8.82167e-16	8.82167e-16	8.82167e-16	8.82167e-16	8.82167e-16	8.82167e-16	8.82167e-16	8.82167e-16	8.82167e-16	8.82167e-16	8.82167e-16	8.82167e-16	8.82167e-16	8.82167e-16	8.82167e-16	8.82167e-16	8.82167e-16	8.82167e-16	8.82167e-16	8.82167e-16	8.82167e-16	8.82167e-16	8.82167e-16	1.4681e-06	1.4681e-06	1.0503e-08	0.0266318	3.95056e-08	1.4681e-06	1.4681e-06	1.0503e-08	1.4681e-06	1.4681e-06	1.0503e-08	0.0266318	3.95056e-08	1.4681e-06	1.4681e-06	1.0503e-08	1.4681e-06	1.4681e-06	1.0503e-08	0.0266318	3.95056e-08	1.4681e-06	1.4681e-06	1.0503e-08	1.4681e-06	1.4681e-06	1.0503e-08	0.0266318	3.95056e-08	1.4681e-06	1.4681e-06	1.0503e-08	1.4681e-06	1.4681e-06	1.0503e-08	0.0266318	3.95056e-08	1.4681e-06	1.4681e-06	1.0503e-08	1.4681e-06	1.4681e-06	1.0503e-08	0.0266318	3.95056e-08	1.4681e-06	1.4681e-06	1.0503e-08	1.4681e-06	1.4681e-06	1.0503e-08	0.0266318	3.95056e-08	1.4681e-06	1.4681e-06	1.0503e-08	1.4681e-06	1.4681e-06	1.0503e-08	0.0266318	3.95056e-08	1.4681e-06	1.4681e-06	1.0503e-08	1.4681e-06	1.4681e-06	0.123745	0.0266318	0.346908	0.00142479	0.00142479	0.784851	1.4681e-06	0.00142479	0.784851	4.01205e-06	0.346908	1.4681e-06	0.00142479	0.784851	1.4681e-06	0.00142479	0.784851	4.01205e-06	0.346908	1.4681e-06	0.00142479	0.784851	1.4681e-06	0.00142479	0.784851	4.01205e-06	0.346908	1.4681e-06	0.00142479	0.784851	1.4681e-06	0.00142479	0.784851	4.01205e-06	0.346908	1.4681e-06	0.00142479	0.784851	1.4681e-06	0.00142479	0.784851	4.01205e-06	0.346908	0.951783	0.00142479	0.999345	0.998043	0.998043	0.000993861	4.01205e-06	0.000144839	0.942384	0.942384	0.792722	0.630501	0.0518947	9.15515e-05	5.94921e-11	1.80145e-05	0.630501	0.0518947	0.641438	0.630501	0.0518947	9.15515e-05	5.94921e-11	0.391229	0.630501	0.0518947	0.641438	0.630501	0.0518947	9.15515e-05	5.94921e-11	0.391229	0.630501	0.0518947	0.641438	0.630501	0.0518947	0.242457	4.05709e-07	0.391229	0.630501	0.0518947	0.641438	0.630501	0.0518947	0.242457	4.05709e-07	0.391229	0.000465136	0.0518947	0.0804082	9.15515e-05	9.15515e-05	0.242457	5.94921e-11	0.391229	9.15515e-05	9.15515e-05	0.0126365	9.15515e-05	9.15515e-05	0.242457	5.94921e-11	0.391229	9.15515e-05	9.15515e-05	0.0126365	9.15515e-05	9.15515e-05	0.242457	5.94921e-11	0.003391	9.15515e-05	9.15515e-05	0.0126365	9.15515e-05	9.15515e-05	0.242457	5.94921e-11	0.003391	9.15515e-05	9.15515e-05	0.0126365	9.15515e-05	9.15515e-05	0.00538421	7.20414e-13	0.003391	9.15515e-05	9.15515e-05	0.0126365	9.15515e-05	9.15515e-05	0.00538421	7.20414e-13	0.003391	9.15515e-05	9.15515e-05	0.0126365	9.15515e-05	9.15515e-05	0.00538421	5.94921e-11	0.003391	9.15515e-05	9.15515e-05	0.0126365	9.15515e-05	9.15515e-05	0.00538421	5.94921e-11	0.003391	9.15515e-05	9.15515e-05	0.0126365	9.15515e-05	9.15515e-05	0.00538421	5.94921e-11	0.003391	9.15515e-05	9.15515e-05	0.0126365	9.15515e-05	9.15515e-05	0.00538421	4.05709e-07	0.003391	9.15515e-05	9.15515e-05	0.0126365	9.15515e-05	9.15515e-05	0.00538421	4.05709e-07	0.003391	9.15515e-05	9.15515e-05	0.0126365	9.15515e-05	9.15515e-05	0.00538421	4.05709e-07	0.003391	9.15515e-05	9.15515e-05	0.0126365	9.15515e-05	9.15515e-05	0.00538421	4.05709e-07	0.003391	9.15515e-05	9.15515e-05	0.0126365	9.15515e-05	9.15515e-05	0.00538421	4.05709e-07	0.003391	9.15515e-05	9.15515e-05	0.0126365	9.15515e-05	9.15515e-05	0.00538421	4.05709e-07	0.003391	9.15515e-05	9.15515e-05	0.0126365	9.15515e-05	2.56203e-10	0.00538421	4.91289e-09	0.003391	9.15515e-05	9.15515e-05	0.0126365	9.15515e-05	2.56203e-10	0.00538421	4.91289e-09	0.003391	9.15515e-05	9.15515e-05	0.0126365	9.15515e-05	2.56203e-10	0.00538421	4.91289e-09	0.003391	9.15515e-05	9.15515e-05	0.0126365	9.15515e-05	2.56203e-10	0.00538421	4.91289e-09	0.003391	9.15515e-05	9.15515e-05	0.0126365	9.15515e-05	2.56203e-10	0.00538421	7.20414e-13	0.003391	9.15515e-05	9.15515e-05	0.0126365	0	0	0	0	0	0	0	0	0.0266318	0.0266318	0.0266318	0.0266318	0.0266318	0.0266318	0.0266318	0.0266318	0.0266318	0.0266318	0.0266318	0.0266318	0.0266318	0.0266318	0.0266318	0.0266318	0.0266318	0.0266318	0.0266318	0.0266318	0.0266318	0.0266318	0.0266318	0.0266318	8.57362e-13	8.57362e-13	8.57362e-13	8.57362e-13	8.57362e-13	8.57362e-13	8.57362e-13	8.57362e-13	8.57362e-13	8.57362e-13	8.57362e-13	8.57362e-13	8.57362e-13	8.57362e-13	8.57362e-13	8.57362e-13	8.57362e-13	8.57362e-13	8.57362e-13	8.57362e-13	8.57362e-13	8.57362e-13	8.57362e-13	8.57362e-13	8.57362e-13	8.57362e-13	8.57362e-13	8.57362e-13	8.57362e-13	8.57362e-13	8.57362e-13	8.57362e-13	8.57362e-13	8.57362e-13	8.57362e-13	8.57362e-13	8.57362e-13	8.57362e-13	8.57362e-13	8.57362e-13	8.57362e-13	8.57362e-13	8.57362e-13	8.57362e-13	8.57362e-13	8.57362e-13	8.57362e-13	8.57362e-13	7.74107e-07	7.74107e-07	1.89734e-07	0.0266318	7.74107e-07	0.0266318	0.0266318	7.74107e-07	7.74107e-07	7.74107e-07	1.89734e-07	0.0266318	7.74107e-07	0.0266318	0.0266318	7.74107e-07	7.74107e-07	7.74107e-07	1.89734e-07	0.0266318	7.74107e-07	0.0266318	0.0266318	7.74107e-07	7.74107e-07	7.74107e-07	1.89734e-07	0.0266318	7.74107e-07	0.0266318	0.0266318	7.74107e-07	7.74107e-07	7.74107e-07	1.89734e-07	0.0266318	7.74107e-07	0.0266318	0.0266318	7.74107e-07	7.74107e-07	7.74107e-07	1.89734e-07	0.0266318	7.74107e-07	0.0266318	0.0266318	7.74107e-07	7.74107e-07	7.74107e-07	1.89734e-07	0.0266318	7.74107e-07	0.0266318	0.0266318	7.74107e-07	7.74107e-07	7.74107e-07	1.89734e-07	0.0266318	7.74107e-07	0.0266318	0.0266318	7.74107e-07	7.74107e-07	7.74107e-07	0.0635003	0.0266318	0.216697	2.81513e-05	2.81513e-05	0.010596	0.010596	0.216697	0.965965	2.81513e-05	0.216697	4.12815e-09	2.81513e-05	0.010596	0.010596	0.216697	0.965965	2.81513e-05	0.216697	4.12815e-09	2.81513e-05	0.010596	0.010596	0.216697	0.965965	2.81513e-05	0.216697	4.12815e-09	2.81513e-05	0.010596	0.010596	0.216697	0.965965	2.81513e-05	0.216697	4.12815e-09	2.81513e-05	0.010596	0.010596	0.216697	0.965965	2.81513e-05	0.216697	2.81513e-05	2.81513e-05	0.216697	0.998967	0.998967	0.0453246	2.81513e-05	0.000462553	0.460324	0.460324	0.89156	0.619293	0.242457	0.00186973	4.91289e-09	9.15515e-05	0.000394146	4.77473e-06	0.619293	0.619293	0.242457	0.00186973	4.91289e-09	0.242457	0.000394146	4.77473e-06	0.619293	0.619293	0.242457	0.00186973	4.91289e-09	0.242457	0.000394146	4.77473e-06	0.619293	0.619293	0.242457	0.0804082	4.77473e-06	0.242457	0.000394146	4.77473e-06	0.619293	0.619293	0.242457	0.0804082	4.77473e-06	0.242457	4.77473e-06	4.77473e-06	0.242457	0.00538421	0.00538421	0.0804082	4.91289e-09	0.242457	1.5316e-07	1.5316e-07	0.00538421	0.00538421	0.00538421	0.0804082	4.91289e-09	0.242457	1.5316e-07	1.5316e-07	0.00538421	0.00538421	0.00538421	0.0804082	4.91289e-09	0.00538421	1.5316e-07	1.5316e-07	0.00538421	0.00538421	0.00538421	0.0804082	4.91289e-09	0.00538421	1.5316e-07	1.5316e-07	0.00538421	0.00538421	0.00538421	0.0126365	1.57591e-10	0.00538421	1.5316e-07	1.5316e-07	0.00538421	0.00538421	0.00538421	0.0126365	1.57591e-10	0.00538421	1.5316e-07	1.5316e-07	0.00538421	0.00538421	0.00538421	0.0126365	4.91289e-09	0.00538421	1.5316e-07	1.5316e-07	0.00538421	0.00538421	0.00538421	0.0126365	4.91289e-09	0.00538421	1.5316e-07	1.5316e-07	0.00538421	0.00538421	0.00538421	0.0126365	4.91289e-09	0.00538421	1.5316e-07	1.5316e-07	0.00538421	0.00538421	0.00538421	0.0126365	4.77473e-06	0.00538421	1.5316e-07	1.5316e-07	0.00538421	0.00538421	0.00538421	0.0126365	4.77473e-06	0.00538421	1.5316e-07	1.5316e-07	0.00538421	0.00538421	0.00538421	0.0126365	4.77473e-06	0.00538421	1.5316e-07	1.5316e-07	0.00538421	0.00538421	0.00538421	0.0126365	4.77473e-06	0.00538421	1.5316e-07	1.5316e-07	0.00538421	0.00538421	0.00538421	0.0126365	4.77473e-06	0.00538421	1.5316e-07	1.5316e-07	0.00538421	0.00538421	0.00538421	0.0126365	4.77473e-06	0.00538421	1.5316e-07	1.5316e-07	0.00538421	0.00538421	1.54861e-06	0.0126365	1.5316e-07	0.00538421	1.5316e-07	1.5316e-07	0.00538421	0.00538421	1.54861e-06	0.0126365	1.5316e-07	0.00538421	1.5316e-07	1.5316e-07	0.00538421	0.00538421	1.54861e-06	0.0126365	1.5316e-07	0.00538421	1.5316e-07	1.5316e-07	0.00538421	0.00538421	1.54861e-06	0.0126365	1.5316e-07	0.00538421	1.5316e-07	1.5316e-07	0.00538421	0.00538421	1.54861e-06	0.0126365	1.57591e-10	0.00538421	1.5316e-07	1.5316e-07	0.00538421	0	0	0	0	0	0	0	0	0.0266318	0.0266318	0.0266318	0.0266318	0.0266318	0.0266318	0.0266318	0.0266318	0.0266318	0.0266318	0.0266318	0.0266318	0.0266318	0.0266318	0.0266318	0.0266318	0.0266318	0.0266318	0.0266318	0.0266318	0.0266318	0.0266318	0.0266318	0.0266318	3.06399e-07	3.06399e-07	3.06399e-07	3.06399e-07	3.06399e-07	3.06399e-07	3.06399e-07	3.06399e-07	3.06399e-07	3.06399e-07	3.06399e-07	3.06399e-07	3.06399e-07	3.06399e-07	3.06399e-07	3.06399e-07	3.06399e-07	3.06399e-07	3.06399e-07	3.06399e-07	3.06399e-07	3.06399e-07	3.06399e-07	3.06399e-07	3.06399e-07	3.06399e-07	3.06399e-07	3.06399e-07	3.06399e-07	3.06399e-07	3.06399e-07	3.06399e-07	3.06399e-07	3.06399e-07	3.06399e-07	3.06399e-07	3.06399e-07	3.06399e-07	3.06399e-07	3.06399e-07	3.06399e-07	3.06399e-07	3.06399e-07	3.06399e-07	3.06399e-07	3.06399e-07	3.06399e-07	3.06399e-07	0.000120646	0.000120646	9.49107e-05	0.0266318	0.000195702	0.998043	0.998043	0.00073571	0.000120646	0.000120646	9.49107e-05	0.0266318	0.000195702	0.998043	0.998043	0.00073571	0.000120646	0.000120646	9.49107e-05	0.0266318	0.000195702	0.998043	0.998043	0.00073571	0.000120646	0.000120646	9.49107e-05	0.0266318	0.000195702	0.998043	0.998043	0.00073571	0.000120646	0.000120646	9.49107e-05	0.0266318	0.000195702	0.998043	0.998043	0.00073571	0.000120646	0.000120646	9.49107e-05	0.0266318	0.000195702	0.998043	0.998043	0.00073571	0.000120646	0.000120646	9.49107e-05	0.0266318	0.000195702	0.998043	0.998043	0.00073571	0.000120646	0.000120646	9.49107e-05	0.0266318	0.000195702	0.998043	0.998043	0.00073571	0.000120646	0.000120646	0.0382127	0.0266318	0.0757274	0.00142479	0.00142479	0.00073571	0.142833	0.296658	0.649684	0.00105806	0.0757274	1.4681e-06	0.00142479	0.00073571	0.142833	0.296658	0.649684	0.00105806	0.0757274	1.4681e-06	0.00142479	0.00073571	0.142833	0.296658	0.649684	0.00105806	0.0757274	1.4681e-06	0.00142479	0.00073571	0.142833	0.296658	0.649684	0.00105806	0.0757274	1.4681e-06	0.00142479	0.00073571	0.142833	0.296658	0.649684	0.00105806	0.0757274	2.15278e-10	0.00142479	2.8501e-05	0.861191	0.861191	0.0831136	0.00105806	0.0039887	0.000876871	0.000876871	0.504157	0.11244	0.0737541	0.0126365	1.80145e-05	0.00186973	4.91289e-09	1.57591e-10	0.112251	0.11244	0.0737541	0.0126365	1.80145e-05	0.0804082	4.91289e-09	1.57591e-10	0.112251	0.11244	0.0737541	0.0126365	1.80145e-05	0.0804082	4.91289e-09	1.57591e-10	0.112251	0.11244	0.0737541	0.0367156	0.000465136	0.0804082	4.91289e-09	1.57591e-10	0.112251	0.11244	0.0737541	0.0367156	0.000465136	0.0804082	4.05709e-07	1.57591e-10	0.391229	0.0203394	0.0203394	0.0367156	1.80145e-05	0.0804082	4.91289e-09	4.91289e-09	0.003391	0.0203394	0.0203394	0.0367156	1.80145e-05	0.0804082	4.91289e-09	4.91289e-09	0.003391	0.0203394	0.0203394	0.0367156	1.80145e-05	0.0126365	4.91289e-09	4.91289e-09	0.003391	0.0203394	0.0203394	0.0367156	1.80145e-05	0.0126365	4.91289e-09	4.91289e-09	0.003391	0.0203394	0.0203394	0.021609	3.54446e-06	0.0126365	4.91289e-09	4.91289e-09	0.003391	0.0203394	0.0203394	0.021609	3.54446e-06	0.0126365	4.91289e-09	4.91289e-09	0.003391	0.0203394	0.0203394	0.021609	1.80145e-05	0.0126365	4.91289e-09	4.91289e-09	0.003391	0.0203394	0.0203394	0.021609	1.80145e-05	0.0126365	4.91289e-09	4.91289e-09	0.003391	0.0203394	0.0203394	0.021609	1.80145e-05	0.0126365	4.91289e-09	4.91289e-09	0.003391	0.0203394	0.0203394	0.021609	0.000465136	0.0126365	4.91289e-09	4.91289e-09	0.003391	0.0203394	0.0203394	0.021609	0.000465136	0.0126365	4.91289e-09	4.91289e-09	0.003391	0.0203394	0.0203394	0.021609	0.000465136	0.0126365	4.91289e-09	4.91289e-09	0.003391	0.0203394	0.0203394	0.021609	0.000465136	0.0126365	4.91289e-09	4.91289e-09	0.003391	0.0203394	0.0203394	0.021609	0.000465136	0.0126365	4.91289e-09	4.91289e-09	0.003391	0.0203394	0.0203394	0.021609	0.000465136	0.0126365	4.91289e-09	4.91289e-09	0.003391	0.0203394	0.00140948	0.021609	9.15515e-05	0.0126365	4.91289e-09	4.91289e-09	0.003391	0.0203394	0.00140948	0.021609	9.15515e-05	0.0126365	4.91289e-09	4.91289e-09	0.003391	0.0203394	0.00140948	0.021609	9.15515e-05	0.0126365	4.91289e-09	4.91289e-09	0.003391	0.0203394	0.00140948	0.021609	9.15515e-05	0.0126365	4.91289e-09	4.91289e-09	0.003391	0.0203394	0.00140948	0.021609	3.54446e-06	0.0126365	4.91289e-09	4.91289e-09	0.003391	0	0	0	0	0	0	0	0	0.0266318	0.0266318	0.0266318	0.0266318	0.0266318	0.0266318	0.0266318	0.0266318	0.0266318	0.0266318	0.0266318	0.0266318	0.0266318	0.0266318	0.0266318	0.0266318	0.0266318	0.0266318	0.0266318	0.0266318	0.0266318	0.0266318	0.0266318	0.0266318	0.0010699	0.0010699	0.0010699	0.0010699	0.0010699	0.0010699	0.0010699	0.0010699	0.0010699	0.0010699	0.0010699	0.0010699	0.0010699	0.0010699	0.0010699	0.0010699	0.0010699	0.0010699	0.0010699	0.0010699	0.0010699	0.0010699	0.0010699	0.0010699	0.0010699	0.0010699	0.0010699	0.0010699	0.0010699	0.0010699	0.0010699	0.0010699	0.0010699	0.0010699	0.0010699	0.0010699	0.0010699	0.0010699	0.0010699	0.0010699	0.0010699	0.0010699	0.0010699	0.0010699	0.0010699	0.0010699	0.0010699	0.0010699	0.00553578	0.00553578	0.00540346	0.0266318	0.0066614	0.998967	0.998967	0.0266318	0.00553578	0.00553578	0.00540346	0.0266318	0.0066614	0.998967	0.998967	0.0266318	0.00553578	0.00553578	0.00540346	0.0266318	0.0066614	0.998967	0.998967	0.0266318	0.00553578	0.00553578	0.00540346	0.0266318	0.0066614	0.998967	0.998967	0.0266318	0.00553578	0.00553578	0.00540346	0.0266318	0.0066614	0.998967	0.998967	0.0266318	0.00553578	0.00553578	0.00540346	0.0266318	0.0066614	0.998967	0.998967	0.0266318	0.00553578	0.00553578	0.00540346	0.0266318	0.0066614	0.998967	0.998967	0.0266318	0.00553578	0.00553578	0.00540346	0.0266318	0.0066614	0.998967	0.998967	0.0266318	0.00553578	0.00553578	0.0294711	0.0266318	0.0361285	0.216697	0.216697	0.00326552	0.0652688	0.0756839	0.096868	0.0106937	0.0361285	0.010596	0.216697	0.00326552	0.0652688	0.0756839	0.096868	0.0106937	0.0361285	0.010596	0.216697	0.00326552	0.0652688	0.0756839	0.096868	0.0106937	0.0361285	0.010596	0.216697	0.00326552	0.0652688	0.0756839	0.096868	0.0106937	0.0361285	0.010596	0.216697	0.00326552	0.0652688	0.0756839	0.096868	0.0106937	0.0361285	7.96503e-10	0.216697	7.82703e-06	0.118539	0.118539	0.0433989	0.0106937	0.015607	4.5766e-05	4.5766e-05	0.0732742	0.0356101	0.0329743	0.023488	0.003391	0.0126365	1.30215e-09	2.56203e-10	0.0154028	0.0356101	0.0329743	0.023488	0.003391	0.0367156	1.30215e-09	2.56203e-10	0.0154028	0.0356101	0.0329743	0.023488	0.003391	0.0367156	1.30215e-09	2.56203e-10	0.0154028	0.0356101	0.0329743	0.0281435	0.00853898	0.0367156	1.30215e-09	2.56203e-10	0.0154028	0.0356101	0.0329743	0.0281435	0.00853898	0.0367156	4.77473e-06	2.56203e-10	0.242457	0.0259177	0.0259177	0.0281435	0.003391	0.0367156	1.5316e-07	1.5316e-07	0.00538421	0.0259177	0.0259177	0.0281435	0.003391	0.0367156	1.5316e-07	1.5316e-07	0.00538421	0.0259177	0.0259177	0.0281435	0.003391	0.021609	1.5316e-07	1.5316e-07	0.00538421	0.0259177	0.0259177	0.0281435	0.003391	0.021609	1.5316e-07	1.5316e-07	0.00538421	0.0259177	0.0259177	0.0257134	0.00213408	0.021609	1.5316e-07	1.5316e-07	0.00538421	0.0259177	0.0259177	0.0257134	0.00213408	0.021609	1.5316e-07	1.5316e-07	0.00538421	0.0259177	0.0259177	0.0257134	0.003391	0.021609	1.5316e-07	1.5316e-07	0.00538421	0.0259177	0.0259177	0.0257134	0.003391	0.021609	1.5316e-07	1.5316e-07	0.00538421	0.0259177	0.0259177	0.0257134	0.003391	0.021609	1.5316e-07	1.5316e-07	0.00538421	0.0259177	0.0259177	0.0257134	0.00853898	0.021609	1.5316e-07	1.5316e-07	0.00538421	0.0259177	0.0259177	0.0257134	0.00853898	0.021609	1.5316e-07	1.5316e-07	0.00538421	0.0259177	0.0259177	0.0257134	0.00853898	0.021609	1.5316e-07	1.5316e-07	0.00538421	0.0259177	0.0259177	0.0257134	0.00853898	0.021609	1.5316e-07	1.5316e-07	0.00538421	0.0259177	0.0259177	0.0257134	0.00853898	0.021609	1.5316e-07	1.5316e-07	0.00538421	0.0259177	0.0259177	0.0257134	0.00853898	0.021609	1.5316e-07	1.5316e-07	0.00538421	0.0259177	0.0159421	0.0257134	0.00538421	0.021609	1.5316e-07	1.5316e-07	0.00538421	0.0259177	0.0159421	0.0257134	0.00538421	0.021609	1.5316e-07	1.5316e-07	0.00538421	0.0259177	0.0159421	0.0257134	0.00538421	0.021609	1.5316e-07	1.5316e-07	0.00538421	0.0259177	0.0159421	0.0257134	0.00538421	0.021609	1.5316e-07	1.5316e-07	0.00538421	0.0259177	0.0159421	0.0257134	0.00213408	0.021609	1.5316e-07	1.5316e-07	0.00538421	0	0	0	0	0	0	0	0	0.0266318	0.0266318	0.0266318	0.0266318	0.0266318	0.0266318	0.0266318	0.0266318	0.0266318	0.0266318	0.0266318	0.0266318	0.0266318	0.0266318	0.0266318	0.0266318	0.0266318	0.0266318	0.0266318	0.0266318	0.0266318	0.0266318	0.0266318	0.0266318	0.0155101	0.0155101	0.0155101	0.0155101	0.0155101	0.0155101	0.0155101	0.0155101	0.0155101	0.0155101	0.0155101	0.0155101	0.0155101	0.0155101	0.0155101	0.0155101	0.0155101	0.0155101	0.0155101	0.0155101	0.0155101	0.0155101	0.0155101	0.0155101	0.0155101	0.0155101	0.0155101	0.0155101	0.0155101	0.0155101	0.0155101	0.0155101	0.0155101	0.0155101	0.0155101	0.0155101	0.0155101	0.0155101	0.0155101	0.0155101	0.0155101	0.0155101	0.0155101	0.0155101	0.0155101	0.0155101	0.0155101	0.0155101	0.0203725	0.0203725	0.0203436	0.0266318	0.0210701	0.861191	0.861191	0.042499	0.0203725	0.0203725	0.0203436	0.0266318	0.0210701	0.861191	0.861191	0.042499	0.0203725	0.0203725	0.0203436	0.0266318	0.0210701	0.861191	0.861191	0.042499	0.0203725	0.0203725	0.0203436	0.0266318	0.0210701	0.861191	0.861191	0.042499	0.0203725	0.0203725	0.0203436	0.0266318	0.0210701	0.861191	0.861191	0.042499	0.0203725	0.0203725	0.0203436	0.0266318	0.0210701	0.861191	0.861191	0.042499	0.0203725	0.0203725	0.0203436	0.0266318	0.0210701	0.861191	0.861191	0.042499	0.0203725	0.0203725	0.0203436	0.0266318	0.0210701	0.861191	0.861191	0.042499	0.0203725	0.0203725	0.027116	0.0266318	0.0280774	0.296658	0.296658	0.0165861	0.0325122	0.0330272	0.0339487	0.0228004	0.0280774	0.142833	0.296658	0.0165861	0.0325122	0.0330272	0.0339487	0.0228004	0.0280774	0.142833	0.296658	0.0165861	0.0325122	0.0330272	0.0339487	0.0228004	0.0280774	0.142833	0.296658	0.0165861	0.0325122	0.0330272	0.0339487	0.0228004	0.0280774	0.142833	0.296658	0.0165861	0.0325122	0.0330272	0.0339487	0.0228004	0.0280774	4.67101e-06	0.296658	0.000361192	0.0347461	0.0347461	0.0294401	0.0228004	0.024329	0.000462553	0.000462553	0.0266318	0.0274935	0.0272771	0.0262981	0.0188119	0.023488	2.4638e-06	1.54861e-06	0.0126365	0.0274935	0.0272771	0.0262981	0.0188119	0.0281435	2.4638e-06	1.54861e-06	0.0126365	0.0274935	0.0272771	0.0262981	0.0188119	0.0281435	2.4638e-06	1.54861e-06	0.0126365	0.0274935	0.0272771	0.026782	0.0219882	0.0281435	2.4638e-06	1.54861e-06	0.0126365	0.0274935	0.0272771	0.026782	0.0219882	0.0281435	0.000465136	1.54861e-06	0.0804082	0.0265889	0.0265889	0.026782	0.0188119	0.0281435	9.15515e-05	9.15515e-05	0.0126365	0.0265889	0.0265889	0.026782	0.0188119	0.0281435	9.15515e-05	9.15515e-05	0.0126365	0.0265889	0.0265889	0.026782	0.0188119	0.0257134	9.15515e-05	9.15515e-05	0.0126365	0.0265889	0.0265889	0.026782	0.0188119	0.0257134	9.15515e-05	9.15515e-05	0.0126365	0.0265889	0.0265889	0.026539	0.0173971	0.0257134	9.15515e-05	9.15515e-05	0.0126365	0.0265889	0.0265889	0.026539	0.0173971	0.0257134	9.15515e-05	9.15515e-05	0.0126365	0.0265889	0.0265889	0.026539	0.0188119	0.0257134	9.15515e-05	9.15515e-05	0.0126365	0.0265889	0.0265889	0.026539	0.0188119	0.0257134	9.15515e-05	9.15515e-05	0.0126365	0.0265889	0.0265889	0.026539	0.0188119	0.0257134	9.15515e-05	9.15515e-05	0.0126365	0.0265889	0.0265889	0.026539	0.0219882	0.0257134	9.15515e-05	9.15515e-05	0.0126365	0.0265889	0.0265889	0.026539	0.0219882	0.0257134	9.15515e-05	9.15515e-05	0.0126365	0.0265889	0.0265889	0.026539	0.0219882	0.0257134	9.15515e-05	9.15515e-05	0.0126365	0.0265889	0.0265889	0.026539	0.0219882	0.0257134	9.15515e-05	9.15515e-05	0.0126365	0.0265889	0.0265889	0.026539	0.0219882	0.0257134	9.15515e-05	9.15515e-05	0.0126365	0.0265889	0.0265889	0.026539	0.0219882	0.0257134	9.15515e-05	9.15515e-05	0.0126365	0.0265889	0.025263	0.026539	0.0203394	0.0257134	9.15515e-05	9.15515e-05	0.0126365	0.0265889	0.025263	0.026539	0.0203394	0.0257134	9.15515e-05	9.15515e-05	0.0126365	0.0265889	0.025263	0.026539	0.0203394	0.0257134	9.15515e-05	9.15515e-05	0.0126365	0.0265889	0.025263	0.026539	0.0203394	0.0257134	9.15515e-05	9.15515e-05	0.0126365	0.0265889	0.025263	0.026539	0.0173971	0.0257134	9.15515e-05	9.15515e-05	0.0126365	0	0	0	0	0	0	0	0	0.0266318	0.0266318	0.0266318	0.0266318	0.0266318	0.0266318	0.0266318	0.0266318	0.0266318	0.0266318	0.0266318	0.0266318	0.0266318	0.0266318	0.0266318	0.0266318	0.0266318	0.0266318	0.0266318	0.0266318	0.0266318	0.0266318	0.0266318	0.0266318	0.0252222	0.0252222	0.0252222	0.0252222	0.0252222	0.0252222	0.0252222	0.0252222	0.0252222	0.0252222	0.0252222	0.0252222	0.0252222	0.0252222	0.0252222	0.0252222	0.0252222	0.0252222	0.0252222	0.0252222	0.0252222	0.0252222	0.0252222	0.0252222	0.0252222	0.0252222	0.0252222	0.0252222	0.0252222	0.0252222	0.0252222	0.0252222	0.0252222	0.0252222	0.0252222	0.0252222	0.0252222	0.0252222	0.0252222	0.0252222	0.0252222	0.0252222	0.0252222	0.0252222	0.0252222	0.0252222	0.0252222	0.0252222	0.0259191	0.0259191	0.0259179	0.0266318	0.0260084	0.118539	0.118539	0.0319094	0.0259191	0.0259191	0.0259179	0.0266318	0.0260084	0.118539	0.118539	0.0319094	0.0259191	0.0259191	0.0259179	0.0266318	0.0260084	0.118539	0.118539	0.0319094	0.0259191	0.0259191	0.0259179	0.0266318	0.0260084	0.118539	0.118539	0.0319094	0.0259191	0.0259191	0.0259179	0.0266318	0.0260084	0.118539	0.118539	0.0319094	0.0259191	0.0259191	0.0259179	0.0266318	0.0260084	0.118539	0.118539	0.0319094	0.0259191	0.0259191	0.0259179	0.0266318	0.0260084	0.118539	0.118539	0.0319094	0.0259191	0.0259191	0.0259179	0.0266318	0.0260084	0.118539	0.118539	0.0319094	0.0259191	0.0259191	0.026684	0.0266318	0.0267772	0.0756839	0.0756839	0.0262298	0.0272527	0.0272786	0.0273247	0.0262138	0.0267772	0.0652688	0.0756839	0.0262298	0.0272527	0.0272786	0.0273247	0.0262138	0.0267772	0.0652688	0.0756839	0.0262298	0.0272527	0.0272786	0.0273247	0.0262138	0.0267772	0.0652688	0.0756839	0.0262298	0.0272527	0.0272786	0.0273247	0.0262138	0.0267772	0.0652688	0.0756839	0.0262298	0.0272527	0.0272786	0.0273247	0.0262138	0.0267772	0.00219436	0.0756839	0.00756829	0.0273636	0.0273636	0.0269299	0.0262138	0.0263901	0.00708337	0.00708337	0.0245076	0.0266845	0.0266718	0.0266121	0.0257134	0.0262981	0.00152612	0.00140948	0.0198772	0.0266845	0.0266718	0.0266121	0.0257134	0.026782	0.00152612	0.00140948	0.0198772	0.0266845	0.0266718	0.0266121	0.0257134	0.026782	0.00152612	0.00140948	0.0198772	0.0266845	0.0266718	0.0266408	0.0261236	0.026782	0.00152612	0.00140948	0.0198772	0.0266845	0.0266718	0.0266408	0.0261236	0.026782	0.00853898	0.00140948	0.0367156	0.0266304	0.0266304	0.0266408	0.0257134	0.026782	0.00538421	0.00538421	0.021609	0.0266304	0.0266304	0.0266408	0.0257134	0.026782	0.00538421	0.00538421	0.021609	0.0266304	0.0266304	0.0266408	0.0257134	0.026539	0.00538421	0.00538421	0.021609	0.0266304	0.0266304	0.0266408	0.0257134	0.026539	0.00538421	0.00538421	0.021609	0.0266304	0.0266304	0.0266264	0.0255106	0.026539	0.00538421	0.00538421	0.021609	0.0266304	0.0266304	0.0266264	0.0255106	0.026539	0.00538421	0.00538421	0.021609	0.0266304	0.0266304	0.0266264	0.0257134	0.026539	0.00538421	0.00538421	0.021609	0.0266304	0.0266304	0.0266264	0.0257134	0.026539	0.00538421	0.00538421	0.021609	0.0266304	0.0266304	0.0266264	0.0257134	0.026539	0.00538421	0.00538421	0.021609	0.0266304	0.0266304	0.0266264	0.0261236	0.026539	0.00538421	0.00538421	0.021609	0.0266304	0.0266304	0.0266264	0.0261236	0.026539	0.00538421	0.00538421	0.021609	0.0266304	0.0266304	0.0266264	0.0261236	0.026539	0.00538421	0.00538421	0.021609	0.0266304	0.0266304	0.0266264	0.0261236	0.026539	0.00538421	0.00538421	0.021609	0.0266304	0.0266304	0.0266264	0.0261236	0.026539	0.00538421	0.00538421	0.021609	0.0266304	0.0266304	0.0266264	0.0261236	0.026539	0.00538421	0.00538421	0.021609	0.0266304	0.0265476	0.0266264	0.0259177	0.026539	0.00538421	0.00538421	0.021609	0.0266304	0.0265476	0.0266264	0.0259177	0.026539	0.00538421	0.00538421	0.021609	0.0266304	0.0265476	0.0266264	0.0259177	0.026539	0.00538421	0.00538421	0.021609	0.0266304	0.0265476	0.0266264	0.0259177	0.026539	0.00538421	0.00538421	0.021609	0.0266304	0.0265476	0.0266264	0.0255106	0.026539	0.00538421	0.00538421	0.021609	0	0	0	0	0	0	0	0	0.0266318	0.0266318	0.0266318	0.0266318	0.0266318	0.0266318	0.0266318	0.0266318	0.0266318	0.0266318	0.0266318	0.0266318	0.0266318	0.0266318	0.0266318	0.0266318	0.0266318	0.0266318	0.0266318	0.0266318	0.0266318	0.0266318	0.0266318	0.0266318	0.0248258	0.0248258	0.0248258	0.0248258	0.0248258	0.0248258	0.0248258	0.0248258	0.0248258	0.0248258	0.0248258	0.0248258	0.0248258	0.0248258	0.0248258	0.0248258	0.0248258	0.0248258	0.0248258	0.0248258	0.0248258	0.0248258	0.0248258	0.0248258	0.0248258	0.0248258	0.0248258	0.0248258	0.0248258	0.0248258	0.0248258	0.0248258	0.0248258	0.0248258	0.0248258	0.0248258	0.0248258	0.0248258	0.0248258	0.0248258	0.0248258	0.0248258	0.0248258	0.0248258	0.0248258	0.0248258	0.0248258	0.0248258	0.0534085	0.175069	0.0534085	0.0260399	0.0260399	0.025714	0.0257152	0.025714	0.0534085	0.175069	0.0534085	0.0260399	0.0260399	0.025714	0.0257152	0.025714	0.0534085	0.175069	0.0534085	0.0260399	0.0260399	0.025714	0.0257152	0.025714	0.0534085	0.175069	0.0534085	0.0260399	0.0260399	0.025714	0.0257152	0.025714	0.0534085	0.175069	0.0534085	0.0260399	0.0260399	0.025714	0.0257152	0.025714	0.0534085	0.175069	0.0534085	0.0260399	0.0260399	0.025714	0.0257152	0.025714	0.0534085	0.175069	0.0534085	0.0260399	0.0260399	0.025714	0.0257152	0.025714	0.0534085	0.175069	0.0534085	0.0260399	0.0260399	0.025714	0.0257152	0.025714	0.0534085	0.175069	0.054236	0.0260399	0.0264552	0.0274681	0.0274694	0.0274941	0.0337384	0.100718	0.0337384	0.0264552	0.0264552	0.0274941	0.0274694	0.0274941	0.0337384	0.100718	0.0337384	0.0264552	0.0264552	0.0274941	0.0274694	0.0274941	0.0337384	0.100718	0.0337384	0.0264552	0.0264552	0.0274941	0.0274694	0.0274941	0.0337384	0.100718	0.0337384	0.0264552	0.0264552	0.0274941	0.0274694	0.0274941	0.0337384	0.100718	0.0337384	0.0264552	0.0264552	0.0275798	0.0274694	0.0275798	0.0130941	0.003515	0.0334746	0.0264552	0.0262468	0.0266868	0.0266855	0.0266741	0.00782744	0.00060348	0.0203394	0.0259177	0.0259177	0.0266734	0.0266836	0.0266734	0.00782744	0.00060348	0.0203394	0.0259177	0.0266838	0.0266734	0.0266836	0.0266734	0.00782744	0.00060348	0.0203394	0.0259177	0.0266838	0.0266734	0.0266836	0.0266734	0.00782744	0.00060348	0.0271105	0.0266838	0.0266838	0.0266734	0.0266836	0.0266734	0.00782744	0.00060348	0.0271105	0.0266838	0.0266838	0.026632	0.0266836	0.026632	0.0126365	0.003391	0.0271105	0.0259177	0.0266838	0.0266312	0.0266299	0.0266312	0.0126365	0.003391	0.0271105	0.0259177	0.0266838	0.0266312	0.0266299	0.0266312	0.0126365	0.003391	0.0271105	0.0259177	0.0262981	0.0266312	0.0266299	0.0266312	0.0126365	0.003391	0.0271105	0.0259177	0.0262981	0.0266312	0.0266299	0.0266312	0.0126365	0.003391	0.023488	0.0255427	0.0262981	0.0266312	0.0266299	0.0266312	0.0126365	0.003391	0.023488	0.0255427	0.0262981	0.0266312	0.0266299	0.0266312	0.0126365	0.003391	0.023488	0.0259177	0.0262981	0.0266312	0.0266299	0.0266312	0.0126365	0.003391	0.023488	0.0259177	0.0262981	0.0266312	0.0266299	0.0266312	0.0126365	0.003391	0.023488	0.0259177	0.0262981	0.0266312	0.0266299	0.0266312	0.0126365	0.003391	0.023488	0.0266838	0.0262981	0.0266312	0.0266299	0.0266312	0.0126365	0.003391	0.023488	0.0266838	0.0262981	0.0266312	0.0266299	0.0266312	0.0126365	0.003391	0.023488	0.0266838	0.0262981	0.0266312	0.0266299	0.0266312	0.0126365	0.003391	0.023488	0.0266838	0.0262981	0.0266312	0.0266299	0.0266312	0.0126365	0.003391	0.023488	0.0266838	0.0262981	0.0266312	0.0266299	0.0266312	0.0126365	0.003391	0.023488	0.0266838	0.0262981	0.0266312	0.0266299	0.0266312	0.0126365	0.0975003	0.023488	0.0262981	0.0262981	0.0266312	0.0266299	0.0266312	0.0126365	0.0975003	0.023488	0.0262981	0.0262981	0.0266312	0.0266299	0.0266312	0.0126365	0.0975003	0.023488	0.0262981	0.0262981	0.0266312	0.0266299	0.0266312	0.0126365	0.0975003	0.023488	0.0262981	0.0262981	0.0266312	0.0266299	0.0266312	0.0126365	0.0975003	0.023488	0.0255427	0.0262981	0.0266312	0.0266299	0.0266312	0	0	0	0	0	0	0	0	0.0266318	0.0266318	0.0266318	0.0266318	0.0266318	0.0266318	0.0266318	0.0266318	0.0266318	0.0266318	0.0266318	0.0266318	0.0266318	0.0266318	0.0266318	0.0266318	0.0266318	0.0266318	0.0266318	0.0266318	0.0266318	0.0266318	0.0266318	0.0266318	0.0132569	0.0132569	0.0132569	0.0132569	0.0132569	0.0132569	0.0132569	0.0132569	0.0132569	0.0132569	0.0132569	0.0132569	0.0132569	0.0132569	0.0132569	0.0132569	0.0132569	0.0132569	0.0132569	0.0132569	0.0132569	0.0132569	0.0132569	0.0132569	0.0132569	0.0132569	0.0132569	0.0132569	0.0132569	0.0132569	0.0132569	0.0132569	0.0132569	0.0132569	0.0132569	0.0132569	0.0132569	0.0132569	0.0132569	0.0132569	0.0132569	0.0132569	0.0132569	0.0132569	0.0132569	0.0132569	0.0132569	0.0132569	0.218772	0.966798	0.218772	0.0213435	0.0213435	0.018826	0.0188515	0.018826	0.218772	0.966798	0.218772	0.0213435	0.0213435	0.018826	0.0188515	0.018826	0.218772	0.966798	0.218772	0.0213435	0.0213435	0.018826	0.0188515	0.018826	0.218772	0.966798	0.218772	0.0213435	0.0213435	0.018826	0.0188515	0.018826	0.218772	0.966798	0.218772	0.0213435	0.0213435	0.018826	0.0188515	0.018826	0.218772	0.966798	0.218772	0.0213435	0.0213435	0.018826	0.0188515	0.018826	0.218772	0.966798	0.218772	0.0213435	0.0213435	0.018826	0.0188515	0.018826	0.218772	0.966798	0.218772	0.0213435	0.0213435	0.018826	0.0188515	0.018826	0.218772	0.966798	0.247204	0.0213435	0.0249364	0.0350821	0.0351288	0.0356363	0.0218372	0.478381	0.0218372	0.0249364	0.0249364	0.0356363	0.0351288	0.0356363	0.0218372	0.478381	0.0218372	0.0249364	0.0249364	0.0356363	0.0351288	0.0356363	0.0218372	0.478381	0.0218372	0.0249364	0.0249364	0.0356363	0.0351288	0.0356363	0.0218372	0.478381	0.0218372	0.0249364	0.0249364	0.0356363	0.0351288	0.0356363	0.0218372	0.478381	0.0218372	0.0249364	0.0249364	0.0374858	0.0351288	0.0374858	0.00266609	2.57075e-05	0.0201995	0.0249364	0.0230718	0.0275617	0.0275247	0.0273448	0.00064779	9.53794e-08	0.00538421	0.0203394	0.0203394	0.0273245	0.0274674	0.0273245	0.00064779	9.53794e-08	0.00538421	0.0203394	0.0271105	0.0273245	0.0274674	0.0273245	0.00064779	9.53794e-08	0.00538421	0.0203394	0.0271105	0.0273245	0.0274674	0.0273245	0.00064779	9.53794e-08	0.0293686	0.0271105	0.0271105	0.0273245	0.0274674	0.0273245	0.00064779	9.53794e-08	0.0293686	0.0271105	0.0271105	0.0266352	0.0274674	0.0266352	0.00186973	1.80145e-05	0.0293686	0.0203394	0.0271105	0.0266121	0.0265763	0.0266121	0.00186973	1.80145e-05	0.0293686	0.0203394	0.0271105	0.0266121	0.0265763	0.0266121	0.00186973	1.80145e-05	0.0293686	0.0203394	0.023488	0.0266121	0.0265763	0.0266121	0.00186973	1.80145e-05	0.0293686	0.0203394	0.023488	0.0266121	0.0265763	0.0266121	0.00186973	1.80145e-05	0.0126365	0.0176053	0.023488	0.0266121	0.0265763	0.0266121	0.00186973	1.80145e-05	0.0126365	0.0176053	0.023488	0.0266121	0.0265763	0.0266121	0.00186973	1.80145e-05	0.0126365	0.0203394	0.023488	0.0266121	0.0265763	0.0266121	0.00186973	1.80145e-05	0.0126365	0.0203394	0.023488	0.0266121	0.0265763	0.0266121	0.00186973	1.80145e-05	0.0126365	0.0203394	0.023488	0.0266121	0.0265763	0.0266121	0.00186973	1.80145e-05	0.0126365	0.0271105	0.023488	0.0266121	0.0265763	0.0266121	0.00186973	1.80145e-05	0.0126365	0.0271105	0.023488	0.0266121	0.0265763	0.0266121	0.00186973	1.80145e-05	0.0126365	0.0271105	0.023488	0.0266121	0.0265763	0.0266121	0.00186973	1.80145e-05	0.0126365	0.0271105	0.023488	0.0266121	0.0265763	0.0266121	0.00186973	1.80145e-05	0.0126365	0.0271105	0.023488	0.0266121	0.0265763	0.0266121	0.00186973	1.80145e-05	0.0126365	0.0271105	0.023488	0.0266121	0.0265763	0.0266121	0.00186973	0.391229	0.0126365	0.023488	0.023488	0.0266121	0.0265763	0.0266121	0.00186973	0.391229	0.0126365	0.023488	0.023488	0.0266121	0.0265763	0.0266121	0.00186973	0.391229	0.0126365	0.023488	0.023488	0.0266121	0.0265763	0.0266121	0.00186973	0.391229	0.0126365	0.023488	0.023488	0.0266121	0.0265763	0.0266121	0.00186973	0.391229	0.0126365	0.0176053	0.023488	0.0266121	0.0265763	0.0266121	0	0	0	0	0	0	0	0	0.0266318	0.0266318	0.0266318	0.0266318	0.0266318	0.0266318	0.0266318	0.0266318	0.0266318	0.0266318	0.0266318	0.0266318	0.0266318	0.0266318	0.0266318	0.0266318	0.0266318	0.0266318	0.0266318	0.0266318	0.0266318	0.0266318	0.0266318	0.0266318	0.00042296	0.00042296	0.00042296	0.00042296	0.00042296	0.00042296	0.00042296	0.00042296	0.00042296	0.00042296	0.00042296	0.00042296	0.00042296	0.00042296	0.00042296	0.00042296	0.00042296	0.00042296	0.00042296	0.00042296	0.00042296	0.00042296	0.00042296	0.00042296	0.00042296	0.00042296	0.00042296	0.00042296	0.00042296	0.00042296	0.00042296	0.00042296	0.00042296	0.00042296	0.00042296	0.00042296	0.00042296	0.00042296	0.00042296	0.00042296	0.00042296	0.00042296	0.00042296	0.00042296	0.00042296	0.00042296	0.00042296	0.00042296	0.504157	0.999947	0.504157	0.00722157	0.00722157	0.00343506	0.003515	0.00343506	0.504157	0.999947	0.504157	0.00722157	0.00722157	0.00343506	0.003515	0.00343506	0.504157	0.999947	0.504157	0.00722157	0.00722157	0.00343506	0.003515	0.00343506	0.504157	0.999947	0.504157	0.00722157	0.00722157	0.00343506	0.003515	0.00343506	0.504157	0.999947	0.504157	0.00722157	0.00722157	0.00343506	0.003515	0.00343506	0.504157	0.999947	0.504157	0.00722157	0.00722157	0.00343506	0.003515	0.00343506	0.504157	0.999947	0.504157	0.00722157	0.00722157	0.00343506	0.003515	0.00343506	0.504157	0.999947	0.504157	0.00722157	0.00722157	0.00343506	0.003515	0.00343506	0.504157	0.999947	0.720174	0.00722157	0.0180793	0.0986463	0.100718	0.113739	0.00073571	0.346908	0.00073571	0.0180793	0.0180793	0.113739	0.100718	0.113739	0.00073571	0.346908	0.00073571	0.0180793	0.0180793	0.113739	0.100718	0.113739	0.00073571	0.346908	0.00073571	0.0180793	0.0180793	0.113739	0.100718	0.113739	0.00073571	0.346908	0.00073571	0.0180793	0.0180793	0.113739	0.100718	0.113739	0.00073571	0.346908	0.00073571	0.0180793	0.0180793	0.174084	0.100718	0.174084	0.00073571	3.95056e-08	0.000462553	0.0180793	0.0114405	0.0371121	0.036296	0.0343692	9.15515e-05	1.33982e-12	9.15515e-05	0.00538421	0.00538421	0.0339418	0.0350563	0.0339418	9.15515e-05	1.33982e-12	9.15515e-05	0.00538421	0.0293686	0.0339418	0.0350563	0.0339418	9.15515e-05	1.33982e-12	9.15515e-05	0.00538421	0.0293686	0.0339418	0.0350563	0.0339418	9.15515e-05	1.33982e-12	0.03691	0.0293686	0.0293686	0.0339418	0.0350563	0.0339418	9.15515e-05	1.33982e-12	0.03691	0.0293686	0.0293686	0.0266838	0.0350563	0.0266838	9.15515e-05	4.91289e-09	0.03691	0.00538421	0.0293686	0.0262981	0.0257134	0.0262981	9.15515e-05	4.91289e-09	0.03691	0.00538421	0.0293686	0.0262981	0.0257134	0.0262981	9.15515e-05	4.91289e-09	0.03691	0.00538421	0.0126365	0.0262981	0.0257134	0.0262981	9.15515e-05	4.91289e-09	0.03691	0.00538421	0.0126365	0.0262981	0.0257134	0.0262981	9.15515e-05	4.91289e-09	0.00186973	0.00228451	0.0126365	0.0262981	0.0257134	0.0262981	9.15515e-05	4.91289e-09	0.00186973	0.00228451	0.0126365	0.0262981	0.0257134	0.0262981	9.15515e-05	4.91289e-09	0.00186973	0.00538421	0.0126365	0.0262981	0.0257134	0.0262981	9.15515e-05	4.91289e-09	0.00186973	0.00538421	0.0126365	0.0262981	0.0257134	0.0262981	9.15515e-05	4.91289e-09	0.00186973	0.00538421	0.0126365	0.0262981	0.0257134	0.0262981	9.15515e-05	4.91289e-09	0.00186973	0.0293686	0.0126365	0.0262981	0.0257134	0.0262981	9.15515e-05	4.91289e-09	0.00186973	0.0293686	0.0126365	0.0262981	0.0257134	0.0262981	9.15515e-05	4.91289e-09	0.00186973	0.0293686	0.0126365	0.0262981	0.0257134	0.0262981	9.15515e-05	4.91289e-09	0.00186973	0.0293686	0.0126365	0.0262981	0.0257134	0.0262981	9.15515e-05	4.91289e-09	0.00186973	0.0293686	0.0126365	0.0262981	0.0257134	0.0262981	9.15515e-05	4.91289e-09	0.00186973	0.0293686	0.0126365	0.0262981	0.0257134	0.0262981	9.15515e-05	0.061964	0.00186973	0.0126365	0.0126365	0.0262981	0.0257134	0.0262981	9.15515e-05	0.061964	0.00186973	0.0126365	0.0126365	0.0262981	0.0257134	0.0262981	9.15515e-05	0.061964	0.00186973	0.0126365	0.0126365	0.0262981	0.0257134	0.0262981	9.15515e-05	0.061964	0.00186973	0.0126365	0.0126365	0.0262981	0.0257134	0.0262981	9.15515e-05	0.061964	0.00186973	0.00228451	0.0126365	0.0262981	0.0257134	0.0262981	0	0	0	0	0	0	0	0	0.0266318	0.0266318	0.0266318	0.0266318	0.0266318	0.0266318	0.0266318	0.0266318	0.0266318	0.0266318	0.0266318	0.0266318	0.0266318	0.0266318	0.0266318	0.0266318	0.0266318	0.0266318	0.0266318	0.0266318	0.0266318	0.0266318	0.0266318	0.0266318	1.18613e-08	1.18613e-08	1.18613e-08	1.18613e-08	1.18613e-08	1.18613e-08	1.18613e-08	1.18613e-08	1.18613e-08	1.18613e-08	1.18613e-08	1.18613e-08	1.18613e-08	1.18613e-08	1.18613e-08	1.18613e-08	1.18613e-08	1.18613e-08	1.18613e-08	1.18613e-08	1.18613e-08	1.18613e-08	1.18613e-08	1.18613e-08	1.18613e-08	1.18613e-08	1.18613e-08	1.18613e-08	1.18613e-08	1.18613e-08	1.18613e-08	1.18613e-08	1.18613e-08	1.18613e-08	1.18613e-08	1.18613e-08	1.18613e-08	1.18613e-08	1.18613e-08	1.18613e-08	1.18613e-08	1.18613e-08	1.18613e-08	1.18613e-08	1.18613e-08	1.18613e-08	1.18613e-08	1.18613e-08	0.0266318	0.999879	0.0266318	0.000263055	0.000263055	2.04916e-05	2.57075e-05	2.04916e-05	0.0266318	0.999879	0.0266318	0.000263055	0.000263055	2.04916e-05	2.57075e-05	2.04916e-05	0.0266318	0.999879	0.0266318	0.000263055	0.000263055	2.04916e-05	2.57075e-05	2.04916e-05	0.0266318	0.999879	0.0266318	0.000263055	0.000263055	2.04916e-05	2.57075e-05	2.04916e-05	0.0266318	0.999879	0.0266318	0.000263055	0.000263055	2.04916e-05	2.57075e-05	2.04916e-05	0.0266318	0.999879	0.0266318	0.000263055	0.000263055	2.04916e-05	2.57075e-05	2.04916e-05	0.0266318	0.999879	0.0266318	0.000263055	0.000263055	2.04916e-05	2.57075e-05	2.04916e-05	0.0266318	0.999879	0.0266318	0.000263055	0.000263055	2.04916e-05	2.57075e-05	2.04916e-05	0.0266318	0.999879	0.414097	0.000263055	0.00675107	0.422308	0.478381	0.649169	1.97767e-06	0.000615805	1.97767e-06	0.00675107	0.00675107	0.649169	0.478381	0.649169	1.97767e-06	0.000615805	1.97767e-06	0.00675107	0.00675107	0.649169	0.478381	0.649169	1.97767e-06	0.000615805	1.97767e-06	0.00675107	0.00675107	0.649169	0.478381	0.649169	1.97767e-06	0.000615805	1.97767e-06	0.00675107	0.00675107	0.649169	0.478381	0.649169	1.97767e-06	0.000615805	1.97767e-06	0.00675107	0.00675107	0.964561	0.478381	0.964561	0.0266318	9.03556e-08	3.89115e-07	0.00675107	0.00133554	0.162068	0.133577	0.108393	0.00211443	7.20414e-13	1.5316e-07	9.15515e-05	9.15515e-05	0.0965546	0.0975003	0.0965546	0.00211443	7.20414e-13	1.5316e-07	9.15515e-05	0.03691	0.0965546	0.0975003	0.0965546	0.00211443	7.20414e-13	1.5316e-07	9.15515e-05	0.03691	0.0965546	0.0975003	0.0965546	0.00211443	7.20414e-13	0.0518947	0.03691	0.03691	0.0965546	0.0975003	0.0965546	0.00211443	7.20414e-13	0.0518947	0.03691	0.03691	0.0271105	0.0975003	0.0271105	1.80145e-05	5.94921e-11	0.0518947	9.15515e-05	0.03691	0.023488	0.0188119	0.023488	1.80145e-05	5.94921e-11	0.0518947	9.15515e-05	0.03691	0.023488	0.0188119	0.023488	1.80145e-05	5.94921e-11	0.0518947	9.15515e-05	0.00186973	0.023488	0.0188119	0.023488	1.80145e-05	5.94921e-11	0.0518947	9.15515e-05	0.00186973	0.023488	0.0188119	0.023488	1.80145e-05	5.94921e-11	9.15515e-05	4.47525e-06	0.00186973	0.023488	0.0188119	0.023488	1.80145e-05	5.94921e-11	9.15515e-05	4.47525e-06	0.00186973	0.023488	0.0188119	0.023488	1.80145e-05	5.94921e-11	9.15515e-05	9.15515e-05	0.00186973	0.023488	0.0188119	0.023488	1.80145e-05	5.94921e-11	9.15515e-05	9.15515e-05	0.00186973	0.023488	0.0188119	0.023488	1.80145e-05	5.94921e-11	9.15515e-05	9.15515e-05	0.00186973	0.023488	0.0188119	0.023488	1.80145e-05	5.94921e-11	9.15515e-05	0.03691	0.00186973	0.023488	0.0188119	0.023488	1.80145e-05	5.94921e-11	9.15515e-05	0.03691	0.00186973	0.023488	0.0188119	0.023488	1.80145e-05	5.94921e-11	9.15515e-05	0.03691	0.00186973	0.023488	0.0188119	0.023488	1.80145e-05	5.94921e-11	9.15515e-05	0.03691	0.00186973	0.023488	0.0188119	0.023488	1.80145e-05	5.94921e-11	9.15515e-05	0.03691	0.00186973	0.023488	0.0188119	0.023488	1.80145e-05	5.94921e-11	9.15515e-05	0.03691	0.00186973	0.023488	0.0188119	0.023488	1.80145e-05	4.05709e-07	9.15515e-05	0.00186973	0.00186973	0.023488	0.0188119	0.023488	1.80145e-05	4.05709e-07	9.15515e-05	0.00186973	0.00186973	0.023488	0.0188119	0.023488	1.80145e-05	4.05709e-07	9.15515e-05	0.00186973	0.00186973	0.023488	0.0188119	0.023488	1.80145e-05	4.05709e-07	9.15515e-05	0.00186973	0.00186973	0.023488	0.0188119	0.023488	1.80145e-05	4.05709e-07	9.15515e-05	4.47525e-06	0.00186973	0.023488	0.0188119	0.023488	0	0	0	0	0	0	0	0	0.0266318	0.0266318	0.0266318	0.0266318	0.0266318	0.0266318	0.0266318	0.0266318	0.0266318	0.0266318	0.0266318	0.0266318	0.0266318	0.0266318	0.0266318	0.0266318	0.0266318	0.0266318	0.0266318	0.0266318	0.0266318	0.0266318	0.0266318	0.0266318	8.82167e-16	8.82167e-16	8.82167e-16	8.82167e-16	8.82167e-16	8.82167e-16	8.82167e-16	8.82167e-16	8.82167e-16	8.82167e-16	8.82167e-16	8.82167e-16	8.82167e-16	8.82167e-16	8.82167e-16	8.82167e-16	8.82167e-16	8.82167e-16	8.82167e-16	8.82167e-16	8.82167e-16	8.82167e-16	8.82167e-16	8.82167e-16	8.82167e-16	8.82167e-16	8.82167e-16	8.82167e-16	8.82167e-16	8.82167e-16	8.82167e-16	8.82167e-16	8.82167e-16	8.82167e-16	8.82167e-16	8.82167e-16	8.82167e-16	8.82167e-16	8.82167e-16	8.82167e-16	8.82167e-16	8.82167e-16	8.82167e-16	8.82167e-16	8.82167e-16	8.82167e-16	8.82167e-16	8.82167e-16	1.4681e-06	0.0266318	1.4681e-06	1.4681e-06	1.4681e-06	1.0503e-08	3.95056e-08	1.0503e-08	1.4681e-06	0.0266318	1.4681e-06	1.4681e-06	1.4681e-06	1.0503e-08	3.95056e-08	1.0503e-08	1.4681e-06	0.0266318	1.4681e-06	1.4681e-06	1.4681e-06	1.0503e-08	3.95056e-08	1.0503e-08	1.4681e-06	0.0266318	1.4681e-06	1.4681e-06	1.4681e-06	1.0503e-08	3.95056e-08	1.0503e-08	1.4681e-06	0.0266318	1.4681e-06	1.4681e-06	1.4681e-06	1.0503e-08	3.95056e-08	1.0503e-08	1.4681e-06	0.0266318	1.4681e-06	1.4681e-06	1.4681e-06	1.0503e-08	3.95056e-08	1.0503e-08	1.4681e-06	0.0266318	1.4681e-06	1.4681e-06	1.4681e-06	1.0503e-08	3.95056e-08	1.0503e-08	1.4681e-06	0.0266318	1.4681e-06	1.4681e-06	1.4681e-06	1.0503e-08	3.95056e-08	1.0503e-08	1.4681e-06	0.0266318	0.00142479	1.4681e-06	0.00142479	0.123745	0.346908	0.784851	1.4681e-06	4.01205e-06	1.4681e-06	0.00142479	0.00142479	0.784851	0.346908	0.784851	1.4681e-06	4.01205e-06	1.4681e-06	0.00142479	0.00142479	0.784851	0.346908	0.784851	1.4681e-06	4.01205e-06	1.4681e-06	0.00142479	0.00142479	0.784851	0.346908	0.784851	1.4681e-06	4.01205e-06	1.4681e-06	0.00142479	0.00142479	0.784851	0.346908	0.784851	1.4681e-06	4.01205e-06	1.4681e-06	0.00142479	0.00142479	0.999922	0.346908	0.999922	0.998043	0.0266318	4.70922e-08	0.00142479	4.5766e-05	0.951071	0.837865	0.792722	0.630501	4.05709e-07	4.91289e-09	1.5316e-07	1.5316e-07	0.641438	0.391229	0.641438	0.630501	4.05709e-07	4.91289e-09	1.5316e-07	0.0518947	0.641438	0.391229	0.641438	0.630501	4.05709e-07	4.91289e-09	1.5316e-07	0.0518947	0.641438	0.391229	0.641438	0.630501	4.05709e-07	0.061964	0.0518947	0.0518947	0.641438	0.391229	0.641438	0.630501	4.05709e-07	0.061964	0.0518947	0.0518947	0.0293686	0.391229	0.0293686	9.15515e-05	4.91289e-09	0.061964	1.5316e-07	0.0518947	0.0126365	0.003391	0.0126365	9.15515e-05	4.91289e-09	0.061964	1.5316e-07	0.0518947	0.0126365	0.003391	0.0126365	9.15515e-05	4.91289e-09	0.061964	1.5316e-07	9.15515e-05	0.0126365	0.003391	0.0126365	9.15515e-05	4.91289e-09	0.061964	1.5316e-07	9.15515e-05	0.0126365	0.003391	0.0126365	9.15515e-05	4.91289e-09	1.80145e-05	2.56203e-10	9.15515e-05	0.0126365	0.003391	0.0126365	9.15515e-05	4.91289e-09	1.80145e-05	2.56203e-10	9.15515e-05	0.0126365	0.003391	0.0126365	9.15515e-05	4.91289e-09	1.80145e-05	1.5316e-07	9.15515e-05	0.0126365	0.003391	0.0126365	9.15515e-05	4.91289e-09	1.80145e-05	1.5316e-07	9.15515e-05	0.0126365	0.003391	0.0126365	9.15515e-05	4.91289e-09	1.80145e-05	1.5316e-07	9.15515e-05	0.0126365	0.003391	0.0126365	9.15515e-05	4.91289e-09	1.80145e-05	0.0518947	9.15515e-05	0.0126365	0.003391	0.0126365	9.15515e-05	4.91289e-09	1.80145e-05	0.0518947	9.15515e-05	0.0126365	0.003391	0.0126365	9.15515e-05	4.91289e-09	1.80145e-05	0.0518947	9.15515e-05	0.0126365	0.003391	0.0126365	9.15515e-05	4.91289e-09	1.80145e-05	0.0518947	9.15515e-05	0.0126365	0.003391	0.0126365	9.15515e-05	4.91289e-09	1.80145e-05	0.0518947	9.15515e-05	0.0126365	0.003391	0.0126365	9.15515e-05	4.91289e-09	1.80145e-05	0.0518947	9.15515e-05	0.0126365	0.003391	0.0126365	9.15515e-05	7.20414e-13	1.80145e-05	9.15515e-05	9.15515e-05	0.0126365	0.003391	0.0126365	9.15515e-05	7.20414e-13	1.80145e-05	9.15515e-05	9.15515e-05	0.0126365	0.003391	0.0126365	9.15515e-05	7.20414e-13	1.80145e-05	9.15515e-05	9.15515e-05	0.0126365	0.003391	0.0126365	9.15515e-05	7.20414e-13	1.80145e-05	9.15515e-05	9.15515e-05	0.0126365	0.003391	0.0126365	9.15515e-05	7.20414e-13	1.80145e-05	2.56203e-10	9.15515e-05	0.0126365	0.003391	0.0126365	0	0	0	0	0	0	0	0	0.0266318	0.0266318	0.0266318	0.0266318	0.0266318	0.0266318	0.0266318	0.0266318	0.0266318	0.0266318	0.0266318	0.0266318	0.0266318	0.0266318	0.0266318	0.0266318	0.0266318	0.0266318	0.0266318	0.0266318	0.0266318	0.0266318	0.0266318	0.0266318	1.29359e-19	1.29359e-19	1.29359e-19	1.29359e-19	1.29359e-19	1.29359e-19	1.29359e-19	1.29359e-19	1.29359e-19	1.29359e-19	1.29359e-19	1.29359e-19	1.29359e-19	1.29359e-19	1.29359e-19	1.29359e-19	1.29359e-19	1.29359e-19	1.29359e-19	1.29359e-19	1.29359e-19	1.29359e-19	1.29359e-19	1.29359e-19	1.29359e-19	1.29359e-19	1.29359e-19	1.29359e-19	1.29359e-19	1.29359e-19	1.29359e-19	1.29359e-19	1.29359e-19	1.29359e-19	1.29359e-19	1.29359e-19	1.29359e-19	1.29359e-19	1.29359e-19	1.29359e-19	1.29359e-19	1.29359e-19	1.29359e-19	1.29359e-19	1.29359e-19	1.29359e-19	1.29359e-19	1.29359e-19	8.68945e-10	9.03556e-08	8.68945e-10	9.03556e-08	9.03556e-08	8.68945e-10	9.03556e-08	8.68945e-10	8.68945e-10	9.03556e-08	8.68945e-10	9.03556e-08	9.03556e-08	8.68945e-10	9.03556e-08	8.68945e-10	8.68945e-10	9.03556e-08	8.68945e-10	9.03556e-08	9.03556e-08	8.68945e-10	9.03556e-08	8.68945e-10	8.68945e-10	9.03556e-08	8.68945e-10	9.03556e-08	9.03556e-08	8.68945e-10	9.03556e-08	8.68945e-10	8.68945e-10	9.03556e-08	8.68945e-10	9.03556e-08	9.03556e-08	8.68945e-10	9.03556e-08	8.68945e-10	8.68945e-10	9.03556e-08	8.68945e-10	9.03556e-08	9.03556e-08	8.68945e-10	9.03556e-08	8.68945e-10	8.68945e-10	9.03556e-08	8.68945e-10	9.03556e-08	9.03556e-08	8.68945e-10	9.03556e-08	8.68945e-10	8.68945e-10	9.03556e-08	8.68945e-10	9.03556e-08	9.03556e-08	8.68945e-10	9.03556e-08	8.68945e-10	8.68945e-10	9.03556e-08	5.92578e-06	9.03556e-08	0.000615805	5.92578e-06	0.000615805	0.00572621	0.00572621	0.000615805	0.00572621	0.000615805	0.000615805	0.00572621	0.000615805	0.00572621	0.00572621	0.000615805	0.00572621	0.000615805	0.000615805	0.00572621	0.000615805	0.00572621	0.00572621	0.000615805	0.00572621	0.000615805	0.000615805	0.00572621	0.000615805	0.00572621	0.00572621	0.000615805	0.00572621	0.000615805	0.000615805	0.00572621	0.000615805	0.00572621	0.00572621	0.000615805	0.00572621	0.000615805	0.000615805	0.999514	0.000615805	0.999514	0.999999	0.999879	6.97354e-05	0.000615805	7.46155e-06	0.999904	0.990131	0.997021	0.958178	0.061964	1.5316e-07	4.91289e-09	4.91289e-09	0.958178	0.061964	0.958178	0.958178	0.061964	1.5316e-07	4.91289e-09	0.061964	0.958178	0.061964	0.958178	0.958178	0.061964	1.5316e-07	4.91289e-09	0.061964	0.958178	0.061964	0.958178	0.958178	0.061964	0.0518947	0.061964	0.061964	0.958178	0.061964	0.958178	0.958178	0.061964	0.0518947	0.061964	0.061964	0.03691	0.061964	0.03691	0.00186973	1.80145e-05	0.0518947	4.91289e-09	0.061964	0.00186973	1.80145e-05	0.00186973	0.00186973	1.80145e-05	0.0518947	4.91289e-09	0.061964	0.00186973	1.80145e-05	0.00186973	0.00186973	1.80145e-05	0.0518947	4.91289e-09	1.80145e-05	0.00186973	1.80145e-05	0.00186973	0.00186973	1.80145e-05	0.0518947	4.91289e-09	1.80145e-05	0.00186973	1.80145e-05	0.00186973	0.00186973	1.80145e-05	9.15515e-05	1.33982e-12	1.80145e-05	0.00186973	1.80145e-05	0.00186973	0.00186973	1.80145e-05	9.15515e-05	1.33982e-12	1.80145e-05	0.00186973	1.80145e-05	0.00186973	0.00186973	1.80145e-05	9.15515e-05	4.91289e-09	1.80145e-05	0.00186973	1.80145e-05	0.00186973	0.00186973	1.80145e-05	9.15515e-05	4.91289e-09	1.80145e-05	0.00186973	1.80145e-05	0.00186973	0.00186973	1.80145e-05	9.15515e-05	4.91289e-09	1.80145e-05	0.00186973	1.80145e-05	0.00186973	0.00186973	1.80145e-05	9.15515e-05	0.061964	1.80145e-05	0.00186973	1.80145e-05	0.00186973	0.00186973	1.80145e-05	9.15515e-05	0.061964	1.80145e-05	0.00186973	1.80145e-05	0.00186973	0.00186973	1.80145e-05	9.15515e-05	0.061964	1.80145e-05	0.00186973	1.80145e-05	0.00186973	0.00186973	1.80145e-05	9.15515e-05	0.061964	1.80145e-05	0.00186973	1.80145e-05	0.00186973	0.00186973	1.80145e-05	9.15515e-05	0.061964	1.80145e-05	0.00186973	1.80145e-05	0.00186973	0.00186973	1.80145e-05	9.15515e-05	0.061964	1.80145e-05	0.00186973	1.80145e-05	0.00186973	0.00186973	1.33982e-12	9.15515e-05	1.80145e-05	1.80145e-05	0.00186973	1.80145e-05	0.00186973	0.00186973	1.33982e-12	9.15515e-05	1.80145e-05	1.80145e-05	0.00186973	1.80145e-05	0.00186973	0.00186973	1.33982e-12	9.15515e-05	1.80145e-05	1.80145e-05	0.00186973	1.80145e-05	0.00186973	0.00186973	1.33982e-12	9.15515e-05	1.80145e-05	1.80145e-05	0.00186973	1.80145e-05	0.00186973	0.00186973	1.33982e-12	9.15515e-05	1.33982e-12	1.80145e-05	0.00186973	1.80145e-05	0.00186973	0	0	0	0	0	0	0	0	0.0266318	0.0266318	0.0266318	0.0266318	0.0266318	0.0266318	0.0266318	0.0266318	0.0266318	0.0266318	0.0266318	0.0266318	0.0266318	0.0266318	0.0266318	0.0266318	0.0266318	0.0266318	0.0266318	0.0266318	0.0266318	0.0266318	0.0266318	0.0266318	8.82167e-16	8.82167e-16	8.82167e-16	8.82167e-16	8.82167e-16	8.82167e-16	8.82167e-16	8.82167e-16	8.82167e-16	8.82167e-16	8.82167e-16	8.82167e-16	8.82167e-16	8.82167e-16	8.82167e-16	8.82167e-16	8.82167e-16	8.82167e-16	8.82167e-16	8.82167e-16	8.82167e-16	8.82167e-16	8.82167e-16	8.82167e-16	8.82167e-16	8.82167e-16	8.82167e-16	8.82167e-16	8.82167e-16	8.82167e-16	8.82167e-16	8.82167e-16	8.82167e-16	8.82167e-16	8.82167e-16	8.82167e-16	8.82167e-16	8.82167e-16	8.82167e-16	8.82167e-16	8.82167e-16	8.82167e-16	8.82167e-16	8.82167e-16	8.82167e-16	8.82167e-16	8.82167e-16	8.82167e-16	1.0503e-08	3.95056e-08	1.0503e-08	1.4681e-06	1.4681e-06	1.4681e-06	0.0266318	1.4681e-06	1.0503e-08	3.95056e-08	1.0503e-08	1.4681e-06	1.4681e-06	1.4681e-06	0.0266318	1.4681e-06	1.0503e-08	3.95056e-08	1.0503e-08	1.4681e-06	1.4681e-06	1.4681e-06	0.0266318	1.4681e-06	1.0503e-08	3.95056e-08	1.0503e-08	1.4681e-06	1.4681e-06	1.4681e-06	0.0266318	1.4681e-06	1.0503e-08	3.95056e-08	1.0503e-08	1.4681e-06	1.4681e-06	1.4681e-06	0.0266318	1.4681e-06	1.0503e-08	3.95056e-08	1.0503e-08	1.4681e-06	1.4681e-06	1.4681e-06	0.0266318	1.4681e-06	1.0503e-08	3.95056e-08	1.0503e-08	1.4681e-06	1.4681e-06	1.4681e-06	0.0266318	1.4681e-06	1.0503e-08	3.95056e-08	1.0503e-08	1.4681e-06	1.4681e-06	1.4681e-06	0.0266318	1.4681e-06	1.0503e-08	3.95056e-08	1.02076e-05	1.4681e-06	0.00142479	2.15278e-10	4.01205e-06	1.4681e-06	0.784851	0.346908	0.784851	0.00142479	0.00142479	1.4681e-06	4.01205e-06	1.4681e-06	0.784851	0.346908	0.784851	0.00142479	0.00142479	1.4681e-06	4.01205e-06	1.4681e-06	0.784851	0.346908	0.784851	0.00142479	0.00142479	1.4681e-06	4.01205e-06	1.4681e-06	0.784851	0.346908	0.784851	0.00142479	0.00142479	1.4681e-06	4.01205e-06	1.4681e-06	0.784851	0.346908	0.784851	0.00142479	0.00142479	0.00142479	4.01205e-06	0.00142479	0.999986	0.999947	0.104757	0.00142479	4.5766e-05	0.999976	0.693199	0.998043	0.641438	0.391229	9.15515e-05	1.5316e-07	1.5316e-07	0.630501	4.05709e-07	0.630501	0.641438	0.391229	9.15515e-05	1.5316e-07	0.0518947	0.630501	4.05709e-07	0.630501	0.641438	0.391229	9.15515e-05	1.5316e-07	0.0518947	0.630501	4.05709e-07	0.630501	0.641438	0.391229	0.03691	0.0518947	0.0518947	0.630501	4.05709e-07	0.630501	0.641438	0.391229	0.03691	0.0518947	0.0518947	0.0518947	4.05709e-07	0.0518947	0.0126365	0.003391	0.03691	1.5316e-07	0.0518947	9.15515e-05	4.91289e-09	9.15515e-05	0.0126365	0.003391	0.03691	1.5316e-07	0.0518947	9.15515e-05	4.91289e-09	9.15515e-05	0.0126365	0.003391	0.03691	1.5316e-07	9.15515e-05	9.15515e-05	4.91289e-09	9.15515e-05	0.0126365	0.003391	0.03691	1.5316e-07	9.15515e-05	9.15515e-05	4.91289e-09	9.15515e-05	0.0126365	0.003391	0.00186973	2.56203e-10	9.15515e-05	9.15515e-05	4.91289e-09	9.15515e-05	0.0126365	0.003391	0.00186973	2.56203e-10	9.15515e-05	9.15515e-05	4.91289e-09	9.15515e-05	0.0126365	0.003391	0.00186973	1.5316e-07	9.15515e-05	9.15515e-05	4.91289e-09	9.15515e-05	0.0126365	0.003391	0.00186973	1.5316e-07	9.15515e-05	9.15515e-05	4.91289e-09	9.15515e-05	0.0126365	0.003391	0.00186973	1.5316e-07	9.15515e-05	9.15515e-05	4.91289e-09	9.15515e-05	0.0126365	0.003391	0.00186973	0.0518947	9.15515e-05	9.15515e-05	4.91289e-09	9.15515e-05	0.0126365	0.003391	0.00186973	0.0518947	9.15515e-05	9.15515e-05	4.91289e-09	9.15515e-05	0.0126365	0.003391	0.00186973	0.0518947	9.15515e-05	9.15515e-05	4.91289e-09	9.15515e-05	0.0126365	0.003391	0.00186973	0.0518947	9.15515e-05	9.15515e-05	4.91289e-09	9.15515e-05	0.0126365	0.003391	0.00186973	0.0518947	9.15515e-05	9.15515e-05	4.91289e-09	9.15515e-05	0.0126365	0.003391	0.00186973	0.0518947	9.15515e-05	9.15515e-05	4.91289e-09	9.15515e-05	0.0126365	9.53794e-08	0.00186973	9.15515e-05	9.15515e-05	9.15515e-05	4.91289e-09	9.15515e-05	0.0126365	9.53794e-08	0.00186973	9.15515e-05	9.15515e-05	9.15515e-05	4.91289e-09	9.15515e-05	0.0126365	9.53794e-08	0.00186973	9.15515e-05	9.15515e-05	9.15515e-05	4.91289e-09	9.15515e-05	0.0126365	9.53794e-08	0.00186973	9.15515e-05	9.15515e-05	9.15515e-05	4.91289e-09	9.15515e-05	0.0126365	9.53794e-08	0.00186973	2.56203e-10	9.15515e-05	9.15515e-05	4.91289e-09	9.15515e-05	0	0	0	0	0	0	0	0	0.0266318	0.0266318	0.0266318	0.0266318	0.0266318	0.0266318	0.0266318	0.0266318	0.0266318	0.0266318	0.0266318	0.0266318	0.0266318	0.0266318	0.0266318	0.0266318	0.0266318	0.0266318	0.0266318	0.0266318	0.0266318	0.0266318	0.0266318	0.0266318	1.18613e-08	1.18613e-08	1.18613e-08	1.18613e-08	1.18613e-08	1.18613e-08	1.18613e-08	1.18613e-08	1.18613e-08	1.18613e-08	1.18613e-08	1.18613e-08	1.18613e-08	1.18613e-08	1.18613e-08	1.18613e-08	1.18613e-08	1.18613e-08	1.18613e-08	1.18613e-08	1.18613e-08	1.18613e-08	1.18613e-08	1.18613e-08	1.18613e-08	1.18613e-08	1.18613e-08	1.18613e-08	1.18613e-08	1.18613e-08	1.18613e-08	1.18613e-08	1.18613e-08	1.18613e-08	1.18613e-08	1.18613e-08	1.18613e-08	1.18613e-08	1.18613e-08	1.18613e-08	1.18613e-08	1.18613e-08	1.18613e-08	1.18613e-08	1.18613e-08	1.18613e-08	1.18613e-08	1.18613e-08	2.04916e-05	2.57075e-05	2.04916e-05	0.000263055	0.000263055	0.0266318	0.999879	0.0266318	2.04916e-05	2.57075e-05	2.04916e-05	0.000263055	0.000263055	0.0266318	0.999879	0.0266318	2.04916e-05	2.57075e-05	2.04916e-05	0.000263055	0.000263055	0.0266318	0.999879	0.0266318	2.04916e-05	2.57075e-05	2.04916e-05	0.000263055	0.000263055	0.0266318	0.999879	0.0266318	2.04916e-05	2.57075e-05	2.04916e-05	0.000263055	0.000263055	0.0266318	0.999879	0.0266318	2.04916e-05	2.57075e-05	2.04916e-05	0.000263055	0.000263055	0.0266318	0.999879	0.0266318	2.04916e-05	2.57075e-05	2.04916e-05	0.000263055	0.000263055	0.0266318	0.999879	0.0266318	2.04916e-05	2.57075e-05	2.04916e-05	0.000263055	0.000263055	0.0266318	0.999879	0.0266318	2.04916e-05	2.57075e-05	0.000529063	0.000263055	0.00675107	2.03489e-09	0.000615805	1.97767e-06	0.649169	0.478381	0.649169	0.00675107	0.00675107	1.97767e-06	0.000615805	1.97767e-06	0.649169	0.478381	0.649169	0.00675107	0.00675107	1.97767e-06	0.000615805	1.97767e-06	0.649169	0.478381	0.649169	0.00675107	0.00675107	1.97767e-06	0.000615805	1.97767e-06	0.649169	0.478381	0.649169	0.00675107	0.00675107	1.97767e-06	0.000615805	1.97767e-06	0.649169	0.478381	0.649169	0.00675107	0.00675107	2.03489e-09	0.000615805	2.03489e-09	0.973355	0.966798	0.266899	0.00675107	0.00133554	0.990131	0.000331209	0.76293	0.0965546	0.0975003	0.00538421	9.15515e-05	9.15515e-05	0.00211443	7.20414e-13	0.00211443	0.0965546	0.0975003	0.00538421	9.15515e-05	0.03691	0.00211443	7.20414e-13	0.00211443	0.0965546	0.0975003	0.00538421	9.15515e-05	0.03691	0.00211443	7.20414e-13	0.00211443	0.0965546	0.0975003	0.0293686	0.03691	0.03691	0.00211443	7.20414e-13	0.00211443	0.0965546	0.0975003	0.0293686	0.03691	0.03691	0.061964	7.20414e-13	0.061964	0.023488	0.0188119	0.0293686	9.15515e-05	0.03691	1.80145e-05	5.94921e-11	1.80145e-05	0.023488	0.0188119	0.0293686	9.15515e-05	0.03691	1.80145e-05	5.94921e-11	1.80145e-05	0.023488	0.0188119	0.0293686	9.15515e-05	0.00186973	1.80145e-05	5.94921e-11	1.80145e-05	0.023488	0.0188119	0.0293686	9.15515e-05	0.00186973	1.80145e-05	5.94921e-11	1.80145e-05	0.023488	0.0188119	0.0126365	4.47525e-06	0.00186973	1.80145e-05	5.94921e-11	1.80145e-05	0.023488	0.0188119	0.0126365	4.47525e-06	0.00186973	1.80145e-05	5.94921e-11	1.80145e-05	0.023488	0.0188119	0.0126365	9.15515e-05	0.00186973	1.80145e-05	5.94921e-11	1.80145e-05	0.023488	0.0188119	0.0126365	9.15515e-05	0.00186973	1.80145e-05	5.94921e-11	1.80145e-05	0.023488	0.0188119	0.0126365	9.15515e-05	0.00186973	1.80145e-05	5.94921e-11	1.80145e-05	0.023488	0.0188119	0.0126365	0.03691	0.00186973	1.80145e-05	5.94921e-11	1.80145e-05	0.023488	0.0188119	0.0126365	0.03691	0.00186973	1.80145e-05	5.94921e-11	1.80145e-05	0.023488	0.0188119	0.0126365	0.03691	0.00186973	1.80145e-05	5.94921e-11	1.80145e-05	0.023488	0.0188119	0.0126365	0.03691	0.00186973	1.80145e-05	5.94921e-11	1.80145e-05	0.023488	0.0188119	0.0126365	0.03691	0.00186973	1.80145e-05	5.94921e-11	1.80145e-05	0.023488	0.0188119	0.0126365	0.03691	0.00186973	1.80145e-05	5.94921e-11	1.80145e-05	0.023488	0.00060348	0.0126365	0.00186973	0.00186973	1.80145e-05	5.94921e-11	1.80145e-05	0.023488	0.00060348	0.0126365	0.00186973	0.00186973	1.80145e-05	5.94921e-11	1.80145e-05	0.023488	0.00060348	0.0126365	0.00186973	0.00186973	1.80145e-05	5.94921e-11	1.80145e-05	0.023488	0.00060348	0.0126365	0.00186973	0.00186973	1.80145e-05	5.94921e-11	1.80145e-05	0.023488	0.00060348	0.0126365	4.47525e-06	0.00186973	1.80145e-05	5.94921e-11	1.80145e-05	0	0	0	0	0	0	0	0	0.0266318	0.0266318	0.0266318	0.0266318	0.0266318	0.0266318	0.0266318	0.0266318	0.0266318	0.0266318	0.0266318	0.0266318	0.0266318	0.0266318	0.0266318	0.0266318	0.0266318	0.0266318	0.0266318	0.0266318	0.0266318	0.0266318	0.0266318	0.0266318	0.00042296	0.00042296	0.00042296	0.00042296	0.00042296	0.00042296	0.00042296	0.00042296	0.00042296	0.00042296	0.00042296	0.00042296	0.00042296	0.00042296	0.00042296	0.00042296	0.00042296	0.00042296	0.00042296	0.00042296	0.00042296	0.00042296	0.00042296	0.00042296	0.00042296	0.00042296	0.00042296	0.00042296	0.00042296	0.00042296	0.00042296	0.00042296	0.00042296	0.00042296	0.00042296	0.00042296	0.00042296	0.00042296	0.00042296	0.00042296	0.00042296	0.00042296	0.00042296	0.00042296	0.00042296	0.00042296	0.00042296	0.00042296	0.00343506	0.003515	0.00343506	0.00722157	0.00722157	0.504157	0.999947	0.504157	0.00343506	0.003515	0.00343506	0.00722157	0.00722157	0.504157	0.999947	0.504157	0.00343506	0.003515	0.00343506	0.00722157	0.00722157	0.504157	0.999947	0.504157	0.00343506	0.003515	0.00343506	0.00722157	0.00722157	0.504157	0.999947	0.504157	0.00343506	0.003515	0.00343506	0.00722157	0.00722157	0.504157	0.999947	0.504157	0.00343506	0.003515	0.00343506	0.00722157	0.00722157	0.504157	0.999947	0.504157	0.00343506	0.003515	0.00343506	0.00722157	0.00722157	0.504157	0.999947	0.504157	0.00343506	0.003515	0.00343506	0.00722157	0.00722157	0.504157	0.999947	0.504157	0.00343506	0.003515	0.00864936	0.00722157	0.0180793	2.8501e-05	0.346908	0.00073571	0.113739	0.100718	0.113739	0.0180793	0.0180793	0.00073571	0.346908	0.00073571	0.113739	0.100718	0.113739	0.0180793	0.0180793	0.00073571	0.346908	0.00073571	0.113739	0.100718	0.113739	0.0180793	0.0180793	0.00073571	0.346908	0.00073571	0.113739	0.100718	0.113739	0.0180793	0.0180793	0.00073571	0.346908	0.00073571	0.113739	0.100718	0.113739	0.0180793	0.0180793	2.06017e-09	0.346908	2.06017e-09	0.178428	0.175069	0.074644	0.0180793	0.0114405	0.122083	7.46155e-06	0.0266318	0.0339418	0.0350563	0.0203394	0.00538421	0.00538421	9.15515e-05	1.33982e-12	9.15515e-05	0.0339418	0.0350563	0.0203394	0.00538421	0.0293686	9.15515e-05	1.33982e-12	9.15515e-05	0.0339418	0.0350563	0.0203394	0.00538421	0.0293686	9.15515e-05	1.33982e-12	9.15515e-05	0.0339418	0.0350563	0.0271105	0.0293686	0.0293686	9.15515e-05	1.33982e-12	9.15515e-05	0.0339418	0.0350563	0.0271105	0.0293686	0.0293686	0.0518947	1.33982e-12	0.0518947	0.0262981	0.0257134	0.0271105	0.00538421	0.0293686	9.15515e-05	4.91289e-09	9.15515e-05	0.0262981	0.0257134	0.0271105	0.00538421	0.0293686	9.15515e-05	4.91289e-09	9.15515e-05	0.0262981	0.0257134	0.0271105	0.00538421	0.0126365	9.15515e-05	4.91289e-09	9.15515e-05	0.0262981	0.0257134	0.0271105	0.00538421	0.0126365	9.15515e-05	4.91289e-09	9.15515e-05	0.0262981	0.0257134	0.023488	0.00228451	0.0126365	9.15515e-05	4.91289e-09	9.15515e-05	0.0262981	0.0257134	0.023488	0.00228451	0.0126365	9.15515e-05	4.91289e-09	9.15515e-05	0.0262981	0.0257134	0.023488	0.00538421	0.0126365	9.15515e-05	4.91289e-09	9.15515e-05	0.0262981	0.0257134	0.023488	0.00538421	0.0126365	9.15515e-05	4.91289e-09	9.15515e-05	0.0262981	0.0257134	0.023488	0.00538421	0.0126365	9.15515e-05	4.91289e-09	9.15515e-05	0.0262981	0.0257134	0.023488	0.0293686	0.0126365	9.15515e-05	4.91289e-09	9.15515e-05	0.0262981	0.0257134	0.023488	0.0293686	0.0126365	9.15515e-05	4.91289e-09	9.15515e-05	0.0262981	0.0257134	0.023488	0.0293686	0.0126365	9.15515e-05	4.91289e-09	9.15515e-05	0.0262981	0.0257134	0.023488	0.0293686	0.0126365	9.15515e-05	4.91289e-09	9.15515e-05	0.0262981	0.0257134	0.023488	0.0293686	0.0126365	9.15515e-05	4.91289e-09	9.15515e-05	0.0262981	0.0257134	0.023488	0.0293686	0.0126365	9.15515e-05	4.91289e-09	9.15515e-05	0.0262981	0.0137367	0.023488	0.0126365	0.0126365	9.15515e-05	4.91289e-09	9.15515e-05	0.0262981	0.0137367	0.023488	0.0126365	0.0126365	9.15515e-05	4.91289e-09	9.15515e-05	0.0262981	0.0137367	0.023488	0.0126365	0.0126365	9.15515e-05	4.91289e-09	9.15515e-05	0.0262981	0.0137367	0.023488	0.0126365	0.0126365	9.15515e-05	4.91289e-09	9.15515e-05	0.0262981	0.0137367	0.023488	0.00228451	0.0126365	9.15515e-05	4.91289e-09	9.15515e-05	0	0	0	0	0	0	0	0	0.0266318	0.0266318	0.0266318	0.0266318	0.0266318	0.0266318	0.0266318	0.0266318	0.0266318	0.0266318	0.0266318	0.0266318	0.0266318	0.0266318	0.0266318	0.0266318	0.0266318	0.0266318	0.0266318	0.0266318	0.0266318	0.0266318	0.0266318	0.0266318	0.0132569	0.0132569	0.0132569	0.0132569	0.0132569	0.0132569	0.0132569	0.0132569	0.0132569	0.0132569	0.0132569	0.0132569	0.0132569	0.0132569	0.0132569	0.0132569	0.0132569	0.0132569	0.0132569	0.0132569	0.0132569	0.0132569	0.0132569	0.0132569	0.0132569	0.0132569	0.0132569	0.0132569	0.0132569	0.0132569	0.0132569	0.0132569	0.0132569	0.0132569	0.0132569	0.0132569	0.0132569	0.0132569	0.0132569	0.0132569	0.0132569	0.0132569	0.0132569	0.0132569	0.0132569	0.0132569	0.0132569	0.0132569	0.018826	0.0188515	0.018826	0.0213435	0.0213435	0.218772	0.966798	0.218772	0.018826	0.0188515	0.018826	0.0213435	0.0213435	0.218772	0.966798	0.218772	0.018826	0.0188515	0.018826	0.0213435	0.0213435	0.218772	0.966798	0.218772	0.018826	0.0188515	0.018826	0.0213435	0.0213435	0.218772	0.966798	0.218772	0.018826	0.0188515	0.018826	0.0213435	0.0213435	0.218772	0.966798	0.218772	0.018826	0.0188515	0.018826	0.0213435	0.0213435	0.218772	0.966798	0.218772	0.018826	0.0188515	0.018826	0.0213435	0.0213435	0.218772	0.966798	0.218772	0.018826	0.0188515	0.018826	0.0213435	0.0213435	0.218772	0.966798	0.218772	0.018826	0.0188515	0.0220046	0.0213435	0.0249364	0.00874268	0.478381	0.0218372	0.0356363	0.0351288	0.0356363	0.0249364	0.0249364	0.0218372	0.478381	0.0218372	0.0356363	0.0351288	0.0356363	0.0249364	0.0249364	0.0218372	0.478381	0.0218372	0.0356363	0.0351288	0.0356363	0.0249364	0.0249364	0.0218372	0.478381	0.0218372	0.0356363	0.0351288	0.0356363	0.0249364	0.0249364	0.0218372	0.478381	0.0218372	0.0356363	0.0351288	0.0356363	0.0249364	0.0249364	6.38644e-06	0.478381	6.38644e-06	0.0375503	0.0375004	0.0329987	0.0249364	0.0230718	0.0148395	0.000144839	0.00937898	0.0273245	0.0274674	0.0259177	0.0203394	0.0203394	0.00064779	9.53794e-08	0.00064779	0.0273245	0.0274674	0.0259177	0.0203394	0.0271105	0.00064779	9.53794e-08	0.00064779	0.0273245	0.0274674	0.0259177	0.0203394	0.0271105	0.00064779	9.53794e-08	0.00064779	0.0273245	0.0274674	0.0266838	0.0271105	0.0271105	0.00064779	9.53794e-08	0.00064779	0.0273245	0.0274674	0.0266838	0.0271105	0.0271105	0.03691	9.53794e-08	0.03691	0.0266121	0.0265763	0.0266838	0.0203394	0.0271105	0.00186973	1.80145e-05	0.00186973	0.0266121	0.0265763	0.0266838	0.0203394	0.0271105	0.00186973	1.80145e-05	0.00186973	0.0266121	0.0265763	0.0266838	0.0203394	0.023488	0.00186973	1.80145e-05	0.00186973	0.0266121	0.0265763	0.0266838	0.0203394	0.023488	0.00186973	1.80145e-05	0.00186973	0.0266121	0.0265763	0.0262981	0.0176053	0.023488	0.00186973	1.80145e-05	0.00186973	0.0266121	0.0265763	0.0262981	0.0176053	0.023488	0.00186973	1.80145e-05	0.00186973	0.0266121	0.0265763	0.0262981	0.0203394	0.023488	0.00186973	1.80145e-05	0.00186973	0.0266121	0.0265763	0.0262981	0.0203394	0.023488	0.00186973	1.80145e-05	0.00186973	0.0266121	0.0265763	0.0262981	0.0203394	0.023488	0.00186973	1.80145e-05	0.00186973	0.0266121	0.0265763	0.0262981	0.0271105	0.023488	0.00186973	1.80145e-05	0.00186973	0.0266121	0.0265763	0.0262981	0.0271105	0.023488	0.00186973	1.80145e-05	0.00186973	0.0266121	0.0265763	0.0262981	0.0271105	0.023488	0.00186973	1.80145e-05	0.00186973	0.0266121	0.0265763	0.0262981	0.0271105	0.023488	0.00186973	1.80145e-05	0.00186973	0.0266121	0.0265763	0.0262981	0.0271105	0.023488	0.00186973	1.80145e-05	0.00186973	0.0266121	0.0265763	0.0262981	0.0271105	0.023488	0.00186973	1.80145e-05	0.00186973	0.0266121	0.0248777	0.0262981	0.023488	0.023488	0.00186973	1.80145e-05	0.00186973	0.0266121	0.0248777	0.0262981	0.023488	0.023488	0.00186973	1.80145e-05	0.00186973	0.0266121	0.0248777	0.0262981	0.023488	0.023488	0.00186973	1.80145e-05	0.00186973	0.0266121	0.0248777	0.0262981	0.023488	0.023488	0.00186973	1.80145e-05	0.00186973	0.0266121	0.0248777	0.0262981	0.0176053	0.023488	0.00186973	1.80145e-05	0.00186973	0	0	0	0	0	0	0	0	0.0266318	0.0266318	0.0266318	0.0266318	0.0266318	0.0266318	0.0266318	0.0266318	0.0266318	0.0266318	0.0266318	0.0266318	0.0266318	0.0266318	0.0266318	0.0266318	0.0266318	0.0266318	0.0266318	0.0266318	0.0266318	0.0266318	0.0266318	0.0266318	0.0248258	0.0248258	0.0248258	0.0248258	0.0248258	0.0248258	0.0248258	0.0248258	0.0248258	0.0248258	0.0248258	0.0248258	0.0248258	0.0248258	0.0248258	0.0248258	0.0248258	0.0248258	0.0248258	0.0248258	0.0248258	0.0248258	0.0248258	0.0248258	0.0248258	0.0248258	0.0248258	0.0248258	0.0248258	0.0248258	0.0248258	0.0248258	0.0248258	0.0248258	0.0248258	0.0248258	0.0248258	0.0248258	0.0248258	0.0248258	0.0248258	0.0248258	0.0248258	0.0248258	0.0248258	0.0248258	0.0248258	0.0248258	0.025714	0.0257152	0.025714	0.0260399	0.0260399	0.0534085	0.175069	0.0534085	0.025714	0.0257152	0.025714	0.0260399	0.0260399	0.0534085	0.175069	0.0534085	0.025714	0.0257152	0.025714	0.0260399	0.0260399	0.0534085	0.175069	0.0534085	0.025714	0.0257152	0.025714	0.0260399	0.0260399	0.0534085	0.175069	0.0534085	0.025714	0.0257152	0.025714	0.0260399	0.0260399	0.0534085	0.175069	0.0534085	0.025714	0.0257152	0.025714	0.0260399	0.0260399	0.0534085	0.175069	0.0534085	0.025714	0.0257152	0.025714	0.0260399	0.0260399	0.0534085	0.175069	0.0534085	0.025714	0.0257152	0.025714	0.0260399	0.0260399	0.0534085	0.175069	0.0534085	0.025714	0.0257152	0.0261243	0.0260399	0.0264552	0.028915	0.100718	0.0337384	0.0274941	0.0274694	0.0274941	0.0264552	0.0264552	0.0337384	0.100718	0.0337384	0.0274941	0.0274694	0.0274941	0.0264552	0.0264552	0.0337384	0.100718	0.0337384	0.0274941	0.0274694	0.0274941	0.0264552	0.0264552	0.0337384	0.100718	0.0337384	0.0274941	0.0274694	0.0274941	0.0264552	0.0264552	0.0337384	0.100718	0.0337384	0.0274941	0.0274694	0.0274941	0.0264552	0.0264552	0.00236814	0.100718	0.00236814	0.0275815	0.0275802	0.0272777	0.0264552	0.0262468	0.0179362	0.00483217	0.0165861	0.0266734	0.0266836	0.0265889	0.0259177	0.0259177	0.00782744	0.00060348	0.00782744	0.0266734	0.0266836	0.0265889	0.0259177	0.0266838	0.00782744	0.00060348	0.00782744	0.0266734	0.0266836	0.0265889	0.0259177	0.0266838	0.00782744	0.00060348	0.00782744	0.0266734	0.0266836	0.0266352	0.0266838	0.0266838	0.00782744	0.00060348	0.00782744	0.0266734	0.0266836	0.0266352	0.0266838	0.0266838	0.0293686	0.00060348	0.0293686	0.0266312	0.0266299	0.0266352	0.0259177	0.0266838	0.0126365	0.003391	0.0126365	0.0266312	0.0266299	0.0266352	0.0259177	0.0266838	0.0126365	0.003391	0.0126365	0.0266312	0.0266299	0.0266352	0.0259177	0.0262981	0.0126365	0.003391	0.0126365	0.0266312	0.0266299	0.0266352	0.0259177	0.0262981	0.0126365	0.003391	0.0126365	0.0266312	0.0266299	0.0266121	0.0255427	0.0262981	0.0126365	0.003391	0.0126365	0.0266312	0.0266299	0.0266121	0.0255427	0.0262981	0.0126365	0.003391	0.0126365	0.0266312	0.0266299	0.0266121	0.0259177	0.0262981	0.0126365	0.003391	0.0126365	0.0266312	0.0266299	0.0266121	0.0259177	0.0262981	0.0126365	0.003391	0.0126365	0.0266312	0.0266299	0.0266121	0.0259177	0.0262981	0.0126365	0.003391	0.0126365	0.0266312	0.0266299	0.0266121	0.0266838	0.0262981	0.0126365	0.003391	0.0126365	0.0266312	0.0266299	0.0266121	0.0266838	0.0262981	0.0126365	0.003391	0.0126365	0.0266312	0.0266299	0.0266121	0.0266838	0.0262981	0.0126365	0.003391	0.0126365	0.0266312	0.0266299	0.0266121	0.0266838	0.0262981	0.0126365	0.003391	0.0126365	0.0266312	0.0266299	0.0266121	0.0266838	0.0262981	0.0126365	0.003391	0.0126365	0.0266312	0.0266299	0.0266121	0.0266838	0.0262981	0.0126365	0.003391	0.0126365	0.0266312	0.0265228	0.0266121	0.0262981	0.0262981	0.0126365	0.003391	0.0126365	0.0266312	0.0265228	0.0266121	0.0262981	0.0262981	0.0126365	0.003391	0.0126365	0.0266312	0.0265228	0.0266121	0.0262981	0.0262981	0.0126365	0.003391	0.0126365	0.0266312	0.0265228	0.0266121	0.0262981	0.0262981	0.0126365	0.003391	0.0126365	0.0266312	0.0265228	0.0266121	0.0255427	0.0262981	0.0126365	0.003391	0.0126365	0	0	0	0	0	0	0	0	0.0266318	0.0266318	0.0266318	0.0266318	0.0266318	0.0266318	0.0266318	0.0266318	0.0266318	0.0266318	0.0266318	0.0266318	0.0266318	0.0266318	0.0266318	0.0266318	0.0266318	0.0266318	0.0266318	0.0266318	0.0266318	0.0266318	0.0266318	0.0266318	0.0252222	0.0252222	0.0252222	0.0252222	0.0252222	0.0252222	0.0252222	0.0252222	0.0252222	0.0252222	0.0252222	0.0252222	0.0252222	0.0252222	0.0252222	0.0252222	0.0252222	0.0252222	0.0252222	0.0252222	0.0252222	0.0252222	0.0252222	0.0252222	0.0252222	0.0252222	0.0252222	0.0252222	0.0252222	0.0252222	0.0252222	0.0252222	0.0252222	0.0252222	0.0252222	0.0252222	0.0252222	0.0252222	0.0252222	0.0252222	0.0252222	0.0252222	0.0252222	0.0252222	0.0252222	0.0252222	0.0252222	0.0252222	0.0319094	0.118539	0.118539	0.0260084	0.0266318	0.0259179	0.0259191	0.0259191	0.0319094	0.118539	0.118539	0.0260084	0.0266318	0.0259179	0.0259191	0.0259191	0.0319094	0.118539	0.118539	0.0260084	0.0266318	0.0259179	0.0259191	0.0259191	0.0319094	0.118539	0.118539	0.0260084	0.0266318	0.0259179	0.0259191	0.0259191	0.0319094	0.118539	0.118539	0.0260084	0.0266318	0.0259179	0.0259191	0.0259191	0.0319094	0.118539	0.118539	0.0260084	0.0266318	0.0259179	0.0259191	0.0259191	0.0319094	0.118539	0.118539	0.0260084	0.0266318	0.0259179	0.0259191	0.0259191	0.0319094	0.118539	0.118539	0.0260084	0.0266318	0.0259179	0.0259191	0.0259191	0.0319094	0.118539	0.116852	0.0260084	0.0262138	0.0272772	0.0272786	0.0272527	0.0262298	0.0756839	0.0652688	0.0267772	0.0262138	0.0273247	0.0272786	0.0272527	0.0262298	0.0756839	0.0652688	0.0267772	0.0262138	0.0273247	0.0272786	0.0272527	0.0262298	0.0756839	0.0652688	0.0267772	0.0262138	0.0273247	0.0272786	0.0272527	0.0262298	0.0756839	0.0652688	0.0267772	0.0262138	0.0273247	0.0272786	0.0272527	0.0262298	0.0756839	0.0652688	0.0267772	0.0262138	0.0273639	0.0272786	0.0273627	0.0222071	0.00553578	0.0657662	0.0267772	0.026422	0.0266746	0.0266733	0.026686	0.0198772	0.00140948	0.0188119	0.0262981	0.0257134	0.0266513	0.0266718	0.0266845	0.0198772	0.00140948	0.0188119	0.0262981	0.0261236	0.0266513	0.0266718	0.0266845	0.0198772	0.00140948	0.0188119	0.0262981	0.0261236	0.0266513	0.0266718	0.0266845	0.0198772	0.00140948	0.0219882	0.026782	0.0261236	0.0266513	0.0266718	0.0266845	0.0198772	0.00140948	0.0219882	0.026782	0.0261236	0.0266321	0.0266718	0.0266308	0.021609	0.00538421	0.0219882	0.0262981	0.0261236	0.0266316	0.0266304	0.0266304	0.021609	0.00538421	0.0219882	0.0262981	0.0261236	0.0266316	0.0266304	0.0266304	0.021609	0.00538421	0.0219882	0.0262981	0.0259177	0.0266316	0.0266304	0.0266304	0.021609	0.00538421	0.0219882	0.0262981	0.0259177	0.0266316	0.0266304	0.0266304	0.021609	0.00538421	0.0203394	0.0260593	0.0259177	0.0266316	0.0266304	0.0266304	0.021609	0.00538421	0.0203394	0.0260593	0.0259177	0.0266316	0.0266304	0.0266304	0.021609	0.00538421	0.0203394	0.0262981	0.0259177	0.0266316	0.0266304	0.0266304	0.021609	0.00538421	0.0203394	0.0262981	0.0259177	0.0266316	0.0266304	0.0266304	0.021609	0.00538421	0.0203394	0.0262981	0.0259177	0.0266316	0.0266304	0.0266304	0.021609	0.00538421	0.0203394	0.026782	0.0259177	0.0266316	0.0266304	0.0266304	0.021609	0.00538421	0.0203394	0.026782	0.0259177	0.0266316	0.0266304	0.0266304	0.021609	0.00538421	0.0203394	0.026782	0.0259177	0.0266316	0.0266304	0.0266304	0.021609	0.00538421	0.0203394	0.026782	0.0259177	0.0266316	0.0266304	0.0266304	0.021609	0.00538421	0.0203394	0.026782	0.0259177	0.0266316	0.0266304	0.0266304	0.021609	0.00538421	0.0203394	0.026782	0.0259177	0.0266316	0.0266304	0.0266304	0.021609	0.0737541	0.0203394	0.026539	0.0259177	0.0266316	0.0266304	0.0266304	0.021609	0.0737541	0.0203394	0.026539	0.0259177	0.0266316	0.0266304	0.0266304	0.021609	0.0737541	0.0203394	0.026539	0.0259177	0.0266316	0.0266304	0.0266304	0.021609	0.0737541	0.0203394	0.026539	0.0259177	0.0266316	0.0266304	0.0266304	0.021609	0.0737541	0.0203394	0.0260593	0.0259177	0.0266316	0.0266304	0.0266304	0	0	0	0	0	0	0	0	0.0266318	0.0266318	0.0266318	0.0266318	0.0266318	0.0266318	0.0266318	0.0266318	0.0266318	0.0266318	0.0266318	0.0266318	0.0266318	0.0266318	0.0266318	0.0266318	0.0266318	0.0266318	0.0266318	0.0266318	0.0266318	0.0266318	0.0266318	0.0266318	0.0155101	0.0155101	0.0155101	0.0155101	0.0155101	0.0155101	0.0155101	0.0155101	0.0155101	0.0155101	0.0155101	0.0155101	0.0155101	0.0155101	0.0155101	0.0155101	0.0155101	0.0155101	0.0155101	0.0155101	0.0155101	0.0155101	0.0155101	0.0155101	0.0155101	0.0155101	0.0155101	0.0155101	0.0155101	0.0155101	0.0155101	0.0155101	0.0155101	0.0155101	0.0155101	0.0155101	0.0155101	0.0155101	0.0155101	0.0155101	0.0155101	0.0155101	0.0155101	0.0155101	0.0155101	0.0155101	0.0155101	0.0155101	0.042499	0.861191	0.861191	0.0210701	0.0266318	0.0203436	0.0203725	0.0203725	0.042499	0.861191	0.861191	0.0210701	0.0266318	0.0203436	0.0203725	0.0203725	0.042499	0.861191	0.861191	0.0210701	0.0266318	0.0203436	0.0203725	0.0203725	0.042499	0.861191	0.861191	0.0210701	0.0266318	0.0203436	0.0203725	0.0203725	0.042499	0.861191	0.861191	0.0210701	0.0266318	0.0203436	0.0203725	0.0203725	0.042499	0.861191	0.861191	0.0210701	0.0266318	0.0203436	0.0203725	0.0203725	0.042499	0.861191	0.861191	0.0210701	0.0266318	0.0203436	0.0203725	0.0203725	0.042499	0.861191	0.861191	0.0210701	0.0266318	0.0203436	0.0203725	0.0203725	0.042499	0.861191	0.841037	0.0210701	0.0228004	0.032981	0.0330272	0.0325122	0.0165861	0.296658	0.142833	0.0280774	0.0228004	0.0339487	0.0330272	0.0325122	0.0165861	0.296658	0.142833	0.0280774	0.0228004	0.0339487	0.0330272	0.0325122	0.0165861	0.296658	0.142833	0.0280774	0.0228004	0.0339487	0.0330272	0.0325122	0.0165861	0.296658	0.142833	0.0280774	0.0228004	0.0339487	0.0330272	0.0325122	0.0165861	0.296658	0.142833	0.0280774	0.0228004	0.0347575	0.0330272	0.0347135	0.0165861	0.000120646	0.152862	0.0280774	0.0246436	0.0273595	0.027321	0.0275378	0.0126365	1.54861e-06	0.003391	0.023488	0.0188119	0.0269588	0.0272771	0.0274935	0.0126365	1.54861e-06	0.003391	0.023488	0.0219882	0.0269588	0.0272771	0.0274935	0.0126365	1.54861e-06	0.003391	0.023488	0.0219882	0.0269588	0.0272771	0.0274935	0.0126365	1.54861e-06	0.00853898	0.0281435	0.0219882	0.0269588	0.0272771	0.0274935	0.0126365	1.54861e-06	0.00853898	0.0281435	0.0219882	0.0266408	0.0272771	0.0266015	0.0126365	9.15515e-05	0.00853898	0.023488	0.0219882	0.0266264	0.0265889	0.0265889	0.0126365	9.15515e-05	0.00853898	0.023488	0.0219882	0.0266264	0.0265889	0.0265889	0.0126365	9.15515e-05	0.00853898	0.023488	0.0203394	0.0266264	0.0265889	0.0265889	0.0126365	9.15515e-05	0.00853898	0.023488	0.0203394	0.0266264	0.0265889	0.0265889	0.0126365	9.15515e-05	0.00538421	0.021451	0.0203394	0.0266264	0.0265889	0.0265889	0.0126365	9.15515e-05	0.00538421	0.021451	0.0203394	0.0266264	0.0265889	0.0265889	0.0126365	9.15515e-05	0.00538421	0.023488	0.0203394	0.0266264	0.0265889	0.0265889	0.0126365	9.15515e-05	0.00538421	0.023488	0.0203394	0.0266264	0.0265889	0.0265889	0.0126365	9.15515e-05	0.00538421	0.023488	0.0203394	0.0266264	0.0265889	0.0265889	0.0126365	9.15515e-05	0.00538421	0.0281435	0.0203394	0.0266264	0.0265889	0.0265889	0.0126365	9.15515e-05	0.00538421	0.0281435	0.0203394	0.0266264	0.0265889	0.0265889	0.0126365	9.15515e-05	0.00538421	0.0281435	0.0203394	0.0266264	0.0265889	0.0265889	0.0126365	9.15515e-05	0.00538421	0.0281435	0.0203394	0.0266264	0.0265889	0.0265889	0.0126365	9.15515e-05	0.00538421	0.0281435	0.0203394	0.0266264	0.0265889	0.0265889	0.0126365	9.15515e-05	0.00538421	0.0281435	0.0203394	0.0266264	0.0265889	0.0265889	0.0126365	0.242457	0.00538421	0.0257134	0.0203394	0.0266264	0.0265889	0.0265889	0.0126365	0.242457	0.00538421	0.0257134	0.0203394	0.0266264	0.0265889	0.0265889	0.0126365	0.242457	0.00538421	0.0257134	0.0203394	0.0266264	0.0265889	0.0265889	0.0126365	0.242457	0.00538421	0.0257134	0.0203394	0.0266264	0.0265889	0.0265889	0.0126365	0.242457	0.00538421	0.021451	0.0203394	0.0266264	0.0265889	0.0265889	0	0	0	0	0	0	0	0	0.0266318	0.0266318	0.0266318	0.0266318	0.0266318	0.0266318	0.0266318	0.0266318	0.0266318	0.0266318	0.0266318	0.0266318	0.0266318	0.0266318	0.0266318	0.0266318	0.0266318	0.0266318	0.0266318	0.0266318	0.0266318	0.0266318	0.0266318	0.0266318	0.0010699	0.0010699	0.0010699	0.0010699	0.0010699	0.0010699	0.0010699	0.0010699	0.0010699	0.0010699	0.0010699	0.0010699	0.0010699	0.0010699	0.0010699	0.0010699	0.0010699	0.0010699	0.0010699	0.0010699	0.0010699	0.0010699	0.0010699	0.0010699	0.0010699	0.0010699	0.0010699	0.0010699	0.0010699	0.0010699	0.0010699	0.0010699	0.0010699	0.0010699	0.0010699	0.0010699	0.0010699	0.0010699	0.0010699	0.0010699	0.0010699	0.0010699	0.0010699	0.0010699	0.0010699	0.0010699	0.0010699	0.0010699	0.0266318	0.998967	0.998967	0.0066614	0.0266318	0.00540346	0.00553578	0.00553578	0.0266318	0.998967	0.998967	0.0066614	0.0266318	0.00540346	0.00553578	0.00553578	0.0266318	0.998967	0.998967	0.0066614	0.0266318	0.00540346	0.00553578	0.00553578	0.0266318	0.998967	0.998967	0.0066614	0.0266318	0.00540346	0.00553578	0.00553578	0.0266318	0.998967	0.998967	0.0066614	0.0266318	0.00540346	0.00553578	0.00553578	0.0266318	0.998967	0.998967	0.0066614	0.0266318	0.00540346	0.00553578	0.00553578	0.0266318	0.998967	0.998967	0.0066614	0.0266318	0.00540346	0.00553578	0.00553578	0.0266318	0.998967	0.998967	0.0066614	0.0266318	0.00540346	0.00553578	0.00553578	0.0266318	0.998967	0.997389	0.0066614	0.0106937	0.0739996	0.0756839	0.0652688	0.00326552	0.216697	0.010596	0.0361285	0.0106937	0.096868	0.0756839	0.0652688	0.00326552	0.216697	0.010596	0.0361285	0.0106937	0.096868	0.0756839	0.0652688	0.00326552	0.216697	0.010596	0.0361285	0.0106937	0.096868	0.0756839	0.0652688	0.00326552	0.216697	0.010596	0.0361285	0.0106937	0.096868	0.0756839	0.0652688	0.00326552	0.216697	0.010596	0.0361285	0.0106937	0.119124	0.0756839	0.116852	0.0266318	7.74107e-07	0.0167532	0.0361285	0.0169066	0.0346814	0.0338761	0.0365812	0.0154028	2.56203e-10	1.80145e-05	0.0126365	0.003391	0.0299741	0.0329743	0.0356101	0.0154028	2.56203e-10	1.80145e-05	0.0126365	0.00853898	0.0299741	0.0329743	0.0356101	0.0154028	2.56203e-10	1.80145e-05	0.0126365	0.00853898	0.0299741	0.0329743	0.0356101	0.0154028	2.56203e-10	0.000465136	0.0367156	0.00853898	0.0299741	0.0329743	0.0356101	0.0154028	2.56203e-10	0.000465136	0.0367156	0.00853898	0.026782	0.0329743	0.0261236	0.00538421	1.5316e-07	0.000465136	0.0126365	0.00853898	0.026539	0.0259177	0.0259177	0.00538421	1.5316e-07	0.000465136	0.0126365	0.00853898	0.026539	0.0259177	0.0259177	0.00538421	1.5316e-07	0.000465136	0.0126365	0.00538421	0.026539	0.0259177	0.0259177	0.00538421	1.5316e-07	0.000465136	0.0126365	0.00538421	0.026539	0.0259177	0.0259177	0.00538421	1.5316e-07	9.15515e-05	0.00736148	0.00538421	0.026539	0.0259177	0.0259177	0.00538421	1.5316e-07	9.15515e-05	0.00736148	0.00538421	0.026539	0.0259177	0.0259177	0.00538421	1.5316e-07	9.15515e-05	0.0126365	0.00538421	0.026539	0.0259177	0.0259177	0.00538421	1.5316e-07	9.15515e-05	0.0126365	0.00538421	0.026539	0.0259177	0.0259177	0.00538421	1.5316e-07	9.15515e-05	0.0126365	0.00538421	0.026539	0.0259177	0.0259177	0.00538421	1.5316e-07	9.15515e-05	0.0367156	0.00538421	0.026539	0.0259177	0.0259177	0.00538421	1.5316e-07	9.15515e-05	0.0367156	0.00538421	0.026539	0.0259177	0.0259177	0.00538421	1.5316e-07	9.15515e-05	0.0367156	0.00538421	0.026539	0.0259177	0.0259177	0.00538421	1.5316e-07	9.15515e-05	0.0367156	0.00538421	0.026539	0.0259177	0.0259177	0.00538421	1.5316e-07	9.15515e-05	0.0367156	0.00538421	0.026539	0.0259177	0.0259177	0.00538421	1.5316e-07	9.15515e-05	0.0367156	0.00538421	0.026539	0.0259177	0.0259177	0.00538421	0.0518947	9.15515e-05	0.021609	0.00538421	0.026539	0.0259177	0.0259177	0.00538421	0.0518947	9.15515e-05	0.021609	0.00538421	0.026539	0.0259177	0.0259177	0.00538421	0.0518947	9.15515e-05	0.021609	0.00538421	0.026539	0.0259177	0.0259177	0.00538421	0.0518947	9.15515e-05	0.021609	0.00538421	0.026539	0.0259177	0.0259177	0.00538421	0.0518947	9.15515e-05	0.00736148	0.00538421	0.026539	0.0259177	0.0259177	0	0	0	0	0	0	0	0	0.0266318	0.0266318	0.0266318	0.0266318	0.0266318	0.0266318	0.0266318	0.0266318	0.0266318	0.0266318	0.0266318	0.0266318	0.0266318	0.0266318	0.0266318	0.0266318	0.0266318	0.0266318	0.0266318	0.0266318	0.0266318	0.0266318	0.0266318	0.0266318	3.06399e-07	3.06399e-07	3.06399e-07	3.06399e-07	3.06399e-07	3.06399e-07	3.06399e-07	3.06399e-07	3.06399e-07	3.06399e-07	3.06399e-07	3.06399e-07	3.06399e-07	3.06399e-07	3.06399e-07	3.06399e-07	3.06399e-07	3.06399e-07	3.06399e-07	3.06399e-07	3.06399e-07	3.06399e-07	3.06399e-07	3.06399e-07	3.06399e-07	3.06399e-07	3.06399e-07	3.06399e-07	3.06399e-07	3.06399e-07	3.06399e-07	3.06399e-07	3.06399e-07	3.06399e-07	3.06399e-07	3.06399e-07	3.06399e-07	3.06399e-07	3.06399e-07	3.06399e-07	3.06399e-07	3.06399e-07	3.06399e-07	3.06399e-07	3.06399e-07	3.06399e-07	3.06399e-07	3.06399e-07	0.00073571	0.998043	0.998043	0.000195702	0.0266318	9.49107e-05	0.000120646	0.000120646	0.00073571	0.998043	0.998043	0.000195702	0.0266318	9.49107e-05	0.000120646	0.000120646	0.00073571	0.998043	0.998043	0.000195702	0.0266318	9.49107e-05	0.000120646	0.000120646	0.00073571	0.998043	0.998043	0.000195702	0.0266318	9.49107e-05	0.000120646	0.000120646	0.00073571	0.998043	0.998043	0.000195702	0.0266318	9.49107e-05	0.000120646	0.000120646	0.00073571	0.998043	0.998043	0.000195702	0.0266318	9.49107e-05	0.000120646	0.000120646	0.00073571	0.998043	0.998043	0.000195702	0.0266318	9.49107e-05	0.000120646	0.000120646	0.00073571	0.998043	0.998043	0.000195702	0.0266318	9.49107e-05	0.000120646	0.000120646	0.00073571	0.998043	0.951783	0.000195702	0.00105806	0.249138	0.296658	0.142833	0.00073571	0.00142479	1.4681e-06	0.0757274	0.00105806	0.649684	0.296658	0.142833	0.00073571	0.00142479	1.4681e-06	0.0757274	0.00105806	0.649684	0.296658	0.142833	0.00073571	0.00142479	1.4681e-06	0.0757274	0.00105806	0.649684	0.296658	0.142833	0.00073571	0.00142479	1.4681e-06	0.0757274	0.00105806	0.649684	0.296658	0.142833	0.00073571	0.00142479	1.4681e-06	0.0757274	0.00105806	0.867561	0.296658	0.841037	0.504157	1.4681e-06	7.46155e-06	0.0757274	0.00535446	0.117693	0.0949694	0.143065	0.112251	1.57591e-10	4.91289e-09	0.00186973	1.80145e-05	0.0516156	0.0737541	0.11244	0.112251	1.57591e-10	4.91289e-09	0.00186973	0.000465136	0.0516156	0.0737541	0.11244	0.112251	1.57591e-10	4.91289e-09	0.00186973	0.000465136	0.0516156	0.0737541	0.11244	0.112251	1.57591e-10	4.77473e-06	0.0804082	0.000465136	0.0516156	0.0737541	0.11244	0.112251	1.57591e-10	4.77473e-06	0.0804082	0.000465136	0.0281435	0.0737541	0.0219882	0.003391	4.91289e-09	4.77473e-06	0.00186973	0.000465136	0.0257134	0.0203394	0.0203394	0.003391	4.91289e-09	4.77473e-06	0.00186973	0.000465136	0.0257134	0.0203394	0.0203394	0.003391	4.91289e-09	4.77473e-06	0.00186973	9.15515e-05	0.0257134	0.0203394	0.0203394	0.003391	4.91289e-09	4.77473e-06	0.00186973	9.15515e-05	0.0257134	0.0203394	0.0203394	0.003391	4.91289e-09	1.5316e-07	0.000274104	9.15515e-05	0.0257134	0.0203394	0.0203394	0.003391	4.91289e-09	1.5316e-07	0.000274104	9.15515e-05	0.0257134	0.0203394	0.0203394	0.003391	4.91289e-09	1.5316e-07	0.00186973	9.15515e-05	0.0257134	0.0203394	0.0203394	0.003391	4.91289e-09	1.5316e-07	0.00186973	9.15515e-05	0.0257134	0.0203394	0.0203394	0.003391	4.91289e-09	1.5316e-07	0.00186973	9.15515e-05	0.0257134	0.0203394	0.0203394	0.003391	4.91289e-09	1.5316e-07	0.0804082	9.15515e-05	0.0257134	0.0203394	0.0203394	0.003391	4.91289e-09	1.5316e-07	0.0804082	9.15515e-05	0.0257134	0.0203394	0.0203394	0.003391	4.91289e-09	1.5316e-07	0.0804082	9.15515e-05	0.0257134	0.0203394	0.0203394	0.003391	4.91289e-09	1.5316e-07	0.0804082	9.15515e-05	0.0257134	0.0203394	0.0203394	0.003391	4.91289e-09	1.5316e-07	0.0804082	9.15515e-05	0.0257134	0.0203394	0.0203394	0.003391	4.91289e-09	1.5316e-07	0.0804082	9.15515e-05	0.0257134	0.0203394	0.0203394	0.003391	4.77473e-06	1.5316e-07	0.0126365	9.15515e-05	0.0257134	0.0203394	0.0203394	0.003391	4.77473e-06	1.5316e-07	0.0126365	9.15515e-05	0.0257134	0.0203394	0.0203394	0.003391	4.77473e-06	1.5316e-07	0.0126365	9.15515e-05	0.0257134	0.0203394	0.0203394	0.003391	4.77473e-06	1.5316e-07	0.0126365	9.15515e-05	0.0257134	0.0203394	0.0203394	0.003391	4.77473e-06	1.5316e-07	0.000274104	9.15515e-05	0.0257134	0.0203394	0.0203394	0	0	0	0	0	0	0	0	0.0266318	0.0266318	0.0266318	0.0266318	0.0266318	0.0266318	0.0266318	0.0266318	0.0266318	0.0266318	0.0266318	0.0266318	0.0266318	0.0266318	0.0266318	0.0266318	0.0266318	0.0266318	0.0266318	0.0266318	0.0266318	0.0266318	0.0266318	0.0266318	8.57362e-13	8.57362e-13	8.57362e-13	8.57362e-13	8.57362e-13	8.57362e-13	8.57362e-13	8.57362e-13	8.57362e-13	8.57362e-13	8.57362e-13	8.57362e-13	8.57362e-13	8.57362e-13	8.57362e-13	8.57362e-13	8.57362e-13	8.57362e-13	8.57362e-13	8.57362e-13	8.57362e-13	8.57362e-13	8.57362e-13	8.57362e-13	8.57362e-13	8.57362e-13	8.57362e-13	8.57362e-13	8.57362e-13	8.57362e-13	8.57362e-13	8.57362e-13	8.57362e-13	8.57362e-13	8.57362e-13	8.57362e-13	8.57362e-13	8.57362e-13	8.57362e-13	8.57362e-13	8.57362e-13	8.57362e-13	8.57362e-13	8.57362e-13	8.57362e-13	8.57362e-13	8.57362e-13	8.57362e-13	7.74107e-07	0.0266318	0.0266318	7.74107e-07	0.0266318	1.89734e-07	7.74107e-07	7.74107e-07	7.74107e-07	0.0266318	0.0266318	7.74107e-07	0.0266318	1.89734e-07	7.74107e-07	7.74107e-07	7.74107e-07	0.0266318	0.0266318	7.74107e-07	0.0266318	1.89734e-07	7.74107e-07	7.74107e-07	7.74107e-07	0.0266318	0.0266318	7.74107e-07	0.0266318	1.89734e-07	7.74107e-07	7.74107e-07	7.74107e-07	0.0266318	0.0266318	7.74107e-07	0.0266318	1.89734e-07	7.74107e-07	7.74107e-07	7.74107e-07	0.0266318	0.0266318	7.74107e-07	0.0266318	1.89734e-07	7.74107e-07	7.74107e-07	7.74107e-07	0.0266318	0.0266318	7.74107e-07	0.0266318	1.89734e-07	7.74107e-07	7.74107e-07	7.74107e-07	0.0266318	0.0266318	7.74107e-07	0.0266318	1.89734e-07	7.74107e-07	7.74107e-07	7.74107e-07	0.0266318	2.81513e-05	7.74107e-07	2.81513e-05	0.0635003	0.216697	0.010596	0.010596	2.81513e-05	4.12815e-09	0.216697	2.81513e-05	0.965965	0.216697	0.010596	0.010596	2.81513e-05	4.12815e-09	0.216697	2.81513e-05	0.965965	0.216697	0.010596	0.010596	2.81513e-05	4.12815e-09	0.216697	2.81513e-05	0.965965	0.216697	0.010596	0.010596	2.81513e-05	4.12815e-09	0.216697	2.81513e-05	0.965965	0.216697	0.010596	0.010596	2.81513e-05	4.12815e-09	0.216697	2.81513e-05	0.999246	0.216697	0.997389	0.998967	0.0266318	1.28695e-07	0.216697	0.000876871	0.86842	0.617978	0.89156	0.619293	4.77473e-06	5.94921e-11	9.15515e-05	4.91289e-09	0.206606	0.242457	0.619293	0.619293	4.77473e-06	5.94921e-11	9.15515e-05	4.77473e-06	0.206606	0.242457	0.619293	0.619293	4.77473e-06	5.94921e-11	9.15515e-05	4.77473e-06	0.206606	0.242457	0.619293	0.619293	4.77473e-06	4.05709e-07	0.242457	4.77473e-06	0.206606	0.242457	0.619293	0.619293	4.77473e-06	4.05709e-07	0.242457	4.77473e-06	0.0367156	0.242457	0.00853898	0.00538421	1.5316e-07	4.05709e-07	9.15515e-05	4.77473e-06	0.021609	0.00538421	0.00538421	0.00538421	1.5316e-07	4.05709e-07	9.15515e-05	4.77473e-06	0.021609	0.00538421	0.00538421	0.00538421	1.5316e-07	4.05709e-07	9.15515e-05	1.5316e-07	0.021609	0.00538421	0.00538421	0.00538421	1.5316e-07	4.05709e-07	9.15515e-05	1.5316e-07	0.021609	0.00538421	0.00538421	0.00538421	1.5316e-07	4.91289e-09	1.54861e-06	1.5316e-07	0.021609	0.00538421	0.00538421	0.00538421	1.5316e-07	4.91289e-09	1.54861e-06	1.5316e-07	0.021609	0.00538421	0.00538421	0.00538421	1.5316e-07	4.91289e-09	9.15515e-05	1.5316e-07	0.021609	0.00538421	0.00538421	0.00538421	1.5316e-07	4.91289e-09	9.15515e-05	1.5316e-07	0.021609	0.00538421	0.00538421	0.00538421	1.5316e-07	4.91289e-09	9.15515e-05	1.5316e-07	0.021609	0.00538421	0.00538421	0.00538421	1.5316e-07	4.91289e-09	0.242457	1.5316e-07	0.021609	0.00538421	0.00538421	0.00538421	1.5316e-07	4.91289e-09	0.242457	1.5316e-07	0.021609	0.00538421	0.00538421	0.00538421	1.5316e-07	4.91289e-09	0.242457	1.5316e-07	0.021609	0.00538421	0.00538421	0.00538421	1.5316e-07	4.91289e-09	0.242457	1.5316e-07	0.021609	0.00538421	0.00538421	0.00538421	1.5316e-07	4.91289e-09	0.242457	1.5316e-07	0.021609	0.00538421	0.00538421	0.00538421	1.5316e-07	4.91289e-09	0.242457	1.5316e-07	0.021609	0.00538421	0.00538421	0.00538421	1.57591e-10	4.91289e-09	0.00538421	1.5316e-07	0.021609	0.00538421	0.00538421	0.00538421	1.57591e-10	4.91289e-09	0.00538421	1.5316e-07	0.021609	0.00538421	0.00538421	0.00538421	1.57591e-10	4.91289e-09	0.00538421	1.5316e-07	0.021609	0.00538421	0.00538421	0.00538421	1.57591e-10	4.91289e-09	0.00538421	1.5316e-07	0.021609	0.00538421	0.00538421	0.00538421	1.57591e-10	4.91289e-09	1.54861e-06	1.5316e-07	0.021609	0.00538421	0.00538421	0	0	0	0	0	0	0	0	0.0266318	0.0266318	0.0266318	0.0266318	0.0266318	0.0266318	0.0266318	0.0266318	0.0266318	0.0266318	0.0266318	0.0266318	0.0266318	0.0266318	0.0266318	0.0266318	0.0266318	0.0266318	0.0266318	0.0266318	0.0266318	0.0266318	0.0266318	0.0266318	8.82167e-16	8.82167e-16	8.82167e-16	8.82167e-16	8.82167e-16	8.82167e-16	8.82167e-16	8.82167e-16	8.82167e-16	8.82167e-16	8.82167e-16	8.82167e-16	8.82167e-16	8.82167e-16	8.82167e-16	8.82167e-16	8.82167e-16	8.82167e-16	8.82167e-16	8.82167e-16	8.82167e-16	8.82167e-16	8.82167e-16	8.82167e-16	8.82167e-16	8.82167e-16	8.82167e-16	8.82167e-16	8.82167e-16	8.82167e-16	8.82167e-16	8.82167e-16	8.82167e-16	8.82167e-16	8.82167e-16	8.82167e-16	8.82167e-16	8.82167e-16	8.82167e-16	8.82167e-16	8.82167e-16	8.82167e-16	8.82167e-16	8.82167e-16	8.82167e-16	8.82167e-16	8.82167e-16	8.82167e-16	1.0503e-08	1.4681e-06	1.4681e-06	3.95056e-08	0.0266318	1.0503e-08	1.4681e-06	1.4681e-06	1.0503e-08	1.4681e-06	1.4681e-06	3.95056e-08	0.0266318	1.0503e-08	1.4681e-06	1.4681e-06	1.0503e-08	1.4681e-06	1.4681e-06	3.95056e-08	0.0266318	1.0503e-08	1.4681e-06	1.4681e-06	1.0503e-08	1.4681e-06	1.4681e-06	3.95056e-08	0.0266318	1.0503e-08	1.4681e-06	1.4681e-06	1.0503e-08	1.4681e-06	1.4681e-06	3.95056e-08	0.0266318	1.0503e-08	1.4681e-06	1.4681e-06	1.0503e-08	1.4681e-06	1.4681e-06	3.95056e-08	0.0266318	1.0503e-08	1.4681e-06	1.4681e-06	1.0503e-08	1.4681e-06	1.4681e-06	3.95056e-08	0.0266318	1.0503e-08	1.4681e-06	1.4681e-06	1.0503e-08	1.4681e-06	1.4681e-06	3.95056e-08	0.0266318	1.0503e-08	1.4681e-06	1.4681e-06	1.0503e-08	1.4681e-06	2.15278e-10	3.95056e-08	4.01205e-06	1.02076e-05	0.00142479	1.4681e-06	0.784851	0.00142479	1.4681e-06	0.346908	4.01205e-06	0.784851	0.00142479	1.4681e-06	0.784851	0.00142479	1.4681e-06	0.346908	4.01205e-06	0.784851	0.00142479	1.4681e-06	0.784851	0.00142479	1.4681e-06	0.346908	4.01205e-06	0.784851	0.00142479	1.4681e-06	0.784851	0.00142479	1.4681e-06	0.346908	4.01205e-06	0.784851	0.00142479	1.4681e-06	0.784851	0.00142479	1.4681e-06	0.346908	4.01205e-06	0.999345	0.00142479	0.951783	0.999986	0.998043	0.000121222	0.346908	0.000331209	0.999563	0.942384	0.998043	0.641438	0.0518947	4.91289e-09	1.80145e-05	5.94921e-11	0.641438	0.0518947	0.630501	0.641438	0.0518947	4.91289e-09	1.80145e-05	4.05709e-07	0.641438	0.0518947	0.630501	0.641438	0.0518947	4.91289e-09	1.80145e-05	4.05709e-07	0.641438	0.0518947	0.630501	0.641438	0.0518947	4.77473e-06	0.391229	4.05709e-07	0.641438	0.0518947	0.630501	0.641438	0.0518947	4.77473e-06	0.391229	4.05709e-07	0.0804082	0.0518947	0.000465136	0.0126365	9.15515e-05	4.77473e-06	1.80145e-05	4.05709e-07	0.0126365	9.15515e-05	9.15515e-05	0.0126365	9.15515e-05	4.77473e-06	1.80145e-05	4.05709e-07	0.0126365	9.15515e-05	9.15515e-05	0.0126365	9.15515e-05	4.77473e-06	1.80145e-05	4.91289e-09	0.0126365	9.15515e-05	9.15515e-05	0.0126365	9.15515e-05	4.77473e-06	1.80145e-05	4.91289e-09	0.0126365	9.15515e-05	9.15515e-05	0.0126365	9.15515e-05	1.5316e-07	9.53794e-08	4.91289e-09	0.0126365	9.15515e-05	9.15515e-05	0.0126365	9.15515e-05	1.5316e-07	9.53794e-08	4.91289e-09	0.0126365	9.15515e-05	9.15515e-05	0.0126365	9.15515e-05	1.5316e-07	1.80145e-05	4.91289e-09	0.0126365	9.15515e-05	9.15515e-05	0.0126365	9.15515e-05	1.5316e-07	1.80145e-05	4.91289e-09	0.0126365	9.15515e-05	9.15515e-05	0.0126365	9.15515e-05	1.5316e-07	1.80145e-05	4.91289e-09	0.0126365	9.15515e-05	9.15515e-05	0.0126365	9.15515e-05	1.5316e-07	0.391229	4.91289e-09	0.0126365	9.15515e-05	9.15515e-05	0.0126365	9.15515e-05	1.5316e-07	0.391229	4.91289e-09	0.0126365	9.15515e-05	9.15515e-05	0.0126365	9.15515e-05	1.5316e-07	0.391229	4.91289e-09	0.0126365	9.15515e-05	9.15515e-05	0.0126365	9.15515e-05	1.5316e-07	0.391229	4.91289e-09	0.0126365	9.15515e-05	9.15515e-05	0.0126365	9.15515e-05	1.5316e-07	0.391229	4.91289e-09	0.0126365	9.15515e-05	9.15515e-05	0.0126365	9.15515e-05	1.5316e-07	0.391229	4.91289e-09	0.0126365	9.15515e-05	9.15515e-05	0.0126365	2.56203e-10	1.5316e-07	0.003391	4.91289e-09	0.0126365	9.15515e-05	9.15515e-05	0.0126365	2.56203e-10	1.5316e-07	0.003391	4.91289e-09	0.0126365	9.15515e-05	9.15515e-05	0.0126365	2.56203e-10	1.5316e-07	0.003391	4.91289e-09	0.0126365	9.15515e-05	9.15515e-05	0.0126365	2.56203e-10	1.5316e-07	0.003391	4.91289e-09	0.0126365	9.15515e-05	9.15515e-05	0.0126365	2.56203e-10	1.5316e-07	9.53794e-08	4.91289e-09	0.0126365	9.15515e-05	9.15515e-05	0	0	0	0	0	0	0	0	0.0266318	0.0266318	0.0266318	0.0266318	0.0266318	0.0266318	0.0266318	0.0266318	0.0266318	0.0266318	0.0266318	0.0266318	0.0266318	0.0266318	0.0266318	0.0266318	0.0266318	0.0266318	0.0266318	0.0266318	0.0266318	0.0266318	0.0266318	0.0266318	8.57362e-13	8.57362e-13	8.57362e-13	8.57362e-13	8.57362e-13	8.57362e-13	8.57362e-13	8.57362e-13	8.57362e-13	8.57362e-13	8.57362e-13	8.57362e-13	8.57362e-13	8.57362e-13	8.57362e-13	8.57362e-13	8.57362e-13	8.57362e-13	8.57362e-13	8.57362e-13	8.57362e-13	8.57362e-13	8.57362e-13	8.57362e-13	8.57362e-13	8.57362e-13	8.57362e-13	8.57362e-13	8.57362e-13	8.57362e-13	8.57362e-13	8.57362e-13	8.57362e-13	8.57362e-13	8.57362e-13	8.57362e-13	8.57362e-13	8.57362e-13	8.57362e-13	8.57362e-13	8.57362e-13	8.57362e-13	8.57362e-13	8.57362e-13	8.57362e-13	8.57362e-13	8.57362e-13	8.57362e-13	1.89734e-07	7.74107e-07	7.74107e-07	7.74107e-07	0.0266318	7.74107e-07	0.0266318	0.0266318	1.89734e-07	7.74107e-07	7.74107e-07	7.74107e-07	0.0266318	7.74107e-07	0.0266318	0.0266318	1.89734e-07	7.74107e-07	7.74107e-07	7.74107e-07	0.0266318	7.74107e-07	0.0266318	0.0266318	1.89734e-07	7.74107e-07	7.74107e-07	7.74107e-07	0.0266318	7.74107e-07	0.0266318	0.0266318	1.89734e-07	7.74107e-07	7.74107e-07	7.74107e-07	0.0266318	7.74107e-07	0.0266318	0.0266318	1.89734e-07	7.74107e-07	7.74107e-07	7.74107e-07	0.0266318	7.74107e-07	0.0266318	0.0266318	1.89734e-07	7.74107e-07	7.74107e-07	7.74107e-07	0.0266318	7.74107e-07	0.0266318	0.0266318	1.89734e-07	7.74107e-07	7.74107e-07	7.74107e-07	0.0266318	7.74107e-07	0.0266318	0.0266318	1.89734e-07	7.74107e-07	7.96503e-10	7.74107e-07	2.81513e-05	7.96503e-10	2.81513e-05	4.12815e-09	0.965965	0.216697	0.010596	0.216697	2.81513e-05	0.010596	2.81513e-05	4.12815e-09	0.965965	0.216697	0.010596	0.216697	2.81513e-05	0.010596	2.81513e-05	4.12815e-09	0.965965	0.216697	0.010596	0.216697	2.81513e-05	0.010596	2.81513e-05	4.12815e-09	0.965965	0.216697	0.010596	0.216697	2.81513e-05	0.010596	2.81513e-05	4.12815e-09	0.965965	0.216697	0.010596	0.216697	2.81513e-05	0.216697	2.81513e-05	2.81513e-05	0.999747	0.998967	0.250302	0.216697	0.000876871	0.999967	0.460324	0.986002	0.206606	0.242457	1.80145e-05	9.15515e-05	4.91289e-09	0.619293	4.77473e-06	0.000394146	0.206606	0.242457	1.80145e-05	9.15515e-05	4.77473e-06	0.619293	4.77473e-06	0.000394146	0.206606	0.242457	1.80145e-05	9.15515e-05	4.77473e-06	0.619293	4.77473e-06	0.000394146	0.206606	0.242457	0.000465136	0.242457	4.77473e-06	0.619293	4.77473e-06	0.000394146	0.206606	0.242457	0.000465136	0.242457	4.77473e-06	0.242457	4.77473e-06	4.77473e-06	0.021609	0.00538421	0.000465136	9.15515e-05	4.77473e-06	0.00538421	1.5316e-07	1.5316e-07	0.021609	0.00538421	0.000465136	9.15515e-05	4.77473e-06	0.00538421	1.5316e-07	1.5316e-07	0.021609	0.00538421	0.000465136	9.15515e-05	1.5316e-07	0.00538421	1.5316e-07	1.5316e-07	0.021609	0.00538421	0.000465136	9.15515e-05	1.5316e-07	0.00538421	1.5316e-07	1.5316e-07	0.021609	0.00538421	9.15515e-05	1.54861e-06	1.5316e-07	0.00538421	1.5316e-07	1.5316e-07	0.021609	0.00538421	9.15515e-05	1.54861e-06	1.5316e-07	0.00538421	1.5316e-07	1.5316e-07	0.021609	0.00538421	9.15515e-05	9.15515e-05	1.5316e-07	0.00538421	1.5316e-07	1.5316e-07	0.021609	0.00538421	9.15515e-05	9.15515e-05	1.5316e-07	0.00538421	1.5316e-07	1.5316e-07	0.021609	0.00538421	9.15515e-05	9.15515e-05	1.5316e-07	0.00538421	1.5316e-07	1.5316e-07	0.021609	0.00538421	9.15515e-05	0.242457	1.5316e-07	0.00538421	1.5316e-07	1.5316e-07	0.021609	0.00538421	9.15515e-05	0.242457	1.5316e-07	0.00538421	1.5316e-07	1.5316e-07	0.021609	0.00538421	9.15515e-05	0.242457	1.5316e-07	0.00538421	1.5316e-07	1.5316e-07	0.021609	0.00538421	9.15515e-05	0.242457	1.5316e-07	0.00538421	1.5316e-07	1.5316e-07	0.021609	0.00538421	9.15515e-05	0.242457	1.5316e-07	0.00538421	1.5316e-07	1.5316e-07	0.021609	0.00538421	9.15515e-05	0.242457	1.5316e-07	0.00538421	1.5316e-07	1.5316e-07	0.021609	1.54861e-06	9.15515e-05	0.00538421	1.5316e-07	0.00538421	1.5316e-07	1.5316e-07	0.021609	1.54861e-06	9.15515e-05	0.00538421	1.5316e-07	0.00538421	1.5316e-07	1.5316e-07	0.021609	1.54861e-06	9.15515e-05	0.00538421	1.5316e-07	0.00538421	1.5316e-07	1.5316e-07	0.021609	1.54861e-06	9.15515e-05	0.00538421	1.5316e-07	0.00538421	1.5316e-07	1.5316e-07	0.021609	1.54861e-06	9.15515e-05	1.54861e-06	1.5316e-07	0.00538421	1.5316e-07	1.5316e-07	0	0	0	0	0	0	0	0	0.0266318	0.0266318	0.0266318	0.0266318	0.0266318	0.0266318	0.0266318	0.0266318	0.0266318	0.0266318	0.0266318	0.0266318	0.0266318	0.0266318	0.0266318	0.0266318	0.0266318	0.0266318	0.0266318	0.0266318	0.0266318	0.0266318	0.0266318	0.0266318	3.06399e-07	3.06399e-07	3.06399e-07	3.06399e-07	3.06399e-07	3.06399e-07	3.06399e-07	3.06399e-07	3.06399e-07	3.06399e-07	3.06399e-07	3.06399e-07	3.06399e-07	3.06399e-07	3.06399e-07	3.06399e-07	3.06399e-07	3.06399e-07	3.06399e-07	3.06399e-07	3.06399e-07	3.06399e-07	3.06399e-07	3.06399e-07	3.06399e-07	3.06399e-07	3.06399e-07	3.06399e-07	3.06399e-07	3.06399e-07	3.06399e-07	3.06399e-07	3.06399e-07	3.06399e-07	3.06399e-07	3.06399e-07	3.06399e-07	3.06399e-07	3.06399e-07	3.06399e-07	3.06399e-07	3.06399e-07	3.06399e-07	3.06399e-07	3.06399e-07	3.06399e-07	3.06399e-07	3.06399e-07	9.49107e-05	0.000120646	0.000120646	0.000195702	0.0266318	0.00073571	0.998043	0.998043	9.49107e-05	0.000120646	0.000120646	0.000195702	0.0266318	0.00073571	0.998043	0.998043	9.49107e-05	0.000120646	0.000120646	0.000195702	0.0266318	0.00073571	0.998043	0.998043	9.49107e-05	0.000120646	0.000120646	0.000195702	0.0266318	0.00073571	0.998043	0.998043	9.49107e-05	0.000120646	0.000120646	0.000195702	0.0266318	0.00073571	0.998043	0.998043	9.49107e-05	0.000120646	0.000120646	0.000195702	0.0266318	0.00073571	0.998043	0.998043	9.49107e-05	0.000120646	0.000120646	0.000195702	0.0266318	0.00073571	0.998043	0.998043	9.49107e-05	0.000120646	0.000120646	0.000195702	0.0266318	0.00073571	0.998043	0.998043	9.49107e-05	0.000120646	4.67101e-06	0.000195702	0.00105806	2.06017e-09	0.00142479	1.4681e-06	0.649684	0.296658	0.142833	0.0757274	0.00105806	0.00073571	0.00142479	1.4681e-06	0.649684	0.296658	0.142833	0.0757274	0.00105806	0.00073571	0.00142479	1.4681e-06	0.649684	0.296658	0.142833	0.0757274	0.00105806	0.00073571	0.00142479	1.4681e-06	0.649684	0.296658	0.142833	0.0757274	0.00105806	0.00073571	0.00142479	1.4681e-06	0.649684	0.296658	0.142833	0.0757274	0.00105806	2.8501e-05	0.00142479	2.15278e-10	0.887471	0.861191	0.458556	0.0757274	0.00535446	0.998357	0.000876871	0.0266318	0.0516156	0.0737541	0.003391	0.00186973	1.80145e-05	0.112251	1.57591e-10	4.91289e-09	0.0516156	0.0737541	0.003391	0.00186973	0.000465136	0.112251	1.57591e-10	4.91289e-09	0.0516156	0.0737541	0.003391	0.00186973	0.000465136	0.112251	1.57591e-10	4.91289e-09	0.0516156	0.0737541	0.00853898	0.0804082	0.000465136	0.112251	1.57591e-10	4.91289e-09	0.0516156	0.0737541	0.00853898	0.0804082	0.000465136	0.391229	1.57591e-10	4.05709e-07	0.0257134	0.0203394	0.00853898	0.00186973	0.000465136	0.003391	4.91289e-09	4.91289e-09	0.0257134	0.0203394	0.00853898	0.00186973	0.000465136	0.003391	4.91289e-09	4.91289e-09	0.0257134	0.0203394	0.00853898	0.00186973	9.15515e-05	0.003391	4.91289e-09	4.91289e-09	0.0257134	0.0203394	0.00853898	0.00186973	9.15515e-05	0.003391	4.91289e-09	4.91289e-09	0.0257134	0.0203394	0.00538421	0.000274104	9.15515e-05	0.003391	4.91289e-09	4.91289e-09	0.0257134	0.0203394	0.00538421	0.000274104	9.15515e-05	0.003391	4.91289e-09	4.91289e-09	0.0257134	0.0203394	0.00538421	0.00186973	9.15515e-05	0.003391	4.91289e-09	4.91289e-09	0.0257134	0.0203394	0.00538421	0.00186973	9.15515e-05	0.003391	4.91289e-09	4.91289e-09	0.0257134	0.0203394	0.00538421	0.00186973	9.15515e-05	0.003391	4.91289e-09	4.91289e-09	0.0257134	0.0203394	0.00538421	0.0804082	9.15515e-05	0.003391	4.91289e-09	4.91289e-09	0.0257134	0.0203394	0.00538421	0.0804082	9.15515e-05	0.003391	4.91289e-09	4.91289e-09	0.0257134	0.0203394	0.00538421	0.0804082	9.15515e-05	0.003391	4.91289e-09	4.91289e-09	0.0257134	0.0203394	0.00538421	0.0804082	9.15515e-05	0.003391	4.91289e-09	4.91289e-09	0.0257134	0.0203394	0.00538421	0.0804082	9.15515e-05	0.003391	4.91289e-09	4.91289e-09	0.0257134	0.0203394	0.00538421	0.0804082	9.15515e-05	0.003391	4.91289e-09	4.91289e-09	0.0257134	0.00140948	0.00538421	0.0126365	9.15515e-05	0.003391	4.91289e-09	4.91289e-09	0.0257134	0.00140948	0.00538421	0.0126365	9.15515e-05	0.003391	4.91289e-09	4.91289e-09	0.0257134	0.00140948	0.00538421	0.0126365	9.15515e-05	0.003391	4.91289e-09	4.91289e-09	0.0257134	0.00140948	0.00538421	0.0126365	9.15515e-05	0.003391	4.91289e-09	4.91289e-09	0.0257134	0.00140948	0.00538421	0.000274104	9.15515e-05	0.003391	4.91289e-09	4.91289e-09	0	0	0	0	0	0	0	0	0.0266318	0.0266318	0.0266318	0.0266318	0.0266318	0.0266318	0.0266318	0.0266318	0.0266318	0.0266318	0.0266318	0.0266318	0.0266318	0.0266318	0.0266318	0.0266318	0.0266318	0.0266318	0.0266318	0.0266318	0.0266318	0.0266318	0.0266318	0.0266318	0.0010699	0.0010699	0.0010699	0.0010699	0.0010699	0.0010699	0.0010699	0.0010699	0.0010699	0.0010699	0.0010699	0.0010699	0.0010699	0.0010699	0.0010699	0.0010699	0.0010699	0.0010699	0.0010699	0.0010699	0.0010699	0.0010699	0.0010699	0.0010699	0.0010699	0.0010699	0.0010699	0.0010699	0.0010699	0.0010699	0.0010699	0.0010699	0.0010699	0.0010699	0.0010699	0.0010699	0.0010699	0.0010699	0.0010699	0.0010699	0.0010699	0.0010699	0.0010699	0.0010699	0.0010699	0.0010699	0.0010699	0.0010699	0.00540346	0.00553578	0.00553578	0.0066614	0.0266318	0.0266318	0.998967	0.998967	0.00540346	0.00553578	0.00553578	0.0066614	0.0266318	0.0266318	0.998967	0.998967	0.00540346	0.00553578	0.00553578	0.0066614	0.0266318	0.0266318	0.998967	0.998967	0.00540346	0.00553578	0.00553578	0.0066614	0.0266318	0.0266318	0.998967	0.998967	0.00540346	0.00553578	0.00553578	0.0066614	0.0266318	0.0266318	0.998967	0.998967	0.00540346	0.00553578	0.00553578	0.0066614	0.0266318	0.0266318	0.998967	0.998967	0.00540346	0.00553578	0.00553578	0.0066614	0.0266318	0.0266318	0.998967	0.998967	0.00540346	0.00553578	0.00553578	0.0066614	0.0266318	0.0266318	0.998967	0.998967	0.00540346	0.00553578	0.00219436	0.0066614	0.0106937	7.82703e-06	0.216697	0.010596	0.096868	0.0756839	0.0652688	0.0361285	0.0106937	0.00326552	0.216697	0.010596	0.096868	0.0756839	0.0652688	0.0361285	0.0106937	0.00326552	0.216697	0.010596	0.096868	0.0756839	0.0652688	0.0361285	0.0106937	0.00326552	0.216697	0.010596	0.096868	0.0756839	0.0652688	0.0361285	0.0106937	0.00326552	0.216697	0.010596	0.096868	0.0756839	0.0652688	0.0361285	0.0106937	7.82703e-06	0.216697	7.96503e-10	0.121104	0.118539	0.0999844	0.0361285	0.0169066	0.617978	4.5766e-05	0.000232562	0.0299741	0.0329743	0.0188119	0.0126365	0.003391	0.0154028	2.56203e-10	1.30215e-09	0.0299741	0.0329743	0.0188119	0.0126365	0.00853898	0.0154028	2.56203e-10	1.30215e-09	0.0299741	0.0329743	0.0188119	0.0126365	0.00853898	0.0154028	2.56203e-10	1.30215e-09	0.0299741	0.0329743	0.0219882	0.0367156	0.00853898	0.0154028	2.56203e-10	1.30215e-09	0.0299741	0.0329743	0.0219882	0.0367156	0.00853898	0.242457	2.56203e-10	4.77473e-06	0.026539	0.0259177	0.0219882	0.0126365	0.00853898	0.00538421	1.5316e-07	1.5316e-07	0.026539	0.0259177	0.0219882	0.0126365	0.00853898	0.00538421	1.5316e-07	1.5316e-07	0.026539	0.0259177	0.0219882	0.0126365	0.00538421	0.00538421	1.5316e-07	1.5316e-07	0.026539	0.0259177	0.0219882	0.0126365	0.00538421	0.00538421	1.5316e-07	1.5316e-07	0.026539	0.0259177	0.0203394	0.00736148	0.00538421	0.00538421	1.5316e-07	1.5316e-07	0.026539	0.0259177	0.0203394	0.00736148	0.00538421	0.00538421	1.5316e-07	1.5316e-07	0.026539	0.0259177	0.0203394	0.0126365	0.00538421	0.00538421	1.5316e-07	1.5316e-07	0.026539	0.0259177	0.0203394	0.0126365	0.00538421	0.00538421	1.5316e-07	1.5316e-07	0.026539	0.0259177	0.0203394	0.0126365	0.00538421	0.00538421	1.5316e-07	1.5316e-07	0.026539	0.0259177	0.0203394	0.0367156	0.00538421	0.00538421	1.5316e-07	1.5316e-07	0.026539	0.0259177	0.0203394	0.0367156	0.00538421	0.00538421	1.5316e-07	1.5316e-07	0.026539	0.0259177	0.0203394	0.0367156	0.00538421	0.00538421	1.5316e-07	1.5316e-07	0.026539	0.0259177	0.0203394	0.0367156	0.00538421	0.00538421	1.5316e-07	1.5316e-07	0.026539	0.0259177	0.0203394	0.0367156	0.00538421	0.00538421	1.5316e-07	1.5316e-07	0.026539	0.0259177	0.0203394	0.0367156	0.00538421	0.00538421	1.5316e-07	1.5316e-07	0.026539	0.0159421	0.0203394	0.021609	0.00538421	0.00538421	1.5316e-07	1.5316e-07	0.026539	0.0159421	0.0203394	0.021609	0.00538421	0.00538421	1.5316e-07	1.5316e-07	0.026539	0.0159421	0.0203394	0.021609	0.00538421	0.00538421	1.5316e-07	1.5316e-07	0.026539	0.0159421	0.0203394	0.021609	0.00538421	0.00538421	1.5316e-07	1.5316e-07	0.026539	0.0159421	0.0203394	0.00736148	0.00538421	0.00538421	1.5316e-07	1.5316e-07	0	0	0	0	0	0	0	0	0.0266318	0.0266318	0.0266318	0.0266318	0.0266318	0.0266318	0.0266318	0.0266318	0.0266318	0.0266318	0.0266318	0.0266318	0.0266318	0.0266318	0.0266318	0.0266318	0.0266318	0.0266318	0.0266318	0.0266318	0.0266318	0.0266318	0.0266318	0.0266318	0.0155101	0.0155101	0.0155101	0.0155101	0.0155101	0.0155101	0.0155101	0.0155101	0.0155101	0.0155101	0.0155101	0.0155101	0.0155101	0.0155101	0.0155101	0.0155101	0.0155101	0.0155101	0.0155101	0.0155101	0.0155101	0.0155101	0.0155101	0.0155101	0.0155101	0.0155101	0.0155101	0.0155101	0.0155101	0.0155101	0.0155101	0.0155101	0.0155101	0.0155101	0.0155101	0.0155101	0.0155101	0.0155101	0.0155101	0.0155101	0.0155101	0.0155101	0.0155101	0.0155101	0.0155101	0.0155101	0.0155101	0.0155101	0.0203436	0.0203725	0.0203725	0.0210701	0.0266318	0.042499	0.861191	0.861191	0.0203436	0.0203725	0.0203725	0.0210701	0.0266318	0.042499	0.861191	0.861191	0.0203436	0.0203725	0.0203725	0.0210701	0.0266318	0.042499	0.861191	0.861191	0.0203436	0.0203725	0.0203725	0.0210701	0.0266318	0.042499	0.861191	0.861191	0.0203436	0.0203725	0.0203725	0.0210701	0.0266318	0.042499	0.861191	0.861191	0.0203436	0.0203725	0.0203725	0.0210701	0.0266318	0.042499	0.861191	0.861191	0.0203436	0.0203725	0.0203725	0.0210701	0.0266318	0.042499	0.861191	0.861191	0.0203436	0.0203725	0.0203725	0.0210701	0.0266318	0.042499	0.861191	0.861191	0.0203436	0.0203725	0.0174254	0.0210701	0.0228004	0.00300841	0.296658	0.142833	0.0339487	0.0330272	0.0325122	0.0280774	0.0228004	0.0165861	0.296658	0.142833	0.0339487	0.0330272	0.0325122	0.0280774	0.0228004	0.0165861	0.296658	0.142833	0.0339487	0.0330272	0.0325122	0.0280774	0.0228004	0.0165861	0.296658	0.142833	0.0339487	0.0330272	0.0325122	0.0280774	0.0228004	0.0165861	0.296658	0.142833	0.0339487	0.0330272	0.0325122	0.0280774	0.0228004	0.000361192	0.296658	4.67101e-06	0.0347947	0.0347461	0.0351123	0.0280774	0.0246436	0.0607552	0.000462553	0.00073571	0.0269588	0.0272771	0.0257134	0.023488	0.0188119	0.0126365	1.54861e-06	2.4638e-06	0.0269588	0.0272771	0.0257134	0.023488	0.0219882	0.0126365	1.54861e-06	2.4638e-06	0.0269588	0.0272771	0.0257134	0.023488	0.0219882	0.0126365	1.54861e-06	2.4638e-06	0.0269588	0.0272771	0.0261236	0.0281435	0.0219882	0.0126365	1.54861e-06	2.4638e-06	0.0269588	0.0272771	0.0261236	0.0281435	0.0219882	0.0804082	1.54861e-06	0.000465136	0.0266264	0.0265889	0.0261236	0.023488	0.0219882	0.0126365	9.15515e-05	9.15515e-05	0.0266264	0.0265889	0.0261236	0.023488	0.0219882	0.0126365	9.15515e-05	9.15515e-05	0.0266264	0.0265889	0.0261236	0.023488	0.0203394	0.0126365	9.15515e-05	9.15515e-05	0.0266264	0.0265889	0.0261236	0.023488	0.0203394	0.0126365	9.15515e-05	9.15515e-05	0.0266264	0.0265889	0.0259177	0.021451	0.0203394	0.0126365	9.15515e-05	9.15515e-05	0.0266264	0.0265889	0.0259177	0.021451	0.0203394	0.0126365	9.15515e-05	9.15515e-05	0.0266264	0.0265889	0.0259177	0.023488	0.0203394	0.0126365	9.15515e-05	9.15515e-05	0.0266264	0.0265889	0.0259177	0.023488	0.0203394	0.0126365	9.15515e-05	9.15515e-05	0.0266264	0.0265889	0.0259177	0.023488	0.0203394	0.0126365	9.15515e-05	9.15515e-05	0.0266264	0.0265889	0.0259177	0.0281435	0.0203394	0.0126365	9.15515e-05	9.15515e-05	0.0266264	0.0265889	0.0259177	0.0281435	0.0203394	0.0126365	9.15515e-05	9.15515e-05	0.0266264	0.0265889	0.0259177	0.0281435	0.0203394	0.0126365	9.15515e-05	9.15515e-05	0.0266264	0.0265889	0.0259177	0.0281435	0.0203394	0.0126365	9.15515e-05	9.15515e-05	0.0266264	0.0265889	0.0259177	0.0281435	0.0203394	0.0126365	9.15515e-05	9.15515e-05	0.0266264	0.0265889	0.0259177	0.0281435	0.0203394	0.0126365	9.15515e-05	9.15515e-05	0.0266264	0.025263	0.0259177	0.0257134	0.0203394	0.0126365	9.15515e-05	9.15515e-05	0.0266264	0.025263	0.0259177	0.0257134	0.0203394	0.0126365	9.15515e-05	9.15515e-05	0.0266264	0.025263	0.0259177	0.0257134	0.0203394	0.0126365	9.15515e-05	9.15515e-05	0.0266264	0.025263	0.0259177	0.0257134	0.0203394	0.0126365	9.15515e-05	9.15515e-05	0.0266264	0.025263	0.0259177	0.021451	0.0203394	0.0126365	9.15515e-05	9.15515e-05	0	0	0	0	0	0	0	0	0.0266318	0.0266318	0.0266318	0.0266318	0.0266318	0.0266318	0.0266318	0.0266318	0.0266318	0.0266318	0.0266318	0.0266318	0.0266318	0.0266318	0.0266318	0.0266318	0.0266318	0.0266318	0.0266318	0.0266318	0.0266318	0.0266318	0.0266318	0.0266318	0.0252222	0.0252222	0.0252222	0.0252222	0.0252222	0.0252222	0.0252222	0.0252222	0.0252222	0.0252222	0.0252222	0.0252222	0.0252222	0.0252222	0.0252222	0.0252222	0.0252222	0.0252222	0.0252222	0.0252222	0.0252222	0.0252222	0.0252222	0.0252222	0.0252222	0.0252222	0.0252222	0.0252222	0.0252222	0.0252222	0.0252222	0.0252222	0.0252222	0.0252222	0.0252222	0.0252222	0.0252222	0.0252222	0.0252222	0.0252222	0.0252222	0.0252222	0.0252222	0.0252222	0.0252222	0.0252222	0.0252222	0.0252222	0.0259179	0.0259191	0.0259191	0.0260084	0.0266318	0.0319094	0.118539	0.118539	0.0259179	0.0259191	0.0259191	0.0260084	0.0266318	0.0319094	0.118539	0.118539	0.0259179	0.0259191	0.0259191	0.0260084	0.0266318	0.0319094	0.118539	0.118539	0.0259179	0.0259191	0.0259191	0.0260084	0.0266318	0.0319094	0.118539	0.118539	0.0259179	0.0259191	0.0259191	0.0260084	0.0266318	0.0319094	0.118539	0.118539	0.0259179	0.0259191	0.0259191	0.0260084	0.0266318	0.0319094	0.118539	0.118539	0.0259179	0.0259191	0.0259191	0.0260084	0.0266318	0.0319094	0.118539	0.118539	0.0259179	0.0259191	0.0259191	0.0260084	0.0266318	0.0319094	0.118539	0.118539	0.0259179	0.0259191	0.025512	0.0260084	0.0262138	0.0196743	0.0756839	0.0652688	0.0273247	0.0272786	0.0272527	0.0267772	0.0262138	0.0262298	0.0756839	0.0652688	0.0273247	0.0272786	0.0272527	0.0267772	0.0262138	0.0262298	0.0756839	0.0652688	0.0273247	0.0272786	0.0272527	0.0267772	0.0262138	0.0262298	0.0756839	0.0652688	0.0273247	0.0272786	0.0272527	0.0267772	0.0262138	0.0262298	0.0756839	0.0652688	0.0273247	0.0272786	0.0272527	0.0267772	0.0262138	0.00756829	0.0756839	0.00219436	0.0273649	0.0273636	0.0274689	0.0267772	0.026422	0.0282828	0.00708337	0.00766598	0.0266513	0.0266718	0.0265763	0.0262981	0.0257134	0.0198772	0.00140948	0.00152612	0.0266513	0.0266718	0.0265763	0.0262981	0.0261236	0.0198772	0.00140948	0.00152612	0.0266513	0.0266718	0.0265763	0.0262981	0.0261236	0.0198772	0.00140948	0.00152612	0.0266513	0.0266718	0.0266015	0.026782	0.0261236	0.0198772	0.00140948	0.00152612	0.0266513	0.0266718	0.0266015	0.026782	0.0261236	0.0367156	0.00140948	0.00853898	0.0266316	0.0266304	0.0266015	0.0262981	0.0261236	0.021609	0.00538421	0.00538421	0.0266316	0.0266304	0.0266015	0.0262981	0.0261236	0.021609	0.00538421	0.00538421	0.0266316	0.0266304	0.0266015	0.0262981	0.0259177	0.021609	0.00538421	0.00538421	0.0266316	0.0266304	0.0266015	0.0262981	0.0259177	0.021609	0.00538421	0.00538421	0.0266316	0.0266304	0.0265889	0.0260593	0.0259177	0.021609	0.00538421	0.00538421	0.0266316	0.0266304	0.0265889	0.0260593	0.0259177	0.021609	0.00538421	0.00538421	0.0266316	0.0266304	0.0265889	0.0262981	0.0259177	0.021609	0.00538421	0.00538421	0.0266316	0.0266304	0.0265889	0.0262981	0.0259177	0.021609	0.00538421	0.00538421	0.0266316	0.0266304	0.0265889	0.0262981	0.0259177	0.021609	0.00538421	0.00538421	0.0266316	0.0266304	0.0265889	0.026782	0.0259177	0.021609	0.00538421	0.00538421	0.0266316	0.0266304	0.0265889	0.026782	0.0259177	0.021609	0.00538421	0.00538421	0.0266316	0.0266304	0.0265889	0.026782	0.0259177	0.021609	0.00538421	0.00538421	0.0266316	0.0266304	0.0265889	0.026782	0.0259177	0.021609	0.00538421	0.00538421	0.0266316	0.0266304	0.0265889	0.026782	0.0259177	0.021609	0.00538421	0.00538421	0.0266316	0.0266304	0.0265889	0.026782	0.0259177	0.021609	0.00538421	0.00538421	0.0266316	0.0265476	0.0265889	0.026539	0.0259177	0.021609	0.00538421	0.00538421	0.0266316	0.0265476	0.0265889	0.026539	0.0259177	0.021609	0.00538421	0.00538421	0.0266316	0.0265476	0.0265889	0.026539	0.0259177	0.021609	0.00538421	0.00538421	0.0266316	0.0265476	0.0265889	0.026539	0.0259177	0.021609	0.00538421	0.00538421	0.0266316	0.0265476	0.0265889	0.0260593	0.0259177	0.021609	0.00538421	0.00538421	0	0	0	0	0	0	0	0	0.0266318	0.0266318	0.0266318	0.0266318	0.0266318	0.0266318	0.0266318	0.0266318	0.0266318	0.0266318	0.0266318	0.0266318	0.0266318	0.0266318	0.0266318	0.0266318	0.0266318	0.0266318	0.0266318	0.0266318	0.0266318	0.0266318	0.0266318	0.0266318	0.0259684	0.0259684	0.0259684	0.0259684	0.0259684	0.0259684	0.0259684	0.0259684	0.0259684	0.0259684	0.0259684	0.0259684	0.0259684	0.0259684	0.0259684	0.0259684	0.0259684	0.0259684	0.0259684	0.0259684	0.0259684	0.0259684	0.0259684	0.0259684	0.0259684	0.0259684	0.0259684	0.0259684	0.0259684	0.0259684	0.0259684	0.0259684	0.0259684	0.0259684	0.0259684	0.0259684	0.0259684	0.0259684	0.0259684	0.0259684	0.0259684	0.0259684	0.0259684	0.0259684	0.0259684	0.0259684	0.0259684	0.0259684	0.0272368	0.0545877	0.178428	0.0263131	0.0272368	0.0262981	0.0262987	0.0262999	0.0272368	0.0545877	0.178428	0.0263131	0.0272368	0.0262981	0.0262987	0.0262999	0.0272368	0.0545877	0.178428	0.0263131	0.0272368	0.0262981	0.0262987	0.0262999	0.0272368	0.0545877	0.178428	0.0263131	0.0272368	0.0262981	0.0262987	0.0262999	0.0272368	0.0545877	0.178428	0.0263131	0.0272368	0.0262981	0.0262987	0.0262999	0.0272368	0.0545877	0.178428	0.0263131	0.0272368	0.0262981	0.0262987	0.0262999	0.0272368	0.0545877	0.178428	0.0263131	0.0272368	0.0262981	0.0262987	0.0262999	0.0272368	0.0545877	0.178428	0.0263131	0.0272368	0.0262981	0.0262987	0.0262999	0.0272368	0.0545877	0.174084	0.0263131	0.0264552	0.0269297	0.0269304	0.0268849	0.0260399	0.0437895	0.113739	0.0267974	0.0264552	0.0269588	0.0269304	0.0268849	0.0260399	0.0437895	0.113739	0.0267974	0.0264552	0.0269588	0.0269304	0.0268849	0.0260399	0.0437895	0.113739	0.0267974	0.0264552	0.0269588	0.0269304	0.0268849	0.0260399	0.0437895	0.113739	0.0267974	0.0264552	0.0269588	0.0269304	0.0268849	0.0260399	0.0437895	0.113739	0.0267974	0.0264552	0.0269694	0.0269304	0.0269687	0.0260399	0.0127991	0.115256	0.0267974	0.0268432	0.0266516	0.0266509	0.0266729	0.0257134	0.00676363	0.0203394	0.026539	0.0259177	0.0266372	0.0266503	0.026671	0.0257134	0.00676363	0.0203394	0.026539	0.0255106	0.0266372	0.0266503	0.026671	0.0257134	0.00676363	0.0203394	0.026539	0.0255106	0.0266372	0.0266503	0.026671	0.0257134	0.00676363	0.0173971	0.0266944	0.0255106	0.0266372	0.0266503	0.026671	0.0257134	0.00676363	0.0173971	0.0266944	0.0255106	0.0266319	0.0266503	0.0266295	0.0257134	0.0126365	0.0173971	0.026539	0.0255106	0.0266318	0.0266312	0.0266299	0.0257134	0.0126365	0.0173971	0.026539	0.0255106	0.0266318	0.0266312	0.0266299	0.0257134	0.0126365	0.0173971	0.026539	0.0257134	0.0266318	0.0266312	0.0266299	0.0257134	0.0126365	0.0173971	0.026539	0.0257134	0.0266318	0.0266312	0.0266299	0.0257134	0.0126365	0.0188119	0.0264616	0.0257134	0.0266318	0.0266312	0.0266299	0.0257134	0.0126365	0.0188119	0.0264616	0.0257134	0.0266318	0.0266312	0.0266299	0.0257134	0.0126365	0.0188119	0.026539	0.0257134	0.0266318	0.0266312	0.0266299	0.0257134	0.0126365	0.0188119	0.026539	0.0257134	0.0266318	0.0266312	0.0266299	0.0257134	0.0126365	0.0188119	0.026539	0.0257134	0.0266318	0.0266312	0.0266299	0.0257134	0.0126365	0.0188119	0.0266944	0.0257134	0.0266318	0.0266312	0.0266299	0.0257134	0.0126365	0.0188119	0.0266944	0.0257134	0.0266318	0.0266312	0.0266299	0.0257134	0.0126365	0.0188119	0.0266944	0.0257134	0.0266318	0.0266312	0.0266299	0.0257134	0.0126365	0.0188119	0.0266944	0.0257134	0.0266318	0.0266312	0.0266299	0.0257134	0.0126365	0.0188119	0.0266944	0.0257134	0.0266318	0.0266312	0.0266299	0.0257134	0.0126365	0.0188119	0.0266944	0.0257134	0.0266318	0.0266312	0.0266299	0.0257134	0.0432502	0.0188119	0.0266166	0.0257134	0.0266318	0.0266312	0.0266299	0.0257134	0.0432502	0.0188119	0.0266166	0.0257134	0.0266318	0.0266312	0.0266299	0.0257134	0.0432502	0.0188119	0.0266166	0.0257134	0.0266318	0.0266312	0.0266299	0.0257134	0.0432502	0.0188119	0.0266166	0.0257134	0.0266318	0.0266312	0.0266299	0.0257134	0.0432502	0.0188119	0.0264616	0.0257134	0.0266318	0.0266312	0.0266299	0	0	0	0	0	0	0	0	0.0266318	0.0266318	0.0266318	0.0266318	0.0266318	0.0266318	0.0266318	0.0266318	0.0266318	0.0266318	0.0266318	0.0266318	0.0266318	0.0266318	0.0266318	0.0266318	0.0266318	0.0266318	0.0266318	0.0266318	0.0266318	0.0266318	0.0266318	0.0266318	0.0207074	0.0207074	0.0207074	0.0207074	0.0207074	0.0207074	0.0207074	0.0207074	0.0207074	0.0207074	0.0207074	0.0207074	0.0207074	0.0207074	0.0207074	0.0207074	0.0207074	0.0207074	0.0207074	0.0207074	0.0207074	0.0207074	0.0207074	0.0207074	0.0207074	0.0207074	0.0207074	0.0207074	0.0207074	0.0207074	0.0207074	0.0207074	0.0207074	0.0207074	0.0207074	0.0207074	0.0207074	0.0207074	0.0207074	0.0207074	0.0207074	0.0207074	0.0207074	0.0207074	0.0207074	0.0207074	0.0207074	0.0207074	0.0266318	0.259982	0.973355	0.023626	0.033186	0.0234888	0.0235055	0.0235372	0.0266318	0.259982	0.973355	0.023626	0.033186	0.0234888	0.0235055	0.0235372	0.0266318	0.259982	0.973355	0.023626	0.033186	0.0234888	0.0235055	0.0235372	0.0266318	0.259982	0.973355	0.023626	0.033186	0.0234888	0.0235055	0.0235372	0.0266318	0.259982	0.973355	0.023626	0.033186	0.0234888	0.0235055	0.0235372	0.0266318	0.259982	0.973355	0.023626	0.033186	0.0234888	0.0235055	0.0235372	0.0266318	0.259982	0.973355	0.023626	0.033186	0.0234888	0.0235055	0.0235372	0.0266318	0.259982	0.973355	0.023626	0.033186	0.0234888	0.0235055	0.0235372	0.0266318	0.259982	0.964561	0.023626	0.0249364	0.0294351	0.0294559	0.0286509	0.0225489	0.0904648	0.649169	0.0283081	0.0249364	0.029975	0.0294559	0.0286509	0.0225489	0.0904648	0.649169	0.0283081	0.0249364	0.029975	0.0294559	0.0286509	0.0225489	0.0904648	0.649169	0.0283081	0.0249364	0.029975	0.0294559	0.0286509	0.0225489	0.0904648	0.649169	0.0283081	0.0249364	0.029975	0.0294559	0.0286509	0.0225489	0.0904648	0.649169	0.0283081	0.0249364	0.0301722	0.0294559	0.0301492	0.0266318	0.00212629	0.681904	0.0283081	0.0287757	0.0269688	0.0269497	0.0273081	0.0255262	0.000274104	0.00538421	0.0257134	0.0203394	0.0267232	0.0269297	0.0272512	0.0255262	0.000274104	0.00538421	0.0257134	0.0173971	0.0267232	0.0269297	0.0272512	0.0255262	0.000274104	0.00538421	0.0257134	0.0173971	0.0267232	0.0269297	0.0272512	0.0255262	0.000274104	0.00213408	0.0272621	0.0173971	0.0267232	0.0269297	0.0272512	0.0255262	0.000274104	0.00213408	0.0272621	0.0173971	0.0266355	0.0269297	0.0265637	0.023488	0.00186973	0.00213408	0.0257134	0.0173971	0.026631	0.0266121	0.0265763	0.023488	0.00186973	0.00213408	0.0257134	0.0173971	0.026631	0.0266121	0.0265763	0.023488	0.00186973	0.00213408	0.0257134	0.0188119	0.026631	0.0266121	0.0265763	0.023488	0.00186973	0.00213408	0.0257134	0.0188119	0.026631	0.0266121	0.0265763	0.023488	0.00186973	0.003391	0.0249715	0.0188119	0.026631	0.0266121	0.0265763	0.023488	0.00186973	0.003391	0.0249715	0.0188119	0.026631	0.0266121	0.0265763	0.023488	0.00186973	0.003391	0.0257134	0.0188119	0.026631	0.0266121	0.0265763	0.023488	0.00186973	0.003391	0.0257134	0.0188119	0.026631	0.0266121	0.0265763	0.023488	0.00186973	0.003391	0.0257134	0.0188119	0.026631	0.0266121	0.0265763	0.023488	0.00186973	0.003391	0.0272621	0.0188119	0.026631	0.0266121	0.0265763	0.023488	0.00186973	0.003391	0.0272621	0.0188119	0.026631	0.0266121	0.0265763	0.023488	0.00186973	0.003391	0.0272621	0.0188119	0.026631	0.0266121	0.0265763	0.023488	0.00186973	0.003391	0.0272621	0.0188119	0.026631	0.0266121	0.0265763	0.023488	0.00186973	0.003391	0.0272621	0.0188119	0.026631	0.0266121	0.0265763	0.023488	0.00186973	0.003391	0.0272621	0.0188119	0.026631	0.0266121	0.0265763	0.023488	0.0804082	0.003391	0.0264767	0.0188119	0.026631	0.0266121	0.0265763	0.023488	0.0804082	0.003391	0.0264767	0.0188119	0.026631	0.0266121	0.0265763	0.023488	0.0804082	0.003391	0.0264767	0.0188119	0.026631	0.0266121	0.0265763	0.023488	0.0804082	0.003391	0.0264767	0.0188119	0.026631	0.0266121	0.0265763	0.023488	0.0804082	0.003391	0.0249715	0.0188119	0.026631	0.0266121	0.0265763	0	0	0	0	0	0	0	0	0.0266318	0.0266318	0.0266318	0.0266318	0.0266318	0.0266318	0.0266318	0.0266318	0.0266318	0.0266318	0.0266318	0.0266318	0.0266318	0.0266318	0.0266318	0.0266318	0.0266318	0.0266318	0.0266318	0.0266318	0.0266318	0.0266318	0.0266318	0.0266318	0.00595087	0.00595087	0.00595087	0.00595087	0.00595087	0.00595087	0.00595087	0.00595087	0.00595087	0.00595087	0.00595087	0.00595087	0.00595087	0.00595087	0.00595087	0.00595087	0.00595087	0.00595087	0.00595087	0.00595087	0.00595087	0.00595087	0.00595087	0.00595087	0.00595087	0.00595087	0.00595087	0.00595087	0.00595087	0.00595087	0.00595087	0.00595087	0.00595087	0.00595087	0.00595087	0.00595087	0.00595087	0.00595087	0.00595087	0.00595087	0.00595087	0.00595087	0.00595087	0.00595087	0.00595087	0.00595087	0.00595087	0.00595087	0.0165861	0.792722	0.999986	0.0130941	0.0933099	0.0126438	0.0127991	0.0130941	0.0165861	0.792722	0.999986	0.0130941	0.0933099	0.0126438	0.0127991	0.0130941	0.0165861	0.792722	0.999986	0.0130941	0.0933099	0.0126438	0.0127991	0.0130941	0.0165861	0.792722	0.999986	0.0130941	0.0933099	0.0126438	0.0127991	0.0130941	0.0165861	0.792722	0.999986	0.0130941	0.0933099	0.0126438	0.0127991	0.0130941	0.0165861	0.792722	0.999986	0.0130941	0.0933099	0.0126438	0.0127991	0.0130941	0.0165861	0.792722	0.999986	0.0130941	0.0933099	0.0126438	0.0127991	0.0130941	0.0165861	0.792722	0.999986	0.0130941	0.0933099	0.0126438	0.0127991	0.0130941	0.0165861	0.792722	0.999922	0.0130941	0.0180793	0.0432746	0.0437895	0.0337384	0.0165861	0.0757274	0.784851	0.0380117	0.0180793	0.0516444	0.0437895	0.0337384	0.0165861	0.0757274	0.784851	0.0380117	0.0180793	0.0516444	0.0437895	0.0337384	0.0165861	0.0757274	0.784851	0.0380117	0.0180793	0.0516444	0.0437895	0.0337384	0.0165861	0.0757274	0.784851	0.0380117	0.0180793	0.0516444	0.0437895	0.0337384	0.0165861	0.0757274	0.784851	0.0380117	0.0180793	0.0549173	0.0437895	0.054236	0.042499	0.000195702	0.896098	0.0380117	0.0417141	0.0301662	0.0298065	0.0336112	0.0325831	4.47525e-06	9.15515e-05	0.021609	0.00538421	0.0275506	0.0294341	0.0324601	0.0325831	4.47525e-06	9.15515e-05	0.021609	0.00213408	0.0275506	0.0294341	0.0324601	0.0325831	4.47525e-06	9.15515e-05	0.021609	0.00213408	0.0275506	0.0294341	0.0324601	0.0325831	4.47525e-06	3.54446e-06	0.030573	0.00213408	0.0275506	0.0294341	0.0324601	0.0325831	4.47525e-06	3.54446e-06	0.030573	0.00213408	0.0266944	0.0294341	0.0255106	0.0203394	9.15515e-05	3.54446e-06	0.021609	0.00213408	0.0266166	0.0262981	0.0257134	0.0203394	9.15515e-05	3.54446e-06	0.021609	0.00213408	0.0266166	0.0262981	0.0257134	0.0203394	9.15515e-05	3.54446e-06	0.021609	0.003391	0.0266166	0.0262981	0.0257134	0.0203394	9.15515e-05	3.54446e-06	0.021609	0.003391	0.0266166	0.0262981	0.0257134	0.0203394	9.15515e-05	1.80145e-05	0.0181476	0.003391	0.0266166	0.0262981	0.0257134	0.0203394	9.15515e-05	1.80145e-05	0.0181476	0.003391	0.0266166	0.0262981	0.0257134	0.0203394	9.15515e-05	1.80145e-05	0.021609	0.003391	0.0266166	0.0262981	0.0257134	0.0203394	9.15515e-05	1.80145e-05	0.021609	0.003391	0.0266166	0.0262981	0.0257134	0.0203394	9.15515e-05	1.80145e-05	0.021609	0.003391	0.0266166	0.0262981	0.0257134	0.0203394	9.15515e-05	1.80145e-05	0.030573	0.003391	0.0266166	0.0262981	0.0257134	0.0203394	9.15515e-05	1.80145e-05	0.030573	0.003391	0.0266166	0.0262981	0.0257134	0.0203394	9.15515e-05	1.80145e-05	0.030573	0.003391	0.0266166	0.0262981	0.0257134	0.0203394	9.15515e-05	1.80145e-05	0.030573	0.003391	0.0266166	0.0262981	0.0257134	0.0203394	9.15515e-05	1.80145e-05	0.030573	0.003391	0.0266166	0.0262981	0.0257134	0.0203394	9.15515e-05	1.80145e-05	0.030573	0.003391	0.0266166	0.0262981	0.0257134	0.0203394	0.03691	1.80145e-05	0.0257134	0.003391	0.0266166	0.0262981	0.0257134	0.0203394	0.03691	1.80145e-05	0.0257134	0.003391	0.0266166	0.0262981	0.0257134	0.0203394	0.03691	1.80145e-05	0.0257134	0.003391	0.0266166	0.0262981	0.0257134	0.0203394	0.03691	1.80145e-05	0.0257134	0.003391	0.0266166	0.0262981	0.0257134	0.0203394	0.03691	1.80145e-05	0.0181476	0.003391	0.0266166	0.0262981	0.0257134	0	0	0	0	0	0	0	0	0.0266318	0.0266318	0.0266318	0.0266318	0.0266318	0.0266318	0.0266318	0.0266318	0.0266318	0.0266318	0.0266318	0.0266318	0.0266318	0.0266318	0.0266318	0.0266318	0.0266318	0.0266318	0.0266318	0.0266318	0.0266318	0.0266318	0.0266318	0.0266318	0.000128234	0.000128234	0.000128234	0.000128234	0.000128234	0.000128234	0.000128234	0.000128234	0.000128234	0.000128234	0.000128234	0.000128234	0.000128234	0.000128234	0.000128234	0.000128234	0.000128234	0.000128234	0.000128234	0.000128234	0.000128234	0.000128234	0.000128234	0.000128234	0.000128234	0.000128234	0.000128234	0.000128234	0.000128234	0.000128234	0.000128234	0.000128234	0.000128234	0.000128234	0.000128234	0.000128234	0.000128234	0.000128234	0.000128234	0.000128234	0.000128234	0.000128234	0.000128234	0.000128234	0.000128234	0.000128234	0.000128234	0.000128234	0.00266609	0.739924	0.999999	0.00212629	0.739924	0.00188096	0.00212629	0.00266609	0.00266609	0.739924	0.999999	0.00212629	0.739924	0.00188096	0.00212629	0.00266609	0.00266609	0.739924	0.999999	0.00212629	0.739924	0.00188096	0.00212629	0.00266609	0.00266609	0.739924	0.999999	0.00212629	0.739924	0.00188096	0.00212629	0.00266609	0.00266609	0.739924	0.999999	0.00212629	0.739924	0.00188096	0.00212629	0.00266609	0.00266609	0.739924	0.999999	0.00212629	0.739924	0.00188096	0.00212629	0.00266609	0.00266609	0.739924	0.999999	0.00212629	0.739924	0.00188096	0.00212629	0.00266609	0.00266609	0.739924	0.999999	0.00212629	0.739924	0.00188096	0.00212629	0.00266609	0.00266609	0.739924	0.999514	0.00212629	0.00675107	0.0808529	0.0904648	0.0218372	0.0218372	0.00675107	0.00572621	0.0904648	0.00675107	0.207591	0.0904648	0.0218372	0.0218372	0.00675107	0.00572621	0.0904648	0.00675107	0.207591	0.0904648	0.0218372	0.0218372	0.00675107	0.00572621	0.0904648	0.00675107	0.207591	0.0904648	0.0218372	0.0218372	0.00675107	0.00572621	0.0904648	0.00675107	0.207591	0.0904648	0.0218372	0.0218372	0.00675107	0.00572621	0.0904648	0.00675107	0.272238	0.0904648	0.247204	0.218772	0.000263055	0.105408	0.0904648	0.122083	0.0549477	0.0489066	0.0883425	0.0635863	3.54446e-06	1.5316e-07	0.0126365	9.15515e-05	0.0324047	0.0432502	0.0635863	0.0635863	3.54446e-06	1.5316e-07	0.0126365	3.54446e-06	0.0324047	0.0432502	0.0635863	0.0635863	3.54446e-06	1.5316e-07	0.0126365	3.54446e-06	0.0324047	0.0432502	0.0635863	0.0635863	3.54446e-06	1.57591e-10	0.0432502	3.54446e-06	0.0324047	0.0432502	0.0635863	0.0635863	3.54446e-06	1.57591e-10	0.0432502	3.54446e-06	0.0272621	0.0432502	0.0173971	0.0188119	1.80145e-05	1.57591e-10	0.0126365	3.54446e-06	0.0264767	0.023488	0.0188119	0.0188119	1.80145e-05	1.57591e-10	0.0126365	3.54446e-06	0.0264767	0.023488	0.0188119	0.0188119	1.80145e-05	1.57591e-10	0.0126365	1.80145e-05	0.0264767	0.023488	0.0188119	0.0188119	1.80145e-05	1.57591e-10	0.0126365	1.80145e-05	0.0264767	0.023488	0.0188119	0.0188119	1.80145e-05	4.91289e-09	0.00676363	1.80145e-05	0.0264767	0.023488	0.0188119	0.0188119	1.80145e-05	4.91289e-09	0.00676363	1.80145e-05	0.0264767	0.023488	0.0188119	0.0188119	1.80145e-05	4.91289e-09	0.0126365	1.80145e-05	0.0264767	0.023488	0.0188119	0.0188119	1.80145e-05	4.91289e-09	0.0126365	1.80145e-05	0.0264767	0.023488	0.0188119	0.0188119	1.80145e-05	4.91289e-09	0.0126365	1.80145e-05	0.0264767	0.023488	0.0188119	0.0188119	1.80145e-05	4.91289e-09	0.0432502	1.80145e-05	0.0264767	0.023488	0.0188119	0.0188119	1.80145e-05	4.91289e-09	0.0432502	1.80145e-05	0.0264767	0.023488	0.0188119	0.0188119	1.80145e-05	4.91289e-09	0.0432502	1.80145e-05	0.0264767	0.023488	0.0188119	0.0188119	1.80145e-05	4.91289e-09	0.0432502	1.80145e-05	0.0264767	0.023488	0.0188119	0.0188119	1.80145e-05	4.91289e-09	0.0432502	1.80145e-05	0.0264767	0.023488	0.0188119	0.0188119	1.80145e-05	4.91289e-09	0.0432502	1.80145e-05	0.0264767	0.023488	0.0188119	0.0188119	0.000465136	4.91289e-09	0.023488	1.80145e-05	0.0264767	0.023488	0.0188119	0.0188119	0.000465136	4.91289e-09	0.023488	1.80145e-05	0.0264767	0.023488	0.0188119	0.0188119	0.000465136	4.91289e-09	0.023488	1.80145e-05	0.0264767	0.023488	0.0188119	0.0188119	0.000465136	4.91289e-09	0.023488	1.80145e-05	0.0264767	0.023488	0.0188119	0.0188119	0.000465136	4.91289e-09	0.00676363	1.80145e-05	0.0264767	0.023488	0.0188119	0	0	0	0	0	0	0	0	0.0266318	0.0266318	0.0266318	0.0266318	0.0266318	0.0266318	0.0266318	0.0266318	0.0266318	0.0266318	0.0266318	0.0266318	0.0266318	0.0266318	0.0266318	0.0266318	0.0266318	0.0266318	0.0266318	0.0266318	0.0266318	0.0266318	0.0266318	0.0266318	3.06399e-07	3.06399e-07	3.06399e-07	3.06399e-07	3.06399e-07	3.06399e-07	3.06399e-07	3.06399e-07	3.06399e-07	3.06399e-07	3.06399e-07	3.06399e-07	3.06399e-07	3.06399e-07	3.06399e-07	3.06399e-07	3.06399e-07	3.06399e-07	3.06399e-07	3.06399e-07	3.06399e-07	3.06399e-07	3.06399e-07	3.06399e-07	3.06399e-07	3.06399e-07	3.06399e-07	3.06399e-07	3.06399e-07	3.06399e-07	3.06399e-07	3.06399e-07	3.06399e-07	3.06399e-07	3.06399e-07	3.06399e-07	3.06399e-07	3.06399e-07	3.06399e-07	3.06399e-07	3.06399e-07	3.06399e-07	3.06399e-07	3.06399e-07	3.06399e-07	3.06399e-07	3.06399e-07	3.06399e-07	0.000120646	0.0266318	0.998043	0.000120646	0.998043	9.49107e-05	0.000195702	0.00073571	0.000120646	0.0266318	0.998043	0.000120646	0.998043	9.49107e-05	0.000195702	0.00073571	0.000120646	0.0266318	0.998043	0.000120646	0.998043	9.49107e-05	0.000195702	0.00073571	0.000120646	0.0266318	0.998043	0.000120646	0.998043	9.49107e-05	0.000195702	0.00073571	0.000120646	0.0266318	0.998043	0.000120646	0.998043	9.49107e-05	0.000195702	0.00073571	0.000120646	0.0266318	0.998043	0.000120646	0.998043	9.49107e-05	0.000195702	0.00073571	0.000120646	0.0266318	0.998043	0.000120646	0.998043	9.49107e-05	0.000195702	0.00073571	0.000120646	0.0266318	0.998043	0.000120646	0.998043	9.49107e-05	0.000195702	0.00073571	0.000120646	0.0266318	0.00142479	0.000120646	0.00142479	0.0382127	0.0757274	0.00073571	0.142833	0.00105806	1.4681e-06	0.296658	0.00142479	0.649684	0.0757274	0.00073571	0.142833	0.00105806	1.4681e-06	0.296658	0.00142479	0.649684	0.0757274	0.00073571	0.142833	0.00105806	1.4681e-06	0.296658	0.00142479	0.649684	0.0757274	0.00073571	0.142833	0.00105806	1.4681e-06	0.296658	0.00142479	0.649684	0.0757274	0.00073571	0.142833	0.00105806	1.4681e-06	0.296658	0.00142479	0.846701	0.0757274	0.720174	0.861191	0.0266318	0.000876871	0.296658	0.460324	0.27823	0.157491	0.504157	0.11244	0.000465136	4.91289e-09	0.00538421	1.5316e-07	0.0516156	0.0804082	0.112251	0.11244	0.000465136	4.91289e-09	0.00538421	1.57591e-10	0.0516156	0.0804082	0.112251	0.11244	0.000465136	4.91289e-09	0.00538421	1.57591e-10	0.0516156	0.0804082	0.112251	0.11244	0.000465136	7.20414e-13	0.0737541	1.57591e-10	0.0516156	0.0804082	0.112251	0.11244	0.000465136	7.20414e-13	0.0737541	1.57591e-10	0.030573	0.0804082	0.00213408	0.0203394	9.15515e-05	7.20414e-13	0.00538421	1.57591e-10	0.0257134	0.0126365	0.003391	0.0203394	9.15515e-05	7.20414e-13	0.00538421	1.57591e-10	0.0257134	0.0126365	0.003391	0.0203394	9.15515e-05	7.20414e-13	0.00538421	4.91289e-09	0.0257134	0.0126365	0.003391	0.0203394	9.15515e-05	7.20414e-13	0.00538421	4.91289e-09	0.0257134	0.0126365	0.003391	0.0203394	9.15515e-05	5.94921e-11	0.00140948	4.91289e-09	0.0257134	0.0126365	0.003391	0.0203394	9.15515e-05	5.94921e-11	0.00140948	4.91289e-09	0.0257134	0.0126365	0.003391	0.0203394	9.15515e-05	5.94921e-11	0.00538421	4.91289e-09	0.0257134	0.0126365	0.003391	0.0203394	9.15515e-05	5.94921e-11	0.00538421	4.91289e-09	0.0257134	0.0126365	0.003391	0.0203394	9.15515e-05	5.94921e-11	0.00538421	4.91289e-09	0.0257134	0.0126365	0.003391	0.0203394	9.15515e-05	5.94921e-11	0.0737541	4.91289e-09	0.0257134	0.0126365	0.003391	0.0203394	9.15515e-05	5.94921e-11	0.0737541	4.91289e-09	0.0257134	0.0126365	0.003391	0.0203394	9.15515e-05	5.94921e-11	0.0737541	4.91289e-09	0.0257134	0.0126365	0.003391	0.0203394	9.15515e-05	5.94921e-11	0.0737541	4.91289e-09	0.0257134	0.0126365	0.003391	0.0203394	9.15515e-05	5.94921e-11	0.0737541	4.91289e-09	0.0257134	0.0126365	0.003391	0.0203394	9.15515e-05	5.94921e-11	0.0737541	4.91289e-09	0.0257134	0.0126365	0.003391	0.0203394	3.54446e-06	5.94921e-11	0.0203394	4.91289e-09	0.0257134	0.0126365	0.003391	0.0203394	3.54446e-06	5.94921e-11	0.0203394	4.91289e-09	0.0257134	0.0126365	0.003391	0.0203394	3.54446e-06	5.94921e-11	0.0203394	4.91289e-09	0.0257134	0.0126365	0.003391	0.0203394	3.54446e-06	5.94921e-11	0.0203394	4.91289e-09	0.0257134	0.0126365	0.003391	0.0203394	3.54446e-06	5.94921e-11	0.00140948	4.91289e-09	0.0257134	0.0126365	0.003391	0	0	0	0	0	0	0	0	0.0266318	0.0266318	0.0266318	0.0266318	0.0266318	0.0266318	0.0266318	0.0266318	0.0266318	0.0266318	0.0266318	0.0266318	0.0266318	0.0266318	0.0266318	0.0266318	0.0266318	0.0266318	0.0266318	0.0266318	0.0266318	0.0266318	0.0266318	0.0266318	1.18613e-08	1.18613e-08	1.18613e-08	1.18613e-08	1.18613e-08	1.18613e-08	1.18613e-08	1.18613e-08	1.18613e-08	1.18613e-08	1.18613e-08	1.18613e-08	1.18613e-08	1.18613e-08	1.18613e-08	1.18613e-08	1.18613e-08	1.18613e-08	1.18613e-08	1.18613e-08	1.18613e-08	1.18613e-08	1.18613e-08	1.18613e-08	1.18613e-08	1.18613e-08	1.18613e-08	1.18613e-08	1.18613e-08	1.18613e-08	1.18613e-08	1.18613e-08	1.18613e-08	1.18613e-08	1.18613e-08	1.18613e-08	1.18613e-08	1.18613e-08	1.18613e-08	1.18613e-08	1.18613e-08	1.18613e-08	1.18613e-08	1.18613e-08	1.18613e-08	1.18613e-08	1.18613e-08	1.18613e-08	2.04916e-05	0.000263055	0.0266318	2.57075e-05	0.999879	2.04916e-05	0.000263055	0.0266318	2.04916e-05	0.000263055	0.0266318	2.57075e-05	0.999879	2.04916e-05	0.000263055	0.0266318	2.04916e-05	0.000263055	0.0266318	2.57075e-05	0.999879	2.04916e-05	0.000263055	0.0266318	2.04916e-05	0.000263055	0.0266318	2.57075e-05	0.999879	2.04916e-05	0.000263055	0.0266318	2.04916e-05	0.000263055	0.0266318	2.57075e-05	0.999879	2.04916e-05	0.000263055	0.0266318	2.04916e-05	0.000263055	0.0266318	2.57075e-05	0.999879	2.04916e-05	0.000263055	0.0266318	2.04916e-05	0.000263055	0.0266318	2.57075e-05	0.999879	2.04916e-05	0.000263055	0.0266318	2.04916e-05	0.000263055	0.0266318	2.57075e-05	0.999879	2.04916e-05	0.000263055	0.0266318	2.04916e-05	0.000263055	2.03489e-09	2.57075e-05	0.000615805	0.000529063	0.00675107	1.97767e-06	0.649169	0.00675107	1.97767e-06	0.478381	0.000615805	0.649169	0.00675107	1.97767e-06	0.649169	0.00675107	1.97767e-06	0.478381	0.000615805	0.649169	0.00675107	1.97767e-06	0.649169	0.00675107	1.97767e-06	0.478381	0.000615805	0.649169	0.00675107	1.97767e-06	0.649169	0.00675107	1.97767e-06	0.478381	0.000615805	0.649169	0.00675107	1.97767e-06	0.649169	0.00675107	1.97767e-06	0.478381	0.000615805	0.911835	0.00675107	0.414097	0.973355	0.739924	0.00719959	0.478381	0.693199	0.877865	0.35888	0.76293	0.0965546	0.03691	1.5316e-07	0.003391	4.91289e-09	0.0965546	0.03691	0.00211443	0.0965546	0.03691	1.5316e-07	0.003391	7.20414e-13	0.0965546	0.03691	0.00211443	0.0965546	0.03691	1.5316e-07	0.003391	7.20414e-13	0.0965546	0.03691	0.00211443	0.0965546	0.03691	1.57591e-10	0.0975003	7.20414e-13	0.0965546	0.03691	0.00211443	0.0965546	0.03691	1.57591e-10	0.0975003	7.20414e-13	0.0432502	0.03691	3.54446e-06	0.023488	0.00186973	1.57591e-10	0.003391	7.20414e-13	0.023488	0.00186973	1.80145e-05	0.023488	0.00186973	1.57591e-10	0.003391	7.20414e-13	0.023488	0.00186973	1.80145e-05	0.023488	0.00186973	1.57591e-10	0.003391	5.94921e-11	0.023488	0.00186973	1.80145e-05	0.023488	0.00186973	1.57591e-10	0.003391	5.94921e-11	0.023488	0.00186973	1.80145e-05	0.023488	0.00186973	4.91289e-09	0.00060348	5.94921e-11	0.023488	0.00186973	1.80145e-05	0.023488	0.00186973	4.91289e-09	0.00060348	5.94921e-11	0.023488	0.00186973	1.80145e-05	0.023488	0.00186973	4.91289e-09	0.003391	5.94921e-11	0.023488	0.00186973	1.80145e-05	0.023488	0.00186973	4.91289e-09	0.003391	5.94921e-11	0.023488	0.00186973	1.80145e-05	0.023488	0.00186973	4.91289e-09	0.003391	5.94921e-11	0.023488	0.00186973	1.80145e-05	0.023488	0.00186973	4.91289e-09	0.0975003	5.94921e-11	0.023488	0.00186973	1.80145e-05	0.023488	0.00186973	4.91289e-09	0.0975003	5.94921e-11	0.023488	0.00186973	1.80145e-05	0.023488	0.00186973	4.91289e-09	0.0975003	5.94921e-11	0.023488	0.00186973	1.80145e-05	0.023488	0.00186973	4.91289e-09	0.0975003	5.94921e-11	0.023488	0.00186973	1.80145e-05	0.023488	0.00186973	4.91289e-09	0.0975003	5.94921e-11	0.023488	0.00186973	1.80145e-05	0.023488	0.00186973	4.91289e-09	0.0975003	5.94921e-11	0.023488	0.00186973	1.80145e-05	0.023488	4.47525e-06	4.91289e-09	0.0188119	5.94921e-11	0.023488	0.00186973	1.80145e-05	0.023488	4.47525e-06	4.91289e-09	0.0188119	5.94921e-11	0.023488	0.00186973	1.80145e-05	0.023488	4.47525e-06	4.91289e-09	0.0188119	5.94921e-11	0.023488	0.00186973	1.80145e-05	0.023488	4.47525e-06	4.91289e-09	0.0188119	5.94921e-11	0.023488	0.00186973	1.80145e-05	0.023488	4.47525e-06	4.91289e-09	0.00060348	5.94921e-11	0.023488	0.00186973	1.80145e-05	0	0	0	0	0	0	0	0	0.0266318	0.0266318	0.0266318	0.0266318	0.0266318	0.0266318	0.0266318	0.0266318	0.0266318	0.0266318	0.0266318	0.0266318	0.0266318	0.0266318	0.0266318	0.0266318	0.0266318	0.0266318	0.0266318	0.0266318	0.0266318	0.0266318	0.0266318	0.0266318	3.06399e-07	3.06399e-07	3.06399e-07	3.06399e-07	3.06399e-07	3.06399e-07	3.06399e-07	3.06399e-07	3.06399e-07	3.06399e-07	3.06399e-07	3.06399e-07	3.06399e-07	3.06399e-07	3.06399e-07	3.06399e-07	3.06399e-07	3.06399e-07	3.06399e-07	3.06399e-07	3.06399e-07	3.06399e-07	3.06399e-07	3.06399e-07	3.06399e-07	3.06399e-07	3.06399e-07	3.06399e-07	3.06399e-07	3.06399e-07	3.06399e-07	3.06399e-07	3.06399e-07	3.06399e-07	3.06399e-07	3.06399e-07	3.06399e-07	3.06399e-07	3.06399e-07	3.06399e-07	3.06399e-07	3.06399e-07	3.06399e-07	3.06399e-07	3.06399e-07	3.06399e-07	3.06399e-07	3.06399e-07	9.49107e-05	0.000195702	0.00073571	0.000120646	0.998043	0.000120646	0.0266318	0.998043	9.49107e-05	0.000195702	0.00073571	0.000120646	0.998043	0.000120646	0.0266318	0.998043	9.49107e-05	0.000195702	0.00073571	0.000120646	0.998043	0.000120646	0.0266318	0.998043	9.49107e-05	0.000195702	0.00073571	0.000120646	0.998043	0.000120646	0.0266318	0.998043	9.49107e-05	0.000195702	0.00073571	0.000120646	0.998043	0.000120646	0.0266318	0.998043	9.49107e-05	0.000195702	0.00073571	0.000120646	0.998043	0.000120646	0.0266318	0.998043	9.49107e-05	0.000195702	0.00073571	0.000120646	0.998043	0.000120646	0.0266318	0.998043	9.49107e-05	0.000195702	0.00073571	0.000120646	0.998043	0.000120646	0.0266318	0.998043	9.49107e-05	0.000195702	2.06017e-09	0.000120646	0.00142479	4.67101e-06	0.00105806	1.4681e-06	0.649684	0.0757274	0.00073571	0.296658	0.00142479	0.142833	0.00105806	1.4681e-06	0.649684	0.0757274	0.00073571	0.296658	0.00142479	0.142833	0.00105806	1.4681e-06	0.649684	0.0757274	0.00073571	0.296658	0.00142479	0.142833	0.00105806	1.4681e-06	0.649684	0.0757274	0.00073571	0.296658	0.00142479	0.142833	0.00105806	1.4681e-06	0.649684	0.0757274	0.00073571	0.296658	0.00142479	0.296658	0.00105806	0.00142479	0.887471	0.792722	0.305621	0.296658	0.460324	0.969261	0.122083	0.0266318	0.0516156	0.0804082	9.15515e-05	0.00538421	1.5316e-07	0.11244	0.000465136	4.91289e-09	0.0516156	0.0804082	9.15515e-05	0.00538421	1.57591e-10	0.11244	0.000465136	4.91289e-09	0.0516156	0.0804082	9.15515e-05	0.00538421	1.57591e-10	0.11244	0.000465136	4.91289e-09	0.0516156	0.0804082	3.54446e-06	0.0737541	1.57591e-10	0.11244	0.000465136	4.91289e-09	0.0516156	0.0804082	3.54446e-06	0.0737541	1.57591e-10	0.0737541	0.000465136	1.57591e-10	0.0257134	0.0126365	3.54446e-06	0.00538421	1.57591e-10	0.0203394	9.15515e-05	4.91289e-09	0.0257134	0.0126365	3.54446e-06	0.00538421	1.57591e-10	0.0203394	9.15515e-05	4.91289e-09	0.0257134	0.0126365	3.54446e-06	0.00538421	4.91289e-09	0.0203394	9.15515e-05	4.91289e-09	0.0257134	0.0126365	3.54446e-06	0.00538421	4.91289e-09	0.0203394	9.15515e-05	4.91289e-09	0.0257134	0.0126365	1.80145e-05	0.00140948	4.91289e-09	0.0203394	9.15515e-05	4.91289e-09	0.0257134	0.0126365	1.80145e-05	0.00140948	4.91289e-09	0.0203394	9.15515e-05	4.91289e-09	0.0257134	0.0126365	1.80145e-05	0.00538421	4.91289e-09	0.0203394	9.15515e-05	4.91289e-09	0.0257134	0.0126365	1.80145e-05	0.00538421	4.91289e-09	0.0203394	9.15515e-05	4.91289e-09	0.0257134	0.0126365	1.80145e-05	0.00538421	4.91289e-09	0.0203394	9.15515e-05	4.91289e-09	0.0257134	0.0126365	1.80145e-05	0.0737541	4.91289e-09	0.0203394	9.15515e-05	4.91289e-09	0.0257134	0.0126365	1.80145e-05	0.0737541	4.91289e-09	0.0203394	9.15515e-05	4.91289e-09	0.0257134	0.0126365	1.80145e-05	0.0737541	4.91289e-09	0.0203394	9.15515e-05	4.91289e-09	0.0257134	0.0126365	1.80145e-05	0.0737541	4.91289e-09	0.0203394	9.15515e-05	4.91289e-09	0.0257134	0.0126365	1.80145e-05	0.0737541	4.91289e-09	0.0203394	9.15515e-05	4.91289e-09	0.0257134	0.0126365	1.80145e-05	0.0737541	4.91289e-09	0.0203394	9.15515e-05	4.91289e-09	0.0257134	0.000274104	1.80145e-05	0.0203394	4.91289e-09	0.0203394	9.15515e-05	4.91289e-09	0.0257134	0.000274104	1.80145e-05	0.0203394	4.91289e-09	0.0203394	9.15515e-05	4.91289e-09	0.0257134	0.000274104	1.80145e-05	0.0203394	4.91289e-09	0.0203394	9.15515e-05	4.91289e-09	0.0257134	0.000274104	1.80145e-05	0.0203394	4.91289e-09	0.0203394	9.15515e-05	4.91289e-09	0.0257134	0.000274104	1.80145e-05	0.00140948	4.91289e-09	0.0203394	9.15515e-05	4.91289e-09	0	0	0	0	0	0	0	0	0.0266318	0.0266318	0.0266318	0.0266318	0.0266318	0.0266318	0.0266318	0.0266318	0.0266318	0.0266318	0.0266318	0.0266318	0.0266318	0.0266318	0.0266318	0.0266318	0.0266318	0.0266318	0.0266318	0.0266318	0.0266318	0.0266318	0.0266318	0.0266318	0.000128234	0.000128234	0.000128234	0.000128234	0.000128234	0.000128234	0.000128234	0.000128234	0.000128234	0.000128234	0.000128234	0.000128234	0.000128234	0.000128234	0.000128234	0.000128234	0.000128234	0.000128234	0.000128234	0.000128234	0.000128234	0.000128234	0.000128234	0.000128234	0.000128234	0.000128234	0.000128234	0.000128234	0.000128234	0.000128234	0.000128234	0.000128234	0.000128234	0.000128234	0.000128234	0.000128234	0.000128234	0.000128234	0.000128234	0.000128234	0.000128234	0.000128234	0.000128234	0.000128234	0.000128234	0.000128234	0.000128234	0.000128234	0.00188096	0.00212629	0.00266609	0.00212629	0.739924	0.00266609	0.739924	0.999999	0.00188096	0.00212629	0.00266609	0.00212629	0.739924	0.00266609	0.739924	0.999999	0.00188096	0.00212629	0.00266609	0.00212629	0.739924	0.00266609	0.739924	0.999999	0.00188096	0.00212629	0.00266609	0.00212629	0.739924	0.00266609	0.739924	0.999999	0.00188096	0.00212629	0.00266609	0.00212629	0.739924	0.00266609	0.739924	0.999999	0.00188096	0.00212629	0.00266609	0.00212629	0.739924	0.00266609	0.739924	0.999999	0.00188096	0.00212629	0.00266609	0.00212629	0.739924	0.00266609	0.739924	0.999999	0.00188096	0.00212629	0.00266609	0.00212629	0.739924	0.00266609	0.739924	0.999999	0.00188096	0.00212629	6.38644e-06	0.00212629	0.00675107	6.38644e-06	0.00675107	0.00572621	0.207591	0.0904648	0.0218372	0.0904648	0.00675107	0.0218372	0.00675107	0.00572621	0.207591	0.0904648	0.0218372	0.0904648	0.00675107	0.0218372	0.00675107	0.00572621	0.207591	0.0904648	0.0218372	0.0904648	0.00675107	0.0218372	0.00675107	0.00572621	0.207591	0.0904648	0.0218372	0.0904648	0.00675107	0.0218372	0.00675107	0.00572621	0.207591	0.0904648	0.0218372	0.0904648	0.00675107	0.00874268	0.00675107	5.92578e-06	0.284302	0.259982	0.313537	0.0904648	0.122083	0.851396	0.00535446	1.06276e-05	0.0324047	0.0432502	0.00538421	0.0126365	9.15515e-05	0.0635863	3.54446e-06	2.31087e-14	0.0324047	0.0432502	0.00538421	0.0126365	3.54446e-06	0.0635863	3.54446e-06	2.31087e-14	0.0324047	0.0432502	0.00538421	0.0126365	3.54446e-06	0.0635863	3.54446e-06	2.31087e-14	0.0324047	0.0432502	0.00213408	0.0432502	3.54446e-06	0.0635863	3.54446e-06	2.31087e-14	0.0324047	0.0432502	0.00213408	0.0432502	3.54446e-06	0.0975003	3.54446e-06	7.20414e-13	0.0264767	0.023488	0.00213408	0.0126365	3.54446e-06	0.0188119	1.80145e-05	5.94921e-11	0.0264767	0.023488	0.00213408	0.0126365	3.54446e-06	0.0188119	1.80145e-05	5.94921e-11	0.0264767	0.023488	0.00213408	0.0126365	1.80145e-05	0.0188119	1.80145e-05	5.94921e-11	0.0264767	0.023488	0.00213408	0.0126365	1.80145e-05	0.0188119	1.80145e-05	5.94921e-11	0.0264767	0.023488	0.003391	0.00676363	1.80145e-05	0.0188119	1.80145e-05	5.94921e-11	0.0264767	0.023488	0.003391	0.00676363	1.80145e-05	0.0188119	1.80145e-05	5.94921e-11	0.0264767	0.023488	0.003391	0.0126365	1.80145e-05	0.0188119	1.80145e-05	5.94921e-11	0.0264767	0.023488	0.003391	0.0126365	1.80145e-05	0.0188119	1.80145e-05	5.94921e-11	0.0264767	0.023488	0.003391	0.0126365	1.80145e-05	0.0188119	1.80145e-05	5.94921e-11	0.0264767	0.023488	0.003391	0.0432502	1.80145e-05	0.0188119	1.80145e-05	5.94921e-11	0.0264767	0.023488	0.003391	0.0432502	1.80145e-05	0.0188119	1.80145e-05	5.94921e-11	0.0264767	0.023488	0.003391	0.0432502	1.80145e-05	0.0188119	1.80145e-05	5.94921e-11	0.0264767	0.023488	0.003391	0.0432502	1.80145e-05	0.0188119	1.80145e-05	5.94921e-11	0.0264767	0.023488	0.003391	0.0432502	1.80145e-05	0.0188119	1.80145e-05	5.94921e-11	0.0264767	0.023488	0.003391	0.0432502	1.80145e-05	0.0188119	1.80145e-05	5.94921e-11	0.0264767	0.00676363	0.003391	0.023488	1.80145e-05	0.0188119	1.80145e-05	5.94921e-11	0.0264767	0.00676363	0.003391	0.023488	1.80145e-05	0.0188119	1.80145e-05	5.94921e-11	0.0264767	0.00676363	0.003391	0.023488	1.80145e-05	0.0188119	1.80145e-05	5.94921e-11	0.0264767	0.00676363	0.003391	0.023488	1.80145e-05	0.0188119	1.80145e-05	5.94921e-11	0.0264767	0.00676363	0.003391	0.00676363	1.80145e-05	0.0188119	1.80145e-05	5.94921e-11	0	0	0	0	0	0	0	0	0.0266318	0.0266318	0.0266318	0.0266318	0.0266318	0.0266318	0.0266318	0.0266318	0.0266318	0.0266318	0.0266318	0.0266318	0.0266318	0.0266318	0.0266318	0.0266318	0.0266318	0.0266318	0.0266318	0.0266318	0.0266318	0.0266318	0.0266318	0.0266318	0.00595087	0.00595087	0.00595087	0.00595087	0.00595087	0.00595087	0.00595087	0.00595087	0.00595087	0.00595087	0.00595087	0.00595087	0.00595087	0.00595087	0.00595087	0.00595087	0.00595087	0.00595087	0.00595087	0.00595087	0.00595087	0.00595087	0.00595087	0.00595087	0.00595087	0.00595087	0.00595087	0.00595087	0.00595087	0.00595087	0.00595087	0.00595087	0.00595087	0.00595087	0.00595087	0.00595087	0.00595087	0.00595087	0.00595087	0.00595087	0.00595087	0.00595087	0.00595087	0.00595087	0.00595087	0.00595087	0.00595087	0.00595087	0.0126438	0.0127991	0.0130941	0.0130941	0.0933099	0.0165861	0.792722	0.999986	0.0126438	0.0127991	0.0130941	0.0130941	0.0933099	0.0165861	0.792722	0.999986	0.0126438	0.0127991	0.0130941	0.0130941	0.0933099	0.0165861	0.792722	0.999986	0.0126438	0.0127991	0.0130941	0.0130941	0.0933099	0.0165861	0.792722	0.999986	0.0126438	0.0127991	0.0130941	0.0130941	0.0933099	0.0165861	0.792722	0.999986	0.0126438	0.0127991	0.0130941	0.0130941	0.0933099	0.0165861	0.792722	0.999986	0.0126438	0.0127991	0.0130941	0.0130941	0.0933099	0.0165861	0.792722	0.999986	0.0126438	0.0127991	0.0130941	0.0130941	0.0933099	0.0165861	0.792722	0.999986	0.0126438	0.0127991	0.00236814	0.0130941	0.0180793	0.000361192	0.0757274	0.784851	0.0516444	0.0437895	0.0337384	0.0380117	0.0180793	0.0165861	0.0757274	0.784851	0.0516444	0.0437895	0.0337384	0.0380117	0.0180793	0.0165861	0.0757274	0.784851	0.0516444	0.0437895	0.0337384	0.0380117	0.0180793	0.0165861	0.0757274	0.784851	0.0516444	0.0437895	0.0337384	0.0380117	0.0180793	0.0165861	0.0757274	0.784851	0.0516444	0.0437895	0.0337384	0.0380117	0.0180793	0.00300841	0.0757274	1.02076e-05	0.0552294	0.0545877	0.0762542	0.0380117	0.0417141	0.232686	0.00133554	1.4681e-06	0.0275506	0.0294341	0.0203394	0.021609	0.00538421	0.0325831	4.47525e-06	2.63614e-13	0.0275506	0.0294341	0.0203394	0.021609	0.00213408	0.0325831	4.47525e-06	2.63614e-13	0.0275506	0.0294341	0.0203394	0.021609	0.00213408	0.0325831	4.47525e-06	2.63614e-13	0.0275506	0.0294341	0.0173971	0.030573	0.00213408	0.0325831	4.47525e-06	2.63614e-13	0.0275506	0.0294341	0.0173971	0.030573	0.00213408	0.0737541	4.47525e-06	1.57591e-10	0.0266166	0.0262981	0.0173971	0.021609	0.00213408	0.0203394	9.15515e-05	4.91289e-09	0.0266166	0.0262981	0.0173971	0.021609	0.00213408	0.0203394	9.15515e-05	4.91289e-09	0.0266166	0.0262981	0.0173971	0.021609	0.003391	0.0203394	9.15515e-05	4.91289e-09	0.0266166	0.0262981	0.0173971	0.021609	0.003391	0.0203394	9.15515e-05	4.91289e-09	0.0266166	0.0262981	0.0188119	0.0181476	0.003391	0.0203394	9.15515e-05	4.91289e-09	0.0266166	0.0262981	0.0188119	0.0181476	0.003391	0.0203394	9.15515e-05	4.91289e-09	0.0266166	0.0262981	0.0188119	0.021609	0.003391	0.0203394	9.15515e-05	4.91289e-09	0.0266166	0.0262981	0.0188119	0.021609	0.003391	0.0203394	9.15515e-05	4.91289e-09	0.0266166	0.0262981	0.0188119	0.021609	0.003391	0.0203394	9.15515e-05	4.91289e-09	0.0266166	0.0262981	0.0188119	0.030573	0.003391	0.0203394	9.15515e-05	4.91289e-09	0.0266166	0.0262981	0.0188119	0.030573	0.003391	0.0203394	9.15515e-05	4.91289e-09	0.0266166	0.0262981	0.0188119	0.030573	0.003391	0.0203394	9.15515e-05	4.91289e-09	0.0266166	0.0262981	0.0188119	0.030573	0.003391	0.0203394	9.15515e-05	4.91289e-09	0.0266166	0.0262981	0.0188119	0.030573	0.003391	0.0203394	9.15515e-05	4.91289e-09	0.0266166	0.0262981	0.0188119	0.030573	0.003391	0.0203394	9.15515e-05	4.91289e-09	0.0266166	0.0209718	0.0188119	0.0257134	0.003391	0.0203394	9.15515e-05	4.91289e-09	0.0266166	0.0209718	0.0188119	0.0257134	0.003391	0.0203394	9.15515e-05	4.91289e-09	0.0266166	0.0209718	0.0188119	0.0257134	0.003391	0.0203394	9.15515e-05	4.91289e-09	0.0266166	0.0209718	0.0188119	0.0257134	0.003391	0.0203394	9.15515e-05	4.91289e-09	0.0266166	0.0209718	0.0188119	0.0181476	0.003391	0.0203394	9.15515e-05	4.91289e-09	0	0	0	0	0	0	0	0	0.0266318	0.0266318	0.0266318	0.0266318	0.0266318	0.0266318	0.0266318	0.0266318	0.0266318	0.0266318	0.0266318	0.0266318	0.0266318	0.0266318	0.0266318	0.0266318	0.0266318	0.0266318	0.0266318	0.0266318	0.0266318	0.0266318	0.0266318	0.0266318	0.0207074	0.0207074	0.0207074	0.0207074	0.0207074	0.0207074	0.0207074	0.0207074	0.0207074	0.0207074	0.0207074	0.0207074	0.0207074	0.0207074	0.0207074	0.0207074	0.0207074	0.0207074	0.0207074	0.0207074	0.0207074	0.0207074	0.0207074	0.0207074	0.0207074	0.0207074	0.0207074	0.0207074	0.0207074	0.0207074	0.0207074	0.0207074	0.0207074	0.0207074	0.0207074	0.0207074	0.0207074	0.0207074	0.0207074	0.0207074	0.0207074	0.0207074	0.0207074	0.0207074	0.0207074	0.0207074	0.0207074	0.0207074	0.0234888	0.0235055	0.0235372	0.023626	0.033186	0.0266318	0.259982	0.973355	0.0234888	0.0235055	0.0235372	0.023626	0.033186	0.0266318	0.259982	0.973355	0.0234888	0.0235055	0.0235372	0.023626	0.033186	0.0266318	0.259982	0.973355	0.0234888	0.0235055	0.0235372	0.023626	0.033186	0.0266318	0.259982	0.973355	0.0234888	0.0235055	0.0235372	0.023626	0.033186	0.0266318	0.259982	0.973355	0.0234888	0.0235055	0.0235372	0.023626	0.033186	0.0266318	0.259982	0.973355	0.0234888	0.0235055	0.0235372	0.023626	0.033186	0.0266318	0.259982	0.973355	0.0234888	0.0235055	0.0235372	0.023626	0.033186	0.0266318	0.259982	0.973355	0.0234888	0.0235055	0.0176424	0.023626	0.0249364	0.00768654	0.0904648	0.649169	0.029975	0.0294559	0.0286509	0.0283081	0.0249364	0.0225489	0.0904648	0.649169	0.029975	0.0294559	0.0286509	0.0283081	0.0249364	0.0225489	0.0904648	0.649169	0.029975	0.0294559	0.0286509	0.0283081	0.0249364	0.0225489	0.0904648	0.649169	0.029975	0.0294559	0.0286509	0.0283081	0.0249364	0.0225489	0.0904648	0.649169	0.029975	0.0294559	0.0286509	0.0283081	0.0249364	0.00768654	0.0904648	0.000529063	0.0301824	0.0301611	0.0330428	0.0283081	0.0287757	0.0489066	0.0039887	9.10429e-05	0.0267232	0.0269297	0.0259177	0.0257134	0.0203394	0.0255262	0.000274104	5.99502e-08	0.0267232	0.0269297	0.0259177	0.0257134	0.0173971	0.0255262	0.000274104	5.99502e-08	0.0267232	0.0269297	0.0259177	0.0257134	0.0173971	0.0255262	0.000274104	5.99502e-08	0.0267232	0.0269297	0.0255106	0.0272621	0.0173971	0.0255262	0.000274104	5.99502e-08	0.0267232	0.0269297	0.0255106	0.0272621	0.0173971	0.0432502	0.000274104	3.54446e-06	0.026631	0.0266121	0.0255106	0.0257134	0.0173971	0.023488	0.00186973	1.80145e-05	0.026631	0.0266121	0.0255106	0.0257134	0.0173971	0.023488	0.00186973	1.80145e-05	0.026631	0.0266121	0.0255106	0.0257134	0.0188119	0.023488	0.00186973	1.80145e-05	0.026631	0.0266121	0.0255106	0.0257134	0.0188119	0.023488	0.00186973	1.80145e-05	0.026631	0.0266121	0.0257134	0.0249715	0.0188119	0.023488	0.00186973	1.80145e-05	0.026631	0.0266121	0.0257134	0.0249715	0.0188119	0.023488	0.00186973	1.80145e-05	0.026631	0.0266121	0.0257134	0.0257134	0.0188119	0.023488	0.00186973	1.80145e-05	0.026631	0.0266121	0.0257134	0.0257134	0.0188119	0.023488	0.00186973	1.80145e-05	0.026631	0.0266121	0.0257134	0.0257134	0.0188119	0.023488	0.00186973	1.80145e-05	0.026631	0.0266121	0.0257134	0.0272621	0.0188119	0.023488	0.00186973	1.80145e-05	0.026631	0.0266121	0.0257134	0.0272621	0.0188119	0.023488	0.00186973	1.80145e-05	0.026631	0.0266121	0.0257134	0.0272621	0.0188119	0.023488	0.00186973	1.80145e-05	0.026631	0.0266121	0.0257134	0.0272621	0.0188119	0.023488	0.00186973	1.80145e-05	0.026631	0.0266121	0.0257134	0.0272621	0.0188119	0.023488	0.00186973	1.80145e-05	0.026631	0.0266121	0.0257134	0.0272621	0.0188119	0.023488	0.00186973	1.80145e-05	0.026631	0.0259877	0.0257134	0.0264767	0.0188119	0.023488	0.00186973	1.80145e-05	0.026631	0.0259877	0.0257134	0.0264767	0.0188119	0.023488	0.00186973	1.80145e-05	0.026631	0.0259877	0.0257134	0.0264767	0.0188119	0.023488	0.00186973	1.80145e-05	0.026631	0.0259877	0.0257134	0.0264767	0.0188119	0.023488	0.00186973	1.80145e-05	0.026631	0.0259877	0.0257134	0.0249715	0.0188119	0.023488	0.00186973	1.80145e-05	0	0	0	0	0	0	0	0	0.0266318	0.0266318	0.0266318	0.0266318	0.0266318	0.0266318	0.0266318	0.0266318	0.0266318	0.0266318	0.0266318	0.0266318	0.0266318	0.0266318	0.0266318	0.0266318	0.0266318	0.0266318	0.0266318	0.0266318	0.0266318	0.0266318	0.0266318	0.0266318	0.0259684	0.0259684	0.0259684	0.0259684	0.0259684	0.0259684	0.0259684	0.0259684	0.0259684	0.0259684	0.0259684	0.0259684	0.0259684	0.0259684	0.0259684	0.0259684	0.0259684	0.0259684	0.0259684	0.0259684	0.0259684	0.0259684	0.0259684	0.0259684	0.0259684	0.0259684	0.0259684	0.0259684	0.0259684	0.0259684	0.0259684	0.0259684	0.0259684	0.0259684	0.0259684	0.0259684	0.0259684	0.0259684	0.0259684	0.0259684	0.0259684	0.0259684	0.0259684	0.0259684	0.0259684	0.0259684	0.0259684	0.0259684	0.0262981	0.0262987	0.0262999	0.0263131	0.0272368	0.0272368	0.0545877	0.178428	0.0262981	0.0262987	0.0262999	0.0263131	0.0272368	0.0272368	0.0545877	0.178428	0.0262981	0.0262987	0.0262999	0.0263131	0.0272368	0.0272368	0.0545877	0.178428	0.0262981	0.0262987	0.0262999	0.0263131	0.0272368	0.0272368	0.0545877	0.178428	0.0262981	0.0262987	0.0262999	0.0263131	0.0272368	0.0272368	0.0545877	0.178428	0.0262981	0.0262987	0.0262999	0.0263131	0.0272368	0.0272368	0.0545877	0.178428	0.0262981	0.0262987	0.0262999	0.0263131	0.0272368	0.0272368	0.0545877	0.178428	0.0262981	0.0262987	0.0262999	0.0263131	0.0272368	0.0272368	0.0545877	0.178428	0.0262981	0.0262987	0.0255445	0.0263131	0.0264552	0.0217246	0.0437895	0.113739	0.0269588	0.0269304	0.0268849	0.0267974	0.0264552	0.0260399	0.0437895	0.113739	0.0269588	0.0269304	0.0268849	0.0267974	0.0264552	0.0260399	0.0437895	0.113739	0.0269588	0.0269304	0.0268849	0.0267974	0.0264552	0.0260399	0.0437895	0.113739	0.0269588	0.0269304	0.0268849	0.0267974	0.0264552	0.0260399	0.0437895	0.113739	0.0269588	0.0269304	0.0268849	0.0267974	0.0264552	0.0183798	0.0437895	0.00864936	0.0269697	0.026969	0.027279	0.0267974	0.0268432	0.0291461	0.0143492	0.00446396	0.0266372	0.0266503	0.0265889	0.026539	0.0259177	0.0257134	0.00676363	0.000557315	0.0266372	0.0266503	0.0265889	0.026539	0.0255106	0.0257134	0.00676363	0.000557315	0.0266372	0.0266503	0.0265889	0.026539	0.0255106	0.0257134	0.00676363	0.000557315	0.0266372	0.0266503	0.0265637	0.0266944	0.0255106	0.0257134	0.00676363	0.000557315	0.0266372	0.0266503	0.0265637	0.0266944	0.0255106	0.030573	0.00676363	0.00213408	0.0266318	0.0266312	0.0265637	0.026539	0.0255106	0.0257134	0.0126365	0.003391	0.0266318	0.0266312	0.0265637	0.026539	0.0255106	0.0257134	0.0126365	0.003391	0.0266318	0.0266312	0.0265637	0.026539	0.0257134	0.0257134	0.0126365	0.003391	0.0266318	0.0266312	0.0265637	0.026539	0.0257134	0.0257134	0.0126365	0.003391	0.0266318	0.0266312	0.0265763	0.0264616	0.0257134	0.0257134	0.0126365	0.003391	0.0266318	0.0266312	0.0265763	0.0264616	0.0257134	0.0257134	0.0126365	0.003391	0.0266318	0.0266312	0.0265763	0.026539	0.0257134	0.0257134	0.0126365	0.003391	0.0266318	0.0266312	0.0265763	0.026539	0.0257134	0.0257134	0.0126365	0.003391	0.0266318	0.0266312	0.0265763	0.026539	0.0257134	0.0257134	0.0126365	0.003391	0.0266318	0.0266312	0.0265763	0.0266944	0.0257134	0.0257134	0.0126365	0.003391	0.0266318	0.0266312	0.0265763	0.0266944	0.0257134	0.0257134	0.0126365	0.003391	0.0266318	0.0266312	0.0265763	0.0266944	0.0257134	0.0257134	0.0126365	0.003391	0.0266318	0.0266312	0.0265763	0.0266944	0.0257134	0.0257134	0.0126365	0.003391	0.0266318	0.0266312	0.0265763	0.0266944	0.0257134	0.0257134	0.0126365	0.003391	0.0266318	0.0266312	0.0265763	0.0266944	0.0257134	0.0257134	0.0126365	0.003391	0.0266318	0.026593	0.0265763	0.0266166	0.0257134	0.0257134	0.0126365	0.003391	0.0266318	0.026593	0.0265763	0.0266166	0.0257134	0.0257134	0.0126365	0.003391	0.0266318	0.026593	0.0265763	0.0266166	0.0257134	0.0257134	0.0126365	0.003391	0.0266318	0.026593	0.0265763	0.0266166	0.0257134	0.0257134	0.0126365	0.003391	0.0266318	0.026593	0.0265763	0.0264616	0.0257134	0.0257134	0.0126365	0.003391	0	0	0	0	0	0	0	0	0.0266318	0.0266318	0.0266318	0.0266318	0.0266318	0.0266318	0.0266318	0.0266318	0.0266318	0.0266318	0.0266318	0.0266318	0.0266318	0.0266318	0.0266318	0.0266318	0.0266318	0.0266318	0.0266318	0.0266318	0.0266318	0.0266318	0.0266318	0.0266318	0.0264464	0.0264464	0.0264464	0.0264464	0.0264464	0.0264464	0.0264464	0.0264464	0.0264464	0.0264464	0.0264464	0.0264464	0.0264464	0.0264464	0.0264464	0.0264464	0.0264464	0.0264464	0.0264464	0.0264464	0.0264464	0.0264464	0.0264464	0.0264464	0.0264464	0.0264464	0.0264464	0.0264464	0.0264464	0.0264464	0.0264464	0.0264464	0.0264464	0.0264464	0.0264464	0.0264464	0.0264464	0.0264464	0.0264464	0.0264464	0.0264464	0.0264464	0.0264464	0.0264464	0.0264464	0.0264464	0.0264464	0.0264464	0.0266318	0.0326695	0.121104	0.0265404	0.0272697	0.026539	0.0265392	0.0265404	0.0266318	0.0326695	0.121104	0.0265404	0.0272697	0.026539	0.0265392	0.0265404	0.0266318	0.0326695	0.121104	0.0265404	0.0272697	0.026539	0.0265392	0.0265404	0.0266318	0.0326695	0.121104	0.0265404	0.0272697	0.026539	0.0265392	0.0265404	0.0266318	0.0326695	0.121104	0.0265404	0.0272697	0.026539	0.0265392	0.0265404	0.0266318	0.0326695	0.121104	0.0265404	0.0272697	0.026539	0.0265392	0.0265404	0.0266318	0.0326695	0.121104	0.0265404	0.0272697	0.026539	0.0265392	0.0265404	0.0266318	0.0326695	0.121104	0.0265404	0.0272697	0.026539	0.0265392	0.0265404	0.0266318	0.0326695	0.119124	0.0265404	0.0267772	0.0267141	0.0267143	0.0266868	0.026507	0.0306795	0.096868	0.0266958	0.0267772	0.0267232	0.0267143	0.0266868	0.026507	0.0306795	0.096868	0.0266958	0.0267772	0.0267232	0.0267143	0.0266868	0.026507	0.0306795	0.096868	0.0266958	0.0267772	0.0267232	0.0267143	0.0266868	0.026507	0.0306795	0.096868	0.0266958	0.0267772	0.0267232	0.0267143	0.0266868	0.026507	0.0306795	0.096868	0.0266958	0.0267772	0.0267249	0.0267143	0.0267251	0.0266318	0.021685	0.0976906	0.0266958	0.0270224	0.0266372	0.0266371	0.0266501	0.0266014	0.0181476	0.023488	0.0266166	0.0262981	0.0266327	0.0266369	0.0266487	0.0266014	0.0181476	0.023488	0.0266166	0.0255427	0.0266327	0.0266369	0.0266487	0.0266014	0.0181476	0.023488	0.0266166	0.0255427	0.0266327	0.0266369	0.0266487	0.0266014	0.0181476	0.0176053	0.0266442	0.0255427	0.0266327	0.0266369	0.0266487	0.0266014	0.0181476	0.0176053	0.0266442	0.0255427	0.0266318	0.0266369	0.0266296	0.026539	0.021609	0.0176053	0.0266166	0.0255427	0.0266318	0.0266316	0.0266304	0.026539	0.021609	0.0176053	0.0266166	0.0255427	0.0266318	0.0266316	0.0266304	0.026539	0.021609	0.0176053	0.0266166	0.0259177	0.0266318	0.0266316	0.0266304	0.026539	0.021609	0.0176053	0.0266166	0.0259177	0.0266318	0.0266316	0.0266304	0.026539	0.021609	0.0203394	0.0266028	0.0259177	0.0266318	0.0266316	0.0266304	0.026539	0.021609	0.0203394	0.0266028	0.0259177	0.0266318	0.0266316	0.0266304	0.026539	0.021609	0.0203394	0.0266166	0.0259177	0.0266318	0.0266316	0.0266304	0.026539	0.021609	0.0203394	0.0266166	0.0259177	0.0266318	0.0266316	0.0266304	0.026539	0.021609	0.0203394	0.0266166	0.0259177	0.0266318	0.0266316	0.0266304	0.026539	0.021609	0.0203394	0.0266442	0.0259177	0.0266318	0.0266316	0.0266304	0.026539	0.021609	0.0203394	0.0266442	0.0259177	0.0266318	0.0266316	0.0266304	0.026539	0.021609	0.0203394	0.0266442	0.0259177	0.0266318	0.0266316	0.0266304	0.026539	0.021609	0.0203394	0.0266442	0.0259177	0.0266318	0.0266316	0.0266304	0.026539	0.021609	0.0203394	0.0266442	0.0259177	0.0266318	0.0266316	0.0266304	0.026539	0.021609	0.0203394	0.0266442	0.0259177	0.0266318	0.0266316	0.0266304	0.026539	0.030573	0.0203394	0.0266304	0.0259177	0.0266318	0.0266316	0.0266304	0.026539	0.030573	0.0203394	0.0266304	0.0259177	0.0266318	0.0266316	0.0266304	0.026539	0.030573	0.0203394	0.0266304	0.0259177	0.0266318	0.0266316	0.0266304	0.026539	0.030573	0.0203394	0.0266304	0.0259177	0.0266318	0.0266316	0.0266304	0.026539	0.030573	0.0203394	0.0266028	0.0259177	0.0266318	0.0266316	0.0266304	0	0	0	0	0	0	0	0	0.0266318	0.0266318	0.0266318	0.0266318	0.0266318	0.0266318	0.0266318	0.0266318	0.0266318	0.0266318	0.0266318	0.0266318	0.0266318	0.0266318	0.0266318	0.0266318	0.0266318	0.0266318	0.0266318	0.0266318	0.0266318	0.0266318	0.0266318	0.0266318	0.0248258	0.0248258	0.0248258	0.0248258	0.0248258	0.0248258	0.0248258	0.0248258	0.0248258	0.0248258	0.0248258	0.0248258	0.0248258	0.0248258	0.0248258	0.0248258	0.0248258	0.0248258	0.0248258	0.0248258	0.0248258	0.0248258	0.0248258	0.0248258	0.0248258	0.0248258	0.0248258	0.0248258	0.0248258	0.0248258	0.0248258	0.0248258	0.0248258	0.0248258	0.0248258	0.0248258	0.0248258	0.0248258	0.0248258	0.0248258	0.0248258	0.0248258	0.0248258	0.0248258	0.0248258	0.0248258	0.0248258	0.0248258	0.0260399	0.0534085	0.887471	0.0257281	0.0336112	0.0257135	0.0257186	0.0257549	0.0260399	0.0534085	0.887471	0.0257281	0.0336112	0.0257135	0.0257186	0.0257549	0.0260399	0.0534085	0.887471	0.0257281	0.0336112	0.0257135	0.0257186	0.0257549	0.0260399	0.0534085	0.887471	0.0257281	0.0336112	0.0257135	0.0257186	0.0257549	0.0260399	0.0534085	0.887471	0.0257281	0.0336112	0.0257135	0.0257186	0.0257549	0.0260399	0.0534085	0.887471	0.0257281	0.0336112	0.0257135	0.0257186	0.0257549	0.0260399	0.0534085	0.887471	0.0257281	0.0336112	0.0257135	0.0257186	0.0257549	0.0260399	0.0534085	0.887471	0.0257281	0.0336112	0.0257135	0.0257186	0.0257549	0.0260399	0.0534085	0.867561	0.0257281	0.0280774	0.0273904	0.0273959	0.026939	0.0260399	0.0380117	0.649684	0.0272777	0.0280774	0.0275507	0.0273959	0.026939	0.0260399	0.0380117	0.649684	0.0272777	0.0280774	0.0275507	0.0273959	0.026939	0.0260399	0.0380117	0.649684	0.0272777	0.0280774	0.0275507	0.0273959	0.026939	0.0260399	0.0380117	0.649684	0.0272777	0.0280774	0.0275507	0.0273959	0.026939	0.0260399	0.0380117	0.649684	0.0272777	0.0280774	0.0275804	0.0273959	0.0275857	0.0272368	0.0130941	0.670501	0.0272777	0.0307239	0.0267249	0.0267196	0.0269263	0.0268957	0.00736148	0.0126365	0.0264767	0.023488	0.0266469	0.0267141	0.0268829	0.0268957	0.00736148	0.0126365	0.0264767	0.0176053	0.0266469	0.0267141	0.0268829	0.0268957	0.00736148	0.0126365	0.0264767	0.0176053	0.0266469	0.0267141	0.0268829	0.0268957	0.00736148	0.00228451	0.0267571	0.0176053	0.0266469	0.0267141	0.0268829	0.0268957	0.00736148	0.00228451	0.0267571	0.0176053	0.0266325	0.0267141	0.0265658	0.0262981	0.0126365	0.00228451	0.0264767	0.0176053	0.0266317	0.0266264	0.0265889	0.0262981	0.0126365	0.00228451	0.0264767	0.0176053	0.0266317	0.0266264	0.0265889	0.0262981	0.0126365	0.00228451	0.0264767	0.0203394	0.0266317	0.0266264	0.0265889	0.0262981	0.0126365	0.00228451	0.0264767	0.0203394	0.0266317	0.0266264	0.0265889	0.0262981	0.0126365	0.00538421	0.0263376	0.0203394	0.0266317	0.0266264	0.0265889	0.0262981	0.0126365	0.00538421	0.0263376	0.0203394	0.0266317	0.0266264	0.0265889	0.0262981	0.0126365	0.00538421	0.0264767	0.0203394	0.0266317	0.0266264	0.0265889	0.0262981	0.0126365	0.00538421	0.0264767	0.0203394	0.0266317	0.0266264	0.0265889	0.0262981	0.0126365	0.00538421	0.0264767	0.0203394	0.0266317	0.0266264	0.0265889	0.0262981	0.0126365	0.00538421	0.0267571	0.0203394	0.0266317	0.0266264	0.0265889	0.0262981	0.0126365	0.00538421	0.0267571	0.0203394	0.0266317	0.0266264	0.0265889	0.0262981	0.0126365	0.00538421	0.0267571	0.0203394	0.0266317	0.0266264	0.0265889	0.0262981	0.0126365	0.00538421	0.0267571	0.0203394	0.0266317	0.0266264	0.0265889	0.0262981	0.0126365	0.00538421	0.0267571	0.0203394	0.0266317	0.0266264	0.0265889	0.0262981	0.0126365	0.00538421	0.0267571	0.0203394	0.0266317	0.0266264	0.0265889	0.0262981	0.0367156	0.00538421	0.0266166	0.0203394	0.0266317	0.0266264	0.0265889	0.0262981	0.0367156	0.00538421	0.0266166	0.0203394	0.0266317	0.0266264	0.0265889	0.0262981	0.0367156	0.00538421	0.0266166	0.0203394	0.0266317	0.0266264	0.0265889	0.0262981	0.0367156	0.00538421	0.0266166	0.0203394	0.0266317	0.0266264	0.0265889	0.0262981	0.0367156	0.00538421	0.0263376	0.0203394	0.0266317	0.0266264	0.0265889	0	0	0	0	0	0	0	0	0.0266318	0.0266318	0.0266318	0.0266318	0.0266318	0.0266318	0.0266318	0.0266318	0.0266318	0.0266318	0.0266318	0.0266318	0.0266318	0.0266318	0.0266318	0.0266318	0.0266318	0.0266318	0.0266318	0.0266318	0.0266318	0.0266318	0.0266318	0.0266318	0.0175164	0.0175164	0.0175164	0.0175164	0.0175164	0.0175164	0.0175164	0.0175164	0.0175164	0.0175164	0.0175164	0.0175164	0.0175164	0.0175164	0.0175164	0.0175164	0.0175164	0.0175164	0.0175164	0.0175164	0.0175164	0.0175164	0.0175164	0.0175164	0.0175164	0.0175164	0.0175164	0.0175164	0.0175164	0.0175164	0.0175164	0.0175164	0.0175164	0.0175164	0.0175164	0.0175164	0.0175164	0.0175164	0.0175164	0.0175164	0.0175164	0.0175164	0.0175164	0.0175164	0.0175164	0.0175164	0.0175164	0.0175164	0.0222071	0.10042	0.999747	0.021685	0.10042	0.0216102	0.021685	0.0222071	0.0222071	0.10042	0.999747	0.021685	0.10042	0.0216102	0.021685	0.0222071	0.0222071	0.10042	0.999747	0.021685	0.10042	0.0216102	0.021685	0.0222071	0.0222071	0.10042	0.999747	0.021685	0.10042	0.0216102	0.021685	0.0222071	0.0222071	0.10042	0.999747	0.021685	0.10042	0.0216102	0.021685	0.0222071	0.0222071	0.10042	0.999747	0.021685	0.10042	0.0216102	0.021685	0.0222071	0.0222071	0.10042	0.999747	0.021685	0.10042	0.0216102	0.021685	0.0222071	0.0222071	0.10042	0.999747	0.021685	0.10042	0.0216102	0.021685	0.0222071	0.0222071	0.10042	0.999246	0.021685	0.0361285	0.0305746	0.0306795	0.0262298	0.0262298	0.0361285	0.965965	0.0306795	0.0361285	0.0324064	0.0306795	0.0262298	0.0262298	0.0361285	0.965965	0.0306795	0.0361285	0.0324064	0.0306795	0.0262298	0.0262298	0.0361285	0.965965	0.0306795	0.0361285	0.0324064	0.0306795	0.0262298	0.0262298	0.0361285	0.965965	0.0306795	0.0361285	0.0324064	0.0306795	0.0262298	0.0262298	0.0361285	0.965965	0.0306795	0.0361285	0.0327475	0.0306795	0.0328467	0.0319094	0.0066614	0.979992	0.0306795	0.0607552	0.0275806	0.0274861	0.0293769	0.0285913	0.00228451	0.00186973	0.0257134	0.0126365	0.0267849	0.0273903	0.0285913	0.0285913	0.00228451	0.00186973	0.0257134	0.00228451	0.0267849	0.0273903	0.0285913	0.0285913	0.00228451	0.00186973	0.0257134	0.00228451	0.0267849	0.0273903	0.0285913	0.0285913	0.00228451	4.47525e-06	0.0273903	0.00228451	0.0267849	0.0273903	0.0285913	0.0285913	0.00228451	4.47525e-06	0.0273903	0.00228451	0.0266442	0.0273903	0.0255427	0.0259177	0.00538421	4.47525e-06	0.0257134	0.00228451	0.0266304	0.026539	0.0259177	0.0259177	0.00538421	4.47525e-06	0.0257134	0.00228451	0.0266304	0.026539	0.0259177	0.0259177	0.00538421	4.47525e-06	0.0257134	0.00538421	0.0266304	0.026539	0.0259177	0.0259177	0.00538421	4.47525e-06	0.0257134	0.00538421	0.0266304	0.026539	0.0259177	0.0259177	0.00538421	9.15515e-05	0.0249128	0.00538421	0.0266304	0.026539	0.0259177	0.0259177	0.00538421	9.15515e-05	0.0249128	0.00538421	0.0266304	0.026539	0.0259177	0.0259177	0.00538421	9.15515e-05	0.0257134	0.00538421	0.0266304	0.026539	0.0259177	0.0259177	0.00538421	9.15515e-05	0.0257134	0.00538421	0.0266304	0.026539	0.0259177	0.0259177	0.00538421	9.15515e-05	0.0257134	0.00538421	0.0266304	0.026539	0.0259177	0.0259177	0.00538421	9.15515e-05	0.0273903	0.00538421	0.0266304	0.026539	0.0259177	0.0259177	0.00538421	9.15515e-05	0.0273903	0.00538421	0.0266304	0.026539	0.0259177	0.0259177	0.00538421	9.15515e-05	0.0273903	0.00538421	0.0266304	0.026539	0.0259177	0.0259177	0.00538421	9.15515e-05	0.0273903	0.00538421	0.0266304	0.026539	0.0259177	0.0259177	0.00538421	9.15515e-05	0.0273903	0.00538421	0.0266304	0.026539	0.0259177	0.0259177	0.00538421	9.15515e-05	0.0273903	0.00538421	0.0266304	0.026539	0.0259177	0.0259177	0.0293686	9.15515e-05	0.026539	0.00538421	0.0266304	0.026539	0.0259177	0.0259177	0.0293686	9.15515e-05	0.026539	0.00538421	0.0266304	0.026539	0.0259177	0.0259177	0.0293686	9.15515e-05	0.026539	0.00538421	0.0266304	0.026539	0.0259177	0.0259177	0.0293686	9.15515e-05	0.026539	0.00538421	0.0266304	0.026539	0.0259177	0.0259177	0.0293686	9.15515e-05	0.0249128	0.00538421	0.0266304	0.026539	0.0259177	0	0	0	0	0	0	0	0	0.0266318	0.0266318	0.0266318	0.0266318	0.0266318	0.0266318	0.0266318	0.0266318	0.0266318	0.0266318	0.0266318	0.0266318	0.0266318	0.0266318	0.0266318	0.0266318	0.0266318	0.0266318	0.0266318	0.0266318	0.0266318	0.0266318	0.0266318	0.0266318	0.00595087	0.00595087	0.00595087	0.00595087	0.00595087	0.00595087	0.00595087	0.00595087	0.00595087	0.00595087	0.00595087	0.00595087	0.00595087	0.00595087	0.00595087	0.00595087	0.00595087	0.00595087	0.00595087	0.00595087	0.00595087	0.00595087	0.00595087	0.00595087	0.00595087	0.00595087	0.00595087	0.00595087	0.00595087	0.00595087	0.00595087	0.00595087	0.00595087	0.00595087	0.00595087	0.00595087	0.00595087	0.00595087	0.00595087	0.00595087	0.00595087	0.00595087	0.00595087	0.00595087	0.00595087	0.00595087	0.00595087	0.00595087	0.0130941	0.0933099	0.999986	0.0127991	0.792722	0.0126438	0.0130941	0.0165861	0.0130941	0.0933099	0.999986	0.0127991	0.792722	0.0126438	0.0130941	0.0165861	0.0130941	0.0933099	0.999986	0.0127991	0.792722	0.0126438	0.0130941	0.0165861	0.0130941	0.0933099	0.999986	0.0127991	0.792722	0.0126438	0.0130941	0.0165861	0.0130941	0.0933099	0.999986	0.0127991	0.792722	0.0126438	0.0130941	0.0165861	0.0130941	0.0933099	0.999986	0.0127991	0.792722	0.0126438	0.0130941	0.0165861	0.0130941	0.0933099	0.999986	0.0127991	0.792722	0.0126438	0.0130941	0.0165861	0.0130941	0.0933099	0.999986	0.0127991	0.792722	0.0126438	0.0130941	0.0165861	0.0130941	0.0933099	0.999345	0.0127991	0.0757274	0.0367365	0.0380117	0.0165861	0.0337384	0.0180793	0.784851	0.0437895	0.0757274	0.0516444	0.0380117	0.0165861	0.0337384	0.0180793	0.784851	0.0437895	0.0757274	0.0516444	0.0380117	0.0165861	0.0337384	0.0180793	0.784851	0.0437895	0.0757274	0.0516444	0.0380117	0.0165861	0.0337384	0.0180793	0.784851	0.0437895	0.0757274	0.0516444	0.0380117	0.0165861	0.0337384	0.0180793	0.784851	0.0437895	0.0757274	0.0546674	0.0380117	0.0562237	0.0534085	0.00722157	0.961425	0.0437895	0.35888	0.0327644	0.0316594	0.042499	0.0324601	0.00213408	9.15515e-05	0.023488	0.00186973	0.0275506	0.030573	0.0325831	0.0324601	0.00213408	9.15515e-05	0.023488	4.47525e-06	0.0275506	0.030573	0.0325831	0.0324601	0.00213408	9.15515e-05	0.023488	4.47525e-06	0.0275506	0.030573	0.0325831	0.0324601	0.00213408	2.56203e-10	0.0294341	4.47525e-06	0.0275506	0.030573	0.0325831	0.0324601	0.00213408	2.56203e-10	0.0294341	4.47525e-06	0.0267571	0.030573	0.0176053	0.0257134	0.003391	2.56203e-10	0.023488	4.47525e-06	0.0266166	0.0257134	0.0203394	0.0257134	0.003391	2.56203e-10	0.023488	4.47525e-06	0.0266166	0.0257134	0.0203394	0.0257134	0.003391	2.56203e-10	0.023488	9.15515e-05	0.0266166	0.0257134	0.0203394	0.0257134	0.003391	2.56203e-10	0.023488	9.15515e-05	0.0266166	0.0257134	0.0203394	0.0257134	0.003391	1.5316e-07	0.0209718	9.15515e-05	0.0266166	0.0257134	0.0203394	0.0257134	0.003391	1.5316e-07	0.0209718	9.15515e-05	0.0266166	0.0257134	0.0203394	0.0257134	0.003391	1.5316e-07	0.023488	9.15515e-05	0.0266166	0.0257134	0.0203394	0.0257134	0.003391	1.5316e-07	0.023488	9.15515e-05	0.0266166	0.0257134	0.0203394	0.0257134	0.003391	1.5316e-07	0.023488	9.15515e-05	0.0266166	0.0257134	0.0203394	0.0257134	0.003391	1.5316e-07	0.0294341	9.15515e-05	0.0266166	0.0257134	0.0203394	0.0257134	0.003391	1.5316e-07	0.0294341	9.15515e-05	0.0266166	0.0257134	0.0203394	0.0257134	0.003391	1.5316e-07	0.0294341	9.15515e-05	0.0266166	0.0257134	0.0203394	0.0257134	0.003391	1.5316e-07	0.0294341	9.15515e-05	0.0266166	0.0257134	0.0203394	0.0257134	0.003391	1.5316e-07	0.0294341	9.15515e-05	0.0266166	0.0257134	0.0203394	0.0257134	0.003391	1.5316e-07	0.0294341	9.15515e-05	0.0266166	0.0257134	0.0203394	0.0257134	0.00853898	1.5316e-07	0.0262981	9.15515e-05	0.0266166	0.0257134	0.0203394	0.0257134	0.00853898	1.5316e-07	0.0262981	9.15515e-05	0.0266166	0.0257134	0.0203394	0.0257134	0.00853898	1.5316e-07	0.0262981	9.15515e-05	0.0266166	0.0257134	0.0203394	0.0257134	0.00853898	1.5316e-07	0.0262981	9.15515e-05	0.0266166	0.0257134	0.0203394	0.0257134	0.00853898	1.5316e-07	0.0209718	9.15515e-05	0.0266166	0.0257134	0.0203394	0	0	0	0	0	0	0	0	0.0266318	0.0266318	0.0266318	0.0266318	0.0266318	0.0266318	0.0266318	0.0266318	0.0266318	0.0266318	0.0266318	0.0266318	0.0266318	0.0266318	0.0266318	0.0266318	0.0266318	0.0266318	0.0266318	0.0266318	0.0266318	0.0266318	0.0266318	0.0266318	0.0010699	0.0010699	0.0010699	0.0010699	0.0010699	0.0010699	0.0010699	0.0010699	0.0010699	0.0010699	0.0010699	0.0010699	0.0010699	0.0010699	0.0010699	0.0010699	0.0010699	0.0010699	0.0010699	0.0010699	0.0010699	0.0010699	0.0010699	0.0010699	0.0010699	0.0010699	0.0010699	0.0010699	0.0010699	0.0010699	0.0010699	0.0010699	0.0010699	0.0010699	0.0010699	0.0010699	0.0010699	0.0010699	0.0010699	0.0010699	0.0010699	0.0010699	0.0010699	0.0010699	0.0010699	0.0010699	0.0010699	0.0010699	0.00553578	0.0266318	0.998967	0.00553578	0.998967	0.00540346	0.0066614	0.0266318	0.00553578	0.0266318	0.998967	0.00553578	0.998967	0.00540346	0.0066614	0.0266318	0.00553578	0.0266318	0.998967	0.00553578	0.998967	0.00540346	0.0066614	0.0266318	0.00553578	0.0266318	0.998967	0.00553578	0.998967	0.00540346	0.0066614	0.0266318	0.00553578	0.0266318	0.998967	0.00553578	0.998967	0.00540346	0.0066614	0.0266318	0.00553578	0.0266318	0.998967	0.00553578	0.998967	0.00540346	0.0066614	0.0266318	0.00553578	0.0266318	0.998967	0.00553578	0.998967	0.00540346	0.0066614	0.0266318	0.00553578	0.0266318	0.998967	0.00553578	0.998967	0.00540346	0.0066614	0.0266318	0.00553578	0.0266318	0.216697	0.00553578	0.216697	0.0294711	0.0361285	0.00326552	0.0652688	0.0106937	0.010596	0.0756839	0.216697	0.096868	0.0361285	0.00326552	0.0652688	0.0106937	0.010596	0.0756839	0.216697	0.096868	0.0361285	0.00326552	0.0652688	0.0106937	0.010596	0.0756839	0.216697	0.096868	0.0361285	0.00326552	0.0652688	0.0106937	0.010596	0.0756839	0.216697	0.096868	0.0361285	0.00326552	0.0652688	0.0106937	0.010596	0.0756839	0.216697	0.114364	0.0361285	0.132643	0.118539	0.0266318	0.3877	0.0756839	0.942384	0.0550731	0.045088	0.0732742	0.0356101	0.00853898	1.80145e-05	0.0203394	9.15515e-05	0.0299741	0.0367156	0.0154028	0.0356101	0.00853898	1.80145e-05	0.0203394	2.56203e-10	0.0299741	0.0367156	0.0154028	0.0356101	0.00853898	1.80145e-05	0.0203394	2.56203e-10	0.0299741	0.0367156	0.0154028	0.0356101	0.00853898	1.33982e-12	0.0329743	2.56203e-10	0.0299741	0.0367156	0.0154028	0.0356101	0.00853898	1.33982e-12	0.0329743	2.56203e-10	0.0273903	0.0367156	0.00228451	0.0259177	0.00538421	1.33982e-12	0.0203394	2.56203e-10	0.026539	0.021609	0.00538421	0.0259177	0.00538421	1.33982e-12	0.0203394	2.56203e-10	0.026539	0.021609	0.00538421	0.0259177	0.00538421	1.33982e-12	0.0203394	1.5316e-07	0.026539	0.021609	0.00538421	0.0259177	0.00538421	1.33982e-12	0.0203394	1.5316e-07	0.026539	0.021609	0.00538421	0.0259177	0.00538421	4.91289e-09	0.0159421	1.5316e-07	0.026539	0.021609	0.00538421	0.0259177	0.00538421	4.91289e-09	0.0159421	1.5316e-07	0.026539	0.021609	0.00538421	0.0259177	0.00538421	4.91289e-09	0.0203394	1.5316e-07	0.026539	0.021609	0.00538421	0.0259177	0.00538421	4.91289e-09	0.0203394	1.5316e-07	0.026539	0.021609	0.00538421	0.0259177	0.00538421	4.91289e-09	0.0203394	1.5316e-07	0.026539	0.021609	0.00538421	0.0259177	0.00538421	4.91289e-09	0.0329743	1.5316e-07	0.026539	0.021609	0.00538421	0.0259177	0.00538421	4.91289e-09	0.0329743	1.5316e-07	0.026539	0.021609	0.00538421	0.0259177	0.00538421	4.91289e-09	0.0329743	1.5316e-07	0.026539	0.021609	0.00538421	0.0259177	0.00538421	4.91289e-09	0.0329743	1.5316e-07	0.026539	0.021609	0.00538421	0.0259177	0.00538421	4.91289e-09	0.0329743	1.5316e-07	0.026539	0.021609	0.00538421	0.0259177	0.00538421	4.91289e-09	0.0329743	1.5316e-07	0.026539	0.021609	0.00538421	0.0259177	0.00213408	4.91289e-09	0.0259177	1.5316e-07	0.026539	0.021609	0.00538421	0.0259177	0.00213408	4.91289e-09	0.0259177	1.5316e-07	0.026539	0.021609	0.00538421	0.0259177	0.00213408	4.91289e-09	0.0259177	1.5316e-07	0.026539	0.021609	0.00538421	0.0259177	0.00213408	4.91289e-09	0.0259177	1.5316e-07	0.026539	0.021609	0.00538421	0.0259177	0.00213408	4.91289e-09	0.0159421	1.5316e-07	0.026539	0.021609	0.00538421	0	0	0	0	0	0	0	0	0.0266318	0.0266318	0.0266318	0.0266318	0.0266318	0.0266318	0.0266318	0.0266318	0.0266318	0.0266318	0.0266318	0.0266318	0.0266318	0.0266318	0.0266318	0.0266318	0.0266318	0.0266318	0.0266318	0.0266318	0.0266318	0.0266318	0.0266318	0.0266318	0.00042296	0.00042296	0.00042296	0.00042296	0.00042296	0.00042296	0.00042296	0.00042296	0.00042296	0.00042296	0.00042296	0.00042296	0.00042296	0.00042296	0.00042296	0.00042296	0.00042296	0.00042296	0.00042296	0.00042296	0.00042296	0.00042296	0.00042296	0.00042296	0.00042296	0.00042296	0.00042296	0.00042296	0.00042296	0.00042296	0.00042296	0.00042296	0.00042296	0.00042296	0.00042296	0.00042296	0.00042296	0.00042296	0.00042296	0.00042296	0.00042296	0.00042296	0.00042296	0.00042296	0.00042296	0.00042296	0.00042296	0.00042296	0.00343506	0.00722157	0.504157	0.003515	0.999947	0.00343506	0.00722157	0.504157	0.00343506	0.00722157	0.504157	0.003515	0.999947	0.00343506	0.00722157	0.504157	0.00343506	0.00722157	0.504157	0.003515	0.999947	0.00343506	0.00722157	0.504157	0.00343506	0.00722157	0.504157	0.003515	0.999947	0.00343506	0.00722157	0.504157	0.00343506	0.00722157	0.504157	0.003515	0.999947	0.00343506	0.00722157	0.504157	0.00343506	0.00722157	0.504157	0.003515	0.999947	0.00343506	0.00722157	0.504157	0.00343506	0.00722157	0.504157	0.003515	0.999947	0.00343506	0.00722157	0.504157	0.00343506	0.00722157	0.504157	0.003515	0.999947	0.00343506	0.00722157	0.504157	0.00343506	0.00722157	2.8501e-05	0.003515	0.346908	0.00864936	0.0180793	0.00073571	0.113739	0.0180793	0.00073571	0.100718	0.346908	0.113739	0.0180793	0.00073571	0.113739	0.0180793	0.00073571	0.100718	0.346908	0.113739	0.0180793	0.00073571	0.113739	0.0180793	0.00073571	0.100718	0.346908	0.113739	0.0180793	0.00073571	0.113739	0.0180793	0.00073571	0.100718	0.346908	0.113739	0.0180793	0.00073571	0.113739	0.0180793	0.00073571	0.100718	0.346908	0.14694	0.0180793	0.235576	0.178428	0.0933099	0.122083	0.100718	0.990131	0.120111	0.0607552	0.0266318	0.0339418	0.0293686	9.15515e-05	0.0188119	1.80145e-05	0.0339418	0.0293686	9.15515e-05	0.0339418	0.0293686	9.15515e-05	0.0188119	1.33982e-12	0.0339418	0.0293686	9.15515e-05	0.0339418	0.0293686	9.15515e-05	0.0188119	1.33982e-12	0.0339418	0.0293686	9.15515e-05	0.0339418	0.0293686	2.56203e-10	0.0350563	1.33982e-12	0.0339418	0.0293686	9.15515e-05	0.0339418	0.0293686	2.56203e-10	0.0350563	1.33982e-12	0.0294341	0.0293686	4.47525e-06	0.0262981	0.0126365	2.56203e-10	0.0188119	1.33982e-12	0.0262981	0.0126365	9.15515e-05	0.0262981	0.0126365	2.56203e-10	0.0188119	1.33982e-12	0.0262981	0.0126365	9.15515e-05	0.0262981	0.0126365	2.56203e-10	0.0188119	4.91289e-09	0.0262981	0.0126365	9.15515e-05	0.0262981	0.0126365	2.56203e-10	0.0188119	4.91289e-09	0.0262981	0.0126365	9.15515e-05	0.0262981	0.0126365	1.5316e-07	0.0137367	4.91289e-09	0.0262981	0.0126365	9.15515e-05	0.0262981	0.0126365	1.5316e-07	0.0137367	4.91289e-09	0.0262981	0.0126365	9.15515e-05	0.0262981	0.0126365	1.5316e-07	0.0188119	4.91289e-09	0.0262981	0.0126365	9.15515e-05	0.0262981	0.0126365	1.5316e-07	0.0188119	4.91289e-09	0.0262981	0.0126365	9.15515e-05	0.0262981	0.0126365	1.5316e-07	0.0188119	4.91289e-09	0.0262981	0.0126365	9.15515e-05	0.0262981	0.0126365	1.5316e-07	0.0350563	4.91289e-09	0.0262981	0.0126365	9.15515e-05	0.0262981	0.0126365	1.5316e-07	0.0350563	4.91289e-09	0.0262981	0.0126365	9.15515e-05	0.0262981	0.0126365	1.5316e-07	0.0350563	4.91289e-09	0.0262981	0.0126365	9.15515e-05	0.0262981	0.0126365	1.5316e-07	0.0350563	4.91289e-09	0.0262981	0.0126365	9.15515e-05	0.0262981	0.0126365	1.5316e-07	0.0350563	4.91289e-09	0.0262981	0.0126365	9.15515e-05	0.0262981	0.0126365	1.5316e-07	0.0350563	4.91289e-09	0.0262981	0.0126365	9.15515e-05	0.0262981	0.00228451	1.5316e-07	0.0257134	4.91289e-09	0.0262981	0.0126365	9.15515e-05	0.0262981	0.00228451	1.5316e-07	0.0257134	4.91289e-09	0.0262981	0.0126365	9.15515e-05	0.0262981	0.00228451	1.5316e-07	0.0257134	4.91289e-09	0.0262981	0.0126365	9.15515e-05	0.0262981	0.00228451	1.5316e-07	0.0257134	4.91289e-09	0.0262981	0.0126365	9.15515e-05	0.0262981	0.00228451	1.5316e-07	0.0137367	4.91289e-09	0.0262981	0.0126365	9.15515e-05	0	0	0	0	0	0	0	0	0.0266318	0.0266318	0.0266318	0.0266318	0.0266318	0.0266318	0.0266318	0.0266318	0.0266318	0.0266318	0.0266318	0.0266318	0.0266318	0.0266318	0.0266318	0.0266318	0.0266318	0.0266318	0.0266318	0.0266318	0.0266318	0.0266318	0.0266318	0.0266318	0.0010699	0.0010699	0.0010699	0.0010699	0.0010699	0.0010699	0.0010699	0.0010699	0.0010699	0.0010699	0.0010699	0.0010699	0.0010699	0.0010699	0.0010699	0.0010699	0.0010699	0.0010699	0.0010699	0.0010699	0.0010699	0.0010699	0.0010699	0.0010699	0.0010699	0.0010699	0.0010699	0.0010699	0.0010699	0.0010699	0.0010699	0.0010699	0.0010699	0.0010699	0.0010699	0.0010699	0.0010699	0.0010699	0.0010699	0.0010699	0.0010699	0.0010699	0.0010699	0.0010699	0.0010699	0.0010699	0.0010699	0.0010699	0.00540346	0.0066614	0.0266318	0.00553578	0.998967	0.00553578	0.0266318	0.998967	0.00540346	0.0066614	0.0266318	0.00553578	0.998967	0.00553578	0.0266318	0.998967	0.00540346	0.0066614	0.0266318	0.00553578	0.998967	0.00553578	0.0266318	0.998967	0.00540346	0.0066614	0.0266318	0.00553578	0.998967	0.00553578	0.0266318	0.998967	0.00540346	0.0066614	0.0266318	0.00553578	0.998967	0.00553578	0.0266318	0.998967	0.00540346	0.0066614	0.0266318	0.00553578	0.998967	0.00553578	0.0266318	0.998967	0.00540346	0.0066614	0.0266318	0.00553578	0.998967	0.00553578	0.0266318	0.998967	0.00540346	0.0066614	0.0266318	0.00553578	0.998967	0.00553578	0.0266318	0.998967	0.00540346	0.0066614	7.82703e-06	0.00553578	0.216697	0.00219436	0.0106937	0.010596	0.096868	0.0361285	0.00326552	0.0756839	0.216697	0.0652688	0.0106937	0.010596	0.096868	0.0361285	0.00326552	0.0756839	0.216697	0.0652688	0.0106937	0.010596	0.096868	0.0361285	0.00326552	0.0756839	0.216697	0.0652688	0.0106937	0.010596	0.096868	0.0361285	0.00326552	0.0756839	0.216697	0.0652688	0.0106937	0.010596	0.096868	0.0361285	0.00326552	0.0756839	0.216697	0.0756839	0.0106937	0.216697	0.121104	0.10042	0.16227	0.0756839	0.942384	0.176246	0.0417141	0.000232562	0.0299741	0.0367156	0.00186973	0.0203394	9.15515e-05	0.0356101	0.00853898	1.30215e-09	0.0299741	0.0367156	0.00186973	0.0203394	2.56203e-10	0.0356101	0.00853898	1.30215e-09	0.0299741	0.0367156	0.00186973	0.0203394	2.56203e-10	0.0356101	0.00853898	1.30215e-09	0.0299741	0.0367156	4.47525e-06	0.0329743	2.56203e-10	0.0356101	0.00853898	1.30215e-09	0.0299741	0.0367156	4.47525e-06	0.0329743	2.56203e-10	0.0329743	0.00853898	2.56203e-10	0.026539	0.021609	4.47525e-06	0.0203394	2.56203e-10	0.0259177	0.00538421	1.5316e-07	0.026539	0.021609	4.47525e-06	0.0203394	2.56203e-10	0.0259177	0.00538421	1.5316e-07	0.026539	0.021609	4.47525e-06	0.0203394	1.5316e-07	0.0259177	0.00538421	1.5316e-07	0.026539	0.021609	4.47525e-06	0.0203394	1.5316e-07	0.0259177	0.00538421	1.5316e-07	0.026539	0.021609	9.15515e-05	0.0159421	1.5316e-07	0.0259177	0.00538421	1.5316e-07	0.026539	0.021609	9.15515e-05	0.0159421	1.5316e-07	0.0259177	0.00538421	1.5316e-07	0.026539	0.021609	9.15515e-05	0.0203394	1.5316e-07	0.0259177	0.00538421	1.5316e-07	0.026539	0.021609	9.15515e-05	0.0203394	1.5316e-07	0.0259177	0.00538421	1.5316e-07	0.026539	0.021609	9.15515e-05	0.0203394	1.5316e-07	0.0259177	0.00538421	1.5316e-07	0.026539	0.021609	9.15515e-05	0.0329743	1.5316e-07	0.0259177	0.00538421	1.5316e-07	0.026539	0.021609	9.15515e-05	0.0329743	1.5316e-07	0.0259177	0.00538421	1.5316e-07	0.026539	0.021609	9.15515e-05	0.0329743	1.5316e-07	0.0259177	0.00538421	1.5316e-07	0.026539	0.021609	9.15515e-05	0.0329743	1.5316e-07	0.0259177	0.00538421	1.5316e-07	0.026539	0.021609	9.15515e-05	0.0329743	1.5316e-07	0.0259177	0.00538421	1.5316e-07	0.026539	0.021609	9.15515e-05	0.0329743	1.5316e-07	0.0259177	0.00538421	1.5316e-07	0.026539	0.00736148	9.15515e-05	0.0259177	1.5316e-07	0.0259177	0.00538421	1.5316e-07	0.026539	0.00736148	9.15515e-05	0.0259177	1.5316e-07	0.0259177	0.00538421	1.5316e-07	0.026539	0.00736148	9.15515e-05	0.0259177	1.5316e-07	0.0259177	0.00538421	1.5316e-07	0.026539	0.00736148	9.15515e-05	0.0259177	1.5316e-07	0.0259177	0.00538421	1.5316e-07	0.026539	0.00736148	9.15515e-05	0.0159421	1.5316e-07	0.0259177	0.00538421	1.5316e-07	0	0	0	0	0	0	0	0	0.0266318	0.0266318	0.0266318	0.0266318	0.0266318	0.0266318	0.0266318	0.0266318	0.0266318	0.0266318	0.0266318	0.0266318	0.0266318	0.0266318	0.0266318	0.0266318	0.0266318	0.0266318	0.0266318	0.0266318	0.0266318	0.0266318	0.0266318	0.0266318	0.00595087	0.00595087	0.00595087	0.00595087	0.00595087	0.00595087	0.00595087	0.00595087	0.00595087	0.00595087	0.00595087	0.00595087	0.00595087	0.00595087	0.00595087	0.00595087	0.00595087	0.00595087	0.00595087	0.00595087	0.00595087	0.00595087	0.00595087	0.00595087	0.00595087	0.00595087	0.00595087	0.00595087	0.00595087	0.00595087	0.00595087	0.00595087	0.00595087	0.00595087	0.00595087	0.00595087	0.00595087	0.00595087	0.00595087	0.00595087	0.00595087	0.00595087	0.00595087	0.00595087	0.00595087	0.00595087	0.00595087	0.00595087	0.0126438	0.0130941	0.0165861	0.0127991	0.792722	0.0130941	0.0933099	0.999986	0.0126438	0.0130941	0.0165861	0.0127991	0.792722	0.0130941	0.0933099	0.999986	0.0126438	0.0130941	0.0165861	0.0127991	0.792722	0.0130941	0.0933099	0.999986	0.0126438	0.0130941	0.0165861	0.0127991	0.792722	0.0130941	0.0933099	0.999986	0.0126438	0.0130941	0.0165861	0.0127991	0.792722	0.0130941	0.0933099	0.999986	0.0126438	0.0130941	0.0165861	0.0127991	0.792722	0.0130941	0.0933099	0.999986	0.0126438	0.0130941	0.0165861	0.0127991	0.792722	0.0130941	0.0933099	0.999986	0.0126438	0.0130941	0.0165861	0.0127991	0.792722	0.0130941	0.0933099	0.999986	0.0126438	0.0130941	0.000361192	0.0127991	0.0757274	0.00236814	0.0180793	0.784851	0.0516444	0.0380117	0.0165861	0.0437895	0.0757274	0.0337384	0.0180793	0.784851	0.0516444	0.0380117	0.0165861	0.0437895	0.0757274	0.0337384	0.0180793	0.784851	0.0516444	0.0380117	0.0165861	0.0437895	0.0757274	0.0337384	0.0180793	0.784851	0.0516444	0.0380117	0.0165861	0.0437895	0.0757274	0.0337384	0.0180793	0.784851	0.0516444	0.0380117	0.0165861	0.0437895	0.0757274	0.028915	0.0180793	0.123745	0.0552294	0.0534085	0.103324	0.0437895	0.35888	0.117693	0.0169066	1.4681e-06	0.0275506	0.030573	0.0126365	0.023488	0.00186973	0.0324601	0.00213408	2.63614e-13	0.0275506	0.030573	0.0126365	0.023488	4.47525e-06	0.0324601	0.00213408	2.63614e-13	0.0275506	0.030573	0.0126365	0.023488	4.47525e-06	0.0324601	0.00213408	2.63614e-13	0.0275506	0.030573	0.00228451	0.0294341	4.47525e-06	0.0324601	0.00213408	2.63614e-13	0.0275506	0.030573	0.00228451	0.0294341	4.47525e-06	0.0350563	0.00213408	1.33982e-12	0.0266166	0.0257134	0.00228451	0.023488	4.47525e-06	0.0257134	0.003391	4.91289e-09	0.0266166	0.0257134	0.00228451	0.023488	4.47525e-06	0.0257134	0.003391	4.91289e-09	0.0266166	0.0257134	0.00228451	0.023488	9.15515e-05	0.0257134	0.003391	4.91289e-09	0.0266166	0.0257134	0.00228451	0.023488	9.15515e-05	0.0257134	0.003391	4.91289e-09	0.0266166	0.0257134	0.00538421	0.0209718	9.15515e-05	0.0257134	0.003391	4.91289e-09	0.0266166	0.0257134	0.00538421	0.0209718	9.15515e-05	0.0257134	0.003391	4.91289e-09	0.0266166	0.0257134	0.00538421	0.023488	9.15515e-05	0.0257134	0.003391	4.91289e-09	0.0266166	0.0257134	0.00538421	0.023488	9.15515e-05	0.0257134	0.003391	4.91289e-09	0.0266166	0.0257134	0.00538421	0.023488	9.15515e-05	0.0257134	0.003391	4.91289e-09	0.0266166	0.0257134	0.00538421	0.0294341	9.15515e-05	0.0257134	0.003391	4.91289e-09	0.0266166	0.0257134	0.00538421	0.0294341	9.15515e-05	0.0257134	0.003391	4.91289e-09	0.0266166	0.0257134	0.00538421	0.0294341	9.15515e-05	0.0257134	0.003391	4.91289e-09	0.0266166	0.0257134	0.00538421	0.0294341	9.15515e-05	0.0257134	0.003391	4.91289e-09	0.0266166	0.0257134	0.00538421	0.0294341	9.15515e-05	0.0257134	0.003391	4.91289e-09	0.0266166	0.0257134	0.00538421	0.0294341	9.15515e-05	0.0257134	0.003391	4.91289e-09	0.0266166	0.0181476	0.00538421	0.0262981	9.15515e-05	0.0257134	0.003391	4.91289e-09	0.0266166	0.0181476	0.00538421	0.0262981	9.15515e-05	0.0257134	0.003391	4.91289e-09	0.0266166	0.0181476	0.00538421	0.0262981	9.15515e-05	0.0257134	0.003391	4.91289e-09	0.0266166	0.0181476	0.00538421	0.0262981	9.15515e-05	0.0257134	0.003391	4.91289e-09	0.0266166	0.0181476	0.00538421	0.0209718	9.15515e-05	0.0257134	0.003391	4.91289e-09	0	0	0	0	0	0	0	0	0.0266318	0.0266318	0.0266318	0.0266318	0.0266318	0.0266318	0.0266318	0.0266318	0.0266318	0.0266318	0.0266318	0.0266318	0.0266318	0.0266318	0.0266318	0.0266318	0.0266318	0.0266318	0.0266318	0.0266318	0.0266318	0.0266318	0.0266318	0.0266318	0.0175164	0.0175164	0.0175164	0.0175164	0.0175164	0.0175164	0.0175164	0.0175164	0.0175164	0.0175164	0.0175164	0.0175164	0.0175164	0.0175164	0.0175164	0.0175164	0.0175164	0.0175164	0.0175164	0.0175164	0.0175164	0.0175164	0.0175164	0.0175164	0.0175164	0.0175164	0.0175164	0.0175164	0.0175164	0.0175164	0.0175164	0.0175164	0.0175164	0.0175164	0.0175164	0.0175164	0.0175164	0.0175164	0.0175164	0.0175164	0.0175164	0.0175164	0.0175164	0.0175164	0.0175164	0.0175164	0.0175164	0.0175164	0.0216102	0.021685	0.0222071	0.021685	0.10042	0.0222071	0.10042	0.999747	0.0216102	0.021685	0.0222071	0.021685	0.10042	0.0222071	0.10042	0.999747	0.0216102	0.021685	0.0222071	0.021685	0.10042	0.0222071	0.10042	0.999747	0.0216102	0.021685	0.0222071	0.021685	0.10042	0.0222071	0.10042	0.999747	0.0216102	0.021685	0.0222071	0.021685	0.10042	0.0222071	0.10042	0.999747	0.0216102	0.021685	0.0222071	0.021685	0.10042	0.0222071	0.10042	0.999747	0.0216102	0.021685	0.0222071	0.021685	0.10042	0.0222071	0.10042	0.999747	0.0216102	0.021685	0.0222071	0.021685	0.10042	0.0222071	0.10042	0.999747	0.0216102	0.021685	0.00756829	0.021685	0.0361285	0.00756829	0.0361285	0.965965	0.0324064	0.0306795	0.0262298	0.0306795	0.0361285	0.0262298	0.0361285	0.965965	0.0324064	0.0306795	0.0262298	0.0306795	0.0361285	0.0262298	0.0361285	0.965965	0.0324064	0.0306795	0.0262298	0.0306795	0.0361285	0.0262298	0.0361285	0.965965	0.0324064	0.0306795	0.0262298	0.0306795	0.0361285	0.0262298	0.0361285	0.965965	0.0324064	0.0306795	0.0262298	0.0306795	0.0361285	0.0196743	0.0361285	0.0635003	0.0327813	0.0326695	0.0444201	0.0306795	0.0607552	0.0538208	0.0114405	2.23705e-06	0.0267849	0.0273903	0.023488	0.0257134	0.0126365	0.0285913	0.00228451	1.25227e-11	0.0267849	0.0273903	0.023488	0.0257134	0.00228451	0.0285913	0.00228451	1.25227e-11	0.0267849	0.0273903	0.023488	0.0257134	0.00228451	0.0285913	0.00228451	1.25227e-11	0.0267849	0.0273903	0.0176053	0.0273903	0.00228451	0.0285913	0.00228451	1.25227e-11	0.0267849	0.0273903	0.0176053	0.0273903	0.00228451	0.0329743	0.00228451	2.56203e-10	0.0266304	0.026539	0.0176053	0.0257134	0.00228451	0.0259177	0.00538421	1.5316e-07	0.0266304	0.026539	0.0176053	0.0257134	0.00228451	0.0259177	0.00538421	1.5316e-07	0.0266304	0.026539	0.0176053	0.0257134	0.00538421	0.0259177	0.00538421	1.5316e-07	0.0266304	0.026539	0.0176053	0.0257134	0.00538421	0.0259177	0.00538421	1.5316e-07	0.0266304	0.026539	0.0203394	0.0249128	0.00538421	0.0259177	0.00538421	1.5316e-07	0.0266304	0.026539	0.0203394	0.0249128	0.00538421	0.0259177	0.00538421	1.5316e-07	0.0266304	0.026539	0.0203394	0.0257134	0.00538421	0.0259177	0.00538421	1.5316e-07	0.0266304	0.026539	0.0203394	0.0257134	0.00538421	0.0259177	0.00538421	1.5316e-07	0.0266304	0.026539	0.0203394	0.0257134	0.00538421	0.0259177	0.00538421	1.5316e-07	0.0266304	0.026539	0.0203394	0.0273903	0.00538421	0.0259177	0.00538421	1.5316e-07	0.0266304	0.026539	0.0203394	0.0273903	0.00538421	0.0259177	0.00538421	1.5316e-07	0.0266304	0.026539	0.0203394	0.0273903	0.00538421	0.0259177	0.00538421	1.5316e-07	0.0266304	0.026539	0.0203394	0.0273903	0.00538421	0.0259177	0.00538421	1.5316e-07	0.0266304	0.026539	0.0203394	0.0273903	0.00538421	0.0259177	0.00538421	1.5316e-07	0.0266304	0.026539	0.0203394	0.0273903	0.00538421	0.0259177	0.00538421	1.5316e-07	0.0266304	0.0249128	0.0203394	0.026539	0.00538421	0.0259177	0.00538421	1.5316e-07	0.0266304	0.0249128	0.0203394	0.026539	0.00538421	0.0259177	0.00538421	1.5316e-07	0.0266304	0.0249128	0.0203394	0.026539	0.00538421	0.0259177	0.00538421	1.5316e-07	0.0266304	0.0249128	0.0203394	0.026539	0.00538421	0.0259177	0.00538421	1.5316e-07	0.0266304	0.0249128	0.0203394	0.0249128	0.00538421	0.0259177	0.00538421	1.5316e-07	0	0	0	0	0	0	0	0	0.0266318	0.0266318	0.0266318	0.0266318	0.0266318	0.0266318	0.0266318	0.0266318	0.0266318	0.0266318	0.0266318	0.0266318	0.0266318	0.0266318	0.0266318	0.0266318	0.0266318	0.0266318	0.0266318	0.0266318	0.0266318	0.0266318	0.0266318	0.0266318	0.0248258	0.0248258	0.0248258	0.0248258	0.0248258	0.0248258	0.0248258	0.0248258	0.0248258	0.0248258	0.0248258	0.0248258	0.0248258	0.0248258	0.0248258	0.0248258	0.0248258	0.0248258	0.0248258	0.0248258	0.0248258	0.0248258	0.0248258	0.0248258	0.0248258	0.0248258	0.0248258	0.0248258	0.0248258	0.0248258	0.0248258	0.0248258	0.0248258	0.0248258	0.0248258	0.0248258	0.0248258	0.0248258	0.0248258	0.0248258	0.0248258	0.0248258	0.0248258	0.0248258	0.0248258	0.0248258	0.0248258	0.0248258	0.0257135	0.0257186	0.0257549	0.0257281	0.0336112	0.0260399	0.0534085	0.887471	0.0257135	0.0257186	0.0257549	0.0257281	0.0336112	0.0260399	0.0534085	0.887471	0.0257135	0.0257186	0.0257549	0.0257281	0.0336112	0.0260399	0.0534085	0.887471	0.0257135	0.0257186	0.0257549	0.0257281	0.0336112	0.0260399	0.0534085	0.887471	0.0257135	0.0257186	0.0257549	0.0257281	0.0336112	0.0260399	0.0534085	0.887471	0.0257135	0.0257186	0.0257549	0.0257281	0.0336112	0.0260399	0.0534085	0.887471	0.0257135	0.0257186	0.0257549	0.0257281	0.0336112	0.0260399	0.0534085	0.887471	0.0257135	0.0257186	0.0257549	0.0257281	0.0336112	0.0260399	0.0534085	0.887471	0.0257135	0.0257186	0.0214858	0.0257281	0.0280774	0.0183798	0.0380117	0.649684	0.0275507	0.0273959	0.026939	0.0272777	0.0280774	0.0260399	0.0380117	0.649684	0.0275507	0.0273959	0.026939	0.0272777	0.0280774	0.0260399	0.0380117	0.649684	0.0275507	0.0273959	0.026939	0.0272777	0.0280774	0.0260399	0.0380117	0.649684	0.0275507	0.0273959	0.026939	0.0272777	0.0280774	0.0260399	0.0380117	0.649684	0.0275507	0.0273959	0.026939	0.0272777	0.0280774	0.0217246	0.0380117	0.0382127	0.0275821	0.0275766	0.0294815	0.0272777	0.0307239	0.0323747	0.015607	0.000195702	0.0266469	0.0267141	0.0262981	0.0264767	0.023488	0.0268957	0.00736148	6.55031e-07	0.0266469	0.0267141	0.0262981	0.0264767	0.0176053	0.0268957	0.00736148	6.55031e-07	0.0266469	0.0267141	0.0262981	0.0264767	0.0176053	0.0268957	0.00736148	6.55031e-07	0.0266469	0.0267141	0.0255427	0.0267571	0.0176053	0.0268957	0.00736148	6.55031e-07	0.0266469	0.0267141	0.0255427	0.0267571	0.0176053	0.0294341	0.00736148	4.47525e-06	0.0266317	0.0266264	0.0255427	0.0264767	0.0176053	0.0262981	0.0126365	9.15515e-05	0.0266317	0.0266264	0.0255427	0.0264767	0.0176053	0.0262981	0.0126365	9.15515e-05	0.0266317	0.0266264	0.0255427	0.0264767	0.0203394	0.0262981	0.0126365	9.15515e-05	0.0266317	0.0266264	0.0255427	0.0264767	0.0203394	0.0262981	0.0126365	9.15515e-05	0.0266317	0.0266264	0.0259177	0.0263376	0.0203394	0.0262981	0.0126365	9.15515e-05	0.0266317	0.0266264	0.0259177	0.0263376	0.0203394	0.0262981	0.0126365	9.15515e-05	0.0266317	0.0266264	0.0259177	0.0264767	0.0203394	0.0262981	0.0126365	9.15515e-05	0.0266317	0.0266264	0.0259177	0.0264767	0.0203394	0.0262981	0.0126365	9.15515e-05	0.0266317	0.0266264	0.0259177	0.0264767	0.0203394	0.0262981	0.0126365	9.15515e-05	0.0266317	0.0266264	0.0259177	0.0267571	0.0203394	0.0262981	0.0126365	9.15515e-05	0.0266317	0.0266264	0.0259177	0.0267571	0.0203394	0.0262981	0.0126365	9.15515e-05	0.0266317	0.0266264	0.0259177	0.0267571	0.0203394	0.0262981	0.0126365	9.15515e-05	0.0266317	0.0266264	0.0259177	0.0267571	0.0203394	0.0262981	0.0126365	9.15515e-05	0.0266317	0.0266264	0.0259177	0.0267571	0.0203394	0.0262981	0.0126365	9.15515e-05	0.0266317	0.0266264	0.0259177	0.0267571	0.0203394	0.0262981	0.0126365	9.15515e-05	0.0266317	0.0264518	0.0259177	0.0266166	0.0203394	0.0262981	0.0126365	9.15515e-05	0.0266317	0.0264518	0.0259177	0.0266166	0.0203394	0.0262981	0.0126365	9.15515e-05	0.0266317	0.0264518	0.0259177	0.0266166	0.0203394	0.0262981	0.0126365	9.15515e-05	0.0266317	0.0264518	0.0259177	0.0266166	0.0203394	0.0262981	0.0126365	9.15515e-05	0.0266317	0.0264518	0.0259177	0.0263376	0.0203394	0.0262981	0.0126365	9.15515e-05	0	0	0	0	0	0	0	0	0.0266318	0.0266318	0.0266318	0.0266318	0.0266318	0.0266318	0.0266318	0.0266318	0.0266318	0.0266318	0.0266318	0.0266318	0.0266318	0.0266318	0.0266318	0.0266318	0.0266318	0.0266318	0.0266318	0.0266318	0.0266318	0.0266318	0.0266318	0.0266318	0.0264464	0.0264464	0.0264464	0.0264464	0.0264464	0.0264464	0.0264464	0.0264464	0.0264464	0.0264464	0.0264464	0.0264464	0.0264464	0.0264464	0.0264464	0.0264464	0.0264464	0.0264464	0.0264464	0.0264464	0.0264464	0.0264464	0.0264464	0.0264464	0.0264464	0.0264464	0.0264464	0.0264464	0.0264464	0.0264464	0.0264464	0.0264464	0.0264464	0.0264464	0.0264464	0.0264464	0.0264464	0.0264464	0.0264464	0.0264464	0.0264464	0.0264464	0.0264464	0.0264464	0.0264464	0.0264464	0.0264464	0.0264464	0.026539	0.0265392	0.0265404	0.0265404	0.0272697	0.0266318	0.0326695	0.121104	0.026539	0.0265392	0.0265404	0.0265404	0.0272697	0.0266318	0.0326695	0.121104	0.026539	0.0265392	0.0265404	0.0265404	0.0272697	0.0266318	0.0326695	0.121104	0.026539	0.0265392	0.0265404	0.0265404	0.0272697	0.0266318	0.0326695	0.121104	0.026539	0.0265392	0.0265404	0.0265404	0.0272697	0.0266318	0.0326695	0.121104	0.026539	0.0265392	0.0265404	0.0265404	0.0272697	0.0266318	0.0326695	0.121104	0.026539	0.0265392	0.0265404	0.0265404	0.0272697	0.0266318	0.0326695	0.121104	0.026539	0.0265392	0.0265404	0.0265404	0.0272697	0.0266318	0.0326695	0.121104	0.026539	0.0265392	0.0260607	0.0265404	0.0267772	0.0250001	0.0306795	0.096868	0.0267232	0.0267143	0.0266868	0.0266958	0.0267772	0.026507	0.0306795	0.096868	0.0267232	0.0267143	0.0266868	0.0266958	0.0267772	0.026507	0.0306795	0.096868	0.0267232	0.0267143	0.0266868	0.0266958	0.0267772	0.026507	0.0306795	0.096868	0.0267232	0.0267143	0.0266868	0.0266958	0.0267772	0.026507	0.0306795	0.096868	0.0267232	0.0267143	0.0266868	0.0266958	0.0267772	0.0250001	0.0306795	0.0294711	0.026725	0.0267248	0.0269312	0.0266958	0.0270224	0.0274861	0.0223842	0.00612006	0.0266327	0.0266369	0.0266121	0.0266166	0.0262981	0.0266014	0.0181476	0.00121685	0.0266327	0.0266369	0.0266121	0.0266166	0.0255427	0.0266014	0.0181476	0.00121685	0.0266327	0.0266369	0.0266121	0.0266166	0.0255427	0.0266014	0.0181476	0.00121685	0.0266327	0.0266369	0.0265658	0.0266442	0.0255427	0.0266014	0.0181476	0.00121685	0.0266327	0.0266369	0.0265658	0.0266442	0.0255427	0.0273903	0.0181476	0.00228451	0.0266318	0.0266316	0.0265658	0.0266166	0.0255427	0.026539	0.021609	0.00538421	0.0266318	0.0266316	0.0265658	0.0266166	0.0255427	0.026539	0.021609	0.00538421	0.0266318	0.0266316	0.0265658	0.0266166	0.0259177	0.026539	0.021609	0.00538421	0.0266318	0.0266316	0.0265658	0.0266166	0.0259177	0.026539	0.021609	0.00538421	0.0266318	0.0266316	0.0265889	0.0266028	0.0259177	0.026539	0.021609	0.00538421	0.0266318	0.0266316	0.0265889	0.0266028	0.0259177	0.026539	0.021609	0.00538421	0.0266318	0.0266316	0.0265889	0.0266166	0.0259177	0.026539	0.021609	0.00538421	0.0266318	0.0266316	0.0265889	0.0266166	0.0259177	0.026539	0.021609	0.00538421	0.0266318	0.0266316	0.0265889	0.0266166	0.0259177	0.026539	0.021609	0.00538421	0.0266318	0.0266316	0.0265889	0.0266442	0.0259177	0.026539	0.021609	0.00538421	0.0266318	0.0266316	0.0265889	0.0266442	0.0259177	0.026539	0.021609	0.00538421	0.0266318	0.0266316	0.0265889	0.0266442	0.0259177	0.026539	0.021609	0.00538421	0.0266318	0.0266316	0.0265889	0.0266442	0.0259177	0.026539	0.021609	0.00538421	0.0266318	0.0266316	0.0265889	0.0266442	0.0259177	0.026539	0.021609	0.00538421	0.0266318	0.0266316	0.0265889	0.0266442	0.0259177	0.026539	0.021609	0.00538421	0.0266318	0.0266212	0.0265889	0.0266304	0.0259177	0.026539	0.021609	0.00538421	0.0266318	0.0266212	0.0265889	0.0266304	0.0259177	0.026539	0.021609	0.00538421	0.0266318	0.0266212	0.0265889	0.0266304	0.0259177	0.026539	0.021609	0.00538421	0.0266318	0.0266212	0.0265889	0.0266304	0.0259177	0.026539	0.021609	0.00538421	0.0266318	0.0266212	0.0265889	0.0266028	0.0259177	0.026539	0.021609	0.00538421	0	0	0	0	0	0	0	0	0.0266318	0.0266318	0.0266318	0.0266318	0.0266318	0.0266318	0.0266318	0.0266318	0.0266318	0.0266318	0.0266318	0.0266318	0.0266318	0.0266318	0.0266318	0.0266318	0.0266318	0.0266318	0.0266318	0.0266318	0.0266318	0.0266318	0.0266318	0.0266318	0.0266013	0.0266013	0.0266013	0.0266013	0.0266013	0.0266013	0.0266013	0.0266013	0.0266013	0.0266013	0.0266013	0.0266013	0.0266013	0.0266013	0.0266013	0.0266013	0.0266013	0.0266013	0.0266013	0.0266013	0.0266013	0.0266013	0.0266013	0.0266013	0.0266013	0.0266013	0.0266013	0.0266013	0.0266013	0.0266013	0.0266013	0.0266013	0.0266013	0.0266013	0.0266013	0.0266013	0.0266013	0.0266013	0.0266013	0.0266013	0.0266013	0.0266013	0.0266013	0.0266013	0.0266013	0.0266013	0.0266013	0.0266013	0.026622	0.0275664	0.0552294	0.0266166	0.0269543	0.0266166	0.0266166	0.0266172	0.026622	0.0275664	0.0552294	0.0266166	0.0269543	0.0266166	0.0266166	0.0266172	0.026622	0.0275664	0.0552294	0.0266166	0.0269543	0.0266166	0.0266166	0.0266172	0.026622	0.0275664	0.0552294	0.02661
[truncated: 85,184 more chars]
