# Supplementary material for: The Importance of Lateral Connections in the Parietal Cortex for Generating Motor Plans
Source: PLoS One. 2015 Aug 7;10(8):e0134669. doi: 10.1371/journal.pone.0134669 (PMC4529220; doi:10.1371/journal.pone.0134669)
Supplement: S1 Dataset — The complete dataset utilized in the data-dependent figures. (ZIP) [file pone.0134669.s001.zip › Champion_Data/Evolved_Flash_Task/TS_15/ff_A10_2to4_9T24/ppc_prop_input.txt]

0	0	0	0	0	0	0	0	0	0	0	0	0	0	0	0	0	0	0	0	0	0	0	0	-1.13858e-05	-1.13858e-05	-1.13858e-05	-1.13858e-05	-1.13858e-05	-1.13858e-05	-1.13858e-05	-1.13858e-05	-1.13858e-05	-1.13858e-05	-1.13858e-05	-1.13858e-05	-1.13858e-05	-1.13858e-05	-1.13858e-05	-1.13858e-05	-1.13858e-05	-1.13858e-05	-1.13858e-05	-1.13858e-05	-1.13858e-05	-1.13858e-05	-1.13858e-05	-1.13858e-05	-1.13858e-05	-1.13858e-05	-1.13858e-05	-1.13858e-05	-1.13858e-05	-1.13858e-05	-1.13858e-05	-1.13858e-05	-1.13858e-05	-1.13858e-05	-1.13858e-05	-1.13858e-05	-1.13858e-05	-1.13858e-05	-1.13858e-05	-1.13858e-05	-1.13858e-05	-1.13858e-05	-1.13858e-05	-1.13858e-05	-1.13858e-05	-1.13858e-05	-1.13858e-05	-1.13858e-05	-1.13858e-05	-1.13858e-05	-1.13858e-05	-1.13858e-05	-1.13858e-05	-1.13858e-05	-1.13858e-05	-1.13858e-05	-1.13858e-05	-1.13858e-05	-1.13858e-05	-1.13858e-05	-1.13858e-05	-1.13858e-05	-1.13858e-05	-1.13858e-05	-1.13858e-05	-1.13858e-05	-1.13858e-05	-1.13858e-05	-1.13858e-05	-1.13858e-05	-1.13858e-05	-1.13858e-05	-1.13858e-05	-1.13858e-05	-1.13858e-05	-1.13858e-05	-1.13858e-05	-1.13858e-05	-1.13858e-05	-1.13858e-05	-1.13858e-05	-1.13858e-05	-1.13858e-05	-1.13858e-05	-1.13858e-05	-1.13858e-05	-1.13858e-05	-1.13858e-05	-1.13858e-05	-1.13858e-05	-1.13858e-05	-1.13858e-05	-1.13858e-05	-1.13858e-05	-1.13858e-05	-1.13858e-05	-1.13858e-05	-1.13858e-05	-1.13858e-05	-1.13858e-05	-1.13858e-05	-1.13858e-05	-1.13858e-05	-1.13858e-05	-1.13858e-05	-1.13858e-05	-1.13858e-05	-1.13858e-05	-1.13858e-05	-1.13858e-05	-1.13858e-05	-1.13858e-05	-1.13858e-05	-1.13858e-05	-6.36144e-07	-1.13858e-05	-6.36144e-07	-6.36144e-07	-6.36144e-07	-3.45406e-08	-0.00120328	-0.000118127	-6.7529e-06	-0.000118127	-6.36144e-07	-6.7529e-06	-6.36144e-07	-3.45406e-08	-0.00120328	-0.000118127	-6.7529e-06	-0.000118127	-6.36144e-07	-6.7529e-06	-6.36144e-07	-3.45406e-08	-0.00120328	-0.000118127	-6.7529e-06	-0.000118127	-6.36144e-07	-6.7529e-06	-6.36144e-07	-3.45406e-08	-0.00120328	-0.000118127	-6.7529e-06	-0.000118127	-6.36144e-07	-6.7529e-06	-6.36144e-07	-3.45406e-08	-0.00120328	-0.000118127	-6.7529e-06	-0.000118127	-6.36144e-07	-2.21272e-07	-6.36144e-07	-1.06327e-09	-0.0429437	-0.000719521	-6.7529e-06	-0.000118127	-6.36144e-07	-1.40104e-06	-2.02736e-08	-3.13827e-11	-0.0429437	-0.000719521	-6.7529e-06	-0.000118127	-6.36144e-07	-1.40104e-06	-2.02736e-08	-3.13827e-11	-0.0429437	-0.000719521	-6.7529e-06	-0.000118127	-2.02736e-08	-1.40104e-06	-2.02736e-08	-3.13827e-11	-0.0429437	-0.000719521	-6.7529e-06	-0.000118127	-2.02736e-08	-1.40104e-06	-2.02736e-08	-3.13827e-11	-0.0429437	-0.000719521	-2.21272e-07	-0.000719521	-2.02736e-08	-1.40104e-06	-2.02736e-08	-3.13827e-11	-0.0429437	-0.000719521	-2.21272e-07	-0.000719521	-2.02736e-08	-1.40104e-06	-2.02736e-08	-3.13827e-11	-0.0429437	-0.000719521	-2.21272e-07	-0.000118127	-2.02736e-08	-1.40104e-06	-2.02736e-08	-3.13827e-11	-0.0429437	-0.000719521	-2.21272e-07	-0.000118127	-2.02736e-08	-1.40104e-06	-2.02736e-08	-3.13827e-11	-0.0429437	-0.000719521	-2.21272e-07	-0.000118127	-2.02736e-08	-1.40104e-06	-2.02736e-08	-3.13827e-11	-0.0429437	-0.000719521	-2.21272e-07	-0.000118127	-2.02736e-08	-1.40104e-06	-2.02736e-08	-3.13827e-11	-0.0429437	-0.000719521	-2.21272e-07	-0.000118127	-2.02736e-08	-1.40104e-06	-2.02736e-08	-3.13827e-11	-0.0429437	-0.000719521	-2.21272e-07	-0.000118127	-2.02736e-08	-1.40104e-06	-2.02736e-08	-3.13827e-11	-0.0429437	-0.000719521	-2.21272e-07	-0.000118127	-2.02736e-08	-1.40104e-06	-2.02736e-08	-3.13827e-11	-0.0429437	-0.000719521	-2.21272e-07	-0.000118127	-2.02736e-08	-1.40104e-06	-2.02736e-08	-3.13827e-11	-0.0429437	-0.000719521	-2.21272e-07	-0.000118127	-2.02736e-08	-1.40104e-06	-2.02736e-08	-3.13827e-11	-0.0429437	-0.000719521	-2.21272e-07	-0.000719521	-2.02736e-08	-1.40104e-06	-2.02736e-08	-3.13827e-11	-0.0429437	-0.000719521	-2.21272e-07	-0.000719521	-2.02736e-08	-1.40104e-06	-2.02736e-08	-3.13827e-11	-0.0429437	-0.000719521	-2.21272e-07	-0.000719521	-2.02736e-08	-1.40104e-06	-2.02736e-08	-3.13827e-11	-0.0429437	-0.000719521	-2.21272e-07	-0.000719521	-2.02736e-08	-1.40104e-06	-2.02736e-08	-3.13827e-11	-0.0429437	-0.000719521	-2.21272e-07	-0.000719521	-2.02736e-08	-1.40104e-06	-2.02736e-08	-3.13827e-11	-0.0429437	-0.000719521	-2.21272e-07	-0.000719521	-2.02736e-08	-1.40104e-06	-2.02736e-08	-3.13827e-11	-0.0429437	-0.000118127	-2.21272e-07	-0.000719521	-2.02736e-08	-1.40104e-06	-2.02736e-08	-3.13827e-11	-0.0429437	-0.000118127	-2.21272e-07	-0.000719521	-2.02736e-08	-1.40104e-06	-2.02736e-08	-3.13827e-11	-0.0429437	-0.000118127	-2.21272e-07	-0.000719521	-2.02736e-08	-1.40104e-06	-2.02736e-08	-3.13827e-11	-0.0429437	-0.000118127	-2.21272e-07	-0.000719521	-2.02736e-08	-1.40104e-06	-2.02736e-08	-3.13827e-11	-0.0429437	-0.000118127	-2.21272e-07	-0.000118127	-2.02736e-08	-1.40104e-06	-2.02736e-08	-3.13827e-11	-0.0429437	-0.000719521	-2.21272e-07	-0.000118127	-2.02736e-08	-1.40104e-06	-2.02736e-08	-3.13827e-11	0	0	0	0	0	0	0	0	0	0	0	0	0	0	0	0	0	0	0	0	0	0	0	0	-0.000118127	-0.000118127	-0.000118127	-0.000118127	-0.000118127	-0.000118127	-0.000118127	-0.000118127	-0.000118127	-0.000118127	-0.000118127	-0.000118127	-0.000118127	-0.000118127	-0.000118127	-0.000118127	-0.000118127	-0.000118127	-0.000118127	-0.000118127	-0.000118127	-0.000118127	-0.000118127	-0.000118127	-0.000118127	-0.000118127	-0.000118127	-0.000118127	-0.000118127	-0.000118127	-0.000118127	-0.000118127	-0.000118127	-0.000118127	-0.000118127	-0.000118127	-0.000118127	-0.000118127	-0.000118127	-0.000118127	-0.000118127	-0.000118127	-0.000118127	-0.000118127	-0.000118127	-0.000118127	-0.000118127	-0.000118127	-0.000118127	-0.000118127	-0.000118127	-0.000118127	-0.000118127	-0.000118127	-0.000118127	-0.000118127	-0.000118127	-0.000118127	-0.000118127	-0.000118127	-0.000118127	-0.000118127	-0.000118127	-0.000118127	-0.000118127	-0.000118127	-0.000118127	-0.000118127	-0.000118127	-0.000118127	-0.000118127	-0.000118127	-0.000118127	-0.000118127	-0.000118127	-0.000118127	-0.000118127	-0.000118127	-0.000118127	-0.000118127	-0.000118127	-0.000118127	-0.000118127	-0.000118127	-0.000118127	-0.000118127	-0.000118127	-0.000118127	-0.000118127	-0.000118127	-0.000118127	-0.000118127	-0.000118127	-0.000118127	-0.000118127	-0.000118127	-0.000118127	-0.000118127	-0.000118127	-0.000118127	-0.000118127	-0.000118127	-0.000118127	-0.000118127	-0.000118127	-0.000118127	-0.000118127	-0.000118127	-0.000118127	-0.000118127	-0.000118127	-0.000118127	-0.000118127	-0.000118127	-6.7529e-06	-0.000118127	-6.7529e-06	-1.13858e-05	-1.13858e-05	-6.36144e-07	-0.00722711	-0.000719521	-4.18593e-05	-0.00120328	-6.7529e-06	-0.000118127	-1.13858e-05	-6.36144e-07	-0.00722711	-0.000719521	-4.18593e-05	-0.00120328	-6.7529e-06	-0.000118127	-1.13858e-05	-6.36144e-07	-0.00722711	-0.000719521	-4.18593e-05	-0.00120328	-6.7529e-06	-0.000118127	-1.13858e-05	-6.36144e-07	-0.00722711	-0.000719521	-4.18593e-05	-0.00120328	-6.7529e-06	-0.000118127	-1.13858e-05	-6.36144e-07	-0.00722711	-0.000719521	-4.18593e-05	-0.00120328	-6.7529e-06	-6.7529e-06	-1.13858e-05	-3.45406e-08	-0.152367	-0.00259793	-4.18593e-05	-0.00120328	-6.7529e-06	-4.18593e-05	-6.36144e-07	-1.06327e-09	-0.152367	-0.00259793	-4.18593e-05	-0.00120328	-6.7529e-06	-4.18593e-05	-6.36144e-07	-1.06327e-09	-0.152367	-0.00259793	-4.18593e-05	-0.00120328	-2.21272e-07	-4.18593e-05	-6.36144e-07	-1.06327e-09	-0.152367	-0.00259793	-4.18593e-05	-0.00120328	-2.21272e-07	-4.18593e-05	-6.36144e-07	-1.06327e-09	-0.152367	-0.00259793	-1.40104e-06	-0.00722711	-2.21272e-07	-4.18593e-05	-6.36144e-07	-1.06327e-09	-0.152367	-0.00259793	-1.40104e-06	-0.00722711	-2.21272e-07	-4.18593e-05	-6.36144e-07	-1.06327e-09	-0.152367	-0.00259793	-1.40104e-06	-0.00120328	-2.21272e-07	-4.18593e-05	-6.36144e-07	-1.06327e-09	-0.152367	-0.00259793	-1.40104e-06	-0.00120328	-2.21272e-07	-4.18593e-05	-6.36144e-07	-1.06327e-09	-0.152367	-0.00259793	-1.40104e-06	-0.00120328	-2.21272e-07	-4.18593e-05	-6.36144e-07	-1.06327e-09	-0.152367	-0.00259793	-1.40104e-06	-0.00120328	-2.21272e-07	-4.18593e-05	-6.36144e-07	-1.06327e-09	-0.152367	-0.00259793	-1.40104e-06	-0.00120328	-2.21272e-07	-4.18593e-05	-6.36144e-07	-1.06327e-09	-0.152367	-0.00259793	-1.40104e-06	-0.00120328	-2.21272e-07	-4.18593e-05	-6.36144e-07	-1.06327e-09	-0.152367	-0.00259793	-1.40104e-06	-0.00120328	-2.21272e-07	-4.18593e-05	-6.36144e-07	-1.06327e-09	-0.152367	-0.00259793	-1.40104e-06	-0.00120328	-2.21272e-07	-4.18593e-05	-6.36144e-07	-1.06327e-09	-0.152367	-0.00259793	-1.40104e-06	-0.00120328	-2.21272e-07	-4.18593e-05	-6.36144e-07	-1.06327e-09	-0.152367	-0.00259793	-1.40104e-06	-0.00722711	-2.21272e-07	-4.18593e-05	-6.36144e-07	-1.06327e-09	-0.152367	-0.00259793	-1.40104e-06	-0.00722711	-2.21272e-07	-4.18593e-05	-6.36144e-07	-1.06327e-09	-0.152367	-0.00259793	-1.40104e-06	-0.00722711	-2.21272e-07	-4.18593e-05	-6.36144e-07	-1.06327e-09	-0.152367	-0.00259793	-1.40104e-06	-0.00722711	-2.21272e-07	-4.18593e-05	-6.36144e-07	-1.06327e-09	-0.152367	-0.00259793	-1.40104e-06	-0.00722711	-2.21272e-07	-4.18593e-05	-6.36144e-07	-1.06327e-09	-0.152367	-0.00259793	-1.40104e-06	-0.00722711	-2.21272e-07	-4.18593e-05	-6.36144e-07	-1.06327e-09	-0.152367	-0.000719521	-1.40104e-06	-0.00722711	-2.21272e-07	-4.18593e-05	-6.36144e-07	-1.06327e-09	-0.152367	-0.000719521	-1.40104e-06	-0.00722711	-2.21272e-07	-4.18593e-05	-6.36144e-07	-1.06327e-09	-0.152367	-0.000719521	-1.40104e-06	-0.00722711	-2.21272e-07	-4.18593e-05	-6.36144e-07	-1.06327e-09	-0.152367	-0.000719521	-1.40104e-06	-0.00722711	-2.21272e-07	-4.18593e-05	-6.36144e-07	-1.06327e-09	-0.152367	-0.000719521	-1.40104e-06	-0.00120328	-2.21272e-07	-4.18593e-05	-6.36144e-07	-1.06327e-09	-0.152367	-0.00259793	-1.40104e-06	-0.00120328	-2.21272e-07	-4.18593e-05	-6.36144e-07	-1.06327e-09	0	0	0	0	0	0	0	0	0	0	0	0	0	0	0	0	0	0	0	0	0	0	0	0	-0.000719521	-0.000719521	-0.000719521	-0.000719521	-0.000719521	-0.000719521	-0.000719521	-0.000719521	-0.000719521	-0.000719521	-0.000719521	-0.000719521	-0.000719521	-0.000719521	-0.000719521	-0.000719521	-0.000719521	-0.000719521	-0.000719521	-0.000719521	-0.000719521	-0.000719521	-0.000719521	-0.000719521	-0.000719521	-0.000719521	-0.000719521	-0.000719521	-0.000719521	-0.000719521	-0.000719521	-0.000719521	-0.000719521	-0.000719521	-0.000719521	-0.000719521	-0.000719521	-0.000719521	-0.000719521	-0.000719521	-0.000719521	-0.000719521	-0.000719521	-0.000719521	-0.000719521	-0.000719521	-0.000719521	-0.000719521	-0.000719521	-0.000719521	-0.000719521	-0.000719521	-0.000719521	-0.000719521	-0.000719521	-0.000719521	-0.000719521	-0.000719521	-0.000719521	-0.000719521	-0.000719521	-0.000719521	-0.000719521	-0.000719521	-0.000719521	-0.000719521	-0.000719521	-0.000719521	-0.000719521	-0.000719521	-0.000719521	-0.000719521	-0.000719521	-0.000719521	-0.000719521	-0.000719521	-0.000719521	-0.000719521	-0.000719521	-0.000719521	-0.000719521	-0.000719521	-0.000719521	-0.000719521	-0.000719521	-0.000719521	-0.000719521	-0.000719521	-0.000719521	-0.000719521	-0.000719521	-0.000719521	-0.000719521	-0.000719521	-0.000719521	-0.000719521	-0.000719521	-0.000719521	-0.000719521	-0.000719521	-0.000719521	-0.000719521	-0.000719521	-0.000719521	-0.000719521	-0.000719521	-0.000719521	-0.000719521	-0.000719521	-0.000719521	-0.000719521	-0.000719521	-0.000719521	-0.000719521	-4.18593e-05	-0.000719521	-4.18593e-05	-0.000118127	-0.000118127	-6.7529e-06	-0.0258373	-0.00259793	-0.000153018	-0.00722711	-4.18593e-05	-0.00120328	-0.000118127	-6.7529e-06	-0.0258373	-0.00259793	-0.000153018	-0.00722711	-4.18593e-05	-0.00120328	-0.000118127	-6.7529e-06	-0.0258373	-0.00259793	-0.000153018	-0.00722711	-4.18593e-05	-0.00120328	-0.000118127	-6.7529e-06	-0.0258373	-0.00259793	-0.000153018	-0.00722711	-4.18593e-05	-0.00120328	-0.000118127	-6.7529e-06	-0.0258373	-0.00259793	-0.000153018	-0.00722711	-4.18593e-05	-0.000118127	-0.000118127	-6.36144e-07	-0.324915	-0.00559788	-0.000153018	-0.00722711	-4.18593e-05	-0.000719521	-1.13858e-05	-2.02736e-08	-0.324915	-0.00559788	-0.000153018	-0.00722711	-4.18593e-05	-0.000719521	-1.13858e-05	-2.02736e-08	-0.324915	-0.00559788	-0.000153018	-0.00722711	-1.40104e-06	-0.000719521	-1.13858e-05	-2.02736e-08	-0.324915	-0.00559788	-0.000153018	-0.00722711	-1.40104e-06	-0.000719521	-1.13858e-05	-2.02736e-08	-0.324915	-0.00559788	-5.1988e-06	-0.0429437	-1.40104e-06	-0.000719521	-1.13858e-05	-2.02736e-08	-0.324915	-0.00559788	-5.1988e-06	-0.0429437	-1.40104e-06	-0.000719521	-1.13858e-05	-2.02736e-08	-0.324915	-0.00559788	-5.1988e-06	-0.00722711	-1.40104e-06	-0.000719521	-1.13858e-05	-2.02736e-08	-0.324915	-0.00559788	-5.1988e-06	-0.00722711	-1.40104e-06	-0.000719521	-1.13858e-05	-2.02736e-08	-0.324915	-0.00559788	-5.1988e-06	-0.00722711	-1.40104e-06	-0.000719521	-1.13858e-05	-2.02736e-08	-0.324915	-0.00559788	-5.1988e-06	-0.00722711	-1.40104e-06	-0.000719521	-1.13858e-05	-2.02736e-08	-0.324915	-0.00559788	-5.1988e-06	-0.00722711	-1.40104e-06	-0.000719521	-1.13858e-05	-2.02736e-08	-0.324915	-0.00559788	-5.1988e-06	-0.00722711	-1.40104e-06	-0.000719521	-1.13858e-05	-2.02736e-08	-0.324915	-0.00559788	-5.1988e-06	-0.00722711	-1.40104e-06	-0.000719521	-1.13858e-05	-2.02736e-08	-0.324915	-0.00559788	-5.1988e-06	-0.00722711	-1.40104e-06	-0.000719521	-1.13858e-05	-2.02736e-08	-0.324915	-0.00559788	-5.1988e-06	-0.00722711	-1.40104e-06	-0.000719521	-1.13858e-05	-2.02736e-08	-0.324915	-0.00559788	-5.1988e-06	-0.0429437	-1.40104e-06	-0.000719521	-1.13858e-05	-2.02736e-08	-0.324915	-0.00559788	-5.1988e-06	-0.0429437	-1.40104e-06	-0.000719521	-1.13858e-05	-2.02736e-08	-0.324915	-0.00559788	-5.1988e-06	-0.0429437	-1.40104e-06	-0.000719521	-1.13858e-05	-2.02736e-08	-0.324915	-0.00559788	-5.1988e-06	-0.0429437	-1.40104e-06	-0.000719521	-1.13858e-05	-2.02736e-08	-0.324915	-0.00559788	-5.1988e-06	-0.0429437	-1.40104e-06	-0.000719521	-1.13858e-05	-2.02736e-08	-0.324915	-0.00559788	-5.1988e-06	-0.0429437	-1.40104e-06	-0.000719521	-1.13858e-05	-2.02736e-08	-0.324915	-0.00259793	-5.1988e-06	-0.0429437	-1.40104e-06	-0.000719521	-1.13858e-05	-2.02736e-08	-0.324915	-0.00259793	-5.1988e-06	-0.0429437	-1.40104e-06	-0.000719521	-1.13858e-05	-2.02736e-08	-0.324915	-0.00259793	-5.1988e-06	-0.0429437	-1.40104e-06	-0.000719521	-1.13858e-05	-2.02736e-08	-0.324915	-0.00259793	-5.1988e-06	-0.0429437	-1.40104e-06	-0.000719521	-1.13858e-05	-2.02736e-08	-0.324915	-0.00259793	-5.1988e-06	-0.00722711	-1.40104e-06	-0.000719521	-1.13858e-05	-2.02736e-08	-0.324915	-0.00559788	-5.1988e-06	-0.00722711	-1.40104e-06	-0.000719521	-1.13858e-05	-2.02736e-08	0	0	0	0	0	0	0	0	0	0	0	0	0	0	0	0	0	0	0	0	0	0	0	0	-0.00259793	-0.00259793	-0.00259793	-0.00259793	-0.00259793	-0.00259793	-0.00259793	-0.00259793	-0.00259793	-0.00259793	-0.00259793	-0.00259793	-0.00259793	-0.00259793	-0.00259793	-0.00259793	-0.00259793	-0.00259793	-0.00259793	-0.00259793	-0.00259793	-0.00259793	-0.00259793	-0.00259793	-0.00259793	-0.00259793	-0.00259793	-0.00259793	-0.00259793	-0.00259793	-0.00259793	-0.00259793	-0.00259793	-0.00259793	-0.00259793	-0.00259793	-0.00259793	-0.00259793	-0.00259793	-0.00259793	-0.00259793	-0.00259793	-0.00259793	-0.00259793	-0.00259793	-0.00259793	-0.00259793	-0.00259793	-0.00259793	-0.00259793	-0.00259793	-0.00259793	-0.00259793	-0.00259793	-0.00259793	-0.00259793	-0.00259793	-0.00259793	-0.00259793	-0.00259793	-0.00259793	-0.00259793	-0.00259793	-0.00259793	-0.00259793	-0.00259793	-0.00259793	-0.00259793	-0.00259793	-0.00259793	-0.00259793	-0.00259793	-0.00259793	-0.00259793	-0.00259793	-0.00259793	-0.00259793	-0.00259793	-0.00259793	-0.00259793	-0.00259793	-0.00259793	-0.00259793	-0.00259793	-0.00259793	-0.00259793	-0.00259793	-0.00259793	-0.00259793	-0.00259793	-0.00259793	-0.00259793	-0.00259793	-0.00259793	-0.00259793	-0.00259793	-0.00259793	-0.00259793	-0.00259793	-0.00259793	-0.00259793	-0.00259793	-0.00259793	-0.00259793	-0.00259793	-0.00259793	-0.00259793	-0.00259793	-0.00259793	-0.00259793	-0.00259793	-0.00259793	-0.00259793	-0.00259793	-0.000153018	-0.00259793	-0.000153018	-0.000719521	-0.000719521	-4.18593e-05	-0.0553457	-0.00559788	-0.000332148	-0.0258373	-0.000153018	-0.00722711	-0.000719521	-4.18593e-05	-0.0553457	-0.00559788	-0.000332148	-0.0258373	-0.000153018	-0.00722711	-0.000719521	-4.18593e-05	-0.0553457	-0.00559788	-0.000332148	-0.0258373	-0.000153018	-0.00722711	-0.000719521	-4.18593e-05	-0.0553457	-0.00559788	-0.000332148	-0.0258373	-0.000153018	-0.00722711	-0.000719521	-4.18593e-05	-0.0553457	-0.00559788	-0.000332148	-0.0258373	-0.000153018	-0.00120328	-0.000719521	-6.7529e-06	-0.418033	-0.00722711	-0.000332148	-0.0258373	-0.000153018	-0.00722711	-0.000118127	-2.21272e-07	-0.418033	-0.00722711	-0.000332148	-0.0258373	-0.000153018	-0.00722711	-0.000118127	-2.21272e-07	-0.418033	-0.00722711	-0.000332148	-0.0258373	-5.1988e-06	-0.00722711	-0.000118127	-2.21272e-07	-0.418033	-0.00722711	-0.000332148	-0.0258373	-5.1988e-06	-0.00722711	-0.000118127	-2.21272e-07	-0.418033	-0.00722711	-1.13858e-05	-0.152367	-5.1988e-06	-0.00722711	-0.000118127	-2.21272e-07	-0.418033	-0.00722711	-1.13858e-05	-0.152367	-5.1988e-06	-0.00722711	-0.000118127	-2.21272e-07	-0.418033	-0.00722711	-1.13858e-05	-0.0258373	-5.1988e-06	-0.00722711	-0.000118127	-2.21272e-07	-0.418033	-0.00722711	-1.13858e-05	-0.0258373	-5.1988e-06	-0.00722711	-0.000118127	-2.21272e-07	-0.418033	-0.00722711	-1.13858e-05	-0.0258373	-5.1988e-06	-0.00722711	-0.000118127	-2.21272e-07	-0.418033	-0.00722711	-1.13858e-05	-0.0258373	-5.1988e-06	-0.00722711	-0.000118127	-2.21272e-07	-0.418033	-0.00722711	-1.13858e-05	-0.0258373	-5.1988e-06	-0.00722711	-0.000118127	-2.21272e-07	-0.418033	-0.00722711	-1.13858e-05	-0.0258373	-5.1988e-06	-0.00722711	-0.000118127	-2.21272e-07	-0.418033	-0.00722711	-1.13858e-05	-0.0258373	-5.1988e-06	-0.00722711	-0.000118127	-2.21272e-07	-0.418033	-0.00722711	-1.13858e-05	-0.0258373	-5.1988e-06	-0.00722711	-0.000118127	-2.21272e-07	-0.418033	-0.00722711	-1.13858e-05	-0.0258373	-5.1988e-06	-0.00722711	-0.000118127	-2.21272e-07	-0.418033	-0.00722711	-1.13858e-05	-0.152367	-5.1988e-06	-0.00722711	-0.000118127	-2.21272e-07	-0.418033	-0.00722711	-1.13858e-05	-0.152367	-5.1988e-06	-0.00722711	-0.000118127	-2.21272e-07	-0.418033	-0.00722711	-1.13858e-05	-0.152367	-5.1988e-06	-0.00722711	-0.000118127	-2.21272e-07	-0.418033	-0.00722711	-1.13858e-05	-0.152367	-5.1988e-06	-0.00722711	-0.000118127	-2.21272e-07	-0.418033	-0.00722711	-1.13858e-05	-0.152367	-5.1988e-06	-0.00722711	-0.000118127	-2.21272e-07	-0.418033	-0.00722711	-1.13858e-05	-0.152367	-5.1988e-06	-0.00722711	-0.000118127	-2.21272e-07	-0.418033	-0.00559788	-1.13858e-05	-0.152367	-5.1988e-06	-0.00722711	-0.000118127	-2.21272e-07	-0.418033	-0.00559788	-1.13858e-05	-0.152367	-5.1988e-06	-0.00722711	-0.000118127	-2.21272e-07	-0.418033	-0.00559788	-1.13858e-05	-0.152367	-5.1988e-06	-0.00722711	-0.000118127	-2.21272e-07	-0.418033	-0.00559788	-1.13858e-05	-0.152367	-5.1988e-06	-0.00722711	-0.000118127	-2.21272e-07	-0.418033	-0.00559788	-1.13858e-05	-0.0258373	-5.1988e-06	-0.00722711	-0.000118127	-2.21272e-07	-0.418033	-0.00722711	-1.13858e-05	-0.0258373	-5.1988e-06	-0.00722711	-0.000118127	-2.21272e-07	0	0	0	0	0	0	0	0	0	0	0	0	0	0	0	0	0	0	0	0	0	0	0	0	-0.00559788	-0.00559788	-0.00559788	-0.00559788	-0.00559788	-0.00559788	-0.00559788	-0.00559788	-0.00559788	-0.00559788	-0.00559788	-0.00559788	-0.00559788	-0.00559788	-0.00559788	-0.00559788	-0.00559788	-0.00559788	-0.00559788	-0.00559788	-0.00559788	-0.00559788	-0.00559788	-0.00559788	-0.00559788	-0.00559788	-0.00559788	-0.00559788	-0.00559788	-0.00559788	-0.00559788	-0.00559788	-0.00559788	-0.00559788	-0.00559788	-0.00559788	-0.00559788	-0.00559788	-0.00559788	-0.00559788	-0.00559788	-0.00559788	-0.00559788	-0.00559788	-0.00559788	-0.00559788	-0.00559788	-0.00559788	-0.00559788	-0.00559788	-0.00559788	-0.00559788	-0.00559788	-0.00559788	-0.00559788	-0.00559788	-0.00559788	-0.00559788	-0.00559788	-0.00559788	-0.00559788	-0.00559788	-0.00559788	-0.00559788	-0.00559788	-0.00559788	-0.00559788	-0.00559788	-0.00559788	-0.00559788	-0.00559788	-0.00559788	-0.00559788	-0.00559788	-0.00559788	-0.00559788	-0.00559788	-0.00559788	-0.00559788	-0.00559788	-0.00559788	-0.00559788	-0.00559788	-0.00559788	-0.00559788	-0.00559788	-0.00559788	-0.00559788	-0.00559788	-0.00559788	-0.00559788	-0.00559788	-0.00559788	-0.00559788	-0.00559788	-0.00559788	-0.00559788	-0.00559788	-0.00559788	-0.00559788	-0.00559788	-0.00559788	-0.00559788	-0.00559788	-0.00559788	-0.00559788	-0.00559788	-0.00559788	-0.00559788	-0.00559788	-0.00559788	-0.00559788	-0.00559788	-0.00559788	-0.000332148	-0.00559788	-0.000332148	-0.00259793	-0.00259793	-0.000153018	-0.0713142	-0.00722711	-0.000429866	-0.0553457	-0.000332148	-0.0258373	-0.00259793	-0.000153018	-0.0713142	-0.00722711	-0.000429866	-0.0553457	-0.000332148	-0.0258373	-0.00259793	-0.000153018	-0.0713142	-0.00722711	-0.000429866	-0.0553457	-0.000332148	-0.0258373	-0.00259793	-0.000153018	-0.0713142	-0.00722711	-0.000429866	-0.0553457	-0.000332148	-0.0258373	-0.00259793	-0.000153018	-0.0713142	-0.00722711	-0.000429866	-0.0553457	-0.000332148	-0.00722711	-0.00259793	-4.18593e-05	-0.324915	-0.00559788	-0.000429866	-0.0553457	-0.000332148	-0.0429437	-0.000719521	-1.40104e-06	-0.324915	-0.00559788	-0.000429866	-0.0553457	-0.000332148	-0.0429437	-0.000719521	-1.40104e-06	-0.324915	-0.00559788	-0.000429866	-0.0553457	-1.13858e-05	-0.0429437	-0.000719521	-1.40104e-06	-0.324915	-0.00559788	-0.000429866	-0.0553457	-1.13858e-05	-0.0429437	-0.000719521	-1.40104e-06	-0.324915	-0.00559788	-1.47791e-05	-0.324915	-1.13858e-05	-0.0429437	-0.000719521	-1.40104e-06	-0.324915	-0.00559788	-1.47791e-05	-0.324915	-1.13858e-05	-0.0429437	-0.000719521	-1.40104e-06	-0.324915	-0.00559788	-1.47791e-05	-0.0553457	-1.13858e-05	-0.0429437	-0.000719521	-1.40104e-06	-0.324915	-0.00559788	-1.47791e-05	-0.0553457	-1.13858e-05	-0.0429437	-0.000719521	-1.40104e-06	-0.324915	-0.00559788	-1.47791e-05	-0.0553457	-1.13858e-05	-0.0429437	-0.000719521	-1.40104e-06	-0.324915	-0.00559788	-1.47791e-05	-0.0553457	-1.13858e-05	-0.0429437	-0.000719521	-1.40104e-06	-0.324915	-0.00559788	-1.47791e-05	-0.0553457	-1.13858e-05	-0.0429437	-0.000719521	-1.40104e-06	-0.324915	-0.00559788	-1.47791e-05	-0.0553457	-1.13858e-05	-0.0429437	-0.000719521	-1.40104e-06	-0.324915	-0.00559788	-1.47791e-05	-0.0553457	-1.13858e-05	-0.0429437	-0.000719521	-1.40104e-06	-0.324915	-0.00559788	-1.47791e-05	-0.0553457	-1.13858e-05	-0.0429437	-0.000719521	-1.40104e-06	-0.324915	-0.00559788	-1.47791e-05	-0.0553457	-1.13858e-05	-0.0429437	-0.000719521	-1.40104e-06	-0.324915	-0.00559788	-1.47791e-05	-0.324915	-1.13858e-05	-0.0429437	-0.000719521	-1.40104e-06	-0.324915	-0.00559788	-1.47791e-05	-0.324915	-1.13858e-05	-0.0429437	-0.000719521	-1.40104e-06	-0.324915	-0.00559788	-1.47791e-05	-0.324915	-1.13858e-05	-0.0429437	-0.000719521	-1.40104e-06	-0.324915	-0.00559788	-1.47791e-05	-0.324915	-1.13858e-05	-0.0429437	-0.000719521	-1.40104e-06	-0.324915	-0.00559788	-1.47791e-05	-0.324915	-1.13858e-05	-0.0429437	-0.000719521	-1.40104e-06	-0.324915	-0.00559788	-1.47791e-05	-0.324915	-1.13858e-05	-0.0429437	-0.000719521	-1.40104e-06	-0.324915	-0.00722711	-1.47791e-05	-0.324915	-1.13858e-05	-0.0429437	-0.000719521	-1.40104e-06	-0.324915	-0.00722711	-1.47791e-05	-0.324915	-1.13858e-05	-0.0429437	-0.000719521	-1.40104e-06	-0.324915	-0.00722711	-1.47791e-05	-0.324915	-1.13858e-05	-0.0429437	-0.000719521	-1.40104e-06	-0.324915	-0.00722711	-1.47791e-05	-0.324915	-1.13858e-05	-0.0429437	-0.000719521	-1.40104e-06	-0.324915	-0.00722711	-1.47791e-05	-0.0553457	-1.13858e-05	-0.0429437	-0.000719521	-1.40104e-06	-0.324915	-0.00559788	-1.47791e-05	-0.0553457	-1.13858e-05	-0.0429437	-0.000719521	-1.40104e-06	0	0	0	0	0	0	0	0	0	0	0	0	0	0	0	0	0	0	0	0	0	0	0	0	-0.00722711	-0.00722711	-0.00722711	-0.00722711	-0.00722711	-0.00722711	-0.00722711	-0.00722711	-0.00722711	-0.00722711	-0.00722711	-0.00722711	-0.00722711	-0.00722711	-0.00722711	-0.00722711	-0.00722711	-0.00722711	-0.00722711	-0.00722711	-0.00722711	-0.00722711	-0.00722711	-0.00722711	-0.00722711	-0.00722711	-0.00722711	-0.00722711	-0.00722711	-0.00722711	-0.00722711	-0.00722711	-0.00722711	-0.00722711	-0.00722711	-0.00722711	-0.00722711	-0.00722711	-0.00722711	-0.00722711	-0.00722711	-0.00722711	-0.00722711	-0.00722711	-0.00722711	-0.00722711	-0.00722711	-0.00722711	-0.00722711	-0.00722711	-0.00722711	-0.00722711	-0.00722711	-0.00722711	-0.00722711	-0.00722711	-0.00722711	-0.00722711	-0.00722711	-0.00722711	-0.00722711	-0.00722711	-0.00722711	-0.00722711	-0.00722711	-0.00722711	-0.00722711	-0.00722711	-0.00722711	-0.00722711	-0.00722711	-0.00722711	-0.00722711	-0.00722711	-0.00722711	-0.00722711	-0.00722711	-0.00722711	-0.00722711	-0.00722711	-0.00722711	-0.00722711	-0.00722711	-0.00722711	-0.00722711	-0.00722711	-0.00722711	-0.00722711	-0.00722711	-0.00722711	-0.00722711	-0.00722711	-0.00722711	-0.00722711	-0.00722711	-0.00722711	-0.00722711	-0.00722711	-0.00722711	-0.00722711	-0.00722711	-0.00722711	-0.00722711	-0.00722711	-0.00722711	-0.00722711	-0.00722711	-0.00722711	-0.00722711	-0.00722711	-0.00722711	-0.00722711	-0.00722711	-0.00722711	-0.000429866	-0.00722711	-0.000429866	-0.00559788	-0.00559788	-0.000332148	-0.0553457	-0.00559788	-0.000332148	-0.0713142	-0.000429866	-0.0553457	-0.00559788	-0.000332148	-0.0553457	-0.00559788	-0.000332148	-0.0713142	-0.000429866	-0.0553457	-0.00559788	-0.000332148	-0.0553457	-0.00559788	-0.000332148	-0.0713142	-0.000429866	-0.0553457	-0.00559788	-0.000332148	-0.0553457	-0.00559788	-0.000332148	-0.0713142	-0.000429866	-0.0553457	-0.00559788	-0.000332148	-0.0553457	-0.00559788	-0.000332148	-0.0713142	-0.000429866	-0.0258373	-0.00559788	-0.000153018	-0.152367	-0.00259793	-0.000332148	-0.0713142	-0.000429866	-0.152367	-0.00259793	-5.1988e-06	-0.152367	-0.00259793	-0.000332148	-0.0713142	-0.000429866	-0.152367	-0.00259793	-5.1988e-06	-0.152367	-0.00259793	-0.000332148	-0.0713142	-1.47791e-05	-0.152367	-0.00259793	-5.1988e-06	-0.152367	-0.00259793	-0.000332148	-0.0713142	-1.47791e-05	-0.152367	-0.00259793	-5.1988e-06	-0.152367	-0.00259793	-1.13858e-05	-0.418033	-1.47791e-05	-0.152367	-0.00259793	-5.1988e-06	-0.152367	-0.00259793	-1.13858e-05	-0.418033	-1.47791e-05	-0.152367	-0.00259793	-5.1988e-06	-0.152367	-0.00259793	-1.13858e-05	-0.0713142	-1.47791e-05	-0.152367	-0.00259793	-5.1988e-06	-0.152367	-0.00259793	-1.13858e-05	-0.0713142	-1.47791e-05	-0.152367	-0.00259793	-5.1988e-06	-0.152367	-0.00259793	-1.13858e-05	-0.0713142	-1.47791e-05	-0.152367	-0.00259793	-5.1988e-06	-0.152367	-0.00259793	-1.13858e-05	-0.0713142	-1.47791e-05	-0.152367	-0.00259793	-5.1988e-06	-0.152367	-0.00259793	-1.13858e-05	-0.0713142	-1.47791e-05	-0.152367	-0.00259793	-5.1988e-06	-0.152367	-0.00259793	-1.13858e-05	-0.0713142	-1.47791e-05	-0.152367	-0.00259793	-5.1988e-06	-0.152367	-0.00259793	-1.13858e-05	-0.0713142	-1.47791e-05	-0.152367	-0.00259793	-5.1988e-06	-0.152367	-0.00259793	-1.13858e-05	-0.0713142	-1.47791e-05	-0.152367	-0.00259793	-5.1988e-06	-0.152367	-0.00259793	-1.13858e-05	-0.0713142	-1.47791e-05	-0.152367	-0.00259793	-5.1988e-06	-0.152367	-0.00259793	-1.13858e-05	-0.418033	-1.47791e-05	-0.152367	-0.00259793	-5.1988e-06	-0.152367	-0.00259793	-1.13858e-05	-0.418033	-1.47791e-05	-0.152367	-0.00259793	-5.1988e-06	-0.152367	-0.00259793	-1.13858e-05	-0.418033	-1.47791e-05	-0.152367	-0.00259793	-5.1988e-06	-0.152367	-0.00259793	-1.13858e-05	-0.418033	-1.47791e-05	-0.152367	-0.00259793	-5.1988e-06	-0.152367	-0.00259793	-1.13858e-05	-0.418033	-1.47791e-05	-0.152367	-0.00259793	-5.1988e-06	-0.152367	-0.00259793	-1.13858e-05	-0.418033	-1.47791e-05	-0.152367	-0.00259793	-5.1988e-06	-0.152367	-0.00559788	-1.13858e-05	-0.418033	-1.47791e-05	-0.152367	-0.00259793	-5.1988e-06	-0.152367	-0.00559788	-1.13858e-05	-0.418033	-1.47791e-05	-0.152367	-0.00259793	-5.1988e-06	-0.152367	-0.00559788	-1.13858e-05	-0.418033	-1.47791e-05	-0.152367	-0.00259793	-5.1988e-06	-0.152367	-0.00559788	-1.13858e-05	-0.418033	-1.47791e-05	-0.152367	-0.00259793	-5.1988e-06	-0.152367	-0.00559788	-1.13858e-05	-0.0713142	-1.47791e-05	-0.152367	-0.00259793	-5.1988e-06	-0.152367	-0.00259793	-1.13858e-05	-0.0713142	-1.47791e-05	-0.152367	-0.00259793	-5.1988e-06	0	0	0	0	0	0	0	0	0	0	0	0	0	0	0	0	0	0	0	0	0	0	0	0	-0.00559788	-0.00559788	-0.00559788	-0.00559788	-0.00559788	-0.00559788	-0.00559788	-0.00559788	-0.00559788	-0.00559788	-0.00559788	-0.00559788	-0.00559788	-0.00559788	-0.00559788	-0.00559788	-0.00559788	-0.00559788	-0.00559788	-0.00559788	-0.00559788	-0.00559788	-0.00559788	-0.00559788	-0.00559788	-0.00559788	-0.00559788	-0.00559788	-0.00559788	-0.00559788	-0.00559788	-0.00559788	-0.00559788	-0.00559788	-0.00559788	-0.00559788	-0.00559788	-0.00559788	-0.00559788	-0.00559788	-0.00559788	-0.00559788	-0.00559788	-0.00559788	-0.00559788	-0.00559788	-0.00559788	-0.00559788	-0.00559788	-0.00559788	-0.00559788	-0.00559788	-0.00559788	-0.00559788	-0.00559788	-0.00559788	-0.00559788	-0.00559788	-0.00559788	-0.00559788	-0.00559788	-0.00559788	-0.00559788	-0.00559788	-0.00559788	-0.00559788	-0.00559788	-0.00559788	-0.00559788	-0.00559788	-0.00559788	-0.00559788	-0.00559788	-0.00559788	-0.00559788	-0.00559788	-0.00559788	-0.00559788	-0.00559788	-0.00559788	-0.00559788	-0.00559788	-0.00559788	-0.00559788	-0.00559788	-0.00559788	-0.00559788	-0.00559788	-0.00559788	-0.00559788	-0.00559788	-0.00559788	-0.00559788	-0.00559788	-0.00559788	-0.00559788	-0.00559788	-0.00559788	-0.00559788	-0.00559788	-0.00559788	-0.00559788	-0.00559788	-0.00559788	-0.00559788	-0.00559788	-0.00559788	-0.00559788	-0.00559788	-0.00559788	-0.00559788	-0.00559788	-0.00559788	-0.00559788	-0.000332148	-0.00559788	-0.000332148	-0.00722711	-0.00722711	-0.000429866	-0.0258373	-0.00259793	-0.000153018	-0.0553457	-0.000332148	-0.0713142	-0.00722711	-0.000429866	-0.0258373	-0.00259793	-0.000153018	-0.0553457	-0.000332148	-0.0713142	-0.00722711	-0.000429866	-0.0258373	-0.00259793	-0.000153018	-0.0553457	-0.000332148	-0.0713142	-0.00722711	-0.000429866	-0.0258373	-0.00259793	-0.000153018	-0.0553457	-0.000332148	-0.0713142	-0.00722711	-0.000429866	-0.0258373	-0.00259793	-0.000153018	-0.0553457	-0.000332148	-0.0553457	-0.00722711	-0.000332148	-0.0429437	-0.000719521	-0.000153018	-0.0553457	-0.000332148	-0.324915	-0.00559788	-1.13858e-05	-0.0429437	-0.000719521	-0.000153018	-0.0553457	-0.000332148	-0.324915	-0.00559788	-1.13858e-05	-0.0429437	-0.000719521	-0.000153018	-0.0553457	-1.13858e-05	-0.324915	-0.00559788	-1.13858e-05	-0.0429437	-0.000719521	-0.000153018	-0.0553457	-1.13858e-05	-0.324915	-0.00559788	-1.13858e-05	-0.0429437	-0.000719521	-5.1988e-06	-0.324915	-1.13858e-05	-0.324915	-0.00559788	-1.13858e-05	-0.0429437	-0.000719521	-5.1988e-06	-0.324915	-1.13858e-05	-0.324915	-0.00559788	-1.13858e-05	-0.0429437	-0.000719521	-5.1988e-06	-0.0553457	-1.13858e-05	-0.324915	-0.00559788	-1.13858e-05	-0.0429437	-0.000719521	-5.1988e-06	-0.0553457	-1.13858e-05	-0.324915	-0.00559788	-1.13858e-05	-0.0429437	-0.000719521	-5.1988e-06	-0.0553457	-1.13858e-05	-0.324915	-0.00559788	-1.13858e-05	-0.0429437	-0.000719521	-5.1988e-06	-0.0553457	-1.13858e-05	-0.324915	-0.00559788	-1.13858e-05	-0.0429437	-0.000719521	-5.1988e-06	-0.0553457	-1.13858e-05	-0.324915	-0.00559788	-1.13858e-05	-0.0429437	-0.000719521	-5.1988e-06	-0.0553457	-1.13858e-05	-0.324915	-0.00559788	-1.13858e-05	-0.0429437	-0.000719521	-5.1988e-06	-0.0553457	-1.13858e-05	-0.324915	-0.00559788	-1.13858e-05	-0.0429437	-0.000719521	-5.1988e-06	-0.0553457	-1.13858e-05	-0.324915	-0.00559788	-1.13858e-05	-0.0429437	-0.000719521	-5.1988e-06	-0.0553457	-1.13858e-05	-0.324915	-0.00559788	-1.13858e-05	-0.0429437	-0.000719521	-5.1988e-06	-0.324915	-1.13858e-05	-0.324915	-0.00559788	-1.13858e-05	-0.0429437	-0.000719521	-5.1988e-06	-0.324915	-1.13858e-05	-0.324915	-0.00559788	-1.13858e-05	-0.0429437	-0.000719521	-5.1988e-06	-0.324915	-1.13858e-05	-0.324915	-0.00559788	-1.13858e-05	-0.0429437	-0.000719521	-5.1988e-06	-0.324915	-1.13858e-05	-0.324915	-0.00559788	-1.13858e-05	-0.0429437	-0.000719521	-5.1988e-06	-0.324915	-1.13858e-05	-0.324915	-0.00559788	-1.13858e-05	-0.0429437	-0.000719521	-5.1988e-06	-0.324915	-1.13858e-05	-0.324915	-0.00559788	-1.13858e-05	-0.0429437	-0.00259793	-5.1988e-06	-0.324915	-1.13858e-05	-0.324915	-0.00559788	-1.13858e-05	-0.0429437	-0.00259793	-5.1988e-06	-0.324915	-1.13858e-05	-0.324915	-0.00559788	-1.13858e-05	-0.0429437	-0.00259793	-5.1988e-06	-0.324915	-1.13858e-05	-0.324915	-0.00559788	-1.13858e-05	-0.0429437	-0.00259793	-5.1988e-06	-0.324915	-1.13858e-05	-0.324915	-0.00559788	-1.13858e-05	-0.0429437	-0.00259793	-5.1988e-06	-0.0553457	-1.13858e-05	-0.324915	-0.00559788	-1.13858e-05	-0.0429437	-0.000719521	-5.1988e-06	-0.0553457	-1.13858e-05	-0.324915	-0.00559788	-1.13858e-05	0	0	0	0	0	0	0	0	0	0	0	0	0	0	0	0	0	0	0	0	0	0	0	0	-0.00259793	-0.00259793	-0.00259793	-0.00259793	-0.00259793	-0.00259793	-0.00259793	-0.00259793	-0.00259793	-0.00259793	-0.00259793	-0.00259793	-0.00259793	-0.00259793	-0.00259793	-0.00259793	-0.00259793	-0.00259793	-0.00259793	-0.00259793	-0.00259793	-0.00259793	-0.00259793	-0.00259793	-0.00259793	-0.00259793	-0.00259793	-0.00259793	-0.00259793	-0.00259793	-0.00259793	-0.00259793	-0.00259793	-0.00259793	-0.00259793	-0.00259793	-0.00259793	-0.00259793	-0.00259793	-0.00259793	-0.00259793	-0.00259793	-0.00259793	-0.00259793	-0.00259793	-0.00259793	-0.00259793	-0.00259793	-0.00259793	-0.00259793	-0.00259793	-0.00259793	-0.00259793	-0.00259793	-0.00259793	-0.00259793	-0.00259793	-0.00259793	-0.00259793	-0.00259793	-0.00259793	-0.00259793	-0.00259793	-0.00259793	-0.00259793	-0.00259793	-0.00259793	-0.00259793	-0.00259793	-0.00259793	-0.00259793	-0.00259793	-0.00259793	-0.00259793	-0.00259793	-0.00259793	-0.00259793	-0.00259793	-0.00259793	-0.00259793	-0.00259793	-0.00259793	-0.00259793	-0.00259793	-0.00259793	-0.00259793	-0.00259793	-0.00259793	-0.00259793	-0.00259793	-0.00259793	-0.00259793	-0.00259793	-0.00259793	-0.00259793	-0.00259793	-0.00259793	-0.00259793	-0.00259793	-0.00259793	-0.00259793	-0.00259793	-0.00259793	-0.00259793	-0.00259793	-0.00259793	-0.00259793	-0.00259793	-0.00259793	-0.00259793	-0.00259793	-0.00259793	-0.00259793	-0.00259793	-0.000153018	-0.00259793	-0.000153018	-0.00559788	-0.00559788	-0.000332148	-0.00722711	-0.000719521	-4.18593e-05	-0.0258373	-0.000153018	-0.0553457	-0.00559788	-0.000332148	-0.00722711	-0.000719521	-4.18593e-05	-0.0258373	-0.000153018	-0.0553457	-0.00559788	-0.000332148	-0.00722711	-0.000719521	-4.18593e-05	-0.0258373	-0.000153018	-0.0553457	-0.00559788	-0.000332148	-0.00722711	-0.000719521	-4.18593e-05	-0.0258373	-0.000153018	-0.0553457	-0.00559788	-0.000332148	-0.00722711	-0.000719521	-4.18593e-05	-0.0258373	-0.000153018	-0.0713142	-0.00559788	-0.000429866	-0.00722711	-0.000118127	-4.18593e-05	-0.0258373	-0.000153018	-0.418033	-0.00722711	-1.47791e-05	-0.00722711	-0.000118127	-4.18593e-05	-0.0258373	-0.000153018	-0.418033	-0.00722711	-1.47791e-05	-0.00722711	-0.000118127	-4.18593e-05	-0.0258373	-5.1988e-06	-0.418033	-0.00722711	-1.47791e-05	-0.00722711	-0.000118127	-4.18593e-05	-0.0258373	-5.1988e-06	-0.418033	-0.00722711	-1.47791e-05	-0.00722711	-0.000118127	-1.40104e-06	-0.152367	-5.1988e-06	-0.418033	-0.00722711	-1.47791e-05	-0.00722711	-0.000118127	-1.40104e-06	-0.152367	-5.1988e-06	-0.418033	-0.00722711	-1.47791e-05	-0.00722711	-0.000118127	-1.40104e-06	-0.0258373	-5.1988e-06	-0.418033	-0.00722711	-1.47791e-05	-0.00722711	-0.000118127	-1.40104e-06	-0.0258373	-5.1988e-06	-0.418033	-0.00722711	-1.47791e-05	-0.00722711	-0.000118127	-1.40104e-06	-0.0258373	-5.1988e-06	-0.418033	-0.00722711	-1.47791e-05	-0.00722711	-0.000118127	-1.40104e-06	-0.0258373	-5.1988e-06	-0.418033	-0.00722711	-1.47791e-05	-0.00722711	-0.000118127	-1.40104e-06	-0.0258373	-5.1988e-06	-0.418033	-0.00722711	-1.47791e-05	-0.00722711	-0.000118127	-1.40104e-06	-0.0258373	-5.1988e-06	-0.418033	-0.00722711	-1.47791e-05	-0.00722711	-0.000118127	-1.40104e-06	-0.0258373	-5.1988e-06	-0.418033	-0.00722711	-1.47791e-05	-0.00722711	-0.000118127	-1.40104e-06	-0.0258373	-5.1988e-06	-0.418033	-0.00722711	-1.47791e-05	-0.00722711	-0.000118127	-1.40104e-06	-0.0258373	-5.1988e-06	-0.418033	-0.00722711	-1.47791e-05	-0.00722711	-0.000118127	-1.40104e-06	-0.152367	-5.1988e-06	-0.418033	-0.00722711	-1.47791e-05	-0.00722711	-0.000118127	-1.40104e-06	-0.152367	-5.1988e-06	-0.418033	-0.00722711	-1.47791e-05	-0.00722711	-0.000118127	-1.40104e-06	-0.152367	-5.1988e-06	-0.418033	-0.00722711	-1.47791e-05	-0.00722711	-0.000118127	-1.40104e-06	-0.152367	-5.1988e-06	-0.418033	-0.00722711	-1.47791e-05	-0.00722711	-0.000118127	-1.40104e-06	-0.152367	-5.1988e-06	-0.418033	-0.00722711	-1.47791e-05	-0.00722711	-0.000118127	-1.40104e-06	-0.152367	-5.1988e-06	-0.418033	-0.00722711	-1.47791e-05	-0.00722711	-0.000719521	-1.40104e-06	-0.152367	-5.1988e-06	-0.418033	-0.00722711	-1.47791e-05	-0.00722711	-0.000719521	-1.40104e-06	-0.152367	-5.1988e-06	-0.418033	-0.00722711	-1.47791e-05	-0.00722711	-0.000719521	-1.40104e-06	-0.152367	-5.1988e-06	-0.418033	-0.00722711	-1.47791e-05	-0.00722711	-0.000719521	-1.40104e-06	-0.152367	-5.1988e-06	-0.418033	-0.00722711	-1.47791e-05	-0.00722711	-0.000719521	-1.40104e-06	-0.0258373	-5.1988e-06	-0.418033	-0.00722711	-1.47791e-05	-0.00722711	-0.000118127	-1.40104e-06	-0.0258373	-5.1988e-06	-0.418033	-0.00722711	-1.47791e-05	0	0	0	0	0	0	0	0	0	0	0	0	0	0	0	0	0	0	0	0	0	0	0	0	-0.000719521	-0.000719521	-0.000719521	-0.000719521	-0.000719521	-0.000719521	-0.000719521	-0.000719521	-0.000719521	-0.000719521	-0.000719521	-0.000719521	-0.000719521	-0.000719521	-0.000719521	-0.000719521	-0.000719521	-0.000719521	-0.000719521	-0.000719521	-0.000719521	-0.000719521	-0.000719521	-0.000719521	-0.000719521	-0.000719521	-0.000719521	-0.000719521	-0.000719521	-0.000719521	-0.000719521	-0.000719521	-0.000719521	-0.000719521	-0.000719521	-0.000719521	-0.000719521	-0.000719521	-0.000719521	-0.000719521	-0.000719521	-0.000719521	-0.000719521	-0.000719521	-0.000719521	-0.000719521	-0.000719521	-0.000719521	-0.000719521	-0.000719521	-0.000719521	-0.000719521	-0.000719521	-0.000719521	-0.000719521	-0.000719521	-0.000719521	-0.000719521	-0.000719521	-0.000719521	-0.000719521	-0.000719521	-0.000719521	-0.000719521	-0.000719521	-0.000719521	-0.000719521	-0.000719521	-0.000719521	-0.000719521	-0.000719521	-0.000719521	-0.000719521	-0.000719521	-0.000719521	-0.000719521	-0.000719521	-0.000719521	-0.000719521	-0.000719521	-0.000719521	-0.000719521	-0.000719521	-0.000719521	-0.000719521	-0.000719521	-0.000719521	-0.000719521	-0.000719521	-0.000719521	-0.000719521	-0.000719521	-0.000719521	-0.000719521	-0.000719521	-0.000719521	-0.000719521	-0.000719521	-0.000719521	-0.000719521	-0.000719521	-0.000719521	-0.000719521	-0.000719521	-0.000719521	-0.000719521	-0.000719521	-0.000719521	-0.000719521	-0.000719521	-0.000719521	-0.000719521	-0.000719521	-0.000719521	-4.18593e-05	-0.000719521	-4.18593e-05	-0.00259793	-0.00259793	-0.000153018	-0.00120328	-0.000118127	-6.7529e-06	-0.00722711	-4.18593e-05	-0.0258373	-0.00259793	-0.000153018	-0.00120328	-0.000118127	-6.7529e-06	-0.00722711	-4.18593e-05	-0.0258373	-0.00259793	-0.000153018	-0.00120328	-0.000118127	-6.7529e-06	-0.00722711	-4.18593e-05	-0.0258373	-0.00259793	-0.000153018	-0.00120328	-0.000118127	-6.7529e-06	-0.00722711	-4.18593e-05	-0.0258373	-0.00259793	-0.000153018	-0.00120328	-0.000118127	-6.7529e-06	-0.00722711	-4.18593e-05	-0.0553457	-0.00259793	-0.000332148	-0.000719521	-1.13858e-05	-6.7529e-06	-0.00722711	-4.18593e-05	-0.324915	-0.00559788	-1.13858e-05	-0.000719521	-1.13858e-05	-6.7529e-06	-0.00722711	-4.18593e-05	-0.324915	-0.00559788	-1.13858e-05	-0.000719521	-1.13858e-05	-6.7529e-06	-0.00722711	-1.40104e-06	-0.324915	-0.00559788	-1.13858e-05	-0.000719521	-1.13858e-05	-6.7529e-06	-0.00722711	-1.40104e-06	-0.324915	-0.00559788	-1.13858e-05	-0.000719521	-1.13858e-05	-2.21272e-07	-0.0429437	-1.40104e-06	-0.324915	-0.00559788	-1.13858e-05	-0.000719521	-1.13858e-05	-2.21272e-07	-0.0429437	-1.40104e-06	-0.324915	-0.00559788	-1.13858e-05	-0.000719521	-1.13858e-05	-2.21272e-07	-0.00722711	-1.40104e-06	-0.324915	-0.00559788	-1.13858e-05	-0.000719521	-1.13858e-05	-2.21272e-07	-0.00722711	-1.40104e-06	-0.324915	-0.00559788	-1.13858e-05	-0.000719521	-1.13858e-05	-2.21272e-07	-0.00722711	-1.40104e-06	-0.324915	-0.00559788	-1.13858e-05	-0.000719521	-1.13858e-05	-2.21272e-07	-0.00722711	-1.40104e-06	-0.324915	-0.00559788	-1.13858e-05	-0.000719521	-1.13858e-05	-2.21272e-07	-0.00722711	-1.40104e-06	-0.324915	-0.00559788	-1.13858e-05	-0.000719521	-1.13858e-05	-2.21272e-07	-0.00722711	-1.40104e-06	-0.324915	-0.00559788	-1.13858e-05	-0.000719521	-1.13858e-05	-2.21272e-07	-0.00722711	-1.40104e-06	-0.324915	-0.00559788	-1.13858e-05	-0.000719521	-1.13858e-05	-2.21272e-07	-0.00722711	-1.40104e-06	-0.324915	-0.00559788	-1.13858e-05	-0.000719521	-1.13858e-05	-2.21272e-07	-0.00722711	-1.40104e-06	-0.324915	-0.00559788	-1.13858e-05	-0.000719521	-1.13858e-05	-2.21272e-07	-0.0429437	-1.40104e-06	-0.324915	-0.00559788	-1.13858e-05	-0.000719521	-1.13858e-05	-2.21272e-07	-0.0429437	-1.40104e-06	-0.324915	-0.00559788	-1.13858e-05	-0.000719521	-1.13858e-05	-2.21272e-07	-0.0429437	-1.40104e-06	-0.324915	-0.00559788	-1.13858e-05	-0.000719521	-1.13858e-05	-2.21272e-07	-0.0429437	-1.40104e-06	-0.324915	-0.00559788	-1.13858e-05	-0.000719521	-1.13858e-05	-2.21272e-07	-0.0429437	-1.40104e-06	-0.324915	-0.00559788	-1.13858e-05	-0.000719521	-1.13858e-05	-2.21272e-07	-0.0429437	-1.40104e-06	-0.324915	-0.00559788	-1.13858e-05	-0.000719521	-0.000118127	-2.21272e-07	-0.0429437	-1.40104e-06	-0.324915	-0.00559788	-1.13858e-05	-0.000719521	-0.000118127	-2.21272e-07	-0.0429437	-1.40104e-06	-0.324915	-0.00559788	-1.13858e-05	-0.000719521	-0.000118127	-2.21272e-07	-0.0429437	-1.40104e-06	-0.324915	-0.00559788	-1.13858e-05	-0.000719521	-0.000118127	-2.21272e-07	-0.0429437	-1.40104e-06	-0.324915	-0.00559788	-1.13858e-05	-0.000719521	-0.000118127	-2.21272e-07	-0.00722711	-1.40104e-06	-0.324915	-0.00559788	-1.13858e-05	-0.000719521	-1.13858e-05	-2.21272e-07	-0.00722711	-1.40104e-06	-0.324915	-0.00559788	-1.13858e-05	0	0	0	0	0	0	0	0	0	0	0	0	0	0	0	0	0	0	0	0	0	0	0	0	-0.000118127	-0.000118127	-0.000118127	-0.000118127	-0.000118127	-0.000118127	-0.000118127	-0.000118127	-0.000118127	-0.000118127	-0.000118127	-0.000118127	-0.000118127	-0.000118127	-0.000118127	-0.000118127	-0.000118127	-0.000118127	-0.000118127	-0.000118127	-0.000118127	-0.000118127	-0.000118127	-0.000118127	-0.000118127	-0.000118127	-0.000118127	-0.000118127	-0.000118127	-0.000118127	-0.000118127	-0.000118127	-0.000118127	-0.000118127	-0.000118127	-0.000118127	-0.000118127	-0.000118127	-0.000118127	-0.000118127	-0.000118127	-0.000118127	-0.000118127	-0.000118127	-0.000118127	-0.000118127	-0.000118127	-0.000118127	-0.000118127	-0.000118127	-0.000118127	-0.000118127	-0.000118127	-0.000118127	-0.000118127	-0.000118127	-0.000118127	-0.000118127	-0.000118127	-0.000118127	-0.000118127	-0.000118127	-0.000118127	-0.000118127	-0.000118127	-0.000118127	-0.000118127	-0.000118127	-0.000118127	-0.000118127	-0.000118127	-0.000118127	-0.000118127	-0.000118127	-0.000118127	-0.000118127	-0.000118127	-0.000118127	-0.000118127	-0.000118127	-0.000118127	-0.000118127	-0.000118127	-0.000118127	-0.000118127	-0.000118127	-0.000118127	-0.000118127	-0.000118127	-0.000118127	-0.000118127	-0.000118127	-0.000118127	-0.000118127	-0.000118127	-0.000118127	-0.000118127	-0.000118127	-0.000118127	-0.000118127	-0.000118127	-0.000118127	-0.000118127	-0.000118127	-0.000118127	-0.000118127	-0.000118127	-0.000118127	-0.000118127	-0.000118127	-0.000118127	-0.000118127	-0.000118127	-0.000118127	-6.7529e-06	-0.000118127	-6.7529e-06	-0.000719521	-0.000719521	-4.18593e-05	-0.000118127	-1.13858e-05	-6.36144e-07	-0.00120328	-6.7529e-06	-0.00722711	-0.000719521	-4.18593e-05	-0.000118127	-1.13858e-05	-6.36144e-07	-0.00120328	-6.7529e-06	-0.00722711	-0.000719521	-4.18593e-05	-0.000118127	-1.13858e-05	-6.36144e-07	-0.00120328	-6.7529e-06	-0.00722711	-0.000719521	-4.18593e-05	-0.000118127	-1.13858e-05	-6.36144e-07	-0.00120328	-6.7529e-06	-0.00722711	-0.000719521	-4.18593e-05	-0.000118127	-1.13858e-05	-6.36144e-07	-0.00120328	-6.7529e-06	-0.0258373	-0.000719521	-0.000153018	-4.18593e-05	-6.36144e-07	-6.36144e-07	-0.00120328	-6.7529e-06	-0.152367	-0.00259793	-5.1988e-06	-4.18593e-05	-6.36144e-07	-6.36144e-07	-0.00120328	-6.7529e-06	-0.152367	-0.00259793	-5.1988e-06	-4.18593e-05	-6.36144e-07	-6.36144e-07	-0.00120328	-2.21272e-07	-0.152367	-0.00259793	-5.1988e-06	-4.18593e-05	-6.36144e-07	-6.36144e-07	-0.00120328	-2.21272e-07	-0.152367	-0.00259793	-5.1988e-06	-4.18593e-05	-6.36144e-07	-2.02736e-08	-0.00722711	-2.21272e-07	-0.152367	-0.00259793	-5.1988e-06	-4.18593e-05	-6.36144e-07	-2.02736e-08	-0.00722711	-2.21272e-07	-0.152367	-0.00259793	-5.1988e-06	-4.18593e-05	-6.36144e-07	-2.02736e-08	-0.00120328	-2.21272e-07	-0.152367	-0.00259793	-5.1988e-06	-4.18593e-05	-6.36144e-07	-2.02736e-08	-0.00120328	-2.21272e-07	-0.152367	-0.00259793	-5.1988e-06	-4.18593e-05	-6.36144e-07	-2.02736e-08	-0.00120328	-2.21272e-07	-0.152367	-0.00259793	-5.1988e-06	-4.18593e-05	-6.36144e-07	-2.02736e-08	-0.00120328	-2.21272e-07	-0.152367	-0.00259793	-5.1988e-06	-4.18593e-05	-6.36144e-07	-2.02736e-08	-0.00120328	-2.21272e-07	-0.152367	-0.00259793	-5.1988e-06	-4.18593e-05	-6.36144e-07	-2.02736e-08	-0.00120328	-2.21272e-07	-0.152367	-0.00259793	-5.1988e-06	-4.18593e-05	-6.36144e-07	-2.02736e-08	-0.00120328	-2.21272e-07	-0.152367	-0.00259793	-5.1988e-06	-4.18593e-05	-6.36144e-07	-2.02736e-08	-0.00120328	-2.21272e-07	-0.152367	-0.00259793	-5.1988e-06	-4.18593e-05	-6.36144e-07	-2.02736e-08	-0.00120328	-2.21272e-07	-0.152367	-0.00259793	-5.1988e-06	-4.18593e-05	-6.36144e-07	-2.02736e-08	-0.00722711	-2.21272e-07	-0.152367	-0.00259793	-5.1988e-06	-4.18593e-05	-6.36144e-07	-2.02736e-08	-0.00722711	-2.21272e-07	-0.152367	-0.00259793	-5.1988e-06	-4.18593e-05	-6.36144e-07	-2.02736e-08	-0.00722711	-2.21272e-07	-0.152367	-0.00259793	-5.1988e-06	-4.18593e-05	-6.36144e-07	-2.02736e-08	-0.00722711	-2.21272e-07	-0.152367	-0.00259793	-5.1988e-06	-4.18593e-05	-6.36144e-07	-2.02736e-08	-0.00722711	-2.21272e-07	-0.152367	-0.00259793	-5.1988e-06	-4.18593e-05	-6.36144e-07	-2.02736e-08	-0.00722711	-2.21272e-07	-0.152367	-0.00259793	-5.1988e-06	-4.18593e-05	-1.13858e-05	-2.02736e-08	-0.00722711	-2.21272e-07	-0.152367	-0.00259793	-5.1988e-06	-4.18593e-05	-1.13858e-05	-2.02736e-08	-0.00722711	-2.21272e-07	-0.152367	-0.00259793	-5.1988e-06	-4.18593e-05	-1.13858e-05	-2.02736e-08	-0.00722711	-2.21272e-07	-0.152367	-0.00259793	-5.1988e-06	-4.18593e-05	-1.13858e-05	-2.02736e-08	-0.00722711	-2.21272e-07	-0.152367	-0.00259793	-5.1988e-06	-4.18593e-05	-1.13858e-05	-2.02736e-08	-0.00120328	-2.21272e-07	-0.152367	-0.00259793	-5.1988e-06	-4.18593e-05	-6.36144e-07	-2.02736e-08	-0.00120328	-2.21272e-07	-0.152367	-0.00259793	-5.1988e-06	0	0	0	0	0	0	0	0	0	0	0	0	0	0	0	0	0	0	0	0	0	0	0	0	-1.13858e-05	-1.13858e-05	-1.13858e-05	-1.13858e-05	-1.13858e-05	-1.13858e-05	-1.13858e-05	-1.13858e-05	-1.13858e-05	-1.13858e-05	-1.13858e-05	-1.13858e-05	-1.13858e-05	-1.13858e-05	-1.13858e-05	-1.13858e-05	-1.13858e-05	-1.13858e-05	-1.13858e-05	-1.13858e-05	-1.13858e-05	-1.13858e-05	-1.13858e-05	-1.13858e-05	-1.13858e-05	-1.13858e-05	-1.13858e-05	-1.13858e-05	-1.13858e-05	-1.13858e-05	-1.13858e-05	-1.13858e-05	-1.13858e-05	-1.13858e-05	-1.13858e-05	-1.13858e-05	-1.13858e-05	-1.13858e-05	-1.13858e-05	-1.13858e-05	-1.13858e-05	-1.13858e-05	-1.13858e-05	-1.13858e-05	-1.13858e-05	-1.13858e-05	-1.13858e-05	-1.13858e-05	-1.13858e-05	-1.13858e-05	-1.13858e-05	-1.13858e-05	-1.13858e-05	-1.13858e-05	-1.13858e-05	-1.13858e-05	-1.13858e-05	-1.13858e-05	-1.13858e-05	-1.13858e-05	-1.13858e-05	-1.13858e-05	-1.13858e-05	-1.13858e-05	-1.13858e-05	-1.13858e-05	-1.13858e-05	-1.13858e-05	-1.13858e-05	-1.13858e-05	-1.13858e-05	-1.13858e-05	-1.13858e-05	-1.13858e-05	-1.13858e-05	-1.13858e-05	-1.13858e-05	-1.13858e-05	-1.13858e-05	-1.13858e-05	-1.13858e-05	-1.13858e-05	-1.13858e-05	-1.13858e-05	-1.13858e-05	-1.13858e-05	-1.13858e-05	-1.13858e-05	-1.13858e-05	-1.13858e-05	-1.13858e-05	-1.13858e-05	-1.13858e-05	-1.13858e-05	-1.13858e-05	-1.13858e-05	-1.13858e-05	-1.13858e-05	-1.13858e-05	-1.13858e-05	-1.13858e-05	-1.13858e-05	-1.13858e-05	-1.13858e-05	-1.13858e-05	-1.13858e-05	-1.13858e-05	-1.13858e-05	-1.13858e-05	-1.13858e-05	-1.13858e-05	-1.13858e-05	-1.13858e-05	-1.13858e-05	-6.36144e-07	-1.13858e-05	-6.36144e-07	-0.000118127	-0.000118127	-6.7529e-06	-6.7529e-06	-6.36144e-07	-3.45406e-08	-0.000118127	-6.36144e-07	-0.00120328	-0.000118127	-6.7529e-06	-6.7529e-06	-6.36144e-07	-3.45406e-08	-0.000118127	-6.36144e-07	-0.00120328	-0.000118127	-6.7529e-06	-6.7529e-06	-6.36144e-07	-3.45406e-08	-0.000118127	-6.36144e-07	-0.00120328	-0.000118127	-6.7529e-06	-6.7529e-06	-6.36144e-07	-3.45406e-08	-0.000118127	-6.36144e-07	-0.00120328	-0.000118127	-6.7529e-06	-6.7529e-06	-6.36144e-07	-3.45406e-08	-0.000118127	-6.36144e-07	-0.00722711	-0.000118127	-4.18593e-05	-1.40104e-06	-2.02736e-08	-3.45406e-08	-0.000118127	-6.36144e-07	-0.0429437	-0.000719521	-1.40104e-06	-1.40104e-06	-2.02736e-08	-3.45406e-08	-0.000118127	-6.36144e-07	-0.0429437	-0.000719521	-1.40104e-06	-1.40104e-06	-2.02736e-08	-3.45406e-08	-0.000118127	-2.02736e-08	-0.0429437	-0.000719521	-1.40104e-06	-1.40104e-06	-2.02736e-08	-3.45406e-08	-0.000118127	-2.02736e-08	-0.0429437	-0.000719521	-1.40104e-06	-1.40104e-06	-2.02736e-08	-1.06327e-09	-0.000719521	-2.02736e-08	-0.0429437	-0.000719521	-1.40104e-06	-1.40104e-06	-2.02736e-08	-1.06327e-09	-0.000719521	-2.02736e-08	-0.0429437	-0.000719521	-1.40104e-06	-1.40104e-06	-2.02736e-08	-1.06327e-09	-0.000118127	-2.02736e-08	-0.0429437	-0.000719521	-1.40104e-06	-1.40104e-06	-2.02736e-08	-1.06327e-09	-0.000118127	-2.02736e-08	-0.0429437	-0.000719521	-1.40104e-06	-1.40104e-06	-2.02736e-08	-1.06327e-09	-0.000118127	-2.02736e-08	-0.0429437	-0.000719521	-1.40104e-06	-1.40104e-06	-2.02736e-08	-1.06327e-09	-0.000118127	-2.02736e-08	-0.0429437	-0.000719521	-1.40104e-06	-1.40104e-06	-2.02736e-08	-1.06327e-09	-0.000118127	-2.02736e-08	-0.0429437	-0.000719521	-1.40104e-06	-1.40104e-06	-2.02736e-08	-1.06327e-09	-0.000118127	-2.02736e-08	-0.0429437	-0.000719521	-1.40104e-06	-1.40104e-06	-2.02736e-08	-1.06327e-09	-0.000118127	-2.02736e-08	-0.0429437	-0.000719521	-1.40104e-06	-1.40104e-06	-2.02736e-08	-1.06327e-09	-0.000118127	-2.02736e-08	-0.0429437	-0.000719521	-1.40104e-06	-1.40104e-06	-2.02736e-08	-1.06327e-09	-0.000118127	-2.02736e-08	-0.0429437	-0.000719521	-1.40104e-06	-1.40104e-06	-2.02736e-08	-1.06327e-09	-0.000719521	-2.02736e-08	-0.0429437	-0.000719521	-1.40104e-06	-1.40104e-06	-2.02736e-08	-1.06327e-09	-0.000719521	-2.02736e-08	-0.0429437	-0.000719521	-1.40104e-06	-1.40104e-06	-2.02736e-08	-1.06327e-09	-0.000719521	-2.02736e-08	-0.0429437	-0.000719521	-1.40104e-06	-1.40104e-06	-2.02736e-08	-1.06327e-09	-0.000719521	-2.02736e-08	-0.0429437	-0.000719521	-1.40104e-06	-1.40104e-06	-2.02736e-08	-1.06327e-09	-0.000719521	-2.02736e-08	-0.0429437	-0.000719521	-1.40104e-06	-1.40104e-06	-2.02736e-08	-1.06327e-09	-0.000719521	-2.02736e-08	-0.0429437	-0.000719521	-1.40104e-06	-1.40104e-06	-6.36144e-07	-1.06327e-09	-0.000719521	-2.02736e-08	-0.0429437	-0.000719521	-1.40104e-06	-1.40104e-06	-6.36144e-07	-1.06327e-09	-0.000719521	-2.02736e-08	-0.0429437	-0.000719521	-1.40104e-06	-1.40104e-06	-6.36144e-07	-1.06327e-09	-0.000719521	-2.02736e-08	-0.0429437	-0.000719521	-1.40104e-06	-1.40104e-06	-6.36144e-07	-1.06327e-09	-0.000719521	-2.02736e-08	-0.0429437	-0.000719521	-1.40104e-06	-1.40104e-06	-6.36144e-07	-1.06327e-09	-0.000118127	-2.02736e-08	-0.0429437	-0.000719521	-1.40104e-06	-1.40104e-06	-2.02736e-08	-1.06327e-09	-0.000118127	-2.02736e-08	-0.0429437	-0.000719521	-1.40104e-06	0	0	0	0	0	0	0	0	0	0	0	0	0	0	0	0	0	0	0	0	0	0	0	0	-0.000118127	-0.000118127	-0.000118127	-0.000118127	-0.000118127	-0.000118127	-0.000118127	-0.000118127	-0.000118127	-0.000118127	-0.000118127	-0.000118127	-0.000118127	-0.000118127	-0.000118127	-0.000118127	-0.000118127	-0.000118127	-0.000118127	-0.000118127	-0.000118127	-0.000118127	-0.000118127	-0.000118127	-0.000118127	-0.000118127	-0.000118127	-0.000118127	-0.000118127	-0.000118127	-0.000118127	-0.000118127	-0.000118127	-0.000118127	-0.000118127	-0.000118127	-0.000118127	-0.000118127	-0.000118127	-0.000118127	-0.000118127	-0.000118127	-0.000118127	-0.000118127	-0.000118127	-0.000118127	-0.000118127	-0.000118127	-0.000118127	-0.000118127	-0.000118127	-0.000118127	-0.000118127	-0.000118127	-0.000118127	-0.000118127	-0.000118127	-0.000118127	-0.000118127	-0.000118127	-0.000118127	-0.000118127	-0.000118127	-0.000118127	-0.000118127	-0.000118127	-0.000118127	-0.000118127	-0.000118127	-0.000118127	-0.000118127	-0.000118127	-0.000118127	-0.000118127	-0.000118127	-0.000118127	-0.000118127	-0.000118127	-0.000118127	-0.000118127	-0.000118127	-0.000118127	-0.000118127	-0.000118127	-0.000118127	-0.000118127	-0.000118127	-0.000118127	-0.000118127	-0.000118127	-0.000118127	-0.000118127	-0.000118127	-0.000118127	-0.000118127	-0.000118127	-0.000118127	-0.000118127	-0.000118127	-0.000118127	-0.000118127	-0.000118127	-0.000118127	-0.000118127	-0.000118127	-0.000118127	-0.000118127	-0.000118127	-0.000118127	-0.000118127	-0.000118127	-0.000118127	-0.000118127	-0.000118127	-1.13858e-05	-0.000118127	-1.13858e-05	-6.7529e-06	-6.7529e-06	-6.36144e-07	-0.00722711	-0.00120328	-0.000118127	-0.000719521	-1.13858e-05	-4.18593e-05	-6.7529e-06	-6.36144e-07	-0.00722711	-0.00120328	-0.000118127	-0.000719521	-1.13858e-05	-4.18593e-05	-6.7529e-06	-6.36144e-07	-0.00722711	-0.00120328	-0.000118127	-0.000719521	-1.13858e-05	-4.18593e-05	-6.7529e-06	-6.36144e-07	-0.00722711	-0.00120328	-0.000118127	-0.000719521	-1.13858e-05	-4.18593e-05	-6.7529e-06	-6.36144e-07	-0.00722711	-0.00120328	-0.000118127	-0.000719521	-1.13858e-05	-1.40104e-06	-6.7529e-06	-2.02736e-08	-0.152367	-0.00722711	-0.000118127	-0.000719521	-1.13858e-05	-5.1988e-06	-2.21272e-07	-1.06327e-09	-0.152367	-0.00722711	-0.000118127	-0.000719521	-1.13858e-05	-5.1988e-06	-2.21272e-07	-1.06327e-09	-0.152367	-0.00722711	-0.000118127	-0.000719521	-6.36144e-07	-5.1988e-06	-2.21272e-07	-1.06327e-09	-0.152367	-0.00722711	-0.000118127	-0.000719521	-6.36144e-07	-5.1988e-06	-2.21272e-07	-1.06327e-09	-0.152367	-0.00722711	-6.7529e-06	-0.00259793	-6.36144e-07	-5.1988e-06	-2.21272e-07	-1.06327e-09	-0.152367	-0.00722711	-6.7529e-06	-0.00259793	-6.36144e-07	-5.1988e-06	-2.21272e-07	-1.06327e-09	-0.152367	-0.00722711	-6.7529e-06	-0.000719521	-6.36144e-07	-5.1988e-06	-2.21272e-07	-1.06327e-09	-0.152367	-0.00722711	-6.7529e-06	-0.000719521	-6.36144e-07	-5.1988e-06	-2.21272e-07	-1.06327e-09	-0.152367	-0.00722711	-6.7529e-06	-0.000719521	-6.36144e-07	-5.1988e-06	-2.21272e-07	-1.06327e-09	-0.152367	-0.00722711	-6.7529e-06	-0.000719521	-6.36144e-07	-5.1988e-06	-2.21272e-07	-1.06327e-09	-0.152367	-0.00722711	-6.7529e-06	-0.000719521	-6.36144e-07	-5.1988e-06	-2.21272e-07	-1.06327e-09	-0.152367	-0.00722711	-6.7529e-06	-0.000719521	-6.36144e-07	-5.1988e-06	-2.21272e-07	-1.06327e-09	-0.152367	-0.00722711	-6.7529e-06	-0.000719521	-6.36144e-07	-5.1988e-06	-2.21272e-07	-1.06327e-09	-0.152367	-0.00722711	-6.7529e-06	-0.000719521	-6.36144e-07	-5.1988e-06	-2.21272e-07	-1.06327e-09	-0.152367	-0.00722711	-6.7529e-06	-0.000719521	-6.36144e-07	-5.1988e-06	-2.21272e-07	-1.06327e-09	-0.152367	-0.00722711	-6.7529e-06	-0.00259793	-6.36144e-07	-5.1988e-06	-2.21272e-07	-1.06327e-09	-0.152367	-0.00722711	-6.7529e-06	-0.00259793	-6.36144e-07	-5.1988e-06	-2.21272e-07	-1.06327e-09	-0.152367	-0.00722711	-6.7529e-06	-0.00259793	-6.36144e-07	-5.1988e-06	-2.21272e-07	-1.06327e-09	-0.152367	-0.00722711	-6.7529e-06	-0.00259793	-6.36144e-07	-5.1988e-06	-2.21272e-07	-1.06327e-09	-0.152367	-0.00722711	-6.7529e-06	-0.00259793	-6.36144e-07	-5.1988e-06	-2.21272e-07	-1.06327e-09	-0.152367	-0.00722711	-6.7529e-06	-0.00259793	-6.36144e-07	-5.1988e-06	-2.21272e-07	-1.06327e-09	-0.152367	-0.00120328	-6.7529e-06	-0.00259793	-6.36144e-07	-5.1988e-06	-2.21272e-07	-1.06327e-09	-0.152367	-0.00120328	-6.7529e-06	-0.00259793	-6.36144e-07	-5.1988e-06	-2.21272e-07	-1.06327e-09	-0.152367	-0.00120328	-6.7529e-06	-0.00259793	-6.36144e-07	-5.1988e-06	-2.21272e-07	-1.06327e-09	-0.152367	-0.00120328	-6.7529e-06	-0.00259793	-6.36144e-07	-5.1988e-06	-2.21272e-07	-1.06327e-09	-0.152367	-0.00120328	-6.7529e-06	-0.000719521	-6.36144e-07	-5.1988e-06	-2.21272e-07	-1.06327e-09	-0.152367	-0.00722711	-6.7529e-06	-0.000719521	-6.36144e-07	-5.1988e-06	-2.21272e-07	-1.06327e-09	0	0	0	0	0	0	0	0	0	0	0	0	0	0	0	0	0	0	0	0	0	0	0	0	-0.00120328	-0.00120328	-0.00120328	-0.00120328	-0.00120328	-0.00120328	-0.00120328	-0.00120328	-0.00120328	-0.00120328	-0.00120328	-0.00120328	-0.00120328	-0.00120328	-0.00120328	-0.00120328	-0.00120328	-0.00120328	-0.00120328	-0.00120328	-0.00120328	-0.00120328	-0.00120328	-0.00120328	-0.00120328	-0.00120328	-0.00120328	-0.00120328	-0.00120328	-0.00120328	-0.00120328	-0.00120328	-0.00120328	-0.00120328	-0.00120328	-0.00120328	-0.00120328	-0.00120328	-0.00120328	-0.00120328	-0.00120328	-0.00120328	-0.00120328	-0.00120328	-0.00120328	-0.00120328	-0.00120328	-0.00120328	-0.00120328	-0.00120328	-0.00120328	-0.00120328	-0.00120328	-0.00120328	-0.00120328	-0.00120328	-0.00120328	-0.00120328	-0.00120328	-0.00120328	-0.00120328	-0.00120328	-0.00120328	-0.00120328	-0.00120328	-0.00120328	-0.00120328	-0.00120328	-0.00120328	-0.00120328	-0.00120328	-0.00120328	-0.00120328	-0.00120328	-0.00120328	-0.00120328	-0.00120328	-0.00120328	-0.00120328	-0.00120328	-0.00120328	-0.00120328	-0.00120328	-0.00120328	-0.00120328	-0.00120328	-0.00120328	-0.00120328	-0.00120328	-0.00120328	-0.00120328	-0.00120328	-0.00120328	-0.00120328	-0.00120328	-0.00120328	-0.00120328	-0.00120328	-0.00120328	-0.00120328	-0.00120328	-0.00120328	-0.00120328	-0.00120328	-0.00120328	-0.00120328	-0.00120328	-0.00120328	-0.00120328	-0.00120328	-0.00120328	-0.00120328	-0.00120328	-0.00120328	-0.000118127	-0.00120328	-0.000118127	-0.000118127	-0.000118127	-1.13858e-05	-0.0429437	-0.00722711	-0.000719521	-0.00722711	-0.000118127	-0.000719521	-0.000118127	-1.13858e-05	-0.0429437	-0.00722711	-0.000719521	-0.00722711	-0.000118127	-0.000719521	-0.000118127	-1.13858e-05	-0.0429437	-0.00722711	-0.000719521	-0.00722711	-0.000118127	-0.000719521	-0.000118127	-1.13858e-05	-0.0429437	-0.00722711	-0.000719521	-0.00722711	-0.000118127	-0.000719521	-0.000118127	-1.13858e-05	-0.0429437	-0.00722711	-0.000719521	-0.00722711	-0.000118127	-4.18593e-05	-0.000118127	-6.36144e-07	-0.537725	-0.0258373	-0.000719521	-0.00722711	-0.000118127	-0.000153018	-6.7529e-06	-3.45406e-08	-0.537725	-0.0258373	-0.000719521	-0.00722711	-0.000118127	-0.000153018	-6.7529e-06	-3.45406e-08	-0.537725	-0.0258373	-0.000719521	-0.00722711	-6.7529e-06	-0.000153018	-6.7529e-06	-3.45406e-08	-0.537725	-0.0258373	-0.000719521	-0.00722711	-6.7529e-06	-0.000153018	-6.7529e-06	-3.45406e-08	-0.537725	-0.0258373	-4.18593e-05	-0.0258373	-6.7529e-06	-0.000153018	-6.7529e-06	-3.45406e-08	-0.537725	-0.0258373	-4.18593e-05	-0.0258373	-6.7529e-06	-0.000153018	-6.7529e-06	-3.45406e-08	-0.537725	-0.0258373	-4.18593e-05	-0.00722711	-6.7529e-06	-0.000153018	-6.7529e-06	-3.45406e-08	-0.537725	-0.0258373	-4.18593e-05	-0.00722711	-6.7529e-06	-0.000153018	-6.7529e-06	-3.45406e-08	-0.537725	-0.0258373	-4.18593e-05	-0.00722711	-6.7529e-06	-0.000153018	-6.7529e-06	-3.45406e-08	-0.537725	-0.0258373	-4.18593e-05	-0.00722711	-6.7529e-06	-0.000153018	-6.7529e-06	-3.45406e-08	-0.537725	-0.0258373	-4.18593e-05	-0.00722711	-6.7529e-06	-0.000153018	-6.7529e-06	-3.45406e-08	-0.537725	-0.0258373	-4.18593e-05	-0.00722711	-6.7529e-06	-0.000153018	-6.7529e-06	-3.45406e-08	-0.537725	-0.0258373	-4.18593e-05	-0.00722711	-6.7529e-06	-0.000153018	-6.7529e-06	-3.45406e-08	-0.537725	-0.0258373	-4.18593e-05	-0.00722711	-6.7529e-06	-0.000153018	-6.7529e-06	-3.45406e-08	-0.537725	-0.0258373	-4.18593e-05	-0.00722711	-6.7529e-06	-0.000153018	-6.7529e-06	-3.45406e-08	-0.537725	-0.0258373	-4.18593e-05	-0.0258373	-6.7529e-06	-0.000153018	-6.7529e-06	-3.45406e-08	-0.537725	-0.0258373	-4.18593e-05	-0.0258373	-6.7529e-06	-0.000153018	-6.7529e-06	-3.45406e-08	-0.537725	-0.0258373	-4.18593e-05	-0.0258373	-6.7529e-06	-0.000153018	-6.7529e-06	-3.45406e-08	-0.537725	-0.0258373	-4.18593e-05	-0.0258373	-6.7529e-06	-0.000153018	-6.7529e-06	-3.45406e-08	-0.537725	-0.0258373	-4.18593e-05	-0.0258373	-6.7529e-06	-0.000153018	-6.7529e-06	-3.45406e-08	-0.537725	-0.0258373	-4.18593e-05	-0.0258373	-6.7529e-06	-0.000153018	-6.7529e-06	-3.45406e-08	-0.537725	-0.00722711	-4.18593e-05	-0.0258373	-6.7529e-06	-0.000153018	-6.7529e-06	-3.45406e-08	-0.537725	-0.00722711	-4.18593e-05	-0.0258373	-6.7529e-06	-0.000153018	-6.7529e-06	-3.45406e-08	-0.537725	-0.00722711	-4.18593e-05	-0.0258373	-6.7529e-06	-0.000153018	-6.7529e-06	-3.45406e-08	-0.537725	-0.00722711	-4.18593e-05	-0.0258373	-6.7529e-06	-0.000153018	-6.7529e-06	-3.45406e-08	-0.537725	-0.00722711	-4.18593e-05	-0.00722711	-6.7529e-06	-0.000153018	-6.7529e-06	-3.45406e-08	-0.537725	-0.0258373	-4.18593e-05	-0.00722711	-6.7529e-06	-0.000153018	-6.7529e-06	-3.45406e-08	0	0	0	0	0	0	0	0	0	0	0	0	0	0	0	0	0	0	0	0	0	0	0	0	-0.00722711	-0.00722711	-0.00722711	-0.00722711	-0.00722711	-0.00722711	-0.00722711	-0.00722711	-0.00722711	-0.00722711	-0.00722711	-0.00722711	-0.00722711	-0.00722711	-0.00722711	-0.00722711	-0.00722711	-0.00722711	-0.00722711	-0.00722711	-0.00722711	-0.00722711	-0.00722711	-0.00722711	-0.00722711	-0.00722711	-0.00722711	-0.00722711	-0.00722711	-0.00722711	-0.00722711	-0.00722711	-0.00722711	-0.00722711	-0.00722711	-0.00722711	-0.00722711	-0.00722711	-0.00722711	-0.00722711	-0.00722711	-0.00722711	-0.00722711	-0.00722711	-0.00722711	-0.00722711	-0.00722711	-0.00722711	-0.00722711	-0.00722711	-0.00722711	-0.00722711	-0.00722711	-0.00722711	-0.00722711	-0.00722711	-0.00722711	-0.00722711	-0.00722711	-0.00722711	-0.00722711	-0.00722711	-0.00722711	-0.00722711	-0.00722711	-0.00722711	-0.00722711	-0.00722711	-0.00722711	-0.00722711	-0.00722711	-0.00722711	-0.00722711	-0.00722711	-0.00722711	-0.00722711	-0.00722711	-0.00722711	-0.00722711	-0.00722711	-0.00722711	-0.00722711	-0.00722711	-0.00722711	-0.00722711	-0.00722711	-0.00722711	-0.00722711	-0.00722711	-0.00722711	-0.00722711	-0.00722711	-0.00722711	-0.00722711	-0.00722711	-0.00722711	-0.00722711	-0.00722711	-0.00722711	-0.00722711	-0.00722711	-0.00722711	-0.00722711	-0.00722711	-0.00722711	-0.00722711	-0.00722711	-0.00722711	-0.00722711	-0.00722711	-0.00722711	-0.00722711	-0.00722711	-0.00722711	-0.000719521	-0.00722711	-0.000719521	-0.00120328	-0.00120328	-0.000118127	-0.152367	-0.0258373	-0.00259793	-0.0429437	-0.000719521	-0.00722711	-0.00120328	-0.000118127	-0.152367	-0.0258373	-0.00259793	-0.0429437	-0.000719521	-0.00722711	-0.00120328	-0.000118127	-0.152367	-0.0258373	-0.00259793	-0.0429437	-0.000719521	-0.00722711	-0.00120328	-0.000118127	-0.152367	-0.0258373	-0.00259793	-0.0429437	-0.000719521	-0.00722711	-0.00120328	-0.000118127	-0.152367	-0.0258373	-0.00259793	-0.0429437	-0.000719521	-0.000719521	-0.00120328	-1.13858e-05	-1.14303	-0.0553457	-0.00259793	-0.0429437	-0.000719521	-0.00259793	-0.000118127	-6.36144e-07	-1.14303	-0.0553457	-0.00259793	-0.0429437	-0.000719521	-0.00259793	-0.000118127	-6.36144e-07	-1.14303	-0.0553457	-0.00259793	-0.0429437	-4.18593e-05	-0.00259793	-0.000118127	-6.36144e-07	-1.14303	-0.0553457	-0.00259793	-0.0429437	-4.18593e-05	-0.00259793	-0.000118127	-6.36144e-07	-1.14303	-0.0553457	-0.000153018	-0.152367	-4.18593e-05	-0.00259793	-0.000118127	-6.36144e-07	-1.14303	-0.0553457	-0.000153018	-0.152367	-4.18593e-05	-0.00259793	-0.000118127	-6.36144e-07	-1.14303	-0.0553457	-0.000153018	-0.0429437	-4.18593e-05	-0.00259793	-0.000118127	-6.36144e-07	-1.14303	-0.0553457	-0.000153018	-0.0429437	-4.18593e-05	-0.00259793	-0.000118127	-6.36144e-07	-1.14303	-0.0553457	-0.000153018	-0.0429437	-4.18593e-05	-0.00259793	-0.000118127	-6.36144e-07	-1.14303	-0.0553457	-0.000153018	-0.0429437	-4.18593e-05	-0.00259793	-0.000118127	-6.36144e-07	-1.14303	-0.0553457	-0.000153018	-0.0429437	-4.18593e-05	-0.00259793	-0.000118127	-6.36144e-07	-1.14303	-0.0553457	-0.000153018	-0.0429437	-4.18593e-05	-0.00259793	-0.000118127	-6.36144e-07	-1.14303	-0.0553457	-0.000153018	-0.0429437	-4.18593e-05	-0.00259793	-0.000118127	-6.36144e-07	-1.14303	-0.0553457	-0.000153018	-0.0429437	-4.18593e-05	-0.00259793	-0.000118127	-6.36144e-07	-1.14303	-0.0553457	-0.000153018	-0.0429437	-4.18593e-05	-0.00259793	-0.000118127	-6.36144e-07	-1.14303	-0.0553457	-0.000153018	-0.152367	-4.18593e-05	-0.00259793	-0.000118127	-6.36144e-07	-1.14303	-0.0553457	-0.000153018	-0.152367	-4.18593e-05	-0.00259793	-0.000118127	-6.36144e-07	-1.14303	-0.0553457	-0.000153018	-0.152367	-4.18593e-05	-0.00259793	-0.000118127	-6.36144e-07	-1.14303	-0.0553457	-0.000153018	-0.152367	-4.18593e-05	-0.00259793	-0.000118127	-6.36144e-07	-1.14303	-0.0553457	-0.000153018	-0.152367	-4.18593e-05	-0.00259793	-0.000118127	-6.36144e-07	-1.14303	-0.0553457	-0.000153018	-0.152367	-4.18593e-05	-0.00259793	-0.000118127	-6.36144e-07	-1.14303	-0.0258373	-0.000153018	-0.152367	-4.18593e-05	-0.00259793	-0.000118127	-6.36144e-07	-1.14303	-0.0258373	-0.000153018	-0.152367	-4.18593e-05	-0.00259793	-0.000118127	-6.36144e-07	-1.14303	-0.0258373	-0.000153018	-0.152367	-4.18593e-05	-0.00259793	-0.000118127	-6.36144e-07	-1.14303	-0.0258373	-0.000153018	-0.152367	-4.18593e-05	-0.00259793	-0.000118127	-6.36144e-07	-1.14303	-0.0258373	-0.000153018	-0.0429437	-4.18593e-05	-0.00259793	-0.000118127	-6.36144e-07	-1.14303	-0.0553457	-0.000153018	-0.0429437	-4.18593e-05	-0.00259793	-0.000118127	-6.36144e-07	0	0	0	0	0	0	0	0	0	0	0	0	0	0	0	0	0	0	0	0	0	0	0	0	-0.0258373	-0.0258373	-0.0258373	-0.0258373	-0.0258373	-0.0258373	-0.0258373	-0.0258373	-0.0258373	-0.0258373	-0.0258373	-0.0258373	-0.0258373	-0.0258373	-0.0258373	-0.0258373	-0.0258373	-0.0258373	-0.0258373	-0.0258373	-0.0258373	-0.0258373	-0.0258373	-0.0258373	-0.0258373	-0.0258373	-0.0258373	-0.0258373	-0.0258373	-0.0258373	-0.0258373	-0.0258373	-0.0258373	-0.0258373	-0.0258373	-0.0258373	-0.0258373	-0.0258373	-0.0258373	-0.0258373	-0.0258373	-0.0258373	-0.0258373	-0.0258373	-0.0258373	-0.0258373	-0.0258373	-0.0258373	-0.0258373	-0.0258373	-0.0258373	-0.0258373	-0.0258373	-0.0258373	-0.0258373	-0.0258373	-0.0258373	-0.0258373	-0.0258373	-0.0258373	-0.0258373	-0.0258373	-0.0258373	-0.0258373	-0.0258373	-0.0258373	-0.0258373	-0.0258373	-0.0258373	-0.0258373	-0.0258373	-0.0258373	-0.0258373	-0.0258373	-0.0258373	-0.0258373	-0.0258373	-0.0258373	-0.0258373	-0.0258373	-0.0258373	-0.0258373	-0.0258373	-0.0258373	-0.0258373	-0.0258373	-0.0258373	-0.0258373	-0.0258373	-0.0258373	-0.0258373	-0.0258373	-0.0258373	-0.0258373	-0.0258373	-0.0258373	-0.0258373	-0.0258373	-0.0258373	-0.0258373	-0.0258373	-0.0258373	-0.0258373	-0.0258373	-0.0258373	-0.0258373	-0.0258373	-0.0258373	-0.0258373	-0.0258373	-0.0258373	-0.0258373	-0.0258373	-0.0258373	-0.00259793	-0.0258373	-0.00259793	-0.00722711	-0.00722711	-0.000719521	-0.324915	-0.0553457	-0.00559788	-0.152367	-0.00259793	-0.0429437	-0.00722711	-0.000719521	-0.324915	-0.0553457	-0.00559788	-0.152367	-0.00259793	-0.0429437	-0.00722711	-0.000719521	-0.324915	-0.0553457	-0.00559788	-0.152367	-0.00259793	-0.0429437	-0.00722711	-0.000719521	-0.324915	-0.0553457	-0.00559788	-0.152367	-0.00259793	-0.0429437	-0.00722711	-0.000719521	-0.324915	-0.0553457	-0.00559788	-0.152367	-0.00259793	-0.00722711	-0.00722711	-0.000118127	-1.46906	-0.0713142	-0.00559788	-0.152367	-0.00259793	-0.0258373	-0.00120328	-6.7529e-06	-1.46906	-0.0713142	-0.00559788	-0.152367	-0.00259793	-0.0258373	-0.00120328	-6.7529e-06	-1.46906	-0.0713142	-0.00559788	-0.152367	-0.000153018	-0.0258373	-0.00120328	-6.7529e-06	-1.46906	-0.0713142	-0.00559788	-0.152367	-0.000153018	-0.0258373	-0.00120328	-6.7529e-06	-1.46906	-0.0713142	-0.000332148	-0.537725	-0.000153018	-0.0258373	-0.00120328	-6.7529e-06	-1.46906	-0.0713142	-0.000332148	-0.537725	-0.000153018	-0.0258373	-0.00120328	-6.7529e-06	-1.46906	-0.0713142	-0.000332148	-0.152367	-0.000153018	-0.0258373	-0.00120328	-6.7529e-06	-1.46906	-0.0713142	-0.000332148	-0.152367	-0.000153018	-0.0258373	-0.00120328	-6.7529e-06	-1.46906	-0.0713142	-0.000332148	-0.152367	-0.000153018	-0.0258373	-0.00120328	-6.7529e-06	-1.46906	-0.0713142	-0.000332148	-0.152367	-0.000153018	-0.0258373	-0.00120328	-6.7529e-06	-1.46906	-0.0713142	-0.000332148	-0.152367	-0.000153018	-0.0258373	-0.00120328	-6.7529e-06	-1.46906	-0.0713142	-0.000332148	-0.152367	-0.000153018	-0.0258373	-0.00120328	-6.7529e-06	-1.46906	-0.0713142	-0.000332148	-0.152367	-0.000153018	-0.0258373	-0.00120328	-6.7529e-06	-1.46906	-0.0713142	-0.000332148	-0.152367	-0.000153018	-0.0258373	-0.00120328	-6.7529e-06	-1.46906	-0.0713142	-0.000332148	-0.152367	-0.000153018	-0.0258373	-0.00120328	-6.7529e-06	-1.46906	-0.0713142	-0.000332148	-0.537725	-0.000153018	-0.0258373	-0.00120328	-6.7529e-06	-1.46906	-0.0713142	-0.000332148	-0.537725	-0.000153018	-0.0258373	-0.00120328	-6.7529e-06	-1.46906	-0.0713142	-0.000332148	-0.537725	-0.000153018	-0.0258373	-0.00120328	-6.7529e-06	-1.46906	-0.0713142	-0.000332148	-0.537725	-0.000153018	-0.0258373	-0.00120328	-6.7529e-06	-1.46906	-0.0713142	-0.000332148	-0.537725	-0.000153018	-0.0258373	-0.00120328	-6.7529e-06	-1.46906	-0.0713142	-0.000332148	-0.537725	-0.000153018	-0.0258373	-0.00120328	-6.7529e-06	-1.46906	-0.0553457	-0.000332148	-0.537725	-0.000153018	-0.0258373	-0.00120328	-6.7529e-06	-1.46906	-0.0553457	-0.000332148	-0.537725	-0.000153018	-0.0258373	-0.00120328	-6.7529e-06	-1.46906	-0.0553457	-0.000332148	-0.537725	-0.000153018	-0.0258373	-0.00120328	-6.7529e-06	-1.46906	-0.0553457	-0.000332148	-0.537725	-0.000153018	-0.0258373	-0.00120328	-6.7529e-06	-1.46906	-0.0553457	-0.000332148	-0.152367	-0.000153018	-0.0258373	-0.00120328	-6.7529e-06	-1.46906	-0.0713142	-0.000332148	-0.152367	-0.000153018	-0.0258373	-0.00120328	-6.7529e-06	0	0	0	0	0	0	0	0	0	0	0	0	0	0	0	0	0	0	0	0	0	0	0	0	-0.0553457	-0.0553457	-0.0553457	-0.0553457	-0.0553457	-0.0553457	-0.0553457	-0.0553457	-0.0553457	-0.0553457	-0.0553457	-0.0553457	-0.0553457	-0.0553457	-0.0553457	-0.0553457	-0.0553457	-0.0553457	-0.0553457	-0.0553457	-0.0553457	-0.0553457	-0.0553457	-0.0553457	-0.0553457	-0.0553457	-0.0553457	-0.0553457	-0.0553457	-0.0553457	-0.0553457	-0.0553457	-0.0553457	-0.0553457	-0.0553457	-0.0553457	-0.0553457	-0.0553457	-0.0553457	-0.0553457	-0.0553457	-0.0553457	-0.0553457	-0.0553457	-0.0553457	-0.0553457	-0.0553457	-0.0553457	-0.0553457	-0.0553457	-0.0553457	-0.0553457	-0.0553457	-0.0553457	-0.0553457	-0.0553457	-0.0553457	-0.0553457	-0.0553457	-0.0553457	-0.0553457	-0.0553457	-0.0553457	-0.0553457	-0.0553457	-0.0553457	-0.0553457	-0.0553457	-0.0553457	-0.0553457	-0.0553457	-0.0553457	-0.0553457	-0.0553457	-0.0553457	-0.0553457	-0.0553457	-0.0553457	-0.0553457	-0.0553457	-0.0553457	-0.0553457	-0.0553457	-0.0553457	-0.0553457	-0.0553457	-0.0553457	-0.0553457	-0.0553457	-0.0553457	-0.0553457	-0.0553457	-0.0553457	-0.0553457	-0.0553457	-0.0553457	-0.0553457	-0.0553457	-0.0553457	-0.0553457	-0.0553457	-0.0553457	-0.0553457	-0.0553457	-0.0553457	-0.0553457	-0.0553457	-0.0553457	-0.0553457	-0.0553457	-0.0553457	-0.0553457	-0.0553457	-0.0553457	-0.00559788	-0.0553457	-0.00559788	-0.0258373	-0.0258373	-0.00259793	-0.418033	-0.0713142	-0.00722711	-0.324915	-0.00559788	-0.152367	-0.0258373	-0.00259793	-0.418033	-0.0713142	-0.00722711	-0.324915	-0.00559788	-0.152367	-0.0258373	-0.00259793	-0.418033	-0.0713142	-0.00722711	-0.324915	-0.00559788	-0.152367	-0.0258373	-0.00259793	-0.418033	-0.0713142	-0.00722711	-0.324915	-0.00559788	-0.152367	-0.0258373	-0.00259793	-0.418033	-0.0713142	-0.00722711	-0.324915	-0.00559788	-0.0429437	-0.0258373	-0.000719521	-1.14303	-0.0553457	-0.00722711	-0.324915	-0.00559788	-0.152367	-0.00722711	-4.18593e-05	-1.14303	-0.0553457	-0.00722711	-0.324915	-0.00559788	-0.152367	-0.00722711	-4.18593e-05	-1.14303	-0.0553457	-0.00722711	-0.324915	-0.000332148	-0.152367	-0.00722711	-4.18593e-05	-1.14303	-0.0553457	-0.00722711	-0.324915	-0.000332148	-0.152367	-0.00722711	-4.18593e-05	-1.14303	-0.0553457	-0.000429866	-1.14303	-0.000332148	-0.152367	-0.00722711	-4.18593e-05	-1.14303	-0.0553457	-0.000429866	-1.14303	-0.000332148	-0.152367	-0.00722711	-4.18593e-05	-1.14303	-0.0553457	-0.000429866	-0.324915	-0.000332148	-0.152367	-0.00722711	-4.18593e-05	-1.14303	-0.0553457	-0.000429866	-0.324915	-0.000332148	-0.152367	-0.00722711	-4.18593e-05	-1.14303	-0.0553457	-0.000429866	-0.324915	-0.000332148	-0.152367	-0.00722711	-4.18593e-05	-1.14303	-0.0553457	-0.000429866	-0.324915	-0.000332148	-0.152367	-0.00722711	-4.18593e-05	-1.14303	-0.0553457	-0.000429866	-0.324915	-0.000332148	-0.152367	-0.00722711	-4.18593e-05	-1.14303	-0.0553457	-0.000429866	-0.324915	-0.000332148	-0.152367	-0.00722711	-4.18593e-05	-1.14303	-0.0553457	-0.000429866	-0.324915	-0.000332148	-0.152367	-0.00722711	-4.18593e-05	-1.14303	-0.0553457	-0.000429866	-0.324915	-0.000332148	-0.152367	-0.00722711	-4.18593e-05	-1.14303	-0.0553457	-0.000429866	-0.324915	-0.000332148	-0.152367	-0.00722711	-4.18593e-05	-1.14303	-0.0553457	-0.000429866	-1.14303	-0.000332148	-0.152367	-0.00722711	-4.18593e-05	-1.14303	-0.0553457	-0.000429866	-1.14303	-0.000332148	-0.152367	-0.00722711	-4.18593e-05	-1.14303	-0.0553457	-0.000429866	-1.14303	-0.000332148	-0.152367	-0.00722711	-4.18593e-05	-1.14303	-0.0553457	-0.000429866	-1.14303	-0.000332148	-0.152367	-0.00722711	-4.18593e-05	-1.14303	-0.0553457	-0.000429866	-1.14303	-0.000332148	-0.152367	-0.00722711	-4.18593e-05	-1.14303	-0.0553457	-0.000429866	-1.14303	-0.000332148	-0.152367	-0.00722711	-4.18593e-05	-1.14303	-0.0713142	-0.000429866	-1.14303	-0.000332148	-0.152367	-0.00722711	-4.18593e-05	-1.14303	-0.0713142	-0.000429866	-1.14303	-0.000332148	-0.152367	-0.00722711	-4.18593e-05	-1.14303	-0.0713142	-0.000429866	-1.14303	-0.000332148	-0.152367	-0.00722711	-4.18593e-05	-1.14303	-0.0713142	-0.000429866	-1.14303	-0.000332148	-0.152367	-0.00722711	-4.18593e-05	-1.14303	-0.0713142	-0.000429866	-0.324915	-0.000332148	-0.152367	-0.00722711	-4.18593e-05	-1.14303	-0.0553457	-0.000429866	-0.324915	-0.000332148	-0.152367	-0.00722711	-4.18593e-05	0	0	0	0	0	0	0	0	0	0	0	0	0	0	0	0	0	0	0	0	0	0	0	0	-0.0713142	-0.0713142	-0.0713142	-0.0713142	-0.0713142	-0.0713142	-0.0713142	-0.0713142	-0.0713142	-0.0713142	-0.0713142	-0.0713142	-0.0713142	-0.0713142	-0.0713142	-0.0713142	-0.0713142	-0.0713142	-0.0713142	-0.0713142	-0.0713142	-0.0713142	-0.0713142	-0.0713142	-0.0713142	-0.0713142	-0.0713142	-0.0713142	-0.0713142	-0.0713142	-0.0713142	-0.0713142	-0.0713142	-0.0713142	-0.0713142	-0.0713142	-0.0713142	-0.0713142	-0.0713142	-0.0713142	-0.0713142	-0.0713142	-0.0713142	-0.0713142	-0.0713142	-0.0713142	-0.0713142	-0.0713142	-0.0713142	-0.0713142	-0.0713142	-0.0713142	-0.0713142	-0.0713142	-0.0713142	-0.0713142	-0.0713142	-0.0713142	-0.0713142	-0.0713142	-0.0713142	-0.0713142	-0.0713142	-0.0713142	-0.0713142	-0.0713142	-0.0713142	-0.0713142	-0.0713142	-0.0713142	-0.0713142	-0.0713142	-0.0713142	-0.0713142	-0.0713142	-0.0713142	-0.0713142	-0.0713142	-0.0713142	-0.0713142	-0.0713142	-0.0713142	-0.0713142	-0.0713142	-0.0713142	-0.0713142	-0.0713142	-0.0713142	-0.0713142	-0.0713142	-0.0713142	-0.0713142	-0.0713142	-0.0713142	-0.0713142	-0.0713142	-0.0713142	-0.0713142	-0.0713142	-0.0713142	-0.0713142	-0.0713142	-0.0713142	-0.0713142	-0.0713142	-0.0713142	-0.0713142	-0.0713142	-0.0713142	-0.0713142	-0.0713142	-0.0713142	-0.0713142	-0.0713142	-0.00722711	-0.0713142	-0.00722711	-0.0553457	-0.0553457	-0.00559788	-0.324915	-0.0553457	-0.00559788	-0.418033	-0.00722711	-0.324915	-0.0553457	-0.00559788	-0.324915	-0.0553457	-0.00559788	-0.418033	-0.00722711	-0.324915	-0.0553457	-0.00559788	-0.324915	-0.0553457	-0.00559788	-0.418033	-0.00722711	-0.324915	-0.0553457	-0.00559788	-0.324915	-0.0553457	-0.00559788	-0.418033	-0.00722711	-0.324915	-0.0553457	-0.00559788	-0.324915	-0.0553457	-0.00559788	-0.418033	-0.00722711	-0.152367	-0.0553457	-0.00259793	-0.537725	-0.0258373	-0.00559788	-0.418033	-0.00722711	-0.537725	-0.0258373	-0.000153018	-0.537725	-0.0258373	-0.00559788	-0.418033	-0.00722711	-0.537725	-0.0258373	-0.000153018	-0.537725	-0.0258373	-0.00559788	-0.418033	-0.000429866	-0.537725	-0.0258373	-0.000153018	-0.537725	-0.0258373	-0.00559788	-0.418033	-0.000429866	-0.537725	-0.0258373	-0.000153018	-0.537725	-0.0258373	-0.000332148	-1.46906	-0.000429866	-0.537725	-0.0258373	-0.000153018	-0.537725	-0.0258373	-0.000332148	-1.46906	-0.000429866	-0.537725	-0.0258373	-0.000153018	-0.537725	-0.0258373	-0.000332148	-0.418033	-0.000429866	-0.537725	-0.0258373	-0.000153018	-0.537725	-0.0258373	-0.000332148	-0.418033	-0.000429866	-0.537725	-0.0258373	-0.000153018	-0.537725	-0.0258373	-0.000332148	-0.418033	-0.000429866	-0.537725	-0.0258373	-0.000153018	-0.537725	-0.0258373	-0.000332148	-0.418033	-0.000429866	-0.537725	-0.0258373	-0.000153018	-0.537725	-0.0258373	-0.000332148	-0.418033	-0.000429866	-0.537725	-0.0258373	-0.000153018	-0.537725	-0.0258373	-0.000332148	-0.418033	-0.000429866	-0.537725	-0.0258373	-0.000153018	-0.537725	-0.0258373	-0.000332148	-0.418033	-0.000429866	-0.537725	-0.0258373	-0.000153018	-0.537725	-0.0258373	-0.000332148	-0.418033	-0.000429866	-0.537725	-0.0258373	-0.000153018	-0.537725	-0.0258373	-0.000332148	-0.418033	-0.000429866	-0.537725	-0.0258373	-0.000153018	-0.537725	-0.0258373	-0.000332148	-1.46906	-0.000429866	-0.537725	-0.0258373	-0.000153018	-0.537725	-0.0258373	-0.000332148	-1.46906	-0.000429866	-0.537725	-0.0258373	-0.000153018	-0.537725	-0.0258373	-0.000332148	-1.46906	-0.000429866	-0.537725	-0.0258373	-0.000153018	-0.537725	-0.0258373	-0.000332148	-1.46906	-0.000429866	-0.537725	-0.0258373	-0.000153018	-0.537725	-0.0258373	-0.000332148	-1.46906	-0.000429866	-0.537725	-0.0258373	-0.000153018	-0.537725	-0.0258373	-0.000332148	-1.46906	-0.000429866	-0.537725	-0.0258373	-0.000153018	-0.537725	-0.0553457	-0.000332148	-1.46906	-0.000429866	-0.537725	-0.0258373	-0.000153018	-0.537725	-0.0553457	-0.000332148	-1.46906	-0.000429866	-0.537725	-0.0258373	-0.000153018	-0.537725	-0.0553457	-0.000332148	-1.46906	-0.000429866	-0.537725	-0.0258373	-0.000153018	-0.537725	-0.0553457	-0.000332148	-1.46906	-0.000429866	-0.537725	-0.0258373	-0.000153018	-0.537725	-0.0553457	-0.000332148	-0.418033	-0.000429866	-0.537725	-0.0258373	-0.000153018	-0.537725	-0.0258373	-0.000332148	-0.418033	-0.000429866	-0.537725	-0.0258373	-0.000153018	0	0	0	0	0	0	0	0	0	0	0	0	0	0	0	0	0	0	0	0	0	0	0	0	-0.0553457	-0.0553457	-0.0553457	-0.0553457	-0.0553457	-0.0553457	-0.0553457	-0.0553457	-0.0553457	-0.0553457	-0.0553457	-0.0553457	-0.0553457	-0.0553457	-0.0553457	-0.0553457	-0.0553457	-0.0553457	-0.0553457	-0.0553457	-0.0553457	-0.0553457	-0.0553457	-0.0553457	-0.0553457	-0.0553457	-0.0553457	-0.0553457	-0.0553457	-0.0553457	-0.0553457	-0.0553457	-0.0553457	-0.0553457	-0.0553457	-0.0553457	-0.0553457	-0.0553457	-0.0553457	-0.0553457	-0.0553457	-0.0553457	-0.0553457	-0.0553457	-0.0553457	-0.0553457	-0.0553457	-0.0553457	-0.0553457	-0.0553457	-0.0553457	-0.0553457	-0.0553457	-0.0553457	-0.0553457	-0.0553457	-0.0553457	-0.0553457	-0.0553457	-0.0553457	-0.0553457	-0.0553457	-0.0553457	-0.0553457	-0.0553457	-0.0553457	-0.0553457	-0.0553457	-0.0553457	-0.0553457	-0.0553457	-0.0553457	-0.0553457	-0.0553457	-0.0553457	-0.0553457	-0.0553457	-0.0553457	-0.0553457	-0.0553457	-0.0553457	-0.0553457	-0.0553457	-0.0553457	-0.0553457	-0.0553457	-0.0553457	-0.0553457	-0.0553457	-0.0553457	-0.0553457	-0.0553457	-0.0553457	-0.0553457	-0.0553457	-0.0553457	-0.0553457	-0.0553457	-0.0553457	-0.0553457	-0.0553457	-0.0553457	-0.0553457	-0.0553457	-0.0553457	-0.0553457	-0.0553457	-0.0553457	-0.0553457	-0.0553457	-0.0553457	-0.0553457	-0.0553457	-0.0553457	-0.00559788	-0.0553457	-0.00559788	-0.0713142	-0.0713142	-0.00722711	-0.152367	-0.0258373	-0.00259793	-0.324915	-0.00559788	-0.418033	-0.0713142	-0.00722711	-0.152367	-0.0258373	-0.00259793	-0.324915	-0.00559788	-0.418033	-0.0713142	-0.00722711	-0.152367	-0.0258373	-0.00259793	-0.324915	-0.00559788	-0.418033	-0.0713142	-0.00722711	-0.152367	-0.0258373	-0.00259793	-0.324915	-0.00559788	-0.418033	-0.0713142	-0.00722711	-0.152367	-0.0258373	-0.00259793	-0.324915	-0.00559788	-0.324915	-0.0713142	-0.00559788	-0.152367	-0.00722711	-0.00259793	-0.324915	-0.00559788	-1.14303	-0.0553457	-0.000332148	-0.152367	-0.00722711	-0.00259793	-0.324915	-0.00559788	-1.14303	-0.0553457	-0.000332148	-0.152367	-0.00722711	-0.00259793	-0.324915	-0.000332148	-1.14303	-0.0553457	-0.000332148	-0.152367	-0.00722711	-0.00259793	-0.324915	-0.000332148	-1.14303	-0.0553457	-0.000332148	-0.152367	-0.00722711	-0.000153018	-1.14303	-0.000332148	-1.14303	-0.0553457	-0.000332148	-0.152367	-0.00722711	-0.000153018	-1.14303	-0.000332148	-1.14303	-0.0553457	-0.000332148	-0.152367	-0.00722711	-0.000153018	-0.324915	-0.000332148	-1.14303	-0.0553457	-0.000332148	-0.152367	-0.00722711	-0.000153018	-0.324915	-0.000332148	-1.14303	-0.0553457	-0.000332148	-0.152367	-0.00722711	-0.000153018	-0.324915	-0.000332148	-1.14303	-0.0553457	-0.000332148	-0.152367	-0.00722711	-0.000153018	-0.324915	-0.000332148	-1.14303	-0.0553457	-0.000332148	-0.152367	-0.00722711	-0.000153018	-0.324915	-0.000332148	-1.14303	-0.0553457	-0.000332148	-0.152367	-0.00722711	-0.000153018	-0.324915	-0.000332148	-1.14303	-0.0553457	-0.000332148	-0.152367	-0.00722711	-0.000153018	-0.324915	-0.000332148	-1.14303	-0.0553457	-0.000332148	-0.152367	-0.00722711	-0.000153018	-0.324915	-0.000332148	-1.14303	-0.0553457	-0.000332148	-0.152367	-0.00722711	-0.000153018	-0.324915	-0.000332148	-1.14303	-0.0553457	-0.000332148	-0.152367	-0.00722711	-0.000153018	-1.14303	-0.000332148	-1.14303	-0.0553457	-0.000332148	-0.152367	-0.00722711	-0.000153018	-1.14303	-0.000332148	-1.14303	-0.0553457	-0.000332148	-0.152367	-0.00722711	-0.000153018	-1.14303	-0.000332148	-1.14303	-0.0553457	-0.000332148	-0.152367	-0.00722711	-0.000153018	-1.14303	-0.000332148	-1.14303	-0.0553457	-0.000332148	-0.152367	-0.00722711	-0.000153018	-1.14303	-0.000332148	-1.14303	-0.0553457	-0.000332148	-0.152367	-0.00722711	-0.000153018	-1.14303	-0.000332148	-1.14303	-0.0553457	-0.000332148	-0.152367	-0.0258373	-0.000153018	-1.14303	-0.000332148	-1.14303	-0.0553457	-0.000332148	-0.152367	-0.0258373	-0.000153018	-1.14303	-0.000332148	-1.14303	-0.0553457	-0.000332148	-0.152367	-0.0258373	-0.000153018	-1.14303	-0.000332148	-1.14303	-0.0553457	-0.000332148	-0.152367	-0.0258373	-0.000153018	-1.14303	-0.000332148	-1.14303	-0.0553457	-0.000332148	-0.152367	-0.0258373	-0.000153018	-0.324915	-0.000332148	-1.14303	-0.0553457	-0.000332148	-0.152367	-0.00722711	-0.000153018	-0.324915	-0.000332148	-1.14303	-0.0553457	-0.000332148	0	0	0	0	0	0	0	0	0	0	0	0	0	0	0	0	0	0	0	0	0	0	0	0	-0.0258373	-0.0258373	-0.0258373	-0.0258373	-0.0258373	-0.0258373	-0.0258373	-0.0258373	-0.0258373	-0.0258373	-0.0258373	-0.0258373	-0.0258373	-0.0258373	-0.0258373	-0.0258373	-0.0258373	-0.0258373	-0.0258373	-0.0258373	-0.0258373	-0.0258373	-0.0258373	-0.0258373	-0.0258373	-0.0258373	-0.0258373	-0.0258373	-0.0258373	-0.0258373	-0.0258373	-0.0258373	-0.0258373	-0.0258373	-0.0258373	-0.0258373	-0.0258373	-0.0258373	-0.0258373	-0.0258373	-0.0258373	-0.0258373	-0.0258373	-0.0258373	-0.0258373	-0.0258373	-0.0258373	-0.0258373	-0.0258373	-0.0258373	-0.0258373	-0.0258373	-0.0258373	-0.0258373	-0.0258373	-0.0258373	-0.0258373	-0.0258373	-0.0258373	-0.0258373	-0.0258373	-0.0258373	-0.0258373	-0.0258373	-0.0258373	-0.0258373	-0.0258373	-0.0258373	-0.0258373	-0.0258373	-0.0258373	-0.0258373	-0.0258373	-0.0258373	-0.0258373	-0.0258373	-0.0258373	-0.0258373	-0.0258373	-0.0258373	-0.0258373	-0.0258373	-0.0258373	-0.0258373	-0.0258373	-0.0258373	-0.0258373	-0.0258373	-0.0258373	-0.0258373	-0.0258373	-0.0258373	-0.0258373	-0.0258373	-0.0258373	-0.0258373	-0.0258373	-0.0258373	-0.0258373	-0.0258373	-0.0258373	-0.0258373	-0.0258373	-0.0258373	-0.0258373	-0.0258373	-0.0258373	-0.0258373	-0.0258373	-0.0258373	-0.0258373	-0.0258373	-0.0258373	-0.0258373	-0.00259793	-0.0258373	-0.00259793	-0.0553457	-0.0553457	-0.00559788	-0.0429437	-0.00722711	-0.000719521	-0.152367	-0.00259793	-0.324915	-0.0553457	-0.00559788	-0.0429437	-0.00722711	-0.000719521	-0.152367	-0.00259793	-0.324915	-0.0553457	-0.00559788	-0.0429437	-0.00722711	-0.000719521	-0.152367	-0.00259793	-0.324915	-0.0553457	-0.00559788	-0.0429437	-0.00722711	-0.000719521	-0.152367	-0.00259793	-0.324915	-0.0553457	-0.00559788	-0.0429437	-0.00722711	-0.000719521	-0.152367	-0.00259793	-0.418033	-0.0553457	-0.00722711	-0.0258373	-0.00120328	-0.000719521	-0.152367	-0.00259793	-1.46906	-0.0713142	-0.000429866	-0.0258373	-0.00120328	-0.000719521	-0.152367	-0.00259793	-1.46906	-0.0713142	-0.000429866	-0.0258373	-0.00120328	-0.000719521	-0.152367	-0.000153018	-1.46906	-0.0713142	-0.000429866	-0.0258373	-0.00120328	-0.000719521	-0.152367	-0.000153018	-1.46906	-0.0713142	-0.000429866	-0.0258373	-0.00120328	-4.18593e-05	-0.537725	-0.000153018	-1.46906	-0.0713142	-0.000429866	-0.0258373	-0.00120328	-4.18593e-05	-0.537725	-0.000153018	-1.46906	-0.0713142	-0.000429866	-0.0258373	-0.00120328	-4.18593e-05	-0.152367	-0.000153018	-1.46906	-0.0713142	-0.000429866	-0.0258373	-0.00120328	-4.18593e-05	-0.152367	-0.000153018	-1.46906	-0.0713142	-0.000429866	-0.0258373	-0.00120328	-4.18593e-05	-0.152367	-0.000153018	-1.46906	-0.0713142	-0.000429866	-0.0258373	-0.00120328	-4.18593e-05	-0.152367	-0.000153018	-1.46906	-0.0713142	-0.000429866	-0.0258373	-0.00120328	-4.18593e-05	-0.152367	-0.000153018	-1.46906	-0.0713142	-0.000429866	-0.0258373	-0.00120328	-4.18593e-05	-0.152367	-0.000153018	-1.46906	-0.0713142	-0.000429866	-0.0258373	-0.00120328	-4.18593e-05	-0.152367	-0.000153018	-1.46906	-0.0713142	-0.000429866	-0.0258373	-0.00120328	-4.18593e-05	-0.152367	-0.000153018	-1.46906	-0.0713142	-0.000429866	-0.0258373	-0.00120328	-4.18593e-05	-0.152367	-0.000153018	-1.46906	-0.0713142	-0.000429866	-0.0258373	-0.00120328	-4.18593e-05	-0.537725	-0.000153018	-1.46906	-0.0713142	-0.000429866	-0.0258373	-0.00120328	-4.18593e-05	-0.537725	-0.000153018	-1.46906	-0.0713142	-0.000429866	-0.0258373	-0.00120328	-4.18593e-05	-0.537725	-0.000153018	-1.46906	-0.0713142	-0.000429866	-0.0258373	-0.00120328	-4.18593e-05	-0.537725	-0.000153018	-1.46906	-0.0713142	-0.000429866	-0.0258373	-0.00120328	-4.18593e-05	-0.537725	-0.000153018	-1.46906	-0.0713142	-0.000429866	-0.0258373	-0.00120328	-4.18593e-05	-0.537725	-0.000153018	-1.46906	-0.0713142	-0.000429866	-0.0258373	-0.00722711	-4.18593e-05	-0.537725	-0.000153018	-1.46906	-0.0713142	-0.000429866	-0.0258373	-0.00722711	-4.18593e-05	-0.537725	-0.000153018	-1.46906	-0.0713142	-0.000429866	-0.0258373	-0.00722711	-4.18593e-05	-0.537725	-0.000153018	-1.46906	-0.0713142	-0.000429866	-0.0258373	-0.00722711	-4.18593e-05	-0.537725	-0.000153018	-1.46906	-0.0713142	-0.000429866	-0.0258373	-0.00722711	-4.18593e-05	-0.152367	-0.000153018	-1.46906	-0.0713142	-0.000429866	-0.0258373	-0.00120328	-4.18593e-05	-0.152367	-0.000153018	-1.46906	-0.0713142	-0.000429866	0	0	0	0	0	0	0	0	0	0	0	0	0	0	0	0	0	0	0	0	0	0	0	0	-0.00722711	-0.00722711	-0.00722711	-0.00722711	-0.00722711	-0.00722711	-0.00722711	-0.00722711	-0.00722711	-0.00722711	-0.00722711	-0.00722711	-0.00722711	-0.00722711	-0.00722711	-0.00722711	-0.00722711	-0.00722711	-0.00722711	-0.00722711	-0.00722711	-0.00722711	-0.00722711	-0.00722711	-0.00722711	-0.00722711	-0.00722711	-0.00722711	-0.00722711	-0.00722711	-0.00722711	-0.00722711	-0.00722711	-0.00722711	-0.00722711	-0.00722711	-0.00722711	-0.00722711	-0.00722711	-0.00722711	-0.00722711	-0.00722711	-0.00722711	-0.00722711	-0.00722711	-0.00722711	-0.00722711	-0.00722711	-0.00722711	-0.00722711	-0.00722711	-0.00722711	-0.00722711	-0.00722711	-0.00722711	-0.00722711	-0.00722711	-0.00722711	-0.00722711	-0.00722711	-0.00722711	-0.00722711	-0.00722711	-0.00722711	-0.00722711	-0.00722711	-0.00722711	-0.00722711	-0.00722711	-0.00722711	-0.00722711	-0.00722711	-0.00722711	-0.00722711	-0.00722711	-0.00722711	-0.00722711	-0.00722711	-0.00722711	-0.00722711	-0.00722711	-0.00722711	-0.00722711	-0.00722711	-0.00722711	-0.00722711	-0.00722711	-0.00722711	-0.00722711	-0.00722711	-0.00722711	-0.00722711	-0.00722711	-0.00722711	-0.00722711	-0.00722711	-0.00722711	-0.00722711	-0.00722711	-0.00722711	-0.00722711	-0.00722711	-0.00722711	-0.00722711	-0.00722711	-0.00722711	-0.00722711	-0.00722711	-0.00722711	-0.00722711	-0.00722711	-0.00722711	-0.00722711	-0.00722711	-0.000719521	-0.00722711	-0.000719521	-0.0258373	-0.0258373	-0.00259793	-0.00722711	-0.00120328	-0.000118127	-0.0429437	-0.000719521	-0.152367	-0.0258373	-0.00259793	-0.00722711	-0.00120328	-0.000118127	-0.0429437	-0.000719521	-0.152367	-0.0258373	-0.00259793	-0.00722711	-0.00120328	-0.000118127	-0.0429437	-0.000719521	-0.152367	-0.0258373	-0.00259793	-0.00722711	-0.00120328	-0.000118127	-0.0429437	-0.000719521	-0.152367	-0.0258373	-0.00259793	-0.00722711	-0.00120328	-0.000118127	-0.0429437	-0.000719521	-0.324915	-0.0258373	-0.00559788	-0.00259793	-0.000118127	-0.000118127	-0.0429437	-0.000719521	-1.14303	-0.0553457	-0.000332148	-0.00259793	-0.000118127	-0.000118127	-0.0429437	-0.000719521	-1.14303	-0.0553457	-0.000332148	-0.00259793	-0.000118127	-0.000118127	-0.0429437	-4.18593e-05	-1.14303	-0.0553457	-0.000332148	-0.00259793	-0.000118127	-0.000118127	-0.0429437	-4.18593e-05	-1.14303	-0.0553457	-0.000332148	-0.00259793	-0.000118127	-6.7529e-06	-0.152367	-4.18593e-05	-1.14303	-0.0553457	-0.000332148	-0.00259793	-0.000118127	-6.7529e-06	-0.152367	-4.18593e-05	-1.14303	-0.0553457	-0.000332148	-0.00259793	-0.000118127	-6.7529e-06	-0.0429437	-4.18593e-05	-1.14303	-0.0553457	-0.000332148	-0.00259793	-0.000118127	-6.7529e-06	-0.0429437	-4.18593e-05	-1.14303	-0.0553457	-0.000332148	-0.00259793	-0.000118127	-6.7529e-06	-0.0429437	-4.18593e-05	-1.14303	-0.0553457	-0.000332148	-0.00259793	-0.000118127	-6.7529e-06	-0.0429437	-4.18593e-05	-1.14303	-0.0553457	-0.000332148	-0.00259793	-0.000118127	-6.7529e-06	-0.0429437	-4.18593e-05	-1.14303	-0.0553457	-0.000332148	-0.00259793	-0.000118127	-6.7529e-06	-0.0429437	-4.18593e-05	-1.14303	-0.0553457	-0.000332148	-0.00259793	-0.000118127	-6.7529e-06	-0.0429437	-4.18593e-05	-1.14303	-0.0553457	-0.000332148	-0.00259793	-0.000118127	-6.7529e-06	-0.0429437	-4.18593e-05	-1.14303	-0.0553457	-0.000332148	-0.00259793	-0.000118127	-6.7529e-06	-0.0429437	-4.18593e-05	-1.14303	-0.0553457	-0.000332148	-0.00259793	-0.000118127	-6.7529e-06	-0.152367	-4.18593e-05	-1.14303	-0.0553457	-0.000332148	-0.00259793	-0.000118127	-6.7529e-06	-0.152367	-4.18593e-05	-1.14303	-0.0553457	-0.000332148	-0.00259793	-0.000118127	-6.7529e-06	-0.152367	-4.18593e-05	-1.14303	-0.0553457	-0.000332148	-0.00259793	-0.000118127	-6.7529e-06	-0.152367	-4.18593e-05	-1.14303	-0.0553457	-0.000332148	-0.00259793	-0.000118127	-6.7529e-06	-0.152367	-4.18593e-05	-1.14303	-0.0553457	-0.000332148	-0.00259793	-0.000118127	-6.7529e-06	-0.152367	-4.18593e-05	-1.14303	-0.0553457	-0.000332148	-0.00259793	-0.00120328	-6.7529e-06	-0.152367	-4.18593e-05	-1.14303	-0.0553457	-0.000332148	-0.00259793	-0.00120328	-6.7529e-06	-0.152367	-4.18593e-05	-1.14303	-0.0553457	-0.000332148	-0.00259793	-0.00120328	-6.7529e-06	-0.152367	-4.18593e-05	-1.14303	-0.0553457	-0.000332148	-0.00259793	-0.00120328	-6.7529e-06	-0.152367	-4.18593e-05	-1.14303	-0.0553457	-0.000332148	-0.00259793	-0.00120328	-6.7529e-06	-0.0429437	-4.18593e-05	-1.14303	-0.0553457	-0.000332148	-0.00259793	-0.000118127	-6.7529e-06	-0.0429437	-4.18593e-05	-1.14303	-0.0553457	-0.000332148	0	0	0	0	0	0	0	0	0	0	0	0	0	0	0	0	0	0	0	0	0	0	0	0	-0.00120328	-0.00120328	-0.00120328	-0.00120328	-0.00120328	-0.00120328	-0.00120328	-0.00120328	-0.00120328	-0.00120328	-0.00120328	-0.00120328	-0.00120328	-0.00120328	-0.00120328	-0.00120328	-0.00120328	-0.00120328	-0.00120328	-0.00120328	-0.00120328	-0.00120328	-0.00120328	-0.00120328	-0.00120328	-0.00120328	-0.00120328	-0.00120328	-0.00120328	-0.00120328	-0.00120328	-0.00120328	-0.00120328	-0.00120328	-0.00120328	-0.00120328	-0.00120328	-0.00120328	-0.00120328	-0.00120328	-0.00120328	-0.00120328	-0.00120328	-0.00120328	-0.00120328	-0.00120328	-0.00120328	-0.00120328	-0.00120328	-0.00120328	-0.00120328	-0.00120328	-0.00120328	-0.00120328	-0.00120328	-0.00120328	-0.00120328	-0.00120328	-0.00120328	-0.00120328	-0.00120328	-0.00120328	-0.00120328	-0.00120328	-0.00120328	-0.00120328	-0.00120328	-0.00120328	-0.00120328	-0.00120328	-0.00120328	-0.00120328	-0.00120328	-0.00120328	-0.00120328	-0.00120328	-0.00120328	-0.00120328	-0.00120328	-0.00120328	-0.00120328	-0.00120328	-0.00120328	-0.00120328	-0.00120328	-0.00120328	-0.00120328	-0.00120328	-0.00120328	-0.00120328	-0.00120328	-0.00120328	-0.00120328	-0.00120328	-0.00120328	-0.00120328	-0.00120328	-0.00120328	-0.00120328	-0.00120328	-0.00120328	-0.00120328	-0.00120328	-0.00120328	-0.00120328	-0.00120328	-0.00120328	-0.00120328	-0.00120328	-0.00120328	-0.00120328	-0.00120328	-0.00120328	-0.00120328	-0.000118127	-0.00120328	-0.000118127	-0.00722711	-0.00722711	-0.000719521	-0.000719521	-0.000118127	-1.13858e-05	-0.00722711	-0.000118127	-0.0429437	-0.00722711	-0.000719521	-0.000719521	-0.000118127	-1.13858e-05	-0.00722711	-0.000118127	-0.0429437	-0.00722711	-0.000719521	-0.000719521	-0.000118127	-1.13858e-05	-0.00722711	-0.000118127	-0.0429437	-0.00722711	-0.000719521	-0.000719521	-0.000118127	-1.13858e-05	-0.00722711	-0.000118127	-0.0429437	-0.00722711	-0.000719521	-0.000719521	-0.000118127	-1.13858e-05	-0.00722711	-0.000118127	-0.152367	-0.00722711	-0.00259793	-0.000153018	-6.7529e-06	-1.13858e-05	-0.00722711	-0.000118127	-0.537725	-0.0258373	-0.000153018	-0.000153018	-6.7529e-06	-1.13858e-05	-0.00722711	-0.000118127	-0.537725	-0.0258373	-0.000153018	-0.000153018	-6.7529e-06	-1.13858e-05	-0.00722711	-6.7529e-06	-0.537725	-0.0258373	-0.000153018	-0.000153018	-6.7529e-06	-1.13858e-05	-0.00722711	-6.7529e-06	-0.537725	-0.0258373	-0.000153018	-0.000153018	-6.7529e-06	-6.36144e-07	-0.0258373	-6.7529e-06	-0.537725	-0.0258373	-0.000153018	-0.000153018	-6.7529e-06	-6.36144e-07	-0.0258373	-6.7529e-06	-0.537725	-0.0258373	-0.000153018	-0.000153018	-6.7529e-06	-6.36144e-07	-0.00722711	-6.7529e-06	-0.537725	-0.0258373	-0.000153018	-0.000153018	-6.7529e-06	-6.36144e-07	-0.00722711	-6.7529e-06	-0.537725	-0.0258373	-0.000153018	-0.000153018	-6.7529e-06	-6.36144e-07	-0.00722711	-6.7529e-06	-0.537725	-0.0258373	-0.000153018	-0.000153018	-6.7529e-06	-6.36144e-07	-0.00722711	-6.7529e-06	-0.537725	-0.0258373	-0.000153018	-0.000153018	-6.7529e-06	-6.36144e-07	-0.00722711	-6.7529e-06	-0.537725	-0.0258373	-0.000153018	-0.000153018	-6.7529e-06	-6.36144e-07	-0.00722711	-6.7529e-06	-0.537725	-0.0258373	-0.000153018	-0.000153018	-6.7529e-06	-6.36144e-07	-0.00722711	-6.7529e-06	-0.537725	-0.0258373	-0.000153018	-0.000153018	-6.7529e-06	-6.36144e-07	-0.00722711	-6.7529e-06	-0.537725	-0.0258373	-0.000153018	-0.000153018	-6.7529e-06	-6.36144e-07	-0.00722711	-6.7529e-06	-0.537725	-0.0258373	-0.000153018	-0.000153018	-6.7529e-06	-6.36144e-07	-0.0258373	-6.7529e-06	-0.537725	-0.0258373	-0.000153018	-0.000153018	-6.7529e-06	-6.36144e-07	-0.0258373	-6.7529e-06	-0.537725	-0.0258373	-0.000153018	-0.000153018	-6.7529e-06	-6.36144e-07	-0.0258373	-6.7529e-06	-0.537725	-0.0258373	-0.000153018	-0.000153018	-6.7529e-06	-6.36144e-07	-0.0258373	-6.7529e-06	-0.537725	-0.0258373	-0.000153018	-0.000153018	-6.7529e-06	-6.36144e-07	-0.0258373	-6.7529e-06	-0.537725	-0.0258373	-0.000153018	-0.000153018	-6.7529e-06	-6.36144e-07	-0.0258373	-6.7529e-06	-0.537725	-0.0258373	-0.000153018	-0.000153018	-0.000118127	-6.36144e-07	-0.0258373	-6.7529e-06	-0.537725	-0.0258373	-0.000153018	-0.000153018	-0.000118127	-6.36144e-07	-0.0258373	-6.7529e-06	-0.537725	-0.0258373	-0.000153018	-0.000153018	-0.000118127	-6.36144e-07	-0.0258373	-6.7529e-06	-0.537725	-0.0258373	-0.000153018	-0.000153018	-0.000118127	-6.36144e-07	-0.0258373	-6.7529e-06	-0.537725	-0.0258373	-0.000153018	-0.000153018	-0.000118127	-6.36144e-07	-0.00722711	-6.7529e-06	-0.537725	-0.0258373	-0.000153018	-0.000153018	-6.7529e-06	-6.36144e-07	-0.00722711	-6.7529e-06	-0.537725	-0.0258373	-0.000153018	0	0	0	0	0	0	0	0	0	0	0	0	0	0	0	0	0	0	0	0	0	0	0	0	-0.000118127	-0.000118127	-0.000118127	-0.000118127	-0.000118127	-0.000118127	-0.000118127	-0.000118127	-0.000118127	-0.000118127	-0.000118127	-0.000118127	-0.000118127	-0.000118127	-0.000118127	-0.000118127	-0.000118127	-0.000118127	-0.000118127	-0.000118127	-0.000118127	-0.000118127	-0.000118127	-0.000118127	-0.000118127	-0.000118127	-0.000118127	-0.000118127	-0.000118127	-0.000118127	-0.000118127	-0.000118127	-0.000118127	-0.000118127	-0.000118127	-0.000118127	-0.000118127	-0.000118127	-0.000118127	-0.000118127	-0.000118127	-0.000118127	-0.000118127	-0.000118127	-0.000118127	-0.000118127	-0.000118127	-0.000118127	-0.000118127	-0.000118127	-0.000118127	-0.000118127	-0.000118127	-0.000118127	-0.000118127	-0.000118127	-0.000118127	-0.000118127	-0.000118127	-0.000118127	-0.000118127	-0.000118127	-0.000118127	-0.000118127	-0.000118127	-0.000118127	-0.000118127	-0.000118127	-0.000118127	-0.000118127	-0.000118127	-0.000118127	-0.000118127	-0.000118127	-0.000118127	-0.000118127	-0.000118127	-0.000118127	-0.000118127	-0.000118127	-0.000118127	-0.000118127	-0.000118127	-0.000118127	-0.000118127	-0.000118127	-0.000118127	-0.000118127	-0.000118127	-0.000118127	-0.000118127	-0.000118127	-0.000118127	-0.000118127	-0.000118127	-0.000118127	-0.000118127	-0.000118127	-0.000118127	-0.000118127	-0.000118127	-0.000118127	-0.000118127	-0.000118127	-0.000118127	-0.000118127	-0.000118127	-0.000118127	-0.000118127	-0.000118127	-0.000118127	-0.000118127	-0.000118127	-0.000118127	-1.13858e-05	-0.000118127	-1.13858e-05	-0.00120328	-0.00120328	-0.000118127	-4.18593e-05	-6.7529e-06	-6.36144e-07	-0.000719521	-1.13858e-05	-0.00722711	-0.00120328	-0.000118127	-4.18593e-05	-6.7529e-06	-6.36144e-07	-0.000719521	-1.13858e-05	-0.00722711	-0.00120328	-0.000118127	-4.18593e-05	-6.7529e-06	-6.36144e-07	-0.000719521	-1.13858e-05	-0.00722711	-0.00120328	-0.000118127	-4.18593e-05	-6.7529e-06	-6.36144e-07	-0.000719521	-1.13858e-05	-0.00722711	-0.00120328	-0.000118127	-4.18593e-05	-6.7529e-06	-6.36144e-07	-0.000719521	-1.13858e-05	-0.0429437	-0.00120328	-0.000719521	-5.1988e-06	-2.21272e-07	-6.36144e-07	-0.000719521	-1.13858e-05	-0.152367	-0.00722711	-4.18593e-05	-5.1988e-06	-2.21272e-07	-6.36144e-07	-0.000719521	-1.13858e-05	-0.152367	-0.00722711	-4.18593e-05	-5.1988e-06	-2.21272e-07	-6.36144e-07	-0.000719521	-6.36144e-07	-0.152367	-0.00722711	-4.18593e-05	-5.1988e-06	-2.21272e-07	-6.36144e-07	-0.000719521	-6.36144e-07	-0.152367	-0.00722711	-4.18593e-05	-5.1988e-06	-2.21272e-07	-3.45406e-08	-0.00259793	-6.36144e-07	-0.152367	-0.00722711	-4.18593e-05	-5.1988e-06	-2.21272e-07	-3.45406e-08	-0.00259793	-6.36144e-07	-0.152367	-0.00722711	-4.18593e-05	-5.1988e-06	-2.21272e-07	-3.45406e-08	-0.000719521	-6.36144e-07	-0.152367	-0.00722711	-4.18593e-05	-5.1988e-06	-2.21272e-07	-3.45406e-08	-0.000719521	-6.36144e-07	-0.152367	-0.00722711	-4.18593e-05	-5.1988e-06	-2.21272e-07	-3.45406e-08	-0.000719521	-6.36144e-07	-0.152367	-0.00722711	-4.18593e-05	-5.1988e-06	-2.21272e-07	-3.45406e-08	-0.000719521	-6.36144e-07	-0.152367	-0.00722711	-4.18593e-05	-5.1988e-06	-2.21272e-07	-3.45406e-08	-0.000719521	-6.36144e-07	-0.152367	-0.00722711	-4.18593e-05	-5.1988e-06	-2.21272e-07	-3.45406e-08	-0.000719521	-6.36144e-07	-0.152367	-0.00722711	-4.18593e-05	-5.1988e-06	-2.21272e-07	-3.45406e-08	-0.000719521	-6.36144e-07	-0.152367	-0.00722711	-4.18593e-05	-5.1988e-06	-2.21272e-07	-3.45406e-08	-0.000719521	-6.36144e-07	-0.152367	-0.00722711	-4.18593e-05	-5.1988e-06	-2.21272e-07	-3.45406e-08	-0.000719521	-6.36144e-07	-0.152367	-0.00722711	-4.18593e-05	-5.1988e-06	-2.21272e-07	-3.45406e-08	-0.00259793	-6.36144e-07	-0.152367	-0.00722711	-4.18593e-05	-5.1988e-06	-2.21272e-07	-3.45406e-08	-0.00259793	-6.36144e-07	-0.152367	-0.00722711	-4.18593e-05	-5.1988e-06	-2.21272e-07	-3.45406e-08	-0.00259793	-6.36144e-07	-0.152367	-0.00722711	-4.18593e-05	-5.1988e-06	-2.21272e-07	-3.45406e-08	-0.00259793	-6.36144e-07	-0.152367	-0.00722711	-4.18593e-05	-5.1988e-06	-2.21272e-07	-3.45406e-08	-0.00259793	-6.36144e-07	-0.152367	-0.00722711	-4.18593e-05	-5.1988e-06	-2.21272e-07	-3.45406e-08	-0.00259793	-6.36144e-07	-0.152367	-0.00722711	-4.18593e-05	-5.1988e-06	-6.7529e-06	-3.45406e-08	-0.00259793	-6.36144e-07	-0.152367	-0.00722711	-4.18593e-05	-5.1988e-06	-6.7529e-06	-3.45406e-08	-0.00259793	-6.36144e-07	-0.152367	-0.00722711	-4.18593e-05	-5.1988e-06	-6.7529e-06	-3.45406e-08	-0.00259793	-6.36144e-07	-0.152367	-0.00722711	-4.18593e-05	-5.1988e-06	-6.7529e-06	-3.45406e-08	-0.00259793	-6.36144e-07	-0.152367	-0.00722711	-4.18593e-05	-5.1988e-06	-6.7529e-06	-3.45406e-08	-0.000719521	-6.36144e-07	-0.152367	-0.00722711	-4.18593e-05	-5.1988e-06	-2.21272e-07	-3.45406e-08	-0.000719521	-6.36144e-07	-0.152367	-0.00722711	-4.18593e-05	0	0	0	0	0	0	0	0	0	0	0	0	0	0	0	0	0	0	0	0	0	0	0	0	-0.000719521	-0.000719521	-0.000719521	-0.000719521	-0.000719521	-0.000719521	-0.000719521	-0.000719521	-0.000719521	-0.000719521	-0.000719521	-0.000719521	-0.000719521	-0.000719521	-0.000719521	-0.000719521	-0.000719521	-0.000719521	-0.000719521	-0.000719521	-0.000719521	-0.000719521	-0.000719521	-0.000719521	-0.000719521	-0.000719521	-0.000719521	-0.000719521	-0.000719521	-0.000719521	-0.000719521	-0.000719521	-0.000719521	-0.000719521	-0.000719521	-0.000719521	-0.000719521	-0.000719521	-0.000719521	-0.000719521	-0.000719521	-0.000719521	-0.000719521	-0.000719521	-0.000719521	-0.000719521	-0.000719521	-0.000719521	-0.000719521	-0.000719521	-0.000719521	-0.000719521	-0.000719521	-0.000719521	-0.000719521	-0.000719521	-0.000719521	-0.000719521	-0.000719521	-0.000719521	-0.000719521	-0.000719521	-0.000719521	-0.000719521	-0.000719521	-0.000719521	-0.000719521	-0.000719521	-0.000719521	-0.000719521	-0.000719521	-0.000719521	-0.000719521	-0.000719521	-0.000719521	-0.000719521	-0.000719521	-0.000719521	-0.000719521	-0.000719521	-0.000719521	-0.000719521	-0.000719521	-0.000719521	-0.000719521	-0.000719521	-0.000719521	-0.000719521	-0.000719521	-0.000719521	-0.000719521	-0.000719521	-0.000719521	-0.000719521	-0.000719521	-0.000719521	-0.000719521	-0.000719521	-0.000719521	-0.000719521	-0.000719521	-0.000719521	-0.000719521	-0.000719521	-0.000719521	-0.000719521	-0.000719521	-0.000719521	-0.000719521	-0.000719521	-0.000719521	-0.000719521	-0.000719521	-0.000719521	-0.000118127	-0.000719521	-0.000118127	-4.18593e-05	-4.18593e-05	-6.7529e-06	-0.0258373	-0.00722711	-0.00120328	-0.00259793	-0.000118127	-0.000153018	-4.18593e-05	-6.7529e-06	-0.0258373	-0.00722711	-0.00120328	-0.00259793	-0.000118127	-0.000153018	-4.18593e-05	-6.7529e-06	-0.0258373	-0.00722711	-0.00120328	-0.00259793	-0.000118127	-0.000153018	-4.18593e-05	-6.7529e-06	-0.0258373	-0.00722711	-0.00120328	-0.00259793	-0.000118127	-0.000153018	-4.18593e-05	-6.7529e-06	-0.0258373	-0.00722711	-0.00120328	-0.00259793	-0.000118127	-5.1988e-06	-4.18593e-05	-2.21272e-07	-0.324915	-0.0429437	-0.00120328	-0.00259793	-0.000118127	-1.13858e-05	-1.40104e-06	-2.02736e-08	-0.324915	-0.0429437	-0.00120328	-0.00259793	-0.000118127	-1.13858e-05	-1.40104e-06	-2.02736e-08	-0.324915	-0.0429437	-0.00120328	-0.00259793	-1.13858e-05	-1.13858e-05	-1.40104e-06	-2.02736e-08	-0.324915	-0.0429437	-0.00120328	-0.00259793	-1.13858e-05	-1.13858e-05	-1.40104e-06	-2.02736e-08	-0.324915	-0.0429437	-0.000118127	-0.00559788	-1.13858e-05	-1.13858e-05	-1.40104e-06	-2.02736e-08	-0.324915	-0.0429437	-0.000118127	-0.00559788	-1.13858e-05	-1.13858e-05	-1.40104e-06	-2.02736e-08	-0.324915	-0.0429437	-0.000118127	-0.00259793	-1.13858e-05	-1.13858e-05	-1.40104e-06	-2.02736e-08	-0.324915	-0.0429437	-0.000118127	-0.00259793	-1.13858e-05	-1.13858e-05	-1.40104e-06	-2.02736e-08	-0.324915	-0.0429437	-0.000118127	-0.00259793	-1.13858e-05	-1.13858e-05	-1.40104e-06	-2.02736e-08	-0.324915	-0.0429437	-0.000118127	-0.00259793	-1.13858e-05	-1.13858e-05	-1.40104e-06	-2.02736e-08	-0.324915	-0.0429437	-0.000118127	-0.00259793	-1.13858e-05	-1.13858e-05	-1.40104e-06	-2.02736e-08	-0.324915	-0.0429437	-0.000118127	-0.00259793	-1.13858e-05	-1.13858e-05	-1.40104e-06	-2.02736e-08	-0.324915	-0.0429437	-0.000118127	-0.00259793	-1.13858e-05	-1.13858e-05	-1.40104e-06	-2.02736e-08	-0.324915	-0.0429437	-0.000118127	-0.00259793	-1.13858e-05	-1.13858e-05	-1.40104e-06	-2.02736e-08	-0.324915	-0.0429437	-0.000118127	-0.00259793	-1.13858e-05	-1.13858e-05	-1.40104e-06	-2.02736e-08	-0.324915	-0.0429437	-0.000118127	-0.00559788	-1.13858e-05	-1.13858e-05	-1.40104e-06	-2.02736e-08	-0.324915	-0.0429437	-0.000118127	-0.00559788	-1.13858e-05	-1.13858e-05	-1.40104e-06	-2.02736e-08	-0.324915	-0.0429437	-0.000118127	-0.00559788	-1.13858e-05	-1.13858e-05	-1.40104e-06	-2.02736e-08	-0.324915	-0.0429437	-0.000118127	-0.00559788	-1.13858e-05	-1.13858e-05	-1.40104e-06	-2.02736e-08	-0.324915	-0.0429437	-0.000118127	-0.00559788	-1.13858e-05	-1.13858e-05	-1.40104e-06	-2.02736e-08	-0.324915	-0.0429437	-0.000118127	-0.00559788	-1.13858e-05	-1.13858e-05	-1.40104e-06	-2.02736e-08	-0.324915	-0.00722711	-0.000118127	-0.00559788	-1.13858e-05	-1.13858e-05	-1.40104e-06	-2.02736e-08	-0.324915	-0.00722711	-0.000118127	-0.00559788	-1.13858e-05	-1.13858e-05	-1.40104e-06	-2.02736e-08	-0.324915	-0.00722711	-0.000118127	-0.00559788	-1.13858e-05	-1.13858e-05	-1.40104e-06	-2.02736e-08	-0.324915	-0.00722711	-0.000118127	-0.00559788	-1.13858e-05	-1.13858e-05	-1.40104e-06	-2.02736e-08	-0.324915	-0.00722711	-0.000118127	-0.00259793	-1.13858e-05	-1.13858e-05	-1.40104e-06	-2.02736e-08	-0.324915	-0.0429437	-0.000118127	-0.00259793	-1.13858e-05	-1.13858e-05	-1.40104e-06	-2.02736e-08	0	0	0	0	0	0	0	0	0	0	0	0	0	0	0	0	0	0	0	0	0	0	0	0	-0.00722711	-0.00722711	-0.00722711	-0.00722711	-0.00722711	-0.00722711	-0.00722711	-0.00722711	-0.00722711	-0.00722711	-0.00722711	-0.00722711	-0.00722711	-0.00722711	-0.00722711	-0.00722711	-0.00722711	-0.00722711	-0.00722711	-0.00722711	-0.00722711	-0.00722711	-0.00722711	-0.00722711	-0.00722711	-0.00722711	-0.00722711	-0.00722711	-0.00722711	-0.00722711	-0.00722711	-0.00722711	-0.00722711	-0.00722711	-0.00722711	-0.00722711	-0.00722711	-0.00722711	-0.00722711	-0.00722711	-0.00722711	-0.00722711	-0.00722711	-0.00722711	-0.00722711	-0.00722711	-0.00722711	-0.00722711	-0.00722711	-0.00722711	-0.00722711	-0.00722711	-0.00722711	-0.00722711	-0.00722711	-0.00722711	-0.00722711	-0.00722711	-0.00722711	-0.00722711	-0.00722711	-0.00722711	-0.00722711	-0.00722711	-0.00722711	-0.00722711	-0.00722711	-0.00722711	-0.00722711	-0.00722711	-0.00722711	-0.00722711	-0.00722711	-0.00722711	-0.00722711	-0.00722711	-0.00722711	-0.00722711	-0.00722711	-0.00722711	-0.00722711	-0.00722711	-0.00722711	-0.00722711	-0.00722711	-0.00722711	-0.00722711	-0.00722711	-0.00722711	-0.00722711	-0.00722711	-0.00722711	-0.00722711	-0.00722711	-0.00722711	-0.00722711	-0.00722711	-0.00722711	-0.00722711	-0.00722711	-0.00722711	-0.00722711	-0.00722711	-0.00722711	-0.00722711	-0.00722711	-0.00722711	-0.00722711	-0.00722711	-0.00722711	-0.00722711	-0.00722711	-0.00722711	-0.00722711	-0.00120328	-0.00722711	-0.00120328	-0.000719521	-0.000719521	-0.000118127	-0.152367	-0.0429437	-0.00722711	-0.0258373	-0.00120328	-0.00259793	-0.000719521	-0.000118127	-0.152367	-0.0429437	-0.00722711	-0.0258373	-0.00120328	-0.00259793	-0.000719521	-0.000118127	-0.152367	-0.0429437	-0.00722711	-0.0258373	-0.00120328	-0.00259793	-0.000719521	-0.000118127	-0.152367	-0.0429437	-0.00722711	-0.0258373	-0.00120328	-0.00259793	-0.000719521	-0.000118127	-0.152367	-0.0429437	-0.00722711	-0.0258373	-0.00120328	-0.000153018	-0.000719521	-6.7529e-06	-1.14303	-0.152367	-0.00722711	-0.0258373	-0.00120328	-0.000332148	-4.18593e-05	-6.36144e-07	-1.14303	-0.152367	-0.00722711	-0.0258373	-0.00120328	-0.000332148	-4.18593e-05	-6.36144e-07	-1.14303	-0.152367	-0.00722711	-0.0258373	-0.000118127	-0.000332148	-4.18593e-05	-6.36144e-07	-1.14303	-0.152367	-0.00722711	-0.0258373	-0.000118127	-0.000332148	-4.18593e-05	-6.36144e-07	-1.14303	-0.152367	-0.000719521	-0.0553457	-0.000118127	-0.000332148	-4.18593e-05	-6.36144e-07	-1.14303	-0.152367	-0.000719521	-0.0553457	-0.000118127	-0.000332148	-4.18593e-05	-6.36144e-07	-1.14303	-0.152367	-0.000719521	-0.0258373	-0.000118127	-0.000332148	-4.18593e-05	-6.36144e-07	-1.14303	-0.152367	-0.000719521	-0.0258373	-0.000118127	-0.000332148	-4.18593e-05	-6.36144e-07	-1.14303	-0.152367	-0.000719521	-0.0258373	-0.000118127	-0.000332148	-4.18593e-05	-6.36144e-07	-1.14303	-0.152367	-0.000719521	-0.0258373	-0.000118127	-0.000332148	-4.18593e-05	-6.36144e-07	-1.14303	-0.152367	-0.000719521	-0.0258373	-0.000118127	-0.000332148	-4.18593e-05	-6.36144e-07	-1.14303	-0.152367	-0.000719521	-0.0258373	-0.000118127	-0.000332148	-4.18593e-05	-6.36144e-07	-1.14303	-0.152367	-0.000719521	-0.0258373	-0.000118127	-0.000332148	-4.18593e-05	-6.36144e-07	-1.14303	-0.152367	-0.000719521	-0.0258373	-0.000118127	-0.000332148	-4.18593e-05	-6.36144e-07	-1.14303	-0.152367	-0.000719521	-0.0258373	-0.000118127	-0.000332148	-4.18593e-05	-6.36144e-07	-1.14303	-0.152367	-0.000719521	-0.0553457	-0.000118127	-0.000332148	-4.18593e-05	-6.36144e-07	-1.14303	-0.152367	-0.000719521	-0.0553457	-0.000118127	-0.000332148	-4.18593e-05	-6.36144e-07	-1.14303	-0.152367	-0.000719521	-0.0553457	-0.000118127	-0.000332148	-4.18593e-05	-6.36144e-07	-1.14303	-0.152367	-0.000719521	-0.0553457	-0.000118127	-0.000332148	-4.18593e-05	-6.36144e-07	-1.14303	-0.152367	-0.000719521	-0.0553457	-0.000118127	-0.000332148	-4.18593e-05	-6.36144e-07	-1.14303	-0.152367	-0.000719521	-0.0553457	-0.000118127	-0.000332148	-4.18593e-05	-6.36144e-07	-1.14303	-0.0429437	-0.000719521	-0.0553457	-0.000118127	-0.000332148	-4.18593e-05	-6.36144e-07	-1.14303	-0.0429437	-0.000719521	-0.0553457	-0.000118127	-0.000332148	-4.18593e-05	-6.36144e-07	-1.14303	-0.0429437	-0.000719521	-0.0553457	-0.000118127	-0.000332148	-4.18593e-05	-6.36144e-07	-1.14303	-0.0429437	-0.000719521	-0.0553457	-0.000118127	-0.000332148	-4.18593e-05	-6.36144e-07	-1.14303	-0.0429437	-0.000719521	-0.0258373	-0.000118127	-0.000332148	-4.18593e-05	-6.36144e-07	-1.14303	-0.152367	-0.000719521	-0.0258373	-0.000118127	-0.000332148	-4.18593e-05	-6.36144e-07	0	0	0	0	0	0	0	0	0	0	0	0	0	0	0	0	0	0	0	0	0	0	0	0	-0.0429437	-0.0429437	-0.0429437	-0.0429437	-0.0429437	-0.0429437	-0.0429437	-0.0429437	-0.0429437	-0.0429437	-0.0429437	-0.0429437	-0.0429437	-0.0429437	-0.0429437	-0.0429437	-0.0429437	-0.0429437	-0.0429437	-0.0429437	-0.0429437	-0.0429437	-0.0429437	-0.0429437	-0.0429437	-0.0429437	-0.0429437	-0.0429437	-0.0429437	-0.0429437	-0.0429437	-0.0429437	-0.0429437	-0.0429437	-0.0429437	-0.0429437	-0.0429437	-0.0429437	-0.0429437	-0.0429437	-0.0429437	-0.0429437	-0.0429437	-0.0429437	-0.0429437	-0.0429437	-0.0429437	-0.0429437	-0.0429437	-0.0429437	-0.0429437	-0.0429437	-0.0429437	-0.0429437	-0.0429437	-0.0429437	-0.0429437	-0.0429437	-0.0429437	-0.0429437	-0.0429437	-0.0429437	-0.0429437	-0.0429437	-0.0429437	-0.0429437	-0.0429437	-0.0429437	-0.0429437	-0.0429437	-0.0429437	-0.0429437	-0.0429437	-0.0429437	-0.0429437	-0.0429437	-0.0429437	-0.0429437	-0.0429437	-0.0429437	-0.0429437	-0.0429437	-0.0429437	-0.0429437	-0.0429437	-0.0429437	-0.0429437	-0.0429437	-0.0429437	-0.0429437	-0.0429437	-0.0429437	-0.0429437	-0.0429437	-0.0429437	-0.0429437	-0.0429437	-0.0429437	-0.0429437	-0.0429437	-0.0429437	-0.0429437	-0.0429437	-0.0429437	-0.0429437	-0.0429437	-0.0429437	-0.0429437	-0.0429437	-0.0429437	-0.0429437	-0.0429437	-0.0429437	-0.0429437	-0.00722711	-0.0429437	-0.00722711	-0.00722711	-0.00722711	-0.00120328	-0.537725	-0.152367	-0.0258373	-0.152367	-0.00722711	-0.0258373	-0.00722711	-0.00120328	-0.537725	-0.152367	-0.0258373	-0.152367	-0.00722711	-0.0258373	-0.00722711	-0.00120328	-0.537725	-0.152367	-0.0258373	-0.152367	-0.00722711	-0.0258373	-0.00722711	-0.00120328	-0.537725	-0.152367	-0.0258373	-0.152367	-0.00722711	-0.0258373	-0.00722711	-0.00120328	-0.537725	-0.152367	-0.0258373	-0.152367	-0.00722711	-0.00259793	-0.00722711	-0.000118127	-2.42511	-0.324915	-0.0258373	-0.152367	-0.00722711	-0.00559788	-0.000719521	-1.13858e-05	-2.42511	-0.324915	-0.0258373	-0.152367	-0.00722711	-0.00559788	-0.000719521	-1.13858e-05	-2.42511	-0.324915	-0.0258373	-0.152367	-0.000719521	-0.00559788	-0.000719521	-1.13858e-05	-2.42511	-0.324915	-0.0258373	-0.152367	-0.000719521	-0.00559788	-0.000719521	-1.13858e-05	-2.42511	-0.324915	-0.00259793	-0.324915	-0.000719521	-0.00559788	-0.000719521	-1.13858e-05	-2.42511	-0.324915	-0.00259793	-0.324915	-0.000719521	-0.00559788	-0.000719521	-1.13858e-05	-2.42511	-0.324915	-0.00259793	-0.152367	-0.000719521	-0.00559788	-0.000719521	-1.13858e-05	-2.42511	-0.324915	-0.00259793	-0.152367	-0.000719521	-0.00559788	-0.000719521	-1.13858e-05	-2.42511	-0.324915	-0.00259793	-0.152367	-0.000719521	-0.00559788	-0.000719521	-1.13858e-05	-2.42511	-0.324915	-0.00259793	-0.152367	-0.000719521	-0.00559788	-0.000719521	-1.13858e-05	-2.42511	-0.324915	-0.00259793	-0.152367	-0.000719521	-0.00559788	-0.000719521	-1.13858e-05	-2.42511	-0.324915	-0.00259793	-0.152367	-0.000719521	-0.00559788	-0.000719521	-1.13858e-05	-2.42511	-0.324915	-0.00259793	-0.152367	-0.000719521	-0.00559788	-0.000719521	-1.13858e-05	-2.42511	-0.324915	-0.00259793	-0.152367	-0.000719521	-0.00559788	-0.000719521	-1.13858e-05	-2.42511	-0.324915	-0.00259793	-0.152367	-0.000719521	-0.00559788	-0.000719521	-1.13858e-05	-2.42511	-0.324915	-0.00259793	-0.324915	-0.000719521	-0.00559788	-0.000719521	-1.13858e-05	-2.42511	-0.324915	-0.00259793	-0.324915	-0.000719521	-0.00559788	-0.000719521	-1.13858e-05	-2.42511	-0.324915	-0.00259793	-0.324915	-0.000719521	-0.00559788	-0.000719521	-1.13858e-05	-2.42511	-0.324915	-0.00259793	-0.324915	-0.000719521	-0.00559788	-0.000719521	-1.13858e-05	-2.42511	-0.324915	-0.00259793	-0.324915	-0.000719521	-0.00559788	-0.000719521	-1.13858e-05	-2.42511	-0.324915	-0.00259793	-0.324915	-0.000719521	-0.00559788	-0.000719521	-1.13858e-05	-2.42511	-0.152367	-0.00259793	-0.324915	-0.000719521	-0.00559788	-0.000719521	-1.13858e-05	-2.42511	-0.152367	-0.00259793	-0.324915	-0.000719521	-0.00559788	-0.000719521	-1.13858e-05	-2.42511	-0.152367	-0.00259793	-0.324915	-0.000719521	-0.00559788	-0.000719521	-1.13858e-05	-2.42511	-0.152367	-0.00259793	-0.324915	-0.000719521	-0.00559788	-0.000719521	-1.13858e-05	-2.42511	-0.152367	-0.00259793	-0.152367	-0.000719521	-0.00559788	-0.000719521	-1.13858e-05	-2.42511	-0.324915	-0.00259793	-0.152367	-0.000719521	-0.00559788	-0.000719521	-1.13858e-05	0	0	0	0	0	0	0	0	0	0	0	0	0	0	0	0	0	0	0	0	0	0	0	0	-0.152367	-0.152367	-0.152367	-0.152367	-0.152367	-0.152367	-0.152367	-0.152367	-0.152367	-0.152367	-0.152367	-0.152367	-0.152367	-0.152367	-0.152367	-0.152367	-0.152367	-0.152367	-0.152367	-0.152367	-0.152367	-0.152367	-0.152367	-0.152367	-0.152367	-0.152367	-0.152367	-0.152367	-0.152367	-0.152367	-0.152367	-0.152367	-0.152367	-0.152367	-0.152367	-0.152367	-0.152367	-0.152367	-0.152367	-0.152367	-0.152367	-0.152367	-0.152367	-0.152367	-0.152367	-0.152367	-0.152367	-0.152367	-0.152367	-0.152367	-0.152367	-0.152367	-0.152367	-0.152367	-0.152367	-0.152367	-0.152367	-0.152367	-0.152367	-0.152367	-0.152367	-0.152367	-0.152367	-0.152367	-0.152367	-0.152367	-0.152367	-0.152367	-0.152367	-0.152367	-0.152367	-0.152367	-0.152367	-0.152367	-0.152367	-0.152367	-0.152367	-0.152367	-0.152367	-0.152367	-0.152367	-0.152367	-0.152367	-0.152367	-0.152367	-0.152367	-0.152367	-0.152367	-0.152367	-0.152367	-0.152367	-0.152367	-0.152367	-0.152367	-0.152367	-0.152367	-0.152367	-0.152367	-0.152367	-0.152367	-0.152367	-0.152367	-0.152367	-0.152367	-0.152367	-0.152367	-0.152367	-0.152367	-0.152367	-0.152367	-0.152367	-0.152367	-0.152367	-0.152367	-0.0258373	-0.152367	-0.0258373	-0.0429437	-0.0429437	-0.00722711	-1.14303	-0.324915	-0.0553457	-0.537725	-0.0258373	-0.152367	-0.0429437	-0.00722711	-1.14303	-0.324915	-0.0553457	-0.537725	-0.0258373	-0.152367	-0.0429437	-0.00722711	-1.14303	-0.324915	-0.0553457	-0.537725	-0.0258373	-0.152367	-0.0429437	-0.00722711	-1.14303	-0.324915	-0.0553457	-0.537725	-0.0258373	-0.152367	-0.0429437	-0.00722711	-1.14303	-0.324915	-0.0553457	-0.537725	-0.0258373	-0.0258373	-0.0429437	-0.00120328	-3.11488	-0.418033	-0.0553457	-0.537725	-0.0258373	-0.0553457	-0.00722711	-0.000118127	-3.11488	-0.418033	-0.0553457	-0.537725	-0.0258373	-0.0553457	-0.00722711	-0.000118127	-3.11488	-0.418033	-0.0553457	-0.537725	-0.00259793	-0.0553457	-0.00722711	-0.000118127	-3.11488	-0.418033	-0.0553457	-0.537725	-0.00259793	-0.0553457	-0.00722711	-0.000118127	-3.11488	-0.418033	-0.00559788	-1.14303	-0.00259793	-0.0553457	-0.00722711	-0.000118127	-3.11488	-0.418033	-0.00559788	-1.14303	-0.00259793	-0.0553457	-0.00722711	-0.000118127	-3.11488	-0.418033	-0.00559788	-0.537725	-0.00259793	-0.0553457	-0.00722711	-0.000118127	-3.11488	-0.418033	-0.00559788	-0.537725	-0.00259793	-0.0553457	-0.00722711	-0.000118127	-3.11488	-0.418033	-0.00559788	-0.537725	-0.00259793	-0.0553457	-0.00722711	-0.000118127	-3.11488	-0.418033	-0.00559788	-0.537725	-0.00259793	-0.0553457	-0.00722711	-0.000118127	-3.11488	-0.418033	-0.00559788	-0.537725	-0.00259793	-0.0553457	-0.00722711	-0.000118127	-3.11488	-0.418033	-0.00559788	-0.537725	-0.00259793	-0.0553457	-0.00722711	-0.000118127	-3.11488	-0.418033	-0.00559788	-0.537725	-0.00259793	-0.0553457	-0.00722711	-0.000118127	-3.11488	-0.418033	-0.00559788	-0.537725	-0.00259793	-0.0553457	-0.00722711	-0.000118127	-3.11488	-0.418033	-0.00559788	-0.537725	-0.00259793	-0.0553457	-0.00722711	-0.000118127	-3.11488	-0.418033	-0.00559788	-1.14303	-0.00259793	-0.0553457	-0.00722711	-0.000118127	-3.11488	-0.418033	-0.00559788	-1.14303	-0.00259793	-0.0553457	-0.00722711	-0.000118127	-3.11488	-0.418033	-0.00559788	-1.14303	-0.00259793	-0.0553457	-0.00722711	-0.000118127	-3.11488	-0.418033	-0.00559788	-1.14303	-0.00259793	-0.0553457	-0.00722711	-0.000118127	-3.11488	-0.418033	-0.00559788	-1.14303	-0.00259793	-0.0553457	-0.00722711	-0.000118127	-3.11488	-0.418033	-0.00559788	-1.14303	-0.00259793	-0.0553457	-0.00722711	-0.000118127	-3.11488	-0.324915	-0.00559788	-1.14303	-0.00259793	-0.0553457	-0.00722711	-0.000118127	-3.11488	-0.324915	-0.00559788	-1.14303	-0.00259793	-0.0553457	-0.00722711	-0.000118127	-3.11488	-0.324915	-0.00559788	-1.14303	-0.00259793	-0.0553457	-0.00722711	-0.000118127	-3.11488	-0.324915	-0.00559788	-1.14303	-0.00259793	-0.0553457	-0.00722711	-0.000118127	-3.11488	-0.324915	-0.00559788	-0.537725	-0.00259793	-0.0553457	-0.00722711	-0.000118127	-3.11488	-0.418033	-0.00559788	-0.537725	-0.00259793	-0.0553457	-0.00722711	-0.000118127	0	0	0	0	0	0	0	0	0	0	0	0	0	0	0	0	0	0	0	0	0	0	0	0	-0.324915	-0.324915	-0.324915	-0.324915	-0.324915	-0.324915	-0.324915	-0.324915	-0.324915	-0.324915	-0.324915	-0.324915	-0.324915	-0.324915	-0.324915	-0.324915	-0.324915	-0.324915	-0.324915	-0.324915	-0.324915	-0.324915	-0.324915	-0.324915	-0.324915	-0.324915	-0.324915	-0.324915	-0.324915	-0.324915	-0.324915	-0.324915	-0.324915	-0.324915	-0.324915	-0.324915	-0.324915	-0.324915	-0.324915	-0.324915	-0.324915	-0.324915	-0.324915	-0.324915	-0.324915	-0.324915	-0.324915	-0.324915	-0.324915	-0.324915	-0.324915	-0.324915	-0.324915	-0.324915	-0.324915	-0.324915	-0.324915	-0.324915	-0.324915	-0.324915	-0.324915	-0.324915	-0.324915	-0.324915	-0.324915	-0.324915	-0.324915	-0.324915	-0.324915	-0.324915	-0.324915	-0.324915	-0.324915	-0.324915	-0.324915	-0.324915	-0.324915	-0.324915	-0.324915	-0.324915	-0.324915	-0.324915	-0.324915	-0.324915	-0.324915	-0.324915	-0.324915	-0.324915	-0.324915	-0.324915	-0.324915	-0.324915	-0.324915	-0.324915	-0.324915	-0.324915	-0.324915	-0.324915	-0.324915	-0.324915	-0.324915	-0.324915	-0.324915	-0.324915	-0.324915	-0.324915	-0.324915	-0.324915	-0.324915	-0.324915	-0.324915	-0.324915	-0.324915	-0.324915	-0.0553457	-0.324915	-0.0553457	-0.152367	-0.152367	-0.0258373	-1.46906	-0.418033	-0.0713142	-1.14303	-0.0553457	-0.537725	-0.152367	-0.0258373	-1.46906	-0.418033	-0.0713142	-1.14303	-0.0553457	-0.537725	-0.152367	-0.0258373	-1.46906	-0.418033	-0.0713142	-1.14303	-0.0553457	-0.537725	-0.152367	-0.0258373	-1.46906	-0.418033	-0.0713142	-1.14303	-0.0553457	-0.537725	-0.152367	-0.0258373	-1.46906	-0.418033	-0.0713142	-1.14303	-0.0553457	-0.152367	-0.152367	-0.00722711	-2.42511	-0.324915	-0.0713142	-1.14303	-0.0553457	-0.324915	-0.0429437	-0.000719521	-2.42511	-0.324915	-0.0713142	-1.14303	-0.0553457	-0.324915	-0.0429437	-0.000719521	-2.42511	-0.324915	-0.0713142	-1.14303	-0.00559788	-0.324915	-0.0429437	-0.000719521	-2.42511	-0.324915	-0.0713142	-1.14303	-0.00559788	-0.324915	-0.0429437	-0.000719521	-2.42511	-0.324915	-0.00722711	-2.42511	-0.00559788	-0.324915	-0.0429437	-0.000719521	-2.42511	-0.324915	-0.00722711	-2.42511	-0.00559788	-0.324915	-0.0429437	-0.000719521	-2.42511	-0.324915	-0.00722711	-1.14303	-0.00559788	-0.324915	-0.0429437	-0.000719521	-2.42511	-0.324915	-0.00722711	-1.14303	-0.00559788	-0.324915	-0.0429437	-0.000719521	-2.42511	-0.324915	-0.00722711	-1.14303	-0.00559788	-0.324915	-0.0429437	-0.000719521	-2.42511	-0.324915	-0.00722711	-1.14303	-0.00559788	-0.324915	-0.0429437	-0.000719521	-2.42511	-0.324915	-0.00722711	-1.14303	-0.00559788	-0.324915	-0.0429437	-0.000719521	-2.42511	-0.324915	-0.00722711	-1.14303	-0.00559788	-0.324915	-0.0429437	-0.000719521	-2.42511	-0.324915	-0.00722711	-1.14303	-0.00559788	-0.324915	-0.0429437	-0.000719521	-2.42511	-0.324915	-0.00722711	-1.14303	-0.00559788	-0.324915	-0.0429437	-0.000719521	-2.42511	-0.324915	-0.00722711	-1.14303	-0.00559788	-0.324915	-0.0429437	-0.000719521	-2.42511	-0.324915	-0.00722711	-2.42511	-0.00559788	-0.324915	-0.0429437	-0.000719521	-2.42511	-0.324915	-0.00722711	-2.42511	-0.00559788	-0.324915	-0.0429437	-0.000719521	-2.42511	-0.324915	-0.00722711	-2.42511	-0.00559788	-0.324915	-0.0429437	-0.000719521	-2.42511	-0.324915	-0.00722711	-2.42511	-0.00559788	-0.324915	-0.0429437	-0.000719521	-2.42511	-0.324915	-0.00722711	-2.42511	-0.00559788	-0.324915	-0.0429437	-0.000719521	-2.42511	-0.324915	-0.00722711	-2.42511	-0.00559788	-0.324915	-0.0429437	-0.000719521	-2.42511	-0.418033	-0.00722711	-2.42511	-0.00559788	-0.324915	-0.0429437	-0.000719521	-2.42511	-0.418033	-0.00722711	-2.42511	-0.00559788	-0.324915	-0.0429437	-0.000719521	-2.42511	-0.418033	-0.00722711	-2.42511	-0.00559788	-0.324915	-0.0429437	-0.000719521	-2.42511	-0.418033	-0.00722711	-2.42511	-0.00559788	-0.324915	-0.0429437	-0.000719521	-2.42511	-0.418033	-0.00722711	-1.14303	-0.00559788	-0.324915	-0.0429437	-0.000719521	-2.42511	-0.324915	-0.00722711	-1.14303	-0.00559788	-0.324915	-0.0429437	-0.000719521	0	0	0	0	0	0	0	0	0	0	0	0	0	0	0	0	0	0	0	0	0	0	0	0	-0.418033	-0.418033	-0.418033	-0.418033	-0.418033	-0.418033	-0.418033	-0.418033	-0.418033	-0.418033	-0.418033	-0.418033	-0.418033	-0.418033	-0.418033	-0.418033	-0.418033	-0.418033	-0.418033	-0.418033	-0.418033	-0.418033	-0.418033	-0.418033	-0.418033	-0.418033	-0.418033	-0.418033	-0.418033	-0.418033	-0.418033	-0.418033	-0.418033	-0.418033	-0.418033	-0.418033	-0.418033	-0.418033	-0.418033	-0.418033	-0.418033	-0.418033	-0.418033	-0.418033	-0.418033	-0.418033	-0.418033	-0.418033	-0.418033	-0.418033	-0.418033	-0.418033	-0.418033	-0.418033	-0.418033	-0.418033	-0.418033	-0.418033	-0.418033	-0.418033	-0.418033	-0.418033	-0.418033	-0.418033	-0.418033	-0.418033	-0.418033	-0.418033	-0.418033	-0.418033	-0.418033	-0.418033	-0.418033	-0.418033	-0.418033	-0.418033	-0.418033	-0.418033	-0.418033	-0.418033	-0.418033	-0.418033	-0.418033	-0.418033	-0.418033	-0.418033	-0.418033	-0.418033	-0.418033	-0.418033	-0.418033	-0.418033	-0.418033	-0.418033	-0.418033	-0.418033	-0.418033	-0.418033	-0.418033	-0.418033	-0.418033	-0.418033	-0.418033	-0.418033	-0.418033	-0.418033	-0.418033	-0.418033	-0.418033	-0.418033	-0.418033	-0.418033	-0.418033	-0.418033	-0.0713142	-0.418033	-0.0713142	-0.324915	-0.324915	-0.0553457	-1.14303	-0.324915	-0.0553457	-1.46906	-0.0713142	-1.14303	-0.324915	-0.0553457	-1.14303	-0.324915	-0.0553457	-1.46906	-0.0713142	-1.14303	-0.324915	-0.0553457	-1.14303	-0.324915	-0.0553457	-1.46906	-0.0713142	-1.14303	-0.324915	-0.0553457	-1.14303	-0.324915	-0.0553457	-1.46906	-0.0713142	-1.14303	-0.324915	-0.0553457	-1.14303	-0.324915	-0.0553457	-1.46906	-0.0713142	-0.537725	-0.324915	-0.0258373	-1.14303	-0.152367	-0.0553457	-1.46906	-0.0713142	-1.14303	-0.152367	-0.00259793	-1.14303	-0.152367	-0.0553457	-1.46906	-0.0713142	-1.14303	-0.152367	-0.00259793	-1.14303	-0.152367	-0.0553457	-1.46906	-0.00722711	-1.14303	-0.152367	-0.00259793	-1.14303	-0.152367	-0.0553457	-1.46906	-0.00722711	-1.14303	-0.152367	-0.00259793	-1.14303	-0.152367	-0.00559788	-3.11488	-0.00722711	-1.14303	-0.152367	-0.00259793	-1.14303	-0.152367	-0.00559788	-3.11488	-0.00722711	-1.14303	-0.152367	-0.00259793	-1.14303	-0.152367	-0.00559788	-1.46906	-0.00722711	-1.14303	-0.152367	-0.00259793	-1.14303	-0.152367	-0.00559788	-1.46906	-0.00722711	-1.14303	-0.152367	-0.00259793	-1.14303	-0.152367	-0.00559788	-1.46906	-0.00722711	-1.14303	-0.152367	-0.00259793	-1.14303	-0.152367	-0.00559788	-1.46906	-0.00722711	-1.14303	-0.152367	-0.00259793	-1.14303	-0.152367	-0.00559788	-1.46906	-0.00722711	-1.14303	-0.152367	-0.00259793	-1.14303	-0.152367	-0.00559788	-1.46906	-0.00722711	-1.14303	-0.152367	-0.00259793	-1.14303	-0.152367	-0.00559788	-1.46906	-0.00722711	-1.14303	-0.152367	-0.00259793	-1.14303	-0.152367	-0.00559788	-1.46906	-0.00722711	-1.14303	-0.152367	-0.00259793	-1.14303	-0.152367	-0.00559788	-1.46906	-0.00722711	-1.14303	-0.152367	-0.00259793	-1.14303	-0.152367	-0.00559788	-3.11488	-0.00722711	-1.14303	-0.152367	-0.00259793	-1.14303	-0.152367	-0.00559788	-3.11488	-0.00722711	-1.14303	-0.152367	-0.00259793	-1.14303	-0.152367	-0.00559788	-3.11488	-0.00722711	-1.14303	-0.152367	-0.00259793	-1.14303	-0.152367	-0.00559788	-3.11488	-0.00722711	-1.14303	-0.152367	-0.00259793	-1.14303	-0.152367	-0.00559788	-3.11488	-0.00722711	-1.14303	-0.152367	-0.00259793	-1.14303	-0.152367	-0.00559788	-3.11488	-0.00722711	-1.14303	-0.152367	-0.00259793	-1.14303	-0.324915	-0.00559788	-3.11488	-0.00722711	-1.14303	-0.152367	-0.00259793	-1.14303	-0.324915	-0.00559788	-3.11488	-0.00722711	-1.14303	-0.152367	-0.00259793	-1.14303	-0.324915	-0.00559788	-3.11488	-0.00722711	-1.14303	-0.152367	-0.00259793	-1.14303	-0.324915	-0.00559788	-3.11488	-0.00722711	-1.14303	-0.152367	-0.00259793	-1.14303	-0.324915	-0.00559788	-1.46906	-0.00722711	-1.14303	-0.152367	-0.00259793	-1.14303	-0.152367	-0.00559788	-1.46906	-0.00722711	-1.14303	-0.152367	-0.00259793	0	0	0	0	0	0	0	0	0	0	0	0	0	0	0	0	0	0	0	0	0	0	0	0	-0.324915	-0.324915	-0.324915	-0.324915	-0.324915	-0.324915	-0.324915	-0.324915	-0.324915	-0.324915	-0.324915	-0.324915	-0.324915	-0.324915	-0.324915	-0.324915	-0.324915	-0.324915	-0.324915	-0.324915	-0.324915	-0.324915	-0.324915	-0.324915	-0.324915	-0.324915	-0.324915	-0.324915	-0.324915	-0.324915	-0.324915	-0.324915	-0.324915	-0.324915	-0.324915	-0.324915	-0.324915	-0.324915	-0.324915	-0.324915	-0.324915	-0.324915	-0.324915	-0.324915	-0.324915	-0.324915	-0.324915	-0.324915	-0.324915	-0.324915	-0.324915	-0.324915	-0.324915	-0.324915	-0.324915	-0.324915	-0.324915	-0.324915	-0.324915	-0.324915	-0.324915	-0.324915	-0.324915	-0.324915	-0.324915	-0.324915	-0.324915	-0.324915	-0.324915	-0.324915	-0.324915	-0.324915	-0.324915	-0.324915	-0.324915	-0.324915	-0.324915	-0.324915	-0.324915	-0.324915	-0.324915	-0.324915	-0.324915	-0.324915	-0.324915	-0.324915	-0.324915	-0.324915	-0.324915	-0.324915	-0.324915	-0.324915	-0.324915	-0.324915	-0.324915	-0.324915	-0.324915	-0.324915	-0.324915	-0.324915	-0.324915	-0.324915	-0.324915	-0.324915	-0.324915	-0.324915	-0.324915	-0.324915	-0.324915	-0.324915	-0.324915	-0.324915	-0.324915	-0.324915	-0.0553457	-0.324915	-0.0553457	-0.418033	-0.418033	-0.0713142	-0.537725	-0.152367	-0.0258373	-1.14303	-0.0553457	-1.46906	-0.418033	-0.0713142	-0.537725	-0.152367	-0.0258373	-1.14303	-0.0553457	-1.46906	-0.418033	-0.0713142	-0.537725	-0.152367	-0.0258373	-1.14303	-0.0553457	-1.46906	-0.418033	-0.0713142	-0.537725	-0.152367	-0.0258373	-1.14303	-0.0553457	-1.46906	-0.418033	-0.0713142	-0.537725	-0.152367	-0.0258373	-1.14303	-0.0553457	-1.14303	-0.418033	-0.0553457	-0.324915	-0.0429437	-0.0258373	-1.14303	-0.0553457	-2.42511	-0.324915	-0.00559788	-0.324915	-0.0429437	-0.0258373	-1.14303	-0.0553457	-2.42511	-0.324915	-0.00559788	-0.324915	-0.0429437	-0.0258373	-1.14303	-0.00559788	-2.42511	-0.324915	-0.00559788	-0.324915	-0.0429437	-0.0258373	-1.14303	-0.00559788	-2.42511	-0.324915	-0.00559788	-0.324915	-0.0429437	-0.00259793	-2.42511	-0.00559788	-2.42511	-0.324915	-0.00559788	-0.324915	-0.0429437	-0.00259793	-2.42511	-0.00559788	-2.42511	-0.324915	-0.00559788	-0.324915	-0.0429437	-0.00259793	-1.14303	-0.00559788	-2.42511	-0.324915	-0.00559788	-0.324915	-0.0429437	-0.00259793	-1.14303	-0.00559788	-2.42511	-0.324915	-0.00559788	-0.324915	-0.0429437	-0.00259793	-1.14303	-0.00559788	-2.42511	-0.324915	-0.00559788	-0.324915	-0.0429437	-0.00259793	-1.14303	-0.00559788	-2.42511	-0.324915	-0.00559788	-0.324915	-0.0429437	-0.00259793	-1.14303	-0.00559788	-2.42511	-0.324915	-0.00559788	-0.324915	-0.0429437	-0.00259793	-1.14303	-0.00559788	-2.42511	-0.324915	-0.00559788	-0.324915	-0.0429437	-0.00259793	-1.14303	-0.00559788	-2.42511	-0.324915	-0.00559788	-0.324915	-0.0429437	-0.00259793	-1.14303	-0.00559788	-2.42511	-0.324915	-0.00559788	-0.324915	-0.0429437	-0.00259793	-1.14303	-0.00559788	-2.42511	-0.324915	-0.00559788	-0.324915	-0.0429437	-0.00259793	-2.42511	-0.00559788	-2.42511	-0.324915	-0.00559788	-0.324915	-0.0429437	-0.00259793	-2.42511	-0.00559788	-2.42511	-0.324915	-0.00559788	-0.324915	-0.0429437	-0.00259793	-2.42511	-0.00559788	-2.42511	-0.324915	-0.00559788	-0.324915	-0.0429437	-0.00259793	-2.42511	-0.00559788	-2.42511	-0.324915	-0.00559788	-0.324915	-0.0429437	-0.00259793	-2.42511	-0.00559788	-2.42511	-0.324915	-0.00559788	-0.324915	-0.0429437	-0.00259793	-2.42511	-0.00559788	-2.42511	-0.324915	-0.00559788	-0.324915	-0.152367	-0.00259793	-2.42511	-0.00559788	-2.42511	-0.324915	-0.00559788	-0.324915	-0.152367	-0.00259793	-2.42511	-0.00559788	-2.42511	-0.324915	-0.00559788	-0.324915	-0.152367	-0.00259793	-2.42511	-0.00559788	-2.42511	-0.324915	-0.00559788	-0.324915	-0.152367	-0.00259793	-2.42511	-0.00559788	-2.42511	-0.324915	-0.00559788	-0.324915	-0.152367	-0.00259793	-1.14303	-0.00559788	-2.42511	-0.324915	-0.00559788	-0.324915	-0.0429437	-0.00259793	-1.14303	-0.00559788	-2.42511	-0.324915	-0.00559788	0	0	0	0	0	0	0	0	0	0	0	0	0	0	0	0	0	0	0	0	0	0	0	0	-0.152367	-0.152367	-0.152367	-0.152367	-0.152367	-0.152367	-0.152367	-0.152367	-0.152367	-0.152367	-0.152367	-0.152367	-0.152367	-0.152367	-0.152367	-0.152367	-0.152367	-0.152367	-0.152367	-0.152367	-0.152367	-0.152367	-0.152367	-0.152367	-0.152367	-0.152367	-0.152367	-0.152367	-0.152367	-0.152367	-0.152367	-0.152367	-0.152367	-0.152367	-0.152367	-0.152367	-0.152367	-0.152367	-0.152367	-0.152367	-0.152367	-0.152367	-0.152367	-0.152367	-0.152367	-0.152367	-0.152367	-0.152367	-0.152367	-0.152367	-0.152367	-0.152367	-0.152367	-0.152367	-0.152367	-0.152367	-0.152367	-0.152367	-0.152367	-0.152367	-0.152367	-0.152367	-0.152367	-0.152367	-0.152367	-0.152367	-0.152367	-0.152367	-0.152367	-0.152367	-0.152367	-0.152367	-0.152367	-0.152367	-0.152367	-0.152367	-0.152367	-0.152367	-0.152367	-0.152367	-0.152367	-0.152367	-0.152367	-0.152367	-0.152367	-0.152367	-0.152367	-0.152367	-0.152367	-0.152367	-0.152367	-0.152367	-0.152367	-0.152367	-0.152367	-0.152367	-0.152367	-0.152367	-0.152367	-0.152367	-0.152367	-0.152367	-0.152367	-0.152367	-0.152367	-0.152367	-0.152367	-0.152367	-0.152367	-0.152367	-0.152367	-0.152367	-0.152367	-0.152367	-0.0258373	-0.152367	-0.0258373	-0.324915	-0.324915	-0.0553457	-0.152367	-0.0429437	-0.00722711	-0.537725	-0.0258373	-1.14303	-0.324915	-0.0553457	-0.152367	-0.0429437	-0.00722711	-0.537725	-0.0258373	-1.14303	-0.324915	-0.0553457	-0.152367	-0.0429437	-0.00722711	-0.537725	-0.0258373	-1.14303	-0.324915	-0.0553457	-0.152367	-0.0429437	-0.00722711	-0.537725	-0.0258373	-1.14303	-0.324915	-0.0553457	-0.152367	-0.0429437	-0.00722711	-0.537725	-0.0258373	-1.46906	-0.324915	-0.0713142	-0.0553457	-0.00722711	-0.00722711	-0.537725	-0.0258373	-3.11488	-0.418033	-0.00722711	-0.0553457	-0.00722711	-0.00722711	-0.537725	-0.0258373	-3.11488	-0.418033	-0.00722711	-0.0553457	-0.00722711	-0.00722711	-0.537725	-0.00259793	-3.11488	-0.418033	-0.00722711	-0.0553457	-0.00722711	-0.00722711	-0.537725	-0.00259793	-3.11488	-0.418033	-0.00722711	-0.0553457	-0.00722711	-0.000719521	-1.14303	-0.00259793	-3.11488	-0.418033	-0.00722711	-0.0553457	-0.00722711	-0.000719521	-1.14303	-0.00259793	-3.11488	-0.418033	-0.00722711	-0.0553457	-0.00722711	-0.000719521	-0.537725	-0.00259793	-3.11488	-0.418033	-0.00722711	-0.0553457	-0.00722711	-0.000719521	-0.537725	-0.00259793	-3.11488	-0.418033	-0.00722711	-0.0553457	-0.00722711	-0.000719521	-0.537725	-0.00259793	-3.11488	-0.418033	-0.00722711	-0.0553457	-0.00722711	-0.000719521	-0.537725	-0.00259793	-3.11488	-0.418033	-0.00722711	-0.0553457	-0.00722711	-0.000719521	-0.537725	-0.00259793	-3.11488	-0.418033	-0.00722711	-0.0553457	-0.00722711	-0.000719521	-0.537725	-0.00259793	-3.11488	-0.418033	-0.00722711	-0.0553457	-0.00722711	-0.000719521	-0.537725	-0.00259793	-3.11488	-0.418033	-0.00722711	-0.0553457	-0.00722711	-0.000719521	-0.537725	-0.00259793	-3.11488	-0.418033	-0.00722711	-0.0553457	-0.00722711	-0.000719521	-0.537725	-0.00259793	-3.11488	-0.418033	-0.00722711	-0.0553457	-0.00722711	-0.000719521	-1.14303	-0.00259793	-3.11488	-0.418033	-0.00722711	-0.0553457	-0.00722711	-0.000719521	-1.14303	-0.00259793	-3.11488	-0.418033	-0.00722711	-0.0553457	-0.00722711	-0.000719521	-1.14303	-0.00259793	-3.11488	-0.418033	-0.00722711	-0.0553457	-0.00722711	-0.000719521	-1.14303	-0.00259793	-3.11488	-0.418033	-0.00722711	-0.0553457	-0.00722711	-0.000719521	-1.14303	-0.00259793	-3.11488	-0.418033	-0.00722711	-0.0553457	-0.00722711	-0.000719521	-1.14303	-0.00259793	-3.11488	-0.418033	-0.00722711	-0.0553457	-0.0429437	-0.000719521	-1.14303	-0.00259793	-3.11488	-0.418033	-0.00722711	-0.0553457	-0.0429437	-0.000719521	-1.14303	-0.00259793	-3.11488	-0.418033	-0.00722711	-0.0553457	-0.0429437	-0.000719521	-1.14303	-0.00259793	-3.11488	-0.418033	-0.00722711	-0.0553457	-0.0429437	-0.000719521	-1.14303	-0.00259793	-3.11488	-0.418033	-0.00722711	-0.0553457	-0.0429437	-0.000719521	-0.537725	-0.00259793	-3.11488	-0.418033	-0.00722711	-0.0553457	-0.00722711	-0.000719521	-0.537725	-0.00259793	-3.11488	-0.418033	-0.00722711	0	0	0	0	0	0	0	0	0	0	0	0	0	0	0	0	0	0	0	0	0	0	0	0	-0.0429437	-0.0429437	-0.0429437	-0.0429437	-0.0429437	-0.0429437	-0.0429437	-0.0429437	-0.0429437	-0.0429437	-0.0429437	-0.0429437	-0.0429437	-0.0429437	-0.0429437	-0.0429437	-0.0429437	-0.0429437	-0.0429437	-0.0429437	-0.0429437	-0.0429437	-0.0429437	-0.0429437	-0.0429437	-0.0429437	-0.0429437	-0.0429437	-0.0429437	-0.0429437	-0.0429437	-0.0429437	-0.0429437	-0.0429437	-0.0429437	-0.0429437	-0.0429437	-0.0429437	-0.0429437	-0.0429437	-0.0429437	-0.0429437	-0.0429437	-0.0429437	-0.0429437	-0.0429437	-0.0429437	-0.0429437	-0.0429437	-0.0429437	-0.0429437	-0.0429437	-0.0429437	-0.0429437	-0.0429437	-0.0429437	-0.0429437	-0.0429437	-0.0429437	-0.0429437	-0.0429437	-0.0429437	-0.0429437	-0.0429437	-0.0429437	-0.0429437	-0.0429437	-0.0429437	-0.0429437	-0.0429437	-0.0429437	-0.0429437	-0.0429437	-0.0429437	-0.0429437	-0.0429437	-0.0429437	-0.0429437	-0.0429437	-0.0429437	-0.0429437	-0.0429437	-0.0429437	-0.0429437	-0.0429437	-0.0429437	-0.0429437	-0.0429437	-0.0429437	-0.0429437	-0.0429437	-0.0429437	-0.0429437	-0.0429437	-0.0429437	-0.0429437	-0.0429437	-0.0429437	-0.0429437	-0.0429437	-0.0429437	-0.0429437	-0.0429437	-0.0429437	-0.0429437	-0.0429437	-0.0429437	-0.0429437	-0.0429437	-0.0429437	-0.0429437	-0.0429437	-0.0429437	-0.0429437	-0.00722711	-0.0429437	-0.00722711	-0.152367	-0.152367	-0.0258373	-0.0258373	-0.00722711	-0.00120328	-0.152367	-0.00722711	-0.537725	-0.152367	-0.0258373	-0.0258373	-0.00722711	-0.00120328	-0.152367	-0.00722711	-0.537725	-0.152367	-0.0258373	-0.0258373	-0.00722711	-0.00120328	-0.152367	-0.00722711	-0.537725	-0.152367	-0.0258373	-0.0258373	-0.00722711	-0.00120328	-0.152367	-0.00722711	-0.537725	-0.152367	-0.0258373	-0.0258373	-0.00722711	-0.00120328	-0.152367	-0.00722711	-1.14303	-0.152367	-0.0553457	-0.00559788	-0.000719521	-0.00120328	-0.152367	-0.00722711	-2.42511	-0.324915	-0.00559788	-0.00559788	-0.000719521	-0.00120328	-0.152367	-0.00722711	-2.42511	-0.324915	-0.00559788	-0.00559788	-0.000719521	-0.00120328	-0.152367	-0.000719521	-2.42511	-0.324915	-0.00559788	-0.00559788	-0.000719521	-0.00120328	-0.152367	-0.000719521	-2.42511	-0.324915	-0.00559788	-0.00559788	-0.000719521	-0.000118127	-0.324915	-0.000719521	-2.42511	-0.324915	-0.00559788	-0.00559788	-0.000719521	-0.000118127	-0.324915	-0.000719521	-2.42511	-0.324915	-0.00559788	-0.00559788	-0.000719521	-0.000118127	-0.152367	-0.000719521	-2.42511	-0.324915	-0.00559788	-0.00559788	-0.000719521	-0.000118127	-0.152367	-0.000719521	-2.42511	-0.324915	-0.00559788	-0.00559788	-0.000719521	-0.000118127	-0.152367	-0.000719521	-2.42511	-0.324915	-0.00559788	-0.00559788	-0.000719521	-0.000118127	-0.152367	-0.000719521	-2.42511	-0.324915	-0.00559788	-0.00559788	-0.000719521	-0.000118127	-0.152367	-0.000719521	-2.42511	-0.324915	-0.00559788	-0.00559788	-0.000719521	-0.000118127	-0.152367	-0.000719521	-2.42511	-0.324915	-0.00559788	-0.00559788	-0.000719521	-0.000118127	-0.152367	-0.000719521	-2.42511	-0.324915	-0.00559788	-0.00559788	-0.000719521	-0.000118127	-0.152367	-0.000719521	-2.42511	-0.324915	-0.00559788	-0.00559788	-0.000719521	-0.000118127	-0.152367	-0.000719521	-2.42511	-0.324915	-0.00559788	-0.00559788	-0.000719521	-0.000118127	-0.324915	-0.000719521	-2.42511	-0.324915	-0.00559788	-0.00559788	-0.000719521	-0.000118127	-0.324915	-0.000719521	-2.42511	-0.324915	-0.00559788	-0.00559788	-0.000719521	-0.000118127	-0.324915	-0.000719521	-2.42511	-0.324915	-0.00559788	-0.00559788	-0.000719521	-0.000118127	-0.324915	-0.000719521	-2.42511	-0.324915	-0.00559788	-0.00559788	-0.000719521	-0.000118127	-0.324915	-0.000719521	-2.42511	-0.324915	-0.00559788	-0.00559788	-0.000719521	-0.000118127	-0.324915	-0.000719521	-2.42511	-0.324915	-0.00559788	-0.00559788	-0.00722711	-0.000118127	-0.324915	-0.000719521	-2.42511	-0.324915	-0.00559788	-0.00559788	-0.00722711	-0.000118127	-0.324915	-0.000719521	-2.42511	-0.324915	-0.00559788	-0.00559788	-0.00722711	-0.000118127	-0.324915	-0.000719521	-2.42511	-0.324915	-0.00559788	-0.00559788	-0.00722711	-0.000118127	-0.324915	-0.000719521	-2.42511	-0.324915	-0.00559788	-0.00559788	-0.00722711	-0.000118127	-0.152367	-0.000719521	-2.42511	-0.324915	-0.00559788	-0.00559788	-0.000719521	-0.000118127	-0.152367	-0.000719521	-2.42511	-0.324915	-0.00559788	0	0	0	0	0	0	0	0	0	0	0	0	0	0	0	0	0	0	0	0	0	0	0	0	-0.00722711	-0.00722711	-0.00722711	-0.00722711	-0.00722711	-0.00722711	-0.00722711	-0.00722711	-0.00722711	-0.00722711	-0.00722711	-0.00722711	-0.00722711	-0.00722711	-0.00722711	-0.00722711	-0.00722711	-0.00722711	-0.00722711	-0.00722711	-0.00722711	-0.00722711	-0.00722711	-0.00722711	-0.00722711	-0.00722711	-0.00722711	-0.00722711	-0.00722711	-0.00722711	-0.00722711	-0.00722711	-0.00722711	-0.00722711	-0.00722711	-0.00722711	-0.00722711	-0.00722711	-0.00722711	-0.00722711	-0.00722711	-0.00722711	-0.00722711	-0.00722711	-0.00722711	-0.00722711	-0.00722711	-0.00722711	-0.00722711	-0.00722711	-0.00722711	-0.00722711	-0.00722711	-0.00722711	-0.00722711	-0.00722711	-0.00722711	-0.00722711	-0.00722711	-0.00722711	-0.00722711	-0.00722711	-0.00722711	-0.00722711	-0.00722711	-0.00722711	-0.00722711	-0.00722711	-0.00722711	-0.00722711	-0.00722711	-0.00722711	-0.00722711	-0.00722711	-0.00722711	-0.00722711	-0.00722711	-0.00722711	-0.00722711	-0.00722711	-0.00722711	-0.00722711	-0.00722711	-0.00722711	-0.00722711	-0.00722711	-0.00722711	-0.00722711	-0.00722711	-0.00722711	-0.00722711	-0.00722711	-0.00722711	-0.00722711	-0.00722711	-0.00722711	-0.00722711	-0.00722711	-0.00722711	-0.00722711	-0.00722711	-0.00722711	-0.00722711	-0.00722711	-0.00722711	-0.00722711	-0.00722711	-0.00722711	-0.00722711	-0.00722711	-0.00722711	-0.00722711	-0.00722711	-0.00722711	-0.00120328	-0.00722711	-0.00120328	-0.0429437	-0.0429437	-0.00722711	-0.00259793	-0.000719521	-0.000118127	-0.0258373	-0.00120328	-0.152367	-0.0429437	-0.00722711	-0.00259793	-0.000719521	-0.000118127	-0.0258373	-0.00120328	-0.152367	-0.0429437	-0.00722711	-0.00259793	-0.000719521	-0.000118127	-0.0258373	-0.00120328	-0.152367	-0.0429437	-0.00722711	-0.00259793	-0.000719521	-0.000118127	-0.0258373	-0.00120328	-0.152367	-0.0429437	-0.00722711	-0.00259793	-0.000719521	-0.000118127	-0.0258373	-0.00120328	-0.537725	-0.0429437	-0.0258373	-0.000332148	-4.18593e-05	-0.000118127	-0.0258373	-0.00120328	-1.14303	-0.152367	-0.00259793	-0.000332148	-4.18593e-05	-0.000118127	-0.0258373	-0.00120328	-1.14303	-0.152367	-0.00259793	-0.000332148	-4.18593e-05	-0.000118127	-0.0258373	-0.000118127	-1.14303	-0.152367	-0.00259793	-0.000332148	-4.18593e-05	-0.000118127	-0.0258373	-0.000118127	-1.14303	-0.152367	-0.00259793	-0.000332148	-4.18593e-05	-1.13858e-05	-0.0553457	-0.000118127	-1.14303	-0.152367	-0.00259793	-0.000332148	-4.18593e-05	-1.13858e-05	-0.0553457	-0.000118127	-1.14303	-0.152367	-0.00259793	-0.000332148	-4.18593e-05	-1.13858e-05	-0.0258373	-0.000118127	-1.14303	-0.152367	-0.00259793	-0.000332148	-4.18593e-05	-1.13858e-05	-0.0258373	-0.000118127	-1.14303	-0.152367	-0.00259793	-0.000332148	-4.18593e-05	-1.13858e-05	-0.0258373	-0.000118127	-1.14303	-0.152367	-0.00259793	-0.000332148	-4.18593e-05	-1.13858e-05	-0.0258373	-0.000118127	-1.14303	-0.152367	-0.00259793	-0.000332148	-4.18593e-05	-1.13858e-05	-0.0258373	-0.000118127	-1.14303	-0.152367	-0.00259793	-0.000332148	-4.18593e-05	-1.13858e-05	-0.0258373	-0.000118127	-1.14303	-0.152367	-0.00259793	-0.000332148	-4.18593e-05	-1.13858e-05	-0.0258373	-0.000118127	-1.14303	-0.152367	-0.00259793	-0.000332148	-4.18593e-05	-1.13858e-05	-0.0258373	-0.000118127	-1.14303	-0.152367	-0.00259793	-0.000332148	-4.18593e-05	-1.13858e-05	-0.0258373	-0.000118127	-1.14303	-0.152367	-0.00259793	-0.000332148	-4.18593e-05	-1.13858e-05	-0.0553457	-0.000118127	-1.14303	-0.152367	-0.00259793	-0.000332148	-4.18593e-05	-1.13858e-05	-0.0553457	-0.000118127	-1.14303	-0.152367	-0.00259793	-0.000332148	-4.18593e-05	-1.13858e-05	-0.0553457	-0.000118127	-1.14303	-0.152367	-0.00259793	-0.000332148	-4.18593e-05	-1.13858e-05	-0.0553457	-0.000118127	-1.14303	-0.152367	-0.00259793	-0.000332148	-4.18593e-05	-1.13858e-05	-0.0553457	-0.000118127	-1.14303	-0.152367	-0.00259793	-0.000332148	-4.18593e-05	-1.13858e-05	-0.0553457	-0.000118127	-1.14303	-0.152367	-0.00259793	-0.000332148	-0.000719521	-1.13858e-05	-0.0553457	-0.000118127	-1.14303	-0.152367	-0.00259793	-0.000332148	-0.000719521	-1.13858e-05	-0.0553457	-0.000118127	-1.14303	-0.152367	-0.00259793	-0.000332148	-0.000719521	-1.13858e-05	-0.0553457	-0.000118127	-1.14303	-0.152367	-0.00259793	-0.000332148	-0.000719521	-1.13858e-05	-0.0553457	-0.000118127	-1.14303	-0.152367	-0.00259793	-0.000332148	-0.000719521	-1.13858e-05	-0.0258373	-0.000118127	-1.14303	-0.152367	-0.00259793	-0.000332148	-4.18593e-05	-1.13858e-05	-0.0258373	-0.000118127	-1.14303	-0.152367	-0.00259793	0	0	0	0	0	0	0	0	0	0	0	0	0	0	0	0	0	0	0	0	0	0	0	0	-0.000719521	-0.000719521	-0.000719521	-0.000719521	-0.000719521	-0.000719521	-0.000719521	-0.000719521	-0.000719521	-0.000719521	-0.000719521	-0.000719521	-0.000719521	-0.000719521	-0.000719521	-0.000719521	-0.000719521	-0.000719521	-0.000719521	-0.000719521	-0.000719521	-0.000719521	-0.000719521	-0.000719521	-0.000719521	-0.000719521	-0.000719521	-0.000719521	-0.000719521	-0.000719521	-0.000719521	-0.000719521	-0.000719521	-0.000719521	-0.000719521	-0.000719521	-0.000719521	-0.000719521	-0.000719521	-0.000719521	-0.000719521	-0.000719521	-0.000719521	-0.000719521	-0.000719521	-0.000719521	-0.000719521	-0.000719521	-0.000719521	-0.000719521	-0.000719521	-0.000719521	-0.000719521	-0.000719521	-0.000719521	-0.000719521	-0.000719521	-0.000719521	-0.000719521	-0.000719521	-0.000719521	-0.000719521	-0.000719521	-0.000719521	-0.000719521	-0.000719521	-0.000719521	-0.000719521	-0.000719521	-0.000719521	-0.000719521	-0.000719521	-0.000719521	-0.000719521	-0.000719521	-0.000719521	-0.000719521	-0.000719521	-0.000719521	-0.000719521	-0.000719521	-0.000719521	-0.000719521	-0.000719521	-0.000719521	-0.000719521	-0.000719521	-0.000719521	-0.000719521	-0.000719521	-0.000719521	-0.000719521	-0.000719521	-0.000719521	-0.000719521	-0.000719521	-0.000719521	-0.000719521	-0.000719521	-0.000719521	-0.000719521	-0.000719521	-0.000719521	-0.000719521	-0.000719521	-0.000719521	-0.000719521	-0.000719521	-0.000719521	-0.000719521	-0.000719521	-0.000719521	-0.000719521	-0.000719521	-0.000118127	-0.000719521	-0.000118127	-0.00722711	-0.00722711	-0.00120328	-0.000153018	-4.18593e-05	-6.7529e-06	-0.00259793	-0.000118127	-0.0258373	-0.00722711	-0.00120328	-0.000153018	-4.18593e-05	-6.7529e-06	-0.00259793	-0.000118127	-0.0258373	-0.00722711	-0.00120328	-0.000153018	-4.18593e-05	-6.7529e-06	-0.00259793	-0.000118127	-0.0258373	-0.00722711	-0.00120328	-0.000153018	-4.18593e-05	-6.7529e-06	-0.00259793	-0.000118127	-0.0258373	-0.00722711	-0.00120328	-0.000153018	-4.18593e-05	-6.7529e-06	-0.00259793	-0.000118127	-0.152367	-0.00722711	-0.00722711	-1.13858e-05	-1.40104e-06	-6.7529e-06	-0.00259793	-0.000118127	-0.324915	-0.0429437	-0.000719521	-1.13858e-05	-1.40104e-06	-6.7529e-06	-0.00259793	-0.000118127	-0.324915	-0.0429437	-0.000719521	-1.13858e-05	-1.40104e-06	-6.7529e-06	-0.00259793	-1.13858e-05	-0.324915	-0.0429437	-0.000719521	-1.13858e-05	-1.40104e-06	-6.7529e-06	-0.00259793	-1.13858e-05	-0.324915	-0.0429437	-0.000719521	-1.13858e-05	-1.40104e-06	-6.36144e-07	-0.00559788	-1.13858e-05	-0.324915	-0.0429437	-0.000719521	-1.13858e-05	-1.40104e-06	-6.36144e-07	-0.00559788	-1.13858e-05	-0.324915	-0.0429437	-0.000719521	-1.13858e-05	-1.40104e-06	-6.36144e-07	-0.00259793	-1.13858e-05	-0.324915	-0.0429437	-0.000719521	-1.13858e-05	-1.40104e-06	-6.36144e-07	-0.00259793	-1.13858e-05	-0.324915	-0.0429437	-0.000719521	-1.13858e-05	-1.40104e-06	-6.36144e-07	-0.00259793	-1.13858e-05	-0.324915	-0.0429437	-0.000719521	-1.13858e-05	-1.40104e-06	-6.36144e-07	-0.00259793	-1.13858e-05	-0.324915	-0.0429437	-0.000719521	-1.13858e-05	-1.40104e-06	-6.36144e-07	-0.00259793	-1.13858e-05	-0.324915	-0.0429437	-0.000719521	-1.13858e-05	-1.40104e-06	-6.36144e-07	-0.00259793	-1.13858e-05	-0.324915	-0.0429437	-0.000719521	-1.13858e-05	-1.40104e-06	-6.36144e-07	-0.00259793	-1.13858e-05	-0.324915	-0.0429437	-0.000719521	-1.13858e-05	-1.40104e-06	-6.36144e-07	-0.00259793	-1.13858e-05	-0.324915	-0.0429437	-0.000719521	-1.13858e-05	-1.40104e-06	-6.36144e-07	-0.00259793	-1.13858e-05	-0.324915	-0.0429437	-0.000719521	-1.13858e-05	-1.40104e-06	-6.36144e-07	-0.00559788	-1.13858e-05	-0.324915	-0.0429437	-0.000719521	-1.13858e-05	-1.40104e-06	-6.36144e-07	-0.00559788	-1.13858e-05	-0.324915	-0.0429437	-0.000719521	-1.13858e-05	-1.40104e-06	-6.36144e-07	-0.00559788	-1.13858e-05	-0.324915	-0.0429437	-0.000719521	-1.13858e-05	-1.40104e-06	-6.36144e-07	-0.00559788	-1.13858e-05	-0.324915	-0.0429437	-0.000719521	-1.13858e-05	-1.40104e-06	-6.36144e-07	-0.00559788	-1.13858e-05	-0.324915	-0.0429437	-0.000719521	-1.13858e-05	-1.40104e-06	-6.36144e-07	-0.00559788	-1.13858e-05	-0.324915	-0.0429437	-0.000719521	-1.13858e-05	-4.18593e-05	-6.36144e-07	-0.00559788	-1.13858e-05	-0.324915	-0.0429437	-0.000719521	-1.13858e-05	-4.18593e-05	-6.36144e-07	-0.00559788	-1.13858e-05	-0.324915	-0.0429437	-0.000719521	-1.13858e-05	-4.18593e-05	-6.36144e-07	-0.00559788	-1.13858e-05	-0.324915	-0.0429437	-0.000719521	-1.13858e-05	-4.18593e-05	-6.36144e-07	-0.00559788	-1.13858e-05	-0.324915	-0.0429437	-0.000719521	-1.13858e-05	-4.18593e-05	-6.36144e-07	-0.00259793	-1.13858e-05	-0.324915	-0.0429437	-0.000719521	-1.13858e-05	-1.40104e-06	-6.36144e-07	-0.00259793	-1.13858e-05	-0.324915	-0.0429437	-0.000719521	0	0	0	0	0	0	0	0	0	0	0	0	0	0	0	0	0	0	0	0	0	0	0	0	-0.00259793	-0.00259793	-0.00259793	-0.00259793	-0.00259793	-0.00259793	-0.00259793	-0.00259793	-0.00259793	-0.00259793	-0.00259793	-0.00259793	-0.00259793	-0.00259793	-0.00259793	-0.00259793	-0.00259793	-0.00259793	-0.00259793	-0.00259793	-0.00259793	-0.00259793	-0.00259793	-0.00259793	-0.00259793	-0.00259793	-0.00259793	-0.00259793	-0.00259793	-0.00259793	-0.00259793	-0.00259793	-0.00259793	-0.00259793	-0.00259793	-0.00259793	-0.00259793	-0.00259793	-0.00259793	-0.00259793	-0.00259793	-0.00259793	-0.00259793	-0.00259793	-0.00259793	-0.00259793	-0.00259793	-0.00259793	-0.00259793	-0.00259793	-0.00259793	-0.00259793	-0.00259793	-0.00259793	-0.00259793	-0.00259793	-0.00259793	-0.00259793	-0.00259793	-0.00259793	-0.00259793	-0.00259793	-0.00259793	-0.00259793	-0.00259793	-0.00259793	-0.00259793	-0.00259793	-0.00259793	-0.00259793	-0.00259793	-0.00259793	-0.00259793	-0.00259793	-0.00259793	-0.00259793	-0.00259793	-0.00259793	-0.00259793	-0.00259793	-0.00259793	-0.00259793	-0.00259793	-0.00259793	-0.00259793	-0.00259793	-0.00259793	-0.00259793	-0.00259793	-0.00259793	-0.00259793	-0.00259793	-0.00259793	-0.00259793	-0.00259793	-0.00259793	-0.00259793	-0.00259793	-0.00259793	-0.00259793	-0.00259793	-0.00259793	-0.00259793	-0.00259793	-0.00259793	-0.00259793	-0.00259793	-0.00259793	-0.00259793	-0.00259793	-0.00259793	-0.00259793	-0.00259793	-0.00259793	-0.000719521	-0.00259793	-0.000719521	-0.000153018	-0.000153018	-4.18593e-05	-0.0553457	-0.0258373	-0.00722711	-0.00559788	-0.000719521	-0.000332148	-0.000153018	-4.18593e-05	-0.0553457	-0.0258373	-0.00722711	-0.00559788	-0.000719521	-0.000332148	-0.000153018	-4.18593e-05	-0.0553457	-0.0258373	-0.00722711	-0.00559788	-0.000719521	-0.000332148	-0.000153018	-4.18593e-05	-0.0553457	-0.0258373	-0.00722711	-0.00559788	-0.000719521	-0.000332148	-0.000153018	-4.18593e-05	-0.0553457	-0.0258373	-0.00722711	-0.00559788	-0.000719521	-1.13858e-05	-0.000153018	-1.40104e-06	-0.418033	-0.152367	-0.00722711	-0.00559788	-0.000719521	-1.47791e-05	-5.1988e-06	-2.21272e-07	-0.418033	-0.152367	-0.00722711	-0.00559788	-0.000719521	-1.47791e-05	-5.1988e-06	-2.21272e-07	-0.418033	-0.152367	-0.00722711	-0.00559788	-0.000118127	-1.47791e-05	-5.1988e-06	-2.21272e-07	-0.418033	-0.152367	-0.00722711	-0.00559788	-0.000118127	-1.47791e-05	-5.1988e-06	-2.21272e-07	-0.418033	-0.152367	-0.00120328	-0.00722711	-0.000118127	-1.47791e-05	-5.1988e-06	-2.21272e-07	-0.418033	-0.152367	-0.00120328	-0.00722711	-0.000118127	-1.47791e-05	-5.1988e-06	-2.21272e-07	-0.418033	-0.152367	-0.00120328	-0.00559788	-0.000118127	-1.47791e-05	-5.1988e-06	-2.21272e-07	-0.418033	-0.152367	-0.00120328	-0.00559788	-0.000118127	-1.47791e-05	-5.1988e-06	-2.21272e-07	-0.418033	-0.152367	-0.00120328	-0.00559788	-0.000118127	-1.47791e-05	-5.1988e-06	-2.21272e-07	-0.418033	-0.152367	-0.00120328	-0.00559788	-0.000118127	-1.47791e-05	-5.1988e-06	-2.21272e-07	-0.418033	-0.152367	-0.00120328	-0.00559788	-0.000118127	-1.47791e-05	-5.1988e-06	-2.21272e-07	-0.418033	-0.152367	-0.00120328	-0.00559788	-0.000118127	-1.47791e-05	-5.1988e-06	-2.21272e-07	-0.418033	-0.152367	-0.00120328	-0.00559788	-0.000118127	-1.47791e-05	-5.1988e-06	-2.21272e-07	-0.418033	-0.152367	-0.00120328	-0.00559788	-0.000118127	-1.47791e-05	-5.1988e-06	-2.21272e-07	-0.418033	-0.152367	-0.00120328	-0.00559788	-0.000118127	-1.47791e-05	-5.1988e-06	-2.21272e-07	-0.418033	-0.152367	-0.00120328	-0.00722711	-0.000118127	-1.47791e-05	-5.1988e-06	-2.21272e-07	-0.418033	-0.152367	-0.00120328	-0.00722711	-0.000118127	-1.47791e-05	-5.1988e-06	-2.21272e-07	-0.418033	-0.152367	-0.00120328	-0.00722711	-0.000118127	-1.47791e-05	-5.1988e-06	-2.21272e-07	-0.418033	-0.152367	-0.00120328	-0.00722711	-0.000118127	-1.47791e-05	-5.1988e-06	-2.21272e-07	-0.418033	-0.152367	-0.00120328	-0.00722711	-0.000118127	-1.47791e-05	-5.1988e-06	-2.21272e-07	-0.418033	-0.152367	-0.00120328	-0.00722711	-0.000118127	-1.47791e-05	-5.1988e-06	-2.21272e-07	-0.418033	-0.0258373	-0.00120328	-0.00722711	-0.000118127	-1.47791e-05	-5.1988e-06	-2.21272e-07	-0.418033	-0.0258373	-0.00120328	-0.00722711	-0.000118127	-1.47791e-05	-5.1988e-06	-2.21272e-07	-0.418033	-0.0258373	-0.00120328	-0.00722711	-0.000118127	-1.47791e-05	-5.1988e-06	-2.21272e-07	-0.418033	-0.0258373	-0.00120328	-0.00722711	-0.000118127	-1.47791e-05	-5.1988e-06	-2.21272e-07	-0.418033	-0.0258373	-0.00120328	-0.00559788	-0.000118127	-1.47791e-05	-5.1988e-06	-2.21272e-07	-0.418033	-0.152367	-0.00120328	-0.00559788	-0.000118127	-1.47791e-05	-5.1988e-06	-2.21272e-07	0	0	0	0	0	0	0	0	0	0	0	0	0	0	0	0	0	0	0	0	0	0	0	0	-0.0258373	-0.0258373	-0.0258373	-0.0258373	-0.0258373	-0.0258373	-0.0258373	-0.0258373	-0.0258373	-0.0258373	-0.0258373	-0.0258373	-0.0258373	-0.0258373	-0.0258373	-0.0258373	-0.0258373	-0.0258373	-0.0258373	-0.0258373	-0.0258373	-0.0258373	-0.0258373	-0.0258373	-0.0258373	-0.0258373	-0.0258373	-0.0258373	-0.0258373	-0.0258373	-0.0258373	-0.0258373	-0.0258373	-0.0258373	-0.0258373	-0.0258373	-0.0258373	-0.0258373	-0.0258373	-0.0258373	-0.0258373	-0.0258373	-0.0258373	-0.0258373	-0.0258373	-0.0258373	-0.0258373	-0.0258373	-0.0258373	-0.0258373	-0.0258373	-0.0258373	-0.0258373	-0.0258373	-0.0258373	-0.0258373	-0.0258373	-0.0258373	-0.0258373	-0.0258373	-0.0258373	-0.0258373	-0.0258373	-0.0258373	-0.0258373	-0.0258373	-0.0258373	-0.0258373	-0.0258373	-0.0258373	-0.0258373	-0.0258373	-0.0258373	-0.0258373	-0.0258373	-0.0258373	-0.0258373	-0.0258373	-0.0258373	-0.0258373	-0.0258373	-0.0258373	-0.0258373	-0.0258373	-0.0258373	-0.0258373	-0.0258373	-0.0258373	-0.0258373	-0.0258373	-0.0258373	-0.0258373	-0.0258373	-0.0258373	-0.0258373	-0.0258373	-0.0258373	-0.0258373	-0.0258373	-0.0258373	-0.0258373	-0.0258373	-0.0258373	-0.0258373	-0.0258373	-0.0258373	-0.0258373	-0.0258373	-0.0258373	-0.0258373	-0.0258373	-0.0258373	-0.0258373	-0.0258373	-0.00722711	-0.0258373	-0.00722711	-0.00259793	-0.00259793	-0.000719521	-0.324915	-0.152367	-0.0429437	-0.0553457	-0.00722711	-0.00559788	-0.00259793	-0.000719521	-0.324915	-0.152367	-0.0429437	-0.0553457	-0.00722711	-0.00559788	-0.00259793	-0.000719521	-0.324915	-0.152367	-0.0429437	-0.0553457	-0.00722711	-0.00559788	-0.00259793	-0.000719521	-0.324915	-0.152367	-0.0429437	-0.0553457	-0.00722711	-0.00559788	-0.00259793	-0.000719521	-0.324915	-0.152367	-0.0429437	-0.0553457	-0.00722711	-0.000332148	-0.00259793	-4.18593e-05	-1.46906	-0.537725	-0.0429437	-0.0553457	-0.00722711	-0.000429866	-0.000153018	-6.7529e-06	-1.46906	-0.537725	-0.0429437	-0.0553457	-0.00722711	-0.000429866	-0.000153018	-6.7529e-06	-1.46906	-0.537725	-0.0429437	-0.0553457	-0.00120328	-0.000429866	-0.000153018	-6.7529e-06	-1.46906	-0.537725	-0.0429437	-0.0553457	-0.00120328	-0.000429866	-0.000153018	-6.7529e-06	-1.46906	-0.537725	-0.00722711	-0.0713142	-0.00120328	-0.000429866	-0.000153018	-6.7529e-06	-1.46906	-0.537725	-0.00722711	-0.0713142	-0.00120328	-0.000429866	-0.000153018	-6.7529e-06	-1.46906	-0.537725	-0.00722711	-0.0553457	-0.00120328	-0.000429866	-0.000153018	-6.7529e-06	-1.46906	-0.537725	-0.00722711	-0.0553457	-0.00120328	-0.000429866	-0.000153018	-6.7529e-06	-1.46906	-0.537725	-0.00722711	-0.0553457	-0.00120328	-0.000429866	-0.000153018	-6.7529e-06	-1.46906	-0.537725	-0.00722711	-0.0553457	-0.00120328	-0.000429866	-0.000153018	-6.7529e-06	-1.46906	-0.537725	-0.00722711	-0.0553457	-0.00120328	-0.000429866	-0.000153018	-6.7529e-06	-1.46906	-0.537725	-0.00722711	-0.0553457	-0.00120328	-0.000429866	-0.000153018	-6.7529e-06	-1.46906	-0.537725	-0.00722711	-0.0553457	-0.00120328	-0.000429866	-0.000153018	-6.7529e-06	-1.46906	-0.537725	-0.00722711	-0.0553457	-0.00120328	-0.000429866	-0.000153018	-6.7529e-06	-1.46906	-0.537725	-0.00722711	-0.0553457	-0.00120328	-0.000429866	-0.000153018	-6.7529e-06	-1.46906	-0.537725	-0.00722711	-0.0713142	-0.00120328	-0.000429866	-0.000153018	-6.7529e-06	-1.46906	-0.537725	-0.00722711	-0.0713142	-0.00120328	-0.000429866	-0.000153018	-6.7529e-06	-1.46906	-0.537725	-0.00722711	-0.0713142	-0.00120328	-0.000429866	-0.000153018	-6.7529e-06	-1.46906	-0.537725	-0.00722711	-0.0713142	-0.00120328	-0.000429866	-0.000153018	-6.7529e-06	-1.46906	-0.537725	-0.00722711	-0.0713142	-0.00120328	-0.000429866	-0.000153018	-6.7529e-06	-1.46906	-0.537725	-0.00722711	-0.0713142	-0.00120328	-0.000429866	-0.000153018	-6.7529e-06	-1.46906	-0.152367	-0.00722711	-0.0713142	-0.00120328	-0.000429866	-0.000153018	-6.7529e-06	-1.46906	-0.152367	-0.00722711	-0.0713142	-0.00120328	-0.000429866	-0.000153018	-6.7529e-06	-1.46906	-0.152367	-0.00722711	-0.0713142	-0.00120328	-0.000429866	-0.000153018	-6.7529e-06	-1.46906	-0.152367	-0.00722711	-0.0713142	-0.00120328	-0.000429866	-0.000153018	-6.7529e-06	-1.46906	-0.152367	-0.00722711	-0.0553457	-0.00120328	-0.000429866	-0.000153018	-6.7529e-06	-1.46906	-0.537725	-0.00722711	-0.0553457	-0.00120328	-0.000429866	-0.000153018	-6.7529e-06	0	0	0	0	0	0	0	0	0	0	0	0	0	0	0	0	0	0	0	0	0	0	0	0	-0.152367	-0.152367	-0.152367	-0.152367	-0.152367	-0.152367	-0.152367	-0.152367	-0.152367	-0.152367	-0.152367	-0.152367	-0.152367	-0.152367	-0.152367	-0.152367	-0.152367	-0.152367	-0.152367	-0.152367	-0.152367	-0.152367	-0.152367	-0.152367	-0.152367	-0.152367	-0.152367	-0.152367	-0.152367	-0.152367	-0.152367	-0.152367	-0.152367	-0.152367	-0.152367	-0.152367	-0.152367	-0.152367	-0.152367	-0.152367	-0.152367	-0.152367	-0.152367	-0.152367	-0.152367	-0.152367	-0.152367	-0.152367	-0.152367	-0.152367	-0.152367	-0.152367	-0.152367	-0.152367	-0.152367	-0.152367	-0.152367	-0.152367	-0.152367	-0.152367	-0.152367	-0.152367	-0.152367	-0.152367	-0.152367	-0.152367	-0.152367	-0.152367	-0.152367	-0.152367	-0.152367	-0.152367	-0.152367	-0.152367	-0.152367	-0.152367	-0.152367	-0.152367	-0.152367	-0.152367	-0.152367	-0.152367	-0.152367	-0.152367	-0.152367	-0.152367	-0.152367	-0.152367	-0.152367	-0.152367	-0.152367	-0.152367	-0.152367	-0.152367	-0.152367	-0.152367	-0.152367	-0.152367	-0.152367	-0.152367	-0.152367	-0.152367	-0.152367	-0.152367	-0.152367	-0.152367	-0.152367	-0.152367	-0.152367	-0.152367	-0.152367	-0.152367	-0.152367	-0.152367	-0.0429437	-0.152367	-0.0429437	-0.0258373	-0.0258373	-0.00722711	-1.14303	-0.537725	-0.152367	-0.324915	-0.0429437	-0.0553457	-0.0258373	-0.00722711	-1.14303	-0.537725	-0.152367	-0.324915	-0.0429437	-0.0553457	-0.0258373	-0.00722711	-1.14303	-0.537725	-0.152367	-0.324915	-0.0429437	-0.0553457	-0.0258373	-0.00722711	-1.14303	-0.537725	-0.152367	-0.324915	-0.0429437	-0.0553457	-0.0258373	-0.00722711	-1.14303	-0.537725	-0.152367	-0.324915	-0.0429437	-0.00559788	-0.0258373	-0.000719521	-3.11488	-1.14303	-0.152367	-0.324915	-0.0429437	-0.00722711	-0.00259793	-0.000118127	-3.11488	-1.14303	-0.152367	-0.324915	-0.0429437	-0.00722711	-0.00259793	-0.000118127	-3.11488	-1.14303	-0.152367	-0.324915	-0.00722711	-0.00722711	-0.00259793	-0.000118127	-3.11488	-1.14303	-0.152367	-0.324915	-0.00722711	-0.00722711	-0.00259793	-0.000118127	-3.11488	-1.14303	-0.0258373	-0.418033	-0.00722711	-0.00722711	-0.00259793	-0.000118127	-3.11488	-1.14303	-0.0258373	-0.418033	-0.00722711	-0.00722711	-0.00259793	-0.000118127	-3.11488	-1.14303	-0.0258373	-0.324915	-0.00722711	-0.00722711	-0.00259793	-0.000118127	-3.11488	-1.14303	-0.0258373	-0.324915	-0.00722711	-0.00722711	-0.00259793	-0.000118127	-3.11488	-1.14303	-0.0258373	-0.324915	-0.00722711	-0.00722711	-0.00259793	-0.000118127	-3.11488	-1.14303	-0.0258373	-0.324915	-0.00722711	-0.00722711	-0.00259793	-0.000118127	-3.11488	-1.14303	-0.0258373	-0.324915	-0.00722711	-0.00722711	-0.00259793	-0.000118127	-3.11488	-1.14303	-0.0258373	-0.324915	-0.00722711	-0.00722711	-0.00259793	-0.000118127	-3.11488	-1.14303	-0.0258373	-0.324915	-0.00722711	-0.00722711	-0.00259793	-0.000118127	-3.11488	-1.14303	-0.0258373	-0.324915	-0.00722711	-0.00722711	-0.00259793	-0.000118127	-3.11488	-1.14303	-0.0258373	-0.324915	-0.00722711	-0.00722711	-0.00259793	-0.000118127	-3.11488	-1.14303	-0.0258373	-0.418033	-0.00722711	-0.00722711	-0.00259793	-0.000118127	-3.11488	-1.14303	-0.0258373	-0.418033	-0.00722711	-0.00722711	-0.00259793	-0.000118127	-3.11488	-1.14303	-0.0258373	-0.418033	-0.00722711	-0.00722711	-0.00259793	-0.000118127	-3.11488	-1.14303	-0.0258373	-0.418033	-0.00722711	-0.00722711	-0.00259793	-0.000118127	-3.11488	-1.14303	-0.0258373	-0.418033	-0.00722711	-0.00722711	-0.00259793	-0.000118127	-3.11488	-1.14303	-0.0258373	-0.418033	-0.00722711	-0.00722711	-0.00259793	-0.000118127	-3.11488	-0.537725	-0.0258373	-0.418033	-0.00722711	-0.00722711	-0.00259793	-0.000118127	-3.11488	-0.537725	-0.0258373	-0.418033	-0.00722711	-0.00722711	-0.00259793	-0.000118127	-3.11488	-0.537725	-0.0258373	-0.418033	-0.00722711	-0.00722711	-0.00259793	-0.000118127	-3.11488	-0.537725	-0.0258373	-0.418033	-0.00722711	-0.00722711	-0.00259793	-0.000118127	-3.11488	-0.537725	-0.0258373	-0.324915	-0.00722711	-0.00722711	-0.00259793	-0.000118127	-3.11488	-1.14303	-0.0258373	-0.324915	-0.00722711	-0.00722711	-0.00259793	-0.000118127	0	0	0	0	0	0	0	0	0	0	0	0	0	0	0	0	0	0	0	0	0	0	0	0	-0.537725	-0.537725	-0.537725	-0.537725	-0.537725	-0.537725	-0.537725	-0.537725	-0.537725	-0.537725	-0.537725	-0.537725	-0.537725	-0.537725	-0.537725	-0.537725	-0.537725	-0.537725	-0.537725	-0.537725	-0.537725	-0.537725	-0.537725	-0.537725	-0.537725	-0.537725	-0.537725	-0.537725	-0.537725	-0.537725	-0.537725	-0.537725	-0.537725	-0.537725	-0.537725	-0.537725	-0.537725	-0.537725	-0.537725	-0.537725	-0.537725	-0.537725	-0.537725	-0.537725	-0.537725	-0.537725	-0.537725	-0.537725	-0.537725	-0.537725	-0.537725	-0.537725	-0.537725	-0.537725	-0.537725	-0.537725	-0.537725	-0.537725	-0.537725	-0.537725	-0.537725	-0.537725	-0.537725	-0.537725	-0.537725	-0.537725	-0.537725	-0.537725	-0.537725	-0.537725	-0.537725	-0.537725	-0.537725	-0.537725	-0.537725	-0.537725	-0.537725	-0.537725	-0.537725	-0.537725	-0.537725	-0.537725	-0.537725	-0.537725	-0.537725	-0.537725	-0.537725	-0.537725	-0.537725	-0.537725	-0.537725	-0.537725	-0.537725	-0.537725	-0.537725	-0.537725	-0.537725	-0.537725	-0.537725	-0.537725	-0.537725	-0.537725	-0.537725	-0.537725	-0.537725	-0.537725	-0.537725	-0.537725	-0.537725	-0.537725	-0.537725	-0.537725	-0.537725	-0.537725	-0.152367	-0.537725	-0.152367	-0.152367	-0.152367	-0.0429437	-2.42511	-1.14303	-0.324915	-1.14303	-0.152367	-0.324915	-0.152367	-0.0429437	-2.42511	-1.14303	-0.324915	-1.14303	-0.152367	-0.324915	-0.152367	-0.0429437	-2.42511	-1.14303	-0.324915	-1.14303	-0.152367	-0.324915	-0.152367	-0.0429437	-2.42511	-1.14303	-0.324915	-1.14303	-0.152367	-0.324915	-0.152367	-0.0429437	-2.42511	-1.14303	-0.324915	-1.14303	-0.152367	-0.0553457	-0.152367	-0.00722711	-4	-1.46906	-0.324915	-1.14303	-0.152367	-0.0713142	-0.0258373	-0.00120328	-4	-1.46906	-0.324915	-1.14303	-0.152367	-0.0713142	-0.0258373	-0.00120328	-4	-1.46906	-0.324915	-1.14303	-0.0258373	-0.0713142	-0.0258373	-0.00120328	-4	-1.46906	-0.324915	-1.14303	-0.0258373	-0.0713142	-0.0258373	-0.00120328	-4	-1.46906	-0.0553457	-1.46906	-0.0258373	-0.0713142	-0.0258373	-0.00120328	-4	-1.46906	-0.0553457	-1.46906	-0.0258373	-0.0713142	-0.0258373	-0.00120328	-4	-1.46906	-0.0553457	-1.14303	-0.0258373	-0.0713142	-0.0258373	-0.00120328	-4	-1.46906	-0.0553457	-1.14303	-0.0258373	-0.0713142	-0.0258373	-0.00120328	-4	-1.46906	-0.0553457	-1.14303	-0.0258373	-0.0713142	-0.0258373	-0.00120328	-4	-1.46906	-0.0553457	-1.14303	-0.0258373	-0.0713142	-0.0258373	-0.00120328	-4	-1.46906	-0.0553457	-1.14303	-0.0258373	-0.0713142	-0.0258373	-0.00120328	-4	-1.46906	-0.0553457	-1.14303	-0.0258373	-0.0713142	-0.0258373	-0.00120328	-4	-1.46906	-0.0553457	-1.14303	-0.0258373	-0.0713142	-0.0258373	-0.00120328	-4	-1.46906	-0.0553457	-1.14303	-0.0258373	-0.0713142	-0.0258373	-0.00120328	-4	-1.46906	-0.0553457	-1.14303	-0.0258373	-0.0713142	-0.0258373	-0.00120328	-4	-1.46906	-0.0553457	-1.46906	-0.0258373	-0.0713142	-0.0258373	-0.00120328	-4	-1.46906	-0.0553457	-1.46906	-0.0258373	-0.0713142	-0.0258373	-0.00120328	-4	-1.46906	-0.0553457	-1.46906	-0.0258373	-0.0713142	-0.0258373	-0.00120328	-4	-1.46906	-0.0553457	-1.46906	-0.0258373	-0.0713142	-0.0258373	-0.00120328	-4	-1.46906	-0.0553457	-1.46906	-0.0258373	-0.0713142	-0.0258373	-0.00120328	-4	-1.46906	-0.0553457	-1.46906	-0.0258373	-0.0713142	-0.0258373	-0.00120328	-4	-1.14303	-0.0553457	-1.46906	-0.0258373	-0.0713142	-0.0258373	-0.00120328	-4	-1.14303	-0.0553457	-1.46906	-0.0258373	-0.0713142	-0.0258373	-0.00120328	-4	-1.14303	-0.0553457	-1.46906	-0.0258373	-0.0713142	-0.0258373	-0.00120328	-4	-1.14303	-0.0553457	-1.46906	-0.0258373	-0.0713142	-0.0258373	-0.00120328	-4	-1.14303	-0.0553457	-1.14303	-0.0258373	-0.0713142	-0.0258373	-0.00120328	-4	-1.46906	-0.0553457	-1.14303	-0.0258373	-0.0713142	-0.0258373	-0.00120328	0	0	0	0	0	0	0	0	0	0	0	0	0	0	0	0	0	0	0	0	0	0	0	0	-1.14303	-1.14303	-1.14303	-1.14303	-1.14303	-1.14303	-1.14303	-1.14303	-1.14303	-1.14303	-1.14303	-1.14303	-1.14303	-1.14303	-1.14303	-1.14303	-1.14303	-1.14303	-1.14303	-1.14303	-1.14303	-1.14303	-1.14303	-1.14303	-1.14303	-1.14303	-1.14303	-1.14303	-1.14303	-1.14303	-1.14303	-1.14303	-1.14303	-1.14303	-1.14303	-1.14303	-1.14303	-1.14303	-1.14303	-1.14303	-1.14303	-1.14303	-1.14303	-1.14303	-1.14303	-1.14303	-1.14303	-1.14303	-1.14303	-1.14303	-1.14303	-1.14303	-1.14303	-1.14303	-1.14303	-1.14303	-1.14303	-1.14303	-1.14303	-1.14303	-1.14303	-1.14303	-1.14303	-1.14303	-1.14303	-1.14303	-1.14303	-1.14303	-1.14303	-1.14303	-1.14303	-1.14303	-1.14303	-1.14303	-1.14303	-1.14303	-1.14303	-1.14303	-1.14303	-1.14303	-1.14303	-1.14303	-1.14303	-1.14303	-1.14303	-1.14303	-1.14303	-1.14303	-1.14303	-1.14303	-1.14303	-1.14303	-1.14303	-1.14303	-1.14303	-1.14303	-1.14303	-1.14303	-1.14303	-1.14303	-1.14303	-1.14303	-1.14303	-1.14303	-1.14303	-1.14303	-1.14303	-1.14303	-1.14303	-1.14303	-1.14303	-1.14303	-1.14303	-1.14303	-0.324915	-1.14303	-0.324915	-0.537725	-0.537725	-0.152367	-3.11488	-1.46906	-0.418033	-2.42511	-0.324915	-1.14303	-0.537725	-0.152367	-3.11488	-1.46906	-0.418033	-2.42511	-0.324915	-1.14303	-0.537725	-0.152367	-3.11488	-1.46906	-0.418033	-2.42511	-0.324915	-1.14303	-0.537725	-0.152367	-3.11488	-1.46906	-0.418033	-2.42511	-0.324915	-1.14303	-0.537725	-0.152367	-3.11488	-1.46906	-0.418033	-2.42511	-0.324915	-0.324915	-0.537725	-0.0429437	-3.11488	-1.14303	-0.418033	-2.42511	-0.324915	-0.418033	-0.152367	-0.00722711	-3.11488	-1.14303	-0.418033	-2.42511	-0.324915	-0.418033	-0.152367	-0.00722711	-3.11488	-1.14303	-0.418033	-2.42511	-0.0553457	-0.418033	-0.152367	-0.00722711	-3.11488	-1.14303	-0.418033	-2.42511	-0.0553457	-0.418033	-0.152367	-0.00722711	-3.11488	-1.14303	-0.0713142	-3.11488	-0.0553457	-0.418033	-0.152367	-0.00722711	-3.11488	-1.14303	-0.0713142	-3.11488	-0.0553457	-0.418033	-0.152367	-0.00722711	-3.11488	-1.14303	-0.0713142	-2.42511	-0.0553457	-0.418033	-0.152367	-0.00722711	-3.11488	-1.14303	-0.0713142	-2.42511	-0.0553457	-0.418033	-0.152367	-0.00722711	-3.11488	-1.14303	-0.0713142	-2.42511	-0.0553457	-0.418033	-0.152367	-0.00722711	-3.11488	-1.14303	-0.0713142	-2.42511	-0.0553457	-0.418033	-0.152367	-0.00722711	-3.11488	-1.14303	-0.0713142	-2.42511	-0.0553457	-0.418033	-0.152367	-0.00722711	-3.11488	-1.14303	-0.0713142	-2.42511	-0.0553457	-0.418033	-0.152367	-0.00722711	-3.11488	-1.14303	-0.0713142	-2.42511	-0.0553457	-0.418033	-0.152367	-0.00722711	-3.11488	-1.14303	-0.0713142	-2.42511	-0.0553457	-0.418033	-0.152367	-0.00722711	-3.11488	-1.14303	-0.0713142	-2.42511	-0.0553457	-0.418033	-0.152367	-0.00722711	-3.11488	-1.14303	-0.0713142	-3.11488	-0.0553457	-0.418033	-0.152367	-0.00722711	-3.11488	-1.14303	-0.0713142	-3.11488	-0.0553457	-0.418033	-0.152367	-0.00722711	-3.11488	-1.14303	-0.0713142	-3.11488	-0.0553457	-0.418033	-0.152367	-0.00722711	-3.11488	-1.14303	-0.0713142	-3.11488	-0.0553457	-0.418033	-0.152367	-0.00722711	-3.11488	-1.14303	-0.0713142	-3.11488	-0.0553457	-0.418033	-0.152367	-0.00722711	-3.11488	-1.14303	-0.0713142	-3.11488	-0.0553457	-0.418033	-0.152367	-0.00722711	-3.11488	-1.46906	-0.0713142	-3.11488	-0.0553457	-0.418033	-0.152367	-0.00722711	-3.11488	-1.46906	-0.0713142	-3.11488	-0.0553457	-0.418033	-0.152367	-0.00722711	-3.11488	-1.46906	-0.0713142	-3.11488	-0.0553457	-0.418033	-0.152367	-0.00722711	-3.11488	-1.46906	-0.0713142	-3.11488	-0.0553457	-0.418033	-0.152367	-0.00722711	-3.11488	-1.46906	-0.0713142	-2.42511	-0.0553457	-0.418033	-0.152367	-0.00722711	-3.11488	-1.14303	-0.0713142	-2.42511	-0.0553457	-0.418033	-0.152367	-0.00722711	0	0	0	0	0	0	0	0	0	0	0	0	0	0	0	0	0	0	0	0	0	0	0	0	-1.46906	-1.46906	-1.46906	-1.46906	-1.46906	-1.46906	-1.46906	-1.46906	-1.46906	-1.46906	-1.46906	-1.46906	-1.46906	-1.46906	-1.46906	-1.46906	-1.46906	-1.46906	-1.46906	-1.46906	-1.46906	-1.46906	-1.46906	-1.46906	-1.46906	-1.46906	-1.46906	-1.46906	-1.46906	-1.46906	-1.46906	-1.46906	-1.46906	-1.46906	-1.46906	-1.46906	-1.46906	-1.46906	-1.46906	-1.46906	-1.46906	-1.46906	-1.46906	-1.46906	-1.46906	-1.46906	-1.46906	-1.46906	-1.46906	-1.46906	-1.46906	-1.46906	-1.46906	-1.46906	-1.46906	-1.46906	-1.46906	-1.46906	-1.46906	-1.46906	-1.46906	-1.46906	-1.46906	-1.46906	-1.46906	-1.46906	-1.46906	-1.46906	-1.46906	-1.46906	-1.46906	-1.46906	-1.46906	-1.46906	-1.46906	-1.46906	-1.46906	-1.46906	-1.46906	-1.46906	-1.46906	-1.46906	-1.46906	-1.46906	-1.46906	-1.46906	-1.46906	-1.46906	-1.46906	-1.46906	-1.46906	-1.46906	-1.46906	-1.46906	-1.46906	-1.46906	-1.46906	-1.46906	-1.46906	-1.46906	-1.46906	-1.46906	-1.46906	-1.46906	-1.46906	-1.46906	-1.46906	-1.46906	-1.46906	-1.46906	-1.46906	-1.46906	-1.46906	-1.46906	-0.418033	-1.46906	-0.418033	-1.14303	-1.14303	-0.324915	-2.42511	-1.14303	-0.324915	-3.11488	-0.418033	-2.42511	-1.14303	-0.324915	-2.42511	-1.14303	-0.324915	-3.11488	-0.418033	-2.42511	-1.14303	-0.324915	-2.42511	-1.14303	-0.324915	-3.11488	-0.418033	-2.42511	-1.14303	-0.324915	-2.42511	-1.14303	-0.324915	-3.11488	-0.418033	-2.42511	-1.14303	-0.324915	-2.42511	-1.14303	-0.324915	-3.11488	-0.418033	-1.14303	-1.14303	-0.152367	-1.46906	-0.537725	-0.324915	-3.11488	-0.418033	-1.46906	-0.537725	-0.0258373	-1.46906	-0.537725	-0.324915	-3.11488	-0.418033	-1.46906	-0.537725	-0.0258373	-1.46906	-0.537725	-0.324915	-3.11488	-0.0713142	-1.46906	-0.537725	-0.0258373	-1.46906	-0.537725	-0.324915	-3.11488	-0.0713142	-1.46906	-0.537725	-0.0258373	-1.46906	-0.537725	-0.0553457	-4	-0.0713142	-1.46906	-0.537725	-0.0258373	-1.46906	-0.537725	-0.0553457	-4	-0.0713142	-1.46906	-0.537725	-0.0258373	-1.46906	-0.537725	-0.0553457	-3.11488	-0.0713142	-1.46906	-0.537725	-0.0258373	-1.46906	-0.537725	-0.0553457	-3.11488	-0.0713142	-1.46906	-0.537725	-0.0258373	-1.46906	-0.537725	-0.0553457	-3.11488	-0.0713142	-1.46906	-0.537725	-0.0258373	-1.46906	-0.537725	-0.0553457	-3.11488	-0.0713142	-1.46906	-0.537725	-0.0258373	-1.46906	-0.537725	-0.0553457	-3.11488	-0.0713142	-1.46906	-0.537725	-0.0258373	-1.46906	-0.537725	-0.0553457	-3.11488	-0.0713142	-1.46906	-0.537725	-0.0258373	-1.46906	-0.537725	-0.0553457	-3.11488	-0.0713142	-1.46906	-0.537725	-0.0258373	-1.46906	-0.537725	-0.0553457	-3.11488	-0.0713142	-1.46906	-0.537725	-0.0258373	-1.46906	-0.537725	-0.0553457	-3.11488	-0.0713142	-1.46906	-0.537725	-0.0258373	-1.46906	-0.537725	-0.0553457	-4	-0.0713142	-1.46906	-0.537725	-0.0258373	-1.46906	-0.537725	-0.0553457	-4	-0.0713142	-1.46906	-0.537725	-0.0258373	-1.46906	-0.537725	-0.0553457	-4	-0.0713142	-1.46906	-0.537725	-0.0258373	-1.46906	-0.537725	-0.0553457	-4	-0.0713142	-1.46906	-0.537725	-0.0258373	-1.46906	-0.537725	-0.0553457	-4	-0.0713142	-1.46906	-0.537725	-0.0258373	-1.46906	-0.537725	-0.0553457	-4	-0.0713142	-1.46906	-0.537725	-0.0258373	-1.46906	-1.14303	-0.0553457	-4	-0.0713142	-1.46906	-0.537725	-0.0258373	-1.46906	-1.14303	-0.0553457	-4	-0.0713142	-1.46906	-0.537725	-0.0258373	-1.46906	-1.14303	-0.0553457	-4	-0.0713142	-1.46906	-0.537725	-0.0258373	-1.46906	-1.14303	-0.0553457	-4	-0.0713142	-1.46906	-0.537725	-0.0258373	-1.46906	-1.14303	-0.0553457	-3.11488	-0.0713142	-1.46906	-0.537725	-0.0258373	-1.46906	-0.537725	-0.0553457	-3.11488	-0.0713142	-1.46906	-0.537725	-0.0258373	0	0	0	0	0	0	0	0	0	0	0	0	0	0	0	0	0	0	0	0	0	0	0	0	-1.14303	-1.14303	-1.14303	-1.14303	-1.14303	-1.14303	-1.14303	-1.14303	-1.14303	-1.14303	-1.14303	-1.14303	-1.14303	-1.14303	-1.14303	-1.14303	-1.14303	-1.14303	-1.14303	-1.14303	-1.14303	-1.14303	-1.14303	-1.14303	-1.14303	-1.14303	-1.14303	-1.14303	-1.14303	-1.14303	-1.14303	-1.14303	-1.14303	-1.14303	-1.14303	-1.14303	-1.14303	-1.14303	-1.14303	-1.14303	-1.14303	-1.14303	-1.14303	-1.14303	-1.14303	-1.14303	-1.14303	-1.14303	-1.14303	-1.14303	-1.14303	-1.14303	-1.14303	-1.14303	-1.14303	-1.14303	-1.14303	-1.14303	-1.14303	-1.14303	-1.14303	-1.14303	-1.14303	-1.14303	-1.14303	-1.14303	-1.14303	-1.14303	-1.14303	-1.14303	-1.14303	-1.14303	-1.14303	-1.14303	-1.14303	-1.14303	-1.14303	-1.14303	-1.14303	-1.14303	-1.14303	-1.14303	-1.14303	-1.14303	-1.14303	-1.14303	-1.14303	-1.14303	-1.14303	-1.14303	-1.14303	-1.14303	-1.14303	-1.14303	-1.14303	-1.14303	-1.14303	-1.14303	-1.14303	-1.14303	-1.14303	-1.14303	-1.14303	-1.14303	-1.14303	-1.14303	-1.14303	-1.14303	-1.14303	-1.14303	-1.14303	-1.14303	-1.14303	-1.14303	-0.324915	-1.14303	-0.324915	-1.46906	-1.46906	-0.418033	-1.14303	-0.537725	-0.152367	-2.42511	-0.324915	-3.11488	-1.46906	-0.418033	-1.14303	-0.537725	-0.152367	-2.42511	-0.324915	-3.11488	-1.46906	-0.418033	-1.14303	-0.537725	-0.152367	-2.42511	-0.324915	-3.11488	-1.46906	-0.418033	-1.14303	-0.537725	-0.152367	-2.42511	-0.324915	-3.11488	-1.46906	-0.418033	-1.14303	-0.537725	-0.152367	-2.42511	-0.324915	-2.42511	-1.46906	-0.324915	-0.418033	-0.152367	-0.152367	-2.42511	-0.324915	-3.11488	-1.14303	-0.0553457	-0.418033	-0.152367	-0.152367	-2.42511	-0.324915	-3.11488	-1.14303	-0.0553457	-0.418033	-0.152367	-0.152367	-2.42511	-0.0553457	-3.11488	-1.14303	-0.0553457	-0.418033	-0.152367	-0.152367	-2.42511	-0.0553457	-3.11488	-1.14303	-0.0553457	-0.418033	-0.152367	-0.0258373	-3.11488	-0.0553457	-3.11488	-1.14303	-0.0553457	-0.418033	-0.152367	-0.0258373	-3.11488	-0.0553457	-3.11488	-1.14303	-0.0553457	-0.418033	-0.152367	-0.0258373	-2.42511	-0.0553457	-3.11488	-1.14303	-0.0553457	-0.418033	-0.152367	-0.0258373	-2.42511	-0.0553457	-3.11488	-1.14303	-0.0553457	-0.418033	-0.152367	-0.0258373	-2.42511	-0.0553457	-3.11488	-1.14303	-0.0553457	-0.418033	-0.152367	-0.0258373	-2.42511	-0.0553457	-3.11488	-1.14303	-0.0553457	-0.418033	-0.152367	-0.0258373	-2.42511	-0.0553457	-3.11488	-1.14303	-0.0553457	-0.418033	-0.152367	-0.0258373	-2.42511	-0.0553457	-3.11488	-1.14303	-0.0553457	-0.418033	-0.152367	-0.0258373	-2.42511	-0.0553457	-3.11488	-1.14303	-0.0553457	-0.418033	-0.152367	-0.0258373	-2.42511	-0.0553457	-3.11488	-1.14303	-0.0553457	-0.418033	-0.152367	-0.0258373	-2.42511	-0.0553457	-3.11488	-1.14303	-0.0553457	-0.418033	-0.152367	-0.0258373	-3.11488	-0.0553457	-3.11488	-1.14303	-0.0553457	-0.418033	-0.152367	-0.0258373	-3.11488	-0.0553457	-3.11488	-1.14303	-0.0553457	-0.418033	-0.152367	-0.0258373	-3.11488	-0.0553457	-3.11488	-1.14303	-0.0553457	-0.418033	-0.152367	-0.0258373	-3.11488	-0.0553457	-3.11488	-1.14303	-0.0553457	-0.418033	-0.152367	-0.0258373	-3.11488	-0.0553457	-3.11488	-1.14303	-0.0553457	-0.418033	-0.152367	-0.0258373	-3.11488	-0.0553457	-3.11488	-1.14303	-0.0553457	-0.418033	-0.537725	-0.0258373	-3.11488	-0.0553457	-3.11488	-1.14303	-0.0553457	-0.418033	-0.537725	-0.0258373	-3.11488	-0.0553457	-3.11488	-1.14303	-0.0553457	-0.418033	-0.537725	-0.0258373	-3.11488	-0.0553457	-3.11488	-1.14303	-0.0553457	-0.418033	-0.537725	-0.0258373	-3.11488	-0.0553457	-3.11488	-1.14303	-0.0553457	-0.418033	-0.537725	-0.0258373	-2.42511	-0.0553457	-3.11488	-1.14303	-0.0553457	-0.418033	-0.152367	-0.0258373	-2.42511	-0.0553457	-3.11488	-1.14303	-0.0553457	0	0	0	0	0	0	0	0	0	0	0	0	0	0	0	0	0	0	0	0	0	0	0	0	-0.537725	-0.537725	-0.537725	-0.537725	-0.537725	-0.537725	-0.537725	-0.537725	-0.537725	-0.537725	-0.537725	-0.537725	-0.537725	-0.537725	-0.537725	-0.537725	-0.537725	-0.537725	-0.537725	-0.537725	-0.537725	-0.537725	-0.537725	-0.537725	-0.537725	-0.537725	-0.537725	-0.537725	-0.537725	-0.537725	-0.537725	-0.537725	-0.537725	-0.537725	-0.537725	-0.537725	-0.537725	-0.537725	-0.537725	-0.537725	-0.537725	-0.537725	-0.537725	-0.537725	-0.537725	-0.537725	-0.537725	-0.537725	-0.537725	-0.537725	-0.537725	-0.537725	-0.537725	-0.537725	-0.537725	-0.537725	-0.537725	-0.537725	-0.537725	-0.537725	-0.537725	-0.537725	-0.537725	-0.537725	-0.537725	-0.537725	-0.537725	-0.537725	-0.537725	-0.537725	-0.537725	-0.537725	-0.537725	-0.537725	-0.537725	-0.537725	-0.537725	-0.537725	-0.537725	-0.537725	-0.537725	-0.537725	-0.537725	-0.537725	-0.537725	-0.537725	-0.537725	-0.537725	-0.537725	-0.537725	-0.537725	-0.537725	-0.537725	-0.537725	-0.537725	-0.537725	-0.537725	-0.537725	-0.537725	-0.537725	-0.537725	-0.537725	-0.537725	-0.537725	-0.537725	-0.537725	-0.537725	-0.537725	-0.537725	-0.537725	-0.537725	-0.537725	-0.537725	-0.537725	-0.152367	-0.537725	-0.152367	-1.14303	-1.14303	-0.324915	-0.324915	-0.152367	-0.0429437	-1.14303	-0.152367	-2.42511	-1.14303	-0.324915	-0.324915	-0.152367	-0.0429437	-1.14303	-0.152367	-2.42511	-1.14303	-0.324915	-0.324915	-0.152367	-0.0429437	-1.14303	-0.152367	-2.42511	-1.14303	-0.324915	-0.324915	-0.152367	-0.0429437	-1.14303	-0.152367	-2.42511	-1.14303	-0.324915	-0.324915	-0.152367	-0.0429437	-1.14303	-0.152367	-3.11488	-1.14303	-0.418033	-0.0713142	-0.0258373	-0.0429437	-1.14303	-0.152367	-4	-1.46906	-0.0713142	-0.0713142	-0.0258373	-0.0429437	-1.14303	-0.152367	-4	-1.46906	-0.0713142	-0.0713142	-0.0258373	-0.0429437	-1.14303	-0.0258373	-4	-1.46906	-0.0713142	-0.0713142	-0.0258373	-0.0429437	-1.14303	-0.0258373	-4	-1.46906	-0.0713142	-0.0713142	-0.0258373	-0.00722711	-1.46906	-0.0258373	-4	-1.46906	-0.0713142	-0.0713142	-0.0258373	-0.00722711	-1.46906	-0.0258373	-4	-1.46906	-0.0713142	-0.0713142	-0.0258373	-0.00722711	-1.14303	-0.0258373	-4	-1.46906	-0.0713142	-0.0713142	-0.0258373	-0.00722711	-1.14303	-0.0258373	-4	-1.46906	-0.0713142	-0.0713142	-0.0258373	-0.00722711	-1.14303	-0.0258373	-4	-1.46906	-0.0713142	-0.0713142	-0.0258373	-0.00722711	-1.14303	-0.0258373	-4	-1.46906	-0.0713142	-0.0713142	-0.0258373	-0.00722711	-1.14303	-0.0258373	-4	-1.46906	-0.0713142	-0.0713142	-0.0258373	-0.00722711	-1.14303	-0.0258373	-4	-1.46906	-0.0713142	-0.0713142	-0.0258373	-0.00722711	-1.14303	-0.0258373	-4	-1.46906	-0.0713142	-0.0713142	-0.0258373	-0.00722711	-1.14303	-0.0258373	-4	-1.46906	-0.0713142	-0.0713142	-0.0258373	-0.00722711	-1.14303	-0.0258373	-4	-1.46906	-0.0713142	-0.0713142	-0.0258373	-0.00722711	-1.46906	-0.0258373	-4	-1.46906	-0.0713142	-0.0713142	-0.0258373	-0.00722711	-1.46906	-0.0258373	-4	-1.46906	-0.0713142	-0.0713142	-0.0258373	-0.00722711	-1.46906	-0.0258373	-4	-1.46906	-0.0713142	-0.0713142	-0.0258373	-0.00722711	-1.46906	-0.0258373	-4	-1.46906	-0.0713142	-0.0713142	-0.0258373	-0.00722711	-1.46906	-0.0258373	-4	-1.46906	-0.0713142	-0.0713142	-0.0258373	-0.00722711	-1.46906	-0.0258373	-4	-1.46906	-0.0713142	-0.0713142	-0.152367	-0.00722711	-1.46906	-0.0258373	-4	-1.46906	-0.0713142	-0.0713142	-0.152367	-0.00722711	-1.46906	-0.0258373	-4	-1.46906	-0.0713142	-0.0713142	-0.152367	-0.00722711	-1.46906	-0.0258373	-4	-1.46906	-0.0713142	-0.0713142	-0.152367	-0.00722711	-1.46906	-0.0258373	-4	-1.46906	-0.0713142	-0.0713142	-0.152367	-0.00722711	-1.14303	-0.0258373	-4	-1.46906	-0.0713142	-0.0713142	-0.0258373	-0.00722711	-1.14303	-0.0258373	-4	-1.46906	-0.0713142	0	0	0	0	0	0	0	0	0	0	0	0	0	0	0	0	0	0	0	0	0	0	0	0	-0.152367	-0.152367	-0.152367	-0.152367	-0.152367	-0.152367	-0.152367	-0.152367	-0.152367	-0.152367	-0.152367	-0.152367	-0.152367	-0.152367	-0.152367	-0.152367	-0.152367	-0.152367	-0.152367	-0.152367	-0.152367	-0.152367	-0.152367	-0.152367	-0.152367	-0.152367	-0.152367	-0.152367	-0.152367	-0.152367	-0.152367	-0.152367	-0.152367	-0.152367	-0.152367	-0.152367	-0.152367	-0.152367	-0.152367	-0.152367	-0.152367	-0.152367	-0.152367	-0.152367	-0.152367	-0.152367	-0.152367	-0.152367	-0.152367	-0.152367	-0.152367	-0.152367	-0.152367	-0.152367	-0.152367	-0.152367	-0.152367	-0.152367	-0.152367	-0.152367	-0.152367	-0.152367	-0.152367	-0.152367	-0.152367	-0.152367	-0.152367	-0.152367	-0.152367	-0.152367	-0.152367	-0.152367	-0.152367	-0.152367	-0.152367	-0.152367	-0.152367	-0.152367	-0.152367	-0.152367	-0.152367	-0.152367	-0.152367	-0.152367	-0.152367	-0.152367	-0.152367	-0.152367	-0.152367	-0.152367	-0.152367	-0.152367	-0.152367	-0.152367	-0.152367	-0.152367	-0.152367	-0.152367	-0.152367	-0.152367	-0.152367	-0.152367	-0.152367	-0.152367	-0.152367	-0.152367	-0.152367	-0.152367	-0.152367	-0.152367	-0.152367	-0.152367	-0.152367	-0.152367	-0.0429437	-0.152367	-0.0429437	-0.537725	-0.537725	-0.152367	-0.0553457	-0.0258373	-0.00722711	-0.324915	-0.0429437	-1.14303	-0.537725	-0.152367	-0.0553457	-0.0258373	-0.00722711	-0.324915	-0.0429437	-1.14303	-0.537725	-0.152367	-0.0553457	-0.0258373	-0.00722711	-0.324915	-0.0429437	-1.14303	-0.537725	-0.152367	-0.0553457	-0.0258373	-0.00722711	-0.324915	-0.0429437	-1.14303	-0.537725	-0.152367	-0.0553457	-0.0258373	-0.00722711	-0.324915	-0.0429437	-2.42511	-0.537725	-0.324915	-0.00722711	-0.00259793	-0.00722711	-0.324915	-0.0429437	-3.11488	-1.14303	-0.0553457	-0.00722711	-0.00259793	-0.00722711	-0.324915	-0.0429437	-3.11488	-1.14303	-0.0553457	-0.00722711	-0.00259793	-0.00722711	-0.324915	-0.00722711	-3.11488	-1.14303	-0.0553457	-0.00722711	-0.00259793	-0.00722711	-0.324915	-0.00722711	-3.11488	-1.14303	-0.0553457	-0.00722711	-0.00259793	-0.00120328	-0.418033	-0.00722711	-3.11488	-1.14303	-0.0553457	-0.00722711	-0.00259793	-0.00120328	-0.418033	-0.00722711	-3.11488	-1.14303	-0.0553457	-0.00722711	-0.00259793	-0.00120328	-0.324915	-0.00722711	-3.11488	-1.14303	-0.0553457	-0.00722711	-0.00259793	-0.00120328	-0.324915	-0.00722711	-3.11488	-1.14303	-0.0553457	-0.00722711	-0.00259793	-0.00120328	-0.324915	-0.00722711	-3.11488	-1.14303	-0.0553457	-0.00722711	-0.00259793	-0.00120328	-0.324915	-0.00722711	-3.11488	-1.14303	-0.0553457	-0.00722711	-0.00259793	-0.00120328	-0.324915	-0.00722711	-3.11488	-1.14303	-0.0553457	-0.00722711	-0.00259793	-0.00120328	-0.324915	-0.00722711	-3.11488	-1.14303	-0.0553457	-0.00722711	-0.00259793	-0.00120328	-0.324915	-0.00722711	-3.11488	-1.14303	-0.0553457	-0.00722711	-0.00259793	-0.00120328	-0.324915	-0.00722711	-3.11488	-1.14303	-0.0553457	-0.00722711	-0.00259793	-0.00120328	-0.324915	-0.00722711	-3.11488	-1.14303	-0.0553457	-0.00722711	-0.00259793	-0.00120328	-0.418033	-0.00722711	-3.11488	-1.14303	-0.0553457	-0.00722711	-0.00259793	-0.00120328	-0.418033	-0.00722711	-3.11488	-1.14303	-0.0553457	-0.00722711	-0.00259793	-0.00120328	-0.418033	-0.00722711	-3.11488	-1.14303	-0.0553457	-0.00722711	-0.00259793	-0.00120328	-0.418033	-0.00722711	-3.11488	-1.14303	-0.0553457	-0.00722711	-0.00259793	-0.00120328	-0.418033	-0.00722711	-3.11488	-1.14303	-0.0553457	-0.00722711	-0.00259793	-0.00120328	-0.418033	-0.00722711	-3.11488	-1.14303	-0.0553457	-0.00722711	-0.0258373	-0.00120328	-0.418033	-0.00722711	-3.11488	-1.14303	-0.0553457	-0.00722711	-0.0258373	-0.00120328	-0.418033	-0.00722711	-3.11488	-1.14303	-0.0553457	-0.00722711	-0.0258373	-0.00120328	-0.418033	-0.00722711	-3.11488	-1.14303	-0.0553457	-0.00722711	-0.0258373	-0.00120328	-0.418033	-0.00722711	-3.11488	-1.14303	-0.0553457	-0.00722711	-0.0258373	-0.00120328	-0.324915	-0.00722711	-3.11488	-1.14303	-0.0553457	-0.00722711	-0.00259793	-0.00120328	-0.324915	-0.00722711	-3.11488	-1.14303	-0.0553457	0	0	0	0	0	0	0	0	0	0	0	0	0	0	0	0	0	0	0	0	0	0	0	0	-0.0258373	-0.0258373	-0.0258373	-0.0258373	-0.0258373	-0.0258373	-0.0258373	-0.0258373	-0.0258373	-0.0258373	-0.0258373	-0.0258373	-0.0258373	-0.0258373	-0.0258373	-0.0258373	-0.0258373	-0.0258373	-0.0258373	-0.0258373	-0.0258373	-0.0258373	-0.0258373	-0.0258373	-0.0258373	-0.0258373	-0.0258373	-0.0258373	-0.0258373	-0.0258373	-0.0258373	-0.0258373	-0.0258373	-0.0258373	-0.0258373	-0.0258373	-0.0258373	-0.0258373	-0.0258373	-0.0258373	-0.0258373	-0.0258373	-0.0258373	-0.0258373	-0.0258373	-0.0258373	-0.0258373	-0.0258373	-0.0258373	-0.0258373	-0.0258373	-0.0258373	-0.0258373	-0.0258373	-0.0258373	-0.0258373	-0.0258373	-0.0258373	-0.0258373	-0.0258373	-0.0258373	-0.0258373	-0.0258373	-0.0258373	-0.0258373	-0.0258373	-0.0258373	-0.0258373	-0.0258373	-0.0258373	-0.0258373	-0.0258373	-0.0258373	-0.0258373	-0.0258373	-0.0258373	-0.0258373	-0.0258373	-0.0258373	-0.0258373	-0.0258373	-0.0258373	-0.0258373	-0.0258373	-0.0258373	-0.0258373	-0.0258373	-0.0258373	-0.0258373	-0.0258373	-0.0258373	-0.0258373	-0.0258373	-0.0258373	-0.0258373	-0.0258373	-0.0258373	-0.0258373	-0.0258373	-0.0258373	-0.0258373	-0.0258373	-0.0258373	-0.0258373	-0.0258373	-0.0258373	-0.0258373	-0.0258373	-0.0258373	-0.0258373	-0.0258373	-0.0258373	-0.0258373	-0.0258373	-0.00722711	-0.0258373	-0.00722711	-0.152367	-0.152367	-0.0429437	-0.00559788	-0.00259793	-0.000719521	-0.0553457	-0.00722711	-0.324915	-0.152367	-0.0429437	-0.00559788	-0.00259793	-0.000719521	-0.0553457	-0.00722711	-0.324915	-0.152367	-0.0429437	-0.00559788	-0.00259793	-0.000719521	-0.0553457	-0.00722711	-0.324915	-0.152367	-0.0429437	-0.00559788	-0.00259793	-0.000719521	-0.0553457	-0.00722711	-0.324915	-0.152367	-0.0429437	-0.00559788	-0.00259793	-0.000719521	-0.0553457	-0.00722711	-1.14303	-0.152367	-0.152367	-0.000429866	-0.000153018	-0.000719521	-0.0553457	-0.00722711	-1.46906	-0.537725	-0.0258373	-0.000429866	-0.000153018	-0.000719521	-0.0553457	-0.00722711	-1.46906	-0.537725	-0.0258373	-0.000429866	-0.000153018	-0.000719521	-0.0553457	-0.00120328	-1.46906	-0.537725	-0.0258373	-0.000429866	-0.000153018	-0.000719521	-0.0553457	-0.00120328	-1.46906	-0.537725	-0.0258373	-0.000429866	-0.000153018	-0.000118127	-0.0713142	-0.00120328	-1.46906	-0.537725	-0.0258373	-0.000429866	-0.000153018	-0.000118127	-0.0713142	-0.00120328	-1.46906	-0.537725	-0.0258373	-0.000429866	-0.000153018	-0.000118127	-0.0553457	-0.00120328	-1.46906	-0.537725	-0.0258373	-0.000429866	-0.000153018	-0.000118127	-0.0553457	-0.00120328	-1.46906	-0.537725	-0.0258373	-0.000429866	-0.000153018	-0.000118127	-0.0553457	-0.00120328	-1.46906	-0.537725	-0.0258373	-0.000429866	-0.000153018	-0.000118127	-0.0553457	-0.00120328	-1.46906	-0.537725	-0.0258373	-0.000429866	-0.000153018	-0.000118127	-0.0553457	-0.00120328	-1.46906	-0.537725	-0.0258373	-0.000429866	-0.000153018	-0.000118127	-0.0553457	-0.00120328	-1.46906	-0.537725	-0.0258373	-0.000429866	-0.000153018	-0.000118127	-0.0553457	-0.00120328	-1.46906	-0.537725	-0.0258373	-0.000429866	-0.000153018	-0.000118127	-0.0553457	-0.00120328	-1.46906	-0.537725	-0.0258373	-0.000429866	-0.000153018	-0.000118127	-0.0553457	-0.00120328	-1.46906	-0.537725	-0.0258373	-0.000429866	-0.000153018	-0.000118127	-0.0713142	-0.00120328	-1.46906	-0.537725	-0.0258373	-0.000429866	-0.000153018	-0.000118127	-0.0713142	-0.00120328	-1.46906	-0.537725	-0.0258373	-0.000429866	-0.000153018	-0.000118127	-0.0713142	-0.00120328	-1.46906	-0.537725	-0.0258373	-0.000429866	-0.000153018	-0.000118127	-0.0713142	-0.00120328	-1.46906	-0.537725	-0.0258373	-0.000429866	-0.000153018	-0.000118127	-0.0713142	-0.00120328	-1.46906	-0.537725	-0.0258373	-0.000429866	-0.000153018	-0.000118127	-0.0713142	-0.00120328	-1.46906	-0.537725	-0.0258373	-0.000429866	-0.00259793	-0.000118127	-0.0713142	-0.00120328	-1.46906	-0.537725	-0.0258373	-0.000429866	-0.00259793	-0.000118127	-0.0713142	-0.00120328	-1.46906	-0.537725	-0.0258373	-0.000429866	-0.00259793	-0.000118127	-0.0713142	-0.00120328	-1.46906	-0.537725	-0.0258373	-0.000429866	-0.00259793	-0.000118127	-0.0713142	-0.00120328	-1.46906	-0.537725	-0.0258373	-0.000429866	-0.00259793	-0.000118127	-0.0553457	-0.00120328	-1.46906	-0.537725	-0.0258373	-0.000429866	-0.000153018	-0.000118127	-0.0553457	-0.00120328	-1.46906	-0.537725	-0.0258373	0	0	0	0	0	0	0	0	0	0	0	0	0	0	0	0	0	0	0	0	0	0	0	0	-0.00259793	-0.00259793	-0.00259793	-0.00259793	-0.00259793	-0.00259793	-0.00259793	-0.00259793	-0.00259793	-0.00259793	-0.00259793	-0.00259793	-0.00259793	-0.00259793	-0.00259793	-0.00259793	-0.00259793	-0.00259793	-0.00259793	-0.00259793	-0.00259793	-0.00259793	-0.00259793	-0.00259793	-0.00259793	-0.00259793	-0.00259793	-0.00259793	-0.00259793	-0.00259793	-0.00259793	-0.00259793	-0.00259793	-0.00259793	-0.00259793	-0.00259793	-0.00259793	-0.00259793	-0.00259793	-0.00259793	-0.00259793	-0.00259793	-0.00259793	-0.00259793	-0.00259793	-0.00259793	-0.00259793	-0.00259793	-0.00259793	-0.00259793	-0.00259793	-0.00259793	-0.00259793	-0.00259793	-0.00259793	-0.00259793	-0.00259793	-0.00259793	-0.00259793	-0.00259793	-0.00259793	-0.00259793	-0.00259793	-0.00259793	-0.00259793	-0.00259793	-0.00259793	-0.00259793	-0.00259793	-0.00259793	-0.00259793	-0.00259793	-0.00259793	-0.00259793	-0.00259793	-0.00259793	-0.00259793	-0.00259793	-0.00259793	-0.00259793	-0.00259793	-0.00259793	-0.00259793	-0.00259793	-0.00259793	-0.00259793	-0.00259793	-0.00259793	-0.00259793	-0.00259793	-0.00259793	-0.00259793	-0.00259793	-0.00259793	-0.00259793	-0.00259793	-0.00259793	-0.00259793	-0.00259793	-0.00259793	-0.00259793	-0.00259793	-0.00259793	-0.00259793	-0.00259793	-0.00259793	-0.00259793	-0.00259793	-0.00259793	-0.00259793	-0.00259793	-0.00259793	-0.00259793	-0.00259793	-0.000719521	-0.00259793	-0.000719521	-0.0258373	-0.0258373	-0.00722711	-0.000332148	-0.000153018	-4.18593e-05	-0.00559788	-0.000719521	-0.0553457	-0.0258373	-0.00722711	-0.000332148	-0.000153018	-4.18593e-05	-0.00559788	-0.000719521	-0.0553457	-0.0258373	-0.00722711	-0.000332148	-0.000153018	-4.18593e-05	-0.00559788	-0.000719521	-0.0553457	-0.0258373	-0.00722711	-0.000332148	-0.000153018	-4.18593e-05	-0.00559788	-0.000719521	-0.0553457	-0.0258373	-0.00722711	-0.000332148	-0.000153018	-4.18593e-05	-0.00559788	-0.000719521	-0.324915	-0.0258373	-0.0429437	-1.47791e-05	-5.1988e-06	-4.18593e-05	-0.00559788	-0.000719521	-0.418033	-0.152367	-0.00722711	-1.47791e-05	-5.1988e-06	-4.18593e-05	-0.00559788	-0.000719521	-0.418033	-0.152367	-0.00722711	-1.47791e-05	-5.1988e-06	-4.18593e-05	-0.00559788	-0.000118127	-0.418033	-0.152367	-0.00722711	-1.47791e-05	-5.1988e-06	-4.18593e-05	-0.00559788	-0.000118127	-0.418033	-0.152367	-0.00722711	-1.47791e-05	-5.1988e-06	-6.7529e-06	-0.00722711	-0.000118127	-0.418033	-0.152367	-0.00722711	-1.47791e-05	-5.1988e-06	-6.7529e-06	-0.00722711	-0.000118127	-0.418033	-0.152367	-0.00722711	-1.47791e-05	-5.1988e-06	-6.7529e-06	-0.00559788	-0.000118127	-0.418033	-0.152367	-0.00722711	-1.47791e-05	-5.1988e-06	-6.7529e-06	-0.00559788	-0.000118127	-0.418033	-0.152367	-0.00722711	-1.47791e-05	-5.1988e-06	-6.7529e-06	-0.00559788	-0.000118127	-0.418033	-0.152367	-0.00722711	-1.47791e-05	-5.1988e-06	-6.7529e-06	-0.00559788	-0.000118127	-0.418033	-0.152367	-0.00722711	-1.47791e-05	-5.1988e-06	-6.7529e-06	-0.00559788	-0.000118127	-0.418033	-0.152367	-0.00722711	-1.47791e-05	-5.1988e-06	-6.7529e-06	-0.00559788	-0.000118127	-0.418033	-0.152367	-0.00722711	-1.47791e-05	-5.1988e-06	-6.7529e-06	-0.00559788	-0.000118127	-0.418033	-0.152367	-0.00722711	-1.47791e-05	-5.1988e-06	-6.7529e-06	-0.00559788	-0.000118127	-0.418033	-0.152367	-0.00722711	-1.47791e-05	-5.1988e-06	-6.7529e-06	-0.00559788	-0.000118127	-0.418033	-0.152367	-0.00722711	-1.47791e-05	-5.1988e-06	-6.7529e-06	-0.00722711	-0.000118127	-0.418033	-0.152367	-0.00722711	-1.47791e-05	-5.1988e-06	-6.7529e-06	-0.00722711	-0.000118127	-0.418033	-0.152367	-0.00722711	-1.47791e-05	-5.1988e-06	-6.7529e-06	-0.00722711	-0.000118127	-0.418033	-0.152367	-0.00722711	-1.47791e-05	-5.1988e-06	-6.7529e-06	-0.00722711	-0.000118127	-0.418033	-0.152367	-0.00722711	-1.47791e-05	-5.1988e-06	-6.7529e-06	-0.00722711	-0.000118127	-0.418033	-0.152367	-0.00722711	-1.47791e-05	-5.1988e-06	-6.7529e-06	-0.00722711	-0.000118127	-0.418033	-0.152367	-0.00722711	-1.47791e-05	-0.000153018	-6.7529e-06	-0.00722711	-0.000118127	-0.418033	-0.152367	-0.00722711	-1.47791e-05	-0.000153018	-6.7529e-06	-0.00722711	-0.000118127	-0.418033	-0.152367	-0.00722711	-1.47791e-05	-0.000153018	-6.7529e-06	-0.00722711	-0.000118127	-0.418033	-0.152367	-0.00722711	-1.47791e-05	-0.000153018	-6.7529e-06	-0.00722711	-0.000118127	-0.418033	-0.152367	-0.00722711	-1.47791e-05	-0.000153018	-6.7529e-06	-0.00559788	-0.000118127	-0.418033	-0.152367	-0.00722711	-1.47791e-05	-5.1988e-06	-6.7529e-06	-0.00559788	-0.000118127	-0.418033	-0.152367	-0.00722711	0	0	0	0	0	0	0	0	0	0	0	0	0	0	0	0	0	0	0	0	0	0	0	0	-0.00559788	-0.00559788	-0.00559788	-0.00559788	-0.00559788	-0.00559788	-0.00559788	-0.00559788	-0.00559788	-0.00559788	-0.00559788	-0.00559788	-0.00559788	-0.00559788	-0.00559788	-0.00559788	-0.00559788	-0.00559788	-0.00559788	-0.00559788	-0.00559788	-0.00559788	-0.00559788	-0.00559788	-0.00559788	-0.00559788	-0.00559788	-0.00559788	-0.00559788	-0.00559788	-0.00559788	-0.00559788	-0.00559788	-0.00559788	-0.00559788	-0.00559788	-0.00559788	-0.00559788	-0.00559788	-0.00559788	-0.00559788	-0.00559788	-0.00559788	-0.00559788	-0.00559788	-0.00559788	-0.00559788	-0.00559788	-0.00559788	-0.00559788	-0.00559788	-0.00559788	-0.00559788	-0.00559788	-0.00559788	-0.00559788	-0.00559788	-0.00559788	-0.00559788	-0.00559788	-0.00559788	-0.00559788	-0.00559788	-0.00559788	-0.00559788	-0.00559788	-0.00559788	-0.00559788	-0.00559788	-0.00559788	-0.00559788	-0.00559788	-0.00559788	-0.00559788	-0.00559788	-0.00559788	-0.00559788	-0.00559788	-0.00559788	-0.00559788	-0.00559788	-0.00559788	-0.00559788	-0.00559788	-0.00559788	-0.00559788	-0.00559788	-0.00559788	-0.00559788	-0.00559788	-0.00559788	-0.00559788	-0.00559788	-0.00559788	-0.00559788	-0.00559788	-0.00559788	-0.00559788	-0.00559788	-0.00559788	-0.00559788	-0.00559788	-0.00559788	-0.00559788	-0.00559788	-0.00559788	-0.00559788	-0.00559788	-0.00559788	-0.00559788	-0.00559788	-0.00559788	-0.00559788	-0.00559788	-0.00259793	-0.00559788	-0.00259793	-0.000332148	-0.000332148	-0.000153018	-0.0713142	-0.0553457	-0.0258373	-0.00722711	-0.00259793	-0.000429866	-0.000332148	-0.000153018	-0.0713142	-0.0553457	-0.0258373	-0.00722711	-0.00259793	-0.000429866	-0.000332148	-0.000153018	-0.0713142	-0.0553457	-0.0258373	-0.00722711	-0.00259793	-0.000429866	-0.000332148	-0.000153018	-0.0713142	-0.0553457	-0.0258373	-0.00722711	-0.00259793	-0.000429866	-0.000332148	-0.000153018	-0.0713142	-0.0553457	-0.0258373	-0.00722711	-0.00259793	-1.47791e-05	-0.000332148	-5.1988e-06	-0.324915	-0.324915	-0.0258373	-0.00722711	-0.00259793	-1.13858e-05	-1.13858e-05	-1.40104e-06	-0.324915	-0.324915	-0.0258373	-0.00722711	-0.00259793	-1.13858e-05	-1.13858e-05	-1.40104e-06	-0.324915	-0.324915	-0.0258373	-0.00722711	-0.000719521	-1.13858e-05	-1.13858e-05	-1.40104e-06	-0.324915	-0.324915	-0.0258373	-0.00722711	-0.000719521	-1.13858e-05	-1.13858e-05	-1.40104e-06	-0.324915	-0.324915	-0.00722711	-0.00559788	-0.000719521	-1.13858e-05	-1.13858e-05	-1.40104e-06	-0.324915	-0.324915	-0.00722711	-0.00559788	-0.000719521	-1.13858e-05	-1.13858e-05	-1.40104e-06	-0.324915	-0.324915	-0.00722711	-0.00722711	-0.000719521	-1.13858e-05	-1.13858e-05	-1.40104e-06	-0.324915	-0.324915	-0.00722711	-0.00722711	-0.000719521	-1.13858e-05	-1.13858e-05	-1.40104e-06	-0.324915	-0.324915	-0.00722711	-0.00722711	-0.000719521	-1.13858e-05	-1.13858e-05	-1.40104e-06	-0.324915	-0.324915	-0.00722711	-0.00722711	-0.000719521	-1.13858e-05	-1.13858e-05	-1.40104e-06	-0.324915	-0.324915	-0.00722711	-0.00722711	-0.000719521	-1.13858e-05	-1.13858e-05	-1.40104e-06	-0.324915	-0.324915	-0.00722711	-0.00722711	-0.000719521	-1.13858e-05	-1.13858e-05	-1.40104e-06	-0.324915	-0.324915	-0.00722711	-0.00722711	-0.000719521	-1.13858e-05	-1.13858e-05	-1.40104e-06	-0.324915	-0.324915	-0.00722711	-0.00722711	-0.000719521	-1.13858e-05	-1.13858e-05	-1.40104e-06	-0.324915	-0.324915	-0.00722711	-0.00722711	-0.000719521	-1.13858e-05	-1.13858e-05	-1.40104e-06	-0.324915	-0.324915	-0.00722711	-0.00559788	-0.000719521	-1.13858e-05	-1.13858e-05	-1.40104e-06	-0.324915	-0.324915	-0.00722711	-0.00559788	-0.000719521	-1.13858e-05	-1.13858e-05	-1.40104e-06	-0.324915	-0.324915	-0.00722711	-0.00559788	-0.000719521	-1.13858e-05	-1.13858e-05	-1.40104e-06	-0.324915	-0.324915	-0.00722711	-0.00559788	-0.000719521	-1.13858e-05	-1.13858e-05	-1.40104e-06	-0.324915	-0.324915	-0.00722711	-0.00559788	-0.000719521	-1.13858e-05	-1.13858e-05	-1.40104e-06	-0.324915	-0.324915	-0.00722711	-0.00559788	-0.000719521	-1.13858e-05	-1.13858e-05	-1.40104e-06	-0.324915	-0.0553457	-0.00722711	-0.00559788	-0.000719521	-1.13858e-05	-1.13858e-05	-1.40104e-06	-0.324915	-0.0553457	-0.00722711	-0.00559788	-0.000719521	-1.13858e-05	-1.13858e-05	-1.40104e-06	-0.324915	-0.0553457	-0.00722711	-0.00559788	-0.000719521	-1.13858e-05	-1.13858e-05	-1.40104e-06	-0.324915	-0.0553457	-0.00722711	-0.00559788	-0.000719521	-1.13858e-05	-1.13858e-05	-1.40104e-06	-0.324915	-0.0553457	-0.00722711	-0.00722711	-0.000719521	-1.13858e-05	-1.13858e-05	-1.40104e-06	-0.324915	-0.324915	-0.00722711	-0.00722711	-0.000719521	-1.13858e-05	-1.13858e-05	-1.40104e-06	0	0	0	0	0	0	0	0	0	0	0	0	0	0	0	0	0	0	0	0	0	0	0	0	-0.0553457	-0.0553457	-0.0553457	-0.0553457	-0.0553457	-0.0553457	-0.0553457	-0.0553457	-0.0553457	-0.0553457	-0.0553457	-0.0553457	-0.0553457	-0.0553457	-0.0553457	-0.0553457	-0.0553457	-0.0553457	-0.0553457	-0.0553457	-0.0553457	-0.0553457	-0.0553457	-0.0553457	-0.0553457	-0.0553457	-0.0553457	-0.0553457	-0.0553457	-0.0553457	-0.0553457	-0.0553457	-0.0553457	-0.0553457	-0.0553457	-0.0553457	-0.0553457	-0.0553457	-0.0553457	-0.0553457	-0.0553457	-0.0553457	-0.0553457	-0.0553457	-0.0553457	-0.0553457	-0.0553457	-0.0553457	-0.0553457	-0.0553457	-0.0553457	-0.0553457	-0.0553457	-0.0553457	-0.0553457	-0.0553457	-0.0553457	-0.0553457	-0.0553457	-0.0553457	-0.0553457	-0.0553457	-0.0553457	-0.0553457	-0.0553457	-0.0553457	-0.0553457	-0.0553457	-0.0553457	-0.0553457	-0.0553457	-0.0553457	-0.0553457	-0.0553457	-0.0553457	-0.0553457	-0.0553457	-0.0553457	-0.0553457	-0.0553457	-0.0553457	-0.0553457	-0.0553457	-0.0553457	-0.0553457	-0.0553457	-0.0553457	-0.0553457	-0.0553457	-0.0553457	-0.0553457	-0.0553457	-0.0553457	-0.0553457	-0.0553457	-0.0553457	-0.0553457	-0.0553457	-0.0553457	-0.0553457	-0.0553457	-0.0553457	-0.0553457	-0.0553457	-0.0553457	-0.0553457	-0.0553457	-0.0553457	-0.0553457	-0.0553457	-0.0553457	-0.0553457	-0.0553457	-0.0553457	-0.0258373	-0.0553457	-0.0258373	-0.00559788	-0.00559788	-0.00259793	-0.418033	-0.324915	-0.152367	-0.0713142	-0.0258373	-0.00722711	-0.00559788	-0.00259793	-0.418033	-0.324915	-0.152367	-0.0713142	-0.0258373	-0.00722711	-0.00559788	-0.00259793	-0.418033	-0.324915	-0.152367	-0.0713142	-0.0258373	-0.00722711	-0.00559788	-0.00259793	-0.418033	-0.324915	-0.152367	-0.0713142	-0.0258373	-0.00722711	-0.00559788	-0.00259793	-0.418033	-0.324915	-0.152367	-0.0713142	-0.0258373	-0.000429866	-0.00559788	-0.000153018	-1.14303	-1.14303	-0.152367	-0.0713142	-0.0258373	-0.000332148	-0.000332148	-4.18593e-05	-1.14303	-1.14303	-0.152367	-0.0713142	-0.0258373	-0.000332148	-0.000332148	-4.18593e-05	-1.14303	-1.14303	-0.152367	-0.0713142	-0.00722711	-0.000332148	-0.000332148	-4.18593e-05	-1.14303	-1.14303	-0.152367	-0.0713142	-0.00722711	-0.000332148	-0.000332148	-4.18593e-05	-1.14303	-1.14303	-0.0429437	-0.0553457	-0.00722711	-0.000332148	-0.000332148	-4.18593e-05	-1.14303	-1.14303	-0.0429437	-0.0553457	-0.00722711	-0.000332148	-0.000332148	-4.18593e-05	-1.14303	-1.14303	-0.0429437	-0.0713142	-0.00722711	-0.000332148	-0.000332148	-4.18593e-05	-1.14303	-1.14303	-0.0429437	-0.0713142	-0.00722711	-0.000332148	-0.000332148	-4.18593e-05	-1.14303	-1.14303	-0.0429437	-0.0713142	-0.00722711	-0.000332148	-0.000332148	-4.18593e-05	-1.14303	-1.14303	-0.0429437	-0.0713142	-0.00722711	-0.000332148	-0.000332148	-4.18593e-05	-1.14303	-1.14303	-0.0429437	-0.0713142	-0.00722711	-0.000332148	-0.000332148	-4.18593e-05	-1.14303	-1.14303	-0.0429437	-0.0713142	-0.00722711	-0.000332148	-0.000332148	-4.18593e-05	-1.14303	-1.14303	-0.0429437	-0.0713142	-0.00722711	-0.000332148	-0.000332148	-4.18593e-05	-1.14303	-1.14303	-0.0429437	-0.0713142	-0.00722711	-0.000332148	-0.000332148	-4.18593e-05	-1.14303	-1.14303	-0.0429437	-0.0713142	-0.00722711	-0.000332148	-0.000332148	-4.18593e-05	-1.14303	-1.14303	-0.0429437	-0.0553457	-0.00722711	-0.000332148	-0.000332148	-4.18593e-05	-1.14303	-1.14303	-0.0429437	-0.0553457	-0.00722711	-0.000332148	-0.000332148	-4.18593e-05	-1.14303	-1.14303	-0.0429437	-0.0553457	-0.00722711	-0.000332148	-0.000332148	-4.18593e-05	-1.14303	-1.14303	-0.0429437	-0.0553457	-0.00722711	-0.000332148	-0.000332148	-4.18593e-05	-1.14303	-1.14303	-0.0429437	-0.0553457	-0.00722711	-0.000332148	-0.000332148	-4.18593e-05	-1.14303	-1.14303	-0.0429437	-0.0553457	-0.00722711	-0.000332148	-0.000332148	-4.18593e-05	-1.14303	-0.324915	-0.0429437	-0.0553457	-0.00722711	-0.000332148	-0.000332148	-4.18593e-05	-1.14303	-0.324915	-0.0429437	-0.0553457	-0.00722711	-0.000332148	-0.000332148	-4.18593e-05	-1.14303	-0.324915	-0.0429437	-0.0553457	-0.00722711	-0.000332148	-0.000332148	-4.18593e-05	-1.14303	-0.324915	-0.0429437	-0.0553457	-0.00722711	-0.000332148	-0.000332148	-4.18593e-05	-1.14303	-0.324915	-0.0429437	-0.0713142	-0.00722711	-0.000332148	-0.000332148	-4.18593e-05	-1.14303	-1.14303	-0.0429437	-0.0713142	-0.00722711	-0.000332148	-0.000332148	-4.18593e-05	0	0	0	0	0	0	0	0	0	0	0	0	0	0	0	0	0	0	0	0	0	0	0	0	-0.324915	-0.324915	-0.324915	-0.324915	-0.324915	-0.324915	-0.324915	-0.324915	-0.324915	-0.324915	-0.324915	-0.324915	-0.324915	-0.324915	-0.324915	-0.324915	-0.324915	-0.324915	-0.324915	-0.324915	-0.324915	-0.324915	-0.324915	-0.324915	-0.324915	-0.324915	-0.324915	-0.324915	-0.324915	-0.324915	-0.324915	-0.324915	-0.324915	-0.324915	-0.324915	-0.324915	-0.324915	-0.324915	-0.324915	-0.324915	-0.324915	-0.324915	-0.324915	-0.324915	-0.324915	-0.324915	-0.324915	-0.324915	-0.324915	-0.324915	-0.324915	-0.324915	-0.324915	-0.324915	-0.324915	-0.324915	-0.324915	-0.324915	-0.324915	-0.324915	-0.324915	-0.324915	-0.324915	-0.324915	-0.324915	-0.324915	-0.324915	-0.324915	-0.324915	-0.324915	-0.324915	-0.324915	-0.324915	-0.324915	-0.324915	-0.324915	-0.324915	-0.324915	-0.324915	-0.324915	-0.324915	-0.324915	-0.324915	-0.324915	-0.324915	-0.324915	-0.324915	-0.324915	-0.324915	-0.324915	-0.324915	-0.324915	-0.324915	-0.324915	-0.324915	-0.324915	-0.324915	-0.324915	-0.324915	-0.324915	-0.324915	-0.324915	-0.324915	-0.324915	-0.324915	-0.324915	-0.324915	-0.324915	-0.324915	-0.324915	-0.324915	-0.324915	-0.324915	-0.324915	-0.152367	-0.324915	-0.152367	-0.0553457	-0.0553457	-0.0258373	-1.46906	-1.14303	-0.537725	-0.418033	-0.152367	-0.0713142	-0.0553457	-0.0258373	-1.46906	-1.14303	-0.537725	-0.418033	-0.152367	-0.0713142	-0.0553457	-0.0258373	-1.46906	-1.14303	-0.537725	-0.418033	-0.152367	-0.0713142	-0.0553457	-0.0258373	-1.46906	-1.14303	-0.537725	-0.418033	-0.152367	-0.0713142	-0.0553457	-0.0258373	-1.46906	-1.14303	-0.537725	-0.418033	-0.152367	-0.00722711	-0.0553457	-0.00259793	-2.42511	-2.42511	-0.537725	-0.418033	-0.152367	-0.00559788	-0.00559788	-0.000719521	-2.42511	-2.42511	-0.537725	-0.418033	-0.152367	-0.00559788	-0.00559788	-0.000719521	-2.42511	-2.42511	-0.537725	-0.418033	-0.0429437	-0.00559788	-0.00559788	-0.000719521	-2.42511	-2.42511	-0.537725	-0.418033	-0.0429437	-0.00559788	-0.00559788	-0.000719521	-2.42511	-2.42511	-0.152367	-0.324915	-0.0429437	-0.00559788	-0.00559788	-0.000719521	-2.42511	-2.42511	-0.152367	-0.324915	-0.0429437	-0.00559788	-0.00559788	-0.000719521	-2.42511	-2.42511	-0.152367	-0.418033	-0.0429437	-0.00559788	-0.00559788	-0.000719521	-2.42511	-2.42511	-0.152367	-0.418033	-0.0429437	-0.00559788	-0.00559788	-0.000719521	-2.42511	-2.42511	-0.152367	-0.418033	-0.0429437	-0.00559788	-0.00559788	-0.000719521	-2.42511	-2.42511	-0.152367	-0.418033	-0.0429437	-0.00559788	-0.00559788	-0.000719521	-2.42511	-2.42511	-0.152367	-0.418033	-0.0429437	-0.00559788	-0.00559788	-0.000719521	-2.42511	-2.42511	-0.152367	-0.418033	-0.0429437	-0.00559788	-0.00559788	-0.000719521	-2.42511	-2.42511	-0.152367	-0.418033	-0.0429437	-0.00559788	-0.00559788	-0.000719521	-2.42511	-2.42511	-0.152367	-0.418033	-0.0429437	-0.00559788	-0.00559788	-0.000719521	-2.42511	-2.42511	-0.152367	-0.418033	-0.0429437	-0.00559788	-0.00559788	-0.000719521	-2.42511	-2.42511	-0.152367	-0.324915	-0.0429437	-0.00559788	-0.00559788	-0.000719521	-2.42511	-2.42511	-0.152367	-0.324915	-0.0429437	-0.00559788	-0.00559788	-0.000719521	-2.42511	-2.42511	-0.152367	-0.324915	-0.0429437	-0.00559788	-0.00559788	-0.000719521	-2.42511	-2.42511	-0.152367	-0.324915	-0.0429437	-0.00559788	-0.00559788	-0.000719521	-2.42511	-2.42511	-0.152367	-0.324915	-0.0429437	-0.00559788	-0.00559788	-0.000719521	-2.42511	-2.42511	-0.152367	-0.324915	-0.0429437	-0.00559788	-0.00559788	-0.000719521	-2.42511	-1.14303	-0.152367	-0.324915	-0.0429437	-0.00559788	-0.00559788	-0.000719521	-2.42511	-1.14303	-0.152367	-0.324915	-0.0429437	-0.00559788	-0.00559788	-0.000719521	-2.42511	-1.14303	-0.152367	-0.324915	-0.0429437	-0.00559788	-0.00559788	-0.000719521	-2.42511	-1.14303	-0.152367	-0.324915	-0.0429437	-0.00559788	-0.00559788	-0.000719521	-2.42511	-1.14303	-0.152367	-0.418033	-0.0429437	-0.00559788	-0.00559788	-0.000719521	-2.42511	-2.42511	-0.152367	-0.418033	-0.0429437	-0.00559788	-0.00559788	-0.000719521	0	0	0	0	0	0	0	0	0	0	0	0	0	0	0	0	0	0	0	0	0	0	0	0	-1.14303	-1.14303	-1.14303	-1.14303	-1.14303	-1.14303	-1.14303	-1.14303	-1.14303	-1.14303	-1.14303	-1.14303	-1.14303	-1.14303	-1.14303	-1.14303	-1.14303	-1.14303	-1.14303	-1.14303	-1.14303	-1.14303	-1.14303	-1.14303	-1.14303	-1.14303	-1.14303	-1.14303	-1.14303	-1.14303	-1.14303	-1.14303	-1.14303	-1.14303	-1.14303	-1.14303	-1.14303	-1.14303	-1.14303	-1.14303	-1.14303	-1.14303	-1.14303	-1.14303	-1.14303	-1.14303	-1.14303	-1.14303	-1.14303	-1.14303	-1.14303	-1.14303	-1.14303	-1.14303	-1.14303	-1.14303	-1.14303	-1.14303	-1.14303	-1.14303	-1.14303	-1.14303	-1.14303	-1.14303	-1.14303	-1.14303	-1.14303	-1.14303	-1.14303	-1.14303	-1.14303	-1.14303	-1.14303	-1.14303	-1.14303	-1.14303	-1.14303	-1.14303	-1.14303	-1.14303	-1.14303	-1.14303	-1.14303	-1.14303	-1.14303	-1.14303	-1.14303	-1.14303	-1.14303	-1.14303	-1.14303	-1.14303	-1.14303	-1.14303	-1.14303	-1.14303	-1.14303	-1.14303	-1.14303	-1.14303	-1.14303	-1.14303	-1.14303	-1.14303	-1.14303	-1.14303	-1.14303	-1.14303	-1.14303	-1.14303	-1.14303	-1.14303	-1.14303	-1.14303	-0.537725	-1.14303	-0.537725	-0.324915	-0.324915	-0.152367	-3.11488	-2.42511	-1.14303	-1.46906	-0.537725	-0.418033	-0.324915	-0.152367	-3.11488	-2.42511	-1.14303	-1.46906	-0.537725	-0.418033	-0.324915	-0.152367	-3.11488	-2.42511	-1.14303	-1.46906	-0.537725	-0.418033	-0.324915	-0.152367	-3.11488	-2.42511	-1.14303	-1.46906	-0.537725	-0.418033	-0.324915	-0.152367	-3.11488	-2.42511	-1.14303	-1.46906	-0.537725	-0.0713142	-0.324915	-0.0258373	-3.11488	-3.11488	-1.14303	-1.46906	-0.537725	-0.0553457	-0.0553457	-0.00722711	-3.11488	-3.11488	-1.14303	-1.46906	-0.537725	-0.0553457	-0.0553457	-0.00722711	-3.11488	-3.11488	-1.14303	-1.46906	-0.152367	-0.0553457	-0.0553457	-0.00722711	-3.11488	-3.11488	-1.14303	-1.46906	-0.152367	-0.0553457	-0.0553457	-0.00722711	-3.11488	-3.11488	-0.324915	-1.14303	-0.152367	-0.0553457	-0.0553457	-0.00722711	-3.11488	-3.11488	-0.324915	-1.14303	-0.152367	-0.0553457	-0.0553457	-0.00722711	-3.11488	-3.11488	-0.324915	-1.46906	-0.152367	-0.0553457	-0.0553457	-0.00722711	-3.11488	-3.11488	-0.324915	-1.46906	-0.152367	-0.0553457	-0.0553457	-0.00722711	-3.11488	-3.11488	-0.324915	-1.46906	-0.152367	-0.0553457	-0.0553457	-0.00722711	-3.11488	-3.11488	-0.324915	-1.46906	-0.152367	-0.0553457	-0.0553457	-0.00722711	-3.11488	-3.11488	-0.324915	-1.46906	-0.152367	-0.0553457	-0.0553457	-0.00722711	-3.11488	-3.11488	-0.324915	-1.46906	-0.152367	-0.0553457	-0.0553457	-0.00722711	-3.11488	-3.11488	-0.324915	-1.46906	-0.152367	-0.0553457	-0.0553457	-0.00722711	-3.11488	-3.11488	-0.324915	-1.46906	-0.152367	-0.0553457	-0.0553457	-0.00722711	-3.11488	-3.11488	-0.324915	-1.46906	-0.152367	-0.0553457	-0.0553457	-0.00722711	-3.11488	-3.11488	-0.324915	-1.14303	-0.152367	-0.0553457	-0.0553457	-0.00722711	-3.11488	-3.11488	-0.324915	-1.14303	-0.152367	-0.0553457	-0.0553457	-0.00722711	-3.11488	-3.11488	-0.324915	-1.14303	-0.152367	-0.0553457	-0.0553457	-0.00722711	-3.11488	-3.11488	-0.324915	-1.14303	-0.152367	-0.0553457	-0.0553457	-0.00722711	-3.11488	-3.11488	-0.324915	-1.14303	-0.152367	-0.0553457	-0.0553457	-0.00722711	-3.11488	-3.11488	-0.324915	-1.14303	-0.152367	-0.0553457	-0.0553457	-0.00722711	-3.11488	-2.42511	-0.324915	-1.14303	-0.152367	-0.0553457	-0.0553457	-0.00722711	-3.11488	-2.42511	-0.324915	-1.14303	-0.152367	-0.0553457	-0.0553457	-0.00722711	-3.11488	-2.42511	-0.324915	-1.14303	-0.152367	-0.0553457	-0.0553457	-0.00722711	-3.11488	-2.42511	-0.324915	-1.14303	-0.152367	-0.0553457	-0.0553457	-0.00722711	-3.11488	-2.42511	-0.324915	-1.46906	-0.152367	-0.0553457	-0.0553457	-0.00722711	-3.11488	-3.11488	-0.324915	-1.46906	-0.152367	-0.0553457	-0.0553457	-0.00722711	0	0	0	0	0	0	0	0	0	0	0	0	0	0	0	0	0	0	0	0	0	0	0	0	-2.42511	-2.42511	-2.42511	-2.42511	-2.42511	-2.42511	-2.42511	-2.42511	-2.42511	-2.42511	-2.42511	-2.42511	-2.42511	-2.42511	-2.42511	-2.42511	-2.42511	-2.42511	-2.42511	-2.42511	-2.42511	-2.42511	-2.42511	-2.42511	-2.42511	-2.42511	-2.42511	-2.42511	-2.42511	-2.42511	-2.42511	-2.42511	-2.42511	-2.42511	-2.42511	-2.42511	-2.42511	-2.42511	-2.42511	-2.42511	-2.42511	-2.42511	-2.42511	-2.42511	-2.42511	-2.42511	-2.42511	-2.42511	-2.42511	-2.42511	-2.42511	-2.42511	-2.42511	-2.42511	-2.42511	-2.42511	-2.42511	-2.42511	-2.42511	-2.42511	-2.42511	-2.42511	-2.42511	-2.42511	-2.42511	-2.42511	-2.42511	-2.42511	-2.42511	-2.42511	-2.42511	-2.42511	-2.42511	-2.42511	-2.42511	-2.42511	-2.42511	-2.42511	-2.42511	-2.42511	-2.42511	-2.42511	-2.42511	-2.42511	-2.42511	-2.42511	-2.42511	-2.42511	-2.42511	-2.42511	-2.42511	-2.42511	-2.42511	-2.42511	-2.42511	-2.42511	-2.42511	-2.42511	-2.42511	-2.42511	-2.42511	-2.42511	-2.42511	-2.42511	-2.42511	-2.42511	-2.42511	-2.42511	-2.42511	-2.42511	-2.42511	-2.42511	-2.42511	-2.42511	-1.14303	-2.42511	-1.14303	-1.14303	-1.14303	-0.537725	-4	-3.11488	-1.46906	-3.11488	-1.14303	-1.46906	-1.14303	-0.537725	-4	-3.11488	-1.46906	-3.11488	-1.14303	-1.46906	-1.14303	-0.537725	-4	-3.11488	-1.46906	-3.11488	-1.14303	-1.46906	-1.14303	-0.537725	-4	-3.11488	-1.46906	-3.11488	-1.14303	-1.46906	-1.14303	-0.537725	-4	-3.11488	-1.46906	-3.11488	-1.14303	-0.418033	-1.14303	-0.152367	-2.42511	-2.42511	-1.46906	-3.11488	-1.14303	-0.324915	-0.324915	-0.0429437	-2.42511	-2.42511	-1.46906	-3.11488	-1.14303	-0.324915	-0.324915	-0.0429437	-2.42511	-2.42511	-1.46906	-3.11488	-0.324915	-0.324915	-0.324915	-0.0429437	-2.42511	-2.42511	-1.46906	-3.11488	-0.324915	-0.324915	-0.324915	-0.0429437	-2.42511	-2.42511	-0.418033	-2.42511	-0.324915	-0.324915	-0.324915	-0.0429437	-2.42511	-2.42511	-0.418033	-2.42511	-0.324915	-0.324915	-0.324915	-0.0429437	-2.42511	-2.42511	-0.418033	-3.11488	-0.324915	-0.324915	-0.324915	-0.0429437	-2.42511	-2.42511	-0.418033	-3.11488	-0.324915	-0.324915	-0.324915	-0.0429437	-2.42511	-2.42511	-0.418033	-3.11488	-0.324915	-0.324915	-0.324915	-0.0429437	-2.42511	-2.42511	-0.418033	-3.11488	-0.324915	-0.324915	-0.324915	-0.0429437	-2.42511	-2.42511	-0.418033	-3.11488	-0.324915	-0.324915	-0.324915	-0.0429437	-2.42511	-2.42511	-0.418033	-3.11488	-0.324915	-0.324915	-0.324915	-0.0429437	-2.42511	-2.42511	-0.418033	-3.11488	-0.324915	-0.324915	-0.324915	-0.0429437	-2.42511	-2.42511	-0.418033	-3.11488	-0.324915	-0.324915	-0.324915	-0.0429437	-2.42511	-2.42511	-0.418033	-3.11488	-0.324915	-0.324915	-0.324915	-0.0429437	-2.42511	-2.42511	-0.418033	-2.42511	-0.324915	-0.324915	-0.324915	-0.0429437	-2.42511	-2.42511	-0.418033	-2.42511	-0.324915	-0.324915	-0.324915	-0.0429437	-2.42511	-2.42511	-0.418033	-2.42511	-0.324915	-0.324915	-0.324915	-0.0429437	-2.42511	-2.42511	-0.418033	-2.42511	-0.324915	-0.324915	-0.324915	-0.0429437	-2.42511	-2.42511	-0.418033	-2.42511	-0.324915	-0.324915	-0.324915	-0.0429437	-2.42511	-2.42511	-0.418033	-2.42511	-0.324915	-0.324915	-0.324915	-0.0429437	-2.42511	-3.11488	-0.418033	-2.42511	-0.324915	-0.324915	-0.324915	-0.0429437	-2.42511	-3.11488	-0.418033	-2.42511	-0.324915	-0.324915	-0.324915	-0.0429437	-2.42511	-3.11488	-0.418033	-2.42511	-0.324915	-0.324915	-0.324915	-0.0429437	-2.42511	-3.11488	-0.418033	-2.42511	-0.324915	-0.324915	-0.324915	-0.0429437	-2.42511	-3.11488	-0.418033	-3.11488	-0.324915	-0.324915	-0.324915	-0.0429437	-2.42511	-2.42511	-0.418033	-3.11488	-0.324915	-0.324915	-0.324915	-0.0429437	0	0	0	0	0	0	0	0	0	0	0	0	0	0	0	0	0	0	0	0	0	0	0	0	-3.11488	-3.11488	-3.11488	-3.11488	-3.11488	-3.11488	-3.11488	-3.11488	-3.11488	-3.11488	-3.11488	-3.11488	-3.11488	-3.11488	-3.11488	-3.11488	-3.11488	-3.11488	-3.11488	-3.11488	-3.11488	-3.11488	-3.11488	-3.11488	-3.11488	-3.11488	-3.11488	-3.11488	-3.11488	-3.11488	-3.11488	-3.11488	-3.11488	-3.11488	-3.11488	-3.11488	-3.11488	-3.11488	-3.11488	-3.11488	-3.11488	-3.11488	-3.11488	-3.11488	-3.11488	-3.11488	-3.11488	-3.11488	-3.11488	-3.11488	-3.11488	-3.11488	-3.11488	-3.11488	-3.11488	-3.11488	-3.11488	-3.11488	-3.11488	-3.11488	-3.11488	-3.11488	-3.11488	-3.11488	-3.11488	-3.11488	-3.11488	-3.11488	-3.11488	-3.11488	-3.11488	-3.11488	-3.11488	-3.11488	-3.11488	-3.11488	-3.11488	-3.11488	-3.11488	-3.11488	-3.11488	-3.11488	-3.11488	-3.11488	-3.11488	-3.11488	-3.11488	-3.11488	-3.11488	-3.11488	-3.11488	-3.11488	-3.11488	-3.11488	-3.11488	-3.11488	-3.11488	-3.11488	-3.11488	-3.11488	-3.11488	-3.11488	-3.11488	-3.11488	-3.11488	-3.11488	-3.11488	-3.11488	-3.11488	-3.11488	-3.11488	-3.11488	-3.11488	-3.11488	-1.46906	-3.11488	-1.46906	-2.42511	-2.42511	-1.14303	-3.11488	-2.42511	-1.14303	-4	-1.46906	-3.11488	-2.42511	-1.14303	-3.11488	-2.42511	-1.14303	-4	-1.46906	-3.11488	-2.42511	-1.14303	-3.11488	-2.42511	-1.14303	-4	-1.46906	-3.11488	-2.42511	-1.14303	-3.11488	-2.42511	-1.14303	-4	-1.46906	-3.11488	-2.42511	-1.14303	-3.11488	-2.42511	-1.14303	-4	-1.46906	-1.46906	-2.42511	-0.537725	-1.14303	-1.14303	-1.14303	-4	-1.46906	-1.14303	-1.14303	-0.152367	-1.14303	-1.14303	-1.14303	-4	-1.46906	-1.14303	-1.14303	-0.152367	-1.14303	-1.14303	-1.14303	-4	-0.418033	-1.14303	-1.14303	-0.152367	-1.14303	-1.14303	-1.14303	-4	-0.418033	-1.14303	-1.14303	-0.152367	-1.14303	-1.14303	-0.324915	-3.11488	-0.418033	-1.14303	-1.14303	-0.152367	-1.14303	-1.14303	-0.324915	-3.11488	-0.418033	-1.14303	-1.14303	-0.152367	-1.14303	-1.14303	-0.324915	-4	-0.418033	-1.14303	-1.14303	-0.152367	-1.14303	-1.14303	-0.324915	-4	-0.418033	-1.14303	-1.14303	-0.152367	-1.14303	-1.14303	-0.324915	-4	-0.418033	-1.14303	-1.14303	-0.152367	-1.14303	-1.14303	-0.324915	-4	-0.418033	-1.14303	-1.14303	-0.152367	-1.14303	-1.14303	-0.324915	-4	-0.418033	-1.14303	-1.14303	-0.152367	-1.14303	-1.14303	-0.324915	-4	-0.418033	-1.14303	-1.14303	-0.152367	-1.14303	-1.14303	-0.324915	-4	-0.418033	-1.14303	-1.14303	-0.152367	-1.14303	-1.14303	-0.324915	-4	-0.418033	-1.14303	-1.14303	-0.152367	-1.14303	-1.14303	-0.324915	-4	-0.418033	-1.14303	-1.14303	-0.152367	-1.14303	-1.14303	-0.324915	-3.11488	-0.418033	-1.14303	-1.14303	-0.152367	-1.14303	-1.14303	-0.324915	-3.11488	-0.418033	-1.14303	-1.14303	-0.152367	-1.14303	-1.14303	-0.324915	-3.11488	-0.418033	-1.14303	-1.14303	-0.152367	-1.14303	-1.14303	-0.324915	-3.11488	-0.418033	-1.14303	-1.14303	-0.152367	-1.14303	-1.14303	-0.324915	-3.11488	-0.418033	-1.14303	-1.14303	-0.152367	-1.14303	-1.14303	-0.324915	-3.11488	-0.418033	-1.14303	-1.14303	-0.152367	-1.14303	-2.42511	-0.324915	-3.11488	-0.418033	-1.14303	-1.14303	-0.152367	-1.14303	-2.42511	-0.324915	-3.11488	-0.418033	-1.14303	-1.14303	-0.152367	-1.14303	-2.42511	-0.324915	-3.11488	-0.418033	-1.14303	-1.14303	-0.152367	-1.14303	-2.42511	-0.324915	-3.11488	-0.418033	-1.14303	-1.14303	-0.152367	-1.14303	-2.42511	-0.324915	-4	-0.418033	-1.14303	-1.14303	-0.152367	-1.14303	-1.14303	-0.324915	-4	-0.418033	-1.14303	-1.14303	-0.152367	0	0	0	0	0	0	0	0	0	0	0	0	0	0	0	0	0	0	0	0	0	0	0	0	-2.42511	-2.42511	-2.42511	-2.42511	-2.42511	-2.42511	-2.42511	-2.42511	-2.42511	-2.42511	-2.42511	-2.42511	-2.42511	-2.42511	-2.42511	-2.42511	-2.42511	-2.42511	-2.42511	-2.42511	-2.42511	-2.42511	-2.42511	-2.42511	-2.42511	-2.42511	-2.42511	-2.42511	-2.42511	-2.42511	-2.42511	-2.42511	-2.42511	-2.42511	-2.42511	-2.42511	-2.42511	-2.42511	-2.42511	-2.42511	-2.42511	-2.42511	-2.42511	-2.42511	-2.42511	-2.42511	-2.42511	-2.42511	-2.42511	-2.42511	-2.42511	-2.42511	-2.42511	-2.42511	-2.42511	-2.42511	-2.42511	-2.42511	-2.42511	-2.42511	-2.42511	-2.42511	-2.42511	-2.42511	-2.42511	-2.42511	-2.42511	-2.42511	-2.42511	-2.42511	-2.42511	-2.42511	-2.42511	-2.42511	-2.42511	-2.42511	-2.42511	-2.42511	-2.42511	-2.42511	-2.42511	-2.42511	-2.42511	-2.42511	-2.42511	-2.42511	-2.42511	-2.42511	-2.42511	-2.42511	-2.42511	-2.42511	-2.42511	-2.42511	-2.42511	-2.42511	-2.42511	-2.42511	-2.42511	-2.42511	-2.42511	-2.42511	-2.42511	-2.42511	-2.42511	-2.42511	-2.42511	-2.42511	-2.42511	-2.42511	-2.42511	-2.42511	-2.42511	-2.42511	-1.14303	-2.42511	-1.14303	-3.11488	-3.11488	-1.46906	-1.46906	-1.14303	-0.537725	-3.11488	-1.14303	-4	-3.11488	-1.46906	-1.46906	-1.14303	-0.537725	-3.11488	-1.14303	-4	-3.11488	-1.46906	-1.46906	-1.14303	-0.537725	-3.11488	-1.14303	-4	-3.11488	-1.46906	-1.46906	-1.14303	-0.537725	-3.11488	-1.14303	-4	-3.11488	-1.46906	-1.46906	-1.14303	-0.537725	-3.11488	-1.14303	-3.11488	-3.11488	-1.14303	-0.324915	-0.324915	-0.537725	-3.11488	-1.14303	-2.42511	-2.42511	-0.324915	-0.324915	-0.324915	-0.537725	-3.11488	-1.14303	-2.42511	-2.42511	-0.324915	-0.324915	-0.324915	-0.537725	-3.11488	-0.324915	-2.42511	-2.42511	-0.324915	-0.324915	-0.324915	-0.537725	-3.11488	-0.324915	-2.42511	-2.42511	-0.324915	-0.324915	-0.324915	-0.152367	-2.42511	-0.324915	-2.42511	-2.42511	-0.324915	-0.324915	-0.324915	-0.152367	-2.42511	-0.324915	-2.42511	-2.42511	-0.324915	-0.324915	-0.324915	-0.152367	-3.11488	-0.324915	-2.42511	-2.42511	-0.324915	-0.324915	-0.324915	-0.152367	-3.11488	-0.324915	-2.42511	-2.42511	-0.324915	-0.324915	-0.324915	-0.152367	-3.11488	-0.324915	-2.42511	-2.42511	-0.324915	-0.324915	-0.324915	-0.152367	-3.11488	-0.324915	-2.42511	-2.42511	-0.324915	-0.324915	-0.324915	-0.152367	-3.11488	-0.324915	-2.42511	-2.42511	-0.324915	-0.324915	-0.324915	-0.152367	-3.11488	-0.324915	-2.42511	-2.42511	-0.324915	-0.324915	-0.324915	-0.152367	-3.11488	-0.324915	-2.42511	-2.42511	-0.324915	-0.324915	-0.324915	-0.152367	-3.11488	-0.324915	-2.42511	-2.42511	-0.324915	-0.324915	-0.324915	-0.152367	-3.11488	-0.324915	-2.42511	-2.42511	-0.324915	-0.324915	-0.324915	-0.152367	-2.42511	-0.324915	-2.42511	-2.42511	-0.324915	-0.324915	-0.324915	-0.152367	-2.42511	-0.324915	-2.42511	-2.42511	-0.324915	-0.324915	-0.324915	-0.152367	-2.42511	-0.324915	-2.42511	-2.42511	-0.324915	-0.324915	-0.324915	-0.152367	-2.42511	-0.324915	-2.42511	-2.42511	-0.324915	-0.324915	-0.324915	-0.152367	-2.42511	-0.324915	-2.42511	-2.42511	-0.324915	-0.324915	-0.324915	-0.152367	-2.42511	-0.324915	-2.42511	-2.42511	-0.324915	-0.324915	-1.14303	-0.152367	-2.42511	-0.324915	-2.42511	-2.42511	-0.324915	-0.324915	-1.14303	-0.152367	-2.42511	-0.324915	-2.42511	-2.42511	-0.324915	-0.324915	-1.14303	-0.152367	-2.42511	-0.324915	-2.42511	-2.42511	-0.324915	-0.324915	-1.14303	-0.152367	-2.42511	-0.324915	-2.42511	-2.42511	-0.324915	-0.324915	-1.14303	-0.152367	-3.11488	-0.324915	-2.42511	-2.42511	-0.324915	-0.324915	-0.324915	-0.152367	-3.11488	-0.324915	-2.42511	-2.42511	-0.324915	0	0	0	0	0	0	0	0	0	0	0	0	0	0	0	0	0	0	0	0	0	0	0	0	-1.14303	-1.14303	-1.14303	-1.14303	-1.14303	-1.14303	-1.14303	-1.14303	-1.14303	-1.14303	-1.14303	-1.14303	-1.14303	-1.14303	-1.14303	-1.14303	-1.14303	-1.14303	-1.14303	-1.14303	-1.14303	-1.14303	-1.14303	-1.14303	-1.14303	-1.14303	-1.14303	-1.14303	-1.14303	-1.14303	-1.14303	-1.14303	-1.14303	-1.14303	-1.14303	-1.14303	-1.14303	-1.14303	-1.14303	-1.14303	-1.14303	-1.14303	-1.14303	-1.14303	-1.14303	-1.14303	-1.14303	-1.14303	-1.14303	-1.14303	-1.14303	-1.14303	-1.14303	-1.14303	-1.14303	-1.14303	-1.14303	-1.14303	-1.14303	-1.14303	-1.14303	-1.14303	-1.14303	-1.14303	-1.14303	-1.14303	-1.14303	-1.14303	-1.14303	-1.14303	-1.14303	-1.14303	-1.14303	-1.14303	-1.14303	-1.14303	-1.14303	-1.14303	-1.14303	-1.14303	-1.14303	-1.14303	-1.14303	-1.14303	-1.14303	-1.14303	-1.14303	-1.14303	-1.14303	-1.14303	-1.14303	-1.14303	-1.14303	-1.14303	-1.14303	-1.14303	-1.14303	-1.14303	-1.14303	-1.14303	-1.14303	-1.14303	-1.14303	-1.14303	-1.14303	-1.14303	-1.14303	-1.14303	-1.14303	-1.14303	-1.14303	-1.14303	-1.14303	-1.14303	-0.537725	-1.14303	-0.537725	-2.42511	-2.42511	-1.14303	-0.418033	-0.324915	-0.152367	-1.46906	-0.537725	-3.11488	-2.42511	-1.14303	-0.418033	-0.324915	-0.152367	-1.46906	-0.537725	-3.11488	-2.42511	-1.14303	-0.418033	-0.324915	-0.152367	-1.46906	-0.537725	-3.11488	-2.42511	-1.14303	-0.418033	-0.324915	-0.152367	-1.46906	-0.537725	-3.11488	-2.42511	-1.14303	-0.418033	-0.324915	-0.152367	-1.46906	-0.537725	-4	-2.42511	-1.46906	-0.0553457	-0.0553457	-0.152367	-1.46906	-0.537725	-3.11488	-3.11488	-0.418033	-0.0553457	-0.0553457	-0.152367	-1.46906	-0.537725	-3.11488	-3.11488	-0.418033	-0.0553457	-0.0553457	-0.152367	-1.46906	-0.152367	-3.11488	-3.11488	-0.418033	-0.0553457	-0.0553457	-0.152367	-1.46906	-0.152367	-3.11488	-3.11488	-0.418033	-0.0553457	-0.0553457	-0.0429437	-1.14303	-0.152367	-3.11488	-3.11488	-0.418033	-0.0553457	-0.0553457	-0.0429437	-1.14303	-0.152367	-3.11488	-3.11488	-0.418033	-0.0553457	-0.0553457	-0.0429437	-1.46906	-0.152367	-3.11488	-3.11488	-0.418033	-0.0553457	-0.0553457	-0.0429437	-1.46906	-0.152367	-3.11488	-3.11488	-0.418033	-0.0553457	-0.0553457	-0.0429437	-1.46906	-0.152367	-3.11488	-3.11488	-0.418033	-0.0553457	-0.0553457	-0.0429437	-1.46906	-0.152367	-3.11488	-3.11488	-0.418033	-0.0553457	-0.0553457	-0.0429437	-1.46906	-0.152367	-3.11488	-3.11488	-0.418033	-0.0553457	-0.0553457	-0.0429437	-1.46906	-0.152367	-3.11488	-3.11488	-0.418033	-0.0553457	-0.0553457	-0.0429437	-1.46906	-0.152367	-3.11488	-3.11488	-0.418033	-0.0553457	-0.0553457	-0.0429437	-1.46906	-0.152367	-3.11488	-3.11488	-0.418033	-0.0553457	-0.0553457	-0.0429437	-1.46906	-0.152367	-3.11488	-3.11488	-0.418033	-0.0553457	-0.0553457	-0.0429437	-1.14303	-0.152367	-3.11488	-3.11488	-0.418033	-0.0553457	-0.0553457	-0.0429437	-1.14303	-0.152367	-3.11488	-3.11488	-0.418033	-0.0553457	-0.0553457	-0.0429437	-1.14303	-0.152367	-3.11488	-3.11488	-0.418033	-0.0553457	-0.0553457	-0.0429437	-1.14303	-0.152367	-3.11488	-3.11488	-0.418033	-0.0553457	-0.0553457	-0.0429437	-1.14303	-0.152367	-3.11488	-3.11488	-0.418033	-0.0553457	-0.0553457	-0.0429437	-1.14303	-0.152367	-3.11488	-3.11488	-0.418033	-0.0553457	-0.324915	-0.0429437	-1.14303	-0.152367	-3.11488	-3.11488	-0.418033	-0.0553457	-0.324915	-0.0429437	-1.14303	-0.152367	-3.11488	-3.11488	-0.418033	-0.0553457	-0.324915	-0.0429437	-1.14303	-0.152367	-3.11488	-3.11488	-0.418033	-0.0553457	-0.324915	-0.0429437	-1.14303	-0.152367	-3.11488	-3.11488	-0.418033	-0.0553457	-0.324915	-0.0429437	-1.46906	-0.152367	-3.11488	-3.11488	-0.418033	-0.0553457	-0.0553457	-0.0429437	-1.46906	-0.152367	-3.11488	-3.11488	-0.418033	0	0	0	0	0	0	0	0	0	0	0	0	0	0	0	0	0	0	0	0	0	0	0	0	-0.324915	-0.324915	-0.324915	-0.324915	-0.324915	-0.324915	-0.324915	-0.324915	-0.324915	-0.324915	-0.324915	-0.324915	-0.324915	-0.324915	-0.324915	-0.324915	-0.324915	-0.324915	-0.324915	-0.324915	-0.324915	-0.324915	-0.324915	-0.324915	-0.324915	-0.324915	-0.324915	-0.324915	-0.324915	-0.324915	-0.324915	-0.324915	-0.324915	-0.324915	-0.324915	-0.324915	-0.324915	-0.324915	-0.324915	-0.324915	-0.324915	-0.324915	-0.324915	-0.324915	-0.324915	-0.324915	-0.324915	-0.324915	-0.324915	-0.324915	-0.324915	-0.324915	-0.324915	-0.324915	-0.324915	-0.324915	-0.324915	-0.324915	-0.324915	-0.324915	-0.324915	-0.324915	-0.324915	-0.324915	-0.324915	-0.324915	-0.324915	-0.324915	-0.324915	-0.324915	-0.324915	-0.324915	-0.324915	-0.324915	-0.324915	-0.324915	-0.324915	-0.324915	-0.324915	-0.324915	-0.324915	-0.324915	-0.324915	-0.324915	-0.324915	-0.324915	-0.324915	-0.324915	-0.324915	-0.324915	-0.324915	-0.324915	-0.324915	-0.324915	-0.324915	-0.324915	-0.324915	-0.324915	-0.324915	-0.324915	-0.324915	-0.324915	-0.324915	-0.324915	-0.324915	-0.324915	-0.324915	-0.324915	-0.324915	-0.324915	-0.324915	-0.324915	-0.324915	-0.324915	-0.152367	-0.324915	-0.152367	-1.14303	-1.14303	-0.537725	-0.0713142	-0.0553457	-0.0258373	-0.418033	-0.152367	-1.46906	-1.14303	-0.537725	-0.0713142	-0.0553457	-0.0258373	-0.418033	-0.152367	-1.46906	-1.14303	-0.537725	-0.0713142	-0.0553457	-0.0258373	-0.418033	-0.152367	-1.46906	-1.14303	-0.537725	-0.0713142	-0.0553457	-0.0258373	-0.418033	-0.152367	-1.46906	-1.14303	-0.537725	-0.0713142	-0.0553457	-0.0258373	-0.418033	-0.152367	-3.11488	-1.14303	-1.14303	-0.00559788	-0.00559788	-0.0258373	-0.418033	-0.152367	-2.42511	-2.42511	-0.324915	-0.00559788	-0.00559788	-0.0258373	-0.418033	-0.152367	-2.42511	-2.42511	-0.324915	-0.00559788	-0.00559788	-0.0258373	-0.418033	-0.0429437	-2.42511	-2.42511	-0.324915	-0.00559788	-0.00559788	-0.0258373	-0.418033	-0.0429437	-2.42511	-2.42511	-0.324915	-0.00559788	-0.00559788	-0.00722711	-0.324915	-0.0429437	-2.42511	-2.42511	-0.324915	-0.00559788	-0.00559788	-0.00722711	-0.324915	-0.0429437	-2.42511	-2.42511	-0.324915	-0.00559788	-0.00559788	-0.00722711	-0.418033	-0.0429437	-2.42511	-2.42511	-0.324915	-0.00559788	-0.00559788	-0.00722711	-0.418033	-0.0429437	-2.42511	-2.42511	-0.324915	-0.00559788	-0.00559788	-0.00722711	-0.418033	-0.0429437	-2.42511	-2.42511	-0.324915	-0.00559788	-0.00559788	-0.00722711	-0.418033	-0.0429437	-2.42511	-2.42511	-0.324915	-0.00559788	-0.00559788	-0.00722711	-0.418033	-0.0429437	-2.42511	-2.42511	-0.324915	-0.00559788	-0.00559788	-0.00722711	-0.418033	-0.0429437	-2.42511	-2.42511	-0.324915	-0.00559788	-0.00559788	-0.00722711	-0.418033	-0.0429437	-2.42511	-2.42511	-0.324915	-0.00559788	-0.00559788	-0.00722711	-0.418033	-0.0429437	-2.42511	-2.42511	-0.324915	-0.00559788	-0.00559788	-0.00722711	-0.418033	-0.0429437	-2.42511	-2.42511	-0.324915	-0.00559788	-0.00559788	-0.00722711	-0.324915	-0.0429437	-2.42511	-2.42511	-0.324915	-0.00559788	-0.00559788	-0.00722711	-0.324915	-0.0429437	-2.42511	-2.42511	-0.324915	-0.00559788	-0.00559788	-0.00722711	-0.324915	-0.0429437	-2.42511	-2.42511	-0.324915	-0.00559788	-0.00559788	-0.00722711	-0.324915	-0.0429437	-2.42511	-2.42511	-0.324915	-0.00559788	-0.00559788	-0.00722711	-0.324915	-0.0429437	-2.42511	-2.42511	-0.324915	-0.00559788	-0.00559788	-0.00722711	-0.324915	-0.0429437	-2.42511	-2.42511	-0.324915	-0.00559788	-0.0553457	-0.00722711	-0.324915	-0.0429437	-2.42511	-2.42511	-0.324915	-0.00559788	-0.0553457	-0.00722711	-0.324915	-0.0429437	-2.42511	-2.42511	-0.324915	-0.00559788	-0.0553457	-0.00722711	-0.324915	-0.0429437	-2.42511	-2.42511	-0.324915	-0.00559788	-0.0553457	-0.00722711	-0.324915	-0.0429437	-2.42511	-2.42511	-0.324915	-0.00559788	-0.0553457	-0.00722711	-0.418033	-0.0429437	-2.42511	-2.42511	-0.324915	-0.00559788	-0.00559788	-0.00722711	-0.418033	-0.0429437	-2.42511	-2.42511	-0.324915	0	0	0	0	0	0	0	0	0	0	0	0	0	0	0	0	0	0	0	0	0	0	0	0	-0.0553457	-0.0553457	-0.0553457	-0.0553457	-0.0553457	-0.0553457	-0.0553457	-0.0553457	-0.0553457	-0.0553457	-0.0553457	-0.0553457	-0.0553457	-0.0553457	-0.0553457	-0.0553457	-0.0553457	-0.0553457	-0.0553457	-0.0553457	-0.0553457	-0.0553457	-0.0553457	-0.0553457	-0.0553457	-0.0553457	-0.0553457	-0.0553457	-0.0553457	-0.0553457	-0.0553457	-0.0553457	-0.0553457	-0.0553457	-0.0553457	-0.0553457	-0.0553457	-0.0553457	-0.0553457	-0.0553457	-0.0553457	-0.0553457	-0.0553457	-0.0553457	-0.0553457	-0.0553457	-0.0553457	-0.0553457	-0.0553457	-0.0553457	-0.0553457	-0.0553457	-0.0553457	-0.0553457	-0.0553457	-0.0553457	-0.0553457	-0.0553457	-0.0553457	-0.0553457	-0.0553457	-0.0553457	-0.0553457	-0.0553457	-0.0553457	-0.0553457	-0.0553457	-0.0553457	-0.0553457	-0.0553457	-0.0553457	-0.0553457	-0.0553457	-0.0553457	-0.0553457	-0.0553457	-0.0553457	-0.0553457	-0.0553457	-0.0553457	-0.0553457	-0.0553457	-0.0553457	-0.0553457	-0.0553457	-0.0553457	-0.0553457	-0.0553457	-0.0553457	-0.0553457	-0.0553457	-0.0553457	-0.0553457	-0.0553457	-0.0553457	-0.0553457	-0.0553457	-0.0553457	-0.0553457	-0.0553457	-0.0553457	-0.0553457	-0.0553457	-0.0553457	-0.0553457	-0.0553457	-0.0553457	-0.0553457	-0.0553457	-0.0553457	-0.0553457	-0.0553457	-0.0553457	-0.0553457	-0.0258373	-0.0553457	-0.0258373	-0.324915	-0.324915	-0.152367	-0.00722711	-0.00559788	-0.00259793	-0.0713142	-0.0258373	-0.418033	-0.324915	-0.152367	-0.00722711	-0.00559788	-0.00259793	-0.0713142	-0.0258373	-0.418033	-0.324915	-0.152367	-0.00722711	-0.00559788	-0.00259793	-0.0713142	-0.0258373	-0.418033	-0.324915	-0.152367	-0.00722711	-0.00559788	-0.00259793	-0.0713142	-0.0258373	-0.418033	-0.324915	-0.152367	-0.00722711	-0.00559788	-0.00259793	-0.0713142	-0.0258373	-1.46906	-0.324915	-0.537725	-0.000332148	-0.000332148	-0.00259793	-0.0713142	-0.0258373	-1.14303	-1.14303	-0.152367	-0.000332148	-0.000332148	-0.00259793	-0.0713142	-0.0258373	-1.14303	-1.14303	-0.152367	-0.000332148	-0.000332148	-0.00259793	-0.0713142	-0.00722711	-1.14303	-1.14303	-0.152367	-0.000332148	-0.000332148	-0.00259793	-0.0713142	-0.00722711	-1.14303	-1.14303	-0.152367	-0.000332148	-0.000332148	-0.000719521	-0.0553457	-0.00722711	-1.14303	-1.14303	-0.152367	-0.000332148	-0.000332148	-0.000719521	-0.0553457	-0.00722711	-1.14303	-1.14303	-0.152367	-0.000332148	-0.000332148	-0.000719521	-0.0713142	-0.00722711	-1.14303	-1.14303	-0.152367	-0.000332148	-0.000332148	-0.000719521	-0.0713142	-0.00722711	-1.14303	-1.14303	-0.152367	-0.000332148	-0.000332148	-0.000719521	-0.0713142	-0.00722711	-1.14303	-1.14303	-0.152367	-0.000332148	-0.000332148	-0.000719521	-0.0713142	-0.00722711	-1.14303	-1.14303	-0.152367	-0.000332148	-0.000332148	-0.000719521	-0.0713142	-0.00722711	-1.14303	-1.14303	-0.152367	-0.000332148	-0.000332148	-0.000719521	-0.0713142	-0.00722711	-1.14303	-1.14303	-0.152367	-0.000332148	-0.000332148	-0.000719521	-0.0713142	-0.00722711	-1.14303	-1.14303	-0.152367	-0.000332148	-0.000332148	-0.000719521	-0.0713142	-0.00722711	-1.14303	-1.14303	-0.152367	-0.000332148	-0.000332148	-0.000719521	-0.0713142	-0.00722711	-1.14303	-1.14303	-0.152367	-0.000332148	-0.000332148	-0.000719521	-0.0553457	-0.00722711	-1.14303	-1.14303	-0.152367	-0.000332148	-0.000332148	-0.000719521	-0.0553457	-0.00722711	-1.14303	-1.14303	-0.152367	-0.000332148	-0.000332148	-0.000719521	-0.0553457	-0.00722711	-1.14303	-1.14303	-0.152367	-0.000332148	-0.000332148	-0.000719521	-0.0553457	-0.00722711	-1.14303	-1.14303	-0.152367	-0.000332148	-0.000332148	-0.000719521	-0.0553457	-0.00722711	-1.14303	-1.14303	-0.152367	-0.000332148	-0.000332148	-0.000719521	-0.0553457	-0.00722711	-1.14303	-1.14303	-0.152367	-0.000332148	-0.00559788	-0.000719521	-0.0553457	-0.00722711	-1.14303	-1.14303	-0.152367	-0.000332148	-0.00559788	-0.000719521	-0.0553457	-0.00722711	-1.14303	-1.14303	-0.152367	-0.000332148	-0.00559788	-0.000719521	-0.0553457	-0.00722711	-1.14303	-1.14303	-0.152367	-0.000332148	-0.00559788	-0.000719521	-0.0553457	-0.00722711	-1.14303	-1.14303	-0.152367	-0.000332148	-0.00559788	-0.000719521	-0.0713142	-0.00722711	-1.14303	-1.14303	-0.152367	-0.000332148	-0.000332148	-0.000719521	-0.0713142	-0.00722711	-1.14303	-1.14303	-0.152367	0	0	0	0	0	0	0	0	0	0	0	0	0	0	0	0	0	0	0	0	0	0	0	0	-0.00559788	-0.00559788	-0.00559788	-0.00559788	-0.00559788	-0.00559788	-0.00559788	-0.00559788	-0.00559788	-0.00559788	-0.00559788	-0.00559788	-0.00559788	-0.00559788	-0.00559788	-0.00559788	-0.00559788	-0.00559788	-0.00559788	-0.00559788	-0.00559788	-0.00559788	-0.00559788	-0.00559788	-0.00559788	-0.00559788	-0.00559788	-0.00559788	-0.00559788	-0.00559788	-0.00559788	-0.00559788	-0.00559788	-0.00559788	-0.00559788	-0.00559788	-0.00559788	-0.00559788	-0.00559788	-0.00559788	-0.00559788	-0.00559788	-0.00559788	-0.00559788	-0.00559788	-0.00559788	-0.00559788	-0.00559788	-0.00559788	-0.00559788	-0.00559788	-0.00559788	-0.00559788	-0.00559788	-0.00559788	-0.00559788	-0.00559788	-0.00559788	-0.00559788	-0.00559788	-0.00559788	-0.00559788	-0.00559788	-0.00559788	-0.00559788	-0.00559788	-0.00559788	-0.00559788	-0.00559788	-0.00559788	-0.00559788	-0.00559788	-0.00559788	-0.00559788	-0.00559788	-0.00559788	-0.00559788	-0.00559788	-0.00559788	-0.00559788	-0.00559788	-0.00559788	-0.00559788	-0.00559788	-0.00559788	-0.00559788	-0.00559788	-0.00559788	-0.00559788	-0.00559788	-0.00559788	-0.00559788	-0.00559788	-0.00559788	-0.00559788	-0.00559788	-0.00559788	-0.00559788	-0.00559788	-0.00559788	-0.00559788	-0.00559788	-0.00559788	-0.00559788	-0.00559788	-0.00559788	-0.00559788	-0.00559788	-0.00559788	-0.00559788	-0.00559788	-0.00559788	-0.00559788	-0.00559788	-0.00259793	-0.00559788	-0.00259793	-0.0553457	-0.0553457	-0.0258373	-0.000429866	-0.000332148	-0.000153018	-0.00722711	-0.00259793	-0.0713142	-0.0553457	-0.0258373	-0.000429866	-0.000332148	-0.000153018	-0.00722711	-0.00259793	-0.0713142	-0.0553457	-0.0258373	-0.000429866	-0.000332148	-0.000153018	-0.00722711	-0.00259793	-0.0713142	-0.0553457	-0.0258373	-0.000429866	-0.000332148	-0.000153018	-0.00722711	-0.00259793	-0.0713142	-0.0553457	-0.0258373	-0.000429866	-0.000332148	-0.000153018	-0.00722711	-0.00259793	-0.418033	-0.0553457	-0.152367	-1.13858e-05	-1.13858e-05	-0.000153018	-0.00722711	-0.00259793	-0.324915	-0.324915	-0.0429437	-1.13858e-05	-1.13858e-05	-0.000153018	-0.00722711	-0.00259793	-0.324915	-0.324915	-0.0429437	-1.13858e-05	-1.13858e-05	-0.000153018	-0.00722711	-0.000719521	-0.324915	-0.324915	-0.0429437	-1.13858e-05	-1.13858e-05	-0.000153018	-0.00722711	-0.000719521	-0.324915	-0.324915	-0.0429437	-1.13858e-05	-1.13858e-05	-4.18593e-05	-0.00559788	-0.000719521	-0.324915	-0.324915	-0.0429437	-1.13858e-05	-1.13858e-05	-4.18593e-05	-0.00559788	-0.000719521	-0.324915	-0.324915	-0.0429437	-1.13858e-05	-1.13858e-05	-4.18593e-05	-0.00722711	-0.000719521	-0.324915	-0.324915	-0.0429437	-1.13858e-05	-1.13858e-05	-4.18593e-05	-0.00722711	-0.000719521	-0.324915	-0.324915	-0.0429437	-1.13858e-05	-1.13858e-05	-4.18593e-05	-0.00722711	-0.000719521	-0.324915	-0.324915	-0.0429437	-1.13858e-05	-1.13858e-05	-4.18593e-05	-0.00722711	-0.000719521	-0.324915	-0.324915	-0.0429437	-1.13858e-05	-1.13858e-05	-4.18593e-05	-0.00722711	-0.000719521	-0.324915	-0.324915	-0.0429437	-1.13858e-05	-1.13858e-05	-4.18593e-05	-0.00722711	-0.000719521	-0.324915	-0.324915	-0.0429437	-1.13858e-05	-1.13858e-05	-4.18593e-05	-0.00722711	-0.000719521	-0.324915	-0.324915	-0.0429437	-1.13858e-05	-1.13858e-05	-4.18593e-05	-0.00722711	-0.000719521	-0.324915	-0.324915	-0.0429437	-1.13858e-05	-1.13858e-05	-4.18593e-05	-0.00722711	-0.000719521	-0.324915	-0.324915	-0.0429437	-1.13858e-05	-1.13858e-05	-4.18593e-05	-0.00559788	-0.000719521	-0.324915	-0.324915	-0.0429437	-1.13858e-05	-1.13858e-05	-4.18593e-05	-0.00559788	-0.000719521	-0.324915	-0.324915	-0.0429437	-1.13858e-05	-1.13858e-05	-4.18593e-05	-0.00559788	-0.000719521	-0.324915	-0.324915	-0.0429437	-1.13858e-05	-1.13858e-05	-4.18593e-05	-0.00559788	-0.000719521	-0.324915	-0.324915	-0.0429437	-1.13858e-05	-1.13858e-05	-4.18593e-05	-0.00559788	-0.000719521	-0.324915	-0.324915	-0.0429437	-1.13858e-05	-1.13858e-05	-4.18593e-05	-0.00559788	-0.000719521	-0.324915	-0.324915	-0.0429437	-1.13858e-05	-0.000332148	-4.18593e-05	-0.00559788	-0.000719521	-0.324915	-0.324915	-0.0429437	-1.13858e-05	-0.000332148	-4.18593e-05	-0.00559788	-0.000719521	-0.324915	-0.324915	-0.0429437	-1.13858e-05	-0.000332148	-4.18593e-05	-0.00559788	-0.000719521	-0.324915	-0.324915	-0.0429437	-1.13858e-05	-0.000332148	-4.18593e-05	-0.00559788	-0.000719521	-0.324915	-0.324915	-0.0429437	-1.13858e-05	-0.000332148	-4.18593e-05	-0.00722711	-0.000719521	-0.324915	-0.324915	-0.0429437	-1.13858e-05	-1.13858e-05	-4.18593e-05	-0.00722711	-0.000719521	-0.324915	-0.324915	-0.0429437	0	0	0	0	0	0	0	0	0	0	0	0	0	0	0	0	0	0	0	0	0	0	0	0	-0.00722711	-0.00722711	-0.00722711	-0.00722711	-0.00722711	-0.00722711	-0.00722711	-0.00722711	-0.00722711	-0.00722711	-0.00722711	-0.00722711	-0.00722711	-0.00722711	-0.00722711	-0.00722711	-0.00722711	-0.00722711	-0.00722711	-0.00722711	-0.00722711	-0.00722711	-0.00722711	-0.00722711	-0.00722711	-0.00722711	-0.00722711	-0.00722711	-0.00722711	-0.00722711	-0.00722711	-0.00722711	-0.00722711	-0.00722711	-0.00722711	-0.00722711	-0.00722711	-0.00722711	-0.00722711	-0.00722711	-0.00722711	-0.00722711	-0.00722711	-0.00722711	-0.00722711	-0.00722711	-0.00722711	-0.00722711	-0.00722711	-0.00722711	-0.00722711	-0.00722711	-0.00722711	-0.00722711	-0.00722711	-0.00722711	-0.00722711	-0.00722711	-0.00722711	-0.00722711	-0.00722711	-0.00722711	-0.00722711	-0.00722711	-0.00722711	-0.00722711	-0.00722711	-0.00722711	-0.00722711	-0.00722711	-0.00722711	-0.00722711	-0.00722711	-0.00722711	-0.00722711	-0.00722711	-0.00722711	-0.00722711	-0.00722711	-0.00722711	-0.00722711	-0.00722711	-0.00722711	-0.00722711	-0.00722711	-0.00722711	-0.00722711	-0.00722711	-0.00722711	-0.00722711	-0.00722711	-0.00722711	-0.00722711	-0.00722711	-0.00722711	-0.00722711	-0.00722711	-0.00722711	-0.00722711	-0.00722711	-0.00722711	-0.00722711	-0.00722711	-0.00722711	-0.00722711	-0.00722711	-0.00722711	-0.00722711	-0.00722711	-0.00722711	-0.00722711	-0.00722711	-0.00722711	-0.00722711	-0.00559788	-0.00722711	-0.00559788	-0.000429866	-0.000429866	-0.000332148	-0.0553457	-0.0713142	-0.0553457	-0.00559788	-0.00559788	-0.000332148	-0.000429866	-0.000332148	-0.0553457	-0.0713142	-0.0553457	-0.00559788	-0.00559788	-0.000332148	-0.000429866	-0.000332148	-0.0553457	-0.0713142	-0.0553457	-0.00559788	-0.00559788	-0.000332148	-0.000429866	-0.000332148	-0.0553457	-0.0713142	-0.0553457	-0.00559788	-0.00559788	-0.000332148	-0.000429866	-0.000332148	-0.0553457	-0.0713142	-0.0553457	-0.00559788	-0.00559788	-1.13858e-05	-0.000429866	-1.13858e-05	-0.152367	-0.418033	-0.0553457	-0.00559788	-0.00559788	-5.1988e-06	-1.47791e-05	-5.1988e-06	-0.152367	-0.418033	-0.0553457	-0.00559788	-0.00559788	-5.1988e-06	-1.47791e-05	-5.1988e-06	-0.152367	-0.418033	-0.0553457	-0.00559788	-0.00259793	-5.1988e-06	-1.47791e-05	-5.1988e-06	-0.152367	-0.418033	-0.0553457	-0.00559788	-0.00259793	-5.1988e-06	-1.47791e-05	-5.1988e-06	-0.152367	-0.418033	-0.0258373	-0.00259793	-0.00259793	-5.1988e-06	-1.47791e-05	-5.1988e-06	-0.152367	-0.418033	-0.0258373	-0.00259793	-0.00259793	-5.1988e-06	-1.47791e-05	-5.1988e-06	-0.152367	-0.418033	-0.0258373	-0.00559788	-0.00259793	-5.1988e-06	-1.47791e-05	-5.1988e-06	-0.152367	-0.418033	-0.0258373	-0.00559788	-0.00259793	-5.1988e-06	-1.47791e-05	-5.1988e-06	-0.152367	-0.418033	-0.0258373	-0.00559788	-0.00259793	-5.1988e-06	-1.47791e-05	-5.1988e-06	-0.152367	-0.418033	-0.0258373	-0.00559788	-0.00259793	-5.1988e-06	-1.47791e-05	-5.1988e-06	-0.152367	-0.418033	-0.0258373	-0.00559788	-0.00259793	-5.1988e-06	-1.47791e-05	-5.1988e-06	-0.152367	-0.418033	-0.0258373	-0.00559788	-0.00259793	-5.1988e-06	-1.47791e-05	-5.1988e-06	-0.152367	-0.418033	-0.0258373	-0.00559788	-0.00259793	-5.1988e-06	-1.47791e-05	-5.1988e-06	-0.152367	-0.418033	-0.0258373	-0.00559788	-0.00259793	-5.1988e-06	-1.47791e-05	-5.1988e-06	-0.152367	-0.418033	-0.0258373	-0.00559788	-0.00259793	-5.1988e-06	-1.47791e-05	-5.1988e-06	-0.152367	-0.418033	-0.0258373	-0.00259793	-0.00259793	-5.1988e-06	-1.47791e-05	-5.1988e-06	-0.152367	-0.418033	-0.0258373	-0.00259793	-0.00259793	-5.1988e-06	-1.47791e-05	-5.1988e-06	-0.152367	-0.418033	-0.0258373	-0.00259793	-0.00259793	-5.1988e-06	-1.47791e-05	-5.1988e-06	-0.152367	-0.418033	-0.0258373	-0.00259793	-0.00259793	-5.1988e-06	-1.47791e-05	-5.1988e-06	-0.152367	-0.418033	-0.0258373	-0.00259793	-0.00259793	-5.1988e-06	-1.47791e-05	-5.1988e-06	-0.152367	-0.418033	-0.0258373	-0.00259793	-0.00259793	-5.1988e-06	-1.47791e-05	-5.1988e-06	-0.152367	-0.0713142	-0.0258373	-0.00259793	-0.00259793	-5.1988e-06	-1.47791e-05	-5.1988e-06	-0.152367	-0.0713142	-0.0258373	-0.00259793	-0.00259793	-5.1988e-06	-1.47791e-05	-5.1988e-06	-0.152367	-0.0713142	-0.0258373	-0.00259793	-0.00259793	-5.1988e-06	-1.47791e-05	-5.1988e-06	-0.152367	-0.0713142	-0.0258373	-0.00259793	-0.00259793	-5.1988e-06	-1.47791e-05	-5.1988e-06	-0.152367	-0.0713142	-0.0258373	-0.00559788	-0.00259793	-5.1988e-06	-1.47791e-05	-5.1988e-06	-0.152367	-0.418033	-0.0258373	-0.00559788	-0.00259793	-5.1988e-06	-1.47791e-05	-5.1988e-06	0	0	0	0	0	0	0	0	0	0	0	0	0	0	0	0	0	0	0	0	0	0	0	0	-0.0713142	-0.0713142	-0.0713142	-0.0713142	-0.0713142	-0.0713142	-0.0713142	-0.0713142	-0.0713142	-0.0713142	-0.0713142	-0.0713142	-0.0713142	-0.0713142	-0.0713142	-0.0713142	-0.0713142	-0.0713142	-0.0713142	-0.0713142	-0.0713142	-0.0713142	-0.0713142	-0.0713142	-0.0713142	-0.0713142	-0.0713142	-0.0713142	-0.0713142	-0.0713142	-0.0713142	-0.0713142	-0.0713142	-0.0713142	-0.0713142	-0.0713142	-0.0713142	-0.0713142	-0.0713142	-0.0713142	-0.0713142	-0.0713142	-0.0713142	-0.0713142	-0.0713142	-0.0713142	-0.0713142	-0.0713142	-0.0713142	-0.0713142	-0.0713142	-0.0713142	-0.0713142	-0.0713142	-0.0713142	-0.0713142	-0.0713142	-0.0713142	-0.0713142	-0.0713142	-0.0713142	-0.0713142	-0.0713142	-0.0713142	-0.0713142	-0.0713142	-0.0713142	-0.0713142	-0.0713142	-0.0713142	-0.0713142	-0.0713142	-0.0713142	-0.0713142	-0.0713142	-0.0713142	-0.0713142	-0.0713142	-0.0713142	-0.0713142	-0.0713142	-0.0713142	-0.0713142	-0.0713142	-0.0713142	-0.0713142	-0.0713142	-0.0713142	-0.0713142	-0.0713142	-0.0713142	-0.0713142	-0.0713142	-0.0713142	-0.0713142	-0.0713142	-0.0713142	-0.0713142	-0.0713142	-0.0713142	-0.0713142	-0.0713142	-0.0713142	-0.0713142	-0.0713142	-0.0713142	-0.0713142	-0.0713142	-0.0713142	-0.0713142	-0.0713142	-0.0713142	-0.0713142	-0.0713142	-0.0553457	-0.0713142	-0.0553457	-0.00722711	-0.00722711	-0.00559788	-0.324915	-0.418033	-0.324915	-0.0553457	-0.0553457	-0.00559788	-0.00722711	-0.00559788	-0.324915	-0.418033	-0.324915	-0.0553457	-0.0553457	-0.00559788	-0.00722711	-0.00559788	-0.324915	-0.418033	-0.324915	-0.0553457	-0.0553457	-0.00559788	-0.00722711	-0.00559788	-0.324915	-0.418033	-0.324915	-0.0553457	-0.0553457	-0.00559788	-0.00722711	-0.00559788	-0.324915	-0.418033	-0.324915	-0.0553457	-0.0553457	-0.000332148	-0.00722711	-0.000332148	-0.537725	-1.46906	-0.324915	-0.0553457	-0.0553457	-0.000153018	-0.000429866	-0.000153018	-0.537725	-1.46906	-0.324915	-0.0553457	-0.0553457	-0.000153018	-0.000429866	-0.000153018	-0.537725	-1.46906	-0.324915	-0.0553457	-0.0258373	-0.000153018	-0.000429866	-0.000153018	-0.537725	-1.46906	-0.324915	-0.0553457	-0.0258373	-0.000153018	-0.000429866	-0.000153018	-0.537725	-1.46906	-0.152367	-0.0258373	-0.0258373	-0.000153018	-0.000429866	-0.000153018	-0.537725	-1.46906	-0.152367	-0.0258373	-0.0258373	-0.000153018	-0.000429866	-0.000153018	-0.537725	-1.46906	-0.152367	-0.0553457	-0.0258373	-0.000153018	-0.000429866	-0.000153018	-0.537725	-1.46906	-0.152367	-0.0553457	-0.0258373	-0.000153018	-0.000429866	-0.000153018	-0.537725	-1.46906	-0.152367	-0.0553457	-0.0258373	-0.000153018	-0.000429866	-0.000153018	-0.537725	-1.46906	-0.152367	-0.0553457	-0.0258373	-0.000153018	-0.000429866	-0.000153018	-0.537725	-1.46906	-0.152367	-0.0553457	-0.0258373	-0.000153018	-0.000429866	-0.000153018	-0.537725	-1.46906	-0.152367	-0.0553457	-0.0258373	-0.000153018	-0.000429866	-0.000153018	-0.537725	-1.46906	-0.152367	-0.0553457	-0.0258373	-0.000153018	-0.000429866	-0.000153018	-0.537725	-1.46906	-0.152367	-0.0553457	-0.0258373	-0.000153018	-0.000429866	-0.000153018	-0.537725	-1.46906	-0.152367	-0.0553457	-0.0258373	-0.000153018	-0.000429866	-0.000153018	-0.537725	-1.46906	-0.152367	-0.0258373	-0.0258373	-0.000153018	-0.000429866	-0.000153018	-0.537725	-1.46906	-0.152367	-0.0258373	-0.0258373	-0.000153018	-0.000429866	-0.000153018	-0.537725	-1.46906	-0.152367	-0.0258373	-0.0258373	-0.000153018	-0.000429866	-0.000153018	-0.537725	-1.46906	-0.152367	-0.0258373	-0.0258373	-0.000153018	-0.000429866	-0.000153018	-0.537725	-1.46906	-0.152367	-0.0258373	-0.0258373	-0.000153018	-0.000429866	-0.000153018	-0.537725	-1.46906	-0.152367	-0.0258373	-0.0258373	-0.000153018	-0.000429866	-0.000153018	-0.537725	-0.418033	-0.152367	-0.0258373	-0.0258373	-0.000153018	-0.000429866	-0.000153018	-0.537725	-0.418033	-0.152367	-0.0258373	-0.0258373	-0.000153018	-0.000429866	-0.000153018	-0.537725	-0.418033	-0.152367	-0.0258373	-0.0258373	-0.000153018	-0.000429866	-0.000153018	-0.537725	-0.418033	-0.152367	-0.0258373	-0.0258373	-0.000153018	-0.000429866	-0.000153018	-0.537725	-0.418033	-0.152367	-0.0553457	-0.0258373	-0.000153018	-0.000429866	-0.000153018	-0.537725	-1.46906	-0.152367	-0.0553457	-0.0258373	-0.000153018	-0.000429866	-0.000153018	0	0	0	0	0	0	0	0	0	0	0	0	0	0	0	0	0	0	0	0	0	0	0	0	-0.418033	-0.418033	-0.418033	-0.418033	-0.418033	-0.418033	-0.418033	-0.418033	-0.418033	-0.418033	-0.418033	-0.418033	-0.418033	-0.418033	-0.418033	-0.418033	-0.418033	-0.418033	-0.418033	-0.418033	-0.418033	-0.418033	-0.418033	-0.418033	-0.418033	-0.418033	-0.418033	-0.418033	-0.418033	-0.418033	-0.418033	-0.418033	-0.418033	-0.418033	-0.418033	-0.418033	-0.418033	-0.418033	-0.418033	-0.418033	-0.418033	-0.418033	-0.418033	-0.418033	-0.418033	-0.418033	-0.418033	-0.418033	-0.418033	-0.418033	-0.418033	-0.418033	-0.418033	-0.418033	-0.418033	-0.418033	-0.418033	-0.418033	-0.418033	-0.418033	-0.418033	-0.418033	-0.418033	-0.418033	-0.418033	-0.418033	-0.418033	-0.418033	-0.418033	-0.418033	-0.418033	-0.418033	-0.418033	-0.418033	-0.418033	-0.418033	-0.418033	-0.418033	-0.418033	-0.418033	-0.418033	-0.418033	-0.418033	-0.418033	-0.418033	-0.418033	-0.418033	-0.418033	-0.418033	-0.418033	-0.418033	-0.418033	-0.418033	-0.418033	-0.418033	-0.418033	-0.418033	-0.418033	-0.418033	-0.418033	-0.418033	-0.418033	-0.418033	-0.418033	-0.418033	-0.418033	-0.418033	-0.418033	-0.418033	-0.418033	-0.418033	-0.418033	-0.418033	-0.418033	-0.324915	-0.418033	-0.324915	-0.0713142	-0.0713142	-0.0553457	-1.14303	-1.46906	-1.14303	-0.324915	-0.324915	-0.0553457	-0.0713142	-0.0553457	-1.14303	-1.46906	-1.14303	-0.324915	-0.324915	-0.0553457	-0.0713142	-0.0553457	-1.14303	-1.46906	-1.14303	-0.324915	-0.324915	-0.0553457	-0.0713142	-0.0553457	-1.14303	-1.46906	-1.14303	-0.324915	-0.324915	-0.0553457	-0.0713142	-0.0553457	-1.14303	-1.46906	-1.14303	-0.324915	-0.324915	-0.00559788	-0.0713142	-0.00559788	-1.14303	-3.11488	-1.14303	-0.324915	-0.324915	-0.00259793	-0.00722711	-0.00259793	-1.14303	-3.11488	-1.14303	-0.324915	-0.324915	-0.00259793	-0.00722711	-0.00259793	-1.14303	-3.11488	-1.14303	-0.324915	-0.152367	-0.00259793	-0.00722711	-0.00259793	-1.14303	-3.11488	-1.14303	-0.324915	-0.152367	-0.00259793	-0.00722711	-0.00259793	-1.14303	-3.11488	-0.537725	-0.152367	-0.152367	-0.00259793	-0.00722711	-0.00259793	-1.14303	-3.11488	-0.537725	-0.152367	-0.152367	-0.00259793	-0.00722711	-0.00259793	-1.14303	-3.11488	-0.537725	-0.324915	-0.152367	-0.00259793	-0.00722711	-0.00259793	-1.14303	-3.11488	-0.537725	-0.324915	-0.152367	-0.00259793	-0.00722711	-0.00259793	-1.14303	-3.11488	-0.537725	-0.324915	-0.152367	-0.00259793	-0.00722711	-0.00259793	-1.14303	-3.11488	-0.537725	-0.324915	-0.152367	-0.00259793	-0.00722711	-0.00259793	-1.14303	-3.11488	-0.537725	-0.324915	-0.152367	-0.00259793	-0.00722711	-0.00259793	-1.14303	-3.11488	-0.537725	-0.324915	-0.152367	-0.00259793	-0.00722711	-0.00259793	-1.14303	-3.11488	-0.537725	-0.324915	-0.152367	-0.00259793	-0.00722711	-0.00259793	-1.14303	-3.11488	-0.537725	-0.324915	-0.152367	-0.00259793	-0.00722711	-0.00259793	-1.14303	-3.11488	-0.537725	-0.324915	-0.152367	-0.00259793	-0.00722711	-0.00259793	-1.14303	-3.11488	-0.537725	-0.152367	-0.152367	-0.00259793	-0.00722711	-0.00259793	-1.14303	-3.11488	-0.537725	-0.152367	-0.152367	-0.00259793	-0.00722711	-0.00259793	-1.14303	-3.11488	-0.537725	-0.152367	-0.152367	-0.00259793	-0.00722711	-0.00259793	-1.14303	-3.11488	-0.537725	-0.152367	-0.152367	-0.00259793	-0.00722711	-0.00259793	-1.14303	-3.11488	-0.537725	-0.152367	-0.152367	-0.00259793	-0.00722711	-0.00259793	-1.14303	-3.11488	-0.537725	-0.152367	-0.152367	-0.00259793	-0.00722711	-0.00259793	-1.14303	-1.46906	-0.537725	-0.152367	-0.152367	-0.00259793	-0.00722711	-0.00259793	-1.14303	-1.46906	-0.537725	-0.152367	-0.152367	-0.00259793	-0.00722711	-0.00259793	-1.14303	-1.46906	-0.537725	-0.152367	-0.152367	-0.00259793	-0.00722711	-0.00259793	-1.14303	-1.46906	-0.537725	-0.152367	-0.152367	-0.00259793	-0.00722711	-0.00259793	-1.14303	-1.46906	-0.537725	-0.324915	-0.152367	-0.00259793	-0.00722711	-0.00259793	-1.14303	-3.11488	-0.537725	-0.324915	-0.152367	-0.00259793	-0.00722711	-0.00259793	0	0	0	0	0	0	0	0	0	0	0	0	0	0	0	0	0	0	0	0	0	0	0	0	-1.46906	-1.46906	-1.46906	-1.46906	-1.46906	-1.46906	-1.46906	-1.46906	-1.46906	-1.46906	-1.46906	-1.46906	-1.46906	-1.46906	-1.46906	-1.46906	-1.46906	-1.46906	-1.46906	-1.46906	-1.46906	-1.46906	-1.46906	-1.46906	-1.46906	-1.46906	-1.46906	-1.46906	-1.46906	-1.46906	-1.46906	-1.46906	-1.46906	-1.46906	-1.46906	-1.46906	-1.46906	-1.46906	-1.46906	-1.46906	-1.46906	-1.46906	-1.46906	-1.46906	-1.46906	-1.46906	-1.46906	-1.46906	-1.46906	-1.46906	-1.46906	-1.46906	-1.46906	-1.46906	-1.46906	-1.46906	-1.46906	-1.46906	-1.46906	-1.46906	-1.46906	-1.46906	-1.46906	-1.46906	-1.46906	-1.46906	-1.46906	-1.46906	-1.46906	-1.46906	-1.46906	-1.46906	-1.46906	-1.46906	-1.46906	-1.46906	-1.46906	-1.46906	-1.46906	-1.46906	-1.46906	-1.46906	-1.46906	-1.46906	-1.46906	-1.46906	-1.46906	-1.46906	-1.46906	-1.46906	-1.46906	-1.46906	-1.46906	-1.46906	-1.46906	-1.46906	-1.46906	-1.46906	-1.46906	-1.46906	-1.46906	-1.46906	-1.46906	-1.46906	-1.46906	-1.46906	-1.46906	-1.46906	-1.46906	-1.46906	-1.46906	-1.46906	-1.46906	-1.46906	-1.14303	-1.46906	-1.14303	-0.418033	-0.418033	-0.324915	-2.42511	-3.11488	-2.42511	-1.14303	-1.14303	-0.324915	-0.418033	-0.324915	-2.42511	-3.11488	-2.42511	-1.14303	-1.14303	-0.324915	-0.418033	-0.324915	-2.42511	-3.11488	-2.42511	-1.14303	-1.14303	-0.324915	-0.418033	-0.324915	-2.42511	-3.11488	-2.42511	-1.14303	-1.14303	-0.324915	-0.418033	-0.324915	-2.42511	-3.11488	-2.42511	-1.14303	-1.14303	-0.0553457	-0.418033	-0.0553457	-1.46906	-4	-2.42511	-1.14303	-1.14303	-0.0258373	-0.0713142	-0.0258373	-1.46906	-4	-2.42511	-1.14303	-1.14303	-0.0258373	-0.0713142	-0.0258373	-1.46906	-4	-2.42511	-1.14303	-0.537725	-0.0258373	-0.0713142	-0.0258373	-1.46906	-4	-2.42511	-1.14303	-0.537725	-0.0258373	-0.0713142	-0.0258373	-1.46906	-4	-1.14303	-0.537725	-0.537725	-0.0258373	-0.0713142	-0.0258373	-1.46906	-4	-1.14303	-0.537725	-0.537725	-0.0258373	-0.0713142	-0.0258373	-1.46906	-4	-1.14303	-1.14303	-0.537725	-0.0258373	-0.0713142	-0.0258373	-1.46906	-4	-1.14303	-1.14303	-0.537725	-0.0258373	-0.0713142	-0.0258373	-1.46906	-4	-1.14303	-1.14303	-0.537725	-0.0258373	-0.0713142	-0.0258373	-1.46906	-4	-1.14303	-1.14303	-0.537725	-0.0258373	-0.0713142	-0.0258373	-1.46906	-4	-1.14303	-1.14303	-0.537725	-0.0258373	-0.0713142	-0.0258373	-1.46906	-4	-1.14303	-1.14303	-0.537725	-0.0258373	-0.0713142	-0.0258373	-1.46906	-4	-1.14303	-1.14303	-0.537725	-0.0258373	-0.0713142	-0.0258373	-1.46906	-4	-1.14303	-1.14303	-0.537725	-0.0258373	-0.0713142	-0.0258373	-1.46906	-4	-1.14303	-1.14303	-0.537725	-0.0258373	-0.0713142	-0.0258373	-1.46906	-4	-1.14303	-0.537725	-0.537725	-0.0258373	-0.0713142	-0.0258373	-1.46906	-4	-1.14303	-0.537725	-0.537725	-0.0258373	-0.0713142	-0.0258373	-1.46906	-4	-1.14303	-0.537725	-0.537725	-0.0258373	-0.0713142	-0.0258373	-1.46906	-4	-1.14303	-0.537725	-0.537725	-0.0258373	-0.0713142	-0.0258373	-1.46906	-4	-1.14303	-0.537725	-0.537725	-0.0258373	-0.0713142	-0.0258373	-1.46906	-4	-1.14303	-0.537725	-0.537725	-0.0258373	-0.0713142	-0.0258373	-1.46906	-3.11488	-1.14303	-0.537725	-0.537725	-0.0258373	-0.0713142	-0.0258373	-1.46906	-3.11488	-1.14303	-0.537725	-0.537725	-0.0258373	-0.0713142	-0.0258373	-1.46906	-3.11488	-1.14303	-0.537725	-0.537725	-0.0258373	-0.0713142	-0.0258373	-1.46906	-3.11488	-1.14303	-0.537725	-0.537725	-0.0258373	-0.0713142	-0.0258373	-1.46906	-3.11488	-1.14303	-1.14303	-0.537725	-0.0258373	-0.0713142	-0.0258373	-1.46906	-4	-1.14303	-1.14303	-0.537725	-0.0258373	-0.0713142	-0.0258373	0	0	0	0	0	0	0	0	0	0	0	0	0	0	0	0	0	0	0	0	0	0	0	0	-3.11488	-3.11488	-3.11488	-3.11488	-3.11488	-3.11488	-3.11488	-3.11488	-3.11488	-3.11488	-3.11488	-3.11488	-3.11488	-3.11488	-3.11488	-3.11488	-3.11488	-3.11488	-3.11488	-3.11488	-3.11488	-3.11488	-3.11488	-3.11488	-3.11488	-3.11488	-3.11488	-3.11488	-3.11488	-3.11488	-3.11488	-3.11488	-3.11488	-3.11488	-3.11488	-3.11488	-3.11488	-3.11488	-3.11488	-3.11488	-3.11488	-3.11488	-3.11488	-3.11488	-3.11488	-3.11488	-3.11488	-3.11488	-3.11488	-3.11488	-3.11488	-3.11488	-3.11488	-3.11488	-3.11488	-3.11488	-3.11488	-3.11488	-3.11488	-3.11488	-3.11488	-3.11488	-3.11488	-3.11488	-3.11488	-3.11488	-3.11488	-3.11488	-3.11488	-3.11488	-3.11488	-3.11488	-3.11488	-3.11488	-3.11488	-3.11488	-3.11488	-3.11488	-3.11488	-3.11488	-3.11488	-3.11488	-3.11488	-3.11488	-3.11488	-3.11488	-3.11488	-3.11488	-3.11488	-3.11488	-3.11488	-3.11488	-3.11488	-3.11488	-3.11488	-3.11488	-3.11488	-3.11488	-3.11488	-3.11488	-3.11488	-3.11488	-3.11488	-3.11488	-3.11488	-3.11488	-3.11488	-3.11488	-3.11488	-3.11488	-3.11488	-3.11488	-3.11488	-3.11488	-2.42511	-3.11488	-2.42511	-1.46906	-1.46906	-1.14303	-3.11488	-4	-3.11488	-2.42511	-2.42511	-1.14303	-1.46906	-1.14303	-3.11488	-4	-3.11488	-2.42511	-2.42511	-1.14303	-1.46906	-1.14303	-3.11488	-4	-3.11488	-2.42511	-2.42511	-1.14303	-1.46906	-1.14303	-3.11488	-4	-3.11488	-2.42511	-2.42511	-1.14303	-1.46906	-1.14303	-3.11488	-4	-3.11488	-2.42511	-2.42511	-0.324915	-1.46906	-0.324915	-1.14303	-3.11488	-3.11488	-2.42511	-2.42511	-0.152367	-0.418033	-0.152367	-1.14303	-3.11488	-3.11488	-2.42511	-2.42511	-0.152367	-0.418033	-0.152367	-1.14303	-3.11488	-3.11488	-2.42511	-1.14303	-0.152367	-0.418033	-0.152367	-1.14303	-3.11488	-3.11488	-2.42511	-1.14303	-0.152367	-0.418033	-0.152367	-1.14303	-3.11488	-1.46906	-1.14303	-1.14303	-0.152367	-0.418033	-0.152367	-1.14303	-3.11488	-1.46906	-1.14303	-1.14303	-0.152367	-0.418033	-0.152367	-1.14303	-3.11488	-1.46906	-2.42511	-1.14303	-0.152367	-0.418033	-0.152367	-1.14303	-3.11488	-1.46906	-2.42511	-1.14303	-0.152367	-0.418033	-0.152367	-1.14303	-3.11488	-1.46906	-2.42511	-1.14303	-0.152367	-0.418033	-0.152367	-1.14303	-3.11488	-1.46906	-2.42511	-1.14303	-0.152367	-0.418033	-0.152367	-1.14303	-3.11488	-1.46906	-2.42511	-1.14303	-0.152367	-0.418033	-0.152367	-1.14303	-3.11488	-1.46906	-2.42511	-1.14303	-0.152367	-0.418033	-0.152367	-1.14303	-3.11488	-1.46906	-2.42511	-1.14303	-0.152367	-0.418033	-0.152367	-1.14303	-3.11488	-1.46906	-2.42511	-1.14303	-0.152367	-0.418033	-0.152367	-1.14303	-3.11488	-1.46906	-2.42511	-1.14303	-0.152367	-0.418033	-0.152367	-1.14303	-3.11488	-1.46906	-1.14303	-1.14303	-0.152367	-0.418033	-0.152367	-1.14303	-3.11488	-1.46906	-1.14303	-1.14303	-0.152367	-0.418033	-0.152367	-1.14303	-3.11488	-1.46906	-1.14303	-1.14303	-0.152367	-0.418033	-0.152367	-1.14303	-3.11488	-1.46906	-1.14303	-1.14303	-0.152367	-0.418033	-0.152367	-1.14303	-3.11488	-1.46906	-1.14303	-1.14303	-0.152367	-0.418033	-0.152367	-1.14303	-3.11488	-1.46906	-1.14303	-1.14303	-0.152367	-0.418033	-0.152367	-1.14303	-4	-1.46906	-1.14303	-1.14303	-0.152367	-0.418033	-0.152367	-1.14303	-4	-1.46906	-1.14303	-1.14303	-0.152367	-0.418033	-0.152367	-1.14303	-4	-1.46906	-1.14303	-1.14303	-0.152367	-0.418033	-0.152367	-1.14303	-4	-1.46906	-1.14303	-1.14303	-0.152367	-0.418033	-0.152367	-1.14303	-4	-1.46906	-2.42511	-1.14303	-0.152367	-0.418033	-0.152367	-1.14303	-3.11488	-1.46906	-2.42511	-1.14303	-0.152367	-0.418033	-0.152367	0	0	0	0	0	0	0	0	0	0	0	0	0	0	0	0	0	0	0	0	0	0	0	0	-4	-4	-4	-4	-4	-4	-4	-4	-4	-4	-4	-4	-4	-4	-4	-4	-4	-4	-4	-4	-4	-4	-4	-4	-4	-4	-4	-4	-4	-4	-4	-4	-4	-4	-4	-4	-4	-4	-4	-4	-4	-4	-4	-4	-4	-4	-4	-4	-4	-4	-4	-4	-4	-4	-4	-4	-4	-4	-4	-4	-4	-4	-4	-4	-4	-4	-4	-4	-4	-4	-4	-4	-4	-4	-4	-4	-4	-4	-4	-4	-4	-4	-4	-4	-4	-4	-4	-4	-4	-4	-4	-4	-4	-4	-4	-4	-4	-4	-4	-4	-4	-4	-4	-4	-4	-4	-4	-4	-4	-4	-4	-4	-4	-4	-3.11488	-4	-3.11488	-3.11488	-3.11488	-2.42511	-2.42511	-3.11488	-2.42511	-3.11488	-3.11488	-2.42511	-3.11488	-2.42511	-2.42511	-3.11488	-2.42511	-3.11488	-3.11488	-2.42511	-3.11488	-2.42511	-2.42511	-3.11488	-2.42511	-3.11488	-3.11488	-2.42511	-3.11488	-2.42511	-2.42511	-3.11488	-2.42511	-3.11488	-3.11488	-2.42511	-3.11488	-2.42511	-2.42511	-3.11488	-2.42511	-3.11488	-3.11488	-1.14303	-3.11488	-1.14303	-0.537725	-1.46906	-2.42511	-3.11488	-3.11488	-0.537725	-1.46906	-0.537725	-0.537725	-1.46906	-2.42511	-3.11488	-3.11488	-0.537725	-1.46906	-0.537725	-0.537725	-1.46906	-2.42511	-3.11488	-1.46906	-0.537725	-1.46906	-0.537725	-0.537725	-1.46906	-2.42511	-3.11488	-1.46906	-0.537725	-1.46906	-0.537725	-0.537725	-1.46906	-1.14303	-1.46906	-1.46906	-0.537725	-1.46906	-0.537725	-0.537725	-1.46906	-1.14303	-1.46906	-1.46906	-0.537725	-1.46906	-0.537725	-0.537725	-1.46906	-1.14303	-3.11488	-1.46906	-0.537725	-1.46906	-0.537725	-0.537725	-1.46906	-1.14303	-3.11488	-1.46906	-0.537725	-1.46906	-0.537725	-0.537725	-1.46906	-1.14303	-3.11488	-1.46906	-0.537725	-1.46906	-0.537725	-0.537725	-1.46906	-1.14303	-3.11488	-1.46906	-0.537725	-1.46906	-0.537725	-0.537725	-1.46906	-1.14303	-3.11488	-1.46906	-0.537725	-1.46906	-0.537725	-0.537725	-1.46906	-1.14303	-3.11488	-1.46906	-0.537725	-1.46906	-0.537725	-0.537725	-1.46906	-1.14303	-3.11488	-1.46906	-0.537725	-1.46906	-0.537725	-0.537725	-1.46906	-1.14303	-3.11488	-1.46906	-0.537725	-1.46906	-0.537725	-0.537725	-1.46906	-1.14303	-3.11488	-1.46906	-0.537725	-1.46906	-0.537725	-0.537725	-1.46906	-1.14303	-1.46906	-1.46906	-0.537725	-1.46906	-0.537725	-0.537725	-1.46906	-1.14303	-1.46906	-1.46906	-0.537725	-1.46906	-0.537725	-0.537725	-1.46906	-1.14303	-1.46906	-1.46906	-0.537725	-1.46906	-0.537725	-0.537725	-1.46906	-1.14303	-1.46906	-1.46906	-0.537725	-1.46906	-0.537725	-0.537725	-1.46906	-1.14303	-1.46906	-1.46906	-0.537725	-1.46906	-0.537725	-0.537725	-1.46906	-1.14303	-1.46906	-1.46906	-0.537725	-1.46906	-0.537725	-0.537725	-3.11488	-1.14303	-1.46906	-1.46906	-0.537725	-1.46906	-0.537725	-0.537725	-3.11488	-1.14303	-1.46906	-1.46906	-0.537725	-1.46906	-0.537725	-0.537725	-3.11488	-1.14303	-1.46906	-1.46906	-0.537725	-1.46906	-0.537725	-0.537725	-3.11488	-1.14303	-1.46906	-1.46906	-0.537725	-1.46906	-0.537725	-0.537725	-3.11488	-1.14303	-3.11488	-1.46906	-0.537725	-1.46906	-0.537725	-0.537725	-1.46906	-1.14303	-3.11488	-1.46906	-0.537725	-1.46906	-0.537725	0	0	0	0	0	0	0	0	0	0	0	0	0	0	0	0	0	0	0	0	0	0	0	0	-3.11488	-3.11488	-3.11488	-3.11488	-3.11488	-3.11488	-3.11488	-3.11488	-3.11488	-3.11488	-3.11488	-3.11488	-3.11488	-3.11488	-3.11488	-3.11488	-3.11488	-3.11488	-3.11488	-3.11488	-3.11488	-3.11488	-3.11488	-3.11488	-3.11488	-3.11488	-3.11488	-3.11488	-3.11488	-3.11488	-3.11488	-3.11488	-3.11488	-3.11488	-3.11488	-3.11488	-3.11488	-3.11488	-3.11488	-3.11488	-3.11488	-3.11488	-3.11488	-3.11488	-3.11488	-3.11488	-3.11488	-3.11488	-3.11488	-3.11488	-3.11488	-3.11488	-3.11488	-3.11488	-3.11488	-3.11488	-3.11488	-3.11488	-3.11488	-3.11488	-3.11488	-3.11488	-3.11488	-3.11488	-3.11488	-3.11488	-3.11488	-3.11488	-3.11488	-3.11488	-3.11488	-3.11488	-3.11488	-3.11488	-3.11488	-3.11488	-3.11488	-3.11488	-3.11488	-3.11488	-3.11488	-3.11488	-3.11488	-3.11488	-3.11488	-3.11488	-3.11488	-3.11488	-3.11488	-3.11488	-3.11488	-3.11488	-3.11488	-3.11488	-3.11488	-3.11488	-3.11488	-3.11488	-3.11488	-3.11488	-3.11488	-3.11488	-3.11488	-3.11488	-3.11488	-3.11488	-3.11488	-3.11488	-3.11488	-3.11488	-3.11488	-3.11488	-3.11488	-3.11488	-2.42511	-3.11488	-2.42511	-4	-4	-3.11488	-1.14303	-1.46906	-1.14303	-2.42511	-2.42511	-3.11488	-4	-3.11488	-1.14303	-1.46906	-1.14303	-2.42511	-2.42511	-3.11488	-4	-3.11488	-1.14303	-1.46906	-1.14303	-2.42511	-2.42511	-3.11488	-4	-3.11488	-1.14303	-1.46906	-1.14303	-2.42511	-2.42511	-3.11488	-4	-3.11488	-1.14303	-1.46906	-1.14303	-2.42511	-2.42511	-2.42511	-4	-2.42511	-0.152367	-0.418033	-1.14303	-2.42511	-2.42511	-1.14303	-3.11488	-1.14303	-0.152367	-0.418033	-1.14303	-2.42511	-2.42511	-1.14303	-3.11488	-1.14303	-0.152367	-0.418033	-1.14303	-2.42511	-1.14303	-1.14303	-3.11488	-1.14303	-0.152367	-0.418033	-1.14303	-2.42511	-1.14303	-1.14303	-3.11488	-1.14303	-0.152367	-0.418033	-0.537725	-1.14303	-1.14303	-1.14303	-3.11488	-1.14303	-0.152367	-0.418033	-0.537725	-1.14303	-1.14303	-1.14303	-3.11488	-1.14303	-0.152367	-0.418033	-0.537725	-2.42511	-1.14303	-1.14303	-3.11488	-1.14303	-0.152367	-0.418033	-0.537725	-2.42511	-1.14303	-1.14303	-3.11488	-1.14303	-0.152367	-0.418033	-0.537725	-2.42511	-1.14303	-1.14303	-3.11488	-1.14303	-0.152367	-0.418033	-0.537725	-2.42511	-1.14303	-1.14303	-3.11488	-1.14303	-0.152367	-0.418033	-0.537725	-2.42511	-1.14303	-1.14303	-3.11488	-1.14303	-0.152367	-0.418033	-0.537725	-2.42511	-1.14303	-1.14303	-3.11488	-1.14303	-0.152367	-0.418033	-0.537725	-2.42511	-1.14303	-1.14303	-3.11488	-1.14303	-0.152367	-0.418033	-0.537725	-2.42511	-1.14303	-1.14303	-3.11488	-1.14303	-0.152367	-0.418033	-0.537725	-2.42511	-1.14303	-1.14303	-3.11488	-1.14303	-0.152367	-0.418033	-0.537725	-1.14303	-1.14303	-1.14303	-3.11488	-1.14303	-0.152367	-0.418033	-0.537725	-1.14303	-1.14303	-1.14303	-3.11488	-1.14303	-0.152367	-0.418033	-0.537725	-1.14303	-1.14303	-1.14303	-3.11488	-1.14303	-0.152367	-0.418033	-0.537725	-1.14303	-1.14303	-1.14303	-3.11488	-1.14303	-0.152367	-0.418033	-0.537725	-1.14303	-1.14303	-1.14303	-3.11488	-1.14303	-0.152367	-0.418033	-0.537725	-1.14303	-1.14303	-1.14303	-3.11488	-1.14303	-0.152367	-1.46906	-0.537725	-1.14303	-1.14303	-1.14303	-3.11488	-1.14303	-0.152367	-1.46906	-0.537725	-1.14303	-1.14303	-1.14303	-3.11488	-1.14303	-0.152367	-1.46906	-0.537725	-1.14303	-1.14303	-1.14303	-3.11488	-1.14303	-0.152367	-1.46906	-0.537725	-1.14303	-1.14303	-1.14303	-3.11488	-1.14303	-0.152367	-1.46906	-0.537725	-2.42511	-1.14303	-1.14303	-3.11488	-1.14303	-0.152367	-0.418033	-0.537725	-2.42511	-1.14303	-1.14303	-3.11488	-1.14303	0	0	0	0	0	0	0	0	0	0	0	0	0	0	0	0	0	0	0	0	0	0	0	0	-1.46906	-1.46906	-1.46906	-1.46906	-1.46906	-1.46906	-1.46906	-1.46906	-1.46906	-1.46906	-1.46906	-1.46906	-1.46906	-1.46906	-1.46906	-1.46906	-1.46906	-1.46906	-1.46906	-1.46906	-1.46906	-1.46906	-1.46906	-1.46906	-1.46906	-1.46906	-1.46906	-1.46906	-1.46906	-1.46906	-1.46906	-1.46906	-1.46906	-1.46906	-1.46906	-1.46906	-1.46906	-1.46906	-1.46906	-1.46906	-1.46906	-1.46906	-1.46906	-1.46906	-1.46906	-1.46906	-1.46906	-1.46906	-1.46906	-1.46906	-1.46906	-1.46906	-1.46906	-1.46906	-1.46906	-1.46906	-1.46906	-1.46906	-1.46906	-1.46906	-1.46906	-1.46906	-1.46906	-1.46906	-1.46906	-1.46906	-1.46906	-1.46906	-1.46906	-1.46906	-1.46906	-1.46906	-1.46906	-1.46906	-1.46906	-1.46906	-1.46906	-1.46906	-1.46906	-1.46906	-1.46906	-1.46906	-1.46906	-1.46906	-1.46906	-1.46906	-1.46906	-1.46906	-1.46906	-1.46906	-1.46906	-1.46906	-1.46906	-1.46906	-1.46906	-1.46906	-1.46906	-1.46906	-1.46906	-1.46906	-1.46906	-1.46906	-1.46906	-1.46906	-1.46906	-1.46906	-1.46906	-1.46906	-1.46906	-1.46906	-1.46906	-1.46906	-1.46906	-1.46906	-1.14303	-1.46906	-1.14303	-3.11488	-3.11488	-2.42511	-0.324915	-0.418033	-0.324915	-1.14303	-1.14303	-2.42511	-3.11488	-2.42511	-0.324915	-0.418033	-0.324915	-1.14303	-1.14303	-2.42511	-3.11488	-2.42511	-0.324915	-0.418033	-0.324915	-1.14303	-1.14303	-2.42511	-3.11488	-2.42511	-0.324915	-0.418033	-0.324915	-1.14303	-1.14303	-2.42511	-3.11488	-2.42511	-0.324915	-0.418033	-0.324915	-1.14303	-1.14303	-3.11488	-3.11488	-3.11488	-0.0258373	-0.0713142	-0.324915	-1.14303	-1.14303	-1.46906	-4	-1.46906	-0.0258373	-0.0713142	-0.324915	-1.14303	-1.14303	-1.46906	-4	-1.46906	-0.0258373	-0.0713142	-0.324915	-1.14303	-0.537725	-1.46906	-4	-1.46906	-0.0258373	-0.0713142	-0.324915	-1.14303	-0.537725	-1.46906	-4	-1.46906	-0.0258373	-0.0713142	-0.152367	-0.537725	-0.537725	-1.46906	-4	-1.46906	-0.0258373	-0.0713142	-0.152367	-0.537725	-0.537725	-1.46906	-4	-1.46906	-0.0258373	-0.0713142	-0.152367	-1.14303	-0.537725	-1.46906	-4	-1.46906	-0.0258373	-0.0713142	-0.152367	-1.14303	-0.537725	-1.46906	-4	-1.46906	-0.0258373	-0.0713142	-0.152367	-1.14303	-0.537725	-1.46906	-4	-1.46906	-0.0258373	-0.0713142	-0.152367	-1.14303	-0.537725	-1.46906	-4	-1.46906	-0.0258373	-0.0713142	-0.152367	-1.14303	-0.537725	-1.46906	-4	-1.46906	-0.0258373	-0.0713142	-0.152367	-1.14303	-0.537725	-1.46906	-4	-1.46906	-0.0258373	-0.0713142	-0.152367	-1.14303	-0.537725	-1.46906	-4	-1.46906	-0.0258373	-0.0713142	-0.152367	-1.14303	-0.537725	-1.46906	-4	-1.46906	-0.0258373	-0.0713142	-0.152367	-1.14303	-0.537725	-1.46906	-4	-1.46906	-0.0258373	-0.0713142	-0.152367	-0.537725	-0.537725	-1.46906	-4	-1.46906	-0.0258373	-0.0713142	-0.152367	-0.537725	-0.537725	-1.46906	-4	-1.46906	-0.0258373	-0.0713142	-0.152367	-0.537725	-0.537725	-1.46906	-4	-1.46906	-0.0258373	-0.0713142	-0.152367	-0.537725	-0.537725	-1.46906	-4	-1.46906	-0.0258373	-0.0713142	-0.152367	-0.537725	-0.537725	-1.46906	-4	-1.46906	-0.0258373	-0.0713142	-0.152367	-0.537725	-0.537725	-1.46906	-4	-1.46906	-0.0258373	-0.418033	-0.152367	-0.537725	-0.537725	-1.46906	-4	-1.46906	-0.0258373	-0.418033	-0.152367	-0.537725	-0.537725	-1.46906	-4	-1.46906	-0.0258373	-0.418033	-0.152367	-0.537725	-0.537725	-1.46906	-4	-1.46906	-0.0258373	-0.418033	-0.152367	-0.537725	-0.537725	-1.46906	-4	-1.46906	-0.0258373	-0.418033	-0.152367	-1.14303	-0.537725	-1.46906	-4	-1.46906	-0.0258373	-0.0713142	-0.152367	-1.14303	-0.537725	-1.46906	-4	-1.46906	0	0	0	0	0	0	0	0	0	0	0	0	0	0	0	0	0	0	0	0	0	0	0	0	-0.418033	-0.418033	-0.418033	-0.418033	-0.418033	-0.418033	-0.418033	-0.418033	-0.418033	-0.418033	-0.418033	-0.418033	-0.418033	-0.418033	-0.418033	-0.418033	-0.418033	-0.418033	-0.418033	-0.418033	-0.418033	-0.418033	-0.418033	-0.418033	-0.418033	-0.418033	-0.418033	-0.418033	-0.418033	-0.418033	-0.418033	-0.418033	-0.418033	-0.418033	-0.418033	-0.418033	-0.418033	-0.418033	-0.418033	-0.418033	-0.418033	-0.418033	-0.418033	-0.418033	-0.418033	-0.418033	-0.418033	-0.418033	-0.418033	-0.418033	-0.418033	-0.418033	-0.418033	-0.418033	-0.418033	-0.418033	-0.418033	-0.418033	-0.418033	-0.418033	-0.418033	-0.418033	-0.418033	-0.418033	-0.418033	-0.418033	-0.418033	-0.418033	-0.418033	-0.418033	-0.418033	-0.418033	-0.418033	-0.418033	-0.418033	-0.418033	-0.418033	-0.418033	-0.418033	-0.418033	-0.418033	-0.418033	-0.418033	-0.418033	-0.418033	-0.418033	-0.418033	-0.418033	-0.418033	-0.418033	-0.418033	-0.418033	-0.418033	-0.418033	-0.418033	-0.418033	-0.418033	-0.418033	-0.418033	-0.418033	-0.418033	-0.418033	-0.418033	-0.418033	-0.418033	-0.418033	-0.418033	-0.418033	-0.418033	-0.418033	-0.418033	-0.418033	-0.418033	-0.418033	-0.324915	-0.418033	-0.324915	-1.46906	-1.46906	-1.14303	-0.0553457	-0.0713142	-0.0553457	-0.324915	-0.324915	-1.14303	-1.46906	-1.14303	-0.0553457	-0.0713142	-0.0553457	-0.324915	-0.324915	-1.14303	-1.46906	-1.14303	-0.0553457	-0.0713142	-0.0553457	-0.324915	-0.324915	-1.14303	-1.46906	-1.14303	-0.0553457	-0.0713142	-0.0553457	-0.324915	-0.324915	-1.14303	-1.46906	-1.14303	-0.0553457	-0.0713142	-0.0553457	-0.324915	-0.324915	-2.42511	-1.46906	-2.42511	-0.00259793	-0.00722711	-0.0553457	-0.324915	-0.324915	-1.14303	-3.11488	-1.14303	-0.00259793	-0.00722711	-0.0553457	-0.324915	-0.324915	-1.14303	-3.11488	-1.14303	-0.00259793	-0.00722711	-0.0553457	-0.324915	-0.152367	-1.14303	-3.11488	-1.14303	-0.00259793	-0.00722711	-0.0553457	-0.324915	-0.152367	-1.14303	-3.11488	-1.14303	-0.00259793	-0.00722711	-0.0258373	-0.152367	-0.152367	-1.14303	-3.11488	-1.14303	-0.00259793	-0.00722711	-0.0258373	-0.152367	-0.152367	-1.14303	-3.11488	-1.14303	-0.00259793	-0.00722711	-0.0258373	-0.324915	-0.152367	-1.14303	-3.11488	-1.14303	-0.00259793	-0.00722711	-0.0258373	-0.324915	-0.152367	-1.14303	-3.11488	-1.14303	-0.00259793	-0.00722711	-0.0258373	-0.324915	-0.152367	-1.14303	-3.11488	-1.14303	-0.00259793	-0.00722711	-0.0258373	-0.324915	-0.152367	-1.14303	-3.11488	-1.14303	-0.00259793	-0.00722711	-0.0258373	-0.324915	-0.152367	-1.14303	-3.11488	-1.14303	-0.00259793	-0.00722711	-0.0258373	-0.324915	-0.152367	-1.14303	-3.11488	-1.14303	-0.00259793	-0.00722711	-0.0258373	-0.324915	-0.152367	-1.14303	-3.11488	-1.14303	-0.00259793	-0.00722711	-0.0258373	-0.324915	-0.152367	-1.14303	-3.11488	-1.14303	-0.00259793	-0.00722711	-0.0258373	-0.324915	-0.152367	-1.14303	-3.11488	-1.14303	-0.00259793	-0.00722711	-0.0258373	-0.152367	-0.152367	-1.14303	-3.11488	-1.14303	-0.00259793	-0.00722711	-0.0258373	-0.152367	-0.152367	-1.14303	-3.11488	-1.14303	-0.00259793	-0.00722711	-0.0258373	-0.152367	-0.152367	-1.14303	-3.11488	-1.14303	-0.00259793	-0.00722711	-0.0258373	-0.152367	-0.152367	-1.14303	-3.11488	-1.14303	-0.00259793	-0.00722711	-0.0258373	-0.152367	-0.152367	-1.14303	-3.11488	-1.14303	-0.00259793	-0.00722711	-0.0258373	-0.152367	-0.152367	-1.14303	-3.11488	-1.14303	-0.00259793	-0.0713142	-0.0258373	-0.152367	-0.152367	-1.14303	-3.11488	-1.14303	-0.00259793	-0.0713142	-0.0258373	-0.152367	-0.152367	-1.14303	-3.11488	-1.14303	-0.00259793	-0.0713142	-0.0258373	-0.152367	-0.152367	-1.14303	-3.11488	-1.14303	-0.00259793	-0.0713142	-0.0258373	-0.152367	-0.152367	-1.14303	-3.11488	-1.14303	-0.00259793	-0.0713142	-0.0258373	-0.324915	-0.152367	-1.14303	-3.11488	-1.14303	-0.00259793	-0.00722711	-0.0258373	-0.324915	-0.152367	-1.14303	-3.11488	-1.14303	0	0	0	0	0	0	0	0	0	0	0	0	0	0	0	0	0	0	0	0	0	0	0	0	-0.0713142	-0.0713142	-0.0713142	-0.0713142	-0.0713142	-0.0713142	-0.0713142	-0.0713142	-0.0713142	-0.0713142	-0.0713142	-0.0713142	-0.0713142	-0.0713142	-0.0713142	-0.0713142	-0.0713142	-0.0713142	-0.0713142	-0.0713142	-0.0713142	-0.0713142	-0.0713142	-0.0713142	-0.0713142	-0.0713142	-0.0713142	-0.0713142	-0.0713142	-0.0713142	-0.0713142	-0.0713142	-0.0713142	-0.0713142	-0.0713142	-0.0713142	-0.0713142	-0.0713142	-0.0713142	-0.0713142	-0.0713142	-0.0713142	-0.0713142	-0.0713142	-0.0713142	-0.0713142	-0.0713142	-0.0713142	-0.0713142	-0.0713142	-0.0713142	-0.0713142	-0.0713142	-0.0713142	-0.0713142	-0.0713142	-0.0713142	-0.0713142	-0.0713142	-0.0713142	-0.0713142	-0.0713142	-0.0713142	-0.0713142	-0.0713142	-0.0713142	-0.0713142	-0.0713142	-0.0713142	-0.0713142	-0.0713142	-0.0713142	-0.0713142	-0.0713142	-0.0713142	-0.0713142	-0.0713142	-0.0713142	-0.0713142	-0.0713142	-0.0713142	-0.0713142	-0.0713142	-0.0713142	-0.0713142	-0.0713142	-0.0713142	-0.0713142	-0.0713142	-0.0713142	-0.0713142	-0.0713142	-0.0713142	-0.0713142	-0.0713142	-0.0713142	-0.0713142	-0.0713142	-0.0713142	-0.0713142	-0.0713142	-0.0713142	-0.0713142	-0.0713142	-0.0713142	-0.0713142	-0.0713142	-0.0713142	-0.0713142	-0.0713142	-0.0713142	-0.0713142	-0.0713142	-0.0713142	-0.0553457	-0.0713142	-0.0553457	-0.418033	-0.418033	-0.324915	-0.00559788	-0.00722711	-0.00559788	-0.0553457	-0.0553457	-0.324915	-0.418033	-0.324915	-0.00559788	-0.00722711	-0.00559788	-0.0553457	-0.0553457	-0.324915	-0.418033	-0.324915	-0.00559788	-0.00722711	-0.00559788	-0.0553457	-0.0553457	-0.324915	-0.418033	-0.324915	-0.00559788	-0.00722711	-0.00559788	-0.0553457	-0.0553457	-0.324915	-0.418033	-0.324915	-0.00559788	-0.00722711	-0.00559788	-0.0553457	-0.0553457	-1.14303	-0.418033	-1.14303	-0.000153018	-0.000429866	-0.00559788	-0.0553457	-0.0553457	-0.537725	-1.46906	-0.537725	-0.000153018	-0.000429866	-0.00559788	-0.0553457	-0.0553457	-0.537725	-1.46906	-0.537725	-0.000153018	-0.000429866	-0.00559788	-0.0553457	-0.0258373	-0.537725	-1.46906	-0.537725	-0.000153018	-0.000429866	-0.00559788	-0.0553457	-0.0258373	-0.537725	-1.46906	-0.537725	-0.000153018	-0.000429866	-0.00259793	-0.0258373	-0.0258373	-0.537725	-1.46906	-0.537725	-0.000153018	-0.000429866	-0.00259793	-0.0258373	-0.0258373	-0.537725	-1.46906	-0.537725	-0.000153018	-0.000429866	-0.00259793	-0.0553457	-0.0258373	-0.537725	-1.46906	-0.537725	-0.000153018	-0.000429866	-0.00259793	-0.0553457	-0.0258373	-0.537725	-1.46906	-0.537725	-0.000153018	-0.000429866	-0.00259793	-0.0553457	-0.0258373	-0.537725	-1.46906	-0.537725	-0.000153018	-0.000429866	-0.00259793	-0.0553457	-0.0258373	-0.537725	-1.46906	-0.537725	-0.000153018	-0.000429866	-0.00259793	-0.0553457	-0.0258373	-0.537725	-1.46906	-0.537725	-0.000153018	-0.000429866	-0.00259793	-0.0553457	-0.0258373	-0.537725	-1.46906	-0.537725	-0.000153018	-0.000429866	-0.00259793	-0.0553457	-0.0258373	-0.537725	-1.46906	-0.537725	-0.000153018	-0.000429866	-0.00259793	-0.0553457	-0.0258373	-0.537725	-1.46906	-0.537725	-0.000153018	-0.000429866	-0.00259793	-0.0553457	-0.0258373	-0.537725	-1.46906	-0.537725	-0.000153018	-0.000429866	-0.00259793	-0.0258373	-0.0258373	-0.537725	-1.46906	-0.537725	-0.000153018	-0.000429866	-0.00259793	-0.0258373	-0.0258373	-0.537725	-1.46906	-0.537725	-0.000153018	-0.000429866	-0.00259793	-0.0258373	-0.0258373	-0.537725	-1.46906	-0.537725	-0.000153018	-0.000429866	-0.00259793	-0.0258373	-0.0258373	-0.537725	-1.46906	-0.537725	-0.000153018	-0.000429866	-0.00259793	-0.0258373	-0.0258373	-0.537725	-1.46906	-0.537725	-0.000153018	-0.000429866	-0.00259793	-0.0258373	-0.0258373	-0.537725	-1.46906	-0.537725	-0.000153018	-0.00722711	-0.00259793	-0.0258373	-0.0258373	-0.537725	-1.46906	-0.537725	-0.000153018	-0.00722711	-0.00259793	-0.0258373	-0.0258373	-0.537725	-1.46906	-0.537725	-0.000153018	-0.00722711	-0.00259793	-0.0258373	-0.0258373	-0.537725	-1.46906	-0.537725	-0.000153018	-0.00722711	-0.00259793	-0.0258373	-0.0258373	-0.537725	-1.46906	-0.537725	-0.000153018	-0.00722711	-0.00259793	-0.0553457	-0.0258373	-0.537725	-1.46906	-0.537725	-0.000153018	-0.000429866	-0.00259793	-0.0553457	-0.0258373	-0.537725	-1.46906	-0.537725	0	0	0	0	0	0	0	0	0	0	0	0	0	0	0	0	0	0	0	0	0	0	0	0	-0.00722711	-0.00722711	-0.00722711	-0.00722711	-0.00722711	-0.00722711	-0.00722711	-0.00722711	-0.00722711	-0.00722711	-0.00722711	-0.00722711	-0.00722711	-0.00722711	-0.00722711	-0.00722711	-0.00722711	-0.00722711	-0.00722711	-0.00722711	-0.00722711	-0.00722711	-0.00722711	-0.00722711	-0.00722711	-0.00722711	-0.00722711	-0.00722711	-0.00722711	-0.00722711	-0.00722711	-0.00722711	-0.00722711	-0.00722711	-0.00722711	-0.00722711	-0.00722711	-0.00722711	-0.00722711	-0.00722711	-0.00722711	-0.00722711	-0.00722711	-0.00722711	-0.00722711	-0.00722711	-0.00722711	-0.00722711	-0.00722711	-0.00722711	-0.00722711	-0.00722711	-0.00722711	-0.00722711	-0.00722711	-0.00722711	-0.00722711	-0.00722711	-0.00722711	-0.00722711	-0.00722711	-0.00722711	-0.00722711	-0.00722711	-0.00722711	-0.00722711	-0.00722711	-0.00722711	-0.00722711	-0.00722711	-0.00722711	-0.00722711	-0.00722711	-0.00722711	-0.00722711	-0.00722711	-0.00722711	-0.00722711	-0.00722711	-0.00722711	-0.00722711	-0.00722711	-0.00722711	-0.00722711	-0.00722711	-0.00722711	-0.00722711	-0.00722711	-0.00722711	-0.00722711	-0.00722711	-0.00722711	-0.00722711	-0.00722711	-0.00722711	-0.00722711	-0.00722711	-0.00722711	-0.00722711	-0.00722711	-0.00722711	-0.00722711	-0.00722711	-0.00722711	-0.00722711	-0.00722711	-0.00722711	-0.00722711	-0.00722711	-0.00722711	-0.00722711	-0.00722711	-0.00722711	-0.00722711	-0.00559788	-0.00722711	-0.00559788	-0.0713142	-0.0713142	-0.0553457	-0.000332148	-0.000429866	-0.000332148	-0.00559788	-0.00559788	-0.0553457	-0.0713142	-0.0553457	-0.000332148	-0.000429866	-0.000332148	-0.00559788	-0.00559788	-0.0553457	-0.0713142	-0.0553457	-0.000332148	-0.000429866	-0.000332148	-0.00559788	-0.00559788	-0.0553457	-0.0713142	-0.0553457	-0.000332148	-0.000429866	-0.000332148	-0.00559788	-0.00559788	-0.0553457	-0.0713142	-0.0553457	-0.000332148	-0.000429866	-0.000332148	-0.00559788	-0.00559788	-0.324915	-0.0713142	-0.324915	-5.1988e-06	-1.47791e-05	-0.000332148	-0.00559788	-0.00559788	-0.152367	-0.418033	-0.152367	-5.1988e-06	-1.47791e-05	-0.000332148	-0.00559788	-0.00559788	-0.152367	-0.418033	-0.152367	-5.1988e-06	-1.47791e-05	-0.000332148	-0.00559788	-0.00259793	-0.152367	-0.418033	-0.152367	-5.1988e-06	-1.47791e-05	-0.000332148	-0.00559788	-0.00259793	-0.152367	-0.418033	-0.152367	-5.1988e-06	-1.47791e-05	-0.000153018	-0.00259793	-0.00259793	-0.152367	-0.418033	-0.152367	-5.1988e-06	-1.47791e-05	-0.000153018	-0.00259793	-0.00259793	-0.152367	-0.418033	-0.152367	-5.1988e-06	-1.47791e-05	-0.000153018	-0.00559788	-0.00259793	-0.152367	-0.418033	-0.152367	-5.1988e-06	-1.47791e-05	-0.000153018	-0.00559788	-0.00259793	-0.152367	-0.418033	-0.152367	-5.1988e-06	-1.47791e-05	-0.000153018	-0.00559788	-0.00259793	-0.152367	-0.418033	-0.152367	-5.1988e-06	-1.47791e-05	-0.000153018	-0.00559788	-0.00259793	-0.152367	-0.418033	-0.152367	-5.1988e-06	-1.47791e-05	-0.000153018	-0.00559788	-0.00259793	-0.152367	-0.418033	-0.152367	-5.1988e-06	-1.47791e-05	-0.000153018	-0.00559788	-0.00259793	-0.152367	-0.418033	-0.152367	-5.1988e-06	-1.47791e-05	-0.000153018	-0.00559788	-0.00259793	-0.152367	-0.418033	-0.152367	-5.1988e-06	-1.47791e-05	-0.000153018	-0.00559788	-0.00259793	-0.152367	-0.418033	-0.152367	-5.1988e-06	-1.47791e-05	-0.000153018	-0.00559788	-0.00259793	-0.152367	-0.418033	-0.152367	-5.1988e-06	-1.47791e-05	-0.000153018	-0.00259793	-0.00259793	-0.152367	-0.418033	-0.152367	-5.1988e-06	-1.47791e-05	-0.000153018	-0.00259793	-0.00259793	-0.152367	-0.418033	-0.152367	-5.1988e-06	-1.47791e-05	-0.000153018	-0.00259793	-0.00259793	-0.152367	-0.418033	-0.152367	-5.1988e-06	-1.47791e-05	-0.000153018	-0.00259793	-0.00259793	-0.152367	-0.418033	-0.152367	-5.1988e-06	-1.47791e-05	-0.000153018	-0.00259793	-0.00259793	-0.152367	-0.418033	-0.152367	-5.1988e-06	-1.47791e-05	-0.000153018	-0.00259793	-0.00259793	-0.152367	-0.418033	-0.152367	-5.1988e-06	-0.000429866	-0.000153018	-0.00259793	-0.00259793	-0.152367	-0.418033	-0.152367	-5.1988e-06	-0.000429866	-0.000153018	-0.00259793	-0.00259793	-0.152367	-0.418033	-0.152367	-5.1988e-06	-0.000429866	-0.000153018	-0.00259793	-0.00259793	-0.152367	-0.418033	-0.152367	-5.1988e-06	-0.000429866	-0.000153018	-0.00259793	-0.00259793	-0.152367	-0.418033	-0.152367	-5.1988e-06	-0.000429866	-0.000153018	-0.00559788	-0.00259793	-0.152367	-0.418033	-0.152367	-5.1988e-06	-1.47791e-05	-0.000153018	-0.00559788	-0.00259793	-0.152367	-0.418033	-0.152367	0	0	0	0	0	0	0	0	0	0	0	0	0	0	0	0	0	0	0	0	0	0	0	0	-0.00559788	-0.00559788	-0.00559788	-0.00559788	-0.00559788	-0.00559788	-0.00559788	-0.00559788	-0.00559788	-0.00559788	-0.00559788	-0.00559788	-0.00559788	-0.00559788	-0.00559788	-0.00559788	-0.00559788	-0.00559788	-0.00559788	-0.00559788	-0.00559788	-0.00559788	-0.00559788	-0.00559788	-0.00559788	-0.00559788	-0.00559788	-0.00559788	-0.00559788	-0.00559788	-0.00559788	-0.00559788	-0.00559788	-0.00559788	-0.00559788	-0.00559788	-0.00559788	-0.00559788	-0.00559788	-0.00559788	-0.00559788	-0.00559788	-0.00559788	-0.00559788	-0.00559788	-0.00559788	-0.00559788	-0.00559788	-0.00559788	-0.00559788	-0.00559788	-0.00559788	-0.00559788	-0.00559788	-0.00559788	-0.00559788	-0.00559788	-0.00559788	-0.00559788	-0.00559788	-0.00559788	-0.00559788	-0.00559788	-0.00559788	-0.00559788	-0.00559788	-0.00559788	-0.00559788	-0.00559788	-0.00559788	-0.00559788	-0.00559788	-0.00559788	-0.00559788	-0.00559788	-0.00559788	-0.00559788	-0.00559788	-0.00559788	-0.00559788	-0.00559788	-0.00559788	-0.00559788	-0.00559788	-0.00559788	-0.00559788	-0.00559788	-0.00559788	-0.00559788	-0.00559788	-0.00559788	-0.00559788	-0.00559788	-0.00559788	-0.00559788	-0.00559788	-0.00559788	-0.00559788	-0.00559788	-0.00559788	-0.00559788	-0.00559788	-0.00559788	-0.00559788	-0.00559788	-0.00559788	-0.00559788	-0.00559788	-0.00559788	-0.00559788	-0.00559788	-0.00559788	-0.00559788	-0.00559788	-0.00722711	-0.00559788	-0.00722711	-0.000332148	-0.000332148	-0.000429866	-0.0258373	-0.0553457	-0.0713142	-0.00259793	-0.00722711	-0.000153018	-0.000332148	-0.000429866	-0.0258373	-0.0553457	-0.0713142	-0.00259793	-0.00722711	-0.000153018	-0.000332148	-0.000429866	-0.0258373	-0.0553457	-0.0713142	-0.00259793	-0.00722711	-0.000153018	-0.000332148	-0.000429866	-0.0258373	-0.0553457	-0.0713142	-0.00259793	-0.00722711	-0.000153018	-0.000332148	-0.000429866	-0.0258373	-0.0553457	-0.0713142	-0.00259793	-0.00722711	-5.1988e-06	-0.000332148	-1.47791e-05	-0.0429437	-0.324915	-0.0713142	-0.00259793	-0.00722711	-1.40104e-06	-1.13858e-05	-1.13858e-05	-0.0429437	-0.324915	-0.0713142	-0.00259793	-0.00722711	-1.40104e-06	-1.13858e-05	-1.13858e-05	-0.0429437	-0.324915	-0.0713142	-0.00259793	-0.00559788	-1.40104e-06	-1.13858e-05	-1.13858e-05	-0.0429437	-0.324915	-0.0713142	-0.00259793	-0.00559788	-1.40104e-06	-1.13858e-05	-1.13858e-05	-0.0429437	-0.324915	-0.0553457	-0.000719521	-0.00559788	-1.40104e-06	-1.13858e-05	-1.13858e-05	-0.0429437	-0.324915	-0.0553457	-0.000719521	-0.00559788	-1.40104e-06	-1.13858e-05	-1.13858e-05	-0.0429437	-0.324915	-0.0553457	-0.00259793	-0.00559788	-1.40104e-06	-1.13858e-05	-1.13858e-05	-0.0429437	-0.324915	-0.0553457	-0.00259793	-0.00559788	-1.40104e-06	-1.13858e-05	-1.13858e-05	-0.0429437	-0.324915	-0.0553457	-0.00259793	-0.00559788	-1.40104e-06	-1.13858e-05	-1.13858e-05	-0.0429437	-0.324915	-0.0553457	-0.00259793	-0.00559788	-1.40104e-06	-1.13858e-05	-1.13858e-05	-0.0429437	-0.324915	-0.0553457	-0.00259793	-0.00559788	-1.40104e-06	-1.13858e-05	-1.13858e-05	-0.0429437	-0.324915	-0.0553457	-0.00259793	-0.00559788	-1.40104e-06	-1.13858e-05	-1.13858e-05	-0.0429437	-0.324915	-0.0553457	-0.00259793	-0.00559788	-1.40104e-06	-1.13858e-05	-1.13858e-05	-0.0429437	-0.324915	-0.0553457	-0.00259793	-0.00559788	-1.40104e-06	-1.13858e-05	-1.13858e-05	-0.0429437	-0.324915	-0.0553457	-0.00259793	-0.00559788	-1.40104e-06	-1.13858e-05	-1.13858e-05	-0.0429437	-0.324915	-0.0553457	-0.000719521	-0.00559788	-1.40104e-06	-1.13858e-05	-1.13858e-05	-0.0429437	-0.324915	-0.0553457	-0.000719521	-0.00559788	-1.40104e-06	-1.13858e-05	-1.13858e-05	-0.0429437	-0.324915	-0.0553457	-0.000719521	-0.00559788	-1.40104e-06	-1.13858e-05	-1.13858e-05	-0.0429437	-0.324915	-0.0553457	-0.000719521	-0.00559788	-1.40104e-06	-1.13858e-05	-1.13858e-05	-0.0429437	-0.324915	-0.0553457	-0.000719521	-0.00559788	-1.40104e-06	-1.13858e-05	-1.13858e-05	-0.0429437	-0.324915	-0.0553457	-0.000719521	-0.00559788	-1.40104e-06	-1.13858e-05	-1.13858e-05	-0.0429437	-0.0553457	-0.0553457	-0.000719521	-0.00559788	-1.40104e-06	-1.13858e-05	-1.13858e-05	-0.0429437	-0.0553457	-0.0553457	-0.000719521	-0.00559788	-1.40104e-06	-1.13858e-05	-1.13858e-05	-0.0429437	-0.0553457	-0.0553457	-0.000719521	-0.00559788	-1.40104e-06	-1.13858e-05	-1.13858e-05	-0.0429437	-0.0553457	-0.0553457	-0.000719521	-0.00559788	-1.40104e-06	-1.13858e-05	-1.13858e-05	-0.0429437	-0.0553457	-0.0553457	-0.00259793	-0.00559788	-1.40104e-06	-1.13858e-05	-1.13858e-05	-0.0429437	-0.324915	-0.0553457	-0.00259793	-0.00559788	-1.40104e-06	-1.13858e-05	-1.13858e-05	0	0	0	0	0	0	0	0	0	0	0	0	0	0	0	0	0	0	0	0	0	0	0	0	-0.0553457	-0.0553457	-0.0553457	-0.0553457	-0.0553457	-0.0553457	-0.0553457	-0.0553457	-0.0553457	-0.0553457	-0.0553457	-0.0553457	-0.0553457	-0.0553457	-0.0553457	-0.0553457	-0.0553457	-0.0553457	-0.0553457	-0.0553457	-0.0553457	-0.0553457	-0.0553457	-0.0553457	-0.0553457	-0.0553457	-0.0553457	-0.0553457	-0.0553457	-0.0553457	-0.0553457	-0.0553457	-0.0553457	-0.0553457	-0.0553457	-0.0553457	-0.0553457	-0.0553457	-0.0553457	-0.0553457	-0.0553457	-0.0553457	-0.0553457	-0.0553457	-0.0553457	-0.0553457	-0.0553457	-0.0553457	-0.0553457	-0.0553457	-0.0553457	-0.0553457	-0.0553457	-0.0553457	-0.0553457	-0.0553457	-0.0553457	-0.0553457	-0.0553457	-0.0553457	-0.0553457	-0.0553457	-0.0553457	-0.0553457	-0.0553457	-0.0553457	-0.0553457	-0.0553457	-0.0553457	-0.0553457	-0.0553457	-0.0553457	-0.0553457	-0.0553457	-0.0553457	-0.0553457	-0.0553457	-0.0553457	-0.0553457	-0.0553457	-0.0553457	-0.0553457	-0.0553457	-0.0553457	-0.0553457	-0.0553457	-0.0553457	-0.0553457	-0.0553457	-0.0553457	-0.0553457	-0.0553457	-0.0553457	-0.0553457	-0.0553457	-0.0553457	-0.0553457	-0.0553457	-0.0553457	-0.0553457	-0.0553457	-0.0553457	-0.0553457	-0.0553457	-0.0553457	-0.0553457	-0.0553457	-0.0553457	-0.0553457	-0.0553457	-0.0553457	-0.0553457	-0.0553457	-0.0553457	-0.0713142	-0.0553457	-0.0713142	-0.00559788	-0.00559788	-0.00722711	-0.152367	-0.324915	-0.418033	-0.0258373	-0.0713142	-0.00259793	-0.00559788	-0.00722711	-0.152367	-0.324915	-0.418033	-0.0258373	-0.0713142	-0.00259793	-0.00559788	-0.00722711	-0.152367	-0.324915	-0.418033	-0.0258373	-0.0713142	-0.00259793	-0.00559788	-0.00722711	-0.152367	-0.324915	-0.418033	-0.0258373	-0.0713142	-0.00259793	-0.00559788	-0.00722711	-0.152367	-0.324915	-0.418033	-0.0258373	-0.0713142	-0.000153018	-0.00559788	-0.000429866	-0.152367	-1.14303	-0.418033	-0.0258373	-0.0713142	-4.18593e-05	-0.000332148	-0.000332148	-0.152367	-1.14303	-0.418033	-0.0258373	-0.0713142	-4.18593e-05	-0.000332148	-0.000332148	-0.152367	-1.14303	-0.418033	-0.0258373	-0.0553457	-4.18593e-05	-0.000332148	-0.000332148	-0.152367	-1.14303	-0.418033	-0.0258373	-0.0553457	-4.18593e-05	-0.000332148	-0.000332148	-0.152367	-1.14303	-0.324915	-0.00722711	-0.0553457	-4.18593e-05	-0.000332148	-0.000332148	-0.152367	-1.14303	-0.324915	-0.00722711	-0.0553457	-4.18593e-05	-0.000332148	-0.000332148	-0.152367	-1.14303	-0.324915	-0.0258373	-0.0553457	-4.18593e-05	-0.000332148	-0.000332148	-0.152367	-1.14303	-0.324915	-0.0258373	-0.0553457	-4.18593e-05	-0.000332148	-0.000332148	-0.152367	-1.14303	-0.324915	-0.0258373	-0.0553457	-4.18593e-05	-0.000332148	-0.000332148	-0.152367	-1.14303	-0.324915	-0.0258373	-0.0553457	-4.18593e-05	-0.000332148	-0.000332148	-0.152367	-1.14303	-0.324915	-0.0258373	-0.0553457	-4.18593e-05	-0.000332148	-0.000332148	-0.152367	-1.14303	-0.324915	-0.0258373	-0.0553457	-4.18593e-05	-0.000332148	-0.000332148	-0.152367	-1.14303	-0.324915	-0.0258373	-0.0553457	-4.18593e-05	-0.000332148	-0.000332148	-0.152367	-1.14303	-0.324915	-0.0258373	-0.0553457	-4.18593e-05	-0.000332148	-0.000332148	-0.152367	-1.14303	-0.324915	-0.0258373	-0.0553457	-4.18593e-05	-0.000332148	-0.000332148	-0.152367	-1.14303	-0.324915	-0.00722711	-0.0553457	-4.18593e-05	-0.000332148	-0.000332148	-0.152367	-1.14303	-0.324915	-0.00722711	-0.0553457	-4.18593e-05	-0.000332148	-0.000332148	-0.152367	-1.14303	-0.324915	-0.00722711	-0.0553457	-4.18593e-05	-0.000332148	-0.000332148	-0.152367	-1.14303	-0.324915	-0.00722711	-0.0553457	-4.18593e-05	-0.000332148	-0.000332148	-0.152367	-1.14303	-0.324915	-0.00722711	-0.0553457	-4.18593e-05	-0.000332148	-0.000332148	-0.152367	-1.14303	-0.324915	-0.00722711	-0.0553457	-4.18593e-05	-0.000332148	-0.000332148	-0.152367	-0.324915	-0.324915	-0.00722711	-0.0553457	-4.18593e-05	-0.000332148	-0.000332148	-0.152367	-0.324915	-0.324915	-0.00722711	-0.0553457	-4.18593e-05	-0.000332148	-0.000332148	-0.152367	-0.324915	-0.324915	-0.00722711	-0.0553457	-4.18593e-05	-0.000332148	-0.000332148	-0.152367	-0.324915	-0.324915	-0.00722711	-0.0553457	-4.18593e-05	-0.000332148	-0.000332148	-0.152367	-0.324915	-0.324915	-0.0258373	-0.0553457	-4.18593e-05	-0.000332148	-0.000332148	-0.152367	-1.14303	-0.324915	-0.0258373	-0.0553457	-4.18593e-05	-0.000332148	-0.000332148	0	0	0	0	0	0	0	0	0	0	0	0	0	0	0	0	0	0	0	0	0	0	0	0	-0.324915	-0.324915	-0.324915	-0.324915	-0.324915	-0.324915	-0.324915	-0.324915	-0.324915	-0.324915	-0.324915	-0.324915	-0.324915	-0.324915	-0.324915	-0.324915	-0.324915	-0.324915	-0.324915	-0.324915	-0.324915	-0.324915	-0.324915	-0.324915	-0.324915	-0.324915	-0.324915	-0.324915	-0.324915	-0.324915	-0.324915	-0.324915	-0.324915	-0.324915	-0.324915	-0.324915	-0.324915	-0.324915	-0.324915	-0.324915	-0.324915	-0.324915	-0.324915	-0.324915	-0.324915	-0.324915	-0.324915	-0.324915	-0.324915	-0.324915	-0.324915	-0.324915	-0.324915	-0.324915	-0.324915	-0.324915	-0.324915	-0.324915	-0.324915	-0.324915	-0.324915	-0.324915	-0.324915	-0.324915	-0.324915	-0.324915	-0.324915	-0.324915	-0.324915	-0.324915	-0.324915	-0.324915	-0.324915	-0.324915	-0.324915	-0.324915	-0.324915	-0.324915	-0.324915	-0.324915	-0.324915	-0.324915	-0.324915	-0.324915	-0.324915	-0.324915	-0.324915	-0.324915	-0.324915	-0.324915	-0.324915	-0.324915	-0.324915	-0.324915	-0.324915	-0.324915	-0.324915	-0.324915	-0.324915	-0.324915	-0.324915	-0.324915	-0.324915	-0.324915	-0.324915	-0.324915	-0.324915	-0.324915	-0.324915	-0.324915	-0.324915	-0.324915	-0.324915	-0.324915	-0.418033	-0.324915	-0.418033	-0.0553457	-0.0553457	-0.0713142	-0.537725	-1.14303	-1.46906	-0.152367	-0.418033	-0.0258373	-0.0553457	-0.0713142	-0.537725	-1.14303	-1.46906	-0.152367	-0.418033	-0.0258373	-0.0553457	-0.0713142	-0.537725	-1.14303	-1.46906	-0.152367	-0.418033	-0.0258373	-0.0553457	-0.0713142	-0.537725	-1.14303	-1.46906	-0.152367	-0.418033	-0.0258373	-0.0553457	-0.0713142	-0.537725	-1.14303	-1.46906	-0.152367	-0.418033	-0.00259793	-0.0553457	-0.00722711	-0.324915	-2.42511	-1.46906	-0.152367	-0.418033	-0.000719521	-0.00559788	-0.00559788	-0.324915	-2.42511	-1.46906	-0.152367	-0.418033	-0.000719521	-0.00559788	-0.00559788	-0.324915	-2.42511	-1.46906	-0.152367	-0.324915	-0.000719521	-0.00559788	-0.00559788	-0.324915	-2.42511	-1.46906	-0.152367	-0.324915	-0.000719521	-0.00559788	-0.00559788	-0.324915	-2.42511	-1.14303	-0.0429437	-0.324915	-0.000719521	-0.00559788	-0.00559788	-0.324915	-2.42511	-1.14303	-0.0429437	-0.324915	-0.000719521	-0.00559788	-0.00559788	-0.324915	-2.42511	-1.14303	-0.152367	-0.324915	-0.000719521	-0.00559788	-0.00559788	-0.324915	-2.42511	-1.14303	-0.152367	-0.324915	-0.000719521	-0.00559788	-0.00559788	-0.324915	-2.42511	-1.14303	-0.152367	-0.324915	-0.000719521	-0.00559788	-0.00559788	-0.324915	-2.42511	-1.14303	-0.152367	-0.324915	-0.000719521	-0.00559788	-0.00559788	-0.324915	-2.42511	-1.14303	-0.152367	-0.324915	-0.000719521	-0.00559788	-0.00559788	-0.324915	-2.42511	-1.14303	-0.152367	-0.324915	-0.000719521	-0.00559788	-0.00559788	-0.324915	-2.42511	-1.14303	-0.152367	-0.324915	-0.000719521	-0.00559788	-0.00559788	-0.324915	-2.42511	-1.14303	-0.152367	-0.324915	-0.000719521	-0.00559788	-0.00559788	-0.324915	-2.42511	-1.14303	-0.152367	-0.324915	-0.000719521	-0.00559788	-0.00559788	-0.324915	-2.42511	-1.14303	-0.0429437	-0.324915	-0.000719521	-0.00559788	-0.00559788	-0.324915	-2.42511	-1.14303	-0.0429437	-0.324915	-0.000719521	-0.00559788	-0.00559788	-0.324915	-2.42511	-1.14303	-0.0429437	-0.324915	-0.000719521	-0.00559788	-0.00559788	-0.324915	-2.42511	-1.14303	-0.0429437	-0.324915	-0.000719521	-0.00559788	-0.00559788	-0.324915	-2.42511	-1.14303	-0.0429437	-0.324915	-0.000719521	-0.00559788	-0.00559788	-0.324915	-2.42511	-1.14303	-0.0429437	-0.324915	-0.000719521	-0.00559788	-0.00559788	-0.324915	-1.14303	-1.14303	-0.0429437	-0.324915	-0.000719521	-0.00559788	-0.00559788	-0.324915	-1.14303	-1.14303	-0.0429437	-0.324915	-0.000719521	-0.00559788	-0.00559788	-0.324915	-1.14303	-1.14303	-0.0429437	-0.324915	-0.000719521	-0.00559788	-0.00559788	-0.324915	-1.14303	-1.14303	-0.0429437	-0.324915	-0.000719521	-0.00559788	-0.00559788	-0.324915	-1.14303	-1.14303	-0.152367	-0.324915	-0.000719521	-0.00559788	-0.00559788	-0.324915	-2.42511	-1.14303	-0.152367	-0.324915	-0.000719521	-0.00559788	-0.00559788	0	0	0	0	0	0	0	0	0	0	0	0	0	0	0	0	0	0	0	0	0	0	0	0	-1.14303	-1.14303	-1.14303	-1.14303	-1.14303	-1.14303	-1.14303	-1.14303	-1.14303	-1.14303	-1.14303	-1.14303	-1.14303	-1.14303	-1.14303	-1.14303	-1.14303	-1.14303	-1.14303	-1.14303	-1.14303	-1.14303	-1.14303	-1.14303	-1.14303	-1.14303	-1.14303	-1.14303	-1.14303	-1.14303	-1.14303	-1.14303	-1.14303	-1.14303	-1.14303	-1.14303	-1.14303	-1.14303	-1.14303	-1.14303	-1.14303	-1.14303	-1.14303	-1.14303	-1.14303	-1.14303	-1.14303	-1.14303	-1.14303	-1.14303	-1.14303	-1.14303	-1.14303	-1.14303	-1.14303	-1.14303	-1.14303	-1.14303	-1.14303	-1.14303	-1.14303	-1.14303	-1.14303	-1.14303	-1.14303	-1.14303	-1.14303	-1.14303	-1.14303	-1.14303	-1.14303	-1.14303	-1.14303	-1.14303	-1.14303	-1.14303	-1.14303	-1.14303	-1.14303	-1.14303	-1.14303	-1.14303	-1.14303	-1.14303	-1.14303	-1.14303	-1.14303	-1.14303	-1.14303	-1.14303	-1.14303	-1.14303	-1.14303	-1.14303	-1.14303	-1.14303	-1.14303	-1.14303	-1.14303	-1.14303	-1.14303	-1.14303	-1.14303	-1.14303	-1.14303	-1.14303	-1.14303	-1.14303	-1.14303	-1.14303	-1.14303	-1.14303	-1.14303	-1.14303	-1.46906	-1.14303	-1.46906	-0.324915	-0.324915	-0.418033	-1.14303	-2.42511	-3.11488	-0.537725	-1.46906	-0.152367	-0.324915	-0.418033	-1.14303	-2.42511	-3.11488	-0.537725	-1.46906	-0.152367	-0.324915	-0.418033	-1.14303	-2.42511	-3.11488	-0.537725	-1.46906	-0.152367	-0.324915	-0.418033	-1.14303	-2.42511	-3.11488	-0.537725	-1.46906	-0.152367	-0.324915	-0.418033	-1.14303	-2.42511	-3.11488	-0.537725	-1.46906	-0.0258373	-0.324915	-0.0713142	-0.418033	-3.11488	-3.11488	-0.537725	-1.46906	-0.00722711	-0.0553457	-0.0553457	-0.418033	-3.11488	-3.11488	-0.537725	-1.46906	-0.00722711	-0.0553457	-0.0553457	-0.418033	-3.11488	-3.11488	-0.537725	-1.14303	-0.00722711	-0.0553457	-0.0553457	-0.418033	-3.11488	-3.11488	-0.537725	-1.14303	-0.00722711	-0.0553457	-0.0553457	-0.418033	-3.11488	-2.42511	-0.152367	-1.14303	-0.00722711	-0.0553457	-0.0553457	-0.418033	-3.11488	-2.42511	-0.152367	-1.14303	-0.00722711	-0.0553457	-0.0553457	-0.418033	-3.11488	-2.42511	-0.537725	-1.14303	-0.00722711	-0.0553457	-0.0553457	-0.418033	-3.11488	-2.42511	-0.537725	-1.14303	-0.00722711	-0.0553457	-0.0553457	-0.418033	-3.11488	-2.42511	-0.537725	-1.14303	-0.00722711	-0.0553457	-0.0553457	-0.418033	-3.11488	-2.42511	-0.537725	-1.14303	-0.00722711	-0.0553457	-0.0553457	-0.418033	-3.11488	-2.42511	-0.537725	-1.14303	-0.00722711	-0.0553457	-0.0553457	-0.418033	-3.11488	-2.42511	-0.537725	-1.14303	-0.00722711	-0.0553457	-0.0553457	-0.418033	-3.11488	-2.42511	-0.537725	-1.14303	-0.00722711	-0.0553457	-0.0553457	-0.418033	-3.11488	-2.42511	-0.537725	-1.14303	-0.00722711	-0.0553457	-0.0553457	-0.418033	-3.11488	-2.42511	-0.537725	-1.14303	-0.00722711	-0.0553457	-0.0553457	-0.418033	-3.11488	-2.42511	-0.152367	-1.14303	-0.00722711	-0.0553457	-0.0553457	-0.418033	-3.11488	-2.42511	-0.152367	-1.14303	-0.00722711	-0.0553457	-0.0553457	-0.418033	-3.11488	-2.42511	-0.152367	-1.14303	-0.00722711	-0.0553457	-0.0553457	-0.418033	-3.11488	-2.42511	-0.152367	-1.14303	-0.00722711	-0.0553457	-0.0553457	-0.418033	-3.11488	-2.42511	-0.152367	-1.14303	-0.00722711	-0.0553457	-0.0553457	-0.418033	-3.11488	-2.42511	-0.152367	-1.14303	-0.00722711	-0.0553457	-0.0553457	-0.418033	-2.42511	-2.42511	-0.152367	-1.14303	-0.00722711	-0.0553457	-0.0553457	-0.418033	-2.42511	-2.42511	-0.152367	-1.14303	-0.00722711	-0.0553457	-0.0553457	-0.418033	-2.42511	-2.42511	-0.152367	-1.14303	-0.00722711	-0.0553457	-0.0553457	-0.418033	-2.42511	-2.42511	-0.152367	-1.14303	-0.00722711	-0.0553457	-0.0553457	-0.418033	-2.42511	-2.42511	-0.537725	-1.14303	-0.00722711	-0.0553457	-0.0553457	-0.418033	-3.11488	-2.42511	-0.537725	-1.14303	-0.00722711	-0.0553457	-0.0553457	0	0	0	0	0	0	0	0	0	0	0	0	0	0	0	0	0	0	0	0	0	0	0	0	-2.42511	-2.42511	-2.42511	-2.42511	-2.42511	-2.42511	-2.42511	-2.42511	-2.42511	-2.42511	-2.42511	-2.42511	-2.42511	-2.42511	-2.42511	-2.42511	-2.42511	-2.42511	-2.42511	-2.42511	-2.42511	-2.42511	-2.42511	-2.42511	-2.42511	-2.42511	-2.42511	-2.42511	-2.42511	-2.42511	-2.42511	-2.42511	-2.42511	-2.42511	-2.42511	-2.42511	-2.42511	-2.42511	-2.42511	-2.42511	-2.42511	-2.42511	-2.42511	-2.42511	-2.42511	-2.42511	-2.42511	-2.42511	-2.42511	-2.42511	-2.42511	-2.42511	-2.42511	-2.42511	-2.42511	-2.42511	-2.42511	-2.42511	-2.42511	-2.42511	-2.42511	-2.42511	-2.42511	-2.42511	-2.42511	-2.42511	-2.42511	-2.42511	-2.42511	-2.42511	-2.42511	-2.42511	-2.42511	-2.42511	-2.42511	-2.42511	-2.42511	-2.42511	-2.42511	-2.42511	-2.42511	-2.42511	-2.42511	-2.42511	-2.42511	-2.42511	-2.42511	-2.42511	-2.42511	-2.42511	-2.42511	-2.42511	-2.42511	-2.42511	-2.42511	-2.42511	-2.42511	-2.42511	-2.42511	-2.42511	-2.42511	-2.42511	-2.42511	-2.42511	-2.42511	-2.42511	-2.42511	-2.42511	-2.42511	-2.42511	-2.42511	-2.42511	-2.42511	-2.42511	-3.11488	-2.42511	-3.11488	-1.14303	-1.14303	-1.46906	-1.46906	-3.11488	-4	-1.14303	-3.11488	-0.537725	-1.14303	-1.46906	-1.46906	-3.11488	-4	-1.14303	-3.11488	-0.537725	-1.14303	-1.46906	-1.46906	-3.11488	-4	-1.14303	-3.11488	-0.537725	-1.14303	-1.46906	-1.46906	-3.11488	-4	-1.14303	-3.11488	-0.537725	-1.14303	-1.46906	-1.46906	-3.11488	-4	-1.14303	-3.11488	-0.152367	-1.14303	-0.418033	-0.324915	-2.42511	-4	-1.14303	-3.11488	-0.0429437	-0.324915	-0.324915	-0.324915	-2.42511	-4	-1.14303	-3.11488	-0.0429437	-0.324915	-0.324915	-0.324915	-2.42511	-4	-1.14303	-2.42511	-0.0429437	-0.324915	-0.324915	-0.324915	-2.42511	-4	-1.14303	-2.42511	-0.0429437	-0.324915	-0.324915	-0.324915	-2.42511	-3.11488	-0.324915	-2.42511	-0.0429437	-0.324915	-0.324915	-0.324915	-2.42511	-3.11488	-0.324915	-2.42511	-0.0429437	-0.324915	-0.324915	-0.324915	-2.42511	-3.11488	-1.14303	-2.42511	-0.0429437	-0.324915	-0.324915	-0.324915	-2.42511	-3.11488	-1.14303	-2.42511	-0.0429437	-0.324915	-0.324915	-0.324915	-2.42511	-3.11488	-1.14303	-2.42511	-0.0429437	-0.324915	-0.324915	-0.324915	-2.42511	-3.11488	-1.14303	-2.42511	-0.0429437	-0.324915	-0.324915	-0.324915	-2.42511	-3.11488	-1.14303	-2.42511	-0.0429437	-0.324915	-0.324915	-0.324915	-2.42511	-3.11488	-1.14303	-2.42511	-0.0429437	-0.324915	-0.324915	-0.324915	-2.42511	-3.11488	-1.14303	-2.42511	-0.0429437	-0.324915	-0.324915	-0.324915	-2.42511	-3.11488	-1.14303	-2.42511	-0.0429437	-0.324915	-0.324915	-0.324915	-2.42511	-3.11488	-1.14303	-2.42511	-0.0429437	-0.324915	-0.324915	-0.324915	-2.42511	-3.11488	-0.324915	-2.42511	-0.0429437	-0.324915	-0.324915	-0.324915	-2.42511	-3.11488	-0.324915	-2.42511	-0.0429437	-0.324915	-0.324915	-0.324915	-2.42511	-3.11488	-0.324915	-2.42511	-0.0429437	-0.324915	-0.324915	-0.324915	-2.42511	-3.11488	-0.324915	-2.42511	-0.0429437	-0.324915	-0.324915	-0.324915	-2.42511	-3.11488	-0.324915	-2.42511	-0.0429437	-0.324915	-0.324915	-0.324915	-2.42511	-3.11488	-0.324915	-2.42511	-0.0429437	-0.324915	-0.324915	-0.324915	-3.11488	-3.11488	-0.324915	-2.42511	-0.0429437	-0.324915	-0.324915	-0.324915	-3.11488	-3.11488	-0.324915	-2.42511	-0.0429437	-0.324915	-0.324915	-0.324915	-3.11488	-3.11488	-0.324915	-2.42511	-0.0429437	-0.324915	-0.324915	-0.324915	-3.11488	-3.11488	-0.324915	-2.42511	-0.0429437	-0.324915	-0.324915	-0.324915	-3.11488	-3.11488	-1.14303	-2.42511	-0.0429437	-0.324915	-0.324915	-0.324915	-2.42511	-3.11488	-1.14303	-2.42511	-0.0429437	-0.324915	-0.324915	0	0	0	0	0	0	0	0	0	0	0	0	0	0	0	0	0	0	0	0	0	0	0	0	-3.11488	-3.11488	-3.11488	-3.11488	-3.11488	-3.11488	-3.11488	-3.11488	-3.11488	-3.11488	-3.11488	-3.11488	-3.11488	-3.11488	-3.11488	-3.11488	-3.11488	-3.11488	-3.11488	-3.11488	-3.11488	-3.11488	-3.11488	-3.11488	-3.11488	-3.11488	-3.11488	-3.11488	-3.11488	-3.11488	-3.11488	-3.11488	-3.11488	-3.11488	-3.11488	-3.11488	-3.11488	-3.11488	-3.11488	-3.11488	-3.11488	-3.11488	-3.11488	-3.11488	-3.11488	-3.11488	-3.11488	-3.11488	-3.11488	-3.11488	-3.11488	-3.11488	-3.11488	-3.11488	-3.11488	-3.11488	-3.11488	-3.11488	-3.11488	-3.11488	-3.11488	-3.11488	-3.11488	-3.11488	-3.11488	-3.11488	-3.11488	-3.11488	-3.11488	-3.11488	-3.11488	-3.11488	-3.11488	-3.11488	-3.11488	-3.11488	-3.11488	-3.11488	-3.11488	-3.11488	-3.11488	-3.11488	-3.11488	-3.11488	-3.11488	-3.11488	-3.11488	-3.11488	-3.11488	-3.11488	-3.11488	-3.11488	-3.11488	-3.11488	-3.11488	-3.11488	-3.11488	-3.11488	-3.11488	-3.11488	-3.11488	-3.11488	-3.11488	-3.11488	-3.11488	-3.11488	-3.11488	-3.11488	-3.11488	-3.11488	-3.11488	-3.11488	-3.11488	-3.11488	-4	-3.11488	-4	-2.42511	-2.42511	-3.11488	-1.14303	-2.42511	-3.11488	-1.46906	-4	-1.14303	-2.42511	-3.11488	-1.14303	-2.42511	-3.11488	-1.46906	-4	-1.14303	-2.42511	-3.11488	-1.14303	-2.42511	-3.11488	-1.46906	-4	-1.14303	-2.42511	-3.11488	-1.14303	-2.42511	-3.11488	-1.46906	-4	-1.14303	-2.42511	-3.11488	-1.14303	-2.42511	-3.11488	-1.46906	-4	-0.537725	-2.42511	-1.46906	-0.152367	-1.14303	-3.11488	-1.46906	-4	-0.152367	-1.14303	-1.14303	-0.152367	-1.14303	-3.11488	-1.46906	-4	-0.152367	-1.14303	-1.14303	-0.152367	-1.14303	-3.11488	-1.46906	-3.11488	-0.152367	-1.14303	-1.14303	-0.152367	-1.14303	-3.11488	-1.46906	-3.11488	-0.152367	-1.14303	-1.14303	-0.152367	-1.14303	-2.42511	-0.418033	-3.11488	-0.152367	-1.14303	-1.14303	-0.152367	-1.14303	-2.42511	-0.418033	-3.11488	-0.152367	-1.14303	-1.14303	-0.152367	-1.14303	-2.42511	-1.46906	-3.11488	-0.152367	-1.14303	-1.14303	-0.152367	-1.14303	-2.42511	-1.46906	-3.11488	-0.152367	-1.14303	-1.14303	-0.152367	-1.14303	-2.42511	-1.46906	-3.11488	-0.152367	-1.14303	-1.14303	-0.152367	-1.14303	-2.42511	-1.46906	-3.11488	-0.152367	-1.14303	-1.14303	-0.152367	-1.14303	-2.42511	-1.46906	-3.11488	-0.152367	-1.14303	-1.14303	-0.152367	-1.14303	-2.42511	-1.46906	-3.11488	-0.152367	-1.14303	-1.14303	-0.152367	-1.14303	-2.42511	-1.46906	-3.11488	-0.152367	-1.14303	-1.14303	-0.152367	-1.14303	-2.42511	-1.46906	-3.11488	-0.152367	-1.14303	-1.14303	-0.152367	-1.14303	-2.42511	-1.46906	-3.11488	-0.152367	-1.14303	-1.14303	-0.152367	-1.14303	-2.42511	-0.418033	-3.11488	-0.152367	-1.14303	-1.14303	-0.152367	-1.14303	-2.42511	-0.418033	-3.11488	-0.152367	-1.14303	-1.14303	-0.152367	-1.14303	-2.42511	-0.418033	-3.11488	-0.152367	-1.14303	-1.14303	-0.152367	-1.14303	-2.42511	-0.418033	-3.11488	-0.152367	-1.14303	-1.14303	-0.152367	-1.14303	-2.42511	-0.418033	-3.11488	-0.152367	-1.14303	-1.14303	-0.152367	-1.14303	-2.42511	-0.418033	-3.11488	-0.152367	-1.14303	-1.14303	-0.152367	-2.42511	-2.42511	-0.418033	-3.11488	-0.152367	-1.14303	-1.14303	-0.152367	-2.42511	-2.42511	-0.418033	-3.11488	-0.152367	-1.14303	-1.14303	-0.152367	-2.42511	-2.42511	-0.418033	-3.11488	-0.152367	-1.14303	-1.14303	-0.152367	-2.42511	-2.42511	-0.418033	-3.11488	-0.152367	-1.14303	-1.14303	-0.152367	-2.42511	-2.42511	-1.46906	-3.11488	-0.152367	-1.14303	-1.14303	-0.152367	-1.14303	-2.42511	-1.46906	-3.11488	-0.152367	-1.14303	-1.14303	0	0	0	0	0	0	0	0	0	0	0	0	0	0	0	0	0	0	0	0	0	0	0	0	-2.42511	-2.42511	-2.42511	-2.42511	-2.42511	-2.42511	-2.42511	-2.42511	-2.42511	-2.42511	-2.42511	-2.42511	-2.42511	-2.42511	-2.42511	-2.42511	-2.42511	-2.42511	-2.42511	-2.42511	-2.42511	-2.42511	-2.42511	-2.42511	-2.42511	-2.42511	-2.42511	-2.42511	-2.42511	-2.42511	-2.42511	-2.42511	-2.42511	-2.42511	-2.42511	-2.42511	-2.42511	-2.42511	-2.42511	-2.42511	-2.42511	-2.42511	-2.42511	-2.42511	-2.42511	-2.42511	-2.42511	-2.42511	-2.42511	-2.42511	-2.42511	-2.42511	-2.42511	-2.42511	-2.42511	-2.42511	-2.42511	-2.42511	-2.42511	-2.42511	-2.42511	-2.42511	-2.42511	-2.42511	-2.42511	-2.42511	-2.42511	-2.42511	-2.42511	-2.42511	-2.42511	-2.42511	-2.42511	-2.42511	-2.42511	-2.42511	-2.42511	-2.42511	-2.42511	-2.42511	-2.42511	-2.42511	-2.42511	-2.42511	-2.42511	-2.42511	-2.42511	-2.42511	-2.42511	-2.42511	-2.42511	-2.42511	-2.42511	-2.42511	-2.42511	-2.42511	-2.42511	-2.42511	-2.42511	-2.42511	-2.42511	-2.42511	-2.42511	-2.42511	-2.42511	-2.42511	-2.42511	-2.42511	-2.42511	-2.42511	-2.42511	-2.42511	-2.42511	-2.42511	-3.11488	-2.42511	-3.11488	-3.11488	-3.11488	-4	-0.537725	-1.14303	-1.46906	-1.14303	-3.11488	-1.46906	-3.11488	-4	-0.537725	-1.14303	-1.46906	-1.14303	-3.11488	-1.46906	-3.11488	-4	-0.537725	-1.14303	-1.46906	-1.14303	-3.11488	-1.46906	-3.11488	-4	-0.537725	-1.14303	-1.46906	-1.14303	-3.11488	-1.46906	-3.11488	-4	-0.537725	-1.14303	-1.46906	-1.14303	-3.11488	-1.14303	-3.11488	-3.11488	-0.0429437	-0.324915	-1.46906	-1.14303	-3.11488	-0.324915	-2.42511	-2.42511	-0.0429437	-0.324915	-1.46906	-1.14303	-3.11488	-0.324915	-2.42511	-2.42511	-0.0429437	-0.324915	-1.46906	-1.14303	-2.42511	-0.324915	-2.42511	-2.42511	-0.0429437	-0.324915	-1.46906	-1.14303	-2.42511	-0.324915	-2.42511	-2.42511	-0.0429437	-0.324915	-1.14303	-0.324915	-2.42511	-0.324915	-2.42511	-2.42511	-0.0429437	-0.324915	-1.14303	-0.324915	-2.42511	-0.324915	-2.42511	-2.42511	-0.0429437	-0.324915	-1.14303	-1.14303	-2.42511	-0.324915	-2.42511	-2.42511	-0.0429437	-0.324915	-1.14303	-1.14303	-2.42511	-0.324915	-2.42511	-2.42511	-0.0429437	-0.324915	-1.14303	-1.14303	-2.42511	-0.324915	-2.42511	-2.42511	-0.0429437	-0.324915	-1.14303	-1.14303	-2.42511	-0.324915	-2.42511	-2.42511	-0.0429437	-0.324915	-1.14303	-1.14303	-2.42511	-0.324915	-2.42511	-2.42511	-0.0429437	-0.324915	-1.14303	-1.14303	-2.42511	-0.324915	-2.42511	-2.42511	-0.0429437	-0.324915	-1.14303	-1.14303	-2.42511	-0.324915	-2.42511	-2.42511	-0.0429437	-0.324915	-1.14303	-1.14303	-2.42511	-0.324915	-2.42511	-2.42511	-0.0429437	-0.324915	-1.14303	-1.14303	-2.42511	-0.324915	-2.42511	-2.42511	-0.0429437	-0.324915	-1.14303	-0.324915	-2.42511	-0.324915	-2.42511	-2.42511	-0.0429437	-0.324915	-1.14303	-0.324915	-2.42511	-0.324915	-2.42511	-2.42511	-0.0429437	-0.324915	-1.14303	-0.324915	-2.42511	-0.324915	-2.42511	-2.42511	-0.0429437	-0.324915	-1.14303	-0.324915	-2.42511	-0.324915	-2.42511	-2.42511	-0.0429437	-0.324915	-1.14303	-0.324915	-2.42511	-0.324915	-2.42511	-2.42511	-0.0429437	-0.324915	-1.14303	-0.324915	-2.42511	-0.324915	-2.42511	-2.42511	-0.0429437	-1.14303	-1.14303	-0.324915	-2.42511	-0.324915	-2.42511	-2.42511	-0.0429437	-1.14303	-1.14303	-0.324915	-2.42511	-0.324915	-2.42511	-2.42511	-0.0429437	-1.14303	-1.14303	-0.324915	-2.42511	-0.324915	-2.42511	-2.42511	-0.0429437	-1.14303	-1.14303	-0.324915	-2.42511	-0.324915	-2.42511	-2.42511	-0.0429437	-1.14303	-1.14303	-1.14303	-2.42511	-0.324915	-2.42511	-2.42511	-0.0429437	-0.324915	-1.14303	-1.14303	-2.42511	-0.324915	-2.42511	-2.42511	0	0	0	0	0	0	0	0	0	0	0	0	0	0	0	0	0	0	0	0	0	0	0	0	-1.14303	-1.14303	-1.14303	-1.14303	-1.14303	-1.14303	-1.14303	-1.14303	-1.14303	-1.14303	-1.14303	-1.14303	-1.14303	-1.14303	-1.14303	-1.14303	-1.14303	-1.14303	-1.14303	-1.14303	-1.14303	-1.14303	-1.14303	-1.14303	-1.14303	-1.14303	-1.14303	-1.14303	-1.14303	-1.14303	-1.14303	-1.14303	-1.14303	-1.14303	-1.14303	-1.14303	-1.14303	-1.14303	-1.14303	-1.14303	-1.14303	-1.14303	-1.14303	-1.14303	-1.14303	-1.14303	-1.14303	-1.14303	-1.14303	-1.14303	-1.14303	-1.14303	-1.14303	-1.14303	-1.14303	-1.14303	-1.14303	-1.14303	-1.14303	-1.14303	-1.14303	-1.14303	-1.14303	-1.14303	-1.14303	-1.14303	-1.14303	-1.14303	-1.14303	-1.14303	-1.14303	-1.14303	-1.14303	-1.14303	-1.14303	-1.14303	-1.14303	-1.14303	-1.14303	-1.14303	-1.14303	-1.14303	-1.14303	-1.14303	-1.14303	-1.14303	-1.14303	-1.14303	-1.14303	-1.14303	-1.14303	-1.14303	-1.14303	-1.14303	-1.14303	-1.14303	-1.14303	-1.14303	-1.14303	-1.14303	-1.14303	-1.14303	-1.14303	-1.14303	-1.14303	-1.14303	-1.14303	-1.14303	-1.14303	-1.14303	-1.14303	-1.14303	-1.14303	-1.14303	-1.46906	-1.14303	-1.46906	-2.42511	-2.42511	-3.11488	-0.152367	-0.324915	-0.418033	-0.537725	-1.46906	-1.14303	-2.42511	-3.11488	-0.152367	-0.324915	-0.418033	-0.537725	-1.46906	-1.14303	-2.42511	-3.11488	-0.152367	-0.324915	-0.418033	-0.537725	-1.46906	-1.14303	-2.42511	-3.11488	-0.152367	-0.324915	-0.418033	-0.537725	-1.46906	-1.14303	-2.42511	-3.11488	-0.152367	-0.324915	-0.418033	-0.537725	-1.46906	-1.46906	-2.42511	-4	-0.00722711	-0.0553457	-0.418033	-0.537725	-1.46906	-0.418033	-3.11488	-3.11488	-0.00722711	-0.0553457	-0.418033	-0.537725	-1.46906	-0.418033	-3.11488	-3.11488	-0.00722711	-0.0553457	-0.418033	-0.537725	-1.14303	-0.418033	-3.11488	-3.11488	-0.00722711	-0.0553457	-0.418033	-0.537725	-1.14303	-0.418033	-3.11488	-3.11488	-0.00722711	-0.0553457	-0.324915	-0.152367	-1.14303	-0.418033	-3.11488	-3.11488	-0.00722711	-0.0553457	-0.324915	-0.152367	-1.14303	-0.418033	-3.11488	-3.11488	-0.00722711	-0.0553457	-0.324915	-0.537725	-1.14303	-0.418033	-3.11488	-3.11488	-0.00722711	-0.0553457	-0.324915	-0.537725	-1.14303	-0.418033	-3.11488	-3.11488	-0.00722711	-0.0553457	-0.324915	-0.537725	-1.14303	-0.418033	-3.11488	-3.11488	-0.00722711	-0.0553457	-0.324915	-0.537725	-1.14303	-0.418033	-3.11488	-3.11488	-0.00722711	-0.0553457	-0.324915	-0.537725	-1.14303	-0.418033	-3.11488	-3.11488	-0.00722711	-0.0553457	-0.324915	-0.537725	-1.14303	-0.418033	-3.11488	-3.11488	-0.00722711	-0.0553457	-0.324915	-0.537725	-1.14303	-0.418033	-3.11488	-3.11488	-0.00722711	-0.0553457	-0.324915	-0.537725	-1.14303	-0.418033	-3.11488	-3.11488	-0.00722711	-0.0553457	-0.324915	-0.537725	-1.14303	-0.418033	-3.11488	-3.11488	-0.00722711	-0.0553457	-0.324915	-0.152367	-1.14303	-0.418033	-3.11488	-3.11488	-0.00722711	-0.0553457	-0.324915	-0.152367	-1.14303	-0.418033	-3.11488	-3.11488	-0.00722711	-0.0553457	-0.324915	-0.152367	-1.14303	-0.418033	-3.11488	-3.11488	-0.00722711	-0.0553457	-0.324915	-0.152367	-1.14303	-0.418033	-3.11488	-3.11488	-0.00722711	-0.0553457	-0.324915	-0.152367	-1.14303	-0.418033	-3.11488	-3.11488	-0.00722711	-0.0553457	-0.324915	-0.152367	-1.14303	-0.418033	-3.11488	-3.11488	-0.00722711	-0.324915	-0.324915	-0.152367	-1.14303	-0.418033	-3.11488	-3.11488	-0.00722711	-0.324915	-0.324915	-0.152367	-1.14303	-0.418033	-3.11488	-3.11488	-0.00722711	-0.324915	-0.324915	-0.152367	-1.14303	-0.418033	-3.11488	-3.11488	-0.00722711	-0.324915	-0.324915	-0.152367	-1.14303	-0.418033	-3.11488	-3.11488	-0.00722711	-0.324915	-0.324915	-0.537725	-1.14303	-0.418033	-3.11488	-3.11488	-0.00722711	-0.0553457	-0.324915	-0.537725	-1.14303	-0.418033	-3.11488	-3.11488	0	0	0	0	0	0	0	0	0	0	0	0	0	0	0	0	0	0	0	0	0	0	0	0	-0.324915	-0.324915	-0.324915	-0.324915	-0.324915	-0.324915	-0.324915	-0.324915	-0.324915	-0.324915	-0.324915	-0.324915	-0.324915	-0.324915	-0.324915	-0.324915	-0.324915	-0.324915	-0.324915	-0.324915	-0.324915	-0.324915	-0.324915	-0.324915	-0.324915	-0.324915	-0.324915	-0.324915	-0.324915	-0.324915	-0.324915	-0.324915	-0.324915	-0.324915	-0.324915	-0.324915	-0.324915	-0.324915	-0.324915	-0.324915	-0.324915	-0.324915	-0.324915	-0.324915	-0.324915	-0.324915	-0.324915	-0.324915	-0.324915	-0.324915	-0.324915	-0.324915	-0.324915	-0.324915	-0.324915	-0.324915	-0.324915	-0.324915	-0.324915	-0.324915	-0.324915	-0.324915	-0.324915	-0.324915	-0.324915	-0.324915	-0.324915	-0.324915	-0.324915	-0.324915	-0.324915	-0.324915	-0.324915	-0.324915	-0.324915	-0.324915	-0.324915	-0.324915	-0.324915	-0.324915	-0.324915	-0.324915	-0.324915	-0.324915	-0.324915	-0.324915	-0.324915	-0.324915	-0.324915	-0.324915	-0.324915	-0.324915	-0.324915	-0.324915	-0.324915	-0.324915	-0.324915	-0.324915	-0.324915	-0.324915	-0.324915	-0.324915	-0.324915	-0.324915	-0.324915	-0.324915	-0.324915	-0.324915	-0.324915	-0.324915	-0.324915	-0.324915	-0.324915	-0.324915	-0.418033	-0.324915	-0.418033	-1.14303	-1.14303	-1.46906	-0.0258373	-0.0553457	-0.0713142	-0.152367	-0.418033	-0.537725	-1.14303	-1.46906	-0.0258373	-0.0553457	-0.0713142	-0.152367	-0.418033	-0.537725	-1.14303	-1.46906	-0.0258373	-0.0553457	-0.0713142	-0.152367	-0.418033	-0.537725	-1.14303	-1.46906	-0.0258373	-0.0553457	-0.0713142	-0.152367	-0.418033	-0.537725	-1.14303	-1.46906	-0.0258373	-0.0553457	-0.0713142	-0.152367	-0.418033	-1.14303	-1.14303	-3.11488	-0.000719521	-0.00559788	-0.0713142	-0.152367	-0.418033	-0.324915	-2.42511	-2.42511	-0.000719521	-0.00559788	-0.0713142	-0.152367	-0.418033	-0.324915	-2.42511	-2.42511	-0.000719521	-0.00559788	-0.0713142	-0.152367	-0.324915	-0.324915	-2.42511	-2.42511	-0.000719521	-0.00559788	-0.0713142	-0.152367	-0.324915	-0.324915	-2.42511	-2.42511	-0.000719521	-0.00559788	-0.0553457	-0.0429437	-0.324915	-0.324915	-2.42511	-2.42511	-0.000719521	-0.00559788	-0.0553457	-0.0429437	-0.324915	-0.324915	-2.42511	-2.42511	-0.000719521	-0.00559788	-0.0553457	-0.152367	-0.324915	-0.324915	-2.42511	-2.42511	-0.000719521	-0.00559788	-0.0553457	-0.152367	-0.324915	-0.324915	-2.42511	-2.42511	-0.000719521	-0.00559788	-0.0553457	-0.152367	-0.324915	-0.324915	-2.42511	-2.42511	-0.000719521	-0.00559788	-0.0553457	-0.152367	-0.324915	-0.324915	-2.42511	-2.42511	-0.000719521	-0.00559788	-0.0553457	-0.152367	-0.324915	-0.324915	-2.42511	-2.42511	-0.000719521	-0.00559788	-0.0553457	-0.152367	-0.324915	-0.324915	-2.42511	-2.42511	-0.000719521	-0.00559788	-0.0553457	-0.152367	-0.324915	-0.324915	-2.42511	-2.42511	-0.000719521	-0.00559788	-0.0553457	-0.152367	-0.324915	-0.324915	-2.42511	-2.42511	-0.000719521	-0.00559788	-0.0553457	-0.152367	-0.324915	-0.324915	-2.42511	-2.42511	-0.000719521	-0.00559788	-0.0553457	-0.0429437	-0.324915	-0.324915	-2.42511	-2.42511	-0.000719521	-0.00559788	-0.0553457	-0.0429437	-0.324915	-0.324915	-2.42511	-2.42511	-0.000719521	-0.00559788	-0.0553457	-0.0429437	-0.324915	-0.324915	-2.42511	-2.42511	-0.000719521	-0.00559788	-0.0553457	-0.0429437	-0.324915	-0.324915	-2.42511	-2.42511	-0.000719521	-0.00559788	-0.0553457	-0.0429437	-0.324915	-0.324915	-2.42511	-2.42511	-0.000719521	-0.00559788	-0.0553457	-0.0429437	-0.324915	-0.324915	-2.42511	-2.42511	-0.000719521	-0.0553457	-0.0553457	-0.0429437	-0.324915	-0.324915	-2.42511	-2.42511	-0.000719521	-0.0553457	-0.0553457	-0.0429437	-0.324915	-0.324915	-2.42511	-2.42511	-0.000719521	-0.0553457	-0.0553457	-0.0429437	-0.324915	-0.324915	-2.42511	-2.42511	-0.000719521	-0.0553457	-0.0553457	-0.0429437	-0.324915	-0.324915	-2.42511	-2.42511	-0.000719521	-0.0553457	-0.0553457	-0.152367	-0.324915	-0.324915	-2.42511	-2.42511	-0.000719521	-0.00559788	-0.0553457	-0.152367	-0.324915	-0.324915	-2.42511	-2.42511	0	0	0	0	0	0	0	0	0	0	0	0	0	0	0	0	0	0	0	0	0	0	0	0	-0.0553457	-0.0553457	-0.0553457	-0.0553457	-0.0553457	-0.0553457	-0.0553457	-0.0553457	-0.0553457	-0.0553457	-0.0553457	-0.0553457	-0.0553457	-0.0553457	-0.0553457	-0.0553457	-0.0553457	-0.0553457	-0.0553457	-0.0553457	-0.0553457	-0.0553457	-0.0553457	-0.0553457	-0.0553457	-0.0553457	-0.0553457	-0.0553457	-0.0553457	-0.0553457	-0.0553457	-0.0553457	-0.0553457	-0.0553457	-0.0553457	-0.0553457	-0.0553457	-0.0553457	-0.0553457	-0.0553457	-0.0553457	-0.0553457	-0.0553457	-0.0553457	-0.0553457	-0.0553457	-0.0553457	-0.0553457	-0.0553457	-0.0553457	-0.0553457	-0.0553457	-0.0553457	-0.0553457	-0.0553457	-0.0553457	-0.0553457	-0.0553457	-0.0553457	-0.0553457	-0.0553457	-0.0553457	-0.0553457	-0.0553457	-0.0553457	-0.0553457	-0.0553457	-0.0553457	-0.0553457	-0.0553457	-0.0553457	-0.0553457	-0.0553457	-0.0553457	-0.0553457	-0.0553457	-0.0553457	-0.0553457	-0.0553457	-0.0553457	-0.0553457	-0.0553457	-0.0553457	-0.0553457	-0.0553457	-0.0553457	-0.0553457	-0.0553457	-0.0553457	-0.0553457	-0.0553457	-0.0553457	-0.0553457	-0.0553457	-0.0553457	-0.0553457	-0.0553457	-0.0553457	-0.0553457	-0.0553457	-0.0553457	-0.0553457	-0.0553457	-0.0553457	-0.0553457	-0.0553457	-0.0553457	-0.0553457	-0.0553457	-0.0553457	-0.0553457	-0.0553457	-0.0553457	-0.0553457	-0.0713142	-0.0553457	-0.0713142	-0.324915	-0.324915	-0.418033	-0.00259793	-0.00559788	-0.00722711	-0.0258373	-0.0713142	-0.152367	-0.324915	-0.418033	-0.00259793	-0.00559788	-0.00722711	-0.0258373	-0.0713142	-0.152367	-0.324915	-0.418033	-0.00259793	-0.00559788	-0.00722711	-0.0258373	-0.0713142	-0.152367	-0.324915	-0.418033	-0.00259793	-0.00559788	-0.00722711	-0.0258373	-0.0713142	-0.152367	-0.324915	-0.418033	-0.00259793	-0.00559788	-0.00722711	-0.0258373	-0.0713142	-0.537725	-0.324915	-1.46906	-4.18593e-05	-0.000332148	-0.00722711	-0.0258373	-0.0713142	-0.152367	-1.14303	-1.14303	-4.18593e-05	-0.000332148	-0.00722711	-0.0258373	-0.0713142	-0.152367	-1.14303	-1.14303	-4.18593e-05	-0.000332148	-0.00722711	-0.0258373	-0.0553457	-0.152367	-1.14303	-1.14303	-4.18593e-05	-0.000332148	-0.00722711	-0.0258373	-0.0553457	-0.152367	-1.14303	-1.14303	-4.18593e-05	-0.000332148	-0.00559788	-0.00722711	-0.0553457	-0.152367	-1.14303	-1.14303	-4.18593e-05	-0.000332148	-0.00559788	-0.00722711	-0.0553457	-0.152367	-1.14303	-1.14303	-4.18593e-05	-0.000332148	-0.00559788	-0.0258373	-0.0553457	-0.152367	-1.14303	-1.14303	-4.18593e-05	-0.000332148	-0.00559788	-0.0258373	-0.0553457	-0.152367	-1.14303	-1.14303	-4.18593e-05	-0.000332148	-0.00559788	-0.0258373	-0.0553457	-0.152367	-1.14303	-1.14303	-4.18593e-05	-0.000332148	-0.00559788	-0.0258373	-0.0553457	-0.152367	-1.14303	-1.14303	-4.18593e-05	-0.000332148	-0.00559788	-0.0258373	-0.0553457	-0.152367	-1.14303	-1.14303	-4.18593e-05	-0.000332148	-0.00559788	-0.0258373	-0.0553457	-0.152367	-1.14303	-1.14303	-4.18593e-05	-0.000332148	-0.00559788	-0.0258373	-0.0553457	-0.152367	-1.14303	-1.14303	-4.18593e-05	-0.000332148	-0.00559788	-0.0258373	-0.0553457	-0.152367	-1.14303	-1.14303	-4.18593e-05	-0.000332148	-0.00559788	-0.0258373	-0.0553457	-0.152367	-1.14303	-1.14303	-4.18593e-05	-0.000332148	-0.00559788	-0.00722711	-0.0553457	-0.152367	-1.14303	-1.14303	-4.18593e-05	-0.000332148	-0.00559788	-0.00722711	-0.0553457	-0.152367	-1.14303	-1.14303	-4.18593e-05	-0.000332148	-0.00559788	-0.00722711	-0.0553457	-0.152367	-1.14303	-1.14303	-4.18593e-05	-0.000332148	-0.00559788	-0.00722711	-0.0553457	-0.152367	-1.14303	-1.14303	-4.18593e-05	-0.000332148	-0.00559788	-0.00722711	-0.0553457	-0.152367	-1.14303	-1.14303	-4.18593e-05	-0.000332148	-0.00559788	-0.00722711	-0.0553457	-0.152367	-1.14303	-1.14303	-4.18593e-05	-0.00559788	-0.00559788	-0.00722711	-0.0553457	-0.152367	-1.14303	-1.14303	-4.18593e-05	-0.00559788	-0.00559788	-0.00722711	-0.0553457	-0.152367	-1.14303	-1.14303	-4.18593e-05	-0.00559788	-0.00559788	-0.00722711	-0.0553457	-0.152367	-1.14303	-1.14303	-4.18593e-05	-0.00559788	-0.00559788	-0.00722711	-0.0553457	-0.152367	-1.14303	-1.14303	-4.18593e-05	-0.00559788	-0.00559788	-0.0258373	-0.0553457	-0.152367	-1.14303	-1.14303	-4.18593e-05	-0.000332148	-0.00559788	-0.0258373	-0.0553457	-0.152367	-1.14303	-1.14303	0	0	0	0	0	0	0	0	0	0	0	0	0	0	0	0	0	0	0	0	0	0	0	0	-0.00559788	-0.00559788	-0.00559788	-0.00559788	-0.00559788	-0.00559788	-0.00559788	-0.00559788	-0.00559788	-0.00559788	-0.00559788	-0.00559788	-0.00559788	-0.00559788	-0.00559788	-0.00559788	-0.00559788	-0.00559788	-0.00559788	-0.00559788	-0.00559788	-0.00559788	-0.00559788	-0.00559788	-0.00559788	-0.00559788	-0.00559788	-0.00559788	-0.00559788	-0.00559788	-0.00559788	-0.00559788	-0.00559788	-0.00559788	-0.00559788	-0.00559788	-0.00559788	-0.00559788	-0.00559788	-0.00559788	-0.00559788	-0.00559788	-0.00559788	-0.00559788	-0.00559788	-0.00559788	-0.00559788	-0.00559788	-0.00559788	-0.00559788	-0.00559788	-0.00559788	-0.00559788	-0.00559788	-0.00559788	-0.00559788	-0.00559788	-0.00559788	-0.00559788	-0.00559788	-0.00559788	-0.00559788	-0.00559788	-0.00559788	-0.00559788	-0.00559788	-0.00559788	-0.00559788	-0.00559788	-0.00559788	-0.00559788	-0.00559788	-0.00559788	-0.00559788	-0.00559788	-0.00559788	-0.00559788	-0.00559788	-0.00559788	-0.00559788	-0.00559788	-0.00559788	-0.00559788	-0.00559788	-0.00559788	-0.00559788	-0.00559788	-0.00559788	-0.00559788	-0.00559788	-0.00559788	-0.00559788	-0.00559788	-0.00559788	-0.00559788	-0.00559788	-0.00559788	-0.00559788	-0.00559788	-0.00559788	-0.00559788	-0.00559788	-0.00559788	-0.00559788	-0.00559788	-0.00559788	-0.00559788	-0.00559788	-0.00559788	-0.00559788	-0.00559788	-0.00559788	-0.00559788	-0.00559788	-0.00722711	-0.00559788	-0.00722711	-0.0553457	-0.0553457	-0.0713142	-0.000153018	-0.000332148	-0.000429866	-0.00259793	-0.00722711	-0.0258373	-0.0553457	-0.0713142	-0.000153018	-0.000332148	-0.000429866	-0.00259793	-0.00722711	-0.0258373	-0.0553457	-0.0713142	-0.000153018	-0.000332148	-0.000429866	-0.00259793	-0.00722711	-0.0258373	-0.0553457	-0.0713142	-0.000153018	-0.000332148	-0.000429866	-0.00259793	-0.00722711	-0.0258373	-0.0553457	-0.0713142	-0.000153018	-0.000332148	-0.000429866	-0.00259793	-0.00722711	-0.152367	-0.0553457	-0.418033	-1.40104e-06	-1.13858e-05	-0.000429866	-0.00259793	-0.00722711	-0.0429437	-0.324915	-0.324915	-1.40104e-06	-1.13858e-05	-0.000429866	-0.00259793	-0.00722711	-0.0429437	-0.324915	-0.324915	-1.40104e-06	-1.13858e-05	-0.000429866	-0.00259793	-0.00559788	-0.0429437	-0.324915	-0.324915	-1.40104e-06	-1.13858e-05	-0.000429866	-0.00259793	-0.00559788	-0.0429437	-0.324915	-0.324915	-1.40104e-06	-1.13858e-05	-0.000332148	-0.000719521	-0.00559788	-0.0429437	-0.324915	-0.324915	-1.40104e-06	-1.13858e-05	-0.000332148	-0.000719521	-0.00559788	-0.0429437	-0.324915	-0.324915	-1.40104e-06	-1.13858e-05	-0.000332148	-0.00259793	-0.00559788	-0.0429437	-0.324915	-0.324915	-1.40104e-06	-1.13858e-05	-0.000332148	-0.00259793	-0.00559788	-0.0429437	-0.324915	-0.324915	-1.40104e-06	-1.13858e-05	-0.000332148	-0.00259793	-0.00559788	-0.0429437	-0.324915	-0.324915	-1.40104e-06	-1.13858e-05	-0.000332148	-0.00259793	-0.00559788	-0.0429437	-0.324915	-0.324915	-1.40104e-06	-1.13858e-05	-0.000332148	-0.00259793	-0.00559788	-0.0429437	-0.324915	-0.324915	-1.40104e-06	-1.13858e-05	-0.000332148	-0.00259793	-0.00559788	-0.0429437	-0.324915	-0.324915	-1.40104e-06	-1.13858e-05	-0.000332148	-0.00259793	-0.00559788	-0.0429437	-0.324915	-0.324915	-1.40104e-06	-1.13858e-05	-0.000332148	-0.00259793	-0.00559788	-0.0429437	-0.324915	-0.324915	-1.40104e-06	-1.13858e-05	-0.000332148	-0.00259793	-0.00559788	-0.0429437	-0.324915	-0.324915	-1.40104e-06	-1.13858e-05	-0.000332148	-0.000719521	-0.00559788	-0.0429437	-0.324915	-0.324915	-1.40104e-06	-1.13858e-05	-0.000332148	-0.000719521	-0.00559788	-0.0429437	-0.324915	-0.324915	-1.40104e-06	-1.13858e-05	-0.000332148	-0.000719521	-0.00559788	-0.0429437	-0.324915	-0.324915	-1.40104e-06	-1.13858e-05	-0.000332148	-0.000719521	-0.00559788	-0.0429437	-0.324915	-0.324915	-1.40104e-06	-1.13858e-05	-0.000332148	-0.000719521	-0.00559788	-0.0429437	-0.324915	-0.324915	-1.40104e-06	-1.13858e-05	-0.000332148	-0.000719521	-0.00559788	-0.0429437	-0.324915	-0.324915	-1.40104e-06	-0.000332148	-0.000332148	-0.000719521	-0.00559788	-0.0429437	-0.324915	-0.324915	-1.40104e-06	-0.000332148	-0.000332148	-0.000719521	-0.00559788	-0.0429437	-0.324915	-0.324915	-1.40104e-06	-0.000332148	-0.000332148	-0.000719521	-0.00559788	-0.0429437	-0.324915	-0.324915	-1.40104e-06	-0.000332148	-0.000332148	-0.000719521	-0.00559788	-0.0429437	-0.324915	-0.324915	-1.40104e-06	-0.000332148	-0.000332148	-0.00259793	-0.00559788	-0.0429437	-0.324915	-0.324915	-1.40104e-06	-1.13858e-05	-0.000332148	-0.00259793	-0.00559788	-0.0429437	-0.324915	-0.324915	0	0	0	0	0	0	0	0	0	0	0	0	0	0	0	0	0	0	0	0	0	0	0	0	-0.00259793	-0.00259793	-0.00259793	-0.00259793	-0.00259793	-0.00259793	-0.00259793	-0.00259793	-0.00259793	-0.00259793	-0.00259793	-0.00259793	-0.00259793	-0.00259793	-0.00259793	-0.00259793	-0.00259793	-0.00259793	-0.00259793	-0.00259793	-0.00259793	-0.00259793	-0.00259793	-0.00259793	-0.00259793	-0.00259793	-0.00259793	-0.00259793	-0.00259793	-0.00259793	-0.00259793	-0.00259793	-0.00259793	-0.00259793	-0.00259793	-0.00259793	-0.00259793	-0.00259793	-0.00259793	-0.00259793	-0.00259793	-0.00259793	-0.00259793	-0.00259793	-0.00259793	-0.00259793	-0.00259793	-0.00259793	-0.00259793	-0.00259793	-0.00259793	-0.00259793	-0.00259793	-0.00259793	-0.00259793	-0.00259793	-0.00259793	-0.00259793	-0.00259793	-0.00259793	-0.00259793	-0.00259793	-0.00259793	-0.00259793	-0.00259793	-0.00259793	-0.00259793	-0.00259793	-0.00259793	-0.00259793	-0.00259793	-0.00259793	-0.00259793	-0.00259793	-0.00259793	-0.00259793	-0.00259793	-0.00259793	-0.00259793	-0.00259793	-0.00259793	-0.00259793	-0.00259793	-0.00259793	-0.00259793	-0.00259793	-0.00259793	-0.00259793	-0.00259793	-0.00259793	-0.00259793	-0.00259793	-0.00259793	-0.00259793	-0.00259793	-0.00259793	-0.00259793	-0.00259793	-0.00259793	-0.00259793	-0.00259793	-0.00259793	-0.00259793	-0.00259793	-0.00259793	-0.00259793	-0.00259793	-0.00259793	-0.00259793	-0.00259793	-0.00259793	-0.00259793	-0.00259793	-0.00259793	-0.00559788	-0.00259793	-0.00559788	-0.000153018	-0.000153018	-0.000332148	-0.00722711	-0.0258373	-0.0553457	-0.000719521	-0.00559788	-4.18593e-05	-0.000153018	-0.000332148	-0.00722711	-0.0258373	-0.0553457	-0.000719521	-0.00559788	-4.18593e-05	-0.000153018	-0.000332148	-0.00722711	-0.0258373	-0.0553457	-0.000719521	-0.00559788	-4.18593e-05	-0.000153018	-0.000332148	-0.00722711	-0.0258373	-0.0553457	-0.000719521	-0.00559788	-4.18593e-05	-0.000153018	-0.000332148	-0.00722711	-0.0258373	-0.0553457	-0.000719521	-0.00559788	-1.40104e-06	-0.000153018	-1.13858e-05	-0.00722711	-0.152367	-0.0553457	-0.000719521	-0.00559788	-2.21272e-07	-5.1988e-06	-1.47791e-05	-0.00722711	-0.152367	-0.0553457	-0.000719521	-0.00559788	-2.21272e-07	-5.1988e-06	-1.47791e-05	-0.00722711	-0.152367	-0.0553457	-0.000719521	-0.00722711	-2.21272e-07	-5.1988e-06	-1.47791e-05	-0.00722711	-0.152367	-0.0553457	-0.000719521	-0.00722711	-2.21272e-07	-5.1988e-06	-1.47791e-05	-0.00722711	-0.152367	-0.0713142	-0.000118127	-0.00722711	-2.21272e-07	-5.1988e-06	-1.47791e-05	-0.00722711	-0.152367	-0.0713142	-0.000118127	-0.00722711	-2.21272e-07	-5.1988e-06	-1.47791e-05	-0.00722711	-0.152367	-0.0713142	-0.000719521	-0.00722711	-2.21272e-07	-5.1988e-06	-1.47791e-05	-0.00722711	-0.152367	-0.0713142	-0.000719521	-0.00722711	-2.21272e-07	-5.1988e-06	-1.47791e-05	-0.00722711	-0.152367	-0.0713142	-0.000719521	-0.00722711	-2.21272e-07	-5.1988e-06	-1.47791e-05	-0.00722711	-0.152367	-0.0713142	-0.000719521	-0.00722711	-2.21272e-07	-5.1988e-06	-1.47791e-05	-0.00722711	-0.152367	-0.0713142	-0.000719521	-0.00722711	-2.21272e-07	-5.1988e-06	-1.47791e-05	-0.00722711	-0.152367	-0.0713142	-0.000719521	-0.00722711	-2.21272e-07	-5.1988e-06	-1.47791e-05	-0.00722711	-0.152367	-0.0713142	-0.000719521	-0.00722711	-2.21272e-07	-5.1988e-06	-1.47791e-05	-0.00722711	-0.152367	-0.0713142	-0.000719521	-0.00722711	-2.21272e-07	-5.1988e-06	-1.47791e-05	-0.00722711	-0.152367	-0.0713142	-0.000719521	-0.00722711	-2.21272e-07	-5.1988e-06	-1.47791e-05	-0.00722711	-0.152367	-0.0713142	-0.000118127	-0.00722711	-2.21272e-07	-5.1988e-06	-1.47791e-05	-0.00722711	-0.152367	-0.0713142	-0.000118127	-0.00722711	-2.21272e-07	-5.1988e-06	-1.47791e-05	-0.00722711	-0.152367	-0.0713142	-0.000118127	-0.00722711	-2.21272e-07	-5.1988e-06	-1.47791e-05	-0.00722711	-0.152367	-0.0713142	-0.000118127	-0.00722711	-2.21272e-07	-5.1988e-06	-1.47791e-05	-0.00722711	-0.152367	-0.0713142	-0.000118127	-0.00722711	-2.21272e-07	-5.1988e-06	-1.47791e-05	-0.00722711	-0.152367	-0.0713142	-0.000118127	-0.00722711	-2.21272e-07	-5.1988e-06	-1.47791e-05	-0.00722711	-0.0258373	-0.0713142	-0.000118127	-0.00722711	-2.21272e-07	-5.1988e-06	-1.47791e-05	-0.00722711	-0.0258373	-0.0713142	-0.000118127	-0.00722711	-2.21272e-07	-5.1988e-06	-1.47791e-05	-0.00722711	-0.0258373	-0.0713142	-0.000118127	-0.00722711	-2.21272e-07	-5.1988e-06	-1.47791e-05	-0.00722711	-0.0258373	-0.0713142	-0.000118127	-0.00722711	-2.21272e-07	-5.1988e-06	-1.47791e-05	-0.00722711	-0.0258373	-0.0713142	-0.000719521	-0.00722711	-2.21272e-07	-5.1988e-06	-1.47791e-05	-0.00722711	-0.152367	-0.0713142	-0.000719521	-0.00722711	-2.21272e-07	-5.1988e-06	-1.47791e-05	0	0	0	0	0	0	0	0	0	0	0	0	0	0	0	0	0	0	0	0	0	0	0	0	-0.0258373	-0.0258373	-0.0258373	-0.0258373	-0.0258373	-0.0258373	-0.0258373	-0.0258373	-0.0258373	-0.0258373	-0.0258373	-0.0258373	-0.0258373	-0.0258373	-0.0258373	-0.0258373	-0.0258373	-0.0258373	-0.0258373	-0.0258373	-0.0258373	-0.0258373	-0.0258373	-0.0258373	-0.0258373	-0.0258373	-0.0258373	-0.0258373	-0.0258373	-0.0258373	-0.0258373	-0.0258373	-0.0258373	-0.0258373	-0.0258373	-0.0258373	-0.0258373	-0.0258373	-0.0258373	-0.0258373	-0.0258373	-0.0258373	-0.0258373	-0.0258373	-0.0258373	-0.0258373	-0.0258373	-0.0258373	-0.0258373	-0.0258373	-0.0258373	-0.0258373	-0.0258373	-0.0258373	-0.0258373	-0.0258373	-0.0258373	-0.0258373	-0.0258373	-0.0258373	-0.0258373	-0.0258373	-0.0258373	-0.0258373	-0.0258373	-0.0258373	-0.0258373	-0.0258373	-0.0258373	-0.0258373	-0.0258373	-0.0258373	-0.0258373	-0.0258373	-0.0258373	-0.0258373	-0.0258373	-0.0258373	-0.0258373	-0.0258373	-0.0258373	-0.0258373	-0.0258373	-0.0258373	-0.0258373	-0.0258373	-0.0258373	-0.0258373	-0.0258373	-0.0258373	-0.0258373	-0.0258373	-0.0258373	-0.0258373	-0.0258373	-0.0258373	-0.0258373	-0.0258373	-0.0258373	-0.0258373	-0.0258373	-0.0258373	-0.0258373	-0.0258373	-0.0258373	-0.0258373	-0.0258373	-0.0258373	-0.0258373	-0.0258373	-0.0258373	-0.0258373	-0.0258373	-0.0258373	-0.0553457	-0.0258373	-0.0553457	-0.00259793	-0.00259793	-0.00559788	-0.0429437	-0.152367	-0.324915	-0.00722711	-0.0553457	-0.000719521	-0.00259793	-0.00559788	-0.0429437	-0.152367	-0.324915	-0.00722711	-0.0553457	-0.000719521	-0.00259793	-0.00559788	-0.0429437	-0.152367	-0.324915	-0.00722711	-0.0553457	-0.000719521	-0.00259793	-0.00559788	-0.0429437	-0.152367	-0.324915	-0.00722711	-0.0553457	-0.000719521	-0.00259793	-0.00559788	-0.0429437	-0.152367	-0.324915	-0.00722711	-0.0553457	-4.18593e-05	-0.00259793	-0.000332148	-0.0258373	-0.537725	-0.324915	-0.00722711	-0.0553457	-6.7529e-06	-0.000153018	-0.000429866	-0.0258373	-0.537725	-0.324915	-0.00722711	-0.0553457	-6.7529e-06	-0.000153018	-0.000429866	-0.0258373	-0.537725	-0.324915	-0.00722711	-0.0713142	-6.7529e-06	-0.000153018	-0.000429866	-0.0258373	-0.537725	-0.324915	-0.00722711	-0.0713142	-6.7529e-06	-0.000153018	-0.000429866	-0.0258373	-0.537725	-0.418033	-0.00120328	-0.0713142	-6.7529e-06	-0.000153018	-0.000429866	-0.0258373	-0.537725	-0.418033	-0.00120328	-0.0713142	-6.7529e-06	-0.000153018	-0.000429866	-0.0258373	-0.537725	-0.418033	-0.00722711	-0.0713142	-6.7529e-06	-0.000153018	-0.000429866	-0.0258373	-0.537725	-0.418033	-0.00722711	-0.0713142	-6.7529e-06	-0.000153018	-0.000429866	-0.0258373	-0.537725	-0.418033	-0.00722711	-0.0713142	-6.7529e-06	-0.000153018	-0.000429866	-0.0258373	-0.537725	-0.418033	-0.00722711	-0.0713142	-6.7529e-06	-0.000153018	-0.000429866	-0.0258373	-0.537725	-0.418033	-0.00722711	-0.0713142	-6.7529e-06	-0.000153018	-0.000429866	-0.0258373	-0.537725	-0.418033	-0.00722711	-0.0713142	-6.7529e-06	-0.000153018	-0.000429866	-0.0258373	-0.537725	-0.418033	-0.00722711	-0.0713142	-6.7529e-06	-0.000153018	-0.000429866	-0.0258373	-0.537725	-0.418033	-0.00722711	-0.0713142	-6.7529e-06	-0.000153018	-0.000429866	-0.0258373	-0.537725	-0.418033	-0.00722711	-0.0713142	-6.7529e-06	-0.000153018	-0.000429866	-0.0258373	-0.537725	-0.418033	-0.00120328	-0.0713142	-6.7529e-06	-0.000153018	-0.000429866	-0.0258373	-0.537725	-0.418033	-0.00120328	-0.0713142	-6.7529e-06	-0.000153018	-0.000429866	-0.0258373	-0.537725	-0.418033	-0.00120328	-0.0713142	-6.7529e-06	-0.000153018	-0.000429866	-0.0258373	-0.537725	-0.418033	-0.00120328	-0.0713142	-6.7529e-06	-0.000153018	-0.000429866	-0.0258373	-0.537725	-0.418033	-0.00120328	-0.0713142	-6.7529e-06	-0.000153018	-0.000429866	-0.0258373	-0.537725	-0.418033	-0.00120328	-0.0713142	-6.7529e-06	-0.000153018	-0.000429866	-0.0258373	-0.152367	-0.418033	-0.00120328	-0.0713142	-6.7529e-06	-0.000153018	-0.000429866	-0.0258373	-0.152367	-0.418033	-0.00120328	-0.0713142	-6.7529e-06	-0.000153018	-0.000429866	-0.0258373	-0.152367	-0.418033	-0.00120328	-0.0713142	-6.7529e-06	-0.000153018	-0.000429866	-0.0258373	-0.152367	-0.418033	-0.00120328	-0.0713142	-6.7529e-06	-0.000153018	-0.000429866	-0.0258373	-0.152367	-0.418033	-0.00722711	-0.0713142	-6.7529e-06	-0.000153018	-0.000429866	-0.0258373	-0.537725	-0.418033	-0.00722711	-0.0713142	-6.7529e-06	-0.000153018	-0.000429866	0	0	0	0	0	0	0	0	0	0	0	0	0	0	0	0	0	0	0	0	0	0	0	0	-0.152367	-0.152367	-0.152367	-0.152367	-0.152367	-0.152367	-0.152367	-0.152367	-0.152367	-0.152367	-0.152367	-0.152367	-0.152367	-0.152367	-0.152367	-0.152367	-0.152367	-0.152367	-0.152367	-0.152367	-0.152367	-0.152367	-0.152367	-0.152367	-0.152367	-0.152367	-0.152367	-0.152367	-0.152367	-0.152367	-0.152367	-0.152367	-0.152367	-0.152367	-0.152367	-0.152367	-0.152367	-0.152367	-0.152367	-0.152367	-0.152367	-0.152367	-0.152367	-0.152367	-0.152367	-0.152367	-0.152367	-0.152367	-0.152367	-0.152367	-0.152367	-0.152367	-0.152367	-0.152367	-0.152367	-0.152367	-0.152367	-0.152367	-0.152367	-0.152367	-0.152367	-0.152367	-0.152367	-0.152367	-0.152367	-0.152367	-0.152367	-0.152367	-0.152367	-0.152367	-0.152367	-0.152367	-0.152367	-0.152367	-0.152367	-0.152367	-0.152367	-0.152367	-0.152367	-0.152367	-0.152367	-0.152367	-0.152367	-0.152367	-0.152367	-0.152367	-0.152367	-0.152367	-0.152367	-0.152367	-0.152367	-0.152367	-0.152367	-0.152367	-0.152367	-0.152367	-0.152367	-0.152367	-0.152367	-0.152367	-0.152367	-0.152367	-0.152367	-0.152367	-0.152367	-0.152367	-0.152367	-0.152367	-0.152367	-0.152367	-0.152367	-0.152367	-0.152367	-0.152367	-0.324915	-0.152367	-0.324915	-0.0258373	-0.0258373	-0.0553457	-0.152367	-0.537725	-1.14303	-0.0429437	-0.324915	-0.00722711	-0.0258373	-0.0553457	-0.152367	-0.537725	-1.14303	-0.0429437	-0.324915	-0.00722711	-0.0258373	-0.0553457	-0.152367	-0.537725	-1.14303	-0.0429437	-0.324915	-0.00722711	-0.0258373	-0.0553457	-0.152367	-0.537725	-1.14303	-0.0429437	-0.324915	-0.00722711	-0.0258373	-0.0553457	-0.152367	-0.537725	-1.14303	-0.0429437	-0.324915	-0.000719521	-0.0258373	-0.00559788	-0.0553457	-1.14303	-1.14303	-0.0429437	-0.324915	-0.000118127	-0.00259793	-0.00722711	-0.0553457	-1.14303	-1.14303	-0.0429437	-0.324915	-0.000118127	-0.00259793	-0.00722711	-0.0553457	-1.14303	-1.14303	-0.0429437	-0.418033	-0.000118127	-0.00259793	-0.00722711	-0.0553457	-1.14303	-1.14303	-0.0429437	-0.418033	-0.000118127	-0.00259793	-0.00722711	-0.0553457	-1.14303	-1.46906	-0.00722711	-0.418033	-0.000118127	-0.00259793	-0.00722711	-0.0553457	-1.14303	-1.46906	-0.00722711	-0.418033	-0.000118127	-0.00259793	-0.00722711	-0.0553457	-1.14303	-1.46906	-0.0429437	-0.418033	-0.000118127	-0.00259793	-0.00722711	-0.0553457	-1.14303	-1.46906	-0.0429437	-0.418033	-0.000118127	-0.00259793	-0.00722711	-0.0553457	-1.14303	-1.46906	-0.0429437	-0.418033	-0.000118127	-0.00259793	-0.00722711	-0.0553457	-1.14303	-1.46906	-0.0429437	-0.418033	-0.000118127	-0.00259793	-0.00722711	-0.0553457	-1.14303	-1.46906	-0.0429437	-0.418033	-0.000118127	-0.00259793	-0.00722711	-0.0553457	-1.14303	-1.46906	-0.0429437	-0.418033	-0.000118127	-0.00259793	-0.00722711	-0.0553457	-1.14303	-1.46906	-0.0429437	-0.418033	-0.000118127	-0.00259793	-0.00722711	-0.0553457	-1.14303	-1.46906	-0.0429437	-0.418033	-0.000118127	-0.00259793	-0.00722711	-0.0553457	-1.14303	-1.46906	-0.0429437	-0.418033	-0.000118127	-0.00259793	-0.00722711	-0.0553457	-1.14303	-1.46906	-0.00722711	-0.418033	-0.000118127	-0.00259793	-0.00722711	-0.0553457	-1.14303	-1.46906	-0.00722711	-0.418033	-0.000118127	-0.00259793	-0.00722711	-0.0553457	-1.14303	-1.46906	-0.00722711	-0.418033	-0.000118127	-0.00259793	-0.00722711	-0.0553457	-1.14303	-1.46906	-0.00722711	-0.418033	-0.000118127	-0.00259793	-0.00722711	-0.0553457	-1.14303	-1.46906	-0.00722711	-0.418033	-0.000118127	-0.00259793	-0.00722711	-0.0553457	-1.14303	-1.46906	-0.00722711	-0.418033	-0.000118127	-0.00259793	-0.00722711	-0.0553457	-0.537725	-1.46906	-0.00722711	-0.418033	-0.000118127	-0.00259793	-0.00722711	-0.0553457	-0.537725	-1.46906	-0.00722711	-0.418033	-0.000118127	-0.00259793	-0.00722711	-0.0553457	-0.537725	-1.46906	-0.00722711	-0.418033	-0.000118127	-0.00259793	-0.00722711	-0.0553457	-0.537725	-1.46906	-0.00722711	-0.418033	-0.000118127	-0.00259793	-0.00722711	-0.0553457	-0.537725	-1.46906	-0.0429437	-0.418033	-0.000118127	-0.00259793	-0.00722711	-0.0553457	-1.14303	-1.46906	-0.0429437	-0.418033	-0.000118127	-0.00259793	-0.00722711	0	0	0	0	0	0	0	0	0	0	0	0	0	0	0	0	0	0	0	0	0	0	0	0	-0.537725	-0.537725	-0.537725	-0.537725	-0.537725	-0.537725	-0.537725	-0.537725	-0.537725	-0.537725	-0.537725	-0.537725	-0.537725	-0.537725	-0.537725	-0.537725	-0.537725	-0.537725	-0.537725	-0.537725	-0.537725	-0.537725	-0.537725	-0.537725	-0.537725	-0.537725	-0.537725	-0.537725	-0.537725	-0.537725	-0.537725	-0.537725	-0.537725	-0.537725	-0.537725	-0.537725	-0.537725	-0.537725	-0.537725	-0.537725	-0.537725	-0.537725	-0.537725	-0.537725	-0.537725	-0.537725	-0.537725	-0.537725	-0.537725	-0.537725	-0.537725	-0.537725	-0.537725	-0.537725	-0.537725	-0.537725	-0.537725	-0.537725	-0.537725	-0.537725	-0.537725	-0.537725	-0.537725	-0.537725	-0.537725	-0.537725	-0.537725	-0.537725	-0.537725	-0.537725	-0.537725	-0.537725	-0.537725	-0.537725	-0.537725	-0.537725	-0.537725	-0.537725	-0.537725	-0.537725	-0.537725	-0.537725	-0.537725	-0.537725	-0.537725	-0.537725	-0.537725	-0.537725	-0.537725	-0.537725	-0.537725	-0.537725	-0.537725	-0.537725	-0.537725	-0.537725	-0.537725	-0.537725	-0.537725	-0.537725	-0.537725	-0.537725	-0.537725	-0.537725	-0.537725	-0.537725	-0.537725	-0.537725	-0.537725	-0.537725	-0.537725	-0.537725	-0.537725	-0.537725	-1.14303	-0.537725	-1.14303	-0.152367	-0.152367	-0.324915	-0.324915	-1.14303	-2.42511	-0.152367	-1.14303	-0.0429437	-0.152367	-0.324915	-0.324915	-1.14303	-2.42511	-0.152367	-1.14303	-0.0429437	-0.152367	-0.324915	-0.324915	-1.14303	-2.42511	-0.152367	-1.14303	-0.0429437	-0.152367	-0.324915	-0.324915	-1.14303	-2.42511	-0.152367	-1.14303	-0.0429437	-0.152367	-0.324915	-0.324915	-1.14303	-2.42511	-0.152367	-1.14303	-0.00722711	-0.152367	-0.0553457	-0.0713142	-1.46906	-2.42511	-0.152367	-1.14303	-0.00120328	-0.0258373	-0.0713142	-0.0713142	-1.46906	-2.42511	-0.152367	-1.14303	-0.00120328	-0.0258373	-0.0713142	-0.0713142	-1.46906	-2.42511	-0.152367	-1.46906	-0.00120328	-0.0258373	-0.0713142	-0.0713142	-1.46906	-2.42511	-0.152367	-1.46906	-0.00120328	-0.0258373	-0.0713142	-0.0713142	-1.46906	-3.11488	-0.0258373	-1.46906	-0.00120328	-0.0258373	-0.0713142	-0.0713142	-1.46906	-3.11488	-0.0258373	-1.46906	-0.00120328	-0.0258373	-0.0713142	-0.0713142	-1.46906	-3.11488	-0.152367	-1.46906	-0.00120328	-0.0258373	-0.0713142	-0.0713142	-1.46906	-3.11488	-0.152367	-1.46906	-0.00120328	-0.0258373	-0.0713142	-0.0713142	-1.46906	-3.11488	-0.152367	-1.46906	-0.00120328	-0.0258373	-0.0713142	-0.0713142	-1.46906	-3.11488	-0.152367	-1.46906	-0.00120328	-0.0258373	-0.0713142	-0.0713142	-1.46906	-3.11488	-0.152367	-1.46906	-0.00120328	-0.0258373	-0.0713142	-0.0713142	-1.46906	-3.11488	-0.152367	-1.46906	-0.00120328	-0.0258373	-0.0713142	-0.0713142	-1.46906	-3.11488	-0.152367	-1.46906	-0.00120328	-0.0258373	-0.0713142	-0.0713142	-1.46906	-3.11488	-0.152367	-1.46906	-0.00120328	-0.0258373	-0.0713142	-0.0713142	-1.46906	-3.11488	-0.152367	-1.46906	-0.00120328	-0.0258373	-0.0713142	-0.0713142	-1.46906	-3.11488	-0.0258373	-1.46906	-0.00120328	-0.0258373	-0.0713142	-0.0713142	-1.46906	-3.11488	-0.0258373	-1.46906	-0.00120328	-0.0258373	-0.0713142	-0.0713142	-1.46906	-3.11488	-0.0258373	-1.46906	-0.00120328	-0.0258373	-0.0713142	-0.0713142	-1.46906	-3.11488	-0.0258373	-1.46906	-0.00120328	-0.0258373	-0.0713142	-0.0713142	-1.46906	-3.11488	-0.0258373	-1.46906	-0.00120328	-0.0258373	-0.0713142	-0.0713142	-1.46906	-3.11488	-0.0258373	-1.46906	-0.00120328	-0.0258373	-0.0713142	-0.0713142	-1.14303	-3.11488	-0.0258373	-1.46906	-0.00120328	-0.0258373	-0.0713142	-0.0713142	-1.14303	-3.11488	-0.0258373	-1.46906	-0.00120328	-0.0258373	-0.0713142	-0.0713142	-1.14303	-3.11488	-0.0258373	-1.46906	-0.00120328	-0.0258373	-0.0713142	-0.0713142	-1.14303	-3.11488	-0.0258373	-1.46906	-0.00120328	-0.0258373	-0.0713142	-0.0713142	-1.14303	-3.11488	-0.152367	-1.46906	-0.00120328	-0.0258373	-0.0713142	-0.0713142	-1.46906	-3.11488	-0.152367	-1.46906	-0.00120328	-0.0258373	-0.0713142	0	0	0	0	0	0	0	0	0	0	0	0	0	0	0	0	0	0	0	0	0	0	0	0	-1.14303	-1.14303	-1.14303	-1.14303	-1.14303	-1.14303	-1.14303	-1.14303	-1.14303	-1.14303	-1.14303	-1.14303	-1.14303	-1.14303	-1.14303	-1.14303	-1.14303	-1.14303	-1.14303	-1.14303	-1.14303	-1.14303	-1.14303	-1.14303	-1.14303	-1.14303	-1.14303	-1.14303	-1.14303	-1.14303	-1.14303	-1.14303	-1.14303	-1.14303	-1.14303	-1.14303	-1.14303	-1.14303	-1.14303	-1.14303	-1.14303	-1.14303	-1.14303	-1.14303	-1.14303	-1.14303	-1.14303	-1.14303	-1.14303	-1.14303	-1.14303	-1.14303	-1.14303	-1.14303	-1.14303	-1.14303	-1.14303	-1.14303	-1.14303	-1.14303	-1.14303	-1.14303	-1.14303	-1.14303	-1.14303	-1.14303	-1.14303	-1.14303	-1.14303	-1.14303	-1.14303	-1.14303	-1.14303	-1.14303	-1.14303	-1.14303	-1.14303	-1.14303	-1.14303	-1.14303	-1.14303	-1.14303	-1.14303	-1.14303	-1.14303	-1.14303	-1.14303	-1.14303	-1.14303	-1.14303	-1.14303	-1.14303	-1.14303	-1.14303	-1.14303	-1.14303	-1.14303	-1.14303	-1.14303	-1.14303	-1.14303	-1.14303	-1.14303	-1.14303	-1.14303	-1.14303	-1.14303	-1.14303	-1.14303	-1.14303	-1.14303	-1.14303	-1.14303	-1.14303	-2.42511	-1.14303	-2.42511	-0.537725	-0.537725	-1.14303	-0.418033	-1.46906	-3.11488	-0.324915	-2.42511	-0.152367	-0.537725	-1.14303	-0.418033	-1.46906	-3.11488	-0.324915	-2.42511	-0.152367	-0.537725	-1.14303	-0.418033	-1.46906	-3.11488	-0.324915	-2.42511	-0.152367	-0.537725	-1.14303	-0.418033	-1.46906	-3.11488	-0.324915	-2.42511	-0.152367	-0.537725	-1.14303	-0.418033	-1.46906	-3.11488	-0.324915	-2.42511	-0.0429437	-0.537725	-0.324915	-0.0553457	-1.14303	-3.11488	-0.324915	-2.42511	-0.00722711	-0.152367	-0.418033	-0.0553457	-1.14303	-3.11488	-0.324915	-2.42511	-0.00722711	-0.152367	-0.418033	-0.0553457	-1.14303	-3.11488	-0.324915	-3.11488	-0.00722711	-0.152367	-0.418033	-0.0553457	-1.14303	-3.11488	-0.324915	-3.11488	-0.00722711	-0.152367	-0.418033	-0.0553457	-1.14303	-4	-0.0553457	-3.11488	-0.00722711	-0.152367	-0.418033	-0.0553457	-1.14303	-4	-0.0553457	-3.11488	-0.00722711	-0.152367	-0.418033	-0.0553457	-1.14303	-4	-0.324915	-3.11488	-0.00722711	-0.152367	-0.418033	-0.0553457	-1.14303	-4	-0.324915	-3.11488	-0.00722711	-0.152367	-0.418033	-0.0553457	-1.14303	-4	-0.324915	-3.11488	-0.00722711	-0.152367	-0.418033	-0.0553457	-1.14303	-4	-0.324915	-3.11488	-0.00722711	-0.152367	-0.418033	-0.0553457	-1.14303	-4	-0.324915	-3.11488	-0.00722711	-0.152367	-0.418033	-0.0553457	-1.14303	-4	-0.324915	-3.11488	-0.00722711	-0.152367	-0.418033	-0.0553457	-1.14303	-4	-0.324915	-3.11488	-0.00722711	-0.152367	-0.418033	-0.0553457	-1.14303	-4	-0.324915	-3.11488	-0.00722711	-0.152367	-0.418033	-0.0553457	-1.14303	-4	-0.324915	-3.11488	-0.00722711	-0.152367	-0.418033	-0.0553457	-1.14303	-4	-0.0553457	-3.11488	-0.00722711	-0.152367	-0.418033	-0.0553457	-1.14303	-4	-0.0553457	-3.11488	-0.00722711	-0.152367	-0.418033	-0.0553457	-1.14303	-4	-0.0553457	-3.11488	-0.00722711	-0.152367	-0.418033	-0.0553457	-1.14303	-4	-0.0553457	-3.11488	-0.00722711	-0.152367	-0.418033	-0.0553457	-1.14303	-4	-0.0553457	-3.11488	-0.00722711	-0.152367	-0.418033	-0.0553457	-1.14303	-4	-0.0553457	-3.11488	-0.00722711	-0.152367	-0.418033	-0.0553457	-1.46906	-4	-0.0553457	-3.11488	-0.00722711	-0.152367	-0.418033	-0.0553457	-1.46906	-4	-0.0553457	-3.11488	-0.00722711	-0.152367	-0.418033	-0.0553457	-1.46906	-4	-0.0553457	-3.11488	-0.00722711	-0.152367	-0.418033	-0.0553457	-1.46906	-4	-0.0553457	-3.11488	-0.00722711	-0.152367	-0.418033	-0.0553457	-1.46906	-4	-0.324915	-3.11488	-0.00722711	-0.152367	-0.418033	-0.0553457	-1.14303	-4	-0.324915	-3.11488	-0.00722711	-0.152367	-0.418033	0	0	0	0	0	0	0	0	0	0	0	0	0	0	0	0	0	0	0	0	0	0	0	0	-1.46906	-1.46906	-1.46906	-1.46906	-1.46906	-1.46906	-1.46906	-1.46906	-1.46906	-1.46906	-1.46906	-1.46906	-1.46906	-1.46906	-1.46906	-1.46906	-1.46906	-1.46906	-1.46906	-1.46906	-1.46906	-1.46906	-1.46906	-1.46906	-1.46906	-1.46906	-1.46906	-1.46906	-1.46906	-1.46906	-1.46906	-1.46906	-1.46906	-1.46906	-1.46906	-1.46906	-1.46906	-1.46906	-1.46906	-1.46906	-1.46906	-1.46906	-1.46906	-1.46906	-1.46906	-1.46906	-1.46906	-1.46906	-1.46906	-1.46906	-1.46906	-1.46906	-1.46906	-1.46906	-1.46906	-1.46906	-1.46906	-1.46906	-1.46906	-1.46906	-1.46906	-1.46906	-1.46906	-1.46906	-1.46906	-1.46906	-1.46906	-1.46906	-1.46906	-1.46906	-1.46906	-1.46906	-1.46906	-1.46906	-1.46906	-1.46906	-1.46906	-1.46906	-1.46906	-1.46906	-1.46906	-1.46906	-1.46906	-1.46906	-1.46906	-1.46906	-1.46906	-1.46906	-1.46906	-1.46906	-1.46906	-1.46906	-1.46906	-1.46906	-1.46906	-1.46906	-1.46906	-1.46906	-1.46906	-1.46906	-1.46906	-1.46906	-1.46906	-1.46906	-1.46906	-1.46906	-1.46906	-1.46906	-1.46906	-1.46906	-1.46906	-1.46906	-1.46906	-1.46906	-3.11488	-1.46906	-3.11488	-1.14303	-1.14303	-2.42511	-0.324915	-1.14303	-2.42511	-0.418033	-3.11488	-0.324915	-1.14303	-2.42511	-0.324915	-1.14303	-2.42511	-0.418033	-3.11488	-0.324915	-1.14303	-2.42511	-0.324915	-1.14303	-2.42511	-0.418033	-3.11488	-0.324915	-1.14303	-2.42511	-0.324915	-1.14303	-2.42511	-0.418033	-3.11488	-0.324915	-1.14303	-2.42511	-0.324915	-1.14303	-2.42511	-0.418033	-3.11488	-0.152367	-1.14303	-1.14303	-0.0258373	-0.537725	-2.42511	-0.418033	-3.11488	-0.0258373	-0.537725	-1.46906	-0.0258373	-0.537725	-2.42511	-0.418033	-3.11488	-0.0258373	-0.537725	-1.46906	-0.0258373	-0.537725	-2.42511	-0.418033	-4	-0.0258373	-0.537725	-1.46906	-0.0258373	-0.537725	-2.42511	-0.418033	-4	-0.0258373	-0.537725	-1.46906	-0.0258373	-0.537725	-3.11488	-0.0713142	-4	-0.0258373	-0.537725	-1.46906	-0.0258373	-0.537725	-3.11488	-0.0713142	-4	-0.0258373	-0.537725	-1.46906	-0.0258373	-0.537725	-3.11488	-0.418033	-4	-0.0258373	-0.537725	-1.46906	-0.0258373	-0.537725	-3.11488	-0.418033	-4	-0.0258373	-0.537725	-1.46906	-0.0258373	-0.537725	-3.11488	-0.418033	-4	-0.0258373	-0.537725	-1.46906	-0.0258373	-0.537725	-3.11488	-0.418033	-4	-0.0258373	-0.537725	-1.46906	-0.0258373	-0.537725	-3.11488	-0.418033	-4	-0.0258373	-0.537725	-1.46906	-0.0258373	-0.537725	-3.11488	-0.418033	-4	-0.0258373	-0.537725	-1.46906	-0.0258373	-0.537725	-3.11488	-0.418033	-4	-0.0258373	-0.537725	-1.46906	-0.0258373	-0.537725	-3.11488	-0.418033	-4	-0.0258373	-0.537725	-1.46906	-0.0258373	-0.537725	-3.11488	-0.418033	-4	-0.0258373	-0.537725	-1.46906	-0.0258373	-0.537725	-3.11488	-0.0713142	-4	-0.0258373	-0.537725	-1.46906	-0.0258373	-0.537725	-3.11488	-0.0713142	-4	-0.0258373	-0.537725	-1.46906	-0.0258373	-0.537725	-3.11488	-0.0713142	-4	-0.0258373	-0.537725	-1.46906	-0.0258373	-0.537725	-3.11488	-0.0713142	-4	-0.0258373	-0.537725	-1.46906	-0.0258373	-0.537725	-3.11488	-0.0713142	-4	-0.0258373	-0.537725	-1.46906	-0.0258373	-0.537725	-3.11488	-0.0713142	-4	-0.0258373	-0.537725	-1.46906	-0.0258373	-1.14303	-3.11488	-0.0713142	-4	-0.0258373	-0.537725	-1.46906	-0.0258373	-1.14303	-3.11488	-0.0713142	-4	-0.0258373	-0.537725	-1.46906	-0.0258373	-1.14303	-3.11488	-0.0713142	-4	-0.0258373	-0.537725	-1.46906	-0.0258373	-1.14303	-3.11488	-0.0713142	-4	-0.0258373	-0.537725	-1.46906	-0.0258373	-1.14303	-3.11488	-0.418033	-4	-0.0258373	-0.537725	-1.46906	-0.0258373	-0.537725	-3.11488	-0.418033	-4	-0.0258373	-0.537725	-1.46906	0	0	0	0	0	0	0	0	0	0	0	0	0	0	0	0	0	0	0	0	0	0	0	0	-1.14303	-1.14303	-1.14303	-1.14303	-1.14303	-1.14303	-1.14303	-1.14303	-1.14303	-1.14303	-1.14303	-1.14303	-1.14303	-1.14303	-1.14303	-1.14303	-1.14303	-1.14303	-1.14303	-1.14303	-1.14303	-1.14303	-1.14303	-1.14303	-1.14303	-1.14303	-1.14303	-1.14303	-1.14303	-1.14303	-1.14303	-1.14303	-1.14303	-1.14303	-1.14303	-1.14303	-1.14303	-1.14303	-1.14303	-1.14303	-1.14303	-1.14303	-1.14303	-1.14303	-1.14303	-1.14303	-1.14303	-1.14303	-1.14303	-1.14303	-1.14303	-1.14303	-1.14303	-1.14303	-1.14303	-1.14303	-1.14303	-1.14303	-1.14303	-1.14303	-1.14303	-1.14303	-1.14303	-1.14303	-1.14303	-1.14303	-1.14303	-1.14303	-1.14303	-1.14303	-1.14303	-1.14303	-1.14303	-1.14303	-1.14303	-1.14303	-1.14303	-1.14303	-1.14303	-1.14303	-1.14303	-1.14303	-1.14303	-1.14303	-1.14303	-1.14303	-1.14303	-1.14303	-1.14303	-1.14303	-1.14303	-1.14303	-1.14303	-1.14303	-1.14303	-1.14303	-1.14303	-1.14303	-1.14303	-1.14303	-1.14303	-1.14303	-1.14303	-1.14303	-1.14303	-1.14303	-1.14303	-1.14303	-1.14303	-1.14303	-1.14303	-1.14303	-1.14303	-1.14303	-2.42511	-1.14303	-2.42511	-1.46906	-1.46906	-3.11488	-0.152367	-0.537725	-1.14303	-0.324915	-2.42511	-0.418033	-1.46906	-3.11488	-0.152367	-0.537725	-1.14303	-0.324915	-2.42511	-0.418033	-1.46906	-3.11488	-0.152367	-0.537725	-1.14303	-0.324915	-2.42511	-0.418033	-1.46906	-3.11488	-0.152367	-0.537725	-1.14303	-0.324915	-2.42511	-0.418033	-1.46906	-3.11488	-0.152367	-0.537725	-1.14303	-0.324915	-2.42511	-0.324915	-1.46906	-2.42511	-0.00722711	-0.152367	-1.14303	-0.324915	-2.42511	-0.0553457	-1.14303	-3.11488	-0.00722711	-0.152367	-1.14303	-0.324915	-2.42511	-0.0553457	-1.14303	-3.11488	-0.00722711	-0.152367	-1.14303	-0.324915	-3.11488	-0.0553457	-1.14303	-3.11488	-0.00722711	-0.152367	-1.14303	-0.324915	-3.11488	-0.0553457	-1.14303	-3.11488	-0.00722711	-0.152367	-1.46906	-0.0553457	-3.11488	-0.0553457	-1.14303	-3.11488	-0.00722711	-0.152367	-1.46906	-0.0553457	-3.11488	-0.0553457	-1.14303	-3.11488	-0.00722711	-0.152367	-1.46906	-0.324915	-3.11488	-0.0553457	-1.14303	-3.11488	-0.00722711	-0.152367	-1.46906	-0.324915	-3.11488	-0.0553457	-1.14303	-3.11488	-0.00722711	-0.152367	-1.46906	-0.324915	-3.11488	-0.0553457	-1.14303	-3.11488	-0.00722711	-0.152367	-1.46906	-0.324915	-3.11488	-0.0553457	-1.14303	-3.11488	-0.00722711	-0.152367	-1.46906	-0.324915	-3.11488	-0.0553457	-1.14303	-3.11488	-0.00722711	-0.152367	-1.46906	-0.324915	-3.11488	-0.0553457	-1.14303	-3.11488	-0.00722711	-0.152367	-1.46906	-0.324915	-3.11488	-0.0553457	-1.14303	-3.11488	-0.00722711	-0.152367	-1.46906	-0.324915	-3.11488	-0.0553457	-1.14303	-3.11488	-0.00722711	-0.152367	-1.46906	-0.324915	-3.11488	-0.0553457	-1.14303	-3.11488	-0.00722711	-0.152367	-1.46906	-0.0553457	-3.11488	-0.0553457	-1.14303	-3.11488	-0.00722711	-0.152367	-1.46906	-0.0553457	-3.11488	-0.0553457	-1.14303	-3.11488	-0.00722711	-0.152367	-1.46906	-0.0553457	-3.11488	-0.0553457	-1.14303	-3.11488	-0.00722711	-0.152367	-1.46906	-0.0553457	-3.11488	-0.0553457	-1.14303	-3.11488	-0.00722711	-0.152367	-1.46906	-0.0553457	-3.11488	-0.0553457	-1.14303	-3.11488	-0.00722711	-0.152367	-1.46906	-0.0553457	-3.11488	-0.0553457	-1.14303	-3.11488	-0.00722711	-0.537725	-1.46906	-0.0553457	-3.11488	-0.0553457	-1.14303	-3.11488	-0.00722711	-0.537725	-1.46906	-0.0553457	-3.11488	-0.0553457	-1.14303	-3.11488	-0.00722711	-0.537725	-1.46906	-0.0553457	-3.11488	-0.0553457	-1.14303	-3.11488	-0.00722711	-0.537725	-1.46906	-0.0553457	-3.11488	-0.0553457	-1.14303	-3.11488	-0.00722711	-0.537725	-1.46906	-0.324915	-3.11488	-0.0553457	-1.14303	-3.11488	-0.00722711	-0.152367	-1.46906	-0.324915	-3.11488	-0.0553457	-1.14303	-3.11488	0	0	0	0	0	0	0	0	0	0	0	0	0	0	0	0	0	0	0	0	0	0	0	0	-0.537725	-0.537725	-0.537725	-0.537725	-0.537725	-0.537725	-0.537725	-0.537725	-0.537725	-0.537725	-0.537725	-0.537725	-0.537725	-0.537725	-0.537725	-0.537725	-0.537725	-0.537725	-0.537725	-0.537725	-0.537725	-0.537725	-0.537725	-0.537725	-0.537725	-0.537725	-0.537725	-0.537725	-0.537725	-0.537725	-0.537725	-0.537725	-0.537725	-0.537725	-0.537725	-0.537725	-0.537725	-0.537725	-0.537725	-0.537725	-0.537725	-0.537725	-0.537725	-0.537725	-0.537725	-0.537725	-0.537725	-0.537725	-0.537725	-0.537725	-0.537725	-0.537725	-0.537725	-0.537725	-0.537725	-0.537725	-0.537725	-0.537725	-0.537725	-0.537725	-0.537725	-0.537725	-0.537725	-0.537725	-0.537725	-0.537725	-0.537725	-0.537725	-0.537725	-0.537725	-0.537725	-0.537725	-0.537725	-0.537725	-0.537725	-0.537725	-0.537725	-0.537725	-0.537725	-0.537725	-0.537725	-0.537725	-0.537725	-0.537725	-0.537725	-0.537725	-0.537725	-0.537725	-0.537725	-0.537725	-0.537725	-0.537725	-0.537725	-0.537725	-0.537725	-0.537725	-0.537725	-0.537725	-0.537725	-0.537725	-0.537725	-0.537725	-0.537725	-0.537725	-0.537725	-0.537725	-0.537725	-0.537725	-0.537725	-0.537725	-0.537725	-0.537725	-0.537725	-0.537725	-1.14303	-0.537725	-1.14303	-1.14303	-1.14303	-2.42511	-0.0429437	-0.152367	-0.324915	-0.152367	-1.14303	-0.324915	-1.14303	-2.42511	-0.0429437	-0.152367	-0.324915	-0.152367	-1.14303	-0.324915	-1.14303	-2.42511	-0.0429437	-0.152367	-0.324915	-0.152367	-1.14303	-0.324915	-1.14303	-2.42511	-0.0429437	-0.152367	-0.324915	-0.152367	-1.14303	-0.324915	-1.14303	-2.42511	-0.0429437	-0.152367	-0.324915	-0.152367	-1.14303	-0.418033	-1.14303	-3.11488	-0.00120328	-0.0258373	-0.324915	-0.152367	-1.14303	-0.0713142	-1.46906	-4	-0.00120328	-0.0258373	-0.324915	-0.152367	-1.14303	-0.0713142	-1.46906	-4	-0.00120328	-0.0258373	-0.324915	-0.152367	-1.46906	-0.0713142	-1.46906	-4	-0.00120328	-0.0258373	-0.324915	-0.152367	-1.46906	-0.0713142	-1.46906	-4	-0.00120328	-0.0258373	-0.418033	-0.0258373	-1.46906	-0.0713142	-1.46906	-4	-0.00120328	-0.0258373	-0.418033	-0.0258373	-1.46906	-0.0713142	-1.46906	-4	-0.00120328	-0.0258373	-0.418033	-0.152367	-1.46906	-0.0713142	-1.46906	-4	-0.00120328	-0.0258373	-0.418033	-0.152367	-1.46906	-0.0713142	-1.46906	-4	-0.00120328	-0.0258373	-0.418033	-0.152367	-1.46906	-0.0713142	-1.46906	-4	-0.00120328	-0.0258373	-0.418033	-0.152367	-1.46906	-0.0713142	-1.46906	-4	-0.00120328	-0.0258373	-0.418033	-0.152367	-1.46906	-0.0713142	-1.46906	-4	-0.00120328	-0.0258373	-0.418033	-0.152367	-1.46906	-0.0713142	-1.46906	-4	-0.00120328	-0.0258373	-0.418033	-0.152367	-1.46906	-0.0713142	-1.46906	-4	-0.00120328	-0.0258373	-0.418033	-0.152367	-1.46906	-0.0713142	-1.46906	-4	-0.00120328	-0.0258373	-0.418033	-0.152367	-1.46906	-0.0713142	-1.46906	-4	-0.00120328	-0.0258373	-0.418033	-0.0258373	-1.46906	-0.0713142	-1.46906	-4	-0.00120328	-0.0258373	-0.418033	-0.0258373	-1.46906	-0.0713142	-1.46906	-4	-0.00120328	-0.0258373	-0.418033	-0.0258373	-1.46906	-0.0713142	-1.46906	-4	-0.00120328	-0.0258373	-0.418033	-0.0258373	-1.46906	-0.0713142	-1.46906	-4	-0.00120328	-0.0258373	-0.418033	-0.0258373	-1.46906	-0.0713142	-1.46906	-4	-0.00120328	-0.0258373	-0.418033	-0.0258373	-1.46906	-0.0713142	-1.46906	-4	-0.00120328	-0.152367	-0.418033	-0.0258373	-1.46906	-0.0713142	-1.46906	-4	-0.00120328	-0.152367	-0.418033	-0.0258373	-1.46906	-0.0713142	-1.46906	-4	-0.00120328	-0.152367	-0.418033	-0.0258373	-1.46906	-0.0713142	-1.46906	-4	-0.00120328	-0.152367	-0.418033	-0.0258373	-1.46906	-0.0713142	-1.46906	-4	-0.00120328	-0.152367	-0.418033	-0.152367	-1.46906	-0.0713142	-1.46906	-4	-0.00120328	-0.0258373	-0.418033	-0.152367	-1.46906	-0.0713142	-1.46906	-4	0	0	0	0	0	0	0	0	0	0	0	0	0	0	0	0	0	0	0	0	0	0	0	0	-0.152367	-0.152367	-0.152367	-0.152367	-0.152367	-0.152367	-0.152367	-0.152367	-0.152367	-0.152367	-0.152367	-0.152367	-0.152367	-0.152367	-0.152367	-0.152367	-0.152367	-0.152367	-0.152367	-0.152367	-0.152367	-0.152367	-0.152367	-0.152367	-0.152367	-0.152367	-0.152367	-0.152367	-0.152367	-0.152367	-0.152367	-0.152367	-0.152367	-0.152367	-0.152367	-0.152367	-0.152367	-0.152367	-0.152367	-0.152367	-0.152367	-0.152367	-0.152367	-0.152367	-0.152367	-0.152367	-0.152367	-0.152367	-0.152367	-0.152367	-0.152367	-0.152367	-0.152367	-0.152367	-0.152367	-0.152367	-0.152367	-0.152367	-0.152367	-0.152367	-0.152367	-0.152367	-0.152367	-0.152367	-0.152367	-0.152367	-0.152367	-0.152367	-0.152367	-0.152367	-0.152367	-0.152367	-0.152367	-0.152367	-0.152367	-0.152367	-0.152367	-0.152367	-0.152367	-0.152367	-0.152367	-0.152367	-0.152367	-0.152367	-0.152367	-0.152367	-0.152367	-0.152367	-0.152367	-0.152367	-0.152367	-0.152367	-0.152367	-0.152367	-0.152367	-0.152367	-0.152367	-0.152367	-0.152367	-0.152367	-0.152367	-0.152367	-0.152367	-0.152367	-0.152367	-0.152367	-0.152367	-0.152367	-0.152367	-0.152367	-0.152367	-0.152367	-0.152367	-0.152367	-0.324915	-0.152367	-0.324915	-0.537725	-0.537725	-1.14303	-0.00722711	-0.0258373	-0.0553457	-0.0429437	-0.324915	-0.152367	-0.537725	-1.14303	-0.00722711	-0.0258373	-0.0553457	-0.0429437	-0.324915	-0.152367	-0.537725	-1.14303	-0.00722711	-0.0258373	-0.0553457	-0.0429437	-0.324915	-0.152367	-0.537725	-1.14303	-0.00722711	-0.0258373	-0.0553457	-0.0429437	-0.324915	-0.152367	-0.537725	-1.14303	-0.00722711	-0.0258373	-0.0553457	-0.0429437	-0.324915	-0.324915	-0.537725	-2.42511	-0.000118127	-0.00259793	-0.0553457	-0.0429437	-0.324915	-0.0553457	-1.14303	-3.11488	-0.000118127	-0.00259793	-0.0553457	-0.0429437	-0.324915	-0.0553457	-1.14303	-3.11488	-0.000118127	-0.00259793	-0.0553457	-0.0429437	-0.418033	-0.0553457	-1.14303	-3.11488	-0.000118127	-0.00259793	-0.0553457	-0.0429437	-0.418033	-0.0553457	-1.14303	-3.11488	-0.000118127	-0.00259793	-0.0713142	-0.00722711	-0.418033	-0.0553457	-1.14303	-3.11488	-0.000118127	-0.00259793	-0.0713142	-0.00722711	-0.418033	-0.0553457	-1.14303	-3.11488	-0.000118127	-0.00259793	-0.0713142	-0.0429437	-0.418033	-0.0553457	-1.14303	-3.11488	-0.000118127	-0.00259793	-0.0713142	-0.0429437	-0.418033	-0.0553457	-1.14303	-3.11488	-0.000118127	-0.00259793	-0.0713142	-0.0429437	-0.418033	-0.0553457	-1.14303	-3.11488	-0.000118127	-0.00259793	-0.0713142	-0.0429437	-0.418033	-0.0553457	-1.14303	-3.11488	-0.000118127	-0.00259793	-0.0713142	-0.0429437	-0.418033	-0.0553457	-1.14303	-3.11488	-0.000118127	-0.00259793	-0.0713142	-0.0429437	-0.418033	-0.0553457	-1.14303	-3.11488	-0.000118127	-0.00259793	-0.0713142	-0.0429437	-0.418033	-0.0553457	-1.14303	-3.11488	-0.000118127	-0.00259793	-0.0713142	-0.0429437	-0.418033	-0.0553457	-1.14303	-3.11488	-0.000118127	-0.00259793	-0.0713142	-0.0429437	-0.418033	-0.0553457	-1.14303	-3.11488	-0.000118127	-0.00259793	-0.0713142	-0.00722711	-0.418033	-0.0553457	-1.14303	-3.11488	-0.000118127	-0.00259793	-0.0713142	-0.00722711	-0.418033	-0.0553457	-1.14303	-3.11488	-0.000118127	-0.00259793	-0.0713142	-0.00722711	-0.418033	-0.0553457	-1.14303	-3.11488	-0.000118127	-0.00259793	-0.0713142	-0.00722711	-0.418033	-0.0553457	-1.14303	-3.11488	-0.000118127	-0.00259793	-0.0713142	-0.00722711	-0.418033	-0.0553457	-1.14303	-3.11488	-0.000118127	-0.00259793	-0.0713142	-0.00722711	-0.418033	-0.0553457	-1.14303	-3.11488	-0.000118127	-0.0258373	-0.0713142	-0.00722711	-0.418033	-0.0553457	-1.14303	-3.11488	-0.000118127	-0.0258373	-0.0713142	-0.00722711	-0.418033	-0.0553457	-1.14303	-3.11488	-0.000118127	-0.0258373	-0.0713142	-0.00722711	-0.418033	-0.0553457	-1.14303	-3.11488	-0.000118127	-0.0258373	-0.0713142	-0.00722711	-0.418033	-0.0553457	-1.14303	-3.11488	-0.000118127	-0.0258373	-0.0713142	-0.0429437	-0.418033	-0.0553457	-1.14303	-3.11488	-0.000118127	-0.00259793	-0.0713142	-0.0429437	-0.418033	-0.0553457	-1.14303	-3.11488	0	0	0	0	0	0	0	0	0	0	0	0	0	0	0	0	0	0	0	0	0	0	0	0	-0.0258373	-0.0258373	-0.0258373	-0.0258373	-0.0258373	-0.0258373	-0.0258373	-0.0258373	-0.0258373	-0.0258373	-0.0258373	-0.0258373	-0.0258373	-0.0258373	-0.0258373	-0.0258373	-0.0258373	-0.0258373	-0.0258373	-0.0258373	-0.0258373	-0.0258373	-0.0258373	-0.0258373	-0.0258373	-0.0258373	-0.0258373	-0.0258373	-0.0258373	-0.0258373	-0.0258373	-0.0258373	-0.0258373	-0.0258373	-0.0258373	-0.0258373	-0.0258373	-0.0258373	-0.0258373	-0.0258373	-0.0258373	-0.0258373	-0.0258373	-0.0258373	-0.0258373	-0.0258373	-0.0258373	-0.0258373	-0.0258373	-0.0258373	-0.0258373	-0.0258373	-0.0258373	-0.0258373	-0.0258373	-0.0258373	-0.0258373	-0.0258373	-0.0258373	-0.0258373	-0.0258373	-0.0258373	-0.0258373	-0.0258373	-0.0258373	-0.0258373	-0.0258373	-0.0258373	-0.0258373	-0.0258373	-0.0258373	-0.0258373	-0.0258373	-0.0258373	-0.0258373	-0.0258373	-0.0258373	-0.0258373	-0.0258373	-0.0258373	-0.0258373	-0.0258373	-0.0258373	-0.0258373	-0.0258373	-0.0258373	-0.0258373	-0.0258373	-0.0258373	-0.0258373	-0.0258373	-0.0258373	-0.0258373	-0.0258373	-0.0258373	-0.0258373	-0.0258373	-0.0258373	-0.0258373	-0.0258373	-0.0258373	-0.0258373	-0.0258373	-0.0258373	-0.0258373	-0.0258373	-0.0258373	-0.0258373	-0.0258373	-0.0258373	-0.0258373	-0.0258373	-0.0258373	-0.0258373	-0.0553457	-0.0258373	-0.0553457	-0.152367	-0.152367	-0.324915	-0.000719521	-0.00259793	-0.00559788	-0.00722711	-0.0553457	-0.0429437	-0.152367	-0.324915	-0.000719521	-0.00259793	-0.00559788	-0.00722711	-0.0553457	-0.0429437	-0.152367	-0.324915	-0.000719521	-0.00259793	-0.00559788	-0.00722711	-0.0553457	-0.0429437	-0.152367	-0.324915	-0.000719521	-0.00259793	-0.00559788	-0.00722711	-0.0553457	-0.0429437	-0.152367	-0.324915	-0.000719521	-0.00259793	-0.00559788	-0.00722711	-0.0553457	-0.152367	-0.152367	-1.14303	-6.7529e-06	-0.000153018	-0.00559788	-0.00722711	-0.0553457	-0.0258373	-0.537725	-1.46906	-6.7529e-06	-0.000153018	-0.00559788	-0.00722711	-0.0553457	-0.0258373	-0.537725	-1.46906	-6.7529e-06	-0.000153018	-0.00559788	-0.00722711	-0.0713142	-0.0258373	-0.537725	-1.46906	-6.7529e-06	-0.000153018	-0.00559788	-0.00722711	-0.0713142	-0.0258373	-0.537725	-1.46906	-6.7529e-06	-0.000153018	-0.00722711	-0.00120328	-0.0713142	-0.0258373	-0.537725	-1.46906	-6.7529e-06	-0.000153018	-0.00722711	-0.00120328	-0.0713142	-0.0258373	-0.537725	-1.46906	-6.7529e-06	-0.000153018	-0.00722711	-0.00722711	-0.0713142	-0.0258373	-0.537725	-1.46906	-6.7529e-06	-0.000153018	-0.00722711	-0.00722711	-0.0713142	-0.0258373	-0.537725	-1.46906	-6.7529e-06	-0.000153018	-0.00722711	-0.00722711	-0.0713142	-0.0258373	-0.537725	-1.46906	-6.7529e-06	-0.000153018	-0.00722711	-0.00722711	-0.0713142	-0.0258373	-0.537725	-1.46906	-6.7529e-06	-0.000153018	-0.00722711	-0.00722711	-0.0713142	-0.0258373	-0.537725	-1.46906	-6.7529e-06	-0.000153018	-0.00722711	-0.00722711	-0.0713142	-0.0258373	-0.537725	-1.46906	-6.7529e-06	-0.000153018	-0.00722711	-0.00722711	-0.0713142	-0.0258373	-0.537725	-1.46906	-6.7529e-06	-0.000153018	-0.00722711	-0.00722711	-0.0713142	-0.0258373	-0.537725	-1.46906	-6.7529e-06	-0.000153018	-0.00722711	-0.00722711	-0.0713142	-0.0258373	-0.537725	-1.46906	-6.7529e-06	-0.000153018	-0.00722711	-0.00120328	-0.0713142	-0.0258373	-0.537725	-1.46906	-6.7529e-06	-0.000153018	-0.00722711	-0.00120328	-0.0713142	-0.0258373	-0.537725	-1.46906	-6.7529e-06	-0.000153018	-0.00722711	-0.00120328	-0.0713142	-0.0258373	-0.537725	-1.46906	-6.7529e-06	-0.000153018	-0.00722711	-0.00120328	-0.0713142	-0.0258373	-0.537725	-1.46906	-6.7529e-06	-0.000153018	-0.00722711	-0.00120328	-0.0713142	-0.0258373	-0.537725	-1.46906	-6.7529e-06	-0.000153018	-0.00722711	-0.00120328	-0.0713142	-0.0258373	-0.537725	-1.46906	-6.7529e-06	-0.00259793	-0.00722711	-0.00120328	-0.0713142	-0.0258373	-0.537725	-1.46906	-6.7529e-06	-0.00259793	-0.00722711	-0.00120328	-0.0713142	-0.0258373	-0.537725	-1.46906	-6.7529e-06	-0.00259793	-0.00722711	-0.00120328	-0.0713142	-0.0258373	-0.537725	-1.46906	-6.7529e-06	-0.00259793	-0.00722711	-0.00120328	-0.0713142	-0.0258373	-0.537725	-1.46906	-6.7529e-06	-0.00259793	-0.00722711	-0.00722711	-0.0713142	-0.0258373	-0.537725	-1.46906	-6.7529e-06	-0.000153018	-0.00722711	-0.00722711	-0.0713142	-0.0258373	-0.537725	-1.46906	0	0	0	0	0	0	0	0	0	0	0	0	0	0	0	0	0	0	0	0	0	0	0	0	-0.00259793	-0.00259793	-0.00259793	-0.00259793	-0.00259793	-0.00259793	-0.00259793	-0.00259793	-0.00259793	-0.00259793	-0.00259793	-0.00259793	-0.00259793	-0.00259793	-0.00259793	-0.00259793	-0.00259793	-0.00259793	-0.00259793	-0.00259793	-0.00259793	-0.00259793	-0.00259793	-0.00259793	-0.00259793	-0.00259793	-0.00259793	-0.00259793	-0.00259793	-0.00259793	-0.00259793	-0.00259793	-0.00259793	-0.00259793	-0.00259793	-0.00259793	-0.00259793	-0.00259793	-0.00259793	-0.00259793	-0.00259793	-0.00259793	-0.00259793	-0.00259793	-0.00259793	-0.00259793	-0.00259793	-0.00259793	-0.00259793	-0.00259793	-0.00259793	-0.00259793	-0.00259793	-0.00259793	-0.00259793	-0.00259793	-0.00259793	-0.00259793	-0.00259793	-0.00259793	-0.00259793	-0.00259793	-0.00259793	-0.00259793	-0.00259793	-0.00259793	-0.00259793	-0.00259793	-0.00259793	-0.00259793	-0.00259793	-0.00259793	-0.00259793	-0.00259793	-0.00259793	-0.00259793	-0.00259793	-0.00259793	-0.00259793	-0.00259793	-0.00259793	-0.00259793	-0.00259793	-0.00259793	-0.00259793	-0.00259793	-0.00259793	-0.00259793	-0.00259793	-0.00259793	-0.00259793	-0.00259793	-0.00259793	-0.00259793	-0.00259793	-0.00259793	-0.00259793	-0.00259793	-0.00259793	-0.00259793	-0.00259793	-0.00259793	-0.00259793	-0.00259793	-0.00259793	-0.00259793	-0.00259793	-0.00259793	-0.00259793	-0.00259793	-0.00259793	-0.00259793	-0.00259793	-0.00259793	-0.00559788	-0.00259793	-0.00559788	-0.0258373	-0.0258373	-0.0553457	-4.18593e-05	-0.000153018	-0.000332148	-0.000719521	-0.00559788	-0.00722711	-0.0258373	-0.0553457	-4.18593e-05	-0.000153018	-0.000332148	-0.000719521	-0.00559788	-0.00722711	-0.0258373	-0.0553457	-4.18593e-05	-0.000153018	-0.000332148	-0.000719521	-0.00559788	-0.00722711	-0.0258373	-0.0553457	-4.18593e-05	-0.000153018	-0.000332148	-0.000719521	-0.00559788	-0.00722711	-0.0258373	-0.0553457	-4.18593e-05	-0.000153018	-0.000332148	-0.000719521	-0.00559788	-0.0429437	-0.0258373	-0.324915	-2.21272e-07	-5.1988e-06	-0.000332148	-0.000719521	-0.00559788	-0.00722711	-0.152367	-0.418033	-2.21272e-07	-5.1988e-06	-0.000332148	-0.000719521	-0.00559788	-0.00722711	-0.152367	-0.418033	-2.21272e-07	-5.1988e-06	-0.000332148	-0.000719521	-0.00722711	-0.00722711	-0.152367	-0.418033	-2.21272e-07	-5.1988e-06	-0.000332148	-0.000719521	-0.00722711	-0.00722711	-0.152367	-0.418033	-2.21272e-07	-5.1988e-06	-0.000429866	-0.000118127	-0.00722711	-0.00722711	-0.152367	-0.418033	-2.21272e-07	-5.1988e-06	-0.000429866	-0.000118127	-0.00722711	-0.00722711	-0.152367	-0.418033	-2.21272e-07	-5.1988e-06	-0.000429866	-0.000719521	-0.00722711	-0.00722711	-0.152367	-0.418033	-2.21272e-07	-5.1988e-06	-0.000429866	-0.000719521	-0.00722711	-0.00722711	-0.152367	-0.418033	-2.21272e-07	-5.1988e-06	-0.000429866	-0.000719521	-0.00722711	-0.00722711	-0.152367	-0.418033	-2.21272e-07	-5.1988e-06	-0.000429866	-0.000719521	-0.00722711	-0.00722711	-0.152367	-0.418033	-2.21272e-07	-5.1988e-06	-0.000429866	-0.000719521	-0.00722711	-0.00722711	-0.152367	-0.418033	-2.21272e-07	-5.1988e-06	-0.000429866	-0.000719521	-0.00722711	-0.00722711	-0.152367	-0.418033	-2.21272e-07	-5.1988e-06	-0.000429866	-0.000719521	-0.00722711	-0.00722711	-0.152367	-0.418033	-2.21272e-07	-5.1988e-06	-0.000429866	-0.000719521	-0.00722711	-0.00722711	-0.152367	-0.418033	-2.21272e-07	-5.1988e-06	-0.000429866	-0.000719521	-0.00722711	-0.00722711	-0.152367	-0.418033	-2.21272e-07	-5.1988e-06	-0.000429866	-0.000118127	-0.00722711	-0.00722711	-0.152367	-0.418033	-2.21272e-07	-5.1988e-06	-0.000429866	-0.000118127	-0.00722711	-0.00722711	-0.152367	-0.418033	-2.21272e-07	-5.1988e-06	-0.000429866	-0.000118127	-0.00722711	-0.00722711	-0.152367	-0.418033	-2.21272e-07	-5.1988e-06	-0.000429866	-0.000118127	-0.00722711	-0.00722711	-0.152367	-0.418033	-2.21272e-07	-5.1988e-06	-0.000429866	-0.000118127	-0.00722711	-0.00722711	-0.152367	-0.418033	-2.21272e-07	-5.1988e-06	-0.000429866	-0.000118127	-0.00722711	-0.00722711	-0.152367	-0.418033	-2.21272e-07	-0.000153018	-0.000429866	-0.000118127	-0.00722711	-0.00722711	-0.152367	-0.418033	-2.21272e-07	-0.000153018	-0.000429866	-0.000118127	-0.00722711	-0.00722711	-0.152367	-0.418033	-2.21272e-07	-0.000153018	-0.000429866	-0.000118127	-0.00722711	-0.00722711	-0.152367	-0.418033	-2.21272e-07	-0.000153018	-0.000429866	-0.000118127	-0.00722711	-0.00722711	-0.152367	-0.418033	-2.21272e-07	-0.000153018	-0.000429866	-0.000719521	-0.00722711	-0.00722711	-0.152367	-0.418033	-2.21272e-07	-5.1988e-06	-0.000429866	-0.000719521	-0.00722711	-0.00722711	-0.152367	-0.418033	0	0	0	0	0	0	0	0	0	0	0	0	0	0	0	0	0	0	0	0	0	0	0	0	-0.000719521	-0.000719521	-0.000719521	-0.000719521	-0.000719521	-0.000719521	-0.000719521	-0.000719521	-0.000719521	-0.000719521	-0.000719521	-0.000719521	-0.000719521	-0.000719521	-0.000719521	-0.000719521	-0.000719521	-0.000719521	-0.000719521	-0.000719521	-0.000719521	-0.000719521	-0.000719521	-0.000719521	-0.000719521	-0.000719521	-0.000719521	-0.000719521	-0.000719521	-0.000719521	-0.000719521	-0.000719521	-0.000719521	-0.000719521	-0.000719521	-0.000719521	-0.000719521	-0.000719521	-0.000719521	-0.000719521	-0.000719521	-0.000719521	-0.000719521	-0.000719521	-0.000719521	-0.000719521	-0.000719521	-0.000719521	-0.000719521	-0.000719521	-0.000719521	-0.000719521	-0.000719521	-0.000719521	-0.000719521	-0.000719521	-0.000719521	-0.000719521	-0.000719521	-0.000719521	-0.000719521	-0.000719521	-0.000719521	-0.000719521	-0.000719521	-0.000719521	-0.000719521	-0.000719521	-0.000719521	-0.000719521	-0.000719521	-0.000719521	-0.000719521	-0.000719521	-0.000719521	-0.000719521	-0.000719521	-0.000719521	-0.000719521	-0.000719521	-0.000719521	-0.000719521	-0.000719521	-0.000719521	-0.000719521	-0.000719521	-0.000719521	-0.000719521	-0.000719521	-0.000719521	-0.000719521	-0.000719521	-0.000719521	-0.000719521	-0.000719521	-0.000719521	-0.000719521	-0.000719521	-0.000719521	-0.000719521	-0.000719521	-0.000719521	-0.000719521	-0.000719521	-0.000719521	-0.000719521	-0.000719521	-0.000719521	-0.000719521	-0.000719521	-0.000719521	-0.000719521	-0.000719521	-0.000719521	-0.00259793	-0.000719521	-0.00259793	-4.18593e-05	-4.18593e-05	-0.000153018	-0.00120328	-0.00722711	-0.0258373	-0.000118127	-0.00259793	-6.7529e-06	-4.18593e-05	-0.000153018	-0.00120328	-0.00722711	-0.0258373	-0.000118127	-0.00259793	-6.7529e-06	-4.18593e-05	-0.000153018	-0.00120328	-0.00722711	-0.0258373	-0.000118127	-0.00259793	-6.7529e-06	-4.18593e-05	-0.000153018	-0.00120328	-0.00722711	-0.0258373	-0.000118127	-0.00259793	-6.7529e-06	-4.18593e-05	-0.000153018	-0.00120328	-0.00722711	-0.0258373	-0.000118127	-0.00259793	-2.21272e-07	-4.18593e-05	-5.1988e-06	-0.000719521	-0.0429437	-0.0258373	-0.000118127	-0.00259793	-2.02736e-08	-1.40104e-06	-1.13858e-05	-0.000719521	-0.0429437	-0.0258373	-0.000118127	-0.00259793	-2.02736e-08	-1.40104e-06	-1.13858e-05	-0.000719521	-0.0429437	-0.0258373	-0.000118127	-0.00559788	-2.02736e-08	-1.40104e-06	-1.13858e-05	-0.000719521	-0.0429437	-0.0258373	-0.000118127	-0.00559788	-2.02736e-08	-1.40104e-06	-1.13858e-05	-0.000719521	-0.0429437	-0.0553457	-1.13858e-05	-0.00559788	-2.02736e-08	-1.40104e-06	-1.13858e-05	-0.000719521	-0.0429437	-0.0553457	-1.13858e-05	-0.00559788	-2.02736e-08	-1.40104e-06	-1.13858e-05	-0.000719521	-0.0429437	-0.0553457	-0.000118127	-0.00559788	-2.02736e-08	-1.40104e-06	-1.13858e-05	-0.000719521	-0.0429437	-0.0553457	-0.000118127	-0.00559788	-2.02736e-08	-1.40104e-06	-1.13858e-05	-0.000719521	-0.0429437	-0.0553457	-0.000118127	-0.00559788	-2.02736e-08	-1.40104e-06	-1.13858e-05	-0.000719521	-0.0429437	-0.0553457	-0.000118127	-0.00559788	-2.02736e-08	-1.40104e-06	-1.13858e-05	-0.000719521	-0.0429437	-0.0553457	-0.000118127	-0.00559788	-2.02736e-08	-1.40104e-06	-1.13858e-05	-0.000719521	-0.0429437	-0.0553457	-0.000118127	-0.00559788	-2.02736e-08	-1.40104e-06	-1.13858e-05	-0.000719521	-0.0429437	-0.0553457	-0.000118127	-0.00559788	-2.02736e-08	-1.40104e-06	-1.13858e-05	-0.000719521	-0.0429437	-0.0553457	-0.000118127	-0.00559788	-2.02736e-08	-1.40104e-06	-1.13858e-05	-0.000719521	-0.0429437	-0.0553457	-0.000118127	-0.00559788	-2.02736e-08	-1.40104e-06	-1.13858e-05	-0.000719521	-0.0429437	-0.0553457	-1.13858e-05	-0.00559788	-2.02736e-08	-1.40104e-06	-1.13858e-05	-0.000719521	-0.0429437	-0.0553457	-1.13858e-05	-0.00559788	-2.02736e-08	-1.40104e-06	-1.13858e-05	-0.000719521	-0.0429437	-0.0553457	-1.13858e-05	-0.00559788	-2.02736e-08	-1.40104e-06	-1.13858e-05	-0.000719521	-0.0429437	-0.0553457	-1.13858e-05	-0.00559788	-2.02736e-08	-1.40104e-06	-1.13858e-05	-0.000719521	-0.0429437	-0.0553457	-1.13858e-05	-0.00559788	-2.02736e-08	-1.40104e-06	-1.13858e-05	-0.000719521	-0.0429437	-0.0553457	-1.13858e-05	-0.00559788	-2.02736e-08	-1.40104e-06	-1.13858e-05	-0.000719521	-0.00722711	-0.0553457	-1.13858e-05	-0.00559788	-2.02736e-08	-1.40104e-06	-1.13858e-05	-0.000719521	-0.00722711	-0.0553457	-1.13858e-05	-0.00559788	-2.02736e-08	-1.40104e-06	-1.13858e-05	-0.000719521	-0.00722711	-0.0553457	-1.13858e-05	-0.00559788	-2.02736e-08	-1.40104e-06	-1.13858e-05	-0.000719521	-0.00722711	-0.0553457	-1.13858e-05	-0.00559788	-2.02736e-08	-1.40104e-06	-1.13858e-05	-0.000719521	-0.00722711	-0.0553457	-0.000118127	-0.00559788	-2.02736e-08	-1.40104e-06	-1.13858e-05	-0.000719521	-0.0429437	-0.0553457	-0.000118127	-0.00559788	-2.02736e-08	-1.40104e-06	-1.13858e-05	0	0	0	0	0	0	0	0	0	0	0	0	0	0	0	0	0	0	0	0	0	0	0	0	-0.00722711	-0.00722711	-0.00722711	-0.00722711	-0.00722711	-0.00722711	-0.00722711	-0.00722711	-0.00722711	-0.00722711	-0.00722711	-0.00722711	-0.00722711	-0.00722711	-0.00722711	-0.00722711	-0.00722711	-0.00722711	-0.00722711	-0.00722711	-0.00722711	-0.00722711	-0.00722711	-0.00722711	-0.00722711	-0.00722711	-0.00722711	-0.00722711	-0.00722711	-0.00722711	-0.00722711	-0.00722711	-0.00722711	-0.00722711	-0.00722711	-0.00722711	-0.00722711	-0.00722711	-0.00722711	-0.00722711	-0.00722711	-0.00722711	-0.00722711	-0.00722711	-0.00722711	-0.00722711	-0.00722711	-0.00722711	-0.00722711	-0.00722711	-0.00722711	-0.00722711	-0.00722711	-0.00722711	-0.00722711	-0.00722711	-0.00722711	-0.00722711	-0.00722711	-0.00722711	-0.00722711	-0.00722711	-0.00722711	-0.00722711	-0.00722711	-0.00722711	-0.00722711	-0.00722711	-0.00722711	-0.00722711	-0.00722711	-0.00722711	-0.00722711	-0.00722711	-0.00722711	-0.00722711	-0.00722711	-0.00722711	-0.00722711	-0.00722711	-0.00722711	-0.00722711	-0.00722711	-0.00722711	-0.00722711	-0.00722711	-0.00722711	-0.00722711	-0.00722711	-0.00722711	-0.00722711	-0.00722711	-0.00722711	-0.00722711	-0.00722711	-0.00722711	-0.00722711	-0.00722711	-0.00722711	-0.00722711	-0.00722711	-0.00722711	-0.00722711	-0.00722711	-0.00722711	-0.00722711	-0.00722711	-0.00722711	-0.00722711	-0.00722711	-0.00722711	-0.00722711	-0.00722711	-0.00722711	-0.0258373	-0.00722711	-0.0258373	-0.000719521	-0.000719521	-0.00259793	-0.00722711	-0.0429437	-0.152367	-0.00120328	-0.0258373	-0.000118127	-0.000719521	-0.00259793	-0.00722711	-0.0429437	-0.152367	-0.00120328	-0.0258373	-0.000118127	-0.000719521	-0.00259793	-0.00722711	-0.0429437	-0.152367	-0.00120328	-0.0258373	-0.000118127	-0.000719521	-0.00259793	-0.00722711	-0.0429437	-0.152367	-0.00120328	-0.0258373	-0.000118127	-0.000719521	-0.00259793	-0.00722711	-0.0429437	-0.152367	-0.00120328	-0.0258373	-6.7529e-06	-0.000719521	-0.000153018	-0.00259793	-0.152367	-0.152367	-0.00120328	-0.0258373	-6.36144e-07	-4.18593e-05	-0.000332148	-0.00259793	-0.152367	-0.152367	-0.00120328	-0.0258373	-6.36144e-07	-4.18593e-05	-0.000332148	-0.00259793	-0.152367	-0.152367	-0.00120328	-0.0553457	-6.36144e-07	-4.18593e-05	-0.000332148	-0.00259793	-0.152367	-0.152367	-0.00120328	-0.0553457	-6.36144e-07	-4.18593e-05	-0.000332148	-0.00259793	-0.152367	-0.324915	-0.000118127	-0.0553457	-6.36144e-07	-4.18593e-05	-0.000332148	-0.00259793	-0.152367	-0.324915	-0.000118127	-0.0553457	-6.36144e-07	-4.18593e-05	-0.000332148	-0.00259793	-0.152367	-0.324915	-0.00120328	-0.0553457	-6.36144e-07	-4.18593e-05	-0.000332148	-0.00259793	-0.152367	-0.324915	-0.00120328	-0.0553457	-6.36144e-07	-4.18593e-05	-0.000332148	-0.00259793	-0.152367	-0.324915	-0.00120328	-0.0553457	-6.36144e-07	-4.18593e-05	-0.000332148	-0.00259793	-0.152367	-0.324915	-0.00120328	-0.0553457	-6.36144e-07	-4.18593e-05	-0.000332148	-0.00259793	-0.152367	-0.324915	-0.00120328	-0.0553457	-6.36144e-07	-4.18593e-05	-0.000332148	-0.00259793	-0.152367	-0.324915	-0.00120328	-0.0553457	-6.36144e-07	-4.18593e-05	-0.000332148	-0.00259793	-0.152367	-0.324915	-0.00120328	-0.0553457	-6.36144e-07	-4.18593e-05	-0.000332148	-0.00259793	-0.152367	-0.324915	-0.00120328	-0.0553457	-6.36144e-07	-4.18593e-05	-0.000332148	-0.00259793	-0.152367	-0.324915	-0.00120328	-0.0553457	-6.36144e-07	-4.18593e-05	-0.000332148	-0.00259793	-0.152367	-0.324915	-0.000118127	-0.0553457	-6.36144e-07	-4.18593e-05	-0.000332148	-0.00259793	-0.152367	-0.324915	-0.000118127	-0.0553457	-6.36144e-07	-4.18593e-05	-0.000332148	-0.00259793	-0.152367	-0.324915	-0.000118127	-0.0553457	-6.36144e-07	-4.18593e-05	-0.000332148	-0.00259793	-0.152367	-0.324915	-0.000118127	-0.0553457	-6.36144e-07	-4.18593e-05	-0.000332148	-0.00259793	-0.152367	-0.324915	-0.000118127	-0.0553457	-6.36144e-07	-4.18593e-05	-0.000332148	-0.00259793	-0.152367	-0.324915	-0.000118127	-0.0553457	-6.36144e-07	-4.18593e-05	-0.000332148	-0.00259793	-0.0429437	-0.324915	-0.000118127	-0.0553457	-6.36144e-07	-4.18593e-05	-0.000332148	-0.00259793	-0.0429437	-0.324915	-0.000118127	-0.0553457	-6.36144e-07	-4.18593e-05	-0.000332148	-0.00259793	-0.0429437	-0.324915	-0.000118127	-0.0553457	-6.36144e-07	-4.18593e-05	-0.000332148	-0.00259793	-0.0429437	-0.324915	-0.000118127	-0.0553457	-6.36144e-07	-4.18593e-05	-0.000332148	-0.00259793	-0.0429437	-0.324915	-0.00120328	-0.0553457	-6.36144e-07	-4.18593e-05	-0.000332148	-0.00259793	-0.152367	-0.324915	-0.00120328	-0.0553457	-6.36144e-07	-4.18593e-05	-0.000332148	0	0	0	0	0	0	0	0	0	0	0	0	0	0	0	0	0	0	0	0	0	0	0	0	-0.0429437	-0.0429437	-0.0429437	-0.0429437	-0.0429437	-0.0429437	-0.0429437	-0.0429437	-0.0429437	-0.0429437	-0.0429437	-0.0429437	-0.0429437	-0.0429437	-0.0429437	-0.0429437	-0.0429437	-0.0429437	-0.0429437	-0.0429437	-0.0429437	-0.0429437	-0.0429437	-0.0429437	-0.0429437	-0.0429437	-0.0429437	-0.0429437	-0.0429437	-0.0429437	-0.0429437	-0.0429437	-0.0429437	-0.0429437	-0.0429437	-0.0429437	-0.0429437	-0.0429437	-0.0429437	-0.0429437	-0.0429437	-0.0429437	-0.0429437	-0.0429437	-0.0429437	-0.0429437	-0.0429437	-0.0429437	-0.0429437	-0.0429437	-0.0429437	-0.0429437	-0.0429437	-0.0429437	-0.0429437	-0.0429437	-0.0429437	-0.0429437	-0.0429437	-0.0429437	-0.0429437	-0.0429437	-0.0429437	-0.0429437	-0.0429437	-0.0429437	-0.0429437	-0.0429437	-0.0429437	-0.0429437	-0.0429437	-0.0429437	-0.0429437	-0.0429437	-0.0429437	-0.0429437	-0.0429437	-0.0429437	-0.0429437	-0.0429437	-0.0429437	-0.0429437	-0.0429437	-0.0429437	-0.0429437	-0.0429437	-0.0429437	-0.0429437	-0.0429437	-0.0429437	-0.0429437	-0.0429437	-0.0429437	-0.0429437	-0.0429437	-0.0429437	-0.0429437	-0.0429437	-0.0429437	-0.0429437	-0.0429437	-0.0429437	-0.0429437	-0.0429437	-0.0429437	-0.0429437	-0.0429437	-0.0429437	-0.0429437	-0.0429437	-0.0429437	-0.0429437	-0.0429437	-0.0429437	-0.152367	-0.0429437	-0.152367	-0.00722711	-0.00722711	-0.0258373	-0.0258373	-0.152367	-0.537725	-0.00722711	-0.152367	-0.00120328	-0.00722711	-0.0258373	-0.0258373	-0.152367	-0.537725	-0.00722711	-0.152367	-0.00120328	-0.00722711	-0.0258373	-0.0258373	-0.152367	-0.537725	-0.00722711	-0.152367	-0.00120328	-0.00722711	-0.0258373	-0.0258373	-0.152367	-0.537725	-0.00722711	-0.152367	-0.00120328	-0.00722711	-0.0258373	-0.0258373	-0.152367	-0.537725	-0.00722711	-0.152367	-0.000118127	-0.00722711	-0.00259793	-0.00559788	-0.324915	-0.537725	-0.00722711	-0.152367	-1.13858e-05	-0.000719521	-0.00559788	-0.00559788	-0.324915	-0.537725	-0.00722711	-0.152367	-1.13858e-05	-0.000719521	-0.00559788	-0.00559788	-0.324915	-0.537725	-0.00722711	-0.324915	-1.13858e-05	-0.000719521	-0.00559788	-0.00559788	-0.324915	-0.537725	-0.00722711	-0.324915	-1.13858e-05	-0.000719521	-0.00559788	-0.00559788	-0.324915	-1.14303	-0.000719521	-0.324915	-1.13858e-05	-0.000719521	-0.00559788	-0.00559788	-0.324915	-1.14303	-0.000719521	-0.324915	-1.13858e-05	-0.000719521	-0.00559788	-0.00559788	-0.324915	-1.14303	-0.00722711	-0.324915	-1.13858e-05	-0.000719521	-0.00559788	-0.00559788	-0.324915	-1.14303	-0.00722711	-0.324915	-1.13858e-05	-0.000719521	-0.00559788	-0.00559788	-0.324915	-1.14303	-0.00722711	-0.324915	-1.13858e-05	-0.000719521	-0.00559788	-0.00559788	-0.324915	-1.14303	-0.00722711	-0.324915	-1.13858e-05	-0.000719521	-0.00559788	-0.00559788	-0.324915	-1.14303	-0.00722711	-0.324915	-1.13858e-05	-0.000719521	-0.00559788	-0.00559788	-0.324915	-1.14303	-0.00722711	-0.324915	-1.13858e-05	-0.000719521	-0.00559788	-0.00559788	-0.324915	-1.14303	-0.00722711	-0.324915	-1.13858e-05	-0.000719521	-0.00559788	-0.00559788	-0.324915	-1.14303	-0.00722711	-0.324915	-1.13858e-05	-0.000719521	-0.00559788	-0.00559788	-0.324915	-1.14303	-0.00722711	-0.324915	-1.13858e-05	-0.000719521	-0.00559788	-0.00559788	-0.324915	-1.14303	-0.000719521	-0.324915	-1.13858e-05	-0.000719521	-0.00559788	-0.00559788	-0.324915	-1.14303	-0.000719521	-0.324915	-1.13858e-05	-0.000719521	-0.00559788	-0.00559788	-0.324915	-1.14303	-0.000719521	-0.324915	-1.13858e-05	-0.000719521	-0.00559788	-0.00559788	-0.324915	-1.14303	-0.000719521	-0.324915	-1.13858e-05	-0.000719521	-0.00559788	-0.00559788	-0.324915	-1.14303	-0.000719521	-0.324915	-1.13858e-05	-0.000719521	-0.00559788	-0.00559788	-0.324915	-1.14303	-0.000719521	-0.324915	-1.13858e-05	-0.000719521	-0.00559788	-0.00559788	-0.152367	-1.14303	-0.000719521	-0.324915	-1.13858e-05	-0.000719521	-0.00559788	-0.00559788	-0.152367	-1.14303	-0.000719521	-0.324915	-1.13858e-05	-0.000719521	-0.00559788	-0.00559788	-0.152367	-1.14303	-0.000719521	-0.324915	-1.13858e-05	-0.000719521	-0.00559788	-0.00559788	-0.152367	-1.14303	-0.000719521	-0.324915	-1.13858e-05	-0.000719521	-0.00559788	-0.00559788	-0.152367	-1.14303	-0.00722711	-0.324915	-1.13858e-05	-0.000719521	-0.00559788	-0.00559788	-0.324915	-1.14303	-0.00722711	-0.324915	-1.13858e-05	-0.000719521	-0.00559788	0	0	0	0	0	0	0	0	0	0	0	0	0	0	0	0	0	0	0	0	0	0	0	0	-0.152367	-0.152367	-0.152367	-0.152367	-0.152367	-0.152367	-0.152367	-0.152367	-0.152367	-0.152367	-0.152367	-0.152367	-0.152367	-0.152367	-0.152367	-0.152367	-0.152367	-0.152367	-0.152367	-0.152367	-0.152367	-0.152367	-0.152367	-0.152367	-0.152367	-0.152367	-0.152367	-0.152367	-0.152367	-0.152367	-0.152367	-0.152367	-0.152367	-0.152367	-0.152367	-0.152367	-0.152367	-0.152367	-0.152367	-0.152367	-0.152367	-0.152367	-0.152367	-0.152367	-0.152367	-0.152367	-0.152367	-0.152367	-0.152367	-0.152367	-0.152367	-0.152367	-0.152367	-0.152367	-0.152367	-0.152367	-0.152367	-0.152367	-0.152367	-0.152367	-0.152367	-0.152367	-0.152367	-0.152367	-0.152367	-0.152367	-0.152367	-0.152367	-0.152367	-0.152367	-0.152367	-0.152367	-0.152367	-0.152367	-0.152367	-0.152367	-0.152367	-0.152367	-0.152367	-0.152367	-0.152367	-0.152367	-0.152367	-0.152367	-0.152367	-0.152367	-0.152367	-0.152367	-0.152367	-0.152367	-0.152367	-0.152367	-0.152367	-0.152367	-0.152367	-0.152367	-0.152367	-0.152367	-0.152367	-0.152367	-0.152367	-0.152367	-0.152367	-0.152367	-0.152367	-0.152367	-0.152367	-0.152367	-0.152367	-0.152367	-0.152367	-0.152367	-0.152367	-0.152367	-0.537725	-0.152367	-0.537725	-0.0429437	-0.0429437	-0.152367	-0.0553457	-0.324915	-1.14303	-0.0258373	-0.537725	-0.00722711	-0.0429437	-0.152367	-0.0553457	-0.324915	-1.14303	-0.0258373	-0.537725	-0.00722711	-0.0429437	-0.152367	-0.0553457	-0.324915	-1.14303	-0.0258373	-0.537725	-0.00722711	-0.0429437	-0.152367	-0.0553457	-0.324915	-1.14303	-0.0258373	-0.537725	-0.00722711	-0.0429437	-0.152367	-0.0553457	-0.324915	-1.14303	-0.0258373	-0.537725	-0.00120328	-0.0429437	-0.0258373	-0.00722711	-0.418033	-1.14303	-0.0258373	-0.537725	-0.000118127	-0.00722711	-0.0553457	-0.00722711	-0.418033	-1.14303	-0.0258373	-0.537725	-0.000118127	-0.00722711	-0.0553457	-0.00722711	-0.418033	-1.14303	-0.0258373	-1.14303	-0.000118127	-0.00722711	-0.0553457	-0.00722711	-0.418033	-1.14303	-0.0258373	-1.14303	-0.000118127	-0.00722711	-0.0553457	-0.00722711	-0.418033	-2.42511	-0.00259793	-1.14303	-0.000118127	-0.00722711	-0.0553457	-0.00722711	-0.418033	-2.42511	-0.00259793	-1.14303	-0.000118127	-0.00722711	-0.0553457	-0.00722711	-0.418033	-2.42511	-0.0258373	-1.14303	-0.000118127	-0.00722711	-0.0553457	-0.00722711	-0.418033	-2.42511	-0.0258373	-1.14303	-0.000118127	-0.00722711	-0.0553457	-0.00722711	-0.418033	-2.42511	-0.0258373	-1.14303	-0.000118127	-0.00722711	-0.0553457	-0.00722711	-0.418033	-2.42511	-0.0258373	-1.14303	-0.000118127	-0.00722711	-0.0553457	-0.00722711	-0.418033	-2.42511	-0.0258373	-1.14303	-0.000118127	-0.00722711	-0.0553457	-0.00722711	-0.418033	-2.42511	-0.0258373	-1.14303	-0.000118127	-0.00722711	-0.0553457	-0.00722711	-0.418033	-2.42511	-0.0258373	-1.14303	-0.000118127	-0.00722711	-0.0553457	-0.00722711	-0.418033	-2.42511	-0.0258373	-1.14303	-0.000118127	-0.00722711	-0.0553457	-0.00722711	-0.418033	-2.42511	-0.0258373	-1.14303	-0.000118127	-0.00722711	-0.0553457	-0.00722711	-0.418033	-2.42511	-0.00259793	-1.14303	-0.000118127	-0.00722711	-0.0553457	-0.00722711	-0.418033	-2.42511	-0.00259793	-1.14303	-0.000118127	-0.00722711	-0.0553457	-0.00722711	-0.418033	-2.42511	-0.00259793	-1.14303	-0.000118127	-0.00722711	-0.0553457	-0.00722711	-0.418033	-2.42511	-0.00259793	-1.14303	-0.000118127	-0.00722711	-0.0553457	-0.00722711	-0.418033	-2.42511	-0.00259793	-1.14303	-0.000118127	-0.00722711	-0.0553457	-0.00722711	-0.418033	-2.42511	-0.00259793	-1.14303	-0.000118127	-0.00722711	-0.0553457	-0.00722711	-0.324915	-2.42511	-0.00259793	-1.14303	-0.000118127	-0.00722711	-0.0553457	-0.00722711	-0.324915	-2.42511	-0.00259793	-1.14303	-0.000118127	-0.00722711	-0.0553457	-0.00722711	-0.324915	-2.42511	-0.00259793	-1.14303	-0.000118127	-0.00722711	-0.0553457	-0.00722711	-0.324915	-2.42511	-0.00259793	-1.14303	-0.000118127	-0.00722711	-0.0553457	-0.00722711	-0.324915	-2.42511	-0.0258373	-1.14303	-0.000118127	-0.00722711	-0.0553457	-0.00722711	-0.418033	-2.42511	-0.0258373	-1.14303	-0.000118127	-0.00722711	-0.0553457	0	0	0	0	0	0	0	0	0	0	0	0	0	0	0	0	0	0	0	0	0	0	0	0	-0.324915	-0.324915	-0.324915	-0.324915	-0.324915	-0.324915	-0.324915	-0.324915	-0.324915	-0.324915	-0.324915	-0.324915	-0.324915	-0.324915	-0.324915	-0.324915	-0.324915	-0.324915	-0.324915	-0.324915	-0.324915	-0.324915	-0.324915	-0.324915	-0.324915	-0.324915	-0.324915	-0.324915	-0.324915	-0.324915	-0.324915	-0.324915	-0.324915	-0.324915	-0.324915	-0.324915	-0.324915	-0.324915	-0.324915	-0.324915	-0.324915	-0.324915	-0.324915	-0.324915	-0.324915	-0.324915	-0.324915	-0.324915	-0.324915	-0.324915	-0.324915	-0.324915	-0.324915	-0.324915	-0.324915	-0.324915	-0.324915	-0.324915	-0.324915	-0.324915	-0.324915	-0.324915	-0.324915	-0.324915	-0.324915	-0.324915	-0.324915	-0.324915	-0.324915	-0.324915	-0.324915	-0.324915	-0.324915	-0.324915	-0.324915	-0.324915	-0.324915	-0.324915	-0.324915	-0.324915	-0.324915	-0.324915	-0.324915	-0.324915	-0.324915	-0.324915	-0.324915	-0.324915	-0.324915	-0.324915	-0.324915	-0.324915	-0.324915	-0.324915	-0.324915	-0.324915	-0.324915	-0.324915	-0.324915	-0.324915	-0.324915	-0.324915	-0.324915	-0.324915	-0.324915	-0.324915	-0.324915	-0.324915	-0.324915	-0.324915	-0.324915	-0.324915	-0.324915	-0.324915	-1.14303	-0.324915	-1.14303	-0.152367	-0.152367	-0.537725	-0.0713142	-0.418033	-1.46906	-0.0553457	-1.14303	-0.0258373	-0.152367	-0.537725	-0.0713142	-0.418033	-1.46906	-0.0553457	-1.14303	-0.0258373	-0.152367	-0.537725	-0.0713142	-0.418033	-1.46906	-0.0553457	-1.14303	-0.0258373	-0.152367	-0.537725	-0.0713142	-0.418033	-1.46906	-0.0553457	-1.14303	-0.0258373	-0.152367	-0.537725	-0.0713142	-0.418033	-1.46906	-0.0553457	-1.14303	-0.00722711	-0.152367	-0.152367	-0.00559788	-0.324915	-1.46906	-0.0553457	-1.14303	-0.000719521	-0.0429437	-0.324915	-0.00559788	-0.324915	-1.46906	-0.0553457	-1.14303	-0.000719521	-0.0429437	-0.324915	-0.00559788	-0.324915	-1.46906	-0.0553457	-2.42511	-0.000719521	-0.0429437	-0.324915	-0.00559788	-0.324915	-1.46906	-0.0553457	-2.42511	-0.000719521	-0.0429437	-0.324915	-0.00559788	-0.324915	-3.11488	-0.00559788	-2.42511	-0.000719521	-0.0429437	-0.324915	-0.00559788	-0.324915	-3.11488	-0.00559788	-2.42511	-0.000719521	-0.0429437	-0.324915	-0.00559788	-0.324915	-3.11488	-0.0553457	-2.42511	-0.000719521	-0.0429437	-0.324915	-0.00559788	-0.324915	-3.11488	-0.0553457	-2.42511	-0.000719521	-0.0429437	-0.324915	-0.00559788	-0.324915	-3.11488	-0.0553457	-2.42511	-0.000719521	-0.0429437	-0.324915	-0.00559788	-0.324915	-3.11488	-0.0553457	-2.42511	-0.000719521	-0.0429437	-0.324915	-0.00559788	-0.324915	-3.11488	-0.0553457	-2.42511	-0.000719521	-0.0429437	-0.324915	-0.00559788	-0.324915	-3.11488	-0.0553457	-2.42511	-0.000719521	-0.0429437	-0.324915	-0.00559788	-0.324915	-3.11488	-0.0553457	-2.42511	-0.000719521	-0.0429437	-0.324915	-0.00559788	-0.324915	-3.11488	-0.0553457	-2.42511	-0.000719521	-0.0429437	-0.324915	-0.00559788	-0.324915	-3.11488	-0.0553457	-2.42511	-0.000719521	-0.0429437	-0.324915	-0.00559788	-0.324915	-3.11488	-0.00559788	-2.42511	-0.000719521	-0.0429437	-0.324915	-0.00559788	-0.324915	-3.11488	-0.00559788	-2.42511	-0.000719521	-0.0429437	-0.324915	-0.00559788	-0.324915	-3.11488	-0.00559788	-2.42511	-0.000719521	-0.0429437	-0.324915	-0.00559788	-0.324915	-3.11488	-0.00559788	-2.42511	-0.000719521	-0.0429437	-0.324915	-0.00559788	-0.324915	-3.11488	-0.00559788	-2.42511	-0.000719521	-0.0429437	-0.324915	-0.00559788	-0.324915	-3.11488	-0.00559788	-2.42511	-0.000719521	-0.0429437	-0.324915	-0.00559788	-0.418033	-3.11488	-0.00559788	-2.42511	-0.000719521	-0.0429437	-0.324915	-0.00559788	-0.418033	-3.11488	-0.00559788	-2.42511	-0.000719521	-0.0429437	-0.324915	-0.00559788	-0.418033	-3.11488	-0.00559788	-2.42511	-0.000719521	-0.0429437	-0.324915	-0.00559788	-0.418033	-3.11488	-0.00559788	-2.42511	-0.000719521	-0.0429437	-0.324915	-0.00559788	-0.418033	-3.11488	-0.0553457	-2.42511	-0.000719521	-0.0429437	-0.324915	-0.00559788	-0.324915	-3.11488	-0.0553457	-2.42511	-0.000719521	-0.0429437	-0.324915	0	0	0	0	0	0	0	0	0	0	0	0	0	0	0	0	0	0	0	0	0	0	0	0	-0.418033	-0.418033	-0.418033	-0.418033	-0.418033	-0.418033	-0.418033	-0.418033	-0.418033	-0.418033	-0.418033	-0.418033	-0.418033	-0.418033	-0.418033	-0.418033	-0.418033	-0.418033	-0.418033	-0.418033	-0.418033	-0.418033	-0.418033	-0.418033	-0.418033	-0.418033	-0.418033	-0.418033	-0.418033	-0.418033	-0.418033	-0.418033	-0.418033	-0.418033	-0.418033	-0.418033	-0.418033	-0.418033	-0.418033	-0.418033	-0.418033	-0.418033	-0.418033	-0.418033	-0.418033	-0.418033	-0.418033	-0.418033	-0.418033	-0.418033	-0.418033	-0.418033	-0.418033	-0.418033	-0.418033	-0.418033	-0.418033	-0.418033	-0.418033	-0.418033	-0.418033	-0.418033	-0.418033	-0.418033	-0.418033	-0.418033	-0.418033	-0.418033	-0.418033	-0.418033	-0.418033	-0.418033	-0.418033	-0.418033	-0.418033	-0.418033	-0.418033	-0.418033	-0.418033	-0.418033	-0.418033	-0.418033	-0.418033	-0.418033	-0.418033	-0.418033	-0.418033	-0.418033	-0.418033	-0.418033	-0.418033	-0.418033	-0.418033	-0.418033	-0.418033	-0.418033	-0.418033	-0.418033	-0.418033	-0.418033	-0.418033	-0.418033	-0.418033	-0.418033	-0.418033	-0.418033	-0.418033	-0.418033	-0.418033	-0.418033	-0.418033	-0.418033	-0.418033	-0.418033	-1.46906	-0.418033	-1.46906	-0.324915	-0.324915	-1.14303	-0.0553457	-0.324915	-1.14303	-0.0713142	-1.46906	-0.0553457	-0.324915	-1.14303	-0.0553457	-0.324915	-1.14303	-0.0713142	-1.46906	-0.0553457	-0.324915	-1.14303	-0.0553457	-0.324915	-1.14303	-0.0713142	-1.46906	-0.0553457	-0.324915	-1.14303	-0.0553457	-0.324915	-1.14303	-0.0713142	-1.46906	-0.0553457	-0.324915	-1.14303	-0.0553457	-0.324915	-1.14303	-0.0713142	-1.46906	-0.0258373	-0.324915	-0.537725	-0.00259793	-0.152367	-1.14303	-0.0713142	-1.46906	-0.00259793	-0.152367	-1.14303	-0.00259793	-0.152367	-1.14303	-0.0713142	-1.46906	-0.00259793	-0.152367	-1.14303	-0.00259793	-0.152367	-1.14303	-0.0713142	-3.11488	-0.00259793	-0.152367	-1.14303	-0.00259793	-0.152367	-1.14303	-0.0713142	-3.11488	-0.00259793	-0.152367	-1.14303	-0.00259793	-0.152367	-2.42511	-0.00722711	-3.11488	-0.00259793	-0.152367	-1.14303	-0.00259793	-0.152367	-2.42511	-0.00722711	-3.11488	-0.00259793	-0.152367	-1.14303	-0.00259793	-0.152367	-2.42511	-0.0713142	-3.11488	-0.00259793	-0.152367	-1.14303	-0.00259793	-0.152367	-2.42511	-0.0713142	-3.11488	-0.00259793	-0.152367	-1.14303	-0.00259793	-0.152367	-2.42511	-0.0713142	-3.11488	-0.00259793	-0.152367	-1.14303	-0.00259793	-0.152367	-2.42511	-0.0713142	-3.11488	-0.00259793	-0.152367	-1.14303	-0.00259793	-0.152367	-2.42511	-0.0713142	-3.11488	-0.00259793	-0.152367	-1.14303	-0.00259793	-0.152367	-2.42511	-0.0713142	-3.11488	-0.00259793	-0.152367	-1.14303	-0.00259793	-0.152367	-2.42511	-0.0713142	-3.11488	-0.00259793	-0.152367	-1.14303	-0.00259793	-0.152367	-2.42511	-0.0713142	-3.11488	-0.00259793	-0.152367	-1.14303	-0.00259793	-0.152367	-2.42511	-0.0713142	-3.11488	-0.00259793	-0.152367	-1.14303	-0.00259793	-0.152367	-2.42511	-0.00722711	-3.11488	-0.00259793	-0.152367	-1.14303	-0.00259793	-0.152367	-2.42511	-0.00722711	-3.11488	-0.00259793	-0.152367	-1.14303	-0.00259793	-0.152367	-2.42511	-0.00722711	-3.11488	-0.00259793	-0.152367	-1.14303	-0.00259793	-0.152367	-2.42511	-0.00722711	-3.11488	-0.00259793	-0.152367	-1.14303	-0.00259793	-0.152367	-2.42511	-0.00722711	-3.11488	-0.00259793	-0.152367	-1.14303	-0.00259793	-0.152367	-2.42511	-0.00722711	-3.11488	-0.00259793	-0.152367	-1.14303	-0.00259793	-0.324915	-2.42511	-0.00722711	-3.11488	-0.00259793	-0.152367	-1.14303	-0.00259793	-0.324915	-2.42511	-0.00722711	-3.11488	-0.00259793	-0.152367	-1.14303	-0.00259793	-0.324915	-2.42511	-0.00722711	-3.11488	-0.00259793	-0.152367	-1.14303	-0.00259793	-0.324915	-2.42511	-0.00722711	-3.11488	-0.00259793	-0.152367	-1.14303	-0.00259793	-0.324915	-2.42511	-0.0713142	-3.11488	-0.00259793	-0.152367	-1.14303	-0.00259793	-0.152367	-2.42511	-0.0713142	-3.11488	-0.00259793	-0.152367	-1.14303	0	0	0	0	0	0	0	0	0	0	0	0	0	0	0	0	0	0	0	0	0	0	0	0	-0.324915	-0.324915	-0.324915	-0.324915	-0.324915	-0.324915	-0.324915	-0.324915	-0.324915	-0.324915	-0.324915	-0.324915	-0.324915	-0.324915	-0.324915	-0.324915	-0.324915	-0.324915	-0.324915	-0.324915	-0.324915	-0.324915	-0.324915	-0.324915	-0.324915	-0.324915	-0.324915	-0.324915	-0.324915	-0.324915	-0.324915	-0.324915	-0.324915	-0.324915	-0.324915	-0.324915	-0.324915	-0.324915	-0.324915	-0.324915	-0.324915	-0.324915	-0.324915	-0.324915	-0.324915	-0.324915	-0.324915	-0.324915	-0.324915	-0.324915	-0.324915	-0.324915	-0.324915	-0.324915	-0.324915	-0.324915	-0.324915	-0.324915	-0.324915	-0.324915	-0.324915	-0.324915	-0.324915	-0.324915	-0.324915	-0.324915	-0.324915	-0.324915	-0.324915	-0.324915	-0.324915	-0.324915	-0.324915	-0.324915	-0.324915	-0.324915	-0.324915	-0.324915	-0.324915	-0.324915	-0.324915	-0.324915	-0.324915	-0.324915	-0.324915	-0.324915	-0.324915	-0.324915	-0.324915	-0.324915	-0.324915	-0.324915	-0.324915	-0.324915	-0.324915	-0.324915	-0.324915	-0.324915	-0.324915	-0.324915	-0.324915	-0.324915	-0.324915	-0.324915	-0.324915	-0.324915	-0.324915	-0.324915	-0.324915	-0.324915	-0.324915	-0.324915	-0.324915	-0.324915	-1.14303	-0.324915	-1.14303	-0.418033	-0.418033	-1.46906	-0.0258373	-0.152367	-0.537725	-0.0553457	-1.14303	-0.0713142	-0.418033	-1.46906	-0.0258373	-0.152367	-0.537725	-0.0553457	-1.14303	-0.0713142	-0.418033	-1.46906	-0.0258373	-0.152367	-0.537725	-0.0553457	-1.14303	-0.0713142	-0.418033	-1.46906	-0.0258373	-0.152367	-0.537725	-0.0553457	-1.14303	-0.0713142	-0.418033	-1.46906	-0.0258373	-0.152367	-0.537725	-0.0553457	-1.14303	-0.0553457	-0.418033	-1.14303	-0.000719521	-0.0429437	-0.537725	-0.0553457	-1.14303	-0.00559788	-0.324915	-2.42511	-0.000719521	-0.0429437	-0.537725	-0.0553457	-1.14303	-0.00559788	-0.324915	-2.42511	-0.000719521	-0.0429437	-0.537725	-0.0553457	-2.42511	-0.00559788	-0.324915	-2.42511	-0.000719521	-0.0429437	-0.537725	-0.0553457	-2.42511	-0.00559788	-0.324915	-2.42511	-0.000719521	-0.0429437	-1.14303	-0.00559788	-2.42511	-0.00559788	-0.324915	-2.42511	-0.000719521	-0.0429437	-1.14303	-0.00559788	-2.42511	-0.00559788	-0.324915	-2.42511	-0.000719521	-0.0429437	-1.14303	-0.0553457	-2.42511	-0.00559788	-0.324915	-2.42511	-0.000719521	-0.0429437	-1.14303	-0.0553457	-2.42511	-0.00559788	-0.324915	-2.42511	-0.000719521	-0.0429437	-1.14303	-0.0553457	-2.42511	-0.00559788	-0.324915	-2.42511	-0.000719521	-0.0429437	-1.14303	-0.0553457	-2.42511	-0.00559788	-0.324915	-2.42511	-0.000719521	-0.0429437	-1.14303	-0.0553457	-2.42511	-0.00559788	-0.324915	-2.42511	-0.000719521	-0.0429437	-1.14303	-0.0553457	-2.42511	-0.00559788	-0.324915	-2.42511	-0.000719521	-0.0429437	-1.14303	-0.0553457	-2.42511	-0.00559788	-0.324915	-2.42511	-0.000719521	-0.0429437	-1.14303	-0.0553457	-2.42511	-0.00559788	-0.324915	-2.42511	-0.000719521	-0.0429437	-1.14303	-0.0553457	-2.42511	-0.00559788	-0.324915	-2.42511	-0.000719521	-0.0429437	-1.14303	-0.00559788	-2.42511	-0.00559788	-0.324915	-2.42511	-0.000719521	-0.0429437	-1.14303	-0.00559788	-2.42511	-0.00559788	-0.324915	-2.42511	-0.000719521	-0.0429437	-1.14303	-0.00559788	-2.42511	-0.00559788	-0.324915	-2.42511	-0.000719521	-0.0429437	-1.14303	-0.00559788	-2.42511	-0.00559788	-0.324915	-2.42511	-0.000719521	-0.0429437	-1.14303	-0.00559788	-2.42511	-0.00559788	-0.324915	-2.42511	-0.000719521	-0.0429437	-1.14303	-0.00559788	-2.42511	-0.00559788	-0.324915	-2.42511	-0.000719521	-0.152367	-1.14303	-0.00559788	-2.42511	-0.00559788	-0.324915	-2.42511	-0.000719521	-0.152367	-1.14303	-0.00559788	-2.42511	-0.00559788	-0.324915	-2.42511	-0.000719521	-0.152367	-1.14303	-0.00559788	-2.42511	-0.00559788	-0.324915	-2.42511	-0.000719521	-0.152367	-1.14303	-0.00559788	-2.42511	-0.00559788	-0.324915	-2.42511	-0.000719521	-0.152367	-1.14303	-0.0553457	-2.42511	-0.00559788	-0.324915	-2.42511	-0.000719521	-0.0429437	-1.14303	-0.0553457	-2.42511	-0.00559788	-0.324915	-2.42511	0	0	0	0	0	0	0	0	0	0	0	0	0	0	0	0	0	0	0	0	0	0	0	0	-0.152367	-0.152367	-0.152367	-0.152367	-0.152367	-0.152367	-0.152367	-0.152367	-0.152367	-0.152367	-0.152367	-0.152367	-0.152367	-0.152367	-0.152367	-0.152367	-0.152367	-0.152367	-0.152367	-0.152367	-0.152367	-0.152367	-0.152367	-0.152367	-0.152367	-0.152367	-0.152367	-0.152367	-0.152367	-0.152367	-0.152367	-0.152367	-0.152367	-0.152367	-0.152367	-0.152367	-0.152367	-0.152367	-0.152367	-0.152367	-0.152367	-0.152367	-0.152367	-0.152367	-0.152367	-0.152367	-0.152367	-0.152367	-0.152367	-0.152367	-0.152367	-0.152367	-0.152367	-0.152367	-0.152367	-0.152367	-0.152367	-0.152367	-0.152367	-0.152367	-0.152367	-0.152367	-0.152367	-0.152367	-0.152367	-0.152367	-0.152367	-0.152367	-0.152367	-0.152367	-0.152367	-0.152367	-0.152367	-0.152367	-0.152367	-0.152367	-0.152367	-0.152367	-0.152367	-0.152367	-0.152367	-0.152367	-0.152367	-0.152367	-0.152367	-0.152367	-0.152367	-0.152367	-0.152367	-0.152367	-0.152367	-0.152367	-0.152367	-0.152367	-0.152367	-0.152367	-0.152367	-0.152367	-0.152367	-0.152367	-0.152367	-0.152367	-0.152367	-0.152367	-0.152367	-0.152367	-0.152367	-0.152367	-0.152367	-0.152367	-0.152367	-0.152367	-0.152367	-0.152367	-0.537725	-0.152367	-0.537725	-0.324915	-0.324915	-1.14303	-0.00722711	-0.0429437	-0.152367	-0.0258373	-0.537725	-0.0553457	-0.324915	-1.14303	-0.00722711	-0.0429437	-0.152367	-0.0258373	-0.537725	-0.0553457	-0.324915	-1.14303	-0.00722711	-0.0429437	-0.152367	-0.0258373	-0.537725	-0.0553457	-0.324915	-1.14303	-0.00722711	-0.0429437	-0.152367	-0.0258373	-0.537725	-0.0553457	-0.324915	-1.14303	-0.00722711	-0.0429437	-0.152367	-0.0258373	-0.537725	-0.0713142	-0.324915	-1.46906	-0.000118127	-0.00722711	-0.152367	-0.0258373	-0.537725	-0.00722711	-0.418033	-3.11488	-0.000118127	-0.00722711	-0.152367	-0.0258373	-0.537725	-0.00722711	-0.418033	-3.11488	-0.000118127	-0.00722711	-0.152367	-0.0258373	-1.14303	-0.00722711	-0.418033	-3.11488	-0.000118127	-0.00722711	-0.152367	-0.0258373	-1.14303	-0.00722711	-0.418033	-3.11488	-0.000118127	-0.00722711	-0.324915	-0.00259793	-1.14303	-0.00722711	-0.418033	-3.11488	-0.000118127	-0.00722711	-0.324915	-0.00259793	-1.14303	-0.00722711	-0.418033	-3.11488	-0.000118127	-0.00722711	-0.324915	-0.0258373	-1.14303	-0.00722711	-0.418033	-3.11488	-0.000118127	-0.00722711	-0.324915	-0.0258373	-1.14303	-0.00722711	-0.418033	-3.11488	-0.000118127	-0.00722711	-0.324915	-0.0258373	-1.14303	-0.00722711	-0.418033	-3.11488	-0.000118127	-0.00722711	-0.324915	-0.0258373	-1.14303	-0.00722711	-0.418033	-3.11488	-0.000118127	-0.00722711	-0.324915	-0.0258373	-1.14303	-0.00722711	-0.418033	-3.11488	-0.000118127	-0.00722711	-0.324915	-0.0258373	-1.14303	-0.00722711	-0.418033	-3.11488	-0.000118127	-0.00722711	-0.324915	-0.0258373	-1.14303	-0.00722711	-0.418033	-3.11488	-0.000118127	-0.00722711	-0.324915	-0.0258373	-1.14303	-0.00722711	-0.418033	-3.11488	-0.000118127	-0.00722711	-0.324915	-0.0258373	-1.14303	-0.00722711	-0.418033	-3.11488	-0.000118127	-0.00722711	-0.324915	-0.00259793	-1.14303	-0.00722711	-0.418033	-3.11488	-0.000118127	-0.00722711	-0.324915	-0.00259793	-1.14303	-0.00722711	-0.418033	-3.11488	-0.000118127	-0.00722711	-0.324915	-0.00259793	-1.14303	-0.00722711	-0.418033	-3.11488	-0.000118127	-0.00722711	-0.324915	-0.00259793	-1.14303	-0.00722711	-0.418033	-3.11488	-0.000118127	-0.00722711	-0.324915	-0.00259793	-1.14303	-0.00722711	-0.418033	-3.11488	-0.000118127	-0.00722711	-0.324915	-0.00259793	-1.14303	-0.00722711	-0.418033	-3.11488	-0.000118127	-0.0429437	-0.324915	-0.00259793	-1.14303	-0.00722711	-0.418033	-3.11488	-0.000118127	-0.0429437	-0.324915	-0.00259793	-1.14303	-0.00722711	-0.418033	-3.11488	-0.000118127	-0.0429437	-0.324915	-0.00259793	-1.14303	-0.00722711	-0.418033	-3.11488	-0.000118127	-0.0429437	-0.324915	-0.00259793	-1.14303	-0.00722711	-0.418033	-3.11488	-0.000118127	-0.0429437	-0.324915	-0.0258373	-1.14303	-0.00722711	-0.418033	-3.11488	-0.000118127	-0.00722711	-0.324915	-0.0258373	-1.14303	-0.00722711	-0.418033	-3.11488	0	0	0	0	0	0	0	0	0	0	0	0	0	0	0	0	0	0	0	0	0	0	0	0	-0.0429437	-0.0429437	-0.0429437	-0.0429437	-0.0429437	-0.0429437	-0.0429437	-0.0429437	-0.0429437	-0.0429437	-0.0429437	-0.0429437	-0.0429437	-0.0429437	-0.0429437	-0.0429437	-0.0429437	-0.0429437	-0.0429437	-0.0429437	-0.0429437	-0.0429437	-0.0429437	-0.0429437	-0.0429437	-0.0429437	-0.0429437	-0.0429437	-0.0429437	-0.0429437	-0.0429437	-0.0429437	-0.0429437	-0.0429437	-0.0429437	-0.0429437	-0.0429437	-0.0429437	-0.0429437	-0.0429437	-0.0429437	-0.0429437	-0.0429437	-0.0429437	-0.0429437	-0.0429437	-0.0429437	-0.0429437	-0.0429437	-0.0429437	-0.0429437	-0.0429437	-0.0429437	-0.0429437	-0.0429437	-0.0429437	-0.0429437	-0.0429437	-0.0429437	-0.0429437	-0.0429437	-0.0429437	-0.0429437	-0.0429437	-0.0429437	-0.0429437	-0.0429437	-0.0429437	-0.0429437	-0.0429437	-0.0429437	-0.0429437	-0.0429437	-0.0429437	-0.0429437	-0.0429437	-0.0429437	-0.0429437	-0.0429437	-0.0429437	-0.0429437	-0.0429437	-0.0429437	-0.0429437	-0.0429437	-0.0429437	-0.0429437	-0.0429437	-0.0429437	-0.0429437	-0.0429437	-0.0429437	-0.0429437	-0.0429437	-0.0429437	-0.0429437	-0.0429437	-0.0429437	-0.0429437	-0.0429437	-0.0429437	-0.0429437	-0.0429437	-0.0429437	-0.0429437	-0.0429437	-0.0429437	-0.0429437	-0.0429437	-0.0429437	-0.0429437	-0.0429437	-0.0429437	-0.0429437	-0.152367	-0.0429437	-0.152367	-0.152367	-0.152367	-0.537725	-0.00120328	-0.00722711	-0.0258373	-0.00722711	-0.152367	-0.0258373	-0.152367	-0.537725	-0.00120328	-0.00722711	-0.0258373	-0.00722711	-0.152367	-0.0258373	-0.152367	-0.537725	-0.00120328	-0.00722711	-0.0258373	-0.00722711	-0.152367	-0.0258373	-0.152367	-0.537725	-0.00120328	-0.00722711	-0.0258373	-0.00722711	-0.152367	-0.0258373	-0.152367	-0.537725	-0.00120328	-0.00722711	-0.0258373	-0.00722711	-0.152367	-0.0553457	-0.152367	-1.14303	-1.13858e-05	-0.000719521	-0.0258373	-0.00722711	-0.152367	-0.00559788	-0.324915	-2.42511	-1.13858e-05	-0.000719521	-0.0258373	-0.00722711	-0.152367	-0.00559788	-0.324915	-2.42511	-1.13858e-05	-0.000719521	-0.0258373	-0.00722711	-0.324915	-0.00559788	-0.324915	-2.42511	-1.13858e-05	-0.000719521	-0.0258373	-0.00722711	-0.324915	-0.00559788	-0.324915	-2.42511	-1.13858e-05	-0.000719521	-0.0553457	-0.000719521	-0.324915	-0.00559788	-0.324915	-2.42511	-1.13858e-05	-0.000719521	-0.0553457	-0.000719521	-0.324915	-0.00559788	-0.324915	-2.42511	-1.13858e-05	-0.000719521	-0.0553457	-0.00722711	-0.324915	-0.00559788	-0.324915	-2.42511	-1.13858e-05	-0.000719521	-0.0553457	-0.00722711	-0.324915	-0.00559788	-0.324915	-2.42511	-1.13858e-05	-0.000719521	-0.0553457	-0.00722711	-0.324915	-0.00559788	-0.324915	-2.42511	-1.13858e-05	-0.000719521	-0.0553457	-0.00722711	-0.324915	-0.00559788	-0.324915	-2.42511	-1.13858e-05	-0.000719521	-0.0553457	-0.007227
[truncated: 110,816 more chars]
