# Supplementary material for: The Importance of Lateral Connections in the Parietal Cortex for Generating Motor Plans
Source: PLoS One. 2015 Aug 7;10(8):e0134669. doi: 10.1371/journal.pone.0134669 (PMC4529220; doi:10.1371/journal.pone.0134669)
Supplement: S1 Dataset — The complete dataset utilized in the data-dependent figures. (ZIP) [file pone.0134669.s001.zip › Champion_Data/Evolved_Flash_Task/TS_15/ff_A10_2to4_9T24/sc_fire.txt]

0.0857079	0.0857079	0.0857079	0.0857079	0.0857079	0.0857079	0.0857079	0.0857079	0.0857079	0.0857079	0.0857079	0.0857079	0.0857079	0.0857079	0.0857079	0.0857079	0.0857079	0.0857079	0.0857079	0.0857079	0.0857079	0.0857079	0.0857079	0.0857079	0.0238679	0.0238679	0.0238679	0.0238679	0.0238679	0.0238679	0.0238679	0.0238679	0.0238679	0.0238679	0.0238679	0.0238679	0.0238679	0.0238679	0.0238679	0.0238679	0.0238679	0.0238679	0.0238679	0.0238679	0.0238679	0.0238679	0.0238679	0.0238679	0.0238679	0.0238679	0.0238679	0.0238679	0.0238679	0.0238679	0.0238679	0.0238679	0.0238679	0.0238679	0.0238679	0.0238679	0.0238679	0.0238679	0.0238679	0.0238679	0.0238679	0.0238679	0.0238679	0.0238679	0.0238679	0.0238679	0.0238679	0.0238679	2.8118e-09	1.3096e-09	0.0104834	0.998995	0.999995	0.999984	1	0.995928	2.8118e-09	1.3096e-09	0.0104834	0.998995	0.999995	0.999984	1	0.995928	2.8118e-09	1.3096e-09	0.0104834	0.998995	0.999995	0.999984	1	0.995928	2.8118e-09	1.3096e-09	0.0104834	0.998995	0.999995	0.999984	1	0.995928	2.8118e-09	1.3096e-09	0.0104834	0.998995	0.999995	0.999984	1	0.995928	2.8118e-09	1.3096e-09	0.0104834	0.998995	0.999995	0.999984	1	0.995928	2.8118e-09	1.3096e-09	0.0104834	0.998995	0.999995	0.999984	1	0.995928	2.8118e-09	1.3096e-09	0.0104834	0.998995	0.999995	0.999984	1	0.995928	2.8118e-09	1.3096e-09	0.00016577	0.998995	0.842677	0.999779	0.797879	0.99481	0.170226	0.162473	0.999992	0.816975	0.842677	0.999958	0.797879	0.99481	0.170226	0.162473	0.999992	0.816975	0.842677	0.999958	0.797879	0.99481	0.170226	0.162473	0.999992	0.816975	0.842677	0.999958	0.797879	0.99481	0.170226	0.162473	0.999992	0.816975	0.842677	0.999958	0.797879	0.99481	0.170226	0.162473	0.999992	0.816975	0.842677	1	0.797879	1	1	1	0.78607	0.816975	0.998374	1	1	1	0.999979	0.773612	0.0366384	0.0284674	0.0268529	0.99997	0.311853	0.999954	0.999979	0.773612	0.0366384	0.0284674	0.626117	0.99997	0.311853	0.999954	0.999979	0.773612	0.0366384	0.0284674	0.626117	0.99997	0.311853	0.999954	0.999979	0.773612	0.335	0.358102	0.626117	0.99997	0.311853	0.999954	0.999979	0.773612	0.335	0.358102	0.626117	0.148795	0.311853	0.344399	0.0727786	0.0592739	0.335	0.0284674	0.626117	0.0225942	0.0191841	0.029301	0.0727786	0.0592739	0.335	0.0284674	0.626117	0.0225942	0.0191841	0.029301	0.0727786	0.0592739	0.335	0.0284674	0.0316509	0.0225942	0.0191841	0.029301	0.0727786	0.0592739	0.335	0.0284674	0.0316509	0.0225942	0.0191841	0.029301	0.0727786	0.0592739	0.0387745	0.0218162	0.0316509	0.0225942	0.0191841	0.029301	0.0727786	0.0592739	0.0387745	0.0218162	0.0316509	0.0225942	0.0191841	0.029301	0.0727786	0.0592739	0.0387745	0.0284674	0.0316509	0.0225942	0.0191841	0.029301	0.0727786	0.0592739	0.0387745	0.0284674	0.0316509	0.0225942	0.0191841	0.029301	0.0727786	0.0592739	0.0387745	0.0284674	0.0316509	0.0225942	0.0191841	0.029301	0.0727786	0.0592739	0.0387745	0.358102	0.0316509	0.0225942	0.0191841	0.029301	0.0727786	0.0592739	0.0387745	0.358102	0.0316509	0.0225942	0.0191841	0.029301	0.0727786	0.0592739	0.0387745	0.358102	0.0316509	0.0225942	0.0191841	0.029301	0.0727786	0.0592739	0.0387745	0.358102	0.0316509	0.0225942	0.0191841	0.029301	0.0727786	0.0592739	0.0387745	0.358102	0.0316509	0.0225942	0.0191841	0.029301	0.0727786	0.0592739	0.0387745	0.358102	0.0316509	0.0225942	0.0191841	0.029301	0.0727786	0.00368389	0.0387745	0.036505	0.0316509	0.0225942	0.0191841	0.029301	0.0727786	0.00368389	0.0387745	0.036505	0.0316509	0.0225942	0.0191841	0.029301	0.0727786	0.00368389	0.0387745	0.036505	0.0316509	0.0225942	0.0191841	0.029301	0.0727786	0.00368389	0.0387745	0.036505	0.0316509	0.0225942	0.0191841	0.029301	0.0727786	0.00368389	0.0387745	0.0218162	0.0316509	0.0225942	0.0191841	0.029301	0.0727786	0.0592739	0.0387745	0.0218162	0.0316509	0.0225942	0.0191841	0.029301	0.0614899	0.0614899	0.0614899	0.0614899	0.0614899	0.0614899	0.0614899	0.0614899	0.0614899	0.0614899	0.0614899	0.0614899	0.0614899	0.0614899	0.0614899	0.0614899	0.0614899	0.0614899	0.0614899	0.0614899	0.0614899	0.0614899	0.0614899	0.0614899	0.0247903	0.0247903	0.0247903	0.0247903	0.0247903	0.0247903	0.0247903	0.0247903	0.0247903	0.0247903	0.0247903	0.0247903	0.0247903	0.0247903	0.0247903	0.0247903	0.0247903	0.0247903	0.0247903	0.0247903	0.0247903	0.0247903	0.0247903	0.0247903	0.0247903	0.0247903	0.0247903	0.0247903	0.0247903	0.0247903	0.0247903	0.0247903	0.0247903	0.0247903	0.0247903	0.0247903	0.0247903	0.0247903	0.0247903	0.0247903	0.0247903	0.0247903	0.0247903	0.0247903	0.0247903	0.0247903	0.0247903	0.0247903	1	1	1	0.98288	1	0.00106202	1.29987e-06	0.00185797	1	1	1	0.98288	1	0.00106202	1.29987e-06	0.00185797	1	1	1	0.98288	1	0.00106202	1.29987e-06	0.00185797	1	1	1	0.98288	1	0.00106202	1.29987e-06	0.00185797	1	1	1	0.98288	1	0.00106202	1.29987e-06	0.00185797	1	1	1	0.98288	1	0.00106202	1.29987e-06	0.00185797	1	1	1	0.98288	1	0.00106202	1.29987e-06	0.00185797	1	1	1	0.98288	1	0.00106202	1.29987e-06	0.00185797	1	1	1	0.98288	0.912508	0.047609	0.0083167	1.44525e-05	0.998939	0.968242	0.999992	0.901022	0.912508	0.000327709	0.0083167	1.44525e-05	0.998939	0.968242	0.999992	0.901022	0.912508	0.000327709	0.0083167	1.44525e-05	0.998939	0.968242	0.999992	0.901022	0.912508	0.000327709	0.0083167	1.44525e-05	0.998939	0.968242	0.999992	0.901022	0.912508	0.000327709	0.0083167	1.44525e-05	0.998939	0.968242	0.999992	0.901022	0.912508	0.999702	0.0083167	0.994307	0.999998	1	0.999708	0.901022	0.999961	0.999857	0.988065	0.999266	0.91522	0.264404	0.0186597	0.030361	0.0257104	0.814817	0.0256162	0.943983	0.91522	0.264404	0.0186597	0.030361	0.212431	0.814817	0.0256162	0.943983	0.91522	0.264404	0.0186597	0.030361	0.212431	0.814817	0.0256162	0.943983	0.91522	0.264404	0.129023	0.0470046	0.212431	0.814817	0.0256162	0.943983	0.91522	0.264404	0.129023	0.0470046	0.212431	0.0797982	0.0256162	0.0591366	0.0298506	0.0218685	0.129023	0.030361	0.212431	0.0443408	0.0578639	0.0516966	0.0298506	0.0218685	0.129023	0.030361	0.212431	0.0443408	0.0578639	0.0516966	0.0298506	0.0218685	0.129023	0.030361	0.0284885	0.0443408	0.0578639	0.0516966	0.0298506	0.0218685	0.129023	0.030361	0.0284885	0.0443408	0.0578639	0.0516966	0.0298506	0.0218685	0.0213497	0.0682062	0.0284885	0.0443408	0.0578639	0.0516966	0.0298506	0.0218685	0.0213497	0.0682062	0.0284885	0.0443408	0.0578639	0.0516966	0.0298506	0.0218685	0.0213497	0.030361	0.0284885	0.0443408	0.0578639	0.0516966	0.0298506	0.0218685	0.0213497	0.030361	0.0284885	0.0443408	0.0578639	0.0516966	0.0298506	0.0218685	0.0213497	0.030361	0.0284885	0.0443408	0.0578639	0.0516966	0.0298506	0.0218685	0.0213497	0.0470046	0.0284885	0.0443408	0.0578639	0.0516966	0.0298506	0.0218685	0.0213497	0.0470046	0.0284885	0.0443408	0.0578639	0.0516966	0.0298506	0.0218685	0.0213497	0.0470046	0.0284885	0.0443408	0.0578639	0.0516966	0.0298506	0.0218685	0.0213497	0.0470046	0.0284885	0.0443408	0.0578639	0.0516966	0.0298506	0.0218685	0.0213497	0.0470046	0.0284885	0.0443408	0.0578639	0.0516966	0.0298506	0.0218685	0.0213497	0.0470046	0.0284885	0.0443408	0.0578639	0.0516966	0.0298506	0.138211	0.0213497	0.038516	0.0284885	0.0443408	0.0578639	0.0516966	0.0298506	0.138211	0.0213497	0.038516	0.0284885	0.0443408	0.0578639	0.0516966	0.0298506	0.138211	0.0213497	0.038516	0.0284885	0.0443408	0.0578639	0.0516966	0.0298506	0.138211	0.0213497	0.038516	0.0284885	0.0443408	0.0578639	0.0516966	0.0298506	0.138211	0.0213497	0.0682062	0.0284885	0.0443408	0.0578639	0.0516966	0.0298506	0.0218685	0.0213497	0.0682062	0.0284885	0.0443408	0.0578639	0.0516966	0.0165762	0.0165762	0.0165762	0.0165762	0.0165762	0.0165762	0.0165762	0.0165762	0.0165762	0.0165762	0.0165762	0.0165762	0.0165762	0.0165762	0.0165762	0.0165762	0.0165762	0.0165762	0.0165762	0.0165762	0.0165762	0.0165762	0.0165762	0.0165762	0.0240556	0.0240556	0.0240556	0.0240556	0.0240556	0.0240556	0.0240556	0.0240556	0.0240556	0.0240556	0.0240556	0.0240556	0.0240556	0.0240556	0.0240556	0.0240556	0.0240556	0.0240556	0.0240556	0.0240556	0.0240556	0.0240556	0.0240556	0.0240556	0.0240556	0.0240556	0.0240556	0.0240556	0.0240556	0.0240556	0.0240556	0.0240556	0.0240556	0.0240556	0.0240556	0.0240556	0.0240556	0.0240556	0.0240556	0.0240556	0.0240556	0.0240556	0.0240556	0.0240556	0.0240556	0.0240556	0.0240556	0.0240556	1	0.0524769	2.34788e-06	0.999893	1.81679e-10	0.997093	1.06182e-07	1.55404e-15	1	0.0524769	2.34788e-06	0.999893	1.81679e-10	0.997093	1.06182e-07	1.55404e-15	1	0.0524769	2.34788e-06	0.999893	1.81679e-10	0.997093	1.06182e-07	1.55404e-15	1	0.0524769	2.34788e-06	0.999893	1.81679e-10	0.997093	1.06182e-07	1.55404e-15	1	0.0524769	2.34788e-06	0.999893	1.81679e-10	0.997093	1.06182e-07	1.55404e-15	1	0.0524769	2.34788e-06	0.999893	1.81679e-10	0.997093	1.06182e-07	1.55404e-15	1	0.0524769	2.34788e-06	0.999893	1.81679e-10	0.997093	1.06182e-07	1.55404e-15	1	0.0524769	2.34788e-06	0.999893	1.81679e-10	0.997093	1.06182e-07	1.55404e-15	1	0.0524769	0.000219324	0.999893	0.00176058	0.999818	0.0277653	0.000206095	0.781984	0.00033147	6.18784e-05	0.174992	0.00176058	0.943284	0.0277653	0.000206095	0.781984	0.00033147	6.18784e-05	0.174992	0.00176058	0.943284	0.0277653	0.000206095	0.781984	0.00033147	6.18784e-05	0.174992	0.00176058	0.943284	0.0277653	0.000206095	0.781984	0.00033147	6.18784e-05	0.174992	0.00176058	0.943284	0.0277653	0.000206095	0.781984	0.00033147	6.18784e-05	0.174992	0.00176058	0.957493	0.0277653	0.0691713	3.61027e-08	8.87739e-08	0.00158537	0.174992	1.65045e-06	2.06541e-06	0.0145604	0.00283327	0.000165282	0.00142427	0.0247151	0.0144202	0.0341183	0.0192908	0.0707561	0.000937505	0.000165282	0.00142427	0.0247151	0.0144202	0.0240554	0.0192908	0.0707561	0.000937505	0.000165282	0.00142427	0.0247151	0.0144202	0.0240554	0.0192908	0.0707561	0.000937505	0.000165282	0.00142427	0.0619515	0.0250229	0.0240554	0.0192908	0.0707561	0.000937505	0.000165282	0.00142427	0.0619515	0.0250229	0.0240554	0.00174447	0.0707561	0.0134769	0.00958716	0.0148987	0.0619515	0.0144202	0.0240554	0.0164468	0.0277288	0.0507232	0.00958716	0.0148987	0.0619515	0.0144202	0.0240554	0.0164468	0.0277288	0.0507232	0.00958716	0.0148987	0.0619515	0.0144202	0.0372817	0.0164468	0.0277288	0.0507232	0.00958716	0.0148987	0.0619515	0.0144202	0.0372817	0.0164468	0.0277288	0.0507232	0.00958716	0.0148987	0.025701	0.110081	0.0372817	0.0164468	0.0277288	0.0507232	0.00958716	0.0148987	0.025701	0.110081	0.0372817	0.0164468	0.0277288	0.0507232	0.00958716	0.0148987	0.025701	0.0144202	0.0372817	0.0164468	0.0277288	0.0507232	0.00958716	0.0148987	0.025701	0.0144202	0.0372817	0.0164468	0.0277288	0.0507232	0.00958716	0.0148987	0.025701	0.0144202	0.0372817	0.0164468	0.0277288	0.0507232	0.00958716	0.0148987	0.025701	0.0250229	0.0372817	0.0164468	0.0277288	0.0507232	0.00958716	0.0148987	0.025701	0.0250229	0.0372817	0.0164468	0.0277288	0.0507232	0.00958716	0.0148987	0.025701	0.0250229	0.0372817	0.0164468	0.0277288	0.0507232	0.00958716	0.0148987	0.025701	0.0250229	0.0372817	0.0164468	0.0277288	0.0507232	0.00958716	0.0148987	0.025701	0.0250229	0.0372817	0.0164468	0.0277288	0.0507232	0.00958716	0.0148987	0.025701	0.0250229	0.0372817	0.0164468	0.0277288	0.0507232	0.00958716	0.0077137	0.025701	0.0106886	0.0372817	0.0164468	0.0277288	0.0507232	0.00958716	0.0077137	0.025701	0.0106886	0.0372817	0.0164468	0.0277288	0.0507232	0.00958716	0.0077137	0.025701	0.0106886	0.0372817	0.0164468	0.0277288	0.0507232	0.00958716	0.0077137	0.025701	0.0106886	0.0372817	0.0164468	0.0277288	0.0507232	0.00958716	0.0077137	0.025701	0.110081	0.0372817	0.0164468	0.0277288	0.0507232	0.00958716	0.0148987	0.025701	0.110081	0.0372817	0.0164468	0.0277288	0.0507232	0.0217316	0.0217316	0.0217316	0.0217316	0.0217316	0.0217316	0.0217316	0.0217316	0.0217316	0.0217316	0.0217316	0.0217316	0.0217316	0.0217316	0.0217316	0.0217316	0.0217316	0.0217316	0.0217316	0.0217316	0.0217316	0.0217316	0.0217316	0.0217316	0.0214811	0.0214811	0.0214811	0.0214811	0.0214811	0.0214811	0.0214811	0.0214811	0.0214811	0.0214811	0.0214811	0.0214811	0.0214811	0.0214811	0.0214811	0.0214811	0.0214811	0.0214811	0.0214811	0.0214811	0.0214811	0.0214811	0.0214811	0.0214811	0.0214811	0.0214811	0.0214811	0.0214811	0.0214811	0.0214811	0.0214811	0.0214811	0.0214811	0.0214811	0.0214811	0.0214811	0.0214811	0.0214811	0.0214811	0.0214811	0.0214811	0.0214811	0.0214811	0.0214811	0.0214811	0.0214811	0.0214811	0.0214811	7.8961e-06	0.000401034	1	8.03873e-11	1	6.50481e-09	0.000301473	1	7.8961e-06	0.000401034	1	8.03873e-11	1	6.50481e-09	0.000301473	1	7.8961e-06	0.000401034	1	8.03873e-11	1	6.50481e-09	0.000301473	1	7.8961e-06	0.000401034	1	8.03873e-11	1	6.50481e-09	0.000301473	1	7.8961e-06	0.000401034	1	8.03873e-11	1	6.50481e-09	0.000301473	1	7.8961e-06	0.000401034	1	8.03873e-11	1	6.50481e-09	0.000301473	1	7.8961e-06	0.000401034	1	8.03873e-11	1	6.50481e-09	0.000301473	1	7.8961e-06	0.000401034	1	8.03873e-11	1	6.50481e-09	0.000301473	1	7.8961e-06	0.000401034	0.987099	8.03873e-11	0.463527	2.51519e-07	0.000376252	0.97719	0.00630897	0.00428919	0.190327	0.00292666	0.463527	0.000382919	0.000376252	0.97719	0.00630897	0.00428919	0.190327	0.00292666	0.463527	0.000382919	0.000376252	0.97719	0.00630897	0.00428919	0.190327	0.00292666	0.463527	0.000382919	0.000376252	0.97719	0.00630897	0.00428919	0.190327	0.00292666	0.463527	0.000382919	0.000376252	0.97719	0.00630897	0.00428919	0.190327	0.00292666	0.463527	0.000263685	0.000376252	0.00768047	0.0394254	0.000248264	0.999942	0.00292666	0.999997	0.666165	0.0538241	0.000234392	0.11694	0.0192718	0.0133059	0.0389801	0.013437	0.587577	0.0118256	0.0224201	0.11694	0.0192718	0.0133059	0.0389801	0.00990404	0.587577	0.0118256	0.0224201	0.11694	0.0192718	0.0133059	0.0389801	0.00990404	0.587577	0.0118256	0.0224201	0.11694	0.0192718	0.00531878	0.022299	0.00990404	0.587577	0.0118256	0.0224201	0.11694	0.0192718	0.00531878	0.022299	0.00990404	0.0870325	0.0118256	0.00101485	0.0377629	0.0202973	0.00531878	0.0389801	0.00990404	0.0506244	0.0239902	0.0108697	0.0377629	0.0202973	0.00531878	0.0389801	0.00990404	0.0506244	0.0239902	0.0108697	0.0377629	0.0202973	0.00531878	0.0389801	0.00834271	0.0506244	0.0239902	0.0108697	0.0377629	0.0202973	0.00531878	0.0389801	0.00834271	0.0506244	0.0239902	0.0108697	0.0377629	0.0202973	0.008731	0.00325694	0.00834271	0.0506244	0.0239902	0.0108697	0.0377629	0.0202973	0.008731	0.00325694	0.00834271	0.0506244	0.0239902	0.0108697	0.0377629	0.0202973	0.008731	0.0389801	0.00834271	0.0506244	0.0239902	0.0108697	0.0377629	0.0202973	0.008731	0.0389801	0.00834271	0.0506244	0.0239902	0.0108697	0.0377629	0.0202973	0.008731	0.0389801	0.00834271	0.0506244	0.0239902	0.0108697	0.0377629	0.0202973	0.008731	0.022299	0.00834271	0.0506244	0.0239902	0.0108697	0.0377629	0.0202973	0.008731	0.022299	0.00834271	0.0506244	0.0239902	0.0108697	0.0377629	0.0202973	0.008731	0.022299	0.00834271	0.0506244	0.0239902	0.0108697	0.0377629	0.0202973	0.008731	0.022299	0.00834271	0.0506244	0.0239902	0.0108697	0.0377629	0.0202973	0.008731	0.022299	0.00834271	0.0506244	0.0239902	0.0108697	0.0377629	0.0202973	0.008731	0.022299	0.00834271	0.0506244	0.0239902	0.0108697	0.0377629	0.0325475	0.008731	0.0485661	0.00834271	0.0506244	0.0239902	0.0108697	0.0377629	0.0325475	0.008731	0.0485661	0.00834271	0.0506244	0.0239902	0.0108697	0.0377629	0.0325475	0.008731	0.0485661	0.00834271	0.0506244	0.0239902	0.0108697	0.0377629	0.0325475	0.008731	0.0485661	0.00834271	0.0506244	0.0239902	0.0108697	0.0377629	0.0325475	0.008731	0.00325694	0.00834271	0.0506244	0.0239902	0.0108697	0.0377629	0.0202973	0.008731	0.00325694	0.00834271	0.0506244	0.0239902	0.0108697	
