# Supplementary material for: The Importance of Lateral Connections in the Parietal Cortex for Generating Motor Plans
Source: PLoS One. 2015 Aug 7;10(8):e0134669. doi: 10.1371/journal.pone.0134669 (PMC4529220; doi:10.1371/journal.pone.0134669)
Supplement: S1 Dataset — The complete dataset utilized in the data-dependent figures. (ZIP) [file pone.0134669.s001.zip › Champion_Data/Evolved_Flash_Task/TS_15/lat_3_2to4_9T84/movements.txt]

0.000788331  -0.00282216  0.00173151  -0.00590658  0.00248134  -0.00899231  0.00416791  -0.0116605  0.00596285  -0.014358  0.00778782  -0.0170549  0.00962174  -0.0197513  0.0114621  -0.0224475  0.0133061  -0.0251434  -0.640733  -2.021  -2.20392  -4.02045  -4.11541  -6.0105  -5.76525  -8.00942  -7.76496  -10.0041  -9.76466  -12.004  -11.7646  -14.001  -13.7643  -16.0009  -15.7643  -17.9994  -17.7636  -19.9993  -19.7505  -21.9951  -21.2016  -23.2757  -22.0929  -23.9645  -22.5339  -24.5163  -23.6779  -24.5787  -25.173  -25.6665  -25.231  -25.8034  -25.2326  -25.8034  -25.2337  -25.8034  -25.235  -25.8035  -25.2358  -25.8035  -25.2368  -25.8036  -25.238  -25.8036  -25.2391  -25.8037  -25.2403  -25.8037  -25.2415  -25.8038  -25.2427  -25.8038  -25.2439  -25.8039  -25.245  -25.8039  -25.2462  -25.804  -25.2474  -25.804  -25.2486  -25.8041  -25.2498  -25.8041  -25.2509  -25.8042  -25.2521  -25.8042  -25.2533  -25.8043  -25.2545  -25.8043  -25.2557  -25.8044  -25.2569  -25.8044  -25.258  -25.8045  -25.2592  -25.8045  
0.000788331  -0.00282216  0.00173151  -0.00590658  0.00248134  -0.00899231  0.00416791  -0.0116605  0.00596285  -0.014358  0.00778782  -0.0170549  0.00962174  -0.0197513  0.0114621  -0.0224475  0.0133061  -0.0251434  0.0152576  -1.7762  0.0153027  -3.77594  0.0153306  -5.77592  0.0153379  -7.77508  0.0153346  -9.77507  0.0153341  -11.7747  0.015332  -13.7747  0.015331  -15.7743  0.0153298  -17.7743  0.015331  -19.7728  0.015331  -21.7715  0.0153313  -23.746  0.0153313  -24.6415  0.0153313  -24.9944  0.0153313  -24.9944  0.0153313  -24.9944  0.0153313  -24.9944  0.0153313  -24.9944  0.0153313  -24.9944  0.0153313  -24.9944  0.0153313  -24.9944  0.0153313  -24.9944  0.0153313  -24.9944  0.0153313  -24.9944  0.0153313  -24.9944  0.0153313  -24.9944  0.0153313  -24.9944  0.0153313  -24.9944  0.0153313  -24.9944  0.0153313  -24.9944  0.0153313  -24.9944  0.0153313  -24.9944  0.0153313  -24.9944  0.0153313  -24.9944  0.0153313  -24.9944  0.0153313  -24.9944  0.0153313  -24.9944  0.0153313  -24.9944  0.0153313  -24.9944  0.0153313  -24.9944  0.0153313  -24.9944  
0.000788331  -0.00282216  0.00173151  -0.00590658  0.00248134  -0.00899231  0.00416791  -0.0116605  0.00596285  -0.014358  0.00778782  -0.0170549  0.00962174  -0.0197513  0.0114621  -0.0224475  0.0133061  -0.0251434  1.95496  -1.50474  3.90798  -3.50173  5.90779  -5.48772  7.90737  -7.48055  9.90734  -9.47564  11.907  -11.4695  13.907  -13.4672  15.907  -15.4663  17.907  -17.4654  19.9069  -19.4637  21.8688  -21.4586  22.0575  -22.7042  22.1289  -23.234  23.2908  -23.2473  25.1377  -23.2473  25.1383  -23.2473  25.1383  -23.2473  25.1383  -23.2473  25.1383  -23.2473  25.1383  -23.2473  25.1383  -23.2473  25.1384  -23.2473  25.1384  -23.2473  25.1384  -23.2473  25.1384  -23.2473  25.1384  -23.2473  25.1384  -23.2473  25.1384  -23.2473  25.1384  -23.2473  25.1384  -23.2473  25.1385  -23.2473  25.1385  -23.2473  25.1385  -23.2473  25.1385  -23.2473  25.1385  -23.2473  25.1385  -23.2473  25.1385  -23.2473  25.1385  -23.2473  25.1385  -23.2473  25.1386  -23.2473  25.1386  -23.2473  
0.000788331  -0.00282216  0.00173151  -0.00590658  0.00248134  -0.00899231  0.00416791  -0.0116605  0.00596285  -0.014358  0.00778782  -0.0170549  0.00962174  -0.0197513  0.0114621  -0.0224475  0.0133061  -0.0251434  -1.98315  -0.0293565  -3.96093  -1.16508  -5.96091  -2.47608  -7.94743  -2.70737  -9.94735  -4.60013  -11.8612  -6.27064  -13.8612  -7.20983  -15.8593  -5.79053  -17.8592  -5.63846  -19.8564  -4.39844  -21.852  -3.06985  -23.5432  -1.1925  -24.6528  0.271448  -24.9805  9.41753e-05  -25.0147  0.000116376  -25.0148  -0.00210391  -25.0149  -0.00423559  -25.0151  -0.00670865  -25.0152  -0.0090549  -25.0154  -0.0114736  -25.0155  -0.0141898  -25.0156  -0.0169026  -25.0158  -0.0196174  -25.0159  -0.0223323  -25.016  -0.0250473  -25.0162  -0.0277624  -25.0163  -0.0304774  -25.0165  -0.0331925  -25.0166  -0.0359076  -25.0167  -0.0386226  -25.0169  -0.0413377  -25.017  -0.0440528  -25.0171  -0.0467679  -25.0173  -0.049483  -25.0174  -0.0521981  -25.0176  -0.0549132  -25.0177  -0.0576282  -25.0178  -0.0603433  -25.018  -0.0630584  -25.0181  -0.0657735  -25.0182  -0.0684886  
0.000788331  -0.00282216  0.00173151  -0.00590658  0.00248134  -0.00899231  0.00416791  -0.0116605  0.00596285  -0.014358  0.00778782  -0.0170549  0.00962174  -0.0197513  0.0114621  -0.0224475  0.0133061  -0.0251434  2.00546  1.26336  3.13261  2.10946  5.13255  2.22604  7.07407  2.25776  9.07407  2.26795  11.0658  2.2846  13.0658  2.16832  15.0654  2.16055  17.0654  1.73503  19.065  1.72507  21.0647  1.71292  23.0637  0.859428  24.9171  0.0404785  25.1883  0.00109766  25.1955  0.0203074  25.1955  0.0205442  25.1955  0.0206007  25.1955  0.0206596  25.1955  0.0207205  25.1955  0.0207859  25.1955  0.0208416  25.1955  0.0208684  25.1954  0.0208687  25.1954  0.0208689  25.1954  0.0208692  25.1953  0.0208694  25.1953  0.0208697  25.1953  0.0208699  25.1952  0.0208702  25.1952  0.0208705  25.1951  0.0208707  25.1951  0.020871  25.1951  0.0208712  25.195  0.0208715  25.195  0.0208717  25.195  0.020872  25.1949  0.0208722  25.1949  0.0208725  25.1949  0.0208727  25.1948  0.020873  25.1948  0.0208732  
0.000788331  -0.00282216  0.00173151  -0.00590658  0.00248134  -0.00899231  0.00416791  -0.0116605  0.00596285  -0.014358  0.00778782  -0.0170549  0.00962174  -0.0197513  0.0114621  -0.0224475  0.0133061  -0.0251434  -1.98622  1.97484  -3.81097  3.97392  -5.81093  5.97392  -7.77955  7.97381  -9.77945  9.97381  -11.7793  11.9738  -13.7792  13.9738  -15.7777  15.9733  -17.7769  17.9733  -19.7763  19.971  -21.7729  21.7874  -23.7475  23.149  -24.6159  24.694  -24.9988  24.999  -25.0014  24.9993  -25.0016  24.9993  -25.0016  24.9993  -25.0017  24.9993  -25.0017  24.9993  -25.0017  24.9993  -25.0017  24.9993  -25.0017  24.9993  -25.0017  24.9993  -25.0017  24.9993  -25.0017  24.9993  -25.0017  24.9992  -25.0017  24.9992  -25.0018  24.9992  -25.0018  24.9992  -25.0018  24.9992  -25.0018  24.9992  -25.0018  24.9992  -25.0018  24.9992  -25.0018  24.9992  -25.0018  24.9992  -25.0018  24.9991  -25.0018  24.9991  -25.0018  24.9991  -25.0019  24.9991  -25.0019  24.9991  -25.0019  24.9991  
0.000788331  -0.00282216  0.00173151  -0.00590658  0.00248134  -0.00899231  0.00416791  -0.0116605  0.00596285  -0.014358  0.00778782  -0.0170549  0.00962174  -0.0197513  0.0114621  -0.0224475  0.0133061  -0.0251434  0.00894403  1.94677  0.000239611  3.94628  0.000186682  5.94559  -0.000225902  7.94528  -0.000280738  9.94462  -0.000682592  11.9443  -0.000737667  13.9437  -0.00113165  15.9433  -0.00118649  17.9427  -0.00548542  19.9424  -0.00630021  21.9413  -0.00631166  23.9309  -0.00635219  24.9887  -0.00646901  24.9911  -0.00713968  24.9945  -0.0071435  24.9945  -0.00714827  24.9946  -0.00715256  24.9947  -0.00715733  24.9947  -0.00716162  24.9948  -0.00716567  24.9949  -0.00716972  24.995  -0.00717378  24.9951  -0.00717783  24.9951  -0.00718188  24.9952  -0.00718594  24.9953  -0.00718999  24.9954  -0.00719404  24.9955  -0.0071981  24.9956  -0.00720215  24.9956  -0.0072062  24.9957  -0.00721025  24.9958  -0.00721431  24.9959  -0.00721836  24.996  -0.00722241  24.996  -0.00722647  24.9961  -0.00723052  24.9962  -0.00723457  24.9963  -0.00723863  24.9964  -0.00724268  24.9965  -0.00724673  24.9965  
0.000788331  -0.00282216  0.00173151  -0.00590658  0.00248134  -0.00899231  0.00416791  -0.0116605  0.00596285  -0.014358  0.00778782  -0.0170549  0.00962174  -0.0197513  0.0114621  -0.0224475  0.0133061  -0.0251434  2.01297  1.74692  4.01224  2.42229  6.01223  4.41953  8.01216  6.29795  10.0122  8.29648  12.0121  10.1889  14.012  12.1888  16.0081  14.1871  18.0076  16.1871  20.0011  18.1854  21.9924  20.1845  23.799  22.1819  24.3493  23.9689  24.9979  24.9965  24.9984  24.9965  24.9984  24.9965  24.9984  24.9965  24.9984  24.9965  24.9984  24.9965  24.9984  24.9965  24.9984  24.9965  24.9984  24.9965  24.9984  24.9965  24.9984  24.9965  24.9984  24.9965  24.9984  24.9965  24.9984  24.9965  24.9984  24.9965  24.9984  24.9965  24.9984  24.9965  24.9984  24.9965  24.9984  24.9965  24.9984  24.9965  24.9984  24.9965  24.9984  24.9965  24.9984  24.9965  24.9984  24.9965  24.9984  24.9965  24.9984  24.9965  24.9984  24.9965  24.9984  24.9965  
