# Supplementary material for: The Importance of Lateral Connections in the Parietal Cortex for Generating Motor Plans
Source: PLoS One. 2015 Aug 7;10(8):e0134669. doi: 10.1371/journal.pone.0134669 (PMC4529220; doi:10.1371/journal.pone.0134669)
Supplement: S1 Dataset — The complete dataset utilized in the data-dependent figures. (ZIP) [file pone.0134669.s001.zip › Champion_Data/Evolved_Flash_Task/TS_15/lat_3_2to4_9T84/ppc_fire.txt]

0	0	0	0	0	0	0	0	0.00443092	0.00443092	0.00443092	0.00443092	0.00443092	0.00443092	0.00443092	0.00443092	0.00492447	0.00492447	0.00492447	0.00492447	0.00492447	0.00492447	0.00492447	0.00492447	0.00498272	0.00498272	0.00498272	0.00498272	0.00498272	0.00498272	0.00498272	0.00498272	0.00498926	0.00498926	0.00498926	0.00498926	0.00498926	0.00498926	0.00498926	0.00498926	0.00499004	0.00499004	0.00499004	0.00499004	0.00499004	0.00499004	0.00499004	0.00499004	0.00499014	0.00499014	0.00499014	0.00499014	0.00499014	0.00499014	0.00499014	0.00499014	0.00499015	0.00499015	0.00499015	0.00499015	0.00499015	0.00499015	0.00499015	0.00499015	0.00499015	0.00499015	0.00499015	0.00499015	0.00499015	0.00499015	0.00499015	0.00499015	0.00499015	0.00499015	0.00499015	0.00499015	0.00499015	0.00499015	0.00499015	0.00499015	0.00575264	0.00500224	0.00499036	0.00500224	0.00499034	0.00499036	0.00499034	0.00499034	0.00585803	0.00500368	0.00499039	0.00500368	0.00499036	0.00499039	0.00499036	0.00499036	0.00587274	0.00500386	0.00499039	0.00500386	0.00499036	0.00499039	0.00499036	0.00499036	0.0058748	0.00500388	0.00499039	0.00500388	0.00499036	0.00499039	0.00499036	0.00499036	0.00587509	0.00500388	0.00499039	0.00500388	0.00499036	0.00499039	0.00499036	0.00499036	0.00587513	0.00500388	0.00499039	0.00500388	0.00499036	0.00499039	0.00499036	0.00499036	0.00587513	0.00500388	0.00499039	0.00500388	0.00499036	0.00499039	0.00499036	0.00499036	0.00587513	0.00500388	0.00499039	0.00500388	0.00499036	0.00499039	0.00499036	0.00499036	0.00587098	0.00500388	0.00499039	0.00500388	0.00499036	0.00499039	0.00499036	0.00499072	0.0058704	0.00500034	0.00499054	0.00500034	0.00499072	0.00499054	0.00499072	0.00499078	0.00582832	0.00499992	0.00499056	0.00499992	0.00499076	0.00499056	0.00499076	0.00499079	0.00582248	0.00499987	0.00499056	0.00499987	0.00499076	0.00499056	0.00499076	0.00499079	0.00582168	0.00499986	0.00499056	0.00499986	0.00499077	0.00499056	0.00499077	0.00499079	0.00582156	0.00499986	0.00499056	0.00499986	0.00499077	0.00499056	0.00499077	0.00499079	0.005596	0.00497999	0.00499074	0.00497999	0.00499078	0.00499074	0.00499078	0.00499061	0.00381058	0.00496754	0.00499066	0.00496754	0.00499061	0.00499066	0.00499061	0.00499058	0.00366484	0.00496607	0.00499065	0.00496607	0.00499059	0.00499065	0.00499059	0.00499058	0.00365212	0.00496589	0.00499065	0.00496589	0.00499059	0.00499065	0.00499059	0.00499058	0.00365101	0.00496587	0.00499065	0.00496587	0.00499059	0.00499065	0.00499059	0.00499058	0.00365092	0.00496587	0.00499065	0.00496587	0.00499059	0.00499065	0.00499059	0.00499057	0.00372457	0.00497577	0.00499056	0.00497577	0.00499058	0.00499056	0.00499058	0.00499057	0.00420009	0.00497694	0.00499055	0.00497694	0.00499057	0.00499055	0.00499057	0.00499057	0.00424799	0.00497708	0.00499055	0.00497708	0.00499057	0.00499055	0.00499057	0.00499057	0.00425284	0.0049771	0.00499055	0.0049771	0.00499057	0.00499055	0.00499057	0.00499057	0.00425333	0.0049771	0.00499055	0.0049771	0.00499057	0.00499055	0.00499057	0.00499057	0.00425338	0.0049771	0.00499055	0.0049771	0.00499057	0.00499055	0.00499057	0.00499057	0.00425339	0.0049771	0.00499055	0.0049771	0.00499057	0.00499055	0.00499057	0.00499057	0.00425339	0.0049771	0.00499055	0.0049771	0.00499057	0.00499055	0.00499057	0.00499057	0.00425339	0.0049771	0.00499055	0.0049771	0.00499057	0.00499055	0.00499057	0.00499057	0.00425339	0.0049771	0.00499055	0.0049771	0.00499057	0.00499055	0.00499057	0.00499057	0.00425339	0.0049771	0.00499055	0.0049771	0.00499057	0.00499055	0.00499057	0.00499057	0.00425339	0.0049771	0.00499055	0.0049771	0.00499057	0.00499055	0.00499057	0.00499057	0.00425339	0.0049771	0.00499055	0.0049771	0.00499057	0.00499055	0.00499057	0.00499057	0.00425339	0.0049771	0.00499055	0.0049771	0.00499057	0.00499055	0.00499057	0.00499057	0.00425339	0.0049771	0.00499055	0.0049771	0.00499057	0.00499055	0.00499057	0.00499057	0.00425339	0.0049771	0.00499055	0.0049771	0.00499057	0.00499055	0.00499057	0.00499057	0.00425339	0.0049771	0.00499055	0.0049771	0.00499057	0.00499055	0.00499057	0.00499057	0.00425339	0.0049771	0.00499055	0.0049771	0.00499057	0.00499055	0.00499057	0.00499057	0.00425339	0.0049771	0.00499055	0.0049771	0.00499057	0.00499055	0.00499057	0.00499057	0.00425339	0.0049771	0.00499055	0.0049771	0.00499057	0.00499055	0.00499057	0.00499057	0	0	0	0	0	0	0	0	0.00443092	0.00443092	0.00443092	0.00443092	0.00443092	0.00443092	0.00443092	0.00443092	0.00554446	0.00554446	0.00554446	0.00554446	0.00554446	0.00554446	0.00554446	0.00554446	0.00586557	0.00586557	0.00586557	0.00586557	0.00586557	0.00586557	0.00586557	0.00586557	0.0059569	0.0059569	0.0059569	0.0059569	0.0059569	0.0059569	0.0059569	0.0059569	0.00598447	0.00598447	0.00598447	0.00598447	0.00598447	0.00598447	0.00598447	0.00598447	0.00599281	0.00599281	0.00599281	0.00599281	0.00599281	0.00599281	0.00599281	0.00599281	0.00599534	0.00599534	0.00599534	0.00599534	0.00599534	0.00599534	0.00599534	0.00599534	0.0059961	0.0059961	0.0059961	0.0059961	0.0059961	0.0059961	0.0059961	0.0059961	0.00599634	0.00599634	0.00599634	0.00599634	0.00599634	0.00599634	0.00599634	0.00599634	0.00992142	0.00605053	0.00599885	0.00614389	0.00599875	0.00599958	0.00599876	0.00599875	0.0120866	0.00606712	0.00599962	0.00618987	0.00599949	0.00600056	0.0059995	0.00599948	0.0134744	0.00607221	0.00599985	0.00620427	0.00599971	0.00600086	0.00599972	0.0059997	0.0144454	0.00607377	0.00599992	0.00620879	0.00599978	0.00600095	0.00599979	0.00599977	0.0151654	0.00607425	0.00599994	0.00621021	0.0059998	0.00600098	0.00599981	0.00599979	0.0157221	0.0060744	0.00599995	0.00621065	0.0059998	0.00600099	0.00599982	0.0059998	0.0161662	0.00607444	0.00599995	0.00621079	0.0059998	0.00600099	0.00599982	0.0059998	0.0165293	0.00607446	0.00599995	0.00621084	0.0059998	0.00600099	0.00599982	0.0059998	0.016766	0.00607446	0.00599995	0.00621085	0.0059998	0.00600099	0.00599982	0.00600422	0.0169656	0.00605034	0.00600298	0.00616643	0.00600423	0.00600099	0.00600406	0.00600581	0.0164212	0.00604297	0.00600389	0.0061526	0.00600557	0.00600099	0.00600534	0.00600629	0.0159801	0.00604072	0.00600417	0.0061483	0.00600598	0.00600099	0.00600573	0.00600643	0.0156311	0.00604003	0.00600426	0.00614697	0.0060061	0.00600099	0.00600585	0.00600648	0.0153604	0.00603983	0.00600428	0.00614656	0.00600614	0.00600099	0.00600589	0.00600652	0.0134383	0.00596516	0.00600575	0.00590628	0.00600641	0.00600402	0.00600633	0.00600432	0.00319434	0.00590357	0.00600457	0.00571758	0.00600428	0.00600411	0.00600433	0.00600353	0.00194136	0.00588521	0.00600422	0.0056633	0.00600363	0.00600413	0.00600372	0.00600329	0.00182175	0.00587976	0.00600411	0.00564777	0.00600343	0.00600414	0.00600354	0.00600321	0.00181072	0.00587814	0.00600408	0.00564334	0.00600337	0.00600414	0.00600348	0.00600319	0.00180971	0.00587765	0.00600407	0.00564207	0.00600335	0.00600414	0.00600346	0.00600317	0.00192502	0.00591415	0.00600334	0.0057553	0.00600322	0.00600263	0.00600324	0.00600317	0.00294728	0.00592507	0.00600311	0.00578835	0.00600318	0.00600217	0.00600317	0.00600317	0.00310405	0.00592834	0.00600305	0.00579802	0.00600317	0.00600203	0.00600316	0.00600317	0.00312882	0.00592932	0.00600303	0.00580086	0.00600316	0.00600199	0.00600315	0.00600317	0.00313275	0.00592962	0.00600302	0.00580169	0.00600316	0.00600198	0.00600315	0.00600317	0.00313337	0.00592971	0.00600302	0.00580193	0.00600316	0.00600197	0.00600315	0.00600317	0.00313347	0.00592973	0.00600302	0.00580201	0.00600316	0.00600197	0.00600315	0.00600317	0.00313349	0.00592974	0.00600302	0.00580203	0.00600316	0.00600197	0.00600315	0.00600317	0.00313349	0.00592975	0.00600302	0.00580203	0.00600316	0.00600197	0.00600315	0.00600317	0.00313349	0.00592975	0.00600302	0.00580204	0.00600316	0.00600197	0.00600315	0.00600317	0.00313349	0.00592975	0.00600302	0.00580204	0.00600316	0.00600197	0.00600315	0.00600317	0.00313349	0.00592975	0.00600302	0.00580204	0.00600316	0.00600197	0.00600315	0.00600317	0.00313349	0.00592975	0.00600302	0.00580204	0.00600316	0.00600197	0.00600315	0.00600317	0.00313349	0.00592975	0.00600302	0.00580204	0.00600316	0.00600197	0.00600315	0.00600317	0.00313349	0.00592975	0.00600302	0.00580204	0.00600316	0.00600197	0.00600315	0.00600317	0.00313349	0.00592975	0.00600302	0.00580204	0.00600316	0.00600197	0.00600315	0.00600317	0.00313349	0.00592975	0.00600302	0.00580204	0.00600316	0.00600197	0.00600315	0.00600317	0.00313349	0.00592975	0.00600302	0.00580204	0.00600316	0.00600197	0.00600315	0.00600317	0.00313349	0.00592975	0.00600302	0.00580204	0.00600316	0.00600197	0.00600315	0.00600317	0.00313349	0.00592975	0.00600302	0.00580204	0.00600316	0.00600197	0.00600315	0.00600317	0	0	0	0	0	0	0	0	0.00443092	0.00443092	0.00443092	0.00443092	0.00443092	0.00443092	0.00443092	0.00443092	0.00604908	0.00604908	0.00604908	0.00604908	0.00604908	0.00604908	0.00604908	0.00604908	0.00677645	0.00677645	0.00677645	0.00677645	0.00677645	0.00677645	0.00677645	0.00677645	0.00709726	0.00709726	0.00709726	0.00709726	0.00709726	0.00709726	0.00709726	0.00709726	0.00725872	0.00725872	0.00725872	0.00725872	0.00725872	0.00725872	0.00725872	0.00725872	0.00734136	0.00734136	0.00734136	0.00734136	0.00734136	0.00734136	0.00734136	0.00734136	0.00738401	0.00738401	0.00738401	0.00738401	0.00738401	0.00738401	0.00738401	0.00738401	0.00740611	0.00740611	0.00740611	0.00740611	0.00740611	0.00740611	0.00740611	0.00740611	0.0074176	0.0074176	0.0074176	0.0074176	0.0074176	0.0074176	0.0074176	0.0074176	0.0216284	0.00758011	0.00744152	0.00857472	0.00744128	0.00745895	0.00744152	0.00744124	0.0568784	0.00766694	0.00745401	0.00929807	0.00745363	0.0074806	0.00745401	0.00745358	0.420965	0.00771374	0.00746053	0.00978064	0.0074601	0.00749196	0.00746053	0.00746003	1	0.00773907	0.00746395	0.0101163	0.00746347	0.00749793	0.00746395	0.00746341	1	0.00775283	0.00746574	0.0103564	0.00746524	0.00750106	0.00746574	0.00746517	1	0.0077603	0.00746667	0.0105317	0.00746616	0.00750272	0.00746667	0.00746609	1	0.00776437	0.00746716	0.0106615	0.00746665	0.00750358	0.00746716	0.00746658	1	0.00776658	0.00746742	0.0107586	0.0074669	0.00750404	0.00746742	0.00746684	1	0.00776778	0.00746755	0.0108318	0.00746704	0.00750428	0.00746755	0.00750047	1	0.00767266	0.00749562	0.0104307	0.00750061	0.00748046	0.00749735	0.00751992	1	0.00762168	0.00751039	0.0101423	0.00751829	0.00746798	0.00751303	0.00753018	1	0.00759449	0.00751816	0.00993981	0.0075276	0.00746145	0.00752129	0.00753559	1	0.00758004	0.00752226	0.00980009	0.00753252	0.00745804	0.00752564	0.00753845	1	0.00757236	0.00752442	0.00970479	0.00753511	0.00745625	0.00752794	0.00754029	1	0.00741976	0.0075326	0.00761604	0.0075385	0.00747918	0.00753446	0.00752441	1	0.00725116	0.00752256	0.0058315	0.0075234	0.00748538	0.00752267	0.00751517	1	0.00716595	0.00751726	0.00514454	0.00751544	0.00748864	0.00751645	0.0075103	1	0.00712326	0.00751447	0.0049021	0.00751125	0.00749034	0.00751317	0.00750774	1	0.00710197	0.007513	0.00481929	0.00750904	0.00749124	0.00751145	0.00750639	1	0.00709137	0.00751222	0.00479132	0.00750788	0.00749171	0.00751054	0.00750552	1	0.0071567	0.0075083	0.00538224	0.00750627	0.00748	0.00750742	0.00750506	1	0.00718956	0.00750624	0.00561033	0.00750542	0.00747386	0.00750577	0.00750481	1	0.00720614	0.00750516	0.00570092	0.00750497	0.00747064	0.00750491	0.00750468	1	0.00721452	0.00750458	0.00573729	0.00750473	0.00746896	0.00750446	0.00750462	1	0.00721876	0.00750428	0.00575197	0.00750461	0.00746808	0.00750421	0.00750458	1	0.00722091	0.00750413	0.0057579	0.00750454	0.00746762	0.00750409	0.00750456	1	0.007222	0.00750404	0.00576029	0.00750451	0.00746737	0.00750402	0.00750456	1	0.00722255	0.007504	0.00576126	0.00750449	0.00746725	0.00750398	0.00750455	1	0.00722283	0.00750398	0.00576166	0.00750448	0.00746718	0.00750397	0.00750454	1	0.00722297	0.00750396	0.00576181	0.00750447	0.00746715	0.00750395	0.00750454	1	0.00722304	0.00750396	0.00576188	0.00750447	0.00746713	0.00750395	0.00750454	1	0.00722307	0.00750395	0.0057619	0.00750447	0.00746712	0.00750395	0.00750454	1	0.00722309	0.00750395	0.00576191	0.00750447	0.00746711	0.00750395	0.00750454	1	0.0072231	0.00750395	0.00576192	0.00750447	0.00746711	0.00750395	0.00750454	1	0.00722311	0.00750395	0.00576192	0.00750447	0.00746711	0.00750395	0.00750454	1	0.00722311	0.00750395	0.00576192	0.00750447	0.00746711	0.00750395	0.00750454	1	0.00722311	0.00750395	0.00576192	0.00750447	0.00746711	0.00750395	0.00750454	1	0.00722311	0.00750395	0.00576192	0.00750447	0.00746711	0.00750395	0.00750454	1	0.00722311	0.00750395	0.00576192	0.00750447	0.00746711	0.00750395	0.00750454	1	0.00722311	0.00750395	0.00576192	0.00750447	0.00746711	0.00750395	0.00750454	0	0	0	0	0	0	0	0	0.00443092	0.00443092	0.00443092	0.00443092	0.00443092	0.00443092	0.00443092	0.00443092	0.00425367	0.00425367	0.00425367	0.00425367	0.00425367	0.00425367	0.00425367	0.00425367	0.00426062	0.00426062	0.00426062	0.00426062	0.00426062	0.00426062	0.00426062	0.00426062	0.00418761	0.00418761	0.00418761	0.00418761	0.00418761	0.00418761	0.00418761	0.00418761	0.00419043	0.00419043	0.00419043	0.00419043	0.00419043	0.00419043	0.00419043	0.00419043	0.00419032	0.00419032	0.00419032	0.00419032	0.00419032	0.00419032	0.00419032	0.00419032	0.00419033	0.00419033	0.00419033	0.00419033	0.00419033	0.00419033	0.00419033	0.00419033	0.00419033	0.00419033	0.00419033	0.00419033	0.00419033	0.00419033	0.00419033	0.00419033	0.00419033	0.00419033	0.00419033	0.00419033	0.00419033	0.00419033	0.00419033	0.00419033	0.0167765	0.00432901	0.00422677	0.00699853	0.00422663	0.00432901	0.00422822	0.00422657	0.0149596	0.00432348	0.00422535	0.00682023	0.00422522	0.00432348	0.00422674	0.00422515	0.0152094	0.0043237	0.00422541	0.00683141	0.00422528	0.0043237	0.0042268	0.00422521	0.0151748	0.00432369	0.0042254	0.00683071	0.00422527	0.00432369	0.0042268	0.00422521	0.0151796	0.00432369	0.0042254	0.00683075	0.00422527	0.00432369	0.0042268	0.00422521	0.015179	0.00432369	0.0042254	0.00683075	0.00422527	0.00432369	0.0042268	0.00422521	0.015179	0.00432369	0.0042254	0.00683075	0.00422527	0.00432369	0.0042268	0.00422521	0.015179	0.00432369	0.0042254	0.00683075	0.00422527	0.00432369	0.0042268	0.00422521	0.0148834	0.00432369	0.0042254	0.00683075	0.00422527	0.00432369	0.0042268	0.00429423	0.0149236	0.00423858	0.00428934	0.00585752	0.0042943	0.00419305	0.00427975	0.00429467	0.010758	0.0042419	0.00428681	0.0059102	0.00429157	0.0041981	0.00427766	0.00429465	0.0111761	0.00424177	0.00428691	0.00590734	0.00429168	0.0041979	0.00427774	0.00429465	0.0111334	0.00424177	0.00428691	0.00590749	0.00429167	0.00419791	0.00427774	0.00429465	0.0111378	0.00424177	0.00428691	0.00590748	0.00429167	0.00419791	0.00427774	0.0042958	0.0101251	0.00419621	0.00429593	0.00255326	0.00429588	0.00419791	0.00429483	0.00426112	0.000255425	0.00413957	0.00426323	0.00171514	0.00426098	0.00416192	0.00426583	0.00426091	0.000330219	0.00414174	0.00426452	0.00172847	0.00426235	0.0041633	0.00426697	0.00426092	0.000329991	0.00414165	0.00426447	0.00172826	0.00426229	0.00416325	0.00426693	0.00426092	0.000329991	0.00414166	0.00426447	0.00172826	0.0042623	0.00416325	0.00426693	0.00426092	0.000329991	0.00414166	0.00426447	0.00172826	0.0042623	0.00416325	0.00426693	0.00426035	0.000347997	0.00416408	0.00425999	0.00263089	0.00426021	0.00416325	0.00425843	0.00426036	0.00110236	0.00416322	0.00426016	0.00260906	0.00426029	0.00416325	0.00425876	0.00426035	0.0010947	0.00416325	0.00426016	0.00260959	0.00426029	0.00416325	0.00425875	0.00426036	0.00109477	0.00416325	0.00426016	0.00260957	0.00426029	0.00416325	0.00425875	0.00426035	0.00109477	0.00416325	0.00426016	0.00260957	0.00426029	0.00416325	0.00425875	0.00426036	0.00109477	0.00416325	0.00426016	0.00260957	0.00426029	0.00416325	0.00425875	0.00426035	0.00109477	0.00416325	0.00426016	0.00260957	0.00426029	0.00416325	0.00425875	0.00426036	0.00109477	0.00416325	0.00426016	0.00260957	0.00426029	0.00416325	0.00425875	0.00426035	0.00109477	0.00416325	0.00426016	0.00260957	0.00426029	0.00416325	0.00425875	0.00426036	0.00109477	0.00416325	0.00426016	0.00260957	0.00426029	0.00416325	0.00425875	0.00426035	0.00109477	0.00416325	0.00426016	0.00260957	0.00426029	0.00416325	0.00425875	0.00426036	0.00109477	0.00416325	0.00426016	0.00260957	0.00426029	0.00416325	0.00425875	0.00426035	0.00109477	0.00416325	0.00426016	0.00260957	0.00426029	0.00416325	0.00425875	0.00426036	0.00109477	0.00416325	0.00426016	0.00260957	0.00426029	0.00416325	0.00425875	0.00426035	0.00109477	0.00416325	0.00426016	0.00260957	0.00426029	0.00416325	0.00425875	0.00426036	0.00109477	0.00416325	0.00426016	0.00260957	0.00426029	0.00416325	0.00425875	0.00426035	0.00109477	0.00416325	0.00426016	0.00260957	0.00426029	0.00416325	0.00425875	0.00426036	0.00109477	0.00416325	0.00426016	0.00260957	0.00426029	0.00416325	0.00425875	0.00426035	0.00109477	0.00416325	0.00426016	0.00260957	0.00426029	0.00416325	0.00425875	0.00426036	0.00109477	0.00416325	0.00426016	0.00260957	0.00426029	0.00416325	0.00425875	0.00426035	0	0	0	0	0	0	0	0	0.00443092	0.00443092	0.00443092	0.00443092	0.00443092	0.00443092	0.00443092	0.00443092	0.0046778	0.0046778	0.0046778	0.0046778	0.0046778	0.0046778	0.0046778	0.0046778	0.00469195	0.00469195	0.00469195	0.00469195	0.00469195	0.00469195	0.00469195	0.00469195	0.0045219	0.0045219	0.0045219	0.0045219	0.0045219	0.0045219	0.0045219	0.0045219	0.0045125	0.0045125	0.0045125	0.0045125	0.0045125	0.0045125	0.0045125	0.0045125	0.00451198	0.00451198	0.00451198	0.00451198	0.00451198	0.00451198	0.00451198	0.00451198	0.00451195	0.00451195	0.00451195	0.00451195	0.00451195	0.00451195	0.00451195	0.00451195	0.00451195	0.00451195	0.00451195	0.00451195	0.00451195	0.00451195	0.00451195	0.00451195	0.00451195	0.00451195	0.00451195	0.00451195	0.00451195	0.00451195	0.00451195	0.00451195	0.0134331	0.00468244	0.00459658	0.0134331	0.00459658	0.00529886	0.00460738	0.00459643	0.0149668	0.00469222	0.00460134	0.0149668	0.00460134	0.00535009	0.00461276	0.00460118	0.0152472	0.00469278	0.00460161	0.0152472	0.00460161	0.00535344	0.00461306	0.00460145	0.0152991	0.00469281	0.00460163	0.0152991	0.00460163	0.00535366	0.00461308	0.00460146	0.0153087	0.00469281	0.00460163	0.0153087	0.00460163	0.00535368	0.00461308	0.00460146	0.0153105	0.00469281	0.00460163	0.0153105	0.00460163	0.00535368	0.00461308	0.00460146	0.0153108	0.00469281	0.00460163	0.0153108	0.00460163	0.00535368	0.00461308	0.00460146	0.0153109	0.00469281	0.00460163	0.0153109	0.00460163	0.00535368	0.00461308	0.00460146	0.0151483	0.00469281	0.00460163	0.0153109	0.00460163	0.00535368	0.00461308	0.00476483	0.0151185	0.00464243	0.00476191	0.0110425	0.00476499	0.00468206	0.00470569	0.00478003	0.00991685	0.00463957	0.00477126	0.010484	0.00477452	0.00464375	0.00471102	0.00478092	0.00930832	0.00463941	0.0047718	0.010413	0.00477508	0.00464157	0.00471133	0.00478097	0.00923958	0.0046394	0.00477183	0.010404	0.00477512	0.00464145	0.00471135	0.00478097	0.00923185	0.0046394	0.00477184	0.0104029	0.00477512	0.00464144	0.00471135	0.00478566	0.0103108	0.00468974	0.00478508	0.00174447	0.00478527	0.00414399	0.00477034	0.0047033	0.000594833	0.00463135	0.00470445	0.000628346	0.00470294	0.00382021	0.00471533	0.00469575	0.000653327	0.00462804	0.00469981	0.000619788	0.00469821	0.0038051	0.00471216	0.00469532	0.000653797	0.00462785	0.00469955	0.000619723	0.00469793	0.00380439	0.00471198	0.00469529	0.000653801	0.00462784	0.00469953	0.000619723	0.00469792	0.00380436	0.00471197	0.00469529	0.000653801	0.00462784	0.00469953	0.000619723	0.00469792	0.00380436	0.00471196	0.00469299	0.000619983	0.00460293	0.00469302	0.00151859	0.00469293	0.00402634	0.00468274	0.0046928	0.00151859	0.00460153	0.00469265	0.00153544	0.00469264	0.0040373	0.00468106	0.00469279	0.00153544	0.00460145	0.00469263	0.00153576	0.00469263	0.00403784	0.00468097	0.00469279	0.00153576	0.00460144	0.00469262	0.00153576	0.00469262	0.00403786	0.00468096	0.00469279	0.00153576	0.00460144	0.00469262	0.00153576	0.00469262	0.00403786	0.00468096	0.00469279	0.00153576	0.00460144	0.00469262	0.00153576	0.00469262	0.00403786	0.00468096	0.00469279	0.00153576	0.00460144	0.00469262	0.00153576	0.00469262	0.00403786	0.00468096	0.00469279	0.00153576	0.00460144	0.00469262	0.00153576	0.00469262	0.00403786	0.00468096	0.00469279	0.00153576	0.00460144	0.00469262	0.00153576	0.00469262	0.00403786	0.00468096	0.00469279	0.00153576	0.00460144	0.00469262	0.00153576	0.00469262	0.00403786	0.00468096	0.00469279	0.00153576	0.00460144	0.00469262	0.00153576	0.00469262	0.00403786	0.00468096	0.00469279	0.00153576	0.00460144	0.00469262	0.00153576	0.00469262	0.00403786	0.00468096	0.00469279	0.00153576	0.00460144	0.00469262	0.00153576	0.00469262	0.00403786	0.00468096	0.00469279	0.00153576	0.00460144	0.00469262	0.00153576	0.00469262	0.00403786	0.00468096	0.00469279	0.00153576	0.00460144	0.00469262	0.00153576	0.00469262	0.00403786	0.00468096	0.00469279	0.00153576	0.00460144	0.00469262	0.00153576	0.00469262	0.00403786	0.00468096	0.00469279	0.00153576	0.00460144	0.00469262	0.00153576	0.00469262	0.00403786	0.00468096	0.00469279	0.00153576	0.00460144	0.00469262	0.00153576	0.00469262	0.00403786	0.00468096	0.00469279	0.00153576	0.00460144	0.00469262	0.00153576	0.00469262	0.00403786	0.00468096	0.00469279	0.00153576	0.00460144	0.00469262	0.00153576	0.00469262	0.00403786	0.00468096	0.00469279	0	0	0	0	0	0	0	0	0.00443092	0.00443092	0.00443092	0.00443092	0.00443092	0.00443092	0.00443092	0.00443092	0.00468777	0.00468777	0.00468777	0.00468777	0.00468777	0.00468777	0.00468777	0.00468777	0.00470311	0.00470311	0.00470311	0.00470311	0.00470311	0.00470311	0.00470311	0.00470311	0.00448408	0.00448408	0.00448408	0.00448408	0.00448408	0.00448408	0.00448408	0.00448408	0.00447161	0.00447161	0.00447161	0.00447161	0.00447161	0.00447161	0.00447161	0.00447161	0.0044709	0.0044709	0.0044709	0.0044709	0.0044709	0.0044709	0.0044709	0.0044709	0.00447086	0.00447086	0.00447086	0.00447086	0.00447086	0.00447086	0.00447086	0.00447086	0.00447086	0.00447086	0.00447086	0.00447086	0.00447086	0.00447086	0.00447086	0.00447086	0.00447086	0.00447086	0.00447086	0.00447086	0.00447086	0.00447086	0.00447086	0.00447086	0.00758069	0.00461878	0.00457928	0.0181572	0.00457943	0.00758069	0.00461878	0.00457928	0.00788551	0.00462748	0.0045856	0.0215517	0.00458575	0.00788551	0.00462748	0.0045856	0.00791604	0.00462799	0.00458597	0.0224855	0.00458612	0.00791604	0.00462799	0.00458597	0.0079191	0.00462802	0.00458599	0.0227492	0.00458614	0.0079191	0.00462802	0.00458599	0.00791941	0.00462802	0.00458599	0.0228242	0.00458614	0.00791941	0.00462802	0.00458599	0.00791944	0.00462802	0.00458599	0.0228456	0.00458614	0.00791944	0.00462802	0.00458599	0.00791944	0.00462802	0.00458599	0.0228517	0.00458614	0.00791944	0.00462802	0.00458599	0.00791944	0.00462802	0.00458599	0.0228534	0.00458614	0.00791944	0.00462802	0.00458599	0.0080051	0.00462802	0.00458599	0.0228539	0.00458614	0.00791944	0.00462802	0.00479723	0.0080138	0.00467825	0.00480033	0.015037	0.00479739	0.00576152	0.00467825	0.00481324	0.00576843	0.00468124	0.00481343	0.0136273	0.00481029	0.00560573	0.00468124	0.00481422	0.00560622	0.00468142	0.00481424	0.0133874	0.00481108	0.00559465	0.00468142	0.00481428	0.00559468	0.00468143	0.00481429	0.0133469	0.00481113	0.00559386	0.00468143	0.00481429	0.00559386	0.00468143	0.00481429	0.0133401	0.00481113	0.0055938	0.00468143	0.00482453	0.00676308	0.0047754	0.00482473	0.00134301	0.00482438	0.00294033	0.0047754	0.00471793	0.00178978	0.00471463	0.00471633	0.0003551	0.00471754	0.00201094	0.00471463	0.00470993	0.00198165	0.00471099	0.00470984	0.000350647	0.00471114	0.00198725	0.00471099	0.00470945	0.00198651	0.00471077	0.00470945	0.000350628	0.00471075	0.00198665	0.00471077	0.00470942	0.00198663	0.00471075	0.00470942	0.000350628	0.00471073	0.00198663	0.00471075	0.00470942	0.00198663	0.00471075	0.00470942	0.000350628	0.00471073	0.00198663	0.00471075	0.00470442	0.00180114	0.00466417	0.00470432	0.00111087	0.00470425	0.00274172	0.00466417	0.00470402	0.00273525	0.00466141	0.00470402	0.0011217	0.00470387	0.00276822	0.00466141	0.004704	0.00276799	0.00466125	0.004704	0.00112185	0.00470384	0.00276915	0.00466125	0.004704	0.00276915	0.00466124	0.004704	0.00112185	0.00470384	0.00276919	0.00466124	0.004704	0.00276919	0.00466124	0.004704	0.00112185	0.00470384	0.00276919	0.00466124	0.004704	0.00276919	0.00466124	0.004704	0.00112185	0.00470384	0.00276919	0.00466124	0.004704	0.00276919	0.00466124	0.004704	0.00112185	0.00470384	0.00276919	0.00466124	0.004704	0.00276919	0.00466124	0.004704	0.00112185	0.00470384	0.00276919	0.00466124	0.004704	0.00276919	0.00466124	0.004704	0.00112185	0.00470384	0.00276919	0.00466124	0.004704	0.00276919	0.00466124	0.004704	0.00112185	0.00470384	0.00276919	0.00466124	0.004704	0.00276919	0.00466124	0.004704	0.00112185	0.00470384	0.00276919	0.00466124	0.004704	0.00276919	0.00466124	0.004704	0.00112185	0.00470384	0.00276919	0.00466124	0.004704	0.00276919	0.00466124	0.004704	0.00112185	0.00470384	0.00276919	0.00466124	0.004704	0.00276919	0.00466124	0.004704	0.00112185	0.00470384	0.00276919	0.00466124	0.004704	0.00276919	0.00466124	0.004704	0.00112185	0.00470384	0.00276919	0.00466124	0.004704	0.00276919	0.00466124	0.004704	0.00112185	0.00470384	0.00276919	0.00466124	0.004704	0.00276919	0.00466124	0.004704	0.00112185	0.00470384	0.00276919	0.00466124	0.004704	0.00276919	0.00466124	0.004704	0.00112185	0.00470384	0.00276919	0.00466124	0.004704	0.00276919	0.00466124	0.004704	0.00112185	0.00470384	0.00276919	0.00466124	0.004704	0.00276919	0.00466124	0.004704	0.00112185	0.00470384	0.00276919	0.00466124	0.004704	0	0	0	0	0	0	0	0	0.00443092	0.00443092	0.00443092	0.00443092	0.00443092	0.00443092	0.00443092	0.00443092	0.00373898	0.00373898	0.00373898	0.00373898	0.00373898	0.00373898	0.00373898	0.00373898	0.00383948	0.00383948	0.00383948	0.00383948	0.00383948	0.00383948	0.00383948	0.00383948	0.00368534	0.00368534	0.00368534	0.00368534	0.00368534	0.00368534	0.00368534	0.00368534	0.00370718	0.00370718	0.00370718	0.00370718	0.00370718	0.00370718	0.00370718	0.00370718	0.00370408	0.00370408	0.00370408	0.00370408	0.00370408	0.00370408	0.00370408	0.00370408	0.00370452	0.00370452	0.00370452	0.00370452	0.00370452	0.00370452	0.00370452	0.00370452	0.00370446	0.00370446	0.00370446	0.00370446	0.00370446	0.00370446	0.00370446	0.00370446	0.00370446	0.00370446	0.00370446	0.00370446	0.00370446	0.00370446	0.00370446	0.00370446	0.00435116	0.00378288	0.00377388	0.0110467	0.003774	0.0110467	0.00384456	0.003774	0.00424468	0.00377152	0.00376385	0.00835072	0.00376396	0.00835072	0.00382397	0.00376396	0.00426203	0.00377317	0.0037653	0.00925506	0.00376541	0.00925506	0.00382699	0.00376541	0.0042592	0.00377293	0.00376509	0.00894138	0.0037652	0.00894138	0.00382655	0.0037652	0.00425966	0.00377296	0.00376512	0.00904898	0.00376523	0.00904898	0.00382661	0.00376523	0.00425959	0.00377296	0.00376512	0.00901193	0.00376522	0.00901193	0.0038266	0.00376522	0.0042596	0.00377296	0.00376512	0.00902467	0.00376523	0.00902467	0.0038266	0.00376523	0.0042596	0.00377296	0.00376512	0.00902028	0.00376523	0.00902028	0.0038266	0.00376523	0.00434514	0.00377296	0.00376512	0.0090218	0.00376523	0.0090218	0.0038266	0.00389902	0.00433092	0.00384876	0.00390353	0.00649476	0.00389902	0.00584367	0.00378548	0.00387656	0.00371455	0.0038376	0.00388288	0.00715325	0.00387907	0.00659879	0.00379146	0.0038799	0.00380336	0.00383924	0.00388595	0.00697553	0.00388204	0.00641103	0.00379059	0.0038794	0.00379043	0.003839	0.0038855	0.00702306	0.0038816	0.00645721	0.00379071	0.00387947	0.00379231	0.00383903	0.00388557	0.00701032	0.00388166	0.00644582	0.0037907	0.00389015	0.00424753	0.00388714	0.00388946	0.00117281	0.00388992	0.00119853	0.00383187	0.00382135	0.00285638	0.00383243	0.00381929	0.000587902	0.00382124	0.000619358	0.00377582	0.00383254	0.00325446	0.00384047	0.00382958	0.000601275	0.00383132	0.000633307	0.00378394	0.0038309	0.00320515	0.00383929	0.00382807	0.000600966	0.00382984	0.000632967	0.00378276	0.00383114	0.00321122	0.00383947	0.00382829	0.000600973	0.00383005	0.000632975	0.00378293	0.0038311	0.00321047	0.00383944	0.00382826	0.000600973	0.00383002	0.000632975	0.00378291	0.00382584	0.00301833	0.00381561	0.00382634	0.00147268	0.00382596	0.00147088	0.00376253	0.00382657	0.00342314	0.00381909	0.00382662	0.00142418	0.00382655	0.00142428	0.00376547	0.00382646	0.00337042	0.00381858	0.00382658	0.00142683	0.00382646	0.00142683	0.00376505	0.00382648	0.00337724	0.00381866	0.00382659	0.00142669	0.00382648	0.00142669	0.00376511	0.00382648	0.00337636	0.00381865	0.00382659	0.0014267	0.00382648	0.0014267	0.0037651	0.00382648	0.00337647	0.00381865	0.00382659	0.0014267	0.00382648	0.0014267	0.0037651	0.00382648	0.00337645	0.00381865	0.00382659	0.0014267	0.00382648	0.0014267	0.0037651	0.00382648	0.00337646	0.00381865	0.00382659	0.0014267	0.00382648	0.0014267	0.0037651	0.00382648	0.00337646	0.00381865	0.00382659	0.0014267	0.00382648	0.0014267	0.0037651	0.00382648	0.00337646	0.00381865	0.00382659	0.0014267	0.00382648	0.0014267	0.0037651	0.00382648	0.00337646	0.00381865	0.00382659	0.0014267	0.00382648	0.0014267	0.0037651	0.00382648	0.00337646	0.00381865	0.00382659	0.0014267	0.00382648	0.0014267	0.0037651	0.00382648	0.00337646	0.00381865	0.00382659	0.0014267	0.00382648	0.0014267	0.0037651	0.00382648	0.00337646	0.00381865	0.00382659	0.0014267	0.00382648	0.0014267	0.0037651	0.00382648	0.00337646	0.00381865	0.00382659	0.0014267	0.00382648	0.0014267	0.0037651	0.00382648	0.00337646	0.00381865	0.00382659	0.0014267	0.00382648	0.0014267	0.0037651	0.00382648	0.00337646	0.00381865	0.00382659	0.0014267	0.00382648	0.0014267	0.0037651	0.00382648	0.00337646	0.00381865	0.00382659	0.0014267	0.00382648	0.0014267	0.0037651	0.00382648	0.00337646	0.00381865	0.00382659	0.0014267	0.00382648	0.0014267	0.0037651	0.00382648	0.00337646	0.00381865	0.00382659	0.0014267	0.00382648	0.0014267	0.0037651	0.00382648	0	0	0	0	0	0	0	0	0.00443092	0.00443092	0.00443092	0.00443092	0.00443092	0.00443092	0.00443092	0.00443092	0.00529996	0.00529996	0.00529996	0.00529996	0.00529996	0.00529996	0.00529996	0.00529996	0.00548932	0.00548932	0.00548932	0.00548932	0.00548932	0.00548932	0.00548932	0.00548932	0.00543715	0.00543715	0.00543715	0.00543715	0.00543715	0.00543715	0.00543715	0.00543715	0.00542571	0.00542571	0.00542571	0.00542571	0.00542571	0.00542571	0.00542571	0.00542571	0.0054232	0.0054232	0.0054232	0.0054232	0.0054232	0.0054232	0.0054232	0.0054232	0.00542265	0.00542265	0.00542265	0.00542265	0.00542265	0.00542265	0.00542265	0.00542265	0.00542253	0.00542253	0.00542253	0.00542253	0.00542253	0.00542253	0.00542253	0.00542253	0.0054225	0.0054225	0.0054225	0.0054225	0.0054225	0.0054225	0.0054225	0.0054225	0.00560173	0.00547147	0.00546933	0.00904896	0.00546942	0.0216293	0.00560173	0.0054696	0.00564243	0.0054823	0.00547969	0.0104699	0.0054798	0.0409501	0.00564243	0.00548001	0.00565171	0.0054847	0.00548198	0.011085	0.00548209	0.0855778	0.00565171	0.00548232	0.00565383	0.00548523	0.00548249	0.0113623	0.0054826	0.364408	0.00565383	0.00548282	0.00565431	0.00548535	0.0054826	0.0114895	0.00548272	0.999979	0.00565431	0.00548294	0.00565442	0.00548537	0.00548263	0.0115483	0.00548274	1	0.00565442	0.00548297	0.00565445	0.00548538	0.00548263	0.0115756	0.00548275	1	0.00565445	0.00548297	0.00565445	0.00548538	0.00548263	0.0115883	0.00548275	1	0.00565445	0.00548297	0.00572519	0.00548538	0.00548263	0.0115942	0.00548275	1	0.00565445	0.00557243	0.00574156	0.00555402	0.00557619	0.00995144	0.0055722	1	0.00554328	0.00558597	0.00550315	0.00556943	0.0055973	0.00931511	0.00559237	1	0.00551845	0.00558903	0.00545041	0.0055729	0.00560207	0.00907961	0.00559693	1	0.00551291	0.00558972	0.00543881	0.00557368	0.00560315	0.00899395	0.00559796	1	0.00551168	0.00558988	0.00543626	0.00557386	0.0056034	0.00896299	0.00559819	1	0.00551141	0.00560179	0.00562177	0.00559613	0.005605	0.00387579	0.00560373	1	0.00545222	0.0055592	0.00531398	0.00556428	0.00555814	0.00205485	0.00555971	1	0.00536363	0.00555266	0.0053626	0.00555712	0.00554763	0.00190863	0.00554984	1	0.00534446	0.0055512	0.00537314	0.00555552	0.00554527	0.00189736	0.00554763	1	0.00534033	0.00555087	0.00537543	0.00555516	0.00554475	0.00189649	0.00554713	1	0.00533944	0.00555079	0.00537593	0.00555507	0.00554463	0.00189642	0.00554702	1	0.00533924	0.00554489	0.00526989	0.00554401	0.00554384	0.00288661	0.00554428	1	0.00536808	0.00554363	0.00535306	0.00554153	0.00554366	0.00300471	0.00554367	1	0.00537433	0.00554334	0.00537107	0.00554098	0.00554362	0.00301911	0.00554353	1	0.00537569	0.00554328	0.00537498	0.00554086	0.00554361	0.00302088	0.0055435	1	0.00537598	0.00554327	0.00537583	0.00554083	0.00554361	0.00302109	0.00554349	1	0.00537605	0.00554326	0.00537601	0.00554082	0.00554361	0.00302112	0.00554349	1	0.00537606	0.00554326	0.00537605	0.00554082	0.00554361	0.00302112	0.00554349	1	0.00537607	0.00554326	0.00537607	0.00554082	0.00554361	0.00302112	0.00554349	1	0.00537607	0.00554326	0.00537607	0.00554082	0.00554361	0.00302112	0.00554349	1	0.00537607	0.00554326	0.00537607	0.00554082	0.00554361	0.00302112	0.00554349	1	0.00537607	0.00554326	0.00537607	0.00554082	0.00554361	0.00302112	0.00554349	1	0.00537607	0.00554326	0.00537607	0.00554082	0.00554361	0.00302112	0.00554349	1	0.00537607	0.00554326	0.00537607	0.00554082	0.00554361	0.00302112	0.00554349	1	0.00537607	0.00554326	0.00537607	0.00554082	0.00554361	0.00302112	0.00554349	1	0.00537607	0.00554326	0.00537607	0.00554082	0.00554361	0.00302112	0.00554349	1	0.00537607	0.00554326	0.00537607	0.00554082	0.00554361	0.00302112	0.00554349	1	0.00537607	0.00554326	0.00537607	0.00554082	0.00554361	0.00302112	0.00554349	1	0.00537607	0.00554326	0.00537607	0.00554082	0.00554361	0.00302112	0.00554349	1	0.00537607	0.00554326	0.00537607	0.00554082	0.00554361	0.00302112	0.00554349	1	0.00537607	0.00554326	0.00537607	0.00554082	0.00554361	0.00302112	0.00554349	1	0.00537607	0.00554326	0	0	0	0	0	0	0	0	0.00443092	0.00443092	0.00443092	0.00443092	0.00443092	0.00443092	0.00443092	0.00443092	0.00524368	0.00524368	0.00524368	0.00524368	0.00524368	0.00524368	0.00524368	0.00524368	0.00540811	0.00540811	0.00540811	0.00540811	0.00540811	0.00540811	0.00540811	0.00540811	0.00541614	0.00541614	0.00541614	0.00541614	0.00541614	0.00541614	0.00541614	0.00541614	0.00541779	0.00541779	0.00541779	0.00541779	0.00541779	0.00541779	0.00541779	0.00541779	0.00541813	0.00541813	0.00541813	0.00541813	0.00541813	0.00541813	0.00541813	0.00541813	0.0054182	0.0054182	0.0054182	0.0054182	0.0054182	0.0054182	0.0054182	0.0054182	0.00541821	0.00541821	0.00541821	0.00541821	0.00541821	0.00541821	0.00541821	0.00541821	0.00541821	0.00541821	0.00541821	0.00541821	0.00541821	0.00541821	0.00541821	0.00541821	0.00544409	0.00543134	0.00543113	0.00626036	0.00543116	0.0158471	0.00553271	0.00543134	0.00544944	0.00543405	0.0054338	0.00646367	0.00543383	0.0234196	0.00555682	0.00543405	0.00545055	0.00543461	0.00543435	0.00651372	0.00543438	0.0310306	0.00556191	0.00543461	0.00545078	0.00543472	0.00543447	0.00652611	0.0054345	0.0410688	0.00556298	0.00543472	0.00545083	0.00543475	0.00543449	0.00652918	0.00543452	0.0591238	0.00556321	0.00543475	0.00545083	0.00543475	0.00543449	0.00652993	0.00543453	0.111294	0.00556326	0.00543475	0.00545084	0.00543476	0.00543449	0.00653012	0.00543453	0.478755	0.00556327	0.00543476	0.00545084	0.00543476	0.00543449	0.00653017	0.00543453	0.999999	0.00556327	0.00543476	0.00547258	0.00543476	0.00543449	0.00653018	0.00543453	1	0.00556327	0.00545919	0.0054771	0.00545644	0.0054602	0.00625509	0.00545896	1	0.00549452	0.00546024	0.00543883	0.00546093	0.00546553	0.00619012	0.00546403	1	0.0054802	0.00546046	0.00543093	0.00546186	0.00546664	0.00617487	0.00546508	1	0.00547721	0.0054605	0.0054293	0.00546206	0.00546687	0.0061713	0.0054653	1	0.00547659	0.00546051	0.00542897	0.0054621	0.00546692	0.00617046	0.00546535	1	0.00547646	0.00546586	0.00545716	0.00546597	0.00546717	0.00487104	0.00546682	1	0.00536875	0.0054545	0.00542836	0.00545569	0.00545434	0.004109	0.00545485	1	0.00528139	0.00545394	0.00544194	0.00545356	0.00545168	0.0039916	0.00545237	1	0.00526389	0.00545383	0.00544474	0.00545312	0.00545113	0.00397382	0.00545186	1	0.00526039	0.00545381	0.00544532	0.00545303	0.00545102	0.00397113	0.00545175	1	0.00525969	0.0054538	0.00544544	0.00545301	0.005451	0.00397072	0.00545173	1	0.00525955	0.00545114	0.00542594	0.00545108	0.00545087	0.00446961	0.005451	1	0.00531202	0.00545069	0.00543273	0.00545068	0.00545084	0.0045552	0.00545085	1	0.00532262	0.0054506	0.00543413	0.0054506	0.00545084	0.00457005	0.00545081	1	0.00532477	0.00545058	0.00543442	0.00545058	0.00545084	0.00457263	0.00545081	1	0.0053252	0.00545058	0.00543448	0.00545058	0.00545084	0.00457308	0.00545081	1	0.00532529	0.00545058	0.00543449	0.00545058	0.00545084	0.00457316	0.00545081	1	0.0053253	0.00545058	0.00543449	0.00545058	0.00545084	0.00457317	0.00545081	1	0.00532531	0.00545058	0.00543449	0.00545058	0.00545084	0.00457317	0.00545081	1	0.00532531	0.00545058	0.00543449	0.00545058	0.00545084	0.00457317	0.00545081	1	0.00532531	0.00545058	0.00543449	0.00545058	0.00545084	0.00457317	0.00545081	1	0.00532531	0.00545058	0.00543449	0.00545058	0.00545084	0.00457317	0.00545081	1	0.00532531	0.00545058	0.00543449	0.00545058	0.00545084	0.00457317	0.00545081	1	0.00532531	0.00545058	0.00543449	0.00545058	0.00545084	0.00457317	0.00545081	1	0.00532531	0.00545058	0.00543449	0.00545058	0.00545084	0.00457317	0.00545081	1	0.00532531	0.00545058	0.00543449	0.00545058	0.00545084	0.00457317	0.00545081	1	0.00532531	0.00545058	0.00543449	0.00545058	0.00545084	0.00457317	0.00545081	1	0.00532531	0.00545058	0.00543449	0.00545058	0.00545084	0.00457317	0.00545081	1	0.00532531	0.00545058	0.00543449	0.00545058	0.00545084	0.00457317	0.00545081	1	0.00532531	0.00545058	0.00543449	0.00545058	0.00545084	0.00457317	0.00545081	1	0.00532531	0.00545058	0.00543449	0.00545058	0.00545084	0.00457317	0.00545081	1	0.00532531	0.00545058	0	0	0	0	0	0	0	0	0.00443092	0.00443092	0.00443092	0.00443092	0.00443092	0.00443092	0.00443092	0.00443092	0.00451604	0.00451604	0.00451604	0.00451604	0.00451604	0.00451604	0.00451604	0.00451604	0.00451769	0.00451769	0.00451769	0.00451769	0.00451769	0.00451769	0.00451769	0.00451769	0.00451419	0.00451419	0.00451419	0.00451419	0.00451419	0.00451419	0.00451419	0.00451419	0.00451412	0.00451412	0.00451412	0.00451412	0.00451412	0.00451412	0.00451412	0.00451412	0.00451412	0.00451412	0.00451412	0.00451412	0.00451412	0.00451412	0.00451412	0.00451412	0.00451412	0.00451412	0.00451412	0.00451412	0.00451412	0.00451412	0.00451412	0.00451412	0.00451412	0.00451412	0.00451412	0.00451412	0.00451412	0.00451412	0.00451412	0.00451412	0.00451412	0.00451412	0.00451412	0.00451412	0.00451412	0.00451412	0.00451412	0.00451412	0.00451651	0.0045159	0.00451589	0.00462531	0.00451589	0.00747618	0.00455492	0.00451596	0.00451656	0.00451593	0.00451592	0.00462752	0.00451593	0.0075716	0.00455572	0.004516	0.00451656	0.00451593	0.00451592	0.00462757	0.00451593	0.00757469	0.00455574	0.004516	0.00451656	0.00451593	0.00451592	0.00462757	0.00451593	0.00757479	0.00455574	0.004516	0.00451656	0.00451593	0.00451592	0.00462757	0.00451593	0.00757479	0.00455574	0.004516	0.00451656	0.00451593	0.00451592	0.00462757	0.00451593	0.00757479	0.00455574	0.004516	0.00451656	0.00451593	0.00451592	0.00462757	0.00451593	0.00757479	0.00455574	0.004516	0.00451656	0.00451593	0.00451592	0.00462757	0.00451593	0.00757479	0.00455574	0.004516	0.00451976	0.00451593	0.00451592	0.00462757	0.00451593	0.00757479	0.00455574	0.00451934	0.00451982	0.00451912	0.00451944	0.00459442	0.00451926	0.00722724	0.00453762	0.00451835	0.00451662	0.00451919	0.00451951	0.00459376	0.00451932	0.00721649	0.00453727	0.00451833	0.00451656	0.00451919	0.00451951	0.00459375	0.00451932	0.00721616	0.00453726	0.00451833	0.00451656	0.00451919	0.00451951	0.00459375	0.00451932	0.00721615	0.00453726	0.00451833	0.00451656	0.00451919	0.00451951	0.00459375	0.00451932	0.00721615	0.00453726	0.00451954	0.0045183	0.00451951	0.00451953	0.004414	0.00451952	0.00275856	0.00448114	0.00451778	0.00451665	0.00451791	0.00451777	0.00432173	0.00451785	0.00167051	0.00445052	0.0045182	0.00451822	0.00451788	0.00451773	0.00432002	0.00451782	0.0016627	0.00444993	0.00451821	0.00451825	0.00451788	0.00451773	0.00431999	0.00451782	0.00166265	0.00444992	0.00451821	0.00451825	0.00451788	0.00451773	0.00431999	0.00451782	0.00166265	0.00444992	0.00451821	0.00451825	0.00451788	0.00451773	0.00431999	0.00451782	0.00166265	0.00444992	0.0045176	0.00451658	0.00451772	0.00451772	0.00440709	0.00451772	0.00269238	0.0044777	0.00451765	0.00451708	0.00451771	0.00451772	0.00440873	0.00451772	0.00270433	0.00447824	0.00451765	0.00451708	0.00451771	0.00451772	0.00440877	0.00451772	0.00270447	0.00447825	0.00451765	0.00451708	0.00451771	0.00451772	0.00440877	0.00451772	0.00270447	0.00447825	0.00451765	0.00451708	0.00451771	0.00451772	0.00440877	0.00451772	0.00270447	0.00447825	0.00451765	0.00451708	0.00451771	0.00451772	0.00440877	0.00451772	0.00270447	0.00447825	0.00451765	0.00451708	0.00451771	0.00451772	0.00440877	0.00451772	0.00270447	0.00447825	0.00451765	0.00451708	0.00451771	0.00451772	0.00440877	0.00451772	0.00270447	0.00447825	0.00451765	0.00451708	0.00451771	0.00451772	0.00440877	0.00451772	0.00270447	0.00447825	0.00451765	0.00451708	0.00451771	0.00451772	0.00440877	0.00451772	0.00270447	0.00447825	0.00451765	0.00451708	0.00451771	0.00451772	0.00440877	0.00451772	0.00270447	0.00447825	0.00451765	0.00451708	0.00451771	0.00451772	0.00440877	0.00451772	0.00270447	0.00447825	0.00451765	0.00451708	0.00451771	0.00451772	0.00440877	0.00451772	0.00270447	0.00447825	0.00451765	0.00451708	0.00451771	0.00451772	0.00440877	0.00451772	0.00270447	0.00447825	0.00451765	0.00451708	0.00451771	0.00451772	0.00440877	0.00451772	0.00270447	0.00447825	0.00451765	0.00451708	0.00451771	0.00451772	0.00440877	0.00451772	0.00270447	0.00447825	0.00451765	0.00451708	0.00451771	0.00451772	0.00440877	0.00451772	0.00270447	0.00447825	0.00451765	0.00451708	0.00451771	0.00451772	0.00440877	0.00451772	0.00270447	0.00447825	0.00451765	0.00451708	0.00451771	0.00451772	0.00440877	0.00451772	0.00270447	0.00447825	0.00451765	0.00451708	0.00451771	0.00451772	0.00440877	0.00451772	0.00270447	0.00447825	0.00451765	0	0	0	0	0	0	0	0	0.00443092	0.00443092	0.00443092	0.00443092	0.00443092	0.00443092	0.00443092	0.00443092	0.00325271	0.00325271	0.00325271	0.00325271	0.00325271	0.00325271	0.00325271	0.00325271	0.00353149	0.00353149	0.00353149	0.00353149	0.00353149	0.00353149	0.00353149	0.00353149	0.00346319	0.00346319	0.00346319	0.00346319	0.00346319	0.00346319	0.00346319	0.00346319	0.00347973	0.00347973	0.00347973	0.00347973	0.00347973	0.00347973	0.00347973	0.00347973	0.00347572	0.00347572	0.00347572	0.00347572	0.00347572	0.00347572	0.00347572	0.00347572	0.00347669	0.00347669	0.00347669	0.00347669	0.00347669	0.00347669	0.00347669	0.00347669	0.00347646	0.00347646	0.00347646	0.00347646	0.00347646	0.00347646	0.00347646	0.00347646	0.00347652	0.00347652	0.00347652	0.00347652	0.00347652	0.00347652	0.00347652	0.00347652	0.00347665	0.00347663	0.00347663	0.00348494	0.00347663	0.00400865	0.00348494	0.00347665	0.00347662	0.0034766	0.0034766	0.00348289	0.0034766	0.00386257	0.00348289	0.00347662	0.00347662	0.00347661	0.00347661	0.00348339	0.00347661	0.00390214	0.00348339	0.00347662	0.00347662	0.00347661	0.00347661	0.00348327	0.00347661	0.00389138	0.00348327	0.00347662	0.00347662	0.00347661	0.00347661	0.0034833	0.00347661	0.0038943	0.0034833	0.00347662	0.00347662	0.00347661	0.00347661	0.00348329	0.00347661	0.00389351	0.00348329	0.00347662	0.00347662	0.00347661	0.00347661	0.00348329	0.00347661	0.00389373	0.00348329	0.00347662	0.00347662	0.00347661	0.00347661	0.00348329	0.00347661	0.00389366	0.00348329	0.00347662	0.00347687	0.00347661	0.00347661	0.00348329	0.00347661	0.00389368	0.00348329	0.00347687	0.00347681	0.00347686	0.00347687	0.00348083	0.00347686	0.00386303	0.00348083	0.00347667	0.00347668	0.0034768	0.00347681	0.00348143	0.0034768	0.0038713	0.00348143	0.00347672	0.00347672	0.00347681	0.00347682	0.00348128	0.00347681	0.00386907	0.00348128	0.00347671	0.00347671	0.00347681	0.00347682	0.00348132	0.00347681	0.00386967	0.00348132	0.00347671	0.00347671	0.00347681	0.00347682	0.00348131	0.00347681	0.0038695	0.00348131	0.00347686	0.00347674	0.00347682	0.00347682	0.00346745	0.00347682	0.00293363	0.00346745	0.00347667	0.00347669	0.0034767	0.00347669	0.00346376	0.0034767	0.00272654	0.00346376	0.00347677	0.00347677	0.00347673	0.00347672	0.00346465	0.00347673	0.00276626	0.00346465	0.00347675	0.00347675	0.00347672	0.00347671	0.00346443	0.00347672	0.0027586	0.00346443	0.00347676	0.00347675	0.00347672	0.00347672	0.00346449	0.00347672	0.00276007	0.00346449	0.00347675	0.00347675	0.00347672	0.00347672	0.00346447	0.00347672	0.00275979	0.00346447	0.00347668	0.00347668	0.00347671	0.00347672	0.00347139	0.00347671	0.00316984	0.00347139	0.00347671	0.00347671	0.00347672	0.00347672	0.00346972	0.00347672	0.00308038	0.00346972	0.0034767	0.0034767	0.00347672	0.00347672	0.00347012	0.00347672	0.00309968	0.00347012	0.0034767	0.0034767	0.00347672	0.00347672	0.00347003	0.00347672	0.00309551	0.00347003	0.0034767	0.0034767	0.00347672	0.00347672	0.00347005	0.00347672	0.00309641	0.00347005	0.0034767	0.0034767	0.00347672	0.00347672	0.00347004	0.00347672	0.00309621	0.00347004	0.0034767	0.0034767	0.00347672	0.00347672	0.00347004	0.00347672	0.00309626	0.00347004	0.0034767	0.0034767	0.00347672	0.00347672	0.00347004	0.00347672	0.00309625	0.00347004	0.0034767	0.0034767	0.00347672	0.00347672	0.00347004	0.00347672	0.00309625	0.00347004	0.0034767	0.0034767	0.00347672	0.00347672	0.00347004	0.00347672	0.00309625	0.00347004	0.0034767	0.0034767	0.00347672	0.00347672	0.00347004	0.00347672	0.00309625	0.00347004	0.0034767	0.0034767	0.00347672	0.00347672	0.00347004	0.00347672	0.00309625	0.00347004	0.0034767	0.0034767	0.00347672	0.00347672	0.00347004	0.00347672	0.00309625	0.00347004	0.0034767	0.0034767	0.00347672	0.00347672	0.00347004	0.00347672	0.00309625	0.00347004	0.0034767	0.0034767	0.00347672	0.00347672	0.00347004	0.00347672	0.00309625	0.00347004	0.0034767	0.0034767	0.00347672	0.00347672	0.00347004	0.00347672	0.00309625	0.00347004	0.0034767	0.0034767	0.00347672	0.00347672	0.00347004	0.00347672	0.00309625	0.00347004	0.0034767	0.0034767	0.00347672	0.00347672	0.00347004	0.00347672	0.00309625	0.00347004	0.0034767	0.0034767	0.00347672	0.00347672	0.00347004	0.00347672	0.00309625	0.00347004	0.0034767	0.0034767	0.00347672	0.00347672	0.00347004	0.00347672	0.00309625	0.00347004	0.0034767	0	0	0	0	0	0	0	0	0.00443092	0.00443092	0.00443092	0.00443092	0.00443092	0.00443092	0.00443092	0.00443092	0.0030643	0.0030643	0.0030643	0.0030643	0.0030643	0.0030643	0.0030643	0.0030643	0.00343363	0.00343363	0.00343363	0.00343363	0.00343363	0.00343363	0.00343363	0.00343363	0.00332704	0.00332704	0.00332704	0.00332704	0.00332704	0.00332704	0.00332704	0.00332704	0.0033567	0.0033567	0.0033567	0.0033567	0.0033567	0.0033567	0.0033567	0.0033567	0.00334842	0.00334842	0.00334842	0.00334842	0.00334842	0.00334842	0.00334842	0.00334842	0.00335073	0.00335073	0.00335073	0.00335073	0.00335073	0.00335073	0.00335073	0.00335073	0.00335009	0.00335009	0.00335009	0.00335009	0.00335009	0.00335009	0.00335009	0.00335009	0.00335027	0.00335027	0.00335027	0.00335027	0.00335027	0.00335027	0.00335027	0.00335027	0.00555281	0.00343284	0.003352	0.00338054	0.00335154	0.00335159	0.00335153	0.00335153	0.0046239	0.00340932	0.00335151	0.00337203	0.00335118	0.00335122	0.00335118	0.00335118	0.00499515	0.003416	0.00335165	0.00337442	0.00335128	0.00335132	0.00335128	0.00335128	0.00484334	0.0034141	0.00335161	0.00337375	0.00335125	0.00335129	0.00335125	0.00335125	0.00490485	0.00341465	0.00335162	0.00337393	0.00335126	0.0033513	0.00335126	0.00335126	0.00487984	0.00341449	0.00335162	0.00337388	0.00335126	0.0033513	0.00335126	0.00335125	0.00489	0.00341454	0.00335162	0.0033739	0.00335126	0.0033513	0.00335126	0.00335125	0.00488587	0.00341452	0.00335162	0.00337389	0.00335126	0.0033513	0.00335126	0.00335125	0.00485254	0.00341453	0.00335162	0.00337389	0.00335126	0.0033513	0.00335126	0.00335363	0.004866	0.00339003	0.00335162	0.00336046	0.00335363	0.003353	0.00335373	0.0033532	0.00467042	0.00339695	0.00335162	0.00336422	0.00335297	0.00335252	0.00335304	0.00335332	0.00474699	0.003395	0.00335162	0.00336317	0.00335316	0.00335265	0.00335324	0.00335329	0.00471686	0.00339555	0.00335162	0.00336346	0.00335311	0.00335262	0.00335318	0.0033533	0.00472869	0.00339539	0.00335162	0.00336338	0.00335312	0.00335263	0.0033532	0.00335331	0.00374164	0.00326242	0.00335331	0.00332175	0.00335335	0.00335344	0.00335334	0.00335212	0.00118423	0.00323221	0.00335237	0.00331128	0.0033521	0.00335231	0.00335206	0.00335233	0.00149552	0.00324035	0.00335264	0.00331417	0.00335244	0.00335262	0.00335241	0.00335227	0.00145719	0.00323816	0.00335256	0.00331337	0.00335235	0.00335254	0.00335232	0.00335229	0.00146186	0.00323875	0.00335259	0.00331359	0.00335237	0.00335256	0.00335234	0.00335229	0.00146129	0.00323859	0.00335258	0.00331353	0.00335237	0.00335255	0.00335233	0.00335228	0.00164551	0.003304	0.00335173	0.00333426	0.00335225	0.00335215	0.00335226	0.00335228	0.00233066	0.00328606	0.00335197	0.00332851	0.00335228	0.00335226	0.00335229	0.00335228	0.00220129	0.00329097	0.0033519	0.0033301	0.00335227	0.00335223	0.00335228	0.00335228	0.00222515	0.00328962	0.00335192	0.00332966	0.00335228	0.00335224	0.00335228	0.00335228	0.00222073	0.00328999	0.00335192	0.00332978	0.00335228	0.00335224	0.00335228	0.00335228	0.00222155	0.00328989	0.00335192	0.00332975	0.00335228	0.00335224	0.00335228	0.00335228	0.0022214	0.00328992	0.00335192	0.00332976	0.00335228	0.00335224	0.00335228	0.00335228	0.00222143	0.00328991	0.00335192	0.00332976	0.00335228	0.00335224	0.00335228	0.00335228	0.00222142	0.00328991	0.00335192	0.00332976	0.00335228	0.00335224	0.00335228	0.00335228	0.00222142	0.00328991	0.00335192	0.00332976	0.00335228	0.00335224	0.00335228	0.00335228	0.00222142	0.00328991	0.00335192	0.00332976	0.00335228	0.00335224	0.00335228	0.00335228	0.00222142	0.00328991	0.00335192	0.00332976	0.00335228	0.00335224	0.00335228	0.00335228	0.00222142	0.00328991	0.00335192	0.00332976	0.00335228	0.00335224	0.00335228	0.00335228	0.00222142	0.00328991	0.00335192	0.00332976	0.00335228	0.00335224	0.00335228	0.00335228	0.00222142	0.00328991	0.00335192	0.00332976	0.00335228	0.00335224	0.00335228	0.00335228	0.00222142	0.00328991	0.00335192	0.00332976	0.00335228	0.00335224	0.00335228	0.00335228	0.00222142	0.00328991	0.00335192	0.00332976	0.00335228	0.00335224	0.00335228	0.00335228	0.00222142	0.00328991	0.00335192	0.00332976	0.00335228	0.00335224	0.00335228	0.00335228	0.00222142	0.00328991	0.00335192	0.00332976	0.00335228	0.00335224	0.00335228	0.00335228	0.00222142	0.00328991	0.00335192	0.00332976	0.00335228	0.00335224	0.00335228	0.00335228	0	0	0	0	0	0	0	0	0.00443092	0.00443092	0.00443092	0.00443092	0.00443092	0.00443092	0.00443092	0.00443092	0.00364827	0.00364827	0.00364827	0.00364827	0.00364827	0.00364827	0.00364827	0.00364827	0.00377573	0.00377573	0.00377573	0.00377573	0.00377573	0.00377573	0.00377573	0.00377573	0.00372483	0.00372483	0.00372483	0.00372483	0.00372483	0.00372483	0.00372483	0.00372483	0.00373316	0.00373316	0.00373316	0.00373316	0.00373316	0.00373316	0.00373316	0.00373316	0.00373179	0.00373179	0.00373179	0.00373179	0.00373179	0.00373179	0.00373179	0.00373179	0.00373202	0.00373202	0.00373202	0.00373202	0.00373202	0.00373202	0.00373202	0.00373202	0.00373198	0.00373198	0.00373198	0.00373198	0.00373198	0.00373198	0.00373198	0.00373198	0.00373199	0.00373199	0.00373199	0.00373199	0.00373199	0.00373199	0.00373199	0.00373199	0.022022	0.00408199	0.00374881	0.00408199	0.00374699	0.00374881	0.00374699	0.00374691	0.00996215	0.0040198	0.00374604	0.0040198	0.00374452	0.00374604	0.00374452	0.00374445	0.0168266	0.00403078	0.0037465	0.00403078	0.00374493	0.0037465	0.00374493	0.00374486	0.0124915	0.00402884	0.00374642	0.00402884	0.00374486	0.00374642	0.00374486	0.00374479	0.0150796	0.00402918	0.00374643	0.00402918	0.00374487	0.00374643	0.00374487	0.0037448	0.013477	0.00402912	0.00374643	0.00402912	0.00374487	0.00374643	0.00374487	0.0037448	0.0144483	0.00402913	0.00374643	0.00402913	0.00374487	0.00374643	0.00374487	0.0037448	0.0138517	0.00402913	0.00374643	0.00402913	0.00374487	0.00374643	0.00374487	0.0037448	0.0136642	0.00402913	0.00374643	0.00402913	0.00374487	0.00374643	0.00374487	0.00377184	0.0137759	0.00387139	0.00375847	0.00387139	0.00377192	0.00375847	0.00377192	0.00377004	0.0108399	0.00389827	0.00375649	0.00389827	0.00376744	0.00375649	0.00376744	0.00377034	0.0123178	0.00389368	0.00375681	0.00389368	0.00376818	0.00375681	0.00376818	0.00377029	0.0115506	0.00389446	0.00375676	0.00389446	0.00376806	0.00375676	0.00376806	0.0037703	0.0119428	0.00389433	0.00375677	0.00389433	0.00376808	0.00375677	0.00376808	0.00377056	0.00581667	0.00344218	0.00377091	0.00344218	0.00377086	0.00377091	0.00377086	0.00375699	9.84288e-05	0.00328784	0.00376062	0.00328784	0.00375678	0.00376062	0.00375678	0.0037579	0.000142593	0.00331019	0.00376232	0.00331019	0.0037591	0.00376232	0.0037591	0.00375775	0.000142316	0.00330695	0.00376203	0.00330695	0.00375872	0.00376203	0.00375872	0.00375777	0.000142318	0.00330742	0.00376208	0.00330742	0.00375878	0.00376208	0.00375878	0.00375777	0.000142318	0.00330735	0.00376207	0.00330735	0.00375877	0.00376207	0.00375877	0.00375764	0.000204829	0.00351794	0.00375502	0.00351794	0.00375738	0.00375502	0.00375738	0.00375765	0.000736139	0.00348558	0.00375618	0.00348558	0.00375761	0.00375618	0.00375761	0.00375765	0.000719126	0.00349053	0.00375599	0.00349053	0.00375757	0.00375599	0.00375757	0.00375765	0.000719665	0.00348977	0.00375602	0.00348977	0.00375758	0.00375602	0.00375758	0.00375765	0.000719648	0.00348989	0.00375601	0.00348989	0.00375758	0.00375601	0.00375758	0.00375765	0.000719648	0.00348987	0.00375601	0.00348987	0.00375758	0.00375601	0.00375758	0.00375765	0.000719648	0.00348987	0.00375601	0.00348987	0.00375758	0.00375601	0.00375758	0.00375765	0.000719648	0.00348987	0.00375601	0.00348987	0.00375758	0.00375601	0.00375758	0.00375765	0.000719648	0.00348987	0.00375601	0.00348987	0.00375758	0.00375601	0.00375758	0.00375765	0.000719648	0.00348987	0.00375601	0.00348987	0.00375758	0.00375601	0.00375758	0.00375765	0.000719648	0.00348987	0.00375601	0.00348987	0.00375758	0.00375601	0.00375758	0.00375765	0.000719648	0.00348987	0.00375601	0.00348987	0.00375758	0.00375601	0.00375758	0.00375765	0.000719648	0.00348987	0.00375601	0.00348987	0.00375758	0.00375601	0.00375758	0.00375765	0.000719648	0.00348987	0.00375601	0.00348987	0.00375758	0.00375601	0.00375758	0.00375765	0.000719648	0.00348987	0.00375601	0.00348987	0.00375758	0.00375601	0.00375758	0.00375765	0.000719648	0.00348987	0.00375601	0.00348987	0.00375758	0.00375601	0.00375758	0.00375765	0.000719648	0.00348987	0.00375601	0.00348987	0.00375758	0.00375601	0.00375758	0.00375765	0.000719648	0.00348987	0.00375601	0.00348987	0.00375758	0.00375601	0.00375758	0.00375765	0.000719648	0.00348987	0.00375601	0.00348987	0.00375758	0.00375601	0.00375758	0.00375765	0.000719648	0.00348987	0.00375601	0.00348987	0.00375758	0.00375601	0.00375758	0.00375765	0	0	0	0	0	0	0	0	0.00443092	0.00443092	0.00443092	0.00443092	0.00443092	0.00443092	0.00443092	0.00443092	0.00421344	0.00421344	0.00421344	0.00421344	0.00421344	0.00421344	0.00421344	0.00421344	0.00422387	0.00422387	0.00422387	0.00422387	0.00422387	0.00422387	0.00422387	0.00422387	0.00402581	0.00402581	0.00402581	0.00402581	0.00402581	0.00402581	0.00402581	0.00402581	0.00403487	0.00403487	0.00403487	0.00403487	0.00403487	0.00403487	0.00403487	0.00403487	0.00403446	0.00403446	0.00403446	0.00403446	0.00403446	0.00403446	0.00403446	0.00403446	0.00403448	0.00403448	0.00403448	0.00403448	0.00403448	0.00403448	0.00403448	0.00403448	0.00403448	0.00403448	0.00403448	0.00403448	0.00403448	0.00403448	0.00403448	0.00403448	0.00403448	0.00403448	0.00403448	0.00403448	0.00403448	0.00403448	0.00403448	0.00403448	0.157014	0.00496391	0.00413684	0.00684286	0.00413286	0.00416802	0.00413391	0.0041323	0.0315013	0.00491182	0.00413203	0.00662854	0.00412825	0.0041617	0.00412924	0.00412771	0.11984	0.00491473	0.00413226	0.00664466	0.00412846	0.004162	0.00412946	0.00412792	0.0473507	0.00491456	0.00413225	0.00664344	0.00412845	0.00416199	0.00412945	0.00412791	0.102042	0.00491457	0.00413225	0.00664354	0.00412845	0.00416199	0.00412945	0.00412791	0.0573984	0.00491457	0.00413225	0.00664353	0.00412845	0.00416199	0.00412945	0.00412791	0.0920078	0.00491457	0.00413225	0.00664353	0.00412845	0.00416199	0.00412945	0.00412791	0.0639141	0.00491457	0.00413225	0.00664353	0.00412845	0.00416199	0.00412945	0.00412791	0.0767346	0.00491457	0.00413225	0.00664353	0.00412845	0.00416199	0.00412945	0.00430986	0.0669937	0.00434446	0.00426101	0.00524518	0.00431042	0.00416199	0.00429767	0.00431814	0.0334102	0.00437269	0.00425478	0.00532907	0.00430153	0.00416199	0.00428946	0.00431774	0.0482544	0.00437129	0.00425508	0.005324	0.00430196	0.00416199	0.00428986	0.00431776	0.0410462	0.00437136	0.00425507	0.00532431	0.00430194	0.00416199	0.00428984	0.00431776	0.0444077	0.00437135	0.00425507	0.00532429	0.00430194	0.00416199	0.00428984	0.00432094	0.0148637	0.00359461	0.00431945	0.00257715	0.0043213	0.00429167	0.0043208	0.00422878	2.03176e-06	0.00321048	0.00424591	0.00180501	0.00422759	0.00424862	0.00423226	0.00422477	3.66762e-06	0.00322453	0.00424945	0.00182095	0.0042321	0.0042507	0.00423652	0.00422496	3.66755e-06	0.00322402	0.00424928	0.00182062	0.00423188	0.0042506	0.00423632	0.00422495	3.66755e-06	0.00322404	0.00424929	0.00182063	0.00423189	0.0042506	0.00423632	0.00422495	3.66755e-06	0.00322403	0.00424929	0.00182063	0.00423189	0.0042506	0.00423632	0.00422339	6.51291e-06	0.00355555	0.0042175	0.00261839	0.0042224	0.00418589	0.00422112	0.00422338	9.91332e-05	0.00354218	0.00421902	0.00259473	0.00422285	0.00418897	0.00422185	0.00422338	9.90285e-05	0.00354272	0.00421895	0.00259543	0.00422283	0.00418882	0.00422181	0.00422338	9.90286e-05	0.00354269	0.00421895	0.00259541	0.00422283	0.00418883	0.00422181	0.00422338	9.90286e-05	0.00354269	0.00421895	0.00259541	0.00422283	0.00418883	0.00422181	0.00422338	9.90286e-05	0.00354269	0.00421895	0.00259541	0.00422283	0.00418883	0.00422181	0.00422338	9.90286e-05	0.00354269	0.00421895	0.00259541	0.00422283	0.00418883	0.00422181	0.00422338	9.90286e-05	0.00354269	0.00421895	0.00259541	0.00422283	0.00418883	0.00422181	0.00422338	9.90286e-05	0.00354269	0.00421895	0.00259541	0.00422283	0.00418883	0.00422181	0.00422338	9.90286e-05	0.00354269	0.00421895	0.00259541	0.00422283	0.00418883	0.00422181	0.00422338	9.90286e-05	0.00354269	0.00421895	0.00259541	0.00422283	0.00418883	0.00422181	0.00422338	9.90286e-05	0.00354269	0.00421895	0.00259541	0.00422283	0.00418883	0.00422181	0.00422338	9.90286e-05	0.00354269	0.00421895	0.00259541	0.00422283	0.00418883	0.00422181	0.00422338	9.90286e-05	0.00354269	0.00421895	0.00259541	0.00422283	0.00418883	0.00422181	0.00422338	9.90286e-05	0.00354269	0.00421895	0.00259541	0.00422283	0.00418883	0.00422181	0.00422338	9.90286e-05	0.00354269	0.00421895	0.00259541	0.00422283	0.00418883	0.00422181	0.00422338	9.90286e-05	0.00354269	0.00421895	0.00259541	0.00422283	0.00418883	0.00422181	0.00422338	9.90286e-05	0.00354269	0.00421895	0.00259541	0.00422283	0.00418883	0.00422181	0.00422338	9.90286e-05	0.00354269	0.00421895	0.00259541	0.00422283	0.00418883	0.00422181	0.00422338	9.90286e-05	0.00354269	0.00421895	0.00259541	0.00422283	0.00418883	0.00422181	0.00422338	0	0	0	0	0	0	0	0	0.00443092	0.00443092	0.00443092	0.00443092	0.00443092	0.00443092	0.00443092	0.00443092	0.00396889	0.00396889	0.00396889	0.00396889	0.00396889	0.00396889	0.00396889	0.00396889	0.00401474	0.00401474	0.00401474	0.00401474	0.00401474	0.00401474	0.00401474	0.00401474	0.00337868	0.00337868	0.00337868	0.00337868	0.00337868	0.00337868	0.00337868	0.00337868	0.00343256	0.00343256	0.00343256	0.00343256	0.00343256	0.00343256	0.00343256	0.00343256	0.00342796	0.00342796	0.00342796	0.00342796	0.00342796	0.00342796	0.00342796	0.00342796	0.00342835	0.00342835	0.00342835	0.00342835	0.00342835	0.00342835	0.00342835	0.00342835	0.00342832	0.00342832	0.00342832	0.00342832	0.00342832	0.00342832	0.00342832	0.00342832	0.00342832	0.00342832	0.00342832	0.00342832	0.00342832	0.00342832	0.00342832	0.00342832	0.332475	0.00473081	0.00374035	0.0219535	0.00373691	0.00406904	0.00374995	0.0037351	0.000135116	0.0045802	0.00371144	0.0139397	0.00370835	0.00400475	0.00372008	0.00370672	0.35096	0.00459736	0.00371411	0.0169737	0.00371099	0.00401116	0.00372285	0.00370934	8.51857e-05	0.0045954	0.00371386	0.0157554	0.00371074	0.00401052	0.00372259	0.0037091	0.351244	0.00459563	0.00371388	0.0162339	0.00371076	0.00401058	0.00372261	0.00370912	8.45843e-05	0.0045956	0.00371388	0.0160443	0.00371076	0.00401058	0.00372261	0.00370911	0.351248	0.0045956	0.00371388	0.0161191	0.00371076	0.00401058	0.00372261	0.00370912	8.45768e-05	0.0045956	0.00371388	0.0160895	0.00371076	0.00401058	0.00372261	0.00370911	0.307896	0.0045956	0.00371388	0.0161012	0.00371076	0.00401058	0.00372261	0.00432694	0.000205017	0.00377917	0.00424721	0.0069978	0.00432886	0.0035805	0.00421146	0.0043144	0.0686693	0.00385666	0.00419129	0.00876716	0.00426288	0.003619	0.0041606	0.00431574	0.013177	0.00384924	0.00419712	0.00839161	0.00426988	0.00361553	0.00416587	0.0043156	0.0506392	0.00384995	0.00419651	0.00846996	0.00426913	0.00361585	0.00416532	0.00431561	0.0205118	0.00384988	0.00419657	0.00845356	0.00426921	0.00361582	0.00416538	0.00433504	0.0256873	0.00346302	0.0043428	0.000655587	0.00433895	0.00405013	0.00433504	0.00401268	1.59679e-07	0.00304372	0.00404056	0.000202772	0.00400831	0.00389233	0.00404244	0.00401976	7.43539e-07	0.00307564	0.00407103	0.000205076	0.00404139	0.00390763	0.00407195	0.00401906	7.43528e-07	0.0030732	0.00406795	0.000205065	0.00403807	0.00390615	0.00406896	0.00401913	7.43528e-07	0.00307339	0.00406826	0.000205065	0.0040384	0.00390629	0.00406927	0.00401912	7.43528e-07	0.00307337	0.00406822	0.000205065	0.00403837	0.00390628	0.00406924	0.0040101	1.01365e-06	0.00324059	0.00399913	0.000739016	0.00400577	0.00369089	0.00398879	0.00401053	3.34984e-05	0.00322713	0.00400601	0.00072924	0.00400902	0.00371071	0.00399678	0.00401049	3.34712e-05	0.00322821	0.00400532	0.000729417	0.0040087	0.00370889	0.00399598	0.0040105	3.34712e-05	0.00322813	0.00400539	0.000729415	0.00400873	0.00370905	0.00399606	0.0040105	3.34712e-05	0.00322813	0.00400538	0.000729415	0.00400873	0.00370904	0.00399605	0.0040105	3.34712e-05	0.00322813	0.00400538	0.000729415	0.00400873	0.00370904	0.00399606	0.0040105	3.34712e-05	0.00322813	0.00400538	0.000729415	0.00400873	0.00370904	0.00399606	0.0040105	3.34712e-05	0.00322813	0.00400538	0.000729415	0.00400873	0.00370904	0.00399606	0.0040105	3.34712e-05	0.00322813	0.00400538	0.000729415	0.00400873	0.00370904	0.00399606	0.0040105	3.34712e-05	0.00322813	0.00400538	0.000729415	0.00400873	0.00370904	0.00399606	0.0040105	3.34712e-05	0.00322813	0.00400538	0.000729415	0.00400873	0.00370904	0.00399606	0.0040105	3.34712e-05	0.00322813	0.00400538	0.000729415	0.00400873	0.00370904	0.00399606	0.0040105	3.34712e-05	0.00322813	0.00400538	0.000729415	0.00400873	0.00370904	0.00399606	0.0040105	3.34712e-05	0.00322813	0.00400538	0.000729415	0.00400873	0.00370904	0.00399606	0.0040105	3.34712e-05	0.00322813	0.00400538	0.000729415	0.00400873	0.00370904	0.00399606	0.0040105	3.34712e-05	0.00322813	0.00400538	0.000729415	0.00400873	0.00370904	0.00399606	0.0040105	3.34712e-05	0.00322813	0.00400538	0.000729415	0.00400873	0.00370904	0.00399606	0.0040105	3.34712e-05	0.00322813	0.00400538	0.000729415	0.00400873	0.00370904	0.00399606	0.0040105	3.34712e-05	0.00322813	0.00400538	0.000729415	0.00400873	0.00370904	0.00399606	0.0040105	3.34712e-05	0.00322813	0.00400538	0.000729415	0.00400873	0.00370904	0.00399606	0.0040105	0	0	0	0	0	0	0	0	0.00443092	0.00443092	0.00443092	0.00443092	0.00443092	0.00443092	0.00443092	0.00443092	0.00314645	0.00314645	0.00314645	0.00314645	0.00314645	0.00314645	0.00314645	0.00314645	0.00347487	0.00347487	0.00347487	0.00347487	0.00347487	0.00347487	0.00347487	0.00347487	0.00234626	0.00234626	0.00234626	0.00234626	0.00234626	0.00234626	0.00234626	0.00234626	0.00256032	0.00256032	0.00256032	0.00256032	0.00256032	0.00256032	0.00256032	0.00256032	0.00251828	0.00251828	0.00251828	0.00251828	0.00251828	0.00251828	0.00251828	0.00251828	0.00252648	0.00252648	0.00252648	0.00252648	0.00252648	0.00252648	0.00252648	0.00252648	0.00252488	0.00252488	0.00252488	0.00252488	0.00252488	0.00252488	0.00252488	0.00252488	0.00252519	0.00252519	0.00252519	0.00252519	0.00252519	0.00252519	0.00252519	0.00252519	0.120197	0.00364577	0.00303765	0.120197	0.00303765	0.00502828	0.00310794	0.00303472	1.48713e-05	0.00334333	0.00291964	1.48713e-05	0.00291964	0.00414478	0.00297102	0.00291749	0.142352	0.0034224	0.0029464	0.142352	0.0029464	0.00443741	0.00300264	0.00294405	2.66793e-06	0.00340155	0.00294031	2.66793e-06	0.00294031	0.00433828	0.00299531	0.00293801	0.142467	0.00340704	0.0029417	0.142467	0.0029417	0.00437161	0.002997	0.00293939	2.64411e-06	0.00340559	0.00294138	2.64411e-06	0.00294138	0.00436037	0.00299661	0.00293907	0.142468	0.00340597	0.00294145	0.142468	0.00294145	0.00436416	0.0029967	0.00293915	2.64408e-06	0.00340587	0.00294144	2.64408e-06	0.00294144	0.00436288	0.00299668	0.00293913	0.129969	0.0034059	0.00294144	0.142468	0.00294144	0.00436331	0.00299669	0.00408817	6.26711e-06	0.00306351	0.00404742	4.39549e-07	0.00409138	0.00229212	0.0036447	0.00381611	0.0146381	0.00314568	0.00371598	0.0268806	0.00374362	0.00269042	0.00346668	0.00389716	0.00475359	0.00312576	0.00381237	0.00342347	0.00384556	0.0026088	0.00351471	0.00387283	0.0101756	0.00313058	0.00378409	0.0207435	0.00381539	0.00262533	0.00350168	0.00388012	0.00670605	0.00312941	0.00379236	0.00549865	0.00382429	0.00262197	0.00350521	0.00394131	0.0170236	0.00347945	0.00396722	7.7815e-05	0.00395745	0.00262265	0.00396454	0.00332861	7.4798e-07	0.00297185	0.00333306	6.47399e-06	0.0033176	0.00218229	0.00338748	0.00345499	8.87891e-06	0.0030908	0.00350049	6.50991e-06	0.00348579	0.00225793	0.00354197	0.00342141	8.87332e-06	0.00306251	0.00345549	6.50989e-06	0.00344077	0.00224476	0.00349994	0.0034303	8.87332e-06	0.00306921	0.00346753	6.50989e-06	0.00345276	0.00224705	0.00351132	0.00342794	8.87332e-06	0.00306762	0.0034643	6.50989e-06	0.00344957	0.00224665	0.00350823	0.00340088	6.5087e-06	0.00290967	0.00338682	9.90904e-05	0.00339068	0.00224672	0.00329902	0.00340674	9.90904e-05	0.00294543	0.00340716	9.83816e-05	0.00340615	0.00224671	0.0033528	0.0034052	9.83816e-05	0.00293729	0.00340181	9.8387e-05	0.00340208	0.00224671	0.00333889	0.0034056	9.8387e-05	0.00293914	0.00340322	9.8387e-05	0.00340315	0.00224671	0.00334248	0.0034055	9.8387e-05	0.00293872	0.00340285	9.8387e-05	0.00340287	0.00224671	0.00334156	0.00340553	9.8387e-05	0.00293882	0.00340295	9.8387e-05	0.00340294	0.00224671	0.0033418	0.00340552	9.8387e-05	0.00293879	0.00340292	9.8387e-05	0.00340292	0.00224671	0.00334173	0.00340552	9.8387e-05	0.0029388	0.00340293	9.8387e-05	0.00340293	0.00224671	0.00334175	0.00340552	9.8387e-05	0.0029388	0.00340292	9.8387e-05	0.00340292	0.00224671	0.00334175	0.00340552	9.8387e-05	0.0029388	0.00340293	9.8387e-05	0.00340293	0.00224671	0.00334175	0.00340552	9.8387e-05	0.0029388	0.00340292	9.8387e-05	0.00340292	0.00224671	0.00334175	0.00340552	9.8387e-05	0.0029388	0.00340293	9.8387e-05	0.00340293	0.00224671	0.00334175	0.00340552	9.8387e-05	0.0029388	0.00340292	9.8387e-05	0.00340292	0.00224671	0.00334175	0.00340552	9.8387e-05	0.0029388	0.00340293	9.8387e-05	0.00340293	0.00224671	0.00334175	0.00340552	9.8387e-05	0.0029388	0.00340292	9.8387e-05	0.00340292	0.00224671	0.00334175	0.00340552	9.8387e-05	0.0029388	0.00340293	9.8387e-05	0.00340293	0.00224671	0.00334175	0.00340552	9.8387e-05	0.0029388	0.00340292	9.8387e-05	0.00340292	0.00224671	0.00334175	0.00340552	9.8387e-05	0.0029388	0.00340293	9.8387e-05	0.00340293	0.00224671	0.00334175	0.00340552	9.8387e-05	0.0029388	0.00340292	9.8387e-05	0.00340292	0.00224671	0.00334175	0.00340552	9.8387e-05	0.0029388	0.00340293	9.8387e-05	0.00340293	0.00224671	0.00334175	0.00340552	0	0	0	0	0	0	0	0	0.00443092	0.00443092	0.00443092	0.00443092	0.00443092	0.00443092	0.00443092	0.00443092	0.00463053	0.00463053	0.00463053	0.00463053	0.00463053	0.00463053	0.00463053	0.00463053	0.00463973	0.00463973	0.00463973	0.00463973	0.00463973	0.00463973	0.00463973	0.00463973	0.00289161	0.00289161	0.00289161	0.00289161	0.00289161	0.00289161	0.00289161	0.00289161	0.0028417	0.0028417	0.0028417	0.0028417	0.0028417	0.0028417	0.0028417	0.0028417	0.00284028	0.00284028	0.00284028	0.00284028	0.00284028	0.00284028	0.00284028	0.00284028	0.00284025	0.00284025	0.00284025	0.00284025	0.00284025	0.00284025	0.00284025	0.00284025	0.00284024	0.00284024	0.00284024	0.00284024	0.00284024	0.00284024	0.00284024	0.00284024	0.00284024	0.00284024	0.00284024	0.00284024	0.00284024	0.00284024	0.00284024	0.00284024	0.0211643	0.00392019	0.00360017	0.324224	0.00360347	0.0211643	0.00392019	0.00360017	0.0253081	0.00396254	0.0036275	0.922452	0.00363095	0.0253081	0.00396254	0.0036275	0.0263496	0.00396421	0.00362849	0.999787	0.00363195	0.0263496	0.00396421	0.00362849	0.0266178	0.00396428	0.00362852	0.999901	0.00363198	0.0266178	0.00396428	0.00362852	0.0266874	0.00396428	0.00362853	0.999902	0.00363198	0.0266874	0.00396428	0.00362853	0.0267054	0.00396428	0.00362853	0.999902	0.00363198	0.0267054	0.00396428	0.00362853	0.0267101	0.00396428	0.00362853	0.999902	0.00363198	0.0267101	0.00396428	0.00362853	0.0267113	0.00396428	0.00362853	0.999902	0.00363198	0.0267113	0.00396428	0.00362853	0.0296185	0.00396428	0.00362853	0.999902	0.00363198	0.0267116	0.00396428	0.00554824	0.0304647	0.0044069	0.0056084	0.999011	0.00555352	0.00504842	0.0044069	0.00571637	0.00524028	0.00442634	0.00571979	0.999003	0.00566054	0.00407001	0.00442634	0.00572592	0.00407779	0.0044272	0.00572612	0.999003	0.00566656	0.00403058	0.0044272	0.00572647	0.0040309	0.00442723	0.00572648	0.999003	0.0056669	0.004029	0.00442723	0.0057265	0.00402902	0.00442723	0.0057265	0.999003	0.00566692	0.00402894	0.00442723	0.00592956	0.011952	0.00538293	0.00593659	0.478329	0.00592765	0.000980231	0.00538293	0.00481148	0.00016817	0.00473176	0.00478349	0.000120529	0.00480014	0.000369569	0.00473176	0.00473028	0.000366584	0.00470123	0.00472897	1.01489e-06	0.00474663	0.000367321	0.00470123	0.00472646	0.000367311	0.0046998	0.0047264	1.01368e-06	0.0047441	0.000367313	0.0046998	0.00472629	0.000367313	0.00469973	0.00472628	1.01368e-06	0.00474398	0.000367313	0.00469973	0.00472628	0.000367313	0.00469973	0.00472628	1.01368e-06	0.00474398	0.000367313	0.00469973	0.00464455	0.000206874	0.00426199	0.0046418	3.34995e-05	0.00463836	0.000745533	0.00426199	0.00463802	0.000744341	0.00424347	0.0046379	3.35104e-05	0.00463349	0.000748353	0.00424347	0.00463772	0.000748345	0.00424269	0.00463772	3.35104e-05	0.00463326	0.000748374	0.00424269	0.00463771	0.000748374	0.00424266	0.00463771	3.35104e-05	0.00463325	0.000748375	0.00424266	0.00463771	0.000748375	0.00424266	0.00463771	3.35104e-05	0.00463325	0.000748375	0.00424266	0.00463771	0.000748375	0.00424266	0.00463771	3.35104e-05	0.00463325	0.000748375	0.00424266	0.00463771	0.000748375	0.00424266	0.00463771	3.35104e-05	0.00463325	0.000748375	0.00424266	0.00463771	0.000748375	0.00424266	0.00463771	3.35104e-05	0.00463325	0.000748375	0.00424266	0.00463771	0.000748375	0.00424266	0.00463771	3.35104e-05	0.00463325	0.000748375	0.00424266	0.00463771	0.000748375	0.00424266	0.00463771	3.35104e-05	0.00463325	0.000748375	0.00424266	0.00463771	0.000748375	0.00424266	0.00463771	3.35104e-05	0.00463325	0.000748375	0.00424266	0.00463771	0.000748375	0.00424266	0.00463771	3.35104e-05	0.00463325	0.000748375	0.00424266	0.00463771	0.000748375	0.00424266	0.00463771	3.35104e-05	0.00463325	0.000748375	0.00424266	0.00463771	0.000748375	0.00424266	0.00463771	3.35104e-05	0.00463325	0.000748375	0.00424266	0.00463771	0.000748375	0.00424266	0.00463771	3.35104e-05	0.00463325	0.000748375	0.00424266	0.00463771	0.000748375	0.00424266	0.00463771	3.35104e-05	0.00463325	0.000748375	0.00424266	0.00463771	0.000748375	0.00424266	0.00463771	3.35104e-05	0.00463325	0.000748375	0.00424266	0.00463771	0.000748375	0.00424266	0.00463771	3.35104e-05	0.00463325	0.000748375	0.00424266	0.00463771	0.000748375	0.00424266	0.00463771	3.35104e-05	0.00463325	0.000748375	0.00424266	0.00463771	0.000748375	0.00424266	0.00463771	3.35104e-05	0.00463325	0.000748375	0.00424266	0.00463771	0	0	0	0	0	0	0	0	0.00443092	0.00443092	0.00443092	0.00443092	0.00443092	0.00443092	0.00443092	0.00443092	0.00533848	0.00533848	0.00533848	0.00533848	0.00533848	0.00533848	0.00533848	0.00533848	0.00554605	0.00554605	0.00554605	0.00554605	0.00554605	0.00554605	0.00554605	0.00554605	0.00387729	0.00387729	0.00387729	0.00387729	0.00387729	0.00387729	0.00387729	0.00387729	0.00361423	0.00361423	0.00361423	0.00361423	0.00361423	0.00361423	0.00361423	0.00361423	0.00357442	0.00357442	0.00357442	0.00357442	0.00357442	0.00357442	0.00357442	0.00357442	0.00356844	0.00356844	0.00356844	0.00356844	0.00356844	0.00356844	0.00356844	0.00356844	0.00356754	0.00356754	0.00356754	0.00356754	0.00356754	0.00356754	0.00356754	0.00356754	0.0035674	0.0035674	0.0035674	0.0035674	0.0035674	0.0035674	0.0035674	0.0035674	0.00709636	0.00438968	0.0042864	0.161924	0.00429053	0.161924	0.00514817	0.00429053	0.00822823	0.0045442	0.00441806	0.993619	0.00442307	0.993619	0.00550187	0.00442307	0.00862789	0.00457383	0.00444259	1	0.00444781	1	0.00558426	0.00444781	0.00877355	0.00457953	0.00444718	1	0.00445244	1	0.00560362	0.00445244	0.00882724	0.00458063	0.00444804	1	0.00445331	1	0.00560819	0.00445331	0.00884712	0.00458085	0.0044482	1	0.00445347	1	0.00560926	0.00445347	0.00885449	0.00458089	0.00444823	1	0.0044535	1	0.00560952	0.0044535	0.00885722	0.0045809	0.00444824	1	0.00445351	1	0.00560957	0.00445351	0.0107601	0.0045809	0.00444824	1	0.00445351	1	0.00560959	0.00619091	0.0116506	0.00556957	0.00630753	1	0.00619091	1	0.00504679	0.00658805	0.00524476	0.00580582	0.00681959	1	0.00665941	1	0.00492877	0.0066988	0.00400591	0.00586373	0.00696773	1	0.00679166	1	0.00490437	0.00673002	0.00380237	0.00587801	0.00701118	1	0.00682947	1	0.00489933	0.00673884	0.00376992	0.00588154	0.00702398	1	0.00684031	1	0.0048983	0.00705115	0.00704652	0.00665299	0.00714748	1	0.00708581	1	0.00544439	0.00606457	0.00236376	0.00608591	0.00603399	1	0.00606674	1	0.00488987	0.00584339	0.00295318	0.00594266	0.00575823	1	0.00581251	1	0.00477716	0.00578935	0.00302743	0.005907	0.0056919	1	0.00575075	1	0.00475457	0.00577622	0.00303692	0.00589816	0.00567606	1	0.00573585	1	0.00475006	0.00577303	0.00303813	0.00589597	0.00567228	1	0.00573226	1	0.00474915	0.00564387	0.00211287	0.00554332	0.00562361	1	0.00563239	1	0.00450428	0.0056115	0.00292212	0.00546177	0.00561212	1	0.0056088	1	0.00445812	0.00560388	0.00302347	0.00544308	0.00560941	1	0.00560324	1	0.00444947	0.00560209	0.00303641	0.00543881	0.00560877	1	0.00560193	1	0.00444785	0.00560166	0.00303807	0.00543783	0.00560862	1	0.00560163	1	0.00444755	0.00560156	0.00303828	0.00543761	0.00560859	1	0.00560155	1	0.0044475	0.00560154	0.00303831	0.00543756	0.00560858	1	0.00560154	1	0.00444748	0.00560153	0.00303831	0.00543755	0.00560858	1	0.00560153	1	0.00444748	0.00560153	0.00303831	0.00543754	0.00560858	1	0.00560153	1	0.00444748	0.00560153	0.00303831	0.00543754	0.00560858	1	0.00560153	1	0.00444748	0.00560153	0.00303831	0.00543754	0.00560858	1	0.00560153	1	0.00444748	0.00560153	0.00303831	0.00543754	0.00560858	1	0.00560153	1	0.00444748	0.00560153	0.00303831	0.00543754	0.00560858	1	0.00560153	1	0.00444748	0.00560153	0.00303831	0.00543754	0.00560858	1	0.00560153	1	0.00444748	0.00560153	0.00303831	0.00543754	0.00560858	1	0.00560153	1	0.00444748	0.00560153	0.00303831	0.00543754	0.00560858	1	0.00560153	1	0.00444748	0.00560153	0.00303831	0.00543754	0.00560858	1	0.00560153	1	0.00444748	0.00560153	0.00303831	0.00543754	0.00560858	1	0.00560153	1	0.00444748	0.00560153	0.00303831	0.00543754	0.00560858	1	0.00560153	1	0.00444748	0.00560153	0.00303831	0.00543754	0.00560858	1	0.00560153	1	0.00444748	0.00560153	0	0	0	0	0	0	0	0	0.00443092	0.00443092	0.00443092	0.00443092	0.00443092	0.00443092	0.00443092	0.00443092	0.00445901	0.00445901	0.00445901	0.00445901	0.00445901	0.00445901	0.00445901	0.00445901	0.00445919	0.00445919	0.00445919	0.00445919	0.00445919	0.00445919	0.00445919	0.00445919	0.00375726	0.00375726	0.00375726	0.00375726	0.00375726	0.00375726	0.00375726	0.00375726	0.0037535	0.0037535	0.0037535	0.0037535	0.0037535	0.0037535	0.0037535	0.0037535	0.00375348	0.00375348	0.00375348	0.00375348	0.00375348	0.00375348	0.00375348	0.00375348	0.00375348	0.00375348	0.00375348	0.00375348	0.00375348	0.00375348	0.00375348	0.00375348	0.00375348	0.00375348	0.00375348	0.00375348	0.00375348	0.00375348	0.00375348	0.00375348	0.00375348	0.00375348	0.00375348	0.00375348	0.00375348	0.00375348	0.00375348	0.00375348	0.0044547	0.00410549	0.00408924	0.0239933	0.00409122	0.352956	0.00517887	0.00409498	0.00445916	0.00410755	0.0040912	0.0246817	0.0040932	0.473556	0.0051894	0.00409697	0.00445919	0.00410756	0.00409121	0.0247054	0.00409321	0.516712	0.00518947	0.00409699	0.00445919	0.00410756	0.00409121	0.0247063	0.00409321	0.532128	0.00518947	0.00409699	0.00445919	0.00410756	0.00409121	0.0247063	0.00409321	0.537622	0.00518947	0.00409699	0.00445919	0.00410756	0.00409121	0.0247063	0.00409321	0.539577	0.00518947	0.00409699	0.00445919	0.00410756	0.00409121	0.0247063	0.00409321	0.540273	0.00518947	0.00409699	0.00445919	0.00410756	0.00409121	0.0247063	0.00409321	0.54052	0.00518947	0.00409699	0.00504427	0.00410756	0.00409121	0.0247063	0.00409321	0.540609	0.00518947	0.00477911	0.00504848	0.00464673	0.00483213	0.0107941	0.00477471	0.138498	0.00426798	0.00468963	0.00398454	0.0046503	0.00483724	0.0105834	0.00477935	0.0828825	0.00426238	0.00468903	0.0039785	0.00465033	0.00483728	0.0105803	0.00477938	0.0770248	0.00426234	0.00468903	0.00397846	0.00465033	0.00483728	0.0105802	0.00477938	0.0764304	0.00426234	0.00468903	0.00397846	0.00465033	0.00483728	0.0105802	0.00477938	0.0763704	0.00426234	0.00485548	0.00473951	0.00483966	0.00486017	0.000821802	0.00485742	4.07272e-05	0.00383419	0.00449387	0.00384992	0.00453344	0.00447219	0.00020636	0.00449573	7.43583e-07	0.00333579	0.00452996	0.00432827	0.00453146	0.00446971	0.000206177	0.00449341	7.43542e-07	0.00333342	0.0045302	0.00433122	0.00453145	0.0044697	0.000206177	0.0044934	7.43542e-07	0.00333341	0.0045302	0.00433124	0.00453145	0.0044697	0.000206177	0.0044934	7.43542e-07	0.00333341	0.0045302	0.00433124	0.00453145	0.0044697	0.000206177	0.0044934	7.43542e-07	0.00333341	0.00445185	0.00384768	0.0044419	0.00445915	0.000743024	0.00445714	3.34992e-05	0.00351471	0.00445279	0.0040897	0.00444133	0.00445909	0.000743595	0.00445691	3.35008e-05	0.00351562	0.0044528	0.00409111	0.00444133	0.00445909	0.000743596	0.00445691	3.35008e-05	0.00351563	0.0044528	0.00409112	0.00444133	0.00445909	0.000743596	0.00445691	3.35008e-05	0.00351563	0.0044528	0.00409112	0.00444133	0.00445909	0.000743596	0.00445691	3.35008e-05	0.00351563	0.0044528	0.00409112	0.00444133	0.00445909	0.000743596	0.00445691	3.35008e-05	0.00351563	0.0044528	0.00409112	0.00444133	0.00445909	0.000743596	0.00445691	3.35008e-05	0.00351563	0.0044528	0.00409112	0.00444133	0.00445909	0.000743596	0.00445691	3.35008e-05	0.00351563	0.0044528	0.00409112	0.00444133	0.00445909	0.000743596	0.00445691	3.35008e-05	0.00351563	0.0044528	0.00409112	0.00444133	0.00445909	0.000743596	0.00445691	3.35008e-05	0.00351563	0.0044528	0.00409112	0.00444133	0.00445909	0.000743596	0.00445691	3.35008e-05	0.00351563	0.0044528	0.00409112	0.00444133	0.00445909	0.000743596	0.00445691	3.35008e-05	0.00351563	0.0044528	0.00409112	0.00444133	0.00445909	0.000743596	0.00445691	3.35008e-05	0.00351563	0.0044528	0.00409112	0.00444133	0.00445909	0.000743596	0.00445691	3.35008e-05	0.00351563	0.0044528	0.00409112	0.00444133	0.00445909	0.000743596	0.00445691	3.35008e-05	0.00351563	0.0044528	0.00409112	0.00444133	0.00445909	0.000743596	0.00445691	3.35008e-05	0.00351563	0.0044528	0.00409112	0.00444133	0.00445909	0.000743596	0.00445691	3.35008e-05	0.00351563	0.0044528	0.00409112	0.00444133	0.00445909	0.000743596	0.00445691	3.35008e-05	0.00351563	0.0044528	0.00409112	0.00444133	0.00445909	0.000743596	0.00445691	3.35008e-05	0.00351563	0.0044528	0.00409112	0.00444133	0.00445909	0.000743596	0.00445691	3.35008e-05	0.00351563	0.0044528	0	0	0	0	0	0	0	0	0.00443092	0.00443092	0.00443092	0.00443092	0.00443092	0.00443092	0.00443092	0.00443092	0.00351359	0.00351359	0.00351359	0.00351359	0.00351359	0.00351359	0.00351359	0.00351359	0.00368651	0.00368651	0.00368651	0.00368651	0.00368651	0.00368651	0.00368651	0.00368651	0.00348229	0.00348229	0.00348229	0.00348229	0.00348229	0.00348229	0.00348229	0.00348229	0.00351974	0.00351974	0.00351974	0.00351974	0.00351974	0.00351974	0.00351974	0.00351974	0.00351284	0.00351284	0.00351284	0.00351284	0.00351284	0.00351284	0.00351284	0.00351284	0.00351411	0.00351411	0.00351411	0.00351411	0.00351411	0.00351411	0.00351411	0.00351411	0.00351388	0.00351388	0.00351388	0.00351388	0.00351388	0.00351388	0.00351388	0.00351388	0.00351392	0.00351392	0.00351392	0.00351392	0.00351392	0.00351392	0.00351392	0.00351392	0.00363029	0.00360056	0.00359915	0.00596209	0.00359965	0.13952	0.00432394	0.00360311	0.00360823	0.00358426	0.00358312	0.005246	0.00358352	0.000127432	0.00414446	0.00358632	0.0036124	0.00358732	0.00358613	0.00544611	0.00358655	0.162289	0.00418358	0.00358948	0.00361161	0.00358674	0.00358557	0.00538944	0.00358598	3.85085e-05	0.00417502	0.00358888	0.00361176	0.00358685	0.00358567	0.00540543	0.00358609	0.162926	0.00417689	0.003589	0.00361173	0.00358683	0.00358565	0.00540091	0.00358607	3.72419e-05	0.00417648	0.00358897	0.00361174	0.00358684	0.00358566	0.00540219	0.00358607	0.162935	0.00417657	0.00358898	0.00361174	0.00358683	0.00358566	0.00540183	0.00358607	3.7224e-05	0.00417655	0.00358898	0.00375894	0.00358683	0.00358566	0.00540193	0.00358607	0.162935	0.00417656	0.00374726	0.00373008	0.00373303	0.00375875	0.00426377	0.00374423	1.41664e-05	0.00369174	0.00367032	0.00358942	0.00370456	0.00372484	0.00452543	0.00371334	0.0690464	0.00378667	0.00368514	0.00361596	0.00371008	0.00373146	0.0044639	0.00371935	0.00196599	0.00376789	0.00368228	0.00361094	0.00370901	0.00373017	0.00447829	0.00371819	0.0627366	0.0037716	0.00368283	0.00361189	0.00370922	0.00373042	0.00447492	0.00371841	0.00273702	0.00377087	0.00374292	0.00369642	0.00373597	0.00373328	0.00216545	0.00373512	8.79478e-05	0.00310061	0.00364718	0.00360335	0.00365553	0.00364575	0.00165913	0.00365168	3.65079e-06	0.0028429	0.00368436	0.00369402	0.00367096	0.0036625	0.0017038	0.00366767	3.667e-06	0.00288156	0.00367719	0.00367652	0.00366799	0.00365929	0.00169981	0.0036646	3.667e-06	0.00287573	0.00367857	0.00367989	0.00366856	0.0036599	0.00170017	0.00366519	3.667e-06	0.00287661	0.0036783	0.00367924	0.00366845	0.00365979	0.00170014	0.00366508	3.667e-06	0.00287647	0.00364865	0.00360082	0.0036553	0.00365838	0.00244523	0.00365687	9.91213e-05	0.00317239	0.0036565	0.00363823	0.00365782	0.00365865	0.00235154	0.00365844	9.86254e-05	0.00312358	0.00365499	0.00363111	0.00365733	0.0036586	0.00236313	0.00365814	9.8628e-05	0.00313158	0.00365528	0.00363246	0.00365743	0.00365861	0.00236169	0.0036582	9.8628e-05	0.00313026	0.00365523	0.0036322	0.00365741	0.00365861	0.00236187	0.00365819	9.8628e-05	0.00313048	0.00365524	0.00363225	0.00365741	0.00365861	0.00236185	0.00365819	9.8628e-05	0.00313044	0.00365523	0.00363224	0.00365741	0.00365861	0.00236185	0.00365819	9.8628e-05	0.00313045	0.00365523	0.00363225	0.00365741	0.00365861	0.00236185	0.00365819	9.8628e-05	0.00313045	0.00365523	0.00363225	0.00365741	0.00365861	0.00236185	0.00365819	9.8628e-05	0.00313045	0.00365523	0.00363225	0.00365741	0.00365861	0.00236185	0.00365819	9.8628e-05	0.00313045	0.00365523	0.00363225	0.00365741	0.00365861	0.00236185	0.00365819	9.8628e-05	0.00313045	0.00365523	0.00363225	0.00365741	0.00365861	0.00236185	0.00365819	9.8628e-05	0.00313045	0.00365523	0.00363225	0.00365741	0.00365861	0.00236185	0.00365819	9.8628e-05	0.00313045	0.00365523	0.00363225	0.00365741	0.00365861	0.00236185	0.00365819	9.8628e-05	0.00313045	0.00365523	0.00363225	0.00365741	0.00365861	0.00236185	0.00365819	9.8628e-05	0.00313045	0.00365523	0.00363225	0.00365741	0.00365861	0.00236185	0.00365819	9.8628e-05	0.00313045	0.00365523	0.00363225	0.00365741	0.00365861	0.00236185	0.00365819	9.8628e-05	0.00313045	0.00365523	0.00363225	0.00365741	0.00365861	0.00236185	0.00365819	9.8628e-05	0.00313045	0.00365523	0.00363225	0.00365741	0.00365861	0.00236185	0.00365819	9.8628e-05	0.00313045	0.00365523	0.00363225	0.00365741	0.00365861	0.00236185	0.00365819	9.8628e-05	0.00313045	0.00365523	0	0	0	0	0	0	0	0	0.00443092	0.00443092	0.00443092	0.00443092	0.00443092	0.00443092	0.00443092	0.00443092	0.00404978	0.00404978	0.00404978	0.00404978	0.00404978	0.00404978	0.00404978	0.00404978	0.00408125	0.00408125	0.00408125	0.00408125	0.00408125	0.00408125	0.00408125	0.00408125	0.00404623	0.00404623	0.00404623	0.00404623	0.00404623	0.00404623	0.00404623	0.00404623	0.00404911	0.00404911	0.00404911	0.00404911	0.00404911	0.00404911	0.00404911	0.00404911	0.00404888	0.00404888	0.00404888	0.00404888	0.00404888	0.00404888	0.00404888	0.00404888	0.00404889	0.00404889	0.00404889	0.00404889	0.00404889	0.00404889	0.00404889	0.00404889	0.00404889	0.00404889	0.00404889	0.00404889	0.00404889	0.00404889	0.00404889	0.00404889	0.00404889	0.00404889	0.00404889	0.00404889	0.00404889	0.00404889	0.00404889	0.00404889	0.00406714	0.00406516	0.00406507	0.00442848	0.00406516	0.0238549	0.00442848	0.00406714	0.00406563	0.00406382	0.00406374	0.0043945	0.00406382	0.0160577	0.0043945	0.00406563	0.00406575	0.00406393	0.00406385	0.00439753	0.00406393	0.0187722	0.00439753	0.00406575	0.00406574	0.00406392	0.00406384	0.00439726	0.00406392	0.0177796	0.00439726	0.00406574	0.00406574	0.00406392	0.00406384	0.00439728	0.00406392	0.0181364	0.00439728	0.00406574	0.00406574	0.00406392	0.00406384	0.00439728	0.00406392	0.0180074	0.00439728	0.00406574	0.00406574	0.00406392	0.00406384	0.00439728	0.00406392	0.0180539	0.00439728	0.00406574	0.00406574	0.00406392	0.00406384	0.00439728	0.00406392	0.0180371	0.00439728	0.00406574	0.0040951	0.00406392	0.00406384	0.00439728	0.00406392	0.0180432	0.00439728	0.0040951	0.00409266	0.00409326	0.00409608	0.00422518	0.00409326	0.0137247	0.00422518	0.00407637	0.00407658	0.00409083	0.0040934	0.00423997	0.00409083	0.0149688	0.00423997	0.00407792	0.00407791	0.00409103	0.00409362	0.0042387	0.00409103	0.0145994	0.0042387	0.00407779	0.0040778	0.00409101	0.0040936	0.00423881	0.00409101	0.0147082	0.00423881	0.0040778	0.0040778	0.00409101	0.0040936	0.0042388	0.00409101	0.0146761	0.0042388	0.00409617	0.00408146	0.00409403	0.00409391	0.00374679	0.00409403	0.000553051	0.00374679	0.00407693	0.00407608	0.00407899	0.00407774	0.00354377	0.00407899	0.000141607	0.00354377	0.00408459	0.00408466	0.00408024	0.00407908	0.00355841	0.00408024	0.0001428	0.00355841	0.00408396	0.00408395	0.00408014	0.00407897	0.00355736	0.00408014	0.000142796	0.00355736	0.00408401	0.00408401	0.00408015	0.00407898	0.00355743	0.00408015	0.000142796	0.00355743	0.004084	0.004084	0.00408015	0.00407898	0.00355743	0.00408015	0.000142796	0.00355743	0.00407484	0.00407484	0.00407864	0.00407883	0.00378387	0.00407864	0.000740647	0.00378387	0.0040771	0.0040771	0.00407877	0.00407884	0.00376651	0.00407877	0.000731682	0.00376651	0.00407691	0.00407691	0.00407875	0.00407884	0.00376784	0.00407875	0.000731816	0.00376784	0.00407693	0.00407693	0.00407876	0.00407884	0.00376774	0.00407876	0.000731814	0.00376774	0.00407693	0.00407693	0.00407876	0.00407884	0.00376774	0.00407876	0.000731814	0.00376774	0.00407693	0.00407693	0.00407876	0.00407884	0.00376774	0.00407876	0.000731814	0.00376774	0.00407693	0.00407693	0.00407876	0.00407884	0.00376774	0.00407876	0.000731814	0.00376774	0.00407693	0.00407693	0.00407876	0.00407884	0.00376774	0.00407876	0.000731814	0.00376774	0.00407693	0.00407693	0.00407876	0.00407884	0.00376774	0.00407876	0.000731814	0.00376774	0.00407693	0.00407693	0.00407876	0.00407884	0.00376774	0.00407876	0.000731814	0.00376774	0.00407693	0.00407693	0.00407876	0.00407884	0.00376774	0.00407876	0.000731814	0.00376774	0.00407693	0.00407693	0.00407876	0.00407884	0.00376774	0.00407876	0.000731814	0.00376774	0.00407693	0.00407693	0.00407876	0.00407884	0.00376774	0.00407876	0.000731814	0.00376774	0.00407693	0.00407693	0.00407876	0.00407884	0.00376774	0.00407876	0.000731814	0.00376774	0.00407693	0.00407693	0.00407876	0.00407884	0.00376774	0.00407876	0.000731814	0.00376774	0.00407693	0.00407693	0.00407876	0.00407884	0.00376774	0.00407876	0.000731814	0.00376774	0.00407693	0.00407693	0.00407876	0.00407884	0.00376774	0.00407876	0.000731814	0.00376774	0.00407693	0.00407693	0.00407876	0.00407884	0.00376774	0.00407876	0.000731814	0.00376774	0.00407693	0.00407693	0.00407876	0.00407884	0.00376774	0.00407876	0.000731814	0.00376774	0.00407693	0.00407693	0.00407876	0.00407884	0.00376774	0.00407876	0.000731814	0.00376774	0.00407693	0	0	0	0	0	0	0	0	0.00443092	0.00443092	0.00443092	0.00443092	0.00443092	0.00443092	0.00443092	0.00443092	0.00408402	0.00408402	0.00408402	0.00408402	0.00408402	0.00408402	0.00408402	0.00408402	0.00411017	0.00411017	0.00411017	0.00411017	0.00411017	0.00411017	0.00411017	0.00411017	0.00410498	0.00410498	0.00410498	0.00410498	0.00410498	0.00410498	0.00410498	0.00410498	0.00410537	0.00410537	0.00410537	0.00410537	0.00410537	0.00410537	0.00410537	0.00410537	0.00410534	0.00410534	0.00410534	0.00410534	0.00410534	0.00410534	0.00410534	0.00410534	0.00410535	0.00410535	0.00410535	0.00410535	0.00410535	0.00410535	0.00410535	0.00410535	0.00410535	0.00410535	0.00410535	0.00410535	0.00410535	0.00410535	0.00410535	0.00410535	0.00410535	0.00410535	0.00410535	0.00410535	0.00410535	0.00410535	0.00410535	0.00410535	0.00410702	0.00410696	0.00410695	0.00414247	0.00410696	0.00680102	0.00420651	0.00410752	0.0041069	0.00410683	0.00410683	0.00413964	0.00410684	0.00647269	0.00419869	0.00410736	0.00410691	0.00410684	0.00410684	0.00413986	0.00410685	0.00651182	0.0041993	0.00410737	0.00410691	0.00410684	0.00410684	0.00413984	0.00410685	0.00650715	0.00419925	0.00410737	0.00410691	0.00410684	0.00410684	0.00413984	0.00410685	0.0065077	0.00419925	0.00410737	0.00410691	0.00410684	0.00410684	0.00413984	0.00410685	0.00650764	0.00419925	0.00410737	0.00410691	0.00410684	0.00410684	0.00413984	0.00410685	0.00650764	0.00419925	0.00410737	0.00410691	0.00410684	0.00410684	0.00413984	0.00410685	0.00650764	0.00419925	0.00410737	0.00410994	0.00410684	0.00410684	0.00413984	0.00410685	0.00650764	0.00419925	0.00411028	0.00410971	0.00410988	0.00411004	0.00412337	0.00410976	0.00620875	0.00416916	0.00410715	0.00410877	0.00410965	0.0041098	0.00412462	0.00410954	0.00624292	0.00417147	0.00410739	0.00410884	0.00410966	0.00410982	0.00412452	0.00410955	0.006239	0.00417129	0.00410737	0.00410884	0.00410966	0.00410982	0.00412453	0.00410955	0.00623945	0.0041713	0.00410737	0.00410884	0.00410966	0.00410982	0.00412453	0.00410955	0.0062394	0.0041713	0.0041104	0.00410842	0.00410984	0.00410983	0.00407349	0.00410985	0.00238373	0.00400801	0.00410777	0.00410828	0.00410831	0.00410823	0.00405043	0.00410836	0.00157976	0.00393905	0.00410885	0.00410877	0.00410842	0.00410835	0.00405215	0.00410847	0.00160337	0.00394406	0.00410876	0.00410873	0.00410841	0.00410834	0.00405202	0.00410846	0.00160267	0.00394369	0.00410877	0.00410873	0.00410841	0.00410834	0.00405203	0.00410846	0.00160269	0.00394372	0.00410877	0.00410873	0.00410841	0.00410834	0.00405203	0.00410846	0.00160269	0.00394372	0.00410725	0.00410818	0.00410833	0.00410833	0.00407733	0.00410832	0.00259539	0.00402326	0.00410785	0.00410828	0.00410833	0.00410834	0.00407544	0.00410833	0.00254833	0.00401737	0.0041078	0.00410827	0.00410833	0.00410834	0.00407558	0.00410833	0.00255054	0.00401781	0.00410781	0.00410827	0.00410833	0.00410834	0.00407557	0.00410833	0.00255044	0.00401778	0.00410781	0.00410827	0.00410833	0.00410834	0.00407557	0.00410833	0.00255045	0.00401778	0.00410781	0.00410827	0.00410833	0.00410834	0.00407557	0.00410833	0.00255045	0.00401778	0.00410781	0.00410827	0.00410833	0.00410834	0.00407557	0.00410833	0.00255045	0.00401778	0.00410781	0.00410827	0.00410833	0.00410834	0.00407557	0.00410833	0.00255045	0.00401778	0.00410781	0.00410827	0.00410833	0.00410834	0.00407557	0.00410833	0.00255045	0.00401778	0.00410781	0.00410827	0.00410833	0.00410834	0.00407557	0.00410833	0.00255045	0.00401778	0.00410781	0.00410827	0.00410833	0.00410834	0.00407557	0.00410833	0.00255045	0.00401778	0.00410781	0.00410827	0.00410833	0.00410834	0.00407557	0.00410833	0.00255045	0.00401778	0.00410781	0.00410827	0.00410833	0.00410834	0.00407557	0.00410833	0.00255045	0.00401778	0.00410781	0.00410827	0.00410833	0.00410834	0.00407557	0.00410833	0.00255045	0.00401778	0.00410781	0.00410827	0.00410833	0.00410834	0.00407557	0.00410833	0.00255045	0.00401778	0.00410781	0.00410827	0.00410833	0.00410834	0.00407557	0.00410833	0.00255045	0.00401778	0.00410781	0.00410827	0.00410833	0.00410834	0.00407557	0.00410833	0.00255045	0.00401778	0.00410781	0.00410827	0.00410833	0.00410834	0.00407557	0.00410833	0.00255045	0.00401778	0.00410781	0.00410827	0.00410833	0.00410834	0.00407557	0.00410833	0.00255045	0.00401778	0.00410781	0.00410827	0.00410833	0.00410834	0.00407557	0.00410833	0.00255045	0.00401778	0.00410781	0	0	0	0	0	0	0	0	0.00443092	0.00443092	0.00443092	0.00443092	0.00443092	0.00443092	0.00443092	0.00443092	0.00474295	0.00474295	0.00474295	0.00474295	0.00474295	0.00474295	0.00474295	0.00474295	0.00476574	0.00476574	0.00476574	0.00476574	0.00476574	0.00476574	0.00476574	0.00476574	0.00474474	0.00474474	0.00474474	0.00474474	0.00474474	0.00474474	0.00474474	0.00474474	0.0047432	0.0047432	0.0047432	0.0047432	0.0047432	0.0047432	0.0047432	0.0047432	0.00474309	0.00474309	0.00474309	0.00474309	0.00474309	0.00474309	0.00474309	0.00474309	0.00474309	0.00474309	0.00474309	0.00474309	0.00474309	0.00474309	0.00474309	0.00474309	0.00474309	0.00474309	0.00474309	0.00474309	0.00474309	0.00474309	0.00474309	0.00474309	0.00474309	0.00474309	0.00474309	0.00474309	0.00474309	0.00474309	0.00474309	0.00474309	0.0138906	0.00548087	0.00476575	0.00484338	0.00475458	0.00475458	0.00475442	0.0047544	0.0159626	0.00554327	0.0047674	0.00485084	0.00475542	0.00475542	0.00475525	0.00475523	0.0164727	0.00554858	0.00476753	0.0048514	0.00475548	0.00475548	0.00475531	0.00475529	0.0166006	0.00554903	0.00476753	0.00485144	0.00475549	0.00475549	0.00475532	0.00475529	0.0166329	0.00554907	0.00476754	0.00485144	0.00475549	0.00475549	0.00475532	0.00475529	0.0166411	0.00554907	0.00476754	0.00485144	0.00475549	0.00475549	0.00475532	0.00475529	0.0166431	0.00554907	0.00476754	0.00485144	0.00475549	0.00475549	0.00475532	0.00475529	0.0166436	0.00554907	0.00476754	0.00485144	0.00475549	0.00475549	0.00475532	0.00475529	0.0159495	0.00554907	0.00476754	0.00485144	0.00475549	0.00475549	0.00475532	0.00477428	0.0157822	0.00531509	0.00475228	0.00479145	0.00477447	0.00477337	0.00477671	0.00477919	0.0139336	0.00529604	0.00475117	0.00478704	0.00477586	0.00477468	0.00477828	0.00477955	0.0135471	0.00529449	0.00475109	0.00478671	0.00477596	0.00477477	0.0047784	0.00477958	0.0134677	0.00529436	0.00475108	0.00478669	0.00477597	0.00477478	0.00477841	0.00477958	0.0134514	0.00529435	0.00475108	0.00478669	0.00477597	0.00477478	0.00477841	0.00477978	0.00596453	0.00417879	0.00476633	0.0046925	0.00477935	0.00477926	0.00477969	0.0047703	0.000574548	0.00364037	0.00476373	0.00462833	0.00476991	0.00477045	0.00476904	0.00476784	0.000562487	0.00361036	0.00476354	0.00462378	0.00476922	0.00476981	0.00476826	0.00476766	0.000562383	0.00360869	0.00476352	0.00462345	0.00476916	0.00476976	0.00476821	0.00476765	0.000562382	0.0036086	0.00476352	0.00462343	0.00476916	0.00476976	0.0047682	0.00476765	0.000562382	0.0036086	0.00476352	0.00462343	0.00476916	0.00476976	0.0047682	0.00476756	0.00085662	0.00406224	0.0047559	0.0046696	0.00476748	0.00476752	0.00476756	0.00476754	0.0015271	0.00409065	0.00475534	0.00467292	0.00476735	0.00476736	0.00476751	0.00476754	0.00154296	0.00409244	0.0047553	0.00467315	0.00476734	0.00476734	0.00476751	0.00476754	0.00154334	0.00409255	0.00475529	0.00467317	0.00476734	0.00476734	0.00476751	0.00476754	0.00154335	0.00409256	0.00475529	0.00467317	0.00476734	0.00476734	0.00476751	0.00476754	0.00154335	0.00409256	0.00475529	0.00467317	0.00476734	0.00476734	0.00476751	0.00476754	0.00154335	0.00409256	0.00475529	0.00467317	0.00476734	0.00476734	0.00476751	0.00476754	0.00154335	0.00409256	0.00475529	0.00467317	0.00476734	0.00476734	0.00476751	0.00476754	0.00154335	0.00409256	0.00475529	0.00467317	0.00476734	0.00476734	0.00476751	0.00476754	0.00154335	0.00409256	0.00475529	0.00467317	0.00476734	0.00476734	0.00476751	0.00476754	0.00154335	0.00409256	0.00475529	0.00467317	0.00476734	0.00476734	0.00476751	0.00476754	0.00154335	0.00409256	0.00475529	0.00467317	0.00476734	0.00476734	0.00476751	0.00476754	0.00154335	0.00409256	0.00475529	0.00467317	0.00476734	0.00476734	0.00476751	0.00476754	0.00154335	0.00409256	0.00475529	0.00467317	0.00476734	0.00476734	0.00476751	0.00476754	0.00154335	0.00409256	0.00475529	0.00467317	0.00476734	0.00476734	0.00476751	0.00476754	0.00154335	0.00409256	0.00475529	0.00467317	0.00476734	0.00476734	0.00476751	0.00476754	0.00154335	0.00409256	0.00475529	0.00467317	0.00476734	0.00476734	0.00476751	0.00476754	0.00154335	0.00409256	0.00475529	0.00467317	0.00476734	0.00476734	0.00476751	0.00476754	0.00154335	0.00409256	0.00475529	0.00467317	0.00476734	0.00476734	0.00476751	0.00476754	0.00154335	0.00409256	0.00475529	0.00467317	0.00476734	0.00476734	0.00476751	0.00476754	0	0	0	0	0	0	0	0	0.00443092	0.00443092	0.00443092	0.00443092	0.00443092	0.00443092	0.00443092	0.00443092	0.00415638	0.00415638	0.00415638	0.00415638	0.00415638	0.00415638	0.00415638	0.00415638	0.00417288	0.00417288	0.00417288	0.00417288	0.00417288	0.00417288	0.00417288	0.00417288	0.00397673	0.00397673	0.00397673	0.00397673	0.00397673	0.00397673	0.00397673	0.00397673	0.00398801	0.00398801	0.00398801	0.00398801	0.00398801	0.00398801	0.00398801	0.00398801	0.00398736	0.00398736	0.00398736	0.00398736	0.00398736	0.00398736	0.00398736	0.00398736	0.0039874	0.0039874	0.0039874	0.0039874	0.0039874	0.0039874	0.0039874	0.0039874	0.0039874	0.0039874	0.0039874	0.0039874	0.0039874	0.0039874	0.0039874	0.0039874	0.0039874	0.0039874	0.0039874	0.0039874	0.0039874	0.0039874	0.0039874	0.0039874	0.15546	0.00676323	0.00411939	0.00490604	0.00408567	0.00408857	0.00408464	0.00408408	0.0200665	0.00649818	0.00411155	0.00484145	0.00407988	0.0040826	0.00407891	0.00407838	0.127248	0.00652304	0.00411201	0.00484596	0.00408022	0.00408295	0.00407924	0.00407872	0.0299036	0.0065207	0.00411199	0.00484565	0.0040802	0.00408293	0.00407922	0.0040787	0.112233	0.00652092	0.00411199	0.00484567	0.0040802	0.00408293	0.00407922	0.0040787	0.0369075	0.0065209	0.00411199	0.00484567	0.0040802	0.00408293	0.00407922	0.0040787	0.102507	0.00652091	0.00411199	0.00484567	0.0040802	0.00408293	0.00407922	0.0040787	0.0422603	0.00652091	0.00411199	0.00484567	0.0040802	0.00408293	0.00407922	0.0040787	0.0769152	0.00652091	0.00411199	0.00484567	0.0040802	0.00408293	0.00407922	0.00424485	0.0479965	0.00514824	0.00411199	0.00428352	0.00424642	0.00421016	0.00425904	0.00426525	0.0356903	0.00525117	0.00411199	0.00431842	0.00423624	0.00420244	0.00424799	0.004264	0.042366	0.00524338	0.00411199	0.00431625	0.00423686	0.0042029	0.00424867	0.00426407	0.0386087	0.00524397	0.00411199	0.00431638	0.00423682	0.00420288	0.00424863	0.00426407	0.0406823	0.00524393	0.00411199	0.00431637	0.00423682	0.00420288	0.00424863	0.00426709	0.00355203	0.00253815	0.00424012	0.00354936	0.00426741	0.00426647	0.00426776	0.00418286	2.42031e-06	0.00179173	0.004196	0.0031772	0.00417958	0.00419304	0.00417497	0.00417291	3.66758e-06	0.00181119	0.00419867	0.00319433	0.00418488	0.00419749	0.00418057	0.00417351	3.66751e-06	0.00181068	0.00419851	0.00319354	0.00418456	0.00419722	0.00418023	0.00417347	3.66751e-06	0.00181069	0.00419852	0.00319358	0.00418458	0.00419724	0.00418025	0.00417347	3.66751e-06	0.00181069	0.00419852	0.00319358	0.00418458	0.00419724	0.00418025	0.004172	1.3224e-05	0.00260411	0.00413459	0.00352197	0.00416956	0.00416584	0.00417087	0.00417194	9.91215e-05	0.0025744	0.00413841	0.0035053	0.00417046	0.00416773	0.00417143	0.00417194	9.89981e-05	0.00257551	0.00413818	0.00350615	0.0041704	0.00416761	0.0041714	0.00417194	9.89983e-05	0.00257547	0.0041382	0.0035061	0.00417041	0.00416762	0.0041714	0.00417194	9.89983e-05	0.00257547	0.0041382	0.00350611	0.00417041	0.00416762	0.0041714	0.00417194	9.89983e-05	0.00257547	0.0041382	0.00350611	0.00417041	0.00416762	0.0041714	0.00417194	9.89983e-05	0.00257547	0.0041382	0.00350611	0.00417041	0.00416762	0.0041714	0.00417194	9.89983e-05	0.00257547	0.0041382	0.00350611	0.00417041	0.00416762	0.0041714	0.00417194	9.89983e-05	0.00257547	0.0041382	0.00350611	0.00417041	0.00416762	0.0041714	0.00417194	9.89983e-05	0.00257547	0.0041382	0.00350611	0.00417041	0.00416762	0.0041714	0.00417194	9.89983e-05	0.00257547	0.0041382	0.00350611	0.00417041	0.00416762	0.0041714	0.00417194	9.89983e-05	0.00257547	0.0041382	0.00350611	0.00417041	0.00416762	0.0041714	0.00417194	9.89983e-05	0.00257547	0.0041382	0.00350611	0.00417041	0.00416762	0.0041714	0.00417194	9.89983e-05	0.00257547	0.0041382	0.00350611	0.00417041	0.00416762	0.0041714	0.00417194	9.89983e-05	0.00257547	0.0041382	0.00350611	0.00417041	0.00416762	0.0041714	0.00417194	9.89983e-05	0.00257547	0.0041382	0.00350611	0.00417041	0.00416762	0.0041714	0.00417194	9.89983e-05	0.00257547	0.0041382	0.00350611	0.00417041	0.00416762	0.0041714	0.00417194	9.89983e-05	0.00257547	0.0041382	0.00350611	0.00417041	0.00416762	0.0041714	0.00417194	9.89983e-05	0.00257547	0.0041382	0.00350611	0.00417041	0.00416762	0.0041714	0.00417194	9.89983e-05	0.00257547	0.0041382	0.00350611	0.00417041	0.00416762	0.0041714	0.00417194	0	0	0	0	0	0	0	0	0.00443092	0.00443092	0.00443092	0.00443092	0.00443092	0.00443092	0.00443092	0.00443092	0.00369053	0.00369053	0.00369053	0.00369053	0.00369053	0.00369053	0.00369053	0.00369053	0.00380506	0.00380506	0.00380506	0.00380506	0.00380506	0.00380506	0.00380506	0.00380506	0.00284824	0.00284824	0.00284824	0.00284824	0.00284824	0.00284824	0.00284824	0.00284824	0.00296308	0.00296308	0.00296308	0.00296308	0.00296308	0.00296308	0.00296308	0.00296308	0.00294906	0.00294906	0.00294906	0.00294906	0.00294906	0.00294906	0.00294906	0.00294906	0.00295076	0.00295076	0.00295076	0.00295076	0.00295076	0.00295076	0.00295076	0.00295076	0.00295056	0.00295056	0.00295056	0.00295056	0.00295056	0.00295056	0.00295056	0.00295056	0.00295058	0.00295058	0.00295058	0.00295058	0.00295058	0.00295058	0.00295058	0.00295058	0.916157	0.00996647	0.00346612	0.00996647	0.00341049	0.00346612	0.00341049	0.00340249	4.04356e-16	0.00747127	0.00339312	0.00747127	0.00334634	0.00339312	0.00334634	0.00333959	0.925082	0.00827825	0.00340337	0.00827825	0.00335521	0.00340337	0.00335521	0.00334828	2.79367e-16	0.00800822	0.00340193	0.00800822	0.00335398	0.00340193	0.00335398	0.00334707	0.925082	0.00809759	0.00340213	0.00809759	0.00335416	0.00340213	0.00335416	0.00334724	2.79367e-16	0.00806791	0.0034021	0.00806791	0.00335413	0.0034021	0.00335413	0.00334722	0.925082	0.00807775	0.0034021	0.00807775	0.00335413	0.0034021	0.00335413	0.00334722	2.79367e-16	0.00807449	0.0034021	0.00807449	0.00335413	0.0034021	0.00335413	0.00334722	0.85633	0.00807557	0.0034021	0.00807557	0.00335413	0.0034021	0.00335413	0.00424173	2.32772e-15	0.00391428	0.00381084	0.00391428	0.00425049	0.00381084	0.00425049	0.00425457	0.314338	0.00464738	0.00374708	0.00464738	0.00409617	0.00374708	0.00409617	0.00425232	1.01219e-06	0.00450897	0.00375696	0.00450897	0.00412233	0.00375696	0.00412233	0.00425272	0.314329	0.00453479	0.00375543	0.00453479	0.00411788	0.00375543	0.00411788	0.00425265	1.01256e-06	0.00452996	0.00375567	0.00452996	0.00411864	0.00375567	0.00411864	0.00428336	0.0116025	0.00144121	0.00429492	0.00144121	0.00430005	0.00429492	0.00430005	0.00380299	4.46061e-10	0.000800041	0.00389592	0.000800041	0.00378243	0.00389592	0.00378243	0.00380229	2.60112e-09	0.000821561	0.0039606	0.000821561	0.0038641	0.0039606	0.0038641	0.0038024	2.60112e-09	0.00082083	0.00395004	0.00082083	0.0038511	0.00395004	0.0038511	0.00380239	2.60112e-09	0.000820854	0.00395176	0.000820854	0.00385316	0.00395176	0.00385316	0.00380239	2.60112e-09	0.000820853	0.00395148	0.000820853	0.00385284	0.00395148	0.00385284	0.00378873	1.95013e-08	0.00145676	0.00369507	0.00145676	0.00377065	0.00369507	0.00377065	0.00378953	1.39052e-06	0.00141894	0.00373439	0.00141894	0.00378346	0.00373439	0.00378346	0.0037894	1.39044e-06	0.00142116	0.00372833	0.00142116	0.00378146	0.00372833	0.00378146	0.00378942	1.39044e-06	0.00142103	0.00372927	0.00142103	0.00378177	0.00372927	0.00378177	0.00378942	1.39044e-06	0.00142104	0.00372912	0.00142104	0.00378172	0.00372912	0.00378172	0.00378942	1.39044e-06	0.00142104	0.00372914	0.00142104	0.00378173	0.00372914	0.00378173	0.00378942	1.39044e-06	0.00142104	0.00372914	0.00142104	0.00378173	0.00372914	0.00378173	0.00378942	1.39044e-06	0.00142104	0.00372914	0.00142104	0.00378173	0.00372914	0.00378173	0.00378942	1.39044e-06	0.00142104	0.00372914	0.00142104	0.00378173	0.00372914	0.00378173	0.00378942	1.39044e-06	0.00142104	0.00372914	0.00142104	0.00378173	0.00372914	0.00378173	0.00378942	1.39044e-06	0.00142104	0.00372914	0.00142104	0.00378173	0.00372914	0.00378173	0.00378942	1.39044e-06	0.00142104	0.00372914	0.00142104	0.00378173	0.00372914	0.00378173	0.00378942	1.39044e-06	0.00142104	0.00372914	0.00142104	0.00378173	0.00372914	0.00378173	0.00378942	1.39044e-06	0.00142104	0.00372914	0.00142104	0.00378173	0.00372914	0.00378173	0.00378942	1.39044e-06	0.00142104	0.00372914	0.00142104	0.00378173	0.00372914	0.00378173	0.00378942	1.39044e-06	0.00142104	0.00372914	0.00142104	0.00378173	0.00372914	0.00378173	0.00378942	1.39044e-06	0.00142104	0.00372914	0.00142104	0.00378173	0.00372914	0.00378173	0.00378942	1.39044e-06	0.00142104	0.00372914	0.00142104	0.00378173	0.00372914	0.00378173	0.00378942	1.39044e-06	0.00142104	0.00372914	0.00142104	0.00378173	0.00372914	0.00378173	0.00378942	1.39044e-06	0.00142104	0.00372914	0.00142104	0.00378173	0.00372914	0.00378173	0.00378942	0	0	0	0	0	0	0	0	0.00443092	0.00443092	0.00443092	0.00443092	0.00443092	0.00443092	0.00443092	0.00443092	0.00600979	0.00600979	0.00600979	0.00600979	0.00600979	0.00600979	0.00600979	0.00600979	0.00669839	0.00669839	0.00669839	0.00669839	0.00669839	0.00669839	0.00669839	0.00669839	0.00255855	0.00255855	0.00255855	0.00255855	0.00255855	0.00255855	0.00255855	0.00255855	0.0019229	0.0019229	0.0019229	0.0019229	0.0019229	0.0019229	0.0019229	0.0019229	0.00184036	0.00184036	0.00184036	0.00184036	0.00184036	0.00184036	0.00184036	0.00184036	0.00182991	0.00182991	0.00182991	0.00182991	0.00182991	0.00182991	0.00182991	0.00182991	0.00182859	0.00182859	0.00182859	0.00182859	0.00182859	0.00182859	0.00182859	0.00182859	0.00182843	0.00182843	0.00182843	0.00182843	0.00182843	0.00182843	0.00182843	0.00182843	0.989762	0.0120793	0.00310594	0.120128	0.0030586	0.00364342	0.00310594	0.00303353	1	0.0242375	0.0033918	0.997951	0.00332924	0.00412857	0.0033918	0.00329627	1	0.0544408	0.00345927	1	0.00339191	0.00426881	0.00345927	0.00335649	1	0.317282	0.00347539	1	0.00340659	0.00431022	0.00347539	0.00337045	1	1	0.00347925	1	0.00341004	0.00432253	0.00347925	0.00337369	1	1	0.00348018	1	0.00341085	0.00432619	0.00348018	0.00337445	1	1	0.0034804	1	0.00341104	0.00432728	0.0034804	0.00337462	1	1	0.00348046	1	0.00341108	0.00432761	0.00348046	0.00337466	1	1	0.00348047	1	0.00341109	0.00432771	0.00348047	0.00779955	1	1	0.00661815	1	0.00788336	0.00432773	0.00718358	0.0119379	1	1	0.00820845	1	0.0107095	0.00432774	0.00926043	0.01583	1	1	0.00915381	1	0.0129907	0.00432775	0.0106752	0.0206176	1	1	0.0097661	1	0.0151764	0.00432775	0.0117593	0.0284777	1	1	0.0101841	1	0.0176089	0.00432775	0.0126631	0.0500708	1	1	0.0143792	1	0.0241574	0.00822294	0.0170219	0.133886	1	1	0.0135947	1	0.0247063	0.00894708	0.0156281	0.979486	1	1	0.0128862	1	0.0256376	0.00940214	0.0142127	1	1	1	0.0122778	1	0.0272962	0.00969977	0.0129048	1	1	1	0.0117779	1	0.030512	0.00989945	0.0118021	1	1	1	0.0113823	1	0.0378223	0.0100357	0.0109452	1	1	1	0.00945468	1	0.0568839	0.00735494	0.00917578	1	1	1	0.00828468	1	0.183893	0.00611816	0.00812773	1	1	1	0.00764578	1	0.999319	0.00561952	0.00756388	1	1	1	0.00731779	1	1	0.00543011	0.00727677	1	1	1	0.00715487	1	1	0.00535983	0.00713476	1	1	1	0.0070753	1	1	0.00533399	0.00706553	1	1	1	0.00703675	1	1	0.00532452	0.00703203	1	1	1	0.00701815	1	1	0.00532105	0.00701587	1	1	1	0.00700919	1	1	0.00531978	0.0070081	1	1	1	0.00700488	1	1	0.00531932	0.00700436	1	1	1	0.00700281	1	1	0.00531915	0.00700255	1	1	1	0.00700181	1	1	0.00531909	0.00700169	1	1	1	0.00700134	1	1	0.00531907	0.00700128	1	1	1	0.0070011	1	1	0.00531906	0.00700108	1	1	1	0.00700099	1	1	0.00531906	0.00700098	1	1	1	0.00700094	1	1	0.00531905	0.00700093	1	1	1	0.00700092	1	1	0.00531905	0.00700091	1	1	1	0.0070009	1	1	0.00531905	0.0070009	1	1	1	0.0070009	1	1	0.00531905	0.0070009	1	1	1	0.00700089	1	1	0.00531905	0.00700089	1	0	0	0	0	0	0	0	0	0.00443092	0.00443092	0.00443092	0.00443092	0.00443092	0.00443092	0.00443092	0.00443092	0.00415979	0.00415979	0.00415979	0.00415979	0.00415979	0.00415979	0.00415979	0.00415979	0.00417589	0.00417589	0.00417589	0.00417589	0.00417589	0.00417589	0.00417589	0.00417589	0.000481944	0.000481944	0.000481944	0.000481944	0.000481944	0.000481944	0.000481944	0.000481944	0.000508095	0.000508095	0.000508095	0.000508095	0.000508095	0.000508095	0.000508095	0.000508095	0.000507906	0.000507906	0.000507906	0.000507906	0.000507906	0.000507906	0.000507906	0.000507906	0.000507907	0.000507907	0.000507907	0.000507907	0.000507907	0.000507907	0.000507907	0.000507907	0.000507907	0.000507907	0.000507907	0.000507907	0.000507907	0.000507907	0.000507907	0.000507907	0.000507907	0.000507907	0.000507907	0.000507907	0.000507907	0.000507907	0.000507907	0.000507907	0.827467	0.00439897	0.00152428	0.827467	0.00152428	0.00439897	0.00172566	0.00149977	3.47333e-05	0.00416168	0.0015023	3.47333e-05	0.0015023	0.00416168	0.0016959	0.00147866	0.828432	0.00417578	0.00150277	0.828432	0.00150277	0.00417578	0.00169662	0.0014791	3.4257e-05	0.00417494	0.00150276	3.4257e-05	0.00150276	0.00417494	0.0016966	0.00147909	0.828433	0.00417499	0.00150276	0.828433	0.00150276	0.00417499	0.0016966	0.00147909	3.42565e-05	0.00417499	0.00150276	3.42565e-05	0.00150276	0.00417499	0.0016966	0.00147909	0.828433	0.00417499	0.00150276	0.828433	0.00150276	0.00417499	0.0016966	0.00147909	3.42565e-05	0.00417499	0.00150276	3.42565e-05	0.00150276	0.00417499	0.0016966	0.00147909	0.722067	0.00417499	0.00150276	0.828433	0.00150276	0.00417499	0.0016966	0.00883189	8.4465e-05	0.00225065	0.00807473	1.47829e-07	0.00897215	0.00101588	0.00533084	0.00966692	0.00237134	0.00231335	0.00735519	0.0204211	0.00806983	0.00106281	0.00506202	0.00955317	0.00229515	0.00231128	0.00743076	0.015325	0.00817386	0.0010621	0.00508144	0.00956859	0.00229765	0.00231135	0.00742279	0.0164655	0.0081618	0.00106211	0.00508003	0.0095665	0.00229757	0.00231135	0.00742363	0.0162032	0.0081632	0.00106211	0.00508013	0.0111494	0.0267651	0.00428736	0.0114503	3.25157e-06	0.0113311	0.00436437	0.0104673	0.00453008	1.19068e-09	0.00193151	0.00459353	1.95004e-08	0.00436422	0.00287085	0.0047575	0.0045037	5.77176e-08	0.00199761	0.00506478	1.95013e-08	0.00481961	0.0029327	0.00516052	0.0045054	5.77176e-08	0.00199573	0.0050309	1.95013e-08	0.00478845	0.00293011	0.00513099	0.00450529	5.77176e-08	0.00199578	0.00503333	1.95013e-08	0.00479058	0.00293022	0.00513315	0.0045053	5.77176e-08	0.00199578	0.00503316	1.95013e-08	0.00479043	0.00293021	0.005133	0.00417137	1.95013e-08	0.00146471	0.00404842	1.39052e-06	0.00406245	0.00144528	0.00357185	0.00416526	1.39052e-06	0.00147587	0.00410564	1.3905e-06	0.00410482	0.00147627	0.00365226	0.00416562	1.3905e-06	0.00147563	0.00410229	1.3905e-06	0.00410234	0.00147562	0.00364807	0.0041656	1.3905e-06	0.00147564	0.00410249	1.3905e-06	0.00410249	0.00147564	0.00364829	0.0041656	1.3905e-06	0.00147563	0.00410248	1.3905e-06	0.00410248	0.00147563	0.00364828	0.0041656	1.3905e-06	0.00147563	0.00410248	1.3905e-06	0.00410248	0.00147563	0.00364828	0.0041656	1.3905e-06	0.00147563	0.00410248	1.3905e-06	0.00410248	0.00147563	0.00364828	0.0041656	1.3905e-06	0.00147563	0.00410248	1.3905e-06	0.00410248	0.00147563	0.00364828	0.0041656	1.3905e-06	0.00147563	0.00410248	1.3905e-06	0.00410248	0.00147563	0.00364828	0.0041656	1.3905e-06	0.00147563	0.00410248	1.3905e-06	0.00410248	0.00147563	0.00364828	0.0041656	1.3905e-06	0.00147563	0.00410248	1.3905e-06	0.00410248	0.00147563	0.00364828	0.0041656	1.3905e-06	0.00147563	0.00410248	1.3905e-06	0.00410248	0.00147563	0.00364828	0.0041656	1.3905e-06	0.00147563	0.00410248	1.3905e-06	0.00410248	0.00147563	0.00364828	0.0041656	1.3905e-06	0.00147563	0.00410248	1.3905e-06	0.00410248	0.00147563	0.00364828	0.0041656	1.3905e-06	0.00147563	0.00410248	1.3905e-06	0.00410248	0.00147563	0.00364828	0.0041656	1.3905e-06	0.00147563	0.00410248	1.3905e-06	0.00410248	0.00147563	0.00364828	0.0041656	1.3905e-06	0.00147563	0.00410248	1.3905e-06	0.00410248	0.00147563	0.00364828	0.0041656	1.3905e-06	0.00147563	0.00410248	1.3905e-06	0.00410248	0.00147563	0.00364828	0.0041656	1.3905e-06	0.00147563	0.00410248	1.3905e-06	0.00410248	0.00147563	0.00364828	0.0041656	1.3905e-06	0.00147563	0.00410248	1.3905e-06	0.00410248	0.00147563	0.00364828	0.0041656	0	0	0	0	0	0	0	0	0.00443092	0.00443092	0.00443092	0.00443092	0.00443092	0.00443092	0.00443092	0.00443092	0.00470607	0.00470607	0.00470607	0.00470607	0.00470607	0.00470607	0.00470607	0.00470607	0.00472371	0.00472371	0.00472371	0.00472371	0.00472371	0.00472371	0.00472371	0.00472371	0.000293677	0.000293677	0.000293677	0.000293677	0.000293677	0.000293677	0.000293677	0.000293677	0.000276438	0.000276438	0.000276438	0.000276438	0.000276438	0.000276438	0.000276438	0.000276438	0.000276373	0.000276373	0.000276373	0.000276373	0.000276373	0.000276373	0.000276373	0.000276373	0.000276373	0.000276373	0.000276373	0.000276373	0.000276373	0.000276373	0.000276373	0.000276373	0.000276373	0.000276373	0.000276373	0.000276373	0.000276373	0.000276373	0.000276373	0.000276373	0.000276373	0.000276373	0.000276373	0.000276373	0.000276373	0.000276373	0.000276373	0.000276373	0.0475144	0.00184191	0.00111971	0.97247	0.00113708	0.0475144	0.00184191	0.00111971	0.086843	0.00188165	0.00113267	1	0.00115051	0.086843	0.00188165	0.00113267	0.139962	0.00188267	0.00113287	1	0.00115072	0.139962	0.00188267	0.00113287	0.251608	0.00188269	0.00113288	1	0.00115073	0.251608	0.00188269	0.00113288	0.607057	0.00188269	0.00113288	1	0.00115073	0.607057	0.00188269	0.00113288	0.994984	0.00188269	0.00113288	1	0.00115073	0.994984	0.00188269	0.00113288	0.999975	0.00188269	0.00113288	1	0.00115073	0.999975	0.00188269	0.00113288	0.999977	0.00188269	0.00113288	1	0.00115073	0.999977	0.00188269	0.00113288	0.999987	0.00188269	0.00113288	1	0.00115073	0.999977	0.00188269	0.0112731	0.999987	0.00349353	0.0125215	0.999964	0.0114489	0.997074	0.00349353	0.014355	0.997075	0.00357097	0.0145982	0.999964	0.0131554	0.996956	0.00357097	0.0149629	0.996956	0.00357474	0.015012	0.999964	0.0134614	0.996951	0.00357474	0.0150858	0.996951	0.00357492	0.0150958	0.999964	0.0135171	0.996951	0.00357492	0.0151108	0.996951	0.00357493	0.0151128	0.999964	0.0135272	0.996951	0.00357493	0.0209254	0.999926	0.0111876	0.021339	0.324868	0.0205785	0.996951	0.0111876	0.00739019	0.847681	0.00551514	0.00698954	4.94869e-08	0.00707293	0.987856	0.00551514	0.00578401	0.913709	0.00510605	0.00575263	5.85239e-10	0.00588844	0.986272	0.00510605	0.00565921	0.96309	0.00507775	0.0056568	5.85239e-10	0.00579449	0.985975	0.00507775	0.00564963	0.980851	0.00507579	0.00564944	5.85239e-10	0.0057871	0.985919	0.00507579	0.00564889	0.984914	0.00507566	0.00564888	5.85239e-10	0.00578652	0.985909	0.00507566	0.00479102	0.902008	0.00286455	0.00474365	1.4002e-07	0.00468021	0.985907	0.00286455	0.00468865	0.956969	0.00277956	0.00468563	1.40021e-07	0.00461034	0.985906	0.00277956	0.00468212	0.979216	0.00277635	0.00468193	1.40021e-07	0.00460597	0.985906	0.00277635	0.00468171	0.984578	0.00277622	0.0046817	1.40021e-07	0.00460569	0.985906	0.00277622	0.00468168	0.985652	0.00277622	0.00468168	1.40021e-07	0.00460568	0.985906	0.00277622	0.00468168	0.985858	0.00277622	0.00468168	1.40021e-07	0.00460567	0.985906	0.00277622	0.00468168	0.985897	0.00277622	0.00468168	1.40021e-07	0.00460567	0.985906	0.00277622	0.00468168	0.985905	0.00277622	0.00468168	1.40021e-07	0.00460567	0.985906	0.00277622	0.00468168	0.985906	0.00277622	0.00468168	1.40021e-07	0.00460567	0.985906	0.00277622	0.00468168	0.985906	0.00277622	0.00468168	1.40021e-07	0.00460567	0.985906	0.00277622	0.00468168	0.985906	0.00277622	0.00468168	1.40021e-07	0.00460567	0.985906	0.00277622	0.00468168	0.985906	0.00277622	0.00468168	1.40021e-07	0.00460567	0.985906	0.00277622	0.00468168	0.985906	0.00277622	0.00468168	1.40021e-07	0.00460567	0.985906	0.00277622	0.00468168	0.985906	0.00277622	0.00468168	1.40021e-07	0.00460567	0.985906	0.00277622	0.00468168	0.985906	0.00277622	0.00468168	1.40021e-07	0.00460567	0.985906	0.00277622	0.00468168	0.985906	0.00277622	0.00468168	1.40021e-07	0.00460567	0.985906	0.00277622	0.00468168	0.985906	0.00277622	0.00468168	1.40021e-07	0.00460567	0.985906	0.00277622	0.00468168	0.985906	0.00277622	0.00468168	1.40021e-07	0.00460567	0.985906	0.00277622	0.00468168	0.985906	0.00277622	0.00468168	1.40021e-07	0.00460567	0.985906	0.00277622	0.00468168	0.985906	0.00277622	0.00468168	1.40021e-07	0.00460567	0.985906	0.00277622	0.00468168	0	0	0	0	0	0	0	0	0.00443092	0.00443092	0.00443092	0.00443092	0.00443092	0.00443092	0.00443092	0.00443092	0.00456052	0.00456052	0.00456052	0.00456052	0.00456052	0.00456052	0.00456052	0.00456052	0.00456437	0.00456437	0.00456437	0.00456437	0.00456437	0.00456437	0.00456437	0.00456437	0.000527094	0.000527094	0.000527094	0.000527094	0.000527094	0.000527094	0.000527094	0.000527094	0.000513376	0.000513376	0.000513376	0.000513376	0.000513376	0.000513376	0.000513376	0.000513376	0.000513329	0.000513329	0.000513329	0.000513329	0.000513329	0.000513329	0.000513329	0.000513329	0.000513329	0.000513329	0.000513329	0.000513329	0.000513329	0.000513329	0.000513329	0.000513329	0.000513329	0.000513329	0.000513329	0.000513329	0.000513329	0.000513329	0.000513329	0.000513329	0.000513329	0.000513329	0.000513329	0.000513329	0.000513329	0.000513329	0.000513329	0.000513329	0.00444575	0.00174406	0.00151576	0.828979	0.00154053	0.828979	0.00444575	0.00154053	0.00456096	0.00175812	0.00152571	0.999083	0.00155089	0.999083	0.00456096	0.00155089	0.00456438	0.00175828	0.00152581	0.999698	0.001551	0.999698	0.00456438	0.001551	0.00456448	0.00175829	0.00152581	0.999699	0.001551	0.999699	0.00456448	0.001551	0.00456448	0.00175829	0.00152581	0.999699	0.001551	0.999699	0.00456448	0.001551	0.00456448	0.00175829	0.00152581	0.999699	0.001551	0.999699	0.00456448	0.001551	0.00456448	0.00175829	0.00152581	0.999699	0.001551	0.999699	0.00456448	0.001551	0.00456448	0.00175829	0.00152581	0.999699	0.001551	0.999699	0.00456448	0.001551	0.0142542	0.00175829	0.00152581	0.999699	0.001551	0.999699	0.00456448	0.00925794	0.015172	0.00552393	0.0110637	0.934822	0.00925794	0.62083	0.00246106	0.00875885	0.00119064	0.00566079	0.011767	0.903715	0.00973156	0.120986	0.00242754	0.00873058	0.00108678	0.00566582	0.0118206	0.884516	0.00976143	0.0052202	0.00242701	0.00872898	0.00108604	0.00566601	0.0118247	0.871067	0.00976332	0.00245639	0.002427	0.00872889	0.00108604	0.00566602	0.011825	0.860869	0.00976344	0.00241253	0.002427	0.0133109	0.007897	0.0116672	0.0139469	0.00113721	0.0135442	4.16538e-06	0.00450145	0.00569678	0.000894167	0.00595709	0.00525999	1.96468e-08	0.0056007	5.77192e-08	0.00211467	0.00561104	0.00307318	0.00574012	0.00497111	1.95013e-08	0.00531885	5.77176e-08	0.00208201	0.00560792	0.00311713	0.00573203	0.00496178	1.95013e-08	0.00530911	5.77176e-08	0.00208157	0.00560781	0.00311802	0.00573173	0.00496148	1.95013e-08	0.00530878	5.77176e-08	0.00208156	0.0056078	0.00311803	0.00573172	0.00496147	1.95013e-08	0.00530877	5.77176e-08	0.00208156	0.00453555	0.000866694	0.00398919	0.00456539	1.39052e-06	0.00450236	1.39052e-06	0.00152769	0.00447977	0.00151563	0.0039442	0.00455364	1.39054e-06	0.0044788	1.39054e-06	0.00152218	0.00447814	0.00152206	0.00394304	0.0045533	1.39054e-06	0.00447811	1.39054e-06	0.00152213	0.00447809	0.00152213	0.00394301	0.00455329	1.39054e-06	0.00447809	1.39054e-06	0.00152213	0.00447809	0.00152213	0.00394301	0.00455329	1.39054e-06	0.00447809	1.39054e-06	0.00152213	0.00447809	0.00152213	0.00394301	0.00455329	1.39054e-06	0.00447809	1.39054e-06	0.00152213	0.00447809	0.00152213	0.00394301	0.00455329	1.39054e-06	0.00447809	1.39054e-06	0.00152213	0.00447809	0.00152213	0.00394301	0.00455329	1.39054e-06	0.00447809	1.39054e-06	0.00152213	0.00447809	0.00152213	0.00394301	0.00455329	1.39054e-06	0.00447809	1.39054e-06	0.00152213	0.00447809	0.00152213	0.00394301	0.00455329	1.39054e-06	0.00447809	1.39054e-06	0.00152213	0.00447809	0.00152213	0.00394301	0.00455329	1.39054e-06	0.00447809	1.39054e-06	0.00152213	0.00447809	0.00152213	0.00394301	0.00455329	1.39054e-06	0.00447809	1.39054e-06	0.00152213	0.00447809	0.00152213	0.00394301	0.00455329	1.39054e-06	0.00447809	1.39054e-06	0.00152213	0.00447809	0.00152213	0.00394301	0.00455329	1.39054e-06	0.00447809	1.39054e-06	0.00152213	0.00447809	0.00152213	0.00394301	0.00455329	1.39054e-06	0.00447809	1.39054e-06	0.00152213	0.00447809	0.00152213	0.00394301	0.00455329	1.39054e-06	0.00447809	1.39054e-06	0.00152213	0.00447809	0.00152213	0.00394301	0.00455329	1.39054e-06	0.00447809	1.39054e-06	0.00152213	0.00447809	0.00152213	0.00394301	0.00455329	1.39054e-06	0.00447809	1.39054e-06	0.00152213	0.00447809	0.00152213	0.00394301	0.00455329	1.39054e-06	0.00447809	1.39054e-06	0.00152213	0.00447809	0.00152213	0.00394301	0.00455329	1.39054e-06	0.00447809	1.39054e-06	0.00152213	0.00447809	0	0	0	0	0	0	0	0	0.00443092	0.00443092	0.00443092	0.00443092	0.00443092	0.00443092	0.00443092	0.00443092	0.0038047	0.0038047	0.0038047	0.0038047	0.0038047	0.0038047	0.0038047	0.0038047	0.00388754	0.00388754	0.00388754	0.00388754	0.00388754	0.00388754	0.00388754	0.00388754	0.00140945	0.00140945	0.00140945	0.00140945	0.00140945	0.00140945	0.00140945	0.00140945	0.00153518	0.00153518	0.00153518	0.00153518	0.00153518	0.00153518	0.00153518	0.00153518	0.00152854	0.00152854	0.00152854	0.00152854	0.00152854	0.00152854	0.00152854	0.00152854	0.00152889	0.00152889	0.00152889	0.00152889	0.00152889	0.00152889	0.00152889	0.00152889	0.00152887	0.00152887	0.00152887	0.00152887	0.00152887	0.00152887	0.00152887	0.00152887	0.00152887	0.00152887	0.00152887	0.00152887	0.00152887	0.00152887	0.00152887	0.00152887	0.00304745	0.00259765	0.00253707	0.102437	0.00255804	0.987777	0.0101175	0.00259765	0.00289221	0.00250377	0.00245048	0.0034884	0.00246895	1.31057e-13	0.00754057	0.00250377	0.00290771	0.00251188	0.0024578	0.0963814	0.00247654	0.988399	0.00823651	0.00251188	0.00290616	0.00251118	0.00245718	0.00429627	0.00247589	1.28276e-13	0.00804252	0.00251118	0.00290632	0.00251124	0.00245723	0.0939791	0.00247595	0.988399	0.00809613	0.00251124	0.0029063	0.00251123	0.00245723	0.00466611	0.00247594	1.28276e-13	0.00808128	0.00251123	0.0029063	0.00251123	0.00245723	0.0928973	0.00247594	0.988399	0.00808539	0.00251123	0.0029063	0.00251123	0.00245723	0.00484285	0.00247594	1.28276e-13	0.00808426	0.00251123	0.0060022	0.00251123	0.00245723	0.0923843	0.00247594	0.988399	0.00808457	0.00581057	0.00539694	0.00518847	0.00643103	0.000380844	0.00572918	1.75529e-16	0.00257784	0.0042669	0.00266744	0.0047325	0.00561108	0.00905048	0.00512355	0.104409	0.00311604	0.00449946	0.0029303	0.00480724	0.00577129	0.00672477	0.00523126	0.00315874	0.00305884	0.00446363	0.0029039	0.00479491	0.00573963	0.007283	0.00521194	0.0946409	0.00306487	0.00446913	0.00290654	0.00479694	0.00574588	0.00714495	0.0052154	0.00442023	0.00306423	0.00621142	0.00467924	0.00607609	0.00602134	0.000128624	0.00608187	1.99588e-07	0.00165105	0.00380643	0.00301314	0.00395151	0.0036866	1.31661e-05	0.00384926	1.97736e-10	0.000766502	0.00445151	0.00458646	0.00425102	0.00399488	1.32187e-05	0.00415647	1.97737e-10	0.000790256	0.00435388	0.00434499	0.00420747	0.00395275	1.32186e-05	0.00411279	1.97737e-10	0.000789609	0.00436851	0.00438122	0.00421377	0.00395848	1.32186e-05	0.00411897	1.97737e-10	0.000789627	0.00436632	0.00437576	0.00421286	0.0039577	1.32186e-05	0.0041181	1.97737e-10	0.000789626	0.00370282	0.00287676	0.00374258	0.00386562	9.90953e-05	0.00381287	1.4002e-07	0.00107619	0.00380883	0.00334066	0.00380362	0.00387788	9.88018e-05	0.00385312	1.4002e-07	0.00106561	0.00379496	0.00328775	0.00379564	0.00387625	9.88029e-05	0.00384779	1.4002e-07	0.001066	0.00379677	0.00329374	0.00379668	0.00387647	9.88029e-05	0.00384849	1.4002e-07	0.00106598	0.00379653	0.00329306	0.00379655	0.00387644	9.88029e-05	0.0038484	1.4002e-07	0.00106598	0.00379657	0.00329314	0.00379656	0.00387644	9.88029e-05	0.00384841	1.4002e-07	0.00106598	0.00379656	0.00329313	0.00379656	0.00387644	9.88029e-05	0.00384841	1.4002e-07	0.00106598	0.00379656	0.00329313	0.00379656	0.00387644	9.88029e-05	0.00384841	1.4002e-07	0.00106598	0.00379656	0.00329313	0.00379656	0.00387644	9.88029e-05	0.00384841	1.4002e-07	0.00106598	0.00379656	0.00329313	0.00379656	0.00387644	9.88029e-05	0.00384841	1.4002e-07	0.00106598	0.00379656	0.00329313	0.00379656	0.00387644	9.88029e-05	0.00384841	1.4002e-07	0.00106598	0.00379656	0.00329313	0.00379656	0.00387644	9.88029e-05	0.00384841	1.4002e-07	0.00106598	0.00379656	0.00329313	0.00379656	0.00387644	9.88029e-05	0.00384841	1.4002e-07	0.00106598	0.00379656	0.00329313	0.00379656	0.00387644	9.88029e-05	0.00384841	1.4002e-07	0.00106598	0.00379656	0.00329313	0.00379656	0.00387644	9.88029e-05	0.00384841	1.4002e-07	0.00106598	0.00379656	0.00329313	0.00379656	0.00387644	9.88029e-05	0.00384841	1.4002e-07	0.00106598	0.00379656	0.00329313	0.00379656	0.00387644	9.88029e-05	0.00384841	1.4002e-07	0.00106598	0.00379656	0.00329313	0.00379656	0.00387644	9.88029e-05	0.00384841	1.4002e-07	0.00106598	0.00379656	0.00329313	0.00379656	0.00387644	9.88029e-05	0.00384841	1.4002e-07	0.00106598	0.00379656	0.00329313	0.00379656	0.00387644	9.88029e-05	0.00384841	1.4002e-07	0.00106598	0.00379656	0	0	0	0	0	0	0	0	0.00443092	0.00443092	0.00443092	0.00443092	0.00443092	0.00443092	0.00443092	0.00443092	0.00422857	0.00422857	0.00422857	0.00422857	0.00422857	0.00422857	0.00422857	0.00422857	0.00423761	0.00423761	0.00423761	0.00423761	0.00423761	0.00423761	0.00423761	0.00423761	0.00318711	0.00318711	0.00318711	0.00318711	0.00318711	0.00318711	0.00318711	0.00318711	0.00322266	0.00322266	0.00322266	0.00322266	0.00322266	0.00322266	0.00322266	0.00322266	0.00322145	0.00322145	0.00322145	0.00322145	0.00322145	0.00322145	0.00322145	0.00322145	0.00322149	0.00322149	0.00322149	0.00322149	0.00322149	0.00322149	0.00322149	0.00322149	0.00322149	0.00322149	0.00322149	0.00322149	0.00322149	0.00322149	0.00322149	0.00322149	0.00322149	0.00322149	0.00322149	0.00322149	0.00322149	0.00322149	0.00322149	0.00322149	0.0037842	0.00372348	0.00371475	0.0108745	0.00372348	0.922682	0.0108745	0.0037842	0.00376179	0.0037038	0.00369545	0.0100361	0.0037038	0.000700986	0.0100361	0.00376179	0.00376267	0.00370457	0.00369621	0.0101247	0.00370457	0.924566	0.0101247	0.00376267	0.00376264	0.00370454	0.00369618	0.0101153	0.00370454	0.000687143	0.0101153	0.00376264	0.00376264	0.00370454	0.00369618	0.0101163	0.00370454	0.924576	0.0101163	0.00376264	0.00376264	0.00370454	0.00369618	0.0101162	0.00370454	0.000687067	0.0101162	0.00376264	0.00376264	0.00370454	0.00369618	0.0101162	0.00370454	0.924576	0.0101162	0.00376264	0.00376264	0.00370454	0.00369618	0.0101162	0.00370454	0.000687067	0.0101162	0.00376264	0.00476764	0.00370454	0.00369618	0.0101162	0.00370454	0.924576	0.0101162	0.00476764	0.00471738	0.0046941	0.00487418	0.00490882	0.0046941	2.55257e-05	0.00490882	0.00417005	0.00417227	0.00464537	0.00481402	0.00518582	0.00464537	0.31428	0.00518582	0.00419643	0.00419633	0.00464775	0.00481707	0.0051707	0.00464775	0.0161475	0.0051707	0.00419526	0.00419527	0.00464763	0.00481692	0.00517153	0.00464763	0.278684	0.00517153	0.00419531	0.00419531	0.00464764	0.00481692	0.00517148	0.00464764	0.0233719	0.00517148	0.00489373	0.00434764	0.00485239	0.00485511	0.0016457	0.00485239	1.25229e-06	0.0016457	0.00423076	0.00417699	0.00429134	0.00422619	0.000834559	0.00429134	2.60109e-09	0.000834559	0.00444818	0.0044507	0.00431682	0.00425433	0.000841757	0.00431682	2.60112e-09	0.000841757	0.00443799	0.00443787	0.00431566	0.00425307	0.000841693	0.00431566	2.60112e-09	0.000841693	0.00443847	0.00443847	0.00431571	0.00425312	0.000841693	0.00431571	2.60112e-09	0.000841693	0.00443844	0.00443844	0.00431571	0.00425312	0.000841693	0.00431571	2.60112e-09	0.000841693	0.00410946	0.00410946	0.00422363	0.00423636	0.00149372	0.00422363	1.39052e-06	0.00149372	0.00416495	0.00416495	0.00422774	0.0042371	0.00148346	0.00422774	1.3905e-06	0.00148346	0.00416251	0.00416251	0.00422756	0.00423707	0.00148362	0.00422756	1.3905e-06	0.00148362	0.00416262	0.00416262	0.00422757	0.00423707	0.00148361	0.00422757	1.3905e-06	0.00148361	0.00416262	0.00416262	0.00422757	0.00423707	0.00148361	0.00422757	1.3905e-06	0.00148361	0.00416262	0.00416262	0.00422757	0.00423707	0.00148361	0.00422757	1.3905e-06	0.00148361	0.00416262	0.00416262	0.00422757	0.00423707	0.00148361	0.00422757	1.3905e-06	0.00148361	0.00416262	0.00416262	0.00422757	0.00423707	0.00148361	0.00422757	1.3905e-06	0.00148361	0.00416262	0.00416262	0.00422757	0.00423707	0.00148361	0.00422757	1.3905e-06	0.00148361	0.00416262	0.00416262	0.00422757	0.00423707	0.00148361	0.00422757	1.3905e-06	0.00148361	0.00416262	0.00416262	0.00422757	0.00423707	0.00148361	0.00422757	1.3905e-06	0.00148361	0.00416262	0.00416262	0.00422757	0.00423707	0.00148361	0.00422757	1.3905e-06	0.00148361	0.00416262	0.00416262	0.00422757	0.00423707	0.00148361	0.00422757	1.3905e-06	0.00148361	0.00416262	0.00416262	0.00422757	0.00423707	0.00148361	0.00422757	1.3905e-06	0.00148361	0.00416262	0.00416262	0.00422757	0.00423707	0.00148361	0.00422757	1.3905e-06	0.00148361	0.00416262	0.00416262	0.00422757	0.00423707	0.00148361	0.00422757	1.3905e-06	0.00148361	0.00416262	0.00416262	0.00422757	0.00423707	0.00148361	0.00422757	1.3905e-06	0.00148361	0.00416262	0.00416262	0.00422757	0.00423707	0.00148361	0.00422757	1.3905e-06	0.00148361	0.00416262	0.00416262	0.00422757	0.00423707	0.00148361	0.00422757	1.3905e-06	0.00148361	0.00416262	0.00416262	0.00422757	0.00423707	0.00148361	0.00422757	1.3905e-06	0.00148361	0.00416262	0	0	0	0	0	0	0	0	0.00443092	0.00443092	0.00443092	0.00443092	0.00443092	0.00443092	0.00443092	0.00443092	0.00360081	0.00360081	0.00360081	0.00360081	0.00360081	0.00360081	0.00360081	0.00360081	0.00374356	0.00374356	0.00374356	0.00374356	0.00374356	0.00374356	0.00374356	0.00374356	0.00354458	0.00354458	0.00354458	0.00354458	0.00354458	0.00354458	0.00354458	0.00354458	0.00357777	0.00357777	0.00357777	0.00357777	0.00357777	0.00357777	0.00357777	0.00357777	0.00357221	0.00357221	0.00357221	0.00357221	0.00357221	0.00357221	0.00357221	0.00357221	0.00357314	0.00357314	0.00357314	0.00357314	0.00357314	0.00357314	0.00357314	0.00357314	0.00357299	0.00357299	0.00357299	0.00357299	0.00357299	0.00357299	0.00357299	0.00357299	0.00357301	0.00357301	0.00357301	0.00357301	0.00357301	0.00357301	0.00357301	0.00357301	0.00366371	0.00366018	0.00365968	0.0043966	0.00366111	0.141541	0.00606212	0.00369134	0.00364818	0.00364527	0.00364486	0.00423035	0.00364603	0.000251463	0.00539636	0.00367094	0.00365083	0.00364782	0.00364739	0.0042634	0.00364861	0.161594	0.00556695	0.00367445	0.00365038	0.00364738	0.00364696	0.00425681	0.00364817	9.79852e-05	0.00552273	0.00367384	0.00365046	0.00364746	0.00364703	0.00425812	0.00364824	0.162574	0.00553416	0.00367395	0.00365044	0.00364744	0.00364702	0.00425786	0.00364823	9.35752e-05	0.00553121	0.00367393	0.00365045	0.00364744	0.00364702	0.00425791	0.00364823	0.162602	0.00553197	0.00367393	0.00365044	0.00364744	0.00364702	0.0042579	0.00364823	9.34511e-05	0.00553177	0.00367393	0.00381143	0.00364744	0.00364702	0.00425791	0.00364823	0.162603	0.00553182	0.00382366	0.0037828	0.00380829	0.00382307	0.00376369	0.00379692	3.55651e-05	0.00436644	0.00364826	0.00374099	0.00377972	0.00379168	0.00385181	0.00377057	0.0689868	0.00461117	0.00367835	0.00374832	0.00378478	0.00379726	0.00383594	0.00377523	0.00289023	0.00455867	0.00367317	0.00374703	0.00378388	0.00379626	0.0038388	0.0037744	0.060851	0.00456988	0.00367406	0.00374726	0.00378404	0.00379644	0.00383828	0.00377455	0.00423096	0.00456748	0.00383592	0.00372717	0.00380105	0.00379937	0.00315604	0.00380178	8.32396e-05	0.00221021	0.00368548	0.00372215	0.00371644	0.00371034	0.00288463	0.0037204	3.65338e-06	0.00167565	0.00375394	0.00374629	0.0037312	0.00372584	0.00292156	0.0037346	3.66708e-06	0.00171822	0.00374192	0.00374205	0.00372862	0.00372314	0.00291651	0.00373212	3.66707e-06	0.00171479	0.00374403	0.00374279	0.00372907	0.00372361	0.0029172	0.00373256	3.66707e-06	0.00171506	0.00374366	0.00374267	0.00372899	0.00372353	0.00291711	0.00373248	3.66707e-06	0.00171504	0.00366381	0.00371247	0.00372063	0.00372209	0.00321718	0.00371909	9.91234e-05	0.00246665	0.00370051	0.00371993	0.00372209	0.00372235	0.00317226	0.00372142	9.86797e-05	0.00238123	0.00369416	0.00371863	0.00372184	0.0037223	0.00317894	0.00372101	9.86817e-05	0.00239079	0.00369526	0.00371886	0.00372188	0.00372231	0.00317795	0.00372108	9.86817e-05	0.00238971	0.00369507	0.00371882	0.00372187	0.00372231	0.0031781	0.00372107	9.86817e-05	0.00238983	0.0036951	0.00371882	0.00372187	0.00372231	0.00317807	0.00372107	9.86817e-05	0.00238982	0.00369509	0.00371882	0.00372187	0.00372231	0.00317808	0.00372107	9.86817e-05	0.00238982	0.0036951	0.00371882	0.00372187	0.00372231	0.00317808	0.00372107	9.86817e-05	0.00238982	0.00369509	0.00371882	0.00372187	0.00372231	0.00317808	0.00372107	9.86817e-05	0.00238982	0.0036951	0.00371882	0.00372187	0.00372231	0.00317808	0.00372107	9.86817e-05	0.00238982	0.00369509	0.00371882	0.00372187	0.00372231	0.00317808	0.00372107	9.86817e-05	0.00238982	0.0036951	0.00371882	0.00372187	0.00372231	0.00317808	0.00372107	9.86817e-05	0.00238982	0.00369509	0.00371882	0.00372187	0.00372231	0.00317808	0.00372107	9.86817e-05	0.00238982	0.0036951	0.00371882	0.00372187	0.00372231	0.00317808	0.00372107	9.86817e-05	0.00238982	0.00369509	0.00371882	0.00372187	0.00372231	0.00317808	0.00372107	9.86817e-05	0.00238982	0.0036951	0.00371882	0.00372187	0.00372231	0.00317808	0.00372107	9.86817e-05	0.00238982	0.00369509	0.00371882	0.00372187	0.00372231	0.00317808	0.00372107	9.86817e-05	0.00238982	0.0036951	0.00371882	0.00372187	0.00372231	0.00317808	0.00372107	9.86817e-05	0.00238982	0.00369509	0.00371882	0.00372187	0.00372231	0.00317808	0.00372107	9.86817e-05	0.00238982	0.0036951	0.00371882	0.00372187	0.00372231	0.00317808	0.00372107	9.86817e-05	0.00238982	0.00369509	0	0	0	0	0	0	0	0	0.00443092	0.00443092	0.00443092	0.00443092	0.00443092	0.00443092	0.00443092	0.00443092	0.00377824	0.00377824	0.00377824	0.00377824	0.00377824	0.00377824	0.00377824	0.00377824	0.003868	0.003868	0.003868	0.003868	0.003868	0.003868	0.003868	0.003868	0.00383718	0.00383718	0.00383718	0.00383718	0.00383718	0.00383718	0.00383718	0.00383718	0.00384143	0.00384143	0.00384143	0.00384143	0.00384143	0.00384143	0.00384143	0.00384143	0.00384085	0.00384085	0.00384085	0.00384085	0.00384085	0.00384085	0.00384085	0.00384085	0.00384093	0.00384093	0.00384093	0.00384093	0.00384093	0.00384093	0.00384093	0.00384093	0.00384092	0.00384092	0.00384092	0.00384092	0.00384092	0.00384092	0.00384092	0.00384092	0.00384092	0.00384092	0.00384092	0.00384092	0.00384092	0.00384092	0.00384092	0.00384092	0.00385024	0.00385011	0.00385009	0.00392221	0.00385024	0.0112682	0.00443899	0.00385928	0.00384894	0.00384884	0.00384882	0.00391076	0.00384894	0.00864026	0.00434457	0.00385674	0.00384912	0.00384901	0.003849	0.00391237	0.00384912	0.00949221	0.00435934	0.00385709	0.0038491	0.00384899	0.00384897	0.00391214	0.0038491	0.00920728	0.00435703	0.00385704	0.0038491	0.00384899	0.00384897	0.00391217	0.0038491	0.00930161	0.00435739	0.00385705	0.0038491	0.00384899	0.00384897	0.00391217	0.0038491	0.00927027	0.00435733	0.00385705	0.0038491	0.00384899	0.00384897	0.00391217	0.0038491	0.00928068	0.00435734	0.00385705	0.0038491	0.00384899	0.00384897	0.00391217	0.0038491	0.00927722	0.00435734	0.00385705	0.00386644	0.00384899	0.00384897	0.00391217	0.0038491	0.00927837	0.00435734	0.00387246	0.00386403	0.00386632	0.00386721	0.00386375	0.00386448	0.00786076	0.00417339	0.00384256	0.00386151	0.00386391	0.00386467	0.00387048	0.00386235	0.00827022	0.00420109	0.0038467	0.00386186	0.00386425	0.00386503	0.00386954	0.00386264	0.00814983	0.00419691	0.00384613	0.00386182	0.0038642	0.00386497	0.00386968	0.0038626	0.00818505	0.00419754	0.00384621	0.00386182	0.00386421	0.00386498	0.00386966	0.00386261	0.00817473	0.00419745	0.00387397	0.00385693	0.00386524	0.00386516	0.00379344	0.00386534	0.00112497	0.00331225	0.00384702	0.00385731	0.00385641	0.00385601	0.00375724	0.00385711	0.000535342	0.00303015	0.00385542	0.00385868	0.00385764	0.00385728	0.00376213	0.00385826	0.000546857	0.00306108	0.00385426	0.00385849	0.00385746	0.0038571	0.00376147	0.0038581	0.000546629	0.00305767	0.00385442	0.00385851	0.00385749	0.00385713	0.00376156	0.00385812	0.000546634	0.00305805	0.0038544	0.00385851	0.00385749	0.00385712	0.00376155	0.00385812	0.000546634	0.00305801	0.00384056	0.00385662	0.00385697	0.00385704	0.00379915	0.00385675	0.00147767	0.00344267	0.00385014	0.00385696	0.00385704	0.00385705	0.00379402	0.00385694	0.00142888	0.00339535	0.00384881	0.00385691	0.00385703	0.00385705	0.00379472	0.00385692	0.0014314	0.00340113	0.003849	0.00385692	0.00385703	0.00385705	0.00379462	0.00385692	0.00143127	0.00340043	0.00384897	0.00385692	0.00385703	0.00385705	0.00379463	0.00385692	0.00143128	0.00340051	0.00384897	0.00385692	0.00385703	0.00385705	0.00379463	0.00385692	0.00143128	0.0034005	0.00384897	0.00385692	0.00385703	0.00385705	0.00379463	0.00385692	0.00143128	0.0034005	0.00384897	0.00385692	0.00385703	0.00385705	0.00379463	0.00385692	0.00143128	0.0034005	0.00384897	0.00385692	0.00385703	0.00385705	0.00379463	0.00385692	0.00143128	0.0034005	0.00384897	0.00385692	0.00385703	0.00385705	0.00379463	0.00385692	0.00143128	0.0034005	0.00384897	0.00385692	0.00385703	0.00385705	0.00379463	0.00385692	0.00143128	0.0034005	0.00384897	0.00385692	0.00385703	0.00385705	0.00379463	0.00385692	0.00143128	0.0034005	0.00384897	0.00385692	0.00385703	0.00385705	0.00379463	0.00385692	0.00143128	0.0034005	0.00384897	0.00385692	0.00385703	0.00385705	0.00379463	0.00385692	0.00143128	0.0034005	0.00384897	0.00385692	0.00385703	0.00385705	0.00379463	0.00385692	0.00143128	0.0034005	0.00384897	0.00385692	0.00385703	0.00385705	0.00379463	0.00385692	0.00143128	0.0034005	0.00384897	0.00385692	0.00385703	0.00385705	0.00379463	0.00385692	0.00143128	0.0034005	0.00384897	0.00385692	0.00385703	0.00385705	0.00379463	0.00385692	0.00143128	0.0034005	0.00384897	0.00385692	0.00385703	0.00385705	0.00379463	0.00385692	0.00143128	0.0034005	0.00384897	0.00385692	0.00385703	0.00385705	0.00379463	0.00385692	0.00143128	0.0034005	0.00384897	0	0	0	0	0	0	0	0	0.00443092	0.00443092	0.00443092	0.00443092	0.00443092	0.00443092	0.00443092	0.00443092	0.00521359	0.00521359	0.00521359	0.00521359	0.00521359	0.00521359	0.00521359	0.00521359	0.00536548	0.00536548	0.00536548	0.00536548	0.00536548	0.00536548	0.00536548	0.00536548	0.00530346	0.00530346	0.00530346	0.00530346	0.00530346	0.00530346	0.00530346	0.00530346	0.0052914	0.0052914	0.0052914	0.0052914	0.0052914	0.0052914	0.0052914	0.0052914	0.00528907	0.00528907	0.00528907	0.00528907	0.00528907	0.00528907	0.00528907	0.00528907	0.00528861	0.00528861	0.00528861	0.00528861	0.00528861	0.00528861	0.00528861	0.00528861	0.00528852	0.00528852	0.00528852	0.00528852	0.00528852	0.00528852	0.00528852	0.00528852	0.00528851	0.00528851	0.00528851	0.00528851	0.00528851	0.00528851	0.00528851	0.00528851	0.0211033	0.00882614	0.00546333	0.00546333	0.00533627	0.00533444	0.00533427	0.00533418	0.037197	0.0100441	0.00549848	0.00549848	0.00534563	0.00534344	0.00534324	0.00534313	0.0653778	0.0105008	0.00550558	0.00550558	0.00534746	0.00534521	0.00534499	0.00534489	0.165146	0.0106773	0.00550701	0.00550701	0.00534782	0.00534555	0.00534534	0.00534523	0.886934	0.0107463	0.0055073	0.0055073	0.00534789	0.00534562	0.00534541	0.0053453	1	0.0107734	0.00550736	0.00550736	0.00534791	0.00534563	0.00534542	0.00534531	1	0.010784	0.00550737	0.00550737	0.00534791	0.00534564	0.00534542	0.00534531	1	0.0107882	0.00550737	0.00550737	0.00534791	0.00534564	0.00534542	0.00534531	1	0.0107899	0.00550737	0.00550737	0.00534791	0.00534564	0.00534542	0.00541221	1	0.00925836	0.00534115	0.00539908	0.00541483	0.00542643	0.00543265	0.0054499	1	0.00875427	0.00530868	0.00537767	0.00542814	0.00544253	0.00545006	0.00545744	1	0.00859438	0.00530236	0.00537344	0.0054308	0.00544575	0.00545355	0.00545895	1	0.00854427	0.00530112	0.00537261	0.00543132	0.00544639	0.00545424	0.00545925	1	0.00852862	0.00530089	0.00537245	0.00543143	0.00544652	0.00545438	0.00546058	1	0.00368954	0.00530084	0.00531478	0.00545312	0.005458	0.00545975	0.00542723	1	0.00201159	0.00525544	0.00522984	0.00542151	0.00541924	0.00541672	0.00540845	1	0.00189108	0.00524668	0.00521356	0.00541523	0.00541154	0.00540817	0.00540472	1	0.00188271	0.005245	0.00521045	0.00541398	0.00541001	0.00540648	0.00540398	1	0.00188213	0.00524468	0.00520985	0.00541373	0.00540971	0.00540614	0.00540383	1	0.00188209	0.00524462	0.00520974	0.00541368	0.00540965	0.00540607	0.00540318	1	0.00286482	0.0052446	0.0052379	0.00540291	0.00540395	0.00540342	0.00540293	1	0.00297027	0.0052446	0.00524331	0.00540077	0.00540283	0.00540289	0.00540288	1	0.00298181	0.0052446	0.00524435	0.00540034	0.0054026	0.00540279	0.00540287	1	0.00298307	0.0052446	0.00524455	0.00540026	0.00540256	0.00540277	0.00540287	1	0.00298321	0.0052446	0.00524459	0.00540025	0.00540255	0.00540276	0.00540287	1	0.00298323	0.0052446	0.0052446	0.00540025	0.00540255	0.00540276	0.00540287	1	0.00298323	0.0052446	0.0052446	0.00540025	0.00540255	0.00540276	0.00540287	1	0.00298323	0.0052446	0.0052446	0.00540025	0.00540255	0.00540276	0.00540287	1	0.00298323	0.0052446	0.0052446	0.00540025	0.00540255	0.00540276	0.00540287	1	0.00298323	0.0052446	0.0052446	0.00540025	0.00540255	0.00540276	0.00540287	1	0.00298323	0.0052446	0.0052446	0.00540025	0.00540255	0.00540276	0.00540287	1	0.00298323	0.0052446	0.0052446	0.00540025	0.00540255	0.00540276	0.00540287	1	0.00298323	0.0052446	0.0052446	0.00540025	0.00540255	0.00540276	0.00540287	1	0.00298323	0.0052446	0.0052446	0.00540025	0.00540255	0.00540276	0.00540287	1	0.00298323	0.0052446	0.0052446	0.00540025	0.00540255	0.00540276	0.00540287	1	0.00298323	0.0052446	0.0052446	0.00540025	0.00540255	0.00540276	0.00540287	1	0.00298323	0.0052446	0.0052446	0.00540025	0.00540255	0.00540276	0.00540287	1	0.00298323	0.0052446	0.0052446	0.00540025	0.00540255	0.00540276	0.00540287	1	0.00298323	0.0052446	0.0052446	0.00540025	0.00540255	0.00540276	0.00540287	1	0.00298323	0.0052446	0.0052446	0.00540025	0.00540255	0.00540276	0.00540287	0	0	0	0	0	0	0	0	0.00443092	0.00443092	0.00443092	0.00443092	0.00443092	0.00443092	0.00443092	0.00443092	0.0037291	0.0037291	0.0037291	0.0037291	0.0037291	0.0037291	0.0037291	0.0037291	0.00383239	0.00383239	0.00383239	0.00383239	0.00383239	0.00383239	0.00383239	0.00383239	0.00321585	0.00321585	0.00321585	0.00321585	0.00321585	0.00321585	0.00321585	0.00321585	0.00329401	0.00329401	0.00329401	0.00329401	0.00329401	0.00329401	0.00329401	0.00329401	0.00328399	0.00328399	0.00328399	0.00328399	0.00328399	0.00328399	0.00328399	0.00328399	0.00328527	0.00328527	0.00328527	0.00328527	0.00328527	0.00328527	0.00328527	0.00328527	0.00328511	0.00328511	0.00328511	0.00328511	0.00328511	0.00328511	0.00328511	0.00328511	0.00328513	0.00328513	0.00328513	0.00328513	0.00328513	0.00328513	0.00328513	0.00328513	0.323044	0.0210529	0.0038992	0.00453347	0.00359338	0.00358417	0.00358088	0.00357914	1.78725e-06	0.0106263	0.0038071	0.00431856	0.0035505	0.00354268	0.00353988	0.0035384	0.351713	0.0158859	0.00382077	0.00435482	0.00355644	0.00354841	0.00354554	0.00354402	5.82974e-07	0.0129729	0.00381874	0.00434868	0.00355562	0.00354762	0.00354476	0.00354325	0.351724	0.0145142	0.00381904	0.00434972	0.00355573	0.00354773	0.00354486	0.00354335	5.82728e-07	0.0136775	0.003819	0.00434955	0.00355571	0.00354771	0.00354485	0.00354334	0.351724	0.0141257	0.003819	0.00434957	0.00355572	0.00354771	0.00354485	0.00354334	5.82728e-07	0.0138838	0.003819	0.00434957	0.00355571	0.00354771	0.00354485	0.00354334	0.189435	0.0140138	0.003819	0.00434957	0.00355572	0.00354771	0.00354485	0.00400874	0.000142492	0.0060544	0.0034094	0.00357668	0.00402274	0.00405727	0.00413543	0.00411034	0.0686404	0.00824498	0.00346421	0.00368595	0.00395028	0.0039776	0.00404147	0.00409412	0.00504442	0.00757369	0.00345683	0.0036703	0.00396143	0.00398995	0.00405627	0.00409671	0.0573613	0.00777343	0.00345782	0.00367254	0.00395971	0.00398804	0.00405394	0.00409629	0.00781653	0.00771346	0.00345769	0.00367222	0.00395998	0.00398834	0.00405431	0.00411272	0.000358891	0.000598935	0.00387309	0.00330319	0.00412127	0.00412729	0.00412049	0.00386706	4.12871e-07	0.00020135	0.00370223	0.00291702	0.00383514	0.00383319	0.00380323	0.0038208	7.4353e-07	0.000204501	0.00372694	0.00296124	0.00387809	0.00387732	0.00385049	0.00382768	7.4352e-07	0.000204476	0.00372335	0.00295614	0.00387161	0.00387067	0.00384342	0.00382666	7.4352e-07	0.000204476	0.00372387	0.00295673	0.00387259	0.00387167	0.00384448	0.00382681	7.4352e-07	0.000204476	0.0037238	0.00295666	0.00387244	0.00387152	0.00384432	0.00381916	1.13184e-05	0.000736897	0.00351845	0.00311755	0.00379589	0.00380577	0.00381331	0.00381889	3.34844e-05	0.000721736	0.0035467	0.00309807	0.00380722	0.00381553	0.00381791	0.00381893	3.34554e-05	0.000722163	0.0035428	0.00310042	0.00380554	0.00381408	0.00381723	0.00381893	3.34554e-05	0.000722151	0.00354334	0.00310014	0.00380579	0.00381429	0.00381733	0.00381893	3.34554e-05	0.000722152	0.00354326	0.00310017	0.00380575	0.00381426	0.00381731	0.00381893	3.34554e-05	0.000722152	0.00354327	0.00310017	0.00380576	0.00381427	0.00381732	0.00381893	3.34554e-05	0.000722152	0.00354327	0.00310017	0.00380576	0.00381427	0.00381731	0.00381893	3.34554e-05	0.000722152	0.00354327	0.00310017	0.00380576	0.00381427	0.00381732	0.00381893	3.34554e-05	0.000722152	0.00354327	0.00310017	0.00380576	0.00381427	0.00381731	0.00381893	3.34554e-05	0.000722152	0.00354327	0.00310017	0.00380576	0.00381427	0.00381732	0.00381893	3.34554e-05	0.000722152	0.00354327	0.00310017	0.00380576	0.00381427	0.00381731	0.00381893	3.34554e-05	0.000722152	0.00354327	0.00310017	0.00380576	0.00381427	0.00381732	0.00381893	3.34554e-05	0.000722152	0.00354327	0.00310017	0.00380576	0.00381427	0.00381731	0.00381893	3.34554e-05	0.000722152	0.00354327	0.00310017	0.00380576	0.00381427	0.00381732	0.00381893	3.34554e-05	0.000722152	0.00354327	0.00310017	0.00380576	0.00381427	0.00381731	0.00381893	3.34554e-05	0.000722152	0.00354327	0.00310017	0.00380576	0.00381427	0.00381732	0.00381893	3.34554e-05	0.000722152	0.00354327	0.00310017	0.00380576	0.00381427	0.00381731	0.00381893	3.34554e-05	0.000722152	0.00354327	0.00310017	0.00380576	0.00381427	0.00381732	0.00381893	3.34554e-05	0.000722152	0.00354327	0.00310017	0.00380576	0.00381427	0.00381731	0.00381893	3.34554e-05	0.000722152	0.00354327	0.00310017	0.00380576	0.00381427	0.00381732	0.00381893	0	0	0	0	0	0	0	0	0.00443092	0.00443092	0.00443092	0.00443092	0.00443092	0.00443092	0.00443092	0.00443092	0.00597983	0.00597983	0.00597983	0.00597983	0.00597983	0.00597983	0.00597983	0.00597983	0.0066397	0.0066397	0.0066397	0.0066397	0.0066397	0.0066397	0.0066397	0.0066397	0.00252913	0.00252913	0.00252913	0.00252913	0.00252913	0.00252913	0.00252913	0.00252913	0.00191351	0.00191351	0.00191351	0.00191351	0.00191351	0.00191351	0.00191351	0.00191351	0.00183519	0.00183519	0.00183519	0.00183519	0.00183519	0.00183519	0.00183519	0.00183519	0.00182546	0.00182546	0.00182546	0.00182546	0.00182546	0.00182546	0.00182546	0.00182546	0.00182425	0.00182425	0.00182425	0.00182425	0.00182425	0.00182425	0.00182425	0.00182425	0.0018241	0.0018241	0.0018241	0.0018241	0.0018241	0.0018241	0.0018241	0.0018241	0.989738	0.119878	0.00363482	0.0120511	0.00309861	0.00309861	0.00305138	0.00302638	1	0.997612	0.00410921	0.0238705	0.00337822	0.00337822	0.00331612	0.00328338	1	1	0.00424337	0.0518024	0.00344286	0.00344286	0.00337616	0.00334108	1	1	0.00428209	0.267466	0.00345797	0.00345797	0.00338993	0.00335417	1	1	0.00429334	0.999999	0.00346152	0.00346152	0.00339309	0.00335715	1	1	0.00429661	1	0.00346235	0.00346235	0.00339382	0.00335783	1	1	0.00429756	1	0.00346254	0.00346254	0.00339398	0.00335798	1	1	0.00429784	1	0.00346259	0.00346259	0.00339402	0.00335802	1	1	0.00429792	1	0.0034626	0.0034626	0.00339403	0.00693176	1	1	0.00429794	1	0.00714683	0.00658427	0.0078441	0.0111633	1	1	0.00429795	1	0.0091632	0.00812892	0.0105871	0.0148306	1	1	0.00429795	1	0.0104959	0.00902121	0.0127307	0.018952	1	1	0.00429795	1	0.0114801	0.00958018	0.0146993	0.0249304	1	1	0.00429795	1	0.0122652	0.0099477	0.0167699	0.0384297	1	1	0.00816655	1	0.0163423	0.0139927	0.0224062	0.0654594	1	1	0.00883107	1	0.0146512	0.0130351	0.0214113	0.280974	1	1	0.00923556	1	0.0130803	0.0122233	0.0200385	0.999999	1	1	0.00949071	1	0.0117705	0.0115743	0.0182851	1	1	1	0.00965522	1	0.0107782	0.0110801	0.016263	1	1	1	0.00976279	1	0.0100819	0.0107178	0.0142032	1	1	1	0.00713948	1	0.00855115	0.00892571	0.0114595	1	1	1	0.00597986	1	0.00771222	0.00790962	0.00952743	1	1	1	0.0055289	1	0.00728763	0.0073854	0.00836411	1	1	1	0.0053628	1	0.00708168	0.00712858	0.0077328	1	1	1	0.00530288	1	0.00698387	0.00700602	0.00741024	1	1	1	0.00528142	1	0.00693788	0.00694828	0.00725061	1	1	1	0.00527377	1	0.00691637	0.00692123	0.00717288	1	1	1	0.00527103	1	0.00690633	0.0069086	0.00713534	1	1	1	0.00527006	1	0.00690165	0.00690271	0.00711727	1	1	1	0.00526971	1	0.00689947	0.00689996	0.00710859	1	1	1	0.00526959	1	0.00689845	0.00689868	0.00710443	1	1	1	0.00526954	1	0.00689798	0.00689808	0.00710243	1	1	1	0.00526953	1	0.00689775	0.00689781	0.00710147	1	1	1	0.00526952	1	0.00689765	0.00689767	0.00710101	1	1	1	0.00526952	1	0.00689761	0.00689762	0.00710079	1	1	1	0.00526952	1	0.00689758	0.00689759	0.00710069	1	1	1	0.00526952	1	0.00689757	0.00689757	0.00710064	1	1	1	0.00526952	1	0.00689757	0.00689757	0.00710061	1	1	1	0.00526952	1	0.00689757	0.00689757	0.0071006	1	1	1	0.00526952	1	0.00689757	0.00689757	0.0071006	1	0	0	0	0	0	0	0	0	0.00443092	0.00443092	0.00443092	0.00443092	0.00443092	0.00443092	0.00443092	0.00443092	0.00652975	0.00652975	0.00652975	0.00652975	0.00652975	0.00652975	0.00652975	0.00652975	0.00784376	0.00784376	0.00784376	0.00784376	0.00784376	0.00784376	0.00784376	0.00784376	0.000247514	0.000247514	0.000247514	0.000247514	0.000247514	0.000247514	0.000247514	0.000247514	0.000126875	0.000126875	0.000126875	0.000126875	0.000126875	0.000126875	0.000126875	0.000126875	0.000125535	0.000125535	0.000125535	0.000125535	0.000125535	0.000125535	0.000125535	0.000125535	0.000125521	0.000125521	0.000125521	0.000125521	0.000125521	0.000125521	0.000125521	0.000125521	0.00012552	0.00012552	0.00012552	0.00012552	0.00012552	0.00012552	0.00012552	0.00012552	0.00012552	0.00012552	0.00012552	0.00012552	0.00012552	0.00012552	0.00012552	0.00012552	0.997805	0.0907889	0.000952045	0.0907889	0.000818433	0.000952045	0.000818433	0.00075406	1	0.996575	0.00102379	0.996575	0.00086984	0.00102379	0.00086984	0.000796903	1	1	0.00103026	1	0.000873781	0.00103026	0.000873781	0.00079991	1	1	0.00103085	1	0.000874082	0.00103085	0.000874082	0.000800121	1	1	0.00103091	1	0.000874106	0.00103091	0.000874106	0.000800137	1	1	0.00103091	1	0.000874107	0.00103091	0.000874107	0.000800138	1	1	0.00103091	1	0.000874108	0.00103091	0.000874108	0.000800138	1	1	0.00103091	1	0.000874108	0.00103091	0.000874108	0.000800138	1	1	0.00103091	1	0.000874108	0.00103091	0.000874108	0.010304	1	1	0.00423657	1	0.0112466	0.00423657	0.0112466	0.0474129	1	1	0.00560937	1	0.0275529	0.00560937	0.0275529	0.565837	1	1	0.00632499	1	0.106315	0.00632499	0.106315	1	1	1	0.00673329	1	0.991848	0.00673329	0.991848	1	1	1	0.00697787	1	1	0.00697787	1	1	1	1	0.0373827	1	1	0.0373827	1	1	1	1	0.179643	1	1	0.179643	1	1	1	1	0.999983	1	1	0.999983	1	1	1	1	1	1	1	1	1	1	1	1	1	1	1	1	1	1	1	1	1	1	1	1	1	1	1	1	1	1	1	1	1	1	1	1	1	1	1	1	1	1	1	1	1	1	1	1	1	1	1	1	1	1	1	1	1	1	1	1	1	1	1	1	1	1	1	1	1	1	1	1	1	1	1	1	1	1	1	1	1	1	1	1	1	1	1	1	1	1	1	1	1	1	1	1	1	1	1	1	1	1	1	1	1	1	1	1	1	1	1	1	1	1	1	1	1	1	1	1	1	1	1	1	1	1	1	1	1	1	1	1	1	1	1	1	1	1	1	1	1	1	1	1	1	1	1	1	1	1	1	1	1	1	1	1	1	1	1	1	1	1	1	1	1	1	1	1	1	1	1	1	1	1	1	1	1	1	1	1	1	1	1	1	1	1	0	0	0	0	0	0	0	0	0.00443092	0.00443092	0.00443092	0.00443092	0.00443092	0.00443092	0.00443092	0.00443092	0.00379667	0.00379667	0.00379667	0.00379667	0.00379667	0.00379667	0.00379667	0.00379667	0.00388158	0.00388158	0.00388158	0.00388158	0.00388158	0.00388158	0.00388158	0.00388158	1.92819e-06	1.92819e-06	1.92819e-06	1.92819e-06	1.92819e-06	1.92819e-06	1.92819e-06	1.92819e-06	2.20869e-06	2.20869e-06	2.20869e-06	2.20869e-06	2.20869e-06	2.20869e-06	2.20869e-06	2.20869e-06	2.20867e-06	2.20867e-06	2.20867e-06	2.20867e-06	2.20867e-06	2.20867e-06	2.20867e-06	2.20867e-06	2.20867e-06	2.20867e-06	2.20867e-06	2.20867e-06	2.20867e-06	2.20867e-06	2.20867e-06	2.20867e-06	2.20867e-06	2.20867e-06	2.20867e-06	2.20867e-06	2.20867e-06	2.20867e-06	2.20867e-06	2.20867e-06	2.20867e-06	2.20867e-06	2.20867e-06	2.20867e-06	2.20867e-06	2.20867e-06	2.20867e-06	2.20867e-06	0.759112	0.00443058	0.00011918	0.759112	0.00011918	0.000398392	0.000164596	0.000101546	9.05618e-12	0.00379671	0.000118694	9.05618e-12	0.000118694	0.000392907	0.000163663	0.000101193	0.759126	0.00388158	0.000118696	0.759126	0.000118696	0.000392982	0.000163668	0.000101195	9.05163e-12	0.00387011	0.000118695	9.05163e-12	0.000118695	0.000392981	0.000163668	0.000101195	0.759126	0.00387165	0.000118695	0.759126	0.000118695	0.000392981	0.000163668	0.000101195	9.05163e-12	0.00387145	0.000118695	9.05163e-12	0.000118695	0.000392981	0.000163668	0.000101195	0.759126	0.00387147	0.000118695	0.759126	0.000118695	0.000392981	0.000163668	0.000101195	9.05163e-12	0.00387147	0.000118695	9.05163e-12	0.000118695	0.000392981	0.000163668	0.000101195	0.264586	0.00387147	0.000118695	0.759126	0.000118695	0.000392981	0.000163668	0.0229155	3.41385e-05	0.000443483	0.0145853	1.78031e-15	0.026773	0.000392981	0.00911727	0.0322041	6.27766e-06	0.000500003	0.00884075	0.000619477	0.0107042	0.000392981	0.00668037	0.023474	6.28379e-06	0.000499015	0.0107888	0.000606195	0.0186367	0.000392981	0.00727098	0.0316003	6.28378e-06	0.000499032	0.0100847	0.000606476	0.0141818	0.000392981	0.00712325	0.0239635	6.28378e-06	0.000499032	0.0103338	0.000606471	0.0165358	0.000392981	0.00715992	0.0693061	0.00183083	0.00435452	0.103724	6.15313e-06	0.0852054	0.0467272	0.0856223	0.00113079	5.48905e-10	0.000251897	0.000327704	1.40965e-08	0.000459613	0.00240224	0.000482139	0.00672416	1.4002e-07	0.000290793	0.012089	1.40995e-08	0.00885542	0.0112376	0.00941345	0.00553498	1.4002e-07	0.000290397	0.00804166	1.40995e-08	0.00661515	0.00827256	0.00690329	0.00576892	1.4002e-07	0.000290401	0.00925443	1.40995e-08	0.00715099	0.00916911	0.00753261	0.00572213	1.4002e-07	0.000290401	0.00887315	1.40995e-08	0.00701903	0.00888831	0.00736968	0.00376909	1.40994e-08	9.81377e-05	0.00270609	1.4002e-07	0.00288704	0.000810417	0.00206654	0.00379333	1.4002e-07	9.88005e-05	0.00335601	1.4002e-07	0.00333488	0.001075	0.00248709	0.00379012	1.4002e-07	9.87981e-05	0.00328076	1.4002e-07	0.00328318	0.0010651	0.00245083	0.00379055	1.4002e-07	9.87981e-05	0.00328938	1.4002e-07	0.0032891	0.00106547	0.00245393	0.00379049	1.4002e-07	9.87981e-05	0.00328839	1.4002e-07	0.00328843	0.00106546	0.00245367	0.0037905	1.4002e-07	9.87981e-05	0.00328851	1.4002e-07	0.0032885	0.00106546	0.00245369	0.0037905	1.4002e-07	9.87981e-05	0.00328849	1.4002e-07	0.00328849	0.00106546	0.00245369	0.0037905	1.4002e-07	9.87981e-05	0.0032885	1.4002e-07	0.0032885	0.00106546	0.00245369	0.0037905	1.4002e-07	9.87981e-05	0.00328849	1.4002e-07	0.00328849	0.00106546	0.00245369	0.0037905	1.4002e-07	9.87981e-05	0.0032885	1.4002e-07	0.0032885	0.00106546	0.00245369	0.0037905	1.4002e-07	9.87981e-05	0.00328849	1.4002e-07	0.00328849	0.00106546	0.00245369	0.0037905	1.4002e-07	9.87981e-05	0.0032885	1.4002e-07	0.0032885	0.00106546	0.00245369	0.0037905	1.4002e-07	9.87981e-05	0.00328849	1.4002e-07	0.00328849	0.00106546	0.00245369	0.0037905	1.4002e-07	9.87981e-05	0.0032885	1.4002e-07	0.0032885	0.00106546	0.00245369	0.0037905	1.4002e-07	9.87981e-05	0.00328849	1.4002e-07	0.00328849	0.00106546	0.00245369	0.0037905	1.4002e-07	9.87981e-05	0.0032885	1.4002e-07	0.0032885	0.00106546	0.00245369	0.0037905	1.4002e-07	9.87981e-05	0.00328849	1.4002e-07	0.00328849	0.00106546	0.00245369	0.0037905	1.4002e-07	9.87981e-05	0.0032885	1.4002e-07	0.0032885	0.00106546	0.00245369	0.0037905	1.4002e-07	9.87981e-05	0.00328849	1.4002e-07	0.00328849	0.00106546	0.00245369	0.0037905	1.4002e-07	9.87981e-05	0.0032885	1.4002e-07	0.0032885	0.00106546	0.00245369	0.0037905	0	0	0	0	0	0	0	0	0.00443092	0.00443092	0.00443092	0.00443092	0.00443092	0.00443092	0.00443092	0.00443092	0.00342068	0.00342068	0.00342068	0.00342068	0.00342068	0.00342068	0.00342068	0.00342068	0.00362865	0.00362865	0.00362865	0.00362865	0.00362865	0.00362865	0.00362865	0.00362865	2.03836e-07	2.03836e-07	2.03836e-07	2.03836e-07	2.03836e-07	2.03836e-07	2.03836e-07	2.03836e-07	2.52156e-07	2.52156e-07	2.52156e-07	2.52156e-07	2.52156e-07	2.52156e-07	2.52156e-07	2.52156e-07	2.52155e-07	2.52155e-07	2.52155e-07	2.52155e-07	2.52155e-07	2.52155e-07	2.52155e-07	2.52155e-07	2.52155e-07	2.52155e-07	2.52155e-07	2.52155e-07	2.52155e-07	2.52155e-07	2.52155e-07	2.52155e-07	2.52155e-07	2.52155e-07	2.52155e-07	2.52155e-07	2.52155e-07	2.52155e-07	2.52155e-07	2.52155e-07	2.52155e-07	2.52155e-07	2.52155e-07	2.52155e-07	2.52155e-07	2.52155e-07	2.52155e-07	2.52155e-07	0.00443086	0.000200531	3.65066e-05	0.952962	4.24719e-05	0.00443086	0.000200531	3.65066e-05	0.00342069	0.00019819	3.64291e-05	1.10123e-23	4.23668e-05	0.00342069	0.00019819	3.64291e-05	0.00362865	0.000198217	3.64293e-05	0.952962	4.23671e-05	0.00362865	0.000198217	3.64293e-05	0.00358483	0.000198217	3.64293e-05	1.10118e-23	4.23671e-05	0.00358483	0.000198217	3.64293e-05	0.00359402	0.000198217	3.64293e-05	0.952962	4.23671e-05	0.00359402	0.000198217	3.64293e-05	0.00359209	0.000198217	3.64293e-05	1.10118e-23	4.23671e-05	0.00359209	0.000198217	3.64293e-05	0.0035925	0.000198217	3.64293e-05	0.952962	4.23671e-05	0.0035925	0.000198217	3.64293e-05	0.00359241	0.000198217	3.64293e-05	1.10118e-23	4.23671e-05	0.00359241	0.000198217	3.64293e-05	0.0306152	0.000198217	3.64293e-05	0.952962	4.23671e-05	0.00359243	0.000198217	0.0382668	0.00643532	0.00173366	0.0688602	1.92372e-28	0.0442285	6.21166e-06	0.00173366	0.00780034	5.258e-06	0.00158465	0.00130606	0.000353804	0.00345745	7.66515e-06	0.00158465	0.044808	7.66558e-06	0.00159853	0.0642378	0.000346543	0.036496	7.6645e-06	0.00159853	0.00532891	7.6645e-06	0.00159723	0.00171192	0.00034669	0.00542981	7.6645e-06	0.00159723	0.0514352	7.6645e-06	0.00159735	0.0628222	0.000346687	0.0326406	7.6645e-06	0.00159735	0.0213842	0.0129955	0.0825089	0.0134574	9.58047e-07	0.0643742	0.00442894	0.0825089	0.00466419	5.28329e-06	4.41776e-05	0.00499495	3.86782e-10	0.000255421	0.000622124	4.41776e-05	0.00833615	0.000806184	0.00552801	0.00817736	3.86803e-10	0.0108456	0.000777572	0.00552801	0.00673241	0.000769232	0.00401418	0.00679495	3.86803e-10	0.00585848	0.000770522	0.00401418	0.00739124	0.000770899	0.00438512	0.00736439	3.86803e-10	0.00783259	0.000770841	0.00438512	0.00711317	0.000770824	0.00429119	0.0071243	3.86803e-10	0.00698251	0.000770826	0.00429119	0.00296021	1.08186e-05	0.000577673	0.00268231	7.35937e-09	0.00232564	3.2019e-05	0.000577673	0.00342149	3.34779e-05	0.000718086	0.00347749	7.35937e-09	0.00305352	3.34364e-05	0.000718086	0.0033305	3.34335e-05	0.000712203	0.00331962	7.35937e-09	0.00292633	3.34336e-05	0.000712203	0.00334825	3.34336e-05	0.000712448	0.00335038	7.35937e-09	0.00294816	3.34336e-05	0.000712448	0.00334478	3.34336e-05	0.000712438	0.00334436	7.35937e-09	0.0029444	3.34336e-05	0.000712438	0.00334546	3.34336e-05	0.000712438	0.00334554	7.35937e-09	0.00294505	3.34336e-05	0.000712438	0.00334533	3.34336e-05	0.000712438	0.00334531	7.35937e-09	0.00294494	3.34336e-05	0.000712438	0.00334535	3.34336e-05	0.000712438	0.00334536	7.35937e-09	0.00294496	3.34336e-05	0.000712438	0.00334535	3.34336e-05	0.000712438	0.00334535	7.35937e-09	0.00294496	3.34336e-05	0.000712438	0.00334535	3.34336e-05	0.000712438	0.00334535	7.35937e-09	0.00294496	3.34336e-05	0.000712438	0.00334535	3.34336e-05	0.000712438	0.00334535	7.35937e-09	0.00294496	3.34336e-05	0.000712438	0.00334535	3.34336e-05	0.000712438	0.00334535	7.35937e-09	0.00294496	3.34336e-05	0.000712438	0.00334535	3.34336e-05	0.000712438	0.00334535	7.35937e-09	0.00294496	3.34336e-05	0.000712438	0.00334535	3.34336e-05	0.000712438	0.00334535	7.35937e-09	0.00294496	3.34336e-05	0.000712438	0.00334535	3.34336e-05	0.000712438	0.00334535	7.35937e-09	0.00294496	3.34336e-05	0.000712438	0.00334535	3.34336e-05	0.000712438	0.00334535	7.35937e-09	0.00294496	3.34336e-05	0.000712438	0.00334535	3.34336e-05	0.000712438	0.00334535	7.35937e-09	0.00294496	3.34336e-05	0.000712438	0.00334535	3.34336e-05	0.000712438	0.00334535	7.35937e-09	0.00294496	3.34336e-05	0.000712438	0.00334535	3.34336e-05	0.000712438	0.00334535	7.35937e-09	0.00294496	3.34336e-05	0.000712438	0.00334535	3.34336e-05	0.000712438	0.00334535	7.35937e-09	0.00294496	3.34336e-05	0.000712438	0.00334535	0	0	0	0	0	0	0	0	0.00443092	0.00443092	0.00443092	0.00443092	0.00443092	0.00443092	0.00443092	0.00443092	0.00531869	0.00531869	0.00531869	0.00531869	0.00531869	0.00531869	0.00531869	0.00531869	0.00551679	0.00551679	0.00551679	0.00551679	0.00551679	0.00551679	0.00551679	0.00551679	2.77584e-06	2.77584e-06	2.77584e-06	2.77584e-06	2.77584e-06	2.77584e-06	2.77584e-06	2.77584e-06	2.2091e-06	2.2091e-06	2.2091e-06	2.2091e-06	2.2091e-06	2.2091e-06	2.2091e-06	2.2091e-06	2.20904e-06	2.20904e-06	2.20904e-06	2.20904e-06	2.20904e-06	2.20904e-06	2.20904e-06	2.20904e-06	2.20904e-06	2.20904e-06	2.20904e-06	2.20904e-06	2.20904e-06	2.20904e-06	2.20904e-06	2.20904e-06	2.20904e-06	2.20904e-06	2.20904e-06	2.20904e-06	2.20904e-06	2.20904e-06	2.20904e-06	2.20904e-06	2.20904e-06	2.20904e-06	2.20904e-06	2.20904e-06	2.20904e-06	2.20904e-06	2.20904e-06	2.20904e-06	0.00039846	0.000164624	0.000101563	0.759143	0.000119201	0.759143	0.00443132	0.000119201	0.00040505	0.000165735	0.000101982	1	0.00011978	1	0.00531878	0.00011978	0.000405161	0.000165742	0.000101983	1	0.000119782	1	0.00551681	0.000119782	0.000405163	0.000165742	0.000101983	1	0.000119782	1	0.00556199	0.000119782	0.000405163	0.000165742	0.000101983	1	0.000119782	1	0.00557235	0.000119782	0.000405163	0.000165742	0.000101983	1	0.000119782	1	0.00557473	0.000119782	0.000405163	0.000165742	0.000101983	1	0.000119782	1	0.00557527	0.000119782	0.000405163	0.000165742	0.000101983	1	0.000119782	1	0.0055754	0.000119782	0.0222755	0.000165742	0.000101983	1	0.000119782	1	0.00557543	0.0270115	0.0533553	0.00923176	0.0693664	1	0.0270115	1	0.000639645	0.0435142	0.00361939	0.0133823	0.567635	1	0.0779627	1	0.000521448	0.0826632	0.000462826	0.0158524	1	1	0.410923	1	0.000518903	0.313179	0.000406131	0.0175301	1	1	0.999999	1	0.000518848	0.999843	0.000405179	0.0187678	1	1	1	1	0.000518847	1	0.0123735	0.207453	1	1	1	1	0.00452673	1	0.00274515	0.981158	1	1	1	1	0.00035384	1	0.0136618	1	1	1	1	1	0.000297697	1	0.0213051	1	1	1	1	1	0.000297006	1	0.0290088	1	1	1	1	1	0.000296997	1	0.0394809	1	1	1	1	1	0.000296997	1	0.00414893	1	1	1	1	1	0.000100367	1	0.00131297	1	1	1	1	1	9.95534e-05	1	0.00116764	1	1	1	1	1	9.95501e-05	1	0.00116064	1	1	1	1	1	9.95501e-05	1	0.0011603	1	1	1	1	1	9.95501e-05	1	0.00116029	1	1	1	1	1	9.95501e-05	1	0.00116029	1	1	1	1	1	9.95501e-05	1	0.00116029	1	1	1	1	1	9.95501e-05	1	0.00116029	1	1	1	1	1	9.95501e-05	1	0.00116029	1	1	1	1	1	9.95501e-05	1	0.00116029	1	1	1	1	1	9.95501e-05	1	0.00116029	1	1	1	1	1	9.95501e-05	1	0.00116029	1	1	1	1	1	9.95501e-05	1	0.00116029	1	1	1	1	1	9.95501e-05	1	0.00116029	1	1	1	1	1	9.95501e-05	1	0.00116029	1	1	1	1	1	9.95501e-05	1	0.00116029	1	1	1	1	1	9.95501e-05	1	0.00116029	1	1	1	1	1	9.95501e-05	1	0.00116029	1	1	1	1	1	9.95501e-05	1	0.00116029	1	1	1	1	1	9.95501e-05	1	0	0	0	0	0	0	0	0	0.00443092	0.00443092	0.00443092	0.00443092	0.00443092	0.00443092	0.00443092	0.00443092	0.00352979	0.00352979	0.00352979	0.00352979	0.00352979	0.00352979	0.00352979	0.00352979	0.00369691	0.00369691	0.00369691	0.00369691	0.00369691	0.00369691	0.00369691	0.00369691	0.000102615	0.000102615	0.000102615	0.000102615	0.000102615	0.000102615	0.000102615	0.000102615	0.000123487	0.000123487	0.000123487	0.000123487	0.000123487	0.000123487	0.000123487	0.000123487	0.000123355	0.000123355	0.000123355	0.000123355	0.000123355	0.000123355	0.000123355	0.000123355	0.000123356	0.000123356	0.000123356	0.000123356	0.000123356	0.000123356	0.000123356	0.000123356	0.000123356	0.000123356	0.000123356	0.000123356	0.000123356	0.000123356	0.000123356	0.000123356	0.000123356	0.000123356	0.000123356	0.000123356	0.000123356	0.000123356	0.000123356	0.000123356	0.000935638	0.000804328	0.000741062	0.0893628	0.000804328	0.997766	0.0893628	0.000935638	0.000897327	0.000776621	0.000717867	0.000987945	0.000776621	2.13156e-20	0.000987945	0.000897327	0.000899098	0.000777729	0.000718725	0.0858038	0.000777729	0.997781	0.0858038	0.000899098	0.000899016	0.000777685	0.000718693	0.00118652	0.000777685	2.12999e-20	0.00118652	0.000899016	0.00089902	0.000777686	0.000718695	0.0850047	0.000777686	0.997781	0.0850047	0.00089902	0.000899019	0.000777686	0.000718695	0.00123633	0.000777686	2.12999e-20	0.00123633	0.000899019	0.000899019	0.000777686	0.000718695	0.0848054	0.000777686	0.997781	0.0848054	0.000899019	0.000899019	0.000777686	0.000718695	0.00124907	0.000777686	2.12999e-20	0.00124907	0.000899019	0.0115637	0.000777686	0.000718695	0.0847544	0.000777686	0.997781	0.0847544	0.0115637	0.00670831	0.0100175	0.0190035	2.23077e-05	0.0100175	7.45313e-26	2.23077e-05	0.00213701	0.00274271	0.0062471	0.00749537	0.00175188	0.0062471	0.00157058	0.00175188	0.0034685	0.0033623	0.00757629	0.0134788	0.00160277	0.00757629	0.00144868	0.00160277	0.0032393	0.00325701	0.0070784	0.00993878	0.00161511	0.0070784	0.00145779	0.00161511	0.00327765	0.00327467	0.00726097	0.0119035	0.00161409	0.00726097	0.00145711	0.00161409	0.0193601	0.00544625	0.0165425	0.0141704	0.000184536	0.0165425	4.08756e-08	0.000184536	0.00214526	0.0034605	0.0026466	0.00244851	1.12117e-05	0.0026466	3.89495e-11	1.12117e-05	0.00725667	0.00678448	0.00540003	0.00446978	1.13122e-05	0.00540003	3.89496e-11	1.13122e-05	0.00558605	0.00572282	0.00468923	0.00402953	1.13122e-05	0.00468923	3.89496e-11	1.13122e-05	0.00608507	0.0060426	0.00486327	0.00412158	1.13122e-05	0.00486327	3.89496e-11	1.13122e-05	0.00593154	0.00594445	0.00482007	0.00410216	1.13122e-05	0.00482007	3.89496e-11	1.13122e-05	0.00244618	0.00244456	0.00317579	0.00357558	3.34797e-05	0.00317579	7.35937e-09	3.34797e-05	0.00308512	0.00308538	0.00345556	0.00367354	3.34415e-05	0.00345556	7.35937e-09	3.34415e-05	0.00298552	0.00298548	0.00340628	0.00365511	3.34415e-05	0.00340628	7.35937e-09	3.34415e-05	0.00300083	0.00300084	0.00341491	0.00365857	3.34415e-05	0.00341491	7.35937e-09	3.34415e-05	0.00299848	0.00299847	0.0034134	0.00365793	3.34415e-05	0.0034134	7.35937e-09	3.34415e-05	0.00299884	0.00299884	0.00341366	0.00365805	3.34415e-05	0.00341366	7.35937e-09	3.34415e-05	0.00299878	0.00299878	0.00341362	0.00365802	3.34415e-05	0.00341362	7.35937e-09	3.34415e-05	0.00299879	0.00299879	0.00341363	0.00365803	3.34415e-05	0.00341363	7.35937e-09	3.34415e-05	0.00299879	0.00299879	0.00341363	0.00365803	3.34415e-05	0.00341363	7.35937e-09	3.34415e-05	0.00299879	0.00299879	0.00341363	0.00365803	3.34415e-05	0.00341363	7.35937e-09	3.34415e-05	0.00299879	0.00299879	0.00341363	0.00365803	3.34415e-05	0.00341363	7.35937e-09	3.34415e-05	0.00299879	0.00299879	0.00341363	0.00365803	3.34415e-05	0.00341363	7.35937e-09	3.34415e-05	0.00299879	0.00299879	0.00341363	0.00365803	3.34415e-05	0.00341363	7.35937e-09	3.34415e-05	0.00299879	0.00299879	0.00341363	0.00365803	3.34415e-05	0.00341363	7.35937e-09	3.34415e-05	0.00299879	0.00299879	0.00341363	0.00365803	3.34415e-05	0.00341363	7.35937e-09	3.34415e-05	0.00299879	0.00299879	0.00341363	0.00365803	3.34415e-05	0.00341363	7.35937e-09	3.34415e-05	0.00299879	0.00299879	0.00341363	0.00365803	3.34415e-05	0.00341363	7.35937e-09	3.34415e-05	0.00299879	0.00299879	0.00341363	0.00365803	3.34415e-05	0.00341363	7.35937e-09	3.34415e-05	0.00299879	0.00299879	0.00341363	0.00365803	3.34415e-05	0.00341363	7.35937e-09	3.34415e-05	0.00299879	0.00299879	0.00341363	0.00365803	3.34415e-05	0.00341363	7.35937e-09	3.34415e-05	0.00299879	0	0	0	0	0	0	0	0	0.00443092	0.00443092	0.00443092	0.00443092	0.00443092	0.00443092	0.00443092	0.00443092	0.00630531	0.00630531	0.00630531	0.00630531	0.00630531	0.00630531	0.00630531	0.00630531	0.0073185	0.0073185	0.0073185	0.0073185	0.0073185	0.0073185	0.0073185	0.0073185	0.00289145	0.00289145	0.00289145	0.00289145	0.00289145	0.00289145	0.00289145	0.00289145	0.00203046	0.00203046	0.00203046	0.00203046	0.00203046	0.00203046	0.00203046	0.00203046	0.00189549	0.00189549	0.00189549	0.00189549	0.00189549	0.00189549	0.00189549	0.00189549	0.00187516	0.00187516	0.00187516	0.00187516	0.00187516	0.00187516	0.00187516	0.00187516	0.00187212	0.00187212	0.00187212	0.00187212	0.00187212	0.00187212	0.00187212	0.00187212	0.00187167	0.00187167	0.00187167	0.00187167	0.00187167	0.00187167	0.00187167	0.00187167	0.00317921	0.00313076	0.00310511	0.0123617	0.00317921	0.989997	0.122623	0.00372932	0.00352875	0.00346158	0.00342621	0.0281665	0.00352875	1	0.999546	0.00432462	0.00362851	0.00355414	0.0035151	0.0931331	0.00362851	1	1	0.00453472	0.0036575	0.00358048	0.00354011	0.949031	0.0036575	1	1	0.00461127	0.00366596	0.00358801	0.00354718	1	0.00366596	1	1	0.00463948	0.00366844	0.00359016	0.00354918	1	0.00366844	1	1	0.00464992	0.00366916	0.00359078	0.00354975	1	0.00366916	1	1	0.00465379	0.00366937	0.00359096	0.00354991	1	0.00366937	1	1	0.00465522	0.00847752	0.00359101	0.00354996	1	0.00366943	1	1	0.00959728	0.0124076	0.00829722	0.00927451	1	0.0075721	1	1	0.00689937	0.0139422	0.0120473	0.0145867	1	0.01032	1	1	0.00556679	0.0157357	0.0161965	0.0221452	1	0.0128263	1	1	0.0050064	0.0181209	0.0224336	0.0398209	1	0.0156313	1	1	0.00478785	0.0218496	0.0364295	0.145804	1	0.0194892	1	1	0.0108557	0.026779	0.119173	0.998845	1	0.0331929	1	1	0.0100802	0.0379308	0.985125	1	1	0.0651927	1	1	0.0113274	0.0960003	1	1	1	0.474622	1	1	0.0125016	0.917257	1	1	1	1	1	1	0.0137168	1	1	1	1	1	1	1	0.0150968	1	1	1	1	1	1	1	0.0111104	1	1	1	1	1	1	1	0.00892808	1	1	1	1	1	1	1	0.00750788	1	1	1	1	1	1	1	0.00670653	1	1	1	1	1	1	1	0.00629248	1	1	1	1	1	1	1	0.0060886	1	1	1	1	1	1	1	0.00599064	1	1	1	1	1	1	1	0.00594412	1	1	1	1	1	1	1	0.00592216	1	1	1	1	1	1	1	0.00591182	1	1	1	1	1	1	1	0.00590696	1	1	1	1	1	1	1	0.00590468	1	1	1	1	1	1	1	0.0059036	1	1	1	1	1	1	1	0.0059031	1	1	1	1	1	1	1	0.00590286	1	1	1	1	1	1	1	0.00590275	1	1	1	1	1	1	1	0.0059027	1	1	1	1	1	1	1	0.00590267	1	1	1	1	1	1	1	0.00590266	1	1	1	1	1	1	1	0.00590266	1	1	1	1	1	1	1	0.00590265	0	0	0	0	0	0	0	0	0.00443092	0.00443092	0.00443092	0.00443092	0.00443092	0.00443092	0.00443092	0.00443092	0.00607339	0.00607339	0.00607339	0.00607339	0.00607339	0.00607339	0.00607339	0.00607339	0.00682541	0.00682541	0.00682541	0.00682541	0.00682541	0.00682541	0.00682541	0.00682541	0.0060692	0.0060692	0.0060692	0.0060692	0.0060692	0.0060692	0.0060692	0.0060692	0.00575145	0.00575145	0.00575145	0.00575145	0.00575145	0.00575145	0.00575145	0.00575145	0.00562292	0.00562292	0.00562292	0.00562292	0.00562292	0.00562292	0.00562292	0.00562292	0.00557175	0.00557175	0.00557175	0.00557175	0.00557175	0.00557175	0.00557175	0.00557175	0.0055515	0.0055515	0.0055515	0.0055515	0.0055515	0.0055515	0.0055515	0.0055515	0.00554352	0.00554352	0.00554352	0.00554352	0.00554352	0.00554352	0.00554352	0.00554352	0.00604345	0.00603792	0.006035	0.00763912	0.00605893	0.446481	0.0350764	0.00657321	0.00626211	0.00625392	0.0062496	0.00886361	0.00628506	1	0.231133	0.0070721	0.0063602	0.00635069	0.00634566	0.00966716	0.0063869	1	0.999997	0.00732716	0.0064047	0.00639451	0.00638914	0.0102333	0.0064333	1	1	0.00746106	0.00642499	0.00641446	0.00640891	0.0106517	0.00645455	1	1	0.00753234	0.00643426	0.00642357	0.00641793	0.0109718	0.0064643	1	1	0.00757055	0.00643851	0.00642773	0.00642204	0.011223	0.00646879	1	1	0.00759111	0.00644045	0.00642963	0.00642392	0.0114242	0.00647085	1	1	0.0076022	0.00751084	0.00643049	0.00642477	0.0115879	0.0064718	1	1	0.00860288	0.00810368	0.00749867	0.00758555	0.00965246	0.00731951	1	1	0.00729549	0.00828605	0.00808929	0.0082369	0.00841496	0.00777354	1	1	0.00664847	0.00839395	0.00843543	0.00862637	0.00770756	0.0080281	1	1	0.00634967	0.00845843	0.00864508	0.00886792	0.00733002	0.00817442	1	1	0.00621623	0.00849721	0.00877456	0.00902109	0.0071361	0.00825972	1	1	0.00779721	0.00817064	0.00899947	0.00916254	0.00633325	0.00864687	1	1	0.00725429	0.00796703	0.008465	0.00851878	0.00520895	0.0083251	1	1	0.00721152	0.0079309	0.00815006	0.00813851	0.00480835	0.0081372	1	1	0.00718964	0.00791059	0.00796995	0.00792183	0.00467316	0.00802943	1	1	0.00717848	0.0078992	0.00786873	0.00780095	0.00462839	0.00796827	1	1	0.0071728	0.00789281	0.0078124	0.0077343	0.00461366	0.00793376	1	1	0.00637144	0.00775324	0.00771866	0.0076797	0.00485916	0.00775848	1	1	0.00640072	0.00767929	0.00766747	0.00764999	0.00494482	0.00766255	1	1	0.00641405	0.00763908	0.00763966	0.00763387	0.00497507	0.00761055	1	1	0.00642013	0.00761731	0.00762459	0.00762514	0.00498579	0.0075825	1	1	0.0064229	0.00760555	0.00761644	0.00762041	0.00498959	0.00756742	1	1	0.00642417	0.00759919	0.00761203	0.00761786	0.00499094	0.00755932	1	1	0.00642475	0.00759577	0.00760965	0.00761648	0.00499142	0.00755497	1	1	0.00642501	0.00759392	0.00760836	0.00761573	0.00499159	0.00755264	1	1	0.00642513	0.00759293	0.00760767	0.00761533	0.00499165	0.0075514	1	1	0.00642519	0.00759239	0.00760729	0.00761511	0.00499167	0.00755073	1	1	0.00642521	0.0075921	0.0076071	0.007615	0.00499168	0.00755037	1	1	0.00642523	0.00759195	0.00760699	0.00761493	0.00499169	0.00755018	1	1	0.00642523	0.00759187	0.00760692	0.00761489	0.00499169	0.00755007	1	1	0.00642523	0.00759182	0.00760689	0.00761488	0.00499169	0.00755002	1	1	0.00642523	0.0075918	0.00760688	0.00761487	0.00499169	0.00754999	1	1	0.00642523	0.00759178	0.00760687	0.00761486	0.00499169	0.00754997	1	1	0.00642523	0.00759178	0.00760686	0.00761486	0.00499169	0.00754996	1	1	0.00642523	0.00759177	0.00760686	0.00761486	0.00499169	0.00754996	1	1	0.00642523	0.00759177	0.00760686	0.00761486	0.00499169	0.00754996	1	1	0.00642523	0.00759177	0.00760686	0.00761486	0.00499169	0.00754996	1	1	0.00642523	0	0	0	0	0	0	0	0	0.00443092	0.00443092	0.00443092	0.00443092	0.00443092	0.00443092	0.00443092	0.00443092	0.00475427	0.00475427	0.00475427	0.00475427	0.00475427	0.00475427	0.00475427	0.00475427	0.00477877	0.00477877	0.00477877	0.00477877	0.00477877	0.00477877	0.00477877	0.00477877	0.00469906	0.00469906	0.00469906	0.00469906	0.00469906	0.00469906	0.00469906	0.00469906	0.00469311	0.00469311	0.00469311	0.00469311	0.00469311	0.00469311	0.00469311	0.00469311	0.00469266	0.00469266	0.00469266	0.00469266	0.00469266	0.00469266	0.00469266	0.00469266	0.00469263	0.00469263	0.00469263	0.00469263	0.00469263	0.00469263	0.00469263	0.00469263	0.00469263	0.00469263	0.00469263	0.00469263	0.00469263	0.00469263	0.00469263	0.00469263	0.00469263	0.00469263	0.00469263	0.00469263	0.00469263	0.00469263	0.00469263	0.00469263	0.00473342	0.00473326	0.00473318	0.00484785	0.00473504	0.0187591	0.00783481	0.00484785	0.00473648	0.00473632	0.00473624	0.00485982	0.00473823	0.0233736	0.00823467	0.00485982	0.00473672	0.00473655	0.00473647	0.00486075	0.00473847	0.0251162	0.00828698	0.00486075	0.00473673	0.00473657	0.00473649	0.00486082	0.00473849	0.0258067	0.00829385	0.00486082	0.00473674	0.00473657	0.00473649	0.00486083	0.00473849	0.0260854	0.00829476	0.00486083	0.00473674	0.00473657	0.00473649	0.00486083	0.00473849	0.0261987	0.00829487	0.00486083	0.00473674	0.00473657	0.00473649	0.00486083	0.00473849	0.0262449	0.00829489	0.00486083	0.00473674	0.00473657	0.00473649	0.00486083	0.00473849	0.0262637	0.00829489	0.00486083	0.00481408	0.00473657	0.00473649	0.00486083	0.00473849	0.0262714	0.00829489	0.00492168	0.00482	0.00481391	0.00481737	0.00476518	0.00479782	0.0186399	0.00711454	0.00471859	0.00481474	0.00481983	0.00482357	0.00475795	0.00480235	0.0165366	0.00698262	0.00470338	0.00481433	0.00482029	0.00482404	0.0047574	0.00480269	0.0159991	0.00696803	0.00470225	0.0048143	0.00482032	0.00482408	0.00475736	0.00480272	0.0158645	0.00696641	0.00470216	0.0048143	0.00482032	0.00482408	0.00475736	0.00480272	0.015831	0.00696624	0.00489358	0.00478563	0.00482505	0.00482541	0.00470628	0.00482189	0.00143591	0.00301267	0.00468723	0.00478311	0.00478641	0.00478483	0.00463707	0.00479157	0.000338675	0.00184247	0.00466076	0.00478575	0.00478347	0.00478175	0.00463198	0.00478926	0.000332795	0.00180842	0.0046588	0.00478595	0.00478324	0.00478151	0.0046316	0.00478909	0.000332763	0.00180744	0.00465865	0.00478597	0.00478323	0.00478149	0.00463157	0.00478907	0.000332763	0.00180741	0.00465864	0.00478597	0.00478323	0.00478149	0.00463157	0.00478907	0.000332763	0.00180741	0.00456659	0.00478089	0.00478089	0.00478083	0.00465664	0.00477954	0.00111179	0.00275126	0.00465183	0.00478056	0.00478071	0.00478078	0.00465849	0.00477882	0.0011257	0.00279292	0.00465814	0.00478053	0.00478069	0.00478078	0.00465863	0.00477876	0.00112595	0.00279478	0.0046586	0.00478053	0.00478069	0.00478078	0.00465864	0.00477876	0.00112595	0.00279486	0.00465864	0.00478053	0.00478069	0.00478078	0.00465864	0.00477876	0.00112595	0.00279486	0.00465864	0.00478053	0.00478069	0.00478078	0.00465864	0.00477876	0.00112595	0.00279487	0.00465864	0.00478053	0.00478069	0.00478078	0.00465864	0.00477876	0.00112595	0.00279487	0.00465864	0.00478053	0.00478069	0.00478078	0.00465864	0.00477876	0.00112595	0.00279487	0.00465864	0.00478053	0.00478069	0.00478078	0.00465864	0.00477876	0.00112595	0.00279487	0.00465864	0.00478053	0.00478069	0.00478078	0.00465864	0.00477876	0.00112595	0.00279487	0.00465864	0.00478053	0.00478069	0.00478078	0.00465864	0.00477876	0.00112595	0.00279487	0.00465864	0.00478053	0.00478069	0.00478078	0.00465864	0.00477876	0.00112595	0.00279487	0.00465864	0.00478053	0.00478069	0.00478078	0.00465864	0.00477876	0.00112595	0.00279487	0.00465864	0.00478053	0.00478069	0.00478078	0.00465864	0.00477876	0.00112595	0.00279487	0.00465864	0.00478053	0.00478069	0.00478078	0.00465864	0.00477876	0.00112595	0.00279487	0.00465864	0.00478053	0.00478069	0.00478078	0.00465864	0.00477876	0.00112595	0.00279487	0.00465864	0.00478053	0.00478069	0.00478078	0.00465864	0.00477876	0.00112595	0.00279487	0.00465864	0.00478053	0.00478069	0.00478078	0.00465864	0.00477876	0.00112595	0.00279487	0.00465864	0.00478053	0.00478069	0.00478078	0.00465864	0.00477876	0.00112595	0.00279487	0.00465864	0.00478053	0.00478069	0.00478078	0.00465864	0.00477876	0.00112595	0.00279487	0.00465864	0	0	0	0	0	0	0	0	0.00443092	0.00443092	0.00443092	0.00443092	0.00443092	0.00443092	0.00443092	0.00443092	0.00447998	0.00447998	0.00447998	0.00447998	0.00447998	0.00447998	0.00447998	0.00447998	0.00448053	0.00448053	0.00448053	0.00448053	0.00448053	0.00448053	0.00448053	0.00448053	0.00431737	0.00431737	0.00431737	0.00431737	0.00431737	0.00431737	0.00431737	0.00431737	0.00431561	0.00431561	0.00431561	0.00431561	0.00431561	0.00431561	0.00431561	0.00431561	0.0043156	0.0043156	0.0043156	0.0043156	0.0043156	0.0043156	0.0043156	0.0043156	0.0043156	0.0043156	0.0043156	0.0043156	0.0043156	0.0043156	0.0043156	0.0043156	0.0043156	0.0043156	0.0043156	0.0043156	0.0043156	0.0043156	0.0043156	0.0043156	0.0043156	0.0043156	0.0043156	0.0043156	0.0043156	0.0043156	0.0043156	0.0043156	0.0128535	0.0128535	0.00506844	0.0044787	0.00440689	0.00439656	0.00439656	0.00439641	0.0131268	0.0131268	0.00507792	0.00448051	0.00440789	0.00439744	0.00439744	0.0043973	0.0131356	0.0131356	0.00507804	0.00448053	0.0044079	0.00439745	0.00439745	0.00439731	0.0131359	0.0131359	0.00507804	0.00448054	0.0044079	0.00439745	0.00439745	0.00439731	0.0131359	0.0131359	0.00507804	0.00448054	0.0044079	0.00439745	0.00439745	0.00439731	0.0131359	0.0131359	0.00507804	0.00448054	0.0044079	0.00439745	0.00439745	0.00439731	0.0131359	0.0131359	0.00507804	0.00448054	0.0044079	0.00439745	0.00439745	0.00439731	0.0131359	0.0131359	0.00507804	0.00448054	0.0044079	0.00439745	0.00439745	0.00439731	0.00946806	0.0131359	0.00507804	0.00448054	0.0044079	0.00439745	0.00439745	0.0044856	0.00938257	0.00946806	0.00444085	0.00443242	0.00449641	0.00455066	0.00455361	0.00455986	0.00844267	0.00938257	0.00443383	0.00443189	0.00449739	0.00455239	0.00455537	0.0045607	0.00842305	0.00938059	0.00443375	0.00443189	0.0044974	0.00455241	0.00455539	0.00456071	0.00842264	0.00938054	0.00443375	0.00443189	0.0044974	0.00455241	0.00455539	0.00456071	0.00842263	0.00938054	0.00443375	0.00443189	0.0044974	0.00455241	0.00455539	0.00456407	0.000996096	0.0015717	0.00395847	0.00448	0.00455373	0.00456505	0.00456509	0.00452018	0.000616553	0.000617439	0.0036671	0.004422	0.00449859	0.00448752	0.00448607	0.00448321	0.000649569	0.000615971	0.00366444	0.00442136	0.00449797	0.00448666	0.00448519	0.0044828	0.000649622	0.000615969	0.00366442	0.00442136	0.00449797	0.00448665	0.00448518	0.00448279	0.000649622	0.000615969	0.00366442	0.00442136	0.00449797	0.00448665	0.00448518	0.00448279	0.000649622	0.000615969	0.00366442	0.00442136	0.00449797	0.00448665	0.00448518	0.00448114	0.00205682	0.0015094	0.00387826	0.00439755	0.00447006	0.00448044	0.00448042	0.00448052	0.00151483	0.00151276	0.00388033	0.00439729	0.00446975	0.00448037	0.00448037	0.00448051	0.00151278	0.00151278	0.00388035	0.00439729	0.00446975	0.00448037	0.00448037	0.00448051	0.00151278	0.00151278	0.00388035	0.00439729	0.00446975	0.00448037	0.00448037	0.00448051	0.00151278	0.00151278	0.00388035	0.00439729	0.00446975	0.00448037	0.00448037	0.00448051	0.00151278	0.00151278	0.00388035	0.00439729	0.00446975	0.00448037	0.00448037	0.00448051	0.00151278	0.00151278	0.00388035	0.00439729	0.00446975	0.00448037	0.00448037	0.00448051	0.00151278	0.00151278	0.00388035	0.00439729	0.00446975	0.00448037	0.00448037	0.00448051	0.00151278	0.00151278	0.00388035	0.00439729	0.00446975	0.00448037	0.00448037	0.00448051	0.00151278	0.00151278	0.00388035	0.00439729	0.00446975	0.00448037	0.00448037	0.00448051	0.00151278	0.00151278	0.00388035	0.00439729	0.00446975	0.00448037	0.00448037	0.00448051	0.00151278	0.00151278	0.00388035	0.00439729	0.00446975	0.00448037	0.00448037	0.00448051	0.00151278	0.00151278	0.00388035	0.00439729	0.00446975	0.00448037	0.00448037	0.00448051	0.00151278	0.00151278	0.00388035	0.00439729	0.00446975	0.00448037	0.00448037	0.00448051	0.00151278	0.00151278	0.00388035	0.00439729	0.00446975	0.00448037	0.00448037	0.00448051	0.00151278	0.00151278	0.00388035	0.00439729	0.00446975	0.00448037	0.00448037	0.00448051	0.00151278	0.00151278	0.00388035	0.00439729	0.00446975	0.00448037	0.00448037	0.00448051	0.00151278	0.00151278	0.00388035	0.00439729	0.00446975	0.00448037	0.00448037	0.00448051	0.00151278	0.00151278	0.00388035	0.00439729	0.00446975	0.00448037	0.00448037	0.00448051	0.00151278	0.00151278	0.00388035	0.00439729	0.00446975	0.00448037	0.00448037	0.00448051	0	0	0	0	0	0	0	0	0.00443092	0.00443092	0.00443092	0.00443092	0.00443092	0.00443092	0.00443092	0.00443092	0.00528526	0.00528526	0.00528526	0.00528526	0.00528526	0.00528526	0.00528526	0.00528526	0.00546792	0.00546792	0.00546792	0.00546792	0.00546792	0.00546792	0.00546792	0.00546792	0.003817	0.003817	0.003817	0.003817	0.003817	0.003817	0.003817	0.003817	0.00357403	0.00357403	0.00357403	0.00357403	0.00357403	0.00357403	0.00357403	0.00357403	0.0035396	0.0035396	0.0035396	0.0035396	0.0035396	0.0035396	0.0035396	0.0035396	0.00353475	0.00353475	0.00353475	0.00353475	0.00353475	0.00353475	0.00353475	0.00353475	0.00353407	0.00353407	0.00353407	0.00353407	0.00353407	0.00353407	0.00353407	0.00353407	0.00353397	0.00353397	0.00353397	0.00353397	0.00353397	0.00353397	0.00353397	0.00353397	0.160646	0.160646	0.0070301	0.00510001	0.00434859	0.00425035	0.00425035	0.00424627	0.990327	0.990327	0.00807636	0.00542779	0.00449192	0.00437333	0.00437333	0.00436841	1	1	0.00841849	0.005499	0.00451762	0.00439479	0.00439479	0.00438971	1	1	0.00853346	0.00551459	0.00452225	0.00439855	0.00439855	0.00439343	1	1	0.00857245	0.00551802	0.00452308	0.0043992	0.0043992	0.00439408	1	1	0.0085857	0.00551876	0.00452323	0.00439932	0.00439932	0.00439419	1	1	0.00859022	0.00551893	0.00452325	0.00439934	0.00439934	0.00439421	1	1	0.00859175	0.00551896	0.00452326	0.00439934	0.00439934	0.00439422	1	1	0.00859228	0.00551897	0.00452326	0.00439934	0.00439934	0.00534282	1	1	0.00452302	0.00496522	0.00549957	0.00605018	0.00611574	0.0064704	1	1	0.00384644	0.00485702	0.00571725	0.00646035	0.00654736	0.00676678	1	1	0.00374416	0.00483615	0.00576694	0.00656648	0.00666058	0.0068469	1	1	0.00372894	0.00483214	0.00577835	0.00659422	0.0066906	0.00686872	1	1	0.00372668	0.00483137	0.00578097	0.00660149	0.00669858	0.00696056	1	1	0.00372634	0.00537011	0.00653902	0.00691138	0.00693808	0.00636513	1	1	0.00310136	0.00481576	0.005968	0.00596116	0.00593541	0.0057555	1	1	0.00302505	0.00471068	0.00583407	0.00574019	0.00570349	0.00561768	1	1	0.00301586	0.00469102	0.00580309	0.00568998	0.00565114	0.00558698	1	1	0.00301476	0.00468736	0.00579594	0.00567864	0.00563939	0.00558016	1	1	0.00301463	0.00468667	0.0057943	0.00567608	0.00563675	0.00554407	1	1	0.00301461	0.00444506	0.00544784	0.00554746	0.00553879	0.00552372	1	1	0.00301461	0.00440251	0.0053733	0.00551916	0.00551726	0.00551925	1	1	0.00301461	0.00439506	0.00535739	0.00551295	0.00551254	0.00551827	1	1	0.00301461	0.00439375	0.005354	0.00551159	0.0055115	0.00551806	1	1	0.00301461	0.00439352	0.00535328	0.00551129	0.00551127	0.00551801	1	1	0.00301461	0.00439349	0.00535313	0.00551123	0.00551122	0.005518	1	1	0.00301461	0.00439348	0.00535309	0.00551122	0.00551121	0.005518	1	1	0.00301461	0.00439348	0.00535309	0.00551121	0.00551121	0.00551799	1	1	0.00301461	0.00439348	0.00535309	0.00551121	0.00551121	0.00551799	1	1	0.00301461	0.00439348	0.00535309	0.00551121	0.00551121	0.00551799	1	1	0.00301461	0.00439348	0.00535309	0.00551121	0.00551121	0.00551799	1	1	0.00301461	0.00439348	0.00535309	0.00551121	0.00551121	0.00551799	1	1	0.00301461	0.00439348	0.00535309	0.00551121	0.00551121	0.00551799	1	1	0.00301461	0.00439348	0.00535309	0.00551121	0.00551121	0.00551799	1	1	0.00301461	0.00439348	0.00535309	0.00551121	0.00551121	0.00551799	1	1	0.00301461	0.00439348	0.00535309	0.00551121	0.00551121	0.00551799	1	1	0.00301461	0.00439348	0.00535309	0.00551121	0.00551121	0.00551799	1	1	0.00301461	0.00439348	0.00535309	0.00551121	0.00551121	0.00551799	1	1	0.00301461	0.00439348	0.00535309	0.00551121	0.00551121	0.00551799	1	1	0.00301461	0.00439348	0.00535309	0.00551121	0.00551121	0.00551799	0	0	0	0	0	0	0	0	0.00443092	0.00443092	0.00443092	0.00443092	0.00443092	0.00443092	0.00443092	0.00443092	0.00405329	0.00405329	0.00405329	0.00405329	0.00405329	0.00405329	0.00405329	0.00405329	0.00408418	0.00408418	0.00408418	0.00408418	0.00408418	0.00408418	0.00408418	0.00408418	0.000471136	0.000471136	0.000471136	0.000471136	0.000471136	0.000471136	0.000471136	0.000471136	0.000506769	0.000506769	0.000506769	0.000506769	0.000506769	0.000506769	0.000506769	0.000506769	0.000506406	0.000506406	0.000506406	0.000506406	0.000506406	0.000506406	0.000506406	0.000506406	0.000506409	0.000506409	0.000506409	0.000506409	0.000506409	0.000506409	0.000506409	0.000506409	0.000506409	0.000506409	0.000506409	0.000506409	0.000506409	0.000506409	0.000506409	0.000506409	0.000506409	0.000506409	0.000506409	0.000506409	0.000506409	0.000506409	0.000506409	0.000506409	0.827045	0.827045	0.00438605	0.00438605	0.00172058	0.00151979	0.00151979	0.00149535	2.70609e-07	2.70609e-07	0.00405695	0.00405695	0.00167898	0.00148905	0.00148905	0.00146583	0.828502	0.828502	0.00408388	0.00408388	0.00168039	0.00148998	0.00148998	0.0014667	2.62768e-07	2.62768e-07	0.00408167	0.00408167	0.00168034	0.00148995	0.00148995	0.00146668	0.828502	0.828502	0.00408185	0.00408185	0.00168035	0.00148995	0.00148995	0.00146668	2.62768e-07	2.62768e-07	0.00408184	0.00408184	0.00168035	0.00148995	0.00148995	0.00146668	0.828502	0.828502	0.00408184	0.00408184	0.00168035	0.00148995	0.00148995	0.00146668	2.62768e-07	2.62768e-07	0.00408184	0.00408184	0.00168035	0.00148995	0.00148995	0.00146668	0.020421	0.828502	0.00408184	0.00408184	0.00168035	0.00148995	0.00148995	0.00461068	0.0136154	1.1339e-09	0.000993141	0.00220034	0.00527995	0.00800635	0.00889624	0.00999113	0.0018046	0.0204211	0.00105698	0.00228533	0.00491166	0.0070263	0.00767014	0.0089719	0.00228945	0.0136154	0.00105562	0.00228143	0.00494814	0.0071657	0.00786087	0.00915673	0.0022672	0.0155896	0.00105565	0.00228161	0.00494451	0.00714571	0.00783089	0.00912294	0.00226821	0.0149895	0.00105565	0.0022816	0.00494488	0.00714857	0.0078356	0.0103206	6.04567e-07	3.02954e-06	0.00433789	0.00423229	0.0101901	0.0110272	0.010877	0.00595015	1.9501e-08	1.95001e-08	0.00279984	0.00188563	0.00449992	0.00433254	0.00412166	0.00426246	5.77176e-08	1.95013e-08	0.0028879	0.00197693	0.00504498	0.00495645	0.00472109	0.00440955	5.77176e-08	1.95013e-08	0.00288278	0.0019733	0.00499004	0.00489471	0.00466456	0.00439653	5.77176e-08	1.95013e-08	0.00288308	0.00197345	0.00499555	0.00490079	0.00466986	0.00439768	5.77176e-08	1.95013e-08	0.00288306	0.00197344	0.004995	0.00490019	0.00466937	0.00413456	1.38089e-05	1.39052e-06	0.00142198	0.0014483	0.0034757	0.0039414	0.00395974	0.0040678	1.39013e-06	1.39048e-06	0.00146449	0.00146372	0.00358358	0.00401813	0.00401665	0.00407327	1.39048e-06	1.39048e-06	0.00146324	0.00146326	0.00357581	0.00401194	0.00401205	0.00407282	1.39048e-06	1.39048e-06	0.00146328	0.00146328	0.00357637	0.00401243	0.00401242	0.00407285	1.39048e-06	1.39048e-06	0.00146328	0.00146328	0.00357633	0.00401239	0.00401239	0.00407285	1.39048e-06	1.39048e-06	0.00146328	0.00146328	0.00357633	0.0040124	0.0040124	0.00407285	1.39048e-06	1.39048e-06	0.00146328	0.00146328	0.00357633	0.0040124	0.0040124	0.00407285	1.39048e-06	1.39048e-06	0.00146328	0.00146328	0.00357633	0.0040124	0.0040124	0.00407285	1.39048e-06	1.39048e-06	0.00146328	0.00146328	0.00357633	0.0040124	0.0040124	0.00407285	1.39048e-06	1.39048e-06	0.00146328	0.00146328	0.00357633	0.0040124	0.0040124	0.00407285	1.39048e-06	1.39048e-06	0.00146328	0.00146328	0.00357633	0.0040124	0.0040124	0.00407285	1.39048e-06	1.39048e-06	0.00146328	0.00146328	0.00357633	0.0040124	0.0040124	0.00407285	1.39048e-06	1.39048e-06	0.00146328	0.00146328	0.00357633	0.0040124	0.0040124	0.00407285	1.39048e-06	1.39048e-06	0.00146328	0.00146328	0.00357633	0.0040124	0.0040124	0.00407285	1.39048e-06	1.39048e-06	0.00146328	0.00146328	0.00357633	0.0040124	0.0040124	0.00407285	1.39048e-06	1.39048e-06	0.00146328	0.00146328	0.00357633	0.0040124	0.0040124	0.00407285	1.39048e-06	1.39048e-06	0.00146328	0.00146328	0.00357633	0.0040124	0.0040124	0.00407285	1.39048e-06	1.39048e-06	0.00146328	0.00146328	0.00357633	0.0040124	0.0040124	0.00407285	1.39048e-06	1.39048e-06	0.00146328	0.00146328	0.00357633	0.0040124	0.0040124	0.00407285	1.39048e-06	1.39048e-06	0.00146328	0.00146328	0.00357633	0.0040124	0.0040124	0.00407285	0	0	0	0	0	0	0	0	0.00443092	0.00443092	0.00443092	0.00443092	0.00443092	0.00443092	0.00443092	0.00443092	0.00381509	0.00381509	0.00381509	0.00381509	0.00381509	0.00381509	0.00381509	0.00381509	0.00389529	0.00389529	0.00389529	0.00389529	0.00389529	0.00389529	0.00389529	0.00389529	1.93551e-06	1.93551e-06	1.93551e-06	1.93551e-06	1.93551e-06	1.93551e-06	1.93551e-06	1.93551e-06	2.20869e-06	2.20869e-06	2.20869e-06	2.20869e-06	2.20869e-06	2.20869e-06	2.20869e-06	2.20869e-06	2.20868e-06	2.20868e-06	2.20868e-06	2.20868e-06	2.20868e-06	2.20868e-06	2.20868e-06	2.20868e-06	2.20868e-06	2.20868e-06	2.20868e-06	2.20868e-06	2.20868e-06	2.20868e-06	2.20868e-06	2.20868e-06	2.20868e-06	2.20868e-06	2.20868e-06	2.20868e-06	2.20868e-06	2.20868e-06	2.20868e-06	2.20868e-06	2.20868e-06	2.20868e-06	2.20868e-06	2.20868e-06	2.20868e-06	2.20868e-06	2.20868e-06	2.20868e-06	0.759113	0.759113	0.000398393	0.00443059	0.000164596	0.000119181	0.000119181	0.000101546	2.08212e-11	2.08212e-11	0.000393079	0.00381513	0.000163693	0.000118709	0.000118709	0.000101205	0.759126	0.759126	0.000393149	0.00389529	0.000163698	0.000118711	0.000118711	0.000101206	2.08118e-11	2.08118e-11	0.000393148	0.00388475	0.000163698	0.000118711	0.000118711	0.000101206	0.759126	0.759126	0.000393148	0.00388614	0.000163698	0.000118711	0.000118711	0.000101206	2.08118e-11	2.08118e-11	0.000393148	0.00388595	0.000163698	0.000118711	0.000118711	0.000101206	0.759126	0.759126	0.000393148	0.00388598	0.000163698	0.000118711	0.000118711	0.000101206	2.08118e-11	2.08118e-11	0.000393148	0.00388598	0.000163698	0.000118711	0.000118711	0.000101206	0.000619477	0.759126	0.000393148	0.00388598	0.000163698	0.000118711	0.000118711	0.00565708	0.000606607	4.09333e-15	0.000393148	0.000445151	0.00911889	0.0145872	0.0267763	0.0577293	6.1572e-06	0.000619477	0.000393148	0.000500217	0.00674669	0.00898145	0.0110184	0.0103702	6.28385e-06	0.000606607	0.000393148	0.000499285	0.00730773	0.0108415	0.0186565	0.0496251	6.28383e-06	0.000606872	0.000393148	0.0004993	0.00717099	0.0101855	0.0144608	0.0136057	6.28383e-06	0.000606866	0.000393148	0.0004993	0.00720408	0.0104123	0.0166352	0.0883679	1.23777e-06	6.15714e-06	0.0467462	0.00435685	0.0861211	0.104533	0.0863635	0.00129771	1.40989e-08	1.40966e-08	0.00252662	0.000253083	0.000520704	0.000357238	0.000485188	0.0066947	1.4002e-07	1.40995e-08	0.01122	0.000290861	0.00940619	0.0120813	0.00885223	0.00558126	1.4002e-07	1.40995e-08	0.00837924	0.000290489	0.00697613	0.00815021	0.00667999	0.00579479	1.4002e-07	1.40995e-08	0.0092188	0.000290492	0.00757084	0.00930166	0.00718698	0.00575322	1.4002e-07	1.40995e-08	0.00896236	0.000290492	0.0074208	0.00894864	0.00706533	0.00400982	2.66403e-06	1.4002e-07	0.000816299	9.81687e-05	0.00207968	0.00272551	0.00290473	0.00377813	1.40008e-07	1.4002e-07	0.00107575	9.88111e-05	0.00249161	0.00336374	0.00334342	0.00380782	1.4002e-07	1.4002e-07	0.00106633	9.88089e-05	0.00245713	0.00329196	0.00329422	0.003804	1.4002e-07	1.4002e-07	0.00106667	9.88089e-05	0.00246	0.00329995	0.0032997	0.00380449	1.4002e-07	1.4002e-07	0.00106666	9.88089e-05	0.00245976	0.00329906	0.00329909	0.00380443	1.4002e-07	1.4002e-07	0.00106666	9.88089e-05	0.00245978	0.00329916	0.00329916	0.00380444	1.4002e-07	1.4002e-07	0.00106666	9.88089e-05	0.00245978	0.00329915	0.00329915	0.00380444	1.4002e-07	1.4002e-07	0.00106666	9.88089e-05	0.00245978	0.00329915	0.00329915	0.00380444	1.4002e-07	1.4002e-07	0.00106666	9.88089e-05	0.00245978	0.00329915	0.00329915	0.00380444	1.4002e-07	1.4002e-07	0.00106666	9.88089e-05	0.00245978	0.00329915	0.00329915	0.00380444	1.4002e-07	1.4002e-07	0.00106666	9.88089e-05	0.00245978	0.00329915	0.00329915	0.00380444	1.4002e-07	1.4002e-07	0.00106666	9.88089e-05	0.00245978	0.00329915	0.00329915	0.00380444	1.4002e-07	1.4002e-07	0.00106666	9.88089e-05	0.00245978	0.00329915	0.00329915	0.00380444	1.4002e-07	1.4002e-07	0.00106666	9.88089e-05	0.00245978	0.00329915	0.00329915	0.00380444	1.4002e-07	1.4002e-07	0.00106666	9.88089e-05	0.00245978	0.00329915	0.00329915	0.00380444	1.4002e-07	1.4002e-07	0.00106666	9.88089e-05	0.00245978	0.00329915	0.00329915	0.00380444	1.4002e-07	1.4002e-07	0.00106666	9.88089e-05	0.00245978	0.00329915	0.00329915	0.00380444	1.4002e-07	1.4002e-07	0.00106666	9.88089e-05	0.00245978	0.00329915	0.00329915	0.00380444	1.4002e-07	1.4002e-07	0.00106666	9.88089e-05	0.00245978	0.00329915	0.00329915	0.00380444	1.4002e-07	1.4002e-07	0.00106666	9.88089e-05	0.00245978	0.00329915	0.00329915	0.00380444	0	0	0	0	0	0	0	0	0.00443092	0.00443092	0.00443092	0.00443092	0.00443092	0.00443092	0.00443092	0.00443092	0.00413714	0.00413714	0.00413714	0.00413714	0.00413714	0.00413714	0.00413714	0.00413714	0.00415601	0.00415601	0.00415601	0.00415601	0.00415601	0.00415601	0.00415601	0.00415601	4.07258e-10	4.07258e-10	4.07258e-10	4.07258e-10	4.07258e-10	4.07258e-10	4.07258e-10	4.07258e-10	4.34444e-10	4.34444e-10	4.34444e-10	4.34444e-10	4.34444e-10	4.34444e-10	4.34444e-10	4.34444e-10	4.34444e-10	4.34444e-10	4.34444e-10	4.34444e-10	4.34444e-10	4.34444e-10	4.34444e-10	4.34444e-10	4.34444e-10	4.34444e-10	4.34444e-10	4.34444e-10	4.34444e-10	4.34444e-10	4.34444e-10	4.34444e-10	4.34444e-10	4.34444e-10	4.34444e-10	4.34444e-10	4.34444e-10	4.34444e-10	4.34444e-10	4.34444e-10	4.34444e-10	4.34444e-10	4.34444e-10	4.34444e-10	4.34444e-10	4.34444e-10	4.34444e-10	4.34444e-10	0.00443092	0.00443092	4.10022e-06	0.00443092	4.10022e-06	4.10022e-06	4.10022e-06	1.60416e-06	0.00413714	0.00413714	4.09996e-06	0.00413714	4.09996e-06	4.09996e-06	4.09996e-06	1.60412e-06	0.004156	0.004156	4.09996e-06	0.004156	4.09996e-06	4.09996e-06	4.09996e-06	1.60412e-06	0.00415479	0.00415479	4.09996e-06	0.00415479	4.09996e-06	4.09996e-06	4.09996e-06	1.60412e-06	0.00415487	0.00415487	4.09996e-06	0.00415487	4.09996e-06	4.09996e-06	4.09996e-06	1.60412e-06	0.00415487	0.00415487	4.09996e-06	0.00415487	4.09996e-06	4.09996e-06	4.09996e-06	1.60412e-06	0.00415487	0.00415487	4.09996e-06	0.00415487	4.09996e-06	4.09996e-06	4.09996e-06	1.60412e-06	0.00415487	0.00415487	4.09996e-06	0.00415487	4.09996e-06	4.09996e-06	4.09996e-06	1.60412e-06	4.23031e-05	0.00415487	4.09996e-06	0.00415487	4.09996e-06	4.09996e-06	4.09996e-06	0.00808987	4.50965e-05	4.23031e-05	0.00237405	4.23031e-05	0.0204198	0.00237405	0.0204198	0.287879	1.24578e-07	4.50965e-05	0.00228835	4.50965e-05	0.0149487	0.00228835	0.0149487	0.00518791	1.24665e-07	4.50945e-05	0.00229139	4.50945e-05	0.0162545	0.00229139	0.0162545	0.297217	1.24665e-07	4.50945e-05	0.00229129	4.50945e-05	0.015933	0.00229129	0.015933	0.0044899	1.24665e-07	4.50945e-05	0.00229129	4.50945e-05	0.0160116	0.00229129	0.0160116	0.847526	0.000447961	0.00442783	0.823381	0.00442783	0.790192	0.823381	0.790192	3.27472e-07	1.37131e-05	1.28902e-05	1.87187e-07	1.28902e-05	1.05963e-07	1.87187e-07	1.05963e-07	0.0196289	0.000262609	1.38062e-05	0.0636739	1.38062e-05	0.0224607	0.0636739	0.0224607	0.0145409	0.000261595	1.3806e-05	0.024644	1.3806e-05	0.0159453	0.024644	0.0159453	0.0157192	0.000261599	1.3806e-05	0.0443033	1.3806e-05	0.0176155	0.0443033	0.0176155	0.0154383	0.000261599	1.3806e-05	0.0330199	1.3806e-05	0.0171716	0.0330199	0.0171716	0.00434876	1.37529e-05	1.39022e-06	0.00090244	1.39022e-06	0.00115433	0.00090244	0.00115433	0.00359271	1.39022e-06	1.39049e-06	0.00148611	1.39049e-06	0.00148031	0.00148611	0.00148031	0.00363504	1.39049e-06	1.39049e-06	0.00147271	1.39049e-06	0.00147284	0.00147271	0.00147284	0.00363266	1.39049e-06	1.39049e-06	0.00147301	1.39049e-06	0.00147301	0.00147301	0.00147301	0.00363279	1.39049e-06	1.39049e-06	0.00147301	1.39049e-06	0.00147301	0.00147301	0.00147301	0.00363278	1.39049e-06	1.39049e-06	0.00147301	1.39049e-06	0.00147301	0.00147301	0.00147301	0.00363278	1.39049e-06	1.39049e-06	0.00147301	1.39049e-06	0.00147301	0.00147301	0.00147301	0.00363278	1.39049e-06	1.39049e-06	0.00147301	1.39049e-06	0.00147301	0.00147301	0.00147301	0.00363278	1.39049e-06	1.39049e-06	0.00147301	1.39049e-06	0.00147301	0.00147301	0.00147301	0.00363278	1.39049e-06	1.39049e-06	0.00147301	1.39049e-06	0.00147301	0.00147301	0.00147301	0.00363278	1.39049e-06	1.39049e-06	0.00147301	1.39049e-06	0.00147301	0.00147301	0.00147301	0.00363278	1.39049e-06	1.39049e-06	0.00147301	1.39049e-06	0.00147301	0.00147301	0.00147301	0.00363278	1.39049e-06	1.39049e-06	0.00147301	1.39049e-06	0.00147301	0.00147301	0.00147301	0.00363278	1.39049e-06	1.39049e-06	0.00147301	1.39049e-06	0.00147301	0.00147301	0.00147301	0.00363278	1.39049e-06	1.39049e-06	0.00147301	1.39049e-06	0.00147301	0.00147301	0.00147301	0.00363278	1.39049e-06	1.39049e-06	0.00147301	1.39049e-06	0.00147301	0.00147301	0.00147301	0.00363278	1.39049e-06	1.39049e-06	0.00147301	1.39049e-06	0.00147301	0.00147301	0.00147301	0.00363278	1.39049e-06	1.39049e-06	0.00147301	1.39049e-06	0.00147301	0.00147301	0.00147301	0.00363278	1.39049e-06	1.39049e-06	0.00147301	1.39049e-06	0.00147301	0.00147301	0.00147301	0.00363278	1.39049e-06	1.39049e-06	0.00147301	1.39049e-06	0.00147301	0.00147301	0.00147301	0.00363278	0	0	0	0	0	0	0	0	0.00443092	0.00443092	0.00443092	0.00443092	0.00443092	0.00443092	0.00443092	0.00443092	0.00546023	0.00546023	0.00546023	0.00546023	0.00546023	0.00546023	0.00546023	0.00546023	0.00573153	0.00573153	0.00573153	0.00573153	0.00573153	0.00573153	0.00573153	0.00573153	5.77945e-12	5.77945e-12	5.77945e-12	5.77945e-12	5.77945e-12	5.77945e-12	5.77945e-12	5.77945e-12	4.40514e-12	4.40514e-12	4.40514e-12	4.40514e-12	4.40514e-12	4.40514e-12	4.40514e-12	4.40514e-12	4.40514e-12	4.40514e-12	4.40514e-12	4.40514e-12	4.40514e-12	4.40514e-12	4.40514e-12	4.40514e-12	4.40514e-12	4.40514e-12	4.40514e-12	4.40514e-12	4.40514e-12	4.40514e-12	4.40514e-12	4.40514e-12	4.40514e-12	4.40514e-12	4.40514e-12	4.40514e-12	4.40514e-12	4.40514e-12	4.40514e-12	4.40514e-12	4.40514e-12	4.40514e-12	4.40514e-12	4.40514e-12	4.40514e-12	4.40514e-12	4.40514e-12	4.40514e-12	6.28517e-06	6.28517e-06	2.32499e-07	0.00443092	5.62879e-07	6.28517e-06	6.28517e-06	2.32499e-07	6.28704e-06	6.28704e-06	2.32502e-07	0.00546023	5.62893e-07	6.28704e-06	6.28704e-06	2.32502e-07	6.28704e-06	6.28704e-06	2.32502e-07	0.00573153	5.62893e-07	6.28704e-06	6.28704e-06	2.32502e-07	6.28704e-06	6.28704e-06	2.32502e-07	0.00580525	5.62893e-07	6.28704e-06	6.28704e-06	2.32502e-07	6.28704e-06	6.28704e-06	2.32502e-07	0.00582543	5.62893e-07	6.28704e-06	6.28704e-06	2.32502e-07	6.28704e-06	6.28704e-06	2.32502e-07	0.00583098	5.62893e-07	6.28704e-06	6.28704e-06	2.32502e-07	6.28704e-06	6.28704e-06	2.32502e-07	0.0058325	5.62893e-07	6.28704e-06	6.28704e-06	2.32502e-07	6.28704e-06	6.28704e-06	2.32502e-07	0.00583292	5.62893e-07	6.28704e-06	6.28704e-06	2.32502e-07	0.000619662	6.28704e-06	2.32502e-07	0.00583303	5.62893e-07	6.28704e-06	6.28704e-06	0.0131341	0.000637921	0.000619662	0.10441	1.6208e-05	0.0312154	6.28704e-06	0.000619662	0.178443	6.47802e-06	0.000637921	0.942531	1.23041e-05	0.123867	6.28704e-06	0.000637921	0.998176	6.28709e-06	0.000638473	1	1.23018e-05	0.919321	6.28704e-06	0.000638473	1	6.28704e-06	0.000638489	1	1.23018e-05	1	6.28704e-06	0.000638489	1	6.28704e-06	0.00063849	1	1.23018e-05	1	6.28704e-06	0.00063849	1	0.0349717	0.764614	1	0.00443349	1	0.759181	0.764614	1	0.0357394	1	1	3.2867e-06	1	1	1	1	0.27626	1	1	2.66445e-06	1	1	1	1	0.999971	1	1	2.66438e-06	1	1	1	1	1	1	1	2.66438e-06	1	1	1	1	1	1	1	2.66438e-06	1	1	1	1	1	1	1	1.40038e-07	1	1	1	1	1	1	1	1.40021e-07	1	1	1	1	1	1	1	1.40021e-07	1	1	1	1	1	1	1	1.40021e-07	1	1	1	1	1	1	1	1.40021e-07	1	1	1	1	1	1	1	1.40021e-07	1	1	1	1	1	1	1	1.40021e-07	1	1	1	1	1	1	1	1.40021e-07	1	1	1	1	1	1	1	1.40021e-07	1	1	1	1	1	1	1	1.40021e-07	1	1	1	1	1	1	1	1.40021e-07	1	1	1	1	1	1	1	1.40021e-07	1	1	1	1	1	1	1	1.40021e-07	1	1	1	1	1	1	1	1.40021e-07	1	1	1	1	1	1	1	1.40021e-07	1	1	1	1	1	1	1	1.40021e-07	1	1	1	1	1	1	1	1.40021e-07	1	1	1	1	1	1	1	1.40021e-07	1	1	1	1	1	1	1	1.40021e-07	1	1	1	1	1	1	1	1.40021e-07	1	1	1	1	0	0	0	0	0	0	0	0	0.00443092	0.00443092	0.00443092	0.00443092	0.00443092	0.00443092	0.00443092	0.00443092	0.00493731	0.00493731	0.00493731	0.00493731	0.00493731	0.00493731	0.00493731	0.00493731	0.00499873	0.00499873	0.00499873	0.00499873	0.00499873	0.00499873	0.00499873	0.00499873	4.91137e-10	4.91137e-10	4.91137e-10	4.91137e-10	4.91137e-10	4.91137e-10	4.91137e-10	4.91137e-10	4.34444e-10	4.34444e-10	4.34444e-10	4.34444e-10	4.34444e-10	4.34444e-10	4.34444e-10	4.34444e-10	4.34444e-10	4.34444e-10	4.34444e-10	4.34444e-10	4.34444e-10	4.34444e-10	4.34444e-10	4.34444e-10	4.34444e-10	4.34444e-10	4.34444e-10	4.34444e-10	4.34444e-10	4.34444e-10	4.34444e-10	4.34444e-10	4.34444e-10	4.34444e-10	4.34444e-10	4.34444e-10	4.34444e-10	4.34444e-10	4.34444e-10	4.34444e-10	4.34444e-10	4.34444e-10	4.34444e-10	4.34444e-10	4.34444e-10	4.34444e-10	4.34444e-10	4.34444e-10	4.10022e-06	4.10022e-06	1.60416e-06	0.00443092	4.10022e-06	0.00443092	0.00443092	4.10022e-06	4.10063e-06	4.10063e-06	1.60423e-06	0.00493731	4.10063e-06	0.00493731	0.00493731	4.10063e-06	4.10063e-06	4.10063e-06	1.60423e-06	0.00499873	4.10063e-06	0.00499873	0.00499873	4.10063e-06	4.10063e-06	4.10063e-06	1.60423e-06	0.00500624	4.10063e-06	0.00500624	0.00500624	4.10063e-06	4.10063e-06	4.10063e-06	1.60423e-06	0.00500715	4.10063e-06	0.00500715	0.00500715	4.10063e-06	4.10063e-06	4.10063e-06	1.60423e-06	0.00500726	4.10063e-06	0.00500726	0.00500726	4.10063e-06	4.10063e-06	4.10063e-06	1.60423e-06	0.00500728	4.10063e-06	0.00500728	0.00500728	4.10063e-06	4.10063e-06	4.10063e-06	1.60423e-06	0.00500728	4.10063e-06	0.00500728	0.00500728	4.10063e-06	0.0204231	4.10063e-06	1.60423e-06	0.00500728	4.10063e-06	0.00500728	0.00500728	0.0204231	0.0332647	0.0204231	0.314347	5.10253e-05	0.0204231	1.40963e-07	5.10253e-05	0.00391275	0.00535424	0.0332647	0.999026	4.51827e-05	0.0332647	1.24666e-07	4.51827e-05	0.00261281	0.00270663	0.0450307	1	4.51762e-05	0.0450307	1.24666e-07	4.51762e-05	0.002531	0.00253681	0.0592101	1	4.51762e-05	0.0592101	1.24666e-07	4.51762e-05	0.00252593	0.00252629	0.0818323	1	4.51762e-05	0.0818323	1.24666e-07	4.51762e-05	0.734428	0.0373362	0.972959	1	0.00443581	0.972959	0.00443094	0.00443581	1	0.0543132	1	1	1.53967e-05	1	0.000292824	1.53967e-05	1	0.204974	1	1	1.38141e-05	1	0.000264559	1.38141e-05	1	0.912239	1	1	1.38136e-05	1	0.000264375	1.38136e-05	1	1	1	1	1.38136e-05	1	0.000264374	1.38136e-05	1	1	1	1	1.38136e-05	1	0.000264374	1.38136e-05	1	1	1	1	1.391e-06	1	1.39957e-06	1.391e-06	1	1	1	1	1.39057e-06	1	1.39057e-06	1.39057e-06	1	1	1	1	1.39057e-06	1	1.39057e-06	1.39057e-06	1	1	1	1	1.39057e-06	1	1.39057e-06	1.39057e-06	1	1	1	1	1.39057e-06	1	1.39057e-06	1.39057e-06	1	1	1	1	1.39057e-06	1	1.39057e-06	1.39057e-06	1	1	1	1	1.39057e-06	1	1.39057e-06	1.39057e-06	1	1	1	1	1.39057e-06	1	1.39057e-06	1.39057e-06	1	1	1	1	1.39057e-06	1	1.39057e-06	1.39057e-06	1	1	1	1	1.39057e-06	1	1.39057e-06	1.39057e-06	1	1	1	1	1.39057e-06	1	1.39057e-06	1.39057e-06	1	1	1	1	1.39057e-06	1	1.39057e-06	1.39057e-06	1	1	1	1	1.39057e-06	1	1.39057e-06	1.39057e-06	1	1	1	1	1.39057e-06	1	1.39057e-06	1.39057e-06	1	1	1	1	1.39057e-06	1	1.39057e-06	1.39057e-06	1	1	1	1	1.39057e-06	1	1.39057e-06	1.39057e-06	1	1	1	1	1.39057e-06	1	1.39057e-06	1.39057e-06	1	1	1	1	1.39057e-06	1	1.39057e-06	1.39057e-06	1	1	1	1	1.39057e-06	1	1.39057e-06	1.39057e-06	1	1	1	1	1.39057e-06	1	1.39057e-06	1.39057e-06	1	0	0	0	0	0	0	0	0	0.00443092	0.00443092	0.00443092	0.00443092	0.00443092	0.00443092	0.00443092	0.00443092	0.00365346	0.00365346	0.00365346	0.00365346	0.00365346	0.00365346	0.00365346	0.00365346	0.00377929	0.00377929	0.00377929	0.00377929	0.00377929	0.00377929	0.00377929	0.00377929	1.87244e-06	1.87244e-06	1.87244e-06	1.87244e-06	1.87244e-06	1.87244e-06	1.87244e-06	1.87244e-06	2.20866e-06	2.20866e-06	2.20866e-06	2.20866e-06	2.20866e-06	2.20866e-06	2.20866e-06	2.20866e-06	2.20863e-06	2.20863e-06	2.20863e-06	2.20863e-06	2.20863e-06	2.20863e-06	2.20863e-06	2.20863e-06	2.20863e-06	2.20863e-06	2.20863e-06	2.20863e-06	2.20863e-06	2.20863e-06	2.20863e-06	2.20863e-06	2.20863e-06	2.20863e-06	2.20863e-06	2.20863e-06	2.20863e-06	2.20863e-06	2.20863e-06	2.20863e-06	2.20863e-06	2.20863e-06	2.20863e-06	2.20863e-06	2.20863e-06	2.20863e-06	2.20863e-06	2.20863e-06	0.000119178	0.000119178	0.000101544	0.00443049	0.000164593	0.759109	0.759109	0.000398385	0.00011857	0.00011857	0.000101104	0.00365352	0.000163429	1.21743e-14	1.21743e-14	0.000391547	0.000118574	0.000118574	0.000101106	0.00377928	0.000163437	0.759126	0.759126	0.000391664	0.000118574	0.000118574	0.000101106	0.00375864	0.000163437	1.2165e-14	1.2165e-14	0.000391661	0.000118574	0.000118574	0.000101106	0.00376202	0.000163437	0.759126	0.759126	0.000391661	0.000118574	0.000118574	0.000101106	0.00376147	0.000163437	1.2165e-14	1.2165e-14	0.000391661	0.000118574	0.000118574	0.000101106	0.00376156	0.000163437	0.759126	0.759126	0.000391661	0.000118574	0.000118574	0.000101106	0.00376154	0.000163437	1.2165e-14	1.2165e-14	0.000391661	0.0267462	0.000118574	0.000101106	0.00376154	0.000163437	0.759126	0.759126	0.021549	0.00850651	0.0267462	0.0688105	0.000430849	0.00910449	2.42609e-20	2.39267e-18	0.000155347	0.0101429	0.00850651	0.00365135	0.000498351	0.00617696	6.28517e-06	0.000619477	0.000395727	0.00944922	0.0186888	0.0595065	0.000496883	0.00701445	6.28344e-06	0.000602935	0.000391592	0.00973734	0.0120553	0.00547408	0.000496915	0.00676397	6.28344e-06	0.000603371	0.000391663	0.00961663	0.0160461	0.0552002	0.000496914	0.00683793	6.28344e-06	0.000603359	0.0832402	0.00640494	0.0761211	0.0171597	0.00433611	0.0819167	6.28344e-06	6.12154e-06	0.000174133	0.00681523	0.000325552	0.0033152	0.000242719	0.000268987	1.39982e-07	1.40957e-08	0.01212	0.00910502	0.00887174	0.00605589	0.000290272	0.00946131	1.4002e-07	1.40995e-08	0.00722495	0.00824483	0.00612275	0.00537574	0.000289669	0.00635009	1.4002e-07	1.40995e-08	0.00893363	0.0085581	0.00689925	0.00553709	0.000289677	0.0072686	1.4002e-07	1.40995e-08	0.00829592	0.00844267	0.0066705	0.00549838	0.000289677	0.0069845	1.4002e-07	1.40995e-08	0.000564738	0.00269176	0.00275788	0.00340485	9.7893e-05	0.00197116	1.4002e-07	1.4002e-07	0.00107897	0.00328013	0.00327069	0.00372998	9.87172e-05	0.00245301	1.4002e-07	1.4002e-07	0.00105501	0.0031971	0.00319841	0.00367753	9.87136e-05	0.002402	1.4002e-07	1.4002e-07	0.00105611	0.00320869	0.0032085	0.00368594	9.87136e-05	0.00240735	1.4002e-07	1.4002e-07	0.00105606	0.00320707	0.00320709	0.00368459	9.87136e-05	0.00240679	1.4002e-07	1.4002e-07	0.00105606	0.0032073	0.00320729	0.00368481	9.87136e-05	0.00240685	1.4002e-07	1.4002e-07	0.00105606	0.00320726	0.00320726	0.00368477	9.87136e-05	0.00240684	1.4002e-07	1.4002e-07	0.00105606	0.00320727	0.00320727	0.00368478	9.87136e-05	0.00240684	1.4002e-07	1.4002e-07	0.00105606	0.00320727	0.00320727	0.00368478	9.87136e-05	0.00240684	1.4002e-07	1.4002e-07	0.00105606	0.00320727	0.00320727	0.00368478	9.87136e-05	0.00240684	1.4002e-07	1.4002e-07	0.00105606	0.00320727	0.00320727	0.00368478	9.87136e-05	0.00240684	1.4002e-07	1.4002e-07	0.00105606	0.00320727	0.00320727	0.00368478	9.87136e-05	0.00240684	1.4002e-07	1.4002e-07	0.00105606	0.00320727	0.00320727	0.00368478	9.87136e-05	0.00240684	1.4002e-07	1.4002e-07	0.00105606	0.00320727	0.00320727	0.00368478	9.87136e-05	0.00240684	1.4002e-07	1.4002e-07	0.00105606	0.00320727	0.00320727	0.00368478	9.87136e-05	0.00240684	1.4002e-07	1.4002e-07	0.00105606	0.00320727	0.00320727	0.00368478	9.87136e-05	0.00240684	1.4002e-07	1.4002e-07	0.00105606	0.00320727	0.00320727	0.00368478	9.87136e-05	0.00240684	1.4002e-07	1.4002e-07	0.00105606	0.00320727	0.00320727	0.00368478	9.87136e-05	0.00240684	1.4002e-07	1.4002e-07	0.00105606	0.00320727	0.00320727	0.00368478	9.87136e-05	0.00240684	1.4002e-07	1.4002e-07	0.00105606	0.00320727	0.00320727	0.00368478	9.87136e-05	0.00240684	1.4002e-07	1.4002e-07	0.00105606	0	0	0	0	0	0	0	0	0.00443092	0.00443092	0.00443092	0.00443092	0.00443092	0.00443092	0.00443092	0.00443092	0.0073079	0.0073079	0.0073079	0.0073079	0.0073079	0.0073079	0.0073079	0.0073079	0.0101036	0.0101036	0.0101036	0.0101036	0.0101036	0.0101036	0.0101036	0.0101036	0.00160999	0.00160999	0.00160999	0.00160999	0.00160999	0.00160999	0.00160999	0.00160999	0.000614197	0.000614197	0.000614197	0.000614197	0.000614197	0.000614197	0.000614197	0.000614197	0.000548553	0.000548553	0.000548553	0.000548553	0.000548553	0.000548553	0.000548553	0.000548553	0.000544481	0.000544481	0.000544481	0.000544481	0.000544481	0.000544481	0.000544481	0.000544481	0.00054423	0.00054423	0.00054423	0.00054423	0.00054423	0.00054423	0.00054423	0.00054423	0.000544214	0.000544214	0.000544214	0.000544214	0.000544214	0.000544214	0.000544214	0.000544214	0.00163312	0.00163312	0.00160686	0.0047121	0.00184885	0.837107	0.837107	0.0047121	0.00184771	0.00184771	0.0018126	0.00754326	0.00214351	1	1	0.00754326	0.00189321	0.00189321	0.00185538	0.0103745	0.0022163	1	1	0.0103745	0.001903	0.001903	0.0018644	0.0142531	0.00223465	1	1	0.0142531	0.00190511	0.00190511	0.0018663	0.021969	0.00223931	1	1	0.021969	0.00190557	0.00190557	0.00186671	0.0511947	0.00224049	1	1	0.0511947	0.00190567	0.00190567	0.00186679	0.598624	0.00224079	1	1	0.598624	0.00190569	0.00190569	0.00186681	1	0.00224087	1	1	1	0.0113551	0.00190569	0.00186682	1	0.00224088	1	1	1	0.0325007	0.0113551	0.0135076	1	0.00703282	1	1	1	0.25009	0.0325007	0.0488553	1	0.0120584	1	1	1	1	0.270549	0.739972	1	0.0211428	1	1	1	1	1	1	1	0.0571449	1	1	1	1	1	1	1	0.783406	1	1	1	1	1	1	1	1	1	1	1	1	1	1	1	1	1	1	1	1	1	1	1	1	1	1	1	1	1	1	1	1	1	1	1	1	1	1	1	1	1	1	1	1	1	1	1	1	1	1	1	1	1	1	1	1	1	1	1	1	1	1	1	1	1	1	1	1	1	1	1	1	1	1	1	1	1	1	1	1	1	1	1	1	1	1	1	1	1	1	1	1	1	1	1	1	1	1	1	1	1	1	1	1	1	1	1	1	1	1	1	1	1	1	1	1	1	1	1	1	1	1	1	1	1	1	1	1	1	1	1	1	1	1	1	1	1	1	1	1	1	1	1	1	1	1	1	1	1	1	1	1	1	1	1	1	1	1	1	1	1	1	1	1	1	1	1	1	1	1	1	1	1	1	1	1	1	1	1	1	1	1	1	1	1	1	1	1	1	1	1	1	1	1	1	1	1	1	1	1	1	1	1	1	1	1	1	1	1	1	1	0	0	0	0	0	0	0	0	0.00443092	0.00443092	0.00443092	0.00443092	0.00443092	0.00443092	0.00443092	0.00443092	0.00438312	0.00438312	0.00438312	0.00438312	0.00438312	0.00438312	0.00438312	0.00438312	0.00438364	0.00438364	0.00438364	0.00438364	0.00438364	0.00438364	0.00438364	0.00438364	0.00303688	0.00303688	0.00303688	0.00303688	0.00303688	0.00303688	0.00303688	0.00303688	0.00304693	0.00304693	0.00304693	0.00304693	0.00304693	0.00304693	0.00304693	0.00304693	0.00304685	0.00304685	0.00304685	0.00304685	0.00304685	0.00304685	0.00304685	0.00304685	0.00304685	0.00304685	0.00304685	0.00304685	0.00304685	0.00304685	0.00304685	0.00304685	0.00304685	0.00304685	0.00304685	0.00304685	0.00304685	0.00304685	0.00304685	0.00304685	0.00304685	0.00304685	0.00304685	0.00304685	0.00304685	0.00304685	0.00304685	0.00304685	0.00366487	0.00366487	0.00366134	0.004398	0.00374962	0.14158	0.14158	0.00606403	0.00365932	0.00365932	0.00365584	0.00438348	0.00374317	0.105003	0.105003	0.00601949	0.00365937	0.00365937	0.00365588	0.00438363	0.00374323	0.113759	0.113759	0.00602014	0.00365937	0.00365937	0.00365588	0.00438363	0.00374323	0.111607	0.111607	0.00602013	0.00365937	0.00365937	0.00365588	0.00438363	0.00374323	0.112133	0.112133	0.00602013	0.00365937	0.00365937	0.00365588	0.00438363	0.00374323	0.112004	0.112004	0.00602013	0.00365937	0.00365937	0.00365588	0.00438363	0.00374323	0.112035	0.112035	0.00602013	0.00365937	0.00365937	0.00365588	0.00438363	0.00374323	0.112028	0.112028	0.00602013	0.00508855	0.00365937	0.00365588	0.00438363	0.00374323	0.11203	0.11203	0.00731714	0.00507079	0.00508855	0.00518571	0.00394334	0.00455194	0.0111585	0.0205423	0.00315503	0.00501659	0.00507079	0.00516634	0.0039476	0.00454294	0.0142545	0.0255914	0.00318738	0.00501725	0.00507101	0.00516658	0.00394756	0.00454304	0.0141479	0.0252836	0.00318712	0.00501725	0.00507101	0.00516658	0.00394756	0.00454304	0.0141516	0.0253023	0.00318713	0.00501725	0.00507101	0.00516658	0.00394756	0.00454304	0.0141514	0.0253011	0.00658019	0.00445099	0.00525095	0.00525477	0.00438831	0.00513907	0.000115115	0.000112002	0.00286592	0.00445514	0.00444643	0.00441089	0.00384722	0.00454371	8.87691e-06	6.51139e-06	0.00265447	0.00447921	0.00445519	0.00442001	0.00385232	0.00455033	8.87923e-06	6.51307e-06	0.00265585	0.00447895	0.0044551	0.00441991	0.00385227	0.00455026	8.87923e-06	6.51307e-06	0.00265584	0.00447895	0.0044551	0.00441991	0.00385227	0.00455026	8.87923e-06	6.51307e-06	0.00265584	0.00447895	0.0044551	0.00441991	0.00385227	0.00455026	8.87923e-06	6.51307e-06	0.00184669	0.0043792	0.00437804	0.00438263	0.00365362	0.00427815	9.91384e-05	9.91389e-05	0.00266111	0.00437886	0.00437887	0.00438303	0.0036554	0.004281	9.91163e-05	9.91163e-05	0.0026558	0.00437886	0.00437886	0.00438303	0.00365538	0.00428097	9.91163e-05	9.91163e-05	0.00265584	0.00437886	0.00437886	0.00438303	0.00365538	0.00428097	9.91163e-05	9.91163e-05	0.00265584	0.00437886	0.00437886	0.00438303	0.00365538	0.00428097	9.91163e-05	9.91163e-05	0.00265584	0.00437886	0.00437886	0.00438303	0.00365538	0.00428097	9.91163e-05	9.91163e-05	0.00265584	0.00437886	0.00437886	0.00438303	0.00365538	0.00428097	9.91163e-05	9.91163e-05	0.00265584	0.00437886	0.00437886	0.00438303	0.00365538	0.00428097	9.91163e-05	9.91163e-05	0.00265584	0.00437886	0.00437886	0.00438303	0.00365538	0.00428097	9.91163e-05	9.91163e-05	0.00265584	0.00437886	0.00437886	0.00438303	0.00365538	0.00428097	9.91163e-05	9.91163e-05	0.00265584	0.00437886	0.00437886	0.00438303	0.00365538	0.00428097	9.91163e-05	9.91163e-05	0.00265584	0.00437886	0.00437886	0.00438303	0.00365538	0.00428097	9.91163e-05	9.91163e-05	0.00265584	0.00437886	0.00437886	0.00438303	0.00365538	0.00428097	9.91163e-05	9.91163e-05	0.00265584	0.00437886	0.00437886	0.00438303	0.00365538	0.00428097	9.91163e-05	9.91163e-05	0.00265584	0.00437886	0.00437886	0.00438303	0.00365538	0.00428097	9.91163e-05	9.91163e-05	0.00265584	0.00437886	0.00437886	0.00438303	0.00365538	0.00428097	9.91163e-05	9.91163e-05	0.00265584	0.00437886	0.00437886	0.00438303	0.00365538	0.00428097	9.91163e-05	9.91163e-05	0.00265584	0.00437886	0.00437886	0.00438303	0.00365538	0.00428097	9.91163e-05	9.91163e-05	0.00265584	0.00437886	0.00437886	0.00438303	0.00365538	0.00428097	9.91163e-05	9.91163e-05	0.00265584	0.00437886	0.00437886	0.00438303	0.00365538	0.00428097	9.91163e-05	9.91163e-05	0.00265584	0	0	0	0	0	0	0	0	0.00443092	0.00443092	0.00443092	0.00443092	0.00443092	0.00443092	0.00443092	0.00443092	0.00444373	0.00444373	0.00444373	0.00444373	0.00444373	0.00444373	0.00444373	0.00444373	0.00444376	0.00444376	0.00444376	0.00444376	0.00444376	0.00444376	0.00444376	0.00444376	0.00428193	0.00428193	0.00428193	0.00428193	0.00428193	0.00428193	0.00428193	0.00428193	0.00428147	0.00428147	0.00428147	0.00428147	0.00428147	0.00428147	0.00428147	0.00428147	0.00428147	0.00428147	0.00428147	0.00428147	0.00428147	0.00428147	0.00428147	0.00428147	0.00428147	0.00428147	0.00428147	0.00428147	0.00428147	0.00428147	0.00428147	0.00428147	0.00428147	0.00428147	0.00428147	0.00428147	0.00428147	0.00428147	0.00428147	0.00428147	0.00428147	0.00428147	0.00428147	0.00428147	0.00428147	0.00428147	0.00428147	0.00428147	0.0043618	0.0043618	0.00436166	0.00444329	0.00437205	0.0127528	0.0127528	0.00502839	0.00436203	0.00436203	0.00436188	0.00444376	0.00437231	0.0128227	0.0128227	0.00503084	0.00436203	0.00436203	0.00436189	0.00444376	0.00437231	0.0128233	0.0128233	0.00503085	0.00436203	0.00436203	0.00436189	0.00444376	0.00437231	0.0128233	0.0128233	0.00503085	0.00436203	0.00436203	0.00436189	0.00444376	0.00437231	0.0128233	0.0128233	0.00503085	0.00436203	0.00436203	0.00436189	0.00444376	0.00437231	0.0128233	0.0128233	0.00503085	0.00436203	0.00436203	0.00436189	0.00444376	0.00437231	0.0128233	0.0128233	0.00503085	0.00436203	0.00436203	0.00436189	0.00444376	0.00437231	0.0128233	0.0128233	0.00503085	0.00451693	0.00436203	0.00436189	0.00444376	0.00437231	0.0128233	0.0128233	0.00513179	0.00451738	0.00451693	0.00452214	0.00439604	0.0044601	0.00831774	0.00924191	0.00439984	0.00451446	0.00451738	0.00452261	0.00439591	0.00446035	0.00829346	0.00922048	0.00439774	0.00451445	0.00451738	0.00452261	0.00439591	0.00446035	0.00829334	0.00922036	0.00439774	0.00451445	0.00451738	0.00452261	0.00439591	0.00446035	0.00829334	0.00922036	0.00439774	0.00451445	0.00451738	0.00452261	0.00439591	0.00446035	0.00829334	0.00922036	0.0049748	0.00444859	0.004527	0.00452716	0.00444362	0.00451622	0.00154372	0.00154465	0.00388891	0.00444834	0.00444856	0.00444622	0.00438571	0.00446107	0.000649225	0.000615644	0.00364039	0.00444977	0.00444834	0.00444598	0.00438554	0.00446091	0.000648846	0.00061527	0.0036398	0.00444978	0.00444833	0.00444598	0.00438554	0.00446091	0.000648846	0.00061527	0.0036398	0.00444978	0.00444833	0.00444598	0.00438554	0.00446091	0.000648846	0.00061527	0.0036398	0.00444978	0.00444833	0.00444598	0.00438554	0.00446091	0.000648846	0.00061527	0.00342194	0.00444366	0.00444361	0.00444375	0.00436193	0.00443323	0.00150772	0.00150769	0.00385166	0.00444359	0.00444359	0.00444374	0.00436186	0.00443315	0.00150857	0.00150857	0.00385274	0.00444359	0.00444359	0.00444374	0.00436186	0.00443315	0.00150857	0.00150857	0.00385274	0.00444359	0.00444359	0.00444374	0.00436186	0.00443315	0.00150857	0.00150857	0.00385274	0.00444359	0.00444359	0.00444374	0.00436186	0.00443315	0.00150857	0.00150857	0.00385274	0.00444359	0.00444359	0.00444374	0.00436186	0.00443315	0.00150857	0.00150857	0.00385274	0.00444359	0.00444359	0.00444374	0.00436186	0.00443315	0.00150857	0.00150857	0.00385274	0.00444359	0.00444359	0.00444374	0.00436186	0.00443315	0.00150857	0.00150857	0.00385274	0.00444359	0.00444359	0.00444374	0.00436186	0.00443315	0.00150857	0.00150857	0.00385274	0.00444359	0.00444359	0.00444374	0.00436186	0.00443315	0.00150857	0.00150857	0.00385274	0.00444359	0.00444359	0.00444374	0.00436186	0.00443315	0.00150857	0.00150857	0.00385274	0.00444359	0.00444359	0.00444374	0.00436186	0.00443315	0.00150857	0.00150857	0.00385274	0.00444359	0.00444359	0.00444374	0.00436186	0.00443315	0.00150857	0.00150857	0.00385274	0.00444359	0.00444359	0.00444374	0.00436186	0.00443315	0.00150857	0.00150857	0.00385274	0.00444359	0.00444359	0.00444374	0.00436186	0.00443315	0.00150857	0.00150857	0.00385274	0.00444359	0.00444359	0.00444374	0.00436186	0.00443315	0.00150857	0.00150857	0.00385274	0.00444359	0.00444359	0.00444374	0.00436186	0.00443315	0.00150857	0.00150857	0.00385274	0.00444359	0.00444359	0.00444374	0.00436186	0.00443315	0.00150857	0.00150857	0.00385274	0.00444359	0.00444359	0.00444374	0.00436186	0.00443315	0.00150857	0.00150857	0.00385274	0.00444359	0.00444359	0.00444374	0.00436186	0.00443315	0.00150857	0.00150857	0.00385274	0	0	0	0	0	0	0	0	0.00443092	0.00443092	0.00443092	0.00443092	0.00443092	0.00443092	0.00443092	0.00443092	0.00430241	0.00430241	0.00430241	0.00430241	0.00430241	0.00430241	0.00430241	0.00430241	0.00430609	0.00430609	0.00430609	0.00430609	0.00430609	0.00430609	0.00430609	0.00430609	0.00410457	0.00410457	0.00410457	0.00410457	0.00410457	0.00410457	0.00410457	0.00410457	0.00411007	0.00411007	0.00411007	0.00411007	0.00411007	0.00411007	0.00411007	0.00411007	0.00410992	0.00410992	0.00410992	0.00410992	0.00410992	0.00410992	0.00410992	0.00410992	0.00410993	0.00410993	0.00410993	0.00410993	0.00410993	0.00410993	0.00410993	0.00410993	0.00410993	0.00410993	0.00410993	0.00410993	0.00410993	0.00410993	0.00410993	0.00410993	0.00410993	0.00410993	0.00410993	0.00410993	0.00410993	0.00410993	0.00410993	0.00410993	0.00697046	0.0167099	0.00697046	0.00424596	0.00424596	0.00420963	0.00420977	0.00420963	0.0068396	0.0153834	0.0068396	0.00424212	0.00424212	0.00420685	0.00420697	0.00420685	0.00684553	0.015518	0.00684553	0.00424223	0.00424223	0.00420692	0.00420705	0.00420692	0.00684526	0.0155043	0.00684526	0.00424223	0.00424223	0.00420692	0.00420705	0.00420692	0.00684527	0.0155057	0.00684527	0.00424223	0.00424223	0.00420692	0.00420705	0.00420692	0.00684527	0.0155056	0.00684527	0.00424223	0.00424223	0.00420692	0.00420705	0.00420692	0.00684527	0.0155056	0.00684527	0.00424223	0.00424223	0.00420692	0.00420705	0.00420692	0.00684527	0.0155056	0.00684527	0.00424223	0.00424223	0.00420692	0.00420705	0.00420692	0.0044788	0.0155056	0.00684527	0.00424223	0.00424223	0.00420692	0.00420705	0.0042526	0.00454975	0.0101758	0.00497858	0.00428829	0.00428829	0.00440363	0.00440091	0.00440229	0.00505502	0.0105403	0.00504065	0.00428697	0.00428697	0.00439788	0.00439525	0.00439791	0.00503809	0.010515	0.00503858	0.00428701	0.00428701	0.00439804	0.00439541	0.00439804	0.00503866	0.0105167	0.00503864	0.00428701	0.00428701	0.00439804	0.00439541	0.00439804	0.00503864	0.0105166	0.00503864	0.00428701	0.00428701	0.00439804	0.00439541	0.00440326	0.00104092	0.00105613	0.00264782	0.0043731	0.0043731	0.00440758	0.00440752	0.0043837	0.00202834	0.000346611	0.00190309	0.0043098	0.0043098	0.00430767	0.00430879	0.00430835	0.00191096	0.000348255	0.00191255	0.00431162	0.00431162	0.00431053	0.00431162	0.00431051	0.00191245	0.000348251	0.00191243	0.00431156	0.00431156	0.00431045	0.00431154	0.00431045	0.00191243	0.000348251	0.00191243	0.00431156	0.00431156	0.00431045	0.00431154	0.00431045	0.00191243	0.000348251	0.00191243	0.00431156	0.00431156	0.00431045	0.00431154	0.00430789	0.00467751	0.00110334	0.00263939	0.00426891	0.00426891	0.00430578	0.00430562	0.00430586	0.00259127	0.00109781	0.00262665	0.00427013	0.00427013	0.00430592	0.00430578	0.00430591	0.00262749	0.00109785	0.00262688	0.00427009	0.00427009	0.00430591	0.00430578	0.00430591	0.00262686	0.00109785	0.00262687	0.00427009	0.00427009	0.00430591	0.00430578	0.00430591	0.00262687	0.00109785	0.00262687	0.00427009	0.00427009	0.00430591	0.00430578	0.00430591	0.00262687	0.00109785	0.00262687	0.00427009	0.00427009	0.00430591	0.00430578	0.00430591	0.00262687	0.00109785	0.00262687	0.00427009	0.00427009	0.00430591	0.00430578	0.00430591	0.00262687	0.00109785	0.00262687	0.00427009	0.00427009	0.00430591	0.00430578	0.00430591	0.00262687	0.00109785	0.00262687	0.00427009	0.00427009	0.00430591	0.00430578	0.00430591	0.00262687	0.00109785	0.00262687	0.00427009	0.00427009	0.00430591	0.00430578	0.00430591	0.00262687	0.00109785	0.00262687	0.00427009	0.00427009	0.00430591	0.00430578	0.00430591	0.00262687	0.00109785	0.00262687	0.00427009	0.00427009	0.00430591	0.00430578	0.00430591	0.00262687	0.00109785	0.00262687	0.00427009	0.00427009	0.00430591	0.00430578	0.00430591	0.00262687	0.00109785	0.00262687	0.00427009	0.00427009	0.00430591	0.00430578	0.00430591	0.00262687	0.00109785	0.00262687	0.00427009	0.00427009	0.00430591	0.00430578	0.00430591	0.00262687	0.00109785	0.00262687	0.00427009	0.00427009	0.00430591	0.00430578	0.00430591	0.00262687	0.00109785	0.00262687	0.00427009	0.00427009	0.00430591	0.00430578	0.00430591	0.00262687	0.00109785	0.00262687	0.00427009	0.00427009	0.00430591	0.00430578	0.00430591	0.00262687	0.00109785	0.00262687	0.00427009	0.00427009	0.00430591	0.00430578	0.00430591	0.00262687	0.00109785	0.00262687	0.00427009	0.00427009	0.00430591	0.00430578	0.00430591	0	0	0	0	0	0	0	0	0.00443092	0.00443092	0.00443092	0.00443092	0.00443092	0.00443092	0.00443092	0.00443092	0.00450553	0.00450553	0.00450553	0.00450553	0.00450553	0.00450553	0.00450553	0.00450553	0.00450679	0.00450679	0.00450679	0.00450679	0.00450679	0.00450679	0.00450679	0.00450679	0.00280838	0.00280838	0.00280838	0.00280838	0.00280838	0.00280838	0.00280838	0.00280838	0.00279043	0.00279043	0.00279043	0.00279043	0.00279043	0.00279043	0.00279043	0.00279043	0.00279024	0.00279024	0.00279024	0.00279024	0.00279024	0.00279024	0.00279024	0.00279024	0.00279024	0.00279024	0.00279024	0.00279024	0.00279024	0.00279024	0.00279024	0.00279024	0.00279024	0.00279024	0.00279024	0.00279024	0.00279024	0.00279024	0.00279024	0.00279024	0.00279024	0.00279024	0.00279024	0.00279024	0.00279024	0.00279024	0.00279024	0.00279024	0.0207984	0.320334	0.0207984	0.00385125	0.00385125	0.00353684	0.00354009	0.00353684	0.022233	0.610587	0.022233	0.00386669	0.00386669	0.00354681	0.00355011	0.00354681	0.0223514	0.824696	0.0223514	0.00386691	0.00386691	0.00354694	0.00355025	0.00354694	0.0223611	0.913645	0.0223611	0.00386692	0.00386692	0.00354695	0.00355025	0.00354695	0.022362	0.936771	0.022362	0.00386692	0.00386692	0.00354695	0.00355025	0.00354695	0.022362	0.941763	0.022362	0.00386692	0.00386692	0.00354695	0.00355025	0.00354695	0.022362	0.94279	0.022362	0.00386692	0.00386692	0.00354695	0.00355025	0.00354695	0.022362	0.943	0.022362	0.00386692	0.00386692	0.00354695	0.00355025	0.00354695	0.00227014	0.943042	0.022362	0.00386692	0.00386692	0.00354695	0.00355025	0.00394315	0.00210424	0.622248	0.00421108	0.00429871	0.00429871	0.00548254	0.00542877	0.00549073	0.00390145	0.328445	0.00393256	0.00430571	0.00430571	0.00552264	0.0054673	0.00552281	0.00392797	0.138551	0.00392844	0.00430583	0.00430583	0.00552347	0.00546809	0.00552348	0.00392837	0.0726822	0.00392838	0.00430583	0.00430583	0.00552349	0.00546811	0.00552349	0.00392838	0.0575658	0.00392838	0.00430583	0.00430583	0.00552349	0.00546811	0.00563427	5.39571e-05	5.28128e-05	0.000955691	0.00523545	0.00523545	0.00572618	0.00571975	0.00543368	0.000498962	1.01388e-06	0.000367294	0.00457451	0.00457451	0.00460765	0.00462398	0.00460257	0.00036666	1.01368e-06	0.000366477	0.00456313	0.00456313	0.00458827	0.00460493	0.00458818	0.000366477	1.01368e-06	0.000366476	0.00456294	0.00456294	0.00458793	0.0046046	0.00458793	0.000366476	1.01368e-06	0.000366476	0.00456293	0.00456293	0.00458793	0.0046046	0.00458793	0.000366476	1.01368e-06	0.000366476	0.00456293	0.00456293	0.00458793	0.0046046	0.00454256	0.00554991	3.34993e-05	0.000743835	0.00413788	0.00413788	0.00450591	0.00450206	0.00450514	0.000758563	3.35035e-05	0.000744898	0.00413126	0.00413126	0.00450452	0.00450032	0.0045045	0.000744939	3.35035e-05	0.0007449	0.00413115	0.00413115	0.00450449	0.00450029	0.00450449	0.000744901	3.35035e-05	0.0007449	0.00413115	0.00413115	0.00450449	0.00450029	0.00450449	0.0007449	3.35035e-05	0.0007449	0.00413115	0.00413115	0.00450449	0.00450029	0.00450449	0.0007449	3.35035e-05	0.0007449	0.00413115	0.00413115	0.00450449	0.00450029	0.00450449	0.0007449	3.35035e-05	0.0007449	0.00413115	0.00413115	0.00450449	0.00450029	0.00450449	0.0007449	3.35035e-05	0.0007449	0.00413115	0.00413115	0.00450449	0.00450029	0.00450449	0.0007449	3.35035e-05	0.0007449	0.00413115	0.00413115	0.00450449	0.00450029	0.00450449	0.0007449	3.35035e-05	0.0007449	0.00413115	0.00413115	0.00450449	0.00450029	0.00450449	0.0007449	3.35035e-05	0.0007449	0.00413115	0.00413115	0.00450449	0.00450029	0.00450449	0.0007449	3.35035e-05	0.0007449	0.00413115	0.00413115	0.00450449	0.00450029	0.00450449	0.0007449	3.35035e-05	0.0007449	0.00413115	0.00413115	0.00450449	0.00450029	0.00450449	0.0007449	3.35035e-05	0.0007449	0.00413115	0.00413115	0.00450449	0.00450029	0.00450449	0.0007449	3.35035e-05	0.0007449	0.00413115	0.00413115	0.00450449	0.00450029	0.00450449	0.0007449	3.35035e-05	0.0007449	0.00413115	0.00413115	0.00450449	0.00450029	0.00450449	0.0007449	3.35035e-05	0.0007449	0.00413115	0.00413115	0.00450449	0.00450029	0.00450449	0.0007449	3.35035e-05	0.0007449	0.00413115	0.00413115	0.00450449	0.00450029	0.00450449	0.0007449	3.35035e-05	0.0007449	0.00413115	0.00413115	0.00450449	0.00450029	0.00450449	0.0007449	3.35035e-05	0.0007449	0.00413115	0.00413115	0.00450449	0.00450029	0.00450449	0	0	0	0	0	0	0	0	0.00443092	0.00443092	0.00443092	0.00443092	0.00443092	0.00443092	0.00443092	0.00443092	0.00434115	0.00434115	0.00434115	0.00434115	0.00434115	0.00434115	0.00434115	0.00434115	0.00434295	0.00434295	0.00434295	0.00434295	0.00434295	0.00434295	0.00434295	0.00434295	0.000269841	0.000269841	0.000269841	0.000269841	0.000269841	0.000269841	0.000269841	0.000269841	0.000274987	0.000274987	0.000274987	0.000274987	0.000274987	0.000274987	0.000274987	0.000274987	0.000274981	0.000274981	0.000274981	0.000274981	0.000274981	0.000274981	0.000274981	0.000274981	0.000274981	0.000274981	0.000274981	0.000274981	0.000274981	0.000274981	0.000274981	0.000274981	0.000274981	0.000274981	0.000274981	0.000274981	0.000274981	0.000274981	0.000274981	0.000274981	0.000274981	0.000274981	0.000274981	0.000274981	0.000274981	0.000274981	0.000274981	0.000274981	0.0472864	0.972334	0.0472864	0.00183265	0.00183265	0.00111408	0.00113136	0.00111408	0.0383753	0.278773	0.0383753	0.00181947	0.00181947	0.00110975	0.00112688	0.00110975	0.0399305	0.906138	0.0399305	0.00181959	0.00181959	0.00110978	0.0011269	0.00110978	0.0396548	0.344476	0.0396548	0.00181958	0.00181958	0.00110978	0.0011269	0.00110978	0.0397035	0.876806	0.0397035	0.00181958	0.00181958	0.00110978	0.0011269	0.00110978	0.0396949	0.375821	0.0396949	0.00181958	0.00181958	0.00110978	0.0011269	0.00110978	0.0396964	0.860217	0.0396964	0.00181958	0.00181958	0.00110978	0.0011269	0.00110978	0.0396961	0.394043	0.0396961	0.00181958	0.00181958	0.00110978	0.0011269	0.00110978	3.78463e-05	0.849738	0.0396962	0.00181958	0.00181958	0.00110978	0.0011269	0.00206067	4.54916e-05	0.00062466	0.000331426	0.00337661	0.00337661	0.012269	0.0112142	0.0122157	0.000398339	0.031127	0.000397811	0.00335238	0.00335238	0.0116572	0.010707	0.01166	0.000397688	0.0271308	0.000397689	0.00335276	0.00335276	0.0116899	0.0107319	0.0116898	0.000397689	0.0276246	0.000397689	0.00335275	0.00335275	0.0116882	0.0107307	0.0116882	0.000397689	0.0275631	0.000397689	0.00335275	0.00335275	0.0116883	0.0107307	0.014189	2.58604e-06	4.95308e-07	0.000397689	0.0104973	0.0104973	0.0165235	0.0163463	0.0120351	0.000293364	5.85238e-10	9.89578e-05	0.00451311	0.00451311	0.00484734	0.00496033	0.00494885	9.90056e-05	5.85239e-10	9.9095e-05	0.00463958	0.00463958	0.00511581	0.00522801	0.00511341	9.9095e-05	5.85239e-10	9.9095e-05	0.00463687	0.00463687	0.00510947	0.00522155	0.00510953	9.9095e-05	5.85239e-10	9.9095e-05	0.00463693	0.00463693	0.00510962	0.00522171	0.00510962	9.9095e-05	5.85239e-10	9.9095e-05	0.00463693	0.00463693	0.00510962	0.00522171	0.00463388	0.007017	1.4002e-07	9.9095e-05	0.00261644	0.00261644	0.00429046	0.00422296	0.00429991	9.59651e-05	1.4002e-07	9.9095e-05	0.00264102	0.00264102	0.00430673	0.00424249	0.00430654	9.90964e-05	1.4002e-07	9.9095e-05	0.00264072	0.00264072	0.00430641	0.00424211	0.00430641	9.9095e-05	1.4002e-07	9.9095e-05	0.00264072	0.00264072	0.00430642	0.00424212	0.00430642	9.9095e-05	1.4002e-07	9.9095e-05	0.00264072	0.00264072	0.00430642	0.00424212	0.00430642	9.9095e-05	1.4002e-07	9.9095e-05	0.00264072	0.00264072	0.00430642	0.00424212	0.00430642	9.9095e-05	1.4002e-07	9.9095e-05	0.00264072	0.00264072	0.00430642	0.00424212	0.00430642	9.9095e-05	1.4002e-07	9.9095e-05	0.00264072	0.00264072	0.00430642	0.00424212	0.00430642	9.9095e-05	1.4002e-07	9.9095e-05	0.00264072	0.00264072	0.00430642	0.00424212	0.00430642	9.9095e-05	1.4002e-07	9.9095e-05	0.00264072	0.00264072	0.00430642	0.00424212	0.00430642	9.9095e-05	1.4002e-07	9.9095e-05	0.00264072	0.00264072	0.00430642	0.00424212	0.00430642	9.9095e-05	1.4002e-07	9.9095e-05	0.00264072	0.00264072	0.00430642	0.00424212	0.00430642	9.9095e-05	1.4002e-07	9.9095e-05	0.00264072	0.00264072	0.00430642	0.00424212	0.00430642	9.9095e-05	1.4002e-07	9.9095e-05	0.00264072	0.00264072	0.00430642	0.00424212	0.00430642	9.9095e-05	1.4002e-07	9.9095e-05	0.00264072	0.00264072	0.00430642	0.00424212	0.00430642	9.9095e-05	1.4002e-07	9.9095e-05	0.00264072	0.00264072	0.00430642	0.00424212	0.00430642	9.9095e-05	1.4002e-07	9.9095e-05	0.00264072	0.00264072	0.00430642	0.00424212	0.00430642	9.9095e-05	1.4002e-07	9.9095e-05	0.00264072	0.00264072	0.00430642	0.00424212	0.00430642	9.9095e-05	1.4002e-07	9.9095e-05	0.00264072	0.00264072	0.00430642	0.00424212	0.00430642	9.9095e-05	1.4002e-07	9.9095e-05	0.00264072	0.00264072	0.00430642	0.00424212	0.00430642	0	0	0	0	0	0	0	0	0.00443092	0.00443092	0.00443092	0.00443092	0.00443092	0.00443092	0.00443092	0.00443092	0.00338129	0.00338129	0.00338129	0.00338129	0.00338129	0.00338129	0.00338129	0.00338129	0.00360501	0.00360501	0.00360501	0.00360501	0.00360501	0.00360501	0.00360501	0.00360501	2.02197e-07	2.02197e-07	2.02197e-07	2.02197e-07	2.02197e-07	2.02197e-07	2.02197e-07	2.02197e-07	2.52156e-07	2.52156e-07	2.52156e-07	2.52156e-07	2.52156e-07	2.52156e-07	2.52156e-07	2.52156e-07	2.52155e-07	2.52155e-07	2.52155e-07	2.52155e-07	2.52155e-07	2.52155e-07	2.52155e-07	2.52155e-07	2.52155e-07	2.52155e-07	2.52155e-07	2.52155e-07	2.52155e-07	2.52155e-07	2.52155e-07	2.52155e-07	2.52155e-07	2.52155e-07	2.52155e-07	2.52155e-07	2.52155e-07	2.52155e-07	2.52155e-07	2.52155e-07	2.52155e-07	2.52155e-07	2.52155e-07	2.52155e-07	2.52155e-07	2.52155e-07	2.52155e-07	2.52155e-07	0.00443086	0.952962	0.00443086	0.000200531	0.000200531	3.65066e-05	4.24719e-05	3.65066e-05	0.0033813	9.04355e-25	0.0033813	0.000198086	0.000198086	3.64256e-05	4.23621e-05	3.64256e-05	0.00360501	0.952962	0.00360501	0.000198116	0.000198116	3.64258e-05	4.23624e-05	3.64258e-05	0.00355612	9.04307e-25	0.00355612	0.000198115	0.000198115	3.64258e-05	4.23624e-05	3.64258e-05	0.00356675	0.952962	0.00356675	0.000198115	0.000198115	3.64258e-05	4.23624e-05	3.64258e-05	0.00356443	9.04307e-25	0.00356443	0.000198115	0.000198115	3.64258e-05	4.23624e-05	3.64258e-05	0.00356494	0.952962	0.00356494	0.000198115	0.000198115	3.64258e-05	4.23624e-05	3.64258e-05	0.00356483	9.04307e-25	0.00356483	0.000198115	0.000198115	3.64258e-05	4.23624e-05	3.64258e-05	6.24997e-08	0.952962	0.00356485	0.000198115	0.000198115	3.64258e-05	4.23624e-05	0.00031899	7.77511e-08	1.57979e-29	6.16381e-06	0.00173277	0.00173277	0.0688541	0.0442238	0.0677527	7.66791e-06	0.000353804	7.66505e-06	0.00157756	0.00157756	0.00109089	0.00308079	0.00116693	7.66434e-06	0.000346221	7.66434e-06	0.0015926	0.0015926	0.0648266	0.0369916	0.0645448	7.66434e-06	0.000346382	7.66434e-06	0.00159114	0.00159114	0.00139567	0.00478968	0.00141994	7.66434e-06	0.000346379	7.66434e-06	0.00159128	0.00159128	0.063704	0.0334382	0.176442	1.85931e-05	9.57193e-07	0.00442885	0.0822203	0.0822203	0.0108415	0.056734	3.71163e-06	0.00794234	3.8678e-10	0.000614946	3.62155e-05	3.62155e-05	0.00565586	0.000344451	0.0109268	0.000495935	3.86803e-10	0.000776646	0.00553005	0.00553005	0.00775403	0.0107801	0.00562656	0.000782323	3.86803e-10	0.000768997	0.00395613	0.00395613	0.00682526	0.00571787	0.00776785	0.00076873	3.86803e-10	0.000769357	0.00435478	0.00435478	0.00722191	0.00778028	0.00681952	0.00076937	3.86803e-10	0.000769341	0.00425018	0.00425018	0.00704979	0.0068633	0.0040811	0.00758808	7.35937e-09	3.19572e-05	0.000572647	0.000572647	0.00264479	0.00230023	0.00317055	2.10467e-05	7.35937e-09	3.34337e-05	0.00071722	0.00071722	0.00346112	0.00303972	0.0033518	3.3456e-05	7.35937e-09	3.34306e-05	0.000710901	0.000710901	0.00329287	0.0029055	0.00331491	3.34306e-05	7.35937e-09	3.34307e-05	0.000711176	0.000711176	0.00332686	0.00292941	0.00332239	3.34307e-05	7.35937e-09	3.34307e-05	0.000711165	0.000711165	0.00331997	0.00292514	0.00332087	3.34307e-05	7.35937e-09	3.34307e-05	0.000711165	0.000711165	0.00332136	0.0029259	0.00332118	3.34307e-05	7.35937e-09	3.34307e-05	0.000711165	0.000711165	0.00332108	0.00292576	0.00332112	3.34307e-05	7.35937e-09	3.34307e-05	0.000711165	0.000711165	0.00332114	0.00292579	0.00332113	3.34307e-05	7.35937e-09	3.34307e-05	0.000711165	0.000711165	0.00332112	0.00292578	0.00332113	3.34307e-05	7.35937e-09	3.34307e-05	0.000711165	0.000711165	0.00332113	0.00292578	0.00332113	3.34307e-05	7.35937e-09	3.34307e-05	0.000711165	0.000711165	0.00332113	0.00292578	0.00332113	3.34307e-05	7.35937e-09	3.34307e-05	0.000711165	0.000711165	0.00332113	0.00292578	0.00332113	3.34307e-05	7.35937e-09	3.34307e-05	0.000711165	0.000711165	0.00332113	0.00292578	0.00332113	3.34307e-05	7.35937e-09	3.34307e-05	0.000711165	0.000711165	0.00332113	0.00292578	0.00332113	3.34307e-05	7.35937e-09	3.34307e-05	0.000711165	0.000711165	0.00332113	0.00292578	0.00332113	3.34307e-05	7.35937e-09	3.34307e-05	0.000711165	0.000711165	0.00332113	0.00292578	0.00332113	3.34307e-05	7.35937e-09	3.34307e-05	0.000711165	0.000711165	0.00332113	0.00292578	0.00332113	3.34307e-05	7.35937e-09	3.34307e-05	0.000711165	0.000711165	0.00332113	0.00292578	0.00332113	3.34307e-05	7.35937e-09	3.34307e-05	0.000711165	0.000711165	0.00332113	0.00292578	0.00332113	3.34307e-05	7.35937e-09	3.34307e-05	0.000711165	0.000711165	0.00332113	0.00292578	0.00332113	0	0	0	0	0	0	0	0	0.00443092	0.00443092	0.00443092	0.00443092	0.00443092	0.00443092	0.00443092	0.00443092	0.00315127	0.00315127	0.00315127	0.00315127	0.00315127	0.00315127	0.00315127	0.00315127	0.00347736	0.00347736	0.00347736	0.00347736	0.00347736	0.00347736	0.00347736	0.00347736	3.36795e-12	3.36795e-12	3.36795e-12	3.36795e-12	3.36795e-12	3.36795e-12	3.36795e-12	3.36795e-12	4.40514e-12	4.40514e-12	4.40514e-12	4.40514e-12	4.40514e-12	4.40514e-12	4.40514e-12	4.40514e-12	4.40514e-12	4.40514e-12	4.40514e-12	4.40514e-12	4.40514e-12	4.40514e-12	4.40514e-12	4.40514e-12	4.40514e-12	4.40514e-12	4.40514e-12	4.40514e-12	4.40514e-12	4.40514e-12	4.40514e-12	4.40514e-12	4.40514e-12	4.40514e-12	4.40514e-12	4.40514e-12	4.40514e-12	4.40514e-12	4.40514e-12	4.40514e-12	4.40514e-12	4.40514e-12	4.40514e-12	4.40514e-12	4.40514e-12	4.40514e-12	4.40514e-12	4.40514e-12	6.28517e-06	0.00443092	6.28517e-06	6.28517e-06	6.28517e-06	2.32499e-07	5.62879e-07	2.32499e-07	6.28212e-06	0.00315127	6.28212e-06	6.28212e-06	6.28212e-06	2.32495e-07	5.62854e-07	2.32495e-07	6.28212e-06	0.00347736	6.28212e-06	6.28212e-06	6.28212e-06	2.32495e-07	5.62854e-07	2.32495e-07	6.28212e-06	0.0033912	6.28212e-06	6.28212e-06	6.28212e-06	2.32495e-07	5.62854e-07	2.32495e-07	6.28212e-06	0.00341376	6.28212e-06	6.28212e-06	6.28212e-06	2.32495e-07	5.62854e-07	2.32495e-07	6.28212e-06	0.00340783	6.28212e-06	6.28212e-06	6.28212e-06	2.32495e-07	5.62854e-07	2.32495e-07	6.28212e-06	0.00340938	6.28212e-06	6.28212e-06	6.28212e-06	2.32495e-07	5.62854e-07	2.32495e-07	6.28212e-06	0.00340898	6.28212e-06	6.28212e-06	6.28212e-06	2.32495e-07	5.62854e-07	2.32495e-07	1.73543e-08	0.00340909	6.28212e-06	6.28212e-06	6.28212e-06	2.32495e-07	5.62854e-07	2.29286e-05	1.73627e-08	9.44956e-06	6.28212e-06	0.000619177	0.000619177	0.104407	0.0312132	0.104243	6.28516e-06	1.22857e-05	6.28212e-06	0.000590578	0.000590578	3.68034e-05	0.00288608	3.72714e-05	6.28212e-06	1.2283e-05	6.28212e-06	0.000591882	0.000591882	0.104143	0.0251365	0.10414	6.28212e-06	1.2283e-05	6.28212e-06	0.000591823	0.000591823	3.75604e-05	0.00460585	3.757e-05	6.28212e-06	1.2283e-05	6.28212e-06	0.000591826	0.000591826	0.104138	0.0220801	0.867267	0.0116505	0.00442674	0.759038	0.750673	0.750673	0.0267276	0.864842	7.15067e-29	0.352075	1.89284e-06	2.48999e-27	4.78273e-28	4.78273e-28	0.00911904	3.67778e-31	0.0675632	1.10018e-13	2.66365e-06	0.0656036	0.00702021	0.00702021	0.0345973	0.0352974	0.000393148	0.0656036	2.66349e-06	0.000443142	0.0040949	0.0040949	0.00498756	0.00239222	0.0656759	0.000443142	2.66349e-06	0.0635373	0.00512716	0.00512716	0.046985	0.0295206	0.000454789	0.0635373	2.66349e-06	0.000519748	0.00473627	0.00473627	0.0019225	0.00373174	0.00924495	5.23611e-05	1.39992e-07	9.52414e-05	6.87795e-05	6.87795e-05	0.00230531	0.000829306	0.00131112	9.87405e-05	1.40019e-07	9.84142e-05	9.86154e-05	9.86154e-05	0.00223832	0.00103739	0.00241646	9.83877e-05	1.40019e-07	9.83902e-05	9.83886e-05	9.83886e-05	0.0022499	0.00102087	0.00221924	9.83903e-05	1.40019e-07	9.83903e-05	9.83903e-05	9.83903e-05	0.0022479	0.00102218	0.00225321	9.83903e-05	1.40019e-07	9.83903e-05	9.83903e-05	9.83903e-05	0.00224825	0.00102207	0.00224732	9.83903e-05	1.40019e-07	9.83903e-05	9.83903e-05	9.83903e-05	0.00224819	0.00102208	0.00224835	9.83903e-05	1.40019e-07	9.83903e-05	9.83903e-05	9.83903e-05	0.0022482	0.00102208	0.00224817	9.83903e-05	1.40019e-07	9.83903e-05	9.83903e-05	9.83903e-05	0.00224819	0.00102208	0.0022482	9.83903e-05	1.40019e-07	9.83903e-05	9.83903e-05	9.83903e-05	0.00224819	0.00102208	0.00224819	9.83903e-05	1.40019e-07	9.83903e-05	9.83903e-05	9.83903e-05	0.00224819	0.00102208	0.00224819	9.83903e-05	1.40019e-07	9.83903e-05	9.83903e-05	9.83903e-05	0.00224819	0.00102208	0.00224819	9.83903e-05	1.40019e-07	9.83903e-05	9.83903e-05	9.83903e-05	0.00224819	0.00102208	0.00224819	9.83903e-05	1.40019e-07	9.83903e-05	9.83903e-05	9.83903e-05	0.00224819	0.00102208	0.00224819	9.83903e-05	1.40019e-07	9.83903e-05	9.83903e-05	9.83903e-05	0.00224819	0.00102208	0.00224819	9.83903e-05	1.40019e-07	9.83903e-05	9.83903e-05	9.83903e-05	0.00224819	0.00102208	0.00224819	9.83903e-05	1.40019e-07	9.83903e-05	9.83903e-05	9.83903e-05	0.00224819	0.00102208	0.00224819	9.83903e-05	1.40019e-07	9.83903e-05	9.83903e-05	9.83903e-05	0.00224819	0.00102208	0.00224819	9.83903e-05	1.40019e-07	9.83903e-05	9.83903e-05	9.83903e-05	0.00224819	0.00102208	0.00224819	9.83903e-05	1.40019e-07	9.83903e-05	9.83903e-05	9.83903e-05	0.00224819	0.00102208	0.00224819	9.83903e-05	1.40019e-07	9.83903e-05	9.83903e-05	9.83903e-05	0.00224819	0.00102208	0.00224819	0	0	0	0	0	0	0	0	0.00443092	0.00443092	0.00443092	0.00443092	0.00443092	0.00443092	0.00443092	0.00443092	0.00368583	0.00368583	0.00368583	0.00368583	0.00368583	0.00368583	0.00368583	0.00368583	0.00380176	0.00380176	0.00380176	0.00380176	0.00380176	0.00380176	0.00380176	0.00380176	1.03842e-14	1.03842e-14	1.03842e-14	1.03842e-14	1.03842e-14	1.03842e-14	1.03842e-14	1.03842e-14	1.21691e-14	1.21691e-14	1.21691e-14	1.21691e-14	1.21691e-14	1.21691e-14	1.21691e-14	1.21691e-14	1.21691e-14	1.21691e-14	1.21691e-14	1.21691e-14	1.21691e-14	1.21691e-14	1.21691e-14	1.21691e-14	1.21691e-14	1.21691e-14	1.21691e-14	1.21691e-14	1.21691e-14	1.21691e-14	1.21691e-14	1.21691e-14	1.21691e-14	1.21691e-14	1.21691e-14	1.21691e-14	1.21691e-14	1.21691e-14	1.21691e-14	1.21691e-14	1.21691e-14	1.21691e-14	1.21691e-14	1.21691e-14	1.21691e-14	1.21691e-14	1.21691e-14	1.21691e-14	4.40621e-08	9.7772e-07	4.40621e-08	9.7772e-07	9.7772e-07	4.40621e-08	9.7772e-07	4.40621e-08	4.40621e-08	9.77679e-07	4.40621e-08	9.77679e-07	9.77679e-07	4.40621e-08	9.77679e-07	4.40621e-08	4.40621e-08	9.77679e-07	4.40621e-08	9.77679e-07	9.77679e-07	4.40621e-08	9.77679e-07	4.40621e-08	4.40621e-08	9.77679e-07	4.40621e-08	9.77679e-07	9.77679e-07	4.40621e-08	9.77679e-07	4.40621e-08	4.40621e-08	9.77679e-07	4.40621e-08	9.77679e-07	9.77679e-07	4.40621e-08	9.77679e-07	4.40621e-08	4.40621e-08	9.77679e-07	4.40621e-08	9.77679e-07	9.77679e-07	4.40621e-08	9.77679e-07	4.40621e-08	4.40621e-08	9.77679e-07	4.40621e-08	9.77679e-07	9.77679e-07	4.40621e-08	9.77679e-07	4.40621e-08	4.40621e-08	9.77679e-07	4.40621e-08	9.77679e-07	9.77679e-07	4.40621e-08	9.77679e-07	4.40621e-08	1.595e-05	9.77679e-07	4.40621e-08	9.77679e-07	9.77679e-07	4.40621e-08	9.77679e-07	1.595e-05	1.59394e-05	0.000353789	0.00157058	0.000353789	0.000353789	0.00157058	0.000353789	0.00156954	0.00156954	0.000348622	0.00147111	0.000348622	0.000348622	0.00147111	0.000348622	0.00147117	0.00147117	0.000348697	0.00147722	0.000348697	0.000348697	0.00147722	0.000348697	0.00147722	0.00147722	0.000348696	0.00147684	0.000348696	0.000348696	0.00147684	0.000348696	0.00147684	0.00147684	0.000348696	0.00147687	0.000348696	0.000348696	0.00147687	0.000348696	0.882628	0.283278	0.952306	0.99764	0.952306	0.952306	0.99764	0.952306	2.40445e-15	2.90702e-05	4.45657e-20	3.33358e-19	4.45657e-20	4.45657e-20	3.33358e-19	4.45657e-20	0.28438	0.284133	0.00795132	0.28438	0.00795132	0.00795132	0.28438	0.00795132	2.79587e-06	2.82479e-06	0.00571933	2.79587e-06	0.00571933	0.00571933	2.79587e-06	0.00571933	0.284356	0.284356	0.006274	0.284356	0.006274	0.006274	0.284356	0.006274	2.79864e-06	2.79868e-06	0.00613135	2.79864e-06	0.00613135	0.00613135	2.79864e-06	0.00613135	0.00554162	0.00554162	2.59384e-05	0.000742718	2.59384e-05	2.59384e-05	0.000742718	2.59384e-05	0.000589566	0.000589566	3.3463e-05	0.000720157	3.3463e-05	3.3463e-05	0.000720157	3.3463e-05	0.000724769	0.000724769	3.34524e-05	0.000720835	3.34524e-05	3.34524e-05	0.000720835	3.34524e-05	0.000720696	0.000720696	3.34524e-05	0.000720814	3.34524e-05	3.34524e-05	0.000720814	3.34524e-05	0.000720818	0.000720818	3.34524e-05	0.000720815	3.34524e-05	3.34524e-05	0.000720815	3.34524e-05	0.000720815	0.000720815	3.34524e-05	0.000720815	3.34524e-05	3.34524e-05	0.000720815	3.34524e-05	0.000720815	0.000720815	3.34524e-05	0.000720815	3.34524e-05	3.34524e-05	0.000720815	3.34524e-05	0.000720815	0.000720815	3.34524e-05	0.000720815	3.34524e-05	3.34524e-05	0.000720815	3.34524e-05	0.000720815	0.000720815	3.34524e-05	0.000720815	3.34524e-05	3.34524e-05	0.000720815	3.34524e-05	0.000720815	0.000720815	3.34524e-05	0.000720815	3.34524e-05	3.34524e-05	0.000720815	3.34524e-05	0.000720815	0.000720815	3.34524e-05	0.000720815	3.34524e-05	3.34524e-05	0.000720815	3.34524e-05	0.000720815	0.000720815	3.34524e-05	0.000720815	3.34524e-05	3.34524e-05	0.000720815	3.34524e-05	0.000720815	0.000720815	3.34524e-05	0.000720815	3.34524e-05	3.34524e-05	0.000720815	3.34524e-05	0.000720815	0.000720815	3.34524e-05	0.000720815	3.34524e-05	3.34524e-05	0.000720815	3.34524e-05	0.000720815	0.000720815	3.34524e-05	0.000720815	3.34524e-05	3.34524e-05	0.000720815	3.34524e-05	0.000720815	0.000720815	3.34524e-05	0.000720815	3.34524e-05	3.34524e-05	0.000720815	3.34524e-05	0.000720815	0.000720815	3.34524e-05	0.000720815	3.34524e-05	3.34524e-05	0.000720815	3.34524e-05	0.000720815	0.000720815	3.34524e-05	0.000720815	3.34524e-05	3.34524e-05	0.000720815	3.34524e-05	0.000720815	0.000720815	3.34524e-05	0.000720815	3.34524e-05	3.34524e-05	0.000720815	3.34524e-05	0.000720815	0.000720815	3.34524e-05	0.000720815	3.34524e-05	3.34524e-05	0.000720815	3.34524e-05	0.000720815	0	0	0	0	0	0	0	0	0.00443092	0.00443092	0.00443092	0.00443092	0.00443092	0.00443092	0.00443092	0.00443092	0.00480564	0.00480564	0.00480564	0.00480564	0.00480564	0.00480564	0.00480564	0.00480564	0.00483874	0.00483874	0.00483874	0.00483874	0.00483874	0.00483874	0.00483874	0.00483874	4.8155e-12	4.8155e-12	4.8155e-12	4.8155e-12	4.8155e-12	4.8155e-12	4.8155e-12	4.8155e-12	4.40514e-12	4.40514e-12	4.40514e-12	4.40514e-12	4.40514e-12	4.40514e-12	4.40514e-12	4.40514e-12	4.40514e-12	4.40514e-12	4.40514e-12	4.40514e-12	4.40514e-12	4.40514e-12	4.40514e-12	4.40514e-12	4.40514e-12	4.40514e-12	4.40514e-12	4.40514e-12	4.40514e-12	4.40514e-12	4.40514e-12	4.40514e-12	4.40514e-12	4.40514e-12	4.40514e-12	4.40514e-12	4.40514e-12	4.40514e-12	4.40514e-12	4.40514e-12	4.40514e-12	4.40514e-12	4.40514e-12	4.40514e-12	4.40514e-12	4.40514e-12	4.40514e-12	4.40514e-12	2.32499e-07	5.62879e-07	2.32499e-07	6.28517e-06	6.28517e-06	6.28517e-06	0.00443092	6.28517e-06	2.325e-07	5.62884e-07	2.325e-07	6.2859e-06	6.2859e-06	6.2859e-06	0.00480564	6.2859e-06	2.325e-07	5.62884e-07	2.325e-07	6.2859e-06	6.2859e-06	6.2859e-06	0.00483874	6.2859e-06	2.325e-07	5.62884e-07	2.325e-07	6.2859e-06	6.2859e-06	6.2859e-06	0.00484168	6.2859e-06	2.325e-07	5.62884e-07	2.325e-07	6.2859e-06	6.2859e-06	6.2859e-06	0.00484194	6.2859e-06	2.325e-07	5.62884e-07	2.325e-07	6.2859e-06	6.2859e-06	6.2859e-06	0.00484196	6.2859e-06	2.325e-07	5.62884e-07	2.325e-07	6.2859e-06	6.2859e-06	6.2859e-06	0.00484196	6.2859e-06	2.325e-07	5.62884e-07	2.325e-07	6.2859e-06	6.2859e-06	6.2859e-06	0.00484196	6.2859e-06	0.013134	5.62884e-07	2.325e-07	6.2859e-06	6.2859e-06	6.2859e-06	0.00484196	0.000619549	0.016666	0.0312149	0.104409	0.000619549	0.000619549	6.2859e-06	1.34407e-05	6.35725e-06	0.136767	0.0541365	0.443412	0.000626577	0.000626577	6.2859e-06	1.22977e-05	6.2859e-06	0.591046	0.0802707	0.997558	0.000626658	0.000626658	6.2859e-06	1.22974e-05	6.2859e-06	0.999838	0.123724	1	0.000626659	0.000626659	6.2859e-06	1.22974e-05	6.2859e-06	1	0.23907	1	0.000626659	0.000626659	6.2859e-06	1.22974e-05	0.264608	1	0.999651	1	0.761229	0.761229	0.759148	0.00443192	0.976405	1	1	1	0.999884	0.999884	0.999988	2.89048e-06	1	1	1	1	0.999999	0.999999	1	2.66419e-06	1	1	1	1	0.999999	0.999999	1	2.66417e-06	1	1	1	1	0.999999	0.999999	1	2.66417e-06	1	1	1	1	0.999999	0.999999	1	2.66417e-06	0.999965	0.999998	0.999991	0.999996	0.999898	0.999898	0.999898	1.40027e-07	0.999898	0.999996	0.999991	0.999996	0.999898	0.999898	0.999898	1.40021e-07	0.999898	0.999996	0.999991	0.999996	0.999898	0.999898	0.999898	1.40021e-07	0.999898	0.999996	0.999991	0.999996	0.999898	0.999898	0.999898	1.40021e-07	0.999898	0.999996	0.999991	0.999996	0.999898	0.999898	0.999898	1.40021e-07	0.999898	0.999996	0.999991	0.999996	0.999898	0.999898	0.999898	1.40021e-07	0.999898	0.999996	0.999991	0.999996	0.999898	0.999898	0.999898	1.40021e-07	0.999898	0.999996	0.999991	0.999996	0.999898	0.999898	0.999898	1.40021e-07	0.999898	0.999996	0.999991	0.999996	0.999898	0.999898	0.999898	1.40021e-07	0.999898	0.999996	0.999991	0.999996	0.999898	0.999898	0.999898	1.40021e-07	0.999898	0.999996	0.999991	0.999996	0.999898	0.999898	0.999898	1.40021e-07	0.999898	0.999996	0.999991	0.999996	0.999898	0.999898	0.999898	1.40021e-07	0.999898	0.999996	0.999991	0.999996	0.999898	0.999898	0.999898	1.40021e-07	0.999898	0.999996	0.999991	0.999996	0.999898	0.999898	0.999898	1.40021e-07	0.999898	0.999996	0.999991	0.999996	0.999898	0.999898	0.999898	1.40021e-07	0.999898	0.999996	0.999991	0.999996	0.999898	0.999898	0.999898	1.40021e-07	0.999898	0.999996	0.999991	0.999996	0.999898	0.999898	0.999898	1.40021e-07	0.999898	0.999996	0.999991	0.999996	0.999898	0.999898	0.999898	1.40021e-07	0.999898	0.999996	0.999991	0.999996	0.999898	0.999898	0.999898	1.40021e-07	0.999898	0.999996	0.999991	0.999996	0.999898	0.999898	0.999898	1.40021e-07	0.999898	0	0	0	0	0	0	0	0	0.00443092	0.00443092	0.00443092	0.00443092	0.00443092	0.00443092	0.00443092	0.00443092	0.00440409	0.00440409	0.00440409	0.00440409	0.00440409	0.00440409	0.00440409	0.00440409	0.00440425	0.00440425	0.00440425	0.00440425	0.00440425	0.00440425	0.00440425	0.00440425	2.50634e-07	2.50634e-07	2.50634e-07	2.50634e-07	2.50634e-07	2.50634e-07	2.50634e-07	2.50634e-07	2.52159e-07	2.52159e-07	2.52159e-07	2.52159e-07	2.52159e-07	2.52159e-07	2.52159e-07	2.52159e-07	2.52159e-07	2.52159e-07	2.52159e-07	2.52159e-07	2.52159e-07	2.52159e-07	2.52159e-07	2.52159e-07	2.52159e-07	2.52159e-07	2.52159e-07	2.52159e-07	2.52159e-07	2.52159e-07	2.52159e-07	2.52159e-07	2.52159e-07	2.52159e-07	2.52159e-07	2.52159e-07	2.52159e-07	2.52159e-07	2.52159e-07	2.52159e-07	2.52159e-07	2.52159e-07	2.52159e-07	2.52159e-07	2.52159e-07	2.52159e-07	2.52159e-07	2.52159e-07	3.65071e-05	4.24725e-05	3.65071e-05	0.000200534	0.000200534	0.00443092	0.952962	0.00443092	3.65053e-05	4.247e-05	3.65053e-05	0.000200478	0.000200478	0.00440409	0.845058	0.00440409	3.65053e-05	4.247e-05	3.65053e-05	0.000200478	0.000200478	0.00440425	0.863532	0.00440425	3.65053e-05	4.247e-05	3.65053e-05	0.000200478	0.000200478	0.00440425	0.860506	0.00440425	3.65053e-05	4.247e-05	3.65053e-05	0.000200478	0.000200478	0.00440425	0.861006	0.00440425	3.65053e-05	4.247e-05	3.65053e-05	0.000200478	0.000200478	0.00440425	0.860923	0.00440425	3.65053e-05	4.247e-05	3.65053e-05	0.000200478	0.000200478	0.00440425	0.860937	0.00440425	3.65053e-05	4.247e-05	3.65053e-05	0.000200478	0.000200478	0.00440425	0.860934	0.00440425	0.0383436	4.247e-05	3.65053e-05	0.000200478	0.000200478	0.00440425	0.860935	0.0373051	0.0364452	0.0443311	0.068994	0.00175341	0.00175341	7.62159e-06	0.000108141	7.28398e-06	0.0658423	0.0418179	0.0631386	0.00174967	0.00174967	7.66787e-06	0.000353751	7.66787e-06	0.0633957	0.0419568	0.0636172	0.00174968	0.00174968	7.66787e-06	0.000353632	7.66787e-06	0.0635961	0.0419491	0.0635779	0.00174968	0.00174968	7.66787e-06	0.000353632	7.66787e-06	0.0635797	0.0419496	0.0635811	0.00174968	0.00174968	7.66787e-06	0.000353632	0.0375231	0.0122079	0.305643	0.332033	0.0896844	0.0896844	0.00443088	9.77242e-07	0.00142599	0.0145972	0.0072534	0.00694646	0.00490153	0.00490153	0.000801532	3.86802e-10	0.000804853	0.0107141	0.0108992	0.0108263	0.00550519	0.00550519	0.000805545	3.86803e-10	0.000805541	0.0107709	0.0108452	0.0107693	0.00550064	0.00550064	0.00080554	3.86803e-10	0.00080554	0.0107701	0.010846	0.0107701	0.00550067	0.00550067	0.00080554	3.86803e-10	0.00080554	0.0107701	0.010846	0.0107701	0.00550067	0.00550067	0.00080554	3.86803e-10	1.13062e-05	0.00441941	0.00344635	0.00400768	0.000737204	0.000737204	3.3462e-05	7.35937e-09	3.34987e-05	0.00404273	0.00348153	0.00404502	0.000742052	0.000742052	3.34976e-05	7.35937e-09	3.34976e-05	0.00404482	0.00348136	0.00404481	0.000742047	0.000742047	3.34976e-05	7.35937e-09	3.34976e-05	0.00404481	0.00348136	0.00404481	0.000742047	0.000742047	3.34976e-05	7.35937e-09	3.34976e-05	0.00404481	0.00348136	0.00404481	0.000742047	0.000742047	3.34976e-05	7.35937e-09	3.34976e-05	0.00404481	0.00348136	0.00404481	0.000742047	0.000742047	3.34976e-05	7.35937e-09	3.34976e-05	0.00404481	0.00348136	0.00404481	0.000742047	0.000742047	3.34976e-05	7.35937e-09	3.34976e-05	0.00404481	0.00348136	0.00404481	0.000742047	0.000742047	3.34976e-05	7.35937e-09	3.34976e-05	0.00404481	0.00348136	0.00404481	0.000742047	0.000742047	3.34976e-05	7.35937e-09	3.34976e-05	0.00404481	0.00348136	0.00404481	0.000742047	0.000742047	3.34976e-05	7.35937e-09	3.34976e-05	0.00404481	0.00348136	0.00404481	0.000742047	0.000742047	3.34976e-05	7.35937e-09	3.34976e-05	0.00404481	0.00348136	0.00404481	0.000742047	0.000742047	3.34976e-05	7.35937e-09	3.34976e-05	0.00404481	0.00348136	0.00404481	0.000742047	0.000742047	3.34976e-05	7.35937e-09	3.34976e-05	0.00404481	0.00348136	0.00404481	0.000742047	0.000742047	3.34976e-05	7.35937e-09	3.34976e-05	0.00404481	0.00348136	0.00404481	0.000742047	0.000742047	3.34976e-05	7.35937e-09	3.34976e-05	0.00404481	0.00348136	0.00404481	0.000742047	0.000742047	3.34976e-05	7.35937e-09	3.34976e-05	0.00404481	0.00348136	0.00404481	0.000742047	0.000742047	3.34976e-05	7.35937e-09	3.34976e-05	0.00404481	0.00348136	0.00404481	0.000742047	0.000742047	3.34976e-05	7.35937e-09	3.34976e-05	0.00404481	0.00348136	0.00404481	0.000742047	0.000742047	3.34976e-05	7.35937e-09	3.34976e-05	0.00404481	0.00348136	0.00404481	0.000742047	0.000742047	3.34976e-05	7.35937e-09	3.34976e-05	0	0	0	0	0	0	0	0	0.00443092	0.00443092	0.00443092	0.00443092	0.00443092	0.00443092	0.00443092	0.00443092	0.00449303	0.00449303	0.00449303	0.00449303	0.00449303	0.00449303	0.00449303	0.00449303	0.0044939	0.0044939	0.0044939	0.0044939	0.0044939	0.0044939	0.0044939	0.0044939	0.000279263	0.000279263	0.000279263	0.000279263	0.000279263	0.000279263	0.000279263	0.000279263	0.000275574	0.000275574	0.000275574	0.000275574	0.000275574	0.000275574	0.000275574	0.000275574	0.000275571	0.000275571	0.000275571	0.000275571	0.000275571	0.000275571	0.000275571	0.000275571	0.000275571	0.000275571	0.000275571	0.000275571	0.000275571	0.000275571	0.000275571	0.000275571	0.000275571	0.000275571	0.000275571	0.000275571	0.000275571	0.000275571	0.000275571	0.000275571	0.000275571	0.000275571	0.000275571	0.000275571	0.000275571	0.000275571	0.000275571	0.000275571	0.00111647	0.00113378	0.00111647	0.00183658	0.00183658	0.0473831	0.972392	0.0473831	0.00111943	0.00113685	0.00111943	0.00184563	0.00184563	0.0545626	0.99868	0.0545626	0.00111944	0.00113687	0.00111944	0.00184568	0.00184568	0.0557431	0.998785	0.0557431	0.00111944	0.00113687	0.00111944	0.00184568	0.00184568	0.0559395	0.998786	0.0559395	0.00111944	0.00113687	0.00111944	0.00184568	0.00184568	0.0559723	0.998786	0.0559723	0.00111944	0.00113687	0.00111944	0.00184568	0.00184568	0.0559777	0.998786	0.0559777	0.00111944	0.00113687	0.00111944	0.00184568	0.00184568	0.0559786	0.998786	0.0559786	0.00111944	0.00113687	0.00111944	0.00184568	0.00184568	0.0559788	0.998786	0.0559788	0.0111408	0.00113687	0.00111944	0.00184568	0.00184568	0.0559788	0.998786	0.099271	0.0114946	0.0113124	0.0123747	0.00342496	0.00342496	0.000475363	0.429595	0.000544909	0.0127813	0.0116772	0.0128164	0.00344201	0.00344201	0.000399021	0.111099	0.000399108	0.0128326	0.0116905	0.012834	0.00344219	0.00344219	0.000398925	0.0437475	0.000398925	0.0128346	0.011691	0.0128347	0.0034422	0.0034422	0.000398925	0.0356704	0.000398925	0.0128347	0.011691	0.0128347	0.0034422	0.0034422	0.000398925	0.0348039	0.02194	0.00567791	0.0178001	0.0181356	0.0107753	0.0107753	0.000398925	6.28218e-07	0.000313224	0.00561469	0.00565637	0.00553797	0.00490033	0.00490033	9.92654e-05	5.85241e-10	9.92384e-05	0.00532458	0.00544488	0.00532329	0.00481076	0.00481076	9.91715e-05	5.85239e-10	9.91715e-05	0.00531973	0.00544126	0.00531971	0.0048094	0.0048094	9.91715e-05	5.85239e-10	9.91715e-05	0.00531965	0.00544121	0.00531965	0.00480938	0.00480938	9.91715e-05	5.85239e-10	9.91715e-05	0.00531965	0.0054412	0.00531965	0.00480938	0.00480938	9.91715e-05	5.85239e-10	1.32288e-05	0.0045116	0.00440066	0.00446697	0.00271396	0.00271396	9.91715e-05	1.4002e-07	9.91446e-05	0.00445565	0.0043863	0.00445503	0.00269612	0.00269612	9.91715e-05	1.4002e-07	9.91715e-05	0.00445487	0.0043861	0.00445486	0.00269597	0.00269597	9.91715e-05	1.4002e-07	9.91715e-05	0.00445486	0.0043861	0.00445485	0.00269597	0.00269597	9.91715e-05	1.4002e-07	9.91715e-05	0.00445485	0.0043861	0.00445485	0.00269597	0.00269597	9.91715e-05	1.4002e-07	9.91715e-05	0.00445485	0.0043861	0.00445485	0.00269597	0.00269597	9.91715e-05	1.4002e-07	9.91715e-05	0.00445485	0.0043861	0.00445485	0.00269597	0.00269597	9.91715e-05	1.4002e-07	9.91715e-05	0.00445485	0.0043861	0.00445485	0.00269597	0.00269597	9.91715e-05	1.4002e-07	9.91715e-05	0.00445485	0.0043861	0.00445485	0.00269597	0.00269597	9.91715e-05	1.4002e-07	9.91715e-05	0.00445485	0.0043861	0.00445485	0.00269597	0.00269597	9.91715e-05	1.4002e-07	9.91715e-05	0.00445485	0.0043861	0.00445485	0.00269597	0.00269597	9.91715e-05	1.4002e-07	9.91715e-05	0.00445485	0.0043861	0.00445485	0.00269597	0.00269597	9.91715e-05	1.4002e-07	9.91715e-05	0.00445485	0.0043861	0.00445485	0.00269597	0.00269597	9.91715e-05	1.4002e-07	9.91715e-05	0.00445485	0.0043861	0.00445485	0.00269597	0.00269597	9.91715e-05	1.4002e-07	9.91715e-05	0.00445485	0.0043861	0.00445485	0.00269597	0.00269597	9.91715e-05	1.4002e-07	9.91715e-05	0.00445485	0.0043861	0.00445485	0.00269597	0.00269597	9.91715e-05	1.4002e-07	9.91715e-05	0.00445485	0.0043861	0.00445485	0.00269597	0.00269597	9.91715e-05	1.4002e-07	9.91715e-05	0.00445485	0.0043861	0.00445485	0.00269597	0.00269597	9.91715e-05	1.4002e-07	9.91715e-05	0.00445485	0.0043861	0.00445485	0.00269597	0.00269597	9.91715e-05	1.4002e-07	9.91715e-05	0.00445485	0.0043861	0.00445485	0.00269597	0.00269597	9.91715e-05	1.4002e-07	9.91715e-05	0	0	0	0	0	0	0	0	0.00443092	0.00443092	0.00443092	0.00443092	0.00443092	0.00443092	0.00443092	0.00443092	0.00395656	0.00395656	0.00395656	0.00395656	0.00395656	0.00395656	0.00395656	0.00395656	0.00400483	0.00400483	0.00400483	0.00400483	0.00400483	0.00400483	0.00400483	0.00400483	0.00249201	0.00249201	0.00249201	0.00249201	0.00249201	0.00249201	0.00249201	0.00249201	0.00259041	0.00259041	0.00259041	0.00259041	0.00259041	0.00259041	0.00259041	0.00259041	0.00258389	0.00258389	0.00258389	0.00258389	0.00258389	0.00258389	0.00258389	0.00258389	0.00258432	0.00258432	0.00258432	0.00258432	0.00258432	0.00258432	0.00258432	0.00258432	0.00258429	0.00258429	0.00258429	0.00258429	0.00258429	0.00258429	0.00258429	0.00258429	0.0025843	0.0025843	0.0025843	0.0025843	0.0025843	0.0025843	0.0025843	0.0025843	0.00327597	0.00327898	0.00327597	0.00356727	0.00356727	0.019289	0.303831	0.019289	0.00321852	0.00322123	0.00321852	0.00347872	0.00347872	0.0126492	0.000191609	0.0126492	0.00322325	0.00322599	0.00322325	0.00348661	0.00348661	0.0149639	0.316973	0.0149639	0.00322286	0.00322559	0.00322286	0.0034859	0.0034859	0.0141131	0.000136764	0.0141131	0.00322289	0.00322563	0.00322289	0.00348597	0.00348597	0.0144202	0.317278	0.0144202	0.00322289	0.00322562	0.00322289	0.00348596	0.00348596	0.0143086	0.000135698	0.0143086	0.00322289	0.00322562	0.00322289	0.00348596	0.00348596	0.014349	0.317284	0.014349	0.00322289	0.00322562	0.00322289	0.00348596	0.00348596	0.0143344	0.000135677	0.0143344	0.00492905	0.00322562	0.00322289	0.00348596	0.00348596	0.0143397	0.317284	0.0159222	0.00471889	0.00493323	0.00498253	0.00387538	0.00387538	0.00268213	1.34979e-05	0.00257567	0.00479577	0.00472272	0.00476359	0.00383699	0.00383699	0.00361409	0.0443189	0.00362394	0.00478636	0.00474818	0.0047903	0.00384076	0.00384076	0.00352898	0.014658	0.00352809	0.00478751	0.00474509	0.00478703	0.00384039	0.00384039	0.00353667	0.0308636	0.00353675	0.00478737	0.00474547	0.00478743	0.00384043	0.00384043	0.00353598	0.0205787	0.0110666	0.00400894	0.00496396	0.0049632	0.00467003	0.00467003	0.000859987	2.50474e-05	0.000672301	0.00409228	0.00398628	0.00397217	0.0039806	0.0039806	0.000357983	1.01302e-06	0.000359711	0.00406158	0.00408714	0.00407407	0.00405137	0.00405137	0.000362623	1.01365e-06	0.000362607	0.00406477	0.00407662	0.00406347	0.00404405	0.00404405	0.00036258	1.01365e-06	0.00036258	0.00406444	0.00407772	0.00406457	0.0040448	0.0040448	0.00036258	1.01365e-06	0.00036258	0.00406447	0.0040776	0.00406446	0.00404473	0.00404473	0.00036258	1.01365e-06	0.000204208	0.00399414	0.00398677	0.00399177	0.00366778	0.00366778	0.00073593	3.34983e-05	0.000738925	0.00399895	0.00399604	0.0039992	0.0037033	0.0037033	0.000728918	3.34704e-05	0.000728862	0.00399846	0.00399509	0.00399844	0.00369994	0.00369994	0.000729049	3.34704e-05	0.00072905	0.00399851	0.00399519	0.00399851	0.00370025	0.00370025	0.000729047	3.34704e-05	0.000729046	0.00399851	0.00399518	0.00399851	0.00370022	0.00370022	0.000729047	3.34704e-05	0.000729047	0.00399851	0.00399518	0.00399851	0.00370023	0.00370023	0.000729047	3.34704e-05	0.000729047	0.00399851	0.00399518	0.00399851	0.00370023	0.00370023	0.000729047	3.34704e-05	0.000729047	0.00399851	0.00399518	0.00399851	0.00370023	0.00370023	0.000729047	3.34704e-05	0.000729047	0.00399851	0.00399518	0.00399851	0.00370023	0.00370023	0.000729047	3.34704e-05	0.000729047	0.00399851	0.00399518	0.00399851	0.00370023	0.00370023	0.000729047	3.34704e-05	0.000729047	0.00399851	0.00399518	0.00399851	0.00370023	0.00370023	0.000729047	3.34704e-05	0.000729047	0.00399851	0.00399518	0.00399851	0.00370023	0.00370023	0.000729047	3.34704e-05	0.000729047	0.00399851	0.00399518	0.00399851	0.00370023	0.00370023	0.000729047	3.34704e-05	0.000729047	0.00399851	0.00399518	0.00399851	0.00370023	0.00370023	0.000729047	3.34704e-05	0.000729047	0.00399851	0.00399518	0.00399851	0.00370023	0.00370023	0.000729047	3.34704e-05	0.000729047	0.00399851	0.00399518	0.00399851	0.00370023	0.00370023	0.000729047	3.34704e-05	0.000729047	0.00399851	0.00399518	0.00399851	0.00370023	0.00370023	0.000729047	3.34704e-05	0.000729047	0.00399851	0.00399518	0.00399851	0.00370023	0.00370023	0.000729047	3.34704e-05	0.000729047	0.00399851	0.00399518	0.00399851	0.00370023	0.00370023	0.000729047	3.34704e-05	0.000729047	0.00399851	0.00399518	0.00399851	0.00370023	0.00370023	0.000729047	3.34704e-05	0.000729047	0	0	0	0	0	0	0	0	0.00443092	0.00443092	0.00443092	0.00443092	0.00443092	0.00443092	0.00443092	0.00443092	0.0035722	0.0035722	0.0035722	0.0035722	0.0035722	0.0035722	0.0035722	0.0035722	0.00372455	0.00372455	0.00372455	0.00372455	0.00372455	0.00372455	0.00372455	0.00372455	0.00352403	0.00352403	0.00352403	0.00352403	0.00352403	0.00352403	0.00352403	0.00352403	0.00355856	0.00355856	0.00355856	0.00355856	0.00355856	0.00355856	0.00355856	0.00355856	0.00355259	0.00355259	0.00355259	0.00355259	0.00355259	0.00355259	0.00355259	0.00355259	0.00355362	0.00355362	0.00355362	0.00355362	0.00355362	0.00355362	0.00355362	0.00355362	0.00355345	0.00355345	0.00355345	0.00355345	0.00355345	0.00355345	0.00355345	0.00355345	0.00355348	0.00355348	0.00355348	0.00355348	0.00355348	0.00355348	0.00355348	0.00355348	0.00363973	0.00363984	0.00363973	0.00367115	0.00367115	0.00602905	0.0144723	0.00602905	0.00362449	0.00362459	0.00362449	0.0036502	0.0036502	0.00534646	0.00854415	0.00534646	0.00362718	0.00362728	0.00362718	0.00365393	0.00365393	0.0055266	0.0113789	0.0055266	0.0036267	0.0036268	0.0036267	0.00365326	0.00365326	0.00547848	0.00992301	0.00547848	0.00362679	0.00362689	0.00362679	0.00365338	0.00365338	0.00549129	0.0106461	0.00549129	0.00362677	0.00362687	0.00362677	0.00365336	0.00365336	0.00548788	0.0102807	0.00548788	0.00362678	0.00362687	0.00362678	0.00365336	0.00365336	0.00548879	0.0104637	0.00548879	0.00362678	0.00362687	0.00362678	0.00365336	0.00365336	0.00548855	0.0103716	0.00548855	0.003794	0.00362687	0.00362678	0.00365336	0.00365336	0.00548861	0.0104179	0.00554813	0.00376327	0.0037941	0.00379646	0.00369305	0.00369305	0.00399038	0.00680953	0.00397885	0.00377134	0.00376337	0.00376526	0.00368593	0.00368593	0.00429185	0.00811041	0.00429425	0.00376986	0.003769	0.00377098	0.00368721	0.00368721	0.00422942	0.0076152	0.00422892	0.00377013	0.00376797	0.00376993	0.00368698	0.00368698	0.00424227	0.00780007	0.00424237	0.00377008	0.00376816	0.00377012	0.00368702	0.00368702	0.00423962	0.00773054	0.00515499	0.00369392	0.00377851	0.00377827	0.0037611	0.0037611	0.00222737	0.000777006	0.00211875	0.00370772	0.00369226	0.00369134	0.00369541	0.00369541	0.00173774	0.000336074	0.00174696	0.00370403	0.00370778	0.00370698	0.00370723	0.00370723	0.0017797	0.000343383	0.0017789	0.00370469	0.00370498	0.00370416	0.0037051	0.0037051	0.00177606	0.000343261	0.00177613	0.00370458	0.00370549	0.00370467	0.00370549	0.00370549	0.00177637	0.000343263	0.00177637	0.0037046	0.0037054	0.00370458	0.00370542	0.00370542	0.00177635	0.000343263	0.00161046	0.00370065	0.00370032	0.00370058	0.00366875	0.00366875	0.00245171	0.00108755	0.00247159	0.00370129	0.00370123	0.0037013	0.0036753	0.0036753	0.00237239	0.00104879	0.00237009	0.00370117	0.00370107	0.00370117	0.00367413	0.00367413	0.00238157	0.00105077	0.00238184	0.00370119	0.0037011	0.00370119	0.00367434	0.00367434	0.0023805	0.00105067	0.00238047	0.00370119	0.00370109	0.00370119	0.0036743	0.0036743	0.00238063	0.00105068	0.00238063	0.00370119	0.00370109	0.00370119	0.00367431	0.00367431	0.00238061	0.00105068	0.00238061	0.00370119	0.00370109	0.00370119	0.00367431	0.00367431	0.00238062	0.00105068	0.00238062	0.00370119	0.00370109	0.00370119	0.00367431	0.00367431	0.00238062	0.00105068	0.00238062	0.00370119	0.00370109	0.00370119	0.00367431	0.00367431	0.00238062	0.00105068	0.00238062	0.00370119	0.00370109	0.00370119	0.00367431	0.00367431	0.00238062	0.00105068	0.00238062	0.00370119	0.00370109	0.00370119	0.00367431	0.00367431	0.00238062	0.00105068	0.00238062	0.00370119	0.00370109	0.00370119	0.00367431	0.00367431	0.00238062	0.00105068	0.00238062	0.00370119	0.00370109	0.00370119	0.00367431	0.00367431	0.00238062	0.00105068	0.00238062	0.00370119	0.00370109	0.00370119	0.00367431	0.00367431	0.00238062	0.00105068	0.00238062	0.00370119	0.00370109	0.00370119	0.00367431	0.00367431	0.00238062	0.00105068	0.00238062	0.00370119	0.00370109	0.00370119	0.00367431	0.00367431	0.00238062	0.00105068	0.00238062	0.00370119	0.00370109	0.00370119	0.00367431	0.00367431	0.00238062	0.00105068	0.00238062	0.00370119	0.00370109	0.00370119	0.00367431	0.00367431	0.00238062	0.00105068	0.00238062	0.00370119	0.00370109	0.00370119	0.00367431	0.00367431	0.00238062	0.00105068	0.00238062	0.00370119	0.00370109	0.00370119	0.00367431	0.00367431	0.00238062	0.00105068	0.00238062	0	0	0	0	0	0	0	0	0.00443092	0.00443092	0.00443092	0.00443092	0.00443092	0.00443092	0.00443092	0.00443092	0.00419807	0.00419807	0.00419807	0.00419807	0.00419807	0.00419807	0.00419807	0.00419807	0.00420999	0.00420999	0.00420999	0.00420999	0.00420999	0.00420999	0.00420999	0.00420999	0.00405605	0.00405605	0.00405605	0.00405605	0.00405605	0.00405605	0.00405605	0.00405605	0.00406366	0.00406366	0.00406366	0.00406366	0.00406366	0.00406366	0.00406366	0.00406366	0.00406329	0.00406329	0.00406329	0.00406329	0.00406329	0.00406329	0.00406329	0.00406329	0.0040633	0.0040633	0.0040633	0.0040633	0.0040633	0.0040633	0.0040633	0.0040633	0.0040633	0.0040633	0.0040633	0.0040633	0.0040633	0.0040633	0.0040633	0.0040633	0.0040633	0.0040633	0.0040633	0.0040633	0.0040633	0.0040633	0.0040633	0.0040633	0.00477234	0.0121082	0.0121082	0.00414928	0.00421691	0.00413942	0.00413955	0.00413955	0.00473131	0.0109855	0.0109855	0.00414494	0.00420903	0.00413558	0.00413571	0.00413571	0.00473368	0.0111358	0.0111358	0.00414516	0.00420943	0.00413577	0.0041359	0.0041359	0.00473354	0.0111155	0.0111155	0.00414514	0.00420941	0.00413576	0.00413589	0.00413589	0.00473355	0.0111183	0.0111183	0.00414515	0.00420941	0.00413576	0.0041359	0.0041359	0.00473355	0.0111179	0.0111179	0.00414515	0.00420941	0.00413576	0.00413589	0.00413589	0.00473355	0.011118	0.011118	0.00414515	0.00420941	0.00413576	0.0041359	0.0041359	0.00473355	0.0111179	0.0111179	0.00414515	0.00420941	0.00413576	0.00413589	0.00413589	0.00340374	0.0111179	0.0111179	0.00414515	0.00420941	0.00413576	0.0041359	0.00409147	0.00345938	0.00800898	0.0072072	0.0042284	0.0041642	0.00428775	0.0042828	0.00428234	0.00420418	0.00831694	0.0075578	0.00422411	0.00416649	0.00427982	0.00427514	0.00427239	0.00416619	0.00828592	0.00752569	0.00422433	0.00416638	0.00428023	0.00427554	0.00427291	0.00416812	0.00828904	0.00752862	0.00422432	0.00416638	0.00428021	0.00427552	0.00427289	0.00416803	0.00828872	0.00752836	0.00422432	0.00416638	0.00428021	0.00427552	0.00427566	0.00212303	0.0013875	0.00140045	0.00427724	0.00421162	0.00428451	0.00428462	0.00430781	0.0039021	0.000604676	0.000637558	0.00422212	0.0041543	0.00420766	0.00420987	0.00421004	0.00346245	0.000610492	0.000643534	0.00422496	0.0041572	0.0042116	0.00421371	0.00421506	0.00348107	0.000610448	0.000643487	0.00422481	0.00415705	0.0042114	0.00421351	0.00421481	0.00348028	0.000610448	0.000643487	0.00422482	0.00415706	0.00421141	0.00421352	0.00421482	0.00348031	0.000610448	0.000643487	0.00422482	0.00415706	0.00421141	0.00421352	0.00421345	0.00529313	0.00149588	0.00149528	0.0041986	0.00413467	0.00420929	0.00420904	0.00420905	0.00360293	0.00147979	0.0014798	0.00419994	0.0041358	0.0042094	0.00420927	0.00420927	0.00367795	0.00148008	0.00148008	0.00419987	0.00413574	0.00420939	0.00420926	0.00420926	0.00367459	0.00148007	0.00148007	0.00419987	0.00413575	0.00420939	0.00420926	0.00420926	0.00367473	0.00148008	0.00148008	0.00419987	0.00413575	0.00420939	0.00420926	0.00420926	0.00367473	0.00148008	0.00148008	0.00419987	0.00413575	0.00420939	0.00420926	0.00420926	0.00367473	0.00148008	0.00148008	0.00419987	0.00413575	0.00420939	0.00420926	0.00420926	0.00367473	0.00148008	0.00148008	0.00419987	0.00413575	0.00420939	0.00420926	0.00420926	0.00367473	0.00148008	0.00148008	0.00419987	0.00413575	0.00420939	0.00420926	0.00420926	0.00367473	0.00148008	0.00148008	0.00419987	0.00413575	0.00420939	0.00420926	0.00420926	0.00367473	0.00148008	0.00148008	0.00419987	0.00413575	0.00420939	0.00420926	0.00420926	0.00367473	0.00148008	0.00148008	0.00419987	0.00413575	0.00420939	0.00420926	0.00420926	0.00367473	0.00148008	0.00148008	0.00419987	0.00413575	0.00420939	0.00420926	0.00420926	0.00367473	0.00148008	0.00148008	0.00419987	0.00413575	0.00420939	0.00420926	0.00420926	0.00367473	0.00148008	0.00148008	0.00419987	0.00413575	0.00420939	0.00420926	0.00420926	0.00367473	0.00148008	0.00148008	0.00419987	0.00413575	0.00420939	0.00420926	0.00420926	0.00367473	0.00148008	0.00148008	0.00419987	0.00413575	0.00420939	0.00420926	0.00420926	0.00367473	0.00148008	0.00148008	0.00419987	0.00413575	0.00420939	0.00420926	0.00420926	0.00367473	0.00148008	0.00148008	0.00419987	0.00413575	0.00420939	0.00420926	0.00420926	0.00367473	0.00148008	0.00148008	0.00419987	0.00413575	0.00420939	0.00420926	0.00420926	0	0	0	0	0	0	0	0	0.00443092	0.00443092	0.00443092	0.00443092	0.00443092	0.00443092	0.00443092	0.00443092	0.00471882	0.00471882	0.00471882	0.00471882	0.00471882	0.00471882	0.00471882	0.00471882	0.00473816	0.00473816	0.00473816	0.00473816	0.00473816	0.00473816	0.00473816	0.00473816	0.00328376	0.00328376	0.00328376	0.00328376	0.00328376	0.00328376	0.00328376	0.00328376	0.00321651	0.00321651	0.00321651	0.00321651	0.00321651	0.00321651	0.00321651	0.00321651	0.00321343	0.00321343	0.00321343	0.00321343	0.00321343	0.00321343	0.00321343	0.00321343	0.00321329	0.00321329	0.00321329	0.00321329	0.00321329	0.00321329	0.00321329	0.00321329	0.00321329	0.00321329	0.00321329	0.00321329	0.00321329	0.00321329	0.00321329	0.00321329	0.00321329	0.00321329	0.00321329	0.00321329	0.00321329	0.00321329	0.00321329	0.00321329	0.00639423	0.148189	0.148189	0.0039543	0.0046379	0.00386122	0.00386493	0.00386493	0.00668924	0.579397	0.579397	0.00399617	0.00473272	0.00389695	0.00390091	0.00390091	0.00671727	0.998461	0.998461	0.00399855	0.00473909	0.00389893	0.0039029	0.0039029	0.00671994	0.999996	0.999996	0.00399868	0.00473952	0.00389904	0.00390301	0.00390301	0.00672019	0.999996	0.999996	0.00399869	0.00473955	0.00389904	0.00390302	0.00390302	0.00672022	0.999996	0.999996	0.00399869	0.00473956	0.00389904	0.00390302	0.00390302	0.00672022	0.999996	0.999996	0.00399869	0.00473956	0.00389904	0.00390302	0.00390302	0.00672022	0.999996	0.999996	0.00399869	0.00473956	0.00389904	0.00390302	0.00390302	0.00112346	0.999996	0.999996	0.00399869	0.00473956	0.00389904	0.00390302	0.00351083	0.00103729	0.999977	0.999957	0.00486233	0.00426367	0.00553006	0.00542684	0.00533881	0.00325987	0.999977	0.999957	0.00492233	0.00423493	0.00565956	0.00554549	0.00547916	0.00336458	0.999977	0.999957	0.00492653	0.0042332	0.00566997	0.00555484	0.00549008	0.0033696	0.999977	0.999957	0.00492682	0.0042331	0.00567081	0.00555558	0.00549093	0.00336984	0.999977	0.999957	0.00492685	0.00423309	0.00567088	0.00555563	0.00555054	0.000637447	0.994715	0.994713	0.00557295	0.00470558	0.00576763	0.00575268	0.00606433	0.00478038	0.905122	0.928599	0.00498025	0.00415781	0.00484949	0.00488747	0.00493571	0.0028614	0.726464	0.835035	0.00493851	0.00412557	0.00478666	0.00482777	0.00485722	0.00278431	0.171768	0.571102	0.00493558	0.00412368	0.00478239	0.00482368	0.00485181	0.00278126	7.55903e-05	0.0298675	0.00493538	0.00412357	0.0047821	0.0048234	0.00485144	0.00278114	6.52021e-06	1.35993e-05	0.00493536	0.00412356	0.00478208	0.00482338	0.0048253	0.0099559	9.91497e-05	9.91597e-05	0.00464033	0.00391097	0.00474176	0.00473998	0.00474011	0.0030801	9.92808e-05	9.92808e-05	0.00462092	0.00389917	0.00473905	0.00473437	0.00473438	0.00279299	9.9281e-05	9.9281e-05	0.00461964	0.00389851	0.00473886	0.004734	0.004734	0.0027816	9.9281e-05	9.9281e-05	0.00461956	0.00389847	0.00473885	0.00473397	0.00473397	0.00278115	9.9281e-05	9.9281e-05	0.00461955	0.00389847	0.00473885	0.00473397	0.00473397	0.00278113	9.9281e-05	9.9281e-05	0.00461955	0.00389847	0.00473885	0.00473397	0.00473397	0.00278113	9.9281e-05	9.9281e-05	0.00461955	0.00389847	0.00473885	0.00473397	0.00473397	0.00278113	9.9281e-05	9.9281e-05	0.00461955	0.00389847	0.00473885	0.00473397	0.00473397	0.00278113	9.9281e-05	9.9281e-05	0.00461955	0.00389847	0.00473885	0.00473397	0.00473397	0.00278113	9.9281e-05	9.9281e-05	0.00461955	0.00389847	0.00473885	0.00473397	0.00473397	0.00278113	9.9281e-05	9.9281e-05	0.00461955	0.00389847	0.00473885	0.00473397	0.00473397	0.00278113	9.9281e-05	9.9281e-05	0.00461955	0.00389847	0.00473885	0.00473397	0.00473397	0.00278113	9.9281e-05	9.9281e-05	0.00461955	0.00389847	0.00473885	0.00473397	0.00473397	0.00278113	9.9281e-05	9.9281e-05	0.00461955	0.00389847	0.00473885	0.00473397	0.00473397	0.00278113	9.9281e-05	9.9281e-05	0.00461955	0.00389847	0.00473885	0.00473397	0.00473397	0.00278113	9.9281e-05	9.9281e-05	0.00461955	0.00389847	0.00473885	0.00473397	0.00473397	0.00278113	9.9281e-05	9.9281e-05	0.00461955	0.00389847	0.00473885	0.00473397	0.00473397	0.00278113	9.9281e-05	9.9281e-05	0.00461955	0.00389847	0.00473885	0.00473397	0.00473397	0.00278113	9.9281e-05	9.9281e-05	0.00461955	0.00389847	0.00473885	0.00473397	0.00473397	0.00278113	9.9281e-05	9.9281e-05	0.00461955	0.00389847	0.00473885	0.00473397	0.00473397	0	0	0	0	0	0	0	0	0.00443092	0.00443092	0.00443092	0.00443092	0.00443092	0.00443092	0.00443092	0.00443092	0.00518927	0.00518927	0.00518927	0.00518927	0.00518927	0.00518927	0.00518927	0.00518927	0.00533142	0.00533142	0.00533142	0.00533142	0.00533142	0.00533142	0.00533142	0.00533142	0.000619223	0.000619223	0.000619223	0.000619223	0.000619223	0.000619223	0.000619223	0.000619223	0.000523081	0.000523081	0.000523081	0.000523081	0.000523081	0.000523081	0.000523081	0.000523081	0.000521284	0.000521284	0.000521284	0.000521284	0.000521284	0.000521284	0.000521284	0.000521284	0.00052125	0.00052125	0.00052125	0.00052125	0.00052125	0.00052125	0.00052125	0.00052125	0.00052125	0.00052125	0.00052125	0.00052125	0.00052125	0.00052125	0.00052125	0.00052125	0.00052125	0.00052125	0.00052125	0.00052125	0.00052125	0.00052125	0.00052125	0.00052125	0.00451407	0.83114	0.83114	0.00177094	0.00451407	0.00153912	0.00156428	0.00156428	0.00520467	1	1	0.00185188	0.00520467	0.0015962	0.00162374	0.00162374	0.00533435	1	1	0.00185725	0.00533435	0.00159946	0.0016272	0.0016272	0.00535906	1	1	0.0018576	0.00535906	0.00159964	0.0016274	0.0016274	0.00536378	1	1	0.00185763	0.00536378	0.00159966	0.00162741	0.00162741	0.00536468	1	1	0.00185763	0.00536468	0.00159966	0.00162741	0.00162741	0.00536486	1	1	0.00185763	0.00536486	0.00159966	0.00162741	0.00162741	0.00536489	1	1	0.00185763	0.00536489	0.00159966	0.00162741	0.00162741	2.32751e-05	1	1	0.00185763	0.00536489	0.00159966	0.00162741	0.00087627	1.92212e-05	1	1	0.00583479	0.0028937	0.0115939	0.00971036	0.00850967	0.0010791	1	1	0.00672233	0.00264916	0.0165033	0.0129297	0.0111564	0.00112082	1	1	0.00693801	0.00262612	0.0196147	0.0144875	0.0122525	0.0011225	1	1	0.00699145	0.00262395	0.0218771	0.0153063	0.0127369	0.00112256	1	1	0.00700476	0.00262375	0.0236805	0.0157548	0.0143892	0.00030427	1	1	0.0144102	0.00486551	0.0296747	0.0221498	0.0285664	0.0227014	1	1	0.00921943	0.00244359	0.0137842	0.0112708	0.014903	0.00686462	1	1	0.00766688	0.00224095	0.00784768	0.00766062	0.00918739	0.00390389	1	1	0.00725508	0.00222477	0.00635368	0.00673746	0.00749893	0.00351238	1	1	0.00714959	0.00222349	0.00602453	0.00651969	0.00706186	0.00346363	1	1	0.0071228	0.00222339	0.00595433	0.00646936	0.00659541	0.025353	1	1	0.00495475	0.00163184	0.00546573	0.00547779	0.00550245	0.00372949	1	1	0.00458616	0.00159768	0.0053714	0.00528763	0.00529227	0.00172216	1	1	0.00452627	0.00159572	0.00535337	0.00525191	0.00525278	0.00160284	1	1	0.00451661	0.00159561	0.00534994	0.00524523	0.00524539	0.00159602	1	1	0.00451505	0.00159561	0.00534928	0.00524398	0.00524401	0.00159563	1	1	0.0045148	0.00159561	0.00534915	0.00524375	0.00524375	0.00159561	1	1	0.00451476	0.00159561	0.00534913	0.0052437	0.0052437	0.00159561	1	1	0.00451476	0.00159561	0.00534913	0.00524369	0.00524369	0.00159561	1	1	0.00451475	0.00159561	0.00534913	0.00524369	0.00524369	0.00159561	1	1	0.00451475	0.00159561	0.00534913	0.00524369	0.00524369	0.00159561	1	1	0.00451475	0.00159561	0.00534913	0.00524369	0.00524369	0.00159561	1	1	0.00451475	0.00159561	0.00534913	0.00524369	0.00524369	0.00159561	1	1	0.00451475	0.00159561	0.00534913	0.00524369	0.00524369	0.00159561	1	1	0.00451475	0.00159561	0.00534913	0.00524369	0.00524369	0.00159561	1	1	0.00451475	0.00159561	0.00534913	0.00524369	0.00524369	0.00159561	1	1	0.00451475	0.00159561	0.00534913	0.00524369	0.00524369	0.00159561	1	1	0.00451475	0.00159561	0.00534913	0.00524369	0.00524369	0.00159561	1	1	0.00451475	0.00159561	0.00534913	0.00524369	0.00524369	0.00159561	1	1	0.00451475	0.00159561	0.00534913	0.00524369	0.00524369	0.00159561	1	1	0.00451475	0.00159561	0.00534913	0.00524369	0.00524369	0	0	0	0	0	0	0	0	0.00443092	0.00443092	0.00443092	0.00443092	0.00443092	0.00443092	0.00443092	0.00443092	0.00620658	0.00620658	0.00620658	0.00620658	0.00620658	0.00620658	0.00620658	0.00620658	0.00710269	0.00710269	0.00710269	0.00710269	0.00710269	0.00710269	0.00710269	0.00710269	3.80204e-06	3.80204e-06	3.80204e-06	3.80204e-06	3.80204e-06	3.80204e-06	3.80204e-06	3.80204e-06	2.20948e-06	2.20948e-06	2.20948e-06	2.20948e-06	2.20948e-06	2.20948e-06	2.20948e-06	2.20948e-06	2.20922e-06	2.20922e-06	2.20922e-06	2.20922e-06	2.20922e-06	2.20922e-06	2.20922e-06	2.20922e-06	2.20922e-06	2.20922e-06	2.20922e-06	2.20922e-06	2.20922e-06	2.20922e-06	2.20922e-06	2.20922e-06	2.20922e-06	2.20922e-06	2.20922e-06	2.20922e-06	2.20922e-06	2.20922e-06	2.20922e-06	2.20922e-06	2.20922e-06	2.20922e-06	2.20922e-06	2.20922e-06	2.20922e-06	2.20922e-06	2.20922e-06	2.20922e-06	0.00039849	0.759157	0.759157	0.000164637	0.00443167	0.000101571	0.00011921	0.00011921	0.000410744	1	1	0.000166694	0.00620693	0.000102345	0.000120281	0.000120281	0.000411129	1	1	0.00016672	0.00710288	0.000102351	0.000120291	0.000120291	0.000411141	1	1	0.00016672	0.00760268	0.000102351	0.000120291	0.000120291	0.000411142	1	1	0.00016672	0.0078965	0.000102351	0.000120291	0.000120291	0.000411142	1	1	0.00016672	0.00807446	0.000102351	0.000120291	0.000120291	0.000411142	1	1	0.00016672	0.00818417	0.000102351	0.000120291	0.000120291	0.000411142	1	1	0.00016672	0.00825255	0.000102351	0.000120291	0.000120291	8.08983e-08	1	1	0.00016672	0.00829544	0.000102351	0.000120291	1.37337e-05	7.83952e-08	1	1	0.00928572	0.000957139	0.0695993	0.0271231	0.0146603	0.000398426	1	1	0.0184746	0.000546359	0.938247	0.180163	0.0436062	0.000410742	1	1	0.0366102	0.000529474	1	0.999962	0.294263	0.000411129	1	1	0.131989	0.000528791	1	1	1	0.000411141	1	1	0.995544	0.000528764	1	1	1	0.0033369	1	1	1	0.00461289	1	1	1	0.532206	1	1	1	0.000417382	1	1	1	1	1	1	1	0.000302878	1	1	1	1	1	1	1	0.000300239	1	1	1	1	1	1	1	0.000300178	1	1	1	1	1	1	1	0.000300176	1	1	1	1	1	1	1	0.000101442	1	1	1	1	1	1	1	9.99123e-05	1	1	1	1	1	1	1	9.99006e-05	1	1	1	1	1	1	1	9.99006e-05	1	1	1	1	1	1	1	9.99006e-05	1	1	1	1	1	1	1	9.99006e-05	1	1	1	1	1	1	1	9.99006e-05	1	1	1	1	1	1	1	9.99006e-05	1	1	1	1	1	1	1	9.99006e-05	1	1	1	1	1	1	1	9.99006e-05	1	1	1	1	1	1	1	9.99006e-05	1	1	1	1	1	1	1	9.99006e-05	1	1	1	1	1	1	1	9.99006e-05	1	1	1	1	1	1	1	9.99006e-05	1	1	1	1	1	1	1	9.99006e-05	1	1	1	1	1	1	1	9.99006e-05	1	1	1	1	1	1	1	9.99006e-05	1	1	1	1	1	1	1	9.99006e-05	1	1	1	1	1	1	1	9.99006e-05	1	1	1	1	1	1	1	9.99006e-05	1	1	1	0	0	0	0	0	0	0	0	0.00443092	0.00443092	0.00443092	0.00443092	0.00443092	0.00443092	0.00443092	0.00443092	0.00518027	0.00518027	0.00518027	0.00518027	0.00518027	0.00518027	0.00518027	0.00518027	0.00531891	0.00531891	0.00531891	0.00531891	0.00531891	0.00531891	0.00531891	0.00531891	5.24547e-10	5.24547e-10	5.24547e-10	5.24547e-10	5.24547e-10	5.24547e-10	5.24547e-10	5.24547e-10	4.34444e-10	4.34444e-10	4.34444e-10	4.34444e-10	4.34444e-10	4.34444e-10	4.34444e-10	4.34444e-10	4.34444e-10	4.34444e-10	4.34444e-10	4.34444e-10	4.34444e-10	4.34444e-10	4.34444e-10	4.34444e-10	4.34444e-10	4.34444e-10	4.34444e-10	4.34444e-10	4.34444e-10	4.34444e-10	4.34444e-10	4.34444e-10	4.34444e-10	4.34444e-10	4.34444e-10	4.34444e-10	4.34444e-10	4.34444e-10	4.34444e-10	4.34444e-10	4.34444e-10	4.34444e-10	4.34444e-10	4.34444e-10	4.34444e-10	4.34444e-10	4.34444e-10	4.34444e-10	4.10022e-06	0.00443092	0.00443092	4.10022e-06	0.00443092	1.60416e-06	4.10022e-06	4.10022e-06	4.10081e-06	0.00518027	0.00518027	4.10081e-06	0.00518027	1.60426e-06	4.10081e-06	4.10081e-06	4.10081e-06	0.00531891	0.00531891	4.10081e-06	0.00531891	1.60426e-06	4.10081e-06	4.10081e-06	4.10081e-06	0.00534496	0.00534496	4.10081e-06	0.00534496	1.60426e-06	4.10081e-06	4.10081e-06	4.10081e-06	0.00534987	0.00534987	4.10081e-06	0.00534987	1.60426e-06	4.10081e-06	4.10081e-06	4.10081e-06	0.0053508	0.0053508	4.10081e-06	0.0053508	1.60426e-06	4.10081e-06	4.10081e-06	4.10081e-06	0.00535097	0.00535097	4.10081e-06	0.00535097	1.60426e-06	4.10081e-06	4.10081e-06	4.10081e-06	0.00535101	0.00535101	4.10081e-06	0.00535101	1.60426e-06	4.10081e-06	4.10081e-06	4.15812e-08	0.00535101	0.00535101	4.10081e-06	0.00535101	1.60426e-06	4.10081e-06	4.15812e-08	4.15752e-08	5.45466e-05	1.50692e-07	0.020424	5.45466e-05	0.31435	0.020424	0.0023742	0.0023742	4.52135e-05	1.24666e-07	0.0412149	4.52135e-05	0.999968	0.0412149	0.00258203	0.00258203	4.51985e-05	1.24666e-07	0.0823996	4.51985e-05	1	0.0823996	0.00260107	0.00260107	4.51985e-05	1.24666e-07	0.278709	4.51985e-05	1	0.278709	0.00260282	0.00260282	4.51985e-05	1.24666e-07	0.99754	4.51985e-05	1	0.99754	0.0223499	0.185023	0.00443799	0.00443094	1	0.00443799	1	1	0.990647	0.999913	1.61604e-05	0.000307304	1	1.61604e-05	1	1	1	1	1.38168e-05	0.00026554	1	1.38168e-05	1	1	1	1	1.38157e-05	0.000265148	1	1.38157e-05	1	1	1	1	1.38157e-05	0.000265144	1	1.38157e-05	1	1	1	1	1.38157e-05	0.000265144	1	1.38157e-05	1	1	1	1	1.3912e-06	1.40365e-06	1	1.3912e-06	1	1	1	1	1.39059e-06	1.39059e-06	1	1.39059e-06	1	1	1	1	1.39059e-06	1.39059e-06	1	1.39059e-06	1	1	1	1	1.39059e-06	1.39059e-06	1	1.39059e-06	1	1	1	1	1.39059e-06	1.39059e-06	1	1.39059e-06	1	1	1	1	1.39059e-06	1.39059e-06	1	1.39059e-06	1	1	1	1	1.39059e-06	1.39059e-06	1	1.39059e-06	1	1	1	1	1.39059e-06	1.39059e-06	1	1.39059e-06	1	1	1	1	1.39059e-06	1.39059e-06	1	1.39059e-06	1	1	1	1	1.39059e-06	1.39059e-06	1	1.39059e-06	1	1	1	1	1.39059e-06	1.39059e-06	1	1.39059e-06	1	1	1	1	1.39059e-06	1.39059e-06	1	1.39059e-06	1	1	1	1	1.39059e-06	1.39059e-06	1	1.39059e-06	1	1	1	1	1.39059e-06	1.39059e-06	1	1.39059e-06	1	1	1	1	1.39059e-06	1.39059e-06	1	1.39059e-06	1	1	1	1	1.39059e-06	1.39059e-06	1	1.39059e-06	1	1	1	1	1.39059e-06	1.39059e-06	1	1.39059e-06	1	1	1	1	1.39059e-06	1.39059e-06	1	1.39059e-06	1	1	1	1	1.39059e-06	1.39059e-06	1	1.39059e-06	1	1	1	1	1.39059e-06	1.39059e-06	1	1.39059e-06	1	1	1	0	0	0	0	0	0	0	0	0.00443092	0.00443092	0.00443092	0.00443092	0.00443092	0.00443092	0.00443092	0.00443092	0.00394061	0.00394061	0.00394061	0.00394061	0.00394061	0.00394061	0.00394061	0.00394061	0.00399209	0.00399209	0.00399209	0.00399209	0.00399209	0.00399209	0.00399209	0.00399209	3.96168e-12	3.96168e-12	3.96168e-12	3.96168e-12	3.96168e-12	3.96168e-12	3.96168e-12	3.96168e-12	4.40514e-12	4.40514e-12	4.40514e-12	4.40514e-12	4.40514e-12	4.40514e-12	4.40514e-12	4.40514e-12	4.40514e-12	4.40514e-12	4.40514e-12	4.40514e-12	4.40514e-12	4.40514e-12	4.40514e-12	4.40514e-12	4.40514e-12	4.40514e-12	4.40514e-12	4.40514e-12	4.40514e-12	4.40514e-12	4.40514e-12	4.40514e-12	4.40514e-12	4.40514e-12	4.40514e-12	4.40514e-12	4.40514e-12	4.40514e-12	4.40514e-12	4.40514e-12	4.40514e-12	4.40514e-12	4.40514e-12	4.40514e-12	4.40514e-12	4.40514e-12	4.40514e-12	4.40514e-12	2.32499e-07	6.28517e-06	6.28517e-06	5.62879e-07	0.00443092	2.32499e-07	6.28517e-06	6.28517e-06	2.32498e-07	6.28412e-06	6.28412e-06	5.6287e-07	0.00394061	2.32498e-07	6.28412e-06	6.28412e-06	2.32498e-07	6.28412e-06	6.28412e-06	5.6287e-07	0.00399208	2.32498e-07	6.28412e-06	6.28412e-06	2.32498e-07	6.28412e-06	6.28412e-06	5.6287e-07	0.00398665	2.32498e-07	6.28412e-06	6.28412e-06	2.32498e-07	6.28412e-06	6.28412e-06	5.6287e-07	0.00398722	2.32498e-07	6.28412e-06	6.28412e-06	2.32498e-07	6.28412e-06	6.28412e-06	5.6287e-07	0.00398717	2.32498e-07	6.28412e-06	6.28412e-06	2.32498e-07	6.28412e-06	6.28412e-06	5.6287e-07	0.00398717	2.32498e-07	6.28412e-06	6.28412e-06	2.32498e-07	6.28412e-06	6.28412e-06	5.6287e-07	0.00398717	2.32498e-07	6.28412e-06	6.28412e-06	2.29289e-05	6.28412e-06	6.28412e-06	5.6287e-07	0.00398717	2.32498e-07	6.28412e-06	1.73598e-08	2.29151e-05	0.000619374	6.28412e-06	0.0312141	1.10584e-05	0.104408	0.000619374	6.28517e-06	0.104352	0.000609369	6.28412e-06	0.0138603	1.2291e-05	0.0072165	0.000609369	6.28412e-06	0.00722724	0.000609531	6.28412e-06	0.0218057	1.22906e-05	0.0877861	0.000609531	6.28412e-06	0.0877633	0.000609528	6.28412e-06	0.0177282	1.22906e-05	0.0111803	0.000609528	6.28412e-06	0.011187	0.000609528	6.28412e-06	0.0197174	1.22906e-05	0.079708	0.000609528	0.000619374	0.328921	0.756152	0.759096	0.954206	0.00442948	0.911046	0.756152	0.983329	0.000824525	1.32238e-11	1.21439e-10	3.54166e-13	2.36817e-06	2.20869e-12	1.32238e-11	3.13402e-13	0.0661956	0.00702021	0.0656036	0.0352974	2.66387e-06	0.0675632	0.00702021	0.0656036	0.0123205	0.00583226	0.0121297	0.0141171	2.66385e-06	0.011886	0.00583226	0.0121297	0.0496329	0.00601822	0.0483995	0.0245254	2.66385e-06	0.0501805	0.00601822	0.0483995	0.0190046	0.00598872	0.0190279	0.0187093	2.66385e-06	0.0187351	0.00598872	0.00194939	0.00579825	8.45534e-05	5.97908e-05	0.0006729	1.40011e-07	0.00162641	8.45534e-05	9.41351e-05	0.00229228	9.8918e-05	9.89831e-05	0.00108633	1.4002e-07	0.00256039	9.8918e-05	9.88928e-05	0.00251559	9.88802e-05	9.888e-05	0.00107447	1.4002e-07	0.00249777	9.88802e-05	9.88802e-05	0.00250074	9.88803e-05	9.88803e-05	0.00107481	1.4002e-07	0.00250192	9.88803e-05	9.88803e-05	0.00250172	9.88803e-05	9.88803e-05	0.0010748	1.4002e-07	0.00250164	9.88803e-05	9.88803e-05	0.00250166	9.88803e-05	9.88803e-05	0.0010748	1.4002e-07	0.00250166	9.88803e-05	9.88803e-05	0.00250166	9.88803e-05	9.88803e-05	0.0010748	1.4002e-07	0.00250166	9.88803e-05	9.88803e-05	0.00250166	9.88803e-05	9.88803e-05	0.0010748	1.4002e-07	0.00250166	9.88803e-05	9.88803e-05	0.00250166	9.88803e-05	9.88803e-05	0.0010748	1.4002e-07	0.00250166	9.88803e-05	9.88803e-05	0.00250166	9.88803e-05	9.88803e-05	0.0010748	1.4002e-07	0.00250166	9.88803e-05	9.88803e-05	0.00250166	9.88803e-05	9.88803e-05	0.0010748	1.4002e-07	0.00250166	9.88803e-05	9.88803e-05	0.00250166	9.88803e-05	9.88803e-05	0.0010748	1.4002e-07	0.00250166	9.88803e-05	9.88803e-05	0.00250166	9.88803e-05	9.88803e-05	0.0010748	1.4002e-07	0.00250166	9.88803e-05	9.88803e-05	0.00250166	9.88803e-05	9.88803e-05	0.0010748	1.4002e-07	0.00250166	9.88803e-05	9.88803e-05	0.00250166	9.88803e-05	9.88803e-05	0.0010748	1.4002e-07	0.00250166	9.88803e-05	9.88803e-05	0.00250166	9.88803e-05	9.88803e-05	0.0010748	1.4002e-07	0.00250166	9.88803e-05	9.88803e-05	0.00250166	9.88803e-05	9.88803e-05	0.0010748	1.4002e-07	0.00250166	9.88803e-05	9.88803e-05	0.00250166	9.88803e-05	9.88803e-05	0.0010748	1.4002e-07	0.00250166	9.88803e-05	9.88803e-05	0.00250166	9.88803e-05	9.88803e-05	0.0010748	1.4002e-07	0.00250166	9.88803e-05	9.88803e-05	0.00250166	9.88803e-05	9.88803e-05	0.0010748	1.4002e-07	0.00250166	9.88803e-05	9.88803e-05	0	0	0	0	0	0	0	0	0.00443092	0.00443092	0.00443092	0.00443092	0.00443092	0.00443092	0.00443092	0.00443092	0.00564474	0.00564474	0.00564474	0.00564474	0.00564474	0.00564474	0.00564474	0.00564474	0.0060315	0.0060315	0.0060315	0.0060315	0.0060315	0.0060315	0.0060315	0.0060315	6.05048e-10	6.05048e-10	6.05048e-10	6.05048e-10	6.05048e-10	6.05048e-10	6.05048e-10	6.05048e-10	4.34444e-10	4.34444e-10	4.34444e-10	4.34444e-10	4.34444e-10	4.34444e-10	4.34444e-10	4.34444e-10	4.34444e-10	4.34444e-10	4.34444e-10	4.34444e-10	4.34444e-10	4.34444e-10	4.34444e-10	4.34444e-10	4.34444e-10	4.34444e-10	4.34444e-10	4.34444e-10	4.34444e-10	4.34444e-10	4.34444e-10	4.34444e-10	4.34444e-10	4.34444e-10	4.34444e-10	4.34444e-10	4.34444e-10	4.34444e-10	4.34444e-10	4.34444e-10	4.34444e-10	4.34444e-10	4.34444e-10	4.34444e-10	4.34444e-10	4.34444e-10	4.34444e-10	4.34444e-10	1.60416e-06	4.10022e-06	4.10022e-06	4.10022e-06	0.00443092	4.10022e-06	0.00443092	0.00443092	1.60431e-06	4.10114e-06	4.10114e-06	4.10114e-06	0.00564474	4.10114e-06	0.00564474	0.00564474	1.60431e-06	4.10114e-06	4.10114e-06	4.10114e-06	0.0060315	4.10114e-06	0.0060315	0.0060315	1.60431e-06	4.10114e-06	4.10114e-06	4.10114e-06	0.00616018	4.10114e-06	0.00616018	0.00616018	1.60431e-06	4.10114e-06	4.10114e-06	4.10114e-06	0.0062036	4.10114e-06	0.0062036	0.0062036	1.60431e-06	4.10114e-06	4.10114e-06	4.10114e-06	0.00621832	4.10114e-06	0.00621832	0.00621832	1.60431e-06	4.10114e-06	4.10114e-06	4.10114e-06	0.00622331	4.10114e-06	0.00622331	0.00622331	1.60431e-06	4.10114e-06	4.10114e-06	4.10114e-06	0.00622501	4.10114e-06	0.00622501	0.00622501	0.00809078	4.10114e-06	4.10114e-06	4.10114e-06	0.00622559	4.10114e-06	0.00622559	6.3517e-05	0.0125592	0.0204256	0.00237473	0.0204256	6.35191e-05	0.00237473	6.35191e-05	1.25101e-07	0.477467	0.0601532	0.00270403	0.0601532	4.52839e-05	0.00270403	4.52839e-05	1.24666e-07	1	0.361914	0.00275324	0.361914	4.52385e-05	0.00275324	4.52385e-05	1.24666e-07	1	1	0.00276067	1	4.52384e-05	0.00276067	4.52384e-05	1.24666e-07	1	1	0.0027618	1	4.52384e-05	0.0027618	4.52384e-05	4.51265e-05	1	1	0.848993	1	0.00444189	0.848993	0.00444189	0.0424285	1	1	1	1	1.76238e-05	1	1.76238e-05	0.00269332	1	1	1	1	1.38223e-05	1	1.38223e-05	0.000304524	1	1	1	1	1.38194e-05	1	1.38194e-05	0.000267094	1	1	1	1	1.38194e-05	1	1.38194e-05	0.000266545	1	1	1	1	1.38194e-05	1	1.38194e-05	1.40126e-05	1	1	1	1	1.39158e-06	1	1.39158e-06	1.39159e-06	1	1	1	1	1.39063e-06	1	1.39063e-06	1.39063e-06	1	1	1	1	1.39063e-06	1	1.39063e-06	1.39063e-06	1	1	1	1	1.39063e-06	1	1.39063e-06	1.39063e-06	1	1	1	1	1.39063e-06	1	1.39063e-06	1.39063e-06	1	1	1	1	1.39063e-06	1	1.39063e-06	1.39063e-06	1	1	1	1	1.39063e-06	1	1.39063e-06	1.39063e-06	1	1	1	1	1.39063e-06	1	1.39063e-06	1.39063e-06	1	1	1	1	1.39063e-06	1	1.39063e-06	1.39063e-06	1	1	1	1	1.39063e-06	1	1.39063e-06	1.39063e-06	1	1	1	1	1.39063e-06	1	1.39063e-06	1.39063e-06	1	1	1	1	1.39063e-06	1	1.39063e-06	1.39063e-06	1	1	1	1	1.39063e-06	1	1.39063e-06	1.39063e-06	1	1	1	1	1.39063e-06	1	1.39063e-06	1.39063e-06	1	1	1	1	1.39063e-06	1	1.39063e-06	1.39063e-06	1	1	1	1	1.39063e-06	1	1.39063e-06	1.39063e-06	1	1	1	1	1.39063e-06	1	1.39063e-06	1.39063e-06	1	1	1	1	1.39063e-06	1	1.39063e-06	1.39063e-06	1	1	1	1	1.39063e-06	1	1.39063e-06	1.39063e-06	1	1	1	1	1.39063e-06	1	1.39063e-06	1.39063e-06	0	0	0	0	0	0	0	0	0.00443092	0.00443092	0.00443092	0.00443092	0.00443092	0.00443092	0.00443092	0.00443092	0.00543616	0.00543616	0.00543616	0.00543616	0.00543616	0.00543616	0.00543616	0.00543616	0.00569409	0.00569409	0.00569409	0.00569409	0.00569409	0.00569409	0.00569409	0.00569409	2.87634e-06	2.87634e-06	2.87634e-06	2.87634e-06	2.87634e-06	2.87634e-06	2.87634e-06	2.87634e-06	2.20914e-06	2.20914e-06	2.20914e-06	2.20914e-06	2.20914e-06	2.20914e-06	2.20914e-06	2.20914e-06	2.20907e-06	2.20907e-06	2.20907e-06	2.20907e-06	2.20907e-06	2.20907e-06	2.20907e-06	2.20907e-06	2.20907e-06	2.20907e-06	2.20907e-06	2.20907e-06	2.20907e-06	2.20907e-06	2.20907e-06	2.20907e-06	2.20907e-06	2.20907e-06	2.20907e-06	2.20907e-06	2.20907e-06	2.20907e-06	2.20907e-06	2.20907e-06	2.20907e-06	2.20907e-06	2.20907e-06	2.20907e-06	2.20907e-06	2.20907e-06	2.20907e-06	2.20907e-06	0.000101564	0.000119202	0.000119202	0.000164626	0.00443137	0.000398464	0.759145	0.759145	0.000102033	0.00011985	0.00011985	0.00016587	0.00543628	0.000405851	1	1	0.000102035	0.000119854	0.000119854	0.00016588	0.00569413	0.000405989	1	1	0.000102035	0.000119854	0.000119854	0.00016588	0.00576222	0.000405992	1	1	0.000102035	0.000119854	0.000119854	0.00016588	0.00578034	0.000405992	1	1	0.000102035	0.000119854	0.000119854	0.00016588	0.00578518	0.000405992	1	1	0.000102035	0.000119854	0.000119854	0.00016588	0.00578646	0.000405992	1	1	0.000102035	0.000119854	0.000119854	0.00016588	0.00578681	0.000405992	1	1	0.0231015	0.000119854	0.000119854	0.00016588	0.0057869	0.000405992	1	1	0.0642886	0.0270272	0.0147256	0.00923934	0.000664033	0.000405992	1	1	0.594012	0.0882065	0.0285808	0.014005	0.000523694	0.000405992	1	1	1	0.622775	0.0529746	0.0174084	0.000520299	0.000405992	1	1	1	1	0.147758	0.0203241	0.000520217	0.000405992	1	1	1	1	0.933585	0.0231983	0.000520215	0.000405992	1	1	1	1	1	0.260791	0.00453862	0.0482003	1	1	1	1	1	0.999421	0.000362066	0.103596	1	1	1	1	1	1	0.000298333	0.601322	1	1	1	1	1	1	0.000297453	1	1	1	1	1	1	1	0.000297441	1	1	1	1	1	1	1	0.000297441	1	1	1	1	1	1	1	0.000100517	1	1	1	1	1	1	1	9.96036e-05	1	1	1	1	1	1	1	9.95994e-05	1	1	1	1	1	1	1	9.95994e-05	1	1	1	1	1	1	1	9.95994e-05	1	1	1	1	1	1	1	9.95994e-05	1	1	1	1	1	1	1	9.95994e-05	1	1	1	1	1	1	1	9.95994e-05	1	1	1	1	1	1	1	9.95994e-05	1	1	1	1	1	1	1	9.95994e-05	1	1	1	1	1	1	1	9.95994e-05	1	1	1	1	1	1	1	9.95994e-05	1	1	1	1	1	1	1	9.95994e-05	1	1	1	1	1	1	1	9.95994e-05	1	1	1	1	1	1	1	9.95994e-05	1	1	1	1	1	1	1	9.95994e-05	1	1	1	1	1	1	1	9.95994e-05	1	1	1	1	1	1	1	9.95994e-05	1	1	1	1	1	1	1	9.95994e-05	1	1	1	1	1	1	1	9.95994e-05	1	1	1	0	0	0	0	0	0	0	0	0.00443092	0.00443092	0.00443092	0.00443092	0.00443092	0.00443092	0.00443092	0.00443092	0.00493948	0.00493948	0.00493948	0.00493948	0.00493948	0.00493948	0.00493948	0.00493948	0.00500144	0.00500144	0.00500144	0.00500144	0.00500144	0.00500144	0.00500144	0.00500144	0.00057866	0.00057866	0.00057866	0.00057866	0.00057866	0.00057866	0.00057866	0.00057866	0.000518953	0.000518953	0.000518953	0.000518953	0.000518953	0.000518953	0.000518953	0.000518953	0.00051819	0.00051819	0.00051819	0.00051819	0.00051819	0.00051819	0.00051819	0.00051819	0.00051818	0.00051818	0.00051818	0.00051818	0.00051818	0.00051818	0.00051818	0.00051818	0.00051818	0.00051818	0.00051818	0.00051818	0.00051818	0.00051818	0.00051818	0.00051818	0.00051818	0.00051818	0.00051818	0.00051818	0.00051818	0.00051818	0.00051818	0.00051818	0.00153007	0.00155508	0.00155508	0.00176052	0.00448759	0.00448759	0.830309	0.830309	0.00156863	0.00159525	0.00159525	0.00181514	0.00494634	0.00494634	1	1	0.00157012	0.00159683	0.00159683	0.00181758	0.00500228	0.00500228	1	1	0.00157018	0.00159689	0.00159689	0.00181769	0.00500915	0.00500915	1	1	0.00157018	0.00159689	0.00159689	0.0018177	0.00500999	0.00500999	1	1	0.00157018	0.00159689	0.00159689	0.0018177	0.00501009	0.00501009	1	1	0.00157018	0.00159689	0.00159689	0.0018177	0.00501011	0.00501011	1	1	0.00157018	0.00159689	0.00159689	0.0018177	0.00501011	0.00501011	1	1	0.00937154	0.00159689	0.00159689	0.0018177	0.00501011	0.00501011	1	1	0.011335	0.00952968	0.00857699	0.00570985	0.00270189	0.00121986	1	1	0.0144334	0.0115628	0.01017	0.00628086	0.00255291	0.00111122	1	1	0.0155604	0.0121495	0.0105727	0.00636927	0.00254358	0.00110826	1	1	0.0159916	0.0123242	0.010677	0.00638307	0.002543	0.00110818	1	1	0.0161595	0.0123767	0.0107042	0.00638523	0.00254296	0.00110818	1	1	0.00778848	0.0171737	0.0164919	0.0131388	0.00471605	0.004553	0.999995	0.999996	0.00641031	0.00780876	0.00809547	0.00761676	0.00230591	0.00341677	0.998977	0.999654	0.00562117	0.00620985	0.00659269	0.00665438	0.00217326	0.00332276	0.998951	0.999651	0.00551354	0.00597143	0.00635459	0.00649948	0.00216619	0.0033151	0.99895	0.999651	0.00549902	0.00593666	0.00631766	0.00647488	0.00216581	0.00331448	0.99895	0.999651	0.00549706	0.00593161	0.00631195	0.00647099	0.00216579	0.00331443	0.99895	0.998968	0.00508976	0.00503045	0.00507757	0.00450431	0.00158955	0.0016351	0.999985	0.999985	0.00500795	0.00492054	0.00492622	0.00429218	0.00156718	0.00156894	0.999986	0.999986	0.00499792	0.0049073	0.00490798	0.0042699	0.00156632	0.00156638	0.999986	0.999986	0.00499669	0.0049057	0.00490579	0.00426757	0.00156628	0.00156629	0.999986	0.999986	0.00499654	0.00490551	0.00490552	0.00426732	0.00156628	0.00156628	0.999986	0.999986	0.00499652	0.00490549	0.00490549	0.0042673	0.00156628	0.00156628	0.999986	0.999986	0.00499652	0.00490549	0.00490549	0.0042673	0.00156628	0.00156628	0.999986	0.999986	0.00499652	0.00490549	0.00490549	0.0042673	0.00156628	0.00156628	0.999986	0.999986	0.00499652	0.00490549	0.00490549	0.0042673	0.00156628	0.00156628	0.999986	0.999986	0.00499652	0.00490549	0.00490549	0.0042673	0.00156628	0.00156628	0.999986	0.999986	0.00499652	0.00490549	0.00490549	0.0042673	0.00156628	0.00156628	0.999986	0.999986	0.00499652	0.00490549	0.00490549	0.0042673	0.00156628	0.00156628	0.999986	0.999986	0.00499652	0.00490549	0.00490549	0.0042673	0.00156628	0.00156628	0.999986	0.999986	0.00499652	0.00490549	0.00490549	0.0042673	0.00156628	0.00156628	0.999986	0.999986	0.00499652	0.00490549	0.00490549	0.0042673	0.00156628	0.00156628	0.999986	0.999986	0.00499652	0.00490549	0.00490549	0.0042673	0.00156628	0.00156628	0.999986	0.999986	0.00499652	0.00490549	0.00490549	0.0042673	0.00156628	0.00156628	0.999986	0.999986	0.00499652	0.00490549	0.00490549	0.0042673	0.00156628	0.00156628	0.999986	0.999986	0.00499652	0.00490549	0.00490549	0.0042673	0.00156628	0.00156628	0.999986	0.999986	0.00499652	0.00490549	0.00490549	0.0042673	0.00156628	0.00156628	0.999986	0.999986	0	0	0	0	0	0	0	0	0.00443092	0.00443092	0.00443092	0.00443092	0.00443092	0.00443092	0.00443092	0.00443092	0.00421424	0.00421424	0.00421424	0.00421424	0.00421424	0.00421424	0.00421424	0.00421424	0.00422458	0.00422458	0.00422458	0.00422458	0.00422458	0.00422458	0.00422458	0.00422458	0.00292621	0.00292621	0.00292621	0.00292621	0.00292621	0.00292621	0.00292621	0.00292621	0.00296958	0.00296958	0.00296958	0.00296958	0.00296958	0.00296958	0.00296958	0.00296958	0.00296812	0.00296812	0.00296812	0.00296812	0.00296812	0.00296812	0.00296812	0.00296812	0.00296817	0.00296817	0.00296817	0.00296817	0.00296817	0.00296817	0.00296817	0.00296817	0.00296817	0.00296817	0.00296817	0.00296817	0.00296817	0.00296817	0.00296817	0.00296817	0.00296817	0.00296817	0.00296817	0.00296817	0.00296817	0.00296817	0.00296817	0.00296817	0.00356685	0.00357029	0.00357029	0.00365286	0.00428458	0.0059079	0.13842	0.13842	0.00354275	0.00354602	0.00354602	0.00362465	0.00422122	0.00571489	0.0333154	0.0333154	0.00354372	0.003547	0.003547	0.00362581	0.00422425	0.00572737	0.102168	0.102168	0.00354368	0.00354696	0.00354696	0.00362576	0.00422411	0.00572657	0.0494605	0.0494605	0.00354368	0.00354696	0.00354696	0.00362576	0.00422411	0.00572662	0.0865234	0.0865234	0.00354368	0.00354696	0.00354696	0.00362576	0.00422411	0.00572661	0.0585218	0.0585218	0.00354368	0.00354696	0.00354696	0.00362576	0.00422411	0.00572661	0.0787231	0.0787231	0.00354368	0.00354696	0.00354696	0.00362576	0.00422411	0.00572661	0.0636013	0.0636013	0.0049279	0.00354696	0.00354696	0.00362576	0.00422411	0.00572661	0.0746369	0.0676197	0.00485135	0.00493245	0.00487951	0.00440921	0.00379979	0.00301034	0.0116896	0.00684497	0.00495301	0.00485577	0.00480652	0.00437029	0.00381809	0.00310442	0.0236163	0.0135639	0.00494731	0.00485998	0.00481049	0.00437222	0.00381729	0.00310111	0.0206846	0.0125793	0.00494763	0.00485975	0.00481028	0.00437212	0.00381733	0.00310123	0.0213704	0.012719	0.00494761	0.00485976	0.00481029	0.00437213	0.00381733	0.00310122	0.021208	0.023348	0.00426439	0.00503225	0.00503506	0.00494585	0.0042436	0.00310122	9.36644e-05	9.64033e-05	0.00430005	0.00425466	0.00427755	0.00435082	0.00370637	0.00258085	6.50625e-06	8.8697e-06	0.0042558	0.00429226	0.00431438	0.00438021	0.00372899	0.00259612	6.5127e-06	8.87853e-06	0.00425793	0.00429043	0.00431258	0.00437876	0.00372803	0.00259567	6.5127e-06	8.87853e-06	0.00425783	0.00429052	0.00431267	0.00437883	0.00372807	0.00259569	6.5127e-06	8.87853e-06	0.00425783	0.00429052	0.00431266	0.00437882	0.00372807	0.00259569	6.5127e-06	6.51252e-06	0.00422347	0.00421629	0.00421524	0.00411692	0.0035358	0.00259569	9.91332e-05	9.91332e-05	0.00422356	0.00421984	0.00421989	0.00412914	0.00354351	0.00259569	9.90289e-05	9.90289e-05	0.00422355	0.00421967	0.00421967	0.00412857	0.0035432	0.00259569	9.90289e-05	9.90289e-05	0.00422355	0.00421968	0.00421968	0.0041286	0.00354321	0.00259569	9.90289e-05	9.90289e-05	0.00422355	0.00421968	0.00421968	0.0041286	0.00354321	0.00259569	9.90289e-05	9.90289e-05	0.00422355	0.00421968	0.00421968	0.0041286	0.00354321	0.00259569	9.90289e-05	9.90289e-05	0.00422355	0.00421968	0.00421968	0.0041286	0.00354321	0.00259569	9.90289e-05	9.90289e-05	0.00422355	0.00421968	0.00421968	0.0041286	0.00354321	0.00259569	9.90289e-05	9.90289e-05	0.00422355	0.00421968	0.00421968	0.0041286	0.00354321	0.00259569	9.90289e-05	9.90289e-05	0.00422355	0.00421968	0.00421968	0.0041286	0.00354321	0.00259569	9.90289e-05	9.90289e-05	0.00422355	0.00421968	0.00421968	0.0041286	0.00354321	0.00259569	9.90289e-05	9.90289e-05	0.00422355	0.00421968	0.00421968	0.0041286	0.00354321	0.00259569	9.90289e-05	9.90289e-05	0.00422355	0.00421968	0.00421968	0.0041286	0.00354321	0.00259569	9.90289e-05	9.90289e-05	0.00422355	0.00421968	0.00421968	0.0041286	0.00354321	0.00259569	9.90289e-05	9.90289e-05	0.00422355	0.00421968	0.00421968	0.0041286	0.00354321	0.00259569	9.90289e-05	9.90289e-05	0.00422355	0.00421968	0.00421968	0.0041286	0.00354321	0.00259569	9.90289e-05	9.90289e-05	0.00422355	0.00421968	0.00421968	0.0041286	0.00354321	0.00259569	9.90289e-05	9.90289e-05	0.00422355	0.00421968	0.00421968	0.0041286	0.00354321	0.00259569	9.90289e-05	9.90289e-05	0.00422355	0.00421968	0.00421968	0.0041286	0.00354321	0.00259569	9.90289e-05	9.90289e-05	0.00422355	0.00421968	0.00421968	0.0041286	0.00354321	0.00259569	9.90289e-05	9.90289e-05	0	0	0	0	0	0	0	0	0.00443092	0.00443092	0.00443092	0.00443092	0.00443092	0.00443092	0.00443092	0.00443092	0.00392312	0.00392312	0.00392312	0.00392312	0.00392312	0.00392312	0.00392312	0.00392312	0.00397824	0.00397824	0.00397824	0.00397824	0.00397824	0.00397824	0.00397824	0.00397824	0.0038275	0.0038275	0.0038275	0.0038275	0.0038275	0.0038275	0.0038275	0.0038275	0.00384338	0.00384338	0.00384338	0.00384338	0.00384338	0.00384338	0.00384338	0.00384338	0.00384171	0.00384171	0.00384171	0.00384171	0.00384171	0.00384171	0.00384171	0.00384171	0.00384188	0.00384188	0.00384188	0.00384188	0.00384188	0.00384188	0.00384188	0.00384188	0.00384186	0.00384186	0.00384186	0.00384186	0.00384186	0.00384186	0.00384186	0.00384186	0.00384186	0.00384186	0.00384186	0.00384186	0.00384186	0.00384186	0.00384186	0.00384186	0.00391385	0.00391398	0.00391398	0.00392318	0.00398714	0.00451244	0.0114534	0.0114534	0.00390611	0.00390623	0.00390623	0.00391442	0.00397125	0.0044301	0.00930439	0.00930439	0.00390694	0.00390706	0.00390706	0.00391536	0.00397299	0.00444013	0.00986703	0.00986703	0.00390685	0.00390697	0.00390697	0.00391526	0.0039728	0.00443891	0.00971654	0.00971654	0.00390686	0.00390698	0.00390698	0.00391527	0.00397282	0.00443906	0.00975657	0.00975657	0.00390686	0.00390698	0.00390698	0.00391527	0.00397282	0.00443904	0.00974591	0.00974591	0.00390686	0.00390698	0.00390698	0.00391527	0.00397282	0.00443904	0.00974875	0.00974875	0.00390686	0.00390698	0.00390698	0.00391527	0.00397282	0.00443904	0.00974799	0.00974799	0.00404566	0.00390698	0.00390698	0.00391527	0.00397282	0.00443904	0.00974819	0.00964406	0.00403027	0.00404578	0.00404316	0.00399392	0.00393013	0.00388172	0.0070195	0.0063342	0.00403676	0.00403039	0.00402806	0.0039853	0.00393475	0.00394162	0.00756412	0.00693557	0.00403604	0.00403209	0.00402974	0.00398625	0.00393425	0.00393514	0.00745217	0.00682224	0.00403612	0.0040319	0.00402955	0.00398614	0.0039343	0.00393584	0.00747505	0.00684345	0.00403611	0.00403192	0.00402957	0.00398615	0.0039343	0.00393576	0.00747036	0.00760066	0.00397016	0.0040405	0.00404076	0.0040361	0.00397702	0.00351369	0.00124981	0.00125209	0.00397745	0.0039695	0.00397076	0.00398118	0.00392044	0.00329684	0.000594193	0.000626565	0.00397429	0.00397725	0.00397841	0.00398719	0.00392654	0.00331655	0.00060503	0.000637464	0.00397463	0.00397641	0.00397757	0.00398653	0.00392588	0.00331475	0.000604849	0.000637272	0.0039746	0.0039765	0.00397766	0.0039866	0.00392595	0.00331492	0.000604853	0.000637276	0.0039746	0.00397649	0.00397765	0.0039866	0.00392594	0.0033149	0.000604852	0.000604312	0.00397265	0.00397227	0.00397214	0.00396185	0.0039048	0.00350843	0.00148218	0.00148221	0.00397282	0.00397273	0.00397274	0.00396455	0.00390707	0.00348981	0.00144679	0.00144679	0.0039728	0.00397268	0.00397268	0.00396425	0.00390682	0.0034916	0.0014482	0.0014482	0.0039728	0.00397268	0.00397268	0.00396428	0.00390685	0.00349143	0.00144815	0.00144815	0.0039728	0.00397268	0.00397268	0.00396428	0.00390685	0.00349144	0.00144815	0.00144815	0.0039728	0.00397268	0.00397268	0.00396428	0.00390685	0.00349144	0.00144815	0.00144815	0.0039728	0.00397268	0.00397268	0.00396428	0.00390685	0.00349144	0.00144815	0.00144815	0.0039728	0.00397268	0.00397268	0.00396428	0.00390685	0.00349144	0.00144815	0.00144815	0.0039728	0.00397268	0.00397268	0.00396428	0.00390685	0.00349144	0.00144815	0.00144815	0.0039728	0.00397268	0.00397268	0.00396428	0.00390685	0.00349144	0.00144815	0.00144815	0.0039728	0.00397268	0.00397268	0.00396428	0.00390685	0.00349144	0.00144815	0.00144815	0.0039728	0.00397268	0.00397268	0.00396428	0.00390685	0.00349144	0.00144815	0.00144815	0.0039728	0.00397268	0.00397268	0.00396428	0.00390685	0.00349144	0.00144815	0.00144815	0.0039728	0.00397268	0.00397268	0.00396428	0.00390685	0.00349144	0.00144815	0.00144815	0.0039728	0.00397268	0.00397268	0.00396428	0.00390685	0.00349144	0.00144815	0.00144815	0.0039728	0.00397268	0.00397268	0.00396428	0.00390685	0.00349144	0.00144815	0.00144815	0.0039728	0.00397268	0.00397268	0.00396428	0.00390685	0.00349144	0.00144815	0.00144815	0.0039728	0.00397268	0.00397268	0.00396428	0.00390685	0.00349144	0.00144815	0.00144815	0.0039728	0.00397268	0.00397268	0.00396428	0.00390685	0.00349144	0.00144815	0.00144815	0.0039728	0.00397268	0.00397268	0.00396428	0.00390685	0.00349144	0.00144815	0.00144815	0	0	0	0	0	0	0	0	0.00443092	0.00443092	0.00443092	0.00443092	0.00443092	0.00443092	0.00443092	0.00443092	0.0056024	0.0056024	0.0056024	0.0056024	0.0056024	0.0056024	0.0056024	0.0056024	0.00596058	0.00596058	0.00596058	0.00596058	0.00596058	0.00596058	0.00596058	0.00596058	0.00597105	0.00597105	0.00597105	0.00597105	0.00597105	0.00597105	0.00597105	0.00597105	0.00597436	0.00597436	0.00597436	0.00597436	0.00597436	0.00597436	0.00597436	0.00597436	0.00597541	0.00597541	0.00597541	0.00597541	0.00597541	0.00597541	0.00597541	0.00597541	0.00597573	0.00597573	0.00597573	0.00597573	0.00597573	0.00597573	0.00597573	0.00597573	0.00597584	0.00597584	0.00597584	0.00597584	0.00597584	0.00597584	0.00597584	0.00597584	0.00597588	0.00597588	0.00597588	0.00597588	0.00597588	0.00597588	0.00597588	0.00597588	0.0061733	0.00996873	0.0237971	0.00602982	0.0061733	0.00602747	0.00602757	0.00602776	0.00623808	0.0122994	0.0591973	0.00604705	0.00623808	0.00604394	0.00604407	0.00604432	0.00625949	0.0139007	0.292712	0.00605256	0.00625949	0.00604921	0.00604935	0.00604962	0.00626657	0.0151184	0.99999	0.00605433	0.00626657	0.00605089	0.00605104	0.00605132	0.00626892	0.016114	1	0.00605489	0.00626892	0.00605143	0.00605158	0.00605186	0.0062697	0.0169758	1	0.00605507	0.0062697	0.0060516	0.00605175	0.00605203	0.00626996	0.0177583	1	0.00605513	0.00626996	0.00605166	0.00605181	0.00605209	0.00627004	0.0184992	1	0.00605515	0.00627004	0.00605168	0.00605183	0.00605211	0.00537629	0.0192288	1	0.00605515	0.00627007	0.00605168	0.00605183	0.00593317	0.00512788	0.0171612	1	0.00613087	0.00614688	0.00615489	0.00615051	0.00610499	0.00572447	0.0154008	1	0.00615547	0.00610697	0.00618857	0.00618269	0.00616072	0.00590801	0.0140431	1	0.00616348	0.00609409	0.00619961	0.00619322	0.0061789	0.00596565	0.0130772	1	0.0061661	0.00608994	0.00620322	0.00619667	0.00618484	0.00598386	0.0124302	1	0.00616695	0.0060886	0.00620441	0.00619781	0.00618279	0.00510654	0.00521099	1	0.00619181	0.0060229	0.00620651	0.00620424	0.00626093	0.00602911	0.00231589	1	0.00615915	0.00591866	0.00615493	0.00615626	0.00617801	0.0059526	0.00198591	1	0.00614852	0.00588611	0.00613817	0.00614066	0.00615098	0.00592856	0.00195142	1	0.00614507	0.00587598	0.00613274	0.00613559	0.00614219	0.00592102	0.00194784	1	0.00614394	0.00587284	0.00613097	0.00613395	0.00613934	0.00591866	0.00194747	1	0.00614358	0.00587186	0.0061304	0.00613342	0.0061404	0.00665993	0.00296419	1	0.00613125	0.0059033	0.00612937	0.00613025	0.00613231	0.00615454	0.00312845	1	0.00612725	0.00591312	0.00612903	0.00612922	0.00612969	0.00599222	0.00315582	1	0.00612596	0.00591619	0.00612892	0.00612889	0.00612885	0.005941	0.00316041	1	0.00612554	0.00591715	0.00612889	0.00612878	0.00612857	0.00592492	0.00316118	1	0.0061254	0.00591745	0.00612888	0.00612874	0.00612848	0.00591989	0.00316131	1	0.00612536	0.00591755	0.00612888	0.00612873	0.00612845	0.00591831	0.00316133	1	0.00612535	0.00591758	0.00612888	0.00612873	0.00612845	0.00591781	0.00316133	1	0.00612534	0.00591759	0.00612888	0.00612872	0.00612844	0.00591766	0.00316133	1	0.00612534	0.00591759	0.00612888	0.00612872	0.00612844	0.00591761	0.00316133	1	0.00612534	0.00591759	0.00612888	0.00612872	0.00612844	0.0059176	0.00316133	1	0.00612534	0.00591759	0.00612888	0.00612872	0.00612844	0.00591759	0.00316133	1	0.00612534	0.00591759	0.00612888	0.00612872	0.00612844	0.00591759	0.00316133	1	0.00612534	0.00591759	0.00612888	0.00612872	0.00612844	0.00591759	0.00316133	1	0.00612534	0.00591759	0.00612888	0.00612872	0.00612844	0.00591759	0.00316133	1	0.00612534	0.00591759	0.00612888	0.00612872	0.00612844	0.00591759	0.00316133	1	0.00612534	0.00591759	0.00612888	0.00612872	0.00612844	0.00591759	0.00316133	1	0.00612534	0.00591759	0.00612888	0.00612872	0.00612844	0.00591759	0.00316133	1	0.00612534	0.00591759	0.00612888	0.00612872	0.00612844	0.00591759	0.00316133	1	0.00612534	0.00591759	0.00612888	0.00612872	0.00612844	0.00591759	0.00316133	1	0.00612534	0.00591759	0.00612888	0.00612872	0.00612844	0	0	0	0	0	0	0	0	0.00443092	0.00443092	0.00443092	0.00443092	0.00443092	0.00443092	0.00443092	0.00443092	0.00549255	0.00549255	0.00549255	0.00549255	0.00549255	0.00549255	0.00549255	0.00549255	0.0057824	0.0057824	0.0057824	0.0057824	0.0057824	0.0057824	0.0057824	0.0057824	0.00494216	0.00494216	0.00494216	0.00494216	0.00494216	0.00494216	0.00494216	0.00494216	0.00474489	0.00474489	0.00474489	0.00474489	0.00474489	0.00474489	0.00474489	0.00474489	0.00469973	0.00469973	0.00469973	0.00469973	0.00469973	0.00469973	0.00469973	0.00469973	0.00468945	0.00468945	0.00468945	0.00468945	0.00468945	0.00468945	0.00468945	0.00468945	0.00468711	0.00468711	0.00468711	0.00468711	0.00468711	0.00468711	0.00468711	0.00468711	0.00468658	0.00468658	0.00468658	0.00468658	0.00468658	0.00468658	0.00468658	0.00468658	0.005561	0.0298067	0.405369	0.00512551	0.00646384	0.00510525	0.00510772	0.0051124	0.0058016	0.0945727	1	0.00523571	0.0070443	0.00520989	0.00521304	0.00521901	0.0058696	0.710135	1	0.00526374	0.00724487	0.00523638	0.00523971	0.00524604	0.00588896	1	1	0.0052709	0.00731549	0.0052431	0.00524649	0.00525291	0.00589448	1	1	0.00527273	0.00734051	0.00524481	0.00524822	0.00525466	0.00589606	1	1	0.0052732	0.0073494	0.00524525	0.00524865	0.00525511	0.00589651	1	1	0.00527331	0.00735256	0.00524536	0.00524877	0.00525522	0.00589664	1	1	0.00527334	0.00735368	0.00524539	0.00524879	0.00525525	0.00254857	1	1	0.00527335	0.00735408	0.00524539	0.0052488	0.00432213	0.00216586	1	1	0.00596463	0.00605068	0.00619404	0.00612152	0.00574311	0.00439422	1	1	0.00616765	0.00568054	0.00648511	0.00638569	0.00615222	0.00489561	1	1	0.00622857	0.0055796	0.00657711	0.00646786	0.00627528	0.00501606	1	1	0.00624696	0.00555239	0.00660646	0.00649363	0.00631278	0.00504543	1	1	0.00625253	0.00554507	0.00661584	0.00650174	0.00625646	0.00372102	1	1	0.00650842	0.00498694	0.00665011	0.0066103	0.00719495	0.00740389	1	1	0.0061716	0.00422603	0.00613009	0.00615046	0.00637842	0.00616254	1	1	0.00607178	0.00407288	0.00597766	0.00601504	0.00613121	0.00580302	1	1	0.0060425	0.00404272	0.0059337	0.00597572	0.00605826	0.00570285	1	1	0.00603393	0.00403681	0.00592108	0.00596436	0.0060369	0.00567524	1	1	0.00603143	0.00403565	0.00591747	0.00596107	0.00606325	0.00813736	1	1	0.00591171	0.00425475	0.0059025	0.00591211	0.005936	0.00603404	1	1	0.00587754	0.00430021	0.00589822	0.00589811	0.00589953	0.0054496	1	1	0.00586782	0.00430971	0.00589699	0.00589411	0.00588912	0.00529744	1	1	0.00586505	0.00431169	0.00589665	0.00589297	0.00588615	0.00525852	1	1	0.00586427	0.00431211	0.00589655	0.00589265	0.0058853	0.00524862	1	1	0.00586405	0.00431219	0.00589652	0.00589255	0.00588507	0.0052461	1	1	0.00586399	0.00431221	0.00589651	0.00589252	0.005885	0.00524546	1	1	0.00586397	0.00431222	0.00589651	0.00589252	0.00588498	0.00524529	1	1	0.00586396	0.00431222	0.00589651	0.00589252	0.00588497	0.00524525	1	1	0.00586396	0.00431222	0.00589651	0.00589252	0.00588497	0.00524524	1	1	0.00586396	0.00431222	0.00589651	0.00589252	0.00588497	0.00524524	1	1	0.00586396	0.00431222	0.00589651	0.00589252	0.00588497	0.00524524	1	1	0.00586396	0.00431222	0.00589651	0.00589252	0.00588497	0.00524524	1	1	0.00586396	0.00431222	0.00589651	0.00589252	0.00588497	0.00524524	1	1	0.00586396	0.00431222	0.00589651	0.00589252	0.00588497	0.00524524	1	1	0.00586396	0.00431222	0.00589651	0.00589252	0.00588497	0.00524524	1	1	0.00586396	0.00431222	0.00589651	0.00589252	0.00588497	0.00524524	1	1	0.00586396	0.00431222	0.00589651	0.00589252	0.00588497	0.00524524	1	1	0.00586396	0.00431222	0.00589651	0.00589252	0.00588497	0.00524524	1	1	0.00586396	0.00431222	0.00589651	0.00589252	0.00588497	0	0	0	0	0	0	0	0	0.00443092	0.00443092	0.00443092	0.00443092	0.00443092	0.00443092	0.00443092	0.00443092	0.00581939	0.00581939	0.00581939	0.00581939	0.00581939	0.00581939	0.00581939	0.00581939	0.00633778	0.00633778	0.00633778	0.00633778	0.00633778	0.00633778	0.00633778	0.00633778	0.00238299	0.00238299	0.00238299	0.00238299	0.00238299	0.00238299	0.00238299	0.00238299	0.001867	0.001867	0.001867	0.001867	0.001867	0.001867	0.001867	0.001867	0.00180847	0.00180847	0.00180847	0.00180847	0.00180847	0.00180847	0.00180847	0.00180847	0.00180195	0.00180195	0.00180195	0.00180195	0.00180195	0.00180195	0.00180195	0.00180195	0.00180123	0.00180123	0.00180123	0.00180123	0.00180123	0.00180123	0.00180123	0.00180123	0.00180115	0.00180115	0.00180115	0.00180115	0.00180115	0.00180115	0.00180115	0.00180115	0.00358918	0.118547	0.989609	0.00305968	0.011901	0.00298835	0.00301304	0.00305968	0.0040071	0.994582	1	0.00330648	0.0219963	0.00321525	0.00324674	0.00330648	0.00411157	1	1	0.00335715	0.0402949	0.00326053	0.00329385	0.00335715	0.0041381	1	1	0.00336765	0.115176	0.00326964	0.00330342	0.00336765	0.00414487	1	1	0.00336983	0.930301	0.00327148	0.00330537	0.00336983	0.0041466	1	1	0.00337028	1	0.00327185	0.00330577	0.00337028	0.00414704	1	1	0.00337038	1	0.00327192	0.00330585	0.00337038	0.00414715	1	1	0.0033704	1	0.00327194	0.00330587	0.0033704	0.000320205	1	1	0.0033704	1	0.00327194	0.00330587	0.00107123	0.000252748	1	1	0.00695722	1	0.00855199	0.00764123	0.0055648	0.00326255	1	1	0.00866977	1	0.0118148	0.00996707	0.00733412	0.00392729	1	1	0.00962889	1	0.014418	0.011491	0.00817511	0.00409141	1	1	0.0102112	1	0.0168934	0.0126121	0.00860773	0.00413297	1	1	0.0105817	1	0.0196327	0.0135052	0.00795483	0.00473489	1	1	0.0136894	1	0.0242681	0.0166073	0.0205222	0.0241106	1	1	0.0112796	1	0.0200193	0.0131369	0.0178167	0.0222015	1	1	0.00973327	1	0.0154654	0.0106267	0.0151136	0.0197784	1	1	0.00885359	1	0.0117145	0.00911286	0.0128171	0.0170732	1	1	0.00838879	1	0.00931211	0.0083053	0.0111393	0.0144815	1	1	0.00815307	1	0.00803698	0.00790396	0.0105954	0.0217472	1	1	0.00714182	1	0.00725964	0.00714184	0.00829644	0.0140057	1	1	0.00671183	1	0.0069213	0.00681533	0.00720496	0.00872439	1	1	0.00653687	1	0.00677898	0.00668002	0.0067379	0.00630906	1	1	0.00646698	1	0.00671999	0.00662473	0.00654735	0.00543855	1	1	0.00643928	1	0.00669568	0.00660227	0.00647115	0.00515502	1	1	0.00642833	1	0.00668569	0.00659317	0.00644093	0.00506588	1	1	0.00642401	1	0.00668159	0.00658948	0.00642898	0.00503817	1	1	0.0064223	1	0.00667991	0.00658799	0.00642426	0.00502959	1	1	0.00642163	1	0.00667922	0.00658738	0.0064224	0.00502694	1	1	0.00642136	1	0.00667894	0.00658714	0.00642167	0.00502612	1	1	0.00642126	1	0.00667882	0.00658704	0.00642138	0.00502587	1	1	0.00642122	1	0.00667877	0.006587	0.00642126	0.00502579	1	1	0.0064212	1	0.00667876	0.00658698	0.00642122	0.00502576	1	1	0.00642119	1	0.00667875	0.00658698	0.0064212	0.00502575	1	1	0.00642119	1	0.00667874	0.00658698	0.00642119	0.00502575	1	1	0.00642119	1	0.00667874	0.00658698	0.00642119	0.00502575	1	1	0.00642119	1	0.00667874	0.00658698	0.00642119	0.00502575	1	1	0.00642119	1	0.00667874	0.00658698	0.00642119	0.00502575	1	1	0.00642119	1	0.00667874	0.00658698	0.00642119	0.00502575	1	1	0.00642119	1	0.00667874	0.00658698	0.00642119	0	0	0	0	0	0	0	0	0.00443092	0.00443092	0.00443092	0.00443092	0.00443092	0.00443092	0.00443092	0.00443092	0.00362155	0.00362155	0.00362155	0.00362155	0.00362155	0.00362155	0.00362155	0.00362155	0.00375751	0.00375751	0.00375751	0.00375751	0.00375751	0.00375751	0.00375751	0.00375751	0.000104554	0.000104554	0.000104554	0.000104554	0.000104554	0.000104554	0.000104554	0.000104554	0.00012355	0.00012355	0.00012355	0.00012355	0.00012355	0.00012355	0.00012355	0.00012355	0.000123443	0.000123443	0.000123443	0.000123443	0.000123443	0.000123443	0.000123443	0.000123443	0.000123443	0.000123443	0.000123443	0.000123443	0.000123443	0.000123443	0.000123443	0.000123443	0.000123443	0.000123443	0.000123443	0.000123443	0.000123443	0.000123443	0.000123443	0.000123443	0.000123443	0.000123443	0.000123443	0.000123443	0.000123443	0.000123443	0.000123443	0.000123443	0.000936305	0.0894209	0.997768	0.000804901	0.0894209	0.000741591	0.000804901	0.000936305	0.000902188	0.00165526	7.03525e-18	0.000780237	0.00165526	0.000720947	0.000780237	0.000902188	0.000903595	0.0838816	0.997781	0.000781116	0.0838816	0.000721627	0.000781116	0.000903595	0.000903536	0.00213114	7.03102e-18	0.000781085	0.00213114	0.000721604	0.000781085	0.000903536	0.000903539	0.0822252	0.997781	0.000781086	0.0822252	0.000721605	0.000781086	0.000903539	0.000903539	0.00229836	7.03102e-18	0.000781086	0.00229836	0.000721605	0.000781086	0.000903539	0.000903539	0.0816502	0.997781	0.000781086	0.0816502	0.000721605	0.000781086	0.000903539	0.000903539	0.00235942	7.03102e-18	0.000781086	0.00235942	0.000721605	0.000781086	0.000903539	1.60889e-05	0.0814412	0.997781	0.000781086	0.0814412	0.000721605	0.000781086	1.60889e-05	1.67549e-05	4.2477e-05	2.46025e-23	0.0100609	4.2477e-05	0.019079	0.0100609	0.00386778	0.00386766	0.00175049	0.00157058	0.00660613	0.00175049	0.00833481	0.00660613	0.00324547	0.00324549	0.00161925	0.00146195	0.00772739	0.00161925	0.0135481	0.00772739	0.00333879	0.00333879	0.00162898	0.00146921	0.00734419	0.00162898	0.0107064	0.00734419	0.00332463	0.00332463	0.00162825	0.00146872	0.00747298	0.00162825	0.0121732	0.00747298	0.00179269	0.0132856	0.000186154	4.12013e-08	0.0170798	0.000186154	0.014987	0.0170798	0.12677	0.06342	1.12229e-05	3.89495e-11	0.00284247	1.12229e-05	0.00256102	0.00284247	2.48611e-05	0.000449604	1.13129e-05	3.89496e-11	0.00543468	1.13129e-05	0.00451041	0.00543468	0.00808869	0.00793441	1.13129e-05	3.89496e-11	0.0048304	1.13129e-05	0.00412751	0.0048304	0.00560915	0.00564862	1.13129e-05	3.89496e-11	0.004965	1.13129e-05	0.00420007	0.004965	0.00627803	0.00626678	1.13129e-05	3.89496e-11	0.00493469	1.13129e-05	0.00418622	0.00493469	0.0082844	0.00828863	3.34819e-05	7.35937e-09	0.00324872	3.34819e-05	0.00364755	0.00324872	0.00239805	0.00239759	3.34479e-05	7.35937e-09	0.00350804	3.34479e-05	0.00373813	0.00350804	0.00313603	0.0031361	3.3448e-05	7.35937e-09	0.00346685	3.3448e-05	0.00372274	0.00346685	0.00303233	0.00303232	3.3448e-05	7.35937e-09	0.00347336	3.3448e-05	0.00372535	0.00347336	0.00304669	0.0030467	3.3448e-05	7.35937e-09	0.00347233	3.3448e-05	0.0037249	0.00347233	0.0030447	0.0030447	3.3448e-05	7.35937e-09	0.0034725	3.3448e-05	0.00372498	0.0034725	0.00304498	0.00304498	3.3448e-05	7.35937e-09	0.00347247	3.3448e-05	0.00372497	0.00347247	0.00304494	0.00304494	3.3448e-05	7.35937e-09	0.00347247	3.3448e-05	0.00372497	0.00347247	0.00304495	0.00304495	3.3448e-05	7.35937e-09	0.00347247	3.3448e-05	0.00372497	0.00347247	0.00304494	0.00304494	3.3448e-05	7.35937e-09	0.00347247	3.3448e-05	0.00372497	0.00347247	0.00304494	0.00304494	3.3448e-05	7.35937e-09	0.00347247	3.3448e-05	0.00372497	0.00347247	0.00304494	0.00304494	3.3448e-05	7.35937e-09	0.00347247	3.3448e-05	0.00372497	0.00347247	0.00304494	0.00304494	3.3448e-05	7.35937e-09	0.00347247	3.3448e-05	0.00372497	0.00347247	0.00304494	0.00304494	3.3448e-05	7.35937e-09	0.00347247	3.3448e-05	0.00372497	0.00347247	0.00304494	0.00304494	3.3448e-05	7.35937e-09	0.00347247	3.3448e-05	0.00372497	0.00347247	0.00304494	0.00304494	3.3448e-05	7.35937e-09	0.00347247	3.3448e-05	0.00372497	0.00347247	0.00304494	0.00304494	3.3448e-05	7.35937e-09	0.00347247	3.3448e-05	0.00372497	0.00347247	0.00304494	0.00304494	3.3448e-05	7.35937e-09	0.00347247	3.3448e-05	0.00372497	0.00347247	0.00304494	0.00304494	3.3448e-05	7.35937e-09	0.00347247	3.3448e-05	0.00372497	0.00347247	0.00304494	0.00304494	3.3448e-05	7.35937e-09	0.00347247	3.3448e-05	0.00372497	0.00347247	0.00304494	0	0	0	0	0	0	0	0	0.00443092	0.00443092	0.00443092	0.00443092	0.00443092	0.00443092	0.00443092	0.00443092	0.00465575	0.00465575	0.00465575	0.00465575	0.00465575	0.00465575	0.00465575	0.00465575	0.00466746	0.00466746	0.00466746	0.00466746	0.00466746	0.00466746	0.00466746	0.00466746	2.32762e-06	2.32762e-06	2.32762e-06	2.32762e-06	2.32762e-06	2.32762e-06	2.32762e-06	2.32762e-06	2.2089e-06	2.2089e-06	2.2089e-06	2.2089e-06	2.2089e-06	2.2089e-06	2.2089e-06	2.2089e-06	2.2089e-06	2.2089e-06	2.2089e-06	2.2089e-06	2.2089e-06	2.2089e-06	2.2089e-06	2.2089e-06	2.2089e-06	2.2089e-06	2.2089e-06	2.2089e-06	2.2089e-06	2.2089e-06	2.2089e-06	2.2089e-06	2.2089e-06	2.2089e-06	2.2089e-06	2.2089e-06	2.2089e-06	2.2089e-06	2.2089e-06	2.2089e-06	2.2089e-06	2.2089e-06	2.2089e-06	2.2089e-06	2.2089e-06	2.2089e-06	2.2089e-06	2.2089e-06	0.000119193	0.00443103	0.759131	0.000119193	0.759131	0.000101556	0.000164613	0.000398433	0.000119349	0.00465576	0.999937	0.000119349	0.999937	0.00010167	0.000164913	0.000400208	0.000119349	0.00466746	0.999996	0.000119349	0.999996	0.00010167	0.000164914	0.000400216	0.000119349	0.00466807	0.999996	0.000119349	0.999996	0.00010167	0.000164914	0.000400216	0.000119349	0.0046681	0.999996	0.000119349	0.999996	0.00010167	0.000164914	0.000400216	0.000119349	0.0046681	0.999996	0.000119349	0.999996	0.00010167	0.000164914	0.000400216	0.000119349	0.0046681	0.999996	0.000119349	0.999996	0.00010167	0.000164914	0.000400216	0.000119349	0.0046681	0.999996	0.000119349	0.999996	0.00010167	0.000164914	0.000400216	1.36262e-05	0.0046681	0.999996	0.000119349	0.999996	0.00010167	0.000164914	7.87476e-08	1.36101e-05	0.000535118	0.319541	0.0269165	0.978864	0.0691677	0.00918601	0.000398423	0.0146473	0.000510879	0.000226715	0.036019	0.973358	0.138892	0.0101547	0.000400208	0.0172164	0.00051074	6.30118e-06	0.0397386	0.971709	0.260743	0.0102645	0.000400216	0.017711	0.000510739	6.28562e-06	0.0413623	0.971195	0.580599	0.010277	0.000400216	0.0178078	0.000510739	6.28561e-06	0.0420908	0.971034	0.98044	0.0102785	4.57044e-05	0.0907792	0.00445628	6.28561e-06	0.210416	0.253339	0.999915	0.118962	0.779998	0.531165	0.000308406	1.4003e-07	0.087819	2.42009e-07	0.998102	0.0354221	0.987378	0.827587	0.000294384	1.40021e-07	0.0237466	1.40995e-08	0.998063	0.0141779	0.998754	0.992571	0.000294338	1.40021e-07	0.0117131	1.40995e-08	0.998062	0.0112044	0.998903	0.998826	0.000294338	1.40021e-07	0.0102487	1.40995e-08	0.998062	0.0108407	0.998905	0.998906	0.000294338	1.40021e-07	0.0100834	1.40995e-08	0.998062	0.010797	0.99963	0.99851	9.94685e-05	1.40021e-07	0.00412829	1.4002e-07	0.996862	0.00301647	0.988007	0.996337	9.92512e-05	1.40021e-07	0.00386246	1.40021e-07	0.996819	0.00276497	0.986359	0.996247	9.92509e-05	1.40021e-07	0.003851	1.40021e-07	0.996818	0.0027572	0.986107	0.996243	9.92509e-05	1.40021e-07	0.00385051	1.40021e-07	0.996818	0.00275696	0.986069	0.996243	9.92509e-05	1.40021e-07	0.00385049	1.40021e-07	0.996818	0.00275695	0.986063	0.996243	9.92509e-05	1.40021e-07	0.00385049	1.40021e-07	0.996818	0.00275695	0.986062	0.996243	9.92509e-05	1.40021e-07	0.00385049	1.40021e-07	0.996818	0.00275695	0.986062	0.996243	9.92509e-05	1.40021e-07	0.00385049	1.40021e-07	0.996818	0.00275695	0.986062	0.996243	9.92509e-05	1.40021e-07	0.00385049	1.40021e-07	0.996818	0.00275695	0.986062	0.996243	9.92509e-05	1.40021e-07	0.00385049	1.40021e-07	0.996818	0.00275695	0.986062	0.996243	9.92509e-05	1.40021e-07	0.00385049	1.40021e-07	0.996818	0.00275695	0.986062	0.996243	9.92509e-05	1.40021e-07	0.00385049	1.40021e-07	0.996818	0.00275695	0.986062	0.996243	9.92509e-05	1.40021e-07	0.00385049	1.40021e-07	0.996818	0.00275695	0.986062	0.996243	9.92509e-05	1.40021e-07	0.00385049	1.40021e-07	0.996818	0.00275695	0.986062	0.996243	9.92509e-05	1.40021e-07	0.00385049	1.40021e-07	0.996818	0.00275695	0.986062	0.996243	9.92509e-05	1.40021e-07	0.00385049	1.40021e-07	0.996818	0.00275695	0.986062	0.996243	9.92509e-05	1.40021e-07	0.00385049	1.40021e-07	0.996818	0.00275695	0.986062	0.996243	9.92509e-05	1.40021e-07	0.00385049	1.40021e-07	0.996818	0.00275695	0.986062	0.996243	9.92509e-05	1.40021e-07	0.00385049	1.40021e-07	0.996818	0.00275695	0.986062	0.996243	9.92509e-05	1.40021e-07	0.00385049	1.40021e-07	0.996818	0.00275695	0.986062	0	0	0	0	0	0	0	0	0.00443092	0.00443092	0.00443092	0.00443092	0.00443092	0.00443092	0.00443092	0.00443092	0.00429045	0.00429045	0.00429045	0.00429045	0.00429045	0.00429045	0.00429045	0.00429045	0.00429484	0.00429484	0.00429484	0.00429484	0.00429484	0.00429484	0.00429484	0.00429484	2.44374e-07	2.44374e-07	2.44374e-07	2.44374e-07	2.44374e-07	2.44374e-07	2.44374e-07	2.44374e-07	2.52159e-07	2.52159e-07	2.52159e-07	2.52159e-07	2.52159e-07	2.52159e-07	2.52159e-07	2.52159e-07	2.52159e-07	2.52159e-07	2.52159e-07	2.52159e-07	2.52159e-07	2.52159e-07	2.52159e-07	2.52159e-07	2.52159e-07	2.52159e-07	2.52159e-07	2.52159e-07	2.52159e-07	2.52159e-07	2.52159e-07	2.52159e-07	2.52159e-07	2.52159e-07	2.52159e-07	2.52159e-07	2.52159e-07	2.52159e-07	2.52159e-07	2.52159e-07	2.52159e-07	2.52159e-07	2.52159e-07	2.52159e-07	2.52159e-07	2.52159e-07	2.52159e-07	2.52159e-07	3.65071e-05	0.000200533	0.00443091	4.24724e-05	0.952962	3.65071e-05	0.000200533	0.00443091	3.64974e-05	0.00020024	0.00429045	4.24593e-05	0.0188874	3.64974e-05	0.00020024	0.00429045	3.64974e-05	0.000200241	0.00429484	4.24593e-05	0.946379	3.64974e-05	0.000200241	0.00429484	3.64974e-05	0.000200241	0.0042947	4.24593e-05	0.019799	3.64974e-05	0.000200241	0.0042947	3.64974e-05	0.000200241	0.00429471	4.24593e-05	0.94604	3.64974e-05	0.000200241	0.00429471	3.64974e-05	0.000200241	0.00429471	4.24593e-05	0.0198472	3.64974e-05	0.000200241	0.00429471	3.64974e-05	0.000200241	0.00429471	4.24593e-05	0.946023	3.64974e-05	0.000200241	0.00429471	3.64974e-05	0.000200241	0.00429471	4.24593e-05	0.0198498	3.64974e-05	0.000200241	0.00429471	0.000319617	0.000200241	0.00429471	4.24593e-05	0.946022	3.64974e-05	0.000200241	7.53508e-08	0.000318957	0.00175133	7.4312e-06	0.0443205	3.53792e-07	0.0689801	0.00175133	7.66794e-06	0.0688478	0.00173164	7.66753e-06	0.0324738	0.000353803	0.0428641	0.00173164	7.66752e-06	0.0429038	0.00173189	7.66752e-06	0.0353046	0.000352891	0.0514071	0.00173189	7.66752e-06	0.051393	0.00173189	7.66752e-06	0.0346073	0.000352894	0.0484488	0.00173189	7.66752e-06	0.0484535	0.00173189	7.66752e-06	0.0347778	0.000352894	0.0494545	0.00173189	7.77468e-08	0.052522	0.0888522	0.00443067	0.265659	9.75203e-07	0.274367	0.0888522	0.515698	0.102841	0.0029044	0.00078078	0.00159698	3.868e-10	0.001488	0.0029044	1.86831e-05	0.00518752	0.00542659	0.000801852	0.0108812	3.86803e-10	0.0108124	0.00542659	0.000806323	0.0105273	0.00532808	0.000801729	0.0101752	3.86803e-10	0.0101079	0.00532808	0.000801703	0.0101288	0.0053319	0.00080173	0.0102272	3.86803e-10	0.0101595	0.0053319	0.00080173	0.010158	0.00533175	0.00080173	0.0102234	3.86803e-10	0.0101557	0.00533175	0.00790527	0.00574442	0.00071446	3.33037e-05	0.00324721	7.35937e-09	0.00377769	0.00071446	3.16202e-05	0.00390088	0.000738942	3.3491e-05	0.00341634	7.35937e-09	0.00395708	0.000738942	3.34914e-05	0.00395354	0.00073881	3.3491e-05	0.00341214	7.35937e-09	0.00395192	0.00073881	3.3491e-05	0.00395203	0.000738811	3.3491e-05	0.00341224	7.35937e-09	0.00395207	0.000738811	3.3491e-05	0.00395207	0.000738811	3.3491e-05	0.00341224	7.35937e-09	0.00395207	0.000738811	3.3491e-05	0.00395207	0.000738811	3.3491e-05	0.00341224	7.35937e-09	0.00395207	0.000738811	3.3491e-05	0.00395207	0.000738811	3.3491e-05	0.00341224	7.35937e-09	0.00395207	0.000738811	3.3491e-05	0.00395207	0.000738811	3.3491e-05	0.00341224	7.35937e-09	0.00395207	0.000738811	3.3491e-05	0.00395207	0.000738811	3.3491e-05	0.00341224	7.35937e-09	0.00395207	0.000738811	3.3491e-05	0.00395207	0.000738811	3.3491e-05	0.00341224	7.35937e-09	0.00395207	0.000738811	3.3491e-05	0.00395207	0.000738811	3.3491e-05	0.00341224	7.35937e-09	0.00395207	0.000738811	3.3491e-05	0.00395207	0.000738811	3.3491e-05	0.00341224	7.35937e-09	0.00395207	0.000738811	3.3491e-05	0.00395207	0.000738811	3.3491e-05	0.00341224	7.35937e-09	0.00395207	0.000738811	3.3491e-05	0.00395207	0.000738811	3.3491e-05	0.00341224	7.35937e-09	0.00395207	0.000738811	3.3491e-05	0.00395207	0.000738811	3.3491e-05	0.00341224	7.35937e-09	0.00395207	0.000738811	3.3491e-05	0.00395207	0.000738811	3.3491e-05	0.00341224	7.35937e-09	0.00395207	0.000738811	3.3491e-05	0.00395207	0.000738811	3.3491e-05	0.00341224	7.35937e-09	0.00395207	0.000738811	3.3491e-05	0.00395207	0.000738811	3.3491e-05	0.00341224	7.35937e-09	0.00395207	0.000738811	3.3491e-05	0.00395207	0.000738811	3.3491e-05	0.00341224	7.35937e-09	0.00395207	0.000738811	3.3491e-05	0.00395207	0.000738811	3.3491e-05	0.00341224	7.35937e-09	0.00395207	0.000738811	3.3491e-05	0	0	0	0	0	0	0	0	0.00443092	0.00443092	0.00443092	0.00443092	0.00443092	0.00443092	0.00443092	0.00443092	0.00601831	0.00601831	0.00601831	0.00601831	0.00601831	0.00601831	0.00601831	0.00601831	0.0067152	0.0067152	0.0067152	0.0067152	0.0067152	0.0067152	0.0067152	0.0067152	3.52168e-06	3.52168e-06	3.52168e-06	3.52168e-06	3.52168e-06	3.52168e-06	3.52168e-06	3.52168e-06	2.20938e-06	2.20938e-06	2.20938e-06	2.20938e-06	2.20938e-06	2.20938e-06	2.20938e-06	2.20938e-06	2.20918e-06	2.20918e-06	2.20918e-06	2.20918e-06	2.20918e-06	2.20918e-06	2.20918e-06	2.20918e-06	2.20918e-06	2.20918e-06	2.20918e-06	2.20918e-06	2.20918e-06	2.20918e-06	2.20918e-06	2.20918e-06	2.20918e-06	2.20918e-06	2.20918e-06	2.20918e-06	2.20918e-06	2.20918e-06	2.20918e-06	2.20918e-06	2.20918e-06	2.20918e-06	2.20918e-06	2.20918e-06	2.20918e-06	2.20918e-06	2.20918e-06	2.20918e-06	0.000101569	0.000164634	0.000398484	0.000119208	0.759155	0.000119208	0.0044316	0.759155	0.000102273	0.000166502	0.000409601	0.000120181	1	0.000120181	0.00601859	1	0.000102278	0.000166523	0.000409917	0.000120189	1	0.000120189	0.00671533	1	0.000102278	0.000166524	0.000409927	0.000120189	1	0.000120189	0.00704599	1	0.000102278	0.000166524	0.000409927	0.000120189	1	0.000120189	0.00720852	1	0.000102278	0.000166524	0.000409927	0.000120189	1	0.000120189	0.00728977	1	0.000102278	0.000166524	0.000409927	0.000120189	1	0.000120189	0.00733074	1	0.000102278	0.000166524	0.000409927	0.000120189	1	0.000120189	0.00735148	1	0.00571666	0.000166524	0.000409927	0.000120189	1	0.000120189	0.00736199	1	0.00842047	0.00927487	0.000409927	0.0271007	1	0.0147661	0.000846571	1	0.117559	0.0173201	0.000409927	0.153617	1	0.0398043	0.000538565	1	0.996187	0.0298997	0.000409927	0.999161	1	0.190945	0.00052717	1	1	0.068772	0.000409927	1	1	0.999883	0.000526753	1	1	0.523623	0.000409927	1	1	1	0.000526738	1	1	1	0.0486449	1	1	1	0.00459529	1	1	1	0.266204	1	1	1	0.000403642	1	1	1	0.999999	1	1	1	0.000301707	1	1	1	1	1	1	1	0.000299579	1	1	1	1	1	1	1	0.000299534	1	1	1	1	1	1	1	0.000299534	1	1	1	1	1	1	1	0.000101225	1	1	1	1	1	1	1	9.98399e-05	1	1	1	1	1	1	1	9.98304e-05	1	1	1	1	1	1	1	9.98302e-05	1	1	1	1	1	1	1	9.98302e-05	1	1	1	1	1	1	1	9.98302e-05	1	1	1	1	1	1	1	9.98302e-05	1	1	1	1	1	1	1	9.98302e-05	1	1	1	1	1	1	1	9.98302e-05	1	1	1	1	1	1	1	9.98302e-05	1	1	1	1	1	1	1	9.98302e-05	1	1	1	1	1	1	1	9.98302e-05	1	1	1	1	1	1	1	9.98302e-05	1	1	1	1	1	1	1	9.98302e-05	1	1	1	1	1	1	1	9.98302e-05	1	1	1	1	1	1	1	9.98302e-05	1	1	1	1	1	1	1	9.98302e-05	1	1	1	1	1	1	1	9.98302e-05	1	1	1	1	1	1	1	9.98302e-05	1	1	1	1	1	1	1	9.98302e-05	1	0	0	0	0	0	0	0	0	0.00443092	0.00443092	0.00443092	0.00443092	0.00443092	0.00443092	0.00443092	0.00443092	0.00368679	0.00368679	0.00368679	0.00368679	0.00368679	0.00368679	0.00368679	0.00368679	0.00380243	0.00380243	0.00380243	0.00380243	0.00380243	0.00380243	0.00380243	0.00380243	0.000105956	0.000105956	0.000105956	0.000105956	0.000105956	0.000105956	0.000105956	0.000105956	0.000123595	0.000123595	0.000123595	0.000123595	0.000123595	0.000123595	0.000123595	0.000123595	0.000123504	0.000123504	0.000123504	0.000123504	0.000123504	0.000123504	0.000123504	0.000123504	0.000123505	0.000123505	0.000123505	0.000123505	0.000123505	0.000123505	0.000123505	0.000123505	0.000123505	0.000123505	0.000123505	0.000123505	0.000123505	0.000123505	0.000123505	0.000123505	0.000123505	0.000123505	0.000123505	0.000123505	0.000123505	0.000123505	0.000123505	0.000123505	0.000741959	0.0008053	0.00093677	0.0008053	0.0894613	0.00093677	0.0894613	0.997769	0.000723099	0.000782766	0.00090559	0.000782766	0.00237075	0.00090559	0.00237075	3.97929e-16	0.000723667	0.0007835	0.000906766	0.0007835	0.0821224	0.000906766	0.0821224	0.997781	0.00072365	0.000783477	0.000906723	0.000783477	0.00321591	0.000906723	0.00321591	3.97745e-16	0.000723651	0.000783477	0.000906724	0.000783477	0.079507	0.000906724	0.079507	0.997781	0.000723651	0.000783477	0.000906724	0.000783477	0.00358479	0.000906724	0.00358479	3.97745e-16	0.000723651	0.000783477	0.000906724	0.000783477	0.0783895	0.000906724	0.0783895	0.997781	0.000723651	0.000783477	0.000906724	0.000783477	0.003755	0.000906724	0.003755	3.97745e-16	0.00932746	0.000783477	0.000906724	0.000783477	0.0778787	0.000906724	0.0778787	0.888862	0.00653602	0.0100914	0.00372766	0.0100914	6.84934e-05	0.00372766	6.84934e-05	1.30093e-19	0.0150796	0.00686991	0.0033157	0.00686991	0.0017489	0.0033157	0.0017489	0.00157058	0.0106114	0.00784893	0.00337291	0.00784893	0.00163084	0.00337291	0.00163084	0.00147125	0.0127548	0.0075376	0.00336491	0.0075376	0.00163887	0.00336491	0.00163887	0.00147734	0.011678	0.00763525	0.00336603	0.00763525	0.00163832	0.00336603	0.00163832	1.49979e-05	0.00432836	0.0174782	0.0179393	0.0174782	0.000187305	0.0179393	0.000187305	3.30139e-07	0.00608429	0.00299516	0.00385159	0.00299516	1.12308e-05	0.00385159	1.12308e-05	3.8949e-11	0.00393746	0.0054625	0.00690559	0.0054625	1.13135e-05	0.00690559	1.13135e-05	3.89496e-11	0.00430427	0.00493152	0.00608559	0.00493152	1.13134e-05	0.00608559	1.13134e-05	3.89496e-11	0.00423927	0.00504127	0.00629575	0.00504127	1.13134e-05	0.00629575	1.13134e-05	3.89496e-11	0.00425072	0.00501839	0.00624121	0.00501839	1.13134e-05	0.00624121	1.13134e-05	3.86803e-10	0.00377432	0.00330249	0.00269928	0.00330249	3.34834e-05	0.00269928	3.34834e-05	7.35937e-09	0.00377356	0.00354635	0.00312713	0.00354635	3.34525e-05	0.00312713	3.34525e-05	7.35937e-09	0.00377368	0.00351063	0.00307205	0.00351063	3.34525e-05	0.00307205	3.34525e-05	7.35937e-09	0.00377366	0.00351584	0.00307909	0.00351584	3.34525e-05	0.00307909	3.34525e-05	7.35937e-09	0.00377367	0.00351508	0.00307819	0.00351508	3.34525e-05	0.00307819	3.34525e-05	7.35937e-09	0.00377367	0.00351519	0.00307831	0.00351519	3.34525e-05	0.00307831	3.34525e-05	7.35937e-09	0.00377367	0.00351517	0.00307829	0.00351517	3.34525e-05	0.00307829	3.34525e-05	7.35937e-09	0.00377367	0.00351518	0.00307829	0.00351518	3.34525e-05	0.00307829	3.34525e-05	7.35937e-09	0.00377367	0.00351518	0.00307829	0.00351518	3.34525e-05	0.00307829	3.34525e-05	7.35937e-09	0.00377367	0.00351518	0.00307829	0.00351518	3.34525e-05	0.00307829	3.34525e-05	7.35937e-09	0.00377367	0.00351518	0.00307829	0.00351518	3.34525e-05	0.00307829	3.34525e-05	7.35937e-09	0.00377367	0.00351518	0.00307829	0.00351518	3.34525e-05	0.00307829	3.34525e-05	7.35937e-09	0.00377367	0.00351518	0.00307829	0.00351518	3.34525e-05	0.00307829	3.34525e-05	7.35937e-09	0.00377367	0.00351518	0.00307829	0.00351518	3.34525e-05	0.00307829	3.34525e-05	7.35937e-09	0.00377367	0.00351518	0.00307829	0.00351518	3.34525e-05	0.00307829	3.34525e-05	7.35937e-09	0.00377367	0.00351518	0.00307829	0.00351518	3.34525e-05	0.00307829	3.34525e-05	7.35937e-09	0.00377367	0.00351518	0.00307829	0.00351518	3.34525e-05	0.00307829	3.34525e-05	7.35937e-09	0.00377367	0.00351518	0.00307829	0.00351518	3.34525e-05	0.00307829	3.34525e-05	7.35937e-09	0.00377367	0.00351518	0.00307829	0.00351518	3.34525e-05	0.00307829	3.34525e-05	7.35937e-09	0.00377367	0.00351518	0.00307829	0.00351518	3.34525e-05	0.00307829	3.34525e-05	7.35937e-09	0	0	0	0	0	0	0	0	0.00443092	0.00443092	0.00443092	0.00443092	0.00443092	0.00443092	0.00443092	0.00443092	0.00499951	0.00499951	0.00499951	0.00499951	0.00499951	0.00499951	0.00499951	0.00499951	0.00507754	0.00507754	0.00507754	0.00507754	0.00507754	0.00507754	0.00507754	0.00507754	0.00185151	0.00185151	0.00185151	0.00185151	0.00185151	0.00185151	0.00185151	0.00185151	0.00169527	0.00169527	0.00169527	0.00169527	0.00169527	0.00169527	0.00169527	0.00169527	0.00168804	0.00168804	0.00168804	0.00168804	0.00168804	0.00168804	0.00168804	0.00168804	0.00168771	0.00168771	0.00168771	0.00168771	0.00168771	0.00168771	0.00168771	0.00168771	0.0016877	0.0016877	0.0016877	0.0016877	0.0016877	0.0016877	0.0016877	0.0016877	0.0016877	0.0016877	0.0016877	0.0016877	0.0016877	0.0016877	0.0016877	0.0016877	0.00280034	0.00282348	0.00286719	0.00286719	0.0111586	0.0033635	0.111904	0.988917	0.0028867	0.00291239	0.00296101	0.00296101	0.0144138	0.00352085	0.720291	1	0.00289351	0.00291947	0.0029686	0.0029686	0.0157362	0.00353599	1	1	0.00289405	0.00292004	0.00296922	0.00296922	0.0163069	0.00353745	1	1	0.0028941	0.00292008	0.00296927	0.00296927	0.0165594	0.0035376	1	1	0.0028941	0.00292008	0.00296927	0.00296927	0.0166723	0.00353761	1	1	0.0028941	0.00292008	0.00296927	0.00296927	0.0167231	0.00353761	1	1	0.0028941	0.00292008	0.00296927	0.00296927	0.016746	0.00353761	1	1	0.00669308	0.00292008	0.00296927	0.00296927	0.0167563	0.00353761	1	1	0.00742122	0.00675295	0.0056487	0.00613183	0.00537647	0.00353761	1	1	0.0085592	0.00749445	0.00607602	0.00668267	0.00394297	0.00353761	1	1	0.00882765	0.00764697	0.00614708	0.00678352	0.0037918	0.00353761	1	1	0.00889218	0.00767872	0.00615898	0.00680215	0.0037762	0.00353761	1	1	0.00890777	0.00768534	0.00616097	0.00680559	0.0037746	0.00353761	1	1	0.0061249	0.00896114	0.00846768	0.00861714	0.00203434	0.00672644	1	0.999997	0.00569857	0.00605568	0.00638881	0.00615704	0.000857868	0.00610903	1	0.993519	0.00529632	0.00559525	0.00603749	0.00575834	0.000830701	0.00600726	1	0.992271	0.00523862	0.00552556	0.00598005	0.00569618	0.000830084	0.00599065	1	0.992004	0.00523039	0.00551508	0.00597071	0.00568655	0.00083007	0.00598794	1	0.991946	0.00522922	0.00551351	0.00596919	0.00568506	0.00083007	0.00598749	1	0.99726	0.00511759	0.00510502	0.00509015	0.00505091	0.0011313	0.00434235	1	0.99999	0.00509191	0.00504853	0.00496972	0.00496441	0.00114065	0.0041519	1	0.999991	0.00508834	0.00504077	0.00495344	0.00495273	0.00114095	0.0041304	1	0.999991	0.00508785	0.00503971	0.00495125	0.00495115	0.00114096	0.00412798	1	0.999991	0.00508778	0.00503956	0.00495095	0.00495094	0.00114096	0.00412771	1	0.999991	0.00508777	0.00503954	0.00495091	0.00495091	0.00114096	0.00412768	1	0.999991	0.00508777	0.00503954	0.00495091	0.00495091	0.00114096	0.00412768	1	0.999991	0.00508777	0.00503954	0.00495091	0.00495091	0.00114096	0.00412768	1	0.999991	0.00508777	0.00503954	0.00495091	0.00495091	0.00114096	0.00412768	1	0.999991	0.00508777	0.00503954	0.00495091	0.00495091	0.00114096	0.00412768	1	0.999991	0.00508777	0.00503954	0.00495091	0.00495091	0.00114096	0.00412768	1	0.999991	0.00508777	0.00503954	0.00495091	0.00495091	0.00114096	0.00412768	1	0.999991	0.00508777	0.00503954	0.00495091	0.00495091	0.00114096	0.00412768	1	0.999991	0.00508777	0.00503954	0.00495091	0.00495091	0.00114096	0.00412768	1	0.999991	0.00508777	0.00503954	0.00495091	0.00495091	0.00114096	0.00412768	1	0.999991	0.00508777	0.00503954	0.00495091	0.00495091	0.00114096	0.00412768	1	0.999991	0.00508777	0.00503954	0.00495091	0.00495091	0.00114096	0.00412768	1	0.999991	0.00508777	0.00503954	0.00495091	0.00495091	0.00114096	0.00412768	1	0.999991	0.00508777	0.00503954	0.00495091	0.00495091	0.00114096	0.00412768	1	0.999991	0.00508777	0.00503954	0.00495091	0.00495091	0.00114096	0.00412768	1	0.999991	0	0	0	0	0	0	0	0	0.00443092	0.00443092	0.00443092	0.00443092	0.00443092	0.00443092	0.00443092	0.00443092	0.00432417	0.00432417	0.00432417	0.00432417	0.00432417	0.00432417	0.00432417	0.00432417	0.00432672	0.00432672	0.00432672	0.00432672	0.00432672	0.00432672	0.00432672	0.00432672	0.00364552	0.00364552	0.00364552	0.00364552	0.00364552	0.00364552	0.00364552	0.00364552	0.00365922	0.00365922	0.00365922	0.00365922	0.00365922	0.00365922	0.00365922	0.00365922	0.00365894	0.00365894	0.00365894	0.00365894	0.00365894	0.00365894	0.00365894	0.00365894	0.00365895	0.00365895	0.00365895	0.00365895	0.00365895	0.00365895	0.00365895	0.00365895	0.00365895	0.00365895	0.00365895	0.00365895	0.00365895	0.00365895	0.00365895	0.00365895	0.00365895	0.00365895	0.00365895	0.00365895	0.00365895	0.00365895	0.00365895	0.00365895	0.00398629	0.00398822	0.00399188	0.00400213	0.00504862	0.00434258	0.023401	0.347131	0.00397911	0.003981	0.00398457	0.00399457	0.00501018	0.00432628	0.0210325	0.0737565	0.00397926	0.00398115	0.00398473	0.00399474	0.00501124	0.00432666	0.0213038	0.265189	0.00397926	0.00398115	0.00398473	0.00399473	0.0050112	0.00432666	0.0212725	0.111313	0.00397926	0.00398115	0.00398473	0.00399474	0.00501121	0.00432666	0.0212761	0.226746	0.00397926	0.00398115	0.00398473	0.00399474	0.00501121	0.00432666	0.0212757	0.134134	0.00397926	0.00398115	0.00398473	0.00399474	0.00501121	0.00432666	0.0212758	0.205391	0.00397926	0.00398115	0.00398473	0.00399474	0.00501121	0.00432666	0.0212758	0.148447	0.00464188	0.00398115	0.00398473	0.00399474	0.00501121	0.00432666	0.0212758	0.16404	0.00462498	0.00464408	0.00455677	0.00451916	0.00412124	0.00386281	0.00927698	0.0290573	0.00468334	0.00462717	0.00454245	0.00450614	0.00414148	0.00387269	0.00990687	0.0593665	0.00468183	0.0046276	0.0045428	0.00450646	0.00414102	0.00387248	0.00987278	0.0506725	0.00468187	0.00462759	0.0045428	0.00450645	0.00414103	0.00387249	0.00987462	0.053035	0.00468187	0.00462759	0.0045428	0.00450645	0.00414103	0.00387249	0.00987452	0.028883	0.00435443	0.00470316	0.00470104	0.00468995	0.00372502	0.00433748	0.000766484	3.43313e-05	0.0043632	0.00435062	0.00438607	0.00438754	0.00325018	0.00420301	0.000205245	7.434e-07	0.00433592	0.00435907	0.00439369	0.00439485	0.0032587	0.00420612	0.000205883	7.43538e-07	0.00433657	0.00435886	0.0043935	0.00439467	0.00325855	0.00420605	0.000205882	7.43538e-07	0.00433655	0.00435887	0.00439351	0.00439468	0.00325855	0.00420605	0.000205882	7.43538e-07	0.00433655	0.00435887	0.00439351	0.00439468	0.00325855	0.00420605	0.000205882	1.01367e-06	0.00432683	0.00432369	0.00431891	0.00430782	0.0034358	0.00397421	0.000741961	3.3499e-05	0.00432655	0.00432453	0.00432068	0.00430988	0.00343245	0.00397928	0.000739766	3.3493e-05	0.00432656	0.00432451	0.00432064	0.00430984	0.00343251	0.00397917	0.000739775	3.3493e-05	0.00432656	0.00432451	0.00432064	0.00430984	0.00343251	0.00397917	0.000739775	3.3493e-05	0.00432656	0.00432451	0.00432064	0.00430984	0.00343251	0.00397917	0.000739775	3.3493e-05	0.00432656	0.00432451	0.00432064	0.00430984	0.00343251	0.00397917	0.000739775	3.3493e-05	0.00432656	0.00432451	0.00432064	0.00430984	0.00343251	0.00397917	0.000739775	3.3493e-05	0.00432656	0.00432451	0.00432064	0.00430984	0.00343251	0.00397917	0.000739775	3.3493e-05	0.00432656	0.00432451	0.00432064	0.00430984	0.00343251	0.00397917	0.000739775	3.3493e-05	0.00432656	0.00432451	0.00432064	0.00430984	0.00343251	0.00397917	0.000739775	3.3493e-05	0.00432656	0.00432451	0.00432064	0.00430984	0.00343251	0.00397917	0.000739775	3.3493e-05	0.00432656	0.00432451	0.00432064	0.00430984	0.00343251	0.00397917	0.000739775	3.3493e-05	0.00432656	0.00432451	0.00432064	0.00430984	0.00343251	0.00397917	0.000739775	3.3493e-05	0.00432656	0.00432451	0.00432064	0.00430984	0.00343251	0.00397917	0.000739775	3.3493e-05	0.00432656	0.00432451	0.00432064	0.00430984	0.00343251	0.00397917	0.000739775	3.3493e-05	0.00432656	0.00432451	0.00432064	0.00430984	0.00343251	0.00397917	0.000739775	3.3493e-05	0.00432656	0.00432451	0.00432064	0.00430984	0.00343251	0.00397917	0.000739775	3.3493e-05	0.00432656	0.00432451	0.00432064	0.00430984	0.00343251	0.00397917	0.000739775	3.3493e-05	0.00432656	0.00432451	0.00432064	0.00430984	0.00343251	0.00397917	0.000739775	3.3493e-05	0.00432656	0.00432451	0.00432064	0.00430984	0.00343251	0.00397917	0.000739775	3.3493e-05	0	0	0	0	0	0	0	0	0.00443092	0.00443092	0.00443092	0.00443092	0.00443092	0.00443092	0.00443092	0.00443092	0.00419879	0.00419879	0.00419879	0.00419879	0.00419879	0.00419879	0.00419879	0.00419879	0.00421064	0.00421064	0.00421064	0.00421064	0.00421064	0.00421064	0.00421064	0.00421064	0.00413816	0.00413816	0.00413816	0.00413816	0.00413816	0.00413816	0.00413816	0.00413816	0.0041418	0.0041418	0.0041418	0.0041418	0.0041418	0.0041418	0.0041418	0.0041418	0.00414162	0.00414162	0.00414162	0.00414162	0.00414162	0.00414162	0.00414162	0.00414162	0.00414163	0.00414163	0.00414163	0.00414163	0.00414163	0.00414163	0.00414163	0.00414163	0.00414163	0.00414163	0.00414163	0.00414163	0.00414163	0.00414163	0.00414163	0.00414163	0.00414163	0.00414163	0.00414163	0.00414163	0.00414163	0.00414163	0.00414163	0.00414163	0.00417744	0.00417751	0.00417765	0.00417908	0.0042787	0.0042787	0.00691742	0.016584	0.00417563	0.00417569	0.00417582	0.00417718	0.00427159	0.00427159	0.00668868	0.0142822	0.00417572	0.00417578	0.00417591	0.00417727	0.00427196	0.00427196	0.00670724	0.0146829	0.00417572	0.00417578	0.00417591	0.00417727	0.00427194	0.00427194	0.00670573	0.0146123	0.00417572	0.00417578	0.00417591	0.00417727	0.00427194	0.00427194	0.00670585	0.0146247	0.00417572	0.00417578	0.00417591	0.00417727	0.00427194	0.00427194	0.00670584	0.0146225	0.00417572	0.00417578	0.00417591	0.00417727	0.00427194	0.00427194	0.00670584	0.0146229	0.00417572	0.00417578	0.00417591	0.00417727	0.00427194	0.00427194	0.00670584	0.0146229	0.00424394	0.00417578	0.00417591	0.00417727	0.00427194	0.00427194	0.00670584	0.0143379	0.00424042	0.004244	0.0042391	0.0042296	0.00418783	0.00414285	0.0057503	0.0103736	0.00424373	0.00424049	0.00423584	0.00422692	0.00419211	0.00414935	0.00581733	0.0108819	0.00424356	0.00424067	0.00423601	0.00422705	0.0041919	0.00414902	0.0058126	0.0108154	0.00424357	0.00424066	0.004236	0.00422705	0.00419191	0.00414904	0.00581293	0.0108241	0.00424357	0.00424066	0.004236	0.00422705	0.00419191	0.00414904	0.00581291	0.00974221	0.00421045	0.00424482	0.00424492	0.00424393	0.00414688	0.00414904	0.00251225	0.00100057	0.00421217	0.00421028	0.0042125	0.00421508	0.00409142	0.00411347	0.00170317	0.000326986	0.00421053	0.00421204	0.00421416	0.00421656	0.00409418	0.00411524	0.00172003	0.000329683	0.00421062	0.00421195	0.00421408	0.00421648	0.00409404	0.00411516	0.00171968	0.000329672	0.00421061	0.00421196	0.00421408	0.00421648	0.00409405	0.00411516	0.00171969	0.000329672	0.00421061	0.00421196	0.00421408	0.00421648	0.00409405	0.00411516	0.00171969	0.000347661	0.00421005	0.00420989	0.00420965	0.00420809	0.00411621	0.00411516	0.00261785	0.00110123	0.00421006	0.00421	0.00420988	0.00420852	0.00411511	0.00411516	0.0025894	0.00109117	0.00421006	0.00420999	0.00420987	0.0042085	0.00411516	0.00411516	0.00259029	0.0010913	0.00421006	0.00421	0.00420987	0.0042085	0.00411516	0.00411516	0.00259027	0.0010913	0.00421006	0.00421	0.00420987	0.0042085	0.00411516	0.00411516	0.00259027	0.0010913	0.00421006	0.00421	0.00420987	0.0042085	0.00411516	0.00411516	0.00259027	0.0010913	0.00421006	0.00421	0.00420987	0.0042085	0.00411516	0.00411516	0.00259027	0.0010913	0.00421006	0.00421	0.00420987	0.0042085	0.00411516	0.00411516	0.00259027	0.0010913	0.00421006	0.00421	0.00420987	0.0042085	0.00411516	0.00411516	0.00259027	0.0010913	0.00421006	0.00421	0.00420987	0.0042085	0.00411516	0.00411516	0.00259027	0.0010913	0.00421006	0.00421	0.00420987	0.0042085	0.00411516	0.00411516	0.00259027	0.0010913	0.00421006	0.00421	0.00420987	0.0042085	0.00411516	0.00411516	0.00259027	0.0010913	0.00421006	0.00421	0.00420987	0.0042085	0.00411516	0.00411516	0.00259027	0.0010913	0.00421006	0.00421	0.00420987	0.0042085	0.00411516	0.00411516	0.00259027	0.0010913	0.00421006	0.00421	0.00420987	0.0042085	0.00411516	0.00411516	0.00259027	0.0010913	0.00421006	0.00421	0.00420987	0.0042085	0.00411516	0.00411516	0.00259027	0.0010913	0.00421006	0.00421	0.00420987	0.0042085	0.00411516	0.00411516	0.00259027	0.0010913	0.00421006	0.00421	0.00420987	0.0042085	0.00411516	0.00411516	0.00259027	0.0010913	0.00421006	0.00421	0.00420987	0.0042085	0.00411516	0.00411516	0.00259027	0.0010913	0.00421006	0.00421	0.00420987	0.0042085	0.00411516	0.00411516	0.00259027	0.0010913	0	0	0	0	0	0	0	0	0.00443092	0.00443092	0.00443092	0.00443092	0.00443092	0.00443092	0.00443092	0.00443092	0.0059074	0.0059074	0.0059074	0.0059074	0.0059074	0.0059074	0.0059074	0.0059074	0.00650088	0.00650088	0.00650088	0.00650088	0.00650088	0.00650088	0.00650088	0.00650088	0.00672373	0.00672373	0.00672373	0.00672373	0.00672373	0.00672373	0.00672373	0.00672373	0.00682154	0.00682154	0.00682154	0.00682154	0.00682154	0.00682154	0.00682154	0.00682154	0.0068649	0.0068649	0.0068649	0.0068649	0.0068649	0.0068649	0.0068649	0.0068649	0.00688422	0.00688422	0.00688422	0.00688422	0.00688422	0.00688422	0.00688422	0.00688422	0.00689284	0.00689284	0.00689284	0.00689284	0.00689284	0.00689284	0.00689284	0.00689284	0.00689669	0.00689669	0.00689669	0.00689669	0.00689669	0.00689669	0.00689669	0.00689669	0.0069313	0.00796877	0.0201187	0.0069151	0.00704396	0.00691483	0.00691487	0.0069151	0.00694686	0.00854117	0.0463907	0.00692335	0.00711148	0.00692297	0.00692302	0.00692335	0.00695386	0.00886328	0.212636	0.00692705	0.00714265	0.00692662	0.00692667	0.00692705	0.00695702	0.00904981	0.999928	0.00692871	0.00715708	0.00692826	0.00692831	0.00692871	0.00695845	0.00915961	1	0.00692946	0.00716378	0.00692899	0.00692905	0.00692946	0.00695909	0.00922485	1	0.00692979	0.00716689	0.00692933	0.00692938	0.00692979	0.00695938	0.00926383	1	0.00692994	0.00716833	0.00692947	0.00692953	0.00692994	0.00695951	0.00928721	1	0.00693001	0.007169	0.00692954	0.0069296	0.00693001	0.00666651	0.00930124	1	0.00693004	0.00716931	0.00692957	0.00692962	0.00684452	0.0065411	0.00891855	1	0.00695766	0.007081	0.00696231	0.00696075	0.00691762	0.0067518	0.00870055	1	0.00697012	0.00704061	0.00697709	0.0069748	0.00695046	0.00684461	0.00857873	1	0.00697575	0.00702221	0.00698378	0.00698115	0.00696526	0.0068859	0.0085114	1	0.00697829	0.00701385	0.0069868	0.00698402	0.00697194	0.00690434	0.00847441	1	0.00697944	0.00701005	0.00698817	0.00698532	0.00696671	0.00678716	0.00667727	1	0.00698489	0.00687071	0.0069891	0.00698778	0.00702259	0.00701521	0.0052678	1	0.00697322	0.00672576	0.00697308	0.00697323	0.00699108	0.00697929	0.00480722	1	0.00696794	0.00666287	0.00696584	0.00696666	0.00697682	0.00696306	0.00466558	1	0.00696557	0.00663577	0.00696258	0.00696369	0.00697038	0.00695575	0.00462286	1	0.00696449	0.00662413	0.00696111	0.00696235	0.00696747	0.00695245	0.00461006	1	0.00696401	0.00661913	0.00696044	0.00696175	0.00697028	0.00709073	0.00518462	1	0.00696134	0.00668294	0.00695998	0.00696054	0.00696416	0.00700231	0.0053816	1	0.00696013	0.00671063	0.00695978	0.00696	0.00696141	0.00696232	0.00545082	1	0.00695959	0.00672269	0.00695969	0.00695976	0.00696016	0.0069443	0.00547536	1	0.00695934	0.00672794	0.00695965	0.00695965	0.0069596	0.0069362	0.00548409	1	0.00695923	0.00673023	0.00695963	0.0069596	0.00695935	0.00693256	0.00548719	1	0.00695918	0.00673123	0.00695962	0.00695958	0.00695923	0.00693092	0.0054883	1	0.00695915	0.00673167	0.00695962	0.00695956	0.00695918	0.00693019	0.00548869	1	0.00695914	0.00673186	0.00695962	0.00695956	0.00695916	0.00692986	0.00548883	1	0.00695914	0.00673194	0.00695962	0.00695956	0.00695915	0.00692971	0.00548888	1	0.00695914	0.00673197	0.00695962	0.00695956	0.00695914	0.00692964	0.0054889	1	0.00695914	0.00673199	0.00695962	0.00695956	0.00695914	0.00692961	0.00548891	1	0.00695914	0.006732	0.00695962	0.00695956	0.00695914	0.0069296	0.00548891	1	0.00695914	0.006732	0.00695962	0.00695956	0.00695914	0.0069296	0.00548891	1	0.00695914	0.006732	0.00695962	0.00695956	0.00695914	0.0069296	0.00548891	1	0.00695914	0.006732	0.00695962	0.00695956	0.00695914	0.0069296	0.00548891	1	0.00695914	0.006732	0.00695962	0.00695956	0.00695914	0.0069296	0.00548891	1	0.00695914	0.006732	0.00695962	0.00695956	0.00695914	0.0069296	0.00548891	1	0.00695914	0.006732	0.00695962	0.00695956	0.00695914	0.0069296	0.00548891	1	0.00695914	0.006732	0.00695962	0.00695956	0.00695914	0.0069296	0.00548891	1	0.00695914	0.006732	0.00695962	0.00695956	0.00695914	0	0	0	0	0	0	0	0	0.00443092	0.00443092	0.00443092	0.00443092	0.00443092	0.00443092	0.00443092	0.00443092	0.00566657	0.00566657	0.00566657	0.00566657	0.00566657	0.00566657	0.00566657	0.00566657	0.00606855	0.00606855	0.00606855	0.00606855	0.00606855	0.00606855	0.00606855	0.00606855	0.00591562	0.00591562	0.00591562	0.00591562	0.00591562	0.00591562	0.00591562	0.00591562	0.00586566	0.00586566	0.00586566	0.00586566	0.00586566	0.00586566	0.00586566	0.00586566	0.00584943	0.00584943	0.00584943	0.00584943	0.00584943	0.00584943	0.00584943	0.00584943	0.00584416	0.00584416	0.00584416	0.00584416	0.00584416	0.00584416	0.00584416	0.00584416	0.00584245	0.00584245	0.00584245	0.00584245	0.00584245	0.00584245	0.00584245	0.00584245	0.0058419	0.0058419	0.0058419	0.0058419	0.0058419	0.0058419	0.0058419	0.0058419	0.00603473	0.00989561	0.212713	0.00598542	0.0071845	0.00598309	0.00598391	0.00598966	0.0060996	0.0123759	0.999964	0.00603325	0.00773902	0.00603013	0.00603123	0.00603895	0.00612159	0.0141867	1	0.00604928	0.00798026	0.00604588	0.00604707	0.00605547	0.00612905	0.0156713	1	0.00605465	0.00808752	0.00605116	0.00605239	0.00606103	0.00613159	0.0170016	1	0.00605646	0.00813568	0.00605294	0.00605417	0.00606289	0.00613245	0.0182876	1	0.00605707	0.00815738	0.00605353	0.00605477	0.00606352	0.00613275	0.0196212	1	0.00605727	0.00816719	0.00605373	0.00605497	0.00606373	0.00613285	0.0211049	1	0.00605734	0.00817162	0.0060538	0.00605504	0.0060638	0.00484149	0.0228846	1	0.00605736	0.00817362	0.00605382	0.00605506	0.00536112	0.00450645	0.0199851	1	0.00630362	0.00722901	0.00634532	0.00632142	0.00601346	0.00560385	0.0170509	1	0.00639028	0.00686042	0.00644869	0.00641546	0.00623496	0.00595558	0.0145133	1	0.00642104	0.00672172	0.00648575	0.00644899	0.00631201	0.00607289	0.0126215	1	0.006432	0.00667025	0.00649908	0.00646099	0.00633903	0.00611253	0.0113716	1	0.00643591	0.00665125	0.00650389	0.00646529	0.0062238	0.00609558	0.00515158	1	0.00648367	0.00546585	0.00651068	0.00649588	0.00680971	0.0070407	0.00247619	1	0.00637016	0.00453153	0.0063618	0.00636749	0.00650711	0.00659308	0.00213356	1	0.0063302	0.00430235	0.0063095	0.00632234	0.00639886	0.00643151	0.00209325	1	0.00631619	0.00424792	0.00629123	0.00630652	0.00636058	0.00637416	0.00208855	1	0.00631129	0.00423509	0.00628486	0.006301	0.00634709	0.00635392	0.00208801	1	0.00630957	0.00423207	0.00628264	0.00629907	0.00640558	0.0067496	0.00300248	1	0.00628637	0.00466597	0.00627943	0.0062843	0.00631545	0.006389	0.00315915	1	0.00627829	0.00477976	0.00627831	0.00627915	0.00628397	0.00626254	0.0031868	1	0.00627548	0.00481006	0.00627792	0.00627736	0.00627301	0.00621879	0.00319171	1	0.0062745	0.00481815	0.00627779	0.00627674	0.0062692	0.00620372	0.00319258	1	0.00627416	0.00482032	0.00627774	0.00627652	0.00626787	0.00619853	0.00319273	1	0.00627404	0.0048209	0.00627772	0.00627644	0.00626742	0.00619675	0.00319276	1	0.006274	0.00482106	0.00627772	0.00627642	0.00626726	0.00619614	0.00319277	1	0.00627398	0.0048211	0.00627772	0.00627641	0.0062672	0.00619593	0.00319277	1	0.00627398	0.00482111	0.00627772	0.0062764	0.00626718	0.00619586	0.00319277	1	0.00627398	0.00482111	0.00627772	0.0062764	0.00626717	0.00619583	0.00319277	1	0.00627398	0.00482111	0.00627772	0.0062764	0.00626717	0.00619583	0.00319277	1	0.00627398	0.00482111	0.00627772	0.0062764	0.00626717	0.00619582	0.00319277	1	0.00627398	0.00482111	0.00627772	0.0062764	0.00626717	0.00619582	0.00319277	1	0.00627398	0.00482111	0.00627772	0.0062764	0.00626717	0.00619582	0.00319277	1	0.00627398	0.00482111	0.00627772	0.0062764	0.00626717	0.00619582	0.00319277	1	0.00627398	0.00482111	0.00627772	0.0062764	0.00626717	0.00619582	0.00319277	1	0.00627398	0.00482111	0.00627772	0.0062764	0.00626717	0.00619582	0.00319277	1	0.00627398	0.00482111	0.00627772	0.0062764	0.00626717	0.00619582	0.00319277	1	0.00627398	0.00482111	0.00627772	0.0062764	0.00626717	0.00619582	0.00319277	1	0.00627398	0.00482111	0.00627772	0.0062764	0.00626717	0	0	0	0	0	0	0	0	0.00443092	0.00443092	0.00443092	0.00443092	0.00443092	0.00443092	0.00443092	0.00443092	0.00477766	0.00477766	0.00477766	0.00477766	0.00477766	0.00477766	0.00477766	0.00477766	0.00480591	0.00480591	0.00480591	0.00480591	0.00480591	0.00480591	0.00480591	0.00480591	0.00361712	0.00361712	0.00361712	0.00361712	0.00361712	0.00361712	0.00361712	0.00361712	0.00354466	0.00354466	0.00354466	0.00354466	0.00354466	0.00354466	0.00354466	0.00354466	0.00354029	0.00354029	0.00354029	0.00354029	0.00354029	0.00354029	0.00354029	0.00354029	0.00354003	0.00354003	0.00354003	0.00354003	0.00354003	0.00354003	0.00354003	0.00354003	0.00354001	0.00354001	0.00354001	0.00354001	0.00354001	0.00354001	0.00354001	0.00354001	0.00354001	0.00354001	0.00354001	0.00354001	0.00354001	0.00354001	0.00354001	0.00354001	0.00415812	0.0119407	0.929167	0.00409143	0.0119407	0.00408183	0.00409143	0.00415812	0.00420207	0.0137579	1	0.00412999	0.0137579	0.00411963	0.00412999	0.00420207	0.00420521	0.0141856	1	0.0041327	0.0141856	0.00412228	0.0041327	0.00420521	0.00420544	0.0142881	1	0.00413289	0.0142881	0.00412247	0.00413289	0.00420544	0.00420545	0.0143128	1	0.0041329	0.0143128	0.00412248	0.0041329	0.00420545	0.00420545	0.0143187	1	0.0041329	0.0143187	0.00412248	0.0041329	0.00420545	0.00420545	0.0143202	1	0.0041329	0.0143202	0.00412248	0.0041329	0.00420545	0.00420545	0.0143205	1	0.0041329	0.0143205	0.00412248	0.0041329	0.00420545	0.00203441	0.0143206	1	0.0041329	0.0143206	0.00412248	0.0041329	0.00203441	0.00196049	0.0069642	1	0.00523628	0.0069642	0.00543561	0.00523628	0.00453953	0.00453383	0.00614684	1	0.00533538	0.00614684	0.00555824	0.00533538	0.00473708	0.00473662	0.00606213	1	0.00534437	0.00606213	0.00556982	0.00534437	0.00475301	0.00475298	0.00605341	1	0.00534519	0.00605341	0.00557092	0.00534519	0.0047543	0.0047543	0.00605252	1	0.00534526	0.00605252	0.00557103	0.00534526	0.00390986	0.00561793	0.00192721	0.976792	0.00558058	0.00192721	0.00561516	0.00558058	0.0076951	0.00777605	0.000877625	0.0438948	0.00496625	0.000877625	0.00489392	0.00496625	0.00530111	0.0053084	0.000862042	5.5057e-09	0.00491466	0.000862042	0.00483428	0.00491466	0.00508977	0.0050904	0.000861814	2.60112e-09	0.00491035	0.000861814	0.00482938	0.00491035	0.00507152	0.00507157	0.00086181	2.60112e-09	0.00490999	0.00086181	0.00482898	0.00490999	0.00506995	0.00506995	0.00086181	2.60112e-09	0.00490996	0.00086181	0.00482895	0.00490996	0.00559005	0.00559005	0.0015294	1.39052e-06	0.00480527	0.0015294	0.00480992	0.00480527	0.00478323	0.00478323	0.00154691	1.39056e-06	0.00479672	0.00154691	0.00480836	0.00479672	0.00471806	0.00471806	0.00154738	1.39056e-06	0.00479602	0.00154738	0.00480823	0.00479602	0.00471284	0.00471284	0.00154739	1.39056e-06	0.00479597	0.00154739	0.00480823	0.00479597	0.00471242	0.00471242	0.00154739	1.39056e-06	0.00479596	0.00154739	0.00480822	0.00479596	0.00471239	0.00471239	0.00154739	1.39056e-06	0.00479596	0.00154739	0.00480822	0.00479596	0.00471239	0.00471239	0.00154739	1.39056e-06	0.00479596	0.00154739	0.00480822	0.00479596	0.00471239	0.00471239	0.00154739	1.39056e-06	0.00479596	0.00154739	0.00480822	0.00479596	0.00471239	0.00471239	0.00154739	1.39056e-06	0.00479596	0.00154739	0.00480822	0.00479596	0.00471239	0.00471239	0.00154739	1.39056e-06	0.00479596	0.00154739	0.00480822	0.00479596	0.00471239	0.00471239	0.00154739	1.39056e-06	0.00479596	0.00154739	0.00480822	0.00479596	0.00471239	0.00471239	0.00154739	1.39056e-06	0.00479596	0.00154739	0.00480822	0.00479596	0.00471239	0.00471239	0.00154739	1.39056e-06	0.00479596	0.00154739	0.00480822	0.00479596	0.00471239	0.00471239	0.00154739	1.39056e-06	0.00479596	0.00154739	0.00480822	0.00479596	0.00471239	0.00471239	0.00154739	1.39056e-06	0.00479596	0.00154739	0.00480822	0.00479596	0.00471239	0.00471239	0.00154739	1.39056e-06	0.00479596	0.00154739	0.00480822	0.00479596	0.00471239	0.00471239	0.00154739	1.39056e-06	0.00479596	0.00154739	0.00480822	0.00479596	0.00471239	0.00471239	0.00154739	1.39056e-06	0.00479596	0.00154739	0.00480822	0.00479596	0.00471239	0.00471239	0.00154739	1.39056e-06	0.00479596	0.00154739	0.00480822	0.00479596	0.00471239	0.00471239	0.00154739	1.39056e-06	0.00479596	0.00154739	0.00480822	0.00479596	0.00471239	0	0	0	0	0	0	0	0	0.00443092	0.00443092	0.00443092	0.00443092	0.00443092	0.00443092	0.00443092	0.00443092	0.00497951	0.00497951	0.00497951	0.00497951	0.00497951	0.00497951	0.00497951	0.00497951	0.00505197	0.00505197	0.00505197	0.00505197	0.00505197	0.00505197	0.00505197	0.00505197	0.00184176	0.00184176	0.00184176	0.00184176	0.00184176	0.00184176	0.00184176	0.00184176	0.00169199	0.00169199	0.00169199	0.00169199	0.00169199	0.00169199	0.00169199	0.00169199	0.0016853	0.0016853	0.0016853	0.0016853	0.0016853	0.0016853	0.0016853	0.0016853	0.00168501	0.00168501	0.00168501	0.00168501	0.00168501	0.00168501	0.00168501	0.00168501	0.00168499	0.00168499	0.00168499	0.00168499	0.00168499	0.00168499	0.00168499	0.00168499	0.00168499	0.00168499	0.00168499	0.00168499	0.00168499	0.00168499	0.00168499	0.00168499	0.00286261	0.0111409	0.988899	0.00281896	0.111745	0.00279586	0.00286261	0.00335812	0.00295297	0.0142639	1	0.0029046	0.698457	0.00287904	0.00295297	0.00350964	0.00296002	0.015474	1	0.00291118	1	0.00288537	0.00296002	0.00352369	0.00296057	0.0159695	1	0.00291168	1	0.00288585	0.00296057	0.003525	0.00296061	0.016177	1	0.00291172	1	0.00288589	0.00296061	0.00352512	0.00296062	0.0162646	1	0.00291172	1	0.00288589	0.00296062	0.00352513	0.00296062	0.0163017	1	0.00291172	1	0.00288589	0.00296062	0.00352513	0.00296062	0.0163175	1	0.00291172	1	0.00288589	0.00296062	0.00352513	0.000940721	0.0163242	1	0.00291172	1	0.00288589	0.00296062	0.00027202	0.000891793	0.00523573	1	0.00673369	1	0.00754768	0.006114	0.00323525	0.00533377	0.00390929	1	0.00744516	1	0.0085304	0.00664266	0.00349828	0.00599521	0.00377493	1	0.00758561	1	0.00875321	0.00673563	0.00352264	0.00610044	0.00376158	1	0.00761365	1	0.00880454	0.00675211	0.0035249	0.00611736	0.00376026	1	0.00761926	1	0.00881639	0.00675503	0.00112052	0.00973671	0.00202662	0.999986	0.0088839	1	0.00924254	0.0085531	0.0223217	0.0159261	0.00085611	0.984062	0.00599465	1	0.00578426	0.00609901	0.0091464	0.00771311	0.000830015	0.975909	0.00555578	1	0.005281	0.00571764	0.00647106	0.00621554	0.000829443	0.97028	0.00549196	1	0.00521148	0.00566054	0.00603136	0.00597544	0.000829431	0.965668	0.00548275	1	0.00520195	0.00565205	0.005962	0.00593781	0.00082943	0.961384	0.00548142	1	0.00520065	0.00565078	0.0105196	0.00625369	0.00113043	0.999936	0.00507534	1	0.00507949	0.00502047	0.00486661	0.00510082	0.00113946	0.999977	0.00502135	1	0.00506331	0.00493782	0.00419316	0.00494828	0.00113973	0.999977	0.00501422	1	0.00506115	0.00492709	0.00411939	0.00492844	0.00113974	0.999977	0.00501328	1	0.00506086	0.00492569	0.00411138	0.00492587	0.00113974	0.999977	0.00501315	1	0.00506083	0.00492551	0.00411052	0.00492554	0.00113974	0.999977	0.00501314	1	0.00506082	0.00492549	0.00411042	0.00492549	0.00113974	0.999977	0.00501313	1	0.00506082	0.00492549	0.00411041	0.00492549	0.00113974	0.999977	0.00501313	1	0.00506082	0.00492548	0.00411041	0.00492548	0.00113974	0.999977	0.00501313	1	0.00506082	0.00492548	0.00411041	0.00492548	0.00113974	0.999977	0.00501313	1	0.00506082	0.00492548	0.00411041	0.00492548	0.00113974	0.999977	0.00501313	1	0.00506082	0.00492548	0.00411041	0.00492548	0.00113974	0.999977	0.00501313	1	0.00506082	0.00492548	0.00411041	0.00492548	0.00113974	0.999977	0.00501313	1	0.00506082	0.00492548	0.00411041	0.00492548	0.00113974	0.999977	0.00501313	1	0.00506082	0.00492548	0.00411041	0.00492548	0.00113974	0.999977	0.00501313	1	0.00506082	0.00492548	0.00411041	0.00492548	0.00113974	0.999977	0.00501313	1	0.00506082	0.00492548	0.00411041	0.00492548	0.00113974	0.999977	0.00501313	1	0.00506082	0.00492548	0.00411041	0.00492548	0.00113974	0.999977	0.00501313	1	0.00506082	0.00492548	0.00411041	0.00492548	0.00113974	0.999977	0.00501313	1	0.00506082	0.00492548	0.00411041	0.00492548	0.00113974	0.999977	0.00501313	1	0.00506082	0.00492548	0.00411041	0	0	0	0	0	0	0	0	0.00443092	0.00443092	0.00443092	0.00443092	0.00443092	0.00443092	0.00443092	0.00443092	0.00346167	0.00346167	0.00346167	0.00346167	0.00346167	0.00346167	0.00346167	0.00346167	0.00365381	0.00365381	0.00365381	0.00365381	0.00365381	0.00365381	0.00365381	0.00365381	0.000417087	0.000417087	0.000417087	0.000417087	0.000417087	0.000417087	0.000417087	0.000417087	0.000499819	0.000499819	0.000499819	0.000499819	0.000499819	0.000499819	0.000499819	0.000499819	0.000497513	0.000497513	0.000497513	0.000497513	0.000497513	0.000497513	0.000497513	0.000497513	0.000497577	0.000497577	0.000497577	0.000497577	0.000497577	0.000497577	0.000497577	0.000497577	0.000497576	0.000497576	0.000497576	0.000497576	0.000497576	0.000497576	0.000497576	0.000497576	0.000497576	0.000497576	0.000497576	0.000497576	0.000497576	0.000497576	0.000497576	0.000497576	0.0014933	0.00430983	0.824512	0.0014933	0.824512	0.00146929	0.0016906	0.00430983	0.00141252	0.00348512	4.52891e-20	0.00141252	4.52891e-20	0.00139167	0.00158165	0.00348512	0.00141891	0.00364904	0.828503	0.00141891	0.828503	0.00139772	0.0015913	0.00364904	0.00141841	0.00361586	3.62279e-20	0.00141841	3.62279e-20	0.00139725	0.00159044	0.00361586	0.00141845	0.00362255	0.828503	0.00141845	0.828503	0.00139728	0.00159052	0.00362255	0.00141844	0.0036212	3.62279e-20	0.00141844	3.62279e-20	0.00139728	0.00159051	0.0036212	0.00141844	0.00362147	0.828503	0.00141844	0.828503	0.00139728	0.00159051	0.00362147	0.00141844	0.00362142	3.62279e-20	0.00141844	3.62279e-20	0.00139728	0.00159051	0.00362142	0.000763678	0.00362143	0.828503	0.00141844	0.828503	0.00139728	0.00159051	1.56838e-05	0.000792142	0.00195173	1.78467e-23	0.0084723	1.56331e-22	0.0101399	0.00499864	0.00107742	0.00789416	0.00214238	0.0023742	0.00572609	0.0204211	0.00624275	0.00413469	0.00101536	0.00532007	0.0021197	0.00207957	0.00667042	0.00660869	0.00775144	0.0043385	0.00101889	0.00613885	0.00212239	0.00211405	0.00632942	0.0142003	0.00712865	0.00428954	0.00101869	0.00586567	0.00212207	0.00210999	0.00645051	0.0093332	0.00737947	0.00430125	1.81415e-05	0.00900193	0.00393698	3.6438e-06	0.00890003	2.43275e-06	0.00859039	0.0088641	0.0633925	0.010311	0.0016483	5.77059e-08	0.00312384	1.94987e-08	0.00297663	0.00337077	8.84087e-05	0.00304461	0.00187298	5.77174e-08	0.00431003	1.95012e-08	0.00407016	0.00457763	0.0030403	0.00456431	0.00184963	5.77174e-08	0.00403447	1.95012e-08	0.0038296	0.00428011	0.00257878	0.00419394	0.00185204	5.77174e-08	0.00409688	1.95012e-08	0.00388128	0.00435162	0.00264604	0.00428134	0.00185179	5.77174e-08	0.00408266	1.95012e-08	0.00387012	0.00433432	0.019431	0.00404093	0.001359	1.39052e-06	0.0034646	1.39052e-06	0.00356307	0.00301825	0.000508836	0.00347267	0.00139693	1.39041e-06	0.00358603	1.39041e-06	0.00362457	0.00324806	0.00146486	0.00358441	0.00139397	1.39041e-06	0.00356184	1.39041e-06	0.00361217	0.00320671	0.00138869	0.00356216	0.0013942	1.39041e-06	0.00356664	1.39041e-06	0.00361466	0.00321411	0.00139461	0.00356658	0.00139418	1.39041e-06	0.00356569	1.39041e-06	0.00361416	0.00321278	0.00139415	0.0035657	0.00139419	1.39041e-06	0.00356588	1.39041e-06	0.00361426	0.00321302	0.00139419	0.00356588	0.00139419	1.39041e-06	0.00356584	1.39041e-06	0.00361424	0.00321298	0.00139419	0.00356584	0.00139419	1.39041e-06	0.00356585	1.39041e-06	0.00361424	0.00321299	0.00139419	0.00356585	0.00139419	1.39041e-06	0.00356585	1.39041e-06	0.00361424	0.00321298	0.00139419	0.00356585	0.00139419	1.39041e-06	0.00356585	1.39041e-06	0.00361424	0.00321298	0.00139419	0.00356585	0.00139419	1.39041e-06	0.00356585	1.39041e-06	0.00361424	0.00321298	0.00139419	0.00356585	0.00139419	1.39041e-06	0.00356585	1.39041e-06	0.00361424	0.00321298	0.00139419	0.00356585	0.00139419	1.39041e-06	0.00356585	1.39041e-06	0.00361424	0.00321298	0.00139419	0.00356585	0.00139419	1.39041e-06	0.00356585	1.39041e-06	0.00361424	0.00321298	0.00139419	0.00356585	0.00139419	1.39041e-06	0.00356585	1.39041e-06	0.00361424	0.00321298	0.00139419	0.00356585	0.00139419	1.39041e-06	0.00356585	1.39041e-06	0.00361424	0.00321298	0.00139419	0.00356585	0.00139419	1.39041e-06	0.00356585	1.39041e-06	0.00361424	0.00321298	0.00139419	0.00356585	0.00139419	1.39041e-06	0.00356585	1.39041e-06	0.00361424	0.00321298	0.00139419	0.00356585	0.00139419	1.39041e-06	0.00356585	1.39041e-06	0.00361424	0.00321298	0.00139419	0.00356585	0.00139419	1.39041e-06	0.00356585	1.39041e-06	0.00361424	0.00321298	0.00139419	0	0	0	0	0	0	0	0	0.00443092	0.00443092	0.00443092	0.00443092	0.00443092	0.00443092	0.00443092	0.00443092	0.00597142	0.00597142	0.00597142	0.00597142	0.00597142	0.00597142	0.00597142	0.00597142	0.00662336	0.00662336	0.00662336	0.00662336	0.00662336	0.00662336	0.00662336	0.00662336	0.000431018	0.000431018	0.000431018	0.000431018	0.000431018	0.000431018	0.000431018	0.000431018	0.000283481	0.000283481	0.000283481	0.000283481	0.000283481	0.000283481	0.000283481	0.000283481	0.000280664	0.000280664	0.000280664	0.000280664	0.000280664	0.000280664	0.000280664	0.000280664	0.000280611	0.000280611	0.000280611	0.000280611	0.000280611	0.000280611	0.000280611	0.000280611	0.00028061	0.00028061	0.00028061	0.00028061	0.00028061	0.00028061	0.00028061	0.00028061	0.00028061	0.00028061	0.00028061	0.00028061	0.00028061	0.00028061	0.00028061	0.00028061	0.00113687	0.0018701	0.048208	0.0011545	0.972875	0.00113687	0.0018701	0.048208	0.00120462	0.00208209	0.564965	0.00122476	1	0.00120462	0.00208209	0.564965	0.00121015	0.00211212	1	0.00123059	1	0.00121015	0.00211212	1	0.00121061	0.00211641	1	0.00123108	1	0.00121061	0.00211641	1	0.00121064	0.00211702	1	0.00123112	1	0.00121064	0.00211702	1	0.00121065	0.00211711	1	0.00123112	1	0.00121065	0.00211711	1	0.00121065	0.00211712	1	0.00123112	1	0.00121065	0.00211712	1	0.00121065	0.00211712	1	0.00123112	1	0.00121065	0.00211712	1	0.00224777	0.00211712	1	0.00123112	1	0.00121065	0.00211712	1	0.00241085	0.00392775	1	0.01224	1	0.0133706	0.00392775	1	0.0144858	0.0044376	1	0.0254427	1	0.0299407	0.0044376	1	0.0322127	0.00459271	1	0.0599811	1	0.086549	0.00459271	1	0.0995057	0.00464096	1	0.397954	1	0.813852	0.00464096	1	0.913114	0.00465607	1	1	1	1	0.00465607	1	1	0.014552	1	1	1	1	0.014552	1	1	0.0125857	1	1	1	1	0.0125857	1	1	0.0110346	1	1	1	1	0.0110346	1	1	0.00994569	1	1	1	1	0.00994569	1	1	0.00924553	1	1	1	1	0.00924553	1	1	0.00882135	1	1	1	1	0.00882135	1	1	0.00484623	1	1	1	1	0.00484623	1	1	0.00370718	1	1	1	1	0.00370718	1	1	0.00343304	1	1	1	1	0.00343304	1	1	0.00337013	1	1	1	1	0.00337013	1	1	0.00335586	1	1	1	1	0.00335586	1	1	0.00335263	1	1	1	1	0.00335263	1	1	0.0033519	1	1	1	1	0.0033519	1	1	0.00335174	1	1	1	1	0.00335174	1	1	0.0033517	1	1	1	1	0.0033517	1	1	0.00335169	1	1	1	1	0.00335169	1	1	0.00335169	1	1	1	1	0.00335169	1	1	0.00335169	1	1	1	1	0.00335169	1	1	0.00335169	1	1	1	1	0.00335169	1	1	0.00335169	1	1	1	1	0.00335169	1	1	0.00335169	1	1	1	1	0.00335169	1	1	0.00335169	1	1	1	1	0.00335169	1	1	0.00335169	1	1	1	1	0.00335169	1	1	0.00335169	1	1	1	1	0.00335169	1	1	0.00335169	1	1	1	1	0.00335169	1	1	0.00335169	1	1	1	1	0.00335169	1	0	0	0	0	0	0	0	0	0.00443092	0.00443092	0.00443092	0.00443092	0.00443092	0.00443092	0.00443092	0.00443092	0.00521174	0.00521174	0.00521174	0.00521174	0.00521174	0.00521174	0.00521174	0.00521174	0.00536288	0.00536288	0.00536288	0.00536288	0.00536288	0.00536288	0.00536288	0.00536288	0.000623187	0.000623187	0.000623187	0.000623187	0.000623187	0.000623187	0.000623187	0.000623187	0.000523475	0.000523475	0.000523475	0.000523475	0.000523475	0.000523475	0.000523475	0.000523475	0.000521558	0.000521558	0.000521558	0.000521558	0.000521558	0.000521558	0.000521558	0.000521558	0.000521522	0.000521522	0.000521522	0.000521522	0.000521522	0.000521522	0.000521522	0.000521522	0.000521521	0.000521521	0.000521521	0.000521521	0.000521521	0.000521521	0.000521521	0.000521521	0.000521521	0.000521521	0.000521521	0.000521521	0.000521521	0.000521521	0.000521521	0.000521521	0.00153992	0.00177186	0.00451641	0.00156509	0.831213	0.00156509	0.00451641	0.831213	0.00159865	0.00185515	0.00522808	0.00162628	1	0.00162628	0.00522808	1	0.0016021	0.00186084	0.0053661	0.00162994	1	0.00162994	0.0053661	1	0.00160231	0.00186123	0.00539328	0.00163016	1	0.00163016	0.00539328	1	0.00160232	0.00186126	0.00539864	0.00163017	1	0.00163017	0.00539864	1	0.00160232	0.00186126	0.00539971	0.00163017	1	0.00163017	0.00539971	1	0.00160232	0.00186126	0.00539992	0.00163017	1	0.00163017	0.00539992	1	0.00160232	0.00186126	0.00539996	0.00163017	1	0.00163017	0.00539996	1	0.00503562	0.00186126	0.00539997	0.00163017	1	0.00163017	0.00539997	1	0.00571007	0.00584614	0.00131517	0.00972669	1	0.00875447	0.00291266	1	0.0134829	0.00676344	0.00113179	0.0130595	1	0.0113495	0.00265852	1	0.017869	0.00699407	0.00112418	0.0147388	1	0.0124728	0.00263383	1	0.0209342	0.00705328	0.00112387	0.0156639	1	0.0129925	0.00263145	1	0.023376	0.00706856	0.00112385	0.0161976	1	0.0132401	0.00263122	1	0.0164166	0.0145417	0.00461719	0.022848	1	0.0205397	0.00487932	1	0.0132798	0.00939433	0.00361926	0.0118116	1	0.011446	0.00245649	1	0.00780845	0.00778554	0.00348919	0.00789958	1	0.00821677	0.00224738	1	0.00639327	0.00734118	0.00347258	0.00684747	1	0.00730267	0.00223018	1	0.00607074	0.00722295	0.00347046	0.00658908	1	0.00706277	0.00222878	1	0.00599953	0.00719181	0.00347019	0.00652711	1	0.00700111	0.00222866	1	0.00562655	0.00500193	0.00171206	0.00552413	1	0.0056208	0.00163571	1	0.00543199	0.00461636	0.00160495	0.00532497	1	0.00534385	0.00160046	1	0.00539344	0.00455161	0.00159865	0.00528629	1	0.00528995	0.00159838	1	0.00538584	0.00454082	0.00159828	0.00527881	1	0.00527951	0.00159826	1	0.00538434	0.00453903	0.00159826	0.00527736	1	0.0052775	0.00159826	1	0.00538404	0.00453873	0.00159826	0.00527708	1	0.00527711	0.00159826	1	0.00538398	0.00453868	0.00159826	0.00527703	1	0.00527703	0.00159826	1	0.00538397	0.00453867	0.00159826	0.00527702	1	0.00527702	0.00159826	1	0.00538397	0.00453867	0.00159826	0.00527701	1	0.00527701	0.00159826	1	0.00538397	0.00453867	0.00159826	0.00527701	1	0.00527701	0.00159826	1	0.00538397	0.00453867	0.00159826	0.00527701	1	0.00527701	0.00159826	1	0.00538397	0.00453867	0.00159826	0.00527701	1	0.00527701	0.00159826	1	0.00538397	0.00453867	0.00159826	0.00527701	1	0.00527701	0.00159826	1	0.00538397	0.00453867	0.00159826	0.00527701	1	0.00527701	0.00159826	1	0.00538397	0.00453867	0.00159826	0.00527701	1	0.00527701	0.00159826	1	0.00538397	0.00453867	0.00159826	0.00527701	1	0.00527701	0.00159826	1	0.00538397	0.00453867	0.00159826	0.00527701	1	0.00527701	0.00159826	1	0.00538397	0.00453867	0.00159826	0.00527701	1	0.00527701	0.00159826	1	0.00538397	0.00453867	0.00159826	0.00527701	1	0.00527701	0.00159826	1	0.00538397	0.00453867	0.00159826	0.00527701	1	0.00527701	0.00159826	1	0	0	0	0	0	0	0	0	0.00443092	0.00443092	0.00443092	0.00443092	0.00443092	0.00443092	0.00443092	0.00443092	0.00472198	0.00472198	0.00472198	0.00472198	0.00472198	0.00472198	0.00472198	0.00472198	0.00474175	0.00474175	0.00474175	0.00474175	0.00474175	0.00474175	0.00474175	0.00474175	0.0017255	0.0017255	0.0017255	0.0017255	0.0017255	0.0017255	0.0017255	0.0017255	0.00165216	0.00165216	0.00165216	0.00165216	0.00165216	0.00165216	0.00165216	0.00165216	0.00165042	0.00165042	0.00165042	0.00165042	0.00165042	0.00165042	0.00165042	0.00165042	0.00165038	0.00165038	0.00165038	0.00165038	0.00165038	0.00165038	0.00165038	0.00165038	0.00165038	0.00165038	0.00165038	0.00165038	0.00165038	0.00165038	0.00165038	0.00165038	0.00165038	0.00165038	0.00165038	0.00165038	0.00165038	0.00165038	0.00165038	0.00165038	0.00273849	0.00280387	0.00328925	0.00276112	0.109698	0.00280387	0.0109141	0.988669	0.00278169	0.00285077	0.00336766	0.00280559	0.369272	0.00285077	0.012455	1	0.00278341	0.0028527	0.00337146	0.00280738	0.961165	0.0028527	0.0127313	1	0.00278348	0.00285278	0.00337165	0.00280746	0.999992	0.00285278	0.0127815	1	0.00278349	0.00285278	0.00337165	0.00280746	0.999995	0.00285278	0.0127907	1	0.00278349	0.00285278	0.00337165	0.00280746	0.999995	0.00285278	0.0127923	1	0.00278349	0.00285278	0.00337165	0.00280746	0.999995	0.00285278	0.0127926	1	0.00278349	0.00285278	0.00337165	0.00280746	0.999995	0.00285278	0.0127927	1	0.0057493	0.00285278	0.00337165	0.00280746	0.999995	0.00285278	0.0127927	1	0.00599908	0.005892	0.00337165	0.00649345	0.999941	0.00542767	0.00409235	0.999995	0.0076241	0.00615441	0.00337165	0.00684561	0.999941	0.00563189	0.00361144	0.999995	0.0078035	0.0061776	0.00337165	0.00688023	0.999941	0.00564841	0.00358656	0.999995	0.00782356	0.00617966	0.00337165	0.00688364	0.999941	0.00564975	0.00358528	0.999995	0.00782581	0.00617984	0.00337165	0.00688398	0.999941	0.00564986	0.00358522	0.976821	0.00567203	0.00782542	0.00641186	0.00802642	0.996703	0.00776629	0.00193219	0.524485	0.00553697	0.00544816	0.00557696	0.00532378	0.958641	0.00567163	0.000834348	3.81636e-07	0.00490993	0.00526548	0.00551057	0.00512127	0.930489	0.00550376	0.000821251	1.97739e-10	0.00486593	0.00525169	0.00550532	0.00510641	0.89918	0.00549052	0.000821096	1.97737e-10	0.00486286	0.00525065	0.00550491	0.00510532	0.850248	0.00548948	0.000821094	1.97737e-10	0.00486265	0.00525057	0.00550487	0.00510524	0.737059	0.0054894	0.000821094	1.40995e-08	0.00476658	0.00466485	0.00399184	0.00472706	0.804178	0.00468087	0.00111907	1.4002e-07	0.00474293	0.00462578	0.00390601	0.00470146	0.915348	0.00462685	0.00112388	1.40021e-07	0.00474132	0.00462319	0.00390119	0.00469973	0.981734	0.00462326	0.00112396	1.40021e-07	0.00474121	0.00462302	0.00390092	0.00469962	0.992909	0.00462302	0.00112396	1.40021e-07	0.0047412	0.00462301	0.0039009	0.00469961	0.993958	0.00462301	0.00112396	1.40021e-07	0.0047412	0.00462301	0.0039009	0.00469961	0.994049	0.00462301	0.00112396	1.40021e-07	0.0047412	0.00462301	0.0039009	0.00469961	0.994056	0.00462301	0.00112396	1.40021e-07	0.0047412	0.00462301	0.0039009	0.00469961	0.994057	0.00462301	0.00112396	1.40021e-07	0.0047412	0.00462301	0.0039009	0.00469961	0.994057	0.00462301	0.00112396	1.40021e-07	0.0047412	0.00462301	0.0039009	0.00469961	0.994057	0.00462301	0.00112396	1.40021e-07	0.0047412	0.00462301	0.0039009	0.00469961	0.994057	0.00462301	0.00112396	1.40021e-07	0.0047412	0.00462301	0.0039009	0.00469961	0.994057	0.00462301	0.00112396	1.40021e-07	0.0047412	0.00462301	0.0039009	0.00469961	0.994057	0.00462301	0.00112396	1.40021e-07	0.0047412	0.00462301	0.0039009	0.00469961	0.994057	0.00462301	0.00112396	1.40021e-07	0.0047412	0.00462301	0.0039009	0.00469961	0.994057	0.00462301	0.00112396	1.40021e-07	0.0047412	0.00462301	0.0039009	0.00469961	0.994057	0.00462301	0.00112396	1.40021e-07	0.0047412	0.00462301	0.0039009	0.00469961	0.994057	0.00462301	0.00112396	1.40021e-07	0.0047412	0.00462301	0.0039009	0.00469961	0.994057	0.00462301	0.00112396	1.40021e-07	0.0047412	0.00462301	0.0039009	0.00469961	0.994057	0.00462301	0.00112396	1.40021e-07	0.0047412	0.00462301	0.0039009	0.00469961	0.994057	0.00462301	0.00112396	1.40021e-07	0	0	0	0	0	0	0	0	0.00443092	0.00443092	0.00443092	0.00443092	0.00443092	0.00443092	0.00443092	0.00443092	0.00480542	0.00480542	0.00480542	0.00480542	0.00480542	0.00480542	0.00480542	0.00480542	0.00483848	0.00483848	0.00483848	0.00483848	0.00483848	0.00483848	0.00483848	0.00483848	0.00364212	0.00364212	0.00364212	0.00364212	0.00364212	0.00364212	0.00364212	0.00364212	0.00356312	0.00356312	0.00356312	0.00356312	0.00356312	0.00356312	0.00356312	0.00356312	0.00355796	0.00355796	0.00355796	0.00355796	0.00355796	0.00355796	0.00355796	0.00355796	0.00355763	0.00355763	0.00355763	0.00355763	0.00355763	0.00355763	0.00355763	0.00355763	0.0035576	0.0035576	0.0035576	0.0035576	0.0035576	0.0035576	0.0035576	0.0035576	0.0035576	0.0035576	0.0035576	0.0035576	0.0035576	0.0035576	0.0035576	0.0035576	0.00410211	0.00411174	0.00417877	0.00411174	0.0119995	0.00417877	0.0119995	0.929494	0.00414323	0.0041537	0.00422659	0.0041537	0.0139873	0.00422659	0.0139873	1	0.00414636	0.00415689	0.00423029	0.00415689	0.0145008	0.00423029	0.0145008	1	0.00414659	0.00415714	0.00423058	0.00415714	0.0146364	0.00423058	0.0146364	1	0.00414661	0.00415716	0.0042306	0.00415716	0.0146724	0.0042306	0.0146724	1	0.00414661	0.00415716	0.0042306	0.00415716	0.014682	0.0042306	0.014682	1	0.00414661	0.00415716	0.0042306	0.00415716	0.0146845	0.0042306	0.0146845	1	0.00414661	0.00415716	0.0042306	0.00415716	0.0146852	0.0042306	0.0146852	1	0.00525363	0.00415716	0.0042306	0.00415716	0.0146854	0.0042306	0.0146854	1	0.00536114	0.00526698	0.0047384	0.00526698	0.00714297	0.0047384	0.00714297	1	0.00559023	0.00537503	0.00478266	0.00537503	0.0062233	0.00478266	0.0062233	1	0.00561371	0.00538567	0.00478654	0.00538567	0.00611953	0.00478654	0.00611953	1	0.00561612	0.00538672	0.00478688	0.00538672	0.00610793	0.00478688	0.00610793	1	0.00561637	0.00538682	0.00478691	0.00538682	0.00610663	0.00478691	0.00610663	0.999999	0.00502606	0.00562396	0.00547348	0.00562396	0.00194449	0.00547348	0.00194449	0.995583	0.00497537	0.00500659	0.00514135	0.00500659	0.000880127	0.00514135	0.000880127	0.189689	0.00487258	0.00495033	0.00511019	0.00495033	0.000863076	0.00511019	0.000863076	8.5249e-08	0.00486341	0.00494523	0.00510728	0.00494523	0.000862806	0.00510728	0.000862806	2.60112e-09	0.0048626	0.00494477	0.00510701	0.00494477	0.000862801	0.00510701	0.000862801	2.60112e-09	0.00486253	0.00494473	0.00510698	0.00494473	0.000862801	0.00510698	0.000862801	1.95013e-08	0.00484507	0.00483929	0.00477589	0.00483929	0.00153116	0.00477589	0.00153116	1.39052e-06	0.00484182	0.00482996	0.00474703	0.00482996	0.00155007	0.00474703	0.00155007	1.39056e-06	0.00484153	0.00482914	0.00474452	0.00482914	0.00155061	0.00474452	0.00155061	1.39056e-06	0.0048415	0.00482906	0.00474431	0.00482906	0.00155062	0.00474431	0.00155062	1.39056e-06	0.0048415	0.00482905	0.00474429	0.00482905	0.00155063	0.00474429	0.00155063	1.39056e-06	0.0048415	0.00482905	0.00474428	0.00482905	0.00155063	0.00474428	0.00155063	1.39056e-06	0.0048415	0.00482905	0.00474428	0.00482905	0.00155063	0.00474428	0.00155063	1.39056e-06	0.0048415	0.00482905	0.00474428	0.00482905	0.00155063	0.00474428	0.00155063	1.39056e-06	0.0048415	0.00482905	0.00474428	0.00482905	0.00155063	0.00474428	0.00155063	1.39056e-06	0.0048415	0.00482905	0.00474428	0.00482905	0.00155063	0.00474428	0.00155063	1.39056e-06	0.0048415	0.00482905	0.00474428	0.00482905	0.00155063	0.00474428	0.00155063	1.39056e-06	0.0048415	0.00482905	0.00474428	0.00482905	0.00155063	0.00474428	0.00155063	1.39056e-06	0.0048415	0.00482905	0.00474428	0.00482905	0.00155063	0.00474428	0.00155063	1.39056e-06	0.0048415	0.00482905	0.00474428	0.00482905	0.00155063	0.00474428	0.00155063	1.39056e-06	0.0048415	0.00482905	0.00474428	0.00482905	0.00155063	0.00474428	0.00155063	1.39056e-06	0.0048415	0.00482905	0.00474428	0.00482905	0.00155063	0.00474428	0.00155063	1.39056e-06	0.0048415	0.00482905	0.00474428	0.00482905	0.00155063	0.00474428	0.00155063	1.39056e-06	0.0048415	0.00482905	0.00474428	0.00482905	0.00155063	0.00474428	0.00155063	1.39056e-06	0.0048415	0.00482905	0.00474428	0.00482905	0.00155063	0.00474428	0.00155063	1.39056e-06	0.0048415	0.00482905	0.00474428	0.00482905	0.00155063	0.00474428	0.00155063	1.39056e-06	0	0	0	0	0	0	0	0	0.00443092	0.00443092	0.00443092	0.00443092	0.00443092	0.00443092	0.00443092	0.00443092	0.00415758	0.00415758	0.00415758	0.00415758	0.00415758	0.00415758	0.00415758	0.00415758	0.00417395	0.00417395	0.00417395	0.00417395	0.00417395	0.00417395	0.00417395	0.00417395	0.00397775	0.00397775	0.00397775	0.00397775	0.00397775	0.00397775	0.00397775	0.00397775	0.00398899	0.00398899	0.00398899	0.00398899	0.00398899	0.00398899	0.00398899	0.00398899	0.00398834	0.00398834	0.00398834	0.00398834	0.00398834	0.00398834	0.00398834	0.00398834	0.00398838	0.00398838	0.00398838	0.00398838	0.00398838	0.00398838	0.00398838	0.00398838	0.00398838	0.00398838	0.00398838	0.00398838	0.00398838	0.00398838	0.00398838	0.00398838	0.00398838	0.00398838	0.00398838	0.00398838	0.00398838	0.00398838	0.00398838	0.00398838	0.00408508	0.00408564	0.00408957	0.00408667	0.00490724	0.0041204	0.00676488	0.155493	0.00407941	0.00407994	0.00408363	0.0040809	0.00484291	0.00411259	0.00650089	0.0202583	0.00407974	0.00408027	0.00408398	0.00408124	0.00484739	0.00411305	0.00652554	0.127086	0.00407972	0.00408025	0.00408396	0.00408122	0.00484708	0.00411303	0.00652324	0.0302144	0.00407972	0.00408025	0.00408396	0.00408122	0.0048471	0.00411303	0.00652345	0.111981	0.00407972	0.00408025	0.00408396	0.00408122	0.0048471	0.00411303	0.00652343	0.0372998	0.00407972	0.00408025	0.00408396	0.00408122	0.0048471	0.00411303	0.00652344	0.102209	0.00407972	0.00408025	0.00408396	0.00408122	0.0048471	0.00411303	0.00652344	0.0427083	0.00425956	0.00408025	0.00408396	0.00408122	0.0048471	0.00411303	0.00652344	0.0851105	0.00424856	0.00426011	0.00421122	0.00424748	0.00428478	0.00411303	0.00515024	0.0212684	0.0042662	0.00424911	0.00420352	0.00423735	0.00431955	0.00411303	0.00525278	0.0517772	0.00426512	0.00424978	0.00420399	0.00423796	0.00431739	0.00411303	0.00524506	0.0339622	0.00426519	0.00424974	0.00420396	0.00423793	0.00431752	0.00411303	0.00524564	0.0434866	0.00426519	0.00424974	0.00420396	0.00423793	0.00431752	0.00411303	0.00524559	0.0124092	0.00417727	0.00426887	0.00426758	0.00426852	0.00355031	0.00424119	0.00253896	9.03275e-05	0.00418271	0.00417606	0.00419414	0.00418067	0.00317789	0.00419709	0.00179201	3.66292e-06	0.00417405	0.00418164	0.00419857	0.00418596	0.00319497	0.00419975	0.00181139	3.66751e-06	0.00417457	0.0041813	0.0041983	0.00418564	0.00319418	0.00419959	0.00181089	3.66751e-06	0.00417454	0.00418132	0.00419832	0.00418566	0.00319422	0.0041996	0.0018109	3.66751e-06	0.00417454	0.00418132	0.00419832	0.00418565	0.00319421	0.0041996	0.0018109	6.51283e-06	0.004173	0.00417194	0.00416691	0.00417063	0.00352267	0.00413566	0.00260441	9.91311e-05	0.00417301	0.0041725	0.00416879	0.00417153	0.00350607	0.00413946	0.00257483	9.89987e-05	0.00417301	0.00417247	0.00416868	0.00417147	0.00350691	0.00413924	0.00257593	9.89989e-05	0.00417301	0.00417247	0.00416869	0.00417148	0.00350687	0.00413925	0.00257589	9.89989e-05	0.00417301	0.00417247	0.00416869	0.00417148	0.00350687	0.00413925	0.00257589	9.89989e-05	0.00417301	0.00417247	0.00416869	0.00417148	0.00350687	0.00413925	0.00257589	9.89989e-05	0.00417301	0.00417247	0.00416869	0.00417148	0.00350687	0.00413925	0.00257589	9.89989e-05	0.00417301	0.00417247	0.00416869	0.00417148	0.00350687	0.00413925	0.00257589	9.89989e-05	0.00417301	0.00417247	0.00416869	0.00417148	0.00350687	0.00413925	0.00257589	9.89989e-05	0.00417301	0.00417247	0.00416869	0.00417148	0.00350687	0.00413925	0.00257589	9.89989e-05	0.00417301	0.00417247	0.00416869	0.00417148	0.00350687	0.00413925	0.00257589	9.89989e-05	0.00417301	0.00417247	0.00416869	0.00417148	0.00350687	0.00413925	0.00257589	9.89989e-05	0.00417301	0.00417247	0.00416869	0.00417148	0.00350687	0.00413925	0.00257589	9.89989e-05	0.00417301	0.00417247	0.00416869	0.00417148	0.00350687	0.00413925	0.00257589	9.89989e-05	0.00417301	0.00417247	0.00416869	0.00417148	0.00350687	0.00413925	0.00257589	9.89989e-05	0.00417301	0.00417247	0.00416869	0.00417148	0.00350687	0.00413925	0.00257589	9.89989e-05	0.00417301	0.00417247	0.00416869	0.00417148	0.00350687	0.00413925	0.00257589	9.89989e-05	0.00417301	0.00417247	0.00416869	0.00417148	0.00350687	0.00413925	0.00257589	9.89989e-05	0.00417301	0.00417247	0.00416869	0.00417148	0.00350687	0.00413925	0.00257589	9.89989e-05	0.00417301	0.00417247	0.00416869	0.00417148	0.00350687	0.00413925	0.00257589	9.89989e-05	0	0	0	0	0	0	0	0	0.00443092	0.00443092	0.00443092	0.00443092	0.00443092	0.00443092	0.00443092	0.00443092	0.00625411	0.00625411	0.00625411	0.00625411	0.00625411	0.00625411	0.00625411	0.00625411	0.00720548	0.00720548	0.00720548	0.00720548	0.00720548	0.00720548	0.00720548	0.00720548	0.00772084	0.00772084	0.00772084	0.00772084	0.00772084	0.00772084	0.00772084	0.00772084	0.00803577	0.00803577	0.00803577	0.00803577	0.00803577	0.00803577	0.00803577	0.00803577	0.00823446	0.00823446	0.00823446	0.00823446	0.00823446	0.00823446	0.00823446	0.00823446	0.00836231	0.00836231	0.00836231	0.00836231	0.00836231	0.00836231	0.00836231	0.00836231	0.00844561	0.00844561	0.00844561	0.00844561	0.00844561	0.00844561	0.00844561	0.00844561	0.00850034	0.00850034	0.00850034	0.00850034	0.00850034	0.00850034	0.00850034	0.00850034	0.00855677	0.00855681	0.00855709	0.00855709	0.00871628	0.00857712	0.00985848	0.0248175	0.00859429	0.00859435	0.00859483	0.00859483	0.00886339	0.00862831	0.0109509	0.08354	0.00861932	0.0086194	0.00862001	0.00862001	0.00896501	0.00866262	0.0119159	0.899932	0.00863606	0.00863616	0.00863684	0.00863684	0.00903589	0.00868569	0.0128377	1	0.00864728	0.00864738	0.00864812	0.00864812	0.00908564	0.00870124	0.013784	1	0.00865479	0.0086549	0.00865568	0.00865568	0.00912074	0.00871173	0.0148269	1	0.00865984	0.00865996	0.00866076	0.00866076	0.00914558	0.00871881	0.0160665	1	0.00866323	0.00866335	0.00866418	0.00866418	0.0091632	0.00872361	0.0176727	1	0.00870434	0.00866563	0.00866647	0.00866647	0.00917571	0.00872685	0.0199905	1	0.00873212	0.008706	0.00870047	0.00870247	0.00907153	0.00870122	0.0228791	1	0.00875297	0.00873329	0.00872343	0.00872679	0.00899858	0.00868396	0.0285115	1	0.00876713	0.00875177	0.00873897	0.00874326	0.00894787	0.00867234	0.0436004	1	0.00877676	0.00876432	0.0087495	0.00875442	0.00891277	0.00866454	0.129175	1	0.00878331	0.00877285	0.00875664	0.008762	0.00888856	0.00865929	0.991699	1	0.00876852	0.008781	0.00876968	0.00877333	0.00869802	0.00868345	1	1	0.00875848	0.00876688	0.00876183	0.0087633	0.00846594	0.00869296	1	1	0.00875066	0.00875729	0.0087565	0.00875649	0.00831496	0.00869937	1	1	0.00874536	0.00875079	0.00875288	0.00875187	0.00821819	0.0087037	1	1	0.00874176	0.00874638	0.00875043	0.00874874	0.00815673	0.00870661	1	1	0.00873933	0.00874339	0.00874877	0.00874661	0.00811795	0.00870859	1	1	0.00873749	0.00874019	0.00874355	0.00874209	0.00817412	0.00869603	1	1	0.00873624	0.00873803	0.00874002	0.00873903	0.00820981	0.00868756	1	1	0.0087354	0.00873657	0.00873763	0.00873696	0.00823256	0.00868187	1	1	0.00873483	0.00873558	0.00873601	0.00873555	0.00824709	0.00867803	1	1	0.00873444	0.00873491	0.00873491	0.0087346	0.0082564	0.00867545	1	1	0.00873417	0.00873445	0.00873416	0.00873396	0.00826235	0.00867372	1	1	0.00873399	0.00873414	0.00873366	0.00873352	0.00826617	0.00867255	1	1	0.00873387	0.00873393	0.00873332	0.00873323	0.00826862	0.00867177	1	1	0.00873379	0.00873379	0.00873309	0.00873303	0.00827019	0.00867125	1	1	0.00873374	0.0087337	0.00873294	0.00873289	0.00827119	0.00867089	1	1	0.0087337	0.00873364	0.00873283	0.0087328	0.00827184	0.00867065	1	1	0.00873368	0.00873359	0.00873276	0.00873274	0.00827225	0.00867049	1	1	0.00873366	0.00873357	0.00873272	0.0087327	0.00827252	0.00867038	1	1	0.00873365	0.00873355	0.00873268	0.00873267	0.00827269	0.00867031	1	1	0.00873364	0.00873353	0.00873266	0.00873265	0.0082728	0.00867026	1	1	0.00873363	0.00873352	0.00873264	0.00873264	0.00827287	0.00867023	1	1	0.00873363	0.00873352	0.00873263	0.00873263	0.00827292	0.00867021	1	1	0.00873363	0.00873351	0.00873262	0.00873262	0.00827294	0.00867019	1	1	0.00873363	0.00873351	0.00873262	0.00873262	0.00827296	0.00867018	1	1	0.00873363	0.00873351	0.00873262	0.00873262	0.00827297	0.00867018	1	1	0	0	0	0	0	0	0	0	0.00443092	0.00443092	0.00443092	0.00443092	0.00443092	0.00443092	0.00443092	0.00443092	0.00368106	0.00368106	0.00368106	0.00368106	0.00368106	0.00368106	0.00368106	0.00368106	0.00379843	0.00379843	0.00379843	0.00379843	0.00379843	0.00379843	0.00379843	0.00379843	0.00377686	0.00377686	0.00377686	0.00377686	0.00377686	0.00377686	0.00377686	0.00377686	0.00378027	0.00378027	0.00378027	0.00378027	0.00378027	0.00378027	0.00378027	0.00378027	0.00377973	0.00377973	0.00377973	0.00377973	0.00377973	0.00377973	0.00377973	0.00377973	0.00377981	0.00377981	0.00377981	0.00377981	0.00377981	0.00377981	0.00377981	0.00377981	0.0037798	0.0037798	0.0037798	0.0037798	0.0037798	0.0037798	0.0037798	0.0037798	0.0037798	0.0037798	0.0037798	0.0037798	0.0037798	0.0037798	0.0037798	0.0037798	0.00378181	0.00387298	0.00626305	0.00378129	0.00381399	0.00378128	0.00378129	0.00378135	0.00378149	0.00385791	0.00564606	0.00378105	0.00380854	0.00378105	0.00378105	0.0037811	0.00378154	0.00386034	0.00579347	0.00378109	0.00380941	0.00378109	0.00378109	0.00378114	0.00378153	0.00385995	0.00575791	0.00378109	0.00380927	0.00378108	0.00378108	0.00378114	0.00378153	0.00386001	0.00576647	0.00378109	0.00380929	0.00378108	0.00378108	0.00378114	0.00378153	0.00386	0.00576441	0.00378109	0.00380929	0.00378108	0.00378108	0.00378114	0.00378153	0.00386	0.0057649	0.00378109	0.00380929	0.00378108	0.00378108	0.00378114	0.00378153	0.00386	0.00576479	0.00378109	0.00380929	0.00378108	0.00378108	0.00378114	0.00375442	0.00386	0.00576481	0.00378109	0.00380929	0.00378108	0.00378108	0.00376609	0.00375868	0.00383233	0.00549984	0.00378376	0.00379413	0.00378403	0.00378388	0.00378543	0.00378515	0.00383677	0.00556107	0.00378334	0.00379654	0.00378356	0.00378343	0.00378237	0.00378096	0.00383606	0.00554686	0.00378341	0.00379616	0.00378363	0.0037835	0.00378285	0.00378162	0.00383617	0.00555015	0.0037834	0.00379622	0.00378362	0.00378349	0.00378278	0.00378152	0.00383615	0.00554939	0.0037834	0.00379621	0.00378363	0.00378349	0.00378	0.00378006	0.00368594	0.00211927	0.00378367	0.00374921	0.00378364	0.00378366	0.0037917	0.00379679	0.00363441	0.00151037	0.00378228	0.00373181	0.00378216	0.00378223	0.00378128	0.00378051	0.00364226	0.00154944	0.0037825	0.00373453	0.0037824	0.00378246	0.00378292	0.00378308	0.00364106	0.00154691	0.00378246	0.0037341	0.00378236	0.00378242	0.00378266	0.00378267	0.00364124	0.00154707	0.00378247	0.00373417	0.00378237	0.00378243	0.00378271	0.00378274	0.00364121	0.00154706	0.00378247	0.00373416	0.00378237	0.00378243	0.00378409	0.00379028	0.00371468	0.00250539	0.00378234	0.00375749	0.00378236	0.00378234	0.00378202	0.00378058	0.00370328	0.00240675	0.00378236	0.00375382	0.00378236	0.00378236	0.00378235	0.00378212	0.00370504	0.00241672	0.00378235	0.0037544	0.00378236	0.00378236	0.0037823	0.00378187	0.00370477	0.00241571	0.00378235	0.00375431	0.00378236	0.00378236	0.0037823	0.00378191	0.00370481	0.00241582	0.00378235	0.00375432	0.00378236	0.00378236	0.0037823	0.00378191	0.00370481	0.00241581	0.00378235	0.00375432	0.00378236	0.00378236	0.0037823	0.00378191	0.00370481	0.00241581	0.00378235	0.00375432	0.00378236	0.00378236	0.0037823	0.00378191	0.00370481	0.00241581	0.00378235	0.00375432	0.00378236	0.00378236	0.0037823	0.00378191	0.00370481	0.00241581	0.00378235	0.00375432	0.00378236	0.00378236	0.0037823	0.00378191	0.00370481	0.00241581	0.00378235	0.00375432	0.00378236	0.00378236	0.0037823	0.00378191	0.00370481	0.00241581	0.00378235	0.00375432	0.00378236	0.00378236	0.0037823	0.00378191	0.00370481	0.00241581	0.00378235	0.00375432	0.00378236	0.00378236	0.0037823	0.00378191	0.00370481	0.00241581	0.00378235	0.00375432	0.00378236	0.00378236	0.0037823	0.00378191	0.00370481	0.00241581	0.00378235	0.00375432	0.00378236	0.00378236	0.0037823	0.00378191	0.00370481	0.00241581	0.00378235	0.00375432	0.00378236	0.00378236	0.0037823	0.00378191	0.00370481	0.00241581	0.00378235	0.00375432	0.00378236	0.00378236	0.0037823	0.00378191	0.00370481	0.00241581	0.00378235	0.00375432	0.00378236	0.00378236	0.0037823	0.00378191	0.00370481	0.00241581	0.00378235	0.00375432	0.00378236	0.00378236	0.0037823	0.00378191	0.00370481	0.00241581	0.00378235	0.00375432	0.00378236	0.00378236	0.0037823	0.00378191	0.00370481	0.00241581	0.00378235	0.00375432	0.00378236	0.00378236	0.0037823	0	0	0	0	0	0	0	0	0.00443092	0.00443092	0.00443092	0.00443092	0.00443092	0.00443092	0.00443092	0.00443092	0.00575548	0.00575548	0.00575548	0.00575548	0.00575548	0.00575548	0.00575548	0.00575548	0.00622307	0.00622307	0.00622307	0.00622307	0.00622307	0.00622307	0.00622307	0.00622307	0.0063463	0.0063463	0.0063463	0.0063463	0.0063463	0.0063463	0.0063463	0.0063463	0.00639257	0.00639257	0.00639257	0.00639257	0.00639257	0.00639257	0.00639257	0.00639257	0.00641003	0.00641003	0.00641003	0.00641003	0.00641003	0.00641003	0.00641003	0.00641003	0.00641
[truncated: 87,924 more chars]
