# Supplementary material for: The Importance of Lateral Connections in the Parietal Cortex for Generating Motor Plans
Source: PLoS One. 2015 Aug 7;10(8):e0134669. doi: 10.1371/journal.pone.0134669 (PMC4529220; doi:10.1371/journal.pone.0134669)
Supplement: S1 Dataset — The complete dataset utilized in the data-dependent figures. (ZIP) [file pone.0134669.s001.zip › Champion_Data/Evolved_Flash_Task/TS_15/lat_3_2to4_9T84/ppc_lat_input.txt]

0	0	0	0	0	0	0	0	0.0159404	0.0159404	0.0159404	0.0159404	0.0159404	0.0159404	0.0159404	0.0159404	0.017716	0.017716	0.017716	0.017716	0.017716	0.017716	0.017716	0.017716	0.0179256	0.0179256	0.0179256	0.0179256	0.0179256	0.0179256	0.0179256	0.0179256	0.0179491	0.0179491	0.0179491	0.0179491	0.0179491	0.0179491	0.0179491	0.0179491	0.0179519	0.0179519	0.0179519	0.0179519	0.0179519	0.0179519	0.0179519	0.0179519	0.0179522	0.0179522	0.0179522	0.0179522	0.0179522	0.0179522	0.0179522	0.0179522	0.0179523	0.0179523	0.0179523	0.0179523	0.0179523	0.0179523	0.0179523	0.0179523	0.0179523	0.0179523	0.0179523	0.0179523	0.0179523	0.0179523	0.0179523	0.0179523	0.0179523	0.0179523	0.0179523	0.0179523	0.0179523	0.0179523	0.0179523	0.0179523	0.0206954	0.0179958	0.0179531	0.0179958	0.017953	0.0179531	0.017953	0.017953	0.0210745	0.018001	0.0179532	0.018001	0.017953	0.0179532	0.017953	0.017953	0.0211275	0.0180016	0.0179532	0.0180016	0.0179531	0.0179532	0.0179531	0.0179531	0.0211348	0.0180017	0.0179532	0.0180017	0.0179531	0.0179532	0.0179531	0.0179531	0.0211359	0.0180017	0.0179532	0.0180017	0.0179531	0.0179532	0.0179531	0.0179531	0.021136	0.0180017	0.0179532	0.0180017	0.0179531	0.0179532	0.0179531	0.0179531	0.021136	0.0180017	0.0179532	0.0180017	0.0179531	0.0179532	0.0179531	0.0179531	0.021136	0.0180017	0.0179532	0.0180017	0.0179531	0.0179532	0.0179531	0.0179531	0.0211211	0.0180017	0.0179532	0.0180017	0.0179531	0.0179532	0.0179531	0.0179543	0.021119	0.017989	0.0179537	0.017989	0.0179543	0.0179537	0.0179543	0.0179546	0.0209676	0.0179874	0.0179538	0.0179874	0.0179545	0.0179538	0.0179545	0.0179546	0.0209467	0.0179873	0.0179538	0.0179873	0.0179545	0.0179538	0.0179545	0.0179546	0.0209437	0.0179872	0.0179538	0.0179872	0.0179545	0.0179538	0.0179545	0.0179546	0.0209433	0.0179872	0.0179538	0.0179872	0.0179545	0.0179538	0.0179545	0.0179546	0.0201319	0.0179157	0.0179544	0.0179157	0.0179546	0.0179544	0.0179546	0.017954	0.0137087	0.017871	0.0179541	0.017871	0.017954	0.0179541	0.017954	0.0179539	0.0131844	0.0178657	0.0179541	0.0178657	0.0179539	0.0179541	0.0179539	0.0179538	0.0131387	0.017865	0.0179541	0.017865	0.0179539	0.0179541	0.0179539	0.0179538	0.0131347	0.0178649	0.0179541	0.0178649	0.0179539	0.0179541	0.0179539	0.0179538	0.0131343	0.0178649	0.0179541	0.0178649	0.0179539	0.0179541	0.0179539	0.0179538	0.0133993	0.0179006	0.0179538	0.0179006	0.0179538	0.0179538	0.0179538	0.0179538	0.01511	0.0179048	0.0179537	0.0179048	0.0179538	0.0179537	0.0179538	0.0179538	0.0152823	0.0179053	0.0179537	0.0179053	0.0179538	0.0179537	0.0179538	0.0179538	0.0152998	0.0179053	0.0179537	0.0179053	0.0179538	0.0179537	0.0179538	0.0179538	0.0153016	0.0179053	0.0179537	0.0179053	0.0179538	0.0179537	0.0179538	0.0179538	0.0153017	0.0179053	0.0179537	0.0179053	0.0179538	0.0179537	0.0179538	0.0179538	0.0153018	0.0179053	0.0179537	0.0179053	0.0179538	0.0179537	0.0179538	0.0179538	0.0153018	0.0179053	0.0179537	0.0179053	0.0179538	0.0179537	0.0179538	0.0179538	0.0153018	0.0179053	0.0179537	0.0179053	0.0179538	0.0179537	0.0179538	0.0179538	0.0153018	0.0179053	0.0179537	0.0179053	0.0179538	0.0179537	0.0179538	0.0179538	0.0153018	0.0179053	0.0179537	0.0179053	0.0179538	0.0179537	0.0179538	0.0179538	0.0153018	0.0179053	0.0179537	0.0179053	0.0179538	0.0179537	0.0179538	0.0179538	0.0153018	0.0179053	0.0179537	0.0179053	0.0179538	0.0179537	0.0179538	0.0179538	0.0153018	0.0179053	0.0179537	0.0179053	0.0179538	0.0179537	0.0179538	0.0179538	0.0153018	0.0179053	0.0179537	0.0179053	0.0179538	0.0179537	0.0179538	0.0179538	0.0153018	0.0179053	0.0179537	0.0179053	0.0179538	0.0179537	0.0179538	0.0179538	0.0153018	0.0179053	0.0179537	0.0179053	0.0179538	0.0179537	0.0179538	0.0179538	0.0153018	0.0179053	0.0179537	0.0179053	0.0179538	0.0179537	0.0179538	0.0179538	0.0153018	0.0179053	0.0179537	0.0179053	0.0179538	0.0179537	0.0179538	0.0179538	0.0153018	0.0179053	0.0179537	0.0179053	0.0179538	0.0179537	0.0179538	0.0179538	0	0	0	0	0	0	0	0	0.0338494	0.0338494	0.0338494	0.0338494	0.0338494	0.0338494	0.0338494	0.0338494	0.0423562	0.0423562	0.0423562	0.0423562	0.0423562	0.0423562	0.0423562	0.0423562	0.0448092	0.0448092	0.0448092	0.0448092	0.0448092	0.0448092	0.0448092	0.0448092	0.0455069	0.0455069	0.0455069	0.0455069	0.0455069	0.0455069	0.0455069	0.0455069	0.0457175	0.0457175	0.0457175	0.0457175	0.0457175	0.0457175	0.0457175	0.0457175	0.0457812	0.0457812	0.0457812	0.0457812	0.0457812	0.0457812	0.0457812	0.0457812	0.0458006	0.0458006	0.0458006	0.0458006	0.0458006	0.0458006	0.0458006	0.0458006	0.0458064	0.0458064	0.0458064	0.0458064	0.0458064	0.0458064	0.0458064	0.0458064	0.0458082	0.0458082	0.0458082	0.0458082	0.0458082	0.0458082	0.0458082	0.0458082	0.0757933	0.0462222	0.0458274	0.0469354	0.0458266	0.0458329	0.0458267	0.0458266	0.0923339	0.0463489	0.0458332	0.0472867	0.0458322	0.0458405	0.0458323	0.0458322	0.102936	0.0463878	0.045835	0.0473967	0.0458339	0.0458427	0.045834	0.0458339	0.110353	0.0463997	0.0458355	0.0474312	0.0458344	0.0458434	0.0458346	0.0458344	0.115854	0.0464034	0.0458357	0.047442	0.0458346	0.0458437	0.0458347	0.0458346	0.120107	0.0464045	0.0458357	0.0474454	0.0458347	0.0458437	0.0458348	0.0458346	0.123499	0.0464049	0.0458357	0.0474465	0.0458347	0.0458437	0.0458348	0.0458346	0.126273	0.046405	0.0458357	0.0474468	0.0458347	0.0458437	0.0458348	0.0458346	0.128082	0.046405	0.0458357	0.0474469	0.0458347	0.0458437	0.0458348	0.0458684	0.129607	0.0462208	0.0458589	0.0471076	0.0458685	0.0458437	0.0458672	0.0458805	0.125448	0.0461644	0.0458659	0.047002	0.0458787	0.0458437	0.045877	0.0458842	0.122078	0.0461472	0.045868	0.0469691	0.0458818	0.0458437	0.04588	0.0458853	0.119412	0.046142	0.0458687	0.0469589	0.0458828	0.0458437	0.0458809	0.0458857	0.117344	0.0461404	0.0458689	0.0469558	0.0458831	0.0458437	0.0458811	0.0458859	0.10266	0.04557	0.0458801	0.0451202	0.0458851	0.0458669	0.0458845	0.0458691	0.0244027	0.0450995	0.0458711	0.0436787	0.0458688	0.0458675	0.0458692	0.0458631	0.0148308	0.0449593	0.0458684	0.0432639	0.0458639	0.0458677	0.0458646	0.0458613	0.013917	0.0449176	0.0458675	0.0431454	0.0458624	0.0458678	0.0458632	0.0458607	0.0138328	0.0449052	0.0458673	0.0431115	0.0458619	0.0458678	0.0458627	0.0458605	0.013825	0.0449015	0.0458672	0.0431018	0.0458618	0.0458678	0.0458626	0.0458604	0.0147059	0.0451803	0.0458617	0.0439668	0.0458607	0.0458563	0.0458609	0.0458604	0.0225154	0.0452638	0.04586	0.0442193	0.0458604	0.0458527	0.0458604	0.0458604	0.023713	0.0452887	0.0458594	0.0442932	0.0458604	0.0458517	0.0458603	0.0458604	0.0239022	0.0452962	0.0458593	0.0443149	0.0458603	0.0458514	0.0458602	0.0458604	0.0239322	0.0452985	0.0458592	0.0443212	0.0458603	0.0458513	0.0458602	0.0458604	0.023937	0.0452992	0.0458592	0.0443231	0.0458603	0.0458512	0.0458602	0.0458604	0.0239377	0.0452994	0.0458592	0.0443236	0.0458603	0.0458512	0.0458602	0.0458604	0.0239379	0.0452994	0.0458592	0.0443238	0.0458603	0.0458512	0.0458602	0.0458604	0.0239379	0.0452995	0.0458592	0.0443238	0.0458603	0.0458512	0.0458602	0.0458604	0.0239379	0.0452995	0.0458592	0.0443239	0.0458603	0.0458512	0.0458602	0.0458604	0.0239379	0.0452995	0.0458592	0.0443239	0.0458603	0.0458512	0.0458602	0.0458604	0.0239379	0.0452995	0.0458592	0.0443239	0.0458603	0.0458512	0.0458602	0.0458604	0.0239379	0.0452995	0.0458592	0.0443239	0.0458603	0.0458512	0.0458602	0.0458604	0.0239379	0.0452995	0.0458592	0.0443239	0.0458603	0.0458512	0.0458602	0.0458604	0.0239379	0.0452995	0.0458592	0.0443239	0.0458603	0.0458512	0.0458602	0.0458604	0.0239379	0.0452995	0.0458592	0.0443239	0.0458603	0.0458512	0.0458602	0.0458604	0.0239379	0.0452995	0.0458592	0.0443239	0.0458603	0.0458512	0.0458602	0.0458604	0.0239379	0.0452995	0.0458592	0.0443239	0.0458603	0.0458512	0.0458602	0.0458604	0.0239379	0.0452995	0.0458592	0.0443239	0.0458603	0.0458512	0.0458602	0.0458604	0.0239379	0.0452995	0.0458592	0.0443239	0.0458603	0.0458512	0.0458602	0.0458604	0	0	0	0	0	0	0	0	0.0470119	0.0470119	0.0470119	0.0470119	0.0470119	0.0470119	0.0470119	0.0470119	0.0641804	0.0641804	0.0641804	0.0641804	0.0641804	0.0641804	0.0641804	0.0641804	0.0718978	0.0718978	0.0718978	0.0718978	0.0718978	0.0718978	0.0718978	0.0718978	0.0753017	0.0753017	0.0753017	0.0753017	0.0753017	0.0753017	0.0753017	0.0753017	0.0770148	0.0770148	0.0770148	0.0770148	0.0770148	0.0770148	0.0770148	0.0770148	0.0778915	0.0778915	0.0778915	0.0778915	0.0778915	0.0778915	0.0778915	0.0778915	0.078344	0.078344	0.078344	0.078344	0.078344	0.078344	0.078344	0.078344	0.0785785	0.0785785	0.0785785	0.0785785	0.0785785	0.0785785	0.0785785	0.0785785	0.0787004	0.0787004	0.0787004	0.0787004	0.0787004	0.0787004	0.0787004	0.0787004	0.229476	0.0804247	0.0789542	0.0909774	0.0789516	0.0791391	0.0789542	0.0789512	0.603478	0.081346	0.0790867	0.0986521	0.0790828	0.0793688	0.0790867	0.0790822	4.46642	0.0818424	0.0791559	0.103772	0.0791513	0.0794894	0.0791559	0.0791506	10.61	0.0821113	0.0791922	0.107333	0.0791872	0.0795527	0.0791922	0.0791864	10.61	0.0822572	0.0792112	0.109881	0.0792059	0.079586	0.0792112	0.0792051	10.61	0.0823365	0.0792211	0.111741	0.0792157	0.0796035	0.0792211	0.079215	10.61	0.0823796	0.0792263	0.113118	0.0792209	0.0796127	0.0792263	0.0792201	10.61	0.0824031	0.079229	0.114148	0.0792235	0.0796175	0.079229	0.0792228	10.61	0.0824159	0.0792304	0.114925	0.079225	0.0796201	0.0792304	0.0795797	10.61	0.0814066	0.0795283	0.110669	0.0795812	0.0793674	0.0795466	0.079786	10.61	0.0808656	0.0796849	0.107609	0.0797687	0.079235	0.0797129	0.0798949	10.61	0.0805772	0.0797674	0.105461	0.0798676	0.0791657	0.0798005	0.0799523	10.61	0.0804239	0.0798109	0.103978	0.0799197	0.0791295	0.0798467	0.0799827	10.61	0.0803424	0.0798338	0.102967	0.0799472	0.0791105	0.0798711	0.0800022	10.61	0.0787234	0.0799207	0.0808058	0.0799832	0.0793538	0.0799403	0.0798337	10.61	0.0769345	0.0798141	0.061872	0.079823	0.0794196	0.0798151	0.0797356	10.61	0.0760304	0.0797578	0.0545834	0.0797385	0.0794541	0.0797492	0.079684	10.61	0.0755775	0.0797282	0.0520111	0.079694	0.0794722	0.0797144	0.0796568	10.61	0.0753516	0.0797126	0.0511324	0.0796706	0.0794818	0.0796961	0.0796425	10.61	0.0752392	0.0797044	0.0508356	0.0796583	0.0794868	0.0796866	0.0796333	10.61	0.0759323	0.0796628	0.0571054	0.0796412	0.0793625	0.0796534	0.0796283	10.61	0.076281	0.0796409	0.0595254	0.0796321	0.0792973	0.079636	0.0796257	10.61	0.0764569	0.0796294	0.0604865	0.0796274	0.0792632	0.0796268	0.0796244	10.61	0.0765458	0.0796233	0.0608724	0.0796249	0.0792453	0.0796219	0.0796237	10.61	0.0765908	0.0796201	0.0610281	0.0796236	0.079236	0.0796194	0.0796233	10.61	0.0766136	0.0796185	0.061091	0.0796229	0.0792311	0.079618	0.0796231	10.61	0.0766251	0.0796176	0.0611164	0.0796225	0.0792285	0.0796173	0.079623	10.61	0.0766309	0.0796171	0.0611268	0.0796223	0.0792272	0.0796169	0.0796229	10.61	0.0766339	0.0796169	0.0611309	0.0796222	0.0792265	0.0796167	0.0796229	10.61	0.0766354	0.0796167	0.0611326	0.0796222	0.0792261	0.0796166	0.0796229	10.61	0.0766361	0.0796167	0.0611333	0.0796222	0.0792259	0.0796166	0.0796229	10.61	0.0766365	0.0796166	0.0611336	0.0796222	0.0792258	0.0796166	0.0796229	10.61	0.0766367	0.0796166	0.0611336	0.0796222	0.0792258	0.0796166	0.0796229	10.61	0.0766368	0.0796166	0.0611337	0.0796222	0.0792258	0.0796166	0.0796229	10.61	0.0766369	0.0796166	0.0611337	0.0796222	0.0792258	0.0796166	0.0796229	10.61	0.0766369	0.0796166	0.0611337	0.0796222	0.0792258	0.0796166	0.0796229	10.61	0.0766369	0.0796166	0.0611337	0.0796222	0.0792258	0.0796166	0.0796229	10.61	0.0766369	0.0796166	0.0611337	0.0796222	0.0792258	0.0796166	0.0796229	10.61	0.0766369	0.0796166	0.0611337	0.0796222	0.0792258	0.0796166	0.0796229	10.61	0.0766369	0.0796166	0.0611337	0.0796222	0.0792258	0.0796166	0.0796229	0	0	0	0	0	0	0	0	-0.0061602	-0.0061602	-0.0061602	-0.0061602	-0.0061602	-0.0061602	-0.0061602	-0.0061602	-0.00591377	-0.00591377	-0.00591377	-0.00591377	-0.00591377	-0.00591377	-0.00591377	-0.00591377	-0.00592344	-0.00592344	-0.00592344	-0.00592344	-0.00592344	-0.00592344	-0.00592344	-0.00592344	-0.00582194	-0.00582194	-0.00582194	-0.00582194	-0.00582194	-0.00582194	-0.00582194	-0.00582194	-0.00582586	-0.00582586	-0.00582586	-0.00582586	-0.00582586	-0.00582586	-0.00582586	-0.00582586	-0.0058257	-0.0058257	-0.0058257	-0.0058257	-0.0058257	-0.0058257	-0.0058257	-0.0058257	-0.00582571	-0.00582571	-0.00582571	-0.00582571	-0.00582571	-0.00582571	-0.00582571	-0.00582571	-0.00582571	-0.00582571	-0.00582571	-0.00582571	-0.00582571	-0.00582571	-0.00582571	-0.00582571	-0.00582571	-0.00582571	-0.00582571	-0.00582571	-0.00582571	-0.00582571	-0.00582571	-0.00582571	-0.023324	-0.00601852	-0.00587638	-0.00972989	-0.00587619	-0.00601852	-0.00587839	-0.00587609	-0.020798	-0.00601083	-0.0058744	-0.009482	-0.00587422	-0.00601083	-0.00587634	-0.00587413	-0.0211453	-0.00601113	-0.00587448	-0.00949756	-0.0058743	-0.00601113	-0.00587642	-0.00587421	-0.0210972	-0.00601112	-0.00587448	-0.00949656	-0.0058743	-0.00601112	-0.00587641	-0.00587421	-0.0211038	-0.00601113	-0.00587448	-0.00949663	-0.0058743	-0.00601113	-0.00587641	-0.00587421	-0.0211029	-0.00601112	-0.00587448	-0.00949663	-0.0058743	-0.00601112	-0.00587641	-0.00587421	-0.021103	-0.00601113	-0.00587448	-0.00949663	-0.0058743	-0.00601113	-0.00587641	-0.00587421	-0.021103	-0.00601112	-0.00587448	-0.00949663	-0.0058743	-0.00601112	-0.00587641	-0.00587421	-0.0206921	-0.00601113	-0.00587448	-0.00949663	-0.0058743	-0.00601113	-0.00587641	-0.00597017	-0.0207479	-0.00589279	-0.00596335	-0.00814357	-0.00597026	-0.0058295	-0.00595003	-0.00597077	-0.0149566	-0.00589741	-0.00595985	-0.00821681	-0.00596647	-0.00583651	-0.00594713	-0.00597075	-0.0155379	-0.00589723	-0.00596	-0.00821282	-0.00596662	-0.00583624	-0.00594725	-0.00597075	-0.0154785	-0.00589724	-0.00595999	-0.00821304	-0.00596661	-0.00583625	-0.00594724	-0.00597075	-0.0154846	-0.00589724	-0.00595999	-0.00821303	-0.00596661	-0.00583625	-0.00594724	-0.00597235	-0.0140767	-0.00583389	-0.00597254	-0.00354973	-0.00597246	-0.00583625	-0.00597099	-0.00592413	-0.000355111	-0.00575515	-0.00592707	-0.00238452	-0.00592394	-0.00578622	-0.00593069	-0.00592385	-0.000459096	-0.00575816	-0.00592886	-0.00240306	-0.00592584	-0.00578814	-0.00593227	-0.00592385	-0.000458778	-0.00575804	-0.00592879	-0.00240276	-0.00592577	-0.00578807	-0.0059322	-0.00592385	-0.000458779	-0.00575805	-0.0059288	-0.00240276	-0.00592576	-0.00578807	-0.00593221	-0.00592385	-0.000458779	-0.00575805	-0.0059288	-0.00240276	-0.00592576	-0.00578807	-0.00593221	-0.00592306	-0.000483812	-0.00578922	-0.00592256	-0.00365766	-0.00592287	-0.00578807	-0.00592039	-0.00592307	-0.00153258	-0.00578802	-0.00592281	-0.00362731	-0.00592298	-0.00578807	-0.00592086	-0.00592307	-0.00152193	-0.00578807	-0.00592279	-0.00362804	-0.00592298	-0.00578807	-0.00592084	-0.00592307	-0.00152204	-0.00578807	-0.00592279	-0.00362803	-0.00592298	-0.00578807	-0.00592084	-0.00592307	-0.00152203	-0.00578807	-0.00592279	-0.00362803	-0.00592298	-0.00578807	-0.00592084	-0.00592307	-0.00152203	-0.00578807	-0.00592279	-0.00362803	-0.00592298	-0.00578807	-0.00592084	-0.00592307	-0.00152203	-0.00578807	-0.00592279	-0.00362803	-0.00592298	-0.00578807	-0.00592084	-0.00592307	-0.00152203	-0.00578807	-0.00592279	-0.00362803	-0.00592298	-0.00578807	-0.00592084	-0.00592307	-0.00152203	-0.00578807	-0.00592279	-0.00362803	-0.00592298	-0.00578807	-0.00592084	-0.00592307	-0.00152203	-0.00578807	-0.00592279	-0.00362803	-0.00592298	-0.00578807	-0.00592084	-0.00592307	-0.00152203	-0.00578807	-0.00592279	-0.00362803	-0.00592298	-0.00578807	-0.00592084	-0.00592307	-0.00152203	-0.00578807	-0.00592279	-0.00362803	-0.00592298	-0.00578807	-0.00592084	-0.00592307	-0.00152203	-0.00578807	-0.00592279	-0.00362803	-0.00592298	-0.00578807	-0.00592084	-0.00592307	-0.00152203	-0.00578807	-0.00592279	-0.00362803	-0.00592298	-0.00578807	-0.00592084	-0.00592307	-0.00152203	-0.00578807	-0.00592279	-0.00362803	-0.00592298	-0.00578807	-0.00592084	-0.00592307	-0.00152203	-0.00578807	-0.00592279	-0.00362803	-0.00592298	-0.00578807	-0.00592084	-0.00592307	-0.00152203	-0.00578807	-0.00592279	-0.00362803	-0.00592298	-0.00578807	-0.00592084	-0.00592307	-0.00152203	-0.00578807	-0.00592279	-0.00362803	-0.00592298	-0.00578807	-0.00592084	-0.00592307	-0.00152203	-0.00578807	-0.00592279	-0.00362803	-0.00592298	-0.00578807	-0.00592084	-0.00592307	-0.00152203	-0.00578807	-0.00592279	-0.00362803	-0.00592298	-0.00578807	-0.00592084	-0.00592307	0	0	0	0	0	0	0	0	0.00818294	0.00818294	0.00818294	0.00818294	0.00818294	0.00818294	0.00818294	0.00818294	0.00863887	0.00863887	0.00863887	0.00863887	0.00863887	0.00863887	0.00863887	0.00863887	0.008665	0.008665	0.008665	0.008665	0.008665	0.008665	0.008665	0.008665	0.00835096	0.00835096	0.00835096	0.00835096	0.00835096	0.00835096	0.00835096	0.00835096	0.0083336	0.0083336	0.0083336	0.0083336	0.0083336	0.0083336	0.0083336	0.0083336	0.00833264	0.00833264	0.00833264	0.00833264	0.00833264	0.00833264	0.00833264	0.00833264	0.00833259	0.00833259	0.00833259	0.00833259	0.00833259	0.00833259	0.00833259	0.00833259	0.00833258	0.00833258	0.00833258	0.00833258	0.00833258	0.00833258	0.00833258	0.00833258	0.00833258	0.00833258	0.00833258	0.00833258	0.00833258	0.00833258	0.00833258	0.00833258	0.024808	0.00864744	0.00848888	0.024808	0.00848888	0.00978584	0.00850882	0.0084886	0.0276403	0.00866549	0.00849768	0.0276403	0.00849768	0.00988044	0.00851875	0.00849737	0.0281583	0.00866653	0.00849817	0.0281583	0.00849817	0.00988663	0.00851932	0.00849787	0.0282541	0.00866659	0.00849819	0.0282541	0.00849819	0.00988704	0.00851935	0.0084979	0.0282719	0.00866659	0.00849819	0.0282719	0.00849819	0.00988707	0.00851935	0.0084979	0.0282751	0.00866659	0.00849819	0.0282751	0.00849819	0.00988707	0.00851935	0.0084979	0.0282758	0.00866659	0.00849819	0.0282758	0.00849819	0.00988707	0.00851935	0.0084979	0.0282759	0.00866659	0.00849819	0.0282759	0.00849819	0.00988707	0.00851935	0.0084979	0.0279755	0.00866659	0.00849819	0.0282759	0.00849819	0.00988707	0.00851935	0.00879959	0.0279205	0.00857356	0.0087942	0.0203931	0.0087999	0.00864675	0.00869037	0.00882767	0.0183142	0.00856827	0.00881147	0.0193616	0.00881751	0.00857599	0.00870022	0.00882931	0.0171904	0.00856797	0.00881247	0.0192305	0.00881853	0.00857197	0.00870079	0.0088294	0.0170635	0.00856795	0.00881254	0.0192139	0.0088186	0.00857174	0.00870082	0.00882941	0.0170492	0.00856795	0.00881254	0.0192118	0.0088186	0.00857173	0.00870083	0.00883806	0.0190417	0.00866093	0.008837	0.00322164	0.00883735	0.00765305	0.00880977	0.00868596	0.00109853	0.00855309	0.0086881	0.00116042	0.00868531	0.0070551	0.00870818	0.00867202	0.00120655	0.00854698	0.00867953	0.00114461	0.00867656	0.00702718	0.00870233	0.00867122	0.00120742	0.00854663	0.00867903	0.00114449	0.00867605	0.00702589	0.00870199	0.00867118	0.00120743	0.00854661	0.00867901	0.00114449	0.00867602	0.00702582	0.00870197	0.00867117	0.00120743	0.00854661	0.00867901	0.00114449	0.00867602	0.00702582	0.00870197	0.00866693	0.00114497	0.0085006	0.00866698	0.0028045	0.00866681	0.00743577	0.00864799	0.00866657	0.00280451	0.00849801	0.00866628	0.00283562	0.00866628	0.007456	0.0086449	0.00866655	0.00283562	0.00849788	0.00866625	0.00283621	0.00866625	0.007457	0.00864472	0.00866655	0.00283621	0.00849786	0.00866624	0.00283621	0.00866624	0.00745705	0.00864472	0.00866655	0.00283621	0.00849786	0.00866624	0.00283621	0.00866624	0.00745705	0.00864471	0.00866655	0.00283621	0.00849786	0.00866624	0.00283621	0.00866624	0.00745705	0.00864471	0.00866655	0.00283621	0.00849786	0.00866624	0.00283621	0.00866624	0.00745705	0.00864471	0.00866655	0.00283621	0.00849786	0.00866624	0.00283621	0.00866624	0.00745705	0.00864471	0.00866655	0.00283621	0.00849786	0.00866624	0.00283621	0.00866624	0.00745705	0.00864471	0.00866655	0.00283621	0.00849786	0.00866624	0.00283621	0.00866624	0.00745705	0.00864471	0.00866655	0.00283621	0.00849786	0.00866624	0.00283621	0.00866624	0.00745705	0.00864471	0.00866655	0.00283621	0.00849786	0.00866624	0.00283621	0.00866624	0.00745705	0.00864471	0.00866655	0.00283621	0.00849786	0.00866624	0.00283621	0.00866624	0.00745705	0.00864471	0.00866655	0.00283621	0.00849786	0.00866624	0.00283621	0.00866624	0.00745705	0.00864471	0.00866655	0.00283621	0.00849786	0.00866624	0.00283621	0.00866624	0.00745705	0.00864471	0.00866655	0.00283621	0.00849786	0.00866624	0.00283621	0.00866624	0.00745705	0.00864471	0.00866655	0.00283621	0.00849786	0.00866624	0.00283621	0.00866624	0.00745705	0.00864471	0.00866655	0.00283621	0.00849786	0.00866624	0.00283621	0.00866624	0.00745705	0.00864471	0.00866655	0.00283621	0.00849786	0.00866624	0.00283621	0.00866624	0.00745705	0.00864471	0.00866655	0.00283621	0.00849786	0.00866624	0.00283621	0.00866624	0.00745705	0.00864471	0.00866655	0	0	0	0	0	0	0	0	0.00850451	0.00850451	0.00850451	0.00850451	0.00850451	0.00850451	0.00850451	0.00850451	0.00899751	0.00899751	0.00899751	0.00899751	0.00899751	0.00899751	0.00899751	0.00899751	0.00902694	0.00902694	0.00902694	0.00902694	0.00902694	0.00902694	0.00902694	0.00902694	0.00860655	0.00860655	0.00860655	0.00860655	0.00860655	0.00860655	0.00860655	0.00860655	0.00858261	0.00858261	0.00858261	0.00858261	0.00858261	0.00858261	0.00858261	0.00858261	0.00858125	0.00858125	0.00858125	0.00858125	0.00858125	0.00858125	0.00858125	0.00858125	0.00858118	0.00858118	0.00858118	0.00858118	0.00858118	0.00858118	0.00858118	0.00858118	0.00858116	0.00858116	0.00858116	0.00858116	0.00858116	0.00858116	0.00858116	0.00858116	0.00858116	0.00858116	0.00858116	0.00858116	0.00858116	0.00858116	0.00858116	0.00858116	0.01455	0.00886508	0.00878926	0.0348501	0.00878955	0.01455	0.00886508	0.00878926	0.0151351	0.00888177	0.00880139	0.0413655	0.00880169	0.0151351	0.00888177	0.00880139	0.0151937	0.00888276	0.0088021	0.0431576	0.0088024	0.0151937	0.00888276	0.0088021	0.0151996	0.00888282	0.00880214	0.0436638	0.00880243	0.0151996	0.00888282	0.00880214	0.0152002	0.00888282	0.00880215	0.0438078	0.00880244	0.0152002	0.00888282	0.00880215	0.0152002	0.00888282	0.00880215	0.0438488	0.00880244	0.0152002	0.00888282	0.00880215	0.0152002	0.00888282	0.00880215	0.0438605	0.00880244	0.0152002	0.00888282	0.00880215	0.0152002	0.00888282	0.00880215	0.0438639	0.00880244	0.0152002	0.00888282	0.00880215	0.0153646	0.00888282	0.00880215	0.0438648	0.00880244	0.0152002	0.00888282	0.00920759	0.0153813	0.00897923	0.00921354	0.0288614	0.0092079	0.0110584	0.00897923	0.00923833	0.0110717	0.00898496	0.00923869	0.0261557	0.00923266	0.0107594	0.00898496	0.0092402	0.0107603	0.0089853	0.00924023	0.0256951	0.00923418	0.0107381	0.0089853	0.00924032	0.0107382	0.00898532	0.00924033	0.0256175	0.00923427	0.0107366	0.00898532	0.00924033	0.0107366	0.00898532	0.00924033	0.0256045	0.00923427	0.0107365	0.00898532	0.00925999	0.0129807	0.00916569	0.00926036	0.00257771	0.0092597	0.00564354	0.00916569	0.00905538	0.00343522	0.00904905	0.00905232	0.000681563	0.00905464	0.0038597	0.00904905	0.00904003	0.0038035	0.00904206	0.00903985	0.000673017	0.00904235	0.00381423	0.00904206	0.00903912	0.00381281	0.00904164	0.0090391	0.000672979	0.0090416	0.00381308	0.00904164	0.00903906	0.00381305	0.00904162	0.00903906	0.000672979	0.00904156	0.00381305	0.00904162	0.00903906	0.00381305	0.00904162	0.00903906	0.000672979	0.00904156	0.00381305	0.00904162	0.00902945	0.00345702	0.0089522	0.00902927	0.00213215	0.00902913	0.00526233	0.0089522	0.00902869	0.00524991	0.00894691	0.00902869	0.00215293	0.0090284	0.0053132	0.00894691	0.00902866	0.00531276	0.00894659	0.00902866	0.00215323	0.00902835	0.00531499	0.00894659	0.00902865	0.00531498	0.00894657	0.00902865	0.00215324	0.00902835	0.00531506	0.00894657	0.00902865	0.00531506	0.00894657	0.00902865	0.00215324	0.00902835	0.00531506	0.00894657	0.00902865	0.00531506	0.00894657	0.00902865	0.00215324	0.00902835	0.00531506	0.00894657	0.00902865	0.00531506	0.00894657	0.00902865	0.00215324	0.00902835	0.00531506	0.00894657	0.00902865	0.00531506	0.00894657	0.00902865	0.00215324	0.00902835	0.00531506	0.00894657	0.00902865	0.00531506	0.00894657	0.00902865	0.00215324	0.00902835	0.00531506	0.00894657	0.00902865	0.00531506	0.00894657	0.00902865	0.00215324	0.00902835	0.00531506	0.00894657	0.00902865	0.00531506	0.00894657	0.00902865	0.00215324	0.00902835	0.00531506	0.00894657	0.00902865	0.00531506	0.00894657	0.00902865	0.00215324	0.00902835	0.00531506	0.00894657	0.00902865	0.00531506	0.00894657	0.00902865	0.00215324	0.00902835	0.00531506	0.00894657	0.00902865	0.00531506	0.00894657	0.00902865	0.00215324	0.00902835	0.00531506	0.00894657	0.00902865	0.00531506	0.00894657	0.00902865	0.00215324	0.00902835	0.00531506	0.00894657	0.00902865	0.00531506	0.00894657	0.00902865	0.00215324	0.00902835	0.00531506	0.00894657	0.00902865	0.00531506	0.00894657	0.00902865	0.00215324	0.00902835	0.00531506	0.00894657	0.00902865	0.00531506	0.00894657	0.00902865	0.00215324	0.00902835	0.00531506	0.00894657	0.00902865	0.00531506	0.00894657	0.00902865	0.00215324	0.00902835	0.00531506	0.00894657	0.00902865	0.00531506	0.00894657	0.00902865	0.00215324	0.00902835	0.00531506	0.00894657	0.00902865	0	0	0	0	0	0	0	0	-0.0256133	-0.0256133	-0.0256133	-0.0256133	-0.0256133	-0.0256133	-0.0256133	-0.0256133	-0.0216135	-0.0216135	-0.0216135	-0.0216135	-0.0216135	-0.0216135	-0.0216135	-0.0216135	-0.0221944	-0.0221944	-0.0221944	-0.0221944	-0.0221944	-0.0221944	-0.0221944	-0.0221944	-0.0213034	-0.0213034	-0.0213034	-0.0213034	-0.0213034	-0.0213034	-0.0213034	-0.0213034	-0.0214297	-0.0214297	-0.0214297	-0.0214297	-0.0214297	-0.0214297	-0.0214297	-0.0214297	-0.0214117	-0.0214117	-0.0214117	-0.0214117	-0.0214117	-0.0214117	-0.0214117	-0.0214117	-0.0214143	-0.0214143	-0.0214143	-0.0214143	-0.0214143	-0.0214143	-0.0214143	-0.0214143	-0.0214139	-0.0214139	-0.0214139	-0.0214139	-0.0214139	-0.0214139	-0.0214139	-0.0214139	-0.021414	-0.021414	-0.021414	-0.021414	-0.021414	-0.021414	-0.021414	-0.021414	-0.0251522	-0.0218673	-0.0218152	-0.0638567	-0.021816	-0.0638567	-0.0222238	-0.021816	-0.0245367	-0.0218016	-0.0217573	-0.048272	-0.0217579	-0.048272	-0.0221048	-0.0217579	-0.024637	-0.0218111	-0.0217656	-0.0534997	-0.0217663	-0.0534997	-0.0221222	-0.0217663	-0.0246206	-0.0218097	-0.0217644	-0.0516864	-0.0217651	-0.0516864	-0.0221197	-0.0217651	-0.0246233	-0.0218099	-0.0217646	-0.0523084	-0.0217652	-0.0523084	-0.0221201	-0.0217652	-0.0246229	-0.0218099	-0.0217646	-0.0520942	-0.0217652	-0.0520942	-0.02212	-0.0217652	-0.024623	-0.0218099	-0.0217646	-0.0521679	-0.0217652	-0.0521679	-0.02212	-0.0217652	-0.024623	-0.0218099	-0.0217646	-0.0521425	-0.0217652	-0.0521425	-0.02212	-0.0217652	-0.0251174	-0.0218099	-0.0217646	-0.0521513	-0.0217652	-0.0521513	-0.02212	-0.0225386	-0.0250353	-0.0222481	-0.0225647	-0.0375435	-0.0225386	-0.0337799	-0.0218823	-0.0224088	-0.0214723	-0.0221836	-0.0224453	-0.0413499	-0.0224233	-0.0381448	-0.0219168	-0.0224281	-0.0219856	-0.0221931	-0.0224631	-0.0403226	-0.0224405	-0.0370595	-0.0219118	-0.0224252	-0.0219109	-0.0221917	-0.0224604	-0.0405974	-0.0224379	-0.0373265	-0.0219125	-0.0224256	-0.0219218	-0.0221919	-0.0224608	-0.0405237	-0.0224383	-0.0372606	-0.0219124	-0.0224874	-0.0245532	-0.0224699	-0.0224834	-0.00677954	-0.022486	-0.00692822	-0.0221505	-0.0220897	-0.0165116	-0.0221537	-0.0220778	-0.00339842	-0.022089	-0.00358025	-0.0218264	-0.0221543	-0.0188127	-0.0222002	-0.0221372	-0.00347572	-0.0221473	-0.00366088	-0.0218734	-0.0221448	-0.0185277	-0.0221933	-0.0221285	-0.00347393	-0.0221387	-0.00365892	-0.0218666	-0.0221462	-0.0185627	-0.0221944	-0.0221298	-0.00347398	-0.02214	-0.00365897	-0.0218676	-0.022146	-0.0185584	-0.0221942	-0.0221296	-0.00347397	-0.0221398	-0.00365897	-0.0218674	-0.0221156	-0.0174477	-0.0220564	-0.0221185	-0.00851298	-0.0221163	-0.00850252	-0.0217496	-0.0221198	-0.0197878	-0.0220766	-0.0221201	-0.00823257	-0.0221197	-0.00823315	-0.0217666	-0.0221192	-0.019483	-0.0220736	-0.0221199	-0.00824794	-0.0221192	-0.0082479	-0.0217642	-0.0221193	-0.0195224	-0.0220741	-0.0221199	-0.00824709	-0.0221193	-0.00824709	-0.0217645	-0.0221193	-0.0195173	-0.022074	-0.0221199	-0.00824714	-0.0221193	-0.00824714	-0.0217645	-0.0221193	-0.019518	-0.022074	-0.0221199	-0.00824713	-0.0221193	-0.00824713	-0.0217645	-0.0221193	-0.0195179	-0.022074	-0.0221199	-0.00824713	-0.0221193	-0.00824713	-0.0217645	-0.0221193	-0.0195179	-0.022074	-0.0221199	-0.00824713	-0.0221193	-0.00824713	-0.0217645	-0.0221193	-0.0195179	-0.022074	-0.0221199	-0.00824713	-0.0221193	-0.00824713	-0.0217645	-0.0221193	-0.0195179	-0.022074	-0.0221199	-0.00824713	-0.0221193	-0.00824713	-0.0217645	-0.0221193	-0.0195179	-0.022074	-0.0221199	-0.00824713	-0.0221193	-0.00824713	-0.0217645	-0.0221193	-0.0195179	-0.022074	-0.0221199	-0.00824713	-0.0221193	-0.00824713	-0.0217645	-0.0221193	-0.0195179	-0.022074	-0.0221199	-0.00824713	-0.0221193	-0.00824713	-0.0217645	-0.0221193	-0.0195179	-0.022074	-0.0221199	-0.00824713	-0.0221193	-0.00824713	-0.0217645	-0.0221193	-0.0195179	-0.022074	-0.0221199	-0.00824713	-0.0221193	-0.00824713	-0.0217645	-0.0221193	-0.0195179	-0.022074	-0.0221199	-0.00824713	-0.0221193	-0.00824713	-0.0217645	-0.0221193	-0.0195179	-0.022074	-0.0221199	-0.00824713	-0.0221193	-0.00824713	-0.0217645	-0.0221193	-0.0195179	-0.022074	-0.0221199	-0.00824713	-0.0221193	-0.00824713	-0.0217645	-0.0221193	-0.0195179	-0.022074	-0.0221199	-0.00824713	-0.0221193	-0.00824713	-0.0217645	-0.0221193	-0.0195179	-0.022074	-0.0221199	-0.00824713	-0.0221193	-0.00824713	-0.0217645	-0.0221193	0	0	0	0	0	0	0	0	0.0270367	0.0270367	0.0270367	0.0270367	0.0270367	0.0270367	0.0270367	0.0270367	0.0323395	0.0323395	0.0323395	0.0323395	0.0323395	0.0323395	0.0323395	0.0323395	0.0334949	0.0334949	0.0334949	0.0334949	0.0334949	0.0334949	0.0334949	0.0334949	0.0331766	0.0331766	0.0331766	0.0331766	0.0331766	0.0331766	0.0331766	0.0331766	0.0331068	0.0331068	0.0331068	0.0331068	0.0331068	0.0331068	0.0331068	0.0331068	0.0330915	0.0330915	0.0330915	0.0330915	0.0330915	0.0330915	0.0330915	0.0330915	0.0330881	0.0330881	0.0330881	0.0330881	0.0330881	0.0330881	0.0330881	0.0330881	0.0330874	0.0330874	0.0330874	0.0330874	0.0330874	0.0330874	0.0330874	0.0330874	0.0330872	0.0330872	0.0330872	0.0330872	0.0330872	0.0330872	0.0330872	0.0330872	0.0341808	0.033386	0.0333729	0.0552152	0.0333735	0.131978	0.0341808	0.0333746	0.0344292	0.0334521	0.0334361	0.0638856	0.0334368	0.24987	0.0344292	0.0334381	0.0344858	0.0334667	0.0334501	0.067639	0.0334508	0.522181	0.0344858	0.0334522	0.0344987	0.03347	0.0334532	0.0693308	0.0334539	2.22356	0.0344987	0.0334553	0.0345017	0.0334707	0.0334539	0.0701068	0.0334547	6.10171	0.0345017	0.033456	0.0345023	0.0334708	0.0334541	0.0704658	0.0334548	6.10183	0.0345023	0.0334562	0.0345025	0.0334709	0.0334541	0.0706323	0.0334548	6.10183	0.0345025	0.0334562	0.0345025	0.0334709	0.0334541	0.0707098	0.0334548	6.10183	0.0345025	0.0334562	0.0349341	0.0334709	0.0334541	0.0707458	0.0334548	6.10183	0.0345025	0.034002	0.0350341	0.0338897	0.034025	0.060722	0.0340007	6.10183	0.0338242	0.0340847	0.0335793	0.0339837	0.0341538	0.0568393	0.0341237	6.10183	0.0336726	0.0341033	0.0332575	0.0340049	0.0341829	0.0554023	0.0341516	6.10183	0.0336389	0.0341075	0.0331867	0.0340097	0.0341895	0.0548796	0.0341578	6.10183	0.0336314	0.0341085	0.0331711	0.0340107	0.034191	0.0546907	0.0341593	6.10183	0.0336297	0.0341812	0.0343031	0.0341467	0.0342008	0.0236494	0.034193	6.10183	0.0332686	0.0339213	0.032425	0.0339523	0.0339148	0.0125383	0.0339244	6.10183	0.032728	0.0338814	0.0327217	0.0339086	0.0338507	0.0116462	0.0338642	6.10183	0.032611	0.0338725	0.032786	0.0338988	0.0338363	0.0115774	0.0338507	6.10183	0.0325858	0.0338705	0.0328	0.0338966	0.0338331	0.0115721	0.0338477	6.10183	0.0325804	0.03387	0.032803	0.0338961	0.0338324	0.0115717	0.033847	6.10183	0.0325792	0.033834	0.032156	0.0338286	0.0338276	0.0176136	0.0338303	6.10183	0.0327551	0.0338263	0.0326635	0.0338135	0.0338265	0.0183342	0.0338265	6.10183	0.0327933	0.0338246	0.0327734	0.0338102	0.0338262	0.0184221	0.0338257	6.10183	0.0328015	0.0338242	0.0327972	0.0338094	0.0338262	0.0184329	0.0338255	6.10183	0.0328034	0.0338241	0.0328024	0.0338092	0.0338262	0.0184342	0.0338255	6.10183	0.0328038	0.0338241	0.0328035	0.0338092	0.0338262	0.0184344	0.0338255	6.10183	0.0328038	0.0338241	0.0328038	0.0338092	0.0338262	0.0184344	0.0338255	6.10183	0.0328039	0.0338241	0.0328039	0.0338092	0.0338262	0.0184344	0.0338255	6.10183	0.0328039	0.0338241	0.0328039	0.0338092	0.0338262	0.0184344	0.0338255	6.10183	0.0328039	0.0338241	0.0328039	0.0338092	0.0338262	0.0184344	0.0338255	6.10183	0.0328039	0.0338241	0.0328039	0.0338092	0.0338262	0.0184344	0.0338255	6.10183	0.0328039	0.0338241	0.0328039	0.0338092	0.0338262	0.0184344	0.0338255	6.10183	0.0328039	0.0338241	0.0328039	0.0338092	0.0338262	0.0184344	0.0338255	6.10183	0.0328039	0.0338241	0.0328039	0.0338092	0.0338262	0.0184344	0.0338255	6.10183	0.0328039	0.0338241	0.0328039	0.0338092	0.0338262	0.0184344	0.0338255	6.10183	0.0328039	0.0338241	0.0328039	0.0338092	0.0338262	0.0184344	0.0338255	6.10183	0.0328039	0.0338241	0.0328039	0.0338092	0.0338262	0.0184344	0.0338255	6.10183	0.0328039	0.0338241	0.0328039	0.0338092	0.0338262	0.0184344	0.0338255	6.10183	0.0328039	0.0338241	0.0328039	0.0338092	0.0338262	0.0184344	0.0338255	6.10183	0.0328039	0.0338241	0.0328039	0.0338092	0.0338262	0.0184344	0.0338255	6.10183	0.0328039	0.0338241	0	0	0	0	0	0	0	0	0.0254244	0.0254244	0.0254244	0.0254244	0.0254244	0.0254244	0.0254244	0.0254244	0.030088	0.030088	0.030088	0.030088	0.030088	0.030088	0.030088	0.030088	0.0310315	0.0310315	0.0310315	0.0310315	0.0310315	0.0310315	0.0310315	0.0310315	0.0310776	0.0310776	0.0310776	0.0310776	0.0310776	0.0310776	0.0310776	0.0310776	0.031087	0.031087	0.031087	0.031087	0.031087	0.031087	0.031087	0.031087	0.031089	0.031089	0.031089	0.031089	0.031089	0.031089	0.031089	0.031089	0.0310894	0.0310894	0.0310894	0.0310894	0.0310894	0.0310894	0.0310894	0.0310894	0.0310894	0.0310894	0.0310894	0.0310894	0.0310894	0.0310894	0.0310894	0.0310894	0.0310895	0.0310895	0.0310895	0.0310895	0.0310895	0.0310895	0.0310895	0.0310895	0.0312379	0.0311648	0.0311636	0.0359216	0.0311637	0.0909297	0.0317464	0.0311648	0.0312686	0.0311803	0.0311789	0.0370882	0.0311791	0.134381	0.0318848	0.0311803	0.031275	0.0311835	0.0311821	0.0373754	0.0311822	0.178052	0.031914	0.0311835	0.0312763	0.0311842	0.0311827	0.0374465	0.0311829	0.235651	0.0319201	0.0311842	0.0312766	0.0311843	0.0311829	0.0374641	0.031183	0.33925	0.0319214	0.0311843	0.0312766	0.0311844	0.0311829	0.0374685	0.0311831	0.638599	0.0319217	0.0311844	0.0312767	0.0311844	0.0311829	0.0374695	0.0311831	2.74707	0.0319218	0.0311844	0.0312767	0.0311844	0.0311829	0.0374698	0.0311831	5.73795	0.0319218	0.0311844	0.0314014	0.0311844	0.0311829	0.0374699	0.0311831	5.73795	0.0319218	0.0313246	0.0314274	0.0313088	0.0313304	0.0358914	0.0313233	5.73795	0.0315273	0.0313306	0.0312078	0.0313346	0.031361	0.0355186	0.0313524	5.73795	0.0314451	0.0313318	0.0311624	0.0313399	0.0313673	0.0354311	0.0313584	5.73795	0.031428	0.0313321	0.0311531	0.031341	0.0313687	0.0354106	0.0313597	5.73795	0.0314244	0.0313322	0.0311512	0.0313413	0.0313689	0.0354058	0.0313599	5.73795	0.0314237	0.0313628	0.031313	0.0313635	0.0313704	0.0279498	0.0313684	5.73795	0.0308056	0.0312977	0.0311477	0.0313045	0.0312968	0.0235773	0.0312997	5.73795	0.0303044	0.0312945	0.0312256	0.0312923	0.0312815	0.0229036	0.0312855	5.73795	0.030204	0.0312938	0.0312417	0.0312898	0.0312783	0.0228016	0.0312825	5.73795	0.0301839	0.0312937	0.031245	0.0312892	0.0312777	0.0227862	0.0312819	5.73795	0.0301799	0.0312937	0.0312457	0.0312891	0.0312776	0.0227838	0.0312818	5.73795	0.0301791	0.0312784	0.0311338	0.0312781	0.0312769	0.0256464	0.0312776	5.73795	0.0304801	0.0312758	0.0311728	0.0312758	0.0312767	0.0261375	0.0312767	5.73795	0.0305409	0.0312753	0.0311808	0.0312753	0.0312767	0.0262227	0.0312765	5.73795	0.0305533	0.0312752	0.0311824	0.0312752	0.0312767	0.0262375	0.0312765	5.73795	0.0305557	0.0312752	0.0311828	0.0312752	0.0312767	0.0262401	0.0312765	5.73795	0.0305562	0.0312752	0.0311829	0.0312752	0.0312767	0.0262406	0.0312765	5.73795	0.0305563	0.0312752	0.0311829	0.0312752	0.0312767	0.0262406	0.0312765	5.73795	0.0305564	0.0312752	0.0311829	0.0312752	0.0312767	0.0262407	0.0312765	5.73795	0.0305564	0.0312752	0.0311829	0.0312752	0.0312767	0.0262407	0.0312765	5.73795	0.0305564	0.0312752	0.0311829	0.0312752	0.0312767	0.0262407	0.0312765	5.73795	0.0305564	0.0312752	0.0311829	0.0312752	0.0312767	0.0262407	0.0312765	5.73795	0.0305564	0.0312752	0.0311829	0.0312752	0.0312767	0.0262407	0.0312765	5.73795	0.0305564	0.0312752	0.0311829	0.0312752	0.0312767	0.0262407	0.0312765	5.73795	0.0305564	0.0312752	0.0311829	0.0312752	0.0312767	0.0262407	0.0312765	5.73795	0.0305564	0.0312752	0.0311829	0.0312752	0.0312767	0.0262407	0.0312765	5.73795	0.0305564	0.0312752	0.0311829	0.0312752	0.0312767	0.0262407	0.0312765	5.73795	0.0305564	0.0312752	0.0311829	0.0312752	0.0312767	0.0262407	0.0312765	5.73795	0.0305564	0.0312752	0.0311829	0.0312752	0.0312767	0.0262407	0.0312765	5.73795	0.0305564	0.0312752	0.0311829	0.0312752	0.0312767	0.0262407	0.0312765	5.73795	0.0305564	0.0312752	0.0311829	0.0312752	0.0312767	0.0262407	0.0312765	5.73795	0.0305564	0.0312752	0	0	0	0	0	0	0	0	0.00287151	0.00287151	0.00287151	0.00287151	0.00287151	0.00287151	0.00287151	0.00287151	0.00292667	0.00292667	0.00292667	0.00292667	0.00292667	0.00292667	0.00292667	0.00292667	0.00292774	0.00292774	0.00292774	0.00292774	0.00292774	0.00292774	0.00292774	0.00292774	0.00292547	0.00292547	0.00292547	0.00292547	0.00292547	0.00292547	0.00292547	0.00292547	0.00292542	0.00292542	0.00292542	0.00292542	0.00292542	0.00292542	0.00292542	0.00292542	0.00292542	0.00292542	0.00292542	0.00292542	0.00292542	0.00292542	0.00292542	0.00292542	0.00292542	0.00292542	0.00292542	0.00292542	0.00292542	0.00292542	0.00292542	0.00292542	0.00292542	0.00292542	0.00292542	0.00292542	0.00292542	0.00292542	0.00292542	0.00292542	0.00292542	0.00292542	0.00292542	0.00292542	0.00292542	0.00292542	0.00292542	0.00292542	0.00292698	0.00292657	0.00292657	0.00299748	0.00292657	0.00484502	0.00295186	0.00292663	0.00292701	0.0029266	0.00292659	0.00299892	0.0029266	0.00490685	0.00295239	0.00292664	0.00292701	0.0029266	0.00292659	0.00299895	0.0029266	0.00490886	0.00295239	0.00292664	0.00292701	0.0029266	0.00292659	0.00299895	0.0029266	0.00490893	0.00295239	0.00292664	0.00292701	0.0029266	0.00292659	0.00299895	0.0029266	0.00490892	0.00295239	0.00292664	0.00292701	0.0029266	0.00292659	0.00299895	0.0029266	0.00490892	0.00295239	0.00292664	0.00292701	0.0029266	0.00292659	0.00299895	0.0029266	0.00490892	0.00295239	0.00292664	0.00292701	0.0029266	0.00292659	0.00299895	0.0029266	0.00490892	0.00295239	0.00292664	0.00292907	0.0029266	0.00292659	0.00299895	0.0029266	0.00490892	0.00295239	0.00292881	0.00292911	0.00292867	0.00292887	0.00297746	0.00292876	0.00468369	0.00294065	0.00292817	0.00292705	0.0029287	0.00292891	0.00297704	0.0029288	0.00467672	0.00294042	0.00292815	0.00292701	0.00292871	0.00292891	0.00297702	0.0029288	0.00467651	0.00294042	0.00292815	0.00292701	0.00292871	0.00292891	0.00297702	0.0029288	0.0046765	0.00294042	0.00292815	0.00292701	0.00292871	0.00292891	0.00297702	0.0029288	0.0046765	0.00294042	0.00292893	0.00292813	0.00292892	0.00292893	0.00286054	0.00292892	0.00178772	0.00290405	0.0029278	0.00292706	0.00292788	0.00292779	0.00280074	0.00292784	0.00108259	0.0028842	0.00292806	0.00292808	0.00292786	0.00292777	0.00279964	0.00292782	0.00107753	0.00288382	0.00292807	0.0029281	0.00292786	0.00292777	0.00279962	0.00292782	0.0010775	0.00288382	0.00292807	0.0029281	0.00292786	0.00292777	0.00279962	0.00292782	0.0010775	0.00288382	0.00292807	0.0029281	0.00292786	0.00292777	0.00279962	0.00292782	0.0010775	0.00288382	0.00292767	0.00292702	0.00292776	0.00292776	0.00285606	0.00292776	0.00174482	0.00290182	0.00292771	0.00292734	0.00292775	0.00292776	0.00285712	0.00292776	0.00175257	0.00290217	0.00292771	0.00292734	0.00292775	0.00292776	0.00285714	0.00292776	0.00175266	0.00290217	0.00292771	0.00292734	0.00292775	0.00292776	0.00285715	0.00292776	0.00175266	0.00290217	0.00292771	0.00292734	0.00292775	0.00292776	0.00285715	0.00292776	0.00175266	0.00290217	0.00292771	0.00292734	0.00292775	0.00292776	0.00285715	0.00292776	0.00175266	0.00290217	0.00292771	0.00292734	0.00292775	0.00292776	0.00285715	0.00292776	0.00175266	0.00290217	0.00292771	0.00292734	0.00292775	0.00292776	0.00285715	0.00292776	0.00175266	0.00290217	0.00292771	0.00292734	0.00292775	0.00292776	0.00285715	0.00292776	0.00175266	0.00290217	0.00292771	0.00292734	0.00292775	0.00292776	0.00285715	0.00292776	0.00175266	0.00290217	0.00292771	0.00292734	0.00292775	0.00292776	0.00285715	0.00292776	0.00175266	0.00290217	0.00292771	0.00292734	0.00292775	0.00292776	0.00285715	0.00292776	0.00175266	0.00290217	0.00292771	0.00292734	0.00292775	0.00292776	0.00285715	0.00292776	0.00175266	0.00290217	0.00292771	0.00292734	0.00292775	0.00292776	0.00285715	0.00292776	0.00175266	0.00290217	0.00292771	0.00292734	0.00292775	0.00292776	0.00285715	0.00292776	0.00175266	0.00290217	0.00292771	0.00292734	0.00292775	0.00292776	0.00285715	0.00292776	0.00175266	0.00290217	0.00292771	0.00292734	0.00292775	0.00292776	0.00285715	0.00292776	0.00175266	0.00290217	0.00292771	0.00292734	0.00292775	0.00292776	0.00285715	0.00292776	0.00175266	0.00290217	0.00292771	0.00292734	0.00292775	0.00292776	0.00285715	0.00292776	0.00175266	0.00290217	0.00292771	0.00292734	0.00292775	0.00292776	0.00285715	0.00292776	0.00175266	0.00290217	0.00292771	0	0	0	0	0	0	0	0	-0.0466177	-0.0466177	-0.0466177	-0.0466177	-0.0466177	-0.0466177	-0.0466177	-0.0466177	-0.0342218	-0.0342218	-0.0342218	-0.0342218	-0.0342218	-0.0342218	-0.0342218	-0.0342218	-0.0371548	-0.0371548	-0.0371548	-0.0371548	-0.0371548	-0.0371548	-0.0371548	-0.0371548	-0.0364362	-0.0364362	-0.0364362	-0.0364362	-0.0364362	-0.0364362	-0.0364362	-0.0364362	-0.0366103	-0.0366103	-0.0366103	-0.0366103	-0.0366103	-0.0366103	-0.0366103	-0.0366103	-0.0365681	-0.0365681	-0.0365681	-0.0365681	-0.0365681	-0.0365681	-0.0365681	-0.0365681	-0.0365783	-0.0365783	-0.0365783	-0.0365783	-0.0365783	-0.0365783	-0.0365783	-0.0365783	-0.0365758	-0.0365758	-0.0365758	-0.0365758	-0.0365758	-0.0365758	-0.0365758	-0.0365758	-0.0365764	-0.0365764	-0.0365764	-0.0365764	-0.0365764	-0.0365764	-0.0365764	-0.0365764	-0.0365778	-0.0365777	-0.0365777	-0.0366651	-0.0365777	-0.042175	-0.0366651	-0.0365778	-0.0365775	-0.0365774	-0.0365774	-0.0366435	-0.0365774	-0.0406382	-0.0366435	-0.0365775	-0.0365776	-0.0365774	-0.0365774	-0.0366488	-0.0365774	-0.0410544	-0.0366488	-0.0365776	-0.0365776	-0.0365774	-0.0365774	-0.0366474	-0.0365774	-0.0409412	-0.0366474	-0.0365776	-0.0365776	-0.0365774	-0.0365774	-0.0366478	-0.0365774	-0.040972	-0.0366478	-0.0365776	-0.0365776	-0.0365774	-0.0365774	-0.0366477	-0.0365774	-0.0409636	-0.0366477	-0.0365776	-0.0365776	-0.0365774	-0.0365774	-0.0366477	-0.0365774	-0.0409659	-0.0366477	-0.0365776	-0.0365776	-0.0365774	-0.0365774	-0.0366477	-0.0365774	-0.0409653	-0.0366477	-0.0365776	-0.0365802	-0.0365774	-0.0365774	-0.0366477	-0.0365774	-0.0409654	-0.0366477	-0.0365802	-0.0365795	-0.03658	-0.0365802	-0.0366218	-0.03658	-0.0406429	-0.0366218	-0.0365781	-0.0365782	-0.0365794	-0.0365795	-0.0366281	-0.0365794	-0.0407299	-0.0366281	-0.0365786	-0.0365785	-0.0365795	-0.0365797	-0.0366266	-0.0365795	-0.0407064	-0.0366266	-0.0365784	-0.0365784	-0.0365795	-0.0365797	-0.0366269	-0.0365795	-0.0407128	-0.0366269	-0.0365785	-0.0365785	-0.0365795	-0.0365797	-0.0366269	-0.0365795	-0.0407111	-0.0366269	-0.0365801	-0.0365787	-0.0365797	-0.0365797	-0.036481	-0.0365797	-0.0308647	-0.036481	-0.0365781	-0.0365782	-0.0365784	-0.0365783	-0.0364422	-0.0365784	-0.0286859	-0.0364422	-0.0365791	-0.0365791	-0.0365786	-0.0365786	-0.0364516	-0.0365786	-0.0291038	-0.0364516	-0.0365789	-0.0365789	-0.0365786	-0.0365785	-0.0364493	-0.0365786	-0.0290232	-0.0364493	-0.036579	-0.0365789	-0.0365786	-0.0365785	-0.0364499	-0.0365786	-0.0290387	-0.0364499	-0.0365789	-0.0365789	-0.0365786	-0.0365785	-0.0364497	-0.0365786	-0.0290357	-0.0364497	-0.0365781	-0.0365781	-0.0365785	-0.0365785	-0.0365225	-0.0365785	-0.0333499	-0.0365225	-0.0365785	-0.0365785	-0.0365785	-0.0365785	-0.0365049	-0.0365785	-0.0324087	-0.0365049	-0.0365784	-0.0365784	-0.0365785	-0.0365785	-0.0365092	-0.0365785	-0.0326117	-0.0365092	-0.0365784	-0.0365784	-0.0365785	-0.0365785	-0.0365082	-0.0365785	-0.0325679	-0.0365082	-0.0365784	-0.0365784	-0.0365785	-0.0365785	-0.0365084	-0.0365785	-0.0325773	-0.0365084	-0.0365784	-0.0365784	-0.0365785	-0.0365785	-0.0365083	-0.0365785	-0.0325753	-0.0365083	-0.0365784	-0.0365784	-0.0365785	-0.0365785	-0.0365083	-0.0365785	-0.0325757	-0.0365083	-0.0365784	-0.0365784	-0.0365785	-0.0365785	-0.0365083	-0.0365785	-0.0325756	-0.0365083	-0.0365784	-0.0365784	-0.0365785	-0.0365785	-0.0365083	-0.0365785	-0.0325757	-0.0365083	-0.0365784	-0.0365784	-0.0365785	-0.0365785	-0.0365083	-0.0365785	-0.0325757	-0.0365083	-0.0365784	-0.0365784	-0.0365785	-0.0365785	-0.0365083	-0.0365785	-0.0325757	-0.0365083	-0.0365784	-0.0365784	-0.0365785	-0.0365785	-0.0365083	-0.0365785	-0.0325757	-0.0365083	-0.0365784	-0.0365784	-0.0365785	-0.0365785	-0.0365083	-0.0365785	-0.0325757	-0.0365083	-0.0365784	-0.0365784	-0.0365785	-0.0365785	-0.0365083	-0.0365785	-0.0325757	-0.0365083	-0.0365784	-0.0365784	-0.0365785	-0.0365785	-0.0365083	-0.0365785	-0.0325757	-0.0365083	-0.0365784	-0.0365784	-0.0365785	-0.0365785	-0.0365083	-0.0365785	-0.0325757	-0.0365083	-0.0365784	-0.0365784	-0.0365785	-0.0365785	-0.0365083	-0.0365785	-0.0325757	-0.0365083	-0.0365784	-0.0365784	-0.0365785	-0.0365785	-0.0365083	-0.0365785	-0.0325757	-0.0365083	-0.0365784	-0.0365784	-0.0365785	-0.0365785	-0.0365083	-0.0365785	-0.0325757	-0.0365083	-0.0365784	-0.0365784	-0.0365785	-0.0365785	-0.0365083	-0.0365785	-0.0325757	-0.0365083	-0.0365784	0	0	0	0	0	0	0	0	-0.0556103	-0.0556103	-0.0556103	-0.0556103	-0.0556103	-0.0556103	-0.0556103	-0.0556103	-0.0384586	-0.0384586	-0.0384586	-0.0384586	-0.0384586	-0.0384586	-0.0384586	-0.0384586	-0.0430938	-0.0430938	-0.0430938	-0.0430938	-0.0430938	-0.0430938	-0.0430938	-0.0430938	-0.0417561	-0.0417561	-0.0417561	-0.0417561	-0.0417561	-0.0417561	-0.0417561	-0.0417561	-0.0421283	-0.0421283	-0.0421283	-0.0421283	-0.0421283	-0.0421283	-0.0421283	-0.0421283	-0.0420245	-0.0420245	-0.0420245	-0.0420245	-0.0420245	-0.0420245	-0.0420245	-0.0420245	-0.0420534	-0.0420534	-0.0420534	-0.0420534	-0.0420534	-0.0420534	-0.0420534	-0.0420534	-0.0420453	-0.0420453	-0.0420453	-0.0420453	-0.0420453	-0.0420453	-0.0420453	-0.0420453	-0.0420476	-0.0420476	-0.0420476	-0.0420476	-0.0420476	-0.0420476	-0.0420476	-0.0420476	-0.0696907	-0.043084	-0.0420693	-0.0424275	-0.0420635	-0.0420642	-0.0420635	-0.0420634	-0.0580323	-0.0427888	-0.0420632	-0.0423207	-0.0420591	-0.0420595	-0.042059	-0.042059	-0.0626917	-0.0428726	-0.0420649	-0.0423507	-0.0420603	-0.0420608	-0.0420603	-0.0420603	-0.0607865	-0.0428488	-0.0420644	-0.0423423	-0.04206	-0.0420605	-0.0420599	-0.0420599	-0.0615584	-0.0428556	-0.0420646	-0.0423446	-0.0420601	-0.0420606	-0.04206	-0.04206	-0.0612445	-0.0428536	-0.0420645	-0.042344	-0.0420601	-0.0420606	-0.04206	-0.04206	-0.061372	-0.0428542	-0.0420645	-0.0423441	-0.0420601	-0.0420606	-0.04206	-0.04206	-0.0613202	-0.042854	-0.0420645	-0.0423441	-0.0420601	-0.0420606	-0.04206	-0.04206	-0.0609019	-0.0428541	-0.0420645	-0.0423441	-0.0420601	-0.0420606	-0.04206	-0.0420898	-0.0610708	-0.0425467	-0.0420645	-0.0421755	-0.0420898	-0.0420818	-0.0420911	-0.0420845	-0.0586161	-0.0426335	-0.0420645	-0.0422227	-0.0420815	-0.0420759	-0.0420824	-0.0420859	-0.0595772	-0.042609	-0.0420645	-0.0422095	-0.0420838	-0.0420776	-0.0420848	-0.0420855	-0.0591991	-0.0426159	-0.0420645	-0.0422132	-0.0420832	-0.0420771	-0.0420842	-0.0420856	-0.0593475	-0.042614	-0.0420645	-0.0422121	-0.0420834	-0.0420772	-0.0420843	-0.0420858	-0.0469595	-0.0409451	-0.0420858	-0.0416897	-0.0420863	-0.0420874	-0.0420861	-0.0420709	-0.0148627	-0.0405659	-0.0420741	-0.0415583	-0.0420706	-0.0420732	-0.0420701	-0.0420735	-0.0187696	-0.0406681	-0.0420773	-0.0415945	-0.0420749	-0.0420772	-0.0420745	-0.0420728	-0.0182885	-0.0406406	-0.0420764	-0.0415845	-0.0420737	-0.0420761	-0.0420733	-0.042073	-0.018347	-0.040648	-0.0420767	-0.0415873	-0.0420741	-0.0420764	-0.0420736	-0.042073	-0.0183399	-0.040646	-0.0420766	-0.0415865	-0.0420739	-0.0420763	-0.0420736	-0.0420729	-0.020652	-0.0414669	-0.042066	-0.0418467	-0.0420725	-0.0420712	-0.0420726	-0.0420729	-0.029251	-0.0412417	-0.0420689	-0.0417745	-0.0420729	-0.0420726	-0.0420729	-0.0420729	-0.0276273	-0.0413034	-0.0420681	-0.0417945	-0.0420728	-0.0420722	-0.0420729	-0.0420729	-0.0279268	-0.0412865	-0.0420684	-0.041789	-0.0420728	-0.0420723	-0.0420729	-0.0420729	-0.0278713	-0.0412911	-0.0420683	-0.0417905	-0.0420728	-0.0420723	-0.0420729	-0.0420729	-0.0278816	-0.0412899	-0.0420683	-0.0417901	-0.0420728	-0.0420723	-0.0420729	-0.0420729	-0.0278797	-0.0412902	-0.0420683	-0.0417902	-0.0420728	-0.0420723	-0.0420729	-0.0420729	-0.0278801	-0.0412901	-0.0420683	-0.0417902	-0.0420728	-0.0420723	-0.0420729	-0.0420729	-0.02788	-0.0412901	-0.0420683	-0.0417902	-0.0420728	-0.0420723	-0.0420729	-0.0420729	-0.02788	-0.0412901	-0.0420683	-0.0417902	-0.0420728	-0.0420723	-0.0420729	-0.0420729	-0.02788	-0.0412901	-0.0420683	-0.0417902	-0.0420728	-0.0420723	-0.0420729	-0.0420729	-0.02788	-0.0412901	-0.0420683	-0.0417902	-0.0420728	-0.0420723	-0.0420729	-0.0420729	-0.02788	-0.0412901	-0.0420683	-0.0417902	-0.0420728	-0.0420723	-0.0420729	-0.0420729	-0.02788	-0.0412901	-0.0420683	-0.0417902	-0.0420728	-0.0420723	-0.0420729	-0.0420729	-0.02788	-0.0412901	-0.0420683	-0.0417902	-0.0420728	-0.0420723	-0.0420729	-0.0420729	-0.02788	-0.0412901	-0.0420683	-0.0417902	-0.0420728	-0.0420723	-0.0420729	-0.0420729	-0.02788	-0.0412901	-0.0420683	-0.0417902	-0.0420728	-0.0420723	-0.0420729	-0.0420729	-0.02788	-0.0412901	-0.0420683	-0.0417902	-0.0420728	-0.0420723	-0.0420729	-0.0420729	-0.02788	-0.0412901	-0.0420683	-0.0417902	-0.0420728	-0.0420723	-0.0420729	-0.0420729	-0.02788	-0.0412901	-0.0420683	-0.0417902	-0.0420728	-0.0420723	-0.0420729	-0.0420729	0	0	0	0	0	0	0	0	-0.0293168	-0.0293168	-0.0293168	-0.0293168	-0.0293168	-0.0293168	-0.0293168	-0.0293168	-0.0241384	-0.0241384	-0.0241384	-0.0241384	-0.0241384	-0.0241384	-0.0241384	-0.0241384	-0.0249817	-0.0249817	-0.0249817	-0.0249817	-0.0249817	-0.0249817	-0.0249817	-0.0249817	-0.024645	-0.024645	-0.024645	-0.024645	-0.024645	-0.024645	-0.024645	-0.024645	-0.0247001	-0.0247001	-0.0247001	-0.0247001	-0.0247001	-0.0247001	-0.0247001	-0.0247001	-0.0246911	-0.0246911	-0.0246911	-0.0246911	-0.0246911	-0.0246911	-0.0246911	-0.0246911	-0.0246925	-0.0246925	-0.0246925	-0.0246925	-0.0246925	-0.0246925	-0.0246925	-0.0246925	-0.0246923	-0.0246923	-0.0246923	-0.0246923	-0.0246923	-0.0246923	-0.0246923	-0.0246923	-0.0246923	-0.0246923	-0.0246923	-0.0246923	-0.0246923	-0.0246923	-0.0246923	-0.0246923	-0.145707	-0.0270081	-0.0248036	-0.0270081	-0.0247916	-0.0248036	-0.0247916	-0.024791	-0.0659136	-0.0265966	-0.0247853	-0.0265966	-0.0247753	-0.0247853	-0.0247753	-0.0247748	-0.111332	-0.0266693	-0.0247883	-0.0266693	-0.024778	-0.0247883	-0.024778	-0.0247775	-0.0826485	-0.0266564	-0.0247878	-0.0266564	-0.0247775	-0.0247878	-0.0247775	-0.024777	-0.0997728	-0.0266587	-0.0247879	-0.0266587	-0.0247776	-0.0247879	-0.0247776	-0.0247771	-0.0891694	-0.0266583	-0.0247879	-0.0266583	-0.0247776	-0.0247879	-0.0247776	-0.0247771	-0.0955961	-0.0266584	-0.0247879	-0.0266584	-0.0247776	-0.0247879	-0.0247776	-0.0247771	-0.0916483	-0.0266584	-0.0247879	-0.0266584	-0.0247776	-0.0247879	-0.0247776	-0.0247771	-0.0904078	-0.0266584	-0.0247879	-0.0266584	-0.0247776	-0.0247879	-0.0247776	-0.024956	-0.0911471	-0.0256147	-0.0248676	-0.0256147	-0.0249565	-0.0248676	-0.0249565	-0.0249441	-0.0717211	-0.0257925	-0.0248544	-0.0257925	-0.0249269	-0.0248544	-0.0249269	-0.0249461	-0.0814994	-0.0257621	-0.0248566	-0.0257621	-0.0249318	-0.0248566	-0.0249318	-0.0249457	-0.0764231	-0.0257673	-0.0248562	-0.0257673	-0.024931	-0.0248562	-0.024931	-0.0249458	-0.0790181	-0.0257664	-0.0248563	-0.0257664	-0.0249311	-0.0248563	-0.0249311	-0.0249476	-0.0384855	-0.0227749	-0.0249498	-0.0227749	-0.0249496	-0.0249498	-0.0249496	-0.0248578	-0.000651245	-0.0217537	-0.0248818	-0.0217537	-0.0248564	-0.0248818	-0.0248564	-0.0248638	-0.000943452	-0.0219016	-0.024893	-0.0219016	-0.0248717	-0.024893	-0.0248717	-0.0248628	-0.00094162	-0.0218801	-0.0248911	-0.0218801	-0.0248692	-0.0248911	-0.0248692	-0.024863	-0.000941631	-0.0218832	-0.0248914	-0.0218832	-0.0248696	-0.0248914	-0.0248696	-0.0248629	-0.000941631	-0.0218827	-0.0248914	-0.0218827	-0.0248695	-0.0248914	-0.0248695	-0.024862	-0.00135523	-0.0232761	-0.0248447	-0.0232761	-0.0248604	-0.0248447	-0.0248604	-0.0248621	-0.00487059	-0.023062	-0.0248524	-0.023062	-0.0248619	-0.0248524	-0.0248619	-0.0248621	-0.00475803	-0.0230948	-0.0248511	-0.0230948	-0.0248616	-0.0248511	-0.0248616	-0.0248621	-0.00476159	-0.0230897	-0.0248513	-0.0230897	-0.0248617	-0.0248513	-0.0248617	-0.0248621	-0.00476148	-0.0230905	-0.0248513	-0.0230905	-0.0248617	-0.0248513	-0.0248617	-0.0248621	-0.00476148	-0.0230904	-0.0248513	-0.0230904	-0.0248617	-0.0248513	-0.0248617	-0.0248621	-0.00476148	-0.0230904	-0.0248513	-0.0230904	-0.0248617	-0.0248513	-0.0248617	-0.0248621	-0.00476148	-0.0230904	-0.0248513	-0.0230904	-0.0248617	-0.0248513	-0.0248617	-0.0248621	-0.00476148	-0.0230904	-0.0248513	-0.0230904	-0.0248617	-0.0248513	-0.0248617	-0.0248621	-0.00476148	-0.0230904	-0.0248513	-0.0230904	-0.0248617	-0.0248513	-0.0248617	-0.0248621	-0.00476148	-0.0230904	-0.0248513	-0.0230904	-0.0248617	-0.0248513	-0.0248617	-0.0248621	-0.00476148	-0.0230904	-0.0248513	-0.0230904	-0.0248617	-0.0248513	-0.0248617	-0.0248621	-0.00476148	-0.0230904	-0.0248513	-0.0230904	-0.0248617	-0.0248513	-0.0248617	-0.0248621	-0.00476148	-0.0230904	-0.0248513	-0.0230904	-0.0248617	-0.0248513	-0.0248617	-0.0248621	-0.00476148	-0.0230904	-0.0248513	-0.0230904	-0.0248617	-0.0248513	-0.0248617	-0.0248621	-0.00476148	-0.0230904	-0.0248513	-0.0230904	-0.0248617	-0.0248513	-0.0248617	-0.0248621	-0.00476148	-0.0230904	-0.0248513	-0.0230904	-0.0248617	-0.0248513	-0.0248617	-0.0248621	-0.00476148	-0.0230904	-0.0248513	-0.0230904	-0.0248617	-0.0248513	-0.0248617	-0.0248621	-0.00476148	-0.0230904	-0.0248513	-0.0230904	-0.0248617	-0.0248513	-0.0248617	-0.0248621	-0.00476148	-0.0230904	-0.0248513	-0.0230904	-0.0248617	-0.0248513	-0.0248617	-0.0248621	0	0	0	0	0	0	0	0	-0.00759363	-0.00759363	-0.00759363	-0.00759363	-0.00759363	-0.00759363	-0.00759363	-0.00759363	-0.00722092	-0.00722092	-0.00722092	-0.00722092	-0.00722092	-0.00722092	-0.00722092	-0.00722092	-0.00723879	-0.00723879	-0.00723879	-0.00723879	-0.00723879	-0.00723879	-0.00723879	-0.00723879	-0.00689935	-0.00689935	-0.00689935	-0.00689935	-0.00689935	-0.00689935	-0.00689935	-0.00689935	-0.00691489	-0.00691489	-0.00691489	-0.00691489	-0.00691489	-0.00691489	-0.00691489	-0.00691489	-0.00691419	-0.00691419	-0.00691419	-0.00691419	-0.00691419	-0.00691419	-0.00691419	-0.00691419	-0.00691421	-0.00691421	-0.00691421	-0.00691421	-0.00691421	-0.00691421	-0.00691421	-0.00691421	-0.00691421	-0.00691421	-0.00691421	-0.00691421	-0.00691421	-0.00691421	-0.00691421	-0.00691421	-0.00691421	-0.00691421	-0.00691421	-0.00691421	-0.00691421	-0.00691421	-0.00691421	-0.00691421	-0.269088	-0.00850706	-0.00708964	-0.0117272	-0.00708282	-0.00714308	-0.00708462	-0.00708185	-0.0539863	-0.00841779	-0.0070814	-0.0113599	-0.00707491	-0.00713225	-0.00707661	-0.00707399	-0.20538	-0.00842276	-0.00708179	-0.0113875	-0.00707528	-0.00713277	-0.00707699	-0.00707436	-0.0811488	-0.00842249	-0.00708177	-0.0113854	-0.00707527	-0.00713274	-0.00707697	-0.00707434	-0.174877	-0.00842251	-0.00708177	-0.0113856	-0.00707527	-0.00713274	-0.00707697	-0.00707434	-0.0983684	-0.00842251	-0.00708177	-0.0113856	-0.00707527	-0.00713274	-0.00707697	-0.00707434	-0.157681	-0.00842251	-0.00708177	-0.0113856	-0.00707527	-0.00713274	-0.00707697	-0.00707434	-0.109535	-0.00842251	-0.00708177	-0.0113856	-0.00707527	-0.00713274	-0.00707697	-0.00707434	-0.131506	-0.00842251	-0.00708177	-0.0113856	-0.00707527	-0.00713274	-0.00707697	-0.00738616	-0.114813	-0.00744547	-0.00730244	-0.0089891	-0.00738713	-0.00713274	-0.00736526	-0.00740035	-0.0572578	-0.00749383	-0.00729176	-0.00913287	-0.00737188	-0.00713274	-0.0073512	-0.00739966	-0.0826976	-0.00749143	-0.00729228	-0.00912417	-0.00737261	-0.00713274	-0.00735189	-0.00739969	-0.0703442	-0.00749155	-0.00729225	-0.0091247	-0.00737258	-0.00713274	-0.00735184	-0.00739969	-0.0761052	-0.00749154	-0.00729225	-0.00912467	-0.00737259	-0.00713274	-0.00735185	-0.00740515	-0.0254732	-0.00616038	-0.00740259	-0.00441668	-0.00740577	-0.00735499	-0.00740491	-0.0072472	-3.48199e-06	-0.00550206	-0.00727656	-0.0030934	-0.00724517	-0.0072812	-0.00725317	-0.00724032	-6.2855e-06	-0.00552614	-0.00728263	-0.00312071	-0.00725289	-0.00728477	-0.00726047	-0.00724066	-6.28538e-06	-0.00552526	-0.00728234	-0.00312015	-0.00725251	-0.0072846	-0.00726012	-0.00724064	-6.28538e-06	-0.0055253	-0.00728235	-0.00312016	-0.00725253	-0.0072846	-0.00726013	-0.00724064	-6.28538e-06	-0.00552529	-0.00728235	-0.00312016	-0.00725253	-0.0072846	-0.00726013	-0.00723797	-1.11617e-05	-0.00609344	-0.00722788	-0.00448734	-0.00723627	-0.0071737	-0.00723407	-0.00723795	-0.000169893	-0.00607052	-0.00723049	-0.0044468	-0.00723705	-0.00717897	-0.00723532	-0.00723795	-0.000169713	-0.00607144	-0.00723037	-0.004448	-0.007237	-0.00717872	-0.00723526	-0.00723795	-0.000169713	-0.0060714	-0.00723036	-0.00444796	-0.00723701	-0.00717873	-0.00723527	-0.00723795	-0.000169713	-0.0060714	-0.00723036	-0.00444796	-0.00723701	-0.00717873	-0.00723526	-0.00723795	-0.000169713	-0.0060714	-0.00723036	-0.00444796	-0.00723701	-0.00717873	-0.00723527	-0.00723795	-0.000169713	-0.0060714	-0.00723036	-0.00444796	-0.00723701	-0.00717873	-0.00723526	-0.00723795	-0.000169713	-0.0060714	-0.00723036	-0.00444796	-0.00723701	-0.00717873	-0.00723527	-0.00723795	-0.000169713	-0.0060714	-0.00723036	-0.00444796	-0.00723701	-0.00717873	-0.00723526	-0.00723795	-0.000169713	-0.0060714	-0.00723036	-0.00444796	-0.00723701	-0.00717873	-0.00723527	-0.00723795	-0.000169713	-0.0060714	-0.00723036	-0.00444796	-0.00723701	-0.00717873	-0.00723526	-0.00723795	-0.000169713	-0.0060714	-0.00723036	-0.00444796	-0.00723701	-0.00717873	-0.00723527	-0.00723795	-0.000169713	-0.0060714	-0.00723036	-0.00444796	-0.00723701	-0.00717873	-0.00723526	-0.00723795	-0.000169713	-0.0060714	-0.00723036	-0.00444796	-0.00723701	-0.00717873	-0.00723527	-0.00723795	-0.000169713	-0.0060714	-0.00723036	-0.00444796	-0.00723701	-0.00717873	-0.00723526	-0.00723795	-0.000169713	-0.0060714	-0.00723036	-0.00444796	-0.00723701	-0.00717873	-0.00723527	-0.00723795	-0.000169713	-0.0060714	-0.00723036	-0.00444796	-0.00723701	-0.00717873	-0.00723526	-0.00723795	-0.000169713	-0.0060714	-0.00723036	-0.00444796	-0.00723701	-0.00717873	-0.00723527	-0.00723795	-0.000169713	-0.0060714	-0.00723036	-0.00444796	-0.00723701	-0.00717873	-0.00723526	-0.00723795	-0.000169713	-0.0060714	-0.00723036	-0.00444796	-0.00723701	-0.00717873	-0.00723527	-0.00723795	0	0	0	0	0	0	0	0	-0.0166136	-0.0166136	-0.0166136	-0.0166136	-0.0166136	-0.0166136	-0.0166136	-0.0166136	-0.0148813	-0.0148813	-0.0148813	-0.0148813	-0.0148813	-0.0148813	-0.0148813	-0.0148813	-0.0150532	-0.0150532	-0.0150532	-0.0150532	-0.0150532	-0.0150532	-0.0150532	-0.0150532	-0.0126683	-0.0126683	-0.0126683	-0.0126683	-0.0126683	-0.0126683	-0.0126683	-0.0126683	-0.0128703	-0.0128703	-0.0128703	-0.0128703	-0.0128703	-0.0128703	-0.0128703	-0.0128703	-0.0128531	-0.0128531	-0.0128531	-0.0128531	-0.0128531	-0.0128531	-0.0128531	-0.0128531	-0.0128545	-0.0128545	-0.0128545	-0.0128545	-0.0128545	-0.0128545	-0.0128545	-0.0128545	-0.0128544	-0.0128544	-0.0128544	-0.0128544	-0.0128544	-0.0128544	-0.0128544	-0.0128544	-0.0128544	-0.0128544	-0.0128544	-0.0128544	-0.0128544	-0.0128544	-0.0128544	-0.0128544	-1.24661	-0.0177381	-0.0140244	-0.0823141	-0.0140115	-0.0152568	-0.0140604	-0.0140047	-0.000506614	-0.0171734	-0.013916	-0.0522667	-0.0139044	-0.0150157	-0.0139484	-0.0138983	-1.31592	-0.0172377	-0.013926	-0.0636425	-0.0139143	-0.0150398	-0.0139587	-0.0139081	-0.000319402	-0.0172304	-0.0139251	-0.0590745	-0.0139134	-0.0150374	-0.0139578	-0.0139072	-1.31698	-0.0172312	-0.0139251	-0.0608687	-0.0139134	-0.0150376	-0.0139579	-0.0139073	-0.000317147	-0.0172311	-0.0139251	-0.0601577	-0.0139134	-0.0150376	-0.0139579	-0.0139073	-1.317	-0.0172311	-0.0139251	-0.0604385	-0.0139134	-0.0150376	-0.0139579	-0.0139073	-0.000317119	-0.0172311	-0.0139251	-0.0603274	-0.0139134	-0.0150376	-0.0139579	-0.0139073	-1.15445	-0.0172311	-0.0139251	-0.0603713	-0.0139134	-0.0150376	-0.0139579	-0.0162238	-0.000768707	-0.0141699	-0.0159248	-0.0262381	-0.016231	-0.013425	-0.0157908	-0.0161767	-0.257474	-0.0144605	-0.0157152	-0.0328723	-0.0159836	-0.0135694	-0.0156001	-0.0161818	-0.0494069	-0.0144326	-0.015737	-0.0314642	-0.0160098	-0.0135564	-0.0156198	-0.0161813	-0.189871	-0.0144353	-0.0157347	-0.031758	-0.016007	-0.0135575	-0.0156178	-0.0161813	-0.0769085	-0.0144351	-0.015735	-0.0316965	-0.0160073	-0.0135574	-0.015618	-0.0162541	-0.096314	-0.0129845	-0.0162832	-0.00245811	-0.0162688	-0.0151859	-0.0162542	-0.0150455	-5.98713e-07	-0.0114124	-0.01515	-0.000760291	-0.0150291	-0.0145942	-0.0151571	-0.015072	-2.78789e-06	-0.0115321	-0.0152643	-0.00076893	-0.0151531	-0.0146516	-0.0152677	-0.0150694	-2.78784e-06	-0.0115229	-0.0152527	-0.000768886	-0.0151407	-0.014646	-0.0152565	-0.0150696	-2.78784e-06	-0.0115236	-0.0152539	-0.000768886	-0.0151419	-0.0146466	-0.0152576	-0.0150696	-2.78784e-06	-0.0115236	-0.0152537	-0.000768886	-0.0151418	-0.0146465	-0.0152575	-0.0150358	-3.80068e-06	-0.0121505	-0.0149947	-0.00277093	-0.0150196	-0.0138389	-0.0149559	-0.0150374	-0.000125601	-0.0121001	-0.0150204	-0.00273427	-0.0150318	-0.0139133	-0.0149858	-0.0150373	-0.0001255	-0.0121041	-0.0150179	-0.00273494	-0.0150305	-0.0139064	-0.0149829	-0.0150373	-0.0001255	-0.0121038	-0.0150181	-0.00273493	-0.0150307	-0.013907	-0.0149832	-0.0150373	-0.0001255	-0.0121038	-0.0150181	-0.00273493	-0.0150307	-0.013907	-0.0149831	-0.0150373	-0.0001255	-0.0121038	-0.0150181	-0.00273493	-0.0150307	-0.013907	-0.0149831	-0.0150373	-0.0001255	-0.0121038	-0.0150181	-0.00273493	-0.0150307	-0.013907	-0.0149831	-0.0150373	-0.0001255	-0.0121038	-0.0150181	-0.00273493	-0.0150307	-0.013907	-0.0149831	-0.0150373	-0.0001255	-0.0121038	-0.0150181	-0.00273493	-0.0150307	-0.013907	-0.0149831	-0.0150373	-0.0001255	-0.0121038	-0.0150181	-0.00273493	-0.0150307	-0.013907	-0.0149831	-0.0150373	-0.0001255	-0.0121038	-0.0150181	-0.00273493	-0.0150307	-0.013907	-0.0149831	-0.0150373	-0.0001255	-0.0121038	-0.0150181	-0.00273493	-0.0150307	-0.013907	-0.0149831	-0.0150373	-0.0001255	-0.0121038	-0.0150181	-0.00273493	-0.0150307	-0.013907	-0.0149831	-0.0150373	-0.0001255	-0.0121038	-0.0150181	-0.00273493	-0.0150307	-0.013907	-0.0149831	-0.0150373	-0.0001255	-0.0121038	-0.0150181	-0.00273493	-0.0150307	-0.013907	-0.0149831	-0.0150373	-0.0001255	-0.0121038	-0.0150181	-0.00273493	-0.0150307	-0.013907	-0.0149831	-0.0150373	-0.0001255	-0.0121038	-0.0150181	-0.00273493	-0.0150307	-0.013907	-0.0149831	-0.0150373	-0.0001255	-0.0121038	-0.0150181	-0.00273493	-0.0150307	-0.013907	-0.0149831	-0.0150373	-0.0001255	-0.0121038	-0.0150181	-0.00273493	-0.0150307	-0.013907	-0.0149831	-0.0150373	-0.0001255	-0.0121038	-0.0150181	-0.00273493	-0.0150307	-0.013907	-0.0149831	-0.0150373	0	0	0	0	0	0	0	0	-0.0516234	-0.0516234	-0.0516234	-0.0516234	-0.0516234	-0.0516234	-0.0516234	-0.0516234	-0.0366585	-0.0366585	-0.0366585	-0.0366585	-0.0366585	-0.0366585	-0.0366585	-0.0366585	-0.0404848	-0.0404848	-0.0404848	-0.0404848	-0.0404848	-0.0404848	-0.0404848	-0.0404848	-0.0273356	-0.0273356	-0.0273356	-0.0273356	-0.0273356	-0.0273356	-0.0273356	-0.0273356	-0.0298296	-0.0298296	-0.0298296	-0.0298296	-0.0298296	-0.0298296	-0.0298296	-0.0298296	-0.0293397	-0.0293397	-0.0293397	-0.0293397	-0.0293397	-0.0293397	-0.0293397	-0.0293397	-0.0294353	-0.0294353	-0.0294353	-0.0294353	-0.0294353	-0.0294353	-0.0294353	-0.0294353	-0.0294166	-0.0294166	-0.0294166	-0.0294166	-0.0294166	-0.0294166	-0.0294166	-0.0294166	-0.0294203	-0.0294203	-0.0294203	-0.0294203	-0.0294203	-0.0294203	-0.0294203	-0.0294203	-1.40038	-0.0424758	-0.0353908	-1.40038	-0.0353908	-0.0585831	-0.0362097	-0.0353567	-0.000173261	-0.0389522	-0.0340159	-0.000173261	-0.0340159	-0.0482896	-0.0346145	-0.0339908	-1.6585	-0.0398734	-0.0343277	-1.6585	-0.0343277	-0.051699	-0.0349829	-0.0343003	-3.10833e-05	-0.0396305	-0.0342567	-3.10833e-05	-0.0342567	-0.050544	-0.0348975	-0.03423	-1.65985	-0.0396944	-0.0342729	-1.65985	-0.0342729	-0.0509324	-0.0349172	-0.0342459	-3.08058e-05	-0.0396776	-0.0342692	-3.08058e-05	-0.0342692	-0.0508015	-0.0349127	-0.0342423	-1.65985	-0.039682	-0.03427	-1.65985	-0.03427	-0.0508456	-0.0349137	-0.0342431	-3.08054e-05	-0.0396809	-0.0342698	-3.08054e-05	-0.0342698	-0.0508307	-0.0349135	-0.034243	-1.51423	-0.0396812	-0.0342699	-1.65985	-0.0342699	-0.0508357	-0.0349135	-0.0476301	-7.30163e-05	-0.0356921	-0.0471554	-5.12106e-06	-0.0476674	-0.0267048	-0.0424633	-0.0444604	-0.170545	-0.0366495	-0.0432939	-0.313178	-0.0436158	-0.0313454	-0.0403893	-0.0454047	-0.0553828	-0.0364174	-0.0444168	-0.0398859	-0.0448035	-0.0303944	-0.0409488	-0.0451213	-0.118553	-0.0364735	-0.0440873	-0.241677	-0.0444521	-0.0305869	-0.0407971	-0.0452061	-0.0781303	-0.0364599	-0.0441837	-0.0640632	-0.0445558	-0.0305479	-0.0408382	-0.0459191	-0.198338	-0.0405381	-0.046221	-0.000906601	-0.0461072	-0.0305558	-0.0461898	-0.0387807	-8.7145e-06	-0.0346242	-0.0388326	-7.54267e-05	-0.0386524	-0.0254253	-0.0394666	-0.0402531	-0.000103446	-0.0360101	-0.0407832	-7.58451e-05	-0.0406119	-0.0263066	-0.0412665	-0.0398619	-0.000103381	-0.0356804	-0.0402589	-7.58449e-05	-0.0400875	-0.026153	-0.0407768	-0.0399654	-0.000103381	-0.0357585	-0.0403992	-7.58449e-05	-0.0402272	-0.0261797	-0.0409095	-0.039938	-0.000103381	-0.03574	-0.0403616	-7.58449e-05	-0.0401899	-0.0261751	-0.0408735	-0.0396226	-7.5831e-05	-0.0338997	-0.0394589	-0.00115447	-0.0395039	-0.0261759	-0.0384359	-0.039691	-0.00115447	-0.0343163	-0.0396959	-0.00114622	-0.0396841	-0.0261757	-0.0390625	-0.039673	-0.00114622	-0.0342216	-0.0396335	-0.00114628	-0.0396366	-0.0261758	-0.0389005	-0.0396777	-0.00114628	-0.0342431	-0.0396499	-0.00114628	-0.0396491	-0.0261758	-0.0389423	-0.0396765	-0.00114628	-0.0342382	-0.0396456	-0.00114628	-0.0396458	-0.0261758	-0.0389315	-0.0396768	-0.00114628	-0.0342393	-0.0396468	-0.00114628	-0.0396467	-0.0261758	-0.0389343	-0.0396767	-0.00114628	-0.0342391	-0.0396465	-0.00114628	-0.0396465	-0.0261758	-0.0389336	-0.0396768	-0.00114628	-0.0342391	-0.0396465	-0.00114628	-0.0396465	-0.0261758	-0.0389338	-0.0396768	-0.00114628	-0.0342391	-0.0396465	-0.00114628	-0.0396465	-0.0261758	-0.0389337	-0.0396768	-0.00114628	-0.0342391	-0.0396465	-0.00114628	-0.0396465	-0.0261758	-0.0389338	-0.0396768	-0.00114628	-0.0342391	-0.0396465	-0.00114628	-0.0396465	-0.0261758	-0.0389338	-0.0396768	-0.00114628	-0.0342391	-0.0396465	-0.00114628	-0.0396465	-0.0261758	-0.0389338	-0.0396768	-0.00114628	-0.0342391	-0.0396465	-0.00114628	-0.0396465	-0.0261758	-0.0389338	-0.0396768	-0.00114628	-0.0342391	-0.0396465	-0.00114628	-0.0396465	-0.0261758	-0.0389338	-0.0396768	-0.00114628	-0.0342391	-0.0396465	-0.00114628	-0.0396465	-0.0261758	-0.0389338	-0.0396768	-0.00114628	-0.0342391	-0.0396465	-0.00114628	-0.0396465	-0.0261758	-0.0389338	-0.0396768	-0.00114628	-0.0342391	-0.0396465	-0.00114628	-0.0396465	-0.0261758	-0.0389338	-0.0396768	-0.00114628	-0.0342391	-0.0396465	-0.00114628	-0.0396465	-0.0261758	-0.0389338	-0.0396768	-0.00114628	-0.0342391	-0.0396465	-0.00114628	-0.0396465	-0.0261758	-0.0389338	-0.0396768	-0.00114628	-0.0342391	-0.0396465	-0.00114628	-0.0396465	-0.0261758	-0.0389338	-0.0396768	0	0	0	0	0	0	0	0	0.00664997	0.00664997	0.00664997	0.00664997	0.00664997	0.00664997	0.00664997	0.00664997	0.00694955	0.00694955	0.00694955	0.00694955	0.00694955	0.00694955	0.00694955	0.00694955	0.00696336	0.00696336	0.00696336	0.00696336	0.00696336	0.00696336	0.00696336	0.00696336	0.00433977	0.00433977	0.00433977	0.00433977	0.00433977	0.00433977	0.00433977	0.00433977	0.00426485	0.00426485	0.00426485	0.00426485	0.00426485	0.00426485	0.00426485	0.00426485	0.00426273	0.00426273	0.00426273	0.00426273	0.00426273	0.00426273	0.00426273	0.00426273	0.00426267	0.00426267	0.00426267	0.00426267	0.00426267	0.00426267	0.00426267	0.00426267	0.00426267	0.00426267	0.00426267	0.00426267	0.00426267	0.00426267	0.00426267	0.00426267	0.00426267	0.00426267	0.00426267	0.00426267	0.00426267	0.00426267	0.00426267	0.00426267	0.0317635	0.00588346	0.00540318	0.486599	0.00540814	0.0317635	0.00588346	0.00540318	0.0379827	0.00594703	0.0054442	1.38443	0.00544937	0.0379827	0.00594703	0.0054442	0.0395458	0.00594954	0.00544568	1.50049	0.00545087	0.0395458	0.00594954	0.00544568	0.0399484	0.00594964	0.00544573	1.50066	0.00545092	0.0399484	0.00594964	0.00544573	0.0400527	0.00594964	0.00544573	1.50066	0.00545092	0.0400527	0.00594964	0.00544573	0.0400798	0.00594964	0.00544573	1.50066	0.00545092	0.0400798	0.00594964	0.00544573	0.0400868	0.00594964	0.00544573	1.50066	0.00545092	0.0400868	0.00594964	0.00544573	0.0400886	0.00594964	0.00544573	1.50066	0.00545092	0.0400886	0.00594964	0.00544573	0.0444517	0.00594964	0.00544573	1.50066	0.00545092	0.0400891	0.00594964	0.00832686	0.0457217	0.00661392	0.00841715	1.49933	0.00833478	0.00757672	0.00661392	0.00857918	0.00786466	0.0066431	0.00858432	1.49931	0.00849541	0.00610832	0.0066431	0.00859353	0.00611999	0.00664439	0.00859381	1.49931	0.00850444	0.00604915	0.00664439	0.00859434	0.00604961	0.00664445	0.00859436	1.49931	0.00850495	0.00604677	0.00664445	0.0085944	0.00604679	0.00664445	0.0085944	1.49931	0.00850498	0.00604668	0.00664445	0.00889916	0.0179377	0.00807875	0.00890971	0.717881	0.00889629	0.00147114	0.00807875	0.00722112	0.000252392	0.00710148	0.00717912	0.000180891	0.0072041	0.000554652	0.00710148	0.00709926	0.000550173	0.00705566	0.00709729	1.52316e-06	0.00712379	0.00055128	0.00705566	0.00709353	0.000551263	0.00705351	0.00709344	1.52135e-06	0.00712001	0.000551268	0.00705351	0.00709326	0.000551268	0.00705341	0.00709326	1.52135e-06	0.00711982	0.000551268	0.00705341	0.00709325	0.000551268	0.00705341	0.00709325	1.52135e-06	0.00711982	0.000551268	0.00705341	0.00697059	0.000310479	0.00639644	0.00696646	5.02764e-05	0.0069613	0.00111891	0.00639644	0.0069608	0.00111711	0.00636865	0.00696061	5.02928e-05	0.00695399	0.00112314	0.00636865	0.00696035	0.00112312	0.00636748	0.00696034	5.02928e-05	0.00695365	0.00112317	0.00636748	0.00696032	0.00112317	0.00636743	0.00696032	5.02928e-05	0.00695364	0.00112317	0.00636743	0.00696032	0.00112317	0.00636743	0.00696032	5.02928e-05	0.00695364	0.00112317	0.00636743	0.00696032	0.00112317	0.00636743	0.00696032	5.02928e-05	0.00695364	0.00112317	0.00636743	0.00696032	0.00112317	0.00636743	0.00696032	5.02928e-05	0.00695364	0.00112317	0.00636743	0.00696032	0.00112317	0.00636743	0.00696032	5.02928e-05	0.00695364	0.00112317	0.00636743	0.00696032	0.00112317	0.00636743	0.00696032	5.02928e-05	0.00695364	0.00112317	0.00636743	0.00696032	0.00112317	0.00636743	0.00696032	5.02928e-05	0.00695364	0.00112317	0.00636743	0.00696032	0.00112317	0.00636743	0.00696032	5.02928e-05	0.00695364	0.00112317	0.00636743	0.00696032	0.00112317	0.00636743	0.00696032	5.02928e-05	0.00695364	0.00112317	0.00636743	0.00696032	0.00112317	0.00636743	0.00696032	5.02928e-05	0.00695364	0.00112317	0.00636743	0.00696032	0.00112317	0.00636743	0.00696032	5.02928e-05	0.00695364	0.00112317	0.00636743	0.00696032	0.00112317	0.00636743	0.00696032	5.02928e-05	0.00695364	0.00112317	0.00636743	0.00696032	0.00112317	0.00636743	0.00696032	5.02928e-05	0.00695364	0.00112317	0.00636743	0.00696032	0.00112317	0.00636743	0.00696032	5.02928e-05	0.00695364	0.00112317	0.00636743	0.00696032	0.00112317	0.00636743	0.00696032	5.02928e-05	0.00695364	0.00112317	0.00636743	0.00696032	0.00112317	0.00636743	0.00696032	5.02928e-05	0.00695364	0.00112317	0.00636743	0.00696032	0.00112317	0.00636743	0.00696032	5.02928e-05	0.00695364	0.00112317	0.00636743	0.00696032	0	0	0	0	0	0	0	0	0.0281306	0.0281306	0.0281306	0.0281306	0.0281306	0.0281306	0.0281306	0.0281306	0.0338925	0.0338925	0.0338925	0.0338925	0.0338925	0.0338925	0.0338925	0.0338925	0.0352103	0.0352103	0.0352103	0.0352103	0.0352103	0.0352103	0.0352103	0.0352103	0.0246158	0.0246158	0.0246158	0.0246158	0.0246158	0.0246158	0.0246158	0.0246158	0.0229457	0.0229457	0.0229457	0.0229457	0.0229457	0.0229457	0.0229457	0.0229457	0.022693	0.022693	0.022693	0.022693	0.022693	0.022693	0.022693	0.022693	0.022655	0.022655	0.022655	0.022655	0.022655	0.022655	0.022655	0.022655	0.0226493	0.0226493	0.0226493	0.0226493	0.0226493	0.0226493	0.0226493	0.0226493	0.0226484	0.0226484	0.0226484	0.0226484	0.0226484	0.0226484	0.0226484	0.0226484	0.0450527	0.0278688	0.0272131	1.02801	0.0272393	1.02801	0.0326842	0.0272393	0.0522387	0.0288498	0.028049	6.3082	0.0280808	6.3082	0.0349298	0.0280808	0.054776	0.0290379	0.0282048	6.34871	0.0282379	6.34871	0.0354528	0.0282379	0.0557007	0.0290742	0.0282339	6.34871	0.0282673	6.34871	0.0355758	0.0282673	0.0560416	0.0290811	0.0282394	6.34871	0.0282728	6.34871	0.0356048	0.0282728	0.0561678	0.0290825	0.0282404	6.34871	0.0282738	6.34871	0.0356116	0.0282738	0.0562146	0.0290827	0.0282406	6.34871	0.028274	6.34871	0.0356132	0.028274	0.0562319	0.0290828	0.0282406	6.34871	0.028274	6.34871	0.0356136	0.028274	0.0683127	0.0290828	0.0282406	6.34871	0.028274	6.34871	0.0356137	0.0393043	0.0739662	0.0353596	0.0400447	6.34871	0.0393043	6.34871	0.0320406	0.0418256	0.0332975	0.0368595	0.0432956	6.34871	0.0422787	6.34871	0.0312913	0.0425288	0.0254324	0.0372272	0.0442361	6.34871	0.0431183	6.34871	0.0311364	0.042727	0.0241401	0.0373178	0.044512	6.34871	0.0433583	6.34871	0.0311045	0.042783	0.0239342	0.0373402	0.0445932	6.34871	0.0434272	6.34871	0.0310979	0.0447657	0.0447363	0.0422379	0.0453773	6.34871	0.0449858	6.34871	0.0345649	0.0385022	0.0150068	0.0386377	0.0383081	6.34871	0.038516	6.34871	0.0310444	0.037098	0.0187489	0.0377282	0.0365574	6.34871	0.036902	6.34871	0.0303288	0.0367549	0.0192203	0.0375019	0.0361363	6.34871	0.0365099	6.34871	0.0301854	0.0366715	0.0192805	0.0374457	0.0360357	6.34871	0.0364153	6.34871	0.0301567	0.0366513	0.0192882	0.0374318	0.0360117	6.34871	0.0363925	6.34871	0.030151	0.0358313	0.013414	0.035193	0.0357027	6.34871	0.0357584	6.34871	0.0285964	0.0356258	0.0185517	0.0346752	0.0356297	6.34871	0.0356087	6.34871	0.0283033	0.0355774	0.0191952	0.0345566	0.0356125	6.34871	0.0355734	6.34871	0.0282484	0.035566	0.0192773	0.0345294	0.0356085	6.34871	0.0355651	6.34871	0.0282381	0.0355634	0.0192878	0.0345232	0.0356075	6.34871	0.0355631	6.34871	0.0282362	0.0355627	0.0192892	0.0345218	0.0356073	6.34871	0.0355627	6.34871	0.0282359	0.0355626	0.0192893	0.0345215	0.0356073	6.34871	0.0355625	6.34871	0.0282358	0.0355625	0.0192894	0.0345214	0.0356073	6.34871	0.0355625	6.34871	0.0282358	0.0355625	0.0192894	0.0345214	0.0356073	6.34871	0.0355625	6.34871	0.0282358	0.0355625	0.0192894	0.0345214	0.0356073	6.34871	0.0355625	6.34871	0.0282358	0.0355625	0.0192894	0.0345214	0.0356073	6.34871	0.0355625	6.34871	0.0282358	0.0355625	0.0192894	0.0345214	0.0356073	6.34871	0.0355625	6.34871	0.0282358	0.0355625	0.0192894	0.0345214	0.0356073	6.34871	0.0355625	6.34871	0.0282358	0.0355625	0.0192894	0.0345214	0.0356073	6.34871	0.0355625	6.34871	0.0282358	0.0355625	0.0192894	0.0345214	0.0356073	6.34871	0.0355625	6.34871	0.0282358	0.0355625	0.0192894	0.0345214	0.0356073	6.34871	0.0355625	6.34871	0.0282358	0.0355625	0.0192894	0.0345214	0.0356073	6.34871	0.0355625	6.34871	0.0282358	0.0355625	0.0192894	0.0345214	0.0356073	6.34871	0.0355625	6.34871	0.0282358	0.0355625	0.0192894	0.0345214	0.0356073	6.34871	0.0355625	6.34871	0.0282358	0.0355625	0.0192894	0.0345214	0.0356073	6.34871	0.0355625	6.34871	0.0282358	0.0355625	0	0	0	0	0	0	0	0	0.000953514	0.000953514	0.000953514	0.000953514	0.000953514	0.000953514	0.000953514	0.000953514	0.000959557	0.000959557	0.000959557	0.000959557	0.000959557	0.000959557	0.000959557	0.000959557	0.000959596	0.000959596	0.000959596	0.000959596	0.000959596	0.000959596	0.000959596	0.000959596	0.000808545	0.000808545	0.000808545	0.000808545	0.000808545	0.000808545	0.000808545	0.000808545	0.000807733	0.000807733	0.000807733	0.000807733	0.000807733	0.000807733	0.000807733	0.000807733	0.00080773	0.00080773	0.00080773	0.00080773	0.00080773	0.00080773	0.00080773	0.00080773	0.00080773	0.00080773	0.00080773	0.00080773	0.00080773	0.00080773	0.00080773	0.00080773	0.00080773	0.00080773	0.00080773	0.00080773	0.00080773	0.00080773	0.00080773	0.00080773	0.00080773	0.00080773	0.00080773	0.00080773	0.00080773	0.00080773	0.00080773	0.00080773	0.000958627	0.000883481	0.000879984	0.00516325	0.000880411	0.0759543	0.00111446	0.000881218	0.000959585	0.000883925	0.000880408	0.00531136	0.000880834	0.101907	0.00111673	0.00088165	0.000959596	0.000883928	0.000880402	0.00531646	0.00088084	0.111194	0.00111675	0.000881652	0.000959596	0.000883928	0.000880408	0.00531666	0.00088084	0.114511	0.00111675	0.000881652	0.000959596	0.000883928	0.000880402	0.00531668	0.00088084	0.115693	0.00111675	0.000881652	0.000959596	0.000883928	0.000880408	0.00531668	0.00088084	0.116114	0.00111675	0.000881652	0.000959596	0.000883928	0.000880402	0.00531668	0.00088084	0.116264	0.00111675	0.000881652	0.000959596	0.000883928	0.000880408	0.00531668	0.00088084	0.116317	0.00111675	0.000881652	0.0010855	0.000883928	0.000880402	0.00531668	0.00088084	0.116337	0.00111675	0.00102844	0.00108641	0.000999956	0.00103985	0.00232285	0.00102749	0.0298039	0.000918449	0.00100918	0.000857455	0.00100072	0.00104095	0.0022775	0.00102849	0.0178359	0.00091724	0.00100906	0.000856154	0.00100073	0.00104096	0.00227681	0.0010285	0.0165753	0.000917236	0.00100905	0.000856144	0.00100073	0.00104096	0.00227681	0.0010285	0.0164475	0.000917236	0.00100905	0.000856144	0.00100073	0.00104096	0.00227681	0.0010285	0.0164345	0.000917236	0.00104487	0.00101992	0.00104147	0.00104589	0.000176847	0.0010453	8.76428e-06	0.000825097	0.000967061	0.000828483	0.000975572	0.000962394	4.44074e-05	0.000967456	1.60015e-07	0.000717844	0.000974821	0.000931422	0.000975153	0.000961859	4.43683e-05	0.000966962	1.60006e-07	0.000717332	0.000974877	0.000932056	0.000975144	0.000961857	4.43683e-05	0.000966953	1.60006e-07	0.000717331	0.000974877	0.000932063	0.000975144	0.000961857	4.43683e-05	0.000966953	1.60006e-07	0.000717331	0.000974877	0.000932063	0.000975144	0.000961857	4.43683e-05	0.000966953	1.60006e-07	0.000717331	0.000958018	0.000828001	0.000955873	0.000959588	0.000159895	0.000959154	7.20887e-06	0.000756348	0.00095822	0.000880082	0.000955753	0.000959569	0.000160018	0.000959103	7.20921e-06	0.000756545	0.00095822	0.000880389	0.000955753	0.000959572	0.000160018	0.000959103	7.20921e-06	0.000756545	0.00095822	0.000880393	0.000955753	0.000959572	0.000160018	0.000959103	7.20921e-06	0.000756545	0.00095822	0.000880393	0.000955753	0.000959572	0.000160018	0.000959103	7.20921e-06	0.000756545	0.00095822	0.000880393	0.000955753	0.000959572	0.000160018	0.000959103	7.20921e-06	0.000756545	0.00095822	0.000880393	0.000955753	0.000959572	0.000160018	0.000959103	7.20921e-06	0.000756545	0.00095822	0.000880393	0.000955753	0.000959572	0.000160018	0.000959103	7.20921e-06	0.000756545	0.00095822	0.000880393	0.000955753	0.000959572	0.000160018	0.000959103	7.20921e-06	0.000756545	0.00095822	0.000880393	0.000955753	0.000959572	0.000160018	0.000959103	7.20921e-06	0.000756545	0.00095822	0.000880393	0.000955753	0.000959572	0.000160018	0.000959103	7.20921e-06	0.000756545	0.00095822	0.000880393	0.000955753	0.000959572	0.000160018	0.000959103	7.20921e-06	0.000756545	0.00095822	0.000880393	0.000955753	0.000959572	0.000160018	0.000959103	7.20921e-06	0.000756545	0.00095822	0.000880393	0.000955753	0.000959572	0.000160018	0.000959103	7.20921e-06	0.000756545	0.00095822	0.000880393	0.000955753	0.000959572	0.000160018	0.000959103	7.20921e-06	0.000756545	0.00095822	0.000880393	0.000955753	0.000959572	0.000160018	0.000959103	7.20921e-06	0.000756545	0.00095822	0.000880393	0.000955753	0.000959572	0.000160018	0.000959103	7.20921e-06	0.000756545	0.00095822	0.000880393	0.000955753	0.000959572	0.000160018	0.000959103	7.20921e-06	0.000756545	0.00095822	0.000880393	0.000955753	0.000959572	0.000160018	0.000959103	7.20921e-06	0.000756545	0.00095822	0.000880393	0.000955753	0.000959572	0.000160018	0.000959103	7.20921e-06	0.000756545	0.00095822	0	0	0	0	0	0	0	0	-0.0349881	-0.0349881	-0.0349881	-0.0349881	-0.0349881	-0.0349881	-0.0349881	-0.0349881	-0.0277445	-0.0277445	-0.0277445	-0.0277445	-0.0277445	-0.0277445	-0.0277445	-0.0277445	-0.0291099	-0.0291099	-0.0291099	-0.0291099	-0.0291099	-0.0291099	-0.0291099	-0.0291099	-0.0274974	-0.0274974	-0.0274974	-0.0274974	-0.0274974	-0.0274974	-0.0274974	-0.0274974	-0.0277931	-0.0277931	-0.0277931	-0.0277931	-0.0277931	-0.0277931	-0.0277931	-0.0277931	-0.0277386	-0.0277386	-0.0277386	-0.0277386	-0.0277386	-0.0277386	-0.0277386	-0.0277386	-0.0277486	-0.0277486	-0.0277486	-0.0277486	-0.0277486	-0.0277486	-0.0277486	-0.0277486	-0.0277468	-0.0277468	-0.0277468	-0.0277468	-0.0277468	-0.0277468	-0.0277468	-0.0277468	-0.0277471	-0.0277471	-0.0277471	-0.0277471	-0.0277471	-0.0277471	-0.0277471	-0.0277471	-0.028666	-0.0284312	-0.0284202	-0.0470788	-0.0284241	-1.1017	-0.0341434	-0.0284514	-0.0284919	-0.0283025	-0.0282936	-0.0414242	-0.0282967	-0.00100625	-0.0327261	-0.0283188	-0.0285248	-0.0283267	-0.0283174	-0.0430044	-0.0283206	-1.28149	-0.033035	-0.0283438	-0.0285185	-0.0283222	-0.0283129	-0.0425569	-0.0283161	-0.000304077	-0.0329674	-0.0283391	-0.0285197	-0.028323	-0.0283137	-0.0426832	-0.028317	-1.28652	-0.0329822	-0.0283399	-0.0285195	-0.0283228	-0.0283136	-0.0426475	-0.0283168	-0.000294075	-0.032979	-0.0283398	-0.0285195	-0.0283229	-0.0283136	-0.0426575	-0.0283169	-1.28659	-0.0329797	-0.0283398	-0.0285195	-0.0283229	-0.0283136	-0.0426547	-0.0283169	-0.000293934	-0.0329795	-0.0283398	-0.0296819	-0.0283229	-0.0283136	-0.0426555	-0.0283169	-1.28659	-0.0329796	-0.0295897	-0.029454	-0.0294773	-0.0296804	-0.0336682	-0.0295657	-0.000111863	-0.0291513	-0.0289821	-0.0283433	-0.0292525	-0.0294126	-0.0357344	-0.0293219	-0.545215	-0.0299008	-0.0290991	-0.0285529	-0.0292961	-0.0294649	-0.0352485	-0.0293693	-0.0155241	-0.0297526	-0.0290766	-0.0285132	-0.0292876	-0.0294547	-0.0353622	-0.0293601	-0.49539	-0.0297819	-0.0290809	-0.0285207	-0.0292893	-0.0294567	-0.0353355	-0.0293619	-0.0216124	-0.0297761	-0.0295554	-0.0291882	-0.0295005	-0.0294793	-0.0170992	-0.0294938	-0.000694467	-0.0244835	-0.0287994	-0.0284533	-0.0288653	-0.0287881	-0.0131011	-0.0288349	-2.88279e-05	-0.0224485	-0.0290929	-0.0291692	-0.0289872	-0.0289204	-0.0134538	-0.0289612	-2.89559e-05	-0.0227538	-0.0290364	-0.0290311	-0.0289638	-0.028895	-0.0134223	-0.0289369	-2.89559e-05	-0.0227077	-0.0290473	-0.0290577	-0.0289683	-0.0288999	-0.0134251	-0.0289416	-2.89559e-05	-0.0227147	-0.0290452	-0.0290526	-0.0289674	-0.028899	-0.0134249	-0.0289407	-2.89559e-05	-0.0227136	-0.028811	-0.0284333	-0.0288635	-0.0288879	-0.0193084	-0.0288759	-0.000782697	-0.0250503	-0.028873	-0.0287287	-0.0288834	-0.02889	-0.0185686	-0.0288883	-0.00077878	-0.0246649	-0.0288611	-0.0286725	-0.0288796	-0.0288896	-0.0186601	-0.028886	-0.000778801	-0.024728	-0.0288634	-0.0286832	-0.0288803	-0.0288897	-0.0186487	-0.0288864	-0.000778801	-0.0247176	-0.0288629	-0.0286811	-0.0288802	-0.0288896	-0.0186501	-0.0288863	-0.000778801	-0.0247194	-0.028863	-0.0286815	-0.0288802	-0.0288897	-0.01865	-0.0288863	-0.000778801	-0.0247191	-0.028863	-0.0286814	-0.0288802	-0.0288896	-0.01865	-0.0288863	-0.000778801	-0.0247191	-0.028863	-0.0286815	-0.0288802	-0.0288897	-0.01865	-0.0288863	-0.000778801	-0.0247191	-0.028863	-0.0286815	-0.0288802	-0.0288896	-0.01865	-0.0288863	-0.000778801	-0.0247191	-0.028863	-0.0286815	-0.0288802	-0.0288897	-0.01865	-0.0288863	-0.000778801	-0.0247191	-0.028863	-0.0286815	-0.0288802	-0.0288896	-0.01865	-0.0288863	-0.000778801	-0.0247191	-0.028863	-0.0286815	-0.0288802	-0.0288897	-0.01865	-0.0288863	-0.000778801	-0.0247191	-0.028863	-0.0286815	-0.0288802	-0.0288896	-0.01865	-0.0288863	-0.000778801	-0.0247191	-0.028863	-0.0286815	-0.0288802	-0.0288897	-0.01865	-0.0288863	-0.000778801	-0.0247191	-0.028863	-0.0286815	-0.0288802	-0.0288896	-0.01865	-0.0288863	-0.000778801	-0.0247191	-0.028863	-0.0286815	-0.0288802	-0.0288897	-0.01865	-0.0288863	-0.000778801	-0.0247191	-0.028863	-0.0286815	-0.0288802	-0.0288896	-0.01865	-0.0288863	-0.000778801	-0.0247191	-0.028863	-0.0286815	-0.0288802	-0.0288897	-0.01865	-0.0288863	-0.000778801	-0.0247191	-0.028863	-0.0286815	-0.0288802	-0.0288896	-0.01865	-0.0288863	-0.000778801	-0.0247191	-0.028863	-0.0286815	-0.0288802	-0.0288897	-0.01865	-0.0288863	-0.000778801	-0.0247191	-0.028863	0	0	0	0	0	0	0	0	-0.01357	-0.01357	-0.01357	-0.01357	-0.01357	-0.01357	-0.01357	-0.01357	-0.0124028	-0.0124028	-0.0124028	-0.0124028	-0.0124028	-0.0124028	-0.0124028	-0.0124028	-0.0124991	-0.0124991	-0.0124991	-0.0124991	-0.0124991	-0.0124991	-0.0124991	-0.0124991	-0.0123919	-0.0123919	-0.0123919	-0.0123919	-0.0123919	-0.0123919	-0.0123919	-0.0123919	-0.0124007	-0.0124007	-0.0124007	-0.0124007	-0.0124007	-0.0124007	-0.0124007	-0.0124007	-0.0124	-0.0124	-0.0124	-0.0124	-0.0124	-0.0124	-0.0124	-0.0124	-0.0124001	-0.0124001	-0.0124001	-0.0124001	-0.0124001	-0.0124001	-0.0124001	-0.0124001	-0.0124001	-0.0124001	-0.0124001	-0.0124001	-0.0124001	-0.0124001	-0.0124001	-0.0124001	-0.0124001	-0.0124001	-0.0124001	-0.0124001	-0.0124001	-0.0124001	-0.0124001	-0.0124001	-0.0124559	-0.0124499	-0.0124496	-0.0135626	-0.0124499	-0.0730574	-0.0135626	-0.0124559	-0.0124513	-0.0124458	-0.0124455	-0.0134585	-0.0124458	-0.0491781	-0.0134585	-0.0124513	-0.0124517	-0.0124461	-0.0124459	-0.0134678	-0.0124461	-0.0574913	-0.0134678	-0.0124517	-0.0124517	-0.0124461	-0.0124458	-0.0134669	-0.0124461	-0.0544515	-0.0134669	-0.0124517	-0.0124517	-0.0124461	-0.0124458	-0.013467	-0.0124461	-0.0555443	-0.013467	-0.0124517	-0.0124517	-0.0124461	-0.0124458	-0.013467	-0.0124461	-0.055149	-0.013467	-0.0124517	-0.0124517	-0.0124461	-0.0124458	-0.013467	-0.0124461	-0.0552916	-0.013467	-0.0124517	-0.0124517	-0.0124461	-0.0124458	-0.013467	-0.0124461	-0.0552401	-0.013467	-0.0124517	-0.0125416	-0.0124461	-0.0124458	-0.013467	-0.0124461	-0.0552587	-0.013467	-0.0125416	-0.0125341	-0.0125359	-0.0125446	-0.01294	-0.0125359	-0.042033	-0.01294	-0.0124842	-0.0124848	-0.0125285	-0.0125363	-0.0129852	-0.0125285	-0.0458432	-0.0129852	-0.012489	-0.0124889	-0.0125291	-0.012537	-0.0129813	-0.0125291	-0.0447119	-0.0129813	-0.0124886	-0.0124886	-0.012529	-0.012537	-0.0129817	-0.012529	-0.0450449	-0.0129817	-0.0124886	-0.0124886	-0.0125291	-0.012537	-0.0129817	-0.0125291	-0.0449466	-0.0129817	-0.0125448	-0.0124998	-0.0125383	-0.0125379	-0.0114748	-0.0125383	-0.00169376	-0.0114748	-0.0124859	-0.0124833	-0.0124922	-0.0124884	-0.0108531	-0.0124922	-0.000433683	-0.0108531	-0.0125094	-0.0125096	-0.0124961	-0.0124925	-0.0108979	-0.0124961	-0.000437335	-0.0108979	-0.0125074	-0.0125074	-0.0124957	-0.0124922	-0.0108947	-0.0124957	-0.000437324	-0.0108947	-0.0125076	-0.0125076	-0.0124958	-0.0124922	-0.0108949	-0.0124958	-0.000437324	-0.0108949	-0.0125076	-0.0125076	-0.0124958	-0.0124922	-0.0108949	-0.0124958	-0.000437324	-0.0108949	-0.0124795	-0.0124795	-0.0124912	-0.0124917	-0.0115884	-0.0124912	-0.00226829	-0.0115884	-0.0124864	-0.0124864	-0.0124915	-0.0124918	-0.0115352	-0.0124915	-0.00224083	-0.0115352	-0.0124859	-0.0124859	-0.0124915	-0.0124918	-0.0115393	-0.0124915	-0.00224124	-0.0115393	-0.0124859	-0.0124859	-0.0124915	-0.0124918	-0.011539	-0.0124915	-0.00224124	-0.011539	-0.0124859	-0.0124859	-0.0124915	-0.0124918	-0.011539	-0.0124915	-0.00224124	-0.011539	-0.0124859	-0.0124859	-0.0124915	-0.0124918	-0.011539	-0.0124915	-0.00224124	-0.011539	-0.0124859	-0.0124859	-0.0124915	-0.0124918	-0.011539	-0.0124915	-0.00224124	-0.011539	-0.0124859	-0.0124859	-0.0124915	-0.0124918	-0.011539	-0.0124915	-0.00224124	-0.011539	-0.0124859	-0.0124859	-0.0124915	-0.0124918	-0.011539	-0.0124915	-0.00224124	-0.011539	-0.0124859	-0.0124859	-0.0124915	-0.0124918	-0.011539	-0.0124915	-0.00224124	-0.011539	-0.0124859	-0.0124859	-0.0124915	-0.0124918	-0.011539	-0.0124915	-0.00224124	-0.011539	-0.0124859	-0.0124859	-0.0124915	-0.0124918	-0.011539	-0.0124915	-0.00224124	-0.011539	-0.0124859	-0.0124859	-0.0124915	-0.0124918	-0.011539	-0.0124915	-0.00224124	-0.011539	-0.0124859	-0.0124859	-0.0124915	-0.0124918	-0.011539	-0.0124915	-0.00224124	-0.011539	-0.0124859	-0.0124859	-0.0124915	-0.0124918	-0.011539	-0.0124915	-0.00224124	-0.011539	-0.0124859	-0.0124859	-0.0124915	-0.0124918	-0.011539	-0.0124915	-0.00224124	-0.011539	-0.0124859	-0.0124859	-0.0124915	-0.0124918	-0.011539	-0.0124915	-0.00224124	-0.011539	-0.0124859	-0.0124859	-0.0124915	-0.0124918	-0.011539	-0.0124915	-0.00224124	-0.011539	-0.0124859	-0.0124859	-0.0124915	-0.0124918	-0.011539	-0.0124915	-0.00224124	-0.011539	-0.0124859	-0.0124859	-0.0124915	-0.0124918	-0.011539	-0.0124915	-0.00224124	-0.011539	-0.0124859	0	0	0	0	0	0	0	0	-0.0123003	-0.0123003	-0.0123003	-0.0123003	-0.0123003	-0.0123003	-0.0123003	-0.0123003	-0.0113373	-0.0113373	-0.0113373	-0.0113373	-0.0113373	-0.0113373	-0.0113373	-0.0113373	-0.0114099	-0.0114099	-0.0114099	-0.0114099	-0.0114099	-0.0114099	-0.0114099	-0.0114099	-0.0113955	-0.0113955	-0.0113955	-0.0113955	-0.0113955	-0.0113955	-0.0113955	-0.0113955	-0.0113966	-0.0113966	-0.0113966	-0.0113966	-0.0113966	-0.0113966	-0.0113966	-0.0113966	-0.0113965	-0.0113965	-0.0113965	-0.0113965	-0.0113965	-0.0113965	-0.0113965	-0.0113965	-0.0113965	-0.0113965	-0.0113965	-0.0113965	-0.0113965	-0.0113965	-0.0113965	-0.0113965	-0.0113965	-0.0113965	-0.0113965	-0.0113965	-0.0113965	-0.0113965	-0.0113965	-0.0113965	-0.0113965	-0.0113965	-0.0113965	-0.0113965	-0.0113965	-0.0113965	-0.0113965	-0.0113965	-0.0114011	-0.0114009	-0.0114009	-0.0114995	-0.011401	-0.0188797	-0.0116773	-0.0114025	-0.0114008	-0.0114006	-0.0114006	-0.0114917	-0.0114006	-0.0179682	-0.0116556	-0.0114021	-0.0114008	-0.0114006	-0.0114006	-0.0114923	-0.0114006	-0.0180769	-0.0116573	-0.0114021	-0.0114008	-0.0114006	-0.0114006	-0.0114922	-0.0114006	-0.0180639	-0.0116572	-0.0114021	-0.0114008	-0.0114006	-0.0114006	-0.0114922	-0.0114006	-0.0180654	-0.0116572	-0.0114021	-0.0114008	-0.0114006	-0.0114006	-0.0114922	-0.0114006	-0.0180653	-0.0116572	-0.0114021	-0.0114008	-0.0114006	-0.0114006	-0.0114922	-0.0114006	-0.0180653	-0.0116572	-0.0114021	-0.0114008	-0.0114006	-0.0114006	-0.0114922	-0.0114006	-0.0180653	-0.0116572	-0.0114021	-0.0114092	-0.0114006	-0.0114006	-0.0114922	-0.0114006	-0.0180653	-0.0116572	-0.0114102	-0.0114086	-0.0114091	-0.0114095	-0.0114465	-0.0114087	-0.0172355	-0.0115736	-0.0114015	-0.011406	-0.0114084	-0.0114088	-0.01145	-0.0114081	-0.0173304	-0.01158	-0.0114021	-0.0114062	-0.0114085	-0.0114089	-0.0114497	-0.0114082	-0.0173195	-0.0115795	-0.0114021	-0.0114062	-0.0114085	-0.0114089	-0.0114497	-0.0114082	-0.0173208	-0.0115796	-0.0114021	-0.0114062	-0.0114085	-0.0114089	-0.0114497	-0.0114082	-0.0173206	-0.0115796	-0.0114105	-0.011405	-0.011409	-0.0114089	-0.011308	-0.011409	-0.00661724	-0.0111263	-0.0114032	-0.0114046	-0.0114047	-0.0114045	-0.011244	-0.0114048	-0.00438544	-0.0109348	-0.0114062	-0.011406	-0.011405	-0.0114048	-0.0112488	-0.0114051	-0.00445097	-0.0109487	-0.011406	-0.0114059	-0.011405	-0.0114048	-0.0112484	-0.0114051	-0.00444903	-0.0109477	-0.011406	-0.0114059	-0.011405	-0.0114048	-0.0112485	-0.0114051	-0.00444908	-0.0109478	-0.011406	-0.0114059	-0.011405	-0.0114048	-0.0112485	-0.0114051	-0.00444908	-0.0109478	-0.0114018	-0.0114043	-0.0114048	-0.0114048	-0.0113187	-0.0114047	-0.00720482	-0.0111686	-0.0114034	-0.0114046	-0.0114048	-0.0114048	-0.0113134	-0.0114048	-0.0070742	-0.0111523	-0.0114033	-0.0114046	-0.0114048	-0.0114048	-0.0113138	-0.0114048	-0.00708034	-0.0111535	-0.0114033	-0.0114046	-0.0114048	-0.0114048	-0.0113138	-0.0114048	-0.00708005	-0.0111534	-0.0114033	-0.0114046	-0.0114048	-0.0114048	-0.0113138	-0.0114048	-0.00708006	-0.0111534	-0.0114033	-0.0114046	-0.0114048	-0.0114048	-0.0113138	-0.0114048	-0.00708006	-0.0111534	-0.0114033	-0.0114046	-0.0114048	-0.0114048	-0.0113138	-0.0114048	-0.00708006	-0.0111534	-0.0114033	-0.0114046	-0.0114048	-0.0114048	-0.0113138	-0.0114048	-0.00708006	-0.0111534	-0.0114033	-0.0114046	-0.0114048	-0.0114048	-0.0113138	-0.0114048	-0.00708006	-0.0111534	-0.0114033	-0.0114046	-0.0114048	-0.0114048	-0.0113138	-0.0114048	-0.00708006	-0.0111534	-0.0114033	-0.0114046	-0.0114048	-0.0114048	-0.0113138	-0.0114048	-0.00708006	-0.0111534	-0.0114033	-0.0114046	-0.0114048	-0.0114048	-0.0113138	-0.0114048	-0.00708006	-0.0111534	-0.0114033	-0.0114046	-0.0114048	-0.0114048	-0.0113138	-0.0114048	-0.00708006	-0.0111534	-0.0114033	-0.0114046	-0.0114048	-0.0114048	-0.0113138	-0.0114048	-0.00708006	-0.0111534	-0.0114033	-0.0114046	-0.0114048	-0.0114048	-0.0113138	-0.0114048	-0.00708006	-0.0111534	-0.0114033	-0.0114046	-0.0114048	-0.0114048	-0.0113138	-0.0114048	-0.00708006	-0.0111534	-0.0114033	-0.0114046	-0.0114048	-0.0114048	-0.0113138	-0.0114048	-0.00708006	-0.0111534	-0.0114033	-0.0114046	-0.0114048	-0.0114048	-0.0113138	-0.0114048	-0.00708006	-0.0111534	-0.0114033	-0.0114046	-0.0114048	-0.0114048	-0.0113138	-0.0114048	-0.00708006	-0.0111534	-0.0114033	-0.0114046	-0.0114048	-0.0114048	-0.0113138	-0.0114048	-0.00708006	-0.0111534	-0.0114033	0	0	0	0	0	0	0	0	0.010271	0.010271	0.010271	0.010271	0.010271	0.010271	0.010271	0.010271	0.0109943	0.0109943	0.0109943	0.0109943	0.0109943	0.0109943	0.0109943	0.0109943	0.0110471	0.0110471	0.0110471	0.0110471	0.0110471	0.0110471	0.0110471	0.0110471	0.0109984	0.0109984	0.0109984	0.0109984	0.0109984	0.0109984	0.0109984	0.0109984	0.0109948	0.0109948	0.0109948	0.0109948	0.0109948	0.0109948	0.0109948	0.0109948	0.0109946	0.0109946	0.0109946	0.0109946	0.0109946	0.0109946	0.0109946	0.0109946	0.0109946	0.0109946	0.0109946	0.0109946	0.0109946	0.0109946	0.0109946	0.0109946	0.0109946	0.0109946	0.0109946	0.0109946	0.0109946	0.0109946	0.0109946	0.0109946	0.0109946	0.0109946	0.0109946	0.0109946	0.0109946	0.0109946	0.0109946	0.0109946	0.0321987	0.0127048	0.0110471	0.011227	0.0110212	0.0110212	0.0110208	0.0110208	0.0370016	0.0128494	0.0110509	0.0112443	0.0110232	0.0110232	0.0110228	0.0110227	0.038184	0.0128617	0.0110512	0.0112456	0.0110233	0.0110233	0.0110229	0.0110229	0.0384806	0.0128628	0.0110512	0.0112457	0.0110233	0.0110233	0.0110229	0.0110229	0.0385554	0.0128628	0.0110512	0.0112457	0.0110233	0.0110233	0.0110229	0.0110229	0.0385742	0.0128628	0.0110512	0.0112457	0.0110233	0.0110233	0.0110229	0.0110229	0.038579	0.0128628	0.0110512	0.0112457	0.0110233	0.0110233	0.0110229	0.0110229	0.0385802	0.0128628	0.0110512	0.0112457	0.0110233	0.0110233	0.0110229	0.0110229	0.0369712	0.0128628	0.0110512	0.0112457	0.0110233	0.0110233	0.0110229	0.0110669	0.0365835	0.0123205	0.0110159	0.0111067	0.0110673	0.0110648	0.0110725	0.0110783	0.0322984	0.0122763	0.0110133	0.0110964	0.0110705	0.0110678	0.0110761	0.0110791	0.0314025	0.0122727	0.0110131	0.0110957	0.0110708	0.011068	0.0110764	0.0110792	0.0312183	0.0122724	0.0110131	0.0110956	0.0110708	0.011068	0.0110764	0.0110792	0.0311805	0.0122724	0.0110131	0.0110956	0.0110708	0.011068	0.0110764	0.0110796	0.0138259	0.00968649	0.0110485	0.0108773	0.0110786	0.0110784	0.0110794	0.0110577	0.00133181	0.00843844	0.0110424	0.0107286	0.0110567	0.011058	0.0110547	0.011052	0.00130386	0.00836888	0.011042	0.010718	0.0110551	0.0110565	0.0110529	0.0110515	0.00130361	0.00836501	0.0110419	0.0107172	0.011055	0.0110564	0.0110528	0.0110515	0.00130361	0.00836481	0.0110419	0.0107172	0.011055	0.0110564	0.0110528	0.0110515	0.00130361	0.00836479	0.0110419	0.0107172	0.011055	0.0110564	0.0110528	0.0110513	0.00198566	0.00941632	0.0110242	0.0108242	0.0110511	0.0110512	0.0110513	0.0110512	0.00353986	0.0094822	0.011023	0.0108319	0.0110508	0.0110508	0.0110512	0.0110512	0.00357661	0.00948634	0.0110229	0.0108324	0.0110508	0.0110508	0.0110512	0.0110512	0.00357748	0.0094866	0.0110229	0.0108325	0.0110508	0.0110508	0.0110512	0.0110512	0.0035775	0.00948662	0.0110229	0.0108325	0.0110508	0.0110508	0.0110512	0.0110512	0.0035775	0.00948665	0.0110229	0.0108325	0.0110508	0.0110508	0.0110512	0.0110512	0.0035775	0.00948665	0.0110229	0.0108325	0.0110508	0.0110508	0.0110512	0.0110512	0.0035775	0.00948665	0.0110229	0.0108325	0.0110508	0.0110508	0.0110512	0.0110512	0.0035775	0.00948665	0.0110229	0.0108325	0.0110508	0.0110508	0.0110512	0.0110512	0.0035775	0.00948665	0.0110229	0.0108325	0.0110508	0.0110508	0.0110512	0.0110512	0.0035775	0.00948665	0.0110229	0.0108325	0.0110508	0.0110508	0.0110512	0.0110512	0.0035775	0.00948665	0.0110229	0.0108325	0.0110508	0.0110508	0.0110512	0.0110512	0.0035775	0.00948665	0.0110229	0.0108325	0.0110508	0.0110508	0.0110512	0.0110512	0.0035775	0.00948665	0.0110229	0.0108325	0.0110508	0.0110508	0.0110512	0.0110512	0.0035775	0.00948665	0.0110229	0.0108325	0.0110508	0.0110508	0.0110512	0.0110512	0.0035775	0.00948665	0.0110229	0.0108325	0.0110508	0.0110508	0.0110512	0.0110512	0.0035775	0.00948665	0.0110229	0.0108325	0.0110508	0.0110508	0.0110512	0.0110512	0.0035775	0.00948665	0.0110229	0.0108325	0.0110508	0.0110508	0.0110512	0.0110512	0.0035775	0.00948665	0.0110229	0.0108325	0.0110508	0.0110508	0.0110512	0.0110512	0.0035775	0.00948665	0.0110229	0.0108325	0.0110508	0.0110508	0.0110512	0.0110512	0	0	0	0	0	0	0	0	-0.00965086	-0.00965086	-0.00965086	-0.00965086	-0.00965086	-0.00965086	-0.00965086	-0.00965086	-0.00905291	-0.00905291	-0.00905291	-0.00905291	-0.00905291	-0.00905291	-0.00905291	-0.00905291	-0.00908885	-0.00908885	-0.00908885	-0.00908885	-0.00908885	-0.00908885	-0.00908885	-0.00908885	-0.0086616	-0.0086616	-0.0086616	-0.0086616	-0.0086616	-0.0086616	-0.0086616	-0.0086616	-0.00868618	-0.00868618	-0.00868618	-0.00868618	-0.00868618	-0.00868618	-0.00868618	-0.00868618	-0.00868476	-0.00868476	-0.00868476	-0.00868476	-0.00868476	-0.00868476	-0.00868476	-0.00868476	-0.00868485	-0.00868485	-0.00868485	-0.00868485	-0.00868485	-0.00868485	-0.00868485	-0.00868485	-0.00868483	-0.00868483	-0.00868483	-0.00868483	-0.00868483	-0.00868483	-0.00868483	-0.00868483	-0.00868483	-0.00868483	-0.00868483	-0.00868483	-0.00868483	-0.00868483	-0.00868483	-0.00868483	-0.338603	-0.0147308	-0.00897232	-0.0106857	-0.00889888	-0.00890519	-0.00889663	-0.00889542	-0.0437062	-0.0141535	-0.00895524	-0.010545	-0.00888627	-0.0088922	-0.00888416	-0.00888301	-0.277155	-0.0142076	-0.00895625	-0.0105548	-0.00888701	-0.00889297	-0.00888489	-0.00888375	-0.0651322	-0.0142026	-0.00895619	-0.0105542	-0.00888696	-0.00889292	-0.00888485	-0.00888369	-0.244452	-0.014203	-0.0089562	-0.0105542	-0.00888696	-0.00889292	-0.00888485	-0.00888369	-0.0803871	-0.014203	-0.0089562	-0.0105542	-0.00888696	-0.00889292	-0.00888485	-0.00888369	-0.223268	-0.014203	-0.0089562	-0.0105542	-0.00888696	-0.00889292	-0.00888485	-0.00888369	-0.0920458	-0.014203	-0.0089562	-0.0105542	-0.00888696	-0.00889292	-0.00888485	-0.00888369	-0.167527	-0.014203	-0.0089562	-0.0105542	-0.00888696	-0.00889292	-0.00888485	-0.00924558	-0.10454	-0.0112132	-0.0089562	-0.00932982	-0.00924899	-0.00917003	-0.00927648	-0.00929003	-0.0777359	-0.0114374	-0.0089562	-0.00940582	-0.00922683	-0.0091532	-0.00925243	-0.00928729	-0.0922763	-0.0114205	-0.0089562	-0.00940108	-0.00922818	-0.00915422	-0.00925392	-0.00928746	-0.0840925	-0.0114217	-0.0089562	-0.00940138	-0.00922811	-0.00915417	-0.00925382	-0.00928745	-0.0886087	-0.0114217	-0.0089562	-0.00940137	-0.00922811	-0.00915418	-0.00925382	-0.00929402	-0.00773658	-0.00552826	-0.00923528	-0.00773077	-0.00929471	-0.00929268	-0.00929548	-0.00911058	-5.2716e-06	-0.00390252	-0.00913918	-0.00692017	-0.00910342	-0.00913275	-0.00909338	-0.00908888	-7.98824e-06	-0.0039449	-0.009145	-0.00695749	-0.00911496	-0.00914244	-0.00910557	-0.0090902	-7.9881e-06	-0.00394379	-0.00914465	-0.00695577	-0.00911427	-0.00914185	-0.00910484	-0.00909012	-7.9881e-06	-0.00394381	-0.00914468	-0.00695584	-0.00911431	-0.00914189	-0.00910489	-0.00909012	-7.9881e-06	-0.00394382	-0.00914467	-0.00695584	-0.00911431	-0.00914189	-0.00910488	-0.00908691	-2.88028e-05	-0.00567194	-0.00900544	-0.00767111	-0.00908159	-0.00907349	-0.00908446	-0.00908676	-0.000215894	-0.00560723	-0.00901375	-0.00763479	-0.00908356	-0.0090776	-0.00908568	-0.00908678	-0.000215625	-0.00560964	-0.00901326	-0.00763664	-0.00908344	-0.00907735	-0.00908561	-0.00908678	-0.000215625	-0.00560955	-0.00901328	-0.00763655	-0.00908346	-0.00907738	-0.00908562	-0.00908678	-0.000215625	-0.00560955	-0.00901329	-0.00763655	-0.00908346	-0.00907738	-0.00908561	-0.00908678	-0.000215625	-0.00560955	-0.00901329	-0.00763655	-0.00908346	-0.00907738	-0.00908562	-0.00908678	-0.000215625	-0.00560955	-0.00901329	-0.00763655	-0.00908346	-0.00907738	-0.00908561	-0.00908678	-0.000215625	-0.00560955	-0.00901329	-0.00763655	-0.00908346	-0.00907738	-0.00908562	-0.00908678	-0.000215625	-0.00560955	-0.00901329	-0.00763655	-0.00908346	-0.00907738	-0.00908561	-0.00908678	-0.000215625	-0.00560955	-0.00901329	-0.00763655	-0.00908346	-0.00907738	-0.00908562	-0.00908678	-0.000215625	-0.00560955	-0.00901329	-0.00763655	-0.00908346	-0.00907738	-0.00908561	-0.00908678	-0.000215625	-0.00560955	-0.00901329	-0.00763655	-0.00908346	-0.00907738	-0.00908562	-0.00908678	-0.000215625	-0.00560955	-0.00901329	-0.00763655	-0.00908346	-0.00907738	-0.00908561	-0.00908678	-0.000215625	-0.00560955	-0.00901329	-0.00763655	-0.00908346	-0.00907738	-0.00908562	-0.00908678	-0.000215625	-0.00560955	-0.00901329	-0.00763655	-0.00908346	-0.00907738	-0.00908561	-0.00908678	-0.000215625	-0.00560955	-0.00901329	-0.00763655	-0.00908346	-0.00907738	-0.00908562	-0.00908678	-0.000215625	-0.00560955	-0.00901329	-0.00763655	-0.00908346	-0.00907738	-0.00908561	-0.00908678	-0.000215625	-0.00560955	-0.00901329	-0.00763655	-0.00908346	-0.00907738	-0.00908562	-0.00908678	-0.000215625	-0.00560955	-0.00901329	-0.00763655	-0.00908346	-0.00907738	-0.00908561	-0.00908678	-0.000215625	-0.00560955	-0.00901329	-0.00763655	-0.00908346	-0.00907738	-0.00908562	-0.00908678	0	0	0	0	0	0	0	0	-0.0275798	-0.0275798	-0.0275798	-0.0275798	-0.0275798	-0.0275798	-0.0275798	-0.0275798	-0.0229714	-0.0229714	-0.0229714	-0.0229714	-0.0229714	-0.0229714	-0.0229714	-0.0229714	-0.0236842	-0.0236842	-0.0236842	-0.0236842	-0.0236842	-0.0236842	-0.0236842	-0.0236842	-0.0177286	-0.0177286	-0.0177286	-0.0177286	-0.0177286	-0.0177286	-0.0177286	-0.0177286	-0.0184434	-0.0184434	-0.0184434	-0.0184434	-0.0184434	-0.0184434	-0.0184434	-0.0184434	-0.0183561	-0.0183561	-0.0183561	-0.0183561	-0.0183561	-0.0183561	-0.0183561	-0.0183561	-0.0183667	-0.0183667	-0.0183667	-0.0183667	-0.0183667	-0.0183667	-0.0183667	-0.0183667	-0.0183655	-0.0183655	-0.0183655	-0.0183655	-0.0183655	-0.0183655	-0.0183655	-0.0183655	-0.0183656	-0.0183656	-0.0183656	-0.0183656	-0.0183656	-0.0183656	-0.0183656	-0.0183656	-5.70253	-0.0620353	-0.0215746	-0.0620353	-0.0212283	-0.0215746	-0.0212283	-0.0211785	-2.51687e-15	-0.0465042	-0.0211202	-0.0465042	-0.020829	-0.0211202	-0.020829	-0.020787	-5.75809	-0.0515272	-0.0211839	-0.0515272	-0.0208842	-0.0211839	-0.0208842	-0.020841	-1.73889e-15	-0.0498464	-0.021175	-0.0498464	-0.0208766	-0.021175	-0.0208766	-0.0208336	-5.75809	-0.0504027	-0.0211762	-0.0504027	-0.0208776	-0.0211762	-0.0208776	-0.0208346	-1.73889e-15	-0.0502179	-0.0211761	-0.0502179	-0.0208775	-0.0211761	-0.0208775	-0.0208344	-5.75809	-0.0502792	-0.0211761	-0.0502792	-0.0208775	-0.0211761	-0.0208775	-0.0208345	-1.73889e-15	-0.0502589	-0.0211761	-0.0502589	-0.0208775	-0.0211761	-0.0208775	-0.0208345	-5.33015	-0.0502656	-0.0211761	-0.0502656	-0.0208775	-0.0211761	-0.0208775	-0.0264023	-1.44887e-14	-0.0243641	-0.0237202	-0.0243641	-0.0264568	-0.0237202	-0.0264568	-0.0264822	-1.95657	-0.0289272	-0.0233234	-0.0289272	-0.0254962	-0.0233234	-0.0254962	-0.0264682	-6.30025e-06	-0.0280657	-0.0233848	-0.0280657	-0.0256591	-0.0233848	-0.0256591	-0.0264706	-1.95651	-0.0282263	-0.0233753	-0.0282263	-0.0256314	-0.0233753	-0.0256314	-0.0264702	-6.30261e-06	-0.0281963	-0.0233768	-0.0281963	-0.0256361	-0.0233768	-0.0256361	-0.0266613	-0.0722189	-0.00897066	-0.0267334	-0.00897066	-0.0267652	-0.0267334	-0.0267652	-0.0236713	-2.77646e-09	-0.00497978	-0.0242498	-0.00497978	-0.0235433	-0.0242498	-0.0235433	-0.023667	-1.61904e-08	-0.00511373	-0.0246524	-0.00511373	-0.0240517	-0.0246524	-0.0240517	-0.0236677	-1.61904e-08	-0.00510918	-0.0245867	-0.00510918	-0.0239708	-0.0245867	-0.0239708	-0.0236676	-1.61904e-08	-0.00510933	-0.0245974	-0.00510933	-0.0239837	-0.0245974	-0.0239837	-0.0236676	-1.61904e-08	-0.00510932	-0.0245956	-0.00510932	-0.0239816	-0.0245956	-0.0239816	-0.0235826	-1.21384e-07	-0.00906749	-0.0229996	-0.00906749	-0.02347	-0.0229996	-0.02347	-0.0235875	-8.65518e-06	-0.00883205	-0.0232444	-0.00883205	-0.0235498	-0.0232444	-0.0235498	-0.0235868	-8.65468e-06	-0.00884588	-0.0232066	-0.00884588	-0.0235374	-0.0232066	-0.0235374	-0.0235869	-8.65468e-06	-0.00884506	-0.0232125	-0.00884506	-0.0235393	-0.0232125	-0.0235393	-0.0235869	-8.65468e-06	-0.00884511	-0.0232116	-0.00884511	-0.023539	-0.0232116	-0.023539	-0.0235869	-8.65468e-06	-0.0088451	-0.0232117	-0.0088451	-0.023539	-0.0232117	-0.023539	-0.0235869	-8.65468e-06	-0.00884511	-0.0232117	-0.00884511	-0.023539	-0.0232117	-0.023539	-0.0235869	-8.65468e-06	-0.00884511	-0.0232117	-0.00884511	-0.023539	-0.0232117	-0.023539	-0.0235869	-8.65468e-06	-0.00884511	-0.0232117	-0.00884511	-0.023539	-0.0232117	-0.023539	-0.0235869	-8.65468e-06	-0.00884511	-0.0232117	-0.00884511	-0.023539	-0.0232117	-0.023539	-0.0235869	-8.65468e-06	-0.00884511	-0.0232117	-0.00884511	-0.023539	-0.0232117	-0.023539	-0.0235869	-8.65468e-06	-0.00884511	-0.0232117	-0.00884511	-0.023539	-0.0232117	-0.023539	-0.0235869	-8.65468e-06	-0.00884511	-0.0232117	-0.00884511	-0.023539	-0.0232117	-0.023539	-0.0235869	-8.65468e-06	-0.00884511	-0.0232117	-0.00884511	-0.023539	-0.0232117	-0.023539	-0.0235869	-8.65468e-06	-0.00884511	-0.0232117	-0.00884511	-0.023539	-0.0232117	-0.023539	-0.0235869	-8.65468e-06	-0.00884511	-0.0232117	-0.00884511	-0.023539	-0.0232117	-0.023539	-0.0235869	-8.65468e-06	-0.00884511	-0.0232117	-0.00884511	-0.023539	-0.0232117	-0.023539	-0.0235869	-8.65468e-06	-0.00884511	-0.0232117	-0.00884511	-0.023539	-0.0232117	-0.023539	-0.0235869	-8.65468e-06	-0.00884511	-0.0232117	-0.00884511	-0.023539	-0.0232117	-0.023539	-0.0235869	-8.65468e-06	-0.00884511	-0.0232117	-0.00884511	-0.023539	-0.0232117	-0.023539	-0.0235869	0	0	0	0	0	0	0	0	0.0460272	0.0460272	0.0460272	0.0460272	0.0460272	0.0460272	0.0460272	0.0460272	0.062428	0.062428	0.062428	0.062428	0.062428	0.062428	0.062428	0.062428	0.069581	0.069581	0.069581	0.069581	0.069581	0.069581	0.069581	0.069581	0.0265775	0.0265775	0.0265775	0.0265775	0.0265775	0.0265775	0.0265775	0.0265775	0.0199745	0.0199745	0.0199745	0.0199745	0.0199745	0.0199745	0.0199745	0.0199745	0.0191172	0.0191172	0.0191172	0.0191172	0.0191172	0.0191172	0.0191172	0.0191172	0.0190086	0.0190086	0.0190086	0.0190086	0.0190086	0.0190086	0.0190086	0.0190086	0.0189949	0.0189949	0.0189949	0.0189949	0.0189949	0.0189949	0.0189949	0.0189949	0.0189932	0.0189932	0.0189932	0.0189932	0.0189932	0.0189932	0.0189932	0.0189932	10.2814	0.125477	0.0322636	1.24786	0.0317718	0.0378468	0.0322636	0.0315115	10.3877	0.251772	0.035233	10.3664	0.0345832	0.0428864	0.035233	0.0342407	10.3877	0.565516	0.035934	10.3877	0.0352342	0.0443432	0.035934	0.0348663	10.3877	3.29583	0.0361014	10.3877	0.0353867	0.0447734	0.0361014	0.0350113	10.3877	10.3877	0.0361415	10.3877	0.0354225	0.0449012	0.0361415	0.035045	10.3877	10.3877	0.0361511	10.3877	0.0354309	0.0449393	0.0361511	0.0350528	10.3877	10.3877	0.0361534	10.3877	0.0354329	0.0449506	0.0361534	0.0350546	10.3877	10.3877	0.036154	10.3877	0.0354334	0.044954	0.036154	0.035055	10.3877	10.3877	0.0361541	10.3877	0.0354335	0.044955	0.0361541	0.0810196	10.3877	10.3877	0.0687474	10.3877	0.0818901	0.0449553	0.074621	0.124007	10.3877	10.3877	0.0852671	10.3877	0.111247	0.0449554	0.0961947	0.164437	10.3877	10.3877	0.0950871	10.3877	0.134943	0.0449554	0.110891	0.21417	10.3877	10.3877	0.101447	10.3877	0.157649	0.0449554	0.122153	0.295819	10.3877	10.3877	0.10579	10.3877	0.182916	0.0449554	0.131541	0.520122	10.3877	10.3877	0.149367	10.3877	0.25094	0.0854176	0.176819	1.39077	10.3877	10.3877	0.141218	10.3877	0.256642	0.0929397	0.162341	10.1746	10.3877	10.3877	0.133859	10.3877	0.266316	0.0976668	0.147638	10.3877	10.3877	10.3877	0.127538	10.3877	0.283545	0.100758	0.134051	10.3877	10.3877	10.3877	0.122345	10.3877	0.31695	0.102833	0.122597	10.3877	10.3877	10.3877	0.118236	10.3877	0.392888	0.104248	0.113696	10.3877	10.3877	10.3877	0.0982126	10.3877	0.590894	0.076401	0.0953155	10.3877	10.3877	10.3877	0.0860589	10.3877	1.91023	0.0635537	0.0844286	10.3877	10.3877	10.3877	0.0794222	10.3877	10.3806	0.058374	0.0785715	10.3877	10.3877	10.3877	0.0760151	10.3877	10.3877	0.0564064	0.075589	10.3877	10.3877	10.3877	0.0743228	10.3877	10.3877	0.0556765	0.0741138	10.3877	10.3877	10.3877	0.0734962	10.3877	10.3877	0.055408	0.0733948	10.3877	10.3877	10.3877	0.0730957	10.3877	10.3877	0.0553096	0.0730467	10.3877	10.3877	10.3877	0.0729025	10.3877	10.3877	0.0552736	0.0728789	10.3877	10.3877	10.3877	0.0728095	10.3877	10.3877	0.0552604	0.0727981	10.3877	10.3877	10.3877	0.0727647	10.3877	10.3877	0.0552556	0.0727593	10.3877	10.3877	10.3877	0.0727432	10.3877	10.3877	0.0552538	0.0727406	10.3877	10.3877	10.3877	0.0727329	10.3877	10.3877	0.0552532	0.0727316	10.3877	10.3877	10.3877	0.0727279	10.3877	10.3877	0.055253	0.0727273	10.3877	10.3877	10.3877	0.0727255	10.3877	10.3877	0.0552529	0.0727252	10.3877	10.3877	10.3877	0.0727243	10.3877	10.3877	0.0552528	0.0727242	10.3877	10.3877	10.3877	0.0727238	10.3877	10.3877	0.0552528	0.0727237	10.3877	10.3877	10.3877	0.0727236	10.3877	10.3877	0.0552528	0.0727235	10.3877	10.3877	10.3877	0.0727234	10.3877	10.3877	0.0552528	0.0727234	10.3877	10.3877	10.3877	0.0727234	10.3877	10.3877	0.0552528	0.0727234	10.3877	10.3877	10.3877	0.0727233	10.3877	10.3877	0.0552528	0.0727233	10.3877	0	0	0	0	0	0	0	0	-0.00952721	-0.00952721	-0.00952721	-0.00952721	-0.00952721	-0.00952721	-0.00952721	-0.00952721	-0.00894424	-0.00894424	-0.00894424	-0.00894424	-0.00894424	-0.00894424	-0.00894424	-0.00894424	-0.00897887	-0.00897887	-0.00897887	-0.00897887	-0.00897887	-0.00897887	-0.00897887	-0.00897887	-0.00103626	-0.00103626	-0.00103626	-0.00103626	-0.00103626	-0.00103626	-0.00103626	-0.00103626	-0.00109249	-0.00109249	-0.00109249	-0.00109249	-0.00109249	-0.00109249	-0.00109249	-0.00109249	-0.00109208	-0.00109208	-0.00109208	-0.00109208	-0.00109208	-0.00109208	-0.00109208	-0.00109208	-0.00109208	-0.00109208	-0.00109208	-0.00109208	-0.00109208	-0.00109208	-0.00109208	-0.00109208	-0.00109208	-0.00109208	-0.00109208	-0.00109208	-0.00109208	-0.00109208	-0.00109208	-0.00109208	-0.00109208	-0.00109208	-0.00109208	-0.00109208	-0.00109208	-0.00109208	-0.00109208	-0.00109208	-1.77919	-0.00945852	-0.00327745	-1.77919	-0.00327745	-0.00945852	-0.00371046	-0.00322475	-7.46823e-05	-0.00894831	-0.00323019	-7.46823e-05	-0.00323019	-0.00894831	-0.00364646	-0.00317936	-1.78127	-0.00897862	-0.00323121	-1.78127	-0.00323121	-0.00897862	-0.00364801	-0.00318032	-7.36583e-05	-0.00897682	-0.00323118	-7.36583e-05	-0.00323118	-0.00897682	-0.00364798	-0.0031803	-1.78127	-0.00897693	-0.00323118	-1.78127	-0.00323118	-0.00897693	-0.00364798	-0.0031803	-7.36571e-05	-0.00897692	-0.00323118	-7.36571e-05	-0.00323118	-0.00897692	-0.00364798	-0.0031803	-1.78127	-0.00897692	-0.00323118	-1.78127	-0.00323118	-0.00897692	-0.00364798	-0.0031803	-7.36571e-05	-0.00897692	-0.00323118	-7.36571e-05	-0.00323118	-0.00897692	-0.00364798	-0.0031803	-1.55256	-0.00897692	-0.00323118	-1.78127	-0.00323118	-0.00897692	-0.00364798	-0.0189901	-0.000181614	-0.00483927	-0.017362	-3.17858e-07	-0.0192916	-0.00218431	-0.0114622	-0.0207855	-0.00509877	-0.00497409	-0.0158149	-0.0439087	-0.0173515	-0.00228523	-0.0108842	-0.0205409	-0.00493496	-0.00496963	-0.0159774	-0.0329514	-0.0175752	-0.00228369	-0.0109259	-0.020574	-0.00494033	-0.00496979	-0.0159602	-0.0354035	-0.0175492	-0.00228371	-0.0109229	-0.0205696	-0.00494016	-0.00496978	-0.015962	-0.0348396	-0.0175522	-0.00228371	-0.0109231	-0.0239731	-0.0575496	-0.00921854	-0.0246201	-6.99142e-06	-0.0243638	-0.00938412	-0.0225065	-0.00974044	-2.56016e-09	-0.00415306	-0.00987685	-4.1929e-08	-0.0093838	-0.00617282	-0.0102294	-0.00968372	-1.24103e-07	-0.0042952	-0.0108901	-4.1931e-08	-0.010363	-0.00630579	-0.011096	-0.00968736	-1.24103e-07	-0.00429115	-0.0108173	-4.1931e-08	-0.010296	-0.00630022	-0.0110325	-0.00968712	-1.24103e-07	-0.00429126	-0.0108225	-4.1931e-08	-0.0103005	-0.00630046	-0.0110371	-0.00968713	-1.24103e-07	-0.00429126	-0.0108221	-4.1931e-08	-0.0103002	-0.00630045	-0.0110368	-0.00896914	-4.19309e-08	-0.00314936	-0.00870477	-2.98986e-06	-0.00873493	-0.00310758	-0.00768007	-0.008956	-2.98986e-06	-0.00317336	-0.00882781	-2.9898e-06	-0.00882605	-0.00317424	-0.00785296	-0.00895678	-2.9898e-06	-0.00317285	-0.00882062	-2.9898e-06	-0.00882072	-0.00317283	-0.00784397	-0.00895674	-2.9898e-06	-0.00317286	-0.00882104	-2.9898e-06	-0.00882103	-0.00317286	-0.00784444	-0.00895674	-2.9898e-06	-0.00317286	-0.00882101	-2.9898e-06	-0.00882101	-0.00317286	-0.00784441	-0.00895674	-2.9898e-06	-0.00317286	-0.00882101	-2.9898e-06	-0.00882101	-0.00317286	-0.00784441	-0.00895674	-2.9898e-06	-0.00317286	-0.00882101	-2.9898e-06	-0.00882101	-0.00317286	-0.00784441	-0.00895674	-2.9898e-06	-0.00317286	-0.00882101	-2.9898e-06	-0.00882101	-0.00317286	-0.00784441	-0.00895674	-2.9898e-06	-0.00317286	-0.00882101	-2.9898e-06	-0.00882101	-0.00317286	-0.00784441	-0.00895674	-2.9898e-06	-0.00317286	-0.00882101	-2.9898e-06	-0.00882101	-0.00317286	-0.00784441	-0.00895674	-2.9898e-06	-0.00317286	-0.00882101	-2.9898e-06	-0.00882101	-0.00317286	-0.00784441	-0.00895674	-2.9898e-06	-0.00317286	-0.00882101	-2.9898e-06	-0.00882101	-0.00317286	-0.00784441	-0.00895674	-2.9898e-06	-0.00317286	-0.00882101	-2.9898e-06	-0.00882101	-0.00317286	-0.00784441	-0.00895674	-2.9898e-06	-0.00317286	-0.00882101	-2.9898e-06	-0.00882101	-0.00317286	-0.00784441	-0.00895674	-2.9898e-06	-0.00317286	-0.00882101	-2.9898e-06	-0.00882101	-0.00317286	-0.00784441	-0.00895674	-2.9898e-06	-0.00317286	-0.00882101	-2.9898e-06	-0.00882101	-0.00317286	-0.00784441	-0.00895674	-2.9898e-06	-0.00317286	-0.00882101	-2.9898e-06	-0.00882101	-0.00317286	-0.00784441	-0.00895674	-2.9898e-06	-0.00317286	-0.00882101	-2.9898e-06	-0.00882101	-0.00317286	-0.00784441	-0.00895674	-2.9898e-06	-0.00317286	-0.00882101	-2.9898e-06	-0.00882101	-0.00317286	-0.00784441	-0.00895674	-2.9898e-06	-0.00317286	-0.00882101	-2.9898e-06	-0.00882101	-0.00317286	-0.00784441	-0.00895674	0	0	0	0	0	0	0	0	0.00909258	0.00909258	0.00909258	0.00909258	0.00909258	0.00909258	0.00909258	0.00909258	0.00965722	0.00965722	0.00965722	0.00965722	0.00965722	0.00965722	0.00965722	0.00965722	0.00969341	0.00969341	0.00969341	0.00969341	0.00969341	0.00969341	0.00969341	0.00969341	0.000602647	0.000602647	0.000602647	0.000602647	0.000602647	0.000602647	0.000602647	0.000602647	0.000567272	0.000567272	0.000567272	0.000567272	0.000567272	0.000567272	0.000567272	0.000567272	0.000567138	0.000567138	0.000567138	0.000567138	0.000567138	0.000567138	0.000567138	0.000567138	0.000567138	0.000567138	0.000567138	0.000567138	0.000567138	0.000567138	0.000567138	0.000567138	0.000567138	0.000567138	0.000567138	0.000567138	0.000567138	0.000567138	0.000567138	0.000567138	0.000567138	0.000567138	0.000567138	0.000567138	0.000567138	0.000567138	0.000567138	0.000567138	0.0975032	0.00377974	0.00229774	1.99558	0.00233337	0.0975032	0.00377974	0.00229774	0.178208	0.00386128	0.00232433	2.05208	0.00236094	0.178208	0.00386128	0.00232433	0.287212	0.00386337	0.00232474	2.05208	0.00236137	0.287212	0.00386337	0.00232474	0.516319	0.00386342	0.00232475	2.05208	0.00236137	0.516319	0.00386342	0.00232475	1.24573	0.00386343	0.00232475	2.05208	0.00236137	1.24573	0.00386343	0.00232475	2.04178	0.00386343	0.00232475	2.05208	0.00236137	2.04178	0.00386343	0.00232475	2.05202	0.00386343	0.00232475	2.05208	0.00236137	2.05202	0.00386343	0.00232475	2.05203	0.00386343	0.00232475	2.05208	0.00236137	2.05203	0.00386343	0.00232475	2.05205	0.00386343	0.00232475	2.05208	0.00236137	2.05203	0.00386343	0.0231333	2.05205	0.00716898	0.0256951	2.052	0.023494	2.04607	0.00716898	0.0294575	2.04607	0.0073279	0.0299567	2.052	0.0269958	2.04583	0.0073279	0.030705	2.04583	0.00733563	0.0308057	2.052	0.0276239	2.04582	0.00733563	0.0309572	2.04582	0.007336	0.0309776	2.052	0.027738	2.04582	0.007336	0.0310084	2.04582	0.00733602	0.0310126	2.052	0.0277588	2.04582	0.00733602	0.0429405	2.05192	0.0229578	0.0437893	0.666654	0.0422287	2.04582	0.0229578	0.0151652	1.73951	0.0113175	0.0143431	1.01551e-07	0.0145142	2.02715	0.0113175	0.0118692	1.875	0.010478	0.0118048	1.20095e-09	0.0120835	2.0239	0.010478	0.0116131	1.97633	0.0104199	0.0116082	1.20095e-09	0.0118907	2.0233	0.0104199	0.0115935	2.01278	0.0104159	0.0115931	1.20095e-09	0.0118756	2.02318	0.0104159	0.0115919	2.02112	0.0104156	0.0115919	1.20095e-09	0.0118744	2.02316	0.0104156	0.00983153	1.85099	0.00587826	0.00973432	2.87332e-07	0.00960414	2.02315	0.00587826	0.00962146	1.96377	0.00570387	0.00961526	2.87333e-07	0.00946077	2.02315	0.00570387	0.00960808	2.00942	0.00569727	0.00960768	2.87333e-07	0.00945179	2.02315	0.00569727	0.00960722	2.02043	0.00569702	0.00960719	2.87333e-07	0.00945123	2.02315	0.00569702	0.00960716	2.02263	0.00569701	0.00960716	2.87333e-07	0.00945119	2.02315	0.00569701	0.00960716	2.02305	0.00569701	0.00960716	2.87333e-07	0.00945118	2.02315	0.00569701	0.00960716	2.02314	0.00569701	0.00960716	2.87333e-07	0.00945118	2.02315	0.00569701	0.00960716	2.02315	0.00569701	0.00960716	2.87333e-07	0.00945118	2.02315	0.00569701	0.00960716	2.02315	0.00569701	0.00960716	2.87333e-07	0.00945118	2.02315	0.00569701	0.00960716	2.02315	0.00569701	0.00960716	2.87333e-07	0.00945118	2.02315	0.00569701	0.00960716	2.02315	0.00569701	0.00960716	2.87333e-07	0.00945118	2.02315	0.00569701	0.00960716	2.02315	0.00569701	0.00960716	2.87333e-07	0.00945118	2.02315	0.00569701	0.00960716	2.02315	0.00569701	0.00960716	2.87333e-07	0.00945118	2.02315	0.00569701	0.00960716	2.02315	0.00569701	0.00960716	2.87333e-07	0.00945118	2.02315	0.00569701	0.00960716	2.02315	0.00569701	0.00960716	2.87333e-07	0.00945118	2.02315	0.00569701	0.00960716	2.02315	0.00569701	0.00960716	2.87333e-07	0.00945118	2.02315	0.00569701	0.00960716	2.02315	0.00569701	0.00960716	2.87333e-07	0.00945118	2.02315	0.00569701	0.00960716	2.02315	0.00569701	0.00960716	2.87333e-07	0.00945118	2.02315	0.00569701	0.00960716	2.02315	0.00569701	0.00960716	2.87333e-07	0.00945118	2.02315	0.00569701	0.00960716	2.02315	0.00569701	0.00960716	2.87333e-07	0.00945118	2.02315	0.00569701	0.00960716	0	0	0	0	0	0	0	0	0.00435068	0.00435068	0.00435068	0.00435068	0.00435068	0.00435068	0.00435068	0.00435068	0.00447794	0.00447794	0.00447794	0.00447794	0.00447794	0.00447794	0.00447794	0.00447794	0.00448171	0.00448171	0.00448171	0.00448171	0.00448171	0.00448171	0.00448171	0.00448171	0.000517549	0.000517549	0.000517549	0.000517549	0.000517549	0.000517549	0.000517549	0.000517549	0.000504079	0.000504079	0.000504079	0.000504079	0.000504079	0.000504079	0.000504079	0.000504079	0.000504034	0.000504034	0.000504034	0.000504034	0.000504034	0.000504034	0.000504034	0.000504034	0.000504034	0.000504034	0.000504034	0.000504034	0.000504034	0.000504034	0.000504034	0.000504034	0.000504034	0.000504034	0.000504034	0.000504034	0.000504034	0.000504034	0.000504034	0.000504034	0.000504034	0.000504034	0.000504034	0.000504034	0.000504034	0.000504034	0.000504034	0.000504034	0.00436524	0.00171248	0.00148831	0.813967	0.00151264	0.813967	0.00436524	0.00151264	0.00447837	0.00172628	0.00149808	0.980991	0.00152281	0.980991	0.00447837	0.00152281	0.00448173	0.00172644	0.00149818	0.981595	0.00152291	0.981595	0.00448173	0.00152291	0.00448183	0.00172644	0.00149818	0.981596	0.00152291	0.981596	0.00448183	0.00152291	0.00448182	0.00172644	0.00149818	0.981596	0.00152291	0.981596	0.00448182	0.00152291	0.00448182	0.00172644	0.00149818	0.981596	0.00152291	0.981596	0.00448182	0.00152291	0.00448182	0.00172644	0.00149818	0.981596	0.00152291	0.981596	0.00448182	0.00152291	0.00448182	0.00172644	0.00149818	0.981596	0.00152291	0.981596	0.00448182	0.00152291	0.0139961	0.00172644	0.00149818	0.981596	0.00152291	0.981596	0.00448182	0.00909028	0.0148973	0.00542389	0.0108634	0.917892	0.00909028	0.609587	0.0024165	0.00860024	0.00116908	0.00555828	0.0115539	0.887351	0.00955532	0.118795	0.00238358	0.00857248	0.0010671	0.00556323	0.0116065	0.868499	0.00958467	0.00512567	0.00238306	0.0085709	0.00106637	0.00556341	0.0116105	0.855293	0.00958653	0.00241192	0.00238305	0.00857082	0.00106637	0.00556341	0.0116109	0.84528	0.00958662	0.00236885	0.00238305	0.0130699	0.007754	0.011456	0.0136944	0.00111662	0.0132989	4.08995e-06	0.00441993	0.00559361	0.000877975	0.00584922	0.00516474	1.9291e-08	0.00549928	5.6674e-08	0.00207638	0.00550944	0.00301753	0.00563618	0.0048811	1.91481e-08	0.00522253	5.66724e-08	0.00204431	0.00550637	0.00306068	0.00562822	0.00487193	1.91481e-08	0.00521297	5.66724e-08	0.00204387	0.00550626	0.00306155	0.00562794	0.00487164	1.91481e-08	0.00521264	5.66724e-08	0.00204386	0.00550626	0.00306157	0.00562792	0.00487163	1.91481e-08	0.00521264	5.66724e-08	0.00204386	0.00445341	0.000850999	0.00391696	0.00448272	1.36534e-06	0.00442083	1.36534e-06	0.00150003	0.00439864	0.00148819	0.00387277	0.00447118	1.36535e-06	0.00439769	1.36535e-06	0.00149462	0.00439704	0.0014945	0.00387164	0.00447084	1.36535e-06	0.00439702	1.36535e-06	0.00149457	0.004397	0.00149456	0.00387161	0.00447083	1.36535e-06	0.004397	1.36535e-06	0.00149457	0.004397	0.00149457	0.00387161	0.00447083	1.36535e-06	0.004397	1.36535e-06	0.00149457	0.004397	0.00149457	0.00387161	0.00447083	1.36535e-06	0.004397	1.36535e-06	0.00149457	0.004397	0.00149457	0.00387161	0.00447083	1.36535e-06	0.004397	1.36535e-06	0.00149457	0.004397	0.00149457	0.00387161	0.00447083	1.36535e-06	0.004397	1.36535e-06	0.00149457	0.004397	0.00149457	0.00387161	0.00447083	1.36535e-06	0.004397	1.36535e-06	0.00149457	0.004397	0.00149457	0.00387161	0.00447083	1.36535e-06	0.004397	1.36535e-06	0.00149457	0.004397	0.00149457	0.00387161	0.00447083	1.36535e-06	0.004397	1.36535e-06	0.00149457	0.004397	0.00149457	0.00387161	0.00447083	1.36535e-06	0.004397	1.36535e-06	0.00149457	0.004397	0.00149457	0.00387161	0.00447083	1.36535e-06	0.004397	1.36535e-06	0.00149457	0.004397	0.00149457	0.00387161	0.00447083	1.36535e-06	0.004397	1.36535e-06	0.00149457	0.004397	0.00149457	0.00387161	0.00447083	1.36535e-06	0.004397	1.36535e-06	0.00149457	0.004397	0.00149457	0.00387161	0.00447083	1.36535e-06	0.004397	1.36535e-06	0.00149457	0.004397	0.00149457	0.00387161	0.00447083	1.36535e-06	0.004397	1.36535e-06	0.00149457	0.004397	0.00149457	0.00387161	0.00447083	1.36535e-06	0.004397	1.36535e-06	0.00149457	0.004397	0.00149457	0.00387161	0.00447083	1.36535e-06	0.004397	1.36535e-06	0.00149457	0.004397	0.00149457	0.00387161	0.00447083	1.36535e-06	0.004397	1.36535e-06	0.00149457	0.004397	0	0	0	0	0	0	0	0	-0.0229858	-0.0229858	-0.0229858	-0.0229858	-0.0229858	-0.0229858	-0.0229858	-0.0229858	-0.0197372	-0.0197372	-0.0197372	-0.0197372	-0.0197372	-0.0197372	-0.0197372	-0.0197372	-0.020167	-0.020167	-0.020167	-0.020167	-0.020167	-0.020167	-0.020167	-0.020167	-0.00731168	-0.00731168	-0.00731168	-0.00731168	-0.00731168	-0.00731168	-0.00731168	-0.00731168	-0.00796387	-0.00796387	-0.00796387	-0.00796387	-0.00796387	-0.00796387	-0.00796387	-0.00796387	-0.00792942	-0.00792942	-0.00792942	-0.00792942	-0.00792942	-0.00792942	-0.00792942	-0.00792942	-0.00793124	-0.00793124	-0.00793124	-0.00793124	-0.00793124	-0.00793124	-0.00793124	-0.00793124	-0.00793114	-0.00793114	-0.00793114	-0.00793114	-0.00793114	-0.00793114	-0.00793114	-0.00793114	-0.00793115	-0.00793115	-0.00793115	-0.00793115	-0.00793115	-0.00793115	-0.00793115	-0.00793115	-0.0158089	-0.0134756	-0.0131613	-0.531403	-0.0132701	-5.12419	-0.0524854	-0.0134756	-0.0150036	-0.0129885	-0.0127121	-0.0180964	-0.0128079	-6.79871e-13	-0.0391174	-0.0129885	-0.015084	-0.0130306	-0.0127501	-0.499987	-0.0128473	-5.12741	-0.0427277	-0.0130306	-0.015076	-0.013027	-0.0127468	-0.0222873	-0.0128439	-6.65445e-13	-0.0417213	-0.013027	-0.0150768	-0.0130273	-0.0127471	-0.487525	-0.0128442	-5.12741	-0.0419995	-0.0130273	-0.0150767	-0.0130273	-0.0127471	-0.0242059	-0.0128442	-6.65445e-13	-0.0419224	-0.0130273	-0.0150767	-0.0130273	-0.0127471	-0.481914	-0.0128442	-5.12741	-0.0419437	-0.0130273	-0.0150767	-0.0130273	-0.0127471	-0.0251227	-0.0128442	-6.65445e-13	-0.0419379	-0.0130273	-0.031137	-0.0130273	-0.0127471	-0.479252	-0.0128442	-5.12741	-0.0419394	-0.0301429	-0.0279971	-0.0269157	-0.0333616	-0.00197566	-0.0297207	-9.10576e-16	-0.0133728	-0.0221349	-0.0138376	-0.0245503	-0.029108	-0.0469502	-0.0265789	-0.54163	-0.0161647	-0.0233414	-0.0152012	-0.024938	-0.0299391	-0.0348854	-0.0271376	-0.0163862	-0.015868	-0.0231555	-0.0150643	-0.024874	-0.0297749	-0.0377812	-0.0270374	-0.490959	-0.0158993	-0.023184	-0.015078	-0.0248846	-0.0298073	-0.0370651	-0.0270554	-0.0229303	-0.015896	-0.0322223	-0.024274	-0.0315203	-0.0312362	-0.000667247	-0.0315503	-1.03538e-06	-0.00856497	-0.0197462	-0.0156309	-0.0204988	-0.0191246	-6.83003e-05	-0.0199684	-1.02578e-09	-0.0039763	-0.0230926	-0.0237927	-0.0220526	-0.0207238	-6.85731e-05	-0.0215621	-1.02578e-09	-0.00409953	-0.0225861	-0.0225401	-0.0218266	-0.0205052	-6.85729e-05	-0.0213355	-1.02578e-09	-0.00409617	-0.0226621	-0.022728	-0.0218593	-0.020535	-6.85729e-05	-0.0213676	-1.02578e-09	-0.00409627	-0.0226507	-0.0226997	-0.0218546	-0.0205309	-6.85729e-05	-0.021363	-1.02578e-09	-0.00409626	-0.0192087	-0.0149235	-0.019415	-0.0200533	-0.000514066	-0.0197796	-7.26369e-07	-0.00558285	-0.0197586	-0.01733	-0.0197316	-0.0201169	-0.000512544	-0.0199884	-7.26365e-07	-0.00552794	-0.0196867	-0.0170555	-0.0196902	-0.0201084	-0.000512549	-0.0199608	-7.26365e-07	-0.00552996	-0.0196961	-0.0170866	-0.0196956	-0.0201095	-0.000512549	-0.0199644	-7.26365e-07	-0.00552989	-0.0196949	-0.0170831	-0.0196949	-0.0201094	-0.000512549	-0.0199639	-7.26365e-07	-0.00552989	-0.019695	-0.0170835	-0.019695	-0.0201094	-0.000512549	-0.019964	-7.26365e-07	-0.00552989	-0.019695	-0.0170834	-0.019695	-0.0201094	-0.000512549	-0.019964	-7.26365e-07	-0.00552989	-0.019695	-0.0170834	-0.019695	-0.0201094	-0.000512549	-0.019964	-7.26365e-07	-0.00552989	-0.019695	-0.0170834	-0.019695	-0.0201094	-0.000512549	-0.019964	-7.26365e-07	-0.00552989	-0.019695	-0.0170834	-0.019695	-0.0201094	-0.000512549	-0.019964	-7.26365e-07	-0.00552989	-0.019695	-0.0170834	-0.019695	-0.0201094	-0.000512549	-0.019964	-7.26365e-07	-0.00552989	-0.019695	-0.0170834	-0.019695	-0.0201094	-0.000512549	-0.019964	-7.26365e-07	-0.00552989	-0.019695	-0.0170834	-0.019695	-0.0201094	-0.000512549	-0.019964	-7.26365e-07	-0.00552989	-0.019695	-0.0170834	-0.019695	-0.0201094	-0.000512549	-0.019964	-7.26365e-07	-0.00552989	-0.019695	-0.0170834	-0.019695	-0.0201094	-0.000512549	-0.019964	-7.26365e-07	-0.00552989	-0.019695	-0.0170834	-0.019695	-0.0201094	-0.000512549	-0.019964	-7.26365e-07	-0.00552989	-0.019695	-0.0170834	-0.019695	-0.0201094	-0.000512549	-0.019964	-7.26365e-07	-0.00552989	-0.019695	-0.0170834	-0.019695	-0.0201094	-0.000512549	-0.019964	-7.26365e-07	-0.00552989	-0.019695	-0.0170834	-0.019695	-0.0201094	-0.000512549	-0.019964	-7.26365e-07	-0.00552989	-0.019695	-0.0170834	-0.019695	-0.0201094	-0.000512549	-0.019964	-7.26365e-07	-0.00552989	-0.019695	0	0	0	0	0	0	0	0	-0.00705282	-0.00705282	-0.00705282	-0.00705282	-0.00705282	-0.00705282	-0.00705282	-0.00705282	-0.00673074	-0.00673074	-0.00673074	-0.00673074	-0.00673074	-0.00673074	-0.00673074	-0.00673074	-0.00674512	-0.00674512	-0.00674512	-0.00674512	-0.00674512	-0.00674512	-0.00674512	-0.00674512	-0.005073	-0.005073	-0.005073	-0.005073	-0.005073	-0.005073	-0.005073	-0.005073	-0.0051296	-0.0051296	-0.0051296	-0.0051296	-0.0051296	-0.0051296	-0.0051296	-0.0051296	-0.00512767	-0.00512767	-0.00512767	-0.00512767	-0.00512767	-0.00512767	-0.00512767	-0.00512767	-0.00512774	-0.00512774	-0.00512774	-0.00512774	-0.00512774	-0.00512774	-0.00512774	-0.00512774	-0.00512774	-0.00512774	-0.00512774	-0.00512774	-0.00512774	-0.00512774	-0.00512774	-0.00512774	-0.00512774	-0.00512774	-0.00512774	-0.00512774	-0.00512774	-0.00512774	-0.00512774	-0.00512774	-0.00602341	-0.00592676	-0.00591286	-0.0173093	-0.00592676	-1.46866	-0.0173093	-0.00602341	-0.00598773	-0.00589544	-0.00588215	-0.0159747	-0.00589544	-0.00111578	-0.0159747	-0.00598773	-0.00598915	-0.00589666	-0.00588335	-0.0161158	-0.00589666	-1.47166	-0.0161158	-0.00598915	-0.0059891	-0.00589661	-0.0058833	-0.0161008	-0.00589661	-0.00109374	-0.0161008	-0.0059891	-0.0059891	-0.00589661	-0.0058833	-0.0161024	-0.00589661	-1.47167	-0.0161024	-0.0059891	-0.0059891	-0.00589661	-0.0058833	-0.0161023	-0.00589661	-0.00109362	-0.0161023	-0.0059891	-0.0059891	-0.00589661	-0.0058833	-0.0161023	-0.00589661	-1.47167	-0.0161023	-0.0059891	-0.0059891	-0.00589661	-0.0058833	-0.0161023	-0.00589661	-0.00109362	-0.0161023	-0.0059891	-0.00758879	-0.00589661	-0.0058833	-0.0161023	-0.00589661	-1.47167	-0.0161023	-0.00758879	-0.00750879	-0.00747172	-0.00775837	-0.00781351	-0.00747172	-4.06299e-05	-0.00781351	-0.00663759	-0.00664111	-0.00739416	-0.0076626	-0.00825441	-0.00739416	-0.500248	-0.00825441	-0.00667957	-0.00667942	-0.00739795	-0.00766746	-0.00823035	-0.00739795	-0.0257024	-0.00823035	-0.00667771	-0.00667772	-0.00739777	-0.00766722	-0.00823166	-0.00739777	-0.443589	-0.00823166	-0.00667779	-0.00667779	-0.00739778	-0.00766723	-0.00823159	-0.00739778	-0.0372017	-0.00823159	-0.00778947	-0.00692026	-0.00772367	-0.007728	-0.00261951	-0.00772367	-1.99331e-06	-0.00261951	-0.00673422	-0.00664863	-0.00683065	-0.00672694	-0.00132839	-0.00683065	-4.14022e-09	-0.00132839	-0.00708029	-0.0070843	-0.0068712	-0.00677173	-0.00133985	-0.0068712	-4.14027e-09	-0.00133985	-0.00706407	-0.00706388	-0.00686935	-0.00676972	-0.00133974	-0.00686935	-4.14027e-09	-0.00133974	-0.00706482	-0.00706484	-0.00686943	-0.00676982	-0.00133974	-0.00686943	-4.14027e-09	-0.00133974	-0.00706479	-0.00706479	-0.00686943	-0.00676981	-0.00133974	-0.00686943	-4.14027e-09	-0.00133974	-0.00654113	-0.00654113	-0.00672287	-0.00674312	-0.0023776	-0.00672287	-2.21333e-06	-0.0023776	-0.00662946	-0.00662946	-0.00672941	-0.00674432	-0.00236126	-0.00672941	-2.2133e-06	-0.00236126	-0.00662559	-0.00662559	-0.00672911	-0.00674426	-0.00236151	-0.00672911	-2.2133e-06	-0.00236151	-0.00662575	-0.00662575	-0.00672913	-0.00674427	-0.00236151	-0.00672913	-2.2133e-06	-0.00236151	-0.00662575	-0.00662575	-0.00672913	-0.00674426	-0.00236151	-0.00672913	-2.2133e-06	-0.00236151	-0.00662575	-0.00662575	-0.00672913	-0.00674427	-0.00236151	-0.00672913	-2.2133e-06	-0.00236151	-0.00662575	-0.00662575	-0.00672913	-0.00674426	-0.00236151	-0.00672913	-2.2133e-06	-0.00236151	-0.00662575	-0.00662575	-0.00672913	-0.00674427	-0.00236151	-0.00672913	-2.2133e-06	-0.00236151	-0.00662575	-0.00662575	-0.00672913	-0.00674426	-0.00236151	-0.00672913	-2.2133e-06	-0.00236151	-0.00662575	-0.00662575	-0.00672913	-0.00674427	-0.00236151	-0.00672913	-2.2133e-06	-0.00236151	-0.00662575	-0.00662575	-0.00672913	-0.00674426	-0.00236151	-0.00672913	-2.2133e-06	-0.00236151	-0.00662575	-0.00662575	-0.00672913	-0.00674427	-0.00236151	-0.00672913	-2.2133e-06	-0.00236151	-0.00662575	-0.00662575	-0.00672913	-0.00674426	-0.00236151	-0.00672913	-2.2133e-06	-0.00236151	-0.00662575	-0.00662575	-0.00672913	-0.00674427	-0.00236151	-0.00672913	-2.2133e-06	-0.00236151	-0.00662575	-0.00662575	-0.00672913	-0.00674426	-0.00236151	-0.00672913	-2.2133e-06	-0.00236151	-0.00662575	-0.00662575	-0.00672913	-0.00674427	-0.00236151	-0.00672913	-2.2133e-06	-0.00236151	-0.00662575	-0.00662575	-0.00672913	-0.00674426	-0.00236151	-0.00672913	-2.2133e-06	-0.00236151	-0.00662575	-0.00662575	-0.00672913	-0.00674427	-0.00236151	-0.00672913	-2.2133e-06	-0.00236151	-0.00662575	-0.00662575	-0.00672913	-0.00674426	-0.00236151	-0.00672913	-2.2133e-06	-0.00236151	-0.00662575	-0.00662575	-0.00672913	-0.00674427	-0.00236151	-0.00672913	-2.2133e-06	-0.00236151	-0.00662575	0	0	0	0	0	0	0	0	-0.0312911	-0.0312911	-0.0312911	-0.0312911	-0.0312911	-0.0312911	-0.0312911	-0.0312911	-0.0254289	-0.0254289	-0.0254289	-0.0254289	-0.0254289	-0.0254289	-0.0254289	-0.0254289	-0.0264369	-0.0264369	-0.0264369	-0.0264369	-0.0264369	-0.0264369	-0.0264369	-0.0264369	-0.0250318	-0.0250318	-0.0250318	-0.0250318	-0.0250318	-0.0250318	-0.0250318	-0.0250318	-0.0252662	-0.0252662	-0.0252662	-0.0252662	-0.0252662	-0.0252662	-0.0252662	-0.0252662	-0.0252269	-0.0252269	-0.0252269	-0.0252269	-0.0252269	-0.0252269	-0.0252269	-0.0252269	-0.0252335	-0.0252335	-0.0252335	-0.0252335	-0.0252335	-0.0252335	-0.0252335	-0.0252335	-0.0252324	-0.0252324	-0.0252324	-0.0252324	-0.0252324	-0.0252324	-0.0252324	-0.0252324	-0.0252326	-0.0252326	-0.0252326	-0.0252326	-0.0252326	-0.0252326	-0.0252326	-0.0252326	-0.025873	-0.0258481	-0.0258446	-0.0310488	-0.0258547	-0.999561	-0.0428106	-0.0260682	-0.0257634	-0.0257428	-0.0257399	-0.0298747	-0.0257482	-0.00177582	-0.038109	-0.0259241	-0.0257821	-0.0257608	-0.0257578	-0.0301081	-0.0257664	-1.14118	-0.0393137	-0.0259489	-0.0257789	-0.0257577	-0.0257547	-0.0300615	-0.0257633	-0.00069197	-0.0390015	-0.0259446	-0.0257795	-0.0257583	-0.0257553	-0.0300708	-0.0257638	-1.1481	-0.0390822	-0.0259453	-0.0257794	-0.0257582	-0.0257552	-0.030069	-0.0257637	-0.000660827	-0.0390613	-0.0259452	-0.0257794	-0.0257582	-0.0257552	-0.0300693	-0.0257638	-1.14829	-0.0390667	-0.0259452	-0.0257794	-0.0257582	-0.0257552	-0.0300692	-0.0257637	-0.00065995	-0.0390653	-0.0259452	-0.0269162	-0.0257582	-0.0257552	-0.0300693	-0.0257638	-1.1483	-0.0390657	-0.0270026	-0.0267141	-0.0268941	-0.0269984	-0.0265791	-0.0268138	-0.00025116	-0.0308357	-0.0257639	-0.0264188	-0.0266923	-0.0267768	-0.0272014	-0.0266277	-0.487184	-0.032564	-0.0259765	-0.0264706	-0.026728	-0.0268162	-0.0270894	-0.0266606	-0.0204108	-0.0321932	-0.0259399	-0.0264615	-0.0267217	-0.0268092	-0.0271095	-0.0266548	-0.429729	-0.0322724	-0.0259462	-0.0264631	-0.0267228	-0.0268104	-0.0271059	-0.0266558	-0.029879	-0.0322555	-0.0270892	-0.0263212	-0.026843	-0.0268311	-0.0222879	-0.0268481	-0.000587836	-0.0156085	-0.0260268	-0.0262858	-0.0262454	-0.0262024	-0.0203712	-0.0262734	-2.58001e-05	-0.0118334	-0.0265103	-0.0264562	-0.0263496	-0.0263119	-0.020632	-0.0263737	-2.58968e-05	-0.012134	-0.0264254	-0.0264263	-0.0263315	-0.0262928	-0.0205963	-0.0263562	-2.58968e-05	-0.0121098	-0.0264403	-0.0264315	-0.0263346	-0.0262961	-0.0206012	-0.0263593	-2.58968e-05	-0.0121117	-0.0264377	-0.0264306	-0.0263341	-0.0262955	-0.0206006	-0.0263587	-2.58968e-05	-0.0121116	-0.0258737	-0.0262174	-0.0262751	-0.0262854	-0.0227196	-0.0262641	-0.000700008	-0.0174194	-0.026133	-0.0262701	-0.0262853	-0.0262871	-0.0224024	-0.0262806	-0.000696874	-0.0168162	-0.0260881	-0.0262609	-0.0262835	-0.0262868	-0.0224496	-0.0262777	-0.000696888	-0.0168837	-0.0260959	-0.0262625	-0.0262839	-0.0262869	-0.0224426	-0.0262782	-0.000696888	-0.0168761	-0.0260945	-0.0262622	-0.0262838	-0.0262869	-0.0224437	-0.0262782	-0.000696888	-0.016877	-0.0260947	-0.0262623	-0.0262838	-0.0262869	-0.0224435	-0.0262782	-0.000696888	-0.0168769	-0.0260947	-0.0262623	-0.0262838	-0.0262869	-0.0224435	-0.0262782	-0.000696888	-0.0168769	-0.0260947	-0.0262623	-0.0262838	-0.0262869	-0.0224435	-0.0262782	-0.000696888	-0.0168769	-0.0260947	-0.0262623	-0.0262838	-0.0262869	-0.0224435	-0.0262782	-0.000696888	-0.0168769	-0.0260947	-0.0262623	-0.0262838	-0.0262869	-0.0224435	-0.0262782	-0.000696888	-0.0168769	-0.0260947	-0.0262623	-0.0262838	-0.0262869	-0.0224435	-0.0262782	-0.000696888	-0.0168769	-0.0260947	-0.0262623	-0.0262838	-0.0262869	-0.0224435	-0.0262782	-0.000696888	-0.0168769	-0.0260947	-0.0262623	-0.0262838	-0.0262869	-0.0224435	-0.0262782	-0.000696888	-0.0168769	-0.0260947	-0.0262623	-0.0262838	-0.0262869	-0.0224435	-0.0262782	-0.000696888	-0.0168769	-0.0260947	-0.0262623	-0.0262838	-0.0262869	-0.0224435	-0.0262782	-0.000696888	-0.0168769	-0.0260947	-0.0262623	-0.0262838	-0.0262869	-0.0224435	-0.0262782	-0.000696888	-0.0168769	-0.0260947	-0.0262623	-0.0262838	-0.0262869	-0.0224435	-0.0262782	-0.000696888	-0.0168769	-0.0260947	-0.0262623	-0.0262838	-0.0262869	-0.0224435	-0.0262782	-0.000696888	-0.0168769	-0.0260947	-0.0262623	-0.0262838	-0.0262869	-0.0224435	-0.0262782	-0.000696888	-0.0168769	-0.0260947	-0.0262623	-0.0262838	-0.0262869	-0.0224435	-0.0262782	-0.000696888	-0.0168769	-0.0260947	0	0	0	0	0	0	0	0	-0.0240382	-0.0240382	-0.0240382	-0.0240382	-0.0240382	-0.0240382	-0.0240382	-0.0240382	-0.0204973	-0.0204973	-0.0204973	-0.0204973	-0.0204973	-0.0204973	-0.0204973	-0.0204973	-0.0209843	-0.0209843	-0.0209843	-0.0209843	-0.0209843	-0.0209843	-0.0209843	-0.0209843	-0.0208171	-0.0208171	-0.0208171	-0.0208171	-0.0208171	-0.0208171	-0.0208171	-0.0208171	-0.0208402	-0.0208402	-0.0208402	-0.0208402	-0.0208402	-0.0208402	-0.0208402	-0.0208402	-0.020837	-0.020837	-0.020837	-0.020837	-0.020837	-0.020837	-0.020837	-0.020837	-0.0208374	-0.0208374	-0.0208374	-0.0208374	-0.0208374	-0.0208374	-0.0208374	-0.0208374	-0.0208374	-0.0208374	-0.0208374	-0.0208374	-0.0208374	-0.0208374	-0.0208374	-0.0208374	-0.0208374	-0.0208374	-0.0208374	-0.0208374	-0.0208374	-0.0208374	-0.0208374	-0.0208374	-0.0208879	-0.0208872	-0.0208871	-0.0212784	-0.0208879	-0.0611312	-0.024082	-0.020937	-0.0208809	-0.0208803	-0.0208802	-0.0212162	-0.0208809	-0.0468743	-0.0235697	-0.0209232	-0.0208819	-0.0208813	-0.0208812	-0.021225	-0.0208819	-0.0514962	-0.0236499	-0.0209251	-0.0208818	-0.0208811	-0.0208811	-0.0212237	-0.0208818	-0.0499504	-0.0236373	-0.0209248	-0.0208818	-0.0208812	-0.0208811	-0.0212239	-0.0208818	-0.0504622	-0.0236393	-0.0209249	-0.0208818	-0.0208812	-0.0208811	-0.0212239	-0.0208818	-0.0502922	-0.023639	-0.0209249	-0.0208818	-0.0208812	-0.0208811	-0.0212239	-0.0208818	-0.0503486	-0.023639	-0.0209249	-0.0208818	-0.0208812	-0.0208811	-0.0212239	-0.0208818	-0.0503299	-0.023639	-0.0209249	-0.0209758	-0.0208812	-0.0208811	-0.0212239	-0.0208818	-0.0503361	-0.023639	-0.0210085	-0.0209627	-0.0209752	-0.02098	-0.0209612	-0.0209652	-0.0426454	-0.0226411	-0.0208463	-0.0209491	-0.0209621	-0.0209662	-0.0209978	-0.0209536	-0.0448668	-0.0227913	-0.0208687	-0.020951	-0.0209639	-0.0209682	-0.0209927	-0.0209552	-0.0442136	-0.0227686	-0.0208656	-0.0209507	-0.0209637	-0.0209679	-0.0209934	-0.020955	-0.0444047	-0.0227721	-0.020866	-0.0209508	-0.0209637	-0.0209679	-0.0209933	-0.020955	-0.0443487	-0.0227716	-0.0210167	-0.0209242	-0.0209693	-0.0209689	-0.0205798	-0.0209698	-0.00610307	-0.0179693	-0.0208705	-0.0209263	-0.0209214	-0.0209192	-0.0203834	-0.0209252	-0.00290428	-0.0164389	-0.0209161	-0.0209337	-0.020928	-0.0209261	-0.02041	-0.0209314	-0.00296675	-0.0166067	-0.0209097	-0.0209327	-0.0209271	-0.0209251	-0.0204064	-0.0209306	-0.00296552	-0.0165882	-0.0209106	-0.0209328	-0.0209273	-0.0209253	-0.0204068	-0.0209307	-0.00296555	-0.0165902	-0.0209105	-0.0209328	-0.0209272	-0.0209253	-0.0204068	-0.0209307	-0.00296555	-0.01659	-0.0208354	-0.0209225	-0.0209244	-0.0209248	-0.0206108	-0.0209233	-0.0080165	-0.0186769	-0.0208874	-0.0209244	-0.0209248	-0.0209249	-0.0205829	-0.0209243	-0.00775184	-0.0184201	-0.0208802	-0.0209241	-0.0209248	-0.0209249	-0.0205867	-0.0209241	-0.00776549	-0.0184515	-0.0208812	-0.0209242	-0.0209248	-0.0209249	-0.0205862	-0.0209242	-0.00776479	-0.0184477	-0.0208811	-0.0209242	-0.0209248	-0.0209249	-0.0205863	-0.0209242	-0.00776482	-0.0184481	-0.0208811	-0.0209242	-0.0209248	-0.0209249	-0.0205863	-0.0209242	-0.00776482	-0.0184481	-0.0208811	-0.0209242	-0.0209248	-0.0209249	-0.0205863	-0.0209242	-0.00776482	-0.0184481	-0.0208811	-0.0209242	-0.0209248	-0.0209249	-0.0205863	-0.0209242	-0.00776482	-0.0184481	-0.0208811	-0.0209242	-0.0209248	-0.0209249	-0.0205863	-0.0209242	-0.00776482	-0.0184481	-0.0208811	-0.0209242	-0.0209248	-0.0209249	-0.0205863	-0.0209242	-0.00776482	-0.0184481	-0.0208811	-0.0209242	-0.0209248	-0.0209249	-0.0205863	-0.0209242	-0.00776482	-0.0184481	-0.0208811	-0.0209242	-0.0209248	-0.0209249	-0.0205863	-0.0209242	-0.00776482	-0.0184481	-0.0208811	-0.0209242	-0.0209248	-0.0209249	-0.0205863	-0.0209242	-0.00776482	-0.0184481	-0.0208811	-0.0209242	-0.0209248	-0.0209249	-0.0205863	-0.0209242	-0.00776482	-0.0184481	-0.0208811	-0.0209242	-0.0209248	-0.0209249	-0.0205863	-0.0209242	-0.00776482	-0.0184481	-0.0208811	-0.0209242	-0.0209248	-0.0209249	-0.0205863	-0.0209242	-0.00776482	-0.0184481	-0.0208811	-0.0209242	-0.0209248	-0.0209249	-0.0205863	-0.0209242	-0.00776482	-0.0184481	-0.0208811	-0.0209242	-0.0209248	-0.0209249	-0.0205863	-0.0209242	-0.00776482	-0.0184481	-0.0208811	-0.0209242	-0.0209248	-0.0209249	-0.0205863	-0.0209242	-0.00776482	-0.0184481	-0.0208811	-0.0209242	-0.0209248	-0.0209249	-0.0205863	-0.0209242	-0.00776482	-0.0184481	-0.0208811	0	0	0	0	0	0	0	0	0.0245553	0.0245553	0.0245553	0.0245553	0.0245553	0.0245553	0.0245553	0.0245553	0.0288927	0.0288927	0.0288927	0.0288927	0.0288927	0.0288927	0.0288927	0.0288927	0.0297345	0.0297345	0.0297345	0.0297345	0.0297345	0.0297345	0.0297345	0.0297345	0.0293908	0.0293908	0.0293908	0.0293908	0.0293908	0.0293908	0.0293908	0.0293908	0.0293239	0.0293239	0.0293239	0.0293239	0.0293239	0.0293239	0.0293239	0.0293239	0.029311	0.029311	0.029311	0.029311	0.029311	0.029311	0.029311	0.029311	0.0293084	0.0293084	0.0293084	0.0293084	0.0293084	0.0293084	0.0293084	0.0293084	0.0293079	0.0293079	0.0293079	0.0293079	0.0293079	0.0293079	0.0293079	0.0293079	0.0293079	0.0293079	0.0293079	0.0293079	0.0293079	0.0293079	0.0293079	0.0293079	0.11695	0.0489128	0.0302767	0.0302767	0.0295725	0.0295624	0.0295615	0.029561	0.206138	0.0556624	0.0304715	0.0304715	0.0296244	0.0296123	0.0296112	0.0296106	0.362311	0.0581933	0.0305108	0.0305108	0.0296346	0.0296221	0.0296209	0.0296203	0.915205	0.0591714	0.0305188	0.0305188	0.0296366	0.029624	0.0296228	0.0296222	4.91521	0.0595537	0.0305204	0.0305204	0.029637	0.0296244	0.0296232	0.0296226	5.5418	0.0597039	0.0305207	0.0305207	0.0296371	0.0296245	0.0296233	0.0296227	5.5418	0.0597629	0.0305208	0.0305208	0.0296371	0.0296245	0.0296233	0.0296227	5.5418	0.0597861	0.0305208	0.0305208	0.0296371	0.0296245	0.0296233	0.0296227	5.5418	0.0597953	0.0305208	0.0305208	0.0296371	0.0296245	0.0296233	0.0299934	5.5418	0.051308	0.0295996	0.0299206	0.0300079	0.0300722	0.0301067	0.0302023	5.5418	0.0485144	0.0294196	0.029802	0.0300817	0.0301615	0.0302032	0.0302441	5.5418	0.0476284	0.0293846	0.0297786	0.0300964	0.0301793	0.0302225	0.0302524	5.5418	0.0473507	0.0293778	0.029774	0.0300993	0.0301829	0.0302264	0.0302541	5.5418	0.047264	0.0293765	0.0297731	0.0300999	0.0301836	0.0302271	0.0302615	5.5418	0.0204467	0.0293762	0.0294535	0.0302201	0.0302472	0.0302569	0.0300767	5.5418	0.0111478	0.0291246	0.0289827	0.030045	0.0300324	0.0300184	0.0299725	5.5418	0.01048	0.0290761	0.0288926	0.0300101	0.0299897	0.029971	0.0299519	5.5418	0.0104336	0.0290668	0.0288753	0.0300032	0.0299812	0.0299616	0.0299478	5.5418	0.0104304	0.029065	0.028872	0.0300019	0.0299795	0.0299598	0.029947	5.5418	0.0104302	0.0290646	0.0288714	0.0300016	0.0299792	0.0299594	0.0299434	5.5418	0.0158763	0.0290646	0.0290274	0.0299418	0.0299477	0.0299447	0.029942	5.5418	0.0164606	0.0290646	0.0290574	0.02993	0.0299414	0.0299418	0.0299417	5.5418	0.0165246	0.0290646	0.0290632	0.0299277	0.0299402	0.0299412	0.0299417	5.5418	0.0165316	0.0290646	0.0290643	0.0299272	0.0299399	0.0299411	0.0299417	5.5418	0.0165324	0.0290646	0.0290645	0.0299271	0.0299399	0.029941	0.0299417	5.5418	0.0165325	0.0290646	0.0290645	0.0299271	0.0299399	0.029941	0.0299417	5.5418	0.0165325	0.0290646	0.0290646	0.0299271	0.0299399	0.029941	0.0299417	5.5418	0.0165325	0.0290646	0.0290646	0.0299271	0.0299399	0.029941	0.0299417	5.5418	0.0165325	0.0290646	0.0290646	0.0299271	0.0299399	0.029941	0.0299417	5.5418	0.0165325	0.0290646	0.0290646	0.0299271	0.0299399	0.029941	0.0299417	5.5418	0.0165325	0.0290646	0.0290646	0.0299271	0.0299399	0.029941	0.0299417	5.5418	0.0165325	0.0290646	0.0290646	0.0299271	0.0299399	0.029941	0.0299417	5.5418	0.0165325	0.0290646	0.0290646	0.0299271	0.0299399	0.029941	0.0299417	5.5418	0.0165325	0.0290646	0.0290646	0.0299271	0.0299399	0.029941	0.0299417	5.5418	0.0165325	0.0290646	0.0290646	0.0299271	0.0299399	0.029941	0.0299417	5.5418	0.0165325	0.0290646	0.0290646	0.0299271	0.0299399	0.029941	0.0299417	5.5418	0.0165325	0.0290646	0.0290646	0.0299271	0.0299399	0.029941	0.0299417	5.5418	0.0165325	0.0290646	0.0290646	0.0299271	0.0299399	0.029941	0.0299417	5.5418	0.0165325	0.0290646	0.0290646	0.0299271	0.0299399	0.029941	0.0299417	5.5418	0.0165325	0.0290646	0.0290646	0.0299271	0.0299399	0.029941	0.0299417	0	0	0	0	0	0	0	0	-0.0260121	-0.0260121	-0.0260121	-0.0260121	-0.0260121	-0.0260121	-0.0260121	-0.0260121	-0.0218921	-0.0218921	-0.0218921	-0.0218921	-0.0218921	-0.0218921	-0.0218921	-0.0218921	-0.0224984	-0.0224984	-0.0224984	-0.0224984	-0.0224984	-0.0224984	-0.0224984	-0.0224984	-0.0188789	-0.0188789	-0.0188789	-0.0188789	-0.0188789	-0.0188789	-0.0188789	-0.0188789	-0.0193378	-0.0193378	-0.0193378	-0.0193378	-0.0193378	-0.0193378	-0.0193378	-0.0193378	-0.019279	-0.019279	-0.019279	-0.019279	-0.019279	-0.019279	-0.019279	-0.019279	-0.0192865	-0.0192865	-0.0192865	-0.0192865	-0.0192865	-0.0192865	-0.0192865	-0.0192865	-0.0192856	-0.0192856	-0.0192856	-0.0192856	-0.0192856	-0.0192856	-0.0192856	-0.0192856	-0.0192857	-0.0192857	-0.0192857	-0.0192857	-0.0192857	-0.0192857	-0.0192857	-0.0192857	-1.89646	-0.123593	-0.0228906	-0.0266142	-0.0210953	-0.0210412	-0.0210219	-0.0210117	-1.04922e-05	-0.0623827	-0.0223499	-0.0253525	-0.0208436	-0.0207976	-0.0207812	-0.0207725	-2.06476	-0.0932599	-0.0224302	-0.0255654	-0.0208784	-0.0208313	-0.0208144	-0.0208055	-3.4224e-06	-0.0761586	-0.0224183	-0.0255294	-0.0208736	-0.0208266	-0.0208098	-0.020801	-2.06483	-0.0852072	-0.02242	-0.0255355	-0.0208742	-0.0208273	-0.0208105	-0.0208016	-3.42096e-06	-0.0802948	-0.0224198	-0.0255344	-0.0208742	-0.0208272	-0.0208104	-0.0208015	-2.06483	-0.082926	-0.0224198	-0.0255346	-0.0208742	-0.0208272	-0.0208104	-0.0208015	-3.42096e-06	-0.0815063	-0.0224198	-0.0255346	-0.0208742	-0.0208272	-0.0208104	-0.0208015	-1.11209	-0.0822694	-0.0224198	-0.0255346	-0.0208742	-0.0208272	-0.0208104	-0.0235337	-0.000836511	-0.0355429	-0.0200152	-0.0209973	-0.0236159	-0.0238186	-0.0242774	-0.0241301	-0.40296	-0.0484029	-0.020337	-0.0216387	-0.0231905	-0.0233509	-0.0237258	-0.0240349	-0.0296137	-0.0444621	-0.0202936	-0.0215469	-0.0232559	-0.0234234	-0.0238127	-0.0240501	-0.336745	-0.0456346	-0.0202995	-0.02156	-0.0232459	-0.0234121	-0.023799	-0.0240477	-0.0458876	-0.0452826	-0.0202987	-0.0215581	-0.0232474	-0.0234139	-0.0238012	-0.0241441	-0.0021069	-0.00351611	-0.0227374	-0.0193917	-0.0241943	-0.0242297	-0.0241898	-0.0227019	-2.4238e-06	-0.00118204	-0.0217343	-0.0171246	-0.0225145	-0.0225031	-0.0223272	-0.0224304	-4.36496e-06	-0.00120055	-0.0218793	-0.0173842	-0.0227667	-0.0227622	-0.0226047	-0.0224708	-4.36491e-06	-0.0012004	-0.0218583	-0.0173543	-0.0227287	-0.0227231	-0.0225631	-0.0224648	-4.36491e-06	-0.0012004	-0.0218614	-0.0173577	-0.0227344	-0.022729	-0.0225694	-0.0224657	-4.36491e-06	-0.0012004	-0.0218609	-0.0173573	-0.0227335	-0.0227281	-0.0225684	-0.0224208	-6.64459e-05	-0.00432603	-0.0206554	-0.0183019	-0.0222842	-0.0223422	-0.0223864	-0.0224192	-0.000196573	-0.00423702	-0.0208212	-0.0181875	-0.0223506	-0.0223994	-0.0224134	-0.0224194	-0.000196403	-0.00423953	-0.0207983	-0.0182013	-0.0223408	-0.0223909	-0.0224094	-0.0224194	-0.000196403	-0.00423946	-0.0208015	-0.0181996	-0.0223423	-0.0223922	-0.02241	-0.0224194	-0.000196403	-0.00423946	-0.0208011	-0.0181999	-0.022342	-0.022392	-0.0224099	-0.0224194	-0.000196403	-0.00423946	-0.0208011	-0.0181998	-0.0223421	-0.022392	-0.0224099	-0.0224194	-0.000196403	-0.00423946	-0.0208011	-0.0181998	-0.0223421	-0.022392	-0.0224099	-0.0224194	-0.000196403	-0.00423946	-0.0208011	-0.0181998	-0.0223421	-0.022392	-0.0224099	-0.0224194	-0.000196403	-0.00423946	-0.0208011	-0.0181998	-0.0223421	-0.022392	-0.0224099	-0.0224194	-0.000196403	-0.00423946	-0.0208011	-0.0181998	-0.0223421	-0.022392	-0.0224099	-0.0224194	-0.000196403	-0.00423946	-0.0208011	-0.0181998	-0.0223421	-0.022392	-0.0224099	-0.0224194	-0.000196403	-0.00423946	-0.0208011	-0.0181998	-0.0223421	-0.022392	-0.0224099	-0.0224194	-0.000196403	-0.00423946	-0.0208011	-0.0181998	-0.0223421	-0.022392	-0.0224099	-0.0224194	-0.000196403	-0.00423946	-0.0208011	-0.0181998	-0.0223421	-0.022392	-0.0224099	-0.0224194	-0.000196403	-0.00423946	-0.0208011	-0.0181998	-0.0223421	-0.022392	-0.0224099	-0.0224194	-0.000196403	-0.00423946	-0.0208011	-0.0181998	-0.0223421	-0.022392	-0.0224099	-0.0224194	-0.000196403	-0.00423946	-0.0208011	-0.0181998	-0.0223421	-0.022392	-0.0224099	-0.0224194	-0.000196403	-0.00423946	-0.0208011	-0.0181998	-0.0223421	-0.022392	-0.0224099	-0.0224194	-0.000196403	-0.00423946	-0.0208011	-0.0181998	-0.0223421	-0.022392	-0.0224099	-0.0224194	-0.000196403	-0.00423946	-0.0208011	-0.0181998	-0.0223421	-0.022392	-0.0224099	-0.0224194	0	0	0	0	0	0	0	0	0.0452716	0.0452716	0.0452716	0.0452716	0.0452716	0.0452716	0.0452716	0.0452716	0.0610971	0.0610971	0.0610971	0.0610971	0.0610971	0.0610971	0.0610971	0.0610971	0.0678391	0.0678391	0.0678391	0.0678391	0.0678391	0.0678391	0.0678391	0.0678391	0.0258406	0.0258406	0.0258406	0.0258406	0.0258406	0.0258406	0.0258406	0.0258406	0.0195507	0.0195507	0.0195507	0.0195507	0.0195507	0.0195507	0.0195507	0.0195507	0.0187505	0.0187505	0.0187505	0.0187505	0.0187505	0.0187505	0.0187505	0.0187505	0.0186511	0.0186511	0.0186511	0.0186511	0.0186511	0.0186511	0.0186511	0.0186511	0.0186388	0.0186388	0.0186388	0.0186388	0.0186388	0.0186388	0.0186388	0.0186388	0.0186372	0.0186372	0.0186372	0.0186372	0.0186372	0.0186372	0.0186372	0.0186372	10.1124	1.22482	0.0371377	0.123129	0.0316591	0.0316591	0.0311766	0.0309211	10.2172	10.1928	0.0419846	0.24389	0.034516	0.034516	0.0338814	0.0335469	10.2172	10.2172	0.0433553	0.529275	0.0351764	0.0351764	0.0344949	0.0341365	10.2172	10.2172	0.043751	2.73275	0.0353308	0.0353308	0.0346355	0.0342702	10.2172	10.2172	0.0438659	10.2172	0.035367	0.035367	0.0346679	0.0343007	10.2172	10.2172	0.0438993	10.2172	0.0353755	0.0353755	0.0346753	0.0343076	10.2172	10.2172	0.0439091	10.2172	0.0353775	0.0353775	0.034677	0.0343092	10.2172	10.2172	0.0439119	10.2172	0.0353779	0.0353779	0.0346774	0.0343095	10.2172	10.2172	0.0439127	10.2172	0.0353781	0.0353781	0.0346775	0.0708232	10.2172	10.2172	0.0439129	10.2172	0.0730206	0.0672728	0.0801448	0.114057	10.2172	10.2172	0.043913	10.2172	0.0936223	0.0830548	0.108171	0.151527	10.2172	10.2172	0.043913	10.2172	0.107238	0.0921715	0.130072	0.193637	10.2172	10.2172	0.043913	10.2172	0.117295	0.0978827	0.150186	0.254719	10.2172	10.2172	0.043913	10.2172	0.125316	0.101638	0.171341	0.392644	10.2172	10.2172	0.0834393	10.2172	0.166972	0.142966	0.228929	0.668812	10.2172	10.2172	0.0902288	10.2172	0.149694	0.133182	0.218763	2.87077	10.2172	10.2172	0.0943616	10.2172	0.133644	0.124887	0.204738	10.2172	10.2172	10.2172	0.0969684	10.2172	0.120262	0.118257	0.186823	10.2172	10.2172	10.2172	0.0986493	10.2172	0.110123	0.113208	0.166163	10.2172	10.2172	10.2172	0.0997484	10.2172	0.103009	0.109506	0.145117	10.2172	10.2172	10.2172	0.0729455	10.2172	0.0873688	0.0911958	0.117084	10.2172	10.2172	10.2172	0.0610975	10.2172	0.0787973	0.0808142	0.0973437	10.2172	10.2172	10.2172	0.0564898	10.2172	0.0744592	0.0754582	0.0854579	10.2172	10.2172	10.2172	0.0547928	10.2172	0.0723549	0.0728342	0.0790076	10.2172	10.2172	10.2172	0.0541805	10.2172	0.0713556	0.071582	0.0757119	10.2172	10.2172	10.2172	0.0539614	10.2172	0.0708857	0.0709919	0.0740809	10.2172	10.2172	10.2172	0.0538831	10.2172	0.070666	0.0707156	0.0732868	10.2172	10.2172	10.2172	0.0538552	10.2172	0.0705634	0.0705866	0.0729032	10.2172	10.2172	10.2172	0.0538453	10.2172	0.0705156	0.0705263	0.0727186	10.2172	10.2172	10.2172	0.0538417	10.2172	0.0704933	0.0704983	0.0726299	10.2172	10.2172	10.2172	0.0538404	10.2172	0.0704828	0.0704852	0.0725874	10.2172	10.2172	10.2172	0.05384	10.2172	0.070478	0.0704791	0.072567	10.2172	10.2172	10.2172	0.0538398	10.2172	0.0704757	0.0704762	0.0725571	10.2172	10.2172	10.2172	0.0538398	10.2172	0.0704747	0.0704749	0.0725525	10.2172	10.2172	10.2172	0.0538398	10.2172	0.0704742	0.0704743	0.0725502	10.2172	10.2172	10.2172	0.0538397	10.2172	0.070474	0.0704741	0.0725491	10.2172	10.2172	10.2172	0.0538397	10.2172	0.0704739	0.0704739	0.0725486	10.2172	10.2172	10.2172	0.0538397	10.2172	0.0704738	0.0704738	0.0725484	10.2172	10.2172	10.2172	0.0538397	10.2172	0.0704738	0.0704738	0.0725483	10.2172	10.2172	10.2172	0.0538397	10.2172	0.0704738	0.0704738	0.0725482	10.2172	0	0	0	0	0	0	0	0	0.0585719	0.0585719	0.0585719	0.0585719	0.0585719	0.0585719	0.0585719	0.0585719	0.0863161	0.0863161	0.0863161	0.0863161	0.0863161	0.0863161	0.0863161	0.0863161	0.103686	0.103686	0.103686	0.103686	0.103686	0.103686	0.103686	0.103686	0.00327186	0.00327186	0.00327186	0.00327186	0.00327186	0.00327186	0.00327186	0.00327186	0.00167715	0.00167715	0.00167715	0.00167715	0.00167715	0.00167715	0.00167715	0.00167715	0.00165944	0.00165944	0.00165944	0.00165944	0.00165944	0.00165944	0.00165944	0.00165944	0.00165924	0.00165924	0.00165924	0.00165924	0.00165924	0.00165924	0.00165924	0.00165924	0.00165924	0.00165924	0.00165924	0.00165924	0.00165924	0.00165924	0.00165924	0.00165924	0.00165924	0.00165924	0.00165924	0.00165924	0.00165924	0.00165924	0.00165924	0.00165924	13.1899	1.20013	0.012585	1.20013	0.0108188	0.012585	0.0108188	0.00996784	13.2189	13.1736	0.0135334	13.1736	0.0114983	0.0135334	0.0114983	0.0105342	13.2189	13.2189	0.013619	13.2189	0.0115504	0.013619	0.0115504	0.0105739	13.2189	13.2189	0.0136267	13.2189	0.0115544	0.0136267	0.0115544	0.0105767	13.2189	13.2189	0.0136274	13.2189	0.0115547	0.0136274	0.0115547	0.0105769	13.2189	13.2189	0.0136275	13.2189	0.0115547	0.0136275	0.0115547	0.0105769	13.2189	13.2189	0.0136275	13.2189	0.0115547	0.0136275	0.0115547	0.0105769	13.2189	13.2189	0.0136275	13.2189	0.0115547	0.0136275	0.0115547	0.0105769	13.2189	13.2189	0.0136275	13.2189	0.0115547	0.0136275	0.0115547	0.136207	13.2189	13.2189	0.0560028	13.2189	0.148668	0.0560028	0.148668	0.626746	13.2189	13.2189	0.0741497	13.2189	0.364218	0.0741497	0.364218	7.47974	13.2189	13.2189	0.0836094	13.2189	1.40537	0.0836094	1.40537	13.2189	13.2189	13.2189	0.0890068	13.2189	13.1111	0.0890068	13.1111	13.2189	13.2189	13.2189	0.0922398	13.2189	13.2189	0.0922398	13.2189	13.2189	13.2189	13.2189	0.494158	13.2189	13.2189	0.494158	13.2189	13.2189	13.2189	13.2189	2.37468	13.2189	13.2189	2.37468	13.2189	13.2189	13.2189	13.2189	13.2187	13.2189	13.2189	13.2187	13.2189	13.2189	13.2189	13.2189	13.2189	13.2189	13.2189	13.2189	13.2189	13.2189	13.2189	13.2189	13.2189	13.2189	13.2189	13.2189	13.2189	13.2189	13.2189	13.2189	13.2189	13.2189	13.2189	13.2189	13.2189	13.2189	13.2189	13.2189	13.2189	13.2189	13.2189	13.2189	13.2189	13.2189	13.2189	13.2189	13.2189	13.2189	13.2189	13.2189	13.2189	13.2189	13.2189	13.2189	13.2189	13.2189	13.2189	13.2189	13.2189	13.2189	13.2189	13.2189	13.2189	13.2189	13.2189	13.2189	13.2189	13.2189	13.2189	13.2189	13.2189	13.2189	13.2189	13.2189	13.2189	13.2189	13.2189	13.2189	13.2189	13.2189	13.2189	13.2189	13.2189	13.2189	13.2189	13.2189	13.2189	13.2189	13.2189	13.2189	13.2189	13.2189	13.2189	13.2189	13.2189	13.2189	13.2189	13.2189	13.2189	13.2189	13.2189	13.2189	13.2189	13.2189	13.2189	13.2189	13.2189	13.2189	13.2189	13.2189	13.2189	13.2189	13.2189	13.2189	13.2189	13.2189	13.2189	13.2189	13.2189	13.2189	13.2189	13.2189	13.2189	13.2189	13.2189	13.2189	13.2189	13.2189	13.2189	13.2189	13.2189	13.2189	13.2189	13.2189	13.2189	13.2189	13.2189	13.2189	13.2189	13.2189	13.2189	13.2189	13.2189	13.2189	13.2189	13.2189	13.2189	13.2189	13.2189	13.2189	13.2189	13.2189	13.2189	13.2189	13.2189	13.2189	13.2189	13.2189	13.2189	13.2189	13.2189	13.2189	13.2189	13.2189	13.2189	13.2189	13.2189	13.2189	13.2189	13.2189	13.2189	13.2189	13.2189	13.2189	13.2189	13.2189	13.2189	13.2189	13.2189	13.2189	13.2189	13.2189	13.2189	13.2189	13.2189	13.2189	13.2189	13.2189	13.2189	13.2189	13.2189	13.2189	13.2189	13.2189	13.2189	13.2189	0	0	0	0	0	0	0	0	-0.0233043	-0.0233043	-0.0233043	-0.0233043	-0.0233043	-0.0233043	-0.0233043	-0.0233043	-0.0199685	-0.0199685	-0.0199685	-0.0199685	-0.0199685	-0.0199685	-0.0199685	-0.0199685	-0.0204151	-0.0204151	-0.0204151	-0.0204151	-0.0204151	-0.0204151	-0.0204151	-0.0204151	-1.01413e-05	-1.01413e-05	-1.01413e-05	-1.01413e-05	-1.01413e-05	-1.01413e-05	-1.01413e-05	-1.01413e-05	-1.16166e-05	-1.16166e-05	-1.16166e-05	-1.16166e-05	-1.16166e-05	-1.16166e-05	-1.16166e-05	-1.16166e-05	-1.16165e-05	-1.16165e-05	-1.16165e-05	-1.16165e-05	-1.16165e-05	-1.16165e-05	-1.16165e-05	-1.16165e-05	-1.16165e-05	-1.16165e-05	-1.16165e-05	-1.16165e-05	-1.16165e-05	-1.16165e-05	-1.16165e-05	-1.16165e-05	-1.16165e-05	-1.16165e-05	-1.16165e-05	-1.16165e-05	-1.16165e-05	-1.16165e-05	-1.16165e-05	-1.16165e-05	-1.16165e-05	-1.16165e-05	-1.16165e-05	-1.16165e-05	-1.16165e-05	-1.16165e-05	-1.16165e-05	-1.16165e-05	-3.99253	-0.0233025	-0.000626826	-3.99253	-0.000626826	-0.00209533	-0.000865689	-0.000534078	-4.76308e-11	-0.0199687	-0.000624266	-4.76308e-11	-0.000624266	-0.00206649	-0.000860782	-0.000532224	-3.99261	-0.0204151	-0.000624277	-3.99261	-0.000624277	-0.00206688	-0.00086081	-0.000532231	-4.76069e-11	-0.0203547	-0.000624276	-4.76069e-11	-0.000624276	-0.00206688	-0.00086081	-0.000532231	-3.99261	-0.0203629	-0.000624276	-3.99261	-0.000624276	-0.00206688	-0.00086081	-0.000532231	-4.76069e-11	-0.0203618	-0.000624276	-4.76069e-11	-0.000624276	-0.00206688	-0.00086081	-0.000532231	-3.99261	-0.0203619	-0.000624276	-3.99261	-0.000624276	-0.00206688	-0.00086081	-0.000532231	-4.76069e-11	-0.0203619	-0.000624276	-4.76069e-11	-0.000624276	-0.00206688	-0.00086081	-0.000532231	-1.39158	-0.0203619	-0.000624276	-3.99261	-0.000624276	-0.00206688	-0.00086081	-0.120524	-0.000179551	-0.00233249	-0.076711	-9.36353e-15	-0.140812	-0.00206688	-0.0479521	-0.169377	-3.30172e-05	-0.00262975	-0.0464977	-0.00325813	-0.0562987	-0.00206688	-0.0351353	-0.123461	-3.30495e-05	-0.00262456	-0.0567436	-0.00318827	-0.0980193	-0.00206688	-0.0382416	-0.166201	-3.30494e-05	-0.00262465	-0.0530404	-0.00318975	-0.0745887	-0.00206688	-0.0374646	-0.126035	-3.30494e-05	-0.00262465	-0.0543505	-0.00318972	-0.0869697	-0.00206688	-0.0376574	-0.364514	-0.00962921	-0.0229025	-0.545535	-3.23622e-05	-0.448136	-0.245761	-0.450328	-0.00594736	-2.88695e-09	-0.00132485	-0.00172355	-7.41401e-08	-0.00241733	-0.0126345	-0.0025358	-0.0353656	-7.36434e-07	-0.00152942	-0.0635815	-7.4156e-08	-0.0465749	-0.0591037	-0.0495098	-0.0291111	-7.3643e-07	-0.00152734	-0.0422949	-7.4156e-08	-0.0347922	-0.0435093	-0.0363077	-0.0303415	-7.3643e-07	-0.00152736	-0.0486735	-7.4156e-08	-0.0376105	-0.0482247	-0.0396176	-0.0300954	-7.3643e-07	-0.00152736	-0.0466681	-7.4156e-08	-0.0369164	-0.0467479	-0.0387606	-0.0198234	-7.41557e-08	-0.000516153	-0.0142326	-7.36434e-07	-0.0151843	-0.00426237	-0.0108689	-0.0199509	-7.36434e-07	-0.000519639	-0.0176508	-7.3643e-07	-0.0175397	-0.00565396	-0.0130808	-0.0199341	-7.3643e-07	-0.000519627	-0.0172551	-7.3643e-07	-0.0172678	-0.00560189	-0.0128901	-0.0199363	-7.3643e-07	-0.000519627	-0.0173004	-7.3643e-07	-0.017299	-0.00560383	-0.0129064	-0.019936	-7.3643e-07	-0.000519627	-0.0172952	-7.3643e-07	-0.0172954	-0.00560376	-0.012905	-0.0199361	-7.3643e-07	-0.000519627	-0.0172958	-7.3643e-07	-0.0172958	-0.00560376	-0.0129051	-0.019936	-7.3643e-07	-0.000519627	-0.0172958	-7.3643e-07	-0.0172958	-0.00560376	-0.0129051	-0.019936	-7.3643e-07	-0.000519627	-0.0172958	-7.3643e-07	-0.0172958	-0.00560376	-0.0129051	-0.019936	-7.3643e-07	-0.000519627	-0.0172958	-7.3643e-07	-0.0172958	-0.00560376	-0.0129051	-0.019936	-7.3643e-07	-0.000519627	-0.0172958	-7.3643e-07	-0.0172958	-0.00560376	-0.0129051	-0.019936	-7.3643e-07	-0.000519627	-0.0172958	-7.3643e-07	-0.0172958	-0.00560376	-0.0129051	-0.019936	-7.3643e-07	-0.000519627	-0.0172958	-7.3643e-07	-0.0172958	-0.00560376	-0.0129051	-0.019936	-7.3643e-07	-0.000519627	-0.0172958	-7.3643e-07	-0.0172958	-0.00560376	-0.0129051	-0.019936	-7.3643e-07	-0.000519627	-0.0172958	-7.3643e-07	-0.0172958	-0.00560376	-0.0129051	-0.019936	-7.3643e-07	-0.000519627	-0.0172958	-7.3643e-07	-0.0172958	-0.00560376	-0.0129051	-0.019936	-7.3643e-07	-0.000519627	-0.0172958	-7.3643e-07	-0.0172958	-0.00560376	-0.0129051	-0.019936	-7.3643e-07	-0.000519627	-0.0172958	-7.3643e-07	-0.0172958	-0.00560376	-0.0129051	-0.019936	-7.3643e-07	-0.000519627	-0.0172958	-7.3643e-07	-0.0172958	-0.00560376	-0.0129051	-0.019936	-7.3643e-07	-0.000519627	-0.0172958	-7.3643e-07	-0.0172958	-0.00560376	-0.0129051	-0.019936	-7.3643e-07	-0.000519627	-0.0172958	-7.3643e-07	-0.0172958	-0.00560376	-0.0129051	-0.019936	0	0	0	0	0	0	0	0	-0.0390281	-0.0390281	-0.0390281	-0.0390281	-0.0390281	-0.0390281	-0.0390281	-0.0390281	-0.0301298	-0.0301298	-0.0301298	-0.0301298	-0.0301298	-0.0301298	-0.0301298	-0.0301298	-0.0319616	-0.0319616	-0.0319616	-0.0319616	-0.0319616	-0.0319616	-0.0319616	-0.0319616	-1.79541e-06	-1.79541e-06	-1.79541e-06	-1.79541e-06	-1.79541e-06	-1.79541e-06	-1.79541e-06	-1.79541e-06	-2.22102e-06	-2.22102e-06	-2.22102e-06	-2.22102e-06	-2.22102e-06	-2.22102e-06	-2.22102e-06	-2.22102e-06	-2.22102e-06	-2.22102e-06	-2.22102e-06	-2.22102e-06	-2.22102e-06	-2.22102e-06	-2.22102e-06	-2.22102e-06	-2.22102e-06	-2.22102e-06	-2.22102e-06	-2.22102e-06	-2.22102e-06	-2.22102e-06	-2.22102e-06	-2.22102e-06	-2.22102e-06	-2.22102e-06	-2.22102e-06	-2.22102e-06	-2.22102e-06	-2.22102e-06	-2.22102e-06	-2.22102e-06	-2.22102e-06	-2.22102e-06	-2.22102e-06	-2.22102e-06	-2.22102e-06	-2.22102e-06	-2.22102e-06	-2.22102e-06	-0.0390276	-0.0017663	-0.000321555	-8.39381	-0.000374098	-0.0390276	-0.0017663	-0.000321555	-0.0301299	-0.00174568	-0.000320872	-9.69974e-23	-0.000373173	-0.0301299	-0.00174568	-0.000320872	-0.0319616	-0.00174592	-0.000320874	-8.39382	-0.000373175	-0.0319616	-0.00174592	-0.000320874	-0.0315757	-0.00174592	-0.000320874	-9.69929e-23	-0.000373175	-0.0315757	-0.00174592	-0.000320874	-0.0316566	-0.00174592	-0.000320874	-8.39382	-0.000373175	-0.0316566	-0.00174592	-0.000320874	-0.0316396	-0.00174592	-0.000320874	-9.69929e-23	-0.000373175	-0.0316396	-0.00174592	-0.000320874	-0.0316432	-0.00174592	-0.000320874	-8.39382	-0.000373175	-0.0316432	-0.00174592	-0.000320874	-0.0316424	-0.00174592	-0.000320874	-9.69929e-23	-0.000373175	-0.0316424	-0.00174592	-0.000320874	-0.269663	-0.00174592	-0.000320874	-8.39382	-0.000373175	-0.0316426	-0.00174592	-0.337059	-0.0566831	-0.0152703	-0.606529	-1.69444e-27	-0.38957	-5.47131e-05	-0.0152703	-0.0687064	-4.63132e-05	-0.0139578	-0.0115039	-0.00311635	-0.0304537	-6.75157e-05	-0.0139578	-0.394675	-6.75194e-05	-0.0140801	-0.565815	-0.00305239	-0.321461	-6.751e-05	-0.0140801	-0.0469377	-6.751e-05	-0.0140686	-0.0150788	-0.00305369	-0.0478265	-6.751e-05	-0.0140686	-0.453048	-6.751e-05	-0.0140697	-0.553346	-0.00305367	-0.287503	-6.751e-05	-0.0140697	-0.188355	-0.114466	-0.726749	-0.118534	-8.4386e-06	-0.567016	-0.0390107	-0.726749	-0.0410828	-4.65359e-05	-0.000389122	-0.0439962	-3.40682e-09	-0.00224978	-0.00547975	-0.000389122	-0.0734259	-0.00710097	-0.0486914	-0.0720273	-3.40701e-09	-0.0955292	-0.00684895	-0.0486914	-0.0592999	-0.0067755	-0.0353574	-0.0598508	-3.40701e-09	-0.0516023	-0.00678686	-0.0353574	-0.065103	-0.00679018	-0.0386247	-0.0648665	-3.40701e-09	-0.0689905	-0.00678967	-0.0386247	-0.0626538	-0.00678952	-0.0377973	-0.0627518	-3.40701e-09	-0.0615029	-0.00678954	-0.0377973	-0.0260739	-9.52918e-05	-0.00508822	-0.0236261	-6.48223e-08	-0.0204845	-0.000282027	-0.00508822	-0.0301369	-0.000294878	-0.00632499	-0.0306302	-6.48223e-08	-0.0268958	-0.000294512	-0.00632499	-0.0293355	-0.000294487	-0.00627318	-0.0292396	-6.48223e-08	-0.0257755	-0.000294487	-0.00627318	-0.0294919	-0.000294487	-0.00627534	-0.0295106	-6.48223e-08	-0.0259678	-0.000294487	-0.00627534	-0.0294613	-0.000294487	-0.00627525	-0.0294576	-6.48223e-08	-0.0259347	-0.000294487	-0.00627525	-0.0294672	-0.000294487	-0.00627525	-0.029468	-6.48223e-08	-0.0259404	-0.000294487	-0.00627525	-0.0294661	-0.000294487	-0.00627525	-0.0294659	-6.48223e-08	-0.0259394	-0.000294487	-0.00627525	-0.0294663	-0.000294487	-0.00627525	-0.0294663	-6.48223e-08	-0.0259396	-0.000294487	-0.00627525	-0.0294663	-0.000294487	-0.00627525	-0.0294663	-6.48223e-08	-0.0259396	-0.000294487	-0.00627525	-0.0294663	-0.000294487	-0.00627525	-0.0294663	-6.48223e-08	-0.0259396	-0.000294487	-0.00627525	-0.0294663	-0.000294487	-0.00627525	-0.0294663	-6.48223e-08	-0.0259396	-0.000294487	-0.00627525	-0.0294663	-0.000294487	-0.00627525	-0.0294663	-6.48223e-08	-0.0259396	-0.000294487	-0.00627525	-0.0294663	-0.000294487	-0.00627525	-0.0294663	-6.48223e-08	-0.0259396	-0.000294487	-0.00627525	-0.0294663	-0.000294487	-0.00627525	-0.0294663	-6.48223e-08	-0.0259396	-0.000294487	-0.00627525	-0.0294663	-0.000294487	-0.00627525	-0.0294663	-6.48223e-08	-0.0259396	-0.000294487	-0.00627525	-0.0294663	-0.000294487	-0.00627525	-0.0294663	-6.48223e-08	-0.0259396	-0.000294487	-0.00627525	-0.0294663	-0.000294487	-0.00627525	-0.0294663	-6.48223e-08	-0.0259396	-0.000294487	-0.00627525	-0.0294663	-0.000294487	-0.00627525	-0.0294663	-6.48223e-08	-0.0259396	-0.000294487	-0.00627525	-0.0294663	-0.000294487	-0.00627525	-0.0294663	-6.48223e-08	-0.0259396	-0.000294487	-0.00627525	-0.0294663	-0.000294487	-0.00627525	-0.0294663	-6.48223e-08	-0.0259396	-0.000294487	-0.00627525	-0.0294663	0	0	0	0	0	0	0	0	0.0275697	0.0275697	0.0275697	0.0275697	0.0275697	0.0275697	0.0275697	0.0275697	0.0330935	0.0330935	0.0330935	0.0330935	0.0330935	0.0330935	0.0330935	0.0330935	0.0343261	0.0343261	0.0343261	0.0343261	0.0343261	0.0343261	0.0343261	0.0343261	1.72716e-05	1.72716e-05	1.72716e-05	1.72716e-05	1.72716e-05	1.72716e-05	1.72716e-05	1.72716e-05	1.37452e-05	1.37452e-05	1.37452e-05	1.37452e-05	1.37452e-05	1.37452e-05	1.37452e-05	1.37452e-05	1.37449e-05	1.37449e-05	1.37449e-05	1.37449e-05	1.37449e-05	1.37449e-05	1.37449e-05	1.37449e-05	1.37449e-05	1.37449e-05	1.37449e-05	1.37449e-05	1.37449e-05	1.37449e-05	1.37449e-05	1.37449e-05	1.37449e-05	1.37449e-05	1.37449e-05	1.37449e-05	1.37449e-05	1.37449e-05	1.37449e-05	1.37449e-05	1.37449e-05	1.37449e-05	1.37449e-05	1.37449e-05	1.37449e-05	1.37449e-05	1.37449e-05	1.37449e-05	0.00247926	0.00102431	0.000631936	4.72347	0.00074168	4.72347	0.0275722	0.00074168	0.00252027	0.00103122	0.000634542	6.22211	0.000745282	6.22211	0.033094	0.000745282	0.00252095	0.00103127	0.000634553	6.22211	0.000745299	6.22211	0.0343262	0.000745299	0.00252097	0.00103127	0.000634553	6.22211	0.000745299	6.22211	0.0346073	0.000745299	0.00252097	0.00103127	0.000634553	6.22211	0.000745299	6.22211	0.0346718	0.000745299	0.00252097	0.00103127	0.000634553	6.22211	0.000745299	6.22211	0.0346866	0.000745299	0.00252097	0.00103127	0.000634553	6.22211	0.000745299	6.22211	0.03469	0.000745299	0.00252097	0.00103127	0.000634553	6.22211	0.000745299	6.22211	0.0346907	0.000745299	0.138601	0.00103127	0.000634553	6.22211	0.000745299	6.22211	0.0346909	0.168069	0.331983	0.057441	0.431606	6.22211	0.168069	6.22211	0.00397994	0.27075	0.0225202	0.083266	3.53189	6.22211	0.485093	6.22211	0.0032445	0.514339	0.00287976	0.0986356	6.22211	6.22211	2.55681	6.22211	0.00322867	1.94863	0.00252699	0.109074	6.22211	6.22211	6.2221	6.22211	0.00322833	6.22113	0.00252107	0.116776	6.22211	6.22211	6.22211	6.22211	0.00322832	6.22211	0.076989	1.2908	6.22211	6.22211	6.22211	6.22211	0.0281658	6.22211	0.0170806	6.10487	6.22211	6.22211	6.22211	6.22211	0.00220163	6.22211	0.085005	6.22211	6.22211	6.22211	6.22211	6.22211	0.0018523	6.22211	0.132563	6.22211	6.22211	6.22211	6.22211	6.22211	0.001848	6.22211	0.180496	6.22211	6.22211	6.22211	6.22211	6.22211	0.00184795	6.22211	0.245654	6.22211	6.22211	6.22211	6.22211	6.22211	0.00184795	6.22211	0.0258151	6.22211	6.22211	6.22211	6.22211	6.22211	0.000624497	6.22211	0.00816945	6.22211	6.22211	6.22211	6.22211	6.22211	0.000619432	6.22211	0.00726517	6.22211	6.22211	6.22211	6.22211	6.22211	0.000619411	6.22211	0.00722162	6.22211	6.22211	6.22211	6.22211	6.22211	0.000619411	6.22211	0.00721953	6.22211	6.22211	6.22211	6.22211	6.22211	0.000619411	6.22211	0.00721944	6.22211	6.22211	6.22211	6.22211	6.22211	0.000619411	6.22211	0.00721942	6.22211	6.22211	6.22211	6.22211	6.22211	0.000619411	6.22211	0.00721942	6.22211	6.22211	6.22211	6.22211	6.22211	0.000619411	6.22211	0.00721942	6.22211	6.22211	6.22211	6.22211	6.22211	0.000619411	6.22211	0.00721942	6.22211	6.22211	6.22211	6.22211	6.22211	0.000619411	6.22211	0.00721942	6.22211	6.22211	6.22211	6.22211	6.22211	0.000619411	6.22211	0.00721942	6.22211	6.22211	6.22211	6.22211	6.22211	0.000619411	6.22211	0.00721942	6.22211	6.22211	6.22211	6.22211	6.22211	0.000619411	6.22211	0.00721942	6.22211	6.22211	6.22211	6.22211	6.22211	0.000619411	6.22211	0.00721942	6.22211	6.22211	6.22211	6.22211	6.22211	0.000619411	6.22211	0.00721942	6.22211	6.22211	6.22211	6.22211	6.22211	0.000619411	6.22211	0.00721942	6.22211	6.22211	6.22211	6.22211	6.22211	0.000619411	6.22211	0.00721942	6.22211	6.22211	6.22211	6.22211	6.22211	0.000619411	6.22211	0.00721942	6.22211	6.22211	6.22211	6.22211	6.22211	0.000619411	6.22211	0.00721942	6.22211	6.22211	6.22211	6.22211	6.22211	0.000619411	6.22211	0	0	0	0	0	0	0	0	-0.0342943	-0.0342943	-0.0342943	-0.0342943	-0.0342943	-0.0342943	-0.0342943	-0.0342943	-0.0273198	-0.0273198	-0.0273198	-0.0273198	-0.0273198	-0.0273198	-0.0273198	-0.0273198	-0.0286132	-0.0286132	-0.0286132	-0.0286132	-0.0286132	-0.0286132	-0.0286132	-0.0286132	-0.00079422	-0.00079422	-0.00079422	-0.00079422	-0.00079422	-0.00079422	-0.00079422	-0.00079422	-0.000955764	-0.000955764	-0.000955764	-0.000955764	-0.000955764	-0.000955764	-0.000955764	-0.000955764	-0.000954737	-0.000954737	-0.000954737	-0.000954737	-0.000954737	-0.000954737	-0.000954737	-0.000954737	-0.000954744	-0.000954744	-0.000954744	-0.000954744	-0.000954744	-0.000954744	-0.000954744	-0.000954744	-0.000954744	-0.000954744	-0.000954744	-0.000954744	-0.000954744	-0.000954744	-0.000954744	-0.000954744	-0.000954744	-0.000954744	-0.000954744	-0.000954744	-0.000954744	-0.000954744	-0.000954744	-0.000954744	-0.00724162	-0.00622532	-0.00573565	-0.691648	-0.00622532	-7.72248	-0.691648	-0.00724162	-0.0069451	-0.00601086	-0.00555613	-0.00764647	-0.00601086	-1.64978e-19	-0.00764647	-0.0069451	-0.00695881	-0.00601945	-0.00556277	-0.664102	-0.00601945	-7.72259	-0.664102	-0.00695881	-0.00695818	-0.0060191	-0.00556252	-0.00918342	-0.0060191	-1.64856e-19	-0.00918342	-0.00695818	-0.00695821	-0.00601911	-0.00556253	-0.657917	-0.00601911	-7.72259	-0.657917	-0.00695821	-0.0069582	-0.00601911	-0.00556253	-0.00956888	-0.00601911	-1.64856e-19	-0.00956888	-0.0069582	-0.0069582	-0.00601911	-0.00556253	-0.656374	-0.00601911	-7.72259	-0.656374	-0.0069582	-0.0069582	-0.00601911	-0.00556253	-0.00966754	-0.00601911	-1.64856e-19	-0.00966754	-0.0069582	-0.0895007	-0.00601911	-0.00556253	-0.65598	-0.00601911	-7.72259	-0.65598	-0.0895007	-0.0519208	-0.0775332	-0.147083	-0.000172656	-0.0775332	-5.76856e-25	-0.000172656	-0.01654	-0.0212279	-0.0483511	-0.0580125	-0.0135591	-0.0483511	-0.0121559	-0.0135591	-0.0268454	-0.0260234	-0.0586387	-0.104323	-0.0124051	-0.0586387	-0.0112124	-0.0124051	-0.0250714	-0.0252085	-0.0547852	-0.0769239	-0.0125006	-0.0547852	-0.011283	-0.0125006	-0.0253682	-0.0253452	-0.0561983	-0.0921303	-0.0124927	-0.0561983	-0.0112777	-0.0124927	-0.149843	-0.0421528	-0.128035	-0.109675	-0.00142826	-0.128035	-3.16367e-07	-0.00142826	-0.0166038	-0.0267835	-0.0204841	-0.0189509	-8.67757e-05	-0.0204841	-3.0146e-10	-8.67757e-05	-0.056165	-0.0525104	-0.041795	-0.0345951	-8.7554e-05	-0.041795	-3.01461e-10	-8.7554e-05	-0.0432347	-0.0442933	-0.0362935	-0.0311876	-8.75535e-05	-0.0362935	-3.01461e-10	-8.75535e-05	-0.047097	-0.0467683	-0.0376406	-0.0319001	-8.75535e-05	-0.0376406	-3.01461e-10	-8.75535e-05	-0.0459088	-0.0460087	-0.0373062	-0.0317498	-8.75535e-05	-0.0373062	-3.01461e-10	-8.75535e-05	-0.0189329	-0.0189203	-0.0245799	-0.0276741	-0.000259125	-0.0245799	-5.69599e-08	-0.000259125	-0.0238781	-0.0238801	-0.0267453	-0.0284324	-0.000258829	-0.0267453	-5.69599e-08	-0.000258829	-0.0231073	-0.0231069	-0.0263638	-0.0282898	-0.00025883	-0.0263638	-5.69599e-08	-0.00025883	-0.0232258	-0.0232258	-0.0264306	-0.0283165	-0.00025883	-0.0264306	-5.69599e-08	-0.00025883	-0.0232075	-0.0232075	-0.0264189	-0.0283115	-0.00025883	-0.0264189	-5.69599e-08	-0.00025883	-0.0232103	-0.0232103	-0.026421	-0.0283124	-0.00025883	-0.026421	-5.69599e-08	-0.00025883	-0.0232099	-0.0232099	-0.0264206	-0.0283123	-0.00025883	-0.0264206	-5.69599e-08	-0.00025883	-0.02321	-0.02321	-0.0264207	-0.0283123	-0.00025883	-0.0264207	-5.69599e-08	-0.00025883	-0.0232099	-0.0232099	-0.0264207	-0.0283123	-0.00025883	-0.0264207	-5.69599e-08	-0.00025883	-0.0232099	-0.0232099	-0.0264207	-0.0283123	-0.00025883	-0.0264207	-5.69599e-08	-0.00025883	-0.0232099	-0.0232099	-0.0264207	-0.0283123	-0.00025883	-0.0264207	-5.69599e-08	-0.00025883	-0.0232099	-0.0232099	-0.0264207	-0.0283123	-0.00025883	-0.0264207	-5.69599e-08	-0.00025883	-0.0232099	-0.0232099	-0.0264207	-0.0283123	-0.00025883	-0.0264207	-5.69599e-08	-0.00025883	-0.0232099	-0.0232099	-0.0264207	-0.0283123	-0.00025883	-0.0264207	-5.69599e-08	-0.00025883	-0.0232099	-0.0232099	-0.0264207	-0.0283123	-0.00025883	-0.0264207	-5.69599e-08	-0.00025883	-0.0232099	-0.0232099	-0.0264207	-0.0283123	-0.00025883	-0.0264207	-5.69599e-08	-0.00025883	-0.0232099	-0.0232099	-0.0264207	-0.0283123	-0.00025883	-0.0264207	-5.69599e-08	-0.00025883	-0.0232099	-0.0232099	-0.0264207	-0.0283123	-0.00025883	-0.0264207	-5.69599e-08	-0.00025883	-0.0232099	-0.0232099	-0.0264207	-0.0283123	-0.00025883	-0.0264207	-5.69599e-08	-0.00025883	-0.0232099	-0.0232099	-0.0264207	-0.0283123	-0.00025883	-0.0264207	-5.69599e-08	-0.00025883	-0.0232099	0	0	0	0	0	0	0	0	0.0532833	0.0532833	0.0532833	0.0532833	0.0532833	0.0532833	0.0532833	0.0532833	0.0758234	0.0758234	0.0758234	0.0758234	0.0758234	0.0758234	0.0758234	0.0758234	0.0880074	0.0880074	0.0880074	0.0880074	0.0880074	0.0880074	0.0880074	0.0880074	0.0347706	0.0347706	0.0347706	0.0347706	0.0347706	0.0347706	0.0347706	0.0347706	0.0244169	0.0244169	0.0244169	0.0244169	0.0244169	0.0244169	0.0244169	0.0244169	0.0227939	0.0227939	0.0227939	0.0227939	0.0227939	0.0227939	0.0227939	0.0227939	0.0225494	0.0225494	0.0225494	0.0225494	0.0225494	0.0225494	0.0225494	0.0225494	0.0225129	0.0225129	0.0225129	0.0225129	0.0225129	0.0225129	0.0225129	0.0225129	0.0225074	0.0225074	0.0225074	0.0225074	0.0225074	0.0225074	0.0225074	0.0225074	0.0382311	0.0376484	0.0373399	0.148653	0.0382311	11.905	1.47458	0.0448463	0.0424344	0.0416267	0.0412013	0.338712	0.0424344	12.0253	12.0199	0.0520049	0.043634	0.0427397	0.0422703	1.11996	0.043634	12.0253	12.0253	0.0545314	0.0439826	0.0430564	0.042571	11.4124	0.0439826	12.0253	12.0253	0.055452	0.0440844	0.043147	0.042656	12.0253	0.0440844	12.0253	12.0253	0.0557913	0.0441141	0.0431729	0.0426801	12.0253	0.0441141	12.0253	12.0253	0.0559168	0.0441228	0.0431803	0.0426869	12.0253	0.0441228	12.0253	12.0253	0.0559633	0.0441254	0.0431824	0.0426888	12.0253	0.0441254	12.0253	12.0253	0.0559806	0.101945	0.0431831	0.0426894	12.0253	0.0441261	12.0253	12.0253	0.11541	0.149206	0.0997768	0.111529	12.0253	0.091057	12.0253	12.0253	0.0829672	0.167659	0.144872	0.17541	12.0253	0.124101	12.0253	12.0253	0.0669425	0.189227	0.194768	0.266303	12.0253	0.154241	12.0253	12.0253	0.0602036	0.21791	0.269771	0.478859	12.0253	0.187971	12.0253	12.0253	0.0575754	0.262748	0.438077	1.75334	12.0253	0.234364	12.0253	12.0253	0.130543	0.322026	1.43309	12.0114	12.0253	0.399156	12.0253	12.0253	0.121218	0.45613	11.8464	12.0253	12.0253	0.783964	12.0253	12.0253	0.136215	1.15443	12.0253	12.0253	12.0253	5.70749	12.0253	12.0253	0.150336	11.0303	12.0253	12.0253	12.0253	12.0253	12.0253	12.0253	0.164948	12.0253	12.0253	12.0253	12.0253	12.0253	12.0253	12.0253	0.181544	12.0253	12.0253	12.0253	12.0253	12.0253	12.0253	12.0253	0.133606	12.0253	12.0253	12.0253	12.0253	12.0253	12.0253	12.0253	0.107363	12.0253	12.0253	12.0253	12.0253	12.0253	12.0253	12.0253	0.0902847	12.0253	12.0253	12.0253	12.0253	12.0253	12.0253	12.0253	0.0806482	12.0253	12.0253	12.0253	12.0253	12.0253	12.0253	12.0253	0.0756691	12.0253	12.0253	12.0253	12.0253	12.0253	12.0253	12.0253	0.0732174	12.0253	12.0253	12.0253	12.0253	12.0253	12.0253	12.0253	0.0720394	12.0253	12.0253	12.0253	12.0253	12.0253	12.0253	12.0253	0.07148	12.0253	12.0253	12.0253	12.0253	12.0253	12.0253	12.0253	0.0712159	12.0253	12.0253	12.0253	12.0253	12.0253	12.0253	12.0253	0.0710916	12.0253	12.0253	12.0253	12.0253	12.0253	12.0253	12.0253	0.0710331	12.0253	12.0253	12.0253	12.0253	12.0253	12.0253	12.0253	0.0710056	12.0253	12.0253	12.0253	12.0253	12.0253	12.0253	12.0253	0.0709928	12.0253	12.0253	12.0253	12.0253	12.0253	12.0253	12.0253	0.0709867	12.0253	12.0253	12.0253	12.0253	12.0253	12.0253	12.0253	0.0709839	12.0253	12.0253	12.0253	12.0253	12.0253	12.0253	12.0253	0.0709825	12.0253	12.0253	12.0253	12.0253	12.0253	12.0253	12.0253	0.0709819	12.0253	12.0253	12.0253	12.0253	12.0253	12.0253	12.0253	0.0709816	12.0253	12.0253	12.0253	12.0253	12.0253	12.0253	12.0253	0.0709815	12.0253	12.0253	12.0253	12.0253	12.0253	12.0253	12.0253	0.0709814	12.0253	12.0253	12.0253	12.0253	12.0253	12.0253	12.0253	0.0709813	0	0	0	0	0	0	0	0	0.0476182	0.0476182	0.0476182	0.0476182	0.0476182	0.0476182	0.0476182	0.0476182	0.0652694	0.0652694	0.0652694	0.0652694	0.0652694	0.0652694	0.0652694	0.0652694	0.0733512	0.0733512	0.0733512	0.0733512	0.0733512	0.0733512	0.0733512	0.0733512	0.0652244	0.0652244	0.0652244	0.0652244	0.0652244	0.0652244	0.0652244	0.0652244	0.0618096	0.0618096	0.0618096	0.0618096	0.0618096	0.0618096	0.0618096	0.0618096	0.0604283	0.0604283	0.0604283	0.0604283	0.0604283	0.0604283	0.0604283	0.0604283	0.0598784	0.0598784	0.0598784	0.0598784	0.0598784	0.0598784	0.0598784	0.0598784	0.0596608	0.0596608	0.0596608	0.0596608	0.0596608	0.0596608	0.0596608	0.0596608	0.059575	0.059575	0.059575	0.059575	0.059575	0.059575	0.059575	0.059575	0.0649477	0.0648882	0.0648568	0.082096	0.0651141	4.79823	0.376958	0.0706408	0.0672975	0.0672096	0.0671631	0.0952553	0.0675442	10.7468	2.48393	0.0760023	0.0683517	0.0682494	0.0681955	0.103891	0.0686386	10.7468	10.7468	0.0787433	0.06883	0.0687204	0.0686627	0.109975	0.0691373	10.7468	10.7468	0.0801825	0.069048	0.0689349	0.0688752	0.114471	0.0693656	10.7468	10.7468	0.0809484	0.0691477	0.0690327	0.0689721	0.117911	0.0694705	10.7468	10.7468	0.081359	0.0691933	0.0690774	0.0690163	0.120611	0.0695186	10.7468	10.7468	0.08158	0.0692141	0.0690978	0.0690365	0.122774	0.0695408	10.7468	10.7468	0.0816992	0.0807173	0.0691071	0.0690457	0.124533	0.069551	10.7468	10.7468	0.0924533	0.0870885	0.0805866	0.0815203	0.103733	0.0786612	10.7468	10.7468	0.0784031	0.0890484	0.0869339	0.0885201	0.0904338	0.0835405	10.7468	10.7468	0.0714497	0.090208	0.0906538	0.0927057	0.0828314	0.0862762	10.7468	10.7468	0.0682385	0.090901	0.0929068	0.0953017	0.0787741	0.0878487	10.7468	10.7468	0.0668045	0.0913177	0.0942983	0.0969477	0.0766902	0.0887654	10.7468	10.7468	0.0837949	0.0878081	0.0967154	0.0984679	0.0680621	0.0929261	10.7468	10.7468	0.0779603	0.0856199	0.0909715	0.0915495	0.0559794	0.089468	10.7468	10.7468	0.0775006	0.0852316	0.087587	0.0874628	0.0516743	0.0874487	10.7468	10.7468	0.0772656	0.0850134	0.0856514	0.0851342	0.0502214	0.0862906	10.7468	10.7468	0.0771456	0.084891	0.0845635	0.0838351	0.0497403	0.0856333	10.7468	10.7468	0.0770845	0.0848223	0.0839582	0.0831188	0.049582	0.0852624	10.7468	10.7468	0.0684725	0.0833224	0.0829508	0.082532	0.0522203	0.0833787	10.7468	10.7468	0.0687871	0.0825277	0.0824006	0.0822127	0.0531409	0.0823478	10.7468	10.7468	0.0689304	0.0820956	0.0821017	0.0820395	0.0534659	0.0817889	10.7468	10.7468	0.0689957	0.0818616	0.0819398	0.0819457	0.0535812	0.0814875	10.7468	10.7468	0.0690256	0.0817351	0.0818523	0.0818949	0.0536221	0.0813254	10.7468	10.7468	0.0690391	0.0816669	0.0818049	0.0818675	0.0536366	0.0812383	10.7468	10.7468	0.0690454	0.0816301	0.0817793	0.0818526	0.0536417	0.0811917	10.7468	10.7468	0.0690482	0.0816102	0.0817655	0.0818447	0.0536436	0.0811666	10.7468	10.7468	0.0690495	0.0815995	0.081758	0.0818403	0.0536442	0.0811532	10.7468	10.7468	0.0690501	0.0815938	0.081754	0.081838	0.0536445	0.081146	10.7468	10.7468	0.0690504	0.0815907	0.0817518	0.0818367	0.0536445	0.0811422	10.7468	10.7468	0.0690506	0.081589	0.0817506	0.081836	0.0536446	0.0811401	10.7468	10.7468	0.0690506	0.0815882	0.08175	0.0818356	0.0536446	0.081139	10.7468	10.7468	0.0690506	0.0815877	0.0817496	0.0818354	0.0536446	0.0811384	10.7468	10.7468	0.0690506	0.0815874	0.0817494	0.0818353	0.0536446	0.0811381	10.7468	10.7468	0.0690506	0.0815872	0.0817493	0.0818352	0.0536446	0.0811379	10.7468	10.7468	0.0690506	0.0815872	0.0817493	0.0818352	0.0536446	0.0811378	10.7468	10.7468	0.0690506	0.0815871	0.0817493	0.0818352	0.0536446	0.0811378	10.7468	10.7468	0.0690506	0.0815871	0.0817493	0.0818352	0.0536446	0.0811378	10.7468	10.7468	0.0690506	0.081587	0.0817493	0.0818352	0.0536446	0.0811378	10.7468	10.7468	0.0690506	0	0	0	0	0	0	0	0	0.0106307	0.0106307	0.0106307	0.0106307	0.0106307	0.0106307	0.0106307	0.0106307	0.0114065	0.0114065	0.0114065	0.0114065	0.0114065	0.0114065	0.0114065	0.0114065	0.0114653	0.0114653	0.0114653	0.0114653	0.0114653	0.0114653	0.0114653	0.0114653	0.011274	0.011274	0.011274	0.011274	0.011274	0.011274	0.011274	0.011274	0.0112597	0.0112597	0.0112597	0.0112597	0.0112597	0.0112597	0.0112597	0.0112597	0.0112587	0.0112587	0.0112587	0.0112587	0.0112587	0.0112587	0.0112587	0.0112587	0.0112586	0.0112586	0.0112586	0.0112586	0.0112586	0.0112586	0.0112586	0.0112586	0.0112586	0.0112586	0.0112586	0.0112586	0.0112586	0.0112586	0.0112586	0.0112586	0.0112586	0.0112586	0.0112586	0.0112586	0.0112586	0.0112586	0.0112586	0.0112586	0.0113564	0.0113561	0.0113559	0.011631	0.0113603	0.045007	0.0187973	0.011631	0.0113638	0.0113634	0.0113632	0.0116597	0.011368	0.0560781	0.0197567	0.0116597	0.0113644	0.011364	0.0113638	0.0116619	0.0113686	0.0602589	0.0198822	0.0116619	0.0113644	0.011364	0.0113638	0.0116621	0.0113686	0.0619155	0.0198987	0.0116621	0.0113644	0.011364	0.0113638	0.0116621	0.0113686	0.0625841	0.0199008	0.0116621	0.0113644	0.011364	0.0113638	0.0116621	0.0113686	0.0628559	0.0199011	0.0116621	0.0113644	0.011364	0.0113638	0.0116621	0.0113686	0.0629668	0.0199011	0.0116621	0.0113644	0.011364	0.0113638	0.0116621	0.0113686	0.0630121	0.0199011	0.0116621	0.01155	0.011364	0.0113638	0.0116621	0.0113686	0.0630306	0.0199011	0.0118081	0.0115642	0.0115496	0.0115579	0.0114327	0.011511	0.0447211	0.0170693	0.0113209	0.0115515	0.0115638	0.0115727	0.0114153	0.0115218	0.0396746	0.0167527	0.0112844	0.0115506	0.0115649	0.0115739	0.011414	0.0115226	0.0383851	0.0167177	0.0112817	0.0115505	0.0115649	0.011574	0.0114139	0.0115227	0.0380622	0.0167139	0.0112815	0.0115505	0.0115649	0.011574	0.0114139	0.0115227	0.0379818	0.0167134	0.0117407	0.0114817	0.0115763	0.0115772	0.0112913	0.0115687	0.00344504	0.00722802	0.0112456	0.0114757	0.0114836	0.0114798	0.0111253	0.011496	0.000812552	0.00442047	0.0111821	0.011482	0.0114765	0.0114724	0.0111131	0.0114904	0.000798442	0.00433877	0.0111774	0.0114825	0.011476	0.0114718	0.0111122	0.01149	0.000798368	0.00433642	0.0111771	0.0114825	0.0114759	0.0114718	0.0111121	0.01149	0.000798367	0.00433635	0.011177	0.0114825	0.0114759	0.0114718	0.0111121	0.01149	0.000798367	0.00433635	0.0109562	0.0114703	0.0114703	0.0114702	0.0111722	0.0114671	0.00266742	0.00660083	0.0111607	0.0114695	0.0114699	0.0114701	0.0111767	0.0114654	0.00270077	0.0067008	0.0111758	0.0114695	0.0114699	0.0114701	0.011177	0.0114652	0.00270137	0.00670525	0.0111769	0.0114695	0.0114699	0.0114701	0.011177	0.0114652	0.00270138	0.00670544	0.011177	0.0114695	0.0114699	0.0114701	0.011177	0.0114652	0.00270138	0.00670545	0.011177	0.0114695	0.0114699	0.0114701	0.011177	0.0114652	0.00270138	0.00670546	0.011177	0.0114695	0.0114699	0.0114701	0.011177	0.0114652	0.00270138	0.00670546	0.011177	0.0114695	0.0114699	0.0114701	0.011177	0.0114652	0.00270138	0.00670546	0.011177	0.0114695	0.0114699	0.0114701	0.011177	0.0114652	0.00270138	0.00670546	0.011177	0.0114695	0.0114699	0.0114701	0.011177	0.0114652	0.00270138	0.00670546	0.011177	0.0114695	0.0114699	0.0114701	0.011177	0.0114652	0.00270138	0.00670546	0.011177	0.0114695	0.0114699	0.0114701	0.011177	0.0114652	0.00270138	0.00670546	0.011177	0.0114695	0.0114699	0.0114701	0.011177	0.0114652	0.00270138	0.00670546	0.011177	0.0114695	0.0114699	0.0114701	0.011177	0.0114652	0.00270138	0.00670546	0.011177	0.0114695	0.0114699	0.0114701	0.011177	0.0114652	0.00270138	0.00670546	0.011177	0.0114695	0.0114699	0.0114701	0.011177	0.0114652	0.00270138	0.00670546	0.011177	0.0114695	0.0114699	0.0114701	0.011177	0.0114652	0.00270138	0.00670546	0.011177	0.0114695	0.0114699	0.0114701	0.011177	0.0114652	0.00270138	0.00670546	0.011177	0.0114695	0.0114699	0.0114701	0.011177	0.0114652	0.00270138	0.00670546	0.011177	0.0114695	0.0114699	0.0114701	0.011177	0.0114652	0.00270138	0.00670546	0.011177	0	0	0	0	0	0	0	0	0.00166175	0.00166175	0.00166175	0.00166175	0.00166175	0.00166175	0.00166175	0.00166175	0.00168015	0.00168015	0.00168015	0.00168015	0.00168015	0.00168015	0.00168015	0.00168015	0.00168035	0.00168035	0.00168035	0.00168035	0.00168035	0.00168035	0.00168035	0.00168035	0.00161916	0.00161916	0.00161916	0.00161916	0.00161916	0.00161916	0.00161916	0.00161916	0.0016185	0.0016185	0.0016185	0.0016185	0.0016185	0.0016185	0.0016185	0.0016185	0.00161849	0.00161849	0.00161849	0.00161849	0.00161849	0.00161849	0.00161849	0.00161849	0.00161849	0.00161849	0.00161849	0.00161849	0.00161849	0.00161849	0.00161849	0.00161849	0.00161849	0.00161849	0.00161849	0.00161849	0.00161849	0.00161849	0.00161849	0.00161849	0.00161849	0.00161849	0.00161849	0.00161849	0.00161849	0.00161849	0.00161849	0.00161849	0.00482051	0.00482051	0.00190084	0.00167966	0.00165273	0.00164886	0.00164886	0.00164881	0.00492298	0.00492298	0.00190439	0.00168034	0.0016531	0.00164919	0.00164919	0.00164914	0.0049263	0.0049263	0.00190444	0.00168035	0.00165311	0.00164919	0.00164919	0.00164914	0.00492641	0.00492641	0.00190444	0.00168035	0.00165311	0.00164919	0.00164919	0.00164914	0.00492642	0.00492642	0.00190444	0.00168035	0.00165311	0.00164919	0.00164919	0.00164914	0.00492642	0.00492642	0.00190444	0.00168035	0.00165311	0.00164919	0.00164919	0.00164914	0.00492642	0.00492642	0.00190444	0.00168035	0.00165311	0.00164919	0.00164919	0.00164914	0.00492642	0.00492642	0.00190444	0.00168035	0.00165311	0.00164919	0.00164919	0.00164914	0.00355084	0.00492642	0.00190444	0.00168035	0.00165311	0.00164919	0.00164919	0.00168225	0.00351878	0.00355084	0.00166547	0.00166231	0.00168631	0.00170665	0.00170776	0.0017101	0.00316629	0.00351878	0.00166283	0.00166211	0.00168668	0.0017073	0.00170842	0.00171042	0.00315894	0.00351804	0.00166281	0.00166211	0.00168668	0.00170731	0.00170843	0.00171042	0.00315878	0.00351803	0.00166281	0.00166211	0.00168668	0.00170731	0.00170843	0.00171042	0.00315877	0.00351803	0.00166281	0.00166211	0.00168668	0.00170731	0.00170843	0.00171168	0.00037357	0.000589441	0.00148456	0.00168015	0.0017078	0.00171205	0.00171206	0.00169522	0.000231228	0.000231561	0.00137529	0.0016584	0.00168712	0.00168297	0.00168243	0.00168136	0.000243611	0.00023101	0.00137429	0.00165816	0.00168689	0.00168265	0.0016821	0.0016812	0.00024363	0.000231009	0.00137428	0.00165816	0.00168689	0.00168264	0.0016821	0.0016812	0.00024363	0.000231009	0.00137428	0.00165816	0.00168689	0.00168264	0.0016821	0.0016812	0.00024363	0.000231009	0.00137428	0.00165816	0.00168689	0.00168264	0.0016821	0.00168058	0.000771375	0.000566076	0.00145448	0.00164923	0.00167642	0.00168032	0.00168031	0.00168035	0.000568114	0.000567338	0.00145526	0.00164913	0.00167631	0.00168029	0.00168029	0.00168034	0.000567345	0.000567343	0.00145526	0.00164913	0.00167631	0.00168029	0.00168029	0.00168034	0.000567342	0.000567342	0.00145526	0.00164913	0.00167631	0.00168029	0.00168029	0.00168034	0.000567342	0.000567342	0.00145526	0.00164913	0.00167631	0.00168029	0.00168029	0.00168034	0.000567342	0.000567342	0.00145526	0.00164913	0.00167631	0.00168029	0.00168029	0.00168034	0.000567342	0.000567342	0.00145526	0.00164913	0.00167631	0.00168029	0.00168029	0.00168034	0.000567342	0.000567342	0.00145526	0.00164913	0.00167631	0.00168029	0.00168029	0.00168034	0.000567342	0.000567342	0.00145526	0.00164913	0.00167631	0.00168029	0.00168029	0.00168034	0.000567342	0.000567342	0.00145526	0.00164913	0.00167631	0.00168029	0.00168029	0.00168034	0.000567342	0.000567342	0.00145526	0.00164913	0.00167631	0.00168029	0.00168029	0.00168034	0.000567342	0.000567342	0.00145526	0.00164913	0.00167631	0.00168029	0.00168029	0.00168034	0.000567342	0.000567342	0.00145526	0.00164913	0.00167631	0.00168029	0.00168029	0.00168034	0.000567342	0.000567342	0.00145526	0.00164913	0.00167631	0.00168029	0.00168029	0.00168034	0.000567342	0.000567342	0.00145526	0.00164913	0.00167631	0.00168029	0.00168029	0.00168034	0.000567342	0.000567342	0.00145526	0.00164913	0.00167631	0.00168029	0.00168029	0.00168034	0.000567342	0.000567342	0.00145526	0.00164913	0.00167631	0.00168029	0.00168029	0.00168034	0.000567342	0.000567342	0.00145526	0.00164913	0.00167631	0.00168029	0.00168029	0.00168034	0.000567342	0.000567342	0.00145526	0.00164913	0.00167631	0.00168029	0.00168029	0.00168034	0.000567342	0.000567342	0.00145526	0.00164913	0.00167631	0.00168029	0.00168029	0.00168034	0	0	0	0	0	0	0	0	0.0266172	0.0266172	0.0266172	0.0266172	0.0266172	0.0266172	0.0266172	0.0266172	0.0317493	0.0317493	0.0317493	0.0317493	0.0317493	0.0317493	0.0317493	0.0317493	0.0328466	0.0328466	0.0328466	0.0328466	0.0328466	0.0328466	0.0328466	0.0328466	0.0229293	0.0229293	0.0229293	0.0229293	0.0229293	0.0229293	0.0229293	0.0229293	0.0214698	0.0214698	0.0214698	0.0214698	0.0214698	0.0214698	0.0214698	0.0214698	0.0212629	0.0212629	0.0212629	0.0212629	0.0212629	0.0212629	0.0212629	0.0212629	0.0212338	0.0212338	0.0212338	0.0212338	0.0212338	0.0212338	0.0212338	0.0212338	0.0212297	0.0212297	0.0212297	0.0212297	0.0212297	0.0212297	0.0212297	0.0212297	0.0212291	0.0212291	0.0212291	0.0212291	0.0212291	0.0212291	0.0212291	0.0212291	0.965023	0.965023	0.0422309	0.0306365	0.0261226	0.0255325	0.0255325	0.025508	5.94905	5.94905	0.0485159	0.0326055	0.0269837	0.0262712	0.0262712	0.0262417	6.00715	6.00715	0.0505712	0.0330333	0.027138	0.0264002	0.0264002	0.0263696	6.00715	6.00715	0.0512618	0.033127	0.0271658	0.0264227	0.0264227	0.026392	6.00715	6.00715	0.051496	0.0331475	0.0271708	0.0264267	0.0264267	0.0263959	6.00715	6.00715	0.0515756	0.033152	0.0271717	0.0264274	0.0264274	0.0263966	6.00715	6.00715	0.0516027	0.033153	0.0271719	0.0264275	0.0264275	0.0263967	6.00715	6.00715	0.051612	0.0331532	0.0271719	0.0264275	0.0264275	0.0263967	6.00715	6.00715	0.0516151	0.0331533	0.0271719	0.0264275	0.0264275	0.0320951	6.00715	6.00715	0.0271705	0.0298268	0.0330367	0.0363443	0.0367382	0.0388687	6.00715	6.00715	0.0231061	0.0291769	0.0343444	0.0388083	0.039331	0.0406491	6.00715	6.00715	0.0224918	0.0290515	0.0346429	0.0394459	0.0400111	0.0411304	6.00715	6.00715	0.0224003	0.0290274	0.0347114	0.0396125	0.0401915	0.0412614	6.00715	6.00715	0.0223867	0.0290228	0.0347271	0.0396562	0.0402394	0.0418132	6.00715	6.00715	0.0223847	0.032259	0.0392809	0.0415177	0.0416781	0.0382363	6.00715	6.00715	0.0186304	0.028929	0.0358507	0.0358096	0.0356549	0.0345742	6.00715	6.00715	0.018172	0.0282978	0.0350461	0.0344822	0.0342617	0.0337462	6.00715	6.00715	0.0181167	0.0281797	0.03486	0.0341806	0.0339472	0.0335618	6.00715	6.00715	0.0181101	0.0281577	0.0348171	0.0341124	0.0338766	0.0335209	6.00715	6.00715	0.0181093	0.0281536	0.0348072	0.0340971	0.0338608	0.0333041	6.00715	6.00715	0.0181092	0.0267021	0.032726	0.0333244	0.0332724	0.0331818	6.00715	6.00715	0.0181092	0.0264465	0.0322782	0.0331544	0.033143	0.033155	6.00715	6.00715	0.0181092	0.0264018	0.0321826	0.0331172	0.0331146	0.0331491	6.00715	6.00715	0.0181092	0.0263939	0.0321623	0.033109	0.0331084	0.0331478	6.00715	6.00715	0.0181092	0.0263926	0.032158	0.0331072	0.033107	0.0331475	6.00715	6.00715	0.0181092	0.0263923	0.032157	0.0331068	0.0331068	0.0331475	6.00715	6.00715	0.0181092	0.0263923	0.0321568	0.0331067	0.0331067	0.0331474	6.00715	6.00715	0.0181092	0.0263923	0.0321568	0.0331067	0.0331067	0.0331474	6.00715	6.00715	0.0181092	0.0263923	0.0321568	0.0331067	0.0331067	0.0331474	6.00715	6.00715	0.0181092	0.0263923	0.0321568	0.0331067	0.0331067	0.0331474	6.00715	6.00715	0.0181092	0.0263923	0.0321568	0.0331067	0.0331067	0.0331474	6.00715	6.00715	0.0181092	0.0263923	0.0321568	0.0331067	0.0331067	0.0331474	6.00715	6.00715	0.0181092	0.0263923	0.0321568	0.0331067	0.0331067	0.0331474	6.00715	6.00715	0.0181092	0.0263923	0.0321568	0.0331067	0.0331067	0.0331474	6.00715	6.00715	0.0181092	0.0263923	0.0321568	0.0331067	0.0331067	0.0331474	6.00715	6.00715	0.0181092	0.0263923	0.0321568	0.0331067	0.0331067	0.0331474	6.00715	6.00715	0.0181092	0.0263923	0.0321568	0.0331067	0.0331067	0.0331474	6.00715	6.00715	0.0181092	0.0263923	0.0321568	0.0331067	0.0331067	0.0331474	6.00715	6.00715	0.0181092	0.0263923	0.0321568	0.0331067	0.0331067	0.0331474	6.00715	6.00715	0.0181092	0.0263923	0.0321568	0.0331067	0.0331067	0.0331474	0	0	0	0	0	0	0	0	-0.0134396	-0.0134396	-0.0134396	-0.0134396	-0.0134396	-0.0134396	-0.0134396	-0.0134396	-0.0122942	-0.0122942	-0.0122942	-0.0122942	-0.0122942	-0.0122942	-0.0122942	-0.0122942	-0.0123879	-0.0123879	-0.0123879	-0.0123879	-0.0123879	-0.0123879	-0.0123879	-0.0123879	-0.00142902	-0.00142902	-0.00142902	-0.00142902	-0.00142902	-0.00142902	-0.00142902	-0.00142902	-0.00153711	-0.00153711	-0.00153711	-0.00153711	-0.00153711	-0.00153711	-0.00153711	-0.00153711	-0.001536	-0.001536	-0.001536	-0.001536	-0.001536	-0.001536	-0.001536	-0.001536	-0.00153601	-0.00153601	-0.00153601	-0.00153601	-0.00153601	-0.00153601	-0.00153601	-0.00153601	-0.00153601	-0.00153601	-0.00153601	-0.00153601	-0.00153601	-0.00153601	-0.00153601	-0.00153601	-0.00153601	-0.00153601	-0.00153601	-0.00153601	-0.00153601	-0.00153601	-0.00153601	-0.00153601	-2.50855	-2.50855	-0.0133035	-0.0133035	-0.00521877	-0.00460974	-0.00460974	-0.00453561	-8.20796e-07	-8.20796e-07	-0.0123053	-0.0123053	-0.00509261	-0.00451652	-0.00451652	-0.00444608	-2.51297	-2.51297	-0.012387	-0.012387	-0.00509688	-0.00451932	-0.00451932	-0.00444873	-7.97013e-07	-7.97013e-07	-0.0123803	-0.0123803	-0.00509673	-0.00451924	-0.00451924	-0.00444865	-2.51297	-2.51297	-0.0123809	-0.0123809	-0.00509674	-0.00451924	-0.00451924	-0.00444865	-7.97013e-07	-7.97013e-07	-0.0123808	-0.0123808	-0.00509674	-0.00451924	-0.00451924	-0.00444865	-2.51297	-2.51297	-0.0123808	-0.0123808	-0.00509674	-0.00451924	-0.00451924	-0.00444865	-7.97013e-07	-7.97013e-07	-0.0123808	-0.0123808	-0.00509674	-0.00451924	-0.00451924	-0.00444865	-0.0619399	-2.51297	-0.0123808	-0.0123808	-0.00509674	-0.00451924	-0.00451924	-0.0139849	-0.0412975	-3.43929e-09	-0.00301234	-0.00667395	-0.0160149	-0.0242844	-0.0269836	-0.0303046	-0.00547363	-0.0619402	-0.00320597	-0.00693176	-0.0148978	-0.0213118	-0.0232647	-0.0272131	-0.00694423	-0.0412975	-0.00320184	-0.0069199	-0.0150084	-0.0217346	-0.0238432	-0.0277737	-0.00687674	-0.0472854	-0.00320193	-0.00692045	-0.0149974	-0.021674	-0.0237523	-0.0276712	-0.00687983	-0.0454655	-0.00320193	-0.00692042	-0.0149985	-0.0216827	-0.0237665	-0.0313038	-1.83374e-06	-9.18905e-06	-0.0131575	-0.0128372	-0.030908	-0.0334472	-0.0329915	-0.0180477	-5.91496e-08	-5.91468e-08	-0.00849234	-0.00571939	-0.0136489	-0.0131413	-0.0125016	-0.0129287	-1.75066e-07	-5.91503e-08	-0.00875942	-0.00599634	-0.0153022	-0.0150337	-0.0143198	-0.0133748	-1.75066e-07	-5.91503e-08	-0.0087439	-0.00598531	-0.0151355	-0.0148464	-0.0141483	-0.0133353	-1.75066e-07	-5.91503e-08	-0.00874481	-0.00598575	-0.0151522	-0.0148648	-0.0141644	-0.0133388	-1.75066e-07	-5.91503e-08	-0.00874475	-0.00598574	-0.0151506	-0.014863	-0.0141629	-0.0125407	-4.18845e-05	-4.21766e-06	-0.00431309	-0.00439291	-0.0105423	-0.0119548	-0.0120105	-0.0123382	-4.21648e-06	-4.21754e-06	-0.00444202	-0.00443967	-0.0108695	-0.0121876	-0.0121831	-0.0123548	-4.21754e-06	-4.21754e-06	-0.00443822	-0.00443829	-0.010846	-0.0121688	-0.0121692	-0.0123535	-4.21754e-06	-4.21754e-06	-0.00443834	-0.00443833	-0.0108477	-0.0121703	-0.0121703	-0.0123536	-4.21754e-06	-4.21754e-06	-0.00443833	-0.00443833	-0.0108475	-0.0121702	-0.0121702	-0.0123536	-4.21754e-06	-4.21754e-06	-0.00443833	-0.00443833	-0.0108475	-0.0121702	-0.0121702	-0.0123536	-4.21754e-06	-4.21754e-06	-0.00443833	-0.00443833	-0.0108475	-0.0121702	-0.0121702	-0.0123536	-4.21754e-06	-4.21754e-06	-0.00443833	-0.00443833	-0.0108475	-0.0121702	-0.0121702	-0.0123536	-4.21754e-06	-4.21754e-06	-0.00443833	-0.00443833	-0.0108475	-0.0121702	-0.0121702	-0.0123536	-4.21754e-06	-4.21754e-06	-0.00443833	-0.00443833	-0.0108475	-0.0121702	-0.0121702	-0.0123536	-4.21754e-06	-4.21754e-06	-0.00443833	-0.00443833	-0.0108475	-0.0121702	-0.0121702	-0.0123536	-4.21754e-06	-4.21754e-06	-0.00443833	-0.00443833	-0.0108475	-0.0121702	-0.0121702	-0.0123536	-4.21754e-06	-4.21754e-06	-0.00443833	-0.00443833	-0.0108475	-0.0121702	-0.0121702	-0.0123536	-4.21754e-06	-4.21754e-06	-0.00443833	-0.00443833	-0.0108475	-0.0121702	-0.0121702	-0.0123536	-4.21754e-06	-4.21754e-06	-0.00443833	-0.00443833	-0.0108475	-0.0121702	-0.0121702	-0.0123536	-4.21754e-06	-4.21754e-06	-0.00443833	-0.00443833	-0.0108475	-0.0121702	-0.0121702	-0.0123536	-4.21754e-06	-4.21754e-06	-0.00443833	-0.00443833	-0.0108475	-0.0121702	-0.0121702	-0.0123536	-4.21754e-06	-4.21754e-06	-0.00443833	-0.00443833	-0.0108475	-0.0121702	-0.0121702	-0.0123536	-4.21754e-06	-4.21754e-06	-0.00443833	-0.00443833	-0.0108475	-0.0121702	-0.0121702	-0.0123536	-4.21754e-06	-4.21754e-06	-0.00443833	-0.00443833	-0.0108475	-0.0121702	-0.0121702	-0.0123536	0	0	0	0	0	0	0	0	-0.0225743	-0.0225743	-0.0225743	-0.0225743	-0.0225743	-0.0225743	-0.0225743	-0.0225743	-0.0194368	-0.0194368	-0.0194368	-0.0194368	-0.0194368	-0.0194368	-0.0194368	-0.0194368	-0.0198454	-0.0198454	-0.0198454	-0.0198454	-0.0198454	-0.0198454	-0.0198454	-0.0198454	-9.86087e-06	-9.86087e-06	-9.86087e-06	-9.86087e-06	-9.86087e-06	-9.86087e-06	-9.86087e-06	-9.86087e-06	-1.12527e-05	-1.12527e-05	-1.12527e-05	-1.12527e-05	-1.12527e-05	-1.12527e-05	-1.12527e-05	-1.12527e-05	-1.12526e-05	-1.12526e-05	-1.12526e-05	-1.12526e-05	-1.12526e-05	-1.12526e-05	-1.12526e-05	-1.12526e-05	-1.12526e-05	-1.12526e-05	-1.12526e-05	-1.12526e-05	-1.12526e-05	-1.12526e-05	-1.12526e-05	-1.12526e-05	-1.12526e-05	-1.12526e-05	-1.12526e-05	-1.12526e-05	-1.12526e-05	-1.12526e-05	-1.12526e-05	-1.12526e-05	-1.12526e-05	-1.12526e-05	-1.12526e-05	-1.12526e-05	-1.12526e-05	-1.12526e-05	-1.12526e-05	-1.12526e-05	-3.86746	-3.86746	-0.0020297	-0.0225726	-0.000838571	-0.000607192	-0.000607192	-0.000517348	-1.06078e-10	-1.06078e-10	-0.00200262	-0.019437	-0.000833967	-0.000604788	-0.000604788	-0.000515609	-3.86753	-3.86753	-0.00200298	-0.0198454	-0.000833992	-0.000604797	-0.000604797	-0.000515614	-1.0603e-10	-1.0603e-10	-0.00200298	-0.0197917	-0.000833992	-0.000604797	-0.000604797	-0.000515614	-3.86753	-3.86753	-0.00200298	-0.0197987	-0.000833992	-0.000604797	-0.000604797	-0.000515614	-1.0603e-10	-1.0603e-10	-0.00200298	-0.0197978	-0.000833992	-0.000604797	-0.000604797	-0.000515614	-3.86753	-3.86753	-0.00200298	-0.0197979	-0.000833992	-0.000604797	-0.000604797	-0.000515614	-1.0603e-10	-1.0603e-10	-0.00200298	-0.0197979	-0.000833992	-0.000604797	-0.000604797	-0.000515614	-0.00315606	-3.86753	-0.00200298	-0.0197979	-0.000833992	-0.000604797	-0.000604797	-0.0288212	-0.00309049	-2.08543e-14	-0.00200298	-0.00226791	-0.0464581	-0.0743173	-0.136418	-0.294114	-3.13692e-05	-0.00315606	-0.00200298	-0.00254846	-0.0343724	-0.0457579	-0.0561357	-0.0528332	-3.20144e-05	-0.00309049	-0.00200298	-0.00254371	-0.0372308	-0.0552344	-0.0950497	-0.252826	-3.20143e-05	-0.00309184	-0.00200298	-0.00254379	-0.0365341	-0.0518923	-0.0736735	-0.0693171	-3.20143e-05	-0.00309181	-0.00200298	-0.00254379	-0.0367027	-0.0530475	-0.0847513	-0.450209	-6.30609e-06	-3.13689e-05	-0.238158	-0.0221969	-0.438762	-0.532567	-0.439997	-0.00661147	-7.18299e-08	-7.18179e-08	-0.0128724	-0.00128938	-0.00265283	-0.00182002	-0.00247189	-0.0341076	-7.13363e-07	-7.18329e-08	-0.0571626	-0.00148185	-0.0479218	-0.0615506	-0.0450995	-0.0284349	-7.1336e-07	-7.18329e-08	-0.0426898	-0.00147996	-0.0355414	-0.041523	-0.0340326	-0.0295228	-7.1336e-07	-7.18329e-08	-0.0469671	-0.00147997	-0.0385712	-0.0473892	-0.0366156	-0.029311	-7.1336e-07	-7.18329e-08	-0.0456606	-0.00147997	-0.0378068	-0.0455907	-0.0359958	-0.0204288	-1.35725e-05	-7.13363e-07	-0.00415881	-0.000500141	-0.0105954	-0.0138857	-0.0147988	-0.0192485	-7.13298e-07	-7.1336e-07	-0.00548061	-0.000503414	-0.012694	-0.0171373	-0.0170338	-0.0193997	-7.1336e-07	-7.1336e-07	-0.00543265	-0.000503403	-0.0125184	-0.0167716	-0.0167831	-0.0193803	-7.1336e-07	-7.1336e-07	-0.00543439	-0.000503403	-0.012533	-0.0168123	-0.016811	-0.0193828	-7.1336e-07	-7.1336e-07	-0.00543432	-0.000503403	-0.0125318	-0.0168078	-0.0168079	-0.0193825	-7.1336e-07	-7.1336e-07	-0.00543432	-0.000503403	-0.0125319	-0.0168083	-0.0168082	-0.0193825	-7.1336e-07	-7.1336e-07	-0.00543432	-0.000503403	-0.0125318	-0.0168082	-0.0168082	-0.0193825	-7.1336e-07	-7.1336e-07	-0.00543432	-0.000503403	-0.0125318	-0.0168082	-0.0168082	-0.0193825	-7.1336e-07	-7.1336e-07	-0.00543432	-0.000503403	-0.0125318	-0.0168082	-0.0168082	-0.0193825	-7.1336e-07	-7.1336e-07	-0.00543432	-0.000503403	-0.0125318	-0.0168082	-0.0168082	-0.0193825	-7.1336e-07	-7.1336e-07	-0.00543432	-0.000503403	-0.0125318	-0.0168082	-0.0168082	-0.0193825	-7.1336e-07	-7.1336e-07	-0.00543432	-0.000503403	-0.0125318	-0.0168082	-0.0168082	-0.0193825	-7.1336e-07	-7.1336e-07	-0.00543432	-0.000503403	-0.0125318	-0.0168082	-0.0168082	-0.0193825	-7.1336e-07	-7.1336e-07	-0.00543432	-0.000503403	-0.0125318	-0.0168082	-0.0168082	-0.0193825	-7.1336e-07	-7.1336e-07	-0.00543432	-0.000503403	-0.0125318	-0.0168082	-0.0168082	-0.0193825	-7.1336e-07	-7.1336e-07	-0.00543432	-0.000503403	-0.0125318	-0.0168082	-0.0168082	-0.0193825	-7.1336e-07	-7.1336e-07	-0.00543432	-0.000503403	-0.0125318	-0.0168082	-0.0168082	-0.0193825	-7.1336e-07	-7.1336e-07	-0.00543432	-0.000503403	-0.0125318	-0.0168082	-0.0168082	-0.0193825	-7.1336e-07	-7.1336e-07	-0.00543432	-0.000503403	-0.0125318	-0.0168082	-0.0168082	-0.0193825	-7.1336e-07	-7.1336e-07	-0.00543432	-0.000503403	-0.0125318	-0.0168082	-0.0168082	-0.0193825	0	0	0	0	0	0	0	0	-0.0103507	-0.0103507	-0.0103507	-0.0103507	-0.0103507	-0.0103507	-0.0103507	-0.0103507	-0.00966447	-0.00966447	-0.00966447	-0.00966447	-0.00966447	-0.00966447	-0.00966447	-0.00966447	-0.00970853	-0.00970853	-0.00970853	-0.00970853	-0.00970853	-0.00970853	-0.00970853	-0.00970853	-9.51365e-10	-9.51365e-10	-9.51365e-10	-9.51365e-10	-9.51365e-10	-9.51365e-10	-9.51365e-10	-9.51365e-10	-1.01487e-09	-1.01487e-09	-1.01487e-09	-1.01487e-09	-1.01487e-09	-1.01487e-09	-1.01487e-09	-1.01487e-09	-1.01487e-09	-1.01487e-09	-1.01487e-09	-1.01487e-09	-1.01487e-09	-1.01487e-09	-1.01487e-09	-1.01487e-09	-1.01487e-09	-1.01487e-09	-1.01487e-09	-1.01487e-09	-1.01487e-09	-1.01487e-09	-1.01487e-09	-1.01487e-09	-1.01487e-09	-1.01487e-09	-1.01487e-09	-1.01487e-09	-1.01487e-09	-1.01487e-09	-1.01487e-09	-1.01487e-09	-1.01487e-09	-1.01487e-09	-1.01487e-09	-1.01487e-09	-1.01487e-09	-1.01487e-09	-1.01487e-09	-1.01487e-09	-0.0103507	-0.0103507	-9.57822e-06	-0.0103507	-9.57822e-06	-9.57822e-06	-9.57822e-06	-3.74737e-06	-0.00966447	-0.00966447	-9.5776e-06	-0.00966447	-9.5776e-06	-9.5776e-06	-9.5776e-06	-3.74727e-06	-0.00970853	-0.00970853	-9.5776e-06	-0.00970853	-9.5776e-06	-9.5776e-06	-9.5776e-06	-3.74727e-06	-0.00970569	-0.00970569	-9.5776e-06	-0.00970569	-9.5776e-06	-9.5776e-06	-9.5776e-06	-3.74727e-06	-0.00970587	-0.00970587	-9.5776e-06	-0.00970587	-9.5776e-06	-9.5776e-06	-9.5776e-06	-3.74727e-06	-0.00970587	-0.00970587	-9.5776e-06	-0.00970587	-9.5776e-06	-9.5776e-06	-9.5776e-06	-3.74727e-06	-0.00970587	-0.00970587	-9.5776e-06	-0.00970587	-9.5776e-06	-9.5776e-06	-9.5776e-06	-3.74727e-06	-0.00970587	-0.00970587	-9.5776e-06	-0.00970587	-9.5776e-06	-9.5776e-06	-9.5776e-06	-3.74727e-06	-9.8821e-05	-0.00970587	-9.5776e-06	-0.00970587	-9.5776e-06	-9.5776e-06	-9.5776e-06	-0.0188981	-0.000105347	-9.8821e-05	-0.00554583	-9.8821e-05	-0.0477012	-0.00554583	-0.0477012	-0.672493	-2.91017e-07	-0.000105347	-0.00534564	-0.000105347	-0.0349206	-0.00534564	-0.0349206	-0.0121191	-2.91221e-07	-0.000105342	-0.00535276	-0.000105342	-0.037971	-0.00535276	-0.037971	-0.694307	-2.91221e-07	-0.000105342	-0.0053525	-0.000105342	-0.0372199	-0.0053525	-0.0372199	-0.0104885	-2.91221e-07	-0.000105342	-0.00535251	-0.000105342	-0.0374035	-0.00535251	-0.0374035	-1.97984	-0.00104645	-0.0103435	-1.92344	-0.0103435	-1.84591	-1.92344	-1.84591	-7.64982e-07	-3.20341e-05	-3.01118e-05	-4.37273e-07	-3.01118e-05	-2.47533e-07	-4.37273e-07	-2.47533e-07	-0.0458535	-0.000613462	-3.22515e-05	-0.148744	-3.22515e-05	-0.0524688	-0.148744	-0.0524688	-0.033968	-0.000611093	-3.22511e-05	-0.057569	-3.22511e-05	-0.0372487	-0.057569	-0.0372487	-0.0367205	-0.000611102	-3.22511e-05	-0.103494	-3.22511e-05	-0.0411501	-0.103494	-0.0411501	-0.0360642	-0.000611102	-3.22511e-05	-0.0771352	-3.22511e-05	-0.0401134	-0.0771352	-0.0401134	-0.0101588	-3.21271e-05	-3.24759e-06	-0.00210812	-3.24759e-06	-0.00269655	-0.00210812	-0.00269655	-0.00839266	-3.2476e-06	-3.24822e-06	-0.0034716	-3.24822e-06	-0.00345805	-0.0034716	-0.00345805	-0.00849154	-3.24822e-06	-3.24822e-06	-0.00344028	-3.24822e-06	-0.00344059	-0.00344028	-0.00344059	-0.00848597	-3.24822e-06	-3.24822e-06	-0.003441	-3.24822e-06	-0.00344099	-0.003441	-0.00344099	-0.00848629	-3.24822e-06	-3.24822e-06	-0.00344098	-3.24822e-06	-0.00344098	-0.00344098	-0.00344098	-0.00848626	-3.24822e-06	-3.24822e-06	-0.00344098	-3.24822e-06	-0.00344098	-0.00344098	-0.00344098	-0.00848627	-3.24822e-06	-3.24822e-06	-0.00344098	-3.24822e-06	-0.00344098	-0.00344098	-0.00344098	-0.00848626	-3.24822e-06	-3.24822e-06	-0.00344098	-3.24822e-06	-0.00344098	-0.00344098	-0.00344098	-0.00848627	-3.24822e-06	-3.24822e-06	-0.00344098	-3.24822e-06	-0.00344098	-0.00344098	-0.00344098	-0.00848626	-3.24822e-06	-3.24822e-06	-0.00344098	-3.24822e-06	-0.00344098	-0.00344098	-0.00344098	-0.00848627	-3.24822e-06	-3.24822e-06	-0.00344098	-3.24822e-06	-0.00344098	-0.00344098	-0.00344098	-0.00848626	-3.24822e-06	-3.24822e-06	-0.00344098	-3.24822e-06	-0.00344098	-0.00344098	-0.00344098	-0.00848627	-3.24822e-06	-3.24822e-06	-0.00344098	-3.24822e-06	-0.00344098	-0.00344098	-0.00344098	-0.00848626	-3.24822e-06	-3.24822e-06	-0.00344098	-3.24822e-06	-0.00344098	-0.00344098	-0.00344098	-0.00848627	-3.24822e-06	-3.24822e-06	-0.00344098	-3.24822e-06	-0.00344098	-0.00344098	-0.00344098	-0.00848626	-3.24822e-06	-3.24822e-06	-0.00344098	-3.24822e-06	-0.00344098	-0.00344098	-0.00344098	-0.00848627	-3.24822e-06	-3.24822e-06	-0.00344098	-3.24822e-06	-0.00344098	-0.00344098	-0.00344098	-0.00848626	-3.24822e-06	-3.24822e-06	-0.00344098	-3.24822e-06	-0.00344098	-0.00344098	-0.00344098	-0.00848627	-3.24822e-06	-3.24822e-06	-0.00344098	-3.24822e-06	-0.00344098	-0.00344098	-0.00344098	-0.00848626	-3.24822e-06	-3.24822e-06	-0.00344098	-3.24822e-06	-0.00344098	-0.00344098	-0.00344098	-0.00848627	0	0	0	0	0	0	0	0	0.0315368	0.0315368	0.0315368	0.0315368	0.0315368	0.0315368	0.0315368	0.0315368	0.0388629	0.0388629	0.0388629	0.0388629	0.0388629	0.0388629	0.0388629	0.0388629	0.0407938	0.0407938	0.0407938	0.0407938	0.0407938	0.0407938	0.0407938	0.0407938	4.11349e-11	4.11349e-11	4.11349e-11	4.11349e-11	4.11349e-11	4.11349e-11	4.11349e-11	4.11349e-11	3.13533e-11	3.13533e-11	3.13533e-11	3.13533e-11	3.13533e-11	3.13533e-11	3.13533e-11	3.13533e-11	3.13533e-11	3.13533e-11	3.13533e-11	3.13533e-11	3.13533e-11	3.13533e-11	3.13533e-11	3.13533e-11	3.13533e-11	3.13533e-11	3.13533e-11	3.13533e-11	3.13533e-11	3.13533e-11	3.13533e-11	3.13533e-11	3.13533e-11	3.13533e-11	3.13533e-11	3.13533e-11	3.13533e-11	3.13533e-11	3.13533e-11	3.13533e-11	3.13533e-11	3.13533e-11	3.13533e-11	3.13533e-11	3.13533e-11	3.13533e-11	3.13533e-11	3.13533e-11	4.47343e-05	4.47343e-05	1.6548e-06	0.0315368	4.00626e-06	4.47343e-05	4.47343e-05	1.6548e-06	4.47476e-05	4.47476e-05	1.65482e-06	0.0388629	4.00636e-06	4.47476e-05	4.47476e-05	1.65482e-06	4.47476e-05	4.47476e-05	1.65482e-06	0.0407938	4.00636e-06	4.47476e-05	4.47476e-05	1.65482e-06	4.47476e-05	4.47476e-05	1.65482e-06	0.0413185	4.00636e-06	4.47476e-05	4.47476e-05	1.65482e-06	4.47476e-05	4.47476e-05	1.65482e-06	0.0414621	4.00636e-06	4.47476e-05	4.47476e-05	1.65482e-06	4.47476e-05	4.47476e-05	1.65482e-06	0.0415016	4.00636e-06	4.47476e-05	4.47476e-05	1.65482e-06	4.47476e-05	4.47476e-05	1.65482e-06	0.0415124	4.00636e-06	4.47476e-05	4.47476e-05	1.65482e-06	4.47476e-05	4.47476e-05	1.65482e-06	0.0415154	4.00636e-06	4.47476e-05	4.47476e-05	1.65482e-06	0.0044104	4.47476e-05	1.65482e-06	0.0415162	4.00636e-06	4.47476e-05	4.47476e-05	0.0934809	0.00454036	0.0044104	0.74313	0.000115359	0.222174	4.47476e-05	0.0044104	1.27005	4.61069e-05	0.00454036	6.70841	8.75736e-05	0.881618	4.47476e-05	0.00454036	7.10445	4.4748e-05	0.00454429	7.11744	8.75573e-05	6.54321	4.47476e-05	0.00454429	7.11744	4.47476e-05	0.00454441	7.11744	8.75573e-05	7.11744	4.47476e-05	0.00454441	7.11744	4.47476e-05	0.00454441	7.11744	8.75573e-05	7.11744	4.47476e-05	0.00454441	7.11744	0.248909	5.44209	7.11744	0.0315551	7.11744	5.40342	5.44209	7.11744	0.254373	7.11744	7.11744	2.33929e-05	7.11744	7.11744	7.11744	7.11744	1.96626	7.11744	7.11744	1.89641e-05	7.11744	7.11744	7.11744	7.11744	7.11723	7.11744	7.11744	1.89636e-05	7.11744	7.11744	7.11744	7.11744	7.11744	7.11744	7.11744	1.89636e-05	7.11744	7.11744	7.11744	7.11744	7.11744	7.11744	7.11744	1.89636e-05	7.11744	7.11744	7.11744	7.11744	7.11744	7.11744	7.11744	9.96713e-07	7.11744	7.11744	7.11744	7.11744	7.11744	7.11744	7.11744	9.96593e-07	7.11744	7.11744	7.11744	7.11744	7.11744	7.11744	7.11744	9.96593e-07	7.11744	7.11744	7.11744	7.11744	7.11744	7.11744	7.11744	9.96593e-07	7.11744	7.11744	7.11744	7.11744	7.11744	7.11744	7.11744	9.96593e-07	7.11744	7.11744	7.11744	7.11744	7.11744	7.11744	7.11744	9.96593e-07	7.11744	7.11744	7.11744	7.11744	7.11744	7.11744	7.11744	9.96593e-07	7.11744	7.11744	7.11744	7.11744	7.11744	7.11744	7.11744	9.96593e-07	7.11744	7.11744	7.11744	7.11744	7.11744	7.11744	7.11744	9.96593e-07	7.11744	7.11744	7.11744	7.11744	7.11744	7.11744	7.11744	9.96593e-07	7.11744	7.11744	7.11744	7.11744	7.11744	7.11744	7.11744	9.96593e-07	7.11744	7.11744	7.11744	7.11744	7.11744	7.11744	7.11744	9.96593e-07	7.11744	7.11744	7.11744	7.11744	7.11744	7.11744	7.11744	9.96593e-07	7.11744	7.11744	7.11744	7.11744	7.11744	7.11744	7.11744	9.96593e-07	7.11744	7.11744	7.11744	7.11744	7.11744	7.11744	7.11744	9.96593e-07	7.11744	7.11744	7.11744	7.11744	7.11744	7.11744	7.11744	9.96593e-07	7.11744	7.11744	7.11744	7.11744	7.11744	7.11744	7.11744	9.96593e-07	7.11744	7.11744	7.11744	7.11744	7.11744	7.11744	7.11744	9.96593e-07	7.11744	7.11744	7.11744	7.11744	7.11744	7.11744	7.11744	9.96593e-07	7.11744	7.11744	7.11744	7.11744	7.11744	7.11744	7.11744	9.96593e-07	7.11744	7.11744	7.11744	7.11744	0	0	0	0	0	0	0	0	0.0163337	0.0163337	0.0163337	0.0163337	0.0163337	0.0163337	0.0163337	0.0163337	0.0182005	0.0182005	0.0182005	0.0182005	0.0182005	0.0182005	0.0182005	0.0182005	0.0184269	0.0184269	0.0184269	0.0184269	0.0184269	0.0184269	0.0184269	0.0184269	1.81048e-09	1.81048e-09	1.81048e-09	1.81048e-09	1.81048e-09	1.81048e-09	1.81048e-09	1.81048e-09	1.6015e-09	1.6015e-09	1.6015e-09	1.6015e-09	1.6015e-09	1.6015e-09	1.6015e-09	1.6015e-09	1.6015e-09	1.6015e-09	1.6015e-09	1.6015e-09	1.6015e-09	1.6015e-09	1.6015e-09	1.6015e-09	1.6015e-09	1.6015e-09	1.6015e-09	1.6015e-09	1.6015e-09	1.6015e-09	1.6015e-09	1.6015e-09	1.6015e-09	1.6015e-09	1.6015e-09	1.6015e-09	1.6015e-09	1.6015e-09	1.6015e-09	1.6015e-09	1.6015e-09	1.6015e-09	1.6015e-09	1.6015e-09	1.6015e-09	1.6015e-09	1.6015e-09	1.6015e-09	1.51147e-05	1.51147e-05	5.91345e-06	0.0163337	1.51147e-05	0.0163337	0.0163337	1.51147e-05	1.51162e-05	1.51162e-05	5.91367e-06	0.0182005	1.51162e-05	0.0182005	0.0182005	1.51162e-05	1.51162e-05	1.51162e-05	5.91367e-06	0.0184269	1.51162e-05	0.0184269	0.0184269	1.51162e-05	1.51162e-05	1.51162e-05	5.91367e-06	0.0184545	1.51162e-05	0.0184545	0.0184545	1.51162e-05	1.51162e-05	1.51162e-05	5.91367e-06	0.0184579	1.51162e-05	0.0184579	0.0184579	1.51162e-05	1.51162e-05	1.51162e-05	5.91367e-06	0.0184583	1.51162e-05	0.0184583	0.0184583	1.51162e-05	1.51162e-05	1.51162e-05	5.91367e-06	0.0184584	1.51162e-05	0.0184584	0.0184584	1.51162e-05	1.51162e-05	1.51162e-05	5.91367e-06	0.0184584	1.51162e-05	0.0184584	0.0184584	1.51162e-05	0.0752859	1.51162e-05	5.91367e-06	0.0184584	1.51162e-05	0.0184584	0.0184584	0.0752859	0.122624	0.0752859	1.15878	0.000188095	0.0752859	5.19634e-07	0.000188095	0.0144236	0.0197374	0.122624	3.68272	0.000166557	0.122624	4.59557e-07	0.000166557	0.00963164	0.00997747	0.165997	3.68631	0.000166534	0.165997	4.59557e-07	0.000166534	0.00933004	0.00935148	0.218267	3.68631	0.000166533	0.218267	4.59557e-07	0.000166533	0.00931138	0.0093127	0.301659	3.68631	0.000166533	0.301659	4.59557e-07	0.000166533	2.70733	0.137633	3.58663	3.68631	0.0163518	3.58663	0.0163338	0.0163518	3.68631	0.200215	3.68631	3.68631	5.67572e-05	3.68631	0.00107944	5.67572e-05	3.68631	0.755597	3.68631	3.68631	5.09232e-05	3.68631	0.000975247	5.09232e-05	3.68631	3.3628	3.68631	3.68631	5.09213e-05	3.68631	0.000974568	5.09213e-05	3.68631	3.68631	3.68631	3.68631	5.09213e-05	3.68631	0.000974566	5.09213e-05	3.68631	3.68631	3.68631	3.68631	5.09213e-05	3.68631	0.000974566	5.09213e-05	3.68631	3.68631	3.68631	3.68631	5.12764e-06	3.68631	5.15926e-06	5.12764e-06	3.68631	3.68631	3.68631	3.68631	5.12607e-06	3.68631	5.12607e-06	5.12607e-06	3.68631	3.68631	3.68631	3.68631	5.12607e-06	3.68631	5.12607e-06	5.12607e-06	3.68631	3.68631	3.68631	3.68631	5.12607e-06	3.68631	5.12607e-06	5.12607e-06	3.68631	3.68631	3.68631	3.68631	5.12607e-06	3.68631	5.12607e-06	5.12607e-06	3.68631	3.68631	3.68631	3.68631	5.12607e-06	3.68631	5.12607e-06	5.12607e-06	3.68631	3.68631	3.68631	3.68631	5.12607e-06	3.68631	5.12607e-06	5.12607e-06	3.68631	3.68631	3.68631	3.68631	5.12607e-06	3.68631	5.12607e-06	5.12607e-06	3.68631	3.68631	3.68631	3.68631	5.12607e-06	3.68631	5.12607e-06	5.12607e-06	3.68631	3.68631	3.68631	3.68631	5.12607e-06	3.68631	5.12607e-06	5.12607e-06	3.68631	3.68631	3.68631	3.68631	5.12607e-06	3.68631	5.12607e-06	5.12607e-06	3.68631	3.68631	3.68631	3.68631	5.12607e-06	3.68631	5.12607e-06	5.12607e-06	3.68631	3.68631	3.68631	3.68631	5.12607e-06	3.68631	5.12607e-06	5.12607e-06	3.68631	3.68631	3.68631	3.68631	5.12607e-06	3.68631	5.12607e-06	5.12607e-06	3.68631	3.68631	3.68631	3.68631	5.12607e-06	3.68631	5.12607e-06	5.12607e-06	3.68631	3.68631	3.68631	3.68631	5.12607e-06	3.68631	5.12607e-06	5.12607e-06	3.68631	3.68631	3.68631	3.68631	5.12607e-06	3.68631	5.12607e-06	5.12607e-06	3.68631	3.68631	3.68631	3.68631	5.12607e-06	3.68631	5.12607e-06	5.12607e-06	3.68631	3.68631	3.68631	3.68631	5.12607e-06	3.68631	5.12607e-06	5.12607e-06	3.68631	3.68631	3.68631	3.68631	5.12607e-06	3.68631	5.12607e-06	5.12607e-06	3.68631	0	0	0	0	0	0	0	0	-0.0291025	-0.0291025	-0.0291025	-0.0291025	-0.0291025	-0.0291025	-0.0291025	-0.0291025	-0.023996	-0.023996	-0.023996	-0.023996	-0.023996	-0.023996	-0.023996	-0.023996	-0.0248226	-0.0248226	-0.0248226	-0.0248226	-0.0248226	-0.0248226	-0.0248226	-0.0248226	-1.22983e-05	-1.22983e-05	-1.22983e-05	-1.22983e-05	-1.22983e-05	-1.22983e-05	-1.22983e-05	-1.22983e-05	-1.45066e-05	-1.45066e-05	-1.45066e-05	-1.45066e-05	-1.45066e-05	-1.45066e-05	-1.45066e-05	-1.45066e-05	-1.45064e-05	-1.45064e-05	-1.45064e-05	-1.45064e-05	-1.45064e-05	-1.45064e-05	-1.45064e-05	-1.45064e-05	-1.45064e-05	-1.45064e-05	-1.45064e-05	-1.45064e-05	-1.45064e-05	-1.45064e-05	-1.45064e-05	-1.45064e-05	-1.45064e-05	-1.45064e-05	-1.45064e-05	-1.45064e-05	-1.45064e-05	-1.45064e-05	-1.45064e-05	-1.45064e-05	-1.45064e-05	-1.45064e-05	-1.45064e-05	-1.45064e-05	-1.45064e-05	-1.45064e-05	-1.45064e-05	-1.45064e-05	-0.000782767	-0.000782767	-0.000666945	-0.0290997	-0.00108105	-4.98586	-4.98586	-0.00261661	-0.000778776	-0.000778776	-0.000664056	-0.0239965	-0.00107341	-7.99611e-14	-7.99611e-14	-0.00257169	-0.000778796	-0.000778796	-0.000664068	-0.0248225	-0.00107346	-4.98598	-4.98598	-0.00257246	-0.000778796	-0.000778796	-0.000664068	-0.0246869	-0.00107346	-7.99004e-14	-7.99004e-14	-0.00257245	-0.000778796	-0.000778796	-0.000664068	-0.0247091	-0.00107346	-4.98598	-4.98598	-0.00257245	-0.000778796	-0.000778796	-0.000664068	-0.0247055	-0.00107346	-7.99004e-14	-7.99004e-14	-0.00257245	-0.000778796	-0.000778796	-0.000664068	-0.0247061	-0.00107346	-4.98598	-4.98598	-0.00257245	-0.000778796	-0.000778796	-0.000664068	-0.024706	-0.00107346	-7.99004e-14	-7.99004e-14	-0.00257245	-0.17567	-0.000778796	-0.000664068	-0.024706	-0.00107346	-4.98598	-4.98598	-0.141535	-0.0558712	-0.17567	-0.451951	-0.00282983	-0.0597987	-1.59347e-19	-1.57151e-17	-0.00102033	-0.0666189	-0.0558712	-0.0239822	-0.00327319	-0.0405705	-4.12812e-05	-0.00406875	-0.00259915	-0.0620629	-0.122749	-0.390842	-0.00326355	-0.0460712	-4.12699e-05	-0.0039601	-0.00257199	-0.0639553	-0.0791797	-0.035954	-0.00326376	-0.044426	-4.12699e-05	-0.00396297	-0.00257246	-0.0631625	-0.105392	-0.362557	-0.00326375	-0.0449118	-4.12699e-05	-0.00396289	-0.546725	-0.0420679	-0.499966	-0.112706	-0.0284798	-0.538032	-4.12699e-05	-4.02065e-05	-0.00114371	-0.0447627	-0.00213824	-0.0217744	-0.00159419	-0.00176672	-9.19407e-07	-9.25815e-08	-0.0796046	-0.0598022	-0.05827	-0.0397753	-0.00190652	-0.0621423	-9.19654e-07	-9.26062e-08	-0.0474538	-0.0541524	-0.0402145	-0.0353081	-0.00190256	-0.0417077	-9.19654e-07	-9.26062e-08	-0.0586765	-0.05621	-0.0453146	-0.0363678	-0.00190261	-0.0477405	-9.19654e-07	-9.26062e-08	-0.054488	-0.0554518	-0.0438121	-0.0361136	-0.00190261	-0.0458745	-9.19654e-07	-9.26062e-08	-0.00370922	-0.0176796	-0.0181139	-0.0223632	-0.000642965	-0.0129467	-9.19654e-07	-9.19659e-07	-0.00708669	-0.021544	-0.0214821	-0.0244987	-0.000648378	-0.0161115	-9.19654e-07	-9.19654e-07	-0.00692932	-0.0209987	-0.0210073	-0.0241542	-0.000648355	-0.0157764	-9.19654e-07	-9.19654e-07	-0.00693657	-0.0210748	-0.0210736	-0.0242094	-0.000648355	-0.0158116	-9.19654e-07	-9.19654e-07	-0.00693624	-0.0210642	-0.0210643	-0.0242005	-0.000648355	-0.0158079	-9.19654e-07	-9.19654e-07	-0.00693626	-0.0210657	-0.0210656	-0.024202	-0.000648355	-0.0158083	-9.19654e-07	-9.19654e-07	-0.00693626	-0.0210654	-0.0210655	-0.0242017	-0.000648355	-0.0158082	-9.19654e-07	-9.19654e-07	-0.00693626	-0.0210655	-0.0210655	-0.0242018	-0.000648355	-0.0158082	-9.19654e-07	-9.19654e-07	-0.00693626	-0.0210655	-0.0210655	-0.0242018	-0.000648355	-0.0158082	-9.19654e-07	-9.19654e-07	-0.00693626	-0.0210655	-0.0210655	-0.0242018	-0.000648355	-0.0158082	-9.19654e-07	-9.19654e-07	-0.00693626	-0.0210655	-0.0210655	-0.0242018	-0.000648355	-0.0158082	-9.19654e-07	-9.19654e-07	-0.00693626	-0.0210655	-0.0210655	-0.0242018	-0.000648355	-0.0158082	-9.19654e-07	-9.19654e-07	-0.00693626	-0.0210655	-0.0210655	-0.0242018	-0.000648355	-0.0158082	-9.19654e-07	-9.19654e-07	-0.00693626	-0.0210655	-0.0210655	-0.0242018	-0.000648355	-0.0158082	-9.19654e-07	-9.19654e-07	-0.00693626	-0.0210655	-0.0210655	-0.0242018	-0.000648355	-0.0158082	-9.19654e-07	-9.19654e-07	-0.00693626	-0.0210655	-0.0210655	-0.0242018	-0.000648355	-0.0158082	-9.19654e-07	-9.19654e-07	-0.00693626	-0.0210655	-0.0210655	-0.0242018	-0.000648355	-0.0158082	-9.19654e-07	-9.19654e-07	-0.00693626	-0.0210655	-0.0210655	-0.0242018	-0.000648355	-0.0158082	-9.19654e-07	-9.19654e-07	-0.00693626	-0.0210655	-0.0210655	-0.0242018	-0.000648355	-0.0158082	-9.19654e-07	-9.19654e-07	-0.00693626	-0.0210655	-0.0210655	-0.0242018	-0.000648355	-0.0158082	-9.19654e-07	-9.19654e-07	-0.00693626	0	0	0	0	0	0	0	0	0.0756041	0.0756041	0.0756041	0.0756041	0.0756041	0.0756041	0.0756041	0.0756041	0.124694	0.124694	0.124694	0.124694	0.124694	0.124694	0.124694	0.124694	0.172396	0.172396	0.172396	0.172396	0.172396	0.172396	0.172396	0.172396	0.0274709	0.0274709	0.0274709	0.0274709	0.0274709	0.0274709	0.0274709	0.0274709	0.0104799	0.0104799	0.0104799	0.0104799	0.0104799	0.0104799	0.0104799	0.0104799	0.00935987	0.00935987	0.00935987	0.00935987	0.00935987	0.00935987	0.00935987	0.00935987	0.00929039	0.00929039	0.00929039	0.00929039	0.00929039	0.00929039	0.00929039	0.00929039	0.0092861	0.0092861	0.0092861	0.0092861	0.0092861	0.0092861	0.0092861	0.0092861	0.00928583	0.00928583	0.00928583	0.00928583	0.00928583	0.00928583	0.00928583	0.00928583	0.0278656	0.0278656	0.0274175	0.0804018	0.0315467	14.2834	14.2834	0.0804018	0.0315272	0.0315272	0.0309281	0.128709	0.0365744	17.0628	17.0628	0.128709	0.0323035	0.0323035	0.031658	0.177018	0.0378163	17.0628	17.0628	0.177018	0.0324706	0.0324706	0.0318119	0.243198	0.0381295	17.0628	17.0628	0.243198	0.0325067	0.0325067	0.0318444	0.374854	0.0382089	17.0628	17.0628	0.374854	0.0325144	0.0325144	0.0318513	0.873526	0.0382291	17.0628	17.0628	0.873526	0.0325161	0.0325161	0.0318528	10.2142	0.0382342	17.0628	17.0628	10.2142	0.0325165	0.0325165	0.0318531	17.0628	0.0382355	17.0628	17.0628	17.0628	0.19375	0.0325166	0.0318532	17.0628	0.0382358	17.0628	17.0628	17.0628	0.554553	0.19375	0.230478	17.0628	0.12	17.0628	17.0628	17.0628	4.26724	0.554554	0.83361	17.0628	0.20575	17.0628	17.0628	17.0628	17.0628	4.61633	12.626	17.0628	0.360756	17.0628	17.0628	17.0628	17.0628	17.0628	17.0628	17.0628	0.975054	17.0628	17.0628	17.0628	17.0628	17.0628	17.0628	17.0628	13.3671	17.0628	17.0628	17.0628	17.0628	17.0628	17.0628	17.0628	17.0628	17.0628	17.0628	17.0628	17.0628	17.0628	17.0628	17.0628	17.0628	17.0628	17.0628	17.0628	17.0628	17.0628	17.0628	17.0628	17.0628	17.0628	17.0628	17.0628	17.0628	17.0628	17.0628	17.0628	17.0628	17.0628	17.0628	17.0628	17.0628	17.0628	17.0628	17.0628	17.0628	17.0628	17.0628	17.0628	17.0628	17.0628	17.0628	17.0628	17.0628	17.0628	17.0628	17.0628	17.0628	17.0628	17.0628	17.0628	17.0628	17.0628	17.0628	17.0628	17.0628	17.0628	17.0628	17.0628	17.0628	17.0628	17.0628	17.0628	17.0628	17.0628	17.0628	17.0628	17.0628	17.0628	17.0628	17.0628	17.0628	17.0628	17.0628	17.0628	17.0628	17.0628	17.0628	17.0628	17.0628	17.0628	17.0628	17.0628	17.0628	17.0628	17.0628	17.0628	17.0628	17.0628	17.0628	17.0628	17.0628	17.0628	17.0628	17.0628	17.0628	17.0628	17.0628	17.0628	17.0628	17.0628	17.0628	17.0628	17.0628	17.0628	17.0628	17.0628	17.0628	17.0628	17.0628	17.0628	17.0628	17.0628	17.0628	17.0628	17.0628	17.0628	17.0628	17.0628	17.0628	17.0628	17.0628	17.0628	17.0628	17.0628	17.0628	17.0628	17.0628	17.0628	17.0628	17.0628	17.0628	17.0628	17.0628	17.0628	17.0628	17.0628	17.0628	17.0628	17.0628	17.0628	17.0628	17.0628	17.0628	17.0628	17.0628	17.0628	17.0628	17.0628	17.0628	17.0628	17.0628	17.0628	17.0628	17.0628	17.0628	17.0628	17.0628	17.0628	17.0628	17.0628	17.0628	17.0628	17.0628	17.0628	17.0628	17.0628	17.0628	17.0628	17.0628	17.0628	17.0628	17.0628	17.0628	17.0628	17.0628	17.0628	17.0628	17.0628	17.0628	17.0628	17.0628	17.0628	17.0628	17.0628	17.0628	17.0628	17.0628	17.0628	17.0628	17.0628	17.0628	17.0628	17.0628	17.0628	17.0628	17.0628	17.0628	17.0628	17.0628	17.0628	17.0628	17.0628	17.0628	17.0628	17.0628	17.0628	0	0	0	0	0	0	0	0	-0.00163665	-0.00163665	-0.00163665	-0.00163665	-0.00163665	-0.00163665	-0.00163665	-0.00163665	-0.001619	-0.001619	-0.001619	-0.001619	-0.001619	-0.001619	-0.001619	-0.001619	-0.00161919	-0.00161919	-0.00161919	-0.00161919	-0.00161919	-0.00161919	-0.00161919	-0.00161919	-0.00112173	-0.00112173	-0.00112173	-0.00112173	-0.00112173	-0.00112173	-0.00112173	-0.00112173	-0.00112544	-0.00112544	-0.00112544	-0.00112544	-0.00112544	-0.00112544	-0.00112544	-0.00112544	-0.00112542	-0.00112542	-0.00112542	-0.00112542	-0.00112542	-0.00112542	-0.00112542	-0.00112542	-0.00112542	-0.00112542	-0.00112542	-0.00112542	-0.00112542	-0.00112542	-0.00112542	-0.00112542	-0.00112542	-0.00112542	-0.00112542	-0.00112542	-0.00112542	-0.00112542	-0.00112542	-0.00112542	-0.00112542	-0.00112542	-0.00112542	-0.00112542	-0.00112542	-0.00112542	-0.00112542	-0.00112542	-0.00135369	-0.00135369	-0.00135239	-0.00162449	-0.001385	-0.0522953	-0.0522953	-0.00223988	-0.00135165	-0.00135165	-0.00135036	-0.00161913	-0.00138262	-0.0387851	-0.0387851	-0.00222343	-0.00135166	-0.00135166	-0.00135037	-0.00161918	-0.00138265	-0.0420192	-0.0420192	-0.00222366	-0.00135166	-0.00135166	-0.00135037	-0.00161919	-0.00138265	-0.0412245	-0.0412245	-0.00222367	-0.00135166	-0.00135166	-0.00135037	-0.00161918	-0.00138265	-0.0414186	-0.0414186	-0.00222367	-0.00135166	-0.00135166	-0.00135037	-0.00161919	-0.00138265	-0.0413709	-0.0413709	-0.00222367	-0.00135166	-0.00135166	-0.00135037	-0.00161918	-0.00138265	-0.0413826	-0.0413826	-0.00222367	-0.00135166	-0.00135166	-0.00135037	-0.00161919	-0.00138265	-0.0413798	-0.0413798	-0.00222367	-0.00187955	-0.00135166	-0.00135037	-0.00161918	-0.00138265	-0.0413806	-0.0413806	-0.00270274	-0.00187302	-0.00187955	-0.00191544	-0.00145656	-0.00168135	-0.00412163	-0.00758775	-0.00116538	-0.00185298	-0.00187302	-0.00190829	-0.00145812	-0.00167803	-0.00526518	-0.0094527	-0.00117733	-0.00185323	-0.00187308	-0.00190838	-0.00145812	-0.00167806	-0.00522582	-0.00933903	-0.00117723	-0.00185322	-0.00187309	-0.00190839	-0.00145812	-0.00167806	-0.00522717	-0.00934592	-0.00117723	-0.00185322	-0.00187309	-0.00190839	-0.00145812	-0.00167806	-0.00522714	-0.00934553	-0.00243053	-0.00164407	-0.00193955	-0.00194096	-0.00162091	-0.00189822	-4.25198e-05	-4.13704e-05	-0.00105859	-0.0016456	-0.00164238	-0.00162925	-0.00142105	-0.00167832	-3.27888e-06	-2.40512e-06	-0.000980485	-0.00165449	-0.00164562	-0.00163262	-0.00142294	-0.00168076	-3.27973e-06	-2.40573e-06	-0.000980992	-0.00165439	-0.00164558	-0.00163259	-0.00142292	-0.00168073	-3.27973e-06	-2.40573e-06	-0.000980986	-0.00165439	-0.00164559	-0.00163259	-0.00142292	-0.00168073	-3.27973e-06	-2.40573e-06	-0.000980986	-0.00165439	-0.00164559	-0.00163259	-0.00142292	-0.00168073	-3.27973e-06	-2.40573e-06	-0.000682112	-0.00161755	-0.00161712	-0.00161882	-0.00134955	-0.00158023	-3.66189e-05	-3.66191e-05	-0.000982933	-0.00161742	-0.00161743	-0.00161896	-0.0013502	-0.00158128	-3.66107e-05	-3.66107e-05	-0.000980973	-0.00161742	-0.00161742	-0.00161897	-0.00135019	-0.00158126	-3.66107e-05	-3.66107e-05	-0.000980986	-0.00161742	-0.00161742	-0.00161897	-0.00135019	-0.00158126	-3.66107e-05	-3.66107e-05	-0.000980986	-0.00161742	-0.00161742	-0.00161897	-0.00135019	-0.00158126	-3.66107e-05	-3.66107e-05	-0.000980986	-0.00161742	-0.00161742	-0.00161897	-0.00135019	-0.00158126	-3.66107e-05	-3.66107e-05	-0.000980986	-0.00161742	-0.00161742	-0.00161897	-0.00135019	-0.00158126	-3.66107e-05	-3.66107e-05	-0.000980986	-0.00161742	-0.00161742	-0.00161897	-0.00135019	-0.00158126	-3.66107e-05	-3.66107e-05	-0.000980986	-0.00161742	-0.00161742	-0.00161897	-0.00135019	-0.00158126	-3.66107e-05	-3.66107e-05	-0.000980986	-0.00161742	-0.00161742	-0.00161897	-0.00135019	-0.00158126	-3.66107e-05	-3.66107e-05	-0.000980986	-0.00161742	-0.00161742	-0.00161897	-0.00135019	-0.00158126	-3.66107e-05	-3.66107e-05	-0.000980986	-0.00161742	-0.00161742	-0.00161897	-0.00135019	-0.00158126	-3.66107e-05	-3.66107e-05	-0.000980986	-0.00161742	-0.00161742	-0.00161897	-0.00135019	-0.00158126	-3.66107e-05	-3.66107e-05	-0.000980986	-0.00161742	-0.00161742	-0.00161897	-0.00135019	-0.00158126	-3.66107e-05	-3.66107e-05	-0.000980986	-0.00161742	-0.00161742	-0.00161897	-0.00135019	-0.00158126	-3.66107e-05	-3.66107e-05	-0.000980986	-0.00161742	-0.00161742	-0.00161897	-0.00135019	-0.00158126	-3.66107e-05	-3.66107e-05	-0.000980986	-0.00161742	-0.00161742	-0.00161897	-0.00135019	-0.00158126	-3.66107e-05	-3.66107e-05	-0.000980986	-0.00161742	-0.00161742	-0.00161897	-0.00135019	-0.00158126	-3.66107e-05	-3.66107e-05	-0.000980986	-0.00161742	-0.00161742	-0.00161897	-0.00135019	-0.00158126	-3.66107e-05	-3.66107e-05	-0.000980986	-0.00161742	-0.00161742	-0.00161897	-0.00135019	-0.00158126	-3.66107e-05	-3.66107e-05	-0.000980986	0	0	0	0	0	0	0	0	0.00043543	0.00043543	0.00043543	0.00043543	0.00043543	0.00043543	0.00043543	0.00043543	0.000436682	0.000436682	0.000436682	0.000436682	0.000436682	0.000436682	0.000436682	0.000436682	0.000436696	0.000436696	0.000436696	0.000436696	0.000436696	0.000436696	0.000436696	0.000436696	0.000420791	0.000420791	0.000420791	0.000420791	0.000420791	0.000420791	0.000420791	0.000420791	0.000420745	0.000420745	0.000420745	0.000420745	0.000420745	0.000420745	0.000420745	0.000420745	0.000420745	0.000420745	0.000420745	0.000420745	0.000420745	0.000420745	0.000420745	0.000420745	0.000420745	0.000420745	0.000420745	0.000420745	0.000420745	0.000420745	0.000420745	0.000420745	0.000420745	0.000420745	0.000420745	0.000420745	0.000420745	0.000420745	0.000420745	0.000420745	0.000420745	0.000420745	0.000420745	0.000420745	0.000420745	0.000420745	0.000420745	0.000420745	0.000428637	0.000428637	0.000428625	0.000436651	0.000429646	0.00125324	0.00125324	0.000494143	0.000428662	0.000428662	0.000428643	0.000436696	0.000429675	0.0012601	0.0012601	0.000494383	0.00042866	0.00042866	0.000428644	0.000436692	0.000429675	0.00126016	0.00126016	0.000494382	0.00042866	0.00042866	0.000428644	0.000436696	0.000429675	0.00126016	0.00126016	0.000494382	0.00042866	0.00042866	0.000428644	0.000436692	0.000429675	0.00126016	0.00126016	0.000494382	0.00042866	0.00042866	0.000428644	0.000436696	0.000429675	0.00126016	0.00126016	0.000494382	0.00042866	0.00042866	0.000428644	0.000436692	0.000429675	0.00126016	0.00126016	0.000494382	0.00042866	0.00042866	0.000428644	0.000436696	0.000429675	0.00126016	0.00126016	0.000494382	0.000443884	0.00042866	0.000428644	0.000436692	0.000429675	0.00126016	0.00126016	0.000504315	0.000443931	0.000443884	0.000444401	0.000431999	0.000438303	0.00081741	0.000908216	0.000432379	0.000443642	0.000443931	0.000444442	0.000431993	0.000438329	0.000815008	0.000906113	0.000432173	0.000443638	0.000443931	0.000444442	0.000431993	0.000438329	0.000814998	0.000906092	0.000432167	0.000443638	0.000443931	0.000444442	0.000431993	0.000438329	0.000814998	0.000906092	0.000432167	0.000443638	0.000443931	0.000444442	0.000431993	0.000438329	0.000814998	0.000906092	0.000488884	0.000437173	0.000444872	0.000444886	0.000436684	0.000443815	0.000151702	0.000151795	0.000382167	0.000437147	0.000437163	0.000436937	0.000430984	0.000438394	6.38e-05	6.04998e-05	0.000357747	0.000437289	0.000437147	0.000436914	0.000430972	0.000438377	6.37631e-05	6.04633e-05	0.000357693	0.000437286	0.000437142	0.000436912	0.000430972	0.000438377	6.37631e-05	6.04633e-05	0.000357686	0.000437286	0.000437142	0.000436912	0.000430972	0.000438377	6.37631e-05	6.04633e-05	0.000357686	0.000437286	0.000437142	0.000436912	0.000430972	0.000438377	6.37631e-05	6.04633e-05	0.00033628	0.000436683	0.00043668	0.000436693	0.000428652	0.00043566	0.000148166	0.000148163	0.00037851	0.000436673	0.000436673	0.000436689	0.000428648	0.00043565	0.000148249	0.000148249	0.000378612	0.000436673	0.000436673	0.000436689	0.000428648	0.00043565	0.000148248	0.000148248	0.000378614	0.000436673	0.000436673	0.000436689	0.000428648	0.00043565	0.000148248	0.000148248	0.000378614	0.000436673	0.000436673	0.000436689	0.000428648	0.00043565	0.000148248	0.000148248	0.000378614	0.000436673	0.000436673	0.000436689	0.000428648	0.00043565	0.000148248	0.000148248	0.000378614	0.000436673	0.000436673	0.000436689	0.000428648	0.00043565	0.000148248	0.000148248	0.000378614	0.000436673	0.000436673	0.000436689	0.000428648	0.00043565	0.000148248	0.000148248	0.000378614	0.000436673	0.000436673	0.000436689	0.000428648	0.00043565	0.000148248	0.000148248	0.000378614	0.000436673	0.000436673	0.000436689	0.000428648	0.00043565	0.000148248	0.000148248	0.000378614	0.000436673	0.000436673	0.000436689	0.000428648	0.00043565	0.000148248	0.000148248	0.000378614	0.000436673	0.000436673	0.000436689	0.000428648	0.00043565	0.000148248	0.000148248	0.000378614	0.000436673	0.000436673	0.000436689	0.000428648	0.00043565	0.000148248	0.000148248	0.000378614	0.000436673	0.000436673	0.000436689	0.000428648	0.00043565	0.000148248	0.000148248	0.000378614	0.000436673	0.000436673	0.000436689	0.000428648	0.00043565	0.000148248	0.000148248	0.000378614	0.000436673	0.000436673	0.000436689	0.000428648	0.00043565	0.000148248	0.000148248	0.000378614	0.000436673	0.000436673	0.000436689	0.000428648	0.00043565	0.000148248	0.000148248	0.000378614	0.000436673	0.000436673	0.000436689	0.000428648	0.00043565	0.000148248	0.000148248	0.000378614	0.000436673	0.000436673	0.000436689	0.000428648	0.00043565	0.000148248	0.000148248	0.000378614	0.000436673	0.000436673	0.000436689	0.000428648	0.00043565	0.000148248	0.000148248	0.000378614	0	0	0	0	0	0	0	0	-0.004441	-0.004441	-0.004441	-0.004441	-0.004441	-0.004441	-0.004441	-0.004441	-0.0043122	-0.0043122	-0.0043122	-0.0043122	-0.0043122	-0.0043122	-0.0043122	-0.0043122	-0.00431589	-0.00431589	-0.00431589	-0.00431589	-0.00431589	-0.00431589	-0.00431589	-0.00431589	-0.00411391	-0.00411391	-0.00411391	-0.00411391	-0.00411391	-0.00411391	-0.00411391	-0.00411391	-0.00411942	-0.00411942	-0.00411942	-0.00411942	-0.00411942	-0.00411942	-0.00411942	-0.00411942	-0.00411927	-0.00411927	-0.00411927	-0.00411927	-0.00411927	-0.00411927	-0.00411927	-0.00411927	-0.00411927	-0.00411927	-0.00411927	-0.00411927	-0.00411927	-0.00411927	-0.00411927	-0.00411927	-0.00411927	-0.00411927	-0.00411927	-0.00411927	-0.00411927	-0.00411927	-0.00411927	-0.00411927	-0.00411927	-0.00411927	-0.00411927	-0.00411927	-0.00411927	-0.00411927	-0.00411927	-0.00411927	-0.00698631	-0.0167479	-0.00698631	-0.00425562	-0.00425562	-0.0042192	-0.00421934	-0.0042192	-0.00685515	-0.0154184	-0.00685515	-0.00425177	-0.00425177	-0.00421642	-0.00421654	-0.00421642	-0.0068611	-0.0155533	-0.0068611	-0.00425188	-0.00425188	-0.00421649	-0.00421663	-0.00421649	-0.00686085	-0.0155396	-0.00686085	-0.00425188	-0.00425188	-0.00421649	-0.00421662	-0.00421649	-0.00686085	-0.015541	-0.00686085	-0.00425188	-0.00425188	-0.00421649	-0.00421662	-0.00421649	-0.00686085	-0.0155408	-0.00686085	-0.00425188	-0.00425188	-0.00421649	-0.00421662	-0.00421649	-0.00686085	-0.0155408	-0.00686085	-0.00425188	-0.00425188	-0.00421649	-0.00421662	-0.00421649	-0.00686085	-0.0155408	-0.00686085	-0.00425188	-0.00425188	-0.00421649	-0.00421662	-0.00421649	-0.00448899	-0.0155408	-0.00686085	-0.00425188	-0.00425188	-0.00421649	-0.00421662	-0.00426227	-0.00456011	-0.010199	-0.0049899	-0.00429804	-0.00429804	-0.00441364	-0.00441092	-0.0044123	-0.00506651	-0.0105643	-0.00505212	-0.00429673	-0.00429673	-0.00440788	-0.00440525	-0.00440792	-0.00504955	-0.0105389	-0.00505004	-0.00429676	-0.00429676	-0.00440805	-0.00440541	-0.00440805	-0.00505012	-0.0105407	-0.00505011	-0.00429676	-0.00429676	-0.00440805	-0.00440541	-0.00440805	-0.0050501	-0.0105405	-0.0050501	-0.00429676	-0.00429676	-0.00440805	-0.00440541	-0.00441328	-0.00104329	-0.00105853	-0.00265384	-0.00438305	-0.00438305	-0.00441761	-0.00441754	-0.00439367	-0.00203296	-0.000347399	-0.00190742	-0.00431961	-0.00431961	-0.00431747	-0.0043186	-0.00431816	-0.0019153	-0.000349047	-0.0019169	-0.00432143	-0.00432143	-0.00432034	-0.00432143	-0.00432032	-0.0019168	-0.000349043	-0.00191678	-0.00432137	-0.00432137	-0.00432026	-0.00432134	-0.00432026	-0.00191678	-0.000349043	-0.00191678	-0.00432137	-0.00432137	-0.00432026	-0.00432135	-0.00432026	-0.00191678	-0.000349043	-0.00191678	-0.00432137	-0.00432137	-0.00432026	-0.00432135	-0.0043177	-0.00468816	-0.00110585	-0.00264539	-0.00427863	-0.00427863	-0.00431558	-0.00431541	-0.00431565	-0.00259716	-0.0011003	-0.00263263	-0.00427984	-0.00427984	-0.00431571	-0.00431558	-0.00431571	-0.00263347	-0.00110034	-0.00263285	-0.00427981	-0.00427981	-0.00431571	-0.00431558	-0.00431571	-0.00263284	-0.00110034	-0.00263285	-0.00427981	-0.00427981	-0.00431571	-0.00431558	-0.00431571	-0.00263285	-0.00110034	-0.00263285	-0.00427981	-0.00427981	-0.00431571	-0.00431558	-0.00431571	-0.00263285	-0.00110034	-0.00263285	-0.00427981	-0.00427981	-0.00431571	-0.00431558	-0.00431571	-0.00263285	-0.00110034	-0.00263285	-0.00427981	-0.00427981	-0.00431571	-0.00431558	-0.00431571	-0.00263285	-0.00110034	-0.00263285	-0.00427981	-0.00427981	-0.00431571	-0.00431558	-0.00431571	-0.00263285	-0.00110034	-0.00263285	-0.00427981	-0.00427981	-0.00431571	-0.00431558	-0.00431571	-0.00263285	-0.00110034	-0.00263285	-0.00427981	-0.00427981	-0.00431571	-0.00431558	-0.00431571	-0.00263285	-0.00110034	-0.00263285	-0.00427981	-0.00427981	-0.00431571	-0.00431558	-0.00431571	-0.00263285	-0.00110034	-0.00263285	-0.00427981	-0.00427981	-0.00431571	-0.00431558	-0.00431571	-0.00263285	-0.00110034	-0.00263285	-0.00427981	-0.00427981	-0.00431571	-0.00431558	-0.00431571	-0.00263285	-0.00110034	-0.00263285	-0.00427981	-0.00427981	-0.00431571	-0.00431558	-0.00431571	-0.00263285	-0.00110034	-0.00263285	-0.00427981	-0.00427981	-0.00431571	-0.00431558	-0.00431571	-0.00263285	-0.00110034	-0.00263285	-0.00427981	-0.00427981	-0.00431571	-0.00431558	-0.00431571	-0.00263285	-0.00110034	-0.00263285	-0.00427981	-0.00427981	-0.00431571	-0.00431558	-0.00431571	-0.00263285	-0.00110034	-0.00263285	-0.00427981	-0.00427981	-0.00431571	-0.00431558	-0.00431571	-0.00263285	-0.00110034	-0.00263285	-0.00427981	-0.00427981	-0.00431571	-0.00431558	-0.00431571	-0.00263285	-0.00110034	-0.00263285	-0.00427981	-0.00427981	-0.00431571	-0.00431558	-0.00431571	0	0	0	0	0	0	0	0	0.00251982	0.00251982	0.00251982	0.00251982	0.00251982	0.00251982	0.00251982	0.00251982	0.00256225	0.00256225	0.00256225	0.00256225	0.00256225	0.00256225	0.00256225	0.00256225	0.00256297	0.00256297	0.00256297	0.00256297	0.00256297	0.00256297	0.00256297	0.00256297	0.0015971	0.0015971	0.0015971	0.0015971	0.0015971	0.0015971	0.0015971	0.0015971	0.00158689	0.00158689	0.00158689	0.00158689	0.00158689	0.00158689	0.00158689	0.00158689	0.00158679	0.00158679	0.00158679	0.00158679	0.00158679	0.00158679	0.00158679	0.00158679	0.00158678	0.00158678	0.00158678	0.00158678	0.00158678	0.00158678	0.00158678	0.00158678	0.00158678	0.00158678	0.00158678	0.00158678	0.00158678	0.00158678	0.00158678	0.00158678	0.00158678	0.00158678	0.00158678	0.00158678	0.00158678	0.00158678	0.00158678	0.00158678	0.0118279	0.182171	0.0118279	0.00219017	0.00219017	0.00201136	0.00201321	0.00201136	0.0126437	0.347235	0.0126437	0.00219895	0.00219895	0.00201704	0.00201891	0.00201704	0.012711	0.468996	0.012711	0.00219908	0.00219908	0.00201711	0.00201899	0.00201711	0.0127166	0.519581	0.0127166	0.00219908	0.00219908	0.00201712	0.00201899	0.00201712	0.012717	0.532733	0.012717	0.00219908	0.00219908	0.00201712	0.00201899	0.00201712	0.0127171	0.535571	0.0127171	0.00219908	0.00219908	0.00201712	0.00201899	0.00201712	0.0127171	0.536156	0.0127171	0.00219908	0.00219908	0.00201712	0.00201899	0.00201712	0.0127171	0.536276	0.0127171	0.00219908	0.00219908	0.00201712	0.00201899	0.00201712	0.00129101	0.536299	0.0127171	0.00219908	0.00219908	0.00201712	0.00201899	0.00224243	0.00119666	0.353867	0.0023948	0.00244463	0.00244463	0.00311787	0.00308729	0.00312252	0.00221872	0.186784	0.00223641	0.00244862	0.00244862	0.00314068	0.0031092	0.00314077	0.0022338	0.0787926	0.00223406	0.00244868	0.00244868	0.00314115	0.00310965	0.00314115	0.00223403	0.0413337	0.00223403	0.00244868	0.00244868	0.00314116	0.00310966	0.00314116	0.00223403	0.0327372	0.00223403	0.00244868	0.00244868	0.00314116	0.00310966	0.00320415	3.06849e-05	3.00341e-05	0.000543492	0.00297735	0.00297735	0.00325642	0.00325277	0.00309009	0.000283755	5.76582e-07	0.000208877	0.00260148	0.00260148	0.00262033	0.00262961	0.00261744	0.000208516	5.76469e-07	0.000208412	0.00259501	0.00259501	0.00260931	0.00261878	0.00260925	0.000208412	5.76469e-07	0.000208412	0.0025949	0.0025949	0.00260911	0.00261859	0.00260911	0.000208412	5.76469e-07	0.000208412	0.0025949	0.0025949	0.00260911	0.0026186	0.00260911	0.000208412	5.76469e-07	0.000208412	0.0025949	0.0025949	0.00260911	0.0026186	0.00258331	0.00315619	1.90507e-05	0.000423012	0.00235317	0.00235317	0.00256247	0.00256028	0.00256203	0.000431388	1.90531e-05	0.000423617	0.00234941	0.00234941	0.00256168	0.00255929	0.00256167	0.00042364	1.90531e-05	0.000423618	0.00234935	0.00234935	0.00256166	0.00255928	0.00256166	0.000423618	1.90531e-05	0.000423618	0.00234935	0.00234935	0.00256166	0.00255928	0.00256166	0.000423618	1.90531e-05	0.000423618	0.00234935	0.00234935	0.00256166	0.00255928	0.00256166	0.000423618	1.90531e-05	0.000423618	0.00234935	0.00234935	0.00256166	0.00255928	0.00256166	0.000423618	1.90531e-05	0.000423618	0.00234935	0.00234935	0.00256166	0.00255928	0.00256166	0.000423618	1.90531e-05	0.000423618	0.00234935	0.00234935	0.00256166	0.00255928	0.00256166	0.000423618	1.90531e-05	0.000423618	0.00234935	0.00234935	0.00256166	0.00255928	0.00256166	0.000423618	1.90531e-05	0.000423618	0.00234935	0.00234935	0.00256166	0.00255928	0.00256166	0.000423618	1.90531e-05	0.000423618	0.00234935	0.00234935	0.00256166	0.00255928	0.00256166	0.000423618	1.90531e-05	0.000423618	0.00234935	0.00234935	0.00256166	0.00255928	0.00256166	0.000423618	1.90531e-05	0.000423618	0.00234935	0.00234935	0.00256166	0.00255928	0.00256166	0.000423618	1.90531e-05	0.000423618	0.00234935	0.00234935	0.00256166	0.00255928	0.00256166	0.000423618	1.90531e-05	0.000423618	0.00234935	0.00234935	0.00256166	0.00255928	0.00256166	0.000423618	1.90531e-05	0.000423618	0.00234935	0.00234935	0.00256166	0.00255928	0.00256166	0.000423618	1.90531e-05	0.000423618	0.00234935	0.00234935	0.00256166	0.00255928	0.00256166	0.000423618	1.90531e-05	0.000423618	0.00234935	0.00234935	0.00256166	0.00255928	0.00256166	0.000423618	1.90531e-05	0.000423618	0.00234935	0.00234935	0.00256166	0.00255928	0.00256166	0.000423618	1.90531e-05	0.000423618	0.00234935	0.00234935	0.00256166	0.00255928	0.00256166	0	0	0	0	0	0	0	0	-0.00308854	-0.00308854	-0.00308854	-0.00308854	-0.00308854	-0.00308854	-0.00308854	-0.00308854	-0.00302594	-0.00302594	-0.00302594	-0.00302594	-0.00302594	-0.00302594	-0.00302594	-0.00302594	-0.00302721	-0.00302721	-0.00302721	-0.00302721	-0.00302721	-0.00302721	-0.00302721	-0.00302721	-0.00018809	-0.00018809	-0.00018809	-0.00018809	-0.00018809	-0.00018809	-0.00018809	-0.00018809	-0.000191678	-0.000191678	-0.000191678	-0.000191678	-0.000191678	-0.000191678	-0.000191678	-0.000191678	-0.000191672	-0.000191672	-0.000191672	-0.000191672	-0.000191672	-0.000191672	-0.000191672	-0.000191672	-0.000191673	-0.000191673	-0.000191673	-0.000191673	-0.000191673	-0.000191673	-0.000191673	-0.000191673	-0.000191673	-0.000191673	-0.000191673	-0.000191673	-0.000191673	-0.000191673	-0.000191673	-0.000191673	-0.000191673	-0.000191673	-0.000191673	-0.000191673	-0.000191673	-0.000191673	-0.000191673	-0.000191673	-0.0329605	-0.677756	-0.0329605	-0.00127743	-0.00127743	-0.000776557	-0.000788603	-0.000776557	-0.0267491	-0.194317	-0.0267491	-0.00126825	-0.00126825	-0.000773543	-0.000785479	-0.000773543	-0.0278331	-0.631613	-0.0278331	-0.00126832	-0.00126832	-0.000773557	-0.00078549	-0.000773557	-0.027641	-0.240113	-0.027641	-0.00126832	-0.00126832	-0.000773557	-0.00078549	-0.000773557	-0.027675	-0.611168	-0.027675	-0.00126832	-0.00126832	-0.000773557	-0.00078549	-0.000773557	-0.0276688	-0.261962	-0.0276688	-0.00126832	-0.00126832	-0.000773557	-0.00078549	-0.000773557	-0.0276701	-0.599604	-0.0276701	-0.00126832	-0.00126832	-0.000773557	-0.00078549	-0.000773557	-0.0276698	-0.274664	-0.0276698	-0.00126832	-0.00126832	-0.000773557	-0.00078549	-0.000773557	-2.63804e-05	-0.5923	-0.0276698	-0.00126832	-0.00126832	-0.000773557	-0.00078549	-0.00143636	-3.17095e-05	-0.000435412	-0.000231017	-0.00235363	-0.00235363	-0.00855204	-0.00781677	-0.00851483	-0.000277658	-0.0216968	-0.000277289	-0.00233675	-0.00233675	-0.00812551	-0.00746316	-0.00812752	-0.000277204	-0.0189112	-0.000277205	-0.002337	-0.002337	-0.00814834	-0.00748059	-0.00814828	-0.000277205	-0.0192554	-0.000277205	-0.002337	-0.002337	-0.00814712	-0.00747971	-0.00814713	-0.000277205	-0.0192125	-0.000277205	-0.002337	-0.002337	-0.00814718	-0.00747974	-0.0098903	-1.80257e-06	-3.45249e-07	-0.000277205	-0.00731704	-0.00731704	-0.0115176	-0.011394	-0.00838887	-0.000204486	-4.07934e-10	-6.89775e-05	-0.00314582	-0.00314582	-0.00337879	-0.00345754	-0.00344954	-6.90109e-05	-4.07934e-10	-6.90731e-05	-0.00323397	-0.00323397	-0.00356591	-0.00364413	-0.00356425	-6.90731e-05	-4.07934e-10	-6.90731e-05	-0.00323208	-0.00323208	-0.00356149	-0.00363962	-0.00356156	-6.90731e-05	-4.07934e-10	-6.90731e-05	-0.00323211	-0.00323211	-0.0035616	-0.00363973	-0.0035616	-6.90731e-05	-4.07934e-10	-6.90731e-05	-0.00323213	-0.00323213	-0.00356162	-0.00363973	-0.00323	-0.00489113	-9.75994e-08	-6.90731e-05	-0.00182377	-0.00182377	-0.00299063	-0.00294357	-0.00299721	-6.68914e-05	-9.75994e-08	-6.90731e-05	-0.00184089	-0.00184089	-0.00300197	-0.00295718	-0.00300184	-6.9074e-05	-9.75994e-08	-6.90731e-05	-0.00184069	-0.00184069	-0.00300174	-0.00295692	-0.00300173	-6.90731e-05	-9.75994e-08	-6.90731e-05	-0.00184069	-0.00184069	-0.00300174	-0.00295692	-0.00300174	-6.90731e-05	-9.75994e-08	-6.90731e-05	-0.00184069	-0.00184069	-0.00300174	-0.00295692	-0.00300174	-6.90731e-05	-9.75994e-08	-6.90731e-05	-0.00184069	-0.00184069	-0.00300174	-0.00295692	-0.00300174	-6.90731e-05	-9.75994e-08	-6.90731e-05	-0.00184069	-0.00184069	-0.00300174	-0.00295692	-0.00300174	-6.90731e-05	-9.75994e-08	-6.90731e-05	-0.00184069	-0.00184069	-0.00300174	-0.00295692	-0.00300174	-6.90731e-05	-9.75994e-08	-6.90731e-05	-0.00184069	-0.00184069	-0.00300174	-0.00295692	-0.00300174	-6.90731e-05	-9.75994e-08	-6.90731e-05	-0.00184069	-0.00184069	-0.00300174	-0.00295692	-0.00300174	-6.90731e-05	-9.75994e-08	-6.90731e-05	-0.00184069	-0.00184069	-0.00300174	-0.00295692	-0.00300174	-6.90731e-05	-9.75994e-08	-6.90731e-05	-0.00184069	-0.00184069	-0.00300174	-0.00295692	-0.00300174	-6.90731e-05	-9.75994e-08	-6.90731e-05	-0.00184069	-0.00184069	-0.00300174	-0.00295692	-0.00300174	-6.90731e-05	-9.75994e-08	-6.90731e-05	-0.00184069	-0.00184069	-0.00300174	-0.00295692	-0.00300174	-6.90731e-05	-9.75994e-08	-6.90731e-05	-0.00184069	-0.00184069	-0.00300174	-0.00295692	-0.00300174	-6.90731e-05	-9.75994e-08	-6.90731e-05	-0.00184069	-0.00184069	-0.00300174	-0.00295692	-0.00300174	-6.90731e-05	-9.75994e-08	-6.90731e-05	-0.00184069	-0.00184069	-0.00300174	-0.00295692	-0.00300174	-6.90731e-05	-9.75994e-08	-6.90731e-05	-0.00184069	-0.00184069	-0.00300174	-0.00295692	-0.00300174	-6.90731e-05	-9.75994e-08	-6.90731e-05	-0.00184069	-0.00184069	-0.00300174	-0.00295692	-0.00300174	-6.90731e-05	-9.75994e-08	-6.90731e-05	-0.00184069	-0.00184069	-0.00300174	-0.00295692	-0.00300174	0	0	0	0	0	0	0	0	-0.0407742	-0.0407742	-0.0407742	-0.0407742	-0.0407742	-0.0407742	-0.0407742	-0.0407742	-0.0311152	-0.0311152	-0.0311152	-0.0311152	-0.0311152	-0.0311152	-0.0311152	-0.0311152	-0.033174	-0.033174	-0.033174	-0.033174	-0.033174	-0.033174	-0.033174	-0.033174	-1.86066e-06	-1.86066e-06	-1.86066e-06	-1.86066e-06	-1.86066e-06	-1.86066e-06	-1.86066e-06	-1.86066e-06	-2.32038e-06	-2.32038e-06	-2.32038e-06	-2.32038e-06	-2.32038e-06	-2.32038e-06	-2.32038e-06	-2.32038e-06	-2.32038e-06	-2.32038e-06	-2.32038e-06	-2.32038e-06	-2.32038e-06	-2.32038e-06	-2.32038e-06	-2.32038e-06	-2.32038e-06	-2.32038e-06	-2.32038e-06	-2.32038e-06	-2.32038e-06	-2.32038e-06	-2.32038e-06	-2.32038e-06	-2.32038e-06	-2.32038e-06	-2.32038e-06	-2.32038e-06	-2.32038e-06	-2.32038e-06	-2.32038e-06	-2.32038e-06	-2.32038e-06	-2.32038e-06	-2.32038e-06	-2.32038e-06	-2.32038e-06	-2.32038e-06	-2.32038e-06	-2.32038e-06	-0.0407735	-8.76933	-0.0407735	-0.00184532	-0.00184532	-0.000335941	-0.000390834	-0.000335941	-0.0311154	-8.32204e-24	-0.0311154	-0.00182282	-0.00182282	-0.000335195	-0.000389824	-0.000335195	-0.0331739	-8.76933	-0.0331739	-0.0018231	-0.0018231	-0.000335197	-0.000389827	-0.000335197	-0.0327241	-8.3216e-24	-0.0327241	-0.00182309	-0.00182309	-0.000335197	-0.000389827	-0.000335197	-0.0328219	-8.76933	-0.0328219	-0.00182309	-0.00182309	-0.000335197	-0.000389827	-0.000335197	-0.0328006	-8.3216e-24	-0.0328006	-0.00182309	-0.00182309	-0.000335197	-0.000389827	-0.000335197	-0.0328052	-8.76933	-0.0328052	-0.00182309	-0.00182309	-0.000335197	-0.000389827	-0.000335197	-0.0328042	-8.3216e-24	-0.0328042	-0.00182309	-0.00182309	-0.000335197	-0.000389827	-0.000335197	-5.75134e-07	-8.76933	-0.0328044	-0.00182309	-0.00182309	-0.000335197	-0.000389827	-0.0029354	-7.1548e-07	-1.45376e-28	-5.67205e-05	-0.0159453	-0.0159453	-0.633607	-0.406956	-0.623472	-7.05615e-05	-0.00325577	-7.05352e-05	-0.0145169	-0.0145169	-0.0100385	-0.02835	-0.0107383	-7.05287e-05	-0.00318599	-7.05287e-05	-0.0146554	-0.0146554	-0.596546	-0.340403	-0.593953	-7.05287e-05	-0.00318747	-7.05287e-05	-0.0146419	-0.0146419	-0.0128432	-0.0440755	-0.0130665	-7.05287e-05	-0.00318744	-7.05287e-05	-0.0146432	-0.0146432	-0.586216	-0.307705	-1.62365	-0.000171098	-8.80826e-06	-0.0407551	-0.756606	-0.756606	-0.0997654	-0.522077	-3.4155e-05	-0.0730869	-3.55922e-09	-0.00565885	-0.000333261	-0.000333261	-0.0520463	-0.0031697	-0.10055	-0.00456368	-3.55943e-09	-0.00714683	-0.0508885	-0.0508885	-0.071354	-0.0992003	-0.0517766	-0.00719908	-3.55943e-09	-0.00707645	-0.0364051	-0.0364051	-0.0628073	-0.0526169	-0.0714811	-0.007074	-3.55943e-09	-0.00707977	-0.0400734	-0.0400734	-0.0664574	-0.0715956	-0.0627545	-0.00707988	-3.55943e-09	-0.00707961	-0.0391109	-0.0391109	-0.0648734	-0.0631573	-0.037555	-0.0698269	-6.77223e-08	-0.000294076	-0.0052696	-0.0052696	-0.0243379	-0.0211671	-0.029176	-0.000193676	-6.77223e-08	-0.000307663	-0.00659999	-0.00659999	-0.0318498	-0.0279721	-0.0308439	-0.000307868	-6.77223e-08	-0.000307635	-0.00654184	-0.00654184	-0.0303015	-0.0267369	-0.0305044	-0.000307635	-6.77223e-08	-0.000307635	-0.00654438	-0.00654438	-0.0306144	-0.026957	-0.0305732	-0.000307635	-6.77223e-08	-0.000307635	-0.00654427	-0.00654427	-0.0305509	-0.0269177	-0.0305593	-0.000307635	-6.77223e-08	-0.000307635	-0.00654427	-0.00654427	-0.0305638	-0.0269247	-0.0305621	-0.000307635	-6.77223e-08	-0.000307635	-0.00654427	-0.00654427	-0.0305612	-0.0269234	-0.0305615	-0.000307635	-6.77223e-08	-0.000307635	-0.00654427	-0.00654427	-0.0305617	-0.0269236	-0.0305616	-0.000307635	-6.77223e-08	-0.000307635	-0.00654427	-0.00654427	-0.0305616	-0.0269236	-0.0305616	-0.000307635	-6.77223e-08	-0.000307635	-0.00654427	-0.00654427	-0.0305616	-0.0269236	-0.0305616	-0.000307635	-6.77223e-08	-0.000307635	-0.00654427	-0.00654427	-0.0305616	-0.0269236	-0.0305616	-0.000307635	-6.77223e-08	-0.000307635	-0.00654427	-0.00654427	-0.0305616	-0.0269236	-0.0305616	-0.000307635	-6.77223e-08	-0.000307635	-0.00654427	-0.00654427	-0.0305616	-0.0269236	-0.0305616	-0.000307635	-6.77223e-08	-0.000307635	-0.00654427	-0.00654427	-0.0305616	-0.0269236	-0.0305616	-0.000307635	-6.77223e-08	-0.000307635	-0.00654427	-0.00654427	-0.0305616	-0.0269236	-0.0305616	-0.000307635	-6.77223e-08	-0.000307635	-0.00654427	-0.00654427	-0.0305616	-0.0269236	-0.0305616	-0.000307635	-6.77223e-08	-0.000307635	-0.00654427	-0.00654427	-0.0305616	-0.0269236	-0.0305616	-0.000307635	-6.77223e-08	-0.000307635	-0.00654427	-0.00654427	-0.0305616	-0.0269236	-0.0305616	-0.000307635	-6.77223e-08	-0.000307635	-0.00654427	-0.00654427	-0.0305616	-0.0269236	-0.0305616	-0.000307635	-6.77223e-08	-0.000307635	-0.00654427	-0.00654427	-0.0305616	-0.0269236	-0.0305616	0	0	0	0	0	0	0	0	-0.0513931	-0.0513931	-0.0513931	-0.0513931	-0.0513931	-0.0513931	-0.0513931	-0.0513931	-0.0365507	-0.0365507	-0.0365507	-0.0365507	-0.0365507	-0.0365507	-0.0365507	-0.0365507	-0.040333	-0.040333	-0.040333	-0.040333	-0.040333	-0.040333	-0.040333	-0.040333	-3.90641e-11	-3.90641e-11	-3.90641e-11	-3.90641e-11	-3.90641e-11	-3.90641e-11	-3.90641e-11	-3.90641e-11	-5.10941e-11	-5.10941e-11	-5.10941e-11	-5.10941e-11	-5.10941e-11	-5.10941e-11	-5.10941e-11	-5.10941e-11	-5.10941e-11	-5.10941e-11	-5.10941e-11	-5.10941e-11	-5.10941e-11	-5.10941e-11	-5.10941e-11	-5.10941e-11	-5.10941e-11	-5.10941e-11	-5.10941e-11	-5.10941e-11	-5.10941e-11	-5.10941e-11	-5.10941e-11	-5.10941e-11	-5.10941e-11	-5.10941e-11	-5.10941e-11	-5.10941e-11	-5.10941e-11	-5.10941e-11	-5.10941e-11	-5.10941e-11	-5.10941e-11	-5.10941e-11	-5.10941e-11	-5.10941e-11	-5.10941e-11	-5.10941e-11	-5.10941e-11	-5.10941e-11	-7.29e-05	-0.0513931	-7.29e-05	-7.29e-05	-7.29e-05	-2.6967e-06	-6.52869e-06	-2.6967e-06	-7.28647e-05	-0.0365508	-7.28647e-05	-7.28647e-05	-7.28647e-05	-2.69665e-06	-6.5284e-06	-2.69665e-06	-7.28647e-05	-0.040333	-7.28647e-05	-7.28647e-05	-7.28647e-05	-2.69665e-06	-6.5284e-06	-2.69665e-06	-7.28647e-05	-0.0393336	-7.28647e-05	-7.28647e-05	-7.28647e-05	-2.69665e-06	-6.5284e-06	-2.69665e-06	-7.28647e-05	-0.0395953	-7.28647e-05	-7.28647e-05	-7.28647e-05	-2.69665e-06	-6.5284e-06	-2.69665e-06	-7.28647e-05	-0.0395266	-7.28647e-05	-7.28647e-05	-7.28647e-05	-2.69665e-06	-6.5284e-06	-2.69665e-06	-7.28647e-05	-0.0395446	-7.28647e-05	-7.28647e-05	-7.28647e-05	-2.69665e-06	-6.5284e-06	-2.69665e-06	-7.28647e-05	-0.0395399	-7.28647e-05	-7.28647e-05	-7.28647e-05	-2.69665e-06	-6.5284e-06	-2.69665e-06	-2.01288e-07	-0.0395412	-7.28647e-05	-7.28647e-05	-7.28647e-05	-2.69665e-06	-6.5284e-06	-0.000265944	-2.01385e-07	-0.000109603	-7.28647e-05	-0.00718167	-0.00718167	-1.21099	-0.362035	-1.20909	-7.29e-05	-0.000142498	-7.28647e-05	-0.00684996	-0.00684996	-0.000426873	-0.0334749	-0.000432302	-7.28647e-05	-0.000142467	-7.28647e-05	-0.00686509	-0.00686509	-1.20793	-0.291552	-1.20789	-7.28647e-05	-0.000142467	-7.28647e-05	-0.00686441	-0.00686441	-0.000435653	-0.0534221	-0.000435765	-7.28647e-05	-0.000142467	-7.28647e-05	-0.00686444	-0.00686444	-1.20787	-0.256102	-10.0592	-0.135131	-0.0513446	-8.80389	-8.70687	-8.70687	-0.310006	-10.0311	-8.29388e-28	-4.08363	-2.19546e-05	-2.88808e-26	-5.54737e-27	-5.54737e-27	-0.105769	-4.26577e-30	-0.783648	-1.27607e-12	-3.0895e-05	-0.76092	-0.0814256	-0.0814256	-0.401285	-0.409406	-0.00456003	-0.76092	-3.08932e-05	-0.0051399	-0.0474957	-0.0474957	-0.0578495	-0.0277468	-0.761758	-0.0051399	-3.08932e-05	-0.736953	-0.0594686	-0.0594686	-0.544968	-0.342402	-0.00527499	-0.736953	-3.08932e-05	-0.00602843	-0.0549348	-0.0549348	-0.0222986	-0.0432836	-0.10723	-0.000607324	-1.62373e-06	-0.00110468	-0.000797756	-0.000797756	-0.0267387	-0.00961892	-0.0152074	-0.00114527	-1.62404e-06	-0.00114148	-0.00114382	-0.00114382	-0.0259618	-0.0120324	-0.0280279	-0.00114117	-1.62404e-06	-0.0011412	-0.00114118	-0.00114118	-0.0260961	-0.0118409	-0.0257404	-0.0011412	-1.62404e-06	-0.0011412	-0.0011412	-0.0011412	-0.0260728	-0.011856	-0.0261345	-0.0011412	-1.62404e-06	-0.0011412	-0.0011412	-0.0011412	-0.0260768	-0.0118548	-0.0260661	-0.0011412	-1.62404e-06	-0.0011412	-0.0011412	-0.0011412	-0.0260761	-0.0118549	-0.026078	-0.0011412	-1.62404e-06	-0.0011412	-0.0011412	-0.0011412	-0.0260763	-0.0118549	-0.0260759	-0.0011412	-1.62404e-06	-0.0011412	-0.0011412	-0.0011412	-0.0260762	-0.0118549	-0.0260763	-0.0011412	-1.62404e-06	-0.0011412	-0.0011412	-0.0011412	-0.0260762	-0.0118549	-0.0260762	-0.0011412	-1.62404e-06	-0.0011412	-0.0011412	-0.0011412	-0.0260762	-0.0118549	-0.0260762	-0.0011412	-1.62404e-06	-0.0011412	-0.0011412	-0.0011412	-0.0260762	-0.0118549	-0.0260762	-0.0011412	-1.62404e-06	-0.0011412	-0.0011412	-0.0011412	-0.0260762	-0.0118549	-0.0260762	-0.0011412	-1.62404e-06	-0.0011412	-0.0011412	-0.0011412	-0.0260762	-0.0118549	-0.0260762	-0.0011412	-1.62404e-06	-0.0011412	-0.0011412	-0.0011412	-0.0260762	-0.0118549	-0.0260762	-0.0011412	-1.62404e-06	-0.0011412	-0.0011412	-0.0011412	-0.0260762	-0.0118549	-0.0260762	-0.0011412	-1.62404e-06	-0.0011412	-0.0011412	-0.0011412	-0.0260762	-0.0118549	-0.0260762	-0.0011412	-1.62404e-06	-0.0011412	-0.0011412	-0.0011412	-0.0260762	-0.0118549	-0.0260762	-0.0011412	-1.62404e-06	-0.0011412	-0.0011412	-0.0011412	-0.0260762	-0.0118549	-0.0260762	-0.0011412	-1.62404e-06	-0.0011412	-0.0011412	-0.0011412	-0.0260762	-0.0118549	-0.0260762	-0.0011412	-1.62404e-06	-0.0011412	-0.0011412	-0.0011412	-0.0260762	-0.0118549	-0.0260762	0	0	0	0	0	0	0	0	-0.0277724	-0.0277724	-0.0277724	-0.0277724	-0.0277724	-0.0277724	-0.0277724	-0.0277724	-0.0231022	-0.0231022	-0.0231022	-0.0231022	-0.0231022	-0.0231022	-0.0231022	-0.0231022	-0.0238289	-0.0238289	-0.0238289	-0.0238289	-0.0238289	-0.0238289	-0.0238289	-0.0238289	-6.50868e-14	-6.50868e-14	-6.50868e-14	-6.50868e-14	-6.50868e-14	-6.50868e-14	-6.50868e-14	-6.50868e-14	-7.62743e-14	-7.62743e-14	-7.62743e-14	-7.62743e-14	-7.62743e-14	-7.62743e-14	-7.62743e-14	-7.62743e-14	-7.62743e-14	-7.62743e-14	-7.62743e-14	-7.62743e-14	-7.62743e-14	-7.62743e-14	-7.62743e-14	-7.62743e-14	-7.62743e-14	-7.62743e-14	-7.62743e-14	-7.62743e-14	-7.62743e-14	-7.62743e-14	-7.62743e-14	-7.62743e-14	-7.62743e-14	-7.62743e-14	-7.62743e-14	-7.62743e-14	-7.62743e-14	-7.62743e-14	-7.62743e-14	-7.62743e-14	-7.62743e-14	-7.62743e-14	-7.62743e-14	-7.62743e-14	-7.62743e-14	-7.62743e-14	-7.62743e-14	-7.62743e-14	-2.76175e-07	-6.12821e-06	-2.76175e-07	-6.12821e-06	-6.12821e-06	-2.76175e-07	-6.12821e-06	-2.76175e-07	-2.76175e-07	-6.12796e-06	-2.76175e-07	-6.12796e-06	-6.12796e-06	-2.76175e-07	-6.12796e-06	-2.76175e-07	-2.76175e-07	-6.12796e-06	-2.76175e-07	-6.12796e-06	-6.12796e-06	-2.76175e-07	-6.12796e-06	-2.76175e-07	-2.76175e-07	-6.12796e-06	-2.76175e-07	-6.12796e-06	-6.12796e-06	-2.76175e-07	-6.12796e-06	-2.76175e-07	-2.76175e-07	-6.12796e-06	-2.76175e-07	-6.12796e-06	-6.12796e-06	-2.76175e-07	-6.12796e-06	-2.76175e-07	-2.76175e-07	-6.12796e-06	-2.76175e-07	-6.12796e-06	-6.12796e-06	-2.76175e-07	-6.12796e-06	-2.76175e-07	-2.76175e-07	-6.12796e-06	-2.76175e-07	-6.12796e-06	-6.12796e-06	-2.76175e-07	-6.12796e-06	-2.76175e-07	-2.76175e-07	-6.12796e-06	-2.76175e-07	-6.12796e-06	-6.12796e-06	-2.76175e-07	-6.12796e-06	-2.76175e-07	-9.99722e-05	-6.12796e-06	-2.76175e-07	-6.12796e-06	-6.12796e-06	-2.76175e-07	-6.12796e-06	-9.99722e-05	-9.99058e-05	-0.0022175	-0.00984415	-0.0022175	-0.0022175	-0.00984415	-0.0022175	-0.00983763	-0.00983763	-0.00218511	-0.00922072	-0.00218511	-0.00218511	-0.00922072	-0.00218511	-0.00922111	-0.00922111	-0.00218558	-0.00925901	-0.00218558	-0.00218558	-0.00925901	-0.00218558	-0.00925898	-0.00925898	-0.00218558	-0.00925665	-0.00218558	-0.00218558	-0.00925665	-0.00218558	-0.00925665	-0.00925665	-0.00218558	-0.0092568	-0.00218558	-0.00218558	-0.0092568	-0.00218558	-5.53219	-1.77555	-5.96892	-6.25307	-5.96892	-5.96892	-6.25307	-5.96892	-1.50708e-14	-0.000182208	-2.79331e-19	-2.08944e-18	-2.79331e-19	-2.79331e-19	-2.08944e-18	-2.79331e-19	-1.78245	-1.78091	-0.0498378	-1.78245	-0.0498378	-0.0498378	-1.78245	-0.0498378	-1.75241e-05	-1.77054e-05	-0.0358479	-1.75241e-05	-0.0358479	-0.0358479	-1.75241e-05	-0.0358479	-1.7823	-1.7823	-0.0393245	-1.7823	-0.0393245	-0.0393245	-1.7823	-0.0393245	-1.75415e-05	-1.75417e-05	-0.0384305	-1.75415e-05	-0.0384305	-0.0384305	-1.75415e-05	-0.0384305	-0.0347341	-0.0347341	-0.000162578	-0.00465525	-0.000162578	-0.000162578	-0.00465525	-0.000162578	-0.00369531	-0.00369531	-0.000209741	-0.00451384	-0.000209741	-0.000209741	-0.00451384	-0.000209741	-0.00454275	-0.00454275	-0.000209675	-0.00451809	-0.000209675	-0.000209675	-0.00451809	-0.000209675	-0.00451722	-0.00451722	-0.000209675	-0.00451796	-0.000209675	-0.000209675	-0.00451796	-0.000209675	-0.00451799	-0.00451799	-0.000209675	-0.00451797	-0.000209675	-0.000209675	-0.00451797	-0.000209675	-0.00451797	-0.00451797	-0.000209675	-0.00451797	-0.000209675	-0.000209675	-0.00451797	-0.000209675	-0.00451797	-0.00451797	-0.000209675	-0.00451797	-0.000209675	-0.000209675	-0.00451797	-0.000209675	-0.00451797	-0.00451797	-0.000209675	-0.00451797	-0.000209675	-0.000209675	-0.00451797	-0.000209675	-0.00451797	-0.00451797	-0.000209675	-0.00451797	-0.000209675	-0.000209675	-0.00451797	-0.000209675	-0.00451797	-0.00451797	-0.000209675	-0.00451797	-0.000209675	-0.000209675	-0.00451797	-0.000209675	-0.00451797	-0.00451797	-0.000209675	-0.00451797	-0.000209675	-0.000209675	-0.00451797	-0.000209675	-0.00451797	-0.00451797	-0.000209675	-0.00451797	-0.000209675	-0.000209675	-0.00451797	-0.000209675	-0.00451797	-0.00451797	-0.000209675	-0.00451797	-0.000209675	-0.000209675	-0.00451797	-0.000209675	-0.00451797	-0.00451797	-0.000209675	-0.00451797	-0.000209675	-0.000209675	-0.00451797	-0.000209675	-0.00451797	-0.00451797	-0.000209675	-0.00451797	-0.000209675	-0.000209675	-0.00451797	-0.000209675	-0.00451797	-0.00451797	-0.000209675	-0.00451797	-0.000209675	-0.000209675	-0.00451797	-0.000209675	-0.00451797	-0.00451797	-0.000209675	-0.00451797	-0.000209675	-0.000209675	-0.00451797	-0.000209675	-0.00451797	-0.00451797	-0.000209675	-0.00451797	-0.000209675	-0.000209675	-0.00451797	-0.000209675	-0.00451797	-0.00451797	-0.000209675	-0.00451797	-0.000209675	-0.000209675	-0.00451797	-0.000209675	-0.00451797	-0.00451797	-0.000209675	-0.00451797	-0.000209675	-0.000209675	-0.00451797	-0.000209675	-0.00451797	0	0	0	0	0	0	0	0	0.012253	0.012253	0.012253	0.012253	0.012253	0.012253	0.012253	0.012253	0.0132892	0.0132892	0.0132892	0.0132892	0.0132892	0.0132892	0.0132892	0.0132892	0.0133807	0.0133807	0.0133807	0.0133807	0.0133807	0.0133807	0.0133807	0.0133807	1.33165e-11	1.33165e-11	1.33165e-11	1.33165e-11	1.33165e-11	1.33165e-11	1.33165e-11	1.33165e-11	1.21817e-11	1.21817e-11	1.21817e-11	1.21817e-11	1.21817e-11	1.21817e-11	1.21817e-11	1.21817e-11	1.21817e-11	1.21817e-11	1.21817e-11	1.21817e-11	1.21817e-11	1.21817e-11	1.21817e-11	1.21817e-11	1.21817e-11	1.21817e-11	1.21817e-11	1.21817e-11	1.21817e-11	1.21817e-11	1.21817e-11	1.21817e-11	1.21817e-11	1.21817e-11	1.21817e-11	1.21817e-11	1.21817e-11	1.21817e-11	1.21817e-11	1.21817e-11	1.21817e-11	1.21817e-11	1.21817e-11	1.21817e-11	1.21817e-11	1.21817e-11	1.21817e-11	1.21817e-11	6.42937e-07	1.55655e-06	6.42937e-07	1.73806e-05	1.73806e-05	1.73806e-05	0.012253	1.73806e-05	6.42941e-07	1.55656e-06	6.42941e-07	1.73826e-05	1.73826e-05	1.73826e-05	0.0132892	1.73826e-05	6.42941e-07	1.55656e-06	6.42941e-07	1.73826e-05	1.73826e-05	1.73826e-05	0.0133807	1.73826e-05	6.42941e-07	1.55656e-06	6.42941e-07	1.73826e-05	1.73826e-05	1.73826e-05	0.0133889	1.73826e-05	6.42941e-07	1.55656e-06	6.42941e-07	1.73826e-05	1.73826e-05	1.73826e-05	0.0133896	1.73826e-05	6.42941e-07	1.55656e-06	6.42941e-07	1.73826e-05	1.73826e-05	1.73826e-05	0.0133896	1.73826e-05	6.42941e-07	1.55656e-06	6.42941e-07	1.73826e-05	1.73826e-05	1.73826e-05	0.0133896	1.73826e-05	6.42941e-07	1.55656e-06	6.42941e-07	1.73826e-05	1.73826e-05	1.73826e-05	0.0133896	1.73826e-05	0.0363199	1.55656e-06	6.42941e-07	1.73826e-05	1.73826e-05	1.73826e-05	0.0133896	0.00171326	0.046087	0.0863196	0.288726	0.00171326	0.00171326	1.73826e-05	3.7168e-05	1.75799e-05	0.378208	0.149705	1.22618	0.0017327	0.0017327	1.73826e-05	3.40072e-05	1.73826e-05	1.63444	0.221975	2.75858	0.00173292	0.00173292	1.73826e-05	3.40065e-05	1.73826e-05	2.76489	0.342139	2.76533	0.00173292	0.00173292	1.73826e-05	3.40065e-05	1.73826e-05	2.76533	0.66111	2.76533	0.00173292	0.00173292	1.73826e-05	3.40065e-05	0.73173	2.76533	2.76437	2.76533	2.10505	2.10505	2.0993	0.0122557	2.70009	2.76533	2.76533	2.76533	2.76501	2.76501	2.7653	7.99313e-06	2.76533	2.76533	2.76533	2.76533	2.76533	2.76533	2.76533	7.36736e-06	2.76533	2.76533	2.76533	2.76533	2.76533	2.76533	2.76533	7.36733e-06	2.76533	2.76533	2.76533	2.76533	2.76533	2.76533	2.76533	7.36733e-06	2.76533	2.76533	2.76533	2.76533	2.76533	2.76533	2.76533	7.36733e-06	2.76524	2.76533	2.76531	2.76532	2.76505	2.76505	2.76505	3.87222e-07	2.76505	2.76532	2.76531	2.76532	2.76505	2.76505	2.76505	3.87204e-07	2.76505	2.76532	2.76531	2.76532	2.76505	2.76505	2.76505	3.87204e-07	2.76505	2.76532	2.76531	2.76532	2.76505	2.76505	2.76505	3.87204e-07	2.76505	2.76532	2.76531	2.76532	2.76505	2.76505	2.76505	3.87204e-07	2.76505	2.76532	2.76531	2.76532	2.76505	2.76505	2.76505	3.87204e-07	2.76505	2.76532	2.76531	2.76532	2.76505	2.76505	2.76505	3.87204e-07	2.76505	2.76532	2.76531	2.76532	2.76505	2.76505	2.76505	3.87204e-07	2.76505	2.76532	2.76531	2.76532	2.76505	2.76505	2.76505	3.87204e-07	2.76505	2.76532	2.76531	2.76532	2.76505	2.76505	2.76505	3.87204e-07	2.76505	2.76532	2.76531	2.76532	2.76505	2.76505	2.76505	3.87204e-07	2.76505	2.76532	2.76531	2.76532	2.76505	2.76505	2.76505	3.87204e-07	2.76505	2.76532	2.76531	2.76532	2.76505	2.76505	2.76505	3.87204e-07	2.76505	2.76532	2.76531	2.76532	2.76505	2.76505	2.76505	3.87204e-07	2.76505	2.76532	2.76531	2.76532	2.76505	2.76505	2.76505	3.87204e-07	2.76505	2.76532	2.76531	2.76532	2.76505	2.76505	2.76505	3.87204e-07	2.76505	2.76532	2.76531	2.76532	2.76505	2.76505	2.76505	3.87204e-07	2.76505	2.76532	2.76531	2.76532	2.76505	2.76505	2.76505	3.87204e-07	2.76505	2.76532	2.76531	2.76532	2.76505	2.76505	2.76505	3.87204e-07	2.76505	2.76532	2.76531	2.76532	2.76505	2.76505	2.76505	3.87204e-07	2.76505	0	0	0	0	0	0	0	0	-0.00091667	-0.00091667	-0.00091667	-0.00091667	-0.00091667	-0.00091667	-0.00091667	-0.00091667	-0.000911117	-0.000911117	-0.000911117	-0.000911117	-0.000911117	-0.000911117	-0.000911117	-0.000911117	-0.000911154	-0.000911154	-0.000911154	-0.000911154	-0.000911154	-0.000911154	-0.000911154	-0.000911154	-5.18512e-08	-5.18512e-08	-5.18512e-08	-5.18512e-08	-5.18512e-08	-5.18512e-08	-5.18512e-08	-5.18512e-08	-5.21667e-08	-5.21667e-08	-5.21667e-08	-5.21667e-08	-5.21667e-08	-5.21667e-08	-5.21667e-08	-5.21667e-08	-5.21667e-08	-5.21667e-08	-5.21667e-08	-5.21667e-08	-5.21667e-08	-5.21667e-08	-5.21667e-08	-5.21667e-08	-5.21667e-08	-5.21667e-08	-5.21667e-08	-5.21667e-08	-5.21667e-08	-5.21667e-08	-5.21667e-08	-5.21667e-08	-5.21667e-08	-5.21667e-08	-5.21667e-08	-5.21667e-08	-5.21667e-08	-5.21667e-08	-5.21667e-08	-5.21667e-08	-5.21667e-08	-5.21667e-08	-5.21667e-08	-5.21667e-08	-5.21667e-08	-5.21667e-08	-5.21667e-08	-5.21667e-08	-7.55261e-06	-8.78667e-06	-7.55261e-06	-4.14864e-05	-4.14864e-05	-0.00091667	-0.197149	-0.00091667	-7.55224e-06	-8.78622e-06	-7.55224e-06	-4.1475e-05	-4.1475e-05	-0.000911116	-0.174826	-0.000911116	-7.55224e-06	-8.78622e-06	-7.55224e-06	-4.1475e-05	-4.1475e-05	-0.000911154	-0.178647	-0.000911154	-7.55224e-06	-8.78622e-06	-7.55224e-06	-4.1475e-05	-4.1475e-05	-0.000911154	-0.178021	-0.000911154	-7.55224e-06	-8.78622e-06	-7.55224e-06	-4.1475e-05	-4.1475e-05	-0.000911154	-0.178125	-0.000911154	-7.55224e-06	-8.78622e-06	-7.55224e-06	-4.1475e-05	-4.1475e-05	-0.000911154	-0.178108	-0.000911154	-7.55224e-06	-8.78622e-06	-7.55224e-06	-4.1475e-05	-4.1475e-05	-0.000911154	-0.178111	-0.000911154	-7.55224e-06	-8.78622e-06	-7.55224e-06	-4.1475e-05	-4.1475e-05	-0.000911154	-0.17811	-0.000911154	-0.0079325	-8.78622e-06	-7.55224e-06	-4.1475e-05	-4.1475e-05	-0.000911154	-0.17811	-0.0077177	-0.00753976	-0.00917123	-0.0142735	-0.000362744	-0.000362744	-1.57675e-06	-2.23722e-05	-1.50691e-06	-0.0136215	-0.00865132	-0.0130621	-0.000361972	-0.000361972	-1.58633e-06	-7.31837e-05	-1.58633e-06	-0.0131153	-0.00868002	-0.0131611	-0.000361972	-0.000361972	-1.58633e-06	-7.31592e-05	-1.58633e-06	-0.0131568	-0.00867842	-0.013153	-0.000361972	-0.000361972	-1.58633e-06	-7.31592e-05	-1.58633e-06	-0.0131534	-0.00867852	-0.0131537	-0.000361972	-0.000361972	-1.58633e-06	-7.31592e-05	-0.00776278	-0.00252557	-0.0632312	-0.0686912	-0.0185539	-0.0185539	-0.00091666	-2.02172e-07	-0.00029501	-0.00301988	-0.00150059	-0.00143709	-0.00101402	-0.00101402	-0.00016582	-8.00216e-11	-0.000166507	-0.00221652	-0.00225483	-0.00223975	-0.00113891	-0.00113891	-0.000166651	-8.00219e-11	-0.00016665	-0.00222829	-0.00224366	-0.00222795	-0.00113798	-0.00113798	-0.00016665	-8.00219e-11	-0.00016665	-0.00222811	-0.00224382	-0.00222811	-0.00113798	-0.00113798	-0.00016665	-8.00219e-11	-0.00016665	-0.00222811	-0.00224383	-0.00222811	-0.00113798	-0.00113798	-0.00016665	-8.00219e-11	-2.33902e-06	-0.000914291	-0.000712981	-0.000829109	-0.000152513	-0.000152513	-6.92261e-06	-1.52251e-09	-6.93019e-06	-0.000836364	-0.000720259	-0.000836831	-0.000153516	-0.000153516	-6.92999e-06	-1.52251e-09	-6.92999e-06	-0.000836794	-0.000720225	-0.000836788	-0.000153515	-0.000153515	-6.92999e-06	-1.52251e-09	-6.92999e-06	-0.000836789	-0.000720224	-0.000836789	-0.000153515	-0.000153515	-6.92999e-06	-1.52251e-09	-6.92999e-06	-0.000836789	-0.000720224	-0.000836789	-0.000153515	-0.000153515	-6.92999e-06	-1.52251e-09	-6.92999e-06	-0.000836789	-0.000720224	-0.000836789	-0.000153515	-0.000153515	-6.92999e-06	-1.52251e-09	-6.92999e-06	-0.000836789	-0.000720224	-0.000836789	-0.000153515	-0.000153515	-6.92999e-06	-1.52251e-09	-6.92999e-06	-0.000836789	-0.000720224	-0.000836789	-0.000153515	-0.000153515	-6.92999e-06	-1.52251e-09	-6.92999e-06	-0.000836789	-0.000720224	-0.000836789	-0.000153515	-0.000153515	-6.92999e-06	-1.52251e-09	-6.92999e-06	-0.000836789	-0.000720224	-0.000836789	-0.000153515	-0.000153515	-6.92999e-06	-1.52251e-09	-6.92999e-06	-0.000836789	-0.000720224	-0.000836789	-0.000153515	-0.000153515	-6.92999e-06	-1.52251e-09	-6.92999e-06	-0.000836789	-0.000720224	-0.000836789	-0.000153515	-0.000153515	-6.92999e-06	-1.52251e-09	-6.92999e-06	-0.000836789	-0.000720224	-0.000836789	-0.000153515	-0.000153515	-6.92999e-06	-1.52251e-09	-6.92999e-06	-0.000836789	-0.000720224	-0.000836789	-0.000153515	-0.000153515	-6.92999e-06	-1.52251e-09	-6.92999e-06	-0.000836789	-0.000720224	-0.000836789	-0.000153515	-0.000153515	-6.92999e-06	-1.52251e-09	-6.92999e-06	-0.000836789	-0.000720224	-0.000836789	-0.000153515	-0.000153515	-6.92999e-06	-1.52251e-09	-6.92999e-06	-0.000836789	-0.000720224	-0.000836789	-0.000153515	-0.000153515	-6.92999e-06	-1.52251e-09	-6.92999e-06	-0.000836789	-0.000720224	-0.000836789	-0.000153515	-0.000153515	-6.92999e-06	-1.52251e-09	-6.92999e-06	-0.000836789	-0.000720224	-0.000836789	-0.000153515	-0.000153515	-6.92999e-06	-1.52251e-09	-6.92999e-06	-0.000836789	-0.000720224	-0.000836789	-0.000153515	-0.000153515	-6.92999e-06	-1.52251e-09	-6.92999e-06	0	0	0	0	0	0	0	0	0.00210053	0.00210053	0.00210053	0.00210053	0.00210053	0.00210053	0.00210053	0.00210053	0.00212997	0.00212997	0.00212997	0.00212997	0.00212997	0.00212997	0.00212997	0.00212997	0.00213039	0.00213039	0.00213039	0.00213039	0.00213039	0.00213039	0.00213039	0.00213039	0.000132388	0.000132388	0.000132388	0.000132388	0.000132388	0.000132388	0.000132388	0.000132388	0.00013064	0.00013064	0.00013064	0.00013064	0.00013064	0.00013064	0.00013064	0.00013064	0.000130638	0.000130638	0.000130638	0.000130638	0.000130638	0.000130638	0.000130638	0.000130638	0.000130638	0.000130638	0.000130638	0.000130638	0.000130638	0.000130638	0.000130638	0.000130638	0.000130638	0.000130638	0.000130638	0.000130638	0.000130638	0.000130638	0.000130638	0.000130638	0.000130638	0.000130638	0.000130638	0.000130638	0.000130638	0.000130638	0.000130638	0.000130638	0.000529276	0.000537484	0.000529276	0.00087065	0.00087065	0.0224626	0.460975	0.0224626	0.00053068	0.000538939	0.00053068	0.000874943	0.000874943	0.0258661	0.473437	0.0258661	0.000530685	0.000538944	0.000530685	0.000874971	0.000874971	0.0264256	0.473486	0.0264256	0.000530685	0.000538944	0.000530685	0.000874971	0.000874971	0.0265189	0.473485	0.0265189	0.000530685	0.000538944	0.000530685	0.000874971	0.000874971	0.0265343	0.473485	0.0265343	0.000530685	0.000538944	0.000530685	0.000874971	0.000874971	0.0265369	0.473485	0.0265369	0.000530685	0.000538944	0.000530685	0.000874971	0.000874971	0.0265374	0.473485	0.0265374	0.000530685	0.000538944	0.000530685	0.000874971	0.000874971	0.0265374	0.473485	0.0265374	0.00528143	0.000538944	0.000530685	0.000874971	0.000874971	0.0265374	0.473485	0.0470607	0.00544916	0.00536278	0.00586637	0.00162365	0.00162365	0.000225351	0.203655	0.00025832	0.00605911	0.00553572	0.00607574	0.00163173	0.00163173	0.00018916	0.0526677	0.000189202	0.00608343	0.00554204	0.0060841	0.00163181	0.00163181	0.000189115	0.0207391	0.000189115	0.00608444	0.00554227	0.00608444	0.00163181	0.00163181	0.000189115	0.01691	0.000189115	0.00608446	0.00554225	0.00608446	0.00163181	0.00163181	0.000189115	0.0164992	0.0104009	0.00269169	0.00843834	0.00859739	0.00510815	0.00510815	0.000189115	2.97813e-07	0.000148488	0.00266171	0.00268147	0.00262534	0.00232306	0.00232306	4.7058e-05	2.7744e-10	4.70452e-05	0.00252418	0.00258121	0.00252357	0.00228059	0.00228059	4.70134e-05	2.7744e-10	4.70134e-05	0.00252187	0.00257949	0.00252187	0.00227996	0.00227996	4.70134e-05	2.7744e-10	4.70134e-05	0.00252185	0.00257947	0.00252185	0.00227995	0.00227995	4.70134e-05	2.7744e-10	4.70134e-05	0.00252184	0.00257947	0.00252184	0.00227995	0.00227995	4.70134e-05	2.7744e-10	6.27128e-06	0.00213878	0.00208618	0.00211762	0.00128658	0.00128658	4.70134e-05	6.63784e-08	4.70006e-05	0.00211225	0.00207938	0.00211196	0.00127813	0.00127813	4.70134e-05	6.63784e-08	4.70134e-05	0.00211189	0.00207928	0.00211188	0.00127806	0.00127806	4.70134e-05	6.63784e-08	4.70134e-05	0.00211188	0.00207928	0.00211187	0.00127806	0.00127806	4.70134e-05	6.63784e-08	4.70134e-05	0.00211187	0.00207928	0.00211187	0.00127806	0.00127806	4.70134e-05	6.63784e-08	4.70134e-05	0.00211187	0.00207928	0.00211187	0.00127806	0.00127806	4.70134e-05	6.63784e-08	4.70134e-05	0.00211187	0.00207928	0.00211187	0.00127806	0.00127806	4.70134e-05	6.63784e-08	4.70134e-05	0.00211187	0.00207928	0.00211187	0.00127806	0.00127806	4.70134e-05	6.63784e-08	4.70134e-05	0.00211187	0.00207928	0.00211187	0.00127806	0.00127806	4.70134e-05	6.63784e-08	4.70134e-05	0.00211187	0.00207928	0.00211187	0.00127806	0.00127806	4.70134e-05	6.63784e-08	4.70134e-05	0.00211187	0.00207928	0.00211187	0.00127806	0.00127806	4.70134e-05	6.63784e-08	4.70134e-05	0.00211187	0.00207928	0.00211187	0.00127806	0.00127806	4.70134e-05	6.63784e-08	4.70134e-05	0.00211187	0.00207928	0.00211187	0.00127806	0.00127806	4.70134e-05	6.63784e-08	4.70134e-05	0.00211187	0.00207928	0.00211187	0.00127806	0.00127806	4.70134e-05	6.63784e-08	4.70134e-05	0.00211187	0.00207928	0.00211187	0.00127806	0.00127806	4.70134e-05	6.63784e-08	4.70134e-05	0.00211187	0.00207928	0.00211187	0.00127806	0.00127806	4.70134e-05	6.63784e-08	4.70134e-05	0.00211187	0.00207928	0.00211187	0.00127806	0.00127806	4.70134e-05	6.63784e-08	4.70134e-05	0.00211187	0.00207928	0.00211187	0.00127806	0.00127806	4.70134e-05	6.63784e-08	4.70134e-05	0.00211187	0.00207928	0.00211187	0.00127806	0.00127806	4.70134e-05	6.63784e-08	4.70134e-05	0.00211187	0.00207928	0.00211187	0.00127806	0.00127806	4.70134e-05	6.63784e-08	4.70134e-05	0	0	0	0	0	0	0	0	-0.0170829	-0.0170829	-0.0170829	-0.0170829	-0.0170829	-0.0170829	-0.0170829	-0.0170829	-0.015254	-0.015254	-0.015254	-0.015254	-0.015254	-0.015254	-0.015254	-0.015254	-0.0154401	-0.0154401	-0.0154401	-0.0154401	-0.0154401	-0.0154401	-0.0154401	-0.0154401	-0.00960765	-0.00960765	-0.00960765	-0.00960765	-0.00960765	-0.00960765	-0.00960765	-0.00960765	-0.009987	-0.009987	-0.009987	-0.009987	-0.009987	-0.009987	-0.009987	-0.009987	-0.00996188	-0.00996188	-0.00996188	-0.00996188	-0.00996188	-0.00996188	-0.00996188	-0.00996188	-0.00996354	-0.00996354	-0.00996354	-0.00996354	-0.00996354	-0.00996354	-0.00996354	-0.00996354	-0.00996343	-0.00996343	-0.00996343	-0.00996343	-0.00996343	-0.00996343	-0.00996343	-0.00996343	-0.00996343	-0.00996343	-0.00996343	-0.00996343	-0.00996343	-0.00996343	-0.00996343	-0.00996343	-0.0126301	-0.0126417	-0.0126301	-0.0137532	-0.0137532	-0.0743664	-1.17138	-0.0743664	-0.0124086	-0.012419	-0.0124086	-0.0134118	-0.0134118	-0.0487676	-0.000738723	-0.0487676	-0.0124268	-0.0124374	-0.0124268	-0.0134422	-0.0134422	-0.0576916	-1.22205	-0.0576916	-0.0124253	-0.0124359	-0.0124253	-0.0134395	-0.0134395	-0.0544114	-0.000527275	-0.0544114	-0.0124255	-0.012436	-0.0124255	-0.0134397	-0.0134397	-0.0555952	-1.22323	-0.0555952	-0.0124254	-0.012436	-0.0124254	-0.0134397	-0.0134397	-0.0551651	-0.000523166	-0.0551651	-0.0124254	-0.012436	-0.0124254	-0.0134397	-0.0134397	-0.055321	-1.22325	-0.055321	-0.0124254	-0.012436	-0.0124254	-0.0134397	-0.0134397	-0.0552645	-0.000523087	-0.0552645	-0.0190034	-0.012436	-0.0124254	-0.0134397	-0.0134397	-0.0552849	-1.22325	-0.0613862	-0.0181931	-0.0190195	-0.0192095	-0.014941	-0.014941	-0.0103406	-5.20396e-05	-0.00993017	-0.0184895	-0.0182078	-0.0183654	-0.0147931	-0.0147931	-0.0139337	-0.170866	-0.0139717	-0.0184532	-0.018306	-0.0184684	-0.0148076	-0.0148076	-0.0136056	-0.0565122	-0.0136021	-0.0184577	-0.0182941	-0.0184558	-0.0148061	-0.0148061	-0.0136352	-0.118991	-0.0136355	-0.0184571	-0.0182956	-0.0184574	-0.0148063	-0.0148063	-0.0136325	-0.0793388	-0.0426659	-0.015456	-0.0191379	-0.019135	-0.0180047	-0.0180047	-0.00331557	-9.65673e-05	-0.00259197	-0.0157773	-0.0153686	-0.0153142	-0.0153467	-0.0153467	-0.00138016	-3.90558e-06	-0.00138682	-0.0156589	-0.0157575	-0.0157071	-0.0156196	-0.0156196	-0.00139805	-3.90799e-06	-0.00139799	-0.0156712	-0.0157169	-0.0156662	-0.0155913	-0.0155913	-0.00139788	-3.90799e-06	-0.00139788	-0.0156699	-0.0157211	-0.0156705	-0.0155942	-0.0155942	-0.00139788	-3.90799e-06	-0.00139788	-0.0156701	-0.0157207	-0.01567	-0.0155939	-0.0155939	-0.00139788	-3.90799e-06	-0.000787299	-0.0153989	-0.0153705	-0.0153898	-0.0141407	-0.0141407	-0.00283729	-0.000129149	-0.00284883	-0.0154175	-0.0154062	-0.0154184	-0.0142776	-0.0142776	-0.00281025	-0.000129041	-0.00281004	-0.0154156	-0.0154026	-0.0154155	-0.0142646	-0.0142646	-0.00281076	-0.000129041	-0.00281076	-0.0154158	-0.015403	-0.0154158	-0.0142659	-0.0142659	-0.00281075	-0.000129041	-0.00281075	-0.0154157	-0.0154029	-0.0154157	-0.0142658	-0.0142658	-0.00281075	-0.000129041	-0.00281075	-0.0154157	-0.0154029	-0.0154157	-0.0142658	-0.0142658	-0.00281075	-0.000129041	-0.00281075	-0.0154157	-0.0154029	-0.0154157	-0.0142658	-0.0142658	-0.00281075	-0.000129041	-0.00281075	-0.0154157	-0.0154029	-0.0154157	-0.0142658	-0.0142658	-0.00281075	-0.000129041	-0.00281075	-0.0154157	-0.0154029	-0.0154157	-0.0142658	-0.0142658	-0.00281075	-0.000129041	-0.00281075	-0.0154157	-0.0154029	-0.0154157	-0.0142658	-0.0142658	-0.00281075	-0.000129041	-0.00281075	-0.0154157	-0.0154029	-0.0154157	-0.0142658	-0.0142658	-0.00281075	-0.000129041	-0.00281075	-0.0154157	-0.0154029	-0.0154157	-0.0142658	-0.0142658	-0.00281075	-0.000129041	-0.00281075	-0.0154157	-0.0154029	-0.0154157	-0.0142658	-0.0142658	-0.00281075	-0.000129041	-0.00281075	-0.0154157	-0.0154029	-0.0154157	-0.0142658	-0.0142658	-0.00281075	-0.000129041	-0.00281075	-0.0154157	-0.0154029	-0.0154157	-0.0142658	-0.0142658	-0.00281075	-0.000129041	-0.00281075	-0.0154157	-0.0154029	-0.0154157	-0.0142658	-0.0142658	-0.00281075	-0.000129041	-0.00281075	-0.0154157	-0.0154029	-0.0154157	-0.0142658	-0.0142658	-0.00281075	-0.000129041	-0.00281075	-0.0154157	-0.0154029	-0.0154157	-0.0142658	-0.0142658	-0.00281075	-0.000129041	-0.00281075	-0.0154157	-0.0154029	-0.0154157	-0.0142658	-0.0142658	-0.00281075	-0.000129041	-0.00281075	-0.0154157	-0.0154029	-0.0154157	-0.0142658	-0.0142658	-0.00281075	-0.000129041	-0.00281075	0	0	0	0	0	0	0	0	-0.0324939	-0.0324939	-0.0324939	-0.0324939	-0.0324939	-0.0324939	-0.0324939	-0.0324939	-0.0261965	-0.0261965	-0.0261965	-0.0261965	-0.0261965	-0.0261965	-0.0261965	-0.0261965	-0.0273137	-0.0273137	-0.0273137	-0.0273137	-0.0273137	-0.0273137	-0.0273137	-0.0273137	-0.0258433	-0.0258433	-0.0258433	-0.0258433	-0.0258433	-0.0258433	-0.0258433	-0.0258433	-0.0260965	-0.0260965	-0.0260965	-0.0260965	-0.0260965	-0.0260965	-0.0260965	-0.0260965	-0.0260527	-0.0260527	-0.0260527	-0.0260527	-0.0260527	-0.0260527	-0.0260527	-0.0260527	-0.0260603	-0.0260603	-0.0260603	-0.0260603	-0.0260603	-0.0260603	-0.0260603	-0.0260603	-0.026059	-0.026059	-0.026059	-0.026059	-0.026059	-0.026059	-0.026059	-0.026059	-0.0260592	-0.0260592	-0.0260592	-0.0260592	-0.0260592	-0.0260592	-0.0260592	-0.0260592	-0.0266917	-0.0266926	-0.0266917	-0.0269222	-0.0269222	-0.0442137	-0.106132	-0.0442137	-0.02658	-0.0265807	-0.02658	-0.0267686	-0.0267686	-0.039208	-0.0626581	-0.039208	-0.0265997	-0.0266004	-0.0265997	-0.0267959	-0.0267959	-0.040529	-0.0834462	-0.040529	-0.0265962	-0.0265969	-0.0265962	-0.026791	-0.026791	-0.0401761	-0.0727699	-0.0401761	-0.0265968	-0.0265976	-0.0265968	-0.0267919	-0.0267919	-0.0402701	-0.0780724	-0.0402701	-0.0265967	-0.0265974	-0.0265967	-0.0267917	-0.0267917	-0.040245	-0.0753927	-0.040245	-0.0265968	-0.0265975	-0.0265968	-0.0267917	-0.0267917	-0.0402517	-0.0767353	-0.0402517	-0.0265968	-0.0265975	-0.0265968	-0.0267917	-0.0267917	-0.04025	-0.0760597	-0.04025	-0.0278231	-0.0265975	-0.0265968	-0.0267917	-0.0267917	-0.0402504	-0.0763989	-0.0406869	-0.0275977	-0.0278238	-0.0278411	-0.0270828	-0.0270828	-0.0292632	-0.0499373	-0.0291787	-0.0276569	-0.0275985	-0.0276123	-0.0270306	-0.0270306	-0.031474	-0.0594773	-0.0314917	-0.0276461	-0.0276397	-0.0276542	-0.0270399	-0.0270399	-0.0310162	-0.0558457	-0.0310126	-0.027648	-0.0276322	-0.0276466	-0.0270382	-0.0270382	-0.0311105	-0.0572014	-0.0311112	-0.0276477	-0.0276336	-0.027648	-0.0270385	-0.0270385	-0.031091	-0.0566915	-0.0378039	-0.0270892	-0.0277095	-0.0277077	-0.0275818	-0.0275818	-0.0163343	-0.00569813	-0.0155377	-0.0271903	-0.027077	-0.0270703	-0.0271001	-0.0271001	-0.0127436	-0.00246458	-0.0128112	-0.0271633	-0.0271908	-0.0271849	-0.0271868	-0.0271868	-0.0130513	-0.00251818	-0.0130454	-0.0271682	-0.0271703	-0.0271643	-0.0271712	-0.0271712	-0.0130246	-0.00251728	-0.0130251	-0.0271673	-0.027174	-0.027168	-0.027174	-0.027174	-0.0130269	-0.0025173	-0.0130269	-0.0271674	-0.0271733	-0.0271673	-0.0271735	-0.0271735	-0.0130267	-0.0025173	-0.0118102	-0.0271385	-0.0271361	-0.027138	-0.0269046	-0.0269046	-0.0179795	-0.0079755	-0.0181253	-0.0271432	-0.0271428	-0.0271433	-0.0269526	-0.0269526	-0.0173978	-0.00769123	-0.0173809	-0.0271423	-0.0271416	-0.0271423	-0.026944	-0.026944	-0.0174651	-0.00770578	-0.0174671	-0.0271425	-0.0271418	-0.0271425	-0.0269456	-0.0269456	-0.0174573	-0.00770504	-0.0174571	-0.0271425	-0.0271417	-0.0271425	-0.0269453	-0.0269453	-0.0174582	-0.00770508	-0.0174582	-0.0271425	-0.0271417	-0.0271425	-0.0269453	-0.0269453	-0.0174581	-0.00770507	-0.0174581	-0.0271425	-0.0271417	-0.0271425	-0.0269453	-0.0269453	-0.0174581	-0.00770507	-0.0174581	-0.0271425	-0.0271417	-0.0271425	-0.0269453	-0.0269453	-0.0174581	-0.00770507	-0.0174581	-0.0271425	-0.0271417	-0.0271425	-0.0269453	-0.0269453	-0.0174581	-0.00770507	-0.0174581	-0.0271425	-0.0271417	-0.0271425	-0.0269453	-0.0269453	-0.0174581	-0.00770507	-0.0174581	-0.0271425	-0.0271417	-0.0271425	-0.0269453	-0.0269453	-0.0174581	-0.00770507	-0.0174581	-0.0271425	-0.0271417	-0.0271425	-0.0269453	-0.0269453	-0.0174581	-0.00770507	-0.0174581	-0.0271425	-0.0271417	-0.0271425	-0.0269453	-0.0269453	-0.0174581	-0.00770507	-0.0174581	-0.0271425	-0.0271417	-0.0271425	-0.0269453	-0.0269453	-0.0174581	-0.00770507	-0.0174581	-0.0271425	-0.0271417	-0.0271425	-0.0269453	-0.0269453	-0.0174581	-0.00770507	-0.0174581	-0.0271425	-0.0271417	-0.0271425	-0.0269453	-0.0269453	-0.0174581	-0.00770507	-0.0174581	-0.0271425	-0.0271417	-0.0271425	-0.0269453	-0.0269453	-0.0174581	-0.00770507	-0.0174581	-0.0271425	-0.0271417	-0.0271425	-0.0269453	-0.0269453	-0.0174581	-0.00770507	-0.0174581	-0.0271425	-0.0271417	-0.0271425	-0.0269453	-0.0269453	-0.0174581	-0.00770507	-0.0174581	-0.0271425	-0.0271417	-0.0271425	-0.0269453	-0.0269453	-0.0174581	-0.00770507	-0.0174581	0	0	0	0	0	0	0	0	-0.00814531	-0.00814531	-0.00814531	-0.00814531	-0.00814531	-0.00814531	-0.00814531	-0.00814531	-0.00771725	-0.00771725	-0.00771725	-0.00771725	-0.00771725	-0.00771725	-0.00771725	-0.00771725	-0.00773917	-0.00773917	-0.00773917	-0.00773917	-0.00773917	-0.00773917	-0.00773917	-0.00773917	-0.00745618	-0.00745618	-0.00745618	-0.00745618	-0.00745618	-0.00745618	-0.00745618	-0.00745618	-0.00747018	-0.00747018	-0.00747018	-0.00747018	-0.00747018	-0.00747018	-0.00747018	-0.00747018	-0.00746949	-0.00746949	-0.00746949	-0.00746949	-0.00746949	-0.00746949	-0.00746949	-0.00746949	-0.00746952	-0.00746952	-0.00746952	-0.00746952	-0.00746952	-0.00746952	-0.00746952	-0.00746952	-0.00746952	-0.00746952	-0.00746952	-0.00746952	-0.00746952	-0.00746952	-0.00746952	-0.00746952	-0.00746952	-0.00746952	-0.00746952	-0.00746952	-0.00746952	-0.00746952	-0.00746952	-0.00746952	-0.00877294	-0.0222583	-0.0222583	-0.00762757	-0.00775189	-0.00760944	-0.00760969	-0.00760969	-0.00869751	-0.0201945	-0.0201945	-0.00761958	-0.0077374	-0.00760238	-0.00760262	-0.00760262	-0.00870186	-0.0204708	-0.0204708	-0.00761999	-0.00773814	-0.00760274	-0.00760298	-0.00760298	-0.00870161	-0.0204336	-0.0204336	-0.00761996	-0.00773811	-0.00760271	-0.00760296	-0.00760296	-0.00870162	-0.0204386	-0.0204386	-0.00761997	-0.00773811	-0.00760272	-0.00760297	-0.00760297	-0.00870162	-0.0204379	-0.0204379	-0.00761997	-0.00773811	-0.00760272	-0.00760296	-0.00760296	-0.00870162	-0.020438	-0.020438	-0.00761997	-0.00773811	-0.00760272	-0.00760297	-0.00760297	-0.00870162	-0.020438	-0.020438	-0.00761997	-0.00773811	-0.00760272	-0.00760296	-0.00760296	-0.00625705	-0.020438	-0.020438	-0.00761997	-0.00773811	-0.00760272	-0.00760297	-0.00752129	-0.00635934	-0.0147228	-0.0132489	-0.00777301	-0.00765499	-0.00788212	-0.00787301	-0.00787218	-0.00772848	-0.0152889	-0.0138934	-0.00776513	-0.00765921	-0.00786753	-0.00785894	-0.00785389	-0.00765867	-0.0152319	-0.0138344	-0.00776553	-0.007659	-0.0078683	-0.00785966	-0.00785484	-0.00766221	-0.0152376	-0.0138398	-0.00776551	-0.00765901	-0.00786825	-0.00785963	-0.00785479	-0.00766203	-0.0152371	-0.0138393	-0.00776551	-0.00765901	-0.00786826	-0.00785962	-0.00785988	-0.00390274	-0.00255063	-0.00257443	-0.0078628	-0.00774216	-0.00787617	-0.00787636	-0.00791899	-0.00717318	-0.00111157	-0.00117201	-0.00776147	-0.00763679	-0.00773488	-0.00773895	-0.00773927	-0.00636498	-0.00112226	-0.001183	-0.00776668	-0.00764212	-0.00774213	-0.00774601	-0.00774849	-0.0063992	-0.00112218	-0.00118291	-0.00776641	-0.00764185	-0.00774175	-0.00774564	-0.00774802	-0.00639775	-0.00112218	-0.00118291	-0.00776643	-0.00764187	-0.00774178	-0.00774566	-0.00774804	-0.00639781	-0.00112218	-0.00118291	-0.00776642	-0.00764187	-0.00774178	-0.00774566	-0.00774554	-0.00973029	-0.00274987	-0.00274876	-0.00771823	-0.00760072	-0.00773789	-0.00773743	-0.00773743	-0.00662323	-0.00272028	-0.0027203	-0.00772069	-0.00760279	-0.00773808	-0.00773785	-0.00773785	-0.00676112	-0.00272081	-0.00272081	-0.00772057	-0.00760268	-0.00773808	-0.00773783	-0.00773783	-0.00675494	-0.0027208	-0.0027208	-0.00772057	-0.00760269	-0.00773808	-0.00773783	-0.00773783	-0.00675522	-0.0027208	-0.0027208	-0.00772057	-0.00760269	-0.00773808	-0.00773783	-0.00773783	-0.00675521	-0.0027208	-0.0027208	-0.00772057	-0.00760269	-0.00773808	-0.00773783	-0.00773783	-0.00675521	-0.0027208	-0.0027208	-0.00772057	-0.00760269	-0.00773808	-0.00773783	-0.00773783	-0.00675521	-0.0027208	-0.0027208	-0.00772057	-0.00760269	-0.00773808	-0.00773783	-0.00773783	-0.00675521	-0.0027208	-0.0027208	-0.00772057	-0.00760269	-0.00773808	-0.00773783	-0.00773783	-0.00675521	-0.0027208	-0.0027208	-0.00772057	-0.00760269	-0.00773808	-0.00773783	-0.00773783	-0.00675521	-0.0027208	-0.0027208	-0.00772057	-0.00760269	-0.00773808	-0.00773783	-0.00773783	-0.00675521	-0.0027208	-0.0027208	-0.00772057	-0.00760269	-0.00773808	-0.00773783	-0.00773783	-0.00675521	-0.0027208	-0.0027208	-0.00772057	-0.00760269	-0.00773808	-0.00773783	-0.00773783	-0.00675521	-0.0027208	-0.0027208	-0.00772057	-0.00760269	-0.00773808	-0.00773783	-0.00773783	-0.00675521	-0.0027208	-0.0027208	-0.00772057	-0.00760269	-0.00773808	-0.00773783	-0.00773783	-0.00675521	-0.0027208	-0.0027208	-0.00772057	-0.00760269	-0.00773808	-0.00773783	-0.00773783	-0.00675521	-0.0027208	-0.0027208	-0.00772057	-0.00760269	-0.00773808	-0.00773783	-0.00773783	-0.00675521	-0.0027208	-0.0027208	-0.00772057	-0.00760269	-0.00773808	-0.00773783	-0.00773783	-0.00675521	-0.0027208	-0.0027208	-0.00772057	-0.00760269	-0.00773808	-0.00773783	-0.00773783	-0.00675521	-0.0027208	-0.0027208	-0.00772057	-0.00760269	-0.00773808	-0.00773783	-0.00773783	0	0	0	0	0	0	0	0	0.00950089	0.00950089	0.00950089	0.00950089	0.00950089	0.00950089	0.00950089	0.00950089	0.0101182	0.0101182	0.0101182	0.0101182	0.0101182	0.0101182	0.0101182	0.0101182	0.0101597	0.0101597	0.0101597	0.0101597	0.0101597	0.0101597	0.0101597	0.0101597	0.00704111	0.00704111	0.00704111	0.00704111	0.00704111	0.00704111	0.00704111	0.00704111	0.00689692	0.00689692	0.00689692	0.00689692	0.00689692	0.00689692	0.00689692	0.00689692	0.00689032	0.00689032	0.00689032	0.00689032	0.00689032	0.00689032	0.00689032	0.00689032	0.00689002	0.00689002	0.00689002	0.00689002	0.00689002	0.00689002	0.00689002	0.00689002	0.00689001	0.00689001	0.00689001	0.00689001	0.00689001	0.00689001	0.00689001	0.00689001	0.00689001	0.00689001	0.00689001	0.00689001	0.00689001	0.00689001	0.00689001	0.00689001	0.0137107	0.31775	0.31775	0.0084789	0.00994469	0.00827932	0.00828729	0.00828729	0.0143432	1.24236	1.24236	0.00856868	0.010148	0.00835593	0.00836442	0.00836442	0.0144033	2.14092	2.14092	0.00857378	0.0101617	0.00836018	0.0083687	0.0083687	0.0144091	2.14422	2.14422	0.00857408	0.0101626	0.00836041	0.00836894	0.00836894	0.0144096	2.14422	2.14422	0.00857409	0.0101627	0.00836043	0.00836895	0.00836895	0.0144097	2.14422	2.14422	0.00857409	0.0101627	0.00836043	0.00836895	0.00836895	0.0144097	2.14422	2.14422	0.00857409	0.0101627	0.00836043	0.00836895	0.00836895	0.0144097	2.14422	2.14422	0.00857409	0.0101627	0.00836043	0.00836895	0.00836895	0.00240894	2.14422	2.14422	0.00857409	0.0101627	0.00836043	0.00836895	0.00752802	0.00222419	2.14418	2.14413	0.0104259	0.00914227	0.0118577	0.0116364	0.0114476	0.0069899	2.14418	2.14413	0.0105546	0.00908065	0.0121354	0.0118908	0.0117485	0.00721442	2.14418	2.14413	0.0105636	0.00907694	0.0121577	0.0119108	0.011772	0.00722518	2.14418	2.14413	0.0105642	0.00907671	0.0121595	0.0119124	0.0117738	0.00722569	2.14418	2.14413	0.0105643	0.0090767	0.0121596	0.0119125	0.0119016	0.00136683	2.13289	2.13289	0.0119497	0.0100898	0.0123671	0.012335	0.0130033	0.0102502	1.94079	1.99112	0.0106788	0.00891529	0.0103984	0.0104798	0.0105833	0.00613549	1.5577	1.7905	0.0105893	0.00884614	0.0102637	0.0103518	0.010415	0.00597019	0.368309	1.22457	0.010583	0.00884208	0.0102545	0.0103431	0.0104034	0.00596364	0.000162083	0.0640426	0.0105826	0.00884185	0.0102539	0.0103425	0.0104026	0.00596338	1.39808e-05	2.91599e-05	0.0105825	0.00884184	0.0102539	0.0103424	0.0103465	0.0213477	0.000212599	0.000212621	0.0099499	0.008386	0.0101674	0.0101636	0.0101639	0.00660442	0.00021288	0.00021288	0.00990829	0.00836069	0.0101616	0.0101516	0.0101516	0.0059888	0.000212881	0.000212881	0.00990555	0.00835928	0.0101612	0.0101508	0.0101508	0.00596438	0.000212881	0.000212881	0.00990537	0.0083592	0.0101612	0.0101507	0.0101507	0.00596341	0.000212881	0.000212881	0.00990536	0.0083592	0.0101612	0.0101507	0.0101507	0.00596337	0.000212881	0.000212881	0.00990536	0.0083592	0.0101612	0.0101507	0.0101507	0.00596337	0.000212881	0.000212881	0.00990536	0.0083592	0.0101612	0.0101507	0.0101507	0.00596337	0.000212881	0.000212881	0.00990536	0.0083592	0.0101612	0.0101507	0.0101507	0.00596337	0.000212881	0.000212881	0.00990536	0.0083592	0.0101612	0.0101507	0.0101507	0.00596337	0.000212881	0.000212881	0.00990536	0.0083592	0.0101612	0.0101507	0.0101507	0.00596337	0.000212881	0.000212881	0.00990536	0.0083592	0.0101612	0.0101507	0.0101507	0.00596337	0.000212881	0.000212881	0.00990536	0.0083592	0.0101612	0.0101507	0.0101507	0.00596337	0.000212881	0.000212881	0.00990536	0.0083592	0.0101612	0.0101507	0.0101507	0.00596337	0.000212881	0.000212881	0.00990536	0.0083592	0.0101612	0.0101507	0.0101507	0.00596337	0.000212881	0.000212881	0.00990536	0.0083592	0.0101612	0.0101507	0.0101507	0.00596337	0.000212881	0.000212881	0.00990536	0.0083592	0.0101612	0.0101507	0.0101507	0.00596337	0.000212881	0.000212881	0.00990536	0.0083592	0.0101612	0.0101507	0.0101507	0.00596337	0.000212881	0.000212881	0.00990536	0.0083592	0.0101612	0.0101507	0.0101507	0.00596337	0.000212881	0.000212881	0.00990536	0.0083592	0.0101612	0.0101507	0.0101507	0.00596337	0.000212881	0.000212881	0.00990536	0.0083592	0.0101612	0.0101507	0.0101507	0	0	0	0	0	0	0	0	0.0238491	0.0238491	0.0238491	0.0238491	0.0238491	0.0238491	0.0238491	0.0238491	0.0279308	0.0279308	0.0279308	0.0279308	0.0279308	0.0279308	0.0279308	0.0279308	0.028696	0.028696	0.028696	0.028696	0.028696	0.028696	0.028696	0.028696	0.00333292	0.00333292	0.00333292	0.00333292	0.00333292	0.00333292	0.00333292	0.00333292	0.00281544	0.00281544	0.00281544	0.00281544	0.00281544	0.00281544	0.00281544	0.00281544	0.00280577	0.00280577	0.00280577	0.00280577	0.00280577	0.00280577	0.00280577	0.00280577	0.00280559	0.00280559	0.00280559	0.00280559	0.00280559	0.00280559	0.00280559	0.00280559	0.00280559	0.00280559	0.00280559	0.00280559	0.00280559	0.00280559	0.00280559	0.00280559	0.00280559	0.00280559	0.00280559	0.00280559	0.00280559	0.00280559	0.00280559	0.00280559	0.0242966	4.47355	4.47355	0.00953194	0.0242966	0.00828421	0.0084196	0.0084196	0.0280137	5.38242	5.38242	0.00996759	0.0280137	0.00859141	0.00873966	0.00873966	0.0287117	5.38242	5.38242	0.00999649	0.0287117	0.00860896	0.00875827	0.00875827	0.0288447	5.38242	5.38242	0.00999841	0.0288447	0.00860996	0.00875936	0.00875936	0.0288701	5.38242	5.38242	0.00999853	0.0288701	0.00861002	0.00875942	0.00875942	0.028875	5.38242	5.38242	0.00999855	0.028875	0.00861002	0.00875942	0.00875942	0.0288759	5.38242	5.38242	0.00999855	0.0288759	0.00861002	0.00875942	0.00875942	0.0288761	5.38242	5.38242	0.00999855	0.0288761	0.00861002	0.00875942	0.00875942	0.000125276	5.38242	5.38242	0.00999855	0.0288761	0.00861002	0.00875942	0.00471646	0.000103456	5.38242	5.38242	0.0314053	0.0155751	0.062403	0.0522653	0.0458026	0.00580819	5.38242	5.38242	0.0361824	0.0142589	0.0888276	0.0695929	0.0600483	0.00603273	5.38242	5.38242	0.0373433	0.0141349	0.105575	0.0779776	0.0659479	0.00604174	5.38242	5.38242	0.037631	0.0141232	0.117752	0.0823848	0.0685554	0.0060421	5.38242	5.38242	0.0377026	0.0141221	0.127459	0.0847987	0.0774487	0.00163771	5.38242	5.38242	0.0775616	0.0261883	0.159722	0.11922	0.153757	0.122188	5.38242	5.38242	0.0496228	0.0131524	0.0741924	0.0606639	0.0802144	0.0369483	5.38242	5.38242	0.0412664	0.0120617	0.0422395	0.0412327	0.0494504	0.0210124	5.38242	5.38242	0.0390499	0.0119747	0.0341982	0.0362638	0.0403624	0.0189051	5.38242	5.38242	0.0384821	0.0119678	0.0324266	0.0350918	0.0380099	0.0186427	5.38242	5.38242	0.0383379	0.0119672	0.0320487	0.0348208	0.0354993	0.136461	5.38242	5.38242	0.0266686	0.00878326	0.0294189	0.0294838	0.0296165	0.0200737	5.38242	5.38242	0.0246846	0.00859936	0.0289111	0.0284602	0.0284852	0.00926937	5.38242	5.38242	0.0243623	0.00858886	0.0288141	0.028268	0.0282727	0.00862718	5.38242	5.38242	0.0243103	0.00858826	0.0287956	0.028232	0.0282329	0.00859045	5.38242	5.38242	0.0243019	0.00858822	0.0287921	0.0282253	0.0282255	0.00858835	5.38242	5.38242	0.0243006	0.00858822	0.0287914	0.0282241	0.0282241	0.00858823	5.38242	5.38242	0.0243004	0.00858822	0.0287913	0.0282238	0.0282238	0.00858822	5.38242	5.38242	0.0243003	0.00858822	0.0287913	0.0282238	0.0282238	0.00858822	5.38242	5.38242	0.0243003	0.00858822	0.0287913	0.0282238	0.0282238	0.00858822	5.38242	5.38242	0.0243003	0.00858822	0.0287913	0.0282238	0.0282238	0.00858822	5.38242	5.38242	0.0243003	0.00858822	0.0287913	0.0282238	0.0282238	0.00858822	5.38242	5.38242	0.0243003	0.00858822	0.0287913	0.0282238	0.0282238	0.00858822	5.38242	5.38242	0.0243003	0.00858822	0.0287913	0.0282238	0.0282238	0.00858822	5.38242	5.38242	0.0243003	0.00858822	0.0287913	0.0282238	0.0282238	0.00858822	5.38242	5.38242	0.0243003	0.00858822	0.0287913	0.0282238	0.0282238	0.00858822	5.38242	5.38242	0.0243003	0.00858822	0.0287913	0.0282238	0.0282238	0.00858822	5.38242	5.38242	0.0243003	0.00858822	0.0287913	0.0282238	0.0282238	0.00858822	5.38242	5.38242	0.0243003	0.00858822	0.0287913	0.0282238	0.0282238	0.00858822	5.38242	5.38242	0.0243003	0.00858822	0.0287913	0.0282238	0.0282238	0.00858822	5.38242	5.38242	0.0243003	0.00858822	0.0287913	0.0282238	0.0282238	0	0	0	0	0	0	0	0	0.0508973	0.0508973	0.0508973	0.0508973	0.0508973	0.0508973	0.0508973	0.0508973	0.071294	0.071294	0.071294	0.071294	0.071294	0.071294	0.071294	0.071294	0.0815875	0.0815875	0.0815875	0.0815875	0.0815875	0.0815875	0.0815875	0.0815875	4.36734e-05	4.36734e-05	4.36734e-05	4.36734e-05	4.36734e-05	4.36734e-05	4.36734e-05	4.36734e-05	2.538e-05	2.538e-05	2.538e-05	2.538e-05	2.538e-05	2.538e-05	2.538e-05	2.538e-05	2.53769e-05	2.53769e-05	2.53769e-05	2.53769e-05	2.53769e-05	2.53769e-05	2.53769e-05	2.53769e-05	2.53769e-05	2.53769e-05	2.53769e-05	2.53769e-05	2.53769e-05	2.53769e-05	2.53769e-05	2.53769e-05	2.53769e-05	2.53769e-05	2.53769e-05	2.53769e-05	2.53769e-05	2.53769e-05	2.53769e-05	2.53769e-05	2.53769e-05	2.53769e-05	2.53769e-05	2.53769e-05	2.53769e-05	2.53769e-05	2.53769e-05	2.53769e-05	0.0045774	8.72032	8.72032	0.00189116	0.0509059	0.00116673	0.00136935	0.00136935	0.00471815	11.4868	11.4868	0.00191478	0.071298	0.00117562	0.00138165	0.00138165	0.00472257	11.4868	11.4868	0.00191508	0.0815897	0.0011757	0.00138176	0.00138176	0.00472271	11.4868	11.4868	0.00191509	0.0873309	0.0011757	0.00138176	0.00138176	0.00472272	11.4868	11.4868	0.00191509	0.0907059	0.0011757	0.00138176	0.00138176	0.00472272	11.4868	11.4868	0.00191509	0.09275	0.0011757	0.00138176	0.00138176	0.00472272	11.4868	11.4868	0.00191509	0.0940103	0.0011757	0.00138176	0.00138176	0.00472272	11.4868	11.4868	0.00191509	0.0947957	0.0011757	0.00138176	0.00138176	9.29267e-07	11.4868	11.4868	0.00191509	0.0952884	0.0011757	0.00138176	0.000157757	9.00513e-07	11.4868	11.4868	0.106664	0.0109945	0.799477	0.311559	0.168401	0.00457665	11.4868	11.4868	0.212215	0.00627594	10.7775	2.0695	0.500898	0.00471813	11.4868	11.4868	0.420535	0.00608198	11.4868	11.4864	3.38015	0.00472257	11.4868	11.4868	1.51613	0.00607414	11.4868	11.4868	11.4868	0.00472271	11.4868	11.4868	11.4357	0.00607383	11.4868	11.4868	11.4868	0.0383305	11.4868	11.4868	11.4868	0.0529875	11.4868	11.4868	11.4868	6.11336	11.4868	11.4868	11.4868	0.0047944	11.4868	11.4868	11.4868	11.4868	11.4868	11.4868	11.4868	0.00347911	11.4868	11.4868	11.4868	11.4868	11.4868	11.4868	11.4868	0.00344879	11.4868	11.4868	11.4868	11.4868	11.4868	11.4868	11.4868	0.0034481	11.4868	11.4868	11.4868	11.4868	11.4868	11.4868	11.4868	0.00344808	11.4868	11.4868	11.4868	11.4868	11.4868	11.4868	11.4868	0.00116525	11.4868	11.4868	11.4868	11.4868	11.4868	11.4868	11.4868	0.00114768	11.4868	11.4868	11.4868	11.4868	11.4868	11.4868	11.4868	0.00114754	11.4868	11.4868	11.4868	11.4868	11.4868	11.4868	11.4868	0.00114754	11.4868	11.4868	11.4868	11.4868	11.4868	11.4868	11.4868	0.00114754	11.4868	11.4868	11.4868	11.4868	11.4868	11.4868	11.4868	0.00114754	11.4868	11.4868	11.4868	11.4868	11.4868	11.4868	11.4868	0.00114754	11.4868	11.4868	11.4868	11.4868	11.4868	11.4868	11.4868	0.00114754	11.4868	11.4868	11.4868	11.4868	11.4868	11.4868	11.4868	0.00114754	11.4868	11.4868	11.4868	11.4868	11.4868	11.4868	11.4868	0.00114754	11.4868	11.4868	11.4868	11.4868	11.4868	11.4868	11.4868	0.00114754	11.4868	11.4868	11.4868	11.4868	11.4868	11.4868	11.4868	0.00114754	11.4868	11.4868	11.4868	11.4868	11.4868	11.4868	11.4868	0.00114754	11.4868	11.4868	11.4868	11.4868	11.4868	11.4868	11.4868	0.00114754	11.4868	11.4868	11.4868	11.4868	11.4868	11.4868	11.4868	0.00114754	11.4868	11.4868	11.4868	11.4868	11.4868	11.4868	11.4868	0.00114754	11.4868	11.4868	11.4868	11.4868	11.4868	11.4868	11.4868	0.00114754	11.4868	11.4868	11.4868	11.4868	11.4868	11.4868	11.4868	0.00114754	11.4868	11.4868	11.4868	11.4868	11.4868	11.4868	11.4868	0.00114754	11.4868	11.4868	11.4868	11.4868	11.4868	11.4868	11.4868	0.00114754	11.4868	11.4868	11.4868	0	0	0	0	0	0	0	0	0.0235869	0.0235869	0.0235869	0.0235869	0.0235869	0.0235869	0.0235869	0.0235869	0.0275759	0.0275759	0.0275759	0.0275759	0.0275759	0.0275759	0.0275759	0.0275759	0.0283139	0.0283139	0.0283139	0.0283139	0.0283139	0.0283139	0.0283139	0.0283139	2.7923e-09	2.7923e-09	2.7923e-09	2.7923e-09	2.7923e-09	2.7923e-09	2.7923e-09	2.7923e-09	2.31266e-09	2.31266e-09	2.31266e-09	2.31266e-09	2.31266e-09	2.31266e-09	2.31266e-09	2.31266e-09	2.31266e-09	2.31266e-09	2.31266e-09	2.31266e-09	2.31266e-09	2.31266e-09	2.31266e-09	2.31266e-09	2.31266e-09	2.31266e-09	2.31266e-09	2.31266e-09	2.31266e-09	2.31266e-09	2.31266e-09	2.31266e-09	2.31266e-09	2.31266e-09	2.31266e-09	2.31266e-09	2.31266e-09	2.31266e-09	2.31266e-09	2.31266e-09	2.31266e-09	2.31266e-09	2.31266e-09	2.31266e-09	2.31266e-09	2.31266e-09	2.31266e-09	2.31266e-09	2.18265e-05	0.0235869	0.0235869	2.18265e-05	0.0235869	8.53938e-06	2.18265e-05	2.18265e-05	2.18297e-05	0.0275759	0.0275759	2.18297e-05	0.0275759	8.53986e-06	2.18297e-05	2.18297e-05	2.18297e-05	0.0283139	0.0283139	2.18297e-05	0.0283139	8.53986e-06	2.18297e-05	2.18297e-05	2.18297e-05	0.0284526	0.0284526	2.18297e-05	0.0284526	8.53986e-06	2.18297e-05	2.18297e-05	2.18297e-05	0.0284787	0.0284787	2.18297e-05	0.0284787	8.53986e-06	2.18297e-05	2.18297e-05	2.18297e-05	0.0284837	0.0284837	2.18297e-05	0.0284837	8.53986e-06	2.18297e-05	2.18297e-05	2.18297e-05	0.0284846	0.0284846	2.18297e-05	0.0284846	8.53986e-06	2.18297e-05	2.18297e-05	2.18297e-05	0.0284848	0.0284848	2.18297e-05	0.0284848	8.53986e-06	2.18297e-05	2.18297e-05	2.21348e-07	0.0284848	0.0284848	2.18297e-05	0.0284848	8.53986e-06	2.18297e-05	2.21348e-07	2.21315e-07	0.000290366	8.02171e-07	0.108722	0.000290366	1.67337	0.108722	0.0126385	0.0126385	0.000240683	6.6363e-07	0.219397	0.000240683	5.32309	0.219397	0.0137448	0.0137448	0.000240603	6.6363e-07	0.438634	0.000240603	5.32326	0.438634	0.0138461	0.0138461	0.000240603	6.6363e-07	1.48364	0.000240603	5.32326	1.48364	0.0138555	0.0138555	0.000240603	6.6363e-07	5.31016	0.000240603	5.32326	5.31016	0.118974	0.984924	0.0236246	0.023587	5.32326	0.0236246	5.32326	5.32326	5.27346	5.32279	8.60261e-05	0.00163586	5.32326	8.60261e-05	5.32326	5.32326	5.32326	5.32326	7.35506e-05	0.00141354	5.32326	7.35506e-05	5.32326	5.32326	5.32326	5.32326	7.35445e-05	0.00141145	5.32326	7.35445e-05	5.32326	5.32326	5.32326	5.32326	7.35445e-05	0.00141143	5.32326	7.35445e-05	5.32326	5.32326	5.32326	5.32326	7.35445e-05	0.00141143	5.32326	7.35445e-05	5.32326	5.32326	5.32326	5.32326	7.40572e-06	7.47198e-06	5.32326	7.40572e-06	5.32326	5.32326	5.32326	5.32326	7.40247e-06	7.40248e-06	5.32326	7.40247e-06	5.32326	5.32326	5.32326	5.32326	7.40247e-06	7.40247e-06	5.32326	7.40247e-06	5.32326	5.32326	5.32326	5.32326	7.40247e-06	7.40247e-06	5.32326	7.40247e-06	5.32326	5.32326	5.32326	5.32326	7.40247e-06	7.40247e-06	5.32326	7.40247e-06	5.32326	5.32326	5.32326	5.32326	7.40247e-06	7.40247e-06	5.32326	7.40247e-06	5.32326	5.32326	5.32326	5.32326	7.40247e-06	7.40247e-06	5.32326	7.40247e-06	5.32326	5.32326	5.32326	5.32326	7.40247e-06	7.40247e-06	5.32326	7.40247e-06	5.32326	5.32326	5.32326	5.32326	7.40247e-06	7.40247e-06	5.32326	7.40247e-06	5.32326	5.32326	5.32326	5.32326	7.40247e-06	7.40247e-06	5.32326	7.40247e-06	5.32326	5.32326	5.32326	5.32326	7.40247e-06	7.40247e-06	5.32326	7.40247e-06	5.32326	5.32326	5.32326	5.32326	7.40247e-06	7.40247e-06	5.32326	7.40247e-06	5.32326	5.32326	5.32326	5.32326	7.40247e-06	7.40247e-06	5.32326	7.40247e-06	5.32326	5.32326	5.32326	5.32326	7.40247e-06	7.40247e-06	5.32326	7.40247e-06	5.32326	5.32326	5.32326	5.32326	7.40247e-06	7.40247e-06	5.32326	7.40247e-06	5.32326	5.32326	5.32326	5.32326	7.40247e-06	7.40247e-06	5.32326	7.40247e-06	5.32326	5.32326	5.32326	5.32326	7.40247e-06	7.40247e-06	5.32326	7.40247e-06	5.32326	5.32326	5.32326	5.32326	7.40247e-06	7.40247e-06	5.32326	7.40247e-06	5.32326	5.32326	5.32326	5.32326	7.40247e-06	7.40247e-06	5.32326	7.40247e-06	5.32326	5.32326	5.32326	5.32326	7.40247e-06	7.40247e-06	5.32326	7.40247e-06	5.32326	5.32326	5.32326	0	0	0	0	0	0	0	0	-0.0176924	-0.0176924	-0.0176924	-0.0176924	-0.0176924	-0.0176924	-0.0176924	-0.0176924	-0.0157346	-0.0157346	-0.0157346	-0.0157346	-0.0157346	-0.0157346	-0.0157346	-0.0157346	-0.0159401	-0.0159401	-0.0159401	-0.0159401	-0.0159401	-0.0159401	-0.0159401	-0.0159401	-1.58187e-11	-1.58187e-11	-1.58187e-11	-1.58187e-11	-1.58187e-11	-1.58187e-11	-1.58187e-11	-1.58187e-11	-1.75894e-11	-1.75894e-11	-1.75894e-11	-1.75894e-11	-1.75894e-11	-1.75894e-11	-1.75894e-11	-1.75894e-11	-1.75894e-11	-1.75894e-11	-1.75894e-11	-1.75894e-11	-1.75894e-11	-1.75894e-11	-1.75894e-11	-1.75894e-11	-1.75894e-11	-1.75894e-11	-1.75894e-11	-1.75894e-11	-1.75894e-11	-1.75894e-11	-1.75894e-11	-1.75894e-11	-1.75894e-11	-1.75894e-11	-1.75894e-11	-1.75894e-11	-1.75894e-11	-1.75894e-11	-1.75894e-11	-1.75894e-11	-1.75894e-11	-1.75894e-11	-1.75894e-11	-1.75894e-11	-1.75894e-11	-1.75894e-11	-1.75894e-11	-1.75894e-11	-9.28352e-07	-2.50962e-05	-2.50962e-05	-2.24754e-06	-0.0176924	-9.28352e-07	-2.50962e-05	-2.50962e-05	-9.28347e-07	-2.50921e-05	-2.50921e-05	-2.2475e-06	-0.0157346	-9.28347e-07	-2.50921e-05	-2.50921e-05	-9.28347e-07	-2.50921e-05	-2.50921e-05	-2.2475e-06	-0.0159401	-9.28347e-07	-2.50921e-05	-2.50921e-05	-9.28347e-07	-2.50921e-05	-2.50921e-05	-2.2475e-06	-0.0159184	-9.28347e-07	-2.50921e-05	-2.50921e-05	-9.28347e-07	-2.50921e-05	-2.50921e-05	-2.2475e-06	-0.0159207	-9.28347e-07	-2.50921e-05	-2.50921e-05	-9.28347e-07	-2.50921e-05	-2.50921e-05	-2.2475e-06	-0.0159205	-9.28347e-07	-2.50921e-05	-2.50921e-05	-9.28347e-07	-2.50921e-05	-2.50921e-05	-2.2475e-06	-0.0159205	-9.28347e-07	-2.50921e-05	-2.50921e-05	-9.28347e-07	-2.50921e-05	-2.50921e-05	-2.2475e-06	-0.0159205	-9.28347e-07	-2.50921e-05	-2.50921e-05	-9.15536e-05	-2.50921e-05	-2.50921e-05	-2.2475e-06	-0.0159205	-9.28347e-07	-2.50921e-05	-6.93165e-08	-9.14984e-05	-0.00247312	-2.50921e-05	-0.124636	-4.41556e-05	-0.416894	-0.00247312	-2.50962e-05	-0.416669	-0.00243317	-2.50921e-05	-0.0553431	-4.90772e-05	-0.028815	-0.00243317	-2.50921e-05	-0.0288579	-0.00243381	-2.50921e-05	-0.0870685	-4.90756e-05	-0.350524	-0.00243381	-2.50921e-05	-0.350433	-0.0024338	-2.50921e-05	-0.0707874	-4.90756e-05	-0.0446421	-0.0024338	-2.50921e-05	-0.0446689	-0.0024338	-2.50921e-05	-0.0787302	-4.90756e-05	-0.318269	-0.0024338	-0.00247312	-1.31336	-3.01926	-3.03102	-3.81008	-0.0176866	-3.63774	-3.01926	-3.92636	-0.00329227	-5.28016e-11	-4.84897e-10	-1.41416e-12	-9.45593e-06	-8.81913e-12	-5.28016e-11	-1.25139e-12	-0.264314	-0.0280312	-0.261951	-0.14094	-1.06367e-05	-0.269775	-0.0280312	-0.261951	-0.0491949	-0.0232878	-0.0484332	-0.0563687	-1.06366e-05	-0.0474598	-0.0232878	-0.0484332	-0.198181	-0.0240303	-0.193256	-0.0979281	-1.06366e-05	-0.200367	-0.0240303	-0.193256	-0.075884	-0.0239125	-0.075977	-0.074705	-1.06366e-05	-0.074808	-0.0239125	-0.00778379	-0.023152	-0.000337616	-0.000238741	-0.00268684	-5.59053e-07	-0.00649415	-0.000337616	-0.000375875	-0.00915292	-0.000394973	-0.000395232	-0.00433762	-5.5909e-07	-0.0102234	-0.000394973	-0.000394872	-0.0100446	-0.000394822	-0.000394821	-0.00429027	-5.5909e-07	-0.00997342	-0.000394822	-0.000394822	-0.00998527	-0.000394822	-0.000394822	-0.00429162	-5.5909e-07	-0.00998999	-0.000394822	-0.000394822	-0.0099892	-0.000394822	-0.000394822	-0.00429158	-5.5909e-07	-0.00998889	-0.000394822	-0.000394822	-0.00998894	-0.000394822	-0.000394822	-0.00429159	-5.5909e-07	-0.00998896	-0.000394822	-0.000394822	-0.00998896	-0.000394822	-0.000394822	-0.00429159	-5.5909e-07	-0.00998896	-0.000394822	-0.000394822	-0.00998896	-0.000394822	-0.000394822	-0.00429159	-5.5909e-07	-0.00998896	-0.000394822	-0.000394822	-0.00998896	-0.000394822	-0.000394822	-0.00429159	-5.5909e-07	-0.00998896	-0.000394822	-0.000394822	-0.00998896	-0.000394822	-0.000394822	-0.00429159	-5.5909e-07	-0.00998896	-0.000394822	-0.000394822	-0.00998896	-0.000394822	-0.000394822	-0.00429159	-5.5909e-07	-0.00998896	-0.000394822	-0.000394822	-0.00998896	-0.000394822	-0.000394822	-0.00429159	-5.5909e-07	-0.00998896	-0.000394822	-0.000394822	-0.00998896	-0.000394822	-0.000394822	-0.00429159	-5.5909e-07	-0.00998896	-0.000394822	-0.000394822	-0.00998896	-0.000394822	-0.000394822	-0.00429159	-5.5909e-07	-0.00998896	-0.000394822	-0.000394822	-0.00998896	-0.000394822	-0.000394822	-0.00429159	-5.5909e-07	-0.00998896	-0.000394822	-0.000394822	-0.00998896	-0.000394822	-0.000394822	-0.00429159	-5.5909e-07	-0.00998896	-0.000394822	-0.000394822	-0.00998896	-0.000394822	-0.000394822	-0.00429159	-5.5909e-07	-0.00998896	-0.000394822	-0.000394822	-0.00998896	-0.000394822	-0.000394822	-0.00429159	-5.5909e-07	-0.00998896	-0.000394822	-0.000394822	-0.00998896	-0.000394822	-0.000394822	-0.00429159	-5.5909e-07	-0.00998896	-0.000394822	-0.000394822	-0.00998896	-0.000394822	-0.000394822	-0.00429159	-5.5909e-07	-0.00998896	-0.000394822	-0.000394822	0	0	0	0	0	0	0	0	0.0365574	0.0365574	0.0365574	0.0365574	0.0365574	0.0365574	0.0365574	0.0365574	0.0465721	0.0465721	0.0465721	0.0465721	0.0465721	0.0465721	0.0465721	0.0465721	0.049763	0.049763	0.049763	0.049763	0.049763	0.049763	0.049763	0.049763	4.99196e-09	4.99196e-09	4.99196e-09	4.99196e-09	4.99196e-09	4.99196e-09	4.99196e-09	4.99196e-09	3.58439e-09	3.58439e-09	3.58439e-09	3.58439e-09	3.58439e-09	3.58439e-09	3.58439e-09	3.58439e-09	3.58439e-09	3.58439e-09	3.58439e-09	3.58439e-09	3.58439e-09	3.58439e-09	3.58439e-09	3.58439e-09	3.58439e-09	3.58439e-09	3.58439e-09	3.58439e-09	3.58439e-09	3.58439e-09	3.58439e-09	3.58439e-09	3.58439e-09	3.58439e-09	3.58439e-09	3.58439e-09	3.58439e-09	3.58439e-09	3.58439e-09	3.58439e-09	3.58439e-09	3.58439e-09	3.58439e-09	3.58439e-09	3.58439e-09	3.58439e-09	3.58439e-09	3.58439e-09	1.32352e-05	3.3829e-05	3.3829e-05	3.3829e-05	0.0365574	3.3829e-05	0.0365574	0.0365574	1.32364e-05	3.38366e-05	3.38366e-05	3.38366e-05	0.0465721	3.38366e-05	0.0465721	0.0465721	1.32364e-05	3.38366e-05	3.38366e-05	3.38366e-05	0.049763	3.38366e-05	0.049763	0.049763	1.32364e-05	3.38366e-05	3.38366e-05	3.38366e-05	0.0508247	3.38366e-05	0.0508247	0.0508247	1.32364e-05	3.38366e-05	3.38366e-05	3.38366e-05	0.0511829	3.38366e-05	0.0511829	0.0511829	1.32364e-05	3.38366e-05	3.38366e-05	3.38366e-05	0.0513044	3.38366e-05	0.0513044	0.0513044	1.32364e-05	3.38366e-05	3.38366e-05	3.38366e-05	0.0513456	3.38366e-05	0.0513456	0.0513456	1.32364e-05	3.38366e-05	3.38366e-05	3.38366e-05	0.0513596	3.38366e-05	0.0513596	0.0513596	0.0667531	3.38366e-05	3.38366e-05	3.38366e-05	0.0513644	3.38366e-05	0.0513644	0.000524049	0.10362	0.168522	0.0195928	0.168522	0.000524066	0.0195928	0.000524066	1.03215e-06	3.93935	0.496295	0.0223097	0.496295	0.000373615	0.0223097	0.000373615	1.02856e-06	8.25052	2.98598	0.0227157	2.98598	0.000373242	0.0227157	0.000373242	1.02856e-06	8.25052	8.25052	0.022777	8.25052	0.00037324	0.022777	0.00037324	1.02856e-06	8.25052	8.25052	0.0227863	8.25052	0.00037324	0.0227863	0.00037324	0.000372317	8.25052	8.25052	7.00463	8.25052	0.0366479	7.00463	0.0366479	0.350057	8.25052	8.25052	8.25052	8.25052	0.000145406	8.25052	0.000145406	0.0222213	8.25052	8.25052	8.25052	8.25052	0.000114041	8.25052	0.000114041	0.00251248	8.25052	8.25052	8.25052	8.25052	0.000114017	8.25052	0.000114017	0.00220366	8.25052	8.25052	8.25052	8.25052	0.000114017	8.25052	0.000114017	0.00219914	8.25052	8.25052	8.25052	8.25052	0.000114017	8.25052	0.000114017	0.000115611	8.25052	8.25052	8.25052	8.25052	1.14812e-05	8.25052	1.14812e-05	1.14814e-05	8.25052	8.25052	8.25052	8.25052	1.14734e-05	8.25052	1.14734e-05	1.14734e-05	8.25052	8.25052	8.25052	8.25052	1.14734e-05	8.25052	1.14734e-05	1.14734e-05	8.25052	8.25052	8.25052	8.25052	1.14734e-05	8.25052	1.14734e-05	1.14734e-05	8.25052	8.25052	8.25052	8.25052	1.14734e-05	8.25052	1.14734e-05	1.14734e-05	8.25052	8.25052	8.25052	8.25052	1.14734e-05	8.25052	1.14734e-05	1.14734e-05	8.25052	8.25052	8.25052	8.25052	1.14734e-05	8.25052	1.14734e-05	1.14734e-05	8.25052	8.25052	8.25052	8.25052	1.14734e-05	8.25052	1.14734e-05	1.14734e-05	8.25052	8.25052	8.25052	8.25052	1.14734e-05	8.25052	1.14734e-05	1.14734e-05	8.25052	8.25052	8.25052	8.25052	1.14734e-05	8.25052	1.14734e-05	1.14734e-05	8.25052	8.25052	8.25052	8.25052	1.14734e-05	8.25052	1.14734e-05	1.14734e-05	8.25052	8.25052	8.25052	8.25052	1.14734e-05	8.25052	1.14734e-05	1.14734e-05	8.25052	8.25052	8.25052	8.25052	1.14734e-05	8.25052	1.14734e-05	1.14734e-05	8.25052	8.25052	8.25052	8.25052	1.14734e-05	8.25052	1.14734e-05	1.14734e-05	8.25052	8.25052	8.25052	8.25052	1.14734e-05	8.25052	1.14734e-05	1.14734e-05	8.25052	8.25052	8.25052	8.25052	1.14734e-05	8.25052	1.14734e-05	1.14734e-05	8.25052	8.25052	8.25052	8.25052	1.14734e-05	8.25052	1.14734e-05	1.14734e-05	8.25052	8.25052	8.25052	8.25052	1.14734e-05	8.25052	1.14734e-05	1.14734e-05	8.25052	8.25052	8.25052	8.25052	1.14734e-05	8.25052	1.14734e-05	1.14734e-05	8.25052	8.25052	8.25052	8.25052	1.14734e-05	8.25052	1.14734e-05	1.14734e-05	0	0	0	0	0	0	0	0	0.0308694	0.0308694	0.0308694	0.0308694	0.0308694	0.0308694	0.0308694	0.0308694	0.0378727	0.0378727	0.0378727	0.0378727	0.0378727	0.0378727	0.0378727	0.0378727	0.0396697	0.0396697	0.0396697	0.0396697	0.0396697	0.0396697	0.0396697	0.0396697	2.00389e-05	2.00389e-05	2.00389e-05	2.00389e-05	2.00389e-05	2.00389e-05	2.00389e-05	2.00389e-05	1.53906e-05	1.53906e-05	1.53906e-05	1.53906e-05	1.53906e-05	1.53906e-05	1.53906e-05	1.53906e-05	1.53902e-05	1.53902e-05	1.53902e-05	1.53902e-05	1.53902e-05	1.53902e-05	1.53902e-05	1.53902e-05	1.53902e-05	1.53902e-05	1.53902e-05	1.53902e-05	1.53902e-05	1.53902e-05	1.53902e-05	1.53902e-05	1.53902e-05	1.53902e-05	1.53902e-05	1.53902e-05	1.53902e-05	1.53902e-05	1.53902e-05	1.53902e-05	1.53902e-05	1.53902e-05	1.53902e-05	1.53902e-05	1.53902e-05	1.53902e-05	1.53902e-05	1.53902e-05	0.000707577	0.000830457	0.000830457	0.00114692	0.0308725	0.00277602	5.28882	5.28882	0.000710845	0.000834974	0.000834974	0.00115558	0.0378735	0.00282748	6.96681	6.96681	0.00071086	0.000834999	0.000834999	0.00115565	0.0396699	0.00282845	6.96681	6.96681	0.00071086	0.000834999	0.000834999	0.00115565	0.0401443	0.00282847	6.96681	6.96681	0.00071086	0.000834999	0.000834999	0.00115565	0.0402706	0.00282847	6.96681	6.96681	0.00071086	0.000834999	0.000834999	0.00115565	0.0403042	0.00282847	6.96681	6.96681	0.00071086	0.000834999	0.000834999	0.00115565	0.0403132	0.00282847	6.96681	6.96681	0.00071086	0.000834999	0.000834999	0.00115565	0.0403156	0.00282847	6.96681	6.96681	0.160944	0.000834999	0.000834999	0.00115565	0.0403162	0.00282847	6.96681	6.96681	0.447886	0.188294	0.10259	0.0643687	0.00462619	0.00282847	6.96681	6.96681	4.13837	0.614518	0.199117	0.0975699	0.00364848	0.00282847	6.96681	6.96681	6.96681	4.33875	0.369064	0.121281	0.00362483	0.00282847	6.96681	6.96681	6.96681	6.96681	1.0294	0.141594	0.00362425	0.00282847	6.96681	6.96681	6.96681	6.96681	6.50411	0.161618	0.00362424	0.00282847	6.96681	6.96681	6.96681	6.96681	6.96681	1.81688	0.0316197	0.335802	6.96681	6.96681	6.96681	6.96681	6.96681	6.96278	0.00252245	0.721733	6.96681	6.96681	6.96681	6.96681	6.96681	6.96681	0.00207843	4.18929	6.96681	6.96681	6.96681	6.96681	6.96681	6.96681	0.0020723	6.96681	6.96681	6.96681	6.96681	6.96681	6.96681	6.96681	0.00207221	6.96681	6.96681	6.96681	6.96681	6.96681	6.96681	6.96681	0.00207221	6.96681	6.96681	6.96681	6.96681	6.96681	6.96681	6.96681	0.000700285	6.96681	6.96681	6.96681	6.96681	6.96681	6.96681	6.96681	0.000693919	6.96681	6.96681	6.96681	6.96681	6.96681	6.96681	6.96681	0.00069389	6.96681	6.96681	6.96681	6.96681	6.96681	6.96681	6.96681	0.00069389	6.96681	6.96681	6.96681	6.96681	6.96681	6.96681	6.96681	0.00069389	6.96681	6.96681	6.96681	6.96681	6.96681	6.96681	6.96681	0.00069389	6.96681	6.96681	6.96681	6.96681	6.96681	6.96681	6.96681	0.00069389	6.96681	6.96681	6.96681	6.96681	6.96681	6.96681	6.96681	0.00069389	6.96681	6.96681	6.96681	6.96681	6.96681	6.96681	6.96681	0.00069389	6.96681	6.96681	6.96681	6.96681	6.96681	6.96681	6.96681	0.00069389	6.96681	6.96681	6.96681	6.96681	6.96681	6.96681	6.96681	0.00069389	6.96681	6.96681	6.96681	6.96681	6.96681	6.96681	6.96681	0.00069389	6.96681	6.96681	6.96681	6.96681	6.96681	6.96681	6.96681	0.00069389	6.96681	6.96681	6.96681	6.96681	6.96681	6.96681	6.96681	0.00069389	6.96681	6.96681	6.96681	6.96681	6.96681	6.96681	6.96681	0.00069389	6.96681	6.96681	6.96681	6.96681	6.96681	6.96681	6.96681	0.00069389	6.96681	6.96681	6.96681	6.96681	6.96681	6.96681	6.96681	0.00069389	6.96681	6.96681	6.96681	6.96681	6.96681	6.96681	6.96681	0.00069389	6.96681	6.96681	6.96681	6.96681	6.96681	6.96681	6.96681	0.00069389	6.96681	6.96681	6.96681	6.96681	6.96681	6.96681	6.96681	0.00069389	6.96681	6.96681	6.96681	0	0	0	0	0	0	0	0	0.0163999	0.0163999	0.0163999	0.0163999	0.0163999	0.0163999	0.0163999	0.0163999	0.0182822	0.0182822	0.0182822	0.0182822	0.0182822	0.0182822	0.0182822	0.0182822	0.0185115	0.0185115	0.0185115	0.0185115	0.0185115	0.0185115	0.0185115	0.0185115	0.00214176	0.00214176	0.00214176	0.00214176	0.00214176	0.00214176	0.00214176	0.00214176	0.00192077	0.00192077	0.00192077	0.00192077	0.00192077	0.00192077	0.00192077	0.00192077	0.00191795	0.00191795	0.00191795	0.00191795	0.00191795	0.00191795	0.00191795	0.00191795	0.00191791	0.00191791	0.00191791	0.00191791	0.00191791	0.00191791	0.00191791	0.00191791	0.00191791	0.00191791	0.00191791	0.00191791	0.00191791	0.00191791	0.00191791	0.00191791	0.00191791	0.00191791	0.00191791	0.00191791	0.00191791	0.00191791	0.00191791	0.00191791	0.00566316	0.00575571	0.00575571	0.00651611	0.0166097	0.0166097	3.07317	3.07317	0.00580589	0.0059044	0.0059044	0.00671827	0.0183076	0.0183076	3.70124	3.70124	0.00581139	0.00591024	0.00591024	0.0067273	0.0185146	0.0185146	3.70124	3.70124	0.00581161	0.00591047	0.00591047	0.00672771	0.01854	0.01854	3.70124	3.70124	0.00581162	0.00591047	0.00591047	0.00672773	0.0185432	0.0185432	3.70124	3.70124	0.00581162	0.00591047	0.00591047	0.00672773	0.0185435	0.0185435	3.70124	3.70124	0.00581162	0.00591047	0.00591047	0.00672773	0.0185436	0.0185436	3.70124	3.70124	0.00581162	0.00591047	0.00591047	0.00672773	0.0185436	0.0185436	3.70124	3.70124	0.0346863	0.00591047	0.00591047	0.00672773	0.0185436	0.0185436	3.70124	3.70124	0.0419534	0.0352716	0.0317455	0.0211335	0.0100003	0.00451498	3.70124	3.70124	0.0534213	0.0427967	0.0376415	0.023247	0.00944892	0.00411291	3.70124	3.70124	0.0575929	0.0449682	0.0391322	0.0235742	0.00941439	0.00410193	3.70124	3.70124	0.0591886	0.0456149	0.0395183	0.0236253	0.00941224	0.00410163	3.70124	3.70124	0.0598103	0.0458092	0.0396188	0.0236333	0.0094121	0.00410162	3.70124	3.70124	0.028827	0.0635639	0.0610403	0.04863	0.0174552	0.0168517	3.70122	3.70122	0.0237261	0.0289021	0.0299633	0.0281915	0.00853472	0.0126463	3.69745	3.69996	0.0208053	0.0229841	0.0244011	0.0246295	0.00804377	0.0122983	3.69735	3.69995	0.0204069	0.0221017	0.0235198	0.0240561	0.00801759	0.01227	3.69735	3.69995	0.0203532	0.021973	0.0233832	0.0239651	0.00801619	0.0122677	3.69735	3.69995	0.0203459	0.0219543	0.023362	0.0239507	0.00801611	0.0122675	3.69735	3.69742	0.0188384	0.0186189	0.0187933	0.0166715	0.0058833	0.00605189	3.70118	3.70118	0.0185356	0.0182121	0.0182331	0.0158864	0.0058005	0.005807	3.70118	3.70118	0.0184985	0.0181631	0.0181656	0.0158039	0.00579731	0.00579756	3.70118	3.70118	0.0184939	0.0181572	0.0181575	0.0157953	0.00579719	0.0057972	3.70118	3.70118	0.0184934	0.0181565	0.0181565	0.0157944	0.00579719	0.00579719	3.70118	3.70118	0.0184933	0.0181564	0.0181564	0.0157943	0.00579719	0.00579719	3.70118	3.70118	0.0184933	0.0181564	0.0181564	0.0157943	0.00579719	0.00579719	3.70118	3.70118	0.0184933	0.0181564	0.0181564	0.0157943	0.00579719	0.00579719	3.70118	3.70118	0.0184933	0.0181564	0.0181564	0.0157943	0.00579719	0.00579719	3.70118	3.70118	0.0184933	0.0181564	0.0181564	0.0157943	0.00579719	0.00579719	3.70118	3.70118	0.0184933	0.0181564	0.0181564	0.0157943	0.00579719	0.00579719	3.70118	3.70118	0.0184933	0.0181564	0.0181564	0.0157943	0.00579719	0.00579719	3.70118	3.70118	0.0184933	0.0181564	0.0181564	0.0157943	0.00579719	0.00579719	3.70118	3.70118	0.0184933	0.0181564	0.0181564	0.0157943	0.00579719	0.00579719	3.70118	3.70118	0.0184933	0.0181564	0.0181564	0.0157943	0.00579719	0.00579719	3.70118	3.70118	0.0184933	0.0181564	0.0181564	0.0157943	0.00579719	0.00579719	3.70118	3.70118	0.0184933	0.0181564	0.0181564	0.0157943	0.00579719	0.00579719	3.70118	3.70118	0.0184933	0.0181564	0.0181564	0.0157943	0.00579719	0.00579719	3.70118	3.70118	0.0184933	0.0181564	0.0181564	0.0157943	0.00579719	0.00579719	3.70118	3.70118	0.0184933	0.0181564	0.0181564	0.0157943	0.00579719	0.00579719	3.70118	3.70118	0	0	0	0	0	0	0	0	-0.0075652	-0.0075652	-0.0075652	-0.0075652	-0.0075652	-0.0075652	-0.0075652	-0.0075652	-0.00719526	-0.00719526	-0.00719526	-0.00719526	-0.00719526	-0.00719526	-0.00719526	-0.00719526	-0.00721292	-0.00721292	-0.00721292	-0.00721292	-0.00721292	-0.00721292	-0.00721292	-0.00721292	-0.00499612	-0.00499612	-0.00499612	-0.00499612	-0.00499612	-0.00499612	-0.00499612	-0.00499612	-0.00507016	-0.00507016	-0.00507016	-0.00507016	-0.00507016	-0.00507016	-0.00507016	-0.00507016	-0.00506767	-0.00506767	-0.00506767	-0.00506767	-0.00506767	-0.00506767	-0.00506767	-0.00506767	-0.00506776	-0.00506776	-0.00506776	-0.00506776	-0.00506776	-0.00506776	-0.00506776	-0.00506776	-0.00506775	-0.00506775	-0.00506775	-0.00506775	-0.00506775	-0.00506775	-0.00506775	-0.00506775	-0.00506775	-0.00506775	-0.00506775	-0.00506775	-0.00506775	-0.00506775	-0.00506775	-0.00506775	-0.00608992	-0.00609579	-0.00609579	-0.00623677	-0.00731535	-0.010087	-0.236335	-0.236335	-0.00604877	-0.00605437	-0.00605437	-0.00618861	-0.00720718	-0.00975742	-0.0568816	-0.0568816	-0.00605043	-0.00605602	-0.00605602	-0.00619058	-0.00721235	-0.00977872	-0.174439	-0.174439	-0.00605036	-0.00605596	-0.00605596	-0.0061905	-0.0072121	-0.00977735	-0.0844471	-0.0844471	-0.00605037	-0.00605597	-0.00605597	-0.0061905	-0.00721211	-0.00977742	-0.147727	-0.147727	-0.00605037	-0.00605597	-0.00605597	-0.0061905	-0.00721211	-0.00977742	-0.0999182	-0.0999182	-0.00605037	-0.00605597	-0.00605597	-0.0061905	-0.00721211	-0.00977742	-0.134409	-0.134409	-0.00605037	-0.00605597	-0.00605597	-0.0061905	-0.00721211	-0.00977742	-0.108591	-0.108591	-0.00841373	-0.00605597	-0.00605597	-0.0061905	-0.00721211	-0.00977742	-0.127433	-0.115452	-0.00828305	-0.00842152	-0.00833111	-0.00752814	-0.00648763	-0.00513975	-0.0199584	-0.0116869	-0.00845659	-0.00829058	-0.0082065	-0.00746168	-0.00651887	-0.00530039	-0.0403217	-0.0231586	-0.00844688	-0.00829777	-0.00821328	-0.00746498	-0.00651752	-0.00529474	-0.0353163	-0.0214775	-0.00844743	-0.00829739	-0.00821291	-0.00746482	-0.00651758	-0.00529494	-0.0364872	-0.0217161	-0.00844738	-0.0082974	-0.00821294	-0.00746483	-0.00651758	-0.00529493	-0.0362099	-0.0398637	-0.00728087	-0.00859188	-0.0085967	-0.00844437	-0.00724539	-0.00529493	-0.00015992	-0.000164596	-0.00734177	-0.00726427	-0.00730337	-0.00742844	-0.00632814	-0.00440647	-1.11086e-05	-1.51439e-05	-0.00726621	-0.00732846	-0.00736623	-0.00747862	-0.00636675	-0.00443254	-1.11196e-05	-1.51589e-05	-0.00726985	-0.00732535	-0.00736315	-0.00747614	-0.00636512	-0.00443177	-1.11196e-05	-1.51589e-05	-0.00726967	-0.0073255	-0.00736331	-0.00747626	-0.00636519	-0.00443179	-1.11196e-05	-1.51589e-05	-0.00726969	-0.00732549	-0.0073633	-0.00747626	-0.00636519	-0.00443179	-1.11196e-05	-1.11193e-05	-0.00721101	-0.00719876	-0.00719696	-0.00702911	-0.00603691	-0.00443179	-0.000169257	-0.000169257	-0.00721117	-0.00720481	-0.00720489	-0.00704996	-0.00605006	-0.00443179	-0.000169079	-0.000169079	-0.00721116	-0.00720453	-0.00720453	-0.00704899	-0.00604953	-0.00443179	-0.000169079	-0.000169079	-0.00721116	-0.00720455	-0.00720455	-0.00704903	-0.00604956	-0.00443179	-0.000169079	-0.000169079	-0.00721116	-0.00720455	-0.00720455	-0.00704903	-0.00604956	-0.00443179	-0.000169079	-0.000169079	-0.00721116	-0.00720455	-0.00720455	-0.00704903	-0.00604956	-0.00443179	-0.000169079	-0.000169079	-0.00721116	-0.00720455	-0.00720455	-0.00704903	-0.00604956	-0.00443179	-0.000169079	-0.000169079	-0.00721116	-0.00720455	-0.00720455	-0.00704903	-0.00604956	-0.00443179	-0.000169079	-0.000169079	-0.00721116	-0.00720455	-0.00720455	-0.00704903	-0.00604956	-0.00443179	-0.000169079	-0.000169079	-0.00721116	-0.00720455	-0.00720455	-0.00704903	-0.00604956	-0.00443179	-0.000169079	-0.000169079	-0.00721116	-0.00720455	-0.00720455	-0.00704903	-0.00604956	-0.00443179	-0.000169079	-0.000169079	-0.00721116	-0.00720455	-0.00720455	-0.00704903	-0.00604956	-0.00443179	-0.000169079	-0.000169079	-0.00721116	-0.00720455	-0.00720455	-0.00704903	-0.00604956	-0.00443179	-0.000169079	-0.000169079	-0.00721116	-0.00720455	-0.00720455	-0.00704903	-0.00604956	-0.00443179	-0.000169079	-0.000169079	-0.00721116	-0.00720455	-0.00720455	-0.00704903	-0.00604956	-0.00443179	-0.000169079	-0.000169079	-0.00721116	-0.00720455	-0.00720455	-0.00704903	-0.00604956	-0.00443179	-0.000169079	-0.000169079	-0.00721116	-0.00720455	-0.00720455	-0.00704903	-0.00604956	-0.00443179	-0.000169079	-0.000169079	-0.00721116	-0.00720455	-0.00720455	-0.00704903	-0.00604956	-0.00443179	-0.000169079	-0.000169079	-0.00721116	-0.00720455	-0.00720455	-0.00704903	-0.00604956	-0.00443179	-0.000169079	-0.000169079	-0.00721116	-0.00720455	-0.00720455	-0.00704903	-0.00604956	-0.00443179	-0.000169079	-0.000169079	0	0	0	0	0	0	0	0	-0.018363	-0.018363	-0.018363	-0.018363	-0.018363	-0.018363	-0.018363	-0.018363	-0.0162585	-0.0162585	-0.0162585	-0.0162585	-0.0162585	-0.0162585	-0.0162585	-0.0162585	-0.016487	-0.016487	-0.016487	-0.016487	-0.016487	-0.016487	-0.016487	-0.016487	-0.0158622	-0.0158622	-0.0158622	-0.0158622	-0.0158622	-0.0158622	-0.0158622	-0.0158622	-0.015928	-0.015928	-0.015928	-0.015928	-0.015928	-0.015928	-0.015928	-0.015928	-0.0159211	-0.0159211	-0.0159211	-0.0159211	-0.0159211	-0.0159211	-0.0159211	-0.0159211	-0.0159218	-0.0159218	-0.0159218	-0.0159218	-0.0159218	-0.0159218	-0.0159218	-0.0159218	-0.0159218	-0.0159218	-0.0159218	-0.0159218	-0.0159218	-0.0159218	-0.0159218	-0.0159218	-0.0159218	-0.0159218	-0.0159218	-0.0159218	-0.0159218	-0.0159218	-0.0159218	-0.0159218	-0.0162201	-0.0162206	-0.0162206	-0.0162588	-0.0165238	-0.0187008	-0.0474659	-0.0474659	-0.016188	-0.0161885	-0.0161885	-0.0162225	-0.016458	-0.0183596	-0.0385601	-0.0385601	-0.0161915	-0.016192	-0.016192	-0.0162264	-0.0164652	-0.0184012	-0.0408918	-0.0408918	-0.0161911	-0.0161916	-0.0161916	-0.0162259	-0.0164644	-0.0183961	-0.0402681	-0.0402681	-0.0161912	-0.0161916	-0.0161916	-0.016226	-0.0164645	-0.0183967	-0.040434	-0.040434	-0.0161912	-0.0161916	-0.0161916	-0.016226	-0.0164645	-0.0183966	-0.0403898	-0.0403898	-0.0161912	-0.0161916	-0.0161916	-0.016226	-0.0164645	-0.0183966	-0.0404016	-0.0404016	-0.0161912	-0.0161916	-0.0161916	-0.016226	-0.0164645	-0.0183966	-0.0403984	-0.0403984	-0.0167664	-0.0161916	-0.0161916	-0.016226	-0.0164645	-0.0183966	-0.0403993	-0.0399678	-0.0167026	-0.0167669	-0.016756	-0.0165519	-0.0162876	-0.016087	-0.0290908	-0.0262507	-0.0167295	-0.0167031	-0.0166934	-0.0165162	-0.0163067	-0.0163352	-0.0313479	-0.0287429	-0.0167265	-0.0167101	-0.0167004	-0.0165201	-0.0163046	-0.0163083	-0.0308839	-0.0282733	-0.0167268	-0.0167094	-0.0166996	-0.0165197	-0.0163049	-0.0163113	-0.0309787	-0.0283612	-0.0167268	-0.0167094	-0.0166997	-0.0165198	-0.0163048	-0.0163109	-0.0309593	-0.0314993	-0.0164535	-0.016745	-0.0167461	-0.0167267	-0.0164819	-0.0145617	-0.00517956	-0.00518903	-0.0164837	-0.0164508	-0.016456	-0.0164991	-0.0162474	-0.013663	-0.0024625	-0.00259667	-0.0164706	-0.0164829	-0.0164876	-0.0165241	-0.0162727	-0.0137447	-0.00250742	-0.00264183	-0.016472	-0.0164794	-0.0164842	-0.0165213	-0.01627	-0.0137373	-0.00250667	-0.00264104	-0.0164719	-0.0164797	-0.0164846	-0.0165216	-0.0162703	-0.013738	-0.00250668	-0.00264105	-0.0164719	-0.0164797	-0.0164845	-0.0165216	-0.0162702	-0.0137379	-0.00250668	-0.00250444	-0.0164638	-0.0164622	-0.0164617	-0.016419	-0.0161826	-0.0145399	-0.00614259	-0.00614268	-0.0164645	-0.0164641	-0.0164642	-0.0164302	-0.016192	-0.0144628	-0.00599593	-0.00599592	-0.0164644	-0.0164639	-0.0164639	-0.016429	-0.016191	-0.0144702	-0.00600177	-0.00600177	-0.0164644	-0.0164639	-0.0164639	-0.0164291	-0.0161911	-0.0144695	-0.00600154	-0.00600154	-0.0164644	-0.0164639	-0.0164639	-0.0164291	-0.0161911	-0.0144695	-0.00600155	-0.00600155	-0.0164644	-0.0164639	-0.0164639	-0.0164291	-0.0161911	-0.0144695	-0.00600155	-0.00600155	-0.0164644	-0.0164639	-0.0164639	-0.0164291	-0.0161911	-0.0144695	-0.00600155	-0.00600155	-0.0164644	-0.0164639	-0.0164639	-0.0164291	-0.0161911	-0.0144695	-0.00600155	-0.00600155	-0.0164644	-0.0164639	-0.0164639	-0.0164291	-0.0161911	-0.0144695	-0.00600155	-0.00600155	-0.0164644	-0.0164639	-0.0164639	-0.0164291	-0.0161911	-0.0144695	-0.00600155	-0.00600155	-0.0164644	-0.0164639	-0.0164639	-0.0164291	-0.0161911	-0.0144695	-0.00600155	-0.00600155	-0.0164644	-0.0164639	-0.0164639	-0.0164291	-0.0161911	-0.0144695	-0.00600155	-0.00600155	-0.0164644	-0.0164639	-0.0164639	-0.0164291	-0.0161911	-0.0144695	-0.00600155	-0.00600155	-0.0164644	-0.0164639	-0.0164639	-0.0164291	-0.0161911	-0.0144695	-0.00600155	-0.00600155	-0.0164644	-0.0164639	-0.0164639	-0.0164291	-0.0161911	-0.0144695	-0.00600155	-0.00600155	-0.0164644	-0.0164639	-0.0164639	-0.0164291	-0.0161911	-0.0144695	-0.00600155	-0.00600155	-0.0164644	-0.0164639	-0.0164639	-0.0164291	-0.0161911	-0.0144695	-0.00600155	-0.00600155	-0.0164644	-0.0164639	-0.0164639	-0.0164291	-0.0161911	-0.0144695	-0.00600155	-0.00600155	-0.0164644	-0.0164639	-0.0164639	-0.0164291	-0.0161911	-0.0144695	-0.00600155	-0.00600155	-0.0164644	-0.0164639	-0.0164639	-0.0164291	-0.0161911	-0.0144695	-0.00600155	-0.00600155	0	0	0	0	0	0	0	0	0.0354198	0.0354198	0.0354198	0.0354198	0.0354198	0.0354198	0.0354198	0.0354198	0.0447844	0.0447844	0.0447844	0.0447844	0.0447844	0.0447844	0.0447844	0.0447844	0.0476476	0.0476476	0.0476476	0.0476476	0.0476476	0.0476476	0.0476476	0.0476476	0.0477313	0.0477313	0.0477313	0.0477313	0.0477313	0.0477313	0.0477313	0.0477313	0.0477578	0.0477578	0.0477578	0.0477578	0.0477578	0.0477578	0.0477578	0.0477578	0.0477661	0.0477661	0.0477661	0.0477661	0.0477661	0.0477661	0.0477661	0.0477661	0.0477687	0.0477687	0.0477687	0.0477687	0.0477687	0.0477687	0.0477687	0.0477687	0.0477696	0.0477696	0.0477696	0.0477696	0.0477696	0.0477696	0.0477696	0.0477696	0.0477699	0.0477699	0.0477699	0.0477699	0.0477699	0.0477699	0.0477699	0.0477699	0.049348	0.0796879	0.190229	0.0482011	0.049348	0.0481823	0.0481831	0.0481846	0.0498659	0.0983189	0.47321	0.0483389	0.0498659	0.048314	0.048315	0.048317	0.050037	0.11112	2.33988	0.0483829	0.050037	0.0483561	0.0483572	0.0483594	0.0500937	0.120853	7.99371	0.048397	0.0500937	0.0483696	0.0483707	0.0483729	0.0501124	0.128812	7.99379	0.0484015	0.0501124	0.0483739	0.0483751	0.0483773	0.0501187	0.135701	7.99379	0.048403	0.0501187	0.0483752	0.0483764	0.0483787	0.0501207	0.141956	7.99379	0.0484035	0.0501207	0.0483757	0.0483769	0.0483791	0.0501214	0.147879	7.99379	0.0484036	0.0501214	0.0483758	0.048377	0.0483793	0.042977	0.153711	7.99379	0.0484036	0.0501216	0.0483759	0.0483771	0.0474285	0.0409912	0.137183	7.99379	0.0490089	0.0491369	0.0492009	0.0491659	0.048802	0.0457602	0.123111	7.99379	0.0492055	0.0488178	0.0494701	0.0494232	0.0492475	0.0472274	0.112258	7.99379	0.0492696	0.0487148	0.0495583	0.0495073	0.0493928	0.0476881	0.104536	7.99379	0.0492905	0.0486817	0.0495872	0.0495349	0.0494403	0.0478337	0.0993645	7.99379	0.0492973	0.048671	0.0495967	0.049544	0.0494239	0.0408206	0.0416556	7.99379	0.049496	0.0481458	0.0496135	0.0495954	0.0500486	0.0481954	0.0185127	7.99379	0.049235	0.0473125	0.0492013	0.0492118	0.0493857	0.0475838	0.015875	7.99379	0.04915	0.0470523	0.0490673	0.0490872	0.0491696	0.0473916	0.0155992	7.99379	0.0491224	0.0469714	0.0490238	0.0490467	0.0490994	0.0473314	0.0155706	7.99379	0.0491134	0.0469462	0.0490097	0.0490335	0.0490765	0.0473126	0.0155677	7.99379	0.0491105	0.0469384	0.0490051	0.0490292	0.049085	0.0532381	0.0236951	7.99379	0.0490119	0.0471897	0.0489969	0.0490039	0.0490204	0.0491981	0.0250081	7.99379	0.04898	0.0472682	0.0489942	0.0489957	0.0489995	0.0479005	0.025227	7.99379	0.0489696	0.0472928	0.0489933	0.048993	0.0489927	0.0474911	0.0252637	7.99379	0.0489663	0.0473004	0.0489931	0.0489921	0.0489905	0.0473626	0.0252698	7.99379	0.0489652	0.0473029	0.048993	0.0489918	0.0489898	0.0473223	0.0252708	7.99379	0.0489648	0.0473037	0.048993	0.0489918	0.0489896	0.0473097	0.025271	7.99379	0.0489648	0.0473039	0.048993	0.0489917	0.0489895	0.0473057	0.025271	7.99379	0.0489647	0.0473039	0.048993	0.0489917	0.0489895	0.0473045	0.025271	7.99379	0.0489647	0.047304	0.048993	0.0489917	0.0489895	0.0473041	0.025271	7.99379	0.0489647	0.047304	0.048993	0.0489917	0.0489895	0.047304	0.025271	7.99379	0.0489647	0.047304	0.048993	0.0489917	0.0489895	0.047304	0.025271	7.99379	0.0489647	0.047304	0.048993	0.0489917	0.0489895	0.047304	0.025271	7.99379	0.0489647	0.047304	0.048993	0.0489917	0.0489895	0.047304	0.025271	7.99379	0.0489647	0.047304	0.048993	0.0489917	0.0489895	0.047304	0.025271	7.99379	0.0489647	0.047304	0.048993	0.0489917	0.0489895	0.047304	0.025271	7.99379	0.0489647	0.047304	0.048993	0.0489917	0.0489895	0.047304	0.025271	7.99379	0.0489647	0.047304	0.048993	0.0489917	0.0489895	0.047304	0.025271	7.99379	0.0489647	0.047304	0.048993	0.0489917	0.0489895	0.047304	0.025271	7.99379	0.0489647	0.047304	0.048993	0.0489917	0.0489895	0.047304	0.025271	7.99379	0.0489647	0.047304	0.048993	0.0489917	0.0489895	0	0	0	0	0	0	0	0	0.0324283	0.0324283	0.0324283	0.0324283	0.0324283	0.0324283	0.0324283	0.0324283	0.040198	0.040198	0.040198	0.040198	0.040198	0.040198	0.040198	0.040198	0.0423193	0.0423193	0.0423193	0.0423193	0.0423193	0.0423193	0.0423193	0.0423193	0.0361699	0.0361699	0.0361699	0.0361699	0.0361699	0.0361699	0.0361699	0.0361699	0.0347262	0.0347262	0.0347262	0.0347262	0.0347262	0.0347262	0.0347262	0.0347262	0.0343956	0.0343956	0.0343956	0.0343956	0.0343956	0.0343956	0.0343956	0.0343956	0.0343204	0.0343204	0.0343204	0.0343204	0.0343204	0.0343204	0.0343204	0.0343204	0.0343033	0.0343033	0.0343033	0.0343033	0.0343033	0.0343033	0.0343033	0.0343033	0.0342994	0.0342994	0.0342994	0.0342994	0.0342994	0.0342994	0.0342994	0.0342994	0.040699	0.218144	2.96675	0.0375118	0.0473065	0.0373635	0.0373816	0.0374158	0.0424598	0.692143	7.31863	0.0383183	0.0515547	0.0381293	0.0381523	0.038196	0.0429575	5.19722	7.31863	0.0385234	0.0530226	0.0383231	0.0383476	0.0383938	0.0430992	7.31863	7.31863	0.0385758	0.0535394	0.0383724	0.0383972	0.0384441	0.0431396	7.31863	7.31863	0.0385892	0.0537225	0.0383849	0.0384098	0.038457	0.0431511	7.31863	7.31863	0.0385926	0.0537876	0.038388	0.038413	0.0384602	0.0431544	7.31863	7.31863	0.0385935	0.0538107	0.0383889	0.0384138	0.0384611	0.0431554	7.31863	7.31863	0.0385937	0.0538189	0.0383891	0.038414	0.0384613	0.0186521	7.31863	7.31863	0.0385938	0.0538219	0.0383891	0.0384141	0.0316321	0.0158511	7.31863	7.31863	0.0436529	0.0442827	0.045332	0.0448012	0.0420317	0.0321597	7.31863	7.31863	0.0451388	0.0415739	0.0474622	0.0467345	0.0450258	0.0358292	7.31863	7.31863	0.0455846	0.0408351	0.0481355	0.0473359	0.0459265	0.0367107	7.31863	7.31863	0.0457193	0.0406359	0.0483502	0.0475245	0.0462009	0.0369256	7.31863	7.31863	0.04576	0.0405823	0.0484189	0.0475839	0.0457888	0.0272328	7.31863	7.31863	0.0476327	0.0364976	0.0486698	0.0483784	0.0526572	0.0541864	7.31863	7.31863	0.0451677	0.0309288	0.0448639	0.045013	0.0466813	0.0451014	7.31863	7.31863	0.0444371	0.0298079	0.0437483	0.0440219	0.0448721	0.0424702	7.31863	7.31863	0.0442228	0.0295872	0.0434266	0.0437341	0.0443382	0.041737	7.31863	7.31863	0.0441602	0.0295439	0.0433343	0.0436509	0.0441819	0.041535	7.31863	7.31863	0.0441419	0.0295355	0.0433078	0.043627	0.0443747	0.0595544	7.31863	7.31863	0.0432657	0.031139	0.0431982	0.0432686	0.0434434	0.044161	7.31863	7.31863	0.0430156	0.0314717	0.0431669	0.0431661	0.0431765	0.0398836	7.31863	7.31863	0.0429444	0.0315412	0.043158	0.0431369	0.0431003	0.03877	7.31863	7.31863	0.0429242	0.0315557	0.0431555	0.0431285	0.0430786	0.0384852	7.31863	7.31863	0.0429185	0.0315587	0.0431547	0.0431261	0.0430724	0.0384127	7.31863	7.31863	0.0429169	0.0315594	0.0431545	0.0431254	0.0430707	0.0383943	7.31863	7.31863	0.0429164	0.0315595	0.0431544	0.0431252	0.0430701	0.0383896	7.31863	7.31863	0.0429162	0.0315595	0.0431544	0.0431252	0.04307	0.0383884	7.31863	7.31863	0.0429162	0.0315595	0.0431544	0.0431252	0.04307	0.0383881	7.31863	7.31863	0.0429162	0.0315595	0.0431544	0.0431252	0.04307	0.038388	7.31863	7.31863	0.0429162	0.0315595	0.0431544	0.0431252	0.04307	0.038388	7.31863	7.31863	0.0429162	0.0315595	0.0431544	0.0431252	0.04307	0.038388	7.31863	7.31863	0.0429162	0.0315595	0.0431544	0.0431252	0.04307	0.038388	7.31863	7.31863	0.0429162	0.0315595	0.0431544	0.0431252	0.04307	0.038388	7.31863	7.31863	0.0429162	0.0315595	0.0431544	0.0431252	0.04307	0.038388	7.31863	7.31863	0.0429162	0.0315595	0.0431544	0.0431252	0.04307	0.038388	7.31863	7.31863	0.0429162	0.0315595	0.0431544	0.0431252	0.04307	0.038388	7.31863	7.31863	0.0429162	0.0315595	0.0431544	0.0431252	0.04307	0.038388	7.31863	7.31863	0.0429162	0.0315595	0.0431544	0.0431252	0.04307	0.038388	7.31863	7.31863	0.0429162	0.0315595	0.0431544	0.0431252	0.04307	0	0	0	0	0	0	0	0	0.0411615	0.0411615	0.0411615	0.0411615	0.0411615	0.0411615	0.0411615	0.0411615	0.0540598	0.0540598	0.0540598	0.0540598	0.0540598	0.0540598	0.0540598	0.0540598	0.0588754	0.0588754	0.0588754	0.0588754	0.0588754	0.0588754	0.0588754	0.0588754	0.022137	0.022137	0.022137	0.022137	0.022137	0.022137	0.022137	0.022137	0.0173437	0.0173437	0.0173437	0.0173437	0.0173437	0.0173437	0.0173437	0.0173437	0.0168	0.0168	0.0168	0.0168	0.0168	0.0168	0.0168	0.0168	0.0167394	0.0167394	0.0167394	0.0167394	0.0167394	0.0167394	0.0167394	0.0167394	0.0167327	0.0167327	0.0167327	0.0167327	0.0167327	0.0167327	0.0167327	0.0167327	0.016732	0.016732	0.016732	0.016732	0.016732	0.016732	0.016732	0.016732	0.0333421	1.10125	9.19307	0.0284232	0.110556	0.0277606	0.02799	0.0284232	0.0372244	9.23927	9.28961	0.0307158	0.204337	0.0298684	0.030161	0.0307158	0.0381948	9.28961	9.28961	0.0311866	0.374323	0.030289	0.0305985	0.0311866	0.0384413	9.28961	9.28961	0.0312841	1.06994	0.0303737	0.0306875	0.0312841	0.0385042	9.28961	9.28961	0.0313044	8.64212	0.0303907	0.0307056	0.0313044	0.0385202	9.28961	9.28961	0.0313086	9.28961	0.0303941	0.0307093	0.0313086	0.0385243	9.28961	9.28961	0.0313095	9.28961	0.0303948	0.03071	0.0313095	0.0385254	9.28961	9.28961	0.0313097	9.28961	0.030395	0.0307102	0.0313097	0.00297458	9.28961	9.28961	0.0313097	9.28961	0.030395	0.0307102	0.00995129	0.00234793	9.28961	9.28961	0.0646298	9.28961	0.0794446	0.070984	0.0516948	0.0303078	9.28961	9.28961	0.0805387	9.28961	0.109755	0.0925902	0.0681311	0.036483	9.28961	9.28961	0.0894486	9.28961	0.133937	0.106747	0.0759436	0.0380076	9.28961	9.28961	0.0948582	9.28961	0.156933	0.117162	0.0799624	0.0383936	9.28961	9.28961	0.0982993	9.28961	0.18238	0.125458	0.0738972	0.0439853	9.28961	9.28961	0.127169	9.28961	0.225441	0.154275	0.190643	0.223978	9.28961	9.28961	0.104783	9.28961	0.185971	0.122036	0.16551	0.206243	9.28961	9.28961	0.0904182	9.28961	0.143668	0.0987179	0.1404	0.183733	9.28961	9.28961	0.0822463	9.28961	0.108823	0.0846549	0.119066	0.158604	9.28961	9.28961	0.0779286	9.28961	0.0865058	0.077153	0.103479	0.134528	9.28961	9.28961	0.0757388	9.28961	0.0746604	0.0734246	0.0984275	0.202023	9.28961	9.28961	0.0663447	9.28961	0.0674392	0.0663448	0.0770706	0.130108	9.28961	9.28961	0.0623502	9.28961	0.0642962	0.0633117	0.0669312	0.0810461	9.28961	9.28961	0.0607249	9.28961	0.0629741	0.0620547	0.0625924	0.0586087	9.28961	9.28961	0.0600757	9.28961	0.062426	0.0615411	0.0608223	0.050522	9.28961	9.28961	0.0598184	9.28961	0.0622003	0.0613325	0.0601144	0.0478881	9.28961	9.28961	0.0597166	9.28961	0.0621074	0.0612479	0.0598337	0.04706	9.28961	9.28961	0.0596765	9.28961	0.0620694	0.0612137	0.0597227	0.0468026	9.28961	9.28961	0.0596606	9.28961	0.0620537	0.0611998	0.0596789	0.046723	9.28961	9.28961	0.0596544	9.28961	0.0620473	0.0611942	0.0596616	0.0466983	9.28961	9.28961	0.0596519	9.28961	0.0620447	0.0611919	0.0596548	0.0466907	9.28961	9.28961	0.059651	9.28961	0.0620436	0.061191	0.0596521	0.0466883	9.28961	9.28961	0.0596506	9.28961	0.0620432	0.0611906	0.059651	0.0466876	9.28961	9.28961	0.0596504	9.28961	0.062043	0.0611905	0.0596506	0.0466874	9.28961	9.28961	0.0596503	9.28961	0.0620429	0.0611904	0.0596504	0.0466873	9.28961	9.28961	0.0596503	9.28961	0.0620429	0.0611904	0.0596503	0.0466873	9.28961	9.28961	0.0596503	9.28961	0.0620429	0.0611904	0.0596503	0.0466873	9.28961	9.28961	0.0596503	9.28961	0.0620429	0.0611904	0.0596503	0.0466873	9.28961	9.28961	0.0596503	9.28961	0.0620429	0.0611904	0.0596503	0.0466873	9.28961	9.28961	0.0596503	9.28961	0.0620429	0.0611904	0.0596503	0.0466873	9.28961	9.28961	0.0596503	9.28961	0.0620429	0.0611904	0.0596503	0	0	0	0	0	0	0	0	-0.0304252	-0.0304252	-0.0304252	-0.0304252	-0.0304252	-0.0304252	-0.0304252	-0.0304252	-0.0248676	-0.0248676	-0.0248676	-0.0248676	-0.0248676	-0.0248676	-0.0248676	-0.0248676	-0.0258012	-0.0258012	-0.0258012	-0.0258012	-0.0258012	-0.0258012	-0.0258012	-0.0258012	-0.000717928	-0.000717928	-0.000717928	-0.000717928	-0.000717928	-0.000717928	-0.000717928	-0.000717928	-0.000848364	-0.000848364	-0.000848364	-0.000848364	-0.000848364	-0.000848364	-0.000848364	-0.000848364	-0.000847629	-0.000847629	-0.000847629	-0.000847629	-0.000847629	-0.000847629	-0.000847629	-0.000847629	-0.000847632	-0.000847632	-0.000847632	-0.000847632	-0.000847632	-0.000847632	-0.000847632	-0.000847632	-0.000847632	-0.000847632	-0.000847632	-0.000847632	-0.000847632	-0.000847632	-0.000847632	-0.000847632	-0.000847632	-0.000847632	-0.000847632	-0.000847632	-0.000847632	-0.000847632	-0.000847632	-0.000847632	-0.0064292	-0.614014	-6.85124	-0.0055269	-0.614014	-0.00509218	-0.0055269	-0.0064292	-0.00619493	-0.0113659	-4.8308e-17	-0.00535755	-0.0113659	-0.00495043	-0.00535755	-0.00619493	-0.0062046	-0.575978	-6.85133	-0.00536358	-0.575978	-0.0049551	-0.00536358	-0.0062046	-0.00620419	-0.0146336	-4.82789e-17	-0.00536337	-0.0146336	-0.00495495	-0.00536337	-0.00620419	-0.00620421	-0.564604	-6.85133	-0.00536338	-0.564604	-0.00495494	-0.00536338	-0.00620421	-0.00620421	-0.0157819	-4.82789e-17	-0.00536338	-0.0157819	-0.00495494	-0.00536338	-0.00620421	-0.00620421	-0.560656	-6.85133	-0.00536338	-0.560656	-0.00495494	-0.00536338	-0.00620421	-0.00620421	-0.0162011	-4.82789e-17	-0.00536338	-0.0162011	-0.00495494	-0.00536338	-0.00620421	-0.000110475	-0.559222	-6.85133	-0.00536338	-0.559222	-0.00495494	-0.00536338	-0.000110475	-0.000115048	-0.000291671	-1.68935e-22	-0.0690837	-0.000291671	-0.131007	-0.0690837	-0.0265584	-0.0265576	-0.0120199	-0.0107845	-0.0453614	-0.0120199	-0.0572316	-0.0453614	-0.0222852	-0.0222854	-0.0111187	-0.0100385	-0.0530606	-0.0111187	-0.0930287	-0.0530606	-0.022926	-0.022926	-0.0111855	-0.0100884	-0.0504293	-0.0111855	-0.0735164	-0.0504293	-0.0228288	-0.0228288	-0.0111805	-0.0100851	-0.0513137	-0.0111805	-0.0835883	-0.0513137	-0.0123096	-0.0912262	-0.00127824	-2.82912e-07	-0.11728	-0.00127824	-0.102909	-0.11728	-0.870477	-0.435477	-7.70625e-05	-2.67449e-10	-0.019518	-7.70625e-05	-0.0175854	-0.019518	-0.00017071	-0.00308724	-7.76811e-05	-2.6745e-10	-0.0373176	-7.76811e-05	-0.030971	-0.0373176	-0.0555415	-0.0544821	-7.76807e-05	-2.6745e-10	-0.0331682	-7.76807e-05	-0.0283418	-0.0331682	-0.0385156	-0.0387866	-7.76807e-05	-2.6745e-10	-0.0340925	-7.76807e-05	-0.0288401	-0.0340925	-0.0431085	-0.0430313	-7.76807e-05	-2.6745e-10	-0.0338844	-7.76807e-05	-0.028745	-0.0338844	-0.0568854	-0.0569144	-0.000229905	-5.05336e-08	-0.0223075	-0.000229905	-0.0250461	-0.0223075	-0.0164664	-0.0164632	-0.000229673	-5.05336e-08	-0.0240882	-0.000229673	-0.0256681	-0.0240882	-0.0215338	-0.0215342	-0.000229673	-5.05336e-08	-0.0238054	-0.000229673	-0.0255624	-0.0238054	-0.0208217	-0.0208216	-0.000229673	-5.05336e-08	-0.0238501	-0.000229673	-0.0255804	-0.0238501	-0.0209203	-0.0209203	-0.000229673	-5.05336e-08	-0.023843	-0.000229673	-0.0255773	-0.023843	-0.0209067	-0.0209066	-0.000229673	-5.05336e-08	-0.0238441	-0.000229673	-0.0255778	-0.0238441	-0.0209085	-0.0209085	-0.000229673	-5.05336e-08	-0.0238439	-0.000229673	-0.0255777	-0.0238439	-0.0209083	-0.0209083	-0.000229673	-5.05336e-08	-0.023844	-0.000229673	-0.0255777	-0.023844	-0.0209083	-0.0209083	-0.000229673	-5.05336e-08	-0.023844	-0.000229673	-0.0255777	-0.023844	-0.0209083	-0.0209083	-0.000229673	-5.05336e-08	-0.023844	-0.000229673	-0.0255777	-0.023844	-0.0209083	-0.0209083	-0.000229673	-5.05336e-08	-0.023844	-0.000229673	-0.0255777	-0.023844	-0.0209083	-0.0209083	-0.000229673	-5.05336e-08	-0.023844	-0.000229673	-0.0255777	-0.023844	-0.0209083	-0.0209083	-0.000229673	-5.05336e-08	-0.023844	-0.000229673	-0.0255777	-0.023844	-0.0209083	-0.0209083	-0.000229673	-5.05336e-08	-0.023844	-0.000229673	-0.0255777	-0.023844	-0.0209083	-0.0209083	-0.000229673	-5.05336e-08	-0.023844	-0.000229673	-0.0255777	-0.023844	-0.0209083	-0.0209083	-0.000229673	-5.05336e-08	-0.023844	-0.000229673	-0.0255777	-0.023844	-0.0209083	-0.0209083	-0.000229673	-5.05336e-08	-0.023844	-0.000229673	-0.0255777	-0.023844	-0.0209083	-0.0209083	-0.000229673	-5.05336e-08	-0.023844	-0.000229673	-0.0255777	-0.023844	-0.0209083	-0.0209083	-0.000229673	-5.05336e-08	-0.023844	-0.000229673	-0.0255777	-0.023844	-0.0209083	-0.0209083	-0.000229673	-5.05336e-08	-0.023844	-0.000229673	-0.0255777	-0.023844	-0.0209083	0	0	0	0	0	0	0	0	0.00746984	0.00746984	0.00746984	0.00746984	0.00746984	0.00746984	0.00746984	0.00746984	0.00784887	0.00784887	0.00784887	0.00784887	0.00784887	0.00784887	0.00784887	0.00784887	0.00786861	0.00786861	0.00786861	0.00786861	0.00786861	0.00786861	0.00786861	0.00786861	3.924e-06	3.924e-06	3.924e-06	3.924e-06	3.924e-06	3.924e-06	3.924e-06	3.924e-06	3.72386e-06	3.72386e-06	3.72386e-06	3.72386e-06	3.72386e-06	3.72386e-06	3.72386e-06	3.72386e-06	3.72385e-06	3.72385e-06	3.72385e-06	3.72385e-06	3.72385e-06	3.72385e-06	3.72385e-06	3.72385e-06	3.72385e-06	3.72385e-06	3.72385e-06	3.72385e-06	3.72385e-06	3.72385e-06	3.72385e-06	3.72385e-06	3.72385e-06	3.72385e-06	3.72385e-06	3.72385e-06	3.72385e-06	3.72385e-06	3.72385e-06	3.72385e-06	3.72385e-06	3.72385e-06	3.72385e-06	3.72385e-06	3.72385e-06	3.72385e-06	3.72385e-06	3.72385e-06	0.00020094	0.00747002	1.27978	0.00020094	1.27978	0.000171208	0.000277512	0.000671696	0.000201204	0.00784888	1.68574	0.000201204	1.68574	0.000171399	0.000278017	0.000674688	0.000201205	0.00786861	1.68584	0.000201205	1.68584	0.000171399	0.000278019	0.000674701	0.000201205	0.00786964	1.68584	0.000201205	1.68584	0.000171399	0.000278019	0.000674701	0.000201205	0.00786969	1.68584	0.000201205	1.68584	0.000171399	0.000278019	0.000674701	0.000201205	0.0078697	1.68584	0.000201205	1.68584	0.000171399	0.000278019	0.000674701	0.000201205	0.0078697	1.68584	0.000201205	1.68584	0.000171399	0.000278019	0.000674701	0.000201205	0.0078697	1.68584	0.000201205	1.68584	0.000171399	0.000278019	0.000674701	2.29717e-05	0.0078697	1.68584	0.000201205	1.68584	0.000171399	0.000278019	1.32756e-07	2.29445e-05	0.000902125	0.538697	0.0453771	1.65021	0.116606	0.0154862	0.00067168	0.0246931	0.000861263	0.000382206	0.0607224	1.64093	0.234151	0.0171192	0.000674688	0.0290241	0.000861029	1.06228e-05	0.066993	1.63815	0.439572	0.0173044	0.000674701	0.0298579	0.000861027	1.05966e-05	0.0697303	1.63728	0.9788	0.0173255	0.000674701	0.0300212	0.000861027	1.05966e-05	0.0709586	1.63701	1.65287	0.0173279	7.70505e-05	0.15304	0.00751259	1.05966e-05	0.354729	0.42709	1.6857	0.200551	1.31495	0.895461	0.000519924	2.36069e-07	0.148049	4.07989e-07	1.68264	0.0597162	1.66457	1.39518	0.000496286	2.36053e-07	0.0400331	2.37696e-08	1.68258	0.0239018	1.68375	1.67332	0.000496208	2.36053e-07	0.0197464	2.37696e-08	1.68258	0.0188889	1.684	1.68386	0.000496207	2.36053e-07	0.0172777	2.37696e-08	1.68258	0.0182757	1.684	1.684	0.000496207	2.36053e-07	0.016999	2.37696e-08	1.68258	0.0182021	1.68522	1.68333	0.000167688	2.36053e-07	0.00695965	2.36053e-07	1.68055	0.0050853	1.66563	1.67967	0.000167322	2.36053e-07	0.00651151	2.36053e-07	1.68048	0.00466131	1.66285	1.67952	0.000167322	2.36053e-07	0.00649219	2.36053e-07	1.68048	0.00464821	1.66242	1.67951	0.000167322	2.36053e-07	0.00649136	2.36053e-07	1.68048	0.0046478	1.66236	1.67951	0.000167322	2.36053e-07	0.00649133	2.36053e-07	1.68048	0.00464779	1.66235	1.67951	0.000167322	2.36053e-07	0.00649133	2.36053e-07	1.68048	0.00464779	1.66235	1.67951	0.000167322	2.36053e-07	0.00649133	2.36053e-07	1.68048	0.00464779	1.66235	1.67951	0.000167322	2.36053e-07	0.00649133	2.36053e-07	1.68048	0.00464779	1.66235	1.67951	0.000167322	2.36053e-07	0.00649133	2.36053e-07	1.68048	0.00464779	1.66235	1.67951	0.000167322	2.36053e-07	0.00649133	2.36053e-07	1.68048	0.00464779	1.66235	1.67951	0.000167322	2.36053e-07	0.00649133	2.36053e-07	1.68048	0.00464779	1.66235	1.67951	0.000167322	2.36053e-07	0.00649133	2.36053e-07	1.68048	0.00464779	1.66235	1.67951	0.000167322	2.36053e-07	0.00649133	2.36053e-07	1.68048	0.00464779	1.66235	1.67951	0.000167322	2.36053e-07	0.00649133	2.36053e-07	1.68048	0.00464779	1.66235	1.67951	0.000167322	2.36053e-07	0.00649133	2.36053e-07	1.68048	0.00464779	1.66235	1.67951	0.000167322	2.36053e-07	0.00649133	2.36053e-07	1.68048	0.00464779	1.66235	1.67951	0.000167322	2.36053e-07	0.00649133	2.36053e-07	1.68048	0.00464779	1.66235	1.67951	0.000167322	2.36053e-07	0.00649133	2.36053e-07	1.68048	0.00464779	1.66235	1.67951	0.000167322	2.36053e-07	0.00649133	2.36053e-07	1.68048	0.00464779	1.66235	1.67951	0.000167322	2.36053e-07	0.00649133	2.36053e-07	1.68048	0.00464779	1.66235	0	0	0	0	0	0	0	0	-0.00486096	-0.00486096	-0.00486096	-0.00486096	-0.00486096	-0.00486096	-0.00486096	-0.00486096	-0.00470685	-0.00470685	-0.00470685	-0.00470685	-0.00470685	-0.00470685	-0.00470685	-0.00470685	-0.00471166	-0.00471166	-0.00471166	-0.00471166	-0.00471166	-0.00471166	-0.00471166	-0.00471166	-2.68091e-07	-2.68091e-07	-2.68091e-07	-2.68091e-07	-2.68091e-07	-2.68091e-07	-2.68091e-07	-2.68091e-07	-2.76631e-07	-2.76631e-07	-2.76631e-07	-2.76631e-07	-2.76631e-07	-2.76631e-07	-2.76631e-07	-2.76631e-07	-2.76631e-07	-2.76631e-07	-2.76631e-07	-2.76631e-07	-2.76631e-07	-2.76631e-07	-2.76631e-07	-2.76631e-07	-2.76631e-07	-2.76631e-07	-2.76631e-07	-2.76631e-07	-2.76631e-07	-2.76631e-07	-2.76631e-07	-2.76631e-07	-2.76631e-07	-2.76631e-07	-2.76631e-07	-2.76631e-07	-2.76631e-07	-2.76631e-07	-2.76631e-07	-2.76631e-07	-2.76631e-07	-2.76631e-07	-2.76631e-07	-2.76631e-07	-2.76631e-07	-2.76631e-07	-2.76631e-07	-2.76631e-07	-4.00502e-05	-0.000219996	-0.00486095	-4.65944e-05	-1.04545	-4.00502e-05	-0.000219996	-0.00486095	-4.00396e-05	-0.000219674	-0.00470685	-4.65801e-05	-0.0207205	-4.00396e-05	-0.000219674	-0.00470685	-4.00396e-05	-0.000219675	-0.00471166	-4.65801e-05	-1.03823	-4.00396e-05	-0.000219675	-0.00471166	-4.00396e-05	-0.000219675	-0.00471152	-4.65801e-05	-0.0217206	-4.00396e-05	-0.000219675	-0.00471152	-4.00396e-05	-0.000219675	-0.00471152	-4.65801e-05	-1.03786	-4.00396e-05	-0.000219675	-0.00471152	-4.00396e-05	-0.000219675	-0.00471152	-4.65801e-05	-0.0217734	-4.00396e-05	-0.000219675	-0.00471152	-4.00396e-05	-0.000219675	-0.00471152	-4.65801e-05	-1.03784	-4.00396e-05	-0.000219675	-0.00471152	-4.00396e-05	-0.000219675	-0.00471152	-4.65801e-05	-0.0217762	-4.00396e-05	-0.000219675	-0.00471152	-0.000350637	-0.000219675	-0.00471152	-4.65801e-05	-1.03784	-4.00396e-05	-0.000219675	-8.26638e-08	-0.000349912	-0.0019213	-8.15242e-06	-0.0486219	-3.88129e-07	-0.0756749	-0.0019213	-8.41214e-06	-0.0755296	-0.0018997	-8.41169e-06	-0.0356255	-0.000388141	-0.0470242	-0.0018997	-8.41168e-06	-0.0470678	-0.00189998	-8.41168e-06	-0.038731	-0.00038714	-0.0563963	-0.00189998	-8.41168e-06	-0.0563809	-0.00189997	-8.41168e-06	-0.0379661	-0.000387143	-0.0531509	-0.00189997	-8.41168e-06	-0.0531561	-0.00189997	-8.41168e-06	-0.0381531	-0.000387143	-0.0542542	-0.00189997	-8.52924e-08	-0.0576194	-0.0974755	-0.00486068	-0.291442	-1.06985e-06	-0.300995	-0.0974755	-0.565748	-0.112822	-0.00318628	-0.000856557	-0.00175197	-4.2434e-10	-0.00163242	-0.00318628	-2.04964e-05	-0.00569099	-0.00595325	-0.000879675	-0.0119372	-4.24344e-10	-0.0118618	-0.00595325	-0.00088458	-0.011549	-0.00584519	-0.000879539	-0.0111627	-4.24344e-10	-0.0110889	-0.00584519	-0.000879511	-0.0111118	-0.00584937	-0.000879541	-0.0112198	-4.24344e-10	-0.0111455	-0.00584937	-0.000879541	-0.0111438	-0.00584921	-0.000879541	-0.0112156	-4.24344e-10	-0.0111414	-0.00584921	-0.0086725	-0.00630194	-0.000783801	-3.65359e-05	-0.00356237	-8.07363e-09	-0.00414433	-0.000783801	-3.46891e-05	-0.00427947	-0.000810659	-3.67414e-05	-0.00374791	-8.07363e-09	-0.00434113	-0.000810659	-3.67419e-05	-0.00433724	-0.000810514	-3.67414e-05	-0.0037433	-8.07363e-09	-0.00433547	-0.000810514	-3.67414e-05	-0.00433558	-0.000810514	-3.67414e-05	-0.00374341	-8.07363e-09	-0.00433563	-0.000810514	-3.67414e-05	-0.00433563	-0.000810514	-3.67414e-05	-0.00374341	-8.07363e-09	-0.00433563	-0.000810514	-3.67414e-05	-0.00433563	-0.000810514	-3.67414e-05	-0.00374341	-8.07363e-09	-0.00433563	-0.000810514	-3.67414e-05	-0.00433563	-0.000810514	-3.67414e-05	-0.00374341	-8.07363e-09	-0.00433563	-0.000810514	-3.67414e-05	-0.00433563	-0.000810514	-3.67414e-05	-0.00374341	-8.07363e-09	-0.00433563	-0.000810514	-3.67414e-05	-0.00433563	-0.000810514	-3.67414e-05	-0.00374341	-8.07363e-09	-0.00433563	-0.000810514	-3.67414e-05	-0.00433563	-0.000810514	-3.67414e-05	-0.00374341	-8.07363e-09	-0.00433563	-0.000810514	-3.67414e-05	-0.00433563	-0.000810514	-3.67414e-05	-0.00374341	-8.07363e-09	-0.00433563	-0.000810514	-3.67414e-05	-0.00433563	-0.000810514	-3.67414e-05	-0.00374341	-8.07363e-09	-0.00433563	-0.000810514	-3.67414e-05	-0.00433563	-0.000810514	-3.67414e-05	-0.00374341	-8.07363e-09	-0.00433563	-0.000810514	-3.67414e-05	-0.00433563	-0.000810514	-3.67414e-05	-0.00374341	-8.07363e-09	-0.00433563	-0.000810514	-3.67414e-05	-0.00433563	-0.000810514	-3.67414e-05	-0.00374341	-8.07363e-09	-0.00433563	-0.000810514	-3.67414e-05	-0.00433563	-0.000810514	-3.67414e-05	-0.00374341	-8.07363e-09	-0.00433563	-0.000810514	-3.67414e-05	-0.00433563	-0.000810514	-3.67414e-05	-0.00374341	-8.07363e-09	-0.00433563	-0.000810514	-3.67414e-05	-0.00433563	-0.000810514	-3.67414e-05	-0.00374341	-8.07363e-09	-0.00433563	-0.000810514	-3.67414e-05	-0.00433563	-0.000810514	-3.67414e-05	-0.00374341	-8.07363e-09	-0.00433563	-0.000810514	-3.67414e-05	-0.00433563	-0.000810514	-3.67414e-05	-0.00374341	-8.07363e-09	-0.00433563	-0.000810514	-3.67414e-05	0	0	0	0	0	0	0	0	0.0462411	0.0462411	0.0462411	0.0462411	0.0462411	0.0462411	0.0462411	0.0462411	0.0628072	0.0628072	0.0628072	0.0628072	0.0628072	0.0628072	0.0628072	0.0628072	0.0700799	0.0700799	0.0700799	0.0700799	0.0700799	0.0700799	0.0700799	0.0700799	3.67523e-05	3.67523e-05	3.67523e-05	3.67523e-05	3.67523e-05	3.67523e-05	3.67523e-05	3.67523e-05	2.30571e-05	2.30571e-05	2.30571e-05	2.30571e-05	2.30571e-05	2.30571e-05	2.30571e-05	2.30571e-05	2.3055e-05	2.3055e-05	2.3055e-05	2.3055e-05	2.3055e-05	2.3055e-05	2.3055e-05	2.3055e-05	2.3055e-05	2.3055e-05	2.3055e-05	2.3055e-05	2.3055e-05	2.3055e-05	2.3055e-05	2.3055e-05	2.3055e-05	2.3055e-05	2.3055e-05	2.3055e-05	2.3055e-05	2.3055e-05	2.3055e-05	2.3055e-05	2.3055e-05	2.3055e-05	2.3055e-05	2.3055e-05	2.3055e-05	2.3055e-05	2.3055e-05	2.3055e-05	0.00105998	0.00171812	0.00415859	0.00124406	7.92255	0.00124406	0.0462482	7.92255	0.00106732	0.00173761	0.00427461	0.00125421	10.436	0.00125421	0.0628101	10.436	0.00106737	0.00173784	0.0042779	0.00125429	10.436	0.00125429	0.0700812	10.436	0.00106737	0.00173784	0.004278	0.00125429	10.436	0.00125429	0.073532	10.436	0.00106737	0.00173784	0.004278	0.00125429	10.436	0.00125429	0.0752283	10.436	0.00106737	0.00173784	0.004278	0.00125429	10.436	0.00125429	0.0760762	10.436	0.00106737	0.00173784	0.004278	0.00125429	10.436	0.00125429	0.0765037	10.436	0.00106737	0.00173784	0.004278	0.00125429	10.436	0.00125429	0.0767201	10.436	0.0596592	0.00173784	0.004278	0.00125429	10.436	0.00125429	0.0768299	10.436	0.0878762	0.0967927	0.004278	0.282824	10.436	0.154099	0.00883483	10.436	1.22684	0.180753	0.004278	1.60314	10.436	0.415398	0.00562047	10.436	10.3962	0.312034	0.004278	10.4273	10.436	1.9927	0.00550156	10.436	10.436	0.717705	0.004278	10.436	10.436	10.4348	0.0054972	10.436	10.436	5.46453	0.004278	10.436	10.436	10.436	0.00549704	10.436	10.436	10.436	0.507659	10.436	10.436	10.436	0.0479566	10.436	10.436	10.436	2.77811	10.436	10.436	10.436	0.00421241	10.436	10.436	10.436	10.436	10.436	10.436	10.436	0.00314862	10.436	10.436	10.436	10.436	10.436	10.436	10.436	0.00312641	10.436	10.436	10.436	10.436	10.436	10.436	10.436	0.00312595	10.436	10.436	10.436	10.436	10.436	10.436	10.436	0.00312594	10.436	10.436	10.436	10.436	10.436	10.436	10.436	0.00105638	10.436	10.436	10.436	10.436	10.436	10.436	10.436	0.00104193	10.436	10.436	10.436	10.436	10.436	10.436	10.436	0.00104183	10.436	10.436	10.436	10.436	10.436	10.436	10.436	0.00104183	10.436	10.436	10.436	10.436	10.436	10.436	10.436	0.00104183	10.436	10.436	10.436	10.436	10.436	10.436	10.436	0.00104183	10.436	10.436	10.436	10.436	10.436	10.436	10.436	0.00104183	10.436	10.436	10.436	10.436	10.436	10.436	10.436	0.00104183	10.436	10.436	10.436	10.436	10.436	10.436	10.436	0.00104183	10.436	10.436	10.436	10.436	10.436	10.436	10.436	0.00104183	10.436	10.436	10.436	10.436	10.436	10.436	10.436	0.00104183	10.436	10.436	10.436	10.436	10.436	10.436	10.436	0.00104183	10.436	10.436	10.436	10.436	10.436	10.436	10.436	0.00104183	10.436	10.436	10.436	10.436	10.436	10.436	10.436	0.00104183	10.436	10.436	10.436	10.436	10.436	10.436	10.436	0.00104183	10.436	10.436	10.436	10.436	10.436	10.436	10.436	0.00104183	10.436	10.436	10.436	10.436	10.436	10.436	10.436	0.00104183	10.436	10.436	10.436	10.436	10.436	10.436	10.436	0.00104183	10.436	10.436	10.436	10.436	10.436	10.436	10.436	0.00104183	10.436	10.436	10.436	10.436	10.436	10.436	10.436	0.00104183	10.436	0	0	0	0	0	0	0	0	-0.0277329	-0.0277329	-0.0277329	-0.0277329	-0.0277329	-0.0277329	-0.0277329	-0.0277329	-0.0230755	-0.0230755	-0.0230755	-0.0230755	-0.0230755	-0.0230755	-0.0230755	-0.0230755	-0.0237993	-0.0237993	-0.0237993	-0.0237993	-0.0237993	-0.0237993	-0.0237993	-0.0237993	-0.000663176	-0.000663176	-0.000663176	-0.000663176	-0.000663176	-0.000663176	-0.000663176	-0.000663176	-0.000773577	-0.000773577	-0.000773577	-0.000773577	-0.000773577	-0.000773577	-0.000773577	-0.000773577	-0.000773009	-0.000773009	-0.000773009	-0.000773009	-0.000773009	-0.000773009	-0.000773009	-0.000773009	-0.000773011	-0.000773011	-0.000773011	-0.000773011	-0.000773011	-0.000773011	-0.000773011	-0.000773011	-0.000773011	-0.000773011	-0.000773011	-0.000773011	-0.000773011	-0.000773011	-0.000773011	-0.000773011	-0.000773011	-0.000773011	-0.000773011	-0.000773011	-0.000773011	-0.000773011	-0.000773011	-0.000773011	-0.00464389	-0.00504034	-0.0058632	-0.00504034	-0.559935	-0.0058632	-0.559935	-6.24499	-0.00452585	-0.0048993	-0.00566805	-0.0048993	-0.0148384	-0.00566805	-0.0148384	-2.49062e-15	-0.0045294	-0.0049039	-0.00567541	-0.0049039	-0.514001	-0.00567541	-0.514001	-6.24506	-0.0045293	-0.00490375	-0.00567514	-0.00490375	-0.0201283	-0.00567514	-0.0201283	-2.48947e-15	-0.0045293	-0.00490375	-0.00567515	-0.00490375	-0.497631	-0.00567515	-0.497631	-6.24506	-0.0045293	-0.00490375	-0.00567515	-0.00490375	-0.0224371	-0.00567515	-0.0224371	-2.48947e-15	-0.0045293	-0.00490375	-0.00567515	-0.00490375	-0.490636	-0.00567515	-0.490636	-6.24506	-0.0045293	-0.00490375	-0.00567515	-0.00490375	-0.0235024	-0.00567515	-0.0235024	-2.48947e-15	-0.0583802	-0.00490375	-0.00567515	-0.00490375	-0.48744	-0.00567515	-0.48744	-5.56335	-0.0409087	-0.0631616	-0.0233313	-0.0631616	-0.000428697	-0.0233313	-0.000428697	-8.14246e-19	-0.0943823	-0.0429985	-0.0207529	-0.0429985	-0.0109463	-0.0207529	-0.0109463	-0.00983018	-0.0664164	-0.0491261	-0.0211109	-0.0491261	-0.0102074	-0.0211109	-0.0102074	-0.00920847	-0.0798321	-0.0471775	-0.0210608	-0.0471775	-0.0102576	-0.0210608	-0.0102576	-0.00924661	-0.0730918	-0.0477887	-0.0210678	-0.0477887	-0.0102542	-0.0210678	-0.0102542	-9.38713e-05	-0.027091	-0.109396	-0.112282	-0.109396	-0.00117234	-0.112282	-0.00117234	-2.06633e-06	-0.0380813	-0.0187466	-0.0241069	-0.0187466	-7.02929e-05	-0.0241069	-7.02929e-05	-2.4378e-10	-0.0246444	-0.0341895	-0.0432218	-0.0341895	-7.08104e-05	-0.0432218	-7.08104e-05	-2.43784e-10	-0.0269403	-0.0308662	-0.0380894	-0.0308662	-7.08103e-05	-0.0380894	-7.08103e-05	-2.43784e-10	-0.0265334	-0.0315531	-0.0394048	-0.0315531	-7.08103e-05	-0.0394048	-7.08103e-05	-2.43784e-10	-0.0266051	-0.0314099	-0.0390635	-0.0314099	-7.08103e-05	-0.0390635	-7.08103e-05	-2.42098e-09	-0.0236233	-0.0206701	-0.0168947	-0.0206701	-0.000209571	-0.0168947	-0.000209571	-4.6062e-08	-0.0236186	-0.0221965	-0.0195726	-0.0221965	-0.000209378	-0.0195726	-0.000209378	-4.6062e-08	-0.0236193	-0.0219729	-0.0192279	-0.0219729	-0.000209378	-0.0192279	-0.000209378	-4.6062e-08	-0.0236192	-0.0220055	-0.0192719	-0.0220055	-0.000209378	-0.0192719	-0.000209378	-4.6062e-08	-0.0236192	-0.0220007	-0.0192663	-0.0220007	-0.000209378	-0.0192663	-0.000209378	-4.6062e-08	-0.0236192	-0.0220014	-0.019267	-0.0220014	-0.000209378	-0.019267	-0.000209378	-4.6062e-08	-0.0236192	-0.0220013	-0.0192669	-0.0220013	-0.000209378	-0.0192669	-0.000209378	-4.6062e-08	-0.0236192	-0.0220013	-0.0192669	-0.0220013	-0.000209378	-0.0192669	-0.000209378	-4.6062e-08	-0.0236192	-0.0220013	-0.0192669	-0.0220013	-0.000209378	-0.0192669	-0.000209378	-4.6062e-08	-0.0236192	-0.0220013	-0.0192669	-0.0220013	-0.000209378	-0.0192669	-0.000209378	-4.6062e-08	-0.0236192	-0.0220013	-0.0192669	-0.0220013	-0.000209378	-0.0192669	-0.000209378	-4.6062e-08	-0.0236192	-0.0220013	-0.0192669	-0.0220013	-0.000209378	-0.0192669	-0.000209378	-4.6062e-08	-0.0236192	-0.0220013	-0.0192669	-0.0220013	-0.000209378	-0.0192669	-0.000209378	-4.6062e-08	-0.0236192	-0.0220013	-0.0192669	-0.0220013	-0.000209378	-0.0192669	-0.000209378	-4.6062e-08	-0.0236192	-0.0220013	-0.0192669	-0.0220013	-0.000209378	-0.0192669	-0.000209378	-4.6062e-08	-0.0236192	-0.0220013	-0.0192669	-0.0220013	-0.000209378	-0.0192669	-0.000209378	-4.6062e-08	-0.0236192	-0.0220013	-0.0192669	-0.0220013	-0.000209378	-0.0192669	-0.000209378	-4.6062e-08	-0.0236192	-0.0220013	-0.0192669	-0.0220013	-0.000209378	-0.0192669	-0.000209378	-4.6062e-08	-0.0236192	-0.0220013	-0.0192669	-0.0220013	-0.000209378	-0.0192669	-0.000209378	-4.6062e-08	-0.0236192	-0.0220013	-0.0192669	-0.0220013	-0.000209378	-0.0192669	-0.000209378	-4.6062e-08	0	0	0	0	0	0	0	0	0.0182238	0.0182238	0.0182238	0.0182238	0.0182238	0.0182238	0.0182238	0.0182238	0.0205623	0.0205623	0.0205623	0.0205623	0.0205623	0.0205623	0.0205623	0.0205623	0.0208833	0.0208833	0.0208833	0.0208833	0.0208833	0.0208833	0.0208833	0.0208833	0.00761503	0.00761503	0.00761503	0.00761503	0.00761503	0.00761503	0.00761503	0.00761503	0.00697242	0.00697242	0.00697242	0.00697242	0.00697242	0.00697242	0.00697242	0.00697242	0.00694271	0.00694271	0.00694271	0.00694271	0.00694271	0.00694271	0.00694271	0.00694271	0.00694134	0.00694134	0.00694134	0.00694134	0.00694134	0.00694134	0.00694134	0.00694134	0.00694128	0.00694128	0.00694128	0.00694128	0.00694128	0.00694128	0.00694128	0.00694128	0.00694127	0.00694127	0.00694127	0.00694127	0.00694127	0.00694127	0.00694127	0.00694127	0.0115174	0.0116126	0.0117924	0.0117924	0.0458938	0.0138336	0.460248	4.06729	0.0118726	0.0119783	0.0121782	0.0121782	0.0592822	0.0144808	2.96246	4.11287	0.0119007	0.0120074	0.0122095	0.0122095	0.064721	0.0145431	4.11287	4.11287	0.0119029	0.0120097	0.012212	0.012212	0.067068	0.0145491	4.11287	4.11287	0.011903	0.0120099	0.0122122	0.0122122	0.0681065	0.0145497	4.11287	4.11287	0.0119031	0.0120099	0.0122122	0.0122122	0.0685711	0.0145497	4.11287	4.11287	0.0119031	0.0120099	0.0122122	0.0122122	0.0687799	0.0145497	4.11287	4.11287	0.0119031	0.0120099	0.0122122	0.0122122	0.0688739	0.0145497	4.11287	4.11287	0.0275278	0.0120099	0.0122122	0.0122122	0.0689164	0.0145497	4.11287	4.11287	0.0305225	0.027774	0.0232324	0.0252194	0.0221127	0.0145497	4.11287	4.11287	0.0352029	0.0308237	0.0249899	0.027485	0.0162169	0.0145497	4.11287	4.11287	0.036307	0.031451	0.0252821	0.0278998	0.0155952	0.0145497	4.11287	4.11287	0.0365724	0.0315816	0.0253311	0.0279764	0.015531	0.0145497	4.11287	4.11287	0.0366365	0.0316088	0.0253393	0.0279905	0.0155244	0.0145497	4.11287	4.11287	0.0251909	0.036856	0.0348265	0.0354412	0.00836697	0.027665	4.11287	4.11286	0.0234375	0.0249062	0.0262763	0.0253231	0.0035283	0.0251257	4.11287	4.08622	0.0217831	0.0230126	0.0248314	0.0236833	0.00341656	0.0247071	4.11287	4.08108	0.0215457	0.0227259	0.0245952	0.0234277	0.00341403	0.0246387	4.11287	4.07998	0.0215119	0.0226828	0.0245568	0.0233881	0.00341397	0.0246276	4.11287	4.07975	0.0215071	0.0226764	0.0245505	0.0233819	0.00341397	0.0246258	4.11287	4.1016	0.021048	0.0209963	0.0209351	0.0207738	0.00465288	0.0178595	4.11287	4.11283	0.0209424	0.020764	0.0204398	0.020418	0.00469136	0.0170762	4.11287	4.11283	0.0209277	0.0207321	0.0203729	0.0203699	0.00469256	0.0169878	4.11287	4.11283	0.0209257	0.0207277	0.0203639	0.0203634	0.0046926	0.0169779	4.11287	4.11283	0.0209254	0.0207271	0.0203626	0.0203626	0.0046926	0.0169768	4.11287	4.11283	0.0209254	0.020727	0.0203625	0.0203625	0.0046926	0.0169766	4.11287	4.11283	0.0209253	0.020727	0.0203624	0.0203624	0.0046926	0.0169766	4.11287	4.11283	0.0209253	0.020727	0.0203624	0.0203624	0.0046926	0.0169766	4.11287	4.11283	0.0209253	0.020727	0.0203624	0.0203624	0.0046926	0.0169766	4.11287	4.11283	0.0209253	0.020727	0.0203624	0.0203624	0.0046926	0.0169766	4.11287	4.11283	0.0209253	0.020727	0.0203624	0.0203624	0.0046926	0.0169766	4.11287	4.11283	0.0209253	0.020727	0.0203624	0.0203624	0.0046926	0.0169766	4.11287	4.11283	0.0209253	0.020727	0.0203624	0.0203624	0.0046926	0.0169766	4.11287	4.11283	0.0209253	0.020727	0.0203624	0.0203624	0.0046926	0.0169766	4.11287	4.11283	0.0209253	0.020727	0.0203624	0.0203624	0.0046926	0.0169766	4.11287	4.11283	0.0209253	0.020727	0.0203624	0.0203624	0.0046926	0.0169766	4.11287	4.11283	0.0209253	0.020727	0.0203624	0.0203624	0.0046926	0.0169766	4.11287	4.11283	0.0209253	0.020727	0.0203624	0.0203624	0.0046926	0.0169766	4.11287	4.11283	0.0209253	0.020727	0.0203624	0.0203624	0.0046926	0.0169766	4.11287	4.11283	0.0209253	0.020727	0.0203624	0.0203624	0.0046926	0.0169766	4.11287	4.11283	0	0	0	0	0	0	0	0	-0.0036798	-0.0036798	-0.0036798	-0.0036798	-0.0036798	-0.0036798	-0.0036798	-0.0036798	-0.00359115	-0.00359115	-0.00359115	-0.00359115	-0.00359115	-0.00359115	-0.00359115	-0.00359115	-0.00359327	-0.00359327	-0.00359327	-0.00359327	-0.00359327	-0.00359327	-0.00359327	-0.00359327	-0.00302754	-0.00302754	-0.00302754	-0.00302754	-0.00302754	-0.00302754	-0.00302754	-0.00302754	-0.00303892	-0.00303892	-0.00303892	-0.00303892	-0.00303892	-0.00303892	-0.00303892	-0.00303892	-0.00303869	-0.00303869	-0.00303869	-0.00303869	-0.00303869	-0.00303869	-0.00303869	-0.00303869	-0.00303869	-0.00303869	-0.00303869	-0.00303869	-0.00303869	-0.00303869	-0.00303869	-0.00303869	-0.00303869	-0.00303869	-0.00303869	-0.00303869	-0.00303869	-0.00303869	-0.00303869	-0.00303869	-0.00303869	-0.00303869	-0.00303869	-0.00303869	-0.00303869	-0.00303869	-0.00303869	-0.00303869	-0.00331054	-0.00331214	-0.00331518	-0.00332369	-0.00419279	-0.00360643	-0.0194342	-0.288287	-0.00330457	-0.00330615	-0.00330911	-0.00331742	-0.00416086	-0.0035929	-0.0174671	-0.0612536	-0.00330471	-0.00330628	-0.00330925	-0.00331757	-0.00416174	-0.00359321	-0.0176925	-0.220235	-0.0033047	-0.00330627	-0.00330924	-0.00331756	-0.00416171	-0.00359321	-0.0176665	-0.0924434	-0.0033047	-0.00330627	-0.00330924	-0.00331755	-0.00416171	-0.00359321	-0.0176695	-0.188309	-0.0033047	-0.00330627	-0.00330924	-0.00331755	-0.00416171	-0.00359321	-0.017669	-0.111397	-0.0033047	-0.00330627	-0.00330924	-0.00331755	-0.00416171	-0.00359321	-0.0176692	-0.170573	-0.0033047	-0.00330627	-0.00330924	-0.00331755	-0.00416171	-0.00359321	-0.0176692	-0.123282	-0.00385501	-0.00330627	-0.00330924	-0.00331755	-0.00416171	-0.00359321	-0.0176692	-0.136232	-0.00384095	-0.00385682	-0.00378431	-0.00375308	-0.00342261	-0.00320799	-0.00770437	-0.0241316	-0.00388943	-0.00384279	-0.00377242	-0.00374227	-0.00343943	-0.0032162	-0.00822747	-0.0493029	-0.00388818	-0.00384314	-0.00377271	-0.00374253	-0.00343904	-0.00321602	-0.00819917	-0.0420826	-0.00388821	-0.00384313	-0.00377272	-0.00374253	-0.00343905	-0.00321602	-0.00820069	-0.0440447	-0.00388821	-0.00384313	-0.00377272	-0.00374253	-0.00343905	-0.00321602	-0.00820063	-0.0239868	-0.00361628	-0.0039059	-0.00390412	-0.00389492	-0.00309357	-0.00360221	-0.000636552	-2.85115e-05	-0.00362357	-0.00361311	-0.00364255	-0.00364378	-0.00269922	-0.00349052	-0.000170453	-6.1738e-07	-0.0036009	-0.00362013	-0.00364888	-0.00364984	-0.00270629	-0.00349311	-0.000170982	-6.17497e-07	-0.00360145	-0.00361996	-0.00364872	-0.0036497	-0.00270616	-0.00349305	-0.000170982	-6.17497e-07	-0.00360143	-0.00361996	-0.00364873	-0.0036497	-0.00270617	-0.00349305	-0.000170982	-6.17497e-07	-0.00360143	-0.00361996	-0.00364873	-0.0036497	-0.00270617	-0.00349305	-0.000170982	-8.41836e-07	-0.00359335	-0.00359076	-0.00358678	-0.00357757	-0.00285337	-0.00330051	-0.000616185	-2.78203e-05	-0.00359313	-0.00359146	-0.00358825	-0.00357929	-0.00285058	-0.00330472	-0.000614363	-2.78153e-05	-0.00359314	-0.00359143	-0.00358822	-0.00357925	-0.00285064	-0.00330464	-0.000614371	-2.78153e-05	-0.00359313	-0.00359143	-0.00358821	-0.00357925	-0.00285064	-0.00330464	-0.000614371	-2.78153e-05	-0.00359314	-0.00359143	-0.00358821	-0.00357925	-0.00285064	-0.00330464	-0.000614371	-2.78153e-05	-0.00359313	-0.00359143	-0.00358821	-0.00357925	-0.00285064	-0.00330464	-0.000614371	-2.78153e-05	-0.00359314	-0.00359143	-0.00358821	-0.00357925	-0.00285064	-0.00330464	-0.000614371	-2.78153e-05	-0.00359313	-0.00359143	-0.00358821	-0.00357925	-0.00285064	-0.00330464	-0.000614371	-2.78153e-05	-0.00359314	-0.00359143	-0.00358821	-0.00357925	-0.00285064	-0.00330464	-0.000614371	-2.78153e-05	-0.00359313	-0.00359143	-0.00358821	-0.00357925	-0.00285064	-0.00330464	-0.000614371	-2.78153e-05	-0.00359314	-0.00359143	-0.00358821	-0.00357925	-0.00285064	-0.00330464	-0.000614371	-2.78153e-05	-0.00359313	-0.00359143	-0.00358821	-0.00357925	-0.00285064	-0.00330464	-0.000614371	-2.78153e-05	-0.00359314	-0.00359143	-0.00358821	-0.00357925	-0.00285064	-0.00330464	-0.000614371	-2.78153e-05	-0.00359313	-0.00359143	-0.00358821	-0.00357925	-0.00285064	-0.00330464	-0.000614371	-2.78153e-05	-0.00359314	-0.00359143	-0.00358821	-0.00357925	-0.00285064	-0.00330464	-0.000614371	-2.78153e-05	-0.00359313	-0.00359143	-0.00358821	-0.00357925	-0.00285064	-0.00330464	-0.000614371	-2.78153e-05	-0.00359314	-0.00359143	-0.00358821	-0.00357925	-0.00285064	-0.00330464	-0.000614371	-2.78153e-05	-0.00359313	-0.00359143	-0.00358821	-0.00357925	-0.00285064	-0.00330464	-0.000614371	-2.78153e-05	-0.00359314	-0.00359143	-0.00358821	-0.00357925	-0.00285064	-0.00330464	-0.000614371	-2.78153e-05	-0.00359313	-0.00359143	-0.00358821	-0.00357925	-0.00285064	-0.00330464	-0.000614371	-2.78153e-05	0	0	0	0	0	0	0	0	-0.00811946	-0.00811946	-0.00811946	-0.00811946	-0.00811946	-0.00811946	-0.00811946	-0.00811946	-0.00769407	-0.00769407	-0.00769407	-0.00769407	-0.00769407	-0.00769407	-0.00769407	-0.00769407	-0.0077158	-0.0077158	-0.0077158	-0.0077158	-0.0077158	-0.0077158	-0.0077158	-0.0077158	-0.00758297	-0.00758297	-0.00758297	-0.00758297	-0.00758297	-0.00758297	-0.00758297	-0.00758297	-0.00758965	-0.00758965	-0.00758965	-0.00758965	-0.00758965	-0.00758965	-0.00758965	-0.00758965	-0.00758932	-0.00758932	-0.00758932	-0.00758932	-0.00758932	-0.00758932	-0.00758932	-0.00758932	-0.00758934	-0.00758934	-0.00758934	-0.00758934	-0.00758934	-0.00758934	-0.00758934	-0.00758934	-0.00758934	-0.00758934	-0.00758934	-0.00758934	-0.00758934	-0.00758934	-0.00758934	-0.00758934	-0.00758934	-0.00758934	-0.00758934	-0.00758934	-0.00758934	-0.00758934	-0.00758934	-0.00758934	-0.00765497	-0.0076551	-0.00765534	-0.00765797	-0.00784053	-0.00784053	-0.0126758	-0.0303894	-0.00765164	-0.00765176	-0.00765198	-0.00765448	-0.00782748	-0.00782748	-0.0122567	-0.0261714	-0.00765181	-0.00765193	-0.00765216	-0.00765466	-0.00782816	-0.00782816	-0.0122907	-0.0269057	-0.0076518	-0.00765192	-0.00765216	-0.00765465	-0.00782812	-0.00782812	-0.0122879	-0.0267764	-0.0076518	-0.00765192	-0.00765216	-0.00765465	-0.00782812	-0.00782812	-0.0122882	-0.0267991	-0.0076518	-0.00765192	-0.00765216	-0.00765465	-0.00782812	-0.00782812	-0.0122881	-0.0267951	-0.0076518	-0.00765192	-0.00765216	-0.00765465	-0.00782812	-0.00782812	-0.0122881	-0.0267958	-0.0076518	-0.00765192	-0.00765216	-0.00765465	-0.00782812	-0.00782812	-0.0122881	-0.0267957	-0.00777682	-0.00765192	-0.00765216	-0.00765465	-0.00782812	-0.00782812	-0.0122881	-0.0262736	-0.00777037	-0.00777694	-0.00776795	-0.00775055	-0.00767401	-0.00759158	-0.0105372	-0.0190091	-0.00777643	-0.00777049	-0.00776198	-0.00774562	-0.00768185	-0.00760349	-0.01066	-0.0199406	-0.00777612	-0.00777083	-0.00776229	-0.00774588	-0.00768145	-0.00760288	-0.0106513	-0.0198187	-0.00777614	-0.00777081	-0.00776227	-0.00774587	-0.00768148	-0.00760292	-0.0106519	-0.0198346	-0.00777614	-0.00777081	-0.00776227	-0.00774587	-0.00768148	-0.00760292	-0.0106519	-0.0178521	-0.00771545	-0.00777843	-0.00777862	-0.0077768	-0.00759896	-0.00760292	-0.00460357	-0.0018335	-0.0077186	-0.00771513	-0.00771922	-0.00772393	-0.00749734	-0.00753773	-0.00312098	-0.000599187	-0.0077156	-0.00771838	-0.00772225	-0.00772664	-0.00750239	-0.00754099	-0.00315188	-0.000604129	-0.00771575	-0.0077182	-0.0077221	-0.0077265	-0.00750214	-0.00754083	-0.00315124	-0.000604108	-0.00771576	-0.00771821	-0.00772211	-0.0077265	-0.00750215	-0.00754084	-0.00315125	-0.000604108	-0.00771576	-0.00771821	-0.00772211	-0.0077265	-0.00750215	-0.00754084	-0.00315125	-0.000637072	-0.00771472	-0.00771443	-0.00771399	-0.00771112	-0.00754277	-0.00754084	-0.00479708	-0.00201796	-0.00771474	-0.00771463	-0.00771441	-0.00771191	-0.00754074	-0.00754084	-0.00474495	-0.00199951	-0.00771474	-0.00771461	-0.00771438	-0.00771186	-0.00754084	-0.00754084	-0.00474659	-0.00199976	-0.00771474	-0.00771462	-0.00771438	-0.00771187	-0.00754084	-0.00754084	-0.00474654	-0.00199976	-0.00771474	-0.00771462	-0.00771438	-0.00771186	-0.00754084	-0.00754084	-0.00474654	-0.00199976	-0.00771474	-0.00771462	-0.00771438	-0.00771187	-0.00754084	-0.00754084	-0.00474654	-0.00199976	-0.00771474	-0.00771462	-0.00771438	-0.00771186	-0.00754084	-0.00754084	-0.00474654	-0.00199976	-0.00771474	-0.00771462	-0.00771438	-0.00771187	-0.00754084	-0.00754084	-0.00474654	-0.00199976	-0.00771474	-0.00771462	-0.00771438	-0.00771186	-0.00754084	-0.00754084	-0.00474654	-0.00199976	-0.00771474	-0.00771462	-0.00771438	-0.00771187	-0.00754084	-0.00754084	-0.00474654	-0.00199976	-0.00771474	-0.00771462	-0.00771438	-0.00771186	-0.00754084	-0.00754084	-0.00474654	-0.00199976	-0.00771474	-0.00771462	-0.00771438	-0.00771187	-0.00754084	-0.00754084	-0.00474654	-0.00199976	-0.00771474	-0.00771462	-0.00771438	-0.00771186	-0.00754084	-0.00754084	-0.00474654	-0.00199976	-0.00771474	-0.00771462	-0.00771438	-0.00771187	-0.00754084	-0.00754084	-0.00474654	-0.00199976	-0.00771474	-0.00771462	-0.00771438	-0.00771186	-0.00754084	-0.00754084	-0.00474654	-0.00199976	-0.00771474	-0.00771462	-0.00771438	-0.00771187	-0.00754084	-0.00754084	-0.00474654	-0.00199976	-0.00771474	-0.00771462	-0.00771438	-0.00771186	-0.00754084	-0.00754084	-0.00474654	-0.00199976	-0.00771474	-0.00771462	-0.00771438	-0.00771187	-0.00754084	-0.00754084	-0.00474654	-0.00199976	-0.00771474	-0.00771462	-0.00771438	-0.00771186	-0.00754084	-0.00754084	-0.00474654	-0.00199976	-0.00771474	-0.00771462	-0.00771438	-0.00771187	-0.00754084	-0.00754084	-0.00474654	-0.00199976	0	0	0	0	0	0	0	0	0.04343	0.04343	0.04343	0.04343	0.04343	0.04343	0.04343	0.04343	0.0579018	0.0579018	0.0579018	0.0579018	0.0579018	0.0579018	0.0579018	0.0579018	0.0637188	0.0637188	0.0637188	0.0637188	0.0637188	0.0637188	0.0637188	0.0637188	0.0659031	0.0659031	0.0659031	0.0659031	0.0659031	0.0659031	0.0659031	0.0659031	0.0668617	0.0668617	0.0668617	0.0668617	0.0668617	0.0668617	0.0668617	0.0668617	0.0672868	0.0672868	0.0672868	0.0672868	0.0672868	0.0672868	0.0672868	0.0672868	0.0674761	0.0674761	0.0674761	0.0674761	0.0674761	0.0674761	0.0674761	0.0674761	0.0675606	0.0675606	0.0675606	0.0675606	0.0675606	0.0675606	0.0675606	0.0675606	0.0675983	0.0675983	0.0675983	0.0675983	0.0675983	0.0675983	0.0675983	0.0675983	0.0679376	0.0781064	0.197194	0.0677788	0.0690418	0.0677762	0.0677765	0.0677788	0.0680901	0.0837168	0.454702	0.0678596	0.0697036	0.067856	0.0678564	0.0678596	0.0681587	0.086874	2.08416	0.0678959	0.0700091	0.0678917	0.0678922	0.0678959	0.0681897	0.0887023	9.80086	0.0679122	0.0701506	0.0679078	0.0679083	0.0679122	0.0682037	0.0897785	9.80156	0.0679195	0.0702162	0.067915	0.0679155	0.0679195	0.06821	0.0904179	9.80156	0.0679228	0.0702467	0.0679182	0.0679188	0.0679228	0.0682128	0.0908001	9.80156	0.0679243	0.0702608	0.0679197	0.0679202	0.0679243	0.0682141	0.0910291	9.80156	0.067925	0.0702674	0.0679203	0.0679209	0.067925	0.0653422	0.0911667	9.80156	0.0679252	0.0702705	0.0679206	0.0679212	0.067087	0.0641131	0.0874158	9.80156	0.068196	0.0694049	0.0682415	0.0682262	0.0678035	0.0661782	0.085279	9.80156	0.0683181	0.069009	0.0683864	0.068364	0.0681254	0.0670879	0.084085	9.80156	0.0683732	0.0688287	0.0684519	0.0684262	0.0682705	0.0674926	0.0834251	9.80156	0.0683981	0.0687467	0.0684816	0.0684544	0.068336	0.0676733	0.0830625	9.80156	0.0684094	0.0687094	0.068495	0.0684671	0.0682847	0.0665248	0.0654477	9.80156	0.0684628	0.0673437	0.0685041	0.0684912	0.0688324	0.06876	0.0516327	9.80156	0.0683484	0.065923	0.0683471	0.0683486	0.0685235	0.0684079	0.0471183	9.80156	0.0682967	0.0653066	0.0682762	0.0682841	0.0683838	0.0682489	0.04573	9.80156	0.0682734	0.065041	0.0682441	0.0682551	0.0683206	0.0681772	0.0453113	9.80156	0.0682629	0.0649269	0.0682297	0.068242	0.0682921	0.0681449	0.0451858	9.80156	0.0682582	0.0648778	0.0682232	0.068236	0.0683196	0.0695003	0.0508174	9.80156	0.068232	0.0655033	0.0682187	0.0682243	0.0682597	0.0686336	0.0527481	9.80156	0.0682202	0.0657747	0.0682168	0.0682189	0.0682327	0.0682416	0.0534266	9.80156	0.0682148	0.0658929	0.0682159	0.0682165	0.0682205	0.068065	0.0536671	9.80156	0.0682124	0.0659443	0.0682154	0.0682154	0.068215	0.0679856	0.0537526	9.80156	0.0682113	0.0659668	0.0682153	0.0682149	0.0682125	0.0679499	0.0537831	9.80156	0.0682108	0.0659766	0.0682152	0.0682147	0.0682114	0.0679339	0.0537939	9.80156	0.0682106	0.0659808	0.0682152	0.0682146	0.0682109	0.0679267	0.0537977	9.80156	0.0682105	0.0659827	0.0682151	0.0682146	0.0682106	0.0679235	0.0537991	9.80156	0.0682105	0.0659835	0.0682151	0.0682146	0.0682105	0.067922	0.0537996	9.80156	0.0682105	0.0659839	0.0682151	0.0682146	0.0682105	0.0679213	0.0537998	9.80156	0.0682105	0.065984	0.0682151	0.0682146	0.0682105	0.0679211	0.0537998	9.80156	0.0682105	0.0659841	0.0682151	0.0682146	0.0682105	0.0679209	0.0537998	9.80156	0.0682105	0.0659841	0.0682151	0.0682146	0.0682105	0.0679209	0.0537998	9.80156	0.0682105	0.0659841	0.0682151	0.0682146	0.0682105	0.0679209	0.0537998	9.80156	0.0682105	0.0659841	0.0682151	0.0682146	0.0682105	0.0679209	0.0537998	9.80156	0.0682105	0.0659841	0.0682151	0.0682146	0.0682105	0.0679209	0.0537998	9.80156	0.0682105	0.0659841	0.0682151	0.0682146	0.0682105	0.0679209	0.0537998	9.80156	0.0682105	0.0659841	0.0682151	0.0682146	0.0682105	0.0679209	0.0537998	9.80156	0.0682105	0.0659841	0.0682151	0.0682146	0.0682105	0.0679209	0.0537998	9.80156	0.0682105	0.0659841	0.0682151	0.0682146	0.0682105	0	0	0	0	0	0	0	0	0.0371405	0.0371405	0.0371405	0.0371405	0.0371405	0.0371405	0.0371405	0.0371405	0.0474978	0.0474978	0.0474978	0.0474978	0.0474978	0.0474978	0.0474978	0.0474978	0.0508673	0.0508673	0.0508673	0.0508673	0.0508673	0.0508673	0.0508673	0.0508673	0.0495854	0.0495854	0.0495854	0.0495854	0.0495854	0.0495854	0.0495854	0.0495854	0.0491666	0.0491666	0.0491666	0.0491666	0.0491666	0.0491666	0.0491666	0.0491666	0.0490305	0.0490305	0.0490305	0.0490305	0.0490305	0.0490305	0.0490305	0.0490305	0.0489864	0.0489864	0.0489864	0.0489864	0.0489864	0.0489864	0.0489864	0.0489864	0.0489721	0.0489721	0.0489721	0.0489721	0.0489721	0.0489721	0.0489721	0.0489721	0.0489674	0.0489674	0.0489674	0.0489674	0.0489674	0.0489674	0.0489674	0.0489674	0.0505837	0.0829461	1.78298	0.0501705	0.0602212	0.0501509	0.0501578	0.050206	0.0511275	0.103737	8.38181	0.0505714	0.0648693	0.0505452	0.0505544	0.0506191	0.0513118	0.118915	8.38211	0.0507057	0.0668914	0.0506772	0.0506872	0.0507576	0.0513744	0.131359	8.38211	0.0507508	0.0677905	0.0507215	0.0507318	0.0508042	0.0513956	0.142509	8.38211	0.0507659	0.0681941	0.0507364	0.0507467	0.0508198	0.0514028	0.153288	8.38211	0.050771	0.0683761	0.0507414	0.0507517	0.0508251	0.0514053	0.164467	8.38211	0.0507727	0.0684583	0.050743	0.0507534	0.0508268	0.0514062	0.176903	8.38211	0.0507733	0.0684954	0.0507436	0.050754	0.0508274	0.0405819	0.191821	8.38211	0.0507735	0.0685122	0.0507438	0.0507542	0.0449375	0.0377736	0.167517	8.38211	0.0528377	0.0605943	0.0531871	0.0529869	0.0504054	0.0469721	0.142922	8.38211	0.053564	0.0575048	0.0540536	0.0537751	0.0522621	0.0499203	0.121652	8.38211	0.0538219	0.0563421	0.0543642	0.0540562	0.052908	0.0509036	0.105795	8.38211	0.0539137	0.0559107	0.054476	0.0541567	0.0531344	0.0512359	0.0953183	8.38211	0.0539465	0.0557515	0.0545163	0.0541928	0.0521686	0.0510938	0.0431811	8.38211	0.0543469	0.0458153	0.0545732	0.0544492	0.0570797	0.0590159	0.0207557	8.38211	0.0533954	0.0379838	0.0533252	0.053373	0.0545433	0.055264	0.0178838	8.38211	0.0530604	0.0360627	0.0528869	0.0529945	0.053636	0.0539096	0.0175458	8.38211	0.052943	0.0356065	0.0527338	0.052862	0.053315	0.0534289	0.0175065	8.38211	0.0529019	0.035499	0.0526804	0.0528157	0.053202	0.0532593	0.0175019	8.38211	0.0528876	0.0354737	0.0526618	0.0527995	0.0536923	0.0565759	0.0251671	8.38211	0.052693	0.0391107	0.0526349	0.0526756	0.0529368	0.0535533	0.0264804	8.38211	0.0526253	0.0400645	0.0526255	0.0526325	0.0526729	0.0524933	0.0267121	8.38211	0.0526017	0.0403184	0.0526222	0.0526175	0.052581	0.0521265	0.0267533	8.38211	0.0525935	0.0403863	0.0526211	0.0526123	0.0525491	0.0520002	0.0267605	8.38211	0.0525907	0.0404045	0.0526207	0.0526105	0.052538	0.0519568	0.0267618	8.38211	0.0525897	0.0404093	0.0526206	0.0526098	0.0525342	0.0519419	0.0267621	8.38211	0.0525893	0.0404106	0.0526205	0.0526096	0.0525328	0.0519367	0.0267621	8.38211	0.0525892	0.040411	0.0526205	0.0526095	0.0525324	0.051935	0.0267621	8.38211	0.0525892	0.0404111	0.0526205	0.0526095	0.0525322	0.0519344	0.0267621	8.38211	0.0525892	0.0404111	0.0526205	0.0526095	0.0525321	0.0519341	0.0267621	8.38211	0.0525892	0.0404111	0.0526205	0.0526095	0.0525321	0.0519341	0.0267621	8.38211	0.0525892	0.0404111	0.0526205	0.0526095	0.0525321	0.0519341	0.0267621	8.38211	0.0525892	0.0404111	0.0526205	0.0526095	0.0525321	0.0519341	0.0267621	8.38211	0.0525892	0.0404111	0.0526205	0.0526095	0.0525321	0.0519341	0.0267621	8.38211	0.0525892	0.0404111	0.0526205	0.0526095	0.0525321	0.0519341	0.0267621	8.38211	0.0525892	0.0404111	0.0526205	0.0526095	0.0525321	0.0519341	0.0267621	8.38211	0.0525892	0.0404111	0.0526205	0.0526095	0.0525321	0.0519341	0.0267621	8.38211	0.0525892	0.0404111	0.0526205	0.0526095	0.0525321	0.0519341	0.0267621	8.38211	0.0525892	0.0404111	0.0526205	0.0526095	0.0525321	0.0519341	0.0267621	8.38211	0.0525892	0.0404111	0.0526205	0.0526095	0.0525321	0	0	0	0	0	0	0	0	0.0113715	0.0113715	0.0113715	0.0113715	0.0113715	0.0113715	0.0113715	0.0113715	0.0122614	0.0122614	0.0122614	0.0122614	0.0122614	0.0122614	0.0122614	0.0122614	0.0123339	0.0123339	0.0123339	0.0123339	0.0123339	0.0123339	0.0123339	0.0123339	0.00928296	0.00928296	0.00928296	0.00928296	0.00928296	0.00928296	0.00928296	0.00928296	0.00909701	0.00909701	0.00909701	0.00909701	0.00909701	0.00909701	0.00909701	0.00909701	0.00908579	0.00908579	0.00908579	0.00908579	0.00908579	0.00908579	0.00908579	0.00908579	0.00908512	0.00908512	0.00908512	0.00908512	0.00908512	0.00908512	0.00908512	0.00908512	0.00908508	0.00908508	0.00908508	0.00908508	0.00908508	0.00908508	0.00908508	0.00908508	0.00908508	0.00908508	0.00908508	0.00908508	0.00908508	0.00908508	0.00908508	0.00908508	0.0106714	0.0306445	2.38461	0.0105002	0.0306445	0.0104756	0.0105002	0.0106714	0.0107842	0.0353083	2.5664	0.0105992	0.0353083	0.0105726	0.0105992	0.0107842	0.0107922	0.0364058	2.5664	0.0106061	0.0364058	0.0105794	0.0106061	0.0107922	0.0107928	0.0366689	2.5664	0.0106066	0.0366689	0.0105799	0.0106066	0.0107928	0.0107929	0.0367323	2.5664	0.0106067	0.0367323	0.0105799	0.0106067	0.0107929	0.0107929	0.0367475	2.5664	0.0106067	0.0367475	0.0105799	0.0106067	0.0107929	0.0107929	0.0367512	2.5664	0.0106067	0.0367512	0.0105799	0.0106067	0.0107929	0.0107929	0.0367521	2.5664	0.0106067	0.0367521	0.0105799	0.0106067	0.0107929	0.00522111	0.0367523	2.5664	0.0106067	0.0367523	0.0105799	0.0106067	0.00522111	0.00503139	0.0178729	2.5664	0.0134384	0.0178729	0.0139499	0.0134384	0.0116503	0.0116356	0.0157752	2.5664	0.0136927	0.0157752	0.0142646	0.0136927	0.0121572	0.012156	0.0155578	2.5664	0.0137158	0.0155578	0.0142944	0.0137158	0.0121981	0.012198	0.0155355	2.5664	0.0137179	0.0155355	0.0142972	0.0137179	0.0122014	0.0122014	0.0155332	2.5664	0.0137181	0.0155332	0.0142975	0.0137181	0.0100343	0.0144178	0.00494598	2.50684	0.014322	0.00494598	0.0144107	0.014322	0.0197487	0.0199564	0.00225233	0.112652	0.0127454	0.00225233	0.0125597	0.0127454	0.0136048	0.0136235	0.00221234	1.41298e-08	0.012613	0.00221234	0.0124067	0.012613	0.0130624	0.013064	0.00221176	6.6755e-09	0.0126019	0.00221176	0.0123941	0.0126019	0.0130155	0.0130157	0.00221175	6.6755e-09	0.012601	0.00221175	0.0123931	0.012601	0.0130115	0.0130115	0.00221175	6.6755e-09	0.0126009	0.00221175	0.012393	0.0126009	0.0143463	0.0143463	0.00392505	3.56864e-06	0.0123322	0.00392505	0.0123442	0.0123322	0.0122757	0.0122757	0.00397	3.56872e-06	0.0123103	0.00397	0.0123402	0.0123103	0.0121084	0.0121084	0.00397119	3.56872e-06	0.0123085	0.00397119	0.0123398	0.0123085	0.012095	0.012095	0.00397122	3.56872e-06	0.0123084	0.00397122	0.0123398	0.0123084	0.012094	0.012094	0.00397121	3.56872e-06	0.0123083	0.00397121	0.0123398	0.0123083	0.0120939	0.0120939	0.00397121	3.56872e-06	0.0123083	0.00397121	0.0123398	0.0123083	0.0120939	0.0120939	0.00397121	3.56872e-06	0.0123083	0.00397121	0.0123398	0.0123083	0.0120939	0.0120939	0.00397121	3.56872e-06	0.0123083	0.00397121	0.0123398	0.0123083	0.0120939	0.0120939	0.00397121	3.56872e-06	0.0123083	0.00397121	0.0123398	0.0123083	0.0120939	0.0120939	0.00397121	3.56872e-06	0.0123083	0.00397121	0.0123398	0.0123083	0.0120939	0.0120939	0.00397121	3.56872e-06	0.0123083	0.00397121	0.0123398	0.0123083	0.0120939	0.0120939	0.00397121	3.56872e-06	0.0123083	0.00397121	0.0123398	0.0123083	0.0120939	0.0120939	0.00397121	3.56872e-06	0.0123083	0.00397121	0.0123398	0.0123083	0.0120939	0.0120939	0.00397121	3.56872e-06	0.0123083	0.00397121	0.0123398	0.0123083	0.0120939	0.0120939	0.00397121	3.56872e-06	0.0123083	0.00397121	0.0123398	0.0123083	0.0120939	0.0120939	0.00397121	3.56872e-06	0.0123083	0.00397121	0.0123398	0.0123083	0.0120939	0.0120939	0.00397121	3.56872e-06	0.0123083	0.00397121	0.0123398	0.0123083	0.0120939	0.0120939	0.00397121	3.56872e-06	0.0123083	0.00397121	0.0123398	0.0123083	0.0120939	0.0120939	0.00397121	3.56872e-06	0.0123083	0.00397121	0.0123398	0.0123083	0.0120939	0.0120939	0.00397121	3.56872e-06	0.0123083	0.00397121	0.0123398	0.0123083	0.0120939	0	0	0	0	0	0	0	0	0.0176187	0.0176187	0.0176187	0.0176187	0.0176187	0.0176187	0.0176187	0.0176187	0.0198	0.0198	0.0198	0.0198	0.0198	0.0198	0.0198	0.0198	0.0200882	0.0200882	0.0200882	0.0200882	0.0200882	0.0200882	0.0200882	0.0200882	0.00732338	0.00732338	0.00732338	0.00732338	0.00732338	0.00732338	0.00732338	0.00732338	0.00672785	0.00672785	0.00672785	0.00672785	0.00672785	0.00672785	0.00672785	0.00672785	0.00670128	0.00670128	0.00670128	0.00670128	0.00670128	0.00670128	0.00670128	0.00670128	0.0067001	0.0067001	0.0067001	0.0067001	0.0067001	0.0067001	0.0067001	0.0067001	0.00670005	0.00670005	0.00670005	0.00670005	0.00670005	0.00670005	0.00670005	0.00670005	0.00670005	0.00670005	0.00670005	0.00670005	0.00670005	0.00670005	0.00670005	0.00670005	0.0113826	0.0442994	3.93216	0.0112091	0.444331	0.0111172	0.0113826	0.0133529	0.0117419	0.0567174	3.9763	0.0115496	2.77728	0.011448	0.0117419	0.0139554	0.0117699	0.0615292	3.9763	0.0115757	3.9763	0.0114731	0.0117699	0.0140113	0.0117721	0.0634998	3.9763	0.0115777	3.9763	0.011475	0.0117721	0.0140165	0.0117723	0.0643246	3.9763	0.0115779	3.9763	0.0114752	0.0117723	0.0140169	0.0117723	0.0646729	3.9763	0.0115779	3.9763	0.0114752	0.0117723	0.014017	0.0117723	0.0648206	3.9763	0.0115779	3.9763	0.0114752	0.0117723	0.014017	0.0117723	0.0648834	3.9763	0.0115779	3.9763	0.0114752	0.0117723	0.014017	0.00374059	0.06491	3.9763	0.0115779	3.9763	0.0114752	0.0117723	0.00108164	0.00354604	0.0208189	3.9763	0.0267752	3.9763	0.0300119	0.0243111	0.0128643	0.0212087	0.0155445	3.9763	0.0296042	3.9763	0.0339195	0.0264132	0.0139102	0.0238388	0.0150103	3.9763	0.0301627	3.9763	0.0348054	0.0267829	0.0140071	0.0242572	0.0149572	3.9763	0.0302742	3.9763	0.0350095	0.0268484	0.0140161	0.0243245	0.0149519	3.9763	0.0302965	3.9763	0.0350567	0.0268601	0.00445553	0.0387161	0.00805844	3.97625	0.0353251	3.9763	0.0367512	0.0340097	0.0887579	0.063327	0.00340415	3.91293	0.0238366	3.9763	0.023	0.0242515	0.0363689	0.0306697	0.00330039	3.88051	0.0220915	3.9763	0.0209989	0.0227351	0.0257309	0.0247149	0.00329812	3.85813	0.0218377	3.9763	0.0207225	0.022508	0.0239826	0.0237602	0.00329807	3.83979	0.0218011	3.9763	0.0206846	0.0224743	0.0237067	0.0236106	0.00329807	3.82275	0.0217958	3.9763	0.0206794	0.0224692	0.041829	0.0248666	0.00449491	3.97605	0.0201811	3.9763	0.0201976	0.0199629	0.0193511	0.0202824	0.00453083	3.97621	0.0199664	3.9763	0.0201332	0.0196343	0.0166733	0.0196759	0.00453191	3.97621	0.0199381	3.9763	0.0201247	0.0195916	0.0163799	0.019597	0.00453194	3.97621	0.0199343	3.9763	0.0201235	0.0195861	0.0163481	0.0195868	0.00453194	3.97621	0.0199338	3.9763	0.0201234	0.0195853	0.0163447	0.0195854	0.00453194	3.97621	0.0199338	3.9763	0.0201234	0.0195852	0.0163443	0.0195853	0.00453194	3.97621	0.0199337	3.9763	0.0201234	0.0195852	0.0163442	0.0195852	0.00453194	3.97621	0.0199337	3.9763	0.0201234	0.0195852	0.0163442	0.0195852	0.00453194	3.97621	0.0199337	3.9763	0.0201234	0.0195852	0.0163442	0.0195852	0.00453194	3.97621	0.0199337	3.9763	0.0201234	0.0195852	0.0163442	0.0195852	0.00453194	3.97621	0.0199337	3.9763	0.0201234	0.0195852	0.0163442	0.0195852	0.00453194	3.97621	0.0199337	3.9763	0.0201234	0.0195852	0.0163442	0.0195852	0.00453194	3.97621	0.0199337	3.9763	0.0201234	0.0195852	0.0163442	0.0195852	0.00453194	3.97621	0.0199337	3.9763	0.0201234	0.0195852	0.0163442	0.0195852	0.00453194	3.97621	0.0199337	3.9763	0.0201234	0.0195852	0.0163442	0.0195852	0.00453194	3.97621	0.0199337	3.9763	0.0201234	0.0195852	0.0163442	0.0195852	0.00453194	3.97621	0.0199337	3.9763	0.0201234	0.0195852	0.0163442	0.0195852	0.00453194	3.97621	0.0199337	3.9763	0.0201234	0.0195852	0.0163442	0.0195852	0.00453194	3.97621	0.0199337	3.9763	0.0201234	0.0195852	0.0163442	0.0195852	0.00453194	3.97621	0.0199337	3.9763	0.0201234	0.0195852	0.0163442	0	0	0	0	0	0	0	0	-0.0372322	-0.0372322	-0.0372322	-0.0372322	-0.0372322	-0.0372322	-0.0372322	-0.0372322	-0.0290878	-0.0290878	-0.0290878	-0.0290878	-0.0290878	-0.0290878	-0.0290878	-0.0290878	-0.0307023	-0.0307023	-0.0307023	-0.0307023	-0.0307023	-0.0307023	-0.0307023	-0.0307023	-0.00350471	-0.00350471	-0.00350471	-0.00350471	-0.00350471	-0.00350471	-0.00350471	-0.00350471	-0.00419989	-0.00419989	-0.00419989	-0.00419989	-0.00419989	-0.00419989	-0.00419989	-0.00419989	-0.00418052	-0.00418052	-0.00418052	-0.00418052	-0.00418052	-0.00418052	-0.00418052	-0.00418052	-0.00418105	-0.00418105	-0.00418105	-0.00418105	-0.00418105	-0.00418105	-0.00418105	-0.00418105	-0.00418104	-0.00418104	-0.00418104	-0.00418104	-0.00418104	-0.00418104	-0.00418104	-0.00418104	-0.00418104	-0.00418104	-0.00418104	-0.00418104	-0.00418104	-0.00418104	-0.00418104	-0.00418104	-0.012548	-0.0362147	-6.92822	-0.012548	-6.92822	-0.0123462	-0.0142058	-0.0362147	-0.0118692	-0.0292848	-3.80556e-19	-0.0118692	-3.80556e-19	-0.011694	-0.0132903	-0.0292848	-0.0119229	-0.0306622	-6.96176	-0.0119229	-6.96176	-0.0117448	-0.0133714	-0.0306622	-0.0119186	-0.0303834	-3.04416e-19	-0.0119186	-3.04416e-19	-0.0117408	-0.0133642	-0.0303834	-0.0119189	-0.0304396	-6.96176	-0.0119189	-6.96176	-0.0117411	-0.0133648	-0.0304396	-0.0119189	-0.0304283	-3.04416e-19	-0.0119189	-3.04416e-19	-0.0117411	-0.0133648	-0.0304283	-0.0119189	-0.0304306	-6.96176	-0.0119189	-6.96176	-0.0117411	-0.0133648	-0.0304306	-0.0119189	-0.0304301	-3.04416e-19	-0.0119189	-3.04416e-19	-0.0117411	-0.0133648	-0.0304301	-0.00641705	-0.0304302	-6.96176	-0.0119189	-6.96176	-0.0117411	-0.0133648	-0.000131789	-0.00665622	-0.0164001	-1.49962e-22	-0.0711912	-1.31362e-21	-0.0852041	-0.0420026	-0.00905333	-0.0663332	-0.018002	-0.0199499	-0.0481153	-0.171595	-0.0524567	-0.034743	-0.00853189	-0.0447036	-0.0178115	-0.0174743	-0.0560504	-0.0555316	-0.0651339	-0.0364556	-0.00856153	-0.0515836	-0.017834	-0.017764	-0.053185	-0.119323	-0.0599008	-0.0360442	-0.00855985	-0.0492881	-0.0178314	-0.0177298	-0.0542025	-0.0784252	-0.0620084	-0.0361426	-0.00015244	-0.0756416	-0.0330817	-3.06182e-05	-0.0747853	-2.04419e-05	-0.0721835	-0.0744835	-0.532676	-0.0866411	-0.0138504	-4.84893e-07	-0.0262491	-1.63844e-07	-0.0250121	-0.028324	-0.000742883	-0.0255833	-0.0157383	-4.84989e-07	-0.0362164	-1.63865e-07	-0.0342008	-0.038465	-0.0255471	-0.038353	-0.0155421	-4.84989e-07	-0.033901	-1.63865e-07	-0.0321795	-0.035965	-0.021669	-0.0352409	-0.0155624	-4.84989e-07	-0.0344254	-1.63865e-07	-0.0326137	-0.0365659	-0.0222342	-0.0359754	-0.0155603	-4.84989e-07	-0.0343059	-1.63865e-07	-0.0325199	-0.0364205	-0.163275	-0.0339552	-0.0114194	-1.16843e-05	-0.0291124	-1.16843e-05	-0.0299398	-0.0253618	-0.00427565	-0.0291802	-0.0117381	-1.16834e-05	-0.0301327	-1.16834e-05	-0.0304566	-0.0272928	-0.0123089	-0.0301192	-0.0117133	-1.16834e-05	-0.0299295	-1.16834e-05	-0.0303524	-0.0269454	-0.0116689	-0.0299322	-0.0117152	-1.16834e-05	-0.0299699	-1.16834e-05	-0.0303734	-0.0270076	-0.0117187	-0.0299693	-0.0117151	-1.16834e-05	-0.0299619	-1.16834e-05	-0.0303691	-0.0269964	-0.0117148	-0.029962	-0.0117151	-1.16834e-05	-0.0299635	-1.16834e-05	-0.03037	-0.0269984	-0.0117151	-0.0299634	-0.0117151	-1.16834e-05	-0.0299631	-1.16834e-05	-0.0303698	-0.0269981	-0.0117151	-0.0299631	-0.0117151	-1.16834e-05	-0.0299632	-1.16834e-05	-0.0303698	-0.0269982	-0.0117151	-0.0299632	-0.0117151	-1.16834e-05	-0.0299632	-1.16834e-05	-0.0303698	-0.0269981	-0.0117151	-0.0299632	-0.0117151	-1.16834e-05	-0.0299632	-1.16834e-05	-0.0303698	-0.0269981	-0.0117151	-0.0299632	-0.0117151	-1.16834e-05	-0.0299632	-1.16834e-05	-0.0303698	-0.0269981	-0.0117151	-0.0299632	-0.0117151	-1.16834e-05	-0.0299632	-1.16834e-05	-0.0303698	-0.0269981	-0.0117151	-0.0299632	-0.0117151	-1.16834e-05	-0.0299632	-1.16834e-05	-0.0303698	-0.0269981	-0.0117151	-0.0299632	-0.0117151	-1.16834e-05	-0.0299632	-1.16834e-05	-0.0303698	-0.0269981	-0.0117151	-0.0299632	-0.0117151	-1.16834e-05	-0.0299632	-1.16834e-05	-0.0303698	-0.0269981	-0.0117151	-0.0299632	-0.0117151	-1.16834e-05	-0.0299632	-1.16834e-05	-0.0303698	-0.0269981	-0.0117151	-0.0299632	-0.0117151	-1.16834e-05	-0.0299632	-1.16834e-05	-0.0303698	-0.0269981	-0.0117151	-0.0299632	-0.0117151	-1.16834e-05	-0.0299632	-1.16834e-05	-0.0303698	-0.0269981	-0.0117151	-0.0299632	-0.0117151	-1.16834e-05	-0.0299632	-1.16834e-05	-0.0303698	-0.0269981	-0.0117151	-0.0299632	-0.0117151	-1.16834e-05	-0.0299632	-1.16834e-05	-0.0303698	-0.0269981	-0.0117151	0	0	0	0	0	0	0	0	0.0450589	0.0450589	0.0450589	0.0450589	0.0450589	0.0450589	0.0450589	0.0450589	0.0607245	0.0607245	0.0607245	0.0607245	0.0607245	0.0607245	0.0607245	0.0607245	0.0673542	0.0673542	0.0673542	0.0673542	0.0673542	0.0673542	0.0673542	0.0673542	0.0043831	0.0043831	0.0043831	0.0043831	0.0043831	0.0043831	0.0043831	0.0043831	0.00288277	0.00288277	0.00288277	0.00288277	0.00288277	0.00288277	0.00288277	0.00288277	0.00285413	0.00285413	0.00285413	0.00285413	0.00285413	0.00285413	0.00285413	0.00285413	0.00285359	0.00285359	0.00285359	0.00285359	0.00285359	0.00285359	0.00285359	0.00285359	0.00285357	0.00285357	0.00285357	0.00285357	0.00285357	0.00285357	0.00285357	0.00285357	0.00285357	0.00285357	0.00285357	0.00285357	0.00285357	0.00285357	0.00285357	0.00285357	0.011561	0.0190174	0.490236	0.0117403	9.89334	0.011561	0.0190174	0.490236	0.01225	0.0211732	5.74524	0.0124548	10.1692	0.01225	0.0211732	5.74524	0.0123063	0.0214786	10.1692	0.0125141	10.1692	0.0123063	0.0214786	10.1692	0.0123109	0.0215222	10.1692	0.0125191	10.1692	0.0123109	0.0215222	10.1692	0.0123113	0.0215284	10.1692	0.0125195	10.1692	0.0123113	0.0215284	10.1692	0.0123113	0.0215293	10.1692	0.0125195	10.1692	0.0123113	0.0215293	10.1692	0.0123113	0.0215294	10.1692	0.0125195	10.1692	0.0123113	0.0215294	10.1692	0.0123113	0.0215294	10.1692	0.0125195	10.1692	0.0123113	0.0215294	10.1692	0.022858	0.0215294	10.1692	0.0125195	10.1692	0.0123113	0.0215294	10.1692	0.0245164	0.039942	10.1692	0.124471	10.1692	0.135968	0.039942	10.1692	0.147309	0.0451268	10.1692	0.258732	10.1692	0.304473	0.0451268	10.1692	0.327578	0.0467041	10.1692	0.609959	10.1692	0.880133	0.0467041	10.1692	1.01189	0.0471948	10.1692	4.04687	10.1692	8.27622	0.0471948	10.1692	9.28563	0.0473484	10.1692	10.1692	10.1692	10.1692	0.0473484	10.1692	10.1692	0.147982	10.1692	10.1692	10.1692	10.1692	0.147982	10.1692	10.1692	0.127987	10.1692	10.1692	10.1692	10.1692	0.127987	10.1692	10.1692	0.112213	10.1692	10.1692	10.1692	10.1692	0.112213	10.1692	10.1692	0.10114	10.1692	10.1692	10.1692	10.1692	0.10114	10.1692	10.1692	0.0940196	10.1692	10.1692	10.1692	10.1692	0.0940196	10.1692	10.1692	0.089706	10.1692	10.1692	10.1692	10.1692	0.089706	10.1692	10.1692	0.0492822	10.1692	10.1692	10.1692	10.1692	0.0492822	10.1692	10.1692	0.037699	10.1692	10.1692	10.1692	10.1692	0.037699	10.1692	10.1692	0.0349112	10.1692	10.1692	10.1692	10.1692	0.0349112	10.1692	10.1692	0.0342715	10.1692	10.1692	10.1692	10.1692	0.0342715	10.1692	10.1692	0.0341264	10.1692	10.1692	10.1692	10.1692	0.0341264	10.1692	10.1692	0.0340936	10.1692	10.1692	10.1692	10.1692	0.0340936	10.1692	10.1692	0.0340861	10.1692	10.1692	10.1692	10.1692	0.0340861	10.1692	10.1692	0.0340844	10.1692	10.1692	10.1692	10.1692	0.0340844	10.1692	10.1692	0.0340841	10.1692	10.1692	10.1692	10.1692	0.0340841	10.1692	10.1692	0.034084	10.1692	10.1692	10.1692	10.1692	0.034084	10.1692	10.1692	0.034084	10.1692	10.1692	10.1692	10.1692	0.034084	10.1692	10.1692	0.034084	10.1692	10.1692	10.1692	10.1692	0.034084	10.1692	10.1692	0.034084	10.1692	10.1692	10.1692	10.1692	0.034084	10.1692	10.1692	0.034084	10.1692	10.1692	10.1692	10.1692	0.034084	10.1692	10.1692	0.034084	10.1692	10.1692	10.1692	10.1692	0.034084	10.1692	10.1692	0.034084	10.1692	10.1692	10.1692	10.1692	0.034084	10.1692	10.1692	0.034084	10.1692	10.1692	10.1692	10.1692	0.034084	10.1692	10.1692	0.034084	10.1692	10.1692	10.1692	10.1692	0.034084	10.1692	10.1692	0.034084	10.1692	10.1692	10.1692	10.1692	0.034084	10.1692	10.1692	0.034084	10.1692	10.1692	10.1692	10.1692	0.034084	10.1692	0	0	0	0	0	0	0	0	0.0245018	0.0245018	0.0245018	0.0245018	0.0245018	0.0245018	0.0245018	0.0245018	0.0288195	0.0288195	0.0288195	0.0288195	0.0288195	0.0288195	0.0288195	0.0288195	0.0296553	0.0296553	0.0296553	0.0296553	0.0296553	0.0296553	0.0296553	0.0296553	0.00344606	0.00344606	0.00344606	0.00344606	0.00344606	0.00344606	0.00344606	0.00344606	0.00289468	0.00289468	0.00289468	0.00289468	0.00289468	0.00289468	0.00289468	0.00289468	0.00288408	0.00288408	0.00288408	0.00288408	0.00288408	0.00288408	0.00288408	0.00288408	0.00288388	0.00288388	0.00288388	0.00288388	0.00288388	0.00288388	0.00288388	0.00288388	0.00288387	0.00288387	0.00288387	0.00288387	0.00288387	0.00288387	0.00288387	0.00288387	0.00288387	0.00288387	0.00288387	0.00288387	0.00288387	0.00288387	0.00288387	0.00288387	0.00851537	0.00979791	0.0249745	0.00865454	4.59638	0.00865454	0.0249745	4.59638	0.00884011	0.0102585	0.0289099	0.00899288	5.52973	0.00899288	0.0289099	5.52973	0.00885921	0.0102899	0.0296731	0.00901313	5.52973	0.00901313	0.0296731	5.52973	0.00886033	0.0102921	0.0298234	0.00901434	5.52973	0.00901434	0.0298234	5.52973	0.0088604	0.0102922	0.0298531	0.00901441	5.52973	0.00901441	0.0298531	5.52973	0.0088604	0.0102923	0.0298589	0.00901442	5.52973	0.00901442	0.0298589	5.52973	0.0088604	0.0102923	0.0298601	0.00901442	5.52973	0.00901442	0.0298601	5.52973	0.0088604	0.0102923	0.0298603	0.00901442	5.52973	0.00901442	0.0298603	5.52973	0.0278456	0.0102923	0.0298604	0.00901442	5.52973	0.00901442	0.0298604	5.52973	0.0315751	0.0323276	0.00727253	0.053786	5.52973	0.0484099	0.0161062	5.52973	0.074557	0.0374	0.00625847	0.0722155	5.52973	0.0627595	0.0147009	5.52973	0.0988109	0.0386753	0.00621642	0.0815017	5.52973	0.0689712	0.0145644	5.52973	0.11576	0.0390027	0.00621468	0.086617	5.52973	0.0718449	0.0145512	5.52973	0.129263	0.0390872	0.00621461	0.0895684	5.52973	0.0732139	0.0145499	5.52973	0.0907795	0.0804114	0.0255318	0.126343	5.52973	0.113579	0.0269813	5.52973	0.0734337	0.0519481	0.0200135	0.0653149	5.52973	0.063293	0.0135837	5.52973	0.0431787	0.0430519	0.0192943	0.0436826	5.52973	0.0454366	0.0124274	5.52973	0.035353	0.0405948	0.0192024	0.0378646	5.52973	0.0403818	0.0123323	5.52973	0.0335695	0.039941	0.0191907	0.0364358	5.52973	0.0390552	0.0123245	5.52973	0.0331758	0.0397688	0.0191892	0.0360932	5.52973	0.0387142	0.0123239	5.52973	0.0311133	0.0276593	0.00946725	0.030547	5.52973	0.0310815	0.00904506	5.52973	0.0300375	0.0255272	0.00887496	0.0294457	5.52973	0.0295501	0.0088501	5.52973	0.0298243	0.0251692	0.0088401	0.0292318	5.52973	0.029252	0.00883864	5.52973	0.0297822	0.0251095	0.00883805	0.0291904	5.52973	0.0291943	0.00883796	5.52973	0.0297739	0.0250996	0.00883793	0.0291824	5.52973	0.0291831	0.00883793	5.52973	0.0297723	0.0250979	0.00883792	0.0291808	5.52973	0.029181	0.00883792	5.52973	0.029772	0.0250977	0.00883792	0.0291805	5.52973	0.0291806	0.00883792	5.52973	0.0297719	0.0250976	0.00883792	0.0291805	5.52973	0.0291805	0.00883792	5.52973	0.0297719	0.0250976	0.00883792	0.0291805	5.52973	0.0291805	0.00883792	5.52973	0.0297719	0.0250976	0.00883792	0.0291805	5.52973	0.0291805	0.00883792	5.52973	0.0297719	0.0250976	0.00883792	0.0291805	5.52973	0.0291805	0.00883792	5.52973	0.0297719	0.0250976	0.00883792	0.0291805	5.52973	0.0291805	0.00883792	5.52973	0.0297719	0.0250976	0.00883792	0.0291805	5.52973	0.0291805	0.00883792	5.52973	0.0297719	0.0250976	0.00883792	0.0291805	5.52973	0.0291805	0.00883792	5.52973	0.0297719	0.0250976	0.00883792	0.0291805	5.52973	0.0291805	0.00883792	5.52973	0.0297719	0.0250976	0.00883792	0.0291805	5.52973	0.0291805	0.00883792	5.52973	0.0297719	0.0250976	0.00883792	0.0291805	5.52973	0.0291805	0.00883792	5.52973	0.0297719	0.0250976	0.00883792	0.0291805	5.52973	0.0291805	0.00883792	5.52973	0.0297719	0.0250976	0.00883792	0.0291805	5.52973	0.0291805
[truncated: 109,495 more chars]
