# Supplementary material for: The Importance of Lateral Connections in the Parietal Cortex for Generating Motor Plans
Source: PLoS One. 2015 Aug 7;10(8):e0134669. doi: 10.1371/journal.pone.0134669 (PMC4529220; doi:10.1371/journal.pone.0134669)
Supplement: S1 Dataset — The complete dataset utilized in the data-dependent figures. (ZIP) [file pone.0134669.s001.zip › Champion_Data/Evolved_Flash_Task/TS_15/lat_3_2to4_9T84/ppc_vis_input.txt]

0	0	0	0	0	0	0	0	0	0	0	0	0	0	0	0	0	0	0	0	0	0	0	0	0	0	0	0	0	0	0	0	0	0	0	0	0	0	0	0	0	0	0	0	0	0	0	0	0	0	0	0	0	0	0	0	0	0	0	0	0	0	0	0	0	0	0	0	0	0	0	0	0.0214775	0.000365454	6.3934e-06	0.000365454	5.70302e-06	6.3934e-06	5.70302e-06	5.6929e-06	0.0214775	0.000365454	6.3934e-06	0.000365454	5.70302e-06	6.3934e-06	5.70302e-06	5.6929e-06	0.0214775	0.000365454	6.3934e-06	0.000365454	5.70302e-06	6.3934e-06	5.70302e-06	5.6929e-06	0.0214775	0.000365454	6.3934e-06	0.000365454	5.70302e-06	6.3934e-06	5.70302e-06	5.6929e-06	0.0214775	0.000365454	6.3934e-06	0.000365454	5.70302e-06	6.3934e-06	5.70302e-06	5.6929e-06	0.0214775	0.000365454	6.3934e-06	0.000365454	5.70302e-06	6.3934e-06	5.70302e-06	5.6929e-06	0.0214775	0.000365454	6.3934e-06	0.000365454	5.70302e-06	6.3934e-06	5.70302e-06	5.6929e-06	0.0214775	0.000365454	6.3934e-06	0.000365454	5.70302e-06	6.3934e-06	5.70302e-06	5.6929e-06	0.0214775	0.000365454	6.3934e-06	0.000365454	5.70302e-06	6.3934e-06	5.70302e-06	5.6929e-06	0.0214775	0.000365454	6.3934e-06	0.000365454	5.70302e-06	6.3934e-06	5.70302e-06	5.6929e-06	0.0214775	0.000365454	6.3934e-06	0.000365454	5.70302e-06	6.3934e-06	5.70302e-06	5.6929e-06	0.0214775	0.000365454	6.3934e-06	0.000365454	5.70302e-06	6.3934e-06	5.70302e-06	5.6929e-06	0.0214775	0.000365454	6.3934e-06	0.000365454	5.70302e-06	6.3934e-06	5.70302e-06	5.6929e-06	0.0214775	0.000365454	6.3934e-06	0.000365454	5.70302e-06	6.3934e-06	5.70302e-06	5.6929e-06	0.0215309	0.000365454	6.3934e-06	0.000365454	5.70302e-06	6.3934e-06	5.70302e-06	3.18088e-07	5.90635e-05	5.90635e-05	3.37645e-06	5.90635e-05	3.18072e-07	3.37645e-06	3.18072e-07	1.72703e-08	0.00060164	5.90635e-05	3.37645e-06	5.90635e-05	3.18072e-07	3.37645e-06	3.18072e-07	1.72703e-08	0.00060164	5.90635e-05	3.37645e-06	5.90635e-05	3.18072e-07	3.37645e-06	3.18072e-07	1.72703e-08	0.00060164	5.90635e-05	3.37645e-06	5.90635e-05	3.18072e-07	3.37645e-06	3.18072e-07	1.72703e-08	0.00060164	5.90635e-05	3.37645e-06	5.90635e-05	3.18072e-07	3.37645e-06	3.18072e-07	5.31637e-10	0.00361356	0.000359761	7.00519e-07	0.000359761	1.01368e-08	7.00519e-07	1.01368e-08	1.56913e-11	0.0214718	0.000359761	7.00519e-07	0.000359761	1.01368e-08	7.00519e-07	1.01368e-08	1.56913e-11	0.0214718	0.000359761	7.00519e-07	0.000359761	1.01368e-08	7.00519e-07	1.01368e-08	1.56913e-11	0.0214718	0.000359761	7.00519e-07	0.000359761	1.01368e-08	7.00519e-07	1.01368e-08	1.56913e-11	0.0214718	0.000359761	7.00519e-07	0.000359761	1.01368e-08	7.00519e-07	1.01368e-08	1.56913e-11	0.0214718	0.000359761	7.00519e-07	0.000359761	1.01368e-08	7.00519e-07	1.01368e-08	1.56913e-11	0.0214718	0.000359761	7.00519e-07	0.000359761	1.01368e-08	7.00519e-07	1.01368e-08	1.56913e-11	0.0214718	0.000359761	7.00519e-07	0.000359761	1.01368e-08	7.00519e-07	1.01368e-08	1.56913e-11	0.0214718	0.000359761	7.00519e-07	0.000359761	1.01368e-08	7.00519e-07	1.01368e-08	1.56913e-11	0.0214718	0.000359761	7.00519e-07	0.000359761	1.01368e-08	7.00519e-07	1.01368e-08	1.56913e-11	0.0214718	0.000359761	7.00519e-07	0.000359761	1.01368e-08	7.00519e-07	1.01368e-08	1.56913e-11	0.0214718	0.000359761	7.00519e-07	0.000359761	1.01368e-08	7.00519e-07	1.01368e-08	1.56913e-11	0.0214718	0.000359761	7.00519e-07	0.000359761	1.01368e-08	7.00519e-07	1.01368e-08	1.56913e-11	0.0214718	0.000359761	7.00519e-07	0.000359761	1.01368e-08	7.00519e-07	1.01368e-08	1.56913e-11	0.0214718	0.000359761	7.00519e-07	0.000359761	1.01368e-08	7.00519e-07	1.01368e-08	1.56913e-11	0.0214718	0.000359761	7.00519e-07	0.000359761	1.01368e-08	7.00519e-07	1.01368e-08	1.56913e-11	0.0214718	0.000359761	7.00519e-07	0.000359761	1.01368e-08	7.00519e-07	1.01368e-08	1.56913e-11	0.0214718	0.000359761	7.00519e-07	0.000359761	1.01368e-08	7.00519e-07	1.01368e-08	1.56913e-11	0.0214718	0.000359761	7.00519e-07	0.000359761	1.01368e-08	7.00519e-07	1.01368e-08	1.56913e-11	0.0214718	0.000359761	7.00519e-07	0.000359761	1.01368e-08	7.00519e-07	1.01368e-08	1.56913e-11	0.0214718	0.000359761	7.00519e-07	0.000359761	1.01368e-08	7.00519e-07	1.01368e-08	1.56913e-11	0	0	0	0	0	0	0	0	0	0	0	0	0	0	0	0	0	0	0	0	0	0	0	0	0	0	0	0	0	0	0	0	0	0	0	0	0	0	0	0	0	0	0	0	0	0	0	0	0	0	0	0	0	0	0	0	0	0	0	0	0	0	0	0	0	0	0	0	0	0	0	0	0.0762425	0.00135803	6.16629e-05	0.00367262	5.91741e-05	7.99932e-05	5.93816e-05	5.9064e-05	0.0762425	0.00135803	6.16629e-05	0.00367262	5.91741e-05	7.99932e-05	5.93816e-05	5.9064e-05	0.0762425	0.00135803	6.16629e-05	0.00367262	5.91741e-05	7.99932e-05	5.93816e-05	5.9064e-05	0.0762425	0.00135803	6.16629e-05	0.00367262	5.91741e-05	7.99932e-05	5.93816e-05	5.9064e-05	0.0762425	0.00135803	6.16629e-05	0.00367262	5.91741e-05	7.99932e-05	5.93816e-05	5.9064e-05	0.0762425	0.00135803	6.16629e-05	0.00367262	5.91741e-05	7.99932e-05	5.93816e-05	5.9064e-05	0.0762425	0.00135803	6.16629e-05	0.00367262	5.91741e-05	7.99932e-05	5.93816e-05	5.9064e-05	0.0762425	0.00135803	6.16629e-05	0.00367262	5.91741e-05	7.99932e-05	5.93816e-05	5.9064e-05	0.0762425	0.00135803	6.16629e-05	0.00367262	5.91741e-05	7.99932e-05	5.93816e-05	5.9064e-05	0.0762425	0.00135803	6.16629e-05	0.00367262	5.91741e-05	7.99932e-05	5.93816e-05	5.9064e-05	0.0762425	0.00135803	6.16629e-05	0.00367262	5.91741e-05	7.99932e-05	5.93816e-05	5.9064e-05	0.0762425	0.00135803	6.16629e-05	0.00367262	5.91741e-05	7.99932e-05	5.93816e-05	5.9064e-05	0.0762425	0.00135803	6.16629e-05	0.00367262	5.91741e-05	7.99932e-05	5.93816e-05	5.9064e-05	0.0762425	0.00135803	6.16629e-05	0.00367262	5.91741e-05	7.99932e-05	5.93816e-05	5.9064e-05	0.0765432	0.00135803	6.16629e-05	0.00367262	5.91741e-05	7.99932e-05	5.93816e-05	3.37698e-06	0.000359761	0.000359761	2.09297e-05	0.00060164	3.37645e-06	5.90635e-05	5.69289e-06	3.18072e-07	0.00361356	0.000359761	2.09297e-05	0.00060164	3.37645e-06	5.90635e-05	5.69289e-06	3.18072e-07	0.00361356	0.000359761	2.09297e-05	0.00060164	3.37645e-06	5.90635e-05	5.69289e-06	3.18072e-07	0.00361356	0.000359761	2.09297e-05	0.00060164	3.37645e-06	5.90635e-05	5.69289e-06	3.18072e-07	0.00361356	0.000359761	2.09297e-05	0.00060164	3.37645e-06	5.90635e-05	5.69289e-06	1.01368e-08	0.0129186	0.00129896	2.5994e-06	0.00361356	1.10636e-07	2.09297e-05	3.18072e-07	5.31637e-10	0.0761834	0.00129896	2.5994e-06	0.00361356	1.10636e-07	2.09297e-05	3.18072e-07	5.31637e-10	0.0761834	0.00129896	2.5994e-06	0.00361356	1.10636e-07	2.09297e-05	3.18072e-07	5.31637e-10	0.0761834	0.00129896	2.5994e-06	0.00361356	1.10636e-07	2.09297e-05	3.18072e-07	5.31637e-10	0.0761834	0.00129896	2.5994e-06	0.00361356	1.10636e-07	2.09297e-05	3.18072e-07	5.31637e-10	0.0761834	0.00129896	2.5994e-06	0.00361356	1.10636e-07	2.09297e-05	3.18072e-07	5.31637e-10	0.0761834	0.00129896	2.5994e-06	0.00361356	1.10636e-07	2.09297e-05	3.18072e-07	5.31637e-10	0.0761834	0.00129896	2.5994e-06	0.00361356	1.10636e-07	2.09297e-05	3.18072e-07	5.31637e-10	0.0761834	0.00129896	2.5994e-06	0.00361356	1.10636e-07	2.09297e-05	3.18072e-07	5.31637e-10	0.0761834	0.00129896	2.5994e-06	0.00361356	1.10636e-07	2.09297e-05	3.18072e-07	5.31637e-10	0.0761834	0.00129896	2.5994e-06	0.00361356	1.10636e-07	2.09297e-05	3.18072e-07	5.31637e-10	0.0761834	0.00129896	2.5994e-06	0.00361356	1.10636e-07	2.09297e-05	3.18072e-07	5.31637e-10	0.0761834	0.00129896	2.5994e-06	0.00361356	1.10636e-07	2.09297e-05	3.18072e-07	5.31637e-10	0.0761834	0.00129896	2.5994e-06	0.00361356	1.10636e-07	2.09297e-05	3.18072e-07	5.31637e-10	0.0761834	0.00129896	2.5994e-06	0.00361356	1.10636e-07	2.09297e-05	3.18072e-07	5.31637e-10	0.0761834	0.00129896	2.5994e-06	0.00361356	1.10636e-07	2.09297e-05	3.18072e-07	5.31637e-10	0.0761834	0.00129896	2.5994e-06	0.00361356	1.10636e-07	2.09297e-05	3.18072e-07	5.31637e-10	0.0761834	0.00129896	2.5994e-06	0.00361356	1.10636e-07	2.09297e-05	3.18072e-07	5.31637e-10	0.0761834	0.00129896	2.5994e-06	0.00361356	1.10636e-07	2.09297e-05	3.18072e-07	5.31637e-10	0.0761834	0.00129896	2.5994e-06	0.00361356	1.10636e-07	2.09297e-05	3.18072e-07	5.31637e-10	0.0761834	0.00129896	2.5994e-06	0.00361356	1.10636e-07	2.09297e-05	3.18072e-07	5.31637e-10	0	0	0	0	0	0	0	0	0	0	0	0	0	0	0	0	0	0	0	0	0	0	0	0	0	0	0	0	0	0	0	0	0	0	0	0	0	0	0	0	0	0	0	0	0	0	0	0	0	0	0	0	0	0	0	0	0	0	0	0	0	0	0	0	0	0	0	0	0	0	0	0	0.162817	0.0031587	0.000365454	0.0218316	0.000360461	0.000719521	0.000365454	0.000359771	0.162817	0.0031587	0.000365454	0.0218316	0.000360461	0.000719521	0.000365454	0.000359771	0.162817	0.0031587	0.000365454	0.0218316	0.000360461	0.000719521	0.000365454	0.000359771	0.162817	0.0031587	0.000365454	0.0218316	0.000360461	0.000719521	0.000365454	0.000359771	0.162817	0.0031587	0.000365454	0.0218316	0.000360461	0.000719521	0.000365454	0.000359771	0.162817	0.0031587	0.000365454	0.0218316	0.000360461	0.000719521	0.000365454	0.000359771	0.162817	0.0031587	0.000365454	0.0218316	0.000360461	0.000719521	0.000365454	0.000359771	0.162817	0.0031587	0.000365454	0.0218316	0.000360461	0.000719521	0.000365454	0.000359771	0.162817	0.0031587	0.000365454	0.0218316	0.000360461	0.000719521	0.000365454	0.000359771	0.162817	0.0031587	0.000365454	0.0218316	0.000360461	0.000719521	0.000365454	0.000359771	0.162817	0.0031587	0.000365454	0.0218316	0.000360461	0.000719521	0.000365454	0.000359771	0.162817	0.0031587	0.000365454	0.0218316	0.000360461	0.000719521	0.000365454	0.000359771	0.162817	0.0031587	0.000365454	0.0218316	0.000360461	0.000719521	0.000365454	0.000359771	0.162817	0.0031587	0.000365454	0.0218316	0.000360461	0.000719521	0.000365454	0.000359771	0.163756	0.0031587	0.000365454	0.0218316	0.000360461	0.000719521	0.000365454	2.09398e-05	0.00129896	0.00129896	7.65089e-05	0.00361356	2.09297e-05	0.00060164	5.90635e-05	3.37645e-06	0.0129186	0.00129896	7.65089e-05	0.00361356	2.09297e-05	0.00060164	5.90635e-05	3.37645e-06	0.0129186	0.00129896	7.65089e-05	0.00361356	2.09297e-05	0.00060164	5.90635e-05	3.37645e-06	0.0129186	0.00129896	7.65089e-05	0.00361356	2.09297e-05	0.00060164	5.90635e-05	3.37645e-06	0.0129186	0.00129896	7.65089e-05	0.00361356	2.09297e-05	0.00060164	5.90635e-05	1.10636e-07	0.0276729	0.00279894	5.69289e-06	0.0214718	7.00519e-07	0.000359761	5.69289e-06	1.01368e-08	0.162457	0.00279894	5.69289e-06	0.0214718	7.00519e-07	0.000359761	5.69289e-06	1.01368e-08	0.162457	0.00279894	5.69289e-06	0.0214718	7.00519e-07	0.000359761	5.69289e-06	1.01368e-08	0.162457	0.00279894	5.69289e-06	0.0214718	7.00519e-07	0.000359761	5.69289e-06	1.01368e-08	0.162457	0.00279894	5.69289e-06	0.0214718	7.00519e-07	0.000359761	5.69289e-06	1.01368e-08	0.162457	0.00279894	5.69289e-06	0.0214718	7.00519e-07	0.000359761	5.69289e-06	1.01368e-08	0.162457	0.00279894	5.69289e-06	0.0214718	7.00519e-07	0.000359761	5.69289e-06	1.01368e-08	0.162457	0.00279894	5.69289e-06	0.0214718	7.00519e-07	0.000359761	5.69289e-06	1.01368e-08	0.162457	0.00279894	5.69289e-06	0.0214718	7.00519e-07	0.000359761	5.69289e-06	1.01368e-08	0.162457	0.00279894	5.69289e-06	0.0214718	7.00519e-07	0.000359761	5.69289e-06	1.01368e-08	0.162457	0.00279894	5.69289e-06	0.0214718	7.00519e-07	0.000359761	5.69289e-06	1.01368e-08	0.162457	0.00279894	5.69289e-06	0.0214718	7.00519e-07	0.000359761	5.69289e-06	1.01368e-08	0.162457	0.00279894	5.69289e-06	0.0214718	7.00519e-07	0.000359761	5.69289e-06	1.01368e-08	0.162457	0.00279894	5.69289e-06	0.0214718	7.00519e-07	0.000359761	5.69289e-06	1.01368e-08	0.162457	0.00279894	5.69289e-06	0.0214718	7.00519e-07	0.000359761	5.69289e-06	1.01368e-08	0.162457	0.00279894	5.69289e-06	0.0214718	7.00519e-07	0.000359761	5.69289e-06	1.01368e-08	0.162457	0.00279894	5.69289e-06	0.0214718	7.00519e-07	0.000359761	5.69289e-06	1.01368e-08	0.162457	0.00279894	5.69289e-06	0.0214718	7.00519e-07	0.000359761	5.69289e-06	1.01368e-08	0.162457	0.00279894	5.69289e-06	0.0214718	7.00519e-07	0.000359761	5.69289e-06	1.01368e-08	0.162457	0.00279894	5.69289e-06	0.0214718	7.00519e-07	0.000359761	5.69289e-06	1.01368e-08	0.162457	0.00279894	5.69289e-06	0.0214718	7.00519e-07	0.000359761	5.69289e-06	1.01368e-08	0	0	0	0	0	0	0	0	0	0	0	0	0	0	0	0	0	0	0	0	0	0	0	0	0	0	0	0	0	0	0	0	0	0	0	0	0	0	0	0	0	0	0	0	0	0	0	0	0	0	0	0	0	0	0	0	0	0	0	0	0	0	0	0	0	0	0	0	0	0	0	0	0.210316	0.00491252	0.00130635	0.0774824	0.00130156	0.00491252	0.00135803	0.00129907	0.210316	0.00491252	0.00130635	0.0774824	0.00130156	0.00491252	0.00135803	0.00129907	0.210316	0.00491252	0.00130635	0.0774824	0.00130156	0.00491252	0.00135803	0.00129907	0.210316	0.00491252	0.00130635	0.0774824	0.00130156	0.00491252	0.00135803	0.00129907	0.210316	0.00491252	0.00130635	0.0774824	0.00130156	0.00491252	0.00135803	0.00129907	0.210316	0.00491252	0.00130635	0.0774824	0.00130156	0.00491252	0.00135803	0.00129907	0.210316	0.00491252	0.00130635	0.0774824	0.00130156	0.00491252	0.00135803	0.00129907	0.210316	0.00491252	0.00130635	0.0774824	0.00130156	0.00491252	0.00135803	0.00129907	0.210316	0.00491252	0.00130635	0.0774824	0.00130156	0.00491252	0.00135803	0.00129907	0.210316	0.00491252	0.00130635	0.0774824	0.00130156	0.00491252	0.00135803	0.00129907	0.210316	0.00491252	0.00130635	0.0774824	0.00130156	0.00491252	0.00135803	0.00129907	0.210316	0.00491252	0.00130635	0.0774824	0.00130156	0.00491252	0.00135803	0.00129907	0.210316	0.00491252	0.00130635	0.0774824	0.00130156	0.00491252	0.00135803	0.00129907	0.210316	0.00491252	0.00130635	0.0774824	0.00130156	0.00491252	0.00135803	0.00129907	0.211816	0.00491252	0.00130635	0.0774824	0.00130156	0.00491252	0.00135803	7.66195e-05	0.00279894	0.00279894	0.000166074	0.0129186	7.65089e-05	0.00361356	0.000359761	2.09297e-05	0.0276729	0.00279894	0.000166074	0.0129186	7.65089e-05	0.00361356	0.000359761	2.09297e-05	0.0276729	0.00279894	0.000166074	0.0129186	7.65089e-05	0.00361356	0.000359761	2.09297e-05	0.0276729	0.00279894	0.000166074	0.0129186	7.65089e-05	0.00361356	0.000359761	2.09297e-05	0.0276729	0.00279894	0.000166074	0.0129186	7.65089e-05	0.00361356	0.000359761	7.00519e-07	0.0356571	0.00361356	7.38955e-06	0.0761834	2.5994e-06	0.00361356	5.90635e-05	1.10636e-07	0.209017	0.00361356	7.38955e-06	0.0761834	2.5994e-06	0.00361356	5.90635e-05	1.10636e-07	0.209017	0.00361356	7.38955e-06	0.0761834	2.5994e-06	0.00361356	5.90635e-05	1.10636e-07	0.209017	0.00361356	7.38955e-06	0.0761834	2.5994e-06	0.00361356	5.90635e-05	1.10636e-07	0.209017	0.00361356	7.38955e-06	0.0761834	2.5994e-06	0.00361356	5.90635e-05	1.10636e-07	0.209017	0.00361356	7.38955e-06	0.0761834	2.5994e-06	0.00361356	5.90635e-05	1.10636e-07	0.209017	0.00361356	7.38955e-06	0.0761834	2.5994e-06	0.00361356	5.90635e-05	1.10636e-07	0.209017	0.00361356	7.38955e-06	0.0761834	2.5994e-06	0.00361356	5.90635e-05	1.10636e-07	0.209017	0.00361356	7.38955e-06	0.0761834	2.5994e-06	0.00361356	5.90635e-05	1.10636e-07	0.209017	0.00361356	7.38955e-06	0.0761834	2.5994e-06	0.00361356	5.90635e-05	1.10636e-07	0.209017	0.00361356	7.38955e-06	0.0761834	2.5994e-06	0.00361356	5.90635e-05	1.10636e-07	0.209017	0.00361356	7.38955e-06	0.0761834	2.5994e-06	0.00361356	5.90635e-05	1.10636e-07	0.209017	0.00361356	7.38955e-06	0.0761834	2.5994e-06	0.00361356	5.90635e-05	1.10636e-07	0.209017	0.00361356	7.38955e-06	0.0761834	2.5994e-06	0.00361356	5.90635e-05	1.10636e-07	0.209017	0.00361356	7.38955e-06	0.0761834	2.5994e-06	0.00361356	5.90635e-05	1.10636e-07	0.209017	0.00361356	7.38955e-06	0.0761834	2.5994e-06	0.00361356	5.90635e-05	1.10636e-07	0.209017	0.00361356	7.38955e-06	0.0761834	2.5994e-06	0.00361356	5.90635e-05	1.10636e-07	0.209017	0.00361356	7.38955e-06	0.0761834	2.5994e-06	0.00361356	5.90635e-05	1.10636e-07	0.209017	0.00361356	7.38955e-06	0.0761834	2.5994e-06	0.00361356	5.90635e-05	1.10636e-07	0.209017	0.00361356	7.38955e-06	0.0761834	2.5994e-06	0.00361356	5.90635e-05	1.10636e-07	0.209017	0.00361356	7.38955e-06	0.0761834	2.5994e-06	0.00361356	5.90635e-05	1.10636e-07	0	0	0	0	0	0	0	0	0	0	0	0	0	0	0	0	0	0	0	0	0	0	0	0	0	0	0	0	0	0	0	0	0	0	0	0	0	0	0	0	0	0	0	0	0	0	0	0	0	0	0	0	0	0	0	0	0	0	0	0	0	0	0	0	0	0	0	0	0	0	0	0	0.165256	0.00559788	0.00280463	0.165256	0.00280463	0.0242708	0.0031587	0.00279964	0.165256	0.00559788	0.00280463	0.165256	0.00280463	0.0242708	0.0031587	0.00279964	0.165256	0.00559788	0.00280463	0.165256	0.00280463	0.0242708	0.0031587	0.00279964	0.165256	0.00559788	0.00280463	0.165256	0.00280463	0.0242708	0.0031587	0.00279964	0.165256	0.00559788	0.00280463	0.165256	0.00280463	0.0242708	0.0031587	0.00279964	0.165256	0.00559788	0.00280463	0.165256	0.00280463	0.0242708	0.0031587	0.00279964	0.165256	0.00559788	0.00280463	0.165256	0.00280463	0.0242708	0.0031587	0.00279964	0.165256	0.00559788	0.00280463	0.165256	0.00280463	0.0242708	0.0031587	0.00279964	0.165256	0.00559788	0.00280463	0.165256	0.00280463	0.0242708	0.0031587	0.00279964	0.165256	0.00559788	0.00280463	0.165256	0.00280463	0.0242708	0.0031587	0.00279964	0.165256	0.00559788	0.00280463	0.165256	0.00280463	0.0242708	0.0031587	0.00279964	0.165256	0.00559788	0.00280463	0.165256	0.00280463	0.0242708	0.0031587	0.00279964	0.165256	0.00559788	0.00280463	0.165256	0.00280463	0.0242708	0.0031587	0.00279964	0.165256	0.00559788	0.00280463	0.165256	0.00280463	0.0242708	0.0031587	0.00279964	0.166071	0.00559788	0.00280463	0.165256	0.00280463	0.0242708	0.0031587	0.000166775	0.00361356	0.00361356	0.000214933	0.0276729	0.000166074	0.0129186	0.00129896	7.65089e-05	0.0356571	0.00361356	0.000214933	0.0276729	0.000166074	0.0129186	0.00129896	7.65089e-05	0.0356571	0.00361356	0.000214933	0.0276729	0.000166074	0.0129186	0.00129896	7.65089e-05	0.0356571	0.00361356	0.000214933	0.0276729	0.000166074	0.0129186	0.00129896	7.65089e-05	0.0356571	0.00361356	0.000214933	0.0276729	0.000166074	0.0129186	0.00129896	2.5994e-06	0.0276729	0.00279894	5.69289e-06	0.162457	5.69289e-06	0.0214718	0.000359761	7.00519e-07	0.162457	0.00279894	5.69289e-06	0.162457	5.69289e-06	0.0214718	0.000359761	7.00519e-07	0.162457	0.00279894	5.69289e-06	0.162457	5.69289e-06	0.0214718	0.000359761	7.00519e-07	0.162457	0.00279894	5.69289e-06	0.162457	5.69289e-06	0.0214718	0.000359761	7.00519e-07	0.162457	0.00279894	5.69289e-06	0.162457	5.69289e-06	0.0214718	0.000359761	7.00519e-07	0.162457	0.00279894	5.69289e-06	0.162457	5.69289e-06	0.0214718	0.000359761	7.00519e-07	0.162457	0.00279894	5.69289e-06	0.162457	5.69289e-06	0.0214718	0.000359761	7.00519e-07	0.162457	0.00279894	5.69289e-06	0.162457	5.69289e-06	0.0214718	0.000359761	7.00519e-07	0.162457	0.00279894	5.69289e-06	0.162457	5.69289e-06	0.0214718	0.000359761	7.00519e-07	0.162457	0.00279894	5.69289e-06	0.162457	5.69289e-06	0.0214718	0.000359761	7.00519e-07	0.162457	0.00279894	5.69289e-06	0.162457	5.69289e-06	0.0214718	0.000359761	7.00519e-07	0.162457	0.00279894	5.69289e-06	0.162457	5.69289e-06	0.0214718	0.000359761	7.00519e-07	0.162457	0.00279894	5.69289e-06	0.162457	5.69289e-06	0.0214718	0.000359761	7.00519e-07	0.162457	0.00279894	5.69289e-06	0.162457	5.69289e-06	0.0214718	0.000359761	7.00519e-07	0.162457	0.00279894	5.69289e-06	0.162457	5.69289e-06	0.0214718	0.000359761	7.00519e-07	0.162457	0.00279894	5.69289e-06	0.162457	5.69289e-06	0.0214718	0.000359761	7.00519e-07	0.162457	0.00279894	5.69289e-06	0.162457	5.69289e-06	0.0214718	0.000359761	7.00519e-07	0.162457	0.00279894	5.69289e-06	0.162457	5.69289e-06	0.0214718	0.000359761	7.00519e-07	0.162457	0.00279894	5.69289e-06	0.162457	5.69289e-06	0.0214718	0.000359761	7.00519e-07	0.162457	0.00279894	5.69289e-06	0.162457	5.69289e-06	0.0214718	0.000359761	7.00519e-07	0.162457	0.00279894	5.69289e-06	0.162457	5.69289e-06	0.0214718	0.000359761	7.00519e-07	0	0	0	0	0	0	0	0	0	0	0	0	0	0	0	0	0	0	0	0	0	0	0	0	0	0	0	0	0	0	0	0	0	0	0	0	0	0	0	0	0	0	0	0	0	0	0	0	0	0	0	0	0	0	0	0	0	0	0	0	0	0	0	0	0	0	0	0	0	0	0	0	0.079797	0.00491252	0.00361615	0.21263	0.00362095	0.079797	0.00491252	0.00361615	0.079797	0.00491252	0.00361615	0.21263	0.00362095	0.079797	0.00491252	0.00361615	0.079797	0.00491252	0.00361615	0.21263	0.00362095	0.079797	0.00491252	0.00361615	0.079797	0.00491252	0.00361615	0.21263	0.00362095	0.079797	0.00491252	0.00361615	0.079797	0.00491252	0.00361615	0.21263	0.00362095	0.079797	0.00491252	0.00361615	0.079797	0.00491252	0.00361615	0.21263	0.00362095	0.079797	0.00491252	0.00361615	0.079797	0.00491252	0.00361615	0.21263	0.00362095	0.079797	0.00491252	0.00361615	0.079797	0.00491252	0.00361615	0.21263	0.00362095	0.079797	0.00491252	0.00361615	0.079797	0.00491252	0.00361615	0.21263	0.00362095	0.079797	0.00491252	0.00361615	0.079797	0.00491252	0.00361615	0.21263	0.00362095	0.079797	0.00491252	0.00361615	0.079797	0.00491252	0.00361615	0.21263	0.00362095	0.079797	0.00491252	0.00361615	0.079797	0.00491252	0.00361615	0.21263	0.00362095	0.079797	0.00491252	0.00361615	0.079797	0.00491252	0.00361615	0.21263	0.00362095	0.079797	0.00491252	0.00361615	0.079797	0.00491252	0.00361615	0.21263	0.00362095	0.079797	0.00491252	0.00361615	0.0789824	0.00491252	0.00361615	0.21263	0.00362095	0.079797	0.00491252	0.000217532	0.00279894	0.00279894	0.000166074	0.0356571	0.000214933	0.0276729	0.00279894	0.000166074	0.0276729	0.00279894	0.000166074	0.0356571	0.000214933	0.0276729	0.00279894	0.000166074	0.0276729	0.00279894	0.000166074	0.0356571	0.000214933	0.0276729	0.00279894	0.000166074	0.0276729	0.00279894	0.000166074	0.0356571	0.000214933	0.0276729	0.00279894	0.000166074	0.0276729	0.00279894	0.000166074	0.0356571	0.000214933	0.0276729	0.00279894	5.69289e-06	0.0129186	0.00129896	2.5994e-06	0.209017	7.38955e-06	0.0761834	0.00129896	2.5994e-06	0.0761834	0.00129896	2.5994e-06	0.209017	7.38955e-06	0.0761834	0.00129896	2.5994e-06	0.0761834	0.00129896	2.5994e-06	0.209017	7.38955e-06	0.0761834	0.00129896	2.5994e-06	0.0761834	0.00129896	2.5994e-06	0.209017	7.38955e-06	0.0761834	0.00129896	2.5994e-06	0.0761834	0.00129896	2.5994e-06	0.209017	7.38955e-06	0.0761834	0.00129896	2.5994e-06	0.0761834	0.00129896	2.5994e-06	0.209017	7.38955e-06	0.0761834	0.00129896	2.5994e-06	0.0761834	0.00129896	2.5994e-06	0.209017	7.38955e-06	0.0761834	0.00129896	2.5994e-06	0.0761834	0.00129896	2.5994e-06	0.209017	7.38955e-06	0.0761834	0.00129896	2.5994e-06	0.0761834	0.00129896	2.5994e-06	0.209017	7.38955e-06	0.0761834	0.00129896	2.5994e-06	0.0761834	0.00129896	2.5994e-06	0.209017	7.38955e-06	0.0761834	0.00129896	2.5994e-06	0.0761834	0.00129896	2.5994e-06	0.209017	7.38955e-06	0.0761834	0.00129896	2.5994e-06	0.0761834	0.00129896	2.5994e-06	0.209017	7.38955e-06	0.0761834	0.00129896	2.5994e-06	0.0761834	0.00129896	2.5994e-06	0.209017	7.38955e-06	0.0761834	0.00129896	2.5994e-06	0.0761834	0.00129896	2.5994e-06	0.209017	7.38955e-06	0.0761834	0.00129896	2.5994e-06	0.0761834	0.00129896	2.5994e-06	0.209017	7.38955e-06	0.0761834	0.00129896	2.5994e-06	0.0761834	0.00129896	2.5994e-06	0.209017	7.38955e-06	0.0761834	0.00129896	2.5994e-06	0.0761834	0.00129896	2.5994e-06	0.209017	7.38955e-06	0.0761834	0.00129896	2.5994e-06	0.0761834	0.00129896	2.5994e-06	0.209017	7.38955e-06	0.0761834	0.00129896	2.5994e-06	0.0761834	0.00129896	2.5994e-06	0.209017	7.38955e-06	0.0761834	0.00129896	2.5994e-06	0.0761834	0.00129896	2.5994e-06	0.209017	7.38955e-06	0.0761834	0.00129896	2.5994e-06	0.0761834	0.00129896	2.5994e-06	0.209017	7.38955e-06	0.0761834	0.00129896	2.5994e-06	0	0	0	0	0	0	0	0	0	0	0	0	0	0	0	0	0	0	0	0	0	0	0	0	0	0	0	0	0	0	0	0	0	0	0	0	0	0	0	0	0	0	0	0	0	0	0	0	0	0	0	0	0	0	0	0	0	0	0	0	0	0	0	0	0	0	0	0	0	0	0	0	0.0242708	0.0031587	0.00279964	0.165256	0.00280463	0.165256	0.00559788	0.00280463	0.0242708	0.0031587	0.00279964	0.165256	0.00280463	0.165256	0.00559788	0.00280463	0.0242708	0.0031587	0.00279964	0.165256	0.00280463	0.165256	0.00559788	0.00280463	0.0242708	0.0031587	0.00279964	0.165256	0.00280463	0.165256	0.00559788	0.00280463	0.0242708	0.0031587	0.00279964	0.165256	0.00280463	0.165256	0.00559788	0.00280463	0.0242708	0.0031587	0.00279964	0.165256	0.00280463	0.165256	0.00559788	0.00280463	0.0242708	0.0031587	0.00279964	0.165256	0.00280463	0.165256	0.00559788	0.00280463	0.0242708	0.0031587	0.00279964	0.165256	0.00280463	0.165256	0.00559788	0.00280463	0.0242708	0.0031587	0.00279964	0.165256	0.00280463	0.165256	0.00559788	0.00280463	0.0242708	0.0031587	0.00279964	0.165256	0.00280463	0.165256	0.00559788	0.00280463	0.0242708	0.0031587	0.00279964	0.165256	0.00280463	0.165256	0.00559788	0.00280463	0.0242708	0.0031587	0.00279964	0.165256	0.00280463	0.165256	0.00559788	0.00280463	0.0242708	0.0031587	0.00279964	0.165256	0.00280463	0.165256	0.00559788	0.00280463	0.0242708	0.0031587	0.00279964	0.165256	0.00280463	0.165256	0.00559788	0.00280463	0.0227708	0.0031587	0.00279964	0.165256	0.00280463	0.165256	0.00559788	0.000171767	0.00129896	0.00129896	7.65089e-05	0.0276729	0.000166074	0.0356571	0.00361356	0.000214933	0.0129186	0.00129896	7.65089e-05	0.0276729	0.000166074	0.0356571	0.00361356	0.000214933	0.0129186	0.00129896	7.65089e-05	0.0276729	0.000166074	0.0356571	0.00361356	0.000214933	0.0129186	0.00129896	7.65089e-05	0.0276729	0.000166074	0.0356571	0.00361356	0.000214933	0.0129186	0.00129896	7.65089e-05	0.0276729	0.000166074	0.0356571	0.00361356	7.38955e-06	0.00361356	0.000359761	7.00519e-07	0.162457	5.69289e-06	0.162457	0.00279894	5.69289e-06	0.0214718	0.000359761	7.00519e-07	0.162457	5.69289e-06	0.162457	0.00279894	5.69289e-06	0.0214718	0.000359761	7.00519e-07	0.162457	5.69289e-06	0.162457	0.00279894	5.69289e-06	0.0214718	0.000359761	7.00519e-07	0.162457	5.69289e-06	0.162457	0.00279894	5.69289e-06	0.0214718	0.000359761	7.00519e-07	0.162457	5.69289e-06	0.162457	0.00279894	5.69289e-06	0.0214718	0.000359761	7.00519e-07	0.162457	5.69289e-06	0.162457	0.00279894	5.69289e-06	0.0214718	0.000359761	7.00519e-07	0.162457	5.69289e-06	0.162457	0.00279894	5.69289e-06	0.0214718	0.000359761	7.00519e-07	0.162457	5.69289e-06	0.162457	0.00279894	5.69289e-06	0.0214718	0.000359761	7.00519e-07	0.162457	5.69289e-06	0.162457	0.00279894	5.69289e-06	0.0214718	0.000359761	7.00519e-07	0.162457	5.69289e-06	0.162457	0.00279894	5.69289e-06	0.0214718	0.000359761	7.00519e-07	0.162457	5.69289e-06	0.162457	0.00279894	5.69289e-06	0.0214718	0.000359761	7.00519e-07	0.162457	5.69289e-06	0.162457	0.00279894	5.69289e-06	0.0214718	0.000359761	7.00519e-07	0.162457	5.69289e-06	0.162457	0.00279894	5.69289e-06	0.0214718	0.000359761	7.00519e-07	0.162457	5.69289e-06	0.162457	0.00279894	5.69289e-06	0.0214718	0.000359761	7.00519e-07	0.162457	5.69289e-06	0.162457	0.00279894	5.69289e-06	0.0214718	0.000359761	7.00519e-07	0.162457	5.69289e-06	0.162457	0.00279894	5.69289e-06	0.0214718	0.000359761	7.00519e-07	0.162457	5.69289e-06	0.162457	0.00279894	5.69289e-06	0.0214718	0.000359761	7.00519e-07	0.162457	5.69289e-06	0.162457	0.00279894	5.69289e-06	0.0214718	0.000359761	7.00519e-07	0.162457	5.69289e-06	0.162457	0.00279894	5.69289e-06	0.0214718	0.000359761	7.00519e-07	0.162457	5.69289e-06	0.162457	0.00279894	5.69289e-06	0.0214718	0.000359761	7.00519e-07	0.162457	5.69289e-06	0.162457	0.00279894	5.69289e-06	0	0	0	0	0	0	0	0	0	0	0	0	0	0	0	0	0	0	0	0	0	0	0	0	0	0	0	0	0	0	0	0	0	0	0	0	0	0	0	0	0	0	0	0	0	0	0	0	0	0	0	0	0	0	0	0	0	0	0	0	0	0	0	0	0	0	0	0	0	0	0	0	0.00491252	0.00135803	0.00129907	0.0774824	0.00130156	0.210316	0.00491252	0.00130635	0.00491252	0.00135803	0.00129907	0.0774824	0.00130156	0.210316	0.00491252	0.00130635	0.00491252	0.00135803	0.00129907	0.0774824	0.00130156	0.210316	0.00491252	0.00130635	0.00491252	0.00135803	0.00129907	0.0774824	0.00130156	0.210316	0.00491252	0.00130635	0.00491252	0.00135803	0.00129907	0.0774824	0.00130156	0.210316	0.00491252	0.00130635	0.00491252	0.00135803	0.00129907	0.0774824	0.00130156	0.210316	0.00491252	0.00130635	0.00491252	0.00135803	0.00129907	0.0774824	0.00130156	0.210316	0.00491252	0.00130635	0.00491252	0.00135803	0.00129907	0.0774824	0.00130156	0.210316	0.00491252	0.00130635	0.00491252	0.00135803	0.00129907	0.0774824	0.00130156	0.210316	0.00491252	0.00130635	0.00491252	0.00135803	0.00129907	0.0774824	0.00130156	0.210316	0.00491252	0.00130635	0.00491252	0.00135803	0.00129907	0.0774824	0.00130156	0.210316	0.00491252	0.00130635	0.00491252	0.00135803	0.00129907	0.0774824	0.00130156	0.210316	0.00491252	0.00130635	0.00491252	0.00135803	0.00129907	0.0774824	0.00130156	0.210316	0.00491252	0.00130635	0.00491252	0.00135803	0.00129907	0.0774824	0.00130156	0.210316	0.00491252	0.00130635	0.00397332	0.00135803	0.00129907	0.0774824	0.00130156	0.210316	0.00491252	8.38985e-05	0.000359761	0.000359761	2.09297e-05	0.0129186	7.65089e-05	0.0276729	0.00279894	0.000166074	0.00361356	0.000359761	2.09297e-05	0.0129186	7.65089e-05	0.0276729	0.00279894	0.000166074	0.00361356	0.000359761	2.09297e-05	0.0129186	7.65089e-05	0.0276729	0.00279894	0.000166074	0.00361356	0.000359761	2.09297e-05	0.0129186	7.65089e-05	0.0276729	0.00279894	0.000166074	0.00361356	0.000359761	2.09297e-05	0.0129186	7.65089e-05	0.0276729	0.00279894	5.69289e-06	0.00060164	5.90635e-05	1.10636e-07	0.0761834	2.5994e-06	0.209017	0.00361356	7.38955e-06	0.00361356	5.90635e-05	1.10636e-07	0.0761834	2.5994e-06	0.209017	0.00361356	7.38955e-06	0.00361356	5.90635e-05	1.10636e-07	0.0761834	2.5994e-06	0.209017	0.00361356	7.38955e-06	0.00361356	5.90635e-05	1.10636e-07	0.0761834	2.5994e-06	0.209017	0.00361356	7.38955e-06	0.00361356	5.90635e-05	1.10636e-07	0.0761834	2.5994e-06	0.209017	0.00361356	7.38955e-06	0.00361356	5.90635e-05	1.10636e-07	0.0761834	2.5994e-06	0.209017	0.00361356	7.38955e-06	0.00361356	5.90635e-05	1.10636e-07	0.0761834	2.5994e-06	0.209017	0.00361356	7.38955e-06	0.00361356	5.90635e-05	1.10636e-07	0.0761834	2.5994e-06	0.209017	0.00361356	7.38955e-06	0.00361356	5.90635e-05	1.10636e-07	0.0761834	2.5994e-06	0.209017	0.00361356	7.38955e-06	0.00361356	5.90635e-05	1.10636e-07	0.0761834	2.5994e-06	0.209017	0.00361356	7.38955e-06	0.00361356	5.90635e-05	1.10636e-07	0.0761834	2.5994e-06	0.209017	0.00361356	7.38955e-06	0.00361356	5.90635e-05	1.10636e-07	0.0761834	2.5994e-06	0.209017	0.00361356	7.38955e-06	0.00361356	5.90635e-05	1.10636e-07	0.0761834	2.5994e-06	0.209017	0.00361356	7.38955e-06	0.00361356	5.90635e-05	1.10636e-07	0.0761834	2.5994e-06	0.209017	0.00361356	7.38955e-06	0.00361356	5.90635e-05	1.10636e-07	0.0761834	2.5994e-06	0.209017	0.00361356	7.38955e-06	0.00361356	5.90635e-05	1.10636e-07	0.0761834	2.5994e-06	0.209017	0.00361356	7.38955e-06	0.00361356	5.90635e-05	1.10636e-07	0.0761834	2.5994e-06	0.209017	0.00361356	7.38955e-06	0.00361356	5.90635e-05	1.10636e-07	0.0761834	2.5994e-06	0.209017	0.00361356	7.38955e-06	0.00361356	5.90635e-05	1.10636e-07	0.0761834	2.5994e-06	0.209017	0.00361356	7.38955e-06	0.00361356	5.90635e-05	1.10636e-07	0.0761834	2.5994e-06	0.209017	0.00361356	7.38955e-06	0.00361356	5.90635e-05	1.10636e-07	0.0761834	2.5994e-06	0.209017	0.00361356	7.38955e-06	0	0	0	0	0	0	0	0	0	0	0	0	0	0	0	0	0	0	0	0	0	0	0	0	0	0	0	0	0	0	0	0	0	0	0	0	0	0	0	0	0	0	0	0	0	0	0	0	0	0	0	0	0	0	0	0	0	0	0	0	0	0	0	0	0	0	0	0	0	0	0	0	0.000719521	0.000365454	0.000359771	0.0218316	0.000360461	0.162817	0.0031587	0.000365454	0.000719521	0.000365454	0.000359771	0.0218316	0.000360461	0.162817	0.0031587	0.000365454	0.000719521	0.000365454	0.000359771	0.0218316	0.000360461	0.162817	0.0031587	0.000365454	0.000719521	0.000365454	0.000359771	0.0218316	0.000360461	0.162817	0.0031587	0.000365454	0.000719521	0.000365454	0.000359771	0.0218316	0.000360461	0.162817	0.0031587	0.000365454	0.000719521	0.000365454	0.000359771	0.0218316	0.000360461	0.162817	0.0031587	0.000365454	0.000719521	0.000365454	0.000359771	0.0218316	0.000360461	0.162817	0.0031587	0.000365454	0.000719521	0.000365454	0.000359771	0.0218316	0.000360461	0.162817	0.0031587	0.000365454	0.000719521	0.000365454	0.000359771	0.0218316	0.000360461	0.162817	0.0031587	0.000365454	0.000719521	0.000365454	0.000359771	0.0218316	0.000360461	0.162817	0.0031587	0.000365454	0.000719521	0.000365454	0.000359771	0.0218316	0.000360461	0.162817	0.0031587	0.000365454	0.000719521	0.000365454	0.000359771	0.0218316	0.000360461	0.162817	0.0031587	0.000365454	0.000719521	0.000365454	0.000359771	0.0218316	0.000360461	0.162817	0.0031587	0.000365454	0.000719521	0.000365454	0.000359771	0.0218316	0.000360461	0.162817	0.0031587	0.000365454	0.000418824	0.000365454	0.000359771	0.0218316	0.000360461	0.162817	0.0031587	2.66226e-05	5.90635e-05	5.90635e-05	3.37645e-06	0.00361356	2.09297e-05	0.0129186	0.00129896	7.65089e-05	0.00060164	5.90635e-05	3.37645e-06	0.00361356	2.09297e-05	0.0129186	0.00129896	7.65089e-05	0.00060164	5.90635e-05	3.37645e-06	0.00361356	2.09297e-05	0.0129186	0.00129896	7.65089e-05	0.00060164	5.90635e-05	3.37645e-06	0.00361356	2.09297e-05	0.0129186	0.00129896	7.65089e-05	0.00060164	5.90635e-05	3.37645e-06	0.00361356	2.09297e-05	0.0129186	0.00129896	2.5994e-06	5.90635e-05	5.69289e-06	1.01368e-08	0.0214718	7.00519e-07	0.162457	0.00279894	5.69289e-06	0.000359761	5.69289e-06	1.01368e-08	0.0214718	7.00519e-07	0.162457	0.00279894	5.69289e-06	0.000359761	5.69289e-06	1.01368e-08	0.0214718	7.00519e-07	0.162457	0.00279894	5.69289e-06	0.000359761	5.69289e-06	1.01368e-08	0.0214718	7.00519e-07	0.162457	0.00279894	5.69289e-06	0.000359761	5.69289e-06	1.01368e-08	0.0214718	7.00519e-07	0.162457	0.00279894	5.69289e-06	0.000359761	5.69289e-06	1.01368e-08	0.0214718	7.00519e-07	0.162457	0.00279894	5.69289e-06	0.000359761	5.69289e-06	1.01368e-08	0.0214718	7.00519e-07	0.162457	0.00279894	5.69289e-06	0.000359761	5.69289e-06	1.01368e-08	0.0214718	7.00519e-07	0.162457	0.00279894	5.69289e-06	0.000359761	5.69289e-06	1.01368e-08	0.0214718	7.00519e-07	0.162457	0.00279894	5.69289e-06	0.000359761	5.69289e-06	1.01368e-08	0.0214718	7.00519e-07	0.162457	0.00279894	5.69289e-06	0.000359761	5.69289e-06	1.01368e-08	0.0214718	7.00519e-07	0.162457	0.00279894	5.69289e-06	0.000359761	5.69289e-06	1.01368e-08	0.0214718	7.00519e-07	0.162457	0.00279894	5.69289e-06	0.000359761	5.69289e-06	1.01368e-08	0.0214718	7.00519e-07	0.162457	0.00279894	5.69289e-06	0.000359761	5.69289e-06	1.01368e-08	0.0214718	7.00519e-07	0.162457	0.00279894	5.69289e-06	0.000359761	5.69289e-06	1.01368e-08	0.0214718	7.00519e-07	0.162457	0.00279894	5.69289e-06	0.000359761	5.69289e-06	1.01368e-08	0.0214718	7.00519e-07	0.162457	0.00279894	5.69289e-06	0.000359761	5.69289e-06	1.01368e-08	0.0214718	7.00519e-07	0.162457	0.00279894	5.69289e-06	0.000359761	5.69289e-06	1.01368e-08	0.0214718	7.00519e-07	0.162457	0.00279894	5.69289e-06	0.000359761	5.69289e-06	1.01368e-08	0.0214718	7.00519e-07	0.162457	0.00279894	5.69289e-06	0.000359761	5.69289e-06	1.01368e-08	0.0214718	7.00519e-07	0.162457	0.00279894	5.69289e-06	0.000359761	5.69289e-06	1.01368e-08	0.0214718	7.00519e-07	0.162457	0.00279894	5.69289e-06	0	0	0	0	0	0	0	0	0	0	0	0	0	0	0	0	0	0	0	0	0	0	0	0	0	0	0	0	0	0	0	0	0	0	0	0	0	0	0	0	0	0	0	0	0	0	0	0	0	0	0	0	0	0	0	0	0	0	0	0	0	0	0	0	0	0	0	0	0	0	0	0	7.99932e-05	5.93816e-05	5.9064e-05	0.00367262	5.91741e-05	0.0762425	0.00135803	6.16629e-05	7.99932e-05	5.93816e-05	5.9064e-05	0.00367262	5.91741e-05	0.0762425	0.00135803	6.16629e-05	7.99932e-05	5.93816e-05	5.9064e-05	0.00367262	5.91741e-05	0.0762425	0.00135803	6.16629e-05	7.99932e-05	5.93816e-05	5.9064e-05	0.00367262	5.91741e-05	0.0762425	0.00135803	6.16629e-05	7.99932e-05	5.93816e-05	5.9064e-05	0.00367262	5.91741e-05	0.0762425	0.00135803	6.16629e-05	7.99932e-05	5.93816e-05	5.9064e-05	0.00367262	5.91741e-05	0.0762425	0.00135803	6.16629e-05	7.99932e-05	5.93816e-05	5.9064e-05	0.00367262	5.91741e-05	0.0762425	0.00135803	6.16629e-05	7.99932e-05	5.93816e-05	5.9064e-05	0.00367262	5.91741e-05	0.0762425	0.00135803	6.16629e-05	7.99932e-05	5.93816e-05	5.9064e-05	0.00367262	5.91741e-05	0.0762425	0.00135803	6.16629e-05	7.99932e-05	5.93816e-05	5.9064e-05	0.00367262	5.91741e-05	0.0762425	0.00135803	6.16629e-05	7.99932e-05	5.93816e-05	5.9064e-05	0.00367262	5.91741e-05	0.0762425	0.00135803	6.16629e-05	7.99932e-05	5.93816e-05	5.9064e-05	0.00367262	5.91741e-05	0.0762425	0.00135803	6.16629e-05	7.99932e-05	5.93816e-05	5.9064e-05	0.00367262	5.91741e-05	0.0762425	0.00135803	6.16629e-05	7.99932e-05	5.93816e-05	5.9064e-05	0.00367262	5.91741e-05	0.0762425	0.00135803	6.16629e-05	2.66226e-05	5.93816e-05	5.9064e-05	0.00367262	5.91741e-05	0.0762425	0.00135803	5.97585e-06	5.69289e-06	5.69289e-06	3.18072e-07	0.00060164	3.37645e-06	0.00361356	0.000359761	2.09297e-05	5.90635e-05	5.69289e-06	3.18072e-07	0.00060164	3.37645e-06	0.00361356	0.000359761	2.09297e-05	5.90635e-05	5.69289e-06	3.18072e-07	0.00060164	3.37645e-06	0.00361356	0.000359761	2.09297e-05	5.90635e-05	5.69289e-06	3.18072e-07	0.00060164	3.37645e-06	0.00361356	0.000359761	2.09297e-05	5.90635e-05	5.69289e-06	3.18072e-07	0.00060164	3.37645e-06	0.00361356	0.000359761	7.00519e-07	3.37645e-06	3.18072e-07	5.31637e-10	0.00361356	1.10636e-07	0.0761834	0.00129896	2.5994e-06	2.09297e-05	3.18072e-07	5.31637e-10	0.00361356	1.10636e-07	0.0761834	0.00129896	2.5994e-06	2.09297e-05	3.18072e-07	5.31637e-10	0.00361356	1.10636e-07	0.0761834	0.00129896	2.5994e-06	2.09297e-05	3.18072e-07	5.31637e-10	0.00361356	1.10636e-07	0.0761834	0.00129896	2.5994e-06	2.09297e-05	3.18072e-07	5.31637e-10	0.00361356	1.10636e-07	0.0761834	0.00129896	2.5994e-06	2.09297e-05	3.18072e-07	5.31637e-10	0.00361356	1.10636e-07	0.0761834	0.00129896	2.5994e-06	2.09297e-05	3.18072e-07	5.31637e-10	0.00361356	1.10636e-07	0.0761834	0.00129896	2.5994e-06	2.09297e-05	3.18072e-07	5.31637e-10	0.00361356	1.10636e-07	0.0761834	0.00129896	2.5994e-06	2.09297e-05	3.18072e-07	5.31637e-10	0.00361356	1.10636e-07	0.0761834	0.00129896	2.5994e-06	2.09297e-05	3.18072e-07	5.31637e-10	0.00361356	1.10636e-07	0.0761834	0.00129896	2.5994e-06	2.09297e-05	3.18072e-07	5.31637e-10	0.00361356	1.10636e-07	0.0761834	0.00129896	2.5994e-06	2.09297e-05	3.18072e-07	5.31637e-10	0.00361356	1.10636e-07	0.0761834	0.00129896	2.5994e-06	2.09297e-05	3.18072e-07	5.31637e-10	0.00361356	1.10636e-07	0.0761834	0.00129896	2.5994e-06	2.09297e-05	3.18072e-07	5.31637e-10	0.00361356	1.10636e-07	0.0761834	0.00129896	2.5994e-06	2.09297e-05	3.18072e-07	5.31637e-10	0.00361356	1.10636e-07	0.0761834	0.00129896	2.5994e-06	2.09297e-05	3.18072e-07	5.31637e-10	0.00361356	1.10636e-07	0.0761834	0.00129896	2.5994e-06	2.09297e-05	3.18072e-07	5.31637e-10	0.00361356	1.10636e-07	0.0761834	0.00129896	2.5994e-06	2.09297e-05	3.18072e-07	5.31637e-10	0.00361356	1.10636e-07	0.0761834	0.00129896	2.5994e-06	2.09297e-05	3.18072e-07	5.31637e-10	0.00361356	1.10636e-07	0.0761834	0.00129896	2.5994e-06	2.09297e-05	3.18072e-07	5.31637e-10	0.00361356	1.10636e-07	0.0761834	0.00129896	2.5994e-06	2.09297e-05	3.18072e-07	5.31637e-10	0.00361356	1.10636e-07	0.0761834	0.00129896	2.5994e-06	0	0	0	0	0	0	0	0	0	0	0	0	0	0	0	0	0	0	0	0	0	0	0	0	0	0	0	0	0	0	0	0	0	0	0	0	0	0	0	0	0	0	0	0	0	0	0	0	0	0	0	0	0	0	0	0	0	0	0	0	0	0	0	0	0	0	0	0	0	0	0	0	6.3934e-06	5.70302e-06	5.6929e-06	0.000365454	5.70302e-06	0.0214775	0.000365454	6.3934e-06	6.3934e-06	5.70302e-06	5.6929e-06	0.000365454	5.70302e-06	0.0214775	0.000365454	6.3934e-06	6.3934e-06	5.70302e-06	5.6929e-06	0.000365454	5.70302e-06	0.0214775	0.000365454	6.3934e-06	6.3934e-06	5.70302e-06	5.6929e-06	0.000365454	5.70302e-06	0.0214775	0.000365454	6.3934e-06	6.3934e-06	5.70302e-06	5.6929e-06	0.000365454	5.70302e-06	0.0214775	0.000365454	6.3934e-06	6.3934e-06	5.70302e-06	5.6929e-06	0.000365454	5.70302e-06	0.0214775	0.000365454	6.3934e-06	6.3934e-06	5.70302e-06	5.6929e-06	0.000365454	5.70302e-06	0.0214775	0.000365454	6.3934e-06	6.3934e-06	5.70302e-06	5.6929e-06	0.000365454	5.70302e-06	0.0214775	0.000365454	6.3934e-06	6.3934e-06	5.70302e-06	5.6929e-06	0.000365454	5.70302e-06	0.0214775	0.000365454	6.3934e-06	6.3934e-06	5.70302e-06	5.6929e-06	0.000365454	5.70302e-06	0.0214775	0.000365454	6.3934e-06	6.3934e-06	5.70302e-06	5.6929e-06	0.000365454	5.70302e-06	0.0214775	0.000365454	6.3934e-06	6.3934e-06	5.70302e-06	5.6929e-06	0.000365454	5.70302e-06	0.0214775	0.000365454	6.3934e-06	6.3934e-06	5.70302e-06	5.6929e-06	0.000365454	5.70302e-06	0.0214775	0.000365454	6.3934e-06	6.3934e-06	5.70302e-06	5.6929e-06	0.000365454	5.70302e-06	0.0214775	0.000365454	6.3934e-06	1.01859e-06	5.70302e-06	5.6929e-06	0.000365454	5.70302e-06	0.0214775	0.000365454	1.01859e-06	3.18072e-07	3.18072e-07	1.72703e-08	5.90635e-05	3.18072e-07	0.00060164	5.90635e-05	3.37645e-06	3.37645e-06	3.18072e-07	1.72703e-08	5.90635e-05	3.18072e-07	0.00060164	5.90635e-05	3.37645e-06	3.37645e-06	3.18072e-07	1.72703e-08	5.90635e-05	3.18072e-07	0.00060164	5.90635e-05	3.37645e-06	3.37645e-06	3.18072e-07	1.72703e-08	5.90635e-05	3.18072e-07	0.00060164	5.90635e-05	3.37645e-06	3.37645e-06	3.18072e-07	1.72703e-08	5.90635e-05	3.18072e-07	0.00060164	5.90635e-05	1.10636e-07	1.10636e-07	1.01368e-08	1.56913e-11	0.000359761	1.01368e-08	0.0214718	0.000359761	7.00519e-07	7.00519e-07	1.01368e-08	1.56913e-11	0.000359761	1.01368e-08	0.0214718	0.000359761	7.00519e-07	7.00519e-07	1.01368e-08	1.56913e-11	0.000359761	1.01368e-08	0.0214718	0.000359761	7.00519e-07	7.00519e-07	1.01368e-08	1.56913e-11	0.000359761	1.01368e-08	0.0214718	0.000359761	7.00519e-07	7.00519e-07	1.01368e-08	1.56913e-11	0.000359761	1.01368e-08	0.0214718	0.000359761	7.00519e-07	7.00519e-07	1.01368e-08	1.56913e-11	0.000359761	1.01368e-08	0.0214718	0.000359761	7.00519e-07	7.00519e-07	1.01368e-08	1.56913e-11	0.000359761	1.01368e-08	0.0214718	0.000359761	7.00519e-07	7.00519e-07	1.01368e-08	1.56913e-11	0.000359761	1.01368e-08	0.0214718	0.000359761	7.00519e-07	7.00519e-07	1.01368e-08	1.56913e-11	0.000359761	1.01368e-08	0.0214718	0.000359761	7.00519e-07	7.00519e-07	1.01368e-08	1.56913e-11	0.000359761	1.01368e-08	0.0214718	0.000359761	7.00519e-07	7.00519e-07	1.01368e-08	1.56913e-11	0.000359761	1.01368e-08	0.0214718	0.000359761	7.00519e-07	7.00519e-07	1.01368e-08	1.56913e-11	0.000359761	1.01368e-08	0.0214718	0.000359761	7.00519e-07	7.00519e-07	1.01368e-08	1.56913e-11	0.000359761	1.01368e-08	0.0214718	0.000359761	7.00519e-07	7.00519e-07	1.01368e-08	1.56913e-11	0.000359761	1.01368e-08	0.0214718	0.000359761	7.00519e-07	7.00519e-07	1.01368e-08	1.56913e-11	0.000359761	1.01368e-08	0.0214718	0.000359761	7.00519e-07	7.00519e-07	1.01368e-08	1.56913e-11	0.000359761	1.01368e-08	0.0214718	0.000359761	7.00519e-07	7.00519e-07	1.01368e-08	1.56913e-11	0.000359761	1.01368e-08	0.0214718	0.000359761	7.00519e-07	7.00519e-07	1.01368e-08	1.56913e-11	0.000359761	1.01368e-08	0.0214718	0.000359761	7.00519e-07	7.00519e-07	1.01368e-08	1.56913e-11	0.000359761	1.01368e-08	0.0214718	0.000359761	7.00519e-07	7.00519e-07	1.01368e-08	1.56913e-11	0.000359761	1.01368e-08	0.0214718	0.000359761	7.00519e-07	7.00519e-07	1.01368e-08	1.56913e-11	0.000359761	1.01368e-08	0.0214718	0.000359761	7.00519e-07	0	0	0	0	0	0	0	0	0	0	0	0	0	0	0	0	0	0	0	0	0	0	0	0	0	0	0	0	0	0	0	0	0	0	0	0	0	0	0	0	0	0	0	0	0	0	0	0	0	0	0	0	0	0	0	0	0	0	0	0	0	0	0	0	0	0	0	0	0	0	0	0	0.0762425	0.00367262	7.99932e-05	0.00135803	5.93816e-05	6.16629e-05	5.91741e-05	5.9064e-05	0.0762425	0.00367262	7.99932e-05	0.00135803	5.93816e-05	6.16629e-05	5.91741e-05	5.9064e-05	0.0762425	0.00367262	7.99932e-05	0.00135803	5.93816e-05	6.16629e-05	5.91741e-05	5.9064e-05	0.0762425	0.00367262	7.99932e-05	0.00135803	5.93816e-05	6.16629e-05	5.91741e-05	5.9064e-05	0.0762425	0.00367262	7.99932e-05	0.00135803	5.93816e-05	6.16629e-05	5.91741e-05	5.9064e-05	0.0762425	0.00367262	7.99932e-05	0.00135803	5.93816e-05	6.16629e-05	5.91741e-05	5.9064e-05	0.0762425	0.00367262	7.99932e-05	0.00135803	5.93816e-05	6.16629e-05	5.91741e-05	5.9064e-05	0.0762425	0.00367262	7.99932e-05	0.00135803	5.93816e-05	6.16629e-05	5.91741e-05	5.9064e-05	0.0762425	0.00367262	7.99932e-05	0.00135803	5.93816e-05	6.16629e-05	5.91741e-05	5.9064e-05	0.0762425	0.00367262	7.99932e-05	0.00135803	5.93816e-05	6.16629e-05	5.91741e-05	5.9064e-05	0.0762425	0.00367262	7.99932e-05	0.00135803	5.93816e-05	6.16629e-05	5.91741e-05	5.9064e-05	0.0762425	0.00367262	7.99932e-05	0.00135803	5.93816e-05	6.16629e-05	5.91741e-05	5.9064e-05	0.0762425	0.00367262	7.99932e-05	0.00135803	5.93816e-05	6.16629e-05	5.91741e-05	5.9064e-05	0.0762425	0.00367262	7.99932e-05	0.00135803	5.93816e-05	6.16629e-05	5.91741e-05	5.9064e-05	0.0767851	0.00367262	7.99932e-05	0.00135803	5.93816e-05	6.16629e-05	5.91741e-05	5.69342e-06	0.00060164	0.00060164	5.90635e-05	0.000359761	5.69289e-06	2.09297e-05	3.37645e-06	3.18072e-07	0.00361356	0.00060164	5.90635e-05	0.000359761	5.69289e-06	2.09297e-05	3.37645e-06	3.18072e-07	0.00361356	0.00060164	5.90635e-05	0.000359761	5.69289e-06	2.09297e-05	3.37645e-06	3.18072e-07	0.00361356	0.00060164	5.90635e-05	0.000359761	5.69289e-06	2.09297e-05	3.37645e-06	3.18072e-07	0.00361356	0.00060164	5.90635e-05	0.000359761	5.69289e-06	2.09297e-05	3.37645e-06	1.72703e-08	0.0214718	0.00361356	2.09297e-05	0.00129896	3.18072e-07	2.5994e-06	1.10636e-07	5.31637e-10	0.0761834	0.00361356	2.09297e-05	0.00129896	3.18072e-07	2.5994e-06	1.10636e-07	5.31637e-10	0.0761834	0.00361356	2.09297e-05	0.00129896	3.18072e-07	2.5994e-06	1.10636e-07	5.31637e-10	0.0761834	0.00361356	2.09297e-05	0.00129896	3.18072e-07	2.5994e-06	1.10636e-07	5.31637e-10	0.0761834	0.00361356	2.09297e-05	0.00129896	3.18072e-07	2.5994e-06	1.10636e-07	5.31637e-10	0.0761834	0.00361356	2.09297e-05	0.00129896	3.18072e-07	2.5994e-06	1.10636e-07	5.31637e-10	0.0761834	0.00361356	2.09297e-05	0.00129896	3.18072e-07	2.5994e-06	1.10636e-07	5.31637e-10	0.0761834	0.00361356	2.09297e-05	0.00129896	3.18072e-07	2.5994e-06	1.10636e-07	5.31637e-10	0.0761834	0.00361356	2.09297e-05	0.00129896	3.18072e-07	2.5994e-06	1.10636e-07	5.31637e-10	0.0761834	0.00361356	2.09297e-05	0.00129896	3.18072e-07	2.5994e-06	1.10636e-07	5.31637e-10	0.0761834	0.00361356	2.09297e-05	0.00129896	3.18072e-07	2.5994e-06	1.10636e-07	5.31637e-10	0.0761834	0.00361356	2.09297e-05	0.00129896	3.18072e-07	2.5994e-06	1.10636e-07	5.31637e-10	0.0761834	0.00361356	2.09297e-05	0.00129896	3.18072e-07	2.5994e-06	1.10636e-07	5.31637e-10	0.0761834	0.00361356	2.09297e-05	0.00129896	3.18072e-07	2.5994e-06	1.10636e-07	5.31637e-10	0.0761834	0.00361356	2.09297e-05	0.00129896	3.18072e-07	2.5994e-06	1.10636e-07	5.31637e-10	0.0761834	0.00361356	2.09297e-05	0.00129896	3.18072e-07	2.5994e-06	1.10636e-07	5.31637e-10	0.0761834	0.00361356	2.09297e-05	0.00129896	3.18072e-07	2.5994e-06	1.10636e-07	5.31637e-10	0.0761834	0.00361356	2.09297e-05	0.00129896	3.18072e-07	2.5994e-06	1.10636e-07	5.31637e-10	0.0761834	0.00361356	2.09297e-05	0.00129896	3.18072e-07	2.5994e-06	1.10636e-07	5.31637e-10	0.0761834	0.00361356	2.09297e-05	0.00129896	3.18072e-07	2.5994e-06	1.10636e-07	5.31637e-10	0.0761834	0.00361356	2.09297e-05	0.00129896	3.18072e-07	2.5994e-06	1.10636e-07	5.31637e-10	0	0	0	0	0	0	0	0	0	0	0	0	0	0	0	0	0	0	0	0	0	0	0	0	0	0	0	0	0	0	0	0	0	0	0	0	0	0	0	0	0	0	0	0	0	0	0	0	0	0	0	0	0	0	0	0	0	0	0	0	0	0	0	0	0	0	0	0	0	0	0	0	0.269464	0.0135203	0.000678149	0.0135203	0.000605016	0.000678149	0.000605016	0.000601657	0.269464	0.0135203	0.000678149	0.0135203	0.000605016	0.000678149	0.000605016	0.000601657	0.269464	0.0135203	0.000678149	0.0135203	0.000605016	0.000678149	0.000605016	0.000601657	0.269464	0.0135203	0.000678149	0.0135203	0.000605016	0.000678149	0.000605016	0.000601657	0.269464	0.0135203	0.000678149	0.0135203	0.000605016	0.000678149	0.000605016	0.000601657	0.269464	0.0135203	0.000678149	0.0135203	0.000605016	0.000678149	0.000605016	0.000601657	0.269464	0.0135203	0.000678149	0.0135203	0.000605016	0.000678149	0.000605016	0.000601657	0.269464	0.0135203	0.000678149	0.0135203	0.000605016	0.000678149	0.000605016	0.000601657	0.269464	0.0135203	0.000678149	0.0135203	0.000605016	0.000678149	0.000605016	0.000601657	0.269464	0.0135203	0.000678149	0.0135203	0.000605016	0.000678149	0.000605016	0.000601657	0.269464	0.0135203	0.000678149	0.0135203	0.000605016	0.000678149	0.000605016	0.000601657	0.269464	0.0135203	0.000678149	0.0135203	0.000605016	0.000678149	0.000605016	0.000601657	0.269464	0.0135203	0.000678149	0.0135203	0.000605016	0.000678149	0.000605016	0.000601657	0.269464	0.0135203	0.000678149	0.0135203	0.000605016	0.000678149	0.000605016	0.000601657	0.272476	0.0135203	0.000678149	0.0135203	0.000605016	0.000678149	0.000605016	5.90808e-05	0.00361356	0.00361356	0.000359761	0.00361356	5.90635e-05	0.000359761	5.90635e-05	5.69289e-06	0.0214718	0.00361356	0.000359761	0.00361356	5.90635e-05	0.000359761	5.90635e-05	5.69289e-06	0.0214718	0.00361356	0.000359761	0.00361356	5.90635e-05	0.000359761	5.90635e-05	5.69289e-06	0.0214718	0.00361356	0.000359761	0.00361356	5.90635e-05	0.000359761	5.90635e-05	5.69289e-06	0.0214718	0.00361356	0.000359761	0.00361356	5.90635e-05	0.000359761	5.90635e-05	3.18072e-07	0.0761834	0.0129186	7.65089e-05	0.0129186	3.37645e-06	7.65089e-05	3.37645e-06	1.72703e-08	0.268862	0.0129186	7.65089e-05	0.0129186	3.37645e-06	7.65089e-05	3.37645e-06	1.72703e-08	0.268862	0.0129186	7.65089e-05	0.0129186	3.37645e-06	7.65089e-05	3.37645e-06	1.72703e-08	0.268862	0.0129186	7.65089e-05	0.0129186	3.37645e-06	7.65089e-05	3.37645e-06	1.72703e-08	0.268862	0.0129186	7.65089e-05	0.0129186	3.37645e-06	7.65089e-05	3.37645e-06	1.72703e-08	0.268862	0.0129186	7.65089e-05	0.0129186	3.37645e-06	7.65089e-05	3.37645e-06	1.72703e-08	0.268862	0.0129186	7.65089e-05	0.0129186	3.37645e-06	7.65089e-05	3.37645e-06	1.72703e-08	0.268862	0.0129186	7.65089e-05	0.0129186	3.37645e-06	7.65089e-05	3.37645e-06	1.72703e-08	0.268862	0.0129186	7.65089e-05	0.0129186	3.37645e-06	7.65089e-05	3.37645e-06	1.72703e-08	0.268862	0.0129186	7.65089e-05	0.0129186	3.37645e-06	7.65089e-05	3.37645e-06	1.72703e-08	0.268862	0.0129186	7.65089e-05	0.0129186	3.37645e-06	7.65089e-05	3.37645e-06	1.72703e-08	0.268862	0.0129186	7.65089e-05	0.0129186	3.37645e-06	7.65089e-05	3.37645e-06	1.72703e-08	0.268862	0.0129186	7.65089e-05	0.0129186	3.37645e-06	7.65089e-05	3.37645e-06	1.72703e-08	0.268862	0.0129186	7.65089e-05	0.0129186	3.37645e-06	7.65089e-05	3.37645e-06	1.72703e-08	0.268862	0.0129186	7.65089e-05	0.0129186	3.37645e-06	7.65089e-05	3.37645e-06	1.72703e-08	0.268862	0.0129186	7.65089e-05	0.0129186	3.37645e-06	7.65089e-05	3.37645e-06	1.72703e-08	0.268862	0.0129186	7.65089e-05	0.0129186	3.37645e-06	7.65089e-05	3.37645e-06	1.72703e-08	0.268862	0.0129186	7.65089e-05	0.0129186	3.37645e-06	7.65089e-05	3.37645e-06	1.72703e-08	0.268862	0.0129186	7.65089e-05	0.0129186	3.37645e-06	7.65089e-05	3.37645e-06	1.72703e-08	0.268862	0.0129186	7.65089e-05	0.0129186	3.37645e-06	7.65089e-05	3.37645e-06	1.72703e-08	0.268862	0.0129186	7.65089e-05	0.0129186	3.37645e-06	7.65089e-05	3.37645e-06	1.72703e-08	0	0	0	0	0	0	0	0	0	0	0	0	0	0	0	0	0	0	0	0	0	0	0	0	0	0	0	0	0	0	0	0	0	0	0	0	0	0	0	0	0	0	0	0	0	0	0	0	0	0	0	0	0	0	0	0	0	0	0	0	0	0	0	0	0	0	0	0	0	0	0	0	0.575128	0.0312864	0.00377963	0.079797	0.00363449	0.00491252	0.00367262	0.00361387	0.575128	0.0312864	0.00377963	0.079797	0.00363449	0.00491252	0.00367262	0.00361387	0.575128	0.0312864	0.00377963	0.079797	0.00363449	0.00491252	0.00367262	0.00361387	0.575128	0.0312864	0.00377963	0.079797	0.00363449	0.00491252	0.00367262	0.00361387	0.575128	0.0312864	0.00377963	0.079797	0.00363449	0.00491252	0.00367262	0.00361387	0.575128	0.0312864	0.00377963	0.079797	0.00363449	0.00491252	0.00367262	0.00361387	0.575128	0.0312864	0.00377963	0.079797	0.00363449	0.00491252	0.00367262	0.00361387	0.575128	0.0312864	0.00377963	0.079797	0.00363449	0.00491252	0.00367262	0.00361387	0.575128	0.0312864	0.00377963	0.079797	0.00363449	0.00491252	0.00367262	0.00361387	0.575128	0.0312864	0.00377963	0.079797	0.00363449	0.00491252	0.00367262	0.00361387	0.575128	0.0312864	0.00377963	0.079797	0.00363449	0.00491252	0.00367262	0.00361387	0.575128	0.0312864	0.00377963	0.079797	0.00363449	0.00491252	0.00367262	0.00361387	0.575128	0.0312864	0.00377963	0.079797	0.00363449	0.00491252	0.00367262	0.00361387	0.575128	0.0312864	0.00377963	0.079797	0.00363449	0.00491252	0.00367262	0.00361387	0.584433	0.0312864	0.00377963	0.079797	0.00363449	0.00491252	0.00367262	0.000360079	0.0129186	0.0129186	0.00129896	0.0214718	0.000359761	0.00361356	0.00060164	5.90635e-05	0.0761834	0.0129186	0.00129896	0.0214718	0.000359761	0.00361356	0.00060164	5.90635e-05	0.0761834	0.0129186	0.00129896	0.0214718	0.000359761	0.00361356	0.00060164	5.90635e-05	0.0761834	0.0129186	0.00129896	0.0214718	0.000359761	0.00361356	0.00060164	5.90635e-05	0.0761834	0.0129186	0.00129896	0.0214718	0.000359761	0.00361356	0.00060164	3.37645e-06	0.162457	0.0276729	0.000166074	0.0761834	2.09297e-05	0.00129896	5.90635e-05	3.18072e-07	0.571514	0.0276729	0.000166074	0.0761834	2.09297e-05	0.00129896	5.90635e-05	3.18072e-07	0.571514	0.0276729	0.000166074	0.0761834	2.09297e-05	0.00129896	5.90635e-05	3.18072e-07	0.571514	0.0276729	0.000166074	0.0761834	2.09297e-05	0.00129896	5.90635e-05	3.18072e-07	0.571514	0.0276729	0.000166074	0.0761834	2.09297e-05	0.00129896	5.90635e-05	3.18072e-07	0.571514	0.0276729	0.000166074	0.0761834	2.09297e-05	0.00129896	5.90635e-05	3.18072e-07	0.571514	0.0276729	0.000166074	0.0761834	2.09297e-05	0.00129896	5.90635e-05	3.18072e-07	0.571514	0.0276729	0.000166074	0.0761834	2.09297e-05	0.00129896	5.90635e-05	3.18072e-07	0.571514	0.0276729	0.000166074	0.0761834	2.09297e-05	0.00129896	5.90635e-05	3.18072e-07	0.571514	0.0276729	0.000166074	0.0761834	2.09297e-05	0.00129896	5.90635e-05	3.18072e-07	0.571514	0.0276729	0.000166074	0.0761834	2.09297e-05	0.00129896	5.90635e-05	3.18072e-07	0.571514	0.0276729	0.000166074	0.0761834	2.09297e-05	0.00129896	5.90635e-05	3.18072e-07	0.571514	0.0276729	0.000166074	0.0761834	2.09297e-05	0.00129896	5.90635e-05	3.18072e-07	0.571514	0.0276729	0.000166074	0.0761834	2.09297e-05	0.00129896	5.90635e-05	3.18072e-07	0.571514	0.0276729	0.000166074	0.0761834	2.09297e-05	0.00129896	5.90635e-05	3.18072e-07	0.571514	0.0276729	0.000166074	0.0761834	2.09297e-05	0.00129896	5.90635e-05	3.18072e-07	0.571514	0.0276729	0.000166074	0.0761834	2.09297e-05	0.00129896	5.90635e-05	3.18072e-07	0.571514	0.0276729	0.000166074	0.0761834	2.09297e-05	0.00129896	5.90635e-05	3.18072e-07	0.571514	0.0276729	0.000166074	0.0761834	2.09297e-05	0.00129896	5.90635e-05	3.18072e-07	0.571514	0.0276729	0.000166074	0.0761834	2.09297e-05	0.00129896	5.90635e-05	3.18072e-07	0.571514	0.0276729	0.000166074	0.0761834	2.09297e-05	0.00129896	5.90635e-05	3.18072e-07	0	0	0	0	0	0	0	0	0	0	0	0	0	0	0	0	0	0	0	0	0	0	0	0	0	0	0	0	0	0	0	0	0	0	0	0	0	0	0	0	0	0	0	0	0	0	0	0	0	0	0	0	0	0	0	0	0	0	0	0	0	0	0	0	0	0	0	0	0	0	0	0	0.747449	0.0485757	0.0131336	0.281781	0.0129952	0.0258373	0.0135203	0.012922	0.747449	0.0485757	0.0131336	0.281781	0.0129952	0.0258373	0.0135203	0.012922	0.747449	0.0485757	0.0131336	0.281781	0.0129952	0.0258373	0.0135203	0.012922	0.747449	0.0485757	0.0131336	0.281781	0.0129952	0.0258373	0.0135203	0.012922	0.747449	0.0485757	0.0131336	0.281781	0.0129952	0.0258373	0.0135203	0.012922	0.747449	0.0485757	0.0131336	0.281781	0.0129952	0.0258373	0.0135203	0.012922	0.747449	0.0485757	0.0131336	0.281781	0.0129952	0.0258373	0.0135203	0.012922	0.747449	0.0485757	0.0131336	0.281781	0.0129952	0.0258373	0.0135203	0.012922	0.747449	0.0485757	0.0131336	0.281781	0.0129952	0.0258373	0.0135203	0.012922	0.747449	0.0485757	0.0131336	0.281781	0.0129952	0.0258373	0.0135203	0.012922	0.747449	0.0485757	0.0131336	0.281781	0.0129952	0.0258373	0.0135203	0.012922	0.747449	0.0485757	0.0131336	0.281781	0.0129952	0.0258373	0.0135203	0.012922	0.747449	0.0485757	0.0131336	0.281781	0.0129952	0.0258373	0.0135203	0.012922	0.747449	0.0485757	0.0131336	0.281781	0.0129952	0.0258373	0.0135203	0.012922	0.762203	0.0485757	0.0131336	0.281781	0.0129952	0.0258373	0.0135203	0.00130234	0.0276729	0.0276729	0.00279894	0.0761834	0.00129896	0.0214718	0.00361356	0.000359761	0.162457	0.0276729	0.00279894	0.0761834	0.00129896	0.0214718	0.00361356	0.000359761	0.162457	0.0276729	0.00279894	0.0761834	0.00129896	0.0214718	0.00361356	0.000359761	0.162457	0.0276729	0.00279894	0.0761834	0.00129896	0.0214718	0.00361356	0.000359761	0.162457	0.0276729	0.00279894	0.0761834	0.00129896	0.0214718	0.00361356	2.09297e-05	0.209017	0.0356571	0.000214933	0.268862	7.65089e-05	0.0129186	0.00060164	3.37645e-06	0.73453	0.0356571	0.000214933	0.268862	7.65089e-05	0.0129186	0.00060164	3.37645e-06	0.73453	0.0356571	0.000214933	0.268862	7.65089e-05	0.0129186	0.00060164	3.37645e-06	0.73453	0.0356571	0.000214933	0.268862	7.65089e-05	0.0129186	0.00060164	3.37645e-06	0.73453	0.0356571	0.000214933	0.268862	7.65089e-05	0.0129186	0.00060164	3.37645e-06	0.73453	0.0356571	0.000214933	0.268862	7.65089e-05	0.0129186	0.00060164	3.37645e-06	0.73453	0.0356571	0.000214933	0.268862	7.65089e-05	0.0129186	0.00060164	3.37645e-06	0.73453	0.0356571	0.000214933	0.268862	7.65089e-05	0.0129186	0.00060164	3.37645e-06	0.73453	0.0356571	0.000214933	0.268862	7.65089e-05	0.0129186	0.00060164	3.37645e-06	0.73453	0.0356571	0.000214933	0.268862	7.65089e-05	0.0129186	0.00060164	3.37645e-06	0.73453	0.0356571	0.000214933	0.268862	7.65089e-05	0.0129186	0.00060164	3.37645e-06	0.73453	0.0356571	0.000214933	0.268862	7.65089e-05	0.0129186	0.00060164	3.37645e-06	0.73453	0.0356571	0.000214933	0.268862	7.65089e-05	0.0129186	0.00060164	3.37645e-06	0.73453	0.0356571	0.000214933	0.268862	7.65089e-05	0.0129186	0.00060164	3.37645e-06	0.73453	0.0356571	0.000214933	0.268862	7.65089e-05	0.0129186	0.00060164	3.37645e-06	0.73453	0.0356571	0.000214933	0.268862	7.65089e-05	0.0129186	0.00060164	3.37645e-06	0.73453	0.0356571	0.000214933	0.268862	7.65089e-05	0.0129186	0.00060164	3.37645e-06	0.73453	0.0356571	0.000214933	0.268862	7.65089e-05	0.0129186	0.00060164	3.37645e-06	0.73453	0.0356571	0.000214933	0.268862	7.65089e-05	0.0129186	0.00060164	3.37645e-06	0.73453	0.0356571	0.000214933	0.268862	7.65089e-05	0.0129186	0.00060164	3.37645e-06	0.73453	0.0356571	0.000214933	0.268862	7.65089e-05	0.0129186	0.00060164	3.37645e-06	0	0	0	0	0	0	0	0	0	0	0	0	0	0	0	0	0	0	0	0	0	0	0	0	0	0	0	0	0	0	0	0	0	0	0	0	0	0	0	0	0	0	0	0	0	0	0	0	0	0	0	0	0	0	0	0	0	0	0	0	0	0	0	0	0	0	0	0	0	0	0	0	0.599187	0.0553457	0.0278389	0.599187	0.0278389	0.103856	0.0312864	0.0276938	0.599187	0.0553457	0.0278389	0.599187	0.0278389	0.103856	0.0312864	0.0276938	0.599187	0.0553457	0.0278389	0.599187	0.0278389	0.103856	0.0312864	0.0276938	0.599187	0.0553457	0.0278389	0.599187	0.0278389	0.103856	0.0312864	0.0276938	0.599187	0.0553457	0.0278389	0.599187	0.0278389	0.103856	0.0312864	0.0276938	0.599187	0.0553457	0.0278389	0.599187	0.0278389	0.103856	0.0312864	0.0276938	0.599187	0.0553457	0.0278389	0.599187	0.0278389	0.103856	0.0312864	0.0276938	0.599187	0.0553457	0.0278389	0.599187	0.0278389	0.103856	0.0312864	0.0276938	0.599187	0.0553457	0.0278389	0.599187	0.0278389	0.103856	0.0312864	0.0276938	0.599187	0.0553457	0.0278389	0.599187	0.0278389	0.103856	0.0312864	0.0276938	0.599187	0.0553457	0.0278389	0.599187	0.0278389	0.103856	0.0312864	0.0276938	0.599187	0.0553457	0.0278389	0.599187	0.0278389	0.103856	0.0312864	0.0276938	0.599187	0.0553457	0.0278389	0.599187	0.0278389	0.103856	0.0312864	0.0276938	0.599187	0.0553457	0.0278389	0.599187	0.0278389	0.103856	0.0312864	0.0276938	0.607171	0.0553457	0.0278389	0.599187	0.0278389	0.103856	0.0312864	0.00281987	0.0356571	0.0356571	0.00361356	0.162457	0.00279894	0.0761834	0.0129186	0.00129896	0.209017	0.0356571	0.00361356	0.162457	0.00279894	0.0761834	0.0129186	0.00129896	0.209017	0.0356571	0.00361356	0.162457	0.00279894	0.0761834	0.0129186	0.00129896	0.209017	0.0356571	0.00361356	0.162457	0.00279894	0.0761834	0.0129186	0.00129896	0.209017	0.0356571	0.00361356	0.162457	0.00279894	0.0761834	0.0129186	7.65089e-05	0.162457	0.0276729	0.000166074	0.571514	0.000166074	0.0761834	0.00361356	2.09297e-05	0.571514	0.0276729	0.000166074	0.571514	0.000166074	0.0761834	0.00361356	2.09297e-05	0.571514	0.0276729	0.000166074	0.571514	0.000166074	0.0761834	0.00361356	2.09297e-05	0.571514	0.0276729	0.000166074	0.571514	0.000166074	0.0761834	0.00361356	2.09297e-05	0.571514	0.0276729	0.000166074	0.571514	0.000166074	0.0761834	0.00361356	2.09297e-05	0.571514	0.0276729	0.000166074	0.571514	0.000166074	0.0761834	0.00361356	2.09297e-05	0.571514	0.0276729	0.000166074	0.571514	0.000166074	0.0761834	0.00361356	2.09297e-05	0.571514	0.0276729	0.000166074	0.571514	0.000166074	0.0761834	0.00361356	2.09297e-05	0.571514	0.0276729	0.000166074	0.571514	0.000166074	0.0761834	0.00361356	2.09297e-05	0.571514	0.0276729	0.000166074	0.571514	0.000166074	0.0761834	0.00361356	2.09297e-05	0.571514	0.0276729	0.000166074	0.571514	0.000166074	0.0761834	0.00361356	2.09297e-05	0.571514	0.0276729	0.000166074	0.571514	0.000166074	0.0761834	0.00361356	2.09297e-05	0.571514	0.0276729	0.000166074	0.571514	0.000166074	0.0761834	0.00361356	2.09297e-05	0.571514	0.0276729	0.000166074	0.571514	0.000166074	0.0761834	0.00361356	2.09297e-05	0.571514	0.0276729	0.000166074	0.571514	0.000166074	0.0761834	0.00361356	2.09297e-05	0.571514	0.0276729	0.000166074	0.571514	0.000166074	0.0761834	0.00361356	2.09297e-05	0.571514	0.0276729	0.000166074	0.571514	0.000166074	0.0761834	0.00361356	2.09297e-05	0.571514	0.0276729	0.000166074	0.571514	0.000166074	0.0761834	0.00361356	2.09297e-05	0.571514	0.0276729	0.000166074	0.571514	0.000166074	0.0761834	0.00361356	2.09297e-05	0.571514	0.0276729	0.000166074	0.571514	0.000166074	0.0761834	0.00361356	2.09297e-05	0.571514	0.0276729	0.000166074	0.571514	0.000166074	0.0761834	0.00361356	2.09297e-05	0	0	0	0	0	0	0	0	0	0	0	0	0	0	0	0	0	0	0	0	0	0	0	0	0	0	0	0	0	0	0	0	0	0	0	0	0	0	0	0	0	0	0	0	0	0	0	0	0	0	0	0	0	0	0	0	0	0	0	0	0	0	0	0	0	0	0	0	0	0	0	0	0.30452	0.0485757	0.0357336	0.770187	0.035872	0.30452	0.0485757	0.0357336	0.30452	0.0485757	0.0357336	0.770187	0.035872	0.30452	0.0485757	0.0357336	0.30452	0.0485757	0.0357336	0.770187	0.035872	0.30452	0.0485757	0.0357336	0.30452	0.0485757	0.0357336	0.770187	0.035872	0.30452	0.0485757	0.0357336	0.30452	0.0485757	0.0357336	0.770187	0.035872	0.30452	0.0485757	0.0357336	0.30452	0.0485757	0.0357336	0.770187	0.035872	0.30452	0.0485757	0.0357336	0.30452	0.0485757	0.0357336	0.770187	0.035872	0.30452	0.0485757	0.0357336	0.30452	0.0485757	0.0357336	0.770187	0.035872	0.30452	0.0485757	0.0357336	0.30452	0.0485757	0.0357336	0.770187	0.035872	0.30452	0.0485757	0.0357336	0.30452	0.0485757	0.0357336	0.770187	0.035872	0.30452	0.0485757	0.0357336	0.30452	0.0485757	0.0357336	0.770187	0.035872	0.30452	0.0485757	0.0357336	0.30452	0.0485757	0.0357336	0.770187	0.035872	0.30452	0.0485757	0.0357336	0.30452	0.0485757	0.0357336	0.770187	0.035872	0.30452	0.0485757	0.0357336	0.30452	0.0485757	0.0357336	0.770187	0.035872	0.30452	0.0485757	0.0357336	0.296535	0.0485757	0.0357336	0.770187	0.035872	0.30452	0.0485757	0.00369006	0.0276729	0.0276729	0.00279894	0.209017	0.00361356	0.162457	0.0276729	0.00279894	0.162457	0.0276729	0.00279894	0.209017	0.00361356	0.162457	0.0276729	0.00279894	0.162457	0.0276729	0.00279894	0.209017	0.00361356	0.162457	0.0276729	0.00279894	0.162457	0.0276729	0.00279894	0.209017	0.00361356	0.162457	0.0276729	0.00279894	0.162457	0.0276729	0.00279894	0.209017	0.00361356	0.162457	0.0276729	0.000166074	0.0761834	0.0129186	7.65089e-05	0.73453	0.000214933	0.268862	0.0129186	7.65089e-05	0.268862	0.0129186	7.65089e-05	0.73453	0.000214933	0.268862	0.0129186	7.65089e-05	0.268862	0.0129186	7.65089e-05	0.73453	0.000214933	0.268862	0.0129186	7.65089e-05	0.268862	0.0129186	7.65089e-05	0.73453	0.000214933	0.268862	0.0129186	7.65089e-05	0.268862	0.0129186	7.65089e-05	0.73453	0.000214933	0.268862	0.0129186	7.65089e-05	0.268862	0.0129186	7.65089e-05	0.73453	0.000214933	0.268862	0.0129186	7.65089e-05	0.268862	0.0129186	7.65089e-05	0.73453	0.000214933	0.268862	0.0129186	7.65089e-05	0.268862	0.0129186	7.65089e-05	0.73453	0.000214933	0.268862	0.0129186	7.65089e-05	0.268862	0.0129186	7.65089e-05	0.73453	0.000214933	0.268862	0.0129186	7.65089e-05	0.268862	0.0129186	7.65089e-05	0.73453	0.000214933	0.268862	0.0129186	7.65089e-05	0.268862	0.0129186	7.65089e-05	0.73453	0.000214933	0.268862	0.0129186	7.65089e-05	0.268862	0.0129186	7.65089e-05	0.73453	0.000214933	0.268862	0.0129186	7.65089e-05	0.268862	0.0129186	7.65089e-05	0.73453	0.000214933	0.268862	0.0129186	7.65089e-05	0.268862	0.0129186	7.65089e-05	0.73453	0.000214933	0.268862	0.0129186	7.65089e-05	0.268862	0.0129186	7.65089e-05	0.73453	0.000214933	0.268862	0.0129186	7.65089e-05	0.268862	0.0129186	7.65089e-05	0.73453	0.000214933	0.268862	0.0129186	7.65089e-05	0.268862	0.0129186	7.65089e-05	0.73453	0.000214933	0.268862	0.0129186	7.65089e-05	0.268862	0.0129186	7.65089e-05	0.73453	0.000214933	0.268862	0.0129186	7.65089e-05	0.268862	0.0129186	7.65089e-05	0.73453	0.000214933	0.268862	0.0129186	7.65089e-05	0.268862	0.0129186	7.65089e-05	0.73453	0.000214933	0.268862	0.0129186	7.65089e-05	0.268862	0.0129186	7.65089e-05	0.73453	0.000214933	0.268862	0.0129186	7.65089e-05	0	0	0	0	0	0	0	0	0	0	0	0	0	0	0	0	0	0	0	0	0	0	0	0	0	0	0	0	0	0	0	0	0	0	0	0	0	0	0	0	0	0	0	0	0	0	0	0	0	0	0	0	0	0	0	0	0	0	0	0	0	0	0	0	0	0	0	0	0	0	0	0	0.103856	0.0312864	0.0276938	0.599187	0.0278389	0.599187	0.0553457	0.0278389	0.103856	0.0312864	0.0276938	0.599187	0.0278389	0.599187	0.0553457	0.0278389	0.103856	0.0312864	0.0276938	0.599187	0.0278389	0.599187	0.0553457	0.0278389	0.103856	0.0312864	0.0276938	0.599187	0.0278389	0.599187	0.0553457	0.0278389	0.103856	0.0312864	0.0276938	0.599187	0.0278389	0.599187	0.0553457	0.0278389	0.103856	0.0312864	0.0276938	0.599187	0.0278389	0.599187	0.0553457	0.0278389	0.103856	0.0312864	0.0276938	0.599187	0.0278389	0.599187	0.0553457	0.0278389	0.103856	0.0312864	0.0276938	0.599187	0.0278389	0.599187	0.0553457	0.0278389	0.103856	0.0312864	0.0276938	0.599187	0.0278389	0.599187	0.0553457	0.0278389	0.103856	0.0312864	0.0276938	0.599187	0.0278389	0.599187	0.0553457	0.0278389	0.103856	0.0312864	0.0276938	0.599187	0.0278389	0.599187	0.0553457	0.0278389	0.103856	0.0312864	0.0276938	0.599187	0.0278389	0.599187	0.0553457	0.0278389	0.103856	0.0312864	0.0276938	0.599187	0.0278389	0.599187	0.0553457	0.0278389	0.103856	0.0312864	0.0276938	0.599187	0.0278389	0.599187	0.0553457	0.0278389	0.0891021	0.0312864	0.0276938	0.599187	0.0278389	0.599187	0.0553457	0.00296501	0.0129186	0.0129186	0.00129896	0.162457	0.00279894	0.209017	0.0356571	0.00361356	0.0761834	0.0129186	0.00129896	0.162457	0.00279894	0.209017	0.0356571	0.00361356	0.0761834	0.0129186	0.00129896	0.162457	0.00279894	0.209017	0.0356571	0.00361356	0.0761834	0.0129186	0.00129896	0.162457	0.00279894	0.209017	0.0356571	0.00361356	0.0761834	0.0129186	0.00129896	0.162457	0.00279894	0.209017	0.0356571	0.000214933	0.0214718	0.00361356	2.09297e-05	0.571514	0.000166074	0.571514	0.0276729	0.000166074	0.0761834	0.00361356	2.09297e-05	0.571514	0.000166074	0.571514	0.0276729	0.000166074	0.0761834	0.00361356	2.09297e-05	0.571514	0.000166074	0.571514	0.0276729	0.000166074	0.0761834	0.00361356	2.09297e-05	0.571514	0.000166074	0.571514	0.0276729	0.000166074	0.0761834	0.00361356	2.09297e-05	0.571514	0.000166074	0.571514	0.0276729	0.000166074	0.0761834	0.00361356	2.09297e-05	0.571514	0.000166074	0.571514	0.0276729	0.000166074	0.0761834	0.00361356	2.09297e-05	0.571514	0.000166074	0.571514	0.0276729	0.000166074	0.0761834	0.00361356	2.09297e-05	0.571514	0.000166074	0.571514	0.0276729	0.000166074	0.0761834	0.00361356	2.09297e-05	0.571514	0.000166074	0.571514	0.0276729	0.000166074	0.0761834	0.00361356	2.09297e-05	0.571514	0.000166074	0.571514	0.0276729	0.000166074	0.0761834	0.00361356	2.09297e-05	0.571514	0.000166074	0.571514	0.0276729	0.000166074	0.0761834	0.00361356	2.09297e-05	0.571514	0.000166074	0.571514	0.0276729	0.000166074	0.0761834	0.00361356	2.09297e-05	0.571514	0.000166074	0.571514	0.0276729	0.000166074	0.0761834	0.00361356	2.09297e-05	0.571514	0.000166074	0.571514	0.0276729	0.000166074	0.0761834	0.00361356	2.09297e-05	0.571514	0.000166074	0.571514	0.0276729	0.000166074	0.0761834	0.00361356	2.09297e-05	0.571514	0.000166074	0.571514	0.0276729	0.000166074	0.0761834	0.00361356	2.09297e-05	0.571514	0.000166074	0.571514	0.0276729	0.000166074	0.0761834	0.00361356	2.09297e-05	0.571514	0.000166074	0.571514	0.0276729	0.000166074	0.0761834	0.00361356	2.09297e-05	0.571514	0.000166074	0.571514	0.0276729	0.000166074	0.0761834	0.00361356	2.09297e-05	0.571514	0.000166074	0.571514	0.0276729	0.000166074	0.0761834	0.00361356	2.09297e-05	0.571514	0.000166074	0.571514	0.0276729	0.000166074	0	0	0	0	0	0	0	0	0	0	0	0	0	0	0	0	0	0	0	0	0	0	0	0	0	0	0	0	0	0	0	0	0	0	0	0	0	0	0	0	0	0	0	0	0	0	0	0	0	0	0	0	0	0	0	0	0	0	0	0	0	0	0	0	0	0	0	0	0	0	0	0	0.0258373	0.0135203	0.012922	0.281781	0.0129952	0.747449	0.0485757	0.0131336	0.0258373	0.0135203	0.012922	0.281781	0.0129952	0.747449	0.0485757	0.0131336	0.0258373	0.0135203	0.012922	0.281781	0.0129952	0.747449	0.0485757	0.0131336	0.0258373	0.0135203	0.012922	0.281781	0.0129952	0.747449	0.0485757	0.0131336	0.0258373	0.0135203	0.012922	0.281781	0.0129952	0.747449	0.0485757	0.0131336	0.0258373	0.0135203	0.012922	0.281781	0.0129952	0.747449	0.0485757	0.0131336	0.0258373	0.0135203	0.012922	0.281781	0.0129952	0.747449	0.0485757	0.0131336	0.0258373	0.0135203	0.012922	0.281781	0.0129952	0.747449	0.0485757	0.0131336	0.0258373	0.0135203	0.012922	0.281781	0.0129952	0.747449	0.0485757	0.0131336	0.0258373	0.0135203	0.012922	0.281781	0.0129952	0.747449	0.0485757	0.0131336	0.0258373	0.0135203	0.012922	0.281781	0.0129952	0.747449	0.0485757	0.0131336	0.0258373	0.0135203	0.012922	0.281781	0.0129952	0.747449	0.0485757	0.0131336	0.0258373	0.0135203	0.012922	0.281781	0.0129952	0.747449	0.0485757	0.0131336	0.0258373	0.0135203	0.012922	0.281781	0.0129952	0.747449	0.0485757	0.0131336	0.0165322	0.0135203	0.012922	0.281781	0.0129952	0.747449	0.0485757	0.0015139	0.00361356	0.00361356	0.000359761	0.0761834	0.00129896	0.162457	0.0276729	0.00279894	0.0214718	0.00361356	0.000359761	0.0761834	0.00129896	0.162457	0.0276729	0.00279894	0.0214718	0.00361356	0.000359761	0.0761834	0.00129896	0.162457	0.0276729	0.00279894	0.0214718	0.00361356	0.000359761	0.0761834	0.00129896	0.162457	0.0276729	0.00279894	0.0214718	0.00361356	0.000359761	0.0761834	0.00129896	0.162457	0.0276729	0.000166074	0.00361356	0.00060164	3.37645e-06	0.268862	7.65089e-05	0.73453	0.0356571	0.000214933	0.0129186	0.00060164	3.37645e-06	0.268862	7.65089e-05	0.73453	0.0356571	0.000214933	0.0129186	0.00060164	3.37645e-06	0.268862	7.65089e-05	0.73453	0.0356571	0.000214933	0.0129186	0.00060164	3.37645e-06	0.268862	7.65089e-05	0.73453	0.0356571	0.000214933	0.0129186	0.00060164	3.37645e-06	0.268862	7.65089e-05	0.73453	0.0356571	0.000214933	0.0129186	0.00060164	3.37645e-06	0.268862	7.65089e-05	0.73453	0.0356571	0.000214933	0.0129186	0.00060164	3.37645e-06	0.268862	7.65089e-05	0.73453	0.0356571	0.000214933	0.0129186	0.00060164	3.37645e-06	0.268862	7.65089e-05	0.73453	0.0356571	0.000214933	0.0129186	0.00060164	3.37645e-06	0.268862	7.65089e-05	0.73453	0.0356571	0.000214933	0.0129186	0.00060164	3.37645e-06	0.268862	7.65089e-05	0.73453	0.0356571	0.000214933	0.0129186	0.00060164	3.37645e-06	0.268862	7.65089e-05	0.73453	0.0356571	0.000214933	0.0129186	0.00060164	3.37645e-06	0.268862	7.65089e-05	0.73453	0.0356571	0.000214933	0.0129186	0.00060164	3.37645e-06	0.268862	7.65089e-05	0.73453	0.0356571	0.000214933	0.0129186	0.00060164	3.37645e-06	0.268862	7.65089e-05	0.73453	0.0356571	0.000214933	0.0129186	0.00060164	3.37645e-06	0.268862	7.65089e-05	0.73453	0.0356571	0.000214933	0.0129186	0.00060164	3.37645e-06	0.268862	7.65089e-05	0.73453	0.0356571	0.000214933	0.0129186	0.00060164	3.37645e-06	0.268862	7.65089e-05	0.73453	0.0356571	0.000214933	0.0129186	0.00060164	3.37645e-06	0.268862	7.65089e-05	0.73453	0.0356571	0.000214933	0.0129186	0.00060164	3.37645e-06	0.268862	7.65089e-05	0.73453	0.0356571	0.000214933	0.0129186	0.00060164	3.37645e-06	0.268862	7.65089e-05	0.73453	0.0356571	0.000214933	0.0129186	0.00060164	3.37645e-06	0.268862	7.65089e-05	0.73453	0.0356571	0.000214933	0	0	0	0	0	0	0	0	0	0	0	0	0	0	0	0	0	0	0	0	0	0	0	0	0	0	0	0	0	0	0	0	0	0	0	0	0	0	0	0	0	0	0	0	0	0	0	0	0	0	0	0	0	0	0	0	0	0	0	0	0	0	0	0	0	0	0	0	0	0	0	0	0.00491252	0.00367262	0.00361387	0.079797	0.00363449	0.575128	0.0312864	0.00377963	0.00491252	0.00367262	0.00361387	0.079797	0.00363449	0.575128	0.0312864	0.00377963	0.00491252	0.00367262	0.00361387	0.079797	0.00363449	0.575128	0.0312864	0.00377963	0.00491252	0.00367262	0.00361387	0.079797	0.00363449	0.575128	0.0312864	0.00377963	0.00491252	0.00367262	0.00361387	0.079797	0.00363449	0.575128	0.0312864	0.00377963	0.00491252	0.00367262	0.00361387	0.079797	0.00363449	0.575128	0.0312864	0.00377963	0.00491252	0.00367262	0.00361387	0.079797	0.00363449	0.575128	0.0312864	0.00377963	0.00491252	0.00367262	0.00361387	0.079797	0.00363449	0.575128	0.0312864	0.00377963	0.00491252	0.00367262	0.00361387	0.079797	0.00363449	0.575128	0.0312864	0.00377963	0.00491252	0.00367262	0.00361387	0.079797	0.00363449	0.575128	0.0312864	0.00377963	0.00491252	0.00367262	0.00361387	0.079797	0.00363449	0.575128	0.0312864	0.00377963	0.00491252	0.00367262	0.00361387	0.079797	0.00363449	0.575128	0.0312864	0.00377963	0.00491252	0.00367262	0.00361387	0.079797	0.00363449	0.575128	0.0312864	0.00377963	0.00491252	0.00367262	0.00361387	0.079797	0.00363449	0.575128	0.0312864	0.00377963	0.0019006	0.00367262	0.00361387	0.079797	0.00363449	0.575128	0.0312864	0.000525835	0.00060164	0.00060164	5.90635e-05	0.0214718	0.000359761	0.0761834	0.0129186	0.00129896	0.00361356	0.00060164	5.90635e-05	0.0214718	0.000359761	0.0761834	0.0129186	0.00129896	0.00361356	0.00060164	5.90635e-05	0.0214718	0.000359761	0.0761834	0.0129186	0.00129896	0.00361356	0.00060164	5.90635e-05	0.0214718	0.000359761	0.0761834	0.0129186	0.00129896	0.00361356	0.00060164	5.90635e-05	0.0214718	0.000359761	0.0761834	0.0129186	7.65089e-05	0.000359761	5.90635e-05	3.18072e-07	0.0761834	2.09297e-05	0.571514	0.0276729	0.000166074	0.00129896	5.90635e-05	3.18072e-07	0.0761834	2.09297e-05	0.571514	0.0276729	0.000166074	0.00129896	5.90635e-05	3.18072e-07	0.0761834	2.09297e-05	0.571514	0.0276729	0.000166074	0.00129896	5.90635e-05	3.18072e-07	0.0761834	2.09297e-05	0.571514	0.0276729	0.000166074	0.00129896	5.90635e-05	3.18072e-07	0.0761834	2.09297e-05	0.571514	0.0276729	0.000166074	0.00129896	5.90635e-05	3.18072e-07	0.0761834	2.09297e-05	0.571514	0.0276729	0.000166074	0.00129896	5.90635e-05	3.18072e-07	0.0761834	2.09297e-05	0.571514	0.0276729	0.000166074	0.00129896	5.90635e-05	3.18072e-07	0.0761834	2.09297e-05	0.571514	0.0276729	0.000166074	0.00129896	5.90635e-05	3.18072e-07	0.0761834	2.09297e-05	0.571514	0.0276729	0.000166074	0.00129896	5.90635e-05	3.18072e-07	0.0761834	2.09297e-05	0.571514	0.0276729	0.000166074	0.00129896	5.90635e-05	3.18072e-07	0.0761834	2.09297e-05	0.571514	0.0276729	0.000166074	0.00129896	5.90635e-05	3.18072e-07	0.0761834	2.09297e-05	0.571514	0.0276729	0.000166074	0.00129896	5.90635e-05	3.18072e-07	0.0761834	2.09297e-05	0.571514	0.0276729	0.000166074	0.00129896	5.90635e-05	3.18072e-07	0.0761834	2.09297e-05	0.571514	0.0276729	0.000166074	0.00129896	5.90635e-05	3.18072e-07	0.0761834	2.09297e-05	0.571514	0.0276729	0.000166074	0.00129896	5.90635e-05	3.18072e-07	0.0761834	2.09297e-05	0.571514	0.0276729	0.000166074	0.00129896	5.90635e-05	3.18072e-07	0.0761834	2.09297e-05	0.571514	0.0276729	0.000166074	0.00129896	5.90635e-05	3.18072e-07	0.0761834	2.09297e-05	0.571514	0.0276729	0.000166074	0.00129896	5.90635e-05	3.18072e-07	0.0761834	2.09297e-05	0.571514	0.0276729	0.000166074	0.00129896	5.90635e-05	3.18072e-07	0.0761834	2.09297e-05	0.571514	0.0276729	0.000166074	0.00129896	5.90635e-05	3.18072e-07	0.0761834	2.09297e-05	0.571514	0.0276729	0.000166074	0	0	0	0	0	0	0	0	0	0	0	0	0	0	0	0	0	0	0	0	0	0	0	0	0	0	0	0	0	0	0	0	0	0	0	0	0	0	0	0	0	0	0	0	0	0	0	0	0	0	0	0	0	0	0	0	0	0	0	0	0	0	0	0	0	0	0	0	0	0	0	0	0.000678149	0.000605016	0.000601657	0.0135203	0.000605016	0.269464	0.0135203	0.000678149	0.000678149	0.000605016	0.000601657	0.0135203	0.000605016	0.269464	0.0135203	0.000678149	0.000678149	0.000605016	0.000601657	0.0135203	0.000605016	0.269464	0.0135203	0.000678149	0.000678149	0.000605016	0.000601657	0.0135203	0.000605016	0.269464	0.0135203	0.000678149	0.000678149	0.000605016	0.000601657	0.0135203	0.000605016	0.269464	0.0135203	0.000678149	0.000678149	0.000605016	0.000601657	0.0135203	0.000605016	0.269464	0.0135203	0.000678149	0.000678149	0.000605016	0.000601657	0.0135203	0.000605016	0.269464	0.0135203	0.000678149	0.000678149	0.000605016	0.000601657	0.0135203	0.000605016	0.269464	0.0135203	0.000678149	0.000678149	0.000605016	0.000601657	0.0135203	0.000605016	0.269464	0.0135203	0.000678149	0.000678149	0.000605016	0.000601657	0.0135203	0.000605016	0.269464	0.0135203	0.000678149	0.000678149	0.000605016	0.000601657	0.0135203	0.000605016	0.269464	0.0135203	0.000678149	0.000678149	0.000605016	0.000601657	0.0135203	0.000605016	0.269464	0.0135203	0.000678149	0.000678149	0.000605016	0.000601657	0.0135203	0.000605016	0.269464	0.0135203	0.000678149	0.000678149	0.000605016	0.000601657	0.0135203	0.000605016	0.269464	0.0135203	0.000678149	0.000135572	0.000605016	0.000601657	0.0135203	0.000605016	0.269464	0.0135203	0.000135572	5.90635e-05	5.90635e-05	5.69289e-06	0.00361356	5.90635e-05	0.0214718	0.00361356	0.000359761	0.000359761	5.90635e-05	5.69289e-06	0.00361356	5.90635e-05	0.0214718	0.00361356	0.000359761	0.000359761	5.90635e-05	5.69289e-06	0.00361356	5.90635e-05	0.0214718	0.00361356	0.000359761	0.000359761	5.90635e-05	5.69289e-06	0.00361356	5.90635e-05	0.0214718	0.00361356	0.000359761	0.000359761	5.90635e-05	5.69289e-06	0.00361356	5.90635e-05	0.0214718	0.00361356	2.09297e-05	2.09297e-05	3.37645e-06	1.72703e-08	0.0129186	3.37645e-06	0.268862	0.0129186	7.65089e-05	7.65089e-05	3.37645e-06	1.72703e-08	0.0129186	3.37645e-06	0.268862	0.0129186	7.65089e-05	7.65089e-05	3.37645e-06	1.72703e-08	0.0129186	3.37645e-06	0.268862	0.0129186	7.65089e-05	7.65089e-05	3.37645e-06	1.72703e-08	0.0129186	3.37645e-06	0.268862	0.0129186	7.65089e-05	7.65089e-05	3.37645e-06	1.72703e-08	0.0129186	3.37645e-06	0.268862	0.0129186	7.65089e-05	7.65089e-05	3.37645e-06	1.72703e-08	0.0129186	3.37645e-06	0.268862	0.0129186	7.65089e-05	7.65089e-05	3.37645e-06	1.72703e-08	0.0129186	3.37645e-06	0.268862	0.0129186	7.65089e-05	7.65089e-05	3.37645e-06	1.72703e-08	0.0129186	3.37645e-06	0.268862	0.0129186	7.65089e-05	7.65089e-05	3.37645e-06	1.72703e-08	0.0129186	3.37645e-06	0.268862	0.0129186	7.65089e-05	7.65089e-05	3.37645e-06	1.72703e-08	0.0129186	3.37645e-06	0.268862	0.0129186	7.65089e-05	7.65089e-05	3.37645e-06	1.72703e-08	0.0129186	3.37645e-06	0.268862	0.0129186	7.65089e-05	7.65089e-05	3.37645e-06	1.72703e-08	0.0129186	3.37645e-06	0.268862	0.0129186	7.65089e-05	7.65089e-05	3.37645e-06	1.72703e-08	0.0129186	3.37645e-06	0.268862	0.0129186	7.65089e-05	7.65089e-05	3.37645e-06	1.72703e-08	0.0129186	3.37645e-06	0.268862	0.0129186	7.65089e-05	7.65089e-05	3.37645e-06	1.72703e-08	0.0129186	3.37645e-06	0.268862	0.0129186	7.65089e-05	7.65089e-05	3.37645e-06	1.72703e-08	0.0129186	3.37645e-06	0.268862	0.0129186	7.65089e-05	7.65089e-05	3.37645e-06	1.72703e-08	0.0129186	3.37645e-06	0.268862	0.0129186	7.65089e-05	7.65089e-05	3.37645e-06	1.72703e-08	0.0129186	3.37645e-06	0.268862	0.0129186	7.65089e-05	7.65089e-05	3.37645e-06	1.72703e-08	0.0129186	3.37645e-06	0.268862	0.0129186	7.65089e-05	7.65089e-05	3.37645e-06	1.72703e-08	0.0129186	3.37645e-06	0.268862	0.0129186	7.65089e-05	7.65089e-05	3.37645e-06	1.72703e-08	0.0129186	3.37645e-06	0.268862	0.0129186	7.65089e-05	0	0	0	0	0	0	0	0	0	0	0	0	0	0	0	0	0	0	0	0	0	0	0	0	0	0	0	0	0	0	0	0	0	0	0	0	0	0	0	0	0	0	0	0	0	0	0	0	0	0	0	0	0	0	0	0	0	0	0	0	0	0	0	0	0	0	0	0	0	0	0	0	6.16629e-05	5.91741e-05	5.9064e-05	0.00135803	5.93816e-05	0.0762425	0.00367262	7.99932e-05	6.16629e-05	5.91741e-05	5.9064e-05	0.00135803	5.93816e-05	0.0762425	0.00367262	7.99932e-05	6.16629e-05	5.91741e-05	5.9064e-05	0.00135803	5.93816e-05	0.0762425	0.00367262	7.99932e-05	6.16629e-05	5.91741e-05	5.9064e-05	0.00135803	5.93816e-05	0.0762425	0.00367262	7.99932e-05	6.16629e-05	5.91741e-05	5.9064e-05	0.00135803	5.93816e-05	0.0762425	0.00367262	7.99932e-05	6.16629e-05	5.91741e-05	5.9064e-05	0.00135803	5.93816e-05	0.0762425	0.00367262	7.99932e-05	6.16629e-05	5.91741e-05	5.9064e-05	0.00135803	5.93816e-05	0.0762425	0.00367262	7.99932e-05	6.16629e-05	5.91741e-05	5.9064e-05	0.00135803	5.93816e-05	0.0762425	0.00367262	7.99932e-05	6.16629e-05	5.91741e-05	5.9064e-05	0.00135803	5.93816e-05	0.0762425	0.00367262	7.99932e-05	6.16629e-05	5.91741e-05	5.9064e-05	0.00135803	5.93816e-05	0.0762425	0.00367262	7.99932e-05	6.16629e-05	5.91741e-05	5.9064e-05	0.00135803	5.93816e-05	0.0762425	0.00367262	7.99932e-05	6.16629e-05	5.91741e-05	5.9064e-05	0.00135803	5.93816e-05	0.0762425	0.00367262	7.99932e-05	6.16629e-05	5.91741e-05	5.9064e-05	0.00135803	5.93816e-05	0.0762425	0.00367262	7.99932e-05	6.16629e-05	5.91741e-05	5.9064e-05	0.00135803	5.93816e-05	0.0762425	0.00367262	7.99932e-05	5.97585e-06	5.91741e-05	5.9064e-05	0.00135803	5.93816e-05	0.0762425	0.00367262	2.66226e-05	3.37645e-06	3.37645e-06	3.18072e-07	0.000359761	5.69289e-06	0.00361356	0.00060164	5.90635e-05	2.09297e-05	3.37645e-06	3.18072e-07	0.000359761	5.69289e-06	0.00361356	0.00060164	5.90635e-05	2.09297e-05	3.37645e-06	3.18072e-07	0.000359761	5.69289e-06	0.00361356	0.00060164	5.90635e-05	2.09297e-05	3.37645e-06	3.18072e-07	0.000359761	5.69289e-06	0.00361356	0.00060164	5.90635e-05	2.09297e-05	3.37645e-06	3.18072e-07	0.000359761	5.69289e-06	0.00361356	0.00060164	3.37645e-06	7.00519e-07	1.10636e-07	5.31637e-10	0.00129896	3.18072e-07	0.0761834	0.00361356	2.09297e-05	2.5994e-06	1.10636e-07	5.31637e-10	0.00129896	3.18072e-07	0.0761834	0.00361356	2.09297e-05	2.5994e-06	1.10636e-07	5.31637e-10	0.00129896	3.18072e-07	0.0761834	0.00361356	2.09297e-05	2.5994e-06	1.10636e-07	5.31637e-10	0.00129896	3.18072e-07	0.0761834	0.00361356	2.09297e-05	2.5994e-06	1.10636e-07	5.31637e-10	0.00129896	3.18072e-07	0.0761834	0.00361356	2.09297e-05	2.5994e-06	1.10636e-07	5.31637e-10	0.00129896	3.18072e-07	0.0761834	0.00361356	2.09297e-05	2.5994e-06	1.10636e-07	5.31637e-10	0.00129896	3.18072e-07	0.0761834	0.00361356	2.09297e-05	2.5994e-06	1.10636e-07	5.31637e-10	0.00129896	3.18072e-07	0.0761834	0.00361356	2.09297e-05	2.5994e-06	1.10636e-07	5.31637e-10	0.00129896	3.18072e-07	0.0761834	0.00361356	2.09297e-05	2.5994e-06	1.10636e-07	5.31637e-10	0.00129896	3.18072e-07	0.0761834	0.00361356	2.09297e-05	2.5994e-06	1.10636e-07	5.31637e-10	0.00129896	3.18072e-07	0.0761834	0.00361356	2.09297e-05	2.5994e-06	1.10636e-07	5.31637e-10	0.00129896	3.18072e-07	0.0761834	0.00361356	2.09297e-05	2.5994e-06	1.10636e-07	5.31637e-10	0.00129896	3.18072e-07	0.0761834	0.00361356	2.09297e-05	2.5994e-06	1.10636e-07	5.31637e-10	0.00129896	3.18072e-07	0.0761834	0.00361356	2.09297e-05	2.5994e-06	1.10636e-07	5.31637e-10	0.00129896	3.18072e-07	0.0761834	0.00361356	2.09297e-05	2.5994e-06	1.10636e-07	5.31637e-10	0.00129896	3.18072e-07	0.0761834	0.00361356	2.09297e-05	2.5994e-06	1.10636e-07	5.31637e-10	0.00129896	3.18072e-07	0.0761834	0.00361356	2.09297e-05	2.5994e-06	1.10636e-07	5.31637e-10	0.00129896	3.18072e-07	0.0761834	0.00361356	2.09297e-05	2.5994e-06	1.10636e-07	5.31637e-10	0.00129896	3.18072e-07	0.0761834	0.00361356	2.09297e-05	2.5994e-06	1.10636e-07	5.31637e-10	0.00129896	3.18072e-07	0.0761834	0.00361356	2.09297e-05	2.5994e-06	1.10636e-07	5.31637e-10	0.00129896	3.18072e-07	0.0761834	0.00361356	2.09297e-05	0	0	0	0	0	0	0	0	0	0	0	0	0	0	0	0	0	0	0	0	0	0	0	0	0	0	0	0	0	0	0	0	0	0	0	0	0	0	0	0	0	0	0	0	0	0	0	0	0	0	0	0	0	0	0	0	0	0	0	0	0	0	0	0	0	0	0	0	0	0	0	0	0.162817	0.0218316	0.000719521	0.0031587	0.000365454	0.000365454	0.000360461	0.000359771	0.162817	0.0218316	0.000719521	0.0031587	0.000365454	0.000365454	0.000360461	0.000359771	0.162817	0.0218316	0.000719521	0.0031587	0.000365454	0.000365454	0.000360461	0.000359771	0.162817	0.0218316	0.000719521	0.0031587	0.000365454	0.000365454	0.000360461	0.000359771	0.162817	0.0218316	0.000719521	0.0031587	0.000365454	0.000365454	0.000360461	0.000359771	0.162817	0.0218316	0.000719521	0.0031587	0.000365454	0.000365454	0.000360461	0.000359771	0.162817	0.0218316	0.000719521	0.0031587	0.000365454	0.000365454	0.000360461	0.000359771	0.162817	0.0218316	0.000719521	0.0031587	0.000365454	0.000365454	0.000360461	0.000359771	0.162817	0.0218316	0.000719521	0.0031587	0.000365454	0.000365454	0.000360461	0.000359771	0.162817	0.0218316	0.000719521	0.0031587	0.000365454	0.000365454	0.000360461	0.000359771	0.162817	0.0218316	0.000719521	0.0031587	0.000365454	0.000365454	0.000360461	0.000359771	0.162817	0.0218316	0.000719521	0.0031587	0.000365454	0.000365454	0.000360461	0.000359771	0.162817	0.0218316	0.000719521	0.0031587	0.000365454	0.000365454	0.000360461	0.000359771	0.162817	0.0218316	0.000719521	0.0031587	0.000365454	0.000365454	0.000360461	0.000359771	0.166071	0.0218316	0.000719521	0.0031587	0.000365454	0.000365454	0.000360461	5.90736e-05	0.00361356	0.00361356	0.00060164	0.00129896	5.90635e-05	7.65089e-05	2.09297e-05	3.37645e-06	0.0129186	0.00361356	0.00060164	0.00129896	5.90635e-05	7.65089e-05	2.09297e-05	3.37645e-06	0.0129186	0.00361356	0.00060164	0.00129896	5.90635e-05	7.65089e-05	2.09297e-05	3.37645e-06	0.0129186	0.00361356	0.00060164	0.00129896	5.90635e-05	7.65089e-05	2.09297e-05	3.37645e-06	0.0129186	0.00361356	0.00060164	0.00129896	5.90635e-05	7.65089e-05	2.09297e-05	3.18072e-07	0.0761834	0.0214718	0.000359761	0.00279894	5.69289e-06	5.69289e-06	7.00519e-07	1.01368e-08	0.162457	0.0214718	0.000359761	0.00279894	5.69289e-06	5.69289e-06	7.00519e-07	1.01368e-08	0.162457	0.0214718	0.000359761	0.00279894	5.69289e-06	5.69289e-06	7.00519e-07	1.01368e-08	0.162457	0.0214718	0.000359761	0.00279894	5.69289e-06	5.69289e-06	7.00519e-07	1.01368e-08	0.162457	0.0214718	0.000359761	0.00279894	5.69289e-06	5.69289e-06	7.00519e-07	1.01368e-08	0.162457	0.0214718	0.000359761	0.00279894	5.69289e-06	5.69289e-06	7.00519e-07	1.01368e-08	0.162457	0.0214718	0.000359761	0.00279894	5.69289e-06	5.69289e-06	7.00519e-07	1.01368e-08	0.162457	0.0214718	0.000359761	0.00279894	5.69289e-06	5.69289e-06	7.00519e-07	1.01368e-08	0.162457	0.0214718	0.000359761	0.00279894	5.69289e-06	5.69289e-06	7.00519e-07	1.01368e-08	0.162457	0.0214718	0.000359761	0.00279894	5.69289e-06	5.69289e-06	7.00519e-07	1.01368e-08	0.162457	0.0214718	0.000359761	0.00279894	5.69289e-06	5.69289e-06	7.00519e-07	1.01368e-08	0.162457	0.0214718	0.000359761	0.00279894	5.69289e-06	5.69289e-06	7.00519e-07	1.01368e-08	0.162457	0.0214718	0.000359761	0.00279894	5.69289e-06	5.69289e-06	7.00519e-07	1.01368e-08	0.162457	0.0214718	0.000359761	0.00279894	5.69289e-06	5.69289e-06	7.00519e-07	1.01368e-08	0.162457	0.0214718	0.000359761	0.00279894	5.69289e-06	5.69289e-06	7.00519e-07	1.01368e-08	0.162457	0.0214718	0.000359761	0.00279894	5.69289e-06	5.69289e-06	7.00519e-07	1.01368e-08	0.162457	0.0214718	0.000359761	0.00279894	5.69289e-06	5.69289e-06	7.00519e-07	1.01368e-08	0.162457	0.0214718	0.000359761	0.00279894	5.69289e-06	5.69289e-06	7.00519e-07	1.01368e-08	0.162457	0.0214718	0.000359761	0.00279894	5.69289e-06	5.69289e-06	7.00519e-07	1.01368e-08	0.162457	0.0214718	0.000359761	0.00279894	5.69289e-06	5.69289e-06	7.00519e-07	1.01368e-08	0.162457	0.0214718	0.000359761	0.00279894	5.69289e-06	5.69289e-06	7.00519e-07	1.01368e-08	0	0	0	0	0	0	0	0	0	0	0	0	0	0	0	0	0	0	0	0	0	0	0	0	0	0	0	0	0	0	0	0	0	0	0	0	0	0	0	0	0	0	0	0	0	0	0	0	0	0	0	0	0	0	0	0	0	0	0	0	0	0	0	0	0	0	0	0	0	0	0	0	0.575128	0.079797	0.00491252	0.0312864	0.00367262	0.00377963	0.00363449	0.00361387	0.575128	0.079797	0.00491252	0.0312864	0.00367262	0.00377963	0.00363449	0.00361387	0.575128	0.079797	0.00491252	0.0312864	0.00367262	0.00377963	0.00363449	0.00361387	0.575128	0.079797	0.00491252	0.0312864	0.00367262	0.00377963	0.00363449	0.00361387	0.575128	0.079797	0.00491252	0.0312864	0.00367262	0.00377963	0.00363449	0.00361387	0.575128	0.079797	0.00491252	0.0312864	0.00367262	0.00377963	0.00363449	0.00361387	0.575128	0.079797	0.00491252	0.0312864	0.00367262	0.00377963	0.00363449	0.00361387	0.575128	0.079797	0.00491252	0.0312864	0.00367262	0.00377963	0.00363449	0.00361387	0.575128	0.079797	0.00491252	0.0312864	0.00367262	0.00377963	0.00363449	0.00361387	0.575128	0.079797	0.00491252	0.0312864	0.00367262	0.00377963	0.00363449	0.00361387	0.575128	0.079797	0.00491252	0.0312864	0.00367262	0.00377963	0.00363449	0.00361387	0.575128	0.079797	0.00491252	0.0312864	0.00367262	0.00377963	0.00363449	0.00361387	0.575128	0.079797	0.00491252	0.0312864	0.00367262	0.00377963	0.00363449	0.00361387	0.575128	0.079797	0.00491252	0.0312864	0.00367262	0.00377963	0.00363449	0.00361387	0.592986	0.079797	0.00491252	0.0312864	0.00367262	0.00377963	0.00363449	0.000601958	0.0214718	0.0214718	0.00361356	0.0129186	0.00060164	0.00129896	0.000359761	5.90635e-05	0.0761834	0.0214718	0.00361356	0.0129186	0.00060164	0.00129896	0.000359761	5.90635e-05	0.0761834	0.0214718	0.00361356	0.0129186	0.00060164	0.00129896	0.000359761	5.90635e-05	0.0761834	0.0214718	0.00361356	0.0129186	0.00060164	0.00129896	0.000359761	5.90635e-05	0.0761834	0.0214718	0.00361356	0.0129186	0.00060164	0.00129896	0.000359761	5.69289e-06	0.268862	0.0761834	0.00129896	0.0276729	5.90635e-05	0.000166074	2.09297e-05	3.18072e-07	0.571514	0.0761834	0.00129896	0.0276729	5.90635e-05	0.000166074	2.09297e-05	3.18072e-07	0.571514	0.0761834	0.00129896	0.0276729	5.90635e-05	0.000166074	2.09297e-05	3.18072e-07	0.571514	0.0761834	0.00129896	0.0276729	5.90635e-05	0.000166074	2.09297e-05	3.18072e-07	0.571514	0.0761834	0.00129896	0.0276729	5.90635e-05	0.000166074	2.09297e-05	3.18072e-07	0.571514	0.0761834	0.00129896	0.0276729	5.90635e-05	0.000166074	2.09297e-05	3.18072e-07	0.571514	0.0761834	0.00129896	0.0276729	5.90635e-05	0.000166074	2.09297e-05	3.18072e-07	0.571514	0.0761834	0.00129896	0.0276729	5.90635e-05	0.000166074	2.09297e-05	3.18072e-07	0.571514	0.0761834	0.00129896	0.0276729	5.90635e-05	0.000166074	2.09297e-05	3.18072e-07	0.571514	0.0761834	0.00129896	0.0276729	5.90635e-05	0.000166074	2.09297e-05	3.18072e-07	0.571514	0.0761834	0.00129896	0.0276729	5.90635e-05	0.000166074	2.09297e-05	3.18072e-07	0.571514	0.0761834	0.00129896	0.0276729	5.90635e-05	0.000166074	2.09297e-05	3.18072e-07	0.571514	0.0761834	0.00129896	0.0276729	5.90635e-05	0.000166074	2.09297e-05	3.18072e-07	0.571514	0.0761834	0.00129896	0.0276729	5.90635e-05	0.000166074	2.09297e-05	3.18072e-07	0.571514	0.0761834	0.00129896	0.0276729	5.90635e-05	0.000166074	2.09297e-05	3.18072e-07	0.571514	0.0761834	0.00129896	0.0276729	5.90635e-05	0.000166074	2.09297e-05	3.18072e-07	0.571514	0.0761834	0.00129896	0.0276729	5.90635e-05	0.000166074	2.09297e-05	3.18072e-07	0.571514	0.0761834	0.00129896	0.0276729	5.90635e-05	0.000166074	2.09297e-05	3.18072e-07	0.571514	0.0761834	0.00129896	0.0276729	5.90635e-05	0.000166074	2.09297e-05	3.18072e-07	0.571514	0.0761834	0.00129896	0.0276729	5.90635e-05	0.000166074	2.09297e-05	3.18072e-07	0.571514	0.0761834	0.00129896	0.0276729	5.90635e-05	0.000166074	2.09297e-05	3.18072e-07	0	0	0	0	0	0	0	0	0	0	0	0	0	0	0	0	0	0	0	0	0	0	0	0	0	0	0	0	0	0	0	0	0	0	0	0	0	0	0	0	0	0	0	0	0	0	0	0	0	0	0	0	0	0	0	0	0	0	0	0	0	0	0	0	0	0	0	0	0	0	0	0	1.23403	0.183929	0.0242708	0.183929	0.0218316	0.0242708	0.0218316	0.0214775	1.23403	0.183929	0.0242708	0.183929	0.0218316	0.0242708	0.0218316	0.0214775	1.23403	0.183929	0.0242708	0.183929	0.0218316	0.0242708	0.0218316	0.0214775	1.23403	0.183929	0.0242708	0.183929	0.0218316	0.0242708	0.0218316	0.0214775	1.23403	0.183929	0.0242708	0.183929	0.0218316	0.0242708	0.0218316	0.0214775	1.23403	0.183929	0.0242708	0.183929	0.0218316	0.0242708	0.0218316	0.0214775	1.23403	0.183929	0.0242708	0.183929	0.0218316	0.0242708	0.0218316	0.0214775	1.23403	0.183929	0.0242708	0.183929	0.0218316	0.0242708	0.0218316	0.0214775	1.23403	0.183929	0.0242708	0.183929	0.0218316	0.0242708	0.0218316	0.0214775	1.23403	0.183929	0.0242708	0.183929	0.0218316	0.0242708	0.0218316	0.0214775	1.23403	0.183929	0.0242708	0.183929	0.0218316	0.0242708	0.0218316	0.0214775	1.23403	0.183929	0.0242708	0.183929	0.0218316	0.0242708	0.0218316	0.0214775	1.23403	0.183929	0.0242708	0.183929	0.0218316	0.0242708	0.0218316	0.0214775	1.23403	0.183929	0.0242708	0.183929	0.0218316	0.0242708	0.0218316	0.0214775	1.28874	0.183929	0.0242708	0.183929	0.0218316	0.0242708	0.0218316	0.00361925	0.0761834	0.0761834	0.0129186	0.0761834	0.00361356	0.0129186	0.00361356	0.00060164	0.268862	0.0761834	0.0129186	0.0761834	0.00361356	0.0129186	0.00361356	0.00060164	0.268862	0.0761834	0.0129186	0.0761834	0.00361356	0.0129186	0.00361356	0.00060164	0.268862	0.0761834	0.0129186	0.0761834	0.00361356	0.0129186	0.00361356	0.00060164	0.268862	0.0761834	0.0129186	0.0761834	0.00361356	0.0129186	0.00361356	5.90635e-05	0.571514	0.162457	0.00279894	0.162457	0.000359761	0.00279894	0.000359761	5.69289e-06	1.21256	0.162457	0.00279894	0.162457	0.000359761	0.00279894	0.000359761	5.69289e-06	1.21256	0.162457	0.00279894	0.162457	0.000359761	0.00279894	0.000359761	5.69289e-06	1.21256	0.162457	0.00279894	0.162457	0.000359761	0.00279894	0.000359761	5.69289e-06	1.21256	0.162457	0.00279894	0.162457	0.000359761	0.00279894	0.000359761	5.69289e-06	1.21256	0.162457	0.00279894	0.162457	0.000359761	0.00279894	0.000359761	5.69289e-06	1.21256	0.162457	0.00279894	0.162457	0.000359761	0.00279894	0.000359761	5.69289e-06	1.21256	0.162457	0.00279894	0.162457	0.000359761	0.00279894	0.000359761	5.69289e-06	1.21256	0.162457	0.00279894	0.162457	0.000359761	0.00279894	0.000359761	5.69289e-06	1.21256	0.162457	0.00279894	0.162457	0.000359761	0.00279894	0.000359761	5.69289e-06	1.21256	0.162457	0.00279894	0.162457	0.000359761	0.00279894	0.000359761	5.69289e-06	1.21256	0.162457	0.00279894	0.162457	0.000359761	0.00279894	0.000359761	5.69289e-06	1.21256	0.162457	0.00279894	0.162457	0.000359761	0.00279894	0.000359761	5.69289e-06	1.21256	0.162457	0.00279894	0.162457	0.000359761	0.00279894	0.000359761	5.69289e-06	1.21256	0.162457	0.00279894	0.162457	0.000359761	0.00279894	0.000359761	5.69289e-06	1.21256	0.162457	0.00279894	0.162457	0.000359761	0.00279894	0.000359761	5.69289e-06	1.21256	0.162457	0.00279894	0.162457	0.000359761	0.00279894	0.000359761	5.69289e-06	1.21256	0.162457	0.00279894	0.162457	0.000359761	0.00279894	0.000359761	5.69289e-06	1.21256	0.162457	0.00279894	0.162457	0.000359761	0.00279894	0.000359761	5.69289e-06	1.21256	0.162457	0.00279894	0.162457	0.000359761	0.00279894	0.000359761	5.69289e-06	1.21256	0.162457	0.00279894	0.162457	0.000359761	0.00279894	0.000359761	5.69289e-06	0	0	0	0	0	0	0	0	0	0	0	0	0	0	0	0	0	0	0	0	0	0	0	0	0	0	0	0	0	0	0	0	0	0	0	0	0	0	0	0	0	0	0	0	0	0	0	0	0	0	0	0	0	0	0	0	0	0	0	0	0	0	0	0	0	0	0	0	0	0	0	0	1.63362	0.2852	0.079797	0.647698	0.0774824	0.103856	0.079797	0.0762425	1.63362	0.2852	0.079797	0.647698	0.0774824	0.103856	0.079797	0.0762425	1.63362	0.2852	0.079797	0.647698	0.0774824	0.103856	0.079797	0.0762425	1.63362	0.2852	0.079797	0.647698	0.0774824	0.103856	0.079797	0.0762425	1.63362	0.2852	0.079797	0.647698	0.0774824	0.103856	0.079797	0.0762425	1.63362	0.2852	0.079797	0.647698	0.0774824	0.103856	0.079797	0.0762425	1.63362	0.2852	0.079797	0.647698	0.0774824	0.103856	0.079797	0.0762425	1.63362	0.2852	0.079797	0.647698	0.0774824	0.103856	0.079797	0.0762425	1.63362	0.2852	0.079797	0.647698	0.0774824	0.103856	0.079797	0.0762425	1.63362	0.2852	0.079797	0.647698	0.0774824	0.103856	0.079797	0.0762425	1.63362	0.2852	0.079797	0.647698	0.0774824	0.103856	0.079797	0.0762425	1.63362	0.2852	0.079797	0.647698	0.0774824	0.103856	0.079797	0.0762425	1.63362	0.2852	0.079797	0.647698	0.0774824	0.103856	0.079797	0.0762425	1.63362	0.2852	0.079797	0.647698	0.0774824	0.103856	0.079797	0.0762425	1.7199	0.2852	0.079797	0.647698	0.0774824	0.103856	0.079797	0.0129777	0.162457	0.162457	0.0276729	0.268862	0.0129186	0.0761834	0.0214718	0.00361356	0.571514	0.162457	0.0276729	0.268862	0.0129186	0.0761834	0.0214718	0.00361356	0.571514	0.162457	0.0276729	0.268862	0.0129186	0.0761834	0.0214718	0.00361356	0.571514	0.162457	0.0276729	0.268862	0.0129186	0.0761834	0.0214718	0.00361356	0.571514	0.162457	0.0276729	0.268862	0.0129186	0.0761834	0.0214718	0.000359761	0.73453	0.209017	0.00361356	0.571514	0.00129896	0.0276729	0.00361356	5.90635e-05	1.55744	0.209017	0.00361356	0.571514	0.00129896	0.0276729	0.00361356	5.90635e-05	1.55744	0.209017	0.00361356	0.571514	0.00129896	0.0276729	0.00361356	5.90635e-05	1.55744	0.209017	0.00361356	0.571514	0.00129896	0.0276729	0.00361356	5.90635e-05	1.55744	0.209017	0.00361356	0.571514	0.00129896	0.0276729	0.00361356	5.90635e-05	1.55744	0.209017	0.00361356	0.571514	0.00129896	0.0276729	0.00361356	5.90635e-05	1.55744	0.209017	0.00361356	0.571514	0.00129896	0.0276729	0.00361356	5.90635e-05	1.55744	0.209017	0.00361356	0.571514	0.00129896	0.0276729	0.00361356	5.90635e-05	1.55744	0.209017	0.00361356	0.571514	0.00129896	0.0276729	0.00361356	5.90635e-05	1.55744	0.209017	0.00361356	0.571514	0.00129896	0.0276729	0.00361356	5.90635e-05	1.55744	0.209017	0.00361356	0.571514	0.00129896	0.0276729	0.00361356	5.90635e-05	1.55744	0.209017	0.00361356	0.571514	0.00129896	0.0276729	0.00361356	5.90635e-05	1.55744	0.209017	0.00361356	0.571514	0.00129896	0.0276729	0.00361356	5.90635e-05	1.55744	0.209017	0.00361356	0.571514	0.00129896	0.0276729	0.00361356	5.90635e-05	1.55744	0.209017	0.00361356	0.571514	0.00129896	0.0276729	0.00361356	5.90635e-05	1.55744	0.209017	0.00361356	0.571514	0.00129896	0.0276729	0.00361356	5.90635e-05	1.55744	0.209017	0.00361356	0.571514	0.00129896	0.0276729	0.00361356	5.90635e-05	1.55744	0.209017	0.00361356	0.571514	0.00129896	0.0276729	0.00361356	5.90635e-05	1.55744	0.209017	0.00361356	0.571514	0.00129896	0.0276729	0.00361356	5.90635e-05	1.55744	0.209017	0.00361356	0.571514	0.00129896	0.0276729	0.00361356	5.90635e-05	1.55744	0.209017	0.00361356	0.571514	0.00129896	0.0276729	0.00361356	5.90635e-05	0	0	0	0	0	0	0	0	0	0	0	0	0	0	0	0	0	0	0	0	0	0	0	0	0	0	0	0	0	0	0	0	0	0	0	0	0	0	0	0	0	0	0	0	0	0	0	0	0	0	0	0	0	0	0	0	0	0	0	0	0	0	0	0	0	0	0	0	0	0	0	0	1.37501	0.324915	0.165256	1.37501	0.165256	0.324915	0.183929	0.162817	1.37501	0.324915	0.165256	1.37501	0.165256	0.324915	0.183929	0.162817	1.37501	0.324915	0.165256	1.37501	0.165256	0.324915	0.183929	0.162817	1.37501	0.324915	0.165256	1.37501	0.165256	0.324915	0.183929	0.162817	1.37501	0.324915	0.165256	1.37501	0.165256	0.324915	0.183929	0.162817	1.37501	0.324915	0.165256	1.37501	0.165256	0.324915	0.183929	0.162817	1.37501	0.324915	0.165256	1.37501	0.165256	0.324915	0.183929	0.162817	1.37501	0.324915	0.165256	1.37501	0.165256	0.324915	0.183929	0.162817	1.37501	0.324915	0.165256	1.37501	0.165256	0.324915	0.183929	0.162817	1.37501	0.324915	0.165256	1.37501	0.165256	0.324915	0.183929	0.162817	1.37501	0.324915	0.165256	1.37501	0.165256	0.324915	0.183929	0.162817	1.37501	0.324915	0.165256	1.37501	0.165256	0.324915	0.183929	0.162817	1.37501	0.324915	0.165256	1.37501	0.165256	0.324915	0.183929	0.162817	1.37501	0.324915	0.165256	1.37501	0.165256	0.324915	0.183929	0.162817	1.42157	0.324915	0.165256	1.37501	0.165256	0.324915	0.183929	0.0280326	0.209017	0.209017	0.0356571	0.571514	0.0276729	0.268862	0.0761834	0.0129186	0.73453	0.209017	0.0356571	0.571514	0.0276729	0.268862	0.0761834	0.0129186	0.73453	0.209017	0.0356571	0.571514	0.0276729	0.268862	0.0761834	0.0129186	0.73453	0.209017	0.0356571	0.571514	0.0276729	0.268862	0.0761834	0.0129186	0.73453	0.209017	0.0356571	0.571514	0.0276729	0.268862	0.0761834	0.00129896	0.571514	0.162457	0.00279894	1.21256	0.00279894	0.162457	0.0214718	0.000359761	1.21256	0.162457	0.00279894	1.21256	0.00279894	0.162457	0.0214718	0.000359761	1.21256	0.162457	0.00279894	1.21256	0.00279894	0.162457	0.0214718	0.000359761	1.21256	0.162457	0.00279894	1.21256	0.00279894	0.162457	0.0214718	0.000359761	1.21256	0.162457	0.00279894	1.21256	0.00279894	0.162457	0.0214718	0.000359761	1.21256	0.162457	0.00279894	1.21256	0.00279894	0.162457	0.0214718	0.000359761	1.21256	0.162457	0.00279894	1.21256	0.00279894	0.162457	0.0214718	0.000359761	1.21256	0.162457	0.00279894	1.21256	0.00279894	0.162457	0.0214718	0.000359761	1.21256	0.162457	0.00279894	1.21256	0.00279894	0.162457	0.0214718	0.000359761	1.21256	0.162457	0.00279894	1.21256	0.00279894	0.162457	0.0214718	0.000359761	1.21256	0.162457	0.00279894	1.21256	0.00279894	0.162457	0.0214718	0.000359761	1.21256	0.162457	0.00279894	1.21256	0.00279894	0.162457	0.0214718	0.000359761	1.21256	0.162457	0.00279894	1.21256	0.00279894	0.162457	0.0214718	0.000359761	1.21256	0.162457	0.00279894	1.21256	0.00279894	0.162457	0.0214718	0.000359761	1.21256	0.162457	0.00279894	1.21256	0.00279894	0.162457	0.0214718	0.000359761	1.21256	0.162457	0.00279894	1.21256	0.00279894	0.162457	0.0214718	0.000359761	1.21256	0.162457	0.00279894	1.21256	0.00279894	0.162457	0.0214718	0.000359761	1.21256	0.162457	0.00279894	1.21256	0.00279894	0.162457	0.0214718	0.000359761	1.21256	0.162457	0.00279894	1.21256	0.00279894	0.162457	0.0214718	0.000359761	1.21256	0.162457	0.00279894	1.21256	0.00279894	0.162457	0.0214718	0.000359761	1.21256	0.162457	0.00279894	1.21256	0.00279894	0.162457	0.0214718	0.000359761	0	0	0	0	0	0	0	0	0	0	0	0	0	0	0	0	0	0	0	0	0	0	0	0	0	0	0	0	0	0	0	0	0	0	0	0	0	0	0	0	0	0	0	0	0	0	0	0	0	0	0	0	0	0	0	0	0	0	0	0	0	0	0	0	0	0	0	0	0	0	0	0	0.780531	0.2852	0.210316	1.76646	0.21263	0.780531	0.2852	0.210316	0.780531	0.2852	0.210316	1.76646	0.21263	0.780531	0.2852	0.210316	0.780531	0.2852	0.210316	1.76646	0.21263	0.780531	0.2852	0.210316	0.780531	0.2852	0.210316	1.76646	0.21263	0.780531	0.2852	0.210316	0.780531	0.2852	0.210316	1.76646	0.21263	0.780531	0.2852	0.210316	0.780531	0.2852	0.210316	1.76646	0.21263	0.780531	0.2852	0.210316	0.780531	0.2852	0.210316	1.76646	0.21263	0.780531	0.2852	0.210316	0.780531	0.2852	0.210316	1.76646	0.21263	0.780531	0.2852	0.210316	0.780531	0.2852	0.210316	1.76646	0.21263	0.780531	0.2852	0.210316	0.780531	0.2852	0.210316	1.76646	0.21263	0.780531	0.2852	0.210316	0.780531	0.2852	0.210316	1.76646	0.21263	0.780531	0.2852	0.210316	0.780531	0.2852	0.210316	1.76646	0.21263	0.780531	0.2852	0.210316	0.780531	0.2852	0.210316	1.76646	0.21263	0.780531	0.2852	0.210316	0.780531	0.2852	0.210316	1.76646	0.21263	0.780531	0.2852	0.210316	0.733972	0.2852	0.210316	1.76646	0.21263	0.780531	0.2852	0.036956	0.162457	0.162457	0.0276729	0.73453	0.0356571	0.571514	0.162457	0.0276729	0.571514	0.162457	0.0276729	0.73453	0.0356571	0.571514	0.162457	0.0276729	0.571514	0.162457	0.0276729	0.73453	0.0356571	0.571514	0.162457	0.0276729	0.571514	0.162457	0.0276729	0.73453	0.0356571	0.571514	0.162457	0.0276729	0.571514	0.162457	0.0276729	0.73453	0.0356571	0.571514	0.162457	0.00279894	0.268862	0.0761834	0.00129896	1.55744	0.00361356	0.571514	0.0761834	0.00129896	0.571514	0.0761834	0.00129896	1.55744	0.00361356	0.571514	0.0761834	0.00129896	0.571514	0.0761834	0.00129896	1.55744	0.00361356	0.571514	0.0761834	0.00129896	0.571514	0.0761834	0.00129896	1.55744	0.00361356	0.571514	0.0761834	0.00129896	0.571514	0.0761834	0.00129896	1.55744	0.00361356	0.571514	0.0761834	0.00129896	0.571514	0.0761834	0.00129896	1.55744	0.00361356	0.571514	0.0761834	0.00129896	0.571514	0.0761834	0.00129896	1.55744	0.00361356	0.571514	0.0761834	0.00129896	0.571514	0.0761834	0.00129896	1.55744	0.00361356	0.571514	0.0761834	0.00129896	0.571514	0.0761834	0.00129896	1.55744	0.00361356	0.571514	0.0761834	0.00129896	0.571514	0.0761834	0.00129896	1.55744	0.00361356	0.571514	0.0761834	0.00129896	0.571514	0.0761834	0.00129896	1.55744	0.00361356	0.571514	0.0761834	0.00129896	0.571514	0.0761834	0.00129896	1.55744	0.00361356	0.571514	0.0761834	0.00129896	0.571514	0.0761834	0.00129896	1.55744	0.00361356	0.571514	0.0761834	0.00129896	0.571514	0.0761834	0.00129896	1.55744	0.00361356	0.571514	0.0761834	0.00129896	0.571514	0.0761834	0.00129896	1.55744	0.00361356	0.571514	0.0761834	0.00129896	0.571514	0.0761834	0.00129896	1.55744	0.00361356	0.571514	0.0761834	0.00129896	0.571514	0.0761834	0.00129896	1.55744	0.00361356	0.571514	0.0761834	0.00129896	0.571514	0.0761834	0.00129896	1.55744	0.00361356	0.571514	0.0761834	0.00129896	0.571514	0.0761834	0.00129896	1.55744	0.00361356	0.571514	0.0761834	0.00129896	0.571514	0.0761834	0.00129896	1.55744	0.00361356	0.571514	0.0761834	0.00129896	0.571514	0.0761834	0.00129896	1.55744	0.00361356	0.571514	0.0761834	0.00129896	0	0	0	0	0	0	0	0	0	0	0	0	0	0	0	0	0	0	0	0	0	0	0	0	0	0	0	0	0	0	0	0	0	0	0	0	0	0	0	0	0	0	0	0	0	0	0	0	0	0	0	0	0	0	0	0	0	0	0	0	0	0	0	0	0	0	0	0	0	0	0	0	0.324915	0.183929	0.162817	1.37501	0.165256	1.37501	0.324915	0.165256	0.324915	0.183929	0.162817	1.37501	0.165256	1.37501	0.324915	0.165256	0.324915	0.183929	0.162817	1.37501	0.165256	1.37501	0.324915	0.165256	0.324915	0.183929	0.162817	1.37501	0.165256	1.37501	0.324915	0.165256	0.324915	0.183929	0.162817	1.37501	0.165256	1.37501	0.324915	0.165256	0.324915	0.183929	0.162817	1.37501	0.165256	1.37501	0.324915	0.165256	0.324915	0.183929	0.162817	1.37501	0.165256	1.37501	0.324915	0.165256	0.324915	0.183929	0.162817	1.37501	0.165256	1.37501	0.324915	0.165256	0.324915	0.183929	0.162817	1.37501	0.165256	1.37501	0.324915	0.165256	0.324915	0.183929	0.162817	1.37501	0.165256	1.37501	0.324915	0.165256	0.324915	0.183929	0.162817	1.37501	0.165256	1.37501	0.324915	0.165256	0.324915	0.183929	0.162817	1.37501	0.165256	1.37501	0.324915	0.165256	0.324915	0.183929	0.162817	1.37501	0.165256	1.37501	0.324915	0.165256	0.324915	0.183929	0.162817	1.37501	0.165256	1.37501	0.324915	0.165256	0.238641	0.183929	0.162817	1.37501	0.165256	1.37501	0.324915	0.0304718	0.0761834	0.0761834	0.0129186	0.571514	0.0276729	0.73453	0.209017	0.0356571	0.268862	0.0761834	0.0129186	0.571514	0.0276729	0.73453	0.209017	0.0356571	0.268862	0.0761834	0.0129186	0.571514	0.0276729	0.73453	0.209017	0.0356571	0.268862	0.0761834	0.0129186	0.571514	0.0276729	0.73453	0.209017	0.0356571	0.268862	0.0761834	0.0129186	0.571514	0.0276729	0.73453	0.209017	0.00361356	0.0761834	0.0214718	0.000359761	1.21256	0.00279894	1.21256	0.162457	0.00279894	0.162457	0.0214718	0.000359761	1.21256	0.00279894	1.21256	0.162457	0.00279894	0.162457	0.0214718	0.000359761	1.21256	0.00279894	1.21256	0.162457	0.00279894	0.162457	0.0214718	0.000359761	1.21256	0.00279894	1.21256	0.162457	0.00279894	0.162457	0.0214718	0.000359761	1.21256	0.00279894	1.21256	0.162457	0.00279894	0.162457	0.0214718	0.000359761	1.21256	0.00279894	1.21256	0.162457	0.00279894	0.162457	0.0214718	0.000359761	1.21256	0.00279894	1.21256	0.162457	0.00279894	0.162457	0.0214718	0.000359761	1.21256	0.00279894	1.21256	0.162457	0.00279894	0.162457	0.0214718	0.000359761	1.21256	0.00279894	1.21256	0.162457	0.00279894	0.162457	0.0214718	0.000359761	1.21256	0.00279894	1.21256	0.162457	0.00279894	0.162457	0.0214718	0.000359761	1.21256	0.00279894	1.21256	0.162457	0.00279894	0.162457	0.0214718	0.000359761	1.21256	0.00279894	1.21256	0.162457	0.00279894	0.162457	0.0214718	0.000359761	1.21256	0.00279894	1.21256	0.162457	0.00279894	0.162457	0.0214718	0.000359761	1.21256	0.00279894	1.21256	0.162457	0.00279894	0.162457	0.0214718	0.000359761	1.21256	0.00279894	1.21256	0.162457	0.00279894	0.162457	0.0214718	0.000359761	1.21256	0.00279894	1.21256	0.162457	0.00279894	0.162457	0.0214718	0.000359761	1.21256	0.00279894	1.21256	0.162457	0.00279894	0.162457	0.0214718	0.000359761	1.21256	0.00279894	1.21256	0.162457	0.00279894	0.162457	0.0214718	0.000359761	1.21256	0.00279894	1.21256	0.162457	0.00279894	0.162457	0.0214718	0.000359761	1.21256	0.00279894	1.21256	0.162457	0.00279894	0.162457	0.0214718	0.000359761	1.21256	0.00279894	1.21256	0.162457	0.00279894	0	0	0	0	0	0	0	0	0	0	0	0	0	0	0	0	0	0	0	0	0	0	0	0	0	0	0	0	0	0	0	0	0	0	0	0	0	0	0	0	0	0	0	0	0	0	0	0	0	0	0	0	0	0	0	0	0	0	0	0	0	0	0	0	0	0	0	0	0	0	0	0	0.103856	0.079797	0.0762425	0.647698	0.0774824	1.63362	0.2852	0.079797	0.103856	0.079797	0.0762425	0.647698	0.0774824	1.63362	0.2852	0.079797	0.103856	0.079797	0.0762425	0.647698	0.0774824	1.63362	0.2852	0.079797	0.103856	0.079797	0.0762425	0.647698	0.0774824	1.63362	0.2852	0.079797	0.103856	0.079797	0.0762425	0.647698	0.0774824	1.63362	0.2852	0.079797	0.103856	0.079797	0.0762425	0.647698	0.0774824	1.63362	0.2852	0.079797	0.103856	0.079797	0.0762425	0.647698	0.0774824	1.63362	0.2852	0.079797	0.103856	0.079797	0.0762425	0.647698	0.0774824	1.63362	0.2852	0.079797	0.103856	0.079797	0.0762425	0.647698	0.0774824	1.63362	0.2852	0.079797	0.103856	0.079797	0.0762425	0.647698	0.0774824	1.63362	0.2852	0.079797	0.103856	0.079797	0.0762425	0.647698	0.0774824	1.63362	0.2852	0.079797	0.103856	0.079797	0.0762425	0.647698	0.0774824	1.63362	0.2852	0.079797	0.103856	0.079797	0.0762425	0.647698	0.0774824	1.63362	0.2852	0.079797	0.103856	0.079797	0.0762425	0.647698	0.0774824	1.63362	0.2852	0.079797	0.0491447	0.079797	0.0762425	0.647698	0.0774824	1.63362	0.2852	0.0165322	0.0214718	0.0214718	0.00361356	0.268862	0.0129186	0.571514	0.162457	0.0276729	0.0761834	0.0214718	0.00361356	0.268862	0.0129186	0.571514	0.162457	0.0276729	0.0761834	0.0214718	0.00361356	0.268862	0.0129186	0.571514	0.162457	0.0276729	0.0761834	0.0214718	0.00361356	0.268862	0.0129186	0.571514	0.162457	0.0276729	0.0761834	0.0214718	0.00361356	0.268862	0.0129186	0.571514	0.162457	0.00279894	0.0129186	0.00361356	5.90635e-05	0.571514	0.00129896	1.55744	0.209017	0.00361356	0.0276729	0.00361356	5.90635e-05	0.571514	0.00129896	1.55744	0.209017	0.00361356	0.0276729	0.00361356	5.90635e-05	0.571514	0.00129896	1.55744	0.209017	0.00361356	0.0276729	0.00361356	5.90635e-05	0.571514	0.00129896	1.55744	0.209017	0.00361356	0.0276729	0.00361356	5.90635e-05	0.571514	0.00129896	1.55744	0.209017	0.00361356	0.0276729	0.00361356	5.90635e-05	0.571514	0.00129896	1.55744	0.209017	0.00361356	0.0276729	0.00361356	5.90635e-05	0.571514	0.00129896	1.55744	0.209017	0.00361356	0.0276729	0.00361356	5.90635e-05	0.571514	0.00129896	1.55744	0.209017	0.00361356	0.0276729	0.00361356	5.90635e-05	0.571514	0.00129896	1.55744	0.209017	0.00361356	0.0276729	0.00361356	5.90635e-05	0.571514	0.00129896	1.55744	0.209017	0.00361356	0.0276729	0.00361356	5.90635e-05	0.571514	0.00129896	1.55744	0.209017	0.00361356	0.0276729	0.00361356	5.90635e-05	0.571514	0.00129896	1.55744	0.209017	0.00361356	0.0276729	0.00361356	5.90635e-05	0.571514	0.00129896	1.55744	0.209017	0.00361356	0.0276729	0.00361356	5.90635e-05	0.571514	0.00129896	1.55744	0.209017	0.00361356	0.0276729	0.00361356	5.90635e-05	0.571514	0.00129896	1.55744	0.209017	0.00361356	0.0276729	0.00361356	5.90635e-05	0.571514	0.00129896	1.55744	0.209017	0.00361356	0.0276729	0.00361356	5.90635e-05	0.571514	0.00129896	1.55744	0.209017	0.00361356	0.0276729	0.00361356	5.90635e-05	0.571514	0.00129896	1.55744	0.209017	0.00361356	0.0276729	0.00361356	5.90635e-05	0.571514	0.00129896	1.55744	0.209017	0.00361356	0.0276729	0.00361356	5.90635e-05	0.571514	0.00129896	1.55744	0.209017	0.00361356	0.0276729	0.00361356	5.90635e-05	0.571514	0.00129896	1.55744	0.209017	0.00361356	0	0	0	0	0	0	0	0	0	0	0	0	0	0	0	0	0	0	0	0	0	0	0	0	0	0	0	0	0	0	0	0	0	0	0	0	0	0	0	0	0	0	0	0	0	0	0	0	0	0	0	0	0	0	0	0	0	0	0	0	0	0	0	0	0	0	0	0	0	0	0	0	0.0242708	0.0218316	0.0214775	0.183929	0.0218316	1.23403	0.183929	0.0242708	0.0242708	0.0218316	0.0214775	0.183929	0.0218316	1.23403	0.183929	0.0242708	0.0242708	0.0218316	0.0214775	0.183929	0.0218316	1.23403	0.183929	0.0242708	0.0242708	0.0218316	0.0214775	0.183929	0.0218316	1.23403	0.183929	0.0242708	0.0242708	0.0218316	0.0214775	0.183929	0.0218316	1.23403	0.183929	0.0242708	0.0242708	0.0218316	0.0214775	0.183929	0.0218316	1.23403	0.183929	0.0242708	0.0242708	0.0218316	0.0214775	0.183929	0.0218316	1.23403	0.183929	0.0242708	0.0242708	0.0218316	0.0214775	0.183929	0.0218316	1.23403	0.183929	0.0242708	0.0242708	0.0218316	0.0214775	0.183929	0.0218316	1.23403	0.183929	0.0242708	0.0242708	0.0218316	0.0214775	0.183929	0.0218316	1.23403	0.183929	0.0242708	0.0242708	0.0218316	0.0214775	0.183929	0.0218316	1.23403	0.183929	0.0242708	0.0242708	0.0218316	0.0214775	0.183929	0.0218316	1.23403	0.183929	0.0242708	0.0242708	0.0218316	0.0214775	0.183929	0.0218316	1.23403	0.183929	0.0242708	0.0242708	0.0218316	0.0214775	0.183929	0.0218316	1.23403	0.183929	0.0242708	0.00641249	0.0218316	0.0214775	0.183929	0.0218316	1.23403	0.183929	0.00641249	0.00361356	0.00361356	0.00060164	0.0761834	0.00361356	0.268862	0.0761834	0.0129186	0.0129186	0.00361356	0.00060164	0.0761834	0.00361356	0.268862	0.0761834	0.0129186	0.0129186	0.00361356	0.00060164	0.0761834	0.00361356	0.268862	0.0761834	0.0129186	0.0129186	0.00361356	0.00060164	0.0761834	0.00361356	0.268862	0.0761834	0.0129186	0.0129186	0.00361356	0.00060164	0.0761834	0.00361356	0.268862	0.0761834	0.00129896	0.00129896	0.000359761	5.69289e-06	0.162457	0.000359761	1.21256	0.162457	0.00279894	0.00279894	0.000359761	5.69289e-06	0.162457	0.000359761	1.21256	0.162457	0.00279894	0.00279894	0.000359761	5.69289e-06	0.162457	0.000359761	1.21256	0.162457	0.00279894	0.00279894	0.000359761	5.69289e-06	0.162457	0.000359761	1.21256	0.162457	0.00279894	0.00279894	0.000359761	5.69289e-06	0.162457	0.000359761	1.21256	0.162457	0.00279894	0.00279894	0.000359761	5.69289e-06	0.162457	0.000359761	1.21256	0.162457	0.00279894	0.00279894	0.000359761	5.69289e-06	0.162457	0.000359761	1.21256	0.162457	0.00279894	0.00279894	0.000359761	5.69289e-06	0.162457	0.000359761	1.21256	0.162457	0.00279894	0.00279894	0.000359761	5.69289e-06	0.162457	0.000359761	1.21256	0.162457	0.00279894	0.00279894	0.000359761	5.69289e-06	0.162457	0.000359761	1.21256	0.162457	0.00279894	0.00279894	0.000359761	5.69289e-06	0.162457	0.000359761	1.21256	0.162457	0.00279894	0.00279894	0.000359761	5.69289e-06	0.162457	0.000359761	1.21256	0.162457	0.00279894	0.00279894	0.000359761	5.69289e-06	0.162457	0.000359761	1.21256	0.162457	0.00279894	0.00279894	0.000359761	5.69289e-06	0.162457	0.000359761	1.21256	0.162457	0.00279894	0.00279894	0.000359761	5.69289e-06	0.162457	0.000359761	1.21256	0.162457	0.00279894	0.00279894	0.000359761	5.69289e-06	0.162457	0.000359761	1.21256	0.162457	0.00279894	0.00279894	0.000359761	5.69289e-06	0.162457	0.000359761	1.21256	0.162457	0.00279894	0.00279894	0.000359761	5.69289e-06	0.162457	0.000359761	1.21256	0.162457	0.00279894	0.00279894	0.000359761	5.69289e-06	0.162457	0.000359761	1.21256	0.162457	0.00279894	0.00279894	0.000359761	5.69289e-06	0.162457	0.000359761	1.21256	0.162457	0.00279894	0.00279894	0.000359761	5.69289e-06	0.162457	0.000359761	1.21256	0.162457	0.00279894	0	0	0	0	0	0	0	0	0	0	0	0	0	0	0	0	0	0	0	0	0	0	0	0	0	0	0	0	0	0	0	0	0	0	0	0	0	0	0	0	0	0	0	0	0	0	0	0	0	0	0	0	0	0	0	0	0	0	0	0	0	0	0	0	0	0	0	0	0	0	0	0	0.00377963	0.00363449	0.00361387	0.0312864	0.00367262	0.575128	0.079797	0.00491252	0.00377963	0.00363449	0.00361387	0.0312864	0.00367262	0.575128	0.079797	0.00491252	0.00377963	0.00363449	0.00361387	0.0312864	0.00367262	0.575128	0.079797	0.00491252	0.00377963	0.00363449	0.00361387	0.0312864	0.00367262	0.575128	0.079797	0.00491252	0.00377963	0.00363449	0.00361387	0.0312864	0.00367262	0.575128	0.079797	0.00491252	0.00377963	0.00363449	0.00361387	0.0312864	0.00367262	0.575128	0.079797	0.00491252	0.00377963	0.00363449	0.00361387	0.0312864	0.00367262	0.575128	0.079797	0.00491252	0.00377963	0.00363449	0.00361387	0.0312864	0.00367262	0.575128	0.079797	0.00491252	0.00377963	0.00363449	0.00361387	0.0312864	0.00367262	0.575128	0.079797	0.00491252	0.00377963	0.00363449	0.00361387	0.0312864	0.00367262	0.575128	0.079797	0.00491252	0.00377963	0.00363449	0.00361387	0.0312864	0.00367262	0.575128	0.079797	0.00491252	0.00377963	0.00363449	0.00361387	0.0312864	0.00367262	0.575128	0.079797	0.00491252	0.00377963	0.00363449	0.00361387	0.0312864	0.00367262	0.575128	0.079797	0.00491252	0.00377963	0.00363449	0.00361387	0.0312864	0.00367262	0.575128	0.079797	0.00491252	0.000525835	0.00363449	0.00361387	0.0312864	0.00367262	0.575128	0.079797	0.0019006	0.000359761	0.000359761	5.90635e-05	0.0129186	0.00060164	0.0761834	0.0214718	0.00361356	0.00129896	0.000359761	5.90635e-05	0.0129186	0.00060164	0.0761834	0.0214718	0.00361356	0.00129896	0.000359761	5.90635e-05	0.0129186	0.00060164	0.0761834	0.0214718	0.00361356	0.00129896	0.000359761	5.90635e-05	0.0129186	0.00060164	0.0761834	0.0214718	0.00361356	0.00129896	0.000359761	5.90635e-05	0.0129186	0.00060164	0.0761834	0.0214718	0.000359761	7.65089e-05	2.09297e-05	3.18072e-07	0.0276729	5.90635e-05	0.571514	0.0761834	0.00129896	0.000166074	2.09297e-05	3.18072e-07	0.0276729	5.90635e-05	0.571514	0.0761834	0.00129896	0.000166074	2.09297e-05	3.18072e-07	0.0276729	5.90635e-05	0.571514	0.0761834	0.00129896	0.000166074	2.09297e-05	3.18072e-07	0.0276729	5.90635e-05	0.571514	0.0761834	0.00129896	0.000166074	2.09297e-05	3.18072e-07	0.0276729	5.90635e-05	0.571514	0.0761834	0.00129896	0.000166074	2.09297e-05	3.18072e-07	0.0276729	5.90635e-05	0.571514	0.0761834	0.00129896	0.000166074	2.09297e-05	3.18072e-07	0.0276729	5.90635e-05	0.571514	0.0761834	0.00129896	0.000166074	2.09297e-05	3.18072e-07	0.0276729	5.90635e-05	0.571514	0.0761834	0.00129896	0.000166074	2.09297e-05	3.18072e-07	0.0276729	5.90635e-05	0.571514	0.0761834	0.00129896	0.000166074	2.09297e-05	3.18072e-07	0.0276729	5.90635e-05	0.571514	0.0761834	0.00129896	0.000166074	2.09297e-05	3.18072e-07	0.0276729	5.90635e-05	0.571514	0.0761834	0.00129896	0.000166074	2.09297e-05	3.18072e-07	0.0276729	5.90635e-05	0.571514	0.0761834	0.00129896	0.000166074	2.09297e-05	3.18072e-07	0.0276729	5.90635e-05	0.571514	0.0761834	0.00129896	0.000166074	2.09297e-05	3.18072e-07	0.0276729	5.90635e-05	0.571514	0.0761834	0.00129896	0.000166074	2.09297e-05	3.18072e-07	0.0276729	5.90635e-05	0.571514	0.0761834	0.00129896	0.000166074	2.09297e-05	3.18072e-07	0.0276729	5.90635e-05	0.571514	0.0761834	0.00129896	0.000166074	2.09297e-05	3.18072e-07	0.0276729	5.90635e-05	0.571514	0.0761834	0.00129896	0.000166074	2.09297e-05	3.18072e-07	0.0276729	5.90635e-05	0.571514	0.0761834	0.00129896	0.000166074	2.09297e-05	3.18072e-07	0.0276729	5.90635e-05	0.571514	0.0761834	0.00129896	0.000166074	2.09297e-05	3.18072e-07	0.0276729	5.90635e-05	0.571514	0.0761834	0.00129896	0.000166074	2.09297e-05	3.18072e-07	0.0276729	5.90635e-05	0.571514	0.0761834	0.00129896	0	0	0	0	0	0	0	0	0	0	0	0	0	0	0	0	0	0	0	0	0	0	0	0	0	0	0	0	0	0	0	0	0	0	0	0	0	0	0	0	0	0	0	0	0	0	0	0	0	0	0	0	0	0	0	0	0	0	0	0	0	0	0	0	0	0	0	0	0	0	0	0	0.000365454	0.000360461	0.000359771	0.0031587	0.000365454	0.162817	0.0218316	0.000719521	0.000365454	0.000360461	0.000359771	0.0031587	0.000365454	0.162817	0.0218316	0.000719521	0.000365454	0.000360461	0.000359771	0.0031587	0.000365454	0.162817	0.0218316	0.000719521	0.000365454	0.000360461	0.000359771	0.0031587	0.000365454	0.162817	0.0218316	0.000719521	0.000365454	0.000360461	0.000359771	0.0031587	0.000365454	0.162817	0.0218316	0.000719521	0.000365454	0.000360461	0.000359771	0.0031587	0.000365454	0.162817	0.0218316	0.000719521	0.000365454	0.000360461	0.000359771	0.0031587	0.000365454	0.162817	0.0218316	0.000719521	0.000365454	0.000360461	0.000359771	0.0031587	0.000365454	0.162817	0.0218316	0.000719521	0.000365454	0.000360461	0.000359771	0.0031587	0.000365454	0.162817	0.0218316	0.000719521	0.000365454	0.000360461	0.000359771	0.0031587	0.000365454	0.162817	0.0218316	0.000719521	0.000365454	0.000360461	0.000359771	0.0031587	0.000365454	0.162817	0.0218316	0.000719521	0.000365454	0.000360461	0.000359771	0.0031587	0.000365454	0.162817	0.0218316	0.000719521	0.000365454	0.000360461	0.000359771	0.0031587	0.000365454	0.162817	0.0218316	0.000719521	0.000365454	0.000360461	0.000359771	0.0031587	0.000365454	0.162817	0.0218316	0.000719521	2.66226e-05	0.000360461	0.000359771	0.0031587	0.000365454	0.162817	0.0218316	0.000418824	2.09297e-05	2.09297e-05	3.37645e-06	0.00129896	5.90635e-05	0.0129186	0.00361356	0.00060164	7.65089e-05	2.09297e-05	3.37645e-06	0.00129896	5.90635e-05	0.0129186	0.00361356	0.00060164	7.65089e-05	2.09297e-05	3.37645e-06	0.00129896	5.90635e-05	0.0129186	0.00361356	0.00060164	7.65089e-05	2.09297e-05	3.37645e-06	0.00129896	5.90635e-05	0.0129186	0.00361356	0.00060164	7.65089e-05	2.09297e-05	3.37645e-06	0.00129896	5.90635e-05	0.0129186	0.00361356	5.90635e-05	2.5994e-06	7.00519e-07	1.01368e-08	0.00279894	5.69289e-06	0.162457	0.0214718	0.000359761	5.69289e-06	7.00519e-07	1.01368e-08	0.00279894	5.69289e-06	0.162457	0.0214718	0.000359761	5.69289e-06	7.00519e-07	1.01368e-08	0.00279894	5.69289e-06	0.162457	0.0214718	0.000359761	5.69289e-06	7.00519e-07	1.01368e-08	0.00279894	5.69289e-06	0.162457	0.0214718	0.000359761	5.69289e-06	7.00519e-07	1.01368e-08	0.00279894	5.69289e-06	0.162457	0.0214718	0.000359761	5.69289e-06	7.00519e-07	1.01368e-08	0.00279894	5.69289e-06	0.162457	0.0214718	0.000359761	5.69289e-06	7.00519e-07	1.01368e-08	0.00279894	5.69289e-06	0.162457	0.0214718	0.000359761	5.69289e-06	7.00519e-07	1.01368e-08	0.00279894	5.69289e-06	0.162457	0.0214718	0.000359761	5.69289e-06	7.00519e-07	1.01368e-08	0.00279894	5.69289e-06	0.162457	0.0214718	0.000359761	5.69289e-06	7.00519e-07	1.01368e-08	0.00279894	5.69289e-06	0.162457	0.0214718	0.000359761	5.69289e-06	7.00519e-07	1.01368e-08	0.00279894	5.69289e-06	0.162457	0.0214718	0.000359761	5.69289e-06	7.00519e-07	1.01368e-08	0.00279894	5.69289e-06	0.162457	0.0214718	0.000359761	5.69289e-06	7.00519e-07	1.01368e-08	0.00279894	5.69289e-06	0.162457	0.0214718	0.000359761	5.69289e-06	7.00519e-07	1.01368e-08	0.00279894	5.69289e-06	0.162457	0.0214718	0.000359761	5.69289e-06	7.00519e-07	1.01368e-08	0.00279894	5.69289e-06	0.162457	0.0214718	0.000359761	5.69289e-06	7.00519e-07	1.01368e-08	0.00279894	5.69289e-06	0.162457	0.0214718	0.000359761	5.69289e-06	7.00519e-07	1.01368e-08	0.00279894	5.69289e-06	0.162457	0.0214718	0.000359761	5.69289e-06	7.00519e-07	1.01368e-08	0.00279894	5.69289e-06	0.162457	0.0214718	0.000359761	5.69289e-06	7.00519e-07	1.01368e-08	0.00279894	5.69289e-06	0.162457	0.0214718	0.000359761	5.69289e-06	7.00519e-07	1.01368e-08	0.00279894	5.69289e-06	0.162457	0.0214718	0.000359761	5.69289e-06	7.00519e-07	1.01368e-08	0.00279894	5.69289e-06	0.162457	0.0214718	0.000359761	0	0	0	0	0	0	0	0	0	0	0	0	0	0	0	0	0	0	0	0	0	0	0	0	0	0	0	0	0	0	0	0	0	0	0	0	0	0	0	0	0	0	0	0	0	0	0	0	0	0	0	0	0	0	0	0	0	0	0	0	0	0	0	0	0	0	0	0	0	0	0	0	0.210316	0.0774824	0.00491252	0.00491252	0.00135803	0.00130635	0.00130156	0.00129907	0.210316	0.0774824	0.00491252	0.00491252	0.00135803	0.00130635	0.00130156	0.00129907	0.210316	0.0774824	0.00491252	0.00491252	0.00135803	0.00130635	0.00130156	0.00129907	0.210316	0.0774824	0.00491252	0.00491252	0.00135803	0.00130635	0.00130156	0.00129907	0.210316	0.0774824	0.00491252	0.00491252	0.00135803	0.00130635	0.00130156	0.00129907	0.210316	0.0774824	0.00491252	0.00491252	0.00135803	0.00130635	0.00130156	0.00129907	0.210316	0.0774824	0.00491252	0.00491252	0.00135803	0.00130635	0.00130156	0.00129907	0.210316	0.0774824	0.00491252	0.00491252	0.00135803	0.00130635	0.00130156	0.00129907	0.210316	0.0774824	0.00491252	0.00491252	0.00135803	0.00130635	0.00130156	0.00129907	0.210316	0.0774824	0.00491252	0.00491252	0.00135803	0.00130635	0.00130156	0.00129907	0.210316	0.0774824	0.00491252	0.00491252	0.00135803	0.00130635	0.00130156	0.00129907	0.210316	0.0774824	0.00491252	0.00491252	0.00135803	0.00130635	0.00130156	0.00129907	0.210316	0.0774824	0.00491252	0.00491252	0.00135803	0.00130635	0.00130156	0.00129907	0.210316	0.0774824	0.00491252	0.00491252	0.00135803	0.00130635	0.00130156	0.00129907	0.221935	0.0774824	0.00491252	0.00491252	0.00135803	0.00130635	0.00130156	0.000359871	0.0129186	0.0129186	0.00361356	0.00279894	0.000359761	0.000166074	7.65089e-05	2.09297e-05	0.0276729	0.0129186	0.00361356	0.00279894	0.000359761	0.000166074	7.65089e-05	2.09297e-05	0.0276729	0.0129186	0.00361356	0.00279894	0.000359761	0.000166074	7.65089e-05	2.09297e-05	0.0276729	0.0129186	0.00361356	0.00279894	0.000359761	0.000166074	7.65089e-05	2.09297e-05	0.0276729	0.0129186	0.00361356	0.00279894	0.000359761	0.000166074	7.65089e-05	3.37645e-06	0.162457	0.0761834	0.00361356	0.00361356	5.90635e-05	7.38955e-06	2.5994e-06	1.10636e-07	0.209017	0.0761834	0.00361356	0.00361356	5.90635e-05	7.38955e-06	2.5994e-06	1.10636e-07	0.209017	0.0761834	0.00361356	0.00361356	5.90635e-05	7.38955e-06	2.5994e-06	1.10636e-07	0.209017	0.0761834	0.00361356	0.00361356	5.90635e-05	7.38955e-06	2.5994e-06	1.10636e-07	0.209017	0.0761834	0.00361356	0.00361356	5.90635e-05	7.38955e-06	2.5994e-06	1.10636e-07	0.209017	0.0761834	0.00361356	0.00361356	5.90635e-05	7.38955e-06	2.5994e-06	1.10636e-07	0.209017	0.0761834	0.00361356	0.00361356	5.90635e-05	7.38955e-06	2.5994e-06	1.10636e-07	0.209017	0.0761834	0.00361356	0.00361356	5.90635e-05	7.38955e-06	2.5994e-06	1.10636e-07	0.209017	0.0761834	0.00361356	0.00361356	5.90635e-05	7.38955e-06	2.5994e-06	1.10636e-07	0.209017	0.0761834	0.00361356	0.00361356	5.90635e-05	7.38955e-06	2.5994e-06	1.10636e-07	0.209017	0.0761834	0.00361356	0.00361356	5.90635e-05	7.38955e-06	2.5994e-06	1.10636e-07	0.209017	0.0761834	0.00361356	0.00361356	5.90635e-05	7.38955e-06	2.5994e-06	1.10636e-07	0.209017	0.0761834	0.00361356	0.00361356	5.90635e-05	7.38955e-06	2.5994e-06	1.10636e-07	0.209017	0.0761834	0.00361356	0.00361356	5.90635e-05	7.38955e-06	2.5994e-06	1.10636e-07	0.209017	0.0761834	0.00361356	0.00361356	5.90635e-05	7.38955e-06	2.5994e-06	1.10636e-07	0.209017	0.0761834	0.00361356	0.00361356	5.90635e-05	7.38955e-06	2.5994e-06	1.10636e-07	0.209017	0.0761834	0.00361356	0.00361356	5.90635e-05	7.38955e-06	2.5994e-06	1.10636e-07	0.209017	0.0761834	0.00361356	0.00361356	5.90635e-05	7.38955e-06	2.5994e-06	1.10636e-07	0.209017	0.0761834	0.00361356	0.00361356	5.90635e-05	7.38955e-06	2.5994e-06	1.10636e-07	0.209017	0.0761834	0.00361356	0.00361356	5.90635e-05	7.38955e-06	2.5994e-06	1.10636e-07	0.209017	0.0761834	0.00361356	0.00361356	5.90635e-05	7.38955e-06	2.5994e-06	1.10636e-07	0	0	0	0	0	0	0	0	0	0	0	0	0	0	0	0	0	0	0	0	0	0	0	0	0	0	0	0	0	0	0	0	0	0	0	0	0	0	0	0	0	0	0	0	0	0	0	0	0	0	0	0	0	0	0	0	0	0	0	0	0	0	0	0	0	0	0	0	0	0	0	0	0.747449	0.281781	0.0258373	0.0485757	0.0135203	0.0131336	0.0129952	0.012922	0.747449	0.281781	0.0258373	0.0485757	0.0135203	0.0131336	0.0129952	0.012922	0.747449	0.281781	0.0258373	0.0485757	0.0135203	0.0131336	0.0129952	0.012922	0.747449	0.281781	0.0258373	0.0485757	0.0135203	0.0131336	0.0129952	0.012922	0.747449	0.281781	0.0258373	0.0485757	0.0135203	0.0131336	0.0129952	0.012922	0.747449	0.281781	0.0258373	0.0485757	0.0135203	0.0131336	0.0129952	0.012922	0.747449	0.281781	0.0258373	0.0485757	0.0135203	0.0131336	0.0129952	0.012922	0.747449	0.281781	0.0258373	0.0485757	0.0135203	0.0131336	0.0129952	0.012922	0.747449	0.281781	0.0258373	0.0485757	0.0135203	0.0131336	0.0129952	0.012922	0.747449	0.281781	0.0258373	0.0485757	0.0135203	0.0131336	0.0129952	0.012922	0.747449	0.281781	0.0258373	0.0485757	0.0135203	0.0131336	0.0129952	0.012922	0.747449	0.281781	0.0258373	0.0485757	0.0135203	0.0131336	0.0129952	0.012922	0.747449	0.281781	0.0258373	0.0485757	0.0135203	0.0131336	0.0129952	0.012922	0.747449	0.281781	0.0258373	0.0485757	0.0135203	0.0131336	0.0129952	0.012922	0.810714	0.281781	0.0258373	0.0485757	0.0135203	0.0131336	0.0129952	0.00361693	0.0761834	0.0761834	0.0214718	0.0276729	0.00361356	0.00279894	0.00129896	0.000359761	0.162457	0.0761834	0.0214718	0.0276729	0.00361356	0.00279894	0.00129896	0.000359761	0.162457	0.0761834	0.0214718	0.0276729	0.00361356	0.00279894	0.00129896	0.000359761	0.162457	0.0761834	0.0214718	0.0276729	0.00361356	0.00279894	0.00129896	0.000359761	0.162457	0.0761834	0.0214718	0.0276729	0.00361356	0.00279894	0.00129896	5.90635e-05	0.571514	0.268862	0.0129186	0.0356571	0.00060164	0.000214933	7.65089e-05	3.37645e-06	0.73453	0.268862	0.0129186	0.0356571	0.00060164	0.000214933	7.65089e-05	3.37645e-06	0.73453	0.268862	0.0129186	0.0356571	0.00060164	0.000214933	7.65089e-05	3.37645e-06	0.73453	0.268862	0.0129186	0.0356571	0.00060164	0.000214933	7.65089e-05	3.37645e-06	0.73453	0.268862	0.0129186	0.0356571	0.00060164	0.000214933	7.65089e-05	3.37645e-06	0.73453	0.268862	0.0129186	0.0356571	0.00060164	0.000214933	7.65089e-05	3.37645e-06	0.73453	0.268862	0.0129186	0.0356571	0.00060164	0.000214933	7.65089e-05	3.37645e-06	0.73453	0.268862	0.0129186	0.0356571	0.00060164	0.000214933	7.65089e-05	3.37645e-06	0.73453	0.268862	0.0129186	0.0356571	0.00060164	0.000214933	7.65089e-05	3.37645e-06	0.73453	0.268862	0.0129186	0.0356571	0.00060164	0.000214933	7.65089e-05	3.37645e-06	0.73453	0.268862	0.0129186	0.0356571	0.00060164	0.000214933	7.65089e-05	3.37645e-06	0.73453	0.268862	0.0129186	0.0356571	0.00060164	0.000214933	7.65089e-05	3.37645e-06	0.73453	0.268862	0.0129186	0.0356571	0.00060164	0.000214933	7.65089e-05	3.37645e-06	0.73453	0.268862	0.0129186	0.0356571	0.00060164	0.000214933	7.65089e-05	3.37645e-06	0.73453	0.268862	0.0129186	0.0356571	0.00060164	0.000214933	7.65089e-05	3.37645e-06	0.73453	0.268862	0.0129186	0.0356571	0.00060164	0.000214933	7.65089e-05	3.37645e-06	0.73453	0.268862	0.0129186	0.0356571	0.00060164	0.000214933	7.65089e-05	3.37645e-06	0.73453	0.268862	0.0129186	0.0356571	0.00060164	0.000214933	7.65089e-05	3.37645e-06	0.73453	0.268862	0.0129186	0.0356571	0.00060164	0.000214933	7.65089e-05	3.37645e-06	0.73453	0.268862	0.0129186	0.0356571	0.00060164	0.000214933	7.65089e-05	3.37645e-06	0.73453	0.268862	0.0129186	0.0356571	0.00060164	0.000214933	7.65089e-05	3.37645e-06	0	0	0	0	0	0	0	0	0	0	0	0	0	0	0	0	0	0	0	0	0	0	0	0	0	0	0	0	0	0	0	0	0	0	0	0	0	0	0	0	0	0	0	0	0	0	0	0	0	0	0	0	0	0	0	0	0	0	0	0	0	0	0	0	0	0	0	0	0	0	0	0	1.63362	0.647698	0.103856	0.2852	0.079797	0.079797	0.0774824	0.0762425	1.63362	0.647698	0.103856	0.2852	0.079797	0.079797	0.0774824	0.0762425	1.63362	0.647698	0.103856	0.2852	0.079797	0.079797	0.0774824	0.0762425	1.63362	0.647698	0.103856	0.2852	0.079797	0.079797	0.0774824	0.0762425	1.63362	0.647698	0.103856	0.2852	0.079797	0.079797	0.0774824	0.0762425	1.63362	0.647698	0.103856	0.2852	0.079797	0.079797	0.0774824	0.0762425	1.63362	0.647698	0.103856	0.2852	0.079797	0.079797	0.0774824	0.0762425	1.63362	0.647698	0.103856	0.2852	0.079797	0.079797	0.0774824	0.0762425	1.63362	0.647698	0.103856	0.2852	0.079797	0.079797	0.0774824	0.0762425	1.63362	0.647698	0.103856	0.2852	0.079797	0.079797	0.0774824	0.0762425	1.63362	0.647698	0.103856	0.2852	0.079797	0.079797	0.0774824	0.0762425	1.63362	0.647698	0.103856	0.2852	0.079797	0.079797	0.0774824	0.0762425	1.63362	0.647698	0.103856	0.2852	0.079797	0.079797	0.0774824	0.0762425	1.63362	0.647698	0.103856	0.2852	0.079797	0.079797	0.0774824	0.0762425	1.8263	0.647698	0.103856	0.2852	0.079797	0.079797	0.0774824	0.0215309	0.268862	0.268862	0.0761834	0.162457	0.0214718	0.0276729	0.0129186	0.00361356	0.571514	0.268862	0.0761834	0.162457	0.0214718	0.0276729	0.0129186	0.00361356	0.571514	0.268862	0.0761834	0.162457	0.0214718	0.0276729	0.0129186	0.00361356	0.571514	0.268862	0.0761834	0.162457	0.0214718	0.0276729	0.0129186	0.00361356	0.571514	0.268862	0.0761834	0.162457	0.0214718	0.0276729	0.0129186	0.00060164	1.21256	0.571514	0.0276729	0.209017	0.00361356	0.00361356	0.00129896	5.90635e-05	1.55744	0.571514	0.0276729	0.209017	0.00361356	0.00361356	0.00129896	5.90635e-05	1.55744	0.571514	0.0276729	0.209017	0.00361356	0.00361356	0.00129896	5.90635e-05	1.55744	0.571514	0.0276729	0.209017	0.00361356	0.00361356	0.00129896	5.90635e-05	1.55744	0.571514	0.0276729	0.209017	0.00361356	0.00361356	0.00129896	5.90635e-05	1.55744	0.571514	0.0276729	0.209017	0.00361356	0.00361356	0.00129896	5.90635e-05	1.55744	0.571514	0.0276729	0.209017	0.00361356	0.00361356	0.00129896	5.90635e-05	1.55744	0.571514	0.0276729	0.209017	0.00361356	0.00361356	0.00129896	5.90635e-05	1.55744	0.571514	0.0276729	0.209017	0.00361356	0.00361356	0.00129896	5.90635e-05	1.55744	0.571514	0.0276729	0.209017	0.00361356	0.00361356	0.00129896	5.90635e-05	1.55744	0.571514	0.0276729	0.209017	0.00361356	0.00361356	0.00129896	5.90635e-05	1.55744	0.571514	0.0276729	0.209017	0.00361356	0.00361356	0.00129896	5.90635e-05	1.55744	0.571514	0.0276729	0.209017	0.00361356	0.00361356	0.00129896	5.90635e-05	1.55744	0.571514	0.0276729	0.209017	0.00361356	0.00361356	0.00129896	5.90635e-05	1.55744	0.571514	0.0276729	0.209017	0.00361356	0.00361356	0.00129896	5.90635e-05	1.55744	0.571514	0.0276729	0.209017	0.00361356	0.00361356	0.00129896	5.90635e-05	1.55744	0.571514	0.0276729	0.209017	0.00361356	0.00361356	0.00129896	5.90635e-05	1.55744	0.571514	0.0276729	0.209017	0.00361356	0.00361356	0.00129896	5.90635e-05	1.55744	0.571514	0.0276729	0.209017	0.00361356	0.00361356	0.00129896	5.90635e-05	1.55744	0.571514	0.0276729	0.209017	0.00361356	0.00361356	0.00129896	5.90635e-05	1.55744	0.571514	0.0276729	0.209017	0.00361356	0.00361356	0.00129896	5.90635e-05	0	0	0	0	0	0	0	0	0	0	0	0	0	0	0	0	0	0	0	0	0	0	0	0	0	0	0	0	0	0	0	0	0	0	0	0	0	0	0	0	0	0	0	0	0	0	0	0	0	0	0	0	0	0	0	0	0	0	0	0	0	0	0	0	0	0	0	0	0	0	0	0	2.26886	1.00339	0.30452	1.00339	0.281781	0.30452	0.281781	0.269464	2.26886	1.00339	0.30452	1.00339	0.281781	0.30452	0.281781	0.269464	2.26886	1.00339	0.30452	1.00339	0.281781	0.30452	0.281781	0.269464	2.26886	1.00339	0.30452	1.00339	0.281781	0.30452	0.281781	0.269464	2.26886	1.00339	0.30452	1.00339	0.281781	0.30452	0.281781	0.269464	2.26886	1.00339	0.30452	1.00339	0.281781	0.30452	0.281781	0.269464	2.26886	1.00339	0.30452	1.00339	0.281781	0.30452	0.281781	0.269464	2.26886	1.00339	0.30452	1.00339	0.281781	0.30452	0.281781	0.269464	2.26886	1.00339	0.30452	1.00339	0.281781	0.30452	0.281781	0.269464	2.26886	1.00339	0.30452	1.00339	0.281781	0.30452	0.281781	0.269464	2.26886	1.00339	0.30452	1.00339	0.281781	0.30452	0.281781	0.269464	2.26886	1.00339	0.30452	1.00339	0.281781	0.30452	0.281781	0.269464	2.26886	1.00339	0.30452	1.00339	0.281781	0.30452	0.281781	0.269464	2.26886	1.00339	0.30452	1.00339	0.281781	0.30452	0.281781	0.269464	2.57151	1.00339	0.30452	1.00339	0.281781	0.30452	0.281781	0.0767851	0.571514	0.571514	0.162457	0.571514	0.0761834	0.162457	0.0761834	0.0214718	1.21256	0.571514	0.162457	0.571514	0.0761834	0.162457	0.0761834	0.0214718	1.21256	0.571514	0.162457	0.571514	0.0761834	0.162457	0.0761834	0.0214718	1.21256	0.571514	0.162457	0.571514	0.0761834	0.162457	0.0761834	0.0214718	1.21256	0.571514	0.162457	0.571514	0.0761834	0.162457	0.0761834	0.00361356	1.55744	0.73453	0.0356571	0.73453	0.0129186	0.0356571	0.0129186	0.00060164	2	0.73453	0.0356571	0.73453	0.0129186	0.0356571	0.0129186	0.00060164	2	0.73453	0.0356571	0.73453	0.0129186	0.0356571	0.0129186	0.00060164	2	0.73453	0.0356571	0.73453	0.0129186	0.0356571	0.0129186	0.00060164	2	0.73453	0.0356571	0.73453	0.0129186	0.0356571	0.0129186	0.00060164	2	0.73453	0.0356571	0.73453	0.0129186	0.0356571	0.0129186	0.00060164	2	0.73453	0.0356571	0.73453	0.0129186	0.0356571	0.0129186	0.00060164	2	0.73453	0.0356571	0.73453	0.0129186	0.0356571	0.0129186	0.00060164	2	0.73453	0.0356571	0.73453	0.0129186	0.0356571	0.0129186	0.00060164	2	0.73453	0.0356571	0.73453	0.0129186	0.0356571	0.0129186	0.00060164	2	0.73453	0.0356571	0.73453	0.0129186	0.0356571	0.0129186	0.00060164	2	0.73453	0.0356571	0.73453	0.0129186	0.0356571	0.0129186	0.00060164	2	0.73453	0.0356571	0.73453	0.0129186	0.0356571	0.0129186	0.00060164	2	0.73453	0.0356571	0.73453	0.0129186	0.0356571	0.0129186	0.00060164	2	0.73453	0.0356571	0.73453	0.0129186	0.0356571	0.0129186	0.00060164	2	0.73453	0.0356571	0.73453	0.0129186	0.0356571	0.0129186	0.00060164	2	0.73453	0.0356571	0.73453	0.0129186	0.0356571	0.0129186	0.00060164	2	0.73453	0.0356571	0.73453	0.0129186	0.0356571	0.0129186	0.00060164	2	0.73453	0.0356571	0.73453	0.0129186	0.0356571	0.0129186	0.00060164	2	0.73453	0.0356571	0.73453	0.0129186	0.0356571	0.0129186	0.00060164	2	0.73453	0.0356571	0.73453	0.0129186	0.0356571	0.0129186	0.00060164	0	0	0	0	0	0	0	0	0	0	0	0	0	0	0	0	0	0	0	0	0	0	0	0	0	0	0	0	0	0	0	0	0	0	0	0	0	0	0	0	0	0	0	0	0	0	0	0	0	0	0	0	0	0	0	0	0	0	0	0	0	0	0	0	0	0	0	0	0	0	0	0	2.12895	1.14303	0.599187	2.12895	0.599187	0.780531	0.647698	0.575128	2.12895	1.14303	0.599187	2.12895	0.599187	0.780531	0.647698	0.575128	2.12895	1.14303	0.599187	2.12895	0.599187	0.780531	0.647698	0.575128	2.12895	1.14303	0.599187	2.12895	0.599187	0.780531	0.647698	0.575128	2.12895	1.14303	0.599187	2.12895	0.599187	0.780531	0.647698	0.575128	2.12895	1.14303	0.599187	2.12895	0.599187	0.780531	0.647698	0.575128	2.12895	1.14303	0.599187	2.12895	0.599187	0.780531	0.647698	0.575128	2.12895	1.14303	0.599187	2.12895	0.599187	0.780531	0.647698	0.575128	2.12895	1.14303	0.599187	2.12895	0.599187	0.780531	0.647698	0.575128	2.12895	1.14303	0.599187	2.12895	0.599187	0.780531	0.647698	0.575128	2.12895	1.14303	0.599187	2.12895	0.599187	0.780531	0.647698	0.575128	2.12895	1.14303	0.599187	2.12895	0.599187	0.780531	0.647698	0.575128	2.12895	1.14303	0.599187	2.12895	0.599187	0.780531	0.647698	0.575128	2.12895	1.14303	0.599187	2.12895	0.599187	0.780531	0.647698	0.575128	2.29197	1.14303	0.599187	2.12895	0.599187	0.780531	0.647698	0.166071	0.73453	0.73453	0.209017	1.21256	0.162457	0.571514	0.268862	0.0761834	1.55744	0.73453	0.209017	1.21256	0.162457	0.571514	0.268862	0.0761834	1.55744	0.73453	0.209017	1.21256	0.162457	0.571514	0.268862	0.0761834	1.55744	0.73453	0.209017	1.21256	0.162457	0.571514	0.268862	0.0761834	1.55744	0.73453	0.209017	1.21256	0.162457	0.571514	0.268862	0.0129186	1.21256	0.571514	0.0276729	1.55744	0.0276729	0.209017	0.0761834	0.00361356	1.55744	0.571514	0.0276729	1.55744	0.0276729	0.209017	0.0761834	0.00361356	1.55744	0.571514	0.0276729	1.55744	0.0276729	0.209017	0.0761834	0.00361356	1.55744	0.571514	0.0276729	1.55744	0.0276729	0.209017	0.0761834	0.00361356	1.55744	0.571514	0.0276729	1.55744	0.0276729	0.209017	0.0761834	0.00361356	1.55744	0.571514	0.0276729	1.55744	0.0276729	0.209017	0.0761834	0.00361356	1.55744	0.571514	0.0276729	1.55744	0.0276729	0.209017	0.0761834	0.00361356	1.55744	0.571514	0.0276729	1.55744	0.0276729	0.209017	0.0761834	0.00361356	1.55744	0.571514	0.0276729	1.55744	0.0276729	0.209017	0.0761834	0.00361356	1.55744	0.571514	0.0276729	1.55744	0.0276729	0.209017	0.0761834	0.00361356	1.55744	0.571514	0.0276729	1.55744	0.0276729	0.209017	0.0761834	0.00361356	1.55744	0.571514	0.0276729	1.55744	0.0276729	0.209017	0.0761834	0.00361356	1.55744	0.571514	0.0276729	1.55744	0.0276729	0.209017	0.0761834	0.00361356	1.55744	0.571514	0.0276729	1.55744	0.0276729	0.209017	0.0761834	0.00361356	1.55744	0.571514	0.0276729	1.55744	0.0276729	0.209017	0.0761834	0.00361356	1.55744	0.571514	0.0276729	1.55744	0.0276729	0.209017	0.0761834	0.00361356	1.55744	0.571514	0.0276729	1.55744	0.0276729	0.209017	0.0761834	0.00361356	1.55744	0.571514	0.0276729	1.55744	0.0276729	0.209017	0.0761834	0.00361356	1.55744	0.571514	0.0276729	1.55744	0.0276729	0.209017	0.0761834	0.00361356	1.55744	0.571514	0.0276729	1.55744	0.0276729	0.209017	0.0761834	0.00361356	1.55744	0.571514	0.0276729	1.55744	0.0276729	0.209017	0.0761834	0.00361356	0	0	0	0	0	0	0	0	0	0	0	0	0	0	0	0	0	0	0	0	0	0	0	0	0	0	0	0	0	0	0	0	0	0	0	0	0	0	0	0	0	0	0	0	0	0	0	0	0	0	0	0	0	0	0	0	0	0	0	0	0	0	0	0	0	0	0	0	0	0	0	0	1.46906	1.00339	0.747449	2.73453	0.770187	1.46906	1.00339	0.747449	1.46906	1.00339	0.747449	2.73453	0.770187	1.46906	1.00339	0.747449	1.46906	1.00339	0.747449	2.73453	0.770187	1.46906	1.00339	0.747449	1.46906	1.00339	0.747449	2.73453	0.770187	1.46906	1.00339	0.747449	1.46906	1.00339	0.747449	2.73453	0.770187	1.46906	1.00339	0.747449	1.46906	1.00339	0.747449	2.73453	0.770187	1.46906	1.00339	0.747449	1.46906	1.00339	0.747449	2.73453	0.770187	1.46906	1.00339	0.747449	1.46906	1.00339	0.747449	2.73453	0.770187	1.46906	1.00339	0.747449	1.46906	1.00339	0.747449	2.73453	0.770187	1.46906	1.00339	0.747449	1.46906	1.00339	0.747449	2.73453	0.770187	1.46906	1.00339	0.747449	1.46906	1.00339	0.747449	2.73453	0.770187	1.46906	1.00339	0.747449	1.46906	1.00339	0.747449	2.73453	0.770187	1.46906	1.00339	0.747449	1.46906	1.00339	0.747449	2.73453	0.770187	1.46906	1.00339	0.747449	1.46906	1.00339	0.747449	2.73453	0.770187	1.46906	1.00339	0.747449	1.30604	1.00339	0.747449	2.73453	0.770187	1.46906	1.00339	0.221935	0.571514	0.571514	0.162457	1.55744	0.209017	1.21256	0.571514	0.162457	1.21256	0.571514	0.162457	1.55744	0.209017	1.21256	0.571514	0.162457	1.21256	0.571514	0.162457	1.55744	0.209017	1.21256	0.571514	0.162457	1.21256	0.571514	0.162457	1.55744	0.209017	1.21256	0.571514	0.162457	1.21256	0.571514	0.162457	1.55744	0.209017	1.21256	0.571514	0.0276729	0.571514	0.268862	0.0129186	2	0.0356571	0.73453	0.268862	0.0129186	0.73453	0.268862	0.0129186	2	0.0356571	0.73453	0.268862	0.0129186	0.73453	0.268862	0.0129186	2	0.0356571	0.73453	0.268862	0.0129186	0.73453	0.268862	0.0129186	2	0.0356571	0.73453	0.268862	0.0129186	0.73453	0.268862	0.0129186	2	0.0356571	0.73453	0.268862	0.0129186	0.73453	0.268862	0.0129186	2	0.0356571	0.73453	0.268862	0.0129186	0.73453	0.268862	0.0129186	2	0.0356571	0.73453	0.268862	0.0129186	0.73453	0.268862	0.0129186	2	0.0356571	0.73453	0.268862	0.0129186	0.73453	0.268862	0.0129186	2	0.0356571	0.73453	0.268862	0.0129186	0.73453	0.268862	0.0129186	2	0.0356571	0.73453	0.268862	0.0129186	0.73453	0.268862	0.0129186	2	0.0356571	0.73453	0.268862	0.0129186	0.73453	0.268862	0.0129186	2	0.0356571	0.73453	0.268862	0.0129186	0.73453	0.268862	0.0129186	2	0.0356571	0.73453	0.268862	0.0129186	0.73453	0.268862	0.0129186	2	0.0356571	0.73453	0.268862	0.0129186	0.73453	0.268862	0.0129186	2	0.0356571	0.73453	0.268862	0.0129186	0.73453	0.268862	0.0129186	2	0.0356571	0.73453	0.268862	0.0129186	0.73453	0.268862	0.0129186	2	0.0356571	0.73453	0.268862	0.0129186	0.73453	0.268862	0.0129186	2	0.0356571	0.73453	0.268862	0.0129186	0.73453	0.268862	0.0129186	2	0.0356571	0.73453	0.268862	0.0129186	0.73453	0.268862	0.0129186	2	0.0356571	0.73453	0.268862	0.0129186	0.73453	0.268862	0.0129186	2	0.0356571	0.73453	0.268862	0.0129186	0	0	0	0	0	0	0	0	0	0	0	0	0	0	0	0	0	0	0	0	0	0	0	0	0	0	0	0	0	0	0	0	0	0	0	0	0	0	0	0	0	0	0	0	0	0	0	0	0	0	0	0	0	0	0	0	0	0	0	0	0	0	0	0	0	0	0	0	0	0	0	0	0.780531	0.647698	0.575128	2.12895	0.599187	2.12895	1.14303	0.599187	0.780531	0.647698	0.575128	2.12895	0.599187	2.12895	1.14303	0.599187	0.780531	0.647698	0.575128	2.12895	0.599187	2.12895	1.14303	0.599187	0.780531	0.647698	0.575128	2.12895	0.599187	2.12895	1.14303	0.599187	0.780531	0.647698	0.575128	2.12895	0.599187	2.12895	1.14303	0.599187	0.780531	0.647698	0.575128	2.12895	0.599187	2.12895	1.14303	0.599187	0.780531	0.647698	0.575128	2.12895	0.599187	2.12895	1.14303	0.599187	0.780531	0.647698	0.575128	2.12895	0.599187	2.12895	1.14303	0.599187	0.780531	0.647698	0.575128	2.12895	0.599187	2.12895	1.14303	0.599187	0.780531	0.647698	0.575128	2.12895	0.599187	2.12895	1.14303	0.599187	0.780531	0.647698	0.575128	2.12895	0.599187	2.12895	1.14303	0.599187	0.780531	0.647698	0.575128	2.12895	0.599187	2.12895	1.14303	0.599187	0.780531	0.647698	0.575128	2.12895	0.599187	2.12895	1.14303	0.599187	0.780531	0.647698	0.575128	2.12895	0.599187	2.12895	1.14303	0.599187	0.477879	0.647698	0.575128	2.12895	0.599187	2.12895	1.14303	0.19013	0.268862	0.268862	0.0761834	1.21256	0.162457	1.55744	0.73453	0.209017	0.571514	0.268862	0.0761834	1.21256	0.162457	1.55744	0.73453	0.209017	0.571514	0.268862	0.0761834	1.21256	0.162457	1.55744	0.73453	0.209017	0.571514	0.268862	0.0761834	1.21256	0.162457	1.55744	0.73453	0.209017	0.571514	0.268862	0.0761834	1.21256	0.162457	1.55744	0.73453	0.0356571	0.162457	0.0761834	0.00361356	1.55744	0.0276729	1.55744	0.571514	0.0276729	0.209017	0.0761834	0.00361356	1.55744	0.0276729	1.55744	0.571514	0.0276729	0.209017	0.0761834	0.00361356	1.55744	0.0276729	1.55744	0.571514	0.0276729	0.209017	0.0761834	0.00361356	1.55744	0.0276729	1.55744	0.571514	0.0276729	0.209017	0.0761834	0.00361356	1.55744	0.0276729	1.55744	0.571514	0.0276729	0.209017	0.0761834	0.00361356	1.55744	0.0276729	1.55744	0.571514	0.0276729	0.209017	0.0761834	0.00361356	1.55744	0.0276729	1.55744	0.571514	0.0276729	0.209017	0.0761834	0.00361356	1.55744	0.0276729	1.55744	0.571514	0.0276729	0.209017	0.0761834	0.00361356	1.55744	0.0276729	1.55744	0.571514	0.0276729	0.209017	0.0761834	0.00361356	1.55744	0.0276729	1.55744	0.571514	0.0276729	0.209017	0.0761834	0.00361356	1.55744	0.0276729	1.55744	0.571514	0.0276729	0.209017	0.0761834	0.00361356	1.55744	0.0276729	1.55744	0.571514	0.0276729	0.209017	0.0761834	0.00361356	1.55744	0.0276729	1.55744	0.571514	0.0276729	0.209017	0.0761834	0.00361356	1.55744	0.0276729	1.55744	0.571514	0.0276729	0.209017	0.0761834	0.00361356	1.55744	0.0276729	1.55744	0.571514	0.0276729	0.209017	0.0761834	0.00361356	1.55744	0.0276729	1.55744	0.571514	0.0276729	0.209017	0.0761834	0.00361356	1.55744	0.0276729	1.55744	0.571514	0.0276729	0.209017	0.0761834	0.00361356	1.55744	0.0276729	1.55744	0.571514	0.0276729	0.209017	0.0761834	0.00361356	1.55744	0.0276729	1.55744	0.571514	0.0276729	0.209017	0.0761834	0.00361356	1.55744	0.0276729	1.55744	0.571514	0.0276729	0.209017	0.0761834	0.00361356	1.55744	0.0276729	1.55744	0.571514	0.0276729	0	0	0	0	0	0	0	0	0	0	0	0	0	0	0	0	0	0	0	0	0	0	0	0	0	0	0	0	0	0	0	0	0	0	0	0	0	0	0	0	0	0	0	0	0	0	0	0	0	0	0	0	0	0	0	0	0	0	0	0	0	0	0	0	0	0	0	0	0	0	0	0	0.30452	0.281781	0.269464	1.00339	0.281781	2.26886	1.00339	0.30452	0.30452	0.281781	0.269464	1.00339	0.281781	2.26886	1.00339	0.30452	0.30452	0.281781	0.269464	1.00339	0.281781	2.26886	1.00339	0.30452	0.30452	0.281781	0.269464	1.00339	0.281781	2.26886	1.00339	0.30452	0.30452	0.281781	0.269464	1.00339	0.281781	2.26886	1.00339	0.30452	0.30452	0.281781	0.269464	1.00339	0.281781	2.26886	1.00339	0.30452	0.30452	0.281781	0.269464	1.00339	0.281781	2.26886	1.00339	0.30452	0.30452	0.281781	0.269464	1.00339	0.281781	2.26886	1.00339	0.30452	0.30452	0.281781	0.269464	1.00339	0.281781	2.26886	1.00339	0.30452	0.30452	0.281781	0.269464	1.00339	0.281781	2.26886	1.00339	0.30452	0.30452	0.281781	0.269464	1.00339	0.281781	2.26886	1.00339	0.30452	0.30452	0.281781	0.269464	1.00339	0.281781	2.26886	1.00339	0.30452	0.30452	0.281781	0.269464	1.00339	0.281781	2.26886	1.00339	0.30452	0.30452	0.281781	0.269464	1.00339	0.281781	2.26886	1.00339	0.30452	0.111841	0.281781	0.269464	1.00339	0.281781	2.26886	1.00339	0.111841	0.0761834	0.0761834	0.0214718	0.571514	0.0761834	1.21256	0.571514	0.162457	0.162457	0.0761834	0.0214718	0.571514	0.0761834	1.21256	0.571514	0.162457	0.162457	0.0761834	0.0214718	0.571514	0.0761834	1.21256	0.571514	0.162457	0.162457	0.0761834	0.0214718	0.571514	0.0761834	1.21256	0.571514	0.162457	0.162457	0.0761834	0.0214718	0.571514	0.0761834	1.21256	0.571514	0.0276729	0.0276729	0.0129186	0.00060164	0.73453	0.0129186	2	0.73453	0.0356571	0.0356571	0.0129186	0.00060164	0.73453	0.0129186	2	0.73453	0.0356571	0.0356571	0.0129186	0.00060164	0.73453	0.0129186	2	0.73453	0.0356571	0.0356571	0.0129186	0.00060164	0.73453	0.0129186	2	0.73453	0.0356571	0.0356571	0.0129186	0.00060164	0.73453	0.0129186	2	0.73453	0.0356571	0.0356571	0.0129186	0.00060164	0.73453	0.0129186	2	0.73453	0.0356571	0.0356571	0.0129186	0.00060164	0.73453	0.0129186	2	0.73453	0.0356571	0.0356571	0.0129186	0.00060164	0.73453	0.0129186	2	0.73453	0.0356571	0.0356571	0.0129186	0.00060164	0.73453	0.0129186	2	0.73453	0.0356571	0.0356571	0.0129186	0.00060164	0.73453	0.0129186	2	0.73453	0.0356571	0.0356571	0.0129186	0.00060164	0.73453	0.0129186	2	0.73453	0.0356571	0.0356571	0.0129186	0.00060164	0.73453	0.0129186	2	0.73453	0.0356571	0.0356571	0.0129186	0.00060164	0.73453	0.0129186	2	0.73453	0.0356571	0.0356571	0.0129186	0.00060164	0.73453	0.0129186	2	0.73453	0.0356571	0.0356571	0.0129186	0.00060164	0.73453	0.0129186	2	0.73453	0.0356571	0.0356571	0.0129186	0.00060164	0.73453	0.0129186	2	0.73453	0.0356571	0.0356571	0.0129186	0.00060164	0.73453	0.0129186	2	0.73453	0.0356571	0.0356571	0.0129186	0.00060164	0.73453	0.0129186	2	0.73453	0.0356571	0.0356571	0.0129186	0.00060164	0.73453	0.0129186	2	0.73453	0.0356571	0.0356571	0.0129186	0.00060164	0.73453	0.0129186	2	0.73453	0.0356571	0.0356571	0.0129186	0.00060164	0.73453	0.0129186	2	0.73453	0.0356571	0	0	0	0	0	0	0	0	0	0	0	0	0	0	0	0	0	0	0	0	0	0	0	0	0	0	0	0	0	0	0	0	0	0	0	0	0	0	0	0	0	0	0	0	0	0	0	0	0	0	0	0	0	0	0	0	0	0	0	0	0	0	0	0	0	0	0	0	0	0	0	0	0.079797	0.0774824	0.0762425	0.2852	0.079797	1.63362	0.647698	0.103856	0.079797	0.0774824	0.0762425	0.2852	0.079797	1.63362	0.647698	0.103856	0.079797	0.0774824	0.0762425	0.2852	0.079797	1.63362	0.647698	0.103856	0.079797	0.0774824	0.0762425	0.2852	0.079797	1.63362	0.647698	0.103856	0.079797	0.0774824	0.0762425	0.2852	0.079797	1.63362	0.647698	0.103856	0.079797	0.0774824	0.0762425	0.2852	0.079797	1.63362	0.647698	0.103856	0.079797	0.0774824	0.0762425	0.2852	0.079797	1.63362	0.647698	0.103856	0.079797	0.0774824	0.0762425	0.2852	0.079797	1.63362	0.647698	0.103856	0.079797	0.0774824	0.0762425	0.2852	0.079797	1.63362	0.647698	0.103856	0.079797	0.0774824	0.0762425	0.2852	0.079797	1.63362	0.647698	0.103856	0.079797	0.0774824	0.0762425	0.2852	0.079797	1.63362	0.647698	0.103856	0.079797	0.0774824	0.0762425	0.2852	0.079797	1.63362	0.647698	0.103856	0.079797	0.0774824	0.0762425	0.2852	0.079797	1.63362	0.647698	0.103856	0.079797	0.0774824	0.0762425	0.2852	0.079797	1.63362	0.647698	0.103856	0.0165322	0.0774824	0.0762425	0.2852	0.079797	1.63362	0.647698	0.0491447	0.0129186	0.0129186	0.00361356	0.162457	0.0214718	0.571514	0.268862	0.0761834	0.0276729	0.0129186	0.00361356	0.162457	0.0214718	0.571514	0.268862	0.0761834	0.0276729	0.0129186	0.00361356	0.162457	0.0214718	0.571514	0.268862	0.0761834	0.0276729	0.0129186	0.00361356	0.162457	0.0214718	0.571514	0.268862	0.0761834	0.0276729	0.0129186	0.00361356	0.162457	0.0214718	0.571514	0.268862	0.0129186	0.00279894	0.00129896	5.90635e-05	0.209017	0.00361356	1.55744	0.571514	0.0276729	0.00361356	0.00129896	5.90635e-05	0.209017	0.00361356	1.55744	0.571514	0.0276729	0.00361356	0.00129896	5.90635e-05	0.209017	0.00361356	1.55744	0.571514	0.0276729	0.00361356	0.00129896	5.90635e-05	0.209017	0.00361356	1.55744	0.571514	0.0276729	0.00361356	0.00129896	5.90635e-05	0.209017	0.00361356	1.55744	0.571514	0.0276729	0.00361356	0.00129896	5.90635e-05	0.209017	0.00361356	1.55744	0.571514	0.0276729	0.00361356	0.00129896	5.90635e-05	0.209017	0.00361356	1.55744	0.571514	0.0276729	0.00361356	0.00129896	5.90635e-05	0.209017	0.00361356	1.55744	0.571514	0.0276729	0.00361356	0.00129896	5.90635e-05	0.209017	0.00361356	1.55744	0.571514	0.0276729	0.00361356	0.00129896	5.90635e-05	0.209017	0.00361356	1.55744	0.571514	0.0276729	0.00361356	0.00129896	5.90635e-05	0.209017	0.00361356	1.55744	0.571514	0.0276729	0.00361356	0.00129896	5.90635e-05	0.209017	0.00361356	1.55744	0.571514	0.0276729	0.00361356	0.00129896	5.90635e-05	0.209017	0.00361356	1.55744	0.571514	0.0276729	0.00361356	0.00129896	5.90635e-05	0.209017	0.00361356	1.55744	0.571514	0.0276729	0.00361356	0.00129896	5.90635e-05	0.209017	0.00361356	1.55744	0.571514	0.0276729	0.00361356	0.00129896	5.90635e-05	0.209017	0.00361356	1.55744	0.571514	0.0276729	0.00361356	0.00129896	5.90635e-05	0.209017	0.00361356	1.55744	0.571514	0.0276729	0.00361356	0.00129896	5.90635e-05	0.209017	0.00361356	1.55744	0.571514	0.0276729	0.00361356	0.00129896	5.90635e-05	0.209017	0.00361356	1.55744	0.571514	0.0276729	0.00361356	0.00129896	5.90635e-05	0.209017	0.00361356	1.55744	0.571514	0.0276729	0.00361356	0.00129896	5.90635e-05	0.209017	0.00361356	1.55744	0.571514	0.0276729	0	0	0	0	0	0	0	0	0	0	0	0	0	0	0	0	0	0	0	0	0	0	0	0	0	0	0	0	0	0	0	0	0	0	0	0	0	0	0	0	0	0	0	0	0	0	0	0	0	0	0	0	0	0	0	0	0	0	0	0	0	0	0	0	0	0	0	0	0	0	0	0	0.0131336	0.0129952	0.012922	0.0485757	0.0135203	0.747449	0.281781	0.0258373	0.0131336	0.0129952	0.012922	0.0485757	0.0135203	0.747449	0.281781	0.0258373	0.0131336	0.0129952	0.012922	0.0485757	0.0135203	0.747449	0.281781	0.0258373	0.0131336	0.0129952	0.012922	0.0485757	0.0135203	0.747449	0.281781	0.0258373	0.0131336	0.0129952	0.012922	0.0485757	0.0135203	0.747449	0.281781	0.0258373	0.0131336	0.0129952	0.012922	0.0485757	0.0135203	0.747449	0.281781	0.0258373	0.0131336	0.0129952	0.012922	0.0485757	0.0135203	0.747449	0.281781	0.0258373	0.0131336	0.0129952	0.012922	0.0485757	0.0135203	0.747449	0.281781	0.0258373	0.0131336	0.0129952	0.012922	0.0485757	0.0135203	0.747449	0.281781	0.0258373	0.0131336	0.0129952	0.012922	0.0485757	0.0135203	0.747449	0.281781	0.0258373	0.0131336	0.0129952	0.012922	0.0485757	0.0135203	0.747449	0.281781	0.0258373	0.0131336	0.0129952	0.012922	0.0485757	0.0135203	0.747449	0.281781	0.0258373	0.0131336	0.0129952	0.012922	0.0485757	0.0135203	0.747449	0.281781	0.0258373	0.0131336	0.0129952	0.012922	0.0485757	0.0135203	0.747449	0.281781	0.0258373	0.0015139	0.0129952	0.012922	0.0485757	0.0135203	0.747449	0.281781	0.0165322	0.00129896	0.00129896	0.000359761	0.0276729	0.00361356	0.162457	0.0761834	0.0214718	0.00279894	0.00129896	0.000359761	0.0276729	0.00361356	0.162457	0.0761834	0.0214718	0.00279894	0.00129896	0.000359761	0.0276729	0.00361356	0.162457	0.0761834	0.0214718	0.00279894	0.00129896	0.000359761	0.0276729	0.00361356	0.162457	0.0761834	0.0214718	0.00279894	0.00129896	0.000359761	0.0276729	0.00361356	0.162457	0.0761834	0.00361356	0.000166074	7.65089e-05	3.37645e-06	0.0356571	0.00060164	0.73453	0.268862	0.0129186	0.000214933	7.65089e-05	3.37645e-06	0.0356571	0.00060164	0.73453	0.268862	0.0129186	0.000214933	7.65089e-05	3.37645e-06	0.0356571	0.00060164	0.73453	0.268862	0.0129186	0.000214933	7.65089e-05	3.37645e-06	0.0356571	0.00060164	0.73453	0.268862	0.0129186	0.000214933	7.65089e-05	3.37645e-06	0.0356571	0.00060164	0.73453	0.268862	0.0129186	0.000214933	7.65089e-05	3.37645e-06	0.0356571	0.00060164	0.73453	0.268862	0.0129186	0.000214933	7.65089e-05	3.37645e-06	0.0356571	0.00060164	0.73453	0.268862	0.0129186	0.000214933	7.65089e-05	3.37645e-06	0.0356571	0.00060164	0.73453	0.268862	0.0129186	0.000214933	7.65089e-05	3.37645e-06	0.0356571	0.00060164	0.73453	0.268862	0.0129186	0.000214933	7.65089e-05	3.37645e-06	0.0356571	0.00060164	0.73453	0.268862	0.0129186	0.000214933	7.65089e-05	3.37645e-06	0.0356571	0.00060164	0.73453	0.268862	0.0129186	0.000214933	7.65089e-05	3.37645e-06	0.0356571	0.00060164	0.73453	0.268862	0.0129186	0.000214933	7.65089e-05	3.37645e-06	0.0356571	0.00060164	0.73453	0.268862	0.0129186	0.000214933	7.65089e-05	3.37645e-06	0.0356571	0.00060164	0.73453	0.268862	0.0129186	0.000214933	7.65089e-05	3.37645e-06	0.0356571	0.00060164	0.73453	0.268862	0.0129186	0.000214933	7.65089e-05	3.37645e-06	0.0356571	0.00060164	0.73453	0.268862	0.0129186	0.000214933	7.65089e-05	3.37645e-06	0.0356571	0.00060164	0.73453	0.268862	0.0129186	0.000214933	7.65089e-05	3.37645e-06	0.0356571	0.00060164	0.73453	0.268862	0.0129186	0.000214933	7.65089e-05	3.37645e-06	0.0356571	0.00060164	0.73453	0.268862	0.0129186	0.000214933	7.65089e-05	3.37645e-06	0.0356571	0.00060164	0.73453	0.268862	0.0129186	0.000214933	7.65089e-05	3.37645e-06	0.0356571	0.00060164	0.73453	0.268862	0.0129186	0	0	0	0	0	0	0	0	0	0	0	0	0	0	0	0	0	0	0	0	0	0	0	0	0	0	0	0	0	0	0	0	0	0	0	0	0	0	0	0	0	0	0	0	0	0	0	0	0	0	0	0	0	0	0	0	0	0	0	0	0	0	0	0	0	0	0	0	0	0	0	0	0.00130635	0.00130156	0.00129907	0.00491252	0.00135803	0.210316	0.0774824	0.00491252	0.00130635	0.00130156	0.00129907	0.00491252	0.00135803	0.210316	0.0774824	0.00491252	0.00130635	0.00130156	0.00129907	0.00491252	0.00135803	0.210316	0.0774824	0.00491252	0.00130635	0.00130156	0.00129907	0.00491252	0.00135803	0.210316	0.0774824	0.00491252	0.00130635	0.00130156	0.00129907	0.00491252	0.00135803	0.210316	0.0774824	0.00491252	0.00130635	0.00130156	0.00129907	0.00491252	0.00135803	0.210316	0.0774824	0.00491252	0.00130635	0.00130156	0.00129907	0.00491252	0.00135803	0.210316	0.0774824	0.00491252	0.00130635	0.00130156	0.00129907	0.00491252	0.00135803	0.210316	0.0774824	0.00491252	0.00130635	0.00130156	0.00129907	0.00491252	0.00135803	0.210316	0.0774824	0.00491252	0.00130635	0.00130156	0.00129907	0.00491252	0.00135803	0.210316	0.0774824	0.00491252	0.00130635	0.00130156	0.00129907	0.00491252	0.00135803	0.210316	0.0774824	0.00491252	0.00130635	0.00130156	0.00129907	0.00491252	0.00135803	0.210316	0.0774824	0.00491252	0.00130635	0.00130156	0.00129907	0.00491252	0.00135803	0.210316	0.0774824	0.00491252	0.00130635	0.00130156	0.00129907	0.00491252	0.00135803	0.210316	0.0774824	0.00491252	8.38985e-05	0.00130156	0.00129907	0.00491252	0.00135803	0.210316	0.0774824	0.00397332	7.65089e-05	7.65089e-05	2.09297e-05	0.00279894	0.000359761	0.0276729	0.0129186	0.00361356	0.000166074	7.65089e-05	2.09297e-05	0.00279894	0.000359761	0.0276729	0.0129186	0.00361356	0.000166074	7.65089e-05	2.09297e-05	0.00279894	0.000359761	0.0276729	0.0129186	0.00361356	0.000166074	7.65089e-05	2.09297e-05	0.00279894	0.000359761	0.0276729	0.0129186	0.00361356	0.000166074	7.65089e-05	2.09297e-05	0.00279894	0.000359761	0.0276729	0.0129186	0.00060164	5.69289e-06	2.5994e-06	1.10636e-07	0.00361356	5.90635e-05	0.209017	0.0761834	0.00361356	7.38955e-06	2.5994e-06	1.10636e-07	0.00361356	5.90635e-05	0.209017	0.0761834	0.00361356	7.38955e-06	2.5994e-06	1.10636e-07	0.00361356	5.90635e-05	0.209017	0.0761834	0.00361356	7.38955e-06	2.5994e-06	1.10636e-07	0.00361356	5.90635e-05	0.209017	0.0761834	0.00361356	7.38955e-06	2.5994e-06	1.10636e-07	0.00361356	5.90635e-05	0.209017	0.0761834	0.00361356	7.38955e-06	2.5994e-06	1.10636e-07	0.00361356	5.90635e-05	0.209017	0.0761834	0.00361356	7.38955e-06	2.5994e-06	1.10636e-07	0.00361356	5.90635e-05	0.209017	0.0761834	0.00361356	7.38955e-06	2.5994e-06	1.10636e-07	0.00361356	5.90635e-05	0.209017	0.0761834	0.00361356	7.38955e-06	2.5994e-06	1.10636e-07	0.00361356	5.90635e-05	0.209017	0.0761834	0.00361356	7.38955e-06	2.5994e-06	1.10636e-07	0.00361356	5.90635e-05	0.209017	0.0761834	0.00361356	7.38955e-06	2.5994e-06	1.10636e-07	0.00361356	5.90635e-05	0.209017	0.0761834	0.00361356	7.38955e-06	2.5994e-06	1.10636e-07	0.00361356	5.90635e-05	0.209017	0.0761834	0.00361356	7.38955e-06	2.5994e-06	1.10636e-07	0.00361356	5.90635e-05	0.209017	0.0761834	0.00361356	7.38955e-06	2.5994e-06	1.10636e-07	0.00361356	5.90635e-05	0.209017	0.0761834	0.00361356	7.38955e-06	2.5994e-06	1.10636e-07	0.00361356	5.90635e-05	0.209017	0.0761834	0.00361356	7.38955e-06	2.5994e-06	1.10636e-07	0.00361356	5.90635e-05	0.209017	0.0761834	0.00361356	7.38955e-06	2.5994e-06	1.10636e-07	0.00361356	5.90635e-05	0.209017	0.0761834	0.00361356	7.38955e-06	2.5994e-06	1.10636e-07	0.00361356	5.90635e-05	0.209017	0.0761834	0.00361356	7.38955e-06	2.5994e-06	1.10636e-07	0.00361356	5.90635e-05	0.209017	0.0761834	0.00361356	7.38955e-06	2.5994e-06	1.10636e-07	0.00361356	5.90635e-05	0.209017	0.0761834	0.00361356	7.38955e-06	2.5994e-06	1.10636e-07	0.00361356	5.90635e-05	0.209017	0.0761834	0.00361356	0	0	0	0	0	0	0	0	0	0	0	0	0	0	0	0	0	0	0	0	0	0	0	0	0	0	0	0	0	0	0	0	0	0	0	0	0	0	0	0	0	0	0	0	0	0	0	0	0	0	0	0	0	0	0	0	0	0	0	0	0	0	0	0	0	0	0	0	0	0	0	0	0.165256	0.165256	0.0242708	0.00559788	0.0031587	0.00280463	0.00280463	0.00279964	0.165256	0.165256	0.0242708	0.00559788	0.0031587	0.00280463	0.00280463	0.00279964	0.165256	0.165256	0.0242708	0.00559788	0.0031587	0.00280463	0.00280463	0.00279964	0.165256	0.165256	0.0242708	0.00559788	0.0031587	0.00280463	0.00280463	0.00279964	0.165256	0.165256	0.0242708	0.00559788	0.0031587	0.00280463	0.00280463	0.00279964	0.165256	0.165256	0.0242708	0.00559788	0.0031587	0.00280463	0.00280463	0.00279964	0.165256	0.165256	0.0242708	0.00559788	0.0031587	0.00280463	0.00280463	0.00279964	0.165256	0.165256	0.0242708	0.00559788	0.0031587	0.00280463	0.00280463	0.00279964	0.165256	0.165256	0.0242708	0.00559788	0.0031587	0.00280463	0.00280463	0.00279964	0.165256	0.165256	0.0242708	0.00559788	0.0031587	0.00280463	0.00280463	0.00279964	0.165256	0.165256	0.0242708	0.00559788	0.0031587	0.00280463	0.00280463	0.00279964	0.165256	0.165256	0.0242708	0.00559788	0.0031587	0.00280463	0.00280463	0.00279964	0.165256	0.165256	0.0242708	0.00559788	0.0031587	0.00280463	0.00280463	0.00279964	0.165256	0.165256	0.0242708	0.00559788	0.0031587	0.00280463	0.00280463	0.00279964	0.19013	0.165256	0.0242708	0.00559788	0.0031587	0.00280463	0.00280463	0.00129966	0.0276729	0.0276729	0.0129186	0.00361356	0.00129896	0.000214933	0.000166074	7.65089e-05	0.0356571	0.0276729	0.0129186	0.00361356	0.00129896	0.000214933	0.000166074	7.65089e-05	0.0356571	0.0276729	0.0129186	0.00361356	0.00129896	0.000214933	0.000166074	7.65089e-05	0.0356571	0.0276729	0.0129186	0.00361356	0.00129896	0.000214933	0.000166074	7.65089e-05	0.0356571	0.0276729	0.0129186	0.00361356	0.00129896	0.000214933	0.000166074	2.09297e-05	0.209017	0.162457	0.0214718	0.00279894	0.000359761	5.69289e-06	5.69289e-06	7.00519e-07	0.162457	0.162457	0.0214718	0.00279894	0.000359761	5.69289e-06	5.69289e-06	7.00519e-07	0.162457	0.162457	0.0214718	0.00279894	0.000359761	5.69289e-06	5.69289e-06	7.00519e-07	0.162457	0.162457	0.0214718	0.00279894	0.000359761	5.69289e-06	5.69289e-06	7.00519e-07	0.162457	0.162457	0.0214718	0.00279894	0.000359761	5.69289e-06	5.69289e-06	7.00519e-07	0.162457	0.162457	0.0214718	0.00279894	0.000359761	5.69289e-06	5.69289e-06	7.00519e-07	0.162457	0.162457	0.0214718	0.00279894	0.000359761	5.69289e-06	5.69289e-06	7.00519e-07	0.162457	0.162457	0.0214718	0.00279894	0.000359761	5.69289e-06	5.69289e-06	7.00519e-07	0.162457	0.162457	0.0214718	0.00279894	0.000359761	5.69289e-06	5.69289e-06	7.00519e-07	0.162457	0.162457	0.0214718	0.00279894	0.000359761	5.69289e-06	5.69289e-06	7.00519e-07	0.162457	0.162457	0.0214718	0.00279894	0.000359761	5.69289e-06	5.69289e-06	7.00519e-07	0.162457	0.162457	0.0214718	0.00279894	0.000359761	5.69289e-06	5.69289e-06	7.00519e-07	0.162457	0.162457	0.0214718	0.00279894	0.000359761	5.69289e-06	5.69289e-06	7.00519e-07	0.162457	0.162457	0.0214718	0.00279894	0.000359761	5.69289e-06	5.69289e-06	7.00519e-07	0.162457	0.162457	0.0214718	0.00279894	0.000359761	5.69289e-06	5.69289e-06	7.00519e-07	0.162457	0.162457	0.0214718	0.00279894	0.000359761	5.69289e-06	5.69289e-06	7.00519e-07	0.162457	0.162457	0.0214718	0.00279894	0.000359761	5.69289e-06	5.69289e-06	7.00519e-07	0.162457	0.162457	0.0214718	0.00279894	0.000359761	5.69289e-06	5.69289e-06	7.00519e-07	0.162457	0.162457	0.0214718	0.00279894	0.000359761	5.69289e-06	5.69289e-06	7.00519e-07	0.162457	0.162457	0.0214718	0.00279894	0.000359761	5.69289e-06	5.69289e-06	7.00519e-07	0.162457	0.162457	0.0214718	0.00279894	0.000359761	5.69289e-06	5.69289e-06	7.00519e-07	0	0	0	0	0	0	0	0	0	0	0	0	0	0	0	0	0	0	0	0	0	0	0	0	0	0	0	0	0	0	0	0	0	0	0	0	0	0	0	0	0	0	0	0	0	0	0	0	0	0	0	0	0	0	0	0	0	0	0	0	0	0	0	0	0	0	0	0	0	0	0	0	0.599187	0.599187	0.103856	0.0553457	0.0312864	0.0278389	0.0278389	0.0276938	0.599187	0.599187	0.103856	0.0553457	0.0312864	0.0278389	0.0278389	0.0276938	0.599187	0.599187	0.103856	0.0553457	0.0312864	0.0278389	0.0278389	0.0276938	0.599187	0.599187	0.103856	0.0553457	0.0312864	0.0278389	0.0278389	0.0276938	0.599187	0.599187	0.103856	0.0553457	0.0312864	0.0278389	0.0278389	0.0276938	0.599187	0.599187	0.103856	0.0553457	0.0312864	0.0278389	0.0278389	0.0276938	0.599187	0.599187	0.103856	0.0553457	0.0312864	0.0278389	0.0278389	0.0276938	0.599187	0.599187	0.103856	0.0553457	0.0312864	0.0278389	0.0278389	0.0276938	0.599187	0.599187	0.103856	0.0553457	0.0312864	0.0278389	0.0278389	0.0276938	0.599187	0.599187	0.103856	0.0553457	0.0312864	0.0278389	0.0278389	0.0276938	0.599187	0.599187	0.103856	0.0553457	0.0312864	0.0278389	0.0278389	0.0276938	0.599187	0.599187	0.103856	0.0553457	0.0312864	0.0278389	0.0278389	0.0276938	0.599187	0.599187	0.103856	0.0553457	0.0312864	0.0278389	0.0278389	0.0276938	0.599187	0.599187	0.103856	0.0553457	0.0312864	0.0278389	0.0278389	0.0276938	0.733972	0.599187	0.103856	0.0553457	0.0312864	0.0278389	0.0278389	0.0129396	0.162457	0.162457	0.0761834	0.0356571	0.0129186	0.00361356	0.00279894	0.00129896	0.209017	0.162457	0.0761834	0.0356571	0.0129186	0.00361356	0.00279894	0.00129896	0.209017	0.162457	0.0761834	0.0356571	0.0129186	0.00361356	0.00279894	0.00129896	0.209017	0.162457	0.0761834	0.0356571	0.0129186	0.00361356	0.00279894	0.00129896	0.209017	0.162457	0.0761834	0.0356571	0.0129186	0.00361356	0.00279894	0.000359761	0.73453	0.571514	0.0761834	0.0276729	0.00361356	0.000166074	0.000166074	2.09297e-05	0.571514	0.571514	0.0761834	0.0276729	0.00361356	0.000166074	0.000166074	2.09297e-05	0.571514	0.571514	0.0761834	0.0276729	0.00361356	0.000166074	0.000166074	2.09297e-05	0.571514	0.571514	0.0761834	0.0276729	0.00361356	0.000166074	0.000166074	2.09297e-05	0.571514	0.571514	0.0761834	0.0276729	0.00361356	0.000166074	0.000166074	2.09297e-05	0.571514	0.571514	0.0761834	0.0276729	0.00361356	0.000166074	0.000166074	2.09297e-05	0.571514	0.571514	0.0761834	0.0276729	0.00361356	0.000166074	0.000166074	2.09297e-05	0.571514	0.571514	0.0761834	0.0276729	0.00361356	0.000166074	0.000166074	2.09297e-05	0.571514	0.571514	0.0761834	0.0276729	0.00361356	0.000166074	0.000166074	2.09297e-05	0.571514	0.571514	0.0761834	0.0276729	0.00361356	0.000166074	0.000166074	2.09297e-05	0.571514	0.571514	0.0761834	0.0276729	0.00361356	0.000166074	0.000166074	2.09297e-05	0.571514	0.571514	0.0761834	0.0276729	0.00361356	0.000166074	0.000166074	2.09297e-05	0.571514	0.571514	0.0761834	0.0276729	0.00361356	0.000166074	0.000166074	2.09297e-05	0.571514	0.571514	0.0761834	0.0276729	0.00361356	0.000166074	0.000166074	2.09297e-05	0.571514	0.571514	0.0761834	0.0276729	0.00361356	0.000166074	0.000166074	2.09297e-05	0.571514	0.571514	0.0761834	0.0276729	0.00361356	0.000166074	0.000166074	2.09297e-05	0.571514	0.571514	0.0761834	0.0276729	0.00361356	0.000166074	0.000166074	2.09297e-05	0.571514	0.571514	0.0761834	0.0276729	0.00361356	0.000166074	0.000166074	2.09297e-05	0.571514	0.571514	0.0761834	0.0276729	0.00361356	0.000166074	0.000166074	2.09297e-05	0.571514	0.571514	0.0761834	0.0276729	0.00361356	0.000166074	0.000166074	2.09297e-05	0.571514	0.571514	0.0761834	0.0276729	0.00361356	0.000166074	0.000166074	2.09297e-05	0	0	0	0	0	0	0	0	0	0	0	0	0	0	0	0	0	0	0	0	0	0	0	0	0	0	0	0	0	0	0	0	0	0	0	0	0	0	0	0	0	0	0	0	0	0	0	0	0	0	0	0	0	0	0	0	0	0	0	0	0	0	0	0	0	0	0	0	0	0	0	0	1.37501	1.37501	0.324915	0.324915	0.183929	0.165256	0.165256	0.162817	1.37501	1.37501	0.324915	0.324915	0.183929	0.165256	0.165256	0.162817	1.37501	1.37501	0.324915	0.324915	0.183929	0.165256	0.165256	0.162817	1.37501	1.37501	0.324915	0.324915	0.183929	0.165256	0.165256	0.162817	1.37501	1.37501	0.324915	0.324915	0.183929	0.165256	0.165256	0.162817	1.37501	1.37501	0.324915	0.324915	0.183929	0.165256	0.165256	0.162817	1.37501	1.37501	0.324915	0.324915	0.183929	0.165256	0.165256	0.162817	1.37501	1.37501	0.324915	0.324915	0.183929	0.165256	0.165256	0.162817	1.37501	1.37501	0.324915	0.324915	0.183929	0.165256	0.165256	0.162817	1.37501	1.37501	0.324915	0.324915	0.183929	0.165256	0.165256	0.162817	1.37501	1.37501	0.324915	0.324915	0.183929	0.165256	0.165256	0.162817	1.37501	1.37501	0.324915	0.324915	0.183929	0.165256	0.165256	0.162817	1.37501	1.37501	0.324915	0.324915	0.183929	0.165256	0.165256	0.162817	1.37501	1.37501	0.324915	0.324915	0.183929	0.165256	0.165256	0.162817	1.78407	1.37501	0.324915	0.324915	0.183929	0.165256	0.165256	0.0765432	0.571514	0.571514	0.268862	0.209017	0.0761834	0.0356571	0.0276729	0.0129186	0.73453	0.571514	0.268862	0.209017	0.0761834	0.0356571	0.0276729	0.0129186	0.73453	0.571514	0.268862	0.209017	0.0761834	0.0356571	0.0276729	0.0129186	0.73453	0.571514	0.268862	0.209017	0.0761834	0.0356571	0.0276729	0.0129186	0.73453	0.571514	0.268862	0.209017	0.0761834	0.0356571	0.0276729	0.00361356	1.55744	1.21256	0.162457	0.162457	0.0214718	0.00279894	0.00279894	0.000359761	1.21256	1.21256	0.162457	0.162457	0.0214718	0.00279894	0.00279894	0.000359761	1.21256	1.21256	0.162457	0.162457	0.0214718	0.00279894	0.00279894	0.000359761	1.21256	1.21256	0.162457	0.162457	0.0214718	0.00279894	0.00279894	0.000359761	1.21256	1.21256	0.162457	0.162457	0.0214718	0.00279894	0.00279894	0.000359761	1.21256	1.21256	0.162457	0.162457	0.0214718	0.00279894	0.00279894	0.000359761	1.21256	1.21256	0.162457	0.162457	0.0214718	0.00279894	0.00279894	0.000359761	1.21256	1.21256	0.162457	0.162457	0.0214718	0.00279894	0.00279894	0.000359761	1.21256	1.21256	0.162457	0.162457	0.0214718	0.00279894	0.00279894	0.000359761	1.21256	1.21256	0.162457	0.162457	0.0214718	0.00279894	0.00279894	0.000359761	1.21256	1.21256	0.162457	0.162457	0.0214718	0.00279894	0.00279894	0.000359761	1.21256	1.21256	0.162457	0.162457	0.0214718	0.00279894	0.00279894	0.000359761	1.21256	1.21256	0.162457	0.162457	0.0214718	0.00279894	0.00279894	0.000359761	1.21256	1.21256	0.162457	0.162457	0.0214718	0.00279894	0.00279894	0.000359761	1.21256	1.21256	0.162457	0.162457	0.0214718	0.00279894	0.00279894	0.000359761	1.21256	1.21256	0.162457	0.162457	0.0214718	0.00279894	0.00279894	0.000359761	1.21256	1.21256	0.162457	0.162457	0.0214718	0.00279894	0.00279894	0.000359761	1.21256	1.21256	0.162457	0.162457	0.0214718	0.00279894	0.00279894	0.000359761	1.21256	1.21256	0.162457	0.162457	0.0214718	0.00279894	0.00279894	0.000359761	1.21256	1.21256	0.162457	0.162457	0.0214718	0.00279894	0.00279894	0.000359761	1.21256	1.21256	0.162457	0.162457	0.0214718	0.00279894	0.00279894	0.000359761	0	0	0	0	0	0	0	0	0	0	0	0	0	0	0	0	0	0	0	0	0	0	0	0	0	0	0	0	0	0	0	0	0	0	0	0	0	0	0	0	0	0	0	0	0	0	0	0	0	0	0	0	0	0	0	0	0	0	0	0	0	0	0	0	0	0	0	0	0	0	0	0	2.12895	2.12895	0.780531	1.14303	0.647698	0.599187	0.599187	0.575128	2.12895	2.12895	0.780531	1.14303	0.647698	0.599187	0.599187	0.575128	2.12895	2.12895	0.780531	1.14303	0.647698	0.599187	0.599187	0.575128	2.12895	2.12895	0.780531	1.14303	0.647698	0.599187	0.599187	0.575128	2.12895	2.12895	0.780531	1.14303	0.647698	0.599187	0.599187	0.575128	2.12895	2.12895	0.780531	1.14303	0.647698	0.599187	0.599187	0.575128	2.12895	2.12895	0.780531	1.14303	0.647698	0.599187	0.599187	0.575128	2.12895	2.12895	0.780531	1.14303	0.647698	0.599187	0.599187	0.575128	2.12895	2.12895	0.780531	1.14303	0.647698	0.599187	0.599187	0.575128	2.12895	2.12895	0.780531	1.14303	0.647698	0.599187	0.599187	0.575128	2.12895	2.12895	0.780531	1.14303	0.647698	0.599187	0.599187	0.575128	2.12895	2.12895	0.780531	1.14303	0.647698	0.599187	0.599187	0.575128	2.12895	2.12895	0.780531	1.14303	0.647698	0.599187	0.599187	0.575128	2.12895	2.12895	0.780531	1.14303	0.647698	0.599187	0.599187	0.575128	2.76999	2.12895	0.780531	1.14303	0.647698	0.599187	0.599187	0.272476	1.21256	1.21256	0.571514	0.73453	0.268862	0.209017	0.162457	0.0761834	1.55744	1.21256	0.571514	0.73453	0.268862	0.209017	0.162457	0.0761834	1.55744	1.21256	0.571514	0.73453	0.268862	0.209017	0.162457	0.0761834	1.55744	1.21256	0.571514	0.73453	0.268862	0.209017	0.162457	0.0761834	1.55744	1.21256	0.571514	0.73453	0.268862	0.209017	0.162457	0.0214718	2	1.55744	0.209017	0.571514	0.0761834	0.0276729	0.0276729	0.00361356	1.55744	1.55744	0.209017	0.571514	0.0761834	0.0276729	0.0276729	0.00361356	1.55744	1.55744	0.209017	0.571514	0.0761834	0.0276729	0.0276729	0.00361356	1.55744	1.55744	0.209017	0.571514	0.0761834	0.0276729	0.0276729	0.00361356	1.55744	1.55744	0.209017	0.571514	0.0761834	0.0276729	0.0276729	0.00361356	1.55744	1.55744	0.209017	0.571514	0.0761834	0.0276729	0.0276729	0.00361356	1.55744	1.55744	0.209017	0.571514	0.0761834	0.0276729	0.0276729	0.00361356	1.55744	1.55744	0.209017	0.571514	0.0761834	0.0276729	0.0276729	0.00361356	1.55744	1.55744	0.209017	0.571514	0.0761834	0.0276729	0.0276729	0.00361356	1.55744	1.55744	0.209017	0.571514	0.0761834	0.0276729	0.0276729	0.00361356	1.55744	1.55744	0.209017	0.571514	0.0761834	0.0276729	0.0276729	0.00361356	1.55744	1.55744	0.209017	0.571514	0.0761834	0.0276729	0.0276729	0.00361356	1.55744	1.55744	0.209017	0.571514	0.0761834	0.0276729	0.0276729	0.00361356	1.55744	1.55744	0.209017	0.571514	0.0761834	0.0276729	0.0276729	0.00361356	1.55744	1.55744	0.209017	0.571514	0.0761834	0.0276729	0.0276729	0.00361356	1.55744	1.55744	0.209017	0.571514	0.0761834	0.0276729	0.0276729	0.00361356	1.55744	1.55744	0.209017	0.571514	0.0761834	0.0276729	0.0276729	0.00361356	1.55744	1.55744	0.209017	0.571514	0.0761834	0.0276729	0.0276729	0.00361356	1.55744	1.55744	0.209017	0.571514	0.0761834	0.0276729	0.0276729	0.00361356	1.55744	1.55744	0.209017	0.571514	0.0761834	0.0276729	0.0276729	0.00361356	1.55744	1.55744	0.209017	0.571514	0.0761834	0.0276729	0.0276729	0.00361356	0	0	0	0	0	0	0	0	0	0	0	0	0	0	0	0	0	0	0	0	0	0	0	0	0	0	0	0	0	0	0	0	0	0	0	0	0	0	0	0	0	0	0	0	0	0	0	0	0	0	0	0	0	0	0	0	0	0	0	0	0	0	0	0	0	0	0	0	0	0	0	0	2.42511	2.42511	1.37501	2.42511	1.37501	1.37501	1.37501	1.23403	2.42511	2.42511	1.37501	2.42511	1.37501	1.37501	1.37501	1.23403	2.42511	2.42511	1.37501	2.42511	1.37501	1.37501	1.37501	1.23403	2.42511	2.42511	1.37501	2.42511	1.37501	1.37501	1.37501	1.23403	2.42511	2.42511	1.37501	2.42511	1.37501	1.37501	1.37501	1.23403	2.42511	2.42511	1.37501	2.42511	1.37501	1.37501	1.37501	1.23403	2.42511	2.42511	1.37501	2.42511	1.37501	1.37501	1.37501	1.23403	2.42511	2.42511	1.37501	2.42511	1.37501	1.37501	1.37501	1.23403	2.42511	2.42511	1.37501	2.42511	1.37501	1.37501	1.37501	1.23403	2.42511	2.42511	1.37501	2.42511	1.37501	1.37501	1.37501	1.23403	2.42511	2.42511	1.37501	2.42511	1.37501	1.37501	1.37501	1.23403	2.42511	2.42511	1.37501	2.42511	1.37501	1.37501	1.37501	1.23403	2.42511	2.42511	1.37501	2.42511	1.37501	1.37501	1.37501	1.23403	2.42511	2.42511	1.37501	2.42511	1.37501	1.37501	1.37501	1.23403	2.76999	2.42511	1.37501	2.42511	1.37501	1.37501	1.37501	0.592986	1.55744	1.55744	0.73453	1.55744	0.571514	0.73453	0.571514	0.268862	2	1.55744	0.73453	1.55744	0.571514	0.73453	0.571514	0.268862	2	1.55744	0.73453	1.55744	0.571514	0.73453	0.571514	0.268862	2	1.55744	0.73453	1.55744	0.571514	0.73453	0.571514	0.268862	2	1.55744	0.73453	1.55744	0.571514	0.73453	0.571514	0.0761834	1.55744	1.21256	0.162457	1.21256	0.162457	0.162457	0.162457	0.0214718	1.21256	1.21256	0.162457	1.21256	0.162457	0.162457	0.162457	0.0214718	1.21256	1.21256	0.162457	1.21256	0.162457	0.162457	0.162457	0.0214718	1.21256	1.21256	0.162457	1.21256	0.162457	0.162457	0.162457	0.0214718	1.21256	1.21256	0.162457	1.21256	0.162457	0.162457	0.162457	0.0214718	1.21256	1.21256	0.162457	1.21256	0.162457	0.162457	0.162457	0.0214718	1.21256	1.21256	0.162457	1.21256	0.162457	0.162457	0.162457	0.0214718	1.21256	1.21256	0.162457	1.21256	0.162457	0.162457	0.162457	0.0214718	1.21256	1.21256	0.162457	1.21256	0.162457	0.162457	0.162457	0.0214718	1.21256	1.21256	0.162457	1.21256	0.162457	0.162457	0.162457	0.0214718	1.21256	1.21256	0.162457	1.21256	0.162457	0.162457	0.162457	0.0214718	1.21256	1.21256	0.162457	1.21256	0.162457	0.162457	0.162457	0.0214718	1.21256	1.21256	0.162457	1.21256	0.162457	0.162457	0.162457	0.0214718	1.21256	1.21256	0.162457	1.21256	0.162457	0.162457	0.162457	0.0214718	1.21256	1.21256	0.162457	1.21256	0.162457	0.162457	0.162457	0.0214718	1.21256	1.21256	0.162457	1.21256	0.162457	0.162457	0.162457	0.0214718	1.21256	1.21256	0.162457	1.21256	0.162457	0.162457	0.162457	0.0214718	1.21256	1.21256	0.162457	1.21256	0.162457	0.162457	0.162457	0.0214718	1.21256	1.21256	0.162457	1.21256	0.162457	0.162457	0.162457	0.0214718	1.21256	1.21256	0.162457	1.21256	0.162457	0.162457	0.162457	0.0214718	1.21256	1.21256	0.162457	1.21256	0.162457	0.162457	0.162457	0.0214718	0	0	0	0	0	0	0	0	0	0	0	0	0	0	0	0	0	0	0	0	0	0	0	0	0	0	0	0	0	0	0	0	0	0	0	0	0	0	0	0	0	0	0	0	0	0	0	0	0	0	0	0	0	0	0	0	0	0	0	0	0	0	0	0	0	0	0	0	0	0	0	0	2.12895	2.12895	1.63362	3.11488	1.76646	2.12895	2.12895	1.63362	2.12895	2.12895	1.63362	3.11488	1.76646	2.12895	2.12895	1.63362	2.12895	2.12895	1.63362	3.11488	1.76646	2.12895	2.12895	1.63362	2.12895	2.12895	1.63362	3.11488	1.76646	2.12895	2.12895	1.63362	2.12895	2.12895	1.63362	3.11488	1.76646	2.12895	2.12895	1.63362	2.12895	2.12895	1.63362	3.11488	1.76646	2.12895	2.12895	1.63362	2.12895	2.12895	1.63362	3.11488	1.76646	2.12895	2.12895	1.63362	2.12895	2.12895	1.63362	3.11488	1.76646	2.12895	2.12895	1.63362	2.12895	2.12895	1.63362	3.11488	1.76646	2.12895	2.12895	1.63362	2.12895	2.12895	1.63362	3.11488	1.76646	2.12895	2.12895	1.63362	2.12895	2.12895	1.63362	3.11488	1.76646	2.12895	2.12895	1.63362	2.12895	2.12895	1.63362	3.11488	1.76646	2.12895	2.12895	1.63362	2.12895	2.12895	1.63362	3.11488	1.76646	2.12895	2.12895	1.63362	2.12895	2.12895	1.63362	3.11488	1.76646	2.12895	2.12895	1.63362	1.78407	2.12895	1.63362	3.11488	1.76646	2.12895	2.12895	0.810714	1.21256	1.21256	0.571514	2	0.73453	1.55744	1.21256	0.571514	1.55744	1.21256	0.571514	2	0.73453	1.55744	1.21256	0.571514	1.55744	1.21256	0.571514	2	0.73453	1.55744	1.21256	0.571514	1.55744	1.21256	0.571514	2	0.73453	1.55744	1.21256	0.571514	1.55744	1.21256	0.571514	2	0.73453	1.55744	1.21256	0.162457	0.73453	0.571514	0.0761834	1.55744	0.209017	0.571514	0.571514	0.0761834	0.571514	0.571514	0.0761834	1.55744	0.209017	0.571514	0.571514	0.0761834	0.571514	0.571514	0.0761834	1.55744	0.209017	0.571514	0.571514	0.0761834	0.571514	0.571514	0.0761834	1.55744	0.209017	0.571514	0.571514	0.0761834	0.571514	0.571514	0.0761834	1.55744	0.209017	0.571514	0.571514	0.0761834	0.571514	0.571514	0.0761834	1.55744	0.209017	0.571514	0.571514	0.0761834	0.571514	0.571514	0.0761834	1.55744	0.209017	0.571514	0.571514	0.0761834	0.571514	0.571514	0.0761834	1.55744	0.209017	0.571514	0.571514	0.0761834	0.571514	0.571514	0.0761834	1.55744	0.209017	0.571514	0.571514	0.0761834	0.571514	0.571514	0.0761834	1.55744	0.209017	0.571514	0.571514	0.0761834	0.571514	0.571514	0.0761834	1.55744	0.209017	0.571514	0.571514	0.0761834	0.571514	0.571514	0.0761834	1.55744	0.209017	0.571514	0.571514	0.0761834	0.571514	0.571514	0.0761834	1.55744	0.209017	0.571514	0.571514	0.0761834	0.571514	0.571514	0.0761834	1.55744	0.209017	0.571514	0.571514	0.0761834	0.571514	0.571514	0.0761834	1.55744	0.209017	0.571514	0.571514	0.0761834	0.571514	0.571514	0.0761834	1.55744	0.209017	0.571514	0.571514	0.0761834	0.571514	0.571514	0.0761834	1.55744	0.209017	0.571514	0.571514	0.0761834	0.571514	0.571514	0.0761834	1.55744	0.209017	0.571514	0.571514	0.0761834	0.571514	0.571514	0.0761834	1.55744	0.209017	0.571514	0.571514	0.0761834	0.571514	0.571514	0.0761834	1.55744	0.209017	0.571514	0.571514	0.0761834	0.571514	0.571514	0.0761834	1.55744	0.209017	0.571514	0.571514	0.0761834	0	0	0	0	0	0	0	0	0	0	0	0	0	0	0	0	0	0	0	0	0	0	0	0	0	0	0	0	0	0	0	0	0	0	0	0	0	0	0	0	0	0	0	0	0	0	0	0	0	0	0	0	0	0	0	0	0	0	0	0	0	0	0	0	0	0	0	0	0	0	0	0	1.37501	1.37501	1.23403	2.42511	1.37501	2.42511	2.42511	1.37501	1.37501	1.37501	1.23403	2.42511	1.37501	2.42511	2.42511	1.37501	1.37501	1.37501	1.23403	2.42511	1.37501	2.42511	2.42511	1.37501	1.37501	1.37501	1.23403	2.42511	1.37501	2.42511	2.42511	1.37501	1.37501	1.37501	1.23403	2.42511	1.37501	2.42511	2.42511	1.37501	1.37501	1.37501	1.23403	2.42511	1.37501	2.42511	2.42511	1.37501	1.37501	1.37501	1.23403	2.42511	1.37501	2.42511	2.42511	1.37501	1.37501	1.37501	1.23403	2.42511	1.37501	2.42511	2.42511	1.37501	1.37501	1.37501	1.23403	2.42511	1.37501	2.42511	2.42511	1.37501	1.37501	1.37501	1.23403	2.42511	1.37501	2.42511	2.42511	1.37501	1.37501	1.37501	1.23403	2.42511	1.37501	2.42511	2.42511	1.37501	1.37501	1.37501	1.23403	2.42511	1.37501	2.42511	2.42511	1.37501	1.37501	1.37501	1.23403	2.42511	1.37501	2.42511	2.42511	1.37501	1.37501	1.37501	1.23403	2.42511	1.37501	2.42511	2.42511	1.37501	0.733972	1.37501	1.23403	2.42511	1.37501	2.42511	2.42511	0.733972	0.571514	0.571514	0.268862	1.55744	0.571514	2	1.55744	0.73453	0.73453	0.571514	0.268862	1.55744	0.571514	2	1.55744	0.73453	0.73453	0.571514	0.268862	1.55744	0.571514	2	1.55744	0.73453	0.73453	0.571514	0.268862	1.55744	0.571514	2	1.55744	0.73453	0.73453	0.571514	0.268862	1.55744	0.571514	2	1.55744	0.209017	0.209017	0.162457	0.0214718	1.21256	0.162457	1.21256	1.21256	0.162457	0.162457	0.162457	0.0214718	1.21256	0.162457	1.21256	1.21256	0.162457	0.162457	0.162457	0.0214718	1.21256	0.162457	1.21256	1.21256	0.162457	0.162457	0.162457	0.0214718	1.21256	0.162457	1.21256	1.21256	0.162457	0.162457	0.162457	0.0214718	1.21256	0.162457	1.21256	1.21256	0.162457	0.162457	0.162457	0.0214718	1.21256	0.162457	1.21256	1.21256	0.162457	0.162457	0.162457	0.0214718	1.21256	0.162457	1.21256	1.21256	0.162457	0.162457	0.162457	0.0214718	1.21256	0.162457	1.21256	1.21256	0.162457	0.162457	0.162457	0.0214718	1.21256	0.162457	1.21256	1.21256	0.162457	0.162457	0.162457	0.0214718	1.21256	0.162457	1.21256	1.21256	0.162457	0.162457	0.162457	0.0214718	1.21256	0.162457	1.21256	1.21256	0.162457	0.162457	0.162457	0.0214718	1.21256	0.162457	1.21256	1.21256	0.162457	0.162457	0.162457	0.0214718	1.21256	0.162457	1.21256	1.21256	0.162457	0.162457	0.162457	0.0214718	1.21256	0.162457	1.21256	1.21256	0.162457	0.162457	0.162457	0.0214718	1.21256	0.162457	1.21256	1.21256	0.162457	0.162457	0.162457	0.0214718	1.21256	0.162457	1.21256	1.21256	0.162457	0.162457	0.162457	0.0214718	1.21256	0.162457	1.21256	1.21256	0.162457	0.162457	0.162457	0.0214718	1.21256	0.162457	1.21256	1.21256	0.162457	0.162457	0.162457	0.0214718	1.21256	0.162457	1.21256	1.21256	0.162457	0.162457	0.162457	0.0214718	1.21256	0.162457	1.21256	1.21256	0.162457	0.162457	0.162457	0.0214718	1.21256	0.162457	1.21256	1.21256	0.162457	0	0	0	0	0	0	0	0	0	0	0	0	0	0	0	0	0	0	0	0	0	0	0	0	0	0	0	0	0	0	0	0	0	0	0	0	0	0	0	0	0	0	0	0	0	0	0	0	0	0	0	0	0	0	0	0	0	0	0	0	0	0	0	0	0	0	0	0	0	0	0	0	0.599187	0.599187	0.575128	1.14303	0.647698	2.12895	2.12895	0.780531	0.599187	0.599187	0.575128	1.14303	0.647698	2.12895	2.12895	0.780531	0.599187	0.599187	0.575128	1.14303	0.647698	2.12895	2.12895	0.780531	0.599187	0.599187	0.575128	1.14303	0.647698	2.12895	2.12895	0.780531	0.599187	0.599187	0.575128	1.14303	0.647698	2.12895	2.12895	0.780531	0.599187	0.599187	0.575128	1.14303	0.647698	2.12895	2.12895	0.780531	0.599187	0.599187	0.575128	1.14303	0.647698	2.12895	2.12895	0.780531	0.599187	0.599187	0.575128	1.14303	0.647698	2.12895	2.12895	0.780531	0.599187	0.599187	0.575128	1.14303	0.647698	2.12895	2.12895	0.780531	0.599187	0.599187	0.575128	1.14303	0.647698	2.12895	2.12895	0.780531	0.599187	0.599187	0.575128	1.14303	0.647698	2.12895	2.12895	0.780531	0.599187	0.599187	0.575128	1.14303	0.647698	2.12895	2.12895	0.780531	0.599187	0.599187	0.575128	1.14303	0.647698	2.12895	2.12895	0.780531	0.599187	0.599187	0.575128	1.14303	0.647698	2.12895	2.12895	0.780531	0.19013	0.599187	0.575128	1.14303	0.647698	2.12895	2.12895	0.477879	0.162457	0.162457	0.0761834	0.73453	0.268862	1.55744	1.21256	0.571514	0.209017	0.162457	0.0761834	0.73453	0.268862	1.55744	1.21256	0.571514	0.209017	0.162457	0.0761834	0.73453	0.268862	1.55744	1.21256	0.571514	0.209017	0.162457	0.0761834	0.73453	0.268862	1.55744	1.21256	0.571514	0.209017	0.162457	0.0761834	0.73453	0.268862	1.55744	1.21256	0.162457	0.0356571	0.0276729	0.00361356	0.571514	0.0761834	1.55744	1.55744	0.209017	0.0276729	0.0276729	0.00361356	0.571514	0.0761834	1.55744	1.55744	0.209017	0.0276729	0.0276729	0.00361356	0.571514	0.0761834	1.55744	1.55744	0.209017	0.0276729	0.0276729	0.00361356	0.571514	0.0761834	1.55744	1.55744	0.209017	0.0276729	0.0276729	0.00361356	0.571514	0.0761834	1.55744	1.55744	0.209017	0.0276729	0.0276729	0.00361356	0.571514	0.0761834	1.55744	1.55744	0.209017	0.0276729	0.0276729	0.00361356	0.571514	0.0761834	1.55744	1.55744	0.209017	0.0276729	0.0276729	0.00361356	0.571514	0.0761834	1.55744	1.55744	0.209017	0.0276729	0.0276729	0.00361356	0.571514	0.0761834	1.55744	1.55744	0.209017	0.0276729	0.0276729	0.00361356	0.571514	0.0761834	1.55744	1.55744	0.209017	0.0276729	0.0276729	0.00361356	0.571514	0.0761834	1.55744	1.55744	0.209017	0.0276729	0.0276729	0.00361356	0.571514	0.0761834	1.55744	1.55744	0.209017	0.0276729	0.0276729	0.00361356	0.571514	0.0761834	1.55744	1.55744	0.209017	0.0276729	0.0276729	0.00361356	0.571514	0.0761834	1.55744	1.55744	0.209017	0.0276729	0.0276729	0.00361356	0.571514	0.0761834	1.55744	1.55744	0.209017	0.0276729	0.0276729	0.00361356	0.571514	0.0761834	1.55744	1.55744	0.209017	0.0276729	0.0276729	0.00361356	0.571514	0.0761834	1.55744	1.55744	0.209017	0.0276729	0.0276729	0.00361356	0.571514	0.0761834	1.55744	1.55744	0.209017	0.0276729	0.0276729	0.00361356	0.571514	0.0761834	1.55744	1.55744	0.209017	0.0276729	0.0276729	0.00361356	0.571514	0.0761834	1.55744	1.55744	0.209017	0.0276729	0.0276729	0.00361356	0.571514	0.0761834	1.55744	1.55744	0.209017	0	0	0	0	0	0	0	0	0	0	0	0	0	0	0	0	0	0	0	0	0	0	0	0	0	0	0	0	0	0	0	0	0	0	0	0	0	0	0	0	0	0	0	0	0	0	0	0	0	0	0	0	0	0	0	0	0	0	0	0	0	0	0	0	0	0	0	0	0	0	0	0	0.165256	0.165256	0.162817	0.324915	0.183929	1.37501	1.37501	0.324915	0.165256	0.165256	0.162817	0.324915	0.183929	1.37501	1.37501	0.324915	0.165256	0.165256	0.162817	0.324915	0.183929	1.37501	1.37501	0.324915	0.165256	0.165256	0.162817	0.324915	0.183929	1.37501	1.37501	0.324915	0.165256	0.165256	0.162817	0.324915	0.183929	1.37501	1.37501	0.324915	0.165256	0.165256	0.162817	0.324915	0.183929	1.37501	1.37501	0.324915	0.165256	0.165256	0.162817	0.324915	0.183929	1.37501	1.37501	0.324915	0.165256	0.165256	0.162817	0.324915	0.183929	1.37501	1.37501	0.324915	0.165256	0.165256	0.162817	0.324915	0.183929	1.37501	1.37501	0.324915	0.165256	0.165256	0.162817	0.324915	0.183929	1.37501	1.37501	0.324915	0.165256	0.165256	0.162817	0.324915	0.183929	1.37501	1.37501	0.324915	0.165256	0.165256	0.162817	0.324915	0.183929	1.37501	1.37501	0.324915	0.165256	0.165256	0.162817	0.324915	0.183929	1.37501	1.37501	0.324915	0.165256	0.165256	0.162817	0.324915	0.183929	1.37501	1.37501	0.324915	0.0304718	0.165256	0.162817	0.324915	0.183929	1.37501	1.37501	0.238641	0.0276729	0.0276729	0.0129186	0.209017	0.0761834	0.73453	0.571514	0.268862	0.0356571	0.0276729	0.0129186	0.209017	0.0761834	0.73453	0.571514	0.268862	0.0356571	0.0276729	0.0129186	0.209017	0.0761834	0.73453	0.571514	0.268862	0.0356571	0.0276729	0.0129186	0.209017	0.0761834	0.73453	0.571514	0.268862	0.0356571	0.0276729	0.0129186	0.209017	0.0761834	0.73453	0.571514	0.0761834	0.00361356	0.00279894	0.000359761	0.162457	0.0214718	1.21256	1.21256	0.162457	0.00279894	0.00279894	0.000359761	0.162457	0.0214718	1.21256	1.21256	0.162457	0.00279894	0.00279894	0.000359761	0.162457	0.0214718	1.21256	1.21256	0.162457	0.00279894	0.00279894	0.000359761	0.162457	0.0214718	1.21256	1.21256	0.162457	0.00279894	0.00279894	0.000359761	0.162457	0.0214718	1.21256	1.21256	0.162457	0.00279894	0.00279894	0.000359761	0.162457	0.0214718	1.21256	1.21256	0.162457	0.00279894	0.00279894	0.000359761	0.162457	0.0214718	1.21256	1.21256	0.162457	0.00279894	0.00279894	0.000359761	0.162457	0.0214718	1.21256	1.21256	0.162457	0.00279894	0.00279894	0.000359761	0.162457	0.0214718	1.21256	1.21256	0.162457	0.00279894	0.00279894	0.000359761	0.162457	0.0214718	1.21256	1.21256	0.162457	0.00279894	0.00279894	0.000359761	0.162457	0.0214718	1.21256	1.21256	0.162457	0.00279894	0.00279894	0.000359761	0.162457	0.0214718	1.21256	1.21256	0.162457	0.00279894	0.00279894	0.000359761	0.162457	0.0214718	1.21256	1.21256	0.162457	0.00279894	0.00279894	0.000359761	0.162457	0.0214718	1.21256	1.21256	0.162457	0.00279894	0.00279894	0.000359761	0.162457	0.0214718	1.21256	1.21256	0.162457	0.00279894	0.00279894	0.000359761	0.162457	0.0214718	1.21256	1.21256	0.162457	0.00279894	0.00279894	0.000359761	0.162457	0.0214718	1.21256	1.21256	0.162457	0.00279894	0.00279894	0.000359761	0.162457	0.0214718	1.21256	1.21256	0.162457	0.00279894	0.00279894	0.000359761	0.162457	0.0214718	1.21256	1.21256	0.162457	0.00279894	0.00279894	0.000359761	0.162457	0.0214718	1.21256	1.21256	0.162457	0.00279894	0.00279894	0.000359761	0.162457	0.0214718	1.21256	1.21256	0.162457	0	0	0	0	0	0	0	0	0	0	0	0	0	0	0	0	0	0	0	0	0	0	0	0	0	0	0	0	0	0	0	0	0	0	0	0	0	0	0	0	0	0	0	0	0	0	0	0	0	0	0	0	0	0	0	0	0	0	0	0	0	0	0	0	0	0	0	0	0	0	0	0	0.0278389	0.0278389	0.0276938	0.0553457	0.0312864	0.599187	0.599187	0.103856	0.0278389	0.0278389	0.0276938	0.0553457	0.0312864	0.599187	0.599187	0.103856	0.0278389	0.0278389	0.0276938	0.0553457	0.0312864	0.599187	0.599187	0.103856	0.0278389	0.0278389	0.0276938	0.0553457	0.0312864	0.599187	0.599187	0.103856	0.0278389	0.0278389	0.0276938	0.0553457	0.0312864	0.599187	0.599187	0.103856	0.0278389	0.0278389	0.0276938	0.0553457	0.0312864	0.599187	0.599187	0.103856	0.0278389	0.0278389	0.0276938	0.0553457	0.0312864	0.599187	0.599187	0.103856	0.0278389	0.0278389	0.0276938	0.0553457	0.0312864	0.599187	0.599187	0.103856	0.0278389	0.0278389	0.0276938	0.0553457	0.0312864	0.599187	0.599187	0.103856	0.0278389	0.0278389	0.0276938	0.0553457	0.0312864	0.599187	0.599187	0.103856	0.0278389	0.0278389	0.0276938	0.0553457	0.0312864	0.599187	0.599187	0.103856	0.0278389	0.0278389	0.0276938	0.0553457	0.0312864	0.599187	0.599187	0.103856	0.0278389	0.0278389	0.0276938	0.0553457	0.0312864	0.599187	0.599187	0.103856	0.0278389	0.0278389	0.0276938	0.0553457	0.0312864	0.599187	0.599187	0.103856	0.00296501	0.0278389	0.0276938	0.0553457	0.0312864	0.599187	0.599187	0.0891021	0.00279894	0.00279894	0.00129896	0.0356571	0.0129186	0.209017	0.162457	0.0761834	0.00361356	0.00279894	0.00129896	0.0356571	0.0129186	0.209017	0.162457	0.0761834	0.00361356	0.00279894	0.00129896	0.0356571	0.0129186	0.209017	0.162457	0.0761834	0.00361356	0.00279894	0.00129896	0.0356571	0.0129186	0.209017	0.162457	0.0761834	0.00361356	0.00279894	0.00129896	0.0356571	0.0129186	0.209017	0.162457	0.0214718	0.000214933	0.000166074	2.09297e-05	0.0276729	0.00361356	0.571514	0.571514	0.0761834	0.000166074	0.000166074	2.09297e-05	0.0276729	0.00361356	0.571514	0.571514	0.0761834	0.000166074	0.000166074	2.09297e-05	0.0276729	0.00361356	0.571514	0.571514	0.0761834	0.000166074	0.000166074	2.09297e-05	0.0276729	0.00361356	0.571514	0.571514	0.0761834	0.000166074	0.000166074	2.09297e-05	0.0276729	0.00361356	0.571514	0.571514	0.0761834	0.000166074	0.000166074	2.09297e-05	0.0276729	0.00361356	0.571514	0.571514	0.0761834	0.000166074	0.000166074	2.09297e-05	0.0276729	0.00361356	0.571514	0.571514	0.0761834	0.000166074	0.000166074	2.09297e-05	0.0276729	0.00361356	0.571514	0.571514	0.0761834	0.000166074	0.000166074	2.09297e-05	0.0276729	0.00361356	0.571514	0.571514	0.0761834	0.000166074	0.000166074	2.09297e-05	0.0276729	0.00361356	0.571514	0.571514	0.0761834	0.000166074	0.000166074	2.09297e-05	0.0276729	0.00361356	0.571514	0.571514	0.0761834	0.000166074	0.000166074	2.09297e-05	0.0276729	0.00361356	0.571514	0.571514	0.0761834	0.000166074	0.000166074	2.09297e-05	0.0276729	0.00361356	0.571514	0.571514	0.0761834	0.000166074	0.000166074	2.09297e-05	0.0276729	0.00361356	0.571514	0.571514	0.0761834	0.000166074	0.000166074	2.09297e-05	0.0276729	0.00361356	0.571514	0.571514	0.0761834	0.000166074	0.000166074	2.09297e-05	0.0276729	0.00361356	0.571514	0.571514	0.0761834	0.000166074	0.000166074	2.09297e-05	0.0276729	0.00361356	0.571514	0.571514	0.0761834	0.000166074	0.000166074	2.09297e-05	0.0276729	0.00361356	0.571514	0.571514	0.0761834	0.000166074	0.000166074	2.09297e-05	0.0276729	0.00361356	0.571514	0.571514	0.0761834	0.000166074	0.000166074	2.09297e-05	0.0276729	0.00361356	0.571514	0.571514	0.0761834	0.000166074	0.000166074	2.09297e-05	0.0276729	0.00361356	0.571514	0.571514	0.0761834	0	0	0	0	0	0	0	0	0	0	0	0	0	0	0	0	0	0	0	0	0	0	0	0	0	0	0	0	0	0	0	0	0	0	0	0	0	0	0	0	0	0	0	0	0	0	0	0	0	0	0	0	0	0	0	0	0	0	0	0	0	0	0	0	0	0	0	0	0	0	0	0	0.00280463	0.00280463	0.00279964	0.00559788	0.0031587	0.165256	0.165256	0.0242708	0.00280463	0.00280463	0.00279964	0.00559788	0.0031587	0.165256	0.165256	0.0242708	0.00280463	0.00280463	0.00279964	0.00559788	0.0031587	0.165256	0.165256	0.0242708	0.00280463	0.00280463	0.00279964	0.00559788	0.0031587	0.165256	0.165256	0.0242708	0.00280463	0.00280463	0.00279964	0.00559788	0.0031587	0.165256	0.165256	0.0242708	0.00280463	0.00280463	0.00279964	0.00559788	0.0031587	0.165256	0.165256	0.0242708	0.00280463	0.00280463	0.00279964	0.00559788	0.0031587	0.165256	0.165256	0.0242708	0.00280463	0.00280463	0.00279964	0.00559788	0.0031587	0.165256	0.165256	0.0242708	0.00280463	0.00280463	0.00279964	0.00559788	0.0031587	0.165256	0.165256	0.0242708	0.00280463	0.00280463	0.00279964	0.00559788	0.0031587	0.165256	0.165256	0.0242708	0.00280463	0.00280463	0.00279964	0.00559788	0.0031587	0.165256	0.165256	0.0242708	0.00280463	0.00280463	0.00279964	0.00559788	0.0031587	0.165256	0.165256	0.0242708	0.00280463	0.00280463	0.00279964	0.00559788	0.0031587	0.165256	0.165256	0.0242708	0.00280463	0.00280463	0.00279964	0.00559788	0.0031587	0.165256	0.165256	0.0242708	0.000171767	0.00280463	0.00279964	0.00559788	0.0031587	0.165256	0.165256	0.0227708	0.000166074	0.000166074	7.65089e-05	0.00361356	0.00129896	0.0356571	0.0276729	0.0129186	0.000214933	0.000166074	7.65089e-05	0.00361356	0.00129896	0.0356571	0.0276729	0.0129186	0.000214933	0.000166074	7.65089e-05	0.00361356	0.00129896	0.0356571	0.0276729	0.0129186	0.000214933	0.000166074	7.65089e-05	0.00361356	0.00129896	0.0356571	0.0276729	0.0129186	0.000214933	0.000166074	7.65089e-05	0.00361356	0.00129896	0.0356571	0.0276729	0.00361356	7.38955e-06	5.69289e-06	7.00519e-07	0.00279894	0.000359761	0.162457	0.162457	0.0214718	5.69289e-06	5.69289e-06	7.00519e-07	0.00279894	0.000359761	0.162457	0.162457	0.0214718	5.69289e-06	5.69289e-06	7.00519e-07	0.00279894	0.000359761	0.162457	0.162457	0.0214718	5.69289e-06	5.69289e-06	7.00519e-07	0.00279894	0.000359761	0.162457	0.162457	0.0214718	5.69289e-06	5.69289e-06	7.00519e-07	0.00279894	0.000359761	0.162457	0.162457	0.0214718	5.69289e-06	5.69289e-06	7.00519e-07	0.00279894	0.000359761	0.162457	0.162457	0.0214718	5.69289e-06	5.69289e-06	7.00519e-07	0.00279894	0.000359761	0.162457	0.162457	0.0214718	5.69289e-06	5.69289e-06	7.00519e-07	0.00279894	0.000359761	0.162457	0.162457	0.0214718	5.69289e-06	5.69289e-06	7.00519e-07	0.00279894	0.000359761	0.162457	0.162457	0.0214718	5.69289e-06	5.69289e-06	7.00519e-07	0.00279894	0.000359761	0.162457	0.162457	0.0214718	5.69289e-06	5.69289e-06	7.00519e-07	0.00279894	0.000359761	0.162457	0.162457	0.0214718	5.69289e-06	5.69289e-06	7.00519e-07	0.00279894	0.000359761	0.162457	0.162457	0.0214718	5.69289e-06	5.69289e-06	7.00519e-07	0.00279894	0.000359761	0.162457	0.162457	0.0214718	5.69289e-06	5.69289e-06	7.00519e-07	0.00279894	0.000359761	0.162457	0.162457	0.0214718	5.69289e-06	5.69289e-06	7.00519e-07	0.00279894	0.000359761	0.162457	0.162457	0.0214718	5.69289e-06	5.69289e-06	7.00519e-07	0.00279894	0.000359761	0.162457	0.162457	0.0214718	5.69289e-06	5.69289e-06	7.00519e-07	0.00279894	0.000359761	0.162457	0.162457	0.0214718	5.69289e-06	5.69289e-06	7.00519e-07	0.00279894	0.000359761	0.162457	0.162457	0.0214718	5.69289e-06	5.69289e-06	7.00519e-07	0.00279894	0.000359761	0.162457	0.162457	0.0214718	5.69289e-06	5.69289e-06	7.00519e-07	0.00279894	0.000359761	0.162457	0.162457	0.0214718	5.69289e-06	5.69289e-06	7.00519e-07	0.00279894	0.000359761	0.162457	0.162457	0.0214718	0	0	0	0	0	0	0	0	0	0	0	0	0	0	0	0	0	0	0	0	0	0	0	0	0	0	0	0	0	0	0	0	0	0	0	0	0	0	0	0	0	0	0	0	0	0	0	0	0	0	0	0	0	0	0	0	0	0	0	0	0	0	0	0	0	0	0	0	0	0	0	0	0.079797	0.21263	0.079797	0.00491252	0.00491252	0.00361615	0.00362095	0.00361615	0.079797	0.21263	0.079797	0.00491252	0.00491252	0.00361615	0.00362095	0.00361615	0.079797	0.21263	0.079797	0.00491252	0.00491252	0.00361615	0.00362095	0.00361615	0.079797	0.21263	0.079797	0.00491252	0.00491252	0.00361615	0.00362095	0.00361615	0.079797	0.21263	0.079797	0.00491252	0.00491252	0.00361615	0.00362095	0.00361615	0.079797	0.21263	0.079797	0.00491252	0.00491252	0.00361615	0.00362095	0.00361615	0.079797	0.21263	0.079797	0.00491252	0.00491252	0.00361615	0.00362095	0.00361615	0.079797	0.21263	0.079797	0.00491252	0.00491252	0.00361615	0.00362095	0.00361615	0.079797	0.21263	0.079797	0.00491252	0.00491252	0.00361615	0.00362095	0.00361615	0.079797	0.21263	0.079797	0.00491252	0.00491252	0.00361615	0.00362095	0.00361615	0.079797	0.21263	0.079797	0.00491252	0.00491252	0.00361615	0.00362095	0.00361615	0.079797	0.21263	0.079797	0.00491252	0.00491252	0.00361615	0.00362095	0.00361615	0.079797	0.21263	0.079797	0.00491252	0.00491252	0.00361615	0.00362095	0.00361615	0.079797	0.21263	0.079797	0.00491252	0.00491252	0.00361615	0.00362095	0.00361615	0.111841	0.21263	0.079797	0.00491252	0.00491252	0.00361615	0.00362095	0.00280154	0.0356571	0.0356571	0.0276729	0.00279894	0.00279894	0.000166074	0.000214933	0.000166074	0.0276729	0.0356571	0.0276729	0.00279894	0.00279894	0.000166074	0.000214933	0.000166074	0.0276729	0.0356571	0.0276729	0.00279894	0.00279894	0.000166074	0.000214933	0.000166074	0.0276729	0.0356571	0.0276729	0.00279894	0.00279894	0.000166074	0.000214933	0.000166074	0.0276729	0.0356571	0.0276729	0.00279894	0.00279894	0.000166074	0.000214933	7.65089e-05	0.162457	0.209017	0.0761834	0.00129896	0.00129896	2.5994e-06	7.38955e-06	2.5994e-06	0.0761834	0.209017	0.0761834	0.00129896	0.00129896	2.5994e-06	7.38955e-06	2.5994e-06	0.0761834	0.209017	0.0761834	0.00129896	0.00129896	2.5994e-06	7.38955e-06	2.5994e-06	0.0761834	0.209017	0.0761834	0.00129896	0.00129896	2.5994e-06	7.38955e-06	2.5994e-06	0.0761834	0.209017	0.0761834	0.00129896	0.00129896	2.5994e-06	7.38955e-06	2.5994e-06	0.0761834	0.209017	0.0761834	0.00129896	0.00129896	2.5994e-06	7.38955e-06	2.5994e-06	0.0761834	0.209017	0.0761834	0.00129896	0.00129896	2.5994e-06	7.38955e-06	2.5994e-06	0.0761834	0.209017	0.0761834	0.00129896	0.00129896	2.5994e-06	7.38955e-06	2.5994e-06	0.0761834	0.209017	0.0761834	0.00129896	0.00129896	2.5994e-06	7.38955e-06	2.5994e-06	0.0761834	0.209017	0.0761834	0.00129896	0.00129896	2.5994e-06	7.38955e-06	2.5994e-06	0.0761834	0.209017	0.0761834	0.00129896	0.00129896	2.5994e-06	7.38955e-06	2.5994e-06	0.0761834	0.209017	0.0761834	0.00129896	0.00129896	2.5994e-06	7.38955e-06	2.5994e-06	0.0761834	0.209017	0.0761834	0.00129896	0.00129896	2.5994e-06	7.38955e-06	2.5994e-06	0.0761834	0.209017	0.0761834	0.00129896	0.00129896	2.5994e-06	7.38955e-06	2.5994e-06	0.0761834	0.209017	0.0761834	0.00129896	0.00129896	2.5994e-06	7.38955e-06	2.5994e-06	0.0761834	0.209017	0.0761834	0.00129896	0.00129896	2.5994e-06	7.38955e-06	2.5994e-06	0.0761834	0.209017	0.0761834	0.00129896	0.00129896	2.5994e-06	7.38955e-06	2.5994e-06	0.0761834	0.209017	0.0761834	0.00129896	0.00129896	2.5994e-06	7.38955e-06	2.5994e-06	0.0761834	0.209017	0.0761834	0.00129896	0.00129896	2.5994e-06	7.38955e-06	2.5994e-06	0.0761834	0.209017	0.0761834	0.00129896	0.00129896	2.5994e-06	7.38955e-06	2.5994e-06	0.0761834	0.209017	0.0761834	0.00129896	0.00129896	2.5994e-06	7.38955e-06	2.5994e-06	0	0	0	0	0	0	0	0	0	0	0	0	0	0	0	0	0	0	0	0	0	0	0	0	0	0	0	0	0	0	0	0	0	0	0	0	0	0	0	0	0	0	0	0	0	0	0	0	0	0	0	0	0	0	0	0	0	0	0	0	0	0	0	0	0	0	0	0	0	0	0	0	0.30452	0.770187	0.30452	0.0485757	0.0485757	0.0357336	0.035872	0.0357336	0.30452	0.770187	0.30452	0.0485757	0.0485757	0.0357336	0.035872	0.0357336	0.30452	0.770187	0.30452	0.0485757	0.0485757	0.0357336	0.035872	0.0357336	0.30452	0.770187	0.30452	0.0485757	0.0485757	0.0357336	0.035872	0.0357336	0.30452	0.770187	0.30452	0.0485757	0.0485757	0.0357336	0.035872	0.0357336	0.30452	0.770187	0.30452	0.0485757	0.0485757	0.0357336	0.035872	0.0357336	0.30452	0.770187	0.30452	0.0485757	0.0485757	0.0357336	0.035872	0.0357336	0.30452	0.770187	0.30452	0.0485757	0.0485757	0.0357336	0.035872	0.0357336	0.30452	0.770187	0.30452	0.0485757	0.0485757	0.0357336	0.035872	0.0357336	0.30452	0.770187	0.30452	0.0485757	0.0485757	0.0357336	0.035872	0.0357336	0.30452	0.770187	0.30452	0.0485757	0.0485757	0.0357336	0.035872	0.0357336	0.30452	0.770187	0.30452	0.0485757	0.0485757	0.0357336	0.035872	0.0357336	0.30452	0.770187	0.30452	0.0485757	0.0485757	0.0357336	0.035872	0.0357336	0.30452	0.770187	0.30452	0.0485757	0.0485757	0.0357336	0.035872	0.0357336	0.477879	0.770187	0.30452	0.0485757	0.0485757	0.0357336	0.035872	0.0277494	0.209017	0.209017	0.162457	0.0276729	0.0276729	0.00279894	0.00361356	0.00279894	0.162457	0.209017	0.162457	0.0276729	0.0276729	0.00279894	0.00361356	0.00279894	0.162457	0.209017	0.162457	0.0276729	0.0276729	0.00279894	0.00361356	0.00279894	0.162457	0.209017	0.162457	0.0276729	0.0276729	0.00279894	0.00361356	0.00279894	0.162457	0.209017	0.162457	0.0276729	0.0276729	0.00279894	0.00361356	0.00129896	0.571514	0.73453	0.268862	0.0129186	0.0129186	7.65089e-05	0.000214933	7.65089e-05	0.268862	0.73453	0.268862	0.0129186	0.0129186	7.65089e-05	0.000214933	7.65089e-05	0.268862	0.73453	0.268862	0.0129186	0.0129186	7.65089e-05	0.000214933	7.65089e-05	0.268862	0.73453	0.268862	0.0129186	0.0129186	7.65089e-05	0.000214933	7.65089e-05	0.268862	0.73453	0.268862	0.0129186	0.0129186	7.65089e-05	0.000214933	7.65089e-05	0.268862	0.73453	0.268862	0.0129186	0.0129186	7.65089e-05	0.000214933	7.65089e-05	0.268862	0.73453	0.268862	0.0129186	0.0129186	7.65089e-05	0.000214933	7.65089e-05	0.268862	0.73453	0.268862	0.0129186	0.0129186	7.65089e-05	0.000214933	7.65089e-05	0.268862	0.73453	0.268862	0.0129186	0.0129186	7.65089e-05	0.000214933	7.65089e-05	0.268862	0.73453	0.268862	0.0129186	0.0129186	7.65089e-05	0.000214933	7.65089e-05	0.268862	0.73453	0.268862	0.0129186	0.0129186	7.65089e-05	0.000214933	7.65089e-05	0.268862	0.73453	0.268862	0.0129186	0.0129186	7.65089e-05	0.000214933	7.65089e-05	0.268862	0.73453	0.268862	0.0129186	0.0129186	7.65089e-05	0.000214933	7.65089e-05	0.268862	0.73453	0.268862	0.0129186	0.0129186	7.65089e-05	0.000214933	7.65089e-05	0.268862	0.73453	0.268862	0.0129186	0.0129186	7.65089e-05	0.000214933	7.65089e-05	0.268862	0.73453	0.268862	0.0129186	0.0129186	7.65089e-05	0.000214933	7.65089e-05	0.268862	0.73453	0.268862	0.0129186	0.0129186	7.65089e-05	0.000214933	7.65089e-05	0.268862	0.73453	0.268862	0.0129186	0.0129186	7.65089e-05	0.000214933	7.65089e-05	0.268862	0.73453	0.268862	0.0129186	0.0129186	7.65089e-05	0.000214933	7.65089e-05	0.268862	0.73453	0.268862	0.0129186	0.0129186	7.65089e-05	0.000214933	7.65089e-05	0.268862	0.73453	0.268862	0.0129186	0.0129186	7.65089e-05	0.000214933	7.65089e-05	0	0	0	0	0	0	0	0	0	0	0	0	0	0	0	0	0	0	0	0	0	0	0	0	0	0	0	0	0	0	0	0	0	0	0	0	0	0	0	0	0	0	0	0	0	0	0	0	0	0	0	0	0	0	0	0	0	0	0	0	0	0	0	0	0	0	0	0	0	0	0	0	0.780531	1.76646	0.780531	0.2852	0.2852	0.210316	0.21263	0.210316	0.780531	1.76646	0.780531	0.2852	0.2852	0.210316	0.21263	0.210316	0.780531	1.76646	0.780531	0.2852	0.2852	0.210316	0.21263	0.210316	0.780531	1.76646	0.780531	0.2852	0.2852	0.210316	0.21263	0.210316	0.780531	1.76646	0.780531	0.2852	0.2852	0.210316	0.21263	0.210316	0.780531	1.76646	0.780531	0.2852	0.2852	0.210316	0.21263	0.210316	0.780531	1.76646	0.780531	0.2852	0.2852	0.210316	0.21263	0.210316	0.780531	1.76646	0.780531	0.2852	0.2852	0.210316	0.21263	0.210316	0.780531	1.76646	0.780531	0.2852	0.2852	0.210316	0.21263	0.210316	0.780531	1.76646	0.780531	0.2852	0.2852	0.210316	0.21263	0.210316	0.780531	1.76646	0.780531	0.2852	0.2852	0.210316	0.21263	0.210316	0.780531	1.76646	0.780531	0.2852	0.2852	0.210316	0.21263	0.210316	0.780531	1.76646	0.780531	0.2852	0.2852	0.210316	0.21263	0.210316	0.780531	1.76646	0.780531	0.2852	0.2852	0.210316	0.21263	0.210316	1.30604	1.76646	0.780531	0.2852	0.2852	0.210316	0.21263	0.163756	0.73453	0.73453	0.571514	0.162457	0.162457	0.0276729	0.0356571	0.0276729	0.571514	0.73453	0.571514	0.162457	0.162457	0.0276729	0.0356571	0.0276729	0.571514	0.73453	0.571514	0.162457	0.162457	0.0276729	0.0356571	0.0276729	0.571514	0.73453	0.571514	0.162457	0.162457	0.0276729	0.0356571	0.0276729	0.571514	0.73453	0.571514	0.162457	0.162457	0.0276729	0.0356571	0.0129186	1.21256	1.55744	0.571514	0.0761834	0.0761834	0.00129896	0.00361356	0.00129896	0.571514	1.55744	0.571514	0.0761834	0.0761834	0.00129896	0.00361356	0.00129896	0.571514	1.55744	0.571514	0.0761834	0.0761834	0.00129896	0.00361356	0.00129896	0.571514	1.55744	0.571514	0.0761834	0.0761834	0.00129896	0.00361356	0.00129896	0.571514	1.55744	0.571514	0.0761834	0.0761834	0.00129896	0.00361356	0.00129896	0.571514	1.55744	0.571514	0.0761834	0.0761834	0.00129896	0.00361356	0.00129896	0.571514	1.55744	0.571514	0.0761834	0.0761834	0.00129896	0.00361356	0.00129896	0.571514	1.55744	0.571514	0.0761834	0.0761834	0.00129896	0.00361356	0.00129896	0.571514	1.55744	0.571514	0.0761834	0.0761834	0.00129896	0.00361356	0.00129896	0.571514	1.55744	0.571514	0.0761834	0.0761834	0.00129896	0.00361356	0.00129896	0.571514	1.55744	0.571514	0.0761834	0.0761834	0.00129896	0.00361356	0.00129896	0.571514	1.55744	0.571514	0.0761834	0.0761834	0.00129896	0.00361356	0.00129896	0.571514	1.55744	0.571514	0.0761834	0.0761834	0.00129896	0.00361356	0.00129896	0.571514	1.55744	0.571514	0.0761834	0.0761834	0.00129896	0.00361356	0.00129896	0.571514	1.55744	0.571514	0.0761834	0.0761834	0.00129896	0.00361356	0.00129896	0.571514	1.55744	0.571514	0.0761834	0.0761834	0.00129896	0.00361356	0.00129896	0.571514	1.55744	0.571514	0.0761834	0.0761834	0.00129896	0.00361356	0.00129896	0.571514	1.55744	0.571514	0.0761834	0.0761834	0.00129896	0.00361356	0.00129896	0.571514	1.55744	0.571514	0.0761834	0.0761834	0.00129896	0.00361356	0.00129896	0.571514	1.55744	0.571514	0.0761834	0.0761834	0.00129896	0.00361356	0.00129896	0.571514	1.55744	0.571514	0.0761834	0.0761834	0.00129896	0.00361356	0.00129896	0	0	0	0	0	0	0	0	0	0	0	0	0	0	0	0	0	0	0	0	0	0	0	0	0	0	0	0	0	0	0	0	0	0	0	0	0	0	0	0	0	0	0	0	0	0	0	0	0	0	0	0	0	0	0	0	0	0	0	0	0	0	0	0	0	0	0	0	0	0	0	0	1.46906	2.73453	1.46906	1.00339	1.00339	0.747449	0.770187	0.747449	1.46906	2.73453	1.46906	1.00339	1.00339	0.747449	0.770187	0.747449	1.46906	2.73453	1.46906	1.00339	1.00339	0.747449	0.770187	0.747449	1.46906	2.73453	1.46906	1.00339	1.00339	0.747449	0.770187	0.747449	1.46906	2.73453	1.46906	1.00339	1.00339	0.747449	0.770187	0.747449	1.46906	2.73453	1.46906	1.00339	1.00339	0.747449	0.770187	0.747449	1.46906	2.73453	1.46906	1.00339	1.00339	0.747449	0.770187	0.747449	1.46906	2.73453	1.46906	1.00339	1.00339	0.747449	0.770187	0.747449	1.46906	2.73453	1.46906	1.00339	1.00339	0.747449	0.770187	0.747449	1.46906	2.73453	1.46906	1.00339	1.00339	0.747449	0.770187	0.747449	1.46906	2.73453	1.46906	1.00339	1.00339	0.747449	0.770187	0.747449	1.46906	2.73453	1.46906	1.00339	1.00339	0.747449	0.770187	0.747449	1.46906	2.73453	1.46906	1.00339	1.00339	0.747449	0.770187	0.747449	1.46906	2.73453	1.46906	1.00339	1.00339	0.747449	0.770187	0.747449	2.29197	2.73453	1.46906	1.00339	1.00339	0.747449	0.770187	0.584433	1.55744	1.55744	1.21256	0.571514	0.571514	0.162457	0.209017	0.162457	1.21256	1.55744	1.21256	0.571514	0.571514	0.162457	0.209017	0.162457	1.21256	1.55744	1.21256	0.571514	0.571514	0.162457	0.209017	0.162457	1.21256	1.55744	1.21256	0.571514	0.571514	0.162457	0.209017	0.162457	1.21256	1.55744	1.21256	0.571514	0.571514	0.162457	0.209017	0.0761834	1.55744	2	0.73453	0.268862	0.268862	0.0129186	0.0356571	0.0129186	0.73453	2	0.73453	0.268862	0.268862	0.0129186	0.0356571	0.0129186	0.73453	2	0.73453	0.268862	0.268862	0.0129186	0.0356571	0.0129186	0.73453	2	0.73453	0.268862	0.268862	0.0129186	0.0356571	0.0129186	0.73453	2	0.73453	0.268862	0.268862	0.0129186	0.0356571	0.0129186	0.73453	2	0.73453	0.268862	0.268862	0.0129186	0.0356571	0.0129186	0.73453	2	0.73453	0.268862	0.268862	0.0129186	0.0356571	0.0129186	0.73453	2	0.73453	0.268862	0.268862	0.0129186	0.0356571	0.0129186	0.73453	2	0.73453	0.268862	0.268862	0.0129186	0.0356571	0.0129186	0.73453	2	0.73453	0.268862	0.268862	0.0129186	0.0356571	0.0129186	0.73453	2	0.73453	0.268862	0.268862	0.0129186	0.0356571	0.0129186	0.73453	2	0.73453	0.268862	0.268862	0.0129186	0.0356571	0.0129186	0.73453	2	0.73453	0.268862	0.268862	0.0129186	0.0356571	0.0129186	0.73453	2	0.73453	0.268862	0.268862	0.0129186	0.0356571	0.0129186	0.73453	2	0.73453	0.268862	0.268862	0.0129186	0.0356571	0.0129186	0.73453	2	0.73453	0.268862	0.268862	0.0129186	0.0356571	0.0129186	0.73453	2	0.73453	0.268862	0.268862	0.0129186	0.0356571	0.0129186	0.73453	2	0.73453	0.268862	0.268862	0.0129186	0.0356571	0.0129186	0.73453	2	0.73453	0.268862	0.268862	0.0129186	0.0356571	0.0129186	0.73453	2	0.73453	0.268862	0.268862	0.0129186	0.0356571	0.0129186	0.73453	2	0.73453	0.268862	0.268862	0.0129186	0.0356571	0.0129186	0	0	0	0	0	0	0	0	0	0	0	0	0	0	0	0	0	0	0	0	0	0	0	0	0	0	0	0	0	0	0	0	0	0	0	0	0	0	0	0	0	0	0	0	0	0	0	0	0	0	0	0	0	0	0	0	0	0	0	0	0	0	0	0	0	0	0	0	0	0	0	0	2.12895	3.11488	2.12895	2.12895	2.12895	1.63362	1.76646	1.63362	2.12895	3.11488	2.12895	2.12895	2.12895	1.63362	1.76646	1.63362	2.12895	3.11488	2.12895	2.12895	2.12895	1.63362	1.76646	1.63362	2.12895	3.11488	2.12895	2.12895	2.12895	1.63362	1.76646	1.63362	2.12895	3.11488	2.12895	2.12895	2.12895	1.63362	1.76646	1.63362	2.12895	3.11488	2.12895	2.12895	2.12895	1.63362	1.76646	1.63362	2.12895	3.11488	2.12895	2.12895	2.12895	1.63362	1.76646	1.63362	2.12895	3.11488	2.12895	2.12895	2.12895	1.63362	1.76646	1.63362	2.12895	3.11488	2.12895	2.12895	2.12895	1.63362	1.76646	1.63362	2.12895	3.11488	2.12895	2.12895	2.12895	1.63362	1.76646	1.63362	2.12895	3.11488	2.12895	2.12895	2.12895	1.63362	1.76646	1.63362	2.12895	3.11488	2.12895	2.12895	2.12895	1.63362	1.76646	1.63362	2.12895	3.11488	2.12895	2.12895	2.12895	1.63362	1.76646	1.63362	2.12895	3.11488	2.12895	2.12895	2.12895	1.63362	1.76646	1.63362	2.57151	3.11488	2.12895	2.12895	2.12895	1.63362	1.76646	1.28874	2	2	1.55744	1.21256	1.21256	0.571514	0.73453	0.571514	1.55744	2	1.55744	1.21256	1.21256	0.571514	0.73453	0.571514	1.55744	2	1.55744	1.21256	1.21256	0.571514	0.73453	0.571514	1.55744	2	1.55744	1.21256	1.21256	0.571514	0.73453	0.571514	1.55744	2	1.55744	1.21256	1.21256	0.571514	0.73453	0.268862	1.21256	1.55744	0.571514	0.571514	0.571514	0.0761834	0.209017	0.0761834	0.571514	1.55744	0.571514	0.571514	0.571514	0.0761834	0.209017	0.0761834	0.571514	1.55744	0.571514	0.571514	0.571514	0.0761834	0.209017	0.0761834	0.571514	1.55744	0.571514	0.571514	0.571514	0.0761834	0.209017	0.0761834	0.571514	1.55744	0.571514	0.571514	0.571514	0.0761834	0.209017	0.0761834	0.571514	1.55744	0.571514	0.571514	0.571514	0.0761834	0.209017	0.0761834	0.571514	1.55744	0.571514	0.571514	0.571514	0.0761834	0.209017	0.0761834	0.571514	1.55744	0.571514	0.571514	0.571514	0.0761834	0.209017	0.0761834	0.571514	1.55744	0.571514	0.571514	0.571514	0.0761834	0.209017	0.0761834	0.571514	1.55744	0.571514	0.571514	0.571514	0.0761834	0.209017	0.0761834	0.571514	1.55744	0.571514	0.571514	0.571514	0.0761834	0.209017	0.0761834	0.571514	1.55744	0.571514	0.571514	0.571514	0.0761834	0.209017	0.0761834	0.571514	1.55744	0.571514	0.571514	0.571514	0.0761834	0.209017	0.0761834	0.571514	1.55744	0.571514	0.571514	0.571514	0.0761834	0.209017	0.0761834	0.571514	1.55744	0.571514	0.571514	0.571514	0.0761834	0.209017	0.0761834	0.571514	1.55744	0.571514	0.571514	0.571514	0.0761834	0.209017	0.0761834	0.571514	1.55744	0.571514	0.571514	0.571514	0.0761834	0.209017	0.0761834	0.571514	1.55744	0.571514	0.571514	0.571514	0.0761834	0.209017	0.0761834	0.571514	1.55744	0.571514	0.571514	0.571514	0.0761834	0.209017	0.0761834	0.571514	1.55744	0.571514	0.571514	0.571514	0.0761834	0.209017	0.0761834	0.571514	1.55744	0.571514	0.571514	0.571514	0.0761834	0.209017	0.0761834	0	0	0	0	0	0	0	0	0	0	0	0	0	0	0	0	0	0	0	0	0	0	0	0	0	0	0	0	0	0	0	0	0	0	0	0	0	0	0	0	0	0	0	0	0	0	0	0	0	0	0	0	0	0	0	0	0	0	0	0	0	0	0	0	0	0	0	0	0	0	0	0	2.26886	2.73453	2.26886	2.73453	2.73453	2.26886	2.73453	2.26886	2.26886	2.73453	2.26886	2.73453	2.73453	2.26886	2.73453	2.26886	2.26886	2.73453	2.26886	2.73453	2.73453	2.26886	2.73453	2.26886	2.26886	2.73453	2.26886	2.73453	2.73453	2.26886	2.73453	2.26886	2.26886	2.73453	2.26886	2.73453	2.73453	2.26886	2.73453	2.26886	2.26886	2.73453	2.26886	2.73453	2.73453	2.26886	2.73453	2.26886	2.26886	2.73453	2.26886	2.73453	2.73453	2.26886	2.73453	2.26886	2.26886	2.73453	2.26886	2.73453	2.73453	2.26886	2.73453	2.26886	2.26886	2.73453	2.26886	2.73453	2.73453	2.26886	2.73453	2.26886	2.26886	2.73453	2.26886	2.73453	2.73453	2.26886	2.73453	2.26886	2.26886	2.73453	2.26886	2.73453	2.73453	2.26886	2.73453	2.26886	2.26886	2.73453	2.26886	2.73453	2.73453	2.26886	2.73453	2.26886	2.26886	2.73453	2.26886	2.73453	2.73453	2.26886	2.73453	2.26886	2.26886	2.73453	2.26886	2.73453	2.73453	2.26886	2.73453	2.26886	1.8263	2.73453	2.26886	2.73453	2.73453	2.26886	2.73453	1.8263	1.55744	1.55744	1.21256	1.55744	1.55744	1.21256	1.55744	1.21256	1.21256	1.55744	1.21256	1.55744	1.55744	1.21256	1.55744	1.21256	1.21256	1.55744	1.21256	1.55744	1.55744	1.21256	1.55744	1.21256	1.21256	1.55744	1.21256	1.55744	1.55744	1.21256	1.55744	1.21256	1.21256	1.55744	1.21256	1.55744	1.55744	1.21256	1.55744	0.571514	0.571514	0.73453	0.268862	0.73453	0.73453	0.268862	0.73453	0.268862	0.268862	0.73453	0.268862	0.73453	0.73453	0.268862	0.73453	0.268862	0.268862	0.73453	0.268862	0.73453	0.73453	0.268862	0.73453	0.268862	0.268862	0.73453	0.268862	0.73453	0.73453	0.268862	0.73453	0.268862	0.268862	0.73453	0.268862	0.73453	0.73453	0.268862	0.73453	0.268862	0.268862	0.73453	0.268862	0.73453	0.73453	0.268862	0.73453	0.268862	0.268862	0.73453	0.268862	0.73453	0.73453	0.268862	0.73453	0.268862	0.268862	0.73453	0.268862	0.73453	0.73453	0.268862	0.73453	0.268862	0.268862	0.73453	0.268862	0.73453	0.73453	0.268862	0.73453	0.268862	0.268862	0.73453	0.268862	0.73453	0.73453	0.268862	0.73453	0.268862	0.268862	0.73453	0.268862	0.73453	0.73453	0.268862	0.73453	0.268862	0.268862	0.73453	0.268862	0.73453	0.73453	0.268862	0.73453	0.268862	0.268862	0.73453	0.268862	0.73453	0.73453	0.268862	0.73453	0.268862	0.268862	0.73453	0.268862	0.73453	0.73453	0.268862	0.73453	0.268862	0.268862	0.73453	0.268862	0.73453	0.73453	0.268862	0.73453	0.268862	0.268862	0.73453	0.268862	0.73453	0.73453	0.268862	0.73453	0.268862	0.268862	0.73453	0.268862	0.73453	0.73453	0.268862	0.73453	0.268862	0.268862	0.73453	0.268862	0.73453	0.73453	0.268862	0.73453	0.268862	0.268862	0.73453	0.268862	0.73453	0.73453	0.268862	0.73453	0.268862	0.268862	0.73453	0.268862	0.73453	0.73453	0.268862	0.73453	0.268862	0.268862	0.73453	0.268862	0.73453	0.73453	0.268862	0.73453	0.268862	0	0	0	0	0	0	0	0	0	0	0	0	0	0	0	0	0	0	0	0	0	0	0	0	0	0	0	0	0	0	0	0	0	0	0	0	0	0	0	0	0	0	0	0	0	0	0	0	0	0	0	0	0	0	0	0	0	0	0	0	0	0	0	0	0	0	0	0	0	0	0	0	1.63362	1.76646	1.63362	2.12895	2.12895	2.12895	3.11488	2.12895	1.63362	1.76646	1.63362	2.12895	2.12895	2.12895	3.11488	2.12895	1.63362	1.76646	1.63362	2.12895	2.12895	2.12895	3.11488	2.12895	1.63362	1.76646	1.63362	2.12895	2.12895	2.12895	3.11488	2.12895	1.63362	1.76646	1.63362	2.12895	2.12895	2.12895	3.11488	2.12895	1.63362	1.76646	1.63362	2.12895	2.12895	2.12895	3.11488	2.12895	1.63362	1.76646	1.63362	2.12895	2.12895	2.12895	3.11488	2.12895	1.63362	1.76646	1.63362	2.12895	2.12895	2.12895	3.11488	2.12895	1.63362	1.76646	1.63362	2.12895	2.12895	2.12895	3.11488	2.12895	1.63362	1.76646	1.63362	2.12895	2.12895	2.12895	3.11488	2.12895	1.63362	1.76646	1.63362	2.12895	2.12895	2.12895	3.11488	2.12895	1.63362	1.76646	1.63362	2.12895	2.12895	2.12895	3.11488	2.12895	1.63362	1.76646	1.63362	2.12895	2.12895	2.12895	3.11488	2.12895	1.63362	1.76646	1.63362	2.12895	2.12895	2.12895	3.11488	2.12895	0.810714	1.76646	1.63362	2.12895	2.12895	2.12895	3.11488	1.78407	0.73453	0.73453	0.571514	1.21256	1.21256	1.55744	2	1.55744	0.571514	0.73453	0.571514	1.21256	1.21256	1.55744	2	1.55744	0.571514	0.73453	0.571514	1.21256	1.21256	1.55744	2	1.55744	0.571514	0.73453	0.571514	1.21256	1.21256	1.55744	2	1.55744	0.571514	0.73453	0.571514	1.21256	1.21256	1.55744	2	0.73453	0.162457	0.209017	0.0761834	0.571514	0.571514	0.571514	1.55744	0.571514	0.0761834	0.209017	0.0761834	0.571514	0.571514	0.571514	1.55744	0.571514	0.0761834	0.209017	0.0761834	0.571514	0.571514	0.571514	1.55744	0.571514	0.0761834	0.209017	0.0761834	0.571514	0.571514	0.571514	1.55744	0.571514	0.0761834	0.209017	0.0761834	0.571514	0.571514	0.571514	1.55744	0.571514	0.0761834	0.209017	0.0761834	0.571514	0.571514	0.571514	1.55744	0.571514	0.0761834	0.209017	0.0761834	0.571514	0.571514	0.571514	1.55744	0.571514	0.0761834	0.209017	0.0761834	0.571514	0.571514	0.571514	1.55744	0.571514	0.0761834	0.209017	0.0761834	0.571514	0.571514	0.571514	1.55744	0.571514	0.0761834	0.209017	0.0761834	0.571514	0.571514	0.571514	1.55744	0.571514	0.0761834	0.209017	0.0761834	0.571514	0.571514	0.571514	1.55744	0.571514	0.0761834	0.209017	0.0761834	0.571514	0.571514	0.571514	1.55744	0.571514	0.0761834	0.209017	0.0761834	0.571514	0.571514	0.571514	1.55744	0.571514	0.0761834	0.209017	0.0761834	0.571514	0.571514	0.571514	1.55744	0.571514	0.0761834	0.209017	0.0761834	0.571514	0.571514	0.571514	1.55744	0.571514	0.0761834	0.209017	0.0761834	0.571514	0.571514	0.571514	1.55744	0.571514	0.0761834	0.209017	0.0761834	0.571514	0.571514	0.571514	1.55744	0.571514	0.0761834	0.209017	0.0761834	0.571514	0.571514	0.571514	1.55744	0.571514	0.0761834	0.209017	0.0761834	0.571514	0.571514	0.571514	1.55744	0.571514	0.0761834	0.209017	0.0761834	0.571514	0.571514	0.571514	1.55744	0.571514	0.0761834	0.209017	0.0761834	0.571514	0.571514	0.571514	1.55744	0.571514	0	0	0	0	0	0	0	0	0	0	0	0	0	0	0	0	0	0	0	0	0	0	0	0	0	0	0	0	0	0	0	0	0	0	0	0	0	0	0	0	0	0	0	0	0	0	0	0	0	0	0	0	0	0	0	0	0	0	0	0	0	0	0	0	0	0	0	0	0	0	0	0	0.747449	0.770187	0.747449	1.00339	1.00339	1.46906	2.73453	1.46906	0.747449	0.770187	0.747449	1.00339	1.00339	1.46906	2.73453	1.46906	0.747449	0.770187	0.747449	1.00339	1.00339	1.46906	2.73453	1.46906	0.747449	0.770187	0.747449	1.00339	1.00339	1.46906	2.73453	1.46906	0.747449	0.770187	0.747449	1.00339	1.00339	1.46906	2.73453	1.46906	0.747449	0.770187	0.747449	1.00339	1.00339	1.46906	2.73453	1.46906	0.747449	0.770187	0.747449	1.00339	1.00339	1.46906	2.73453	1.46906	0.747449	0.770187	0.747449	1.00339	1.00339	1.46906	2.73453	1.46906	0.747449	0.770187	0.747449	1.00339	1.00339	1.46906	2.73453	1.46906	0.747449	0.770187	0.747449	1.00339	1.00339	1.46906	2.73453	1.46906	0.747449	0.770187	0.747449	1.00339	1.00339	1.46906	2.73453	1.46906	0.747449	0.770187	0.747449	1.00339	1.00339	1.46906	2.73453	1.46906	0.747449	0.770187	0.747449	1.00339	1.00339	1.46906	2.73453	1.46906	0.747449	0.770187	0.747449	1.00339	1.00339	1.46906	2.73453	1.46906	0.221935	0.770187	0.747449	1.00339	1.00339	1.46906	2.73453	1.30604	0.209017	0.209017	0.162457	0.571514	0.571514	1.21256	1.55744	1.21256	0.162457	0.209017	0.162457	0.571514	0.571514	1.21256	1.55744	1.21256	0.162457	0.209017	0.162457	0.571514	0.571514	1.21256	1.55744	1.21256	0.162457	0.209017	0.162457	0.571514	0.571514	1.21256	1.55744	1.21256	0.162457	0.209017	0.162457	0.571514	0.571514	1.21256	1.55744	0.571514	0.0276729	0.0356571	0.0129186	0.268862	0.268862	0.73453	2	0.73453	0.0129186	0.0356571	0.0129186	0.268862	0.268862	0.73453	2	0.73453	0.0129186	0.0356571	0.0129186	0.268862	0.268862	0.73453	2	0.73453	0.0129186	0.0356571	0.0129186	0.268862	0.268862	0.73453	2	0.73453	0.0129186	0.0356571	0.0129186	0.268862	0.268862	0.73453	2	0.73453	0.0129186	0.0356571	0.0129186	0.268862	0.268862	0.73453	2	0.73453	0.0129186	0.0356571	0.0129186	0.268862	0.268862	0.73453	2	0.73453	0.0129186	0.0356571	0.0129186	0.268862	0.268862	0.73453	2	0.73453	0.0129186	0.0356571	0.0129186	0.268862	0.268862	0.73453	2	0.73453	0.0129186	0.0356571	0.0129186	0.268862	0.268862	0.73453	2	0.73453	0.0129186	0.0356571	0.0129186	0.268862	0.268862	0.73453	2	0.73453	0.0129186	0.0356571	0.0129186	0.268862	0.268862	0.73453	2	0.73453	0.0129186	0.0356571	0.0129186	0.268862	0.268862	0.73453	2	0.73453	0.0129186	0.0356571	0.0129186	0.268862	0.268862	0.73453	2	0.73453	0.0129186	0.0356571	0.0129186	0.268862	0.268862	0.73453	2	0.73453	0.0129186	0.0356571	0.0129186	0.268862	0.268862	0.73453	2	0.73453	0.0129186	0.0356571	0.0129186	0.268862	0.268862	0.73453	2	0.73453	0.0129186	0.0356571	0.0129186	0.268862	0.268862	0.73453	2	0.73453	0.0129186	0.0356571	0.0129186	0.268862	0.268862	0.73453	2	0.73453	0.0129186	0.0356571	0.0129186	0.268862	0.268862	0.73453	2	0.73453	0.0129186	0.0356571	0.0129186	0.268862	0.268862	0.73453	2	0.73453	0	0	0	0	0	0	0	0	0	0	0	0	0	0	0	0	0	0	0	0	0	0	0	0	0	0	0	0	0	0	0	0	0	0	0	0	0	0	0	0	0	0	0	0	0	0	0	0	0	0	0	0	0	0	0	0	0	0	0	0	0	0	0	0	0	0	0	0	0	0	0	0	0.210316	0.21263	0.210316	0.2852	0.2852	0.780531	1.76646	0.780531	0.210316	0.21263	0.210316	0.2852	0.2852	0.780531	1.76646	0.780531	0.210316	0.21263	0.210316	0.2852	0.2852	0.780531	1.76646	0.780531	0.210316	0.21263	0.210316	0.2852	0.2852	0.780531	1.76646	0.780531	0.210316	0.21263	0.210316	0.2852	0.2852	0.780531	1.76646	0.780531	0.210316	0.21263	0.210316	0.2852	0.2852	0.780531	1.76646	0.780531	0.210316	0.21263	0.210316	0.2852	0.2852	0.780531	1.76646	0.780531	0.210316	0.21263	0.210316	0.2852	0.2852	0.780531	1.76646	0.780531	0.210316	0.21263	0.210316	0.2852	0.2852	0.780531	1.76646	0.780531	0.210316	0.21263	0.210316	0.2852	0.2852	0.780531	1.76646	0.780531	0.210316	0.21263	0.210316	0.2852	0.2852	0.780531	1.76646	0.780531	0.210316	0.21263	0.210316	0.2852	0.2852	0.780531	1.76646	0.780531	0.210316	0.21263	0.210316	0.2852	0.2852	0.780531	1.76646	0.780531	0.210316	0.21263	0.210316	0.2852	0.2852	0.780531	1.76646	0.780531	0.036956	0.21263	0.210316	0.2852	0.2852	0.780531	1.76646	0.733972	0.0356571	0.0356571	0.0276729	0.162457	0.162457	0.571514	0.73453	0.571514	0.0276729	0.0356571	0.0276729	0.162457	0.162457	0.571514	0.73453	0.571514	0.0276729	0.0356571	0.0276729	0.162457	0.162457	0.571514	0.73453	0.571514	0.0276729	0.0356571	0.0276729	0.162457	0.162457	0.571514	0.73453	0.571514	0.0276729	0.0356571	0.0276729	0.162457	0.162457	0.571514	0.73453	0.268862	0.00279894	0.00361356	0.00129896	0.0761834	0.0761834	0.571514	1.55744	0.571514	0.00129896	0.00361356	0.00129896	0.0761834	0.0761834	0.571514	1.55744	0.571514	0.00129896	0.00361356	0.00129896	0.0761834	0.0761834	0.571514	1.55744	0.571514	0.00129896	0.00361356	0.00129896	0.0761834	0.0761834	0.571514	1.55744	0.571514	0.00129896	0.00361356	0.00129896	0.0761834	0.0761834	0.571514	1.55744	0.571514	0.00129896	0.00361356	0.00129896	0.0761834	0.0761834	0.571514	1.55744	0.571514	0.00129896	0.00361356	0.00129896	0.0761834	0.0761834	0.571514	1.55744	0.571514	0.00129896	0.00361356	0.00129896	0.0761834	0.0761834	0.571514	1.55744	0.571514	0.00129896	0.00361356	0.00129896	0.0761834	0.0761834	0.571514	1.55744	0.571514	0.00129896	0.00361356	0.00129896	0.0761834	0.0761834	0.571514	1.55744	0.571514	0.00129896	0.00361356	0.00129896	0.0761834	0.0761834	0.571514	1.55744	0.571514	0.00129896	0.00361356	0.00129896	0.0761834	0.0761834	0.571514	1.55744	0.571514	0.00129896	0.00361356	0.00129896	0.0761834	0.0761834	0.571514	1.55744	0.571514	0.00129896	0.00361356	0.00129896	0.0761834	0.0761834	0.571514	1.55744	0.571514	0.00129896	0.00361356	0.00129896	0.0761834	0.0761834	0.571514	1.55744	0.571514	0.00129896	0.00361356	0.00129896	0.0761834	0.0761834	0.571514	1.55744	0.571514	0.00129896	0.00361356	0.00129896	0.0761834	0.0761834	0.571514	1.55744	0.571514	0.00129896	0.00361356	0.00129896	0.0761834	0.0761834	0.571514	1.55744	0.571514	0.00129896	0.00361356	0.00129896	0.0761834	0.0761834	0.571514	1.55744	0.571514	0.00129896	0.00361356	0.00129896	0.0761834	0.0761834	0.571514	1.55744	0.571514	0.00129896	0.00361356	0.00129896	0.0761834	0.0761834	0.571514	1.55744	0.571514	0	0	0	0	0	0	0	0	0	0	0	0	0	0	0	0	0	0	0	0	0	0	0	0	0	0	0	0	0	0	0	0	0	0	0	0	0	0	0	0	0	0	0	0	0	0	0	0	0	0	0	0	0	0	0	0	0	0	0	0	0	0	0	0	0	0	0	0	0	0	0	0	0.0357336	0.035872	0.0357336	0.0485757	0.0485757	0.30452	0.770187	0.30452	0.0357336	0.035872	0.0357336	0.0485757	0.0485757	0.30452	0.770187	0.30452	0.0357336	0.035872	0.0357336	0.0485757	0.0485757	0.30452	0.770187	0.30452	0.0357336	0.035872	0.0357336	0.0485757	0.0485757	0.30452	0.770187	0.30452	0.0357336	0.035872	0.0357336	0.0485757	0.0485757	0.30452	0.770187	0.30452	0.0357336	0.035872	0.0357336	0.0485757	0.0485757	0.30452	0.770187	0.30452	0.0357336	0.035872	0.0357336	0.0485757	0.0485757	0.30452	0.770187	0.30452	0.0357336	0.035872	0.0357336	0.0485757	0.0485757	0.30452	0.770187	0.30452	0.0357336	0.035872	0.0357336	0.0485757	0.0485757	0.30452	0.770187	0.30452	0.0357336	0.035872	0.0357336	0.0485757	0.0485757	0.30452	0.770187	0.30452	0.0357336	0.035872	0.0357336	0.0485757	0.0485757	0.30452	0.770187	0.30452	0.0357336	0.035872	0.0357336	0.0485757	0.0485757	0.30452	0.770187	0.30452	0.0357336	0.035872	0.0357336	0.0485757	0.0485757	0.30452	0.770187	0.30452	0.0357336	0.035872	0.0357336	0.0485757	0.0485757	0.30452	0.770187	0.30452	0.00369006	0.035872	0.0357336	0.0485757	0.0485757	0.30452	0.770187	0.296535	0.00361356	0.00361356	0.00279894	0.0276729	0.0276729	0.162457	0.209017	0.162457	0.00279894	0.00361356	0.00279894	0.0276729	0.0276729	0.162457	0.209017	0.162457	0.00279894	0.00361356	0.00279894	0.0276729	0.0276729	0.162457	0.209017	0.162457	0.00279894	0.00361356	0.00279894	0.0276729	0.0276729	0.162457	0.209017	0.162457	0.00279894	0.00361356	0.00279894	0.0276729	0.0276729	0.162457	0.209017	0.0761834	0.000166074	0.000214933	7.65089e-05	0.0129186	0.0129186	0.268862	0.73453	0.268862	7.65089e-05	0.000214933	7.65089e-05	0.0129186	0.0129186	0.268862	0.73453	0.268862	7.65089e-05	0.000214933	7.65089e-05	0.0129186	0.0129186	0.268862	0.73453	0.268862	7.65089e-05	0.000214933	7.65089e-05	0.0129186	0.0129186	0.268862	0.73453	0.268862	7.65089e-05	0.000214933	7.65089e-05	0.0129186	0.0129186	0.268862	0.73453	0.268862	7.65089e-05	0.000214933	7.65089e-05	0.0129186	0.0129186	0.268862	0.73453	0.268862	7.65089e-05	0.000214933	7.65089e-05	0.0129186	0.0129186	0.268862	0.73453	0.268862	7.65089e-05	0.000214933	7.65089e-05	0.0129186	0.0129186	0.268862	0.73453	0.268862	7.65089e-05	0.000214933	7.65089e-05	0.0129186	0.0129186	0.268862	0.73453	0.268862	7.65089e-05	0.000214933	7.65089e-05	0.0129186	0.0129186	0.268862	0.73453	0.268862	7.65089e-05	0.000214933	7.65089e-05	0.0129186	0.0129186	0.268862	0.73453	0.268862	7.65089e-05	0.000214933	7.65089e-05	0.0129186	0.0129186	0.268862	0.73453	0.268862	7.65089e-05	0.000214933	7.65089e-05	0.0129186	0.0129186	0.268862	0.73453	0.268862	7.65089e-05	0.000214933	7.65089e-05	0.0129186	0.0129186	0.268862	0.73453	0.268862	7.65089e-05	0.000214933	7.65089e-05	0.0129186	0.0129186	0.268862	0.73453	0.268862	7.65089e-05	0.000214933	7.65089e-05	0.0129186	0.0129186	0.268862	0.73453	0.268862	7.65089e-05	0.000214933	7.65089e-05	0.0129186	0.0129186	0.268862	0.73453	0.268862	7.65089e-05	0.000214933	7.65089e-05	0.0129186	0.0129186	0.268862	0.73453	0.268862	7.65089e-05	0.000214933	7.65089e-05	0.0129186	0.0129186	0.268862	0.73453	0.268862	7.65089e-05	0.000214933	7.65089e-05	0.0129186	0.0129186	0.268862	0.73453	0.268862	7.65089e-05	0.000214933	7.65089e-05	0.0129186	0.0129186	0.268862	0.73453	0.268862	0	0	0	0	0	0	0	0	0	0	0	0	0	0	0	0	0	0	0	0	0	0	0	0	0	0	0	0	0	0	0	0	0	0	0	0	0	0	0	0	0	0	0	0	0	0	0	0	0	0	0	0	0	0	0	0	0	0	0	0	0	0	0	0	0	0	0	0	0	0	0	0	0.00361615	0.00362095	0.00361615	0.00491252	0.00491252	0.079797	0.21263	0.079797	0.00361615	0.00362095	0.00361615	0.00491252	0.00491252	0.079797	0.21263	0.079797	0.00361615	0.00362095	0.00361615	0.00491252	0.00491252	0.079797	0.21263	0.079797	0.00361615	0.00362095	0.00361615	0.00491252	0.00491252	0.079797	0.21263	0.079797	0.00361615	0.00362095	0.00361615	0.00491252	0.00491252	0.079797	0.21263	0.079797	0.00361615	0.00362095	0.00361615	0.00491252	0.00491252	0.079797	0.21263	0.079797	0.00361615	0.00362095	0.00361615	0.00491252	0.00491252	0.079797	0.21263	0.079797	0.00361615	0.00362095	0.00361615	0.00491252	0.00491252	0.079797	0.21263	0.079797	0.00361615	0.00362095	0.00361615	0.00491252	0.00491252	0.079797	0.21263	0.079797	0.00361615	0.00362095	0.00361615	0.00491252	0.00491252	0.079797	0.21263	0.079797	0.00361615	0.00362095	0.00361615	0.00491252	0.00491252	0.079797	0.21263	0.079797	0.00361615	0.00362095	0.00361615	0.00491252	0.00491252	0.079797	0.21263	0.079797	0.00361615	0.00362095	0.00361615	0.00491252	0.00491252	0.079797	0.21263	0.079797	0.00361615	0.00362095	0.00361615	0.00491252	0.00491252	0.079797	0.21263	0.079797	0.000217532	0.00362095	0.00361615	0.00491252	0.00491252	0.079797	0.21263	0.0789824	0.000214933	0.000214933	0.000166074	0.00279894	0.00279894	0.0276729	0.0356571	0.0276729	0.000166074	0.000214933	0.000166074	0.00279894	0.00279894	0.0276729	0.0356571	0.0276729	0.000166074	0.000214933	0.000166074	0.00279894	0.00279894	0.0276729	0.0356571	0.0276729	0.000166074	0.000214933	0.000166074	0.00279894	0.00279894	0.0276729	0.0356571	0.0276729	0.000166074	0.000214933	0.000166074	0.00279894	0.00279894	0.0276729	0.0356571	0.0129186	5.69289e-06	7.38955e-06	2.5994e-06	0.00129896	0.00129896	0.0761834	0.209017	0.0761834	2.5994e-06	7.38955e-06	2.5994e-06	0.00129896	0.00129896	0.0761834	0.209017	0.0761834	2.5994e-06	7.38955e-06	2.5994e-06	0.00129896	0.00129896	0.0761834	0.209017	0.0761834	2.5994e-06	7.38955e-06	2.5994e-06	0.00129896	0.00129896	0.0761834	0.209017	0.0761834	2.5994e-06	7.38955e-06	2.5994e-06	0.00129896	0.00129896	0.0761834	0.209017	0.0761834	2.5994e-06	7.38955e-06	2.5994e-06	0.00129896	0.00129896	0.0761834	0.209017	0.0761834	2.5994e-06	7.38955e-06	2.5994e-06	0.00129896	0.00129896	0.0761834	0.209017	0.0761834	2.5994e-06	7.38955e-06	2.5994e-06	0.00129896	0.00129896	0.0761834	0.209017	0.0761834	2.5994e-06	7.38955e-06	2.5994e-06	0.00129896	0.00129896	0.0761834	0.209017	0.0761834	2.5994e-06	7.38955e-06	2.5994e-06	0.00129896	0.00129896	0.0761834	0.209017	0.0761834	2.5994e-06	7.38955e-06	2.5994e-06	0.00129896	0.00129896	0.0761834	0.209017	0.0761834	2.5994e-06	7.38955e-06	2.5994e-06	0.00129896	0.00129896	0.0761834	0.209017	0.0761834	2.5994e-06	7.38955e-06	2.5994e-06	0.00129896	0.00129896	0.0761834	0.209017	0.0761834	2.5994e-06	7.38955e-06	2.5994e-06	0.00129896	0.00129896	0.0761834	0.209017	0.0761834	2.5994e-06	7.38955e-06	2.5994e-06	0.00129896	0.00129896	0.0761834	0.209017	0.0761834	2.5994e-06	7.38955e-06	2.5994e-06	0.00129896	0.00129896	0.0761834	0.209017	0.0761834	2.5994e-06	7.38955e-06	2.5994e-06	0.00129896	0.00129896	0.0761834	0.209017	0.0761834	2.5994e-06	7.38955e-06	2.5994e-06	0.00129896	0.00129896	0.0761834	0.209017	0.0761834	2.5994e-06	7.38955e-06	2.5994e-06	0.00129896	0.00129896	0.0761834	0.209017	0.0761834	2.5994e-06	7.38955e-06	2.5994e-06	0.00129896	0.00129896	0.0761834	0.209017	0.0761834	2.5994e-06	7.38955e-06	2.5994e-06	0.00129896	0.00129896	0.0761834	0.209017	0.0761834	0	0	0	0	0	0	0	0	0	0	0	0	0	0	0	0	0	0	0	0	0	0	0	0	0	0	0	0	0	0	0	0	0	0	0	0	0	0	0	0	0	0	0	0	0	0	0	0	0	0	0	0	0	0	0	0	0	0	0	0	0	0	0	0	0	0	0	0	0	0	0	0	0.0242708	0.165256	0.165256	0.0031587	0.00559788	0.00279964	0.00280463	0.00280463	0.0242708	0.165256	0.165256	0.0031587	0.00559788	0.00279964	0.00280463	0.00280463	0.0242708	0.165256	0.165256	0.0031587	0.00559788	0.00279964	0.00280463	0.00280463	0.0242708	0.165256	0.165256	0.0031587	0.00559788	0.00279964	0.00280463	0.00280463	0.0242708	0.165256	0.165256	0.0031587	0.00559788	0.00279964	0.00280463	0.00280463	0.0242708	0.165256	0.165256	0.0031587	0.00559788	0.00279964	0.00280463	0.00280463	0.0242708	0.165256	0.165256	0.0031587	0.00559788	0.00279964	0.00280463	0.00280463	0.0242708	0.165256	0.165256	0.0031587	0.00559788	0.00279964	0.00280463	0.00280463	0.0242708	0.165256	0.165256	0.0031587	0.00559788	0.00279964	0.00280463	0.00280463	0.0242708	0.165256	0.165256	0.0031587	0.00559788	0.00279964	0.00280463	0.00280463	0.0242708	0.165256	0.165256	0.0031587	0.00559788	0.00279964	0.00280463	0.00280463	0.0242708	0.165256	0.165256	0.0031587	0.00559788	0.00279964	0.00280463	0.00280463	0.0242708	0.165256	0.165256	0.0031587	0.00559788	0.00279964	0.00280463	0.00280463	0.0242708	0.165256	0.165256	0.0031587	0.00559788	0.00279964	0.00280463	0.00280463	0.0491447	0.165256	0.165256	0.0031587	0.00559788	0.00279964	0.00280463	0.00361925	0.0276729	0.0276729	0.0356571	0.00129896	0.00361356	7.65089e-05	0.000166074	0.000214933	0.0129186	0.0276729	0.0356571	0.00129896	0.00361356	7.65089e-05	0.000166074	0.000214933	0.0129186	0.0276729	0.0356571	0.00129896	0.00361356	7.65089e-05	0.000166074	0.000214933	0.0129186	0.0276729	0.0356571	0.00129896	0.00361356	7.65089e-05	0.000166074	0.000214933	0.0129186	0.0276729	0.0356571	0.00129896	0.00361356	7.65089e-05	0.000166074	0.000166074	0.0761834	0.162457	0.162457	0.000359761	0.00279894	7.00519e-07	5.69289e-06	5.69289e-06	0.0214718	0.162457	0.162457	0.000359761	0.00279894	7.00519e-07	5.69289e-06	5.69289e-06	0.0214718	0.162457	0.162457	0.000359761	0.00279894	7.00519e-07	5.69289e-06	5.69289e-06	0.0214718	0.162457	0.162457	0.000359761	0.00279894	7.00519e-07	5.69289e-06	5.69289e-06	0.0214718	0.162457	0.162457	0.000359761	0.00279894	7.00519e-07	5.69289e-06	5.69289e-06	0.0214718	0.162457	0.162457	0.000359761	0.00279894	7.00519e-07	5.69289e-06	5.69289e-06	0.0214718	0.162457	0.162457	0.000359761	0.00279894	7.00519e-07	5.69289e-06	5.69289e-06	0.0214718	0.162457	0.162457	0.000359761	0.00279894	7.00519e-07	5.69289e-06	5.69289e-06	0.0214718	0.162457	0.162457	0.000359761	0.00279894	7.00519e-07	5.69289e-06	5.69289e-06	0.0214718	0.162457	0.162457	0.000359761	0.00279894	7.00519e-07	5.69289e-06	5.69289e-06	0.0214718	0.162457	0.162457	0.000359761	0.00279894	7.00519e-07	5.69289e-06	5.69289e-06	0.0214718	0.162457	0.162457	0.000359761	0.00279894	7.00519e-07	5.69289e-06	5.69289e-06	0.0214718	0.162457	0.162457	0.000359761	0.00279894	7.00519e-07	5.69289e-06	5.69289e-06	0.0214718	0.162457	0.162457	0.000359761	0.00279894	7.00519e-07	5.69289e-06	5.69289e-06	0.0214718	0.162457	0.162457	0.000359761	0.00279894	7.00519e-07	5.69289e-06	5.69289e-06	0.0214718	0.162457	0.162457	0.000359761	0.00279894	7.00519e-07	5.69289e-06	5.69289e-06	0.0214718	0.162457	0.162457	0.000359761	0.00279894	7.00519e-07	5.69289e-06	5.69289e-06	0.0214718	0.162457	0.162457	0.000359761	0.00279894	7.00519e-07	5.69289e-06	5.69289e-06	0.0214718	0.162457	0.162457	0.000359761	0.00279894	7.00519e-07	5.69289e-06	5.69289e-06	0.0214718	0.162457	0.162457	0.000359761	0.00279894	7.00519e-07	5.69289e-06	5.69289e-06	0.0214718	0.162457	0.162457	0.000359761	0.00279894	7.00519e-07	5.69289e-06	5.69289e-06	0	0	0	0	0	0	0	0	0	0	0	0	0	0	0	0	0	0	0	0	0	0	0	0	0	0	0	0	0	0	0	0	0	0	0	0	0	0	0	0	0	0	0	0	0	0	0	0	0	0	0	0	0	0	0	0	0	0	0	0	0	0	0	0	0	0	0	0	0	0	0	0	0.103856	0.599187	0.599187	0.0312864	0.0553457	0.0276938	0.0278389	0.0278389	0.103856	0.599187	0.599187	0.0312864	0.0553457	0.0276938	0.0278389	0.0278389	0.103856	0.599187	0.599187	0.0312864	0.0553457	0.0276938	0.0278389	0.0278389	0.103856	0.599187	0.599187	0.0312864	0.0553457	0.0276938	0.0278389	0.0278389	0.103856	0.599187	0.599187	0.0312864	0.0553457	0.0276938	0.0278389	0.0278389	0.103856	0.599187	0.599187	0.0312864	0.0553457	0.0276938	0.0278389	0.0278389	0.103856	0.599187	0.599187	0.0312864	0.0553457	0.0276938	0.0278389	0.0278389	0.103856	0.599187	0.599187	0.0312864	0.0553457	0.0276938	0.0278389	0.0278389	0.103856	0.599187	0.599187	0.0312864	0.0553457	0.0276938	0.0278389	0.0278389	0.103856	0.599187	0.599187	0.0312864	0.0553457	0.0276938	0.0278389	0.0278389	0.103856	0.599187	0.599187	0.0312864	0.0553457	0.0276938	0.0278389	0.0278389	0.103856	0.599187	0.599187	0.0312864	0.0553457	0.0276938	0.0278389	0.0278389	0.103856	0.599187	0.599187	0.0312864	0.0553457	0.0276938	0.0278389	0.0278389	0.103856	0.599187	0.599187	0.0312864	0.0553457	0.0276938	0.0278389	0.0278389	0.238641	0.599187	0.599187	0.0312864	0.0553457	0.0276938	0.0278389	0.0358232	0.162457	0.162457	0.209017	0.0129186	0.0356571	0.00129896	0.00279894	0.00361356	0.0761834	0.162457	0.209017	0.0129186	0.0356571	0.00129896	0.00279894	0.00361356	0.0761834	0.162457	0.209017	0.0129186	0.0356571	0.00129896	0.00279894	0.00361356	0.0761834	0.162457	0.209017	0.0129186	0.0356571	0.00129896	0.00279894	0.00361356	0.0761834	0.162457	0.209017	0.0129186	0.0356571	0.00129896	0.00279894	0.00279894	0.268862	0.571514	0.571514	0.00361356	0.0276729	2.09297e-05	0.000166074	0.000166074	0.0761834	0.571514	0.571514	0.00361356	0.0276729	2.09297e-05	0.000166074	0.000166074	0.0761834	0.571514	0.571514	0.00361356	0.0276729	2.09297e-05	0.000166074	0.000166074	0.0761834	0.571514	0.571514	0.00361356	0.0276729	2.09297e-05	0.000166074	0.000166074	0.0761834	0.571514	0.571514	0.00361356	0.0276729	2.09297e-05	0.000166074	0.000166074	0.0761834	0.571514	0.571514	0.00361356	0.0276729	2.09297e-05	0.000166074	0.000166074	0.0761834	0.571514	0.571514	0.00361356	0.0276729	2.09297e-05	0.000166074	0.000166074	0.0761834	0.571514	0.571514	0.00361356	0.0276729	2.09297e-05	0.000166074	0.000166074	0.0761834	0.571514	0.571514	0.00361356	0.0276729	2.09297e-05	0.000166074	0.000166074	0.0761834	0.571514	0.571514	0.00361356	0.0276729	2.09297e-05	0.000166074	0.000166074	0.0761834	0.571514	0.571514	0.00361356	0.0276729	2.09297e-05	0.000166074	0.000166074	0.0761834	0.571514	0.571514	0.00361356	0.0276729	2.09297e-05	0.000166074	0.000166074	0.0761834	0.571514	0.571514	0.00361356	0.0276729	2.09297e-05	0.000166074	0.000166074	0.0761834	0.571514	0.571514	0.00361356	0.0276729	2.09297e-05	0.000166074	0.000166074	0.0761834	0.571514	0.571514	0.00361356	0.0276729	2.09297e-05	0.000166074	0.000166074	0.0761834	0.571514	0.571514	0.00361356	0.0276729	2.09297e-05	0.000166074	0.000166074	0.0761834	0.571514	0.571514	0.00361356	0.0276729	2.09297e-05	0.000166074	0.000166074	0.0761834	0.571514	0.571514	0.00361356	0.0276729	2.09297e-05	0.000166074	0.000166074	0.0761834	0.571514	0.571514	0.00361356	0.0276729	2.09297e-05	0.000166074	0.000166074	0.0761834	0.571514	0.571514	0.00361356	0.0276729	2.09297e-05	0.000166074	0.000166074	0.0761834	0.571514	0.571514	0.00361356	0.0276729	2.09297e-05	0.000166074	0.000166074	0	0	0	0	0	0	0	0	0	0	0	0	0	0	0	0	0	0	0	0	0	0	0	0	0	0	0	0	0	0	0	0	0	0	0	0	0	0	0	0	0	0	0	0	0	0	0	0	0	0	0	0	0	0	0	0	0	0	0	0	0	0	0	0	0	0	0	0	0	0	0	0	0.324915	1.37501	1.37501	0.183929	0.324915	0.162817	0.165256	0.165256	0.324915	1.37501	1.37501	0.183929	0.324915	0.162817	0.165256	0.165256	0.324915	1.37501	1.37501	0.183929	0.324915	0.162817	0.165256	0.165256	0.324915	1.37501	1.37501	0.183929	0.324915	0.162817	0.165256	0.165256	0.324915	1.37501	1.37501	0.183929	0.324915	0.162817	0.165256	0.165256	0.324915	1.37501	1.37501	0.183929	0.324915	0.162817	0.165256	0.165256	0.324915	1.37501	1.37501	0.183929	0.324915	0.162817	0.165256	0.165256	0.324915	1.37501	1.37501	0.183929	0.324915	0.162817	0.165256	0.165256	0.324915	1.37501	1.37501	0.183929	0.324915	0.162817	0.165256	0.165256	0.324915	1.37501	1.37501	0.183929	0.324915	0.162817	0.165256	0.165256	0.324915	1.37501	1.37501	0.183929	0.324915	0.162817	0.165256	0.165256	0.324915	1.37501	1.37501	0.183929	0.324915	0.162817	0.165256	0.165256	0.324915	1.37501	1.37501	0.183929	0.324915	0.162817	0.165256	0.165256	0.324915	1.37501	1.37501	0.183929	0.324915	0.162817	0.165256	0.165256	0.733972	1.37501	1.37501	0.183929	0.324915	0.162817	0.165256	0.211816	0.571514	0.571514	0.73453	0.0761834	0.209017	0.0129186	0.0276729	0.0356571	0.268862	0.571514	0.73453	0.0761834	0.209017	0.0129186	0.0276729	0.0356571	0.268862	0.571514	0.73453	0.0761834	0.209017	0.0129186	0.0276729	0.0356571	0.268862	0.571514	0.73453	0.0761834	0.209017	0.0129186	0.0276729	0.0356571	0.268862	0.571514	0.73453	0.0761834	0.209017	0.0129186	0.0276729	0.0276729	0.571514	1.21256	1.21256	0.0214718	0.162457	0.000359761	0.00279894	0.00279894	0.162457	1.21256	1.21256	0.0214718	0.162457	0.000359761	0.00279894	0.00279894	0.162457	1.21256	1.21256	0.0214718	0.162457	0.000359761	0.00279894	0.00279894	0.162457	1.21256	1.21256	0.0214718	0.162457	0.000359761	0.00279894	0.00279894	0.162457	1.21256	1.21256	0.0214718	0.162457	0.000359761	0.00279894	0.00279894	0.162457	1.21256	1.21256	0.0214718	0.162457	0.000359761	0.00279894	0.00279894	0.162457	1.21256	1.21256	0.0214718	0.162457	0.000359761	0.00279894	0.00279894	0.162457	1.21256	1.21256	0.0214718	0.162457	0.000359761	0.00279894	0.00279894	0.162457	1.21256	1.21256	0.0214718	0.162457	0.000359761	0.00279894	0.00279894	0.162457	1.21256	1.21256	0.0214718	0.162457	0.000359761	0.00279894	0.00279894	0.162457	1.21256	1.21256	0.0214718	0.162457	0.000359761	0.00279894	0.00279894	0.162457	1.21256	1.21256	0.0214718	0.162457	0.000359761	0.00279894	0.00279894	0.162457	1.21256	1.21256	0.0214718	0.162457	0.000359761	0.00279894	0.00279894	0.162457	1.21256	1.21256	0.0214718	0.162457	0.000359761	0.00279894	0.00279894	0.162457	1.21256	1.21256	0.0214718	0.162457	0.000359761	0.00279894	0.00279894	0.162457	1.21256	1.21256	0.0214718	0.162457	0.000359761	0.00279894	0.00279894	0.162457	1.21256	1.21256	0.0214718	0.162457	0.000359761	0.00279894	0.00279894	0.162457	1.21256	1.21256	0.0214718	0.162457	0.000359761	0.00279894	0.00279894	0.162457	1.21256	1.21256	0.0214718	0.162457	0.000359761	0.00279894	0.00279894	0.162457	1.21256	1.21256	0.0214718	0.162457	0.000359761	0.00279894	0.00279894	0.162457	1.21256	1.21256	0.0214718	0.162457	0.000359761	0.00279894	0.00279894	0	0	0	0	0	0	0	0	0	0	0	0	0	0	0	0	0	0	0	0	0	0	0	0	0	0	0	0	0	0	0	0	0	0	0	0	0	0	0	0	0	0	0	0	0	0	0	0	0	0	0	0	0	0	0	0	0	0	0	0	0	0	0	0	0	0	0	0	0	0	0	0	0.780531	2.12895	2.12895	0.647698	1.14303	0.575128	0.599187	0.599187	0.780531	2.12895	2.12895	0.647698	1.14303	0.575128	0.599187	0.599187	0.780531	2.12895	2.12895	0.647698	1.14303	0.575128	0.599187	0.599187	0.780531	2.12895	2.12895	0.647698	1.14303	0.575128	0.599187	0.599187	0.780531	2.12895	2.12895	0.647698	1.14303	0.575128	0.599187	0.599187	0.780531	2.12895	2.12895	0.647698	1.14303	0.575128	0.599187	0.599187	0.780531	2.12895	2.12895	0.647698	1.14303	0.575128	0.599187	0.599187	0.780531	2.12895	2.12895	0.647698	1.14303	0.575128	0.599187	0.599187	0.780531	2.12895	2.12895	0.647698	1.14303	0.575128	0.599187	0.599187	0.780531	2.12895	2.12895	0.647698	1.14303	0.575128	0.599187	0.599187	0.780531	2.12895	2.12895	0.647698	1.14303	0.575128	0.599187	0.599187	0.780531	2.12895	2.12895	0.647698	1.14303	0.575128	0.599187	0.599187	0.780531	2.12895	2.12895	0.647698	1.14303	0.575128	0.599187	0.599187	0.780531	2.12895	2.12895	0.647698	1.14303	0.575128	0.599187	0.599187	1.42157	2.12895	2.12895	0.647698	1.14303	0.575128	0.599187	0.762203	1.21256	1.21256	1.55744	0.268862	0.73453	0.0761834	0.162457	0.209017	0.571514	1.21256	1.55744	0.268862	0.73453	0.0761834	0.162457	0.209017	0.571514	1.21256	1.55744	0.268862	0.73453	0.0761834	0.162457	0.209017	0.571514	1.21256	1.55744	0.268862	0.73453	0.0761834	0.162457	0.209017	0.571514	1.21256	1.55744	0.268862	0.73453	0.0761834	0.162457	0.162457	0.73453	1.55744	1.55744	0.0761834	0.571514	0.00361356	0.0276729	0.0276729	0.209017	1.55744	1.55744	0.0761834	0.571514	0.00361356	0.0276729	0.0276729	0.209017	1.55744	1.55744	0.0761834	0.571514	0.00361356	0.0276729	0.0276729	0.209017	1.55744	1.55744	0.0761834	0.571514	0.00361356	0.0276729	0.0276729	0.209017	1.55744	1.55744	0.0761834	0.571514	0.00361356	0.0276729	0.0276729	0.209017	1.55744	1.55744	0.0761834	0.571514	0.00361356	0.0276729	0.0276729	0.209017	1.55744	1.55744	0.0761834	0.571514	0.00361356	0.0276729	0.0276729	0.209017	1.55744	1.55744	0.0761834	0.571514	0.00361356	0.0276729	0.0276729	0.209017	1.55744	1.55744	0.0761834	0.571514	0.00361356	0.0276729	0.0276729	0.209017	1.55744	1.55744	0.0761834	0.571514	0.00361356	0.0276729	0.0276729	0.209017	1.55744	1.55744	0.0761834	0.571514	0.00361356	0.0276729	0.0276729	0.209017	1.55744	1.55744	0.0761834	0.571514	0.00361356	0.0276729	0.0276729	0.209017	1.55744	1.55744	0.0761834	0.571514	0.00361356	0.0276729	0.0276729	0.209017	1.55744	1.55744	0.0761834	0.571514	0.00361356	0.0276729	0.0276729	0.209017	1.55744	1.55744	0.0761834	0.571514	0.00361356	0.0276729	0.0276729	0.209017	1.55744	1.55744	0.0761834	0.571514	0.00361356	0.0276729	0.0276729	0.209017	1.55744	1.55744	0.0761834	0.571514	0.00361356	0.0276729	0.0276729	0.209017	1.55744	1.55744	0.0761834	0.571514	0.00361356	0.0276729	0.0276729	0.209017	1.55744	1.55744	0.0761834	0.571514	0.00361356	0.0276729	0.0276729	0.209017	1.55744	1.55744	0.0761834	0.571514	0.00361356	0.0276729	0.0276729	0.209017	1.55744	1.55744	0.0761834	0.571514	0.00361356	0.0276729	0.0276729	0	0	0	0	0	0	0	0	0	0	0	0	0	0	0	0	0	0	0	0	0	0	0	0	0	0	0	0	0	0	0	0	0	0	0	0	0	0	0	0	0	0	0	0	0	0	0	0	0	0	0	0	0	0	0	0	0	0	0	0	0	0	0	0	0	0	0	0	0	0	0	0	1.37501	2.42511	2.42511	1.37501	2.42511	1.23403	1.37501	1.37501	1.37501	2.42511	2.42511	1.37501	2.42511	1.23403	1.37501	1.37501	1.37501	2.42511	2.42511	1.37501	2.42511	1.23403	1.37501	1.37501	1.37501	2.42511	2.42511	1.37501	2.42511	1.23403	1.37501	1.37501	1.37501	2.42511	2.42511	1.37501	2.42511	1.23403	1.37501	1.37501	1.37501	2.42511	2.42511	1.37501	2.42511	1.23403	1.37501	1.37501	1.37501	2.42511	2.42511	1.37501	2.42511	1.23403	1.37501	1.37501	1.37501	2.42511	2.42511	1.37501	2.42511	1.23403	1.37501	1.37501	1.37501	2.42511	2.42511	1.37501	2.42511	1.23403	1.37501	1.37501	1.37501	2.42511	2.42511	1.37501	2.42511	1.23403	1.37501	1.37501	1.37501	2.42511	2.42511	1.37501	2.42511	1.23403	1.37501	1.37501	1.37501	2.42511	2.42511	1.37501	2.42511	1.23403	1.37501	1.37501	1.37501	2.42511	2.42511	1.37501	2.42511	1.23403	1.37501	1.37501	1.37501	2.42511	2.42511	1.37501	2.42511	1.23403	1.37501	1.37501	1.7199	2.42511	2.42511	1.37501	2.42511	1.23403	1.37501	1.7199	1.55744	1.55744	2	0.571514	1.55744	0.268862	0.571514	0.73453	0.73453	1.55744	2	0.571514	1.55744	0.268862	0.571514	0.73453	0.73453	1.55744	2	0.571514	1.55744	0.268862	0.571514	0.73453	0.73453	1.55744	2	0.571514	1.55744	0.268862	0.571514	0.73453	0.73453	1.55744	2	0.571514	1.55744	0.268862	0.571514	0.571514	0.571514	1.21256	1.21256	0.162457	1.21256	0.0214718	0.162457	0.162457	0.162457	1.21256	1.21256	0.162457	1.21256	0.0214718	0.162457	0.162457	0.162457	1.21256	1.21256	0.162457	1.21256	0.0214718	0.162457	0.162457	0.162457	1.21256	1.21256	0.162457	1.21256	0.0214718	0.162457	0.162457	0.162457	1.21256	1.21256	0.162457	1.21256	0.0214718	0.162457	0.162457	0.162457	1.21256	1.21256	0.162457	1.21256	0.0214718	0.162457	0.162457	0.162457	1.21256	1.21256	0.162457	1.21256	0.0214718	0.162457	0.162457	0.162457	1.21256	1.21256	0.162457	1.21256	0.0214718	0.162457	0.162457	0.162457	1.21256	1.21256	0.162457	1.21256	0.0214718	0.162457	0.162457	0.162457	1.21256	1.21256	0.162457	1.21256	0.0214718	0.162457	0.162457	0.162457	1.21256	1.21256	0.162457	1.21256	0.0214718	0.162457	0.162457	0.162457	1.21256	1.21256	0.162457	1.21256	0.0214718	0.162457	0.162457	0.162457	1.21256	1.21256	0.162457	1.21256	0.0214718	0.162457	0.162457	0.162457	1.21256	1.21256	0.162457	1.21256	0.0214718	0.162457	0.162457	0.162457	1.21256	1.21256	0.162457	1.21256	0.0214718	0.162457	0.162457	0.162457	1.21256	1.21256	0.162457	1.21256	0.0214718	0.162457	0.162457	0.162457	1.21256	1.21256	0.162457	1.21256	0.0214718	0.162457	0.162457	0.162457	1.21256	1.21256	0.162457	1.21256	0.0214718	0.162457	0.162457	0.162457	1.21256	1.21256	0.162457	1.21256	0.0214718	0.162457	0.162457	0.162457	1.21256	1.21256	0.162457	1.21256	0.0214718	0.162457	0.162457	0.162457	1.21256	1.21256	0.162457	1.21256	0.0214718	0.162457	0.162457	0	0	0	0	0	0	0	0	0	0	0	0	0	0	0	0	0	0	0	0	0	0	0	0	0	0	0	0	0	0	0	0	0	0	0	0	0	0	0	0	0	0	0	0	0	0	0	0	0	0	0	0	0	0	0	0	0	0	0	0	0	0	0	0	0	0	0	0	0	0	0	0	1.63362	2.12895	2.12895	1.76646	3.11488	1.63362	2.12895	2.12895	1.63362	2.12895	2.12895	1.76646	3.11488	1.63362	2.12895	2.12895	1.63362	2.12895	2.12895	1.76646	3.11488	1.63362	2.12895	2.12895	1.63362	2.12895	2.12895	1.76646	3.11488	1.63362	2.12895	2.12895	1.63362	2.12895	2.12895	1.76646	3.11488	1.63362	2.12895	2.12895	1.63362	2.12895	2.12895	1.76646	3.11488	1.63362	2.12895	2.12895	1.63362	2.12895	2.12895	1.76646	3.11488	1.63362	2.12895	2.12895	1.63362	2.12895	2.12895	1.76646	3.11488	1.63362	2.12895	2.12895	1.63362	2.12895	2.12895	1.76646	3.11488	1.63362	2.12895	2.12895	1.63362	2.12895	2.12895	1.76646	3.11488	1.63362	2.12895	2.12895	1.63362	2.12895	2.12895	1.76646	3.11488	1.63362	2.12895	2.12895	1.63362	2.12895	2.12895	1.76646	3.11488	1.63362	2.12895	2.12895	1.63362	2.12895	2.12895	1.76646	3.11488	1.63362	2.12895	2.12895	1.63362	2.12895	2.12895	1.76646	3.11488	1.63362	2.12895	2.12895	1.28874	2.12895	2.12895	1.76646	3.11488	1.63362	2.12895	2.57151	1.21256	1.21256	1.55744	0.73453	2	0.571514	1.21256	1.55744	0.571514	1.21256	1.55744	0.73453	2	0.571514	1.21256	1.55744	0.571514	1.21256	1.55744	0.73453	2	0.571514	1.21256	1.55744	0.571514	1.21256	1.55744	0.73453	2	0.571514	1.21256	1.55744	0.571514	1.21256	1.55744	0.73453	2	0.571514	1.21256	1.21256	0.268862	0.571514	0.571514	0.209017	1.55744	0.0761834	0.571514	0.571514	0.0761834	0.571514	0.571514	0.209017	1.55744	0.0761834	0.571514	0.571514	0.0761834	0.571514	0.571514	0.209017	1.55744	0.0761834	0.571514	0.571514	0.0761834	0.571514	0.571514	0.209017	1.55744	0.0761834	0.571514	0.571514	0.0761834	0.571514	0.571514	0.209017	1.55744	0.0761834	0.571514	0.571514	0.0761834	0.571514	0.571514	0.209017	1.55744	0.0761834	0.571514	0.571514	0.0761834	0.571514	0.571514	0.209017	1.55744	0.0761834	0.571514	0.571514	0.0761834	0.571514	0.571514	0.209017	1.55744	0.0761834	0.571514	0.571514	0.0761834	0.571514	0.571514	0.209017	1.55744	0.0761834	0.571514	0.571514	0.0761834	0.571514	0.571514	0.209017	1.55744	0.0761834	0.571514	0.571514	0.0761834	0.571514	0.571514	0.209017	1.55744	0.0761834	0.571514	0.571514	0.0761834	0.571514	0.571514	0.209017	1.55744	0.0761834	0.571514	0.571514	0.0761834	0.571514	0.571514	0.209017	1.55744	0.0761834	0.571514	0.571514	0.0761834	0.571514	0.571514	0.209017	1.55744	0.0761834	0.571514	0.571514	0.0761834	0.571514	0.571514	0.209017	1.55744	0.0761834	0.571514	0.571514	0.0761834	0.571514	0.571514	0.209017	1.55744	0.0761834	0.571514	0.571514	0.0761834	0.571514	0.571514	0.209017	1.55744	0.0761834	0.571514	0.571514	0.0761834	0.571514	0.571514	0.209017	1.55744	0.0761834	0.571514	0.571514	0.0761834	0.571514	0.571514	0.209017	1.55744	0.0761834	0.571514	0.571514	0.0761834	0.571514	0.571514	0.209017	1.55744	0.0761834	0.571514	0.571514	0.0761834	0.571514	0.571514	0.209017	1.55744	0.0761834	0.571514	0.571514	0	0	0	0	0	0	0	0	0	0	0	0	0	0	0	0	0	0	0	0	0	0	0	0	0	0	0	0	0	0	0	0	0	0	0	0	0	0	0	0	0	0	0	0	0	0	0	0	0	0	0	0	0	0	0	0	0	0	0	0	0	0	0	0	0	0	0	0	0	0	0	0	1.23403	1.37501	1.37501	1.37501	2.42511	1.37501	2.42511	2.42511	1.23403	1.37501	1.37501	1.37501	2.42511	1.37501	2.42511	2.42511	1.23403	1.37501	1.37501	1.37501	2.42511	1.37501	2.42511	2.42511	1.23403	1.37501	1.37501	1.37501	2.42511	1.37501	2.42511	2.42511	1.23403	1.37501	1.37501	1.37501	2.42511	1.37501	2.42511	2.42511	1.23403	1.37501	1.37501	1.37501	2.42511	1.37501	2.42511	2.42511	1.23403	1.37501	1.37501	1.37501	2.42511	1.37501	2.42511	2.42511	1.23403	1.37501	1.37501	1.37501	2.42511	1.37501	2.42511	2.42511	1.23403	1.37501	1.37501	1.37501	2.42511	1.37501	2.42511	2.42511	1.23403	1.37501	1.37501	1.37501	2.42511	1.37501	2.42511	2.42511	1.23403	1.37501	1.37501	1.37501	2.42511	1.37501	2.42511	2.42511	1.23403	1.37501	1.37501	1.37501	2.42511	1.37501	2.42511	2.42511	1.23403	1.37501	1.37501	1.37501	2.42511	1.37501	2.42511	2.42511	1.23403	1.37501	1.37501	1.37501	2.42511	1.37501	2.42511	2.42511	0.592986	1.37501	1.37501	1.37501	2.42511	1.37501	2.42511	2.76999	0.571514	0.571514	0.73453	0.571514	1.55744	0.73453	1.55744	2	0.268862	0.571514	0.73453	0.571514	1.55744	0.73453	1.55744	2	0.268862	0.571514	0.73453	0.571514	1.55744	0.73453	1.55744	2	0.268862	0.571514	0.73453	0.571514	1.55744	0.73453	1.55744	2	0.268862	0.571514	0.73453	0.571514	1.55744	0.73453	1.55744	1.55744	0.0761834	0.162457	0.162457	0.162457	1.21256	0.162457	1.21256	1.21256	0.0214718	0.162457	0.162457	0.162457	1.21256	0.162457	1.21256	1.21256	0.0214718	0.162457	0.162457	0.162457	1.21256	0.162457	1.21256	1.21256	0.0214718	0.162457	0.162457	0.162457	1.21256	0.162457	1.21256	1.21256	0.0214718	0.162457	0.162457	0.162457	1.21256	0.162457	1.21256	1.21256	0.0214718	0.162457	0.162457	0.162457	1.21256	0.162457	1.21256	1.21256	0.0214718	0.162457	0.162457	0.162457	1.21256	0.162457	1.21256	1.21256	0.0214718	0.162457	0.162457	0.162457	1.21256	0.162457	1.21256	1.21256	0.0214718	0.162457	0.162457	0.162457	1.21256	0.162457	1.21256	1.21256	0.0214718	0.162457	0.162457	0.162457	1.21256	0.162457	1.21256	1.21256	0.0214718	0.162457	0.162457	0.162457	1.21256	0.162457	1.21256	1.21256	0.0214718	0.162457	0.162457	0.162457	1.21256	0.162457	1.21256	1.21256	0.0214718	0.162457	0.162457	0.162457	1.21256	0.162457	1.21256	1.21256	0.0214718	0.162457	0.162457	0.162457	1.21256	0.162457	1.21256	1.21256	0.0214718	0.162457	0.162457	0.162457	1.21256	0.162457	1.21256	1.21256	0.0214718	0.162457	0.162457	0.162457	1.21256	0.162457	1.21256	1.21256	0.0214718	0.162457	0.162457	0.162457	1.21256	0.162457	1.21256	1.21256	0.0214718	0.162457	0.162457	0.162457	1.21256	0.162457	1.21256	1.21256	0.0214718	0.162457	0.162457	0.162457	1.21256	0.162457	1.21256	1.21256	0.0214718	0.162457	0.162457	0.162457	1.21256	0.162457	1.21256	1.21256	0.0214718	0.162457	0.162457	0.162457	1.21256	0.162457	1.21256	1.21256	0	0	0	0	0	0	0	0	0	0	0	0	0	0	0	0	0	0	0	0	0	0	0	0	0	0	0	0	0	0	0	0	0	0	0	0	0	0	0	0	0	0	0	0	0	0	0	0	0	0	0	0	0	0	0	0	0	0	0	0	0	0	0	0	0	0	0	0	0	0	0	0	0.575128	0.599187	0.599187	0.647698	1.14303	0.780531	2.12895	2.12895	0.575128	0.599187	0.599187	0.647698	1.14303	0.780531	2.12895	2.12895	0.575128	0.599187	0.599187	0.647698	1.14303	0.780531	2.12895	2.12895	0.575128	0.599187	0.599187	0.647698	1.14303	0.780531	2.12895	2.12895	0.575128	0.599187	0.599187	0.647698	1.14303	0.780531	2.12895	2.12895	0.575128	0.599187	0.599187	0.647698	1.14303	0.780531	2.12895	2.12895	0.575128	0.599187	0.599187	0.647698	1.14303	0.780531	2.12895	2.12895	0.575128	0.599187	0.599187	0.647698	1.14303	0.780531	2.12895	2.12895	0.575128	0.599187	0.599187	0.647698	1.14303	0.780531	2.12895	2.12895	0.575128	0.599187	0.599187	0.647698	1.14303	0.780531	2.12895	2.12895	0.575128	0.599187	0.599187	0.647698	1.14303	0.780531	2.12895	2.12895	0.575128	0.599187	0.599187	0.647698	1.14303	0.780531	2.12895	2.12895	0.575128	0.599187	0.599187	0.647698	1.14303	0.780531	2.12895	2.12895	0.575128	0.599187	0.599187	0.647698	1.14303	0.780531	2.12895	2.12895	0.166071	0.599187	0.599187	0.647698	1.14303	0.780531	2.12895	2.29197	0.162457	0.162457	0.209017	0.268862	0.73453	0.571514	1.21256	1.55744	0.0761834	0.162457	0.209017	0.268862	0.73453	0.571514	1.21256	1.55744	0.0761834	0.162457	0.209017	0.268862	0.73453	0.571514	1.21256	1.55744	0.0761834	0.162457	0.209017	0.268862	0.73453	0.571514	1.21256	1.55744	0.0761834	0.162457	0.209017	0.268862	0.73453	0.571514	1.21256	1.21256	0.0129186	0.0276729	0.0276729	0.0761834	0.571514	0.209017	1.55744	1.55744	0.00361356	0.0276729	0.0276729	0.0761834	0.571514	0.209017	1.55744	1.55744	0.00361356	0.0276729	0.0276729	0.0761834	0.571514	0.209017	1.55744	1.55744	0.00361356	0.0276729	0.0276729	0.0761834	0.571514	0.209017	1.55744	1.55744	0.00361356	0.0276729	0.0276729	0.0761834	0.571514	0.209017	1.55744	1.55744	0.00361356	0.0276729	0.0276729	0.0761834	0.571514	0.209017	1.55744	1.55744	0.00361356	0.0276729	0.0276729	0.0761834	0.571514	0.209017	1.55744	1.55744	0.00361356	0.0276729	0.0276729	0.0761834	0.571514	0.209017	1.55744	1.55744	0.00361356	0.0276729	0.0276729	0.0761834	0.571514	0.209017	1.55744	1.55744	0.00361356	0.0276729	0.0276729	0.0761834	0.571514	0.209017	1.55744	1.55744	0.00361356	0.0276729	0.0276729	0.0761834	0.571514	0.209017	1.55744	1.55744	0.00361356	0.0276729	0.0276729	0.0761834	0.571514	0.209017	1.55744	1.55744	0.00361356	0.0276729	0.0276729	0.0761834	0.571514	0.209017	1.55744	1.55744	0.00361356	0.0276729	0.0276729	0.0761834	0.571514	0.209017	1.55744	1.55744	0.00361356	0.0276729	0.0276729	0.0761834	0.571514	0.209017	1.55744	1.55744	0.00361356	0.0276729	0.0276729	0.0761834	0.571514	0.209017	1.55744	1.55744	0.00361356	0.0276729	0.0276729	0.0761834	0.571514	0.209017	1.55744	1.55744	0.00361356	0.0276729	0.0276729	0.0761834	0.571514	0.209017	1.55744	1.55744	0.00361356	0.0276729	0.0276729	0.0761834	0.571514	0.209017	1.55744	1.55744	0.00361356	0.0276729	0.0276729	0.0761834	0.571514	0.209017	1.55744	1.55744	0.00361356	0.0276729	0.0276729	0.0761834	0.571514	0.209017	1.55744	1.55744	0	0	0	0	0	0	0	0	0	0	0	0	0	0	0	0	0	0	0	0	0	0	0	0	0	0	0	0	0	0	0	0	0	0	0	0	0	0	0	0	0	0	0	0	0	0	0	0	0	0	0	0	0	0	0	0	0	0	0	0	0	0	0	0	0	0	0	0	0	0	0	0	0.162817	0.165256	0.165256	0.183929	0.324915	0.324915	1.37501	1.37501	0.162817	0.165256	0.165256	0.183929	0.324915	0.324915	1.37501	1.37501	0.162817	0.165256	0.165256	0.183929	0.324915	0.324915	1.37501	1.37501	0.162817	0.165256	0.165256	0.183929	0.324915	0.324915	1.37501	1.37501	0.162817	0.165256	0.165256	0.183929	0.324915	0.324915	1.37501	1.37501	0.162817	0.165256	0.165256	0.183929	0.324915	0.324915	1.37501	1.37501	0.162817	0.165256	0.165256	0.183929	0.324915	0.324915	1.37501	1.37501	0.162817	0.165256	0.165256	0.183929	0.324915	0.324915	1.37501	1.37501	0.162817	0.165256	0.165256	0.183929	0.324915	0.324915	1.37501	1.37501	0.162817	0.165256	0.165256	0.183929	0.324915	0.324915	1.37501	1.37501	0.162817	0.165256	0.165256	0.183929	0.324915	0.324915	1.37501	1.37501	0.162817	0.165256	0.165256	0.183929	0.324915	0.324915	1.37501	1.37501	0.162817	0.165256	0.165256	0.183929	0.324915	0.324915	1.37501	1.37501	0.162817	0.165256	0.165256	0.183929	0.324915	0.324915	1.37501	1.37501	0.0280326	0.165256	0.165256	0.183929	0.324915	0.324915	1.37501	1.42157	0.0276729	0.0276729	0.0356571	0.0761834	0.209017	0.268862	0.571514	0.73453	0.0129186	0.0276729	0.0356571	0.0761834	0.209017	0.268862	0.571514	0.73453	0.0129186	0.0276729	0.0356571	0.0761834	0.209017	0.268862	0.571514	0.73453	0.0129186	0.0276729	0.0356571	0.0761834	0.209017	0.268862	0.571514	0.73453	0.0129186	0.0276729	0.0356571	0.0761834	0.209017	0.268862	0.571514	0.571514	0.00129896	0.00279894	0.00279894	0.0214718	0.162457	0.162457	1.21256	1.21256	0.000359761	0.00279894	0.00279894	0.0214718	0.162457	0.162457	1.21256	1.21256	0.000359761	0.00279894	0.00279894	0.0214718	0.162457	0.162457	1.21256	1.21256	0.000359761	0.00279894	0.00279894	0.0214718	0.162457	0.162457	1.21256	1.21256	0.000359761	0.00279894	0.00279894	0.0214718	0.162457	0.162457	1.21256	1.21256	0.000359761	0.00279894	0.00279894	0.0214718	0.162457	0.162457	1.21256	1.21256	0.000359761	0.00279894	0.00279894	0.0214718	0.162457	0.162457	1.21256	1.21256	0.000359761	0.00279894	0.00279894	0.0214718	0.162457	0.162457	1.21256	1.21256	0.000359761	0.00279894	0.00279894	0.0214718	0.162457	0.162457	1.21256	1.21256	0.000359761	0.00279894	0.00279894	0.0214718	0.162457	0.162457	1.21256	1.21256	0.000359761	0.00279894	0.00279894	0.0214718	0.162457	0.162457	1.21256	1.21256	0.000359761	0.00279894	0.00279894	0.0214718	0.162457	0.162457	1.21256	1.21256	0.000359761	0.00279894	0.00279894	0.0214718	0.162457	0.162457	1.21256	1.21256	0.000359761	0.00279894	0.00279894	0.0214718	0.162457	0.162457	1.21256	1.21256	0.000359761	0.00279894	0.00279894	0.0214718	0.162457	0.162457	1.21256	1.21256	0.000359761	0.00279894	0.00279894	0.0214718	0.162457	0.162457	1.21256	1.21256	0.000359761	0.00279894	0.00279894	0.0214718	0.162457	0.162457	1.21256	1.21256	0.000359761	0.00279894	0.00279894	0.0214718	0.162457	0.162457	1.21256	1.21256	0.000359761	0.00279894	0.00279894	0.0214718	0.162457	0.162457	1.21256	1.21256	0.000359761	0.00279894	0.00279894	0.0214718	0.162457	0.162457	1.21256	1.21256	0.000359761	0.00279894	0.00279894	0.0214718	0.162457	0.162457	1.21256	1.21256	0	0	0	0	0	0	0	0	0	0	0	0	0	0	0	0	0	0	0	0	0	0	0	0	0	0	0	0	0	0	0	0	0	0	0	0	0	0	0	0	0	0	0	0	0	0	0	0	0	0	0	0	0	0	0	0	0	0	0	0	0	0	0	0	0	0	0	0	0	0	0	0	0.0276938	0.0278389	0.0278389	0.0312864	0.0553457	0.103856	0.599187	0.599187	0.0276938	0.0278389	0.0278389	0.0312864	0.0553457	0.103856	0.599187	0.599187	0.0276938	0.0278389	0.0278389	0.0312864	0.0553457	0.103856	0.599187	0.599187	0.0276938	0.0278389	0.0278389	0.0312864	0.0553457	0.103856	0.599187	0.599187	0.0276938	0.0278389	0.0278389	0.0312864	0.0553457	0.103856	0.599187	0.599187	0.0276938	0.0278389	0.0278389	0.0312864	0.0553457	0.103856	0.599187	0.599187	0.0276938	0.0278389	0.0278389	0.0312864	0.0553457	0.103856	0.599187	0.599187	0.0276938	0.0278389	0.0278389	0.0312864	0.0553457	0.103856	0.599187	0.599187	0.0276938	0.0278389	0.0278389	0.0312864	0.0553457	0.103856	0.599187	0.599187	0.0276938	0.0278389	0.0278389	0.0312864	0.0553457	0.103856	0.599187	0.599187	0.0276938	0.0278389	0.0278389	0.0312864	0.0553457	0.103856	0.599187	0.599187	0.0276938	0.0278389	0.0278389	0.0312864	0.0553457	0.103856	0.599187	0.599187	0.0276938	0.0278389	0.0278389	0.0312864	0.0553457	0.103856	0.599187	0.599187	0.0276938	0.0278389	0.0278389	0.0312864	0.0553457	0.103856	0.599187	0.599187	0.00281987	0.0278389	0.0278389	0.0312864	0.0553457	0.103856	0.599187	0.607171	0.00279894	0.00279894	0.00361356	0.0129186	0.0356571	0.0761834	0.162457	0.209017	0.00129896	0.00279894	0.00361356	0.0129186	0.0356571	0.0761834	0.162457	0.209017	0.00129896	0.00279894	0.00361356	0.0129186	0.0356571	0.0761834	0.162457	0.209017	0.00129896	0.00279894	0.00361356	0.0129186	0.0356571	0.0761834	0.162457	0.209017	0.00129896	0.00279894	0.00361356	0.0129186	0.0356571	0.0761834	0.162457	0.162457	7.65089e-05	0.000166074	0.000166074	0.00361356	0.0276729	0.0761834	0.571514	0.571514	2.09297e-05	0.000166074	0.000166074	0.00361356	0.0276729	0.0761834	0.571514	0.571514	2.09297e-05	0.000166074	0.000166074	0.00361356	0.0276729	0.0761834	0.571514	0.571514	2.09297e-05	0.000166074	0.000166074	0.00361356	0.0276729	0.0761834	0.571514	0.571514	2.09297e-05	0.000166074	0.000166074	0.00361356	0.0276729	0.0761834	0.571514	0.571514	2.09297e-05	0.000166074	0.000166074	0.00361356	0.0276729	0.0761834	0.571514	0.571514	2.09297e-05	0.000166074	0.000166074	0.00361356	0.0276729	0.0761834	0.571514	0.571514	2.09297e-05	0.000166074	0.000166074	0.00361356	0.0276729	0.0761834	0.571514	0.571514	2.09297e-05	0.000166074	0.000166074	0.00361356	0.0276729	0.0761834	0.571514	0.571514	2.09297e-05	0.000166074	0.000166074	0.00361356	0.0276729	0.0761834	0.571514	0.571514	2.09297e-05	0.000166074	0.000166074	0.00361356	0.0276729	0.0761834	0.571514	0.571514	2.09297e-05	0.000166074	0.000166074	0.00361356	0.0276729	0.0761834	0.571514	0.571514	2.09297e-05	0.000166074	0.000166074	0.00361356	0.0276729	0.0761834	0.571514	0.571514	2.09297e-05	0.000166074	0.000166074	0.00361356	0.0276729	0.0761834	0.571514	0.571514	2.09297e-05	0.000166074	0.000166074	0.00361356	0.0276729	0.0761834	0.571514	0.571514	2.09297e-05	0.000166074	0.000166074	0.00361356	0.0276729	0.0761834	0.571514	0.571514	2.09297e-05	0.000166074	0.000166074	0.00361356	0.0276729	0.0761834	0.571514	0.571514	2.09297e-05	0.000166074	0.000166074	0.00361356	0.0276729	0.0761834	0.571514	0.571514	2.09297e-05	0.000166074	0.000166074	0.00361356	0.0276729	0.0761834	0.571514	0.571514	2.09297e-05	0.000166074	0.000166074	0.00361356	0.0276729	0.0761834	0.571514	0.571514	2.09297e-05	0.000166074	0.000166074	0.00361356	0.0276729	0.0761834	0.571514	0.571514	0	0	0	0	0	0	0	0	0	0	0	0	0	0	0	0	0	0	0	0	0	0	0	0	0	0	0	0	0	0	0	0	0	0	0	0	0	0	0	0	0	0	0	0	0	0	0	0	0	0	0	0	0	0	0	0	0	0	0	0	0	0	0	0	0	0	0	0	0	0	0	0	0.00279964	0.00280463	0.00280463	0.0031587	0.00559788	0.0242708	0.165256	0.165256	0.00279964	0.00280463	0.00280463	0.0031587	0.00559788	0.0242708	0.165256	0.165256	0.00279964	0.00280463	0.00280463	0.0031587	0.00559788	0.0242708	0.165256	0.165256	0.00279964	0.00280463	0.00280463	0.0031587	0.00559788	0.0242708	0.165256	0.165256	0.00279964	0.00280463	0.00280463	0.0031587	0.00559788	0.0242708	0.165256	0.165256	0.00279964	0.00280463	0.00280463	0.0031587	0.00559788	0.0242708	0.165256	0.165256	0.00279964	0.00280463	0.00280463	0.0031587	0.00559788	0.0242708	0.165256	0.165256	0.00279964	0.00280463	0.00280463	0.0031587	0.00559788	0.0242708	0.165256	0.165256	0.00279964	0.00280463	0.00280463	0.0031587	0.00559788	0.0242708	0.165256	0.165256	0.00279964	0.00280463	0.00280463	0.0031587	0.00559788	0.0242708	0.165256	0.165256	0.00279964	0.00280463	0.00280463	0.0031587	0.00559788	0.0242708	0.165256	0.165256	0.00279964	0.00280463	0.00280463	0.0031587	0.00559788	0.0242708	0.165256	0.165256	0.00279964	0.00280463	0.00280463	0.0031587	0.00559788	0.0242708	0.165256	0.165256	0.00279964	0.00280463	0.00280463	0.0031587	0.00559788	0.0242708	0.165256	0.165256	0.000166775	0.00280463	0.00280463	0.0031587	0.00559788	0.0242708	0.165256	0.166071	0.000166074	0.000166074	0.000214933	0.00129896	0.00361356	0.0129186	0.0276729	0.0356571	7.65089e-05	0.000166074	0.000214933	0.00129896	0.00361356	0.0129186	0.0276729	0.0356571	7.65089e-05	0.000166074	0.000214933	0.00129896	0.00361356	0.0129186	0.0276729	0.0356571	7.65089e-05	0.000166074	0.000214933	0.00129896	0.00361356	0.0129186	0.0276729	0.0356571	7.65089e-05	0.000166074	0.000214933	0.00129896	0.00361356	0.0129186	0.0276729	0.0276729	2.5994e-06	5.69289e-06	5.69289e-06	0.000359761	0.00279894	0.0214718	0.162457	0.162457	7.00519e-07	5.69289e-06	5.69289e-06	0.000359761	0.00279894	0.0214718	0.162457	0.162457	7.00519e-07	5.69289e-06	5.69289e-06	0.000359761	0.00279894	0.0214718	0.162457	0.162457	7.00519e-07	5.69289e-06	5.69289e-06	0.000359761	0.00279894	0.0214718	0.162457	0.162457	7.00519e-07	5.69289e-06	5.69289e-06	0.000359761	0.00279894	0.0214718	0.162457	0.162457	7.00519e-07	5.69289e-06	5.69289e-06	0.000359761	0.00279894	0.0214718	0.162457	0.162457	7.00519e-07	5.69289e-06	5.69289e-06	0.000359761	0.00279894	0.0214718	0.162457	0.162457	7.00519e-07	5.69289e-06	5.69289e-06	0.000359761	0.00279894	0.0214718	0.162457	0.162457	7.00519e-07	5.69289e-06	5.69289e-06	0.000359761	0.00279894	0.0214718	0.162457	0.162457	7.00519e-07	5.69289e-06	5.69289e-06	0.000359761	0.00279894	0.0214718	0.162457	0.162457	7.00519e-07	5.69289e-06	5.69289e-06	0.000359761	0.00279894	0.0214718	0.162457	0.162457	7.00519e-07	5.69289e-06	5.69289e-06	0.000359761	0.00279894	0.0214718	0.162457	0.162457	7.00519e-07	5.69289e-06	5.69289e-06	0.000359761	0.00279894	0.0214718	0.162457	0.162457	7.00519e-07	5.69289e-06	5.69289e-06	0.000359761	0.00279894	0.0214718	0.162457	0.162457	7.00519e-07	5.69289e-06	5.69289e-06	0.000359761	0.00279894	0.0214718	0.162457	0.162457	7.00519e-07	5.69289e-06	5.69289e-06	0.000359761	0.00279894	0.0214718	0.162457	0.162457	7.00519e-07	5.69289e-06	5.69289e-06	0.000359761	0.00279894	0.0214718	0.162457	0.162457	7.00519e-07	5.69289e-06	5.69289e-06	0.000359761	0.00279894	0.0214718	0.162457	0.162457	7.00519e-07	5.69289e-06	5.69289e-06	0.000359761	0.00279894	0.0214718	0.162457	0.162457	7.00519e-07	5.69289e-06	5.69289e-06	0.000359761	0.00279894	0.0214718	0.162457	0.162457	7.00519e-07	5.69289e-06	5.69289e-06	0.000359761	0.00279894	0.0214718	0.162457	0.162457	0	0	0	0	0	0	0	0	0	0	0	0	0	0	0	0	0	0	0	0	0	0	0	0	0	0	0	0	0	0	0	0	0	0	0	0	0	0	0	0	0	0	0	0	0	0	0	0	0	0	0	0	0	0	0	0	0	0	0	0	0	0	0	0	0	0	0	0	0	0	0	0	0.00491252	0.0774824	0.210316	0.00135803	0.00491252	0.00129907	0.00130156	0.00130635	0.00491252	0.0774824	0.210316	0.00135803	0.00491252	0.00129907	0.00130156	0.00130635	0.00491252	0.0774824	0.210316	0.00135803	0.00491252	0.00129907	0.00130156	0.00130635	0.00491252	0.0774824	0.210316	0.00135803	0.00491252	0.00129907	0.00130156	0.00130635	0.00491252	0.0774824	0.210316	0.00135803	0.00491252	0.00129907	0.00130156	0.00130635	0.00491252	0.0774824	0.210316	0.00135803	0.00491252	0.00129907	0.00130156	0.00130635	0.00491252	0.0774824	0.210316	0.00135803	0.00491252	0.00129907	0.00130156	0.00130635	0.00491252	0.0774824	0.210316	0.00135803	0.00491252	0.00129907	0.00130156	0.00130635	0.00491252	0.0774824	0.210316	0.00135803	0.00491252	0.00129907	0.00130156	0.00130635	0.00491252	0.0774824	0.210316	0.00135803	0.00491252	0.00129907	0.00130156	0.00130635	0.00491252	0.0774824	0.210316	0.00135803	0.00491252	0.00129907	0.00130156	0.00130635	0.00491252	0.0774824	0.210316	0.00135803	0.00491252	0.00129907	0.00130156	0.00130635	0.00491252	0.0774824	0.210316	0.00135803	0.00491252	0.00129907	0.00130156	0.00130635	0.00491252	0.0774824	0.210316	0.00135803	0.00491252	0.00129907	0.00130156	0.00130635	0.0165322	0.0774824	0.210316	0.00135803	0.00491252	0.00129907	0.00130156	0.00280633	0.0129186	0.0129186	0.0276729	0.000359761	0.00279894	2.09297e-05	7.65089e-05	0.000166074	0.00361356	0.0129186	0.0276729	0.000359761	0.00279894	2.09297e-05	7.65089e-05	0.000166074	0.00361356	0.0129186	0.0276729	0.000359761	0.00279894	2.09297e-05	7.65089e-05	0.000166074	0.00361356	0.0129186	0.0276729	0.000359761	0.00279894	2.09297e-05	7.65089e-05	0.000166074	0.00361356	0.0129186	0.0276729	0.000359761	0.00279894	2.09297e-05	7.65089e-05	0.000214933	0.0214718	0.0761834	0.209017	5.90635e-05	0.00361356	1.10636e-07	2.5994e-06	7.38955e-06	0.00361356	0.0761834	0.209017	5.90635e-05	0.00361356	1.10636e-07	2.5994e-06	7.38955e-06	0.00361356	0.0761834	0.209017	5.90635e-05	0.00361356	1.10636e-07	2.5994e-06	7.38955e-06	0.00361356	0.0761834	0.209017	5.90635e-05	0.00361356	1.10636e-07	2.5994e-06	7.38955e-06	0.00361356	0.0761834	0.209017	5.90635e-05	0.00361356	1.10636e-07	2.5994e-06	7.38955e-06	0.00361356	0.0761834	0.209017	5.90635e-05	0.00361356	1.10636e-07	2.5994e-06	7.38955e-06	0.00361356	0.0761834	0.209017	5.90635e-05	0.00361356	1.10636e-07	2.5994e-06	7.38955e-06	0.00361356	0.0761834	0.209017	5.90635e-05	0.00361356	1.10636e-07	2.5994e-06	7.38955e-06	0.00361356	0.0761834	0.209017	5.90635e-05	0.00361356	1.10636e-07	2.5994e-06	7.38955e-06	0.00361356	0.0761834	0.209017	5.90635e-05	0.00361356	1.10636e-07	2.5994e-06	7.38955e-06	0.00361356	0.0761834	0.209017	5.90635e-05	0.00361356	1.10636e-07	2.5994e-06	7.38955e-06	0.00361356	0.0761834	0.209017	5.90635e-05	0.00361356	1.10636e-07	2.5994e-06	7.38955e-06	0.00361356	0.0761834	0.209017	5.90635e-05	0.00361356	1.10636e-07	2.5994e-06	7.38955e-06	0.00361356	0.0761834	0.209017	5.90635e-05	0.00361356	1.10636e-07	2.5994e-06	7.38955e-06	0.00361356	0.0761834	0.209017	5.90635e-05	0.00361356	1.10636e-07	2.5994e-06	7.38955e-06	0.00361356	0.0761834	0.209017	5.90635e-05	0.00361356	1.10636e-07	2.5994e-06	7.38955e-06	0.00361356	0.0761834	0.209017	5.90635e-05	0.00361356	1.10636e-07	2.5994e-06	7.38955e-06	0.00361356	0.0761834	0.209017	5.90635e-05	0.00361356	1.10636e-07	2.5994e-06	7.38955e-06	0.00361356	0.0761834	0.209017	5.90635e-05	0.00361356	1.10636e-07	2.5994e-06	7.38955e-06	0.00361356	0.0761834	0.209017	5.90635e-05	0.00361356	1.10636e-07	2.5994e-06	7.38955e-06	0.00361356	0.0761834	0.209017	5.90635e-05	0.00361356	1.10636e-07	2.5994e-06	7.38955e-06	0	0	0	0	0	0	0	0	0	0	0	0	0	0	0	0	0	0	0	0	0	0	0	0	0	0	0	0	0	0	0	0	0	0	0	0	0	0	0	0	0	0	0	0	0	0	0	0	0	0	0	0	0	0	0	0	0	0	0	0	0	0	0	0	0	0	0	0	0	0	0	0	0.0258373	0.281781	0.747449	0.0135203	0.0485757	0.012922	0.0129952	0.0131336	0.0258373	0.281781	0.747449	0.0135203	0.0485757	0.012922	0.0129952	0.0131336	0.0258373	0.281781	0.747449	0.0135203	0.0485757	0.012922	0.0129952	0.0131336	0.0258373	0.281781	0.747449	0.0135203	0.0485757	0.012922	0.0129952	0.0131336	0.0258373	0.281781	0.747449	0.0135203	0.0485757	0.012922	0.0129952	0.0131336	0.0258373	0.281781	0.747449	0.0135203	0.0485757	0.012922	0.0129952	0.0131336	0.0258373	0.281781	0.747449	0.0135203	0.0485757	0.012922	0.0129952	0.0131336	0.0258373	0.281781	0.747449	0.0135203	0.0485757	0.012922	0.0129952	0.0131336	0.0258373	0.281781	0.747449	0.0135203	0.0485757	0.012922	0.0129952	0.0131336	0.0258373	0.281781	0.747449	0.0135203	0.0485757	0.012922	0.0129952	0.0131336	0.0258373	0.281781	0.747449	0.0135203	0.0485757	0.012922	0.0129952	0.0131336	0.0258373	0.281781	0.747449	0.0135203	0.0485757	0.012922	0.0129952	0.0131336	0.0258373	0.281781	0.747449	0.0135203	0.0485757	0.012922	0.0129952	0.0131336	0.0258373	0.281781	0.747449	0.0135203	0.0485757	0.012922	0.0129952	0.0131336	0.0891021	0.281781	0.747449	0.0135203	0.0485757	0.012922	0.0129952	0.0278878	0.0761834	0.0761834	0.162457	0.00361356	0.0276729	0.000359761	0.00129896	0.00279894	0.0214718	0.0761834	0.162457	0.00361356	0.0276729	0.000359761	0.00129896	0.00279894	0.0214718	0.0761834	0.162457	0.00361356	0.0276729	0.000359761	0.00129896	0.00279894	0.0214718	0.0761834	0.162457	0.00361356	0.0276729	0.000359761	0.00129896	0.00279894	0.0214718	0.0761834	0.162457	0.00361356	0.0276729	0.000359761	0.00129896	0.00361356	0.0761834	0.268862	0.73453	0.00060164	0.0356571	3.37645e-06	7.65089e-05	0.000214933	0.0129186	0.268862	0.73453	0.00060164	0.0356571	3.37645e-06	7.65089e-05	0.000214933	0.0129186	0.268862	0.73453	0.00060164	0.0356571	3.37645e-06	7.65089e-05	0.000214933	0.0129186	0.268862	0.73453	0.00060164	0.0356571	3.37645e-06	7.65089e-05	0.000214933	0.0129186	0.268862	0.73453	0.00060164	0.0356571	3.37645e-06	7.65089e-05	0.000214933	0.0129186	0.268862	0.73453	0.00060164	0.0356571	3.37645e-06	7.65089e-05	0.000214933	0.0129186	0.268862	0.73453	0.00060164	0.0356571	3.37645e-06	7.65089e-05	0.000214933	0.0129186	0.268862	0.73453	0.00060164	0.0356571	3.37645e-06	7.65089e-05	0.000214933	0.0129186	0.268862	0.73453	0.00060164	0.0356571	3.37645e-06	7.65089e-05	0.000214933	0.0129186	0.268862	0.73453	0.00060164	0.0356571	3.37645e-06	7.65089e-05	0.000214933	0.0129186	0.268862	0.73453	0.00060164	0.0356571	3.37645e-06	7.65089e-05	0.000214933	0.0129186	0.268862	0.73453	0.00060164	0.0356571	3.37645e-06	7.65089e-05	0.000214933	0.0129186	0.268862	0.73453	0.00060164	0.0356571	3.37645e-06	7.65089e-05	0.000214933	0.0129186	0.268862	0.73453	0.00060164	0.0356571	3.37645e-06	7.65089e-05	0.000214933	0.0129186	0.268862	0.73453	0.00060164	0.0356571	3.37645e-06	7.65089e-05	0.000214933	0.0129186	0.268862	0.73453	0.00060164	0.0356571	3.37645e-06	7.65089e-05	0.000214933	0.0129186	0.268862	0.73453	0.00060164	0.0356571	3.37645e-06	7.65089e-05	0.000214933	0.0129186	0.268862	0.73453	0.00060164	0.0356571	3.37645e-06	7.65089e-05	0.000214933	0.0129186	0.268862	0.73453	0.00060164	0.0356571	3.37645e-06	7.65089e-05	0.000214933	0.0129186	0.268862	0.73453	0.00060164	0.0356571	3.37645e-06	7.65089e-05	0.000214933	0.0129186	0.268862	0.73453	0.00060164	0.0356571	3.37645e-06	7.65089e-05	0.000214933	0	0	0	0	0	0	0	0	0	0	0	0	0	0	0	0	0	0	0	0	0	0	0	0	0	0	0	0	0	0	0	0	0	0	0	0	0	0	0	0	0	0	0	0	0	0	0	0	0	0	0	0	0	0	0	0	0	0	0	0	0	0	0	0	0	0	0	0	0	0	0	0	0.103856	0.647698	1.63362	0.079797	0.2852	0.0762425	0.0774824	0.079797	0.103856	0.647698	1.63362	0.079797	0.2852	0.0762425	0.0774824	0.079797	0.103856	0.647698	1.63362	0.079797	0.2852	0.0762425	0.0774824	0.079797	0.103856	0.647698	1.63362	0.079797	0.2852	0.0762425	0.0774824	0.079797	0.103856	0.647698	1.63362	0.079797	0.2852	0.0762425	0.0774824	0.079797	0.103856	0.647698	1.63362	0.079797	0.2852	0.0762425	0.0774824	0.079797	0.103856	0.647698	1.63362	0.079797	0.2852	0.0762425	0.0774824	0.079797	0.103856	0.647698	1.63362	0.079797	0.2852	0.0762425	0.0774824	0.079797	0.103856	0.647698	1.63362	0.079797	0.2852	0.0762425	0.0774824	0.079797	0.103856	0.647698	1.63362	0.079797	0.2852	0.0762425	0.0774824	0.079797	0.103856	0.647698	1.63362	0.079797	0.2852	0.0762425	0.0774824	0.079797	0.103856	0.647698	1.63362	0.079797	0.2852	0.0762425	0.0774824	0.079797	0.103856	0.647698	1.63362	0.079797	0.2852	0.0762425	0.0774824	0.079797	0.103856	0.647698	1.63362	0.079797	0.2852	0.0762425	0.0774824	0.079797	0.296535	0.647698	1.63362	0.079797	0.2852	0.0762425	0.0774824	0.166071	0.268862	0.268862	0.571514	0.0214718	0.162457	0.00361356	0.0129186	0.0276729	0.0761834	0.268862	0.571514	0.0214718	0.162457	0.00361356	0.0129186	0.0276729	0.0761834	0.268862	0.571514	0.0214718	0.162457	0.00361356	0.0129186	0.0276729	0.0761834	0.268862	0.571514	0.0214718	0.162457	0.00361356	0.0129186	0.0276729	0.0761834	0.268862	0.571514	0.0214718	0.162457	0.00361356	0.0129186	0.0356571	0.162457	0.571514	1.55744	0.00361356	0.209017	5.90635e-05	0.00129896	0.00361356	0.0276729	0.571514	1.55744	0.00361356	0.209017	5.90635e-05	0.00129896	0.00361356	0.0276729	0.571514	1.55744	0.00361356	0.209017	5.90635e-05	0.00129896	0.00361356	0.0276729	0.571514	1.55744	0.00361356	0.209017	5.90635e-05	0.00129896	0.00361356	0.0276729	0.571514	1.55744	0.00361356	0.209017	5.90635e-05	0.00129896	0.00361356	0.0276729	0.571514	1.55744	0.00361356	0.209017	5.90635e-05	0.00129896	0.00361356	0.0276729	0.571514	1.55744	0.00361356	0.209017	5.90635e-05	0.00129896	0.00361356	0.0276729	0.571514	1.55744	0.00361356	0.209017	5.90635e-05	0.00129896	0.00361356	0.0276729	0.571514	1.55744	0.00361356	0.209017	5.90635e-05	0.00129896	0.00361356	0.0276729	0.571514	1.55744	0.00361356	0.209017	5.90635e-05	0.00129896	0.00361356	0.0276729	0.571514	1.55744	0.00361356	0.209017	5.90635e-05	0.00129896	0.00361356	0.0276729	0.571514	1.55744	0.00361356	0.209017	5.90635e-05	0.00129896	0.00361356	0.0276729	0.571514	1.55744	0.00361356	0.209017	5.90635e-05	0.00129896	0.00361356	0.0276729	0.571514	1.55744	0.00361356	0.209017	5.90635e-05	0.00129896	0.00361356	0.0276729	0.571514	1.55744	0.00361356	0.209017	5.90635e-05	0.00129896	0.00361356	0.0276729	0.571514	1.55744	0.00361356	0.209017	5.90635e-05	0.00129896	0.00361356	0.0276729	0.571514	1.55744	0.00361356	0.209017	5.90635e-05	0.00129896	0.00361356	0.0276729	0.571514	1.55744	0.00361356	0.209017	5.90635e-05	0.00129896	0.00361356	0.0276729	0.571514	1.55744	0.00361356	0.209017	5.90635e-05	0.00129896	0.00361356	0.0276729	0.571514	1.55744	0.00361356	0.209017	5.90635e-05	0.00129896	0.00361356	0.0276729	0.571514	1.55744	0.00361356	0.209017	5.90635e-05	0.00129896	0.00361356	0	0	0	0	0	0	0	0	0	0	0	0	0	0	0	0	0	0	0	0	0	0	0	0	0	0	0	0	0	0	0	0	0	0	0	0	0	0	0	0	0	0	0	0	0	0	0	0	0	0	0	0	0	0	0	0	0	0	0	0	0	0	0	0	0	0	0	0	0	0	0	0	0.30452	1.00339	2.26886	0.281781	1.00339	0.269464	0.281781	0.30452	0.30452	1.00339	2.26886	0.281781	1.00339	0.269464	0.281781	0.30452	0.30452	1.00339	2.26886	0.281781	1.00339	0.269464	0.281781	0.30452	0.30452	1.00339	2.26886	0.281781	1.00339	0.269464	0.281781	0.30452	0.30452	1.00339	2.26886	0.281781	1.00339	0.269464	0.281781	0.30452	0.30452	1.00339	2.26886	0.281781	1.00339	0.269464	0.281781	0.30452	0.30452	1.00339	2.26886	0.281781	1.00339	0.269464	0.281781	0.30452	0.30452	1.00339	2.26886	0.281781	1.00339	0.269464	0.281781	0.30452	0.30452	1.00339	2.26886	0.281781	1.00339	0.269464	0.281781	0.30452	0.30452	1.00339	2.26886	0.281781	1.00339	0.269464	0.281781	0.30452	0.30452	1.00339	2.26886	0.281781	1.00339	0.269464	0.281781	0.30452	0.30452	1.00339	2.26886	0.281781	1.00339	0.269464	0.281781	0.30452	0.30452	1.00339	2.26886	0.281781	1.00339	0.269464	0.281781	0.30452	0.30452	1.00339	2.26886	0.281781	1.00339	0.269464	0.281781	0.30452	0.607171	1.00339	2.26886	0.281781	1.00339	0.269464	0.281781	0.607171	0.571514	0.571514	1.21256	0.0761834	0.571514	0.0214718	0.0761834	0.162457	0.162457	0.571514	1.21256	0.0761834	0.571514	0.0214718	0.0761834	0.162457	0.162457	0.571514	1.21256	0.0761834	0.571514	0.0214718	0.0761834	0.162457	0.162457	0.571514	1.21256	0.0761834	0.571514	0.0214718	0.0761834	0.162457	0.162457	0.571514	1.21256	0.0761834	0.571514	0.0214718	0.0761834	0.209017	0.209017	0.73453	2	0.0129186	0.73453	0.00060164	0.0129186	0.0356571	0.0356571	0.73453	2	0.0129186	0.73453	0.00060164	0.0129186	0.0356571	0.0356571	0.73453	2	0.0129186	0.73453	0.00060164	0.0129186	0.0356571	0.0356571	0.73453	2	0.0129186	0.73453	0.00060164	0.0129186	0.0356571	0.0356571	0.73453	2	0.0129186	0.73453	0.00060164	0.0129186	0.0356571	0.0356571	0.73453	2	0.0129186	0.73453	0.00060164	0.0129186	0.0356571	0.0356571	0.73453	2	0.0129186	0.73453	0.00060164	0.0129186	0.0356571	0.0356571	0.73453	2	0.0129186	0.73453	0.00060164	0.0129186	0.0356571	0.0356571	0.73453	2	0.0129186	0.73453	0.00060164	0.0129186	0.0356571	0.0356571	0.73453	2	0.0129186	0.73453	0.00060164	0.0129186	0.0356571	0.0356571	0.73453	2	0.0129186	0.73453	0.00060164	0.0129186	0.0356571	0.0356571	0.73453	2	0.0129186	0.73453	0.00060164	0.0129186	0.0356571	0.0356571	0.73453	2	0.0129186	0.73453	0.00060164	0.0129186	0.0356571	0.0356571	0.73453	2	0.0129186	0.73453	0.00060164	0.0129186	0.0356571	0.0356571	0.73453	2	0.0129186	0.73453	0.00060164	0.0129186	0.0356571	0.0356571	0.73453	2	0.0129186	0.73453	0.00060164	0.0129186	0.0356571	0.0356571	0.73453	2	0.0129186	0.73453	0.00060164	0.0129186	0.0356571	0.0356571	0.73453	2	0.0129186	0.73453	0.00060164	0.0129186	0.0356571	0.0356571	0.73453	2	0.0129186	0.73453	0.00060164	0.0129186	0.0356571	0.0356571	0.73453	2	0.0129186	0.73453	0.00060164	0.0129186	0.0356571	0.0356571	0.73453	2	0.0129186	0.73453	0.00060164	0.0129186	0.0356571	0	0	0	0	0	0	0	0	0	0	0	0	0	0	0	0	0	0	0	0	0	0	0	0	0	0	0	0	0	0	0	0	0	0	0	0	0	0	0	0	0	0	0	0	0	0	0	0	0	0	0	0	0	0	0	0	0	0	0	0	0	0	0	0	0	0	0	0	0	0	0	0	0.599187	1.14303	2.12895	0.599187	2.12895	0.575128	0.647698	0.780531	0.599187	1.14303	2.12895	0.599187	2.12895	0.575128	0.647698	0.780531	0.599187	1.14303	2.12895	0.599187	2.12895	0.575128	0.647698	0.780531	0.599187	1.14303	2.12895	0.599187	2.12895	0.575128	0.647698	0.780531	0.599187	1.14303	2.12895	0.599187	2.12895	0.575128	0.647698	0.780531	0.599187	1.14303	2.12895	0.599187	2.12895	0.575128	0.647698	0.780531	0.599187	1.14303	2.12895	0.599187	2.12895	0.575128	0.647698	0.780531	0.599187	1.14303	2.12895	0.599187	2.12895	0.575128	0.647698	0.780531	0.599187	1.14303	2.12895	0.599187	2.12895	0.575128	0.647698	0.780531	0.599187	1.14303	2.12895	0.599187	2.12895	0.575128	0.647698	0.780531	0.599187	1.14303	2.12895	0.599187	2.12895	0.575128	0.647698	0.780531	0.599187	1.14303	2.12895	0.599187	2.12895	0.575128	0.647698	0.780531	0.599187	1.14303	2.12895	0.599187	2.12895	0.575128	0.647698	0.780531	0.599187	1.14303	2.12895	0.599187	2.12895	0.575128	0.647698	0.780531	0.762203	1.14303	2.12895	0.599187	2.12895	0.575128	0.647698	1.42157	0.73453	0.73453	1.55744	0.162457	1.21256	0.0761834	0.268862	0.571514	0.209017	0.73453	1.55744	0.162457	1.21256	0.0761834	0.268862	0.571514	0.209017	0.73453	1.55744	0.162457	1.21256	0.0761834	0.268862	0.571514	0.209017	0.73453	1.55744	0.162457	1.21256	0.0761834	0.268862	0.571514	0.209017	0.73453	1.55744	0.162457	1.21256	0.0761834	0.268862	0.73453	0.162457	0.571514	1.55744	0.0276729	1.55744	0.00361356	0.0761834	0.209017	0.0276729	0.571514	1.55744	0.0276729	1.55744	0.00361356	0.0761834	0.209017	0.0276729	0.571514	1.55744	0.0276729	1.55744	0.00361356	0.0761834	0.209017	0.0276729	0.571514	1.55744	0.0276729	1.55744	0.00361356	0.0761834	0.209017	0.0276729	0.571514	1.55744	0.0276729	1.55744	0.00361356	0.0761834	0.209017	0.0276729	0.571514	1.55744	0.0276729	1.55744	0.00361356	0.0761834	0.209017	0.0276729	0.571514	1.55744	0.0276729	1.55744	0.00361356	0.0761834	0.209017	0.0276729	0.571514	1.55744	0.0276729	1.55744	0.00361356	0.0761834	0.209017	0.0276729	0.571514	1.55744	0.0276729	1.55744	0.00361356	0.0761834	0.209017	0.0276729	0.571514	1.55744	0.0276729	1.55744	0.00361356	0.0761834	0.209017	0.0276729	0.571514	1.55744	0.0276729	1.55744	0.00361356	0.0761834	0.209017	0.0276729	0.571514	1.55744	0.0276729	1.55744	0.00361356	0.0761834	0.209017	0.0276729	0.571514	1.55744	0.0276729	1.55744	0.00361356	0.0761834	0.209017	0.0276729	0.571514	1.55744	0.0276729	1.55744	0.00361356	0.0761834	0.209017	0.0276729	0.571514	1.55744	0.0276729	1.55744	0.00361356	0.0761834	0.209017	0.0276729	0.571514	1.55744	0.0276729	1.55744	0.00361356	0.0761834	0.209017	0.0276729	0.571514	1.55744	0.0276729	1.55744	0.00361356	0.0761834	0.209017	0.0276729	0.571514	1.55744	0.0276729	1.55744	0.00361356	0.0761834	0.209017	0.0276729	0.571514	1.55744	0.0276729	1.55744	0.00361356	0.0761834	0.209017	0.0276729	0.571514	1.55744	0.0276729	1.55744	0.00361356	0.0761834	0.209017	0.0276729	0.571514	1.55744	0.0276729	1.55744	0.00361356	0.0761834	0.209017	0	0	0	0	0	0	0	0	0	0	0	0	0	0	0	0	0	0	0	0	0	0	0	0	0	0	0	0	0	0	0	0	0	0	0	0	0	0	0	0	0	0	0	0	0	0	0	0	0	0	0	0	0	0	0	0	0	0	0	0	0	0	0	0	0	0	0	0	0	0	0	0	0.747449	1.00339	1.46906	0.770187	2.73453	0.747449	1.00339	1.46906	0.747449	1.00339	1.46906	0.770187	2.73453	0.747449	1.00339	1.46906	0.747449	1.00339	1.46906	0.770187	2.73453	0.747449	1.00339	1.46906	0.747449	1.00339	1.46906	0.770187	2.73453	0.747449	1.00339	1.46906	0.747449	1.00339	1.46906	0.770187	2.73453	0.747449	1.00339	1.46906	0.747449	1.00339	1.46906	0.770187	2.73453	0.747449	1.00339	1.46906	0.747449	1.00339	1.46906	0.770187	2.73453	0.747449	1.00339	1.46906	0.747449	1.00339	1.46906	0.770187	2.73453	0.747449	1.00339	1.46906	0.747449	1.00339	1.46906	0.770187	2.73453	0.747449	1.00339	1.46906	0.747449	1.00339	1.46906	0.770187	2.73453	0.747449	1.00339	1.46906	0.747449	1.00339	1.46906	0.770187	2.73453	0.747449	1.00339	1.46906	0.747449	1.00339	1.46906	0.770187	2.73453	0.747449	1.00339	1.46906	0.747449	1.00339	1.46906	0.770187	2.73453	0.747449	1.00339	1.46906	0.747449	1.00339	1.46906	0.770187	2.73453	0.747449	1.00339	1.46906	0.584433	1.00339	1.46906	0.770187	2.73453	0.747449	1.00339	2.29197	0.571514	0.571514	1.21256	0.209017	1.55744	0.162457	0.571514	1.21256	0.162457	0.571514	1.21256	0.209017	1.55744	0.162457	0.571514	1.21256	0.162457	0.571514	1.21256	0.209017	1.55744	0.162457	0.571514	1.21256	0.162457	0.571514	1.21256	0.209017	1.55744	0.162457	0.571514	1.21256	0.162457	0.571514	1.21256	0.209017	1.55744	0.162457	0.571514	1.55744	0.0761834	0.268862	0.73453	0.0356571	2	0.0129186	0.268862	0.73453	0.0129186	0.268862	0.73453	0.0356571	2	0.0129186	0.268862	0.73453	0.0129186	0.268862	0.73453	0.0356571	2	0.0129186	0.268862	0.73453	0.0129186	0.268862	0.73453	0.0356571	2	0.0129186	0.268862	0.73453	0.0129186	0.268862	0.73453	0.0356571	2	0.0129186	0.268862	0.73453	0.0129186	0.268862	0.73453	0.0356571	2	0.0129186	0.268862	0.73453	0.0129186	0.268862	0.73453	0.0356571	2	0.0129186	0.268862	0.73453	0.0129186	0.268862	0.73453	0.0356571	2	0.0129186	0.268862	0.73453	0.0129186	0.268862	0.73453	0.0356571	2	0.0129186	0.268862	0.73453	0.0129186	0.268862	0.73453	0.0356571	2	0.0129186	0.268862	0.73453	0.0129186	0.268862	0.73453	0.0356571	2	0.0129186	0.268862	0.73453	0.0129186	0.268862	0.73453	0.0356571	2	0.0129186	0.268862	0.73453	0.0129186	0.268862	0.73453	0.0356571	2	0.0129186	0.268862	0.73453	0.0129186	0.268862	0.73453	0.0356571	2	0.0129186	0.268862	0.73453	0.0129186	0.268862	0.73453	0.0356571	2	0.0129186	0.268862	0.73453	0.0129186	0.268862	0.73453	0.0356571	2	0.0129186	0.268862	0.73453	0.0129186	0.268862	0.73453	0.0356571	2	0.0129186	0.268862	0.73453	0.0129186	0.268862	0.73453	0.0356571	2	0.0129186	0.268862	0.73453	0.0129186	0.268862	0.73453	0.0356571	2	0.0129186	0.268862	0.73453	0.0129186	0.268862	0.73453	0.0356571	2	0.0129186	0.268862	0.73453	0.0129186	0.268862	0.73453	0.0356571	2	0.0129186	0.268862	0.73453	0	0	0	0	0	0	0	0	0	0	0	0	0	0	0	0	0	0	0	0	0	0	0	0	0	0	0	0	0	0	0	0	0	0	0	0	0	0	0	0	0	0	0	0	0	0	0	0	0	0	0	0	0	0	0	0	0	0	0	0	0	0	0	0	0	0	0	0	0	0	0	0	0.575128	0.647698	0.780531	0.599187	2.12895	0.599187	1.14303	2.12895	0.575128	0.647698	0.780531	0.599187	2.12895	0.599187	1.14303	2.12895	0.575128	0.647698	0.780531	0.599187	2.12895	0.599187	1.14303	2.12895	0.575128	0.647698	0.780531	0.599187	2.12895	0.599187	1.14303	2.12895	0.575128	0.647698	0.780531	0.599187	2.12895	0.599187	1.14303	2.12895	0.575128	0.647698	0.780531	0.599187	2.12895	0.599187	1.14303	2.12895	0.575128	0.647698	0.780531	0.599187	2.12895	0.599187	1.14303	2.12895	0.575128	0.647698	0.780531	0.599187	2.12895	0.599187	1.14303	2.12895	0.575128	0.647698	0.780531	0.599187	2.12895	0.599187	1.14303	2.12895	0.575128	0.647698	0.780531	0.599187	2.12895	0.599187	1.14303	2.12895	0.575128	0.647698	0.780531	0.599187	2.12895	0.599187	1.14303	2.12895	0.575128	0.647698	0.780531	0.599187	2.12895	0.599187	1.14303	2.12895	0.575128	0.647698	0.780531	0.599187	2.12895	0.599187	1.14303	2.12895	0.575128	0.647698	0.780531	0.599187	2.12895	0.599187	1.14303	2.12895	0.272476	0.647698	0.780531	0.599187	2.12895	0.599187	1.14303	2.76999	0.268862	0.268862	0.571514	0.162457	1.21256	0.209017	0.73453	1.55744	0.0761834	0.268862	0.571514	0.162457	1.21256	0.209017	0.73453	1.55744	0.0761834	0.268862	0.571514	0.162457	1.21256	0.209017	0.73453	1.55744	0.0761834	0.268862	0.571514	0.162457	1.21256	0.209017	0.73453	1.55744	0.0761834	0.268862	0.571514	0.162457	1.21256	0.209017	0.73453	2	0.0214718	0.0761834	0.209017	0.0276729	1.55744	0.0276729	0.571514	1.55744	0.00361356	0.0761834	0.209017	0.0276729	1.55744	0.0276729	0.571514	1.55744	0.00361356	0.0761834	0.209017	0.0276729	1.55744	0.0276729	0.571514	1.55744	0.00361356	0.0761834	0.209017	0.0276729	1.55744	0.0276729	0.571514	1.55744	0.00361356	0.0761834	0.209017	0.0276729	1.55744	0.0276729	0.571514	1.55744	0.00361356	0.0761834	0.209017	0.0276729	1.55744	0.0276729	0.571514	1.55744	0.00361356	0.0761834	0.209017	0.0276729	1.55744	0.0276729	0.571514	1.55744	0.00361356	0.0761834	0.209017	0.0276729	1.55744	0.0276729	0.571514	1.55744	0.00361356	0.0761834	0.209017	0.0276729	1.55744	0.0276729	0.571514	1.55744	0.00361356	0.0761834	0.209017	0.0276729	1.55744	0.0276729	0.571514	1.55744	0.00361356	0.0761834	0.209017	0.0276729	1.55744	0.0276729	0.571514	1.55744	0.00361356	0.0761834	0.209017	0.0276729	1.55744	0.0276729	0.571514	1.55744	0.00361356	0.0761834	0.209017	0.0276729	1.55744	0.0276729	0.571514	1.55744	0.00361356	0.0761834	0.209017	0.0276729	1.55744	0.0276729	0.571514	1.55744	0.00361356	0.0761834	0.209017	0.0276729	1.55744	0.0276729	0.571514	1.55744	0.00361356	0.0761834	0.209017	0.0276729	1.55744	0.0276729	0.571514	1.55744	0.00361356	0.0761834	0.209017	0.0276729	1.55744	0.0276729	0.571514	1.55744	0.00361356	0.0761834	0.209017	0.0276729	1.55744	0.0276729	0.571514	1.55744	0.00361356	0.0761834	0.209017	0.0276729	1.55744	0.0276729	0.571514	1.55744	0.00361356	0.0761834	0.209017	0.0276729	1.55744	0.0276729	0.571514	1.55744	0.00361356	0.0761834	0.209017	0.0276729	1.55744	0.0276729	0.571514	1.55744	0	0	0	0	0	0	0	0	0	0	0	0	0	0	0	0	0	0	0	0	0	0	0	0	0	0	0	0	0	0	0	0	0	0	0	0	0	0	0	0	0	0	0	0	0	0	0	0	0	0	0	0	0	0	0	0	0	0	0	0	0	0	0	0	0	0	0	0	0	0	0	0	0.269464	0.281781	0.30452	0.281781	1.00339	0.30452	1.00339	2.26886	0.269464	0.281781	0.30452	0.281781	1.00339	0.30452	1.00339	2.26886	0.269464	0.281781	0.30452	0.281781	1.00339	0.30452	1.00339	2.26886	0.269464	0.281781	0.30452	0.281781	1.00339	0.30452	1.00339	2.26886	0.269464	0.281781	0.30452	0.281781	1.00339	0.30452	1.00339	2.26886	0.269464	0.281781	0.30452	0.281781	1.00339	0.30452	1.00339	2.26886	0.269464	0.281781	0.30452	0.281781	1.00339	0.30452	1.00339	2.26886	0.269464	0.281781	0.30452	0.281781	1.00339	0.30452	1.00339	2.26886	0.269464	0.281781	0.30452	0.281781	1.00339	0.30452	1.00339	2.26886	0.269464	0.281781	0.30452	0.281781	1.00339	0.30452	1.00339	2.26886	0.269464	0.281781	0.30452	0.281781	1.00339	0.30452	1.00339	2.26886	0.269464	0.281781	0.30452	0.281781	1.00339	0.30452	1.00339	2.26886	0.269464	0.281781	0.30452	0.281781	1.00339	0.30452	1.00339	2.26886	0.269464	0.281781	0.30452	0.281781	1.00339	0.30452	1.00339	2.26886	0.0767851	0.281781	0.30452	0.281781	1.00339	0.30452	1.00339	2.57151	0.0761834	0.0761834	0.162457	0.0761834	0.571514	0.162457	0.571514	1.21256	0.0214718	0.0761834	0.162457	0.0761834	0.571514	0.162457	0.571514	1.21256	0.0214718	0.0761834	0.162457	0.0761834	0.571514	0.162457	0.571514	1.21256	0.0214718	0.0761834	0.162457	0.0761834	0.571514	0.162457	0.571514	1.21256	0.0214718	0.0761834	0.162457	0.0761834	0.571514	0.162457	0.571514	1.55744	0.00361356	0.0129186	0.0356571	0.0129186	0.73453	0.0356571	0.73453	2	0.00060164	0.0129186	0.0356571	0.0129186	0.73453	0.0356571	0.73453	2	0.00060164	0.0129186	0.0356571	0.0129186	0.73453	0.0356571	0.73453	2	0.00060164	0.0129186	0.0356571	0.0129186	0.73453	0.0356571	0.73453	2	0.00060164	0.0129186	0.0356571	0.0129186	0.73453	0.0356571	0.73453	2	0.00060164	0.0129186	0.0356571	0.0129186	0.73453	0.0356571	0.73453	2	0.00060164	0.0129186	0.0356571	0.0129186	0.73453	0.0356571	0.73453	2	0.00060164	0.0129186	0.0356571	0.0129186	0.73453	0.0356571	0.73453	2	0.00060164	0.0129186	0.0356571	0.0129186	0.73453	0.0356571	0.73453	2	0.00060164	0.0129186	0.0356571	0.0129186	0.73453	0.0356571	0.73453	2	0.00060164	0.0129186	0.0356571	0.0129186	0.73453	0.0356571	0.73453	2	0.00060164	0.0129186	0.0356571	0.0129186	0.73453	0.0356571	0.73453	2	0.00060164	0.0129186	0.0356571	0.0129186	0.73453	0.0356571	0.73453	2	0.00060164	0.0129186	0.0356571	0.0129186	0.73453	0.0356571	0.73453	2	0.00060164	0.0129186	0.0356571	0.0129186	0.73453	0.0356571	0.73453	2	0.00060164	0.0129186	0.0356571	0.0129186	0.73453	0.0356571	0.73453	2	0.00060164	0.0129186	0.0356571	0.0129186	0.73453	0.0356571	0.73453	2	0.00060164	0.0129186	0.0356571	0.0129186	0.73453	0.0356571	0.73453	2	0.00060164	0.0129186	0.0356571	0.0129186	0.73453	0.0356571	0.73453	2	0.00060164	0.0129186	0.0356571	0.0129186	0.73453	0.0356571	0.73453	2	0.00060164	0.0129186	0.0356571	0.0129186	0.73453	0.0356571	0.73453	2	0	0	0	0	0	0	0	0	0	0	0	0	0	0	0	0	0	0	0	0	0	0	0	0	0	0	0	0	0	0	0	0	0	0	0	0	0	0	0	0	0	0	0	0	0	0	0	0	0	0	0	0	0	0	0	0	0	0	0	0	0	0	0	0	0	0	0	0	0	0	0	0	0.0762425	0.0774824	0.079797	0.079797	0.2852	0.103856	0.647698	1.63362	0.0762425	0.0774824	0.079797	0.079797	0.2852	0.103856	0.647698	1.63362	0.0762425	0.0774824	0.079797	0.079797	0.2852	0.103856	0.647698	1.63362	0.0762425	0.0774824	0.079797	0.079797	0.2852	0.103856	0.647698	1.63362	0.0762425	0.0774824	0.079797	0.079797	0.2852	0.103856	0.647698	1.63362	0.0762425	0.0774824	0.079797	0.079797	0.2852	0.103856	0.647698	1.63362	0.0762425	0.0774824	0.079797	0.079797	0.2852	0.103856	0.647698	1.63362	0.0762425	0.0774824	0.079797	0.079797	0.2852	0.103856	0.647698	1.63362	0.0762425	0.0774824	0.079797	0.079797	0.2852	0.103856	0.647698	1.63362	0.0762425	0.0774824	0.079797	0.079797	0.2852	0.103856	0.647698	1.63362	0.0762425	0.0774824	0.079797	0.079797	0.2852	0.103856	0.647698	1.63362	0.0762425	0.0774824	0.079797	0.079797	0.2852	0.103856	0.647698	1.63362	0.0762425	0.0774824	0.079797	0.079797	0.2852	0.103856	0.647698	1.63362	0.0762425	0.0774824	0.079797	0.079797	0.2852	0.103856	0.647698	1.63362	0.0129777	0.0774824	0.079797	0.079797	0.2852	0.103856	0.647698	1.7199	0.0129186	0.0129186	0.0276729	0.0214718	0.162457	0.0761834	0.268862	0.571514	0.00361356	0.0129186	0.0276729	0.0214718	0.162457	0.0761834	0.268862	0.571514	0.00361356	0.0129186	0.0276729	0.0214718	0.162457	0.0761834	0.268862	0.571514	0.00361356	0.0129186	0.0276729	0.0214718	0.162457	0.0761834	0.268862	0.571514	0.00361356	0.0129186	0.0276729	0.0214718	0.162457	0.0761834	0.268862	0.73453	0.000359761	0.00129896	0.00361356	0.00361356	0.209017	0.0276729	0.571514	1.55744	5.90635e-05	0.00129896	0.00361356	0.00361356	0.209017	0.0276729	0.571514	1.55744	5.90635e-05	0.00129896	0.00361356	0.00361356	0.209017	0.0276729	0.571514	1.55744	5.90635e-05	0.00129896	0.00361356	0.00361356	0.209017	0.0276729	0.571514	1.55744	5.90635e-05	0.00129896	0.00361356	0.00361356	0.209017	0.0276729	0.571514	1.55744	5.90635e-05	0.00129896	0.00361356	0.00361356	0.209017	0.0276729	0.571514	1.55744	5.90635e-05	0.00129896	0.00361356	0.00361356	0.209017	0.0276729	0.571514	1.55744	5.90635e-05	0.00129896	0.00361356	0.00361356	0.209017	0.0276729	0.571514	1.55744	5.90635e-05	0.00129896	0.00361356	0.00361356	0.209017	0.0276729	0.571514	1.55744	5.90635e-05	0.00129896	0.00361356	0.00361356	0.209017	0.0276729	0.571514	1.55744	5.90635e-05	0.00129896	0.00361356	0.00361356	0.209017	0.0276729	0.571514	1.55744	5.90635e-05	0.00129896	0.00361356	0.00361356	0.209017	0.0276729	0.571514	1.55744	5.90635e-05	0.00129896	0.00361356	0.00361356	0.209017	0.0276729	0.571514	1.55744	5.90635e-05	0.00129896	0.00361356	0.00361356	0.209017	0.0276729	0.571514	1.55744	5.90635e-05	0.00129896	0.00361356	0.00361356	0.209017	0.0276729	0.571514	1.55744	5.90635e-05	0.00129896	0.00361356	0.00361356	0.209017	0.0276729	0.571514	1.55744	5.90635e-05	0.00129896	0.00361356	0.00361356	0.209017	0.0276729	0.571514	1.55744	5.90635e-05	0.00129896	0.00361356	0.00361356	0.209017	0.0276729	0.571514	1.55744	5.90635e-05	0.00129896	0.00361356	0.00361356	0.209017	0.0276729	0.571514	1.55744	5.90635e-05	0.00129896	0.00361356	0.00361356	0.209017	0.0276729	0.571514	1.55744	5.90635e-05	0.00129896	0.00361356	0.00361356	0.209017	0.0276729	0.571514	1.55744	0	0	0	0	0	0	0	0	0	0	0	0	0	0	0	0	0	0	0	0	0	0	0	0	0	0	0	0	0	0	0	0	0	0	0	0	0	0	0	0	0	0	0	0	0	0	0	0	0	0	0	0	0	0	0	0	0	0	0	0	0	0	0	0	0	0	0	0	0	0	0	0	0.012922	0.0129952	0.0131336	0.0135203	0.0485757	0.0258373	0.281781	0.747449	0.012922	0.0129952	0.0131336	0.0135203	0.0485757	0.0258373	0.281781	0.747449	0.012922	0.0129952	0.0131336	0.0135203	0.0485757	0.0258373	0.281781	0.747449	0.012922	0.0129952	0.0131336	0.0135203	0.0485757	0.0258373	0.281781	0.747449	0.012922	0.0129952	0.0131336	0.0135203	0.0485757	0.0258373	0.281781	0.747449	0.012922	0.0129952	0.0131336	0.0135203	0.0485757	0.0258373	0.281781	0.747449	0.012922	0.0129952	0.0131336	0.0135203	0.0485757	0.0258373	0.281781	0.747449	0.012922	0.0129952	0.0131336	0.0135203	0.0485757	0.0258373	0.281781	0.747449	0.012922	0.0129952	0.0131336	0.0135203	0.0485757	0.0258373	0.281781	0.747449	0.012922	0.0129952	0.0131336	0.0135203	0.0485757	0.0258373	0.281781	0.747449	0.012922	0.0129952	0.0131336	0.0135203	0.0485757	0.0258373	0.281781	0.747449	0.012922	0.0129952	0.0131336	0.0135203	0.0485757	0.0258373	0.281781	0.747449	0.012922	0.0129952	0.0131336	0.0135203	0.0485757	0.0258373	0.281781	0.747449	0.012922	0.0129952	0.0131336	0.0135203	0.0485757	0.0258373	0.281781	0.747449	0.00130234	0.0129952	0.0131336	0.0135203	0.0485757	0.0258373	0.281781	0.762203	0.00129896	0.00129896	0.00279894	0.00361356	0.0276729	0.0214718	0.0761834	0.162457	0.000359761	0.00129896	0.00279894	0.00361356	0.0276729	0.0214718	0.0761834	0.162457	0.000359761	0.00129896	0.00279894	0.00361356	0.0276729	0.0214718	0.0761834	0.162457	0.000359761	0.00129896	0.00279894	0.00361356	0.0276729	0.0214718	0.0761834	0.162457	0.000359761	0.00129896	0.00279894	0.00361356	0.0276729	0.0214718	0.0761834	0.209017	2.09297e-05	7.65089e-05	0.000214933	0.00060164	0.0356571	0.0129186	0.268862	0.73453	3.37645e-06	7.65089e-05	0.000214933	0.00060164	0.0356571	0.0129186	0.268862	0.73453	3.37645e-06	7.65089e-05	0.000214933	0.00060164	0.0356571	0.0129186	0.268862	0.73453	3.37645e-06	7.65089e-05	0.000214933	0.00060164	0.0356571	0.0129186	0.268862	0.73453	3.37645e-06	7.65089e-05	0.000214933	0.00060164	0.0356571	0.0129186	0.268862	0.73453	3.37645e-06	7.65089e-05	0.000214933	0.00060164	0.0356571	0.0129186	0.268862	0.73453	3.37645e-06	7.65089e-05	0.000214933	0.00060164	0.0356571	0.0129186	0.268862	0.73453	3.37645e-06	7.65089e-05	0.000214933	0.00060164	0.0356571	0.0129186	0.268862	0.73453	3.37645e-06	7.65089e-05	0.000214933	0.00060164	0.0356571	0.0129186	0.268862	0.73453	3.37645e-06	7.65089e-05	0.000214933	0.00060164	0.0356571	0.0129186	0.268862	0.73453	3.37645e-06	7.65089e-05	0.000214933	0.00060164	0.0356571	0.0129186	0.268862	0.73453	3.37645e-06	7.65089e-05	0.000214933	0.00060164	0.0356571	0.0129186	0.268862	0.73453	3.37645e-06	7.65089e-05	0.000214933	0.00060164	0.0356571	0.0129186	0.268862	0.73453	3.37645e-06	7.65089e-05	0.000214933	0.00060164	0.0356571	0.0129186	0.268862	0.73453	3.37645e-06	7.65089e-05	0.000214933	0.00060164	0.0356571	0.0129186	0.268862	0.73453	3.37645e-06	7.65089e-05	0.000214933	0.00060164	0.0356571	0.0129186	0.268862	0.73453	3.37645e-06	7.65089e-05	0.000214933	0.00060164	0.0356571	0.0129186	0.268862	0.73453	3.37645e-06	7.65089e-05	0.000214933	0.00060164	0.0356571	0.0129186	0.268862	0.73453	3.37645e-06	7.65089e-05	0.000214933	0.00060164	0.0356571	0.0129186	0.268862	0.73453	3.37645e-06	7.65089e-05	0.000214933	0.00060164	0.0356571	0.0129186	0.268862	0.73453	3.37645e-06	7.65089e-05	0.000214933	0.00060164	0.0356571	0.0129186	0.268862	0.73453	0	0	0	0	0	0	0	0	0	0	0	0	0	0	0	0	0	0	0	0	0	0	0	0	0	0	0	0	0	0	0	0	0	0	0	0	0	0	0	0	0	0	0	0	0	0	0	0	0	0	0	0	0	0	0	0	0	0	0	0	0	0	0	0	0	0	0	0	0	0	0	0	0.00129907	0.00130156	0.00130635	0.00135803	0.00491252	0.00491252	0.0774824	0.210316	0.00129907	0.00130156	0.00130635	0.00135803	0.00491252	0.00491252	0.0774824	0.210316	0.00129907	0.00130156	0.00130635	0.00135803	0.00491252	0.00491252	0.0774824	0.210316	0.00129907	0.00130156	0.00130635	0.00135803	0.00491252	0.00491252	0.0774824	0.210316	0.00129907	0.00130156	0.00130635	0.00135803	0.00491252	0.00491252	0.0774824	0.210316	0.00129907	0.00130156	0.00130635	0.00135803	0.00491252	0.00491252	0.0774824	0.210316	0.00129907	0.00130156	0.00130635	0.00135803	0.00491252	0.00491252	0.0774824	0.210316	0.00129907	0.00130156	0.00130635	0.00135803	0.00491252	0.00491252	0.0774824	0.210316	0.00129907	0.00130156	0.00130635	0.00135803	0.00491252	0.00491252	0.0774824	0.210316	0.00129907	0.00130156	0.00130635	0.00135803	0.00491252	0.00491252	0.0774824	0.210316	0.00129907	0.00130156	0.00130635	0.00135803	0.00491252	0.00491252	0.0774824	0.210316	0.00129907	0.00130156	0.00130635	0.00135803	0.00491252	0.00491252	0.0774824	0.210316	0.00129907	0.00130156	0.00130635	0.00135803	0.00491252	0.00491252	0.0774824	0.210316	0.00129907	0.00130156	0.00130635	0.00135803	0.00491252	0.00491252	0.0774824	0.210316	7.66195e-05	0.00130156	0.00130635	0.00135803	0.00491252	0.00491252	0.0774824	0.211816	7.65089e-05	7.65089e-05	0.000166074	0.000359761	0.00279894	0.00361356	0.0129186	0.0276729	2.09297e-05	7.65089e-05	0.000166074	0.000359761	0.00279894	0.00361356	0.0129186	0.0276729	2.09297e-05	7.65089e-05	0.000166074	0.000359761	0.00279894	0.00361356	0.0129186	0.0276729	2.09297e-05	7.65089e-05	0.000166074	0.000359761	0.00279894	0.00361356	0.0129186	0.0276729	2.09297e-05	7.65089e-05	0.000166074	0.000359761	0.00279894	0.00361356	0.0129186	0.0356571	7.00519e-07	2.5994e-06	7.38955e-06	5.90635e-05	0.00361356	0.00361356	0.0761834	0.209017	1.10636e-07	2.5994e-06	7.38955e-06	5.90635e-05	0.00361356	0.00361356	0.0761834	0.209017	1.10636e-07	2.5994e-06	7.38955e-06	5.90635e-05	0.00361356	0.00361356	0.0761834	0.209017	1.10636e-07	2.5994e-06	7.38955e-06	5.90635e-05	0.00361356	0.00361356	0.0761834	0.209017	1.10636e-07	2.5994e-06	7.38955e-06	5.90635e-05	0.00361356	0.00361356	0.0761834	0.209017	1.10636e-07	2.5994e-06	7.38955e-06	5.90635e-05	0.00361356	0.00361356	0.0761834	0.209017	1.10636e-07	2.5994e-06	7.38955e-06	5.90635e-05	0.00361356	0.00361356	0.0761834	0.209017	1.10636e-07	2.5994e-06	7.38955e-06	5.90635e-05	0.00361356	0.00361356	0.0761834	0.209017	1.10636e-07	2.5994e-06	7.38955e-06	5.90635e-05	0.00361356	0.00361356	0.0761834	0.209017	1.10636e-07	2.5994e-06	7.38955e-06	5.90635e-05	0.00361356	0.00361356	0.0761834	0.209017	1.10636e-07	2.5994e-06	7.38955e-06	5.90635e-05	0.00361356	0.00361356	0.0761834	0.209017	1.10636e-07	2.5994e-06	7.38955e-06	5.90635e-05	0.00361356	0.00361356	0.0761834	0.209017	1.10636e-07	2.5994e-06	7.38955e-06	5.90635e-05	0.00361356	0.00361356	0.0761834	0.209017	1.10636e-07	2.5994e-06	7.38955e-06	5.90635e-05	0.00361356	0.00361356	0.0761834	0.209017	1.10636e-07	2.5994e-06	7.38955e-06	5.90635e-05	0.00361356	0.00361356	0.0761834	0.209017	1.10636e-07	2.5994e-06	7.38955e-06	5.90635e-05	0.00361356	0.00361356	0.0761834	0.209017	1.10636e-07	2.5994e-06	7.38955e-06	5.90635e-05	0.00361356	0.00361356	0.0761834	0.209017	1.10636e-07	2.5994e-06	7.38955e-06	5.90635e-05	0.00361356	0.00361356	0.0761834	0.209017	1.10636e-07	2.5994e-06	7.38955e-06	5.90635e-05	0.00361356	0.00361356	0.0761834	0.209017	1.10636e-07	2.5994e-06	7.38955e-06	5.90635e-05	0.00361356	0.00361356	0.0761834	0.209017	1.10636e-07	2.5994e-06	7.38955e-06	5.90635e-05	0.00361356	0.00361356	0.0761834	0.209017	0	0	0	0	0	0	0	0	0	0	0	0	0	0	0	0	0	0	0	0	0	0	0	0	0	0	0	0	0	0	0	0	0	0	0	0	0	0	0	0	0	0	0	0	0	0	0	0	0	0	0	0	0	0	0	0	0	0	0	0	0	0	0	0	0	0	0	0	0	0	0	0	0.000719521	0.0218316	0.162817	0.000365454	0.0031587	0.000359771	0.000360461	0.000365454	0.000719521	0.0218316	0.162817	0.000365454	0.0031587	0.000359771	0.000360461	0.000365454	0.000719521	0.0218316	0.162817	0.000365454	0.0031587	0.000359771	0.000360461	0.000365454	0.000719521	0.0218316	0.162817	0.000365454	0.0031587	0.000359771	0.000360461	0.000365454	0.000719521	0.0218316	0.162817	0.000365454	0.0031587	0.000359771	0.000360461	0.000365454	0.000719521	0.0218316	0.162817	0.000365454	0.0031587	0.000359771	0.000360461	0.000365454	0.000719521	0.0218316	0.162817	0.000365454	0.0031587	0.000359771	0.000360461	0.000365454	0.000719521	0.0218316	0.162817	0.000365454	0.0031587	0.000359771	0.000360461	0.000365454	0.000719521	0.0218316	0.162817	0.000365454	0.0031587	0.000359771	0.000360461	0.000365454	0.000719521	0.0218316	0.162817	0.000365454	0.0031587	0.000359771	0.000360461	0.000365454	0.000719521	0.0218316	0.162817	0.000365454	0.0031587	0.000359771	0.000360461	0.000365454	0.000719521	0.0218316	0.162817	0.000365454	0.0031587	0.000359771	0.000360461	0.000365454	0.000719521	0.0218316	0.162817	0.000365454	0.0031587	0.000359771	0.000360461	0.000365454	0.000719521	0.0218316	0.162817	0.000365454	0.0031587	0.000359771	0.000360461	0.000365454	0.00397332	0.0218316	0.162817	0.000365454	0.0031587	0.000359771	0.000360461	0.00130466	0.00361356	0.00361356	0.0129186	5.90635e-05	0.00129896	3.37645e-06	2.09297e-05	7.65089e-05	0.00060164	0.00361356	0.0129186	5.90635e-05	0.00129896	3.37645e-06	2.09297e-05	7.65089e-05	0.00060164	0.00361356	0.0129186	5.90635e-05	0.00129896	3.37645e-06	2.09297e-05	7.65089e-05	0.00060164	0.00361356	0.0129186	5.90635e-05	0.00129896	3.37645e-06	2.09297e-05	7.65089e-05	0.00060164	0.00361356	0.0129186	5.90635e-05	0.00129896	3.37645e-06	2.09297e-05	0.000166074	0.00361356	0.0214718	0.162457	5.69289e-06	0.00279894	1.01368e-08	7.00519e-07	5.69289e-06	0.000359761	0.0214718	0.162457	5.69289e-06	0.00279894	1.01368e-08	7.00519e-07	5.69289e-06	0.000359761	0.0214718	0.162457	5.69289e-06	0.00279894	1.01368e-08	7.00519e-07	5.69289e-06	0.000359761	0.0214718	0.162457	5.69289e-06	0.00279894	1.01368e-08	7.00519e-07	5.69289e-06	0.000359761	0.0214718	0.162457	5.69289e-06	0.00279894	1.01368e-08	7.00519e-07	5.69289e-06	0.000359761	0.0214718	0.162457	5.69289e-06	0.00279894	1.01368e-08	7.00519e-07	5.69289e-06	0.000359761	0.0214718	0.162457	5.69289e-06	0.00279894	1.01368e-08	7.00519e-07	5.69289e-06	0.000359761	0.0214718	0.162457	5.69289e-06	0.00279894	1.01368e-08	7.00519e-07	5.69289e-06	0.000359761	0.0214718	0.162457	5.69289e-06	0.00279894	1.01368e-08	7.00519e-07	5.69289e-06	0.000359761	0.0214718	0.162457	5.69289e-06	0.00279894	1.01368e-08	7.00519e-07	5.69289e-06	0.000359761	0.0214718	0.162457	5.69289e-06	0.00279894	1.01368e-08	7.00519e-07	5.69289e-06	0.000359761	0.0214718	0.162457	5.69289e-06	0.00279894	1.01368e-08	7.00519e-07	5.69289e-06	0.000359761	0.0214718	0.162457	5.69289e-06	0.00279894	1.01368e-08	7.00519e-07	5.69289e-06	0.000359761	0.0214718	0.162457	5.69289e-06	0.00279894	1.01368e-08	7.00519e-07	5.69289e-06	0.000359761	0.0214718	0.162457	5.69289e-06	0.00279894	1.01368e-08	7.00519e-07	5.69289e-06	0.000359761	0.0214718	0.162457	5.69289e-06	0.00279894	1.01368e-08	7.00519e-07	5.69289e-06	0.000359761	0.0214718	0.162457	5.69289e-06	0.00279894	1.01368e-08	7.00519e-07	5.69289e-06	0.000359761	0.0214718	0.162457	5.69289e-06	0.00279894	1.01368e-08	7.00519e-07	5.69289e-06	0.000359761	0.0214718	0.162457	5.69289e-06	0.00279894	1.01368e-08	7.00519e-07	5.69289e-06	0.000359761	0.0214718	0.162457	5.69289e-06	0.00279894	1.01368e-08	7.00519e-07	5.69289e-06	0.000359761	0.0214718	0.162457	5.69289e-06	0.00279894	1.01368e-08	7.00519e-07	5.69289e-06	0	0	0	0	0	0	0	0	0	0	0	0	0	0	0	0	0	0	0	0	0	0	0	0	0	0	0	0	0	0	0	0	0	0	0	0	0	0	0	0	0	0	0	0	0	0	0	0	0	0	0	0	0	0	0	0	0	0	0	0	0	0	0	0	0	0	0	0	0	0	0	0	0.00491252	0.079797	0.575128	0.00367262	0.0312864	0.00361387	0.00363449	0.00377963	0.00491252	0.079797	0.575128	0.00367262	0.0312864	0.00361387	0.00363449	0.00377963	0.00491252	0.079797	0.575128	0.00367262	0.0312864	0.00361387	0.00363449	0.00377963	0.00491252	0.079797	0.575128	0.00367262	0.0312864	0.00361387	0.00363449	0.00377963	0.00491252	0.079797	0.575128	0.00367262	0.0312864	0.00361387	0.00363449	0.00377963	0.00491252	0.079797	0.575128	0.00367262	0.0312864	0.00361387	0.00363449	0.00377963	0.00491252	0.079797	0.575128	0.00367262	0.0312864	0.00361387	0.00363449	0.00377963	0.00491252	0.079797	0.575128	0.00367262	0.0312864	0.00361387	0.00363449	0.00377963	0.00491252	0.079797	0.575128	0.00367262	0.0312864	0.00361387	0.00363449	0.00377963	0.00491252	0.079797	0.575128	0.00367262	0.0312864	0.00361387	0.00363449	0.00377963	0.00491252	0.079797	0.575128	0.00367262	0.0312864	0.00361387	0.00363449	0.00377963	0.00491252	0.079797	0.575128	0.00367262	0.0312864	0.00361387	0.00363449	0.00377963	0.00491252	0.079797	0.575128	0.00367262	0.0312864	0.00361387	0.00363449	0.00377963	0.00491252	0.079797	0.575128	0.00367262	0.0312864	0.00361387	0.00363449	0.00377963	0.0227708	0.079797	0.575128	0.00367262	0.0312864	0.00361387	0.00363449	0.0130847	0.0214718	0.0214718	0.0761834	0.00060164	0.0129186	5.90635e-05	0.000359761	0.00129896	0.00361356	0.0214718	0.0761834	0.00060164	0.0129186	5.90635e-05	0.000359761	0.00129896	0.00361356	0.0214718	0.0761834	0.00060164	0.0129186	5.90635e-05	0.000359761	0.00129896	0.00361356	0.0214718	0.0761834	0.00060164	0.0129186	5.90635e-05	0.000359761	0.00129896	0.00361356	0.0214718	0.0761834	0.00060164	0.0129186	5.90635e-05	0.000359761	0.00279894	0.0129186	0.0761834	0.571514	5.90635e-05	0.0276729	3.18072e-07	2.09297e-05	0.000166074	0.00129896	0.0761834	0.571514	5.90635e-05	0.0276729	3.18072e-07	2.09297e-05	0.000166074	0.00129896	0.0761834	0.571514	5.90635e-05	0.0276729	3.18072e-07	2.09297e-05	0.000166074	0.00129896	0.0761834	0.571514	5.90635e-05	0.0276729	3.18072e-07	2.09297e-05	0.000166074	0.00129896	0.0761834	0.571514	5.90635e-05	0.0276729	3.18072e-07	2.09297e-05	0.000166074	0.00129896	0.0761834	0.571514	5.90635e-05	0.0276729	3.18072e-07	2.09297e-05	0.000166074	0.00129896	0.0761834	0.571514	5.90635e-05	0.0276729	3.18072e-07	2.09297e-05	0.000166074	0.00129896	0.0761834	0.571514	5.90635e-05	0.0276729	3.18072e-07	2.09297e-05	0.000166074	0.00129896	0.0761834	0.571514	5.90635e-05	0.0276729	3.18072e-07	2.09297e-05	0.000166074	0.00129896	0.0761834	0.571514	5.90635e-05	0.0276729	3.18072e-07	2.09297e-05	0.000166074	0.00129896	0.0761834	0.571514	5.90635e-05	0.0276729	3.18072e-07	2.09297e-05	0.000166074	0.00129896	0.0761834	0.571514	5.90635e-05	0.0276729	3.18072e-07	2.09297e-05	0.000166074	0.00129896	0.0761834	0.571514	5.90635e-05	0.0276729	3.18072e-07	2.09297e-05	0.000166074	0.00129896	0.0761834	0.571514	5.90635e-05	0.0276729	3.18072e-07	2.09297e-05	0.000166074	0.00129896	0.0761834	0.571514	5.90635e-05	0.0276729	3.18072e-07	2.09297e-05	0.000166074	0.00129896	0.0761834	0.571514	5.90635e-05	0.0276729	3.18072e-07	2.09297e-05	0.000166074	0.00129896	0.0761834	0.571514	5.90635e-05	0.0276729	3.18072e-07	2.09297e-05	0.000166074	0.00129896	0.0761834	0.571514	5.90635e-05	0.0276729	3.18072e-07	2.09297e-05	0.000166074	0.00129896	0.0761834	0.571514	5.90635e-05	0.0276729	3.18072e-07	2.09297e-05	0.000166074	0.00129896	0.0761834	0.571514	5.90635e-05	0.0276729	3.18072e-07	2.09297e-05	0.000166074	0.00129896	0.0761834	0.571514	5.90635e-05	0.0276729	3.18072e-07	2.09297e-05	0.000166074	0	0	0	0	0	0	0	0	0	0	0	0	0	0	0	0	0	0	0	0	0	0	0	0	0	0	0	0	0	0	0	0	0	0	0	0	0	0	0	0	0	0	0	0	0	0	0	0	0	0	0	0	0	0	0	0	0	0	0	0	0	0	0	0	0	0	0	0	0	0	0	0	0.0242708	0.183929	1.23403	0.0218316	0.183929	0.0214775	0.0218316	0.0242708	0.0242708	0.183929	1.23403	0.0218316	0.183929	0.0214775	0.0218316	0.0242708	0.0242708	0.183929	1.23403	0.0218316	0.183929	0.0214775	0.0218316	0.0242708	0.0242708	0.183929	1.23403	0.0218316	0.183929	0.0214775	0.0218316	0.0242708	0.0242708	0.183929	1.23403	0.0218316	0.183929	0.0214775	0.0218316	0.0242708	0.0242708	0.183929	1.23403	0.0218316	0.183929	0.0214775	0.0218316	0.0242708	0.0242708	0.183929	1.23403	0.0218316	0.183929	0.0214775	0.0218316	0.0242708	0.0242708	0.183929	1.23403	0.0218316	0.183929	0.0214775	0.0218316	0.0242708	0.0242708	0.183929	1.23403	0.0218316	0.183929	0.0214775	0.0218316	0.0242708	0.0242708	0.183929	1.23403	0.0218316	0.183929	0.0214775	0.0218316	0.0242708	0.0242708	0.183929	1.23403	0.0218316	0.183929	0.0214775	0.0218316	0.0242708	0.0242708	0.183929	1.23403	0.0218316	0.183929	0.0214775	0.0218316	0.0242708	0.0242708	0.183929	1.23403	0.0218316	0.183929	0.0214775	0.0218316	0.0242708	0.0242708	0.183929	1.23403	0.0218316	0.183929	0.0214775	0.0218316	0.0242708	0.0789824	0.183929	1.23403	0.0218316	0.183929	0.0214775	0.0218316	0.0789824	0.0761834	0.0761834	0.268862	0.00361356	0.0761834	0.00060164	0.00361356	0.0129186	0.0129186	0.0761834	0.268862	0.00361356	0.0761834	0.00060164	0.00361356	0.0129186	0.0129186	0.0761834	0.268862	0.00361356	0.0761834	0.00060164	0.00361356	0.0129186	0.0129186	0.0761834	0.268862	0.00361356	0.0761834	0.00060164	0.00361356	0.0129186	0.0129186	0.0761834	0.268862	0.00361356	0.0761834	0.00060164	0.00361356	0.0276729	0.0276729	0.162457	1.21256	0.000359761	0.162457	5.69289e-06	0.000359761	0.00279894	0.00279894	0.162457	1.21256	0.000359761	0.162457	5.69289e-06	0.000359761	0.00279894	0.00279894	0.162457	1.21256	0.000359761	0.162457	5.69289e-06	0.000359761	0.00279894	0.00279894	0.162457	1.21256	0.000359761	0.162457	5.69289e-06	0.000359761	0.00279894	0.00279894	0.162457	1.21256	0.000359761	0.162457	5.69289e-06	0.000359761	0.00279894	0.00279894	0.162457	1.21256	0.000359761	0.162457	5.69289e-06	0.000359761	0.00279894	0.00279894	0.162457	1.21256	0.000359761	0.162457	5.69289e-06	0.000359761	0.00279894	0.00279894	0.162457	1.21256	0.000359761	0.162457	5.69289e-06	0.000359761	0.00279894	0.00279894	0.162457	1.21256	0.000359761	0.162457	5.69289e-06	0.000359761	0.00279894	0.00279894	0.162457	1.21256	0.000359761	0.162457	5.69289e-06	0.000359761	0.00279894	0.00279894	0.162457	1.21256	0.000359761	0.162457	5.69289e-06	0.000359761	0.00279894	0.00279894	0.162457	1.21256	0.000359761	0.162457	5.69289e-06	0.000359761	0.00279894	0.00279894	0.162457	1.21256	0.000359761	0.162457	5.69289e-06	0.000359761	0.00279894	0.00279894	0.162457	1.21256	0.000359761	0.162457	5.69289e-06	0.000359761	0.00279894	0.00279894	0.162457	1.21256	0.000359761	0.162457	5.69289e-06	0.000359761	0.00279894	0.00279894	0.162457	1.21256	0.000359761	0.162457	5.69289e-06	0.000359761	0.00279894	0.00279894	0.162457	1.21256	0.000359761	0.162457	5.69289e-06	0.000359761	0.00279894	0.00279894	0.162457	1.21256	0.000359761	0.162457	5.69289e-06	0.000359761	0.00279894	0.00279894	0.162457	1.21256	0.000359761	0.162457	5.69289e-06	0.000359761	0.00279894	0.00279894	0.162457	1.21256	0.000359761	0.162457	5.69289e-06	0.000359761	0.00279894	0.00279894	0.162457	1.21256	0.000359761	0.162457	5.69289e-06	0.000359761	0.00279894	0	0	0	0	0	0	0	0	0	0	0	0	0	0	0	0	0	0	0	0	0	0	0	0	0	0	0	0	0	0	0	0	0	0	0	0	0	0	0	0	0	0	0	0	0	0	0	0	0	0	0	0	0	0	0	0	0	0	0	0	0	0	0	0	0	0	0	0	0	0	0	0	0.079797	0.2852	1.63362	0.0774824	0.647698	0.0762425	0.079797	0.103856	0.079797	0.2852	1.63362	0.0774824	0.647698	0.0762425	0.079797	0.103856	0.079797	0.2852	1.63362	0.0774824	0.647698	0.0762425	0.079797	0.103856	0.079797	0.2852	1.63362	0.0774824	0.647698	0.0762425	0.079797	0.103856	0.079797	0.2852	1.63362	0.0774824	0.647698	0.0762425	0.079797	0.103856	0.079797	0.2852	1.63362	0.0774824	0.647698	0.0762425	0.079797	0.103856	0.079797	0.2852	1.63362	0.0774824	0.647698	0.0762425	0.079797	0.103856	0.079797	0.2852	1.63362	0.0774824	0.647698	0.0762425	0.079797	0.103856	0.079797	0.2852	1.63362	0.0774824	0.647698	0.0762425	0.079797	0.103856	0.079797	0.2852	1.63362	0.0774824	0.647698	0.0762425	0.079797	0.103856	0.079797	0.2852	1.63362	0.0774824	0.647698	0.0762425	0.079797	0.103856	0.079797	0.2852	1.63362	0.0774824	0.647698	0.0762425	0.079797	0.103856	0.079797	0.2852	1.63362	0.0774824	0.647698	0.0762425	0.079797	0.103856	0.079797	0.2852	1.63362	0.0774824	0.647698	0.0762425	0.079797	0.103856	0.166071	0.2852	1.63362	0.0774824	0.647698	0.0762425	0.079797	0.296535	0.162457	0.162457	0.571514	0.0129186	0.268862	0.00361356	0.0214718	0.0761834	0.0276729	0.162457	0.571514	0.0129186	0.268862	0.00361356	0.0214718	0.0761834	0.0276729	0.162457	0.571514	0.0129186	0.268862	0.00361356	0.0214718	0.0761834	0.0276729	0.162457	0.571514	0.0129186	0.268862	0.00361356	0.0214718	0.0761834	0.0276729	0.162457	0.571514	0.0129186	0.268862	0.00361356	0.0214718	0.162457	0.0356571	0.209017	1.55744	0.00129896	0.571514	5.90635e-05	0.00361356	0.0276729	0.00361356	0.209017	1.55744	0.00129896	0.571514	5.90635e-05	0.00361356	0.0276729	0.00361356	0.209017	1.55744	0.00129896	0.571514	5.90635e-05	0.00361356	0.0276729	0.00361356	0.209017	1.55744	0.00129896	0.571514	5.90635e-05	0.00361356	0.0276729	0.00361356	0.209017	1.55744	0.00129896	0.571514	5.90635e-05	0.00361356	0.0276729	0.00361356	0.209017	1.55744	0.00129896	0.571514	5.90635e-05	0.00361356	0.0276729	0.00361356	0.209017	1.55744	0.00129896	0.571514	5.90635e-05	0.00361356	0.0276729	0.00361356	0.209017	1.55744	0.00129896	0.571514	5.90635e-05	0.00361356	0.0276729	0.00361356	0.209017	1.55744	0.00129896	0.571514	5.90635e-05	0.00361356	0.0276729	0.00361356	0.209017	1.55744	0.00129896	0.571514	5.90635e-05	0.00361356	0.0276729	0.00361356	0.209017	1.55744	0.00129896	0.571514	5.90635e-05	0.00361356	0.0276729	0.00361356	0.209017	1.55744	0.00129896	0.571514	5.90635e-05	0.00361356	0.0276729	0.00361356	0.209017	1.55744	0.00129896	0.571514	5.90635e-05	0.00361356	0.0276729	0.00361356	0.209017	1.55744	0.00129896	0.571514	5.90635e-05	0.00361356	0.0276729	0.00361356	0.209017	1.55744	0.00129896	0.571514	5.90635e-05	0.00361356	0.0276729	0.00361356	0.209017	1.55744	0.00129896	0.571514	5.90635e-05	0.00361356	0.0276729	0.00361356	0.209017	1.55744	0.00129896	0.571514	5.90635e-05	0.00361356	0.0276729	0.00361356	0.209017	1.55744	0.00129896	0.571514	5.90635e-05	0.00361356	0.0276729	0.00361356	0.209017	1.55744	0.00129896	0.571514	5.90635e-05	0.00361356	0.0276729	0.00361356	0.209017	1.55744	0.00129896	0.571514	5.90635e-05	0.00361356	0.0276729	0.00361356	0.209017	1.55744	0.00129896	0.571514	5.90635e-05	0.00361356	0.0276729	0	0	0	0	0	0	0	0	0	0	0	0	0	0	0	0	0	0	0	0	0	0	0	0	0	0	0	0	0	0	0	0	0	0	0	0	0	0	0	0	0	0	0	0	0	0	0	0	0	0	0	0	0	0	0	0	0	0	0	0	0	0	0	0	0	0	0	0	0	0	0	0	0.165256	0.324915	1.37501	0.165256	1.37501	0.162817	0.183929	0.324915	0.165256	0.324915	1.37501	0.165256	1.37501	0.162817	0.183929	0.324915	0.165256	0.324915	1.37501	0.165256	1.37501	0.162817	0.183929	0.324915	0.165256	0.324915	1.37501	0.165256	1.37501	0.162817	0.183929	0.324915	0.165256	0.324915	1.37501	0.165256	1.37501	0.162817	0.183929	0.324915	0.165256	0.324915	1.37501	0.165256	1.37501	0.162817	0.183929	0.324915	0.165256	0.324915	1.37501	0.165256	1.37501	0.162817	0.183929	0.324915	0.165256	0.324915	1.37501	0.165256	1.37501	0.162817	0.183929	0.324915	0.165256	0.324915	1.37501	0.165256	1.37501	0.162817	0.183929	0.324915	0.165256	0.324915	1.37501	0.165256	1.37501	0.162817	0.183929	0.324915	0.165256	0.324915	1.37501	0.165256	1.37501	0.162817	0.183929	0.324915	0.165256	0.324915	1.37501	0.165256	1.37501	0.162817	0.183929	0.324915	0.165256	0.324915	1.37501	0.165256	1.37501	0.162817	0.183929	0.324915	0.165256	0.324915	1.37501	0.165256	1.37501	0.162817	0.183929	0.324915	0.211816	0.324915	1.37501	0.165256	1.37501	0.162817	0.183929	0.733972	0.209017	0.209017	0.73453	0.0276729	0.571514	0.0129186	0.0761834	0.268862	0.0356571	0.209017	0.73453	0.0276729	0.571514	0.0129186	0.0761834	0.268862	0.0356571	0.209017	0.73453	0.0276729	0.571514	0.0129186	0.0761834	0.268862	0.0356571	0.209017	0.73453	0.0276729	0.571514	0.0129186	0.0761834	0.268862	0.0356571	0.209017	0.73453	0.0276729	0.571514	0.0129186	0.0761834	0.571514	0.0276729	0.162457	1.21256	0.00279894	1.21256	0.000359761	0.0214718	0.162457	0.00279894	0.162457	1.21256	0.00279894	1.21256	0.000359761	0.0214718	0.162457	0.00279894	0.162457	1.21256	0.00279894	1.21256	0.000359761	0.0214718	0.162457	0.00279894	0.162457	1.21256	0.00279894	1.21256	0.000359761	0.0214718	0.162457	0.00279894	0.162457	1.21256	0.00279894	1.21256	0.000359761	0.0214718	0.162457	0.00279894	0.162457	1.21256	0.00279894	1.21256	0.000359761	0.0214718	0.162457	0.00279894	0.162457	1.21256	0.00279894	1.21256	0.000359761	0.0214718	0.162457	0.00279894	0.162457	1.21256	0.00279894	1.21256	0.000359761	0.0214718	0.162457	0.00279894	0.162457	1.21256	0.00279894	1.21256	0.000359761	0.0214718	0.162457	0.00279894	0.162457	1.21256	0.00279894	1.21256	0.000359761	0.0214718	0.162457	0.00279894	0.162457	1.21256	0.00279894	1.21256	0.000359761	0.0214718	0.162457	0.00279894	0.162457	1.21256	0.00279894	1.21256	0.000359761	0.0214718	0.162457	0.00279894	0.162457	1.21256	0.00279894	1.21256	0.000359761	0.0214718	0.162457	0.00279894	0.162457	1.21256	0.00279894	1.21256	0.000359761	0.0214718	0.162457	0.00279894	0.162457	1.21256	0.00279894	1.21256	0.000359761	0.0214718	0.162457	0.00279894	0.162457	1.21256	0.00279894	1.21256	0.000359761	0.0214718	0.162457	0.00279894	0.162457	1.21256	0.00279894	1.21256	0.000359761	0.0214718	0.162457	0.00279894	0.162457	1.21256	0.00279894	1.21256	0.000359761	0.0214718	0.162457	0.00279894	0.162457	1.21256	0.00279894	1.21256	0.000359761	0.0214718	0.162457	0.00279894	0.162457	1.21256	0.00279894	1.21256	0.000359761	0.0214718	0.162457	0.00279894	0.162457	1.21256	0.00279894	1.21256	0.000359761	0.0214718	0.162457	0	0	0	0	0	0	0	0	0	0	0	0	0	0	0	0	0	0	0	0	0	0	0	0	0	0	0	0	0	0	0	0	0	0	0	0	0	0	0	0	0	0	0	0	0	0	0	0	0	0	0	0	0	0	0	0	0	0	0	0	0	0	0	0	0	0	0	0	0	0	0	0	0.210316	0.2852	0.780531	0.21263	1.76646	0.210316	0.2852	0.780531	0.210316	0.2852	0.780531	0.21263	1.76646	0.210316	0.2852	0.780531	0.210316	0.2852	0.780531	0.21263	1.76646	0.210316	0.2852	0.780531	0.210316	0.2852	0.780531	0.21263	1.76646	0.210316	0.2852	0.780531	0.210316	0.2852	0.780531	0.21263	1.76646	0.210316	0.2852	0.780531	0.210316	0.2852	0.780531	0.21263	1.76646	0.210316	0.2852	0.780531	0.210316	0.2852	0.780531	0.21263	1.76646	0.210316	0.2852	0.780531	0.210316	0.2852	0.780531	0.21263	1.76646	0.210316	0.2852	0.780531	0.210316	0.2852	0.780531	0.21263	1.76646	0.210316	0.2852	0.780531	0.210316	0.2852	0.780531	0.21263	1.76646	0.210316	0.2852	0.780531	0.210316	0.2852	0.780531	0.21263	1.76646	0.210316	0.2852	0.780531	0.210316	0.2852	0.780531	0.21263	1.76646	0.210316	0.2852	0.780531	0.210316	0.2852	0.780531	0.21263	1.76646	0.210316	0.2852	0.780531	0.210316	0.2852	0.780531	0.21263	1.76646	0.210316	0.2852	0.780531	0.163756	0.2852	0.780531	0.21263	1.76646	0.210316	0.2852	1.30604	0.162457	0.162457	0.571514	0.0356571	0.73453	0.0276729	0.162457	0.571514	0.0276729	0.162457	0.571514	0.0356571	0.73453	0.0276729	0.162457	0.571514	0.0276729	0.162457	0.571514	0.0356571	0.73453	0.0276729	0.162457	0.571514	0.0276729	0.162457	0.571514	0.0356571	0.73453	0.0276729	0.162457	0.571514	0.0276729	0.162457	0.571514	0.0356571	0.73453	0.0276729	0.162457	1.21256	0.0129186	0.0761834	0.571514	0.00361356	1.55744	0.00129896	0.0761834	0.571514	0.00129896	0.0761834	0.571514	0.00361356	1.55744	0.00129896	0.0761834	0.571514	0.00129896	0.0761834	0.571514	0.00361356	1.55744	0.00129896	0.0761834	0.571514	0.00129896	0.0761834	0.571514	0.00361356	1.55744	0.00129896	0.0761834	0.571514	0.00129896	0.0761834	0.571514	0.00361356	1.55744	0.00129896	0.0761834	0.571514	0.00129896	0.0761834	0.571514	0.00361356	1.55744	0.00129896	0.0761834	0.571514	0.00129896	0.0761834	0.571514	0.00361356	1.55744	0.00129896	0.0761834	0.571514	0.00129896	0.0761834	0.571514	0.00361356	1.55744	0.00129896	0.0761834	0.571514	0.00129896	0.0761834	0.571514	0.00361356	1.55744	0.00129896	0.0761834	0.571514	0.00129896	0.0761834	0.571514	0.00361356	1.55744	0.00129896	0.0761834	0.571514	0.00129896	0.0761834	0.571514	0.00361356	1.55744	0.00129896	0.0761834	0.571514	0.00129896	0.0761834	0.571514	0.00361356	1.55744	0.00129896	0.0761834	0.571514	0.00129896	0.0761834	0.571514	0.00361356	1.55744	0.00129896	0.0761834	0.571514	0.00129896	0.0761834	0.571514	0.00361356	1.55744	0.00129896	0.0761834	0.571514	0.00129896	0.0761834	0.571514	0.00361356	1.55744	0.00129896	0.0761834	0.571514	0.00129896	0.0761834	0.571514	0.00361356	1.55744	0.00129896	0.0761834	0.571514	0.00129896	0.0761834	0.571514	0.00361356	1.55744	0.00129896	0.0761834	0.571514	0.00129896	0.0761834	0.571514	0.00361356	1.55744	0.00129896	0.0761834	0.571514	0.00129896	0.0761834	0.571514	0.00361356	1.55744	0.00129896	0.0761834	0.571514	0.00129896	0.0761834	0.571514	0.00361356	1.55744	0.00129896	0.0761834	0.571514	0.00129896	0.0761834	0.571514	0.00361356	1.55744	0.00129896	0.0761834	0.571514	0	0	0	0	0	0	0	0	0	0	0	0	0	0	0	0	0	0	0	0	0	0	0	0	0	0	0	0	0	0	0	0	0	0	0	0	0	0	0	0	0	0	0	0	0	0	0	0	0	0	0	0	0	0	0	0	0	0	0	0	0	0	0	0	0	0	0	0	0	0	0	0	0.162817	0.183929	0.324915	0.165256	1.37501	0.165256	0.324915	1.37501	0.162817	0.183929	0.324915	0.165256	1.37501	0.165256	0.324915	1.37501	0.162817	0.183929	0.324915	0.165256	1.37501	0.165256	0.324915	1.37501	0.162817	0.183929	0.324915	0.165256	1.37501	0.165256	0.324915	1.37501	0.162817	0.183929	0.324915	0.165256	1.37501	0.165256	0.324915	1.37501	0.162817	0.183929	0.324915	0.165256	1.37501	0.165256	0.324915	1.37501	0.162817	0.183929	0.324915	0.165256	1.37501	0.165256	0.324915	1.37501	0.162817	0.183929	0.324915	0.165256	1.37501	0.165256	0.324915	1.37501	0.162817	0.183929	0.324915	0.165256	1.37501	0.165256	0.324915	1.37501	0.162817	0.183929	0.324915	0.165256	1.37501	0.165256	0.324915	1.37501	0.162817	0.183929	0.324915	0.165256	1.37501	0.165256	0.324915	1.37501	0.162817	0.183929	0.324915	0.165256	1.37501	0.165256	0.324915	1.37501	0.162817	0.183929	0.324915	0.165256	1.37501	0.165256	0.324915	1.37501	0.162817	0.183929	0.324915	0.165256	1.37501	0.165256	0.324915	1.37501	0.0765432	0.183929	0.324915	0.165256	1.37501	0.165256	0.324915	1.78407	0.0761834	0.0761834	0.268862	0.0276729	0.571514	0.0356571	0.209017	0.73453	0.0129186	0.0761834	0.268862	0.0276729	0.571514	0.0356571	0.209017	0.73453	0.0129186	0.0761834	0.268862	0.0276729	0.571514	0.0356571	0.209017	0.73453	0.0129186	0.0761834	0.268862	0.0276729	0.571514	0.0356571	0.209017	0.73453	0.0129186	0.0761834	0.268862	0.0276729	0.571514	0.0356571	0.209017	1.55744	0.00361356	0.0214718	0.162457	0.00279894	1.21256	0.00279894	0.162457	1.21256	0.000359761	0.0214718	0.162457	0.00279894	1.21256	0.00279894	0.162457	1.21256	0.000359761	0.0214718	0.162457	0.00279894	1.21256	0.00279894	0.162457	1.21256	0.000359761	0.0214718	0.162457	0.00279894	1.21256	0.00279894	0.162457	1.21256	0.000359761	0.0214718	0.162457	0.00279894	1.21256	0.00279894	0.162457	1.21256	0.000359761	0.0214718	0.162457	0.00279894	1.21256	0.00279894	0.162457	1.21256	0.000359761	0.0214718	0.162457	0.00279894	1.21256	0.00279894	0.162457	1.21256	0.000359761	0.0214718	0.162457	0.00279894	1.21256	0.00279894	0.162457	1.21256	0.000359761	0.0214718	0.162457	0.00279894	1.21256	0.00279894	0.162457	1.21256	0.000359761	0.0214718	0.162457	0.00279894	1.21256	0.00279894	0.162457	1.21256	0.000359761	0.0214718	0.162457	0.00279894	1.21256	0.00279894	0.162457	1.21256	0.000359761	0.0214718	0.162457	0.00279894	1.21256	0.00279894	0.162457	1.21256	0.000359761	0.0214718	0.162457	0.00279894	1.21256	0.00279894	0.162457	1.21256	0.000359761	0.0214718	0.162457	0.00279894	1.21256	0.00279894	0.162457	1.21256	0.000359761	0.0214718	0.162457	0.00279894	1.21256	0.00279894	0.162457	1.21256	0.000359761	0.0214718	0.162457	0.00279894	1.21256	0.00279894	0.162457	1.21256	0.000359761	0.0214718	0.162457	0.00279894	1.21256	0.00279894	0.162457	1.21256	0.000359761	0.0214718	0.162457	0.00279894	1.21256	0.00279894	0.162457	1.21256	0.000359761	0.0214718	0.162457	0.00279894	1.21256	0.00279894	0.162457	1.21256	0.000359761	0.0214718	0.162457	0.00279894	1.21256	0.00279894	0.162457	1.21256	0.000359761	0.0214718	0.162457	0.00279894	1.21256	0.00279894	0.162457	1.21256	0	0	0	0	0	0	0	0	0	0	0	0	0	0	0	0	0	0	0	0	0	0	0	0	0	0	0	0	0	0	0	0	0	0	0	0	0	0	0	0	0	0	0	0	0	0	0	0	0	0	0	0	0	0	0	0	0	0	0	0	0	0	0	0	0	0	0	0	0	0	0	0	0.0762425	0.079797	0.103856	0.0774824	0.647698	0.079797	0.2852	1.63362	0.0762425	0.079797	0.103856	0.0774824	0.647698	0.079797	0.2852	1.63362	0.0762425	0.079797	0.103856	0.0774824	0.647698	0.079797	0.2852	1.63362	0.0762425	0.079797	0.103856	0.0774824	0.647698	0.079797	0.2852	1.63362	0.0762425	0.079797	0.103856	0.0774824	0.647698	0.079797	0.2852	1.63362	0.0762425	0.079797	0.103856	0.0774824	0.647698	0.079797	0.2852	1.63362	0.0762425	0.079797	0.103856	0.0774824	0.647698	0.079797	0.2852	1.63362	0.0762425	0.079797	0.103856	0.0774824	0.647698	0.079797	0.2852	1.63362	0.0762425	0.079797	0.103856	0.0774824	0.647698	0.079797	0.2852	1.63362	0.0762425	0.079797	0.103856	0.0774824	0.647698	0.079797	0.2852	1.63362	0.0762425	0.079797	0.103856	0.0774824	0.647698	0.079797	0.2852	1.63362	0.0762425	0.079797	0.103856	0.0774824	0.647698	0.079797	0.2852	1.63362	0.0762425	0.079797	0.103856	0.0774824	0.647698	0.079797	0.2852	1.63362	0.0762425	0.079797	0.103856	0.0774824	0.647698	0.079797	0.2852	1.63362	0.0215309	0.079797	0.103856	0.0774824	0.647698	0.079797	0.2852	1.8263	0.0214718	0.0214718	0.0761834	0.0129186	0.268862	0.0276729	0.162457	0.571514	0.00361356	0.0214718	0.0761834	0.0129186	0.268862	0.0276729	0.162457	0.571514	0.00361356	0.0214718	0.0761834	0.0129186	0.268862	0.0276729	0.162457	0.571514	0.00361356	0.0214718	0.0761834	0.0129186	0.268862	0.0276729	0.162457	0.571514	0.00361356	0.0214718	0.0761834	0.0129186	0.268862	0.0276729	0.162457	1.21256	0.00060164	0.00361356	0.0276729	0.00129896	0.571514	0.00361356	0.209017	1.55744	5.90635e-05	0.00361356	0.0276729	0.00129896	0.571514	0.00361356	0.209017	1.55744	5.90635e-05	0.00361356	0.0276729	0.00129896	0.571514	0.00361356	0.209017	1.55744	5.90635e-05	0.00361356	0.0276729	0.00129896	0.571514	0.00361356	0.209017	1.55744	5.90635e-05	0.00361356	0.0276729	0.00129896	0.571514	0.00361356	0.209017	1.55744	5.90635e-05	0.00361356	0.0276729	0.00129896	0.571514	0.00361356	0.209017	1.55744	5.90635e-05	0.00361356	0.0276729	0.00129896	0.571514	0.00361356	0.209017	1.55744	5.90635e-05	0.00361356	0.0276729	0.00129896	0.571514	0.00361356	0.209017	1.55744	5.90635e-05	0.00361356	0.0276729	0.00129896	0.571514	0.00361356	0.209017	1.55744	5.90635e-05	0.00361356	0.0276729	0.00129896	0.571514	0.00361356	0.209017	1.55744	5.90635e-05	0.00361356	0.0276729	0.00129896	0.571514	0.00361356	0.209017	1.55744	5.90635e-05	0.00361356	0.0276729	0.00129896	0.571514	0.00361356	0.209017	1.55744	5.90635e-05	0.00361356	0.0276729	0.00129896	0.571514	0.00361356	0.209017	1.55744	5.90635e-05	0.00361356	0.0276729	0.00129896	0.571514	0.00361356	0.209017	1.55744	5.90635e-05	0.00361356	0.0276729	0.00129896	0.571514	0.00361356	0.209017	1.55744	5.90635e-05	0.00361356	0.0276729	0.00129896	0.571514	0.00361356	0.209017	1.55744	5.90635e-05	0.00361356	0.0276729	0.00129896	0.571514	0.00361356	0.209017	1.55744	5.90635e-05	0.00361356	0.0276729	0.00129896	0.571514	0.00361356	0.209017	1.55744	5.90635e-05	0.00361356	0.0276729	0.00129896	0.571514	0.00361356	0.209017	1.55744	5.90635e-05	0.00361356	0.0276729	0.00129896	0.571514	0.00361356	0.209017	1.55744	5.90635e-05	0.00361356	0.0276729	0.00129896	0.571514	0.00361356	0.209017	1.55744	0	0	0	0	0	0	0	0	0	0	0	0	0	0	0	0	0	0	0	0	0	0	0	0	0	0	0	0	0	0	0	0	0	0	0	0	0	0	0	0	0	0	0	0	0	0	0	0	0	0	0	0	0	0	0	0	0	0	0	0	0	0	0	0	0	0	0	0	0	0	0	0	0.0214775	0.0218316	0.0242708	0.0218316	0.183929	0.0242708	0.183929	1.23403	0.0214775	0.0218316	0.0242708	0.0218316	0.183929	0.0242708	0.183929	1.23403	0.0214775	0.0218316	0.0242708	0.0218316	0.183929	0.0242708	0.183929	1.23403	0.0214775	0.0218316	0.0242708	0.0218316	0.183929	0.0242708	0.183929	1.23403	0.0214775	0.0218316	0.0242708	0.0218316	0.183929	0.0242708	0.183929	1.23403	0.0214775	0.0218316	0.0242708	0.0218316	0.183929	0.0242708	0.183929	1.23403	0.0214775	0.0218316	0.0242708	0.0218316	0.183929	0.0242708	0.183929	1.23403	0.0214775	0.0218316	0.0242708	0.0218316	0.183929	0.0242708	0.183929	1.23403	0.0214775	0.0218316	0.0242708	0.0218316	0.183929	0.0242708	0.183929	1.23403	0.0214775	0.0218316	0.0242708	0.0218316	0.183929	0.0242708	0.183929	1.23403	0.0214775	0.0218316	0.0242708	0.0218316	0.183929	0.0242708	0.183929	1.23403	0.0214775	0.0218316	0.0242708	0.0218316	0.183929	0.0242708	0.183929	1.23403	0.0214775	0.0218316	0.0242708	0.0218316	0.183929	0.0242708	0.183929	1.23403	0.0214775	0.0218316	0.0242708	0.0218316	0.183929	0.0242708	0.183929	1.23403	0.00361925	0.0218316	0.0242708	0.0218316	0.183929	0.0242708	0.183929	1.28874	0.00361356	0.00361356	0.0129186	0.00361356	0.0761834	0.0129186	0.0761834	0.268862	0.00060164	0.00361356	0.0129186	0.00361356	0.0761834	0.0129186	0.0761834	0.268862	0.00060164	0.00361356	0.0129186	0.00361356	0.0761834	0.0129186	0.0761834	0.268862	0.00060164	0.00361356	0.0129186	0.00361356	0.0761834	0.0129186	0.0761834	0.268862	0.00060164	0.00361356	0.0129186	0.00361356	0.0761834	0.0129186	0.0761834	0.571514	5.90635e-05	0.000359761	0.00279894	0.000359761	0.162457	0.00279894	0.162457	1.21256	5.69289e-06	0.000359761	0.00279894	0.000359761	0.162457	0.00279894	0.162457	1.21256	5.69289e-06	0.000359761	0.00279894	0.000359761	0.162457	0.00279894	0.162457	1.21256	5.69289e-06	0.000359761	0.00279894	0.000359761	0.162457	0.00279894	0.162457	1.21256	5.69289e-06	0.000359761	0.00279894	0.000359761	0.162457	0.00279894	0.162457	1.21256	5.69289e-06	0.000359761	0.00279894	0.000359761	0.162457	0.00279894	0.162457	1.21256	5.69289e-06	0.000359761	0.00279894	0.000359761	0.162457	0.00279894	0.162457	1.21256	5.69289e-06	0.000359761	0.00279894	0.000359761	0.162457	0.00279894	0.162457	1.21256	5.69289e-06	0.000359761	0.00279894	0.000359761	0.162457	0.00279894	0.162457	1.21256	5.69289e-06	0.000359761	0.00279894	0.000359761	0.162457	0.00279894	0.162457	1.21256	5.69289e-06	0.000359761	0.00279894	0.000359761	0.162457	0.00279894	0.162457	1.21256	5.69289e-06	0.000359761	0.00279894	0.000359761	0.162457	0.00279894	0.162457	1.21256	5.69289e-06	0.000359761	0.00279894	0.000359761	0.162457	0.00279894	0.162457	1.21256	5.69289e-06	0.000359761	0.00279894	0.000359761	0.162457	0.00279894	0.162457	1.21256	5.69289e-06	0.000359761	0.00279894	0.000359761	0.162457	0.00279894	0.162457	1.21256	5.69289e-06	0.000359761	0.00279894	0.000359761	0.162457	0.00279894	0.162457	1.21256	5.69289e-06	0.000359761	0.00279894	0.000359761	0.162457	0.00279894	0.162457	1.21256	5.69289e-06	0.000359761	0.00279894	0.000359761	0.162457	0.00279894	0.162457	1.21256	5.69289e-06	0.000359761	0.00279894	0.000359761	0.162457	0.00279894	0.162457	1.21256	5.69289e-06	0.000359761	0.00279894	0.000359761	0.162457	0.00279894	0.162457	1.21256	5.69289e-06	0.000359761	0.00279894	0.000359761	0.162457	0.00279894	0.162457	1.21256	0	0	0	0	0	0	0	0	0	0	0	0	0	0	0	0	0	0	0	0	0	0	0	0	0	0	0	0	0	0	0	0	0	0	0	0	0	0	0	0	0	0	0	0	0	0	0	0	0	0	0	0	0	0	0	0	0	0	0	0	0	0	0	0	0	0	0	0	0	0	0	0	0.00361387	0.00363449	0.00377963	0.00367262	0.0312864	0.00491252	0.079797	0.575128	0.00361387	0.00363449	0.00377963	0.00367262	0.0312864	0.00491252	0.079797	0.575128	0.00361387	0.00363449	0.00377963	0.00367262	0.0312864	0.00491252	0.079797	0.575128	0.00361387	0.00363449	0.00377963	0.00367262	0.0312864	0.00491252	0.079797	0.575128	0.00361387	0.00363449	0.00377963	0.00367262	0.0312864	0.00491252	0.079797	0.575128	0.00361387	0.00363449	0.00377963	0.00367262	0.0312864	0.00491252	0.079797	0.575128	0.00361387	0.00363449	0.00377963	0.00367262	0.0312864	0.00491252	0.079797	0.575128	0.00361387	0.00363449	0.00377963	0.00367262	0.0312864	0.00491252	0.079797	0.575128	0.00361387	0.00363449	0.00377963	0.00367262	0.0312864	0.00491252	0.079797	0.575128	0.00361387	0.00363449	0.00377963	0.00367262	0.0312864	0.00491252	0.079797	0.575128	0.00361387	0.00363449	0.00377963	0.00367262	0.0312864	0.00491252	0.079797	0.575128	0.00361387	0.00363449	0.00377963	0.00367262	0.0312864	0.00491252	0.079797	0.575128	0.00361387	0.00363449	0.00377963	0.00367262	0.0312864	0.00491252	0.079797	0.575128	0.00361387	0.00363449	0.00377963	0.00367262	0.0312864	0.00491252	0.079797	0.575128	0.000360079	0.00363449	0.00377963	0.00367262	0.0312864	0.00491252	0.079797	0.584433	0.000359761	0.000359761	0.00129896	0.00060164	0.0129186	0.00361356	0.0214718	0.0761834	5.90635e-05	0.000359761	0.00129896	0.00060164	0.0129186	0.00361356	0.0214718	0.0761834	5.90635e-05	0.000359761	0.00129896	0.00060164	0.0129186	0.00361356	0.0214718	0.0761834	5.90635e-05	0.000359761	0.00129896	0.00060164	0.0129186	0.00361356	0.0214718	0.0761834	5.90635e-05	0.000359761	0.00129896	0.00060164	0.0129186	0.00361356	0.0214718	0.162457	3.37645e-06	2.09297e-05	0.000166074	5.90635e-05	0.0276729	0.00129896	0.0761834	0.571514	3.18072e-07	2.09297e-05	0.000166074	5.90635e-05	0.0276729	0.00129896	0.0761834	0.571514	3.18072e-07	2.09297e-05	0.000166074	5.90635e-05	0.0276729	0.00129896	0.0761834	0.571514	3.18072e-07	2.09297e-05	0.000166074	5.90635e-05	0.0276729	0.00129896	0.0761834	0.571514	3.18072e-07	2.09297e-05	0.000166074	5.90635e-05	0.0276729	0.00129896	0.0761834	0.571514	3.18072e-07	2.09297e-05	0.000166074	5.90635e-05	0.0276729	0.00129896	0.0761834	0.571514	3.18072e-07	2.09297e-05	0.000166074	5.90635e-05	0.0276729	0.00129896	0.0761834	0.571514	3.18072e-07	2.09297e-05	0.000166074	5.90635e-05	0.0276729	0.00129896	0.0761834	0.571514	3.18072e-07	2.09297e-05	0.000166074	5.90635e-05	0.0276729	0.00129896	0.0761834	0.571514	3.18072e-07	2.09297e-05	0.000166074	5.90635e-05	0.0276729	0.00129896	0.0761834	0.571514	3.18072e-07	2.09297e-05	0.000166074	5.90635e-05	0.0276729	0.00129896	0.0761834	0.571514	3.18072e-07	2.09297e-05	0.000166074	5.90635e-05	0.0276729	0.00129896	0.0761834	0.571514	3.18072e-07	2.09297e-05	0.000166074	5.90635e-05	0.0276729	0.00129896	0.0761834	0.571514	3.18072e-07	2.09297e-05	0.000166074	5.90635e-05	0.0276729	0.00129896	0.0761834	0.571514	3.18072e-07	2.09297e-05	0.000166074	5.90635e-05	0.0276729	0.00129896	0.0761834	0.571514	3.18072e-07	2.09297e-05	0.000166074	5.90635e-05	0.0276729	0.00129896	0.0761834	0.571514	3.18072e-07	2.09297e-05	0.000166074	5.90635e-05	0.0276729	0.00129896	0.0761834	0.571514	3.18072e-07	2.09297e-05	0.000166074	5.90635e-05	0.0276729	0.00129896	0.0761834	0.571514	3.18072e-07	2.09297e-05	0.000166074	5.90635e-05	0.0276729	0.00129896	0.0761834	0.571514	3.18072e-07	2.09297e-05	0.000166074	5.90635e-05	0.0276729	0.00129896	0.0761834	0.571514	3.18072e-07	2.09297e-05	0.000166074	5.90635e-05	0.0276729	0.00129896	0.0761834	0.571514	0	0	0	0	0	0	0	0	0	0	0	0	0	0	0	0	0	0	0	0	0	0	0	0	0	0	0	0	0	0	0	0	0	0	0	0	0	0	0	0	0	0	0	0	0	0	0	0	0	0	0	0	0	0	0	0	0	0	0	0	0	0	0	0	0	0	0	0	0	0	0	0	0.000359771	0.000360461	0.000365454	0.000365454	0.0031587	0.000719521	0.0218316	0.162817	0.000359771	0.000360461	0.000365454	0.000365454	0.0031587	0.000719521	0.0218316	0.162817	0.000359771	0.000360461	0.000365454	0.000365454	0.0031587	0.000719521	0.0218316	0.162817	0.000359771	0.000360461	0.000365454	0.000365454	0.0031587	0.000719521	0.0218316	0.162817	0.000359771	0.000360461	0.000365454	0.000365454	0.0031587	0.000719521	0.0218316	0.162817	0.000359771	0.000360461	0.000365454	0.000365454	0.0031587	0.000719521	0.0218316	0.162817	0.000359771	0.000360461	0.000365454	0.000365454	0.0031587	0.000719521	0.0218316	0.162817	0.000359771	0.000360461	0.000365454	0.000365454	0.0031587	0.000719521	0.0218316	0.162817	0.000359771	0.000360461	0.000365454	0.000365454	0.0031587	0.000719521	0.0218316	0.162817	0.000359771	0.000360461	0.000365454	0.000365454	0.0031587	0.000719521	0.0218316	0.162817	0.000359771	0.000360461	0.000365454	0.000365454	0.0031587	0.000719521	0.0218316	0.162817	0.000359771	0.000360461	0.000365454	0.000365454	0.0031587	0.000719521	0.0218316	0.162817	0.000359771	0.000360461	0.000365454	0.000365454	0.0031587	0.000719521	0.0218316	0.162817	0.000359771	0.000360461	0.000365454	0.000365454	0.0031587	0.000719521	0.0218316	0.162817	2.09398e-05	0.000360461	0.000365454	0.000365454	0.0031587	0.000719521	0.0218316	0.163756	2.09297e-05	2.09297e-05	7.65089e-05	5.90635e-05	0.00129896	0.00060164	0.00361356	0.0129186	3.37645e-06	2.09297e-05	7.65089e-05	5.90635e-05	0.00129896	0.00060164	0.00361356	0.0129186	3.37645e-06	2.09297e-05	7.65089e-05	5.90635e-05	0.00129896	0.00060164	0.00361356	0.0129186	3.37645e-06	2.09297e-05	7.65089e-05	5.90635e-05	0.00129896	0.00060164	0.00361356	0.0129186	3.37645e-06	2.09297e-05	7.65089e-05	5.90635e-05	0.00129896	0.00060164	0.00361356	0.0276729	1.10636e-07	7.00519e-07	5.69289e-06	5.69289e-06	0.00279894	0.000359761	0.0214718	0.162457	1.01368e-08	7.00519e-07	5.69289e-06	5.69289e-06	0.00279894	0.000359761	0.0214718	0.162457	1.01368e-08	7.00519e-07	5.69289e-06	5.69289e-06	0.00279894	0.000359761	0.0214718	0.162457	1.01368e-08	7.00519e-07	5.69289e-06	5.69289e-06	0.00279894	0.000359761	0.0214718	0.162457	1.01368e-08	7.00519e-07	5.69289e-06	5.69289e-06	0.00279894	0.000359761	0.0214718	0.162457	1.01368e-08	7.00519e-07	5.69289e-06	5.69289e-06	0.00279894	0.000359761	0.0214718	0.162457	1.01368e-08	7.00519e-07	5.69289e-06	5.69289e-06	0.00279894	0.000359761	0.0214718	0.162457	1.01368e-08	7.00519e-07	5.69289e-06	5.69289e-06	0.00279894	0.000359761	0.0214718	0.162457	1.01368e-08	7.00519e-07	5.69289e-06	5.69289e-06	0.00279894	0.000359761	0.0214718	0.162457	1.01368e-08	7.00519e-07	5.69289e-06	5.69289e-06	0.00279894	0.000359761	0.0214718	0.162457	1.01368e-08	7.00519e-07	5.69289e-06	5.69289e-06	0.00279894	0.000359761	0.0214718	0.162457	1.01368e-08	7.00519e-07	5.69289e-06	5.69289e-06	0.00279894	0.000359761	0.0214718	0.162457	1.01368e-08	7.00519e-07	5.69289e-06	5.69289e-06	0.00279894	0.000359761	0.0214718	0.162457	1.01368e-08	7.00519e-07	5.69289e-06	5.69289e-06	0.00279894	0.000359761	0.0214718	0.162457	1.01368e-08	7.00519e-07	5.69289e-06	5.69289e-06	0.00279894	0.000359761	0.0214718	0.162457	1.01368e-08	7.00519e-07	5.69289e-06	5.69289e-06	0.00279894	0.000359761	0.0214718	0.162457	1.01368e-08	7.00519e-07	5.69289e-06	5.69289e-06	0.00279894	0.000359761	0.0214718	0.162457	1.01368e-08	7.00519e-07	5.69289e-06	5.69289e-06	0.00279894	0.000359761	0.0214718	0.162457	1.01368e-08	7.00519e-07	5.69289e-06	5.69289e-06	0.00279894	0.000359761	0.0214718	0.162457	1.01368e-08	7.00519e-07	5.69289e-06	5.69289e-06	0.00279894	0.000359761	0.0214718	0.162457	1.01368e-08	7.00519e-07	5.69289e-06	5.69289e-06	0.00279894	0.000359761	0.0214718	0.162457	0	0	0	0	0	0	0	0	0	0	0	0	0	0	0	0	0	0	0	0	0	0	0	0	0	0	0	0	0	0	0	0	0	0	0	0	0	0	0	0	0	0	0	0	0	0	0	0	0	0	0	0	0	0	0	0	0	0	0	0	0	0	0	0	0	0	0	0	0	0	0	0	7.99932e-05	0.00367262	0.0762425	5.93816e-05	0.00135803	5.9064e-05	5.91741e-05	6.16629e-05	7.99932e-05	0.00367262	0.0762425	5.93816e-05	0.00135803	5.9064e-05	5.91741e-05	6.16629e-05	7.99932e-05	0.00367262	0.0762425	5.93816e-05	0.00135803	5.9064e-05	5.91741e-05	6.16629e-05	7.99932e-05	0.00367262	0.0762425	5.93816e-05	0.00135803	5.9064e-05	5.91741e-05	6.16629e-05	7.99932e-05	0.00367262	0.0762425	5.93816e-05	0.00135803	5.9064e-05	5.91741e-05	6.16629e-05	7.99932e-05	0.00367262	0.0762425	5.93816e-05	0.00135803	5.9064e-05	5.91741e-05	6.16629e-05	7.99932e-05	0.00367262	0.0762425	5.93816e-05	0.00135803	5.9064e-05	5.91741e-05	6.16629e-05	7.99932e-05	0.00367262	0.0762425	5.93816e-05	0.00135803	5.9064e-05	5.91741e-05	6.16629e-05	7.99932e-05	0.00367262	0.0762425	5.93816e-05	0.00135803	5.9064e-05	5.91741e-05	6.16629e-05	7.99932e-05	0.00367262	0.0762425	5.93816e-05	0.00135803	5.9064e-05	5.91741e-05	6.16629e-05	7.99932e-05	0.00367262	0.0762425	5.93816e-05	0.00135803	5.9064e-05	5.91741e-05	6.16629e-05	7.99932e-05	0.00367262	0.0762425	5.93816e-05	0.00135803	5.9064e-05	5.91741e-05	6.16629e-05	7.99932e-05	0.00367262	0.0762425	5.93816e-05	0.00135803	5.9064e-05	5.91741e-05	6.16629e-05	7.99932e-05	0.00367262	0.0762425	5.93816e-05	0.00135803	5.9064e-05	5.91741e-05	6.16629e-05	0.000622569	0.00367262	0.0762425	5.93816e-05	0.00135803	5.9064e-05	5.91741e-05	0.00036236	0.00060164	0.00060164	0.00361356	5.69289e-06	0.000359761	3.18072e-07	3.37645e-06	2.09297e-05	5.90635e-05	0.00060164	0.00361356	5.69289e-06	0.000359761	3.18072e-07	3.37645e-06	2.09297e-05	5.90635e-05	0.00060164	0.00361356	5.69289e-06	0.000359761	3.18072e-07	3.37645e-06	2.09297e-05	5.90635e-05	0.00060164	0.00361356	5.69289e-06	0.000359761	3.18072e-07	3.37645e-06	2.09297e-05	5.90635e-05	0.00060164	0.00361356	5.69289e-06	0.000359761	3.18072e-07	3.37645e-06	7.65089e-05	0.000359761	0.00361356	0.0761834	3.18072e-07	0.00129896	5.31637e-10	1.10636e-07	2.5994e-06	2.09297e-05	0.00361356	0.0761834	3.18072e-07	0.00129896	5.31637e-10	1.10636e-07	2.5994e-06	2.09297e-05	0.00361356	0.0761834	3.18072e-07	0.00129896	5.31637e-10	1.10636e-07	2.5994e-06	2.09297e-05	0.00361356	0.0761834	3.18072e-07	0.00129896	5.31637e-10	1.10636e-07	2.5994e-06	2.09297e-05	0.00361356	0.0761834	3.18072e-07	0.00129896	5.31637e-10	1.10636e-07	2.5994e-06	2.09297e-05	0.00361356	0.0761834	3.18072e-07	0.00129896	5.31637e-10	1.10636e-07	2.5994e-06	2.09297e-05	0.00361356	0.0761834	3.18072e-07	0.00129896	5.31637e-10	1.10636e-07	2.5994e-06	2.09297e-05	0.00361356	0.0761834	3.18072e-07	0.00129896	5.31637e-10	1.10636e-07	2.5994e-06	2.09297e-05	0.00361356	0.0761834	3.18072e-07	0.00129896	5.31637e-10	1.10636e-07	2.5994e-06	2.09297e-05	0.00361356	0.0761834	3.18072e-07	0.00129896	5.31637e-10	1.10636e-07	2.5994e-06	2.09297e-05	0.00361356	0.0761834	3.18072e-07	0.00129896	5.31637e-10	1.10636e-07	2.5994e-06	2.09297e-05	0.00361356	0.0761834	3.18072e-07	0.00129896	5.31637e-10	1.10636e-07	2.5994e-06	2.09297e-05	0.00361356	0.0761834	3.18072e-07	0.00129896	5.31637e-10	1.10636e-07	2.5994e-06	2.09297e-05	0.00361356	0.0761834	3.18072e-07	0.00129896	5.31637e-10	1.10636e-07	2.5994e-06	2.09297e-05	0.00361356	0.0761834	3.18072e-07	0.00129896	5.31637e-10	1.10636e-07	2.5994e-06	2.09297e-05	0.00361356	0.0761834	3.18072e-07	0.00129896	5.31637e-10	1.10636e-07	2.5994e-06	2.09297e-05	0.00361356	0.0761834	3.18072e-07	0.00129896	5.31637e-10	1.10636e-07	2.5994e-06	2.09297e-05	0.00361356	0.0761834	3.18072e-07	0.00129896	5.31637e-10	1.10636e-07	2.5994e-06	2.09297e-05	0.00361356	0.0761834	3.18072e-07	0.00129896	5.31637e-10	1.10636e-07	2.5994e-06	2.09297e-05	0.00361356	0.0761834	3.18072e-07	0.00129896	5.31637e-10	1.10636e-07	2.5994e-06	2.09297e-05	0.00361356	0.0761834	3.18072e-07	0.00129896	5.31637e-10	1.10636e-07	2.5994e-06	0	0	0	0	0	0	0	0	0	0	0	0	0	0	0	0	0	0	0	0	0	0	0	0	0	0	0	0	0	0	0	0	0	0	0	0	0	0	0	0	0	0	0	0	0	0	0	0	0	0	0	0	0	0	0	0	0	0	0	0	0	0	0	0	0	0	0	0	0	0	0	0	0.000678149	0.0135203	0.269464	0.000605016	0.0135203	0.000601657	0.000605016	0.000678149	0.000678149	0.0135203	0.269464	0.000605016	0.0135203	0.000601657	0.000605016	0.000678149	0.000678149	0.0135203	0.269464	0.000605016	0.0135203	0.000601657	0.000605016	0.000678149	0.000678149	0.0135203	0.269464	0.000605016	0.0135203	0.000601657	0.000605016	0.000678149	0.000678149	0.0135203	0.269464	0.000605016	0.0135203	0.000601657	0.000605016	0.000678149	0.000678149	0.0135203	0.269464	0.000605016	0.0135203	0.000601657	0.000605016	0.000678149	0.000678149	0.0135203	0.269464	0.000605016	0.0135203	0.000601657	0.000605016	0.000678149	0.000678149	0.0135203	0.269464	0.000605016	0.0135203	0.000601657	0.000605016	0.000678149	0.000678149	0.0135203	0.269464	0.000605016	0.0135203	0.000601657	0.000605016	0.000678149	0.000678149	0.0135203	0.269464	0.000605016	0.0135203	0.000601657	0.000605016	0.000678149	0.000678149	0.0135203	0.269464	0.000605016	0.0135203	0.000601657	0.000605016	0.000678149	0.000678149	0.0135203	0.269464	0.000605016	0.0135203	0.000601657	0.000605016	0.000678149	0.000678149	0.0135203	0.269464	0.000605016	0.0135203	0.000601657	0.000605016	0.000678149	0.000678149	0.0135203	0.269464	0.000605016	0.0135203	0.000601657	0.000605016	0.000678149	0.00369006	0.0135203	0.269464	0.000605016	0.0135203	0.000601657	0.000605016	0.00369006	0.00361356	0.00361356	0.0214718	5.90635e-05	0.00361356	5.69289e-06	5.90635e-05	0.000359761	0.000359761	0.00361356	0.0214718	5.90635e-05	0.00361356	5.69289e-06	5.90635e-05	0.000359761	0.000359761	0.00361356	0.0214718	5.90635e-05	0.00361356	5.69289e-06	5.90635e-05	0.000359761	0.000359761	0.00361356	0.0214718	5.90635e-05	0.00361356	5.69289e-06	5.90635e-05	0.000359761	0.000359761	0.00361356	0.0214718	5.90635e-05	0.00361356	5.69289e-06	5.90635e-05	0.00129896	0.00129896	0.0129186	0.268862	3.37645e-06	0.0129186	1.72703e-08	3.37645e-06	7.65089e-05	7.65089e-05	0.0129186	0.268862	3.37645e-06	0.0129186	1.72703e-08	3.37645e-06	7.65089e-05	7.65089e-05	0.0129186	0.268862	3.37645e-06	0.0129186	1.72703e-08	3.37645e-06	7.65089e-05	7.65089e-05	0.0129186	0.268862	3.37645e-06	0.0129186	1.72703e-08	3.37645e-06	7.65089e-05	7.65089e-05	0.0129186	0.268862	3.37645e-06	0.0129186	1.72703e-08	3.37645e-06	7.65089e-05	7.65089e-05	0.0129186	0.268862	3.37645e-06	0.0129186	1.72703e-08	3.37645e-06	7.65089e-05	7.65089e-05	0.0129186	0.268862	3.37645e-06	0.0129186	1.72703e-08	3.37645e-06	7.65089e-05	7.65089e-05	0.0129186	0.268862	3.37645e-06	0.0129186	1.72703e-08	3.37645e-06	7.65089e-05	7.65089e-05	0.0129186	0.268862	3.37645e-06	0.0129186	1.72703e-08	3.37645e-06	7.65089e-05	7.65089e-05	0.0129186	0.268862	3.37645e-06	0.0129186	1.72703e-08	3.37645e-06	7.65089e-05	7.65089e-05	0.0129186	0.268862	3.37645e-06	0.0129186	1.72703e-08	3.37645e-06	7.65089e-05	7.65089e-05	0.0129186	0.268862	3.37645e-06	0.0129186	1.72703e-08	3.37645e-06	7.65089e-05	7.65089e-05	0.0129186	0.268862	3.37645e-06	0.0129186	1.72703e-08	3.37645e-06	7.65089e-05	7.65089e-05	0.0129186	0.268862	3.37645e-06	0.0129186	1.72703e-08	3.37645e-06	7.65089e-05	7.65089e-05	0.0129186	0.268862	3.37645e-06	0.0129186	1.72703e-08	3.37645e-06	7.65089e-05	7.65089e-05	0.0129186	0.268862	3.37645e-06	0.0129186	1.72703e-08	3.37645e-06	7.65089e-05	7.65089e-05	0.0129186	0.268862	3.37645e-06	0.0129186	1.72703e-08	3.37645e-06	7.65089e-05	7.65089e-05	0.0129186	0.268862	3.37645e-06	0.0129186	1.72703e-08	3.37645e-06	7.65089e-05	7.65089e-05	0.0129186	0.268862	3.37645e-06	0.0129186	1.72703e-08	3.37645e-06	7.65089e-05	7.65089e-05	0.0129186	0.268862	3.37645e-06	0.0129186	1.72703e-08	3.37645e-06	7.65089e-05	7.65089e-05	0.0129186	0.268862	3.37645e-06	0.0129186	1.72703e-08	3.37645e-06	7.65089e-05	0	0	0	0	0	0	0	0	0	0	0	0	0	0	0	0	0	0	0	0	0	0	0	0	0	0	0	0	0	0	0	0	0	0	0	0	0	0	0	0	0	0	0	0	0	0	0	0	0	0	0	0	0	0	0	0	0	0	0	0	0	0	0	0	0	0	0	0	0	0	0	0	0.00377963	0.0312864	0.575128	0.00363449	0.079797	0.00361387	0.00367262	0.00491252	0.00377963	0.0312864	0.575128	0.00363449	0.079797	0.00361387	0.00367262	0.00491252	0.00377963	0.0312864	0.575128	0.00363449	0.079797	0.00361387	0.00367262	0.00491252	0.00377963	0.0312864	0.575128	0.00363449	0.079797	0.00361387	0.00367262	0.00491252	0.00377963	0.0312864	0.575128	0.00363449	0.079797	0.00361387	0.00367262	0.00491252	0.00377963	0.0312864	0.575128	0.00363449	0.079797	0.00361387	0.00367262	0.00491252	0.00377963	0.0312864	0.575128	0.00363449	0.079797	0.00361387	0.00367262	0.00491252	0.00377963	0.0312864	0.575128	0.00363449	0.079797	0.00361387	0.00367262	0.00491252	0.00377963	0.0312864	0.575128	0.00363449	0.079797	0.00361387	0.00367262	0.00491252	0.00377963	0.0312864	0.575128	0.00363449	0.079797	0.00361387	0.00367262	0.00491252	0.00377963	0.0312864	0.575128	0.00363449	0.079797	0.00361387	0.00367262	0.00491252	0.00377963	0.0312864	0.575128	0.00363449	0.079797	0.00361387	0.00367262	0.00491252	0.00377963	0.0312864	0.575128	0.00363449	0.079797	0.00361387	0.00367262	0.00491252	0.00377963	0.0312864	0.575128	0.00363449	0.079797	0.00361387	0.00367262	0.00491252	0.0130847	0.0312864	0.575128	0.00363449	0.079797	0.00361387	0.00367262	0.0227708	0.0129186	0.0129186	0.0761834	0.000359761	0.0214718	5.90635e-05	0.00060164	0.00361356	0.00129896	0.0129186	0.0761834	0.000359761	0.0214718	5.90635e-05	0.00060164	0.00361356	0.00129896	0.0129186	0.0761834	0.000359761	0.0214718	5.90635e-05	0.00060164	0.00361356	0.00129896	0.0129186	0.0761834	0.000359761	0.0214718	5.90635e-05	0.00060164	0.00361356	0.00129896	0.0129186	0.0761834	0.000359761	0.0214718	5.90635e-05	0.00060164	0.0129186	0.00279894	0.0276729	0.571514	2.09297e-05	0.0761834	3.18072e-07	5.90635e-05	0.00129896	0.000166074	0.0276729	0.571514	2.09297e-05	0.0761834	3.18072e-07	5.90635e-05	0.00129896	0.000166074	0.0276729	0.571514	2.09297e-05	0.0761834	3.18072e-07	5.90635e-05	0.00129896	0.000166074	0.0276729	0.571514	2.09297e-05	0.0761834	3.18072e-07	5.90635e-05	0.00129896	0.000166074	0.0276729	0.571514	2.09297e-05	0.0761834	3.18072e-07	5.90635e-05	0.00129896	0.000166074	0.0276729	0.571514	2.09297e-05	0.0761834	3.18072e-07	5.90635e-05	0.00129896	0.000166074	0.0276729	0.571514	2.09297e-05	0.0761834	3.18072e-07	5.90635e-05	0.00129896	0.000166074	0.0276729	0.571514	2.09297e-05	0.0761834	3.18072e-07	5.90635e-05	0.00129896	0.000166074	0.0276729	0.571514	2.09297e-05	0.0761834	3.18072e-07	5.90635e-05	0.00129896	0.000166074	0.0276729	0.571514	2.09297e-05	0.0761834	3.18072e-07	5.90635e-05	0.00129896	0.000166074	0.0276729	0.571514	2.09297e-05	0.0761834	3.18072e-07	5.90635e-05	0.00129896	0.000166074	0.0276729	0.571514	2.09297e-05	0.0761834	3.18072e-07	5.90635e-05	0.00129896	0.000166074	0.0276729	0.571514	2.09297e-05	0.0761834	3.18072e-07	5.90635e-05	0.00129896	0.000166074	0.0276729	0.571514	2.09297e-05	0.0761834	3.18072e-07	5.90635e-05	0.00129896	0.000166074	0.0276729	0.571514	2.09297e-05	0.0761834	3.18072e-07	5.90635e-05	0.00129896	0.000166074	0.0276729	0.571514	2.09297e-05	0.0761834	3.18072e-07	5.90635e-05	0.00129896	0.000166074	0.0276729	0.571514	2.09297e-05	0.0761834	3.18072e-07	5.90635e-05	0.00129896	0.000166074	0.0276729	0.571514	2.09297e-05	0.0761834	3.18072e-07	5.90635e-05	0.00129896	0.000166074	0.0276729	0.571514	2.09297e-05	0.0761834	3.18072e-07	5.90635e-05	0.00129896	0.000166074	0.0276729	0.571514	2.09297e-05	0.0761834	3.18072e-07	5.90635e-05	0.00129896	0.000166074	0.0276729	0.571514	2.09297e-05	0.0761834	3.18072e-07	5.90635e-05	0.00129896	0	0	0	0	0	0	0	0	0	0	0	0	0	0	0	0	0	0	0	0	0	0	0	0	0	0	0	0	0	0	0	0	0	0	0	0	0	0	0	0	0	0	0	0	0	0	0	0	0	0	0	0	0	0	0	0	0	0	0	0	0	0	0	0	0	0	0	0	0	0	0	0	0.0131336	0.0485757	0.747449	0.0129952	0.281781	0.012922	0.0135203	0.0258373	0.0131336	0.0485757	0.747449	0.0129952	0.281781	0.012922	0.0135203	0.0258373	0.0131336	0.0485757	0.747449	0.0129952	0.281781	0.012922	0.0135203	0.0258373	0.0131336	0.0485757	0.747449	0.0129952	0.281781	0.012922	0.0135203	0.0258373	0.0131336	0.0485757	0.747449	0.0129952	0.281781	0.012922	0.0135203	0.0258373	0.0131336	0.0485757	0.747449	0.0129952	0.281781	0.012922	0.0135203	0.0258373	0.0131336	0.0485757	0.747449	0.0129952	0.281781	0.012922	0.0135203	0.0258373	0.0131336	0.0485757	0.747449	0.0129952	0.281781	0.012922	0.0135203	0.0258373	0.0131336	0.0485757	0.747449	0.0129952	0.281781	0.012922	0.0135203	0.0258373	0.0131336	0.0485757	0.747449	0.0129952	0.281781	0.012922	0.0135203	0.0258373	0.0131336	0.0485757	0.747449	0.0129952	0.281781	0.012922	0.0135203	0.0258373	0.0131336	0.0485757	0.747449	0.0129952	0.281781	0.012922	0.0135203	0.0258373	0.0131336	0.0485757	0.747449	0.0129952	0.281781	0.012922	0.0135203	0.0258373	0.0131336	0.0485757	0.747449	0.0129952	0.281781	0.012922	0.0135203	0.0258373	0.0278878	0.0485757	0.747449	0.0129952	0.281781	0.012922	0.0135203	0.0891021	0.0276729	0.0276729	0.162457	0.00129896	0.0761834	0.000359761	0.00361356	0.0214718	0.00279894	0.0276729	0.162457	0.00129896	0.0761834	0.000359761	0.00361356	0.0214718	0.00279894	0.0276729	0.162457	0.00129896	0.0761834	0.000359761	0.00361356	0.0214718	0.00279894	0.0276729	0.162457	0.00129896	0.0761834	0.000359761	0.00361356	0.0214718	0.00279894	0.0276729	0.162457	0.00129896	0.0761834	0.000359761	0.00361356	0.0761834	0.00361356	0.0356571	0.73453	7.65089e-05	0.268862	3.37645e-06	0.00060164	0.0129186	0.000214933	0.0356571	0.73453	7.65089e-05	0.268862	3.37645e-06	0.00060164	0.0129186	0.000214933	0.0356571	0.73453	7.65089e-05	0.268862	3.37645e-06	0.00060164	0.0129186	0.000214933	0.0356571	0.73453	7.65089e-05	0.268862	3.37645e-06	0.00060164	0.0129186	0.000214933	0.0356571	0.73453	7.65089e-05	0.268862	3.37645e-06	0.00060164	0.0129186	0.000214933	0.0356571	0.73453	7.65089e-05	0.268862	3.37645e-06	0.00060164	0.0129186	0.000214933	0.0356571	0.73453	7.65089e-05	0.268862	3.37645e-06	0.00060164	0.0129186	0.000214933	0.0356571	0.73453	7.65089e-05	0.268862	3.37645e-06	0.00060164	0.0129186	0.000214933	0.0356571	0.73453	7.65089e-05	0.268862	3.37645e-06	0.00060164	0.0129186	0.000214933	0.0356571	0.73453	7.65089e-05	0.268862	3.37645e-06	0.00060164	0.0129186	0.000214933	0.0356571	0.73453	7.65089e-05	0.268862	3.37645e-06	0.00060164	0.0129186	0.000214933	0.0356571	0.73453	7.65089e-05	0.268862	3.37645e-06	0.00060164	0.0129186	0.000214933	0.0356571	0.73453	7.65089e-05	0.268862	3.37645e-06	0.00060164	0.0129186	0.000214933	0.0356571	0.73453	7.65089e-05	0.268862	3.37645e-06	0.00060164	0.0129186	0.000214933	0.0356571	0.73453	7.65089e-05	0.268862	3.37645e-06	0.00060164	0.0129186	0.000214933	0.0356571	0.73453	7.65089e-05	0.268862	3.37645e-06	0.00060164	0.0129186	0.000214933	0.0356571	0.73453	7.65089e-05	0.268862	3.37645e-06	0.00060164	0.0129186	0.000214933	0.0356571	0.73453	7.65089e-05	0.268862	3.37645e-06	0.00060164	0.0129186	0.000214933	0.0356571	0.73453	7.65089e-05	0.268862	3.37645e-06	0.00060164	0.0129186	0.000214933	0.0356571	0.73453	7.65089e-05	0.268862	3.37645e-06	0.00060164	0.0129186	0.000214933	0.0356571	0.73453	7.65089e-05	0.268862	3.37645e-06	0.00060164	0.0129186	0	0	0	0	0	0	0	0	0	0	0	0	0	0	0	0	0	0	0	0	0	0	0	0	0	0	0	0	0	0	0	0	0	0	0	0	0	0	0	0	0	0	0	0	0	0	0	0	0	0	0	0	0	0	0	0	0	0	0	0	0	0	0	0	0	0	0	0	0	0	0	0	0.0278389	0.0553457	0.599187	0.0278389	0.599187	0.0276938	0.0312864	0.103856	0.0278389	0.0553457	0.599187	0.0278389	0.599187	0.0276938	0.0312864	0.103856	0.0278389	0.0553457	0.599187	0.0278389	0.599187	0.0276938	0.0312864	0.103856	0.0278389	0.0553457	0.599187	0.0278389	0.599187	0.0276938	0.0312864	0.103856	0.0278389	0.0553457	0.599187	0.0278389	0.599187	0.0276938	0.0312864	0.103856	0.0278389	0.0553457	0.599187	0.0278389	0.599187	0.0276938	0.0312864	0.103856	0.0278389	0.0553457	0.599187	0.0278389	0.599187	0.0276938	0.0312864	0.103856	0.0278389	0.0553457	0.599187	0.0278389	0.599187	0.0276938	0.0312864	0.103856	0.0278389	0.0553457	0.599187	0.0278389	0.599187	0.0276938	0.0312864	0.103856	0.0278389	0.0553457	0.599187	0.0278389	0.599187	0.0276938	0.0312864	0.103856	0.0278389	0.0553457	0.599187	0.0278389	0.599187	0.0276938	0.0312864	0.103856	0.0278389	0.0553457	0.599187	0.0278389	0.599187	0.0276938	0.0312864	0.103856	0.0278389	0.0553457	0.599187	0.0278389	0.599187	0.0276938	0.0312864	0.103856	0.0278389	0.0553457	0.599187	0.0278389	0.599187	0.0276938	0.0312864	0.103856	0.0358232	0.0553457	0.599187	0.0278389	0.599187	0.0276938	0.0312864	0.238641	0.0356571	0.0356571	0.209017	0.00279894	0.162457	0.00129896	0.0129186	0.0761834	0.00361356	0.0356571	0.209017	0.00279894	0.162457	0.00129896	0.0129186	0.0761834	0.00361356	0.0356571	0.209017	0.00279894	0.162457	0.00129896	0.0129186	0.0761834	0.00361356	0.0356571	0.209017	0.00279894	0.162457	0.00129896	0.0129186	0.0761834	0.00361356	0.0356571	0.209017	0.00279894	0.162457	0.00129896	0.0129186	0.268862	0.00279894	0.0276729	0.571514	0.000166074	0.571514	2.09297e-05	0.00361356	0.0761834	0.000166074	0.0276729	0.571514	0.000166074	0.571514	2.09297e-05	0.00361356	0.0761834	0.000166074	0.0276729	0.571514	0.000166074	0.571514	2.09297e-05	0.00361356	0.0761834	0.000166074	0.0276729	0.571514	0.000166074	0.571514	2.09297e-05	0.00361356	0.0761834	0.000166074	0.0276729	0.571514	0.000166074	0.571514	2.09297e-05	0.00361356	0.0761834	0.000166074	0.0276729	0.571514	0.000166074	0.571514	2.09297e-05	0.00361356	0.0761834	0.000166074	0.0276729	0.571514	0.000166074	0.571514	2.09297e-05	0.00361356	0.0761834	0.000166074	0.0276729	0.571514	0.000166074	0.571514	2.09297e-05	0.00361356	0.0761834	0.000166074	0.0276729	0.571514	0.000166074	0.571514	2.09297e-05	0.00361356	0.0761834	0.000166074	0.0276729	0.571514	0.000166074	0.571514	2.09297e-05	0.00361356	0.0761834	0.000166074	0.0276729	0.571514	0.000166074	0.571514	2.09297e-05	0.00361356	0.0761834	0.000166074	0.0276729	0.571514	0.000166074	0.571514	2.09297e-05	0.00361356	0.0761834	0.000166074	0.0276729	0.571514	0.000166074	0.571514	2.09297e-05	0.00361356	0.0761834	0.000166074	0.0276729	0.571514	0.000166074	0.571514	2.09297e-05	0.00361356	0.0761834	0.000166074	0.0276729	0.571514	0.000166074	0.571514	2.09297e-05	0.00361356	0.0761834	0.000166074	0.0276729	0.571514	0.000166074	0.571514	2.09297e-05	0.00361356	0.0761834	0.000166074	0.0276729	0.571514	0.000166074	0.571514	2.09297e-05	0.00361356	0.0761834	0.000166074	0.0276729	0.571514	0.000166074	0.571514	2.09297e-05	0.00361356	0.0761834	0.000166074	0.0276729	0.571514	0.000166074	0.571514	2.09297e-05	0.00361356	0.0761834	0.000166074	0.0276729	0.571514	0.000166074	0.571514	2.09297e-05	0.00361356	0.0761834	0.000166074	0.0276729	0.571514	0.000166074	0.571514	2.09297e-05	0.00361356	0.0761834	0	0	0	0	0	0	0	0	0	0	0	0	0	0	0	0	0	0	0	0	0	0	0	0	0	0	0	0	0	0	0	0	0	0	0	0	0	0	0	0	0	0	0	0	0	0	0	0	0	0	0	0	0	0	0	0	0	0	0	0	0	0	0	0	0	0	0	0	0	0	0	0	0.0357336	0.0485757	0.30452	0.035872	0.770187	0.0357336	0.0485757	0.30452	0.0357336	0.0485757	0.30452	0.035872	0.770187	0.0357336	0.0485757	0.30452	0.0357336	0.0485757	0.30452	0.035872	0.770187	0.0357336	0.0485757	0.30452	0.0357336	0.0485757	0.30452	0.035872	0.770187	0.0357336	0.0485757	0.30452	0.0357336	0.0485757	0.30452	0.035872	0.770187	0.0357336	0.0485757	0.30452	0.0357336	0.0485757	0.30452	0.035872	0.770187	0.0357336	0.0485757	0.30452	0.0357336	0.0485757	0.30452	0.035872	0.770187	0.0357336	0.0485757	0.30452	0.0357336	0.0485757	0.30452	0.035872	0.770187	0.0357336	0.0485757	0.30452	0.0357336	0.0485757	0.30452	0.035872	0.770187	0.0357336	0.0485757	0.30452	0.0357336	0.0485757	0.30452	0.035872	0.770187	0.0357336	0.0485757	0.30452	0.0357336	0.0485757	0.30452	0.035872	0.770187	0.0357336	0.0485757	0.30452	0.0357336	0.0485757	0.30452	0.035872	0.770187	0.0357336	0.0485757	0.30452	0.0357336	0.0485757	0.30452	0.035872	0.770187	0.0357336	0.0485757	0.30452	0.0357336	0.0485757	0.30452	0.035872	0.770187	0.0357336	0.0485757	0.30452	0.0277494	0.0485757	0.30452	0.035872	0.770187	0.0357336	0.0485757	0.477879	0.0276729	0.0276729	0.162457	0.00361356	0.209017	0.00279894	0.0276729	0.162457	0.00279894	0.0276729	0.162457	0.00361356	0.209017	0.00279894	0.0276729	0.162457	0.00279894	0.0276729	0.162457	0.00361356	0.209017	0.00279894	0.0276729	0.162457	0.00279894	0.0276729	0.162457	0.00361356	0.209017	0.00279894	0.0276729	0.162457	0.00279894	0.0276729	0.162457	0.00361356	0.209017	0.00279894	0.0276729	0.571514	0.00129896	0.0129186	0.268862	0.000214933	0.73453	7.65089e-05	0.0129186	0.268862	7.65089e-05	0.0129186	0.268862	0.000214933	0.73453	7.65089e-05	0.0129186	0.268862	7.65089e-05	0.0129186	0.268862	0.000214933	0.73453	7.65089e-05	0.0129186	0.268862	7.65089e-05	0.0129186	0.268862	0.000214933	0.73453	7.65089e-05	0.0129186	0.268862	7.65089e-05	0.0129186	0.268862	0.000214933	0.73453	7.65089e-05	0.0129186	0.268862	7.65089e-05	0.0129186	0.268862	0.000214933	0.73453	7.65089e-05	0.0129186	0.268862	7.65089e-05	0.0129186	0.268862	0.000214933	0.73453	7.65089e-05	0.0129186	0.268862	7.65089e-05	0.0129186	0.268862	0.000214933	0.73453	7.65089e-05	0.0129186	0.268862	7.65089e-05	0.0129186	0.268862	0.000214933	0.73453	7.65089e-05	0.0129186	0.268862	7.65089e-05	0.0129186	0.268862	0.000214933	0.73453	7.65089e-05	0.0129186	0.268862	7.65089e-05	0.0129186	0.268862	0.000214933	0.73453	7.65089e-05	0.0129186	0.268862	7.65089e-05	0.0129186	0.268862	0.000214933	0.73453	7.65089e-05	0.0129186	0.268862	7.65089e-05	0.0129186	0.268862	0.000214933	0.73453	7.65089e-05	0.0129186	0.268862	7.65089e-05	0.0129186	0.268862	0.000214933	0.73453	7.65089e-05	0.0129186	0.268862	7.65089e-05	0.0129186	0.268862	0.000214933	0.73453	7.65089e-05	0.0129186	0.268862	7.65089e-05	0.0129186	0.268862	0.000214933	0.73453	7.65089e-05	0.0129186	0.268862	7.65089e-05	0.0129186	0.268862	0.000214933	0.73453	7.65089e-05	0.0129186	0.268862	7.65089e-05	0.0129186	0.268862	0.000214933	0.73453	7.65089e-05	0.0129186	0.268862	7.65089e-05	0.0129186	0.268862	0.000214933	0.73453	7.65089e-05	0.0129186	0.268862	7.65089e-05	0.0129186	0.268862	0.000214933	0.73453	7.65089e-05	0.0129186	0.268862	7.65089e-05	0.0129186	0.268862	0.000214933	0.73453	7.65089e-05	0.0129186	0.268862	0	0	0	0	0	0	0	0	0	0	0	0	0	0	0	0	0	0	0	0	0	0	0	0	0	0	0	0	0	0	0	0	0	0	0	0	0	0	0	0	0	0	0	0	0	0	0	0	0	0	0	0	0	0	0	0	0	0	0	0	0	0	0	0	0	0	0	0	0	0	0	0	0.0276938	0.0312864	0.103856	0.0278389	0.599187	0.0278389	0.0553457	0.599187	0.0276938	0.0312864	0.103856	0.0278389	0.599187	0.0278389	0.0553457	0.599187	0.0276938	0.0312864	0.103856	0.0278389	0.599187	0.0278389	0.0553457	0.599187	0.0276938	0.0312864	0.103856	0.0278389	0.599187	0.0278389	0.0553457	0.599187	0.0276938	0.0312864	0.103856	0.0278389	0.599187	0.0278389	0.0553457	0.599187	0.0276938	0.0312864	0.103856	0.0278389	0.599187	0.0278389	0.0553457	0.599187	0.0276938	0.0312864	0.103856	0.0278389	0.599187	0.0278389	0.0553457	0.599187	0.0276938	0.0312864	0.103856	0.0278389	0.599187	0.0278389	0.0553457	0.599187	0.0276938	0.0312864	0.103856	0.0278389	0.599187	0.0278389	0.0553457	0.599187	0.0276938	0.0312864	0.103856	0.0278389	0.599187	0.0278389	0.0553457	0.599187	0.0276938	0.0312864	0.103856	0.0278389	0.599187	0.0278389	0.0553457	0.599187	0.0276938	0.0312864	0.103856	0.0278389	0.599187	0.0278389	0.0553457	0.599187	0.0276938	0.0312864	0.103856	0.0278389	0.599187	0.0278389	0.0553457	0.599187	0.0276938	0.0312864	0.103856	0.0278389	0.599187	0.0278389	0.0553457	0.599187	0.0129396	0.0312864	0.103856	0.0278389	0.599187	0.0278389	0.0553457	0.733972	0.0129186	0.0129186	0.0761834	0.00279894	0.162457	0.00361356	0.0356571	0.209017	0.00129896	0.0129186	0.0761834	0.00279894	0.162457	0.00361356	0.0356571	0.209017	0.00129896	0.0129186	0.0761834	0.00279894	0.162457	0.00361356	0.0356571	0.209017	0.00129896	0.0129186	0.0761834	0.00279894	0.162457	0.00361356	0.0356571	0.209017	0.00129896	0.0129186	0.0761834	0.00279894	0.162457	0.00361356	0.0356571	0.73453	0.000359761	0.00361356	0.0761834	0.000166074	0.571514	0.000166074	0.0276729	0.571514	2.09297e-05	0.00361356	0.0761834	0.000166074	0.571514	0.000166074	0.0276729	0.571514	2.09297e-05	0.00361356	0.0761834	0.000166074	0.571514	0.000166074	0.0276729	0.571514	2.09297e-05	0.00361356	0.0761834	0.000166074	0.571514	0.000166074	0.0276729	0.571514	2.09297e-05	0.00361356	0.0761834	0.000166074	0.571514	0.000166074	0.0276729	0.571514	2.09297e-05	0.00361356	0.0761834	0.000166074	0.571514	0.000166074	0.0276729	0.571514	2.09297e-05	0.00361356	0.0761834	0.000166074	0.571514	0.000166074	0.0276729	0.571514	2.09297e-05	0.00361356	0.0761834	0.000166074	0.571514	0.000166074	0.0276729	0.571514	2.09297e-05	0.00361356	0.0761834	0.000166074	0.571514	0.000166074	0.0276729	0.571514	2.09297e-05	0.00361356	0.0761834	0.000166074	0.571514	0.000166074	0.0276729	0.571514	2.09297e-05	0.00361356	0.0761834	0.000166074	0.571514	0.000166074	0.0276729	0.571514	2.09297e-05	0.00361356	0.0761834	0.000166074	0.571514	0.000166074	0.0276729	0.571514	2.09297e-05	0.00361356	0.0761834	0.000166074	0.571514	0.000166074	0.0276729	0.571514	2.09297e-05	0.00361356	0.0761834	0.000166074	0.571514	0.000166074	0.0276729	0.571514	2.09297e-05	0.00361356	0.0761834	0.000166074	0.571514	0.000166074	0.0276729	0.571514	2.09297e-05	0.00361356	0.0761834	0.000166074	0.571514	0.000166074	0.0276729	0.571514	2.09297e-05	0.00361356	0.0761834	0.000166074	0.571514	0.000166074	0.0276729	0.571514	2.09297e-05	0.00361356	0.0761834	0.000166074	0.571514	0.000166074	0.0276729	0.571514	2.09297e-05	0.00361356	0.0761834	0.000166074	0.571514	0.000166074	0.0276729	0.571514	2.09297e-05	0.00361356	0.0761834	0.000166074	0.571514	0.000166074	0.0276729	0.571514	2.09297e-05	0.00361356	0.0761834	0.000166074	0.571514	0.000166074	0.0276729	0.571514	0	0	0	0	0	0	0	0	0	0	0	0	0	0	0	0	0	0	0	0	0	0	0	0	0	0	0	0	0	0	0	0	0	0	0	0	0	0	0	0	0	0	0	0	0	0	0	0	0	0	0	0	0	0	0	0	0	0	0	0	0	0	0	0	0	0	0	0	0	0	0	0	0.012922	0.0135203	0.0258373	0.0129952	0.281781	0.0131336	0.0485757	0.747449	0.012922	0.0135203	0.0258373	0.0129952	0.281781	0.0131336	0.0485757	0.747449	0.012922	0.0135203	0.0258373	0.0129952	0.281781	0.0131336	0.0485757	0.747449	0.012922	0.0135203	0.0258373	0.0129952	0.281781	0.0131336	0.0485757	0.747449	0.012922	0.0135203	0.0258373	0.0129952	0.281781	0.0131336	0.0485757	0.747449	0.012922	0.0135203	0.0258373	0.0129952	0.281781	0.0131336	0.0485757	0.747449	0.012922	0.0135203	0.0258373	0.0129952	0.281781	0.0131336	0.0485757	0.747449	0.012922	0.0135203	0.0258373	0.0129952	0.281781	0.0131336	0.0485757	0.747449	0.012922	0.0135203	0.0258373	0.0129952	0.281781	0.0131336	0.0485757	0.747449	0.012922	0.0135203	0.0258373	0.0129952	0.281781	0.0131336	0.0485757	0.747449	0.012922	0.0135203	0.0258373	0.0129952	0.281781	0.0131336	0.0485757	0.747449	0.012922	0.0135203	0.0258373	0.0129952	0.281781	0.0131336	0.0485757	0.747449	0.012922	0.0135203	0.0258373	0.0129952	0.281781	0.0131336	0.0485757	0.747449	0.012922	0.0135203	0.0258373	0.0129952	0.281781	0.0131336	0.0485757	0.747449	0.00361693	0.0135203	0.0258373	0.0129952	0.281781	0.0131336	0.0485757	0.810714	0.00361356	0.00361356	0.0214718	0.00129896	0.0761834	0.00279894	0.0276729	0.162457	0.000359761	0.00361356	0.0214718	0.00129896	0.0761834	0.00279894	0.0276729	0.162457	0.000359761	0.00361356	0.0214718	0.00129896	0.0761834	0.00279894	0.0276729	0.162457	0.000359761	0.00361356	0.0214718	0.00129896	0.0761834	0.00279894	0.0276729	0.162457	0.000359761	0.00361356	0.0214718	0.00129896	0.0761834	0.00279894	0.0276729	0.571514	5.90635e-05	0.00060164	0.0129186	7.65089e-05	0.268862	0.000214933	0.0356571	0.73453	3.37645e-06	0.00060164	0.0129186	7.65089e-05	0.268862	0.000214933	0.0356571	0.73453	3.37645e-06	0.00060164	0.0129186	7.65089e-05	0.268862	0.000214933	0.0356571	0.73453	3.37645e-06	0.00060164	0.0129186	7.65089e-05	0.268862	0.000214933	0.0356571	0.73453	3.37645e-06	0.00060164	0.0129186	7.65089e-05	0.268862	0.000214933	0.0356571	0.73453	3.37645e-06	0.00060164	0.0129186	7.65089e-05	0.268862	0.000214933	0.0356571	0.73453	3.37645e-06	0.00060164	0.0129186	7.65089e-05	0.268862	0.000214933	0.0356571	0.73453	3.37645e-06	0.00060164	0.0129186	7.65089e-05	0.268862	0.000214933	0.0356571	0.73453	3.37645e-06	0.00060164	0.0129186	7.65089e-05	0.268862	0.000214933	0.0356571	0.73453	3.37645e-06	0.00060164	0.0129186	7.65089e-05	0.268862	0.000214933	0.0356571	0.73453	3.37645e-06	0.00060164	0.0129186	7.65089e-05	0.268862	0.000214933	0.0356571	0.73453	3.37645e-06	0.00060164	0.0129186	7.65089e-05	0.268862	0.000214933	0.0356571	0.73453	3.37645e-06	0.00060164	0.0129186	7.65089e-05	0.268862	0.000214933	0.0356571	0.73453	3.37645e-06	0.00060164	0.0129186	7.65089e-05	0.268862	0.000214933	0.0356571	0.73453	3.37645e-06	0.00060164	0.0129186	7.65089e-05	0.268862	0.000214933	0.0356571	0.73453	3.37645e-06	0.00060164	0.0129186	7.65089e-05	0.268862	0.000214933	0.0356571	0.73453	3.37645e-06	0.00060164	0.0129186	7.65089e-05	0.268862	0.000214933	0.0356571	0.73453	3.37645e-06	0.00060164	0.0129186	7.65089e-05	0.268862	0.000214933	0.0356571	0.73453	3.37645e-06	0.00060164	0.0129186	7.65089e-05	0.268862	0.000214933	0.0356571	0.73453	3.37645e-06	0.00060164	0.0129186	7.65089e-05	0.268862	0.000214933	0.0356571	0.73453	3.37645e-06	0.00060164	0.0129186	7.65089e-05	0.268862	0.000214933	0.0356571	0.73453	0	0	0	0	0	0	0	0	0	0	0	0	0	0	0	0	0	0	0	0	0	0	0	0	0	0	0	0	0	0	0	0	0	0	0	0	0	0	0	0	0	0	0	0	0	0	0	0	0	0	0	0	0	0	0	0	0	0	0	0	0	0	0	0	0	0	0	0	0	0	0	0	0.00361387	0.00367262	0.00491252	0.00363449	0.079797	0.00377963	0.0312864	0.575128	0.00361387	0.00367262	0.00491252	0.00363449	0.079797	0.00377963	0.0312864	0.575128	0.00361387	0.00367262	0.00491252	0.00363449	0.079797	0.00377963	0.0312864	0.575128	0.00361387	0.00367262	0.00491252	0.00363449	0.079797	0.00377963	0.0312864	0.575128	0.00361387	0.00367262	0.00491252	0.00363449	0.079797	0.00377963	0.0312864	0.575128	0.00361387	0.00367262	0.00491252	0.00363449	0.079797	0.00377963	0.0312864	0.575128	0.00361387	0.00367262	0.00491252	0.00363449	0.079797	0.00377963	0.0312864	0.575128	0.00361387	0.00367262	0.00491252	0.00363449	0.079797	0.00377963	0.0312864	0.575128	0.00361387	0.00367262	0.00491252	0.00363449	0.079797	0.00377963	0.0312864	0.575128	0.00361387	0.00367262	0.00491252	0.00363449	0.079797	0.00377963	0.0312864	0.575128	0.00361387	0.00367262	0.00491252	0.00363449	0.079797	0.00377963	0.0312864	0.575128	0.00361387	0.00367262	0.00491252	0.00363449	0.079797	0.00377963	0.0312864	0.575128	0.00361387	0.00367262	0.00491252	0.00363449	0.079797	0.00377963	0.0312864	0.575128	0.00361387	0.00367262	0.00491252	0.00363449	0.079797	0.00377963	0.0312864	0.575128	0.000601958	0.00367262	0.00491252	0.00363449	0.079797	0.00377963	0.0312864	0.592986	0.00060164	0.00060164	0.00361356	0.000359761	0.0214718	0.00129896	0.0129186	0.0761834	5.90635e-05	0.00060164	0.00361356	0.000359761	0.0214718	0.00129896	0.0129186	0.0761834	5.90635e-05	0.00060164	0.00361356	0.000359761	0.0214718	0.00129896	0.0129186	0.0761834	5.90635e-05	0.00060164	0.00361356	0.000359761	0.0214718	0.00129896	0.0129186	0.0761834	5.90635e-05	0.00060164	0.00361356	0.000359761	0.0214718	0.00129896	0.0129186	0.268862	5.69289e-06	5.90635e-05	0.00129896	2.09297e-05	0.0761834	0.000166074	0.0276729	0.571514	3.18072e-07	5.90635e-05	0.00129896	2.09297e-05	0.0761834	0.000166074	0.0276729	0.571514	3.18072e-07	5.90635e-05	0.00129896	2.09297e-05	0.0761834	0.000166074	0.0276729	0.571514	3.18072e-07	5.90635e-05	0.00129896	2.09297e-05	0.0761834	0.000166074	0.0276729	0.571514	3.18072e-07	5.90635e-05	0.00129896	2.09297e-05	0.0761834	0.000166074	0.0276729	0.571514	3.18072e-07	5.90635e-05	0.00129896	2.09297e-05	0.0761834	0.000166074	0.0276729	0.571514	3.18072e-07	5.90635e-05	0.00129896	2.09297e-05	0.0761834	0.000166074	0.0276729	0.571514	3.18072e-07	5.90635e-05	0.00129896	2.09297e-05	0.0761834	0.000166074	0.0276729	0.571514	3.18072e-07	5.90635e-05	0.00129896	2.09297e-05	0.0761834	0.000166074	0.0276729	0.571514	3.18072e-07	5.90635e-05	0.00129896	2.09297e-05	0.0761834	0.000166074	0.0276729	0.571514	3.18072e-07	5.90635e-05	0.00129896	2.09297e-05	0.0761834	0.000166074	0.0276729	0.571514	3.18072e-07	5.90635e-05	0.00129896	2.09297e-05	0.0761834	0.000166074	0.0276729	0.571514	3.18072e-07	5.90635e-05	0.00129896	2.09297e-05	0.0761834	0.000166074	0.0276729	0.571514	3.18072e-07	5.90635e-05	0.00129896	2.09297e-05	0.0761834	0.000166074	0.0276729	0.571514	3.18072e-07	5.90635e-05	0.00129896	2.09297e-05	0.0761834	0.000166074	0.0276729	0.571514	3.18072e-07	5.90635e-05	0.00129896	2.09297e-05	0.0761834	0.000166074	0.0276729	0.571514	3.18072e-07	5.90635e-05	0.00129896	2.09297e-05	0.0761834	0.000166074	0.0276729	0.571514	3.18072e-07	5.90635e-05	0.00129896	2.09297e-05	0.0761834	0.000166074	0.0276729	0.571514	3.18072e-07	5.90635e-05	0.00129896	2.09297e-05	0.0761834	0.000166074	0.0276729	0.571514	3.18072e-07	5.90635e-05	0.00129896	2.09297e-05	0.0761834	0.000166074	0.0276729	0.571514	3.18072e-07	5.90635e-05	0.00129896	2.09297e-05	0.0761834	0.000166074	0.0276729	0.571514	0	0	0	0	0	0	0	0	0	0	0	0	0	0	0	0	0	0	0	0	0	0	0	0	0	0	0	0	0	0	0	0	0	0	0	0	0	0	0	0	0	0	0	0	0	0	0	0	0	0	0	0	0	0	0	0	0	0	0	0	0	0	0	0	0	0	0	0	0	0	0	0	0.000601657	0.000605016	0.000678149	0.000605016	0.0135203	0.000678149	0.0135203	0.269464	0.000601657	0.000605016	0.000678149	0.000605016	0.0135203	0.000678149	0.0135203	0.269464	0.000601657	0.000605016	0.000678149	0.000605016	0.0135203	0.000678149	0.0135203	0.269464	0.000601657	0.000605016	0.000678149	0.000605016	0.0135203	0.000678149	0.0135203	0.269464	0.000601657	0.000605016	0.000678149	0.000605016	0.0135203	0.000678149	0.0135203	0.269464	0.000601657	0.000605016	0.000678149	0.000605016	0.0135203	0.000678149	0.0135203	0.269464	0.000601657	0.000605016	0.000678149	0.000605016	0.0135203	0.000678149	0.0135203	0.269464	0.000601657	0.000605016	0.000678149	0.000605016	0.0135203	0.000678149	0.0135203	0.269464	0.000601657	0.000605016	0.000678149	0.000605016	0.0135203	0.000678149	0.0135203	0.269464	0.000601657	0.000605016	0.000678149	0.000605016	0.0135203	0.000678149	0.0135203	0.269464	0.000601657	0.000605016	0.000678149	0.000605016	0.0135203	0.000678149	0.0135203	0.269464	0.000601657	0.000605016	0.000678149	0.000605016	0.0135203	0.000678149	0.0135203	0.269464	0.000601657	0.000605016	0.000678149	0.000605016	0.0135203	0.000678149	0.0135203	0.269464	0.000601657	0.000605016	0.000678149	0.000605016	0.0135203	0.000678149	0.0135203	0.269464	5.90808e-05	0.000605016	0.000678149	0.000605016	0.0135203	0.000678149	0.0135203	0.272476	5.90635e-05	5.90635e-05	0.000359761	5.90635e-05	0.00361356	0.000359761	0.00361356	0.0214718	5.69289e-06	5.90635e-05	0.000359761	5.90635e-05	0.00361356	0.000359761	0.00361356	0.0214718	5.69289e-06	5.90635e-05	0.000359761	5.90635e-05	0.00361356	0.000359761	0.00361356	0.0214718	5.69289e-06	5.90635e-05	0.000359761	5.90635e-05	0.00361356	0.000359761	0.00361356	0.0214718	5.69289e-06	5.90635e-05	0.000359761	5.90635e-05	0.00361356	0.000359761	0.00361356	0.0761834	3.18072e-07	3.37645e-06	7.65089e-05	3.37645e-06	0.0129186	7.65089e-05	0.0129186	0.268862	1.72703e-08	3.37645e-06	7.65089e-05	3.37645e-06	0.0129186	7.65089e-05	0.0129186	0.268862	1.72703e-08	3.37645e-06	7.65089e-05	3.37645e-06	0.0129186	7.65089e-05	0.0129186	0.268862	1.72703e-08	3.37645e-06	7.65089e-05	3.37645e-06	0.0129186	7.65089e-05	0.0129186	0.268862	1.72703e-08	3.37645e-06	7.65089e-05	3.37645e-06	0.0129186	7.65089e-05	0.0129186	0.268862	1.72703e-08	3.37645e-06	7.65089e-05	3.37645e-06	0.0129186	7.65089e-05	0.0129186	0.268862	1.72703e-08	3.37645e-06	7.65089e-05	3.37645e-06	0.0129186	7.65089e-05	0.0129186	0.268862	1.72703e-08	3.37645e-06	7.65089e-05	3.37645e-06	0.0129186	7.65089e-05	0.0129186	0.268862	1.72703e-08	3.37645e-06	7.65089e-05	3.37645e-06	0.0129186	7.65089e-05	0.0129186	0.268862	1.72703e-08	3.37645e-06	7.65089e-05	3.37645e-06	0.0129186	7.65089e-05	0.0129186	0.268862	1.72703e-08	3.37645e-06	7.65089e-05	3.37645e-06	0.0129186	7.65089e-05	0.0129186	0.268862	1.72703e-08	3.37645e-06	7.65089e-05	3.37645e-06	0.0129186	7.65089e-05	0.0129186	0.268862	1.72703e-08	3.37645e-06	7.65089e-05	3.37645e-06	0.0129186	7.65089e-05	0.0129186	0.268862	1.72703e-08	3.37645e-06	7.65089e-05	3.37645e-06	0.0129186	7.65089e-05	0.0129186	0.268862	1.72703e-08	3.37645e-06	7.65089e-05	3.37645e-06	0.0129186	7.65089e-05	0.0129186	0.268862	1.72703e-08	3.37645e-06	7.65089e-05	3.37645e-06	0.0129186	7.65089e-05	0.0129186	0.268862	1.72703e-08	3.37645e-06	7.65089e-05	3.37645e-06	0.0129186	7.65089e-05	0.0129186	0.268862	1.72703e-08	3.37645e-06	7.65089e-05	3.37645e-06	0.0129186	7.65089e-05	0.0129186	0.268862	1.72703e-08	3.37645e-06	7.65089e-05	3.37645e-06	0.0129186	7.65089e-05	0.0129186	0.268862	1.72703e-08	3.37645e-06	7.65089e-05	3.37645e-06	0.0129186	7.65089e-05	0.0129186	0.268862	1.72703e-08	3.37645e-06	7.65089e-05	3.37645e-06	0.0129186	7.65089e-05	0.0129186	0.268862	0	0	0	0	0	0	0	0	0	0	0	0	0	0	0	0	0	0	0	0	0	0	0	0	0	0	0	0	0	0	0	0	0	0	0	0	0	0	0	0	0	0	0	0	0	0	0	0	0	0	0	0	0	0	0	0	0	0	0	0	0	0	0	0	0	0	0	0	0	0	0	0	5.9064e-05	5.91741e-05	6.16629e-05	5.93816e-05	0.00135803	7.99932e-05	0.00367262	0.0762425	5.9064e-05	5.91741e-05	6.16629e-05	5.93816e-05	0.00135803	7.99932e-05	0.00367262	0.0762425	5.9064e-05	5.91741e-05	6.16629e-05	5.93816e-05	0.00135803	7.99932e-05	0.00367262	0.0762425	5.9064e-05	5.91741e-05	6.16629e-05	5.93816e-05	0.00135803	7.99932e-05	0.00367262	0.0762425	5.9064e-05	5.91741e-05	6.16629e-05	5.93816e-05	0.00135803	7.99932e-05	0.00367262	0.0762425	5.9064e-05	5.91741e-05	6.16629e-05	5.93816e-05	0.00135803	7.99932e-05	0.00367262	0.0762425	5.9064e-05	5.91741e-05	6.16629e-05	5.93816e-05	0.00135803	7.99932e-05	0.00367262	0.0762425	5.9064e-05	5.91741e-05	6.16629e-05	5.93816e-05	0.00135803	7.99932e-05	0.00367262	0.0762425	5.9064e-05	5.91741e-05	6.16629e-05	5.93816e-05	0.00135803	7.99932e-05	0.00367262	0.0762425	5.9064e-05	5.91741e-05	6.16629e-05	5.93816e-05	0.00135803	7.99932e-05	0.00367262	0.0762425	5.9064e-05	5.91741e-05	6.16629e-05	5.93816e-05	0.00135803	7.99932e-05	0.00367262	0.0762425	5.9064e-05	5.91741e-05	6.16629e-05	5.93816e-05	0.00135803	7.99932e-05	0.00367262	0.0762425	5.9064e-05	5.91741e-05	6.16629e-05	5.93816e-05	0.00135803	7.99932e-05	0.00367262	0.0762425	5.9064e-05	5.91741e-05	6.16629e-05	5.93816e-05	0.00135803	7.99932e-05	0.00367262	0.0762425	3.37698e-06	5.91741e-05	6.16629e-05	5.93816e-05	0.00135803	7.99932e-05	0.00367262	0.0765432	3.37645e-06	3.37645e-06	2.09297e-05	5.69289e-06	0.000359761	5.90635e-05	0.00060164	0.00361356	3.18072e-07	3.37645e-06	2.09297e-05	5.69289e-06	0.000359761	5.90635e-05	0.00060164	0.00361356	3.18072e-07	3.37645e-06	2.09297e-05	5.69289e-06	0.000359761	5.90635e-05	0.00060164	0.00361356	3.18072e-07	3.37645e-06	2.09297e-05	5.69289e-06	0.000359761	5.90635e-05	0.00060164	0.00361356	3.18072e-07	3.37645e-06	2.09297e-05	5.69289e-06	0.000359761	5.90635e-05	0.00060164	0.0129186	1.01368e-08	1.10636e-07	2.5994e-06	3.18072e-07	0.00129896	2.09297e-05	0.00361356	0.0761834	5.31637e-10	1.10636e-07	2.5994e-06	3.18072e-07	0.00129896	2.09297e-05	0.00361356	0.0761834	5.31637e-10	1.10636e-07	2.5994e-06	3.18072e-07	0.00129896	2.09297e-05	0.00361356	0.0761834	5.31637e-10	1.10636e-07	2.5994e-06	3.18072e-07	0.00129896	2.09297e-05	0.00361356	0.0761834	5.31637e-10	1.10636e-07	2.5994e-06	3.18072e-07	0.00129896	2.09297e-05	0.00361356	0.0761834	5.31637e-10	1.10636e-07	2.5994e-06	3.18072e-07	0.00129896	2.09297e-05	0.00361356	0.0761834	5.31637e-10	1.10636e-07	2.5994e-06	3.18072e-07	0.00129896	2.09297e-05	0.00361356	0.0761834	5.31637e-10	1.10636e-07	2.5994e-06	3.18072e-07	0.00129896	2.09297e-05	0.00361356	0.0761834	5.31637e-10	1.10636e-07	2.5994e-06	3.18072e-07	0.00129896	2.09297e-05	0.00361356	0.0761834	5.31637e-10	1.10636e-07	2.5994e-06	3.18072e-07	0.00129896	2.09297e-05	0.00361356	0.0761834	5.31637e-10	1.10636e-07	2.5994e-06	3.18072e-07	0.00129896	2.09297e-05	0.00361356	0.0761834	5.31637e-10	1.10636e-07	2.5994e-06	3.18072e-07	0.00129896	2.09297e-05	0.00361356	0.0761834	5.31637e-10	1.10636e-07	2.5994e-06	3.18072e-07	0.00129896	2.09297e-05	0.00361356	0.0761834	5.31637e-10	1.10636e-07	2.5994e-06	3.18072e-07	0.00129896	2.09297e-05	0.00361356	0.0761834	5.31637e-10	1.10636e-07	2.5994e-06	3.18072e-07	0.00129896	2.09297e-05	0.00361356	0.0761834	5.31637e-10	1.10636e-07	2.5994e-06	3.18072e-07	0.00129896	2.09297e-05	0.00361356	0.0761834	5.31637e-10	1.10636e-07	2.5994e-06	3.18072e-07	0.00129896	2.09297e-05	0.00361356	0.0761834	5.31637e-10	1.10636e-07	2.5994e-06	3.18072e-07	0.00129896	2.09297e-05	0.00361356	0.0761834	5.31637e-10	1.10636e-07	2.5994e-06	3.18072e-07	0.00129896	2.09297e-05	0.00361356	0.0761834	5.31637e-10	1.10636e-07	2.5994e-06	3.18072e-07	0.00129896	2.09297e-05	0.00361356	0.0761834	5.31637e-10	1.10636e-07	2.5994e-06	3.18072e-07	0.00129896	2.09297e-05	0.00361356	0.0761834	0	0	0	0	0	0	0	0	0	0	0	0	0	0	0	0	0	0	0	0	0	0	0	0	0	0	0	0	0	0	0	0	0	0	0	0	0	0	0	0	0	0	0	0	0	0	0	0	0	0	0	0	0	0	0	0	0	0	0	0	0	0	0	0	0	0	0	0	0	0	0	0	6.3934e-06	0.000365454	0.0214775	5.70302e-06	0.000365454	5.6929e-06	5.70302e-06	6.3934e-06	6.3934e-06	0.000365454	0.0214775	5.70302e-06	0.000365454	5.6929e-06	5.70302e-06	6.3934e-06	6.3934e-06	0.000365454	0.0214775	5.70302e-06	0.000365454	5.6929e-06	5.70302e-06	6.3934e-06	6.3934e-06	0.000365454	0.0214775	5.70302e-06	0.000365454	5.6929e-06	5.70302e-06	6.3934e-06	6.3934e-06	0.000365454	0.0214775	5.70302e-06	0.000365454	5.6929e-06	5.70302e-06	6.3934e-06	6.3934e-06	0.000365454	0.0214775	5.70302e-06	0.000365454	5.6929e-06	5.70302e-06	6.3934e-06	6.3934e-06	0.000365454	0.0214775	5.70302e-06	0.000365454	5.6929e-06	5.70302e-06	6.3934e-06	6.3934e-06	0.000365454	0.0214775	5.70302e-06	0.000365454	5.6929e-06	5.70302e-06	6.3934e-06	6.3934e-06	0.000365454	0.0214775	5.70302e-06	0.000365454	5.6929e-06	5.70302e-06	6.3934e-06	6.3934e-06	0.000365454	0.0214775	5.70302e-06	0.000365454	5.6929e-06	5.70302e-06	6.3934e-06	6.3934e-06	0.000365454	0.0214775	5.70302e-06	0.000365454	5.6929e-06	5.70302e-06	6.3934e-06	6.3934e-06	0.000365454	0.0214775	5.70302e-06	0.000365454	5.6929e-06	5.70302e-06	6.3934e-06	6.3934e-06	0.000365454	0.0214775	5.70302e-06	0.000365454	5.6929e-06	5.70302e-06	6.3934e-06	6.3934e-06	0.000365454	0.0214775	5.70302e-06	0.000365454	5.6929e-06	5.70302e-06	6.3934e-06	5.9764e-05	0.000365454	0.0214775	5.70302e-06	0.000365454	5.6929e-06	5.70302e-06	5.9764e-05	5.90635e-05	5.90635e-05	0.00060164	3.18072e-07	5.90635e-05	1.72703e-08	3.18072e-07	3.37645e-06	3.37645e-06	5.90635e-05	0.00060164	3.18072e-07	5.90635e-05	1.72703e-08	3.18072e-07	3.37645e-06	3.37645e-06	5.90635e-05	0.00060164	3.18072e-07	5.90635e-05	1.72703e-08	3.18072e-07	3.37645e-06	3.37645e-06	5.90635e-05	0.00060164	3.18072e-07	5.90635e-05	1.72703e-08	3.18072e-07	3.37645e-06	3.37645e-06	5.90635e-05	0.00060164	3.18072e-07	5.90635e-05	1.72703e-08	3.18072e-07	2.09297e-05	2.09297e-05	0.000359761	0.0214718	1.01368e-08	0.000359761	1.56913e-11	1.01368e-08	7.00519e-07	7.00519e-07	0.000359761	0.0214718	1.01368e-08	0.000359761	1.56913e-11	1.01368e-08	7.00519e-07	7.00519e-07	0.000359761	0.0214718	1.01368e-08	0.000359761	1.56913e-11	1.01368e-08	7.00519e-07	7.00519e-07	0.000359761	0.0214718	1.01368e-08	0.000359761	1.56913e-11	1.01368e-08	7.00519e-07	7.00519e-07	0.000359761	0.0214718	1.01368e-08	0.000359761	1.56913e-11	1.01368e-08	7.00519e-07	7.00519e-07	0.000359761	0.0214718	1.01368e-08	0.000359761	1.56913e-11	1.01368e-08	7.00519e-07	7.00519e-07	0.000359761	0.0214718	1.01368e-08	0.000359761	1.56913e-11	1.01368e-08	7.00519e-07	7.00519e-07	0.000359761	0.0214718	1.01368e-08	0.000359761	1.56913e-11	1.01368e-08	7.00519e-07	7.00519e-07	0.000359761	0.0214718	1.01368e-08	0.000359761	1.56913e-11	1.01368e-08	7.00519e-07	7.00519e-07	0.000359761	0.0214718	1.01368e-08	0.000359761	1.56913e-11	1.01368e-08	7.00519e-07	7.00519e-07	0.000359761	0.0214718	1.01368e-08	0.000359761	1.56913e-11	1.01368e-08	7.00519e-07	7.00519e-07	0.000359761	0.0214718	1.01368e-08	0.000359761	1.56913e-11	1.01368e-08	7.00519e-07	7.00519e-07	0.000359761	0.0214718	1.01368e-08	0.000359761	1.56913e-11	1.01368e-08	7.00519e-07	7.00519e-07	0.000359761	0.0214718	1.01368e-08	0.000359761	1.56913e-11	1.01368e-08	7.00519e-07	7.00519e-07	0.000359761	0.0214718	1.01368e-08	0.000359761	1.56913e-11	1.01368e-08	7.00519e-07	7.00519e-07	0.000359761	0.0214718	1.01368e-08	0.000359761	1.56913e-11	1.01368e-08	7.00519e-07	7.00519e-07	0.000359761	0.0214718	1.01368e-08	0.000359761	1.56913e-11	1.01368e-08	7.00519e-07	7.00519e-07	0.000359761	0.0214718	1.01368e-08	0.000359761	1.56913e-11	1.01368e-08	7.00519e-07	7.00519e-07	0.000359761	0.0214718	1.01368e-08	0.000359761	1.56913e-11	1.01368e-08	7.00519e-07	7.00519e-07	0.000359761	0.0214718	1.01368e-08	0.000359761	1.56913e-11	1.01368e-08	7.00519e-07	7.00519e-07	0.000359761	0.0214718	1.01368e-08	0.000359761	1.56913e-11	1.01368e-08	7.00519e-07	0	0	0	0	0	0	0	0	0	0	0	0	0	0	0	0	0	0	0	0	0	0	0	0	0	0	0	0	0	0	0	0	0	0	0	0	0	0	0	0	0	0	0	0	0	0	0	0	0	0	0	0	0	0	0	0	0	0	0	0	0	0	0	0	0	0	0	0	0	0	0	0	6.16629e-05	0.00135803	0.0762425	5.91741e-05	0.00367262	5.9064e-05	5.93816e-05	7.99932e-05	6.16629e-05	0.00135803	0.0762425	5.91741e-05	0.00367262	5.9064e-05	5.93816e-05	7.99932e-05	6.16629e-05	0.00135803	0.0762425	5.91741e-05	0.00367262	5.9064e-05	5.93816e-05	7.99932e-05	6.16629e-05	0.00135803	0.0762425	5.91741e-05	0.00367262	5.9064e-05	5.93816e-05	7.99932e-05	6.16629e-05	0.00135803	0.0762425	5.91741e-05	0.00367262	5.9064e-05	5.93816e-05	7.99932e-05	6.16629e-05	0.00135803	0.0762425	5.91741e-05	0.00367262	5.9064e-05	5.93816e-05	7.99932e-05	6.16629e-05	0.00135803	0.0762425	5.91741e-05	0.00367262	5.9064e-05	5.93816e-05	7.99932e-05	6.16629e-05	0.00135803	0.0762425	5.91741e-05	0.00367262	5.9064e-05	5.93816e-05	7.99932e-05	6.16629e-05	0.00135803	0.0762425	5.91741e-05	0.00367262	5.9064e-05	5.93816e-05	7.99932e-05	6.16629e-05	0.00135803	0.0762425	5.91741e-05	0.00367262	5.9064e-05	5.93816e-05	7.99932e-05	6.16629e-05	0.00135803	0.0762425	5.91741e-05	0.00367262	5.9064e-05	5.93816e-05	7.99932e-05	6.16629e-05	0.00135803	0.0762425	5.91741e-05	0.00367262	5.9064e-05	5.93816e-05	7.99932e-05	6.16629e-05	0.00135803	0.0762425	5.91741e-05	0.00367262	5.9064e-05	5.93816e-05	7.99932e-05	6.16629e-05	0.00135803	0.0762425	5.91741e-05	0.00367262	5.9064e-05	5.93816e-05	7.99932e-05	0.00036236	0.00135803	0.0762425	5.91741e-05	0.00367262	5.9064e-05	5.93816e-05	0.000622569	0.000359761	0.000359761	0.00361356	3.37645e-06	0.00060164	3.18072e-07	5.69289e-06	5.90635e-05	2.09297e-05	0.000359761	0.00361356	3.37645e-06	0.00060164	3.18072e-07	5.69289e-06	5.90635e-05	2.09297e-05	0.000359761	0.00361356	3.37645e-06	0.00060164	3.18072e-07	5.69289e-06	5.90635e-05	2.09297e-05	0.000359761	0.00361356	3.37645e-06	0.00060164	3.18072e-07	5.69289e-06	5.90635e-05	2.09297e-05	0.000359761	0.00361356	3.37645e-06	0.00060164	3.18072e-07	5.69289e-06	0.000359761	7.65089e-05	0.00129896	0.0761834	1.10636e-07	0.00361356	5.31637e-10	3.18072e-07	2.09297e-05	2.5994e-06	0.00129896	0.0761834	1.10636e-07	0.00361356	5.31637e-10	3.18072e-07	2.09297e-05	2.5994e-06	0.00129896	0.0761834	1.10636e-07	0.00361356	5.31637e-10	3.18072e-07	2.09297e-05	2.5994e-06	0.00129896	0.0761834	1.10636e-07	0.00361356	5.31637e-10	3.18072e-07	2.09297e-05	2.5994e-06	0.00129896	0.0761834	1.10636e-07	0.00361356	5.31637e-10	3.18072e-07	2.09297e-05	2.5994e-06	0.00129896	0.0761834	1.10636e-07	0.00361356	5.31637e-10	3.18072e-07	2.09297e-05	2.5994e-06	0.00129896	0.0761834	1.10636e-07	0.00361356	5.31637e-10	3.18072e-07	2.09297e-05	2.5994e-06	0.00129896	0.0761834	1.10636e-07	0.00361356	5.31637e-10	3.18072e-07	2.09297e-05	2.5994e-06	0.00129896	0.0761834	1.10636e-07	0.00361356	5.31637e-10	3.18072e-07	2.09297e-05	2.5994e-06	0.00129896	0.0761834	1.10636e-07	0.00361356	5.31637e-10	3.18072e-07	2.09297e-05	2.5994e-06	0.00129896	0.0761834	1.10636e-07	0.00361356	5.31637e-10	3.18072e-07	2.09297e-05	2.5994e-06	0.00129896	0.0761834	1.10636e-07	0.00361356	5.31637e-10	3.18072e-07	2.09297e-05	2.5994e-06	0.00129896	0.0761834	1.10636e-07	0.00361356	5.31637e-10	3.18072e-07	2.09297e-05	2.5994e-06	0.00129896	0.0761834	1.10636e-07	0.00361356	5.31637e-10	3.18072e-07	2.09297e-05	2.5994e-06	0.00129896	0.0761834	1.10636e-07	0.00361356	5.31637e-10	3.18072e-07	2.09297e-05	2.5994e-06	0.00129896	0.0761834	1.10636e-07	0.00361356	5.31637e-10	3.18072e-07	2.09297e-05	2.5994e-06	0.00129896	0.0761834	1.10636e-07	0.00361356	5.31637e-10	3.18072e-07	2.09297e-05	2.5994e-06	0.00129896	0.0761834	1.10636e-07	0.00361356	5.31637e-10	3.18072e-07	2.09297e-05	2.5994e-06	0.00129896	0.0761834	1.10636e-07	0.00361356	5.31637e-10	3.18072e-07	2.09297e-05	2.5994e-06	0.00129896	0.0761834	1.10636e-07	0.00361356	5.31637e-10	3.18072e-07	2.09297e-05	2.5994e-06	0.00129896	0.0761834	1.10636e-07	0.00361356	5.31637e-10	3.18072e-07	2.09297e-05	0	0	0	0	0	0	0	0	0	0	0	0	0	0	0	0	0	0	0	0	0	0	0	0	0	0	0	0	0	0	0	0	0	0	0	0	0	0	0	0	0	0	0	0	0	0	0	0	0	0	0	0	0	0	0	0	0	0	0	0	0	0	0	0	0	0	0	0	0	0	0	0	0.000365454	0.0031587	0.162817	0.000360461	0.0218316	0.000359771	0.000365454	0.000719521	0.000365454	0.0031587	0.162817	0.000360461	0.0218316	0.000359771	0.000365454	0.000719521	0.000365454	0.0031587	0.162817	0.000360461	0.0218316	0.000359771	0.000365454	0.000719521	0.000365454	0.0031587	0.162817	0.000360461	0.0218316	0.000359771	0.000365454	0.000719521	0.000365454	0.0031587	0.162817	0.000360461	0.0218316	0.000359771	0.000365454	0.000719521	0.000365454	0.0031587	0.162817	0.000360461	0.0218316	0.000359771	0.000365454	0.000719521	0.000365454	0.0031587	0.162817	0.000360461	0.0218316	0.000359771	0.000365454	0.000719521	0.000365454	0.0031587	0.162817	0.000360461	0.0218316	0.000359771	0.000365454	0.000719521	0.000365454	0.0031587	0.162817	0.000360461	0.0218316	0.000359771	0.000365454	0.000719521	0.000365454	0.0031587	0.162817	0.000360461	0.0218316	0.000359771	0.000365454	0.000719521	0.000365454	0.0031587	0.162817	0.000360461	0.0218316	0.000359771	0.000365454	0.000719521	0.000365454	0.0031587	0.162817	0.000360461	0.0218316	0.000359771	0.000365454	0.000719521	0.000365454	0.0031587	0.162817	0.000360461	0.0218316	0.000359771	0.000365454	0.000719521	0.000365454	0.0031587	0.162817	0.000360461	0.0218316	0.000359771	0.000365454	0.000719521	0.00130466	0.0031587	0.162817	0.000360461	0.0218316	0.000359771	0.000365454	0.00397332	0.00129896	0.00129896	0.0129186	2.09297e-05	0.00361356	3.37645e-06	5.90635e-05	0.00060164	7.65089e-05	0.00129896	0.0129186	2.09297e-05	0.00361356	3.37645e-06	5.90635e-05	0.00060164	7.65089e-05	0.00129896	0.0129186	2.09297e-05	0.00361356	3.37645e-06	5.90635e-05	0.00060164	7.65089e-05	0.00129896	0.0129186	2.09297e-05	0.00361356	3.37645e-06	5.90635e-05	0.00060164	7.65089e-05	0.00129896	0.0129186	2.09297e-05	0.00361356	3.37645e-06	5.90635e-05	0.00361356	0.000166074	0.00279894	0.162457	7.00519e-07	0.0214718	1.01368e-08	5.69289e-06	0.000359761	5.69289e-06	0.00279894	0.162457	7.00519e-07	0.0214718	1.01368e-08	5.69289e-06	0.000359761	5.69289e-06	0.00279894	0.162457	7.00519e-07	0.0214718	1.01368e-08	5.69289e-06	0.000359761	5.69289e-06	0.00279894	0.162457	7.00519e-07	0.0214718	1.01368e-08	5.69289e-06	0.000359761	5.69289e-06	0.00279894	0.162457	7.00519e-07	0.0214718	1.01368e-08	5.69289e-06	0.000359761	5.69289e-06	0.00279894	0.162457	7.00519e-07	0.0214718	1.01368e-08	5.69289e-06	0.000359761	5.69289e-06	0.00279894	0.162457	7.00519e-07	0.0214718	1.01368e-08	5.69289e-06	0.000359761	5.69289e-06	0.00279894	0.162457	7.00519e-07	0.0214718	1.01368e-08	5.69289e-06	0.000359761	5.69289e-06	0.00279894	0.162457	7.00519e-07	0.0214718	1.01368e-08	5.69289e-06	0.000359761	5.69289e-06	0.00279894	0.162457	7.00519e-07	0.0214718	1.01368e-08	5.69289e-06	0.000359761	5.69289e-06	0.00279894	0.162457	7.00519e-07	0.0214718	1.01368e-08	5.69289e-06	0.000359761	5.69289e-06	0.00279894	0.162457	7.00519e-07	0.0214718	1.01368e-08	5.69289e-06	0.000359761	5.69289e-06	0.00279894	0.162457	7.00519e-07	0.0214718	1.01368e-08	5.69289e-06	0.000359761	5.69289e-06	0.00279894	0.162457	7.00519e-07	0.0214718	1.01368e-08	5.69289e-06	0.000359761	5.69289e-06	0.00279894	0.162457	7.00519e-07	0.0214718	1.01368e-08	5.69289e-06	0.000359761	5.69289e-06	0.00279894	0.162457	7.00519e-07	0.0214718	1.01368e-08	5.69289e-06	0.000359761	5.69289e-06	0.00279894	0.162457	7.00519e-07	0.0214718	1.01368e-08	5.69289e-06	0.000359761	5.69289e-06	0.00279894	0.162457	7.00519e-07	0.0214718	1.01368e-08	5.69289e-06	0.000359761	5.69289e-06	0.00279894	0.162457	7.00519e-07	0.0214718	1.01368e-08	5.69289e-06	0.000359761	5.69289e-06	0.00279894	0.162457	7.00519e-07	0.0214718	1.01368e-08	5.69289e-06	0.000359761	5.69289e-06	0.00279894	0.162457	7.00519e-07	0.0214718	1.01368e-08	5.69289e-06	0.000359761	0	0	0	0	0	0	0	0	0	0	0	0	0	0	0	0	0	0	0	0	0	0	0	0	0	0	0	0	0	0	0	0	0	0	0	0	0	0	0	0	0	0	0	0	0	0	0	0	0	0	0	0	0	0	0	0	0	0	0	0	0	0	0	0	0	0	0	0	0	0	0	0	0.00130635	0.00491252	0.210316	0.00130156	0.0774824	0.00129907	0.00135803	0.00491252	0.00130635	0.00491252	0.210316	0.00130156	0.0774824	0.00129907	0.00135803	0.00491252	0.00130635	0.00491252	0.210316	0.00130156	0.0774824	0.00129907	0.00135803	0.00491252	0.00130635	0.00491252	0.210316	0.00130156	0.0774824	0.00129907	0.00135803	0.00491252	0.00130635	0.00491252	0.210316	0.00130156	0.0774824	0.00129907	0.00135803	0.00491252	0.00130635	0.00491252	0.210316	0.00130156	0.0774824	0.00129907	0.00135803	0.00491252	0.00130635	0.00491252	0.210316	0.00130156	0.0774824	0.00129907	0.00135803	0.00491252	0.00130635	0.00491252	0.210316	0.00130156	0.0774824	0.00129907	0.00135803	0.00491252	0.00130635	0.00491252	0.210316	0.00130156	0.0774824	0.00129907	0.00135803	0.00491252	0.00130635	0.00491252	0.210316	0.00130156	0.0774824	0.00129907	0.00135803	0.00491252	0.00130635	0.00491252	0.210316	0.00130156	0.0774824	0.00129907	0.00135803	0.00491252	0.00130635	0.00491252	0.210316	0.00130156	0.0774824	0.00129907	0.00135803	0.00491252	0.00130635	0.00491252	0.210316	0.00130156	0.0774824	0.00129907	0.00135803	0.00491252	0.00130635	0.00491252	0.210316	0.00130156	0.0774824	0.00129907	0.00135803	0.00491252	0.00280633	0.00491252	0.210316	0.00130156	0.0774824	0.00129907	0.00135803	0.0165322	0.00279894	0.00279894	0.0276729	7.65089e-05	0.0129186	2.09297e-05	0.000359761	0.00361356	0.000166074	0.00279894	0.0276729	7.65089e-05	0.0129186	2.09297e-05	0.000359761	0.00361356	0.000166074	0.00279894	0.0276729	7.65089e-05	0.0129186	2.09297e-05	0.000359761	0.00361356	0.000166074	0.00279894	0.0276729	7.65089e-05	0.0129186	2.09297e-05	0.000359761	0.00361356	0.000166074	0.00279894	0.0276729	7.65089e-05	0.0129186	2.09297e-05	0.000359761	0.0214718	0.000214933	0.00361356	0.209017	2.5994e-06	0.0761834	1.10636e-07	5.90635e-05	0.00361356	7.38955e-06	0.00361356	0.209017	2.5994e-06	0.0761834	1.10636e-07	5.90635e-05	0.00361356	7.38955e-06	0.00361356	0.209017	2.5994e-06	0.0761834	1.10636e-07	5.90635e-05	0.00361356	7.38955e-06	0.00361356	0.209017	2.5994e-06	0.0761834	1.10636e-07	5.90635e-05	0.00361356	7.38955e-06	0.00361356	0.209017	2.5994e-06	0.0761834	1.10636e-07	5.90635e-05	0.00361356	7.38955e-06	0.00361356	0.209017	2.5994e-06	0.0761834	1.10636e-07	5.90635e-05	0.00361356	7.38955e-06	0.00361356	0.209017	2.5994e-06	0.0761834	1.10636e-07	5.90635e-05	0.00361356	7.38955e-06	0.00361356	0.209017	2.5994e-06	0.0761834	1.10636e-07	5.90635e-05	0.00361356	7.38955e-06	0.00361356	0.209017	2.5994e-06	0.0761834	1.10636e-07	5.90635e-05	0.00361356	7.38955e-06	0.00361356	0.209017	2.5994e-06	0.0761834	1.10636e-07	5.90635e-05	0.00361356	7.38955e-06	0.00361356	0.209017	2.5994e-06	0.0761834	1.10636e-07	5.90635e-05	0.00361356	7.38955e-06	0.00361356	0.209017	2.5994e-06	0.0761834	1.10636e-07	5.90635e-05	0.00361356	7.38955e-06	0.00361356	0.209017	2.5994e-06	0.0761834	1.10636e-07	5.90635e-05	0.00361356	7.38955e-06	0.00361356	0.209017	2.5994e-06	0.0761834	1.10636e-07	5.90635e-05	0.00361356	7.38955e-06	0.00361356	0.209017	2.5994e-06	0.0761834	1.10636e-07	5.90635e-05	0.00361356	7.38955e-06	0.00361356	0.209017	2.5994e-06	0.0761834	1.10636e-07	5.90635e-05	0.00361356	7.38955e-06	0.00361356	0.209017	2.5994e-06	0.0761834	1.10636e-07	5.90635e-05	0.00361356	7.38955e-06	0.00361356	0.209017	2.5994e-06	0.0761834	1.10636e-07	5.90635e-05	0.00361356	7.38955e-06	0.00361356	0.209017	2.5994e-06	0.0761834	1.10636e-07	5.90635e-05	0.00361356	7.38955e-06	0.00361356	0.209017	2.5994e-06	0.0761834	1.10636e-07	5.90635e-05	0.00361356	7.38955e-06	0.00361356	0.209017	2.5994e-06	0.0761834	1.10636e-07	5.90635e-05	0.00361356	0	0	0	0	0	0	0	0	0	0	0	0	0	0	0	0	0	0	0	0	0	0	0	0	0	0	0	0	0	0	0	0	0	0	0	0	0	0	0	0	0	0	0	0	0	0	0	0	0	0	0	0	0	0	0	0	0	0	0	0	0	0	0	0	0	0	0	0	0	0	0	0	0.00280463	0.00559788	0.165256	0.00280463	0.165256	0.00279964	0.0031587	0.0242708	0.00280463	0.00559788	0.165256	0.00280463	0.165256	0.00279964	0.0031587	0.0242708	0.00280463	0.00559788	0.165256	0.00280463	0.165256	0.00279964	0.0031587	0.0242708	0.00280463	0.00559788	0.165256	0.00280463	0.165256	0.00279964	0.0031587	0.0242708	0.00280463	0.00559788	0.165256	0.00280463	0.165256	0.00279964	0.0031587	0.0242708	0.00280463	0.00559788	0.165256	0.00280463	0.165256	0.00279964	0.0031587	0.0242708	0.00280463	0.00559788	0.165256	0.00280463	0.165256	0.00279964	0.0031587	0.0242708	0.00280463	0.00559788	0.165256	0.00280463	0.165256	0.00279964	0.0031587	0.0242708	0.00280463	0.00559788	0.165256	0.00280463	0.165256	0.00279964	0.0031587	0.0242708	0.00280463	0.00559788	0.165256	0.00280463	0.165256	0.00279964	0.0031587	0.0242708	0.00280463	0.00559788	0.165256	0.00280463	0.165256	0.00279964	0.0031587	0.0242708	0.00280463	0.00559788	0.165256	0.00280463	0.165256	0.00279964	0.0031587	0.0242708	0.00280463	0.00559788	0.165256	0.00280463	0.165256	0.00279964	0.0031587	0.0242708	0.00280463	0.00559788	0.165256	0.00280463	0.165256	0.00279964	0.0031587	0.0242708	0.00361925	0.00559788	0.165256	0.00280463	0.165256	0.00279964	0.0031587	0.0491447	0.00361356	0.00361356	0.0356571	0.000166074	0.0276729	7.65089e-05	0.00129896	0.0129186	0.000214933	0.00361356	0.0356571	0.000166074	0.0276729	7.65089e-05	0.00129896	0.0129186	0.000214933	0.00361356	0.0356571	0.000166074	0.0276729	7.65089e-05	0.00129896	0.0129186	0.000214933	0.00361356	0.0356571	0.000166074	0.0276729	7.65089e-05	0.00129896	0.0129186	0.000214933	0.00361356	0.0356571	0.000166074	0.0276729	7.65089e-05	0.00129896	0.0761834	0.000166074	0.00279894	0.162457	5.69289e-06	0.162457	7.00519e-07	0.000359761	0.0214718	5.69289e-06	0.00279894	0.162457	5.69289e-06	0.162457	7.00519e-07	0.000359761	0.0214718	5.69289e-06	0.00279894	0.162457	5.69289e-06	0.162457	7.00519e-07	0.000359761	0.0214718	5.69289e-06	0.00279894	0.162457	5.69289e-06	0.162457	7.00519e-07	0.000359761	0.0214718	5.69289e-06	0.00279894	0.162457	5.69289e-06	0.162457	7.00519e-07	0.000359761	0.0214718	5.69289e-06	0.00279894	0.162457	5.69289e-06	0.162457	7.00519e-07	0.000359761	0.0214718	5.69289e-06	0.00279894	0.162457	5.69289e-06	0.162457	7.00519e-07	0.000359761	0.0214718	5.69289e-06	0.00279894	0.162457	5.69289e-06	0.162457	7.00519e-07	0.000359761	0.0214718	5.69289e-06	0.00279894	0.162457	5.69289e-06	0.162457	7.00519e-07	0.000359761	0.0214718	5.69289e-06	0.00279894	0.162457	5.69289e-06	0.162457	7.00519e-07	0.000359761	0.0214718	5.69289e-06	0.00279894	0.162457	5.69289e-06	0.162457	7.00519e-07	0.000359761	0.0214718	5.69289e-06	0.00279894	0.162457	5.69289e-06	0.162457	7.00519e-07	0.000359761	0.0214718	5.69289e-06	0.00279894	0.162457	5.69289e-06	0.162457	7.00519e-07	0.000359761	0.0214718	5.69289e-06	0.00279894	0.162457	5.69289e-06	0.162457	7.00519e-07	0.000359761	0.0214718	5.69289e-06	0.00279894	0.162457	5.69289e-06	0.162457	7.00519e-07	0.000359761	0.0214718	5.69289e-06	0.00279894	0.162457	5.69289e-06	0.162457	7.00519e-07	0.000359761	0.0214718	5.69289e-06	0.00279894	0.162457	5.69289e-06	0.162457	7.00519e-07	0.000359761	0.0214718	5.69289e-06	0.00279894	0.162457	5.69289e-06	0.162457	7.00519e-07	0.000359761	0.0214718	5.69289e-06	0.00279894	0.162457	5.69289e-06	0.162457	7.00519e-07	0.000359761	0.0214718	5.69289e-06	0.00279894	0.162457	5.69289e-06	0.162457	7.00519e-07	0.000359761	0.0214718	5.69289e-06	0.00279894	0.162457	5.69289e-06	0.162457	7.00519e-07	0.000359761	0.0214718	0	0	0	0	0	0	0	0	0	0	0	0	0	0	0	0	0	0	0	0	0	0	0	0	0	0	0	0	0	0	0	0	0	0	0	0	0	0	0	0	0	0	0	0	0	0	0	0	0	0	0	0	0	0	0	0	0	0	0	0	0	0	0	0	0	0	0	0	0	0	0	0	0.00361615	0.00491252	0.079797	0.00362095	0.21263	0.00361615	0.00491252	0.079797	0.00361615	0.00491252	0.079797	0.00362095	0.21263	0.00361615	0.00491252	0.079797	0.00361615	0.00491252	0.079797	0.00362095	0.21263	0.00361615	0.00491252	0.079797	0.00361615	0.00491252	0.079797	0.00362095	0.21263	0.00361615	0.00491252	0.079797	0.00361615	0.00491252	0.079797	0.00362095	0.21263	0.00361615	0.00491252	0.079797	0.00361615	0.00491252	0.079797	0.00362095	0.21263	0.00361615	0.00491252	0.079797	0.00361615	0.00491252	0.079797	0.00362095	0.21263	0.00361615	0.00491252	0.079797	0.00361615	0.00491252	0.079797	0.00362095	0.21263	0.00361615	0.00491252	0.079797	0.00361615	0.00491252	0.079797	0.00362095	0.21263	0.00361615	0.00491252	0.079797	0.00361615	0.00491252	0.079797	0.00362095	0.21263	0.00361615	0.00491252	0.079797	0.00361615	0.00491252	0.079797	0.00362095	0.21263	0.00361615	0.00491252	0.079797	0.00361615	0.00491252	0.079797	0.00362095	0.21263	0.00361615	0.00491252	0.079797	0.00361615	0.00491252	0.079797	0.00362095	0.21263	0.00361615	0.00491252	0.079797	0.00361615	0.00491252	0.079797	0.00362095	0.21263	0.00361615	0.00491252	0.079797	0.00280154	0.00491252	0.079797	0.00362095	0.21263	0.00361615	0.00491252	0.111841	0.00279894	0.00279894	0.0276729	0.000214933	0.0356571	0.000166074	0.00279894	0.0276729	0.000166074	0.00279894	0.0276729	0.000214933	0.0356571	0.000166074	0.00279894	0.0276729	0.000166074	0.00279894	0.0276729	0.000214933	0.0356571	0.000166074	0.00279894	0.0276729	0.000166074	0.00279894	0.0276729	0.000214933	0.0356571	0.000166074	0.00279894	0.0276729	0.000166074	0.00279894	0.0276729	0.000214933	0.0356571	0.000166074	0.00279894	0.162457	7.65089e-05	0.00129896	0.0761834	7.38955e-06	0.209017	2.5994e-06	0.00129896	0.0761834	2.5994e-06	0.00129896	0.0761834	7.38955e-06	0.209017	2.5994e-06	0.00129896	0.0761834	2.5994e-06	0.00129896	0.0761834	7.38955e-06	0.209017	2.5994e-06	0.00129896	0.0761834	2.5994e-06	0.00129896	0.0761834	7.38955e-06	0.209017	2.5994e-06	0.00129896	0.0761834	2.5994e-06	0.00129896	0.0761834	7.38955e-06	0.209017	2.5994e-06	0.00129896	0.0761834	2.5994e-06	0.00129896	0.0761834	7.38955e-06	0.209017	2.5994e-06	0.00129896	0.0761834	2.5994e-06	0.00129896	0.0761834	7.38955e-06	0.209017	2.5994e-06	0.00129896	0.0761834	2.5994e-06	0.00129896	0.0761834	7.38955e-06	0.209017	2.5994e-06	0.00129896	0.0761834	2.5994e-06	0.00129896	0.0761834	7.38955e-06	0.209017	2.5994e-06	0.00129896	0.0761834	2.5994e-06	0.00129896	0.0761834	7.38955e-06	0.209017	2.5994e-06	0.00129896	0.0761834	2.5994e-06	0.00129896	0.0761834	7.38955e-06	0.209017	2.5994e-06	0.00129896	0.0761834	2.5994e-06	0.00129896	0.0761834	7.38955e-06	0.209017	2.5994e-06	0.00129896	0.0761834	2.5994e-06	0.00129896	0.0761834	7.38955e-06	0.209017	2.5994e-06	0.00129896	0.0761834	2.5994e-06	0.00129896	0.0761834	7.38955e-06	0.209017	2.5994e-06	0.00129896	0.0761834	2.5994e-06	0.00129896	0.0761834	7.38955e-06	0.209017	2.5994e-06	0.00129896	0.0761834	2.5994e-06	0.00129896	0.0761834	7.38955e-06	0.209017	2.5994e-06	0.00129896	0.0761834	2.5994e-06	0.00129896	0.0761834	7.38955e-06	0.209017	2.5994e-06	0.00129896	0.0761834	2.5994e-06	0.00129896	0.0761834	7.38955e-06	0.209017	2.5994e-06	0.00129896	0.0761834	2.5994e-06	0.00129896	0.0761834	7.38955e-06	0.209017	2.5994e-06	0.00129896	0.0761834	2.5994e-06	0.00129896	0.0761834	7.38955e-06	0.209017	2.5994e-06	0.00129896	0.0761834	2.5994e-06	0.00129896	0.0761834	7.38955e-06	0.209017	2.5994e-06	0.00129896	0.0761834	0	0	0	0	0	0	0	0	0	0	0	0	0	0	0	0	0	0	0	0	0	0	0	0	0	0	0	0	0	0	0	0	0	0	0	0	0	0	0	0	0	0	0	0	0	0	0	0	0	0	0	0	0	0	0	0	0	0	0	0	0	0	0	0	0	0	0	0	0	0	0	0	0.00279964	0.0031587	0.0242708	0.00280463	0.165256	0.00280463	0.00559788	0.165256	0.00279964	0.0031587	0.0242708	0.00280463	0.165256	0.00280463	0.00559788	0.165256	0.00279964	0.0031587	0.0242708	0.00280463	0.165256	0.00280463	0.00559788	0.165256	0.00279964	0.0031587	0.0242708	0.00280463	0.165256	0.00280463	0.00559788	0.165256	0.00279964	0.0031587	0.0242708	0.00280463	0.165256	0.00280463	0.00559788	0.165256	0.00279964	0.0031587	0.0242708	0.00280463	0.165256	0.00280463	0.00559788	0.165256	0.00279964	0.0031587	0.0242708	0.00280463	0.165256	0.00280463	0.00559788	0.165256	0.00279964	0.0031587	0.0242708	0.00280463	0.165256	0.00280463	0.00559788	0.165256	0.00279964	0.0031587	0.0242708	0.00280463	0.165256	0.00280463	0.00559788	0.165256	0.00279964	0.0031587	0.0242708	0.00280463	0.165256	0.00280463	0.00559788	0.165256	0.00279964	0.0031587	0.0242708	0.00280463	0.165256	0.00280463	0.00559788	0.165256	0.00279964	0.0031587	0.0242708	0.00280463	0.165256	0.00280463	0.00559788	0.165256	0.00279964	0.0031587	0.0242708	0.00280463	0.165256	0.00280463	0.00559788	0.165256	0.00279964	0.0031587	0.0242708	0.00280463	0.165256	0.00280463	0.00559788	0.165256	0.00129966	0.0031587	0.0242708	0.00280463	0.165256	0.00280463	0.00559788	0.19013	0.00129896	0.00129896	0.0129186	0.000166074	0.0276729	0.000214933	0.00361356	0.0356571	7.65089e-05	0.0012
[truncated: 17,550 more chars]
