# Supplementary material for: The Importance of Lateral Connections in the Parietal Cortex for Generating Motor Plans
Source: PLoS One. 2015 Aug 7;10(8):e0134669. doi: 10.1371/journal.pone.0134669 (PMC4529220; doi:10.1371/journal.pone.0134669)
Supplement: S1 Dataset — The complete dataset utilized in the data-dependent figures. (ZIP) [file pone.0134669.s001.zip › Champion_Data/Evolved_Flash_Task/TS_15/lat_3_2to4_9T84/sc_fire.txt]

0.994974	0.994974	0.994974	0.994974	0.994974	0.994974	0.994974	0.994974	0.994783	0.994783	0.994783	0.994783	0.994783	0.994783	0.994783	0.994783	0.994715	0.994715	0.994715	0.994715	0.994715	0.994715	0.994715	0.994715	0.995432	0.995432	0.995432	0.995432	0.995432	0.995432	0.995432	0.995432	0.995434	0.995434	0.995434	0.995434	0.995434	0.995434	0.995434	0.995434	0.995436	0.995436	0.995436	0.995436	0.995436	0.995436	0.995436	0.995436	0.995436	0.995436	0.995436	0.995436	0.995436	0.995436	0.995436	0.995436	0.995435	0.995435	0.995435	0.995435	0.995435	0.995435	0.995435	0.995435	0.995434	0.995434	0.995434	0.995434	0.995434	0.995434	0.995434	0.995434	0.00177742	0.124455	0.00226383	0.99556	0.967489	1	0.999845	0.999992	0.000146615	0.000104666	0.000367395	0.200516	0.999443	0.99954	0.999986	0.999999	0.000432851	9.08949e-06	0.00103418	0.33656	0.997789	1	0.999651	0.999997	0.000535935	0.000282256	0.00358539	0.145154	0.999948	0.999947	0.99985	0.999992	5.31074e-05	1.00908e-07	0.00238542	0.0504749	0.965597	1	0.999674	0.999996	3.76484e-05	9.70813e-06	0.00308214	0.0320302	0.997582	0.999999	0.999842	0.999992	8.0586e-05	9.5758e-08	0.0010651	0.490924	0.902892	1	0.999683	1	3.67098e-05	9.89475e-06	0.00047391	0.796689	0.984512	0.999993	0.999837	1	0.000391033	9.30302e-08	0.0003396	0.878847	0.746796	1	0.999685	1	2.33218e-05	9.71062e-06	0.00086904	0.710198	0.983057	0.999364	0.999836	1	2.44275e-05	1.8199e-05	2.67551e-07	0.746003	0.962297	0.913422	0.999491	0.99997	0.000242505	1.63018e-05	8.82048e-08	0.950502	0.194069	0.690024	0.994764	0.99945	0.000107952	0.000200693	3.01184e-07	0.757526	0.00028551	0.772563	0.52894	0.893528	1.33684e-05	0.000400965	1.98978e-08	0.00452872	0.0104093	0.152538	0.00118195	0.51379	3.04822e-06	2.07782e-08	9.79685e-07	1.36422e-05	0.00961803	0.000148526	0.00167288	3.71223e-08	2.55566e-09	2.82559e-10	5.61729e-08	3.4089e-08	0.000216199	1.67222e-05	3.17904e-05	1.29012e-09	3.09246e-11	1.24062e-10	1.0746e-08	4.46695e-08	2.92765e-05	1.0642e-07	3.90221e-05	6.15106e-11	7.04161e-14	1.33128e-11	3.27225e-09	4.57634e-08	2.95815e-05	3.11071e-08	3.59971e-05	5.91304e-11	3.09372e-14	6.67997e-12	4.0441e-10	4.68171e-08	3.05411e-05	3.14069e-08	4.04266e-05	6.11025e-11	4.62233e-14	6.68265e-12	3.38484e-10	4.64894e-08	3.27948e-05	3.17153e-08	3.71288e-05	5.82963e-11	3.33598e-14	6.72701e-12	3.22425e-10	4.857e-08	2.79008e-05	3.22215e-08	3.98645e-05	6.14068e-11	4.11991e-14	6.72346e-12	3.25005e-10	4.85636e-08	1.35311e-05	3.24016e-08	4.03346e-05	6.25197e-11	4.43023e-14	6.72232e-12	3.26339e-10	4.85983e-08	2.35349e-07	3.25516e-08	4.06211e-05	6.26415e-11	4.53636e-14	6.7232e-12	3.27003e-10	4.86108e-08	2.32285e-07	3.26066e-08	4.07534e-05	6.27204e-11	4.56481e-14	6.72356e-12	3.2732e-10	4.86164e-08	2.32121e-07	3.26313e-08	4.08193e-05	6.27354e-11	4.57263e-14	6.72373e-12	3.2747e-10	4.86189e-08	2.3213e-07	3.26416e-08	4.08511e-05	6.27451e-11	4.57486e-14	6.72379e-12	3.27539e-10	4.862e-08	2.32141e-07	3.26461e-08	4.08664e-05	6.27472e-11	4.5755e-14	6.72383e-12	3.27572e-10	4.86204e-08	2.32146e-07	3.2648e-08	4.08736e-05	6.27485e-11	4.57568e-14	6.72387e-12	3.27588e-10	4.86205e-08	2.32149e-07	3.26487e-08	4.08772e-05	6.2749e-11	4.57577e-14	6.72388e-12	3.27596e-10	4.86205e-08	2.32151e-07	3.26491e-08	4.08789e-05	6.2749e-11	4.57578e-14	6.72388e-12	3.27599e-10	4.86205e-08	2.32151e-07	3.26493e-08	4.08796e-05	6.2749e-11	4.57581e-14	6.72388e-12	3.27601e-10	4.86208e-08	2.3215e-07	3.26494e-08	4.08801e-05	6.2749e-11	4.57581e-14	6.72388e-12	3.27603e-10	4.86208e-08	2.32151e-07	3.26494e-08	4.08803e-05	6.27492e-11	4.57581e-14	6.72388e-12	3.27603e-10	4.86208e-08	2.32151e-07	3.26494e-08	4.08803e-05	6.27492e-11	4.57581e-14	6.72388e-12	3.27603e-10	4.86208e-08	2.32151e-07	3.26496e-08	4.08804e-05	6.27492e-11	4.57581e-14	6.72388e-12	3.27603e-10	4.86208e-08	2.32151e-07	3.26496e-08	4.08804e-05	6.27492e-11	4.57581e-14	6.72388e-12	3.27603e-10	4.86208e-08	2.3215e-07	3.26496e-08	4.08804e-05	6.27492e-11	4.57581e-14	6.72388e-12	3.27603e-10	4.86208e-08	2.3215e-07	3.26496e-08	4.08804e-05	6.27492e-11	4.57581e-14	6.72388e-12	3.27603e-10	4.86208e-08	2.3215e-07	3.26496e-08	4.08804e-05	6.27492e-11	4.57581e-14	6.72388e-12	3.27603e-10	4.86208e-08	2.3215e-07	3.26496e-08	4.08804e-05	6.27492e-11	4.57581e-14	6.72388e-12	3.27603e-10	4.86208e-08	2.3215e-07	3.26496e-08	4.08804e-05	6.27492e-11	0.996385	0.996385	0.996385	0.996385	0.996385	0.996385	0.996385	0.996385	0.996325	0.996325	0.996325	0.996325	0.996325	0.996325	0.996325	0.996325	0.996257	0.996257	0.996257	0.996257	0.996257	0.996257	0.996257	0.996257	0.996766	0.996766	0.996766	0.996766	0.996766	0.996766	0.996766	0.996766	0.996783	0.996783	0.996783	0.996783	0.996783	0.996783	0.996783	0.996783	0.996785	0.996785	0.996785	0.996785	0.996785	0.996785	0.996785	0.996785	0.996784	0.996784	0.996784	0.996784	0.996784	0.996784	0.996784	0.996784	0.996783	0.996783	0.996783	0.996783	0.996783	0.996783	0.996783	0.996783	0.996782	0.996782	0.996782	0.996782	0.996782	0.996782	0.996782	0.996782	0.999707	0.999981	0.742063	0.997667	0.323239	7.55034e-06	0.0138904	0.11396	0.99987	0.999978	0.998864	0.768378	0.576391	6.32715e-07	0.000226153	0.662315	0.995459	0.999999	0.994029	0.992058	0.9395	1.77888e-08	1.01796e-07	0.00137659	0.999994	0.999862	0.999999	0.260798	0.984086	5.82603e-07	5.61916e-06	0.060783	0.997384	0.999995	0.99993	0.996858	0.960501	1.08504e-08	1.03205e-07	0.000730046	0.99999	0.999819	0.999999	0.867285	0.989262	1.57192e-06	5.49121e-06	0.05377	0.99859	0.999994	0.999929	0.960517	0.96103	3.06741e-07	1.03215e-07	5.35482e-05	0.999991	0.999834	0.999999	0.0870403	0.988396	0.000225403	5.36834e-06	0.000850757	0.999659	0.999994	0.999926	0.802811	0.959558	5.60231e-06	1.01685e-07	1.45081e-05	0.999969	0.999249	0.999998	0.0901878	0.988036	0.000554267	1.59922e-06	0.000835548	0.997888	0.999362	0.997467	0.0817086	0.968374	0.00521789	2.71736e-07	0.000431105	0.640548	0.987274	0.622782	0.0118279	0.620813	0.00920523	2.02016e-07	0.000747374	0.344516	0.447976	0.264922	0.0255507	0.40976	4.56719e-05	5.5058e-06	7.61337e-06	0.275934	0.176823	0.00662303	0.140206	0.0300997	3.30074e-05	1.92561e-06	1.13295e-09	0.0311983	2.99361e-08	8.49844e-08	2.54169e-06	1.31377e-05	2.19131e-07	1.6547e-10	2.34719e-09	0.543875	9.72416e-09	1.60546e-06	0.00111018	9.78367e-05	1.75665e-05	1.60069e-07	1.86703e-11	0.0684366	4.07812e-09	4.7443e-07	0.00106589	1.02437e-06	8.41434e-06	1.58905e-07	7.03286e-11	3.58267e-05	5.30286e-10	7.65528e-07	0.00123658	1.23518e-07	5.27001e-06	1.74925e-07	2.50384e-11	6.10839e-06	2.8015e-10	2.56978e-08	0.00117317	1.0086e-07	1.38332e-06	1.58489e-07	7.57602e-11	1.51804e-05	2.80582e-10	9.42621e-08	0.00120939	6.19952e-08	5.25975e-06	1.72633e-07	7.73987e-11	2.14433e-05	2.9825e-10	8.147e-08	0.00135813	7.86012e-08	5.08858e-06	1.72163e-07	9.41257e-11	2.40782e-05	2.99048e-10	8.12647e-08	0.00135647	1.1748e-07	5.0742e-06	1.71713e-07	9.4054e-11	2.53635e-05	2.99429e-10	8.11191e-08	0.00135745	1.00354e-07	5.063e-06	1.70921e-07	9.44981e-11	2.5696e-05	2.99509e-10	8.10828e-08	0.0013575	1.05076e-07	5.05818e-06	1.70494e-07	9.46285e-11	2.57556e-05	2.99538e-10	8.10684e-08	0.00135755	1.05494e-07	5.05552e-06	1.70263e-07	9.4696e-11	2.57661e-05	2.99548e-10	8.10659e-08	0.00135757	1.05513e-07	5.05435e-06	1.70148e-07	9.47278e-11	2.57677e-05	2.99553e-10	8.10652e-08	0.00135758	1.05506e-07	5.05376e-06	1.70093e-07	9.47434e-11	2.57679e-05	2.99555e-10	8.10655e-08	0.00135758	1.05501e-07	5.05351e-06	1.70065e-07	9.47504e-11	2.5768e-05	2.99556e-10	8.10656e-08	0.00135759	1.05498e-07	5.05339e-06	1.70053e-07	9.4754e-11	2.5768e-05	2.99557e-10	8.10656e-08	0.00135759	1.05496e-07	5.05333e-06	1.70046e-07	9.47555e-11	2.5768e-05	2.99557e-10	8.10659e-08	0.00135759	1.05496e-07	5.05332e-06	1.70043e-07	9.47562e-11	2.5768e-05	2.99558e-10	8.10659e-08	0.00135759	1.05495e-07	5.0533e-06	1.70042e-07	9.47567e-11	2.5768e-05	2.99558e-10	8.10661e-08	0.00135759	1.05495e-07	5.0533e-06	1.70041e-07	9.47567e-11	2.5768e-05	2.99558e-10	8.10661e-08	0.00135759	1.05495e-07	5.0533e-06	1.70041e-07	9.47569e-11	2.5768e-05	2.99558e-10	8.10661e-08	0.00135759	1.05495e-07	5.0533e-06	1.7004e-07	9.47569e-11	2.5768e-05	2.99558e-10	8.10661e-08	0.00135759	1.05495e-07	5.0533e-06	1.7004e-07	9.47569e-11	2.5768e-05	2.99558e-10	8.10661e-08	0.00135759	1.05495e-07	5.0533e-06	1.7004e-07	9.47569e-11	2.5768e-05	2.99558e-10	8.10661e-08	0.00135759	1.05495e-07	5.0533e-06	1.7004e-07	9.47569e-11	2.5768e-05	2.99558e-10	8.10661e-08	0.00135759	1.05495e-07	5.0533e-06	1.7004e-07	9.47569e-11	2.5768e-05	2.99558e-10	8.10661e-08	0.00135759	1.05495e-07	5.0533e-06	1.7004e-07	9.47569e-11	2.5768e-05	2.99558e-10	8.10661e-08	0.00135759	1.05495e-07	5.0533e-06	1.7004e-07	9.47569e-11	0.995531	0.995531	0.995531	0.995531	0.995531	0.995531	0.995531	0.995531	0.995622	0.995622	0.995622	0.995622	0.995622	0.995622	0.995622	0.995622	0.995695	0.995695	0.995695	0.995695	0.995695	0.995695	0.995695	0.995695	0.995127	0.995127	0.995127	0.995127	0.995127	0.995127	0.995127	0.995127	0.995093	0.995093	0.995093	0.995093	0.995093	0.995093	0.995093	0.995093	0.995084	0.995084	0.995084	0.995084	0.995084	0.995084	0.995084	0.995084	0.995081	0.995081	0.995081	0.995081	0.995081	0.995081	0.995081	0.995081	0.995079	0.995079	0.995079	0.995079	0.995079	0.995079	0.995079	0.995079	0.995077	0.995077	0.995077	0.995077	0.995077	0.995077	0.995077	0.995077	0.999992	0.99847	0.0291713	1	0.00392201	0.999981	1	0.000155464	0.999999	0.999977	0.0234896	1	0.435734	1	0.999984	0.00011307	1	0.999986	9.90494e-05	1	7.14528e-06	0.999994	1	2.9239e-07	1	0.999996	0.000210074	1	0.0180198	0.999999	0.999995	5.81113e-07	1	0.999997	1.23728e-05	1	1.95804e-06	0.99995	1	1.90721e-07	1	0.999999	0.000151634	1	0.00330369	1	0.999995	7.41315e-07	1	0.999997	1.8924e-06	1	2.67635e-07	0.999961	1	4.5014e-06	1	0.999999	2.06652e-06	1	4.52562e-05	0.99998	0.999995	0.000144231	1	0.999997	1.34971e-07	1	1.9061e-08	0.999595	1	7.07757e-05	1	0.999999	6.73932e-05	1	8.01279e-05	0.999992	0.999945	0.000268954	1	1	0.0190363	1	8.01464e-05	1	0.999992	0.0041976	1	1	0.905685	1	0.000498017	1	1	0.0966381	1	1	0.964277	1	0.0733004	1	1	0.724858	1	1	0.419061	1	0.864327	1	1	0.675707	1	1	0.0765305	1	0.996376	1	0.999992	0.999741	1	1	0.999728	1	0.999995	1	1	1	1	1	0.999998	1	1	1	1	1	1	1	0.999999	1	1	1	1	1	1	1	0.999975	1	1	1	1	1	1	1	0.999994	1	1	1	1	1	1	1	0.999994	1	1	1	1	1	1	1	0.999994	1	1	1	1	1	1	1	0.999994	1	1	1	1	1	1	1	0.999994	1	1	1	1	1	1	1	0.999994	1	1	1	1	1	1	1	0.999994	1	1	1	1	1	1	1	0.999994	1	1	1	1	1	1	1	0.999994	1	1	1	1	1	1	1	0.999994	1	1	1	1	1	1	1	0.999994	1	1	1	1	1	1	1	0.999994	1	1	1	1	1	1	1	0.999994	1	1	1	1	1	1	1	0.999994	1	1	1	1	1	1	1	0.999994	1	1	1	1	1	1	1	0.999994	1	1	1	1	1	1	1	0.999994	1	1	1	1	1	1	1	0.999994	1	1	1	1	1	1	1	0.999994	1	1	1	1	1	1	1	0.999994	1	1	1	1	1	1	1	0.999994	1	1	1	1	1	1	1	0.999994	1	1	1	1	1	0.995925	0.995925	0.995925	0.995925	0.995925	0.995925	0.995925	0.995925	0.996094	0.996094	0.996094	0.996094	0.996094	0.996094	0.996094	0.996094	0.99607	0.99607	0.99607	0.99607	0.99607	0.99607	0.99607	0.99607	0.99597	0.99597	0.99597	0.99597	0.99597	0.99597	0.99597	0.99597	0.995991	0.995991	0.995991	0.995991	0.995991	0.995991	0.995991	0.995991	0.995997	0.995997	0.995997	0.995997	0.995997	0.995997	0.995997	0.995997	0.995998	0.995998	0.995998	0.995998	0.995998	0.995998	0.995998	0.995998	0.995999	0.995999	0.995999	0.995999	0.995999	0.995999	0.995999	0.995999	0.995999	0.995999	0.995999	0.995999	0.995999	0.995999	0.995999	0.995999	0.672973	0.999446	1	0.00177358	1	0.000219212	0.997818	0.99999	0.218403	0.999999	1	0.0111056	0.999306	0.0876219	0.995632	0.999744	0.0442548	1	1	1.06548e-05	0.99998	1.44002e-05	0.999973	0.999998	0.17508	1	1	0.00674301	0.988781	0.015688	0.999788	0.999964	0.000145225	0.999996	1	3.85336e-05	0.999998	7.21255e-08	0.999972	0.999998	0.000150378	0.999999	1	0.0430928	0.999155	8.51822e-05	0.999794	0.99996	1.52805e-05	0.999996	1	3.72405e-06	0.999999	4.29909e-08	0.999972	0.999979	0.000157177	0.999999	1	0.000953221	0.99988	0.000749421	0.999798	0.998166	1.60866e-05	0.999996	1	7.31355e-07	1	1.55716e-07	0.999972	0.999836	0.000334379	1	1	0.00143123	0.99986	0.000269354	0.997796	0.997013	0.00653961	1	1	0.00219648	0.999918	0.00171941	0.999584	0.999861	0.274485	1	1	0.154385	0.999995	0.012693	0.999994	0.999937	0.554311	1	1	0.445195	0.999997	0.56581	0.99998	1	0.77954	1	1	0.836172	0.999944	0.808537	0.999942	1	0.427982	1	1	0.982906	0.999959	0.99867	0.999656	1	0.252449	1	1	0.999938	1	0.999926	0.999998	1	0.970977	1	1	0.99993	1	0.999974	0.999998	1	0.999241	1	1	0.999931	1	0.999995	0.999998	1	0.999431	1	1	0.99993	1	0.999994	0.999998	1	0.999338	1	1	0.999931	1	0.999995	0.999998	1	0.999608	1	1	0.999931	1	0.999995	0.999998	1	0.999488	1	1	0.999931	1	0.999995	0.999998	1	0.999432	1	1	0.999931	0.999982	0.999995	0.999998	1	0.999415	1	1	0.999931	0.999982	0.999995	0.999998	1	0.999411	1	1	0.999931	0.999982	0.999995	0.999998	1	0.99941	1	1	0.999931	0.999982	0.999995	0.999998	1	0.99941	1	1	0.999931	0.999982	0.999995	0.999998	1	0.99941	1	1	0.999931	0.999982	0.999995	0.999998	1	0.99941	1	1	0.999931	0.999982	0.999995	0.999998	1	0.99941	1	1	0.999931	0.999982	0.999995	0.999998	1	0.99941	1	1	0.999931	0.999982	0.999995	0.999998	1	0.99941	1	1	0.999931	0.999982	0.999995	0.999998	1	0.99941	1	1	0.999931	0.999982	0.999995	0.999998	1	0.99941	1	1	0.999931	0.999982	0.999995	0.999998	1	0.99941	1	1	0.999931	0.999982	0.999995	0.999998	1	0.99941	1	1	0.999931	0.999982	0.999995	0.999998	1	0.99941	1	1	0.999931	0.999982	0.999995	0.999998	1	0.99941	1	1	0.999931	0.999982	0.999995	0.999998	1	0.99941	1	1	0.999931	0.999982	0.999995	0.999998	1	0.99941	1	1	0.999931	0.999982	0.999995	0.999998	1	0.99941	1	1	0.999931	0.999982	0.999995	0.999998	1	
