# Supplementary material for: The Importance of Lateral Connections in the Parietal Cortex for Generating Motor Plans
Source: PLoS One. 2015 Aug 7;10(8):e0134669. doi: 10.1371/journal.pone.0134669 (PMC4529220; doi:10.1371/journal.pone.0134669)
Supplement: S1 Dataset — The complete dataset utilized in the data-dependent figures. (ZIP) [file pone.0134669.s001.zip › Champion_Data/Evolved_Flash_Task/TS_5/fb_A10_2to4_9T18/fitness.txt]

35.3555  35.3556  35.3558  35.3558  35.3559  35.356  35.3561  35.3562  35.3562  33.1574  31.096  28.6369  25.9285  23.1473  20.4208  17.7858  15.362  13.9087  13.7395  13.7401  13.7403  13.7405  13.7407  13.7408  13.7412  13.7416  13.7419  13.7423  13.7427  13.743  13.7434  13.7438  13.7441  13.7445  13.7448  13.7452  13.7456  13.7459  13.7463  13.7467  13.747  13.7474  13.7478  13.7481  13.7485  13.7489  13.7492  13.7496  13.7499  13.7503  
25.0001  25.0003  25.0004  25.0004  25.0005  25.0005  25.0005  25.0005  25.0006  23.9109  21.942  20.2013  18.147  16.5009  14.5444  14.2511  14.2516  14.2517  14.253  14.2543  14.2556  14.2569  14.2583  14.2596  14.2599  14.2602  14.2605  14.2608  14.261  14.2613  14.2616  14.2619  14.2622  14.2625  14.2628  14.2631  14.2634  14.2637  14.264  14.2643  14.2646  14.2649  14.2652  14.2655  14.2658  14.2661  14.2664  14.2666  14.2669  14.2672  
35.3554  35.3554  35.3555  35.3554  35.3554  35.3554  35.3553  35.3553  35.3553  32.5696  29.7432  26.9177  24.0922  21.2667  19.3842  19.1173  19.9206  19.792  19.6663  19.6669  19.6671  19.6674  19.6676  19.6611  19.6602  19.6603  19.6603  19.6603  19.6604  19.6604  19.6605  19.6605  19.6605  19.6606  19.6606  19.6607  19.6607  19.6607  19.6608  19.6608  19.6609  19.6609  19.6609  19.661  19.661  19.6611  19.6611  19.6611  19.6612  19.6612  
25.0001  25.0001  25.0002  25.0003  25.0004  25.0005  25.0005  25.0006  25.0007  23.0086  21.0086  19.0086  17.0086  15.0086  14.7484  14.7481  14.7482  14.7483  14.7498  14.7514  14.753  14.7545  14.7561  14.7577  14.758  14.7583  14.7586  14.7589  14.7592  14.7595  14.7598  14.7601  14.7604  14.7607  14.761  14.7613  14.7616  14.7619  14.7622  14.7625  14.7628  14.7632  14.7635  14.7638  14.7641  14.7644  14.7647  14.765  14.7653  14.7656  
24.9999  24.9999  24.9998  24.9997  24.9996  24.9995  24.9995  24.9994  24.9993  23.0928  21.0938  19.0922  17.0898  15.0872  14.6979  14.6974  14.6973  14.6972  14.6982  14.6992  14.7001  14.7011  14.7021  14.7031  14.7033  14.7035  14.7036  14.7038  14.704  14.7041  14.7043  14.7045  14.7047  14.7048  14.705  14.7052  14.7053  14.7055  14.7057  14.7059  14.706  14.7062  14.7064  14.7066  14.7067  14.7069  14.7071  14.7072  14.7074  14.7076  
35.3553  35.3553  35.3552  35.3552  35.3553  35.3553  35.3554  35.3554  35.3554  32.5482  29.7216  26.8948  24.068  21.2412  18.6874  16.6713  15.4427  15.239  15.242  15.2409  15.2399  15.2388  15.2378  15.2367  15.2371  15.2374  15.2378  15.2381  15.2385  15.2389  15.2392  15.2396  15.24  15.2403  15.2407  15.241  15.2414  15.2418  15.2421  15.2425  15.2429  15.2432  15.2436  15.2439  15.2443  15.2447  15.245  15.2454  15.2457  15.2461  
24.9999  24.9997  24.9996  24.9996  24.9995  24.9995  24.9995  24.9995  24.9994  23.0133  21.0136  19.0141  17.0148  15.0155  14.2225  14.2204  14.2204  14.2203  14.2209  14.2215  14.2221  14.2227  14.2233  14.2239  14.224  14.2242  14.2243  14.2245  14.2246  14.2247  14.2249  14.225  14.2252  14.2253  14.2254  14.2256  14.2257  14.2259  14.226  14.2261  14.2263  14.2264  14.2266  14.2267  14.2268  14.227  14.2271  14.2273  14.2274  14.2275  
35.3552  35.355  35.3549  35.3548  35.3548  35.3547  35.3546  35.3545  35.3544  32.7219  29.8935  27.0651  24.2367  21.4082  20.5729  20.8115  21.5  22.2033  21.0769  20.7837  20.4855  20.2427  20.061  19.9493  21.4327  22.8924  22.9602  23.0249  25.0105  25.45  25.4512  25.4516  25.4514  25.4513  25.4511  25.451  25.4508  25.4506  25.4505  25.4503  25.4501  25.45  25.4498  25.4496  25.4495  25.4493  25.4491  25.449  25.4488  25.4487  
