# Supplementary material for: The Importance of Lateral Connections in the Parietal Cortex for Generating Motor Plans
Source: PLoS One. 2015 Aug 7;10(8):e0134669. doi: 10.1371/journal.pone.0134669 (PMC4529220; doi:10.1371/journal.pone.0134669)
Supplement: S1 Dataset — The complete dataset utilized in the data-dependent figures. (ZIP) [file pone.0134669.s001.zip › Champion_Data/Evolved_Flash_Task/TS_5/fb_A10_2to4_9T18/movements.txt]

8.98167e-05  0.000139702  0.000147171  0.000263795  0.000204474  0.000387851  0.000287797  0.000419959  0.000371087  0.000451989  0.000454377  0.00048402  0.000537667  0.00051605  0.000620957  0.00054808  0.000704248  0.00058011  -1.1597  -1.95534  -3.14629  -2.87808  -5.14622  -4.36261  -7.1461  -6.19772  -9.14596  -8.13448  -11.0581  -10.079  -12.9491  -11.9192  -14.7623  -13.5467  -16.0677  -14.3386  -16.104  -14.5293  -16.1055  -14.5272  -16.1075  -14.5253  -16.1094  -14.5234  -16.1114  -14.5215  -16.1134  -14.5196  -16.1131  -14.5194  -16.1128  -14.5191  -16.1125  -14.5189  -16.1122  -14.5187  -16.1119  -14.5185  -16.1116  -14.5182  -16.1113  -14.518  -16.111  -14.5178  -16.1107  -14.5176  -16.1104  -14.5173  -16.1101  -14.5171  -16.1098  -14.5169  -16.1095  -14.5167  -16.1092  -14.5164  -16.109  -14.5162  -16.1087  -14.516  -16.1084  -14.5157  -16.1081  -14.5155  -16.1078  -14.5153  -16.1075  -14.5151  -16.1072  -14.5148  -16.1069  -14.5146  -16.1066  -14.5144  -16.1063  -14.5142  -16.106  -14.5139  -16.1057  -14.5137  
8.98167e-05  0.000139702  0.000147171  0.000263795  0.000204474  0.000387851  0.000287797  0.000419959  0.000371087  0.000451989  0.000454377  0.00048402  0.000537667  0.00051605  0.000620957  0.00054808  0.000704248  0.00058011  1.93994  -1.16788  2.18737  -3.16726  3.83769  -5.1666  3.35879  -7.16658  4.62752  -9.16127  4.22169  -11.0818  3.50799  -11.1874  3.50557  -11.1863  3.50564  -11.1862  3.50591  -11.1849  3.50618  -11.1836  3.50645  -11.1823  3.50672  -11.1811  3.50698  -11.1798  3.50725  -11.1785  3.50733  -11.1782  3.50741  -11.1779  3.50749  -11.1776  3.50756  -11.1773  3.50764  -11.1771  3.50772  -11.1768  3.5078  -11.1765  3.50788  -11.1762  3.50796  -11.1759  3.50804  -11.1756  3.50811  -11.1753  3.50819  -11.1751  3.50827  -11.1748  3.50835  -11.1745  3.50843  -11.1742  3.50851  -11.1739  3.50858  -11.1736  3.50866  -11.1734  3.50874  -11.1731  3.50882  -11.1728  3.5089  -11.1725  3.50898  -11.1722  3.50905  -11.1719  3.50913  -11.1717  3.50921  -11.1714  3.50929  -11.1711  
8.98167e-05  0.000139702  0.000147171  0.000263795  0.000204474  0.000387851  0.000287797  0.000419959  0.000371087  0.000451989  0.000454377  0.00048402  0.000537667  0.00051605  0.000620957  0.00054808  0.000704248  0.00058011  2.00068  -1.93901  4.00068  -3.9361  6.00068  -5.93198  8.00067  -7.92788  10.0007  -9.92379  10.6924  -11.9218  9.45766  -13.8687  7.64165  -15.2267  6.93492  -16.9143  6.91715  -17.2686  6.91729  -17.2669  6.91755  -17.2656  6.91782  -17.2643  6.91809  -17.263  6.92953  -17.2529  6.93048  -17.2529  6.93056  -17.2527  6.93064  -17.2524  6.93072  -17.2521  6.9308  -17.2518  6.93088  -17.2515  6.93096  -17.2512  6.93104  -17.251  6.93112  -17.2507  6.93119  -17.2504  6.93127  -17.2501  6.93135  -17.2498  6.93143  -17.2495  6.93151  -17.2493  6.93159  -17.249  6.93167  -17.2487  6.93174  -17.2484  6.93182  -17.2481  6.9319  -17.2478  6.93198  -17.2475  6.93206  -17.2473  6.93214  -17.247  6.93222  -17.2467  6.9323  -17.2464  6.93237  -17.2461  6.93245  -17.2458  
8.98167e-05  0.000139702  0.000147171  0.000263795  0.000204474  0.000387851  0.000287797  0.000419959  0.000371087  0.000451989  0.000454377  0.00048402  0.000537667  0.00051605  0.000620957  0.00054808  0.000704248  0.00058011  -1.99146  -0.0588509  -3.99146  -0.056412  -5.99146  -0.0545711  -7.99146  -0.0527382  -9.99146  -0.0509053  -10.2517  -0.0667444  -10.252  -0.066536  -10.2519  -0.0664757  -10.2519  -0.0664158  -10.2503  -0.0662785  -10.2487  -0.0661402  -10.2472  -0.0660018  -10.2456  -0.0658635  -10.2441  -0.0657251  -10.2425  -0.0655868  -10.2422  -0.0655884  -10.2419  -0.06559  -10.2416  -0.0655917  -10.2413  -0.0655934  -10.241  -0.065595  -10.2407  -0.0655967  -10.2404  -0.0655983  -10.24  -0.0656  -10.2397  -0.0656017  -10.2394  -0.0656033  -10.2391  -0.065605  -10.2388  -0.0656067  -10.2385  -0.0656083  -10.2382  -0.06561  -10.2379  -0.0656116  -10.2376  -0.0656133  -10.2373  -0.065615  -10.237  -0.0656166  -10.2367  -0.0656183  -10.2364  -0.0656199  -10.2361  -0.0656216  -10.2358  -0.0656233  -10.2355  -0.0656249  -10.2352  -0.0656266  -10.2349  -0.0656283  -10.2346  -0.0656299  
8.98167e-05  0.000139702  0.000147171  0.000263795  0.000204474  0.000387851  0.000287797  0.000419959  0.000371087  0.000451989  0.000454377  0.00048402  0.000537667  0.00051605  0.000620957  0.00054808  0.000704248  0.00058011  1.92373  -0.872584  3.92354  -0.855436  5.92333  -0.770065  7.92311  -0.665177  9.92289  -0.552696  10.3117  -0.530573  10.3122  -0.530256  10.3123  -0.530196  10.3124  -0.530136  10.3114  -0.530552  10.3104  -0.530968  10.3095  -0.531383  10.3085  -0.531799  10.3075  -0.532214  10.3065  -0.53263  10.3064  -0.532572  10.3062  -0.532514  10.306  -0.532456  10.3058  -0.532397  10.3057  -0.532339  10.3055  -0.532281  10.3053  -0.532223  10.3051  -0.532165  10.305  -0.532107  10.3048  -0.532049  10.3046  -0.531991  10.3044  -0.531933  10.3043  -0.531874  10.3041  -0.531816  10.3039  -0.531758  10.3038  -0.5317  10.3036  -0.531642  10.3034  -0.531584  10.3032  -0.531526  10.3031  -0.531468  10.3029  -0.53141  10.3027  -0.531351  10.3025  -0.531293  10.3024  -0.531235  10.3022  -0.531177  10.302  -0.531119  
8.98167e-05  0.000139702  0.000147171  0.000263795  0.000204474  0.000387851  0.000287797  0.000419959  0.000371087  0.000451989  0.000454377  0.00048402  0.000537667  0.00051605  0.000620957  0.00054808  0.000704248  0.00058011  -1.97123  1.99874  -3.97121  3.99614  -5.97119  5.99383  -7.97118  7.99152  -9.97116  9.98921  -11.8036  11.7684  -13.0104  13.4163  -13.0534  15.2145  -13.0705  15.5176  -13.0664  15.5181  -13.0677  15.5181  -13.069  15.5182  -13.0703  15.5182  -13.0716  15.5183  -13.0729  15.5184  -13.0726  15.5182  -13.0723  15.518  -13.0719  15.5178  -13.0716  15.5177  -13.0713  15.5175  -13.071  15.5173  -13.0707  15.5171  -13.0703  15.5169  -13.07  15.5168  -13.0697  15.5166  -13.0694  15.5164  -13.069  15.5162  -13.0687  15.5161  -13.0684  15.5159  -13.0681  15.5157  -13.0678  15.5155  -13.0674  15.5153  -13.0671  15.5152  -13.0668  15.515  -13.0665  15.5148  -13.0662  15.5146  -13.0658  15.5144  -13.0655  15.5143  -13.0652  15.5141  -13.0649  15.5139  -13.0646  15.5137  
8.98167e-05  0.000139702  0.000147171  0.000263795  0.000204474  0.000387851  0.000287797  0.000419959  0.000371087  0.000451989  0.000454377  0.00048402  0.000537667  0.00051605  0.000620957  0.00054808  0.000704248  0.00058011  0.394819  1.99011  0.394957  3.9901  0.394756  5.98996  0.394554  7.98982  0.394352  9.98969  0.387997  10.7828  0.387804  10.7848  0.387883  10.7849  0.387964  10.785  0.388665  10.7844  0.389367  10.7838  0.390069  10.7832  0.390771  10.7827  0.391473  10.7821  0.392176  10.7815  0.39228  10.7814  0.392384  10.7812  0.392487  10.7811  0.392591  10.781  0.392695  10.7808  0.392799  10.7807  0.392903  10.7806  0.393006  10.7804  0.39311  10.7803  0.393214  10.7801  0.393318  10.78  0.393422  10.7799  0.393525  10.7797  0.393629  10.7796  0.393733  10.7795  0.393837  10.7793  0.393941  10.7792  0.394044  10.779  0.394148  10.7789  0.394252  10.7788  0.394356  10.7786  0.39446  10.7785  0.394563  10.7784  0.394667  10.7782  0.394771  10.7781  0.394875  10.7779  
8.98167e-05  0.000139702  0.000147171  0.000263795  0.000204474  0.000387851  0.000287797  0.000419959  0.000371087  0.000451989  0.000454377  0.00048402  0.000537667  0.00051605  0.000620957  0.00054808  0.000704248  0.00058011  1.82626  1.89801  3.82625  3.89801  5.82625  5.89801  7.82625  7.89801  9.82625  9.89801  9.85274  11.0786  8.7848  11.9545  6.85195  13.4718  5.17164  15.009  5.77842  16.3532  5.56927  17.6237  5.46993  18.8169  5.38793  19.9865  5.30402  21.1904  5.23528  22.2921  3.60699  23.6967  2.1138  25.534  2.11489  26.8558  2.05053  26.8627  0.060982  26.8896  -0.37988  26.8873  -0.381129  26.8872  -0.381575  26.8868  -0.38143  26.8866  -0.381285  26.8863  -0.38114  26.8861  -0.380994  26.8858  -0.380849  26.8855  -0.380704  26.8853  -0.380559  26.885  -0.380413  26.8847  -0.380268  26.8845  -0.380123  26.8842  -0.379978  26.8839  -0.379832  26.8837  -0.379687  26.8834  -0.379542  26.8832  -0.379397  26.8829  -0.379251  26.8826  -0.379106  26.8824  -0.378961  26.8821  
