# Supplementary material for: The Importance of Lateral Connections in the Parietal Cortex for Generating Motor Plans
Source: PLoS One. 2015 Aug 7;10(8):e0134669. doi: 10.1371/journal.pone.0134669 (PMC4529220; doi:10.1371/journal.pone.0134669)
Supplement: S1 Dataset — The complete dataset utilized in the data-dependent figures. (ZIP) [file pone.0134669.s001.zip › Champion_Data/Evolved_Flash_Task/TS_5/fb_A10_2to4_9T18/ppc_fire.txt]

0	0	0	0	0	0	0	0	9.51579e-05	9.51579e-05	9.51579e-05	9.51579e-05	9.51579e-05	9.51579e-05	9.51579e-05	9.51579e-05	9.31055e-05	9.31055e-05	9.31055e-05	9.31055e-05	9.31055e-05	9.31055e-05	9.31055e-05	9.31055e-05	9.30912e-05	9.30912e-05	9.30912e-05	9.30912e-05	9.30912e-05	9.30912e-05	9.30912e-05	9.30912e-05	9.30828e-05	9.30828e-05	9.30828e-05	9.30828e-05	9.30828e-05	9.30828e-05	9.30828e-05	9.30828e-05	9.31022e-05	9.31022e-05	9.31022e-05	9.31022e-05	9.31022e-05	9.31022e-05	9.31022e-05	9.31022e-05	9.31022e-05	9.31022e-05	9.31022e-05	9.31022e-05	9.31022e-05	9.31022e-05	9.31022e-05	9.31022e-05	9.31022e-05	9.31022e-05	9.31022e-05	9.31022e-05	9.31022e-05	9.31022e-05	9.31022e-05	9.31022e-05	9.31022e-05	9.31022e-05	9.31022e-05	9.31022e-05	9.31022e-05	9.31022e-05	9.31022e-05	9.31022e-05	9.31022e-05	9.31022e-05	9.31022e-05	9.31022e-05	9.31022e-05	9.31022e-05	9.31022e-05	9.31022e-05	0.000110214	9.33699e-05	9.31069e-05	9.33699e-05	9.31064e-05	9.31069e-05	9.31064e-05	9.31064e-05	2.03645e-05	0.000368609	3.82411e-05	0.034124	0.000648039	8.1837e-05	5.91733e-07	1.87379e-05	9.13098e-06	1.09648e-06	4.54825e-05	0.0405072	0.00891863	8.79537e-05	1.98809e-07	2.04662e-05	4.79972e-05	2.06719e-05	4.53115e-05	0.0405793	0.00746037	8.80204e-05	1.98805e-07	2.04667e-05	0.000141674	4.31091e-06	4.53159e-05	0.0405802	0.00702796	8.8022e-05	1.98806e-07	2.04667e-05	0.000163815	2.57535e-05	4.53156e-05	0.0404704	0.00686641	8.80215e-05	1.98806e-07	2.04667e-05	0.000197524	1.48043e-05	0.000220375	0.000235848	0.000256542	3.42664e-05	8.98489e-06	0.06288	0.000250477	0.00174416	0.000836635	9.32445e-05	9.32256e-05	3.55535e-06	9.24932e-05	0.0240536	0.000356384	9.43766e-05	0.00167744	9.30975e-05	9.30974e-05	2.77161e-07	9.30969e-05	0.000409699	0.000753426	9.30209e-05	8.13841e-06	9.30193e-05	9.31053e-05	3.94027e-05	9.31053e-05	4.02084e-05	6.02811e-05	9.29881e-05	2.58473e-05	9.28377e-05	9.32693e-05	9.36601e-05	9.32056e-05	0.00569976	9.30561e-05	9.29883e-05	9.27041e-05	9.28375e-05	9.32696e-05	9.53162e-05	9.32055e-05	0.0496889	9.3499e-05	9.29883e-05	9.2988e-05	9.28375e-05	9.32696e-05	9.53293e-05	9.32055e-05	0.0803264	9.35078e-05	9.29883e-05	9.29883e-05	9.28375e-05	9.32696e-05	9.53294e-05	9.32055e-05	0.0890924	9.35079e-05	9.29883e-05	9.29844e-05	9.28375e-05	9.32696e-05	9.53294e-05	9.32055e-05	0.0805594	9.39467e-05	9.30273e-05	9.37298e-05	9.28765e-05	9.32657e-05	9.53276e-05	9.32015e-05	0.110608	9.26446e-05	9.30631e-05	9.29304e-05	9.30123e-05	9.31141e-05	9.30534e-05	9.31093e-05	0.00131471	9.2643e-05	9.3063e-05	9.30628e-05	9.30124e-05	9.31139e-05	9.3052e-05	9.31093e-05	0.000170006	9.2643e-05	9.3063e-05	9.3063e-05	9.30124e-05	9.31139e-05	9.3052e-05	9.31093e-05	0.0682095	9.2643e-05	9.3063e-05	9.3063e-05	9.30124e-05	9.31139e-05	9.3052e-05	9.31093e-05	0.786487	9.2643e-05	9.3063e-05	9.3063e-05	9.30124e-05	9.31139e-05	9.3052e-05	9.31093e-05	0.0384528	9.2643e-05	9.3063e-05	9.3063e-05	9.30124e-05	9.31139e-05	9.3052e-05	9.31093e-05	0.000361372	9.2643e-05	9.3063e-05	9.3063e-05	9.30124e-05	9.31139e-05	9.3052e-05	9.31093e-05	9.40469e-05	9.2643e-05	9.3063e-05	9.3063e-05	9.30124e-05	9.31139e-05	9.3052e-05	9.31093e-05	9.32801e-05	9.2643e-05	9.3063e-05	9.3063e-05	9.30124e-05	9.31139e-05	9.3052e-05	9.31093e-05	9.31264e-05	9.2643e-05	9.3063e-05	9.3063e-05	9.30124e-05	9.31139e-05	9.3052e-05	9.31093e-05	9.31261e-05	9.2643e-05	9.3063e-05	9.3063e-05	9.30124e-05	9.31139e-05	9.3052e-05	9.31093e-05	9.31261e-05	9.2643e-05	9.3063e-05	9.3063e-05	9.30124e-05	9.31139e-05	9.3052e-05	9.31093e-05	9.31261e-05	9.2643e-05	9.3063e-05	9.3063e-05	9.30124e-05	9.31139e-05	9.3052e-05	9.31093e-05	9.31261e-05	9.2643e-05	9.3063e-05	9.3063e-05	9.30124e-05	9.31139e-05	9.3052e-05	9.31093e-05	9.31261e-05	9.2643e-05	9.3063e-05	9.3063e-05	9.30124e-05	9.31139e-05	9.3052e-05	9.31093e-05	9.31261e-05	9.2643e-05	9.3063e-05	9.3063e-05	9.30124e-05	9.31139e-05	9.3052e-05	9.31093e-05	9.31261e-05	9.2643e-05	9.3063e-05	9.3063e-05	9.30124e-05	9.31139e-05	9.3052e-05	9.31093e-05	9.31261e-05	9.2643e-05	9.3063e-05	9.3063e-05	9.30124e-05	9.31139e-05	9.3052e-05	9.31093e-05	9.31261e-05	9.2643e-05	9.3063e-05	9.3063e-05	9.30124e-05	9.31139e-05	9.3052e-05	9.31093e-05	9.31261e-05	9.2643e-05	9.3063e-05	9.3063e-05	9.30124e-05	9.31139e-05	9.3052e-05	9.31093e-05	9.31261e-05	9.2643e-05	9.3063e-05	9.3063e-05	9.30124e-05	9.31139e-05	9.3052e-05	9.31093e-05	9.31261e-05	9.2643e-05	9.3063e-05	9.3063e-05	9.30124e-05	9.31139e-05	9.3052e-05	9.31093e-05	9.31261e-05	9.2643e-05	9.3063e-05	9.3063e-05	9.30124e-05	9.31139e-05	9.3052e-05	9.31093e-05	9.31261e-05	9.2643e-05	9.3063e-05	9.3063e-05	9.30124e-05	9.31139e-05	9.3052e-05	9.31093e-05	9.31261e-05	0	0	0	0	0	0	0	0	9.51579e-05	9.51579e-05	9.51579e-05	9.51579e-05	9.51579e-05	9.51579e-05	9.51579e-05	9.51579e-05	0.000101142	0.000101142	0.000101142	0.000101142	0.000101142	0.000101142	0.000101142	0.000101142	0.000101132	0.000101132	0.000101132	0.000101132	0.000101132	0.000101132	0.000101132	0.000101132	0.000101038	0.000101038	0.000101038	0.000101038	0.000101038	0.000101038	0.000101038	0.000101038	0.000101053	0.000101053	0.000101053	0.000101053	0.000101053	0.000101053	0.000101053	0.000101053	0.000101053	0.000101053	0.000101053	0.000101053	0.000101053	0.000101053	0.000101053	0.000101053	0.000101053	0.000101053	0.000101053	0.000101053	0.000101053	0.000101053	0.000101053	0.000101053	0.000101053	0.000101053	0.000101053	0.000101053	0.000101053	0.000101053	0.000101053	0.000101053	0.000101053	0.000101053	0.000101053	0.000101053	0.000101053	0.000101053	0.000101053	0.000101053	0.000183933	0.000102137	0.000101102	0.000104011	0.0001011	0.000101117	0.0001011	0.0001011	6.09015e-05	5.46773e-05	5.65821e-06	0.117515	0.000103963	0.0121169	1.63111e-05	0.000110498	0.000340618	7.76194e-07	6.05421e-06	0.138682	0.00136709	0.0132904	8.22149e-06	0.000123482	0.000646217	3.86206e-06	6.04518e-06	0.13877	0.00128439	0.0133005	8.22342e-06	0.000123484	0.000992746	5.14789e-06	6.04541e-06	0.138771	0.00125419	0.0133008	8.22342e-06	0.000123484	0.000618282	6.47703e-06	6.04528e-06	0.135412	0.00124261	0.0132986	8.2234e-06	0.000123484	0.000623999	1.56356e-05	7.90036e-05	0.000284093	0.000184187	0.00444211	4.0911e-05	0.26643	0.000783286	0.00261939	0.00138605	0.000101265	0.0001012	0.000309065	0.000100863	0.159592	0.001069	0.000102524	0.00486206	0.000101096	0.000101096	9.32615e-06	0.000101096	0.0236664	0.00160714	0.000100621	1.22737e-05	0.000100238	0.000101184	7.32465e-05	0.000101181	0.00313122	5.94583e-05	0.000100689	2.92794e-05	9.99318e-05	0.000101362	0.000100987	0.00010118	0.0279655	9.64019e-05	0.000100689	0.000100499	9.99319e-05	0.000101362	0.000102615	0.000101179	0.270112	9.67141e-05	0.000100689	0.000100689	9.99319e-05	0.000101362	0.000102626	0.000101179	0.323696	9.67217e-05	0.000100689	0.000100689	9.99319e-05	0.000101362	0.000102626	0.000101179	0.335303	9.67218e-05	0.000100689	0.000100645	9.99319e-05	0.000101362	0.000102626	0.000101179	0.325464	9.94606e-05	0.000100927	0.00010072	0.000100359	0.000101318	0.000102626	0.000101137	0.358102	9.82892e-05	0.000100882	0.000100672	0.000100596	0.000101173	0.000101011	0.000101127	0.044477	9.82877e-05	0.000100882	0.000100882	0.000100597	0.000101173	0.00010101	0.000101127	0.0134693	9.82877e-05	0.000100882	0.000100882	0.000100597	0.000101173	0.00010101	0.000101127	0.316603	9.82877e-05	0.000100882	0.000100882	0.000100597	0.000101173	0.00010101	0.000101127	0.681972	9.82877e-05	0.000100882	0.000100882	0.000100597	0.000101173	0.00010101	0.000101127	0.133531	9.82877e-05	0.000100882	0.000100882	0.000100597	0.000101173	0.00010101	0.000101127	0.000485457	9.82877e-05	0.000100882	0.000100882	0.000100597	0.000101173	0.00010101	0.000101127	0.000102016	9.82877e-05	0.000100882	0.000100882	0.000100597	0.000101173	0.00010101	0.000101127	0.000101298	9.82877e-05	0.000100882	0.000100882	0.000100597	0.000101173	0.00010101	0.000101127	0.000101133	9.82877e-05	0.000100882	0.000100882	0.000100597	0.000101173	0.00010101	0.000101127	0.000101133	9.82877e-05	0.000100882	0.000100882	0.000100597	0.000101173	0.00010101	0.000101127	0.000101133	9.82877e-05	0.000100882	0.000100882	0.000100597	0.000101173	0.00010101	0.000101127	0.000101133	9.82877e-05	0.000100882	0.000100882	0.000100597	0.000101173	0.00010101	0.000101127	0.000101133	9.82877e-05	0.000100882	0.000100882	0.000100597	0.000101173	0.00010101	0.000101127	0.000101133	9.82877e-05	0.000100882	0.000100882	0.000100597	0.000101173	0.00010101	0.000101127	0.000101133	9.82877e-05	0.000100882	0.000100882	0.000100597	0.000101173	0.00010101	0.000101127	0.000101133	9.82877e-05	0.000100882	0.000100882	0.000100597	0.000101173	0.00010101	0.000101127	0.000101133	9.82877e-05	0.000100882	0.000100882	0.000100597	0.000101173	0.00010101	0.000101127	0.000101133	9.82877e-05	0.000100882	0.000100882	0.000100597	0.000101173	0.00010101	0.000101127	0.000101133	9.82877e-05	0.000100882	0.000100882	0.000100597	0.000101173	0.00010101	0.000101127	0.000101133	9.82877e-05	0.000100882	0.000100882	0.000100597	0.000101173	0.00010101	0.000101127	0.000101133	9.82877e-05	0.000100882	0.000100882	0.000100597	0.000101173	0.00010101	0.000101127	0.000101133	9.82877e-05	0.000100882	0.000100882	0.000100597	0.000101173	0.00010101	0.000101127	0.000101133	9.82877e-05	0.000100882	0.000100882	0.000100597	0.000101173	0.00010101	0.000101127	0.000101133	0	0	0	0	0	0	0	0	9.51579e-05	9.51579e-05	9.51579e-05	9.51579e-05	9.51579e-05	9.51579e-05	9.51579e-05	9.51579e-05	0.000129292	0.000129292	0.000129292	0.000129292	0.000129292	0.000129292	0.000129292	0.000129292	0.000129289	0.000129289	0.000129289	0.000129289	0.000129289	0.000129289	0.000129289	0.000129289	0.00012856	0.00012856	0.00012856	0.00012856	0.00012856	0.00012856	0.00012856	0.00012856	0.00012859	0.00012859	0.00012859	0.00012859	0.00012859	0.00012859	0.00012859	0.00012859	0.00012859	0.00012859	0.00012859	0.00012859	0.00012859	0.00012859	0.00012859	0.00012859	0.00012859	0.00012859	0.00012859	0.00012859	0.00012859	0.00012859	0.00012859	0.00012859	0.00012859	0.00012859	0.00012859	0.00012859	0.00012859	0.00012859	0.00012859	0.00012859	0.00012859	0.00012859	0.00012859	0.00012859	0.00012859	0.00012859	0.00012859	0.00012859	0.000461964	0.00013182	0.000128959	0.000152646	0.000128954	0.000129318	0.000128959	0.000128953	0.000202809	0.00247707	0.00113299	0.0029841	0.00350039	0.37853	0.0587297	0.58096	0.0148781	1.81168e-05	0.000969999	0.0032783	0.0125963	0.38982	0.0215128	0.736627	0.00319869	0.00042643	0.000973226	0.00327298	0.0150206	0.389905	0.02151	0.736632	0.00123398	3.21364e-05	0.000973142	0.00327291	0.0158273	0.389907	0.02151	0.736632	0.000261345	0.000384626	0.000973101	0.00276624	0.0161524	0.389235	0.021509	0.736632	0.000222325	7.98056e-05	0.00136806	0.000180187	0.0003052	0.26454	0.00102377	0.897477	0.000249077	0.000611978	0.0010432	0.000128991	0.000129136	0.0997543	0.000129736	0.222814	0.00029041	0.000129412	0.000770262	0.000128961	0.000128961	0.0154677	0.000128961	0.159137	0.000308395	0.000127073	3.8272e-05	0.000122534	0.00012965	0.000265827	0.000129572	0.129785	6.68924e-05	0.000127394	7.0048e-05	0.000122462	0.000129434	0.000127601	0.000129599	0.810494	0.00010555	0.000127394	0.000127454	0.000122462	0.000129434	0.000126415	0.000129599	0.871666	0.000105251	0.000127394	0.000127394	0.000122462	0.000129434	0.000126408	0.000129599	0.877219	0.000105249	0.000127394	0.000127394	0.000122462	0.000129434	0.000126408	0.000129599	0.874813	0.000105249	0.000127394	0.000127055	0.000122462	0.000129434	0.000126408	0.000129599	0.884191	0.000116162	0.000128337	0.00012822	0.000125633	0.00012909	0.000126648	0.000129293	0.856816	0.000116873	0.000128072	0.000128064	0.000125672	0.000129289	0.000128647	0.000129229	0.237653	0.000116873	0.000128071	0.000128071	0.000125672	0.000129289	0.000128646	0.000129229	0.474221	0.000116873	0.000128071	0.000128071	0.000125672	0.000129289	0.000128646	0.000129229	0.927725	0.000116873	0.000128071	0.000128071	0.000125672	0.000129289	0.000128646	0.000129229	0.235051	0.000116873	0.000128071	0.000128071	0.000125672	0.000129289	0.000128646	0.000129229	0.00304616	0.000116873	0.000128071	0.000128071	0.000125672	0.000129289	0.000128646	0.000129229	0.000204236	0.000116873	0.000128071	0.000128071	0.000125672	0.000129289	0.000128646	0.000129229	0.000129227	0.000116873	0.000128071	0.000128071	0.000125672	0.000129289	0.000128646	0.000129229	0.000129196	0.000116873	0.000128071	0.000128071	0.000125672	0.000129289	0.000128646	0.000129229	0.000129269	0.000116873	0.000128071	0.000128071	0.000125672	0.000129289	0.000128646	0.000129229	0.000129269	0.000116873	0.000128071	0.000128071	0.000125672	0.000129289	0.000128646	0.000129229	0.000129269	0.000116873	0.000128071	0.000128071	0.000125672	0.000129289	0.000128646	0.000129229	0.000129269	0.000116873	0.000128071	0.000128071	0.000125672	0.000129289	0.000128646	0.000129229	0.000129269	0.000116873	0.000128071	0.000128071	0.000125672	0.000129289	0.000128646	0.000129229	0.000129269	0.000116873	0.000128071	0.000128071	0.000125672	0.000129289	0.000128646	0.000129229	0.000129269	0.000116873	0.000128071	0.000128071	0.000125672	0.000129289	0.000128646	0.000129229	0.000129269	0.000116873	0.000128071	0.000128071	0.000125672	0.000129289	0.000128646	0.000129229	0.000129269	0.000116873	0.000128071	0.000128071	0.000125672	0.000129289	0.000128646	0.000129229	0.000129269	0.000116873	0.000128071	0.000128071	0.000125672	0.000129289	0.000128646	0.000129229	0.000129269	0.000116873	0.000128071	0.000128071	0.000125672	0.000129289	0.000128646	0.000129229	0.000129269	0.000116873	0.000128071	0.000128071	0.000125672	0.000129289	0.000128646	0.000129229	0.000129269	0.000116873	0.000128071	0.000128071	0.000125672	0.000129289	0.000128646	0.000129229	0.000129269	0.000116873	0.000128071	0.000128071	0.000125672	0.000129289	0.000128646	0.000129229	0.000129269	0.000116873	0.000128071	0.000128071	0.000125672	0.000129289	0.000128646	0.000129229	0.000129269	0	0	0	0	0	0	0	0	9.51579e-05	9.51579e-05	9.51579e-05	9.51579e-05	9.51579e-05	9.51579e-05	9.51579e-05	9.51579e-05	9.72545e-05	9.72545e-05	9.72545e-05	9.72545e-05	9.72545e-05	9.72545e-05	9.72545e-05	9.72545e-05	9.72629e-05	9.72629e-05	9.72629e-05	9.72629e-05	9.72629e-05	9.72629e-05	9.72629e-05	9.72629e-05	9.5298e-05	9.5298e-05	9.5298e-05	9.5298e-05	9.5298e-05	9.5298e-05	9.5298e-05	9.5298e-05	9.53109e-05	9.53109e-05	9.53109e-05	9.53109e-05	9.53109e-05	9.53109e-05	9.53109e-05	9.53109e-05	9.53109e-05	9.53109e-05	9.53109e-05	9.53109e-05	9.53109e-05	9.53109e-05	9.53109e-05	9.53109e-05	9.53109e-05	9.53109e-05	9.53109e-05	9.53109e-05	9.53109e-05	9.53109e-05	9.53109e-05	9.53109e-05	9.53109e-05	9.53109e-05	9.53109e-05	9.53109e-05	9.53109e-05	9.53109e-05	9.53109e-05	9.53109e-05	9.53109e-05	9.53109e-05	9.53109e-05	9.53109e-05	9.53109e-05	9.53109e-05	9.53109e-05	9.53109e-05	0.00049726	9.9061e-05	9.6294e-05	0.00017518	9.62904e-05	9.9061e-05	9.63332e-05	9.62884e-05	0.0483773	0.00134186	0.0168248	1.28911e-05	0.000552279	1.1803e-06	1.36726e-05	6.81703e-06	0.00717272	0.0432032	0.0176611	1.0509e-05	2.97066e-05	1.14305e-06	1.794e-05	5.66081e-06	0.0116719	0.0220708	0.0176435	1.05141e-05	2.77227e-05	1.14202e-06	1.79439e-05	5.66077e-06	0.0155455	0.0219069	0.0176439	1.05142e-05	2.72766e-05	1.142e-06	1.79439e-05	5.66077e-06	0.00331395	0.0176978	0.0176429	5.77876e-06	2.71047e-05	1.11003e-06	1.79355e-05	5.66077e-06	0.00317376	0.0116861	0.00699038	6.53692e-05	6.98442e-05	2.65344e-06	4.74952e-05	8.55202e-07	0.00232261	3.36327e-05	0.00226269	9.61866e-05	9.61957e-05	9.71206e-06	9.61415e-05	1.63538e-06	0.00130181	9.54918e-05	0.000413044	9.62863e-05	9.62863e-05	2.37834e-05	9.62866e-05	1.65046e-06	0.000117429	9.40424e-05	0.0082029	8.02191e-05	9.81537e-05	6.94753e-05	9.77178e-05	4.28126e-06	0.000111171	9.3819e-05	0.000330314	8.02955e-05	9.81539e-05	9.26158e-05	9.78269e-05	1.81853e-06	6.30786e-05	9.38189e-05	9.38574e-05	8.02954e-05	9.81537e-05	9.18807e-05	9.78272e-05	7.35432e-07	6.29709e-05	9.38189e-05	9.3819e-05	8.02954e-05	9.81537e-05	9.18758e-05	9.78272e-05	7.29929e-07	6.29691e-05	9.38189e-05	9.38189e-05	8.02954e-05	9.81537e-05	9.18758e-05	9.78272e-05	7.36823e-07	6.2969e-05	9.38189e-05	9.29221e-05	8.02954e-05	9.81537e-05	9.18758e-05	9.78272e-05	7.16986e-07	7.7466e-05	9.49308e-05	9.12044e-05	8.797e-05	9.72157e-05	9.35617e-05	9.7108e-05	7.67887e-07	7.82501e-05	9.51117e-05	9.52555e-05	8.79194e-05	9.7204e-05	9.46212e-05	9.70374e-05	1.46798e-06	7.82509e-05	9.51119e-05	9.5112e-05	8.79194e-05	9.72041e-05	9.46233e-05	9.70373e-05	1.40895e-06	7.82509e-05	9.51119e-05	9.51119e-05	8.79194e-05	9.72041e-05	9.46233e-05	9.70373e-05	6.20492e-07	7.82509e-05	9.51119e-05	9.51119e-05	8.79194e-05	9.72041e-05	9.46233e-05	9.70373e-05	1.90797e-06	7.82509e-05	9.51119e-05	9.51119e-05	8.79194e-05	9.72041e-05	9.46233e-05	9.70373e-05	5.69463e-06	7.82509e-05	9.51119e-05	9.51119e-05	8.79194e-05	9.72041e-05	9.46233e-05	9.70373e-05	5.20684e-05	7.82509e-05	9.51119e-05	9.51119e-05	8.79194e-05	9.72041e-05	9.46233e-05	9.70373e-05	9.70523e-05	7.82509e-05	9.51119e-05	9.51119e-05	8.79194e-05	9.72041e-05	9.46233e-05	9.70373e-05	9.7232e-05	7.82509e-05	9.51119e-05	9.51119e-05	8.79194e-05	9.72041e-05	9.46233e-05	9.70373e-05	9.72868e-05	7.82509e-05	9.51119e-05	9.51119e-05	8.79194e-05	9.72041e-05	9.46233e-05	9.70373e-05	9.7287e-05	7.82509e-05	9.51119e-05	9.51119e-05	8.79194e-05	9.72041e-05	9.46233e-05	9.70373e-05	9.7287e-05	7.82509e-05	9.51119e-05	9.51119e-05	8.79194e-05	9.72041e-05	9.46233e-05	9.70373e-05	9.7287e-05	7.82509e-05	9.51119e-05	9.51119e-05	8.79194e-05	9.72041e-05	9.46233e-05	9.70373e-05	9.7287e-05	7.82509e-05	9.51119e-05	9.51119e-05	8.79194e-05	9.72041e-05	9.46233e-05	9.70373e-05	9.7287e-05	7.82509e-05	9.51119e-05	9.51119e-05	8.79194e-05	9.72041e-05	9.46233e-05	9.70373e-05	9.7287e-05	7.82509e-05	9.51119e-05	9.51119e-05	8.79194e-05	9.72041e-05	9.46233e-05	9.70373e-05	9.7287e-05	7.82509e-05	9.51119e-05	9.51119e-05	8.79194e-05	9.72041e-05	9.46233e-05	9.70373e-05	9.7287e-05	7.82509e-05	9.51119e-05	9.51119e-05	8.79194e-05	9.72041e-05	9.46233e-05	9.70373e-05	9.7287e-05	7.82509e-05	9.51119e-05	9.51119e-05	8.79194e-05	9.72041e-05	9.46233e-05	9.70373e-05	9.7287e-05	7.82509e-05	9.51119e-05	9.51119e-05	8.79194e-05	9.72041e-05	9.46233e-05	9.70373e-05	9.7287e-05	7.82509e-05	9.51119e-05	9.51119e-05	8.79194e-05	9.72041e-05	9.46233e-05	9.70373e-05	9.7287e-05	7.82509e-05	9.51119e-05	9.51119e-05	8.79194e-05	9.72041e-05	9.46233e-05	9.70373e-05	9.7287e-05	7.82509e-05	9.51119e-05	9.51119e-05	8.79194e-05	9.72041e-05	9.46233e-05	9.70373e-05	9.7287e-05	7.82509e-05	9.51119e-05	9.51119e-05	8.79194e-05	9.72041e-05	9.46233e-05	9.70373e-05	9.7287e-05	0	0	0	0	0	0	0	0	9.51579e-05	9.51579e-05	9.51579e-05	9.51579e-05	9.51579e-05	9.51579e-05	9.51579e-05	9.51579e-05	0.000116555	0.000116555	0.000116555	0.000116555	0.000116555	0.000116555	0.000116555	0.000116555	0.000116556	0.000116556	0.000116556	0.000116556	0.000116556	0.000116556	0.000116556	0.000116556	0.000111541	0.000111541	0.000111541	0.000111541	0.000111541	0.000111541	0.000111541	0.000111541	0.00011157	0.00011157	0.00011157	0.00011157	0.00011157	0.00011157	0.00011157	0.00011157	0.00011157	0.00011157	0.00011157	0.00011157	0.00011157	0.00011157	0.00011157	0.00011157	0.00011157	0.00011157	0.00011157	0.00011157	0.00011157	0.00011157	0.00011157	0.00011157	0.00011157	0.00011157	0.00011157	0.00011157	0.00011157	0.00011157	0.00011157	0.00011157	0.00011157	0.00011157	0.00011157	0.00011157	0.00011157	0.00011157	0.00011157	0.00011157	0.000408588	0.000116585	0.000114055	0.000408588	0.000114055	0.000135005	0.000114373	0.000114051	0.00213674	0.00618821	0.0128381	0.000701081	0.00495324	0.00130745	0.00114152	0.0111741	0.00776477	0.00072417	0.0122183	0.000673687	0.0028581	0.00132409	0.00055584	0.0163864	0.00467528	0.00694339	0.0122314	0.000673327	0.00301175	0.00132381	0.000555813	0.0163867	0.00342365	0.000675175	0.0122311	0.000673322	0.00306443	0.00132381	0.000555813	0.0163867	0.000874725	0.00538168	0.0122305	0.000187981	0.00308505	0.00111854	0.000554245	0.0163866	0.000804484	0.00097732	0.00765983	0.000117181	0.000201234	0.00120727	0.000215333	0.0171197	0.000745516	0.000192862	0.00243311	0.00011401	0.000114117	0.00109997	0.000114292	0.00199847	0.000624587	0.000113863	0.000728798	0.000114052	0.000114052	0.000541628	0.000114052	0.000790313	0.00017286	0.000112601	0.000447679	7.71566e-05	0.000118868	0.000117738	0.000116771	0.000977485	6.63592e-05	0.000112626	0.000137303	7.71817e-05	0.000118736	9.68936e-05	0.000116894	0.0149845	6.76398e-05	0.000112627	0.000112645	7.71819e-05	0.000118736	9.59461e-05	0.000116894	0.0124832	6.74807e-05	0.000112627	0.000112627	7.71819e-05	0.000118736	9.59405e-05	0.000116894	0.0139442	6.74791e-05	0.000112627	0.000112627	7.71819e-05	0.000118736	9.59405e-05	0.000116894	0.0140604	6.7479e-05	0.000112627	0.000110321	7.71819e-05	0.000118736	9.59405e-05	0.000116894	0.0144435	8.73524e-05	0.00011335	0.000110147	9.38384e-05	0.000116305	0.000103879	0.000115524	0.0133863	8.81088e-05	0.000113325	0.000113426	9.38118e-05	0.000116412	0.000105345	0.00011541	0.00125003	8.81092e-05	0.000113325	0.000113325	9.38116e-05	0.000116413	0.000105346	0.00011541	0.00198142	8.81092e-05	0.000113325	0.000113325	9.38116e-05	0.000116413	0.000105346	0.00011541	0.0184781	8.81092e-05	0.000113325	0.000113325	9.38116e-05	0.000116413	0.000105346	0.00011541	0.00519638	8.81092e-05	0.000113325	0.000113325	9.38116e-05	0.000116413	0.000105346	0.00011541	0.000200932	8.81092e-05	0.000113325	0.000113325	9.38116e-05	0.000116413	0.000105346	0.00011541	0.000113547	8.81092e-05	0.000113325	0.000113325	9.38116e-05	0.000116413	0.000105346	0.00011541	0.000116848	8.81092e-05	0.000113325	0.000113325	9.38116e-05	0.000116413	0.000105346	0.00011541	0.000116199	8.81092e-05	0.000113325	0.000113325	9.38116e-05	0.000116413	0.000105346	0.00011541	0.000116274	8.81092e-05	0.000113325	0.000113325	9.38116e-05	0.000116413	0.000105346	0.00011541	0.000116274	8.81092e-05	0.000113325	0.000113325	9.38116e-05	0.000116413	0.000105346	0.00011541	0.000116274	8.81092e-05	0.000113325	0.000113325	9.38116e-05	0.000116413	0.000105346	0.00011541	0.000116274	8.81092e-05	0.000113325	0.000113325	9.38116e-05	0.000116413	0.000105346	0.00011541	0.000116274	8.81092e-05	0.000113325	0.000113325	9.38116e-05	0.000116413	0.000105346	0.00011541	0.000116274	8.81092e-05	0.000113325	0.000113325	9.38116e-05	0.000116413	0.000105346	0.00011541	0.000116274	8.81092e-05	0.000113325	0.000113325	9.38116e-05	0.000116413	0.000105346	0.00011541	0.000116274	8.81092e-05	0.000113325	0.000113325	9.38116e-05	0.000116413	0.000105346	0.00011541	0.000116274	8.81092e-05	0.000113325	0.000113325	9.38116e-05	0.000116413	0.000105346	0.00011541	0.000116274	8.81092e-05	0.000113325	0.000113325	9.38116e-05	0.000116413	0.000105346	0.00011541	0.000116274	8.81092e-05	0.000113325	0.000113325	9.38116e-05	0.000116413	0.000105346	0.00011541	0.000116274	8.81092e-05	0.000113325	0.000113325	9.38116e-05	0.000116413	0.000105346	0.00011541	0.000116274	8.81092e-05	0.000113325	0.000113325	9.38116e-05	0.000116413	0.000105346	0.00011541	0.000116274	8.81092e-05	0.000113325	0.000113325	9.38116e-05	0.000116413	0.000105346	0.00011541	0.000116274	8.81092e-05	0.000113325	0.000113325	9.38116e-05	0.000116413	0.000105346	0.00011541	0.000116274	0	0	0	0	0	0	0	0	9.51579e-05	9.51579e-05	9.51579e-05	9.51579e-05	9.51579e-05	9.51579e-05	9.51579e-05	9.51579e-05	0.000147234	0.000147234	0.000147234	0.000147234	0.000147234	0.000147234	0.000147234	0.000147234	0.000147249	0.000147249	0.000147249	0.000147249	0.000147249	0.000147249	0.000147249	0.000147249	0.000139122	0.000139122	0.000139122	0.000139122	0.000139122	0.000139122	0.000139122	0.000139122	0.000139184	0.000139184	0.000139184	0.000139184	0.000139184	0.000139184	0.000139184	0.000139184	0.000139184	0.000139184	0.000139184	0.000139184	0.000139184	0.000139184	0.000139184	0.000139184	0.000139184	0.000139184	0.000139184	0.000139184	0.000139184	0.000139184	0.000139184	0.000139184	0.000139184	0.000139184	0.000139184	0.000139184	0.000139184	0.000139184	0.000139184	0.000139184	0.000139184	0.000139184	0.000139184	0.000139184	0.000139184	0.000139184	0.000139184	0.000139184	0.000260503	0.000144661	0.000143195	0.000739338	0.0001432	0.000260503	0.000144661	0.000143195	0.115655	0.00452748	0.0196608	0.183254	0.00306765	0.864257	0.0143393	0.0430261	0.953351	0.00375846	0.0173384	0.173394	0.000761477	0.8747	0.00876803	0.0635448	0.852862	0.0123539	0.0173858	0.173199	0.000871785	0.874651	0.00877428	0.0635455	0.722987	0.0177095	0.0173846	0.173196	0.000911308	0.87465	0.00877428	0.0635455	0.532299	0.0186808	0.0173843	0.0389664	0.000927119	0.793175	0.00868597	0.0635442	0.430184	0.0313381	0.129591	0.00027215	0.000173836	0.753378	0.0007519	0.839137	0.37866	0.00211517	0.580616	0.000143208	0.000143211	0.374456	0.000144052	0.43477	0.258169	0.000143481	0.308598	0.000143199	0.000143199	0.0087068	0.0001432	0.563371	0.0140094	0.000145043	0.013149	8.65554e-05	0.000151053	0.000171181	0.000145044	0.549305	0.000101281	0.000145079	0.000237457	8.63099e-05	0.000151057	9.62798e-05	0.000145121	0.516788	9.71833e-05	0.000145079	0.000145214	8.63105e-05	0.000151057	9.54278e-05	0.000145121	0.823637	9.67753e-05	0.000145079	0.000145079	8.63105e-05	0.000151057	9.54194e-05	0.000145121	0.812183	9.67731e-05	0.000145079	0.000145079	8.63105e-05	0.000151057	9.54194e-05	0.000145121	0.806628	9.67731e-05	0.000145079	0.000141257	8.63105e-05	0.000151057	9.54194e-05	0.000145121	0.818189	0.000116906	0.000144153	0.000136897	0.000111017	0.000147078	0.000115271	0.000144195	0.782609	0.000118493	0.000144126	0.000144093	0.000111282	0.000147104	0.000118488	0.000144122	0.592157	0.000118494	0.000144126	0.000144126	0.000111282	0.000147104	0.00011849	0.000144122	0.772231	0.000118494	0.000144126	0.000144126	0.000111282	0.000147104	0.00011849	0.000144122	0.866733	0.000118494	0.000144126	0.000144126	0.000111282	0.000147104	0.00011849	0.000144122	0.234741	0.000118494	0.000144126	0.000144126	0.000111282	0.000147104	0.00011849	0.000144122	0.0427902	0.000118494	0.000144126	0.000144126	0.000111282	0.000147104	0.00011849	0.000144122	0.000377942	0.000118494	0.000144126	0.000144126	0.000111282	0.000147104	0.00011849	0.000144122	0.00014721	0.000118494	0.000144126	0.000144126	0.000111282	0.000147104	0.00011849	0.000144122	0.00014583	0.000118494	0.000144126	0.000144126	0.000111282	0.000147104	0.00011849	0.000144122	0.000145835	0.000118494	0.000144126	0.000144126	0.000111282	0.000147104	0.00011849	0.000144122	0.000145835	0.000118494	0.000144126	0.000144126	0.000111282	0.000147104	0.00011849	0.000144122	0.000145835	0.000118494	0.000144126	0.000144126	0.000111282	0.000147104	0.00011849	0.000144122	0.000145835	0.000118494	0.000144126	0.000144126	0.000111282	0.000147104	0.00011849	0.000144122	0.000145835	0.000118494	0.000144126	0.000144126	0.000111282	0.000147104	0.00011849	0.000144122	0.000145835	0.000118494	0.000144126	0.000144126	0.000111282	0.000147104	0.00011849	0.000144122	0.000145835	0.000118494	0.000144126	0.000144126	0.000111282	0.000147104	0.00011849	0.000144122	0.000145835	0.000118494	0.000144126	0.000144126	0.000111282	0.000147104	0.00011849	0.000144122	0.000145835	0.000118494	0.000144126	0.000144126	0.000111282	0.000147104	0.00011849	0.000144122	0.000145835	0.000118494	0.000144126	0.000144126	0.000111282	0.000147104	0.00011849	0.000144122	0.000145835	0.000118494	0.000144126	0.000144126	0.000111282	0.000147104	0.00011849	0.000144122	0.000145835	0.000118494	0.000144126	0.000144126	0.000111282	0.000147104	0.00011849	0.000144122	0.000145835	0.000118494	0.000144126	0.000144126	0.000111282	0.000147104	0.00011849	0.000144122	0.000145835	0.000118494	0.000144126	0.000144126	0.000111282	0.000147104	0.00011849	0.000144122	0.000145835	0.000118494	0.000144126	0.000144126	0.000111282	0.000147104	0.00011849	0.000144122	0.000145835	0	0	0	0	0	0	0	0	9.51579e-05	9.51579e-05	9.51579e-05	9.51579e-05	9.51579e-05	9.51579e-05	9.51579e-05	9.51579e-05	7.70932e-05	7.70932e-05	7.70932e-05	7.70932e-05	7.70932e-05	7.70932e-05	7.70932e-05	7.70932e-05	7.70852e-05	7.70852e-05	7.70852e-05	7.70852e-05	7.70852e-05	7.70852e-05	7.70852e-05	7.70852e-05	7.37687e-05	7.37687e-05	7.37687e-05	7.37687e-05	7.37687e-05	7.37687e-05	7.37687e-05	7.37687e-05	7.37558e-05	7.37558e-05	7.37558e-05	7.37558e-05	7.37558e-05	7.37558e-05	7.37558e-05	7.37558e-05	7.37558e-05	7.37558e-05	7.37558e-05	7.37558e-05	7.37558e-05	7.37558e-05	7.37558e-05	7.37558e-05	7.37558e-05	7.37558e-05	7.37558e-05	7.37558e-05	7.37558e-05	7.37558e-05	7.37558e-05	7.37558e-05	7.37558e-05	7.37558e-05	7.37558e-05	7.37558e-05	7.37558e-05	7.37558e-05	7.37558e-05	7.37558e-05	7.37558e-05	7.37558e-05	7.37558e-05	7.37558e-05	7.37558e-05	7.37558e-05	7.37558e-05	7.37558e-05	8.9249e-05	7.56089e-05	7.5396e-05	0.000270135	7.53989e-05	0.000270135	7.70718e-05	7.53989e-05	6.45279e-07	0.000250997	0.000113299	1.2031e-06	0.000308021	1.30438e-07	1.36591e-05	7.5765e-05	1.73829e-08	1.59015e-05	0.000120997	1.24448e-06	0.000816821	1.20126e-07	9.18367e-06	8.14676e-05	3.24706e-08	8.24362e-05	0.000120824	1.24535e-06	0.000762556	1.20158e-07	9.17577e-06	8.14683e-05	4.89349e-08	2.73167e-06	0.000120828	1.24536e-06	0.000745368	1.20159e-07	9.17576e-06	8.14683e-05	4.656e-08	3.84059e-05	0.000120828	3.47517e-07	0.00073875	3.35303e-08	8.97619e-06	8.14647e-05	6.51245e-08	2.43576e-06	6.74608e-06	3.93411e-05	0.000128546	4.50816e-08	3.18496e-05	7.57355e-07	7.5921e-08	8.20701e-06	1.42416e-07	7.53558e-05	7.54466e-05	2.21291e-07	7.51352e-05	3.49481e-07	1.15166e-07	7.50985e-05	1.19612e-07	7.53932e-05	7.53932e-05	8.42711e-06	7.53929e-05	6.50123e-08	8.90394e-07	7.71909e-05	2.527e-06	5.10033e-05	7.85774e-05	3.29217e-05	7.44344e-05	8.63823e-08	5.79815e-05	7.72091e-05	5.43519e-05	5.11807e-05	7.84582e-05	4.56877e-05	7.44843e-05	3.41903e-06	6.44954e-05	7.72092e-05	7.71499e-05	5.11805e-05	7.8458e-05	4.55553e-05	7.44844e-05	5.56411e-07	6.45944e-05	7.72092e-05	7.72091e-05	5.11805e-05	7.8458e-05	4.55563e-05	7.44844e-05	6.9256e-07	6.45939e-05	7.72092e-05	7.72092e-05	5.11805e-05	7.8458e-05	4.55563e-05	7.44844e-05	7.25716e-07	6.45939e-05	7.72092e-05	7.56286e-05	5.11805e-05	7.8458e-05	4.55563e-05	7.44844e-05	6.95792e-07	6.99389e-05	7.63048e-05	7.80687e-05	6.2226e-05	7.68519e-05	5.89736e-05	7.49626e-05	8.02371e-07	6.96666e-05	7.62862e-05	7.63866e-05	6.20429e-05	7.69326e-05	5.82708e-05	7.49132e-05	1.00908e-07	6.96665e-05	7.62862e-05	7.62862e-05	6.20427e-05	7.69327e-05	5.82701e-05	7.49132e-05	7.8551e-08	6.96665e-05	7.62862e-05	7.62862e-05	6.20427e-05	7.69327e-05	5.82701e-05	7.49132e-05	6.79596e-07	6.96665e-05	7.62862e-05	7.62862e-05	6.20427e-05	7.69327e-05	5.82701e-05	7.49132e-05	2.93719e-06	6.96665e-05	7.62862e-05	7.62862e-05	6.20427e-05	7.69327e-05	5.82701e-05	7.49132e-05	3.43597e-07	6.96665e-05	7.62862e-05	7.62862e-05	6.20427e-05	7.69327e-05	5.82701e-05	7.49132e-05	2.68234e-05	6.96665e-05	7.62862e-05	7.62862e-05	6.20427e-05	7.69327e-05	5.82701e-05	7.49132e-05	7.58494e-05	6.96665e-05	7.62862e-05	7.62862e-05	6.20427e-05	7.69327e-05	5.82701e-05	7.49132e-05	7.53381e-05	6.96665e-05	7.62862e-05	7.62862e-05	6.20427e-05	7.69327e-05	5.82701e-05	7.49132e-05	7.53975e-05	6.96665e-05	7.62862e-05	7.62862e-05	6.20427e-05	7.69327e-05	5.82701e-05	7.49132e-05	7.53975e-05	6.96665e-05	7.62862e-05	7.62862e-05	6.20427e-05	7.69327e-05	5.82701e-05	7.49132e-05	7.53975e-05	6.96665e-05	7.62862e-05	7.62862e-05	6.20427e-05	7.69327e-05	5.82701e-05	7.49132e-05	7.53975e-05	6.96665e-05	7.62862e-05	7.62862e-05	6.20427e-05	7.69327e-05	5.82701e-05	7.49132e-05	7.53975e-05	6.96665e-05	7.62862e-05	7.62862e-05	6.20427e-05	7.69327e-05	5.82701e-05	7.49132e-05	7.53975e-05	6.96665e-05	7.62862e-05	7.62862e-05	6.20427e-05	7.69327e-05	5.82701e-05	7.49132e-05	7.53975e-05	6.96665e-05	7.62862e-05	7.62862e-05	6.20427e-05	7.69327e-05	5.82701e-05	7.49132e-05	7.53975e-05	6.96665e-05	7.62862e-05	7.62862e-05	6.20427e-05	7.69327e-05	5.82701e-05	7.49132e-05	7.53975e-05	6.96665e-05	7.62862e-05	7.62862e-05	6.20427e-05	7.69327e-05	5.82701e-05	7.49132e-05	7.53975e-05	6.96665e-05	7.62862e-05	7.62862e-05	6.20427e-05	7.69327e-05	5.82701e-05	7.49132e-05	7.53975e-05	6.96665e-05	7.62862e-05	7.62862e-05	6.20427e-05	7.69327e-05	5.82701e-05	7.49132e-05	7.53975e-05	6.96665e-05	7.62862e-05	7.62862e-05	6.20427e-05	7.69327e-05	5.82701e-05	7.49132e-05	7.53975e-05	6.96665e-05	7.62862e-05	7.62862e-05	6.20427e-05	7.69327e-05	5.82701e-05	7.49132e-05	7.53975e-05	6.96665e-05	7.62862e-05	7.62862e-05	6.20427e-05	7.69327e-05	5.82701e-05	7.49132e-05	7.53975e-05	6.96665e-05	7.62862e-05	7.62862e-05	6.20427e-05	7.69327e-05	5.82701e-05	7.49132e-05	7.53975e-05	0	0	0	0	0	0	0	0	9.51579e-05	9.51579e-05	9.51579e-05	9.51579e-05	9.51579e-05	9.51579e-05	9.51579e-05	9.51579e-05	0.00012834	0.00012834	0.00012834	0.00012834	0.00012834	0.00012834	0.00012834	0.00012834	0.000128347	0.000128347	0.000128347	0.000128347	0.000128347	0.000128347	0.000128347	0.000128347	0.000125754	0.000125754	0.000125754	0.000125754	0.000125754	0.000125754	0.000125754	0.000125754	0.000125812	0.000125812	0.000125812	0.000125812	0.000125812	0.000125812	0.000125812	0.000125812	0.000125812	0.000125812	0.000125812	0.000125812	0.000125812	0.000125812	0.000125812	0.000125812	0.000125812	0.000125812	0.000125812	0.000125812	0.000125812	0.000125812	0.000125812	0.000125812	0.000125812	0.000125812	0.000125812	0.000125812	0.000125812	0.000125812	0.000125812	0.000125812	0.000125812	0.000125812	0.000125812	0.000125812	0.000125812	0.000125812	0.000125812	0.000125812	0.000130762	0.000127162	0.000127103	0.000231235	0.000127105	0.000656309	0.000130762	0.00012711	0.0762468	0.0041314	0.015646	0.0886792	0.00262504	0.121702	9.44406e-05	0.000342115	0.480276	0.00369066	0.0158989	0.0830965	0.000675384	0.131691	5.68571e-05	0.000395132	0.517378	0.011438	0.0158939	0.0831086	0.000658908	0.131641	5.68994e-05	0.000395136	0.540654	0.0184968	0.015894	0.0831088	0.000655492	0.131639	5.68994e-05	0.000395136	0.540323	0.0179377	0.015894	0.0474537	0.000654156	0.0285064	5.53069e-05	0.000395113	0.475954	0.0332321	0.131736	0.00027243	0.000161964	0.0237247	9.55888e-05	0.199037	0.422777	0.00231211	0.618187	0.000127147	0.000127097	0.00437065	0.000127159	0.0898418	0.293742	0.000127629	0.34286	0.0001271	0.0001271	7.60406e-05	0.000127101	0.0321747	0.0223805	0.00012899	0.0130699	0.000105891	0.000129565	7.22362e-05	0.00012414	0.0158922	0.000141483	0.000128818	0.000199842	0.000105579	0.00012973	8.28673e-05	0.000124284	0.0302598	0.000121777	0.000128818	0.000128759	0.000105579	0.00012973	8.28618e-05	0.000124284	0.16871	0.000121601	0.000128818	0.000128818	0.000105579	0.00012973	8.28602e-05	0.000124284	0.186824	0.000121604	0.000128818	0.000128818	0.000105579	0.00012973	8.28603e-05	0.000124284	0.190385	0.000121604	0.000128818	0.000127586	0.000105579	0.00012973	8.28603e-05	0.000124284	0.188694	0.000123835	0.000127871	0.000123422	0.00011567	0.00012849	0.000101936	0.000125757	0.197092	0.00012474	0.000128016	0.000127967	0.000115963	0.000128359	0.000103293	0.000125643	0.0465478	0.00012474	0.000128016	0.000128016	0.000115963	0.000128359	0.000103295	0.000125643	0.0302291	0.00012474	0.000128016	0.000128016	0.000115963	0.000128359	0.000103295	0.000125643	0.195704	0.00012474	0.000128016	0.000128016	0.000115963	0.000128359	0.000103295	0.000125643	0.24581	0.00012474	0.000128016	0.000128016	0.000115963	0.000128359	0.000103295	0.000125643	0.0465089	0.00012474	0.000128016	0.000128016	0.000115963	0.000128359	0.000103295	0.000125643	0.00037599	0.00012474	0.000128016	0.000128016	0.000115963	0.000128359	0.000103295	0.000125643	0.000124174	0.00012474	0.000128016	0.000128016	0.000115963	0.000128359	0.000103295	0.000125643	0.00012495	0.00012474	0.000128016	0.000128016	0.000115963	0.000128359	0.000103295	0.000125643	0.000124866	0.00012474	0.000128016	0.000128016	0.000115963	0.000128359	0.000103295	0.000125643	0.000124866	0.00012474	0.000128016	0.000128016	0.000115963	0.000128359	0.000103295	0.000125643	0.000124866	0.00012474	0.000128016	0.000128016	0.000115963	0.000128359	0.000103295	0.000125643	0.000124866	0.00012474	0.000128016	0.000128016	0.000115963	0.000128359	0.000103295	0.000125643	0.000124866	0.00012474	0.000128016	0.000128016	0.000115963	0.000128359	0.000103295	0.000125643	0.000124866	0.00012474	0.000128016	0.000128016	0.000115963	0.000128359	0.000103295	0.000125643	0.000124866	0.00012474	0.000128016	0.000128016	0.000115963	0.000128359	0.000103295	0.000125643	0.000124866	0.00012474	0.000128016	0.000128016	0.000115963	0.000128359	0.000103295	0.000125643	0.000124866	0.00012474	0.000128016	0.000128016	0.000115963	0.000128359	0.000103295	0.000125643	0.000124866	0.00012474	0.000128016	0.000128016	0.000115963	0.000128359	0.000103295	0.000125643	0.000124866	0.00012474	0.000128016	0.000128016	0.000115963	0.000128359	0.000103295	0.000125643	0.000124866	0.00012474	0.000128016	0.000128016	0.000115963	0.000128359	0.000103295	0.000125643	0.000124866	0.00012474	0.000128016	0.000128016	0.000115963	0.000128359	0.000103295	0.000125643	0.000124866	0.00012474	0.000128016	0.000128016	0.000115963	0.000128359	0.000103295	0.000125643	0.000124866	0.00012474	0.000128016	0.000128016	0.000115963	0.000128359	0.000103295	0.000125643	0.000124866	0	0	0	0	0	0	0	0	9.51579e-05	9.51579e-05	9.51579e-05	9.51579e-05	9.51579e-05	9.51579e-05	9.51579e-05	9.51579e-05	0.000130637	0.000130637	0.000130637	0.000130637	0.000130637	0.000130637	0.000130637	0.000130637	0.000130629	0.000130629	0.000130629	0.000130629	0.000130629	0.000130629	0.000130629	0.000130629	0.000129893	0.000129893	0.000129893	0.000129893	0.000129893	0.000129893	0.000129893	0.000129893	0.00012993	0.00012993	0.00012993	0.00012993	0.00012993	0.00012993	0.00012993	0.00012993	0.00012993	0.00012993	0.00012993	0.00012993	0.00012993	0.00012993	0.00012993	0.00012993	0.00012993	0.00012993	0.00012993	0.00012993	0.00012993	0.00012993	0.00012993	0.00012993	0.00012993	0.00012993	0.00012993	0.00012993	0.00012993	0.00012993	0.00012993	0.00012993	0.00012993	0.00012993	0.00012993	0.00012993	0.00012993	0.00012993	0.00012993	0.00012993	0.000130667	0.000130304	0.000130298	0.000154238	0.000130299	0.000466779	0.000133195	0.000130304	3.33341e-05	0.00937124	0.00380535	0.00240808	0.0139137	0.480393	0.0448236	0.771412	0.00160747	1.48859e-05	0.00331989	0.00267537	0.0621977	0.49128	0.0115203	0.883809	0.000405111	0.00107305	0.00332957	0.00267155	0.0721396	0.491384	0.011517	0.883812	0.000175064	2.18708e-05	0.00332932	0.0026715	0.0753303	0.491386	0.011517	0.883812	0.000136867	0.000837374	0.00332933	0.00225772	0.0766059	0.212349	0.0112693	0.883807	0.000123203	6.73434e-05	0.00295821	0.000179408	0.000428003	0.130486	0.000801152	0.96059	0.000141849	0.000639251	0.000996565	0.000130331	0.000130531	0.0457747	0.000130982	0.275339	0.000174841	0.000130788	0.000548442	0.000130304	0.000130305	0.0082744	0.000130305	0.0890902	0.000285751	0.000130922	2.47509e-05	0.00012381	0.000131	0.000199465	0.000128396	0.0622041	7.73887e-05	0.000131254	6.37429e-05	0.000123797	0.000130737	0.000106486	0.000128487	0.919525	0.000129394	0.000131255	0.000131263	0.000123798	0.000130737	0.000105376	0.000128487	0.940366	0.000129049	0.000131255	0.000131254	0.000123798	0.000130737	0.00010537	0.000128487	0.949159	0.000129046	0.000131255	0.000131255	0.000123798	0.000130737	0.00010537	0.000128487	0.949158	0.000129046	0.000131255	0.000130906	0.000123798	0.000130737	0.00010537	0.000128487	0.95269	0.000129292	0.000130945	0.000132769	0.000127003	0.000130389	0.000116295	0.000129438	0.943469	0.000130097	0.000130671	0.000130705	0.000126988	0.00013062	0.000118007	0.000129313	0.177759	0.000130097	0.000130671	0.000130671	0.000126988	0.000130621	0.000118006	0.000129313	0.343305	0.000130097	0.000130671	0.000130671	0.000126988	0.000130621	0.000118006	0.000129313	0.971738	0.000130097	0.000130671	0.000130671	0.000126988	0.000130621	0.000118006	0.000129313	0.545974	0.000130097	0.000130671	0.000130671	0.000126988	0.000130621	0.000118006	0.000129313	0.00240402	0.000130097	0.000130671	0.000130671	0.000126988	0.000130621	0.000118006	0.000129313	0.000188761	0.000130097	0.000130671	0.000130671	0.000126988	0.000130621	0.000118006	0.000129313	0.000126236	0.000130097	0.000130671	0.000130671	0.000126988	0.000130621	0.000118006	0.000129313	0.000127703	0.000130097	0.000130671	0.000130671	0.000126988	0.000130621	0.000118006	0.000129313	0.000127791	0.000130097	0.000130671	0.000130671	0.000126988	0.000130621	0.000118006	0.000129313	0.000127791	0.000130097	0.000130671	0.000130671	0.000126988	0.000130621	0.000118006	0.000129313	0.000127791	0.000130097	0.000130671	0.000130671	0.000126988	0.000130621	0.000118006	0.000129313	0.000127791	0.000130097	0.000130671	0.000130671	0.000126988	0.000130621	0.000118006	0.000129313	0.000127791	0.000130097	0.000130671	0.000130671	0.000126988	0.000130621	0.000118006	0.000129313	0.000127791	0.000130097	0.000130671	0.000130671	0.000126988	0.000130621	0.000118006	0.000129313	0.000127791	0.000130097	0.000130671	0.000130671	0.000126988	0.000130621	0.000118006	0.000129313	0.000127791	0.000130097	0.000130671	0.000130671	0.000126988	0.000130621	0.000118006	0.000129313	0.000127791	0.000130097	0.000130671	0.000130671	0.000126988	0.000130621	0.000118006	0.000129313	0.000127791	0.000130097	0.000130671	0.000130671	0.000126988	0.000130621	0.000118006	0.000129313	0.000127791	0.000130097	0.000130671	0.000130671	0.000126988	0.000130621	0.000118006	0.000129313	0.000127791	0.000130097	0.000130671	0.000130671	0.000126988	0.000130621	0.000118006	0.000129313	0.000127791	0.000130097	0.000130671	0.000130671	0.000126988	0.000130621	0.000118006	0.000129313	0.000127791	0.000130097	0.000130671	0.000130671	0.000126988	0.000130621	0.000118006	0.000129313	0.000127791	0.000130097	0.000130671	0.000130671	0.000126988	0.000130621	0.000118006	0.000129313	0.000127791	0	0	0	0	0	0	0	0	9.51579e-05	9.51579e-05	9.51579e-05	9.51579e-05	9.51579e-05	9.51579e-05	9.51579e-05	9.51579e-05	5.57081e-05	5.57081e-05	5.57081e-05	5.57081e-05	5.57081e-05	5.57081e-05	5.57081e-05	5.57081e-05	5.57031e-05	5.57031e-05	5.57031e-05	5.57031e-05	5.57031e-05	5.57031e-05	5.57031e-05	5.57031e-05	5.56514e-05	5.56514e-05	5.56514e-05	5.56514e-05	5.56514e-05	5.56514e-05	5.56514e-05	5.56514e-05	5.56046e-05	5.56046e-05	5.56046e-05	5.56046e-05	5.56046e-05	5.56046e-05	5.56046e-05	5.56046e-05	5.56046e-05	5.56046e-05	5.56046e-05	5.56046e-05	5.56046e-05	5.56046e-05	5.56046e-05	5.56046e-05	5.56046e-05	5.56046e-05	5.56046e-05	5.56046e-05	5.56046e-05	5.56046e-05	5.56046e-05	5.56046e-05	5.56046e-05	5.56046e-05	5.56046e-05	5.56046e-05	5.56046e-05	5.56046e-05	5.56046e-05	5.56046e-05	5.56046e-05	5.56046e-05	5.56046e-05	5.56046e-05	5.56046e-05	5.56046e-05	5.56046e-05	5.56046e-05	5.56395e-05	5.56305e-05	5.56303e-05	5.72323e-05	5.56304e-05	0.000101213	5.6201e-05	5.56315e-05	1.50657e-09	3.25468e-09	1.13898e-10	1.97641e-07	9.67892e-09	5.50255e-07	2.97915e-05	5.08504e-07	1.11424e-10	1.38655e-08	1.13054e-10	2.43446e-07	2.55249e-07	5.01908e-07	0.000113102	3.06601e-07	1.07243e-10	3.13019e-10	1.13065e-10	2.43435e-07	2.61661e-07	5.02449e-07	0.000113016	3.06593e-07	1.04233e-10	4.02096e-09	1.13064e-10	2.43435e-07	2.62086e-07	5.02462e-07	0.000113016	3.06593e-07	1.03368e-10	2.92194e-10	1.13064e-10	2.3662e-07	2.62248e-07	2.76159e-07	0.000111868	3.06586e-07	1.45781e-10	1.70961e-09	3.30513e-11	2.88294e-05	2.34917e-05	2.07361e-07	7.02817e-05	6.4555e-10	2.2696e-10	2.33926e-06	2.23631e-11	5.56582e-05	5.56145e-05	7.54688e-07	5.55647e-05	1.6247e-08	6.37868e-10	5.56859e-05	7.27059e-10	5.56318e-05	5.56317e-05	6.91312e-05	5.56315e-05	2.4018e-07	6.82851e-08	5.5679e-05	1.54843e-08	5.51594e-05	5.56804e-05	6.41351e-05	5.53695e-05	2.94903e-07	3.84625e-05	5.58131e-05	1.67546e-05	5.52769e-05	5.56741e-05	5.35709e-05	5.5196e-05	4.94104e-09	5.65969e-05	5.58131e-05	5.58364e-05	5.52766e-05	5.56744e-05	5.43278e-05	5.51958e-05	1.30746e-09	5.68533e-05	5.58131e-05	5.58131e-05	5.52767e-05	5.56744e-05	5.43331e-05	5.51958e-05	9.5221e-10	5.68543e-05	5.58131e-05	5.58131e-05	5.52767e-05	5.56744e-05	5.43331e-05	5.51958e-05	9.0315e-10	5.68544e-05	5.58131e-05	5.57888e-05	5.52767e-05	5.56744e-05	5.43331e-05	5.51958e-05	9.10822e-10	5.68544e-05	5.57897e-05	5.82619e-05	5.55127e-05	5.565e-05	5.58718e-05	5.53263e-05	8.65736e-10	5.56667e-05	5.56804e-05	5.56039e-05	5.5406e-05	5.56586e-05	5.40861e-05	5.54703e-05	8.8418e-08	5.56662e-05	5.56804e-05	5.56803e-05	5.54061e-05	5.56585e-05	5.40843e-05	5.54704e-05	1.04574e-07	5.56662e-05	5.56804e-05	5.56804e-05	5.54061e-05	5.56585e-05	5.40843e-05	5.54704e-05	7.12086e-10	5.56662e-05	5.56804e-05	5.56804e-05	5.54061e-05	5.56585e-05	5.40843e-05	5.54704e-05	7.7004e-10	5.56662e-05	5.56804e-05	5.56804e-05	5.54061e-05	5.56585e-05	5.40843e-05	5.54704e-05	2.26041e-07	5.56662e-05	5.56804e-05	5.56804e-05	5.54061e-05	5.56585e-05	5.40843e-05	5.54704e-05	2.36992e-05	5.56662e-05	5.56804e-05	5.56804e-05	5.54061e-05	5.56585e-05	5.40843e-05	5.54704e-05	5.48292e-05	5.56662e-05	5.56804e-05	5.56804e-05	5.54061e-05	5.56585e-05	5.40843e-05	5.54704e-05	5.5052e-05	5.56662e-05	5.56804e-05	5.56804e-05	5.54061e-05	5.56585e-05	5.40843e-05	5.54704e-05	5.50394e-05	5.56662e-05	5.56804e-05	5.56804e-05	5.54061e-05	5.56585e-05	5.40843e-05	5.54704e-05	5.50392e-05	5.56662e-05	5.56804e-05	5.56804e-05	5.54061e-05	5.56585e-05	5.40843e-05	5.54704e-05	5.50392e-05	5.56662e-05	5.56804e-05	5.56804e-05	5.54061e-05	5.56585e-05	5.40843e-05	5.54704e-05	5.50392e-05	5.56662e-05	5.56804e-05	5.56804e-05	5.54061e-05	5.56585e-05	5.40843e-05	5.54704e-05	5.50392e-05	5.56662e-05	5.56804e-05	5.56804e-05	5.54061e-05	5.56585e-05	5.40843e-05	5.54704e-05	5.50392e-05	5.56662e-05	5.56804e-05	5.56804e-05	5.54061e-05	5.56585e-05	5.40843e-05	5.54704e-05	5.50392e-05	5.56662e-05	5.56804e-05	5.56804e-05	5.54061e-05	5.56585e-05	5.40843e-05	5.54704e-05	5.50392e-05	5.56662e-05	5.56804e-05	5.56804e-05	5.54061e-05	5.56585e-05	5.40843e-05	5.54704e-05	5.50392e-05	5.56662e-05	5.56804e-05	5.56804e-05	5.54061e-05	5.56585e-05	5.40843e-05	5.54704e-05	5.50392e-05	5.56662e-05	5.56804e-05	5.56804e-05	5.54061e-05	5.56585e-05	5.40843e-05	5.54704e-05	5.50392e-05	5.56662e-05	5.56804e-05	5.56804e-05	5.54061e-05	5.56585e-05	5.40843e-05	5.54704e-05	5.50392e-05	5.56662e-05	5.56804e-05	5.56804e-05	5.54061e-05	5.56585e-05	5.40843e-05	5.54704e-05	5.50392e-05	5.56662e-05	5.56804e-05	5.56804e-05	5.54061e-05	5.56585e-05	5.40843e-05	5.54704e-05	5.50392e-05	5.56662e-05	5.56804e-05	5.56804e-05	5.54061e-05	5.56585e-05	5.40843e-05	5.54704e-05	5.50392e-05	5.56662e-05	5.56804e-05	5.56804e-05	5.54061e-05	5.56585e-05	5.40843e-05	5.54704e-05	5.50392e-05	0	0	0	0	0	0	0	0	9.51579e-05	9.51579e-05	9.51579e-05	9.51579e-05	9.51579e-05	9.51579e-05	9.51579e-05	9.51579e-05	6.77546e-05	6.77546e-05	6.77546e-05	6.77546e-05	6.77546e-05	6.77546e-05	6.77546e-05	6.77546e-05	6.77531e-05	6.77531e-05	6.77531e-05	6.77531e-05	6.77531e-05	6.77531e-05	6.77531e-05	6.77531e-05	6.77471e-05	6.77471e-05	6.77471e-05	6.77471e-05	6.77471e-05	6.77471e-05	6.77471e-05	6.77471e-05	6.7718e-05	6.7718e-05	6.7718e-05	6.7718e-05	6.7718e-05	6.7718e-05	6.7718e-05	6.7718e-05	6.7718e-05	6.7718e-05	6.7718e-05	6.7718e-05	6.7718e-05	6.7718e-05	6.7718e-05	6.7718e-05	6.7718e-05	6.7718e-05	6.7718e-05	6.7718e-05	6.7718e-05	6.7718e-05	6.7718e-05	6.7718e-05	6.7718e-05	6.7718e-05	6.7718e-05	6.7718e-05	6.7718e-05	6.7718e-05	6.7718e-05	6.7718e-05	6.7718e-05	6.7718e-05	6.7718e-05	6.7718e-05	6.7718e-05	6.7718e-05	6.7718e-05	6.7718e-05	6.77214e-05	6.77211e-05	6.77211e-05	6.79127e-05	6.77211e-05	8.01646e-05	6.79127e-05	6.77214e-05	3.46931e-06	1.83044e-08	2.26873e-09	0.000450879	3.28032e-08	1.81361e-05	8.19364e-07	1.25327e-08	9.6857e-07	4.82036e-07	2.50158e-09	0.000515714	1.92031e-07	1.8426e-05	2.88989e-06	6.12658e-09	2.61109e-06	7.32949e-09	2.49624e-09	0.000516255	1.73948e-07	1.84373e-05	2.89071e-06	6.12642e-09	4.82072e-06	1.26908e-06	2.49639e-09	0.000516263	1.68121e-07	1.84376e-05	2.89071e-06	6.12642e-09	5.75909e-06	1.52033e-08	2.49638e-09	0.000514806	1.65906e-07	1.55755e-05	2.88255e-06	6.12637e-09	6.41828e-06	8.45676e-07	2.08888e-08	9.60306e-05	2.46958e-05	9.04571e-06	1.96092e-05	1.07683e-07	7.85077e-06	8.8806e-05	8.35053e-07	6.78062e-05	6.76581e-05	3.80471e-06	6.74549e-05	6.34808e-06	1.16172e-05	6.82643e-05	1.49916e-05	6.7719e-05	6.77188e-05	3.07253e-06	6.77187e-05	3.03416e-05	4.56866e-05	6.77255e-05	3.984e-06	6.76622e-05	6.77246e-05	4.63827e-05	6.76622e-05	1.11634e-05	6.14967e-05	6.77173e-05	3.26955e-05	6.75225e-05	6.79169e-05	6.74254e-05	6.75122e-05	5.62029e-08	6.86865e-05	6.77172e-05	6.76714e-05	6.75223e-05	6.79174e-05	6.90634e-05	6.75118e-05	2.23333e-07	6.90444e-05	6.77172e-05	6.77172e-05	6.75223e-05	6.79174e-05	6.90728e-05	6.75118e-05	1.84877e-07	6.90492e-05	6.77172e-05	6.77172e-05	6.75223e-05	6.79174e-05	6.90729e-05	6.75118e-05	1.82674e-07	6.90492e-05	6.77172e-05	6.77143e-05	6.75223e-05	6.79174e-05	6.90729e-05	6.75118e-05	1.73083e-07	6.9048e-05	6.77143e-05	6.77025e-05	6.75506e-05	6.79145e-05	6.93971e-05	6.75402e-05	1.97561e-07	6.7705e-05	6.77275e-05	6.75534e-05	6.76648e-05	6.77587e-05	6.73673e-05	6.76789e-05	1.4121e-05	6.77041e-05	6.77277e-05	6.77274e-05	6.76651e-05	6.77586e-05	6.73662e-05	6.76789e-05	4.61506e-06	6.77041e-05	6.77277e-05	6.77277e-05	6.76651e-05	6.77586e-05	6.73662e-05	6.76789e-05	1.08078e-07	6.77041e-05	6.77277e-05	6.77277e-05	6.76651e-05	6.77586e-05	6.73662e-05	6.76789e-05	1.31555e-06	6.77041e-05	6.77277e-05	6.77277e-05	6.76651e-05	6.77586e-05	6.73662e-05	6.76789e-05	0.000474735	6.77041e-05	6.77277e-05	6.77277e-05	6.76651e-05	6.77586e-05	6.73662e-05	6.76789e-05	0.000133112	6.77041e-05	6.77277e-05	6.77277e-05	6.76651e-05	6.77586e-05	6.73662e-05	6.76789e-05	6.78435e-05	6.77041e-05	6.77277e-05	6.77277e-05	6.76651e-05	6.77586e-05	6.73662e-05	6.76789e-05	6.76307e-05	6.77041e-05	6.77277e-05	6.77277e-05	6.76651e-05	6.77586e-05	6.73662e-05	6.76789e-05	6.75078e-05	6.77041e-05	6.77277e-05	6.77277e-05	6.76651e-05	6.77586e-05	6.73662e-05	6.76789e-05	6.75076e-05	6.77041e-05	6.77277e-05	6.77277e-05	6.76651e-05	6.77586e-05	6.73662e-05	6.76789e-05	6.75076e-05	6.77041e-05	6.77277e-05	6.77277e-05	6.76651e-05	6.77586e-05	6.73662e-05	6.76789e-05	6.75076e-05	6.77041e-05	6.77277e-05	6.77277e-05	6.76651e-05	6.77586e-05	6.73662e-05	6.76789e-05	6.75076e-05	6.77041e-05	6.77277e-05	6.77277e-05	6.76651e-05	6.77586e-05	6.73662e-05	6.76789e-05	6.75076e-05	6.77041e-05	6.77277e-05	6.77277e-05	6.76651e-05	6.77586e-05	6.73662e-05	6.76789e-05	6.75076e-05	6.77041e-05	6.77277e-05	6.77277e-05	6.76651e-05	6.77586e-05	6.73662e-05	6.76789e-05	6.75076e-05	6.77041e-05	6.77277e-05	6.77277e-05	6.76651e-05	6.77586e-05	6.73662e-05	6.76789e-05	6.75076e-05	6.77041e-05	6.77277e-05	6.77277e-05	6.76651e-05	6.77586e-05	6.73662e-05	6.76789e-05	6.75076e-05	6.77041e-05	6.77277e-05	6.77277e-05	6.76651e-05	6.77586e-05	6.73662e-05	6.76789e-05	6.75076e-05	6.77041e-05	6.77277e-05	6.77277e-05	6.76651e-05	6.77586e-05	6.73662e-05	6.76789e-05	6.75076e-05	6.77041e-05	6.77277e-05	6.77277e-05	6.76651e-05	6.77586e-05	6.73662e-05	6.76789e-05	6.75076e-05	6.77041e-05	6.77277e-05	6.77277e-05	6.76651e-05	6.77586e-05	6.73662e-05	6.76789e-05	6.75076e-05	6.77041e-05	6.77277e-05	6.77277e-05	6.76651e-05	6.77586e-05	6.73662e-05	6.76789e-05	6.75076e-05	6.77041e-05	6.77277e-05	6.77277e-05	6.76651e-05	6.77586e-05	6.73662e-05	6.76789e-05	6.75076e-05	0	0	0	0	0	0	0	0	9.51579e-05	9.51579e-05	9.51579e-05	9.51579e-05	9.51579e-05	9.51579e-05	9.51579e-05	9.51579e-05	7.30732e-05	7.30732e-05	7.30732e-05	7.30732e-05	7.30732e-05	7.30732e-05	7.30732e-05	7.30732e-05	7.30686e-05	7.30686e-05	7.30686e-05	7.30686e-05	7.30686e-05	7.30686e-05	7.30686e-05	7.30686e-05	7.30009e-05	7.30009e-05	7.30009e-05	7.30009e-05	7.30009e-05	7.30009e-05	7.30009e-05	7.30009e-05	7.29853e-05	7.29853e-05	7.29853e-05	7.29853e-05	7.29853e-05	7.29853e-05	7.29853e-05	7.29853e-05	7.29853e-05	7.29853e-05	7.29853e-05	7.29853e-05	7.29853e-05	7.29853e-05	7.29853e-05	7.29853e-05	7.29853e-05	7.29853e-05	7.29853e-05	7.29853e-05	7.29853e-05	7.29853e-05	7.29853e-05	7.29853e-05	7.29853e-05	7.29853e-05	7.29853e-05	7.29853e-05	7.29853e-05	7.29853e-05	7.29853e-05	7.29853e-05	7.29853e-05	7.29853e-05	7.29853e-05	7.29853e-05	7.29853e-05	7.29853e-05	7.29853e-05	7.29853e-05	0.000132848	7.51217e-05	7.30312e-05	7.37681e-05	7.30193e-05	7.30207e-05	7.30192e-05	7.30192e-05	1.52394e-05	9.22453e-07	1.62165e-07	0.000562823	1.36362e-06	3.16284e-06	2.97056e-07	5.89117e-08	1.85993e-06	1.88909e-06	1.88081e-07	0.000628091	6.46415e-06	3.21867e-06	4.91189e-07	3.57998e-08	8.0241e-06	3.07406e-07	1.87477e-07	0.000629083	5.52743e-06	3.2203e-06	4.91252e-07	3.57994e-08	2.02037e-05	3.97523e-06	1.87493e-07	0.000629097	5.25086e-06	3.22034e-06	4.91252e-07	3.57994e-08	1.45144e-05	4.60857e-07	1.87462e-07	0.000622713	5.14696e-06	3.22028e-06	4.91252e-07	3.57994e-08	1.72618e-05	3.82021e-06	7.68782e-07	0.000107382	5.14434e-05	2.04527e-06	1.03683e-05	1.4851e-06	2.03811e-05	0.000141702	7.14023e-06	7.30964e-05	7.29944e-05	8.61857e-07	7.25942e-05	1.8407e-05	2.77201e-05	7.35839e-05	4.27757e-05	7.30145e-05	7.30144e-05	6.11848e-07	7.30142e-05	1.04558e-05	7.2394e-05	7.23955e-05	8.24138e-06	7.26703e-05	7.30757e-05	3.7583e-05	7.30784e-05	3.05396e-06	6.28944e-05	7.23411e-05	3.62931e-05	7.25671e-05	7.3249e-05	7.35684e-05	7.302e-05	5.88565e-07	6.98242e-05	7.23411e-05	7.22303e-05	7.25669e-05	7.32494e-05	7.50806e-05	7.30199e-05	2.08406e-06	7.01759e-05	7.23411e-05	7.23411e-05	7.25669e-05	7.32494e-05	7.50905e-05	7.30199e-05	2.24679e-06	7.0181e-05	7.23411e-05	7.23411e-05	7.25669e-05	7.32494e-05	7.50906e-05	7.30199e-05	2.33736e-06	7.01811e-05	7.23411e-05	7.23109e-05	7.25669e-05	7.32494e-05	7.50906e-05	7.30199e-05	2.14136e-06	7.21685e-05	7.26502e-05	7.25027e-05	7.27385e-05	7.32187e-05	7.50681e-05	7.29879e-05	2.74564e-06	7.09889e-05	7.27008e-05	7.25747e-05	7.28221e-05	7.30694e-05	7.30154e-05	7.30469e-05	9.53608e-06	7.09879e-05	7.27008e-05	7.27006e-05	7.28224e-05	7.30693e-05	7.30144e-05	7.3047e-05	2.07371e-06	7.09879e-05	7.27008e-05	7.27008e-05	7.28224e-05	7.30693e-05	7.30144e-05	7.3047e-05	1.40065e-06	7.09879e-05	7.27008e-05	7.27008e-05	7.28224e-05	7.30693e-05	7.30144e-05	7.3047e-05	4.87588e-05	7.09879e-05	7.27008e-05	7.27008e-05	7.28224e-05	7.30693e-05	7.30144e-05	7.3047e-05	0.000575326	7.09879e-05	7.27008e-05	7.27008e-05	7.28224e-05	7.30693e-05	7.30144e-05	7.3047e-05	0.000140508	7.09879e-05	7.27008e-05	7.27008e-05	7.28224e-05	7.30693e-05	7.30144e-05	7.3047e-05	7.35834e-05	7.09879e-05	7.27008e-05	7.27008e-05	7.28224e-05	7.30693e-05	7.30144e-05	7.3047e-05	7.31651e-05	7.09879e-05	7.27008e-05	7.27008e-05	7.28224e-05	7.30693e-05	7.30144e-05	7.3047e-05	7.30489e-05	7.09879e-05	7.27008e-05	7.27008e-05	7.28224e-05	7.30693e-05	7.30144e-05	7.3047e-05	7.30487e-05	7.09879e-05	7.27008e-05	7.27008e-05	7.28224e-05	7.30693e-05	7.30144e-05	7.3047e-05	7.30487e-05	7.09879e-05	7.27008e-05	7.27008e-05	7.28224e-05	7.30693e-05	7.30144e-05	7.3047e-05	7.30487e-05	7.09879e-05	7.27008e-05	7.27008e-05	7.28224e-05	7.30693e-05	7.30144e-05	7.3047e-05	7.30487e-05	7.09879e-05	7.27008e-05	7.27008e-05	7.28224e-05	7.30693e-05	7.30144e-05	7.3047e-05	7.30487e-05	7.09879e-05	7.27008e-05	7.27008e-05	7.28224e-05	7.30693e-05	7.30144e-05	7.3047e-05	7.30487e-05	7.09879e-05	7.27008e-05	7.27008e-05	7.28224e-05	7.30693e-05	7.30144e-05	7.3047e-05	7.30487e-05	7.09879e-05	7.27008e-05	7.27008e-05	7.28224e-05	7.30693e-05	7.30144e-05	7.3047e-05	7.30487e-05	7.09879e-05	7.27008e-05	7.27008e-05	7.28224e-05	7.30693e-05	7.30144e-05	7.3047e-05	7.30487e-05	7.09879e-05	7.27008e-05	7.27008e-05	7.28224e-05	7.30693e-05	7.30144e-05	7.3047e-05	7.30487e-05	7.09879e-05	7.27008e-05	7.27008e-05	7.28224e-05	7.30693e-05	7.30144e-05	7.3047e-05	7.30487e-05	7.09879e-05	7.27008e-05	7.27008e-05	7.28224e-05	7.30693e-05	7.30144e-05	7.3047e-05	7.30487e-05	7.09879e-05	7.27008e-05	7.27008e-05	7.28224e-05	7.30693e-05	7.30144e-05	7.3047e-05	7.30487e-05	7.09879e-05	7.27008e-05	7.27008e-05	7.28224e-05	7.30693e-05	7.30144e-05	7.3047e-05	7.30487e-05	7.09879e-05	7.27008e-05	7.27008e-05	7.28224e-05	7.30693e-05	7.30144e-05	7.3047e-05	7.30487e-05	0	0	0	0	0	0	0	0	9.51579e-05	9.51579e-05	9.51579e-05	9.51579e-05	9.51579e-05	9.51579e-05	9.51579e-05	9.51579e-05	0.000154524	0.000154524	0.000154524	0.000154524	0.000154524	0.000154524	0.000154524	0.000154524	0.000154542	0.000154542	0.000154542	0.000154542	0.000154542	0.000154542	0.000154542	0.000154542	0.000153088	0.000153088	0.000153088	0.000153088	0.000153088	0.000153088	0.000153088	0.000153088	0.00015317	0.00015317	0.00015317	0.00015317	0.00015317	0.00015317	0.00015317	0.00015317	0.00015317	0.00015317	0.00015317	0.00015317	0.00015317	0.00015317	0.00015317	0.00015317	0.00015317	0.00015317	0.00015317	0.00015317	0.00015317	0.00015317	0.00015317	0.00015317	0.00015317	0.00015317	0.00015317	0.00015317	0.00015317	0.00015317	0.00015317	0.00015317	0.00015317	0.00015317	0.00015317	0.00015317	0.00015317	0.00015317	0.00015317	0.00015317	0.00127094	0.000170333	0.000153988	0.000170333	0.0001539	0.000153988	0.0001539	0.000153896	0.552364	0.14142	0.705424	0.00134328	0.0645339	0.16091	0.0405258	0.32481	0.984598	0.0847907	0.673867	0.00113535	0.00487003	0.16703	0.0181286	0.468906	0.93682	0.537755	0.674574	0.00113356	0.00565623	0.166911	0.0181359	0.46891	0.854691	0.118086	0.674556	0.00113353	0.00595274	0.166908	0.0181359	0.46891	0.352363	0.483522	0.674424	0.00102424	0.00607217	0.166825	0.0181354	0.46891	0.272987	0.152333	0.702277	0.000173858	0.000250044	0.222369	0.00102295	0.599246	0.212397	0.000566406	0.566492	0.00015376	0.000153936	0.178782	0.000154911	0.0586298	0.115012	0.000153075	0.0848095	0.000153904	0.000153904	0.0179211	0.000153905	0.0577844	0.00415741	0.000146789	0.0406279	0.000146791	0.000155222	0.000284386	0.000155222	0.125421	0.000136933	0.000146767	0.000423774	0.0001467	0.000154979	0.00015189	0.000155467	0.493144	0.000109089	0.000146767	0.000146968	0.000146701	0.000154978	0.000148675	0.000155468	0.488422	0.000108399	0.000146767	0.000146767	0.000146701	0.000154978	0.000148652	0.000155468	0.485604	0.000108392	0.000146767	0.000146767	0.000146701	0.000154978	0.000148652	0.000155468	0.478405	0.000108392	0.000146767	0.000146143	0.000146701	0.000154978	0.000148652	0.000155468	0.500014	0.000127703	0.000150281	0.000142717	0.000150213	0.000154319	0.00014837	0.000154806	0.439284	0.000130608	0.000150291	0.000150521	0.000150304	0.000154537	0.000154219	0.000154587	0.078572	0.00013061	0.000150291	0.000150291	0.000150304	0.000154537	0.000154223	0.000154587	0.243996	0.00013061	0.000150291	0.000150291	0.000150304	0.000154537	0.000154223	0.000154587	0.615496	0.00013061	0.000150291	0.000150291	0.000150304	0.000154537	0.000154223	0.000154587	0.0422559	0.00013061	0.000150291	0.000150291	0.000150304	0.000154537	0.000154223	0.000154587	0.0011221	0.00013061	0.000150291	0.000150291	0.000150304	0.000154537	0.000154223	0.000154587	0.000168256	0.00013061	0.000150291	0.000150291	0.000150304	0.000154537	0.000154223	0.000154587	0.000153639	0.00013061	0.000150291	0.000150291	0.000150304	0.000154537	0.000154223	0.000154587	0.00015449	0.00013061	0.000150291	0.000150291	0.000150304	0.000154537	0.000154223	0.000154587	0.000154675	0.00013061	0.000150291	0.000150291	0.000150304	0.000154537	0.000154223	0.000154587	0.000154675	0.00013061	0.000150291	0.000150291	0.000150304	0.000154537	0.000154223	0.000154587	0.000154675	0.00013061	0.000150291	0.000150291	0.000150304	0.000154537	0.000154223	0.000154587	0.000154675	0.00013061	0.000150291	0.000150291	0.000150304	0.000154537	0.000154223	0.000154587	0.000154675	0.00013061	0.000150291	0.000150291	0.000150304	0.000154537	0.000154223	0.000154587	0.000154675	0.00013061	0.000150291	0.000150291	0.000150304	0.000154537	0.000154223	0.000154587	0.000154675	0.00013061	0.000150291	0.000150291	0.000150304	0.000154537	0.000154223	0.000154587	0.000154675	0.00013061	0.000150291	0.000150291	0.000150304	0.000154537	0.000154223	0.000154587	0.000154675	0.00013061	0.000150291	0.000150291	0.000150304	0.000154537	0.000154223	0.000154587	0.000154675	0.00013061	0.000150291	0.000150291	0.000150304	0.000154537	0.000154223	0.000154587	0.000154675	0.00013061	0.000150291	0.000150291	0.000150304	0.000154537	0.000154223	0.000154587	0.000154675	0.00013061	0.000150291	0.000150291	0.000150304	0.000154537	0.000154223	0.000154587	0.000154675	0.00013061	0.000150291	0.000150291	0.000150304	0.000154537	0.000154223	0.000154587	0.000154675	0.00013061	0.000150291	0.000150291	0.000150304	0.000154537	0.000154223	0.000154587	0.000154675	0.00013061	0.000150291	0.000150291	0.000150304	0.000154537	0.000154223	0.000154587	0.000154675	0	0	0	0	0	0	0	0	9.51579e-05	9.51579e-05	9.51579e-05	9.51579e-05	9.51579e-05	9.51579e-05	9.51579e-05	9.51579e-05	0.000103136	0.000103136	0.000103136	0.000103136	0.000103136	0.000103136	0.000103136	0.000103136	0.000103136	0.000103136	0.000103136	0.000103136	0.000103136	0.000103136	0.000103136	0.000103136	9.74433e-05	9.74433e-05	9.74433e-05	9.74433e-05	9.74433e-05	9.74433e-05	9.74433e-05	9.74433e-05	9.74792e-05	9.74792e-05	9.74792e-05	9.74792e-05	9.74792e-05	9.74792e-05	9.74792e-05	9.74792e-05	9.74792e-05	9.74792e-05	9.74792e-05	9.74792e-05	9.74792e-05	9.74792e-05	9.74792e-05	9.74792e-05	9.74792e-05	9.74792e-05	9.74792e-05	9.74792e-05	9.74792e-05	9.74792e-05	9.74792e-05	9.74792e-05	9.74792e-05	9.74792e-05	9.74792e-05	9.74792e-05	9.74792e-05	9.74792e-05	9.74792e-05	9.74792e-05	9.74792e-05	9.74792e-05	9.74792e-05	9.74792e-05	9.74792e-05	9.74792e-05	9.74792e-05	9.74792e-05	0.00886089	0.000124639	0.000100417	0.000182453	0.000100303	0.000101315	0.000100333	0.000100286	0.336062	0.0893015	0.391657	4.35168e-05	0.0349286	2.26245e-07	2.24862e-06	4.29884e-05	0.025979	0.0318387	0.423212	3.69605e-05	0.00428813	2.21966e-07	9.89114e-07	4.77675e-05	0.0853013	0.317817	0.422535	3.70106e-05	0.0036702	2.21808e-07	9.8905e-07	4.77683e-05	0.171266	0.0155365	0.422553	3.70113e-05	0.00351169	2.21804e-07	9.8905e-07	4.77683e-05	0.00291151	0.18367	0.422234	2.03422e-05	0.00345134	2.19552e-07	9.88591e-07	4.77682e-05	0.00319607	0.0142171	0.13801	8.41717e-05	0.000195894	4.34823e-07	1.61055e-05	6.93926e-05	0.00250196	8.88204e-05	0.0115485	0.000100197	0.000100298	9.86477e-07	9.98123e-05	1.70531e-05	0.00155004	9.97647e-05	0.00098033	0.000100279	0.000100279	1.55863e-06	0.000100279	7.29193e-07	8.76887e-05	8.66383e-05	0.00419065	7.57447e-05	0.000105539	4.81368e-05	0.000105138	8.91064e-07	4.71299e-05	8.64051e-05	0.000200069	7.5854e-05	0.000105504	0.000100508	0.000105424	7.3742e-05	3.17884e-05	8.6405e-05	8.63035e-05	7.58538e-05	0.000105503	9.97201e-05	0.000105425	3.86459e-05	3.17668e-05	8.6405e-05	8.6405e-05	7.58538e-05	0.000105503	9.97179e-05	0.000105425	5.69254e-05	3.17666e-05	8.6405e-05	8.6405e-05	7.58538e-05	0.000105503	9.97179e-05	0.000105425	6.21026e-05	3.17666e-05	8.6405e-05	8.42243e-05	7.58538e-05	0.000105503	9.97179e-05	0.000105425	5.72495e-05	5.61791e-05	9.29578e-05	8.40481e-05	8.72784e-05	0.000102841	9.97179e-05	0.00010296	7.25979e-05	5.66945e-05	9.31597e-05	9.33493e-05	8.71862e-05	0.00010284	0.000100362	0.000102735	1.77486e-06	5.66949e-05	9.31598e-05	9.316e-05	8.71861e-05	0.00010284	0.000100364	0.000102735	7.60463e-07	5.66949e-05	9.31598e-05	9.31598e-05	8.71861e-05	0.00010284	0.000100364	0.000102735	5.0792e-05	5.66949e-05	9.31598e-05	9.31598e-05	8.71861e-05	0.00010284	0.000100364	0.000102735	0.000885124	5.66949e-05	9.31598e-05	9.31598e-05	8.71861e-05	0.00010284	0.000100364	0.000102735	2.02513e-05	5.66949e-05	9.31598e-05	9.31598e-05	8.71861e-05	0.00010284	0.000100364	0.000102735	6.9312e-05	5.66949e-05	9.31598e-05	9.31598e-05	8.71861e-05	0.00010284	0.000100364	0.000102735	0.000103407	5.66949e-05	9.31598e-05	9.31598e-05	8.71861e-05	0.00010284	0.000100364	0.000102735	0.000103162	5.66949e-05	9.31598e-05	9.31598e-05	8.71861e-05	0.00010284	0.000100364	0.000102735	0.000103214	5.66949e-05	9.31598e-05	9.31598e-05	8.71861e-05	0.00010284	0.000100364	0.000102735	0.000103214	5.66949e-05	9.31598e-05	9.31598e-05	8.71861e-05	0.00010284	0.000100364	0.000102735	0.000103214	5.66949e-05	9.31598e-05	9.31598e-05	8.71861e-05	0.00010284	0.000100364	0.000102735	0.000103214	5.66949e-05	9.31598e-05	9.31598e-05	8.71861e-05	0.00010284	0.000100364	0.000102735	0.000103214	5.66949e-05	9.31598e-05	9.31598e-05	8.71861e-05	0.00010284	0.000100364	0.000102735	0.000103214	5.66949e-05	9.31598e-05	9.31598e-05	8.71861e-05	0.00010284	0.000100364	0.000102735	0.000103214	5.66949e-05	9.31598e-05	9.31598e-05	8.71861e-05	0.00010284	0.000100364	0.000102735	0.000103214	5.66949e-05	9.31598e-05	9.31598e-05	8.71861e-05	0.00010284	0.000100364	0.000102735	0.000103214	5.66949e-05	9.31598e-05	9.31598e-05	8.71861e-05	0.00010284	0.000100364	0.000102735	0.000103214	5.66949e-05	9.31598e-05	9.31598e-05	8.71861e-05	0.00010284	0.000100364	0.000102735	0.000103214	5.66949e-05	9.31598e-05	9.31598e-05	8.71861e-05	0.00010284	0.000100364	0.000102735	0.000103214	5.66949e-05	9.31598e-05	9.31598e-05	8.71861e-05	0.00010284	0.000100364	0.000102735	0.000103214	5.66949e-05	9.31598e-05	9.31598e-05	8.71861e-05	0.00010284	0.000100364	0.000102735	0.000103214	5.66949e-05	9.31598e-05	9.31598e-05	8.71861e-05	0.00010284	0.000100364	0.000102735	0.000103214	5.66949e-05	9.31598e-05	9.31598e-05	8.71861e-05	0.00010284	0.000100364	0.000102735	0.000103214	0	0	0	0	0	0	0	0	9.51579e-05	9.51579e-05	9.51579e-05	9.51579e-05	9.51579e-05	9.51579e-05	9.51579e-05	9.51579e-05	9.7414e-05	9.7414e-05	9.7414e-05	9.7414e-05	9.7414e-05	9.7414e-05	9.7414e-05	9.7414e-05	9.74241e-05	9.74241e-05	9.74241e-05	9.74241e-05	9.74241e-05	9.74241e-05	9.74241e-05	9.74241e-05	7.95271e-05	7.95271e-05	7.95271e-05	7.95271e-05	7.95271e-05	7.95271e-05	7.95271e-05	7.95271e-05	7.95274e-05	7.95274e-05	7.95274e-05	7.95274e-05	7.95274e-05	7.95274e-05	7.95274e-05	7.95274e-05	7.95274e-05	7.95274e-05	7.95274e-05	7.95274e-05	7.95274e-05	7.95274e-05	7.95274e-05	7.95274e-05	7.95274e-05	7.95274e-05	7.95274e-05	7.95274e-05	7.95274e-05	7.95274e-05	7.95274e-05	7.95274e-05	7.95274e-05	7.95274e-05	7.95274e-05	7.95274e-05	7.95274e-05	7.95274e-05	7.95274e-05	7.95274e-05	7.95274e-05	7.95274e-05	7.95274e-05	7.95274e-05	7.95274e-05	7.95274e-05	7.95274e-05	7.95274e-05	0.0274675	0.000116478	8.81711e-05	0.000727274	8.80753e-05	9.74246e-05	8.84394e-05	8.80246e-05	0.574102	2.64913e-05	8.14356e-05	0.00141667	1.28741e-05	0.000238551	5.62968e-05	4.09082e-06	0.68295	0.00246273	8.07464e-05	0.00127445	2.17202e-06	0.000241775	0.000121723	3.01634e-06	0.670512	0.00020266	8.07633e-05	0.00127432	2.17474e-06	0.000241653	0.000121789	3.01629e-06	0.657018	0.00388708	8.07628e-05	0.00127432	2.182e-06	0.00024165	0.000121789	3.01629e-06	0.00583254	0.000223776	8.06267e-05	0.000154306	2.18353e-06	0.000218332	0.000121215	3.01621e-06	0.0049303	0.00173882	0.000237576	9.1749e-05	4.0292e-05	0.000293506	9.75943e-05	5.43192e-06	0.00403167	9.56531e-05	0.00147208	8.80052e-05	8.79195e-05	0.000311465	8.80974e-05	3.20675e-05	0.00266832	8.78151e-05	0.00155238	8.80233e-05	8.80232e-05	0.000137291	8.80235e-05	0.000182894	4.74106e-05	6.981e-05	0.00272338	3.25755e-05	0.000105654	8.03073e-05	0.000101881	0.000325173	1.19164e-05	6.97265e-05	0.00015012	3.25346e-05	0.000105767	7.63734e-05	0.000101833	5.7438e-06	8.37031e-06	6.97263e-05	6.97847e-05	3.25346e-05	0.000105767	7.64182e-05	0.000101833	8.19019e-06	8.36236e-06	6.97263e-05	6.97265e-05	3.25346e-05	0.000105767	7.64165e-05	0.000101833	6.55321e-06	8.36228e-06	6.97263e-05	6.97263e-05	3.25346e-05	0.000105767	7.64166e-05	0.000101833	6.32038e-06	8.36228e-06	6.97263e-05	6.36433e-05	3.25346e-05	0.000105767	7.64166e-05	0.000101833	6.38005e-06	2.70742e-05	7.82954e-05	6.28399e-05	5.34813e-05	9.65401e-05	8.17277e-05	9.46548e-05	5.66627e-06	2.7179e-05	7.83729e-05	7.83524e-05	5.35451e-05	9.64615e-05	8.23088e-05	9.47106e-05	0.000106316	2.71791e-05	7.8373e-05	7.8373e-05	5.35452e-05	9.64614e-05	8.231e-05	9.47106e-05	0.000128181	2.71791e-05	7.8373e-05	7.8373e-05	5.35452e-05	9.64614e-05	8.231e-05	9.47106e-05	5.4445e-06	2.71791e-05	7.8373e-05	7.8373e-05	5.35452e-05	9.64614e-05	8.231e-05	9.47106e-05	4.88339e-06	2.71791e-05	7.8373e-05	7.8373e-05	5.35452e-05	9.64614e-05	8.231e-05	9.47106e-05	0.000171467	2.71791e-05	7.8373e-05	7.8373e-05	5.35452e-05	9.64614e-05	8.231e-05	9.47106e-05	0.000111059	2.71791e-05	7.8373e-05	7.8373e-05	5.35452e-05	9.64614e-05	8.231e-05	9.47106e-05	9.91211e-05	2.71791e-05	7.8373e-05	7.8373e-05	5.35452e-05	9.64614e-05	8.231e-05	9.47106e-05	9.70044e-05	2.71791e-05	7.8373e-05	7.8373e-05	5.35452e-05	9.64614e-05	8.231e-05	9.47106e-05	9.69792e-05	2.71791e-05	7.8373e-05	7.8373e-05	5.35452e-05	9.64614e-05	8.231e-05	9.47106e-05	9.69792e-05	2.71791e-05	7.8373e-05	7.8373e-05	5.35452e-05	9.64614e-05	8.231e-05	9.47106e-05	9.69792e-05	2.71791e-05	7.8373e-05	7.8373e-05	5.35452e-05	9.64614e-05	8.231e-05	9.47106e-05	9.69792e-05	2.71791e-05	7.8373e-05	7.8373e-05	5.35452e-05	9.64614e-05	8.231e-05	9.47106e-05	9.69792e-05	2.71791e-05	7.8373e-05	7.8373e-05	5.35452e-05	9.64614e-05	8.231e-05	9.47106e-05	9.69792e-05	2.71791e-05	7.8373e-05	7.8373e-05	5.35452e-05	9.64614e-05	8.231e-05	9.47106e-05	9.69792e-05	2.71791e-05	7.8373e-05	7.8373e-05	5.35452e-05	9.64614e-05	8.231e-05	9.47106e-05	9.69792e-05	2.71791e-05	7.8373e-05	7.8373e-05	5.35452e-05	9.64614e-05	8.231e-05	9.47106e-05	9.69792e-05	2.71791e-05	7.8373e-05	7.8373e-05	5.35452e-05	9.64614e-05	8.231e-05	9.47106e-05	9.69792e-05	2.71791e-05	7.8373e-05	7.8373e-05	5.35452e-05	9.64614e-05	8.231e-05	9.47106e-05	9.69792e-05	2.71791e-05	7.8373e-05	7.8373e-05	5.35452e-05	9.64614e-05	8.231e-05	9.47106e-05	9.69792e-05	2.71791e-05	7.8373e-05	7.8373e-05	5.35452e-05	9.64614e-05	8.231e-05	9.47106e-05	9.69792e-05	2.71791e-05	7.8373e-05	7.8373e-05	5.35452e-05	9.64614e-05	8.231e-05	9.47106e-05	9.69792e-05	2.71791e-05	7.8373e-05	7.8373e-05	5.35452e-05	9.64614e-05	8.231e-05	9.47106e-05	9.69792e-05	2.71791e-05	7.8373e-05	7.8373e-05	5.35452e-05	9.64614e-05	8.231e-05	9.47106e-05	9.69792e-05	0	0	0	0	0	0	0	0	9.51579e-05	9.51579e-05	9.51579e-05	9.51579e-05	9.51579e-05	9.51579e-05	9.51579e-05	9.51579e-05	7.89714e-05	7.89714e-05	7.89714e-05	7.89714e-05	7.89714e-05	7.89714e-05	7.89714e-05	7.89714e-05	7.8967e-05	7.8967e-05	7.8967e-05	7.8967e-05	7.8967e-05	7.8967e-05	7.8967e-05	7.8967e-05	5.11226e-05	5.11226e-05	5.11226e-05	5.11226e-05	5.11226e-05	5.11226e-05	5.11226e-05	5.11226e-05	5.1107e-05	5.1107e-05	5.1107e-05	5.1107e-05	5.1107e-05	5.1107e-05	5.1107e-05	5.1107e-05	5.1107e-05	5.1107e-05	5.1107e-05	5.1107e-05	5.1107e-05	5.1107e-05	5.1107e-05	5.1107e-05	5.1107e-05	5.1107e-05	5.1107e-05	5.1107e-05	5.1107e-05	5.1107e-05	5.1107e-05	5.1107e-05	5.1107e-05	5.1107e-05	5.1107e-05	5.1107e-05	5.1107e-05	5.1107e-05	5.1107e-05	5.1107e-05	5.1107e-05	5.1107e-05	5.1107e-05	5.1107e-05	5.1107e-05	5.1107e-05	5.1107e-05	5.1107e-05	0.0056303	7.89428e-05	6.3601e-05	0.0056303	6.3601e-05	0.000115563	6.53471e-05	6.35285e-05	9.03882e-05	2.18137e-07	1.39895e-08	0.0627195	3.87937e-07	0.000818827	2.37536e-05	3.45058e-06	0.000158294	1.88104e-07	1.42252e-08	0.0745213	4.99496e-06	0.000841028	4.06103e-05	2.63466e-06	0.000189227	2.83602e-08	1.42195e-08	0.0745352	4.96739e-06	0.000841722	4.06118e-05	2.63463e-06	0.000212569	4.69934e-07	1.42196e-08	0.0745354	4.93561e-06	0.000841739	4.06118e-05	2.63463e-06	2.46724e-06	3.78476e-08	1.42011e-08	0.000902717	4.91683e-06	0.000462805	3.94751e-05	2.63419e-06	2.64988e-06	4.24486e-07	7.57943e-08	9.45995e-05	4.36156e-05	0.000212823	5.40874e-05	3.17766e-05	3.50721e-06	0.000131081	1.05505e-06	6.35975e-05	6.35201e-05	6.50208e-05	6.34584e-05	0.000191516	5.95169e-06	6.40786e-05	1.91739e-05	6.35181e-05	6.3518e-05	3.43455e-05	6.35178e-05	0.000494449	2.13958e-06	5.603e-05	1.76606e-06	7.64058e-06	9.38917e-05	2.9755e-05	8.00894e-05	0.000224802	2.5519e-06	5.61048e-05	1.90392e-05	7.62794e-06	9.40297e-05	2.97481e-05	7.99407e-05	1.91326e-05	3.72116e-06	5.61048e-05	5.60766e-05	7.62794e-06	9.40302e-05	3.0254e-05	7.99404e-05	6.55032e-05	3.7345e-06	5.61048e-05	5.61048e-05	7.62794e-06	9.40302e-05	3.0257e-05	7.99404e-05	5.85865e-05	3.73469e-06	5.61048e-05	5.61048e-05	7.62794e-06	9.40302e-05	3.0257e-05	7.99404e-05	5.76853e-05	3.7347e-06	5.61048e-05	4.61458e-05	7.62794e-06	9.40302e-05	3.0257e-05	7.99404e-05	5.71838e-05	1.55243e-05	5.97368e-05	4.69309e-05	2.19937e-05	7.73396e-05	4.42937e-05	7.11914e-05	5.16056e-05	1.52813e-05	5.9676e-05	5.95435e-05	2.2021e-05	7.72537e-05	4.33588e-05	7.13011e-05	0.000385345	1.52811e-05	5.9676e-05	5.96758e-05	2.2021e-05	7.72535e-05	4.33578e-05	7.13012e-05	0.000270449	1.52811e-05	5.9676e-05	5.9676e-05	2.2021e-05	7.72535e-05	4.33578e-05	7.13012e-05	5.04235e-05	1.52811e-05	5.9676e-05	5.9676e-05	2.2021e-05	7.72535e-05	4.33578e-05	7.13012e-05	8.53278e-05	1.52811e-05	5.9676e-05	5.9676e-05	2.2021e-05	7.72535e-05	4.33578e-05	7.13012e-05	0.00114694	1.52811e-05	5.9676e-05	5.9676e-05	2.2021e-05	7.72535e-05	4.33578e-05	7.13012e-05	0.000167715	1.52811e-05	5.9676e-05	5.9676e-05	2.2021e-05	7.72535e-05	4.33578e-05	7.13012e-05	8.30378e-05	1.52811e-05	5.9676e-05	5.9676e-05	2.2021e-05	7.72535e-05	4.33578e-05	7.13012e-05	7.67886e-05	1.52811e-05	5.9676e-05	5.9676e-05	2.2021e-05	7.72535e-05	4.33578e-05	7.13012e-05	7.66921e-05	1.52811e-05	5.9676e-05	5.9676e-05	2.2021e-05	7.72535e-05	4.33578e-05	7.13012e-05	7.66919e-05	1.52811e-05	5.9676e-05	5.9676e-05	2.2021e-05	7.72535e-05	4.33578e-05	7.13012e-05	7.66919e-05	1.52811e-05	5.9676e-05	5.9676e-05	2.2021e-05	7.72535e-05	4.33578e-05	7.13012e-05	7.66919e-05	1.52811e-05	5.9676e-05	5.9676e-05	2.2021e-05	7.72535e-05	4.33578e-05	7.13012e-05	7.66919e-05	1.52811e-05	5.9676e-05	5.9676e-05	2.2021e-05	7.72535e-05	4.33578e-05	7.13012e-05	7.66919e-05	1.52811e-05	5.9676e-05	5.9676e-05	2.2021e-05	7.72535e-05	4.33578e-05	7.13012e-05	7.66919e-05	1.52811e-05	5.9676e-05	5.9676e-05	2.2021e-05	7.72535e-05	4.33578e-05	7.13012e-05	7.66919e-05	1.52811e-05	5.9676e-05	5.9676e-05	2.2021e-05	7.72535e-05	4.33578e-05	7.13012e-05	7.66919e-05	1.52811e-05	5.9676e-05	5.9676e-05	2.2021e-05	7.72535e-05	4.33578e-05	7.13012e-05	7.66919e-05	1.52811e-05	5.9676e-05	5.9676e-05	2.2021e-05	7.72535e-05	4.33578e-05	7.13012e-05	7.66919e-05	1.52811e-05	5.9676e-05	5.9676e-05	2.2021e-05	7.72535e-05	4.33578e-05	7.13012e-05	7.66919e-05	1.52811e-05	5.9676e-05	5.9676e-05	2.2021e-05	7.72535e-05	4.33578e-05	7.13012e-05	7.66919e-05	1.52811e-05	5.9676e-05	5.9676e-05	2.2021e-05	7.72535e-05	4.33578e-05	7.13012e-05	7.66919e-05	1.52811e-05	5.9676e-05	5.9676e-05	2.2021e-05	7.72535e-05	4.33578e-05	7.13012e-05	7.66919e-05	1.52811e-05	5.9676e-05	5.9676e-05	2.2021e-05	7.72535e-05	4.33578e-05	7.13012e-05	7.66919e-05	0	0	0	0	0	0	0	0	9.51579e-05	9.51579e-05	9.51579e-05	9.51579e-05	9.51579e-05	9.51579e-05	9.51579e-05	9.51579e-05	0.00010038	0.00010038	0.00010038	0.00010038	0.00010038	0.00010038	0.00010038	0.00010038	0.000100372	0.000100372	0.000100372	0.000100372	0.000100372	0.000100372	0.000100372	0.000100372	5.73192e-05	5.73192e-05	5.73192e-05	5.73192e-05	5.73192e-05	5.73192e-05	5.73192e-05	5.73192e-05	5.73326e-05	5.73326e-05	5.73326e-05	5.73326e-05	5.73326e-05	5.73326e-05	5.73326e-05	5.73326e-05	5.73326e-05	5.73326e-05	5.73326e-05	5.73326e-05	5.73326e-05	5.73326e-05	5.73326e-05	5.73326e-05	5.73326e-05	5.73326e-05	5.73326e-05	5.73326e-05	5.73326e-05	5.73326e-05	5.73326e-05	5.73326e-05	5.73326e-05	5.73326e-05	5.73326e-05	5.73326e-05	5.73326e-05	5.73326e-05	5.73326e-05	5.73326e-05	5.73326e-05	5.73326e-05	5.73326e-05	5.73326e-05	5.73326e-05	5.73326e-05	5.73326e-05	5.73326e-05	0.000626907	8.39722e-05	7.59137e-05	0.0237646	7.59963e-05	0.000626907	8.39722e-05	7.59137e-05	0.00123339	0.000141953	2.83798e-05	0.963935	0.000185034	0.00828038	1.85908e-06	1.25826e-05	0.00223229	4.47097e-06	3.21649e-05	0.968154	0.0010245	0.00906445	9.28894e-07	1.26961e-05	0.00739394	2.24864e-05	3.20777e-05	0.968195	0.000899142	0.00906894	9.29213e-07	1.26963e-05	0.0160008	2.78604e-05	3.20799e-05	0.968196	0.000861012	0.00906905	9.29213e-07	1.26963e-05	0.00246048	3.34877e-05	3.20606e-05	0.0866616	0.00084518	0.00110574	8.3953e-07	1.26887e-05	0.002525	7.03036e-05	0.000381521	0.000210799	0.000135802	0.000461512	1.3899e-05	0.0638483	0.00286822	0.00198903	0.00563391	7.59767e-05	7.59224e-05	3.88974e-05	7.55362e-05	0.0458914	0.00320869	7.68364e-05	0.018054	7.58629e-05	7.58628e-05	1.1563e-06	7.58626e-05	0.00321662	0.000326896	8.60035e-05	7.42138e-05	4.97762e-06	0.00012551	5.54016e-06	8.60022e-05	0.000476549	7.76803e-06	8.59584e-05	3.54238e-05	4.96264e-06	0.000125782	1.03351e-05	8.60554e-05	0.0055325	1.04113e-05	8.59585e-05	8.5765e-05	4.96264e-06	0.000125783	1.05037e-05	8.60554e-05	0.0669198	1.04473e-05	8.59585e-05	8.59583e-05	4.96264e-06	0.000125783	1.05049e-05	8.60554e-05	0.0911271	1.04481e-05	8.59585e-05	8.59585e-05	4.96264e-06	0.000125783	1.05049e-05	8.60554e-05	0.0976351	1.04482e-05	8.59585e-05	6.68285e-05	4.96264e-06	0.000125783	1.05049e-05	8.60554e-05	0.0909143	2.82935e-05	8.07325e-05	6.59267e-05	1.93743e-05	9.77906e-05	2.8447e-05	8.08234e-05	0.107419	2.80046e-05	8.07753e-05	8.06368e-05	1.94209e-05	9.76091e-05	2.79987e-05	8.07802e-05	0.00732369	2.80042e-05	8.07753e-05	8.07751e-05	1.94209e-05	9.76089e-05	2.79985e-05	8.07802e-05	0.00178812	2.80042e-05	8.07753e-05	8.07753e-05	1.94209e-05	9.76089e-05	2.79985e-05	8.07802e-05	0.0918425	2.80042e-05	8.07753e-05	8.07753e-05	1.94209e-05	9.76089e-05	2.79985e-05	8.07802e-05	0.63574	2.80042e-05	8.07753e-05	8.07753e-05	1.94209e-05	9.76089e-05	2.79985e-05	8.07802e-05	0.108877	2.80042e-05	8.07753e-05	8.07753e-05	1.94209e-05	9.76089e-05	2.79985e-05	8.07802e-05	0.000470028	2.80042e-05	8.07753e-05	8.07753e-05	1.94209e-05	9.76089e-05	2.79985e-05	8.07802e-05	0.000102725	2.80042e-05	8.07753e-05	8.07753e-05	1.94209e-05	9.76089e-05	2.79985e-05	8.07802e-05	9.08763e-05	2.80042e-05	8.07753e-05	8.07753e-05	1.94209e-05	9.76089e-05	2.79985e-05	8.07802e-05	9.07202e-05	2.80042e-05	8.07753e-05	8.07753e-05	1.94209e-05	9.76089e-05	2.79985e-05	8.07802e-05	9.072e-05	2.80042e-05	8.07753e-05	8.07753e-05	1.94209e-05	9.76089e-05	2.79985e-05	8.07802e-05	9.072e-05	2.80042e-05	8.07753e-05	8.07753e-05	1.94209e-05	9.76089e-05	2.79985e-05	8.07802e-05	9.072e-05	2.80042e-05	8.07753e-05	8.07753e-05	1.94209e-05	9.76089e-05	2.79985e-05	8.07802e-05	9.072e-05	2.80042e-05	8.07753e-05	8.07753e-05	1.94209e-05	9.76089e-05	2.79985e-05	8.07802e-05	9.072e-05	2.80042e-05	8.07753e-05	8.07753e-05	1.94209e-05	9.76089e-05	2.79985e-05	8.07802e-05	9.072e-05	2.80042e-05	8.07753e-05	8.07753e-05	1.94209e-05	9.76089e-05	2.79985e-05	8.07802e-05	9.072e-05	2.80042e-05	8.07753e-05	8.07753e-05	1.94209e-05	9.76089e-05	2.79985e-05	8.07802e-05	9.072e-05	2.80042e-05	8.07753e-05	8.07753e-05	1.94209e-05	9.76089e-05	2.79985e-05	8.07802e-05	9.072e-05	2.80042e-05	8.07753e-05	8.07753e-05	1.94209e-05	9.76089e-05	2.79985e-05	8.07802e-05	9.072e-05	2.80042e-05	8.07753e-05	8.07753e-05	1.94209e-05	9.76089e-05	2.79985e-05	8.07802e-05	9.072e-05	2.80042e-05	8.07753e-05	8.07753e-05	1.94209e-05	9.76089e-05	2.79985e-05	8.07802e-05	9.072e-05	2.80042e-05	8.07753e-05	8.07753e-05	1.94209e-05	9.76089e-05	2.79985e-05	8.07802e-05	9.072e-05	2.80042e-05	8.07753e-05	8.07753e-05	1.94209e-05	9.76089e-05	2.79985e-05	8.07802e-05	9.072e-05	2.80042e-05	8.07753e-05	8.07753e-05	1.94209e-05	9.76089e-05	2.79985e-05	8.07802e-05	9.072e-05	0	0	0	0	0	0	0	0	9.51579e-05	9.51579e-05	9.51579e-05	9.51579e-05	9.51579e-05	9.51579e-05	9.51579e-05	9.51579e-05	0.000111473	0.000111473	0.000111473	0.000111473	0.000111473	0.000111473	0.000111473	0.000111473	0.000111459	0.000111459	0.000111459	0.000111459	0.000111459	0.000111459	0.000111459	0.000111459	7.21586e-05	7.21586e-05	7.21586e-05	7.21586e-05	7.21586e-05	7.21586e-05	7.21586e-05	7.21586e-05	7.21851e-05	7.21851e-05	7.21851e-05	7.21851e-05	7.21851e-05	7.21851e-05	7.21851e-05	7.21851e-05	7.21851e-05	7.21851e-05	7.21851e-05	7.21851e-05	7.21851e-05	7.21851e-05	7.21851e-05	7.21851e-05	7.21851e-05	7.21851e-05	7.21851e-05	7.21851e-05	7.21851e-05	7.21851e-05	7.21851e-05	7.21851e-05	7.21851e-05	7.21851e-05	7.21851e-05	7.21851e-05	7.21851e-05	7.21851e-05	7.21851e-05	7.21851e-05	7.21851e-05	7.21851e-05	7.21851e-05	7.21851e-05	7.21851e-05	7.21851e-05	7.21851e-05	7.21851e-05	0.000163221	9.22977e-05	8.97292e-05	0.00793415	8.98316e-05	0.00793415	0.0001115	8.98316e-05	8.21683e-05	0.0176733	0.00602793	0.241838	0.0224004	0.0230751	3.36622e-05	0.00494993	0.000103974	1.54214e-05	0.00649058	0.260426	0.101093	0.0241811	6.70459e-06	0.0081625	0.00020457	0.00189129	0.00648015	0.26058	0.0944243	0.0241907	6.70289e-06	0.00816278	0.000325832	2.6549e-05	0.00648042	0.260582	0.0922365	0.0241909	6.70289e-06	0.00816278	0.000204993	0.0014436	0.00647936	0.00393805	0.0912887	0.00027804	5.39312e-06	0.00815222	0.000228571	9.27734e-05	0.00675933	0.000156182	0.000374429	0.000159256	3.17578e-05	0.481272	0.000260823	0.00078949	0.00239996	8.97678e-05	8.98677e-05	3.9164e-05	8.94614e-05	0.0363676	0.000310263	9.03631e-05	0.0016033	8.97096e-05	8.97097e-05	6.39117e-06	8.97093e-05	0.000607986	0.000190393	0.000113114	3.96367e-05	1.07914e-05	0.000132606	3.3944e-06	7.91329e-05	0.000135172	2.878e-05	0.000113138	5.01384e-05	1.07878e-05	0.000132566	5.20807e-06	7.92849e-05	0.143863	4.18859e-05	0.000113138	0.000112901	1.07878e-05	0.000132566	5.21498e-06	7.9285e-05	0.312474	4.19334e-05	0.000113138	0.000113138	1.07878e-05	0.000132566	5.21519e-06	7.9285e-05	0.431932	4.19351e-05	0.000113138	0.000113138	1.07878e-05	0.000132566	5.21519e-06	7.9285e-05	0.455362	4.19351e-05	0.000113138	9.30565e-05	1.07878e-05	0.000132566	5.21519e-06	7.9285e-05	0.442401	6.13891e-05	0.000100756	9.30047e-05	3.11044e-05	0.000109036	2.16783e-05	8.44173e-05	0.505597	6.12837e-05	0.000100742	0.000100757	3.11083e-05	0.000109047	2.15788e-05	8.42636e-05	0.00224984	6.12833e-05	0.000100741	0.000100741	3.11083e-05	0.000109047	2.15786e-05	8.42635e-05	0.000973483	6.12833e-05	0.000100741	0.000100741	3.11083e-05	0.000109047	2.15786e-05	8.42635e-05	0.525113	6.12833e-05	0.000100741	0.000100741	3.11083e-05	0.000109047	2.15786e-05	8.42635e-05	0.834297	6.12833e-05	0.000100741	0.000100741	3.11083e-05	0.000109047	2.15786e-05	8.42635e-05	0.00421238	6.12833e-05	0.000100741	0.000100741	3.11083e-05	0.000109047	2.15786e-05	8.42635e-05	0.000196031	6.12833e-05	0.000100741	0.000100741	3.11083e-05	0.000109047	2.15786e-05	8.42635e-05	9.59561e-05	6.12833e-05	0.000100741	0.000100741	3.11083e-05	0.000109047	2.15786e-05	8.42635e-05	8.97642e-05	6.12833e-05	0.000100741	0.000100741	3.11083e-05	0.000109047	2.15786e-05	8.42635e-05	8.97363e-05	6.12833e-05	0.000100741	0.000100741	3.11083e-05	0.000109047	2.15786e-05	8.42635e-05	8.97362e-05	6.12833e-05	0.000100741	0.000100741	3.11083e-05	0.000109047	2.15786e-05	8.42635e-05	8.97362e-05	6.12833e-05	0.000100741	0.000100741	3.11083e-05	0.000109047	2.15786e-05	8.42635e-05	8.97362e-05	6.12833e-05	0.000100741	0.000100741	3.11083e-05	0.000109047	2.15786e-05	8.42635e-05	8.97362e-05	6.12833e-05	0.000100741	0.000100741	3.11083e-05	0.000109047	2.15786e-05	8.42635e-05	8.97362e-05	6.12833e-05	0.000100741	0.000100741	3.11083e-05	0.000109047	2.15786e-05	8.42635e-05	8.97362e-05	6.12833e-05	0.000100741	0.000100741	3.11083e-05	0.000109047	2.15786e-05	8.42635e-05	8.97362e-05	6.12833e-05	0.000100741	0.000100741	3.11083e-05	0.000109047	2.15786e-05	8.42635e-05	8.97362e-05	6.12833e-05	0.000100741	0.000100741	3.11083e-05	0.000109047	2.15786e-05	8.42635e-05	8.97362e-05	6.12833e-05	0.000100741	0.000100741	3.11083e-05	0.000109047	2.15786e-05	8.42635e-05	8.97362e-05	6.12833e-05	0.000100741	0.000100741	3.11083e-05	0.000109047	2.15786e-05	8.42635e-05	8.97362e-05	6.12833e-05	0.000100741	0.000100741	3.11083e-05	0.000109047	2.15786e-05	8.42635e-05	8.97362e-05	6.12833e-05	0.000100741	0.000100741	3.11083e-05	0.000109047	2.15786e-05	8.42635e-05	8.97362e-05	6.12833e-05	0.000100741	0.000100741	3.11083e-05	0.000109047	2.15786e-05	8.42635e-05	8.97362e-05	6.12833e-05	0.000100741	0.000100741	3.11083e-05	0.000109047	2.15786e-05	8.42635e-05	8.97362e-05	0	0	0	0	0	0	0	0	9.51579e-05	9.51579e-05	9.51579e-05	9.51579e-05	9.51579e-05	9.51579e-05	9.51579e-05	9.51579e-05	0.000101746	0.000101746	0.000101746	0.000101746	0.000101746	0.000101746	0.000101746	0.000101746	0.000101727	0.000101727	0.000101727	0.000101727	0.000101727	0.000101727	0.000101727	0.000101727	8.30393e-05	8.30393e-05	8.30393e-05	8.30393e-05	8.30393e-05	8.30393e-05	8.30393e-05	8.30393e-05	8.30521e-05	8.30521e-05	8.30521e-05	8.30521e-05	8.30521e-05	8.30521e-05	8.30521e-05	8.30521e-05	8.30521e-05	8.30521e-05	8.30521e-05	8.30521e-05	8.30521e-05	8.30521e-05	8.30521e-05	8.30521e-05	8.30521e-05	8.30521e-05	8.30521e-05	8.30521e-05	8.30521e-05	8.30521e-05	8.30521e-05	8.30521e-05	8.30521e-05	8.30521e-05	8.30521e-05	8.30521e-05	8.30521e-05	8.30521e-05	8.30521e-05	8.30521e-05	8.30521e-05	8.30521e-05	8.30521e-05	8.30521e-05	8.30521e-05	8.30521e-05	8.30521e-05	8.30521e-05	0.000101742	9.2359e-05	9.19259e-05	0.000759486	9.19788e-05	0.0286501	0.000121641	9.20788e-05	3.94234e-07	0.00245923	0.000147902	0.0092017	0.00584208	0.143939	0.000238714	0.0426084	7.0944e-07	2.19489e-07	0.000151584	0.0115243	0.174173	0.147417	4.38708e-05	0.0774677	8.53977e-07	3.92064e-05	0.000151496	0.0115276	0.172641	0.147545	4.38399e-05	0.0774703	1.00996e-06	2.61845e-07	0.000151498	0.0115277	0.171323	0.147548	4.38399e-05	0.0774703	9.58014e-07	2.63151e-05	0.000151494	0.00140858	0.170725	0.000539196	3.3129e-05	0.0773497	1.19321e-06	1.07962e-06	8.62677e-05	0.000140306	0.000462336	0.00021666	6.63605e-05	0.582317	1.7308e-06	0.000437267	1.49378e-05	9.20068e-05	9.21413e-05	5.64522e-05	9.17832e-05	0.0346001	3.42817e-06	9.27785e-05	2.47451e-05	9.19208e-05	9.19209e-05	2.89691e-05	9.19203e-05	0.000800384	3.28044e-05	0.000106393	5.75317e-07	3.40179e-05	0.000110332	7.64533e-06	7.29014e-05	0.000142764	3.84233e-05	0.000106622	2.12288e-05	3.40364e-05	0.000110203	8.84933e-06	7.29773e-05	0.271717	8.08716e-05	0.000106622	0.000106407	3.40364e-05	0.000110203	8.87531e-06	7.29773e-05	0.40167	8.10346e-05	0.000106622	0.000106622	3.40364e-05	0.000110203	8.87585e-06	7.29773e-05	0.520719	8.10379e-05	0.000106622	0.000106622	3.40364e-05	0.000110203	8.87585e-06	7.29773e-05	0.540492	8.10379e-05	0.000106622	9.73203e-05	3.40364e-05	0.000110203	8.87585e-06	7.29773e-05	0.534578	8.66702e-05	9.91061e-05	0.000100074	5.595e-05	0.000100589	2.8737e-05	8.19458e-05	0.589663	8.59834e-05	9.89343e-05	9.89083e-05	5.59079e-05	0.000100676	2.83794e-05	8.18431e-05	0.00275349	8.59824e-05	9.8934e-05	9.8934e-05	5.59078e-05	0.000100676	2.83786e-05	8.18431e-05	0.0013362	8.59824e-05	9.8934e-05	9.8934e-05	5.59078e-05	0.000100676	2.83786e-05	8.18431e-05	0.597278	8.59824e-05	9.8934e-05	9.8934e-05	5.59078e-05	0.000100676	2.83786e-05	8.18431e-05	0.684885	8.59824e-05	9.8934e-05	9.8934e-05	5.59078e-05	0.000100676	2.83786e-05	8.18431e-05	0.00113921	8.59824e-05	9.8934e-05	9.8934e-05	5.59078e-05	0.000100676	2.83786e-05	8.18431e-05	0.000124531	8.59824e-05	9.8934e-05	9.8934e-05	5.59078e-05	0.000100676	2.83786e-05	8.18431e-05	7.26099e-05	8.59824e-05	9.8934e-05	9.8934e-05	5.59078e-05	0.000100676	2.83786e-05	8.18431e-05	7.68794e-05	8.59824e-05	9.8934e-05	9.8934e-05	5.59078e-05	0.000100676	2.83786e-05	8.18431e-05	7.6869e-05	8.59824e-05	9.8934e-05	9.8934e-05	5.59078e-05	0.000100676	2.83786e-05	8.18431e-05	7.68688e-05	8.59824e-05	9.8934e-05	9.8934e-05	5.59078e-05	0.000100676	2.83786e-05	8.18431e-05	7.68688e-05	8.59824e-05	9.8934e-05	9.8934e-05	5.59078e-05	0.000100676	2.83786e-05	8.18431e-05	7.68688e-05	8.59824e-05	9.8934e-05	9.8934e-05	5.59078e-05	0.000100676	2.83786e-05	8.18431e-05	7.68688e-05	8.59824e-05	9.8934e-05	9.8934e-05	5.59078e-05	0.000100676	2.83786e-05	8.18431e-05	7.68688e-05	8.59824e-05	9.8934e-05	9.8934e-05	5.59078e-05	0.000100676	2.83786e-05	8.18431e-05	7.68688e-05	8.59824e-05	9.8934e-05	9.8934e-05	5.59078e-05	0.000100676	2.83786e-05	8.18431e-05	7.68688e-05	8.59824e-05	9.8934e-05	9.8934e-05	5.59078e-05	0.000100676	2.83786e-05	8.18431e-05	7.68688e-05	8.59824e-05	9.8934e-05	9.8934e-05	5.59078e-05	0.000100676	2.83786e-05	8.18431e-05	7.68688e-05	8.59824e-05	9.8934e-05	9.8934e-05	5.59078e-05	0.000100676	2.83786e-05	8.18431e-05	7.68688e-05	8.59824e-05	9.8934e-05	9.8934e-05	5.59078e-05	0.000100676	2.83786e-05	8.18431e-05	7.68688e-05	8.59824e-05	9.8934e-05	9.8934e-05	5.59078e-05	0.000100676	2.83786e-05	8.18431e-05	7.68688e-05	8.59824e-05	9.8934e-05	9.8934e-05	5.59078e-05	0.000100676	2.83786e-05	8.18431e-05	7.68688e-05	8.59824e-05	9.8934e-05	9.8934e-05	5.59078e-05	0.000100676	2.83786e-05	8.18431e-05	7.68688e-05	8.59824e-05	9.8934e-05	9.8934e-05	5.59078e-05	0.000100676	2.83786e-05	8.18431e-05	7.68688e-05	0	0	0	0	0	0	0	0	9.51579e-05	9.51579e-05	9.51579e-05	9.51579e-05	9.51579e-05	9.51579e-05	9.51579e-05	9.51579e-05	7.27572e-05	7.27572e-05	7.27572e-05	7.27572e-05	7.27572e-05	7.27572e-05	7.27572e-05	7.27572e-05	7.27561e-05	7.27561e-05	7.27561e-05	7.27561e-05	7.27561e-05	7.27561e-05	7.27561e-05	7.27561e-05	6.87403e-05	6.87403e-05	6.87403e-05	6.87403e-05	6.87403e-05	6.87403e-05	6.87403e-05	6.87403e-05	6.86878e-05	6.86878e-05	6.86878e-05	6.86878e-05	6.86878e-05	6.86878e-05	6.86878e-05	6.86878e-05	6.86878e-05	6.86878e-05	6.86878e-05	6.86878e-05	6.86878e-05	6.86878e-05	6.86878e-05	6.86878e-05	6.86878e-05	6.86878e-05	6.86878e-05	6.86878e-05	6.86878e-05	6.86878e-05	6.86878e-05	6.86878e-05	6.86878e-05	6.86878e-05	6.86878e-05	6.86878e-05	6.86878e-05	6.86878e-05	6.86878e-05	6.86878e-05	6.86878e-05	6.86878e-05	6.86878e-05	6.86878e-05	6.86878e-05	6.86878e-05	6.86878e-05	6.86878e-05	7.13905e-05	7.06984e-05	7.06659e-05	0.000128567	7.06773e-05	0.00625995	8.78261e-05	7.07579e-05	5.42326e-09	8.59297e-09	5.41952e-10	7.25678e-07	2.53457e-08	0.0976675	0.0718455	0.0010382	3.24036e-08	3.62097e-08	4.33524e-10	8.79585e-07	4.34555e-07	0.0913246	0.214436	0.00096326	3.79171e-09	1.09799e-09	4.35585e-10	8.77543e-07	5.64878e-07	0.0914036	0.214324	0.000963235	9.70522e-10	1.24315e-08	4.35531e-10	8.77517e-07	6.09383e-07	0.0914056	0.214324	0.000963235	6.47126e-10	1.05642e-09	4.35532e-10	4.82292e-07	6.27526e-07	0.00112734	0.179982	0.00096198	6.8822e-10	5.71093e-09	1.54383e-10	3.4444e-05	2.8764e-05	0.000800618	0.00160668	2.43887e-07	1.0177e-09	3.52116e-06	1.2226e-10	7.06772e-05	7.06617e-05	0.00254828	7.11848e-05	1.14706e-06	2.536e-09	7.05351e-05	2.95407e-09	7.06746e-05	7.06745e-05	0.082367	7.06745e-05	0.000159497	1.57318e-07	7.41e-05	4.694e-08	5.33829e-05	7.43816e-05	7.80624e-05	6.10615e-05	0.000407373	4.32687e-05	7.44325e-05	2.77443e-05	5.34799e-05	7.42485e-05	2.27551e-05	6.08284e-05	2.29983e-06	7.14353e-05	7.44326e-05	7.46165e-05	5.348e-05	7.42487e-05	2.27576e-05	6.08281e-05	4.4681e-07	7.14311e-05	7.44326e-05	7.44327e-05	5.348e-05	7.42487e-05	2.27573e-05	6.08281e-05	2.45189e-07	7.14281e-05	7.44326e-05	7.44326e-05	5.348e-05	7.42487e-05	2.27573e-05	6.08281e-05	2.13451e-07	7.14281e-05	7.44326e-05	7.2554e-05	5.348e-05	7.42487e-05	2.27573e-05	6.08281e-05	2.45084e-07	7.14281e-05	7.2692e-05	7.52878e-05	6.15349e-05	7.23747e-05	4.02465e-05	6.54413e-05	1.70136e-07	7.07305e-05	7.24238e-05	7.23412e-05	6.14298e-05	7.25054e-05	3.99408e-05	6.56382e-05	3.80929e-05	7.07303e-05	7.24236e-05	7.24236e-05	6.14298e-05	7.25054e-05	3.99396e-05	6.56383e-05	0.000229889	7.07303e-05	7.24236e-05	7.24236e-05	6.14298e-05	7.25054e-05	3.99396e-05	6.56383e-05	2.64958e-07	7.07303e-05	7.24236e-05	7.24236e-05	6.14298e-05	7.25054e-05	3.99396e-05	6.56383e-05	1.8927e-09	7.07303e-05	7.24236e-05	7.24236e-05	6.14298e-05	7.25054e-05	3.99396e-05	6.56383e-05	3.81007e-07	7.07303e-05	7.24236e-05	7.24236e-05	6.14298e-05	7.25054e-05	3.99396e-05	6.56383e-05	2.07774e-05	7.07303e-05	7.24236e-05	7.24236e-05	6.14298e-05	7.25054e-05	3.99396e-05	6.56383e-05	5.19481e-05	7.07303e-05	7.24236e-05	7.24236e-05	6.14298e-05	7.25054e-05	3.99396e-05	6.56383e-05	5.83736e-05	7.07303e-05	7.24236e-05	7.24236e-05	6.14298e-05	7.25054e-05	3.99396e-05	6.56383e-05	5.84181e-05	7.07303e-05	7.24236e-05	7.24236e-05	6.14298e-05	7.25054e-05	3.99396e-05	6.56383e-05	5.8418e-05	7.07303e-05	7.24236e-05	7.24236e-05	6.14298e-05	7.25054e-05	3.99396e-05	6.56383e-05	5.8418e-05	7.07303e-05	7.24236e-05	7.24236e-05	6.14298e-05	7.25054e-05	3.99396e-05	6.56383e-05	5.8418e-05	7.07303e-05	7.24236e-05	7.24236e-05	6.14298e-05	7.25054e-05	3.99396e-05	6.56383e-05	5.8418e-05	7.07303e-05	7.24236e-05	7.24236e-05	6.14298e-05	7.25054e-05	3.99396e-05	6.56383e-05	5.8418e-05	7.07303e-05	7.24236e-05	7.24236e-05	6.14298e-05	7.25054e-05	3.99396e-05	6.56383e-05	5.8418e-05	7.07303e-05	7.24236e-05	7.24236e-05	6.14298e-05	7.25054e-05	3.99396e-05	6.56383e-05	5.8418e-05	7.07303e-05	7.24236e-05	7.24236e-05	6.14298e-05	7.25054e-05	3.99396e-05	6.56383e-05	5.8418e-05	7.07303e-05	7.24236e-05	7.24236e-05	6.14298e-05	7.25054e-05	3.99396e-05	6.56383e-05	5.8418e-05	7.07303e-05	7.24236e-05	7.24236e-05	6.14298e-05	7.25054e-05	3.99396e-05	6.56383e-05	5.8418e-05	7.07303e-05	7.24236e-05	7.24236e-05	6.14298e-05	7.25054e-05	3.99396e-05	6.56383e-05	5.8418e-05	7.07303e-05	7.24236e-05	7.24236e-05	6.14298e-05	7.25054e-05	3.99396e-05	6.56383e-05	5.8418e-05	7.07303e-05	7.24236e-05	7.24236e-05	6.14298e-05	7.25054e-05	3.99396e-05	6.56383e-05	5.8418e-05	7.07303e-05	7.24236e-05	7.24236e-05	6.14298e-05	7.25054e-05	3.99396e-05	6.56383e-05	5.8418e-05	7.07303e-05	7.24236e-05	7.24236e-05	6.14298e-05	7.25054e-05	3.99396e-05	6.56383e-05	5.8418e-05	0	0	0	0	0	0	0	0	9.51579e-05	9.51579e-05	9.51579e-05	9.51579e-05	9.51579e-05	9.51579e-05	9.51579e-05	9.51579e-05	9.84032e-05	9.84032e-05	9.84032e-05	9.84032e-05	9.84032e-05	9.84032e-05	9.84032e-05	9.84032e-05	9.83888e-05	9.83888e-05	9.83888e-05	9.83888e-05	9.83888e-05	9.83888e-05	9.83888e-05	9.83888e-05	9.7463e-05	9.7463e-05	9.7463e-05	9.7463e-05	9.7463e-05	9.7463e-05	9.7463e-05	9.7463e-05	9.74667e-05	9.74667e-05	9.74667e-05	9.74667e-05	9.74667e-05	9.74667e-05	9.74667e-05	9.74667e-05	9.74667e-05	9.74667e-05	9.74667e-05	9.74667e-05	9.74667e-05	9.74667e-05	9.74667e-05	9.74667e-05	9.74667e-05	9.74667e-05	9.74667e-05	9.74667e-05	9.74667e-05	9.74667e-05	9.74667e-05	9.74667e-05	9.74667e-05	9.74667e-05	9.74667e-05	9.74667e-05	9.74667e-05	9.74667e-05	9.74667e-05	9.74667e-05	9.74667e-05	9.74667e-05	9.74667e-05	9.74667e-05	9.74667e-05	9.74667e-05	9.74667e-05	9.74667e-05	9.79873e-05	9.7931e-05	9.79284e-05	0.000108389	9.7931e-05	0.000809064	0.000108389	9.79873e-05	1.99162e-07	0.019836	0.00665439	6.68775e-07	0.0295909	4.18184e-05	0.00342336	0.378312	7.02882e-08	9.12978e-06	0.00628651	7.26526e-07	0.154341	3.88912e-05	0.000756215	0.565442	3.81783e-08	0.00168789	0.00629404	7.26097e-07	0.163843	3.89092e-05	0.000755279	0.56545	2.70081e-08	1.22247e-06	0.00629384	7.26092e-07	0.166501	3.89097e-05	0.000755278	0.56545	2.44144e-08	0.000524344	0.00629385	6.56012e-07	0.16754	4.7064e-06	0.000682431	0.565303	3.21585e-08	2.25919e-06	0.000136581	5.07434e-05	0.000438661	5.05616e-06	0.000211355	0.00400045	4.06092e-08	1.71999e-05	4.01679e-07	9.78573e-05	9.81318e-05	1.93173e-05	9.80379e-05	5.25145e-05	7.0701e-08	9.7519e-05	1.35388e-07	9.79297e-05	9.793e-05	0.000480172	9.79294e-05	3.68641e-06	1.03542e-06	9.87678e-05	9.64726e-07	9.34034e-05	9.87682e-05	9.01482e-05	9.34034e-05	5.46207e-06	6.28556e-05	9.89877e-05	4.82321e-05	9.38137e-05	9.83965e-05	7.14844e-05	9.35364e-05	0.0178147	9.81407e-05	9.8988e-05	9.89472e-05	9.38136e-05	9.8396e-05	7.03611e-05	9.35366e-05	0.00188521	9.80089e-05	9.8988e-05	9.89878e-05	9.38136e-05	9.8396e-05	7.03577e-05	9.35366e-05	0.00264824	9.80049e-05	9.8988e-05	9.8988e-05	9.38136e-05	9.8396e-05	7.03577e-05	9.35366e-05	0.00276222	9.80048e-05	9.8988e-05	9.8567e-05	9.38136e-05	9.8396e-05	7.03577e-05	9.35366e-05	0.00283647	9.78188e-05	9.8567e-05	0.000103296	9.60598e-05	9.79775e-05	8.28929e-05	9.57763e-05	0.00278054	9.82005e-05	9.83786e-05	9.85912e-05	9.56912e-05	9.82696e-05	8.3151e-05	9.56237e-05	1.04245e-05	9.82005e-05	9.83784e-05	9.83786e-05	9.56907e-05	9.82698e-05	8.31497e-05	9.56237e-05	1.87286e-05	9.82006e-05	9.83784e-05	9.83784e-05	9.56907e-05	9.82698e-05	8.31497e-05	9.56237e-05	0.00387198	9.82006e-05	9.83784e-05	9.83784e-05	9.56907e-05	9.82698e-05	8.31497e-05	9.56237e-05	0.000829596	9.82006e-05	9.83784e-05	9.83784e-05	9.56907e-05	9.82698e-05	8.31497e-05	9.56237e-05	5.90224e-07	9.82006e-05	9.83784e-05	9.83784e-05	9.56907e-05	9.82698e-05	8.31497e-05	9.56237e-05	2.66508e-05	9.82006e-05	9.83784e-05	9.83784e-05	9.56907e-05	9.82698e-05	8.31497e-05	9.56237e-05	8.23898e-05	9.82006e-05	9.83784e-05	9.83784e-05	9.56907e-05	9.82698e-05	8.31497e-05	9.56237e-05	8.87221e-05	9.82006e-05	9.83784e-05	9.83784e-05	9.56907e-05	9.82698e-05	8.31497e-05	9.56237e-05	8.8883e-05	9.82006e-05	9.83784e-05	9.83784e-05	9.56907e-05	9.82698e-05	8.31497e-05	9.56237e-05	8.88831e-05	9.82006e-05	9.83784e-05	9.83784e-05	9.56907e-05	9.82698e-05	8.31497e-05	9.56237e-05	8.88831e-05	9.82006e-05	9.83784e-05	9.83784e-05	9.56907e-05	9.82698e-05	8.31497e-05	9.56237e-05	8.88831e-05	9.82006e-05	9.83784e-05	9.83784e-05	9.56907e-05	9.82698e-05	8.31497e-05	9.56237e-05	8.88831e-05	9.82006e-05	9.83784e-05	9.83784e-05	9.56907e-05	9.82698e-05	8.31497e-05	9.56237e-05	8.88831e-05	9.82006e-05	9.83784e-05	9.83784e-05	9.56907e-05	9.82698e-05	8.31497e-05	9.56237e-05	8.88831e-05	9.82006e-05	9.83784e-05	9.83784e-05	9.56907e-05	9.82698e-05	8.31497e-05	9.56237e-05	8.88831e-05	9.82006e-05	9.83784e-05	9.83784e-05	9.56907e-05	9.82698e-05	8.31497e-05	9.56237e-05	8.88831e-05	9.82006e-05	9.83784e-05	9.83784e-05	9.56907e-05	9.82698e-05	8.31497e-05	9.56237e-05	8.88831e-05	9.82006e-05	9.83784e-05	9.83784e-05	9.56907e-05	9.82698e-05	8.31497e-05	9.56237e-05	8.88831e-05	9.82006e-05	9.83784e-05	9.83784e-05	9.56907e-05	9.82698e-05	8.31497e-05	9.56237e-05	8.88831e-05	9.82006e-05	9.83784e-05	9.83784e-05	9.56907e-05	9.82698e-05	8.31497e-05	9.56237e-05	8.88831e-05	9.82006e-05	9.83784e-05	9.83784e-05	9.56907e-05	9.82698e-05	8.31497e-05	9.56237e-05	8.88831e-05	9.82006e-05	9.83784e-05	9.83784e-05	9.56907e-05	9.82698e-05	8.31497e-05	9.56237e-05	8.88831e-05	9.82006e-05	9.83784e-05	9.83784e-05	9.56907e-05	9.82698e-05	8.31497e-05	9.56237e-05	8.88831e-05	0	0	0	0	0	0	0	0	9.51579e-05	9.51579e-05	9.51579e-05	9.51579e-05	9.51579e-05	9.51579e-05	9.51579e-05	9.51579e-05	9.38879e-05	9.38879e-05	9.38879e-05	9.38879e-05	9.38879e-05	9.38879e-05	9.38879e-05	9.38879e-05	9.38811e-05	9.38811e-05	9.38811e-05	9.38811e-05	9.38811e-05	9.38811e-05	9.38811e-05	9.38811e-05	9.3794e-05	9.3794e-05	9.3794e-05	9.3794e-05	9.3794e-05	9.3794e-05	9.3794e-05	9.3794e-05	9.37713e-05	9.37713e-05	9.37713e-05	9.37713e-05	9.37713e-05	9.37713e-05	9.37713e-05	9.37713e-05	9.37713e-05	9.37713e-05	9.37713e-05	9.37713e-05	9.37713e-05	9.37713e-05	9.37713e-05	9.37713e-05	9.37713e-05	9.37713e-05	9.37713e-05	9.37713e-05	9.37713e-05	9.37713e-05	9.37713e-05	9.37713e-05	9.37713e-05	9.37713e-05	9.37713e-05	9.37713e-05	9.37713e-05	9.37713e-05	9.37713e-05	9.37713e-05	9.37713e-05	9.37713e-05	9.37713e-05	9.37713e-05	9.37713e-05	9.37713e-05	9.37713e-05	9.37713e-05	9.38167e-05	9.38148e-05	9.38148e-05	9.47771e-05	9.3815e-05	0.00017068	9.65162e-05	9.38302e-05	7.92137e-08	0.000209466	6.1692e-05	1.90773e-07	0.000363864	0.000210329	0.0783852	0.354616	1.62905e-07	3.39372e-06	5.15878e-05	2.08801e-07	0.0020023	0.000193241	0.0484595	0.495616	2.78318e-08	3.02752e-05	5.17849e-05	2.0841e-07	0.0024599	0.000193338	0.0484096	0.495619	9.29778e-09	4.67365e-07	5.17798e-05	2.08405e-07	0.00261422	0.00019334	0.0484096	0.495619	6.76556e-09	1.25201e-05	5.178e-05	2.06289e-07	0.00267684	0.000106271	0.0471184	0.495578	7.77222e-09	4.68203e-07	1.88522e-06	3.9455e-05	0.000173389	0.00011549	0.00108027	0.000197381	9.95116e-09	6.51553e-06	2.20543e-08	9.3743e-05	9.39372e-05	0.000620748	9.43525e-05	1.27754e-05	1.84346e-08	9.32265e-05	2.33932e-08	9.38226e-05	9.38228e-05	0.0247323	9.38225e-05	2.6921e-05	3.88283e-07	9.39045e-05	5.27784e-07	9.33804e-05	9.39014e-05	0.000217646	9.30263e-05	8.81532e-05	6.09187e-05	9.42303e-05	5.21352e-05	9.37546e-05	9.35394e-05	8.95108e-05	9.29786e-05	0.00204924	9.38534e-05	9.42306e-05	9.43583e-05	9.37546e-05	9.35391e-05	8.80397e-05	9.29786e-05	0.000157685	9.3615e-05	9.42306e-05	9.42306e-05	9.37546e-05	9.35391e-05	8.80326e-05	9.29786e-05	0.000145237	9.36088e-05	9.42306e-05	9.42306e-05	9.37546e-05	9.35391e-05	8.80325e-05	9.29786e-05	0.00013846	9.36087e-05	9.42306e-05	9.41911e-05	9.37546e-05	9.35391e-05	8.80325e-05	9.29786e-05	0.000153658	9.35806e-05	9.41894e-05	9.84949e-05	9.39764e-05	9.34999e-05	9.05254e-05	9.33756e-05	0.0001147	9.39386e-05	9.39132e-05	9.40496e-05	9.36466e-05	9.38062e-05	9.12484e-05	9.33814e-05	2.87662e-05	9.39388e-05	9.3913e-05	9.39132e-05	9.36463e-05	9.38063e-05	9.12468e-05	9.33814e-05	0.00017178	9.39389e-05	9.3913e-05	9.3913e-05	9.36463e-05	9.38063e-05	9.12468e-05	9.33814e-05	0.000242453	9.39389e-05	9.3913e-05	9.3913e-05	9.36463e-05	9.38063e-05	9.12468e-05	9.33814e-05	3.58939e-06	9.39389e-05	9.3913e-05	9.3913e-05	9.36463e-05	9.38063e-05	9.12468e-05	9.33814e-05	2.1524e-07	9.39389e-05	9.3913e-05	9.3913e-05	9.36463e-05	9.38063e-05	9.12468e-05	9.33814e-05	2.32289e-05	9.39389e-05	9.3913e-05	9.3913e-05	9.36463e-05	9.38063e-05	9.12468e-05	9.33814e-05	8.86051e-05	9.39389e-05	9.3913e-05	9.3913e-05	9.36463e-05	9.38063e-05	9.12468e-05	9.33814e-05	9.09927e-05	9.39389e-05	9.3913e-05	9.3913e-05	9.36463e-05	9.38063e-05	9.12468e-05	9.33814e-05	9.11738e-05	9.39389e-05	9.3913e-05	9.3913e-05	9.36463e-05	9.38063e-05	9.12468e-05	9.33814e-05	9.11738e-05	9.39389e-05	9.3913e-05	9.3913e-05	9.36463e-05	9.38063e-05	9.12468e-05	9.33814e-05	9.11738e-05	9.39389e-05	9.3913e-05	9.3913e-05	9.36463e-05	9.38063e-05	9.12468e-05	9.33814e-05	9.11738e-05	9.39389e-05	9.3913e-05	9.3913e-05	9.36463e-05	9.38063e-05	9.12468e-05	9.33814e-05	9.11738e-05	9.39389e-05	9.3913e-05	9.3913e-05	9.36463e-05	9.38063e-05	9.12468e-05	9.33814e-05	9.11738e-05	9.39389e-05	9.3913e-05	9.3913e-05	9.36463e-05	9.38063e-05	9.12468e-05	9.33814e-05	9.11738e-05	9.39389e-05	9.3913e-05	9.3913e-05	9.36463e-05	9.38063e-05	9.12468e-05	9.33814e-05	9.11738e-05	9.39389e-05	9.3913e-05	9.3913e-05	9.36463e-05	9.38063e-05	9.12468e-05	9.33814e-05	9.11738e-05	9.39389e-05	9.3913e-05	9.3913e-05	9.36463e-05	9.38063e-05	9.12468e-05	9.33814e-05	9.11738e-05	9.39389e-05	9.3913e-05	9.3913e-05	9.36463e-05	9.38063e-05	9.12468e-05	9.33814e-05	9.11738e-05	9.39389e-05	9.3913e-05	9.3913e-05	9.36463e-05	9.38063e-05	9.12468e-05	9.33814e-05	9.11738e-05	9.39389e-05	9.3913e-05	9.3913e-05	9.36463e-05	9.38063e-05	9.12468e-05	9.33814e-05	9.11738e-05	9.39389e-05	9.3913e-05	9.3913e-05	9.36463e-05	9.38063e-05	9.12468e-05	9.33814e-05	9.11738e-05	9.39389e-05	9.3913e-05	9.3913e-05	9.36463e-05	9.38063e-05	9.12468e-05	9.33814e-05	9.11738e-05	9.39389e-05	9.3913e-05	9.3913e-05	9.36463e-05	9.38063e-05	9.12468e-05	9.33814e-05	9.11738e-05	0	0	0	0	0	0	0	0	9.51579e-05	9.51579e-05	9.51579e-05	9.51579e-05	9.51579e-05	9.51579e-05	9.51579e-05	9.51579e-05	6.83974e-05	6.83974e-05	6.83974e-05	6.83974e-05	6.83974e-05	6.83974e-05	6.83974e-05	6.83974e-05	6.83855e-05	6.83855e-05	6.83855e-05	6.83855e-05	6.83855e-05	6.83855e-05	6.83855e-05	6.83855e-05	6.8e-05	6.8e-05	6.8e-05	6.8e-05	6.8e-05	6.8e-05	6.8e-05	6.8e-05	6.79844e-05	6.79844e-05	6.79844e-05	6.79844e-05	6.79844e-05	6.79844e-05	6.79844e-05	6.79844e-05	6.79844e-05	6.79844e-05	6.79844e-05	6.79844e-05	6.79844e-05	6.79844e-05	6.79844e-05	6.79844e-05	6.79844e-05	6.79844e-05	6.79844e-05	6.79844e-05	6.79844e-05	6.79844e-05	6.79844e-05	6.79844e-05	6.79844e-05	6.79844e-05	6.79844e-05	6.79844e-05	6.79844e-05	6.79844e-05	6.79844e-05	6.79844e-05	6.79844e-05	6.79844e-05	6.79844e-05	6.79844e-05	6.79844e-05	6.79844e-05	6.79844e-05	6.79844e-05	0.000244275	8.07041e-05	6.83698e-05	6.96926e-05	6.81799e-05	6.81799e-05	6.81773e-05	6.81769e-05	2.45899e-07	0.000106301	1.22636e-05	8.72609e-07	0.000150183	4.05163e-09	6.42867e-07	6.27108e-06	1.74084e-09	1.4049e-06	1.43306e-05	9.80123e-07	0.00142116	3.75999e-09	3.71915e-07	6.01956e-06	7.78661e-09	1.04413e-05	1.42822e-05	9.81753e-07	0.0012082	3.76242e-09	3.71552e-07	6.01963e-06	2.05828e-08	3.06639e-07	1.42835e-05	9.81775e-07	0.00114471	3.76249e-09	3.71552e-07	6.01963e-06	7.61409e-09	4.3622e-06	1.42431e-05	9.60422e-07	0.00112085	3.76232e-09	3.7155e-07	6.01963e-06	1.23516e-08	2.9898e-07	1.07959e-06	4.40742e-05	0.000142611	3.70177e-09	8.72405e-06	4.5315e-07	1.64819e-08	1.19461e-05	3.21972e-08	6.818e-05	6.8244e-05	1.09119e-08	6.76935e-05	3.11954e-07	3.22317e-08	6.8232e-05	5.26988e-08	6.81717e-05	6.81718e-05	3.91565e-07	6.81713e-05	1.57809e-08	5.86471e-07	6.47743e-05	3.33196e-07	6.71731e-05	6.84945e-05	3.28753e-05	6.85356e-05	9.26165e-09	4.33433e-05	6.47778e-05	2.5703e-05	6.73872e-05	6.84471e-05	6.99546e-05	6.85856e-05	1.18662e-06	5.64614e-05	6.47779e-05	6.46479e-05	6.73867e-05	6.84471e-05	7.04213e-05	6.85857e-05	3.41108e-07	5.67071e-05	6.47779e-05	6.47777e-05	6.73867e-05	6.84471e-05	7.04281e-05	6.85857e-05	5.01231e-07	5.67091e-05	6.47779e-05	6.47779e-05	6.73867e-05	6.84471e-05	7.04281e-05	6.85857e-05	5.48249e-07	5.67092e-05	6.47779e-05	6.4625e-05	6.73867e-05	6.84471e-05	7.04281e-05	6.85857e-05	4.97333e-07	6.25897e-05	6.64551e-05	6.7604e-05	6.78858e-05	6.82857e-05	7.02716e-05	6.84033e-05	6.72297e-07	6.17971e-05	6.64513e-05	6.64956e-05	6.76982e-05	6.83045e-05	6.83505e-05	6.83549e-05	3.31332e-08	6.17965e-05	6.64513e-05	6.64514e-05	6.76981e-05	6.83044e-05	6.83491e-05	6.83549e-05	1.00752e-08	6.17965e-05	6.64513e-05	6.64513e-05	6.76981e-05	6.83044e-05	6.83491e-05	6.83549e-05	4.02059e-07	6.17965e-05	6.64513e-05	6.64513e-05	6.76981e-05	6.83044e-05	6.83491e-05	6.83549e-05	1.4057e-05	6.17965e-05	6.64513e-05	6.64513e-05	6.76981e-05	6.83044e-05	6.83491e-05	6.83549e-05	9.11833e-07	6.17965e-05	6.64513e-05	6.64513e-05	6.76981e-05	6.83044e-05	6.83491e-05	6.83549e-05	3.35245e-05	6.17965e-05	6.64513e-05	6.64513e-05	6.76981e-05	6.83044e-05	6.83491e-05	6.83549e-05	6.86493e-05	6.17965e-05	6.64513e-05	6.64513e-05	6.76981e-05	6.83044e-05	6.83491e-05	6.83549e-05	6.83661e-05	6.17965e-05	6.64513e-05	6.64513e-05	6.76981e-05	6.83044e-05	6.83491e-05	6.83549e-05	6.83714e-05	6.17965e-05	6.64513e-05	6.64513e-05	6.76981e-05	6.83044e-05	6.83491e-05	6.83549e-05	6.83714e-05	6.17965e-05	6.64513e-05	6.64513e-05	6.76981e-05	6.83044e-05	6.83491e-05	6.83549e-05	6.83714e-05	6.17965e-05	6.64513e-05	6.64513e-05	6.76981e-05	6.83044e-05	6.83491e-05	6.83549e-05	6.83714e-05	6.17965e-05	6.64513e-05	6.64513e-05	6.76981e-05	6.83044e-05	6.83491e-05	6.83549e-05	6.83714e-05	6.17965e-05	6.64513e-05	6.64513e-05	6.76981e-05	6.83044e-05	6.83491e-05	6.83549e-05	6.83714e-05	6.17965e-05	6.64513e-05	6.64513e-05	6.76981e-05	6.83044e-05	6.83491e-05	6.83549e-05	6.83714e-05	6.17965e-05	6.64513e-05	6.64513e-05	6.76981e-05	6.83044e-05	6.83491e-05	6.83549e-05	6.83714e-05	6.17965e-05	6.64513e-05	6.64513e-05	6.76981e-05	6.83044e-05	6.83491e-05	6.83549e-05	6.83714e-05	6.17965e-05	6.64513e-05	6.64513e-05	6.76981e-05	6.83044e-05	6.83491e-05	6.83549e-05	6.83714e-05	6.17965e-05	6.64513e-05	6.64513e-05	6.76981e-05	6.83044e-05	6.83491e-05	6.83549e-05	6.83714e-05	6.17965e-05	6.64513e-05	6.64513e-05	6.76981e-05	6.83044e-05	6.83491e-05	6.83549e-05	6.83714e-05	6.17965e-05	6.64513e-05	6.64513e-05	6.76981e-05	6.83044e-05	6.83491e-05	6.83549e-05	6.83714e-05	6.17965e-05	6.64513e-05	6.64513e-05	6.76981e-05	6.83044e-05	6.83491e-05	6.83549e-05	6.83714e-05	6.17965e-05	6.64513e-05	6.64513e-05	6.76981e-05	6.83044e-05	6.83491e-05	6.83549e-05	6.83714e-05	6.17965e-05	6.64513e-05	6.64513e-05	6.76981e-05	6.83044e-05	6.83491e-05	6.83549e-05	6.83714e-05	0	0	0	0	0	0	0	0	9.51579e-05	9.51579e-05	9.51579e-05	9.51579e-05	9.51579e-05	9.51579e-05	9.51579e-05	9.51579e-05	6.15008e-05	6.15008e-05	6.15008e-05	6.15008e-05	6.15008e-05	6.15008e-05	6.15008e-05	6.15008e-05	6.14896e-05	6.14896e-05	6.14896e-05	6.14896e-05	6.14896e-05	6.14896e-05	6.14896e-05	6.14896e-05	5.80955e-05	5.80955e-05	5.80955e-05	5.80955e-05	5.80955e-05	5.80955e-05	5.80955e-05	5.80955e-05	5.80765e-05	5.80765e-05	5.80765e-05	5.80765e-05	5.80765e-05	5.80765e-05	5.80765e-05	5.80765e-05	5.80765e-05	5.80765e-05	5.80765e-05	5.80765e-05	5.80765e-05	5.80765e-05	5.80765e-05	5.80765e-05	5.80765e-05	5.80765e-05	5.80765e-05	5.80765e-05	5.80765e-05	5.80765e-05	5.80765e-05	5.80765e-05	5.80765e-05	5.80765e-05	5.80765e-05	5.80765e-05	5.80765e-05	5.80765e-05	5.80765e-05	5.80765e-05	5.80765e-05	5.80765e-05	5.80765e-05	5.80765e-05	5.80765e-05	5.80765e-05	5.80765e-05	5.80765e-05	0.00529794	0.000108706	6.03617e-05	7.42584e-05	5.97766e-05	5.98268e-05	5.97587e-05	5.9749e-05	1.82005e-06	0.000162391	1.58422e-05	4.29504e-08	0.00013526	6.41987e-11	2.14003e-07	1.73443e-06	2.03094e-09	3.59625e-06	1.90241e-05	4.66163e-08	0.000929492	5.69814e-11	1.39989e-07	1.53243e-06	1.18796e-08	2.25779e-05	1.89489e-05	4.6707e-08	0.000765317	5.70126e-11	1.39815e-07	1.53244e-06	3.71027e-08	3.24846e-07	1.89508e-05	4.67083e-08	0.000718379	5.70134e-11	1.39815e-07	1.53244e-06	5.79139e-10	4.57127e-06	1.87583e-05	3.75813e-08	0.000700572	5.69391e-11	1.39792e-07	1.53244e-06	1.05232e-09	1.48319e-07	3.92462e-07	2.60158e-05	0.000118986	7.86726e-11	5.33715e-06	7.24249e-09	1.39068e-09	2.70987e-06	2.50356e-09	5.97242e-05	5.97991e-05	6.53777e-10	5.92446e-05	6.71195e-09	2.84283e-09	5.95655e-05	3.3421e-09	5.97437e-05	5.97438e-05	1.48145e-07	5.97433e-05	3.05548e-10	3.32805e-08	4.51263e-05	1.8712e-07	5.16174e-05	6.2639e-05	2.61524e-05	6.28775e-05	2.94547e-10	1.64739e-05	4.5112e-05	2.1489e-05	5.18629e-05	6.25634e-05	6.36347e-05	6.29349e-05	5.04964e-08	1.92673e-05	4.51121e-05	4.50229e-05	5.18625e-05	6.25634e-05	6.39084e-05	6.2935e-05	5.38142e-09	1.93559e-05	4.51121e-05	4.5112e-05	5.18625e-05	6.25634e-05	6.39143e-05	6.2935e-05	8.03317e-09	1.93563e-05	4.51121e-05	4.51121e-05	5.18625e-05	6.25634e-05	6.39143e-05	6.2935e-05	8.85571e-09	1.93563e-05	4.51121e-05	4.40572e-05	5.18625e-05	6.25634e-05	6.39143e-05	6.2935e-05	7.90649e-09	3.42319e-05	5.19068e-05	4.73647e-05	5.57958e-05	6.11004e-05	6.27627e-05	6.13466e-05	1.09337e-08	3.38039e-05	5.1918e-05	5.19909e-05	5.55712e-05	6.11381e-05	6.08857e-05	6.12957e-05	6.32843e-10	3.38037e-05	5.19181e-05	5.19181e-05	5.55711e-05	6.11381e-05	6.08844e-05	6.12957e-05	1.91878e-10	3.38037e-05	5.19181e-05	5.19181e-05	5.55711e-05	6.11381e-05	6.08844e-05	6.12957e-05	5.85525e-09	3.38037e-05	5.19181e-05	5.19181e-05	5.55711e-05	6.11381e-05	6.08844e-05	6.12957e-05	3.86493e-07	3.38037e-05	5.19181e-05	5.19181e-05	5.55711e-05	6.11381e-05	6.08844e-05	6.12957e-05	3.61825e-08	3.38037e-05	5.19181e-05	5.19181e-05	5.55711e-05	6.11381e-05	6.08844e-05	6.12957e-05	1.64257e-05	3.38037e-05	5.19181e-05	5.19181e-05	5.55711e-05	6.11381e-05	6.08844e-05	6.12957e-05	6.17795e-05	3.38037e-05	5.19181e-05	5.19181e-05	5.55711e-05	6.11381e-05	6.08844e-05	6.12957e-05	6.14349e-05	3.38037e-05	5.19181e-05	5.19181e-05	5.55711e-05	6.11381e-05	6.08844e-05	6.12957e-05	6.14657e-05	3.38037e-05	5.19181e-05	5.19181e-05	5.55711e-05	6.11381e-05	6.08844e-05	6.12957e-05	6.14657e-05	3.38037e-05	5.19181e-05	5.19181e-05	5.55711e-05	6.11381e-05	6.08844e-05	6.12957e-05	6.14657e-05	3.38037e-05	5.19181e-05	5.19181e-05	5.55711e-05	6.11381e-05	6.08844e-05	6.12957e-05	6.14657e-05	3.38037e-05	5.19181e-05	5.19181e-05	5.55711e-05	6.11381e-05	6.08844e-05	6.12957e-05	6.14657e-05	3.38037e-05	5.19181e-05	5.19181e-05	5.55711e-05	6.11381e-05	6.08844e-05	6.12957e-05	6.14657e-05	3.38037e-05	5.19181e-05	5.19181e-05	5.55711e-05	6.11381e-05	6.08844e-05	6.12957e-05	6.14657e-05	3.38037e-05	5.19181e-05	5.19181e-05	5.55711e-05	6.11381e-05	6.08844e-05	6.12957e-05	6.14657e-05	3.38037e-05	5.19181e-05	5.19181e-05	5.55711e-05	6.11381e-05	6.08844e-05	6.12957e-05	6.14657e-05	3.38037e-05	5.19181e-05	5.19181e-05	5.55711e-05	6.11381e-05	6.08844e-05	6.12957e-05	6.14657e-05	3.38037e-05	5.19181e-05	5.19181e-05	5.55711e-05	6.11381e-05	6.08844e-05	6.12957e-05	6.14657e-05	3.38037e-05	5.19181e-05	5.19181e-05	5.55711e-05	6.11381e-05	6.08844e-05	6.12957e-05	6.14657e-05	3.38037e-05	5.19181e-05	5.19181e-05	5.55711e-05	6.11381e-05	6.08844e-05	6.12957e-05	6.14657e-05	3.38037e-05	5.19181e-05	5.19181e-05	5.55711e-05	6.11381e-05	6.08844e-05	6.12957e-05	6.14657e-05	3.38037e-05	5.19181e-05	5.19181e-05	5.55711e-05	6.11381e-05	6.08844e-05	6.12957e-05	6.14657e-05	3.38037e-05	5.19181e-05	5.19181e-05	5.55711e-05	6.11381e-05	6.08844e-05	6.12957e-05	6.14657e-05	0	0	0	0	0	0	0	0	9.51579e-05	9.51579e-05	9.51579e-05	9.51579e-05	9.51579e-05	9.51579e-05	9.51579e-05	9.51579e-05	0.000119123	0.000119123	0.000119123	0.000119123	0.000119123	0.000119123	0.000119123	0.000119123	0.000119128	0.000119128	0.000119128	0.000119128	0.000119128	0.000119128	0.000119128	0.000119128	8.50162e-05	8.50162e-05	8.50162e-05	8.50162e-05	8.50162e-05	8.50162e-05	8.50162e-05	8.50162e-05	8.50417e-05	8.50417e-05	8.50417e-05	8.50417e-05	8.50417e-05	8.50417e-05	8.50417e-05	8.50417e-05	8.50417e-05	8.50417e-05	8.50417e-05	8.50417e-05	8.50417e-05	8.50417e-05	8.50417e-05	8.50417e-05	8.50417e-05	8.50417e-05	8.50417e-05	8.50417e-05	8.50417e-05	8.50417e-05	8.50417e-05	8.50417e-05	8.50417e-05	8.50417e-05	8.50417e-05	8.50417e-05	8.50417e-05	8.50417e-05	8.50417e-05	8.50417e-05	8.50417e-05	8.50417e-05	8.50417e-05	8.50417e-05	8.50417e-05	8.50417e-05	8.50417e-05	8.50417e-05	0.580058	0.000360658	0.000102905	0.000360658	0.000100952	0.000102905	0.000100952	0.000100672	0.973881	0.0566043	0.0941642	0.000157103	0.00974552	0.00024389	0.000922132	0.00724762	0.987506	0.0248119	0.0899913	0.000139106	0.00177006	0.000242921	0.000491992	0.0103487	0.979459	0.168864	0.0900818	0.000139031	0.0018543	0.000242784	0.00049199	0.0103488	0.972004	0.0159689	0.0900794	0.00013903	0.0018872	0.00024278	0.00049199	0.0103488	0.00230273	0.0382074	0.0882933	3.87999e-05	0.00189481	0.000237501	0.000490602	0.0103483	0.00206226	0.00516723	0.0340661	8.40057e-05	0.000158765	0.000369384	0.000186498	0.00289587	0.00169304	9.67293e-05	0.00566782	0.000100582	0.000100693	0.000624542	0.000100892	0.000355778	0.00114062	0.000100108	0.00104559	0.000100669	0.000100669	0.000510401	0.000100669	0.000167673	5.3284e-06	4.26142e-05	0.00223751	4.26147e-05	0.000133275	0.000136527	0.000133275	0.000441753	2.47345e-06	4.25937e-05	8.64207e-05	4.2653e-05	0.000133091	0.000114544	0.000133467	0.00509393	2.0432e-06	4.25937e-05	4.26155e-05	4.26531e-05	0.000133091	0.000112876	0.000133468	0.00252399	2.0362e-06	4.25937e-05	4.25937e-05	4.2653e-05	0.000133091	0.000112866	0.000133468	0.0027551	2.03611e-06	4.25937e-05	4.25937e-05	4.2653e-05	0.000133091	0.000112866	0.000133468	0.00276908	2.03611e-06	4.25937e-05	3.7018e-05	4.2653e-05	0.000133091	0.000112866	0.000133468	0.00284753	1.42205e-05	6.5466e-05	3.95034e-05	6.55573e-05	0.00011567	0.000105532	0.000115998	0.00231065	1.44151e-05	6.54883e-05	6.55929e-05	6.55129e-05	0.000115799	0.000107707	0.000115852	0.000280271	1.44153e-05	6.54883e-05	6.54884e-05	6.55127e-05	0.000115799	0.000107708	0.000115852	0.000546746	1.44153e-05	6.54883e-05	6.54883e-05	6.55127e-05	0.000115799	0.000107708	0.000115852	0.00329859	1.44153e-05	6.54883e-05	6.54883e-05	6.55127e-05	0.000115799	0.000107708	0.000115852	0.000910732	1.44153e-05	6.54883e-05	6.54883e-05	6.55127e-05	0.000115799	0.000107708	0.000115852	4.88362e-05	1.44153e-05	6.54883e-05	6.54883e-05	6.55127e-05	0.000115799	0.000107708	0.000115852	8.47747e-05	1.44153e-05	6.54883e-05	6.54883e-05	6.55127e-05	0.000115799	0.000107708	0.000115852	0.000121342	1.44153e-05	6.54883e-05	6.54883e-05	6.55127e-05	0.000115799	0.000107708	0.000115852	0.000118746	1.44153e-05	6.54883e-05	6.54883e-05	6.55127e-05	0.000115799	0.000107708	0.000115852	0.000118868	1.44153e-05	6.54883e-05	6.54883e-05	6.55127e-05	0.000115799	0.000107708	0.000115852	0.000118868	1.44153e-05	6.54883e-05	6.54883e-05	6.55127e-05	0.000115799	0.000107708	0.000115852	0.000118868	1.44153e-05	6.54883e-05	6.54883e-05	6.55127e-05	0.000115799	0.000107708	0.000115852	0.000118868	1.44153e-05	6.54883e-05	6.54883e-05	6.55127e-05	0.000115799	0.000107708	0.000115852	0.000118868	1.44153e-05	6.54883e-05	6.54883e-05	6.55127e-05	0.000115799	0.000107708	0.000115852	0.000118868	1.44153e-05	6.54883e-05	6.54883e-05	6.55127e-05	0.000115799	0.000107708	0.000115852	0.000118868	1.44153e-05	6.54883e-05	6.54883e-05	6.55127e-05	0.000115799	0.000107708	0.000115852	0.000118868	1.44153e-05	6.54883e-05	6.54883e-05	6.55127e-05	0.000115799	0.000107708	0.000115852	0.000118868	1.44153e-05	6.54883e-05	6.54883e-05	6.55127e-05	0.000115799	0.000107708	0.000115852	0.000118868	1.44153e-05	6.54883e-05	6.54883e-05	6.55127e-05	0.000115799	0.000107708	0.000115852	0.000118868	1.44153e-05	6.54883e-05	6.54883e-05	6.55127e-05	0.000115799	0.000107708	0.000115852	0.000118868	1.44153e-05	6.54883e-05	6.54883e-05	6.55127e-05	0.000115799	0.000107708	0.000115852	0.000118868	1.44153e-05	6.54883e-05	6.54883e-05	6.55127e-05	0.000115799	0.000107708	0.000115852	0.000118868	1.44153e-05	6.54883e-05	6.54883e-05	6.55127e-05	0.000115799	0.000107708	0.000115852	0.000118868	1.44153e-05	6.54883e-05	6.54883e-05	6.55127e-05	0.000115799	0.000107708	0.000115852	0.000118868	0	0	0	0	0	0	0	0	9.51579e-05	9.51579e-05	9.51579e-05	9.51579e-05	9.51579e-05	9.51579e-05	9.51579e-05	9.51579e-05	8.32158e-05	8.32158e-05	8.32158e-05	8.32158e-05	8.32158e-05	8.32158e-05	8.32158e-05	8.32158e-05	8.32087e-05	8.32087e-05	8.32087e-05	8.32087e-05	8.32087e-05	8.32087e-05	8.32087e-05	8.32087e-05	2.51364e-05	2.51364e-05	2.51364e-05	2.51364e-05	2.51364e-05	2.51364e-05	2.51364e-05	2.51364e-05	2.51311e-05	2.51311e-05	2.51311e-05	2.51311e-05	2.51311e-05	2.51311e-05	2.51311e-05	2.51311e-05	2.51311e-05	2.51311e-05	2.51311e-05	2.51311e-05	2.51311e-05	2.51311e-05	2.51311e-05	2.51311e-05	2.51311e-05	2.51311e-05	2.51311e-05	2.51311e-05	2.51311e-05	2.51311e-05	2.51311e-05	2.51311e-05	2.51311e-05	2.51311e-05	2.51311e-05	2.51311e-05	2.51311e-05	2.51311e-05	2.51311e-05	2.51311e-05	2.51311e-05	2.51311e-05	2.51311e-05	2.51311e-05	2.51311e-05	2.51311e-05	2.51311e-05	2.51311e-05	0.904078	0.000236182	4.70409e-05	0.00405937	4.61932e-05	5.68282e-05	4.70409e-05	4.57454e-05	0.0220327	0.00135131	0.000144573	2.44848e-06	0.000340698	2.13115e-07	0.000473406	0.00332217	0.00233823	5.22046e-05	0.000137663	2.51668e-06	0.000864128	1.91732e-07	0.000295271	0.00461468	0.00142212	0.000421923	0.000137806	2.5154e-06	0.000915866	1.9178e-07	0.000294948	0.00461473	0.00105564	4.93435e-06	0.000137802	2.51538e-06	0.000931173	1.91781e-07	0.000294948	0.00461473	4.70198e-09	2.97536e-05	0.000133946	2.82193e-08	0.000927691	1.54306e-07	0.000286694	0.00461259	6.20164e-09	7.79785e-07	2.84115e-06	1.72512e-05	8.36321e-05	2.34725e-07	9.07349e-05	1.40745e-06	7.32362e-09	2.04793e-06	1.67383e-08	4.56791e-05	4.57673e-05	2.15011e-06	4.57578e-05	2.17101e-07	1.18309e-08	4.53696e-05	2.82635e-08	4.57252e-05	4.57253e-05	0.000201367	4.57251e-05	1.17232e-07	6.97529e-11	1.17874e-05	1.64647e-06	2.21462e-06	0.000123553	5.85733e-05	0.000108017	7.99131e-07	1.5819e-08	1.1806e-05	8.94533e-06	2.22484e-06	0.000123169	4.6368e-05	0.000108056	3.76119e-05	1.90484e-08	1.1806e-05	1.18105e-05	2.22484e-06	0.000123169	4.57776e-05	0.000108056	2.36864e-06	1.90324e-08	1.1806e-05	1.1806e-05	2.22484e-06	0.000123169	4.57756e-05	0.000108056	2.58438e-06	1.90315e-08	1.1806e-05	1.1806e-05	2.22484e-06	0.000123169	4.57756e-05	0.000108056	2.59494e-06	1.90315e-08	1.1806e-05	7.18193e-06	2.22484e-06	0.000123169	4.57756e-05	0.000108056	2.66456e-06	9.32364e-07	2.32527e-05	8.40272e-06	1.01096e-05	7.49302e-05	4.57756e-05	7.03049e-05	1.62312e-06	9.34124e-07	2.32205e-05	2.3266e-05	1.007e-05	7.51149e-05	4.575e-05	7.02679e-05	2.40067e-07	9.34127e-07	2.32205e-05	2.32205e-05	1.00699e-05	7.5115e-05	4.57494e-05	7.02678e-05	7.49119e-07	9.34127e-07	2.32205e-05	2.32205e-05	1.00699e-05	7.5115e-05	4.57494e-05	7.02678e-05	2.86711e-06	9.34127e-07	2.32205e-05	2.32205e-05	1.00699e-05	7.5115e-05	4.57494e-05	7.02678e-05	8.51355e-07	9.34127e-07	2.32205e-05	2.32205e-05	1.00699e-05	7.5115e-05	4.57494e-05	7.02678e-05	5.95258e-08	9.34127e-07	2.32205e-05	2.32205e-05	1.00699e-05	7.5115e-05	4.57494e-05	7.02678e-05	2.00085e-05	9.34127e-07	2.32205e-05	2.32205e-05	1.00699e-05	7.5115e-05	4.57494e-05	7.02678e-05	9.26445e-05	9.34127e-07	2.32205e-05	2.32205e-05	1.00699e-05	7.5115e-05	4.57494e-05	7.02678e-05	8.07054e-05	9.34127e-07	2.32205e-05	2.32205e-05	1.00699e-05	7.5115e-05	4.57494e-05	7.02678e-05	8.08448e-05	9.34127e-07	2.32205e-05	2.32205e-05	1.00699e-05	7.5115e-05	4.57494e-05	7.02678e-05	8.08449e-05	9.34127e-07	2.32205e-05	2.32205e-05	1.00699e-05	7.5115e-05	4.57494e-05	7.02678e-05	8.08449e-05	9.34127e-07	2.32205e-05	2.32205e-05	1.00699e-05	7.5115e-05	4.57494e-05	7.02678e-05	8.08449e-05	9.34127e-07	2.32205e-05	2.32205e-05	1.00699e-05	7.5115e-05	4.57494e-05	7.02678e-05	8.08449e-05	9.34127e-07	2.32205e-05	2.32205e-05	1.00699e-05	7.5115e-05	4.57494e-05	7.02678e-05	8.08449e-05	9.34127e-07	2.32205e-05	2.32205e-05	1.00699e-05	7.5115e-05	4.57494e-05	7.02678e-05	8.08449e-05	9.34127e-07	2.32205e-05	2.32205e-05	1.00699e-05	7.5115e-05	4.57494e-05	7.02678e-05	8.08449e-05	9.34127e-07	2.32205e-05	2.32205e-05	1.00699e-05	7.5115e-05	4.57494e-05	7.02678e-05	8.08449e-05	9.34127e-07	2.32205e-05	2.32205e-05	1.00699e-05	7.5115e-05	4.57494e-05	7.02678e-05	8.08449e-05	9.34127e-07	2.32205e-05	2.32205e-05	1.00699e-05	7.5115e-05	4.57494e-05	7.02678e-05	8.08449e-05	9.34127e-07	2.32205e-05	2.32205e-05	1.00699e-05	7.5115e-05	4.57494e-05	7.02678e-05	8.08449e-05	9.34127e-07	2.32205e-05	2.32205e-05	1.00699e-05	7.5115e-05	4.57494e-05	7.02678e-05	8.08449e-05	9.34127e-07	2.32205e-05	2.32205e-05	1.00699e-05	7.5115e-05	4.57494e-05	7.02678e-05	8.08449e-05	9.34127e-07	2.32205e-05	2.32205e-05	1.00699e-05	7.5115e-05	4.57494e-05	7.02678e-05	8.08449e-05	9.34127e-07	2.32205e-05	2.32205e-05	1.00699e-05	7.5115e-05	4.57494e-05	7.02678e-05	8.08449e-05	0	0	0	0	0	0	0	0	9.51579e-05	9.51579e-05	9.51579e-05	9.51579e-05	9.51579e-05	9.51579e-05	9.51579e-05	9.51579e-05	9.00828e-05	9.00828e-05	9.00828e-05	9.00828e-05	9.00828e-05	9.00828e-05	9.00828e-05	9.00828e-05	9.00822e-05	9.00822e-05	9.00822e-05	9.00822e-05	9.00822e-05	9.00822e-05	9.00822e-05	9.00822e-05	7.01515e-06	7.01515e-06	7.01515e-06	7.01515e-06	7.01515e-06	7.01515e-06	7.01515e-06	7.01515e-06	7.01435e-06	7.01435e-06	7.01435e-06	7.01435e-06	7.01435e-06	7.01435e-06	7.01435e-06	7.01435e-06	7.01435e-06	7.01435e-06	7.01435e-06	7.01435e-06	7.01435e-06	7.01435e-06	7.01435e-06	7.01435e-06	7.01435e-06	7.01435e-06	7.01435e-06	7.01435e-06	7.01435e-06	7.01435e-06	7.01435e-06	7.01435e-06	7.01435e-06	7.01435e-06	7.01435e-06	7.01435e-06	7.01435e-06	7.01435e-06	7.01435e-06	7.01435e-06	7.01435e-06	7.01435e-06	7.01435e-06	7.01435e-06	7.01435e-06	7.01435e-06	7.01435e-06	7.01435e-06	0.256435	9.00721e-05	2.5695e-05	0.256435	2.5695e-05	9.00721e-05	2.97551e-05	2.52073e-05	0.216595	2.6762e-07	1.06846e-08	0.997	1.37886e-07	0.0281342	5.32711e-06	4.0141e-07	0.715216	8.40566e-07	1.10254e-08	0.997438	8.93776e-07	0.0307278	9.83961e-06	2.81505e-07	0.777042	7.02675e-08	1.10175e-08	0.997439	8.71807e-07	0.0307464	9.84606e-06	2.81502e-07	0.810345	7.9771e-06	1.10177e-08	0.997439	8.62032e-07	0.0307468	9.84607e-06	2.81502e-07	0.00033029	5.45142e-08	1.07781e-08	0.0276068	8.39581e-07	0.00877438	8.31764e-06	2.80707e-07	0.000295864	3.11858e-06	4.62243e-07	6.59665e-05	1.42171e-05	0.00325752	1.71233e-05	0.000357608	0.000348572	0.000354985	8.97913e-05	2.51795e-05	2.51274e-05	0.000273281	2.51163e-05	0.00351103	0.000427935	2.54601e-05	0.00850005	2.51359e-05	2.51359e-05	8.81238e-06	2.51359e-05	0.00998828	5.87982e-08	1.20943e-05	5.26704e-05	4.06281e-08	0.000208934	4.32804e-06	9.75017e-05	0.00802221	2.40712e-09	1.21001e-05	5.08567e-06	4.04574e-08	0.000209552	4.69694e-06	9.7328e-05	0.000157796	3.1694e-09	1.21002e-05	1.2092e-05	4.04574e-08	0.000209553	4.79932e-06	9.73276e-05	0.00250565	3.18028e-09	1.21002e-05	1.21001e-05	4.04574e-08	0.000209553	4.79984e-06	9.73276e-05	0.00219779	3.18051e-09	1.21002e-05	1.21002e-05	4.04574e-08	0.000209553	4.79984e-06	9.73276e-05	0.00216393	3.18051e-09	1.21002e-05	4.1966e-06	4.04574e-08	0.000209553	4.79984e-06	9.73276e-05	0.00212834	2.84749e-07	1.74443e-05	4.40768e-06	1.00632e-06	7.26868e-05	1.10736e-05	4.94176e-05	0.00111864	2.80643e-07	1.74394e-05	1.73854e-05	1.00977e-06	7.25216e-05	1.08845e-05	4.94955e-05	0.0130205	2.80639e-07	1.74394e-05	1.74394e-05	1.00977e-06	7.25213e-05	1.08843e-05	4.94956e-05	0.0128576	2.80639e-07	1.74394e-05	1.74394e-05	1.00977e-06	7.25213e-05	1.08843e-05	4.94956e-05	0.00205431	2.80639e-07	1.74394e-05	1.74394e-05	1.00977e-06	7.25213e-05	1.08843e-05	4.94956e-05	0.00493483	2.80639e-07	1.74394e-05	1.74394e-05	1.00977e-06	7.25213e-05	1.08843e-05	4.94956e-05	0.113398	2.80639e-07	1.74394e-05	1.74394e-05	1.00977e-06	7.25213e-05	1.08843e-05	4.94956e-05	0.00056883	2.80639e-07	1.74394e-05	1.74394e-05	1.00977e-06	7.25213e-05	1.08843e-05	4.94956e-05	0.000117851	2.80639e-07	1.74394e-05	1.74394e-05	1.00977e-06	7.25213e-05	1.08843e-05	4.94956e-05	7.62205e-05	2.80639e-07	1.74394e-05	1.74394e-05	1.00977e-06	7.25213e-05	1.08843e-05	4.94956e-05	7.60626e-05	2.80639e-07	1.74394e-05	1.74394e-05	1.00977e-06	7.25213e-05	1.08843e-05	4.94956e-05	7.60624e-05	2.80639e-07	1.74394e-05	1.74394e-05	1.00977e-06	7.25213e-05	1.08843e-05	4.94956e-05	7.60624e-05	2.80639e-07	1.74394e-05	1.74394e-05	1.00977e-06	7.25213e-05	1.08843e-05	4.94956e-05	7.60624e-05	2.80639e-07	1.74394e-05	1.74394e-05	1.00977e-06	7.25213e-05	1.08843e-05	4.94956e-05	7.60624e-05	2.80639e-07	1.74394e-05	1.74394e-05	1.00977e-06	7.25213e-05	1.08843e-05	4.94956e-05	7.60624e-05	2.80639e-07	1.74394e-05	1.74394e-05	1.00977e-06	7.25213e-05	1.08843e-05	4.94956e-05	7.60624e-05	2.80639e-07	1.74394e-05	1.74394e-05	1.00977e-06	7.25213e-05	1.08843e-05	4.94956e-05	7.60624e-05	2.80639e-07	1.74394e-05	1.74394e-05	1.00977e-06	7.25213e-05	1.08843e-05	4.94956e-05	7.60624e-05	2.80639e-07	1.74394e-05	1.74394e-05	1.00977e-06	7.25213e-05	1.08843e-05	4.94956e-05	7.60624e-05	2.80639e-07	1.74394e-05	1.74394e-05	1.00977e-06	7.25213e-05	1.08843e-05	4.94956e-05	7.60624e-05	2.80639e-07	1.74394e-05	1.74394e-05	1.00977e-06	7.25213e-05	1.08843e-05	4.94956e-05	7.60624e-05	2.80639e-07	1.74394e-05	1.74394e-05	1.00977e-06	7.25213e-05	1.08843e-05	4.94956e-05	7.60624e-05	2.80639e-07	1.74394e-05	1.74394e-05	1.00977e-06	7.25213e-05	1.08843e-05	4.94956e-05	7.60624e-05	2.80639e-07	1.74394e-05	1.74394e-05	1.00977e-06	7.25213e-05	1.08843e-05	4.94956e-05	7.60624e-05	2.80639e-07	1.74394e-05	1.74394e-05	1.00977e-06	7.25213e-05	1.08843e-05	4.94956e-05	7.60624e-05	0	0	0	0	0	0	0	0	9.51579e-05	9.51579e-05	9.51579e-05	9.51579e-05	9.51579e-05	9.51579e-05	9.51579e-05	9.51579e-05	0.000109236	0.000109236	0.000109236	0.000109236	0.000109236	0.000109236	0.000109236	0.000109236	0.000109238	0.000109238	0.000109238	0.000109238	0.000109238	0.000109238	0.000109238	0.000109238	4.0931e-06	4.0931e-06	4.0931e-06	4.0931e-06	4.0931e-06	4.0931e-06	4.0931e-06	4.0931e-06	4.09438e-06	4.09438e-06	4.09438e-06	4.09438e-06	4.09438e-06	4.09438e-06	4.09438e-06	4.09438e-06	4.09438e-06	4.09438e-06	4.09438e-06	4.09438e-06	4.09438e-06	4.09438e-06	4.09438e-06	4.09438e-06	4.09438e-06	4.09438e-06	4.09438e-06	4.09438e-06	4.09438e-06	4.09438e-06	4.09438e-06	4.09438e-06	4.09438e-06	4.09438e-06	4.09438e-06	4.09438e-06	4.09438e-06	4.09438e-06	4.09438e-06	4.09438e-06	4.09438e-06	4.09438e-06	4.09438e-06	4.09438e-06	4.09438e-06	4.09438e-06	4.09438e-06	4.09438e-06	0.00188198	3.84859e-05	2.13696e-05	0.813437	2.17617e-05	0.00188198	3.84859e-05	2.13696e-05	0.13853	0.000450367	0.000610131	0.995827	0.000178351	0.00660296	3.39539e-06	5.03469e-06	0.18666	0.00044504	0.000658085	0.995595	6.84986e-05	0.0069886	2.39915e-06	4.92959e-06	0.322923	0.000951011	0.000657028	0.995598	6.26828e-05	0.00698644	2.40034e-06	4.92963e-06	0.430928	0.00128286	0.000657055	0.995598	6.10912e-05	0.00698639	2.40035e-06	4.92963e-06	0.00962037	0.000702455	0.000650387	0.00109608	5.87901e-05	7.89231e-05	1.31926e-06	4.87957e-06	0.0087011	0.00103919	0.00279215	3.62276e-05	2.55128e-05	7.29414e-05	7.2982e-06	0.000775768	0.00749689	0.000150101	0.0127436	2.11587e-05	2.11501e-05	2.39967e-05	2.11061e-05	0.00063736	0.00509198	2.12238e-05	0.0802569	2.11517e-05	2.11517e-05	1.88295e-06	2.11517e-05	0.000148262	2.45313e-06	4.39607e-05	0.00902897	5.48471e-09	0.000322294	4.67049e-08	4.39607e-05	0.000152147	8.31839e-08	4.38889e-05	5.91925e-05	5.47412e-09	0.000322729	7.06115e-08	4.40088e-05	0.00035378	7.08359e-08	4.38889e-05	4.38492e-05	5.47412e-09	0.00032273	7.08549e-08	4.40089e-05	0.00137912	7.08502e-08	4.38889e-05	4.38888e-05	5.47412e-09	0.00032273	7.08561e-08	4.40089e-05	0.00164146	7.08521e-08	4.38889e-05	4.38889e-05	5.47412e-09	0.00032273	7.08561e-08	4.40089e-05	0.00171244	7.08521e-08	4.38889e-05	1.12422e-05	5.47412e-09	0.00032273	7.08561e-08	4.40089e-05	0.00163497	1.22244e-06	3.04436e-05	1.03231e-05	3.39951e-07	8.26845e-05	1.22251e-06	3.05268e-05	0.00131092	1.22542e-06	3.04856e-05	3.04779e-05	3.40521e-07	8.25873e-05	1.22593e-06	3.05019e-05	0.00031728	1.22542e-06	3.04856e-05	3.04856e-05	3.40521e-07	8.25872e-05	1.22594e-06	3.05019e-05	0.000531091	1.22542e-06	3.04856e-05	3.04856e-05	3.40521e-07	8.25872e-05	1.22594e-06	3.05019e-05	0.00395373	1.22542e-06	3.04856e-05	3.04856e-05	3.40521e-07	8.25872e-05	1.22594e-06	3.05019e-05	0.0211715	1.22542e-06	3.04856e-05	3.04856e-05	3.40521e-07	8.25872e-05	1.22594e-06	3.05019e-05	0.00594189	1.22542e-06	3.04856e-05	3.04856e-05	3.40521e-07	8.25872e-05	1.22594e-06	3.05019e-05	0.000257011	1.22542e-06	3.04856e-05	3.04856e-05	3.40521e-07	8.25872e-05	1.22594e-06	3.05019e-05	0.000118553	1.22542e-06	3.04856e-05	3.04856e-05	3.40521e-07	8.25872e-05	1.22594e-06	3.05019e-05	6.01301e-05	1.22542e-06	3.04856e-05	3.04856e-05	3.40521e-07	8.25872e-05	1.22594e-06	3.05019e-05	6.00866e-05	1.22542e-06	3.04856e-05	3.04856e-05	3.40521e-07	8.25872e-05	1.22594e-06	3.05019e-05	6.00866e-05	1.22542e-06	3.04856e-05	3.04856e-05	3.40521e-07	8.25872e-05	1.22594e-06	3.05019e-05	6.00866e-05	1.22542e-06	3.04856e-05	3.04856e-05	3.40521e-07	8.25872e-05	1.22594e-06	3.05019e-05	6.00866e-05	1.22542e-06	3.04856e-05	3.04856e-05	3.40521e-07	8.25872e-05	1.22594e-06	3.05019e-05	6.00866e-05	1.22542e-06	3.04856e-05	3.04856e-05	3.40521e-07	8.25872e-05	1.22594e-06	3.05019e-05	6.00866e-05	1.22542e-06	3.04856e-05	3.04856e-05	3.40521e-07	8.25872e-05	1.22594e-06	3.05019e-05	6.00866e-05	1.22542e-06	3.04856e-05	3.04856e-05	3.40521e-07	8.25872e-05	1.22594e-06	3.05019e-05	6.00866e-05	1.22542e-06	3.04856e-05	3.04856e-05	3.40521e-07	8.25872e-05	1.22594e-06	3.05019e-05	6.00866e-05	1.22542e-06	3.04856e-05	3.04856e-05	3.40521e-07	8.25872e-05	1.22594e-06	3.05019e-05	6.00866e-05	1.22542e-06	3.04856e-05	3.04856e-05	3.40521e-07	8.25872e-05	1.22594e-06	3.05019e-05	6.00866e-05	1.22542e-06	3.04856e-05	3.04856e-05	3.40521e-07	8.25872e-05	1.22594e-06	3.05019e-05	6.00866e-05	1.22542e-06	3.04856e-05	3.04856e-05	3.40521e-07	8.25872e-05	1.22594e-06	3.05019e-05	6.00866e-05	1.22542e-06	3.04856e-05	3.04856e-05	3.40521e-07	8.25872e-05	1.22594e-06	3.05019e-05	6.00866e-05	1.22542e-06	3.04856e-05	3.04856e-05	3.40521e-07	8.25872e-05	1.22594e-06	3.05019e-05	6.00866e-05	1.22542e-06	3.04856e-05	3.04856e-05	3.40521e-07	8.25872e-05	1.22594e-06	3.05019e-05	6.00866e-05	0	0	0	0	0	0	0	0	9.51579e-05	9.51579e-05	9.51579e-05	9.51579e-05	9.51579e-05	9.51579e-05	9.51579e-05	9.51579e-05	0.000106356	0.000106356	0.000106356	0.000106356	0.000106356	0.000106356	0.000106356	0.000106356	0.000106363	0.000106363	0.000106363	0.000106363	0.000106363	0.000106363	0.000106363	0.000106363	8.28314e-06	8.28314e-06	8.28314e-06	8.28314e-06	8.28314e-06	8.28314e-06	8.28314e-06	8.28314e-06	8.28317e-06	8.28317e-06	8.28317e-06	8.28317e-06	8.28317e-06	8.28317e-06	8.28317e-06	8.28317e-06	8.28317e-06	8.28317e-06	8.28317e-06	8.28317e-06	8.28317e-06	8.28317e-06	8.28317e-06	8.28317e-06	8.28317e-06	8.28317e-06	8.28317e-06	8.28317e-06	8.28317e-06	8.28317e-06	8.28317e-06	8.28317e-06	8.28317e-06	8.28317e-06	8.28317e-06	8.28317e-06	8.28317e-06	8.28317e-06	8.28317e-06	8.28317e-06	8.28317e-06	8.28317e-06	8.28317e-06	8.28317e-06	8.28317e-06	8.28317e-06	8.28317e-06	8.28317e-06	0.000106363	3.51373e-05	2.97669e-05	0.289397	3.03428e-05	0.289397	0.000106363	3.03428e-05	0.000891622	9.76002e-07	5.39682e-07	0.988255	1.01751e-06	0.999027	0.00067554	1.92812e-05	0.032235	8.86811e-06	5.02078e-07	0.988855	1.38136e-06	0.999099	0.00119321	1.68909e-05	0.016527	1.0021e-06	5.02855e-07	0.988847	1.49998e-06	0.999099	0.00119405	1.68907e-05	0.0106681	5.35e-05	5.02835e-07	0.988847	1.53749e-06	0.999099	0.00119405	1.68907e-05	0.00263883	1.93959e-06	5.01416e-07	0.00642059	1.51858e-06	0.0748041	0.000333486	1.65233e-05	0.00202164	5.13055e-05	1.03452e-05	5.79525e-05	1.60545e-05	0.0434098	7.92424e-05	0.00137027	0.00201676	0.000228022	0.000710781	2.97103e-05	2.96677e-05	0.00769899	2.97838e-05	0.00479066	0.00181531	2.98778e-05	0.0205478	2.9684e-05	2.9684e-05	0.000311491	2.96841e-05	0.037537	0.00012928	0.000115143	0.000867055	4.79796e-08	0.00024673	5.43648e-09	1.42824e-05	0.0106442	5.08645e-06	0.000115221	9.71523e-05	4.78126e-08	0.000247135	3.65996e-09	1.42613e-05	0.000155417	5.59041e-06	0.000115221	0.000115298	4.78128e-08	0.000247136	3.68961e-09	1.42613e-05	0.00105188	5.58938e-06	0.000115221	0.000115221	4.78128e-08	0.000247136	3.68966e-09	1.42613e-05	0.000806836	5.5895e-06	0.000115221	0.000115221	4.78128e-08	0.000247136	3.68966e-09	1.42613e-05	0.000763017	5.5895e-06	0.000115221	3.99637e-05	4.78128e-08	0.000247136	3.68966e-09	1.42613e-05	0.000799036	1.28954e-05	5.85033e-05	3.48391e-05	1.18928e-06	8.57252e-05	3.30332e-07	2.05598e-05	0.000989327	1.28619e-05	5.84751e-05	5.83583e-05	1.19271e-06	8.56299e-05	3.31315e-07	2.05863e-05	0.0148985	1.28619e-05	5.84751e-05	5.84749e-05	1.19271e-06	8.56297e-05	3.31315e-07	2.05864e-05	0.0380456	1.28619e-05	5.84751e-05	5.84751e-05	1.19271e-06	8.56297e-05	3.31315e-07	2.05864e-05	0.00243832	1.28619e-05	5.84751e-05	5.84751e-05	1.19271e-06	8.56297e-05	3.31315e-07	2.05864e-05	0.000511589	1.28619e-05	5.84751e-05	5.84751e-05	1.19271e-06	8.56297e-05	3.31315e-07	2.05864e-05	0.00937749	1.28619e-05	5.84751e-05	5.84751e-05	1.19271e-06	8.56297e-05	3.31315e-07	2.05864e-05	0.000129421	1.28619e-05	5.84751e-05	5.84751e-05	1.19271e-06	8.56297e-05	3.31315e-07	2.05864e-05	4.28858e-05	1.28619e-05	5.84751e-05	5.84751e-05	1.19271e-06	8.56297e-05	3.31315e-07	2.05864e-05	2.97047e-05	1.28619e-05	5.84751e-05	5.84751e-05	1.19271e-06	8.56297e-05	3.31315e-07	2.05864e-05	2.96736e-05	1.28619e-05	5.84751e-05	5.84751e-05	1.19271e-06	8.56297e-05	3.31315e-07	2.05864e-05	2.96736e-05	1.28619e-05	5.84751e-05	5.84751e-05	1.19271e-06	8.56297e-05	3.31315e-07	2.05864e-05	2.96736e-05	1.28619e-05	5.84751e-05	5.84751e-05	1.19271e-06	8.56297e-05	3.31315e-07	2.05864e-05	2.96736e-05	1.28619e-05	5.84751e-05	5.84751e-05	1.19271e-06	8.56297e-05	3.31315e-07	2.05864e-05	2.96736e-05	1.28619e-05	5.84751e-05	5.84751e-05	1.19271e-06	8.56297e-05	3.31315e-07	2.05864e-05	2.96736e-05	1.28619e-05	5.84751e-05	5.84751e-05	1.19271e-06	8.56297e-05	3.31315e-07	2.05864e-05	2.96736e-05	1.28619e-05	5.84751e-05	5.84751e-05	1.19271e-06	8.56297e-05	3.31315e-07	2.05864e-05	2.96736e-05	1.28619e-05	5.84751e-05	5.84751e-05	1.19271e-06	8.56297e-05	3.31315e-07	2.05864e-05	2.96736e-05	1.28619e-05	5.84751e-05	5.84751e-05	1.19271e-06	8.56297e-05	3.31315e-07	2.05864e-05	2.96736e-05	1.28619e-05	5.84751e-05	5.84751e-05	1.19271e-06	8.56297e-05	3.31315e-07	2.05864e-05	2.96736e-05	1.28619e-05	5.84751e-05	5.84751e-05	1.19271e-06	8.56297e-05	3.31315e-07	2.05864e-05	2.96736e-05	1.28619e-05	5.84751e-05	5.84751e-05	1.19271e-06	8.56297e-05	3.31315e-07	2.05864e-05	2.96736e-05	1.28619e-05	5.84751e-05	5.84751e-05	1.19271e-06	8.56297e-05	3.31315e-07	2.05864e-05	2.96736e-05	1.28619e-05	5.84751e-05	5.84751e-05	1.19271e-06	8.56297e-05	3.31315e-07	2.05864e-05	2.96736e-05	1.28619e-05	5.84751e-05	5.84751e-05	1.19271e-06	8.56297e-05	3.31315e-07	2.05864e-05	2.96736e-05	0	0	0	0	0	0	0	0	9.51579e-05	9.51579e-05	9.51579e-05	9.51579e-05	9.51579e-05	9.51579e-05	9.51579e-05	9.51579e-05	6.58469e-05	6.58469e-05	6.58469e-05	6.58469e-05	6.58469e-05	6.58469e-05	6.58469e-05	6.58469e-05	6.58479e-05	6.58479e-05	6.58479e-05	6.58479e-05	6.58479e-05	6.58479e-05	6.58479e-05	6.58479e-05	1.98917e-05	1.98917e-05	1.98917e-05	1.98917e-05	1.98917e-05	1.98917e-05	1.98917e-05	1.98917e-05	1.98848e-05	1.98848e-05	1.98848e-05	1.98848e-05	1.98848e-05	1.98848e-05	1.98848e-05	1.98848e-05	1.98848e-05	1.98848e-05	1.98848e-05	1.98848e-05	1.98848e-05	1.98848e-05	1.98848e-05	1.98848e-05	1.98848e-05	1.98848e-05	1.98848e-05	1.98848e-05	1.98848e-05	1.98848e-05	1.98848e-05	1.98848e-05	1.98848e-05	1.98848e-05	1.98848e-05	1.98848e-05	1.98848e-05	1.98848e-05	1.98848e-05	1.98848e-05	1.98848e-05	1.98848e-05	1.98848e-05	1.98848e-05	1.98848e-05	1.98848e-05	1.98848e-05	1.98848e-05	4.49652e-05	3.7221e-05	3.61959e-05	0.00321465	3.65502e-05	0.881763	0.000186886	3.7221e-05	2.04802e-05	3.34762e-07	3.36362e-07	0.000170906	2.89317e-07	0.00234001	4.64472e-07	2.26088e-09	3.15797e-07	4.50434e-05	3.89331e-07	0.000163836	1.67749e-07	0.00222815	1.58016e-06	1.057e-09	1.36474e-06	1.07934e-06	3.88111e-07	0.000164088	1.42312e-07	0.00222789	1.58028e-06	1.05698e-09	3.36102e-06	2.73739e-05	3.88142e-07	0.000164092	1.3535e-07	0.00222789	1.58027e-06	1.05698e-09	3.51202e-06	1.23571e-06	3.87961e-07	1.84119e-06	1.31386e-07	1.08327e-08	3.05879e-07	1.02739e-09	4.24521e-06	1.0192e-05	3.38587e-07	2.64035e-05	1.35423e-05	1.60809e-08	5.26982e-06	2.85693e-10	4.13785e-06	6.8917e-06	6.827e-07	3.61779e-05	3.61288e-05	4.57903e-08	3.59676e-05	1.36876e-08	4.25188e-06	3.61091e-05	5.16052e-06	3.61772e-05	3.61771e-05	3.91654e-07	3.61771e-05	3.31628e-08	6.66882e-06	8.54624e-05	9.47404e-05	1.75216e-06	9.77549e-05	7.83434e-09	9.32605e-06	9.5176e-09	5.12355e-05	8.52963e-05	0.000114982	1.75296e-06	9.79324e-05	1.52015e-08	9.31835e-06	1.57641e-10	3.64063e-05	8.52961e-05	8.52586e-05	1.75295e-06	9.79328e-05	1.53969e-08	9.31835e-06	1.10002e-10	3.65384e-05	8.52961e-05	8.52962e-05	1.75295e-06	9.79328e-05	1.53982e-08	9.31835e-06	9.88882e-11	3.65395e-05	8.52961e-05	8.52961e-05	1.75295e-06	9.79328e-05	1.53982e-08	9.31835e-06	1.00006e-10	3.65395e-05	8.52961e-05	5.18894e-05	1.75295e-06	9.79328e-05	1.53982e-08	9.31835e-06	9.20854e-11	3.65395e-05	5.5496e-05	4.80834e-05	7.96535e-06	5.95771e-05	7.54368e-07	1.83531e-05	2.25845e-10	3.61711e-05	5.55856e-05	5.55611e-05	7.96341e-06	5.94801e-05	7.38752e-07	1.83714e-05	8.80876e-09	3.6171e-05	5.55857e-05	5.55857e-05	7.96342e-06	5.948e-05	7.38752e-07	1.83714e-05	1.49566e-09	3.6171e-05	5.55857e-05	5.55857e-05	7.96342e-06	5.948e-05	7.38752e-07	1.83714e-05	5.08995e-11	3.6171e-05	5.55857e-05	5.55857e-05	7.96342e-06	5.948e-05	7.38752e-07	1.83714e-05	1.79029e-09	3.6171e-05	5.55857e-05	5.55857e-05	7.96342e-06	5.948e-05	7.38752e-07	1.83714e-05	4.09383e-07	3.6171e-05	5.55857e-05	5.55857e-05	7.96342e-06	5.948e-05	7.38752e-07	1.83714e-05	5.95062e-06	3.6171e-05	5.55857e-05	5.55857e-05	7.96342e-06	5.948e-05	7.38752e-07	1.83714e-05	8.85696e-06	3.6171e-05	5.55857e-05	5.55857e-05	7.96342e-06	5.948e-05	7.38752e-07	1.83714e-05	1.27532e-05	3.6171e-05	5.55857e-05	5.55857e-05	7.96342e-06	5.948e-05	7.38752e-07	1.83714e-05	1.27436e-05	3.6171e-05	5.55857e-05	5.55857e-05	7.96342e-06	5.948e-05	7.38752e-07	1.83714e-05	1.27436e-05	3.6171e-05	5.55857e-05	5.55857e-05	7.96342e-06	5.948e-05	7.38752e-07	1.83714e-05	1.27436e-05	3.6171e-05	5.55857e-05	5.55857e-05	7.96342e-06	5.948e-05	7.38752e-07	1.83714e-05	1.27436e-05	3.6171e-05	5.55857e-05	5.55857e-05	7.96342e-06	5.948e-05	7.38752e-07	1.83714e-05	1.27436e-05	3.6171e-05	5.55857e-05	5.55857e-05	7.96342e-06	5.948e-05	7.38752e-07	1.83714e-05	1.27436e-05	3.6171e-05	5.55857e-05	5.55857e-05	7.96342e-06	5.948e-05	7.38752e-07	1.83714e-05	1.27436e-05	3.6171e-05	5.55857e-05	5.55857e-05	7.96342e-06	5.948e-05	7.38752e-07	1.83714e-05	1.27436e-05	3.6171e-05	5.55857e-05	5.55857e-05	7.96342e-06	5.948e-05	7.38752e-07	1.83714e-05	1.27436e-05	3.6171e-05	5.55857e-05	5.55857e-05	7.96342e-06	5.948e-05	7.38752e-07	1.83714e-05	1.27436e-05	3.6171e-05	5.55857e-05	5.55857e-05	7.96342e-06	5.948e-05	7.38752e-07	1.83714e-05	1.27436e-05	3.6171e-05	5.55857e-05	5.55857e-05	7.96342e-06	5.948e-05	7.38752e-07	1.83714e-05	1.27436e-05	3.6171e-05	5.55857e-05	5.55857e-05	7.96342e-06	5.948e-05	7.38752e-07	1.83714e-05	1.27436e-05	3.6171e-05	5.55857e-05	5.55857e-05	7.96342e-06	5.948e-05	7.38752e-07	1.83714e-05	1.27436e-05	3.6171e-05	5.55857e-05	5.55857e-05	7.96342e-06	5.948e-05	7.38752e-07	1.83714e-05	1.27436e-05	3.6171e-05	5.55857e-05	5.55857e-05	7.96342e-06	5.948e-05	7.38752e-07	1.83714e-05	1.27436e-05	0	0	0	0	0	0	0	0	9.51579e-05	9.51579e-05	9.51579e-05	9.51579e-05	9.51579e-05	9.51579e-05	9.51579e-05	9.51579e-05	0.000115232	0.000115232	0.000115232	0.000115232	0.000115232	0.000115232	0.000115232	0.000115232	0.000115221	0.000115221	0.000115221	0.000115221	0.000115221	0.000115221	0.000115221	0.000115221	8.22275e-05	8.22275e-05	8.22275e-05	8.22275e-05	8.22275e-05	8.22275e-05	8.22275e-05	8.22275e-05	8.22687e-05	8.22687e-05	8.22687e-05	8.22687e-05	8.22687e-05	8.22687e-05	8.22687e-05	8.22687e-05	8.22687e-05	8.22687e-05	8.22687e-05	8.22687e-05	8.22687e-05	8.22687e-05	8.22687e-05	8.22687e-05	8.22687e-05	8.22687e-05	8.22687e-05	8.22687e-05	8.22687e-05	8.22687e-05	8.22687e-05	8.22687e-05	8.22687e-05	8.22687e-05	8.22687e-05	8.22687e-05	8.22687e-05	8.22687e-05	8.22687e-05	8.22687e-05	8.22687e-05	8.22687e-05	8.22687e-05	8.22687e-05	8.22687e-05	8.22687e-05	8.22687e-05	8.22687e-05	9.955e-05	9.76605e-05	9.73893e-05	0.000348901	9.76605e-05	0.571961	0.000348901	9.955e-05	0.000677654	0.150926	0.187829	0.00559102	0.128239	0.25529	2.56571e-05	0.00187015	0.000278877	0.0004282	0.206293	0.00556648	0.144213	0.262421	4.75966e-06	0.00296063	0.000828055	0.0645945	0.205884	0.00557329	0.128911	0.262411	4.7589e-06	0.00296073	0.00169927	0.000543268	0.205894	0.00557338	0.124483	0.26241	4.7589e-06	0.00296073	0.00204734	0.0449167	0.205887	0.00156152	0.122491	2.59302e-05	1.32797e-06	0.00289652	0.00226377	0.00164847	0.141071	0.000148431	0.000413067	2.25495e-05	1.89233e-05	0.19499	0.00219728	0.000657839	0.0265486	9.73933e-05	9.75201e-05	9.37371e-06	9.69741e-05	0.00928714	0.00191495	9.77337e-05	0.0054194	9.73775e-05	9.73776e-05	1.91331e-06	9.73773e-05	8.18585e-05	0.000936866	0.000128918	0.000435201	4.12212e-05	0.000128918	1.02282e-06	4.12212e-05	1.20203e-05	0.000100343	0.000128768	0.000104652	4.12264e-05	0.000128879	2.00059e-06	4.13385e-05	0.0243469	0.00011092	0.000128768	0.000128486	4.12264e-05	0.000128879	1.99506e-06	4.13387e-05	0.0455115	0.000110962	0.000128768	0.000128767	4.12264e-05	0.000128879	1.99509e-06	4.13387e-05	0.079008	0.000110966	0.000128768	0.000128768	4.12264e-05	0.000128879	1.99509e-06	4.13387e-05	0.0878001	0.000110966	0.000128768	0.000111913	4.12264e-05	0.000128879	1.99509e-06	4.13387e-05	0.0817833	0.000103755	0.000111913	0.000109447	6.33646e-05	0.00011201	1.3934e-05	6.35372e-05	0.151791	0.000104135	0.000112021	0.000112135	6.3355e-05	0.00011201	1.39466e-05	6.33782e-05	0.000238914	0.000104135	0.00011202	0.000112021	6.3355e-05	0.00011201	1.39467e-05	6.33782e-05	1.92803e-05	0.000104135	0.00011202	0.00011202	6.3355e-05	0.00011201	1.39467e-05	6.33782e-05	0.0366365	0.000104135	0.00011202	0.00011202	6.3355e-05	0.00011201	1.39467e-05	6.33782e-05	0.307241	0.000104135	0.00011202	0.00011202	6.3355e-05	0.00011201	1.39467e-05	6.33782e-05	0.00025926	0.000104135	0.00011202	0.00011202	6.3355e-05	0.00011201	1.39467e-05	6.33782e-05	2.63308e-05	0.000104135	0.00011202	0.00011202	6.3355e-05	0.00011201	1.39467e-05	6.33782e-05	1.63813e-05	0.000104135	0.00011202	0.00011202	6.3355e-05	0.00011201	1.39467e-05	6.33782e-05	3.21928e-05	0.000104135	0.00011202	0.00011202	6.3355e-05	0.00011201	1.39467e-05	6.33782e-05	3.21908e-05	0.000104135	0.00011202	0.00011202	6.3355e-05	0.00011201	1.39467e-05	6.33782e-05	3.21908e-05	0.000104135	0.00011202	0.00011202	6.3355e-05	0.00011201	1.39467e-05	6.33782e-05	3.21908e-05	0.000104135	0.00011202	0.00011202	6.3355e-05	0.00011201	1.39467e-05	6.33782e-05	3.21908e-05	0.000104135	0.00011202	0.00011202	6.3355e-05	0.00011201	1.39467e-05	6.33782e-05	3.21908e-05	0.000104135	0.00011202	0.00011202	6.3355e-05	0.00011201	1.39467e-05	6.33782e-05	3.21908e-05	0.000104135	0.00011202	0.00011202	6.3355e-05	0.00011201	1.39467e-05	6.33782e-05	3.21908e-05	0.000104135	0.00011202	0.00011202	6.3355e-05	0.00011201	1.39467e-05	6.33782e-05	3.21908e-05	0.000104135	0.00011202	0.00011202	6.3355e-05	0.00011201	1.39467e-05	6.33782e-05	3.21908e-05	0.000104135	0.00011202	0.00011202	6.3355e-05	0.00011201	1.39467e-05	6.33782e-05	3.21908e-05	0.000104135	0.00011202	0.00011202	6.3355e-05	0.00011201	1.39467e-05	6.33782e-05	3.21908e-05	0.000104135	0.00011202	0.00011202	6.3355e-05	0.00011201	1.39467e-05	6.33782e-05	3.21908e-05	0.000104135	0.00011202	0.00011202	6.3355e-05	0.00011201	1.39467e-05	6.33782e-05	3.21908e-05	0.000104135	0.00011202	0.00011202	6.3355e-05	0.00011201	1.39467e-05	6.33782e-05	3.21908e-05	0.000104135	0.00011202	0.00011202	6.3355e-05	0.00011201	1.39467e-05	6.33782e-05	3.21908e-05	0.000104135	0.00011202	0.00011202	6.3355e-05	0.00011201	1.39467e-05	6.33782e-05	3.21908e-05	0	0	0	0	0	0	0	0	9.51579e-05	9.51579e-05	9.51579e-05	9.51579e-05	9.51579e-05	9.51579e-05	9.51579e-05	9.51579e-05	8.59639e-05	8.59639e-05	8.59639e-05	8.59639e-05	8.59639e-05	8.59639e-05	8.59639e-05	8.59639e-05	8.59555e-05	8.59555e-05	8.59555e-05	8.59555e-05	8.59555e-05	8.59555e-05	8.59555e-05	8.59555e-05	8.12112e-05	8.12112e-05	8.12112e-05	8.12112e-05	8.12112e-05	8.12112e-05	8.12112e-05	8.12112e-05	8.12174e-05	8.12174e-05	8.12174e-05	8.12174e-05	8.12174e-05	8.12174e-05	8.12174e-05	8.12174e-05	8.12174e-05	8.12174e-05	8.12174e-05	8.12174e-05	8.12174e-05	8.12174e-05	8.12174e-05	8.12174e-05	8.12174e-05	8.12174e-05	8.12174e-05	8.12174e-05	8.12174e-05	8.12174e-05	8.12174e-05	8.12174e-05	8.12174e-05	8.12174e-05	8.12174e-05	8.12174e-05	8.12174e-05	8.12174e-05	8.12174e-05	8.12174e-05	8.12174e-05	8.12174e-05	8.12174e-05	8.12174e-05	8.12174e-05	8.12174e-05	8.12174e-05	8.12174e-05	8.36652e-05	8.35698e-05	8.35563e-05	0.000103846	8.35949e-05	0.0073935	0.000152017	8.44131e-05	3.5905e-05	4.94913e-05	1.00275e-05	0.00785314	7.09881e-05	0.00149216	6.20641e-07	1.23526e-06	8.54742e-06	3.81807e-06	1.18788e-05	0.00882106	0.000385897	0.00156963	4.13493e-07	1.03555e-06	4.41328e-05	9.25192e-06	1.18353e-05	0.00883683	0.000322407	0.00157042	4.13544e-07	1.03556e-06	0.000126591	1.17106e-05	1.18364e-05	0.00883704	0.00030407	0.00157044	4.13544e-07	1.03556e-06	0.000171611	1.27214e-05	1.18364e-05	0.00712254	0.000297079	1.76456e-05	2.27288e-07	1.02504e-06	0.000200778	2.27115e-05	5.51971e-05	0.000167805	0.000124991	9.37328e-06	8.59783e-06	0.000619492	0.000233537	0.000629119	0.000312049	8.3655e-05	8.35943e-05	1.86999e-06	8.30216e-05	0.00104633	0.000290587	8.44151e-05	0.000773567	8.35489e-05	8.35488e-05	3.19645e-07	8.35485e-05	7.42783e-05	0.000454736	8.79324e-05	2.11418e-05	7.21848e-05	8.75977e-05	1.17584e-05	6.31075e-05	9.50051e-06	7.0897e-05	8.78516e-05	3.82405e-05	7.20547e-05	8.77821e-05	2.68511e-05	6.31387e-05	7.40622e-05	8.7366e-05	8.78517e-05	8.76433e-05	7.20545e-05	8.77823e-05	2.73291e-05	6.31386e-05	0.000453688	8.77626e-05	8.78517e-05	8.78515e-05	7.20545e-05	8.77823e-05	2.73326e-05	6.31386e-05	0.000631977	8.77698e-05	8.78517e-05	8.78517e-05	7.20545e-05	8.77823e-05	2.73326e-05	6.31386e-05	0.000687361	8.77699e-05	8.78517e-05	8.57974e-05	7.20545e-05	8.77823e-05	2.73326e-05	6.31386e-05	0.000619361	8.61884e-05	8.56345e-05	8.54945e-05	7.75191e-05	8.57297e-05	4.83378e-05	7.26483e-05	0.00097935	8.5059e-05	8.57063e-05	8.55875e-05	7.76296e-05	8.55683e-05	4.72282e-05	7.26211e-05	0.000121905	8.50579e-05	8.57063e-05	8.57062e-05	7.76298e-05	8.55682e-05	4.72277e-05	7.26211e-05	8.09551e-06	8.50579e-05	8.57063e-05	8.57063e-05	7.76298e-05	8.55682e-05	4.72277e-05	7.26211e-05	0.000223933	8.50579e-05	8.57063e-05	8.57063e-05	7.76298e-05	8.55682e-05	4.72277e-05	7.26211e-05	0.0110452	8.50579e-05	8.57063e-05	8.57063e-05	7.76298e-05	8.55682e-05	4.72277e-05	7.26211e-05	0.00246062	8.50579e-05	8.57063e-05	8.57063e-05	7.76298e-05	8.55682e-05	4.72277e-05	7.26211e-05	8.77058e-05	8.50579e-05	8.57063e-05	8.57063e-05	7.76298e-05	8.55682e-05	4.72277e-05	7.26211e-05	3.0997e-05	8.50579e-05	8.57063e-05	8.57063e-05	7.76298e-05	8.55682e-05	4.72277e-05	7.26211e-05	4.73311e-05	8.50579e-05	8.57063e-05	8.57063e-05	7.76298e-05	8.55682e-05	4.72277e-05	7.26211e-05	4.72558e-05	8.50579e-05	8.57063e-05	8.57063e-05	7.76298e-05	8.55682e-05	4.72277e-05	7.26211e-05	4.72557e-05	8.50579e-05	8.57063e-05	8.57063e-05	7.76298e-05	8.55682e-05	4.72277e-05	7.26211e-05	4.72557e-05	8.50579e-05	8.57063e-05	8.57063e-05	7.76298e-05	8.55682e-05	4.72277e-05	7.26211e-05	4.72557e-05	8.50579e-05	8.57063e-05	8.57063e-05	7.76298e-05	8.55682e-05	4.72277e-05	7.26211e-05	4.72557e-05	8.50579e-05	8.57063e-05	8.57063e-05	7.76298e-05	8.55682e-05	4.72277e-05	7.26211e-05	4.72557e-05	8.50579e-05	8.57063e-05	8.57063e-05	7.76298e-05	8.55682e-05	4.72277e-05	7.26211e-05	4.72557e-05	8.50579e-05	8.57063e-05	8.57063e-05	7.76298e-05	8.55682e-05	4.72277e-05	7.26211e-05	4.72557e-05	8.50579e-05	8.57063e-05	8.57063e-05	7.76298e-05	8.55682e-05	4.72277e-05	7.26211e-05	4.72557e-05	8.50579e-05	8.57063e-05	8.57063e-05	7.76298e-05	8.55682e-05	4.72277e-05	7.26211e-05	4.72557e-05	8.50579e-05	8.57063e-05	8.57063e-05	7.76298e-05	8.55682e-05	4.72277e-05	7.26211e-05	4.72557e-05	8.50579e-05	8.57063e-05	8.57063e-05	7.76298e-05	8.55682e-05	4.72277e-05	7.26211e-05	4.72557e-05	8.50579e-05	8.57063e-05	8.57063e-05	7.76298e-05	8.55682e-05	4.72277e-05	7.26211e-05	4.72557e-05	8.50579e-05	8.57063e-05	8.57063e-05	7.76298e-05	8.55682e-05	4.72277e-05	7.26211e-05	4.72557e-05	8.50579e-05	8.57063e-05	8.57063e-05	7.76298e-05	8.55682e-05	4.72277e-05	7.26211e-05	4.72557e-05	8.50579e-05	8.57063e-05	8.57063e-05	7.76298e-05	8.55682e-05	4.72277e-05	7.26211e-05	4.72557e-05	0	0	0	0	0	0	0	0	9.51579e-05	9.51579e-05	9.51579e-05	9.51579e-05	9.51579e-05	9.51579e-05	9.51579e-05	9.51579e-05	8.72921e-05	8.72921e-05	8.72921e-05	8.72921e-05	8.72921e-05	8.72921e-05	8.72921e-05	8.72921e-05	8.73007e-05	8.73007e-05	8.73007e-05	8.73007e-05	8.73007e-05	8.73007e-05	8.73007e-05	8.73007e-05	8.68086e-05	8.68086e-05	8.68086e-05	8.68086e-05	8.68086e-05	8.68086e-05	8.68086e-05	8.68086e-05	8.6809e-05	8.6809e-05	8.6809e-05	8.6809e-05	8.6809e-05	8.6809e-05	8.6809e-05	8.6809e-05	8.6809e-05	8.6809e-05	8.6809e-05	8.6809e-05	8.6809e-05	8.6809e-05	8.6809e-05	8.6809e-05	8.6809e-05	8.6809e-05	8.6809e-05	8.6809e-05	8.6809e-05	8.6809e-05	8.6809e-05	8.6809e-05	8.6809e-05	8.6809e-05	8.6809e-05	8.6809e-05	8.6809e-05	8.6809e-05	8.6809e-05	8.6809e-05	8.6809e-05	8.6809e-05	8.6809e-05	8.6809e-05	8.6809e-05	8.6809e-05	8.6809e-05	8.6809e-05	8.70586e-05	8.70552e-05	8.70547e-05	8.89901e-05	8.70586e-05	0.000311899	0.00010305	8.73011e-05	0.0335735	2.24823e-07	2.77217e-07	0.200295	1.82813e-07	0.00393882	1.4651e-07	1.00283e-09	0.0514649	0.000161329	3.22277e-07	0.197749	7.71435e-08	0.00438207	5.67254e-07	4.13171e-10	0.198341	1.11485e-06	3.21239e-07	0.198001	6.50761e-08	0.00438127	5.68035e-07	4.1316e-10	0.384673	0.00261773	3.21266e-07	0.198004	6.18062e-08	0.00438124	5.68036e-07	4.1316e-10	0.449918	4.63071e-06	3.21265e-07	0.194535	6.05759e-08	0.00122646	4.79858e-07	4.11993e-10	0.399186	0.00203939	4.59729e-05	0.000262239	2.2695e-05	0.000773901	1.15267e-05	7.23827e-06	0.362885	0.00179759	0.0569534	8.71821e-05	8.68897e-05	7.19072e-05	8.66558e-05	0.000891508	0.26631	8.7966e-05	0.245383	8.70495e-05	8.70493e-05	8.31394e-07	8.70495e-05	0.00340724	0.0272403	8.7515e-05	0.00472414	8.57743e-05	8.74616e-05	3.56773e-05	8.27109e-05	0.000736467	0.000122938	8.72735e-05	0.000113057	8.52869e-05	8.79124e-05	7.06653e-05	8.26067e-05	4.57258e-07	8.80093e-05	8.72732e-05	8.71963e-05	8.52869e-05	8.79132e-05	7.25733e-05	8.26065e-05	1.43136e-05	8.83557e-05	8.72732e-05	8.72733e-05	8.52869e-05	8.79132e-05	7.25821e-05	8.26065e-05	1.19987e-05	8.83635e-05	8.72732e-05	8.72732e-05	8.52869e-05	8.79132e-05	7.25822e-05	8.26065e-05	1.20124e-05	8.83637e-05	8.72732e-05	8.70674e-05	8.52869e-05	8.79132e-05	7.25822e-05	8.26065e-05	1.10477e-05	8.81673e-05	8.70413e-05	8.28511e-05	8.59186e-05	8.77057e-05	8.01086e-05	8.47453e-05	1.40728e-05	8.71513e-05	8.72512e-05	8.6981e-05	8.63407e-05	8.73401e-05	7.88242e-05	8.4872e-05	0.00155124	8.71507e-05	8.72515e-05	8.72512e-05	8.63412e-05	8.73399e-05	7.8825e-05	8.4872e-05	0.000196904	8.71507e-05	8.72515e-05	8.72515e-05	8.63412e-05	8.73399e-05	7.8825e-05	8.4872e-05	4.63413e-06	8.71507e-05	8.72515e-05	8.72515e-05	8.63412e-05	8.73399e-05	7.8825e-05	8.4872e-05	0.000189173	8.71507e-05	8.72515e-05	8.72515e-05	8.63412e-05	8.73399e-05	7.8825e-05	8.4872e-05	0.138218	8.71507e-05	8.72515e-05	8.72515e-05	8.63412e-05	8.73399e-05	7.8825e-05	8.4872e-05	0.000391667	8.71507e-05	8.72515e-05	8.72515e-05	8.63412e-05	8.73399e-05	7.8825e-05	8.4872e-05	6.45983e-05	8.71507e-05	8.72515e-05	8.72515e-05	8.63412e-05	8.73399e-05	7.8825e-05	8.4872e-05	7.39756e-05	8.71507e-05	8.72515e-05	8.72515e-05	8.63412e-05	8.73399e-05	7.8825e-05	8.4872e-05	7.37677e-05	8.71507e-05	8.72515e-05	8.72515e-05	8.63412e-05	8.73399e-05	7.8825e-05	8.4872e-05	7.37675e-05	8.71507e-05	8.72515e-05	8.72515e-05	8.63412e-05	8.73399e-05	7.8825e-05	8.4872e-05	7.37675e-05	8.71507e-05	8.72515e-05	8.72515e-05	8.63412e-05	8.73399e-05	7.8825e-05	8.4872e-05	7.37675e-05	8.71507e-05	8.72515e-05	8.72515e-05	8.63412e-05	8.73399e-05	7.8825e-05	8.4872e-05	7.37675e-05	8.71507e-05	8.72515e-05	8.72515e-05	8.63412e-05	8.73399e-05	7.8825e-05	8.4872e-05	7.37675e-05	8.71507e-05	8.72515e-05	8.72515e-05	8.63412e-05	8.73399e-05	7.8825e-05	8.4872e-05	7.37675e-05	8.71507e-05	8.72515e-05	8.72515e-05	8.63412e-05	8.73399e-05	7.8825e-05	8.4872e-05	7.37675e-05	8.71507e-05	8.72515e-05	8.72515e-05	8.63412e-05	8.73399e-05	7.8825e-05	8.4872e-05	7.37675e-05	8.71507e-05	8.72515e-05	8.72515e-05	8.63412e-05	8.73399e-05	7.8825e-05	8.4872e-05	7.37675e-05	8.71507e-05	8.72515e-05	8.72515e-05	8.63412e-05	8.73399e-05	7.8825e-05	8.4872e-05	7.37675e-05	8.71507e-05	8.72515e-05	8.72515e-05	8.63412e-05	8.73399e-05	7.8825e-05	8.4872e-05	7.37675e-05	8.71507e-05	8.72515e-05	8.72515e-05	8.63412e-05	8.73399e-05	7.8825e-05	8.4872e-05	7.37675e-05	8.71507e-05	8.72515e-05	8.72515e-05	8.63412e-05	8.73399e-05	7.8825e-05	8.4872e-05	7.37675e-05	8.71507e-05	8.72515e-05	8.72515e-05	8.63412e-05	8.73399e-05	7.8825e-05	8.4872e-05	7.37675e-05	8.71507e-05	8.72515e-05	8.72515e-05	8.63412e-05	8.73399e-05	7.8825e-05	8.4872e-05	7.37675e-05	0	0	0	0	0	0	0	0	9.51579e-05	9.51579e-05	9.51579e-05	9.51579e-05	9.51579e-05	9.51579e-05	9.51579e-05	9.51579e-05	0.00010898	0.00010898	0.00010898	0.00010898	0.00010898	0.00010898	0.00010898	0.00010898	0.000108966	0.000108966	0.000108966	0.000108966	0.000108966	0.000108966	0.000108966	0.000108966	0.000106765	0.000106765	0.000106765	0.000106765	0.000106765	0.000106765	0.000106765	0.000106765	0.00010676	0.00010676	0.00010676	0.00010676	0.00010676	0.00010676	0.00010676	0.00010676	0.00010676	0.00010676	0.00010676	0.00010676	0.00010676	0.00010676	0.00010676	0.00010676	0.00010676	0.00010676	0.00010676	0.00010676	0.00010676	0.00010676	0.00010676	0.00010676	0.00010676	0.00010676	0.00010676	0.00010676	0.00010676	0.00010676	0.00010676	0.00010676	0.00010676	0.00010676	0.00010676	0.00010676	0.00010676	0.00010676	0.00010676	0.00010676	0.000556967	0.000196222	0.000110961	0.000110961	0.000107905	0.000107861	0.000107857	0.000107855	6.31402e-07	0.000328933	1.10162e-05	0.000295254	0.000514643	0.115833	0.0944151	0.755108	2.36938e-05	2.0178e-07	9.28807e-06	0.000374743	0.0182958	0.11724	0.0337581	0.868371	4.32009e-06	6.57454e-06	9.32166e-06	0.000374081	0.0223965	0.11735	0.0337349	0.868373	1.53198e-06	1.9513e-07	9.3208e-06	0.000374072	0.0236962	0.117352	0.0337349	0.868373	2.19549e-07	2.64799e-06	9.05991e-06	0.000363606	0.0242104	0.117346	0.0337342	0.868373	2.27132e-07	2.96672e-07	4.91269e-06	0.000121956	0.000313402	0.0508753	0.00110603	0.666782	3.3753e-07	0.000191735	1.23455e-06	0.000107923	0.000108082	0.0212997	0.000108486	0.0525893	7.272e-07	0.000108472	3.39787e-06	0.000107863	0.000107863	0.0185622	0.000107862	0.0348728	8.51466e-06	8.98648e-05	2.38514e-07	0.00010535	0.000109466	0.000258321	0.000109954	0.0231225	3.0926e-05	9.02536e-05	1.97376e-05	0.000105429	0.000109199	0.000110127	0.000109882	0.661793	7.16045e-05	9.0254e-05	9.02736e-05	0.000105429	0.000109198	0.000109527	0.000109882	0.632419	7.15337e-05	9.0254e-05	9.02537e-05	0.000105429	0.000109198	0.000109525	0.000109882	0.646735	7.15329e-05	9.0254e-05	9.0254e-05	0.000105429	0.000109198	0.000109525	0.000109882	0.641199	7.15328e-05	9.0254e-05	8.95904e-05	0.000105429	0.000109198	0.000109525	0.000109882	0.663021	8.80012e-05	9.88803e-05	9.55039e-05	0.000106679	0.000108396	0.000108555	0.000108832	0.599857	8.77367e-05	9.85301e-05	9.8486e-05	0.000106577	0.000108634	0.000108746	0.00010884	0.0580582	8.77361e-05	9.85297e-05	9.85297e-05	0.000106577	0.000108634	0.000108743	0.00010884	0.16472	8.77361e-05	9.85297e-05	9.85297e-05	0.000106577	0.000108634	0.000108743	0.00010884	0.774473	8.77361e-05	9.85297e-05	9.85297e-05	0.000106577	0.000108634	0.000108743	0.00010884	0.0562214	8.77361e-05	9.85297e-05	9.85297e-05	0.000106577	0.000108634	0.000108743	0.00010884	0.000406771	8.77361e-05	9.85297e-05	9.85297e-05	0.000106577	0.000108634	0.000108743	0.00010884	0.000128202	8.77361e-05	9.85297e-05	9.85297e-05	0.000106577	0.000108634	0.000108743	0.00010884	0.0001091	8.77361e-05	9.85297e-05	9.85297e-05	0.000106577	0.000108634	0.000108743	0.00010884	0.0001088	8.77361e-05	9.85297e-05	9.85297e-05	0.000106577	0.000108634	0.000108743	0.00010884	0.000108872	8.77361e-05	9.85297e-05	9.85297e-05	0.000106577	0.000108634	0.000108743	0.00010884	0.000108872	8.77361e-05	9.85297e-05	9.85297e-05	0.000106577	0.000108634	0.000108743	0.00010884	0.000108872	8.77361e-05	9.85297e-05	9.85297e-05	0.000106577	0.000108634	0.000108743	0.00010884	0.000108872	8.77361e-05	9.85297e-05	9.85297e-05	0.000106577	0.000108634	0.000108743	0.00010884	0.000108872	8.77361e-05	9.85297e-05	9.85297e-05	0.000106577	0.000108634	0.000108743	0.00010884	0.000108872	8.77361e-05	9.85297e-05	9.85297e-05	0.000106577	0.000108634	0.000108743	0.00010884	0.000108872	8.77361e-05	9.85297e-05	9.85297e-05	0.000106577	0.000108634	0.000108743	0.00010884	0.000108872	8.77361e-05	9.85297e-05	9.85297e-05	0.000106577	0.000108634	0.000108743	0.00010884	0.000108872	8.77361e-05	9.85297e-05	9.85297e-05	0.000106577	0.000108634	0.000108743	0.00010884	0.000108872	8.77361e-05	9.85297e-05	9.85297e-05	0.000106577	0.000108634	0.000108743	0.00010884	0.000108872	8.77361e-05	9.85297e-05	9.85297e-05	0.000106577	0.000108634	0.000108743	0.00010884	0.000108872	8.77361e-05	9.85297e-05	9.85297e-05	0.000106577	0.000108634	0.000108743	0.00010884	0.000108872	8.77361e-05	9.85297e-05	9.85297e-05	0.000106577	0.000108634	0.000108743	0.00010884	0.000108872	8.77361e-05	9.85297e-05	9.85297e-05	0.000106577	0.000108634	0.000108743	0.00010884	0.000108872	8.77361e-05	9.85297e-05	9.85297e-05	0.000106577	0.000108634	0.000108743	0.00010884	0.000108872	0	0	0	0	0	0	0	0	9.51579e-05	9.51579e-05	9.51579e-05	9.51579e-05	9.51579e-05	9.51579e-05	9.51579e-05	9.51579e-05	7.8002e-05	7.8002e-05	7.8002e-05	7.8002e-05	7.8002e-05	7.8002e-05	7.8002e-05	7.8002e-05	7.80027e-05	7.80027e-05	7.80027e-05	7.80027e-05	7.80027e-05	7.80027e-05	7.80027e-05	7.80027e-05	6.36732e-05	6.36732e-05	6.36732e-05	6.36732e-05	6.36732e-05	6.36732e-05	6.36732e-05	6.36732e-05	6.36381e-05	6.36381e-05	6.36381e-05	6.36381e-05	6.36381e-05	6.36381e-05	6.36381e-05	6.36381e-05	6.36381e-05	6.36381e-05	6.36381e-05	6.36381e-05	6.36381e-05	6.36381e-05	6.36381e-05	6.36381e-05	6.36381e-05	6.36381e-05	6.36381e-05	6.36381e-05	6.36381e-05	6.36381e-05	6.36381e-05	6.36381e-05	6.36381e-05	6.36381e-05	6.36381e-05	6.36381e-05	6.36381e-05	6.36381e-05	6.36381e-05	6.36381e-05	6.36381e-05	6.36381e-05	6.36381e-05	6.36381e-05	6.36381e-05	6.36381e-05	6.36381e-05	6.36381e-05	0.0221005	0.000582042	7.79595e-05	9.3207e-05	7.07695e-05	7.05548e-05	7.04781e-05	7.04376e-05	0.000116037	3.35854e-08	2.98707e-10	0.000360967	1.07551e-08	0.021498	0.0014974	1.35476e-05	0.00166244	4.61614e-07	2.64396e-10	0.000441267	1.47253e-07	0.021823	0.00578507	9.6201e-06	0.0005267	5.98977e-09	2.65077e-10	0.000440712	1.70957e-07	0.0218421	0.00578579	9.61983e-06	0.000251651	1.12244e-06	2.6506e-10	0.000440705	1.78139e-07	0.0218426	0.00578579	9.61983e-06	6.33297e-07	1.49094e-09	2.39478e-10	0.000333065	1.80159e-07	0.0218066	0.00578233	9.61958e-06	5.90753e-07	9.26274e-08	1.80912e-09	8.46664e-05	2.33827e-05	0.00992712	0.000401541	6.2247e-06	8.0451e-07	6.08572e-05	7.08843e-08	7.05189e-05	7.03997e-05	0.00418052	7.0738e-05	0.000106231	1.49234e-06	7.09053e-05	2.78864e-06	7.04411e-05	7.0441e-05	0.00352168	7.0441e-05	0.00676896	1.41088e-06	2.60688e-05	5.37358e-07	5.58658e-05	8.15304e-05	0.000171861	8.45501e-05	0.00633318	4.48142e-06	2.61439e-05	9.44515e-06	5.57617e-05	8.16138e-05	8.25149e-05	8.4241e-05	8.01871e-06	6.80733e-06	2.61439e-05	2.61777e-05	5.57618e-05	8.16142e-05	8.36933e-05	8.42405e-05	1.86456e-05	6.82081e-06	2.61439e-05	2.61439e-05	5.57618e-05	8.16142e-05	8.36979e-05	8.42405e-05	1.11889e-05	6.82094e-06	2.61439e-05	2.61439e-05	5.57618e-05	8.16142e-05	8.3698e-05	8.42405e-05	1.00726e-05	6.82095e-06	2.61439e-05	2.43008e-05	5.57618e-05	8.16142e-05	8.3698e-05	8.42405e-05	1.08924e-05	2.2084e-05	4.29762e-05	2.82587e-05	6.26148e-05	7.58609e-05	7.73015e-05	7.68912e-05	7.63675e-06	2.17605e-05	4.28777e-05	4.27583e-05	6.27026e-05	7.58217e-05	7.61948e-05	7.71251e-05	0.00212895	2.17603e-05	4.28777e-05	4.28776e-05	6.27028e-05	7.58215e-05	7.6193e-05	7.71252e-05	0.00454346	2.17603e-05	4.28777e-05	4.28777e-05	6.27028e-05	7.58215e-05	7.61931e-05	7.71252e-05	9.93163e-06	2.17603e-05	4.28777e-05	4.28777e-05	6.27028e-05	7.58215e-05	7.61931e-05	7.71252e-05	7.6425e-07	2.17603e-05	4.28777e-05	4.28777e-05	6.27028e-05	7.58215e-05	7.61931e-05	7.71252e-05	0.000379262	2.17603e-05	4.28777e-05	4.28777e-05	6.27028e-05	7.58215e-05	7.61931e-05	7.71252e-05	0.000126388	2.17603e-05	4.28777e-05	4.28777e-05	6.27028e-05	7.58215e-05	7.61931e-05	7.71252e-05	7.8891e-05	2.17603e-05	4.28777e-05	4.28777e-05	6.27028e-05	7.58215e-05	7.61931e-05	7.71252e-05	7.79035e-05	2.17603e-05	4.28777e-05	4.28777e-05	6.27028e-05	7.58215e-05	7.61931e-05	7.71252e-05	7.78317e-05	2.17603e-05	4.28777e-05	4.28777e-05	6.27028e-05	7.58215e-05	7.61931e-05	7.71252e-05	7.78315e-05	2.17603e-05	4.28777e-05	4.28777e-05	6.27028e-05	7.58215e-05	7.61931e-05	7.71252e-05	7.78315e-05	2.17603e-05	4.28777e-05	4.28777e-05	6.27028e-05	7.58215e-05	7.61931e-05	7.71252e-05	7.78315e-05	2.17603e-05	4.28777e-05	4.28777e-05	6.27028e-05	7.58215e-05	7.61931e-05	7.71252e-05	7.78315e-05	2.17603e-05	4.28777e-05	4.28777e-05	6.27028e-05	7.58215e-05	7.61931e-05	7.71252e-05	7.78315e-05	2.17603e-05	4.28777e-05	4.28777e-05	6.27028e-05	7.58215e-05	7.61931e-05	7.71252e-05	7.78315e-05	2.17603e-05	4.28777e-05	4.28777e-05	6.27028e-05	7.58215e-05	7.61931e-05	7.71252e-05	7.78315e-05	2.17603e-05	4.28777e-05	4.28777e-05	6.27028e-05	7.58215e-05	7.61931e-05	7.71252e-05	7.78315e-05	2.17603e-05	4.28777e-05	4.28777e-05	6.27028e-05	7.58215e-05	7.61931e-05	7.71252e-05	7.78315e-05	2.17603e-05	4.28777e-05	4.28777e-05	6.27028e-05	7.58215e-05	7.61931e-05	7.71252e-05	7.78315e-05	2.17603e-05	4.28777e-05	4.28777e-05	6.27028e-05	7.58215e-05	7.61931e-05	7.71252e-05	7.78315e-05	2.17603e-05	4.28777e-05	4.28777e-05	6.27028e-05	7.58215e-05	7.61931e-05	7.71252e-05	7.78315e-05	2.17603e-05	4.28777e-05	4.28777e-05	6.27028e-05	7.58215e-05	7.61931e-05	7.71252e-05	7.78315e-05	2.17603e-05	4.28777e-05	4.28777e-05	6.27028e-05	7.58215e-05	7.61931e-05	7.71252e-05	7.78315e-05	2.17603e-05	4.28777e-05	4.28777e-05	6.27028e-05	7.58215e-05	7.61931e-05	7.71252e-05	7.78315e-05	0	0	0	0	0	0	0	0	9.51579e-05	9.51579e-05	9.51579e-05	9.51579e-05	9.51579e-05	9.51579e-05	9.51579e-05	9.51579e-05	6.16855e-05	6.16855e-05	6.16855e-05	6.16855e-05	6.16855e-05	6.16855e-05	6.16855e-05	6.16855e-05	6.16802e-05	6.16802e-05	6.16802e-05	6.16802e-05	6.16802e-05	6.16802e-05	6.16802e-05	6.16802e-05	1.86327e-05	1.86327e-05	1.86327e-05	1.86327e-05	1.86327e-05	1.86327e-05	1.86327e-05	1.86327e-05	1.86263e-05	1.86263e-05	1.86263e-05	1.86263e-05	1.86263e-05	1.86263e-05	1.86263e-05	1.86263e-05	1.86263e-05	1.86263e-05	1.86263e-05	1.86263e-05	1.86263e-05	1.86263e-05	1.86263e-05	1.86263e-05	1.86263e-05	1.86263e-05	1.86263e-05	1.86263e-05	1.86263e-05	1.86263e-05	1.86263e-05	1.86263e-05	1.86263e-05	1.86263e-05	1.86263e-05	1.86263e-05	1.86263e-05	1.86263e-05	1.86263e-05	1.86263e-05	1.86263e-05	1.86263e-05	1.86263e-05	1.86263e-05	1.86263e-05	1.86263e-05	1.86263e-05	1.86263e-05	0.874775	0.00301182	4.21196e-05	0.00017506	3.48654e-05	3.48654e-05	3.42372e-05	3.39053e-05	0.130443	0.000116086	5.17091e-07	5.76807e-06	1.63101e-06	8.26564e-10	1.97318e-08	5.02275e-09	0.000570489	0.000339908	6.36548e-07	6.00984e-06	4.03809e-06	7.77353e-10	3.41007e-08	2.77215e-09	0.00437935	7.07712e-05	6.337e-07	6.02308e-06	3.22063e-06	7.77579e-10	3.40879e-08	2.77211e-09	0.015697	0.000141132	6.33774e-07	6.02326e-06	2.99797e-06	7.77585e-10	3.40879e-08	2.77211e-09	1.12404e-07	6.7672e-07	5.0993e-07	1.16587e-06	2.83392e-06	7.5582e-10	3.37418e-08	2.77083e-09	1.65655e-07	9.52061e-07	1.79113e-07	2.48307e-05	2.54131e-05	9.02856e-10	2.16971e-06	1.00529e-09	1.90025e-07	6.49067e-06	7.60374e-08	3.38959e-05	3.38737e-05	2.42273e-09	3.35972e-05	1.46701e-08	2.72364e-07	3.39118e-05	5.27686e-07	3.38866e-05	3.38865e-05	4.40477e-08	3.38863e-05	4.258e-09	6.87006e-10	1.64121e-06	2.1102e-06	8.73552e-06	8.00514e-05	2.78131e-05	9.15656e-05	7.17052e-09	1.56551e-08	1.63864e-06	1.16317e-06	8.74872e-06	8.01588e-05	7.38528e-05	9.15532e-05	5.33018e-09	1.42602e-08	1.63864e-06	1.63591e-06	8.74865e-06	8.0159e-05	7.49815e-05	9.15531e-05	3.12779e-09	1.43371e-08	1.63864e-06	1.63864e-06	8.74865e-06	8.0159e-05	7.49908e-05	9.15531e-05	3.68195e-09	1.43378e-08	1.63864e-06	1.63864e-06	8.74865e-06	8.0159e-05	7.49908e-05	9.15531e-05	3.9294e-09	1.43378e-08	1.63864e-06	1.06611e-06	8.74865e-06	8.0159e-05	7.49908e-05	9.15531e-05	3.47366e-09	7.02421e-07	7.44594e-06	1.66611e-06	1.72311e-05	5.21535e-05	5.12266e-05	5.56959e-05	3.01702e-09	6.91755e-07	7.45569e-06	7.45405e-06	1.721e-05	5.20822e-05	4.96271e-05	5.57124e-05	6.97108e-09	6.91749e-07	7.45571e-06	7.4557e-06	1.721e-05	5.20821e-05	4.96266e-05	5.57124e-05	1.64393e-09	6.91749e-07	7.45571e-06	7.45571e-06	1.721e-05	5.20821e-05	4.96266e-05	5.57124e-05	1.48221e-09	6.91749e-07	7.45571e-06	7.45571e-06	1.721e-05	5.20821e-05	4.96266e-05	5.57124e-05	2.00808e-07	6.91749e-07	7.45571e-06	7.45571e-06	1.721e-05	5.20821e-05	4.96266e-05	5.57124e-05	2.07101e-06	6.91749e-07	7.45571e-06	7.45571e-06	1.721e-05	5.20821e-05	4.96266e-05	5.57124e-05	4.30771e-05	6.91749e-07	7.45571e-06	7.45571e-06	1.721e-05	5.20821e-05	4.96266e-05	5.57124e-05	6.71842e-05	6.91749e-07	7.45571e-06	7.45571e-06	1.721e-05	5.20821e-05	4.96266e-05	5.57124e-05	6.109e-05	6.91749e-07	7.45571e-06	7.45571e-06	1.721e-05	5.20821e-05	4.96266e-05	5.57124e-05	6.10429e-05	6.91749e-07	7.45571e-06	7.45571e-06	1.721e-05	5.20821e-05	4.96266e-05	5.57124e-05	6.10428e-05	6.91749e-07	7.45571e-06	7.45571e-06	1.721e-05	5.20821e-05	4.96266e-05	5.57124e-05	6.10428e-05	6.91749e-07	7.45571e-06	7.45571e-06	1.721e-05	5.20821e-05	4.96266e-05	5.57124e-05	6.10428e-05	6.91749e-07	7.45571e-06	7.45571e-06	1.721e-05	5.20821e-05	4.96266e-05	5.57124e-05	6.10428e-05	6.91749e-07	7.45571e-06	7.45571e-06	1.721e-05	5.20821e-05	4.96266e-05	5.57124e-05	6.10428e-05	6.91749e-07	7.45571e-06	7.45571e-06	1.721e-05	5.20821e-05	4.96266e-05	5.57124e-05	6.10428e-05	6.91749e-07	7.45571e-06	7.45571e-06	1.721e-05	5.20821e-05	4.96266e-05	5.57124e-05	6.10428e-05	6.91749e-07	7.45571e-06	7.45571e-06	1.721e-05	5.20821e-05	4.96266e-05	5.57124e-05	6.10428e-05	6.91749e-07	7.45571e-06	7.45571e-06	1.721e-05	5.20821e-05	4.96266e-05	5.57124e-05	6.10428e-05	6.91749e-07	7.45571e-06	7.45571e-06	1.721e-05	5.20821e-05	4.96266e-05	5.57124e-05	6.10428e-05	6.91749e-07	7.45571e-06	7.45571e-06	1.721e-05	5.20821e-05	4.96266e-05	5.57124e-05	6.10428e-05	6.91749e-07	7.45571e-06	7.45571e-06	1.721e-05	5.20821e-05	4.96266e-05	5.57124e-05	6.10428e-05	6.91749e-07	7.45571e-06	7.45571e-06	1.721e-05	5.20821e-05	4.96266e-05	5.57124e-05	6.10428e-05	6.91749e-07	7.45571e-06	7.45571e-06	1.721e-05	5.20821e-05	4.96266e-05	5.57124e-05	6.10428e-05	6.91749e-07	7.45571e-06	7.45571e-06	1.721e-05	5.20821e-05	4.96266e-05	5.57124e-05	6.10428e-05	0	0	0	0	0	0	0	0	9.51579e-05	9.51579e-05	9.51579e-05	9.51579e-05	9.51579e-05	9.51579e-05	9.51579e-05	9.51579e-05	6.61748e-05	6.61748e-05	6.61748e-05	6.61748e-05	6.61748e-05	6.61748e-05	6.61748e-05	6.61748e-05	6.61707e-05	6.61707e-05	6.61707e-05	6.61707e-05	6.61707e-05	6.61707e-05	6.61707e-05	6.61707e-05	9.68116e-07	9.68116e-07	9.68116e-07	9.68116e-07	9.68116e-07	9.68116e-07	9.68116e-07	9.68116e-07	9.67408e-07	9.67408e-07	9.67408e-07	9.67408e-07	9.67408e-07	9.67408e-07	9.67408e-07	9.67408e-07	9.67407e-07	9.67407e-07	9.67407e-07	9.67407e-07	9.67407e-07	9.67407e-07	9.67407e-07	9.67407e-07	9.67407e-07	9.67407e-07	9.67407e-07	9.67407e-07	9.67407e-07	9.67407e-07	9.67407e-07	9.67407e-07	9.67407e-07	9.67407e-07	9.67407e-07	9.67407e-07	9.67407e-07	9.67407e-07	9.67407e-07	9.67407e-07	9.67407e-07	9.67407e-07	9.67407e-07	9.67407e-07	9.67407e-07	9.67407e-07	9.67407e-07	9.67407e-07	0.981602	0.00255955	1.05841e-05	0.00255955	8.85255e-06	1.05841e-05	8.85255e-06	8.03605e-06	0.00226443	2.21913e-06	6.97576e-10	1.95428e-06	1.96243e-08	7.58335e-07	0.000362936	2.03028e-05	0.000881764	3.0582e-06	6.162e-10	2.3013e-06	2.82505e-07	6.81958e-07	0.000926411	1.8099e-05	0.0002688	2.87362e-07	6.17814e-10	2.29835e-06	3.2854e-07	6.82552e-07	0.000925532	1.80986e-05	0.000126782	5.07156e-07	6.17771e-10	2.29831e-06	3.42576e-07	6.82567e-07	0.000925531	1.80986e-05	1.52863e-11	6.0214e-10	4.66836e-10	7.1635e-09	3.14589e-07	5.15799e-07	0.000836277	1.80133e-05	1.94821e-11	7.21452e-10	4.68408e-11	3.14368e-06	4.59399e-06	4.8031e-07	4.74935e-05	2.13276e-09	2.85671e-11	2.00306e-07	5.97072e-12	7.997e-06	7.99921e-06	3.04653e-06	8.02437e-06	7.79431e-09	7.26698e-11	7.9687e-06	1.47311e-09	7.99876e-06	7.99876e-06	0.000413514	7.99873e-06	1.78109e-07	2.20007e-15	6.88139e-08	2.1923e-08	6.88137e-08	0.000165132	8.879e-05	0.000165132	1.01441e-05	1.95405e-12	6.90485e-08	2.75343e-08	6.90376e-08	0.000164809	4.31882e-05	0.000164676	6.84593e-07	2.93581e-12	6.90485e-08	6.91517e-08	6.90374e-08	0.000164809	4.31964e-05	0.000164675	7.18437e-08	2.93927e-12	6.90485e-08	6.90485e-08	6.90374e-08	0.000164809	4.31969e-05	0.000164675	4.94748e-08	2.93918e-12	6.90485e-08	6.90485e-08	6.90374e-08	0.000164809	4.31968e-05	0.000164675	4.55011e-08	2.93918e-12	6.90485e-08	1.51955e-08	6.90374e-08	0.000164809	4.31968e-05	0.000164675	4.91454e-08	4.87744e-09	7.4444e-07	3.13721e-08	7.4432e-07	3.62742e-05	1.8724e-05	3.62448e-05	8.4392e-09	4.82429e-09	7.42333e-07	7.42123e-07	7.42185e-07	3.63379e-05	1.84512e-05	3.63227e-05	3.22607e-07	4.82428e-09	7.42332e-07	7.42332e-07	7.42184e-07	3.63379e-05	1.84506e-05	3.63227e-05	3.30521e-06	4.82428e-09	7.42332e-07	7.42332e-07	7.42184e-07	3.63379e-05	1.84506e-05	3.63227e-05	3.22451e-08	4.82428e-09	7.42332e-07	7.42332e-07	7.42184e-07	3.63379e-05	1.84506e-05	3.63227e-05	2.16291e-09	4.82428e-09	7.42332e-07	7.42332e-07	7.42184e-07	3.63379e-05	1.84506e-05	3.63227e-05	9.09894e-08	4.82428e-09	7.42332e-07	7.42332e-07	7.42184e-07	3.63379e-05	1.84506e-05	3.63227e-05	2.67877e-05	4.82428e-09	7.42332e-07	7.42332e-07	7.42184e-07	3.63379e-05	1.84506e-05	3.63227e-05	9.79929e-05	4.82428e-09	7.42332e-07	7.42332e-07	7.42184e-07	3.63379e-05	1.84506e-05	3.63227e-05	5.96265e-05	4.82428e-09	7.42332e-07	7.42332e-07	7.42184e-07	3.63379e-05	1.84506e-05	3.63227e-05	5.96805e-05	4.82428e-09	7.42332e-07	7.42332e-07	7.42184e-07	3.63379e-05	1.84506e-05	3.63227e-05	5.96804e-05	4.82428e-09	7.42332e-07	7.42332e-07	7.42184e-07	3.63379e-05	1.84506e-05	3.63227e-05	5.96804e-05	4.82428e-09	7.42332e-07	7.42332e-07	7.42184e-07	3.63379e-05	1.84506e-05	3.63227e-05	5.96804e-05	4.82428e-09	7.42332e-07	7.42332e-07	7.42184e-07	3.63379e-05	1.84506e-05	3.63227e-05	5.96804e-05	4.82428e-09	7.42332e-07	7.42332e-07	7.42184e-07	3.63379e-05	1.84506e-05	3.63227e-05	5.96804e-05	4.82428e-09	7.42332e-07	7.42332e-07	7.42184e-07	3.63379e-05	1.84506e-05	3.63227e-05	5.96804e-05	4.82428e-09	7.42332e-07	7.42332e-07	7.42184e-07	3.63379e-05	1.84506e-05	3.63227e-05	5.96804e-05	4.82428e-09	7.42332e-07	7.42332e-07	7.42184e-07	3.63379e-05	1.84506e-05	3.63227e-05	5.96804e-05	4.82428e-09	7.42332e-07	7.42332e-07	7.42184e-07	3.63379e-05	1.84506e-05	3.63227e-05	5.96804e-05	4.82428e-09	7.42332e-07	7.42332e-07	7.42184e-07	3.63379e-05	1.84506e-05	3.63227e-05	5.96804e-05	4.82428e-09	7.42332e-07	7.42332e-07	7.42184e-07	3.63379e-05	1.84506e-05	3.63227e-05	5.96804e-05	4.82428e-09	7.42332e-07	7.42332e-07	7.42184e-07	3.63379e-05	1.84506e-05	3.63227e-05	5.96804e-05	4.82428e-09	7.42332e-07	7.42332e-07	7.42184e-07	3.63379e-05	1.84506e-05	3.63227e-05	5.96804e-05	4.82428e-09	7.42332e-07	7.42332e-07	7.42184e-07	3.63379e-05	1.84506e-05	3.63227e-05	5.96804e-05	4.82428e-09	7.42332e-07	7.42332e-07	7.42184e-07	3.63379e-05	1.84506e-05	3.63227e-05	5.96804e-05	0	0	0	0	0	0	0	0	9.51579e-05	9.51579e-05	9.51579e-05	9.51579e-05	9.51579e-05	9.51579e-05	9.51579e-05	9.51579e-05	7.48913e-05	7.48913e-05	7.48913e-05	7.48913e-05	7.48913e-05	7.48913e-05	7.48913e-05	7.48913e-05	7.48799e-05	7.48799e-05	7.48799e-05	7.48799e-05	7.48799e-05	7.48799e-05	7.48799e-05	7.48799e-05	9.42498e-09	9.42498e-09	9.42498e-09	9.42498e-09	9.42498e-09	9.42498e-09	9.42498e-09	9.42498e-09	9.42397e-09	9.42397e-09	9.42397e-09	9.42397e-09	9.42397e-09	9.42397e-09	9.42397e-09	9.42397e-09	9.42397e-09	9.42397e-09	9.42397e-09	9.42397e-09	9.42397e-09	9.42397e-09	9.42397e-09	9.42397e-09	9.42397e-09	9.42397e-09	9.42397e-09	9.42397e-09	9.42397e-09	9.42397e-09	9.42397e-09	9.42397e-09	9.42397e-09	9.42397e-09	9.42397e-09	9.42397e-09	9.42397e-09	9.42397e-09	9.42397e-09	9.42397e-09	9.42397e-09	9.42397e-09	9.42397e-09	9.42397e-09	9.42397e-09	9.42397e-09	9.42397e-09	9.42397e-09	0.147592	7.4872e-05	1.04403e-06	0.147592	1.04403e-06	4.33985e-06	1.5284e-06	8.64215e-07	0.00179547	3.92937e-05	6.19294e-08	0.185943	9.53955e-07	1.62754e-08	7.64438e-09	2.55995e-08	7.25528e-05	8.73686e-07	7.33434e-08	0.208896	1.03532e-05	1.61278e-08	4.73041e-09	2.26652e-08	0.000371486	3.65433e-06	7.30744e-08	0.209194	8.67868e-06	1.61392e-08	4.72825e-09	2.26654e-08	0.00106667	7.8023e-07	7.30814e-08	0.209198	8.18418e-06	1.61395e-08	4.72825e-09	2.26654e-08	7.03574e-09	3.49796e-08	5.88008e-08	1.28342e-06	6.43627e-06	3.12396e-09	2.59869e-09	2.2031e-08	9.91283e-09	1.3902e-08	3.99675e-08	1.00942e-06	1.51697e-06	2.01945e-09	8.89001e-08	2.13097e-07	1.29194e-08	1.07871e-06	1.98117e-08	8.40683e-07	8.40705e-07	1.32088e-09	8.34097e-07	2.50438e-07	2.19592e-08	8.45754e-07	3.19757e-05	8.39956e-07	8.39956e-07	3.12076e-09	8.3995e-07	1.38644e-08	3.22453e-14	6.48351e-08	4.47627e-06	3.5455e-11	0.000519409	3.77268e-07	9.76259e-05	4.26327e-07	1.17323e-13	6.48192e-08	2.25367e-08	3.54749e-11	0.000519844	8.52015e-07	9.76713e-05	1.42404e-05	1.58698e-13	6.48193e-08	6.46668e-08	3.54747e-11	0.000519845	8.64248e-07	9.76713e-05	2.17989e-05	1.59489e-13	6.48193e-08	6.48192e-08	3.54747e-11	0.000519845	8.64358e-07	9.76713e-05	3.15327e-05	1.595e-13	6.48193e-08	6.48193e-08	3.54747e-11	0.000519845	8.64358e-07	9.76713e-05	3.4491e-05	1.595e-13	6.48193e-08	2.60594e-09	3.54747e-11	0.000519845	8.64358e-07	9.76713e-05	3.10535e-05	3.6883e-10	2.33308e-07	3.84601e-09	5.46021e-09	2.09098e-05	8.64358e-07	9.06003e-06	3.98048e-06	3.63285e-10	2.33365e-07	2.33225e-07	5.45698e-09	2.08908e-05	8.39916e-07	9.05613e-06	3.02353e-07	3.6328e-10	2.33365e-07	2.33365e-07	5.45699e-09	2.08908e-05	8.399e-07	9.05613e-06	1.22667e-06	3.6328e-10	2.33365e-07	2.33365e-07	5.45699e-09	2.08908e-05	8.399e-07	9.05613e-06	4.54167e-05	3.6328e-10	2.33365e-07	2.33365e-07	5.45699e-09	2.08908e-05	8.399e-07	9.05613e-06	0.00222103	3.6328e-10	2.33365e-07	2.33365e-07	5.45699e-09	2.08908e-05	8.399e-07	9.05613e-06	0.000267842	3.6328e-10	2.33365e-07	2.33365e-07	5.45699e-09	2.08908e-05	8.399e-07	9.05613e-06	0.000241437	3.6328e-10	2.33365e-07	2.33365e-07	5.45699e-09	2.08908e-05	8.399e-07	9.05613e-06	0.000188285	3.6328e-10	2.33365e-07	2.33365e-07	5.45699e-09	2.08908e-05	8.399e-07	9.05613e-06	4.11909e-05	3.6328e-10	2.33365e-07	2.33365e-07	5.45699e-09	2.08908e-05	8.399e-07	9.05613e-06	4.11536e-05	3.6328e-10	2.33365e-07	2.33365e-07	5.45699e-09	2.08908e-05	8.399e-07	9.05613e-06	4.11535e-05	3.6328e-10	2.33365e-07	2.33365e-07	5.45699e-09	2.08908e-05	8.399e-07	9.05613e-06	4.11535e-05	3.6328e-10	2.33365e-07	2.33365e-07	5.45699e-09	2.08908e-05	8.399e-07	9.05613e-06	4.11535e-05	3.6328e-10	2.33365e-07	2.33365e-07	5.45699e-09	2.08908e-05	8.399e-07	9.05613e-06	4.11535e-05	3.6328e-10	2.33365e-07	2.33365e-07	5.45699e-09	2.08908e-05	8.399e-07	9.05613e-06	4.11535e-05	3.6328e-10	2.33365e-07	2.33365e-07	5.45699e-09	2.08908e-05	8.399e-07	9.05613e-06	4.11535e-05	3.6328e-10	2.33365e-07	2.33365e-07	5.45699e-09	2.08908e-05	8.399e-07	9.05613e-06	4.11535e-05	3.6328e-10	2.33365e-07	2.33365e-07	5.45699e-09	2.08908e-05	8.399e-07	9.05613e-06	4.11535e-05	3.6328e-10	2.33365e-07	2.33365e-07	5.45699e-09	2.08908e-05	8.399e-07	9.05613e-06	4.11535e-05	3.6328e-10	2.33365e-07	2.33365e-07	5.45699e-09	2.08908e-05	8.399e-07	9.05613e-06	4.11535e-05	3.6328e-10	2.33365e-07	2.33365e-07	5.45699e-09	2.08908e-05	8.399e-07	9.05613e-06	4.11535e-05	3.6328e-10	2.33365e-07	2.33365e-07	5.45699e-09	2.08908e-05	8.399e-07	9.05613e-06	4.11535e-05	3.6328e-10	2.33365e-07	2.33365e-07	5.45699e-09	2.08908e-05	8.399e-07	9.05613e-06	4.11535e-05	3.6328e-10	2.33365e-07	2.33365e-07	5.45699e-09	2.08908e-05	8.399e-07	9.05613e-06	4.11535e-05	3.6328e-10	2.33365e-07	2.33365e-07	5.45699e-09	2.08908e-05	8.399e-07	9.05613e-06	4.11535e-05	0	0	0	0	0	0	0	0	9.51579e-05	9.51579e-05	9.51579e-05	9.51579e-05	9.51579e-05	9.51579e-05	9.51579e-05	9.51579e-05	8.56547e-05	8.56547e-05	8.56547e-05	8.56547e-05	8.56547e-05	8.56547e-05	8.56547e-05	8.56547e-05	8.56507e-05	8.56507e-05	8.56507e-05	8.56507e-05	8.56507e-05	8.56507e-05	8.56507e-05	8.56507e-05	8.32146e-10	8.32146e-10	8.32146e-10	8.32146e-10	8.32146e-10	8.32146e-10	8.32146e-10	8.32146e-10	8.32172e-10	8.32172e-10	8.32172e-10	8.32172e-10	8.32172e-10	8.32172e-10	8.32172e-10	8.32172e-10	8.32172e-10	8.32172e-10	8.32172e-10	8.32172e-10	8.32172e-10	8.32172e-10	8.32172e-10	8.32172e-10	8.32172e-10	8.32172e-10	8.32172e-10	8.32172e-10	8.32172e-10	8.32172e-10	8.32172e-10	8.32172e-10	8.32172e-10	8.32172e-10	8.32172e-10	8.32172e-10	8.32172e-10	8.32172e-10	8.32172e-10	8.32172e-10	8.32172e-10	8.32172e-10	8.32172e-10	8.32172e-10	8.32172e-10	8.32172e-10	8.32172e-10	8.32172e-10	8.56534e-05	2.20739e-06	2.95513e-07	0.640425	3.53316e-07	8.56534e-05	2.20739e-06	2.95513e-07	7.89916e-05	3.75063e-06	3.952e-07	0.713279	5.8335e-07	1.51674e-06	3.60657e-08	9.29336e-09	8.40268e-06	1.9566e-06	4.47503e-07	0.714594	7.12998e-07	1.5153e-06	3.07095e-08	7.85659e-09	2.81175e-05	3.00259e-06	4.46308e-07	0.714862	6.21646e-07	1.51537e-06	3.07084e-08	7.85662e-09	6.06085e-05	1.99326e-06	4.46339e-07	0.714865	5.95649e-07	1.51537e-06	3.07084e-08	7.85662e-09	2.36051e-07	3.51673e-07	4.03259e-07	3.75831e-07	4.42694e-07	4.7232e-09	3.71427e-09	7.09833e-09	2.72953e-07	2.68437e-07	3.89494e-07	2.99215e-07	3.20201e-07	4.71448e-09	4.99686e-08	4.60192e-08	2.77492e-07	3.43613e-07	3.36484e-07	2.67047e-07	2.67e-07	4.21276e-09	2.6571e-07	7.49364e-08	2.85161e-07	2.67556e-07	0.00123023	2.66975e-07	2.66975e-07	4.83623e-09	2.66975e-07	1.36773e-08	1.69097e-10	3.45877e-06	0.00187906	6.46833e-13	0.00102855	7.90384e-11	3.45876e-06	9.69304e-08	1.54098e-10	3.4545e-06	3.04976e-06	6.46853e-13	0.00102947	1.46786e-10	3.46115e-06	3.88362e-07	1.46394e-10	3.4545e-06	3.44996e-06	6.4685e-13	0.00102947	1.47818e-10	3.46116e-06	5.35776e-07	1.46741e-10	3.4545e-06	3.45449e-06	6.4685e-13	0.00102947	1.47827e-10	3.46116e-06	6.62999e-07	1.46746e-10	3.4545e-06	3.4545e-06	6.4685e-13	0.00102947	1.47827e-10	3.46116e-06	7.02105e-07	1.46746e-10	3.4545e-06	5.5627e-08	6.4685e-13	0.00102947	1.47827e-10	3.46116e-06	6.51009e-07	6.27524e-09	9.59755e-07	3.862e-08	4.15569e-10	1.65942e-05	6.32148e-09	9.61605e-07	2.27317e-07	6.24245e-09	9.60749e-07	9.60703e-07	4.15567e-10	1.65792e-05	6.24422e-09	9.61122e-07	7.06772e-08	6.24242e-09	9.6075e-07	9.6075e-07	4.15568e-10	1.65792e-05	6.24422e-09	9.61122e-07	2.74114e-06	6.24242e-09	9.6075e-07	9.6075e-07	4.15568e-10	1.65792e-05	6.24422e-09	9.61122e-07	1.66534e-05	6.24242e-09	9.6075e-07	9.6075e-07	4.15568e-10	1.65792e-05	6.24422e-09	9.61122e-07	0.000290949	6.24242e-09	9.6075e-07	9.6075e-07	4.15568e-10	1.65792e-05	6.24422e-09	9.61122e-07	0.000149322	6.24242e-09	9.6075e-07	9.6075e-07	4.15568e-10	1.65792e-05	6.24422e-09	9.61122e-07	0.000129661	6.24242e-09	9.6075e-07	9.6075e-07	4.15568e-10	1.65792e-05	6.24422e-09	9.61122e-07	0.00011205	6.24242e-09	9.6075e-07	9.6075e-07	4.15568e-10	1.65792e-05	6.24422e-09	9.61122e-07	1.03695e-05	6.24242e-09	9.6075e-07	9.6075e-07	4.15568e-10	1.65792e-05	6.24422e-09	9.61122e-07	1.03637e-05	6.24242e-09	9.6075e-07	9.6075e-07	4.15568e-10	1.65792e-05	6.24422e-09	9.61122e-07	1.03637e-05	6.24242e-09	9.6075e-07	9.6075e-07	4.15568e-10	1.65792e-05	6.24422e-09	9.61122e-07	1.03637e-05	6.24242e-09	9.6075e-07	9.6075e-07	4.15568e-10	1.65792e-05	6.24422e-09	9.61122e-07	1.03637e-05	6.24242e-09	9.6075e-07	9.6075e-07	4.15568e-10	1.65792e-05	6.24422e-09	9.61122e-07	1.03637e-05	6.24242e-09	9.6075e-07	9.6075e-07	4.15568e-10	1.65792e-05	6.24422e-09	9.61122e-07	1.03637e-05	6.24242e-09	9.6075e-07	9.6075e-07	4.15568e-10	1.65792e-05	6.24422e-09	9.61122e-07	1.03637e-05	6.24242e-09	9.6075e-07	9.6075e-07	4.15568e-10	1.65792e-05	6.24422e-09	9.61122e-07	1.03637e-05	6.24242e-09	9.6075e-07	9.6075e-07	4.15568e-10	1.65792e-05	6.24422e-09	9.61122e-07	1.03637e-05	6.24242e-09	9.6075e-07	9.6075e-07	4.15568e-10	1.65792e-05	6.24422e-09	9.61122e-07	1.03637e-05	6.24242e-09	9.6075e-07	9.6075e-07	4.15568e-10	1.65792e-05	6.24422e-09	9.61122e-07	1.03637e-05	6.24242e-09	9.6075e-07	9.6075e-07	4.15568e-10	1.65792e-05	6.24422e-09	9.61122e-07	1.03637e-05	6.24242e-09	9.6075e-07	9.6075e-07	4.15568e-10	1.65792e-05	6.24422e-09	9.61122e-07	1.03637e-05	6.24242e-09	9.6075e-07	9.6075e-07	4.15568e-10	1.65792e-05	6.24422e-09	9.61122e-07	1.03637e-05	6.24242e-09	9.6075e-07	9.6075e-07	4.15568e-10	1.65792e-05	6.24422e-09	9.61122e-07	1.03637e-05	6.24242e-09	9.6075e-07	9.6075e-07	4.15568e-10	1.65792e-05	6.24422e-09	9.61122e-07	1.03637e-05	0	0	0	0	0	0	0	0	9.51579e-05	9.51579e-05	9.51579e-05	9.51579e-05	9.51579e-05	9.51579e-05	9.51579e-05	9.51579e-05	6.55951e-05	6.55951e-05	6.55951e-05	6.55951e-05	6.55951e-05	6.55951e-05	6.55951e-05	6.55951e-05	6.55942e-05	6.55942e-05	6.55942e-05	6.55942e-05	6.55942e-05	6.55942e-05	6.55942e-05	6.55942e-05	8.25613e-09	8.25613e-09	8.25613e-09	8.25613e-09	8.25613e-09	8.25613e-09	8.25613e-09	8.25613e-09	8.25178e-09	8.25178e-09	8.25178e-09	8.25178e-09	8.25178e-09	8.25178e-09	8.25178e-09	8.25178e-09	8.25178e-09	8.25178e-09	8.25178e-09	8.25178e-09	8.25178e-09	8.25178e-09	8.25178e-09	8.25178e-09	8.25178e-09	8.25178e-09	8.25178e-09	8.25178e-09	8.25178e-09	8.25178e-09	8.25178e-09	8.25178e-09	8.25178e-09	8.25178e-09	8.25178e-09	8.25178e-09	8.25178e-09	8.25178e-09	8.25178e-09	8.25178e-09	8.25178e-09	8.25178e-09	8.25178e-09	8.25178e-09	8.25178e-09	8.25178e-09	8.25178e-09	8.25178e-09	3.80005e-06	1.33829e-06	7.56721e-07	0.131651	9.14173e-07	0.131651	6.55597e-05	9.14173e-07	9.57817e-08	6.23716e-11	3.03155e-12	0.541682	8.76156e-11	0.0878938	1.43981e-06	1.16016e-10	4.3864e-08	3.44376e-09	3.26194e-12	0.581375	7.11742e-10	0.0893356	6.74251e-06	5.27424e-11	9.39426e-08	2.1288e-11	3.25668e-12	0.581569	6.63657e-10	0.0893953	6.74473e-06	5.27406e-11	1.49424e-07	1.05195e-08	3.25681e-12	0.581571	6.46772e-10	0.0893967	6.74473e-06	5.27406e-11	3.30914e-08	2.78053e-11	3.16564e-12	6.74304e-06	5.15192e-10	4.76288e-07	7.56673e-08	4.24349e-11	3.60554e-08	3.45565e-09	3.81859e-11	1.0614e-06	2.1112e-07	2.48199e-07	3.00909e-07	6.17185e-10	4.59134e-08	8.98391e-07	3.02384e-09	7.36588e-07	7.34739e-07	9.36751e-08	7.33303e-07	6.47628e-08	7.37575e-08	7.42038e-07	6.03659e-05	7.35528e-07	7.35526e-07	7.39955e-08	7.35526e-07	7.30775e-07	3.94682e-07	8.5491e-05	5.5249e-05	3.1047e-11	0.000454863	1.09738e-13	5.67738e-08	2.1103e-08	6.36949e-07	8.55189e-05	3.66261e-05	3.09724e-11	0.00045624	1.38166e-13	5.66102e-08	2.61719e-11	7.47438e-07	8.55189e-05	8.54877e-05	3.09723e-11	0.000456243	1.41826e-13	5.66099e-08	1.17467e-10	7.51495e-07	8.55189e-05	8.55189e-05	3.09723e-11	0.000456243	1.41846e-13	5.66099e-08	8.74607e-11	7.51546e-07	8.55189e-05	8.55189e-05	3.09723e-11	0.000456243	1.41846e-13	5.66099e-08	8.4575e-11	7.51548e-07	8.55189e-05	3.43842e-06	3.09723e-11	0.000456243	1.41846e-13	5.66099e-08	8.14123e-11	7.51548e-07	7.93269e-06	1.74657e-06	4.76719e-09	1.83505e-05	3.28006e-10	2.0376e-07	3.16912e-10	7.35373e-07	7.93138e-06	7.90731e-06	4.77654e-09	1.83067e-05	3.17862e-10	2.04293e-07	7.28138e-08	7.35363e-07	7.93139e-06	7.93136e-06	4.77656e-09	1.83066e-05	3.17855e-10	2.04293e-07	3.6708e-07	7.35363e-07	7.93139e-06	7.93139e-06	4.77656e-09	1.83066e-05	3.17855e-10	2.04293e-07	2.36768e-09	7.35363e-07	7.93139e-06	7.93139e-06	4.77656e-09	1.83066e-05	3.17855e-10	2.04293e-07	1.71983e-08	7.35363e-07	7.93139e-06	7.93139e-06	4.77656e-09	1.83066e-05	3.17855e-10	2.04293e-07	2.25792e-05	7.35363e-07	7.93139e-06	7.93139e-06	4.77656e-09	1.83066e-05	3.17855e-10	2.04293e-07	5.57056e-06	7.35363e-07	7.93139e-06	7.93139e-06	4.77656e-09	1.83066e-05	3.17855e-10	2.04293e-07	2.66659e-06	7.35363e-07	7.93139e-06	7.93139e-06	4.77656e-09	1.83066e-05	3.17855e-10	2.04293e-07	7.36579e-07	7.35363e-07	7.93139e-06	7.93139e-06	4.77656e-09	1.83066e-05	3.17855e-10	2.04293e-07	7.35136e-07	7.35363e-07	7.93139e-06	7.93139e-06	4.77656e-09	1.83066e-05	3.17855e-10	2.04293e-07	7.35134e-07	7.35363e-07	7.93139e-06	7.93139e-06	4.77656e-09	1.83066e-05	3.17855e-10	2.04293e-07	7.35134e-07	7.35363e-07	7.93139e-06	7.93139e-06	4.77656e-09	1.83066e-05	3.17855e-10	2.04293e-07	7.35134e-07	7.35363e-07	7.93139e-06	7.93139e-06	4.77656e-09	1.83066e-05	3.17855e-10	2.04293e-07	7.35134e-07	7.35363e-07	7.93139e-06	7.93139e-06	4.77656e-09	1.83066e-05	3.17855e-10	2.04293e-07	7.35134e-07	7.35363e-07	7.93139e-06	7.93139e-06	4.77656e-09	1.83066e-05	3.17855e-10	2.04293e-07	7.35134e-07	7.35363e-07	7.93139e-06	7.93139e-06	4.77656e-09	1.83066e-05	3.17855e-10	2.04293e-07	7.35134e-07	7.35363e-07	7.93139e-06	7.93139e-06	4.77656e-09	1.83066e-05	3.17855e-10	2.04293e-07	7.35134e-07	7.35363e-07	7.93139e-06	7.93139e-06	4.77656e-09	1.83066e-05	3.17855e-10	2.04293e-07	7.35134e-07	7.35363e-07	7.93139e-06	7.93139e-06	4.77656e-09	1.83066e-05	3.17855e-10	2.04293e-07	7.35134e-07	7.35363e-07	7.93139e-06	7.93139e-06	4.77656e-09	1.83066e-05	3.17855e-10	2.04293e-07	7.35134e-07	7.35363e-07	7.93139e-06	7.93139e-06	4.77656e-09	1.83066e-05	3.17855e-10	2.04293e-07	7.35134e-07	7.35363e-07	7.93139e-06	7.93139e-06	4.77656e-09	1.83066e-05	3.17855e-10	2.04293e-07	7.35134e-07	7.35363e-07	7.93139e-06	7.93139e-06	4.77656e-09	1.83066e-05	3.17855e-10	2.04293e-07	7.35134e-07	7.35363e-07	7.93139e-06	7.93139e-06	4.77656e-09	1.83066e-05	3.17855e-10	2.04293e-07	7.35134e-07	0	0	0	0	0	0	0	0	9.51579e-05	9.51579e-05	9.51579e-05	9.51579e-05	9.51579e-05	9.51579e-05	9.51579e-05	9.51579e-05	9.40826e-05	9.40826e-05	9.40826e-05	9.40826e-05	9.40826e-05	9.40826e-05	9.40826e-05	9.40826e-05	9.40947e-05	9.40947e-05	9.40947e-05	9.40947e-05	9.40947e-05	9.40947e-05	9.40947e-05	9.40947e-05	1.3767e-06	1.3767e-06	1.3767e-06	1.3767e-06	1.3767e-06	1.3767e-06	1.3767e-06	1.3767e-06	1.377e-06	1.377e-06	1.377e-06	1.377e-06	1.377e-06	1.377e-06	1.377e-06	1.377e-06	1.377e-06	1.377e-06	1.377e-06	1.377e-06	1.377e-06	1.377e-06	1.377e-06	1.377e-06	1.377e-06	1.377e-06	1.377e-06	1.377e-06	1.377e-06	1.377e-06	1.377e-06	1.377e-06	1.377e-06	1.377e-06	1.377e-06	1.377e-06	1.377e-06	1.377e-06	1.377e-06	1.377e-06	1.377e-06	1.377e-06	1.377e-06	1.377e-06	1.377e-06	1.377e-06	1.377e-06	1.377e-06	1.50653e-05	1.26006e-05	1.14384e-05	0.00363931	1.26006e-05	0.987004	0.00363931	1.50653e-05	0.144807	1.10126e-06	6.35944e-06	0.821954	5.08436e-07	0.985911	1.14109e-06	1.03408e-10	0.0743607	0.00139455	7.77254e-06	0.800456	3.75991e-08	0.987217	3.36582e-06	4.36951e-11	0.372158	2.36631e-05	7.73942e-06	0.800791	2.97413e-08	0.987207	3.37078e-06	4.36941e-11	0.669081	0.0158655	7.74027e-06	0.800795	2.77783e-08	0.987207	3.37079e-06	4.36941e-11	0.685607	7.19026e-05	7.70375e-06	0.0123745	2.44394e-08	1.15679e-05	1.05063e-08	3.30185e-11	0.635961	0.0104085	0.000571646	3.03276e-05	3.53622e-06	1.18234e-05	7.3593e-07	5.45405e-07	0.551177	0.000208769	0.197652	1.1394e-05	1.13605e-05	1.88063e-06	1.1314e-05	4.0102e-05	0.346214	1.14559e-05	0.854709	1.13835e-05	1.13835e-05	2.32761e-08	1.13835e-05	5.06292e-05	0.0483957	0.000234993	0.380028	9.79329e-08	0.000234993	1.52927e-12	9.79329e-08	1.36948e-07	0.000115351	0.000233961	0.000617895	9.74323e-08	0.000236171	4.08154e-12	9.79432e-08	3.40329e-10	6.05882e-05	0.00023396	0.000233701	9.74323e-08	0.000236172	4.16636e-12	9.79432e-08	7.28385e-09	6.07579e-05	0.00023396	0.00023396	9.74323e-08	0.000236172	4.16673e-12	9.79432e-08	6.9774e-09	6.07624e-05	0.00023396	0.00023396	9.74323e-08	0.000236172	4.16673e-12	9.79432e-08	7.20783e-09	6.07626e-05	0.00023396	5.14971e-05	9.74323e-08	0.000236172	4.16673e-12	9.79432e-08	6.42951e-09	2.63383e-05	5.14971e-05	3.15286e-05	1.05046e-06	5.1984e-05	6.91451e-09	1.05597e-06	9.48666e-08	2.62305e-05	5.16893e-05	5.15895e-05	1.05524e-06	5.17671e-05	6.85908e-09	1.05642e-06	2.93759e-06	2.62304e-05	5.16895e-05	5.16893e-05	1.05524e-06	5.1767e-05	6.85923e-09	1.05642e-06	2.97621e-08	2.62304e-05	5.16895e-05	5.16895e-05	1.05524e-06	5.1767e-05	6.85923e-09	1.05642e-06	2.76792e-09	2.62304e-05	5.16895e-05	5.16895e-05	1.05524e-06	5.1767e-05	6.85923e-09	1.05642e-06	3.33693e-07	2.62304e-05	5.16895e-05	5.16895e-05	1.05524e-06	5.1767e-05	6.85923e-09	1.05642e-06	7.97226e-05	2.62304e-05	5.16895e-05	5.16895e-05	1.05524e-06	5.1767e-05	6.85923e-09	1.05642e-06	3.8751e-07	2.62304e-05	5.16895e-05	5.16895e-05	1.05524e-06	5.1767e-05	6.85923e-09	1.05642e-06	8.19802e-08	2.62304e-05	5.16895e-05	5.16895e-05	1.05524e-06	5.1767e-05	6.85923e-09	1.05642e-06	2.94305e-07	2.62304e-05	5.16895e-05	5.16895e-05	1.05524e-06	5.1767e-05	6.85923e-09	1.05642e-06	2.93584e-07	2.62304e-05	5.16895e-05	5.16895e-05	1.05524e-06	5.1767e-05	6.85923e-09	1.05642e-06	2.93584e-07	2.62304e-05	5.16895e-05	5.16895e-05	1.05524e-06	5.1767e-05	6.85923e-09	1.05642e-06	2.93584e-07	2.62304e-05	5.16895e-05	5.16895e-05	1.05524e-06	5.1767e-05	6.85923e-09	1.05642e-06	2.93584e-07	2.62304e-05	5.16895e-05	5.16895e-05	1.05524e-06	5.1767e-05	6.85923e-09	1.05642e-06	2.93584e-07	2.62304e-05	5.16895e-05	5.16895e-05	1.05524e-06	5.1767e-05	6.85923e-09	1.05642e-06	2.93584e-07	2.62304e-05	5.16895e-05	5.16895e-05	1.05524e-06	5.1767e-05	6.85923e-09	1.05642e-06	2.93584e-07	2.62304e-05	5.16895e-05	5.16895e-05	1.05524e-06	5.1767e-05	6.85923e-09	1.05642e-06	2.93584e-07	2.62304e-05	5.16895e-05	5.16895e-05	1.05524e-06	5.1767e-05	6.85923e-09	1.05642e-06	2.93584e-07	2.62304e-05	5.16895e-05	5.16895e-05	1.05524e-06	5.1767e-05	6.85923e-09	1.05642e-06	2.93584e-07	2.62304e-05	5.16895e-05	5.16895e-05	1.05524e-06	5.1767e-05	6.85923e-09	1.05642e-06	2.93584e-07	2.62304e-05	5.16895e-05	5.16895e-05	1.05524e-06	5.1767e-05	6.85923e-09	1.05642e-06	2.93584e-07	2.62304e-05	5.16895e-05	5.16895e-05	1.05524e-06	5.1767e-05	6.85923e-09	1.05642e-06	2.93584e-07	2.62304e-05	5.16895e-05	5.16895e-05	1.05524e-06	5.1767e-05	6.85923e-09	1.05642e-06	2.93584e-07	2.62304e-05	5.16895e-05	5.16895e-05	1.05524e-06	5.1767e-05	6.85923e-09	1.05642e-06	2.93584e-07	2.62304e-05	5.16895e-05	5.16895e-05	1.05524e-06	5.1767e-05	6.85923e-09	1.05642e-06	2.93584e-07	0	0	0	0	0	0	0	0	9.51579e-05	9.51579e-05	9.51579e-05	9.51579e-05	9.51579e-05	9.51579e-05	9.51579e-05	9.51579e-05	8.4134e-05	8.4134e-05	8.4134e-05	8.4134e-05	8.4134e-05	8.4134e-05	8.4134e-05	8.4134e-05	8.41326e-05	8.41326e-05	8.41326e-05	8.41326e-05	8.41326e-05	8.41326e-05	8.41326e-05	8.41326e-05	2.54156e-05	2.54156e-05	2.54156e-05	2.54156e-05	2.54156e-05	2.54156e-05	2.54156e-05	2.54156e-05	2.54022e-05	2.54022e-05	2.54022e-05	2.54022e-05	2.54022e-05	2.54022e-05	2.54022e-05	2.54022e-05	2.54022e-05	2.54022e-05	2.54022e-05	2.54022e-05	2.54022e-05	2.54022e-05	2.54022e-05	2.54022e-05	2.54022e-05	2.54022e-05	2.54022e-05	2.54022e-05	2.54022e-05	2.54022e-05	2.54022e-05	2.54022e-05	2.54022e-05	2.54022e-05	2.54022e-05	2.54022e-05	2.54022e-05	2.54022e-05	2.54022e-05	2.54022e-05	2.54022e-05	2.54022e-05	2.54022e-05	2.54022e-05	2.54022e-05	2.54022e-05	2.54022e-05	2.54022e-05	4.75485e-05	4.66917e-05	4.6239e-05	0.00023873	4.75485e-05	0.905005	0.00410299	5.74414e-05	2.94212e-08	9.13445e-08	9.17315e-09	1.03499e-05	2.33194e-07	0.998885	0.801329	0.004927	3.86254e-07	8.77309e-08	7.4009e-09	1.22709e-05	2.77676e-06	0.998836	0.89252	0.00554778	4.83993e-08	1.25088e-08	7.4348e-09	1.22435e-05	3.56823e-06	0.998837	0.89247	0.0055477	1.30294e-08	4.608e-08	7.43392e-09	1.22431e-05	3.83857e-06	0.998837	0.89247	0.0055477	8.6568e-09	1.19791e-08	7.43049e-09	2.3698e-06	3.83866e-06	0.00414781	0.0851803	0.0044685	8.62646e-09	3.16009e-08	3.86924e-09	2.92064e-05	2.82361e-05	0.00275429	0.000906436	1.07578e-05	1.19403e-08	7.05491e-06	3.28407e-09	4.6227e-05	4.62311e-05	0.00485847	4.65572e-05	1.51898e-05	2.47824e-08	4.61936e-05	8.02578e-08	4.62229e-05	4.62228e-05	0.0410978	4.62228e-05	0.000657208	1.28677e-06	0.000124898	3.99131e-07	1.19158e-05	0.000109192	6.1153e-08	2.23871e-06	6.96721e-05	6.06851e-05	0.00012541	5.12062e-05	1.19298e-05	0.000108998	1.93215e-08	2.23219e-06	2.68051e-06	9.9786e-05	0.00012541	0.000125669	1.19298e-05	0.000108998	1.92761e-08	2.23218e-06	8.78341e-07	9.97019e-05	0.00012541	0.00012541	1.19298e-05	0.000108998	1.92755e-08	2.23218e-06	5.55237e-07	9.96981e-05	0.00012541	0.00012541	1.19298e-05	0.000108998	1.92755e-08	2.23218e-06	4.95184e-07	9.96981e-05	0.00012541	8.15965e-05	1.19298e-05	0.000108998	1.92755e-08	2.23218e-06	5.6448e-07	6.81047e-05	7.62938e-05	7.31992e-05	2.34965e-05	7.09174e-05	9.44319e-07	1.01429e-05	1.71039e-06	6.77106e-05	7.60365e-05	7.5967e-05	2.34689e-05	7.10432e-05	9.42995e-07	1.01654e-05	5.65475e-05	6.77104e-05	7.60365e-05	7.60364e-05	2.34689e-05	7.10432e-05	9.42972e-07	1.01654e-05	3.11563e-06	6.77104e-05	7.60365e-05	7.60365e-05	2.34689e-05	7.10432e-05	9.42972e-07	1.01654e-05	3.03293e-08	6.77104e-05	7.60365e-05	7.60365e-05	2.34689e-05	7.10432e-05	9.42972e-07	1.01654e-05	2.42874e-10	6.77104e-05	7.60365e-05	7.60365e-05	2.34689e-05	7.10432e-05	9.42972e-07	1.01654e-05	4.85096e-09	6.77104e-05	7.60365e-05	7.60365e-05	2.34689e-05	7.10432e-05	9.42972e-07	1.01654e-05	4.92002e-08	6.77104e-05	7.60365e-05	7.60365e-05	2.34689e-05	7.10432e-05	9.42972e-07	1.01654e-05	8.72883e-08	6.77104e-05	7.60365e-05	7.60365e-05	2.34689e-05	7.10432e-05	9.42972e-07	1.01654e-05	9.41711e-07	6.77104e-05	7.60365e-05	7.60365e-05	2.34689e-05	7.10432e-05	9.42972e-07	1.01654e-05	9.42393e-07	6.77104e-05	7.60365e-05	7.60365e-05	2.34689e-05	7.10432e-05	9.42972e-07	1.01654e-05	9.42391e-07	6.77104e-05	7.60365e-05	7.60365e-05	2.34689e-05	7.10432e-05	9.42972e-07	1.01654e-05	9.42391e-07	6.77104e-05	7.60365e-05	7.60365e-05	2.34689e-05	7.10432e-05	9.42972e-07	1.01654e-05	9.42391e-07	6.77104e-05	7.60365e-05	7.60365e-05	2.34689e-05	7.10432e-05	9.42972e-07	1.01654e-05	9.42391e-07	6.77104e-05	7.60365e-05	7.60365e-05	2.34689e-05	7.10432e-05	9.42972e-07	1.01654e-05	9.42391e-07	6.77104e-05	7.60365e-05	7.60365e-05	2.34689e-05	7.10432e-05	9.42972e-07	1.01654e-05	9.42391e-07	6.77104e-05	7.60365e-05	7.60365e-05	2.34689e-05	7.10432e-05	9.42972e-07	1.01654e-05	9.42391e-07	6.77104e-05	7.60365e-05	7.60365e-05	2.34689e-05	7.10432e-05	9.42972e-07	1.01654e-05	9.42391e-07	6.77104e-05	7.60365e-05	7.60365e-05	2.34689e-05	7.10432e-05	9.42972e-07	1.01654e-05	9.42391e-07	6.77104e-05	7.60365e-05	7.60365e-05	2.34689e-05	7.10432e-05	9.42972e-07	1.01654e-05	9.42391e-07	6.77104e-05	7.60365e-05	7.60365e-05	2.34689e-05	7.10432e-05	9.42972e-07	1.01654e-05	9.42391e-07	6.77104e-05	7.60365e-05	7.60365e-05	2.34689e-05	7.10432e-05	9.42972e-07	1.01654e-05	9.42391e-07	6.77104e-05	7.60365e-05	7.60365e-05	2.34689e-05	7.10432e-05	9.42972e-07	1.01654e-05	9.42391e-07	6.77104e-05	7.60365e-05	7.60365e-05	2.34689e-05	7.10432e-05	9.42972e-07	1.01654e-05	9.42391e-07	6.77104e-05	7.60365e-05	7.60365e-05	2.34689e-05	7.10432e-05	9.42972e-07	1.01654e-05	9.42391e-07	0	0	0	0	0	0	0	0	9.51579e-05	9.51579e-05	9.51579e-05	9.51579e-05	9.51579e-05	9.51579e-05	9.51579e-05	9.51579e-05	0.00010065	0.00010065	0.00010065	0.00010065	0.00010065	0.00010065	0.00010065	0.00010065	0.000100666	0.000100666	0.000100666	0.000100666	0.000100666	0.000100666	0.000100666	0.000100666	8.21732e-05	8.21732e-05	8.21732e-05	8.21732e-05	8.21732e-05	8.21732e-05	8.21732e-05	8.21732e-05	8.21544e-05	8.21544e-05	8.21544e-05	8.21544e-05	8.21544e-05	8.21544e-05	8.21544e-05	8.21544e-05	8.21544e-05	8.21544e-05	8.21544e-05	8.21544e-05	8.21544e-05	8.21544e-05	8.21544e-05	8.21544e-05	8.21544e-05	8.21544e-05	8.21544e-05	8.21544e-05	8.21544e-05	8.21544e-05	8.21544e-05	8.21544e-05	8.21544e-05	8.21544e-05	8.21544e-05	8.21544e-05	8.21544e-05	8.21544e-05	8.21544e-05	8.21544e-05	8.21544e-05	8.21544e-05	8.21544e-05	8.21544e-05	8.21544e-05	8.21544e-05	8.21544e-05	8.21544e-05	9.10836e-05	9.09846e-05	9.09324e-05	0.000120326	9.13607e-05	0.0283492	0.000751282	0.000100643	0.000497089	1.15609e-06	3.34021e-06	3.54662e-05	9.73219e-07	0.871638	0.139806	0.000243633	0.0107541	0.000414565	2.7604e-06	3.29448e-05	2.37986e-07	0.870792	0.375964	0.000204317	0.00175958	7.73361e-06	2.77178e-06	3.28783e-05	2.92299e-07	0.870752	0.376065	0.000204311	0.000539954	0.000465406	2.77149e-06	3.28774e-05	3.12163e-07	0.870751	0.376065	0.000204311	0.000382614	1.15075e-05	2.77142e-06	2.48448e-05	3.18745e-07	0.0205664	0.0679485	0.000184595	0.00028269	0.00019031	6.17418e-06	6.80048e-05	2.61785e-05	0.0265337	0.0012088	4.85241e-06	0.000247291	3.18235e-05	4.05636e-05	9.08913e-05	9.08122e-05	0.0458043	9.16213e-05	2.91744e-05	0.000195808	9.04314e-05	9.26882e-05	9.09394e-05	9.09393e-05	0.0482108	9.09399e-05	0.00362785	0.000104814	0.000109153	0.000612074	7.21232e-05	0.000105256	2.30494e-05	3.36548e-05	0.00538391	0.00013045	0.000109273	0.000222254	7.20684e-05	0.000105225	8.57789e-06	3.35825e-05	5.04248e-06	0.00010623	0.000109273	0.000109586	7.20687e-05	0.000105225	8.5198e-06	3.35824e-05	3.18611e-06	0.000105866	0.000109273	0.000109273	7.20687e-05	0.000105225	8.51904e-06	3.35824e-05	1.73986e-06	0.00010586	0.000109273	0.000109273	7.20687e-05	0.000105225	8.51904e-06	3.35824e-05	1.52551e-06	0.00010586	0.000109273	0.00010157	7.20687e-05	0.000105225	8.51904e-06	3.35824e-05	1.72185e-06	9.77698e-05	9.97397e-05	9.74101e-05	8.09255e-05	9.78079e-05	2.75818e-05	5.52037e-05	1.91708e-06	9.84608e-05	9.96478e-05	9.96035e-05	8.09839e-05	9.78619e-05	2.80835e-05	5.53079e-05	0.000562852	9.84617e-05	9.96478e-05	9.96478e-05	8.09839e-05	9.78619e-05	2.80837e-05	5.53079e-05	0.000163076	9.84617e-05	9.96478e-05	9.96478e-05	8.09839e-05	9.78619e-05	2.80837e-05	5.53079e-05	1.5968e-07	9.84617e-05	9.96478e-05	9.96478e-05	8.09839e-05	9.78619e-05	2.80837e-05	5.53079e-05	2.28607e-09	9.84617e-05	9.96478e-05	9.96478e-05	8.09839e-05	9.78619e-05	2.80837e-05	5.53079e-05	7.72122e-07	9.84617e-05	9.96478e-05	9.96478e-05	8.09839e-05	9.78619e-05	2.80837e-05	5.53079e-05	1.94107e-06	9.84617e-05	9.96478e-05	9.96478e-05	8.09839e-05	9.78619e-05	2.80837e-05	5.53079e-05	2.66344e-06	9.84617e-05	9.96478e-05	9.96478e-05	8.09839e-05	9.78619e-05	2.80837e-05	5.53079e-05	1.21621e-05	9.84617e-05	9.96478e-05	9.96478e-05	8.09839e-05	9.78619e-05	2.80837e-05	5.53079e-05	1.21686e-05	9.84617e-05	9.96478e-05	9.96478e-05	8.09839e-05	9.78619e-05	2.80837e-05	5.53079e-05	1.21686e-05	9.84617e-05	9.96478e-05	9.96478e-05	8.09839e-05	9.78619e-05	2.80837e-05	5.53079e-05	1.21686e-05	9.84617e-05	9.96478e-05	9.96478e-05	8.09839e-05	9.78619e-05	2.80837e-05	5.53079e-05	1.21686e-05	9.84617e-05	9.96478e-05	9.96478e-05	8.09839e-05	9.78619e-05	2.80837e-05	5.53079e-05	1.21686e-05	9.84617e-05	9.96478e-05	9.96478e-05	8.09839e-05	9.78619e-05	2.80837e-05	5.53079e-05	1.21686e-05	9.84617e-05	9.96478e-05	9.96478e-05	8.09839e-05	9.78619e-05	2.80837e-05	5.53079e-05	1.21686e-05	9.84617e-05	9.96478e-05	9.96478e-05	8.09839e-05	9.78619e-05	2.80837e-05	5.53079e-05	1.21686e-05	9.84617e-05	9.96478e-05	9.96478e-05	8.09839e-05	9.78619e-05	2.80837e-05	5.53079e-05	1.21686e-05	9.84617e-05	9.96478e-05	9.96478e-05	8.09839e-05	9.78619e-05	2.80837e-05	5.53079e-05	1.21686e-05	9.84617e-05	9.96478e-05	9.96478e-05	8.09839e-05	9.78619e-05	2.80837e-05	5.53079e-05	1.21686e-05	9.84617e-05	9.96478e-05	9.96478e-05	8.09839e-05	9.78619e-05	2.80837e-05	5.53079e-05	1.21686e-05	9.84617e-05	9.96478e-05	9.96478e-05	8.09839e-05	9.78619e-05	2.80837e-05	5.53079e-05	1.21686e-05	9.84617e-05	9.96478e-05	9.96478e-05	8.09839e-05	9.78619e-05	2.80837e-05	5.53079e-05	1.21686e-05	9.84617e-05	9.96478e-05	9.96478e-05	8.09839e-05	9.78619e-05	2.80837e-05	5.53079e-05	1.21686e-05	9.84617e-05	9.96478e-05	9.96478e-05	8.09839e-05	9.78619e-05	2.80837e-05	5.53079e-05	1.21686e-05	0	0	0	0	0	0	0	0	9.51579e-05	9.51579e-05	9.51579e-05	9.51579e-05	9.51579e-05	9.51579e-05	9.51579e-05	9.51579e-05	0.000145661	0.000145661	0.000145661	0.000145661	0.000145661	0.000145661	0.000145661	0.000145661	0.00014566	0.00014566	0.00014566	0.00014566	0.00014566	0.00014566	0.00014566	0.00014566	0.000142718	0.000142718	0.000142718	0.000142718	0.000142718	0.000142718	0.000142718	0.000142718	0.000142767	0.000142767	0.000142767	0.000142767	0.000142767	0.000142767	0.000142767	0.000142767	0.000142767	0.000142767	0.000142767	0.000142767	0.000142767	0.000142767	0.000142767	0.000142767	0.000142767	0.000142767	0.000142767	0.000142767	0.000142767	0.000142767	0.000142767	0.000142767	0.000142767	0.000142767	0.000142767	0.000142767	0.000142767	0.000142767	0.000142767	0.000142767	0.000142767	0.000142767	0.000142767	0.000142767	0.000142767	0.000142767	0.000142767	0.000142767	0.00014424	0.000144235	0.000144232	0.000148384	0.000144299	0.000744704	0.000262394	0.000148384	0.000250779	0.0158368	0.0149728	0.00275058	0.0190018	0.94875	0.448023	0.950961	0.0475957	9.41159e-05	0.0122312	0.00289346	0.03522	0.951187	0.188072	0.979105	0.00646749	0.00441906	0.0122845	0.00288724	0.0439334	0.951193	0.188058	0.979106	0.00183622	0.000154649	0.0122831	0.00288716	0.0469837	0.951194	0.188058	0.979106	0.00127347	0.00371359	0.0122831	0.00280657	0.0482029	0.790458	0.112923	0.978517	0.000993741	0.000417403	0.0137151	0.000191585	0.000390052	0.707975	0.00218201	0.987385	0.00103071	0.000737163	0.00652096	0.000144229	0.000144451	0.454755	0.000145406	0.504452	0.00102426	0.000144434	0.00241911	0.000144243	0.000144244	0.0800365	0.000144244	0.429873	0.000718583	0.000147041	0.00014373	0.000140884	0.000146388	0.000244618	0.000120174	0.410383	9.70285e-05	0.000147431	0.000106704	0.000140823	0.000146047	9.43066e-05	0.000120243	0.972327	0.000145754	0.000147432	0.000147573	0.000140824	0.000146047	9.27964e-05	0.000120243	0.977977	0.000145073	0.000147432	0.000147432	0.000140824	0.000146047	9.27864e-05	0.000120243	0.978687	0.000145067	0.000147432	0.000147432	0.000140824	0.000146047	9.27864e-05	0.000120243	0.977965	0.000145066	0.000147432	0.000146348	0.000140824	0.000146047	9.27864e-05	0.000120243	0.980364	0.000143781	0.000146023	0.000146623	0.000142493	0.000144973	0.000114147	0.000131736	0.975358	0.000145569	0.000145701	0.000145769	0.000142521	0.000145282	0.000117196	0.000131625	0.545956	0.00014557	0.000145701	0.000145701	0.000142521	0.000145282	0.000117195	0.000131625	0.674896	0.00014557	0.000145701	0.000145701	0.000142521	0.000145282	0.000117195	0.000131625	0.975324	0.00014557	0.000145701	0.000145701	0.000142521	0.000145282	0.000117195	0.000131625	0.222907	0.00014557	0.000145701	0.000145701	0.000142521	0.000145282	0.000117195	0.000131625	0.00107174	0.00014557	0.000145701	0.000145701	0.000142521	0.000145282	0.000117195	0.000131625	6.93547e-05	0.00014557	0.000145701	0.000145701	0.000142521	0.000145282	0.000117195	0.000131625	4.85575e-05	0.00014557	0.000145701	0.000145701	0.000142521	0.000145282	0.000117195	0.000131625	7.99848e-05	0.00014557	0.000145701	0.000145701	0.000142521	0.000145282	0.000117195	0.000131625	8.00668e-05	0.00014557	0.000145701	0.000145701	0.000142521	0.000145282	0.000117195	0.000131625	8.00669e-05	0.00014557	0.000145701	0.000145701	0.000142521	0.000145282	0.000117195	0.000131625	8.00669e-05	0.00014557	0.000145701	0.000145701	0.000142521	0.000145282	0.000117195	0.000131625	8.00669e-05	0.00014557	0.000145701	0.000145701	0.000142521	0.000145282	0.000117195	0.000131625	8.00669e-05	0.00014557	0.000145701	0.000145701	0.000142521	0.000145282	0.000117195	0.000131625	8.00669e-05	0.00014557	0.000145701	0.000145701	0.000142521	0.000145282	0.000117195	0.000131625	8.00669e-05	0.00014557	0.000145701	0.000145701	0.000142521	0.000145282	0.000117195	0.000131625	8.00669e-05	0.00014557	0.000145701	0.000145701	0.000142521	0.000145282	0.000117195	0.000131625	8.00669e-05	0.00014557	0.000145701	0.000145701	0.000142521	0.000145282	0.000117195	0.000131625	8.00669e-05	0.00014557	0.000145701	0.000145701	0.000142521	0.000145282	0.000117195	0.000131625	8.00669e-05	0.00014557	0.000145701	0.000145701	0.000142521	0.000145282	0.000117195	0.000131625	8.00669e-05	0.00014557	0.000145701	0.000145701	0.000142521	0.000145282	0.000117195	0.000131625	8.00669e-05	0.00014557	0.000145701	0.000145701	0.000142521	0.000145282	0.000117195	0.000131625	8.00669e-05	0.00014557	0.000145701	0.000145701	0.000142521	0.000145282	0.000117195	0.000131625	8.00669e-05	0.00014557	0.000145701	0.000145701	0.000142521	0.000145282	0.000117195	0.000131625	8.00669e-05	0	0	0	0	0	0	0	0	9.51579e-05	9.51579e-05	9.51579e-05	9.51579e-05	9.51579e-05	9.51579e-05	9.51579e-05	9.51579e-05	0.000101823	0.000101823	0.000101823	0.000101823	0.000101823	0.000101823	0.000101823	0.000101823	0.000101817	0.000101817	0.000101817	0.000101817	0.000101817	0.000101817	0.000101817	0.000101817	9.74368e-05	9.74368e-05	9.74368e-05	9.74368e-05	9.74368e-05	9.74368e-05	9.74368e-05	9.74368e-05	9.74383e-05	9.74383e-05	9.74383e-05	9.74383e-05	9.74383e-05	9.74383e-05	9.74383e-05	9.74383e-05	9.74382e-05	9.74382e-05	9.74382e-05	9.74382e-05	9.74382e-05	9.74382e-05	9.74382e-05	9.74382e-05	9.74382e-05	9.74382e-05	9.74382e-05	9.74382e-05	9.74382e-05	9.74382e-05	9.74382e-05	9.74382e-05	9.74382e-05	9.74382e-05	9.74382e-05	9.74382e-05	9.74382e-05	9.74382e-05	9.74382e-05	9.74382e-05	9.74382e-05	9.74382e-05	9.74382e-05	9.74382e-05	9.74382e-05	9.74382e-05	9.74382e-05	9.74382e-05	0.000356851	0.000356851	0.000117906	0.000101819	9.98864e-05	9.96089e-05	9.96089e-05	9.9605e-05	3.24485e-05	0.000249392	1.78015e-05	0.00118356	0.000118233	0.00673405	0.000792728	0.00303836	0.000228303	9.5563e-06	1.69506e-05	0.00134816	0.000752612	0.00695886	0.00049741	0.00396636	0.000139498	3.5791e-05	1.6968e-05	0.00134748	0.000801759	0.0069627	0.000497349	0.0039664	0.000104006	1.72093e-05	1.69675e-05	0.00134748	0.000814987	0.0069628	0.000497349	0.0039664	2.66566e-05	1.09784e-05	1.43336e-05	0.00131821	0.000817874	0.00696249	0.000497327	0.00396638	2.63918e-05	8.83428e-06	2.78857e-05	0.000139859	0.000154021	0.00376659	0.000195209	0.0240532	3.18575e-05	0.000305622	5.04099e-05	9.9672e-05	9.96929e-05	0.00128245	9.97786e-05	0.0071862	4.41456e-05	0.000100181	0.000110827	9.96063e-05	9.96063e-05	0.000412509	9.96061e-05	0.0047959	7.23063e-05	6.73846e-05	7.09118e-06	9.83395e-05	0.000101981	0.000133509	0.000103813	0.00255941	3.97629e-05	6.74986e-05	2.97228e-05	9.82636e-05	0.000101954	0.000103705	0.000103774	0.0122927	5.96661e-05	6.74986e-05	6.74786e-05	9.82638e-05	0.000101954	0.000103983	0.000103773	0.0249088	5.96909e-05	6.74986e-05	6.74986e-05	9.82638e-05	0.000101954	0.000103985	0.000103773	0.0262394	5.96918e-05	6.74986e-05	6.74986e-05	9.82638e-05	0.000101954	0.000103985	0.000103773	0.0261977	5.96918e-05	6.74986e-05	6.67079e-05	9.82638e-05	0.000101954	0.000103985	0.000103773	0.0268874	7.72721e-05	8.20655e-05	7.39144e-05	9.88947e-05	0.00010076	0.000101895	0.000101649	0.0246182	7.69561e-05	8.19542e-05	8.18863e-05	9.89427e-05	0.000100791	0.000101596	0.000101663	0.00638492	7.69557e-05	8.1954e-05	8.19539e-05	9.89427e-05	0.000100791	0.000101595	0.000101663	0.00730477	7.69557e-05	8.1954e-05	8.1954e-05	9.89427e-05	0.000100791	0.000101595	0.000101663	0.0315374	7.69557e-05	8.1954e-05	8.1954e-05	9.89427e-05	0.000100791	0.000101595	0.000101663	0.0100536	7.69557e-05	8.1954e-05	8.1954e-05	9.89427e-05	0.000100791	0.000101595	0.000101663	0.00139267	7.69557e-05	8.1954e-05	8.1954e-05	9.89427e-05	0.000100791	0.000101595	0.000101663	0.000170868	7.69557e-05	8.1954e-05	8.1954e-05	9.89427e-05	0.000100791	0.000101595	0.000101663	0.00010219	7.69557e-05	8.1954e-05	8.1954e-05	9.89427e-05	0.000100791	0.000101595	0.000101663	0.000101806	7.69557e-05	8.1954e-05	8.1954e-05	9.89427e-05	0.000100791	0.000101595	0.000101663	0.00010178	7.69557e-05	8.1954e-05	8.1954e-05	9.89427e-05	0.000100791	0.000101595	0.000101663	0.00010178	7.69557e-05	8.1954e-05	8.1954e-05	9.89427e-05	0.000100791	0.000101595	0.000101663	0.00010178	7.69557e-05	8.1954e-05	8.1954e-05	9.89427e-05	0.000100791	0.000101595	0.000101663	0.00010178	7.69557e-05	8.1954e-05	8.1954e-05	9.89427e-05	0.000100791	0.000101595	0.000101663	0.00010178	7.69557e-05	8.1954e-05	8.1954e-05	9.89427e-05	0.000100791	0.000101595	0.000101663	0.00010178	7.69557e-05	8.1954e-05	8.1954e-05	9.89427e-05	0.000100791	0.000101595	0.000101663	0.00010178	7.69557e-05	8.1954e-05	8.1954e-05	9.89427e-05	0.000100791	0.000101595	0.000101663	0.00010178	7.69557e-05	8.1954e-05	8.1954e-05	9.89427e-05	0.000100791	0.000101595	0.000101663	0.00010178	7.69557e-05	8.1954e-05	8.1954e-05	9.89427e-05	0.000100791	0.000101595	0.000101663	0.00010178	7.69557e-05	8.1954e-05	8.1954e-05	9.89427e-05	0.000100791	0.000101595	0.000101663	0.00010178	7.69557e-05	8.1954e-05	8.1954e-05	9.89427e-05	0.000100791	0.000101595	0.000101663	0.00010178	7.69557e-05	8.1954e-05	8.1954e-05	9.89427e-05	0.000100791	0.000101595	0.000101663	0.00010178	7.69557e-05	8.1954e-05	8.1954e-05	9.89427e-05	0.000100791	0.000101595	0.000101663	0.00010178	7.69557e-05	8.1954e-05	8.1954e-05	9.89427e-05	0.000100791	0.000101595	0.000101663	0.00010178	7.69557e-05	8.1954e-05	8.1954e-05	9.89427e-05	0.000100791	0.000101595	0.000101663	0.00010178	0	0	0	0	0	0	0	0	9.51579e-05	9.51579e-05	9.51579e-05	9.51579e-05	9.51579e-05	9.51579e-05	9.51579e-05	9.51579e-05	9.10043e-05	9.10043e-05	9.10043e-05	9.10043e-05	9.10043e-05	9.10043e-05	9.10043e-05	9.10043e-05	9.10159e-05	9.10159e-05	9.10159e-05	9.10159e-05	9.10159e-05	9.10159e-05	9.10159e-05	9.10159e-05	5.89233e-05	5.89233e-05	5.89233e-05	5.89233e-05	5.89233e-05	5.89233e-05	5.89233e-05	5.89233e-05	5.89075e-05	5.89075e-05	5.89075e-05	5.89075e-05	5.89075e-05	5.89075e-05	5.89075e-05	5.89075e-05	5.89075e-05	5.89075e-05	5.89075e-05	5.89075e-05	5.89075e-05	5.89075e-05	5.89075e-05	5.89075e-05	5.89075e-05	5.89075e-05	5.89075e-05	5.89075e-05	5.89075e-05	5.89075e-05	5.89075e-05	5.89075e-05	5.89075e-05	5.89075e-05	5.89075e-05	5.89075e-05	5.89075e-05	5.89075e-05	5.89075e-05	5.89075e-05	5.89075e-05	5.89075e-05	5.89075e-05	5.89075e-05	5.89075e-05	5.89075e-05	5.89075e-05	5.89075e-05	0.00648413	0.00648413	0.0001332	9.09916e-05	7.53209e-05	7.33083e-05	7.33083e-05	7.32247e-05	0.00993405	0.00150606	0.000225544	7.42304e-08	1.05922e-05	1.21545e-05	0.00579182	0.00022616	0.00864095	0.240397	0.000193857	6.29414e-08	1.02639e-06	1.11014e-05	0.016508	0.00020278	0.00204672	0.0197672	0.000194495	6.28396e-08	1.2008e-06	1.1094e-05	0.0165054	0.000202775	0.000796295	0.0528689	0.000194478	6.28383e-08	1.26555e-06	1.10938e-05	0.0165054	0.000202775	6.79674e-06	0.000156896	0.000106897	5.05594e-08	1.25553e-06	1.10793e-05	0.0164842	0.000202742	6.13559e-06	0.000173381	1.23856e-05	2.5255e-05	2.86709e-05	2.98553e-05	0.000568928	2.43552e-08	5.05366e-06	2.35743e-06	1.57592e-06	7.30995e-05	7.3127e-05	0.000401556	7.36194e-05	6.80862e-08	3.97351e-06	7.21874e-05	1.06959e-06	7.3219e-05	7.3219e-05	0.0118079	7.32194e-05	2.91537e-06	1.89686e-07	8.80746e-06	0.000157617	6.45866e-05	9.23213e-05	0.000228294	0.000108231	4.47292e-05	6.32681e-06	8.81072e-06	2.8383e-05	6.47591e-05	9.21401e-05	0.000106629	0.000108122	5.80195e-07	4.20568e-06	8.81071e-06	8.83571e-06	6.47592e-05	9.21398e-05	0.000104832	0.000108122	4.45663e-08	4.18838e-06	8.81071e-06	8.81074e-06	6.47591e-05	9.21398e-05	0.000104818	0.000108122	2.79e-08	4.188e-06	8.81071e-06	8.81071e-06	6.47591e-05	9.21398e-05	0.000104818	0.000108122	2.51944e-08	4.18799e-06	8.81071e-06	7.84636e-06	6.47591e-05	9.21398e-05	0.000104818	0.000108122	2.77444e-08	1.74085e-05	2.54039e-05	1.28912e-05	6.89513e-05	8.20557e-05	8.67666e-05	8.89306e-05	1.67592e-08	1.76204e-05	2.53936e-05	2.54347e-05	6.88089e-05	8.21992e-05	8.85049e-05	8.90128e-05	1.18523e-06	1.76207e-05	2.53936e-05	2.53937e-05	6.88087e-05	8.21994e-05	8.8506e-05	8.90128e-05	8.39501e-06	1.76207e-05	2.53936e-05	2.53936e-05	6.88087e-05	8.21994e-05	8.85061e-05	8.90128e-05	2.74474e-08	1.76207e-05	2.53936e-05	2.53936e-05	6.88087e-05	8.21994e-05	8.85061e-05	8.90128e-05	9.05385e-10	1.76207e-05	2.53936e-05	2.53936e-05	6.88087e-05	8.21994e-05	8.85061e-05	8.90128e-05	6.69927e-08	1.76207e-05	2.53936e-05	2.53936e-05	6.88087e-05	8.21994e-05	8.85061e-05	8.90128e-05	1.9369e-05	1.76207e-05	2.53936e-05	2.53936e-05	6.88087e-05	8.21994e-05	8.85061e-05	8.90128e-05	9.18726e-05	1.76207e-05	2.53936e-05	2.53936e-05	6.88087e-05	8.21994e-05	8.85061e-05	8.90128e-05	9.06992e-05	1.76207e-05	2.53936e-05	2.53936e-05	6.88087e-05	8.21994e-05	8.85061e-05	8.90128e-05	9.08571e-05	1.76207e-05	2.53936e-05	2.53936e-05	6.88087e-05	8.21994e-05	8.85061e-05	8.90128e-05	9.08573e-05	1.76207e-05	2.53936e-05	2.53936e-05	6.88087e-05	8.21994e-05	8.85061e-05	8.90128e-05	9.08573e-05	1.76207e-05	2.53936e-05	2.53936e-05	6.88087e-05	8.21994e-05	8.85061e-05	8.90128e-05	9.08573e-05	1.76207e-05	2.53936e-05	2.53936e-05	6.88087e-05	8.21994e-05	8.85061e-05	8.90128e-05	9.08573e-05	1.76207e-05	2.53936e-05	2.53936e-05	6.88087e-05	8.21994e-05	8.85061e-05	8.90128e-05	9.08573e-05	1.76207e-05	2.53936e-05	2.53936e-05	6.88087e-05	8.21994e-05	8.85061e-05	8.90128e-05	9.08573e-05	1.76207e-05	2.53936e-05	2.53936e-05	6.88087e-05	8.21994e-05	8.85061e-05	8.90128e-05	9.08573e-05	1.76207e-05	2.53936e-05	2.53936e-05	6.88087e-05	8.21994e-05	8.85061e-05	8.90128e-05	9.08573e-05	1.76207e-05	2.53936e-05	2.53936e-05	6.88087e-05	8.21994e-05	8.85061e-05	8.90128e-05	9.08573e-05	1.76207e-05	2.53936e-05	2.53936e-05	6.88087e-05	8.21994e-05	8.85061e-05	8.90128e-05	9.08573e-05	1.76207e-05	2.53936e-05	2.53936e-05	6.88087e-05	8.21994e-05	8.85061e-05	8.90128e-05	9.08573e-05	1.76207e-05	2.53936e-05	2.53936e-05	6.88087e-05	8.21994e-05	8.85061e-05	8.90128e-05	9.08573e-05	1.76207e-05	2.53936e-05	2.53936e-05	6.88087e-05	8.21994e-05	8.85061e-05	8.90128e-05	9.08573e-05	1.76207e-05	2.53936e-05	2.53936e-05	6.88087e-05	8.21994e-05	8.85061e-05	8.90128e-05	9.08573e-05	1.76207e-05	2.53936e-05	2.53936e-05	6.88087e-05	8.21994e-05	8.85061e-05	8.90128e-05	9.08573e-05	0	0	0	0	0	0	0	0	9.51579e-05	9.51579e-05	9.51579e-05	9.51579e-05	9.51579e-05	9.51579e-05	9.51579e-05	9.51579e-05	0.000120415	0.000120415	0.000120415	0.000120415	0.000120415	0.000120415	0.000120415	0.000120415	0.000120418	0.000120418	0.000120418	0.000120418	0.000120418	0.000120418	0.000120418	0.000120418	9.37781e-06	9.37781e-06	9.37781e-06	9.37781e-06	9.37781e-06	9.37781e-06	9.37781e-06	9.37781e-06	9.37898e-06	9.37898e-06	9.37898e-06	9.37898e-06	9.37898e-06	9.37898e-06	9.37898e-06	9.37898e-06	9.37898e-06	9.37898e-06	9.37898e-06	9.37898e-06	9.37898e-06	9.37898e-06	9.37898e-06	9.37898e-06	9.37898e-06	9.37898e-06	9.37898e-06	9.37898e-06	9.37898e-06	9.37898e-06	9.37898e-06	9.37898e-06	9.37898e-06	9.37898e-06	9.37898e-06	9.37898e-06	9.37898e-06	9.37898e-06	9.37898e-06	9.37898e-06	9.37898e-06	9.37898e-06	9.37898e-06	9.37898e-06	9.37898e-06	9.37898e-06	9.37898e-06	9.37898e-06	0.3156	0.3156	0.000120433	0.000120433	3.97856e-05	3.43569e-05	3.43569e-05	3.37048e-05	0.275015	0.927636	0.00661183	1.84545e-05	0.0010304	0.00245436	0.0227599	0.128181	0.840131	0.608967	0.00555753	1.78853e-05	0.000698571	0.00241283	0.0127863	0.208007	0.483734	0.926092	0.00557837	1.78522e-05	0.000846025	0.00241247	0.0127825	0.208009	0.241134	0.431592	0.00557783	1.78518e-05	0.00089842	0.00241246	0.0127825	0.208009	1.69256e-05	0.000586204	0.00156278	4.98159e-06	0.000777023	0.00236012	0.0125079	0.207544	1.48071e-05	6.60658e-05	0.000379906	2.36765e-05	5.39924e-05	0.00281463	0.00034515	0.0050095	1.43245e-05	1.7728e-05	4.07258e-05	3.35841e-05	3.36344e-05	0.00525741	3.38322e-05	0.000302611	1.37381e-05	3.34256e-05	5.11971e-05	3.36122e-05	3.36123e-05	0.00867624	3.36123e-05	0.000590747	1.72553e-09	5.43288e-08	7.01736e-06	1.61725e-05	0.000130378	0.000557559	0.000279373	0.0134577	3.69423e-09	5.44277e-08	6.67617e-08	1.61968e-05	0.000130033	0.000245275	0.000279462	0.0962647	4.16075e-09	5.44278e-08	5.45088e-08	1.61968e-05	0.000130033	0.000240787	0.000279463	0.0306302	4.14219e-09	5.44278e-08	5.44278e-08	1.61968e-05	0.000130033	0.000240759	0.000279463	0.0282151	4.14193e-09	5.44278e-08	5.44278e-08	1.61968e-05	0.000130033	0.000240759	0.000279463	0.0269668	4.14192e-09	5.44278e-08	2.76342e-08	1.61968e-05	0.000130033	0.000240759	0.000279463	0.0297943	3.70822e-07	1.35381e-06	1.26681e-07	2.33503e-05	6.60245e-05	8.89188e-05	9.69407e-05	0.00789116	3.75586e-07	1.3517e-06	1.35349e-06	2.33198e-05	6.61775e-05	9.10233e-05	9.68925e-05	0.00190338	3.75589e-07	1.3517e-06	1.3517e-06	2.33198e-05	6.61777e-05	9.10235e-05	9.68924e-05	0.0146222	3.75589e-07	1.3517e-06	1.3517e-06	2.33198e-05	6.61777e-05	9.10235e-05	9.68924e-05	0.0251438	3.75589e-07	1.3517e-06	1.3517e-06	2.33198e-05	6.61777e-05	9.10235e-05	9.68924e-05	0.000404384	3.75589e-07	1.3517e-06	1.3517e-06	2.33198e-05	6.61777e-05	9.10235e-05	9.68924e-05	2.33047e-05	3.75589e-07	1.3517e-06	1.3517e-06	2.33198e-05	6.61777e-05	9.10235e-05	9.68924e-05	7.97583e-05	3.75589e-07	1.3517e-06	1.3517e-06	2.33198e-05	6.61777e-05	9.10235e-05	9.68924e-05	0.00014236	3.75589e-07	1.3517e-06	1.3517e-06	2.33198e-05	6.61777e-05	9.10235e-05	9.68924e-05	0.000117609	3.75589e-07	1.3517e-06	1.3517e-06	2.33198e-05	6.61777e-05	9.10235e-05	9.68924e-05	0.000117791	3.75589e-07	1.3517e-06	1.3517e-06	2.33198e-05	6.61777e-05	9.10235e-05	9.68924e-05	0.000117791	3.75589e-07	1.3517e-06	1.3517e-06	2.33198e-05	6.61777e-05	9.10235e-05	9.68924e-05	0.000117791	3.75589e-07	1.3517e-06	1.3517e-06	2.33198e-05	6.61777e-05	9.10235e-05	9.68924e-05	0.000117791	3.75589e-07	1.3517e-06	1.3517e-06	2.33198e-05	6.61777e-05	9.10235e-05	9.68924e-05	0.000117791	3.75589e-07	1.3517e-06	1.3517e-06	2.33198e-05	6.61777e-05	9.10235e-05	9.68924e-05	0.000117791	3.75589e-07	1.3517e-06	1.3517e-06	2.33198e-05	6.61777e-05	9.10235e-05	9.68924e-05	0.000117791	3.75589e-07	1.3517e-06	1.3517e-06	2.33198e-05	6.61777e-05	9.10235e-05	9.68924e-05	0.000117791	3.75589e-07	1.3517e-06	1.3517e-06	2.33198e-05	6.61777e-05	9.10235e-05	9.68924e-05	0.000117791	3.75589e-07	1.3517e-06	1.3517e-06	2.33198e-05	6.61777e-05	9.10235e-05	9.68924e-05	0.000117791	3.75589e-07	1.3517e-06	1.3517e-06	2.33198e-05	6.61777e-05	9.10235e-05	9.68924e-05	0.000117791	3.75589e-07	1.3517e-06	1.3517e-06	2.33198e-05	6.61777e-05	9.10235e-05	9.68924e-05	0.000117791	3.75589e-07	1.3517e-06	1.3517e-06	2.33198e-05	6.61777e-05	9.10235e-05	9.68924e-05	0.000117791	3.75589e-07	1.3517e-06	1.3517e-06	2.33198e-05	6.61777e-05	9.10235e-05	9.68924e-05	0.000117791	3.75589e-07	1.3517e-06	1.3517e-06	2.33198e-05	6.61777e-05	9.10235e-05	9.68924e-05	0.000117791	3.75589e-07	1.3517e-06	1.3517e-06	2.33198e-05	6.61777e-05	9.10235e-05	9.68924e-05	0.000117791	0	0	0	0	0	0	0	0	9.51579e-05	9.51579e-05	9.51579e-05	9.51579e-05	9.51579e-05	9.51579e-05	9.51579e-05	9.51579e-05	0.000119922	0.000119922	0.000119922	0.000119922	0.000119922	0.000119922	0.000119922	0.000119922	0.000119919	0.000119919	0.000119919	0.000119919	0.000119919	0.000119919	0.000119919	0.000119919	1.50946e-08	1.50946e-08	1.50946e-08	1.50946e-08	1.50946e-08	1.50946e-08	1.50946e-08	1.50946e-08	1.51015e-08	1.51015e-08	1.51015e-08	1.51015e-08	1.51015e-08	1.51015e-08	1.51015e-08	1.51015e-08	1.51015e-08	1.51015e-08	1.51015e-08	1.51015e-08	1.51015e-08	1.51015e-08	1.51015e-08	1.51015e-08	1.51015e-08	1.51015e-08	1.51015e-08	1.51015e-08	1.51015e-08	1.51015e-08	1.51015e-08	1.51015e-08	1.51015e-08	1.51015e-08	1.51015e-08	1.51015e-08	1.51015e-08	1.51015e-08	1.51015e-08	1.51015e-08	1.51015e-08	1.51015e-08	1.51015e-08	1.51015e-08	1.51015e-08	1.51015e-08	1.51015e-08	1.51015e-08	0.217197	0.217197	6.95441e-06	0.000119974	2.44919e-06	1.67302e-06	1.67302e-06	1.38487e-06	0.929804	0.966458	0.00108423	0.0251896	0.000207861	2.60443e-05	2.93384e-07	5.90003e-06	0.973834	0.553618	0.00116594	0.0250263	0.000168669	2.81021e-05	1.03797e-07	7.65982e-06	0.986586	0.955634	0.00116413	0.025045	0.000155373	2.80989e-05	1.03834e-07	7.65999e-06	0.991379	0.810423	0.00116418	0.0250452	0.00015156	2.80988e-05	1.03834e-07	7.65999e-06	0.000634698	0.000123835	0.00022555	0.000288109	8.25032e-05	2.26083e-05	8.35445e-08	7.44558e-06	0.000584589	5.2711e-05	0.000903773	2.7973e-06	2.9876e-06	1.62176e-05	4.76794e-07	0.00469541	0.000537733	2.17365e-05	0.00238898	1.34676e-06	1.34702e-06	3.07337e-06	1.34327e-06	0.000766519	0.000402008	1.35411e-06	0.082907	1.34604e-06	1.34604e-06	1.17688e-07	1.34604e-06	4.43971e-05	1.34996e-11	5.68172e-11	1.59616e-05	1.03898e-07	0.000156437	0.000260803	0.000832098	0.00868073	2.41488e-13	5.67545e-11	5.31357e-11	1.03694e-07	0.000156575	0.000398181	0.000833549	0.274255	2.50876e-13	5.67545e-11	5.66706e-11	1.03694e-07	0.000156575	0.000398956	0.000833551	0.663128	2.50897e-13	5.67545e-11	5.67543e-11	1.03694e-07	0.000156575	0.000398964	0.000833551	0.735991	2.50906e-13	5.67545e-11	5.67545e-11	1.03694e-07	0.000156575	0.000398964	0.000833551	0.749177	2.50906e-13	5.67545e-11	5.2641e-12	1.03694e-07	0.000156575	0.000398964	0.000833551	0.74007	5.80198e-10	8.73554e-09	5.58486e-11	3.73232e-07	1.45248e-05	2.31324e-05	3.35382e-05	0.11886	5.81878e-10	8.74382e-09	8.74254e-09	3.73839e-07	1.4513e-05	2.32196e-05	3.34883e-05	0.00275683	5.81875e-10	8.74382e-09	8.74381e-09	3.73839e-07	1.4513e-05	2.32197e-05	3.34883e-05	0.00884664	5.81875e-10	8.74382e-09	8.74382e-09	3.73839e-07	1.4513e-05	2.32197e-05	3.34883e-05	0.495508	5.81875e-10	8.74382e-09	8.74382e-09	3.73839e-07	1.4513e-05	2.32197e-05	3.34883e-05	0.820472	5.81875e-10	8.74382e-09	8.74382e-09	3.73839e-07	1.4513e-05	2.32197e-05	3.34883e-05	0.0557881	5.81875e-10	8.74382e-09	8.74382e-09	3.73839e-07	1.4513e-05	2.32197e-05	3.34883e-05	0.000772074	5.81875e-10	8.74382e-09	8.74382e-09	3.73839e-07	1.4513e-05	2.32197e-05	3.34883e-05	0.000279226	5.81875e-10	8.74382e-09	8.74382e-09	3.73839e-07	1.4513e-05	2.32197e-05	3.34883e-05	9.66412e-05	5.81875e-10	8.74382e-09	8.74382e-09	3.73839e-07	1.4513e-05	2.32197e-05	3.34883e-05	9.65764e-05	5.81875e-10	8.74382e-09	8.74382e-09	3.73839e-07	1.4513e-05	2.32197e-05	3.34883e-05	9.65764e-05	5.81875e-10	8.74382e-09	8.74382e-09	3.73839e-07	1.4513e-05	2.32197e-05	3.34883e-05	9.65764e-05	5.81875e-10	8.74382e-09	8.74382e-09	3.73839e-07	1.4513e-05	2.32197e-05	3.34883e-05	9.65764e-05	5.81875e-10	8.74382e-09	8.74382e-09	3.73839e-07	1.4513e-05	2.32197e-05	3.34883e-05	9.65764e-05	5.81875e-10	8.74382e-09	8.74382e-09	3.73839e-07	1.4513e-05	2.32197e-05	3.34883e-05	9.65764e-05	5.81875e-10	8.74382e-09	8.74382e-09	3.73839e-07	1.4513e-05	2.32197e-05	3.34883e-05	9.65764e-05	5.81875e-10	8.74382e-09	8.74382e-09	3.73839e-07	1.4513e-05	2.32197e-05	3.34883e-05	9.65764e-05	5.81875e-10	8.74382e-09	8.74382e-09	3.73839e-07	1.4513e-05	2.32197e-05	3.34883e-05	9.65764e-05	5.81875e-10	8.74382e-09	8.74382e-09	3.73839e-07	1.4513e-05	2.32197e-05	3.34883e-05	9.65764e-05	5.81875e-10	8.74382e-09	8.74382e-09	3.73839e-07	1.4513e-05	2.32197e-05	3.34883e-05	9.65764e-05	5.81875e-10	8.74382e-09	8.74382e-09	3.73839e-07	1.4513e-05	2.32197e-05	3.34883e-05	9.65764e-05	5.81875e-10	8.74382e-09	8.74382e-09	3.73839e-07	1.4513e-05	2.32197e-05	3.34883e-05	9.65764e-05	5.81875e-10	8.74382e-09	8.74382e-09	3.73839e-07	1.4513e-05	2.32197e-05	3.34883e-05	9.65764e-05	5.81875e-10	8.74382e-09	8.74382e-09	3.73839e-07	1.4513e-05	2.32197e-05	3.34883e-05	9.65764e-05	5.81875e-10	8.74382e-09	8.74382e-09	3.73839e-07	1.4513e-05	2.32197e-05	3.34883e-05	9.65764e-05	0	0	0	0	0	0	0	0	9.51579e-05	9.51579e-05	9.51579e-05	9.51579e-05	9.51579e-05	9.51579e-05	9.51579e-05	9.51579e-05	0.000129537	0.000129537	0.000129537	0.000129537	0.000129537	0.000129537	0.000129537	0.000129537	0.000129543	0.000129543	0.000129543	0.000129543	0.000129543	0.000129543	0.000129543	0.000129543	6.88295e-13	6.88295e-13	6.88295e-13	6.88295e-13	6.88295e-13	6.88295e-13	6.88295e-13	6.88295e-13	6.88411e-13	6.88411e-13	6.88411e-13	6.88411e-13	6.88411e-13	6.88411e-13	6.88411e-13	6.88411e-13	6.88411e-13	6.88411e-13	6.88411e-13	6.88411e-13	6.88411e-13	6.88411e-13	6.88411e-13	6.88411e-13	6.88411e-13	6.88411e-13	6.88411e-13	6.88411e-13	6.88411e-13	6.88411e-13	6.88411e-13	6.88411e-13	6.88411e-13	6.88411e-13	6.88411e-13	6.88411e-13	6.88411e-13	6.88411e-13	6.88411e-13	6.88411e-13	6.88411e-13	6.88411e-13	6.88411e-13	6.88411e-13	6.88411e-13	6.88411e-13	6.88411e-13	6.88411e-13	0.000129565	0.000129565	3.38465e-08	0.000129565	3.38465e-08	3.38465e-08	3.38465e-08	1.11804e-08	0.000533975	0.000233003	5.73126e-08	0.00535175	7.20215e-08	0.0009067	2.22597e-05	1.27225e-05	0.0863986	6.86192e-05	4.76437e-08	0.00557986	9.73573e-08	0.000963823	1.65093e-05	1.98688e-05	0.0152371	0.000145274	4.78331e-08	0.00556907	1.19709e-07	0.000963917	1.65142e-05	1.9869e-05	0.00492723	0.00019648	4.78281e-08	0.00556892	1.27544e-07	0.000963919	1.65142e-05	1.9869e-05	2.59366e-07	1.43141e-08	1.33465e-08	4.08176e-07	3.64802e-08	0.000269168	4.60832e-06	1.67847e-05	1.90763e-07	2.36181e-08	5.62861e-08	1.4029e-08	1.08405e-08	0.00016914	1.1176e-07	7.63173e-05	1.91198e-07	4.83837e-08	2.78158e-07	9.44771e-09	9.4495e-09	4.74118e-05	9.51624e-09	1.27631e-05	1.76797e-07	9.47001e-09	0.00686435	9.44564e-09	9.44564e-09	3.34386e-06	9.44568e-09	5.65731e-05	3.63349e-13	4.18487e-11	3.24878e-05	4.18486e-11	0.000223724	4.19965e-05	0.000223724	0.587519	3.08762e-14	4.19357e-11	3.58071e-11	4.17729e-11	0.000223551	1.70495e-05	0.000223582	0.45131	3.97976e-14	4.19358e-11	4.19913e-11	4.17732e-11	0.000223551	1.69233e-05	0.000223582	0.657366	3.96612e-14	4.19358e-11	4.19358e-11	4.17732e-11	0.000223551	1.6922e-05	0.000223582	0.613309	3.966e-14	4.19358e-11	4.19358e-11	4.17732e-11	0.000223551	1.6922e-05	0.000223582	0.597677	3.966e-14	4.19358e-11	2.72454e-13	4.17732e-11	0.000223551	1.6922e-05	0.000223582	0.623807	1.92835e-11	6.30027e-10	9.72446e-13	6.27586e-10	1.45272e-06	3.95726e-07	1.45293e-06	0.00774682	1.94266e-11	6.28961e-10	6.28567e-10	6.28474e-10	1.45405e-06	4.03663e-07	1.45343e-06	0.00756131	1.94267e-11	6.28959e-10	6.28959e-10	6.28472e-10	1.45405e-06	4.03663e-07	1.45343e-06	0.946263	1.94267e-11	6.28959e-10	6.28959e-10	6.28472e-10	1.45405e-06	4.03663e-07	1.45343e-06	0.91153	1.94267e-11	6.28959e-10	6.28959e-10	6.28472e-10	1.45405e-06	4.03663e-07	1.45343e-06	0.121373	1.94267e-11	6.28959e-10	6.28959e-10	6.28472e-10	1.45405e-06	4.03663e-07	1.45343e-06	0.0407232	1.94267e-11	6.28959e-10	6.28959e-10	6.28472e-10	1.45405e-06	4.03663e-07	1.45343e-06	0.00165537	1.94267e-11	6.28959e-10	6.28959e-10	6.28472e-10	1.45405e-06	4.03663e-07	1.45343e-06	0.000896747	1.94267e-11	6.28959e-10	6.28959e-10	6.28472e-10	1.45405e-06	4.03663e-07	1.45343e-06	3.61348e-05	1.94267e-11	6.28959e-10	6.28959e-10	6.28472e-10	1.45405e-06	4.03663e-07	1.45343e-06	3.61446e-05	1.94267e-11	6.28959e-10	6.28959e-10	6.28472e-10	1.45405e-06	4.03663e-07	1.45343e-06	3.61446e-05	1.94267e-11	6.28959e-10	6.28959e-10	6.28472e-10	1.45405e-06	4.03663e-07	1.45343e-06	3.61446e-05	1.94267e-11	6.28959e-10	6.28959e-10	6.28472e-10	1.45405e-06	4.03663e-07	1.45343e-06	3.61446e-05	1.94267e-11	6.28959e-10	6.28959e-10	6.28472e-10	1.45405e-06	4.03663e-07	1.45343e-06	3.61446e-05	1.94267e-11	6.28959e-10	6.28959e-10	6.28472e-10	1.45405e-06	4.03663e-07	1.45343e-06	3.61446e-05	1.94267e-11	6.28959e-10	6.28959e-10	6.28472e-10	1.45405e-06	4.03663e-07	1.45343e-06	3.61446e-05	1.94267e-11	6.28959e-10	6.28959e-10	6.28472e-10	1.45405e-06	4.03663e-07	1.45343e-06	3.61446e-05	1.94267e-11	6.28959e-10	6.28959e-10	6.28472e-10	1.45405e-06	4.03663e-07	1.45343e-06	3.61446e-05	1.94267e-11	6.28959e-10	6.28959e-10	6.28472e-10	1.45405e-06	4.03663e-07	1.45343e-06	3.61446e-05	1.94267e-11	6.28959e-10	6.28959e-10	6.28472e-10	1.45405e-06	4.03663e-07	1.45343e-06	3.61446e-05	1.94267e-11	6.28959e-10	6.28959e-10	6.28472e-10	1.45405e-06	4.03663e-07	1.45343e-06	3.61446e-05	1.94267e-11	6.28959e-10	6.28959e-10	6.28472e-10	1.45405e-06	4.03663e-07	1.45343e-06	3.61446e-05	1.94267e-11	6.28959e-10	6.28959e-10	6.28472e-10	1.45405e-06	4.03663e-07	1.45343e-06	3.61446e-05	1.94267e-11	6.28959e-10	6.28959e-10	6.28472e-10	1.45405e-06	4.03663e-07	1.45343e-06	3.61446e-05	1.94267e-11	6.28959e-10	6.28959e-10	6.28472e-10	1.45405e-06	4.03663e-07	1.45343e-06	3.61446e-05	0	0	0	0	0	0	0	0	9.51579e-05	9.51579e-05	9.51579e-05	9.51579e-05	9.51579e-05	9.51579e-05	9.51579e-05	9.51579e-05	8.59847e-05	8.59847e-05	8.59847e-05	8.59847e-05	8.59847e-05	8.59847e-05	8.59847e-05	8.59847e-05	8.59786e-05	8.59786e-05	8.59786e-05	8.59786e-05	8.59786e-05	8.59786e-05	8.59786e-05	8.59786e-05	2.02386e-15	2.02386e-15	2.02386e-15	2.02386e-15	2.02386e-15	2.02386e-15	2.02386e-15	2.02386e-15	2.02417e-15	2.02417e-15	2.02417e-15	2.02417e-15	2.02417e-15	2.02417e-15	2.02417e-15	2.02417e-15	2.02417e-15	2.02417e-15	2.02417e-15	2.02417e-15	2.02417e-15	2.02417e-15	2.02417e-15	2.02417e-15	2.02417e-15	2.02417e-15	2.02417e-15	2.02417e-15	2.02417e-15	2.02417e-15	2.02417e-15	2.02417e-15	2.02417e-15	2.02417e-15	2.02417e-15	2.02417e-15	2.02417e-15	2.02417e-15	2.02417e-15	2.02417e-15	2.02417e-15	2.02417e-15	2.02417e-15	2.02417e-15	2.02417e-15	2.02417e-15	2.02417e-15	2.02417e-15	3.71902e-08	3.71902e-08	7.59129e-10	8.59918e-05	2.15553e-09	3.71902e-08	3.71902e-08	7.59129e-10	2.71358e-08	3.34132e-05	3.14606e-06	1.06235e-07	1.06081e-06	2.61892e-13	6.09361e-10	4.6827e-10	1.0486e-10	2.74334e-06	3.64463e-06	9.21075e-08	2.48393e-07	2.37727e-13	2.42986e-10	5.4202e-10	4.27083e-10	7.88354e-05	3.63323e-06	9.2249e-08	2.09256e-07	2.37603e-13	2.42796e-10	5.4203e-10	1.05032e-09	2.64331e-07	3.63351e-06	9.22508e-08	1.9903e-07	2.376e-13	2.42796e-10	5.4203e-10	1.52957e-11	2.84999e-07	1.99702e-06	4.47556e-13	3.77806e-08	2.66555e-15	2.72385e-12	2.97905e-10	2.14869e-11	2.5438e-09	3.57313e-08	1.80429e-10	1.03584e-09	7.2062e-15	5.52435e-11	2.51676e-12	1.89874e-11	3.79961e-11	1.08499e-10	4.16621e-10	4.17435e-10	7.92257e-14	4.1465e-10	4.23444e-13	1.6721e-11	4.13104e-10	3.50698e-06	4.17193e-10	4.17193e-10	3.69592e-12	4.17192e-10	1.09042e-14	2.05042e-11	9.4163e-08	0.00469955	3.98311e-13	0.000172164	1.88443e-10	9.41647e-08	5.05356e-12	5.72308e-10	9.39607e-08	1.77423e-07	4.00109e-13	0.000171847	4.23146e-10	9.4433e-08	2.94579e-09	4.14463e-10	9.39605e-08	9.38419e-08	4.00108e-13	0.000171846	4.18077e-10	9.44334e-08	2.59956e-10	4.1446e-10	9.39605e-08	9.39605e-08	4.00107e-13	0.000171846	4.18067e-10	9.44334e-08	4.11203e-10	4.14449e-10	9.39605e-08	9.39605e-08	4.00107e-13	0.000171846	4.18067e-10	9.44334e-08	4.5498e-10	4.14449e-10	9.39605e-08	1.46254e-10	4.00107e-13	0.000171846	4.18067e-10	9.44334e-08	4.14864e-10	4.14449e-10	6.25418e-09	4.13653e-11	1.29489e-11	2.67532e-07	4.18067e-10	6.28565e-09	3.7189e-11	4.17321e-10	6.26465e-09	6.28433e-09	1.29018e-11	2.67831e-07	4.17715e-10	6.27075e-09	4.39758e-13	4.17324e-10	6.26466e-09	6.26467e-09	1.29018e-11	2.67831e-07	4.17719e-10	6.27074e-09	5.21912e-09	4.17324e-10	6.26466e-09	6.26466e-09	1.29018e-11	2.67831e-07	4.17719e-10	6.27074e-09	5.90955e-07	4.17324e-10	6.26466e-09	6.26466e-09	1.29018e-11	2.67831e-07	4.17719e-10	6.27074e-09	1.47769e-05	4.17324e-10	6.26466e-09	6.26466e-09	1.29018e-11	2.67831e-07	4.17719e-10	6.27074e-09	1.53083e-07	4.17324e-10	6.26466e-09	6.26466e-09	1.29018e-11	2.67831e-07	4.17719e-10	6.27074e-09	3.55096e-05	4.17324e-10	6.26466e-09	6.26466e-09	1.29018e-11	2.67831e-07	4.17719e-10	6.27074e-09	0.000148011	4.17324e-10	6.26466e-09	6.26466e-09	1.29018e-11	2.67831e-07	4.17719e-10	6.27074e-09	9.64221e-07	4.17324e-10	6.26466e-09	6.26466e-09	1.29018e-11	2.67831e-07	4.17719e-10	6.27074e-09	9.65528e-07	4.17324e-10	6.26466e-09	6.26466e-09	1.29018e-11	2.67831e-07	4.17719e-10	6.27074e-09	9.65531e-07	4.17324e-10	6.26466e-09	6.26466e-09	1.29018e-11	2.67831e-07	4.17719e-10	6.27074e-09	9.65531e-07	4.17324e-10	6.26466e-09	6.26466e-09	1.29018e-11	2.67831e-07	4.17719e-10	6.27074e-09	9.65531e-07	4.17324e-10	6.26466e-09	6.26466e-09	1.29018e-11	2.67831e-07	4.17719e-10	6.27074e-09	9.65531e-07	4.17324e-10	6.26466e-09	6.26466e-09	1.29018e-11	2.67831e-07	4.17719e-10	6.27074e-09	9.65531e-07	4.17324e-10	6.26466e-09	6.26466e-09	1.29018e-11	2.67831e-07	4.17719e-10	6.27074e-09	9.65531e-07	4.17324e-10	6.26466e-09	6.26466e-09	1.29018e-11	2.67831e-07	4.17719e-10	6.27074e-09	9.65531e-07	4.17324e-10	6.26466e-09	6.26466e-09	1.29018e-11	2.67831e-07	4.17719e-10	6.27074e-09	9.65531e-07	4.17324e-10	6.26466e-09	6.26466e-09	1.29018e-11	2.67831e-07	4.17719e-10	6.27074e-09	9.65531e-07	4.17324e-10	6.26466e-09	6.26466e-09	1.29018e-11	2.67831e-07	4.17719e-10	6.27074e-09	9.65531e-07	4.17324e-10	6.26466e-09	6.26466e-09	1.29018e-11	2.67831e-07	4.17719e-10	6.27074e-09	9.65531e-07	4.17324e-10	6.26466e-09	6.26466e-09	1.29018e-11	2.67831e-07	4.17719e-10	6.27074e-09	9.65531e-07	4.17324e-10	6.26466e-09	6.26466e-09	1.29018e-11	2.67831e-07	4.17719e-10	6.27074e-09	9.65531e-07	4.17324e-10	6.26466e-09	6.26466e-09	1.29018e-11	2.67831e-07	4.17719e-10	6.27074e-09	9.65531e-07	4.17324e-10	6.26466e-09	6.26466e-09	1.29018e-11	2.67831e-07	4.17719e-10	6.27074e-09	9.65531e-07	0	0	0	0	0	0	0	0	9.51579e-05	9.51579e-05	9.51579e-05	9.51579e-05	9.51579e-05	9.51579e-05	9.51579e-05	9.51579e-05	0.000116507	0.000116507	0.000116507	0.000116507	0.000116507	0.000116507	0.000116507	0.000116507	0.000116494	0.000116494	0.000116494	0.000116494	0.000116494	0.000116494	0.000116494	0.000116494	6.18952e-13	6.18952e-13	6.18952e-13	6.18952e-13	6.18952e-13	6.18952e-13	6.18952e-13	6.18952e-13	6.19173e-13	6.19173e-13	6.19173e-13	6.19173e-13	6.19173e-13	6.19173e-13	6.19173e-13	6.19173e-13	6.19173e-13	6.19173e-13	6.19173e-13	6.19173e-13	6.19173e-13	6.19173e-13	6.19173e-13	6.19173e-13	6.19173e-13	6.19173e-13	6.19173e-13	6.19173e-13	6.19173e-13	6.19173e-13	6.19173e-13	6.19173e-13	6.19173e-13	6.19173e-13	6.19173e-13	6.19173e-13	6.19173e-13	6.19173e-13	6.19173e-13	6.19173e-13	6.19173e-13	6.19173e-13	6.19173e-13	6.19173e-13	6.19173e-13	6.19173e-13	6.19173e-13	6.19173e-13	3.04425e-08	3.04425e-08	1.0056e-08	0.000116536	3.04425e-08	0.000116536	0.000116536	3.04425e-08	1.59351e-08	4.05093e-06	4.64189e-07	0.00591522	5.51771e-06	0.00239639	0.000171996	6.15568e-06	5.63284e-08	4.28781e-09	4.7649e-07	0.00656216	2.75983e-05	0.00252759	3.66269e-05	1.08248e-05	6.93632e-08	4.27641e-07	4.76212e-07	0.00656404	2.70005e-05	0.00252865	3.66191e-05	1.08252e-05	8.20401e-08	8.21306e-09	4.7622e-07	0.00656407	2.67508e-05	0.00252868	3.66192e-05	1.08252e-05	2.40352e-08	9.9127e-08	4.02294e-07	4.81597e-07	7.43794e-06	1.84776e-07	2.66916e-09	3.02078e-06	2.51467e-08	8.17839e-09	5.07779e-07	1.49007e-08	3.2828e-08	1.00418e-07	5.76936e-09	0.000239927	2.87424e-08	7.92943e-08	2.3921e-07	8.50001e-09	8.50943e-09	2.25286e-08	8.48702e-09	8.40532e-06	3.41324e-08	8.5549e-09	0.00285666	8.49468e-09	8.49468e-09	2.85765e-09	8.49466e-09	2.66412e-07	7.91398e-05	0.000201207	0.00676367	3.76355e-11	0.000201205	2.98658e-14	3.76355e-11	3.46686e-10	1.02728e-05	0.000201355	8.94343e-05	3.76147e-11	0.000201096	3.59535e-14	3.76953e-11	2.28844e-07	1.55323e-05	0.000201355	0.000201029	3.76148e-11	0.000201096	3.5933e-14	3.76954e-11	6.27266e-07	1.55374e-05	0.000201355	0.000201355	3.76148e-11	0.000201096	3.59339e-14	3.76954e-11	9.64121e-07	1.55378e-05	0.000201355	0.000201355	3.76148e-11	0.000201096	3.59339e-14	3.76954e-11	1.03644e-06	1.55378e-05	0.000201355	1.30846e-06	3.76148e-11	0.000201096	3.59339e-14	3.76954e-11	1.01281e-06	3.63357e-07	1.30846e-06	1.22618e-07	5.65111e-10	1.30677e-06	1.74717e-11	5.66321e-10	1.68518e-05	3.63279e-07	1.3077e-06	1.30774e-06	5.65276e-10	1.30725e-06	1.74657e-11	5.65427e-10	6.06017e-08	3.63277e-07	1.3077e-06	1.3077e-06	5.65275e-10	1.30725e-06	1.74655e-11	5.65427e-10	7.73234e-06	3.63277e-07	1.3077e-06	1.3077e-06	5.65275e-10	1.30725e-06	1.74655e-11	5.65427e-10	0.00431158	3.63277e-07	1.3077e-06	1.3077e-06	5.65275e-10	1.30725e-06	1.74655e-11	5.65427e-10	0.00647443	3.63277e-07	1.3077e-06	1.3077e-06	5.65275e-10	1.30725e-06	1.74655e-11	5.65427e-10	7.41564e-06	3.63277e-07	1.3077e-06	1.3077e-06	5.65275e-10	1.30725e-06	1.74655e-11	5.65427e-10	2.6837e-07	3.63277e-07	1.3077e-06	1.3077e-06	5.65275e-10	1.30725e-06	1.74655e-11	5.65427e-10	1.28091e-07	3.63277e-07	1.3077e-06	1.3077e-06	5.65275e-10	1.30725e-06	1.74655e-11	5.65427e-10	8.49751e-09	3.63277e-07	1.3077e-06	1.3077e-06	5.65275e-10	1.30725e-06	1.74655e-11	5.65427e-10	8.49596e-09	3.63277e-07	1.3077e-06	1.3077e-06	5.65275e-10	1.30725e-06	1.74655e-11	5.65427e-10	8.49596e-09	3.63277e-07	1.3077e-06	1.3077e-06	5.65275e-10	1.30725e-06	1.74655e-11	5.65427e-10	8.49596e-09	3.63277e-07	1.3077e-06	1.3077e-06	5.65275e-10	1.30725e-06	1.74655e-11	5.65427e-10	8.49596e-09	3.63277e-07	1.3077e-06	1.3077e-06	5.65275e-10	1.30725e-06	1.74655e-11	5.65427e-10	8.49596e-09	3.63277e-07	1.3077e-06	1.3077e-06	5.65275e-10	1.30725e-06	1.74655e-11	5.65427e-10	8.49596e-09	3.63277e-07	1.3077e-06	1.3077e-06	5.65275e-10	1.30725e-06	1.74655e-11	5.65427e-10	8.49596e-09	3.63277e-07	1.3077e-06	1.3077e-06	5.65275e-10	1.30725e-06	1.74655e-11	5.65427e-10	8.49596e-09	3.63277e-07	1.3077e-06	1.3077e-06	5.65275e-10	1.30725e-06	1.74655e-11	5.65427e-10	8.49596e-09	3.63277e-07	1.3077e-06	1.3077e-06	5.65275e-10	1.30725e-06	1.74655e-11	5.65427e-10	8.49596e-09	3.63277e-07	1.3077e-06	1.3077e-06	5.65275e-10	1.30725e-06	1.74655e-11	5.65427e-10	8.49596e-09	3.63277e-07	1.3077e-06	1.3077e-06	5.65275e-10	1.30725e-06	1.74655e-11	5.65427e-10	8.49596e-09	3.63277e-07	1.3077e-06	1.3077e-06	5.65275e-10	1.30725e-06	1.74655e-11	5.65427e-10	8.49596e-09	3.63277e-07	1.3077e-06	1.3077e-06	5.65275e-10	1.30725e-06	1.74655e-11	5.65427e-10	8.49596e-09	3.63277e-07	1.3077e-06	1.3077e-06	5.65275e-10	1.30725e-06	1.74655e-11	5.65427e-10	8.49596e-09	3.63277e-07	1.3077e-06	1.3077e-06	5.65275e-10	1.30725e-06	1.74655e-11	5.65427e-10	8.49596e-09	0	0	0	0	0	0	0	0	9.51579e-05	9.51579e-05	9.51579e-05	9.51579e-05	9.51579e-05	9.51579e-05	9.51579e-05	9.51579e-05	5.68191e-05	5.68191e-05	5.68191e-05	5.68191e-05	5.68191e-05	5.68191e-05	5.68191e-05	5.68191e-05	5.68094e-05	5.68094e-05	5.68094e-05	5.68094e-05	5.68094e-05	5.68094e-05	5.68094e-05	5.68094e-05	7.15036e-09	7.15036e-09	7.15036e-09	7.15036e-09	7.15036e-09	7.15036e-09	7.15036e-09	7.15036e-09	7.1462e-09	7.1462e-09	7.1462e-09	7.1462e-09	7.1462e-09	7.1462e-09	7.1462e-09	7.1462e-09	7.1462e-09	7.1462e-09	7.1462e-09	7.1462e-09	7.1462e-09	7.1462e-09	7.1462e-09	7.1462e-09	7.1462e-09	7.1462e-09	7.1462e-09	7.1462e-09	7.1462e-09	7.1462e-09	7.1462e-09	7.1462e-09	7.1462e-09	7.1462e-09	7.1462e-09	7.1462e-09	7.1462e-09	7.1462e-09	7.1462e-09	7.1462e-09	7.1462e-09	7.1462e-09	7.1462e-09	7.1462e-09	7.1462e-09	7.1462e-09	7.1462e-09	7.1462e-09	7.91691e-07	7.91691e-07	6.55335e-07	5.67764e-05	1.15899e-06	0.116059	0.116059	3.29091e-06	4.07918e-11	3.51927e-09	1.03903e-10	5.41164e-07	1.35331e-08	1.55452e-05	0.00143762	1.7427e-08	3.63002e-13	4.21797e-10	1.18322e-10	6.64747e-07	4.2241e-07	1.43177e-05	0.00205386	1.20905e-08	1.29611e-12	1.83893e-10	1.17985e-10	6.65679e-07	3.71848e-07	1.4333e-05	0.00205193	1.20904e-08	2.9414e-12	1.15771e-10	1.17994e-10	6.65691e-07	3.55295e-07	1.43334e-05	0.00205193	1.20904e-08	3.00171e-12	1.03385e-10	1.14691e-10	7.46818e-09	1.91841e-07	6.95398e-11	9.97544e-09	2.34023e-09	4.98063e-12	7.19343e-11	1.93207e-11	4.05455e-07	6.46749e-07	5.14815e-11	1.22262e-07	8.20203e-11	7.73146e-12	6.42825e-08	3.24496e-12	6.37358e-07	6.37289e-07	1.36226e-10	6.32914e-07	4.92939e-10	2.09365e-11	6.39131e-07	4.18215e-09	6.36959e-07	6.36959e-07	8.65362e-09	6.36953e-07	2.13334e-10	5.16562e-07	0.000393934	6.12501e-07	4.91654e-08	7.40338e-05	7.02638e-14	2.68864e-11	4.89571e-15	0.000129437	0.000394348	0.000100532	4.92915e-08	7.40414e-05	1.21954e-13	2.68541e-11	1.20084e-14	0.000192741	0.000394349	0.000393759	4.92911e-08	7.40416e-05	1.23924e-13	2.68541e-11	4.34291e-15	0.000193925	0.000394349	0.000394348	4.92911e-08	7.40416e-05	1.23941e-13	2.68541e-11	4.90865e-15	0.000193935	0.000394349	0.000394349	4.92911e-08	7.40416e-05	1.23941e-13	2.68541e-11	5.12304e-15	0.000193935	0.000394349	3.65899e-05	4.92911e-08	7.40416e-05	1.23941e-13	2.68541e-11	4.73612e-15	1.12424e-05	1.58601e-05	8.43935e-06	1.77417e-07	6.86799e-06	2.86602e-10	4.13332e-09	9.15232e-13	1.09957e-05	1.58467e-05	1.58355e-05	1.7701e-07	6.8662e-06	2.75459e-10	4.13727e-09	1.39875e-12	1.09955e-05	1.58467e-05	1.58467e-05	1.7701e-07	6.86619e-06	2.7545e-10	4.13727e-09	2.15931e-15	1.09955e-05	1.58467e-05	1.58467e-05	1.7701e-07	6.86619e-06	2.7545e-10	4.13727e-09	2.30827e-15	1.09955e-05	1.58467e-05	1.58467e-05	1.7701e-07	6.86619e-06	2.7545e-10	4.13727e-09	5.21573e-14	1.09955e-05	1.58467e-05	1.58467e-05	1.7701e-07	6.86619e-06	2.7545e-10	4.13727e-09	2.01227e-13	1.09955e-05	1.58467e-05	1.58467e-05	1.7701e-07	6.86619e-06	2.7545e-10	4.13727e-09	9.79967e-12	1.09955e-05	1.58467e-05	1.58467e-05	1.7701e-07	6.86619e-06	2.7545e-10	4.13727e-09	1.84403e-11	1.09955e-05	1.58467e-05	1.58467e-05	1.7701e-07	6.86619e-06	2.7545e-10	4.13727e-09	2.75476e-10	1.09955e-05	1.58467e-05	1.58467e-05	1.7701e-07	6.86619e-06	2.7545e-10	4.13727e-09	2.75344e-10	1.09955e-05	1.58467e-05	1.58467e-05	1.7701e-07	6.86619e-06	2.7545e-10	4.13727e-09	2.75343e-10	1.09955e-05	1.58467e-05	1.58467e-05	1.7701e-07	6.86619e-06	2.7545e-10	4.13727e-09	2.75343e-10	1.09955e-05	1.58467e-05	1.58467e-05	1.7701e-07	6.86619e-06	2.7545e-10	4.13727e-09	2.75343e-10	1.09955e-05	1.58467e-05	1.58467e-05	1.7701e-07	6.86619e-06	2.7545e-10	4.13727e-09	2.75343e-10	1.09955e-05	1.58467e-05	1.58467e-05	1.7701e-07	6.86619e-06	2.7545e-10	4.13727e-09	2.75343e-10	1.09955e-05	1.58467e-05	1.58467e-05	1.7701e-07	6.86619e-06	2.7545e-10	4.13727e-09	2.75343e-10	1.09955e-05	1.58467e-05	1.58467e-05	1.7701e-07	6.86619e-06	2.7545e-10	4.13727e-09	2.75343e-10	1.09955e-05	1.58467e-05	1.58467e-05	1.7701e-07	6.86619e-06	2.7545e-10	4.13727e-09	2.75343e-10	1.09955e-05	1.58467e-05	1.58467e-05	1.7701e-07	6.86619e-06	2.7545e-10	4.13727e-09	2.75343e-10	1.09955e-05	1.58467e-05	1.58467e-05	1.7701e-07	6.86619e-06	2.7545e-10	4.13727e-09	2.75343e-10	1.09955e-05	1.58467e-05	1.58467e-05	1.7701e-07	6.86619e-06	2.7545e-10	4.13727e-09	2.75343e-10	1.09955e-05	1.58467e-05	1.58467e-05	1.7701e-07	6.86619e-06	2.7545e-10	4.13727e-09	2.75343e-10	1.09955e-05	1.58467e-05	1.58467e-05	1.7701e-07	6.86619e-06	2.7545e-10	4.13727e-09	2.75343e-10	1.09955e-05	1.58467e-05	1.58467e-05	1.7701e-07	6.86619e-06	2.7545e-10	4.13727e-09	2.75343e-10	1.09955e-05	1.58467e-05	1.58467e-05	1.7701e-07	6.86619e-06	2.7545e-10	4.13727e-09	2.75343e-10	0	0	0	0	0	0	0	0	9.51579e-05	9.51579e-05	9.51579e-05	9.51579e-05	9.51579e-05	9.51579e-05	9.51579e-05	9.51579e-05	0.000102064	0.000102064	0.000102064	0.000102064	0.000102064	0.000102064	0.000102064	0.000102064	0.000102073	0.000102073	0.000102073	0.000102073	0.000102073	0.000102073	0.000102073	0.000102073	7.94902e-06	7.94902e-06	7.94902e-06	7.94902e-06	7.94902e-06	7.94902e-06	7.94902e-06	7.94902e-06	7.95138e-06	7.95138e-06	7.95138e-06	7.95138e-06	7.95138e-06	7.95138e-06	7.95138e-06	7.95138e-06	7.95139e-06	7.95139e-06	7.95139e-06	7.95139e-06	7.95139e-06	7.95139e-06	7.95139e-06	7.95139e-06	7.95139e-06	7.95139e-06	7.95139e-06	7.95139e-06	7.95139e-06	7.95139e-06	7.95139e-06	7.95139e-06	7.95139e-06	7.95139e-06	7.95139e-06	7.95139e-06	7.95139e-06	7.95139e-06	7.95139e-06	7.95139e-06	7.95139e-06	7.95139e-06	7.95139e-06	7.95139e-06	7.95139e-06	7.95139e-06	7.95139e-06	7.95139e-06	2.91275e-05	2.91275e-05	2.85746e-05	0.000102103	3.37299e-05	0.281063	0.281063	0.000102103	0.0802333	2.55614e-05	0.00012662	0.0559512	1.52761e-05	0.437347	0.000944734	4.13723e-08	0.0657712	0.0019316	0.00014819	0.0501496	1.85585e-06	0.459376	0.00151009	2.45056e-08	0.25017	0.000248074	0.000147695	0.0502278	1.54344e-06	0.459221	0.00151183	2.45053e-08	0.465957	0.0143615	0.000147708	0.0502289	1.46304e-06	0.459217	0.00151183	2.45053e-08	0.530054	0.000585679	0.000147291	0.014543	1.21047e-06	6.18899e-05	1.1036e-07	6.83819e-09	0.482252	0.0140759	0.00415426	6.76612e-05	1.55082e-05	6.075e-05	3.27034e-06	3.14471e-05	0.409504	0.00045204	0.259814	2.85121e-05	2.84559e-05	1.13976e-05	2.83584e-05	0.000367474	0.25272	2.86474e-05	0.485864	2.84919e-05	2.84918e-05	2.13738e-07	2.84919e-05	0.000203981	0.0719915	0.000236824	0.103797	1.37088e-05	0.000110518	1.59091e-09	4.60527e-08	1.16612e-07	0.000335583	0.000235997	0.000503963	1.36529e-05	0.000110926	3.51531e-09	4.60821e-08	4.81606e-09	0.000208524	0.000235997	0.000235737	1.36529e-05	0.000110927	3.56429e-09	4.60822e-08	6.09243e-08	0.000208877	0.000235997	0.000235997	1.36529e-05	0.000110927	3.5645e-09	4.60822e-08	6.47558e-08	0.000208889	0.000235997	0.000235997	1.36529e-05	0.000110927	3.56451e-09	4.60822e-08	6.7431e-08	0.00020889	0.000235997	0.000119834	1.36529e-05	0.000110927	3.56451e-09	4.60822e-08	6.15545e-08	7.71471e-05	8.18608e-05	6.94407e-05	1.96828e-05	5.63229e-05	3.19127e-07	1.14623e-06	1.98364e-06	7.7079e-05	8.21029e-05	8.19988e-05	1.97538e-05	5.61484e-05	3.18224e-07	1.14603e-06	7.55751e-06	7.70789e-05	8.2103e-05	8.2103e-05	1.97539e-05	5.61483e-05	3.18231e-07	1.14603e-06	6.24475e-11	7.70789e-05	8.2103e-05	8.2103e-05	1.97539e-05	5.61483e-05	3.18231e-07	1.14603e-06	4.14251e-11	7.70789e-05	8.2103e-05	8.2103e-05	1.97539e-05	5.61483e-05	3.18231e-07	1.14603e-06	1.67504e-09	7.70789e-05	8.2103e-05	8.2103e-05	1.97539e-05	5.61483e-05	3.18231e-07	1.14603e-06	2.30413e-08	7.70789e-05	8.2103e-05	8.2103e-05	1.97539e-05	5.61483e-05	3.18231e-07	1.14603e-06	1.83619e-10	7.70789e-05	8.2103e-05	8.2103e-05	1.97539e-05	5.61483e-05	3.18231e-07	1.14603e-06	4.85749e-11	7.70789e-05	8.2103e-05	8.2103e-05	1.97539e-05	5.61483e-05	3.18231e-07	1.14603e-06	7.46142e-09	7.70789e-05	8.2103e-05	8.2103e-05	1.97539e-05	5.61483e-05	3.18231e-07	1.14603e-06	7.44777e-09	7.70789e-05	8.2103e-05	8.2103e-05	1.97539e-05	5.61483e-05	3.18231e-07	1.14603e-06	7.44777e-09	7.70789e-05	8.2103e-05	8.2103e-05	1.97539e-05	5.61483e-05	3.18231e-07	1.14603e-06	7.44777e-09	7.70789e-05	8.2103e-05	8.2103e-05	1.97539e-05	5.61483e-05	3.18231e-07	1.14603e-06	7.44777e-09	7.70789e-05	8.2103e-05	8.2103e-05	1.97539e-05	5.61483e-05	3.18231e-07	1.14603e-06	7.44777e-09	7.70789e-05	8.2103e-05	8.2103e-05	1.97539e-05	5.61483e-05	3.18231e-07	1.14603e-06	7.44777e-09	7.70789e-05	8.2103e-05	8.2103e-05	1.97539e-05	5.61483e-05	3.18231e-07	1.14603e-06	7.44777e-09	7.70789e-05	8.2103e-05	8.2103e-05	1.97539e-05	5.61483e-05	3.18231e-07	1.14603e-06	7.44777e-09	7.70789e-05	8.2103e-05	8.2103e-05	1.97539e-05	5.61483e-05	3.18231e-07	1.14603e-06	7.44777e-09	7.70789e-05	8.2103e-05	8.2103e-05	1.97539e-05	5.61483e-05	3.18231e-07	1.14603e-06	7.44777e-09	7.70789e-05	8.2103e-05	8.2103e-05	1.97539e-05	5.61483e-05	3.18231e-07	1.14603e-06	7.44777e-09	7.70789e-05	8.2103e-05	8.2103e-05	1.97539e-05	5.61483e-05	3.18231e-07	1.14603e-06	7.44777e-09	7.70789e-05	8.2103e-05	8.2103e-05	1.97539e-05	5.61483e-05	3.18231e-07	1.14603e-06	7.44777e-09	7.70789e-05	8.2103e-05	8.2103e-05	1.97539e-05	5.61483e-05	3.18231e-07	1.14603e-06	7.44777e-09	7.70789e-05	8.2103e-05	8.2103e-05	1.97539e-05	5.61483e-05	3.18231e-07	1.14603e-06	7.44777e-09	7.70789e-05	8.2103e-05	8.2103e-05	1.97539e-05	5.61483e-05	3.18231e-07	1.14603e-06	7.44777e-09	0	0	0	0	0	0	0	0	9.51579e-05	9.51579e-05	9.51579e-05	9.51579e-05	9.51579e-05	9.51579e-05	9.51579e-05	9.51579e-05	8.74384e-05	8.74384e-05	8.74384e-05	8.74384e-05	8.74384e-05	8.74384e-05	8.74384e-05	8.74384e-05	8.74429e-05	8.74429e-05	8.74429e-05	8.74429e-05	8.74429e-05	8.74429e-05	8.74429e-05	8.74429e-05	5.661e-05	5.661e-05	5.661e-05	5.661e-05	5.661e-05	5.661e-05	5.661e-05	5.661e-05	5.65865e-05	5.65865e-05	5.65865e-05	5.65865e-05	5.65865e-05	5.65865e-05	5.65865e-05	5.65865e-05	5.65865e-05	5.65865e-05	5.65865e-05	5.65865e-05	5.65865e-05	5.65865e-05	5.65865e-05	5.65865e-05	5.65865e-05	5.65865e-05	5.65865e-05	5.65865e-05	5.65865e-05	5.65865e-05	5.65865e-05	5.65865e-05	5.65865e-05	5.65865e-05	5.65865e-05	5.65865e-05	5.65865e-05	5.65865e-05	5.65865e-05	5.65865e-05	5.65865e-05	5.65865e-05	5.65865e-05	5.65865e-05	5.65865e-05	5.65865e-05	5.65865e-05	5.65865e-05	7.04199e-05	7.04199e-05	7.03397e-05	8.74065e-05	7.23531e-05	0.00623023	0.00623023	0.000127953	6.52534e-06	2.34399e-09	1.89685e-10	0.0210568	5.93061e-09	0.992545	0.108654	1.21401e-05	0.000603665	8.65141e-08	1.67308e-10	0.0256367	6.14856e-08	0.993083	0.344614	8.10436e-06	0.000185818	5.84828e-10	1.67753e-10	0.0256043	7.15873e-08	0.993089	0.344763	8.1041e-06	8.67579e-05	7.5223e-07	1.67741e-10	0.0256038	7.46901e-08	0.993089	0.344763	8.1041e-06	6.94785e-05	1.98827e-09	1.67714e-10	0.0207043	7.38074e-08	0.617173	0.00586824	4.45412e-06	5.47313e-05	6.43122e-07	9.39588e-09	0.000144273	1.91699e-05	0.350053	0.000413987	0.000184094	6.97479e-05	0.000357677	4.84651e-06	7.04489e-05	7.02725e-05	0.0588328	7.0681e-05	0.00492725	0.000104141	7.11074e-05	0.0002583	7.03334e-05	7.03332e-05	0.00401104	7.03334e-05	0.311151	0.000415884	0.000103968	5.9676e-06	6.2041e-05	8.86827e-05	8.55358e-06	8.46046e-06	0.02399	7.00933e-05	0.000104229	3.97403e-05	6.17759e-05	8.88885e-05	4.03409e-06	8.42777e-06	6.44642e-06	0.000103939	0.000104229	0.000104358	6.17761e-05	8.88891e-05	4.11189e-06	8.42772e-06	6.38766e-05	0.000104138	0.000104229	0.000104229	6.17761e-05	8.88891e-05	4.11216e-06	8.42772e-06	3.64892e-05	0.000104142	0.000104229	0.000104229	6.17761e-05	8.88891e-05	4.11216e-06	8.42772e-06	3.25757e-05	0.000104142	0.000104229	9.28221e-05	6.17761e-05	8.88891e-05	4.11216e-06	8.42772e-06	3.53319e-05	8.62071e-05	8.57285e-05	8.39792e-05	6.57751e-05	7.91608e-05	1.70933e-05	2.42997e-05	7.72689e-05	8.49482e-05	8.55617e-05	8.52372e-05	6.60014e-05	7.90419e-05	1.68981e-05	2.43793e-05	0.0390038	8.49474e-05	8.55616e-05	8.55613e-05	6.60018e-05	7.90417e-05	1.68978e-05	2.43794e-05	0.000109456	8.49474e-05	8.55616e-05	8.55616e-05	6.60018e-05	7.90417e-05	1.68978e-05	2.43794e-05	1.56853e-07	8.49474e-05	8.55616e-05	8.55616e-05	6.60018e-05	7.90417e-05	1.68978e-05	2.43794e-05	1.13981e-08	8.49474e-05	8.55616e-05	8.55616e-05	6.60018e-05	7.90417e-05	1.68978e-05	2.43794e-05	1.20535e-05	8.49474e-05	8.55616e-05	8.55616e-05	6.60018e-05	7.90417e-05	1.68978e-05	2.43794e-05	1.46058e-07	8.49474e-05	8.55616e-05	8.55616e-05	6.60018e-05	7.90417e-05	1.68978e-05	2.43794e-05	3.96139e-08	8.49474e-05	8.55616e-05	8.55616e-05	6.60018e-05	7.90417e-05	1.68978e-05	2.43794e-05	9.81351e-07	8.49474e-05	8.55616e-05	8.55616e-05	6.60018e-05	7.90417e-05	1.68978e-05	2.43794e-05	9.7969e-07	8.49474e-05	8.55616e-05	8.55616e-05	6.60018e-05	7.90417e-05	1.68978e-05	2.43794e-05	9.79687e-07	8.49474e-05	8.55616e-05	8.55616e-05	6.60018e-05	7.90417e-05	1.68978e-05	2.43794e-05	9.79687e-07	8.49474e-05	8.55616e-05	8.55616e-05	6.60018e-05	7.90417e-05	1.68978e-05	2.43794e-05	9.79687e-07	8.49474e-05	8.55616e-05	8.55616e-05	6.60018e-05	7.90417e-05	1.68978e-05	2.43794e-05	9.79687e-07	8.49474e-05	8.55616e-05	8.55616e-05	6.60018e-05	7.90417e-05	1.68978e-05	2.43794e-05	9.79687e-07	8.49474e-05	8.55616e-05	8.55616e-05	6.60018e-05	7.90417e-05	1.68978e-05	2.43794e-05	9.79687e-07	8.49474e-05	8.55616e-05	8.55616e-05	6.60018e-05	7.90417e-05	1.68978e-05	2.43794e-05	9.79687e-07	8.49474e-05	8.55616e-05	8.55616e-05	6.60018e-05	7.90417e-05	1.68978e-05	2.43794e-05	9.79687e-07	8.49474e-05	8.55616e-05	8.55616e-05	6.60018e-05	7.90417e-05	1.68978e-05	2.43794e-05	9.79687e-07	8.49474e-05	8.55616e-05	8.55616e-05	6.60018e-05	7.90417e-05	1.68978e-05	2.43794e-05	9.79687e-07	8.49474e-05	8.55616e-05	8.55616e-05	6.60018e-05	7.90417e-05	1.68978e-05	2.43794e-05	9.79687e-07	8.49474e-05	8.55616e-05	8.55616e-05	6.60018e-05	7.90417e-05	1.68978e-05	2.43794e-05	9.79687e-07	8.49474e-05	8.55616e-05	8.55616e-05	6.60018e-05	7.90417e-05	1.68978e-05	2.43794e-05	9.79687e-07	8.49474e-05	8.55616e-05	8.55616e-05	6.60018e-05	7.90417e-05	1.68978e-05	2.43794e-05	9.79687e-07	8.49474e-05	8.55616e-05	8.55616e-05	6.60018e-05	7.90417e-05	1.68978e-05	2.43794e-05	9.79687e-07	0	0	0	0	0	0	0	0	9.51579e-05	9.51579e-05	9.51579e-05	9.51579e-05	9.51579e-05	9.51579e-05	9.51579e-05	9.51579e-05	5.9062e-05	5.9062e-05	5.9062e-05	5.9062e-05	5.9062e-05	5.9062e-05	5.9062e-05	5.9062e-05	5.90582e-05	5.90582e-05	5.90582e-05	5.90582e-05	5.90582e-05	5.90582e-05	5.90582e-05	5.90582e-05	5.65172e-05	5.65172e-05	5.65172e-05	5.65172e-05	5.65172e-05	5.65172e-05	5.65172e-05	5.65172e-05	5.64938e-05	5.64938e-05	5.64938e-05	5.64938e-05	5.64938e-05	5.64938e-05	5.64938e-05	5.64938e-05	5.64938e-05	5.64938e-05	5.64938e-05	5.64938e-05	5.64938e-05	5.64938e-05	5.64938e-05	5.64938e-05	5.64938e-05	5.64938e-05	5.64938e-05	5.64938e-05	5.64938e-05	5.64938e-05	5.64938e-05	5.64938e-05	5.64938e-05	5.64938e-05	5.64938e-05	5.64938e-05	5.64938e-05	5.64938e-05	5.64938e-05	5.64938e-05	5.64938e-05	5.64938e-05	5.64938e-05	5.64938e-05	5.64938e-05	5.64938e-05	5.64938e-05	5.64938e-05	5.77525e-05	5.77525e-05	5.77501e-05	5.90338e-05	5.79133e-05	0.000206921	0.000206921	6.83612e-05	2.09148e-06	1.61835e-07	3.64248e-08	1.33669e-05	2.17745e-07	2.06559e-08	4.7767e-08	7.74515e-10	1.32941e-08	2.63025e-06	4.54573e-08	1.42976e-05	6.6057e-07	1.99306e-08	1.31813e-07	3.39492e-10	1.18898e-07	1.06372e-07	4.52404e-08	1.43312e-05	5.19636e-07	1.99383e-08	1.31804e-07	3.39485e-10	4.69766e-07	2.26383e-06	4.5246e-08	1.43317e-05	4.81408e-07	1.99385e-08	1.31804e-07	3.39485e-10	6.99698e-07	1.35986e-07	4.52456e-08	1.40199e-05	4.65981e-07	5.56381e-09	3.67799e-08	2.86785e-10	9.75544e-07	1.23672e-06	6.13962e-08	5.52349e-05	2.81092e-05	5.34052e-09	3.12148e-06	8.09406e-10	1.13293e-06	2.11259e-05	2.02587e-07	5.77886e-05	5.76963e-05	7.50876e-09	5.7233e-05	4.75287e-08	1.61296e-06	5.79743e-05	1.43202e-06	5.77446e-05	5.77445e-05	5.01848e-08	5.77443e-05	3.26856e-08	8.16151e-06	6.01839e-05	4.43083e-06	5.70102e-05	5.91217e-05	1.26912e-05	3.90638e-05	9.62648e-09	6.73572e-05	6.00801e-05	3.8709e-05	5.70113e-05	5.92737e-05	3.49536e-05	3.90281e-05	6.0123e-10	6.09321e-05	6.008e-05	5.99795e-05	5.7011e-05	5.92741e-05	3.57596e-05	3.9028e-05	8.36285e-10	6.13278e-05	6.008e-05	6.008e-05	5.7011e-05	5.92741e-05	3.57652e-05	3.9028e-05	8.83387e-10	6.13323e-05	6.008e-05	6.008e-05	5.7011e-05	5.92741e-05	3.57652e-05	3.9028e-05	9.29083e-10	6.13324e-05	6.008e-05	5.93762e-05	5.7011e-05	5.92741e-05	3.57652e-05	3.9028e-05	8.163e-10	6.00998e-05	5.88501e-05	5.92641e-05	5.7377e-05	5.85796e-05	4.6299e-05	4.74509e-05	1.42724e-09	5.89203e-05	5.89371e-05	5.88618e-05	5.73784e-05	5.84439e-05	4.46129e-05	4.75001e-05	1.91973e-08	5.89195e-05	5.89372e-05	5.89371e-05	5.73786e-05	5.84438e-05	4.46124e-05	4.75001e-05	3.465e-10	5.89195e-05	5.89372e-05	5.89372e-05	5.73786e-05	5.84438e-05	4.46124e-05	4.75001e-05	6.13204e-11	5.89195e-05	5.89372e-05	5.89372e-05	5.73786e-05	5.84438e-05	4.46124e-05	4.75001e-05	1.23874e-08	5.89195e-05	5.89372e-05	5.89372e-05	5.73786e-05	5.84438e-05	4.46124e-05	4.75001e-05	1.22588e-06	5.89195e-05	5.89372e-05	5.89372e-05	5.73786e-05	5.84438e-05	4.46124e-05	4.75001e-05	5.83359e-06	5.89195e-05	5.89372e-05	5.89372e-05	5.73786e-05	5.84438e-05	4.46124e-05	4.75001e-05	5.75263e-06	5.89195e-05	5.89372e-05	5.89372e-05	5.73786e-05	5.84438e-05	4.46124e-05	4.75001e-05	1.64997e-05	5.89195e-05	5.89372e-05	5.89372e-05	5.73786e-05	5.84438e-05	4.46124e-05	4.75001e-05	1.6475e-05	5.89195e-05	5.89372e-05	5.89372e-05	5.73786e-05	5.84438e-05	4.46124e-05	4.75001e-05	1.6475e-05	5.89195e-05	5.89372e-05	5.89372e-05	5.73786e-05	5.84438e-05	4.46124e-05	4.75001e-05	1.6475e-05	5.89195e-05	5.89372e-05	5.89372e-05	5.73786e-05	5.84438e-05	4.46124e-05	4.75001e-05	1.6475e-05	5.89195e-05	5.89372e-05	5.89372e-05	5.73786e-05	5.84438e-05	4.46124e-05	4.75001e-05	1.6475e-05	5.89195e-05	5.89372e-05	5.89372e-05	5.73786e-05	5.84438e-05	4.46124e-05	4.75001e-05	1.6475e-05	5.89195e-05	5.89372e-05	5.89372e-05	5.73786e-05	5.84438e-05	4.46124e-05	4.75001e-05	1.6475e-05	5.89195e-05	5.89372e-05	5.89372e-05	5.73786e-05	5.84438e-05	4.46124e-05	4.75001e-05	1.6475e-05	5.89195e-05	5.89372e-05	5.89372e-05	5.73786e-05	5.84438e-05	4.46124e-05	4.75001e-05	1.6475e-05	5.89195e-05	5.89372e-05	5.89372e-05	5.73786e-05	5.84438e-05	4.46124e-05	4.75001e-05	1.6475e-05	5.89195e-05	5.89372e-05	5.89372e-05	5.73786e-05	5.84438e-05	4.46124e-05	4.75001e-05	1.6475e-05	5.89195e-05	5.89372e-05	5.89372e-05	5.73786e-05	5.84438e-05	4.46124e-05	4.75001e-05	1.6475e-05	5.89195e-05	5.89372e-05	5.89372e-05	5.73786e-05	5.84438e-05	4.46124e-05	4.75001e-05	1.6475e-05	5.89195e-05	5.89372e-05	5.89372e-05	5.73786e-05	5.84438e-05	4.46124e-05	4.75001e-05	1.6475e-05	5.89195e-05	5.89372e-05	5.89372e-05	5.73786e-05	5.84438e-05	4.46124e-05	4.75001e-05	1.6475e-05	5.89195e-05	5.89372e-05	5.89372e-05	5.73786e-05	5.84438e-05	4.46124e-05	4.75001e-05	1.6475e-05	0	0	0	0	0	0	0	0	9.51579e-05	9.51579e-05	9.51579e-05	9.51579e-05	9.51579e-05	9.51579e-05	9.51579e-05	9.51579e-05	9.13473e-05	9.13473e-05	9.13473e-05	9.13473e-05	9.13473e-05	9.13473e-05	9.13473e-05	9.13473e-05	9.13475e-05	9.13475e-05	9.13475e-05	9.13475e-05	9.13475e-05	9.13475e-05	9.13475e-05	9.13475e-05	8.63056e-05	8.63056e-05	8.63056e-05	8.63056e-05	8.63056e-05	8.63056e-05	8.63056e-05	8.63056e-05	8.6281e-05	8.6281e-05	8.6281e-05	8.6281e-05	8.6281e-05	8.6281e-05	8.6281e-05	8.6281e-05	8.62809e-05	8.62809e-05	8.62809e-05	8.62809e-05	8.62809e-05	8.62809e-05	8.62809e-05	8.62809e-05	8.62809e-05	8.62809e-05	8.62809e-05	8.62809e-05	8.62809e-05	8.62809e-05	8.62809e-05	8.62809e-05	8.62809e-05	8.62809e-05	8.62809e-05	8.62809e-05	8.62809e-05	8.62809e-05	8.62809e-05	8.62809e-05	8.62809e-05	8.62809e-05	8.62809e-05	8.62809e-05	8.62809e-05	8.62809e-05	8.62809e-05	8.62809e-05	0.000161494	0.000458424	0.000161494	8.96759e-05	8.96759e-05	8.87673e-05	8.87706e-05	8.87673e-05	2.10685e-06	8.70594e-05	1.77331e-05	7.95121e-07	2.34348e-05	0.000248012	0.0202601	0.00994927	5.74515e-06	6.94827e-05	1.50899e-05	8.25255e-07	4.68866e-05	0.000232906	0.025928	0.0124268	1.19422e-06	4.82388e-05	1.51421e-05	8.23856e-07	5.62732e-05	0.000232959	0.0259138	0.0124267	4.42529e-07	1.91572e-05	1.51408e-05	8.23838e-07	5.94678e-05	0.000232961	0.0259138	0.0124267	1.82382e-07	6.18186e-06	8.32162e-06	8.15472e-07	6.01425e-05	0.000232956	0.0259124	0.0124265	1.85653e-07	2.49168e-06	1.28434e-06	4.47419e-05	7.79118e-05	0.000272563	0.000809595	1.36554e-05	2.10608e-07	9.26682e-06	1.52809e-07	8.87123e-05	8.87896e-05	0.00106867	8.92535e-05	6.83034e-06	2.99353e-07	8.82507e-05	2.48297e-07	8.87728e-05	8.87729e-05	0.01538	8.87729e-05	6.12906e-05	1.32527e-06	5.36566e-05	2.98919e-06	8.99163e-05	8.99163e-05	0.000214682	9.3642e-05	0.000216822	5.02596e-05	5.37881e-05	4.57039e-05	9.01296e-05	8.97043e-05	9.40164e-05	9.35297e-05	0.000100217	6.08194e-05	5.37881e-05	5.38822e-05	9.01297e-05	8.97041e-05	9.29924e-05	9.35296e-05	1.60736e-05	6.06843e-05	5.37881e-05	5.37882e-05	9.01297e-05	8.97041e-05	9.29859e-05	9.35296e-05	1.23083e-05	6.06808e-05	5.37881e-05	5.37881e-05	9.01297e-05	8.97041e-05	9.29859e-05	9.35296e-05	1.14388e-05	6.06807e-05	5.37881e-05	5.3445e-05	9.01297e-05	8.97041e-05	9.29859e-05	9.35296e-05	1.26114e-05	7.33057e-05	6.91855e-05	6.65643e-05	8.95547e-05	8.91318e-05	9.05014e-05	9.10655e-05	9.14397e-06	7.35269e-05	6.90423e-05	6.90888e-05	8.93709e-05	8.93186e-05	9.12116e-05	9.11407e-05	3.86524e-05	7.35273e-05	6.90422e-05	6.90423e-05	8.93707e-05	8.93187e-05	9.12107e-05	9.11408e-05	0.000200475	7.35273e-05	6.90422e-05	6.90422e-05	8.93707e-05	8.93187e-05	9.12107e-05	9.11408e-05	1.67607e-05	7.35273e-05	6.90422e-05	6.90422e-05	8.93707e-05	8.93187e-05	9.12107e-05	9.11408e-05	4.12822e-07	7.35273e-05	6.90422e-05	6.90422e-05	8.93707e-05	8.93187e-05	9.12107e-05	9.11408e-05	8.98627e-07	7.35273e-05	6.90422e-05	6.90422e-05	8.93707e-05	8.93187e-05	9.12107e-05	9.11408e-05	3.34059e-05	7.35273e-05	6.90422e-05	6.90422e-05	8.93707e-05	8.93187e-05	9.12107e-05	9.11408e-05	9.10008e-05	7.35273e-05	6.90422e-05	6.90422e-05	8.93707e-05	8.93187e-05	9.12107e-05	9.11408e-05	9.11422e-05	7.35273e-05	6.90422e-05	6.90422e-05	8.93707e-05	8.93187e-05	9.12107e-05	9.11408e-05	9.12644e-05	7.35273e-05	6.90422e-05	6.90422e-05	8.93707e-05	8.93187e-05	9.12107e-05	9.11408e-05	9.12645e-05	7.35273e-05	6.90422e-05	6.90422e-05	8.93707e-05	8.93187e-05	9.12107e-05	9.11408e-05	9.12645e-05	7.35273e-05	6.90422e-05	6.90422e-05	8.93707e-05	8.93187e-05	9.12107e-05	9.11408e-05	9.12645e-05	7.35273e-05	6.90422e-05	6.90422e-05	8.93707e-05	8.93187e-05	9.12107e-05	9.11408e-05	9.12645e-05	7.35273e-05	6.90422e-05	6.90422e-05	8.93707e-05	8.93187e-05	9.12107e-05	9.11408e-05	9.12645e-05	7.35273e-05	6.90422e-05	6.90422e-05	8.93707e-05	8.93187e-05	9.12107e-05	9.11408e-05	9.12645e-05	7.35273e-05	6.90422e-05	6.90422e-05	8.93707e-05	8.93187e-05	9.12107e-05	9.11408e-05	9.12645e-05	7.35273e-05	6.90422e-05	6.90422e-05	8.93707e-05	8.93187e-05	9.12107e-05	9.11408e-05	9.12645e-05	7.35273e-05	6.90422e-05	6.90422e-05	8.93707e-05	8.93187e-05	9.12107e-05	9.11408e-05	9.12645e-05	7.35273e-05	6.90422e-05	6.90422e-05	8.93707e-05	8.93187e-05	9.12107e-05	9.11408e-05	9.12645e-05	7.35273e-05	6.90422e-05	6.90422e-05	8.93707e-05	8.93187e-05	9.12107e-05	9.11408e-05	9.12645e-05	7.35273e-05	6.90422e-05	6.90422e-05	8.93707e-05	8.93187e-05	9.12107e-05	9.11408e-05	9.12645e-05	7.35273e-05	6.90422e-05	6.90422e-05	8.93707e-05	8.93187e-05	9.12107e-05	9.11408e-05	9.12645e-05	7.35273e-05	6.90422e-05	6.90422e-05	8.93707e-05	8.93187e-05	9.12107e-05	9.11408e-05	9.12645e-05	7.35273e-05	6.90422e-05	6.90422e-05	8.93707e-05	8.93187e-05	9.12107e-05	9.11408e-05	9.12645e-05	0	0	0	0	0	0	0	0	9.51579e-05	9.51579e-05	9.51579e-05	9.51579e-05	9.51579e-05	9.51579e-05	9.51579e-05	9.51579e-05	0.000109662	0.000109662	0.000109662	0.000109662	0.000109662	0.000109662	0.000109662	0.000109662	0.000109663	0.000109663	0.000109663	0.000109663	0.000109663	0.000109663	0.000109663	0.000109663	6.26253e-05	6.26253e-05	6.26253e-05	6.26253e-05	6.26253e-05	6.26253e-05	6.26253e-05	6.26253e-05	6.26286e-05	6.26286e-05	6.26286e-05	6.26286e-05	6.26286e-05	6.26286e-05	6.26286e-05	6.26286e-05	6.26286e-05	6.26286e-05	6.26286e-05	6.26286e-05	6.26286e-05	6.26286e-05	6.26286e-05	6.26286e-05	6.26286e-05	6.26286e-05	6.26286e-05	6.26286e-05	6.26286e-05	6.26286e-05	6.26286e-05	6.26286e-05	6.26286e-05	6.26286e-05	6.26286e-05	6.26286e-05	6.26286e-05	6.26286e-05	6.26286e-05	6.26286e-05	6.26286e-05	6.26286e-05	6.26286e-05	6.26286e-05	6.26286e-05	6.26286e-05	6.26286e-05	6.26286e-05	0.000684779	0.0259031	0.000684779	9.17286e-05	9.17286e-05	8.29258e-05	8.30161e-05	8.29258e-05	0.000292345	0.282041	0.0176164	5.32421e-06	0.0012646	0.000489592	0.0113	0.0479914	0.00112917	0.0700502	0.0154859	5.15135e-06	0.000897569	0.000473564	0.00730893	0.0728359	0.000309855	0.286303	0.015529	5.14421e-06	0.00103582	0.000473503	0.00730616	0.0728366	0.000137692	0.0278135	0.0155279	5.14412e-06	0.00108356	0.000473501	0.00730615	0.0728366	1.31646e-05	0.000763647	0.00190414	4.64763e-06	0.000996411	0.000473217	0.00729391	0.0727961	1.24801e-05	9.10627e-05	0.00034177	5.27219e-05	0.0001216	0.000617115	0.000476982	0.000947992	1.22517e-05	2.75498e-05	2.79778e-05	8.28105e-05	8.29239e-05	0.00157523	8.32732e-05	0.000105871	1.23815e-05	8.23864e-05	1.20276e-05	8.28808e-05	8.28809e-05	0.00536767	8.2881e-05	0.000169816	2.32711e-06	5.43811e-06	8.32267e-06	9.39583e-05	9.39583e-05	0.00025656	0.00013712	0.000761865	1.04666e-05	5.44573e-06	6.63813e-06	9.41386e-05	9.37329e-05	0.000138715	0.000137163	0.00498611	1.12331e-05	5.44573e-06	5.45226e-06	9.41388e-05	9.37326e-05	0.000136537	0.000137163	0.00121727	1.11943e-05	5.44573e-06	5.44574e-06	9.41388e-05	9.37326e-05	0.000136524	0.000137163	0.00114829	1.11937e-05	5.44573e-06	5.44573e-06	9.41388e-05	9.37326e-05	0.000136524	0.000137163	0.00110986	1.11937e-05	5.44573e-06	5.11463e-06	9.41388e-05	9.37326e-05	0.000136524	0.000137163	0.00119846	3.03123e-05	2.12602e-05	1.49209e-05	8.84155e-05	8.8034e-05	0.000105465	0.000106639	0.000749347	3.06189e-05	2.12343e-05	2.12633e-05	8.82713e-05	8.82146e-05	0.00010731	0.000106591	0.000238217	3.06191e-05	2.12343e-05	2.12343e-05	8.8271e-05	8.82148e-05	0.00010731	0.000106591	0.000964071	3.06191e-05	2.12343e-05	2.12343e-05	8.8271e-05	8.82148e-05	0.00010731	0.000106591	0.00143055	3.06191e-05	2.12343e-05	2.12343e-05	8.8271e-05	8.82148e-05	0.00010731	0.000106591	6.31629e-05	3.06191e-05	2.12343e-05	2.12343e-05	8.8271e-05	8.82148e-05	0.00010731	0.000106591	6.7659e-06	3.06191e-05	2.12343e-05	2.12343e-05	8.8271e-05	8.82148e-05	0.00010731	0.000106591	5.39758e-05	3.06191e-05	2.12343e-05	2.12343e-05	8.8271e-05	8.82148e-05	0.00010731	0.000106591	0.000111833	3.06191e-05	2.12343e-05	2.12343e-05	8.8271e-05	8.82148e-05	0.00010731	0.000106591	0.000109311	3.06191e-05	2.12343e-05	2.12343e-05	8.8271e-05	8.82148e-05	0.00010731	0.000106591	0.000109468	3.06191e-05	2.12343e-05	2.12343e-05	8.8271e-05	8.82148e-05	0.00010731	0.000106591	0.000109468	3.06191e-05	2.12343e-05	2.12343e-05	8.8271e-05	8.82148e-05	0.00010731	0.000106591	0.000109468	3.06191e-05	2.12343e-05	2.12343e-05	8.8271e-05	8.82148e-05	0.00010731	0.000106591	0.000109468	3.06191e-05	2.12343e-05	2.12343e-05	8.8271e-05	8.82148e-05	0.00010731	0.000106591	0.000109468	3.06191e-05	2.12343e-05	2.12343e-05	8.8271e-05	8.82148e-05	0.00010731	0.000106591	0.000109468	3.06191e-05	2.12343e-05	2.12343e-05	8.8271e-05	8.82148e-05	0.00010731	0.000106591	0.000109468	3.06191e-05	2.12343e-05	2.12343e-05	8.8271e-05	8.82148e-05	0.00010731	0.000106591	0.000109468	3.06191e-05	2.12343e-05	2.12343e-05	8.8271e-05	8.82148e-05	0.00010731	0.000106591	0.000109468	3.06191e-05	2.12343e-05	2.12343e-05	8.8271e-05	8.82148e-05	0.00010731	0.000106591	0.000109468	3.06191e-05	2.12343e-05	2.12343e-05	8.8271e-05	8.82148e-05	0.00010731	0.000106591	0.000109468	3.06191e-05	2.12343e-05	2.12343e-05	8.8271e-05	8.82148e-05	0.00010731	0.000106591	0.000109468	3.06191e-05	2.12343e-05	2.12343e-05	8.8271e-05	8.82148e-05	0.00010731	0.000106591	0.000109468	3.06191e-05	2.12343e-05	2.12343e-05	8.8271e-05	8.82148e-05	0.00010731	0.000106591	0.000109468	3.06191e-05	2.12343e-05	2.12343e-05	8.8271e-05	8.82148e-05	0.00010731	0.000106591	0.000109468	3.06191e-05	2.12343e-05	2.12343e-05	8.8271e-05	8.82148e-05	0.00010731	0.000106591	0.000109468	0	0	0	0	0	0	0	0	9.51579e-05	9.51579e-05	9.51579e-05	9.51579e-05	9.51579e-05	9.51579e-05	9.51579e-05	9.51579e-05	7.80362e-05	7.80362e-05	7.80362e-05	7.80362e-05	7.80362e-05	7.80362e-05	7.80362e-05	7.80362e-05	7.80317e-05	7.80317e-05	7.80317e-05	7.80317e-05	7.80317e-05	7.80317e-05	7.80317e-05	7.80317e-05	2.92372e-06	2.92372e-06	2.92372e-06	2.92372e-06	2.92372e-06	2.92372e-06	2.92372e-06	2.92372e-06	2.92262e-06	2.92262e-06	2.92262e-06	2.92262e-06	2.92262e-06	2.92262e-06	2.92262e-06	2.92262e-06	2.92262e-06	2.92262e-06	2.92262e-06	2.92262e-06	2.92262e-06	2.92262e-06	2.92262e-06	2.92262e-06	2.92262e-06	2.92262e-06	2.92262e-06	2.92262e-06	2.92262e-06	2.92262e-06	2.92262e-06	2.92262e-06	2.92262e-06	2.92262e-06	2.92262e-06	2.92262e-06	2.92262e-06	2.92262e-06	2.92262e-06	2.92262e-06	2.92262e-06	2.92262e-06	2.92262e-06	2.92262e-06	2.92262e-06	2.92262e-06	2.92262e-06	2.92262e-06	0.0013441	0.756827	0.0013441	2.7472e-05	2.7472e-05	1.5254e-05	1.55339e-05	1.5254e-05	1.93057e-06	0.452344	0.000133611	2.22626e-08	1.07782e-05	1.99583e-07	0.000235035	0.00022604	3.56902e-07	0.18666	0.000123866	2.34419e-08	3.4191e-05	1.8025e-07	0.000264064	0.000258678	1.70092e-07	0.22085	0.000124065	2.34234e-08	3.73885e-05	1.80314e-07	0.000263816	0.000258678	1.07179e-07	0.0282528	0.00012406	2.34232e-08	3.83614e-05	1.80316e-07	0.000263816	0.000258678	1.05171e-09	6.59589e-07	1.39195e-06	1.28737e-08	2.12959e-05	1.78485e-07	0.000256433	0.000256052	1.32343e-09	8.76196e-08	6.17509e-08	5.88849e-06	1.65271e-05	2.43098e-07	4.40354e-05	7.00192e-08	1.61148e-09	5.96408e-07	1.42972e-09	1.50879e-05	1.51062e-05	1.93925e-06	1.51257e-05	4.06689e-08	2.77549e-09	1.49965e-05	4.65078e-09	1.50997e-05	1.50998e-05	0.000164778	1.50997e-05	1.00914e-07	1.65596e-10	3.91538e-09	5.32575e-10	3.13828e-05	3.13828e-05	0.000395644	0.000230098	4.68753e-06	4.19377e-08	3.923e-09	2.78847e-09	3.15051e-05	3.13035e-05	0.000264115	0.000229932	1.27566e-05	5.08586e-08	3.92301e-09	3.9265e-09	3.1505e-05	3.13034e-05	0.00026187	0.000229932	1.04138e-06	5.08384e-08	3.92301e-09	3.92301e-09	3.1505e-05	3.13034e-05	0.000261862	0.000229932	9.40365e-07	5.08361e-08	3.92301e-09	3.92301e-09	3.1505e-05	3.13034e-05	0.000261862	0.000229932	9.11625e-07	5.0836e-08	3.92301e-09	2.72116e-09	3.1505e-05	3.13034e-05	0.000261862	0.000229932	9.53666e-07	8.77093e-07	2.43624e-07	7.03133e-08	2.18534e-05	2.17136e-05	6.30083e-05	5.89053e-05	2.13521e-07	8.75835e-07	2.43217e-07	2.43503e-07	2.17808e-05	2.17587e-05	6.27846e-05	5.89311e-05	3.18806e-07	8.75837e-07	2.43216e-07	2.43217e-07	2.17807e-05	2.17587e-05	6.27836e-05	5.89311e-05	1.49083e-06	8.75837e-07	2.43216e-07	2.43216e-07	2.17807e-05	2.17587e-05	6.27836e-05	5.89311e-05	4.74903e-07	8.75837e-07	2.43216e-07	2.43216e-07	2.17807e-05	2.17587e-05	6.27836e-05	5.89311e-05	8.35159e-08	8.75837e-07	2.43216e-07	2.43216e-07	2.17807e-05	2.17587e-05	6.27836e-05	5.89311e-05	8.59552e-08	8.75837e-07	2.43216e-07	2.43216e-07	2.17807e-05	2.17587e-05	6.27836e-05	5.89311e-05	2.3542e-05	8.75837e-07	2.43216e-07	2.43216e-07	2.17807e-05	2.17587e-05	6.27836e-05	5.89311e-05	9.71451e-05	8.75837e-07	2.43216e-07	2.43216e-07	2.17807e-05	2.17587e-05	6.27836e-05	5.89311e-05	7.5679e-05	8.75837e-07	2.43216e-07	2.43216e-07	2.17807e-05	2.17587e-05	6.27836e-05	5.89311e-05	7.57856e-05	8.75837e-07	2.43216e-07	2.43216e-07	2.17807e-05	2.17587e-05	6.27836e-05	5.89311e-05	7.57856e-05	8.75837e-07	2.43216e-07	2.43216e-07	2.17807e-05	2.17587e-05	6.27836e-05	5.89311e-05	7.57856e-05	8.75837e-07	2.43216e-07	2.43216e-07	2.17807e-05	2.17587e-05	6.27836e-05	5.89311e-05	7.57856e-05	8.75837e-07	2.43216e-07	2.43216e-07	2.17807e-05	2.17587e-05	6.27836e-05	5.89311e-05	7.57856e-05	8.75837e-07	2.43216e-07	2.43216e-07	2.17807e-05	2.17587e-05	6.27836e-05	5.89311e-05	7.57856e-05	8.75837e-07	2.43216e-07	2.43216e-07	2.17807e-05	2.17587e-05	6.27836e-05	5.89311e-05	7.57856e-05	8.75837e-07	2.43216e-07	2.43216e-07	2.17807e-05	2.17587e-05	6.27836e-05	5.89311e-05	7.57856e-05	8.75837e-07	2.43216e-07	2.43216e-07	2.17807e-05	2.17587e-05	6.27836e-05	5.89311e-05	7.57856e-05	8.75837e-07	2.43216e-07	2.43216e-07	2.17807e-05	2.17587e-05	6.27836e-05	5.89311e-05	7.57856e-05	8.75837e-07	2.43216e-07	2.43216e-07	2.17807e-05	2.17587e-05	6.27836e-05	5.89311e-05	7.57856e-05	8.75837e-07	2.43216e-07	2.43216e-07	2.17807e-05	2.17587e-05	6.27836e-05	5.89311e-05	7.57856e-05	8.75837e-07	2.43216e-07	2.43216e-07	2.17807e-05	2.17587e-05	6.27836e-05	5.89311e-05	7.57856e-05	8.75837e-07	2.43216e-07	2.43216e-07	2.17807e-05	2.17587e-05	6.27836e-05	5.89311e-05	7.57856e-05	8.75837e-07	2.43216e-07	2.43216e-07	2.17807e-05	2.17587e-05	6.27836e-05	5.89311e-05	7.57856e-05	8.75837e-07	2.43216e-07	2.43216e-07	2.17807e-05	2.17587e-05	6.27836e-05	5.89311e-05	7.57856e-05	0	0	0	0	0	0	0	0	9.51579e-05	9.51579e-05	9.51579e-05	9.51579e-05	9.51579e-05	9.51579e-05	9.51579e-05	9.51579e-05	0.000122945	0.000122945	0.000122945	0.000122945	0.000122945	0.000122945	0.000122945	0.000122945	0.000122953	0.000122953	0.000122953	0.000122953	0.000122953	0.000122953	0.000122953	0.000122953	1.1946e-09	1.1946e-09	1.1946e-09	1.1946e-09	1.1946e-09	1.1946e-09	1.1946e-09	1.1946e-09	1.19508e-09	1.19508e-09	1.19508e-09	1.19508e-09	1.19508e-09	1.19508e-09	1.19508e-09	1.19508e-09	1.19508e-09	1.19508e-09	1.19508e-09	1.19508e-09	1.19508e-09	1.19508e-09	1.19508e-09	1.19508e-09	1.19508e-09	1.19508e-09	1.19508e-09	1.19508e-09	1.19508e-09	1.19508e-09	1.19508e-09	1.19508e-09	1.19508e-09	1.19508e-09	1.19508e-09	1.19508e-09	1.19508e-09	1.19508e-09	1.19508e-09	1.19508e-09	1.19508e-09	1.19508e-09	1.19508e-09	1.19508e-09	1.19508e-09	1.19508e-09	1.19508e-09	1.19508e-09	0.000123002	0.718925	0.000123002	3.17002e-06	3.17002e-06	4.24385e-07	5.07394e-07	4.24385e-07	0.0324564	0.99655	0.0960236	2.24535e-05	0.000186732	3.21262e-06	8.18715e-07	3.18618e-06	0.0910701	0.99714	0.0956069	1.96349e-05	2.36651e-05	3.32604e-06	4.93854e-07	3.92234e-06	0.0862844	0.999329	0.0956189	1.96335e-05	2.35474e-05	3.32384e-06	4.94048e-07	3.92239e-06	0.0831524	0.998106	0.0956185	1.96335e-05	2.35996e-05	3.32378e-06	4.94048e-07	3.92239e-06	0.000279295	0.000223439	0.000329431	2.37477e-06	2.85699e-06	3.00298e-06	3.73339e-07	3.54381e-06	0.000232597	0.000100214	0.000480812	4.68051e-07	5.09361e-07	4.05484e-06	3.82532e-07	2.8885e-05	0.000179094	1.22467e-06	0.000477496	3.83248e-07	3.83395e-07	2.99936e-06	3.83776e-07	7.49498e-06	0.000100419	3.8251e-07	0.000953755	3.83422e-07	3.83423e-07	4.70764e-07	3.83424e-07	2.962e-06	4.57288e-09	9.28957e-13	1.96645e-08	4.96737e-06	4.96737e-06	0.0028957	0.00147651	0.0135001	2.74225e-10	9.27689e-13	2.07301e-12	4.96353e-06	4.96705e-06	0.00303549	0.00147873	0.0525194	2.07652e-10	9.27688e-13	9.27773e-13	4.96354e-06	4.96703e-06	0.00300914	0.00147873	0.0742629	2.07097e-10	9.27688e-13	9.27688e-13	4.96354e-06	4.96703e-06	0.00300895	0.00147873	0.0818871	2.07093e-10	9.27688e-13	9.27688e-13	4.96354e-06	4.96703e-06	0.00300895	0.00147873	0.0831504	2.07093e-10	9.27688e-13	2.57737e-13	4.96354e-06	4.96703e-06	0.00300895	0.00147873	0.0832849	8.85584e-09	5.95994e-10	3.87539e-11	1.37901e-06	1.37998e-06	3.37088e-05	2.38463e-05	0.00146867	8.96351e-09	5.96651e-10	5.97193e-10	1.38005e-06	1.38002e-06	3.43343e-05	2.38174e-05	0.000263143	8.9636e-09	5.96651e-10	5.96652e-10	1.38005e-06	1.38002e-06	3.4335e-05	2.38174e-05	0.00427427	8.9636e-09	5.96651e-10	5.96651e-10	1.38005e-06	1.38002e-06	3.4335e-05	2.38174e-05	0.0242215	8.9636e-09	5.96651e-10	5.96651e-10	1.38005e-06	1.38002e-06	3.4335e-05	2.38174e-05	0.0194821	8.9636e-09	5.96651e-10	5.96651e-10	1.38005e-06	1.38002e-06	3.4335e-05	2.38174e-05	0.00227563	8.9636e-09	5.96651e-10	5.96651e-10	1.38005e-06	1.38002e-06	3.4335e-05	2.38174e-05	0.000455461	8.9636e-09	5.96651e-10	5.96651e-10	1.38005e-06	1.38002e-06	3.4335e-05	2.38174e-05	0.000361908	8.9636e-09	5.96651e-10	5.96651e-10	1.38005e-06	1.38002e-06	3.4335e-05	2.38174e-05	9.29708e-05	8.9636e-09	5.96651e-10	5.96651e-10	1.38005e-06	1.38002e-06	3.4335e-05	2.38174e-05	9.29976e-05	8.9636e-09	5.96651e-10	5.96651e-10	1.38005e-06	1.38002e-06	3.4335e-05	2.38174e-05	9.29978e-05	8.9636e-09	5.96651e-10	5.96651e-10	1.38005e-06	1.38002e-06	3.4335e-05	2.38174e-05	9.29978e-05	8.9636e-09	5.96651e-10	5.96651e-10	1.38005e-06	1.38002e-06	3.4335e-05	2.38174e-05	9.29978e-05	8.9636e-09	5.96651e-10	5.96651e-10	1.38005e-06	1.38002e-06	3.4335e-05	2.38174e-05	9.29978e-05	8.9636e-09	5.96651e-10	5.96651e-10	1.38005e-06	1.38002e-06	3.4335e-05	2.38174e-05	9.29978e-05	8.9636e-09	5.96651e-10	5.96651e-10	1.38005e-06	1.38002e-06	3.4335e-05	2.38174e-05	9.29978e-05	8.9636e-09	5.96651e-10	5.96651e-10	1.38005e-06	1.38002e-06	3.4335e-05	2.38174e-05	9.29978e-05	8.9636e-09	5.96651e-10	5.96651e-10	1.38005e-06	1.38002e-06	3.4335e-05	2.38174e-05	9.29978e-05	8.9636e-09	5.96651e-10	5.96651e-10	1.38005e-06	1.38002e-06	3.4335e-05	2.38174e-05	9.29978e-05	8.9636e-09	5.96651e-10	5.96651e-10	1.38005e-06	1.38002e-06	3.4335e-05	2.38174e-05	9.29978e-05	8.9636e-09	5.96651e-10	5.96651e-10	1.38005e-06	1.38002e-06	3.4335e-05	2.38174e-05	9.29978e-05	8.9636e-09	5.96651e-10	5.96651e-10	1.38005e-06	1.38002e-06	3.4335e-05	2.38174e-05	9.29978e-05	8.9636e-09	5.96651e-10	5.96651e-10	1.38005e-06	1.38002e-06	3.4335e-05	2.38174e-05	9.29978e-05	8.9636e-09	5.96651e-10	5.96651e-10	1.38005e-06	1.38002e-06	3.4335e-05	2.38174e-05	9.29978e-05	8.9636e-09	5.96651e-10	5.96651e-10	1.38005e-06	1.38002e-06	3.4335e-05	2.38174e-05	9.29978e-05	0	0	0	0	0	0	0	0	9.51579e-05	9.51579e-05	9.51579e-05	9.51579e-05	9.51579e-05	9.51579e-05	9.51579e-05	9.51579e-05	0.000106344	0.000106344	0.000106344	0.000106344	0.000106344	0.000106344	0.000106344	0.000106344	0.000106338	0.000106338	0.000106338	0.000106338	0.000106338	0.000106338	0.000106338	0.000106338	2.50315e-15	2.50315e-15	2.50315e-15	2.50315e-15	2.50315e-15	2.50315e-15	2.50315e-15	2.50315e-15	2.50372e-15	2.50372e-15	2.50372e-15	2.50372e-15	2.50372e-15	2.50372e-15	2.50372e-15	2.50372e-15	2.50372e-15	2.50372e-15	2.50372e-15	2.50372e-15	2.50372e-15	2.50372e-15	2.50372e-15	2.50372e-15	2.50372e-15	2.50372e-15	2.50372e-15	2.50372e-15	2.50372e-15	2.50372e-15	2.50372e-15	2.50372e-15	2.50372e-15	2.50372e-15	2.50372e-15	2.50372e-15	2.50372e-15	2.50372e-15	2.50372e-15	2.50372e-15	2.50372e-15	2.50372e-15	2.50372e-15	2.50372e-15	2.50372e-15	2.50372e-15	2.50372e-15	2.50372e-15	4.60012e-08	0.000106362	4.60012e-08	4.60012e-08	4.60012e-08	9.38979e-10	2.66621e-09	9.38979e-10	1.47146e-08	0.36066	0.00113192	3.97013e-11	0.000154067	1.95237e-12	2.35693e-08	1.24289e-06	1.36031e-09	0.00523149	0.00110459	3.51878e-11	4.87479e-05	1.77647e-12	5.88471e-09	2.40891e-06	1.02317e-09	0.426462	0.0011052	3.51782e-11	4.97428e-05	1.77568e-12	5.87889e-09	2.40898e-06	8.73452e-10	0.000404075	0.00110518	3.51781e-11	5.01803e-05	1.77566e-12	5.87889e-09	2.40898e-06	9.35913e-12	9.3069e-07	1.24123e-05	3.94651e-13	5.64911e-07	9.7592e-13	1.13792e-09	1.324e-06	1.13777e-11	2.23959e-09	1.21767e-07	1.95508e-10	1.86717e-09	2.3754e-12	6.81597e-10	9.81956e-10	1.04121e-11	4.40178e-11	1.24716e-10	5.15164e-10	5.16717e-10	2.70574e-11	5.16233e-10	1.57094e-11	9.81558e-12	5.09877e-10	1.43561e-09	5.16071e-10	5.16072e-10	1.04742e-09	5.16072e-10	9.98366e-13	1.5939e-11	4.92706e-13	5.55842e-10	1.16482e-07	1.16482e-07	0.00282572	0.000212959	1.57059e-06	5.59808e-10	4.92705e-13	8.39877e-13	1.1708e-07	1.1603e-07	0.00277655	0.000213527	0.0033247	5.10312e-10	4.92706e-13	4.92729e-13	1.1708e-07	1.16029e-07	0.00270766	0.000213529	0.000161648	5.08509e-10	4.92706e-13	4.92706e-13	1.1708e-07	1.16029e-07	0.00270737	0.000213529	0.000228367	5.08472e-10	4.92706e-13	4.92706e-13	1.1708e-07	1.16029e-07	0.00270736	0.000213529	0.000240188	5.08471e-10	4.92706e-13	3.27954e-14	1.1708e-07	1.16029e-07	0.00270736	0.000213529	0.000242283	5.08471e-10	1.59458e-11	5.05878e-13	7.79303e-09	7.72311e-09	1.17397e-06	3.32437e-07	3.80042e-07	5.16393e-10	1.59436e-11	1.60024e-11	7.76e-09	7.74614e-09	1.19461e-06	3.31621e-07	1.77301e-09	5.16399e-10	1.59436e-11	1.59436e-11	7.75995e-09	7.74617e-09	1.19462e-06	3.31621e-07	1.50592e-05	5.16399e-10	1.59436e-11	1.59436e-11	7.75995e-09	7.74617e-09	1.19462e-06	3.31621e-07	0.00206955	5.16399e-10	1.59436e-11	1.59436e-11	7.75995e-09	7.74617e-09	1.19462e-06	3.31621e-07	0.000907345	5.16399e-10	1.59436e-11	1.59436e-11	7.75995e-09	7.74617e-09	1.19462e-06	3.31621e-07	1.02609e-06	5.16399e-10	1.59436e-11	1.59436e-11	7.75995e-09	7.74617e-09	1.19462e-06	3.31621e-07	0.000244025	5.16399e-10	1.59436e-11	1.59436e-11	7.75995e-09	7.74617e-09	1.19462e-06	3.31621e-07	0.00126773	5.16399e-10	1.59436e-11	1.59436e-11	7.75995e-09	7.74617e-09	1.19462e-06	3.31621e-07	2.05482e-05	5.16399e-10	1.59436e-11	1.59436e-11	7.75995e-09	7.74617e-09	1.19462e-06	3.31621e-07	2.0598e-05	5.16399e-10	1.59436e-11	1.59436e-11	7.75995e-09	7.74617e-09	1.19462e-06	3.31621e-07	2.05981e-05	5.16399e-10	1.59436e-11	1.59436e-11	7.75995e-09	7.74617e-09	1.19462e-06	3.31621e-07	2.05981e-05	5.16399e-10	1.59436e-11	1.59436e-11	7.75995e-09	7.74617e-09	1.19462e-06	3.31621e-07	2.05981e-05	5.16399e-10	1.59436e-11	1.59436e-11	7.75995e-09	7.74617e-09	1.19462e-06	3.31621e-07	2.05981e-05	5.16399e-10	1.59436e-11	1.59436e-11	7.75995e-09	7.74617e-09	1.19462e-06	3.31621e-07	2.05981e-05	5.16399e-10	1.59436e-11	1.59436e-11	7.75995e-09	7.74617e-09	1.19462e-06	3.31621e-07	2.05981e-05	5.16399e-10	1.59436e-11	1.59436e-11	7.75995e-09	7.74617e-09	1.19462e-06	3.31621e-07	2.05981e-05	5.16399e-10	1.59436e-11	1.59436e-11	7.75995e-09	7.74617e-09	1.19462e-06	3.31621e-07	2.05981e-05	5.16399e-10	1.59436e-11	1.59436e-11	7.75995e-09	7.74617e-09	1.19462e-06	3.31621e-07	2.05981e-05	5.16399e-10	1.59436e-11	1.59436e-11	7.75995e-09	7.74617e-09	1.19462e-06	3.31621e-07	2.05981e-05	5.16399e-10	1.59436e-11	1.59436e-11	7.75995e-09	7.74617e-09	1.19462e-06	3.31621e-07	2.05981e-05	5.16399e-10	1.59436e-11	1.59436e-11	7.75995e-09	7.74617e-09	1.19462e-06	3.31621e-07	2.05981e-05	5.16399e-10	1.59436e-11	1.59436e-11	7.75995e-09	7.74617e-09	1.19462e-06	3.31621e-07	2.05981e-05	5.16399e-10	1.59436e-11	1.59436e-11	7.75995e-09	7.74617e-09	1.19462e-06	3.31621e-07	2.05981e-05	5.16399e-10	1.59436e-11	1.59436e-11	7.75995e-09	7.74617e-09	1.19462e-06	3.31621e-07	2.05981e-05	0	0	0	0	0	0	0	0	9.51579e-05	9.51579e-05	9.51579e-05	9.51579e-05	9.51579e-05	9.51579e-05	9.51579e-05	9.51579e-05	9.95185e-05	9.95185e-05	9.95185e-05	9.95185e-05	9.95185e-05	9.95185e-05	9.95185e-05	9.95185e-05	9.95333e-05	9.95333e-05	9.95333e-05	9.95333e-05	9.95333e-05	9.95333e-05	9.95333e-05	9.95333e-05	2.23692e-18	2.23692e-18	2.23692e-18	2.23692e-18	2.23692e-18	2.23692e-18	2.23692e-18	2.23692e-18	2.23674e-18	2.23674e-18	2.23674e-18	2.23674e-18	2.23674e-18	2.23674e-18	2.23674e-18	2.23674e-18	2.23674e-18	2.23674e-18	2.23674e-18	2.23674e-18	2.23674e-18	2.23674e-18	2.23674e-18	2.23674e-18	2.23674e-18	2.23674e-18	2.23674e-18	2.23674e-18	2.23674e-18	2.23674e-18	2.23674e-18	2.23674e-18	2.23674e-18	2.23674e-18	2.23674e-18	2.23674e-18	2.23674e-18	2.23674e-18	2.23674e-18	2.23674e-18	2.23674e-18	2.23674e-18	2.23674e-18	2.23674e-18	2.23674e-18	2.23674e-18	2.23674e-18	2.23674e-18	1.23361e-10	4.78718e-09	1.23361e-10	4.78718e-09	4.78718e-09	1.23361e-10	4.78718e-09	1.23361e-10	1.91815e-08	5.48915e-12	1.90542e-13	4.01106e-06	5.0958e-12	3.56578e-07	3.80896e-09	3.88464e-13	6.53495e-07	5.68528e-09	1.83471e-13	3.97995e-06	2.20169e-12	3.93161e-07	1.75395e-08	2.1337e-13	4.76093e-07	2.70972e-11	1.83622e-13	3.97835e-06	2.28985e-12	3.93098e-07	1.75622e-08	2.13363e-13	3.76043e-07	7.11857e-08	1.83618e-13	3.97833e-06	2.32012e-12	3.93096e-07	1.75622e-08	2.13363e-13	4.24765e-08	3.31536e-13	2.22092e-14	1.23999e-08	7.26848e-15	4.75463e-08	5.47386e-11	2.58069e-14	2.9021e-08	1.49005e-10	2.2632e-12	3.4766e-11	3.24323e-12	2.98096e-08	2.52246e-11	1.29253e-11	2.53329e-08	1.56503e-10	2.19283e-09	1.49376e-11	1.48944e-11	3.90738e-09	1.49588e-11	6.28602e-10	1.71344e-08	1.50257e-11	1.44114e-05	1.49214e-11	1.49214e-11	6.08771e-11	1.49215e-11	2.68726e-08	0.000439568	1.56289e-08	0.000102727	1.56287e-08	1.56287e-08	4.48658e-06	1.56287e-08	1.62901e-05	4.32578e-06	1.5619e-08	2.15026e-08	1.55468e-08	1.56833e-08	3.46772e-06	1.55926e-08	2.14132e-09	3.53897e-06	1.5619e-08	1.56352e-08	1.55469e-08	1.56834e-08	3.52247e-06	1.55925e-08	3.21605e-08	3.54095e-06	1.5619e-08	1.5619e-08	1.55469e-08	1.56834e-08	3.52259e-06	1.55925e-08	1.99631e-08	3.54107e-06	1.5619e-08	1.5619e-08	1.55469e-08	1.56834e-08	3.52259e-06	1.55925e-08	1.83858e-08	3.54107e-06	1.5619e-08	4.82609e-10	1.55469e-08	1.56834e-08	3.52259e-06	1.55925e-08	1.89516e-08	7.28288e-09	4.82609e-10	3.07319e-11	4.8038e-10	4.84599e-10	7.24488e-09	4.81792e-10	5.15889e-10	7.24945e-09	4.82909e-10	4.81503e-10	4.82538e-10	4.83349e-10	7.24912e-09	4.82867e-10	2.48104e-07	7.24945e-09	4.82909e-10	4.82908e-10	4.8254e-10	4.83349e-10	7.24917e-09	4.82868e-10	0.0851304	7.24945e-09	4.82909e-10	4.82909e-10	4.8254e-10	4.83349e-10	7.24917e-09	4.82868e-10	0.000189202	7.24945e-09	4.82909e-10	4.82909e-10	4.8254e-10	4.83349e-10	7.24917e-09	4.82868e-10	0.000100326	7.24945e-09	4.82909e-10	4.82909e-10	4.8254e-10	4.83349e-10	7.24917e-09	4.82868e-10	0.139298	7.24945e-09	4.82909e-10	4.82909e-10	4.8254e-10	4.83349e-10	7.24917e-09	4.82868e-10	0.000850548	7.24945e-09	4.82909e-10	4.82909e-10	4.8254e-10	4.83349e-10	7.24917e-09	4.82868e-10	0.000199866	7.24945e-09	4.82909e-10	4.82909e-10	4.8254e-10	4.83349e-10	7.24917e-09	4.82868e-10	3.1074e-07	7.24945e-09	4.82909e-10	4.82909e-10	4.8254e-10	4.83349e-10	7.24917e-09	4.82868e-10	3.10166e-07	7.24945e-09	4.82909e-10	4.82909e-10	4.8254e-10	4.83349e-10	7.24917e-09	4.82868e-10	3.10165e-07	7.24945e-09	4.82909e-10	4.82909e-10	4.8254e-10	4.83349e-10	7.24917e-09	4.82868e-10	3.10165e-07	7.24945e-09	4.82909e-10	4.82909e-10	4.8254e-10	4.83349e-10	7.24917e-09	4.82868e-10	3.10165e-07	7.24945e-09	4.82909e-10	4.82909e-10	4.8254e-10	4.83349e-10	7.24917e-09	4.82868e-10	3.10165e-07	7.24945e-09	4.82909e-10	4.82909e-10	4.8254e-10	4.83349e-10	7.24917e-09	4.82868e-10	3.10165e-07	7.24945e-09	4.82909e-10	4.82909e-10	4.8254e-10	4.83349e-10	7.24917e-09	4.82868e-10	3.10165e-07	7.24945e-09	4.82909e-10	4.82909e-10	4.8254e-10	4.83349e-10	7.24917e-09	4.82868e-10	3.10165e-07	7.24945e-09	4.82909e-10	4.82909e-10	4.8254e-10	4.83349e-10	7.24917e-09	4.82868e-10	3.10165e-07	7.24945e-09	4.82909e-10	4.82909e-10	4.8254e-10	4.83349e-10	7.24917e-09	4.82868e-10	3.10165e-07	7.24945e-09	4.82909e-10	4.82909e-10	4.8254e-10	4.83349e-10	7.24917e-09	4.82868e-10	3.10165e-07	7.24945e-09	4.82909e-10	4.82909e-10	4.8254e-10	4.83349e-10	7.24917e-09	4.82868e-10	3.10165e-07	7.24945e-09	4.82909e-10	4.82909e-10	4.8254e-10	4.83349e-10	7.24917e-09	4.82868e-10	3.10165e-07	7.24945e-09	4.82909e-10	4.82909e-10	4.8254e-10	4.83349e-10	7.24917e-09	4.82868e-10	3.10165e-07	7.24945e-09	4.82909e-10	4.82909e-10	4.8254e-10	4.83349e-10	7.24917e-09	4.82868e-10	3.10165e-07	7.24945e-09	4.82909e-10	4.82909e-10	4.8254e-10	4.83349e-10	7.24917e-09	4.82868e-10	3.10165e-07	0	0	0	0	0	0	0	0	9.51579e-05	9.51579e-05	9.51579e-05	9.51579e-05	9.51579e-05	9.51579e-05	9.51579e-05	9.51579e-05	0.000151876	0.000151876	0.000151876	0.000151876	0.000151876	0.000151876	0.000151876	0.000151876	0.000151883	0.000151883	0.000151883	0.000151883	0.000151883	0.000151883	0.000151883	0.000151883	3.57543e-15	3.57543e-15	3.57543e-15	3.57543e-15	3.57543e-15	3.57543e-15	3.57543e-15	3.57543e-15	3.57744e-15	3.57744e-15	3.57744e-15	3.57744e-15	3.57744e-15	3.57744e-15	3.57744e-15	3.57744e-15	3.57744e-15	3.57744e-15	3.57744e-15	3.57744e-15	3.57744e-15	3.57744e-15	3.57744e-15	3.57744e-15	3.57744e-15	3.57744e-15	3.57744e-15	3.57744e-15	3.57744e-15	3.57744e-15	3.57744e-15	3.57744e-15	3.57744e-15	3.57744e-15	3.57744e-15	3.57744e-15	3.57744e-15	3.57744e-15	3.57744e-15	3.57744e-15	3.57744e-15	3.57744e-15	3.57744e-15	3.57744e-15	3.57744e-15	3.57744e-15	3.57744e-15	3.57744e-15	1.34166e-09	3.80961e-09	1.34166e-09	6.57288e-08	6.57288e-08	6.57288e-08	0.000151969	6.57288e-08	2.9634e-07	1.77685e-06	2.3231e-06	1.31872e-05	2.1651e-05	0.000366007	0.00964401	0.000128405	2.2437e-05	8.59826e-08	2.10763e-06	1.25165e-05	7.94376e-06	0.000398417	0.00302538	0.000241599	8.40771e-06	2.42391e-06	2.11209e-06	1.25035e-05	8.80336e-06	0.000398274	0.00302669	0.000241605	4.58225e-06	2.88442e-07	2.11197e-06	1.25033e-05	9.10567e-06	0.000398271	0.0030267	0.000241605	2.11193e-06	5.25178e-07	1.16076e-06	1.40273e-07	1.03506e-07	4.46982e-06	1.47286e-08	2.71113e-06	1.54221e-06	1.45401e-07	4.09453e-06	1.35917e-09	1.66311e-09	3.52972e-06	2.52481e-09	0.000210816	1.29646e-06	1.17606e-08	8.01115e-06	7.37397e-10	7.37999e-10	7.48993e-07	7.4082e-10	7.24012e-06	8.0369e-07	7.38982e-10	0.000295446	7.37409e-10	7.37411e-10	1.5439e-08	7.37414e-10	2.11822e-06	0.26796	0.000304267	0.150963	1.66441e-07	1.66441e-07	1.07626e-09	7.04033e-13	1.52931e-09	0.00367299	0.000304344	0.000409863	1.66119e-07	1.66332e-07	7.26304e-10	7.05096e-13	3.92803e-08	0.00388681	0.000304345	0.00030441	1.6612e-07	1.66331e-07	7.17882e-10	7.05098e-13	1.2992e-07	0.00387109	0.000304345	0.000304344	1.6612e-07	1.66331e-07	7.17819e-10	7.05098e-13	1.49744e-07	0.00387101	0.000304345	0.000304345	1.6612e-07	1.66331e-07	7.17819e-10	7.05098e-13	1.50392e-07	0.00387101	0.000304345	2.02635e-05	1.6612e-07	1.66331e-07	7.17819e-10	7.05098e-13	1.58774e-07	1.68051e-06	4.73869e-07	1.28882e-07	1.10573e-08	1.10713e-08	7.17819e-10	2.28195e-11	4.47974e-06	1.70476e-06	4.73769e-07	4.73964e-07	1.10749e-08	1.10784e-08	7.37206e-10	2.27872e-11	1.29532e-07	1.70478e-06	4.73769e-07	4.73769e-07	1.10748e-08	1.10784e-08	7.37217e-10	2.27872e-11	0.00024085	1.70478e-06	4.73769e-07	4.73769e-07	1.10748e-08	1.10784e-08	7.37217e-10	2.27872e-11	0.00811402	1.70478e-06	4.73769e-07	4.73769e-07	1.10748e-08	1.10784e-08	7.37217e-10	2.27872e-11	0.00071291	1.70478e-06	4.73769e-07	4.73769e-07	1.10748e-08	1.10784e-08	7.37217e-10	2.27872e-11	4.87133e-06	1.70478e-06	4.73769e-07	4.73769e-07	1.10748e-08	1.10784e-08	7.37217e-10	2.27872e-11	5.47558e-08	1.70478e-06	4.73769e-07	4.73769e-07	1.10748e-08	1.10784e-08	7.37217e-10	2.27872e-11	2.38205e-08	1.70478e-06	4.73769e-07	4.73769e-07	1.10748e-08	1.10784e-08	7.37217e-10	2.27872e-11	7.37346e-10	1.70478e-06	4.73769e-07	4.73769e-07	1.10748e-08	1.10784e-08	7.37217e-10	2.27872e-11	7.37574e-10	1.70478e-06	4.73769e-07	4.73769e-07	1.10748e-08	1.10784e-08	7.37217e-10	2.27872e-11	7.37574e-10	1.70478e-06	4.73769e-07	4.73769e-07	1.10748e-08	1.10784e-08	7.37217e-10	2.27872e-11	7.37574e-10	1.70478e-06	4.73769e-07	4.73769e-07	1.10748e-08	1.10784e-08	7.37217e-10	2.27872e-11	7.37574e-10	1.70478e-06	4.73769e-07	4.73769e-07	1.10748e-08	1.10784e-08	7.37217e-10	2.27872e-11	7.37574e-10	1.70478e-06	4.73769e-07	4.73769e-07	1.10748e-08	1.10784e-08	7.37217e-10	2.27872e-11	7.37574e-10	1.70478e-06	4.73769e-07	4.73769e-07	1.10748e-08	1.10784e-08	7.37217e-10	2.27872e-11	7.37574e-10	1.70478e-06	4.73769e-07	4.73769e-07	1.10748e-08	1.10784e-08	7.37217e-10	2.27872e-11	7.37574e-10	1.70478e-06	4.73769e-07	4.73769e-07	1.10748e-08	1.10784e-08	7.37217e-10	2.27872e-11	7.37574e-10	1.70478e-06	4.73769e-07	4.73769e-07	1.10748e-08	1.10784e-08	7.37217e-10	2.27872e-11	7.37574e-10	1.70478e-06	4.73769e-07	4.73769e-07	1.10748e-08	1.10784e-08	7.37217e-10	2.27872e-11	7.37574e-10	1.70478e-06	4.73769e-07	4.73769e-07	1.10748e-08	1.10784e-08	7.37217e-10	2.27872e-11	7.37574e-10	1.70478e-06	4.73769e-07	4.73769e-07	1.10748e-08	1.10784e-08	7.37217e-10	2.27872e-11	7.37574e-10	1.70478e-06	4.73769e-07	4.73769e-07	1.10748e-08	1.10784e-08	7.37217e-10	2.27872e-11	7.37574e-10	1.70478e-06	4.73769e-07	4.73769e-07	1.10748e-08	1.10784e-08	7.37217e-10	2.27872e-11	7.37574e-10	1.70478e-06	4.73769e-07	4.73769e-07	1.10748e-08	1.10784e-08	7.37217e-10	2.27872e-11	7.37574e-10	0	0	0	0	0	0	0	0	9.51579e-05	9.51579e-05	9.51579e-05	9.51579e-05	9.51579e-05	9.51579e-05	9.51579e-05	9.51579e-05	6.96967e-05	6.96967e-05	6.96967e-05	6.96967e-05	6.96967e-05	6.96967e-05	6.96967e-05	6.96967e-05	6.96922e-05	6.96922e-05	6.96922e-05	6.96922e-05	6.96922e-05	6.96922e-05	6.96922e-05	6.96922e-05	6.77089e-10	6.77089e-10	6.77089e-10	6.77089e-10	6.77089e-10	6.77089e-10	6.77089e-10	6.77089e-10	6.76826e-10	6.76826e-10	6.76826e-10	6.76826e-10	6.76826e-10	6.76826e-10	6.76826e-10	6.76826e-10	6.76826e-10	6.76826e-10	6.76826e-10	6.76826e-10	6.76826e-10	6.76826e-10	6.76826e-10	6.76826e-10	6.76826e-10	6.76826e-10	6.76826e-10	6.76826e-10	6.76826e-10	6.76826e-10	6.76826e-10	6.76826e-10	6.76826e-10	6.76826e-10	6.76826e-10	6.76826e-10	6.76826e-10	6.76826e-10	6.76826e-10	6.76826e-10	6.76826e-10	6.76826e-10	6.76826e-10	6.76826e-10	6.76826e-10	6.76826e-10	6.76826e-10	6.76826e-10	2.40348e-07	2.8736e-07	2.40348e-07	1.79533e-06	1.79533e-06	6.96651e-05	0.5916	6.96651e-05	5.90528e-09	1.9947e-11	5.12898e-13	0.00087135	3.40781e-10	0.000599323	0.0101091	1.15517e-08	6.87557e-09	8.78308e-11	5.76385e-13	0.00112016	9.30701e-09	0.000644448	0.0286127	5.76318e-09	2.21953e-08	1.8142e-12	5.74908e-13	0.00112157	8.31829e-09	0.00064515	0.0286261	5.76305e-09	4.64207e-08	7.75607e-10	5.74945e-13	0.00112159	7.98441e-09	0.000645167	0.0286261	5.76305e-09	5.1951e-08	4.25356e-12	5.19452e-13	0.000135794	9.50451e-10	2.01218e-06	4.41769e-09	1.79625e-11	5.6396e-08	6.8501e-10	2.52272e-11	5.66317e-07	9.3935e-08	5.91392e-07	4.92225e-08	2.85119e-08	7.92375e-08	1.8337e-06	8.6045e-09	2.17643e-07	2.1704e-07	4.99327e-08	2.16174e-07	1.66064e-06	1.42284e-07	2.20716e-07	5.54338e-06	2.17142e-07	2.17141e-07	4.81618e-09	2.1714e-07	4.53597e-06	0.00605653	0.000836739	2.73385e-05	2.81314e-06	2.81314e-06	7.60956e-11	5.26093e-13	1.3174e-12	0.00119076	0.000837152	0.000196141	2.8016e-06	2.82432e-06	1.19132e-10	5.24712e-13	8.55512e-15	0.00177173	0.000837152	0.000835905	2.8016e-06	2.82435e-06	1.23253e-10	5.24709e-13	1.6155e-13	0.00178412	0.000837152	0.000837151	2.8016e-06	2.82435e-06	1.23277e-10	5.24709e-13	1.43455e-13	0.00178432	0.000837152	0.000837152	2.8016e-06	2.82435e-06	1.23277e-10	5.24709e-13	1.43758e-13	0.00178432	0.000837152	0.000232724	2.8016e-06	2.82435e-06	1.23277e-10	5.24709e-13	1.34483e-13	1.99653e-05	1.34916e-05	9.34732e-06	7.78361e-07	7.84681e-07	5.27164e-09	3.371e-10	1.0272e-10	1.94329e-05	1.34882e-05	1.34338e-05	7.80923e-07	7.82193e-07	5.07225e-09	3.3789e-10	3.97507e-09	1.94325e-05	1.34882e-05	1.34882e-05	7.80927e-07	7.8219e-07	5.07211e-09	3.3789e-10	7.15614e-13	1.94325e-05	1.34882e-05	1.34882e-05	7.80927e-07	7.8219e-07	5.07211e-09	3.3789e-10	5.07105e-14	1.94325e-05	1.34882e-05	1.34882e-05	7.80927e-07	7.8219e-07	5.07211e-09	3.3789e-10	9.69318e-13	1.94325e-05	1.34882e-05	1.34882e-05	7.80927e-07	7.8219e-07	5.07211e-09	3.3789e-10	1.86031e-10	1.94325e-05	1.34882e-05	1.34882e-05	7.80927e-07	7.8219e-07	5.07211e-09	3.3789e-10	1.64476e-12	1.94325e-05	1.34882e-05	1.34882e-05	7.80927e-07	7.8219e-07	5.07211e-09	3.3789e-10	3.26517e-13	1.94325e-05	1.34882e-05	1.34882e-05	7.80927e-07	7.8219e-07	5.07211e-09	3.3789e-10	1.04678e-11	1.94325e-05	1.34882e-05	1.34882e-05	7.80927e-07	7.8219e-07	5.07211e-09	3.3789e-10	1.04382e-11	1.94325e-05	1.34882e-05	1.34882e-05	7.80927e-07	7.8219e-07	5.07211e-09	3.3789e-10	1.04382e-11	1.94325e-05	1.34882e-05	1.34882e-05	7.80927e-07	7.8219e-07	5.07211e-09	3.3789e-10	1.04382e-11	1.94325e-05	1.34882e-05	1.34882e-05	7.80927e-07	7.8219e-07	5.07211e-09	3.3789e-10	1.04382e-11	1.94325e-05	1.34882e-05	1.34882e-05	7.80927e-07	7.8219e-07	5.07211e-09	3.3789e-10	1.04382e-11	1.94325e-05	1.34882e-05	1.34882e-05	7.80927e-07	7.8219e-07	5.07211e-09	3.3789e-10	1.04382e-11	1.94325e-05	1.34882e-05	1.34882e-05	7.80927e-07	7.8219e-07	5.07211e-09	3.3789e-10	1.04382e-11	1.94325e-05	1.34882e-05	1.34882e-05	7.80927e-07	7.8219e-07	5.07211e-09	3.3789e-10	1.04382e-11	1.94325e-05	1.34882e-05	1.34882e-05	7.80927e-07	7.8219e-07	5.07211e-09	3.3789e-10	1.04382e-11	1.94325e-05	1.34882e-05	1.34882e-05	7.80927e-07	7.8219e-07	5.07211e-09	3.3789e-10	1.04382e-11	1.94325e-05	1.34882e-05	1.34882e-05	7.80927e-07	7.8219e-07	5.07211e-09	3.3789e-10	1.04382e-11	1.94325e-05	1.34882e-05	1.34882e-05	7.80927e-07	7.8219e-07	5.07211e-09	3.3789e-10	1.04382e-11	1.94325e-05	1.34882e-05	1.34882e-05	7.80927e-07	7.8219e-07	5.07211e-09	3.3789e-10	1.04382e-11	1.94325e-05	1.34882e-05	1.34882e-05	7.80927e-07	7.8219e-07	5.07211e-09	3.3789e-10	1.04382e-11	1.94325e-05	1.34882e-05	1.34882e-05	7.80927e-07	7.8219e-07	5.07211e-09	3.3789e-10	1.04382e-11	1.94325e-05	1.34882e-05	1.34882e-05	7.80927e-07	7.8219e-07	5.07211e-09	3.3789e-10	1.04382e-11	0	0	0	0	0	0	0	0	9.51579e-05	9.51579e-05	9.51579e-05	9.51579e-05	9.51579e-05	9.51579e-05	9.51579e-05	9.51579e-05	0.00013612	0.00013612	0.00013612	0.00013612	0.00013612	0.00013612	0.00013612	0.00013612	0.000136132	0.000136132	0.000136132	0.000136132	0.000136132	0.000136132	0.000136132	0.000136132	5.10095e-06	5.10095e-06	5.10095e-06	5.10095e-06	5.10095e-06	5.10095e-06	5.10095e-06	5.10095e-06	5.10316e-06	5.10316e-06	5.10316e-06	5.10316e-06	5.10316e-06	5.10316e-06	5.10316e-06	5.10316e-06	5.10316e-06	5.10316e-06	5.10316e-06	5.10316e-06	5.10316e-06	5.10316e-06	5.10316e-06	5.10316e-06	5.10316e-06	5.10316e-06	5.10316e-06	5.10316e-06	5.10316e-06	5.10316e-06	5.10316e-06	5.10316e-06	5.10316e-06	5.10316e-06	5.10316e-06	5.10316e-06	5.10316e-06	5.10316e-06	5.10316e-06	5.10316e-06	5.10316e-06	5.10316e-06	5.10316e-06	5.10316e-06	5.10316e-06	5.10316e-06	5.10316e-06	5.10316e-06	2.66346e-05	2.71234e-05	2.66346e-05	4.79677e-05	4.79677e-05	0.00234458	0.844585	0.00234458	0.0118181	0.00328917	0.0264273	0.000797964	0.00312842	0.345675	0.990545	0.169969	0.172827	0.00366656	0.0245116	0.000701346	0.000385508	0.357127	0.983919	0.225393	0.0885135	0.0165939	0.0245522	0.000700762	0.00041564	0.356974	0.983927	0.225395	0.0562823	0.00716229	0.0245512	0.000700754	0.000427049	0.35697	0.983927	0.225395	0.0487498	0.0175498	0.024308	0.000385264	0.000237245	0.00618935	0.000296897	0.0032538	0.0367738	0.00965519	0.0501366	3.46015e-05	3.45191e-05	0.00753875	6.93925e-05	0.0254339	0.0282759	0.000119801	0.0752531	2.63524e-05	2.63645e-05	0.00421898	2.64653e-05	0.00395434	0.0154369	2.63036e-05	0.0252249	2.63649e-05	2.63649e-05	0.000328445	2.6365e-05	0.00330853	0.0172095	0.000401695	0.0543706	5.47951e-05	5.47951e-05	1.18832e-07	6.83653e-09	1.20963e-06	0.000558198	0.000401442	0.000909016	5.47272e-05	5.47711e-05	8.73459e-08	6.84483e-09	3.03597e-06	0.000450185	0.000401442	0.00040173	5.47274e-05	5.47709e-05	8.62837e-08	6.84484e-09	5.05559e-06	0.000448349	0.000401442	0.000401442	5.47274e-05	5.47709e-05	8.62756e-08	6.84484e-09	5.11143e-06	0.000448334	0.000401442	0.000401442	5.47274e-05	5.47709e-05	8.62755e-08	6.84484e-09	5.0498e-06	0.000448334	0.000401442	0.000278492	5.47274e-05	5.47709e-05	8.62755e-08	6.84484e-09	5.28356e-06	0.000107892	0.000102857	9.40968e-05	3.79619e-05	3.7992e-05	1.48855e-06	4.25073e-07	0.000289847	0.000109553	0.000102908	0.000102988	3.80045e-05	3.80087e-05	1.52821e-06	4.24636e-07	6.80719e-05	0.000109554	0.000102908	0.000102908	3.80044e-05	3.80088e-05	1.52824e-06	4.24636e-07	3.10746e-10	0.000109554	0.000102908	0.000102908	3.80044e-05	3.80088e-05	1.52824e-06	4.24636e-07	1.03492e-09	0.000109554	0.000102908	0.000102908	3.80044e-05	3.80088e-05	1.52824e-06	4.24636e-07	1.54203e-10	0.000109554	0.000102908	0.000102908	3.80044e-05	3.80088e-05	1.52824e-06	4.24636e-07	1.57647e-11	0.000109554	0.000102908	0.000102908	3.80044e-05	3.80088e-05	1.52824e-06	4.24636e-07	1.4525e-12	0.000109554	0.000102908	0.000102908	3.80044e-05	3.80088e-05	1.52824e-06	4.24636e-07	1.02477e-12	0.000109554	0.000102908	0.000102908	3.80044e-05	3.80088e-05	1.52824e-06	4.24636e-07	6.60736e-10	0.000109554	0.000102908	0.000102908	3.80044e-05	3.80088e-05	1.52824e-06	4.24636e-07	6.61052e-10	0.000109554	0.000102908	0.000102908	3.80044e-05	3.80088e-05	1.52824e-06	4.24636e-07	6.61054e-10	0.000109554	0.000102908	0.000102908	3.80044e-05	3.80088e-05	1.52824e-06	4.24636e-07	6.61054e-10	0.000109554	0.000102908	0.000102908	3.80044e-05	3.80088e-05	1.52824e-06	4.24636e-07	6.61054e-10	0.000109554	0.000102908	0.000102908	3.80044e-05	3.80088e-05	1.52824e-06	4.24636e-07	6.61054e-10	0.000109554	0.000102908	0.000102908	3.80044e-05	3.80088e-05	1.52824e-06	4.24636e-07	6.61054e-10	0.000109554	0.000102908	0.000102908	3.80044e-05	3.80088e-05	1.52824e-06	4.24636e-07	6.61054e-10	0.000109554	0.000102908	0.000102908	3.80044e-05	3.80088e-05	1.52824e-06	4.24636e-07	6.61054e-10	0.000109554	0.000102908	0.000102908	3.80044e-05	3.80088e-05	1.52824e-06	4.24636e-07	6.61054e-10	0.000109554	0.000102908	0.000102908	3.80044e-05	3.80088e-05	1.52824e-06	4.24636e-07	6.61054e-10	0.000109554	0.000102908	0.000102908	3.80044e-05	3.80088e-05	1.52824e-06	4.24636e-07	6.61054e-10	0.000109554	0.000102908	0.000102908	3.80044e-05	3.80088e-05	1.52824e-06	4.24636e-07	6.61054e-10	0.000109554	0.000102908	0.000102908	3.80044e-05	3.80088e-05	1.52824e-06	4.24636e-07	6.61054e-10	0.000109554	0.000102908	0.000102908	3.80044e-05	3.80088e-05	1.52824e-06	4.24636e-07	6.61054e-10	0.000109554	0.000102908	0.000102908	3.80044e-05	3.80088e-05	1.52824e-06	4.24636e-07	6.61054e-10	0.000109554	0.000102908	0.000102908	3.80044e-05	3.80088e-05	1.52824e-06	4.24636e-07	6.61054e-10	0	0	0	0	0	0	0	0	9.51579e-05	9.51579e-05	9.51579e-05	9.51579e-05	9.51579e-05	9.51579e-05	9.51579e-05	9.51579e-05	8.49922e-05	8.49922e-05	8.49922e-05	8.49922e-05	8.49922e-05	8.49922e-05	8.49922e-05	8.49922e-05	8.4996e-05	8.4996e-05	8.4996e-05	8.4996e-05	8.4996e-05	8.4996e-05	8.4996e-05	8.4996e-05	4.85382e-05	4.85382e-05	4.85382e-05	4.85382e-05	4.85382e-05	4.85382e-05	4.85382e-05	4.85382e-05	4.85448e-05	4.85448e-05	4.85448e-05	4.85448e-05	4.85448e-05	4.85448e-05	4.85448e-05	4.85448e-05	4.85449e-05	4.85449e-05	4.85449e-05	4.85449e-05	4.85449e-05	4.85449e-05	4.85449e-05	4.85449e-05	4.85449e-05	4.85449e-05	4.85449e-05	4.85449e-05	4.85449e-05	4.85449e-05	4.85449e-05	4.85449e-05	4.85449e-05	4.85449e-05	4.85449e-05	4.85449e-05	4.85449e-05	4.85449e-05	4.85449e-05	4.85449e-05	4.85449e-05	4.85449e-05	4.85449e-05	4.85449e-05	4.85449e-05	4.85449e-05	4.85449e-05	4.85449e-05	6.4278e-05	6.4348e-05	6.4278e-05	7.11013e-05	7.11013e-05	0.000530862	0.0201954	0.000530862	0.0109278	0.000114416	0.000591931	0.00021728	6.25468e-05	9.64665e-07	1.01784e-05	7.20213e-08	0.000346472	0.00528503	0.000729144	0.00018842	7.4082e-06	9.76167e-07	1.57606e-05	4.05391e-08	0.00269072	0.00109896	0.000725911	0.000188831	5.8173e-06	9.75535e-07	1.57694e-05	4.05387e-08	0.00958882	0.00811539	0.000725994	0.000188837	5.41799e-06	9.7552e-07	1.57694e-05	4.05387e-08	0.0138211	0.00145518	0.000725556	0.000170614	4.76149e-06	1.17992e-07	4.91515e-08	4.90327e-09	0.01449	0.00554144	0.00178833	7.88608e-05	4.08431e-05	1.86773e-07	3.75259e-06	2.11777e-07	0.0112741	0.000108719	0.00683547	6.42354e-05	6.41601e-05	1.89726e-07	6.37657e-05	2.41119e-06	0.00667227	6.42191e-05	0.00365045	6.42332e-05	6.42332e-05	9.36186e-08	6.42332e-05	6.35661e-07	0.0012873	0.00010627	0.00791585	7.28186e-05	7.28186e-05	3.06981e-06	4.21453e-06	2.69426e-08	0.000187321	0.000105866	0.000245603	7.27356e-05	7.30043e-05	8.75941e-06	4.21923e-06	6.19588e-09	0.0001075	0.000105866	0.000105724	7.27353e-05	7.30045e-05	8.84646e-06	4.21924e-06	1.38954e-08	0.000107759	0.000105866	0.000105866	7.27353e-05	7.30045e-05	8.84701e-06	4.21924e-06	1.63026e-08	0.000107764	0.000105866	0.000105866	7.27353e-05	7.30045e-05	8.84701e-06	4.21924e-06	1.7413e-08	0.000107764	0.000105866	9.94293e-05	7.27353e-05	7.30045e-05	8.84701e-06	4.21924e-06	1.54052e-08	8.32471e-05	8.23056e-05	7.94742e-05	6.83131e-05	6.85659e-05	2.39577e-05	1.6472e-05	8.575e-08	8.30994e-05	8.25661e-05	8.25685e-05	6.83933e-05	6.84066e-05	2.37322e-05	1.64626e-05	1.71567e-07	8.30994e-05	8.25663e-05	8.25663e-05	6.83934e-05	6.84066e-05	2.37326e-05	1.64626e-05	7.98553e-12	8.30994e-05	8.25663e-05	8.25663e-05	6.83934e-05	6.84066e-05	2.37326e-05	1.64626e-05	9.20395e-12	8.30994e-05	8.25663e-05	8.25663e-05	6.83934e-05	6.84066e-05	2.37326e-05	1.64626e-05	1.19566e-09	8.30994e-05	8.25663e-05	8.25663e-05	6.83934e-05	6.84066e-05	2.37326e-05	1.64626e-05	1.02203e-08	8.30994e-05	8.25663e-05	8.25663e-05	6.83934e-05	6.84066e-05	2.37326e-05	1.64626e-05	5.76707e-09	8.30994e-05	8.25663e-05	8.25663e-05	6.83934e-05	6.84066e-05	2.37326e-05	1.64626e-05	4.27879e-09	8.30994e-05	8.25663e-05	8.25663e-05	6.83934e-05	6.84066e-05	2.37326e-05	1.64626e-05	2.65464e-07	8.30994e-05	8.25663e-05	8.25663e-05	6.83934e-05	6.84066e-05	2.37326e-05	1.64626e-05	2.65182e-07	8.30994e-05	8.25663e-05	8.25663e-05	6.83934e-05	6.84066e-05	2.37326e-05	1.64626e-05	2.65182e-07	8.30994e-05	8.25663e-05	8.25663e-05	6.83934e-05	6.84066e-05	2.37326e-05	1.64626e-05	2.65182e-07	8.30994e-05	8.25663e-05	8.25663e-05	6.83934e-05	6.84066e-05	2.37326e-05	1.64626e-05	2.65182e-07	8.30994e-05	8.25663e-05	8.25663e-05	6.83934e-05	6.84066e-05	2.37326e-05	1.64626e-05	2.65182e-07	8.30994e-05	8.25663e-05	8.25663e-05	6.83934e-05	6.84066e-05	2.37326e-05	1.64626e-05	2.65182e-07	8.30994e-05	8.25663e-05	8.25663e-05	6.83934e-05	6.84066e-05	2.37326e-05	1.64626e-05	2.65182e-07	8.30994e-05	8.25663e-05	8.25663e-05	6.83934e-05	6.84066e-05	2.37326e-05	1.64626e-05	2.65182e-07	8.30994e-05	8.25663e-05	8.25663e-05	6.83934e-05	6.84066e-05	2.37326e-05	1.64626e-05	2.65182e-07	8.30994e-05	8.25663e-05	8.25663e-05	6.83934e-05	6.84066e-05	2.37326e-05	1.64626e-05	2.65182e-07	8.30994e-05	8.25663e-05	8.25663e-05	6.83934e-05	6.84066e-05	2.37326e-05	1.64626e-05	2.65182e-07	8.30994e-05	8.25663e-05	8.25663e-05	6.83934e-05	6.84066e-05	2.37326e-05	1.64626e-05	2.65182e-07	8.30994e-05	8.25663e-05	8.25663e-05	6.83934e-05	6.84066e-05	2.37326e-05	1.64626e-05	2.65182e-07	8.30994e-05	8.25663e-05	8.25663e-05	6.83934e-05	6.84066e-05	2.37326e-05	1.64626e-05	2.65182e-07	8.30994e-05	8.25663e-05	8.25663e-05	6.83934e-05	6.84066e-05	2.37326e-05	1.64626e-05	2.65182e-07	8.30994e-05	8.25663e-05	8.25663e-05	6.83934e-05	6.84066e-05	2.37326e-05	1.64626e-05	2.65182e-07	0	0	0	0	0	0	0	0	9.51579e-05	9.51579e-05	9.51579e-05	9.51579e-05	9.51579e-05	9.51579e-05	9.51579e-05	9.51579e-05	8.71655e-05	8.71655e-05	8.71655e-05	8.71655e-05	8.71655e-05	8.71655e-05	8.71655e-05	8.71655e-05	8.71493e-05	8.71493e-05	8.71493e-05	8.71493e-05	8.71493e-05	8.71493e-05	8.71493e-05	8.71493e-05	8.2339e-05	8.2339e-05	8.2339e-05	8.2339e-05	8.2339e-05	8.2339e-05	8.2339e-05	8.2339e-05	8.23346e-05	8.23346e-05	8.23346e-05	8.23346e-05	8.23346e-05	8.23346e-05	8.23346e-05	8.23346e-05	8.23345e-05	8.23345e-05	8.23345e-05	8.23345e-05	8.23345e-05	8.23345e-05	8.23345e-05	8.23345e-05	8.23345e-05	8.23345e-05	8.23345e-05	8.23345e-05	8.23345e-05	8.23345e-05	8.23345e-05	8.23345e-05	8.23345e-05	8.23345e-05	8.23345e-05	8.23345e-05	8.23345e-05	8.23345e-05	8.23345e-05	8.23345e-05	8.23345e-05	8.23345e-05	8.23345e-05	8.23345e-05	8.23345e-05	8.23345e-05	8.23345e-05	8.23345e-05	8.47071e-05	8.47102e-05	8.47071e-05	8.55742e-05	8.55742e-05	0.000154108	0.000437463	0.000154108	4.17651e-08	0.00341822	0.000468895	1.02727e-06	0.00648754	1.40844e-06	0.00120169	0.0559153	4.93434e-09	1.19508e-06	0.000474412	1.1822e-06	0.084662	1.31506e-06	0.000297076	0.0955978	5.26822e-09	0.000142065	0.000474274	1.18237e-06	0.0845717	1.31602e-06	0.000296701	0.0956004	5.72894e-09	1.99917e-07	0.000474277	1.18237e-06	0.0842141	1.31604e-06	0.0002967	0.0956004	5.86996e-09	4.98262e-05	0.000474267	1.17037e-06	0.0832922	7.23313e-07	5.74431e-05	0.0549071	8.57042e-09	3.88856e-07	1.53904e-05	5.0777e-05	0.000362475	6.28176e-07	7.3723e-05	0.000768282	1.1891e-08	1.86541e-05	8.62406e-08	8.46825e-05	8.48809e-05	1.71924e-06	8.45642e-05	2.3892e-05	2.48188e-08	8.4642e-05	6.18632e-08	8.47039e-05	8.4704e-05	4.41e-05	8.47035e-05	9.96966e-07	7.32388e-07	8.93501e-05	2.30839e-07	8.57951e-05	8.57951e-05	5.42762e-05	5.11973e-05	5.27495e-07	5.30318e-05	8.95283e-05	2.98586e-05	8.61391e-05	8.5547e-05	5.9058e-05	5.12578e-05	0.00153575	8.97328e-05	8.95285e-05	8.94207e-05	8.61389e-05	8.55468e-05	5.86328e-05	5.12578e-05	0.000253761	8.982e-05	8.95285e-05	8.95283e-05	8.61389e-05	8.55468e-05	5.86336e-05	5.12578e-05	0.000381663	8.98194e-05	8.95285e-05	8.95285e-05	8.61389e-05	8.55468e-05	5.86336e-05	5.12578e-05	0.000407589	8.98194e-05	8.95285e-05	8.89574e-05	8.61389e-05	8.55468e-05	5.86336e-05	5.12578e-05	0.000401628	8.74194e-05	8.71698e-05	9.17428e-05	8.55894e-05	8.5001e-05	7.08327e-05	6.5931e-05	0.000557731	8.71004e-05	8.70226e-05	8.71525e-05	8.52853e-05	8.51883e-05	7.01339e-05	6.58419e-05	2.35791e-06	8.70999e-05	8.70224e-05	8.70225e-05	8.52851e-05	8.51884e-05	7.01322e-05	6.58419e-05	1.60017e-07	8.70999e-05	8.70224e-05	8.70224e-05	8.52851e-05	8.51884e-05	7.01322e-05	6.58419e-05	4.40578e-05	8.70999e-05	8.70224e-05	8.70224e-05	8.52851e-05	8.51884e-05	7.01322e-05	6.58419e-05	4.82246e-05	8.70999e-05	8.70224e-05	8.70224e-05	8.52851e-05	8.51884e-05	7.01322e-05	6.58419e-05	6.15246e-08	8.70999e-05	8.70224e-05	8.70224e-05	8.52851e-05	8.51884e-05	7.01322e-05	6.58419e-05	1.77612e-06	8.70999e-05	8.70224e-05	8.70224e-05	8.52851e-05	8.51884e-05	7.01322e-05	6.58419e-05	4.3225e-06	8.70999e-05	8.70224e-05	8.70224e-05	8.52851e-05	8.51884e-05	7.01322e-05	6.58419e-05	1.6846e-05	8.70999e-05	8.70224e-05	8.70224e-05	8.52851e-05	8.51884e-05	7.01322e-05	6.58419e-05	1.68658e-05	8.70999e-05	8.70224e-05	8.70224e-05	8.52851e-05	8.51884e-05	7.01322e-05	6.58419e-05	1.68658e-05	8.70999e-05	8.70224e-05	8.70224e-05	8.52851e-05	8.51884e-05	7.01322e-05	6.58419e-05	1.68658e-05	8.70999e-05	8.70224e-05	8.70224e-05	8.52851e-05	8.51884e-05	7.01322e-05	6.58419e-05	1.68658e-05	8.70999e-05	8.70224e-05	8.70224e-05	8.52851e-05	8.51884e-05	7.01322e-05	6.58419e-05	1.68658e-05	8.70999e-05	8.70224e-05	8.70224e-05	8.52851e-05	8.51884e-05	7.01322e-05	6.58419e-05	1.68658e-05	8.70999e-05	8.70224e-05	8.70224e-05	8.52851e-05	8.51884e-05	7.01322e-05	6.58419e-05	1.68658e-05	8.70999e-05	8.70224e-05	8.70224e-05	8.52851e-05	8.51884e-05	7.01322e-05	6.58419e-05	1.68658e-05	8.70999e-05	8.70224e-05	8.70224e-05	8.52851e-05	8.51884e-05	7.01322e-05	6.58419e-05	1.68658e-05	8.70999e-05	8.70224e-05	8.70224e-05	8.52851e-05	8.51884e-05	7.01322e-05	6.58419e-05	1.68658e-05	8.70999e-05	8.70224e-05	8.70224e-05	8.52851e-05	8.51884e-05	7.01322e-05	6.58419e-05	1.68658e-05	8.70999e-05	8.70224e-05	8.70224e-05	8.52851e-05	8.51884e-05	7.01322e-05	6.58419e-05	1.68658e-05	8.70999e-05	8.70224e-05	8.70224e-05	8.52851e-05	8.51884e-05	7.01322e-05	6.58419e-05	1.68658e-05	8.70999e-05	8.70224e-05	8.70224e-05	8.52851e-05	8.51884e-05	7.01322e-05	6.58419e-05	1.68658e-05	8.70999e-05	8.70224e-05	8.70224e-05	8.52851e-05	8.51884e-05	7.01322e-05	6.58419e-05	1.68658e-05	8.70999e-05	8.70224e-05	8.70224e-05	8.52851e-05	8.51884e-05	7.01322e-05	6.58419e-05	1.68658e-05	0	0	0	0	0	0	0	0	9.51579e-05	9.51579e-05	9.51579e-05	9.51579e-05	9.51579e-05	9.51579e-05	9.51579e-05	9.51579e-05	0.00015569	0.00015569	0.00015569	0.00015569	0.00015569	0.00015569	0.00015569	0.00015569	0.0001557	0.0001557	0.0001557	0.0001557	0.0001557	0.0001557	0.0001557	0.0001557	0.000149002	0.000149002	0.000149002	0.000149002	0.000149002	0.000149002	0.000149002	0.000149002	0.000149092	0.000149092	0.000149092	0.000149092	0.000149092	0.000149092	0.000149092	0.000149092	0.000149092	0.000149092	0.000149092	0.000149092	0.000149092	0.000149092	0.000149092	0.000149092	0.000149092	0.000149092	0.000149092	0.000149092	0.000149092	0.000149092	0.000149092	0.000149092	0.000149092	0.000149092	0.000149092	0.000149092	0.000149092	0.000149092	0.000149092	0.000149092	0.000149092	0.000149092	0.000149092	0.000149092	0.000149092	0.000149092	0.000149092	0.000149092	0.000180407	0.000545948	0.000545948	0.000152838	0.000155794	0.000152407	0.000152413	0.000152413	0.0736891	0.699183	0.96417	0.00131281	0.249796	0.069695	0.0222768	0.535835	0.712633	0.145645	0.959853	0.0011381	0.0366359	0.0726058	0.00636723	0.706234	0.430116	0.89495	0.959952	0.00113665	0.0411145	0.0725566	0.00636868	0.70624	0.264374	0.178091	0.959949	0.00113664	0.0427716	0.0725554	0.00636868	0.70624	0.196664	0.641391	0.869934	0.00113343	0.0425294	0.072555	0.0063684	0.706231	0.153974	0.106529	0.834653	0.000178617	0.000375093	0.0936135	0.000679001	0.866599	0.120664	0.000682558	0.553742	0.000152281	0.000152521	0.0668087	0.000153221	0.102509	0.067579	0.000151755	0.0629406	0.000152412	0.000152412	0.00654223	0.000152413	0.0313084	0.00388192	0.000103108	0.0120787	0.000156046	0.000150474	0.000250183	0.000158849	0.0556677	0.000145967	0.000103095	0.000237333	0.000156016	0.000150197	0.000156852	0.000159192	0.788356	0.000127966	0.000103095	0.000103173	0.000156016	0.000150196	0.000153512	0.000159193	0.78053	0.00012722	0.000103095	0.000103095	0.000156016	0.000150196	0.00015349	0.000159193	0.80442	0.000127213	0.000103095	0.000103095	0.000156016	0.000150196	0.00015349	0.000159193	0.804631	0.000127212	0.000103095	0.000103757	0.000156016	0.000150196	0.00015349	0.000159193	0.814905	0.000137738	0.000125344	0.000130932	0.000154189	0.00015116	0.000150242	0.000155934	0.784222	0.00014075	0.000125349	0.000125571	0.000154222	0.000151398	0.000155736	0.000155628	0.0634815	0.000140752	0.000125349	0.000125349	0.000154221	0.000151398	0.000155739	0.000155628	0.162414	0.000140752	0.000125349	0.000125349	0.000154221	0.000151398	0.000155739	0.000155628	0.876701	0.000140752	0.000125349	0.000125349	0.000154221	0.000151398	0.000155739	0.000155628	0.266933	0.000140752	0.000125349	0.000125349	0.000154221	0.000151398	0.000155739	0.000155628	0.00126141	0.000140752	0.000125349	0.000125349	0.000154221	0.000151398	0.000155739	0.000155628	0.000172754	0.000140752	0.000125349	0.000125349	0.000154221	0.000151398	0.000155739	0.000155628	0.000155081	0.000140752	0.000125349	0.000125349	0.000154221	0.000151398	0.000155739	0.000155628	0.000155661	0.000140752	0.000125349	0.000125349	0.000154221	0.000151398	0.000155739	0.000155628	0.000155853	0.000140752	0.000125349	0.000125349	0.000154221	0.000151398	0.000155739	0.000155628	0.000155854	0.000140752	0.000125349	0.000125349	0.000154221	0.000151398	0.000155739	0.000155628	0.000155854	0.000140752	0.000125349	0.000125349	0.000154221	0.000151398	0.000155739	0.000155628	0.000155854	0.000140752	0.000125349	0.000125349	0.000154221	0.000151398	0.000155739	0.000155628	0.000155854	0.000140752	0.000125349	0.000125349	0.000154221	0.000151398	0.000155739	0.000155628	0.000155854	0.000140752	0.000125349	0.000125349	0.000154221	0.000151398	0.000155739	0.000155628	0.000155854	0.000140752	0.000125349	0.000125349	0.000154221	0.000151398	0.000155739	0.000155628	0.000155854	0.000140752	0.000125349	0.000125349	0.000154221	0.000151398	0.000155739	0.000155628	0.000155854	0.000140752	0.000125349	0.000125349	0.000154221	0.000151398	0.000155739	0.000155628	0.000155854	0.000140752	0.000125349	0.000125349	0.000154221	0.000151398	0.000155739	0.000155628	0.000155854	0.000140752	0.000125349	0.000125349	0.000154221	0.000151398	0.000155739	0.000155628	0.000155854	0.000140752	0.000125349	0.000125349	0.000154221	0.000151398	0.000155739	0.000155628	0.000155854	0.000140752	0.000125349	0.000125349	0.000154221	0.000151398	0.000155739	0.000155628	0.000155854	0.000140752	0.000125349	0.000125349	0.000154221	0.000151398	0.000155739	0.000155628	0.000155854	0.000140752	0.000125349	0.000125349	0.000154221	0.000151398	0.000155739	0.000155628	0.000155854	0	0	0	0	0	0	0	0	9.51579e-05	9.51579e-05	9.51579e-05	9.51579e-05	9.51579e-05	9.51579e-05	9.51579e-05	9.51579e-05	0.000129243	0.000129243	0.000129243	0.000129243	0.000129243	0.000129243	0.000129243	0.000129243	0.000129247	0.000129247	0.000129247	0.000129247	0.000129247	0.000129247	0.000129247	0.000129247	8.36748e-05	8.36748e-05	8.36748e-05	8.36748e-05	8.36748e-05	8.36748e-05	8.36748e-05	8.36748e-05	8.36914e-05	8.36914e-05	8.36914e-05	8.36914e-05	8.36914e-05	8.36914e-05	8.36914e-05	8.36914e-05	8.36914e-05	8.36914e-05	8.36914e-05	8.36914e-05	8.36914e-05	8.36914e-05	8.36914e-05	8.36914e-05	8.36914e-05	8.36914e-05	8.36914e-05	8.36914e-05	8.36914e-05	8.36914e-05	8.36914e-05	8.36914e-05	8.36914e-05	8.36914e-05	8.36914e-05	8.36914e-05	8.36914e-05	8.36914e-05	8.36914e-05	8.36914e-05	8.36914e-05	8.36914e-05	8.36914e-05	8.36914e-05	8.36914e-05	8.36914e-05	8.36914e-05	8.36914e-05	0.000189235	0.00918734	0.00918734	0.00010701	0.000129272	0.000104032	0.00010415	0.00010415	0.00033105	0.217687	0.326892	0.000115485	0.00379274	0.0810155	0.110176	0.494578	0.0140743	0.0222525	0.286553	0.000114128	0.00306556	0.0818534	0.0584401	0.649701	0.00218615	0.180999	0.28739	0.000113899	0.00377689	0.0818463	0.0584324	0.649704	0.000676786	0.0188873	0.287368	0.000113896	0.00403075	0.0818462	0.0584325	0.649704	0.000264742	0.00189555	0.00450355	0.000110708	0.00332895	0.0818338	0.0583607	0.649407	0.000215871	0.000321151	0.00241591	9.42025e-05	0.000176144	0.079551	0.00130019	0.175574	0.000209373	0.000131044	0.000654285	0.000103964	0.000104102	0.0776815	0.000104786	0.00996488	0.000193756	0.000103695	0.000207861	0.000104023	0.000104023	0.0412401	0.000104023	0.0190806	6.42297e-05	1.25134e-05	9.43583e-06	0.000131161	9.17592e-05	0.000381646	0.000153763	0.0563669	4.0095e-05	1.25386e-05	1.38318e-05	0.000131231	9.1545e-05	0.000156157	0.000153803	0.305028	4.81607e-05	1.25386e-05	1.25567e-05	0.000131231	9.15446e-05	0.000153502	0.000153804	0.195485	4.79376e-05	1.25386e-05	1.25386e-05	0.000131231	9.15446e-05	0.000153485	0.000153804	0.182448	4.79348e-05	1.25386e-05	1.25386e-05	0.000131231	9.15446e-05	0.000153485	0.000153804	0.175171	4.79347e-05	1.25386e-05	1.33503e-05	0.000131231	9.15446e-05	0.000153485	0.000153804	0.19184	7.01718e-05	3.61522e-05	5.23109e-05	0.000116869	9.74705e-05	0.000124763	0.000126505	0.124589	7.1079e-05	3.60907e-05	3.6123e-05	0.000116809	9.76757e-05	0.000127951	0.000126445	0.0269828	7.10795e-05	3.60906e-05	3.60907e-05	0.000116808	9.76758e-05	0.000127951	0.000126445	0.130788	7.10795e-05	3.60906e-05	3.60906e-05	0.000116808	9.76758e-05	0.000127951	0.000126445	0.25852	7.10795e-05	3.60906e-05	3.60906e-05	0.000116808	9.76758e-05	0.000127951	0.000126445	0.0038097	7.10795e-05	3.60906e-05	3.60906e-05	0.000116808	9.76758e-05	0.000127951	0.000126445	0.00015529	7.10795e-05	3.60906e-05	3.60906e-05	0.000116808	9.76758e-05	0.000127951	0.000126445	0.000107761	7.10795e-05	3.60906e-05	3.60906e-05	0.000116808	9.76758e-05	0.000127951	0.000126445	0.000131108	7.10795e-05	3.60906e-05	3.60906e-05	0.000116808	9.76758e-05	0.000127951	0.000126445	0.000128908	7.10795e-05	3.60906e-05	3.60906e-05	0.000116808	9.76758e-05	0.000127951	0.000126445	0.000129074	7.10795e-05	3.60906e-05	3.60906e-05	0.000116808	9.76758e-05	0.000127951	0.000126445	0.000129074	7.10795e-05	3.60906e-05	3.60906e-05	0.000116808	9.76758e-05	0.000127951	0.000126445	0.000129074	7.10795e-05	3.60906e-05	3.60906e-05	0.000116808	9.76758e-05	0.000127951	0.000126445	0.000129074	7.10795e-05	3.60906e-05	3.60906e-05	0.000116808	9.76758e-05	0.000127951	0.000126445	0.000129074	7.10795e-05	3.60906e-05	3.60906e-05	0.000116808	9.76758e-05	0.000127951	0.000126445	0.000129074	7.10795e-05	3.60906e-05	3.60906e-05	0.000116808	9.76758e-05	0.000127951	0.000126445	0.000129074	7.10795e-05	3.60906e-05	3.60906e-05	0.000116808	9.76758e-05	0.000127951	0.000126445	0.000129074	7.10795e-05	3.60906e-05	3.60906e-05	0.000116808	9.76758e-05	0.000127951	0.000126445	0.000129074	7.10795e-05	3.60906e-05	3.60906e-05	0.000116808	9.76758e-05	0.000127951	0.000126445	0.000129074	7.10795e-05	3.60906e-05	3.60906e-05	0.000116808	9.76758e-05	0.000127951	0.000126445	0.000129074	7.10795e-05	3.60906e-05	3.60906e-05	0.000116808	9.76758e-05	0.000127951	0.000126445	0.000129074	7.10795e-05	3.60906e-05	3.60906e-05	0.000116808	9.76758e-05	0.000127951	0.000126445	0.000129074	7.10795e-05	3.60906e-05	3.60906e-05	0.000116808	9.76758e-05	0.000127951	0.000126445	0.000129074	7.10795e-05	3.60906e-05	3.60906e-05	0.000116808	9.76758e-05	0.000127951	0.000126445	0.000129074	7.10795e-05	3.60906e-05	3.60906e-05	0.000116808	9.76758e-05	0.000127951	0.000126445	0.000129074	0	0	0	0	0	0	0	0	9.51579e-05	9.51579e-05	9.51579e-05	9.51579e-05	9.51579e-05	9.51579e-05	9.51579e-05	9.51579e-05	9.21848e-05	9.21848e-05	9.21848e-05	9.21848e-05	9.21848e-05	9.21848e-05	9.21848e-05	9.21848e-05	9.21741e-05	9.21741e-05	9.21741e-05	9.21741e-05	9.21741e-05	9.21741e-05	9.21741e-05	9.21741e-05	7.17806e-06	7.17806e-06	7.17806e-06	7.17806e-06	7.17806e-06	7.17806e-06	7.17806e-06	7.17806e-06	7.17968e-06	7.17968e-06	7.17968e-06	7.17968e-06	7.17968e-06	7.17968e-06	7.17968e-06	7.17968e-06	7.17968e-06	7.17968e-06	7.17968e-06	7.17968e-06	7.17968e-06	7.17968e-06	7.17968e-06	7.17968e-06	7.17968e-06	7.17968e-06	7.17968e-06	7.17968e-06	7.17968e-06	7.17968e-06	7.17968e-06	7.17968e-06	7.17968e-06	7.17968e-06	7.17968e-06	7.17968e-06	7.17968e-06	7.17968e-06	7.17968e-06	7.17968e-06	7.17968e-06	7.17968e-06	7.17968e-06	7.17968e-06	7.17968e-06	7.17968e-06	7.17968e-06	7.17968e-06	9.21949e-05	0.260902	0.260902	3.04564e-05	9.21949e-05	2.58015e-05	2.63006e-05	2.63006e-05	1.90031e-05	0.99899	0.99955	1.1477e-07	0.153588	1.31043e-09	1.53397e-06	0.000299345	1.88058e-07	0.83752	0.999602	1.06125e-07	0.100908	1.20782e-09	3.62138e-07	0.000446263	5.97177e-07	0.998629	0.999601	1.06263e-07	0.0888553	1.20753e-09	3.61797e-07	0.000446277	1.27329e-06	0.368929	0.999601	1.06264e-07	0.0855021	1.20752e-09	3.61797e-07	0.000446277	4.42532e-07	0.0154882	0.154382	8.97686e-08	0.0250235	1.20411e-09	3.53928e-07	0.000436574	6.29505e-07	5.78234e-05	0.0032157	1.29964e-05	0.000102753	2.41743e-09	4.68325e-06	8.51921e-06	6.12863e-07	4.37351e-06	6.91751e-06	2.56978e-05	2.57604e-05	1.59604e-08	2.55907e-05	3.75163e-07	6.3774e-07	2.55414e-05	2.69115e-07	2.57267e-05	2.57268e-05	4.39347e-07	2.57267e-05	4.25339e-09	2.48786e-07	4.15827e-08	1.86883e-09	9.97936e-05	1.23783e-05	0.000135648	0.000213844	5.08178e-08	5.24256e-06	4.15307e-08	5.0452e-08	0.00010024	1.23492e-05	0.000273604	0.000214502	0.000253617	4.80581e-06	4.15308e-08	4.1465e-08	0.000100239	1.23492e-05	0.000270073	0.000214503	2.81455e-05	4.80532e-06	4.15308e-08	4.15307e-08	0.000100239	1.23492e-05	0.000270067	0.000214503	4.9378e-05	4.80522e-06	4.15308e-08	4.15308e-08	0.000100239	1.23492e-05	0.000270067	0.000214503	5.52639e-05	4.80522e-06	4.15308e-08	5.98734e-08	0.000100239	1.23492e-05	0.000270067	0.000214503	5.09808e-05	1.1086e-05	1.03302e-06	3.81757e-06	5.08961e-05	1.78033e-05	8.34283e-05	7.44042e-05	2.32657e-05	1.11562e-05	1.03399e-06	1.03714e-06	5.0708e-05	1.7831e-05	8.33787e-05	7.42037e-05	4.70366e-08	1.11562e-05	1.03399e-06	1.03399e-06	5.07078e-05	1.7831e-05	8.3379e-05	7.42036e-05	3.73837e-08	1.11562e-05	1.03399e-06	1.03399e-06	5.07078e-05	1.7831e-05	8.3379e-05	7.42036e-05	2.73652e-05	1.11562e-05	1.03399e-06	1.03399e-06	5.07078e-05	1.7831e-05	8.3379e-05	7.42036e-05	0.000371092	1.11562e-05	1.03399e-06	1.03399e-06	5.07078e-05	1.7831e-05	8.3379e-05	7.42036e-05	3.76188e-07	1.11562e-05	1.03399e-06	1.03399e-06	5.07078e-05	1.7831e-05	8.3379e-05	7.42036e-05	3.22945e-05	1.11562e-05	1.03399e-06	1.03399e-06	5.07078e-05	1.7831e-05	8.3379e-05	7.42036e-05	0.000109414	1.11562e-05	1.03399e-06	1.03399e-06	5.07078e-05	1.7831e-05	8.3379e-05	7.42036e-05	9.01209e-05	1.11562e-05	1.03399e-06	1.03399e-06	5.07078e-05	1.7831e-05	8.3379e-05	7.42036e-05	9.02483e-05	1.11562e-05	1.03399e-06	1.03399e-06	5.07078e-05	1.7831e-05	8.3379e-05	7.42036e-05	9.02485e-05	1.11562e-05	1.03399e-06	1.03399e-06	5.07078e-05	1.7831e-05	8.3379e-05	7.42036e-05	9.02485e-05	1.11562e-05	1.03399e-06	1.03399e-06	5.07078e-05	1.7831e-05	8.3379e-05	7.42036e-05	9.02485e-05	1.11562e-05	1.03399e-06	1.03399e-06	5.07078e-05	1.7831e-05	8.3379e-05	7.42036e-05	9.02485e-05	1.11562e-05	1.03399e-06	1.03399e-06	5.07078e-05	1.7831e-05	8.3379e-05	7.42036e-05	9.02485e-05	1.11562e-05	1.03399e-06	1.03399e-06	5.07078e-05	1.7831e-05	8.3379e-05	7.42036e-05	9.02485e-05	1.11562e-05	1.03399e-06	1.03399e-06	5.07078e-05	1.7831e-05	8.3379e-05	7.42036e-05	9.02485e-05	1.11562e-05	1.03399e-06	1.03399e-06	5.07078e-05	1.7831e-05	8.3379e-05	7.42036e-05	9.02485e-05	1.11562e-05	1.03399e-06	1.03399e-06	5.07078e-05	1.7831e-05	8.3379e-05	7.42036e-05	9.02485e-05	1.11562e-05	1.03399e-06	1.03399e-06	5.07078e-05	1.7831e-05	8.3379e-05	7.42036e-05	9.02485e-05	1.11562e-05	1.03399e-06	1.03399e-06	5.07078e-05	1.7831e-05	8.3379e-05	7.42036e-05	9.02485e-05	1.11562e-05	1.03399e-06	1.03399e-06	5.07078e-05	1.7831e-05	8.3379e-05	7.42036e-05	9.02485e-05	1.11562e-05	1.03399e-06	1.03399e-06	5.07078e-05	1.7831e-05	8.3379e-05	7.42036e-05	9.02485e-05	1.11562e-05	1.03399e-06	1.03399e-06	5.07078e-05	1.7831e-05	8.3379e-05	7.42036e-05	9.02485e-05	1.11562e-05	1.03399e-06	1.03399e-06	5.07078e-05	1.7831e-05	8.3379e-05	7.42036e-05	9.02485e-05	0	0	0	0	0	0	0	0	9.51579e-05	9.51579e-05	9.51579e-05	9.51579e-05	9.51579e-05	9.51579e-05	9.51579e-05	9.51579e-05	9.17972e-05	9.17972e-05	9.17972e-05	9.17972e-05	9.17972e-05	9.17972e-05	9.17972e-05	9.17972e-05	9.17883e-05	9.17883e-05	9.17883e-05	9.17883e-05	9.17883e-05	9.17883e-05	9.17883e-05	9.17883e-05	1.15534e-08	1.15534e-08	1.15534e-08	1.15534e-08	1.15534e-08	1.15534e-08	1.15534e-08	1.15534e-08	1.15523e-08	1.15523e-08	1.15523e-08	1.15523e-08	1.15523e-08	1.15523e-08	1.15523e-08	1.15523e-08	1.15523e-08	1.15523e-08	1.15523e-08	1.15523e-08	1.15523e-08	1.15523e-08	1.15523e-08	1.15523e-08	1.15523e-08	1.15523e-08	1.15523e-08	1.15523e-08	1.15523e-08	1.15523e-08	1.15523e-08	1.15523e-08	1.15523e-08	1.15523e-08	1.15523e-08	1.15523e-08	1.15523e-08	1.15523e-08	1.15523e-08	1.15523e-08	1.15523e-08	1.15523e-08	1.15523e-08	1.15523e-08	1.15523e-08	1.15523e-08	1.15523e-08	1.15523e-08	5.31998e-06	0.175089	0.175089	1.87358e-06	9.17798e-05	1.05939e-06	1.27982e-06	1.27982e-06	2.95319e-08	0.559663	0.284629	4.82401e-08	0.000836263	1.79734e-07	1.59136e-05	0.000213373	1.6028e-08	0.0140702	0.274371	5.24397e-08	0.00403991	1.70427e-07	7.67662e-06	0.00032355	9.49519e-09	0.164027	0.274584	5.24122e-08	0.0043041	1.70503e-07	7.67018e-06	0.000323555	6.98179e-09	0.00378579	0.274579	5.24118e-08	0.00437811	1.70505e-07	7.67018e-06	0.000323555	1.23614e-09	4.75819e-07	1.83634e-06	2.8806e-08	4.96596e-05	1.65732e-07	6.1714e-06	0.000260347	1.49883e-09	2.42499e-08	1.67662e-07	6.44117e-07	2.24614e-06	1.60713e-07	2.08171e-06	3.41341e-06	1.84148e-09	2.50763e-07	5.29577e-09	1.02938e-06	1.03102e-06	4.01292e-07	1.03089e-06	3.54739e-07	2.97935e-09	1.02743e-06	3.55806e-10	1.02976e-06	1.02976e-06	4.52208e-06	1.02976e-06	1.23027e-07	2.84378e-08	4.34668e-11	3.68669e-15	0.000119684	7.94851e-08	0.00316757	0.000636706	0.00010423	7.31012e-07	4.35479e-11	2.34468e-11	0.000120023	7.92978e-08	0.00248913	0.000636917	0.00693039	1.03103e-06	4.35479e-11	4.3545e-11	0.000120023	7.92975e-08	0.00246906	0.000636917	0.00154082	1.03059e-06	4.35479e-11	4.35479e-11	0.000120023	7.92975e-08	0.00246901	0.000636917	0.00177221	1.03057e-06	4.35479e-11	4.35479e-11	0.000120023	7.92975e-08	0.00246901	0.000636917	0.00179325	1.03057e-06	4.35479e-11	1.56745e-10	0.000120023	7.92975e-08	0.00246901	0.000636917	0.00184124	1.03057e-06	6.70282e-09	1.04216e-07	1.11336e-05	2.8542e-07	5.05196e-05	2.56218e-05	6.97502e-05	1.03039e-06	6.69223e-09	6.69929e-09	1.11058e-05	2.85963e-07	5.0453e-05	2.5608e-05	4.91841e-06	1.03039e-06	6.69221e-09	6.69221e-09	1.11057e-05	2.85963e-07	5.04523e-05	2.5608e-05	7.32025e-05	1.03039e-06	6.69221e-09	6.69221e-09	1.11057e-05	2.85963e-07	5.04523e-05	2.5608e-05	0.000800489	1.03039e-06	6.69221e-09	6.69221e-09	1.11057e-05	2.85963e-07	5.04523e-05	2.5608e-05	0.000223666	1.03039e-06	6.69221e-09	6.69221e-09	1.11057e-05	2.85963e-07	5.04523e-05	2.5608e-05	6.20957e-06	1.03039e-06	6.69221e-09	6.69221e-09	1.11057e-05	2.85963e-07	5.04523e-05	2.5608e-05	9.88525e-05	1.03039e-06	6.69221e-09	6.69221e-09	1.11057e-05	2.85963e-07	5.04523e-05	2.5608e-05	0.000212561	1.03039e-06	6.69221e-09	6.69221e-09	1.11057e-05	2.85963e-07	5.04523e-05	2.5608e-05	7.37472e-05	1.03039e-06	6.69221e-09	6.69221e-09	1.11057e-05	2.85963e-07	5.04523e-05	2.5608e-05	7.38274e-05	1.03039e-06	6.69221e-09	6.69221e-09	1.11057e-05	2.85963e-07	5.04523e-05	2.5608e-05	7.38274e-05	1.03039e-06	6.69221e-09	6.69221e-09	1.11057e-05	2.85963e-07	5.04523e-05	2.5608e-05	7.38274e-05	1.03039e-06	6.69221e-09	6.69221e-09	1.11057e-05	2.85963e-07	5.04523e-05	2.5608e-05	7.38274e-05	1.03039e-06	6.69221e-09	6.69221e-09	1.11057e-05	2.85963e-07	5.04523e-05	2.5608e-05	7.38274e-05	1.03039e-06	6.69221e-09	6.69221e-09	1.11057e-05	2.85963e-07	5.04523e-05	2.5608e-05	7.38274e-05	1.03039e-06	6.69221e-09	6.69221e-09	1.11057e-05	2.85963e-07	5.04523e-05	2.5608e-05	7.38274e-05	1.03039e-06	6.69221e-09	6.69221e-09	1.11057e-05	2.85963e-07	5.04523e-05	2.5608e-05	7.38274e-05	1.03039e-06	6.69221e-09	6.69221e-09	1.11057e-05	2.85963e-07	5.04523e-05	2.5608e-05	7.38274e-05	1.03039e-06	6.69221e-09	6.69221e-09	1.11057e-05	2.85963e-07	5.04523e-05	2.5608e-05	7.38274e-05	1.03039e-06	6.69221e-09	6.69221e-09	1.11057e-05	2.85963e-07	5.04523e-05	2.5608e-05	7.38274e-05	1.03039e-06	6.69221e-09	6.69221e-09	1.11057e-05	2.85963e-07	5.04523e-05	2.5608e-05	7.38274e-05	1.03039e-06	6.69221e-09	6.69221e-09	1.11057e-05	2.85963e-07	5.04523e-05	2.5608e-05	7.38274e-05	1.03039e-06	6.69221e-09	6.69221e-09	1.11057e-05	2.85963e-07	5.04523e-05	2.5608e-05	7.38274e-05	1.03039e-06	6.69221e-09	6.69221e-09	1.11057e-05	2.85963e-07	5.04523e-05	2.5608e-05	7.38274e-05	1.03039e-06	6.69221e-09	6.69221e-09	1.11057e-05	2.85963e-07	5.04523e-05	2.5608e-05	7.38274e-05	0	0	0	0	0	0	0	0	9.51579e-05	9.51579e-05	9.51579e-05	9.51579e-05	9.51579e-05	9.51579e-05	9.51579e-05	9.51579e-05	0.000116699	0.000116699	0.000116699	0.000116699	0.000116699	0.000116699	0.000116699	0.000116699	0.000116709	0.000116709	0.000116709	0.000116709	0.000116709	0.000116709	0.000116709	0.000116709	6.20097e-13	6.20097e-13	6.20097e-13	6.20097e-13	6.20097e-13	6.20097e-13	6.20097e-13	6.20097e-13	6.2038e-13	6.2038e-13	6.2038e-13	6.2038e-13	6.2038e-13	6.2038e-13	6.2038e-13	6.2038e-13	6.20381e-13	6.20381e-13	6.20381e-13	6.20381e-13	6.20381e-13	6.20381e-13	6.20381e-13	6.20381e-13	6.20381e-13	6.20381e-13	6.20381e-13	6.20381e-13	6.20381e-13	6.20381e-13	6.20381e-13	6.20381e-13	6.20381e-13	6.20381e-13	6.20381e-13	6.20381e-13	6.20381e-13	6.20381e-13	6.20381e-13	6.20381e-13	6.20381e-13	6.20381e-13	6.20381e-13	6.20381e-13	6.20381e-13	6.20381e-13	6.20381e-13	6.20381e-13	3.05018e-08	0.000116763	0.000116763	3.05018e-08	0.000116763	1.00756e-08	3.05018e-08	3.05018e-08	0.000149122	0.00459198	0.0504528	2.96124e-06	0.00191277	2.10034e-08	7.7261e-10	1.03837e-09	0.000167418	0.0511209	0.0557192	2.49866e-06	0.000122727	2.24943e-08	6.69182e-10	8.83734e-10	0.000466156	0.0536933	0.0556033	2.50135e-06	0.0001078	2.2475e-08	6.6977e-10	8.83738e-10	0.00087802	0.163747	0.0556062	2.50139e-06	0.000104064	2.24746e-08	6.69772e-10	8.83738e-10	0.000294579	6.36606e-06	4.2916e-06	6.98013e-07	7.48234e-09	1.89857e-08	1.869e-10	2.46606e-10	0.000239757	1.66663e-05	2.91388e-05	1.52692e-08	7.78997e-09	2.48461e-08	1.92222e-09	1.08756e-07	0.000167262	8.01187e-08	0.000251223	8.51115e-09	8.5047e-09	9.04461e-09	8.48754e-09	1.63698e-07	7.33368e-05	8.51874e-09	2.06999e-07	8.51102e-09	8.51102e-09	3.33478e-10	8.51106e-09	4.38486e-08	0.00327272	3.77076e-11	2.77169e-11	0.000201592	3.77078e-11	0.0127805	0.000201592	0.000658627	2.53356e-05	3.75874e-11	1.06043e-10	0.000201072	3.77839e-11	0.0226419	0.000201923	0.000447366	1.54382e-05	3.75874e-11	3.75599e-11	0.000201073	3.77839e-11	0.0226754	0.000201924	0.00214687	1.54267e-05	3.75874e-11	3.75874e-11	0.000201073	3.77839e-11	0.0226752	0.000201924	0.00249473	1.5427e-05	3.75874e-11	3.75874e-11	0.000201073	3.77839e-11	0.0226752	0.000201924	0.002609	1.5427e-05	3.75874e-11	5.647e-10	0.000201073	3.77839e-11	0.0226752	0.000201924	0.00245223	3.60765e-07	5.647e-10	1.75046e-08	1.30662e-06	5.67652e-10	1.39811e-05	1.31215e-06	1.92494e-05	3.63678e-07	5.66198e-10	5.66259e-10	1.3097e-06	5.66658e-10	1.41265e-05	1.31068e-06	8.96417e-06	3.6368e-07	5.66199e-10	5.66199e-10	1.3097e-06	5.66658e-10	1.41268e-05	1.31068e-06	0.00202697	3.6368e-07	5.66199e-10	5.66199e-10	1.3097e-06	5.66658e-10	1.41268e-05	1.31068e-06	0.00798937	3.6368e-07	5.66199e-10	5.66199e-10	1.3097e-06	5.66658e-10	1.41268e-05	1.31068e-06	0.0793648	3.6368e-07	5.66199e-10	5.66199e-10	1.3097e-06	5.66658e-10	1.41268e-05	1.31068e-06	0.0598093	3.6368e-07	5.66199e-10	5.66199e-10	1.3097e-06	5.66658e-10	1.41268e-05	1.31068e-06	0.00186595	3.6368e-07	5.66199e-10	5.66199e-10	1.3097e-06	5.66658e-10	1.41268e-05	1.31068e-06	0.000810588	3.6368e-07	5.66199e-10	5.66199e-10	1.3097e-06	5.66658e-10	1.41268e-05	1.31068e-06	3.26372e-05	3.6368e-07	5.66199e-10	5.66199e-10	1.3097e-06	5.66658e-10	1.41268e-05	1.31068e-06	3.26111e-05	3.6368e-07	5.66199e-10	5.66199e-10	1.3097e-06	5.66658e-10	1.41268e-05	1.31068e-06	3.26112e-05	3.6368e-07	5.66199e-10	5.66199e-10	1.3097e-06	5.66658e-10	1.41268e-05	1.31068e-06	3.26112e-05	3.6368e-07	5.66199e-10	5.66199e-10	1.3097e-06	5.66658e-10	1.41268e-05	1.31068e-06	3.26112e-05	3.6368e-07	5.66199e-10	5.66199e-10	1.3097e-06	5.66658e-10	1.41268e-05	1.31068e-06	3.26112e-05	3.6368e-07	5.66199e-10	5.66199e-10	1.3097e-06	5.66658e-10	1.41268e-05	1.31068e-06	3.26112e-05	3.6368e-07	5.66199e-10	5.66199e-10	1.3097e-06	5.66658e-10	1.41268e-05	1.31068e-06	3.26112e-05	3.6368e-07	5.66199e-10	5.66199e-10	1.3097e-06	5.66658e-10	1.41268e-05	1.31068e-06	3.26112e-05	3.6368e-07	5.66199e-10	5.66199e-10	1.3097e-06	5.66658e-10	1.41268e-05	1.31068e-06	3.26112e-05	3.6368e-07	5.66199e-10	5.66199e-10	1.3097e-06	5.66658e-10	1.41268e-05	1.31068e-06	3.26112e-05	3.6368e-07	5.66199e-10	5.66199e-10	1.3097e-06	5.66658e-10	1.41268e-05	1.31068e-06	3.26112e-05	3.6368e-07	5.66199e-10	5.66199e-10	1.3097e-06	5.66658e-10	1.41268e-05	1.31068e-06	3.26112e-05	3.6368e-07	5.66199e-10	5.66199e-10	1.3097e-06	5.66658e-10	1.41268e-05	1.31068e-06	3.26112e-05	3.6368e-07	5.66199e-10	5.66199e-10	1.3097e-06	5.66658e-10	1.41268e-05	1.31068e-06	3.26112e-05	3.6368e-07	5.66199e-10	5.66199e-10	1.3097e-06	5.66658e-10	1.41268e-05	1.31068e-06	3.26112e-05	3.6368e-07	5.66199e-10	5.66199e-10	1.3097e-06	5.66658e-10	1.41268e-05	1.31068e-06	3.26112e-05	0	0	0	0	0	0	0	0	9.51579e-05	9.51579e-05	9.51579e-05	9.51579e-05	9.51579e-05	9.51579e-05	9.51579e-05	9.51579e-05	0.000120546	0.000120546	0.000120546	0.000120546	0.000120546	0.000120546	0.000120546	0.000120546	0.000120541	0.000120541	0.000120541	0.000120541	0.000120541	0.000120541	0.000120541	0.000120541	2.83754e-15	2.83754e-15	2.83754e-15	2.83754e-15	2.83754e-15	2.83754e-15	2.83754e-15	2.83754e-15	2.839e-15	2.839e-15	2.839e-15	2.839e-15	2.839e-15	2.839e-15	2.839e-15	2.839e-15	2.839e-15	2.839e-15	2.839e-15	2.839e-15	2.839e-15	2.839e-15	2.839e-15	2.839e-15	2.839e-15	2.839e-15	2.839e-15	2.839e-15	2.839e-15	2.839e-15	2.839e-15	2.839e-15	2.839e-15	2.839e-15	2.839e-15	2.839e-15	2.839e-15	2.839e-15	2.839e-15	2.839e-15	2.839e-15	2.839e-15	2.839e-15	2.839e-15	2.839e-15	2.839e-15	2.839e-15	2.839e-15	1.06472e-09	5.21614e-08	5.21614e-08	3.02325e-09	0.000120604	1.06472e-09	5.21614e-08	5.21614e-08	9.77674e-08	5.07807e-06	5.89193e-06	4.82804e-06	0.00990937	2.54464e-08	2.06826e-09	6.30541e-08	2.76203e-07	1.509e-07	6.62457e-06	4.90387e-06	0.0104024	2.81854e-08	6.68319e-10	7.7258e-08	8.4082e-07	2.94052e-06	6.60795e-06	4.90993e-06	0.00914436	2.81843e-08	6.68665e-10	7.72599e-08	1.73199e-06	9.08435e-07	6.60837e-06	4.91001e-06	0.00878746	2.81843e-08	6.68665e-10	7.72599e-08	1.17382e-06	4.70624e-08	7.41376e-08	9.50387e-07	4.23432e-08	1.54904e-08	7.50154e-12	8.66754e-10	1.08008e-06	3.20542e-08	6.71865e-07	1.62794e-09	1.38359e-09	9.10144e-09	1.13424e-10	7.14399e-06	1.00436e-06	2.34727e-08	4.70415e-06	5.85695e-10	5.85601e-10	8.82081e-10	5.83056e-10	1.43635e-06	7.37115e-07	5.90632e-10	1.74624e-09	5.8514e-10	5.8514e-10	1.19913e-11	5.85139e-10	4.38323e-08	0.348413	1.32072e-07	8.90156e-09	0.000241453	5.58654e-13	0.0016316	1.32071e-07	1.81653e-06	0.00291342	1.31872e-07	1.05823e-07	0.000240742	5.59606e-13	0.00309865	1.32322e-07	9.76713e-05	0.00311366	1.31872e-07	1.31596e-07	0.000240742	5.59607e-13	0.00312088	1.32322e-07	0.00109713	0.0031172	1.31872e-07	1.31872e-07	0.000240742	5.59607e-13	0.00312104	1.32322e-07	0.00167998	0.00311739	1.31872e-07	1.31872e-07	0.000240742	5.59607e-13	0.00312104	1.32322e-07	0.00183755	0.00311739	1.31872e-07	4.26786e-06	0.000240742	5.59607e-13	0.00312104	1.32322e-07	0.00170493	1.35233e-06	8.77766e-09	1.29117e-07	3.74816e-07	1.81109e-11	1.35391e-06	8.8076e-09	0.000145426	1.35236e-06	8.7892e-09	8.78341e-09	3.7573e-07	1.80835e-11	1.35268e-06	8.79363e-09	1.91847e-06	1.35235e-06	8.7892e-09	8.78919e-09	3.7573e-07	1.80835e-11	1.35269e-06	8.79363e-09	0.0102725	1.35235e-06	8.7892e-09	8.7892e-09	3.7573e-07	1.80835e-11	1.35269e-06	8.79363e-09	0.718701	1.35235e-06	8.7892e-09	8.7892e-09	3.7573e-07	1.80835e-11	1.35269e-06	8.79363e-09	0.97078	1.35235e-06	8.7892e-09	8.7892e-09	3.7573e-07	1.80835e-11	1.35269e-06	8.79363e-09	0.247698	1.35235e-06	8.7892e-09	8.7892e-09	3.7573e-07	1.80835e-11	1.35269e-06	8.79363e-09	0.000898927	1.35235e-06	8.7892e-09	8.7892e-09	3.7573e-07	1.80835e-11	1.35269e-06	8.79363e-09	0.000209441	1.35235e-06	8.7892e-09	8.7892e-09	3.7573e-07	1.80835e-11	1.35269e-06	8.79363e-09	1.35557e-06	1.35235e-06	8.7892e-09	8.7892e-09	3.7573e-07	1.80835e-11	1.35269e-06	8.79363e-09	1.3539e-06	1.35235e-06	8.7892e-09	8.7892e-09	3.7573e-07	1.80835e-11	1.35269e-06	8.79363e-09	1.3539e-06	1.35235e-06	8.7892e-09	8.7892e-09	3.7573e-07	1.80835e-11	1.35269e-06	8.79363e-09	1.3539e-06	1.35235e-06	8.7892e-09	8.7892e-09	3.7573e-07	1.80835e-11	1.35269e-06	8.79363e-09	1.3539e-06	1.35235e-06	8.7892e-09	8.7892e-09	3.7573e-07	1.80835e-11	1.35269e-06	8.79363e-09	1.3539e-06	1.35235e-06	8.7892e-09	8.7892e-09	3.7573e-07	1.80835e-11	1.35269e-06	8.79363e-09	1.3539e-06	1.35235e-06	8.7892e-09	8.7892e-09	3.7573e-07	1.80835e-11	1.35269e-06	8.79363e-09	1.3539e-06	1.35235e-06	8.7892e-09	8.7892e-09	3.7573e-07	1.80835e-11	1.35269e-06	8.79363e-09	1.3539e-06	1.35235e-06	8.7892e-09	8.7892e-09	3.7573e-07	1.80835e-11	1.35269e-06	8.79363e-09	1.3539e-06	1.35235e-06	8.7892e-09	8.7892e-09	3.7573e-07	1.80835e-11	1.35269e-06	8.79363e-09	1.3539e-06	1.35235e-06	8.7892e-09	8.7892e-09	3.7573e-07	1.80835e-11	1.35269e-06	8.79363e-09	1.3539e-06	1.35235e-06	8.7892e-09	8.7892e-09	3.7573e-07	1.80835e-11	1.35269e-06	8.79363e-09	1.3539e-06	1.35235e-06	8.7892e-09	8.7892e-09	3.7573e-07	1.80835e-11	1.35269e-06	8.79363e-09	1.3539e-06	1.35235e-06	8.7892e-09	8.7892e-09	3.7573e-07	1.80835e-11	1.35269e-06	8.79363e-09	1.3539e-06	1.35235e-06	8.7892e-09	8.7892e-09	3.7573e-07	1.80835e-11	1.35269e-06	8.79363e-09	1.3539e-06	1.35235e-06	8.7892e-09	8.7892e-09	3.7573e-07	1.80835e-11	1.35269e-06	8.79363e-09	1.3539e-06	0	0	0	0	0	0	0	0	9.51579e-05	9.51579e-05	9.51579e-05	9.51579e-05	9.51579e-05	9.51579e-05	9.51579e-05	9.51579e-05	7.89859e-05	7.89859e-05	7.89859e-05	7.89859e-05	7.89859e-05	7.89859e-05	7.89859e-05	7.89859e-05	7.89879e-05	7.89879e-05	7.89879e-05	7.89879e-05	7.89879e-05	7.89879e-05	7.89879e-05	7.89879e-05	4.1966e-13	4.1966e-13	4.1966e-13	4.1966e-13	4.1966e-13	4.1966e-13	4.1966e-13	4.1966e-13	4.19492e-13	4.19492e-13	4.19492e-13	4.19492e-13	4.19492e-13	4.19492e-13	4.19492e-13	4.19492e-13	4.19492e-13	4.19492e-13	4.19492e-13	4.19492e-13	4.19492e-13	4.19492e-13	4.19492e-13	4.19492e-13	4.19492e-13	4.19492e-13	4.19492e-13	4.19492e-13	4.19492e-13	4.19492e-13	4.19492e-13	4.19492e-13	4.19492e-13	4.19492e-13	4.19492e-13	4.19492e-13	4.19492e-13	4.19492e-13	4.19492e-13	4.19492e-13	4.19492e-13	4.19492e-13	4.19492e-13	4.19492e-13	4.19492e-13	4.19492e-13	4.19492e-13	4.19492e-13	6.81297e-09	2.06249e-08	2.06249e-08	2.06249e-08	7.89563e-05	2.06249e-08	7.89563e-05	7.89563e-05	9.30847e-10	1.04854e-12	9.44956e-14	3.95506e-06	8.71224e-09	7.0669e-06	3.61768e-05	2.17192e-07	9.43023e-09	4.64575e-11	9.30483e-14	4.73898e-06	7.35033e-08	7.56165e-06	0.0001529	1.1924e-07	8.49051e-09	3.24353e-13	9.30753e-14	4.73831e-06	7.56535e-08	7.56733e-06	0.000153	1.19237e-07	7.8127e-09	3.63449e-10	9.30746e-14	4.7383e-06	7.60086e-08	7.56747e-06	0.000153	1.19237e-07	6.44303e-09	2.95618e-13	2.59724e-14	1.32223e-06	5.55011e-12	2.11171e-06	1.11534e-08	8.69084e-12	5.72114e-09	8.29272e-11	1.24285e-12	1.20522e-08	1.64281e-09	7.9805e-07	7.66738e-09	1.09382e-09	7.12063e-09	2.81491e-08	5.14418e-10	5.76544e-09	5.74985e-09	1.05879e-07	5.75979e-09	5.79259e-08	1.02048e-08	5.82225e-09	8.09282e-11	5.7555e-09	5.75548e-09	9.76054e-09	5.75549e-09	1.50171e-06	0.0635849	0.000136336	8.59128e-07	0.000136333	2.54995e-11	1.28279e-05	2.54995e-11	2.12664e-09	0.0121196	0.000136497	5.54704e-05	0.000135775	2.55789e-11	1.04765e-05	2.54165e-11	1.16694e-12	0.0158195	0.000136497	0.00013653	0.000135775	2.55791e-11	1.07345e-05	2.54164e-11	1.29285e-11	0.0158781	0.000136497	0.000136497	0.000135775	2.55791e-11	1.07356e-05	2.54164e-11	8.64212e-12	0.0158791	0.000136497	0.000136497	0.000135775	2.55791e-11	1.07357e-05	2.54164e-11	8.07782e-12	0.0158791	0.000136497	0.00204676	0.000135775	2.55791e-11	1.07357e-05	2.54164e-11	8.19973e-12	9.72317e-06	8.86933e-07	3.15952e-06	8.82245e-07	3.84291e-10	2.51055e-07	3.81846e-10	1.13884e-10	9.54767e-06	8.86187e-07	8.82927e-07	8.8519e-07	3.83408e-10	2.45847e-07	3.82941e-10	3.24688e-08	9.54754e-06	8.86187e-07	8.86182e-07	8.85195e-07	3.83407e-10	2.45843e-07	3.82942e-10	4.91794e-06	9.54754e-06	8.86187e-07	8.86187e-07	8.85195e-07	3.83407e-10	2.45843e-07	3.82942e-10	2.1094e-08	9.54754e-06	8.86187e-07	8.86187e-07	8.85195e-07	3.83407e-10	2.45843e-07	3.82942e-10	1.95141e-08	9.54754e-06	8.86187e-07	8.86187e-07	8.85195e-07	3.83407e-10	2.45843e-07	3.82942e-10	1.92498e-05	9.54754e-06	8.86187e-07	8.86187e-07	8.85195e-07	3.83407e-10	2.45843e-07	3.82942e-10	3.24572e-07	9.54754e-06	8.86187e-07	8.86187e-07	8.85195e-07	3.83407e-10	2.45843e-07	3.82942e-10	8.70608e-08	9.54754e-06	8.86187e-07	8.86187e-07	8.85195e-07	3.83407e-10	2.45843e-07	3.82942e-10	5.76334e-09	9.54754e-06	8.86187e-07	8.86187e-07	8.85195e-07	3.83407e-10	2.45843e-07	3.82942e-10	5.75125e-09	9.54754e-06	8.86187e-07	8.86187e-07	8.85195e-07	3.83407e-10	2.45843e-07	3.82942e-10	5.75123e-09	9.54754e-06	8.86187e-07	8.86187e-07	8.85195e-07	3.83407e-10	2.45843e-07	3.82942e-10	5.75123e-09	9.54754e-06	8.86187e-07	8.86187e-07	8.85195e-07	3.83407e-10	2.45843e-07	3.82942e-10	5.75123e-09	9.54754e-06	8.86187e-07	8.86187e-07	8.85195e-07	3.83407e-10	2.45843e-07	3.82942e-10	5.75123e-09	9.54754e-06	8.86187e-07	8.86187e-07	8.85195e-07	3.83407e-10	2.45843e-07	3.82942e-10	5.75123e-09	9.54754e-06	8.86187e-07	8.86187e-07	8.85195e-07	3.83407e-10	2.45843e-07	3.82942e-10	5.75123e-09	9.54754e-06	8.86187e-07	8.86187e-07	8.85195e-07	3.83407e-10	2.45843e-07	3.82942e-10	5.75123e-09	9.54754e-06	8.86187e-07	8.86187e-07	8.85195e-07	3.83407e-10	2.45843e-07	3.82942e-10	5.75123e-09	9.54754e-06	8.86187e-07	8.86187e-07	8.85195e-07	3.83407e-10	2.45843e-07	3.82942e-10	5.75123e-09	9.54754e-06	8.86187e-07	8.86187e-07	8.85195e-07	3.83407e-10	2.45843e-07	3.82942e-10	5.75123e-09	9.54754e-06	8.86187e-07	8.86187e-07	8.85195e-07	3.83407e-10	2.45843e-07	3.82942e-10	5.75123e-09	9.54754e-06	8.86187e-07	8.86187e-07	8.85195e-07	3.83407e-10	2.45843e-07	3.82942e-10	5.75123e-09	9.54754e-06	8.86187e-07	8.86187e-07	8.85195e-07	3.83407e-10	2.45843e-07	3.82942e-10	5.75123e-09	9.54754e-06	8.86187e-07	8.86187e-07	8.85195e-07	3.83407e-10	2.45843e-07	3.82942e-10	5.75123e-09	9.54754e-06	8.86187e-07	8.86187e-07	8.85195e-07	3.83407e-10	2.45843e-07	3.82942e-10	5.75123e-09	0	0	0	0	0	0	0	0	9.51579e-05	9.51579e-05	9.51579e-05	9.51579e-05	9.51579e-05	9.51579e-05	9.51579e-05	9.51579e-05	0.000112365	0.000112365	0.000112365	0.000112365	0.000112365	0.000112365	0.000112365	0.000112365	0.000112367	0.000112367	0.000112367	0.000112367	0.000112367	0.000112367	0.000112367	0.000112367	1.4144e-08	1.4144e-08	1.4144e-08	1.4144e-08	1.4144e-08	1.4144e-08	1.4144e-08	1.4144e-08	1.41488e-08	1.41488e-08	1.41488e-08	1.41488e-08	1.41488e-08	1.41488e-08	1.41488e-08	1.41488e-08	1.41488e-08	1.41488e-08	1.41488e-08	1.41488e-08	1.41488e-08	1.41488e-08	1.41488e-08	1.41488e-08	1.41488e-08	1.41488e-08	1.41488e-08	1.41488e-08	1.41488e-08	1.41488e-08	1.41488e-08	1.41488e-08	1.41488e-08	1.41488e-08	1.41488e-08	1.41488e-08	1.41488e-08	1.41488e-08	1.41488e-08	1.41488e-08	1.41488e-08	1.41488e-08	1.41488e-08	1.41488e-08	1.41488e-08	1.41488e-08	1.41488e-08	1.41488e-08	1.2975e-06	1.56747e-06	1.56747e-06	2.29468e-06	0.000112406	6.51568e-06	0.206322	0.206322	4.62524e-05	0.00199343	0.0230796	9.52051e-08	0.0604392	1.34698e-07	0.222731	0.843559	1.01841e-05	0.000688977	0.0234873	7.91806e-08	0.00567754	1.29628e-07	0.111814	0.882086	1.18325e-05	0.0116565	0.0234794	7.91938e-08	0.005497	1.29524e-07	0.111792	0.882088	1.30485e-05	0.000201141	0.0234796	7.91939e-08	0.00546704	1.29521e-07	0.111792	0.882088	1.30474e-05	0.00467855	0.0189787	4.35258e-08	6.15352e-05	2.50701e-08	6.10624e-07	3.62923e-05	1.31816e-05	0.000160648	0.00194293	7.87376e-07	2.434e-06	5.79199e-08	9.24303e-07	2.29456e-06	1.01363e-05	5.05947e-07	5.2404e-05	1.25948e-06	1.26149e-06	2.35045e-07	1.26052e-06	2.28804e-07	6.25961e-06	1.24966e-06	2.37878e-07	1.26116e-06	1.26116e-06	7.41514e-07	1.26116e-06	3.27407e-08	0.0031186	0.000779657	0.0132112	0.000146574	9.73465e-08	1.04776e-06	5.32343e-11	3.52443e-12	0.00427686	0.000778441	0.00214617	0.000146919	9.71771e-08	1.26075e-06	5.33623e-11	2.24985e-10	0.00298123	0.000778441	0.000778463	0.000146919	9.71766e-08	1.23877e-06	5.33626e-11	5.04419e-11	0.00297183	0.000778441	0.000778441	0.000146919	9.71766e-08	1.23866e-06	5.33626e-11	6.39225e-11	0.00297169	0.000778441	0.000778441	0.000146919	9.71766e-08	1.23865e-06	5.33626e-11	6.66553e-11	0.00297168	0.000778441	0.00279623	0.000146919	9.71766e-08	1.23865e-06	5.33626e-11	6.57629e-11	6.08351e-05	3.13192e-05	4.49396e-05	1.36288e-05	3.49773e-07	1.23865e-06	8.21348e-09	1.0743e-08	6.17851e-05	3.13567e-05	3.14394e-05	1.3604e-05	3.50213e-07	1.26224e-06	8.19689e-09	4.08291e-10	6.17858e-05	3.13567e-05	3.13568e-05	1.3604e-05	3.50214e-07	1.26226e-06	8.19688e-09	2.31692e-12	6.17858e-05	3.13567e-05	3.13567e-05	1.3604e-05	3.50214e-07	1.26226e-06	8.19688e-09	5.1671e-11	6.17858e-05	3.13567e-05	3.13567e-05	1.3604e-05	3.50214e-07	1.26226e-06	8.19688e-09	6.5206e-11	6.17858e-05	3.13567e-05	3.13567e-05	1.3604e-05	3.50214e-07	1.26226e-06	8.19688e-09	1.27095e-12	6.17858e-05	3.13567e-05	3.13567e-05	1.3604e-05	3.50214e-07	1.26226e-06	8.19688e-09	1.54901e-11	6.17858e-05	3.13567e-05	3.13567e-05	1.3604e-05	3.50214e-07	1.26226e-06	8.19688e-09	3.61029e-11	6.17858e-05	3.13567e-05	3.13567e-05	1.3604e-05	3.50214e-07	1.26226e-06	8.19688e-09	5.44998e-10	6.17858e-05	3.13567e-05	3.13567e-05	1.3604e-05	3.50214e-07	1.26226e-06	8.19688e-09	5.45751e-10	6.17858e-05	3.13567e-05	3.13567e-05	1.3604e-05	3.50214e-07	1.26226e-06	8.19688e-09	5.45754e-10	6.17858e-05	3.13567e-05	3.13567e-05	1.3604e-05	3.50214e-07	1.26226e-06	8.19688e-09	5.45754e-10	6.17858e-05	3.13567e-05	3.13567e-05	1.3604e-05	3.50214e-07	1.26226e-06	8.19688e-09	5.45754e-10	6.17858e-05	3.13567e-05	3.13567e-05	1.3604e-05	3.50214e-07	1.26226e-06	8.19688e-09	5.45754e-10	6.17858e-05	3.13567e-05	3.13567e-05	1.3604e-05	3.50214e-07	1.26226e-06	8.19688e-09	5.45754e-10	6.17858e-05	3.13567e-05	3.13567e-05	1.3604e-05	3.50214e-07	1.26226e-06	8.19688e-09	5.45754e-10	6.17858e-05	3.13567e-05	3.13567e-05	1.3604e-05	3.50214e-07	1.26226e-06	8.19688e-09	5.45754e-10	6.17858e-05	3.13567e-05	3.13567e-05	1.3604e-05	3.50214e-07	1.26226e-06	8.19688e-09	5.45754e-10	6.17858e-05	3.13567e-05	3.13567e-05	1.3604e-05	3.50214e-07	1.26226e-06	8.19688e-09	5.45754e-10	6.17858e-05	3.13567e-05	3.13567e-05	1.3604e-05	3.50214e-07	1.26226e-06	8.19688e-09	5.45754e-10	6.17858e-05	3.13567e-05	3.13567e-05	1.3604e-05	3.50214e-07	1.26226e-06	8.19688e-09	5.45754e-10	6.17858e-05	3.13567e-05	3.13567e-05	1.3604e-05	3.50214e-07	1.26226e-06	8.19688e-09	5.45754e-10	6.17858e-05	3.13567e-05	3.13567e-05	1.3604e-05	3.50214e-07	1.26226e-06	8.19688e-09	5.45754e-10	6.17858e-05	3.13567e-05	3.13567e-05	1.3604e-05	3.50214e-07	1.26226e-06	8.19688e-09	5.45754e-10	6.17858e-05	3.13567e-05	3.13567e-05	1.3604e-05	3.50214e-07	1.26226e-06	8.19688e-09	5.45754e-10	0	0	0	0	0	0	0	0	9.51579e-05	9.51579e-05	9.51579e-05	9.51579e-05	9.51579e-05	9.51579e-05	9.51579e-05	9.51579e-05	0.000113013	0.000113013	0.000113013	0.000113013	0.000113013	0.000113013	0.000113013	0.000113013	0.00011302	0.00011302	0.00011302	0.00011302	0.00011302	0.00011302	0.00011302	0.00011302	8.80158e-06	8.80158e-06	8.80158e-06	8.80158e-06	8.80158e-06	8.80158e-06	8.80158e-06	8.80158e-06	8.80159e-06	8.80159e-06	8.80159e-06	8.80159e-06	8.80159e-06	8.80159e-06	8.80159e-06	8.80159e-06	8.80159e-06	8.80159e-06	8.80159e-06	8.80159e-06	8.80159e-06	8.80159e-06	8.80159e-06	8.80159e-06	8.80159e-06	8.80159e-06	8.80159e-06	8.80159e-06	8.80159e-06	8.80159e-06	8.80159e-06	8.80159e-06	8.80159e-06	8.80159e-06	8.80159e-06	8.80159e-06	8.80159e-06	8.80159e-06	8.80159e-06	8.80159e-06	8.80159e-06	8.80159e-06	8.80159e-06	8.80159e-06	8.80159e-06	8.80159e-06	8.80159e-06	8.80159e-06	3.16299e-05	3.22419e-05	3.22419e-05	3.73363e-05	0.00011302	0.00011302	0.302039	0.302039	1.99582e-05	0.000794327	0.00377393	1.04586e-07	0.0020303	0.000472704	0.998583	0.999385	9.40498e-05	0.000681147	0.00306831	9.37071e-08	0.000497892	0.000440397	0.998245	0.999632	1.22847e-05	0.00230613	0.00308207	9.35009e-08	0.000622341	0.000440199	0.998244	0.999632	3.3838e-06	0.000114836	0.00308171	9.3498e-08	0.000668556	0.000440195	0.998244	0.999632	2.32159e-06	0.00107755	0.00301489	7.89838e-08	0.00019193	0.000122875	0.0397795	0.165153	2.08613e-06	7.4759e-05	0.000172482	1.26309e-05	3.74684e-05	0.000248832	0.000507087	4.52804e-05	1.86579e-06	2.64452e-06	3.72674e-06	3.14918e-05	3.15497e-05	0.00193995	3.1782e-05	4.06884e-06	1.66027e-06	3.11521e-05	3.73757e-07	3.15437e-05	3.15438e-05	0.0253537	3.15439e-05	2.31253e-05	1.9954e-05	0.000262181	0.000388252	0.000122355	1.51772e-05	1.58263e-05	5.09857e-08	2.87752e-07	0.000355745	0.000262618	0.000538008	0.000122755	1.51225e-05	5.91082e-06	5.09954e-08	7.60967e-07	0.000326988	0.000262618	0.000263252	0.000122755	1.51225e-05	5.76021e-06	5.09954e-08	5.59228e-08	0.000325103	0.000262618	0.000262619	0.000122755	1.51225e-05	5.75927e-06	5.09954e-08	4.50282e-08	0.000325069	0.000262618	0.000262618	0.000122755	1.51225e-05	5.75926e-06	5.09954e-08	4.18462e-08	0.000325068	0.000262618	0.000378564	0.000122755	1.51225e-05	5.75926e-06	5.09954e-08	4.73845e-08	0.000100423	9.10967e-05	9.8211e-05	6.23292e-05	2.18014e-05	1.3287e-05	1.26844e-06	8.19353e-07	0.000102178	9.09609e-05	9.11731e-05	6.21615e-05	2.18689e-05	1.36792e-05	1.268e-06	7.3724e-07	0.00010218	9.09608e-05	9.09611e-05	6.21612e-05	2.1869e-05	1.36793e-05	1.268e-06	3.02727e-10	0.00010218	9.09608e-05	9.09608e-05	6.21612e-05	2.1869e-05	1.36793e-05	1.268e-06	8.26009e-11	0.00010218	9.09608e-05	9.09608e-05	6.21612e-05	2.1869e-05	1.36793e-05	1.268e-06	6.19931e-13	0.00010218	9.09608e-05	9.09608e-05	6.21612e-05	2.1869e-05	1.36793e-05	1.268e-06	1.48191e-13	0.00010218	9.09608e-05	9.09608e-05	6.21612e-05	2.1869e-05	1.36793e-05	1.268e-06	1.27135e-11	0.00010218	9.09608e-05	9.09608e-05	6.21612e-05	2.1869e-05	1.36793e-05	1.268e-06	5.29827e-11	0.00010218	9.09608e-05	9.09608e-05	6.21612e-05	2.1869e-05	1.36793e-05	1.268e-06	8.21757e-09	0.00010218	9.09608e-05	9.09608e-05	6.21612e-05	2.1869e-05	1.36793e-05	1.268e-06	8.23709e-09	0.00010218	9.09608e-05	9.09608e-05	6.21612e-05	2.1869e-05	1.36793e-05	1.268e-06	8.23711e-09	0.00010218	9.09608e-05	9.09608e-05	6.21612e-05	2.1869e-05	1.36793e-05	1.268e-06	8.23711e-09	0.00010218	9.09608e-05	9.09608e-05	6.21612e-05	2.1869e-05	1.36793e-05	1.268e-06	8.23711e-09	0.00010218	9.09608e-05	9.09608e-05	6.21612e-05	2.1869e-05	1.36793e-05	1.268e-06	8.23711e-09	0.00010218	9.09608e-05	9.09608e-05	6.21612e-05	2.1869e-05	1.36793e-05	1.268e-06	8.23711e-09	0.00010218	9.09608e-05	9.09608e-05	6.21612e-05	2.1869e-05	1.36793e-05	1.268e-06	8.23711e-09	0.00010218	9.09608e-05	9.09608e-05	6.21612e-05	2.1869e-05	1.36793e-05	1.268e-06	8.23711e-09	0.00010218	9.09608e-05	9.09608e-05	6.21612e-05	2.1869e-05	1.36793e-05	1.268e-06	8.23711e-09	0.00010218	9.09608e-05	9.09608e-05	6.21612e-05	2.1869e-05	1.36793e-05	1.268e-06	8.23711e-09	0.00010218	9.09608e-05	9.09608e-05	6.21612e-05	2.1869e-05	1.36793e-05	1.268e-06	8.23711e-09	0.00010218	9.09608e-05	9.09608e-05	6.21612e-05	2.1869e-05	1.36793e-05	1.268e-06	8.23711e-09	0.00010218	9.09608e-05	9.09608e-05	6.21612e-05	2.1869e-05	1.36793e-05	1.268e-06	8.23711e-09	0.00010218	9.09608e-05	9.09608e-05	6.21612e-05	2.1869e-05	1.36793e-05	1.268e-06	8.23711e-09	0.00010218	9.09608e-05	9.09608e-05	6.21612e-05	2.1869e-05	1.36793e-05	1.268e-06	8.23711e-09	0.00010218	9.09608e-05	9.09608e-05	6.21612e-05	2.1869e-05	1.36793e-05	1.268e-06	8.23711e-09	0	0	0	0	0	0	0	0	9.51579e-05	9.51579e-05	9.51579e-05	9.51579e-05	9.51579e-05	9.51579e-05	9.51579e-05	9.51579e-05	0.000134387	0.000134387	0.000134387	0.000134387	0.000134387	0.000134387	0.000134387	0.000134387	0.000134414	0.000134414	0.000134414	0.000134414	0.000134414	0.000134414	0.000134414	0.000134414	8.70203e-05	8.70203e-05	8.70203e-05	8.70203e-05	8.70203e-05	8.70203e-05	8.70203e-05	8.70203e-05	8.70346e-05	8.70346e-05	8.70346e-05	8.70346e-05	8.70346e-05	8.70346e-05	8.70346e-05	8.70346e-05	8.70346e-05	8.70346e-05	8.70346e-05	8.70346e-05	8.70346e-05	8.70346e-05	8.70346e-05	8.70346e-05	8.70346e-05	8.70346e-05	8.70346e-05	8.70346e-05	8.70346e-05	8.70346e-05	8.70346e-05	8.70346e-05	8.70346e-05	8.70346e-05	8.70346e-05	8.70346e-05	8.70346e-05	8.70346e-05	8.70346e-05	8.70346e-05	8.70346e-05	8.70346e-05	8.70346e-05	8.70346e-05	8.70346e-05	8.70346e-05	8.70346e-05	8.70346e-05	0.000108187	0.000108311	0.000108311	0.000111284	0.000134436	0.000196794	0.00955087	0.00955087	0.085353	2.98323e-05	0.000232567	0.00602002	2.27559e-05	0.938626	0.842673	0.190552	0.968919	0.00558853	0.0001885	0.00535118	2.18658e-06	0.942614	0.921967	0.197461	0.805111	0.000367893	0.00018936	0.0053393	2.7317e-06	0.942579	0.92204	0.197458	0.527658	0.0245989	0.000189338	0.00533914	2.93774e-06	0.942578	0.92204	0.197458	0.43323	0.00078722	0.000189091	0.00519047	2.43156e-06	0.900217	0.117141	0.00275266	0.307011	0.0182626	0.00270119	0.000154409	4.12825e-05	0.903034	0.00176847	0.0123383	0.248536	0.000465902	0.106761	0.000108156	0.000108045	0.781701	0.000109169	0.021854	0.144929	0.000107966	0.0750432	0.000108181	0.000108181	0.0998498	0.000108182	0.570361	0.0119951	0.000159908	0.0295864	0.000136403	9.54267e-05	0.000138902	1.30136e-05	0.272847	0.000210458	0.000159984	0.000431925	0.000135963	9.54687e-05	4.93091e-05	1.2997e-05	0.000769229	0.000162202	0.000159984	0.000160415	0.000135964	9.54687e-05	4.88848e-05	1.2997e-05	0.00226277	0.000161364	0.000159984	0.000159985	0.000135964	9.54687e-05	4.88789e-05	1.2997e-05	0.00134371	0.000161356	0.000159984	0.000159984	0.000135964	9.54687e-05	4.88789e-05	1.2997e-05	0.00118994	0.000161356	0.000159984	0.000170339	0.000135964	9.54687e-05	4.88789e-05	1.2997e-05	0.00135663	0.000131162	0.000131588	0.000127046	0.000121084	0.000101649	7.15541e-05	3.74739e-05	0.00259243	0.000133026	0.000131537	0.000131436	0.000121425	0.00010165	7.38646e-05	3.75172e-05	0.141312	0.000133027	0.000131537	0.000131537	0.000121425	0.00010165	7.38661e-05	3.75173e-05	0.00143036	0.000133027	0.000131537	0.000131537	0.000121425	0.00010165	7.38661e-05	3.75173e-05	8.36709e-06	0.000133027	0.000131537	0.000131537	0.000121425	0.00010165	7.38661e-05	3.75173e-05	7.02974e-08	0.000133027	0.000131537	0.000131537	0.000121425	0.00010165	7.38661e-05	3.75173e-05	3.14698e-06	0.000133027	0.000131537	0.000131537	0.000121425	0.00010165	7.38661e-05	3.75173e-05	1.1241e-07	0.000133027	0.000131537	0.000131537	0.000121425	0.00010165	7.38661e-05	3.75173e-05	6.03215e-08	0.000133027	0.000131537	0.000131537	0.000121425	0.00010165	7.38661e-05	3.75173e-05	1.50795e-06	0.000133027	0.000131537	0.000131537	0.000121425	0.00010165	7.38661e-05	3.75173e-05	1.50811e-06	0.000133027	0.000131537	0.000131537	0.000121425	0.00010165	7.38661e-05	3.75173e-05	1.50811e-06	0.000133027	0.000131537	0.000131537	0.000121425	0.00010165	7.38661e-05	3.75173e-05	1.50811e-06	0.000133027	0.000131537	0.000131537	0.000121425	0.00010165	7.38661e-05	3.75173e-05	1.50811e-06	0.000133027	0.000131537	0.000131537	0.000121425	0.00010165	7.38661e-05	3.75173e-05	1.50811e-06	0.000133027	0.000131537	0.000131537	0.000121425	0.00010165	7.38661e-05	3.75173e-05	1.50811e-06	0.000133027	0.000131537	0.000131537	0.000121425	0.00010165	7.38661e-05	3.75173e-05	1.50811e-06	0.000133027	0.000131537	0.000131537	0.000121425	0.00010165	7.38661e-05	3.75173e-05	1.50811e-06	0.000133027	0.000131537	0.000131537	0.000121425	0.00010165	7.38661e-05	3.75173e-05	1.50811e-06	0.000133027	0.000131537	0.000131537	0.000121425	0.00010165	7.38661e-05	3.75173e-05	1.50811e-06	0.000133027	0.000131537	0.000131537	0.000121425	0.00010165	7.38661e-05	3.75173e-05	1.50811e-06	0.000133027	0.000131537	0.000131537	0.000121425	0.00010165	7.38661e-05	3.75173e-05	1.50811e-06	0.000133027	0.000131537	0.000131537	0.000121425	0.00010165	7.38661e-05	3.75173e-05	1.50811e-06	0.000133027	0.000131537	0.000131537	0.000121425	0.00010165	7.38661e-05	3.75173e-05	1.50811e-06	0.000133027	0.000131537	0.000131537	0.000121425	0.00010165	7.38661e-05	3.75173e-05	1.50811e-06	0.000133027	0.000131537	0.000131537	0.000121425	0.00010165	7.38661e-05	3.75173e-05	1.50811e-06	0	0	0	0	0	0	0	0	9.51579e-05	9.51579e-05	9.51579e-05	9.51579e-05	9.51579e-05	9.51579e-05	9.51579e-05	9.51579e-05	9.81353e-05	9.81353e-05	9.81353e-05	9.81353e-05	9.81353e-05	9.81353e-05	9.81353e-05	9.81353e-05	9.81317e-05	9.81317e-05	9.81317e-05	9.81317e-05	9.81317e-05	9.81317e-05	9.81317e-05	9.81317e-05	9.39096e-05	9.39096e-05	9.39096e-05	9.39096e-05	9.39096e-05	9.39096e-05	9.39096e-05	9.39096e-05	9.39385e-05	9.39385e-05	9.39385e-05	9.39385e-05	9.39385e-05	9.39385e-05	9.39385e-05	9.39385e-05	9.39385e-05	9.39385e-05	9.39385e-05	9.39385e-05	9.39385e-05	9.39385e-05	9.39385e-05	9.39385e-05	9.39385e-05	9.39385e-05	9.39385e-05	9.39385e-05	9.39385e-05	9.39385e-05	9.39385e-05	9.39385e-05	9.39385e-05	9.39385e-05	9.39385e-05	9.39385e-05	9.39385e-05	9.39385e-05	9.39385e-05	9.39385e-05	9.39385e-05	9.39385e-05	9.39385e-05	9.39385e-05	9.39385e-05	9.39385e-05	9.39385e-05	9.39385e-05	9.60274e-05	9.60312e-05	9.60312e-05	9.62986e-05	9.81617e-05	0.000113671	0.000344037	0.000344037	0.00247103	0.00184716	0.00265554	0.00397534	0.00144101	9.4329e-06	1.28343e-06	8.71128e-06	0.000460891	0.000470599	0.003162	0.00387481	0.000978019	9.89349e-06	7.12597e-07	7.83497e-06	0.00249967	0.00211022	0.00315019	0.00388193	0.000803732	9.89196e-06	7.12821e-07	7.83506e-06	0.00731199	0.00112751	0.0031505	0.00388202	0.000756985	9.89192e-06	7.12821e-07	7.83506e-06	0.00996887	0.00248856	0.00315035	0.00387111	0.000723462	8.35637e-06	1.98912e-07	2.18638e-06	0.0106076	0.001915	0.00912721	0.000169386	0.000152712	7.4223e-06	8.7327e-06	0.000882485	0.00973783	0.000671936	0.0220889	9.60713e-05	9.60392e-05	2.49319e-06	9.54318e-05	0.000807859	0.00756111	9.6523e-05	0.0102474	9.60181e-05	9.60181e-05	3.35272e-07	9.60179e-05	3.75036e-05	0.00198379	0.000100074	0.00091449	9.83078e-05	9.47969e-05	3.30992e-05	6.49564e-05	7.5385e-06	0.000113854	9.98425e-05	0.000103223	9.81638e-05	9.49651e-05	8.19278e-05	6.50647e-05	0.000109172	0.000100217	9.98424e-05	9.96356e-05	9.81636e-05	9.49652e-05	8.26535e-05	6.50648e-05	0.000450977	0.000100451	9.98424e-05	9.98423e-05	9.81636e-05	9.49652e-05	8.26593e-05	6.50648e-05	0.000658005	0.000100457	9.98424e-05	9.98424e-05	9.81636e-05	9.49652e-05	8.26594e-05	6.50648e-05	0.000722318	0.000100457	9.98424e-05	0.000100483	9.81636e-05	9.49652e-05	8.26594e-05	6.50648e-05	0.000648747	9.83312e-05	9.77986e-05	9.63673e-05	9.70137e-05	9.5575e-05	8.94991e-05	7.91065e-05	0.00109904	9.80504e-05	9.7989e-05	9.79695e-05	9.71373e-05	9.54156e-05	8.86898e-05	7.90056e-05	6.68602e-05	9.805e-05	9.79891e-05	9.79891e-05	9.71374e-05	9.54156e-05	8.86903e-05	7.90055e-05	1.45726e-06	9.805e-05	9.79891e-05	9.79891e-05	9.71374e-05	9.54156e-05	8.86903e-05	7.90055e-05	7.26549e-05	9.805e-05	9.79891e-05	9.79891e-05	9.71374e-05	9.54156e-05	8.86903e-05	7.90055e-05	0.00383834	9.805e-05	9.79891e-05	9.79891e-05	9.71374e-05	9.54156e-05	8.86903e-05	7.90055e-05	0.000360268	9.805e-05	9.79891e-05	9.79891e-05	9.71374e-05	9.54156e-05	8.86903e-05	7.90055e-05	2.10501e-05	9.805e-05	9.79891e-05	9.79891e-05	9.71374e-05	9.54156e-05	8.86903e-05	7.90055e-05	9.54842e-06	9.805e-05	9.79891e-05	9.79891e-05	9.71374e-05	9.54156e-05	8.86903e-05	7.90055e-05	2.74398e-05	9.805e-05	9.79891e-05	9.79891e-05	9.71374e-05	9.54156e-05	8.86903e-05	7.90055e-05	2.74105e-05	9.805e-05	9.79891e-05	9.79891e-05	9.71374e-05	9.54156e-05	8.86903e-05	7.90055e-05	2.74105e-05	9.805e-05	9.79891e-05	9.79891e-05	9.71374e-05	9.54156e-05	8.86903e-05	7.90055e-05	2.74105e-05	9.805e-05	9.79891e-05	9.79891e-05	9.71374e-05	9.54156e-05	8.86903e-05	7.90055e-05	2.74105e-05	9.805e-05	9.79891e-05	9.79891e-05	9.71374e-05	9.54156e-05	8.86903e-05	7.90055e-05	2.74105e-05	9.805e-05	9.79891e-05	9.79891e-05	9.71374e-05	9.54156e-05	8.86903e-05	7.90055e-05	2.74105e-05	9.805e-05	9.79891e-05	9.79891e-05	9.71374e-05	9.54156e-05	8.86903e-05	7.90055e-05	2.74105e-05	9.805e-05	9.79891e-05	9.79891e-05	9.71374e-05	9.54156e-05	8.86903e-05	7.90055e-05	2.74105e-05	9.805e-05	9.79891e-05	9.79891e-05	9.71374e-05	9.54156e-05	8.86903e-05	7.90055e-05	2.74105e-05	9.805e-05	9.79891e-05	9.79891e-05	9.71374e-05	9.54156e-05	8.86903e-05	7.90055e-05	2.74105e-05	9.805e-05	9.79891e-05	9.79891e-05	9.71374e-05	9.54156e-05	8.86903e-05	7.90055e-05	2.74105e-05	9.805e-05	9.79891e-05	9.79891e-05	9.71374e-05	9.54156e-05	8.86903e-05	7.90055e-05	2.74105e-05	9.805e-05	9.79891e-05	9.79891e-05	9.71374e-05	9.54156e-05	8.86903e-05	7.90055e-05	2.74105e-05	9.805e-05	9.79891e-05	9.79891e-05	9.71374e-05	9.54156e-05	8.86903e-05	7.90055e-05	2.74105e-05	9.805e-05	9.79891e-05	9.79891e-05	9.71374e-05	9.54156e-05	8.86903e-05	7.90055e-05	2.74105e-05	9.805e-05	9.79891e-05	9.79891e-05	9.71374e-05	9.54156e-05	8.86903e-05	7.90055e-05	2.74105e-05	0	0	0	0	0	0	0	0	9.51579e-05	9.51579e-05	9.51579e-05	9.51579e-05	9.51579e-05	9.51579e-05	9.51579e-05	9.51579e-05	8.17307e-05	8.17307e-05	8.17307e-05	8.17307e-05	8.17307e-05	8.17307e-05	8.17307e-05	8.17307e-05	8.17276e-05	8.17276e-05	8.17276e-05	8.17276e-05	8.17276e-05	8.17276e-05	8.17276e-05	8.17276e-05	8.00765e-05	8.00765e-05	8.00765e-05	8.00765e-05	8.00765e-05	8.00765e-05	8.00765e-05	8.00765e-05	8.00553e-05	8.00553e-05	8.00553e-05	8.00553e-05	8.00553e-05	8.00553e-05	8.00553e-05	8.00553e-05	8.00553e-05	8.00553e-05	8.00553e-05	8.00553e-05	8.00553e-05	8.00553e-05	8.00553e-05	8.00553e-05	8.00553e-05	8.00553e-05	8.00553e-05	8.00553e-05	8.00553e-05	8.00553e-05	8.00553e-05	8.00553e-05	8.00553e-05	8.00553e-05	8.00553e-05	8.00553e-05	8.00553e-05	8.00553e-05	8.00553e-05	8.00553e-05	8.00553e-05	8.00553e-05	8.00553e-05	8.00553e-05	8.00553e-05	8.00553e-05	8.00553e-05	8.00553e-05	8.32052e-05	0.000147142	0.000417695	8.09139e-05	8.32052e-05	8.08764e-05	8.0878e-05	8.08811e-05	4.38102e-06	2.04669e-07	4.62984e-08	0.00676404	2.53901e-07	0.00358554	2.2641e-05	2.0014e-06	1.67594e-05	3.44745e-07	4.72194e-08	0.00817447	3.08606e-06	0.00378632	4.37389e-05	1.42809e-06	2.07324e-05	3.03134e-08	4.71973e-08	0.00817635	3.0586e-06	0.00378941	4.3752e-05	1.42807e-06	2.37208e-05	1.61032e-06	4.71978e-08	0.00817638	3.03596e-06	0.00378949	4.37521e-05	1.42807e-06	2.39764e-05	3.61121e-08	9.13563e-09	0.00817262	2.94243e-06	0.00378948	4.37512e-05	1.42799e-06	2.39456e-05	1.06969e-06	1.35166e-07	0.000155808	4.77828e-05	0.00149236	6.59507e-05	0.000128593	3.10011e-05	0.000374349	7.37747e-06	8.1002e-05	8.08638e-05	0.00024613	8.08123e-05	0.00119454	4.84409e-05	8.17805e-05	0.000113029	8.08763e-05	8.08761e-05	4.02587e-05	8.0876e-05	0.00400755	0.000171114	6.73813e-05	2.11364e-06	8.20784e-05	7.89923e-05	8.18149e-05	8.24445e-05	0.00110808	5.46843e-05	6.7459e-05	2.2826e-05	8.18441e-05	7.91667e-05	8.25271e-05	8.2274e-05	3.37625e-05	7.89821e-05	6.7459e-05	6.74218e-05	8.18441e-05	7.91672e-05	8.42179e-05	8.22737e-05	0.00023821	7.92825e-05	6.7459e-05	6.7459e-05	8.18441e-05	7.91672e-05	8.42271e-05	8.22737e-05	0.000205704	7.92875e-05	6.7459e-05	6.7459e-05	8.18441e-05	7.91672e-05	8.42272e-05	8.22737e-05	0.000201537	7.92876e-05	6.7459e-05	6.82586e-05	8.18441e-05	7.91672e-05	8.42272e-05	8.22737e-05	0.000199564	8.07425e-05	7.39068e-05	8.31097e-05	8.12424e-05	8.01056e-05	8.33858e-05	8.14872e-05	0.000200281	7.94058e-05	7.38445e-05	7.36373e-05	8.14255e-05	7.99713e-05	8.16194e-05	8.16307e-05	0.00256536	7.94047e-05	7.38445e-05	7.38442e-05	8.14258e-05	7.99711e-05	8.16178e-05	8.16309e-05	0.0013354	7.94047e-05	7.38445e-05	7.38445e-05	8.14258e-05	7.99711e-05	8.16178e-05	8.16309e-05	0.000163037	7.94047e-05	7.38445e-05	7.38445e-05	8.14258e-05	7.99711e-05	8.16178e-05	8.16309e-05	0.000302824	7.94047e-05	7.38445e-05	7.38445e-05	8.14258e-05	7.99711e-05	8.16178e-05	8.16309e-05	0.00803802	7.94047e-05	7.38445e-05	7.38445e-05	8.14258e-05	7.99711e-05	8.16178e-05	8.16309e-05	0.000250207	7.94047e-05	7.38445e-05	7.38445e-05	8.14258e-05	7.99711e-05	8.16178e-05	8.16309e-05	8.23281e-05	7.94047e-05	7.38445e-05	7.38445e-05	8.14258e-05	7.99711e-05	8.16178e-05	8.16309e-05	8.17991e-05	7.94047e-05	7.38445e-05	7.38445e-05	8.14258e-05	7.99711e-05	8.16178e-05	8.16309e-05	8.16605e-05	7.94047e-05	7.38445e-05	7.38445e-05	8.14258e-05	7.99711e-05	8.16178e-05	8.16309e-05	8.16602e-05	7.94047e-05	7.38445e-05	7.38445e-05	8.14258e-05	7.99711e-05	8.16178e-05	8.16309e-05	8.16602e-05	7.94047e-05	7.38445e-05	7.38445e-05	8.14258e-05	7.99711e-05	8.16178e-05	8.16309e-05	8.16602e-05	7.94047e-05	7.38445e-05	7.38445e-05	8.14258e-05	7.99711e-05	8.16178e-05	8.16309e-05	8.16602e-05	7.94047e-05	7.38445e-05	7.38445e-05	8.14258e-05	7.99711e-05	8.16178e-05	8.16309e-05	8.16602e-05	7.94047e-05	7.38445e-05	7.38445e-05	8.14258e-05	7.99711e-05	8.16178e-05	8.16309e-05	8.16602e-05	7.94047e-05	7.38445e-05	7.38445e-05	8.14258e-05	7.99711e-05	8.16178e-05	8.16309e-05	8.16602e-05	7.94047e-05	7.38445e-05	7.38445e-05	8.14258e-05	7.99711e-05	8.16178e-05	8.16309e-05	8.16602e-05	7.94047e-05	7.38445e-05	7.38445e-05	8.14258e-05	7.99711e-05	8.16178e-05	8.16309e-05	8.16602e-05	7.94047e-05	7.38445e-05	7.38445e-05	8.14258e-05	7.99711e-05	8.16178e-05	8.16309e-05	8.16602e-05	7.94047e-05	7.38445e-05	7.38445e-05	8.14258e-05	7.99711e-05	8.16178e-05	8.16309e-05	8.16602e-05	7.94047e-05	7.38445e-05	7.38445e-05	8.14258e-05	7.99711e-05	8.16178e-05	8.16309e-05	8.16602e-05	7.94047e-05	7.38445e-05	7.38445e-05	8.14258e-05	7.99711e-05	8.16178e-05	8.16309e-05	8.16602e-05	7.94047e-05	7.38445e-05	7.38445e-05	8.14258e-05	7.99711e-05	8.16178e-05	8.16309e-05	8.16602e-05	7.94047e-05	7.38445e-05	7.38445e-05	8.14258e-05	7.99711e-05	8.16178e-05	8.16309e-05	8.16602e-05	0	0	0	0	0	0	0	0	9.51579e-05	9.51579e-05	9.51579e-05	9.51579e-05	9.51579e-05	9.51579e-05	9.51579e-05	9.51579e-05	9.55713e-05	9.55713e-05	9.55713e-05	9.55713e-05	9.55713e-05	9.55713e-05	9.55713e-05	9.55713e-05	9.55835e-05	9.55835e-05	9.55835e-05	9.55835e-05	9.55835e-05	9.55835e-05	9.55835e-05	9.55835e-05	7.80245e-05	7.80245e-05	7.80245e-05	7.80245e-05	7.80245e-05	7.80245e-05	7.80245e-05	7.80245e-05	7.80119e-05	7.80119e-05	7.80119e-05	7.80119e-05	7.80119e-05	7.80119e-05	7.80119e-05	7.80119e-05	7.80119e-05	7.80119e-05	7.80119e-05	7.80119e-05	7.80119e-05	7.80119e-05	7.80119e-05	7.80119e-05	7.80119e-05	7.80119e-05	7.80119e-05	7.80119e-05	7.80119e-05	7.80119e-05	7.80119e-05	7.80119e-05	7.80119e-05	7.80119e-05	7.80119e-05	7.80119e-05	7.80119e-05	7.80119e-05	7.80119e-05	7.80119e-05	7.80119e-05	7.80119e-05	7.80119e-05	7.80119e-05	7.80119e-05	7.80119e-05	7.80119e-05	7.80119e-05	9.5568e-05	0.000713424	0.0269582	8.67541e-05	0.000114259	8.63473e-05	8.63969e-05	8.64909e-05	0.000374629	0.00110776	0.3447	5.26856e-08	9.07725e-05	6.81447e-06	0.00564142	0.000563685	0.00023844	0.114518	0.313972	4.30639e-08	5.45383e-06	6.20543e-06	0.0122788	0.000554326	6.27131e-05	0.0195735	0.314625	4.29996e-08	6.27858e-06	6.20025e-06	0.0122764	0.000554317	2.62109e-05	0.0186401	0.314609	4.29988e-08	6.59028e-06	6.20012e-06	0.0122764	0.000554317	1.83872e-05	0.00144328	0.00142866	4.27961e-08	5.07498e-06	6.19995e-06	0.0122691	0.000553382	1.66656e-05	0.000690306	0.000109381	2.84658e-05	4.22187e-05	1.93306e-05	0.000558559	6.08226e-08	1.29771e-05	2.81316e-06	6.59117e-06	8.61906e-05	8.62552e-05	0.000308942	8.67899e-05	8.82532e-08	9.12256e-06	8.50161e-05	1.42436e-06	8.63515e-05	8.63516e-05	0.00939951	8.6352e-05	1.86772e-06	4.35775e-06	3.19562e-05	8.8883e-05	9.99458e-05	6.84846e-05	0.00020621	0.000103647	2.54687e-05	0.000120083	3.19549e-05	0.000124202	0.000100252	6.83289e-05	0.000104948	0.000103612	1.20368e-06	7.47211e-05	3.19549e-05	3.20406e-05	0.000100252	6.83286e-05	0.000102824	0.000103612	7.57545e-08	7.43704e-05	3.19549e-05	3.1955e-05	0.000100252	6.83286e-05	0.000102809	0.000103612	5.1701e-08	7.4363e-05	3.19549e-05	3.19549e-05	0.000100252	6.83286e-05	0.000102809	0.000103612	4.7449e-08	7.43629e-05	3.19549e-05	3.58821e-05	0.000100252	6.83286e-05	0.000102809	0.000103612	5.18165e-08	7.95314e-05	5.25283e-05	0.000103242	9.31848e-05	7.67259e-05	9.31505e-05	9.45726e-05	3.58331e-08	8.07634e-05	5.25239e-05	5.26381e-05	9.29646e-05	7.68759e-05	9.53786e-05	9.46067e-05	8.60713e-07	8.07649e-05	5.25239e-05	5.2524e-05	9.29642e-05	7.68762e-05	9.53803e-05	9.46067e-05	5.69719e-06	8.07649e-05	5.25239e-05	5.25239e-05	9.29642e-05	7.68762e-05	9.53803e-05	9.46067e-05	5.73542e-08	8.07649e-05	5.25239e-05	5.25239e-05	9.29642e-05	7.68762e-05	9.53803e-05	9.46067e-05	2.38381e-09	8.07649e-05	5.25239e-05	5.25239e-05	9.29642e-05	7.68762e-05	9.53803e-05	9.46067e-05	5.00577e-08	8.07649e-05	5.25239e-05	5.25239e-05	9.29642e-05	7.68762e-05	9.53803e-05	9.46067e-05	1.81068e-05	8.07649e-05	5.25239e-05	5.25239e-05	9.29642e-05	7.68762e-05	9.53803e-05	9.46067e-05	9.54202e-05	8.07649e-05	5.25239e-05	5.25239e-05	9.29642e-05	7.68762e-05	9.53803e-05	9.46067e-05	9.53218e-05	8.07649e-05	5.25239e-05	5.25239e-05	9.29642e-05	7.68762e-05	9.53803e-05	9.46067e-05	9.55105e-05	8.07649e-05	5.25239e-05	5.25239e-05	9.29642e-05	7.68762e-05	9.53803e-05	9.46067e-05	9.55108e-05	8.07649e-05	5.25239e-05	5.25239e-05	9.29642e-05	7.68762e-05	9.53803e-05	9.46067e-05	9.55108e-05	8.07649e-05	5.25239e-05	5.25239e-05	9.29642e-05	7.68762e-05	9.53803e-05	9.46067e-05	9.55108e-05	8.07649e-05	5.25239e-05	5.25239e-05	9.29642e-05	7.68762e-05	9.53803e-05	9.46067e-05	9.55108e-05	8.07649e-05	5.25239e-05	5.25239e-05	9.29642e-05	7.68762e-05	9.53803e-05	9.46067e-05	9.55108e-05	8.07649e-05	5.25239e-05	5.25239e-05	9.29642e-05	7.68762e-05	9.53803e-05	9.46067e-05	9.55108e-05	8.07649e-05	5.25239e-05	5.25239e-05	9.29642e-05	7.68762e-05	9.53803e-05	9.46067e-05	9.55108e-05	8.07649e-05	5.25239e-05	5.25239e-05	9.29642e-05	7.68762e-05	9.53803e-05	9.46067e-05	9.55108e-05	8.07649e-05	5.25239e-05	5.25239e-05	9.29642e-05	7.68762e-05	9.53803e-05	9.46067e-05	9.55108e-05	8.07649e-05	5.25239e-05	5.25239e-05	9.29642e-05	7.68762e-05	9.53803e-05	9.46067e-05	9.55108e-05	8.07649e-05	5.25239e-05	5.25239e-05	9.29642e-05	7.68762e-05	9.53803e-05	9.46067e-05	9.55108e-05	8.07649e-05	5.25239e-05	5.25239e-05	9.29642e-05	7.68762e-05	9.53803e-05	9.46067e-05	9.55108e-05	8.07649e-05	5.25239e-05	5.25239e-05	9.29642e-05	7.68762e-05	9.53803e-05	9.46067e-05	9.55108e-05	8.07649e-05	5.25239e-05	5.25239e-05	9.29642e-05	7.68762e-05	9.53803e-05	9.46067e-05	9.55108e-05	8.07649e-05	5.25239e-05	5.25239e-05	9.29642e-05	7.68762e-05	9.53803e-05	9.46067e-05	9.55108e-05	0	0	0	0	0	0	0	0	9.51579e-05	9.51579e-05	9.51579e-05	9.51579e-05	9.51579e-05	9.51579e-05	9.51579e-05	9.51579e-05	5.36685e-05	5.36685e-05	5.36685e-05	5.36685e-05	5.36685e-05	5.36685e-05	5.36685e-05	5.36685e-05	5.36614e-05	5.36614e-05	5.36614e-05	5.36614e-05	5.36614e-05	5.36614e-05	5.36614e-05	5.36614e-05	1.62102e-05	1.62102e-05	1.62102e-05	1.62102e-05	1.62102e-05	1.62102e-05	1.62102e-05	1.62102e-05	1.61982e-05	1.61982e-05	1.61982e-05	1.61982e-05	1.61982e-05	1.61982e-05	1.61982e-05	1.61982e-05	1.61982e-05	1.61982e-05	1.61982e-05	1.61982e-05	1.61982e-05	1.61982e-05	1.61982e-05	1.61982e-05	1.61982e-05	1.61982e-05	1.61982e-05	1.61982e-05	1.61982e-05	1.61982e-05	1.61982e-05	1.61982e-05	1.61982e-05	1.61982e-05	1.61982e-05	1.61982e-05	1.61982e-05	1.61982e-05	1.61982e-05	1.61982e-05	1.61982e-05	1.61982e-05	1.61982e-05	1.61982e-05	1.61982e-05	1.61982e-05	1.61982e-05	1.61982e-05	3.66291e-05	0.00262023	0.858656	3.03205e-05	0.000152243	2.94855e-05	2.97741e-05	3.03205e-05	1.47278e-09	6.85855e-07	5.04188e-05	2.36314e-07	1.11646e-07	9.78948e-09	6.35336e-07	3.91986e-08	2.21946e-11	8.03009e-07	5.5445e-05	2.9176e-07	3.3358e-06	8.9959e-09	1.68468e-06	2.25225e-08	5.7445e-11	5.08138e-08	5.53285e-05	2.92062e-07	3.05313e-06	9.00572e-09	1.68335e-06	2.2522e-08	1.05129e-10	2.57338e-07	5.53315e-05	2.92066e-07	2.95233e-06	9.00596e-09	1.68335e-06	2.2522e-08	1.00797e-10	5.01583e-10	2.68455e-10	2.83891e-07	5.64031e-07	9.00179e-09	1.66625e-06	2.18916e-08	1.58113e-10	1.57328e-09	7.75719e-11	1.79656e-05	1.7354e-05	6.56244e-09	9.2525e-06	3.8144e-10	2.46556e-10	2.11106e-06	4.0179e-11	2.94916e-05	2.94696e-05	1.84645e-08	2.93226e-05	8.35917e-09	6.81995e-10	2.95637e-05	2.43023e-10	2.9471e-05	2.9471e-05	1.31166e-06	2.94707e-05	1.9196e-08	6.31952e-08	1.42736e-06	4.18222e-12	6.96208e-05	7.59721e-06	6.67624e-05	7.96348e-05	3.55204e-08	2.09066e-05	1.4293e-06	3.86181e-07	6.97648e-05	7.6011e-06	9.41941e-05	7.94568e-05	4.53447e-09	3.00165e-05	1.4293e-06	1.42815e-06	6.97643e-05	7.60114e-06	9.59564e-05	7.94565e-05	1.74523e-09	3.02024e-05	1.4293e-06	1.4293e-06	6.97643e-05	7.60114e-06	9.59699e-05	7.94565e-05	1.60292e-09	3.02037e-05	1.4293e-06	1.4293e-06	6.97643e-05	7.60114e-06	9.597e-05	7.94565e-05	1.60819e-09	3.02038e-05	1.4293e-06	2.81513e-06	6.97643e-05	7.60114e-06	9.597e-05	7.94565e-05	1.52246e-09	3.02038e-05	6.49472e-06	7.31115e-05	4.53903e-05	1.4971e-05	5.42673e-05	4.83368e-05	1.06856e-09	2.94862e-05	6.48768e-06	6.47934e-06	4.53057e-05	1.49634e-05	5.21133e-05	4.84279e-05	1.86127e-08	2.94858e-05	6.48769e-06	6.48768e-06	4.53057e-05	1.49634e-05	5.21116e-05	4.84279e-05	1.0543e-08	2.94858e-05	6.48769e-06	6.48769e-06	4.53057e-05	1.49634e-05	5.21116e-05	4.84279e-05	7.57876e-10	2.94858e-05	6.48769e-06	6.48769e-06	4.53057e-05	1.49634e-05	5.21116e-05	4.84279e-05	8.37671e-09	2.94858e-05	6.48769e-06	6.48769e-06	4.53057e-05	1.49634e-05	5.21116e-05	4.84279e-05	5.24538e-07	2.94858e-05	6.48769e-06	6.48769e-06	4.53057e-05	1.49634e-05	5.21116e-05	4.84279e-05	3.09777e-05	2.94858e-05	6.48769e-06	6.48769e-06	4.53057e-05	1.49634e-05	5.21116e-05	4.84279e-05	5.84583e-05	2.94858e-05	6.48769e-06	6.48769e-06	4.53057e-05	1.49634e-05	5.21116e-05	4.84279e-05	5.30771e-05	2.94858e-05	6.48769e-06	6.48769e-06	4.53057e-05	1.49634e-05	5.21116e-05	4.84279e-05	5.30427e-05	2.94858e-05	6.48769e-06	6.48769e-06	4.53057e-05	1.49634e-05	5.21116e-05	4.84279e-05	5.30426e-05	2.94858e-05	6.48769e-06	6.48769e-06	4.53057e-05	1.49634e-05	5.21116e-05	4.84279e-05	5.30426e-05	2.94858e-05	6.48769e-06	6.48769e-06	4.53057e-05	1.49634e-05	5.21116e-05	4.84279e-05	5.30426e-05	2.94858e-05	6.48769e-06	6.48769e-06	4.53057e-05	1.49634e-05	5.21116e-05	4.84279e-05	5.30426e-05	2.94858e-05	6.48769e-06	6.48769e-06	4.53057e-05	1.49634e-05	5.21116e-05	4.84279e-05	5.30426e-05	2.94858e-05	6.48769e-06	6.48769e-06	4.53057e-05	1.49634e-05	5.21116e-05	4.84279e-05	5.30426e-05	2.94858e-05	6.48769e-06	6.48769e-06	4.53057e-05	1.49634e-05	5.21116e-05	4.84279e-05	5.30426e-05	2.94858e-05	6.48769e-06	6.48769e-06	4.53057e-05	1.49634e-05	5.21116e-05	4.84279e-05	5.30426e-05	2.94858e-05	6.48769e-06	6.48769e-06	4.53057e-05	1.49634e-05	5.21116e-05	4.84279e-05	5.30426e-05	2.94858e-05	6.48769e-06	6.48769e-06	4.53057e-05	1.49634e-05	5.21116e-05	4.84279e-05	5.30426e-05	2.94858e-05	6.48769e-06	6.48769e-06	4.53057e-05	1.49634e-05	5.21116e-05	4.84279e-05	5.30426e-05	2.94858e-05	6.48769e-06	6.48769e-06	4.53057e-05	1.49634e-05	5.21116e-05	4.84279e-05	5.30426e-05	2.94858e-05	6.48769e-06	6.48769e-06	4.53057e-05	1.49634e-05	5.21116e-05	4.84279e-05	5.30426e-05	2.94858e-05	6.48769e-06	6.48769e-06	4.53057e-05	1.49634e-05	5.21116e-05	4.84279e-05	5.30426e-05	2.94858e-05	6.48769e-06	6.48769e-06	4.53057e-05	1.49634e-05	5.21116e-05	4.84279e-05	5.30426e-05	0	0	0	0	0	0	0	0	9.51579e-05	9.51579e-05	9.51579e-05	9.51579e-05	9.51579e-05	9.51579e-05	9.51579e-05	9.51579e-05	7.11989e-05	7.11989e-05	7.11989e-05	7.11989e-05	7.11989e-05	7.11989e-05	7.11989e-05	7.11989e-05	7.11983e-05	7.11983e-05	7.11983e-05	7.11983e-05	7.11983e-05	7.11983e-05	7.11983e-05	7.11983e-05	1.04168e-06	1.04168e-06	1.04168e-06	1.04168e-06	1.04168e-06	1.04168e-06	1.04168e-06	1.04168e-06	1.04146e-06	1.04146e-06	1.04146e-06	1.04146e-06	1.04146e-06	1.04146e-06	1.04146e-06	1.04146e-06	1.04146e-06	1.04146e-06	1.04146e-06	1.04146e-06	1.04146e-06	1.04146e-06	1.04146e-06	1.04146e-06	1.04146e-06	1.04146e-06	1.04146e-06	1.04146e-06	1.04146e-06	1.04146e-06	1.04146e-06	1.04146e-06	1.04146e-06	1.04146e-06	1.04146e-06	1.04146e-06	1.04146e-06	1.04146e-06	1.04146e-06	1.04146e-06	1.04146e-06	1.04146e-06	1.04146e-06	1.04146e-06	1.04146e-06	1.04146e-06	1.04146e-06	1.04146e-06	1.13942e-05	0.00275494	0.982888	9.53017e-06	0.00275494	8.65117e-06	9.53017e-06	1.13942e-05	5.12045e-06	0.000889358	0.97058	8.88125e-08	0.00066451	6.65267e-10	5.82448e-08	1.5296e-08	4.84012e-08	0.0137036	0.974246	8.19269e-08	0.00026687	6.19371e-10	1.05199e-07	9.55343e-09	1.87033e-07	0.00283867	0.974173	8.20445e-08	0.000228254	6.19204e-10	1.05174e-07	9.5533e-09	4.33607e-07	0.00405554	0.974175	8.20462e-08	0.000217818	6.19199e-10	1.05174e-07	9.5533e-09	4.18139e-07	6.64502e-06	5.65467e-06	7.41274e-08	6.668e-07	6.1628e-10	9.50235e-08	7.21918e-09	5.30975e-07	5.84561e-06	1.177e-06	4.92172e-06	5.66464e-06	1.17122e-09	1.3882e-06	3.38836e-10	4.9976e-07	1.00576e-06	2.41989e-07	8.60535e-06	8.60326e-06	6.1572e-09	8.56192e-06	2.74071e-09	4.90734e-07	8.56437e-06	1.82337e-09	8.60989e-06	8.60989e-06	1.20378e-07	8.60987e-06	1.90659e-09	4.06847e-06	7.40707e-08	3.32927e-12	0.000177746	7.40713e-08	0.000219224	0.000177746	6.1516e-08	6.50924e-05	7.39276e-08	1.16185e-07	0.0001781	7.41068e-08	0.000424246	0.000177796	2.43197e-08	4.59127e-05	7.39276e-08	7.38874e-08	0.000178099	7.41068e-08	0.000425845	0.000177796	7.22427e-09	4.60161e-05	7.39276e-08	7.39276e-08	0.000178099	7.41068e-08	0.000425862	0.000177796	7.58643e-09	4.60164e-05	7.39276e-08	7.39276e-08	0.000178099	7.41068e-08	0.000425862	0.000177796	7.85032e-09	4.60164e-05	7.39276e-08	7.97043e-07	0.000178099	7.41068e-08	0.000425862	0.000177796	7.24964e-09	1.99462e-05	7.97043e-07	0.000123239	3.91998e-05	7.98974e-07	6.0997e-05	3.91332e-05	1.99873e-09	1.98639e-05	7.9829e-07	7.98939e-07	3.91401e-05	7.9849e-07	6.0172e-05	3.91321e-05	7.21718e-09	1.98639e-05	7.98291e-07	7.98291e-07	3.91401e-05	7.9849e-07	6.01722e-05	3.91321e-05	8.70605e-09	1.98639e-05	7.98291e-07	7.98291e-07	3.91401e-05	7.9849e-07	6.01722e-05	3.91321e-05	2.92799e-09	1.98639e-05	7.98291e-07	7.98291e-07	3.91401e-05	7.9849e-07	6.01722e-05	3.91321e-05	7.41834e-08	1.98639e-05	7.98291e-07	7.98291e-07	3.91401e-05	7.9849e-07	6.01722e-05	3.91321e-05	8.45724e-07	1.98639e-05	7.98291e-07	7.98291e-07	3.91401e-05	7.9849e-07	6.01722e-05	3.91321e-05	4.55981e-05	1.98639e-05	7.98291e-07	7.98291e-07	3.91401e-05	7.9849e-07	6.01722e-05	3.91321e-05	0.000105702	1.98639e-05	7.98291e-07	7.98291e-07	3.91401e-05	7.9849e-07	6.01722e-05	3.91321e-05	6.43311e-05	1.98639e-05	7.98291e-07	7.98291e-07	3.91401e-05	7.9849e-07	6.01722e-05	3.91321e-05	6.43338e-05	1.98639e-05	7.98291e-07	7.98291e-07	3.91401e-05	7.9849e-07	6.01722e-05	3.91321e-05	6.43339e-05	1.98639e-05	7.98291e-07	7.98291e-07	3.91401e-05	7.9849e-07	6.01722e-05	3.91321e-05	6.43339e-05	1.98639e-05	7.98291e-07	7.98291e-07	3.91401e-05	7.9849e-07	6.01722e-05	3.91321e-05	6.43339e-05	1.98639e-05	7.98291e-07	7.98291e-07	3.91401e-05	7.9849e-07	6.01722e-05	3.91321e-05	6.43339e-05	1.98639e-05	7.98291e-07	7.98291e-07	3.91401e-05	7.9849e-07	6.01722e-05	3.91321e-05	6.43339e-05	1.98639e-05	7.98291e-07	7.98291e-07	3.91401e-05	7.9849e-07	6.01722e-05	3.91321e-05	6.43339e-05	1.98639e-05	7.98291e-07	7.98291e-07	3.91401e-05	7.9849e-07	6.01722e-05	3.91321e-05	6.43339e-05	1.98639e-05	7.98291e-07	7.98291e-07	3.91401e-05	7.9849e-07	6.01722e-05	3.91321e-05	6.43339e-05	1.98639e-05	7.98291e-07	7.98291e-07	3.91401e-05	7.9849e-07	6.01722e-05	3.91321e-05	6.43339e-05	1.98639e-05	7.98291e-07	7.98291e-07	3.91401e-05	7.9849e-07	6.01722e-05	3.91321e-05	6.43339e-05	1.98639e-05	7.98291e-07	7.98291e-07	3.91401e-05	7.9849e-07	6.01722e-05	3.91321e-05	6.43339e-05	1.98639e-05	7.98291e-07	7.98291e-07	3.91401e-05	7.9849e-07	6.01722e-05	3.91321e-05	6.43339e-05	1.98639e-05	7.98291e-07	7.98291e-07	3.91401e-05	7.9849e-07	6.01722e-05	3.91321e-05	6.43339e-05	1.98639e-05	7.98291e-07	7.98291e-07	3.91401e-05	7.9849e-07	6.01722e-05	3.91321e-05	6.43339e-05	1.98639e-05	7.98291e-07	7.98291e-07	3.91401e-05	7.9849e-07	6.01722e-05	3.91321e-05	6.43339e-05	0	0	0	0	0	0	0	0	9.51579e-05	9.51579e-05	9.51579e-05	9.51579e-05	9.51579e-05	9.51579e-05	9.51579e-05	9.51579e-05	0.000157948	0.000157948	0.000157948	0.000157948	0.000157948	0.000157948	0.000157948	0.000157948	0.000157982	0.000157982	0.000157982	0.000157982	0.000157982	0.000157982	0.000157982	0.000157982	1.98865e-08	1.98865e-08	1.98865e-08	1.98865e-08	1.98865e-08	1.98865e-08	1.98865e-08	1.98865e-08	1.98945e-08	1.98945e-08	1.98945e-08	1.98945e-08	1.98945e-08	1.98945e-08	1.98945e-08	1.98945e-08	1.98945e-08	1.98945e-08	1.98945e-08	1.98945e-08	1.98945e-08	1.98945e-08	1.98945e-08	1.98945e-08	1.98945e-08	1.98945e-08	1.98945e-08	1.98945e-08	1.98945e-08	1.98945e-08	1.98945e-08	1.98945e-08	1.98945e-08	1.98945e-08	1.98945e-08	1.98945e-08	1.98945e-08	1.98945e-08	1.98945e-08	1.98945e-08	1.98945e-08	1.98945e-08	1.98945e-08	1.98945e-08	1.98945e-08	1.98945e-08	1.98945e-08	1.98945e-08	2.204e-06	0.000158045	0.267679	2.204e-06	0.267679	1.8244e-06	3.22652e-06	9.16159e-06	0.0185667	0.000797569	0.966091	0.000607641	0.47828	0.497979	0.00368274	0.0021604	0.943911	0.0437101	0.958077	0.0005202	0.046811	0.522356	0.00491396	0.00280384	0.665307	0.0128676	0.958268	0.00051898	0.0582668	0.52214	0.00491958	0.00280383	0.33445	0.219831	0.958264	0.000518963	0.0626067	0.522135	0.00491959	0.00280383	0.213433	0.00030515	0.000111378	0.000417598	3.33813e-07	0.515047	0.00270986	0.000543939	0.126047	0.0032809	0.002014	3.06107e-06	9.75354e-07	0.523866	3.22299e-05	0.0121032	0.0898155	1.93437e-05	0.0742984	1.77295e-06	1.77181e-06	0.216332	1.79103e-06	0.00604345	0.0391002	1.77035e-06	1.03897e-06	1.77351e-06	1.77351e-06	0.0024666	1.77353e-06	0.12946	0.16945	1.36893e-07	3.58023e-10	0.00109607	7.4861e-11	0.0116456	0.000206109	0.973338	0.000696573	1.36917e-07	4.49446e-07	0.00109202	7.48777e-11	0.00412189	0.000206026	0.292183	0.000520455	1.36916e-07	1.37266e-07	0.00109203	7.48776e-11	0.00406819	0.000206026	0.63062	0.000517081	1.36916e-07	1.36917e-07	0.00109203	7.48776e-11	0.00406759	0.000206026	0.529731	0.000517052	1.36916e-07	1.36916e-07	0.00109203	7.48776e-11	0.00406759	0.000206026	0.503111	0.000517052	1.36916e-07	2.10735e-05	0.00109203	7.48776e-11	0.00406759	0.000206026	0.536961	2.99827e-05	4.92811e-07	0.000301147	4.39493e-05	1.1525e-08	8.33599e-05	1.9113e-05	0.066468	3.05813e-05	4.92743e-07	4.92551e-07	4.40907e-05	1.15271e-08	8.68385e-05	1.91203e-05	0.449628	3.05817e-05	4.92742e-07	4.92742e-07	4.40907e-05	1.15272e-08	8.68409e-05	1.91203e-05	0.98945	3.05817e-05	4.92742e-07	4.92742e-07	4.40907e-05	1.15272e-08	8.68409e-05	1.91203e-05	0.767268	3.05817e-05	4.92742e-07	4.92742e-07	4.40907e-05	1.15272e-08	8.68409e-05	1.91203e-05	0.0196412	3.05817e-05	4.92742e-07	4.92742e-07	4.40907e-05	1.15272e-08	8.68409e-05	1.91203e-05	0.0923472	3.05817e-05	4.92742e-07	4.92742e-07	4.40907e-05	1.15272e-08	8.68409e-05	1.91203e-05	0.000927188	3.05817e-05	4.92742e-07	4.92742e-07	4.40907e-05	1.15272e-08	8.68409e-05	1.91203e-05	0.000392274	3.05817e-05	4.92742e-07	4.92742e-07	4.40907e-05	1.15272e-08	8.68409e-05	1.91203e-05	8.68494e-05	3.05817e-05	4.92742e-07	4.92742e-07	4.40907e-05	1.15272e-08	8.68409e-05	1.91203e-05	8.68707e-05	3.05817e-05	4.92742e-07	4.92742e-07	4.40907e-05	1.15272e-08	8.68409e-05	1.91203e-05	8.68708e-05	3.05817e-05	4.92742e-07	4.92742e-07	4.40907e-05	1.15272e-08	8.68409e-05	1.91203e-05	8.68708e-05	3.05817e-05	4.92742e-07	4.92742e-07	4.40907e-05	1.15272e-08	8.68409e-05	1.91203e-05	8.68708e-05	3.05817e-05	4.92742e-07	4.92742e-07	4.40907e-05	1.15272e-08	8.68409e-05	1.91203e-05	8.68708e-05	3.05817e-05	4.92742e-07	4.92742e-07	4.40907e-05	1.15272e-08	8.68409e-05	1.91203e-05	8.68708e-05	3.05817e-05	4.92742e-07	4.92742e-07	4.40907e-05	1.15272e-08	8.68409e-05	1.91203e-05	8.68708e-05	3.05817e-05	4.92742e-07	4.92742e-07	4.40907e-05	1.15272e-08	8.68409e-05	1.91203e-05	8.68708e-05	3.05817e-05	4.92742e-07	4.92742e-07	4.40907e-05	1.15272e-08	8.68409e-05	1.91203e-05	8.68708e-05	3.05817e-05	4.92742e-07	4.92742e-07	4.40907e-05	1.15272e-08	8.68409e-05	1.91203e-05	8.68708e-05	3.05817e-05	4.92742e-07	4.92742e-07	4.40907e-05	1.15272e-08	8.68409e-05	1.91203e-05	8.68708e-05	3.05817e-05	4.92742e-07	4.92742e-07	4.40907e-05	1.15272e-08	8.68409e-05	1.91203e-05	8.68708e-05	3.05817e-05	4.92742e-07	4.92742e-07	4.40907e-05	1.15272e-08	8.68409e-05	1.91203e-05	8.68708e-05	3.05817e-05	4.92742e-07	4.92742e-07	4.40907e-05	1.15272e-08	8.68409e-05	1.91203e-05	8.68708e-05	3.05817e-05	4.92742e-07	4.92742e-07	4.40907e-05	1.15272e-08	8.68409e-05	1.91203e-05	8.68708e-05	3.05817e-05	4.92742e-07	4.92742e-07	4.40907e-05	1.15272e-08	8.68409e-05	1.91203e-05	8.68708e-05	0	0	0	0	0	0	0	0	9.51579e-05	9.51579e-05	9.51579e-05	9.51579e-05	9.51579e-05	9.51579e-05	9.51579e-05	9.51579e-05	0.000101002	0.000101002	0.000101002	0.000101002	0.000101002	0.000101002	0.000101002	0.000101002	0.000101006	0.000101006	0.000101006	0.000101006	0.000101006	0.000101006	0.000101006	0.000101006	9.81346e-10	9.81346e-10	9.81346e-10	9.81346e-10	9.81346e-10	9.81346e-10	9.81346e-10	9.81346e-10	9.81374e-10	9.81374e-10	9.81374e-10	9.81374e-10	9.81374e-10	9.81374e-10	9.81374e-10	9.81374e-10	9.81374e-10	9.81374e-10	9.81374e-10	9.81374e-10	9.81374e-10	9.81374e-10	9.81374e-10	9.81374e-10	9.81374e-10	9.81374e-10	9.81374e-10	9.81374e-10	9.81374e-10	9.81374e-10	9.81374e-10	9.81374e-10	9.81374e-10	9.81374e-10	9.81374e-10	9.81374e-10	9.81374e-10	9.81374e-10	9.81374e-10	9.81374e-10	9.81374e-10	9.81374e-10	9.81374e-10	9.81374e-10	9.81374e-10	9.81374e-10	9.81374e-10	9.81374e-10	3.48496e-07	2.60316e-06	0.000101009	4.16662e-07	0.67746	3.48496e-07	2.60316e-06	0.000101009	2.10651e-06	2.23556e-07	5.83319e-06	3.74992e-05	0.170203	4.4467e-05	2.49383e-06	2.23259e-05	1.72337e-05	9.07816e-07	5.77029e-06	3.91548e-05	0.215973	4.73813e-05	3.55325e-06	1.91564e-05	1.57132e-05	2.10507e-07	5.7716e-06	3.91505e-05	0.21835	4.7387e-05	3.55523e-06	1.91563e-05	1.47236e-05	3.92322e-06	5.77156e-06	3.91504e-05	0.218972	4.73871e-05	3.55523e-06	1.91563e-05	1.30541e-05	4.8601e-08	1.79892e-08	2.95852e-05	4.20876e-08	4.28137e-05	4.30017e-07	5.97084e-08	1.10937e-05	5.62485e-07	2.01675e-07	5.68992e-07	2.12882e-07	2.68968e-05	3.65964e-07	4.66145e-06	1.1093e-05	1.88817e-06	5.51541e-06	3.15117e-07	3.14745e-07	6.08539e-06	3.1515e-07	1.38668e-05	1.0182e-05	3.1678e-07	3.39181e-11	3.14863e-07	3.14863e-07	4.52664e-07	3.14863e-07	3.58227e-05	0.0352174	4.07919e-06	4.08832e-10	0.00121282	7.62858e-13	0.00270558	4.07916e-06	0.000233504	0.00238588	4.07941e-06	3.41888e-06	0.00120943	7.64104e-13	0.00249832	4.07568e-06	1.55035e-05	0.00252415	4.07941e-06	4.07947e-06	0.00120943	7.64106e-13	0.00252041	4.07568e-06	8.27405e-05	0.00252586	4.07941e-06	4.07941e-06	0.00120943	7.64106e-13	0.00252049	4.07568e-06	7.32453e-05	0.00252593	4.07941e-06	4.07941e-06	0.00120943	7.64106e-13	0.00252049	4.07568e-06	7.16895e-05	0.00252593	4.07941e-06	0.00261398	0.00120943	7.64106e-13	0.00252049	4.07568e-06	7.22822e-05	2.82841e-05	1.13337e-06	0.000171461	1.94984e-05	4.909e-10	2.8223e-05	1.13234e-06	1.94133e-05	2.81789e-05	1.1334e-06	1.13159e-06	1.95437e-05	4.90302e-10	2.81734e-05	1.13322e-06	9.57038e-05	2.81788e-05	1.1334e-06	1.13339e-06	1.95437e-05	4.90301e-10	2.81734e-05	1.13322e-06	0.00871542	2.81788e-05	1.1334e-06	1.1334e-06	1.95437e-05	4.90301e-10	2.81734e-05	1.13322e-06	0.00218414	2.81788e-05	1.1334e-06	1.1334e-06	1.95437e-05	4.90301e-10	2.81734e-05	1.13322e-06	0.00183066	2.81788e-05	1.1334e-06	1.1334e-06	1.95437e-05	4.90301e-10	2.81734e-05	1.13322e-06	0.0121584	2.81788e-05	1.1334e-06	1.1334e-06	1.95437e-05	4.90301e-10	2.81734e-05	1.13322e-06	0.000343327	2.81788e-05	1.1334e-06	1.1334e-06	1.95437e-05	4.90301e-10	2.81734e-05	1.13322e-06	0.000132104	2.81788e-05	1.1334e-06	1.1334e-06	1.95437e-05	4.90301e-10	2.81734e-05	1.13322e-06	1.22295e-05	2.81788e-05	1.1334e-06	1.1334e-06	1.95437e-05	4.90301e-10	2.81734e-05	1.13322e-06	1.22168e-05	2.81788e-05	1.1334e-06	1.1334e-06	1.95437e-05	4.90301e-10	2.81734e-05	1.13322e-06	1.22168e-05	2.81788e-05	1.1334e-06	1.1334e-06	1.95437e-05	4.90301e-10	2.81734e-05	1.13322e-06	1.22168e-05	2.81788e-05	1.1334e-06	1.1334e-06	1.95437e-05	4.90301e-10	2.81734e-05	1.13322e-06	1.22168e-05	2.81788e-05	1.1334e-06	1.1334e-06	1.95437e-05	4.90301e-10	2.81734e-05	1.13322e-06	1.22168e-05	2.81788e-05	1.1334e-06	1.1334e-06	1.95437e-05	4.90301e-10	2.81734e-05	1.13322e-06	1.22168e-05	2.81788e-05	1.1334e-06	1.1334e-06	1.95437e-05	4.90301e-10	2.81734e-05	1.13322e-06	1.22168e-05	2.81788e-05	1.1334e-06	1.1334e-06	1.95437e-05	4.90301e-10	2.81734e-05	1.13322e-06	1.22168e-05	2.81788e-05	1.1334e-06	1.1334e-06	1.95437e-05	4.90301e-10	2.81734e-05	1.13322e-06	1.22168e-05	2.81788e-05	1.1334e-06	1.1334e-06	1.95437e-05	4.90301e-10	2.81734e-05	1.13322e-06	1.22168e-05	2.81788e-05	1.1334e-06	1.1334e-06	1.95437e-05	4.90301e-10	2.81734e-05	1.13322e-06	1.22168e-05	2.81788e-05	1.1334e-06	1.1334e-06	1.95437e-05	4.90301e-10	2.81734e-05	1.13322e-06	1.22168e-05	2.81788e-05	1.1334e-06	1.1334e-06	1.95437e-05	4.90301e-10	2.81734e-05	1.13322e-06	1.22168e-05	2.81788e-05	1.1334e-06	1.1334e-06	1.95437e-05	4.90301e-10	2.81734e-05	1.13322e-06	1.22168e-05	2.81788e-05	1.1334e-06	1.1334e-06	1.95437e-05	4.90301e-10	2.81734e-05	1.13322e-06	1.22168e-05	2.81788e-05	1.1334e-06	1.1334e-06	1.95437e-05	4.90301e-10	2.81734e-05	1.13322e-06	1.22168e-05	0	0	0	0	0	0	0	0	9.51579e-05	9.51579e-05	9.51579e-05	9.51579e-05	9.51579e-05	9.51579e-05	9.51579e-05	9.51579e-05	0.000147498	0.000147498	0.000147498	0.000147498	0.000147498	0.000147498	0.000147498	0.000147498	0.000147501	0.000147501	0.000147501	0.000147501	0.000147501	0.000147501	0.000147501	0.000147501	1.85669e-08	1.85669e-08	1.85669e-08	1.85669e-08	1.85669e-08	1.85669e-08	1.85669e-08	1.85669e-08	1.85743e-08	1.85743e-08	1.85743e-08	1.85743e-08	1.85743e-08	1.85743e-08	1.85743e-08	1.85743e-08	1.85743e-08	1.85743e-08	1.85743e-08	1.85743e-08	1.85743e-08	1.85743e-08	1.85743e-08	1.85743e-08	1.85743e-08	1.85743e-08	1.85743e-08	1.85743e-08	1.85743e-08	1.85743e-08	1.85743e-08	1.85743e-08	1.85743e-08	1.85743e-08	1.85743e-08	1.85743e-08	1.85743e-08	1.85743e-08	1.85743e-08	1.85743e-08	1.85743e-08	1.85743e-08	1.85743e-08	1.85743e-08	1.85743e-08	1.85743e-08	1.85743e-08	1.85743e-08	1.70333e-06	3.01241e-06	8.55363e-06	2.05774e-06	0.254436	2.05774e-06	0.000147559	0.254436	1.61667e-05	0.000154649	0.00048433	0.000297101	0.951237	0.121636	0.117643	0.999836	0.00441845	2.95603e-06	0.000406231	0.000309831	0.965412	0.130417	0.0443898	0.999921	0.000773287	6.23857e-05	0.000407768	0.000309258	0.971412	0.130425	0.0443994	0.999921	0.000261369	9.50994e-06	0.000407729	0.00030925	0.973042	0.130426	0.0443995	0.999921	0.000185474	3.91274e-05	7.89463e-05	0.000248836	0.000179247	0.107684	0.000520975	0.0580833	0.000135914	1.43112e-05	0.000273681	2.90289e-06	3.58374e-06	0.0651653	1.68779e-05	0.544515	0.000134437	1.96018e-05	0.000610132	1.65612e-06	1.65759e-06	0.0129053	1.66781e-06	0.0332982	0.000116802	1.66188e-06	1.15362e-08	1.65577e-06	1.65577e-06	0.000405686	1.65577e-06	0.02859	0.0846317	0.000192428	5.14167e-06	0.00102337	6.98908e-11	0.00109745	1.27805e-07	0.00178114	0.00281955	0.000192819	0.000151773	0.00102156	6.98029e-11	0.000485847	1.27862e-07	0.0241374	0.00393172	0.000192819	0.000192964	0.00102157	6.98026e-11	0.000480435	1.27862e-07	0.0660737	0.00391573	0.000192819	0.000192819	0.00102157	6.98026e-11	0.000480393	1.27862e-07	0.0668758	0.00391563	0.000192819	0.000192819	0.00102157	6.98026e-11	0.000480393	1.27862e-07	0.0649289	0.00391563	0.000192819	0.0288283	0.00102157	6.98026e-11	0.000480393	1.27862e-07	0.0713599	8.02337e-05	1.78875e-05	0.000191367	4.11108e-05	1.07439e-08	2.7856e-05	4.60222e-07	0.172916	8.11108e-05	1.78578e-05	1.78552e-05	4.11662e-05	1.07574e-08	2.85495e-05	4.59923e-07	0.0127364	8.11111e-05	1.78578e-05	1.78578e-05	4.11661e-05	1.07574e-08	2.85495e-05	4.59923e-07	0.349987	8.11111e-05	1.78578e-05	1.78578e-05	4.11661e-05	1.07574e-08	2.85495e-05	4.59923e-07	0.862648	8.11111e-05	1.78578e-05	1.78578e-05	4.11661e-05	1.07574e-08	2.85495e-05	4.59923e-07	0.084584	8.11111e-05	1.78578e-05	1.78578e-05	4.11661e-05	1.07574e-08	2.85495e-05	4.59923e-07	0.000991497	8.11111e-05	1.78578e-05	1.78578e-05	4.11661e-05	1.07574e-08	2.85495e-05	4.59923e-07	1.31976e-05	8.11111e-05	1.78578e-05	1.78578e-05	4.11661e-05	1.07574e-08	2.85495e-05	4.59923e-07	5.94853e-06	8.11111e-05	1.78578e-05	1.78578e-05	4.11661e-05	1.07574e-08	2.85495e-05	4.59923e-07	1.65459e-06	8.11111e-05	1.78578e-05	1.78578e-05	4.11661e-05	1.07574e-08	2.85495e-05	4.59923e-07	1.65532e-06	8.11111e-05	1.78578e-05	1.78578e-05	4.11661e-05	1.07574e-08	2.85495e-05	4.59923e-07	1.65532e-06	8.11111e-05	1.78578e-05	1.78578e-05	4.11661e-05	1.07574e-08	2.85495e-05	4.59923e-07	1.65532e-06	8.11111e-05	1.78578e-05	1.78578e-05	4.11661e-05	1.07574e-08	2.85495e-05	4.59923e-07	1.65532e-06	8.11111e-05	1.78578e-05	1.78578e-05	4.11661e-05	1.07574e-08	2.85495e-05	4.59923e-07	1.65532e-06	8.11111e-05	1.78578e-05	1.78578e-05	4.11661e-05	1.07574e-08	2.85495e-05	4.59923e-07	1.65532e-06	8.11111e-05	1.78578e-05	1.78578e-05	4.11661e-05	1.07574e-08	2.85495e-05	4.59923e-07	1.65532e-06	8.11111e-05	1.78578e-05	1.78578e-05	4.11661e-05	1.07574e-08	2.85495e-05	4.59923e-07	1.65532e-06	8.11111e-05	1.78578e-05	1.78578e-05	4.11661e-05	1.07574e-08	2.85495e-05	4.59923e-07	1.65532e-06	8.11111e-05	1.78578e-05	1.78578e-05	4.11661e-05	1.07574e-08	2.85495e-05	4.59923e-07	1.65532e-06	8.11111e-05	1.78578e-05	1.78578e-05	4.11661e-05	1.07574e-08	2.85495e-05	4.59923e-07	1.65532e-06	8.11111e-05	1.78578e-05	1.78578e-05	4.11661e-05	1.07574e-08	2.85495e-05	4.59923e-07	1.65532e-06	8.11111e-05	1.78578e-05	1.78578e-05	4.11661e-05	1.07574e-08	2.85495e-05	4.59923e-07	1.65532e-06	8.11111e-05	1.78578e-05	1.78578e-05	4.11661e-05	1.07574e-08	2.85495e-05	4.59923e-07	1.65532e-06	8.11111e-05	1.78578e-05	1.78578e-05	4.11661e-05	1.07574e-08	2.85495e-05	4.59923e-07	1.65532e-06	8.11111e-05	1.78578e-05	1.78578e-05	4.11661e-05	1.07574e-08	2.85495e-05	4.59923e-07	1.65532e-06	0	0	0	0	0	0	0	0	9.51579e-05	9.51579e-05	9.51579e-05	9.51579e-05	9.51579e-05	9.51579e-05	9.51579e-05	9.51579e-05	0.000110016	0.000110016	0.000110016	0.000110016	0.000110016	0.000110016	0.000110016	0.000110016	0.000110013	0.000110013	0.000110013	0.000110013	0.000110013	0.000110013	0.000110013	0.000110013	1.60962e-06	1.60962e-06	1.60962e-06	1.60962e-06	1.60962e-06	1.60962e-06	1.60962e-06	1.60962e-06	1.60986e-06	1.60986e-06	1.60986e-06	1.60986e-06	1.60986e-06	1.60986e-06	1.60986e-06	1.60986e-06	1.60986e-06	1.60986e-06	1.60986e-06	1.60986e-06	1.60986e-06	1.60986e-06	1.60986e-06	1.60986e-06	1.60986e-06	1.60986e-06	1.60986e-06	1.60986e-06	1.60986e-06	1.60986e-06	1.60986e-06	1.60986e-06	1.60986e-06	1.60986e-06	1.60986e-06	1.60986e-06	1.60986e-06	1.60986e-06	1.60986e-06	1.60986e-06	1.60986e-06	1.60986e-06	1.60986e-06	1.60986e-06	1.60986e-06	1.60986e-06	1.60986e-06	1.60986e-06	1.33727e-05	1.47314e-05	1.76129e-05	1.47314e-05	0.00425212	1.76129e-05	0.00425212	0.988863	2.58413e-06	0.015371	0.0655562	1.51399e-08	0.766186	7.86808e-07	0.330204	0.999998	1.20095e-06	0.000315502	0.0593274	1.37206e-08	0.561902	7.19549e-07	0.13961	0.999999	4.09186e-07	0.0186739	0.0594562	1.3705e-08	0.589376	7.1929e-07	0.139499	0.999999	2.1082e-07	2.85554e-05	0.0594529	1.37048e-08	0.598264	7.19283e-07	0.139499	0.999999	1.73111e-07	0.00505788	0.0455894	1.23821e-08	0.00468661	5.43544e-07	0.000505026	0.143169	1.91519e-07	2.65659e-05	0.0006824	4.97163e-06	3.722e-05	1.18052e-06	5.37571e-05	5.17286e-05	1.80178e-07	1.04659e-06	1.38569e-06	1.32871e-05	1.33248e-05	1.20886e-05	1.33557e-05	9.65411e-07	1.79446e-07	1.31488e-05	1.00489e-09	1.33102e-05	1.33102e-05	0.000380798	1.33102e-05	2.69671e-07	1.72568e-05	0.000274752	4.83828e-05	0.000274756	1.14509e-07	0.000110927	1.14509e-07	1.15594e-08	0.000651081	0.000275028	0.000441585	0.000276062	1.14032e-07	7.12366e-05	1.14715e-07	4.39813e-06	0.000641764	0.000275028	0.000275281	0.000276062	1.14031e-07	6.93522e-05	1.14716e-07	2.13818e-07	0.00063886	0.000275028	0.000275028	0.000276062	1.14031e-07	6.93429e-05	1.14716e-07	2.51242e-07	0.000638804	0.000275028	0.000275028	0.000276062	1.14031e-07	6.93428e-05	1.14716e-07	2.52654e-07	0.000638803	0.000275028	0.00295724	0.000276062	1.14031e-07	6.93428e-05	1.14716e-07	2.68052e-07	9.15135e-05	6.05386e-05	0.000122406	6.07662e-05	1.22942e-06	3.00576e-05	1.23679e-06	2.4896e-06	9.3018e-05	6.04803e-05	6.068e-05	6.05257e-05	1.23353e-06	3.07321e-05	1.2346e-06	4.79087e-08	9.30191e-05	6.04802e-05	6.04804e-05	6.05253e-05	1.23354e-06	3.07323e-05	1.2346e-06	1.59163e-08	9.30191e-05	6.04802e-05	6.04802e-05	6.05253e-05	1.23354e-06	3.07323e-05	1.2346e-06	3.57806e-07	9.30191e-05	6.04802e-05	6.04802e-05	6.05253e-05	1.23354e-06	3.07323e-05	1.2346e-06	2.45462e-08	9.30191e-05	6.04802e-05	6.04802e-05	6.05253e-05	1.23354e-06	3.07323e-05	1.2346e-06	9.58139e-11	9.30191e-05	6.04802e-05	6.04802e-05	6.05253e-05	1.23354e-06	3.07323e-05	1.2346e-06	1.8528e-08	9.30191e-05	6.04802e-05	6.04802e-05	6.05253e-05	1.23354e-06	3.07323e-05	1.2346e-06	9.44779e-08	9.30191e-05	6.04802e-05	6.04802e-05	6.05253e-05	1.23354e-06	3.07323e-05	1.2346e-06	3.42152e-07	9.30191e-05	6.04802e-05	6.04802e-05	6.05253e-05	1.23354e-06	3.07323e-05	1.2346e-06	3.4303e-07	9.30191e-05	6.04802e-05	6.04802e-05	6.05253e-05	1.23354e-06	3.07323e-05	1.2346e-06	3.43031e-07	9.30191e-05	6.04802e-05	6.04802e-05	6.05253e-05	1.23354e-06	3.07323e-05	1.2346e-06	3.43031e-07	9.30191e-05	6.04802e-05	6.04802e-05	6.05253e-05	1.23354e-06	3.07323e-05	1.2346e-06	3.43031e-07	9.30191e-05	6.04802e-05	6.04802e-05	6.05253e-05	1.23354e-06	3.07323e-05	1.2346e-06	3.43031e-07	9.30191e-05	6.04802e-05	6.04802e-05	6.05253e-05	1.23354e-06	3.07323e-05	1.2346e-06	3.43031e-07	9.30191e-05	6.04802e-05	6.04802e-05	6.05253e-05	1.23354e-06	3.07323e-05	1.2346e-06	3.43031e-07	9.30191e-05	6.04802e-05	6.04802e-05	6.05253e-05	1.23354e-06	3.07323e-05	1.2346e-06	3.43031e-07	9.30191e-05	6.04802e-05	6.04802e-05	6.05253e-05	1.23354e-06	3.07323e-05	1.2346e-06	3.43031e-07	9.30191e-05	6.04802e-05	6.04802e-05	6.05253e-05	1.23354e-06	3.07323e-05	1.2346e-06	3.43031e-07	9.30191e-05	6.04802e-05	6.04802e-05	6.05253e-05	1.23354e-06	3.07323e-05	1.2346e-06	3.43031e-07	9.30191e-05	6.04802e-05	6.04802e-05	6.05253e-05	1.23354e-06	3.07323e-05	1.2346e-06	3.43031e-07	9.30191e-05	6.04802e-05	6.04802e-05	6.05253e-05	1.23354e-06	3.07323e-05	1.2346e-06	3.43031e-07	9.30191e-05	6.04802e-05	6.04802e-05	6.05253e-05	1.23354e-06	3.07323e-05	1.2346e-06	3.43031e-07	9.30191e-05	6.04802e-05	6.04802e-05	6.05253e-05	1.23354e-06	3.07323e-05	1.2346e-06	3.43031e-07	9.30191e-05	6.04802e-05	6.04802e-05	6.05253e-05	1.23354e-06	3.07323e-05	1.2346e-06	3.43031e-07	0	0	0	0	0	0	0	0	9.51579e-05	9.51579e-05	9.51579e-05	9.51579e-05	9.51579e-05	9.51579e-05	9.51579e-05	9.51579e-05	0.000100061	0.000100061	0.000100061	0.000100061	0.000100061	0.000100061	0.000100061	0.000100061	0.000100055	0.000100055	0.000100055	0.000100055	0.000100055	0.000100055	0.000100055	0.000100055	3.0226e-05	3.0226e-05	3.0226e-05	3.0226e-05	3.0226e-05	3.0226e-05	3.0226e-05	3.0226e-05	3.02313e-05	3.02313e-05	3.02313e-05	3.02313e-05	3.02313e-05	3.02313e-05	3.02313e-05	3.02313e-05	3.02313e-05	3.02313e-05	3.02313e-05	3.02313e-05	3.02313e-05	3.02313e-05	3.02313e-05	3.02313e-05	3.02313e-05	3.02313e-05	3.02313e-05	3.02313e-05	3.02313e-05	3.02313e-05	3.02313e-05	3.02313e-05	3.02313e-05	3.02313e-05	3.02313e-05	3.02313e-05	3.02313e-05	3.02313e-05	3.02313e-05	3.02313e-05	3.02313e-05	3.02313e-05	3.02313e-05	3.02313e-05	3.02313e-05	3.02313e-05	3.02313e-05	3.02313e-05	5.50292e-05	5.55678e-05	5.65875e-05	5.65875e-05	0.000284103	6.83609e-05	0.00487921	0.91895	7.83765e-05	0.000170687	7.49934e-05	0.00295024	0.0010636	0.000252893	0.000575838	0.886134	0.000102362	1.16495e-05	8.08472e-05	0.00317406	0.00292007	0.000266277	0.000322586	0.893411	0.000209638	5.25466e-05	8.07156e-05	0.00317659	0.00269984	0.000266353	0.00032263	0.893412	0.000334862	3.07347e-05	8.07191e-05	0.00317663	0.00263066	0.000266355	0.00032263	0.893412	0.000383392	6.39157e-05	7.84597e-05	0.00308799	0.000505132	0.000214319	3.62064e-06	4.06633e-05	0.000394598	6.03904e-05	0.000262919	9.8258e-05	9.02776e-05	0.000130756	1.97475e-05	0.00557922	0.000425331	0.000375126	0.000830524	5.50461e-05	5.50358e-05	3.21387e-05	5.48574e-05	0.00296763	0.000454679	5.53989e-05	0.000253717	5.50012e-05	5.50012e-05	4.39116e-06	5.50011e-05	0.000416131	0.00121494	0.000148616	8.42411e-05	0.000129928	1.41788e-05	3.74581e-05	2.6639e-06	6.10034e-06	0.000143202	0.000148572	8.75268e-05	0.00012973	1.41935e-05	5.4997e-05	2.66557e-06	5.91352e-05	0.00017253	0.000148572	0.00014836	0.00012973	1.41935e-05	5.54415e-05	2.66557e-06	0.000238446	0.000172849	0.000148572	0.000148572	0.00012973	1.41935e-05	5.54448e-05	2.66557e-06	0.000304378	0.000172857	0.000148572	0.000148572	0.00012973	1.41935e-05	5.54448e-05	2.66557e-06	0.000320794	0.000172857	0.000148572	0.000292583	0.00012973	1.41935e-05	5.54448e-05	2.66557e-06	0.000305764	9.77473e-05	9.03851e-05	0.000101251	8.44073e-05	2.7955e-05	5.54448e-05	1.21122e-05	0.00161975	9.72492e-05	9.04119e-05	9.03406e-05	8.45084e-05	2.79294e-05	5.49847e-05	1.21055e-05	0.000164155	9.72486e-05	9.04119e-05	9.04118e-05	8.45085e-05	2.79294e-05	5.49844e-05	1.21055e-05	5.36399e-07	9.72486e-05	9.04119e-05	9.04119e-05	8.45085e-05	2.79294e-05	5.49844e-05	1.21055e-05	1.12415e-05	9.72486e-05	9.04119e-05	9.04119e-05	8.45085e-05	2.79294e-05	5.49844e-05	1.21055e-05	6.05364e-05	9.72486e-05	9.04119e-05	9.04119e-05	8.45085e-05	2.79294e-05	5.49844e-05	1.21055e-05	5.74299e-06	9.72486e-05	9.04119e-05	9.04119e-05	8.45085e-05	2.79294e-05	5.49844e-05	1.21055e-05	2.43761e-07	9.72486e-05	9.04119e-05	9.04119e-05	8.45085e-05	2.79294e-05	5.49844e-05	1.21055e-05	1.04644e-07	9.72486e-05	9.04119e-05	9.04119e-05	8.45085e-05	2.79294e-05	5.49844e-05	1.21055e-05	1.12394e-06	9.72486e-05	9.04119e-05	9.04119e-05	8.45085e-05	2.79294e-05	5.49844e-05	1.21055e-05	1.12294e-06	9.72486e-05	9.04119e-05	9.04119e-05	8.45085e-05	2.79294e-05	5.49844e-05	1.21055e-05	1.12294e-06	9.72486e-05	9.04119e-05	9.04119e-05	8.45085e-05	2.79294e-05	5.49844e-05	1.21055e-05	1.12294e-06	9.72486e-05	9.04119e-05	9.04119e-05	8.45085e-05	2.79294e-05	5.49844e-05	1.21055e-05	1.12294e-06	9.72486e-05	9.04119e-05	9.04119e-05	8.45085e-05	2.79294e-05	5.49844e-05	1.21055e-05	1.12294e-06	9.72486e-05	9.04119e-05	9.04119e-05	8.45085e-05	2.79294e-05	5.49844e-05	1.21055e-05	1.12294e-06	9.72486e-05	9.04119e-05	9.04119e-05	8.45085e-05	2.79294e-05	5.49844e-05	1.21055e-05	1.12294e-06	9.72486e-05	9.04119e-05	9.04119e-05	8.45085e-05	2.79294e-05	5.49844e-05	1.21055e-05	1.12294e-06	9.72486e-05	9.04119e-05	9.04119e-05	8.45085e-05	2.79294e-05	5.49844e-05	1.21055e-05	1.12294e-06	9.72486e-05	9.04119e-05	9.04119e-05	8.45085e-05	2.79294e-05	5.49844e-05	1.21055e-05	1.12294e-06	9.72486e-05	9.04119e-05	9.04119e-05	8.45085e-05	2.79294e-05	5.49844e-05	1.21055e-05	1.12294e-06	9.72486e-05	9.04119e-05	9.04119e-05	8.45085e-05	2.79294e-05	5.49844e-05	1.21055e-05	1.12294e-06	9.72486e-05	9.04119e-05	9.04119e-05	8.45085e-05	2.79294e-05	5.49844e-05	1.21055e-05	1.12294e-06	9.72486e-05	9.04119e-05	9.04119e-05	8.45085e-05	2.79294e-05	5.49844e-05	1.21055e-05	1.12294e-06	9.72486e-05	9.04119e-05	9.04119e-05	8.45085e-05	2.79294e-05	5.49844e-05	1.21055e-05	1.12294e-06	9.72486e-05	9.04119e-05	9.04119e-05	8.45085e-05	2.79294e-05	5.49844e-05	1.21055e-05	1.12294e-06	0	0	0	0	0	0	0	0	9.51579e-05	9.51579e-05	9.51579e-05	9.51579e-05	9.51579e-05	9.51579e-05	9.51579e-05	9.51579e-05	6.20839e-05	6.20839e-05	6.20839e-05	6.20839e-05	6.20839e-05	6.20839e-05	6.20839e-05	6.20839e-05	6.20793e-05	6.20793e-05	6.20793e-05	6.20793e-05	6.20793e-05	6.20793e-05	6.20793e-05	6.20793e-05	5.06748e-05	5.06748e-05	5.06748e-05	5.06748e-05	5.06748e-05	5.06748e-05	5.06748e-05	5.06748e-05	5.06451e-05	5.06451e-05	5.06451e-05	5.06451e-05	5.06451e-05	5.06451e-05	5.06451e-05	5.06451e-05	5.06451e-05	5.06451e-05	5.06451e-05	5.06451e-05	5.06451e-05	5.06451e-05	5.06451e-05	5.06451e-05	5.06451e-05	5.06451e-05	5.06451e-05	5.06451e-05	5.06451e-05	5.06451e-05	5.06451e-05	5.06451e-05	5.06451e-05	5.06451e-05	5.06451e-05	5.06451e-05	5.06451e-05	5.06451e-05	5.06451e-05	5.06451e-05	5.06451e-05	5.06451e-05	5.06451e-05	5.06451e-05	5.06451e-05	5.06451e-05	5.06451e-05	5.06451e-05	5.60565e-05	5.60887e-05	5.61497e-05	5.63206e-05	7.41775e-05	6.20428e-05	0.000463256	0.0176678	2.60494e-08	3.73228e-07	6.55899e-08	5.30194e-08	8.51178e-07	2.41016e-08	0.000111516	0.000534166	6.23891e-10	8.11329e-07	6.753e-08	5.79267e-08	4.52521e-06	2.16585e-08	0.000242044	0.000382475	8.44166e-10	1.16837e-07	6.74854e-08	5.79455e-08	4.41742e-06	2.16703e-08	0.000241844	0.000382469	1.0197e-09	1.31075e-07	6.74866e-08	5.79457e-08	4.37127e-06	2.16705e-08	0.000241844	0.000382469	1.07713e-09	7.43731e-08	6.73727e-08	5.76726e-08	3.28977e-06	1.9579e-08	2.9258e-05	1.19255e-06	1.52971e-09	5.906e-08	6.10477e-09	2.39452e-05	3.66922e-05	2.42103e-08	4.12043e-05	1.23782e-09	1.98691e-09	1.85787e-06	5.79042e-10	5.60407e-05	5.60459e-05	1.72953e-07	5.59215e-05	8.10362e-09	3.93607e-09	5.58396e-05	2.36512e-09	5.6055e-05	5.6055e-05	2.21303e-05	5.60548e-05	2.48545e-08	1.48264e-07	6.7283e-05	2.5926e-07	6.48799e-05	4.44564e-05	4.67155e-05	2.07443e-05	1.68837e-08	6.03262e-05	6.73544e-05	3.88131e-05	6.50916e-05	4.44185e-05	4.98739e-05	2.07143e-05	4.4704e-09	6.89444e-05	6.73544e-05	6.73649e-05	6.50912e-05	4.44186e-05	5.01098e-05	2.07143e-05	6.07884e-10	6.91448e-05	6.73544e-05	6.73544e-05	6.50912e-05	4.44186e-05	5.01125e-05	2.07143e-05	5.3626e-10	6.91446e-05	6.73544e-05	6.73544e-05	6.50912e-05	4.44186e-05	5.01125e-05	2.07143e-05	5.28304e-10	6.91446e-05	6.73544e-05	7.56319e-05	6.50912e-05	4.44186e-05	5.01125e-05	2.07143e-05	5.20253e-10	6.26483e-05	6.14782e-05	6.45593e-05	6.05027e-05	4.98
[truncated: 159,689 more chars]
