# Supplementary material for: The Importance of Lateral Connections in the Parietal Cortex for Generating Motor Plans
Source: PLoS One. 2015 Aug 7;10(8):e0134669. doi: 10.1371/journal.pone.0134669 (PMC4529220; doi:10.1371/journal.pone.0134669)
Supplement: S1 Dataset — The complete dataset utilized in the data-dependent figures. (ZIP) [file pone.0134669.s001.zip › Champion_Data/Evolved_Flash_Task/TS_5/fb_A10_2to4_9T18/ppc_sc_input.txt]

0	0	0	0	0	0	0	0	-0.00277556	-0.00277556	-0.00277556	-0.00277556	-0.00277556	-0.00277556	-0.00277556	-0.00277556	-0.00279508	-0.00279508	-0.00279508	-0.00279508	-0.00279508	-0.00279508	-0.00279508	-0.00279508	-0.00279511	-0.00279511	-0.00279511	-0.00279511	-0.00279511	-0.00279511	-0.00279511	-0.00279511	-0.00276863	-0.00276863	-0.00276863	-0.00276863	-0.00276863	-0.00276863	-0.00276863	-0.00276863	-0.00276862	-0.00276862	-0.00276862	-0.00276862	-0.00276862	-0.00276862	-0.00276862	-0.00276862	-0.00276862	-0.00276862	-0.00276862	-0.00276862	-0.00276862	-0.00276862	-0.00276862	-0.00276862	-0.00276862	-0.00276862	-0.00276862	-0.00276862	-0.00276862	-0.00276862	-0.00276862	-0.00276862	-0.00276862	-0.00276862	-0.00276862	-0.00276862	-0.00276862	-0.00276862	-0.00276862	-0.00276862	-0.00276862	-0.00276862	-0.00276862	-0.00276862	-0.00276862	-0.00276862	-0.00276862	-0.00276862	-0.217711	0.172045	-0.116035	0.752748	0.244254	-0.0191916	-0.646624	-0.206834	-0.319807	-0.568477	-0.0939617	0.775418	0.579036	-0.0100163	-0.785451	-0.195605	-0.108583	-0.194691	-0.0944408	0.775654	0.556124	-0.00992006	-0.785454	-0.195602	0.0291964	-0.394223	-0.0944284	0.775657	0.548469	-0.00991767	-0.785453	-0.195602	0.0691538	-0.166355	-0.0944287	0.775657	0.545488	-0.00991761	-0.785453	-0.195602	0.0929749	-0.236826	0.106912	0.11555	0.126258	-0.130003	-0.300388	0.834752	0.123212	0.370412	0.27679	-0.00257996	-0.00260573	-0.418389	-0.00360982	0.707275	0.16811	-0.00104365	0.365428	-0.00278071	-0.00278078	-0.743162	-0.00278152	0.185861	0.264638	-0.00277884	-0.312987	-0.00278097	-0.00278097	-0.11223	-0.00278097	-0.10966	-0.0569131	-0.00282367	-0.165786	-0.00302981	-0.00255685	-0.00201844	-0.00264391	0.521626	-0.00164552	-0.0028234	-0.00321309	-0.00303002	-0.00255648	0.000212642	-0.00264399	0.802994	-0.00104117	-0.0028234	-0.00282392	-0.00303002	-0.00255648	0.000230221	-0.00264399	0.868301	-0.00102917	-0.0028234	-0.0028234	-0.00303002	-0.00255648	0.000230279	-0.00264399	0.882703	-0.00102897	-0.0028234	-0.0028234	-0.00303002	-0.00255648	0.000230279	-0.00264399	0.868702	-0.00102897	-0.0028234	-0.00181006	-0.00303002	-0.00255648	0.000230279	-0.00264399	0.913284	-0.00280577	-0.00277445	-0.00295613	-0.00284406	-0.00276358	-0.00284333	-0.00277008	0.334375	-0.0028079	-0.00277454	-0.00277481	-0.00284379	-0.0027638	-0.00284532	-0.00277009	0.0738701	-0.00280791	-0.00277454	-0.00277454	-0.00284379	-0.0027638	-0.00284532	-0.00277009	0.845827	-0.00280791	-0.00277454	-0.00277454	-0.00284379	-0.0027638	-0.00284532	-0.00277009	1.34457	-0.00280791	-0.00277454	-0.00277454	-0.00284379	-0.0027638	-0.00284532	-0.00277009	0.768875	-0.00280791	-0.00277454	-0.00277454	-0.00284379	-0.0027638	-0.00284532	-0.00277009	0.169874	-0.00280791	-0.00277454	-0.00277454	-0.00284379	-0.0027638	-0.00284532	-0.00277009	-0.00149512	-0.00280791	-0.00277454	-0.00277454	-0.00284379	-0.0027638	-0.00284532	-0.00277009	-0.00253706	-0.00280791	-0.00277454	-0.00277454	-0.00284379	-0.0027638	-0.00284532	-0.00277009	-0.00274698	-0.00280791	-0.00277454	-0.00277454	-0.00284379	-0.0027638	-0.00284532	-0.00277009	-0.00274725	-0.00280791	-0.00277454	-0.00277454	-0.00284379	-0.0027638	-0.00284532	-0.00277009	-0.00274725	-0.00280791	-0.00277454	-0.00277454	-0.00284379	-0.0027638	-0.00284532	-0.00277009	-0.00274725	-0.00280791	-0.00277454	-0.00277454	-0.00284379	-0.0027638	-0.00284532	-0.00277009	-0.00274725	-0.00280791	-0.00277454	-0.00277454	-0.00284379	-0.0027638	-0.00284532	-0.00277009	-0.00274725	-0.00280791	-0.00277454	-0.00277454	-0.00284379	-0.0027638	-0.00284532	-0.00277009	-0.00274725	-0.00280791	-0.00277454	-0.00277454	-0.00284379	-0.0027638	-0.00284532	-0.00277009	-0.00274725	-0.00280791	-0.00277454	-0.00277454	-0.00284379	-0.0027638	-0.00284532	-0.00277009	-0.00274725	-0.00280791	-0.00277454	-0.00277454	-0.00284379	-0.0027638	-0.00284532	-0.00277009	-0.00274725	-0.00280791	-0.00277454	-0.00277454	-0.00284379	-0.0027638	-0.00284532	-0.00277009	-0.00274725	-0.00280791	-0.00277454	-0.00277454	-0.00284379	-0.0027638	-0.00284532	-0.00277009	-0.00274725	-0.00280791	-0.00277454	-0.00277454	-0.00284379	-0.0027638	-0.00284532	-0.00277009	-0.00274725	-0.00280791	-0.00277454	-0.00277454	-0.00284379	-0.0027638	-0.00284532	-0.00277009	-0.00274725	-0.00280791	-0.00277454	-0.00277454	-0.00284379	-0.0027638	-0.00284532	-0.00277009	-0.00274725	-0.00280791	-0.00277454	-0.00277454	-0.00284379	-0.0027638	-0.00284532	-0.00277009	-0.00274725	-0.00280791	-0.00277454	-0.00277454	-0.00284379	-0.0027638	-0.00284532	-0.00277009	-0.00274725	0	0	0	0	0	0	0	0	0.0077628	0.0077628	0.0077628	0.0077628	0.0077628	0.0077628	0.0077628	0.0077628	0.00775048	0.00775048	0.00775048	0.00775048	0.00775048	0.00775048	0.00775048	0.00775048	0.00775046	0.00775046	0.00775046	0.00775046	0.00775046	0.00775046	0.00775046	0.00775046	0.0077698	0.0077698	0.0077698	0.0077698	0.0077698	0.0077698	0.0077698	0.0077698	0.0077698	0.0077698	0.0077698	0.0077698	0.0077698	0.0077698	0.0077698	0.0077698	0.0077698	0.0077698	0.0077698	0.0077698	0.0077698	0.0077698	0.0077698	0.0077698	0.0077698	0.0077698	0.0077698	0.0077698	0.0077698	0.0077698	0.0077698	0.0077698	0.0077698	0.0077698	0.0077698	0.0077698	0.0077698	0.0077698	0.0077698	0.0077698	0.0077698	0.0077698	0.0077698	0.0077698	0.0077698	0.0077698	0.0077698	0.0077698	-0.132932	-0.07177	-0.359197	0.918432	0.0113235	0.618486	-0.224436	0.0190848	0.0862188	-0.613333	-0.350587	0.942601	0.339412	0.630403	-0.311636	0.0332266	0.167765	-0.409103	-0.350777	0.942695	0.33146	0.630501	-0.311607	0.0332285	0.222456	-0.372524	-0.350772	0.942696	0.328427	0.630504	-0.311607	0.0332285	0.23832	-0.341991	-0.350772	0.942696	0.327245	0.630504	-0.311607	0.0332285	0.239493	-0.229819	-0.0236229	0.139299	0.0841284	0.489799	-0.107391	1.04975	0.26845	0.422338	0.341168	0.00797715	0.00789567	0.150025	0.00747078	0.967218	0.308068	0.0095501	0.501239	0.0077646	0.00776447	-0.29559	0.00776406	0.705212	0.367142	0.00776665	-0.26071	0.00776431	0.00776431	-0.0332542	0.00776431	0.445014	-0.0526921	0.00785254	-0.149368	0.0073753	0.00798726	0.00762709	0.00776287	0.726912	0.00882138	0.00785278	0.00761182	0.00737545	0.00798768	0.0096627	0.00776263	1.05204	0.00923303	0.00785278	0.00785238	0.00737546	0.00798768	0.00967593	0.00776263	1.08477	0.00924287	0.00785278	0.00785278	0.00737546	0.00798768	0.00967599	0.00776263	1.09146	0.00924302	0.00785278	0.00785278	0.00737546	0.00798768	0.00967599	0.00776263	1.0858	0.00924302	0.00785278	0.0079299	0.00737546	0.00798768	0.00967599	0.00776263	1.10433	0.00773481	0.00779544	0.00752963	0.00767646	0.00780557	0.00765778	0.00775004	0.788205	0.00773297	0.00779528	0.00779495	0.0076768	0.00780532	0.00765582	0.00775011	0.632085	0.00773295	0.00779528	0.00779528	0.0076768	0.00780532	0.00765581	0.00775011	1.08067	0.00773295	0.00779528	0.00779528	0.0076768	0.00780532	0.00765581	0.00775011	1.2757	0.00773295	0.00779528	0.00779528	0.0076768	0.00780532	0.00765581	0.00775011	0.940575	0.00773295	0.00779528	0.00779528	0.0076768	0.00780532	0.00765581	0.00775011	0.207456	0.00773295	0.00779528	0.00779528	0.0076768	0.00780532	0.00765581	0.00775011	0.00885367	0.00773295	0.00779528	0.00779528	0.0076768	0.00780532	0.00765581	0.00775011	0.00795997	0.00773295	0.00779528	0.00779528	0.0076768	0.00780532	0.00765581	0.00775011	0.00775231	0.00773295	0.00779528	0.00779528	0.0076768	0.00780532	0.00765581	0.00775011	0.00775199	0.00773295	0.00779528	0.00779528	0.0076768	0.00780532	0.00765581	0.00775011	0.00775199	0.00773295	0.00779528	0.00779528	0.0076768	0.00780532	0.00765581	0.00775011	0.00775199	0.00773295	0.00779528	0.00779528	0.0076768	0.00780532	0.00765581	0.00775011	0.00775199	0.00773295	0.00779528	0.00779528	0.0076768	0.00780532	0.00765581	0.00775011	0.00775199	0.00773295	0.00779528	0.00779528	0.0076768	0.00780532	0.00765581	0.00775011	0.00775199	0.00773295	0.00779528	0.00779528	0.0076768	0.00780532	0.00765581	0.00775011	0.00775199	0.00773295	0.00779528	0.00779528	0.0076768	0.00780532	0.00765581	0.00775011	0.00775199	0.00773295	0.00779528	0.00779528	0.0076768	0.00780532	0.00765581	0.00775011	0.00775199	0.00773295	0.00779528	0.00779528	0.0076768	0.00780532	0.00765581	0.00775011	0.00775199	0.00773295	0.00779528	0.00779528	0.0076768	0.00780532	0.00765581	0.00775011	0.00775199	0.00773295	0.00779528	0.00779528	0.0076768	0.00780532	0.00765581	0.00775011	0.00775199	0.00773295	0.00779528	0.00779528	0.0076768	0.00780532	0.00765581	0.00775011	0.00775199	0.00773295	0.00779528	0.00779528	0.0076768	0.00780532	0.00765581	0.00775011	0.00775199	0.00773295	0.00779528	0.00779528	0.0076768	0.00780532	0.00765581	0.00775011	0.00775199	0.00773295	0.00779528	0.00779528	0.0076768	0.00780532	0.00765581	0.00775011	0.00775199	0	0	0	0	0	0	0	0	0.039021	0.039021	0.039021	0.039021	0.039021	0.039021	0.039021	0.039021	0.0390171	0.0390171	0.0390171	0.0390171	0.0390171	0.0390171	0.0390171	0.0390171	0.039017	0.039017	0.039017	0.039017	0.039017	0.039017	0.039017	0.039017	0.0390466	0.0390466	0.0390466	0.0390466	0.0390466	0.0390466	0.0390466	0.0390466	0.0390466	0.0390466	0.0390466	0.0390466	0.0390466	0.0390466	0.0390466	0.0390466	0.0390466	0.0390466	0.0390466	0.0390466	0.0390466	0.0390466	0.0390466	0.0390466	0.0390466	0.0390466	0.0390466	0.0390466	0.0390466	0.0390466	0.0390466	0.0390466	0.0390466	0.0390466	0.0390466	0.0390466	0.0390466	0.0390466	0.0390466	0.0390466	0.0390466	0.0390466	0.0390466	0.0390466	0.0390466	0.0390466	0.0390466	0.0390466	-0.0657671	0.412711	0.315771	0.417805	0.459653	1.1155	0.825847	1.22055	0.482836	-0.21357	0.295981	0.42981	0.623808	1.12158	0.693083	1.30988	0.285686	0.188513	0.296404	0.429603	0.646525	1.12162	0.693066	1.30988	0.164201	-0.140617	0.296393	0.4296	0.653287	1.12162	0.693067	1.30988	0.128974	0.178174	0.296394	0.4296	0.655918	1.12162	0.693067	1.30988	0.108387	-0.0220364	0.339803	0.0816344	0.148724	1.04882	0.302861	1.4551	0.122852	0.237316	0.305257	0.039084	0.0392267	0.898954	0.0398168	1.01995	0.142399	0.0394986	0.265937	0.0390544	0.0390545	0.650316	0.0390545	0.967086	0.175167	0.039055	-0.116144	0.0390543	0.0390543	0.131622	0.0390543	0.936167	-0.0193867	0.0393758	-0.0367584	0.0389789	0.0388423	0.0381879	0.039081	1.36333	0.0386715	0.0393761	0.0394365	0.0389795	0.038842	0.0369998	0.039081	1.42221	0.0383101	0.0393761	0.0393759	0.0389795	0.038842	0.0369921	0.039081	1.42864	0.0383073	0.0393761	0.0393761	0.0389795	0.038842	0.036992	0.039081	1.42582	0.0383072	0.0393761	0.0393761	0.0389795	0.038842	0.036992	0.039081	1.43709	0.0383072	0.0393761	0.0404818	0.0389795	0.038842	0.036992	0.039081	1.40638	0.0390843	0.0391121	0.0391045	0.0390195	0.0390386	0.0389852	0.0390175	1.03031	0.0390843	0.0391118	0.0391118	0.0390193	0.0390387	0.0389844	0.0390175	1.16542	0.0390843	0.0391118	0.0391118	0.0390193	0.0390387	0.0389843	0.0390175	1.50341	0.0390843	0.0391118	0.0391118	0.0390193	0.0390387	0.0389843	0.0390175	1.02837	0.0390843	0.0391118	0.0391118	0.0390193	0.0390387	0.0389843	0.0390175	0.441497	0.0390843	0.0391118	0.0391118	0.0390193	0.0390387	0.0389843	0.0390175	0.0971759	0.0390843	0.0391118	0.0391118	0.0390193	0.0390387	0.0389843	0.0390175	0.0389091	0.0390843	0.0391118	0.0391118	0.0390193	0.0390387	0.0389843	0.0390175	0.0389316	0.0390843	0.0391118	0.0391118	0.0390193	0.0390387	0.0389843	0.0390175	0.0390034	0.0390843	0.0391118	0.0391118	0.0390193	0.0390387	0.0389843	0.0390175	0.0390033	0.0390843	0.0391118	0.0391118	0.0390193	0.0390387	0.0389843	0.0390175	0.0390033	0.0390843	0.0391118	0.0391118	0.0390193	0.0390387	0.0389843	0.0390175	0.0390033	0.0390843	0.0391118	0.0391118	0.0390193	0.0390387	0.0389843	0.0390175	0.0390033	0.0390843	0.0391118	0.0391118	0.0390193	0.0390387	0.0389843	0.0390175	0.0390033	0.0390843	0.0391118	0.0391118	0.0390193	0.0390387	0.0389843	0.0390175	0.0390033	0.0390843	0.0391118	0.0391118	0.0390193	0.0390387	0.0389843	0.0390175	0.0390033	0.0390843	0.0391118	0.0391118	0.0390193	0.0390387	0.0389843	0.0390175	0.0390033	0.0390843	0.0391118	0.0391118	0.0390193	0.0390387	0.0389843	0.0390175	0.0390033	0.0390843	0.0391118	0.0391118	0.0390193	0.0390387	0.0389843	0.0390175	0.0390033	0.0390843	0.0391118	0.0391118	0.0390193	0.0390387	0.0389843	0.0390175	0.0390033	0.0390843	0.0391118	0.0391118	0.0390193	0.0390387	0.0389843	0.0390175	0.0390033	0.0390843	0.0391118	0.0391118	0.0390193	0.0390387	0.0389843	0.0390175	0.0390033	0.0390843	0.0391118	0.0391118	0.0390193	0.0390387	0.0389843	0.0390175	0.0390033	0.0390843	0.0391118	0.0391118	0.0390193	0.0390387	0.0389843	0.0390175	0.0390033	0.0390843	0.0391118	0.0391118	0.0390193	0.0390387	0.0389843	0.0390175	0.0390033	0	0	0	0	0	0	0	0	0.00277427	0.00277427	0.00277427	0.00277427	0.00277427	0.00277427	0.00277427	0.00277427	0.00278524	0.00278524	0.00278524	0.00278524	0.00278524	0.00278524	0.00278524	0.00278524	0.00278526	0.00278526	0.00278526	0.00278526	0.00278526	0.00278526	0.00278526	0.00278526	0.00280231	0.00280231	0.00280231	0.00280231	0.00280231	0.00280231	0.00280231	0.00280231	0.00280233	0.00280233	0.00280233	0.00280233	0.00280233	0.00280233	0.00280233	0.00280233	0.00280233	0.00280233	0.00280233	0.00280233	0.00280233	0.00280233	0.00280233	0.00280233	0.00280233	0.00280233	0.00280233	0.00280233	0.00280233	0.00280233	0.00280233	0.00280233	0.00280233	0.00280233	0.00280233	0.00280233	0.00280233	0.00280233	0.00280233	0.00280233	0.00280233	0.00280233	0.00280233	0.00280233	0.00280233	0.00280233	0.00280233	0.00280233	0.591701	0.334665	0.662128	-0.32933	0.22518	-0.561061	-0.245714	-0.33424	0.343359	0.782017	0.66841	-0.355335	-0.146889	-0.565143	-0.211139	-0.357896	0.405911	0.693747	0.668281	-0.355272	-0.155686	-0.565257	-0.211111	-0.357897	0.442887	0.692777	0.668285	-0.355271	-0.157751	-0.56526	-0.211111	-0.357897	0.453603	0.668687	0.668284	-0.355271	-0.158553	-0.56526	-0.211111	-0.357897	0.448083	0.615083	0.549075	-0.0464972	-0.0380685	-0.454338	-0.0871558	-0.598456	0.408234	-0.131086	0.4049	0.00266757	0.00267982	-0.289189	0.00260789	-0.51594	0.334416	0.00174496	0.185745	0.00279954	0.00279962	-0.175192	0.00279998	-0.514772	0.0808166	0.00279789	0.567324	0.00279977	0.00279977	-0.0341134	0.00279977	-0.395326	0.0738452	0.00249514	0.162731	0.00292112	0.00280003	0.00248126	0.00294171	-0.504307	0.00171042	0.00249487	0.00254731	0.00292095	0.00279979	0.00146694	0.00294207	-0.619538	0.00149286	0.00249487	0.0024951	0.00292094	0.00279979	0.00146024	0.00294207	-0.620494	0.00148903	0.00249487	0.00249487	0.00292094	0.00279979	0.00146022	0.00294207	-0.619298	0.00148897	0.00249487	0.00249487	0.00292094	0.00279979	0.00146022	0.00294207	-0.622771	0.00148897	0.00249487	3.00459e-05	0.00292094	0.00279979	0.00146022	0.00294207	-0.613102	0.00277096	0.00273709	0.00292933	0.00284772	0.00278456	0.00289353	0.00284946	-0.530624	0.00277227	0.00273731	0.00273753	0.00284758	0.00278472	0.00289637	0.00284935	-0.536449	0.00277227	0.00273731	0.00273731	0.00284758	0.00278472	0.00289637	0.00284935	-0.640831	0.00277227	0.00273731	0.00273731	0.00284758	0.00278472	0.00289637	0.00284935	-0.497858	0.00277227	0.00273731	0.00273731	0.00284758	0.00278472	0.00289637	0.00284935	-0.358678	0.00277227	0.00273731	0.00273731	0.00284758	0.00278472	0.00289637	0.00284935	-0.076995	0.00277227	0.00273731	0.00273731	0.00284758	0.00278472	0.00289637	0.00284935	0.00226762	0.00277227	0.00273731	0.00273731	0.00284758	0.00278472	0.00289637	0.00284935	0.0028037	0.00277227	0.00273731	0.00273731	0.00284758	0.00278472	0.00289637	0.00284935	0.00287549	0.00277227	0.00273731	0.00273731	0.00284758	0.00278472	0.00289637	0.00284935	0.00287579	0.00277227	0.00273731	0.00273731	0.00284758	0.00278472	0.00289637	0.00284935	0.00287579	0.00277227	0.00273731	0.00273731	0.00284758	0.00278472	0.00289637	0.00284935	0.00287579	0.00277227	0.00273731	0.00273731	0.00284758	0.00278472	0.00289637	0.00284935	0.00287579	0.00277227	0.00273731	0.00273731	0.00284758	0.00278472	0.00289637	0.00284935	0.00287579	0.00277227	0.00273731	0.00273731	0.00284758	0.00278472	0.00289637	0.00284935	0.00287579	0.00277227	0.00273731	0.00273731	0.00284758	0.00278472	0.00289637	0.00284935	0.00287579	0.00277227	0.00273731	0.00273731	0.00284758	0.00278472	0.00289637	0.00284935	0.00287579	0.00277227	0.00273731	0.00273731	0.00284758	0.00278472	0.00289637	0.00284935	0.00287579	0.00277227	0.00273731	0.00273731	0.00284758	0.00278472	0.00289637	0.00284935	0.00287579	0.00277227	0.00273731	0.00273731	0.00284758	0.00278472	0.00289637	0.00284935	0.00287579	0.00277227	0.00273731	0.00273731	0.00284758	0.00278472	0.00289637	0.00284935	0.00287579	0.00277227	0.00273731	0.00273731	0.00284758	0.00278472	0.00289637	0.00284935	0.00287579	0.00277227	0.00273731	0.00273731	0.00284758	0.00278472	0.00289637	0.00284935	0.00287579	0.00277227	0.00273731	0.00273731	0.00284758	0.00278472	0.00289637	0.00284935	0.00287579	0.00277227	0.00273731	0.00273731	0.00284758	0.00278472	0.00289637	0.00284935	0.00287579	0	0	0	0	0	0	0	0	0.0258189	0.0258189	0.0258189	0.0258189	0.0258189	0.0258189	0.0258189	0.0258189	0.0258195	0.0258195	0.0258195	0.0258195	0.0258195	0.0258195	0.0258195	0.0258195	0.0258195	0.0258195	0.0258195	0.0258195	0.0258195	0.0258195	0.0258195	0.0258195	0.0258517	0.0258517	0.0258517	0.0258517	0.0258517	0.0258517	0.0258517	0.0258517	0.0258517	0.0258517	0.0258517	0.0258517	0.0258517	0.0258517	0.0258517	0.0258517	0.0258517	0.0258517	0.0258517	0.0258517	0.0258517	0.0258517	0.0258517	0.0258517	0.0258517	0.0258517	0.0258517	0.0258517	0.0258517	0.0258517	0.0258517	0.0258517	0.0258517	0.0258517	0.0258517	0.0258517	0.0258517	0.0258517	0.0258517	0.0258517	0.0258517	0.0258517	0.0258517	0.0258517	0.0258517	0.0258517	0.0258517	0.0258517	0.236636	0.532159	0.628693	0.0946099	0.506461	0.314995	0.318813	0.610814	0.401589	0.258396	0.622314	0.0895332	0.436203	0.316607	0.227142	0.660217	0.336623	0.546911	0.622453	0.0894651	0.442888	0.316581	0.227135	0.660219	0.296804	0.249473	0.622449	0.0894642	0.445102	0.31658	0.227135	0.660219	0.285255	0.517081	0.622449	0.0894642	0.445964	0.31658	0.227135	0.660219	0.274591	0.299384	0.562301	0.0292989	0.098137	0.326309	0.106758	0.665885	0.264895	0.0927274	0.415664	0.0258071	0.025927	0.314448	0.0261219	0.390561	0.242352	0.0256426	0.25674	0.0258535	0.0258537	0.224203	0.0258538	0.272328	0.144505	0.0258531	0.194776	0.0258536	0.0258536	0.0501422	0.0258536	0.296405	0.0226324	0.0258823	0.0511012	0.0258951	0.0257121	0.0253392	0.0259868	0.645653	0.0250653	0.0258824	0.0259026	0.0258953	0.0257117	0.0240883	0.025987	0.622084	0.0247657	0.0258824	0.0258823	0.0258953	0.0257117	0.024081	0.025987	0.63636	0.0247627	0.0258824	0.0258824	0.0258953	0.0257117	0.0240809	0.025987	0.637432	0.0247626	0.0258824	0.0258824	0.0258953	0.0257117	0.0240809	0.025987	0.640903	0.0247626	0.0258824	0.025633	0.0258953	0.0257117	0.0240809	0.025987	0.632592	0.02586	0.0258547	0.0259677	0.0258594	0.0258288	0.0258646	0.0258609	0.329244	0.0258606	0.0258546	0.0258547	0.0258591	0.025829	0.0258654	0.0258608	0.38609	0.0258606	0.0258546	0.0258546	0.0258591	0.025829	0.0258654	0.0258608	0.672401	0.0258606	0.0258546	0.0258546	0.0258591	0.025829	0.0258654	0.0258608	0.509219	0.0258606	0.0258546	0.0258546	0.0258591	0.025829	0.0258654	0.0258608	0.0945673	0.0258606	0.0258546	0.0258546	0.0258591	0.025829	0.0258654	0.0258608	0.0219113	0.0258606	0.0258546	0.0258546	0.0258591	0.025829	0.0258654	0.0258608	0.0255585	0.0258606	0.0258546	0.0258546	0.0258591	0.025829	0.0258654	0.0258608	0.0257892	0.0258606	0.0258546	0.0258546	0.0258591	0.025829	0.0258654	0.0258608	0.0258708	0.0258606	0.0258546	0.0258546	0.0258591	0.025829	0.0258654	0.0258608	0.0258709	0.0258606	0.0258546	0.0258546	0.0258591	0.025829	0.0258654	0.0258608	0.0258709	0.0258606	0.0258546	0.0258546	0.0258591	0.025829	0.0258654	0.0258608	0.0258709	0.0258606	0.0258546	0.0258546	0.0258591	0.025829	0.0258654	0.0258608	0.0258709	0.0258606	0.0258546	0.0258546	0.0258591	0.025829	0.0258654	0.0258608	0.0258709	0.0258606	0.0258546	0.0258546	0.0258591	0.025829	0.0258654	0.0258608	0.0258709	0.0258606	0.0258546	0.0258546	0.0258591	0.025829	0.0258654	0.0258608	0.0258709	0.0258606	0.0258546	0.0258546	0.0258591	0.025829	0.0258654	0.0258608	0.0258709	0.0258606	0.0258546	0.0258546	0.0258591	0.025829	0.0258654	0.0258608	0.0258709	0.0258606	0.0258546	0.0258546	0.0258591	0.025829	0.0258654	0.0258608	0.0258709	0.0258606	0.0258546	0.0258546	0.0258591	0.025829	0.0258654	0.0258608	0.0258709	0.0258606	0.0258546	0.0258546	0.0258591	0.025829	0.0258654	0.0258608	0.0258709	0.0258606	0.0258546	0.0258546	0.0258591	0.025829	0.0258654	0.0258608	0.0258709	0.0258606	0.0258546	0.0258546	0.0258591	0.025829	0.0258654	0.0258608	0.0258709	0.0258606	0.0258546	0.0258546	0.0258591	0.025829	0.0258654	0.0258608	0.0258709	0.0258606	0.0258546	0.0258546	0.0258591	0.025829	0.0258654	0.0258608	0.0258709	0	0	0	0	0	0	0	0	0.0555631	0.0555631	0.0555631	0.0555631	0.0555631	0.0555631	0.0555631	0.0555631	0.0555756	0.0555756	0.0555756	0.0555756	0.0555756	0.0555756	0.0555756	0.0555756	0.0555756	0.0555756	0.0555756	0.0555756	0.0555756	0.0555756	0.0555756	0.0555756	0.0556328	0.0556328	0.0556328	0.0556328	0.0556328	0.0556328	0.0556328	0.0556328	0.0556328	0.0556328	0.0556328	0.0556328	0.0556328	0.0556328	0.0556328	0.0556328	0.0556328	0.0556328	0.0556328	0.0556328	0.0556328	0.0556328	0.0556328	0.0556328	0.0556328	0.0556328	0.0556328	0.0556328	0.0556328	0.0556328	0.0556328	0.0556328	0.0556328	0.0556328	0.0556328	0.0556328	0.0556328	0.0556328	0.0556328	0.0556328	0.0556328	0.0556328	0.0556328	0.0556328	0.0556328	0.0556328	0.0556328	0.0556328	0.847118	0.494488	0.684642	0.782988	0.446049	1.34165	0.642484	0.787396	1.49008	0.470696	0.668341	0.774421	0.2684	1.35337	0.579158	0.839787	1.3297	0.623258	0.668695	0.774248	0.285633	1.35331	0.579249	0.839788	1.22814	0.669788	0.668686	0.774245	0.291282	1.35331	0.579249	0.839788	1.19869	0.678009	0.668686	0.774245	0.29348	1.35331	0.579249	0.839788	1.14644	0.745509	0.939804	0.137385	0.0803196	1.32436	0.266795	1.39247	1.11919	0.398614	1.22363	0.0556474	0.0556498	1.11691	0.056395	1.14882	1.04787	0.0558892	1.07275	0.0556392	0.0556392	0.579557	0.0556399	1.21466	0.688896	0.0556391	0.625704	0.0556392	0.0556392	0.126479	0.0556392	1.20578	0.0596703	0.0556702	0.118395	0.0552776	0.0556429	0.0532242	0.055707	1.18914	0.0544133	0.0556702	0.0557888	0.0552785	0.0556426	0.0520928	0.0557072	1.37675	0.0538776	0.0556702	0.0556703	0.0552785	0.0556426	0.0520815	0.0557072	1.36696	0.0538748	0.0556702	0.0556702	0.0552785	0.0556426	0.0520815	0.0557072	1.36238	0.0538747	0.0556702	0.0556702	0.0552785	0.0556426	0.0520815	0.0557072	1.37204	0.0538747	0.0556702	0.0517278	0.0552785	0.0556426	0.0520815	0.0557072	1.34444	0.0555904	0.0556463	0.0556167	0.0555828	0.0556655	0.0555857	0.0556425	1.22887	0.0555913	0.0556462	0.0556462	0.0555828	0.0556656	0.0555878	0.0556425	1.33381	0.0555913	0.0556462	0.0556462	0.0555828	0.0556656	0.0555878	0.0556425	1.41672	0.0555913	0.0556462	0.0556462	0.0555828	0.0556656	0.0555878	0.0556425	1.02799	0.0555913	0.0556462	0.0556462	0.0555828	0.0556656	0.0555878	0.0556425	0.782853	0.0555913	0.0556462	0.0556462	0.0555828	0.0556656	0.0555878	0.0556425	0.175382	0.0555913	0.0556462	0.0556462	0.0555828	0.0556656	0.0555878	0.0556425	0.0553415	0.0555913	0.0556462	0.0556462	0.0555828	0.0556656	0.0555878	0.0556425	0.0556423	0.0555913	0.0556462	0.0556462	0.0555828	0.0556656	0.0555878	0.0556425	0.0556469	0.0555913	0.0556462	0.0556462	0.0555828	0.0556656	0.0555878	0.0556425	0.055647	0.0555913	0.0556462	0.0556462	0.0555828	0.0556656	0.0555878	0.0556425	0.055647	0.0555913	0.0556462	0.0556462	0.0555828	0.0556656	0.0555878	0.0556425	0.055647	0.0555913	0.0556462	0.0556462	0.0555828	0.0556656	0.0555878	0.0556425	0.055647	0.0555913	0.0556462	0.0556462	0.0555828	0.0556656	0.0555878	0.0556425	0.055647	0.0555913	0.0556462	0.0556462	0.0555828	0.0556656	0.0555878	0.0556425	0.055647	0.0555913	0.0556462	0.0556462	0.0555828	0.0556656	0.0555878	0.0556425	0.055647	0.0555913	0.0556462	0.0556462	0.0555828	0.0556656	0.0555878	0.0556425	0.055647	0.0555913	0.0556462	0.0556462	0.0555828	0.0556656	0.0555878	0.0556425	0.055647	0.0555913	0.0556462	0.0556462	0.0555828	0.0556656	0.0555878	0.0556425	0.055647	0.0555913	0.0556462	0.0556462	0.0555828	0.0556656	0.0555878	0.0556425	0.055647	0.0555913	0.0556462	0.0556462	0.0555828	0.0556656	0.0555878	0.0556425	0.055647	0.0555913	0.0556462	0.0556462	0.0555828	0.0556656	0.0555878	0.0556425	0.055647	0.0555913	0.0556462	0.0556462	0.0555828	0.0556656	0.0555878	0.0556425	0.055647	0.0555913	0.0556462	0.0556462	0.0555828	0.0556656	0.0555878	0.0556425	0.055647	0.0555913	0.0556462	0.0556462	0.0555828	0.0556656	0.0555878	0.0556425	0.055647	0	0	0	0	0	0	0	0	-0.0267978	-0.0267978	-0.0267978	-0.0267978	-0.0267978	-0.0267978	-0.0267978	-0.0267978	-0.026811	-0.026811	-0.026811	-0.026811	-0.026811	-0.026811	-0.026811	-0.026811	-0.026811	-0.026811	-0.026811	-0.026811	-0.026811	-0.026811	-0.026811	-0.026811	-0.0268332	-0.0268332	-0.0268332	-0.0268332	-0.0268332	-0.0268332	-0.0268332	-0.0268332	-0.0268332	-0.0268332	-0.0268332	-0.0268332	-0.0268332	-0.0268332	-0.0268332	-0.0268332	-0.0268332	-0.0268332	-0.0268332	-0.0268332	-0.0268332	-0.0268332	-0.0268332	-0.0268332	-0.0268332	-0.0268332	-0.0268332	-0.0268332	-0.0268332	-0.0268332	-0.0268332	-0.0268332	-0.0268332	-0.0268332	-0.0268332	-0.0268332	-0.0268332	-0.0268332	-0.0268332	-0.0268332	-0.0268332	-0.0268332	-0.0268332	-0.0268332	-0.0268332	-0.0268332	-0.0268332	-0.0268332	-0.654277	0.125909	0.0250101	-0.71597	0.152329	-0.998758	-0.24708	-0.0262168	-1.1143	-0.225292	0.0333775	-0.711666	0.276524	-1.00924	-0.297608	-0.0169792	-1.03476	-0.015829	0.0331957	-0.711577	0.267768	-1.00921	-0.297718	-0.0169782	-0.982559	-0.4495	0.0332004	-0.711575	0.264864	-1.00921	-0.297718	-0.0169782	-0.96742	-0.112694	0.0332003	-0.711575	0.263733	-1.00921	-0.297718	-0.0169782	-0.924709	-0.463734	-0.334071	-0.109631	0.0410832	-0.971526	-0.13652	-0.612421	-0.905185	-0.309121	-0.825118	-0.0269003	-0.0267471	-0.769022	-0.0272735	-0.710858	-0.852149	-0.0273357	-0.852594	-0.0268373	-0.0268372	-0.305752	-0.0268377	-0.924928	-0.571583	-0.0268376	-0.464498	-0.0268372	-0.0268372	-0.0665894	-0.0268372	-0.887125	-0.0400233	-0.0268075	-0.0714909	-0.0263952	-0.0270306	-0.0248783	-0.0267518	-0.418943	-0.0264705	-0.0268074	-0.0269053	-0.0263958	-0.0270308	-0.0252476	-0.0267517	-0.650036	-0.0262756	-0.0268074	-0.0268075	-0.0263958	-0.0270308	-0.0252447	-0.0267517	-0.622175	-0.0262764	-0.0268074	-0.0268074	-0.0263958	-0.0270308	-0.0252448	-0.0267517	-0.616223	-0.0262764	-0.0268074	-0.0268074	-0.0263958	-0.0270308	-0.0252448	-0.0267517	-0.621583	-0.0262764	-0.0268074	-0.0226757	-0.0263958	-0.0270308	-0.0252448	-0.0267517	-0.604257	-0.0267731	-0.0268385	-0.0266709	-0.026771	-0.0268972	-0.0267711	-0.0268355	-0.868157	-0.0267733	-0.0268385	-0.0268383	-0.0267713	-0.0268971	-0.0267724	-0.0268356	-0.901665	-0.0267733	-0.0268385	-0.0268385	-0.0267713	-0.0268971	-0.0267724	-0.0268356	-0.627024	-0.0267733	-0.0268385	-0.0268385	-0.0267713	-0.0268971	-0.0267724	-0.0268356	-0.440721	-0.0267733	-0.0268385	-0.0268385	-0.0267713	-0.0268971	-0.0267724	-0.0268356	-0.713834	-0.0267733	-0.0268385	-0.0268385	-0.0267713	-0.0268971	-0.0267724	-0.0268356	-0.159196	-0.0267733	-0.0268385	-0.0268385	-0.0267713	-0.0268971	-0.0267724	-0.0268356	-0.0268838	-0.0267733	-0.0268385	-0.0268385	-0.0267713	-0.0268971	-0.0267724	-0.0268356	-0.0269303	-0.0267733	-0.0268385	-0.0268385	-0.0267713	-0.0268971	-0.0267724	-0.0268356	-0.0268301	-0.0267733	-0.0268385	-0.0268385	-0.0267713	-0.0268971	-0.0267724	-0.0268356	-0.02683	-0.0267733	-0.0268385	-0.0268385	-0.0267713	-0.0268971	-0.0267724	-0.0268356	-0.02683	-0.0267733	-0.0268385	-0.0268385	-0.0267713	-0.0268971	-0.0267724	-0.0268356	-0.02683	-0.0267733	-0.0268385	-0.0268385	-0.0267713	-0.0268971	-0.0267724	-0.0268356	-0.02683	-0.0267733	-0.0268385	-0.0268385	-0.0267713	-0.0268971	-0.0267724	-0.0268356	-0.02683	-0.0267733	-0.0268385	-0.0268385	-0.0267713	-0.0268971	-0.0267724	-0.0268356	-0.02683	-0.0267733	-0.0268385	-0.0268385	-0.0267713	-0.0268971	-0.0267724	-0.0268356	-0.02683	-0.0267733	-0.0268385	-0.0268385	-0.0267713	-0.0268971	-0.0267724	-0.0268356	-0.02683	-0.0267733	-0.0268385	-0.0268385	-0.0267713	-0.0268971	-0.0267724	-0.0268356	-0.02683	-0.0267733	-0.0268385	-0.0268385	-0.0267713	-0.0268971	-0.0267724	-0.0268356	-0.02683	-0.0267733	-0.0268385	-0.0268385	-0.0267713	-0.0268971	-0.0267724	-0.0268356	-0.02683	-0.0267733	-0.0268385	-0.0268385	-0.0267713	-0.0268971	-0.0267724	-0.0268356	-0.02683	-0.0267733	-0.0268385	-0.0268385	-0.0267713	-0.0268971	-0.0267724	-0.0268356	-0.02683	-0.0267733	-0.0268385	-0.0268385	-0.0267713	-0.0268971	-0.0267724	-0.0268356	-0.02683	-0.0267733	-0.0268385	-0.0268385	-0.0267713	-0.0268971	-0.0267724	-0.0268356	-0.02683	-0.0267733	-0.0268385	-0.0268385	-0.0267713	-0.0268971	-0.0267724	-0.0268356	-0.02683	0	0	0	0	0	0	0	0	0.0380796	0.0380796	0.0380796	0.0380796	0.0380796	0.0380796	0.0380796	0.0380796	0.038087	0.038087	0.038087	0.038087	0.038087	0.038087	0.038087	0.038087	0.038087	0.038087	0.038087	0.038087	0.038087	0.038087	0.038087	0.038087	0.0381454	0.0381454	0.0381454	0.0381454	0.0381454	0.0381454	0.0381454	0.0381454	0.0381454	0.0381454	0.0381454	0.0381454	0.0381454	0.0381454	0.0381454	0.0381454	0.0381454	0.0381454	0.0381454	0.0381454	0.0381454	0.0381454	0.0381454	0.0381454	0.0381454	0.0381454	0.0381454	0.0381454	0.0381454	0.0381454	0.0381454	0.0381454	0.0381454	0.0381454	0.0381454	0.0381454	0.0381454	0.0381454	0.0381454	0.0381454	0.0381454	0.0381454	0.0381454	0.0381454	0.0381454	0.0381454	0.0381454	0.0381454	0.858794	0.48171	0.652737	0.807174	0.42385	0.719329	-0.00327769	0.164193	1.16625	0.467295	0.654811	0.798121	0.250809	0.730825	-0.0678688	0.182537	1.18514	0.612262	0.65477	0.798141	0.247663	0.73077	-0.0677741	0.182539	1.19704	0.674352	0.654771	0.798141	0.247001	0.730768	-0.0677739	0.182539	1.20048	0.670432	0.654771	0.798141	0.246744	0.730768	-0.0677739	0.182539	1.16765	0.750913	0.939893	0.135201	0.069	0.706773	0.00187403	1.00269	1.14027	0.407656	1.24124	0.0381893	0.0381397	0.488965	0.0382018	0.885178	1.06824	0.0386711	1.09466	0.0381431	0.0381431	-0.0272488	0.0381435	0.746658	0.703803	0.0381431	0.62695	0.0381431	0.0381431	0.0189658	0.0381431	0.657756	0.0564188	0.0379732	0.0938753	0.0377665	0.0383049	0.0364427	0.0382907	0.741596	0.0373259	0.0379732	0.0379155	0.0377669	0.0383049	0.0364342	0.0382909	0.979919	0.0371423	0.0379732	0.0379731	0.0377669	0.0383049	0.0364318	0.0382909	0.995704	0.0371444	0.0379732	0.0379732	0.0377669	0.0383049	0.0364318	0.0382909	0.998666	0.0371445	0.0379732	0.0379732	0.0377669	0.0383049	0.0364318	0.0382909	0.997264	0.0371445	0.0379732	0.0338042	0.0377669	0.0383049	0.0364318	0.0382909	1.00263	0.0380714	0.0381177	0.038069	0.0380892	0.0381751	0.0381149	0.0381751	0.797067	0.0380717	0.0381177	0.0381176	0.0380892	0.0381751	0.038117	0.0381751	0.741592	0.0380717	0.0381177	0.0381177	0.0380892	0.0381751	0.0381169	0.0381751	1.00314	0.0380717	0.0381177	0.0381177	0.0380892	0.0381751	0.0381169	0.0381751	1.04034	0.0380717	0.0381177	0.0381177	0.0380892	0.0381751	0.0381169	0.0381751	0.798584	0.0380717	0.0381177	0.0381177	0.0380892	0.0381751	0.0381169	0.0381751	0.179351	0.0380717	0.0381177	0.0381177	0.0380892	0.0381751	0.0381169	0.0381751	0.0383072	0.0380717	0.0381177	0.0381177	0.0380892	0.0381751	0.0381169	0.0381751	0.0382858	0.0380717	0.0381177	0.0381177	0.0380892	0.0381751	0.0381169	0.0381751	0.0382	0.0380717	0.0381177	0.0381177	0.0380892	0.0381751	0.0381169	0.0381751	0.0382	0.0380717	0.0381177	0.0381177	0.0380892	0.0381751	0.0381169	0.0381751	0.0382	0.0380717	0.0381177	0.0381177	0.0380892	0.0381751	0.0381169	0.0381751	0.0382	0.0380717	0.0381177	0.0381177	0.0380892	0.0381751	0.0381169	0.0381751	0.0382	0.0380717	0.0381177	0.0381177	0.0380892	0.0381751	0.0381169	0.0381751	0.0382	0.0380717	0.0381177	0.0381177	0.0380892	0.0381751	0.0381169	0.0381751	0.0382	0.0380717	0.0381177	0.0381177	0.0380892	0.0381751	0.0381169	0.0381751	0.0382	0.0380717	0.0381177	0.0381177	0.0380892	0.0381751	0.0381169	0.0381751	0.0382	0.0380717	0.0381177	0.0381177	0.0380892	0.0381751	0.0381169	0.0381751	0.0382	0.0380717	0.0381177	0.0381177	0.0380892	0.0381751	0.0381169	0.0381751	0.0382	0.0380717	0.0381177	0.0381177	0.0380892	0.0381751	0.0381169	0.0381751	0.0382	0.0380717	0.0381177	0.0381177	0.0380892	0.0381751	0.0381169	0.0381751	0.0382	0.0380717	0.0381177	0.0381177	0.0380892	0.0381751	0.0381169	0.0381751	0.0382	0.0380717	0.0381177	0.0381177	0.0380892	0.0381751	0.0381169	0.0381751	0.0382	0.0380717	0.0381177	0.0381177	0.0380892	0.0381751	0.0381169	0.0381751	0.0382	0.0380717	0.0381177	0.0381177	0.0380892	0.0381751	0.0381169	0.0381751	0.0382	0	0	0	0	0	0	0	0	0.0403384	0.0403384	0.0403384	0.0403384	0.0403384	0.0403384	0.0403384	0.0403384	0.0403305	0.0403305	0.0403305	0.0403305	0.0403305	0.0403305	0.0403305	0.0403305	0.0403305	0.0403305	0.0403305	0.0403305	0.0403305	0.0403305	0.0403305	0.0403305	0.0403671	0.0403671	0.0403671	0.0403671	0.0403671	0.0403671	0.0403671	0.0403671	0.0403671	0.0403671	0.0403671	0.0403671	0.0403671	0.0403671	0.0403671	0.0403671	0.0403671	0.0403671	0.0403671	0.0403671	0.0403671	0.0403671	0.0403671	0.0403671	0.0403671	0.0403671	0.0403671	0.0403671	0.0403671	0.0403671	0.0403671	0.0403671	0.0403671	0.0403671	0.0403671	0.0403671	0.0403671	0.0403671	0.0403671	0.0403671	0.0403671	0.0403671	0.0403671	0.0403671	0.0403671	0.0403671	0.0403671	0.0403671	-0.13352	0.585743	0.470325	0.390434	0.636638	1.00652	0.786795	1.33377	0.360001	-0.235778	0.452892	0.403865	0.833624	1.01207	0.609505	1.43721	0.184422	0.308845	0.453264	0.403683	0.853855	1.01212	0.609468	1.43722	0.0776027	-0.186808	0.453255	0.40368	0.859802	1.01212	0.609468	1.43722	0.0466282	0.277257	0.453255	0.40368	0.862116	1.01212	0.609468	1.43722	0.0332393	-0.0436491	0.438165	0.0810823	0.191781	0.937557	0.271624	1.58544	0.05118	0.242869	0.299429	0.0403996	0.0405947	0.792393	0.0410339	1.0558	0.0778004	0.0408446	0.222678	0.0403732	0.0403734	0.569764	0.0403733	0.883065	0.140824	0.0403738	-0.171768	0.0403732	0.0403732	0.119692	0.0403732	0.835517	-0.0254674	0.0406964	-0.0512446	0.0403597	0.0401178	0.0397949	0.0404635	1.49089	0.0399643	0.0406967	0.0407051	0.0403603	0.0401173	0.0384606	0.0404635	1.53189	0.0396244	0.0406967	0.0406965	0.0403603	0.0401173	0.0384533	0.0404635	1.55338	0.039622	0.0406967	0.0406967	0.0403603	0.0401173	0.0384533	0.0404635	1.55338	0.0396219	0.0406967	0.0406967	0.0403603	0.0401173	0.0384533	0.0404635	1.56301	0.0396219	0.0406967	0.0425133	0.0403603	0.0401173	0.0384533	0.0404635	1.53817	0.0404125	0.0404305	0.0404631	0.0403454	0.0403428	0.0403133	0.0403405	0.984962	0.0404125	0.0404302	0.0404302	0.0403451	0.0403429	0.0403122	0.0403405	1.10035	0.0404125	0.0404302	0.0404302	0.0403451	0.0403429	0.0403122	0.0403405	1.63317	0.0404125	0.0404302	0.0404302	0.0403451	0.0403429	0.0403122	0.0403405	1.20638	0.0404125	0.0404302	0.0404302	0.0403451	0.0403429	0.0403122	0.0403405	0.415629	0.0404125	0.0404302	0.0404302	0.0403451	0.0403429	0.0403122	0.0403405	0.0914911	0.0404125	0.0404302	0.0404302	0.0403451	0.0403429	0.0403122	0.0403405	0.040275	0.0404125	0.0404302	0.0404302	0.0403451	0.0403429	0.0403122	0.0403405	0.0402449	0.0404125	0.0404302	0.0404302	0.0403451	0.0403429	0.0403122	0.0403405	0.0403325	0.0404125	0.0404302	0.0404302	0.0403451	0.0403429	0.0403122	0.0403405	0.0403325	0.0404125	0.0404302	0.0404302	0.0403451	0.0403429	0.0403122	0.0403405	0.0403325	0.0404125	0.0404302	0.0404302	0.0403451	0.0403429	0.0403122	0.0403405	0.0403325	0.0404125	0.0404302	0.0404302	0.0403451	0.0403429	0.0403122	0.0403405	0.0403325	0.0404125	0.0404302	0.0404302	0.0403451	0.0403429	0.0403122	0.0403405	0.0403325	0.0404125	0.0404302	0.0404302	0.0403451	0.0403429	0.0403122	0.0403405	0.0403325	0.0404125	0.0404302	0.0404302	0.0403451	0.0403429	0.0403122	0.0403405	0.0403325	0.0404125	0.0404302	0.0404302	0.0403451	0.0403429	0.0403122	0.0403405	0.0403325	0.0404125	0.0404302	0.0404302	0.0403451	0.0403429	0.0403122	0.0403405	0.0403325	0.0404125	0.0404302	0.0404302	0.0403451	0.0403429	0.0403122	0.0403405	0.0403325	0.0404125	0.0404302	0.0404302	0.0403451	0.0403429	0.0403122	0.0403405	0.0403325	0.0404125	0.0404302	0.0404302	0.0403451	0.0403429	0.0403122	0.0403405	0.0403325	0.0404125	0.0404302	0.0404302	0.0403451	0.0403429	0.0403122	0.0403405	0.0403325	0.0404125	0.0404302	0.0404302	0.0403451	0.0403429	0.0403122	0.0403405	0.0403325	0.0404125	0.0404302	0.0404302	0.0403451	0.0403429	0.0403122	0.0403405	0.0403325	0.0404125	0.0404302	0.0404302	0.0403451	0.0403429	0.0403122	0.0403405	0.0403325	0	0	0	0	0	0	0	0	-0.0681529	-0.0681529	-0.0681529	-0.0681529	-0.0681529	-0.0681529	-0.0681529	-0.0681529	-0.0681643	-0.0681643	-0.0681643	-0.0681643	-0.0681643	-0.0681643	-0.0681643	-0.0681643	-0.0681643	-0.0681643	-0.0681643	-0.0681643	-0.0681643	-0.0681643	-0.0681643	-0.0681643	-0.0682715	-0.0682715	-0.0682715	-0.0682715	-0.0682715	-0.0682715	-0.0682715	-0.0682715	-0.0682715	-0.0682715	-0.0682715	-0.0682715	-0.0682715	-0.0682715	-0.0682715	-0.0682715	-0.0682715	-0.0682715	-0.0682715	-0.0682715	-0.0682715	-0.0682715	-0.0682715	-0.0682715	-0.0682715	-0.0682715	-0.0682715	-0.0682715	-0.0682715	-0.0682715	-0.0682715	-0.0682715	-0.0682715	-0.0682715	-0.0682715	-0.0682715	-0.0682715	-0.0682715	-0.0682715	-0.0682715	-0.0682715	-0.0682715	-0.0682715	-0.0682715	-0.0682715	-0.0682715	-0.0682715	-0.0682715	-1.40687	-1.30881	-1.73552	-0.789762	-1.17009	-0.732004	-0.149061	-0.665867	-1.73834	-1.12434	-1.73647	-0.763231	-0.753591	-0.74371	0.020751	-0.730262	-1.74321	-1.60685	-1.73646	-0.763236	-0.750433	-0.743573	0.0206533	-0.730265	-1.74683	-1.2819	-1.73646	-0.763237	-0.750226	-0.743569	0.0206532	-0.730265	-1.74787	-1.61561	-1.73646	-0.763237	-0.750148	-0.743569	0.0206532	-0.730265	-1.70411	-1.39076	-1.893	-0.151941	-0.178002	-0.780037	-0.0385136	-1.51472	-1.64777	-0.471618	-1.94272	-0.0682077	-0.0683079	-0.61561	-0.0684219	-1.10417	-1.51624	-0.0681445	-1.49969	-0.0682682	-0.0682684	-0.0406146	-0.068269	-0.761336	-0.921417	-0.068267	-1.1104	-0.0682684	-0.0682684	-0.0430541	-0.0682684	-0.734609	-0.115246	-0.0679609	-0.221128	-0.0679977	-0.0682828	-0.0659642	-0.0686679	-1.25507	-0.066079	-0.0679608	-0.0679076	-0.0679983	-0.0682822	-0.0641784	-0.0686685	-1.42429	-0.0655036	-0.0679608	-0.0679607	-0.0679983	-0.0682822	-0.0641659	-0.0686685	-1.46464	-0.0655014	-0.0679608	-0.0679608	-0.0679983	-0.0682822	-0.0641659	-0.0686685	-1.47138	-0.0655013	-0.0679608	-0.0679608	-0.0679983	-0.0682822	-0.0641659	-0.0686685	-1.4703	-0.0655013	-0.0679608	-0.0624364	-0.0679983	-0.0682822	-0.0641659	-0.0686685	-1.47706	-0.0681883	-0.0682105	-0.0683856	-0.0682433	-0.0682626	-0.0683004	-0.0683376	-0.888229	-0.0681897	-0.0682105	-0.0682107	-0.0682431	-0.0682629	-0.0683047	-0.0683374	-0.86499	-0.0681897	-0.0682105	-0.0682105	-0.0682431	-0.0682629	-0.0683047	-0.0683374	-1.50005	-0.0681897	-0.0682105	-0.0682105	-0.0682431	-0.0682629	-0.0683047	-0.0683374	-1.49009	-0.0681897	-0.0682105	-0.0682105	-0.0682431	-0.0682629	-0.0683047	-0.0683374	-0.766879	-0.0681897	-0.0682105	-0.0682105	-0.0682431	-0.0682629	-0.0683047	-0.0683374	-0.174704	-0.0681897	-0.0682105	-0.0682105	-0.0682431	-0.0682629	-0.0683047	-0.0683374	-0.067939	-0.0681897	-0.0682105	-0.0682105	-0.0682431	-0.0682629	-0.0683047	-0.0683374	-0.0683618	-0.0681897	-0.0682105	-0.0682105	-0.0682431	-0.0682629	-0.0683047	-0.0683374	-0.068391	-0.0681897	-0.0682105	-0.0682105	-0.0682431	-0.0682629	-0.0683047	-0.0683374	-0.0683914	-0.0681897	-0.0682105	-0.0682105	-0.0682431	-0.0682629	-0.0683047	-0.0683374	-0.0683914	-0.0681897	-0.0682105	-0.0682105	-0.0682431	-0.0682629	-0.0683047	-0.0683374	-0.0683914	-0.0681897	-0.0682105	-0.0682105	-0.0682431	-0.0682629	-0.0683047	-0.0683374	-0.0683914	-0.0681897	-0.0682105	-0.0682105	-0.0682431	-0.0682629	-0.0683047	-0.0683374	-0.0683914	-0.0681897	-0.0682105	-0.0682105	-0.0682431	-0.0682629	-0.0683047	-0.0683374	-0.0683914	-0.0681897	-0.0682105	-0.0682105	-0.0682431	-0.0682629	-0.0683047	-0.0683374	-0.0683914	-0.0681897	-0.0682105	-0.0682105	-0.0682431	-0.0682629	-0.0683047	-0.0683374	-0.0683914	-0.0681897	-0.0682105	-0.0682105	-0.0682431	-0.0682629	-0.0683047	-0.0683374	-0.0683914	-0.0681897	-0.0682105	-0.0682105	-0.0682431	-0.0682629	-0.0683047	-0.0683374	-0.0683914	-0.0681897	-0.0682105	-0.0682105	-0.0682431	-0.0682629	-0.0683047	-0.0683374	-0.0683914	-0.0681897	-0.0682105	-0.0682105	-0.0682431	-0.0682629	-0.0683047	-0.0683374	-0.0683914	-0.0681897	-0.0682105	-0.0682105	-0.0682431	-0.0682629	-0.0683047	-0.0683374	-0.0683914	-0.0681897	-0.0682105	-0.0682105	-0.0682431	-0.0682629	-0.0683047	-0.0683374	-0.0683914	-0.0681897	-0.0682105	-0.0682105	-0.0682431	-0.0682629	-0.0683047	-0.0683374	-0.0683914	-0.0681897	-0.0682105	-0.0682105	-0.0682431	-0.0682629	-0.0683047	-0.0683374	-0.0683914	0	0	0	0	0	0	0	0	-0.0432339	-0.0432339	-0.0432339	-0.0432339	-0.0432339	-0.0432339	-0.0432339	-0.0432339	-0.0432367	-0.0432367	-0.0432367	-0.0432367	-0.0432367	-0.0432367	-0.0432367	-0.0432367	-0.0432367	-0.0432367	-0.0432367	-0.0432367	-0.0432367	-0.0432367	-0.0432367	-0.0432367	-0.0432912	-0.0432912	-0.0432912	-0.0432912	-0.0432912	-0.0432912	-0.0432912	-0.0432912	-0.0432912	-0.0432912	-0.0432912	-0.0432912	-0.0432912	-0.0432912	-0.0432912	-0.0432912	-0.0432912	-0.0432912	-0.0432912	-0.0432912	-0.0432912	-0.0432912	-0.0432912	-0.0432912	-0.0432912	-0.0432912	-0.0432912	-0.0432912	-0.0432912	-0.0432912	-0.0432912	-0.0432912	-0.0432912	-0.0432912	-0.0432912	-0.0432912	-0.0432912	-0.0432912	-0.0432912	-0.0432912	-0.0432912	-0.0432912	-0.0432912	-0.0432912	-0.0432912	-0.0432912	-0.0432912	-0.0432912	-0.421508	-1.08904	-1.3548	0.197697	-1.01479	-0.232462	-0.605557	-1.13726	-0.583905	-0.672722	-1.34236	0.214806	-0.789866	-0.230443	-0.445126	-1.22835	-0.45768	-1.20553	-1.34263	0.21494	-0.802455	-0.230365	-0.44509	-1.22836	-0.379637	-0.54951	-1.34262	0.214942	-0.806791	-0.230363	-0.44509	-1.22836	-0.356998	-1.11267	-1.34262	0.214942	-0.80848	-0.230363	-0.44509	-1.22836	-0.343205	-0.601175	-1.07223	0.00116777	-0.171693	-0.299529	-0.201049	-0.863494	-0.317562	-0.008788	-0.602784	-0.0431314	-0.0434096	-0.409762	-0.0437925	-0.344605	-0.267684	-0.0422742	-0.235237	-0.0432951	-0.0432954	-0.436967	-0.0432956	-0.145487	-0.0933955	-0.0432935	-0.403912	-0.0432953	-0.0432953	-0.0902744	-0.0432953	-0.272648	-0.0555684	-0.0433092	-0.135987	-0.0435584	-0.0429343	-0.0426563	-0.0435778	-0.946149	-0.0414941	-0.0433092	-0.0433953	-0.0435587	-0.0429335	-0.0396009	-0.0435783	-0.77054	-0.0408325	-0.0433092	-0.0433093	-0.0435587	-0.0429335	-0.0395835	-0.0435783	-0.794592	-0.0408237	-0.0433092	-0.0433092	-0.0435587	-0.0429335	-0.0395835	-0.0435783	-0.796118	-0.0408236	-0.0433092	-0.0433092	-0.0435587	-0.0429335	-0.0395835	-0.0435783	-0.802983	-0.0408236	-0.0433092	-0.0433312	-0.0435587	-0.0429335	-0.0395835	-0.0435783	-0.786199	-0.0433237	-0.0432844	-0.0436122	-0.0433436	-0.0432258	-0.043362	-0.0433172	-0.242788	-0.0433254	-0.0432843	-0.0432846	-0.043343	-0.0432262	-0.0433641	-0.043317	-0.384531	-0.0433254	-0.0432843	-0.0432843	-0.043343	-0.0432262	-0.0433641	-0.043317	-0.862373	-0.0433254	-0.0432843	-0.0432843	-0.043343	-0.0432262	-0.0433641	-0.043317	-0.544278	-0.0433254	-0.0432843	-0.0432843	-0.043343	-0.0432262	-0.0433641	-0.043317	0.205277	-0.0433254	-0.0432843	-0.0432843	-0.043343	-0.0432262	-0.0433641	-0.043317	0.0433873	-0.0433254	-0.0432843	-0.0432843	-0.043343	-0.0432262	-0.0433641	-0.043317	-0.0424066	-0.0433254	-0.0432843	-0.0432843	-0.043343	-0.0432262	-0.0433641	-0.043317	-0.0431071	-0.0433254	-0.0432843	-0.0432843	-0.043343	-0.0432262	-0.0433641	-0.043317	-0.0433387	-0.0433254	-0.0432843	-0.0432843	-0.043343	-0.0432262	-0.0433641	-0.043317	-0.043339	-0.0433254	-0.0432843	-0.0432843	-0.043343	-0.0432262	-0.0433641	-0.043317	-0.043339	-0.0433254	-0.0432843	-0.0432843	-0.043343	-0.0432262	-0.0433641	-0.043317	-0.043339	-0.0433254	-0.0432843	-0.0432843	-0.043343	-0.0432262	-0.0433641	-0.043317	-0.043339	-0.0433254	-0.0432843	-0.0432843	-0.043343	-0.0432262	-0.0433641	-0.043317	-0.043339	-0.0433254	-0.0432843	-0.0432843	-0.043343	-0.0432262	-0.0433641	-0.043317	-0.043339	-0.0433254	-0.0432843	-0.0432843	-0.043343	-0.0432262	-0.0433641	-0.043317	-0.043339	-0.0433254	-0.0432843	-0.0432843	-0.043343	-0.0432262	-0.0433641	-0.043317	-0.043339	-0.0433254	-0.0432843	-0.0432843	-0.043343	-0.0432262	-0.0433641	-0.043317	-0.043339	-0.0433254	-0.0432843	-0.0432843	-0.043343	-0.0432262	-0.0433641	-0.043317	-0.043339	-0.0433254	-0.0432843	-0.0432843	-0.043343	-0.0432262	-0.0433641	-0.043317	-0.043339	-0.0433254	-0.0432843	-0.0432843	-0.043343	-0.0432262	-0.0433641	-0.043317	-0.043339	-0.0433254	-0.0432843	-0.0432843	-0.043343	-0.0432262	-0.0433641	-0.043317	-0.043339	-0.0433254	-0.0432843	-0.0432843	-0.043343	-0.0432262	-0.0433641	-0.043317	-0.043339	-0.0433254	-0.0432843	-0.0432843	-0.043343	-0.0432262	-0.0433641	-0.043317	-0.043339	-0.0433254	-0.0432843	-0.0432843	-0.043343	-0.0432262	-0.0433641	-0.043317	-0.043339	0	0	0	0	0	0	0	0	-0.0336148	-0.0336148	-0.0336148	-0.0336148	-0.0336148	-0.0336148	-0.0336148	-0.0336148	-0.0336226	-0.0336226	-0.0336226	-0.0336226	-0.0336226	-0.0336226	-0.0336226	-0.0336226	-0.0336226	-0.0336226	-0.0336226	-0.0336226	-0.0336226	-0.0336226	-0.0336226	-0.0336226	-0.0336498	-0.0336498	-0.0336498	-0.0336498	-0.0336498	-0.0336498	-0.0336498	-0.0336498	-0.0336498	-0.0336498	-0.0336498	-0.0336498	-0.0336498	-0.0336498	-0.0336498	-0.0336498	-0.0336498	-0.0336498	-0.0336498	-0.0336498	-0.0336498	-0.0336498	-0.0336498	-0.0336498	-0.0336498	-0.0336498	-0.0336498	-0.0336498	-0.0336498	-0.0336498	-0.0336498	-0.0336498	-0.0336498	-0.0336498	-0.0336498	-0.0336498	-0.0336498	-0.0336498	-0.0336498	-0.0336498	-0.0336498	-0.0336498	-0.0336498	-0.0336498	-0.0336498	-0.0336498	-0.0336498	-0.0336498	-0.309269	-0.593674	-0.81135	0.225052	-0.540311	-0.433229	-0.734285	-0.94021	-0.576987	-0.502437	-0.792479	0.239026	-0.342245	-0.431001	-0.670274	-1.00361	-0.390913	-0.733539	-0.792888	0.239227	-0.362171	-0.430937	-0.670258	-1.00361	-0.273378	-0.407741	-0.792878	0.23923	-0.368704	-0.430935	-0.670258	-1.00361	-0.23929	-0.678387	-0.792878	0.23923	-0.371248	-0.430935	-0.670258	-1.00361	-0.217225	-0.409191	-0.613255	0.0154436	-0.0782313	-0.488713	-0.282106	-0.529449	-0.196082	0.050747	-0.329584	-0.0335152	-0.033693	-0.598709	-0.0343928	-0.209049	-0.156936	-0.0326692	-0.101824	-0.0336578	-0.033658	-0.642316	-0.0336585	-0.281037	-0.0276353	-0.0336565	-0.311329	-0.033658	-0.033658	-0.118267	-0.033658	-0.437796	-0.0455406	-0.0337521	-0.121551	-0.0338389	-0.0333564	-0.0327723	-0.0337596	-0.647366	-0.0322359	-0.0337521	-0.0339473	-0.0338393	-0.0333558	-0.0301823	-0.0337599	-0.486433	-0.0315963	-0.0337521	-0.0337523	-0.0338393	-0.0333558	-0.0301655	-0.0337599	-0.476863	-0.0315871	-0.0337521	-0.0337521	-0.0338393	-0.0333558	-0.0301654	-0.0337599	-0.471833	-0.0315869	-0.0337521	-0.0337521	-0.0338393	-0.0333558	-0.0301654	-0.0337599	-0.482981	-0.0315869	-0.0337521	-0.0334683	-0.0338393	-0.0333558	-0.0301654	-0.0337599	-0.451286	-0.0336848	-0.0336635	-0.0338844	-0.0336931	-0.0336156	-0.0336944	-0.0336571	-0.292812	-0.0336864	-0.0336634	-0.0336637	-0.0336926	-0.0336158	-0.0336961	-0.033657	-0.487018	-0.0336864	-0.0336634	-0.0336634	-0.0336926	-0.0336158	-0.033696	-0.033657	-0.536963	-0.0336864	-0.0336634	-0.0336634	-0.0336926	-0.0336158	-0.033696	-0.033657	-0.0851157	-0.0336864	-0.0336634	-0.0336634	-0.0336926	-0.0336158	-0.033696	-0.033657	0.229087	-0.0336864	-0.0336634	-0.0336634	-0.0336926	-0.0336158	-0.033696	-0.033657	0.0496075	-0.0336864	-0.0336634	-0.0336634	-0.0336926	-0.0336158	-0.033696	-0.033657	-0.0327322	-0.0336864	-0.0336634	-0.0336634	-0.0336926	-0.0336158	-0.033696	-0.033657	-0.0334546	-0.0336864	-0.0336634	-0.0336634	-0.0336926	-0.0336158	-0.033696	-0.033657	-0.0336569	-0.0336864	-0.0336634	-0.0336634	-0.0336926	-0.0336158	-0.033696	-0.033657	-0.0336572	-0.0336864	-0.0336634	-0.0336634	-0.0336926	-0.0336158	-0.033696	-0.033657	-0.0336572	-0.0336864	-0.0336634	-0.0336634	-0.0336926	-0.0336158	-0.033696	-0.033657	-0.0336572	-0.0336864	-0.0336634	-0.0336634	-0.0336926	-0.0336158	-0.033696	-0.033657	-0.0336572	-0.0336864	-0.0336634	-0.0336634	-0.0336926	-0.0336158	-0.033696	-0.033657	-0.0336572	-0.0336864	-0.0336634	-0.0336634	-0.0336926	-0.0336158	-0.033696	-0.033657	-0.0336572	-0.0336864	-0.0336634	-0.0336634	-0.0336926	-0.0336158	-0.033696	-0.033657	-0.0336572	-0.0336864	-0.0336634	-0.0336634	-0.0336926	-0.0336158	-0.033696	-0.033657	-0.0336572	-0.0336864	-0.0336634	-0.0336634	-0.0336926	-0.0336158	-0.033696	-0.033657	-0.0336572	-0.0336864	-0.0336634	-0.0336634	-0.0336926	-0.0336158	-0.033696	-0.033657	-0.0336572	-0.0336864	-0.0336634	-0.0336634	-0.0336926	-0.0336158	-0.033696	-0.033657	-0.0336572	-0.0336864	-0.0336634	-0.0336634	-0.0336926	-0.0336158	-0.033696	-0.033657	-0.0336572	-0.0336864	-0.0336634	-0.0336634	-0.0336926	-0.0336158	-0.033696	-0.033657	-0.0336572	-0.0336864	-0.0336634	-0.0336634	-0.0336926	-0.0336158	-0.033696	-0.033657	-0.0336572	-0.0336864	-0.0336634	-0.0336634	-0.0336926	-0.0336158	-0.033696	-0.033657	-0.0336572	-0.0336864	-0.0336634	-0.0336634	-0.0336926	-0.0336158	-0.033696	-0.033657	-0.0336572	0	0	0	0	0	0	0	0	0.0617154	0.0617154	0.0617154	0.0617154	0.0617154	0.0617154	0.0617154	0.0617154	0.0617295	0.0617295	0.0617295	0.0617295	0.0617295	0.0617295	0.0617295	0.0617295	0.0617295	0.0617295	0.0617295	0.0617295	0.0617295	0.0617295	0.0617295	0.0617295	0.0617977	0.0617977	0.0617977	0.0617977	0.0617977	0.0617977	0.0617977	0.0617977	0.0617977	0.0617977	0.0617977	0.0617977	0.0617977	0.0617977	0.0617977	0.0617977	0.0617977	0.0617977	0.0617977	0.0617977	0.0617977	0.0617977	0.0617977	0.0617977	0.0617977	0.0617977	0.0617977	0.0617977	0.0617977	0.0617977	0.0617977	0.0617977	0.0617977	0.0617977	0.0617977	0.0617977	0.0617977	0.0617977	0.0617977	0.0617977	0.0617977	0.0617977	0.0617977	0.0617977	0.0617977	0.0617977	0.0617977	0.0617977	0.937104	0.936733	1.29028	0.324797	0.838874	0.968931	0.776431	1.08607	1.43955	0.863493	1.2715	0.303365	0.502099	0.974614	0.671103	1.16336	1.25356	1.18555	1.27191	0.303164	0.521248	0.974505	0.671155	1.16336	1.13587	0.910368	1.2719	0.303161	0.527789	0.974503	0.671155	1.16336	1.10174	1.17082	1.2719	0.303161	0.530336	0.974502	0.671155	1.16336	1.05453	0.960742	1.28844	0.0773245	0.123588	1.01986	0.303001	1.23042	1.0124	0.227702	1.21326	0.0616861	0.0618312	0.985153	0.0626349	0.825864	0.919487	0.0611168	0.875357	0.0618048	0.061805	0.669615	0.0618058	0.823902	0.523615	0.0618035	0.776284	0.061805	0.061805	0.139489	0.061805	0.930935	0.088672	0.0617839	0.196782	0.0617257	0.0616058	0.0596439	0.062006	1.17463	0.0597336	0.0617838	0.0619579	0.0617265	0.0616052	0.056921	0.0620065	1.17223	0.0589266	0.0617838	0.061784	0.0617265	0.0616052	0.0569014	0.0620065	1.17079	0.0589183	0.0617838	0.0617838	0.0617265	0.0616052	0.0569013	0.0620065	1.16712	0.0589182	0.0617838	0.0617838	0.0617265	0.0616052	0.0569013	0.0620065	1.17813	0.0589182	0.0617838	0.0584637	0.0617265	0.0616052	0.0569013	0.0620065	1.1476	0.0617819	0.0617928	0.0619872	0.0618038	0.0617846	0.0618231	0.0618261	0.865312	0.0617838	0.0617927	0.061793	0.0618034	0.0617849	0.0618263	0.061826	1.03461	0.0617838	0.0617927	0.0617927	0.0618034	0.0617849	0.0618263	0.061826	1.23844	0.0617838	0.0617927	0.0617927	0.0618034	0.0617849	0.0618263	0.061826	0.781331	0.0617838	0.0617927	0.0617927	0.0618034	0.0617849	0.0618263	0.061826	0.314135	0.0617838	0.0617927	0.0617927	0.0618034	0.0617849	0.0618263	0.061826	0.0725008	0.0617838	0.0617927	0.0617927	0.0618034	0.0617849	0.0618263	0.061826	0.0609314	0.0617838	0.0617927	0.0617927	0.0618034	0.0617849	0.0618263	0.061826	0.0616904	0.0617838	0.0617927	0.0617927	0.0618034	0.0617849	0.0618263	0.061826	0.0618423	0.0617838	0.0617927	0.0617927	0.0618034	0.0617849	0.0618263	0.061826	0.0618426	0.0617838	0.0617927	0.0617927	0.0618034	0.0617849	0.0618263	0.061826	0.0618426	0.0617838	0.0617927	0.0617927	0.0618034	0.0617849	0.0618263	0.061826	0.0618426	0.0617838	0.0617927	0.0617927	0.0618034	0.0617849	0.0618263	0.061826	0.0618426	0.0617838	0.0617927	0.0617927	0.0618034	0.0617849	0.0618263	0.061826	0.0618426	0.0617838	0.0617927	0.0617927	0.0618034	0.0617849	0.0618263	0.061826	0.0618426	0.0617838	0.0617927	0.0617927	0.0618034	0.0617849	0.0618263	0.061826	0.0618426	0.0617838	0.0617927	0.0617927	0.0618034	0.0617849	0.0618263	0.061826	0.0618426	0.0617838	0.0617927	0.0617927	0.0618034	0.0617849	0.0618263	0.061826	0.0618426	0.0617838	0.0617927	0.0617927	0.0618034	0.0617849	0.0618263	0.061826	0.0618426	0.0617838	0.0617927	0.0617927	0.0618034	0.0617849	0.0618263	0.061826	0.0618426	0.0617838	0.0617927	0.0617927	0.0618034	0.0617849	0.0618263	0.061826	0.0618426	0.0617838	0.0617927	0.0617927	0.0618034	0.0617849	0.0618263	0.061826	0.0618426	0.0617838	0.0617927	0.0617927	0.0618034	0.0617849	0.0618263	0.061826	0.0618426	0.0617838	0.0617927	0.0617927	0.0618034	0.0617849	0.0618263	0.061826	0.0618426	0.0617838	0.0617927	0.0617927	0.0618034	0.0617849	0.0618263	0.061826	0.0618426	0	0	0	0	0	0	0	0	0.0102489	0.0102489	0.0102489	0.0102489	0.0102489	0.0102489	0.0102489	0.0102489	0.0102482	0.0102482	0.0102482	0.0102482	0.0102482	0.0102482	0.0102482	0.0102482	0.0102482	0.0102482	0.0102482	0.0102482	0.0102482	0.0102482	0.0102482	0.0102482	0.010295	0.010295	0.010295	0.010295	0.010295	0.010295	0.010295	0.010295	0.0102951	0.0102951	0.0102951	0.0102951	0.0102951	0.0102951	0.0102951	0.0102951	0.0102951	0.0102951	0.0102951	0.0102951	0.0102951	0.0102951	0.0102951	0.0102951	0.0102951	0.0102951	0.0102951	0.0102951	0.0102951	0.0102951	0.0102951	0.0102951	0.0102951	0.0102951	0.0102951	0.0102951	0.0102951	0.0102951	0.0102951	0.0102951	0.0102951	0.0102951	0.0102951	0.0102951	0.0102951	0.0102951	0.0102951	0.0102951	0.524041	0.858976	1.12601	-0.17216	0.759767	-0.766688	-0.473153	-0.0975319	0.149421	0.719919	1.14265	-0.192946	0.488822	-0.769118	-0.577684	-0.0841139	0.308744	1.05733	1.1423	-0.192773	0.468938	-0.769209	-0.577693	-0.0841118	0.410025	0.626471	1.1423	-0.192771	0.463299	-0.769212	-0.577693	-0.0841118	0.439387	0.992358	1.1423	-0.192771	0.461105	-0.769212	-0.577693	-0.0841118	0.451292	0.642677	0.949052	-0.0120025	0.0955276	-0.682234	-0.222495	-0.0365797	0.420039	-0.00515957	0.615873	0.0101824	0.0103104	-0.577965	0.00969223	-0.215219	0.358976	0.00963161	0.294083	0.0102858	0.0102859	-0.519744	0.0102859	-0.61643	0.138348	0.0102844	0.481275	0.010286	0.010286	-0.0831333	0.010286	-0.596936	0.0593157	0.00994112	0.116823	0.0104696	0.0102436	0.0105768	0.0106316	-0.0348653	0.00918983	0.00994101	0.00979127	0.0104692	0.0102432	0.0095747	0.0106322	-0.11711	0.00910309	0.00994101	0.00994096	0.0104692	0.0102432	0.00957177	0.0106322	-0.0678116	0.00910235	0.00994101	0.00994101	0.0104692	0.0102432	0.00957175	0.0106322	-0.0567317	0.00910233	0.00994101	0.00994101	0.0104692	0.0102432	0.00957175	0.0106322	-0.0670891	0.00910233	0.00994101	0.0087352	0.0104692	0.0102432	0.00957175	0.0106322	-0.0338437	0.0102648	0.0102171	0.010476	0.0103348	0.0102419	0.0103915	0.010354	-0.50622	0.0102656	0.0102172	0.0102175	0.0103345	0.0102421	0.0103939	0.0103538	-0.615182	0.0102656	0.0102172	0.0102172	0.0103345	0.0102421	0.0103939	0.0103538	-0.080396	0.0102656	0.0102172	0.0102172	0.0103345	0.0102421	0.0103939	0.0103538	0.283478	0.0102656	0.0102172	0.0102172	0.0103345	0.0102421	0.0103939	0.0103538	-0.197438	0.0102656	0.0102172	0.0102172	0.0103345	0.0102421	0.0103939	0.0103538	-0.0408246	0.0102656	0.0102172	0.0102172	0.0103345	0.0102421	0.0103939	0.0103538	0.0100996	0.0102656	0.0102172	0.0102172	0.0103345	0.0102421	0.0103939	0.0103538	0.0103397	0.0102656	0.0102172	0.0102172	0.0103345	0.0102421	0.0103939	0.0103538	0.0104037	0.0102656	0.0102172	0.0102172	0.0103345	0.0102421	0.0103939	0.0103538	0.010404	0.0102656	0.0102172	0.0102172	0.0103345	0.0102421	0.0103939	0.0103538	0.010404	0.0102656	0.0102172	0.0102172	0.0103345	0.0102421	0.0103939	0.0103538	0.010404	0.0102656	0.0102172	0.0102172	0.0103345	0.0102421	0.0103939	0.0103538	0.010404	0.0102656	0.0102172	0.0102172	0.0103345	0.0102421	0.0103939	0.0103538	0.010404	0.0102656	0.0102172	0.0102172	0.0103345	0.0102421	0.0103939	0.0103538	0.010404	0.0102656	0.0102172	0.0102172	0.0103345	0.0102421	0.0103939	0.0103538	0.010404	0.0102656	0.0102172	0.0102172	0.0103345	0.0102421	0.0103939	0.0103538	0.010404	0.0102656	0.0102172	0.0102172	0.0103345	0.0102421	0.0103939	0.0103538	0.010404	0.0102656	0.0102172	0.0102172	0.0103345	0.0102421	0.0103939	0.0103538	0.010404	0.0102656	0.0102172	0.0102172	0.0103345	0.0102421	0.0103939	0.0103538	0.010404	0.0102656	0.0102172	0.0102172	0.0103345	0.0102421	0.0103939	0.0103538	0.010404	0.0102656	0.0102172	0.0102172	0.0103345	0.0102421	0.0103939	0.0103538	0.010404	0.0102656	0.0102172	0.0102172	0.0103345	0.0102421	0.0103939	0.0103538	0.010404	0.0102656	0.0102172	0.0102172	0.0103345	0.0102421	0.0103939	0.0103538	0.010404	0.0102656	0.0102172	0.0102172	0.0103345	0.0102421	0.0103939	0.0103538	0.010404	0	0	0	0	0	0	0	0	0.00298279	0.00298279	0.00298279	0.00298279	0.00298279	0.00298279	0.00298279	0.00298279	0.00299601	0.00299601	0.00299601	0.00299601	0.00299601	0.00299601	0.00299601	0.00299601	0.00299603	0.00299603	0.00299603	0.00299603	0.00299603	0.00299603	0.00299603	0.00299603	0.0029965	0.0029965	0.0029965	0.0029965	0.0029965	0.0029965	0.0029965	0.0029965	0.00299651	0.00299651	0.00299651	0.00299651	0.00299651	0.00299651	0.00299651	0.00299651	0.00299651	0.00299651	0.00299651	0.00299651	0.00299651	0.00299651	0.00299651	0.00299651	0.00299651	0.00299651	0.00299651	0.00299651	0.00299651	0.00299651	0.00299651	0.00299651	0.00299651	0.00299651	0.00299651	0.00299651	0.00299651	0.00299651	0.00299651	0.00299651	0.00299651	0.00299651	0.00299651	0.00299651	0.00299651	0.00299651	0.00299651	0.00299651	0.495003	-0.185504	-0.00711873	0.0879499	-0.241771	0.116996	-0.0544978	-0.387623	0.554666	0.39167	-0.00820079	0.0744669	-0.468277	0.118705	0.0436583	-0.426406	0.547428	0.0734986	-0.00817412	0.0744536	-0.468118	0.11864	0.0437278	-0.426408	0.539732	0.449942	-0.00817481	0.0744534	-0.467694	0.118638	0.0437278	-0.426408	0.537498	0.121774	-0.00817478	0.0744534	-0.467528	0.118638	0.0437278	-0.426408	0.515993	0.382934	0.129393	0.00827481	-0.0964716	0.156308	0.0161368	-0.35153	0.490266	0.0135793	0.361704	0.00297169	0.00284789	0.16387	0.0031051	-0.125532	0.437559	0.00269653	0.345235	0.00299791	0.00299783	0.0595806	0.00299831	0.0960914	0.223314	0.00299737	0.419926	0.00299799	0.00299799	0.00842642	0.00299799	0.150743	0.0475436	0.0028449	0.100461	0.00283801	0.0031345	0.00203312	0.00293869	-0.363034	0.00258437	0.00284466	0.00295113	0.00283811	0.00313463	0.00210786	0.00293869	-0.317872	0.00246341	0.00284466	0.0028449	0.00283811	0.00313463	0.00210494	0.00293869	-0.346254	0.00246222	0.00284466	0.00284466	0.00283811	0.00313463	0.00210496	0.00293869	-0.350858	0.00246221	0.00284466	0.00284466	0.00283811	0.00313463	0.00210496	0.00293869	-0.349662	0.00246221	0.00284466	-0.000272352	0.00283811	0.00313463	0.00210496	0.00293869	-0.355459	0.00295351	0.00297064	0.00293741	0.00298986	0.00303091	0.0030069	0.0030137	0.0177274	0.00295417	0.00297079	0.00297077	0.00298999	0.00303089	0.00300864	0.00301372	0.0355113	0.00295417	0.00297079	0.00297079	0.00298999	0.00303089	0.00300865	0.00301372	-0.366564	0.00295417	0.00297079	0.00297079	0.00298999	0.00303089	0.00300865	0.00301372	-0.380408	0.00295417	0.00297079	0.00297079	0.00298999	0.00303089	0.00300865	0.00301372	0.0725496	0.00295417	0.00297079	0.00297079	0.00298999	0.00303089	0.00300865	0.00301372	0.01726	0.00295417	0.00297079	0.00297079	0.00298999	0.00303089	0.00300865	0.00301372	0.00278376	0.00295417	0.00297079	0.00297079	0.00298999	0.00303089	0.00300865	0.00301372	0.00304803	0.00295417	0.00297079	0.00297079	0.00298999	0.00303089	0.00300865	0.00301372	0.00301486	0.00295417	0.00297079	0.00297079	0.00298999	0.00303089	0.00300865	0.00301372	0.00301492	0.00295417	0.00297079	0.00297079	0.00298999	0.00303089	0.00300865	0.00301372	0.00301492	0.00295417	0.00297079	0.00297079	0.00298999	0.00303089	0.00300865	0.00301372	0.00301492	0.00295417	0.00297079	0.00297079	0.00298999	0.00303089	0.00300865	0.00301372	0.00301492	0.00295417	0.00297079	0.00297079	0.00298999	0.00303089	0.00300865	0.00301372	0.00301492	0.00295417	0.00297079	0.00297079	0.00298999	0.00303089	0.00300865	0.00301372	0.00301492	0.00295417	0.00297079	0.00297079	0.00298999	0.00303089	0.00300865	0.00301372	0.00301492	0.00295417	0.00297079	0.00297079	0.00298999	0.00303089	0.00300865	0.00301372	0.00301492	0.00295417	0.00297079	0.00297079	0.00298999	0.00303089	0.00300865	0.00301372	0.00301492	0.00295417	0.00297079	0.00297079	0.00298999	0.00303089	0.00300865	0.00301372	0.00301492	0.00295417	0.00297079	0.00297079	0.00298999	0.00303089	0.00300865	0.00301372	0.00301492	0.00295417	0.00297079	0.00297079	0.00298999	0.00303089	0.00300865	0.00301372	0.00301492	0.00295417	0.00297079	0.00297079	0.00298999	0.00303089	0.00300865	0.00301372	0.00301492	0.00295417	0.00297079	0.00297079	0.00298999	0.00303089	0.00300865	0.00301372	0.00301492	0.00295417	0.00297079	0.00297079	0.00298999	0.00303089	0.00300865	0.00301372	0.00301492	0.00295417	0.00297079	0.00297079	0.00298999	0.00303089	0.00300865	0.00301372	0.00301492	0	0	0	0	0	0	0	0	-0.0237339	-0.0237339	-0.0237339	-0.0237339	-0.0237339	-0.0237339	-0.0237339	-0.0237339	-0.023741	-0.023741	-0.023741	-0.023741	-0.023741	-0.023741	-0.023741	-0.023741	-0.023741	-0.023741	-0.023741	-0.023741	-0.023741	-0.023741	-0.023741	-0.023741	-0.0237799	-0.0237799	-0.0237799	-0.0237799	-0.0237799	-0.0237799	-0.0237799	-0.0237799	-0.0237799	-0.0237799	-0.0237799	-0.0237799	-0.0237799	-0.0237799	-0.0237799	-0.0237799	-0.0237799	-0.0237799	-0.0237799	-0.0237799	-0.0237799	-0.0237799	-0.0237799	-0.0237799	-0.0237799	-0.0237799	-0.0237799	-0.0237799	-0.0237799	-0.0237799	-0.0237799	-0.0237799	-0.0237799	-0.0237799	-0.0237799	-0.0237799	-0.0237799	-0.0237799	-0.0237799	-0.0237799	-0.0237799	-0.0237799	-0.0237799	-0.0237799	-0.0237799	-0.0237799	-0.0237799	-0.0237799	-0.550387	-0.773648	-1.09576	0.290558	-0.672863	0.225533	-0.152591	-0.39455	-0.479058	-0.792502	-1.09363	0.314116	-0.347616	0.228941	-0.0843296	-0.42889	-0.456335	-1.03332	-1.09368	0.314141	-0.34832	0.229046	-0.0843247	-0.428891	-0.441527	-0.675964	-1.09368	0.314142	-0.349137	0.229049	-0.0843247	-0.428891	-0.437225	-0.968915	-1.09368	0.314142	-0.349456	0.229049	-0.0843247	-0.428891	-0.428136	-0.661237	-0.880524	0.0269236	-0.0716286	0.130139	-0.0442379	-0.111938	-0.392458	0.0684424	-0.545352	-0.0236207	-0.0237759	-0.0208034	-0.0238994	0.11671	-0.325144	-0.0226616	-0.225987	-0.0237799	-0.0237801	-0.102043	-0.0237804	0.237471	-0.0926737	-0.0237781	-0.5279	-0.0237801	-0.0237801	-0.0232835	-0.0237801	0.107602	-0.0702435	-0.0236083	-0.161169	-0.0239909	-0.0235933	-0.0233132	-0.0240164	-0.206023	-0.0222329	-0.0236082	-0.0236724	-0.0239909	-0.0235927	-0.0211669	-0.0240169	-0.0493711	-0.0217774	-0.0236082	-0.0236084	-0.0239909	-0.0235927	-0.0211544	-0.0240169	-0.0635757	-0.0217708	-0.0236082	-0.0236082	-0.0239909	-0.0235927	-0.0211543	-0.0240169	-0.0655492	-0.0217707	-0.0236082	-0.0236082	-0.0239909	-0.0235927	-0.0211543	-0.0240169	-0.0666604	-0.0217707	-0.0236082	-0.0222756	-0.0239909	-0.0235927	-0.0211543	-0.0240169	-0.0649712	-0.0237787	-0.0237378	-0.0240208	-0.0238332	-0.0237341	-0.0238697	-0.023821	0.190971	-0.0237803	-0.0237379	-0.0237382	-0.0238328	-0.0237344	-0.0238724	-0.0238209	0.127282	-0.0237803	-0.0237379	-0.0237379	-0.0238328	-0.0237344	-0.0238724	-0.0238209	-0.086531	-0.0237803	-0.0237379	-0.0237379	-0.0238328	-0.0237344	-0.0238724	-0.0238209	-0.0195712	-0.0237803	-0.0237379	-0.0237379	-0.0238328	-0.0237344	-0.0238724	-0.0238209	0.311285	-0.0237803	-0.0237379	-0.0237379	-0.0238328	-0.0237344	-0.0238724	-0.0238209	0.0664518	-0.0237803	-0.0237379	-0.0237379	-0.0238328	-0.0237344	-0.0238724	-0.0238209	-0.0230341	-0.0237803	-0.0237379	-0.0237379	-0.0238328	-0.0237344	-0.0238724	-0.0238209	-0.0236883	-0.0237803	-0.0237379	-0.0237379	-0.0238328	-0.0237344	-0.0238724	-0.0238209	-0.0238482	-0.0237803	-0.0237379	-0.0237379	-0.0238328	-0.0237344	-0.0238724	-0.0238209	-0.0238486	-0.0237803	-0.0237379	-0.0237379	-0.0238328	-0.0237344	-0.0238724	-0.0238209	-0.0238486	-0.0237803	-0.0237379	-0.0237379	-0.0238328	-0.0237344	-0.0238724	-0.0238209	-0.0238486	-0.0237803	-0.0237379	-0.0237379	-0.0238328	-0.0237344	-0.0238724	-0.0238209	-0.0238486	-0.0237803	-0.0237379	-0.0237379	-0.0238328	-0.0237344	-0.0238724	-0.0238209	-0.0238486	-0.0237803	-0.0237379	-0.0237379	-0.0238328	-0.0237344	-0.0238724	-0.0238209	-0.0238486	-0.0237803	-0.0237379	-0.0237379	-0.0238328	-0.0237344	-0.0238724	-0.0238209	-0.0238486	-0.0237803	-0.0237379	-0.0237379	-0.0238328	-0.0237344	-0.0238724	-0.0238209	-0.0238486	-0.0237803	-0.0237379	-0.0237379	-0.0238328	-0.0237344	-0.0238724	-0.0238209	-0.0238486	-0.0237803	-0.0237379	-0.0237379	-0.0238328	-0.0237344	-0.0238724	-0.0238209	-0.0238486	-0.0237803	-0.0237379	-0.0237379	-0.0238328	-0.0237344	-0.0238724	-0.0238209	-0.0238486	-0.0237803	-0.0237379	-0.0237379	-0.0238328	-0.0237344	-0.0238724	-0.0238209	-0.0238486	-0.0237803	-0.0237379	-0.0237379	-0.0238328	-0.0237344	-0.0238724	-0.0238209	-0.0238486	-0.0237803	-0.0237379	-0.0237379	-0.0238328	-0.0237344	-0.0238724	-0.0238209	-0.0238486	-0.0237803	-0.0237379	-0.0237379	-0.0238328	-0.0237344	-0.0238724	-0.0238209	-0.0238486	-0.0237803	-0.0237379	-0.0237379	-0.0238328	-0.0237344	-0.0238724	-0.0238209	-0.0238486	0	0	0	0	0	0	0	0	0.00680102	0.00680102	0.00680102	0.00680102	0.00680102	0.00680102	0.00680102	0.00680102	0.00679042	0.00679042	0.00679042	0.00679042	0.00679042	0.00679042	0.00679042	0.00679042	0.0067904	0.0067904	0.0067904	0.0067904	0.0067904	0.0067904	0.0067904	0.0067904	0.00682019	0.00682019	0.00682019	0.00682019	0.00682019	0.00682019	0.00682019	0.00682019	0.0068202	0.0068202	0.0068202	0.0068202	0.0068202	0.0068202	0.0068202	0.0068202	0.0068202	0.0068202	0.0068202	0.0068202	0.0068202	0.0068202	0.0068202	0.0068202	0.0068202	0.0068202	0.0068202	0.0068202	0.0068202	0.0068202	0.0068202	0.0068202	0.0068202	0.0068202	0.0068202	0.0068202	0.0068202	0.0068202	0.0068202	0.0068202	0.0068202	0.0068202	0.0068202	0.0068202	0.0068202	0.0068202	0.0068202	0.0068202	0.0930314	0.0736515	-0.11842	0.897941	0.120096	0.336291	-0.478182	-0.221948	0.16867	-0.36649	-0.102484	0.914333	0.338034	0.347907	-0.566495	-0.220805	0.321766	-0.16089	-0.10283	0.914503	0.321406	0.347971	-0.566452	-0.220803	0.421133	-0.133613	-0.102821	0.914505	0.315885	0.347973	-0.566452	-0.220803	0.44995	-0.0972777	-0.102821	0.914505	0.313736	0.347973	-0.566452	-0.220803	0.453252	-0.00287592	0.21244	0.136907	0.0809308	0.236677	-0.209207	0.87248	0.469519	0.422816	0.555801	0.00700222	0.00691121	-0.0782171	0.00626208	0.82803	0.483839	0.0084345	0.64154	0.00681142	0.0068113	-0.525704	0.00681093	0.484154	0.446365	0.00681307	-0.0617024	0.00681119	0.00681119	-0.0726791	0.00681119	0.224791	-0.0296589	0.00674637	-0.106092	0.00642733	0.00708715	0.0066838	0.00688981	0.537507	0.00761878	0.00674652	0.00645959	0.00642735	0.00708755	0.00874401	0.0068897	0.862911	0.00805825	0.00674652	0.00674615	0.00642736	0.00708755	0.0087578	0.0068897	0.905556	0.00806869	0.00674652	0.00674652	0.00642736	0.00708755	0.00875786	0.0068897	0.91525	0.00806886	0.00674652	0.00674652	0.00642736	0.00708755	0.00875786	0.0068897	0.905228	0.00806886	0.00674652	0.00583183	0.00642736	0.00708755	0.00875786	0.0068897	0.936778	0.00676266	0.00681401	0.00659554	0.00673348	0.00685088	0.00673601	0.0068216	0.58142	0.00676101	0.00681395	0.00681366	0.00673382	0.00685066	0.00673497	0.00682162	0.371744	0.00676099	0.00681395	0.00681395	0.00673382	0.00685066	0.00673497	0.00682162	0.885127	0.00676099	0.00681395	0.00681395	0.00673382	0.00685066	0.00673497	0.00682162	1.24766	0.00676099	0.00681395	0.00681395	0.00673382	0.00685066	0.00673497	0.00682162	0.909193	0.00676099	0.00681395	0.00681395	0.00673382	0.00685066	0.00673497	0.00682162	0.201512	0.00676099	0.00681395	0.00681395	0.00673382	0.00685066	0.00673497	0.00682162	0.00790481	0.00676099	0.00681395	0.00681395	0.00673382	0.00685066	0.00673497	0.00682162	0.00705824	0.00676099	0.00681395	0.00681395	0.00673382	0.00685066	0.00673497	0.00682162	0.0068394	0.00676099	0.00681395	0.00681395	0.00673382	0.00685066	0.00673497	0.00682162	0.00683916	0.00676099	0.00681395	0.00681395	0.00673382	0.00685066	0.00673497	0.00682162	0.00683916	0.00676099	0.00681395	0.00681395	0.00673382	0.00685066	0.00673497	0.00682162	0.00683916	0.00676099	0.00681395	0.00681395	0.00673382	0.00685066	0.00673497	0.00682162	0.00683916	0.00676099	0.00681395	0.00681395	0.00673382	0.00685066	0.00673497	0.00682162	0.00683916	0.00676099	0.00681395	0.00681395	0.00673382	0.00685066	0.00673497	0.00682162	0.00683916	0.00676099	0.00681395	0.00681395	0.00673382	0.00685066	0.00673497	0.00682162	0.00683916	0.00676099	0.00681395	0.00681395	0.00673382	0.00685066	0.00673497	0.00682162	0.00683916	0.00676099	0.00681395	0.00681395	0.00673382	0.00685066	0.00673497	0.00682162	0.00683916	0.00676099	0.00681395	0.00681395	0.00673382	0.00685066	0.00673497	0.00682162	0.00683916	0.00676099	0.00681395	0.00681395	0.00673382	0.00685066	0.00673497	0.00682162	0.00683916	0.00676099	0.00681395	0.00681395	0.00673382	0.00685066	0.00673497	0.00682162	0.00683916	0.00676099	0.00681395	0.00681395	0.00673382	0.00685066	0.00673497	0.00682162	0.00683916	0.00676099	0.00681395	0.00681395	0.00673382	0.00685066	0.00673497	0.00682162	0.00683916	0.00676099	0.00681395	0.00681395	0.00673382	0.00685066	0.00673497	0.00682162	0.00683916	0.00676099	0.00681395	0.00681395	0.00673382	0.00685066	0.00673497	0.00682162	0.00683916	0	0	0	0	0	0	0	0	0.0201438	0.0201438	0.0201438	0.0201438	0.0201438	0.0201438	0.0201438	0.0201438	0.0201277	0.0201277	0.0201277	0.0201277	0.0201277	0.0201277	0.0201277	0.0201277	0.0201277	0.0201277	0.0201277	0.0201277	0.0201277	0.0201277	0.0201277	0.0201277	0.0201746	0.0201746	0.0201746	0.0201746	0.0201746	0.0201746	0.0201746	0.0201746	0.0201746	0.0201746	0.0201746	0.0201746	0.0201746	0.0201746	0.0201746	0.0201746	0.0201746	0.0201746	0.0201746	0.0201746	0.0201746	0.0201746	0.0201746	0.0201746	0.0201746	0.0201746	0.0201746	0.0201746	0.0201746	0.0201746	0.0201746	0.0201746	0.0201746	0.0201746	0.0201746	0.0201746	0.0201746	0.0201746	0.0201746	0.0201746	0.0201746	0.0201746	0.0201746	0.0201746	0.0201746	0.0201746	0.0201746	0.0201746	-0.067193	0.691268	0.55645	0.48933	0.725498	0.158015	-0.132273	0.531089	-0.0372319	-0.207574	0.565922	0.501915	0.927987	0.164117	-0.337655	0.595164	0.048921	0.404792	0.565716	0.502017	0.91836	0.164169	-0.337688	0.595168	0.108182	-0.138429	0.565721	0.502018	0.915069	0.16417	-0.337688	0.595168	0.125367	0.373967	0.565721	0.502018	0.913788	0.164171	-0.337688	0.595168	0.139227	0.0244425	0.571141	0.0907468	0.202066	0.0932279	-0.112013	1.19674	0.156032	0.297069	0.438788	0.0202503	0.0203919	-0.0853317	0.0198149	0.789176	0.178132	0.0210916	0.337595	0.0201677	0.0201678	-0.316076	0.0201672	0.263795	0.212982	0.0201685	-0.136552	0.0201675	0.0201675	-0.0339313	0.0201675	0.0883235	-0.0275242	0.0201956	-0.0833968	0.0201249	0.0201288	0.0205559	0.0204117	0.995233	0.020242	0.0201958	0.0199289	0.0201249	0.0201286	0.0207244	0.0204118	1.12188	0.0203861	0.0201958	0.0201954	0.0201249	0.0201286	0.0207296	0.0204118	1.18738	0.0203911	0.0201958	0.0201958	0.0201249	0.0201286	0.0207296	0.0204118	1.19946	0.0203911	0.0201958	0.0201958	0.0201249	0.0201286	0.0207296	0.0204118	1.19279	0.0203911	0.0201958	0.021625	0.0201249	0.0201286	0.0207296	0.0204118	1.21711	0.0201725	0.0201771	0.020196	0.0201412	0.0201416	0.0201442	0.0201798	0.438532	0.0201716	0.0201769	0.0201769	0.0201411	0.0201416	0.0201433	0.0201798	0.315773	0.0201716	0.0201769	0.0201769	0.0201411	0.0201416	0.0201433	0.0201798	1.21109	0.0201716	0.0201769	0.0201769	0.0201411	0.0201416	0.0201433	0.0201798	1.40403	0.0201716	0.0201769	0.0201769	0.0201411	0.0201416	0.0201433	0.0201798	0.50264	0.0201716	0.0201769	0.0201769	0.0201411	0.0201416	0.0201433	0.0201798	0.111692	0.0201716	0.0201769	0.0201769	0.0201411	0.0201416	0.0201433	0.0201798	0.0207519	0.0201716	0.0201769	0.0201769	0.0201411	0.0201416	0.0201433	0.0201798	0.0202452	0.0201716	0.0201769	0.0201769	0.0201411	0.0201416	0.0201433	0.0201798	0.0202056	0.0201716	0.0201769	0.0201769	0.0201411	0.0201416	0.0201433	0.0201798	0.0202055	0.0201716	0.0201769	0.0201769	0.0201411	0.0201416	0.0201433	0.0201798	0.0202055	0.0201716	0.0201769	0.0201769	0.0201411	0.0201416	0.0201433	0.0201798	0.0202055	0.0201716	0.0201769	0.0201769	0.0201411	0.0201416	0.0201433	0.0201798	0.0202055	0.0201716	0.0201769	0.0201769	0.0201411	0.0201416	0.0201433	0.0201798	0.0202055	0.0201716	0.0201769	0.0201769	0.0201411	0.0201416	0.0201433	0.0201798	0.0202055	0.0201716	0.0201769	0.0201769	0.0201411	0.0201416	0.0201433	0.0201798	0.0202055	0.0201716	0.0201769	0.0201769	0.0201411	0.0201416	0.0201433	0.0201798	0.0202055	0.0201716	0.0201769	0.0201769	0.0201411	0.0201416	0.0201433	0.0201798	0.0202055	0.0201716	0.0201769	0.0201769	0.0201411	0.0201416	0.0201433	0.0201798	0.0202055	0.0201716	0.0201769	0.0201769	0.0201411	0.0201416	0.0201433	0.0201798	0.0202055	0.0201716	0.0201769	0.0201769	0.0201411	0.0201416	0.0201433	0.0201798	0.0202055	0.0201716	0.0201769	0.0201769	0.0201411	0.0201416	0.0201433	0.0201798	0.0202055	0.0201716	0.0201769	0.0201769	0.0201411	0.0201416	0.0201433	0.0201798	0.0202055	0.0201716	0.0201769	0.0201769	0.0201411	0.0201416	0.0201433	0.0201798	0.0202055	0.0201716	0.0201769	0.0201769	0.0201411	0.0201416	0.0201433	0.0201798	0.0202055	0	0	0	0	0	0	0	0	0.00852182	0.00852182	0.00852182	0.00852182	0.00852182	0.00852182	0.00852182	0.00852182	0.00849715	0.00849715	0.00849715	0.00849715	0.00849715	0.00849715	0.00849715	0.00849715	0.0084971	0.0084971	0.0084971	0.0084971	0.0084971	0.0084971	0.0084971	0.0084971	0.00851673	0.00851673	0.00851673	0.00851673	0.00851673	0.00851673	0.00851673	0.00851673	0.00851672	0.00851672	0.00851672	0.00851672	0.00851672	0.00851672	0.00851672	0.00851672	0.00851672	0.00851672	0.00851672	0.00851672	0.00851672	0.00851672	0.00851672	0.00851672	0.00851672	0.00851672	0.00851672	0.00851672	0.00851672	0.00851672	0.00851672	0.00851672	0.00851672	0.00851672	0.00851672	0.00851672	0.00851672	0.00851672	0.00851672	0.00851672	0.00851672	0.00851672	0.00851672	0.00851672	0.00851672	0.00851672	0.00851672	0.00851672	-0.69832	0.426544	0.0690547	0.327099	0.537631	0.230059	0.0943441	0.795192	-0.623538	-0.760545	0.0721846	0.356046	0.993357	0.233616	-0.121297	0.876002	-0.599937	-0.10055	0.0721107	0.356082	0.991997	0.233746	-0.121387	0.876007	-0.578584	-0.738086	0.0721126	0.356083	0.990819	0.233749	-0.121387	0.876007	-0.572386	-0.150697	0.0721125	0.356083	0.990359	0.233749	-0.121387	0.876007	-0.544443	-0.557176	0.000433505	0.0623461	0.214165	0.11766	-0.0329617	1.23382	-0.497103	0.207067	-0.222771	0.00863204	0.008818	-0.0535453	0.00832233	0.767847	-0.410113	0.00969519	-0.181766	0.00851299	0.0085131	-0.138466	0.00851226	0.28406	-0.105534	0.00851457	-0.66241	0.00851278	0.00851278	-0.00894696	0.00851278	0.0940654	-0.0854099	0.00878804	-0.196645	0.00858208	0.00836482	0.00966766	0.00864528	1.09554	0.00931785	0.00878851	0.00853121	0.00858209	0.00836469	0.0100409	0.00864523	1.17031	0.0095741	0.00878851	0.00878798	0.0085821	0.00836469	0.0100486	0.00864523	1.23159	0.00957923	0.00878851	0.00878851	0.0085821	0.00836469	0.0100486	0.00864523	1.2417	0.00957929	0.00878851	0.00878851	0.0085821	0.00836469	0.0100486	0.00864523	1.23867	0.00957929	0.00878851	0.0132788	0.0085821	0.00836469	0.0100486	0.00864523	1.25243	0.00856647	0.00856755	0.00853418	0.00848632	0.00847491	0.00845459	0.00848572	0.456324	0.00856487	0.00856722	0.00856715	0.00848619	0.00847487	0.00845145	0.00848571	0.380082	0.00856487	0.00856722	0.00856722	0.00848619	0.00847487	0.00845144	0.00848571	1.27241	0.00856487	0.00856722	0.00856722	0.00848619	0.00847487	0.00845144	0.00848571	1.32106	0.00856487	0.00856722	0.00856722	0.00848619	0.00847487	0.00845144	0.00848571	0.359756	0.00856487	0.00856722	0.00856722	0.00848619	0.00847487	0.00845144	0.00848571	0.0778859	0.00856487	0.00856722	0.00856722	0.00848619	0.00847487	0.00845144	0.00848571	0.00921702	0.00856487	0.00856722	0.00856722	0.00848619	0.00847487	0.00845144	0.00848571	0.00850583	0.00856487	0.00856722	0.00856722	0.00848619	0.00847487	0.00845144	0.00848571	0.00848844	0.00856487	0.00856722	0.00856722	0.00848619	0.00847487	0.00845144	0.00848571	0.00848825	0.00856487	0.00856722	0.00856722	0.00848619	0.00847487	0.00845144	0.00848571	0.00848825	0.00856487	0.00856722	0.00856722	0.00848619	0.00847487	0.00845144	0.00848571	0.00848825	0.00856487	0.00856722	0.00856722	0.00848619	0.00847487	0.00845144	0.00848571	0.00848825	0.00856487	0.00856722	0.00856722	0.00848619	0.00847487	0.00845144	0.00848571	0.00848825	0.00856487	0.00856722	0.00856722	0.00848619	0.00847487	0.00845144	0.00848571	0.00848825	0.00856487	0.00856722	0.00856722	0.00848619	0.00847487	0.00845144	0.00848571	0.00848825	0.00856487	0.00856722	0.00856722	0.00848619	0.00847487	0.00845144	0.00848571	0.00848825	0.00856487	0.00856722	0.00856722	0.00848619	0.00847487	0.00845144	0.00848571	0.00848825	0.00856487	0.00856722	0.00856722	0.00848619	0.00847487	0.00845144	0.00848571	0.00848825	0.00856487	0.00856722	0.00856722	0.00848619	0.00847487	0.00845144	0.00848571	0.00848825	0.00856487	0.00856722	0.00856722	0.00848619	0.00847487	0.00845144	0.00848571	0.00848825	0.00856487	0.00856722	0.00856722	0.00848619	0.00847487	0.00845144	0.00848571	0.00848825	0.00856487	0.00856722	0.00856722	0.00848619	0.00847487	0.00845144	0.00848571	0.00848825	0.00856487	0.00856722	0.00856722	0.00848619	0.00847487	0.00845144	0.00848571	0.00848825	0.00856487	0.00856722	0.00856722	0.00848619	0.00847487	0.00845144	0.00848571	0.00848825	0	0	0	0	0	0	0	0	-0.0341664	-0.0341664	-0.0341664	-0.0341664	-0.0341664	-0.0341664	-0.0341664	-0.0341664	-0.0341683	-0.0341683	-0.0341683	-0.0341683	-0.0341683	-0.0341683	-0.0341683	-0.0341683	-0.0341683	-0.0341683	-0.0341683	-0.0341683	-0.0341683	-0.0341683	-0.0341683	-0.0341683	-0.0342655	-0.0342655	-0.0342655	-0.0342655	-0.0342655	-0.0342655	-0.0342655	-0.0342655	-0.0342656	-0.0342656	-0.0342656	-0.0342656	-0.0342656	-0.0342656	-0.0342656	-0.0342656	-0.0342656	-0.0342656	-0.0342656	-0.0342656	-0.0342656	-0.0342656	-0.0342656	-0.0342656	-0.0342656	-0.0342656	-0.0342656	-0.0342656	-0.0342656	-0.0342656	-0.0342656	-0.0342656	-0.0342656	-0.0342656	-0.0342656	-0.0342656	-0.0342656	-0.0342656	-0.0342656	-0.0342656	-0.0342656	-0.0342656	-0.0342656	-0.0342656	-0.0342656	-0.0342656	-0.0342656	-0.0342656	-1.24156	-1.18174	-1.53343	-0.693228	-1.04403	0.327708	0.828876	0.307732	-1.01404	-0.998664	-1.56184	-0.668746	-0.682333	0.318269	0.989287	0.298186	-1.28712	-1.44362	-1.56124	-0.669042	-0.648949	0.31839	0.989203	0.298183	-1.46057	-1.13474	-1.56125	-0.669046	-0.639296	0.318394	0.989203	0.298183	-1.51085	-1.44847	-1.56125	-0.669046	-0.635541	0.318394	0.989203	0.298183	-1.50302	-1.23369	-1.69326	-0.125737	-0.148676	0.274792	0.363552	-0.755832	-1.45323	-0.416012	-1.72295	-0.0342448	-0.0342727	0.42238	-0.0333339	-0.558769	-1.33701	-0.034501	-1.3241	-0.0342495	-0.0342496	0.875395	-0.0342497	0.0693609	-0.811637	-0.0342486	-0.972679	-0.0342497	-0.0342497	0.123546	-0.0342497	0.207355	-0.0967044	-0.0336789	-0.159294	-0.0340186	-0.0344777	-0.0333629	-0.0347365	-0.451618	-0.0328868	-0.0336787	-0.0333646	-0.0340185	-0.0344775	-0.0333489	-0.0347372	-0.660162	-0.0328942	-0.0336787	-0.0336786	-0.0340185	-0.0344775	-0.0333507	-0.0347372	-0.736544	-0.0328995	-0.0336787	-0.0336787	-0.0340185	-0.0344775	-0.0333508	-0.0347372	-0.754188	-0.0328996	-0.0336787	-0.0336787	-0.0340185	-0.0344775	-0.0333508	-0.0347372	-0.736599	-0.0328996	-0.0336787	-0.02867	-0.0340185	-0.0344775	-0.0333508	-0.0347372	-0.792362	-0.0341488	-0.0341494	-0.0342946	-0.034236	-0.0342477	-0.0343212	-0.0343548	-0.103616	-0.0341492	-0.0341496	-0.0341497	-0.034236	-0.0342478	-0.0343251	-0.0343545	0.154714	-0.0341492	-0.0341496	-0.0341496	-0.034236	-0.0342478	-0.0343251	-0.0343545	-0.706472	-0.0341492	-0.0341496	-0.0341496	-0.034236	-0.0342478	-0.0343251	-0.0343545	-1.33544	-0.0341492	-0.0341496	-0.0341496	-0.034236	-0.0342478	-0.0343251	-0.0343545	-0.660237	-0.0341492	-0.0341496	-0.0341496	-0.034236	-0.0342478	-0.0343251	-0.0343545	-0.151262	-0.0341492	-0.0341496	-0.0341496	-0.034236	-0.0342478	-0.0343251	-0.0343545	-0.0346207	-0.0341492	-0.0341496	-0.0341496	-0.034236	-0.0342478	-0.0343251	-0.0343545	-0.0345308	-0.0341492	-0.0341496	-0.0341496	-0.034236	-0.0342478	-0.0343251	-0.0343545	-0.0344337	-0.0341492	-0.0341496	-0.0341496	-0.034236	-0.0342478	-0.0343251	-0.0343545	-0.0344339	-0.0341492	-0.0341496	-0.0341496	-0.034236	-0.0342478	-0.0343251	-0.0343545	-0.0344339	-0.0341492	-0.0341496	-0.0341496	-0.034236	-0.0342478	-0.0343251	-0.0343545	-0.0344339	-0.0341492	-0.0341496	-0.0341496	-0.034236	-0.0342478	-0.0343251	-0.0343545	-0.0344339	-0.0341492	-0.0341496	-0.0341496	-0.034236	-0.0342478	-0.0343251	-0.0343545	-0.0344339	-0.0341492	-0.0341496	-0.0341496	-0.034236	-0.0342478	-0.0343251	-0.0343545	-0.0344339	-0.0341492	-0.0341496	-0.0341496	-0.034236	-0.0342478	-0.0343251	-0.0343545	-0.0344339	-0.0341492	-0.0341496	-0.0341496	-0.034236	-0.0342478	-0.0343251	-0.0343545	-0.0344339	-0.0341492	-0.0341496	-0.0341496	-0.034236	-0.0342478	-0.0343251	-0.0343545	-0.0344339	-0.0341492	-0.0341496	-0.0341496	-0.034236	-0.0342478	-0.0343251	-0.0343545	-0.0344339	-0.0341492	-0.0341496	-0.0341496	-0.034236	-0.0342478	-0.0343251	-0.0343545	-0.0344339	-0.0341492	-0.0341496	-0.0341496	-0.034236	-0.0342478	-0.0343251	-0.0343545	-0.0344339	-0.0341492	-0.0341496	-0.0341496	-0.034236	-0.0342478	-0.0343251	-0.0343545	-0.0344339	-0.0341492	-0.0341496	-0.0341496	-0.034236	-0.0342478	-0.0343251	-0.0343545	-0.0344339	-0.0341492	-0.0341496	-0.0341496	-0.034236	-0.0342478	-0.0343251	-0.0343545	-0.0344339	-0.0341492	-0.0341496	-0.0341496	-0.034236	-0.0342478	-0.0343251	-0.0343545	-0.0344339	0	0	0	0	0	0	0	0	0.00426875	0.00426875	0.00426875	0.00426875	0.00426875	0.00426875	0.00426875	0.00426875	0.00425015	0.00425015	0.00425015	0.00425015	0.00425015	0.00425015	0.00425015	0.00425015	0.00425012	0.00425012	0.00425012	0.00425012	0.00425012	0.00425012	0.00425012	0.00425012	0.00425481	0.00425481	0.00425481	0.00425481	0.00425481	0.00425481	0.00425481	0.00425481	0.00425479	0.00425479	0.00425479	0.00425479	0.00425479	0.00425479	0.00425479	0.00425479	0.00425479	0.00425479	0.00425479	0.00425479	0.00425479	0.00425479	0.00425479	0.00425479	0.00425479	0.00425479	0.00425479	0.00425479	0.00425479	0.00425479	0.00425479	0.00425479	0.00425479	0.00425479	0.00425479	0.00425479	0.00425479	0.00425479	0.00425479	0.00425479	0.00425479	0.00425479	0.00425479	0.00425479	0.00425479	0.00425479	0.00425479	0.00425479	-0.784706	0.682781	0.542065	-0.643369	0.734963	-0.372918	0.444135	1.11591	-0.917271	-0.297759	0.534779	-0.632827	0.962706	-0.382155	0.251594	1.21264	-0.994955	0.366823	0.534933	-0.632902	0.971749	-0.382096	0.251436	1.21265	-1.03901	-0.55368	0.534929	-0.632903	0.974202	-0.382095	0.251436	1.21265	-1.05179	0.217876	0.534929	-0.632903	0.975156	-0.382095	0.251436	1.21265	-1.01672	-0.475509	0.0466038	-0.0794327	0.195155	-0.372971	0.102187	0.476956	-0.987022	-0.21714	-0.695337	0.00416236	0.00451881	-0.202362	0.00439703	-0.0750658	-0.916449	0.0037216	-0.834842	0.00425649	0.0042568	0.206669	0.00425616	-0.413186	-0.575297	0.00425617	-0.585007	0.00425655	0.00425655	0.0354577	0.00425655	-0.357118	-0.0526695	0.00453924	-0.0869786	0.00481449	0.00377672	0.00592914	0.00443776	0.674866	0.0040467	0.00453961	0.00448711	0.00481436	0.00377604	0.00391303	0.00443799	0.386947	0.00387561	0.00453961	0.00453936	0.00481436	0.00377604	0.00390697	0.00443799	0.430302	0.0038705	0.00453961	0.00453961	0.00481436	0.00377604	0.00390689	0.00443799	0.43568	0.00387039	0.00453961	0.00453961	0.00481436	0.00377604	0.00390689	0.00443799	0.439066	0.00387039	0.00453961	0.0105579	0.00481436	0.00377604	0.00390689	0.00443799	0.433512	0.00436613	0.00429609	0.00457085	0.00432483	0.00415497	0.00430264	0.00423516	-0.277864	0.0043662	0.00429581	0.00429612	0.00432425	0.00415523	0.00430072	0.00423506	-0.18468	0.00436621	0.00429581	0.00429581	0.00432425	0.00415523	0.00430071	0.00423506	0.494407	0.00436621	0.00429581	0.00429581	0.00432425	0.00415523	0.00430071	0.00423506	0.297932	0.00436621	0.00429581	0.00429581	0.00432425	0.00415523	0.00430071	0.00423506	-0.624731	0.00436621	0.00429581	0.00429581	0.00432425	0.00415523	0.00430071	0.00423506	-0.139778	0.00436621	0.00429581	0.00429581	0.00432425	0.00415523	0.00430071	0.00423506	0.00388388	0.00436621	0.00429581	0.00429581	0.00432425	0.00415523	0.00430071	0.00423506	0.0040044	0.00436621	0.00429581	0.00429581	0.00432425	0.00415523	0.00430071	0.00423506	0.00423524	0.00436621	0.00429581	0.00429581	0.00432425	0.00415523	0.00430071	0.00423506	0.00423537	0.00436621	0.00429581	0.00429581	0.00432425	0.00415523	0.00430071	0.00423506	0.00423537	0.00436621	0.00429581	0.00429581	0.00432425	0.00415523	0.00430071	0.00423506	0.00423537	0.00436621	0.00429581	0.00429581	0.00432425	0.00415523	0.00430071	0.00423506	0.00423537	0.00436621	0.00429581	0.00429581	0.00432425	0.00415523	0.00430071	0.00423506	0.00423537	0.00436621	0.00429581	0.00429581	0.00432425	0.00415523	0.00430071	0.00423506	0.00423537	0.00436621	0.00429581	0.00429581	0.00432425	0.00415523	0.00430071	0.00423506	0.00423537	0.00436621	0.00429581	0.00429581	0.00432425	0.00415523	0.00430071	0.00423506	0.00423537	0.00436621	0.00429581	0.00429581	0.00432425	0.00415523	0.00430071	0.00423506	0.00423537	0.00436621	0.00429581	0.00429581	0.00432425	0.00415523	0.00430071	0.00423506	0.00423537	0.00436621	0.00429581	0.00429581	0.00432425	0.00415523	0.00430071	0.00423506	0.00423537	0.00436621	0.00429581	0.00429581	0.00432425	0.00415523	0.00430071	0.00423506	0.00423537	0.00436621	0.00429581	0.00429581	0.00432425	0.00415523	0.00430071	0.00423506	0.00423537	0.00436621	0.00429581	0.00429581	0.00432425	0.00415523	0.00430071	0.00423506	0.00423537	0.00436621	0.00429581	0.00429581	0.00432425	0.00415523	0.00430071	0.00423506	0.00423537	0.00436621	0.00429581	0.00429581	0.00432425	0.00415523	0.00430071	0.00423506	0.00423537	0	0	0	0	0	0	0	0	-0.00171039	-0.00171039	-0.00171039	-0.00171039	-0.00171039	-0.00171039	-0.00171039	-0.00171039	-0.00171955	-0.00171955	-0.00171955	-0.00171955	-0.00171955	-0.00171955	-0.00171955	-0.00171955	-0.00171957	-0.00171957	-0.00171957	-0.00171957	-0.00171957	-0.00171957	-0.00171957	-0.00171957	-0.00175035	-0.00175035	-0.00175035	-0.00175035	-0.00175035	-0.00175035	-0.00175035	-0.00175035	-0.00175039	-0.00175039	-0.00175039	-0.00175039	-0.00175039	-0.00175039	-0.00175039	-0.00175039	-0.00175039	-0.00175039	-0.00175039	-0.00175039	-0.00175039	-0.00175039	-0.00175039	-0.00175039	-0.00175039	-0.00175039	-0.00175039	-0.00175039	-0.00175039	-0.00175039	-0.00175039	-0.00175039	-0.00175039	-0.00175039	-0.00175039	-0.00175039	-0.00175039	-0.00175039	-0.00175039	-0.00175039	-0.00175039	-0.00175039	-0.00175039	-0.00175039	-0.00175039	-0.00175039	-0.00175039	-0.00175039	-0.902524	0.100502	-0.0551067	-0.791948	0.170808	0.0248412	0.861369	1.10243	-0.810752	-0.424258	-0.0778747	-0.780455	0.388065	0.0140543	0.796092	1.17641	-1.03566	-0.145713	-0.0773892	-0.780694	0.414321	0.0141177	0.795954	1.17641	-1.17521	-0.676602	-0.0774017	-0.780697	0.422085	0.0141193	0.795954	1.17641	-1.21567	-0.258103	-0.0774013	-0.780697	0.425106	0.0141193	0.795954	1.17641	-1.19802	-0.676374	-0.499085	-0.112003	0.0764377	0.0247096	0.309405	0.092936	-1.16656	-0.341237	-1.06527	-0.00184792	-0.0015845	0.238827	-0.00102288	-0.255534	-1.08809	-0.00255118	-1.05787	-0.00173979	-0.00173958	0.710959	-0.00173987	-0.160659	-0.700273	-0.00174009	-0.661245	-0.00173975	-0.00173975	0.112487	-0.00173975	-0.00858872	-0.0567885	-0.00129918	-0.0766426	-0.00123085	-0.00223131	-0.000619512	-0.00180501	0.392106	-0.00177434	-0.00129891	-0.00112648	-0.00123076	-0.00223186	-0.00272894	-0.00180505	0.065437	-0.00209796	-0.00129891	-0.00129891	-0.00123075	-0.00223186	-0.00273923	-0.00180505	0.0549687	-0.0021066	-0.00129891	-0.00129891	-0.00123075	-0.00223186	-0.00273931	-0.00180505	0.0488862	-0.00210676	-0.00129891	-0.00129891	-0.00123075	-0.00223186	-0.00273931	-0.00180505	0.0621434	-0.00210676	-0.00129891	0.00439378	-0.00123075	-0.00223186	-0.00273931	-0.00180505	0.0243786	-0.00162075	-0.00167257	-0.00148795	-0.00167806	-0.0018155	-0.00172665	-0.00179718	-0.151678	-0.00162029	-0.00167284	-0.0016726	-0.00167856	-0.00181529	-0.00172887	-0.00179717	0.0818174	-0.00162028	-0.00167284	-0.00167284	-0.00167856	-0.00181529	-0.00172888	-0.00179717	0.125686	-0.00162028	-0.00167284	-0.00167284	-0.00167856	-0.00181529	-0.00172888	-0.00179717	-0.410557	-0.00162028	-0.00167284	-0.00167284	-0.00167856	-0.00181529	-0.00172888	-0.00179717	-0.768724	-0.00162028	-0.00167284	-0.00167284	-0.00167856	-0.00181529	-0.00172888	-0.00179717	-0.172868	-0.00162028	-0.00167284	-0.00167284	-0.00167856	-0.00181529	-0.00172888	-0.00179717	-0.0024567	-0.00162028	-0.00167284	-0.00167284	-0.00167856	-0.00181529	-0.00172888	-0.00179717	-0.00208386	-0.00162028	-0.00167284	-0.00167284	-0.00167856	-0.00181529	-0.00172888	-0.00179717	-0.00183087	-0.00162028	-0.00167284	-0.00167284	-0.00167856	-0.00181529	-0.00172888	-0.00179717	-0.00183081	-0.00162028	-0.00167284	-0.00167284	-0.00167856	-0.00181529	-0.00172888	-0.00179717	-0.00183081	-0.00162028	-0.00167284	-0.00167284	-0.00167856	-0.00181529	-0.00172888	-0.00179717	-0.00183081	-0.00162028	-0.00167284	-0.00167284	-0.00167856	-0.00181529	-0.00172888	-0.00179717	-0.00183081	-0.00162028	-0.00167284	-0.00167284	-0.00167856	-0.00181529	-0.00172888	-0.00179717	-0.00183081	-0.00162028	-0.00167284	-0.00167284	-0.00167856	-0.00181529	-0.00172888	-0.00179717	-0.00183081	-0.00162028	-0.00167284	-0.00167284	-0.00167856	-0.00181529	-0.00172888	-0.00179717	-0.00183081	-0.00162028	-0.00167284	-0.00167284	-0.00167856	-0.00181529	-0.00172888	-0.00179717	-0.00183081	-0.00162028	-0.00167284	-0.00167284	-0.00167856	-0.00181529	-0.00172888	-0.00179717	-0.00183081	-0.00162028	-0.00167284	-0.00167284	-0.00167856	-0.00181529	-0.00172888	-0.00179717	-0.00183081	-0.00162028	-0.00167284	-0.00167284	-0.00167856	-0.00181529	-0.00172888	-0.00179717	-0.00183081	-0.00162028	-0.00167284	-0.00167284	-0.00167856	-0.00181529	-0.00172888	-0.00179717	-0.00183081	-0.00162028	-0.00167284	-0.00167284	-0.00167856	-0.00181529	-0.00172888	-0.00179717	-0.00183081	-0.00162028	-0.00167284	-0.00167284	-0.00167856	-0.00181529	-0.00172888	-0.00179717	-0.00183081	-0.00162028	-0.00167284	-0.00167284	-0.00167856	-0.00181529	-0.00172888	-0.00179717	-0.00183081	-0.00162028	-0.00167284	-0.00167284	-0.00167856	-0.00181529	-0.00172888	-0.00179717	-0.00183081	0	0	0	0	0	0	0	0	-0.0420321	-0.0420321	-0.0420321	-0.0420321	-0.0420321	-0.0420321	-0.0420321	-0.0420321	-0.0420542	-0.0420542	-0.0420542	-0.0420542	-0.0420542	-0.0420542	-0.0420542	-0.0420542	-0.0420542	-0.0420542	-0.0420542	-0.0420542	-0.0420542	-0.0420542	-0.0420542	-0.0420542	-0.0420833	-0.0420833	-0.0420833	-0.0420833	-0.0420833	-0.0420833	-0.0420833	-0.0420833	-0.0420833	-0.0420833	-0.0420833	-0.0420833	-0.0420833	-0.0420833	-0.0420833	-0.0420833	-0.0420833	-0.0420833	-0.0420833	-0.0420833	-0.0420833	-0.0420833	-0.0420833	-0.0420833	-0.0420833	-0.0420833	-0.0420833	-0.0420833	-0.0420833	-0.0420833	-0.0420833	-0.0420833	-0.0420833	-0.0420833	-0.0420833	-0.0420833	-0.0420833	-0.0420833	-0.0420833	-0.0420833	-0.0420833	-0.0420833	-0.0420833	-0.0420833	-0.0420833	-0.0420833	-0.0420833	-0.0420833	-0.920497	-0.00701636	-0.260797	-0.599629	0.0584417	-1.28064	-0.635722	-0.345804	-1.55061	-0.557687	-0.240971	-0.58484	0.344651	-1.29014	-0.705379	-0.351014	-1.35994	-0.302384	-0.241401	-0.584629	0.323961	-1.29006	-0.705503	-0.351012	-1.23621	-0.751415	-0.24139	-0.584626	0.317082	-1.29006	-0.705503	-0.351012	-1.20033	-0.392003	-0.241391	-0.584626	0.314404	-1.29006	-0.705503	-0.351012	-1.13876	-0.733162	-0.569739	-0.0976104	0.0518617	-1.29213	-0.303784	-0.680233	-1.10204	-0.263776	-1.01681	-0.0420774	-0.041958	-1.15453	-0.042989	-0.727756	-1.01667	-0.0419805	-0.954696	-0.0420929	-0.0420928	-0.698825	-0.0420938	-1.10757	-0.622289	-0.0420925	-0.718887	-0.042093	-0.042093	-0.135491	-0.042093	-1.17608	-0.0746211	-0.0420856	-0.159743	-0.0416878	-0.042181	-0.0393733	-0.0420001	-0.558385	-0.0409655	-0.0420854	-0.0423412	-0.0416886	-0.042181	-0.0385268	-0.0420001	-0.717061	-0.0404128	-0.0420854	-0.0420857	-0.0416886	-0.042181	-0.0385145	-0.0420001	-0.668075	-0.0404084	-0.0420854	-0.0420854	-0.0416886	-0.042181	-0.0385145	-0.0420001	-0.656663	-0.0404083	-0.0420854	-0.0420854	-0.0416886	-0.042181	-0.0385145	-0.0420001	-0.669069	-0.0404083	-0.0420854	-0.0368917	-0.0416886	-0.042181	-0.0385145	-0.0420001	-0.630362	-0.0420304	-0.0420927	-0.0420078	-0.042041	-0.0421459	-0.0420428	-0.0420901	-1.0135	-0.0420317	-0.0420927	-0.0420926	-0.0420411	-0.042146	-0.0420454	-0.0420901	-1.16506	-0.0420317	-0.0420927	-0.0420927	-0.0420411	-0.042146	-0.0420454	-0.0420901	-0.695838	-0.0420317	-0.0420927	-0.0420927	-0.0420411	-0.042146	-0.0420454	-0.0420901	-0.243444	-0.0420317	-0.0420927	-0.0420927	-0.0420411	-0.042146	-0.0420454	-0.0420901	-0.591613	-0.0420317	-0.0420927	-0.0420927	-0.0420411	-0.042146	-0.0420454	-0.0420901	-0.132815	-0.0420317	-0.0420927	-0.0420927	-0.0420411	-0.042146	-0.0420454	-0.0420901	-0.0415836	-0.0420317	-0.0420927	-0.0420927	-0.0420411	-0.042146	-0.0420454	-0.0420901	-0.0420895	-0.0420317	-0.0420927	-0.0420927	-0.0420411	-0.042146	-0.0420454	-0.0420901	-0.0420796	-0.0420317	-0.0420927	-0.0420927	-0.0420411	-0.042146	-0.0420454	-0.0420901	-0.0420797	-0.0420317	-0.0420927	-0.0420927	-0.0420411	-0.042146	-0.0420454	-0.0420901	-0.0420797	-0.0420317	-0.0420927	-0.0420927	-0.0420411	-0.042146	-0.0420454	-0.0420901	-0.0420797	-0.0420317	-0.0420927	-0.0420927	-0.0420411	-0.042146	-0.0420454	-0.0420901	-0.0420797	-0.0420317	-0.0420927	-0.0420927	-0.0420411	-0.042146	-0.0420454	-0.0420901	-0.0420797	-0.0420317	-0.0420927	-0.0420927	-0.0420411	-0.042146	-0.0420454	-0.0420901	-0.0420797	-0.0420317	-0.0420927	-0.0420927	-0.0420411	-0.042146	-0.0420454	-0.0420901	-0.0420797	-0.0420317	-0.0420927	-0.0420927	-0.0420411	-0.042146	-0.0420454	-0.0420901	-0.0420797	-0.0420317	-0.0420927	-0.0420927	-0.0420411	-0.042146	-0.0420454	-0.0420901	-0.0420797	-0.0420317	-0.0420927	-0.0420927	-0.0420411	-0.042146	-0.0420454	-0.0420901	-0.0420797	-0.0420317	-0.0420927	-0.0420927	-0.0420411	-0.042146	-0.0420454	-0.0420901	-0.0420797	-0.0420317	-0.0420927	-0.0420927	-0.0420411	-0.042146	-0.0420454	-0.0420901	-0.0420797	-0.0420317	-0.0420927	-0.0420927	-0.0420411	-0.042146	-0.0420454	-0.0420901	-0.0420797	-0.0420317	-0.0420927	-0.0420927	-0.0420411	-0.042146	-0.0420454	-0.0420901	-0.0420797	-0.0420317	-0.0420927	-0.0420927	-0.0420411	-0.042146	-0.0420454	-0.0420901	-0.0420797	-0.0420317	-0.0420927	-0.0420927	-0.0420411	-0.042146	-0.0420454	-0.0420901	-0.0420797	0	0	0	0	0	0	0	0	-0.0555609	-0.0555609	-0.0555609	-0.0555609	-0.0555609	-0.0555609	-0.0555609	-0.0555609	-0.0555842	-0.0555842	-0.0555842	-0.0555842	-0.0555842	-0.0555842	-0.0555842	-0.0555842	-0.0555842	-0.0555842	-0.0555842	-0.0555842	-0.0555842	-0.0555842	-0.0555842	-0.0555842	-0.055626	-0.055626	-0.055626	-0.055626	-0.055626	-0.055626	-0.055626	-0.055626	-0.055626	-0.055626	-0.055626	-0.055626	-0.055626	-0.055626	-0.055626	-0.055626	-0.055626	-0.055626	-0.055626	-0.055626	-0.055626	-0.055626	-0.055626	-0.055626	-0.055626	-0.055626	-0.055626	-0.055626	-0.055626	-0.055626	-0.055626	-0.055626	-0.055626	-0.055626	-0.055626	-0.055626	-0.055626	-0.055626	-0.055626	-0.055626	-0.055626	-0.055626	-0.055626	-0.055626	-0.055626	-0.055626	-0.055626	-0.055626	-1.07152	-0.00453371	-0.225893	-1.00455	0.0483198	-1.80511	-0.772491	-0.506141	-1.93679	-0.489509	-0.202596	-0.994124	0.293747	-1.82029	-0.826512	-0.521902	-1.71198	-0.255682	-0.203101	-0.993876	0.268989	-1.82022	-0.82667	-0.521901	-1.56702	-0.795531	-0.203088	-0.993873	0.260927	-1.82022	-0.82667	-0.521901	-1.52498	-0.382791	-0.203088	-0.993873	0.257789	-1.82022	-0.82667	-0.521901	-1.44897	-0.819134	-0.69528	-0.161457	0.0320595	-1.77907	-0.363075	-1.20345	-1.41348	-0.449345	-1.33865	-0.0556785	-0.055519	-1.50955	-0.0567048	-1.21313	-1.32248	-0.0560171	-1.30791	-0.0556369	-0.0556368	-0.819283	-0.0556379	-1.60637	-0.864202	-0.055637	-0.789556	-0.0556369	-0.0556369	-0.16542	-0.0556369	-1.61754	-0.0744774	-0.0556773	-0.150073	-0.0550329	-0.0557905	-0.0522349	-0.0555208	-0.962782	-0.0545404	-0.0556772	-0.0559292	-0.0550339	-0.0557905	-0.0516885	-0.0555207	-1.24776	-0.0539568	-0.0556772	-0.0556774	-0.0550339	-0.0557905	-0.0516767	-0.0555207	-1.19677	-0.0539538	-0.0556772	-0.0556772	-0.0550339	-0.0557905	-0.0516767	-0.0555207	-1.18436	-0.0539538	-0.0556772	-0.0556772	-0.0550339	-0.0557905	-0.0516767	-0.0555207	-1.19879	-0.0539538	-0.0556772	-0.0494749	-0.0550339	-0.0557905	-0.0516767	-0.0555207	-1.15428	-0.0555553	-0.0556497	-0.0554712	-0.0555473	-0.055712	-0.0555415	-0.0556263	-1.51695	-0.0555563	-0.0556496	-0.0556494	-0.0555475	-0.0557119	-0.055544	-0.0556264	-1.66952	-0.0555563	-0.0556496	-0.0556496	-0.0555475	-0.0557119	-0.055544	-0.0556264	-1.23444	-0.0555563	-0.0556496	-0.0556496	-0.0555475	-0.0557119	-0.055544	-0.0556264	-0.701162	-0.0555563	-0.0556496	-0.0556496	-0.0555475	-0.0557119	-0.055544	-0.0556264	-1.00263	-0.0555563	-0.0556496	-0.0556496	-0.0555475	-0.0557119	-0.055544	-0.0556264	-0.223921	-0.0555563	-0.0556496	-0.0556496	-0.0555475	-0.0557119	-0.055544	-0.0556264	-0.0553033	-0.0555563	-0.0556496	-0.0556496	-0.0555475	-0.0557119	-0.055544	-0.0556264	-0.0556765	-0.0555563	-0.0556496	-0.0556496	-0.0555475	-0.0557119	-0.055544	-0.0556264	-0.0556126	-0.0555563	-0.0556496	-0.0556496	-0.0555475	-0.0557119	-0.055544	-0.0556264	-0.0556126	-0.0555563	-0.0556496	-0.0556496	-0.0555475	-0.0557119	-0.055544	-0.0556264	-0.0556126	-0.0555563	-0.0556496	-0.0556496	-0.0555475	-0.0557119	-0.055544	-0.0556264	-0.0556126	-0.0555563	-0.0556496	-0.0556496	-0.0555475	-0.0557119	-0.055544	-0.0556264	-0.0556126	-0.0555563	-0.0556496	-0.0556496	-0.0555475	-0.0557119	-0.055544	-0.0556264	-0.0556126	-0.0555563	-0.0556496	-0.0556496	-0.0555475	-0.0557119	-0.055544	-0.0556264	-0.0556126	-0.0555563	-0.0556496	-0.0556496	-0.0555475	-0.0557119	-0.055544	-0.0556264	-0.0556126	-0.0555563	-0.0556496	-0.0556496	-0.0555475	-0.0557119	-0.055544	-0.0556264	-0.0556126	-0.0555563	-0.0556496	-0.0556496	-0.0555475	-0.0557119	-0.055544	-0.0556264	-0.0556126	-0.0555563	-0.0556496	-0.0556496	-0.0555475	-0.0557119	-0.055544	-0.0556264	-0.0556126	-0.0555563	-0.0556496	-0.0556496	-0.0555475	-0.0557119	-0.055544	-0.0556264	-0.0556126	-0.0555563	-0.0556496	-0.0556496	-0.0555475	-0.0557119	-0.055544	-0.0556264	-0.0556126	-0.0555563	-0.0556496	-0.0556496	-0.0555475	-0.0557119	-0.055544	-0.0556264	-0.0556126	-0.0555563	-0.0556496	-0.0556496	-0.0555475	-0.0557119	-0.055544	-0.0556264	-0.0556126	-0.0555563	-0.0556496	-0.0556496	-0.0555475	-0.0557119	-0.055544	-0.0556264	-0.0556126	-0.0555563	-0.0556496	-0.0556496	-0.0555475	-0.0557119	-0.055544	-0.0556264	-0.0556126	0	0	0	0	0	0	0	0	0.0285931	0.0285931	0.0285931	0.0285931	0.0285931	0.0285931	0.0285931	0.0285931	0.0285984	0.0285984	0.0285984	0.0285984	0.0285984	0.0285984	0.0285984	0.0285984	0.0285984	0.0285984	0.0285984	0.0285984	0.0285984	0.0285984	0.0285984	0.0285984	0.0286365	0.0286365	0.0286365	0.0286365	0.0286365	0.0286365	0.0286365	0.0286365	0.0286365	0.0286365	0.0286365	0.0286365	0.0286365	0.0286365	0.0286365	0.0286365	0.0286365	0.0286365	0.0286365	0.0286365	0.0286365	0.0286365	0.0286365	0.0286365	0.0286365	0.0286365	0.0286365	0.0286365	0.0286365	0.0286365	0.0286365	0.0286365	0.0286365	0.0286365	0.0286365	0.0286365	0.0286365	0.0286365	0.0286365	0.0286365	0.0286365	0.0286365	0.0286365	0.0286365	0.0286365	0.0286365	0.0286365	0.0286365	0.448108	0.679529	0.909139	-0.0771635	0.611534	0.138486	0.310292	0.573875	0.543731	0.570333	0.902784	-0.0926514	0.393397	0.137979	0.230276	0.619608	0.479412	0.834774	0.902925	-0.0927206	0.399326	0.137907	0.230275	0.61961	0.439027	0.513094	0.902921	-0.0927215	0.401568	0.137906	0.230275	0.61961	0.42731	0.789499	0.902921	-0.0927215	0.402442	0.137906	0.230275	0.61961	0.413241	0.53055	0.77435	0.00560431	0.0866332	0.194138	0.107128	0.456558	0.388085	0.0235567	0.542384	0.0285287	0.0286695	0.261016	0.0289196	0.189359	0.337744	0.0279268	0.290943	0.0286384	0.0286386	0.235314	0.0286389	0.0935829	0.149356	0.0286372	0.406538	0.0286386	0.0286386	0.0503172	0.0286386	0.181203	0.0516753	0.0285757	0.118635	0.0287529	0.0284625	0.027969	0.0288219	0.493006	0.0273524	0.0285756	0.0286409	0.0287531	0.028462	0.0261016	0.0288222	0.4033	0.0269155	0.0285756	0.0285757	0.0287531	0.028462	0.0260902	0.0288222	0.41448	0.02691	0.0285756	0.0285756	0.0287531	0.028462	0.0260902	0.0288222	0.415126	0.0269099	0.0285756	0.0285756	0.0287531	0.028462	0.0260902	0.0288222	0.418692	0.0269099	0.0285756	0.0275419	0.0287531	0.028462	0.0260902	0.0288222	0.40989	0.0286397	0.0286191	0.0288222	0.0286667	0.0286038	0.0286872	0.0286618	0.141129	0.028641	0.028619	0.0286193	0.0286664	0.028604	0.0286891	0.0286617	0.219707	0.028641	0.028619	0.028619	0.0286664	0.028604	0.0286891	0.0286617	0.448816	0.028641	0.028619	0.028619	0.0286664	0.028604	0.0286891	0.0286617	0.284701	0.028641	0.028619	0.028619	0.0286664	0.028604	0.0286891	0.0286617	-0.0878049	0.028641	0.028619	0.028619	0.0286664	0.028604	0.0286891	0.0286617	-0.0176014	0.028641	0.028619	0.028619	0.0286664	0.028604	0.0286891	0.0286617	0.0280486	0.028641	0.028619	0.028619	0.0286664	0.028604	0.0286891	0.0286617	0.0285491	0.028641	0.028619	0.028619	0.0286664	0.028604	0.0286891	0.0286617	0.0286794	0.028641	0.028619	0.028619	0.0286664	0.028604	0.0286891	0.0286617	0.0286797	0.028641	0.028619	0.028619	0.0286664	0.028604	0.0286891	0.0286617	0.0286797	0.028641	0.028619	0.028619	0.0286664	0.028604	0.0286891	0.0286617	0.0286797	0.028641	0.028619	0.028619	0.0286664	0.028604	0.0286891	0.0286617	0.0286797	0.028641	0.028619	0.028619	0.0286664	0.028604	0.0286891	0.0286617	0.0286797	0.028641	0.028619	0.028619	0.0286664	0.028604	0.0286891	0.0286617	0.0286797	0.028641	0.028619	0.028619	0.0286664	0.028604	0.0286891	0.0286617	0.0286797	0.028641	0.028619	0.028619	0.0286664	0.028604	0.0286891	0.0286617	0.0286797	0.028641	0.028619	0.028619	0.0286664	0.028604	0.0286891	0.0286617	0.0286797	0.028641	0.028619	0.028619	0.0286664	0.028604	0.0286891	0.0286617	0.0286797	0.028641	0.028619	0.028619	0.0286664	0.028604	0.0286891	0.0286617	0.0286797	0.028641	0.028619	0.028619	0.0286664	0.028604	0.0286891	0.0286617	0.0286797	0.028641	0.028619	0.028619	0.0286664	0.028604	0.0286891	0.0286617	0.0286797	0.028641	0.028619	0.028619	0.0286664	0.028604	0.0286891	0.0286617	0.0286797	0.028641	0.028619	0.028619	0.0286664	0.028604	0.0286891	0.0286617	0.0286797	0.028641	0.028619	0.028619	0.0286664	0.028604	0.0286891	0.0286617	0.0286797	0	0	0	0	0	0	0	0	-0.0170699	-0.0170699	-0.0170699	-0.0170699	-0.0170699	-0.0170699	-0.0170699	-0.0170699	-0.0170808	-0.0170808	-0.0170808	-0.0170808	-0.0170808	-0.0170808	-0.0170808	-0.0170808	-0.0170809	-0.0170809	-0.0170809	-0.0170809	-0.0170809	-0.0170809	-0.0170809	-0.0170809	-0.0171083	-0.0171083	-0.0171083	-0.0171083	-0.0171083	-0.0171083	-0.0171083	-0.0171083	-0.0171083	-0.0171083	-0.0171083	-0.0171083	-0.0171083	-0.0171083	-0.0171083	-0.0171083	-0.0171083	-0.0171083	-0.0171083	-0.0171083	-0.0171083	-0.0171083	-0.0171083	-0.0171083	-0.0171083	-0.0171083	-0.0171083	-0.0171083	-0.0171083	-0.0171083	-0.0171083	-0.0171083	-0.0171083	-0.0171083	-0.0171083	-0.0171083	-0.0171083	-0.0171083	-0.0171083	-0.0171083	-0.0171083	-0.0171083	-0.0171083	-0.0171083	-0.0171083	-0.0171083	-0.0171083	-0.0171083	-0.785419	0.205041	0.125811	-0.9612	0.237257	-0.728102	0.27683	0.528745	-1.07347	-0.209254	0.119577	-0.957703	0.355788	-0.74156	0.216723	0.570737	-1.13687	0.0567661	0.119709	-0.957768	0.363196	-0.741528	0.216583	0.570739	-1.17485	-0.50951	0.119705	-0.957769	0.365307	-0.741527	0.216583	0.570739	-1.18586	-0.0718001	0.119705	-0.957769	0.366129	-0.741527	0.216583	0.570739	-1.15062	-0.535322	-0.370754	-0.141179	0.0597487	-0.688136	0.0701248	-0.46016	-1.12946	-0.412423	-1.02425	-0.0172339	-0.0169886	-0.406226	-0.0170151	-0.698071	-1.06841	-0.0180994	-1.0841	-0.0171055	-0.0171053	0.171606	-0.0171058	-0.776502	-0.73115	-0.0171063	-0.537217	-0.0171054	-0.0171054	0.0144144	-0.0171054	-0.641626	-0.0407774	-0.0169055	-0.0522238	-0.0165191	-0.0175012	-0.0153287	-0.017059	-0.151392	-0.0171314	-0.0169053	-0.0168577	-0.0165194	-0.0175016	-0.0169598	-0.0170588	-0.503329	-0.0172387	-0.0169053	-0.0169054	-0.0165194	-0.0175016	-0.0169652	-0.0170588	-0.492234	-0.0172449	-0.0169053	-0.0169053	-0.0165194	-0.0175016	-0.0169653	-0.0170588	-0.491715	-0.017245	-0.0169053	-0.0169053	-0.0165194	-0.0175016	-0.0169653	-0.0170588	-0.488345	-0.017245	-0.0169053	-0.011678	-0.0165194	-0.0175016	-0.0169653	-0.0170588	-0.496725	-0.017005	-0.017082	-0.016833	-0.0170193	-0.0171884	-0.0170367	-0.0171259	-0.739983	-0.0170046	-0.0170821	-0.0170819	-0.0170197	-0.0171882	-0.0170382	-0.017126	-0.630856	-0.0170046	-0.0170821	-0.0170821	-0.0170197	-0.0171882	-0.0170382	-0.017126	-0.460024	-0.0170046	-0.0170821	-0.0170821	-0.0170197	-0.0171882	-0.0170382	-0.017126	-0.614573	-0.0170046	-0.0170821	-0.0170821	-0.0170197	-0.0171882	-0.0170382	-0.017126	-0.953194	-0.0170046	-0.0170821	-0.0170821	-0.0170197	-0.0171882	-0.0170382	-0.017126	-0.212734	-0.0170046	-0.0170821	-0.0170821	-0.0170197	-0.0171882	-0.0170382	-0.017126	-0.0176522	-0.0170046	-0.0170821	-0.0170821	-0.0170197	-0.0171882	-0.0170382	-0.017126	-0.0173555	-0.0170046	-0.0170821	-0.0170821	-0.0170197	-0.0171882	-0.0170382	-0.017126	-0.0171359	-0.0170046	-0.0170821	-0.0170821	-0.0170197	-0.0171882	-0.0170382	-0.017126	-0.0171357	-0.0170046	-0.0170821	-0.0170821	-0.0170197	-0.0171882	-0.0170382	-0.017126	-0.0171357	-0.0170046	-0.0170821	-0.0170821	-0.0170197	-0.0171882	-0.0170382	-0.017126	-0.0171357	-0.0170046	-0.0170821	-0.0170821	-0.0170197	-0.0171882	-0.0170382	-0.017126	-0.0171357	-0.0170046	-0.0170821	-0.0170821	-0.0170197	-0.0171882	-0.0170382	-0.017126	-0.0171357	-0.0170046	-0.0170821	-0.0170821	-0.0170197	-0.0171882	-0.0170382	-0.017126	-0.0171357	-0.0170046	-0.0170821	-0.0170821	-0.0170197	-0.0171882	-0.0170382	-0.017126	-0.0171357	-0.0170046	-0.0170821	-0.0170821	-0.0170197	-0.0171882	-0.0170382	-0.017126	-0.0171357	-0.0170046	-0.0170821	-0.0170821	-0.0170197	-0.0171882	-0.0170382	-0.017126	-0.0171357	-0.0170046	-0.0170821	-0.0170821	-0.0170197	-0.0171882	-0.0170382	-0.017126	-0.0171357	-0.0170046	-0.0170821	-0.0170821	-0.0170197	-0.0171882	-0.0170382	-0.017126	-0.0171357	-0.0170046	-0.0170821	-0.0170821	-0.0170197	-0.0171882	-0.0170382	-0.017126	-0.0171357	-0.0170046	-0.0170821	-0.0170821	-0.0170197	-0.0171882	-0.0170382	-0.017126	-0.0171357	-0.0170046	-0.0170821	-0.0170821	-0.0170197	-0.0171882	-0.0170382	-0.017126	-0.0171357	-0.0170046	-0.0170821	-0.0170821	-0.0170197	-0.0171882	-0.0170382	-0.017126	-0.0171357	-0.0170046	-0.0170821	-0.0170821	-0.0170197	-0.0171882	-0.0170382	-0.017126	-0.0171357	0	0	0	0	0	0	0	0	-0.00697675	-0.00697675	-0.00697675	-0.00697675	-0.00697675	-0.00697675	-0.00697675	-0.00697675	-0.00697746	-0.00697746	-0.00697746	-0.00697746	-0.00697746	-0.00697746	-0.00697746	-0.00697746	-0.00697746	-0.00697746	-0.00697746	-0.00697746	-0.00697746	-0.00697746	-0.00697746	-0.00697746	-0.00699185	-0.00699185	-0.00699185	-0.00699185	-0.00699185	-0.00699185	-0.00699185	-0.00699185	-0.00699185	-0.00699185	-0.00699185	-0.00699185	-0.00699185	-0.00699185	-0.00699185	-0.00699185	-0.00699185	-0.00699185	-0.00699185	-0.00699185	-0.00699185	-0.00699185	-0.00699185	-0.00699185	-0.00699185	-0.00699185	-0.00699185	-0.00699185	-0.00699185	-0.00699185	-0.00699185	-0.00699185	-0.00699185	-0.00699185	-0.00699185	-0.00699185	-0.00699185	-0.00699185	-0.00699185	-0.00699185	-0.00699185	-0.00699185	-0.00699185	-0.00699185	-0.00699185	-0.00699185	-0.00699185	-0.00699185	-0.0351261	-0.747626	-0.99791	0.867527	-0.672373	0.727748	-0.225942	-0.533927	0.245716	-0.601952	-0.993914	0.887683	-0.434481	0.739312	-0.147841	-0.57909	0.287421	-0.917834	-0.994004	0.887727	-0.437649	0.739391	-0.147758	-0.579092	0.313354	-0.315536	-0.994002	0.887728	-0.439084	0.739393	-0.147758	-0.579092	0.32088	-0.787686	-0.994002	0.887728	-0.439644	0.739393	-0.147758	-0.579092	0.306866	-0.272621	-0.515607	0.115819	-0.0795258	0.612568	-0.0558521	0.330998	0.327739	0.330061	0.155068	-0.0067727	-0.00703639	0.296757	-0.00709239	0.622139	0.353858	-0.00536202	0.465746	-0.00699298	-0.00699328	-0.140403	-0.0069933	0.756042	0.366088	-0.00699094	-0.166433	-0.00699328	-0.00699328	-0.0180963	-0.00699328	0.555342	-0.0406608	-0.00692883	-0.117256	-0.00752934	-0.00661731	-0.00768518	-0.00722021	0.054292	-0.0056446	-0.00692879	-0.00701489	-0.00752914	-0.00661655	-0.00494045	-0.0072207	0.406523	-0.00520835	-0.00692879	-0.00692892	-0.00752913	-0.00661655	-0.00492676	-0.0072207	0.389798	-0.00519907	-0.00692879	-0.00692879	-0.00752913	-0.00661655	-0.00492667	-0.0072207	0.387817	-0.00519891	-0.00692879	-0.00692879	-0.00752913	-0.00661655	-0.00492667	-0.0072207	0.385702	-0.00519891	-0.00692879	-0.00866682	-0.00752913	-0.00661655	-0.00492667	-0.0072207	0.389977	-0.00704778	-0.00696417	-0.00735942	-0.00709416	-0.00690634	-0.00711921	-0.00702039	0.703902	-0.00704941	-0.00696419	-0.00696464	-0.00709357	-0.00690671	-0.0071208	-0.00702022	0.592856	-0.00704943	-0.00696419	-0.00696419	-0.00709357	-0.00690671	-0.00712079	-0.00702022	0.358037	-0.00704943	-0.00696419	-0.00696419	-0.00709357	-0.00690671	-0.00712079	-0.00702022	0.469951	-0.00704943	-0.00696419	-0.00696419	-0.00709357	-0.00690671	-0.00712079	-0.00702022	0.883615	-0.00704943	-0.00696419	-0.00696419	-0.00709357	-0.00690671	-0.00712079	-0.00702022	0.194405	-0.00704943	-0.00696419	-0.00696419	-0.00709357	-0.00690671	-0.00712079	-0.00702022	-0.00601328	-0.00704943	-0.00696419	-0.00696419	-0.00709357	-0.00690671	-0.00712079	-0.00702022	-0.00677514	-0.00704943	-0.00696419	-0.00696419	-0.00709357	-0.00690671	-0.00712079	-0.00702022	-0.00703919	-0.00704943	-0.00696419	-0.00696419	-0.00709357	-0.00690671	-0.00712079	-0.00702022	-0.0070396	-0.00704943	-0.00696419	-0.00696419	-0.00709357	-0.00690671	-0.00712079	-0.00702022	-0.0070396	-0.00704943	-0.00696419	-0.00696419	-0.00709357	-0.00690671	-0.00712079	-0.00702022	-0.0070396	-0.00704943	-0.00696419	-0.00696419	-0.00709357	-0.00690671	-0.00712079	-0.00702022	-0.0070396	-0.00704943	-0.00696419	-0.00696419	-0.00709357	-0.00690671	-0.00712079	-0.00702022	-0.0070396	-0.00704943	-0.00696419	-0.00696419	-0.00709357	-0.00690671	-0.00712079	-0.00702022	-0.0070396	-0.00704943	-0.00696419	-0.00696419	-0.00709357	-0.00690671	-0.00712079	-0.00702022	-0.0070396	-0.00704943	-0.00696419	-0.00696419	-0.00709357	-0.00690671	-0.00712079	-0.00702022	-0.0070396	-0.00704943	-0.00696419	-0.00696419	-0.00709357	-0.00690671	-0.00712079	-0.00702022	-0.0070396	-0.00704943	-0.00696419	-0.00696419	-0.00709357	-0.00690671	-0.00712079	-0.00702022	-0.0070396	-0.00704943	-0.00696419	-0.00696419	-0.00709357	-0.00690671	-0.00712079	-0.00702022	-0.0070396	-0.00704943	-0.00696419	-0.00696419	-0.00709357	-0.00690671	-0.00712079	-0.00702022	-0.0070396	-0.00704943	-0.00696419	-0.00696419	-0.00709357	-0.00690671	-0.00712079	-0.00702022	-0.0070396	-0.00704943	-0.00696419	-0.00696419	-0.00709357	-0.00690671	-0.00712079	-0.00702022	-0.0070396	-0.00704943	-0.00696419	-0.00696419	-0.00709357	-0.00690671	-0.00712079	-0.00702022	-0.0070396	-0.00704943	-0.00696419	-0.00696419	-0.00709357	-0.00690671	-0.00712079	-0.00702022	-0.0070396	0	0	0	0	0	0	0	0	0.0175628	0.0175628	0.0175628	0.0175628	0.0175628	0.0175628	0.0175628	0.0175628	0.0175656	0.0175656	0.0175656	0.0175656	0.0175656	0.0175656	0.0175656	0.0175656	0.0175656	0.0175656	0.0175656	0.0175656	0.0175656	0.0175656	0.0175656	0.0175656	0.0176053	0.0176053	0.0176053	0.0176053	0.0176053	0.0176053	0.0176053	0.0176053	0.0176053	0.0176053	0.0176053	0.0176053	0.0176053	0.0176053	0.0176053	0.0176053	0.0176053	0.0176053	0.0176053	0.0176053	0.0176053	0.0176053	0.0176053	0.0176053	0.0176053	0.0176053	0.0176053	0.0176053	0.0176053	0.0176053	0.0176053	0.0176053	0.0176053	0.0176053	0.0176053	0.0176053	0.0176053	0.0176053	0.0176053	0.0176053	0.0176053	0.0176053	0.0176053	0.0176053	0.0176053	0.0176053	0.0176053	0.0176053	0.583497	0.33074	0.444289	0.527031	0.285374	0.177971	-0.291421	-0.166396	0.62877	0.329225	0.453925	0.520112	0.163559	0.185246	-0.335627	-0.169082	0.721874	0.425942	0.45372	0.520212	0.152265	0.185206	-0.335563	-0.169081	0.780717	0.464082	0.453726	0.520214	0.148992	0.185205	-0.335563	-0.169081	0.797777	0.463534	0.453725	0.520214	0.147718	0.185205	-0.335563	-0.169081	0.784876	0.513422	0.639447	0.086092	0.0414604	0.175172	-0.117841	0.476179	0.765761	0.267035	0.833964	0.0176421	0.0175905	0.0336627	0.0173251	0.451148	0.716218	0.0180328	0.730484	0.0175999	0.0175999	-0.29028	0.0176	0.265465	0.468384	0.0175999	0.426938	0.0175999	0.0175999	-0.0358111	0.0175999	0.175639	0.0376563	0.0173919	0.0554678	0.017354	0.0177718	0.0167999	0.0177392	0.283069	0.0172037	0.0173918	0.0172766	0.0173541	0.0177719	0.017238	0.0177394	0.456368	0.0172295	0.0173918	0.0173917	0.0173541	0.0177719	0.0172401	0.0177394	0.478566	0.017233	0.0173918	0.0173918	0.0173541	0.0177719	0.0172401	0.0177394	0.483963	0.0172331	0.0173918	0.0173918	0.0173541	0.0177719	0.0172401	0.0177394	0.478061	0.0172331	0.0173918	0.0145205	0.0173541	0.0177719	0.0172401	0.0177394	0.496464	0.0175426	0.0175671	0.0175354	0.0175675	0.017622	0.0175959	0.0176352	0.315763	0.0175426	0.0175672	0.0175671	0.0175677	0.017622	0.0175973	0.0176351	0.208811	0.0175426	0.0175672	0.0175672	0.0175677	0.017622	0.0175973	0.0176351	0.464762	0.0175426	0.0175672	0.0175672	0.0175677	0.017622	0.0175973	0.0176351	0.680559	0.0175426	0.0175672	0.0175672	0.0175677	0.017622	0.0175973	0.0176351	0.516867	0.0175426	0.0175672	0.0175672	0.0175677	0.017622	0.0175973	0.0176351	0.116394	0.0175426	0.0175672	0.0175672	0.0175677	0.017622	0.0175973	0.0176351	0.017892	0.0175426	0.0175672	0.0175672	0.0175677	0.017622	0.0175973	0.0176351	0.0177535	0.0175426	0.0175672	0.0175672	0.0175677	0.017622	0.0175973	0.0176351	0.0176615	0.0175426	0.0175672	0.0175672	0.0175677	0.017622	0.0175973	0.0176351	0.0176615	0.0175426	0.0175672	0.0175672	0.0175677	0.017622	0.0175973	0.0176351	0.0176615	0.0175426	0.0175672	0.0175672	0.0175677	0.017622	0.0175973	0.0176351	0.0176615	0.0175426	0.0175672	0.0175672	0.0175677	0.017622	0.0175973	0.0176351	0.0176615	0.0175426	0.0175672	0.0175672	0.0175677	0.017622	0.0175973	0.0176351	0.0176615	0.0175426	0.0175672	0.0175672	0.0175677	0.017622	0.0175973	0.0176351	0.0176615	0.0175426	0.0175672	0.0175672	0.0175677	0.017622	0.0175973	0.0176351	0.0176615	0.0175426	0.0175672	0.0175672	0.0175677	0.017622	0.0175973	0.0176351	0.0176615	0.0175426	0.0175672	0.0175672	0.0175677	0.017622	0.0175973	0.0176351	0.0176615	0.0175426	0.0175672	0.0175672	0.0175677	0.017622	0.0175973	0.0176351	0.0176615	0.0175426	0.0175672	0.0175672	0.0175677	0.017622	0.0175973	0.0176351	0.0176615	0.0175426	0.0175672	0.0175672	0.0175677	0.017622	0.0175973	0.0176351	0.0176615	0.0175426	0.0175672	0.0175672	0.0175677	0.017622	0.0175973	0.0176351	0.0176615	0.0175426	0.0175672	0.0175672	0.0175677	0.017622	0.0175973	0.0176351	0.0176615	0.0175426	0.0175672	0.0175672	0.0175677	0.017622	0.0175973	0.0176351	0.0176615	0.0175426	0.0175672	0.0175672	0.0175677	0.017622	0.0175973	0.0176351	0.0176615	0	0	0	0	0	0	0	0	0.0141621	0.0141621	0.0141621	0.0141621	0.0141621	0.0141621	0.0141621	0.0141621	0.0141707	0.0141707	0.0141707	0.0141707	0.0141707	0.0141707	0.0141707	0.0141707	0.0141707	0.0141707	0.0141707	0.0141707	0.0141707	0.0141707	0.0141707	0.0141707	0.0141709	0.0141709	0.0141709	0.0141709	0.0141709	0.0141709	0.0141709	0.0141709	0.0141709	0.0141709	0.0141709	0.0141709	0.0141709	0.0141709	0.0141709	0.0141709	0.0141709	0.0141709	0.0141709	0.0141709	0.0141709	0.0141709	0.0141709	0.0141709	0.0141709	0.0141709	0.0141709	0.0141709	0.0141709	0.0141709	0.0141709	0.0141709	0.0141709	0.0141709	0.0141709	0.0141709	0.0141709	0.0141709	0.0141709	0.0141709	0.0141709	0.0141709	0.0141709	0.0141709	0.0141709	0.0141709	0.0141709	0.0141709	0.284893	-0.441952	-0.496252	0.69268	-0.417977	1.01103	0.249541	-0.0435434	0.745605	-0.161073	-0.505445	0.699436	-0.379067	1.02092	0.322016	-0.0603904	0.658524	-0.438593	-0.505248	0.69934	-0.368581	1.02094	0.322106	-0.0603919	0.602053	0.0676847	-0.505253	0.699338	-0.365437	1.02094	0.322106	-0.0603919	0.58568	-0.333067	-0.505253	0.699338	-0.364213	1.02094	0.322106	-0.0603919	0.55169	0.0838253	-0.119992	0.0993323	-0.0640555	0.947424	0.13916	0.502107	0.551382	0.273706	0.418476	0.0142881	0.0141055	0.722614	0.0146031	0.661857	0.537961	0.015004	0.579651	0.0141758	0.0141757	0.313419	0.0141761	0.928143	0.414276	0.0141768	0.144714	0.0141757	0.0141757	0.063035	0.0141757	0.85734	0.00245525	0.0142624	-0.00745021	0.013732	0.0143843	0.0126725	0.0139877	0.318024	0.0144798	0.0142624	0.0143474	0.0137325	0.0143847	0.0136993	0.0139873	0.561528	0.0144566	0.0142624	0.0142624	0.0137325	0.0143847	0.0137008	0.0139873	0.52774	0.0144591	0.0142624	0.0142624	0.0137325	0.0143847	0.0137008	0.0139873	0.520627	0.0144592	0.0142624	0.0142624	0.0137325	0.0143847	0.0137008	0.0139873	0.526503	0.0144592	0.0142624	0.0115491	0.0137325	0.0143847	0.0137008	0.0139873	0.507157	0.0141288	0.0142009	0.0139464	0.0140992	0.0142431	0.0140793	0.0141513	0.854127	0.0141285	0.0142008	0.0142006	0.0140996	0.0142429	0.0140792	0.0141514	0.883364	0.0141285	0.0142008	0.0142008	0.0140996	0.0142429	0.0140792	0.0141514	0.529036	0.0141285	0.0142008	0.0142008	0.0140996	0.0142429	0.0140792	0.0141514	0.330036	0.0141285	0.0142008	0.0142008	0.0140996	0.0142429	0.0140792	0.0141514	0.701373	0.0141285	0.0142008	0.0142008	0.0140996	0.0142429	0.0140792	0.0141514	0.155046	0.0141285	0.0142008	0.0142008	0.0140996	0.0142429	0.0140792	0.0141514	0.014449	0.0141285	0.0142008	0.0142008	0.0140996	0.0142429	0.0140792	0.0141514	0.0142646	0.0141285	0.0142008	0.0142008	0.0140996	0.0142429	0.0140792	0.0141514	0.0141311	0.0141285	0.0142008	0.0142008	0.0140996	0.0142429	0.0140792	0.0141514	0.0141309	0.0141285	0.0142008	0.0142008	0.0140996	0.0142429	0.0140792	0.0141514	0.0141309	0.0141285	0.0142008	0.0142008	0.0140996	0.0142429	0.0140792	0.0141514	0.0141309	0.0141285	0.0142008	0.0142008	0.0140996	0.0142429	0.0140792	0.0141514	0.0141309	0.0141285	0.0142008	0.0142008	0.0140996	0.0142429	0.0140792	0.0141514	0.0141309	0.0141285	0.0142008	0.0142008	0.0140996	0.0142429	0.0140792	0.0141514	0.0141309	0.0141285	0.0142008	0.0142008	0.0140996	0.0142429	0.0140792	0.0141514	0.0141309	0.0141285	0.0142008	0.0142008	0.0140996	0.0142429	0.0140792	0.0141514	0.0141309	0.0141285	0.0142008	0.0142008	0.0140996	0.0142429	0.0140792	0.0141514	0.0141309	0.0141285	0.0142008	0.0142008	0.0140996	0.0142429	0.0140792	0.0141514	0.0141309	0.0141285	0.0142008	0.0142008	0.0140996	0.0142429	0.0140792	0.0141514	0.0141309	0.0141285	0.0142008	0.0142008	0.0140996	0.0142429	0.0140792	0.0141514	0.0141309	0.0141285	0.0142008	0.0142008	0.0140996	0.0142429	0.0140792	0.0141514	0.0141309	0.0141285	0.0142008	0.0142008	0.0140996	0.0142429	0.0140792	0.0141514	0.0141309	0.0141285	0.0142008	0.0142008	0.0140996	0.0142429	0.0140792	0.0141514	0.0141309	0.0141285	0.0142008	0.0142008	0.0140996	0.0142429	0.0140792	0.0141514	0.0141309	0	0	0	0	0	0	0	0	-0.0468693	-0.0468693	-0.0468693	-0.0468693	-0.0468693	-0.0468693	-0.0468693	-0.0468693	-0.0468673	-0.0468673	-0.0468673	-0.0468673	-0.0468673	-0.0468673	-0.0468673	-0.0468673	-0.0468673	-0.0468673	-0.0468673	-0.0468673	-0.0468673	-0.0468673	-0.0468673	-0.0468673	-0.0469119	-0.0469119	-0.0469119	-0.0469119	-0.0469119	-0.0469119	-0.0469119	-0.0469119	-0.0469118	-0.0469118	-0.0469118	-0.0469118	-0.0469118	-0.0469118	-0.0469118	-0.0469118	-0.0469118	-0.0469118	-0.0469118	-0.0469118	-0.0469118	-0.0469118	-0.0469118	-0.0469118	-0.0469118	-0.0469118	-0.0469118	-0.0469118	-0.0469118	-0.0469118	-0.0469118	-0.0469118	-0.0469118	-0.0469118	-0.0469118	-0.0469118	-0.0469118	-0.0469118	-0.0469118	-0.0469118	-0.0469118	-0.0469118	-0.0469118	-0.0469118	-0.0469118	-0.0469118	-0.0469118	-0.0469118	-0.147013	-0.646564	-0.642403	-0.420789	-0.662819	-1.07337	-0.810285	-1.28267	-0.678046	-0.0226314	-0.623789	-0.426167	-0.732195	-1.07962	-0.654445	-1.37945	-0.491755	-0.497558	-0.624188	-0.425971	-0.753126	-1.07963	-0.654435	-1.37945	-0.377039	-0.0860244	-0.624178	-0.425968	-0.75951	-1.07963	-0.654435	-1.37945	-0.343772	-0.476724	-0.624178	-0.425968	-0.761994	-1.07963	-0.654435	-1.37945	-0.31964	-0.208165	-0.641504	-0.0870046	-0.17199	-1.02935	-0.292121	-1.54235	-0.3229	-0.257969	-0.552245	-0.0469164	-0.047089	-0.896157	-0.0476582	-1.04986	-0.31944	-0.0471585	-0.421318	-0.0469187	-0.0469188	-0.622973	-0.0469189	-0.937223	-0.262153	-0.0469188	-0.0695161	-0.0469186	-0.0469186	-0.130217	-0.0469186	-0.923558	-0.00262248	-0.0471664	-0.00915056	-0.0468604	-0.0466877	-0.0458451	-0.0470237	-1.44548	-0.0461153	-0.0471666	-0.0472228	-0.0468611	-0.0466873	-0.044219	-0.0470238	-1.49128	-0.0456542	-0.0471666	-0.0471665	-0.0468611	-0.0466873	-0.0442086	-0.0470238	-1.50484	-0.0456504	-0.0471666	-0.0471666	-0.0468611	-0.0466873	-0.0442086	-0.0470238	-1.50341	-0.0456503	-0.0471666	-0.0471666	-0.0468611	-0.0466873	-0.0442086	-0.0470238	-1.51391	-0.0456503	-0.0471666	-0.047558	-0.0468611	-0.0466873	-0.0442086	-0.0470238	-1.486	-0.04694	-0.0469611	-0.0470174	-0.0468923	-0.0468948	-0.0468711	-0.0468971	-1.01968	-0.0469405	-0.0469608	-0.0469609	-0.046892	-0.046895	-0.0468711	-0.0468971	-1.15226	-0.0469405	-0.0469608	-0.0469608	-0.046892	-0.046895	-0.0468711	-0.0468971	-1.58253	-0.0469405	-0.0469608	-0.0469608	-0.046892	-0.046895	-0.0468711	-0.0468971	-1.12937	-0.0469405	-0.0469608	-0.0469608	-0.046892	-0.046895	-0.0468711	-0.0468971	-0.437945	-0.0469405	-0.0469608	-0.0469608	-0.046892	-0.046895	-0.0468711	-0.0468971	-0.0972641	-0.0469405	-0.0469608	-0.0469608	-0.046892	-0.046895	-0.0468711	-0.0468971	-0.0466429	-0.0469405	-0.0469608	-0.0469608	-0.046892	-0.046895	-0.0468711	-0.0468971	-0.0467975	-0.0469405	-0.0469608	-0.0469608	-0.046892	-0.046895	-0.0468711	-0.0468971	-0.0468936	-0.0469405	-0.0469608	-0.0469608	-0.046892	-0.046895	-0.0468711	-0.0468971	-0.0468937	-0.0469405	-0.0469608	-0.0469608	-0.046892	-0.046895	-0.0468711	-0.0468971	-0.0468937	-0.0469405	-0.0469608	-0.0469608	-0.046892	-0.046895	-0.0468711	-0.0468971	-0.0468937	-0.0469405	-0.0469608	-0.0469608	-0.046892	-0.046895	-0.0468711	-0.0468971	-0.0468937	-0.0469405	-0.0469608	-0.0469608	-0.046892	-0.046895	-0.0468711	-0.0468971	-0.0468937	-0.0469405	-0.0469608	-0.0469608	-0.046892	-0.046895	-0.0468711	-0.0468971	-0.0468937	-0.0469405	-0.0469608	-0.0469608	-0.046892	-0.046895	-0.0468711	-0.0468971	-0.0468937	-0.0469405	-0.0469608	-0.0469608	-0.046892	-0.046895	-0.0468711	-0.0468971	-0.0468937	-0.0469405	-0.0469608	-0.0469608	-0.046892	-0.046895	-0.0468711	-0.0468971	-0.0468937	-0.0469405	-0.0469608	-0.0469608	-0.046892	-0.046895	-0.0468711	-0.0468971	-0.0468937	-0.0469405	-0.0469608	-0.0469608	-0.046892	-0.046895	-0.0468711	-0.0468971	-0.0468937	-0.0469405	-0.0469608	-0.0469608	-0.046892	-0.046895	-0.0468711	-0.0468971	-0.0468937	-0.0469405	-0.0469608	-0.0469608	-0.046892	-0.046895	-0.0468711	-0.0468971	-0.0468937	-0.0469405	-0.0469608	-0.0469608	-0.046892	-0.046895	-0.0468711	-0.0468971	-0.0468937	-0.0469405	-0.0469608	-0.0469608	-0.046892	-0.046895	-0.0468711	-0.0468971	-0.0468937	-0.0469405	-0.0469608	-0.0469608	-0.046892	-0.046895	-0.0468711	-0.0468971	-0.0468937	0	0	0	0	0	0	0	0	0.0243651	0.0243651	0.0243651	0.0243651	0.0243651	0.0243651	0.0243651	0.0243651	0.024353	0.024353	0.024353	0.024353	0.024353	0.024353	0.024353	0.024353	0.024353	0.024353	0.024353	0.024353	0.024353	0.024353	0.024353	0.024353	0.0244166	0.0244166	0.0244166	0.0244166	0.0244166	0.0244166	0.0244166	0.0244166	0.0244166	0.0244166	0.0244166	0.0244166	0.0244166	0.0244166	0.0244166	0.0244166	0.0244166	0.0244166	0.0244166	0.0244166	0.0244166	0.0244166	0.0244166	0.0244166	0.0244166	0.0244166	0.0244166	0.0244166	0.0244166	0.0244166	0.0244166	0.0244166	0.0244166	0.0244166	0.0244166	0.0244166	0.0244166	0.0244166	0.0244166	0.0244166	0.0244166	0.0244166	0.0244166	0.0244166	0.0244166	0.0244166	0.0244166	0.0244166	0.268612	0.979859	1.01371	0.37818	0.95577	-0.148743	-0.307824	0.397972	0.155553	0.212592	1.02857	0.377617	0.973066	-0.144012	-0.52225	0.456582	0.294144	0.859516	1.02825	0.377773	0.956533	-0.144019	-0.52227	0.456586	0.385754	0.242901	1.02826	0.377775	0.951439	-0.144019	-0.52227	0.456586	0.412316	0.810982	1.02826	0.377776	0.949456	-0.144019	-0.52227	0.456586	0.425134	0.384683	0.970155	0.0780656	0.20837	-0.1618	-0.184115	1.01961	0.421331	0.267632	0.741629	0.0244275	0.0245932	-0.273529	0.0238785	0.605702	0.40379	0.0248716	0.500931	0.0244069	0.024407	-0.475789	0.0244066	0.00230853	0.295565	0.0244069	0.173276	0.0244069	0.0244069	-0.060721	0.0244069	-0.132453	0.0111193	0.0242585	-0.00213831	0.0244229	0.0243691	0.0246697	0.0247685	0.839746	0.0238764	0.0242586	0.0239796	0.0244229	0.0243688	0.0243172	0.0247689	0.922159	0.0239247	0.0242586	0.0242583	0.0244229	0.0243688	0.0243195	0.0247689	0.996912	0.0239283	0.0242586	0.0242586	0.0244229	0.0243688	0.0243195	0.0247689	1.01156	0.0239284	0.0242586	0.0242586	0.0244229	0.0243688	0.0243195	0.0247689	1.00169	0.0239284	0.0242586	0.0244342	0.0244229	0.0243688	0.0243195	0.0247689	1.03579	0.0243948	0.024381	0.0245105	0.0244036	0.0243692	0.024434	0.0244502	0.193372	0.0243944	0.0243809	0.024381	0.0244034	0.0243694	0.0244346	0.02445	0.0455232	0.0243944	0.0243809	0.0243809	0.0244034	0.0243694	0.0244346	0.02445	1.01121	0.0243944	0.0243809	0.0243809	0.0244034	0.0243694	0.0244346	0.02445	1.32385	0.0243944	0.0243809	0.0243809	0.0244034	0.0243694	0.0244346	0.02445	0.376325	0.0243944	0.0243809	0.0243809	0.0244034	0.0243694	0.0244346	0.02445	0.0851921	0.0243944	0.0243809	0.0243809	0.0244034	0.0243694	0.0244346	0.02445	0.0247835	0.0243944	0.0243809	0.0243809	0.0244034	0.0243694	0.0244346	0.02445	0.0245028	0.0243944	0.0243809	0.0243809	0.0244034	0.0243694	0.0244346	0.02445	0.024495	0.0243944	0.0243809	0.0243809	0.0244034	0.0243694	0.0244346	0.02445	0.0244951	0.0243944	0.0243809	0.0243809	0.0244034	0.0243694	0.0244346	0.02445	0.0244951	0.0243944	0.0243809	0.0243809	0.0244034	0.0243694	0.0244346	0.02445	0.0244951	0.0243944	0.0243809	0.0243809	0.0244034	0.0243694	0.0244346	0.02445	0.0244951	0.0243944	0.0243809	0.0243809	0.0244034	0.0243694	0.0244346	0.02445	0.0244951	0.0243944	0.0243809	0.0243809	0.0244034	0.0243694	0.0244346	0.02445	0.0244951	0.0243944	0.0243809	0.0243809	0.0244034	0.0243694	0.0244346	0.02445	0.0244951	0.0243944	0.0243809	0.0243809	0.0244034	0.0243694	0.0244346	0.02445	0.0244951	0.0243944	0.0243809	0.0243809	0.0244034	0.0243694	0.0244346	0.02445	0.0244951	0.0243944	0.0243809	0.0243809	0.0244034	0.0243694	0.0244346	0.02445	0.0244951	0.0243944	0.0243809	0.0243809	0.0244034	0.0243694	0.0244346	0.02445	0.0244951	0.0243944	0.0243809	0.0243809	0.0244034	0.0243694	0.0244346	0.02445	0.0244951	0.0243944	0.0243809	0.0243809	0.0244034	0.0243694	0.0244346	0.02445	0.0244951	0.0243944	0.0243809	0.0243809	0.0244034	0.0243694	0.0244346	0.02445	0.0244951	0.0243944	0.0243809	0.0243809	0.0244034	0.0243694	0.0244346	0.02445	0.0244951	0.0243944	0.0243809	0.0243809	0.0244034	0.0243694	0.0244346	0.02445	0.0244951	0	0	0	0	0	0	0	0	-0.0129342	-0.0129342	-0.0129342	-0.0129342	-0.0129342	-0.0129342	-0.0129342	-0.0129342	-0.0129467	-0.0129467	-0.0129467	-0.0129467	-0.0129467	-0.0129467	-0.0129467	-0.0129467	-0.0129467	-0.0129467	-0.0129467	-0.0129467	-0.0129467	-0.0129467	-0.0129467	-0.0129467	-0.012937	-0.012937	-0.012937	-0.012937	-0.012937	-0.012937	-0.012937	-0.012937	-0.012937	-0.012937	-0.012937	-0.012937	-0.012937	-0.012937	-0.012937	-0.012937	-0.012937	-0.012937	-0.012937	-0.012937	-0.012937	-0.012937	-0.012937	-0.012937	-0.012937	-0.012937	-0.012937	-0.012937	-0.012937	-0.012937	-0.012937	-0.012937	-0.012937	-0.012937	-0.012937	-0.012937	-0.012937	-0.012937	-0.012937	-0.012937	-0.012937	-0.012937	-0.012937	-0.012937	-0.012937	-0.012937	-0.012937	-0.012937	-0.120616	-0.079622	-0.282806	0.53864	-0.0337452	-0.217389	-0.713129	-0.550638	-0.303299	-0.405728	-0.261242	0.553558	0.181789	-0.210937	-0.764819	-0.573085	-0.0943532	-0.293073	-0.261708	0.553787	0.158902	-0.210873	-0.764804	-0.573084	0.0397808	-0.263078	-0.261696	0.55379	0.151446	-0.210871	-0.764804	-0.573084	0.0786804	-0.252519	-0.261697	0.55379	0.148544	-0.210871	-0.764804	-0.573084	0.0986629	-0.178747	-0.0657124	0.0758245	0.038327	-0.291393	-0.302385	0.242124	0.117904	0.244088	0.154803	-0.0127863	-0.0128788	-0.496563	-0.0137538	0.308892	0.145731	-0.011635	0.26439	-0.0129478	-0.0129479	-0.721402	-0.0129485	-0.027919	0.19812	-0.0129464	-0.194972	-0.012948	-0.012948	-0.117398	-0.012948	-0.253961	-0.0384787	-0.0130632	-0.118936	-0.0131776	-0.0126803	-0.0122951	-0.0128851	0.00742663	-0.0118904	-0.0130631	-0.0133655	-0.0131779	-0.0126799	-0.0100492	-0.0128852	0.238173	-0.0113139	-0.0130631	-0.0130634	-0.0131779	-0.0126799	-0.010033	-0.0128852	0.280382	-0.0113034	-0.0130631	-0.0130631	-0.0131779	-0.0126799	-0.010033	-0.0128852	0.291081	-0.0113033	-0.0130631	-0.0130631	-0.0131779	-0.0126799	-0.010033	-0.0128852	0.277813	-0.0113033	-0.0130631	-0.0129708	-0.0131779	-0.0126799	-0.010033	-0.0128852	0.318321	-0.0129822	-0.0129564	-0.013133	-0.0129965	-0.0129197	-0.0129891	-0.0129329	0.0530036	-0.012984	-0.0129564	-0.0129567	-0.0129962	-0.0129199	-0.0129904	-0.0129329	-0.182765	-0.012984	-0.0129564	-0.0129564	-0.0129962	-0.0129199	-0.0129904	-0.0129329	0.23984	-0.012984	-0.0129564	-0.0129564	-0.0129962	-0.0129199	-0.0129904	-0.0129329	0.737418	-0.012984	-0.0129564	-0.0129564	-0.0129962	-0.0129199	-0.0129904	-0.0129329	0.545195	-0.012984	-0.0129564	-0.0129564	-0.0129962	-0.0129199	-0.0129904	-0.0129329	0.120514	-0.012984	-0.0129564	-0.0129564	-0.0129962	-0.0129199	-0.0129904	-0.0129329	-0.0118774	-0.012984	-0.0129564	-0.0129564	-0.0129962	-0.0129199	-0.0129904	-0.0129329	-0.0127119	-0.012984	-0.0129564	-0.0129564	-0.0129962	-0.0129199	-0.0129904	-0.0129329	-0.0129146	-0.012984	-0.0129564	-0.0129564	-0.0129962	-0.0129199	-0.0129904	-0.0129329	-0.0129148	-0.012984	-0.0129564	-0.0129564	-0.0129962	-0.0129199	-0.0129904	-0.0129329	-0.0129148	-0.012984	-0.0129564	-0.0129564	-0.0129962	-0.0129199	-0.0129904	-0.0129329	-0.0129148	-0.012984	-0.0129564	-0.0129564	-0.0129962	-0.0129199	-0.0129904	-0.0129329	-0.0129148	-0.012984	-0.0129564	-0.0129564	-0.0129962	-0.0129199	-0.0129904	-0.0129329	-0.0129148	-0.012984	-0.0129564	-0.0129564	-0.0129962	-0.0129199	-0.0129904	-0.0129329	-0.0129148	-0.012984	-0.0129564	-0.0129564	-0.0129962	-0.0129199	-0.0129904	-0.0129329	-0.0129148	-0.012984	-0.0129564	-0.0129564	-0.0129962	-0.0129199	-0.0129904	-0.0129329	-0.0129148	-0.012984	-0.0129564	-0.0129564	-0.0129962	-0.0129199	-0.0129904	-0.0129329	-0.0129148	-0.012984	-0.0129564	-0.0129564	-0.0129962	-0.0129199	-0.0129904	-0.0129329	-0.0129148	-0.012984	-0.0129564	-0.0129564	-0.0129962	-0.0129199	-0.0129904	-0.0129329	-0.0129148	-0.012984	-0.0129564	-0.0129564	-0.0129962	-0.0129199	-0.0129904	-0.0129329	-0.0129148	-0.012984	-0.0129564	-0.0129564	-0.0129962	-0.0129199	-0.0129904	-0.0129329	-0.0129148	-0.012984	-0.0129564	-0.0129564	-0.0129962	-0.0129199	-0.0129904	-0.0129329	-0.0129148	-0.012984	-0.0129564	-0.0129564	-0.0129962	-0.0129199	-0.0129904	-0.0129329	-0.0129148	-0.012984	-0.0129564	-0.0129564	-0.0129962	-0.0129199	-0.0129904	-0.0129329	-0.0129148	0	0	0	0	0	0	0	0	-0.0109825	-0.0109825	-0.0109825	-0.0109825	-0.0109825	-0.0109825	-0.0109825	-0.0109825	-0.01097	-0.01097	-0.01097	-0.01097	-0.01097	-0.01097	-0.01097	-0.01097	-0.01097	-0.01097	-0.01097	-0.01097	-0.01097	-0.01097	-0.01097	-0.01097	-0.0109694	-0.0109694	-0.0109694	-0.0109694	-0.0109694	-0.0109694	-0.0109694	-0.0109694	-0.0109694	-0.0109694	-0.0109694	-0.0109694	-0.0109694	-0.0109694	-0.0109694	-0.0109694	-0.0109694	-0.0109694	-0.0109694	-0.0109694	-0.0109694	-0.0109694	-0.0109694	-0.0109694	-0.0109694	-0.0109694	-0.0109694	-0.0109694	-0.0109694	-0.0109694	-0.0109694	-0.0109694	-0.0109694	-0.0109694	-0.0109694	-0.0109694	-0.0109694	-0.0109694	-0.0109694	-0.0109694	-0.0109694	-0.0109694	-0.0109694	-0.0109694	-0.0109694	-0.0109694	-0.0109694	-0.0109694	0.751313	-0.769446	-0.742782	0.999953	-0.795779	0.312272	-0.845422	-1.45871	0.808062	0.0675601	-0.723612	0.997921	-0.905597	0.325902	-0.673119	-1.57157	1.00119	-0.565648	-0.724022	0.998122	-0.927249	0.325879	-0.672944	-1.57158	1.11917	0.422557	-0.724012	0.998125	-0.93381	0.325878	-0.672944	-1.57158	1.15338	-0.384401	-0.724012	0.998125	-0.936364	0.325878	-0.672944	-1.57158	1.12693	0.390707	-0.0922418	0.129408	-0.182093	0.267215	-0.268325	-0.327547	1.10732	0.374613	0.821704	-0.0107833	-0.011211	-0.0353025	-0.011554	0.285237	1.04998	-0.00964381	1.03538	-0.010977	-0.0109774	-0.602989	-0.010977	0.456209	0.723315	-0.0109758	0.497258	-0.0109772	-0.0109772	-0.0993956	-0.0109772	0.267408	0.0323991	-0.0113276	0.0216221	-0.0117024	-0.0103228	-0.0124022	-0.0111377	-0.672577	-0.0101477	-0.0113279	-0.0114403	-0.0117024	-0.0103218	-0.00901092	-0.011138	-0.234255	-0.00964763	-0.0113279	-0.0113279	-0.0117024	-0.0103218	-0.00899548	-0.011138	-0.256709	-0.00963638	-0.0113279	-0.0113279	-0.0117024	-0.0103218	-0.00899536	-0.011138	-0.256563	-0.00963616	-0.0113279	-0.0113279	-0.0117024	-0.0103218	-0.00899536	-0.011138	-0.26722	-0.00963616	-0.0113279	-0.0175906	-0.0117024	-0.0103218	-0.00899536	-0.011138	-0.239668	-0.0111113	-0.0110212	-0.0114162	-0.0110786	-0.0108534	-0.0110527	-0.010948	0.359075	-0.0111124	-0.0110209	-0.0110213	-0.0110778	-0.0108538	-0.0110515	-0.0109479	0.131899	-0.0111124	-0.0110209	-0.0110209	-0.0110778	-0.0108538	-0.0110514	-0.0109479	-0.345336	-0.0111124	-0.0110209	-0.0110209	-0.0110778	-0.0108538	-0.0110514	-0.0109479	0.1268	-0.0111124	-0.0110209	-0.0110209	-0.0110778	-0.0108538	-0.0110514	-0.0109479	0.984991	-0.0111124	-0.0110209	-0.0110209	-0.0110778	-0.0108538	-0.0110514	-0.0109479	0.219454	-0.0111124	-0.0110209	-0.0110209	-0.0110778	-0.0108538	-0.0110514	-0.0109479	-0.009976	-0.0111124	-0.0110209	-0.0110209	-0.0110778	-0.0108538	-0.0110514	-0.0109479	-0.0105805	-0.0111124	-0.0110209	-0.0110209	-0.0110778	-0.0108538	-0.0110514	-0.0109479	-0.0109388	-0.0111124	-0.0110209	-0.0110209	-0.0110778	-0.0108538	-0.0110514	-0.0109479	-0.0109391	-0.0111124	-0.0110209	-0.0110209	-0.0110778	-0.0108538	-0.0110514	-0.0109479	-0.0109391	-0.0111124	-0.0110209	-0.0110209	-0.0110778	-0.0108538	-0.0110514	-0.0109479	-0.0109391	-0.0111124	-0.0110209	-0.0110209	-0.0110778	-0.0108538	-0.0110514	-0.0109479	-0.0109391	-0.0111124	-0.0110209	-0.0110209	-0.0110778	-0.0108538	-0.0110514	-0.0109479	-0.0109391	-0.0111124	-0.0110209	-0.0110209	-0.0110778	-0.0108538	-0.0110514	-0.0109479	-0.0109391	-0.0111124	-0.0110209	-0.0110209	-0.0110778	-0.0108538	-0.0110514	-0.0109479	-0.0109391	-0.0111124	-0.0110209	-0.0110209	-0.0110778	-0.0108538	-0.0110514	-0.0109479	-0.0109391	-0.0111124	-0.0110209	-0.0110209	-0.0110778	-0.0108538	-0.0110514	-0.0109479	-0.0109391	-0.0111124	-0.0110209	-0.0110209	-0.0110778	-0.0108538	-0.0110514	-0.0109479	-0.0109391	-0.0111124	-0.0110209	-0.0110209	-0.0110778	-0.0108538	-0.0110514	-0.0109479	-0.0109391	-0.0111124	-0.0110209	-0.0110209	-0.0110778	-0.0108538	-0.0110514	-0.0109479	-0.0109391	-0.0111124	-0.0110209	-0.0110209	-0.0110778	-0.0108538	-0.0110514	-0.0109479	-0.0109391	-0.0111124	-0.0110209	-0.0110209	-0.0110778	-0.0108538	-0.0110514	-0.0109479	-0.0109391	-0.0111124	-0.0110209	-0.0110209	-0.0110778	-0.0108538	-0.0110514	-0.0109479	-0.0109391	-0.0111124	-0.0110209	-0.0110209	-0.0110778	-0.0108538	-0.0110514	-0.0109479	-0.0109391	0	0	0	0	0	0	0	0	0.0172642	0.0172642	0.0172642	0.0172642	0.0172642	0.0172642	0.0172642	0.0172642	0.0172486	0.0172486	0.0172486	0.0172486	0.0172486	0.0172486	0.0172486	0.0172486	0.0172485	0.0172485	0.0172485	0.0172485	0.0172485	0.0172485	0.0172485	0.0172485	0.0172426	0.0172426	0.0172426	0.0172426	0.0172426	0.0172426	0.0172426	0.0172426	0.0172426	0.0172426	0.0172426	0.0172426	0.0172426	0.0172426	0.0172426	0.0172426	0.0172426	0.0172426	0.0172426	0.0172426	0.0172426	0.0172426	0.0172426	0.0172426	0.0172426	0.0172426	0.0172426	0.0172426	0.0172426	0.0172426	0.0172426	0.0172426	0.0172426	0.0172426	0.0172426	0.0172426	0.0172426	0.0172426	0.0172426	0.0172426	0.0172426	0.0172426	0.0172426	0.0172426	0.0172426	0.0172426	0.0172426	0.0172426	-0.846089	0.0830141	-0.276765	0.141831	0.216136	0.9212	0.892136	1.32323	-0.384689	-0.858453	-0.298484	0.172185	0.672935	0.922939	0.752978	1.42004	-0.601316	-0.415033	-0.298024	0.17196	0.699208	0.923074	0.752887	1.42004	-0.73327	-0.862719	-0.298036	0.171957	0.706558	0.923078	0.752887	1.42004	-0.771528	-0.4546	-0.298036	0.171957	0.709416	0.923078	0.752887	1.42004	-0.767206	-0.733209	-0.375937	0.0328841	0.15304	0.807461	0.313648	1.2682	-0.716787	0.0904814	-0.551728	0.0173226	0.0175098	0.692734	0.0179852	0.811908	-0.619093	0.0179685	-0.424741	0.0172516	0.0172517	0.674869	0.0172513	0.757262	-0.253189	0.017253	-0.756353	0.0172514	0.0172514	0.126165	0.0172514	0.700977	-0.0890176	0.0178027	-0.175686	0.0173463	0.0169402	0.0176306	0.0171679	1.2629	0.0178477	0.0178032	0.0178309	0.0173468	0.0169399	0.0169353	0.0171677	1.24652	0.0177218	0.0178032	0.0178029	0.0173468	0.0169399	0.0169329	0.0171677	1.25443	0.0177202	0.0178032	0.0178032	0.0173468	0.0169399	0.0169329	0.0171677	1.25136	0.0177202	0.0178032	0.0178032	0.0173468	0.0169399	0.0169329	0.0171677	1.2636	0.0177202	0.0178032	0.0226858	0.0173468	0.0169399	0.0169329	0.0171677	1.23022	0.0173371	0.0173516	0.0172946	0.0172252	0.017219	0.0171572	0.0171769	0.824015	0.0173363	0.0173511	0.0173511	0.017225	0.017219	0.0171537	0.017177	0.971892	0.0173363	0.0173511	0.0173511	0.017225	0.017219	0.0171537	0.017177	1.33557	0.0173363	0.0173511	0.0173511	0.017225	0.017219	0.0171537	0.017177	0.819528	0.0173363	0.0173511	0.0173511	0.017225	0.017219	0.0171537	0.017177	0.184871	0.0173363	0.0173511	0.0173511	0.017225	0.017219	0.0171537	0.017177	0.0378717	0.0173363	0.0173511	0.0173511	0.017225	0.017219	0.0171537	0.017177	0.0173334	0.0173363	0.0173511	0.0173511	0.017225	0.017219	0.0171537	0.017177	0.0170565	0.0173363	0.0173511	0.0173511	0.017225	0.017219	0.0171537	0.017177	0.0171413	0.0173363	0.0173511	0.0173511	0.017225	0.017219	0.0171537	0.017177	0.017141	0.0173363	0.0173511	0.0173511	0.017225	0.017219	0.0171537	0.017177	0.017141	0.0173363	0.0173511	0.0173511	0.017225	0.017219	0.0171537	0.017177	0.017141	0.0173363	0.0173511	0.0173511	0.017225	0.017219	0.0171537	0.017177	0.017141	0.0173363	0.0173511	0.0173511	0.017225	0.017219	0.0171537	0.017177	0.017141	0.0173363	0.0173511	0.0173511	0.017225	0.017219	0.0171537	0.017177	0.017141	0.0173363	0.0173511	0.0173511	0.017225	0.017219	0.0171537	0.017177	0.017141	0.0173363	0.0173511	0.0173511	0.017225	0.017219	0.0171537	0.017177	0.017141	0.0173363	0.0173511	0.0173511	0.017225	0.017219	0.0171537	0.017177	0.017141	0.0173363	0.0173511	0.0173511	0.017225	0.017219	0.0171537	0.017177	0.017141	0.0173363	0.0173511	0.0173511	0.017225	0.017219	0.0171537	0.017177	0.017141	0.0173363	0.0173511	0.0173511	0.017225	0.017219	0.0171537	0.017177	0.017141	0.0173363	0.0173511	0.0173511	0.017225	0.017219	0.0171537	0.017177	0.017141	0.0173363	0.0173511	0.0173511	0.017225	0.017219	0.0171537	0.017177	0.017141	0.0173363	0.0173511	0.0173511	0.017225	0.017219	0.0171537	0.017177	0.017141	0.0173363	0.0173511	0.0173511	0.017225	0.017219	0.0171537	0.017177	0.017141	0	0	0	0	0	0	0	0	-0.0253061	-0.0253061	-0.0253061	-0.0253061	-0.0253061	-0.0253061	-0.0253061	-0.0253061	-0.0253049	-0.0253049	-0.0253049	-0.0253049	-0.0253049	-0.0253049	-0.0253049	-0.0253049	-0.0253049	-0.0253049	-0.0253049	-0.0253049	-0.0253049	-0.0253049	-0.0253049	-0.0253049	-0.0253753	-0.0253753	-0.0253753	-0.0253753	-0.0253753	-0.0253753	-0.0253753	-0.0253753	-0.0253753	-0.0253753	-0.0253753	-0.0253753	-0.0253753	-0.0253753	-0.0253753	-0.0253753	-0.0253753	-0.0253753	-0.0253753	-0.0253753	-0.0253753	-0.0253753	-0.0253753	-0.0253753	-0.0253753	-0.0253753	-0.0253753	-0.0253753	-0.0253753	-0.0253753	-0.0253753	-0.0253753	-0.0253753	-0.0253753	-0.0253753	-0.0253753	-0.0253753	-0.0253753	-0.0253753	-0.0253753	-0.0253753	-0.0253753	-0.0253753	-0.0253753	-0.0253753	-0.0253753	-0.0253753	-0.0253753	-0.69636	-1.26774	-1.61286	0.146993	-1.14441	0.705344	0.363801	-0.235207	-0.357324	-0.934181	-1.62839	0.172569	-0.811349	0.707296	0.536375	-0.278783	-0.503767	-1.48718	-1.62807	0.172409	-0.792351	0.70741	0.536391	-0.278787	-0.59781	-0.821088	-1.62808	0.172407	-0.787113	0.707413	0.536391	-0.278787	-0.625071	-1.39532	-1.62808	0.172407	-0.785076	0.707413	0.536391	-0.278787	-0.633922	-0.86975	-1.3707	-0.00195155	-0.165735	0.605713	0.196213	-0.33419	-0.594613	-0.0439812	-0.903803	-0.0252253	-0.0254406	0.4949	-0.0248303	0.0269304	-0.51597	-0.0245295	-0.455004	-0.0253656	-0.0253659	0.472987	-0.0253659	0.556569	-0.224038	-0.0253639	-0.628874	-0.0253659	-0.0253659	0.0679307	-0.0253659	0.524804	-0.0769352	-0.0249979	-0.154586	-0.0256033	-0.025236	-0.0254675	-0.025832	-0.325195	-0.0237236	-0.0249978	-0.0248331	-0.0256031	-0.0252353	-0.0236625	-0.0258328	-0.21779	-0.0234718	-0.0249978	-0.0249977	-0.0256031	-0.0252353	-0.0236554	-0.0258328	-0.282791	-0.0234694	-0.0249978	-0.0249978	-0.0256031	-0.0252353	-0.0236553	-0.0258328	-0.296169	-0.0234693	-0.0249978	-0.0249978	-0.0256031	-0.0252353	-0.0236553	-0.0258328	-0.28621	-0.0234693	-0.0249978	-0.0236498	-0.0256031	-0.0252353	-0.0236553	-0.0258328	-0.319787	-0.0253474	-0.0252898	-0.0256449	-0.0254246	-0.0253012	-0.0254908	-0.0254462	0.397128	-0.0253486	-0.0252899	-0.0252903	-0.0254242	-0.0253015	-0.0254939	-0.025446	0.491478	-0.0253486	-0.0252899	-0.0252899	-0.0254242	-0.0253015	-0.0254939	-0.025446	-0.288788	-0.0253486	-0.0252899	-0.0252899	-0.0254242	-0.0253015	-0.0254939	-0.025446	-0.615212	-0.0253486	-0.0252899	-0.0252899	-0.0254242	-0.0253015	-0.0254939	-0.025446	0.17488	-0.0253486	-0.0252899	-0.0252899	-0.0254242	-0.0253015	-0.0254939	-0.025446	0.0349825	-0.0253486	-0.0252899	-0.0252899	-0.0254242	-0.0253015	-0.0254939	-0.025446	-0.0250095	-0.0253486	-0.0252899	-0.0252899	-0.0254242	-0.0253015	-0.0254939	-0.025446	-0.0253904	-0.0253486	-0.0252899	-0.0252899	-0.0254242	-0.0253015	-0.0254939	-0.025446	-0.0255078	-0.0253486	-0.0252899	-0.0252899	-0.0254242	-0.0253015	-0.0254939	-0.025446	-0.0255082	-0.0253486	-0.0252899	-0.0252899	-0.0254242	-0.0253015	-0.0254939	-0.025446	-0.0255082	-0.0253486	-0.0252899	-0.0252899	-0.0254242	-0.0253015	-0.0254939	-0.025446	-0.0255082	-0.0253486	-0.0252899	-0.0252899	-0.0254242	-0.0253015	-0.0254939	-0.025446	-0.0255082	-0.0253486	-0.0252899	-0.0252899	-0.0254242	-0.0253015	-0.0254939	-0.025446	-0.0255082	-0.0253486	-0.0252899	-0.0252899	-0.0254242	-0.0253015	-0.0254939	-0.025446	-0.0255082	-0.0253486	-0.0252899	-0.0252899	-0.0254242	-0.0253015	-0.0254939	-0.025446	-0.0255082	-0.0253486	-0.0252899	-0.0252899	-0.0254242	-0.0253015	-0.0254939	-0.025446	-0.0255082	-0.0253486	-0.0252899	-0.0252899	-0.0254242	-0.0253015	-0.0254939	-0.025446	-0.0255082	-0.0253486	-0.0252899	-0.0252899	-0.0254242	-0.0253015	-0.0254939	-0.025446	-0.0255082	-0.0253486	-0.0252899	-0.0252899	-0.0254242	-0.0253015	-0.0254939	-0.025446	-0.0255082	-0.0253486	-0.0252899	-0.0252899	-0.0254242	-0.0253015	-0.0254939	-0.025446	-0.0255082	-0.0253486	-0.0252899	-0.0252899	-0.0254242	-0.0253015	-0.0254939	-0.025446	-0.0255082	-0.0253486	-0.0252899	-0.0252899	-0.0254242	-0.0253015	-0.0254939	-0.025446	-0.0255082	-0.0253486	-0.0252899	-0.0252899	-0.0254242	-0.0253015	-0.0254939	-0.025446	-0.0255082	-0.0253486	-0.0252899	-0.0252899	-0.0254242	-0.0253015	-0.0254939	-0.025446	-0.0255082	0	0	0	0	0	0	0	0	-0.0551792	-0.0551792	-0.0551792	-0.0551792	-0.0551792	-0.0551792	-0.0551792	-0.0551792	-0.0551902	-0.0551902	-0.0551902	-0.0551902	-0.0551902	-0.0551902	-0.0551902	-0.0551902	-0.0551901	-0.0551901	-0.0551901	-0.0551901	-0.0551901	-0.0551901	-0.0551901	-0.0551901	-0.0552333	-0.0552333	-0.0552333	-0.0552333	-0.0552333	-0.0552333	-0.0552333	-0.0552333	-0.0552333	-0.0552333	-0.0552333	-0.0552333	-0.0552333	-0.0552333	-0.0552333	-0.0552333	-0.0552333	-0.0552333	-0.0552333	-0.0552333	-0.0552333	-0.0552333	-0.0552333	-0.0552333	-0.0552333	-0.0552333	-0.0552333	-0.0552333	-0.0552333	-0.0552333	-0.0552333	-0.0552333	-0.0552333	-0.0552333	-0.0552333	-0.0552333	-0.0552333	-0.0552333	-0.0552333	-0.0552333	-0.0552333	-0.0552333	-0.0552333	-0.0552333	-0.0552333	-0.0552333	-0.0552333	-0.0552333	-0.544107	-0.470026	-0.615282	-0.489639	-0.44501	-1.41075	-1.00461	-1.17752	-1.25324	-0.333254	-0.588827	-0.484413	-0.32962	-1.41856	-0.934972	-1.25317	-0.993335	-0.53302	-0.589398	-0.484133	-0.35841	-1.41852	-0.93502	-1.25317	-0.829397	-0.445156	-0.589383	-0.484129	-0.367529	-1.41852	-0.93502	-1.25317	-0.781855	-0.553365	-0.589384	-0.484129	-0.371078	-1.41852	-0.93502	-1.25317	-0.732494	-0.509915	-0.722553	-0.0948223	-0.0918711	-1.3959	-0.405071	-1.38222	-0.715025	-0.265599	-0.831606	-0.0552097	-0.0552927	-1.27026	-0.0563361	-1.04104	-0.669206	-0.0551497	-0.69445	-0.0552446	-0.0552447	-0.901095	-0.0552454	-1.19848	-0.44001	-0.0552443	-0.40861	-0.0552447	-0.0552447	-0.177406	-0.0552447	-1.25868	-0.0421025	-0.0554439	-0.0990659	-0.0550525	-0.0550741	-0.0531015	-0.0552619	-1.29643	-0.0539806	-0.0554439	-0.0556562	-0.0550534	-0.0550737	-0.051171	-0.0552619	-1.36428	-0.0532965	-0.0554439	-0.055444	-0.0550534	-0.0550737	-0.0511552	-0.0552619	-1.34351	-0.0532899	-0.0554439	-0.0554439	-0.0550534	-0.0550737	-0.0511551	-0.0552619	-1.33524	-0.0532898	-0.0554439	-0.0554439	-0.0550534	-0.0550737	-0.0511551	-0.0552619	-1.35093	-0.0532898	-0.0554439	-0.0533284	-0.0550534	-0.0550737	-0.0511551	-0.0552619	-1.3056	-0.0552373	-0.0552775	-0.0553054	-0.0552094	-0.0552478	-0.0551929	-0.0552243	-1.199	-0.0552385	-0.0552772	-0.0552773	-0.0552091	-0.0552479	-0.0551943	-0.0552243	-1.40612	-0.0552385	-0.0552772	-0.0552772	-0.0552091	-0.0552479	-0.0551943	-0.0552243	-1.4193	-0.0552385	-0.0552772	-0.0552772	-0.0552091	-0.0552479	-0.0551943	-0.0552243	-0.794504	-0.0552385	-0.0552772	-0.0552772	-0.0552091	-0.0552479	-0.0551943	-0.0552243	-0.497501	-0.0552385	-0.0552772	-0.0552772	-0.0552091	-0.0552479	-0.0551943	-0.0552243	-0.111203	-0.0552385	-0.0552772	-0.0552772	-0.0552091	-0.0552479	-0.0551943	-0.0552243	-0.0546307	-0.0552385	-0.0552772	-0.0552772	-0.0552091	-0.0552479	-0.0551943	-0.0552243	-0.0551149	-0.0552385	-0.0552772	-0.0552772	-0.0552091	-0.0552479	-0.0551943	-0.0552243	-0.0552132	-0.0552385	-0.0552772	-0.0552772	-0.0552091	-0.0552479	-0.0551943	-0.0552243	-0.0552133	-0.0552385	-0.0552772	-0.0552772	-0.0552091	-0.0552479	-0.0551943	-0.0552243	-0.0552133	-0.0552385	-0.0552772	-0.0552772	-0.0552091	-0.0552479	-0.0551943	-0.0552243	-0.0552133	-0.0552385	-0.0552772	-0.0552772	-0.0552091	-0.0552479	-0.0551943	-0.0552243	-0.0552133	-0.0552385	-0.0552772	-0.0552772	-0.0552091	-0.0552479	-0.0551943	-0.0552243	-0.0552133	-0.0552385	-0.0552772	-0.0552772	-0.0552091	-0.0552479	-0.0551943	-0.0552243	-0.0552133	-0.0552385	-0.0552772	-0.0552772	-0.0552091	-0.0552479	-0.0551943	-0.0552243	-0.0552133	-0.0552385	-0.0552772	-0.0552772	-0.0552091	-0.0552479	-0.0551943	-0.0552243	-0.0552133	-0.0552385	-0.0552772	-0.0552772	-0.0552091	-0.0552479	-0.0551943	-0.0552243	-0.0552133	-0.0552385	-0.0552772	-0.0552772	-0.0552091	-0.0552479	-0.0551943	-0.0552243	-0.0552133	-0.0552385	-0.0552772	-0.0552772	-0.0552091	-0.0552479	-0.0551943	-0.0552243	-0.0552133	-0.0552385	-0.0552772	-0.0552772	-0.0552091	-0.0552479	-0.0551943	-0.0552243	-0.0552133	-0.0552385	-0.0552772	-0.0552772	-0.0552091	-0.0552479	-0.0551943	-0.0552243	-0.0552133	-0.0552385	-0.0552772	-0.0552772	-0.0552091	-0.0552479	-0.0551943	-0.0552243	-0.0552133	-0.0552385	-0.0552772	-0.0552772	-0.0552091	-0.0552479	-0.0551943	-0.0552243	-0.0552133	-0.0552385	-0.0552772	-0.0552772	-0.0552091	-0.0552479	-0.0551943	-0.0552243	-0.0552133	0	0	0	0	0	0	0	0	-0.046237	-0.046237	-0.046237	-0.046237	-0.046237	-0.046237	-0.046237	-0.046237	-0.046245	-0.046245	-0.046245	-0.046245	-0.046245	-0.046245	-0.046245	-0.046245	-0.046245	-0.046245	-0.046245	-0.046245	-0.046245	-0.046245	-0.046245	-0.046245	-0.0463382	-0.0463382	-0.0463382	-0.0463382	-0.0463382	-0.0463382	-0.0463382	-0.0463382	-0.0463382	-0.0463382	-0.0463382	-0.0463382	-0.0463382	-0.0463382	-0.0463382	-0.0463382	-0.0463382	-0.0463382	-0.0463382	-0.0463382	-0.0463382	-0.0463382	-0.0463382	-0.0463382	-0.0463382	-0.0463382	-0.0463382	-0.0463382	-0.0463382	-0.0463382	-0.0463382	-0.0463382	-0.0463382	-0.0463382	-0.0463382	-0.0463382	-0.0463382	-0.0463382	-0.0463382	-0.0463382	-0.0463382	-0.0463382	-0.0463382	-0.0463382	-0.0463382	-0.0463382	-0.0463382	-0.0463382	-1.32744	-0.944056	-1.27171	-0.960233	-0.824242	-0.38185	0.426368	0.0716304	-1.44766	-0.903235	-1.28749	-0.939428	-0.484793	-0.395362	0.545713	0.057005	-1.59894	-1.20423	-1.28716	-0.939591	-0.465578	-0.395251	0.545592	0.0570025	-1.69461	-1.13193	-1.28717	-0.939593	-0.460253	-0.395248	0.545592	0.0570025	-1.72235	-1.25478	-1.28717	-0.939593	-0.458182	-0.395248	0.545592	0.0570025	-1.69148	-1.23177	-1.57982	-0.165196	-0.116911	-0.404321	0.180403	-1.0938	-1.64276	-0.51564	-1.842	-0.0463564	-0.0463215	-0.169192	-0.0459217	-0.928852	-1.52392	-0.0468076	-1.52626	-0.0463285	-0.0463285	0.455898	-0.0463289	-0.530589	-0.960917	-0.046328	-1.01004	-0.0463286	-0.0463286	0.0472356	-0.0463286	-0.401444	-0.0967842	-0.045895	-0.162914	-0.0459151	-0.0465779	-0.0445024	-0.0466807	-0.744572	-0.044971	-0.0458948	-0.0457049	-0.0459153	-0.0465778	-0.0444784	-0.0466811	-1.03151	-0.0448207	-0.0458948	-0.0458947	-0.0459153	-0.0465778	-0.0444772	-0.0466811	-1.07899	-0.0448248	-0.0458948	-0.0458948	-0.0459153	-0.0465778	-0.0444772	-0.0466811	-1.08964	-0.0448249	-0.0458948	-0.0458948	-0.0459153	-0.0465778	-0.0444772	-0.0466811	-1.07984	-0.0448249	-0.0458948	-0.0399005	-0.0459153	-0.0465778	-0.0444772	-0.0466811	-1.11141	-0.0462192	-0.0462556	-0.0462915	-0.046281	-0.0463546	-0.0463454	-0.0464077	-0.647658	-0.0462197	-0.0462557	-0.0462557	-0.046281	-0.0463547	-0.0463492	-0.0464076	-0.478027	-0.0462197	-0.0462557	-0.0462557	-0.046281	-0.0463547	-0.0463492	-0.0464076	-1.06732	-0.0462197	-0.0462557	-0.0462557	-0.046281	-0.0463547	-0.0463492	-0.0464076	-1.41123	-0.0462197	-0.0462557	-0.0462557	-0.046281	-0.0463547	-0.0463492	-0.0464076	-0.935286	-0.0462197	-0.0462557	-0.0462557	-0.046281	-0.0463547	-0.0463492	-0.0464076	-0.211696	-0.0462197	-0.0462557	-0.0462557	-0.046281	-0.0463547	-0.0463492	-0.0464076	-0.0466092	-0.0462197	-0.0462557	-0.0462557	-0.046281	-0.0463547	-0.0463492	-0.0464076	-0.0465819	-0.0462197	-0.0462557	-0.0462557	-0.046281	-0.0463547	-0.0463492	-0.0464076	-0.0464665	-0.0462197	-0.0462557	-0.0462557	-0.046281	-0.0463547	-0.0463492	-0.0464076	-0.0464667	-0.0462197	-0.0462557	-0.0462557	-0.046281	-0.0463547	-0.0463492	-0.0464076	-0.0464667	-0.0462197	-0.0462557	-0.0462557	-0.046281	-0.0463547	-0.0463492	-0.0464076	-0.0464667	-0.0462197	-0.0462557	-0.0462557	-0.046281	-0.0463547	-0.0463492	-0.0464076	-0.0464667	-0.0462197	-0.0462557	-0.0462557	-0.046281	-0.0463547	-0.0463492	-0.0464076	-0.0464667	-0.0462197	-0.0462557	-0.0462557	-0.046281	-0.0463547	-0.0463492	-0.0464076	-0.0464667	-0.0462197	-0.0462557	-0.0462557	-0.046281	-0.0463547	-0.0463492	-0.0464076	-0.0464667	-0.0462197	-0.0462557	-0.0462557	-0.046281	-0.0463547	-0.0463492	-0.0464076	-0.0464667	-0.0462197	-0.0462557	-0.0462557	-0.046281	-0.0463547	-0.0463492	-0.0464076	-0.0464667	-0.0462197	-0.0462557	-0.0462557	-0.046281	-0.0463547	-0.0463492	-0.0464076	-0.0464667	-0.0462197	-0.0462557	-0.0462557	-0.046281	-0.0463547	-0.0463492	-0.0464076	-0.0464667	-0.0462197	-0.0462557	-0.0462557	-0.046281	-0.0463547	-0.0463492	-0.0464076	-0.0464667	-0.0462197	-0.0462557	-0.0462557	-0.046281	-0.0463547	-0.0463492	-0.0464076	-0.0464667	-0.0462197	-0.0462557	-0.0462557	-0.046281	-0.0463547	-0.0463492	-0.0464076	-0.0464667	-0.0462197	-0.0462557	-0.0462557	-0.046281	-0.0463547	-0.0463492	-0.0464076	-0.0464667	-0.0462197	-0.0462557	-0.0462557	-0.046281	-0.0463547	-0.0463492	-0.0464076	-0.0464667	0	0	0	0	0	0	0	0	-0.0304865	-0.0304865	-0.0304865	-0.0304865	-0.0304865	-0.0304865	-0.0304865	-0.0304865	-0.0305057	-0.0305057	-0.0305057	-0.0305057	-0.0305057	-0.0305057	-0.0305057	-0.0305057	-0.0305057	-0.0305057	-0.0305057	-0.0305057	-0.0305057	-0.0305057	-0.0305057	-0.0305057	-0.0305193	-0.0305193	-0.0305193	-0.0305193	-0.0305193	-0.0305193	-0.0305193	-0.0305193	-0.0305193	-0.0305193	-0.0305193	-0.0305193	-0.0305193	-0.0305193	-0.0305193	-0.0305193	-0.0305193	-0.0305193	-0.0305193	-0.0305193	-0.0305193	-0.0305193	-0.0305193	-0.0305193	-0.0305193	-0.0305193	-0.0305193	-0.0305193	-0.0305193	-0.0305193	-0.0305193	-0.0305193	-0.0305193	-0.0305193	-0.0305193	-0.0305193	-0.0305193	-0.0305193	-0.0305193	-0.0305193	-0.0305193	-0.0305193	-0.0305193	-0.0305193	-0.0305193	-0.0305193	-0.0305193	-0.0305193	-0.611822	-0.112584	-0.39007	0.00474009	-0.042004	-0.741504	-0.704855	-0.478453	-1.02045	-0.597033	-0.368539	0.0231957	0.261491	-0.742663	-0.765945	-0.493949	-0.812536	-0.4149	-0.369007	0.0234254	0.239035	-0.742574	-0.766003	-0.493948	-0.678193	-0.611433	-0.368995	0.0234285	0.231567	-0.742572	-0.766003	-0.493948	-0.639232	-0.435103	-0.368995	0.0234285	0.22866	-0.742572	-0.766003	-0.493948	-0.595597	-0.55255	-0.418137	-0.00713807	0.0447085	-0.798102	-0.316382	-0.205109	-0.56188	0.00131226	-0.507462	-0.0304197	-0.0304164	-0.852135	-0.0314206	-0.184557	-0.494363	-0.0296543	-0.385415	-0.0305298	-0.0305299	-0.742702	-0.0305307	-0.552895	-0.232066	-0.0305287	-0.542559	-0.03053	-0.03053	-0.132405	-0.03053	-0.722148	-0.0676754	-0.0305598	-0.165027	-0.0304583	-0.0304235	-0.0287153	-0.0304708	-0.275564	-0.0292274	-0.0305596	-0.0308594	-0.0304588	-0.0304232	-0.0269009	-0.0304709	-0.22137	-0.0285942	-0.0305596	-0.03056	-0.0304588	-0.0304232	-0.0268848	-0.0304709	-0.174381	-0.0285858	-0.0305596	-0.0305596	-0.0304588	-0.0304232	-0.0268848	-0.0304709	-0.162967	-0.0285857	-0.0305596	-0.0305596	-0.0304588	-0.0304232	-0.0268848	-0.0304709	-0.17633	-0.0285857	-0.0305596	-0.0275759	-0.0304588	-0.0304232	-0.0268848	-0.0304709	-0.135156	-0.0305136	-0.0305283	-0.0306048	-0.0305342	-0.0305391	-0.0305359	-0.0305257	-0.463232	-0.0305154	-0.0305283	-0.0305284	-0.030534	-0.0305393	-0.0305383	-0.0305257	-0.670337	-0.0305154	-0.0305283	-0.0305283	-0.030534	-0.0305393	-0.0305383	-0.0305257	-0.210646	-0.0305154	-0.0305283	-0.0305283	-0.030534	-0.0305393	-0.0305383	-0.0305257	0.284735	-0.0305154	-0.0305283	-0.0305283	-0.030534	-0.0305393	-0.0305383	-0.0305257	0.0152446	-0.0305154	-0.0305283	-0.0305283	-0.030534	-0.0305393	-0.0305383	-0.0305257	0.00203046	-0.0305154	-0.0305283	-0.0305283	-0.030534	-0.0305393	-0.0305383	-0.0305257	-0.0296249	-0.0305154	-0.0305283	-0.0305283	-0.030534	-0.0305393	-0.0305383	-0.0305257	-0.0303984	-0.0305154	-0.0305283	-0.0305283	-0.030534	-0.0305393	-0.0305383	-0.0305257	-0.0305138	-0.0305154	-0.0305283	-0.0305283	-0.030534	-0.0305393	-0.0305383	-0.0305257	-0.030514	-0.0305154	-0.0305283	-0.0305283	-0.030534	-0.0305393	-0.0305383	-0.0305257	-0.030514	-0.0305154	-0.0305283	-0.0305283	-0.030534	-0.0305393	-0.0305383	-0.0305257	-0.030514	-0.0305154	-0.0305283	-0.0305283	-0.030534	-0.0305393	-0.0305383	-0.0305257	-0.030514	-0.0305154	-0.0305283	-0.0305283	-0.030534	-0.0305393	-0.0305383	-0.0305257	-0.030514	-0.0305154	-0.0305283	-0.0305283	-0.030534	-0.0305393	-0.0305383	-0.0305257	-0.030514	-0.0305154	-0.0305283	-0.0305283	-0.030534	-0.0305393	-0.0305383	-0.0305257	-0.030514	-0.0305154	-0.0305283	-0.0305283	-0.030534	-0.0305393	-0.0305383	-0.0305257	-0.030514	-0.0305154	-0.0305283	-0.0305283	-0.030534	-0.0305393	-0.0305383	-0.0305257	-0.030514	-0.0305154	-0.0305283	-0.0305283	-0.030534	-0.0305393	-0.0305383	-0.0305257	-0.030514	-0.0305154	-0.0305283	-0.0305283	-0.030534	-0.0305393	-0.0305383	-0.0305257	-0.030514	-0.0305154	-0.0305283	-0.0305283	-0.030534	-0.0305393	-0.0305383	-0.0305257	-0.030514	-0.0305154	-0.0305283	-0.0305283	-0.030534	-0.0305393	-0.0305383	-0.0305257	-0.030514	-0.0305154	-0.0305283	-0.0305283	-0.030534	-0.0305393	-0.0305383	-0.0305257	-0.030514	-0.0305154	-0.0305283	-0.0305283	-0.030534	-0.0305393	-0.0305383	-0.0305257	-0.030514	-0.0305154	-0.0305283	-0.0305283	-0.030534	-0.0305393	-0.0305383	-0.0305257	-0.030514	0	0	0	0	0	0	0	0	-0.0133929	-0.0133929	-0.0133929	-0.0133929	-0.0133929	-0.0133929	-0.0133929	-0.0133929	-0.0133988	-0.0133988	-0.0133988	-0.0133988	-0.0133988	-0.0133988	-0.0133988	-0.0133988	-0.0133988	-0.0133988	-0.0133988	-0.0133988	-0.0133988	-0.0133988	-0.0133988	-0.0133988	-0.0133949	-0.0133949	-0.0133949	-0.0133949	-0.0133949	-0.0133949	-0.0133949	-0.0133949	-0.0133949	-0.0133949	-0.0133949	-0.0133949	-0.0133949	-0.0133949	-0.0133949	-0.0133949	-0.0133949	-0.0133949	-0.0133949	-0.0133949	-0.0133949	-0.0133949	-0.0133949	-0.0133949	-0.0133949	-0.0133949	-0.0133949	-0.0133949	-0.0133949	-0.0133949	-0.0133949	-0.0133949	-0.0133949	-0.0133949	-0.0133949	-0.0133949	-0.0133949	-0.0133949	-0.0133949	-0.0133949	-0.0133949	-0.0133949	-0.0133949	-0.0133949	-0.0133949	-0.0133949	-0.0133949	-0.0133949	-0.0237013	0.0540783	0.023603	0.0291366	0.0504272	-0.526825	-0.537058	-0.453713	-0.308921	-0.0287457	0.0394229	0.0299563	0.0759714	-0.526946	-0.557521	-0.475089	-0.155183	0.0257646	0.0390826	0.0301233	0.0585202	-0.52694	-0.557526	-0.475089	-0.0574212	-0.0263827	0.0390914	0.0301255	0.0530827	-0.52694	-0.557526	-0.475089	-0.0290722	0.0216692	0.0390912	0.0301255	0.0509665	-0.52694	-0.557526	-0.475089	-0.0105842	-0.0127076	0.0346704	0.0011082	0.00973631	-0.527175	-0.226695	-0.237175	-0.00848491	0.0187182	0.0160496	-0.0133682	-0.0133911	-0.541496	-0.0140073	-0.175115	-0.00501526	-0.0131262	0.00941353	-0.0134026	-0.0134026	-0.52393	-0.0134029	-0.391608	0.0052938	-0.0134024	-0.02971	-0.0134026	-0.0134026	-0.0915084	-0.0134026	-0.468391	-0.00652879	-0.0135596	-0.0294204	-0.0133989	-0.0132881	-0.012716	-0.0133145	-0.291732	-0.0130563	-0.0135596	-0.0137268	-0.0133993	-0.013288	-0.011824	-0.0133145	-0.250776	-0.0127554	-0.0135596	-0.0135597	-0.0133993	-0.013288	-0.0118164	-0.0133145	-0.223658	-0.012751	-0.0135596	-0.0135596	-0.0133993	-0.013288	-0.0118164	-0.0133145	-0.216363	-0.0127509	-0.0135596	-0.0135596	-0.0133993	-0.013288	-0.0118164	-0.0133145	-0.22598	-0.0127509	-0.0135596	-0.013445	-0.0133993	-0.013288	-0.0118164	-0.0133145	-0.196887	-0.0134177	-0.0134279	-0.013434	-0.0134	-0.0134029	-0.0133814	-0.0133785	-0.345579	-0.0134183	-0.0134278	-0.0134278	-0.0133999	-0.0134029	-0.0133815	-0.0133785	-0.485288	-0.0134183	-0.0134278	-0.0134278	-0.0133999	-0.0134029	-0.0133815	-0.0133785	-0.255641	-0.0134183	-0.0134278	-0.0134278	-0.0133999	-0.0134029	-0.0133815	-0.0133785	0.108486	-0.0134183	-0.0134278	-0.0134278	-0.0133999	-0.0134029	-0.0133815	-0.0133785	0.0235659	-0.0134183	-0.0134278	-0.0134278	-0.0133999	-0.0134029	-0.0133815	-0.0133785	0.00559396	-0.0134183	-0.0134278	-0.0134278	-0.0133999	-0.0134029	-0.0133815	-0.0133785	-0.012988	-0.0134183	-0.0134278	-0.0134278	-0.0133999	-0.0134029	-0.0133815	-0.0133785	-0.0132888	-0.0134183	-0.0134278	-0.0134278	-0.0133999	-0.0134029	-0.0133815	-0.0133785	-0.0133598	-0.0134183	-0.0134278	-0.0134278	-0.0133999	-0.0134029	-0.0133815	-0.0133785	-0.0133598	-0.0134183	-0.0134278	-0.0134278	-0.0133999	-0.0134029	-0.0133815	-0.0133785	-0.0133598	-0.0134183	-0.0134278	-0.0134278	-0.0133999	-0.0134029	-0.0133815	-0.0133785	-0.0133598	-0.0134183	-0.0134278	-0.0134278	-0.0133999	-0.0134029	-0.0133815	-0.0133785	-0.0133598	-0.0134183	-0.0134278	-0.0134278	-0.0133999	-0.0134029	-0.0133815	-0.0133785	-0.0133598	-0.0134183	-0.0134278	-0.0134278	-0.0133999	-0.0134029	-0.0133815	-0.0133785	-0.0133598	-0.0134183	-0.0134278	-0.0134278	-0.0133999	-0.0134029	-0.0133815	-0.0133785	-0.0133598	-0.0134183	-0.0134278	-0.0134278	-0.0133999	-0.0134029	-0.0133815	-0.0133785	-0.0133598	-0.0134183	-0.0134278	-0.0134278	-0.0133999	-0.0134029	-0.0133815	-0.0133785	-0.0133598	-0.0134183	-0.0134278	-0.0134278	-0.0133999	-0.0134029	-0.0133815	-0.0133785	-0.0133598	-0.0134183	-0.0134278	-0.0134278	-0.0133999	-0.0134029	-0.0133815	-0.0133785	-0.0133598	-0.0134183	-0.0134278	-0.0134278	-0.0133999	-0.0134029	-0.0133815	-0.0133785	-0.0133598	-0.0134183	-0.0134278	-0.0134278	-0.0133999	-0.0134029	-0.0133815	-0.0133785	-0.0133598	-0.0134183	-0.0134278	-0.0134278	-0.0133999	-0.0134029	-0.0133815	-0.0133785	-0.0133598	-0.0134183	-0.0134278	-0.0134278	-0.0133999	-0.0134029	-0.0133815	-0.0133785	-0.0133598	-0.0134183	-0.0134278	-0.0134278	-0.0133999	-0.0134029	-0.0133815	-0.0133785	-0.0133598	0	0	0	0	0	0	0	0	-0.0473571	-0.0473571	-0.0473571	-0.0473571	-0.0473571	-0.0473571	-0.0473571	-0.0473571	-0.0473587	-0.0473587	-0.0473587	-0.0473587	-0.0473587	-0.0473587	-0.0473587	-0.0473587	-0.0473587	-0.0473587	-0.0473587	-0.0473587	-0.0473587	-0.0473587	-0.0473587	-0.0473587	-0.0474257	-0.0474257	-0.0474257	-0.0474257	-0.0474257	-0.0474257	-0.0474257	-0.0474257	-0.0474257	-0.0474257	-0.0474257	-0.0474257	-0.0474257	-0.0474257	-0.0474257	-0.0474257	-0.0474257	-0.0474257	-0.0474257	-0.0474257	-0.0474257	-0.0474257	-0.0474257	-0.0474257	-0.0474257	-0.0474257	-0.0474257	-0.0474257	-0.0474257	-0.0474257	-0.0474257	-0.0474257	-0.0474257	-0.0474257	-0.0474257	-0.0474257	-0.0474257	-0.0474257	-0.0474257	-0.0474257	-0.0474257	-0.0474257	-0.0474257	-0.0474257	-0.0474257	-0.0474257	-0.0474257	-0.0474257	-0.515909	-1.3169	-1.62923	0.213953	-1.22513	-0.105108	-0.53345	-1.1894	-0.615313	-0.80635	-1.61991	0.234484	-0.958511	-0.102836	-0.336938	-1.28973	-0.518377	-1.45372	-1.62012	0.234585	-0.967414	-0.102742	-0.336896	-1.28974	-0.459305	-0.664219	-1.62011	0.234587	-0.970695	-0.10274	-0.336896	-1.28974	-0.442167	-1.34355	-1.62011	0.234587	-0.971973	-0.10274	-0.336896	-1.28974	-0.431248	-0.729728	-1.30317	-0.000746226	-0.206296	-0.185701	-0.161189	-0.948982	-0.400484	-0.0219694	-0.746718	-0.0472445	-0.0475644	-0.309723	-0.0478135	-0.356703	-0.34015	-0.0463062	-0.304531	-0.0474276	-0.047428	-0.33974	-0.0474282	-0.048253	-0.126661	-0.0474258	-0.488354	-0.0474279	-0.0474279	-0.0761828	-0.0474279	-0.173393	-0.0657434	-0.0473842	-0.155322	-0.0477343	-0.0470429	-0.0468618	-0.0477952	-1.02522	-0.0453832	-0.0473843	-0.0474307	-0.0477346	-0.047042	-0.043534	-0.0477959	-0.83411	-0.0446944	-0.0473843	-0.0473843	-0.0477346	-0.047042	-0.0435158	-0.0477959	-0.871654	-0.0446855	-0.0473843	-0.0473843	-0.0477346	-0.047042	-0.0435157	-0.0477959	-0.875925	-0.0446853	-0.0473843	-0.0473843	-0.0477346	-0.047042	-0.0435157	-0.0477959	-0.880776	-0.0446853	-0.0473843	-0.0473254	-0.0477346	-0.047042	-0.0435157	-0.0477959	-0.870804	-0.0474546	-0.0474052	-0.0477921	-0.0474856	-0.0473462	-0.0475147	-0.0474631	-0.178773	-0.0474564	-0.0474051	-0.0474055	-0.0474849	-0.0473466	-0.0475171	-0.0474629	-0.298905	-0.0474564	-0.0474051	-0.0474051	-0.0474849	-0.0473466	-0.0475171	-0.0474629	-0.940869	-0.0474564	-0.0474051	-0.0474051	-0.0474849	-0.0473466	-0.0475171	-0.0474629	-0.688483	-0.0474564	-0.0474051	-0.0474051	-0.0474849	-0.0473466	-0.0475171	-0.0474629	0.225394	-0.0474564	-0.0474051	-0.0474051	-0.0474849	-0.0473466	-0.0475171	-0.0474629	0.0472578	-0.0474564	-0.0474051	-0.0474051	-0.0474849	-0.0473466	-0.0475171	-0.0474629	-0.0465098	-0.0474564	-0.0474051	-0.0474051	-0.0474849	-0.0473466	-0.0475171	-0.0474629	-0.0472461	-0.0474564	-0.0474051	-0.0474051	-0.0474849	-0.0473466	-0.0475171	-0.0474629	-0.0474955	-0.0474564	-0.0474051	-0.0474051	-0.0474849	-0.0473466	-0.0475171	-0.0474629	-0.047496	-0.0474564	-0.0474051	-0.0474051	-0.0474849	-0.0473466	-0.0475171	-0.0474629	-0.047496	-0.0474564	-0.0474051	-0.0474051	-0.0474849	-0.0473466	-0.0475171	-0.0474629	-0.047496	-0.0474564	-0.0474051	-0.0474051	-0.0474849	-0.0473466	-0.0475171	-0.0474629	-0.047496	-0.0474564	-0.0474051	-0.0474051	-0.0474849	-0.0473466	-0.0475171	-0.0474629	-0.047496	-0.0474564	-0.0474051	-0.0474051	-0.0474849	-0.0473466	-0.0475171	-0.0474629	-0.047496	-0.0474564	-0.0474051	-0.0474051	-0.0474849	-0.0473466	-0.0475171	-0.0474629	-0.047496	-0.0474564	-0.0474051	-0.0474051	-0.0474849	-0.0473466	-0.0475171	-0.0474629	-0.047496	-0.0474564	-0.0474051	-0.0474051	-0.0474849	-0.0473466	-0.0475171	-0.0474629	-0.047496	-0.0474564	-0.0474051	-0.0474051	-0.0474849	-0.0473466	-0.0475171	-0.0474629	-0.047496	-0.0474564	-0.0474051	-0.0474051	-0.0474849	-0.0473466	-0.0475171	-0.0474629	-0.047496	-0.0474564	-0.0474051	-0.0474051	-0.0474849	-0.0473466	-0.0475171	-0.0474629	-0.047496	-0.0474564	-0.0474051	-0.0474051	-0.0474849	-0.0473466	-0.0475171	-0.0474629	-0.047496	-0.0474564	-0.0474051	-0.0474051	-0.0474849	-0.0473466	-0.0475171	-0.0474629	-0.047496	-0.0474564	-0.0474051	-0.0474051	-0.0474849	-0.0473466	-0.0475171	-0.0474629	-0.047496	-0.0474564	-0.0474051	-0.0474051	-0.0474849	-0.0473466	-0.0475171	-0.0474629	-0.047496	0	0	0	0	0	0	0	0	-0.0014466	-0.0014466	-0.0014466	-0.0014466	-0.0014466	-0.0014466	-0.0014466	-0.0014466	-0.0014302	-0.0014302	-0.0014302	-0.0014302	-0.0014302	-0.0014302	-0.0014302	-0.0014302	-0.00143017	-0.00143017	-0.00143017	-0.00143017	-0.00143017	-0.00143017	-0.00143017	-0.00143017	-0.00140242	-0.00140242	-0.00140242	-0.00140242	-0.00140242	-0.00140242	-0.00140242	-0.00140242	-0.00140238	-0.00140238	-0.00140238	-0.00140238	-0.00140238	-0.00140238	-0.00140238	-0.00140238	-0.00140238	-0.00140238	-0.00140238	-0.00140238	-0.00140238	-0.00140238	-0.00140238	-0.00140238	-0.00140238	-0.00140238	-0.00140238	-0.00140238	-0.00140238	-0.00140238	-0.00140238	-0.00140238	-0.00140238	-0.00140238	-0.00140238	-0.00140238	-0.00140238	-0.00140238	-0.00140238	-0.00140238	-0.00140238	-0.00140238	-0.00140238	-0.00140238	-0.00140238	-0.00140238	-0.00140238	-0.00140238	1.18577	-0.311624	-0.0761217	0.907634	-0.409997	-0.0118218	-1.02872	-1.51468	1.09087	0.597832	-0.0505819	0.889751	-0.741483	0.000729616	-0.891036	-1.62432	1.34525	0.0788076	-0.0511254	0.890018	-0.771323	0.000634963	-0.890848	-1.62433	1.50142	0.909183	-0.0511113	0.890021	-0.780013	0.000632579	-0.890848	-1.62433	1.54671	0.233192	-0.0511117	0.890021	-0.783395	0.00063252	-0.890848	-1.62433	1.51848	0.867746	0.497136	0.123311	-0.150219	0.00341239	-0.35001	-0.388144	1.47362	0.36888	1.26914	-0.00129585	-0.00167113	-0.230591	-0.00219337	0.15887	1.36655	-0.000606779	1.28766	-0.00141359	-0.00141389	-0.789602	-0.00141337	0.188541	0.855522	-0.00141342	0.890393	-0.00141362	-0.00141362	-0.127983	-0.00141362	0.0412656	0.0805491	-0.00197382	0.121686	-0.00206588	-0.000776995	-0.00303299	-0.00140008	-0.722095	-0.00141151	-0.00197425	-0.00211525	-0.00206597	-0.000776257	-0.000415059	-0.00140008	-0.332169	-0.00105549	-0.00197425	-0.00197412	-0.00206597	-0.000776257	-0.000403689	-0.00140008	-0.33764	-0.00104592	-0.00197425	-0.00197425	-0.00206597	-0.000776257	-0.000403581	-0.00140008	-0.333504	-0.00104574	-0.00197425	-0.00197425	-0.00206597	-0.000776257	-0.000403581	-0.00140008	-0.348049	-0.00104574	-0.00197425	-0.00971319	-0.00206597	-0.000776257	-0.000403581	-0.00140008	-0.308114	-0.00156764	-0.00150006	-0.00174601	-0.00148797	-0.00130855	-0.00142798	-0.00134504	0.128826	-0.00156795	-0.00149966	-0.00149997	-0.00148732	-0.00130882	-0.00142487	-0.00134503	-0.129631	-0.00156797	-0.00149966	-0.00149966	-0.00148732	-0.00130882	-0.00142486	-0.00134503	-0.431942	-0.00156797	-0.00149966	-0.00149966	-0.00148732	-0.00130882	-0.00142486	-0.00134503	0.178006	-0.00156797	-0.00149966	-0.00149966	-0.00148732	-0.00130882	-0.00142486	-0.00134503	0.875018	-0.00156797	-0.00149966	-0.00149966	-0.00148732	-0.00130882	-0.00142486	-0.00134503	0.197037	-0.00156797	-0.00149966	-0.00149966	-0.00148732	-0.00130882	-0.00142486	-0.00134503	-0.000664512	-0.00156797	-0.00149966	-0.00149966	-0.00148732	-0.00130882	-0.00142486	-0.00134503	-0.000997547	-0.00156797	-0.00149966	-0.00149966	-0.00148732	-0.00130882	-0.00142486	-0.00134503	-0.00130986	-0.00156797	-0.00149966	-0.00149966	-0.00148732	-0.00130882	-0.00142486	-0.00134503	-0.00130992	-0.00156797	-0.00149966	-0.00149966	-0.00148732	-0.00130882	-0.00142486	-0.00134503	-0.00130992	-0.00156797	-0.00149966	-0.00149966	-0.00148732	-0.00130882	-0.00142486	-0.00134503	-0.00130992	-0.00156797	-0.00149966	-0.00149966	-0.00148732	-0.00130882	-0.00142486	-0.00134503	-0.00130992	-0.00156797	-0.00149966	-0.00149966	-0.00148732	-0.00130882	-0.00142486	-0.00134503	-0.00130992	-0.00156797	-0.00149966	-0.00149966	-0.00148732	-0.00130882	-0.00142486	-0.00134503	-0.00130992	-0.00156797	-0.00149966	-0.00149966	-0.00148732	-0.00130882	-0.00142486	-0.00134503	-0.00130992	-0.00156797	-0.00149966	-0.00149966	-0.00148732	-0.00130882	-0.00142486	-0.00134503	-0.00130992	-0.00156797	-0.00149966	-0.00149966	-0.00148732	-0.00130882	-0.00142486	-0.00134503	-0.00130992	-0.00156797	-0.00149966	-0.00149966	-0.00148732	-0.00130882	-0.00142486	-0.00134503	-0.00130992	-0.00156797	-0.00149966	-0.00149966	-0.00148732	-0.00130882	-0.00142486	-0.00134503	-0.00130992	-0.00156797	-0.00149966	-0.00149966	-0.00148732	-0.00130882	-0.00142486	-0.00134503	-0.00130992	-0.00156797	-0.00149966	-0.00149966	-0.00148732	-0.00130882	-0.00142486	-0.00134503	-0.00130992	-0.00156797	-0.00149966	-0.00149966	-0.00148732	-0.00130882	-0.00142486	-0.00134503	-0.00130992	-0.00156797	-0.00149966	-0.00149966	-0.00148732	-0.00130882	-0.00142486	-0.00134503	-0.00130992	-0.00156797	-0.00149966	-0.00149966	-0.00148732	-0.00130882	-0.00142486	-0.00134503	-0.00130992	0	0	0	0	0	0	0	0	-0.0156732	-0.0156732	-0.0156732	-0.0156732	-0.0156732	-0.0156732	-0.0156732	-0.0156732	-0.0156752	-0.0156752	-0.0156752	-0.0156752	-0.0156752	-0.0156752	-0.0156752	-0.0156752	-0.0156752	-0.0156752	-0.0156752	-0.0156752	-0.0156752	-0.0156752	-0.0156752	-0.0156752	-0.0157423	-0.0157423	-0.0157423	-0.0157423	-0.0157423	-0.0157423	-0.0157423	-0.0157423	-0.0157423	-0.0157423	-0.0157423	-0.0157423	-0.0157423	-0.0157423	-0.0157423	-0.0157423	-0.0157423	-0.0157423	-0.0157423	-0.0157423	-0.0157423	-0.0157423	-0.0157423	-0.0157423	-0.0157423	-0.0157423	-0.0157423	-0.0157423	-0.0157423	-0.0157423	-0.0157423	-0.0157423	-0.0157423	-0.0157423	-0.0157423	-0.0157423	-0.0157423	-0.0157423	-0.0157423	-0.0157423	-0.0157423	-0.0157423	-0.0157423	-0.0157423	-0.0157423	-0.0157423	-0.0157423	-0.0157423	-0.956074	-0.80956	-1.10086	-0.415225	-0.692582	0.562583	0.860785	0.551499	-0.628353	-0.814697	-1.12818	-0.393554	-0.377285	0.557055	0.952698	0.566682	-0.892717	-1.06262	-1.1276	-0.393839	-0.345365	0.557158	0.952631	0.56668	-1.05975	-0.896653	-1.12762	-0.393843	-0.33607	0.557161	0.952631	0.56668	-1.10817	-1.06683	-1.12761	-0.393843	-0.332453	0.557161	0.952631	0.56668	-1.10862	-0.943363	-1.21067	-0.0741628	-0.0784634	0.504871	0.363176	-0.201288	-1.06724	-0.254989	-1.23154	-0.0157164	-0.015705	0.57738	-0.0148104	-0.157376	-0.9743	-0.0158082	-0.934153	-0.0157278	-0.0157278	0.853876	-0.0157279	0.322221	-0.568591	-0.0157269	-0.765705	-0.0157279	-0.0157279	0.131328	-0.0157279	0.42186	-0.0780982	-0.0152062	-0.129225	-0.0155782	-0.0159547	-0.0153197	-0.0160993	0.00719595	-0.0147926	-0.015206	-0.0149432	-0.0155779	-0.0159546	-0.0156197	-0.0160999	-0.134815	-0.0148998	-0.015206	-0.0152059	-0.0155779	-0.0159546	-0.0156233	-0.0160999	-0.193191	-0.0149047	-0.015206	-0.015206	-0.0155779	-0.0159546	-0.0156234	-0.0160999	-0.207761	-0.0149048	-0.015206	-0.015206	-0.0155779	-0.0159546	-0.0156234	-0.0160999	-0.19109	-0.0149048	-0.015206	-0.0111717	-0.0155779	-0.0159546	-0.0156234	-0.0160999	-0.242668	-0.0156439	-0.0156359	-0.0157525	-0.0157274	-0.0157291	-0.0158019	-0.0158184	0.202613	-0.0156441	-0.0156361	-0.0156362	-0.0157275	-0.0157291	-0.015805	-0.0158182	0.438967	-0.0156441	-0.0156361	-0.0156361	-0.0157275	-0.0157291	-0.015805	-0.0158182	-0.150608	-0.0156441	-0.0156361	-0.0156361	-0.0157275	-0.0157291	-0.015805	-0.0158182	-0.765036	-0.0156441	-0.0156361	-0.0156361	-0.0157275	-0.0157291	-0.015805	-0.0158182	-0.383906	-0.0156441	-0.0156361	-0.0156361	-0.0157275	-0.0157291	-0.015805	-0.0158182	-0.0890318	-0.0156441	-0.0156361	-0.0156361	-0.0157275	-0.0157291	-0.015805	-0.0158182	-0.0160591	-0.0156441	-0.0156361	-0.0156361	-0.0157275	-0.0157291	-0.015805	-0.0158182	-0.0159754	-0.0156441	-0.0156361	-0.0156361	-0.0157275	-0.0157291	-0.015805	-0.0158182	-0.0158831	-0.0156441	-0.0156361	-0.0156361	-0.0157275	-0.0157291	-0.015805	-0.0158182	-0.0158834	-0.0156441	-0.0156361	-0.0156361	-0.0157275	-0.0157291	-0.015805	-0.0158182	-0.0158834	-0.0156441	-0.0156361	-0.0156361	-0.0157275	-0.0157291	-0.015805	-0.0158182	-0.0158834	-0.0156441	-0.0156361	-0.0156361	-0.0157275	-0.0157291	-0.015805	-0.0158182	-0.0158834	-0.0156441	-0.0156361	-0.0156361	-0.0157275	-0.0157291	-0.015805	-0.0158182	-0.0158834	-0.0156441	-0.0156361	-0.0156361	-0.0157275	-0.0157291	-0.015805	-0.0158182	-0.0158834	-0.0156441	-0.0156361	-0.0156361	-0.0157275	-0.0157291	-0.015805	-0.0158182	-0.0158834	-0.0156441	-0.0156361	-0.0156361	-0.0157275	-0.0157291	-0.015805	-0.0158182	-0.0158834	-0.0156441	-0.0156361	-0.0156361	-0.0157275	-0.0157291	-0.015805	-0.0158182	-0.0158834	-0.0156441	-0.0156361	-0.0156361	-0.0157275	-0.0157291	-0.015805	-0.0158182	-0.0158834	-0.0156441	-0.0156361	-0.0156361	-0.0157275	-0.0157291	-0.015805	-0.0158182	-0.0158834	-0.0156441	-0.0156361	-0.0156361	-0.0157275	-0.0157291	-0.015805	-0.0158182	-0.0158834	-0.0156441	-0.0156361	-0.0156361	-0.0157275	-0.0157291	-0.015805	-0.0158182	-0.0158834	-0.0156441	-0.0156361	-0.0156361	-0.0157275	-0.0157291	-0.015805	-0.0158182	-0.0158834	-0.0156441	-0.0156361	-0.0156361	-0.0157275	-0.0157291	-0.015805	-0.0158182	-0.0158834	-0.0156441	-0.0156361	-0.0156361	-0.0157275	-0.0157291	-0.015805	-0.0158182	-0.0158834	0	0	0	0	0	0	0	0	0.00714292	0.00714292	0.00714292	0.00714292	0.00714292	0.00714292	0.00714292	0.00714292	0.00716245	0.00716245	0.00716245	0.00716245	0.00716245	0.00716245	0.00716245	0.00716245	0.00716248	0.00716248	0.00716248	0.00716248	0.00716248	0.00716248	0.00716248	0.00716248	0.00713333	0.00713333	0.00713333	0.00713333	0.00713333	0.00713333	0.00713333	0.00713333	0.00713332	0.00713332	0.00713332	0.00713332	0.00713332	0.00713332	0.00713332	0.00713332	0.00713332	0.00713332	0.00713332	0.00713332	0.00713332	0.00713332	0.00713332	0.00713332	0.00713332	0.00713332	0.00713332	0.00713332	0.00713332	0.00713332	0.00713332	0.00713332	0.00713332	0.00713332	0.00713332	0.00713332	0.00713332	0.00713332	0.00713332	0.00713332	0.00713332	0.00713332	0.00713332	0.00713332	0.00713332	0.00713332	0.00713332	0.00713332	0.22318	-0.548542	-0.413425	-0.148367	-0.570984	0.700804	0.691406	0.119679	0.615789	0.200201	-0.437692	-0.157754	-0.750246	0.699845	0.858168	0.0972736	0.384232	-0.30664	-0.437168	-0.158011	-0.724082	0.6998	0.858222	0.0972701	0.233713	0.214932	-0.437182	-0.158015	-0.715713	0.699798	0.858223	0.0972701	0.190066	-0.255978	-0.437182	-0.158015	-0.712456	0.699798	0.858223	0.0972701	0.151528	0.101151	-0.335227	-0.0298461	-0.151359	0.733002	0.336589	-0.365889	0.134495	-0.126505	-0.0956165	0.00707934	0.00696848	0.805038	0.00809761	-0.137567	0.104777	0.00643365	-0.00903898	0.00714665	0.00714656	0.811877	0.00714734	0.476781	0.00498275	0.00714607	0.224777	0.00714673	0.00714673	0.131515	0.00714673	0.653783	0.0328353	0.00728525	0.0976657	0.00704992	0.00710997	0.0057025	0.00687308	-0.234469	0.00669063	0.00728505	0.00764943	0.00705039	0.00711	0.0048376	0.00687285	-0.292904	0.00625329	0.00728505	0.00728548	0.00705039	0.00711	0.00482612	0.00687285	-0.369908	0.006246	0.00728505	0.00728505	0.00705039	0.00711	0.00482611	0.00687285	-0.386642	0.00624589	0.00728505	0.00728505	0.00705039	0.00711	0.00482611	0.00687285	-0.371233	0.00624589	0.00728505	0.00521583	0.00705039	0.00711	0.00482611	0.00687285	-0.420827	0.00714224	0.00716775	0.00711113	0.0071423	0.00718031	0.00712056	0.00711283	0.302482	0.00714348	0.00716777	0.00716777	0.00714233	0.00718032	0.00712157	0.00711294	0.530114	0.00714348	0.00716777	0.00716777	0.00714233	0.00718032	0.00712158	0.00711294	-0.351812	0.00714348	0.00716777	0.00716777	0.00714233	0.00718032	0.00712158	0.00711294	-0.89229	0.00714348	0.00716777	0.00716777	0.00714233	0.00718032	0.00712158	0.00711294	-0.151221	0.00714348	0.00716777	0.00716777	0.00714233	0.00718032	0.00712158	0.00711294	-0.0338861	0.00714348	0.00716777	0.00716777	0.00714233	0.00718032	0.00712158	0.00711294	0.00638291	0.00714348	0.00716777	0.00716777	0.00714233	0.00718032	0.00712158	0.00711294	0.00700782	0.00714348	0.00716777	0.00716777	0.00714233	0.00718032	0.00712158	0.00711294	0.00707525	0.00714348	0.00716777	0.00716777	0.00714233	0.00718032	0.00712158	0.00711294	0.00707527	0.00714348	0.00716777	0.00716777	0.00714233	0.00718032	0.00712158	0.00711294	0.00707527	0.00714348	0.00716777	0.00716777	0.00714233	0.00718032	0.00712158	0.00711294	0.00707527	0.00714348	0.00716777	0.00716777	0.00714233	0.00718032	0.00712158	0.00711294	0.00707527	0.00714348	0.00716777	0.00716777	0.00714233	0.00718032	0.00712158	0.00711294	0.00707527	0.00714348	0.00716777	0.00716777	0.00714233	0.00718032	0.00712158	0.00711294	0.00707527	0.00714348	0.00716777	0.00716777	0.00714233	0.00718032	0.00712158	0.00711294	0.00707527	0.00714348	0.00716777	0.00716777	0.00714233	0.00718032	0.00712158	0.00711294	0.00707527	0.00714348	0.00716777	0.00716777	0.00714233	0.00718032	0.00712158	0.00711294	0.00707527	0.00714348	0.00716777	0.00716777	0.00714233	0.00718032	0.00712158	0.00711294	0.00707527	0.00714348	0.00716777	0.00716777	0.00714233	0.00718032	0.00712158	0.00711294	0.00707527	0.00714348	0.00716777	0.00716777	0.00714233	0.00718032	0.00712158	0.00711294	0.00707527	0.00714348	0.00716777	0.00716777	0.00714233	0.00718032	0.00712158	0.00711294	0.00707527	0.00714348	0.00716777	0.00716777	0.00714233	0.00718032	0.00712158	0.00711294	0.00707527	0.00714348	0.00716777	0.00716777	0.00714233	0.00718032	0.00712158	0.00711294	0.00707527	0.00714348	0.00716777	0.00716777	0.00714233	0.00718032	0.00712158	0.00711294	0.00707527	0	0	0	0	0	0	0	0	0.0541954	0.0541954	0.0541954	0.0541954	0.0541954	0.0541954	0.0541954	0.0541954	0.054195	0.054195	0.054195	0.054195	0.054195	0.054195	0.054195	0.054195	0.0541949	0.0541949	0.0541949	0.0541949	0.0541949	0.0541949	0.0541949	0.0541949	0.0542393	0.0542393	0.0542393	0.0542393	0.0542393	0.0542393	0.0542393	0.0542393	0.0542393	0.0542393	0.0542393	0.0542393	0.0542393	0.0542393	0.0542393	0.0542393	0.0542393	0.0542393	0.0542393	0.0542393	0.0542393	0.0542393	0.0542393	0.0542393	0.0542393	0.0542393	0.0542393	0.0542393	0.0542393	0.0542393	0.0542393	0.0542393	0.0542393	0.0542393	0.0542393	0.0542393	0.0542393	0.0542393	0.0542393	0.0542393	0.0542393	0.0542393	0.0542393	0.0542393	0.0542393	0.0542393	0.0542393	0.0542393	0.124651	0.654302	0.647052	0.426201	0.677846	1.34235	1.07716	1.55366	0.798533	-0.000105217	0.620956	0.432665	0.75851	1.34888	0.917563	1.66596	0.539105	0.490371	0.621516	0.43239	0.787802	1.3489	0.917551	1.66596	0.378256	0.0631144	0.621502	0.432387	0.796752	1.3489	0.917551	1.66596	0.331612	0.468146	0.621502	0.432387	0.800235	1.3489	0.917551	1.66596	0.300007	0.189527	0.635723	0.0903816	0.180897	1.29262	0.400268	1.73488	0.30466	0.26196	0.540167	0.0542366	0.0544325	1.15681	0.0552718	1.18217	0.303861	0.0544178	0.41155	0.0542496	0.0542498	0.869105	0.05425	1.14397	0.256442	0.0542498	0.0512395	0.0542496	0.0542496	0.17424	0.0542496	1.15702	0.00151119	0.0545876	0.0134323	0.0541944	0.0539533	0.0529028	0.0543225	1.65617	0.05331	0.0545879	0.0547101	0.0541952	0.0539528	0.0508479	0.0543226	1.68597	0.0527139	0.0545879	0.0545878	0.0541952	0.0539528	0.0508342	0.0543226	1.69023	0.0527083	0.0545879	0.0545879	0.0541952	0.0539528	0.0508342	0.0543226	1.6859	0.0527081	0.0545879	0.0545879	0.0541952	0.0539528	0.0508342	0.0543226	1.70088	0.0527081	0.0545879	0.0551655	0.0541952	0.0539528	0.0508342	0.0543226	1.65971	0.0542812	0.0543071	0.0543667	0.0542207	0.0542234	0.0541891	0.0542153	1.21499	0.0542819	0.0543067	0.0543068	0.0542204	0.0542235	0.054189	0.0542153	1.41102	0.0542819	0.0543067	0.0543067	0.0542204	0.0542235	0.054189	0.0542153	1.78606	0.0542819	0.0543067	0.0543067	0.0542204	0.0542235	0.054189	0.0542153	1.15911	0.0542819	0.0543067	0.0543067	0.0542204	0.0542235	0.054189	0.0542153	0.447783	0.0542819	0.0543067	0.0543067	0.0542204	0.0542235	0.054189	0.0542153	0.0991856	0.0542819	0.0543067	0.0543067	0.0542204	0.0542235	0.054189	0.0542153	0.053809	0.0542819	0.0543067	0.0543067	0.0542204	0.0542235	0.054189	0.0542153	0.0540726	0.0542819	0.0543067	0.0543067	0.0542204	0.0542235	0.054189	0.0542153	0.0542032	0.0542819	0.0543067	0.0543067	0.0542204	0.0542235	0.054189	0.0542153	0.0542032	0.0542819	0.0543067	0.0543067	0.0542204	0.0542235	0.054189	0.0542153	0.0542032	0.0542819	0.0543067	0.0543067	0.0542204	0.0542235	0.054189	0.0542153	0.0542032	0.0542819	0.0543067	0.0543067	0.0542204	0.0542235	0.054189	0.0542153	0.0542032	0.0542819	0.0543067	0.0543067	0.0542204	0.0542235	0.054189	0.0542153	0.0542032	0.0542819	0.0543067	0.0543067	0.0542204	0.0542235	0.054189	0.0542153	0.0542032	0.0542819	0.0543067	0.0543067	0.0542204	0.0542235	0.054189	0.0542153	0.0542032	0.0542819	0.0543067	0.0543067	0.0542204	0.0542235	0.054189	0.0542153	0.0542032	0.0542819	0.0543067	0.0543067	0.0542204	0.0542235	0.054189	0.0542153	0.0542032	0.0542819	0.0543067	0.0543067	0.0542204	0.0542235	0.054189	0.0542153	0.0542032	0.0542819	0.0543067	0.0543067	0.0542204	0.0542235	0.054189	0.0542153	0.0542032	0.0542819	0.0543067	0.0543067	0.0542204	0.0542235	0.054189	0.0542153	0.0542032	0.0542819	0.0543067	0.0543067	0.0542204	0.0542235	0.054189	0.0542153	0.0542032	0.0542819	0.0543067	0.0543067	0.0542204	0.0542235	0.054189	0.0542153	0.0542032	0.0542819	0.0543067	0.0543067	0.0542204	0.0542235	0.054189	0.0542153	0.0542032	0.0542819	0.0543067	0.0543067	0.0542204	0.0542235	0.054189	0.0542153	0.0542032	0	0	0	0	0	0	0	0	0.00861784	0.00861784	0.00861784	0.00861784	0.00861784	0.00861784	0.00861784	0.00861784	0.00861047	0.00861047	0.00861047	0.00861047	0.00861047	0.00861047	0.00861047	0.00861047	0.00861045	0.00861045	0.00861045	0.00861045	0.00861045	0.00861045	0.00861045	0.00861045	0.00861239	0.00861239	0.00861239	0.00861239	0.00861239	0.00861239	0.00861239	0.00861239	0.00861238	0.00861238	0.00861238	0.00861238	0.00861238	0.00861238	0.00861238	0.00861238	0.00861238	0.00861238	0.00861238	0.00861238	0.00861238	0.00861238	0.00861238	0.00861238	0.00861238	0.00861238	0.00861238	0.00861238	0.00861238	0.00861238	0.00861238	0.00861238	0.00861238	0.00861238	0.00861238	0.00861238	0.00861238	0.00861238	0.00861238	0.00861238	0.00861238	0.00861238	0.00861238	0.00861238	0.00861238	0.00861238	0.00861238	0.00861238	-0.296606	-0.0370052	-0.232039	0.320982	0.0300773	0.545781	0.272711	0.444016	-0.0482534	-0.452204	-0.238272	0.337576	0.265742	0.54999	0.213352	0.478059	-0.110967	-0.284127	-0.238142	0.337512	0.2738	0.550061	0.213336	0.47806	-0.148341	-0.37733	-0.238145	0.337512	0.275884	0.550062	0.213336	0.47806	-0.159175	-0.272089	-0.238145	0.337512	0.276694	0.550062	0.213336	0.47806	-0.160446	-0.299746	-0.153437	0.0518202	0.0640992	0.471456	0.0942675	0.710066	-0.136488	0.151339	-0.0780748	0.00869855	0.00872526	0.334007	0.0088347	0.554116	-0.0949649	0.00934702	0.0192025	0.00861471	0.0086147	0.189525	0.00861449	0.502338	0.0335576	0.00861576	-0.307482	0.00861456	0.00861456	0.0407374	0.00861456	0.416856	-0.0425577	0.00883093	-0.0955689	0.00851639	0.00858041	0.00858025	0.00856616	0.617837	0.00909925	0.00883114	0.00879339	0.00851662	0.00858046	0.00892021	0.00856598	0.709361	0.00915217	0.00883114	0.00883096	0.00851663	0.00858046	0.00892264	0.00856598	0.716159	0.00915416	0.00883114	0.00883114	0.00851663	0.00858046	0.00892265	0.00856598	0.715951	0.00915418	0.00883114	0.00883114	0.00851663	0.00858046	0.00892265	0.00856598	0.719349	0.00915418	0.00883114	0.0102695	0.00851663	0.00858046	0.00892265	0.00856598	0.710463	0.00863268	0.00865824	0.0085528	0.00857837	0.00861953	0.00854888	0.00858344	0.536333	0.00863194	0.00865805	0.00865793	0.00857841	0.00861945	0.00854723	0.0085835	0.553261	0.00863193	0.00865805	0.00865805	0.00857841	0.00861945	0.00854723	0.0085835	0.742574	0.00863193	0.00865805	0.00865805	0.00857841	0.00861945	0.00854723	0.0085835	0.594268	0.00863193	0.00865805	0.00865805	0.00857841	0.00861945	0.00854723	0.0085835	0.341561	0.00863193	0.00865805	0.00865805	0.00857841	0.00861945	0.00854723	0.0085835	0.0743594	0.00863193	0.00865805	0.00865805	0.00857841	0.00861945	0.00854723	0.0085835	0.00892058	0.00863193	0.00865805	0.00865805	0.00857841	0.00861945	0.00854723	0.0085835	0.00860168	0.00863193	0.00865805	0.00865805	0.00857841	0.00861945	0.00854723	0.0085835	0.00856972	0.00863193	0.00865805	0.00865805	0.00857841	0.00861945	0.00854723	0.0085835	0.00856956	0.00863193	0.00865805	0.00865805	0.00857841	0.00861945	0.00854723	0.0085835	0.00856956	0.00863193	0.00865805	0.00865805	0.00857841	0.00861945	0.00854723	0.0085835	0.00856956	0.00863193	0.00865805	0.00865805	0.00857841	0.00861945	0.00854723	0.0085835	0.00856956	0.00863193	0.00865805	0.00865805	0.00857841	0.00861945	0.00854723	0.0085835	0.00856956	0.00863193	0.00865805	0.00865805	0.00857841	0.00861945	0.00854723	0.0085835	0.00856956	0.00863193	0.00865805	0.00865805	0.00857841	0.00861945	0.00854723	0.0085835	0.00856956	0.00863193	0.00865805	0.00865805	0.00857841	0.00861945	0.00854723	0.0085835	0.00856956	0.00863193	0.00865805	0.00865805	0.00857841	0.00861945	0.00854723	0.0085835	0.00856956	0.00863193	0.00865805	0.00865805	0.00857841	0.00861945	0.00854723	0.0085835	0.00856956	0.00863193	0.00865805	0.00865805	0.00857841	0.00861945	0.00854723	0.0085835	0.00856956	0.00863193	0.00865805	0.00865805	0.00857841	0.00861945	0.00854723	0.0085835	0.00856956	0.00863193	0.00865805	0.00865805	0.00857841	0.00861945	0.00854723	0.0085835	0.00856956	0.00863193	0.00865805	0.00865805	0.00857841	0.00861945	0.00854723	0.0085835	0.00856956	0.00863193	0.00865805	0.00865805	0.00857841	0.00861945	0.00854723	0.0085835	0.00856956	0.00863193	0.00865805	0.00865805	0.00857841	0.00861945	0.00854723	0.0085835	0.00856956	0	0	0	0	0	0	0	0	-0.00568123	-0.00568123	-0.00568123	-0.00568123	-0.00568123	-0.00568123	-0.00568123	-0.00568123	-0.00566492	-0.00566492	-0.00566492	-0.00566492	-0.00566492	-0.00566492	-0.00566492	-0.00566492	-0.0056649	-0.0056649	-0.0056649	-0.0056649	-0.0056649	-0.0056649	-0.0056649	-0.0056649	-0.00569897	-0.00569897	-0.00569897	-0.00569897	-0.00569897	-0.00569897	-0.00569897	-0.00569897	-0.00569898	-0.00569898	-0.00569898	-0.00569898	-0.00569898	-0.00569898	-0.00569898	-0.00569898	-0.00569898	-0.00569898	-0.00569898	-0.00569898	-0.00569898	-0.00569898	-0.00569898	-0.00569898	-0.00569898	-0.00569898	-0.00569898	-0.00569898	-0.00569898	-0.00569898	-0.00569898	-0.00569898	-0.00569898	-0.00569898	-0.00569898	-0.00569898	-0.00569898	-0.00569898	-0.00569898	-0.00569898	-0.00569898	-0.00569898	-0.00569898	-0.00569898	-0.00569898	-0.00569898	-0.00569898	-0.00569898	0.0490431	-0.192148	0.0613465	-0.91085	-0.255387	-0.234427	0.551189	0.137856	0.031127	0.488328	0.0420728	-0.931848	-0.552471	-0.245963	0.685883	0.123964	-0.153036	0.13789	0.0424911	-0.932054	-0.532495	-0.246048	0.685862	0.123961	-0.273352	0.26748	0.0424803	-0.932057	-0.525811	-0.24605	0.685862	0.123961	-0.308245	0.0913267	0.0424806	-0.932057	-0.523209	-0.24605	0.685862	0.123961	-0.321271	0.104046	-0.231864	-0.141176	-0.125029	-0.119876	0.255339	-1.02502	-0.345963	-0.44302	-0.494281	-0.00589598	-0.00584823	0.210972	-0.00499379	-0.894174	-0.376569	-0.00749428	-0.573118	-0.00568815	-0.00568806	0.642793	-0.00568747	-0.415982	-0.401075	-0.00569002	0.188932	-0.00568788	-0.00568788	0.0909542	-0.00568788	-0.118167	0.045323	-0.00564304	0.143256	-0.00534836	-0.00593794	-0.00595766	-0.00581654	-0.671211	-0.0066537	-0.00564328	-0.00528251	-0.0053483	-0.00593831	-0.00812153	-0.00581646	-0.997864	-0.00717818	-0.00564328	-0.00564279	-0.0053483	-0.00593831	-0.00813753	-0.00581646	-1.05748	-0.00718992	-0.00564328	-0.00564328	-0.0053483	-0.00593831	-0.00813759	-0.00581646	-1.07046	-0.0071901	-0.00564328	-0.00564328	-0.0053483	-0.00593831	-0.00813759	-0.00581646	-1.05819	-0.0071901	-0.00564328	-0.00571273	-0.0053483	-0.00593831	-0.00813759	-0.00581646	-1.09747	-0.00564994	-0.00569491	-0.00548898	-0.00561142	-0.00571594	-0.00561251	-0.00569878	-0.555417	-0.00564796	-0.0056948	-0.00569452	-0.00561172	-0.00571571	-0.00561092	-0.00569878	-0.311504	-0.00564795	-0.0056948	-0.0056948	-0.00561172	-0.00571571	-0.00561091	-0.00569878	-1.03995	-0.00564795	-0.0056948	-0.0056948	-0.00561172	-0.00571571	-0.00561091	-0.00569878	-1.47419	-0.00564795	-0.0056948	-0.0056948	-0.00561172	-0.00571571	-0.00561091	-0.00569878	-0.926375	-0.00564795	-0.0056948	-0.0056948	-0.00561172	-0.00571571	-0.00561091	-0.00569878	-0.20509	-0.00564795	-0.0056948	-0.0056948	-0.00561172	-0.00571571	-0.00561091	-0.00569878	-0.00693924	-0.00564795	-0.0056948	-0.0056948	-0.00561172	-0.00571571	-0.00561091	-0.00569878	-0.0059427	-0.00564795	-0.0056948	-0.0056948	-0.00561172	-0.00571571	-0.00561091	-0.00569878	-0.00572121	-0.00564795	-0.0056948	-0.0056948	-0.00561172	-0.00571571	-0.00561091	-0.00569878	-0.00572094	-0.00564795	-0.0056948	-0.0056948	-0.00561172	-0.00571571	-0.00561091	-0.00569878	-0.00572094	-0.00564795	-0.0056948	-0.0056948	-0.00561172	-0.00571571	-0.00561091	-0.00569878	-0.00572094	-0.00564795	-0.0056948	-0.0056948	-0.00561172	-0.00571571	-0.00561091	-0.00569878	-0.00572094	-0.00564795	-0.0056948	-0.0056948	-0.00561172	-0.00571571	-0.00561091	-0.00569878	-0.00572094	-0.00564795	-0.0056948	-0.0056948	-0.00561172	-0.00571571	-0.00561091	-0.00569878	-0.00572094	-0.00564795	-0.0056948	-0.0056948	-0.00561172	-0.00571571	-0.00561091	-0.00569878	-0.00572094	-0.00564795	-0.0056948	-0.0056948	-0.00561172	-0.00571571	-0.00561091	-0.00569878	-0.00572094	-0.00564795	-0.0056948	-0.0056948	-0.00561172	-0.00571571	-0.00561091	-0.00569878	-0.00572094	-0.00564795	-0.0056948	-0.0056948	-0.00561172	-0.00571571	-0.00561091	-0.00569878	-0.00572094	-0.00564795	-0.0056948	-0.0056948	-0.00561172	-0.00571571	-0.00561091	-0.00569878	-0.00572094	-0.00564795	-0.0056948	-0.0056948	-0.00561172	-0.00571571	-0.00561091	-0.00569878	-0.00572094	-0.00564795	-0.0056948	-0.0056948	-0.00561172	-0.00571571	-0.00561091	-0.00569878	-0.00572094	-0.00564795	-0.0056948	-0.0056948	-0.00561172	-0.00571571	-0.00561091	-0.00569878	-0.00572094	-0.00564795	-0.0056948	-0.0056948	-0.00561172	-0.00571571	-0.00561091	-0.00569878	-0.00572094	-0.00564795	-0.0056948	-0.0056948	-0.00561172	-0.00571571	-0.00561091	-0.00569878	-0.00572094	0	0	0	0	0	0	0	0	0.0299662	0.0299662	0.0299662	0.0299662	0.0299662	0.0299662	0.0299662	0.0299662	0.0299693	0.0299693	0.0299693	0.0299693	0.0299693	0.0299693	0.0299693	0.0299693	0.0299693	0.0299693	0.0299693	0.0299693	0.0299693	0.0299693	0.0299693	0.0299693	0.0299852	0.0299852	0.0299852	0.0299852	0.0299852	0.0299852	0.0299852	0.0299852	0.0299852	0.0299852	0.0299852	0.0299852	0.0299852	0.0299852	0.0299852	0.0299852	0.0299852	0.0299852	0.0299852	0.0299852	0.0299852	0.0299852	0.0299852	0.0299852	0.0299852	0.0299852	0.0299852	0.0299852	0.0299852	0.0299852	0.0299852	0.0299852	0.0299852	0.0299852	0.0299852	0.0299852	0.0299852	0.0299852	0.0299852	0.0299852	0.0299852	0.0299852	0.0299852	0.0299852	0.0299852	0.0299852	0.0299852	0.0299852	0.0051322	0.453195	0.540641	-0.20878	0.444309	0.573633	0.859723	1.09669	0.339694	0.184891	0.518397	-0.212768	0.394797	0.571456	0.785037	1.17053	0.120225	0.450296	0.518876	-0.213003	0.419192	0.571437	0.784998	1.17053	-0.0174151	0.0934613	0.518863	-0.213006	0.426847	0.571436	0.784998	1.17053	-0.0573302	0.393933	0.518864	-0.213006	0.429826	0.571436	0.784998	1.17053	-0.07435	0.116011	0.3387	-0.0146064	0.0903228	0.593911	0.326483	0.66757	-0.0785678	-0.0514344	0.0544302	0.0298883	0.0300786	0.67375	0.0308253	0.309737	-0.0838882	0.0292862	-0.088992	0.0299949	0.0299951	0.737949	0.0299953	0.394917	-0.0830326	0.0299941	0.0434153	0.029995	0.029995	0.133952	0.029995	0.524868	0.0138588	0.0302254	0.0562233	0.0301863	0.0296576	0.0293912	0.0300356	0.786458	0.0289956	0.0302256	0.0304152	0.0301867	0.0296571	0.0270399	0.0300357	0.631783	0.0284264	0.0302256	0.0302256	0.0301867	0.0296571	0.027025	0.0300357	0.621013	0.0284179	0.0302256	0.0302256	0.0301867	0.0296571	0.0270249	0.0300357	0.61509	0.0284177	0.0302256	0.0302256	0.0301867	0.0296571	0.0270249	0.0300357	0.628151	0.0284177	0.0302256	0.0313471	0.0301867	0.0296571	0.0270249	0.0300357	0.590992	0.0300424	0.0300267	0.0301953	0.0300206	0.0299516	0.0300024	0.0299723	0.409218	0.0300435	0.0300265	0.0300268	0.0300202	0.0299519	0.0300028	0.0299722	0.620617	0.0300435	0.0300265	0.0300265	0.0300202	0.0299519	0.0300028	0.0299722	0.690979	0.0300435	0.0300265	0.0300265	0.0300202	0.0299519	0.0300028	0.0299722	0.162118	0.0300435	0.0300265	0.0300265	0.0300202	0.0299519	0.0300028	0.0299722	-0.201153	0.0300435	0.0300265	0.0300265	0.0300202	0.0299519	0.0300028	0.0299722	-0.0445467	0.0300435	0.0300265	0.0300265	0.0300202	0.0299519	0.0300028	0.0299722	0.0292026	0.0300435	0.0300265	0.0300265	0.0300202	0.0299519	0.0300028	0.0299722	0.0297634	0.0300435	0.0300265	0.0300265	0.0300202	0.0299519	0.0300028	0.0299722	0.0299599	0.0300435	0.0300265	0.0300265	0.0300202	0.0299519	0.0300028	0.0299722	0.0299601	0.0300435	0.0300265	0.0300265	0.0300202	0.0299519	0.0300028	0.0299722	0.0299601	0.0300435	0.0300265	0.0300265	0.0300202	0.0299519	0.0300028	0.0299722	0.0299601	0.0300435	0.0300265	0.0300265	0.0300202	0.0299519	0.0300028	0.0299722	0.0299601	0.0300435	0.0300265	0.0300265	0.0300202	0.0299519	0.0300028	0.0299722	0.0299601	0.0300435	0.0300265	0.0300265	0.0300202	0.0299519	0.0300028	0.0299722	0.0299601	0.0300435	0.0300265	0.0300265	0.0300202	0.0299519	0.0300028	0.0299722	0.0299601	0.0300435	0.0300265	0.0300265	0.0300202	0.0299519	0.0300028	0.0299722	0.0299601	0.0300435	0.0300265	0.0300265	0.0300202	0.0299519	0.0300028	0.0299722	0.0299601	0.0300435	0.0300265	0.0300265	0.0300202	0.0299519	0.0300028	0.0299722	0.0299601	0.0300435	0.0300265	0.0300265	0.0300202	0.0299519	0.0300028	0.0299722	0.0299601	0.0300435	0.0300265	0.0300265	0.0300202	0.0299519	0.0300028	0.0299722	0.0299601	0.0300435	0.0300265	0.0300265	0.0300202	0.0299519	0.0300028	0.0299722	0.0299601	0.0300435	0.0300265	0.0300265	0.0300202	0.0299519	0.0300028	0.0299722	0.0299601	0.0300435	0.0300265	0.0300265	0.0300202	0.0299519	0.0300028	0.0299722	0.0299601	0.0300435	0.0300265	0.0300265	0.0300202	0.0299519	0.0300028	0.0299722	0.0299601	0	0	0	0	0	0	0	0	0.0294438	0.0294438	0.0294438	0.0294438	0.0294438	0.0294438	0.0294438	0.0294438	0.0294405	0.0294405	0.0294405	0.0294405	0.0294405	0.0294405	0.0294405	0.0294405	0.0294404	0.0294404	0.0294404	0.0294404	0.0294404	0.0294404	0.0294404	0.0294404	0.0294986	0.0294986	0.0294986	0.0294986	0.0294986	0.0294986	0.0294986	0.0294986	0.0294986	0.0294986	0.0294986	0.0294986	0.0294986	0.0294986	0.0294986	0.0294986	0.0294986	0.0294986	0.0294986	0.0294986	0.0294986	0.0294986	0.0294986	0.0294986	0.0294986	0.0294986	0.0294986	0.0294986	0.0294986	0.0294986	0.0294986	0.0294986	0.0294986	0.0294986	0.0294986	0.0294986	0.0294986	0.0294986	0.0294986	0.0294986	0.0294986	0.0294986	0.0294986	0.0294986	0.0294986	0.0294986	0.0294986	0.0294986	0.521536	0.620455	0.67231	0.713292	0.594794	0.378909	-0.192085	0.213974	0.653032	0.220086	0.681568	0.712443	0.568196	0.388589	-0.324336	0.247199	0.739731	0.583422	0.68137	0.71254	0.557743	0.388574	-0.324291	0.247202	0.796619	0.377591	0.681375	0.712541	0.554581	0.388574	-0.324291	0.247202	0.813113	0.605045	0.681375	0.712541	0.55335	0.388574	-0.324291	0.247202	0.802639	0.496322	0.858132	0.122597	0.130974	0.346288	-0.102605	1.06835	0.791999	0.383569	0.982044	0.029561	0.0295854	0.134577	0.0292303	0.837149	0.754957	0.0302537	0.838899	0.0294923	0.0294923	-0.280676	0.0294923	0.474473	0.536335	0.0294926	0.344263	0.0294922	0.0294922	-0.0251318	0.0294922	0.328959	0.0242072	0.0293519	0.020966	0.029242	0.0296041	0.0287439	0.0297141	0.808145	0.0290615	0.029352	0.0291637	0.0292422	0.029604	0.0289913	0.0297143	1.01821	0.0290725	0.029352	0.0293518	0.0292422	0.029604	0.0289936	0.0297143	1.0625	0.0290769	0.029352	0.029352	0.0292422	0.029604	0.0289937	0.0297143	1.07128	0.0290769	0.029352	0.029352	0.0292422	0.029604	0.0289937	0.0297143	1.06519	0.0290769	0.029352	0.0273039	0.0292422	0.029604	0.0289937	0.0297143	1.08609	0.029445	0.0294726	0.0294542	0.0294491	0.0295007	0.0294722	0.0295247	0.591263	0.0294447	0.0294726	0.0294725	0.0294491	0.0295007	0.0294732	0.0295246	0.470877	0.0294447	0.0294726	0.0294726	0.0294491	0.0295007	0.0294732	0.0295246	1.06921	0.0294447	0.0294726	0.0294726	0.0294491	0.0295007	0.0294732	0.0295246	1.2649	0.0294447	0.0294726	0.0294726	0.0294491	0.0295007	0.0294732	0.0295246	0.711444	0.0294447	0.0294726	0.0294726	0.0294491	0.0295007	0.0294732	0.0295246	0.159443	0.0294447	0.0294726	0.0294726	0.0294491	0.0295007	0.0294732	0.0295246	0.0299275	0.0294447	0.0294726	0.0294726	0.0294491	0.0295007	0.0294732	0.0295246	0.0296419	0.0294447	0.0294726	0.0294726	0.0294491	0.0295007	0.0294732	0.0295246	0.0295564	0.0294447	0.0294726	0.0294726	0.0294491	0.0295007	0.0294732	0.0295246	0.0295564	0.0294447	0.0294726	0.0294726	0.0294491	0.0295007	0.0294732	0.0295246	0.0295564	0.0294447	0.0294726	0.0294726	0.0294491	0.0295007	0.0294732	0.0295246	0.0295564	0.0294447	0.0294726	0.0294726	0.0294491	0.0295007	0.0294732	0.0295246	0.0295564	0.0294447	0.0294726	0.0294726	0.0294491	0.0295007	0.0294732	0.0295246	0.0295564	0.0294447	0.0294726	0.0294726	0.0294491	0.0295007	0.0294732	0.0295246	0.0295564	0.0294447	0.0294726	0.0294726	0.0294491	0.0295007	0.0294732	0.0295246	0.0295564	0.0294447	0.0294726	0.0294726	0.0294491	0.0295007	0.0294732	0.0295246	0.0295564	0.0294447	0.0294726	0.0294726	0.0294491	0.0295007	0.0294732	0.0295246	0.0295564	0.0294447	0.0294726	0.0294726	0.0294491	0.0295007	0.0294732	0.0295246	0.0295564	0.0294447	0.0294726	0.0294726	0.0294491	0.0295007	0.0294732	0.0295246	0.0295564	0.0294447	0.0294726	0.0294726	0.0294491	0.0295007	0.0294732	0.0295246	0.0295564	0.0294447	0.0294726	0.0294726	0.0294491	0.0295007	0.0294732	0.0295246	0.0295564	0.0294447	0.0294726	0.0294726	0.0294491	0.0295007	0.0294732	0.0295246	0.0295564	0.0294447	0.0294726	0.0294726	0.0294491	0.0295007	0.0294732	0.0295246	0.0295564	0.0294447	0.0294726	0.0294726	0.0294491	0.0295007	0.0294732	0.0295246	0.0295564	0	0	0	0	0	0	0	0	0.0392614	0.0392614	0.0392614	0.0392614	0.0392614	0.0392614	0.0392614	0.0392614	0.0392678	0.0392678	0.0392678	0.0392678	0.0392678	0.0392678	0.0392678	0.0392678	0.0392678	0.0392678	0.0392678	0.0392678	0.0392678	0.0392678	0.0392678	0.0392678	0.0392892	0.0392892	0.0392892	0.0392892	0.0392892	0.0392892	0.0392892	0.0392892	0.0392891	0.0392891	0.0392891	0.0392891	0.0392891	0.0392891	0.0392891	0.0392891	0.0392891	0.0392891	0.0392891	0.0392891	0.0392891	0.0392891	0.0392891	0.0392891	0.0392891	0.0392891	0.0392891	0.0392891	0.0392891	0.0392891	0.0392891	0.0392891	0.0392891	0.0392891	0.0392891	0.0392891	0.0392891	0.0392891	0.0392891	0.0392891	0.0392891	0.0392891	0.0392891	0.0392891	0.0392891	0.0392891	0.0392891	0.0392891	0.219592	0.114	0.106326	0.513568	0.135402	1.33713	0.86518	0.934962	0.878425	-0.0416197	0.082808	0.51891	0.173768	1.34491	0.82714	0.991703	0.648015	0.0538567	0.083313	0.518662	0.200074	1.34492	0.827178	0.991704	0.502994	0.0922944	0.0832999	0.518659	0.208143	1.34492	0.827178	0.991704	0.460942	0.0922096	0.0833002	0.518659	0.211284	1.34492	0.827178	0.991704	0.42184	0.155948	0.266483	0.0896481	0.056831	1.28578	0.353786	1.18447	0.42213	0.247227	0.469845	0.0393275	0.0393516	1.12388	0.0402472	0.95684	0.412163	0.0396274	0.475918	0.0392996	0.0392996	0.786354	0.0393	1.14636	0.320288	0.0393	0.119712	0.0392995	0.0392995	0.152389	0.0392995	1.1541	0.00649208	0.0395641	0.0194551	0.0390691	0.0392007	0.037646	0.0392185	1.08421	0.0387984	0.0395643	0.039733	0.0390699	0.0392005	0.0367004	0.0392184	1.19201	0.0383615	0.0395643	0.0395643	0.0390699	0.0392005	0.036691	0.0392184	1.16779	0.038358	0.0395643	0.0395643	0.0390699	0.0392005	0.036691	0.0392184	1.15946	0.0383579	0.0395643	0.0395643	0.0390699	0.0392005	0.036691	0.0392184	1.17345	0.0383579	0.0395643	0.0384932	0.0390699	0.0392005	0.036691	0.0392184	1.13247	0.0392991	0.0393485	0.039269	0.03925	0.039317	0.0392187	0.0392627	1.12936	0.0392995	0.0393482	0.0393482	0.0392499	0.0393171	0.0392188	0.0392628	1.2971	0.0392995	0.0393482	0.0393482	0.0392499	0.0393171	0.0392187	0.0392628	1.22889	0.0392995	0.0393482	0.0393482	0.0392499	0.0393171	0.0392187	0.0392628	0.680056	0.0392995	0.0393482	0.0393482	0.0392499	0.0393171	0.0392187	0.0392628	0.529878	0.0392995	0.0393482	0.0393482	0.0392499	0.0393171	0.0392187	0.0392628	0.117145	0.0392995	0.0393482	0.0393482	0.0392499	0.0393171	0.0392187	0.0392628	0.0390239	0.0392995	0.0393482	0.0393482	0.0392499	0.0393171	0.0392187	0.0392628	0.0392061	0.0392995	0.0393482	0.0393482	0.0392499	0.0393171	0.0392187	0.0392628	0.0392406	0.0392995	0.0393482	0.0393482	0.0392499	0.0393171	0.0392187	0.0392628	0.0392405	0.0392995	0.0393482	0.0393482	0.0392499	0.0393171	0.0392187	0.0392628	0.0392405	0.0392995	0.0393482	0.0393482	0.0392499	0.0393171	0.0392187	0.0392628	0.0392405	0.0392995	0.0393482	0.0393482	0.0392499	0.0393171	0.0392187	0.0392628	0.0392405	0.0392995	0.0393482	0.0393482	0.0392499	0.0393171	0.0392187	0.0392628	0.0392405	0.0392995	0.0393482	0.0393482	0.0392499	0.0393171	0.0392187	0.0392628	0.0392405	0.0392995	0.0393482	0.0393482	0.0392499	0.0393171	0.0392187	0.0392628	0.0392405	0.0392995	0.0393482	0.0393482	0.0392499	0.0393171	0.0392187	0.0392628	0.0392405	0.0392995	0.0393482	0.0393482	0.0392499	0.0393171	0.0392187	0.0392628	0.0392405	0.0392995	0.0393482	0.0393482	0.0392499	0.0393171	0.0392187	0.0392628	0.0392405	0.0392995	0.0393482	0.0393482	0.0392499	0.0393171	0.0392187	0.0392628	0.0392405	0.0392995	0.0393482	0.0393482	0.0392499	0.0393171	0.0392187	0.0392628	0.0392405	0.0392995	0.0393482	0.0393482	0.0392499	0.0393171	0.0392187	0.0392628	0.0392405	0.0392995	0.0393482	0.0393482	0.0392499	0.0393171	0.0392187	0.0392628	0.0392405	0.0392995	0.0393482	0.0393482	0.0392499	0.0393171	0.0392187	0.0392628	0.0392405	0.0392995	0.0393482	0.0393482	0.0392499	0.0393171	0.0392187	0.0392628	0.0392405	0	0	0	0	0	0	0	0	-0.0129034	-0.0129034	-0.0129034	-0.0129034	-0.0129034	-0.0129034	-0.0129034	-0.0129034	-0.0129125	-0.0129125	-0.0129125	-0.0129125	-0.0129125	-0.0129125	-0.0129125	-0.0129125	-0.0129125	-0.0129125	-0.0129125	-0.0129125	-0.0129125	-0.0129125	-0.0129125	-0.0129125	-0.0128929	-0.0128929	-0.0128929	-0.0128929	-0.0128929	-0.0128929	-0.0128929	-0.0128929	-0.0128929	-0.0128929	-0.0128929	-0.0128929	-0.0128929	-0.0128929	-0.0128929	-0.0128929	-0.0128929	-0.0128929	-0.0128929	-0.0128929	-0.0128929	-0.0128929	-0.0128929	-0.0128929	-0.0128929	-0.0128929	-0.0128929	-0.0128929	-0.0128929	-0.0128929	-0.0128929	-0.0128929	-0.0128929	-0.0128929	-0.0128929	-0.0128929	-0.0128929	-0.0128929	-0.0128929	-0.0128929	-0.0128929	-0.0128929	-0.0128929	-0.0128929	-0.0128929	-0.0128929	-0.0128929	-0.0128929	-0.053011	0.852706	1.04729	-0.865223	0.77609	-1.52291	-0.536195	-0.0743856	-0.760182	0.534528	1.06602	-0.883385	0.591307	-1.53523	-0.653218	-0.0557699	-0.581435	0.961972	1.06562	-0.88319	0.569484	-1.5353	-0.653318	-0.0557675	-0.466898	0.236725	1.06563	-0.883188	0.563107	-1.5353	-0.653318	-0.0557675	-0.433691	0.817822	1.06563	-0.883188	0.560626	-1.5353	-0.653318	-0.0557675	-0.390431	0.217204	0.553528	-0.119591	0.102849	-1.40871	-0.270239	-0.663382	-0.406172	-0.317877	-0.184326	-0.0130774	-0.0128288	-1.10357	-0.0136809	-0.890236	-0.422351	-0.0141566	-0.508517	-0.0129029	-0.0129027	-0.614474	-0.0129031	-1.35599	-0.39639	-0.0129047	0.0825328	-0.0129027	-0.0129027	-0.11406	-0.0129027	-1.26442	0.0273343	-0.0131788	0.0677286	-0.0123294	-0.0131371	-0.0110994	-0.0125405	-0.453889	-0.0137383	-0.0131788	-0.0133396	-0.0123301	-0.0131377	-0.0126336	-0.0125399	-0.762879	-0.0137393	-0.0131788	-0.0131789	-0.0123301	-0.0131377	-0.0126363	-0.0125399	-0.704512	-0.0137424	-0.0131788	-0.0131788	-0.0123301	-0.0131377	-0.0126364	-0.0125399	-0.691635	-0.0137425	-0.0131788	-0.0131788	-0.0123301	-0.0131377	-0.0126364	-0.0125399	-0.703383	-0.0137425	-0.0131788	-0.0109059	-0.0123301	-0.0131377	-0.0126364	-0.0125399	-0.665493	-0.0128637	-0.0129661	-0.0125666	-0.0127941	-0.0129954	-0.0127437	-0.012842	-1.23031	-0.0128629	-0.0129659	-0.0129655	-0.0127946	-0.0129951	-0.0127424	-0.0128422	-1.31829	-0.0128629	-0.0129659	-0.0129659	-0.0127946	-0.0129951	-0.0127424	-0.0128422	-0.716324	-0.0128629	-0.0129659	-0.0129659	-0.0127946	-0.0129951	-0.0127424	-0.0128422	-0.306594	-0.0128629	-0.0129659	-0.0129659	-0.0127946	-0.0129951	-0.0127424	-0.0128422	-0.888251	-0.0128629	-0.0129659	-0.0129659	-0.0127946	-0.0129951	-0.0127424	-0.0128422	-0.194999	-0.0128629	-0.0129659	-0.0129659	-0.0127946	-0.0129951	-0.0127424	-0.0128422	-0.0132936	-0.0128629	-0.0129659	-0.0129659	-0.0127946	-0.0129951	-0.0127424	-0.0128422	-0.0129687	-0.0128629	-0.0129659	-0.0129659	-0.0127946	-0.0129951	-0.0127424	-0.0128422	-0.0127963	-0.0128629	-0.0129659	-0.0129659	-0.0127946	-0.0129951	-0.0127424	-0.0128422	-0.0127959	-0.0128629	-0.0129659	-0.0129659	-0.0127946	-0.0129951	-0.0127424	-0.0128422	-0.0127959	-0.0128629	-0.0129659	-0.0129659	-0.0127946	-0.0129951	-0.0127424	-0.0128422	-0.0127959	-0.0128629	-0.0129659	-0.0129659	-0.0127946	-0.0129951	-0.0127424	-0.0128422	-0.0127959	-0.0128629	-0.0129659	-0.0129659	-0.0127946	-0.0129951	-0.0127424	-0.0128422	-0.0127959	-0.0128629	-0.0129659	-0.0129659	-0.0127946	-0.0129951	-0.0127424	-0.0128422	-0.0127959	-0.0128629	-0.0129659	-0.0129659	-0.0127946	-0.0129951	-0.0127424	-0.0128422	-0.0127959	-0.0128629	-0.0129659	-0.0129659	-0.0127946	-0.0129951	-0.0127424	-0.0128422	-0.0127959	-0.0128629	-0.0129659	-0.0129659	-0.0127946	-0.0129951	-0.0127424	-0.0128422	-0.0127959	-0.0128629	-0.0129659	-0.0129659	-0.0127946	-0.0129951	-0.0127424	-0.0128422	-0.0127959	-0.0128629	-0.0129659	-0.0129659	-0.0127946	-0.0129951	-0.0127424	-0.0128422	-0.0127959	-0.0128629	-0.0129659	-0.0129659	-0.0127946	-0.0129951	-0.0127424	-0.0128422	-0.0127959	-0.0128629	-0.0129659	-0.0129659	-0.0127946	-0.0129951	-0.0127424	-0.0128422	-0.0127959	-0.0128629	-0.0129659	-0.0129659	-0.0127946	-0.0129951	-0.0127424	-0.0128422	-0.0127959	-0.0128629	-0.0129659	-0.0129659	-0.0127946	-0.0129951	-0.0127424	-0.0128422	-0.0127959	-0.0128629	-0.0129659	-0.0129659	-0.0127946	-0.0129951	-0.0127424	-0.0128422	-0.0127959	0	0	0	0	0	0	0	0	0.0257658	0.0257658	0.0257658	0.0257658	0.0257658	0.0257658	0.0257658	0.0257658	0.0257519	0.0257519	0.0257519	0.0257519	0.0257519	0.0257519	0.0257519	0.0257519	0.0257519	0.0257519	0.0257519	0.0257519	0.0257519	0.0257519	0.0257519	0.0257519	0.0257974	0.0257974	0.0257974	0.0257974	0.0257974	0.0257974	0.0257974	0.0257974	0.0257974	0.0257974	0.0257974	0.0257974	0.0257974	0.0257974	0.0257974	0.0257974	0.0257974	0.0257974	0.0257974	0.0257974	0.0257974	0.0257974	0.0257974	0.0257974	0.0257974	0.0257974	0.0257974	0.0257974	0.0257974	0.0257974	0.0257974	0.0257974	0.0257974	0.0257974	0.0257974	0.0257974	0.0257974	0.0257974	0.0257974	0.0257974	0.0257974	0.0257974	0.0257974	0.0257974	0.0257974	0.0257974	0.0257974	0.0257974	-0.0565937	0.648312	0.513554	0.526382	0.687644	0.410925	0.0753518	0.70157	0.104121	-0.223682	0.516883	0.539675	0.892543	0.417726	-0.12153	0.773417	0.130615	0.362131	0.516809	0.539712	0.889756	0.41778	-0.121557	0.773421	0.15198	-0.140955	0.516811	0.539712	0.888573	0.417781	-0.121557	0.773421	0.158176	0.338518	0.516811	0.539712	0.888112	0.417781	-0.121557	0.773421	0.16393	0.0209636	0.54645	0.0973208	0.197857	0.340164	-0.023449	1.33028	0.180941	0.310105	0.450645	0.0258733	0.0260144	0.149936	0.0256786	0.903675	0.202817	0.0266925	0.363819	0.0257935	0.0257936	-0.112872	0.0257932	0.464354	0.233043	0.0257943	-0.13128	0.0257934	0.0257934	0.00225761	0.0257934	0.308418	-0.0268376	0.0258882	-0.0774229	0.0257233	0.0257245	0.0258692	0.0259957	1.13477	0.0257837	0.0258885	0.0256819	0.0257235	0.0257243	0.0257971	0.0259958	1.26312	0.0258255	0.0258885	0.0258881	0.0257235	0.0257243	0.0257997	0.0259958	1.31783	0.0258292	0.0258885	0.0258885	0.0257235	0.0257243	0.0257997	0.0259958	1.32703	0.0258292	0.0258885	0.0258885	0.0257235	0.0257243	0.0257997	0.0259958	1.3241	0.0258292	0.0258885	0.0271983	0.0257235	0.0257243	0.0257997	0.0259958	1.3371	0.0258019	0.0258145	0.0258186	0.0257608	0.0257711	0.0257554	0.0257949	0.62077	0.0258011	0.0258143	0.0258143	0.0257607	0.0257711	0.0257544	0.0257949	0.548169	0.0258011	0.0258143	0.0258143	0.0257607	0.0257711	0.0257544	0.0257949	1.3536	0.0258011	0.0258143	0.0258143	0.0257607	0.0257711	0.0257544	0.0257949	1.40562	0.0258011	0.0258143	0.0258143	0.0257607	0.0257711	0.0257544	0.0257949	0.542846	0.0258011	0.0258143	0.0258143	0.0257607	0.0257711	0.0257544	0.0257949	0.120401	0.0258011	0.0258143	0.0258143	0.0257607	0.0257711	0.0257544	0.0257949	0.0262609	0.0258011	0.0258143	0.0258143	0.0257607	0.0257711	0.0257544	0.0257949	0.0258359	0.0258011	0.0258143	0.0258143	0.0257607	0.0257711	0.0257544	0.0257949	0.0258126	0.0258011	0.0258143	0.0258143	0.0257607	0.0257711	0.0257544	0.0257949	0.0258126	0.0258011	0.0258143	0.0258143	0.0257607	0.0257711	0.0257544	0.0257949	0.0258126	0.0258011	0.0258143	0.0258143	0.0257607	0.0257711	0.0257544	0.0257949	0.0258126	0.0258011	0.0258143	0.0258143	0.0257607	0.0257711	0.0257544	0.0257949	0.0258126	0.0258011	0.0258143	0.0258143	0.0257607	0.0257711	0.0257544	0.0257949	0.0258126	0.0258011	0.0258143	0.0258143	0.0257607	0.0257711	0.0257544	0.0257949	0.0258126	0.0258011	0.0258143	0.0258143	0.0257607	0.0257711	0.0257544	0.0257949	0.0258126	0.0258011	0.0258143	0.0258143	0.0257607	0.0257711	0.0257544	0.0257949	0.0258126	0.0258011	0.0258143	0.0258143	0.0257607	0.0257711	0.0257544	0.0257949	0.0258126	0.0258011	0.0258143	0.0258143	0.0257607	0.0257711	0.0257544	0.0257949	0.0258126	0.0258011	0.0258143	0.0258143	0.0257607	0.0257711	0.0257544	0.0257949	0.0258126	0.0258011	0.0258143	0.0258143	0.0257607	0.0257711	0.0257544	0.0257949	0.0258126	0.0258011	0.0258143	0.0258143	0.0257607	0.0257711	0.0257544	0.0257949	0.0258126	0.0258011	0.0258143	0.0258143	0.0257607	0.0257711	0.0257544	0.0257949	0.0258126	0.0258011	0.0258143	0.0258143	0.0257607	0.0257711	0.0257544	0.0257949	0.0258126	0.0258011	0.0258143	0.0258143	0.0257607	0.0257711	0.0257544	0.0257949	0.0258126	0	0	0	0	0	0	0	0	-0.0656393	-0.0656393	-0.0656393	-0.0656393	-0.0656393	-0.0656393	-0.0656393	-0.0656393	-0.065661	-0.065661	-0.065661	-0.065661	-0.065661	-0.065661	-0.065661	-0.065661	-0.065661	-0.065661	-0.065661	-0.065661	-0.065661	-0.065661	-0.065661	-0.065661	-0.065735	-0.065735	-0.065735	-0.065735	-0.065735	-0.065735	-0.065735	-0.065735	-0.065735	-0.065735	-0.065735	-0.065735	-0.065735	-0.065735	-0.065735	-0.065735	-0.065735	-0.065735	-0.065735	-0.065735	-0.065735	-0.065735	-0.065735	-0.065735	-0.065735	-0.065735	-0.065735	-0.065735	-0.065735	-0.065735	-0.065735	-0.065735	-0.065735	-0.065735	-0.065735	-0.065735	-0.065735	-0.065735	-0.065735	-0.065735	-0.065735	-0.065735	-0.065735	-0.065735	-0.065735	-0.065735	-0.065735	-0.065735	-1.32244	-0.755079	-1.17937	-0.658001	-0.632156	-1.21654	-0.640159	-0.732803	-1.92344	-1.0251	-1.16283	-0.631821	-0.194203	-1.22701	-0.594675	-0.779336	-1.76144	-1.13077	-1.1632	-0.631642	-0.21043	-1.22687	-0.594795	-0.779337	-1.65714	-1.18967	-1.16319	-0.63164	-0.216226	-1.22687	-0.594795	-0.779337	-1.62688	-1.1764	-1.16319	-0.63164	-0.218483	-1.22687	-0.594795	-0.779337	-1.56243	-1.22256	-1.38988	-0.123234	-0.0638001	-1.26514	-0.275823	-1.20586	-1.50646	-0.35765	-1.61696	-0.0656616	-0.0656755	-1.14129	-0.0665523	-0.977592	-1.37966	-0.0653082	-1.31074	-0.0657415	-0.0657416	-0.612888	-0.0657426	-1.08419	-0.817404	-0.0657403	-1.06139	-0.0657417	-0.0657417	-0.132929	-0.0657417	-1.16176	-0.114318	-0.0656064	-0.239606	-0.0654158	-0.0657286	-0.0627475	-0.0658941	-1.04756	-0.0636326	-0.0656062	-0.0657967	-0.0654166	-0.0657281	-0.0607088	-0.0658944	-1.17701	-0.0628527	-0.0656062	-0.0656064	-0.0654166	-0.0657281	-0.0606908	-0.0658944	-1.16142	-0.0628464	-0.0656062	-0.0656062	-0.0654166	-0.0657281	-0.0606908	-0.0658944	-1.15598	-0.0628463	-0.0656062	-0.0656062	-0.0654166	-0.0657281	-0.0606908	-0.0658944	-1.16598	-0.0628463	-0.0656062	-0.0596349	-0.0654166	-0.0657281	-0.0606908	-0.0658944	-1.13702	-0.0656713	-0.0657136	-0.0658037	-0.065709	-0.0657613	-0.0657385	-0.0657732	-1.08303	-0.0656733	-0.0657135	-0.0657137	-0.0657088	-0.0657615	-0.0657426	-0.0657732	-1.21722	-0.0656732	-0.0657135	-0.0657135	-0.0657088	-0.0657615	-0.0657426	-0.0657732	-1.20873	-0.0656732	-0.0657135	-0.0657135	-0.0657088	-0.0657615	-0.0657426	-0.0657732	-0.811899	-0.0656732	-0.0657135	-0.0657135	-0.0657088	-0.0657615	-0.0657426	-0.0657732	-0.640048	-0.0656732	-0.0657135	-0.0657135	-0.0657088	-0.0657615	-0.0657426	-0.0657732	-0.145476	-0.0656732	-0.0657135	-0.0657135	-0.0657088	-0.0657615	-0.0657426	-0.0657732	-0.0650097	-0.0656732	-0.0657135	-0.0657135	-0.0657088	-0.0657615	-0.0657426	-0.0657732	-0.0657305	-0.0656732	-0.0657135	-0.0657135	-0.0657088	-0.0657615	-0.0657426	-0.0657732	-0.0657918	-0.0656732	-0.0657135	-0.0657135	-0.0657088	-0.0657615	-0.0657426	-0.0657732	-0.0657921	-0.0656732	-0.0657135	-0.0657135	-0.0657088	-0.0657615	-0.0657426	-0.0657732	-0.0657921	-0.0656732	-0.0657135	-0.0657135	-0.0657088	-0.0657615	-0.0657426	-0.0657732	-0.0657921	-0.0656732	-0.0657135	-0.0657135	-0.0657088	-0.0657615	-0.0657426	-0.0657732	-0.0657921	-0.0656732	-0.0657135	-0.0657135	-0.0657088	-0.0657615	-0.0657426	-0.0657732	-0.0657921	-0.0656732	-0.0657135	-0.0657135	-0.0657088	-0.0657615	-0.0657426	-0.0657732	-0.0657921	-0.0656732	-0.0657135	-0.0657135	-0.0657088	-0.0657615	-0.0657426	-0.0657732	-0.0657921	-0.0656732	-0.0657135	-0.0657135	-0.0657088	-0.0657615	-0.0657426	-0.0657732	-0.0657921	-0.0656732	-0.0657135	-0.0657135	-0.0657088	-0.0657615	-0.0657426	-0.0657732	-0.0657921	-0.0656732	-0.0657135	-0.0657135	-0.0657088	-0.0657615	-0.0657426	-0.0657732	-0.0657921	-0.0656732	-0.0657135	-0.0657135	-0.0657088	-0.0657615	-0.0657426	-0.0657732	-0.0657921	-0.0656732	-0.0657135	-0.0657135	-0.0657088	-0.0657615	-0.0657426	-0.0657732	-0.0657921	-0.0656732	-0.0657135	-0.0657135	-0.0657088	-0.0657615	-0.0657426	-0.0657732	-0.0657921	-0.0656732	-0.0657135	-0.0657135	-0.0657088	-0.0657615	-0.0657426	-0.0657732	-0.0657921	-0.0656732	-0.0657135	-0.0657135	-0.0657088	-0.0657615	-0.0657426	-0.0657732	-0.0657921	-0.0656732	-0.0657135	-0.0657135	-0.0657088	-0.0657615	-0.0657426	-0.0657732	-0.0657921	0	0	0	0	0	0	0	0	0.00891818	0.00891818	0.00891818	0.00891818	0.00891818	0.00891818	0.00891818	0.00891818	0.00892979	0.00892979	0.00892979	0.00892979	0.00892979	0.00892979	0.00892979	0.00892979	0.00892982	0.00892982	0.00892982	0.00892982	0.00892982	0.00892982	0.00892982	0.00892982	0.00896766	0.00896766	0.00896766	0.00896766	0.00896766	0.00896766	0.00896766	0.00896766	0.0089677	0.0089677	0.0089677	0.0089677	0.0089677	0.0089677	0.0089677	0.0089677	0.0089677	0.0089677	0.0089677	0.0089677	0.0089677	0.0089677	0.0089677	0.0089677	0.0089677	0.0089677	0.0089677	0.0089677	0.0089677	0.0089677	0.0089677	0.0089677	0.0089677	0.0089677	0.0089677	0.0089677	0.0089677	0.0089677	0.0089677	0.0089677	0.0089677	0.0089677	0.0089677	0.0089677	0.0089677	0.0089677	0.0089677	0.0089677	1.0278	-0.00765538	0.19846	0.818949	-0.0918535	0.0964423	-0.757833	-0.985254	1.00052	0.54308	0.218484	0.804236	-0.360156	0.107781	-0.698063	-1.05191	1.19855	0.281638	0.218059	0.804445	-0.383619	0.107701	-0.697917	-1.05191	1.32091	0.800027	0.21807	0.804448	-0.390427	0.107699	-0.697917	-1.05191	1.35638	0.393819	0.218069	0.804448	-0.393076	0.107699	-0.697917	-1.05191	1.33202	0.800233	0.643633	0.119048	-0.0684622	0.105333	-0.266573	0.0215199	1.29448	0.360836	1.20781	0.00904862	0.00879749	-0.107661	0.0083608	0.334463	1.20307	0.00965101	1.16132	0.00895827	0.00895808	-0.613784	0.00895848	0.259522	0.762071	0.00895837	0.767603	0.00895825	0.00895825	-0.0933709	0.00895825	0.127211	0.0693036	0.00851332	0.105113	0.00843847	0.00942731	0.0075398	0.00903976	-0.278421	0.00872542	0.00851303	0.00837279	0.00843848	0.00942777	0.00930094	0.00903985	0.0445774	0.00894075	0.00851303	0.00851307	0.00843847	0.00942777	0.00930855	0.00903985	0.0523406	0.00894817	0.00851303	0.00851303	0.00843847	0.00942777	0.00930863	0.00903985	0.0574931	0.0089483	0.00851303	0.00851303	0.00843847	0.00942777	0.00930863	0.00903985	0.0458874	0.0089483	0.00851303	0.00232215	0.00843847	0.00942777	0.00930863	0.00903985	0.0788479	0.00883573	0.00888909	0.00872758	0.00889705	0.0090327	0.00894803	0.00901797	0.249101	0.00883555	0.00888937	0.00888915	0.0088975	0.00903253	0.00895071	0.00901794	0.0415191	0.00883554	0.00888937	0.00888937	0.0088975	0.00903253	0.00895071	0.00901794	-0.010722	0.00883554	0.00888937	0.00888937	0.0088975	0.00903253	0.00895071	0.00901794	0.460181	0.00883554	0.00888937	0.00888937	0.0088975	0.00903253	0.00895071	0.00901794	0.793842	0.00883554	0.00888937	0.00888937	0.0088975	0.00903253	0.00895071	0.00901794	0.178797	0.00883554	0.00888937	0.00888937	0.0088975	0.00903253	0.00895071	0.00901794	0.00954361	0.00883554	0.00888937	0.00888937	0.0088975	0.00903253	0.00895071	0.00901794	0.00928571	0.00883554	0.00888937	0.00888937	0.0088975	0.00903253	0.00895071	0.00901794	0.00905278	0.00883554	0.00888937	0.00888937	0.0088975	0.00903253	0.00895071	0.00901794	0.00905277	0.00883554	0.00888937	0.00888937	0.0088975	0.00903253	0.00895071	0.00901794	0.00905277	0.00883554	0.00888937	0.00888937	0.0088975	0.00903253	0.00895071	0.00901794	0.00905277	0.00883554	0.00888937	0.00888937	0.0088975	0.00903253	0.00895071	0.00901794	0.00905277	0.00883554	0.00888937	0.00888937	0.0088975	0.00903253	0.00895071	0.00901794	0.00905277	0.00883554	0.00888937	0.00888937	0.0088975	0.00903253	0.00895071	0.00901794	0.00905277	0.00883554	0.00888937	0.00888937	0.0088975	0.00903253	0.00895071	0.00901794	0.00905277	0.00883554	0.00888937	0.00888937	0.0088975	0.00903253	0.00895071	0.00901794	0.00905277	0.00883554	0.00888937	0.00888937	0.0088975	0.00903253	0.00895071	0.00901794	0.00905277	0.00883554	0.00888937	0.00888937	0.0088975	0.00903253	0.00895071	0.00901794	0.00905277	0.00883554	0.00888937	0.00888937	0.0088975	0.00903253	0.00895071	0.00901794	0.00905277	0.00883554	0.00888937	0.00888937	0.0088975	0.00903253	0.00895071	0.00901794	0.00905277	0.00883554	0.00888937	0.00888937	0.0088975	0.00903253	0.00895071	0.00901794	0.00905277	0.00883554	0.00888937	0.00888937	0.0088975	0.00903253	0.00895071	0.00901794	0.00905277	0.00883554	0.00888937	0.00888937	0.0088975	0.00903253	0.00895071	0.00901794	0.00905277	0.00883554	0.00888937	0.00888937	0.0088975	0.00903253	0.00895071	0.00901794	0.00905277	0	0	0	0	0	0	0	0	-0.0107693	-0.0107693	-0.0107693	-0.0107693	-0.0107693	-0.0107693	-0.0107693	-0.0107693	-0.0107628	-0.0107628	-0.0107628	-0.0107628	-0.0107628	-0.0107628	-0.0107628	-0.0107628	-0.0107628	-0.0107628	-0.0107628	-0.0107628	-0.0107628	-0.0107628	-0.0107628	-0.0107628	-0.0108158	-0.0108158	-0.0108158	-0.0108158	-0.0108158	-0.0108158	-0.0108158	-0.0108158	-0.0108158	-0.0108158	-0.0108158	-0.0108158	-0.0108158	-0.0108158	-0.0108158	-0.0108158	-0.0108158	-0.0108158	-0.0108158	-0.0108158	-0.0108158	-0.0108158	-0.0108158	-0.0108158	-0.0108158	-0.0108158	-0.0108158	-0.0108158	-0.0108158	-0.0108158	-0.0108158	-0.0108158	-0.0108158	-0.0108158	-0.0108158	-0.0108158	-0.0108158	-0.0108158	-0.0108158	-0.0108158	-0.0108158	-0.0108158	-0.0108158	-0.0108158	-0.0108158	-0.0108158	-0.0108158	-0.0108158	-0.313598	-1.32314	-1.64301	0.689943	-1.20844	1.25735	0.366895	-0.310596	0.262721	-0.863853	-1.65899	0.715589	-0.910767	1.26696	0.552949	-0.362032	0.112699	-1.49984	-1.65865	0.715424	-0.891406	1.26706	0.553033	-0.362036	0.0157428	-0.588577	-1.65866	0.715421	-0.886005	1.26706	0.553033	-0.362036	-0.0123629	-1.34392	-1.65866	0.715421	-0.883905	1.26706	0.553033	-0.362036	-0.0427318	-0.608357	-1.14626	0.0806499	-0.176266	1.12752	0.214854	0.111678	-0.0118703	0.196238	-0.35129	-0.0105974	-0.0109164	0.853403	-0.0101787	0.530668	0.0391559	-0.00941298	0.125286	-0.0108061	-0.0108064	0.504365	-0.0108062	1.10512	0.167318	-0.0108038	-0.377552	-0.0108064	-0.0108064	0.0837054	-0.0108064	1.00417	-0.0593601	-0.0104844	-0.13322	-0.0113515	-0.0105113	-0.0119558	-0.011299	-0.0454116	-0.00920957	-0.0104843	-0.0103268	-0.011351	-0.0105104	-0.00952436	-0.0112998	0.246506	-0.00896614	-0.0104843	-0.0104842	-0.011351	-0.0105104	-0.00951595	-0.0112998	0.175233	-0.0089612	-0.0104843	-0.0104843	-0.011351	-0.0105104	-0.00951587	-0.0112998	0.160792	-0.0089611	-0.0104843	-0.0104843	-0.011351	-0.0105104	-0.00951587	-0.0112998	0.17113	-0.0089611	-0.0104843	-0.0116087	-0.011351	-0.0105104	-0.00951587	-0.0112998	0.135949	-0.0108335	-0.0107323	-0.0112159	-0.0109139	-0.0107016	-0.0109774	-0.0108832	0.933216	-0.0108348	-0.0107324	-0.0107329	-0.0109133	-0.010702	-0.0109799	-0.0108829	0.998391	-0.0108348	-0.0107324	-0.0107324	-0.0109133	-0.010702	-0.0109799	-0.0108829	0.164944	-0.0108348	-0.0107324	-0.0107324	-0.0109133	-0.010702	-0.0109799	-0.0108829	-0.168769	-0.0108348	-0.0107324	-0.0107324	-0.0109133	-0.010702	-0.0109799	-0.0108829	0.717575	-0.0108348	-0.0107324	-0.0107324	-0.0109133	-0.010702	-0.0109799	-0.0108829	0.155868	-0.0108348	-0.0107324	-0.0107324	-0.0109133	-0.010702	-0.0109799	-0.0108829	-0.0102108	-0.0108348	-0.0107324	-0.0107324	-0.0109133	-0.010702	-0.0109799	-0.0108829	-0.0107273	-0.0108348	-0.0107324	-0.0107324	-0.0109133	-0.010702	-0.0109799	-0.0108829	-0.0109429	-0.0108348	-0.0107324	-0.0107324	-0.0109133	-0.010702	-0.0109799	-0.0108829	-0.0109434	-0.0108348	-0.0107324	-0.0107324	-0.0109133	-0.010702	-0.0109799	-0.0108829	-0.0109434	-0.0108348	-0.0107324	-0.0107324	-0.0109133	-0.010702	-0.0109799	-0.0108829	-0.0109434	-0.0108348	-0.0107324	-0.0107324	-0.0109133	-0.010702	-0.0109799	-0.0108829	-0.0109434	-0.0108348	-0.0107324	-0.0107324	-0.0109133	-0.010702	-0.0109799	-0.0108829	-0.0109434	-0.0108348	-0.0107324	-0.0107324	-0.0109133	-0.010702	-0.0109799	-0.0108829	-0.0109434	-0.0108348	-0.0107324	-0.0107324	-0.0109133	-0.010702	-0.0109799	-0.0108829	-0.0109434	-0.0108348	-0.0107324	-0.0107324	-0.0109133	-0.010702	-0.0109799	-0.0108829	-0.0109434	-0.0108348	-0.0107324	-0.0107324	-0.0109133	-0.010702	-0.0109799	-0.0108829	-0.0109434	-0.0108348	-0.0107324	-0.0107324	-0.0109133	-0.010702	-0.0109799	-0.0108829	-0.0109434	-0.0108348	-0.0107324	-0.0107324	-0.0109133	-0.010702	-0.0109799	-0.0108829	-0.0109434	-0.0108348	-0.0107324	-0.0107324	-0.0109133	-0.010702	-0.0109799	-0.0108829	-0.0109434	-0.0108348	-0.0107324	-0.0107324	-0.0109133	-0.010702	-0.0109799	-0.0108829	-0.0109434	-0.0108348	-0.0107324	-0.0107324	-0.0109133	-0.010702	-0.0109799	-0.0108829	-0.0109434	-0.0108348	-0.0107324	-0.0107324	-0.0109133	-0.010702	-0.0109799	-0.0108829	-0.0109434	-0.0108348	-0.0107324	-0.0107324	-0.0109133	-0.010702	-0.0109799	-0.0108829	-0.0109434	0	0	0	0	0	0	0	0	-0.0607113	-0.0607113	-0.0607113	-0.0607113	-0.0607113	-0.0607113	-0.0607113	-0.0607113	-0.0607195	-0.0607195	-0.0607195	-0.0607195	-0.0607195	-0.0607195	-0.0607195	-0.0607195	-0.0607195	-0.0607195	-0.0607195	-0.0607195	-0.0607195	-0.0607195	-0.0607195	-0.0607195	-0.0607721	-0.0607721	-0.0607721	-0.0607721	-0.0607721	-0.0607721	-0.0607721	-0.0607721	-0.0607721	-0.0607721	-0.0607721	-0.0607721	-0.0607721	-0.0607721	-0.0607721	-0.0607721	-0.0607721	-0.0607721	-0.0607721	-0.0607721	-0.0607721	-0.0607721	-0.0607721	-0.0607721	-0.0607721	-0.0607721	-0.0607721	-0.0607721	-0.0607721	-0.0607721	-0.0607721	-0.0607721	-0.0607721	-0.0607721	-0.0607721	-0.0607721	-0.0607721	-0.0607721	-0.0607721	-0.0607721	-0.0607721	-0.0607721	-0.0607721	-0.0607721	-0.0607721	-0.0607721	-0.0607721	-0.0607721	-0.483135	-0.808854	-0.998667	-0.249832	-0.771438	-1.23332	-1.12662	-1.51027	-1.12696	-0.453961	-0.970471	-0.241265	-0.630184	-1.23787	-0.997423	-1.61525	-0.848096	-0.862265	-0.97108	-0.240966	-0.660728	-1.23782	-0.997431	-1.61525	-0.673216	-0.473056	-0.971064	-0.240962	-0.670454	-1.23782	-0.997431	-1.61525	-0.622499	-0.830998	-0.971064	-0.240962	-0.67424	-1.23782	-0.997431	-1.61525	-0.580198	-0.550004	-0.932213	-0.0664398	-0.152421	-1.24304	-0.432161	-1.48319	-0.561161	-0.188774	-0.780262	-0.0606868	-0.0608901	-1.19967	-0.0619166	-0.964799	-0.516198	-0.0602783	-0.534342	-0.0607836	-0.0607838	-0.957877	-0.0607844	-1.01245	-0.314996	-0.0607828	-0.393022	-0.0607837	-0.0607837	-0.187919	-0.0607837	-1.1183	-0.0463519	-0.0610026	-0.116959	-0.0607812	-0.0604568	-0.0589664	-0.0609005	-1.47128	-0.0591124	-0.0610028	-0.0612158	-0.060782	-0.0604561	-0.0560648	-0.0609008	-1.42928	-0.0582885	-0.0610028	-0.0610028	-0.060782	-0.0604561	-0.0560447	-0.0609008	-1.42231	-0.0582792	-0.0610028	-0.0610028	-0.060782	-0.0604561	-0.0560447	-0.0609008	-1.41589	-0.058279	-0.0610028	-0.0610028	-0.060782	-0.0604561	-0.0560447	-0.0609008	-1.43236	-0.058279	-0.0610028	-0.0600207	-0.060782	-0.0604561	-0.0560447	-0.0609008	-1.38612	-0.0608022	-0.0608146	-0.0609774	-0.0607789	-0.0607514	-0.0607666	-0.0607689	-1.05531	-0.0608037	-0.0608143	-0.0608146	-0.0607784	-0.0607517	-0.0607681	-0.0607688	-1.29673	-0.0608037	-0.0608143	-0.0608143	-0.0607784	-0.0607517	-0.0607681	-0.0607688	-1.51715	-0.0608037	-0.0608143	-0.0608143	-0.0607784	-0.0607517	-0.0607681	-0.0607688	-0.841504	-0.0608037	-0.0608143	-0.0608143	-0.0607784	-0.0607517	-0.0607681	-0.0607688	-0.256682	-0.0608037	-0.0608143	-0.0608143	-0.0607784	-0.0607517	-0.0607681	-0.0607688	-0.0581261	-0.0608037	-0.0608143	-0.0608143	-0.0607784	-0.0607517	-0.0607681	-0.0607688	-0.0599048	-0.0608037	-0.0608143	-0.0608143	-0.0607784	-0.0607517	-0.0607681	-0.0607688	-0.0605735	-0.0608037	-0.0608143	-0.0608143	-0.0607784	-0.0607517	-0.0607681	-0.0607688	-0.0607646	-0.0608037	-0.0608143	-0.0608143	-0.0607784	-0.0607517	-0.0607681	-0.0607688	-0.0607648	-0.0608037	-0.0608143	-0.0608143	-0.0607784	-0.0607517	-0.0607681	-0.0607688	-0.0607648	-0.0608037	-0.0608143	-0.0608143	-0.0607784	-0.0607517	-0.0607681	-0.0607688	-0.0607648	-0.0608037	-0.0608143	-0.0608143	-0.0607784	-0.0607517	-0.0607681	-0.0607688	-0.0607648	-0.0608037	-0.0608143	-0.0608143	-0.0607784	-0.0607517	-0.0607681	-0.0607688	-0.0607648	-0.0608037	-0.0608143	-0.0608143	-0.0607784	-0.0607517	-0.0607681	-0.0607688	-0.0607648	-0.0608037	-0.0608143	-0.0608143	-0.0607784	-0.0607517	-0.0607681	-0.0607688	-0.0607648	-0.0608037	-0.0608143	-0.0608143	-0.0607784	-0.0607517	-0.0607681	-0.0607688	-0.0607648	-0.0608037	-0.0608143	-0.0608143	-0.0607784	-0.0607517	-0.0607681	-0.0607688	-0.0607648	-0.0608037	-0.0608143	-0.0608143	-0.0607784	-0.0607517	-0.0607681	-0.0607688	-0.0607648	-0.0608037	-0.0608143	-0.0608143	-0.0607784	-0.0607517	-0.0607681	-0.0607688	-0.0607648	-0.0608037	-0.0608143	-0.0608143	-0.0607784	-0.0607517	-0.0607681	-0.0607688	-0.0607648	-0.0608037	-0.0608143	-0.0608143	-0.0607784	-0.0607517	-0.0607681	-0.0607688	-0.0607648	-0.0608037	-0.0608143	-0.0608143	-0.0607784	-0.0607517	-0.0607681	-0.0607688	-0.0607648	-0.0608037	-0.0608143	-0.0608143	-0.0607784	-0.0607517	-0.0607681	-0.0607688	-0.0607648	-0.0608037	-0.0608143	-0.0608143	-0.0607784	-0.0607517	-0.0607681	-0.0607688	-0.0607648	0	0	0	0	0	0	0	0	-0.00520236	-0.00520236	-0.00520236	-0.00520236	-0.00520236	-0.00520236	-0.00520236	-0.00520236	-0.00520207	-0.00520207	-0.00520207	-0.00520207	-0.00520207	-0.00520207	-0.00520207	-0.00520207	-0.00520207	-0.00520207	-0.00520207	-0.00520207	-0.00520207	-0.00520207	-0.00520207	-0.00520207	-0.00523841	-0.00523841	-0.00523841	-0.00523841	-0.00523841	-0.00523841	-0.00523841	-0.00523841	-0.00523844	-0.00523844	-0.00523844	-0.00523844	-0.00523844	-0.00523844	-0.00523844	-0.00523844	-0.00523844	-0.00523844	-0.00523844	-0.00523844	-0.00523844	-0.00523844	-0.00523844	-0.00523844	-0.00523844	-0.00523844	-0.00523844	-0.00523844	-0.00523844	-0.00523844	-0.00523844	-0.00523844	-0.00523844	-0.00523844	-0.00523844	-0.00523844	-0.00523844	-0.00523844	-0.00523844	-0.00523844	-0.00523844	-0.00523844	-0.00523844	-0.00523844	-0.00523844	-0.00523844	-0.00523844	-0.00523844	-0.557566	-0.216725	-0.286425	-0.606712	-0.176056	0.125558	0.688537	0.596692	-0.429882	-0.245431	-0.306969	-0.601977	-0.0877819	0.117557	0.720672	0.625313	-0.629823	-0.291881	-0.30653	-0.602193	-0.0645536	0.117586	0.7206	0.625312	-0.756181	-0.409426	-0.306541	-0.602196	-0.0575252	0.117587	0.7206	0.625312	-0.79282	-0.344374	-0.306541	-0.602196	-0.0547902	0.117587	0.7206	0.625312	-0.790557	-0.46003	-0.544381	-0.0924426	-0.0218398	0.137578	0.276213	-0.243501	-0.774505	-0.292847	-0.815338	-0.00531462	-0.00520376	0.311583	-0.00454048	-0.331677	-0.72975	-0.00597872	-0.75518	-0.00522797	-0.00522789	0.652834	-0.00522784	-0.0523831	-0.492269	-0.00522831	-0.38874	-0.00522792	-0.00522792	0.100292	-0.00522792	0.101653	-0.0295215	-0.00491667	-0.0256477	-0.00492627	-0.00552836	-0.00481755	-0.00538063	0.00341069	-0.00524681	-0.00491658	-0.0046942	-0.00492613	-0.00552863	-0.00621172	-0.00538076	-0.229545	-0.00552994	-0.00491658	-0.00491643	-0.00492613	-0.00552863	-0.00622051	-0.00538076	-0.263518	-0.00553729	-0.00491658	-0.00491658	-0.00492613	-0.00552863	-0.00622057	-0.00538076	-0.272843	-0.00553741	-0.00491658	-0.00491658	-0.00492613	-0.00552863	-0.00622057	-0.00538076	-0.260421	-0.00553741	-0.00491658	-0.00184864	-0.00492613	-0.00552863	-0.00622057	-0.00538076	-0.297945	-0.00515374	-0.00518045	-0.00509473	-0.00518773	-0.00526224	-0.00522552	-0.00527559	-0.114463	-0.00515315	-0.00518059	-0.00518045	-0.005188	-0.00526212	-0.00522675	-0.00527553	0.0946567	-0.00515314	-0.00518059	-0.00518059	-0.005188	-0.00526212	-0.00522675	-0.00527553	-0.221233	-0.00515314	-0.00518059	-0.00518059	-0.005188	-0.00526212	-0.00522675	-0.00527553	-0.692656	-0.00515314	-0.00518059	-0.00518059	-0.005188	-0.00526212	-0.00522675	-0.00527553	-0.59365	-0.00515314	-0.00518059	-0.00518059	-0.005188	-0.00526212	-0.00522675	-0.00527553	-0.133447	-0.00515314	-0.00518059	-0.00518059	-0.005188	-0.00526212	-0.00522675	-0.00527553	-0.00588621	-0.00515314	-0.00518059	-0.00518059	-0.005188	-0.00526212	-0.00522675	-0.00527553	-0.00548116	-0.00515314	-0.00518059	-0.00518059	-0.005188	-0.00526212	-0.00522675	-0.00527553	-0.00531048	-0.00515314	-0.00518059	-0.00518059	-0.005188	-0.00526212	-0.00522675	-0.00527553	-0.00531046	-0.00515314	-0.00518059	-0.00518059	-0.005188	-0.00526212	-0.00522675	-0.00527553	-0.00531046	-0.00515314	-0.00518059	-0.00518059	-0.005188	-0.00526212	-0.00522675	-0.00527553	-0.00531046	-0.00515314	-0.00518059	-0.00518059	-0.005188	-0.00526212	-0.00522675	-0.00527553	-0.00531046	-0.00515314	-0.00518059	-0.00518059	-0.005188	-0.00526212	-0.00522675	-0.00527553	-0.00531046	-0.00515314	-0.00518059	-0.00518059	-0.005188	-0.00526212	-0.00522675	-0.00527553	-0.00531046	-0.00515314	-0.00518059	-0.00518059	-0.005188	-0.00526212	-0.00522675	-0.00527553	-0.00531046	-0.00515314	-0.00518059	-0.00518059	-0.005188	-0.00526212	-0.00522675	-0.00527553	-0.00531046	-0.00515314	-0.00518059	-0.00518059	-0.005188	-0.00526212	-0.00522675	-0.00527553	-0.00531046	-0.00515314	-0.00518059	-0.00518059	-0.005188	-0.00526212	-0.00522675	-0.00527553	-0.00531046	-0.00515314	-0.00518059	-0.00518059	-0.005188	-0.00526212	-0.00522675	-0.00527553	-0.00531046	-0.00515314	-0.00518059	-0.00518059	-0.005188	-0.00526212	-0.00522675	-0.00527553	-0.00531046	-0.00515314	-0.00518059	-0.00518059	-0.005188	-0.00526212	-0.00522675	-0.00527553	-0.00531046	-0.00515314	-0.00518059	-0.00518059	-0.005188	-0.00526212	-0.00522675	-0.00527553	-0.00531046	-0.00515314	-0.00518059	-0.00518059	-0.005188	-0.00526212	-0.00522675	-0.00527553	-0.00531046	-0.00515314	-0.00518059	-0.00518059	-0.005188	-0.00526212	-0.00522675	-0.00527553	-0.00531046	0	0	0	0	0	0	0	0	0.0180583	0.0180583	0.0180583	0.0180583	0.0180583	0.0180583	0.0180583	0.0180583	0.0180598	0.0180598	0.0180598	0.0180598	0.0180598	0.0180598	0.0180598	0.0180598	0.0180598	0.0180598	0.0180598	0.0180598	0.0180598	0.0180598	0.0180598	0.0180598	0.0180663	0.0180663	0.0180663	0.0180663	0.0180663	0.0180663	0.0180663	0.0180663	0.0180663	0.0180663	0.0180663	0.0180663	0.0180663	0.0180663	0.0180663	0.0180663	0.0180663	0.0180663	0.0180663	0.0180663	0.0180663	0.0180663	0.0180663	0.0180663	0.0180663	0.0180663	0.0180663	0.0180663	0.0180663	0.0180663	0.0180663	0.0180663	0.0180663	0.0180663	0.0180663	0.0180663	0.0180663	0.0180663	0.0180663	0.0180663	0.0180663	0.0180663	0.0180663	0.0180663	0.0180663	0.0180663	0.0180663	0.0180663	-0.0903206	0.360808	0.433585	-0.344259	0.35216	0.244122	0.644901	0.833929	0.0817816	0.150595	0.416903	-0.34846	0.308479	0.239883	0.588931	0.890395	-0.0829143	0.363474	0.417263	-0.348637	0.32673	0.239866	0.588882	0.890396	-0.186172	0.0273734	0.417253	-0.348639	0.332472	0.239866	0.588882	0.890396	-0.216116	0.300814	0.417253	-0.348639	0.334707	0.239866	0.588882	0.890396	-0.222912	0.0300576	0.19843	-0.0395086	0.0668695	0.273678	0.240875	0.32836	-0.225263	-0.122122	-0.120159	0.0179658	0.0181398	0.393075	0.0186749	0.0492373	-0.223922	0.0173121	-0.243581	0.0180736	0.0180738	0.549605	0.0180739	0.109385	-0.183083	0.0180728	-0.0208804	0.0180737	0.0180737	0.0962018	0.0180737	0.236429	0.00829359	0.0182512	0.0434528	0.0183178	0.0177681	0.0179168	0.0181135	0.476084	0.0172887	0.0182513	0.0184039	0.018318	0.0177676	0.0159022	0.0181136	0.29613	0.0168491	0.0182513	0.0182514	0.018318	0.0177676	0.0158901	0.0181136	0.288696	0.0168417	0.0182513	0.0182513	0.018318	0.0177676	0.01589	0.0181136	0.284359	0.0168415	0.0182513	0.0182513	0.018318	0.0177676	0.01589	0.0181136	0.294146	0.0168415	0.0182513	0.0197424	0.018318	0.0177676	0.01589	0.0181136	0.266362	0.0181225	0.018096	0.0182697	0.0181103	0.0180286	0.0180972	0.018057	0.120431	0.0181235	0.0180959	0.0180961	0.0181099	0.0180288	0.0180974	0.018057	0.291662	0.0181235	0.0180959	0.0180959	0.0181099	0.0180288	0.0180974	0.018057	0.341953	0.0181235	0.0180959	0.0180959	0.0181099	0.0180288	0.0180974	0.018057	-0.0553502	0.0181235	0.0180959	0.0180959	0.0181099	0.0180288	0.0180974	0.018057	-0.33968	0.0181235	0.0180959	0.0180959	0.0181099	0.0180288	0.0180974	0.018057	-0.0753575	0.0181235	0.0180959	0.0180959	0.0181099	0.0180288	0.0180974	0.018057	0.0173702	0.0181235	0.0180959	0.0180959	0.0181099	0.0180288	0.0180974	0.018057	0.0178652	0.0181235	0.0180959	0.0180959	0.0181099	0.0180288	0.0180974	0.018057	0.0180476	0.0181235	0.0180959	0.0180959	0.0181099	0.0180288	0.0180974	0.018057	0.0180477	0.0181235	0.0180959	0.0180959	0.0181099	0.0180288	0.0180974	0.018057	0.0180477	0.0181235	0.0180959	0.0180959	0.0181099	0.0180288	0.0180974	0.018057	0.0180477	0.0181235	0.0180959	0.0180959	0.0181099	0.0180288	0.0180974	0.018057	0.0180477	0.0181235	0.0180959	0.0180959	0.0181099	0.0180288	0.0180974	0.018057	0.0180477	0.0181235	0.0180959	0.0180959	0.0181099	0.0180288	0.0180974	0.018057	0.0180477	0.0181235	0.0180959	0.0180959	0.0181099	0.0180288	0.0180974	0.018057	0.0180477	0.0181235	0.0180959	0.0180959	0.0181099	0.0180288	0.0180974	0.018057	0.0180477	0.0181235	0.0180959	0.0180959	0.0181099	0.0180288	0.0180974	0.018057	0.0180477	0.0181235	0.0180959	0.0180959	0.0181099	0.0180288	0.0180974	0.018057	0.0180477	0.0181235	0.0180959	0.0180959	0.0181099	0.0180288	0.0180974	0.018057	0.0180477	0.0181235	0.0180959	0.0180959	0.0181099	0.0180288	0.0180974	0.018057	0.0180477	0.0181235	0.0180959	0.0180959	0.0181099	0.0180288	0.0180974	0.018057	0.0180477	0.0181235	0.0180959	0.0180959	0.0181099	0.0180288	0.0180974	0.018057	0.0180477	0.0181235	0.0180959	0.0180959	0.0181099	0.0180288	0.0180974	0.018057	0.0180477	0.0181235	0.0180959	0.0180959	0.0181099	0.0180288	0.0180974	0.018057	0.0180477	0	0	0	0	0	0	0	0	-0.0252502	-0.0252502	-0.0252502	-0.0252502	-0.0252502	-0.0252502	-0.0252502	-0.0252502	-0.0252577	-0.0252577	-0.0252577	-0.0252577	-0.0252577	-0.0252577	-0.0252577	-0.0252577	-0.0252577	-0.0252577	-0.0252577	-0.0252577	-0.0252577	-0.0252577	-0.0252577	-0.0252577	-0.0253055	-0.0253055	-0.0253055	-0.0253055	-0.0253055	-0.0253055	-0.0253055	-0.0253055	-0.0253055	-0.0253055	-0.0253055	-0.0253055	-0.0253055	-0.0253055	-0.0253055	-0.0253055	-0.0253055	-0.0253055	-0.0253055	-0.0253055	-0.0253055	-0.0253055	-0.0253055	-0.0253055	-0.0253055	-0.0253055	-0.0253055	-0.0253055	-0.0253055	-0.0253055	-0.0253055	-0.0253055	-0.0253055	-0.0253055	-0.0253055	-0.0253055	-0.0253055	-0.0253055	-0.0253055	-0.0253055	-0.0253055	-0.0253055	-0.0253055	-0.0253055	-0.0253055	-0.0253055	-0.0253055	-0.0253055	-0.858616	-0.194152	-0.319294	-0.931298	-0.144397	-0.577244	0.320508	0.317855	-1.07348	-0.357156	-0.328935	-0.924727	0.00254371	-0.590213	0.335334	0.335025	-1.16781	-0.330281	-0.328731	-0.924828	0.0139231	-0.590168	0.335215	0.335025	-1.22659	-0.620123	-0.328736	-0.924829	0.0171928	-0.590166	0.335215	0.335025	-1.24364	-0.423796	-0.328736	-0.924829	0.0184648	-0.590166	0.335215	0.335025	-1.21439	-0.680727	-0.725262	-0.145159	-0.0138034	-0.550842	0.110935	-0.709268	-1.18932	-0.436612	-1.20456	-0.0254	-0.0252459	-0.286531	-0.0250813	-0.77842	-1.12012	-0.0261731	-1.14754	-0.0253001	-0.0253	0.278911	-0.0253004	-0.662746	-0.753937	-0.0253006	-0.605251	-0.0253001	-0.0253001	0.0277399	-0.0253001	-0.52091	-0.0495147	-0.0250529	-0.068502	-0.0248051	-0.025622	-0.0237148	-0.0253921	-0.393483	-0.0249664	-0.0250528	-0.0249394	-0.0248054	-0.0256223	-0.0248016	-0.0253922	-0.712388	-0.0250173	-0.0250528	-0.0250527	-0.0248054	-0.0256223	-0.0248055	-0.0253922	-0.725374	-0.025023	-0.0250528	-0.0250528	-0.0248054	-0.0256223	-0.0248055	-0.0253922	-0.729325	-0.0250231	-0.0250528	-0.0250528	-0.0248054	-0.0256223	-0.0248055	-0.0253922	-0.723587	-0.0250231	-0.0250528	-0.0202041	-0.0248054	-0.0256223	-0.0248055	-0.0253922	-0.740713	-0.0252058	-0.0252656	-0.0251161	-0.0252289	-0.0253581	-0.0252583	-0.0253365	-0.689693	-0.0252056	-0.0252657	-0.0252655	-0.0252292	-0.025358	-0.0252602	-0.0253365	-0.557448	-0.0252056	-0.0252657	-0.0252657	-0.0252292	-0.025358	-0.0252602	-0.0253365	-0.703055	-0.0252056	-0.0252657	-0.0252657	-0.0252292	-0.025358	-0.0252602	-0.0253365	-0.924279	-0.0252056	-0.0252657	-0.0252657	-0.0252292	-0.025358	-0.0252602	-0.0253365	-0.920614	-0.0252056	-0.0252657	-0.0252657	-0.0252292	-0.025358	-0.0252602	-0.0253365	-0.206219	-0.0252056	-0.0252657	-0.0252657	-0.0252292	-0.025358	-0.0252602	-0.0253365	-0.025799	-0.0252056	-0.0252657	-0.0252657	-0.0252292	-0.025358	-0.0252602	-0.0253365	-0.0255409	-0.0252056	-0.0252657	-0.0252657	-0.0252292	-0.025358	-0.0252602	-0.0253365	-0.0253619	-0.0252056	-0.0252657	-0.0252657	-0.0252292	-0.025358	-0.0252602	-0.0253365	-0.0253619	-0.0252056	-0.0252657	-0.0252657	-0.0252292	-0.025358	-0.0252602	-0.0253365	-0.0253619	-0.0252056	-0.0252657	-0.0252657	-0.0252292	-0.025358	-0.0252602	-0.0253365	-0.0253619	-0.0252056	-0.0252657	-0.0252657	-0.0252292	-0.025358	-0.0252602	-0.0253365	-0.0253619	-0.0252056	-0.0252657	-0.0252657	-0.0252292	-0.025358	-0.0252602	-0.0253365	-0.0253619	-0.0252056	-0.0252657	-0.0252657	-0.0252292	-0.025358	-0.0252602	-0.0253365	-0.0253619	-0.0252056	-0.0252657	-0.0252657	-0.0252292	-0.025358	-0.0252602	-0.0253365	-0.0253619	-0.0252056	-0.0252657	-0.0252657	-0.0252292	-0.025358	-0.0252602	-0.0253365	-0.0253619	-0.0252056	-0.0252657	-0.0252657	-0.0252292	-0.025358	-0.0252602	-0.0253365	-0.0253619	-0.0252056	-0.0252657	-0.0252657	-0.0252292	-0.025358	-0.0252602	-0.0253365	-0.0253619	-0.0252056	-0.0252657	-0.0252657	-0.0252292	-0.025358	-0.0252602	-0.0253365	-0.0253619	-0.0252056	-0.0252657	-0.0252657	-0.0252292	-0.025358	-0.0252602	-0.0253365	-0.0253619	-0.0252056	-0.0252657	-0.0252657	-0.0252292	-0.025358	-0.0252602	-0.0253365	-0.0253619	-0.0252056	-0.0252657	-0.0252657	-0.0252292	-0.025358	-0.0252602	-0.0253365	-0.0253619	-0.0252056	-0.0252657	-0.0252657	-0.0252292	-0.025358	-0.0252602	-0.0253365	-0.0253619	-0.0252056	-0.0252657	-0.0252657	-0.0252292	-0.025358	-0.0252602	-0.0253365	-0.0253619	0	0	0	0	0	0	0	0	0.0326133	0.0326133	0.0326133	0.0326133	0.0326133	0.0326133	0.0326133	0.0326133	0.0326214	0.0326214	0.0326214	0.0326214	0.0326214	0.0326214	0.0326214	0.0326214	0.0326214	0.0326214	0.0326214	0.0326214	0.0326214	0.0326214	0.0326214	0.0326214	0.0326716	0.0326716	0.0326716	0.0326716	0.0326716	0.0326716	0.0326716	0.0326716	0.0326716	0.0326716	0.0326716	0.0326716	0.0326716	0.0326716	0.0326716	0.0326716	0.0326716	0.0326716	0.0326716	0.0326716	0.0326716	0.0326716	0.0326716	0.0326716	0.0326716	0.0326716	0.0326716	0.0326716	0.0326716	0.0326716	0.0326716	0.0326716	0.0326716	0.0326716	0.0326716	0.0326716	0.0326716	0.0326716	0.0326716	0.0326716	0.0326716	0.0326716	0.0326716	0.0326716	0.0326716	0.0326716	0.0326716	0.0326716	0.746505	0.634302	0.893216	0.281853	0.551484	0.290314	0.0935689	0.289263	0.885779	0.658247	0.892604	0.26478	0.288543	0.294731	0.0292288	0.31572	0.87824	0.843083	0.892622	0.264771	0.287908	0.294646	0.0292788	0.315722	0.873099	0.710833	0.892621	0.264771	0.28819	0.294644	0.0292788	0.315722	0.871601	0.843194	0.892621	0.264771	0.288301	0.294644	0.0292788	0.315722	0.848308	0.74112	0.940767	0.0580557	0.0688213	0.332867	0.0323747	0.582776	0.81503	0.180481	0.939886	0.0326131	0.0326616	0.29449	0.0327883	0.411059	0.741381	0.0323677	0.701974	0.0326707	0.0326708	0.0587914	0.0326712	0.292895	0.424993	0.0326698	0.610655	0.0326709	0.0326709	0.0254627	0.0326709	0.315887	0.0668312	0.032496	0.134837	0.0325725	0.0326626	0.0314815	0.032862	0.493934	0.0314364	0.0324959	0.0325075	0.0325728	0.0326623	0.0303682	0.0328624	0.540983	0.0310954	0.0324959	0.0324959	0.0325728	0.0326623	0.0303602	0.0328624	0.554474	0.0310931	0.0324959	0.0324959	0.0325728	0.0326623	0.0303602	0.0328624	0.556598	0.031093	0.0324959	0.0324959	0.0325728	0.0326623	0.0303602	0.0328624	0.556823	0.031093	0.0324959	0.0295207	0.0325728	0.0326623	0.0303602	0.0328624	0.557506	0.0326314	0.0326363	0.0327517	0.0326687	0.0326657	0.0327004	0.0327079	0.338504	0.0326324	0.0326363	0.0326365	0.0326685	0.0326659	0.0327029	0.0327078	0.347113	0.0326324	0.0326363	0.0326363	0.0326685	0.0326659	0.0327029	0.0327078	0.570474	0.0326324	0.0326363	0.0326363	0.0326685	0.0326659	0.0327029	0.0327078	0.542143	0.0326324	0.0326363	0.0326363	0.0326685	0.0326659	0.0327029	0.0327078	0.266626	0.0326324	0.0326363	0.0326363	0.0326685	0.0326659	0.0327029	0.0327078	0.0616367	0.0326324	0.0326363	0.0326363	0.0326685	0.0326659	0.0327029	0.0327078	0.0323601	0.0326324	0.0326363	0.0326363	0.0326685	0.0326659	0.0327029	0.0327078	0.0326973	0.0326324	0.0326363	0.0326363	0.0326685	0.0326659	0.0327029	0.0327078	0.032734	0.0326324	0.0326363	0.0326363	0.0326685	0.0326659	0.0327029	0.0327078	0.0327342	0.0326324	0.0326363	0.0326363	0.0326685	0.0326659	0.0327029	0.0327078	0.0327342	0.0326324	0.0326363	0.0326363	0.0326685	0.0326659	0.0327029	0.0327078	0.0327342	0.0326324	0.0326363	0.0326363	0.0326685	0.0326659	0.0327029	0.0327078	0.0327342	0.0326324	0.0326363	0.0326363	0.0326685	0.0326659	0.0327029	0.0327078	0.0327342	0.0326324	0.0326363	0.0326363	0.0326685	0.0326659	0.0327029	0.0327078	0.0327342	0.0326324	0.0326363	0.0326363	0.0326685	0.0326659	0.0327029	0.0327078	0.0327342	0.0326324	0.0326363	0.0326363	0.0326685	0.0326659	0.0327029	0.0327078	0.0327342	0.0326324	0.0326363	0.0326363	0.0326685	0.0326659	0.0327029	0.0327078	0.0327342	0.0326324	0.0326363	0.0326363	0.0326685	0.0326659	0.0327029	0.0327078	0.0327342	0.0326324	0.0326363	0.0326363	0.0326685	0.0326659	0.0327029	0.0327078	0.0327342	0.0326324	0.0326363	0.0326363	0.0326685	0.0326659	0.0327029	0.0327078	0.0327342	0.0326324	0.0326363	0.0326363	0.0326685	0.0326659	0.0327029	0.0327078	0.0327342	0.0326324	0.0326363	0.0326363	0.0326685	0.0326659	0.0327029	0.0327078	0.0327342	0.0326324	0.0326363	0.0326363	0.0326685	0.0326659	0.0327029	0.0327078	0.0327342	0.0326324	0.0326363	0.0326363	0.0326685	0.0326659	0.0327029	0.0327078	0.0327342	0	0	0	0	0	0	0	0	0.0141476	0.0141476	0.0141476	0.0141476	0.0141476	0.0141476	0.0141476	0.0141476	0.0141403	0.0141403	0.0141403	0.0141403	0.0141403	0.0141403	0.0141403	0.0141403	0.0141403	0.0141403	0.0141403	0.0141403	0.0141403	0.0141403	0.0141403	0.0141403	0.0141696	0.0141696	0.0141696	0.0141696	0.0141696	0.0141696	0.0141696	0.0141696	0.0141696	0.0141696	0.0141696	0.0141696	0.0141696	0.0141696	0.0141696	0.0141696	0.0141696	0.0141696	0.0141696	0.0141696	0.0141696	0.0141696	0.0141696	0.0141696	0.0141696	0.0141696	0.0141696	0.0141696	0.0141696	0.0141696	0.0141696	0.0141696	0.0141696	0.0141696	0.0141696	0.0141696	0.0141696	0.0141696	0.0141696	0.0141696	0.0141696	0.0141696	0.0141696	0.0141696	0.0141696	0.0141696	0.0141696	0.0141696	-0.130909	1.10574	1.30122	-0.883803	1.04726	-0.771886	0.291551	0.929086	-0.433981	0.51066	1.29811	-0.899164	0.900784	-0.783903	0.114938	1.01331	-0.470232	1.14089	1.29818	-0.899199	0.903355	-0.78396	0.114812	1.01332	-0.490368	0.184096	1.29818	-0.899199	0.90447	-0.783962	0.114812	1.01332	-0.496214	0.968451	1.29818	-0.899199	0.904905	-0.783962	0.114812	1.01332	-0.471355	0.200993	0.709585	-0.109375	0.177844	-0.67074	0.0495781	0.0960494	-0.482644	-0.299152	-0.166596	0.0139454	0.0143286	-0.361091	0.0142094	-0.430294	-0.490153	0.0126322	-0.545377	0.0141693	0.0141697	0.104265	0.0141694	-0.781068	-0.428448	0.0141673	0.0236185	0.0141696	0.0141696	0.0175451	0.0141696	-0.610763	0.0245235	0.0141672	0.0820519	0.0148206	0.0136741	0.0153048	0.0145088	0.364339	0.0127411	0.0141673	0.0141732	0.0148204	0.0136731	0.0120981	0.0145094	-0.0209259	0.0122905	0.0141673	0.0141673	0.0148204	0.0136731	0.0120841	0.0145094	0.0230626	0.0122812	0.0141673	0.0141673	0.0148204	0.0136731	0.012084	0.0145094	0.0294876	0.012281	0.0141673	0.0141673	0.0148204	0.0136731	0.012084	0.0145094	0.0305933	0.012281	0.0141673	0.0175254	0.0148204	0.0136731	0.012084	0.0145094	0.0315436	0.0142488	0.01415	0.0146189	0.0142798	0.0140524	0.0143022	0.0141968	-0.651651	0.0142502	0.0141499	0.0141504	0.014279	0.0140528	0.0143032	0.0141966	-0.551156	0.0142502	0.0141499	0.0141499	0.014279	0.0140528	0.0143032	0.0141966	0.075723	0.0142502	0.0141499	0.0141499	0.014279	0.0140528	0.0143032	0.0141966	-0.0293767	0.0142502	0.0141499	0.0141499	0.014279	0.0140528	0.0143032	0.0141966	-0.893064	0.0142502	0.0141499	0.0141499	0.014279	0.0140528	0.0143032	0.0141966	-0.196613	0.0142502	0.0141499	0.0141499	0.014279	0.0140528	0.0143032	0.0141966	0.0132398	0.0142502	0.0141499	0.0141499	0.014279	0.0140528	0.0143032	0.0141966	0.013915	0.0142502	0.0141499	0.0141499	0.014279	0.0140528	0.0143032	0.0141966	0.0142234	0.0142502	0.0141499	0.0141499	0.014279	0.0140528	0.0143032	0.0141966	0.0142239	0.0142502	0.0141499	0.0141499	0.014279	0.0140528	0.0143032	0.0141966	0.0142239	0.0142502	0.0141499	0.0141499	0.014279	0.0140528	0.0143032	0.0141966	0.0142239	0.0142502	0.0141499	0.0141499	0.014279	0.0140528	0.0143032	0.0141966	0.0142239	0.0142502	0.0141499	0.0141499	0.014279	0.0140528	0.0143032	0.0141966	0.0142239	0.0142502	0.0141499	0.0141499	0.014279	0.0140528	0.0143032	0.0141966	0.0142239	0.0142502	0.0141499	0.0141499	0.014279	0.0140528	0.0143032	0.0141966	0.0142239	0.0142502	0.0141499	0.0141499	0.014279	0.0140528	0.0143032	0.0141966	0.0142239	0.0142502	0.0141499	0.0141499	0.014279	0.0140528	0.0143032	0.0141966	0.0142239	0.0142502	0.0141499	0.0141499	0.014279	0.0140528	0.0143032	0.0141966	0.0142239	0.0142502	0.0141499	0.0141499	0.014279	0.0140528	0.0143032	0.0141966	0.0142239	0.0142502	0.0141499	0.0141499	0.014279	0.0140528	0.0143032	0.0141966	0.0142239	0.0142502	0.0141499	0.0141499	0.014279	0.0140528	0.0143032	0.0141966	0.0142239	0.0142502	0.0141499	0.0141499	0.014279	0.0140528	0.0143032	0.0141966	0.0142239	0.0142502	0.0141499	0.0141499	0.014279	0.0140528	0.0143032	0.0141966	0.0142239	0.0142502	0.0141499	0.0141499	0.014279	0.0140528	0.0143032	0.0141966	0.0142239	0	0	0	0	0	0	0	0	0.00570339	0.00570339	0.00570339	0.00570339	0.00570339	0.00570339	0.00570339	0.00570339	0.00572241	0.00572241	0.00572241	0.00572241	0.00572241	0.00572241	0.00572241	0.00572241	0.00572244	0.00572244	0.00572244	0.00572244	0.00572244	0.00572244	0.00572244	0.00572244	0.00571227	0.00571227	0.00571227	0.00571227	0.00571227	0.00571227	0.00571227	0.00571227	0.00571229	0.00571229	0.00571229	0.00571229	0.00571229	0.00571229	0.00571229	0.00571229	0.00571229	0.00571229	0.00571229	0.00571229	0.00571229	0.00571229	0.00571229	0.00571229	0.00571229	0.00571229	0.00571229	0.00571229	0.00571229	0.00571229	0.00571229	0.00571229	0.00571229	0.00571229	0.00571229	0.00571229	0.00571229	0.00571229	0.00571229	0.00571229	0.00571229	0.00571229	0.00571229	0.00571229	0.00571229	0.00571229	0.00571229	0.00571229	0.648047	-0.856098	-0.818178	0.862425	-0.865562	1.02004	-0.0233824	-0.727512	1.09714	0.0275968	-0.822991	0.861434	-0.972375	1.03247	0.170989	-0.803776	1.05683	-0.652874	-0.822886	0.861383	-0.967378	1.03245	0.171153	-0.80378	1.0268	0.349288	-0.822889	0.861382	-0.965707	1.03245	0.171153	-0.80378	1.0181	-0.478819	-0.822889	0.861382	-0.965057	1.03245	0.171153	-0.80378	0.969613	0.298614	-0.234338	0.113376	-0.188544	0.973026	0.0725419	-0.0125623	0.952314	0.304862	0.640868	0.00585437	0.00548602	0.714395	0.0060347	0.481837	0.902544	0.00660316	0.874623	0.00571634	0.005716	0.184681	0.00571673	0.959824	0.619927	0.00571728	0.434853	0.0057162	0.0057162	0.0363256	0.0057162	0.89022	0.0316803	0.00563685	0.0463268	0.00504702	0.00615998	0.00353885	0.00542144	-0.247279	0.00612756	0.00563659	0.00576875	0.00504749	0.00616071	0.00553284	0.00542101	0.0975657	0.00619868	0.00563659	0.00563683	0.00504749	0.00616071	0.00553712	0.00542101	0.036871	0.00620311	0.00563659	0.00563659	0.00504749	0.00616071	0.00553721	0.00542101	0.026395	0.0062032	0.00563659	0.00563659	0.00504749	0.00616071	0.00553721	0.00542101	0.0302531	0.0062032	0.00563659	2.12342e-07	0.00504749	0.00616071	0.00553721	0.00542101	0.0141242	0.00561765	0.00571574	0.00534452	0.00561795	0.00583189	0.00561177	0.0057045	0.800176	0.0056174	0.00571587	0.00571547	0.00561856	0.00583158	0.0056128	0.00570468	0.787987	0.00561739	0.00571587	0.00571587	0.00561856	0.00583158	0.00561281	0.00570468	-0.000889063	0.00561739	0.00571587	0.00571587	0.00561856	0.00583158	0.00561281	0.00570468	-0.0816464	0.00561739	0.00571587	0.00571587	0.00561856	0.00583158	0.00561281	0.00570468	0.858433	0.00561739	0.00571587	0.00571587	0.00561856	0.00583158	0.00561281	0.00570468	0.190507	0.00561739	0.00571587	0.00571587	0.00561856	0.00583158	0.00561281	0.00570468	0.00609137	0.00561739	0.00571587	0.00571587	0.00561856	0.00583158	0.00561281	0.00570468	0.00591879	0.00561739	0.00571587	0.00571587	0.00561856	0.00583158	0.00561281	0.00570468	0.00568339	0.00561739	0.00571587	0.00571587	0.00561856	0.00583158	0.00561281	0.00570468	0.00568314	0.00561739	0.00571587	0.00571587	0.00561856	0.00583158	0.00561281	0.00570468	0.00568314	0.00561739	0.00571587	0.00571587	0.00561856	0.00583158	0.00561281	0.00570468	0.00568314	0.00561739	0.00571587	0.00571587	0.00561856	0.00583158	0.00561281	0.00570468	0.00568314	0.00561739	0.00571587	0.00571587	0.00561856	0.00583158	0.00561281	0.00570468	0.00568314	0.00561739	0.00571587	0.00571587	0.00561856	0.00583158	0.00561281	0.00570468	0.00568314	0.00561739	0.00571587	0.00571587	0.00561856	0.00583158	0.00561281	0.00570468	0.00568314	0.00561739	0.00571587	0.00571587	0.00561856	0.00583158	0.00561281	0.00570468	0.00568314	0.00561739	0.00571587	0.00571587	0.00561856	0.00583158	0.00561281	0.00570468	0.00568314	0.00561739	0.00571587	0.00571587	0.00561856	0.00583158	0.00561281	0.00570468	0.00568314	0.00561739	0.00571587	0.00571587	0.00561856	0.00583158	0.00561281	0.00570468	0.00568314	0.00561739	0.00571587	0.00571587	0.00561856	0.00583158	0.00561281	0.00570468	0.00568314	0.00561739	0.00571587	0.00571587	0.00561856	0.00583158	0.00561281	0.00570468	0.00568314	0.00561739	0.00571587	0.00571587	0.00561856	0.00583158	0.00561281	0.00570468	0.00568314	0.00561739	0.00571587	0.00571587	0.00561856	0.00583158	0.00561281	0.00570468	0.00568314	0.00561739	0.00571587	0.00571587	0.00561856	0.00583158	0.00561281	0.00570468	0.00568314	0	0	0	0	0	0	0	0	0.0595148	0.0595148	0.0595148	0.0595148	0.0595148	0.0595148	0.0595148	0.0595148	0.0595202	0.0595202	0.0595202	0.0595202	0.0595202	0.0595202	0.0595202	0.0595202	0.0595202	0.0595202	0.0595202	0.0595202	0.0595202	0.0595202	0.0595202	0.0595202	0.0595922	0.0595922	0.0595922	0.0595922	0.0595922	0.0595922	0.0595922	0.0595922	0.0595922	0.0595922	0.0595922	0.0595922	0.0595922	0.0595922	0.0595922	0.0595922	0.0595922	0.0595922	0.0595922	0.0595922	0.0595922	0.0595922	0.0595922	0.0595922	0.0595922	0.0595922	0.0595922	0.0595922	0.0595922	0.0595922	0.0595922	0.0595922	0.0595922	0.0595922	0.0595922	0.0595922	0.0595922	0.0595922	0.0595922	0.0595922	0.0595922	0.0595922	0.0595922	0.0595922	0.0595922	0.0595922	0.0595922	0.0595922	0.746605	0.841743	1.0087	0.73437	0.797477	1.15742	0.589076	1.02407	1.29735	0.456279	0.996306	0.727726	0.669856	1.16823	0.440671	1.10454	1.17241	0.881269	0.996575	0.727594	0.682934	1.16818	0.440727	1.10454	1.09516	0.610333	0.996568	0.727592	0.687231	1.16818	0.440727	1.10454	1.07275	0.895622	0.996569	0.727592	0.688904	1.16818	0.440727	1.10454	1.03273	0.732163	1.15702	0.137427	0.163114	1.13812	0.216251	1.6587	1.01064	0.412084	1.24245	0.0595935	0.0596977	0.940806	0.0601831	1.22956	0.949777	0.059867	1.0119	0.0595958	0.0595959	0.446722	0.0595963	1.07313	0.63628	0.0595956	0.544374	0.0595958	0.0595958	0.107722	0.0595958	1.03756	0.051032	0.0596281	0.0975284	0.05935	0.0595125	0.0576642	0.0597876	1.4507	0.0582613	0.0596281	0.0596554	0.0593508	0.0595121	0.0561797	0.0597878	1.60295	0.0577431	0.0596281	0.0596281	0.0593508	0.0595121	0.0561687	0.0597878	1.62103	0.0577406	0.0596281	0.0596281	0.0593508	0.0595121	0.0561687	0.0597878	1.62158	0.0577405	0.0596281	0.0596281	0.0593508	0.0595121	0.0561687	0.0597878	1.62848	0.0577405	0.0596281	0.0569202	0.0593508	0.0595121	0.0561687	0.0597878	1.61102	0.059564	0.0596014	0.0596536	0.059553	0.059594	0.0595607	0.0596075	1.16001	0.0595648	0.0596012	0.0596013	0.0595528	0.0595941	0.0595625	0.0596074	1.23309	0.0595647	0.0596012	0.0596012	0.0595528	0.0595941	0.0595625	0.0596074	1.68177	0.0595647	0.0596012	0.0596012	0.0595528	0.0595941	0.0595625	0.0596074	1.37128	0.0595647	0.0596012	0.0596012	0.0595528	0.0595941	0.0595625	0.0596074	0.736566	0.0595647	0.0596012	0.0596012	0.0595528	0.0595941	0.0595625	0.0596074	0.165297	0.0595647	0.0596012	0.0596012	0.0595528	0.0595941	0.0595625	0.0596074	0.059357	0.0595647	0.0596012	0.0596012	0.0595528	0.0595941	0.0595625	0.0596074	0.0595847	0.0595647	0.0596012	0.0596012	0.0595528	0.0595941	0.0595625	0.0596074	0.059624	0.0595647	0.0596012	0.0596012	0.0595528	0.0595941	0.0595625	0.0596074	0.0596241	0.0595647	0.0596012	0.0596012	0.0595528	0.0595941	0.0595625	0.0596074	0.0596241	0.0595647	0.0596012	0.0596012	0.0595528	0.0595941	0.0595625	0.0596074	0.0596241	0.0595647	0.0596012	0.0596012	0.0595528	0.0595941	0.0595625	0.0596074	0.0596241	0.0595647	0.0596012	0.0596012	0.0595528	0.0595941	0.0595625	0.0596074	0.0596241	0.0595647	0.0596012	0.0596012	0.0595528	0.0595941	0.0595625	0.0596074	0.0596241	0.0595647	0.0596012	0.0596012	0.0595528	0.0595941	0.0595625	0.0596074	0.0596241	0.0595647	0.0596012	0.0596012	0.0595528	0.0595941	0.0595625	0.0596074	0.0596241	0.0595647	0.0596012	0.0596012	0.0595528	0.0595941	0.0595625	0.0596074	0.0596241	0.0595647	0.0596012	0.0596012	0.0595528	0.0595941	0.0595625	0.0596074	0.0596241	0.0595647	0.0596012	0.0596012	0.0595528	0.0595941	0.0595625	0.0596074	0.0596241	0.0595647	0.0596012	0.0596012	0.0595528	0.0595941	0.0595625	0.0596074	0.0596241	0.0595647	0.0596012	0.0596012	0.0595528	0.0595941	0.0595625	0.0596074	0.0596241	0.0595647	0.0596012	0.0596012	0.0595528	0.0595941	0.0595625	0.0596074	0.0596241	0.0595647	0.0596012	0.0596012	0.0595528	0.0595941	0.0595625	0.0596074	0.0596241	0.0595647	0.0596012	0.0596012	0.0595528	0.0595941	0.0595625	0.0596074	0.0596241	0	0	0	0	0	0	0	0	-0.0396366	-0.0396366	-0.0396366	-0.0396366	-0.0396366	-0.0396366	-0.0396366	-0.0396366	-0.0396448	-0.0396448	-0.0396448	-0.0396448	-0.0396448	-0.0396448	-0.0396448	-0.0396448	-0.0396448	-0.0396448	-0.0396448	-0.0396448	-0.0396448	-0.0396448	-0.0396448	-0.0396448	-0.0396944	-0.0396944	-0.0396944	-0.0396944	-0.0396944	-0.0396944	-0.0396944	-0.0396944	-0.0396944	-0.0396944	-0.0396944	-0.0396944	-0.0396944	-0.0396944	-0.0396944	-0.0396944	-0.0396944	-0.0396944	-0.0396944	-0.0396944	-0.0396944	-0.0396944	-0.0396944	-0.0396944	-0.0396944	-0.0396944	-0.0396944	-0.0396944	-0.0396944	-0.0396944	-0.0396944	-0.0396944	-0.0396944	-0.0396944	-0.0396944	-0.0396944	-0.0396944	-0.0396944	-0.0396944	-0.0396944	-0.0396944	-0.0396944	-0.0396944	-0.0396944	-0.0396944	-0.0396944	-0.0396944	-0.0396944	-0.511428	-1.25846	-1.70167	0.747631	-1.13042	0.234295	-0.670339	-1.14764	-0.492066	-1.06979	-1.68682	0.779634	-0.70947	0.24354	-0.535512	-1.23614	-0.342904	-1.56361	-1.68714	0.779794	-0.723765	0.243679	-0.535451	-1.23614	-0.248988	-0.792542	-1.68713	0.779797	-0.728979	0.243682	-0.535451	-1.23614	-0.221743	-1.4195	-1.68713	0.779797	-0.73101	0.243682	-0.535451	-1.23614	-0.211294	-0.772695	-1.19291	0.0823126	-0.146354	0.0878269	-0.22861	-0.298109	-0.168012	0.23186	-0.450597	-0.039406	-0.039759	-0.226787	-0.0402681	0.219242	-0.0935043	-0.0376215	0.0466354	-0.0396997	-0.0397001	-0.524458	-0.0397005	0.347139	0.119789	-0.0396969	-0.568375	-0.0397001	-0.0397001	-0.0963379	-0.0397001	0.0771359	-0.0878606	-0.039634	-0.224422	-0.0402231	-0.0391952	-0.0392856	-0.0400347	-0.563964	-0.0372102	-0.0396339	-0.0398238	-0.0402233	-0.0391941	-0.0349574	-0.0400354	-0.189976	-0.0363217	-0.0396339	-0.0396342	-0.0402233	-0.0391941	-0.0349325	-0.0400354	-0.205096	-0.0363075	-0.0396339	-0.0396339	-0.0402233	-0.0391941	-0.0349324	-0.0400354	-0.204828	-0.0363072	-0.0396339	-0.0396339	-0.0402233	-0.0391941	-0.0349324	-0.0400354	-0.213317	-0.0363072	-0.0396339	-0.0397842	-0.0402233	-0.0391941	-0.0349324	-0.0400354	-0.191292	-0.0397469	-0.0396654	-0.0401796	-0.0398052	-0.0395983	-0.0398399	-0.0397374	0.27402	-0.0397497	-0.0396653	-0.0396659	-0.0398044	-0.0395988	-0.0398432	-0.0397372	0.0616722	-0.0397497	-0.0396653	-0.0396653	-0.0398044	-0.0395988	-0.0398432	-0.0397372	-0.275242	-0.0397497	-0.0396653	-0.0396653	-0.0398044	-0.0395988	-0.0398432	-0.0397372	0.100296	-0.0397497	-0.0396653	-0.0396653	-0.0398044	-0.0395988	-0.0398432	-0.0397372	0.769422	-0.0397497	-0.0396653	-0.0396653	-0.0398044	-0.0395988	-0.0398432	-0.0397372	0.167596	-0.0397497	-0.0396653	-0.0396653	-0.0398044	-0.0395988	-0.0398432	-0.0397372	-0.0382	-0.0397497	-0.0396653	-0.0396653	-0.0398044	-0.0395988	-0.0398432	-0.0397372	-0.0394045	-0.0397497	-0.0396653	-0.0396653	-0.0398044	-0.0395988	-0.0398432	-0.0397372	-0.0397641	-0.0397497	-0.0396653	-0.0396653	-0.0398044	-0.0395988	-0.0398432	-0.0397372	-0.0397647	-0.0397497	-0.0396653	-0.0396653	-0.0398044	-0.0395988	-0.0398432	-0.0397372	-0.0397647	-0.0397497	-0.0396653	-0.0396653	-0.0398044	-0.0395988	-0.0398432	-0.0397372	-0.0397647	-0.0397497	-0.0396653	-0.0396653	-0.0398044	-0.0395988	-0.0398432	-0.0397372	-0.0397647	-0.0397497	-0.0396653	-0.0396653	-0.0398044	-0.0395988	-0.0398432	-0.0397372	-0.0397647	-0.0397497	-0.0396653	-0.0396653	-0.0398044	-0.0395988	-0.0398432	-0.0397372	-0.0397647	-0.0397497	-0.0396653	-0.0396653	-0.0398044	-0.0395988	-0.0398432	-0.0397372	-0.0397647	-0.0397497	-0.0396653	-0.0396653	-0.0398044	-0.0395988	-0.0398432	-0.0397372	-0.0397647	-0.0397497	-0.0396653	-0.0396653	-0.0398044	-0.0395988	-0.0398432	-0.0397372	-0.0397647	-0.0397497	-0.0396653	-0.0396653	-0.0398044	-0.0395988	-0.0398432	-0.0397372	-0.0397647	-0.0397497	-0.0396653	-0.0396653	-0.0398044	-0.0395988	-0.0398432	-0.0397372	-0.0397647	-0.0397497	-0.0396653	-0.0396653	-0.0398044	-0.0395988	-0.0398432	-0.0397372	-0.0397647	-0.0397497	-0.0396653	-0.0396653	-0.0398044	-0.0395988	-0.0398432	-0.0397372	-0.0397647	-0.0397497	-0.0396653	-0.0396653	-0.0398044	-0.0395988	-0.0398432	-0.0397372	-0.0397647	-0.0397497	-0.0396653	-0.0396653	-0.0398044	-0.0395988	-0.0398432	-0.0397372	-0.0397647	-0.0397497	-0.0396653	-0.0396653	-0.0398044	-0.0395988	-0.0398432	-0.0397372	-0.0397647	0	0	0	0	0	0	0	0	0.045572	0.045572	0.045572	0.045572	0.045572	0.045572	0.045572	0.045572	0.0455833	0.0455833	0.0455833	0.0455833	0.0455833	0.0455833	0.0455833	0.0455833	0.0455834	0.0455834	0.0455834	0.0455834	0.0455834	0.0455834	0.0455834	0.0455834	0.0456385	0.0456385	0.0456385	0.0456385	0.0456385	0.0456385	0.0456385	0.0456385	0.0456386	0.0456386	0.0456386	0.0456386	0.0456386	0.0456386	0.0456386	0.0456386	0.0456386	0.0456386	0.0456386	0.0456386	0.0456386	0.0456386	0.0456386	0.0456386	0.0456386	0.0456386	0.0456386	0.0456386	0.0456386	0.0456386	0.0456386	0.0456386	0.0456386	0.0456386	0.0456386	0.0456386	0.0456386	0.0456386	0.0456386	0.0456386	0.0456386	0.0456386	0.0456386	0.0456386	0.0456386	0.0456386	0.0456386	0.0456386	0.822949	0.656749	0.927276	0.403589	0.57778	0.734891	0.422263	0.614261	1.18704	0.670622	0.917448	0.38715	0.310939	0.741287	0.353807	0.65898	1.08952	0.86445	0.917664	0.387044	0.320522	0.741202	0.353869	0.658981	1.02746	0.756293	0.917658	0.387042	0.32397	0.741199	0.353869	0.658981	1.00946	0.875317	0.917659	0.387042	0.325313	0.741199	0.353869	0.658981	0.971987	0.798241	1.01322	0.0802463	0.0799428	0.766475	0.168823	0.923569	0.937423	0.238332	1.06832	0.0455819	0.0456403	0.692168	0.0461258	0.683889	0.858716	0.0453457	0.829373	0.0456419	0.045642	0.366726	0.0456426	0.661111	0.510093	0.0456411	0.661418	0.045642	0.045642	0.0830517	0.045642	0.704422	0.0715708	0.0455609	0.149652	0.0454841	0.045586	0.0438705	0.0457961	0.821548	0.0441844	0.0455609	0.0456523	0.0454846	0.0455856	0.0423133	0.0457964	0.886457	0.043664	0.0455609	0.0455609	0.0454846	0.0455856	0.0423012	0.0457964	0.887855	0.0436598	0.0455609	0.0455609	0.0454846	0.0455856	0.0423011	0.0457964	0.886311	0.0436597	0.0455609	0.0455609	0.0454846	0.0455856	0.0423011	0.0457964	0.892071	0.0436597	0.0455609	0.0422139	0.0454846	0.0455856	0.0423011	0.0457964	0.876323	0.0456047	0.0456239	0.0457231	0.0456272	0.0456415	0.0456481	0.0456656	0.691891	0.0456059	0.0456239	0.045624	0.0456271	0.0456417	0.0456507	0.0456655	0.772512	0.0456059	0.0456239	0.0456239	0.0456271	0.0456417	0.0456507	0.0456655	0.925645	0.0456059	0.0456239	0.0456239	0.0456271	0.0456417	0.0456507	0.0456655	0.683326	0.0456059	0.0456239	0.0456239	0.0456271	0.0456417	0.0456507	0.0456655	0.393062	0.0456059	0.0456239	0.0456239	0.0456271	0.0456417	0.0456507	0.0456655	0.0895616	0.0456059	0.0456239	0.0456239	0.0456271	0.0456417	0.0456507	0.0456655	0.0451639	0.0456059	0.0456239	0.0456239	0.0456271	0.0456417	0.0456507	0.0456655	0.0456216	0.0456059	0.0456239	0.0456239	0.0456271	0.0456417	0.0456507	0.0456655	0.0456826	0.0456059	0.0456239	0.0456239	0.0456271	0.0456417	0.0456507	0.0456655	0.0456828	0.0456059	0.0456239	0.0456239	0.0456271	0.0456417	0.0456507	0.0456655	0.0456828	0.0456059	0.0456239	0.0456239	0.0456271	0.0456417	0.0456507	0.0456655	0.0456828	0.0456059	0.0456239	0.0456239	0.0456271	0.0456417	0.0456507	0.0456655	0.0456828	0.0456059	0.0456239	0.0456239	0.0456271	0.0456417	0.0456507	0.0456655	0.0456828	0.0456059	0.0456239	0.0456239	0.0456271	0.0456417	0.0456507	0.0456655	0.0456828	0.0456059	0.0456239	0.0456239	0.0456271	0.0456417	0.0456507	0.0456655	0.0456828	0.0456059	0.0456239	0.0456239	0.0456271	0.0456417	0.0456507	0.0456655	0.0456828	0.0456059	0.0456239	0.0456239	0.0456271	0.0456417	0.0456507	0.0456655	0.0456828	0.0456059	0.0456239	0.0456239	0.0456271	0.0456417	0.0456507	0.0456655	0.0456828	0.0456059	0.0456239	0.0456239	0.0456271	0.0456417	0.0456507	0.0456655	0.0456828	0.0456059	0.0456239	0.0456239	0.0456271	0.0456417	0.0456507	0.0456655	0.0456828	0.0456059	0.0456239	0.0456239	0.0456271	0.0456417	0.0456507	0.0456655	0.0456828	0.0456059	0.0456239	0.0456239	0.0456271	0.0456417	0.0456507	0.0456655	0.0456828	0.0456059	0.0456239	0.0456239	0.0456271	0.0456417	0.0456507	0.0456655	0.0456828	0.0456059	0.0456239	0.0456239	0.0456271	0.0456417	0.0456507	0.0456655	0.0456828	0	0	0	0	0	0	0	0	-0.0143813	-0.0143813	-0.0143813	-0.0143813	-0.0143813	-0.0143813	-0.0143813	-0.0143813	-0.0143756	-0.0143756	-0.0143756	-0.0143756	-0.0143756	-0.0143756	-0.0143756	-0.0143756	-0.0143756	-0.0143756	-0.0143756	-0.0143756	-0.0143756	-0.0143756	-0.0143756	-0.0143756	-0.0143583	-0.0143583	-0.0143583	-0.0143583	-0.0143583	-0.0143583	-0.0143583	-0.0143583	-0.0143582	-0.0143582	-0.0143582	-0.0143582	-0.0143582	-0.0143582	-0.0143582	-0.0143582	-0.0143582	-0.0143582	-0.0143582	-0.0143582	-0.0143582	-0.0143582	-0.0143582	-0.0143582	-0.0143582	-0.0143582	-0.0143582	-0.0143582	-0.0143582	-0.0143582	-0.0143582	-0.0143582	-0.0143582	-0.0143582	-0.0143582	-0.0143582	-0.0143582	-0.0143582	-0.0143582	-0.0143582	-0.0143582	-0.0143582	-0.0143582	-0.0143582	-0.0143582	-0.0143582	-0.0143582	-0.0143582	0.640728	0.0589031	0.268295	0.127844	-0.0306758	-0.81763	-0.983391	-1.1479	0.200093	0.547405	0.294848	0.1097	-0.302215	-0.816121	-0.927738	-1.22105	0.461288	0.346974	0.294282	0.109978	-0.332986	-0.816204	-0.927667	-1.22105	0.623919	0.602356	0.294297	0.109982	-0.342037	-0.816206	-0.927667	-1.22105	0.671074	0.38297	0.294296	0.109982	-0.345558	-0.816206	-0.927667	-1.22105	0.677176	0.553683	0.409252	0.0117449	-0.0720042	-0.757749	-0.375866	-0.741757	0.64482	0.0526168	0.580561	-0.0143663	-0.0145153	-0.755752	-0.0153002	-0.432166	0.577464	-0.0143986	0.484345	-0.0143705	-0.0143706	-0.845657	-0.0143705	-0.601859	0.30163	-0.0143711	0.533661	-0.0143704	-0.0143704	-0.147827	-0.0143704	-0.657469	0.056158	-0.0148561	0.0922744	-0.0145156	-0.0140461	-0.0143708	-0.0142284	-0.84455	-0.0145358	-0.0148564	-0.0150266	-0.0145161	-0.0140458	-0.0131119	-0.0142281	-0.741748	-0.0142285	-0.0148564	-0.0148563	-0.0145161	-0.0140458	-0.013104	-0.0142281	-0.721413	-0.0142231	-0.0148564	-0.0148564	-0.0145161	-0.0140458	-0.0131039	-0.0142281	-0.713026	-0.014223	-0.0148564	-0.0148564	-0.0145161	-0.0140458	-0.0131039	-0.0142281	-0.728619	-0.014223	-0.0148564	-0.0184978	-0.0145161	-0.0140458	-0.0131039	-0.0142281	-0.683472	-0.0144492	-0.0144542	-0.0144503	-0.0143669	-0.0143421	-0.0143074	-0.0143013	-0.595197	-0.0144492	-0.0144538	-0.0144539	-0.0143666	-0.0143421	-0.0143051	-0.0143014	-0.813811	-0.0144492	-0.0144538	-0.0144538	-0.0143666	-0.0143421	-0.0143051	-0.0143014	-0.795737	-0.0144492	-0.0144538	-0.0144538	-0.0143666	-0.0143421	-0.0143051	-0.0143014	-0.176283	-0.0144492	-0.0144538	-0.0144538	-0.0143666	-0.0143421	-0.0143051	-0.0143014	0.0968215	-0.0144492	-0.0144538	-0.0144538	-0.0143666	-0.0143421	-0.0143051	-0.0143014	0.0239894	-0.0144492	-0.0144538	-0.0144538	-0.0143666	-0.0143421	-0.0143051	-0.0143014	-0.0140035	-0.0144492	-0.0144538	-0.0144538	-0.0143666	-0.0143421	-0.0143051	-0.0143014	-0.0141249	-0.0144492	-0.0144538	-0.0144538	-0.0143666	-0.0143421	-0.0143051	-0.0143014	-0.0142606	-0.0144492	-0.0144538	-0.0144538	-0.0143666	-0.0143421	-0.0143051	-0.0143014	-0.0142605	-0.0144492	-0.0144538	-0.0144538	-0.0143666	-0.0143421	-0.0143051	-0.0143014	-0.0142605	-0.0144492	-0.0144538	-0.0144538	-0.0143666	-0.0143421	-0.0143051	-0.0143014	-0.0142605	-0.0144492	-0.0144538	-0.0144538	-0.0143666	-0.0143421	-0.0143051	-0.0143014	-0.0142605	-0.0144492	-0.0144538	-0.0144538	-0.0143666	-0.0143421	-0.0143051	-0.0143014	-0.0142605	-0.0144492	-0.0144538	-0.0144538	-0.0143666	-0.0143421	-0.0143051	-0.0143014	-0.0142605	-0.0144492	-0.0144538	-0.0144538	-0.0143666	-0.0143421	-0.0143051	-0.0143014	-0.0142605	-0.0144492	-0.0144538	-0.0144538	-0.0143666	-0.0143421	-0.0143051	-0.0143014	-0.0142605	-0.0144492	-0.0144538	-0.0144538	-0.0143666	-0.0143421	-0.0143051	-0.0143014	-0.0142605	-0.0144492	-0.0144538	-0.0144538	-0.0143666	-0.0143421	-0.0143051	-0.0143014	-0.0142605	-0.0144492	-0.0144538	-0.0144538	-0.0143666	-0.0143421	-0.0143051	-0.0143014	-0.0142605	-0.0144492	-0.0144538	-0.0144538	-0.0143666	-0.0143421	-0.0143051	-0.0143014	-0.0142605	-0.0144492	-0.0144538	-0.0144538	-0.0143666	-0.0143421	-0.0143051	-0.0143014	-0.0142605	-0.0144492	-0.0144538	-0.0144538	-0.0143666	-0.0143421	-0.0143051	-0.0143014	-0.0142605	-0.0144492	-0.0144538	-0.0144538	-0.0143666	-0.0143421	-0.0143051	-0.0143014	-0.0142605	-0.0144492	-0.0144538	-0.0144538	-0.0143666	-0.0143421	-0.0143051	-0.0143014	-0.0142605	0	0	0	0	0	0	0	0	-0.0111672	-0.0111672	-0.0111672	-0.0111672	-0.0111672	-0.0111672	-0.0111672	-0.0111672	-0.011191	-0.011191	-0.011191	-0.011191	-0.011191	-0.011191	-0.011191	-0.011191	-0.011191	-0.011191	-0.011191	-0.011191	-0.011191	-0.011191	-0.011191	-0.011191	-0.011198	-0.011198	-0.011198	-0.011198	-0.011198	-0.011198	-0.011198	-0.011198	-0.0111981	-0.0111981	-0.0111981	-0.0111981	-0.0111981	-0.0111981	-0.0111981	-0.0111981	-0.0111981	-0.0111981	-0.0111981	-0.0111981	-0.0111981	-0.0111981	-0.0111981	-0.0111981	-0.0111981	-0.0111981	-0.0111981	-0.0111981	-0.0111981	-0.0111981	-0.0111981	-0.0111981	-0.0111981	-0.0111981	-0.0111981	-0.0111981	-0.0111981	-0.0111981	-0.0111981	-0.0111981	-0.0111981	-0.0111981	-0.0111981	-0.0111981	-0.0111981	-0.0111981	-0.0111981	-0.0111981	-0.98044	0.459866	0.206652	-0.574106	0.540524	-0.608824	0.117516	0.746293	-1.25229	-0.553556	0.208141	-0.556227	0.877913	-0.617556	-0.0604744	0.820021	-1.24396	0.0546199	0.208104	-0.556209	0.877765	-0.617463	-0.0606353	0.820025	-1.23329	-0.781143	0.208105	-0.556208	0.877176	-0.61746	-0.0606354	0.820025	-1.23019	-0.0787427	0.208105	-0.556208	0.876945	-0.61746	-0.0606354	0.820025	-1.18202	-0.696455	-0.228277	-0.0763365	0.173876	-0.63541	-0.0288742	0.269541	-1.14034	-0.203797	-0.888149	-0.0112324	-0.0109346	-0.50726	-0.0114103	-0.172297	-1.04668	-0.0112933	-0.932063	-0.0112003	-0.0112	-0.0942819	-0.0112009	-0.576619	-0.622768	-0.0112	-0.769725	-0.0112003	-0.0112003	-0.0197353	-0.0112003	-0.593556	-0.0777011	-0.0109464	-0.150719	-0.0106908	-0.0115686	-0.00898768	-0.0110498	0.421883	-0.0107537	-0.010946	-0.0110995	-0.0106911	-0.0115691	-0.00990733	-0.0110497	0.192565	-0.0106299	-0.010946	-0.0109464	-0.0106911	-0.0115691	-0.0099057	-0.0110497	0.24453	-0.0106309	-0.010946	-0.010946	-0.0106911	-0.0115691	-0.00990576	-0.0110497	0.252899	-0.0106309	-0.010946	-0.010946	-0.0106911	-0.0115691	-0.00990576	-0.0110497	0.251023	-0.0106309	-0.010946	-0.00438857	-0.0106911	-0.0115691	-0.00990576	-0.0110497	0.260792	-0.0110964	-0.0111612	-0.0109713	-0.0111441	-0.011289	-0.0111679	-0.0112219	-0.43501	-0.0110971	-0.0111615	-0.0111613	-0.0111445	-0.0112888	-0.0111707	-0.011222	-0.430709	-0.0110971	-0.0111615	-0.0111615	-0.0111445	-0.0112888	-0.0111707	-0.011222	0.284359	-0.0110971	-0.0111615	-0.0111615	-0.0111445	-0.0112888	-0.0111707	-0.011222	0.295861	-0.0110971	-0.0111615	-0.0111615	-0.0111445	-0.0112888	-0.0111707	-0.011222	-0.55237	-0.0110971	-0.0111615	-0.0111615	-0.0111445	-0.0112888	-0.0111707	-0.011222	-0.124355	-0.0110971	-0.0111615	-0.0111615	-0.0111445	-0.0112888	-0.0111707	-0.011222	-0.0111505	-0.0110971	-0.0111615	-0.0111615	-0.0111445	-0.0112888	-0.0111707	-0.011222	-0.0113706	-0.0110971	-0.0111615	-0.0111615	-0.0111445	-0.0112888	-0.0111707	-0.011222	-0.011221	-0.0110971	-0.0111615	-0.0111615	-0.0111445	-0.0112888	-0.0111707	-0.011222	-0.011221	-0.0110971	-0.0111615	-0.0111615	-0.0111445	-0.0112888	-0.0111707	-0.011222	-0.011221	-0.0110971	-0.0111615	-0.0111615	-0.0111445	-0.0112888	-0.0111707	-0.011222	-0.011221	-0.0110971	-0.0111615	-0.0111615	-0.0111445	-0.0112888	-0.0111707	-0.011222	-0.011221	-0.0110971	-0.0111615	-0.0111615	-0.0111445	-0.0112888	-0.0111707	-0.011222	-0.011221	-0.0110971	-0.0111615	-0.0111615	-0.0111445	-0.0112888	-0.0111707	-0.011222	-0.011221	-0.0110971	-0.0111615	-0.0111615	-0.0111445	-0.0112888	-0.0111707	-0.011222	-0.011221	-0.0110971	-0.0111615	-0.0111615	-0.0111445	-0.0112888	-0.0111707	-0.011222	-0.011221	-0.0110971	-0.0111615	-0.0111615	-0.0111445	-0.0112888	-0.0111707	-0.011222	-0.011221	-0.0110971	-0.0111615	-0.0111615	-0.0111445	-0.0112888	-0.0111707	-0.011222	-0.011221	-0.0110971	-0.0111615	-0.0111615	-0.0111445	-0.0112888	-0.0111707	-0.011222	-0.011221	-0.0110971	-0.0111615	-0.0111615	-0.0111445	-0.0112888	-0.0111707	-0.011222	-0.011221	-0.0110971	-0.0111615	-0.0111615	-0.0111445	-0.0112888	-0.0111707	-0.011222	-0.011221	-0.0110971	-0.0111615	-0.0111615	-0.0111445	-0.0112888	-0.0111707	-0.011222	-0.011221	-0.0110971	-0.0111615	-0.0111615	-0.0111445	-0.0112888	-0.0111707	-0.011222	-0.011221	-0.0110971	-0.0111615	-0.0111615	-0.0111445	-0.0112888	-0.0111707	-0.011222	-0.011221	0	0	0	0	0	0	0	0	0.062672	0.062672	0.062672	0.062672	0.062672	0.062672	0.062672	0.062672	0.0626804	0.0626804	0.0626804	0.0626804	0.0626804	0.0626804	0.0626804	0.0626804	0.0626804	0.0626804	0.0626804	0.0626804	0.0626804	0.0626804	0.0626804	0.0626804	0.0627571	0.0627571	0.0627571	0.0627571	0.0627571	0.0627571	0.0627571	0.0627571	0.0627571	0.0627571	0.0627571	0.0627571	0.0627571	0.0627571	0.0627571	0.0627571	0.0627571	0.0627571	0.0627571	0.0627571	0.0627571	0.0627571	0.0627571	0.0627571	0.0627571	0.0627571	0.0627571	0.0627571	0.0627571	0.0627571	0.0627571	0.0627571	0.0627571	0.0627571	0.0627571	0.0627571	0.0627571	0.0627571	0.0627571	0.0627571	0.0627571	0.0627571	0.0627571	0.0627571	0.0627571	0.0627571	0.0627571	0.0627571	0.837741	1.1263	1.43802	0.336629	1.03864	0.851571	0.700064	1.19968	1.27553	0.793766	1.42297	0.31843	0.762474	0.857178	0.538605	1.29305	1.12412	1.29163	1.4233	0.318268	0.777747	0.857085	0.538634	1.29305	1.02968	0.824294	1.42329	0.318266	0.782996	0.857083	0.538634	1.29305	1.00229	1.25541	1.42329	0.318266	0.78504	0.857083	0.538634	1.29305	0.964549	0.910717	1.38747	0.0829592	0.177418	0.892441	0.252991	1.41958	0.928606	0.253657	1.20887	0.0626524	0.0628531	0.845794	0.0634361	0.905251	0.847359	0.0622121	0.839306	0.0627619	0.0627621	0.542084	0.0627626	0.74457	0.495549	0.0627606	0.686556	0.062762	0.062762	0.120411	0.062762	0.815798	0.077501	0.0627453	0.168891	0.0627367	0.0625276	0.0609729	0.0630369	1.34352	0.060747	0.0627453	0.0628405	0.0627374	0.0625268	0.0582324	0.0630374	1.33763	0.060002	0.0627453	0.0627453	0.0627374	0.0625268	0.0582145	0.0630374	1.35613	0.0599949	0.0627453	0.0627453	0.0627374	0.0625268	0.0582144	0.0630374	1.35631	0.0599947	0.0627453	0.0627453	0.0627374	0.0625268	0.0582144	0.0630374	1.3648	0.0599947	0.0627453	0.0603134	0.0627374	0.0625268	0.0582144	0.0630374	1.34302	0.0627485	0.0627507	0.0629762	0.0627646	0.0627267	0.0627856	0.0627873	0.836206	0.0627502	0.0627505	0.0627508	0.0627642	0.062727	0.0627884	0.0627872	0.969664	0.0627502	0.0627505	0.0627505	0.0627642	0.062727	0.0627884	0.0627872	1.42812	0.0627502	0.0627505	0.0627505	0.0627642	0.062727	0.0627884	0.0627872	1.04987	0.0627502	0.0627505	0.0627505	0.0627642	0.062727	0.0627884	0.0627872	0.328945	0.0627502	0.0627505	0.0627505	0.0627642	0.062727	0.0627884	0.0627872	0.0757569	0.0627502	0.0627505	0.0627505	0.0627642	0.062727	0.0627884	0.0627872	0.0620184	0.0627502	0.0627505	0.0627505	0.0627642	0.062727	0.0627884	0.0627872	0.0626543	0.0627502	0.0627505	0.0627505	0.0627642	0.062727	0.0627884	0.0627872	0.0628111	0.0627502	0.0627505	0.0627505	0.0627642	0.062727	0.0627884	0.0627872	0.0628114	0.0627502	0.0627505	0.0627505	0.0627642	0.062727	0.0627884	0.0627872	0.0628114	0.0627502	0.0627505	0.0627505	0.0627642	0.062727	0.0627884	0.0627872	0.0628114	0.0627502	0.0627505	0.0627505	0.0627642	0.062727	0.0627884	0.0627872	0.0628114	0.0627502	0.0627505	0.0627505	0.0627642	0.062727	0.0627884	0.0627872	0.0628114	0.0627502	0.0627505	0.0627505	0.0627642	0.062727	0.0627884	0.0627872	0.0628114	0.0627502	0.0627505	0.0627505	0.0627642	0.062727	0.0627884	0.0627872	0.0628114	0.0627502	0.0627505	0.0627505	0.0627642	0.062727	0.0627884	0.0627872	0.0628114	0.0627502	0.0627505	0.0627505	0.0627642	0.062727	0.0627884	0.0627872	0.0628114	0.0627502	0.0627505	0.0627505	0.0627642	0.062727	0.0627884	0.0627872	0.0628114	0.0627502	0.0627505	0.0627505	0.0627642	0.062727	0.0627884	0.0627872	0.0628114	0.0627502	0.0627505	0.0627505	0.0627642	0.062727	0.0627884	0.0627872	0.0628114	0.0627502	0.0627505	0.0627505	0.0627642	0.062727	0.0627884	0.0627872	0.0628114	0.0627502	0.0627505	0.0627505	0.0627642	0.062727	0.0627884	0.0627872	0.0628114	0.0627502	0.0627505	0.0627505	0.0627642	0.062727	0.0627884	0.0627872	0.0628114	0.0627502	0.0627505	0.0627505	0.0627642	0.062727	0.0627884	0.0627872	0.0628114	0	0	0	0	0	0	0	0	0.0389723	0.0389723	0.0389723	0.0389723	0.0389723	0.0389723	0.0389723	0.0389723	0.0389761	0.0389761	0.0389761	0.0389761	0.0389761	0.0389761	0.0389761	0.0389761	0.0389761	0.0389761	0.0389761	0.0389761	0.0389761	0.0389761	0.0389761	0.0389761	0.0390012	0.0390012	0.0390012	0.0390012	0.0390012	0.0390012	0.0390012	0.0390012	0.0390012	0.0390012	0.0390012	0.0390012	0.0390012	0.0390012	0.0390012	0.0390012	0.0390012	0.0390012	0.0390012	0.0390012	0.0390012	0.0390012	0.0390012	0.0390012	0.0390012	0.0390012	0.0390012	0.0390012	0.0390012	0.0390012	0.0390012	0.0390012	0.0390012	0.0390012	0.0390012	0.0390012	0.0390012	0.0390012	0.0390012	0.0390012	0.0390012	0.0390012	0.0390012	0.0390012	0.0390012	0.0390012	0.0390012	0.0390012	0.110205	0.471948	0.542833	0.0487041	0.469541	0.89714	0.940231	1.20335	0.58925	0.153287	0.518662	0.0471989	0.442356	0.898566	0.852332	1.28474	0.350701	0.442623	0.519182	0.0469436	0.469006	0.898554	0.852314	1.28474	0.201266	0.13198	0.519169	0.0469402	0.477318	0.898554	0.852314	1.28474	0.157931	0.408692	0.519169	0.0469402	0.480553	0.898554	0.852314	1.28474	0.131949	0.182523	0.439633	0.0263883	0.106058	0.894637	0.360632	1.00942	0.128058	0.068407	0.273143	0.0389398	0.0391082	0.891352	0.0399412	0.620956	0.11819	0.038609	0.143105	0.0390116	0.0390117	0.805824	0.039012	0.704816	0.0746595	0.0390111	0.0962001	0.0390116	0.0390116	0.151749	0.0390116	0.797872	0.0146796	0.0392673	0.0517614	0.0390796	0.0387142	0.0379785	0.039045	1.05172	0.0380104	0.0392674	0.039451	0.0390802	0.0387136	0.0357956	0.0390451	0.97646	0.0374193	0.0392674	0.0392675	0.0390802	0.0387136	0.0357808	0.0390451	0.96563	0.0374118	0.0392674	0.0392674	0.0390802	0.0387136	0.0357808	0.0390451	0.959321	0.0374117	0.0392674	0.0392674	0.0390802	0.0387136	0.0357808	0.0390451	0.973489	0.0374117	0.0392674	0.0397364	0.0390802	0.0387136	0.0357808	0.0390451	0.933249	0.0390466	0.0390506	0.0391647	0.039014	0.0389813	0.0389919	0.0389852	0.725078	0.0390476	0.0390504	0.0390505	0.0390137	0.0389815	0.0389923	0.0389851	0.935069	0.0390476	0.0390504	0.0390504	0.0390137	0.0389815	0.0389923	0.0389851	1.04203	0.0390476	0.0390504	0.0390504	0.0390137	0.0389815	0.0389923	0.0389851	0.467644	0.0390476	0.0390504	0.0390504	0.0390137	0.0389815	0.0389923	0.0389851	0.0598775	0.0390476	0.0390504	0.0390504	0.0390137	0.0389815	0.0389923	0.0389851	0.0133664	0.0390476	0.0390504	0.0390504	0.0390137	0.0389815	0.0389923	0.0389851	0.0383293	0.0390476	0.0390504	0.0390504	0.0390137	0.0389815	0.0389923	0.0389851	0.0388082	0.0390476	0.0390504	0.0390504	0.0390137	0.0389815	0.0389923	0.0389851	0.0389717	0.0390476	0.0390504	0.0390504	0.0390137	0.0389815	0.0389923	0.0389851	0.0389718	0.0390476	0.0390504	0.0390504	0.0390137	0.0389815	0.0389923	0.0389851	0.0389718	0.0390476	0.0390504	0.0390504	0.0390137	0.0389815	0.0389923	0.0389851	0.0389718	0.0390476	0.0390504	0.0390504	0.0390137	0.0389815	0.0389923	0.0389851	0.0389718	0.0390476	0.0390504	0.0390504	0.0390137	0.0389815	0.0389923	0.0389851	0.0389718	0.0390476	0.0390504	0.0390504	0.0390137	0.0389815	0.0389923	0.0389851	0.0389718	0.0390476	0.0390504	0.0390504	0.0390137	0.0389815	0.0389923	0.0389851	0.0389718	0.0390476	0.0390504	0.0390504	0.0390137	0.0389815	0.0389923	0.0389851	0.0389718	0.0390476	0.0390504	0.0390504	0.0390137	0.0389815	0.0389923	0.0389851	0.0389718	0.0390476	0.0390504	0.0390504	0.0390137	0.0389815	0.0389923	0.0389851	0.0389718	0.0390476	0.0390504	0.0390504	0.0390137	0.0389815	0.0389923	0.0389851	0.0389718	0.0390476	0.0390504	0.0390504	0.0390137	0.0389815	0.0389923	0.0389851	0.0389718	0.0390476	0.0390504	0.0390504	0.0390137	0.0389815	0.0389923	0.0389851	0.0389718	0.0390476	0.0390504	0.0390504	0.0390137	0.0389815	0.0389923	0.0389851	0.0389718	0.0390476	0.0390504	0.0390504	0.0390137	0.0389815	0.0389923	0.0389851	0.0389718	0.0390476	0.0390504	0.0390504	0.0390137	0.0389815	0.0389923	0.0389851	0.0389718	0	0	0	0	0	0	0	0	-0.00404064	-0.00404064	-0.00404064	-0.00404064	-0.00404064	-0.00404064	-0.00404064	-0.00404064	-0.00405533	-0.00405533	-0.00405533	-0.00405533	-0.00405533	-0.00405533	-0.00405533	-0.00405533	-0.00405535	-0.00405535	-0.00405535	-0.00405535	-0.00405535	-0.00405535	-0.00405535	-0.00405535	-0.00402658	-0.00402658	-0.00402658	-0.00402658	-0.00402658	-0.00402658	-0.00402658	-0.00402658	-0.00402658	-0.00402658	-0.00402658	-0.00402658	-0.00402658	-0.00402658	-0.00402658	-0.00402658	-0.00402658	-0.00402658	-0.00402658	-0.00402658	-0.00402658	-0.00402658	-0.00402658	-0.00402658	-0.00402658	-0.00402658	-0.00402658	-0.00402658	-0.00402658	-0.00402658	-0.00402658	-0.00402658	-0.00402658	-0.00402658	-0.00402658	-0.00402658	-0.00402658	-0.00402658	-0.00402658	-0.00402658	-0.00402658	-0.00402658	-0.00402658	-0.00402658	-0.00402658	-0.00402658	-0.00402658	-0.00402658	-0.205051	1.00637	1.10924	-0.714402	0.961372	-1.26256	-0.365729	0.305556	-0.792533	0.337236	1.12493	-0.724369	0.900221	-1.27294	-0.54947	0.3564	-0.645464	0.967362	1.1246	-0.724204	0.882336	-1.27297	-0.54959	0.356404	-0.549094	0.0601831	1.12461	-0.724202	0.876972	-1.27297	-0.54959	0.356404	-0.521153	0.812585	1.12461	-0.724202	0.874885	-1.27297	-0.54959	0.356404	-0.476297	0.0990483	0.610918	-0.0909525	0.172233	-1.18426	-0.220867	-0.14471	-0.479707	-0.229576	-0.171219	-0.00417904	-0.00386956	-0.944032	-0.00471058	-0.542174	-0.474642	-0.0049561	-0.491341	-0.00403589	-0.00403558	-0.522072	-0.00403618	-1.11235	-0.381647	-0.00403723	-0.0728785	-0.00403569	-0.00403569	-0.0914902	-0.00403569	-1.06619	0.00630283	-0.00419636	0.0205711	-0.00346776	-0.00433538	-0.00217015	-0.00364468	0.0176805	-0.00476859	-0.00419625	-0.00439766	-0.00346835	-0.00433605	-0.00382411	-0.0036441	-0.262168	-0.00478156	-0.00419625	-0.00419646	-0.00346836	-0.00433605	-0.00382664	-0.0036441	-0.190618	-0.00478404	-0.00419625	-0.00419625	-0.00346836	-0.00433605	-0.0038267	-0.0036441	-0.176284	-0.0047841	-0.00419625	-0.00419625	-0.00346836	-0.00433605	-0.0038267	-0.0036441	-0.186552	-0.0047841	-0.00419625	-0.000839418	-0.00346836	-0.00433605	-0.0038267	-0.0036441	-0.151619	-0.00398092	-0.00407711	-0.00368967	-0.00393982	-0.00413798	-0.00390234	-0.00398757	-0.941249	-0.00398049	-0.0040771	-0.0040767	-0.00394035	-0.00413768	-0.00390187	-0.0039878	-1.02023	-0.00398048	-0.0040771	-0.0040771	-0.00394035	-0.00413768	-0.00390188	-0.0039878	-0.180709	-0.00398048	-0.0040771	-0.0040771	-0.00394035	-0.00413768	-0.00390188	-0.0039878	0.151178	-0.00398048	-0.0040771	-0.0040771	-0.00394035	-0.00413768	-0.00390188	-0.0039878	-0.726359	-0.00398048	-0.0040771	-0.0040771	-0.00394035	-0.00413768	-0.00390188	-0.0039878	-0.159628	-0.00398048	-0.0040771	-0.0040771	-0.00394035	-0.00413768	-0.00390188	-0.0039878	-0.00430417	-0.00398048	-0.0040771	-0.0040771	-0.00394035	-0.00413768	-0.00390188	-0.0039878	-0.00412387	-0.00398048	-0.0040771	-0.0040771	-0.00394035	-0.00413768	-0.00390188	-0.0039878	-0.00394415	-0.00398048	-0.0040771	-0.0040771	-0.00394035	-0.00413768	-0.00390188	-0.0039878	-0.00394381	-0.00398048	-0.0040771	-0.0040771	-0.00394035	-0.00413768	-0.00390188	-0.0039878	-0.00394381	-0.00398048	-0.0040771	-0.0040771	-0.00394035	-0.00413768	-0.00390188	-0.0039878	-0.00394381	-0.00398048	-0.0040771	-0.0040771	-0.00394035	-0.00413768	-0.00390188	-0.0039878	-0.00394381	-0.00398048	-0.0040771	-0.0040771	-0.00394035	-0.00413768	-0.00390188	-0.0039878	-0.00394381	-0.00398048	-0.0040771	-0.0040771	-0.00394035	-0.00413768	-0.00390188	-0.0039878	-0.00394381	-0.00398048	-0.0040771	-0.0040771	-0.00394035	-0.00413768	-0.00390188	-0.0039878	-0.00394381	-0.00398048	-0.0040771	-0.0040771	-0.00394035	-0.00413768	-0.00390188	-0.0039878	-0.00394381	-0.00398048	-0.0040771	-0.0040771	-0.00394035	-0.00413768	-0.00390188	-0.0039878	-0.00394381	-0.00398048	-0.0040771	-0.0040771	-0.00394035	-0.00413768	-0.00390188	-0.0039878	-0.00394381	-0.00398048	-0.0040771	-0.0040771	-0.00394035	-0.00413768	-0.00390188	-0.0039878	-0.00394381	-0.00398048	-0.0040771	-0.0040771	-0.00394035	-0.00413768	-0.00390188	-0.0039878	-0.00394381	-0.00398048	-0.0040771	-0.0040771	-0.00394035	-0.00413768	-0.00390188	-0.0039878	-0.00394381	-0.00398048	-0.0040771	-0.0040771	-0.00394035	-0.00413768	-0.00390188	-0.0039878	-0.00394381	-0.00398048	-0.0040771	-0.0040771	-0.00394035	-0.00413768	-0.00390188	-0.0039878	-0.00394381	-0.00398048	-0.0040771	-0.0040771	-0.00394035	-0.00413768	-0.00390188	-0.0039878	-0.00394381	0	0	0	0	0	0	0	0	-0.00457693	-0.00457693	-0.00457693	-0.00457693	-0.00457693	-0.00457693	-0.00457693	-0.00457693	-0.00458925	-0.00458925	-0.00458925	-0.00458925	-0.00458925	-0.00458925	-0.00458925	-0.00458925	-0.00458927	-0.00458927	-0.00458927	-0.00458927	-0.00458927	-0.00458927	-0.00458927	-0.00458927	-0.00460099	-0.00460099	-0.00460099	-0.00460099	-0.00460099	-0.00460099	-0.00460099	-0.00460099	-0.00460101	-0.00460101	-0.00460101	-0.00460101	-0.00460101	-0.00460101	-0.00460101	-0.00460101	-0.00460101	-0.00460101	-0.00460101	-0.00460101	-0.00460101	-0.00460101	-0.00460101	-0.00460101	-0.00460101	-0.00460101	-0.00460101	-0.00460101	-0.00460101	-0.00460101	-0.00460101	-0.00460101	-0.00460101	-0.00460101	-0.00460101	-0.00460101	-0.00460101	-0.00460101	-0.00460101	-0.00460101	-0.00460101	-0.00460101	-0.00460101	-0.00460101	-0.00460101	-0.00460101	-0.00460101	-0.00460101	-0.665668	0.223203	0.0753785	-0.470376	0.276728	-0.230395	0.316206	0.646637	-0.743454	-0.348202	0.0688943	-0.459751	0.477608	-0.237162	0.223418	0.699639	-0.810092	-0.0146035	0.0690305	-0.459818	0.485705	-0.237106	0.223312	0.699641	-0.849229	-0.516618	0.069027	-0.459819	0.487884	-0.237104	0.223311	0.699641	-0.860575	-0.102865	0.0690271	-0.459819	0.488732	-0.237104	0.223311	0.699641	-0.836049	-0.481733	-0.23563	-0.0643191	0.0946663	-0.241018	0.0849897	0.147933	-0.809844	-0.184393	-0.675392	-0.0046452	-0.00444336	-0.124547	-0.00445866	-0.140242	-0.748604	-0.00488646	-0.693054	-0.00459861	-0.00459845	0.183733	-0.00459889	-0.27503	-0.461456	-0.0045986	-0.508094	-0.00459861	-0.00459861	0.0273875	-0.00459861	-0.235008	-0.0482115	-0.00436127	-0.0831642	-0.00423828	-0.00489889	-0.00337777	-0.00455633	0.300072	-0.00444198	-0.00436103	-0.00436944	-0.00423839	-0.00489924	-0.00441096	-0.0045563	0.108003	-0.00449611	-0.00436103	-0.00436118	-0.00423839	-0.00489924	-0.00441356	-0.0045563	0.125841	-0.00449921	-0.00436103	-0.00436103	-0.00423839	-0.00489924	-0.00441361	-0.0045563	0.127346	-0.00449927	-0.00436103	-0.00436103	-0.00423839	-0.00489924	-0.00441361	-0.0045563	0.130713	-0.00449927	-0.00436103	5.9884e-06	-0.00423839	-0.00489924	-0.00441361	-0.0045563	0.122918	-0.00452044	-0.00456232	-0.00442815	-0.0045572	-0.0046577	-0.00458157	-0.00462479	-0.214631	-0.00452057	-0.0045625	-0.00456235	-0.00455752	-0.00465757	-0.00458336	-0.00462482	-0.140501	-0.00452056	-0.0045625	-0.0045625	-0.00455752	-0.00465757	-0.00458337	-0.00462482	0.164047	-0.00452056	-0.0045625	-0.0045625	-0.00455752	-0.00465757	-0.00458337	-0.00462482	0.00168103	-0.00452056	-0.0045625	-0.0045625	-0.00455752	-0.00465757	-0.00458337	-0.00462482	-0.45453	-0.00452056	-0.0045625	-0.0045625	-0.00455752	-0.00465757	-0.00458337	-0.00462482	-0.102263	-0.00452056	-0.0045625	-0.0045625	-0.00455752	-0.00465757	-0.00458337	-0.00462482	-0.00480232	-0.00452056	-0.0045625	-0.0045625	-0.00455752	-0.00465757	-0.00458337	-0.00462482	-0.00477321	-0.00452056	-0.0045625	-0.0045625	-0.00455752	-0.00465757	-0.00458337	-0.00462482	-0.00463461	-0.00452056	-0.0045625	-0.0045625	-0.00455752	-0.00465757	-0.00458337	-0.00462482	-0.00463459	-0.00452056	-0.0045625	-0.0045625	-0.00455752	-0.00465757	-0.00458337	-0.00462482	-0.00463459	-0.00452056	-0.0045625	-0.0045625	-0.00455752	-0.00465757	-0.00458337	-0.00462482	-0.00463459	-0.00452056	-0.0045625	-0.0045625	-0.00455752	-0.00465757	-0.00458337	-0.00462482	-0.00463459	-0.00452056	-0.0045625	-0.0045625	-0.00455752	-0.00465757	-0.00458337	-0.00462482	-0.00463459	-0.00452056	-0.0045625	-0.0045625	-0.00455752	-0.00465757	-0.00458337	-0.00462482	-0.00463459	-0.00452056	-0.0045625	-0.0045625	-0.00455752	-0.00465757	-0.00458337	-0.00462482	-0.00463459	-0.00452056	-0.0045625	-0.0045625	-0.00455752	-0.00465757	-0.00458337	-0.00462482	-0.00463459	-0.00452056	-0.0045625	-0.0045625	-0.00455752	-0.00465757	-0.00458337	-0.00462482	-0.00463459	-0.00452056	-0.0045625	-0.0045625	-0.00455752	-0.00465757	-0.00458337	-0.00462482	-0.00463459	-0.00452056	-0.0045625	-0.0045625	-0.00455752	-0.00465757	-0.00458337	-0.00462482	-0.00463459	-0.00452056	-0.0045625	-0.0045625	-0.00455752	-0.00465757	-0.00458337	-0.00462482	-0.00463459	-0.00452056	-0.0045625	-0.0045625	-0.00455752	-0.00465757	-0.00458337	-0.00462482	-0.00463459	-0.00452056	-0.0045625	-0.0045625	-0.00455752	-0.00465757	-0.00458337	-0.00462482	-0.00463459	-0.00452056	-0.0045625	-0.0045625	-0.00455752	-0.00465757	-0.00458337	-0.00462482	-0.00463459	-0.00452056	-0.0045625	-0.0045625	-0.00455752	-0.00465757	-0.00458337	-0.00462482	-0.00463459	0	0	0	0	0	0	0	0	0.0259757	0.0259757	0.0259757	0.0259757	0.0259757	0.0259757	0.0259757	0.0259757	0.0259872	0.0259872	0.0259872	0.0259872	0.0259872	0.0259872	0.0259872	0.0259872	0.0259872	0.0259872	0.0259872	0.0259872	0.0259872	0.0259872	0.0259872	0.0259872	0.0260452	0.0260452	0.0260452	0.0260452	0.0260452	0.0260452	0.0260452	0.0260452	0.0260452	0.0260452	0.0260452	0.0260452	0.0260452	0.0260452	0.0260452	0.0260452	0.0260452	0.0260452	0.0260452	0.0260452	0.0260452	0.0260452	0.0260452	0.0260452	0.0260452	0.0260452	0.0260452	0.0260452	0.0260452	0.0260452	0.0260452	0.0260452	0.0260452	0.0260452	0.0260452	0.0260452	0.0260452	0.0260452	0.0260452	0.0260452	0.0260452	0.0260452	0.0260452	0.0260452	0.0260452	0.0260452	0.0260452	0.0260452	1.10728	0.493982	0.805044	0.60843	0.382173	0.119542	-0.44181	-0.404181	1.12202	0.806808	0.818389	0.58681	0.0323873	0.128271	-0.460103	-0.424706	1.25239	0.813402	0.818108	0.586948	0.0158786	0.128162	-0.459991	-0.424705	1.33303	0.971061	0.818116	0.58695	0.0113884	0.128159	-0.459991	-0.424705	1.35641	0.868305	0.818115	0.58695	0.00964217	0.128159	-0.459991	-0.424705	1.33019	0.990802	1.06191	0.10043	0.0147704	0.162399	-0.163341	0.350318	1.28435	0.311421	1.33614	0.0260399	0.0259434	0.0337778	0.025686	0.402365	1.1794	0.0261535	1.122	0.026038	0.026038	-0.386294	0.0260385	0.2347	0.707211	0.0260374	0.871979	0.0260381	0.0260381	-0.049511	0.0260381	0.176786	0.0880623	0.025631	0.157643	0.0257094	0.0262945	0.0245567	0.0262468	0.127529	0.02501	0.0256307	0.025538	0.0257095	0.0262945	0.0247496	0.0262472	0.327372	0.0249152	0.0256307	0.0256308	0.0257095	0.0262945	0.0247487	0.0262472	0.34653	0.0249179	0.0256307	0.0256307	0.0257095	0.0262945	0.0247487	0.0262472	0.352245	0.024918	0.0256307	0.0256307	0.0257095	0.0262945	0.0247487	0.0262472	0.344338	0.024918	0.0256307	0.0201441	0.0257095	0.0262945	0.0247487	0.0262472	0.368102	0.0259417	0.0259682	0.025982	0.026009	0.0260714	0.0260651	0.0261039	0.270827	0.0259423	0.0259684	0.0259684	0.0260091	0.0260714	0.0260684	0.0261038	0.142969	0.0259423	0.0259684	0.0259684	0.0260091	0.0260714	0.0260684	0.0261038	0.318306	0.0259423	0.0259684	0.0259684	0.0260091	0.0260714	0.0260684	0.0261038	0.62004	0.0259423	0.0259684	0.0259684	0.0260091	0.0260714	0.0260684	0.0261038	0.581358	0.0259423	0.0259684	0.0259684	0.0260091	0.0260714	0.0260684	0.0261038	0.132413	0.0259423	0.0259684	0.0259684	0.0260091	0.0260714	0.0260684	0.0261038	0.0261559	0.0259423	0.0259684	0.0259684	0.0260091	0.0260714	0.0260684	0.0261038	0.0262477	0.0259423	0.0259684	0.0259684	0.0260091	0.0260714	0.0260684	0.0261038	0.0261463	0.0259423	0.0259684	0.0259684	0.0260091	0.0260714	0.0260684	0.0261038	0.0261464	0.0259423	0.0259684	0.0259684	0.0260091	0.0260714	0.0260684	0.0261038	0.0261464	0.0259423	0.0259684	0.0259684	0.0260091	0.0260714	0.0260684	0.0261038	0.0261464	0.0259423	0.0259684	0.0259684	0.0260091	0.0260714	0.0260684	0.0261038	0.0261464	0.0259423	0.0259684	0.0259684	0.0260091	0.0260714	0.0260684	0.0261038	0.0261464	0.0259423	0.0259684	0.0259684	0.0260091	0.0260714	0.0260684	0.0261038	0.0261464	0.0259423	0.0259684	0.0259684	0.0260091	0.0260714	0.0260684	0.0261038	0.0261464	0.0259423	0.0259684	0.0259684	0.0260091	0.0260714	0.0260684	0.0261038	0.0261464	0.0259423	0.0259684	0.0259684	0.0260091	0.0260714	0.0260684	0.0261038	0.0261464	0.0259423	0.0259684	0.0259684	0.0260091	0.0260714	0.0260684	0.0261038	0.0261464	0.0259423	0.0259684	0.0259684	0.0260091	0.0260714	0.0260684	0.0261038	0.0261464	0.0259423	0.0259684	0.0259684	0.0260091	0.0260714	0.0260684	0.0261038	0.0261464	0.0259423	0.0259684	0.0259684	0.0260091	0.0260714	0.0260684	0.0261038	0.0261464	0.0259423	0.0259684	0.0259684	0.0260091	0.0260714	0.0260684	0.0261038	0.0261464	0.0259423	0.0259684	0.0259684	0.0260091	0.0260714	0.0260684	0.0261038	0.0261464	0.0259423	0.0259684	0.0259684	0.0260091	0.0260714	0.0260684	0.0261038	0.0261464	0	0	0	0	0	0	0	0	0.0301045	0.0301045	0.0301045	0.0301045	0.0301045	0.0301045	0.0301045	0.0301045	0.0300995	0.0300995	0.0300995	0.0300995	0.0300995	0.0300995	0.0300995	0.0300995	0.0300995	0.0300995	0.0300995	0.0300995	0.0300995	0.0300995	0.0300995	0.0300995	0.0301656	0.0301656	0.0301656	0.0301656	0.0301656	0.0301656	0.0301656	0.0301656	0.0301656	0.0301656	0.0301656	0.0301656	0.0301656	0.0301656	0.0301656	0.0301656	0.0301656	0.0301656	0.0301656	0.0301656	0.0301656	0.0301656	0.0301656	0.0301656	0.0301656	0.0301656	0.0301656	0.0301656	0.0301656	0.0301656	0.0301656	0.0301656	0.0301656	0.0301656	0.0301656	0.0301656	0.0301656	0.0301656	0.0301656	0.0301656	0.0301656	0.0301656	0.0301656	0.0301656	0.0301656	0.0301656	0.0301656	0.0301656	0.605461	0.612903	0.631824	0.968974	0.592565	0.434138	-0.380651	0.0543046	0.737648	0.165373	0.646741	0.970957	0.598808	0.44715	-0.52444	0.0801628	0.879342	0.543363	0.646421	0.971115	0.58224	0.447145	-0.524374	0.0801658	0.971322	0.393856	0.64643	0.971117	0.577127	0.447145	-0.524374	0.0801658	0.997992	0.588587	0.646429	0.971117	0.575137	0.447145	-0.524374	0.0801658	0.987399	0.539705	0.926974	0.160393	0.139693	0.379459	-0.178676	1.22786	0.978147	0.500046	1.17468	0.030277	0.0302569	0.082397	0.0297025	1.02368	0.938771	0.0313456	1.05444	0.0301564	0.0301564	-0.46467	0.0301563	0.579537	0.684516	0.0301571	0.376632	0.0301563	0.0301563	-0.0525105	0.0301563	0.363803	0.0214466	0.0299643	0.0019544	0.029781	0.0303728	0.029316	0.0303974	0.87099	0.0299328	0.0299644	0.0296973	0.0297812	0.0303729	0.0302283	0.0303976	1.17899	0.030078	0.0299644	0.029964	0.0297812	0.0303729	0.0302348	0.0303976	1.2333	0.0300855	0.0299644	0.0299644	0.0297812	0.0303729	0.0302348	0.0303976	1.24473	0.0300856	0.0299644	0.0299644	0.0297812	0.0303729	0.0302348	0.0303976	1.23518	0.0300856	0.0299644	0.0272768	0.0297812	0.0303729	0.0302348	0.0303976	1.26655	0.0300887	0.0301316	0.0300475	0.0300912	0.0301801	0.0301187	0.0301956	0.715637	0.030088	0.0301316	0.0301315	0.0300913	0.03018	0.0301196	0.0301955	0.527665	0.0300879	0.0301316	0.0301316	0.0300913	0.03018	0.0301196	0.0301955	1.22847	0.0300879	0.0301316	0.0301316	0.0300913	0.03018	0.0301196	0.0301955	1.55498	0.0300879	0.0301316	0.0301316	0.0300913	0.03018	0.0301196	0.0301955	0.96768	0.0300879	0.0301316	0.0301316	0.0300913	0.03018	0.0301196	0.0301955	0.216406	0.0300879	0.0301316	0.0301316	0.0300913	0.03018	0.0301196	0.0301955	0.0309006	0.0300879	0.0301316	0.0301316	0.0300913	0.03018	0.0301196	0.0301955	0.0303903	0.0300879	0.0301316	0.0301316	0.0300913	0.03018	0.0301196	0.0301955	0.0302338	0.0300879	0.0301316	0.0301316	0.0300913	0.03018	0.0301196	0.0301955	0.0302338	0.0300879	0.0301316	0.0301316	0.0300913	0.03018	0.0301196	0.0301955	0.0302338	0.0300879	0.0301316	0.0301316	0.0300913	0.03018	0.0301196	0.0301955	0.0302338	0.0300879	0.0301316	0.0301316	0.0300913	0.03018	0.0301196	0.0301955	0.0302338	0.0300879	0.0301316	0.0301316	0.0300913	0.03018	0.0301196	0.0301955	0.0302338	0.0300879	0.0301316	0.0301316	0.0300913	0.03018	0.0301196	0.0301955	0.0302338	0.0300879	0.0301316	0.0301316	0.0300913	0.03018	0.0301196	0.0301955	0.0302338	0.0300879	0.0301316	0.0301316	0.0300913	0.03018	0.0301196	0.0301955	0.0302338	0.0300879	0.0301316	0.0301316	0.0300913	0.03018	0.0301196	0.0301955	0.0302338	0.0300879	0.0301316	0.0301316	0.0300913	0.03018	0.0301196	0.0301955	0.0302338	0.0300879	0.0301316	0.0301316	0.0300913	0.03018	0.0301196	0.0301955	0.0302338	0.0300879	0.0301316	0.0301316	0.0300913	0.03018	0.0301196	0.0301955	0.0302338	0.0300879	0.0301316	0.0301316	0.0300913	0.03018	0.0301196	0.0301955	0.0302338	0.0300879	0.0301316	0.0301316	0.0300913	0.03018	0.0301196	0.0301955	0.0302338	0.0300879	0.0301316	0.0301316	0.0300913	0.03018	0.0301196	0.0301955	0.0302338	0.0300879	0.0301316	0.0301316	0.0300913	0.03018	0.0301196	0.0301955	0.0302338	0	0	0	0	0	0	0	0	-0.0237105	-0.0237105	-0.0237105	-0.0237105	-0.0237105	-0.0237105	-0.0237105	-0.0237105	-0.0237074	-0.0237074	-0.0237074	-0.0237074	-0.0237074	-0.0237074	-0.0237074	-0.0237074	-0.0237074	-0.0237074	-0.0237074	-0.0237074	-0.0237074	-0.0237074	-0.0237074	-0.0237074	-0.0237582	-0.0237582	-0.0237582	-0.0237582	-0.0237582	-0.0237582	-0.0237582	-0.0237582	-0.0237582	-0.0237582	-0.0237582	-0.0237582	-0.0237582	-0.0237582	-0.0237582	-0.0237582	-0.0237582	-0.0237582	-0.0237582	-0.0237582	-0.0237582	-0.0237582	-0.0237582	-0.0237582	-0.0237582	-0.0237582	-0.0237582	-0.0237582	-0.0237582	-0.0237582	-0.0237582	-0.0237582	-0.0237582	-0.0237582	-0.0237582	-0.0237582	-0.0237582	-0.0237582	-0.0237582	-0.0237582	-0.0237582	-0.0237582	-0.0237582	-0.0237582	-0.0237582	-0.0237582	-0.0237582	-0.0237582	-0.27711	-1.28217	-1.58848	0.645264	-1.18354	0.719141	-0.123103	-0.7742	0.0176199	-0.799627	-1.59045	0.668279	-0.912103	0.727754	0.0603694	-0.850523	0.00425896	-1.43151	-1.59041	0.668262	-0.908433	0.72785	0.0604529	-0.850527	-0.00633052	-0.537798	-1.59041	0.668261	-0.907837	0.727852	0.060453	-0.850527	-0.0093924	-1.28086	-1.59041	0.668261	-0.907607	0.727852	0.060453	-0.850527	-0.0245173	-0.56342	-1.09807	0.0703166	-0.183334	0.603997	0.0127514	-0.235103	0.00333545	0.178286	-0.331123	-0.0235353	-0.0238801	0.346905	-0.0236602	0.270138	0.0491383	-0.0222875	0.123242	-0.0237551	-0.0237555	0.0434738	-0.0237554	0.684463	0.161431	-0.0237529	-0.342666	-0.0237554	-0.0237554	0.00143444	-0.0237554	0.53929	-0.0563534	-0.0236032	-0.138224	-0.0242779	-0.0233596	-0.0243387	-0.0241703	-0.416325	-0.0219663	-0.0236032	-0.0235718	-0.0242777	-0.0233587	-0.0212426	-0.024171	-0.110208	-0.021488	-0.0236032	-0.0236032	-0.0242777	-0.0233587	-0.0212285	-0.024171	-0.161475	-0.0214799	-0.0236032	-0.0236032	-0.0242777	-0.0233587	-0.0212284	-0.024171	-0.17007	-0.0214797	-0.0236032	-0.0236032	-0.0242777	-0.0233587	-0.0212284	-0.024171	-0.168163	-0.0214797	-0.0236032	-0.0249203	-0.0242777	-0.0233587	-0.0212284	-0.024171	-0.178161	-0.0237983	-0.0237104	-0.0241793	-0.0238535	-0.0236515	-0.0238963	-0.0238067	0.541341	-0.0237999	-0.0237104	-0.0237109	-0.0238528	-0.023652	-0.0238985	-0.0238065	0.490571	-0.0237999	-0.0237104	-0.0237104	-0.0238528	-0.023652	-0.0238985	-0.0238065	-0.203322	-0.0237999	-0.0237104	-0.0237104	-0.0238528	-0.023652	-0.0238985	-0.0238065	-0.213231	-0.0237999	-0.0237104	-0.0237104	-0.0238528	-0.023652	-0.0238985	-0.0238065	0.664262	-0.0237999	-0.0237104	-0.0237104	-0.0238528	-0.023652	-0.0238985	-0.0238065	0.144603	-0.0237999	-0.0237104	-0.0237104	-0.0238528	-0.023652	-0.0238985	-0.0238065	-0.0228862	-0.0237999	-0.0237104	-0.0237104	-0.0238528	-0.023652	-0.0238985	-0.0238065	-0.0235819	-0.0237999	-0.0237104	-0.0237104	-0.0238528	-0.023652	-0.0238985	-0.0238065	-0.023849	-0.0237999	-0.0237104	-0.0237104	-0.0238528	-0.023652	-0.0238985	-0.0238065	-0.0238495	-0.0237999	-0.0237104	-0.0237104	-0.0238528	-0.023652	-0.0238985	-0.0238065	-0.0238495	-0.0237999	-0.0237104	-0.0237104	-0.0238528	-0.023652	-0.0238985	-0.0238065	-0.0238495	-0.0237999	-0.0237104	-0.0237104	-0.0238528	-0.023652	-0.0238985	-0.0238065	-0.0238495	-0.0237999	-0.0237104	-0.0237104	-0.0238528	-0.023652	-0.0238985	-0.0238065	-0.0238495	-0.0237999	-0.0237104	-0.0237104	-0.0238528	-0.023652	-0.0238985	-0.0238065	-0.0238495	-0.0237999	-0.0237104	-0.0237104	-0.0238528	-0.023652	-0.0238985	-0.0238065	-0.0238495	-0.0237999	-0.0237104	-0.0237104	-0.0238528	-0.023652	-0.0238985	-0.0238065	-0.0238495	-0.0237999	-0.0237104	-0.0237104	-0.0238528	-0.023652	-0.0238985	-0.0238065	-0.0238495	-0.0237999	-0.0237104	-0.0237104	-0.0238528	-0.023652	-0.0238985	-0.0238065	-0.0238495	-0.0237999	-0.0237104	-0.0237104	-0.0238528	-0.023652	-0.0238985	-0.0238065	-0.0238495	-0.0237999	-0.0237104	-0.0237104	-0.0238528	-0.023652	-0.0238985	-0.0238065	-0.0238495	-0.0237999	-0.0237104	-0.0237104	-0.0238528	-0.023652	-0.0238985	-0.0238065	-0.0238495	-0.0237999	-0.0237104	-0.0237104	-0.0238528	-0.023652	-0.0238985	-0.0238065	-0.0238495	-0.0237999	-0.0237104	-0.0237104	-0.0238528	-0.023652	-0.0238985	-0.0238065	-0.0238495	-0.0237999	-0.0237104	-0.0237104	-0.0238528	-0.023652	-0.0238985	-0.0238065	-0.0238495	0	0	0	0	0	0	0	0	0.0211578	0.0211578	0.0211578	0.0211578	0.0211578	0.0211578	0.0211578	0.0211578	0.0211609	0.0211609	0.0211609	0.0211609	0.0211609	0.0211609	0.0211609	0.0211609	0.0211609	0.0211609	0.0211609	0.0211609	0.0211609	0.0211609	0.0211609	0.0211609	0.0212043	0.0212043	0.0212043	0.0212043	0.0212043	0.0212043	0.0212043	0.0212043	0.0212043	0.0212043	0.0212043	0.0212043	0.0212043	0.0212043	0.0212043	0.0212043	0.0212043	0.0212043	0.0212043	0.0212043	0.0212043	0.0212043	0.0212043	0.0212043	0.0212043	0.0212043	0.0212043	0.0212043	0.0212043	0.0212043	0.0212043	0.0212043	0.0212043	0.0212043	0.0212043	0.0212043	0.0212043	0.0212043	0.0212043	0.0212043	0.0212043	0.0212043	0.0212043	0.0212043	0.0212043	0.0212043	0.0212043	0.0212043	0.476071	0.931282	1.24572	-0.383845	0.829376	-0.472511	0.033604	0.407145	0.283454	0.795892	1.248	-0.407302	0.521131	-0.477395	-0.0710883	0.448815	0.302549	1.1573	1.24796	-0.407282	0.516995	-0.477497	-0.0711157	0.448817	0.315	0.639121	1.24796	-0.407281	0.516295	-0.477499	-0.0711157	0.448817	0.318603	1.06789	1.24796	-0.407281	0.516025	-0.477499	-0.0711157	0.448817	0.319906	0.638177	0.955682	-0.0387577	0.10489	-0.370916	-0.0183503	0.0973809	0.286469	-0.0950508	0.495579	0.0210318	0.0212354	-0.192632	0.0211374	-0.196057	0.225118	0.0200357	0.134926	0.0212018	0.0212021	-0.046396	0.0212022	-0.443522	0.0253981	0.0212	0.476113	0.0212021	0.0212021	-0.00239333	0.0212021	-0.324364	0.065746	0.0210012	0.150257	0.0215007	0.0209804	0.0211611	0.0215079	0.204656	0.0196466	0.0210011	0.0210048	0.0215006	0.0209797	0.0189219	0.0215084	0.014344	0.0192436	0.0210011	0.0210011	0.0215006	0.0209797	0.0189104	0.0215084	0.0444902	0.0192374	0.0210011	0.0210011	0.0215006	0.0209797	0.0189103	0.0215084	0.0498188	0.0192373	0.0210011	0.0210011	0.0215006	0.0209797	0.0189103	0.0215084	0.0481033	0.0192373	0.0210011	0.0204032	0.0215006	0.0209797	0.0189103	0.0215084	0.0556808	0.0212096	0.0211534	0.0214884	0.0212685	0.0211398	0.0213109	0.0212513	-0.360532	0.0212111	0.0211534	0.0211538	0.021268	0.0211401	0.0213135	0.0212511	-0.329029	0.0212111	0.0211534	0.0211534	0.021268	0.0211401	0.0213135	0.0212511	0.0661351	0.0212111	0.0211534	0.0211534	0.021268	0.0211401	0.0213135	0.0212511	0.0957477	0.0212111	0.0211534	0.0211534	0.021268	0.0211401	0.0213135	0.0212511	-0.405458	0.0212111	0.0211534	0.0211534	0.021268	0.0211401	0.0213135	0.0212511	-0.0871998	0.0212111	0.0211534	0.0211534	0.021268	0.0211401	0.0213135	0.0212511	0.0205023	0.0212111	0.0211534	0.0211534	0.021268	0.0211401	0.0213135	0.0212511	0.0211109	0.0212111	0.0211534	0.0211534	0.021268	0.0211401	0.0213135	0.0212511	0.0212868	0.0212111	0.0211534	0.0211534	0.021268	0.0211401	0.0213135	0.0212511	0.0212872	0.0212111	0.0211534	0.0211534	0.021268	0.0211401	0.0213135	0.0212511	0.0212872	0.0212111	0.0211534	0.0211534	0.021268	0.0211401	0.0213135	0.0212511	0.0212872	0.0212111	0.0211534	0.0211534	0.021268	0.0211401	0.0213135	0.0212511	0.0212872	0.0212111	0.0211534	0.0211534	0.021268	0.0211401	0.0213135	0.0212511	0.0212872	0.0212111	0.0211534	0.0211534	0.021268	0.0211401	0.0213135	0.0212511	0.0212872	0.0212111	0.0211534	0.0211534	0.021268	0.0211401	0.0213135	0.0212511	0.0212872	0.0212111	0.0211534	0.0211534	0.021268	0.0211401	0.0213135	0.0212511	0.0212872	0.0212111	0.0211534	0.0211534	0.021268	0.0211401	0.0213135	0.0212511	0.0212872	0.0212111	0.0211534	0.0211534	0.021268	0.0211401	0.0213135	0.0212511	0.0212872	0.0212111	0.0211534	0.0211534	0.021268	0.0211401	0.0213135	0.0212511	0.0212872	0.0212111	0.0211534	0.0211534	0.021268	0.0211401	0.0213135	0.0212511	0.0212872	0.0212111	0.0211534	0.0211534	0.021268	0.0211401	0.0213135	0.0212511	0.0212872	0.0212111	0.0211534	0.0211534	0.021268	0.0211401	0.0213135	0.0212511	0.0212872	0.0212111	0.0211534	0.0211534	0.021268	0.0211401	0.0213135	0.0212511	0.0212872	0.0212111	0.0211534	0.0211534	0.021268	0.0211401	0.0213135	0.0212511	0.0212872	0	0	0	0	0	0	0	0	0.0218899	0.0218899	0.0218899	0.0218899	0.0218899	0.0218899	0.0218899	0.0218899	0.0218977	0.0218977	0.0218977	0.0218977	0.0218977	0.0218977	0.0218977	0.0218977	0.0218977	0.0218977	0.0218977	0.0218977	0.0218977	0.0218977	0.0218977	0.0218977	0.0218978	0.0218978	0.0218978	0.0218978	0.0218978	0.0218978	0.0218978	0.0218978	0.0218978	0.0218978	0.0218978	0.0218978	0.0218978	0.0218978	0.0218978	0.0218978	0.0218978	0.0218978	0.0218978	0.0218978	0.0218978	0.0218978	0.0218978	0.0218978	0.0218978	0.0218978	0.0218978	0.0218978	0.0218978	0.0218978	0.0218978	0.0218978	0.0218978	0.0218978	0.0218978	0.0218978	0.0218978	0.0218978	0.0218978	0.0218978	0.0218978	0.0218978	0.0218978	0.0218978	0.0218978	0.0218978	0.0218978	0.0218978	-0.0367122	0.429833	0.628565	-0.726228	0.389778	0.204071	0.963189	1.06953	0.160607	0.410253	0.602129	-0.740209	0.210682	0.195056	0.935889	1.13482	-0.0984804	0.565685	0.6027	-0.740489	0.239095	0.194999	0.935826	1.13482	-0.262592	0.183585	0.602685	-0.740493	0.248218	0.194998	0.935825	1.13482	-0.310185	0.471482	0.602685	-0.740493	0.251769	0.194998	0.935825	1.13482	-0.323797	0.131746	0.238168	-0.094583	0.0438191	0.284825	0.37547	0.067924	-0.338005	-0.293609	-0.249945	0.0217006	0.0219346	0.54643	0.022868	-0.238767	-0.352859	0.0203199	-0.449533	0.0219101	0.0219104	0.876597	0.0219108	-0.0176048	-0.335457	0.0219085	0.0878662	0.0219104	0.0219104	0.146933	0.0219104	0.242177	0.0312554	0.0221208	0.113438	0.0223253	0.0214512	0.0215736	0.0219344	0.365957	0.0205233	0.0221208	0.0224275	0.0223257	0.0214504	0.0182883	0.0219347	0.0336747	0.0197872	0.0221208	0.0221211	0.0223257	0.0214504	0.0182676	0.0219347	0.00609493	0.0197739	0.0221208	0.0221208	0.0223257	0.0214504	0.0182675	0.0219347	-0.00323339	0.0197737	0.0221208	0.0221208	0.0223257	0.0214504	0.0182675	0.0219347	0.0125873	0.0197737	0.0221208	0.0237086	0.0223257	0.0214504	0.0182675	0.0219347	-0.0336908	0.0219799	0.0219309	0.0222275	0.0219828	0.0218442	0.02197	0.0218904	-0.0471319	0.0219819	0.0219308	0.0219312	0.0219822	0.0218446	0.0219711	0.0218903	0.242433	0.0219819	0.0219308	0.0219308	0.0219822	0.0218446	0.0219711	0.0218903	0.0771188	0.0219819	0.0219308	0.0219308	0.0219822	0.0218446	0.0219711	0.0218903	-0.545562	0.0219819	0.0219308	0.0219308	0.0219822	0.0218446	0.0219711	0.0218903	-0.727714	0.0219819	0.0219308	0.0219308	0.0219822	0.0218446	0.0219711	0.0218903	-0.16107	0.0219819	0.0219308	0.0219308	0.0219822	0.0218446	0.0219711	0.0218903	0.020599	0.0219819	0.0219308	0.0219308	0.0219822	0.0218446	0.0219711	0.0218903	0.0215719	0.0219819	0.0219308	0.0219308	0.0219822	0.0218446	0.0219711	0.0218903	0.0218741	0.0219819	0.0219308	0.0219308	0.0219822	0.0218446	0.0219711	0.0218903	0.0218744	0.0219819	0.0219308	0.0219308	0.0219822	0.0218446	0.0219711	0.0218903	0.0218744	0.0219819	0.0219308	0.0219308	0.0219822	0.0218446	0.0219711	0.0218903	0.0218744	0.0219819	0.0219308	0.0219308	0.0219822	0.0218446	0.0219711	0.0218903	0.0218744	0.0219819	0.0219308	0.0219308	0.0219822	0.0218446	0.0219711	0.0218903	0.0218744	0.0219819	0.0219308	0.0219308	0.0219822	0.0218446	0.0219711	0.0218903	0.0218744	0.0219819	0.0219308	0.0219308	0.0219822	0.0218446	0.0219711	0.0218903	0.0218744	0.0219819	0.0219308	0.0219308	0.0219822	0.0218446	0.0219711	0.0218903	0.0218744	0.0219819	0.0219308	0.0219308	0.0219822	0.0218446	0.0219711	0.0218903	0.0218744	0.0219819	0.0219308	0.0219308	0.0219822	0.0218446	0.0219711	0.0218903	0.0218744	0.0219819	0.0219308	0.0219308	0.0219822	0.0218446	0.0219711	0.0218903	0.0218744	0.0219819	0.0219308	0.0219308	0.0219822	0.0218446	0.0219711	0.0218903	0.0218744	0.0219819	0.0219308	0.0219308	0.0219822	0.0218446	0.0219711	0.0218903	0.0218744	0.0219819	0.0219308	0.0219308	0.0219822	0.0218446	0.0219711	0.0218903	0.0218744	0.0219819	0.0219308	0.0219308	0.0219822	0.0218446	0.0219711	0.0218903	0.0218744	0.0219819	0.0219308	0.0219308	0.0219822	0.0218446	0.0219711	0.0218903	0.0218744	0	0	0	0	0	0	0	0	0.0439406	0.0439406	0.0439406	0.0439406	0.0439406	0.0439406	0.0439406	0.0439406	0.0439662	0.0439662	0.0439662	0.0439662	0.0439662	0.0439662	0.0439662	0.0439662	0.0439662	0.0439662	0.0439662	0.0439662	0.0439662	0.0439662	0.0439662	0.0439662	0.0439871	0.0439871	0.0439871	0.0439871	0.0439871	0.0439871	0.0439871	0.0439871	0.0439871	0.0439871	0.0439871	0.0439871	0.0439871	0.0439871	0.0439871	0.0439871	0.0439871	0.0439871	0.0439871	0.0439871	0.0439871	0.0439871	0.0439871	0.0439871	0.0439871	0.0439871	0.0439871	0.0439871	0.0439871	0.0439871	0.0439871	0.0439871	0.0439871	0.0439871	0.0439871	0.0439871	0.0439871	0.0439871	0.0439871	0.0439871	0.0439871	0.0439871	0.0439871	0.0439871	0.0439871	0.0439871	0.0439871	0.0439871	0.904381	-0.120141	0.141268	0.552689	-0.182112	1.47725	0.848375	0.450663	1.64405	0.546615	0.114523	0.537614	-0.480268	1.48634	0.94907	0.456287	1.38681	0.199658	0.115102	0.537329	-0.451938	1.48625	0.949199	0.456285	1.22035	0.737701	0.115087	0.537325	-0.442682	1.48625	0.949199	0.456285	1.17208	0.296702	0.115088	0.537325	-0.439079	1.48625	0.949199	0.456285	1.10266	0.699133	0.453876	0.0892929	-0.0786264	1.49029	0.399843	0.648453	1.06545	0.229898	0.935901	0.0439715	0.04384	1.36864	0.0451575	0.722449	0.980364	0.043747	0.902559	0.0440004	0.0440003	0.926402	0.0440014	1.24234	0.592071	0.0439999	0.713898	0.0440004	0.0440004	0.172841	0.0440004	1.35109	0.0759688	0.0440606	0.170508	0.0435892	0.0440564	0.04101	0.0438379	0.563326	0.0428131	0.0440604	0.0444031	0.0435902	0.0440563	0.0399097	0.0438378	0.700847	0.042154	0.0440604	0.0440608	0.0435902	0.0440563	0.0398946	0.0438378	0.634397	0.0421477	0.0440604	0.0440604	0.0435902	0.0440563	0.0398946	0.0438378	0.618909	0.0421476	0.0440604	0.0440604	0.0435902	0.0440563	0.0398946	0.0438378	0.635616	0.0421476	0.0440604	0.0387741	0.0435902	0.0440563	0.0398946	0.0438378	0.583416	0.0439437	0.0440113	0.0439131	0.0439476	0.0440581	0.04394	0.0439848	1.11139	0.0439452	0.0440112	0.0440112	0.0439476	0.0440582	0.0439425	0.0439849	1.32569	0.0439452	0.0440112	0.0440112	0.0439476	0.0440582	0.0439425	0.0439849	0.671111	0.0439452	0.0440112	0.0440112	0.0439476	0.0440582	0.0439425	0.0439849	0.0627917	0.0439452	0.0440112	0.0440112	0.0439476	0.0440582	0.0439425	0.0439849	0.546647	0.0439452	0.0440112	0.0440112	0.0439476	0.0440582	0.0439425	0.0439849	0.12254	0.0439452	0.0440112	0.0440112	0.0439476	0.0440582	0.0439425	0.0439849	0.0433119	0.0439452	0.0440112	0.0440112	0.0439476	0.0440582	0.0439425	0.0439849	0.0439495	0.0439452	0.0440112	0.0440112	0.0439476	0.0440582	0.0439425	0.0439849	0.0439633	0.0439452	0.0440112	0.0440112	0.0439476	0.0440582	0.0439425	0.0439849	0.0439633	0.0439452	0.0440112	0.0440112	0.0439476	0.0440582	0.0439425	0.0439849	0.0439633	0.0439452	0.0440112	0.0440112	0.0439476	0.0440582	0.0439425	0.0439849	0.0439633	0.0439452	0.0440112	0.0440112	0.0439476	0.0440582	0.0439425	0.0439849	0.0439633	0.0439452	0.0440112	0.0440112	0.0439476	0.0440582	0.0439425	0.0439849	0.0439633	0.0439452	0.0440112	0.0440112	0.0439476	0.0440582	0.0439425	0.0439849	0.0439633	0.0439452	0.0440112	0.0440112	0.0439476	0.0440582	0.0439425	0.0439849	0.0439633	0.0439452	0.0440112	0.0440112	0.0439476	0.0440582	0.0439425	0.0439849	0.0439633	0.0439452	0.0440112	0.0440112	0.0439476	0.0440582	0.0439425	0.0439849	0.0439633	0.0439452	0.0440112	0.0440112	0.0439476	0.0440582	0.0439425	0.0439849	0.0439633	0.0439452	0.0440112	0.0440112	0.0439476	0.0440582	0.0439425	0.0439849	0.0439633	0.0439452	0.0440112	0.0440112	0.0439476	0.0440582	0.0439425	0.0439849	0.0439633	0.0439452	0.0440112	0.0440112	0.0439476	0.0440582	0.0439425	0.0439849	0.0439633	0.0439452	0.0440112	0.0440112	0.0439476	0.0440582	0.0439425	0.0439849	0.0439633	0.0439452	0.0440112	0.0440112	0.0439476	0.0440582	0.0439425	0.0439849	0.0439633	0.0439452	0.0440112	0.0440112	0.0439476	0.0440582	0.0439425	0.0439849	0.0439633	0	0	0	0	0	0	0	0	0.00392187	0.00392187	0.00392187	0.00392187	0.00392187	0.00392187	0.00392187	0.00392187	0.00391704	0.00391704	0.00391704	0.00391704	0.00391704	0.00391704	0.00391704	0.00391704	0.00391704	0.00391704	0.00391704	0.00391704	0.00391704	0.00391704	0.00391704	0.00391704	0.00395609	0.00395609	0.00395609	0.00395609	0.00395609	0.00395609	0.00395609	0.00395609	0.00395611	0.00395611	0.00395611	0.00395611	0.00395611	0.00395611	0.00395611	0.00395611	0.00395611	0.00395611	0.00395611	0.00395611	0.00395611	0.00395611	0.00395611	0.00395611	0.00395611	0.00395611	0.00395611	0.00395611	0.00395611	0.00395611	0.00395611	0.00395611	0.00395611	0.00395611	0.00395611	0.00395611	0.00395611	0.00395611	0.00395611	0.00395611	0.00395611	0.00395611	0.00395611	0.00395611	0.00395611	0.00395611	0.00395611	0.00395611	0.417637	0.380515	0.426821	0.477989	0.346066	-0.312873	-0.707743	-0.463988	0.203646	0.206296	0.449103	0.474716	0.296676	-0.306805	-0.782632	-0.477483	0.419107	0.397495	0.448626	0.47495	0.271673	-0.306825	-0.782592	-0.477481	0.556341	0.317593	0.448638	0.474953	0.26404	-0.306825	-0.782592	-0.477481	0.596133	0.418539	0.448638	0.474953	0.26107	-0.306825	-0.782592	-0.477481	0.60412	0.385121	0.584798	0.0762038	0.0630124	-0.321912	-0.301218	0.28638	0.593119	0.251659	0.698967	0.00401489	0.0039724	-0.460767	0.00316493	0.275125	0.560638	0.00461196	0.601306	0.00394442	0.00394439	-0.716141	0.00394418	-0.11572	0.384176	0.00394467	0.28575	0.00394438	0.00394438	-0.111382	0.00394438	-0.270187	0.0201878	0.0036504	0.00788878	0.00375777	0.00417008	0.00398284	0.00415639	0.0700351	0.00394732	0.00365037	0.00338639	0.00375754	0.00417024	0.00510552	0.0041566	0.250626	0.00424497	0.00365037	0.00365015	0.00375754	0.00417024	0.00511432	0.0041566	0.298739	0.00425202	0.00365037	0.00365037	0.00375754	0.00417024	0.00511436	0.0041566	0.310616	0.00425214	0.00365037	0.00365037	0.00375754	0.00417024	0.00511436	0.0041566	0.296934	0.00425214	0.00365037	0.00172483	0.00375754	0.00417024	0.00511436	0.0041566	0.339213	0.00388824	0.00389809	0.00387259	0.00391961	0.00395773	0.00395798	0.00399404	-0.0172525	0.00388759	0.0038982	0.00389812	0.00391977	0.00395766	0.0039589	0.00399395	-0.234675	0.00388758	0.0038982	0.0038982	0.00391977	0.00395766	0.0039589	0.00399395	0.262897	0.00388758	0.0038982	0.0038982	0.00391977	0.00395766	0.0039589	0.00399395	0.76831	0.00388758	0.0038982	0.0038982	0.00391977	0.00395766	0.0039589	0.00399395	0.466726	0.00388758	0.0038982	0.0038982	0.00391977	0.00395766	0.0039589	0.00399395	0.105212	0.00388758	0.0038982	0.0038982	0.00391977	0.00395766	0.0039589	0.00399395	0.00459138	0.00388758	0.0038982	0.0038982	0.00391977	0.00395766	0.0039589	0.00399395	0.0041692	0.00388758	0.0038982	0.0038982	0.00391977	0.00395766	0.0039589	0.00399395	0.00403351	0.00388758	0.0038982	0.0038982	0.00391977	0.00395766	0.0039589	0.00399395	0.00403351	0.00388758	0.0038982	0.0038982	0.00391977	0.00395766	0.0039589	0.00399395	0.00403351	0.00388758	0.0038982	0.0038982	0.00391977	0.00395766	0.0039589	0.00399395	0.00403351	0.00388758	0.0038982	0.0038982	0.00391977	0.00395766	0.0039589	0.00399395	0.00403351	0.00388758	0.0038982	0.0038982	0.00391977	0.00395766	0.0039589	0.00399395	0.00403351	0.00388758	0.0038982	0.0038982	0.00391977	0.00395766	0.0039589	0.00399395	0.00403351	0.00388758	0.0038982	0.0038982	0.00391977	0.00395766	0.0039589	0.00399395	0.00403351	0.00388758	0.0038982	0.0038982	0.00391977	0.00395766	0.0039589	0.00399395	0.00403351	0.00388758	0.0038982	0.0038982	0.00391977	0.00395766	0.0039589	0.00399395	0.00403351	0.00388758	0.0038982	0.0038982	0.00391977	0.00395766	0.0039589	0.00399395	0.00403351	0.00388758	0.0038982	0.0038982	0.00391977	0.00395766	0.0039589	0.00399395	0.00403351	0.00388758	0.0038982	0.0038982	0.00391977	0.00395766	0.0039589	0.00399395	0.00403351	0.00388758	0.0038982	0.0038982	0.00391977	0.00395766	0.0039589	0.00399395	0.00403351	0.00388758	0.0038982	0.0038982	0.00391977	0.00395766	0.0039589	0.00399395	0.00403351	0.00388758	0.0038982	0.0038982	0.00391977	0.00395766	0.0039589	0.00399395	0.00403351	0.00388758	0.0038982	0.0038982	0.00391977	0.00395766	0.0039589	0.00399395	0.00403351	0	0	0	0	0	0	0	0	-0.0193621	-0.0193621	-0.0193621	-0.0193621	-0.0193621	-0.0193621	-0.0193621	-0.0193621	-0.0193669	-0.0193669	-0.0193669	-0.0193669	-0.0193669	-0.0193669	-0.0193669	-0.0193669	-0.0193669	-0.0193669	-0.0193669	-0.0193669	-0.0193669	-0.0193669	-0.0193669	-0.0193669	-0.0194008	-0.0194008	-0.0194008	-0.0194008	-0.0194008	-0.0194008	-0.0194008	-0.0194008	-0.0194008	-0.0194008	-0.0194008	-0.0194008	-0.0194008	-0.0194008	-0.0194008	-0.0194008	-0.0194008	-0.0194008	-0.0194008	-0.0194008	-0.0194008	-0.0194008	-0.0194008	-0.0194008	-0.0194008	-0.0194008	-0.0194008	-0.0194008	-0.0194008	-0.0194008	-0.0194008	-0.0194008	-0.0194008	-0.0194008	-0.0194008	-0.0194008	-0.0194008	-0.0194008	-0.0194008	-0.0194008	-0.0194008	-0.0194008	-0.0194008	-0.0194008	-0.0194008	-0.0194008	-0.0194008	-0.0194008	-0.39413	-0.856644	-1.17865	0.544797	-0.756639	0.463663	-0.18146	-0.49024	-0.223358	-0.790278	-1.17615	0.569085	-0.438728	0.470624	-0.0976457	-0.533199	-0.19628	-1.09973	-1.17621	0.569114	-0.439865	0.470728	-0.0976075	-0.533201	-0.179141	-0.594089	-1.1762	0.569115	-0.440811	0.47073	-0.0976074	-0.533201	-0.174163	-1.00126	-1.1762	0.569115	-0.44118	0.470731	-0.0976074	-0.533201	-0.174327	-0.569972	-0.833268	0.0640675	-0.0863873	0.351827	-0.0453698	0.0396299	-0.141457	0.175665	-0.324183	-0.0192032	-0.0194206	0.122276	-0.0195017	0.323458	-0.0846463	-0.0179857	0.0262073	-0.0194009	-0.0194012	-0.108197	-0.0194014	0.47788	0.0806253	-0.0193989	-0.43054	-0.0194012	-0.0194012	-0.0204884	-0.0194012	0.311438	-0.0645857	-0.0192523	-0.157182	-0.0197652	-0.0191205	-0.019385	-0.0196648	-0.133041	-0.0177885	-0.0192522	-0.0193222	-0.0197652	-0.0191197	-0.0168034	-0.0196653	0.115667	-0.0173053	-0.0192522	-0.0192523	-0.0197652	-0.0191197	-0.0167894	-0.0196653	0.0969893	-0.0172972	-0.0192522	-0.0192522	-0.0197652	-0.0191197	-0.0167894	-0.0196653	0.0943836	-0.017297	-0.0192522	-0.0192522	-0.0197652	-0.0191197	-0.0167894	-0.0196653	0.0931316	-0.017297	-0.0192522	-0.019068	-0.0197652	-0.0191197	-0.0167894	-0.0196653	0.0948102	-0.0194221	-0.0193595	-0.0197172	-0.0194787	-0.0193333	-0.0195148	-0.0194415	0.419696	-0.0194239	-0.0193596	-0.01936	-0.0194782	-0.0193337	-0.0195172	-0.0194413	0.336293	-0.0194239	-0.0193596	-0.0193596	-0.0194782	-0.0193337	-0.0195172	-0.0194413	0.0684702	-0.0194239	-0.0193596	-0.0193596	-0.0194782	-0.0193337	-0.0195172	-0.0194413	0.147298	-0.0194239	-0.0193596	-0.0193596	-0.0194782	-0.0193337	-0.0195172	-0.0194413	0.565613	-0.0194239	-0.0193596	-0.0193596	-0.0194782	-0.0193337	-0.0195172	-0.0194413	0.122997	-0.0194239	-0.0193596	-0.0193596	-0.0194782	-0.0193337	-0.0195172	-0.0194413	-0.0185065	-0.0194239	-0.0193596	-0.0193596	-0.0194782	-0.0193337	-0.0195172	-0.0194413	-0.019253	-0.0194239	-0.0193596	-0.0193596	-0.0194782	-0.0193337	-0.0195172	-0.0194413	-0.019469	-0.0194239	-0.0193596	-0.0193596	-0.0194782	-0.0193337	-0.0195172	-0.0194413	-0.0194695	-0.0194239	-0.0193596	-0.0193596	-0.0194782	-0.0193337	-0.0195172	-0.0194413	-0.0194695	-0.0194239	-0.0193596	-0.0193596	-0.0194782	-0.0193337	-0.0195172	-0.0194413	-0.0194695	-0.0194239	-0.0193596	-0.0193596	-0.0194782	-0.0193337	-0.0195172	-0.0194413	-0.0194695	-0.0194239	-0.0193596	-0.0193596	-0.0194782	-0.0193337	-0.0195172	-0.0194413	-0.0194695	-0.0194239	-0.0193596	-0.0193596	-0.0194782	-0.0193337	-0.0195172	-0.0194413	-0.0194695	-0.0194239	-0.0193596	-0.0193596	-0.0194782	-0.0193337	-0.0195172	-0.0194413	-0.0194695	-0.0194239	-0.0193596	-0.0193596	-0.0194782	-0.0193337	-0.0195172	-0.0194413	-0.0194695	-0.0194239	-0.0193596	-0.0193596	-0.0194782	-0.0193337	-0.0195172	-0.0194413	-0.0194695	-0.0194239	-0.0193596	-0.0193596	-0.0194782	-0.0193337	-0.0195172	-0.0194413	-0.0194695	-0.0194239	-0.0193596	-0.0193596	-0.0194782	-0.0193337	-0.0195172	-0.0194413	-0.0194695	-0.0194239	-0.0193596	-0.0193596	-0.0194782	-0.0193337	-0.0195172	-0.0194413	-0.0194695	-0.0194239	-0.0193596	-0.0193596	-0.0194782	-0.0193337	-0.0195172	-0.0194413	-0.0194695	-0.0194239	-0.0193596	-0.0193596	-0.0194782	-0.0193337	-0.0195172	-0.0194413	-0.0194695	-0.0194239	-0.0193596	-0.0193596	-0.0194782	-0.0193337	-0.0195172	-0.0194413	-0.0194695	-0.0194239	-0.0193596	-0.0193596	-0.0194782	-0.0193337	-0.0195172	-0.0194413	-0.0194695	0	0	0	0	0	0	0	0	0.000551738	0.000551738	0.000551738	0.000551738	0.000551738	0.000551738	0.000551738	0.000551738	0.00056799	0.00056799	0.00056799	0.00056799	0.00056799	0.00056799	0.00056799	0.00056799	0.000568016	0.000568016	0.000568016	0.000568016	0.000568016	0.000568016	0.000568016	0.000568016	0.00054744	0.00054744	0.00054744	0.00054744	0.00054744	0.00054744	0.00054744	0.00054744	0.00054743	0.00054743	0.00054743	0.00054743	0.00054743	0.00054743	0.00054743	0.00054743	0.00054743	0.00054743	0.00054743	0.00054743	0.00054743	0.00054743	0.00054743	0.00054743	0.00054743	0.00054743	0.00054743	0.00054743	0.00054743	0.00054743	0.00054743	0.00054743	0.00054743	0.00054743	0.00054743	0.00054743	0.00054743	0.00054743	0.00054743	0.00054743	0.00054743	0.00054743	0.00054743	0.00054743	0.00054743	0.00054743	0.00054743	0.00054743	0.174461	0.0566033	0.375228	-0.942169	-0.0287442	-0.322671	0.533156	0.239191	0.116936	0.662322	0.35751	-0.967836	-0.386674	-0.334588	0.633	0.237059	-0.0530761	0.424509	0.357896	-0.968027	-0.36875	-0.334694	0.632975	0.237057	-0.16412	0.418169	0.357886	-0.968029	-0.362583	-0.334697	0.632975	0.237057	-0.196326	0.359185	0.357887	-0.968029	-0.360181	-0.334697	0.632975	0.237057	-0.208839	0.265214	0.0306509	-0.140697	-0.0905262	-0.189958	0.238242	-0.923288	-0.24068	-0.435279	-0.326908	0.000319626	0.00041505	0.162834	0.00120171	-0.875908	-0.285539	-0.00142693	-0.492396	0.000557064	0.000557208	0.598695	0.000557811	-0.487412	-0.362468	0.000554846	0.303313	0.000557381	0.000557381	0.0862485	0.000557381	-0.178097	0.05964	0.000549695	0.173355	0.000946363	0.000267527	0.000265906	0.000513327	-0.566571	-0.000750864	0.000549451	0.000890628	0.000946413	0.000267011	-0.00233615	0.000513552	-0.918584	-0.00134985	0.000549451	0.000549924	0.000946402	0.000267011	-0.00235418	0.000513552	-0.967208	-0.00136242	0.000549451	0.000549451	0.000946402	0.000267011	-0.00235425	0.000513552	-0.978132	-0.00136262	0.000549451	0.000549451	0.000946402	0.000267011	-0.00235425	0.000513552	-0.966924	-0.00136262	0.000549451	0.000288398	0.000946402	0.000267011	-0.00235425	0.000513552	-1.00225	0.000594288	0.000538707	0.000815139	0.000645075	0.000515848	0.000654669	0.000559435	-0.597638	0.00059653	0.000538819	0.000539178	0.000644675	0.000516141	0.000656818	0.000559387	-0.359525	0.000596545	0.000538819	0.000538819	0.000644675	0.000516141	0.000656823	0.000559387	-0.944826	0.000596545	0.000538819	0.000538819	0.000644675	0.000516141	0.000656823	0.000559387	-1.34965	0.000596545	0.000538819	0.000538819	0.000644675	0.000516141	0.000656823	0.000559387	-0.962145	0.000596545	0.000538819	0.000538819	0.000644675	0.000516141	0.000656823	0.000559387	-0.212347	0.000596545	0.000538819	0.000538819	0.000644675	0.000516141	0.000656823	0.000559387	-0.000795585	0.000596545	0.000538819	0.000538819	0.000644675	0.000516141	0.000656823	0.000559387	0.000295451	0.000596545	0.000538819	0.000538819	0.000644675	0.000516141	0.000656823	0.000559387	0.000547251	0.000596545	0.000538819	0.000538819	0.000644675	0.000516141	0.000656823	0.000559387	0.000547606	0.000596545	0.000538819	0.000538819	0.000644675	0.000516141	0.000656823	0.000559387	0.000547606	0.000596545	0.000538819	0.000538819	0.000644675	0.000516141	0.000656823	0.000559387	0.000547606	0.000596545	0.000538819	0.000538819	0.000644675	0.000516141	0.000656823	0.000559387	0.000547606	0.000596545	0.000538819	0.000538819	0.000644675	0.000516141	0.000656823	0.000559387	0.000547606	0.000596545	0.000538819	0.000538819	0.000644675	0.000516141	0.000656823	0.000559387	0.000547606	0.000596545	0.000538819	0.000538819	0.000644675	0.000516141	0.000656823	0.000559387	0.000547606	0.000596545	0.000538819	0.000538819	0.000644675	0.000516141	0.000656823	0.000559387	0.000547606	0.000596545	0.000538819	0.000538819	0.000644675	0.000516141	0.000656823	0.000559387	0.000547606	0.000596545	0.000538819	0.000538819	0.000644675	0.000516141	0.000656823	0.000559387	0.000547606	0.000596545	0.000538819	0.000538819	0.000644675	0.000516141	0.000656823	0.000559387	0.000547606	0.000596545	0.000538819	0.000538819	0.000644675	0.000516141	0.000656823	0.000559387	0.000547606	0.000596545	0.000538819	0.000538819	0.000644675	0.000516141	0.000656823	0.000559387	0.000547606	0.000596545	0.000538819	0.000538819	0.000644675	0.000516141	0.000656823	0.000559387	0.000547606	0.000596545	0.000538819	0.000538819	0.000644675	0.000516141	0.000656823	0.000559387	0.000547606	0.000596545	0.000538819	0.000538819	0.000644675	0.000516141	0.000656823	0.000559387	0.000547606	0	0	0	0	0	0	0	0	-0.0729006	-0.0729006	-0.0729006	-0.0729006	-0.0729006	-0.0729006	-0.0729006	-0.0729006	-0.0729175	-0.0729175	-0.0729175	-0.0729175	-0.0729175	-0.0729175	-0.0729175	-0.0729175	-0.0729175	-0.0729175	-0.0729175	-0.0729175	-0.0729175	-0.0729175	-0.0729175	-0.0729175	-0.0730115	-0.0730115	-0.0730115	-0.0730115	-0.0730115	-0.0730115	-0.0730115	-0.0730115	-0.0730115	-0.0730115	-0.0730115	-0.0730115	-0.0730115	-0.0730115	-0.0730115	-0.0730115	-0.0730115	-0.0730115	-0.0730115	-0.0730115	-0.0730115	-0.0730115	-0.0730115	-0.0730115	-0.0730115	-0.0730115	-0.0730115	-0.0730115	-0.0730115	-0.0730115	-0.0730115	-0.0730115	-0.0730115	-0.0730115	-0.0730115	-0.0730115	-0.0730115	-0.0730115	-0.0730115	-0.0730115	-0.0730115	-0.0730115	-0.0730115	-0.0730115	-0.0730115	-0.0730115	-0.0730115	-0.0730115	-1.36128	-1.12317	-1.56211	-0.690891	-0.991732	-1.09258	-0.562696	-0.919554	-1.89524	-1.1031	-1.55001	-0.664064	-0.559342	-1.10334	-0.438574	-0.990084	-1.77419	-1.45442	-1.55028	-0.663932	-0.570611	-1.1032	-0.438675	-0.990087	-1.69727	-1.24794	-1.55027	-0.66393	-0.574885	-1.1032	-0.438675	-0.990087	-1.67495	-1.47071	-1.55027	-0.66393	-0.576549	-1.1032	-0.438675	-0.990087	-1.61765	-1.32521	-1.70829	-0.136014	-0.140423	-1.14343	-0.220474	-1.50556	-1.5611	-0.408559	-1.79202	-0.0729259	-0.0730208	-1.01176	-0.0736575	-1.11263	-1.4316	-0.0726154	-1.39039	-0.073015	-0.0730151	-0.469132	-0.073016	-1.00681	-0.855152	-0.0730136	-1.08933	-0.0730152	-0.0730152	-0.114068	-0.0730152	-1.05501	-0.116717	-0.0728411	-0.239406	-0.0727522	-0.0729501	-0.0702521	-0.0732999	-1.31701	-0.0706803	-0.0728409	-0.0729439	-0.072753	-0.0729495	-0.0678928	-0.0733004	-1.43854	-0.0698948	-0.0728409	-0.072841	-0.072753	-0.0729495	-0.0678747	-0.0733004	-1.44936	-0.069889	-0.0728409	-0.0728409	-0.072753	-0.0729495	-0.0678747	-0.0733004	-1.44895	-0.0698888	-0.0728409	-0.0728409	-0.072753	-0.0729495	-0.0678747	-0.0733004	-1.45592	-0.0698888	-0.0728409	-0.0673374	-0.072753	-0.0729495	-0.0678747	-0.0733004	-1.43771	-0.0729493	-0.0729789	-0.0731427	-0.0729906	-0.0730136	-0.07303	-0.0730608	-1.074	-0.0729512	-0.0729788	-0.072979	-0.0729903	-0.0730139	-0.0730343	-0.0730607	-1.16959	-0.0729512	-0.0729788	-0.0729788	-0.0729903	-0.0730139	-0.0730342	-0.0730607	-1.50468	-0.0729512	-0.0729788	-0.0729788	-0.0729903	-0.0730139	-0.0730342	-0.0730607	-1.19886	-0.0729512	-0.0729788	-0.0729788	-0.0729903	-0.0730139	-0.0730342	-0.0730607	-0.672293	-0.0729512	-0.0729788	-0.0729788	-0.0729903	-0.0730139	-0.0730342	-0.0730607	-0.153173	-0.0729512	-0.0729788	-0.0729788	-0.0729903	-0.0730139	-0.0730342	-0.0730607	-0.0723397	-0.0729512	-0.0729788	-0.0729788	-0.0729903	-0.0730139	-0.0730342	-0.0730607	-0.073012	-0.0729512	-0.0729788	-0.0729788	-0.0729903	-0.0730139	-0.0730342	-0.0730607	-0.0730945	-0.0729512	-0.0729788	-0.0729788	-0.0729903	-0.0730139	-0.0730342	-0.0730607	-0.0730948	-0.0729512	-0.0729788	-0.0729788	-0.0729903	-0.0730139	-0.0730342	-0.0730607	-0.0730948	-0.0729512	-0.0729788	-0.0729788	-0.0729903	-0.0730139	-0.0730342	-0.0730607	-0.0730948	-0.0729512	-0.0729788	-0.0729788	-0.0729903	-0.0730139	-0.0730342	-0.0730607	-0.0730948	-0.0729512	-0.0729788	-0.0729788	-0.0729903	-0.0730139	-0.0730342	-0.0730607	-0.0730948	-0.0729512	-0.0729788	-0.0729788	-0.0729903	-0.0730139	-0.0730342	-0.0730607	-0.0730948	-0.0729512	-0.0729788	-0.0729788	-0.0729903	-0.0730139	-0.0730342	-0.0730607	-0.0730948	-0.0729512	-0.0729788	-0.0729788	-0.0729903	-0.0730139	-0.0730342	-0.0730607	-0.0730948	-0.0729512	-0.0729788	-0.0729788	-0.0729903	-0.0730139	-0.0730342	-0.0730607	-0.0730948	-0.0729512	-0.0729788	-0.0729788	-0.0729903	-0.0730139	-0.0730342	-0.0730607	-0.0730948	-0.0729512	-0.0729788	-0.0729788	-0.0729903	-0.0730139	-0.0730342	-0.0730607	-0.0730948	-0.0729512	-0.0729788	-0.0729788	-0.0729903	-0.0730139	-0.0730342	-0.0730607	-0.0730948	-0.0729512	-0.0729788	-0.0729788	-0.0729903	-0.0730139	-0.0730342	-0.0730607	-0.0730948	-0.0729512	-0.0729788	-0.0729788	-0.0729903	-0.0730139	-0.0730342	-0.0730607	-0.0730948	-0.0729512	-0.0729788	-0.0729788	-0.0729903	-0.0730139	-0.0730342	-0.0730607	-0.0730948	-0.0729512	-0.0729788	-0.0729788	-0.0729903	-0.0730139	-0.0730342	-0.0730607	-0.0730948	0	0	0	0	0	0	0	0	-0.0369222	-0.0369222	-0.0369222	-0.0369222	-0.0369222	-0.0369222	-0.0369222	-0.0369222	-0.0369232	-0.0369232	-0.0369232	-0.0369232	-0.0369232	-0.0369232	-0.0369232	-0.0369232	-0.0369232	-0.0369232	-0.0369232	-0.0369232	-0.0369232	-0.0369232	-0.0369232	-0.0369232	-0.0369502	-0.0369502	-0.0369502	-0.0369502	-0.0369502	-0.0369502	-0.0369502	-0.0369502	-0.0369502	-0.0369502	-0.0369502	-0.0369502	-0.0369502	-0.0369502	-0.0369502	-0.0369502	-0.0369502	-0.0369502	-0.0369502	-0.0369502	-0.0369502	-0.0369502	-0.0369502	-0.0369502	-0.0369502	-0.0369502	-0.0369502	-0.0369502	-0.0369502	-0.0369502	-0.0369502	-0.0369502	-0.0369502	-0.0369502	-0.0369502	-0.0369502	-0.0369502	-0.0369502	-0.0369502	-0.0369502	-0.0369502	-0.0369502	-0.0369502	-0.0369502	-0.0369502	-0.0369502	-0.0369502	-0.0369502	-0.138759	-0.181098	-0.107526	-0.632078	-0.218223	-1.24269	-0.685775	-0.878696	-0.732076	0.168647	-0.0901071	-0.64235	-0.334391	-1.25179	-0.610526	-0.938606	-0.560023	-0.0331285	-0.0904798	-0.642167	-0.35429	-1.25182	-0.610556	-0.938608	-0.452999	0.0124341	-0.0904702	-0.642165	-0.360248	-1.25182	-0.610556	-0.938608	-0.421965	-0.069929	-0.0904704	-0.642165	-0.362566	-1.25182	-0.610556	-0.938608	-0.391557	-0.0862436	-0.29024	-0.10814	-0.0902462	-1.17009	-0.269234	-1.32796	-0.399269	-0.310252	-0.491578	-0.0370244	-0.0370554	-0.958861	-0.0376684	-1.06188	-0.401589	-0.037632	-0.508449	-0.0369574	-0.0369574	-0.580452	-0.0369576	-1.10807	-0.345184	-0.0369582	-0.0289628	-0.0369573	-0.0369573	-0.11968	-0.0369573	-1.05126	0.00771601	-0.0372044	0.020339	-0.0367043	-0.0368966	-0.0356204	-0.0369216	-1.16938	-0.0367157	-0.0372046	-0.0372737	-0.036705	-0.0368965	-0.0351413	-0.0369215	-1.32388	-0.0364297	-0.0372046	-0.0372045	-0.036705	-0.0368965	-0.035136	-0.0369215	-1.31765	-0.0364288	-0.0372046	-0.0372046	-0.036705	-0.0368965	-0.035136	-0.0369215	-1.3133	-0.0364288	-0.0372046	-0.0372046	-0.036705	-0.0368965	-0.035136	-0.0369215	-1.32343	-0.0364288	-0.0372046	-0.0366096	-0.036705	-0.0368965	-0.035136	-0.0369215	-1.29475	-0.0369548	-0.0370057	-0.0369022	-0.036899	-0.0369737	-0.0368694	-0.0369248	-1.13132	-0.0369548	-0.0370054	-0.0370054	-0.036899	-0.0369737	-0.036869	-0.0369249	-1.23398	-0.0369548	-0.0370054	-0.0370054	-0.036899	-0.0369737	-0.036869	-0.0369249	-1.37268	-0.0369548	-0.0370054	-0.0370054	-0.036899	-0.0369737	-0.036869	-0.0369249	-0.961277	-0.0369548	-0.0370054	-0.0370054	-0.036899	-0.0369737	-0.036869	-0.0369249	-0.651519	-0.0369548	-0.0370054	-0.0370054	-0.036899	-0.0369737	-0.036869	-0.0369249	-0.14399	-0.0369548	-0.0370054	-0.0370054	-0.036899	-0.0369737	-0.036869	-0.0369249	-0.0369691	-0.0369548	-0.0370054	-0.0370054	-0.036899	-0.0369737	-0.036869	-0.0369249	-0.0369152	-0.0369548	-0.0370054	-0.0370054	-0.036899	-0.0369737	-0.036869	-0.0369249	-0.0369096	-0.0369548	-0.0370054	-0.0370054	-0.036899	-0.0369737	-0.036869	-0.0369249	-0.0369095	-0.0369548	-0.0370054	-0.0370054	-0.036899	-0.0369737	-0.036869	-0.0369249	-0.0369095	-0.0369548	-0.0370054	-0.0370054	-0.036899	-0.0369737	-0.036869	-0.0369249	-0.0369095	-0.0369548	-0.0370054	-0.0370054	-0.036899	-0.0369737	-0.036869	-0.0369249	-0.0369095	-0.0369548	-0.0370054	-0.0370054	-0.036899	-0.0369737	-0.036869	-0.0369249	-0.0369095	-0.0369548	-0.0370054	-0.0370054	-0.036899	-0.0369737	-0.036869	-0.0369249	-0.0369095	-0.0369548	-0.0370054	-0.0370054	-0.036899	-0.0369737	-0.036869	-0.0369249	-0.0369095	-0.0369548	-0.0370054	-0.0370054	-0.036899	-0.0369737	-0.036869	-0.0369249	-0.0369095	-0.0369548	-0.0370054	-0.0370054	-0.036899	-0.0369737	-0.036869	-0.0369249	-0.0369095	-0.0369548	-0.0370054	-0.0370054	-0.036899	-0.0369737	-0.036869	-0.0369249	-0.0369095	-0.0369548	-0.0370054	-0.0370054	-0.036899	-0.0369737	-0.036869	-0.0369249	-0.0369095	-0.0369548	-0.0370054	-0.0370054	-0.036899	-0.0369737	-0.036869	-0.0369249	-0.0369095	-0.0369548	-0.0370054	-0.0370054	-0.036899	-0.0369737	-0.036869	-0.0369249	-0.0369095	-0.0369548	-0.0370054	-0.0370054	-0.036899	-0.0369737	-0.036869	-0.0369249	-0.0369095	-0.0369548	-0.0370054	-0.0370054	-0.036899	-0.0369737	-0.036869	-0.0369249	-0.0369095	-0.0369548	-0.0370054	-0.0370054	-0.036899	-0.0369737	-0.036869	-0.0369249	-0.0369095	0	0	0	0	0	0	0	0	0.0645051	0.0645051	0.0645051	0.0645051	0.0645051	0.0645051	0.0645051	0.0645051	0.0645321	0.0645321	0.0645321	0.0645321	0.0645321	0.0645321	0.0645321	0.0645321	0.0645321	0.0645321	0.0645321	0.0645321	0.0645321	0.0645321	0.0645321	0.0645321	0.064583	0.064583	0.064583	0.064583	0.064583	0.064583	0.064583	0.064583	0.0645831	0.0645831	0.0645831	0.0645831	0.0645831	0.0645831	0.0645831	0.0645831	0.0645831	0.0645831	0.0645831	0.0645831	0.0645831	0.0645831	0.0645831	0.0645831	0.0645831	0.0645831	0.0645831	0.0645831	0.0645831	0.0645831	0.0645831	0.0645831	0.0645831	0.0645831	0.0645831	0.0645831	0.0645831	0.0645831	0.0645831	0.0645831	0.0645831	0.0645831	0.0645831	0.0645831	0.0645831	0.0645831	0.0645831	0.0645831	1.21744	0.270693	0.619019	0.779892	0.181617	1.74548	0.961112	0.760197	2.08178	0.785884	0.590955	0.760105	-0.190904	1.7579	0.99798	0.793461	1.8099	0.626196	0.591565	0.759806	-0.161501	1.75779	0.998126	0.793461	1.63486	1.01739	0.591549	0.759802	-0.15177	1.75778	0.998127	0.793461	1.5841	0.719858	0.591549	0.759802	-0.147981	1.75778	0.998127	0.793461	1.50366	1.02254	0.960264	0.134066	-0.0115075	1.76228	0.433706	1.18982	1.45535	0.368724	1.42906	0.0645555	0.0644737	1.58629	0.0658469	1.10064	1.3426	0.0643685	1.27862	0.064596	0.064596	0.986124	0.0645972	1.50756	0.822809	0.0645953	0.953554	0.0645961	0.0645961	0.19419	0.0645961	1.60271	0.0999657	0.0646171	0.215909	0.0641251	0.0646246	0.0610284	0.0645448	1.0322	0.0628447	0.0646169	0.0649418	0.0641262	0.0646244	0.0593525	0.0645449	1.2129	0.0620165	0.0646169	0.0646173	0.0641262	0.0646244	0.0593337	0.0645449	1.15997	0.0620095	0.0646169	0.0646169	0.0641262	0.0646244	0.0593337	0.0645449	1.1464	0.0620093	0.0646169	0.0646169	0.0641262	0.0646244	0.0593337	0.0645449	1.16367	0.0620093	0.0646169	0.0582832	0.0641262	0.0646244	0.0593337	0.0645449	1.11116	0.0645253	0.0645991	0.0645499	0.064535	0.0646477	0.0645378	0.0645939	1.42174	0.0645272	0.0645991	0.0645991	0.0645349	0.0646478	0.0645413	0.064594	1.6401	0.0645272	0.0645991	0.0645991	0.0645349	0.0646478	0.0645413	0.064594	1.21395	0.0645272	0.0645991	0.0645991	0.0645349	0.0646478	0.0645413	0.064594	0.564405	0.0645272	0.0645991	0.0645991	0.0645349	0.0646478	0.0645413	0.064594	0.771235	0.0645272	0.0645991	0.0645991	0.0645349	0.0646478	0.0645413	0.064594	0.173381	0.0645272	0.0645991	0.0645991	0.0645349	0.0646478	0.0645413	0.064594	0.0638261	0.0645272	0.0645991	0.0645991	0.0645349	0.0646478	0.0645413	0.064594	0.0645538	0.0645272	0.0645991	0.0645991	0.0645349	0.0646478	0.0645413	0.064594	0.064585	0.0645272	0.0645991	0.0645991	0.0645349	0.0646478	0.0645413	0.064594	0.0645851	0.0645272	0.0645991	0.0645991	0.0645349	0.0646478	0.0645413	0.064594	0.0645851	0.0645272	0.0645991	0.0645991	0.0645349	0.0646478	0.0645413	0.064594	0.0645851	0.0645272	0.0645991	0.0645991	0.0645349	0.0646478	0.0645413	0.064594	0.0645851	0.0645272	0.0645991	0.0645991	0.0645349	0.0646478	0.0645413	0.064594	0.0645851	0.0645272	0.0645991	0.0645991	0.0645349	0.0646478	0.0645413	0.064594	0.0645851	0.0645272	0.0645991	0.0645991	0.0645349	0.0646478	0.0645413	0.064594	0.0645851	0.0645272	0.0645991	0.0645991	0.0645349	0.0646478	0.0645413	0.064594	0.0645851	0.0645272	0.0645991	0.0645991	0.0645349	0.0646478	0.0645413	0.064594	0.0645851	0.0645272	0.0645991	0.0645991	0.0645349	0.0646478	0.0645413	0.064594	0.0645851	0.0645272	0.0645991	0.0645991	0.0645349	0.0646478	0.0645413	0.064594	0.0645851	0.0645272	0.0645991	0.0645991	0.0645349	0.0646478	0.0645413	0.064594	0.0645851	0.0645272	0.0645991	0.0645991	0.0645349	0.0646478	0.0645413	0.064594	0.0645851	0.0645272	0.0645991	0.0645991	0.0645349	0.0646478	0.0645413	0.064594	0.0645851	0.0645272	0.0645991	0.0645991	0.0645349	0.0646478	0.0645413	0.064594	0.0645851	0.0645272	0.0645991	0.0645991	0.0645349	0.0646478	0.0645413	0.064594	0.0645851	0	0	0	0	0	0	0	0	0.00758732	0.00758732	0.00758732	0.00758732	0.00758732	0.00758732	0.00758732	0.00758732	0.00759189	0.00759189	0.00759189	0.00759189	0.00759189	0.00759189	0.00759189	0.00759189	0.00759189	0.00759189	0.00759189	0.00759189	0.00759189	0.00759189	0.00759189	0.00759189	0.00759565	0.00759565	0.00759565	0.00759565	0.00759565	0.00759565	0.00759565	0.00759565	0.00759566	0.00759566	0.00759566	0.00759566	0.00759566	0.00759566	0.00759566	0.00759566	0.00759566	0.00759566	0.00759566	0.00759566	0.00759566	0.00759566	0.00759566	0.00759566	0.00759566	0.00759566	0.00759566	0.00759566	0.00759566	0.00759566	0.00759566	0.00759566	0.00759566	0.00759566	0.00759566	0.00759566	0.00759566	0.00759566	0.00759566	0.00759566	0.00759566	0.00759566	0.00759566	0.00759566	0.00759566	0.00759566	0.00759566	0.00759566	0.236595	-0.304857	-0.355377	0.58034	-0.2885	0.624771	0.00213431	-0.18454	0.50412	-0.126487	-0.356757	0.585839	-0.250965	0.632851	0.0471975	-0.204028	0.492364	-0.312512	-0.356728	0.585825	-0.249185	0.632867	0.0472682	-0.204029	0.484084	0.0598046	-0.356729	0.585824	-0.248722	0.632867	0.0472683	-0.204029	0.481684	-0.230228	-0.356729	0.585824	-0.248542	0.632867	0.0472683	-0.204029	0.460972	0.0814483	-0.049105	0.0829124	-0.0422211	0.573698	0.0267393	0.350612	0.460964	0.235586	0.372024	0.00769903	0.00754842	0.384541	0.00771249	0.489372	0.450057	0.00836917	0.490581	0.0075966	0.00759645	0.0538012	0.00759665	0.610175	0.347645	0.00759745	0.117661	0.00759648	0.00759648	0.016795	0.00759648	0.522772	0.000748372	0.00760423	-0.0148786	0.00723993	0.00780437	0.00662427	0.00748777	0.17754	0.007937	0.0076042	0.00760616	0.0072402	0.00780472	0.00774764	0.00748756	0.390699	0.008023	0.0076042	0.00760419	0.0072402	0.00780472	0.00775153	0.00748756	0.375183	0.00802669	0.0076042	0.0076042	0.0072402	0.00780472	0.00775158	0.00748756	0.37245	0.00802675	0.0076042	0.0076042	0.0072402	0.00780472	0.00775158	0.00748756	0.373498	0.00802675	0.0076042	0.00542858	0.0072402	0.00780472	0.00775158	0.00748756	0.369181	0.00755257	0.00760662	0.00740422	0.0075358	0.00764965	0.0075275	0.00758696	0.572243	0.00755209	0.00760661	0.00760639	0.0075361	0.00764949	0.00752745	0.00758705	0.542281	0.00755208	0.00760661	0.00760661	0.0075361	0.00764949	0.00752746	0.00758705	0.365304	0.00755208	0.00760661	0.00760661	0.0075361	0.00764949	0.00752746	0.00758705	0.342788	0.00755208	0.00760661	0.00760661	0.0075361	0.00764949	0.00752746	0.00758705	0.585099	0.00755208	0.00760661	0.00760661	0.0075361	0.00764949	0.00752746	0.00758705	0.129562	0.00755208	0.00760661	0.00760661	0.0075361	0.00764949	0.00752746	0.00758705	0.00797003	0.00755208	0.00760661	0.00760661	0.0075361	0.00764949	0.00752746	0.00758705	0.0077114	0.00755208	0.00760661	0.00760661	0.0075361	0.00764949	0.00752746	0.00758705	0.00757886	0.00755208	0.00760661	0.00760661	0.0075361	0.00764949	0.00752746	0.00758705	0.00757869	0.00755208	0.00760661	0.00760661	0.0075361	0.00764949	0.00752746	0.00758705	0.00757869	0.00755208	0.00760661	0.00760661	0.0075361	0.00764949	0.00752746	0.00758705	0.00757869	0.00755208	0.00760661	0.00760661	0.0075361	0.00764949	0.00752746	0.00758705	0.00757869	0.00755208	0.00760661	0.00760661	0.0075361	0.00764949	0.00752746	0.00758705	0.00757869	0.00755208	0.00760661	0.00760661	0.0075361	0.00764949	0.00752746	0.00758705	0.00757869	0.00755208	0.00760661	0.00760661	0.0075361	0.00764949	0.00752746	0.00758705	0.00757869	0.00755208	0.00760661	0.00760661	0.0075361	0.00764949	0.00752746	0.00758705	0.00757869	0.00755208	0.00760661	0.00760661	0.0075361	0.00764949	0.00752746	0.00758705	0.00757869	0.00755208	0.00760661	0.00760661	0.0075361	0.00764949	0.00752746	0.00758705	0.00757869	0.00755208	0.00760661	0.00760661	0.0075361	0.00764949	0.00752746	0.00758705	0.00757869	0.00755208	0.00760661	0.00760661	0.0075361	0.00764949	0.00752746	0.00758705	0.00757869	0.00755208	0.00760661	0.00760661	0.0075361	0.00764949	0.00752746	0.00758705	0.00757869	0.00755208	0.00760661	0.00760661	0.0075361	0.00764949	0.00752746	0.00758705	0.00757869	0.00755208	0.00760661	0.00760661	0.0075361	0.00764949	0.00752746	0.00758705	0.00757869	0.00755208	0.00760661	0.00760661	0.0075361	0.00764949	0.00752746	0.00758705	0.00757869	0	0	0	0	0	0	0	0	0.0557909	0.0557909	0.0557909	0.0557909	0.0557909	0.0557909	0.0557909	0.0557909	0.0557934	0.0557934	0.0557934	0.0557934	0.0557934	0.0557934	0.0557934	0.0557934	0.0557934	0.0557934	0.0557934	0.0557934	0.0557934	0.0557934	0.0557934	0.0557934	0.0558433	0.0558433	0.0558433	0.0558433	0.0558433	0.0558433	0.0558433	0.0558433	0.0558433	0.0558433	0.0558433	0.0558433	0.0558433	0.0558433	0.0558433	0.0558433	0.0558433	0.0558433	0.0558433	0.0558433	0.0558433	0.0558433	0.0558433	0.0558433	0.0558433	0.0558433	0.0558433	0.0558433	0.0558433	0.0558433	0.0558433	0.0558433	0.0558433	0.0558433	0.0558433	0.0558433	0.0558433	0.0558433	0.0558433	0.0558433	0.0558433	0.0558433	0.0558433	0.0558433	0.0558433	0.0558433	0.0558433	0.0558433	0.342274	0.557149	0.569663	0.688781	0.570809	1.47081	0.922143	1.30214	1.05696	0.0534388	0.547271	0.694123	0.616406	1.48096	0.787938	1.39551	0.834655	0.441588	0.547752	0.693887	0.641445	1.48097	0.787967	1.39551	0.696526	0.202166	0.54774	0.693884	0.649132	1.48097	0.787967	1.39551	0.65647	0.458391	0.54774	0.693884	0.652123	1.48097	0.787967	1.39551	0.616893	0.33037	0.706	0.127313	0.154132	1.41112	0.351368	1.77285	0.615503	0.370411	0.808086	0.0558796	0.055992	1.19809	0.0567742	1.32139	0.597602	0.0563208	0.705789	0.055852	0.0558522	0.756117	0.0558525	1.30137	0.456401	0.0558525	0.200076	0.055852	0.055852	0.157875	0.055852	1.27063	0.0125291	0.0561106	0.0256385	0.0556268	0.0556917	0.0540822	0.0559089	1.60527	0.0549921	0.0561108	0.0562065	0.0556277	0.0556913	0.0526556	0.0559089	1.73903	0.0544716	0.0561108	0.0561107	0.0556277	0.0556913	0.0526446	0.0559089	1.74068	0.0544682	0.0561108	0.0561108	0.0556277	0.0556913	0.0526446	0.0559089	1.73665	0.0544681	0.0561108	0.0561108	0.0556277	0.0556913	0.0526446	0.0559089	1.74955	0.0544681	0.0561108	0.0551487	0.0556277	0.0556913	0.0526446	0.0559089	1.71393	0.0558522	0.0558993	0.0558807	0.0557991	0.0558517	0.0557745	0.0558259	1.3594	0.0558527	0.0558989	0.0558989	0.0557989	0.0558518	0.0557748	0.0558259	1.50831	0.0558527	0.0558989	0.0558989	0.0557989	0.0558518	0.0557748	0.0558259	1.82098	0.0558527	0.0558989	0.0558989	0.0557989	0.0558518	0.0557748	0.0558259	1.28397	0.0558527	0.0558989	0.0558989	0.0557989	0.0558518	0.0557748	0.0558259	0.706918	0.0558527	0.0558989	0.0558989	0.0557989	0.0558518	0.0557748	0.0558259	0.157044	0.0558527	0.0558989	0.0558989	0.0557989	0.0558518	0.0557748	0.0558259	0.0556138	0.0558527	0.0558989	0.0558989	0.0557989	0.0558518	0.0557748	0.0558259	0.0557617	0.0558527	0.0558989	0.0558989	0.0557989	0.0558518	0.0557748	0.0558259	0.0558177	0.0558527	0.0558989	0.0558989	0.0557989	0.0558518	0.0557748	0.0558259	0.0558177	0.0558527	0.0558989	0.0558989	0.0557989	0.0558518	0.0557748	0.0558259	0.0558177	0.0558527	0.0558989	0.0558989	0.0557989	0.0558518	0.0557748	0.0558259	0.0558177	0.0558527	0.0558989	0.0558989	0.0557989	0.0558518	0.0557748	0.0558259	0.0558177	0.0558527	0.0558989	0.0558989	0.0557989	0.0558518	0.0557748	0.0558259	0.0558177	0.0558527	0.0558989	0.0558989	0.0557989	0.0558518	0.0557748	0.0558259	0.0558177	0.0558527	0.0558989	0.0558989	0.0557989	0.0558518	0.0557748	0.0558259	0.0558177	0.0558527	0.0558989	0.0558989	0.0557989	0.0558518	0.0557748	0.0558259	0.0558177	0.0558527	0.0558989	0.0558989	0.0557989	0.0558518	0.0557748	0.0558259	0.0558177	0.0558527	0.0558989	0.0558989	0.0557989	0.0558518	0.0557748	0.0558259	0.0558177	0.0558527	0.0558989	0.0558989	0.0557989	0.0558518	0.0557748	0.0558259	0.0558177	0.0558527	0.0558989	0.0558989	0.0557989	0.0558518	0.0557748	0.0558259	0.0558177	0.0558527	0.0558989	0.0558989	0.0557989	0.0558518	0.0557748	0.0558259	0.0558177	0.0558527	0.0558989	0.0558989	0.0557989	0.0558518	0.0557748	0.0558259	0.0558177	0.0558527	0.0558989	0.0558989	0.0557989	0.0558518	0.0557748	0.0558259	0.0558177	0.0558527	0.0558989	0.0558989	0.0557989	0.0558518	0.0557748	0.0558259	0.0558177	0	0	0	0	0	0	0	0	0.018469	0.018469	0.018469	0.018469	0.018469	0.018469	0.018469	0.018469	0.0184653	0.0184653	0.0184653	0.0184653	0.0184653	0.0184653	0.0184653	0.0184653	0.0184653	0.0184653	0.0184653	0.0184653	0.0184653	0.0184653	0.0184653	0.0184653	0.0184839	0.0184839	0.0184839	0.0184839	0.0184839	0.0184839	0.0184839	0.0184839	0.0184839	0.0184839	0.0184839	0.0184839	0.0184839	0.0184839	0.0184839	0.0184839	0.0184839	0.0184839	0.0184839	0.0184839	0.0184839	0.0184839	0.0184839	0.0184839	0.0184839	0.0184839	0.0184839	0.0184839	0.0184839	0.0184839	0.0184839	0.0184839	0.0184839	0.0184839	0.0184839	0.0184839	0.0184839	0.0184839	0.0184839	0.0184839	0.0184839	0.0184839	0.0184839	0.0184839	0.0184839	0.0184839	0.0184839	0.0184839	-0.190745	0.905089	1.07362	-0.857263	0.864008	-0.377158	0.622918	1.13069	-0.288277	0.408534	1.06007	-0.869792	0.744617	-0.388532	0.481474	1.21973	-0.425321	0.930292	1.06036	-0.869937	0.758937	-0.388578	0.481356	1.21974	-0.50973	0.102728	1.06035	-0.869939	0.763627	-0.388579	0.481356	1.21974	-0.534211	0.775204	1.06035	-0.869939	0.765453	-0.388579	0.481356	1.21974	-0.521349	0.106455	0.519691	-0.106856	0.149378	-0.28986	0.196172	0.191276	-0.529118	-0.305187	-0.269464	0.018268	0.0186294	0.00623662	0.018924	-0.315464	-0.529637	0.016936	-0.584285	0.0184889	0.0184893	0.445404	0.0184892	-0.477792	-0.44324	0.0184871	-0.0300458	0.0184892	0.0184892	0.0755712	0.0184892	-0.273386	0.0189257	0.0186152	0.0789038	0.019093	0.0179584	0.0191975	0.0187185	0.482847	0.0170899	0.0186153	0.0187321	0.0190931	0.0179574	0.0157849	0.0187189	0.0979729	0.0165123	0.0186153	0.0186154	0.0190931	0.0179574	0.0157678	0.0187189	0.118502	0.0165011	0.0186153	0.0186153	0.0190931	0.0179574	0.0157677	0.0187189	0.119216	0.0165009	0.0186153	0.0186153	0.0190931	0.0179574	0.0157677	0.0187189	0.126746	0.0165009	0.0186153	0.0219633	0.0190931	0.0179574	0.0157677	0.0187189	0.107765	0.0185765	0.0184927	0.0189124	0.0185882	0.0183826	0.0185923	0.0184933	-0.395069	0.0185782	0.0184926	0.0184931	0.0185875	0.0183831	0.018593	0.0184932	-0.209295	0.0185782	0.0184926	0.0184926	0.0185875	0.0183831	0.018593	0.0184932	0.186886	0.0185782	0.0184926	0.0184926	0.0185875	0.0183831	0.018593	0.0184932	-0.154155	0.0185782	0.0184926	0.0184926	0.0185875	0.0183831	0.018593	0.0184932	-0.860044	0.0185782	0.0184926	0.0184926	0.0185875	0.0183831	0.018593	0.0184932	-0.189956	0.0185782	0.0184926	0.0184926	0.0185875	0.0183831	0.018593	0.0184932	0.0173953	0.0185782	0.0184926	0.0184926	0.0185875	0.0183831	0.018593	0.0184932	0.0181759	0.0185782	0.0184926	0.0184926	0.0185875	0.0183831	0.018593	0.0184932	0.018502	0.0185782	0.0184926	0.0184926	0.0185875	0.0183831	0.018593	0.0184932	0.0185024	0.0185782	0.0184926	0.0184926	0.0185875	0.0183831	0.018593	0.0184932	0.0185024	0.0185782	0.0184926	0.0184926	0.0185875	0.0183831	0.018593	0.0184932	0.0185024	0.0185782	0.0184926	0.0184926	0.0185875	0.0183831	0.018593	0.0184932	0.0185024	0.0185782	0.0184926	0.0184926	0.0185875	0.0183831	0.018593	0.0184932	0.0185024	0.0185782	0.0184926	0.0184926	0.0185875	0.0183831	0.018593	0.0184932	0.0185024	0.0185782	0.0184926	0.0184926	0.0185875	0.0183831	0.018593	0.0184932	0.0185024	0.0185782	0.0184926	0.0184926	0.0185875	0.0183831	0.018593	0.0184932	0.0185024	0.0185782	0.0184926	0.0184926	0.0185875	0.0183831	0.018593	0.0184932	0.0185024	0.0185782	0.0184926	0.0184926	0.0185875	0.0183831	0.018593	0.0184932	0.0185024	0.0185782	0.0184926	0.0184926	0.0185875	0.0183831	0.018593	0.0184932	0.0185024	0.0185782	0.0184926	0.0184926	0.0185875	0.0183831	0.018593	0.0184932	0.0185024	0.0185782	0.0184926	0.0184926	0.0185875	0.0183831	0.018593	0.0184932	0.0185024	0.0185782	0.0184926	0.0184926	0.0185875	0.0183831	0.018593	0.0184932	0.0185024	0.0185782	0.0184926	0.0184926	0.0185875	0.0183831	0.018593	0.0184932	0.0185024	0.0185782	0.0184926	0.0184926	0.0185875	0.0183831	0.018593	0.0184932	0.0185024	0	0	0	0	0	0	0	0	0.00639578	0.00639578	0.00639578	0.00639578	0.00639578	0.00639578	0.00639578	0.00639578	0.00638837	0.00638837	0.00638837	0.00638837	0.00638837	0.00638837	0.00638837	0.00638837	0.00638835	0.00638835	0.00638835	0.00638835	0.00638835	0.00638835	0.00638835	0.00638835	0.00641062	0.00641062	0.00641062	0.00641062	0.00641062	0.00641062	0.00641062	0.00641062	0.00641063	0.00641063	0.00641063	0.00641063	0.00641063	0.00641063	0.00641063	0.00641063	0.00641063	0.00641063	0.00641063	0.00641063	0.00641063	0.00641063	0.00641063	0.00641063	0.00641063	0.00641063	0.00641063	0.00641063	0.00641063	0.00641063	0.00641063	0.00641063	0.00641063	0.00641063	0.00641063	0.00641063	0.00641063	0.00641063	0.00641063	0.00641063	0.00641063	0.00641063	0.00641063	0.00641063	0.00641063	0.00641063	0.00641063	0.00641063	0.051428	0.149263	0.0422568	0.51003	0.17453	0.172939	-0.266127	-0.0414873	0.0854139	-0.192451	0.0518243	0.519366	0.303315	0.179505	-0.339913	-0.0320408	0.176671	-0.000705063	0.051617	0.519468	0.293306	0.179541	-0.339896	-0.0320392	0.236297	-0.0689697	0.0516223	0.519469	0.289993	0.179542	-0.339896	-0.0320392	0.253589	0.0255251	0.0516222	0.519469	0.288704	0.179542	-0.339896	-0.0320392	0.257257	0.0183033	0.205561	0.0802643	0.0694817	0.116638	-0.123977	0.595078	0.266807	0.250813	0.352034	0.00650882	0.00648514	-0.0619854	0.00607172	0.514394	0.275304	0.00732208	0.373574	0.00640512	0.00640508	-0.315338	0.00640483	0.264023	0.25536	0.00640602	-0.0363489	0.00640499	0.00640499	-0.0424898	0.00640499	0.111865	-0.0169285	0.00636826	-0.0609869	0.00621152	0.00653658	0.00639534	0.00648477	0.400988	0.00678973	0.00636837	0.0061866	0.00621153	0.00653675	0.00741994	0.00648475	0.578481	0.00702507	0.00636837	0.00636813	0.00621153	0.00653675	0.00742741	0.00648475	0.609562	0.00703091	0.00636837	0.00636837	0.00621153	0.00653675	0.00742744	0.00648475	0.61625	0.007031	0.00636837	0.00636837	0.00621153	0.00653675	0.00742744	0.00648475	0.61014	0.007031	0.00636837	0.0060653	0.00621153	0.00653675	0.00742744	0.00648475	0.629833	0.00638085	0.00640605	0.00630561	0.00636379	0.00642038	0.0063668	0.00641343	0.338274	0.00637992	0.00640599	0.00640585	0.00636394	0.00642027	0.00636622	0.00641342	0.21504	0.00637991	0.00640599	0.00640599	0.00636394	0.00642027	0.00636622	0.00641342	0.602293	0.00637991	0.00640599	0.00640599	0.00636394	0.00642027	0.00636622	0.00641342	0.816593	0.00637991	0.00640599	0.00640599	0.00636394	0.00642027	0.00636622	0.00641342	0.516806	0.00637991	0.00640599	0.00640599	0.00636394	0.00642027	0.00636622	0.00641342	0.114655	0.00637991	0.00640599	0.00640599	0.00636394	0.00642027	0.00636622	0.00641342	0.00702297	0.00637991	0.00640599	0.00640599	0.00636394	0.00642027	0.00636622	0.00641342	0.00653981	0.00637991	0.00640599	0.00640599	0.00636394	0.00642027	0.00636622	0.00641342	0.00642689	0.00637991	0.00640599	0.00640599	0.00636394	0.00642027	0.00636622	0.00641342	0.00642677	0.00637991	0.00640599	0.00640599	0.00636394	0.00642027	0.00636622	0.00641342	0.00642677	0.00637991	0.00640599	0.00640599	0.00636394	0.00642027	0.00636622	0.00641342	0.00642677	0.00637991	0.00640599	0.00640599	0.00636394	0.00642027	0.00636622	0.00641342	0.00642677	0.00637991	0.00640599	0.00640599	0.00636394	0.00642027	0.00636622	0.00641342	0.00642677	0.00637991	0.00640599	0.00640599	0.00636394	0.00642027	0.00636622	0.00641342	0.00642677	0.00637991	0.00640599	0.00640599	0.00636394	0.00642027	0.00636622	0.00641342	0.00642677	0.00637991	0.00640599	0.00640599	0.00636394	0.00642027	0.00636622	0.00641342	0.00642677	0.00637991	0.00640599	0.00640599	0.00636394	0.00642027	0.00636622	0.00641342	0.00642677	0.00637991	0.00640599	0.00640599	0.00636394	0.00642027	0.00636622	0.00641342	0.00642677	0.00637991	0.00640599	0.00640599	0.00636394	0.00642027	0.00636622	0.00641342	0.00642677	0.00637991	0.00640599	0.00640599	0.00636394	0.00642027	0.00636622	0.00641342	0.00642677	0.00637991	0.00640599	0.00640599	0.00636394	0.00642027	0.00636622	0.00641342	0.00642677	0.00637991	0.00640599	0.00640599	0.00636394	0.00642027	0.00636622	0.00641342	0.00642677	0.00637991	0.00640599	0.00640599	0.00636394	0.00642027	0.00636622	0.00641342	0.00642677	0.00637991	0.00640599	0.00640599	0.00636394	0.00642027	0.00636622	0.00641342	0.00642677	0	0	0	0	0	0	0	0	-0.0543596	-0.0543596	-0.0543596	-0.0543596	-0.0543596	-0.0543596	-0.0543596	-0.0543596	-0.0543692	-0.0543692	-0.0543692	-0.0543692	-0.0543692	-0.0543692	-0.0543692	-0.0543692	-0.0543692	-0.0543692	-0.0543692	-0.0543692	-0.0543692	-0.0543692	-0.0543692	-0.0543692	-0.054444	-0.054444	-0.054444	-0.054444	-0.054444	-0.054444	-0.054444	-0.054444	-0.054444	-0.054444	-0.054444	-0.054444	-0.054444	-0.054444	-0.054444	-0.054444	-0.054444	-0.054444	-0.054444	-0.054444	-0.054444	-0.054444	-0.054444	-0.054444	-0.054444	-0.054444	-0.054444	-0.054444	-0.054444	-0.054444	-0.054444	-0.054444	-0.054444	-0.054444	-0.054444	-0.054444	-0.054444	-0.054444	-0.054444	-0.054444	-0.054444	-0.054444	-0.054444	-0.054444	-0.054444	-0.054444	-0.054444	-0.054444	-1.03122	-0.692447	-0.913898	-0.941366	-0.623093	-1.05403	-0.235751	-0.501975	-1.50621	-0.593616	-0.910188	-0.930098	-0.410432	-1.06763	-0.137098	-0.544511	-1.46772	-0.840273	-0.910272	-0.930057	-0.413501	-1.06756	-0.137203	-0.544513	-1.44367	-0.825637	-0.91027	-0.930057	-0.414837	-1.06756	-0.137203	-0.544513	-1.4367	-0.897687	-0.91027	-0.930057	-0.415358	-1.06756	-0.137203	-0.544513	-1.39205	-0.927031	-1.21589	-0.162709	-0.108384	-1.04054	-0.0936217	-1.419	-1.35877	-0.488085	-1.5157	-0.0544764	-0.0544648	-0.790272	-0.0547474	-1.17984	-1.27176	-0.054934	-1.30708	-0.0544439	-0.0544439	-0.172742	-0.0544444	-1.03719	-0.834994	-0.0544438	-0.758986	-0.0544439	-0.0544439	-0.0605366	-0.0544439	-0.959884	-0.0702144	-0.0543087	-0.124471	-0.0540294	-0.0545524	-0.0522093	-0.0546281	-1.12902	-0.0532172	-0.0543086	-0.0542887	-0.05403	-0.0545522	-0.0516087	-0.0546283	-1.38298	-0.0528476	-0.0543086	-0.0543086	-0.05403	-0.0545522	-0.051602	-0.0546283	-1.39894	-0.0528481	-0.0543086	-0.0543086	-0.05403	-0.0545522	-0.051602	-0.0546283	-1.40084	-0.0528481	-0.0543086	-0.0543086	-0.05403	-0.0545522	-0.051602	-0.0546283	-1.40279	-0.0528481	-0.0543086	-0.049584	-0.05403	-0.0545522	-0.051602	-0.0546283	-1.39889	-0.0543698	-0.0544236	-0.0544014	-0.0543831	-0.0544723	-0.0544079	-0.0544751	-1.10191	-0.0543705	-0.0544235	-0.0544235	-0.0543831	-0.0544724	-0.0544105	-0.054475	-1.09159	-0.0543704	-0.0544235	-0.0544235	-0.0543831	-0.0544724	-0.0544105	-0.054475	-1.42729	-0.0543704	-0.0544235	-0.0544235	-0.0543831	-0.0544724	-0.0544105	-0.054475	-1.32475	-0.0543704	-0.0544235	-0.0544235	-0.0543831	-0.0544724	-0.0544105	-0.054475	-0.933886	-0.0543704	-0.0544235	-0.0544235	-0.0543831	-0.0544724	-0.0544105	-0.054475	-0.209781	-0.0543704	-0.0544235	-0.0544235	-0.0543831	-0.0544724	-0.0544105	-0.054475	-0.0544489	-0.0543704	-0.0544235	-0.0544235	-0.0543831	-0.0544724	-0.0544105	-0.054475	-0.0545561	-0.0543704	-0.0544235	-0.0544235	-0.0543831	-0.0544724	-0.0544105	-0.054475	-0.054501	-0.0543704	-0.0544235	-0.0544235	-0.0543831	-0.0544724	-0.0544105	-0.054475	-0.0545011	-0.0543704	-0.0544235	-0.0544235	-0.0543831	-0.0544724	-0.0544105	-0.054475	-0.0545011	-0.0543704	-0.0544235	-0.0544235	-0.0543831	-0.0544724	-0.0544105	-0.054475	-0.0545011	-0.0543704	-0.0544235	-0.0544235	-0.0543831	-0.0544724	-0.0544105	-0.054475	-0.0545011	-0.0543704	-0.0544235	-0.0544235	-0.0543831	-0.0544724	-0.0544105	-0.054475	-0.0545011	-0.0543704	-0.0544235	-0.0544235	-0.0543831	-0.0544724	-0.0544105	-0.054475	-0.0545011	-0.0543704	-0.0544235	-0.0544235	-0.0543831	-0.0544724	-0.0544105	-0.054475	-0.0545011	-0.0543704	-0.0544235	-0.0544235	-0.0543831	-0.0544724	-0.0544105	-0.054475	-0.0545011	-0.0543704	-0.0544235	-0.0544235	-0.0543831	-0.0544724	-0.0544105	-0.054475	-0.0545011	-0.0543704	-0.0544235	-0.0544235	-0.0543831	-0.0544724	-0.0544105	-0.054475	-0.0545011	-0.0543704	-0.0544235	-0.0544235	-0.0543831	-0.0544724	-0.0544105	-0.054475	-0.0545011	-0.0543704	-0.0544235	-0.0544235	-0.0543831	-0.0544724	-0.0544105	-0.054475	-0.0545011	-0.0543704	-0.0544235	-0.0544235	-0.0543831	-0.0544724	-0.0544105	-0.054475	-0.0545011	-0.0543704	-0.0544235	-0.0544235	-0.0543831	-0.0544724	-0.0544105	-0.054475	-0.0545011	-0.0543704	-0.0544235	-0.0544235	-0.0543831	-0.0544724	-0.0544105	-0.054475	-0.0545011	-0.0543704	-0.0544235	-0.0544235	-0.0543831	-0.0544724	-0.0544105	-0.054475	-0.0545011	0	0	0	0	0	0	0	0	-0.00248833	-0.00248833	-0.00248833	-0.00248833	-0.00248833	-0.00248833	-0.00248833	-0.00248833	-0.00249818	-0.00249818	-0.00249818	-0.00249818	-0.00249818	-0.00249818	-0.00249818	-0.00249818	-0.0024982	-0.0024982	-0.0024982	-0.0024982	-0.0024982	-0.0024982	-0.0024982	-0.0024982	-0.0025094	-0.0025094	-0.0025094	-0.0025094	-0.0025094	-0.0025094	-0.0025094	-0.0025094	-0.00250942	-0.00250942	-0.00250942	-0.00250942	-0.00250942	-0.00250942	-0.00250942	-0.00250942	-0.00250942	-0.00250942	-0.00250942	-0.00250942	-0.00250942	-0.00250942	-0.00250942	-0.00250942	-0.00250942	-0.00250942	-0.00250942	-0.00250942	-0.00250942	-0.00250942	-0.00250942	-0.00250942	-0.00250942	-0.00250942	-0.00250942	-0.00250942	-0.00250942	-0.00250942	-0.00250942	-0.00250942	-0.00250942	-0.00250942	-0.00250942	-0.00250942	-0.00250942	-0.00250942	-0.00250942	-0.00250942	-0.632293	0.395199	0.345502	-0.783609	0.420933	-0.416264	0.450976	0.809001	-0.770648	-0.126906	0.335377	-0.78083	0.52142	-0.427107	0.35442	0.872343	-0.873024	0.244129	0.335593	-0.780936	0.533046	-0.427082	0.354292	0.872346	-0.93514	-0.389941	0.335588	-0.780938	0.536501	-0.427081	0.354291	0.872346	-0.953152	0.118887	0.335588	-0.780938	0.537845	-0.427081	0.354291	0.872346	-0.927778	-0.384698	-0.116502	-0.107937	0.100283	-0.384167	0.13489	-0.0363958	-0.910465	-0.313564	-0.749628	-0.00263236	-0.00235935	-0.152088	-0.00224185	-0.384673	-0.861127	-0.00341862	-0.857622	-0.0025053	-0.00250506	0.307758	-0.0025054	-0.492441	-0.587936	-0.00250604	-0.429336	-0.00250519	-0.00250519	0.045299	-0.00250519	-0.365781	-0.0311238	-0.00227903	-0.0335803	-0.00197686	-0.00292912	-0.00119362	-0.00242075	0.224272	-0.00282888	-0.00227883	-0.00221906	-0.00197699	-0.00292971	-0.0031976	-0.00242057	-0.0920431	-0.00306652	-0.00227883	-0.00227888	-0.00197699	-0.00292971	-0.0032058	-0.00242057	-0.0775994	-0.00307342	-0.00227883	-0.00227883	-0.00197699	-0.00292971	-0.00320588	-0.00242057	-0.0772844	-0.00307355	-0.00227883	-0.00227883	-0.00197699	-0.00292971	-0.00320588	-0.00242057	-0.071716	-0.00307355	-0.00227883	0.00242374	-0.00197699	-0.00292971	-0.00320588	-0.00242057	-0.0858831	-0.00240992	-0.00247711	-0.00221958	-0.00243028	-0.00258879	-0.00244833	-0.00252573	-0.436121	-0.00240938	-0.00247727	-0.00247697	-0.00243079	-0.00258855	-0.00244949	-0.0025258	-0.302554	-0.00240937	-0.00247727	-0.00247727	-0.00243079	-0.00258855	-0.0024495	-0.0025258	-0.0285333	-0.00240937	-0.00247727	-0.00247727	-0.00243079	-0.00258855	-0.0024495	-0.0025258	-0.278741	-0.00240937	-0.00247727	-0.00247727	-0.00243079	-0.00258855	-0.0024495	-0.0025258	-0.773785	-0.00240937	-0.00247727	-0.00247727	-0.00243079	-0.00258855	-0.0024495	-0.0025258	-0.172592	-0.00240937	-0.00247727	-0.00247727	-0.00243079	-0.00258855	-0.0024495	-0.0025258	-0.0031132	-0.00240937	-0.00247727	-0.00247727	-0.00243079	-0.00258855	-0.0024495	-0.0025258	-0.002765	-0.00240937	-0.00247727	-0.00247727	-0.00243079	-0.00258855	-0.0024495	-0.0025258	-0.00253346	-0.00240937	-0.00247727	-0.00247727	-0.00243079	-0.00258855	-0.0024495	-0.0025258	-0.0025333	-0.00240937	-0.00247727	-0.00247727	-0.00243079	-0.00258855	-0.0024495	-0.0025258	-0.0025333	-0.00240937	-0.00247727	-0.00247727	-0.00243079	-0.00258855	-0.0024495	-0.0025258	-0.0025333	-0.00240937	-0.00247727	-0.00247727	-0.00243079	-0.00258855	-0.0024495	-0.0025258	-0.0025333	-0.00240937	-0.00247727	-0.00247727	-0.00243079	-0.00258855	-0.0024495	-0.0025258	-0.0025333	-0.00240937	-0.00247727	-0.00247727	-0.00243079	-0.00258855	-0.0024495	-0.0025258	-0.0025333	-0.00240937	-0.00247727	-0.00247727	-0.00243079	-0.00258855	-0.0024495	-0.0025258	-0.0025333	-0.00240937	-0.00247727	-0.00247727	-0.00243079	-0.00258855	-0.0024495	-0.0025258	-0.0025333	-0.00240937	-0.00247727	-0.00247727	-0.00243079	-0.00258855	-0.0024495	-0.0025258	-0.0025333	-0.00240937	-0.00247727	-0.00247727	-0.00243079	-0.00258855	-0.0024495	-0.0025258	-0.0025333	-0.00240937	-0.00247727	-0.00247727	-0.00243079	-0.00258855	-0.0024495	-0.0025258	-0.0025333	-0.00240937	-0.00247727	-0.00247727	-0.00243079	-0.00258855	-0.0024495	-0.0025258	-0.0025333	-0.00240937	-0.00247727	-0.00247727	-0.00243079	-0.00258855	-0.0024495	-0.0025258	-0.0025333	-0.00240937	-0.00247727	-0.00247727	-0.00243079	-0.00258855	-0.0024495	-0.0025258	-0.0025333	-0.00240937	-0.00247727	-0.00247727	-0.00243079	-0.00258855	-0.0024495	-0.0025258	-0.0025333	-0.00240937	-0.00247727	-0.00247727	-0.00243079	-0.00258855	-0.0024495	-0.0025258	-0.0025333	0	0	0	0	0	0	0	0	0.00220843	0.00220843	0.00220843	0.00220843	0.00220843	0.00220843	0.00220843	0.00220843	0.00220289	0.00220289	0.00220289	0.00220289	0.00220289	0.00220289	0.00220289	0.00220289	0.00220289	0.00220289	0.00220289	0.00220289	0.00220289	0.00220289	0.00220289	0.00220289	0.00225966	0.00225966	0.00225966	0.00225966	0.00225966	0.00225966	0.00225966	0.00225966	0.00225968	0.00225968	0.00225968	0.00225968	0.00225968	0.00225968	0.00225968	0.00225968	0.00225968	0.00225968	0.00225968	0.00225968	0.00225968	0.00225968	0.00225968	0.00225968	0.00225968	0.00225968	0.00225968	0.00225968	0.00225968	0.00225968	0.00225968	0.00225968	0.00225968	0.00225968	0.00225968	0.00225968	0.00225968	0.00225968	0.00225968	0.00225968	0.00225968	0.00225968	0.00225968	0.00225968	0.00225968	0.00225968	0.00225968	0.00225968	0.498439	1.31577	1.6931	-0.65871	1.17303	-1.62991	-0.786842	-0.169473	-0.27758	1.02087	1.72046	-0.689848	0.795254	-1.63927	-0.95172	-0.148199	-0.0156977	1.58116	1.71988	-0.689563	0.762874	-1.6394	-0.951782	-0.148196	0.151166	0.761977	1.7199	-0.68956	0.753583	-1.6394	-0.951782	-0.148196	0.199543	1.43742	1.7199	-0.68956	0.749969	-1.6394	-0.951782	-0.148196	0.235592	0.764	1.2445	-0.0798841	0.147729	-1.48078	-0.377694	-0.439648	0.195205	-0.186251	0.507558	0.00204435	0.00230499	-1.2047	0.00120725	-0.731027	0.124534	0.000887085	0.00860433	0.00224472	0.00224505	-0.871491	0.00224476	-1.38483	-0.0834701	0.00224234	0.531299	0.00224507	0.00224507	-0.148758	0.00224507	-1.31355	0.0750519	0.00174036	0.155534	0.00274523	0.0020793	0.00354283	0.00278835	-0.320065	0.000696393	0.00174023	0.00150184	0.00274451	0.00207859	0.00172408	0.00278924	-0.573801	0.000616534	0.00174023	0.00174015	0.0027445	0.00207859	0.0017198	0.00278924	-0.492845	0.000614142	0.00174023	0.00174023	0.0027445	0.00207859	0.00171974	0.00278924	-0.474671	0.000614097	0.00174023	0.00174023	0.0027445	0.00207859	0.00171974	0.00278924	-0.491725	0.000614097	0.00174023	0.00174327	0.0027445	0.00207859	0.00171974	0.00278924	-0.437028	0.0022445	0.00213989	0.00261842	0.00235448	0.00215059	0.00243975	0.00234739	-1.20775	0.00224569	0.00214013	0.00214061	0.00235396	0.00215096	0.00244289	0.00234706	-1.36778	0.0022457	0.00214013	0.00214013	0.00235396	0.00215096	0.00244288	0.00234706	-0.513789	0.0022457	0.00214013	0.00214013	0.00235396	0.00215096	0.00244288	0.00234706	0.0857296	0.0022457	0.00214013	0.00214013	0.00235396	0.00215096	0.00244288	0.00234706	-0.697293	0.0022457	0.00214013	0.00214013	0.00235396	0.00215096	0.00244288	0.00234706	-0.150564	0.0022457	0.00214013	0.00214013	0.00235396	0.00215096	0.00244288	0.00234706	0.0018446	0.0022457	0.00214013	0.00214013	0.00235396	0.00215096	0.00244288	0.00234706	0.0022653	0.0022457	0.00214013	0.00214013	0.00235396	0.00215096	0.00244288	0.00234706	0.00242246	0.0022457	0.00214013	0.00214013	0.00235396	0.00215096	0.00244288	0.00234706	0.002423	0.0022457	0.00214013	0.00214013	0.00235396	0.00215096	0.00244288	0.00234706	0.002423	0.0022457	0.00214013	0.00214013	0.00235396	0.00215096	0.00244288	0.00234706	0.002423	0.0022457	0.00214013	0.00214013	0.00235396	0.00215096	0.00244288	0.00234706	0.002423	0.0022457	0.00214013	0.00214013	0.00235396	0.00215096	0.00244288	0.00234706	0.002423	0.0022457	0.00214013	0.00214013	0.00235396	0.00215096	0.00244288	0.00234706	0.002423	0.0022457	0.00214013	0.00214013	0.00235396	0.00215096	0.00244288	0.00234706	0.002423	0.0022457	0.00214013	0.00214013	0.00235396	0.00215096	0.00244288	0.00234706	0.002423	0.0022457	0.00214013	0.00214013	0.00235396	0.00215096	0.00244288	0.00234706	0.002423	0.0022457	0.00214013	0.00214013	0.00235396	0.00215096	0.00244288	0.00234706	0.002423	0.0022457	0.00214013	0.00214013	0.00235396	0.00215096	0.00244288	0.00234706	0.002423	0.0022457	0.00214013	0.00214013	0.00235396	0.00215096	0.00244288	0.00234706	0.002423	0.0022457	0.00214013	0.00214013	0.00235396	0.00215096	0.00244288	0.00234706	0.002423	0.0022457	0.00214013	0.00214013	0.00235396	0.00215096	0.00244288	0.00234706	0.002423	0.0022457	0.00214013	0.00214013	0.00235396	0.00215096	0.00244288	0.00234706	0.002423	0.0022457	0.00214013	0.00214013	0.00235396	0.00215096	0.00244288	0.00234706	0.002423	0	0	0	0	0	0	0	0	-0.00133378	-0.00133378	-0.00133378	-0.00133378	-0.00133378	-0.00133378	-0.00133378	-0.00133378	-0.00133936	-0.00133936	-0.00133936	-0.00133936	-0.00133936	-0.00133936	-0.00133936	-0.00133936	-0.00133937	-0.00133937	-0.00133937	-0.00133937	-0.00133937	-0.00133937	-0.00133937	-0.00133937	-0.00138531	-0.00138531	-0.00138531	-0.00138531	-0.00138531	-0.00138531	-0.00138531	-0.00138531	-0.00138535	-0.00138535	-0.00138535	-0.00138535	-0.00138535	-0.00138535	-0.00138535	-0.00138535	-0.00138535	-0.00138535	-0.00138535	-0.00138535	-0.00138535	-0.00138535	-0.00138535	-0.00138535	-0.00138535	-0.00138535	-0.00138535	-0.00138535	-0.00138535	-0.00138535	-0.00138535	-0.00138535	-0.00138535	-0.00138535	-0.00138535	-0.00138535	-0.00138535	-0.00138535	-0.00138535	-0.00138535	-0.00138535	-0.00138535	-0.00138535	-0.00138535	-0.00138535	-0.00138535	-0.00138535	-0.00138535	-0.867553	-0.654617	-1.01482	0.0367596	-0.516938	0.990403	0.89891	0.772862	-0.361987	-0.941227	-1.04149	0.0656413	-0.109497	0.990969	0.927649	0.810194	-0.621778	-1.02206	-1.04093	0.0653639	-0.0778609	0.991098	0.927601	0.810193	-0.784394	-0.913898	-1.04094	0.0653602	-0.0688075	0.991101	0.927601	0.810193	-0.831541	-1.00289	-1.04094	0.0653602	-0.0652859	0.991102	0.927601	0.810193	-0.838616	-0.885641	-0.987763	-0.000184949	-0.0135648	0.884473	0.367012	0.49419	-0.791093	-0.0309422	-0.878892	-0.00128883	-0.00127913	0.803318	-0.000447116	0.416038	-0.695303	-0.000787314	-0.574566	-0.001372	-0.00137207	0.835358	-0.00137219	0.764798	-0.325435	-0.00137049	-0.758075	-0.00137222	-0.00137222	0.140315	-0.00137222	0.767313	-0.0871518	-0.000811471	-0.163362	-0.00139581	-0.00154497	-0.00135456	-0.00170152	0.552521	-0.000335048	-0.00081118	-0.000629809	-0.00139535	-0.00154484	-0.00126684	-0.00170207	0.548614	-0.000401075	-0.00081118	-0.000811221	-0.00139534	-0.00154484	-0.00126806	-0.00170207	0.506314	-0.000403096	-0.00081118	-0.00081118	-0.00139534	-0.00154484	-0.00126807	-0.00170207	0.494375	-0.000403137	-0.00081118	-0.00081118	-0.00139534	-0.00154484	-0.00126807	-0.00170207	0.51036	-0.000403137	-0.00081118	0.00281724	-0.00139534	-0.00154484	-0.00126807	-0.00170207	0.462099	-0.00130307	-0.00126808	-0.00146146	-0.00140931	-0.00136127	-0.00148879	-0.00146531	0.69415	-0.00130381	-0.00126841	-0.00126858	-0.00140928	-0.00136139	-0.00149228	-0.00146512	0.89042	-0.00130381	-0.00126841	-0.00126841	-0.00140928	-0.00136139	-0.00149228	-0.00146512	0.5601	-0.00130381	-0.00126841	-0.00126841	-0.00140928	-0.00136139	-0.00149228	-0.00146512	-0.045955	-0.00130381	-0.00126841	-0.00126841	-0.00140928	-0.00136139	-0.00149228	-0.00146512	0.0763763	-0.00130381	-0.00126841	-0.00126841	-0.00140928	-0.00136139	-0.00149228	-0.00146512	0.0130256	-0.00130381	-0.00126841	-0.00126841	-0.00140928	-0.00136139	-0.00149228	-0.00146512	-0.00137457	-0.00130381	-0.00126841	-0.00126841	-0.00140928	-0.00136139	-0.00149228	-0.00146512	-0.00155684	-0.00130381	-0.00126841	-0.00126841	-0.00140928	-0.00136139	-0.00149228	-0.00146512	-0.00152566	-0.00130381	-0.00126841	-0.00126841	-0.00140928	-0.00136139	-0.00149228	-0.00146512	-0.00152598	-0.00130381	-0.00126841	-0.00126841	-0.00140928	-0.00136139	-0.00149228	-0.00146512	-0.00152598	-0.00130381	-0.00126841	-0.00126841	-0.00140928	-0.00136139	-0.00149228	-0.00146512	-0.00152598	-0.00130381	-0.00126841	-0.00126841	-0.00140928	-0.00136139	-0.00149228	-0.00146512	-0.00152598	-0.00130381	-0.00126841	-0.00126841	-0.00140928	-0.00136139	-0.00149228	-0.00146512	-0.00152598	-0.00130381	-0.00126841	-0.00126841	-0.00140928	-0.00136139	-0.00149228	-0.00146512	-0.00152598	-0.00130381	-0.00126841	-0.00126841	-0.00140928	-0.00136139	-0.00149228	-0.00146512	-0.00152598	-0.00130381	-0.00126841	-0.00126841	-0.00140928	-0.00136139	-0.00149228	-0.00146512	-0.00152598	-0.00130381	-0.00126841	-0.00126841	-0.00140928	-0.00136139	-0.00149228	-0.00146512	-0.00152598	-0.00130381	-0.00126841	-0.00126841	-0.00140928	-0.00136139	-0.00149228	-0.00146512	-0.00152598	-0.00130381	-0.00126841	-0.00126841	-0.00140928	-0.00136139	-0.00149228	-0.00146512	-0.00152598	-0.00130381	-0.00126841	-0.00126841	-0.00140928	-0.00136139	-0.00149228	-0.00146512	-0.00152598	-0.00130381	-0.00126841	-0.00126841	-0.00140928	-0.00136139	-0.00149228	-0.00146512	-0.00152598	-0.00130381	-0.00126841	-0.00126841	-0.00140928	-0.00136139	-0.00149228	-0.00146512	-0.00152598	-0.00130381	-0.00126841	-0.00126841	-0.00140928	-0.00136139	-0.00149228	-0.00146512	-0.00152598	-0.00130381	-0.00126841	-0.00126841	-0.00140928	-0.00136139	-0.00149228	-0.00146512	-0.00152598	0	0	0	0	0	0	0	0	-0.0461279	-0.0461279	-0.0461279	-0.0461279	-0.0461279	-0.0461279	-0.0461279	-0.0461279	-0.0461379	-0.0461379	-0.0461379	-0.0461379	-0.0461379	-0.0461379	-0.0461379	-0.0461379	-0.0461379	-0.0461379	-0.0461379	-0.0461379	-0.0461379	-0.0461379	-0.0461379	-0.0461379	-0.0461948	-0.0461948	-0.0461948	-0.0461948	-0.0461948	-0.0461948	-0.0461948	-0.0461948	-0.0461948	-0.0461948	-0.0461948	-0.0461948	-0.0461948	-0.0461948	-0.0461948	-0.0461948	-0.0461948	-0.0461948	-0.0461948	-0.0461948	-0.0461948	-0.0461948	-0.0461948	-0.0461948	-0.0461948	-0.0461948	-0.0461948	-0.0461948	-0.0461948	-0.0461948	-0.0461948	-0.0461948	-0.0461948	-0.0461948	-0.0461948	-0.0461948	-0.0461948	-0.0461948	-0.0461948	-0.0461948	-0.0461948	-0.0461948	-0.0461948	-0.0461948	-0.0461948	-0.0461948	-0.0461948	-0.0461948	-0.769811	-0.777566	-1.06156	-0.274001	-0.694903	-0.622977	-0.460756	-0.731346	-1.08926	-0.706937	-1.05126	-0.256371	-0.42172	-0.627585	-0.370881	-0.786579	-0.986364	-0.978892	-1.05148	-0.256259	-0.431779	-0.627496	-0.370924	-0.786581	-0.921321	-0.746703	-1.05148	-0.256258	-0.435393	-0.627494	-0.370924	-0.786581	-0.902453	-0.966549	-1.05148	-0.256258	-0.4368	-0.627494	-0.370924	-0.786581	-0.869324	-0.790153	-1.066	-0.0632761	-0.101388	-0.665768	-0.175296	-0.916582	-0.834894	-0.190991	-1.00334	-0.046111	-0.0462194	-0.633994	-0.0466852	-0.612075	-0.758761	-0.0457128	-0.724554	-0.0461982	-0.0461984	-0.380787	-0.0461989	-0.547217	-0.433522	-0.0461971	-0.63514	-0.0461984	-0.0461984	-0.0848	-0.0461984	-0.61203	-0.0715986	-0.0461267	-0.154071	-0.046132	-0.0460752	-0.0446314	-0.0463892	-0.854185	-0.0446056	-0.0461267	-0.0462184	-0.0461325	-0.0460747	-0.042691	-0.0463896	-0.865545	-0.0440392	-0.0461267	-0.0461267	-0.0461325	-0.0460747	-0.0426774	-0.0463896	-0.872281	-0.0440339	-0.0461267	-0.0461267	-0.0461325	-0.0460747	-0.0426773	-0.0463896	-0.871494	-0.0440337	-0.0461267	-0.0461267	-0.0461325	-0.0460747	-0.0426773	-0.0463896	-0.87744	-0.0440337	-0.0461267	-0.0433767	-0.0461325	-0.0460747	-0.0426773	-0.0463896	-0.861659	-0.0461736	-0.0461796	-0.0463362	-0.0461983	-0.0461823	-0.0462205	-0.0462237	-0.59362	-0.046175	-0.0461795	-0.0461797	-0.046198	-0.0461825	-0.0462231	-0.0462236	-0.687871	-0.046175	-0.0461795	-0.0461795	-0.046198	-0.0461825	-0.0462231	-0.0462236	-0.916748	-0.046175	-0.0461795	-0.0461795	-0.046198	-0.0461825	-0.0462231	-0.0462236	-0.659561	-0.046175	-0.0461795	-0.0461795	-0.046198	-0.0461825	-0.0462231	-0.0462236	-0.26307	-0.046175	-0.0461795	-0.0461795	-0.046198	-0.0461825	-0.0462231	-0.0462236	-0.060805	-0.046175	-0.0461795	-0.0461795	-0.046198	-0.0461825	-0.0462231	-0.0462236	-0.0456099	-0.046175	-0.0461795	-0.0461795	-0.046198	-0.0461825	-0.0462231	-0.0462236	-0.046142	-0.046175	-0.0461795	-0.0461795	-0.046198	-0.0461825	-0.0462231	-0.0462236	-0.046243	-0.046175	-0.0461795	-0.0461795	-0.046198	-0.0461825	-0.0462231	-0.0462236	-0.0462432	-0.046175	-0.0461795	-0.0461795	-0.046198	-0.0461825	-0.0462231	-0.0462236	-0.0462432	-0.046175	-0.0461795	-0.0461795	-0.046198	-0.0461825	-0.0462231	-0.0462236	-0.0462432	-0.046175	-0.0461795	-0.0461795	-0.046198	-0.0461825	-0.0462231	-0.0462236	-0.0462432	-0.046175	-0.0461795	-0.0461795	-0.046198	-0.0461825	-0.0462231	-0.0462236	-0.0462432	-0.046175	-0.0461795	-0.0461795	-0.046198	-0.0461825	-0.0462231	-0.0462236	-0.0462432	-0.046175	-0.0461795	-0.0461795	-0.046198	-0.0461825	-0.0462231	-0.0462236	-0.0462432	-0.046175	-0.0461795	-0.0461795	-0.046198	-0.0461825	-0.0462231	-0.0462236	-0.0462432	-0.046175	-0.0461795	-0.0461795	-0.046198	-0.0461825	-0.0462231	-0.0462236	-0.0462432	-0.046175	-0.0461795	-0.0461795	-0.046198	-0.0461825	-0.0462231	-0.0462236	-0.0462432	-0.046175	-0.0461795	-0.0461795	-0.046198	-0.0461825	-0.0462231	-0.0462236	-0.0462432	-0.046175	-0.0461795	-0.0461795	-0.046198	-0.0461825	-0.0462231	-0.0462236	-0.0462432	-0.046175	-0.0461795	-0.0461795	-0.046198	-0.0461825	-0.0462231	-0.0462236	-0.0462432	-0.046175	-0.0461795	-0.0461795	-0.046198	-0.0461825	-0.0462231	-0.0462236	-0.0462432	-0.046175	-0.0461795	-0.0461795	-0.046198	-0.0461825	-0.0462231	-0.0462236	-0.0462432	-0.046175	-0.0461795	-0.0461795	-0.046198	-0.0461825	-0.0462231	-0.0462236	-0.0462432	0	0	0	0	0	0	0	0	0.00708077	0.00708077	0.00708077	0.00708077	0.00708077	0.00708077	0.00708077	0.00708077	0.00710122	0.00710122	0.00710122	0.00710122	0.00710122	0.00710122	0.00710122	0.00710122	0.00710125	0.00710125	0.00710125	0.00710125	0.00710125	0.00710125	0.00710125	0.00710125	0.00709442	0.00709442	0.00709442	0.00709442	0.00709442	0.00709442	0.00709442	0.00709442	0.00709442	0.00709442	0.00709442	0.00709442	0.00709442	0.00709442	0.00709442	0.00709442	0.00709442	0.00709442	0.00709442	0.00709442	0.00709442	0.00709442	0.00709442	0.00709442	0.00709442	0.00709442	0.00709442	0.00709442	0.00709442	0.00709442	0.00709442	0.00709442	0.00709442	0.00709442	0.00709442	0.00709442	0.00709442	0.00709442	0.00709442	0.00709442	0.00709442	0.00709442	0.00709442	0.00709442	0.00709442	0.00709442	0.00709442	0.00709442	0.493378	0.142193	0.550408	-0.770805	0.0252976	-0.265299	0.419975	0.0936726	0.452446	0.887708	0.535771	-0.802757	-0.436861	-0.274723	0.52736	0.081788	0.312935	0.611694	0.536093	-0.802915	-0.422853	-0.274861	0.527371	0.0817857	0.220402	0.694454	0.536085	-0.802917	-0.417717	-0.274864	0.527371	0.0817857	0.193562	0.567089	0.536085	-0.802917	-0.415716	-0.274864	0.527371	0.0817857	0.172087	0.539829	0.290828	-0.113544	-0.0987001	-0.120149	0.200914	-0.86889	0.12683	-0.352975	0.0361794	0.00686646	0.00692088	0.196866	0.00767543	-0.780094	0.051529	0.00514199	-0.177041	0.0071025	0.00710262	0.51247	0.00710338	-0.404791	-0.161784	0.00710009	0.55523	0.00710284	0.00710284	0.0754212	0.00710284	-0.106782	0.0852192	0.00698285	0.220081	0.00738597	0.00689533	0.00633546	0.00709819	-0.571732	0.0055251	0.00698251	0.00731209	0.00738606	0.00689485	0.0038319	0.00709848	-0.864705	0.00489651	0.00698251	0.00698302	0.00738605	0.00689485	0.00381355	0.00709848	-0.912186	0.0048846	0.00698251	0.00698251	0.00738605	0.00689485	0.00381349	0.00709848	-0.9223	0.00488441	0.00698251	0.00698251	0.00738605	0.00689485	0.00381349	0.00709848	-0.912853	0.00488441	0.00698251	0.00503633	0.00738605	0.00689485	0.00381349	0.00709848	-0.943161	0.00711089	0.00706509	0.00733424	0.00718082	0.00707437	0.00720518	0.00712179	-0.515841	0.00711332	0.00706526	0.00706561	0.00718048	0.00707466	0.0072083	0.00712172	-0.307829	0.00711334	0.00706526	0.00706526	0.00718048	0.00707466	0.0072083	0.00712172	-0.899146	0.00711334	0.00706526	0.00706526	0.00718048	0.00707466	0.0072083	0.00712172	-1.23284	0.00711334	0.00706526	0.00706526	0.00718048	0.00707466	0.0072083	0.00712172	-0.798618	0.00711334	0.00706526	0.00706526	0.00718048	0.00707466	0.0072083	0.00712172	-0.175148	0.00711334	0.00706526	0.00706526	0.00718048	0.00707466	0.0072083	0.00712172	0.00577067	0.00711334	0.00706526	0.00706526	0.00718048	0.00707466	0.0072083	0.00712172	0.00689997	0.00711334	0.00706526	0.00706526	0.00718048	0.00707466	0.0072083	0.00712172	0.00711948	0.00711334	0.00706526	0.00706526	0.00718048	0.00707466	0.0072083	0.00712172	0.00711988	0.00711334	0.00706526	0.00706526	0.00718048	0.00707466	0.0072083	0.00712172	0.00711988	0.00711334	0.00706526	0.00706526	0.00718048	0.00707466	0.0072083	0.00712172	0.00711988	0.00711334	0.00706526	0.00706526	0.00718048	0.00707466	0.0072083	0.00712172	0.00711988	0.00711334	0.00706526	0.00706526	0.00718048	0.00707466	0.0072083	0.00712172	0.00711988	0.00711334	0.00706526	0.00706526	0.00718048	0.00707466	0.0072083	0.00712172	0.00711988	0.00711334	0.00706526	0.00706526	0.00718048	0.00707466	0.0072083	0.00712172	0.00711988	0.00711334	0.00706526	0.00706526	0.00718048	0.00707466	0.0072083	0.00712172	0.00711988	0.00711334	0.00706526	0.00706526	0.00718048	0.00707466	0.0072083	0.00712172	0.00711988	0.00711334	0.00706526	0.00706526	0.00718048	0.00707466	0.0072083	0.00712172	0.00711988	0.00711334	0.00706526	0.00706526	0.00718048	0.00707466	0.0072083	0.00712172	0.00711988	0.00711334	0.00706526	0.00706526	0.00718048	0.00707466	0.0072083	0.00712172	0.00711988	0.00711334	0.00706526	0.00706526	0.00718048	0.00707466	0.0072083	0.00712172	0.00711988	0.00711334	0.00706526	0.00706526	0.00718048	0.00707466	0.0072083	0.00712172	0.00711988	0.00711334	0.00706526	0.00706526	0.00718048	0.00707466	0.0072083	0.00712172	0.00711988	0.00711334	0.00706526	0.00706526	0.00718048	0.00707466	0.0072083	0.00712172	0.00711988	0	0	0	0	0	0	0	0	-0.00359997	-0.00359997	-0.00359997	-0.00359997	-0.00359997	-0.00359997	-0.00359997	-0.00359997	-0.00359101	-0.00359101	-0.00359101	-0.00359101	-0.00359101	-0.00359101	-0.00359101	-0.00359101	-0.00359099	-0.00359099	-0.00359099	-0.00359099	-0.00359099	-0.00359099	-0.00359099	-0.00359099	-0.00357489	-0.00357489	-0.00357489	-0.00357489	-0.00357489	-0.00357489	-0.00357489	-0.00357489	-0.00357486	-0.00357486	-0.00357486	-0.00357486	-0.00357486	-0.00357486	-0.00357486	-0.00357486	-0.00357486	-0.00357486	-0.00357486	-0.00357486	-0.00357486	-0.00357486	-0.00357486	-0.00357486	-0.00357486	-0.00357486	-0.00357486	-0.00357486	-0.00357486	-0.00357486	-0.00357486	-0.00357486	-0.00357486	-0.00357486	-0.00357486	-0.00357486	-0.00357486	-0.00357486	-0.00357486	-0.00357486	-0.00357486	-0.00357486	-0.00357486	-0.00357486	-0.00357486	-0.00357486	-0.00357486	-0.00357486	0.713154	-0.254915	-0.141916	0.644036	-0.307618	-0.0146406	-0.730454	-1.04266	0.639978	0.297925	-0.12355	0.635346	-0.480813	-0.00585956	-0.642471	-1.11698	0.822494	-0.0396812	-0.123942	0.635539	-0.501959	-0.00590808	-0.64235	-1.11698	0.93511	0.516376	-0.123932	0.635541	-0.508225	-0.00590933	-0.64235	-1.11698	0.967765	0.0665167	-0.123932	0.635541	-0.510663	-0.00590933	-0.64235	-1.11698	0.95207	0.497912	0.256592	0.0869001	-0.097398	-0.0171354	-0.253291	-0.236781	0.927265	0.260722	0.789962	-0.00348387	-0.00374164	-0.193584	-0.00416026	0.133622	0.865415	-0.00288469	0.831234	-0.00358298	-0.0035832	-0.574897	-0.00358293	0.130899	0.5578	-0.00358264	0.51944	-0.00358304	-0.00358304	-0.0936936	-0.00358304	0.00912907	0.0437994	-0.00394098	0.0574757	-0.00403273	-0.00314093	-0.00453032	-0.00358364	-0.476245	-0.00339286	-0.00394123	-0.00406173	-0.00403282	-0.00314039	-0.00252654	-0.00358368	-0.197405	-0.00308623	-0.00394123	-0.00394119	-0.00403282	-0.00314039	-0.00251707	-0.00358368	-0.198126	-0.0030788	-0.00394123	-0.00394123	-0.00403282	-0.00314039	-0.00251699	-0.00358368	-0.19467	-0.00307866	-0.00394123	-0.00394123	-0.00403282	-0.00314039	-0.00251699	-0.00358368	-0.205209	-0.00307866	-0.00394123	-0.00879773	-0.00403282	-0.00314039	-0.00251699	-0.00358368	-0.176003	-0.0036844	-0.00363648	-0.00382656	-0.00363799	-0.00351055	-0.00360121	-0.00354036	0.0967648	-0.00368484	-0.00363623	-0.00363647	-0.00363752	-0.00351076	-0.0035995	-0.00354035	-0.0931101	-0.00368485	-0.00363623	-0.00363623	-0.00363752	-0.00351076	-0.00359949	-0.00354035	-0.263482	-0.00368485	-0.00363623	-0.00363623	-0.00363752	-0.00351076	-0.00359949	-0.00354035	0.17463	-0.00368485	-0.00363623	-0.00363623	-0.00363752	-0.00351076	-0.00359949	-0.00354035	0.625006	-0.00368485	-0.00363623	-0.00363623	-0.00363752	-0.00351076	-0.00359949	-0.00354035	0.140321	-0.00368485	-0.00363623	-0.00363623	-0.00363752	-0.00351076	-0.00359949	-0.00354035	-0.00296464	-0.00368485	-0.00363623	-0.00363623	-0.00363752	-0.00351076	-0.00359949	-0.00354035	-0.00329069	-0.00368485	-0.00363623	-0.00363623	-0.00363752	-0.00351076	-0.00359949	-0.00354035	-0.00351796	-0.00368485	-0.00363623	-0.00363623	-0.00363752	-0.00351076	-0.00359949	-0.00354035	-0.00351804	-0.00368485	-0.00363623	-0.00363623	-0.00363752	-0.00351076	-0.00359949	-0.00354035	-0.00351804	-0.00368485	-0.00363623	-0.00363623	-0.00363752	-0.00351076	-0.00359949	-0.00354035	-0.00351804	-0.00368485	-0.00363623	-0.00363623	-0.00363752	-0.00351076	-0.00359949	-0.00354035	-0.00351804	-0.00368485	-0.00363623	-0.00363623	-0.00363752	-0.00351076	-0.00359949	-0.00354035	-0.00351804	-0.00368485	-0.00363623	-0.00363623	-0.00363752	-0.00351076	-0.00359949	-0.00354035	-0.00351804	-0.00368485	-0.00363623	-0.00363623	-0.00363752	-0.00351076	-0.00359949	-0.00354035	-0.00351804	-0.00368485	-0.00363623	-0.00363623	-0.00363752	-0.00351076	-0.00359949	-0.00354035	-0.00351804	-0.00368485	-0.00363623	-0.00363623	-0.00363752	-0.00351076	-0.00359949	-0.00354035	-0.00351804	-0.00368485	-0.00363623	-0.00363623	-0.00363752	-0.00351076	-0.00359949	-0.00354035	-0.00351804	-0.00368485	-0.00363623	-0.00363623	-0.00363752	-0.00351076	-0.00359949	-0.00354035	-0.00351804	-0.00368485	-0.00363623	-0.00363623	-0.00363752	-0.00351076	-0.00359949	-0.00354035	-0.00351804	-0.00368485	-0.00363623	-0.00363623	-0.00363752	-0.00351076	-0.00359949	-0.00354035	-0.00351804	-0.00368485	-0.00363623	-0.00363623	-0.00363752	-0.00351076	-0.00359949	-0.00354035	-0.00351804	-0.00368485	-0.00363623	-0.00363623	-0.00363752	-0.00351076	-0.00359949	-0.00354035	-0.00351804	-0.00368485	-0.00363623	-0.00363623	-0.00363752	-0.00351076	-0.00359949	-0.00354035	-0.00351804	0	0	0	0	0	0	0	0	0.0336584	0.0336584	0.0336584	0.0336584	0.0336584	0.0336584	0.0336584	0.0336584	0.0336725	0.0336725	0.0336725	0.0336725	0.0336725	0.0336725	0.0336725	0.0336725	0.0336725	0.0336725	0.0336725	0.0336725	0.0336725	0.0336725	0.0336725	0.0336725	0.0337201	0.0337201	0.0337201	0.0337201	0.0337201	0.0337201	0.0337201	0.0337201	0.0337201	0.0337201	0.0337201	0.0337201	0.0337201	0.0337201	0.0337201	0.0337201	0.0337201	0.0337201	0.0337201	0.0337201	0.0337201	0.0337201	0.0337201	0.0337201	0.0337201	0.0337201	0.0337201	0.0337201	0.0337201	0.0337201	0.0337201	0.0337201	0.0337201	0.0337201	0.0337201	0.0337201	0.0337201	0.0337201	0.0337201	0.0337201	0.0337201	0.0337201	0.0337201	0.0337201	0.0337201	0.0337201	0.0337201	0.0337201	0.909394	0.590346	0.942266	0.180763	0.480312	0.284118	0.153525	0.216388	1.05991	0.857309	0.938869	0.156462	0.105683	0.287428	0.130052	0.231897	1.02652	0.921194	0.938949	0.156422	0.107612	0.287311	0.130118	0.231897	1.00368	0.893638	0.938946	0.156422	0.108876	0.287308	0.130118	0.231897	0.997051	0.926117	0.938947	0.156422	0.109369	0.287308	0.130118	0.231897	0.965907	0.884687	0.981969	0.0416431	0.0297526	0.355451	0.0703872	0.363537	0.921122	0.126232	0.998466	0.0336239	0.0336507	0.366364	0.0339591	0.260722	0.826619	0.0330662	0.7336	0.0337209	0.033721	0.159281	0.0337216	0.257873	0.439549	0.0337196	0.769623	0.0337211	0.0337211	0.0400322	0.0337211	0.338052	0.0882283	0.0335033	0.186477	0.0336298	0.0337115	0.0322164	0.0338894	0.319404	0.0321922	0.0335031	0.0335913	0.0336301	0.0337111	0.0307687	0.0338898	0.331836	0.0317348	0.0335031	0.0335033	0.0336301	0.0337111	0.0307575	0.0338898	0.330714	0.0317304	0.0335031	0.0335031	0.0336301	0.0337111	0.0307574	0.0338898	0.33004	0.0317303	0.0335031	0.0335031	0.0336301	0.0337111	0.0307574	0.0338898	0.332166	0.0317303	0.0335031	0.0296165	0.0336301	0.0337111	0.0307574	0.0338898	0.3263	0.0336743	0.0336766	0.0338198	0.0337283	0.0337197	0.033766	0.0337627	0.266558	0.0336757	0.0336767	0.0336768	0.0337282	0.0337199	0.0337693	0.0337626	0.312966	0.0336757	0.0336767	0.0336767	0.0337282	0.0337199	0.0337693	0.0337626	0.344271	0.0336757	0.0336767	0.0336767	0.0337282	0.0337199	0.0337693	0.0337626	0.255331	0.0336757	0.0336767	0.0336767	0.0337282	0.0337199	0.0337693	0.0337626	0.15858	0.0336757	0.0336767	0.0336767	0.0337282	0.0337199	0.0337693	0.0337626	0.0381406	0.0336757	0.0336767	0.0336767	0.0337282	0.0337199	0.0337693	0.0337626	0.0331664	0.0336757	0.0336767	0.0336767	0.0337282	0.0337199	0.0337693	0.0337626	0.0337259	0.0336757	0.0336767	0.0336767	0.0337282	0.0337199	0.0337693	0.0337626	0.0337874	0.0336757	0.0336767	0.0336767	0.0337282	0.0337199	0.0337693	0.0337626	0.0337877	0.0336757	0.0336767	0.0336767	0.0337282	0.0337199	0.0337693	0.0337626	0.0337877	0.0336757	0.0336767	0.0336767	0.0337282	0.0337199	0.0337693	0.0337626	0.0337877	0.0336757	0.0336767	0.0336767	0.0337282	0.0337199	0.0337693	0.0337626	0.0337877	0.0336757	0.0336767	0.0336767	0.0337282	0.0337199	0.0337693	0.0337626	0.0337877	0.0336757	0.0336767	0.0336767	0.0337282	0.0337199	0.0337693	0.0337626	0.0337877	0.0336757	0.0336767	0.0336767	0.0337282	0.0337199	0.0337693	0.0337626	0.0337877	0.0336757	0.0336767	0.0336767	0.0337282	0.0337199	0.0337693	0.0337626	0.0337877	0.0336757	0.0336767	0.0336767	0.0337282	0.0337199	0.0337693	0.0337626	0.0337877	0.0336757	0.0336767	0.0336767	0.0337282	0.0337199	0.0337693	0.0337626	0.0337877	0.0336757	0.0336767	0.0336767	0.0337282	0.0337199	0.0337693	0.0337626	0.0337877	0.0336757	0.0336767	0.0336767	0.0337282	0.0337199	0.0337693	0.0337626	0.0337877	0.0336757	0.0336767	0.0336767	0.0337282	0.0337199	0.0337693	0.0337626	0.0337877	0.0336757	0.0336767	0.0336767	0.0337282	0.0337199	0.0337693	0.0337626	0.0337877	0.0336757	0.0336767	0.0336767	0.0337282	0.0337199	0.0337693	0.0337626	0.0337877	0.0336757	0.0336767	0.0336767	0.0337282	0.0337199	0.0337693	0.0337626	0.0337877	0	0	0	0	0	0	0	0	0.0192774	0.0192774	0.0192774	0.0192774	0.0192774	0.0192774	0.0192774	0.0192774	0.0192766	0.0192766	0.0192766	0.0192766	0.0192766	0.0192766	0.0192766	0.0192766	0.0192766	0.0192766	0.0192766	0.0192766	0.0192766	0.0192766	0.0192766	0.0192766	0.0193071	0.0193071	0.0193071	0.0193071	0.0193071	0.0193071	0.0193071	0.0193071	0.0193071	0.0193071	0.0193071	0.0193071	0.0193071	0.0193071	0.0193071	0.0193071	0.0193071	0.0193071	0.0193071	0.0193071	0.0193071	0.0193071	0.0193071	0.0193071	0.0193071	0.0193071	0.0193071	0.0193071	0.0193071	0.0193071	0.0193071	0.0193071	0.0193071	0.0193071	0.0193071	0.0193071	0.0193071	0.0193071	0.0193071	0.0193071	0.0193071	0.0193071	0.0193071	0.0193071	0.0193071	0.0193071	0.0193071	0.0193071	0.331997	0.0907658	0.0376582	0.781904	0.103342	0.648513	-0.0819812	0.0322261	0.592666	-0.0783338	0.0412932	0.7887	0.168109	0.659176	-0.12949	0.0404159	0.627073	0.0127937	0.0412143	0.788739	0.164406	0.659194	-0.129427	0.0404169	0.649792	0.132446	0.0412164	0.78874	0.163146	0.659195	-0.129427	0.0404169	0.656381	0.0784128	0.0412163	0.78874	0.162655	0.659195	-0.129427	0.0404169	0.639562	0.220071	0.341063	0.122394	0.0487336	0.584186	-0.0324264	0.857291	0.6399	0.366662	0.68628	0.0194243	0.0193418	0.33158	0.0192457	0.81133	0.624693	0.0203454	0.71614	0.0193045	0.0193044	-0.106609	0.0193045	0.687582	0.484361	0.0193055	0.16893	0.0193044	0.0193044	-0.000990543	0.0193044	0.53704	0.0020934	0.0192748	-0.0231042	0.0189354	0.0194952	0.0183825	0.0193361	0.598177	0.0194601	0.0192749	0.0191637	0.0189357	0.0194954	0.0193848	0.0193361	0.858286	0.0195612	0.0192749	0.0192747	0.0189357	0.0194954	0.0193897	0.0193361	0.873071	0.0195665	0.0192749	0.0192749	0.0189357	0.0194954	0.0193897	0.0193361	0.876076	0.0195666	0.0192749	0.0192749	0.0189357	0.0194954	0.0193897	0.0193361	0.873698	0.0195666	0.0192749	0.0172244	0.0189357	0.0194954	0.0193897	0.0193361	0.8816	0.0192562	0.0193087	0.0191458	0.0192374	0.0193438	0.0192383	0.0193091	0.729489	0.0192555	0.0193086	0.0193084	0.0192376	0.0193437	0.0192383	0.0193091	0.64381	0.0192555	0.0193086	0.0193086	0.0192376	0.0193437	0.0192383	0.0193091	0.872396	0.0192555	0.0193086	0.0193086	0.0192376	0.0193437	0.0192383	0.0193091	0.952866	0.0192555	0.0193086	0.0193086	0.0192376	0.0193437	0.0192383	0.0193091	0.787991	0.0192555	0.0193086	0.0193086	0.0192376	0.0193437	0.0192383	0.0193091	0.175146	0.0192555	0.0193086	0.0193086	0.0192376	0.0193437	0.0192383	0.0193091	0.0198559	0.0192555	0.0193086	0.0193086	0.0192376	0.0193437	0.0192383	0.0193091	0.0194572	0.0192555	0.0193086	0.0193086	0.0192376	0.0193437	0.0192383	0.0193091	0.0193176	0.0192555	0.0193086	0.0193086	0.0192376	0.0193437	0.0192383	0.0193091	0.0193175	0.0192555	0.0193086	0.0193086	0.0192376	0.0193437	0.0192383	0.0193091	0.0193175	0.0192555	0.0193086	0.0193086	0.0192376	0.0193437	0.0192383	0.0193091	0.0193175	0.0192555	0.0193086	0.0193086	0.0192376	0.0193437	0.0192383	0.0193091	0.0193175	0.0192555	0.0193086	0.0193086	0.0192376	0.0193437	0.0192383	0.0193091	0.0193175	0.0192555	0.0193086	0.0193086	0.0192376	0.0193437	0.0192383	0.0193091	0.0193175	0.0192555	0.0193086	0.0193086	0.0192376	0.0193437	0.0192383	0.0193091	0.0193175	0.0192555	0.0193086	0.0193086	0.0192376	0.0193437	0.0192383	0.0193091	0.0193175	0.0192555	0.0193086	0.0193086	0.0192376	0.0193437	0.0192383	0.0193091	0.0193175	0.0192555	0.0193086	0.0193086	0.0192376	0.0193437	0.0192383	0.0193091	0.0193175	0.0192555	0.0193086	0.0193086	0.0192376	0.0193437	0.0192383	0.0193091	0.0193175	0.0192555	0.0193086	0.0193086	0.0192376	0.0193437	0.0192383	0.0193091	0.0193175	0.0192555	0.0193086	0.0193086	0.0192376	0.0193437	0.0192383	0.0193091	0.0193175	0.0192555	0.0193086	0.0193086	0.0192376	0.0193437	0.0192383	0.0193091	0.0193175	0.0192555	0.0193086	0.0193086	0.0192376	0.0193437	0.0192383	0.0193091	0.0193175	0.0192555	0.0193086	0.0193086	0.0192376	0.0193437	0.0192383	0.0193091	0.0193175	0	0	0	0	0	0	0	0	-0.0547673	-0.0547673	-0.0547673	-0.0547673	-0.0547673	-0.0547673	-0.0547673	-0.0547673	-0.0547822	-0.0547822	-0.0547822	-0.0547822	-0.0547822	-0.0547822	-0.0547822	-0.0547822	-0.0547822	-0.0547822	-0.0547822	-0.0547822	-0.0547822	-0.0547822	-0.0547822	-0.0547822	-0.0548317	-0.0548317	-0.0548317	-0.0548317	-0.0548317	-0.0548317	-0.0548317	-0.0548317	-0.0548317	-0.0548317	-0.0548317	-0.0548317	-0.0548317	-0.0548317	-0.0548317	-0.0548317	-0.0548317	-0.0548317	-0.0548317	-0.0548317	-0.0548317	-0.0548317	-0.0548317	-0.0548317	-0.0548317	-0.0548317	-0.0548317	-0.0548317	-0.0548317	-0.0548317	-0.0548317	-0.0548317	-0.0548317	-0.0548317	-0.0548317	-0.0548317	-0.0548317	-0.0548317	-0.0548317	-0.0548317	-0.0548317	-0.0548317	-0.0548317	-0.0548317	-0.0548317	-0.0548317	-0.0548317	-0.0548317	-0.680806	-0.950592	-1.34481	0.247104	-0.847326	-0.67757	-1.03741	-1.31864	-1.09073	-0.920771	-1.31818	0.272901	-0.471843	-0.675588	-0.948566	-1.40721	-0.828313	-1.23711	-1.31876	0.273185	-0.499498	-0.675468	-0.948565	-1.40721	-0.661968	-0.806367	-1.31874	0.273189	-0.508743	-0.675465	-0.948565	-1.40721	-0.613723	-1.16639	-1.31874	0.273189	-0.512342	-0.675465	-0.948565	-1.40721	-0.574431	-0.803773	-1.09532	0.00859377	-0.109944	-0.772453	-0.403339	-0.807362	-0.532978	0.032075	-0.72866	-0.054624	-0.054866	-0.922482	-0.0559112	-0.355111	-0.452848	-0.0533264	-0.350633	-0.0548429	-0.0548432	-0.918855	-0.054844	-0.462571	-0.166091	-0.0548408	-0.642475	-0.0548432	-0.0548432	-0.171986	-0.0548432	-0.697642	-0.0868464	-0.0549087	-0.21774	-0.0550541	-0.0544385	-0.0531935	-0.0550216	-0.953307	-0.0524977	-0.0549086	-0.0552013	-0.0550548	-0.0544376	-0.0493101	-0.0550221	-0.742414	-0.0515044	-0.0549086	-0.0549089	-0.0550548	-0.0544376	-0.0492841	-0.0550221	-0.727786	-0.0514908	-0.0549086	-0.0549086	-0.0550548	-0.0544376	-0.049284	-0.0550221	-0.720549	-0.0514905	-0.0549086	-0.0549086	-0.0550548	-0.0544376	-0.049284	-0.0550221	-0.736337	-0.0514905	-0.0549086	-0.0533561	-0.0550548	-0.0544376	-0.049284	-0.0550221	-0.691384	-0.0548651	-0.0548382	-0.0551719	-0.0548916	-0.0547871	-0.0549039	-0.0548533	-0.477319	-0.0548677	-0.0548381	-0.0548385	-0.054891	-0.0547876	-0.054907	-0.0548532	-0.753984	-0.0548677	-0.0548381	-0.0548381	-0.054891	-0.0547876	-0.054907	-0.0548532	-0.812203	-0.0548677	-0.0548381	-0.0548381	-0.054891	-0.0547876	-0.054907	-0.0548532	-0.173152	-0.0548677	-0.0548381	-0.0548381	-0.054891	-0.0547876	-0.054907	-0.0548532	0.258905	-0.0548677	-0.0548381	-0.0548381	-0.054891	-0.0547876	-0.054907	-0.0548532	0.0549699	-0.0548677	-0.0548381	-0.0548381	-0.054891	-0.0547876	-0.054907	-0.0548532	-0.0534357	-0.0548677	-0.0548381	-0.0548381	-0.054891	-0.0547876	-0.054907	-0.0548532	-0.0545712	-0.0548677	-0.0548381	-0.0548381	-0.054891	-0.0547876	-0.054907	-0.0548532	-0.0548594	-0.0548677	-0.0548381	-0.0548381	-0.054891	-0.0547876	-0.054907	-0.0548532	-0.0548598	-0.0548677	-0.0548381	-0.0548381	-0.054891	-0.0547876	-0.054907	-0.0548532	-0.0548598	-0.0548677	-0.0548381	-0.0548381	-0.054891	-0.0547876	-0.054907	-0.0548532	-0.0548598	-0.0548677	-0.0548381	-0.0548381	-0.054891	-0.0547876	-0.054907	-0.0548532	-0.0548598	-0.0548677	-0.0548381	-0.0548381	-0.054891	-0.0547876	-0.054907	-0.0548532	-0.0548598	-0.0548677	-0.0548381	-0.0548381	-0.054891	-0.0547876	-0.054907	-0.0548532	-0.0548598	-0.0548677	-0.0548381	-0.0548381	-0.054891	-0.0547876	-0.054907	-0.0548532	-0.0548598	-0.0548677	-0.0548381	-0.0548381	-0.054891	-0.0547876	-0.054907	-0.0548532	-0.0548598	-0.0548677	-0.0548381	-0.0548381	-0.054891	-0.0547876	-0.054907	-0.0548532	-0.0548598	-0.0548677	-0.0548381	-0.0548381	-0.054891	-0.0547876	-0.054907	-0.0548532	-0.0548598	-0.0548677	-0.0548381	-0.0548381	-0.054891	-0.0547876	-0.054907	-0.0548532	-0.0548598	-0.0548677	-0.0548381	-0.0548381	-0.054891	-0.0547876	-0.054907	-0.0548532	-0.0548598	-0.0548677	-0.0548381	-0.0548381	-0.054891	-0.0547876	-0.054907	-0.0548532	-0.0548598	-0.0548677	-0.0548381	-0.0548381	-0.054891	-0.0547876	-0.054907	-0.0548532	-0.0548598	-0.0548677	-0.0548381	-0.0548381	-0.054891	-0.0547876	-0.054907	-0.0548532	-0.0548598	-0.0548677	-0.0548381	-0.0548381	-0.054891	-0.0547876	-0.054907	-0.0548532	-0.0548598	0	0	0	0	0	0	0	0	-0.00449931	-0.00449931	-0.00449931	-0.00449931	-0.00449931	-0.00449931	-0.00449931	-0.00449931	-0.00451368	-0.00451368	-0.00451368	-0.00451368	-0.00451368	-0.00451368	-0.00451368	-0.00451368	-0.0045137	-0.0045137	-0.0045137	-0.0045137	-0.0045137	-0.0045137	-0.0045137	-0.0045137	-0.00449578	-0.00449578	-0.00449578	-0.00449578	-0.00449578	-0.00449578	-0.00449578	-0.00449578	-0.00449577	-0.00449577	-0.00449577	-0.00449577	-0.00449577	-0.00449577	-0.00449577	-0.00449577	-0.00449577	-0.00449577	-0.00449577	-0.00449577	-0.00449577	-0.00449577	-0.00449577	-0.00449577	-0.00449577	-0.00449577	-0.00449577	-0.00449577	-0.00449577	-0.00449577	-0.00449577	-0.00449577	-0.00449577	-0.00449577	-0.00449577	-0.00449577	-0.00449577	-0.00449577	-0.00449577	-0.00449577	-0.00449577	-0.00449577	-0.00449577	-0.00449577	-0.00449577	-0.00449577	-0.00449577	-0.00449577	-0.130723	-0.0129523	-0.263022	0.733655	0.0497619	0.0689686	-0.590454	-0.332562	-0.183108	-0.505921	-0.244045	0.753296	0.328268	0.0780913	-0.675239	-0.337696	-0.000385359	-0.301089	-0.244457	0.753499	0.308553	0.0781732	-0.675221	-0.337694	0.118054	-0.318091	-0.244446	0.753502	0.301972	0.0781752	-0.675221	-0.337694	0.152403	-0.252842	-0.244447	0.753502	0.29941	0.0781753	-0.675221	-0.337694	0.168028	-0.19582	0.0040496	0.108733	0.0740407	-0.0318952	-0.259592	0.63434	0.192599	0.341731	0.269556	-0.00431357	-0.00439294	-0.306814	-0.00520498	0.615705	0.227006	-0.0028999	0.389601	-0.0045058	-0.00450592	-0.637026	-0.00450647	0.241507	0.2848	-0.00450406	-0.233147	-0.00450605	-0.00450605	-0.0970118	-0.00450605	-0.020931	-0.0468393	-0.00455668	-0.140604	-0.0048027	-0.00424601	-0.00406282	-0.00443852	0.341763	-0.00340723	-0.0045565	-0.00487488	-0.00480285	-0.00424557	-0.00178815	-0.00443866	0.625202	-0.0028515	-0.0045565	-0.0045569	-0.00480284	-0.00424557	-0.00177188	-0.00443866	0.672025	-0.00284042	-0.0045565	-0.0045565	-0.00480284	-0.00424557	-0.00177181	-0.00443866	0.682935	-0.00284023	-0.0045565	-0.0045565	-0.00480284	-0.00424557	-0.00177181	-0.00443866	0.671061	-0.00284023	-0.0045565	-0.00435519	-0.00480284	-0.00424557	-0.00177181	-0.00443866	0.708101	-0.0045399	-0.00450098	-0.004712	-0.00457207	-0.00447466	-0.00457254	-0.00449872	0.342636	-0.0045418	-0.00450103	-0.00450132	-0.00457173	-0.0044749	-0.00457418	-0.0044987	0.112745	-0.00454181	-0.00450103	-0.00450103	-0.00457173	-0.0044749	-0.00457418	-0.0044987	0.644263	-0.00454181	-0.00450103	-0.00450103	-0.00457173	-0.0044749	-0.00457418	-0.0044987	1.07849	-0.00454181	-0.00450103	-0.00450103	-0.00457173	-0.0044749	-0.00457418	-0.0044987	0.746787	-0.00454181	-0.00450103	-0.00450103	-0.00457173	-0.0044749	-0.00457418	-0.0044987	0.164995	-0.00454181	-0.00450103	-0.00450103	-0.00457173	-0.0044749	-0.00457418	-0.0044987	-0.00333464	-0.00454181	-0.00450103	-0.00450103	-0.00457173	-0.0044749	-0.00457418	-0.0044987	-0.0042666	-0.00454181	-0.00450103	-0.00450103	-0.00457173	-0.0044749	-0.00457418	-0.0044987	-0.00448252	-0.00454181	-0.00450103	-0.00450103	-0.00457173	-0.0044749	-0.00457418	-0.0044987	-0.0044828	-0.00454181	-0.00450103	-0.00450103	-0.00457173	-0.0044749	-0.00457418	-0.0044987	-0.0044828	-0.00454181	-0.00450103	-0.00450103	-0.00457173	-0.0044749	-0.00457418	-0.0044987	-0.0044828	-0.00454181	-0.00450103	-0.00450103	-0.00457173	-0.0044749	-0.00457418	-0.0044987	-0.0044828	-0.00454181	-0.00450103	-0.00450103	-0.00457173	-0.0044749	-0.00457418	-0.0044987	-0.0044828	-0.00454181	-0.00450103	-0.00450103	-0.00457173	-0.0044749	-0.00457418	-0.0044987	-0.0044828	-0.00454181	-0.00450103	-0.00450103	-0.00457173	-0.0044749	-0.00457418	-0.0044987	-0.0044828	-0.00454181	-0.00450103	-0.00450103	-0.00457173	-0.0044749	-0.00457418	-0.0044987	-0.0044828	-0.00454181	-0.00450103	-0.00450103	-0.00457173	-0.0044749	-0.00457418	-0.0044987	-0.0044828	-0.00454181	-0.00450103	-0.00450103	-0.00457173	-0.0044749	-0.00457418	-0.0044987	-0.0044828	-0.00454181	-0.00450103	-0.00450103	-0.00457173	-0.0044749	-0.00457418	-0.0044987	-0.0044828	-0.00454181	-0.00450103	-0.00450103	-0.00457173	-0.0044749	-0.00457418	-0.0044987	-0.0044828	-0.00454181	-0.00450103	-0.00450103	-0.00457173	-0.0044749	-0.00457418	-0.0044987	-0.0044828	-0.00454181	-0.00450103	-0.00450103	-0.00457173	-0.0044749	-0.00457418	-0.0044987	-0.0044828	-0.00454181	-0.00450103	-0.00450103	-0.00457173	-0.0044749	-0.00457418	-0.0044987	-0.0044828	-0.00454181	-0.00450103	-0.00450103	-0.00457173	-0.0044749	-0.00457418	-0.0044987	-0.0044828	0	0	0	0	0	0	0	0	0.0160021	0.0160021	0.0160021	0.0160021	0.0160021	0.0160021	0.0160021	0.0160021	0.0160304	0.0160304	0.0160304	0.0160304	0.0160304	0.0160304	0.0160304	0.0160304	0.0160304	0.0160304	0.0160304	0.0160304	0.0160304	0.0160304	0.0160304	0.0160304	0.0160137	0.0160137	0.0160137	0.0160137	0.0160137	0.0160137	0.0160137	0.0160137	0.0160137	0.0160137	0.0160137	0.0160137	0.0160137	0.0160137	0.0160137	0.0160137	0.0160137	0.0160137	0.0160137	0.0160137	0.0160137	0.0160137	0.0160137	0.0160137	0.0160137	0.0160137	0.0160137	0.0160137	0.0160137	0.0160137	0.0160137	0.0160137	0.0160137	0.0160137	0.0160137	0.0160137	0.0160137	0.0160137	0.0160137	0.0160137	0.0160137	0.0160137	0.0160137	0.0160137	0.0160137	0.0160137	0.0160137	0.0160137	0.600866	-0.244889	0.132224	-0.456597	-0.341823	0.485582	0.785897	0.187406	0.923578	0.76446	0.105117	-0.484508	-0.78465	0.480901	0.96535	0.167218	0.664777	0.242151	0.105706	-0.484797	-0.756636	0.480774	0.965411	0.167214	0.495435	0.689211	0.105691	-0.484801	-0.747226	0.480771	0.965411	0.167214	0.446324	0.261441	0.105691	-0.484801	-0.743562	0.480771	0.965411	0.167214	0.398982	0.522063	0.0753774	-0.0705087	-0.161702	0.596199	0.379719	-0.637194	0.354395	-0.24659	0.143937	0.0158403	0.0157849	0.809946	0.0171115	-0.434866	0.275078	0.0143751	0.0548471	0.0160284	0.0160284	0.927189	0.0160295	0.234327	0.0139199	0.0160265	0.604058	0.0160286	0.0160286	0.149422	0.0160286	0.536187	0.0853678	0.0160367	0.222355	0.0160717	0.0158956	0.0142045	0.0158436	-0.397055	0.0145875	0.0160363	0.0165039	0.0160722	0.0158954	0.0120014	0.0158437	-0.583824	0.0138408	0.0160363	0.016037	0.0160722	0.0158954	0.011981	0.0158437	-0.668216	0.0138284	0.0160363	0.0160363	0.0160722	0.0158954	0.011981	0.0158437	-0.686553	0.0138282	0.0160363	0.0160363	0.0160722	0.0158954	0.011981	0.0158437	-0.669275	0.0138282	0.0160363	0.0126666	0.0160722	0.0158954	0.011981	0.0158437	-0.724624	0.0160197	0.016018	0.0161335	0.0160646	0.016041	0.0160668	0.0160193	0.0439501	0.0160221	0.0160181	0.0160183	0.0160644	0.0160412	0.0160698	0.0160194	0.33557	0.0160221	0.0160181	0.0160181	0.0160644	0.0160412	0.0160698	0.0160194	-0.644581	0.0160221	0.0160181	0.0160181	0.0160644	0.0160412	0.0160698	0.0160194	-1.25485	0.0160221	0.0160181	0.0160181	0.0160644	0.0160412	0.0160698	0.0160194	-0.476854	0.0160221	0.0160181	0.0160181	0.0160644	0.0160412	0.0160698	0.0160194	-0.104473	0.0160
[truncated: 95,756 more chars]
