# Supplementary material for: The Importance of Lateral Connections in the Parietal Cortex for Generating Motor Plans
Source: PLoS One. 2015 Aug 7;10(8):e0134669. doi: 10.1371/journal.pone.0134669 (PMC4529220; doi:10.1371/journal.pone.0134669)
Supplement: S1 Dataset — The complete dataset utilized in the data-dependent figures. (ZIP) [file pone.0134669.s001.zip › Champion_Data/Evolved_Flash_Task/TS_5/fb_A10_2to4_9T18/ppc_vis_input.txt]

0	0	0	0	0	0	0	0	0	0	0	0	0	0	0	0	0	0	0	0	0	0	0	0	0	0	0	0	0	0	0	0	0	0	0	0	0	0	0	0	0	0	0	0	0	0	0	0	0	0	0	0	0	0	0	0	0	0	0	0	0	0	0	0	0	0	0	0	0	0	0	0	0.0214775	0.000365454	6.3934e-06	0.000365454	5.70302e-06	6.3934e-06	5.70302e-06	5.6929e-06	0.0214775	0.000365454	6.3934e-06	0.000365454	5.70302e-06	6.3934e-06	5.70302e-06	5.6929e-06	0.0214775	0.000365454	6.3934e-06	0.000365454	5.70302e-06	6.3934e-06	5.70302e-06	5.6929e-06	0.0214775	0.000365454	6.3934e-06	0.000365454	5.70302e-06	6.3934e-06	5.70302e-06	5.6929e-06	0.0214775	0.000365454	6.3934e-06	0.000365454	5.70302e-06	6.3934e-06	5.70302e-06	5.6929e-06	5.69289e-06	5.69289e-06	5.69289e-06	5.69289e-06	5.69289e-06	5.69289e-06	5.69289e-06	5.69289e-06	5.69289e-06	5.69289e-06	5.69289e-06	5.69289e-06	5.69289e-06	5.69289e-06	5.69289e-06	5.69289e-06	5.69289e-06	5.69289e-06	5.69289e-06	5.69289e-06	5.69289e-06	5.69289e-06	5.69289e-06	5.69289e-06	5.69289e-06	5.69289e-06	5.69289e-06	5.69289e-06	5.69289e-06	5.69289e-06	5.69289e-06	5.69289e-06	5.69289e-06	5.69289e-06	5.69289e-06	5.69289e-06	5.69289e-06	5.69289e-06	5.69289e-06	5.69289e-06	5.69289e-06	5.69289e-06	5.69289e-06	5.69289e-06	5.69289e-06	5.69289e-06	5.69289e-06	5.69289e-06	5.69289e-06	5.69289e-06	5.69289e-06	5.69289e-06	5.69289e-06	5.69289e-06	5.69289e-06	5.69289e-06	5.69289e-06	5.69289e-06	5.69289e-06	5.69289e-06	5.69289e-06	5.69289e-06	5.69289e-06	5.69289e-06	5.69289e-06	5.69289e-06	5.69289e-06	5.69289e-06	5.69289e-06	5.69289e-06	5.69289e-06	5.69289e-06	5.69289e-06	5.69289e-06	3.18072e-07	5.69289e-06	5.69289e-06	5.69289e-06	5.69289e-06	5.69289e-06	0.00060164	5.90635e-05	3.37645e-06	5.90635e-05	3.18072e-07	3.37645e-06	3.18072e-07	3.18072e-07	0.00060164	5.90635e-05	5.90635e-05	5.90635e-05	3.18072e-07	3.37645e-06	3.18072e-07	3.18072e-07	0.00060164	5.90635e-05	5.90635e-05	5.90635e-05	3.18072e-07	3.37645e-06	3.18072e-07	3.18072e-07	0.00060164	5.90635e-05	5.90635e-05	5.90635e-05	3.18072e-07	3.37645e-06	3.18072e-07	3.18072e-07	0.00060164	5.90635e-05	5.90635e-05	5.90635e-05	3.18072e-07	3.37645e-06	3.18072e-07	3.18072e-07	0.00060164	5.90635e-05	5.90635e-05	5.90635e-05	3.18072e-07	3.37645e-06	3.18072e-07	3.18072e-07	0.00060164	5.90635e-05	5.90635e-05	5.90635e-05	3.18072e-07	3.37645e-06	3.18072e-07	3.18072e-07	0.00060164	5.90635e-05	5.90635e-05	5.90635e-05	3.18072e-07	3.37645e-06	3.18072e-07	3.18072e-07	0.00060164	5.90635e-05	5.90635e-05	5.90635e-05	3.18072e-07	3.37645e-06	3.18072e-07	1.01368e-08	0.00060164	5.90635e-05	5.90635e-05	5.90635e-05	3.18072e-07	3.37645e-06	3.18072e-07	1.01368e-08	0.00060164	5.90635e-05	5.90635e-05	5.90635e-05	3.18072e-07	3.37645e-06	3.18072e-07	1.01368e-08	0.00060164	5.90635e-05	5.90635e-05	5.90635e-05	3.18072e-07	3.37645e-06	3.18072e-07	1.01368e-08	0.00060164	5.90635e-05	5.90635e-05	5.90635e-05	3.18072e-07	3.37645e-06	3.18072e-07	1.01368e-08	0.00060164	5.90635e-05	5.90635e-05	5.90635e-05	3.18072e-07	3.37645e-06	3.18072e-07	1.01368e-08	0.00060164	5.90635e-05	5.90635e-05	5.90635e-05	3.18072e-07	3.37645e-06	3.18072e-07	1.01368e-08	0.00060164	5.90635e-05	5.90635e-05	5.90635e-05	3.18072e-07	3.37645e-06	3.18072e-07	1.01368e-08	0.00060164	5.90635e-05	5.90635e-05	5.90635e-05	3.18072e-07	3.37645e-06	3.18072e-07	1.01368e-08	0.00060164	5.90635e-05	5.90635e-05	5.90635e-05	3.18072e-07	3.37645e-06	3.18072e-07	1.01368e-08	0.00060164	5.90635e-05	5.90635e-05	5.90635e-05	3.18072e-07	3.37645e-06	3.18072e-07	1.01368e-08	0.00060164	5.90635e-05	5.90635e-05	5.90635e-05	3.18072e-07	3.37645e-06	3.18072e-07	1.01368e-08	0.00060164	5.90635e-05	5.90635e-05	5.90635e-05	3.18072e-07	3.37645e-06	3.18072e-07	1.01368e-08	0.00060164	5.90635e-05	5.90635e-05	5.90635e-05	3.18072e-07	3.37645e-06	3.18072e-07	1.01368e-08	0.00060164	5.90635e-05	5.90635e-05	5.90635e-05	3.18072e-07	3.37645e-06	3.18072e-07	1.01368e-08	0.00060164	5.90635e-05	5.90635e-05	5.90635e-05	3.18072e-07	3.37645e-06	3.18072e-07	1.01368e-08	0.00060164	5.90635e-05	5.90635e-05	5.90635e-05	3.18072e-07	3.37645e-06	3.18072e-07	1.01368e-08	0.00060164	5.90635e-05	5.90635e-05	5.90635e-05	3.18072e-07	3.37645e-06	3.18072e-07	1.01368e-08	0	0	0	0	0	0	0	0	0	0	0	0	0	0	0	0	0	0	0	0	0	0	0	0	0	0	0	0	0	0	0	0	0	0	0	0	0	0	0	0	0	0	0	0	0	0	0	0	0	0	0	0	0	0	0	0	0	0	0	0	0	0	0	0	0	0	0	0	0	0	0	0	0.0762425	0.00135803	6.16629e-05	0.00367262	5.91741e-05	7.99932e-05	5.93816e-05	5.9064e-05	0.0762425	0.00135803	6.16629e-05	0.00367262	5.91741e-05	7.99932e-05	5.93816e-05	5.9064e-05	0.0762425	0.00135803	6.16629e-05	0.00367262	5.91741e-05	7.99932e-05	5.93816e-05	5.9064e-05	0.0762425	0.00135803	6.16629e-05	0.00367262	5.91741e-05	7.99932e-05	5.93816e-05	5.9064e-05	0.0762425	0.00135803	6.16629e-05	0.00367262	5.91741e-05	7.99932e-05	5.93816e-05	5.9064e-05	5.90635e-05	5.90635e-05	5.90635e-05	5.90635e-05	5.90635e-05	5.90635e-05	5.90635e-05	5.90635e-05	5.90635e-05	5.90635e-05	5.90635e-05	5.90635e-05	5.90635e-05	5.90635e-05	5.90635e-05	5.90635e-05	5.90635e-05	5.90635e-05	5.90635e-05	5.90635e-05	5.90635e-05	5.90635e-05	5.90635e-05	5.90635e-05	5.90635e-05	5.90635e-05	5.90635e-05	5.90635e-05	5.90635e-05	5.90635e-05	5.90635e-05	5.90635e-05	5.90635e-05	5.90635e-05	5.90635e-05	5.90635e-05	5.90635e-05	5.90635e-05	5.90635e-05	5.90635e-05	5.90635e-05	5.90635e-05	5.90635e-05	5.90635e-05	5.90635e-05	5.90635e-05	5.90635e-05	5.90635e-05	5.90635e-05	5.90635e-05	5.90635e-05	5.90635e-05	5.90635e-05	5.90635e-05	5.90635e-05	5.90635e-05	5.90635e-05	5.90635e-05	5.90635e-05	5.90635e-05	5.90635e-05	5.90635e-05	5.90635e-05	5.90635e-05	5.90635e-05	5.90635e-05	5.90635e-05	5.90635e-05	5.90635e-05	5.90635e-05	5.90635e-05	5.90635e-05	5.90635e-05	5.90635e-05	3.37645e-06	5.90635e-05	5.90635e-05	5.90635e-05	5.90635e-05	5.90635e-05	0.00361356	0.000359761	2.09297e-05	0.00060164	3.37645e-06	5.90635e-05	5.69289e-06	5.69289e-06	0.00361356	0.000359761	0.000359761	0.00060164	3.37645e-06	5.90635e-05	5.69289e-06	5.69289e-06	0.00361356	0.000359761	0.000359761	0.00060164	3.37645e-06	5.90635e-05	5.69289e-06	5.69289e-06	0.00361356	0.000359761	0.000359761	0.00060164	3.37645e-06	5.90635e-05	5.69289e-06	5.69289e-06	0.00361356	0.000359761	0.000359761	0.00060164	3.37645e-06	5.90635e-05	5.69289e-06	5.69289e-06	0.00361356	0.000359761	0.000359761	0.00060164	3.37645e-06	5.90635e-05	5.69289e-06	5.69289e-06	0.00361356	0.000359761	0.000359761	0.00060164	3.37645e-06	5.90635e-05	5.69289e-06	5.69289e-06	0.00361356	0.000359761	0.000359761	0.00060164	3.37645e-06	5.90635e-05	5.69289e-06	5.69289e-06	0.00361356	0.000359761	0.000359761	0.00060164	3.37645e-06	5.90635e-05	5.69289e-06	3.18072e-07	0.00361356	0.000359761	0.000359761	0.00060164	3.37645e-06	5.90635e-05	5.69289e-06	3.18072e-07	0.00361356	0.000359761	0.000359761	0.00060164	3.37645e-06	5.90635e-05	5.69289e-06	3.18072e-07	0.00361356	0.000359761	0.000359761	0.00060164	3.37645e-06	5.90635e-05	5.69289e-06	3.18072e-07	0.00361356	0.000359761	0.000359761	0.00060164	3.37645e-06	5.90635e-05	5.69289e-06	3.18072e-07	0.00361356	0.000359761	0.000359761	0.00060164	3.37645e-06	5.90635e-05	5.69289e-06	3.18072e-07	0.00361356	0.000359761	0.000359761	0.00060164	3.37645e-06	5.90635e-05	5.69289e-06	3.18072e-07	0.00361356	0.000359761	0.000359761	0.00060164	3.37645e-06	5.90635e-05	5.69289e-06	3.18072e-07	0.00361356	0.000359761	0.000359761	0.00060164	3.37645e-06	5.90635e-05	5.69289e-06	3.18072e-07	0.00361356	0.000359761	0.000359761	0.00060164	3.37645e-06	5.90635e-05	5.69289e-06	3.18072e-07	0.00361356	0.000359761	0.000359761	0.00060164	3.37645e-06	5.90635e-05	5.69289e-06	3.18072e-07	0.00361356	0.000359761	0.000359761	0.00060164	3.37645e-06	5.90635e-05	5.69289e-06	3.18072e-07	0.00361356	0.000359761	0.000359761	0.00060164	3.37645e-06	5.90635e-05	5.69289e-06	3.18072e-07	0.00361356	0.000359761	0.000359761	0.00060164	3.37645e-06	5.90635e-05	5.69289e-06	3.18072e-07	0.00361356	0.000359761	0.000359761	0.00060164	3.37645e-06	5.90635e-05	5.69289e-06	3.18072e-07	0.00361356	0.000359761	0.000359761	0.00060164	3.37645e-06	5.90635e-05	5.69289e-06	3.18072e-07	0.00361356	0.000359761	0.000359761	0.00060164	3.37645e-06	5.90635e-05	5.69289e-06	3.18072e-07	0.00361356	0.000359761	0.000359761	0.00060164	3.37645e-06	5.90635e-05	5.69289e-06	3.18072e-07	0	0	0	0	0	0	0	0	0	0	0	0	0	0	0	0	0	0	0	0	0	0	0	0	0	0	0	0	0	0	0	0	0	0	0	0	0	0	0	0	0	0	0	0	0	0	0	0	0	0	0	0	0	0	0	0	0	0	0	0	0	0	0	0	0	0	0	0	0	0	0	0	0.162817	0.0031587	0.000365454	0.0218316	0.000360461	0.000719521	0.000365454	0.000359771	0.162817	0.0031587	0.000365454	0.0218316	0.000360461	0.000719521	0.000365454	0.000359771	0.162817	0.0031587	0.000365454	0.0218316	0.000360461	0.000719521	0.000365454	0.000359771	0.162817	0.0031587	0.000365454	0.0218316	0.000360461	0.000719521	0.000365454	0.000359771	0.162817	0.0031587	0.000365454	0.0218316	0.000360461	0.000719521	0.000365454	0.000359771	0.000359761	0.000359761	0.000359761	0.000359761	0.000359761	0.000359761	0.000359761	0.000359761	0.000359761	0.000359761	0.000359761	0.000359761	0.000359761	0.000359761	0.000359761	0.000359761	0.000359761	0.000359761	0.000359761	0.000359761	0.000359761	0.000359761	0.000359761	0.000359761	0.000359761	0.000359761	0.000359761	0.000359761	0.000359761	0.000359761	0.000359761	0.000359761	0.000359761	0.000359761	0.000359761	0.000359761	0.000359761	0.000359761	0.000359761	0.000359761	0.000359761	0.000359761	0.000359761	0.000359761	0.000359761	0.000359761	0.000359761	0.000359761	0.000359761	0.000359761	0.000359761	0.000359761	0.000359761	0.000359761	0.000359761	0.000359761	0.000359761	0.000359761	0.000359761	0.000359761	0.000359761	0.000359761	0.000359761	0.000359761	0.000359761	0.000359761	0.000359761	0.000359761	0.000359761	0.000359761	0.000359761	0.000359761	0.000359761	0.000359761	2.09297e-05	0.000359761	0.000359761	0.000359761	0.000359761	0.000359761	0.0129186	0.00129896	7.65089e-05	0.00361356	2.09297e-05	0.00060164	5.90635e-05	5.90635e-05	0.0129186	0.00129896	0.00129896	0.00361356	2.09297e-05	0.00060164	5.90635e-05	5.90635e-05	0.0129186	0.00129896	0.00129896	0.00361356	2.09297e-05	0.00060164	5.90635e-05	5.90635e-05	0.0129186	0.00129896	0.00129896	0.00361356	2.09297e-05	0.00060164	5.90635e-05	5.90635e-05	0.0129186	0.00129896	0.00129896	0.00361356	2.09297e-05	0.00060164	5.90635e-05	5.90635e-05	0.0129186	0.00129896	0.00129896	0.00361356	2.09297e-05	0.00060164	5.90635e-05	5.90635e-05	0.0129186	0.00129896	0.00129896	0.00361356	2.09297e-05	0.00060164	5.90635e-05	5.90635e-05	0.0129186	0.00129896	0.00129896	0.00361356	2.09297e-05	0.00060164	5.90635e-05	5.90635e-05	0.0129186	0.00129896	0.00129896	0.00361356	2.09297e-05	0.00060164	5.90635e-05	5.69289e-06	0.0129186	0.00129896	0.00129896	0.00361356	2.09297e-05	0.00060164	5.90635e-05	5.69289e-06	0.0129186	0.00129896	0.00129896	0.00361356	2.09297e-05	0.00060164	5.90635e-05	5.69289e-06	0.0129186	0.00129896	0.00129896	0.00361356	2.09297e-05	0.00060164	5.90635e-05	5.69289e-06	0.0129186	0.00129896	0.00129896	0.00361356	2.09297e-05	0.00060164	5.90635e-05	5.69289e-06	0.0129186	0.00129896	0.00129896	0.00361356	2.09297e-05	0.00060164	5.90635e-05	5.69289e-06	0.0129186	0.00129896	0.00129896	0.00361356	2.09297e-05	0.00060164	5.90635e-05	5.69289e-06	0.0129186	0.00129896	0.00129896	0.00361356	2.09297e-05	0.00060164	5.90635e-05	5.69289e-06	0.0129186	0.00129896	0.00129896	0.00361356	2.09297e-05	0.00060164	5.90635e-05	5.69289e-06	0.0129186	0.00129896	0.00129896	0.00361356	2.09297e-05	0.00060164	5.90635e-05	5.69289e-06	0.0129186	0.00129896	0.00129896	0.00361356	2.09297e-05	0.00060164	5.90635e-05	5.69289e-06	0.0129186	0.00129896	0.00129896	0.00361356	2.09297e-05	0.00060164	5.90635e-05	5.69289e-06	0.0129186	0.00129896	0.00129896	0.00361356	2.09297e-05	0.00060164	5.90635e-05	5.69289e-06	0.0129186	0.00129896	0.00129896	0.00361356	2.09297e-05	0.00060164	5.90635e-05	5.69289e-06	0.0129186	0.00129896	0.00129896	0.00361356	2.09297e-05	0.00060164	5.90635e-05	5.69289e-06	0.0129186	0.00129896	0.00129896	0.00361356	2.09297e-05	0.00060164	5.90635e-05	5.69289e-06	0.0129186	0.00129896	0.00129896	0.00361356	2.09297e-05	0.00060164	5.90635e-05	5.69289e-06	0.0129186	0.00129896	0.00129896	0.00361356	2.09297e-05	0.00060164	5.90635e-05	5.69289e-06	0	0	0	0	0	0	0	0	0	0	0	0	0	0	0	0	0	0	0	0	0	0	0	0	0	0	0	0	0	0	0	0	0	0	0	0	0	0	0	0	0	0	0	0	0	0	0	0	0	0	0	0	0	0	0	0	0	0	0	0	0	0	0	0	0	0	0	0	0	0	0	0	0.210316	0.00491252	0.00130635	0.0774824	0.00130156	0.00491252	0.00135803	0.00129907	0.210316	0.00491252	0.00130635	0.0774824	0.00130156	0.00491252	0.00135803	0.00129907	0.210316	0.00491252	0.00130635	0.0774824	0.00130156	0.00491252	0.00135803	0.00129907	0.210316	0.00491252	0.00130635	0.0774824	0.00130156	0.00491252	0.00135803	0.00129907	0.210316	0.00491252	0.00130635	0.0774824	0.00130156	0.00491252	0.00135803	0.00129907	0.00129896	0.00129896	0.00129896	0.00129896	0.00129896	0.00129896	0.00129896	0.00129896	0.00129896	0.00129896	0.00129896	0.00129896	0.00129896	0.00129896	0.00129896	0.00129896	0.00129896	0.00129896	0.00129896	0.00129896	0.00129896	0.00129896	0.00129896	0.00129896	0.00129896	0.00129896	0.00129896	0.00129896	0.00129896	0.00129896	0.00129896	0.00129896	0.00129896	0.00129896	0.00129896	0.00129896	0.00129896	0.00129896	0.00129896	0.00129896	0.00129896	0.00129896	0.00129896	0.00129896	0.00129896	0.00129896	0.00129896	0.00129896	0.00129896	0.00129896	0.00129896	0.00129896	0.00129896	0.00129896	0.00129896	0.00129896	0.00129896	0.00129896	0.00129896	0.00129896	0.00129896	0.00129896	0.00129896	0.00129896	0.00129896	0.00129896	0.00129896	0.00129896	0.00129896	0.00129896	0.00129896	0.00129896	0.00129896	0.00129896	7.65089e-05	0.00129896	0.00129896	0.00129896	0.00129896	0.00129896	0.0276729	0.00279894	0.000166074	0.0129186	7.65089e-05	0.00361356	0.000359761	0.000359761	0.0276729	0.00279894	0.00279894	0.0129186	7.65089e-05	0.00361356	0.000359761	0.000359761	0.0276729	0.00279894	0.00279894	0.0129186	7.65089e-05	0.00361356	0.000359761	0.000359761	0.0276729	0.00279894	0.00279894	0.0129186	7.65089e-05	0.00361356	0.000359761	0.000359761	0.0276729	0.00279894	0.00279894	0.0129186	7.65089e-05	0.00361356	0.000359761	0.000359761	0.0276729	0.00279894	0.00279894	0.0129186	7.65089e-05	0.00361356	0.000359761	0.000359761	0.0276729	0.00279894	0.00279894	0.0129186	7.65089e-05	0.00361356	0.000359761	0.000359761	0.0276729	0.00279894	0.00279894	0.0129186	7.65089e-05	0.00361356	0.000359761	0.000359761	0.0276729	0.00279894	0.00279894	0.0129186	7.65089e-05	0.00361356	0.000359761	5.90635e-05	0.0276729	0.00279894	0.00279894	0.0129186	7.65089e-05	0.00361356	0.000359761	5.90635e-05	0.0276729	0.00279894	0.00279894	0.0129186	7.65089e-05	0.00361356	0.000359761	5.90635e-05	0.0276729	0.00279894	0.00279894	0.0129186	7.65089e-05	0.00361356	0.000359761	5.90635e-05	0.0276729	0.00279894	0.00279894	0.0129186	7.65089e-05	0.00361356	0.000359761	5.90635e-05	0.0276729	0.00279894	0.00279894	0.0129186	7.65089e-05	0.00361356	0.000359761	5.90635e-05	0.0276729	0.00279894	0.00279894	0.0129186	7.65089e-05	0.00361356	0.000359761	5.90635e-05	0.0276729	0.00279894	0.00279894	0.0129186	7.65089e-05	0.00361356	0.000359761	5.90635e-05	0.0276729	0.00279894	0.00279894	0.0129186	7.65089e-05	0.00361356	0.000359761	5.90635e-05	0.0276729	0.00279894	0.00279894	0.0129186	7.65089e-05	0.00361356	0.000359761	5.90635e-05	0.0276729	0.00279894	0.00279894	0.0129186	7.65089e-05	0.00361356	0.000359761	5.90635e-05	0.0276729	0.00279894	0.00279894	0.0129186	7.65089e-05	0.00361356	0.000359761	5.90635e-05	0.0276729	0.00279894	0.00279894	0.0129186	7.65089e-05	0.00361356	0.000359761	5.90635e-05	0.0276729	0.00279894	0.00279894	0.0129186	7.65089e-05	0.00361356	0.000359761	5.90635e-05	0.0276729	0.00279894	0.00279894	0.0129186	7.65089e-05	0.00361356	0.000359761	5.90635e-05	0.0276729	0.00279894	0.00279894	0.0129186	7.65089e-05	0.00361356	0.000359761	5.90635e-05	0.0276729	0.00279894	0.00279894	0.0129186	7.65089e-05	0.00361356	0.000359761	5.90635e-05	0.0276729	0.00279894	0.00279894	0.0129186	7.65089e-05	0.00361356	0.000359761	5.90635e-05	0	0	0	0	0	0	0	0	0	0	0	0	0	0	0	0	0	0	0	0	0	0	0	0	0	0	0	0	0	0	0	0	0	0	0	0	0	0	0	0	0	0	0	0	0	0	0	0	0	0	0	0	0	0	0	0	0	0	0	0	0	0	0	0	0	0	0	0	0	0	0	0	0.165256	0.00559788	0.00280463	0.165256	0.00280463	0.0242708	0.0031587	0.00279964	0.165256	0.00559788	0.00280463	0.165256	0.00280463	0.0242708	0.0031587	0.00279964	0.165256	0.00559788	0.00280463	0.165256	0.00280463	0.0242708	0.0031587	0.00279964	0.165256	0.00559788	0.00280463	0.165256	0.00280463	0.0242708	0.0031587	0.00279964	0.165256	0.00559788	0.00280463	0.165256	0.00280463	0.0242708	0.0031587	0.00279964	0.00279894	0.00279894	0.00279894	0.00279894	0.00279894	0.00279894	0.00279894	0.00279894	0.00279894	0.00279894	0.00279894	0.00279894	0.00279894	0.00279894	0.00279894	0.00279894	0.00279894	0.00279894	0.00279894	0.00279894	0.00279894	0.00279894	0.00279894	0.00279894	0.00279894	0.00279894	0.00279894	0.00279894	0.00279894	0.00279894	0.00279894	0.00279894	0.00279894	0.00279894	0.00279894	0.00279894	0.00279894	0.00279894	0.00279894	0.00279894	0.00279894	0.00279894	0.00279894	0.00279894	0.00279894	0.00279894	0.00279894	0.00279894	0.00279894	0.00279894	0.00279894	0.00279894	0.00279894	0.00279894	0.00279894	0.00279894	0.00279894	0.00279894	0.00279894	0.00279894	0.00279894	0.00279894	0.00279894	0.00279894	0.00279894	0.00279894	0.00279894	0.00279894	0.00279894	0.00279894	0.00279894	0.00279894	0.00279894	0.00279894	0.000166074	0.00279894	0.00279894	0.00279894	0.00279894	0.00279894	0.0356571	0.00361356	0.000214933	0.0276729	0.000166074	0.0129186	0.00129896	0.00129896	0.0356571	0.00361356	0.00361356	0.0276729	0.000166074	0.0129186	0.00129896	0.00129896	0.0356571	0.00361356	0.00361356	0.0276729	0.000166074	0.0129186	0.00129896	0.00129896	0.0356571	0.00361356	0.00361356	0.0276729	0.000166074	0.0129186	0.00129896	0.00129896	0.0356571	0.00361356	0.00361356	0.0276729	0.000166074	0.0129186	0.00129896	0.00129896	0.0356571	0.00361356	0.00361356	0.0276729	0.000166074	0.0129186	0.00129896	0.00129896	0.0356571	0.00361356	0.00361356	0.0276729	0.000166074	0.0129186	0.00129896	0.00129896	0.0356571	0.00361356	0.00361356	0.0276729	0.000166074	0.0129186	0.00129896	0.00129896	0.0356571	0.00361356	0.00361356	0.0276729	0.000166074	0.0129186	0.00129896	0.000359761	0.0356571	0.00361356	0.00361356	0.0276729	0.000166074	0.0129186	0.00129896	0.000359761	0.0356571	0.00361356	0.00361356	0.0276729	0.000166074	0.0129186	0.00129896	0.000359761	0.0356571	0.00361356	0.00361356	0.0276729	0.000166074	0.0129186	0.00129896	0.000359761	0.0356571	0.00361356	0.00361356	0.0276729	0.000166074	0.0129186	0.00129896	0.000359761	0.0356571	0.00361356	0.00361356	0.0276729	0.000166074	0.0129186	0.00129896	0.000359761	0.0356571	0.00361356	0.00361356	0.0276729	0.000166074	0.0129186	0.00129896	0.000359761	0.0356571	0.00361356	0.00361356	0.0276729	0.000166074	0.0129186	0.00129896	0.000359761	0.0356571	0.00361356	0.00361356	0.0276729	0.000166074	0.0129186	0.00129896	0.000359761	0.0356571	0.00361356	0.00361356	0.0276729	0.000166074	0.0129186	0.00129896	0.000359761	0.0356571	0.00361356	0.00361356	0.0276729	0.000166074	0.0129186	0.00129896	0.000359761	0.0356571	0.00361356	0.00361356	0.0276729	0.000166074	0.0129186	0.00129896	0.000359761	0.0356571	0.00361356	0.00361356	0.0276729	0.000166074	0.0129186	0.00129896	0.000359761	0.0356571	0.00361356	0.00361356	0.0276729	0.000166074	0.0129186	0.00129896	0.000359761	0.0356571	0.00361356	0.00361356	0.0276729	0.000166074	0.0129186	0.00129896	0.000359761	0.0356571	0.00361356	0.00361356	0.0276729	0.000166074	0.0129186	0.00129896	0.000359761	0.0356571	0.00361356	0.00361356	0.0276729	0.000166074	0.0129186	0.00129896	0.000359761	0.0356571	0.00361356	0.00361356	0.0276729	0.000166074	0.0129186	0.00129896	0.000359761	0	0	0	0	0	0	0	0	0	0	0	0	0	0	0	0	0	0	0	0	0	0	0	0	0	0	0	0	0	0	0	0	0	0	0	0	0	0	0	0	0	0	0	0	0	0	0	0	0	0	0	0	0	0	0	0	0	0	0	0	0	0	0	0	0	0	0	0	0	0	0	0	0.079797	0.00491252	0.00361615	0.21263	0.00362095	0.079797	0.00491252	0.00361615	0.079797	0.00491252	0.00361615	0.21263	0.00362095	0.079797	0.00491252	0.00361615	0.079797	0.00491252	0.00361615	0.21263	0.00362095	0.079797	0.00491252	0.00361615	0.079797	0.00491252	0.00361615	0.21263	0.00362095	0.079797	0.00491252	0.00361615	0.079797	0.00491252	0.00361615	0.21263	0.00362095	0.079797	0.00491252	0.00361615	0.00361356	0.00361356	0.00361356	0.00361356	0.00361356	0.00361356	0.00361356	0.00361356	0.00361356	0.00361356	0.00361356	0.00361356	0.00361356	0.00361356	0.00361356	0.00361356	0.00361356	0.00361356	0.00361356	0.00361356	0.00361356	0.00361356	0.00361356	0.00361356	0.00361356	0.00361356	0.00361356	0.00361356	0.00361356	0.00361356	0.00361356	0.00361356	0.00361356	0.00361356	0.00361356	0.00361356	0.00361356	0.00361356	0.00361356	0.00361356	0.00361356	0.00361356	0.00361356	0.00361356	0.00361356	0.00361356	0.00361356	0.00361356	0.00361356	0.00361356	0.00361356	0.00361356	0.00361356	0.00361356	0.00361356	0.00361356	0.00361356	0.00361356	0.00361356	0.00361356	0.00361356	0.00361356	0.00361356	0.00361356	0.00361356	0.00361356	0.00361356	0.00361356	0.00361356	0.00361356	0.00361356	0.00361356	0.00361356	0.00361356	0.000214933	0.00361356	0.00361356	0.00361356	0.00361356	0.00361356	0.0276729	0.00279894	0.000166074	0.0356571	0.000214933	0.0276729	0.00279894	0.00279894	0.0276729	0.00279894	0.00279894	0.0356571	0.000214933	0.0276729	0.00279894	0.00279894	0.0276729	0.00279894	0.00279894	0.0356571	0.000214933	0.0276729	0.00279894	0.00279894	0.0276729	0.00279894	0.00279894	0.0356571	0.000214933	0.0276729	0.00279894	0.00279894	0.0276729	0.00279894	0.00279894	0.0356571	0.000214933	0.0276729	0.00279894	0.00279894	0.0276729	0.00279894	0.00279894	0.0356571	0.000214933	0.0276729	0.00279894	0.00279894	0.0276729	0.00279894	0.00279894	0.0356571	0.000214933	0.0276729	0.00279894	0.00279894	0.0276729	0.00279894	0.00279894	0.0356571	0.000214933	0.0276729	0.00279894	0.00279894	0.0276729	0.00279894	0.00279894	0.0356571	0.000214933	0.0276729	0.00279894	0.00129896	0.0276729	0.00279894	0.00279894	0.0356571	0.000214933	0.0276729	0.00279894	0.00129896	0.0276729	0.00279894	0.00279894	0.0356571	0.000214933	0.0276729	0.00279894	0.00129896	0.0276729	0.00279894	0.00279894	0.0356571	0.000214933	0.0276729	0.00279894	0.00129896	0.0276729	0.00279894	0.00279894	0.0356571	0.000214933	0.0276729	0.00279894	0.00129896	0.0276729	0.00279894	0.00279894	0.0356571	0.000214933	0.0276729	0.00279894	0.00129896	0.0276729	0.00279894	0.00279894	0.0356571	0.000214933	0.0276729	0.00279894	0.00129896	0.0276729	0.00279894	0.00279894	0.0356571	0.000214933	0.0276729	0.00279894	0.00129896	0.0276729	0.00279894	0.00279894	0.0356571	0.000214933	0.0276729	0.00279894	0.00129896	0.0276729	0.00279894	0.00279894	0.0356571	0.000214933	0.0276729	0.00279894	0.00129896	0.0276729	0.00279894	0.00279894	0.0356571	0.000214933	0.0276729	0.00279894	0.00129896	0.0276729	0.00279894	0.00279894	0.0356571	0.000214933	0.0276729	0.00279894	0.00129896	0.0276729	0.00279894	0.00279894	0.0356571	0.000214933	0.0276729	0.00279894	0.00129896	0.0276729	0.00279894	0.00279894	0.0356571	0.000214933	0.0276729	0.00279894	0.00129896	0.0276729	0.00279894	0.00279894	0.0356571	0.000214933	0.0276729	0.00279894	0.00129896	0.0276729	0.00279894	0.00279894	0.0356571	0.000214933	0.0276729	0.00279894	0.00129896	0.0276729	0.00279894	0.00279894	0.0356571	0.000214933	0.0276729	0.00279894	0.00129896	0.0276729	0.00279894	0.00279894	0.0356571	0.000214933	0.0276729	0.00279894	0.00129896	0	0	0	0	0	0	0	0	0	0	0	0	0	0	0	0	0	0	0	0	0	0	0	0	0	0	0	0	0	0	0	0	0	0	0	0	0	0	0	0	0	0	0	0	0	0	0	0	0	0	0	0	0	0	0	0	0	0	0	0	0	0	0	0	0	0	0	0	0	0	0	0	0.0242708	0.0031587	0.00279964	0.165256	0.00280463	0.165256	0.00559788	0.00280463	0.0242708	0.0031587	0.00279964	0.165256	0.00280463	0.165256	0.00559788	0.00280463	0.0242708	0.0031587	0.00279964	0.165256	0.00280463	0.165256	0.00559788	0.00280463	0.0242708	0.0031587	0.00279964	0.165256	0.00280463	0.165256	0.00559788	0.00280463	0.0242708	0.0031587	0.00279964	0.165256	0.00280463	0.165256	0.00559788	0.00280463	0.00279894	0.00279894	0.00279894	0.00279894	0.00279894	0.00279894	0.00279894	0.00279894	0.00279894	0.00279894	0.00279894	0.00279894	0.00279894	0.00279894	0.00279894	0.00279894	0.00279894	0.00279894	0.00279894	0.00279894	0.00279894	0.00279894	0.00279894	0.00279894	0.00279894	0.00279894	0.00279894	0.00279894	0.00279894	0.00279894	0.00279894	0.00279894	0.00279894	0.00279894	0.00279894	0.00279894	0.00279894	0.00279894	0.00279894	0.00279894	0.00279894	0.00279894	0.00279894	0.00279894	0.00279894	0.00279894	0.00279894	0.00279894	0.00279894	0.00279894	0.00279894	0.00279894	0.00279894	0.00279894	0.00279894	0.00279894	0.00279894	0.00279894	0.00279894	0.00279894	0.00279894	0.00279894	0.00279894	0.00279894	0.00279894	0.00279894	0.00279894	0.00279894	0.00279894	0.00279894	0.00279894	0.00279894	0.00279894	0.00279894	0.000166074	0.00279894	0.00279894	0.00279894	0.00279894	0.00279894	0.0129186	0.00129896	7.65089e-05	0.0276729	0.000166074	0.0356571	0.00361356	0.00361356	0.0129186	0.00129896	0.00129896	0.0276729	0.000166074	0.0356571	0.00361356	0.00361356	0.0129186	0.00129896	0.00129896	0.0276729	0.000166074	0.0356571	0.00361356	0.00361356	0.0129186	0.00129896	0.00129896	0.0276729	0.000166074	0.0356571	0.00361356	0.00361356	0.0129186	0.00129896	0.00129896	0.0276729	0.000166074	0.0356571	0.00361356	0.00361356	0.0129186	0.00129896	0.00129896	0.0276729	0.000166074	0.0356571	0.00361356	0.00361356	0.0129186	0.00129896	0.00129896	0.0276729	0.000166074	0.0356571	0.00361356	0.00361356	0.0129186	0.00129896	0.00129896	0.0276729	0.000166074	0.0356571	0.00361356	0.00361356	0.0129186	0.00129896	0.00129896	0.0276729	0.000166074	0.0356571	0.00361356	0.00279894	0.0129186	0.00129896	0.00129896	0.0276729	0.000166074	0.0356571	0.00361356	0.00279894	0.0129186	0.00129896	0.00129896	0.0276729	0.000166074	0.0356571	0.00361356	0.00279894	0.0129186	0.00129896	0.00129896	0.0276729	0.000166074	0.0356571	0.00361356	0.00279894	0.0129186	0.00129896	0.00129896	0.0276729	0.000166074	0.0356571	0.00361356	0.00279894	0.0129186	0.00129896	0.00129896	0.0276729	0.000166074	0.0356571	0.00361356	0.00279894	0.0129186	0.00129896	0.00129896	0.0276729	0.000166074	0.0356571	0.00361356	0.00279894	0.0129186	0.00129896	0.00129896	0.0276729	0.000166074	0.0356571	0.00361356	0.00279894	0.0129186	0.00129896	0.00129896	0.0276729	0.000166074	0.0356571	0.00361356	0.00279894	0.0129186	0.00129896	0.00129896	0.0276729	0.000166074	0.0356571	0.00361356	0.00279894	0.0129186	0.00129896	0.00129896	0.0276729	0.000166074	0.0356571	0.00361356	0.00279894	0.0129186	0.00129896	0.00129896	0.0276729	0.000166074	0.0356571	0.00361356	0.00279894	0.0129186	0.00129896	0.00129896	0.0276729	0.000166074	0.0356571	0.00361356	0.00279894	0.0129186	0.00129896	0.00129896	0.0276729	0.000166074	0.0356571	0.00361356	0.00279894	0.0129186	0.00129896	0.00129896	0.0276729	0.000166074	0.0356571	0.00361356	0.00279894	0.0129186	0.00129896	0.00129896	0.0276729	0.000166074	0.0356571	0.00361356	0.00279894	0.0129186	0.00129896	0.00129896	0.0276729	0.000166074	0.0356571	0.00361356	0.00279894	0.0129186	0.00129896	0.00129896	0.0276729	0.000166074	0.0356571	0.00361356	0.00279894	0	0	0	0	0	0	0	0	0	0	0	0	0	0	0	0	0	0	0	0	0	0	0	0	0	0	0	0	0	0	0	0	0	0	0	0	0	0	0	0	0	0	0	0	0	0	0	0	0	0	0	0	0	0	0	0	0	0	0	0	0	0	0	0	0	0	0	0	0	0	0	0	0.00491252	0.00135803	0.00129907	0.0774824	0.00130156	0.210316	0.00491252	0.00130635	0.00491252	0.00135803	0.00129907	0.0774824	0.00130156	0.210316	0.00491252	0.00130635	0.00491252	0.00135803	0.00129907	0.0774824	0.00130156	0.210316	0.00491252	0.00130635	0.00491252	0.00135803	0.00129907	0.0774824	0.00130156	0.210316	0.00491252	0.00130635	0.00491252	0.00135803	0.00129907	0.0774824	0.00130156	0.210316	0.00491252	0.00130635	0.00129896	0.00129896	0.00129896	0.00129896	0.00129896	0.00129896	0.00129896	0.00129896	0.00129896	0.00129896	0.00129896	0.00129896	0.00129896	0.00129896	0.00129896	0.00129896	0.00129896	0.00129896	0.00129896	0.00129896	0.00129896	0.00129896	0.00129896	0.00129896	0.00129896	0.00129896	0.00129896	0.00129896	0.00129896	0.00129896	0.00129896	0.00129896	0.00129896	0.00129896	0.00129896	0.00129896	0.00129896	0.00129896	0.00129896	0.00129896	0.00129896	0.00129896	0.00129896	0.00129896	0.00129896	0.00129896	0.00129896	0.00129896	0.00129896	0.00129896	0.00129896	0.00129896	0.00129896	0.00129896	0.00129896	0.00129896	0.00129896	0.00129896	0.00129896	0.00129896	0.00129896	0.00129896	0.00129896	0.00129896	0.00129896	0.00129896	0.00129896	0.00129896	0.00129896	0.00129896	0.00129896	0.00129896	0.00129896	0.00129896	7.65089e-05	0.00129896	0.00129896	0.00129896	0.00129896	0.00129896	0.00361356	0.000359761	2.09297e-05	0.0129186	7.65089e-05	0.0276729	0.00279894	0.00279894	0.00361356	0.000359761	0.000359761	0.0129186	7.65089e-05	0.0276729	0.00279894	0.00279894	0.00361356	0.000359761	0.000359761	0.0129186	7.65089e-05	0.0276729	0.00279894	0.00279894	0.00361356	0.000359761	0.000359761	0.0129186	7.65089e-05	0.0276729	0.00279894	0.00279894	0.00361356	0.000359761	0.000359761	0.0129186	7.65089e-05	0.0276729	0.00279894	0.00279894	0.00361356	0.000359761	0.000359761	0.0129186	7.65089e-05	0.0276729	0.00279894	0.00279894	0.00361356	0.000359761	0.000359761	0.0129186	7.65089e-05	0.0276729	0.00279894	0.00279894	0.00361356	0.000359761	0.000359761	0.0129186	7.65089e-05	0.0276729	0.00279894	0.00279894	0.00361356	0.000359761	0.000359761	0.0129186	7.65089e-05	0.0276729	0.00279894	0.00361356	0.00361356	0.000359761	0.000359761	0.0129186	7.65089e-05	0.0276729	0.00279894	0.00361356	0.00361356	0.000359761	0.000359761	0.0129186	7.65089e-05	0.0276729	0.00279894	0.00361356	0.00361356	0.000359761	0.000359761	0.0129186	7.65089e-05	0.0276729	0.00279894	0.00361356	0.00361356	0.000359761	0.000359761	0.0129186	7.65089e-05	0.0276729	0.00279894	0.00361356	0.00361356	0.000359761	0.000359761	0.0129186	7.65089e-05	0.0276729	0.00279894	0.00361356	0.00361356	0.000359761	0.000359761	0.0129186	7.65089e-05	0.0276729	0.00279894	0.00361356	0.00361356	0.000359761	0.000359761	0.0129186	7.65089e-05	0.0276729	0.00279894	0.00361356	0.00361356	0.000359761	0.000359761	0.0129186	7.65089e-05	0.0276729	0.00279894	0.00361356	0.00361356	0.000359761	0.000359761	0.0129186	7.65089e-05	0.0276729	0.00279894	0.00361356	0.00361356	0.000359761	0.000359761	0.0129186	7.65089e-05	0.0276729	0.00279894	0.00361356	0.00361356	0.000359761	0.000359761	0.0129186	7.65089e-05	0.0276729	0.00279894	0.00361356	0.00361356	0.000359761	0.000359761	0.0129186	7.65089e-05	0.0276729	0.00279894	0.00361356	0.00361356	0.000359761	0.000359761	0.0129186	7.65089e-05	0.0276729	0.00279894	0.00361356	0.00361356	0.000359761	0.000359761	0.0129186	7.65089e-05	0.0276729	0.00279894	0.00361356	0.00361356	0.000359761	0.000359761	0.0129186	7.65089e-05	0.0276729	0.00279894	0.00361356	0.00361356	0.000359761	0.000359761	0.0129186	7.65089e-05	0.0276729	0.00279894	0.00361356	0.00361356	0.000359761	0.000359761	0.0129186	7.65089e-05	0.0276729	0.00279894	0.00361356	0	0	0	0	0	0	0	0	0	0	0	0	0	0	0	0	0	0	0	0	0	0	0	0	0	0	0	0	0	0	0	0	0	0	0	0	0	0	0	0	0	0	0	0	0	0	0	0	0	0	0	0	0	0	0	0	0	0	0	0	0	0	0	0	0	0	0	0	0	0	0	0	0.000719521	0.000365454	0.000359771	0.0218316	0.000360461	0.162817	0.0031587	0.000365454	0.000719521	0.000365454	0.000359771	0.0218316	0.000360461	0.162817	0.0031587	0.000365454	0.000719521	0.000365454	0.000359771	0.0218316	0.000360461	0.162817	0.0031587	0.000365454	0.000719521	0.000365454	0.000359771	0.0218316	0.000360461	0.162817	0.0031587	0.000365454	0.000719521	0.000365454	0.000359771	0.0218316	0.000360461	0.162817	0.0031587	0.000365454	0.000359761	0.000359761	0.000359761	0.000359761	0.000359761	0.000359761	0.000359761	0.000359761	0.000359761	0.000359761	0.000359761	0.000359761	0.000359761	0.000359761	0.000359761	0.000359761	0.000359761	0.000359761	0.000359761	0.000359761	0.000359761	0.000359761	0.000359761	0.000359761	0.000359761	0.000359761	0.000359761	0.000359761	0.000359761	0.000359761	0.000359761	0.000359761	0.000359761	0.000359761	0.000359761	0.000359761	0.000359761	0.000359761	0.000359761	0.000359761	0.000359761	0.000359761	0.000359761	0.000359761	0.000359761	0.000359761	0.000359761	0.000359761	0.000359761	0.000359761	0.000359761	0.000359761	0.000359761	0.000359761	0.000359761	0.000359761	0.000359761	0.000359761	0.000359761	0.000359761	0.000359761	0.000359761	0.000359761	0.000359761	0.000359761	0.000359761	0.000359761	0.000359761	0.000359761	0.000359761	0.000359761	0.000359761	0.000359761	0.000359761	2.09297e-05	0.000359761	0.000359761	0.000359761	0.000359761	0.000359761	0.00060164	5.90635e-05	3.37645e-06	0.00361356	2.09297e-05	0.0129186	0.00129896	0.00129896	0.00060164	5.90635e-05	5.90635e-05	0.00361356	2.09297e-05	0.0129186	0.00129896	0.00129896	0.00060164	5.90635e-05	5.90635e-05	0.00361356	2.09297e-05	0.0129186	0.00129896	0.00129896	0.00060164	5.90635e-05	5.90635e-05	0.00361356	2.09297e-05	0.0129186	0.00129896	0.00129896	0.00060164	5.90635e-05	5.90635e-05	0.00361356	2.09297e-05	0.0129186	0.00129896	0.00129896	0.00060164	5.90635e-05	5.90635e-05	0.00361356	2.09297e-05	0.0129186	0.00129896	0.00129896	0.00060164	5.90635e-05	5.90635e-05	0.00361356	2.09297e-05	0.0129186	0.00129896	0.00129896	0.00060164	5.90635e-05	5.90635e-05	0.00361356	2.09297e-05	0.0129186	0.00129896	0.00129896	0.00060164	5.90635e-05	5.90635e-05	0.00361356	2.09297e-05	0.0129186	0.00129896	0.00279894	0.00060164	5.90635e-05	5.90635e-05	0.00361356	2.09297e-05	0.0129186	0.00129896	0.00279894	0.00060164	5.90635e-05	5.90635e-05	0.00361356	2.09297e-05	0.0129186	0.00129896	0.00279894	0.00060164	5.90635e-05	5.90635e-05	0.00361356	2.09297e-05	0.0129186	0.00129896	0.00279894	0.00060164	5.90635e-05	5.90635e-05	0.00361356	2.09297e-05	0.0129186	0.00129896	0.00279894	0.00060164	5.90635e-05	5.90635e-05	0.00361356	2.09297e-05	0.0129186	0.00129896	0.00279894	0.00060164	5.90635e-05	5.90635e-05	0.00361356	2.09297e-05	0.0129186	0.00129896	0.00279894	0.00060164	5.90635e-05	5.90635e-05	0.00361356	2.09297e-05	0.0129186	0.00129896	0.00279894	0.00060164	5.90635e-05	5.90635e-05	0.00361356	2.09297e-05	0.0129186	0.00129896	0.00279894	0.00060164	5.90635e-05	5.90635e-05	0.00361356	2.09297e-05	0.0129186	0.00129896	0.00279894	0.00060164	5.90635e-05	5.90635e-05	0.00361356	2.09297e-05	0.0129186	0.00129896	0.00279894	0.00060164	5.90635e-05	5.90635e-05	0.00361356	2.09297e-05	0.0129186	0.00129896	0.00279894	0.00060164	5.90635e-05	5.90635e-05	0.00361356	2.09297e-05	0.0129186	0.00129896	0.00279894	0.00060164	5.90635e-05	5.90635e-05	0.00361356	2.09297e-05	0.0129186	0.00129896	0.00279894	0.00060164	5.90635e-05	5.90635e-05	0.00361356	2.09297e-05	0.0129186	0.00129896	0.00279894	0.00060164	5.90635e-05	5.90635e-05	0.00361356	2.09297e-05	0.0129186	0.00129896	0.00279894	0.00060164	5.90635e-05	5.90635e-05	0.00361356	2.09297e-05	0.0129186	0.00129896	0.00279894	0.00060164	5.90635e-05	5.90635e-05	0.00361356	2.09297e-05	0.0129186	0.00129896	0.00279894	0	0	0	0	0	0	0	0	0	0	0	0	0	0	0	0	0	0	0	0	0	0	0	0	0	0	0	0	0	0	0	0	0	0	0	0	0	0	0	0	0	0	0	0	0	0	0	0	0	0	0	0	0	0	0	0	0	0	0	0	0	0	0	0	0	0	0	0	0	0	0	0	7.99932e-05	5.93816e-05	5.9064e-05	0.00367262	5.91741e-05	0.0762425	0.00135803	6.16629e-05	7.99932e-05	5.93816e-05	5.9064e-05	0.00367262	5.91741e-05	0.0762425	0.00135803	6.16629e-05	7.99932e-05	5.93816e-05	5.9064e-05	0.00367262	5.91741e-05	0.0762425	0.00135803	6.16629e-05	7.99932e-05	5.93816e-05	5.9064e-05	0.00367262	5.91741e-05	0.0762425	0.00135803	6.16629e-05	7.99932e-05	5.93816e-05	5.9064e-05	0.00367262	5.91741e-05	0.0762425	0.00135803	6.16629e-05	5.90635e-05	5.90635e-05	5.90635e-05	5.90635e-05	5.90635e-05	5.90635e-05	5.90635e-05	5.90635e-05	5.90635e-05	5.90635e-05	5.90635e-05	5.90635e-05	5.90635e-05	5.90635e-05	5.90635e-05	5.90635e-05	5.90635e-05	5.90635e-05	5.90635e-05	5.90635e-05	5.90635e-05	5.90635e-05	5.90635e-05	5.90635e-05	5.90635e-05	5.90635e-05	5.90635e-05	5.90635e-05	5.90635e-05	5.90635e-05	5.90635e-05	5.90635e-05	5.90635e-05	5.90635e-05	5.90635e-05	5.90635e-05	5.90635e-05	5.90635e-05	5.90635e-05	5.90635e-05	5.90635e-05	5.90635e-05	5.90635e-05	5.90635e-05	5.90635e-05	5.90635e-05	5.90635e-05	5.90635e-05	5.90635e-05	5.90635e-05	5.90635e-05	5.90635e-05	5.90635e-05	5.90635e-05	5.90635e-05	5.90635e-05	5.90635e-05	5.90635e-05	5.90635e-05	5.90635e-05	5.90635e-05	5.90635e-05	5.90635e-05	5.90635e-05	5.90635e-05	5.90635e-05	5.90635e-05	5.90635e-05	5.90635e-05	5.90635e-05	5.90635e-05	5.90635e-05	5.90635e-05	5.90635e-05	3.37645e-06	5.90635e-05	5.90635e-05	5.90635e-05	5.90635e-05	5.90635e-05	5.90635e-05	5.69289e-06	3.18072e-07	0.00060164	3.37645e-06	0.00361356	0.000359761	0.000359761	5.90635e-05	5.69289e-06	5.69289e-06	0.00060164	3.37645e-06	0.00361356	0.000359761	0.000359761	5.90635e-05	5.69289e-06	5.69289e-06	0.00060164	3.37645e-06	0.00361356	0.000359761	0.000359761	5.90635e-05	5.69289e-06	5.69289e-06	0.00060164	3.37645e-06	0.00361356	0.000359761	0.000359761	5.90635e-05	5.69289e-06	5.69289e-06	0.00060164	3.37645e-06	0.00361356	0.000359761	0.000359761	5.90635e-05	5.69289e-06	5.69289e-06	0.00060164	3.37645e-06	0.00361356	0.000359761	0.000359761	5.90635e-05	5.69289e-06	5.69289e-06	0.00060164	3.37645e-06	0.00361356	0.000359761	0.000359761	5.90635e-05	5.69289e-06	5.69289e-06	0.00060164	3.37645e-06	0.00361356	0.000359761	0.000359761	5.90635e-05	5.69289e-06	5.69289e-06	0.00060164	3.37645e-06	0.00361356	0.000359761	0.00129896	5.90635e-05	5.69289e-06	5.69289e-06	0.00060164	3.37645e-06	0.00361356	0.000359761	0.00129896	5.90635e-05	5.69289e-06	5.69289e-06	0.00060164	3.37645e-06	0.00361356	0.000359761	0.00129896	5.90635e-05	5.69289e-06	5.69289e-06	0.00060164	3.37645e-06	0.00361356	0.000359761	0.00129896	5.90635e-05	5.69289e-06	5.69289e-06	0.00060164	3.37645e-06	0.00361356	0.000359761	0.00129896	5.90635e-05	5.69289e-06	5.69289e-06	0.00060164	3.37645e-06	0.00361356	0.000359761	0.00129896	5.90635e-05	5.69289e-06	5.69289e-06	0.00060164	3.37645e-06	0.00361356	0.000359761	0.00129896	5.90635e-05	5.69289e-06	5.69289e-06	0.00060164	3.37645e-06	0.00361356	0.000359761	0.00129896	5.90635e-05	5.69289e-06	5.69289e-06	0.00060164	3.37645e-06	0.00361356	0.000359761	0.00129896	5.90635e-05	5.69289e-06	5.69289e-06	0.00060164	3.37645e-06	0.00361356	0.000359761	0.00129896	5.90635e-05	5.69289e-06	5.69289e-06	0.00060164	3.37645e-06	0.00361356	0.000359761	0.00129896	5.90635e-05	5.69289e-06	5.69289e-06	0.00060164	3.37645e-06	0.00361356	0.000359761	0.00129896	5.90635e-05	5.69289e-06	5.69289e-06	0.00060164	3.37645e-06	0.00361356	0.000359761	0.00129896	5.90635e-05	5.69289e-06	5.69289e-06	0.00060164	3.37645e-06	0.00361356	0.000359761	0.00129896	5.90635e-05	5.69289e-06	5.69289e-06	0.00060164	3.37645e-06	0.00361356	0.000359761	0.00129896	5.90635e-05	5.69289e-06	5.69289e-06	0.00060164	3.37645e-06	0.00361356	0.000359761	0.00129896	5.90635e-05	5.69289e-06	5.69289e-06	0.00060164	3.37645e-06	0.00361356	0.000359761	0.00129896	5.90635e-05	5.69289e-06	5.69289e-06	0.00060164	3.37645e-06	0.00361356	0.000359761	0.00129896	0	0	0	0	0	0	0	0	0	0	0	0	0	0	0	0	0	0	0	0	0	0	0	0	0	0	0	0	0	0	0	0	0	0	0	0	0	0	0	0	0	0	0	0	0	0	0	0	0	0	0	0	0	0	0	0	0	0	0	0	0	0	0	0	0	0	0	0	0	0	0	0	6.3934e-06	5.70302e-06	5.6929e-06	0.000365454	5.70302e-06	0.0214775	0.000365454	6.3934e-06	6.3934e-06	5.70302e-06	5.6929e-06	0.000365454	5.70302e-06	0.0214775	0.000365454	6.3934e-06	6.3934e-06	5.70302e-06	5.6929e-06	0.000365454	5.70302e-06	0.0214775	0.000365454	6.3934e-06	6.3934e-06	5.70302e-06	5.6929e-06	0.000365454	5.70302e-06	0.0214775	0.000365454	6.3934e-06	6.3934e-06	5.70302e-06	5.6929e-06	0.000365454	5.70302e-06	0.0214775	0.000365454	6.3934e-06	5.69289e-06	5.69289e-06	5.69289e-06	5.69289e-06	5.69289e-06	5.69289e-06	5.69289e-06	5.69289e-06	5.69289e-06	5.69289e-06	5.69289e-06	5.69289e-06	5.69289e-06	5.69289e-06	5.69289e-06	5.69289e-06	5.69289e-06	5.69289e-06	5.69289e-06	5.69289e-06	5.69289e-06	5.69289e-06	5.69289e-06	5.69289e-06	5.69289e-06	5.69289e-06	5.69289e-06	5.69289e-06	5.69289e-06	5.69289e-06	5.69289e-06	5.69289e-06	5.69289e-06	5.69289e-06	5.69289e-06	5.69289e-06	5.69289e-06	5.69289e-06	5.69289e-06	5.69289e-06	5.69289e-06	5.69289e-06	5.69289e-06	5.69289e-06	5.69289e-06	5.69289e-06	5.69289e-06	5.69289e-06	5.69289e-06	5.69289e-06	5.69289e-06	5.69289e-06	5.69289e-06	5.69289e-06	5.69289e-06	5.69289e-06	5.69289e-06	5.69289e-06	5.69289e-06	5.69289e-06	5.69289e-06	5.69289e-06	5.69289e-06	5.69289e-06	5.69289e-06	5.69289e-06	5.69289e-06	5.69289e-06	5.69289e-06	5.69289e-06	5.69289e-06	5.69289e-06	5.69289e-06	5.69289e-06	3.18072e-07	5.69289e-06	5.69289e-06	5.69289e-06	5.69289e-06	5.69289e-06	3.37645e-06	3.18072e-07	1.72703e-08	5.90635e-05	3.18072e-07	0.00060164	5.90635e-05	5.90635e-05	3.37645e-06	3.18072e-07	3.18072e-07	5.90635e-05	3.18072e-07	0.00060164	5.90635e-05	5.90635e-05	3.37645e-06	3.18072e-07	3.18072e-07	5.90635e-05	3.18072e-07	0.00060164	5.90635e-05	5.90635e-05	3.37645e-06	3.18072e-07	3.18072e-07	5.90635e-05	3.18072e-07	0.00060164	5.90635e-05	5.90635e-05	3.37645e-06	3.18072e-07	3.18072e-07	5.90635e-05	3.18072e-07	0.00060164	5.90635e-05	5.90635e-05	3.37645e-06	3.18072e-07	3.18072e-07	5.90635e-05	3.18072e-07	0.00060164	5.90635e-05	5.90635e-05	3.37645e-06	3.18072e-07	3.18072e-07	5.90635e-05	3.18072e-07	0.00060164	5.90635e-05	5.90635e-05	3.37645e-06	3.18072e-07	3.18072e-07	5.90635e-05	3.18072e-07	0.00060164	5.90635e-05	5.90635e-05	3.37645e-06	3.18072e-07	3.18072e-07	5.90635e-05	3.18072e-07	0.00060164	5.90635e-05	0.000359761	3.37645e-06	3.18072e-07	3.18072e-07	5.90635e-05	3.18072e-07	0.00060164	5.90635e-05	0.000359761	3.37645e-06	3.18072e-07	3.18072e-07	5.90635e-05	3.18072e-07	0.00060164	5.90635e-05	0.000359761	3.37645e-06	3.18072e-07	3.18072e-07	5.90635e-05	3.18072e-07	0.00060164	5.90635e-05	0.000359761	3.37645e-06	3.18072e-07	3.18072e-07	5.90635e-05	3.18072e-07	0.00060164	5.90635e-05	0.000359761	3.37645e-06	3.18072e-07	3.18072e-07	5.90635e-05	3.18072e-07	0.00060164	5.90635e-05	0.000359761	3.37645e-06	3.18072e-07	3.18072e-07	5.90635e-05	3.18072e-07	0.00060164	5.90635e-05	0.000359761	3.37645e-06	3.18072e-07	3.18072e-07	5.90635e-05	3.18072e-07	0.00060164	5.90635e-05	0.000359761	3.37645e-06	3.18072e-07	3.18072e-07	5.90635e-05	3.18072e-07	0.00060164	5.90635e-05	0.000359761	3.37645e-06	3.18072e-07	3.18072e-07	5.90635e-05	3.18072e-07	0.00060164	5.90635e-05	0.000359761	3.37645e-06	3.18072e-07	3.18072e-07	5.90635e-05	3.18072e-07	0.00060164	5.90635e-05	0.000359761	3.37645e-06	3.18072e-07	3.18072e-07	5.90635e-05	3.18072e-07	0.00060164	5.90635e-05	0.000359761	3.37645e-06	3.18072e-07	3.18072e-07	5.90635e-05	3.18072e-07	0.00060164	5.90635e-05	0.000359761	3.37645e-06	3.18072e-07	3.18072e-07	5.90635e-05	3.18072e-07	0.00060164	5.90635e-05	0.000359761	3.37645e-06	3.18072e-07	3.18072e-07	5.90635e-05	3.18072e-07	0.00060164	5.90635e-05	0.000359761	3.37645e-06	3.18072e-07	3.18072e-07	5.90635e-05	3.18072e-07	0.00060164	5.90635e-05	0.000359761	3.37645e-06	3.18072e-07	3.18072e-07	5.90635e-05	3.18072e-07	0.00060164	5.90635e-05	0.000359761	3.37645e-06	3.18072e-07	3.18072e-07	5.90635e-05	3.18072e-07	0.00060164	5.90635e-05	0.000359761	0	0	0	0	0	0	0	0	0	0	0	0	0	0	0	0	0	0	0	0	0	0	0	0	0	0	0	0	0	0	0	0	0	0	0	0	0	0	0	0	0	0	0	0	0	0	0	0	0	0	0	0	0	0	0	0	0	0	0	0	0	0	0	0	0	0	0	0	0	0	0	0	0.0762425	0.00367262	7.99932e-05	0.00135803	5.93816e-05	6.16629e-05	5.91741e-05	5.9064e-05	0.0762425	0.00367262	7.99932e-05	0.00135803	5.93816e-05	6.16629e-05	5.91741e-05	5.9064e-05	0.0762425	0.00367262	7.99932e-05	0.00135803	5.93816e-05	6.16629e-05	5.91741e-05	5.9064e-05	0.0762425	0.00367262	7.99932e-05	0.00135803	5.93816e-05	6.16629e-05	5.91741e-05	5.9064e-05	0.0762425	0.00367262	7.99932e-05	0.00135803	5.93816e-05	6.16629e-05	5.91741e-05	5.9064e-05	5.90635e-05	5.90635e-05	5.90635e-05	5.90635e-05	5.90635e-05	5.90635e-05	5.90635e-05	5.90635e-05	5.90635e-05	5.90635e-05	5.90635e-05	5.90635e-05	5.90635e-05	5.90635e-05	5.90635e-05	5.90635e-05	5.90635e-05	5.90635e-05	5.90635e-05	5.90635e-05	5.90635e-05	5.90635e-05	5.90635e-05	5.90635e-05	5.90635e-05	5.90635e-05	5.90635e-05	5.90635e-05	5.90635e-05	5.90635e-05	5.90635e-05	5.90635e-05	5.90635e-05	5.90635e-05	5.90635e-05	5.90635e-05	5.90635e-05	5.90635e-05	5.90635e-05	5.90635e-05	5.90635e-05	5.90635e-05	5.90635e-05	5.90635e-05	5.90635e-05	5.90635e-05	5.90635e-05	5.90635e-05	5.90635e-05	5.90635e-05	5.90635e-05	5.90635e-05	5.90635e-05	5.90635e-05	5.90635e-05	5.90635e-05	5.90635e-05	5.90635e-05	5.90635e-05	5.90635e-05	5.90635e-05	5.90635e-05	5.90635e-05	5.90635e-05	5.90635e-05	5.90635e-05	5.90635e-05	5.90635e-05	5.90635e-05	5.90635e-05	5.90635e-05	5.90635e-05	5.90635e-05	5.90635e-05	5.69289e-06	5.90635e-05	5.90635e-05	5.90635e-05	5.90635e-05	5.90635e-05	0.00361356	0.00060164	5.90635e-05	0.000359761	5.69289e-06	2.09297e-05	3.37645e-06	3.37645e-06	0.00361356	0.00060164	0.00060164	0.000359761	5.69289e-06	2.09297e-05	3.37645e-06	3.37645e-06	0.00361356	0.00060164	0.00060164	0.000359761	5.69289e-06	2.09297e-05	3.37645e-06	3.37645e-06	0.00361356	0.00060164	0.00060164	0.000359761	5.69289e-06	2.09297e-05	3.37645e-06	3.37645e-06	0.00361356	0.00060164	0.00060164	0.000359761	5.69289e-06	2.09297e-05	3.37645e-06	3.37645e-06	0.00361356	0.00060164	0.00060164	0.000359761	5.69289e-06	2.09297e-05	3.37645e-06	3.37645e-06	0.00361356	0.00060164	0.00060164	0.000359761	5.69289e-06	2.09297e-05	3.37645e-06	3.37645e-06	0.00361356	0.00060164	0.00060164	0.000359761	5.69289e-06	2.09297e-05	3.37645e-06	3.37645e-06	0.00361356	0.00060164	0.00060164	0.000359761	5.69289e-06	2.09297e-05	3.37645e-06	1.10636e-07	0.00361356	0.00060164	0.00060164	0.000359761	5.69289e-06	2.09297e-05	3.37645e-06	1.10636e-07	0.00361356	0.00060164	0.00060164	0.000359761	5.69289e-06	2.09297e-05	3.37645e-06	1.10636e-07	0.00361356	0.00060164	0.00060164	0.000359761	5.69289e-06	2.09297e-05	3.37645e-06	1.10636e-07	0.00361356	0.00060164	0.00060164	0.000359761	5.69289e-06	2.09297e-05	3.37645e-06	1.10636e-07	0.00361356	0.00060164	0.00060164	0.000359761	5.69289e-06	2.09297e-05	3.37645e-06	1.10636e-07	0.00361356	0.00060164	0.00060164	0.000359761	5.69289e-06	2.09297e-05	3.37645e-06	1.10636e-07	0.00361356	0.00060164	0.00060164	0.000359761	5.69289e-06	2.09297e-05	3.37645e-06	1.10636e-07	0.00361356	0.00060164	0.00060164	0.000359761	5.69289e-06	2.09297e-05	3.37645e-06	1.10636e-07	0.00361356	0.00060164	0.00060164	0.000359761	5.69289e-06	2.09297e-05	3.37645e-06	1.10636e-07	0.00361356	0.00060164	0.00060164	0.000359761	5.69289e-06	2.09297e-05	3.37645e-06	1.10636e-07	0.00361356	0.00060164	0.00060164	0.000359761	5.69289e-06	2.09297e-05	3.37645e-06	1.10636e-07	0.00361356	0.00060164	0.00060164	0.000359761	5.69289e-06	2.09297e-05	3.37645e-06	1.10636e-07	0.00361356	0.00060164	0.00060164	0.000359761	5.69289e-06	2.09297e-05	3.37645e-06	1.10636e-07	0.00361356	0.00060164	0.00060164	0.000359761	5.69289e-06	2.09297e-05	3.37645e-06	1.10636e-07	0.00361356	0.00060164	0.00060164	0.000359761	5.69289e-06	2.09297e-05	3.37645e-06	1.10636e-07	0.00361356	0.00060164	0.00060164	0.000359761	5.69289e-06	2.09297e-05	3.37645e-06	1.10636e-07	0.00361356	0.00060164	0.00060164	0.000359761	5.69289e-06	2.09297e-05	3.37645e-06	1.10636e-07	0	0	0	0	0	0	0	0	0	0	0	0	0	0	0	0	0	0	0	0	0	0	0	0	0	0	0	0	0	0	0	0	0	0	0	0	0	0	0	0	0	0	0	0	0	0	0	0	0	0	0	0	0	0	0	0	0	0	0	0	0	0	0	0	0	0	0	0	0	0	0	0	0.269464	0.0135203	0.000678149	0.0135203	0.000605016	0.000678149	0.000605016	0.000601657	0.269464	0.0135203	0.000678149	0.0135203	0.000605016	0.000678149	0.000605016	0.000601657	0.269464	0.0135203	0.000678149	0.0135203	0.000605016	0.000678149	0.000605016	0.000601657	0.269464	0.0135203	0.000678149	0.0135203	0.000605016	0.000678149	0.000605016	0.000601657	0.269464	0.0135203	0.000678149	0.0135203	0.000605016	0.000678149	0.000605016	0.000601657	0.00060164	0.00060164	0.00060164	0.00060164	0.00060164	0.00060164	0.00060164	0.00060164	0.00060164	0.00060164	0.00060164	0.00060164	0.00060164	0.00060164	0.00060164	0.00060164	0.00060164	0.00060164	0.00060164	0.00060164	0.00060164	0.00060164	0.00060164	0.00060164	0.00060164	0.00060164	0.00060164	0.00060164	0.00060164	0.00060164	0.00060164	0.00060164	0.00060164	0.00060164	0.00060164	0.00060164	0.00060164	0.00060164	0.00060164	0.00060164	0.00060164	0.00060164	0.00060164	0.00060164	0.00060164	0.00060164	0.00060164	0.00060164	0.00060164	0.00060164	0.00060164	0.00060164	0.00060164	0.00060164	0.00060164	0.00060164	0.00060164	0.00060164	0.00060164	0.00060164	0.00060164	0.00060164	0.00060164	0.00060164	0.00060164	0.00060164	0.00060164	0.00060164	0.00060164	0.00060164	0.00060164	0.00060164	0.00060164	0.00060164	5.90635e-05	0.00060164	0.00060164	0.00060164	0.00060164	0.00060164	0.0214718	0.00361356	0.000359761	0.00361356	5.90635e-05	0.000359761	5.90635e-05	5.90635e-05	0.0214718	0.00361356	0.00361356	0.00361356	5.90635e-05	0.000359761	5.90635e-05	5.90635e-05	0.0214718	0.00361356	0.00361356	0.00361356	5.90635e-05	0.000359761	5.90635e-05	5.90635e-05	0.0214718	0.00361356	0.00361356	0.00361356	5.90635e-05	0.000359761	5.90635e-05	5.90635e-05	0.0214718	0.00361356	0.00361356	0.00361356	5.90635e-05	0.000359761	5.90635e-05	5.90635e-05	0.0214718	0.00361356	0.00361356	0.00361356	5.90635e-05	0.000359761	5.90635e-05	5.90635e-05	0.0214718	0.00361356	0.00361356	0.00361356	5.90635e-05	0.000359761	5.90635e-05	5.90635e-05	0.0214718	0.00361356	0.00361356	0.00361356	5.90635e-05	0.000359761	5.90635e-05	5.90635e-05	0.0214718	0.00361356	0.00361356	0.00361356	5.90635e-05	0.000359761	5.90635e-05	3.37645e-06	0.0214718	0.00361356	0.00361356	0.00361356	5.90635e-05	0.000359761	5.90635e-05	3.37645e-06	0.0214718	0.00361356	0.00361356	0.00361356	5.90635e-05	0.000359761	5.90635e-05	3.37645e-06	0.0214718	0.00361356	0.00361356	0.00361356	5.90635e-05	0.000359761	5.90635e-05	3.37645e-06	0.0214718	0.00361356	0.00361356	0.00361356	5.90635e-05	0.000359761	5.90635e-05	3.37645e-06	0.0214718	0.00361356	0.00361356	0.00361356	5.90635e-05	0.000359761	5.90635e-05	3.37645e-06	0.0214718	0.00361356	0.00361356	0.00361356	5.90635e-05	0.000359761	5.90635e-05	3.37645e-06	0.0214718	0.00361356	0.00361356	0.00361356	5.90635e-05	0.000359761	5.90635e-05	3.37645e-06	0.0214718	0.00361356	0.00361356	0.00361356	5.90635e-05	0.000359761	5.90635e-05	3.37645e-06	0.0214718	0.00361356	0.00361356	0.00361356	5.90635e-05	0.000359761	5.90635e-05	3.37645e-06	0.0214718	0.00361356	0.00361356	0.00361356	5.90635e-05	0.000359761	5.90635e-05	3.37645e-06	0.0214718	0.00361356	0.00361356	0.00361356	5.90635e-05	0.000359761	5.90635e-05	3.37645e-06	0.0214718	0.00361356	0.00361356	0.00361356	5.90635e-05	0.000359761	5.90635e-05	3.37645e-06	0.0214718	0.00361356	0.00361356	0.00361356	5.90635e-05	0.000359761	5.90635e-05	3.37645e-06	0.0214718	0.00361356	0.00361356	0.00361356	5.90635e-05	0.000359761	5.90635e-05	3.37645e-06	0.0214718	0.00361356	0.00361356	0.00361356	5.90635e-05	0.000359761	5.90635e-05	3.37645e-06	0.0214718	0.00361356	0.00361356	0.00361356	5.90635e-05	0.000359761	5.90635e-05	3.37645e-06	0.0214718	0.00361356	0.00361356	0.00361356	5.90635e-05	0.000359761	5.90635e-05	3.37645e-06	0	0	0	0	0	0	0	0	0	0	0	0	0	0	0	0	0	0	0	0	0	0	0	0	0	0	0	0	0	0	0	0	0	0	0	0	0	0	0	0	0	0	0	0	0	0	0	0	0	0	0	0	0	0	0	0	0	0	0	0	0	0	0	0	0	0	0	0	0	0	0	0	0.575128	0.0312864	0.00377963	0.079797	0.00363449	0.00491252	0.00367262	0.00361387	0.575128	0.0312864	0.00377963	0.079797	0.00363449	0.00491252	0.00367262	0.00361387	0.575128	0.0312864	0.00377963	0.079797	0.00363449	0.00491252	0.00367262	0.00361387	0.575128	0.0312864	0.00377963	0.079797	0.00363449	0.00491252	0.00367262	0.00361387	0.575128	0.0312864	0.00377963	0.079797	0.00363449	0.00491252	0.00367262	0.00361387	0.00361356	0.00361356	0.00361356	0.00361356	0.00361356	0.00361356	0.00361356	0.00361356	0.00361356	0.00361356	0.00361356	0.00361356	0.00361356	0.00361356	0.00361356	0.00361356	0.00361356	0.00361356	0.00361356	0.00361356	0.00361356	0.00361356	0.00361356	0.00361356	0.00361356	0.00361356	0.00361356	0.00361356	0.00361356	0.00361356	0.00361356	0.00361356	0.00361356	0.00361356	0.00361356	0.00361356	0.00361356	0.00361356	0.00361356	0.00361356	0.00361356	0.00361356	0.00361356	0.00361356	0.00361356	0.00361356	0.00361356	0.00361356	0.00361356	0.00361356	0.00361356	0.00361356	0.00361356	0.00361356	0.00361356	0.00361356	0.00361356	0.00361356	0.00361356	0.00361356	0.00361356	0.00361356	0.00361356	0.00361356	0.00361356	0.00361356	0.00361356	0.00361356	0.00361356	0.00361356	0.00361356	0.00361356	0.00361356	0.00361356	0.000359761	0.00361356	0.00361356	0.00361356	0.00361356	0.00361356	0.0761834	0.0129186	0.00129896	0.0214718	0.000359761	0.00361356	0.00060164	0.00060164	0.0761834	0.0129186	0.0129186	0.0214718	0.000359761	0.00361356	0.00060164	0.00060164	0.0761834	0.0129186	0.0129186	0.0214718	0.000359761	0.00361356	0.00060164	0.00060164	0.0761834	0.0129186	0.0129186	0.0214718	0.000359761	0.00361356	0.00060164	0.00060164	0.0761834	0.0129186	0.0129186	0.0214718	0.000359761	0.00361356	0.00060164	0.00060164	0.0761834	0.0129186	0.0129186	0.0214718	0.000359761	0.00361356	0.00060164	0.00060164	0.0761834	0.0129186	0.0129186	0.0214718	0.000359761	0.00361356	0.00060164	0.00060164	0.0761834	0.0129186	0.0129186	0.0214718	0.000359761	0.00361356	0.00060164	0.00060164	0.0761834	0.0129186	0.0129186	0.0214718	0.000359761	0.00361356	0.00060164	5.90635e-05	0.0761834	0.0129186	0.0129186	0.0214718	0.000359761	0.00361356	0.00060164	5.90635e-05	0.0761834	0.0129186	0.0129186	0.0214718	0.000359761	0.00361356	0.00060164	5.90635e-05	0.0761834	0.0129186	0.0129186	0.0214718	0.000359761	0.00361356	0.00060164	5.90635e-05	0.0761834	0.0129186	0.0129186	0.0214718	0.000359761	0.00361356	0.00060164	5.90635e-05	0.0761834	0.0129186	0.0129186	0.0214718	0.000359761	0.00361356	0.00060164	5.90635e-05	0.0761834	0.0129186	0.0129186	0.0214718	0.000359761	0.00361356	0.00060164	5.90635e-05	0.0761834	0.0129186	0.0129186	0.0214718	0.000359761	0.00361356	0.00060164	5.90635e-05	0.0761834	0.0129186	0.0129186	0.0214718	0.000359761	0.00361356	0.00060164	5.90635e-05	0.0761834	0.0129186	0.0129186	0.0214718	0.000359761	0.00361356	0.00060164	5.90635e-05	0.0761834	0.0129186	0.0129186	0.0214718	0.000359761	0.00361356	0.00060164	5.90635e-05	0.0761834	0.0129186	0.0129186	0.0214718	0.000359761	0.00361356	0.00060164	5.90635e-05	0.0761834	0.0129186	0.0129186	0.0214718	0.000359761	0.00361356	0.00060164	5.90635e-05	0.0761834	0.0129186	0.0129186	0.0214718	0.000359761	0.00361356	0.00060164	5.90635e-05	0.0761834	0.0129186	0.0129186	0.0214718	0.000359761	0.00361356	0.00060164	5.90635e-05	0.0761834	0.0129186	0.0129186	0.0214718	0.000359761	0.00361356	0.00060164	5.90635e-05	0.0761834	0.0129186	0.0129186	0.0214718	0.000359761	0.00361356	0.00060164	5.90635e-05	0.0761834	0.0129186	0.0129186	0.0214718	0.000359761	0.00361356	0.00060164	5.90635e-05	0	0	0	0	0	0	0	0	0	0	0	0	0	0	0	0	0	0	0	0	0	0	0	0	0	0	0	0	0	0	0	0	0	0	0	0	0	0	0	0	0	0	0	0	0	0	0	0	0	0	0	0	0	0	0	0	0	0	0	0	0	0	0	0	0	0	0	0	0	0	0	0	0.747449	0.0485757	0.0131336	0.281781	0.0129952	0.0258373	0.0135203	0.012922	0.747449	0.0485757	0.0131336	0.281781	0.0129952	0.0258373	0.0135203	0.012922	0.747449	0.0485757	0.0131336	0.281781	0.0129952	0.0258373	0.0135203	0.012922	0.747449	0.0485757	0.0131336	0.281781	0.0129952	0.0258373	0.0135203	0.012922	0.747449	0.0485757	0.0131336	0.281781	0.0129952	0.0258373	0.0135203	0.012922	0.0129186	0.0129186	0.0129186	0.0129186	0.0129186	0.0129186	0.0129186	0.0129186	0.0129186	0.0129186	0.0129186	0.0129186	0.0129186	0.0129186	0.0129186	0.0129186	0.0129186	0.0129186	0.0129186	0.0129186	0.0129186	0.0129186	0.0129186	0.0129186	0.0129186	0.0129186	0.0129186	0.0129186	0.0129186	0.0129186	0.0129186	0.0129186	0.0129186	0.0129186	0.0129186	0.0129186	0.0129186	0.0129186	0.0129186	0.0129186	0.0129186	0.0129186	0.0129186	0.0129186	0.0129186	0.0129186	0.0129186	0.0129186	0.0129186	0.0129186	0.0129186	0.0129186	0.0129186	0.0129186	0.0129186	0.0129186	0.0129186	0.0129186	0.0129186	0.0129186	0.0129186	0.0129186	0.0129186	0.0129186	0.0129186	0.0129186	0.0129186	0.0129186	0.0129186	0.0129186	0.0129186	0.0129186	0.0129186	0.0129186	0.00129896	0.0129186	0.0129186	0.0129186	0.0129186	0.0129186	0.162457	0.0276729	0.00279894	0.0761834	0.00129896	0.0214718	0.00361356	0.00361356	0.162457	0.0276729	0.0276729	0.0761834	0.00129896	0.0214718	0.00361356	0.00361356	0.162457	0.0276729	0.0276729	0.0761834	0.00129896	0.0214718	0.00361356	0.00361356	0.162457	0.0276729	0.0276729	0.0761834	0.00129896	0.0214718	0.00361356	0.00361356	0.162457	0.0276729	0.0276729	0.0761834	0.00129896	0.0214718	0.00361356	0.00361356	0.162457	0.0276729	0.0276729	0.0761834	0.00129896	0.0214718	0.00361356	0.00361356	0.162457	0.0276729	0.0276729	0.0761834	0.00129896	0.0214718	0.00361356	0.00361356	0.162457	0.0276729	0.0276729	0.0761834	0.00129896	0.0214718	0.00361356	0.00361356	0.162457	0.0276729	0.0276729	0.0761834	0.00129896	0.0214718	0.00361356	0.00060164	0.162457	0.0276729	0.0276729	0.0761834	0.00129896	0.0214718	0.00361356	0.00060164	0.162457	0.0276729	0.0276729	0.0761834	0.00129896	0.0214718	0.00361356	0.00060164	0.162457	0.0276729	0.0276729	0.0761834	0.00129896	0.0214718	0.00361356	0.00060164	0.162457	0.0276729	0.0276729	0.0761834	0.00129896	0.0214718	0.00361356	0.00060164	0.162457	0.0276729	0.0276729	0.0761834	0.00129896	0.0214718	0.00361356	0.00060164	0.162457	0.0276729	0.0276729	0.0761834	0.00129896	0.0214718	0.00361356	0.00060164	0.162457	0.0276729	0.0276729	0.0761834	0.00129896	0.0214718	0.00361356	0.00060164	0.162457	0.0276729	0.0276729	0.0761834	0.00129896	0.0214718	0.00361356	0.00060164	0.162457	0.0276729	0.0276729	0.0761834	0.00129896	0.0214718	0.00361356	0.00060164	0.162457	0.0276729	0.0276729	0.0761834	0.00129896	0.0214718	0.00361356	0.00060164	0.162457	0.0276729	0.0276729	0.0761834	0.00129896	0.0214718	0.00361356	0.00060164	0.162457	0.0276729	0.0276729	0.0761834	0.00129896	0.0214718	0.00361356	0.00060164	0.162457	0.0276729	0.0276729	0.0761834	0.00129896	0.0214718	0.00361356	0.00060164	0.162457	0.0276729	0.0276729	0.0761834	0.00129896	0.0214718	0.00361356	0.00060164	0.162457	0.0276729	0.0276729	0.0761834	0.00129896	0.0214718	0.00361356	0.00060164	0.162457	0.0276729	0.0276729	0.0761834	0.00129896	0.0214718	0.00361356	0.00060164	0.162457	0.0276729	0.0276729	0.0761834	0.00129896	0.0214718	0.00361356	0.00060164	0	0	0	0	0	0	0	0	0	0	0	0	0	0	0	0	0	0	0	0	0	0	0	0	0	0	0	0	0	0	0	0	0	0	0	0	0	0	0	0	0	0	0	0	0	0	0	0	0	0	0	0	0	0	0	0	0	0	0	0	0	0	0	0	0	0	0	0	0	0	0	0	0.599187	0.0553457	0.0278389	0.599187	0.0278389	0.103856	0.0312864	0.0276938	0.599187	0.0553457	0.0278389	0.599187	0.0278389	0.103856	0.0312864	0.0276938	0.599187	0.0553457	0.0278389	0.599187	0.0278389	0.103856	0.0312864	0.0276938	0.599187	0.0553457	0.0278389	0.599187	0.0278389	0.103856	0.0312864	0.0276938	0.599187	0.0553457	0.0278389	0.599187	0.0278389	0.103856	0.0312864	0.0276938	0.0276729	0.0276729	0.0276729	0.0276729	0.0276729	0.0276729	0.0276729	0.0276729	0.0276729	0.0276729	0.0276729	0.0276729	0.0276729	0.0276729	0.0276729	0.0276729	0.0276729	0.0276729	0.0276729	0.0276729	0.0276729	0.0276729	0.0276729	0.0276729	0.0276729	0.0276729	0.0276729	0.0276729	0.0276729	0.0276729	0.0276729	0.0276729	0.0276729	0.0276729	0.0276729	0.0276729	0.0276729	0.0276729	0.0276729	0.0276729	0.0276729	0.0276729	0.0276729	0.0276729	0.0276729	0.0276729	0.0276729	0.0276729	0.0276729	0.0276729	0.0276729	0.0276729	0.0276729	0.0276729	0.0276729	0.0276729	0.0276729	0.0276729	0.0276729	0.0276729	0.0276729	0.0276729	0.0276729	0.0276729	0.0276729	0.0276729	0.0276729	0.0276729	0.0276729	0.0276729	0.0276729	0.0276729	0.0276729	0.0276729	0.00279894	0.0276729	0.0276729	0.0276729	0.0276729	0.0276729	0.209017	0.0356571	0.00361356	0.162457	0.00279894	0.0761834	0.0129186	0.0129186	0.209017	0.0356571	0.0356571	0.162457	0.00279894	0.0761834	0.0129186	0.0129186	0.209017	0.0356571	0.0356571	0.162457	0.00279894	0.0761834	0.0129186	0.0129186	0.209017	0.0356571	0.0356571	0.162457	0.00279894	0.0761834	0.0129186	0.0129186	0.209017	0.0356571	0.0356571	0.162457	0.00279894	0.0761834	0.0129186	0.0129186	0.209017	0.0356571	0.0356571	0.162457	0.00279894	0.0761834	0.0129186	0.0129186	0.209017	0.0356571	0.0356571	0.162457	0.00279894	0.0761834	0.0129186	0.0129186	0.209017	0.0356571	0.0356571	0.162457	0.00279894	0.0761834	0.0129186	0.0129186	0.209017	0.0356571	0.0356571	0.162457	0.00279894	0.0761834	0.0129186	0.00361356	0.209017	0.0356571	0.0356571	0.162457	0.00279894	0.0761834	0.0129186	0.00361356	0.209017	0.0356571	0.0356571	0.162457	0.00279894	0.0761834	0.0129186	0.00361356	0.209017	0.0356571	0.0356571	0.162457	0.00279894	0.0761834	0.0129186	0.00361356	0.209017	0.0356571	0.0356571	0.162457	0.00279894	0.0761834	0.0129186	0.00361356	0.209017	0.0356571	0.0356571	0.162457	0.00279894	0.0761834	0.0129186	0.00361356	0.209017	0.0356571	0.0356571	0.162457	0.00279894	0.0761834	0.0129186	0.00361356	0.209017	0.0356571	0.0356571	0.162457	0.00279894	0.0761834	0.0129186	0.00361356	0.209017	0.0356571	0.0356571	0.162457	0.00279894	0.0761834	0.0129186	0.00361356	0.209017	0.0356571	0.0356571	0.162457	0.00279894	0.0761834	0.0129186	0.00361356	0.209017	0.0356571	0.0356571	0.162457	0.00279894	0.0761834	0.0129186	0.00361356	0.209017	0.0356571	0.0356571	0.162457	0.00279894	0.0761834	0.0129186	0.00361356	0.209017	0.0356571	0.0356571	0.162457	0.00279894	0.0761834	0.0129186	0.00361356	0.209017	0.0356571	0.0356571	0.162457	0.00279894	0.0761834	0.0129186	0.00361356	0.209017	0.0356571	0.0356571	0.162457	0.00279894	0.0761834	0.0129186	0.00361356	0.209017	0.0356571	0.0356571	0.162457	0.00279894	0.0761834	0.0129186	0.00361356	0.209017	0.0356571	0.0356571	0.162457	0.00279894	0.0761834	0.0129186	0.00361356	0.209017	0.0356571	0.0356571	0.162457	0.00279894	0.0761834	0.0129186	0.00361356	0	0	0	0	0	0	0	0	0	0	0	0	0	0	0	0	0	0	0	0	0	0	0	0	0	0	0	0	0	0	0	0	0	0	0	0	0	0	0	0	0	0	0	0	0	0	0	0	0	0	0	0	0	0	0	0	0	0	0	0	0	0	0	0	0	0	0	0	0	0	0	0	0.30452	0.0485757	0.0357336	0.770187	0.035872	0.30452	0.0485757	0.0357336	0.30452	0.0485757	0.0357336	0.770187	0.035872	0.30452	0.0485757	0.0357336	0.30452	0.0485757	0.0357336	0.770187	0.035872	0.30452	0.0485757	0.0357336	0.30452	0.0485757	0.0357336	0.770187	0.035872	0.30452	0.0485757	0.0357336	0.30452	0.0485757	0.0357336	0.770187	0.035872	0.30452	0.0485757	0.0357336	0.0356571	0.0356571	0.0356571	0.0356571	0.0356571	0.0356571	0.0356571	0.0356571	0.0356571	0.0356571	0.0356571	0.0356571	0.0356571	0.0356571	0.0356571	0.0356571	0.0356571	0.0356571	0.0356571	0.0356571	0.0356571	0.0356571	0.0356571	0.0356571	0.0356571	0.0356571	0.0356571	0.0356571	0.0356571	0.0356571	0.0356571	0.0356571	0.0356571	0.0356571	0.0356571	0.0356571	0.0356571	0.0356571	0.0356571	0.0356571	0.0356571	0.0356571	0.0356571	0.0356571	0.0356571	0.0356571	0.0356571	0.0356571	0.0356571	0.0356571	0.0356571	0.0356571	0.0356571	0.0356571	0.0356571	0.0356571	0.0356571	0.0356571	0.0356571	0.0356571	0.0356571	0.0356571	0.0356571	0.0356571	0.0356571	0.0356571	0.0356571	0.0356571	0.0356571	0.0356571	0.0356571	0.0356571	0.0356571	0.0356571	0.00361356	0.0356571	0.0356571	0.0356571	0.0356571	0.0356571	0.162457	0.0276729	0.00279894	0.209017	0.00361356	0.162457	0.0276729	0.0276729	0.162457	0.0276729	0.0276729	0.209017	0.00361356	0.162457	0.0276729	0.0276729	0.162457	0.0276729	0.0276729	0.209017	0.00361356	0.162457	0.0276729	0.0276729	0.162457	0.0276729	0.0276729	0.209017	0.00361356	0.162457	0.0276729	0.0276729	0.162457	0.0276729	0.0276729	0.209017	0.00361356	0.162457	0.0276729	0.0276729	0.162457	0.0276729	0.0276729	0.209017	0.00361356	0.162457	0.0276729	0.0276729	0.162457	0.0276729	0.0276729	0.209017	0.00361356	0.162457	0.0276729	0.0276729	0.162457	0.0276729	0.0276729	0.209017	0.00361356	0.162457	0.0276729	0.0276729	0.162457	0.0276729	0.0276729	0.209017	0.00361356	0.162457	0.0276729	0.0129186	0.162457	0.0276729	0.0276729	0.209017	0.00361356	0.162457	0.0276729	0.0129186	0.162457	0.0276729	0.0276729	0.209017	0.00361356	0.162457	0.0276729	0.0129186	0.162457	0.0276729	0.0276729	0.209017	0.00361356	0.162457	0.0276729	0.0129186	0.162457	0.0276729	0.0276729	0.209017	0.00361356	0.162457	0.0276729	0.0129186	0.162457	0.0276729	0.0276729	0.209017	0.00361356	0.162457	0.0276729	0.0129186	0.162457	0.0276729	0.0276729	0.209017	0.00361356	0.162457	0.0276729	0.0129186	0.162457	0.0276729	0.0276729	0.209017	0.00361356	0.162457	0.0276729	0.0129186	0.162457	0.0276729	0.0276729	0.209017	0.00361356	0.162457	0.0276729	0.0129186	0.162457	0.0276729	0.0276729	0.209017	0.00361356	0.162457	0.0276729	0.0129186	0.162457	0.0276729	0.0276729	0.209017	0.00361356	0.162457	0.0276729	0.0129186	0.162457	0.0276729	0.0276729	0.209017	0.00361356	0.162457	0.0276729	0.0129186	0.162457	0.0276729	0.0276729	0.209017	0.00361356	0.162457	0.0276729	0.0129186	0.162457	0.0276729	0.0276729	0.209017	0.00361356	0.162457	0.0276729	0.0129186	0.162457	0.0276729	0.0276729	0.209017	0.00361356	0.162457	0.0276729	0.0129186	0.162457	0.0276729	0.0276729	0.209017	0.00361356	0.162457	0.0276729	0.0129186	0.162457	0.0276729	0.0276729	0.209017	0.00361356	0.162457	0.0276729	0.0129186	0.162457	0.0276729	0.0276729	0.209017	0.00361356	0.162457	0.0276729	0.0129186	0	0	0	0	0	0	0	0	0	0	0	0	0	0	0	0	0	0	0	0	0	0	0	0	0	0	0	0	0	0	0	0	0	0	0	0	0	0	0	0	0	0	0	0	0	0	0	0	0	0	0	0	0	0	0	0	0	0	0	0	0	0	0	0	0	0	0	0	0	0	0	0	0.103856	0.0312864	0.0276938	0.599187	0.0278389	0.599187	0.0553457	0.0278389	0.103856	0.0312864	0.0276938	0.599187	0.0278389	0.599187	0.0553457	0.0278389	0.103856	0.0312864	0.0276938	0.599187	0.0278389	0.599187	0.0553457	0.0278389	0.103856	0.0312864	0.0276938	0.599187	0.0278389	0.599187	0.0553457	0.0278389	0.103856	0.0312864	0.0276938	0.599187	0.0278389	0.599187	0.0553457	0.0278389	0.0276729	0.0276729	0.0276729	0.0276729	0.0276729	0.0276729	0.0276729	0.0276729	0.0276729	0.0276729	0.0276729	0.0276729	0.0276729	0.0276729	0.0276729	0.0276729	0.0276729	0.0276729	0.0276729	0.0276729	0.0276729	0.0276729	0.0276729	0.0276729	0.0276729	0.0276729	0.0276729	0.0276729	0.0276729	0.0276729	0.0276729	0.0276729	0.0276729	0.0276729	0.0276729	0.0276729	0.0276729	0.0276729	0.0276729	0.0276729	0.0276729	0.0276729	0.0276729	0.0276729	0.0276729	0.0276729	0.0276729	0.0276729	0.0276729	0.0276729	0.0276729	0.0276729	0.0276729	0.0276729	0.0276729	0.0276729	0.0276729	0.0276729	0.0276729	0.0276729	0.0276729	0.0276729	0.0276729	0.0276729	0.0276729	0.0276729	0.0276729	0.0276729	0.0276729	0.0276729	0.0276729	0.0276729	0.0276729	0.0276729	0.00279894	0.0276729	0.0276729	0.0276729	0.0276729	0.0276729	0.0761834	0.0129186	0.00129896	0.162457	0.00279894	0.209017	0.0356571	0.0356571	0.0761834	0.0129186	0.0129186	0.162457	0.00279894	0.209017	0.0356571	0.0356571	0.0761834	0.0129186	0.0129186	0.162457	0.00279894	0.209017	0.0356571	0.0356571	0.0761834	0.0129186	0.0129186	0.162457	0.00279894	0.209017	0.0356571	0.0356571	0.0761834	0.0129186	0.0129186	0.162457	0.00279894	0.209017	0.0356571	0.0356571	0.0761834	0.0129186	0.0129186	0.162457	0.00279894	0.209017	0.0356571	0.0356571	0.0761834	0.0129186	0.0129186	0.162457	0.00279894	0.209017	0.0356571	0.0356571	0.0761834	0.0129186	0.0129186	0.162457	0.00279894	0.209017	0.0356571	0.0356571	0.0761834	0.0129186	0.0129186	0.162457	0.00279894	0.209017	0.0356571	0.0276729	0.0761834	0.0129186	0.0129186	0.162457	0.00279894	0.209017	0.0356571	0.0276729	0.0761834	0.0129186	0.0129186	0.162457	0.00279894	0.209017	0.0356571	0.0276729	0.0761834	0.0129186	0.0129186	0.162457	0.00279894	0.209017	0.0356571	0.0276729	0.0761834	0.0129186	0.0129186	0.162457	0.00279894	0.209017	0.0356571	0.0276729	0.0761834	0.0129186	0.0129186	0.162457	0.00279894	0.209017	0.0356571	0.0276729	0.0761834	0.0129186	0.0129186	0.162457	0.00279894	0.209017	0.0356571	0.0276729	0.0761834	0.0129186	0.0129186	0.162457	0.00279894	0.209017	0.0356571	0.0276729	0.0761834	0.0129186	0.0129186	0.162457	0.00279894	0.209017	0.0356571	0.0276729	0.0761834	0.0129186	0.0129186	0.162457	0.00279894	0.209017	0.0356571	0.0276729	0.0761834	0.0129186	0.0129186	0.162457	0.00279894	0.209017	0.0356571	0.0276729	0.0761834	0.0129186	0.0129186	0.162457	0.00279894	0.209017	0.0356571	0.0276729	0.0761834	0.0129186	0.0129186	0.162457	0.00279894	0.209017	0.0356571	0.0276729	0.0761834	0.0129186	0.0129186	0.162457	0.00279894	0.209017	0.0356571	0.0276729	0.0761834	0.0129186	0.0129186	0.162457	0.00279894	0.209017	0.0356571	0.0276729	0.0761834	0.0129186	0.0129186	0.162457	0.00279894	0.209017	0.0356571	0.0276729	0.0761834	0.0129186	0.0129186	0.162457	0.00279894	0.209017	0.0356571	0.0276729	0.0761834	0.0129186	0.0129186	0.162457	0.00279894	0.209017	0.0356571	0.0276729	0	0	0	0	0	0	0	0	0	0	0	0	0	0	0	0	0	0	0	0	0	0	0	0	0	0	0	0	0	0	0	0	0	0	0	0	0	0	0	0	0	0	0	0	0	0	0	0	0	0	0	0	0	0	0	0	0	0	0	0	0	0	0	0	0	0	0	0	0	0	0	0	0.0258373	0.0135203	0.012922	0.281781	0.0129952	0.747449	0.0485757	0.0131336	0.0258373	0.0135203	0.012922	0.281781	0.0129952	0.747449	0.0485757	0.0131336	0.0258373	0.0135203	0.012922	0.281781	0.0129952	0.747449	0.0485757	0.0131336	0.0258373	0.0135203	0.012922	0.281781	0.0129952	0.747449	0.0485757	0.0131336	0.0258373	0.0135203	0.012922	0.281781	0.0129952	0.747449	0.0485757	0.0131336	0.0129186	0.0129186	0.0129186	0.0129186	0.0129186	0.0129186	0.0129186	0.0129186	0.0129186	0.0129186	0.0129186	0.0129186	0.0129186	0.0129186	0.0129186	0.0129186	0.0129186	0.0129186	0.0129186	0.0129186	0.0129186	0.0129186	0.0129186	0.0129186	0.0129186	0.0129186	0.0129186	0.0129186	0.0129186	0.0129186	0.0129186	0.0129186	0.0129186	0.0129186	0.0129186	0.0129186	0.0129186	0.0129186	0.0129186	0.0129186	0.0129186	0.0129186	0.0129186	0.0129186	0.0129186	0.0129186	0.0129186	0.0129186	0.0129186	0.0129186	0.0129186	0.0129186	0.0129186	0.0129186	0.0129186	0.0129186	0.0129186	0.0129186	0.0129186	0.0129186	0.0129186	0.0129186	0.0129186	0.0129186	0.0129186	0.0129186	0.0129186	0.0129186	0.0129186	0.0129186	0.0129186	0.0129186	0.0129186	0.0129186	0.00129896	0.0129186	0.0129186	0.0129186	0.0129186	0.0129186	0.0214718	0.00361356	0.000359761	0.0761834	0.00129896	0.162457	0.0276729	0.0276729	0.0214718	0.00361356	0.00361356	0.0761834	0.00129896	0.162457	0.0276729	0.0276729	0.0214718	0.00361356	0.00361356	0.0761834	0.00129896	0.162457	0.0276729	0.0276729	0.0214718	0.00361356	0.00361356	0.0761834	0.00129896	0.162457	0.0276729	0.0276729	0.0214718	0.00361356	0.00361356	0.0761834	0.00129896	0.162457	0.0276729	0.0276729	0.0214718	0.00361356	0.00361356	0.0761834	0.00129896	0.162457	0.0276729	0.0276729	0.0214718	0.00361356	0.00361356	0.0761834	0.00129896	0.162457	0.0276729	0.0276729	0.0214718	0.00361356	0.00361356	0.0761834	0.00129896	0.162457	0.0276729	0.0276729	0.0214718	0.00361356	0.00361356	0.0761834	0.00129896	0.162457	0.0276729	0.0356571	0.0214718	0.00361356	0.00361356	0.0761834	0.00129896	0.162457	0.0276729	0.0356571	0.0214718	0.00361356	0.00361356	0.0761834	0.00129896	0.162457	0.0276729	0.0356571	0.0214718	0.00361356	0.00361356	0.0761834	0.00129896	0.162457	0.0276729	0.0356571	0.0214718	0.00361356	0.00361356	0.0761834	0.00129896	0.162457	0.0276729	0.0356571	0.0214718	0.00361356	0.00361356	0.0761834	0.00129896	0.162457	0.0276729	0.0356571	0.0214718	0.00361356	0.00361356	0.0761834	0.00129896	0.162457	0.0276729	0.0356571	0.0214718	0.00361356	0.00361356	0.0761834	0.00129896	0.162457	0.0276729	0.0356571	0.0214718	0.00361356	0.00361356	0.0761834	0.00129896	0.162457	0.0276729	0.0356571	0.0214718	0.00361356	0.00361356	0.0761834	0.00129896	0.162457	0.0276729	0.0356571	0.0214718	0.00361356	0.00361356	0.0761834	0.00129896	0.162457	0.0276729	0.0356571	0.0214718	0.00361356	0.00361356	0.0761834	0.00129896	0.162457	0.0276729	0.0356571	0.0214718	0.00361356	0.00361356	0.0761834	0.00129896	0.162457	0.0276729	0.0356571	0.0214718	0.00361356	0.00361356	0.0761834	0.00129896	0.162457	0.0276729	0.0356571	0.0214718	0.00361356	0.00361356	0.0761834	0.00129896	0.162457	0.0276729	0.0356571	0.0214718	0.00361356	0.00361356	0.0761834	0.00129896	0.162457	0.0276729	0.0356571	0.0214718	0.00361356	0.00361356	0.0761834	0.00129896	0.162457	0.0276729	0.0356571	0.0214718	0.00361356	0.00361356	0.0761834	0.00129896	0.162457	0.0276729	0.0356571	0	0	0	0	0	0	0	0	0	0	0	0	0	0	0	0	0	0	0	0	0	0	0	0	0	0	0	0	0	0	0	0	0	0	0	0	0	0	0	0	0	0	0	0	0	0	0	0	0	0	0	0	0	0	0	0	0	0	0	0	0	0	0	0	0	0	0	0	0	0	0	0	0.00491252	0.00367262	0.00361387	0.079797	0.00363449	0.575128	0.0312864	0.00377963	0.00491252	0.00367262	0.00361387	0.079797	0.00363449	0.575128	0.0312864	0.00377963	0.00491252	0.00367262	0.00361387	0.079797	0.00363449	0.575128	0.0312864	0.00377963	0.00491252	0.00367262	0.00361387	0.079797	0.00363449	0.575128	0.0312864	0.00377963	0.00491252	0.00367262	0.00361387	0.079797	0.00363449	0.575128	0.0312864	0.00377963	0.00361356	0.00361356	0.00361356	0.00361356	0.00361356	0.00361356	0.00361356	0.00361356	0.00361356	0.00361356	0.00361356	0.00361356	0.00361356	0.00361356	0.00361356	0.00361356	0.00361356	0.00361356	0.00361356	0.00361356	0.00361356	0.00361356	0.00361356	0.00361356	0.00361356	0.00361356	0.00361356	0.00361356	0.00361356	0.00361356	0.00361356	0.00361356	0.00361356	0.00361356	0.00361356	0.00361356	0.00361356	0.00361356	0.00361356	0.00361356	0.00361356	0.00361356	0.00361356	0.00361356	0.00361356	0.00361356	0.00361356	0.00361356	0.00361356	0.00361356	0.00361356	0.00361356	0.00361356	0.00361356	0.00361356	0.00361356	0.00361356	0.00361356	0.00361356	0.00361356	0.00361356	0.00361356	0.00361356	0.00361356	0.00361356	0.00361356	0.00361356	0.00361356	0.00361356	0.00361356	0.00361356	0.00361356	0.00361356	0.00361356	0.000359761	0.00361356	0.00361356	0.00361356	0.00361356	0.00361356	0.00361356	0.00060164	5.90635e-05	0.0214718	0.000359761	0.0761834	0.0129186	0.0129186	0.00361356	0.00060164	0.00060164	0.0214718	0.000359761	0.0761834	0.0129186	0.0129186	0.00361356	0.00060164	0.00060164	0.0214718	0.000359761	0.0761834	0.0129186	0.0129186	0.00361356	0.00060164	0.00060164	0.0214718	0.000359761	0.0761834	0.0129186	0.0129186	0.00361356	0.00060164	0.00060164	0.0214718	0.000359761	0.0761834	0.0129186	0.0129186	0.00361356	0.00060164	0.00060164	0.0214718	0.000359761	0.0761834	0.0129186	0.0129186	0.00361356	0.00060164	0.00060164	0.0214718	0.000359761	0.0761834	0.0129186	0.0129186	0.00361356	0.00060164	0.00060164	0.0214718	0.000359761	0.0761834	0.0129186	0.0129186	0.00361356	0.00060164	0.00060164	0.0214718	0.000359761	0.0761834	0.0129186	0.0276729	0.00361356	0.00060164	0.00060164	0.0214718	0.000359761	0.0761834	0.0129186	0.0276729	0.00361356	0.00060164	0.00060164	0.0214718	0.000359761	0.0761834	0.0129186	0.0276729	0.00361356	0.00060164	0.00060164	0.0214718	0.000359761	0.0761834	0.0129186	0.0276729	0.00361356	0.00060164	0.00060164	0.0214718	0.000359761	0.0761834	0.0129186	0.0276729	0.00361356	0.00060164	0.00060164	0.0214718	0.000359761	0.0761834	0.0129186	0.0276729	0.00361356	0.00060164	0.00060164	0.0214718	0.000359761	0.0761834	0.0129186	0.0276729	0.00361356	0.00060164	0.00060164	0.0214718	0.000359761	0.0761834	0.0129186	0.0276729	0.00361356	0.00060164	0.00060164	0.0214718	0.000359761	0.0761834	0.0129186	0.0276729	0.00361356	0.00060164	0.00060164	0.0214718	0.000359761	0.0761834	0.0129186	0.0276729	0.00361356	0.00060164	0.00060164	0.0214718	0.000359761	0.0761834	0.0129186	0.0276729	0.00361356	0.00060164	0.00060164	0.0214718	0.000359761	0.0761834	0.0129186	0.0276729	0.00361356	0.00060164	0.00060164	0.0214718	0.000359761	0.0761834	0.0129186	0.0276729	0.00361356	0.00060164	0.00060164	0.0214718	0.000359761	0.0761834	0.0129186	0.0276729	0.00361356	0.00060164	0.00060164	0.0214718	0.000359761	0.0761834	0.0129186	0.0276729	0.00361356	0.00060164	0.00060164	0.0214718	0.000359761	0.0761834	0.0129186	0.0276729	0.00361356	0.00060164	0.00060164	0.0214718	0.000359761	0.0761834	0.0129186	0.0276729	0.00361356	0.00060164	0.00060164	0.0214718	0.000359761	0.0761834	0.0129186	0.0276729	0	0	0	0	0	0	0	0	0	0	0	0	0	0	0	0	0	0	0	0	0	0	0	0	0	0	0	0	0	0	0	0	0	0	0	0	0	0	0	0	0	0	0	0	0	0	0	0	0	0	0	0	0	0	0	0	0	0	0	0	0	0	0	0	0	0	0	0	0	0	0	0	0.000678149	0.000605016	0.000601657	0.0135203	0.000605016	0.269464	0.0135203	0.000678149	0.000678149	0.000605016	0.000601657	0.0135203	0.000605016	0.269464	0.0135203	0.000678149	0.000678149	0.000605016	0.000601657	0.0135203	0.000605016	0.269464	0.0135203	0.000678149	0.000678149	0.000605016	0.000601657	0.0135203	0.000605016	0.269464	0.0135203	0.000678149	0.000678149	0.000605016	0.000601657	0.0135203	0.000605016	0.269464	0.0135203	0.000678149	0.00060164	0.00060164	0.00060164	0.00060164	0.00060164	0.00060164	0.00060164	0.00060164	0.00060164	0.00060164	0.00060164	0.00060164	0.00060164	0.00060164	0.00060164	0.00060164	0.00060164	0.00060164	0.00060164	0.00060164	0.00060164	0.00060164	0.00060164	0.00060164	0.00060164	0.00060164	0.00060164	0.00060164	0.00060164	0.00060164	0.00060164	0.00060164	0.00060164	0.00060164	0.00060164	0.00060164	0.00060164	0.00060164	0.00060164	0.00060164	0.00060164	0.00060164	0.00060164	0.00060164	0.00060164	0.00060164	0.00060164	0.00060164	0.00060164	0.00060164	0.00060164	0.00060164	0.00060164	0.00060164	0.00060164	0.00060164	0.00060164	0.00060164	0.00060164	0.00060164	0.00060164	0.00060164	0.00060164	0.00060164	0.00060164	0.00060164	0.00060164	0.00060164	0.00060164	0.00060164	0.00060164	0.00060164	0.00060164	0.00060164	5.90635e-05	0.00060164	0.00060164	0.00060164	0.00060164	0.00060164	0.000359761	5.90635e-05	5.69289e-06	0.00361356	5.90635e-05	0.0214718	0.00361356	0.00361356	0.000359761	5.90635e-05	5.90635e-05	0.00361356	5.90635e-05	0.0214718	0.00361356	0.00361356	0.000359761	5.90635e-05	5.90635e-05	0.00361356	5.90635e-05	0.0214718	0.00361356	0.00361356	0.000359761	5.90635e-05	5.90635e-05	0.00361356	5.90635e-05	0.0214718	0.00361356	0.00361356	0.000359761	5.90635e-05	5.90635e-05	0.00361356	5.90635e-05	0.0214718	0.00361356	0.00361356	0.000359761	5.90635e-05	5.90635e-05	0.00361356	5.90635e-05	0.0214718	0.00361356	0.00361356	0.000359761	5.90635e-05	5.90635e-05	0.00361356	5.90635e-05	0.0214718	0.00361356	0.00361356	0.000359761	5.90635e-05	5.90635e-05	0.00361356	5.90635e-05	0.0214718	0.00361356	0.00361356	0.000359761	5.90635e-05	5.90635e-05	0.00361356	5.90635e-05	0.0214718	0.00361356	0.0129186	0.000359761	5.90635e-05	5.90635e-05	0.00361356	5.90635e-05	0.0214718	0.00361356	0.0129186	0.000359761	5.90635e-05	5.90635e-05	0.00361356	5.90635e-05	0.0214718	0.00361356	0.0129186	0.000359761	5.90635e-05	5.90635e-05	0.00361356	5.90635e-05	0.0214718	0.00361356	0.0129186	0.000359761	5.90635e-05	5.90635e-05	0.00361356	5.90635e-05	0.0214718	0.00361356	0.0129186	0.000359761	5.90635e-05	5.90635e-05	0.00361356	5.90635e-05	0.0214718	0.00361356	0.0129186	0.000359761	5.90635e-05	5.90635e-05	0.00361356	5.90635e-05	0.0214718	0.00361356	0.0129186	0.000359761	5.90635e-05	5.90635e-05	0.00361356	5.90635e-05	0.0214718	0.00361356	0.0129186	0.000359761	5.90635e-05	5.90635e-05	0.00361356	5.90635e-05	0.0214718	0.00361356	0.0129186	0.000359761	5.90635e-05	5.90635e-05	0.00361356	5.90635e-05	0.0214718	0.00361356	0.0129186	0.000359761	5.90635e-05	5.90635e-05	0.00361356	5.90635e-05	0.0214718	0.00361356	0.0129186	0.000359761	5.90635e-05	5.90635e-05	0.00361356	5.90635e-05	0.0214718	0.00361356	0.0129186	0.000359761	5.90635e-05	5.90635e-05	0.00361356	5.90635e-05	0.0214718	0.00361356	0.0129186	0.000359761	5.90635e-05	5.90635e-05	0.00361356	5.90635e-05	0.0214718	0.00361356	0.0129186	0.000359761	5.90635e-05	5.90635e-05	0.00361356	5.90635e-05	0.0214718	0.00361356	0.0129186	0.000359761	5.90635e-05	5.90635e-05	0.00361356	5.90635e-05	0.0214718	0.00361356	0.0129186	0.000359761	5.90635e-05	5.90635e-05	0.00361356	5.90635e-05	0.0214718	0.00361356	0.0129186	0.000359761	5.90635e-05	5.90635e-05	0.00361356	5.90635e-05	0.0214718	0.00361356	0.0129186	0	0	0	0	0	0	0	0	0	0	0	0	0	0	0	0	0	0	0	0	0	0	0	0	0	0	0	0	0	0	0	0	0	0	0	0	0	0	0	0	0	0	0	0	0	0	0	0	0	0	0	0	0	0	0	0	0	0	0	0	0	0	0	0	0	0	0	0	0	0	0	0	6.16629e-05	5.91741e-05	5.9064e-05	0.00135803	5.93816e-05	0.0762425	0.00367262	7.99932e-05	6.16629e-05	5.91741e-05	5.9064e-05	0.00135803	5.93816e-05	0.0762425	0.00367262	7.99932e-05	6.16629e-05	5.91741e-05	5.9064e-05	0.00135803	5.93816e-05	0.0762425	0.00367262	7.99932e-05	6.16629e-05	5.91741e-05	5.9064e-05	0.00135803	5.93816e-05	0.0762425	0.00367262	7.99932e-05	6.16629e-05	5.91741e-05	5.9064e-05	0.00135803	5.93816e-05	0.0762425	0.00367262	7.99932e-05	5.90635e-05	5.90635e-05	5.90635e-05	5.90635e-05	5.90635e-05	5.90635e-05	5.90635e-05	5.90635e-05	5.90635e-05	5.90635e-05	5.90635e-05	5.90635e-05	5.90635e-05	5.90635e-05	5.90635e-05	5.90635e-05	5.90635e-05	5.90635e-05	5.90635e-05	5.90635e-05	5.90635e-05	5.90635e-05	5.90635e-05	5.90635e-05	5.90635e-05	5.90635e-05	5.90635e-05	5.90635e-05	5.90635e-05	5.90635e-05	5.90635e-05	5.90635e-05	5.90635e-05	5.90635e-05	5.90635e-05	5.90635e-05	5.90635e-05	5.90635e-05	5.90635e-05	5.90635e-05	5.90635e-05	5.90635e-05	5.90635e-05	5.90635e-05	5.90635e-05	5.90635e-05	5.90635e-05	5.90635e-05	5.90635e-05	5.90635e-05	5.90635e-05	5.90635e-05	5.90635e-05	5.90635e-05	5.90635e-05	5.90635e-05	5.90635e-05	5.90635e-05	5.90635e-05	5.90635e-05	5.90635e-05	5.90635e-05	5.90635e-05	5.90635e-05	5.90635e-05	5.90635e-05	5.90635e-05	5.90635e-05	5.90635e-05	5.90635e-05	5.90635e-05	5.90635e-05	5.90635e-05	5.90635e-05	5.69289e-06	5.90635e-05	5.90635e-05	5.90635e-05	5.90635e-05	5.90635e-05	2.09297e-05	3.37645e-06	3.18072e-07	0.000359761	5.69289e-06	0.00361356	0.00060164	0.00060164	2.09297e-05	3.37645e-06	3.37645e-06	0.000359761	5.69289e-06	0.00361356	0.00060164	0.00060164	2.09297e-05	3.37645e-06	3.37645e-06	0.000359761	5.69289e-06	0.00361356	0.00060164	0.00060164	2.09297e-05	3.37645e-06	3.37645e-06	0.000359761	5.69289e-06	0.00361356	0.00060164	0.00060164	2.09297e-05	3.37645e-06	3.37645e-06	0.000359761	5.69289e-06	0.00361356	0.00060164	0.00060164	2.09297e-05	3.37645e-06	3.37645e-06	0.000359761	5.69289e-06	0.00361356	0.00060164	0.00060164	2.09297e-05	3.37645e-06	3.37645e-06	0.000359761	5.69289e-06	0.00361356	0.00060164	0.00060164	2.09297e-05	3.37645e-06	3.37645e-06	0.000359761	5.69289e-06	0.00361356	0.00060164	0.00060164	2.09297e-05	3.37645e-06	3.37645e-06	0.000359761	5.69289e-06	0.00361356	0.00060164	0.00361356	2.09297e-05	3.37645e-06	3.37645e-06	0.000359761	5.69289e-06	0.00361356	0.00060164	0.00361356	2.09297e-05	3.37645e-06	3.37645e-06	0.000359761	5.69289e-06	0.00361356	0.00060164	0.00361356	2.09297e-05	3.37645e-06	3.37645e-06	0.000359761	5.69289e-06	0.00361356	0.00060164	0.00361356	2.09297e-05	3.37645e-06	3.37645e-06	0.000359761	5.69289e-06	0.00361356	0.00060164	0.00361356	2.09297e-05	3.37645e-06	3.37645e-06	0.000359761	5.69289e-06	0.00361356	0.00060164	0.00361356	2.09297e-05	3.37645e-06	3.37645e-06	0.000359761	5.69289e-06	0.00361356	0.00060164	0.00361356	2.09297e-05	3.37645e-06	3.37645e-06	0.000359761	5.69289e-06	0.00361356	0.00060164	0.00361356	2.09297e-05	3.37645e-06	3.37645e-06	0.000359761	5.69289e-06	0.00361356	0.00060164	0.00361356	2.09297e-05	3.37645e-06	3.37645e-06	0.000359761	5.69289e-06	0.00361356	0.00060164	0.00361356	2.09297e-05	3.37645e-06	3.37645e-06	0.000359761	5.69289e-06	0.00361356	0.00060164	0.00361356	2.09297e-05	3.37645e-06	3.37645e-06	0.000359761	5.69289e-06	0.00361356	0.00060164	0.00361356	2.09297e-05	3.37645e-06	3.37645e-06	0.000359761	5.69289e-06	0.00361356	0.00060164	0.00361356	2.09297e-05	3.37645e-06	3.37645e-06	0.000359761	5.69289e-06	0.00361356	0.00060164	0.00361356	2.09297e-05	3.37645e-06	3.37645e-06	0.000359761	5.69289e-06	0.00361356	0.00060164	0.00361356	2.09297e-05	3.37645e-06	3.37645e-06	0.000359761	5.69289e-06	0.00361356	0.00060164	0.00361356	2.09297e-05	3.37645e-06	3.37645e-06	0.000359761	5.69289e-06	0.00361356	0.00060164	0.00361356	2.09297e-05	3.37645e-06	3.37645e-06	0.000359761	5.69289e-06	0.00361356	0.00060164	0.00361356	0	0	0	0	0	0	0	0	0	0	0	0	0	0	0	0	0	0	0	0	0	0	0	0	0	0	0	0	0	0	0	0	0	0	0	0	0	0	0	0	0	0	0	0	0	0	0	0	0	0	0	0	0	0	0	0	0	0	0	0	0	0	0	0	0	0	0	0	0	0	0	0	0.162817	0.0218316	0.000719521	0.0031587	0.000365454	0.000365454	0.000360461	0.000359771	0.162817	0.0218316	0.000719521	0.0031587	0.000365454	0.000365454	0.000360461	0.000359771	0.162817	0.0218316	0.000719521	0.0031587	0.000365454	0.000365454	0.000360461	0.000359771	0.162817	0.0218316	0.000719521	0.0031587	0.000365454	0.000365454	0.000360461	0.000359771	0.162817	0.0218316	0.000719521	0.0031587	0.000365454	0.000365454	0.000360461	0.000359771	0.000359761	0.000359761	0.000359761	0.000359761	0.000359761	0.000359761	0.000359761	0.000359761	0.000359761	0.000359761	0.000359761	0.000359761	0.000359761	0.000359761	0.000359761	0.000359761	0.000359761	0.000359761	0.000359761	0.000359761	0.000359761	0.000359761	0.000359761	0.000359761	0.000359761	0.000359761	0.000359761	0.000359761	0.000359761	0.000359761	0.000359761	0.000359761	0.000359761	0.000359761	0.000359761	0.000359761	0.000359761	0.000359761	0.000359761	0.000359761	0.000359761	0.000359761	0.000359761	0.000359761	0.000359761	0.000359761	0.000359761	0.000359761	0.000359761	0.000359761	0.000359761	0.000359761	0.000359761	0.000359761	0.000359761	0.000359761	0.000359761	0.000359761	0.000359761	0.000359761	0.000359761	0.000359761	0.000359761	0.000359761	0.000359761	0.000359761	0.000359761	0.000359761	0.000359761	0.000359761	0.000359761	0.000359761	0.000359761	0.000359761	5.90635e-05	0.000359761	0.000359761	0.000359761	0.000359761	0.000359761	0.0129186	0.00361356	0.00060164	0.00129896	5.90635e-05	7.65089e-05	2.09297e-05	2.09297e-05	0.0129186	0.00361356	0.00361356	0.00129896	5.90635e-05	7.65089e-05	2.09297e-05	2.09297e-05	0.0129186	0.00361356	0.00361356	0.00129896	5.90635e-05	7.65089e-05	2.09297e-05	2.09297e-05	0.0129186	0.00361356	0.00361356	0.00129896	5.90635e-05	7.65089e-05	2.09297e-05	2.09297e-05	0.0129186	0.00361356	0.00361356	0.00129896	5.90635e-05	7.65089e-05	2.09297e-05	2.09297e-05	0.0129186	0.00361356	0.00361356	0.00129896	5.90635e-05	7.65089e-05	2.09297e-05	2.09297e-05	0.0129186	0.00361356	0.00361356	0.00129896	5.90635e-05	7.65089e-05	2.09297e-05	2.09297e-05	0.0129186	0.00361356	0.00361356	0.00129896	5.90635e-05	7.65089e-05	2.09297e-05	2.09297e-05	0.0129186	0.00361356	0.00361356	0.00129896	5.90635e-05	7.65089e-05	2.09297e-05	7.00519e-07	0.0129186	0.00361356	0.00361356	0.00129896	5.90635e-05	7.65089e-05	2.09297e-05	7.00519e-07	0.0129186	0.00361356	0.00361356	0.00129896	5.90635e-05	7.65089e-05	2.09297e-05	7.00519e-07	0.0129186	0.00361356	0.00361356	0.00129896	5.90635e-05	7.65089e-05	2.09297e-05	7.00519e-07	0.0129186	0.00361356	0.00361356	0.00129896	5.90635e-05	7.65089e-05	2.09297e-05	7.00519e-07	0.0129186	0.00361356	0.00361356	0.00129896	5.90635e-05	7.65089e-05	2.09297e-05	7.00519e-07	0.0129186	0.00361356	0.00361356	0.00129896	5.90635e-05	7.65089e-05	2.09297e-05	7.00519e-07	0.0129186	0.00361356	0.00361356	0.00129896	5.90635e-05	7.65089e-05	2.09297e-05	7.00519e-07	0.0129186	0.00361356	0.00361356	0.00129896	5.90635e-05	7.65089e-05	2.09297e-05	7.00519e-07	0.0129186	0.00361356	0.00361356	0.00129896	5.90635e-05	7.65089e-05	2.09297e-05	7.00519e-07	0.0129186	0.00361356	0.00361356	0.00129896	5.90635e-05	7.65089e-05	2.09297e-05	7.00519e-07	0.0129186	0.00361356	0.00361356	0.00129896	5.90635e-05	7.65089e-05	2.09297e-05	7.00519e-07	0.0129186	0.00361356	0.00361356	0.00129896	5.90635e-05	7.65089e-05	2.09297e-05	7.00519e-07	0.0129186	0.00361356	0.00361356	0.00129896	5.90635e-05	7.65089e-05	2.09297e-05	7.00519e-07	0.0129186	0.00361356	0.00361356	0.00129896	5.90635e-05	7.65089e-05	2.09297e-05	7.00519e-07	0.0129186	0.00361356	0.00361356	0.00129896	5.90635e-05	7.65089e-05	2.09297e-05	7.00519e-07	0.0129186	0.00361356	0.00361356	0.00129896	5.90635e-05	7.65089e-05	2.09297e-05	7.00519e-07	0.0129186	0.00361356	0.00361356	0.00129896	5.90635e-05	7.65089e-05	2.09297e-05	7.00519e-07	0	0	0	0	0	0	0	0	0	0	0	0	0	0	0	0	0	0	0	0	0	0	0	0	0	0	0	0	0	0	0	0	0	0	0	0	0	0	0	0	0	0	0	0	0	0	0	0	0	0	0	0	0	0	0	0	0	0	0	0	0	0	0	0	0	0	0	0	0	0	0	0	0.575128	0.079797	0.00491252	0.0312864	0.00367262	0.00377963	0.00363449	0.00361387	0.575128	0.079797	0.00491252	0.0312864	0.00367262	0.00377963	0.00363449	0.00361387	0.575128	0.079797	0.00491252	0.0312864	0.00367262	0.00377963	0.00363449	0.00361387	0.575128	0.079797	0.00491252	0.0312864	0.00367262	0.00377963	0.00363449	0.00361387	0.575128	0.079797	0.00491252	0.0312864	0.00367262	0.00377963	0.00363449	0.00361387	0.00361356	0.00361356	0.00361356	0.00361356	0.00361356	0.00361356	0.00361356	0.00361356	0.00361356	0.00361356	0.00361356	0.00361356	0.00361356	0.00361356	0.00361356	0.00361356	0.00361356	0.00361356	0.00361356	0.00361356	0.00361356	0.00361356	0.00361356	0.00361356	0.00361356	0.00361356	0.00361356	0.00361356	0.00361356	0.00361356	0.00361356	0.00361356	0.00361356	0.00361356	0.00361356	0.00361356	0.00361356	0.00361356	0.00361356	0.00361356	0.00361356	0.00361356	0.00361356	0.00361356	0.00361356	0.00361356	0.00361356	0.00361356	0.00361356	0.00361356	0.00361356	0.00361356	0.00361356	0.00361356	0.00361356	0.00361356	0.00361356	0.00361356	0.00361356	0.00361356	0.00361356	0.00361356	0.00361356	0.00361356	0.00361356	0.00361356	0.00361356	0.00361356	0.00361356	0.00361356	0.00361356	0.00361356	0.00361356	0.00361356	0.00060164	0.00361356	0.00361356	0.00361356	0.00361356	0.00361356	0.0761834	0.0214718	0.00361356	0.0129186	0.00060164	0.00129896	0.000359761	0.000359761	0.0761834	0.0214718	0.0214718	0.0129186	0.00060164	0.00129896	0.000359761	0.000359761	0.0761834	0.0214718	0.0214718	0.0129186	0.00060164	0.00129896	0.000359761	0.000359761	0.0761834	0.0214718	0.0214718	0.0129186	0.00060164	0.00129896	0.000359761	0.000359761	0.0761834	0.0214718	0.0214718	0.0129186	0.00060164	0.00129896	0.000359761	0.000359761	0.0761834	0.0214718	0.0214718	0.0129186	0.00060164	0.00129896	0.000359761	0.000359761	0.0761834	0.0214718	0.0214718	0.0129186	0.00060164	0.00129896	0.000359761	0.000359761	0.0761834	0.0214718	0.0214718	0.0129186	0.00060164	0.00129896	0.000359761	0.000359761	0.0761834	0.0214718	0.0214718	0.0129186	0.00060164	0.00129896	0.000359761	2.09297e-05	0.0761834	0.0214718	0.0214718	0.0129186	0.00060164	0.00129896	0.000359761	2.09297e-05	0.0761834	0.0214718	0.0214718	0.0129186	0.00060164	0.00129896	0.000359761	2.09297e-05	0.0761834	0.0214718	0.0214718	0.0129186	0.00060164	0.00129896	0.000359761	2.09297e-05	0.0761834	0.0214718	0.0214718	0.0129186	0.00060164	0.00129896	0.000359761	2.09297e-05	0.0761834	0.0214718	0.0214718	0.0129186	0.00060164	0.00129896	0.000359761	2.09297e-05	0.0761834	0.0214718	0.0214718	0.0129186	0.00060164	0.00129896	0.000359761	2.09297e-05	0.0761834	0.0214718	0.0214718	0.0129186	0.00060164	0.00129896	0.000359761	2.09297e-05	0.0761834	0.0214718	0.0214718	0.0129186	0.00060164	0.00129896	0.000359761	2.09297e-05	0.0761834	0.0214718	0.0214718	0.0129186	0.00060164	0.00129896	0.000359761	2.09297e-05	0.0761834	0.0214718	0.0214718	0.0129186	0.00060164	0.00129896	0.000359761	2.09297e-05	0.0761834	0.0214718	0.0214718	0.0129186	0.00060164	0.00129896	0.000359761	2.09297e-05	0.0761834	0.0214718	0.0214718	0.0129186	0.00060164	0.00129896	0.000359761	2.09297e-05	0.0761834	0.0214718	0.0214718	0.0129186	0.00060164	0.00129896	0.000359761	2.09297e-05	0.0761834	0.0214718	0.0214718	0.0129186	0.00060164	0.00129896	0.000359761	2.09297e-05	0.0761834	0.0214718	0.0214718	0.0129186	0.00060164	0.00129896	0.000359761	2.09297e-05	0.0761834	0.0214718	0.0214718	0.0129186	0.00060164	0.00129896	0.000359761	2.09297e-05	0.0761834	0.0214718	0.0214718	0.0129186	0.00060164	0.00129896	0.000359761	2.09297e-05	0	0	0	0	0	0	0	0	0	0	0	0	0	0	0	0	0	0	0	0	0	0	0	0	0	0	0	0	0	0	0	0	0	0	0	0	0	0	0	0	0	0	0	0	0	0	0	0	0	0	0	0	0	0	0	0	0	0	0	0	0	0	0	0	0	0	0	0	0	0	0	0	1.23403	0.183929	0.0242708	0.183929	0.0218316	0.0242708	0.0218316	0.0214775	1.23403	0.183929	0.0242708	0.183929	0.0218316	0.0242708	0.0218316	0.0214775	1.23403	0.183929	0.0242708	0.183929	0.0218316	0.0242708	0.0218316	0.0214775	1.23403	0.183929	0.0242708	0.183929	0.0218316	0.0242708	0.0218316	0.0214775	1.23403	0.183929	0.0242708	0.183929	0.0218316	0.0242708	0.0218316	0.0214775	0.0214718	0.0214718	0.0214718	0.0214718	0.0214718	0.0214718	0.0214718	0.0214718	0.0214718	0.0214718	0.0214718	0.0214718	0.0214718	0.0214718	0.0214718	0.0214718	0.0214718	0.0214718	0.0214718	0.0214718	0.0214718	0.0214718	0.0214718	0.0214718	0.0214718	0.0214718	0.0214718	0.0214718	0.0214718	0.0214718	0.0214718	0.0214718	0.0214718	0.0214718	0.0214718	0.0214718	0.0214718	0.0214718	0.0214718	0.0214718	0.0214718	0.0214718	0.0214718	0.0214718	0.0214718	0.0214718	0.0214718	0.0214718	0.0214718	0.0214718	0.0214718	0.0214718	0.0214718	0.0214718	0.0214718	0.0214718	0.0214718	0.0214718	0.0214718	0.0214718	0.0214718	0.0214718	0.0214718	0.0214718	0.0214718	0.0214718	0.0214718	0.0214718	0.0214718	0.0214718	0.0214718	0.0214718	0.0214718	0.0214718	0.00361356	0.0214718	0.0214718	0.0214718	0.0214718	0.0214718	0.268862	0.0761834	0.0129186	0.0761834	0.00361356	0.0129186	0.00361356	0.00361356	0.268862	0.0761834	0.0761834	0.0761834	0.00361356	0.0129186	0.00361356	0.00361356	0.268862	0.0761834	0.0761834	0.0761834	0.00361356	0.0129186	0.00361356	0.00361356	0.268862	0.0761834	0.0761834	0.0761834	0.00361356	0.0129186	0.00361356	0.00361356	0.268862	0.0761834	0.0761834	0.0761834	0.00361356	0.0129186	0.00361356	0.00361356	0.268862	0.0761834	0.0761834	0.0761834	0.00361356	0.0129186	0.00361356	0.00361356	0.268862	0.0761834	0.0761834	0.0761834	0.00361356	0.0129186	0.00361356	0.00361356	0.268862	0.0761834	0.0761834	0.0761834	0.00361356	0.0129186	0.00361356	0.00361356	0.268862	0.0761834	0.0761834	0.0761834	0.00361356	0.0129186	0.00361356	0.000359761	0.268862	0.0761834	0.0761834	0.0761834	0.00361356	0.0129186	0.00361356	0.000359761	0.268862	0.0761834	0.0761834	0.0761834	0.00361356	0.0129186	0.00361356	0.000359761	0.268862	0.0761834	0.0761834	0.0761834	0.00361356	0.0129186	0.00361356	0.000359761	0.268862	0.0761834	0.0761834	0.0761834	0.00361356	0.0129186	0.00361356	0.000359761	0.268862	0.0761834	0.0761834	0.0761834	0.00361356	0.0129186	0.00361356	0.000359761	0.268862	0.0761834	0.0761834	0.0761834	0.00361356	0.0129186	0.00361356	0.000359761	0.268862	0.0761834	0.0761834	0.0761834	0.00361356	0.0129186	0.00361356	0.000359761	0.268862	0.0761834	0.0761834	0.0761834	0.00361356	0.0129186	0.00361356	0.000359761	0.268862	0.0761834	0.0761834	0.0761834	0.00361356	0.0129186	0.00361356	0.000359761	0.268862	0.0761834	0.0761834	0.0761834	0.00361356	0.0129186	0.00361356	0.000359761	0.268862	0.0761834	0.0761834	0.0761834	0.00361356	0.0129186	0.00361356	0.000359761	0.268862	0.0761834	0.0761834	0.0761834	0.00361356	0.0129186	0.00361356	0.000359761	0.268862	0.0761834	0.0761834	0.0761834	0.00361356	0.0129186	0.00361356	0.000359761	0.268862	0.0761834	0.0761834	0.0761834	0.00361356	0.0129186	0.00361356	0.000359761	0.268862	0.0761834	0.0761834	0.0761834	0.00361356	0.0129186	0.00361356	0.000359761	0.268862	0.0761834	0.0761834	0.0761834	0.00361356	0.0129186	0.00361356	0.000359761	0.268862	0.0761834	0.0761834	0.0761834	0.00361356	0.0129186	0.00361356	0.000359761	0	0	0	0	0	0	0	0	0	0	0	0	0	0	0	0	0	0	0	0	0	0	0	0	0	0	0	0	0	0	0	0	0	0	0	0	0	0	0	0	0	0	0	0	0	0	0	0	0	0	0	0	0	0	0	0	0	0	0	0	0	0	0	0	0	0	0	0	0	0	0	0	1.63362	0.2852	0.079797	0.647698	0.0774824	0.103856	0.079797	0.0762425	1.63362	0.2852	0.079797	0.647698	0.0774824	0.103856	0.079797	0.0762425	1.63362	0.2852	0.079797	0.647698	0.0774824	0.103856	0.079797	0.0762425	1.63362	0.2852	0.079797	0.647698	0.0774824	0.103856	0.079797	0.0762425	1.63362	0.2852	0.079797	0.647698	0.0774824	0.103856	0.079797	0.0762425	0.0761834	0.0761834	0.0761834	0.0761834	0.0761834	0.0761834	0.0761834	0.0761834	0.0761834	0.0761834	0.0761834	0.0761834	0.0761834	0.0761834	0.0761834	0.0761834	0.0761834	0.0761834	0.0761834	0.0761834	0.0761834	0.0761834	0.0761834	0.0761834	0.0761834	0.0761834	0.0761834	0.0761834	0.0761834	0.0761834	0.0761834	0.0761834	0.0761834	0.0761834	0.0761834	0.0761834	0.0761834	0.0761834	0.0761834	0.0761834	0.0761834	0.0761834	0.0761834	0.0761834	0.0761834	0.0761834	0.0761834	0.0761834	0.0761834	0.0761834	0.0761834	0.0761834	0.0761834	0.0761834	0.0761834	0.0761834	0.0761834	0.0761834	0.0761834	0.0761834	0.0761834	0.0761834	0.0761834	0.0761834	0.0761834	0.0761834	0.0761834	0.0761834	0.0761834	0.0761834	0.0761834	0.0761834	0.0761834	0.0761834	0.0129186	0.0761834	0.0761834	0.0761834	0.0761834	0.0761834	0.571514	0.162457	0.0276729	0.268862	0.0129186	0.0761834	0.0214718	0.0214718	0.571514	0.162457	0.162457	0.268862	0.0129186	0.0761834	0.0214718	0.0214718	0.571514	0.162457	0.162457	0.268862	0.0129186	0.0761834	0.0214718	0.0214718	0.571514	0.162457	0.162457	0.268862	0.0129186	0.0761834	0.0214718	0.0214718	0.571514	0.162457	0.162457	0.268862	0.0129186	0.0761834	0.0214718	0.0214718	0.571514	0.162457	0.162457	0.268862	0.0129186	0.0761834	0.0214718	0.0214718	0.571514	0.162457	0.162457	0.268862	0.0129186	0.0761834	0.0214718	0.0214718	0.571514	0.162457	0.162457	0.268862	0.0129186	0.0761834	0.0214718	0.0214718	0.571514	0.162457	0.162457	0.268862	0.0129186	0.0761834	0.0214718	0.00361356	0.571514	0.162457	0.162457	0.268862	0.0129186	0.0761834	0.0214718	0.00361356	0.571514	0.162457	0.162457	0.268862	0.0129186	0.0761834	0.0214718	0.00361356	0.571514	0.162457	0.162457	0.268862	0.0129186	0.0761834	0.0214718	0.00361356	0.571514	0.162457	0.162457	0.268862	0.0129186	0.0761834	0.0214718	0.00361356	0.571514	0.162457	0.162457	0.268862	0.0129186	0.0761834	0.0214718	0.00361356	0.571514	0.162457	0.162457	0.268862	0.0129186	0.0761834	0.0214718	0.00361356	0.571514	0.162457	0.162457	0.268862	0.0129186	0.0761834	0.0214718	0.00361356	0.571514	0.162457	0.162457	0.268862	0.0129186	0.0761834	0.0214718	0.00361356	0.571514	0.162457	0.162457	0.268862	0.0129186	0.0761834	0.0214718	0.00361356	0.571514	0.162457	0.162457	0.268862	0.0129186	0.0761834	0.0214718	0.00361356	0.571514	0.162457	0.162457	0.268862	0.0129186	0.0761834	0.0214718	0.00361356	0.571514	0.162457	0.162457	0.268862	0.0129186	0.0761834	0.0214718	0.00361356	0.571514	0.162457	0.162457	0.268862	0.0129186	0.0761834	0.0214718	0.00361356	0.571514	0.162457	0.162457	0.268862	0.0129186	0.0761834	0.0214718	0.00361356	0.571514	0.162457	0.162457	0.268862	0.0129186	0.0761834	0.0214718	0.00361356	0.571514	0.162457	0.162457	0.268862	0.0129186	0.0761834	0.0214718	0.00361356	0.571514	0.162457	0.162457	0.268862	0.0129186	0.0761834	0.0214718	0.00361356	0	0	0	0	0	0	0	0	0	0	0	0	0	0	0	0	0	0	0	0	0	0	0	0	0	0	0	0	0	0	0	0	0	0	0	0	0	0	0	0	0	0	0	0	0	0	0	0	0	0	0	0	0	0	0	0	0	0	0	0	0	0	0	0	0	0	0	0	0	0	0	0	1.37501	0.324915	0.165256	1.37501	0.165256	0.324915	0.183929	0.162817	1.37501	0.324915	0.165256	1.37501	0.165256	0.324915	0.183929	0.162817	1.37501	0.324915	0.165256	1.37501	0.165256	0.324915	0.183929	0.162817	1.37501	0.324915	0.165256	1.37501	0.165256	0.324915	0.183929	0.162817	1.37501	0.324915	0.165256	1.37501	0.165256	0.324915	0.183929	0.162817	0.162457	0.162457	0.162457	0.162457	0.162457	0.162457	0.162457	0.162457	0.162457	0.162457	0.162457	0.162457	0.162457	0.162457	0.162457	0.162457	0.162457	0.162457	0.162457	0.162457	0.162457	0.162457	0.162457	0.162457	0.162457	0.162457	0.162457	0.162457	0.162457	0.162457	0.162457	0.162457	0.162457	0.162457	0.162457	0.162457	0.162457	0.162457	0.162457	0.162457	0.162457	0.162457	0.162457	0.162457	0.162457	0.162457	0.162457	0.162457	0.162457	0.162457	0.162457	0.162457	0.162457	0.162457	0.162457	0.162457	0.162457	0.162457	0.162457	0.162457	0.162457	0.162457	0.162457	0.162457	0.162457	0.162457	0.162457	0.162457	0.162457	0.162457	0.162457	0.162457	0.162457	0.162457	0.0276729	0.162457	0.162457	0.162457	0.162457	0.162457	0.73453	0.209017	0.0356571	0.571514	0.0276729	0.268862	0.0761834	0.0761834	0.73453	0.209017	0.209017	0.571514	0.0276729	0.268862	0.0761834	0.0761834	0.73453	0.209017	0.209017	0.571514	0.0276729	0.268862	0.0761834	0.0761834	0.73453	0.209017	0.209017	0.571514	0.0276729	0.268862	0.0761834	0.0761834	0.73453	0.209017	0.209017	0.571514	0.0276729	0.268862	0.0761834	0.0761834	0.73453	0.209017	0.209017	0.571514	0.0276729	0.268862	0.0761834	0.0761834	0.73453	0.209017	0.209017	0.571514	0.0276729	0.268862	0.0761834	0.0761834	0.73453	0.209017	0.209017	0.571514	0.0276729	0.268862	0.0761834	0.0761834	0.73453	0.209017	0.209017	0.571514	0.0276729	0.268862	0.0761834	0.0214718	0.73453	0.209017	0.209017	0.571514	0.0276729	0.268862	0.0761834	0.0214718	0.73453	0.209017	0.209017	0.571514	0.0276729	0.268862	0.0761834	0.0214718	0.73453	0.209017	0.209017	0.571514	0.0276729	0.268862	0.0761834	0.0214718	0.73453	0.209017	0.209017	0.571514	0.0276729	0.268862	0.0761834	0.0214718	0.73453	0.209017	0.209017	0.571514	0.0276729	0.268862	0.0761834	0.0214718	0.73453	0.209017	0.209017	0.571514	0.0276729	0.268862	0.0761834	0.0214718	0.73453	0.209017	0.209017	0.571514	0.0276729	0.268862	0.0761834	0.0214718	0.73453	0.209017	0.209017	0.571514	0.0276729	0.268862	0.0761834	0.0214718	0.73453	0.209017	0.209017	0.571514	0.0276729	0.268862	0.0761834	0.0214718	0.73453	0.209017	0.209017	0.571514	0.0276729	0.268862	0.0761834	0.0214718	0.73453	0.209017	0.209017	0.571514	0.0276729	0.268862	0.0761834	0.0214718	0.73453	0.209017	0.209017	0.571514	0.0276729	0.268862	0.0761834	0.0214718	0.73453	0.209017	0.209017	0.571514	0.0276729	0.268862	0.0761834	0.0214718	0.73453	0.209017	0.209017	0.571514	0.0276729	0.268862	0.0761834	0.0214718	0.73453	0.209017	0.209017	0.571514	0.0276729	0.268862	0.0761834	0.0214718	0.73453	0.209017	0.209017	0.571514	0.0276729	0.268862	0.0761834	0.0214718	0.73453	0.209017	0.209017	0.571514	0.0276729	0.268862	0.0761834	0.0214718	0	0	0	0	0	0	0	0	0	0	0	0	0	0	0	0	0	0	0	0	0	0	0	0	0	0	0	0	0	0	0	0	0	0	0	0	0	0	0	0	0	0	0	0	0	0	0	0	0	0	0	0	0	0	0	0	0	0	0	0	0	0	0	0	0	0	0	0	0	0	0	0	0.780531	0.2852	0.210316	1.76646	0.21263	0.780531	0.2852	0.210316	0.780531	0.2852	0.210316	1.76646	0.21263	0.780531	0.2852	0.210316	0.780531	0.2852	0.210316	1.76646	0.21263	0.780531	0.2852	0.210316	0.780531	0.2852	0.210316	1.76646	0.21263	0.780531	0.2852	0.210316	0.780531	0.2852	0.210316	1.76646	0.21263	0.780531	0.2852	0.210316	0.209017	0.209017	0.209017	0.209017	0.209017	0.209017	0.209017	0.209017	0.209017	0.209017	0.209017	0.209017	0.209017	0.209017	0.209017	0.209017	0.209017	0.209017	0.209017	0.209017	0.209017	0.209017	0.209017	0.209017	0.209017	0.209017	0.209017	0.209017	0.209017	0.209017	0.209017	0.209017	0.209017	0.209017	0.209017	0.209017	0.209017	0.209017	0.209017	0.209017	0.209017	0.209017	0.209017	0.209017	0.209017	0.209017	0.209017	0.209017	0.209017	0.209017	0.209017	0.209017	0.209017	0.209017	0.209017	0.209017	0.209017	0.209017	0.209017	0.209017	0.209017	0.209017	0.209017	0.209017	0.209017	0.209017	0.209017	0.209017	0.209017	0.209017	0.209017	0.209017	0.209017	0.209017	0.0356571	0.209017	0.209017	0.209017	0.209017	0.209017	0.571514	0.162457	0.0276729	0.73453	0.0356571	0.571514	0.162457	0.162457	0.571514	0.162457	0.162457	0.73453	0.0356571	0.571514	0.162457	0.162457	0.571514	0.162457	0.162457	0.73453	0.0356571	0.571514	0.162457	0.162457	0.571514	0.162457	0.162457	0.73453	0.0356571	0.571514	0.162457	0.162457	0.571514	0.162457	0.162457	0.73453	0.0356571	0.571514	0.162457	0.162457	0.571514	0.162457	0.162457	0.73453	0.0356571	0.571514	0.162457	0.162457	0.571514	0.162457	0.162457	0.73453	0.0356571	0.571514	0.162457	0.162457	0.571514	0.162457	0.162457	0.73453	0.0356571	0.571514	0.162457	0.162457	0.571514	0.162457	0.162457	0.73453	0.0356571	0.571514	0.162457	0.0761834	0.571514	0.162457	0.162457	0.73453	0.0356571	0.571514	0.162457	0.0761834	0.571514	0.162457	0.162457	0.73453	0.0356571	0.571514	0.162457	0.0761834	0.571514	0.162457	0.162457	0.73453	0.0356571	0.571514	0.162457	0.0761834	0.571514	0.162457	0.162457	0.73453	0.0356571	0.571514	0.162457	0.0761834	0.571514	0.162457	0.162457	0.73453	0.0356571	0.571514	0.162457	0.0761834	0.571514	0.162457	0.162457	0.73453	0.0356571	0.571514	0.162457	0.0761834	0.571514	0.162457	0.162457	0.73453	0.0356571	0.571514	0.162457	0.0761834	0.571514	0.162457	0.162457	0.73453	0.0356571	0.571514	0.162457	0.0761834	0.571514	0.162457	0.162457	0.73453	0.0356571	0.571514	0.162457	0.0761834	0.571514	0.162457	0.162457	0.73453	0.0356571	0.571514	0.162457	0.0761834	0.571514	0.162457	0.162457	0.73453	0.0356571	0.571514	0.162457	0.0761834	0.571514	0.162457	0.162457	0.73453	0.0356571	0.571514	0.162457	0.0761834	0.571514	0.162457	0.162457	0.73453	0.0356571	0.571514	0.162457	0.0761834	0.571514	0.162457	0.162457	0.73453	0.0356571	0.571514	0.162457	0.0761834	0.571514	0.162457	0.162457	0.73453	0.0356571	0.571514	0.162457	0.0761834	0.571514	0.162457	0.162457	0.73453	0.0356571	0.571514	0.162457	0.0761834	0.571514	0.162457	0.162457	0.73453	0.0356571	0.571514	0.162457	0.0761834	0	0	0	0	0	0	0	0	0	0	0	0	0	0	0	0	0	0	0	0	0	0	0	0	0	0	0	0	0	0	0	0	0	0	0	0	0	0	0	0	0	0	0	0	0	0	0	0	0	0	0	0	0	0	0	0	0	0	0	0	0	0	0	0	0	0	0	0	0	0	0	0	0.324915	0.183929	0.162817	1.37501	0.165256	1.37501	0.324915	0.165256	0.324915	0.183929	0.162817	1.37501	0.165256	1.37501	0.324915	0.165256	0.324915	0.183929	0.162817	1.37501	0.165256	1.37501	0.324915	0.165256	0.324915	0.183929	0.162817	1.37501	0.165256	1.37501	0.324915	0.165256	0.324915	0.183929	0.162817	1.37501	0.165256	1.37501	0.324915	0.165256	0.162457	0.162457	0.162457	0.162457	0.162457	0.162457	0.162457	0.162457	0.162457	0.162457	0.162457	0.162457	0.162457	0.162457	0.162457	0.162457	0.162457	0.162457	0.162457	0.162457	0.162457	0.162457	0.162457	0.162457	0.162457	0.162457	0.162457	0.162457	0.162457	0.162457	0.162457	0.162457	0.162457	0.162457	0.162457	0.162457	0.162457	0.162457	0.162457	0.162457	0.162457	0.162457	0.162457	0.162457	0.162457	0.162457	0.162457	0.162457	0.162457	0.162457	0.162457	0.162457	0.162457	0.162457	0.162457	0.162457	0.162457	0.162457	0.162457	0.162457	0.162457	0.162457	0.162457	0.162457	0.162457	0.162457	0.162457	0.162457	0.162457	0.162457	0.162457	0.162457	0.162457	0.162457	0.0276729	0.162457	0.162457	0.162457	0.162457	0.162457	0.268862	0.0761834	0.0129186	0.571514	0.0276729	0.73453	0.209017	0.209017	0.268862	0.0761834	0.0761834	0.571514	0.0276729	0.73453	0.209017	0.209017	0.268862	0.0761834	0.0761834	0.571514	0.0276729	0.73453	0.209017	0.209017	0.268862	0.0761834	0.0761834	0.571514	0.0276729	0.73453	0.209017	0.209017	0.268862	0.0761834	0.0761834	0.571514	0.0276729	0.73453	0.209017	0.209017	0.268862	0.0761834	0.0761834	0.571514	0.0276729	0.73453	0.209017	0.209017	0.268862	0.0761834	0.0761834	0.571514	0.0276729	0.73453	0.209017	0.209017	0.268862	0.0761834	0.0761834	0.571514	0.0276729	0.73453	0.209017	0.209017	0.268862	0.0761834	0.0761834	0.571514	0.0276729	0.73453	0.209017	0.162457	0.268862	0.0761834	0.0761834	0.571514	0.0276729	0.73453	0.209017	0.162457	0.268862	0.0761834	0.0761834	0.571514	0.0276729	0.73453	0.209017	0.162457	0.268862	0.0761834	0.0761834	0.571514	0.0276729	0.73453	0.209017	0.162457	0.268862	0.0761834	0.0761834	0.571514	0.0276729	0.73453	0.209017	0.162457	0.268862	0.0761834	0.0761834	0.571514	0.0276729	0.73453	0.209017	0.162457	0.268862	0.0761834	0.0761834	0.571514	0.0276729	0.73453	0.209017	0.162457	0.268862	0.0761834	0.0761834	0.571514	0.0276729	0.73453	0.209017	0.162457	0.268862	0.0761834	0.0761834	0.571514	0.0276729	0.73453	0.209017	0.162457	0.268862	0.0761834	0.0761834	0.571514	0.0276729	0.73453	0.209017	0.162457	0.268862	0.0761834	0.0761834	0.571514	0.0276729	0.73453	0.209017	0.162457	0.268862	0.0761834	0.0761834	0.571514	0.0276729	0.73453	0.209017	0.162457	0.268862	0.0761834	0.0761834	0.571514	0.0276729	0.73453	0.209017	0.162457	0.268862	0.0761834	0.0761834	0.571514	0.0276729	0.73453	0.209017	0.162457	0.268862	0.0761834	0.0761834	0.571514	0.0276729	0.73453	0.209017	0.162457	0.268862	0.0761834	0.0761834	0.571514	0.0276729	0.73453	0.209017	0.162457	0.268862	0.0761834	0.0761834	0.571514	0.0276729	0.73453	0.209017	0.162457	0.268862	0.0761834	0.0761834	0.571514	0.0276729	0.73453	0.209017	0.162457	0	0	0	0	0	0	0	0	0	0	0	0	0	0	0	0	0	0	0	0	0	0	0	0	0	0	0	0	0	0	0	0	0	0	0	0	0	0	0	0	0	0	0	0	0	0	0	0	0	0	0	0	0	0	0	0	0	0	0	0	0	0	0	0	0	0	0	0	0	0	0	0	0.103856	0.079797	0.0762425	0.647698	0.0774824	1.63362	0.2852	0.079797	0.103856	0.079797	0.0762425	0.647698	0.0774824	1.63362	0.2852	0.079797	0.103856	0.079797	0.0762425	0.647698	0.0774824	1.63362	0.2852	0.079797	0.103856	0.079797	0.0762425	0.647698	0.0774824	1.63362	0.2852	0.079797	0.103856	0.079797	0.0762425	0.647698	0.0774824	1.63362	0.2852	0.079797	0.0761834	0.0761834	0.0761834	0.0761834	0.0761834	0.0761834	0.0761834	0.0761834	0.0761834	0.0761834	0.0761834	0.0761834	0.0761834	0.0761834	0.0761834	0.0761834	0.0761834	0.0761834	0.0761834	0.0761834	0.0761834	0.0761834	0.0761834	0.0761834	0.0761834	0.0761834	0.0761834	0.0761834	0.0761834	0.0761834	0.0761834	0.0761834	0.0761834	0.0761834	0.0761834	0.0761834	0.0761834	0.0761834	0.0761834	0.0761834	0.0761834	0.0761834	0.0761834	0.0761834	0.0761834	0.0761834	0.0761834	0.0761834	0.0761834	0.0761834	0.0761834	0.0761834	0.0761834	0.0761834	0.0761834	0.0761834	0.0761834	0.0761834	0.0761834	0.0761834	0.0761834	0.0761834	0.0761834	0.0761834	0.0761834	0.0761834	0.0761834	0.0761834	0.0761834	0.0761834	0.0761834	0.0761834	0.0761834	0.0761834	0.0129186	0.0761834	0.0761834	0.0761834	0.0761834	0.0761834	0.0761834	0.0214718	0.00361356	0.268862	0.0129186	0.571514	0.162457	0.162457	0.0761834	0.0214718	0.0214718	0.268862	0.0129186	0.571514	0.162457	0.162457	0.0761834	0.0214718	0.0214718	0.268862	0.0129186	0.571514	0.162457	0.162457	0.0761834	0.0214718	0.0214718	0.268862	0.0129186	0.571514	0.162457	0.162457	0.0761834	0.0214718	0.0214718	0.268862	0.0129186	0.571514	0.162457	0.162457	0.0761834	0.0214718	0.0214718	0.268862	0.0129186	0.571514	0.162457	0.162457	0.0761834	0.0214718	0.0214718	0.268862	0.0129186	0.571514	0.162457	0.162457	0.0761834	0.0214718	0.0214718	0.268862	0.0129186	0.571514	0.162457	0.162457	0.0761834	0.0214718	0.0214718	0.268862	0.0129186	0.571514	0.162457	0.209017	0.0761834	0.0214718	0.0214718	0.268862	0.0129186	0.571514	0.162457	0.209017	0.0761834	0.0214718	0.0214718	0.268862	0.0129186	0.571514	0.162457	0.209017	0.0761834	0.0214718	0.0214718	0.268862	0.0129186	0.571514	0.162457	0.209017	0.0761834	0.0214718	0.0214718	0.268862	0.0129186	0.571514	0.162457	0.209017	0.0761834	0.0214718	0.0214718	0.268862	0.0129186	0.571514	0.162457	0.209017	0.0761834	0.0214718	0.0214718	0.268862	0.0129186	0.571514	0.162457	0.209017	0.0761834	0.0214718	0.0214718	0.268862	0.0129186	0.571514	0.162457	0.209017	0.0761834	0.0214718	0.0214718	0.268862	0.0129186	0.571514	0.162457	0.209017	0.0761834	0.0214718	0.0214718	0.268862	0.0129186	0.571514	0.162457	0.209017	0.0761834	0.0214718	0.0214718	0.268862	0.0129186	0.571514	0.162457	0.209017	0.0761834	0.0214718	0.0214718	0.268862	0.0129186	0.571514	0.162457	0.209017	0.0761834	0.0214718	0.0214718	0.268862	0.0129186	0.571514	0.162457	0.209017	0.0761834	0.0214718	0.0214718	0.268862	0.0129186	0.571514	0.162457	0.209017	0.0761834	0.0214718	0.0214718	0.268862	0.0129186	0.571514	0.162457	0.209017	0.0761834	0.0214718	0.0214718	0.268862	0.0129186	0.571514	0.162457	0.209017	0.0761834	0.0214718	0.0214718	0.268862	0.0129186	0.571514	0.162457	0.209017	0.0761834	0.0214718	0.0214718	0.268862	0.0129186	0.571514	0.162457	0.209017	0	0	0	0	0	0	0	0	0	0	0	0	0	0	0	0	0	0	0	0	0	0	0	0	0	0	0	0	0	0	0	0	0	0	0	0	0	0	0	0	0	0	0	0	0	0	0	0	0	0	0	0	0	0	0	0	0	0	0	0	0	0	0	0	0	0	0	0	0	0	0	0	0.0242708	0.0218316	0.0214775	0.183929	0.0218316	1.23403	0.183929	0.0242708	0.0242708	0.0218316	0.0214775	0.183929	0.0218316	1.23403	0.183929	0.0242708	0.0242708	0.0218316	0.0214775	0.183929	0.0218316	1.23403	0.183929	0.0242708	0.0242708	0.0218316	0.0214775	0.183929	0.0218316	1.23403	0.183929	0.0242708	0.0242708	0.0218316	0.0214775	0.183929	0.0218316	1.23403	0.183929	0.0242708	0.0214718	0.0214718	0.0214718	0.0214718	0.0214718	0.0214718	0.0214718	0.0214718	0.0214718	0.0214718	0.0214718	0.0214718	0.0214718	0.0214718	0.0214718	0.0214718	0.0214718	0.0214718	0.0214718	0.0214718	0.0214718	0.0214718	0.0214718	0.0214718	0.0214718	0.0214718	0.0214718	0.0214718	0.0214718	0.0214718	0.0214718	0.0214718	0.0214718	0.0214718	0.0214718	0.0214718	0.0214718	0.0214718	0.0214718	0.0214718	0.0214718	0.0214718	0.0214718	0.0214718	0.0214718	0.0214718	0.0214718	0.0214718	0.0214718	0.0214718	0.0214718	0.0214718	0.0214718	0.0214718	0.0214718	0.0214718	0.0214718	0.0214718	0.0214718	0.0214718	0.0214718	0.0214718	0.0214718	0.0214718	0.0214718	0.0214718	0.0214718	0.0214718	0.0214718	0.0214718	0.0214718	0.0214718	0.0214718	0.0214718	0.00361356	0.0214718	0.0214718	0.0214718	0.0214718	0.0214718	0.0129186	0.00361356	0.00060164	0.0761834	0.00361356	0.268862	0.0761834	0.0761834	0.0129186	0.00361356	0.00361356	0.0761834	0.00361356	0.268862	0.0761834	0.0761834	0.0129186	0.00361356	0.00361356	0.0761834	0.00361356	0.268862	0.0761834	0.0761834	0.0129186	0.00361356	0.00361356	0.0761834	0.00361356	0.268862	0.0761834	0.0761834	0.0129186	0.00361356	0.00361356	0.0761834	0.00361356	0.268862	0.0761834	0.0761834	0.0129186	0.00361356	0.00361356	0.0761834	0.00361356	0.268862	0.0761834	0.0761834	0.0129186	0.00361356	0.00361356	0.0761834	0.00361356	0.268862	0.0761834	0.0761834	0.0129186	0.00361356	0.00361356	0.0761834	0.00361356	0.268862	0.0761834	0.0761834	0.0129186	0.00361356	0.00361356	0.0761834	0.00361356	0.268862	0.0761834	0.162457	0.0129186	0.00361356	0.00361356	0.0761834	0.00361356	0.268862	0.0761834	0.162457	0.0129186	0.00361356	0.00361356	0.0761834	0.00361356	0.268862	0.0761834	0.162457	0.0129186	0.00361356	0.00361356	0.0761834	0.00361356	0.268862	0.0761834	0.162457	0.0129186	0.00361356	0.00361356	0.0761834	0.00361356	0.268862	0.0761834	0.162457	0.0129186	0.00361356	0.00361356	0.0761834	0.00361356	0.268862	0.0761834	0.162457	0.0129186	0.00361356	0.00361356	0.0761834	0.00361356	0.268862	0.0761834	0.162457	0.0129186	0.00361356	0.00361356	0.0761834	0.00361356	0.268862	0.0761834	0.162457	0.0129186	0.00361356	0.00361356	0.0761834	0.00361356	0.268862	0.0761834	0.162457	0.0129186	0.00361356	0.00361356	0.0761834	0.00361356	0.268862	0.0761834	0.162457	0.0129186	0.00361356	0.00361356	0.0761834	0.00361356	0.268862	0.0761834	0.162457	0.0129186	0.00361356	0.00361356	0.0761834	0.00361356	0.268862	0.0761834	0.162457	0.0129186	0.00361356	0.00361356	0.0761834	0.00361356	0.268862	0.0761834	0.162457	0.0129186	0.00361356	0.00361356	0.0761834	0.00361356	0.268862	0.0761834	0.162457	0.0129186	0.00361356	0.00361356	0.0761834	0.00361356	0.268862	0.0761834	0.162457	0.0129186	0.00361356	0.00361356	0.0761834	0.00361356	0.268862	0.0761834	0.162457	0.0129186	0.00361356	0.00361356	0.0761834	0.00361356	0.268862	0.0761834	0.162457	0.0129186	0.00361356	0.00361356	0.0761834	0.00361356	0.268862	0.0761834	0.162457	0	0	0	0	0	0	0	0	0	0	0	0	0	0	0	0	0	0	0	0	0	0	0	0	0	0	0	0	0	0	0	0	0	0	0	0	0	0	0	0	0	0	0	0	0	0	0	0	0	0	0	0	0	0	0	0	0	0	0	0	0	0	0	0	0	0	0	0	0	0	0	0	0.00377963	0.00363449	0.00361387	0.0312864	0.00367262	0.575128	0.079797	0.00491252	0.00377963	0.00363449	0.00361387	0.0312864	0.00367262	0.575128	0.079797	0.00491252	0.00377963	0.00363449	0.00361387	0.0312864	0.00367262	0.575128	0.079797	0.00491252	0.00377963	0.00363449	0.00361387	0.0312864	0.00367262	0.575128	0.079797	0.00491252	0.00377963	0.00363449	0.00361387	0.0312864	0.00367262	0.575128	0.079797	0.00491252	0.00361356	0.00361356	0.00361356	0.00361356	0.00361356	0.00361356	0.00361356	0.00361356	0.00361356	0.00361356	0.00361356	0.00361356	0.00361356	0.00361356	0.00361356	0.00361356	0.00361356	0.00361356	0.00361356	0.00361356	0.00361356	0.00361356	0.00361356	0.00361356	0.00361356	0.00361356	0.00361356	0.00361356	0.00361356	0.00361356	0.00361356	0.00361356	0.00361356	0.00361356	0.00361356	0.00361356	0.00361356	0.00361356	0.00361356	0.00361356	0.00361356	0.00361356	0.00361356	0.00361356	0.00361356	0.00361356	0.00361356	0.00361356	0.00361356	0.00361356	0.00361356	0.00361356	0.00361356	0.00361356	0.00361356	0.00361356	0.00361356	0.00361356	0.00361356	0.00361356	0.00361356	0.00361356	0.00361356	0.00361356	0.00361356	0.00361356	0.00361356	0.00361356	0.00361356	0.00361356	0.00361356	0.00361356	0.00361356	0.00361356	0.00060164	0.00361356	0.00361356	0.00361356	0.00361356	0.00361356	0.00129896	0.000359761	5.90635e-05	0.0129186	0.00060164	0.0761834	0.0214718	0.0214718	0.00129896	0.000359761	0.000359761	0.0129186	0.00060164	0.0761834	0.0214718	0.0214718	0.00129896	0.000359761	0.000359761	0.0129186	0.00060164	0.0761834	0.0214718	0.0214718	0.00129896	0.000359761	0.000359761	0.0129186	0.00060164	0.0761834	0.0214718	0.0214718	0.00129896	0.000359761	0.000359761	0.0129186	0.00060164	0.0761834	0.0214718	0.0214718	0.00129896	0.000359761	0.000359761	0.0129186	0.00060164	0.0761834	0.0214718	0.0214718	0.00129896	0.000359761	0.000359761	0.0129186	0.00060164	0.0761834	0.0214718	0.0214718	0.00129896	0.000359761	0.000359761	0.0129186	0.00060164	0.0761834	0.0214718	0.0214718	0.00129896	0.000359761	0.000359761	0.0129186	0.00060164	0.0761834	0.0214718	0.0761834	0.00129896	0.000359761	0.000359761	0.0129186	0.00060164	0.0761834	0.0214718	0.0761834	0.00129896	0.000359761	0.000359761	0.0129186	0.00060164	0.0761834	0.0214718	0.0761834	0.00129896	0.000359761	0.000359761	0.0129186	0.00060164	0.0761834	0.0214718	0.0761834	0.00129896	0.000359761	0.000359761	0.0129186	0.00060164	0.0761834	0.0214718	0.0761834	0.00129896	0.000359761	0.000359761	0.0129186	0.00060164	0.0761834	0.0214718	0.0761834	0.00129896	0.000359761	0.000359761	0.0129186	0.00060164	0.0761834	0.0214718	0.0761834	0.00129896	0.000359761	0.000359761	0.0129186	0.00060164	0.0761834	0.0214718	0.0761834	0.00129896	0.000359761	0.000359761	0.0129186	0.00060164	0.0761834	0.0214718	0.0761834	0.00129896	0.000359761	0.000359761	0.0129186	0.00060164	0.0761834	0.0214718	0.0761834	0.00129896	0.000359761	0.000359761	0.0129186	0.00060164	0.0761834	0.0214718	0.0761834	0.00129896	0.000359761	0.000359761	0.0129186	0.00060164	0.0761834	0.0214718	0.0761834	0.00129896	0.000359761	0.000359761	0.0129186	0.00060164	0.0761834	0.0214718	0.0761834	0.00129896	0.000359761	0.000359761	0.0129186	0.00060164	0.0761834	0.0214718	0.0761834	0.00129896	0.000359761	0.000359761	0.0129186	0.00060164	0.0761834	0.0214718	0.0761834	0.00129896	0.000359761	0.000359761	0.0129186	0.00060164	0.0761834	0.0214718	0.0761834	0.00129896	0.000359761	0.000359761	0.0129186	0.00060164	0.0761834	0.0214718	0.0761834	0.00129896	0.000359761	0.000359761	0.0129186	0.00060164	0.0761834	0.0214718	0.0761834	0	0	0	0	0	0	0	0	0	0	0	0	0	0	0	0	0	0	0	0	0	0	0	0	0	0	0	0	0	0	0	0	0	0	0	0	0	0	0	0	0	0	0	0	0	0	0	0	0	0	0	0	0	0	0	0	0	0	0	0	0	0	0	0	0	0	0	0	0	0	0	0	0.000365454	0.000360461	0.000359771	0.0031587	0.000365454	0.162817	0.0218316	0.000719521	0.000365454	0.000360461	0.000359771	0.0031587	0.000365454	0.162817	0.0218316	0.000719521	0.000365454	0.000360461	0.000359771	0.0031587	0.000365454	0.162817	0.0218316	0.000719521	0.000365454	0.000360461	0.000359771	0.0031587	0.000365454	0.162817	0.0218316	0.000719521	0.000365454	0.000360461	0.000359771	0.0031587	0.000365454	0.162817	0.0218316	0.000719521	0.000359761	0.000359761	0.000359761	0.000359761	0.000359761	0.000359761	0.000359761	0.000359761	0.000359761	0.000359761	0.000359761	0.000359761	0.000359761	0.000359761	0.000359761	0.000359761	0.000359761	0.000359761	0.000359761	0.000359761	0.000359761	0.000359761	0.000359761	0.000359761	0.000359761	0.000359761	0.000359761	0.000359761	0.000359761	0.000359761	0.000359761	0.000359761	0.000359761	0.000359761	0.000359761	0.000359761	0.000359761	0.000359761	0.000359761	0.000359761	0.000359761	0.000359761	0.000359761	0.000359761	0.000359761	0.000359761	0.000359761	0.000359761	0.000359761	0.000359761	0.000359761	0.000359761	0.000359761	0.000359761	0.000359761	0.000359761	0.000359761	0.000359761	0.000359761	0.000359761	0.000359761	0.000359761	0.000359761	0.000359761	0.000359761	0.000359761	0.000359761	0.000359761	0.000359761	0.000359761	0.000359761	0.000359761	0.000359761	0.000359761	5.90635e-05	0.000359761	0.000359761	0.000359761	0.000359761	0.000359761	7.65089e-05	2.09297e-05	3.37645e-06	0.00129896	5.90635e-05	0.0129186	0.00361356	0.00361356	7.65089e-05	2.09297e-05	2.09297e-05	0.00129896	5.90635e-05	0.0129186	0.00361356	0.00361356	7.65089e-05	2.09297e-05	2.09297e-05	0.00129896	5.90635e-05	0.0129186	0.00361356	0.00361356	7.65089e-05	2.09297e-05	2.09297e-05	0.00129896	5.90635e-05	0.0129186	0.00361356	0.00361356	7.65089e-05	2.09297e-05	2.09297e-05	0.00129896	5.90635e-05	0.0129186	0.00361356	0.00361356	7.65089e-05	2.09297e-05	2.09297e-05	0.00129896	5.90635e-05	0.0129186	0.00361356	0.00361356	7.65089e-05	2.09297e-05	2.09297e-05	0.00129896	5.90635e-05	0.0129186	0.00361356	0.00361356	7.65089e-05	2.09297e-05	2.09297e-05	0.00129896	5.90635e-05	0.0129186	0.00361356	0.00361356	7.65089e-05	2.09297e-05	2.09297e-05	0.00129896	5.90635e-05	0.0129186	0.00361356	0.0214718	7.65089e-05	2.09297e-05	2.09297e-05	0.00129896	5.90635e-05	0.0129186	0.00361356	0.0214718	7.65089e-05	2.09297e-05	2.09297e-05	0.00129896	5.90635e-05	0.0129186	0.00361356	0.0214718	7.65089e-05	2.09297e-05	2.09297e-05	0.00129896	5.90635e-05	0.0129186	0.00361356	0.0214718	7.65089e-05	2.09297e-05	2.09297e-05	0.00129896	5.90635e-05	0.0129186	0.00361356	0.0214718	7.65089e-05	2.09297e-05	2.09297e-05	0.00129896	5.90635e-05	0.0129186	0.00361356	0.0214718	7.65089e-05	2.09297e-05	2.09297e-05	0.00129896	5.90635e-05	0.0129186	0.00361356	0.0214718	7.65089e-05	2.09297e-05	2.09297e-05	0.00129896	5.90635e-05	0.0129186	0.00361356	0.0214718	7.65089e-05	2.09297e-05	2.09297e-05	0.00129896	5.90635e-05	0.0129186	0.00361356	0.0214718	7.65089e-05	2.09297e-05	2.09297e-05	0.00129896	5.90635e-05	0.0129186	0.00361356	0.0214718	7.65089e-05	2.09297e-05	2.09297e-05	0.00129896	5.90635e-05	0.0129186	0.00361356	0.0214718	7.65089e-05	2.09297e-05	2.09297e-05	0.00129896	5.90635e-05	0.0129186	0.00361356	0.0214718	7.65089e-05	2.09297e-05	2.09297e-05	0.00129896	5.90635e-05	0.0129186	0.00361356	0.0214718	7.65089e-05	2.09297e-05	2.09297e-05	0.00129896	5.90635e-05	0.0129186	0.00361356	0.0214718	7.65089e-05	2.09297e-05	2.09297e-05	0.00129896	5.90635e-05	0.0129186	0.00361356	0.0214718	7.65089e-05	2.09297e-05	2.09297e-05	0.00129896	5.90635e-05	0.0129186	0.00361356	0.0214718	7.65089e-05	2.09297e-05	2.09297e-05	0.00129896	5.90635e-05	0.0129186	0.00361356	0.0214718	7.65089e-05	2.09297e-05	2.09297e-05	0.00129896	5.90635e-05	0.0129186	0.00361356	0.0214718	0	0	0	0	0	0	0	0	0	0	0	0	0	0	0	0	0	0	0	0	0	0	0	0	0	0	0	0	0	0	0	0	0	0	0	0	0	0	0	0	0	0	0	0	0	0	0	0	0	0	0	0	0	0	0	0	0	0	0	0	0	0	0	0	0	0	0	0	0	0	0	0	0.210316	0.0774824	0.00491252	0.00491252	0.00135803	0.00130635	0.00130156	0.00129907	0.210316	0.0774824	0.00491252	0.00491252	0.00135803	0.00130635	0.00130156	0.00129907	0.210316	0.0774824	0.00491252	0.00491252	0.00135803	0.00130635	0.00130156	0.00129907	0.210316	0.0774824	0.00491252	0.00491252	0.00135803	0.00130635	0.00130156	0.00129907	0.210316	0.0774824	0.00491252	0.00491252	0.00135803	0.00130635	0.00130156	0.00129907	0.00129896	0.00129896	0.00129896	0.00129896	0.00129896	0.00129896	0.00129896	0.00129896	0.00129896	0.00129896	0.00129896	0.00129896	0.00129896	0.00129896	0.00129896	0.00129896	0.00129896	0.00129896	0.00129896	0.00129896	0.00129896	0.00129896	0.00129896	0.00129896	0.00129896	0.00129896	0.00129896	0.00129896	0.00129896	0.00129896	0.00129896	0.00129896	0.00129896	0.00129896	0.00129896	0.00129896	0.00129896	0.00129896	0.00129896	0.00129896	0.00129896	0.00129896	0.00129896	0.00129896	0.00129896	0.00129896	0.00129896	0.00129896	0.00129896	0.00129896	0.00129896	0.00129896	0.00129896	0.00129896	0.00129896	0.00129896	0.00129896	0.00129896	0.00129896	0.00129896	0.00129896	0.00129896	0.00129896	0.00129896	0.00129896	0.00129896	0.00129896	0.00129896	0.00129896	0.00129896	0.00129896	0.00129896	0.00129896	0.00129896	0.000359761	0.00129896	0.00129896	0.00129896	0.00129896	0.00129896	0.0276729	0.0129186	0.00361356	0.00279894	0.000359761	0.000166074	7.65089e-05	7.65089e-05	0.0276729	0.0129186	0.0129186	0.00279894	0.000359761	0.000166074	7.65089e-05	7.65089e-05	0.0276729	0.0129186	0.0129186	0.00279894	0.000359761	0.000166074	7.65089e-05	7.65089e-05	0.0276729	0.0129186	0.0129186	0.00279894	0.000359761	0.000166074	7.65089e-05	7.65089e-05	0.0276729	0.0129186	0.0129186	0.00279894	0.000359761	0.000166074	7.65089e-05	7.65089e-05	0.0276729	0.0129186	0.0129186	0.00279894	0.000359761	0.000166074	7.65089e-05	7.65089e-05	0.0276729	0.0129186	0.0129186	0.00279894	0.000359761	0.000166074	7.65089e-05	7.65089e-05	0.0276729	0.0129186	0.0129186	0.00279894	0.000359761	0.000166074	7.65089e-05	7.65089e-05	0.0276729	0.0129186	0.0129186	0.00279894	0.000359761	0.000166074	7.65089e-05	2.5994e-06	0.0276729	0.0129186	0.0129186	0.00279894	0.000359761	0.000166074	7.65089e-05	2.5994e-06	0.0276729	0.0129186	0.0129186	0.00279894	0.000359761	0.000166074	7.65089e-05	2.5994e-06	0.0276729	0.0129186	0.0129186	0.00279894	0.000359761	0.000166074	7.65089e-05	2.5994e-06	0.0276729	0.0129186	0.0129186	0.00279894	0.000359761	0.000166074	7.65089e-05	2.5994e-06	0.0276729	0.0129186	0.0129186	0.00279894	0.000359761	0.000166074	7.65089e-05	2.5994e-06	0.0276729	0.0129186	0.0129186	0.00279894	0.000359761	0.000166074	7.65089e-05	2.5994e-06	0.0276729	0.0129186	0.0129186	0.00279894	0.000359761	0.000166074	7.65089e-05	2.5994e-06	0.0276729	0.0129186	0.0129186	0.00279894	0.000359761	0.000166074	7.65089e-05	2.5994e-06	0.0276729	0.0129186	0.0129186	0.00279894	0.000359761	0.000166074	7.65089e-05	2.5994e-06	0.0276729	0.0129186	0.0129186	0.00279894	0.000359761	0.000166074	7.65089e-05	2.5994e-06	0.0276729	0.0129186	0.0129186	0.00279894	0.000359761	0.000166074	7.65089e-05	2.5994e-06	0.0276729	0.0129186	0.0129186	0.00279894	0.000359761	0.000166074	7.65089e-05	2.5994e-06	0.0276729	0.0129186	0.0129186	0.00279894	0.000359761	0.000166074	7.65089e-05	2.5994e-06	0.0276729	0.0129186	0.0129186	0.00279894	0.000359761	0.000166074	7.65089e-05	2.5994e-06	0.0276729	0.0129186	0.0129186	0.00279894	0.000359761	0.000166074	7.65089e-05	2.5994e-06	0.0276729	0.0129186	0.0129186	0.00279894	0.000359761	0.000166074	7.65089e-05	2.5994e-06	0.0276729	0.0129186	0.0129186	0.00279894	0.000359761	0.000166074	7.65089e-05	2.5994e-06	0	0	0	0	0	0	0	0	0	0	0	0	0	0	0	0	0	0	0	0	0	0	0	0	0	0	0	0	0	0	0	0	0	0	0	0	0	0	0	0	0	0	0	0	0	0	0	0	0	0	0	0	0	0	0	0	0	0	0	0	0	0	0	0	0	0	0	0	0	0	0	0	0.747449	0.281781	0.0258373	0.0485757	0.0135203	0.0131336	0.0129952	0.012922	0.747449	0.281781	0.0258373	0.0485757	0.0135203	0.0131336	0.0129952	0.012922	0.747449	0.281781	0.0258373	0.0485757	0.0135203	0.0131336	0.0129952	0.012922	0.747449	0.281781	0.0258373	0.0485757	0.0135203	0.0131336	0.0129952	0.012922	0.747449	0.281781	0.0258373	0.0485757	0.0135203	0.0131336	0.0129952	0.012922	0.0129186	0.0129186	0.0129186	0.0129186	0.0129186	0.0129186	0.0129186	0.0129186	0.0129186	0.0129186	0.0129186	0.0129186	0.0129186	0.0129186	0.0129186	0.0129186	0.0129186	0.0129186	0.0129186	0.0129186	0.0129186	0.0129186	0.0129186	0.0129186	0.0129186	0.0129186	0.0129186	0.0129186	0.0129186	0.0129186	0.0129186	0.0129186	0.0129186	0.0129186	0.0129186	0.0129186	0.0129186	0.0129186	0.0129186	0.0129186	0.0129186	0.0129186	0.0129186	0.0129186	0.0129186	0.0129186	0.0129186	0.0129186	0.0129186	0.0129186	0.0129186	0.0129186	0.0129186	0.0129186	0.0129186	0.0129186	0.0129186	0.0129186	0.0129186	0.0129186	0.0129186	0.0129186	0.0129186	0.0129186	0.0129186	0.0129186	0.0129186	0.0129186	0.0129186	0.0129186	0.0129186	0.0129186	0.0129186	0.0129186	0.00361356	0.0129186	0.0129186	0.0129186	0.0129186	0.0129186	0.162457	0.0761834	0.0214718	0.0276729	0.00361356	0.00279894	0.00129896	0.00129896	0.162457	0.0761834	0.0761834	0.0276729	0.00361356	0.00279894	0.00129896	0.00129896	0.162457	0.0761834	0.0761834	0.0276729	0.00361356	0.00279894	0.00129896	0.00129896	0.162457	0.0761834	0.0761834	0.0276729	0.00361356	0.00279894	0.00129896	0.00129896	0.162457	0.0761834	0.0761834	0.0276729	0.00361356	0.00279894	0.00129896	0.00129896	0.162457	0.0761834	0.0761834	0.0276729	0.00361356	0.00279894	0.00129896	0.00129896	0.162457	0.0761834	0.0761834	0.0276729	0.00361356	0.00279894	0.00129896	0.00129896	0.162457	0.0761834	0.0761834	0.0276729	0.00361356	0.00279894	0.00129896	0.00129896	0.162457	0.0761834	0.0761834	0.0276729	0.00361356	0.00279894	0.00129896	7.65089e-05	0.162457	0.0761834	0.0761834	0.0276729	0.00361356	0.00279894	0.00129896	7.65089e-05	0.162457	0.0761834	0.0761834	0.0276729	0.00361356	0.00279894	0.00129896	7.65089e-05	0.162457	0.0761834	0.0761834	0.0276729	0.00361356	0.00279894	0.00129896	7.65089e-05	0.162457	0.0761834	0.0761834	0.0276729	0.00361356	0.00279894	0.00129896	7.65089e-05	0.162457	0.0761834	0.0761834	0.0276729	0.00361356	0.00279894	0.00129896	7.65089e-05	0.162457	0.0761834	0.0761834	0.0276729	0.00361356	0.00279894	0.00129896	7.65089e-05	0.162457	0.0761834	0.0761834	0.0276729	0.00361356	0.00279894	0.00129896	7.65089e-05	0.162457	0.0761834	0.0761834	0.0276729	0.00361356	0.00279894	0.00129896	7.65089e-05	0.162457	0.0761834	0.0761834	0.0276729	0.00361356	0.00279894	0.00129896	7.65089e-05	0.162457	0.0761834	0.0761834	0.0276729	0.00361356	0.00279894	0.00129896	7.65089e-05	0.162457	0.0761834	0.0761834	0.0276729	0.00361356	0.00279894	0.00129896	7.65089e-05	0.162457	0.0761834	0.0761834	0.0276729	0.00361356	0.00279894	0.00129896	7.65089e-05	0.162457	0.0761834	0.0761834	0.0276729	0.00361356	0.00279894	0.00129896	7.65089e-05	0.162457	0.0761834	0.0761834	0.0276729	0.00361356	0.00279894	0.00129896	7.65089e-05	0.162457	0.0761834	0.0761834	0.0276729	0.00361356	0.00279894	0.00129896	7.65089e-05	0.162457	0.0761834	0.0761834	0.0276729	0.00361356	0.00279894	0.00129896	7.65089e-05	0.162457	0.0761834	0.0761834	0.0276729	0.00361356	0.00279894	0.00129896	7.65089e-05	0	0	0	0	0	0	0	0	0	0	0	0	0	0	0	0	0	0	0	0	0	0	0	0	0	0	0	0	0	0	0	0	0	0	0	0	0	0	0	0	0	0	0	0	0	0	0	0	0	0	0	0	0	0	0	0	0	0	0	0	0	0	0	0	0	0	0	0	0	0	0	0	1.63362	0.647698	0.103856	0.2852	0.079797	0.079797	0.0774824	0.0762425	1.63362	0.647698	0.103856	0.2852	0.079797	0.079797	0.0774824	0.0762425	1.63362	0.647698	0.103856	0.2852	0.079797	0.079797	0.0774824	0.0762425	1.63362	0.647698	0.103856	0.2852	0.079797	0.079797	0.0774824	0.0762425	1.63362	0.647698	0.103856	0.2852	0.079797	0.079797	0.0774824	0.0762425	0.0761834	0.0761834	0.0761834	0.0761834	0.0761834	0.0761834	0.0761834	0.0761834	0.0761834	0.0761834	0.0761834	0.0761834	0.0761834	0.0761834	0.0761834	0.0761834	0.0761834	0.0761834	0.0761834	0.0761834	0.0761834	0.0761834	0.0761834	0.0761834	0.0761834	0.0761834	0.0761834	0.0761834	0.0761834	0.0761834	0.0761834	0.0761834	0.0761834	0.0761834	0.0761834	0.0761834	0.0761834	0.0761834	0.0761834	0.0761834	0.0761834	0.0761834	0.0761834	0.0761834	0.0761834	0.0761834	0.0761834	0.0761834	0.0761834	0.0761834	0.0761834	0.0761834	0.0761834	0.0761834	0.0761834	0.0761834	0.0761834	0.0761834	0.0761834	0.0761834	0.0761834	0.0761834	0.0761834	0.0761834	0.0761834	0.0761834	0.0761834	0.0761834	0.0761834	0.0761834	0.0761834	0.0761834	0.0761834	0.0761834	0.0214718	0.0761834	0.0761834	0.0761834	0.0761834	0.0761834	0.571514	0.268862	0.0761834	0.162457	0.0214718	0.0276729	0.0129186	0.0129186	0.571514	0.268862	0.268862	0.162457	0.0214718	0.0276729	0.0129186	0.0129186	0.571514	0.268862	0.268862	0.162457	0.0214718	0.0276729	0.0129186	0.0129186	0.571514	0.268862	0.268862	0.162457	0.0214718	0.0276729	0.0129186	0.0129186	0.571514	0.268862	0.268862	0.162457	0.0214718	0.0276729	0.0129186	0.0129186	0.571514	0.268862	0.268862	0.162457	0.0214718	0.0276729	0.0129186	0.0129186	0.571514	0.268862	0.268862	0.162457	0.0214718	0.0276729	0.0129186	0.0129186	0.571514	0.268862	0.268862	0.162457	0.0214718	0.0276729	0.0129186	0.0129186	0.571514	0.268862	0.268862	0.162457	0.0214718	0.0276729	0.0129186	0.00129896	0.571514	0.268862	0.268862	0.162457	0.0214718	0.0276729	0.0129186	0.00129896	0.571514	0.268862	0.268862	0.162457	0.0214718	0.0276729	0.0129186	0.00129896	0.571514	0.268862	0.268862	0.162457	0.0214718	0.0276729	0.0129186	0.00129896	0.571514	0.268862	0.268862	0.162457	0.0214718	0.0276729	0.0129186	0.00129896	0.571514	0.268862	0.268862	0.162457	0.0214718	0.0276729	0.0129186	0.00129896	0.571514	0.268862	0.268862	0.162457	0.0214718	0.0276729	0.0129186	0.00129896	0.571514	0.268862	0.268862	0.162457	0.0214718	0.0276729	0.0129186	0.00129896	0.571514	0.268862	0.268862	0.162457	0.0214718	0.0276729	0.0129186	0.00129896	0.571514	0.268862	0.268862	0.162457	0.0214718	0.0276729	0.0129186	0.00129896	0.571514	0.268862	0.268862	0.162457	0.0214718	0.0276729	0.0129186	0.00129896	0.571514	0.268862	0.268862	0.162457	0.0214718	0.0276729	0.0129186	0.00129896	0.571514	0.268862	0.268862	0.162457	0.0214718	0.0276729	0.0129186	0.00129896	0.571514	0.268862	0.268862	0.162457	0.0214718	0.0276729	0.0129186	0.00129896	0.571514	0.268862	0.268862	0.162457	0.0214718	0.0276729	0.0129186	0.00129896	0.571514	0.268862	0.268862	0.162457	0.0214718	0.0276729	0.0129186	0.00129896	0.571514	0.268862	0.268862	0.162457	0.0214718	0.0276729	0.0129186	0.00129896	0.571514	0.268862	0.268862	0.162457	0.0214718	0.0276729	0.0129186	0.00129896	0	0	0	0	0	0	0	0	0	0	0	0	0	0	0	0	0	0	0	0	0	0	0	0	0	0	0	0	0	0	0	0	0	0	0	0	0	0	0	0	0	0	0	0	0	0	0	0	0	0	0	0	0	0	0	0	0	0	0	0	0	0	0	0	0	0	0	0	0	0	0	0	2.26886	1.00339	0.30452	1.00339	0.281781	0.30452	0.281781	0.269464	2.26886	1.00339	0.30452	1.00339	0.281781	0.30452	0.281781	0.269464	2.26886	1.00339	0.30452	1.00339	0.281781	0.30452	0.281781	0.269464	2.26886	1.00339	0.30452	1.00339	0.281781	0.30452	0.281781	0.269464	2.26886	1.00339	0.30452	1.00339	0.281781	0.30452	0.281781	0.269464	0.268862	0.268862	0.268862	0.268862	0.268862	0.268862	0.268862	0.268862	0.268862	0.268862	0.268862	0.268862	0.268862	0.268862	0.268862	0.268862	0.268862	0.268862	0.268862	0.268862	0.268862	0.268862	0.268862	0.268862	0.268862	0.268862	0.268862	0.268862	0.268862	0.268862	0.268862	0.268862	0.268862	0.268862	0.268862	0.268862	0.268862	0.268862	0.268862	0.268862	0.268862	0.268862	0.268862	0.268862	0.268862	0.268862	0.268862	0.268862	0.268862	0.268862	0.268862	0.268862	0.268862	0.268862	0.268862	0.268862	0.268862	0.268862	0.268862	0.268862	0.268862	0.268862	0.268862	0.268862	0.268862	0.268862	0.268862	0.268862	0.268862	0.268862	0.268862	0.268862	0.268862	0.268862	0.0761834	0.268862	0.268862	0.268862	0.268862	0.268862	1.21256	0.571514	0.162457	0.571514	0.0761834	0.162457	0.0761834	0.0761834	1.21256	0.571514	0.571514	0.571514	0.0761834	0.162457	0.0761834	0.0761834	1.21256	0.571514	0.571514	0.571514	0.0761834	0.162457	0.0761834	0.0761834	1.21256	0.571514	0.571514	0.571514	0.0761834	0.162457	0.0761834	0.0761834	1.21256	0.571514	0.571514	0.571514	0.0761834	0.162457	0.0761834	0.0761834	1.21256	0.571514	0.571514	0.571514	0.0761834	0.162457	0.0761834	0.0761834	1.21256	0.571514	0.571514	0.571514	0.0761834	0.162457	0.0761834	0.0761834	1.21256	0.571514	0.571514	0.571514	0.0761834	0.162457	0.0761834	0.0761834	1.21256	0.571514	0.571514	0.571514	0.0761834	0.162457	0.0761834	0.0129186	1.21256	0.571514	0.571514	0.571514	0.0761834	0.162457	0.0761834	0.0129186	1.21256	0.571514	0.571514	0.571514	0.0761834	0.162457	0.0761834	0.0129186	1.21256	0.571514	0.571514	0.571514	0.0761834	0.162457	0.0761834	0.0129186	1.21256	0.571514	0.571514	0.571514	0.0761834	0.162457	0.0761834	0.0129186	1.21256	0.571514	0.571514	0.571514	0.0761834	0.162457	0.0761834	0.0129186	1.21256	0.571514	0.571514	0.571514	0.0761834	0.162457	0.0761834	0.0129186	1.21256	0.571514	0.571514	0.571514	0.0761834	0.162457	0.0761834	0.0129186	1.21256	0.571514	0.571514	0.571514	0.0761834	0.162457	0.0761834	0.0129186	1.21256	0.571514	0.571514	0.571514	0.0761834	0.162457	0.0761834	0.0129186	1.21256	0.571514	0.571514	0.571514	0.0761834	0.162457	0.0761834	0.0129186	1.21256	0.571514	0.571514	0.571514	0.0761834	0.162457	0.0761834	0.0129186	1.21256	0.571514	0.571514	0.571514	0.0761834	0.162457	0.0761834	0.0129186	1.21256	0.571514	0.571514	0.571514	0.0761834	0.162457	0.0761834	0.0129186	1.21256	0.571514	0.571514	0.571514	0.0761834	0.162457	0.0761834	0.0129186	1.21256	0.571514	0.571514	0.571514	0.0761834	0.162457	0.0761834	0.0129186	1.21256	0.571514	0.571514	0.571514	0.0761834	0.162457	0.0761834	0.0129186	1.21256	0.571514	0.571514	0.571514	0.0761834	0.162457	0.0761834	0.0129186	0	0	0	0	0	0	0	0	0	0	0	0	0	0	0	0	0	0	0	0	0	0	0	0	0	0	0	0	0	0	0	0	0	0	0	0	0	0	0	0	0	0	0	0	0	0	0	0	0	0	0	0	0	0	0	0	0	0	0	0	0	0	0	0	0	0	0	0	0	0	0	0	2.12895	1.14303	0.599187	2.12895	0.599187	0.780531	0.647698	0.575128	2.12895	1.14303	0.599187	2.12895	0.599187	0.780531	0.647698	0.575128	2.12895	1.14303	0.599187	2.12895	0.599187	0.780531	0.647698	0.575128	2.12895	1.14303	0.599187	2.12895	0.599187	0.780531	0.647698	0.575128	2.12895	1.14303	0.599187	2.12895	0.599187	0.780531	0.647698	0.575128	0.571514	0.571514	0.571514	0.571514	0.571514	0.571514	0.571514	0.571514	0.571514	0.571514	0.571514	0.571514	0.571514	0.571514	0.571514	0.571514	0.571514	0.571514	0.571514	0.571514	0.571514	0.571514	0.571514	0.571514	0.571514	0.571514	0.571514	0.571514	0.571514	0.571514	0.571514	0.571514	0.571514	0.571514	0.571514	0.571514	0.571514	0.571514	0.571514	0.571514	0.571514	0.571514	0.571514	0.571514	0.571514	0.571514	0.571514	0.571514	0.571514	0.571514	0.571514	0.571514	0.571514	0.571514	0.571514	0.571514	0.571514	0.571514	0.571514	0.571514	0.571514	0.571514	0.571514	0.571514	0.571514	0.571514	0.571514	0.571514	0.571514	0.571514	0.571514	0.571514	0.571514	0.571514	0.162457	0.571514	0.571514	0.571514	0.571514	0.571514	1.55744	0.73453	0.209017	1.21256	0.162457	0.571514	0.268862	0.268862	1.55744	0.73453	0.73453	1.21256	0.162457	0.571514	0.268862	0.268862	1.55744	0.73453	0.73453	1.21256	0.162457	0.571514	0.268862	0.268862	1.55744	0.73453	0.73453	1.21256	0.162457	0.571514	0.268862	0.268862	1.55744	0.73453	0.73453	1.21256	0.162457	0.571514	0.268862	0.268862	1.55744	0.73453	0.73453	1.21256	0.162457	0.571514	0.268862	0.268862	1.55744	0.73453	0.73453	1.21256	0.162457	0.571514	0.268862	0.268862	1.55744	0.73453	0.73453	1.21256	0.162457	0.571514	0.268862	0.268862	1.55744	0.73453	0.73453	1.21256	0.162457	0.571514	0.268862	0.0761834	1.55744	0.73453	0.73453	1.21256	0.162457	0.571514	0.268862	0.0761834	1.55744	0.73453	0.73453	1.21256	0.162457	0.571514	0.268862	0.0761834	1.55744	0.73453	0.73453	1.21256	0.162457	0.571514	0.268862	0.0761834	1.55744	0.73453	0.73453	1.21256	0.162457	0.571514	0.268862	0.0761834	1.55744	0.73453	0.73453	1.21256	0.162457	0.571514	0.268862	0.0761834	1.55744	0.73453	0.73453	1.21256	0.162457	0.571514	0.268862	0.0761834	1.55744	0.73453	0.73453	1.21256	0.162457	0.571514	0.268862	0.0761834	1.55744	0.73453	0.73453	1.21256	0.162457	0.571514	0.268862	0.0761834	1.55744	0.73453	0.73453	1.21256	0.162457	0.571514	0.268862	0.0761834	1.55744	0.73453	0.73453	1.21256	0.162457	0.571514	0.268862	0.0761834	1.55744	0.73453	0.73453	1.21256	0.162457	0.571514	0.268862	0.0761834	1.55744	0.73453	0.73453	1.21256	0.162457	0.571514	0.268862	0.0761834	1.55744	0.73453	0.73453	1.21256	0.162457	0.571514	0.268862	0.0761834	1.55744	0.73453	0.73453	1.21256	0.162457	0.571514	0.268862	0.0761834	1.55744	0.73453	0.73453	1.21256	0.162457	0.571514	0.268862	0.0761834	1.55744	0.73453	0.73453	1.21256	0.162457	0.571514	0.268862	0.0761834	1.55744	0.73453	0.73453	1.21256	0.162457	0.571514	0.268862	0.0761834	0	0	0	0	0	0	0	0	0	0	0	0	0	0	0	0	0	0	0	0	0	0	0	0	0	0	0	0	0	0	0	0	0	0	0	0	0	0	0	0	0	0	0	0	0	0	0	0	0	0	0	0	0	0	0	0	0	0	0	0	0	0	0	0	0	0	0	0	0	0	0	0	1.46906	1.00339	0.747449	2.73453	0.770187	1.46906	1.00339	0.747449	1.46906	1.00339	0.747449	2.73453	0.770187	1.46906	1.00339	0.747449	1.46906	1.00339	0.747449	2.73453	0.770187	1.46906	1.00339	0.747449	1.46906	1.00339	0.747449	2.73453	0.770187	1.46906	1.00339	0.747449	1.46906	1.00339	0.747449	2.73453	0.770187	1.46906	1.00339	0.747449	0.73453	0.73453	0.73453	0.73453	0.73453	0.73453	0.73453	0.73453	0.73453	0.73453	0.73453	0.73453	0.73453	0.73453	0.73453	0.73453	0.73453	0.73453	0.73453	0.73453	0.73453	0.73453	0.73453	0.73453	0.73453	0.73453	0.73453	0.73453	0.73453	0.73453	0.73453	0.73453	0.73453	0.73453	0.73453	0.73453	0.73453	0.73453	0.73453	0.73453	0.73453	0.73453	0.73453	0.73453	0.73453	0.73453	0.73453	0.73453	0.73453	0.73453	0.73453	0.73453	0.73453	0.73453	0.73453	0.73453	0.73453	0.73453	0.73453	0.73453	0.73453	0.73453	0.73453	0.73453	0.73453	0.73453	0.73453	0.73453	0.73453	0.73453	0.73453	0.73453	0.73453	0.73453	0.209017	0.73453	0.73453	0.73453	0.73453	0.73453	1.21256	0.571514	0.162457	1.55744	0.209017	1.21256	0.571514	0.571514	1.21256	0.571514	0.571514	1.55744	0.209017	1.21256	0.571514	0.571514	1.21256	0.571514	0.571514	1.55744	0.209017	1.21256	0.571514	0.571514	1.21256	0.571514	0.571514	1.55744	0.209017	1.21256	0.571514	0.571514	1.21256	0.571514	0.571514	1.55744	0.209017	1.21256	0.571514	0.571514	1.21256	0.571514	0.571514	1.55744	0.209017	1.21256	0.571514	0.571514	1.21256	0.571514	0.571514	1.55744	0.209017	1.21256	0.571514	0.571514	1.21256	0.571514	0.571514	1.55744	0.209017	1.21256	0.571514	0.571514	1.21256	0.571514	0.571514	1.55744	0.209017	1.21256	0.571514	0.268862	1.21256	0.571514	0.571514	1.55744	0.209017	1.21256	0.571514	0.268862	1.21256	0.571514	0.571514	1.55744	0.209017	1.21256	0.571514	0.268862	1.21256	0.571514	0.571514	1.55744	0.209017	1.21256	0.571514	0.268862	1.21256	0.571514	0.571514	1.55744	0.209017	1.21256	0.571514	0.268862	1.21256	0.571514	0.571514	1.55744	0.209017	1.21256	0.571514	0.268862	1.21256	0.571514	0.571514	1.55744	0.209017	1.21256	0.571514	0.268862	1.21256	0.571514	0.571514	1.55744	0.209017	1.21256	0.571514	0.268862	1.21256	0.571514	0.571514	1.55744	0.209017	1.21256	0.571514	0.268862	1.21256	0.571514	0.571514	1.55744	0.209017	1.21256	0.571514	0.268862	1.21256	0.571514	0.571514	1.55744	0.209017	1.21256	0.571514	0.268862	1.21256	0.571514	0.571514	1.55744	0.209017	1.21256	0.571514	0.268862	1.21256	0.571514	0.571514	1.55744	0.209017	1.21256	0.571514	0.268862	1.21256	0.571514	0.571514	1.55744	0.209017	1.21256	0.571514	0.268862	1.21256	0.571514	0.571514	1.55744	0.209017	1.21256	0.571514	0.268862	1.21256	0.571514	0.571514	1.55744	0.209017	1.21256	0.571514	0.268862	1.21256	0.571514	0.571514	1.55744	0.209017	1.21256	0.571514	0.268862	1.21256	0.571514	0.571514	1.55744	0.209017	1.21256	0.571514	0.268862	0	0	0	0	0	0	0	0	0	0	0	0	0	0	0	0	0	0	0	0	0	0	0	0	0	0	0	0	0	0	0	0	0	0	0	0	0	0	0	0	0	0	0	0	0	0	0	0	0	0	0	0	0	0	0	0	0	0	0	0	0	0	0	0	0	0	0	0	0	0	0	0	0.780531	0.647698	0.575128	2.12895	0.599187	2.12895	1.14303	0.599187	0.780531	0.647698	0.575128	2.12895	0.599187	2.12895	1.14303	0.599187	0.780531	0.647698	0.575128	2.12895	0.599187	2.12895	1.14303	0.599187	0.780531	0.647698	0.575128	2.12895	0.599187	2.12895	1.14303	0.599187	0.780531	0.647698	0.575128	2.12895	0.599187	2.12895	1.14303	0.599187	0.571514	0.571514	0.571514	0.571514	0.571514	0.571514	0.571514	0.571514	0.571514	0.571514	0.571514	0.571514	0.571514	0.571514	0.571514	0.571514	0.571514	0.571514	0.571514	0.571514	0.571514	0.571514	0.571514	0.571514	0.571514	0.571514	0.571514	0.571514	0.571514	0.571514	0.571514	0.571514	0.571514	0.571514	0.571514	0.571514	0.571514	0.571514	0.571514	0.571514	0.571514	0.571514	0.571514	0.571514	0.571514	0.571514	0.571514	0.571514	0.571514	0.571514	0.571514	0.571514	0.571514	0.571514	0.571514	0.571514	0.571514	0.571514	0.571514	0.571514	0.571514	0.571514	0.571514	0.571514	0.571514	0.571514	0.571514	0.571514	0.571514	0.571514	0.571514	0.571514	0.571514	0.571514	0.162457	0.571514	0.571514	0.571514	0.571514	0.571514	0.571514	0.268862	0.0761834	1.21256	0.162457	1.55744	0.73453	0.73453	0.571514	0.268862	0.268862	1.21256	0.162457	1.55744	0.73453	0.73453	0.571514	0.268862	0.268862	1.21256	0.162457	1.55744	0.73453	0.73453	0.571514	0.268862	0.268862	1.21256	0.162457	1.55744	0.73453	0.73453	0.571514	0.268862	0.268862	1.21256	0.162457	1.55744	0.73453	0.73453	0.571514	0.268862	0.268862	1.21256	0.162457	1.55744	0.73453	0.73453	0.571514	0.268862	0.268862	1.21256	0.162457	1.55744	0.73453	0.73453	0.571514	0.268862	0.268862	1.21256	0.162457	1.55744	0.73453	0.73453	0.571514	0.268862	0.268862	1.21256	0.162457	1.55744	0.73453	0.571514	0.571514	0.268862	0.268862	1.21256	0.162457	1.55744	0.73453	0.571514	0.571514	0.268862	0.268862	1.21256	0.162457	1.55744	0.73453	0.571514	0.571514	0.268862	0.268862	1.21256	0.162457	1.55744	0.73453	0.571514	0.571514	0.268862	0.268862	1.21256	0.162457	1.55744	0.73453	0.571514	0.571514	0.268862	0.268862	1.21256	0.162457	1.55744	0.73453	0.571514	0.571514	0.268862	0.268862	1.21256	0.162457	1.55744	0.73453	0.571514	0.571514	0.268862	0.268862	1.21256	0.162457	1.55744	0.73453	0.571514	0.571514	0.268862	0.268862	1.21256	0.162457	1.55744	0.73453	0.571514	0.571514	0.268862	0.268862	1.21256	0.162457	1.55744	0.73453	0.571514	0.571514	0.268862	0.268862	1.21256	0.162457	1.55744	0.73453	0.571514	0.571514	0.268862	0.268862	1.21256	0.162457	1.55744	0.73453	0.571514	0.571514	0.268862	0.268862	1.21256	0.162457	1.55744	0.73453	0.571514	0.571514	0.268862	0.268862	1.21256	0.162457	1.55744	0.73453	0.571514	0.571514	0.268862	0.268862	1.21256	0.162457	1.55744	0.73453	0.571514	0.571514	0.268862	0.268862	1.21256	0.162457	1.55744	0.73453	0.571514	0.571514	0.268862	0.268862	1.21256	0.162457	1.55744	0.73453	0.571514	0.571514	0.268862	0.268862	1.21256	0.162457	1.55744	0.73453	0.571514	0	0	0	0	0	0	0	0	0	0	0	0	0	0	0	0	0	0	0	0	0	0	0	0	0	0	0	0	0	0	0	0	0	0	0	0	0	0	0	0	0	0	0	0	0	0	0	0	0	0	0	0	0	0	0	0	0	0	0	0	0	0	0	0	0	0	0	0	0	0	0	0	0.30452	0.281781	0.269464	1.00339	0.281781	2.26886	1.00339	0.30452	0.30452	0.281781	0.269464	1.00339	0.281781	2.26886	1.00339	0.30452	0.30452	0.281781	0.269464	1.00339	0.281781	2.26886	1.00339	0.30452	0.30452	0.281781	0.269464	1.00339	0.281781	2.26886	1.00339	0.30452	0.30452	0.281781	0.269464	1.00339	0.281781	2.26886	1.00339	0.30452	0.268862	0.268862	0.268862	0.268862	0.268862	0.268862	0.268862	0.268862	0.268862	0.268862	0.268862	0.268862	0.268862	0.268862	0.268862	0.268862	0.268862	0.268862	0.268862	0.268862	0.268862	0.268862	0.268862	0.268862	0.268862	0.268862	0.268862	0.268862	0.268862	0.268862	0.268862	0.268862	0.268862	0.268862	0.268862	0.268862	0.268862	0.268862	0.268862	0.268862	0.268862	0.268862	0.268862	0.268862	0.268862	0.268862	0.268862	0.268862	0.268862	0.268862	0.268862	0.268862	0.268862	0.268862	0.268862	0.268862	0.268862	0.268862	0.268862	0.268862	0.268862	0.268862	0.268862	0.268862	0.268862	0.268862	0.268862	0.268862	0.268862	0.268862	0.268862	0.268862	0.268862	0.268862	0.0761834	0.268862	0.268862	0.268862	0.268862	0.268862	0.162457	0.0761834	0.0214718	0.571514	0.0761834	1.21256	0.571514	0.571514	0.162457	0.0761834	0.0761834	0.571514	0.0761834	1.21256	0.571514	0.571514	0.162457	0.0761834	0.0761834	0.571514	0.0761834	1.21256	0.571514	0.571514	0.162457	0.0761834	0.0761834	0.571514	0.0761834	1.21256	0.571514	0.571514	0.162457	0.0761834	0.0761834	0.571514	0.0761834	1.21256	0.571514	0.571514	0.162457	0.0761834	0.0761834	0.571514	0.0761834	1.21256	0.571514	0.571514	0.162457	0.0761834	0.0761834	0.571514	0.0761834	1.21256	0.571514	0.571514	0.162457	0.0761834	0.0761834	0.571514	0.0761834	1.21256	0.571514	0.571514	0.162457	0.0761834	0.0761834	0.571514	0.0761834	1.21256	0.571514	0.73453	0.162457	0.0761834	0.0761834	0.571514	0.0761834	1.21256	0.571514	0.73453	0.162457	0.0761834	0.0761834	0.571514	0.0761834	1.21256	0.571514	0.73453	0.162457	0.0761834	0.0761834	0.571514	0.0761834	1.21256	0.571514	0.73453	0.162457	0.0761834	0.0761834	0.571514	0.0761834	1.21256	0.571514	0.73453	0.162457	0.0761834	0.0761834	0.571514	0.0761834	1.21256	0.571514	0.73453	0.162457	0.0761834	0.0761834	0.571514	0.0761834	1.21256	0.571514	0.73453	0.162457	0.0761834	0.0761834	0.571514	0.0761834	1.21256	0.571514	0.73453	0.162457	0.0761834	0.0761834	0.571514	0.0761834	1.21256	0.571514	0.73453	0.162457	0.0761834	0.0761834	0.571514	0.0761834	1.21256	0.571514	0.73453	0.162457	0.0761834	0.0761834	0.571514	0.0761834	1.21256	0.571514	0.73453	0.162457	0.0761834	0.0761834	0.571514	0.0761834	1.21256	0.571514	0.73453	0.162457	0.0761834	0.0761834	0.571514	0.0761834	1.21256	0.571514	0.73453	0.162457	0.0761834	0.0761834	0.571514	0.0761834	1.21256	0.571514	0.73453	0.162457	0.0761834	0.0761834	0.571514	0.0761834	1.21256	0.571514	0.73453	0.162457	0.0761834	0.0761834	0.571514	0.0761834	1.21256	0.571514	0.73453	0.162457	0.0761834	0.0761834	0.571514	0.0761834	1.21256	0.571514	0.73453	0.162457	0.0761834	0.0761834	0.571514	0.0761834	1.21256	0.571514	0.73453	0	0	0	0	0	0	0	0	0	0	0	0	0	0	0	0	0	0	0	0	0	0	0	0	0	0	0	0	0	0	0	0	0	0	0	0	0	0	0	0	0	0	0	0	0	0	0	0	0	0	0	0	0	0	0	0	0	0	0	0	0	0	0	0	0	0	0	0	0	0	0	0	0.079797	0.0774824	0.0762425	0.2852	0.079797	1.63362	0.647698	0.103856	0.079797	0.0774824	0.0762425	0.2852	0.079797	1.63362	0.647698	0.103856	0.079797	0.0774824	0.0762425	0.2852	0.079797	1.63362	0.647698	0.103856	0.079797	0.0774824	0.0762425	0.2852	0.079797	1.63362	0.647698	0.103856	0.079797	0.0774824	0.0762425	0.2852	0.079797	1.63362	0.647698	0.103856	0.0761834	0.0761834	0.0761834	0.0761834	0.0761834	0.0761834	0.0761834	0.0761834	0.0761834	0.0761834	0.0761834	0.0761834	0.0761834	0.0761834	0.0761834	0.0761834	0.0761834	0.0761834	0.0761834	0.0761834	0.0761834	0.0761834	0.0761834	0.0761834	0.0761834	0.0761834	0.0761834	0.0761834	0.0761834	0.0761834	0.0761834	0.0761834	0.0761834	0.0761834	0.0761834	0.0761834	0.0761834	0.0761834	0.0761834	0.0761834	0.0761834	0.0761834	0.0761834	0.0761834	0.0761834	0.0761834	0.0761834	0.0761834	0.0761834	0.0761834	0.0761834	0.0761834	0.0761834	0.0761834	0.0761834	0.0761834	0.0761834	0.0761834	0.0761834	0.0761834	0.0761834	0.0761834	0.0761834	0.0761834	0.0761834	0.0761834	0.0761834	0.0761834	0.0761834	0.0761834	0.0761834	0.0761834	0.0761834	0.0761834	0.0214718	0.0761834	0.0761834	0.0761834	0.0761834	0.0761834	0.0276729	0.0129186	0.00361356	0.162457	0.0214718	0.571514	0.268862	0.268862	0.0276729	0.0129186	0.0129186	0.162457	0.0214718	0.571514	0.268862	0.268862	0.0276729	0.0129186	0.0129186	0.162457	0.0214718	0.571514	0.268862	0.268862	0.0276729	0.0129186	0.0129186	0.162457	0.0214718	0.571514	0.268862	0.268862	0.0276729	0.0129186	0.0129186	0.162457	0.0214718	0.571514	0.268862	0.268862	0.0276729	0.0129186	0.0129186	0.162457	0.0214718	0.571514	0.268862	0.268862	0.0276729	0.0129186	0.0129186	0.162457	0.0214718	0.571514	0.268862	0.268862	0.0276729	0.0129186	0.0129186	0.162457	0.0214718	0.571514	0.268862	0.268862	0.0276729	0.0129186	0.0129186	0.162457	0.0214718	0.571514	0.268862	0.571514	0.0276729	0.0129186	0.0129186	0.162457	0.0214718	0.571514	0.268862	0.571514	0.0276729	0.0129186	0.0129186	0.162457	0.0214718	0.571514	0.268862	0.571514	0.0276729	0.0129186	0.0129186	0.162457	0.0214718	0.571514	0.268862	0.571514	0.0276729	0.0129186	0.0129186	0.162457	0.0214718	0.571514	0.268862	0.571514	0.0276729	0.0129186	0.0129186	0.162457	0.0214718	0.571514	0.268862	0.571514	0.0276729	0.0129186	0.0129186	0.162457	0.0214718	0.571514	0.268862	0.571514	0.0276729	0.0129186	0.0129186	0.162457	0.0214718	0.571514	0.268862	0.571514	0.0276729	0.0129186	0.0129186	0.162457	0.0214718	0.571514	0.268862	0.571514	0.0276729	0.0129186	0.0129186	0.162457	0.0214718	0.571514	0.268862	0.571514	0.0276729	0.0129186	0.0129186	0.162457	0.0214718	0.571514	0.268862	0.571514	0.0276729	0.0129186	0.0129186	0.162457	0.0214718	0.571514	0.268862	0.571514	0.0276729	0.0129186	0.0129186	0.162457	0.0214718	0.571514	0.268862	0.571514	0.0276729	0.0129186	0.0129186	0.162457	0.0214718	0.571514	0.268862	0.571514	0.0276729	0.0129186	0.0129186	0.162457	0.0214718	0.571514	0.268862	0.571514	0.0276729	0.0129186	0.0129186	0.162457	0.0214718	0.571514	0.268862	0.571514	0.0276729	0.0129186	0.0129186	0.162457	0.0214718	0.571514	0.268862	0.571514	0.0276729	0.0129186	0.0129186	0.162457	0.0214718	0.571514	0.268862	0.571514	0	0	0	0	0	0	0	0	0	0	0	0	0	0	0	0	0	0	0	0	0	0	0	0	0	0	0	0	0	0	0	0	0	0	0	0	0	0	0	0	0	0	0	0	0	0	0	0	0	0	0	0	0	0	0	0	0	0	0	0	0	0	0	0	0	0	0	0	0	0	0	0	0.0131336	0.0129952	0.012922	0.0485757	0.0135203	0.747449	0.281781	0.0258373	0.0131336	0.0129952	0.012922	0.0485757	0.0135203	0.747449	0.281781	0.0258373	0.0131336	0.0129952	0.012922	0.0485757	0.0135203	0.747449	0.281781	0.0258373	0.0131336	0.0129952	0.012922	0.0485757	0.0135203	0.747449	0.281781	0.0258373	0.0131336	0.0129952	0.012922	0.0485757	0.0135203	0.747449	0.281781	0.0258373	0.0129186	0.0129186	0.0129186	0.0129186	0.0129186	0.0129186	0.0129186	0.0129186	0.0129186	0.0129186	0.0129186	0.0129186	0.0129186	0.0129186	0.0129186	0.0129186	0.0129186	0.0129186	0.0129186	0.0129186	0.0129186	0.0129186	0.0129186	0.0129186	0.0129186	0.0129186	0.0129186	0.0129186	0.0129186	0.0129186	0.0129186	0.0129186	0.0129186	0.0129186	0.0129186	0.0129186	0.0129186	0.0129186	0.0129186	0.0129186	0.0129186	0.0129186	0.0129186	0.0129186	0.0129186	0.0129186	0.0129186	0.0129186	0.0129186	0.0129186	0.0129186	0.0129186	0.0129186	0.0129186	0.0129186	0.0129186	0.0129186	0.0129186	0.0129186	0.0129186	0.0129186	0.0129186	0.0129186	0.0129186	0.0129186	0.0129186	0.0129186	0.0129186	0.0129186	0.0129186	0.0129186	0.0129186	0.0129186	0.0129186	0.00361356	0.0129186	0.0129186	0.0129186	0.0129186	0.0129186	0.00279894	0.00129896	0.000359761	0.0276729	0.00361356	0.162457	0.0761834	0.0761834	0.00279894	0.00129896	0.00129896	0.0276729	0.00361356	0.162457	0.0761834	0.0761834	0.00279894	0.00129896	0.00129896	0.0276729	0.00361356	0.162457	0.0761834	0.0761834	0.00279894	0.00129896	0.00129896	0.0276729	0.00361356	0.162457	0.0761834	0.0761834	0.00279894	0.00129896	0.00129896	0.0276729	0.00361356	0.162457	0.0761834	0.0761834	0.00279894	0.00129896	0.00129896	0.0276729	0.00361356	0.162457	0.0761834	0.0761834	0.00279894	0.00129896	0.00129896	0.0276729	0.00361356	0.162457	0.0761834	0.0761834	0.00279894	0.00129896	0.00129896	0.0276729	0.00361356	0.162457	0.0761834	0.0761834	0.00279894	0.00129896	0.00129896	0.0276729	0.00361356	0.162457	0.0761834	0.268862	0.00279894	0.00129896	0.00129896	0.0276729	0.00361356	0.162457	0.0761834	0.268862	0.00279894	0.00129896	0.00129896	0.0276729	0.00361356	0.162457	0.0761834	0.268862	0.00279894	0.00129896	0.00129896	0.0276729	0.00361356	0.162457	0.0761834	0.268862	0.00279894	0.00129896	0.00129896	0.0276729	0.00361356	0.162457	0.0761834	0.268862	0.00279894	0.00129896	0.00129896	0.0276729	0.00361356	0.162457	0.0761834	0.268862	0.00279894	0.00129896	0.00129896	0.0276729	0.00361356	0.162457	0.0761834	0.268862	0.00279894	0.00129896	0.00129896	0.0276729	0.00361356	0.162457	0.0761834	0.268862	0.00279894	0.00129896	0.00129896	0.0276729	0.00361356	0.162457	0.0761834	0.268862	0.00279894	0.00129896	0.00129896	0.0276729	0.00361356	0.162457	0.0761834	0.268862	0.00279894	0.00129896	0.00129896	0.0276729	0.00361356	0.162457	0.0761834	0.268862	0.00279894	0.00129896	0.00129896	0.0276729	0.00361356	0.162457	0.0761834	0.268862	0.00279894	0.00129896	0.00129896	0.0276729	0.00361356	0.162457	0.0761834	0.268862	0.00279894	0.00129896	0.00129896	0.0276729	0.00361356	0.162457	0.0761834	0.268862	0.00279894	0.00129896	0.00129896	0.0276729	0.00361356	0.162457	0.0761834	0.268862	0.00279894	0.00129896	0.00129896	0.0276729	0.00361356	0.162457	0.0761834	0.268862	0.00279894	0.00129896	0.00129896	0.0276729	0.00361356	0.162457	0.0761834	0.268862	0.00279894	0.00129896	0.00129896	0.0276729	0.00361356	0.162457	0.0761834	0.268862	0	0	0	0	0	0	0	0	0	0	0	0	0	0	0	0	0	0	0	0	0	0	0	0	0	0	0	0	0	0	0	0	0	0	0	0	0	0	0	0	0	0	0	0	0	0	0	0	0	0	0	0	0	0	0	0	0	0	0	0	0	0	0	0	0	0	0	0	0	0	0	0	0.00130635	0.00130156	0.00129907	0.00491252	0.00135803	0.210316	0.0774824	0.00491252	0.00130635	0.00130156	0.00129907	0.00491252	0.00135803	0.210316	0.0774824	0.00491252	0.00130635	0.00130156	0.00129907	0.00491252	0.00135803	0.210316	0.0774824	0.00491252	0.00130635	0.00130156	0.00129907	0.00491252	0.00135803	0.210316	0.0774824	0.00491252	0.00130635	0.00130156	0.00129907	0.00491252	0.00135803	0.210316	0.0774824	0.00491252	0.00129896	0.00129896	0.00129896	0.00129896	0.00129896	0.00129896	0.00129896	0.00129896	0.00129896	0.00129896	0.00129896	0.00129896	0.00129896	0.00129896	0.00129896	0.00129896	0.00129896	0.00129896	0.00129896	0.00129896	0.00129896	0.00129896	0.00129896	0.00129896	0.00129896	0.00129896	0.00129896	0.00129896	0.00129896	0.00129896	0.00129896	0.00129896	0.00129896	0.00129896	0.00129896	0.00129896	0.00129896	0.00129896	0.00129896	0.00129896	0.00129896	0.00129896	0.00129896	0.00129896	0.00129896	0.00129896	0.00129896	0.00129896	0.00129896	0.00129896	0.00129896	0.00129896	0.00129896	0.00129896	0.00129896	0.00129896	0.00129896	0.00129896	0.00129896	0.00129896	0.00129896	0.00129896	0.00129896	0.00129896	0.00129896	0.00129896	0.00129896	0.00129896	0.00129896	0.00129896	0.00129896	0.00129896	0.00129896	0.00129896	0.000359761	0.00129896	0.00129896	0.00129896	0.00129896	0.00129896	0.000166074	7.65089e-05	2.09297e-05	0.00279894	0.000359761	0.0276729	0.0129186	0.0129186	0.000166074	7.65089e-05	7.65089e-05	0.00279894	0.000359761	0.0276729	0.0129186	0.0129186	0.000166074	7.65089e-05	7.65089e-05	0.00279894	0.000359761	0.0276729	0.0129186	0.0129186	0.000166074	7.65089e-05	7.65089e-05	0.00279894	0.000359761	0.0276729	0.0129186	0.0129186	0.000166074	7.65089e-05	7.65089e-05	0.00279894	0.000359761	0.0276729	0.0129186	0.0129186	0.000166074	7.65089e-05	7.65089e-05	0.00279894	0.000359761	0.0276729	0.0129186	0.0129186	0.000166074	7.65089e-05	7.65089e-05	0.00279894	0.000359761	0.0276729	0.0129186	0.0129186	0.000166074	7.65089e-05	7.65089e-05	0.00279894	0.000359761	0.0276729	0.0129186	0.0129186	0.000166074	7.65089e-05	7.65089e-05	0.00279894	0.000359761	0.0276729	0.0129186	0.0761834	0.000166074	7.65089e-05	7.65089e-05	0.00279894	0.000359761	0.0276729	0.0129186	0.0761834	0.000166074	7.65089e-05	7.65089e-05	0.00279894	0.000359761	0.0276729	0.0129186	0.0761834	0.000166074	7.65089e-05	7.65089e-05	0.00279894	0.000359761	0.0276729	0.0129186	0.0761834	0.000166074	7.65089e-05	7.65089e-05	0.00279894	0.000359761	0.0276729	0.0129186	0.0761834	0.000166074	7.65089e-05	7.65089e-05	0.00279894	0.000359761	0.0276729	0.0129186	0.0761834	0.000166074	7.65089e-05	7.65089e-05	0.00279894	0.000359761	0.0276729	0.0129186	0.0761834	0.000166074	7.65089e-05	7.65089e-05	0.00279894	0.000359761	0.0276729	0.0129186	0.0761834	0.000166074	7.65089e-05	7.65089e-05	0.00279894	0.000359761	0.0276729	0.0129186	0.0761834	0.000166074	7.65089e-05	7.65089e-05	0.00279894	0.000359761	0.0276729	0.0129186	0.0761834	0.000166074	7.65089e-05	7.65089e-05	0.00279894	0.000359761	0.0276729	0.0129186	0.0761834	0.000166074	7.65089e-05	7.65089e-05	0.00279894	0.000359761	0.0276729	0.0129186	0.0761834	0.000166074	7.65089e-05	7.65089e-05	0.00279894	0.000359761	0.0276729	0.0129186	0.0761834	0.000166074	7.65089e-05	7.65089e-05	0.00279894	0.000359761	0.0276729	0.0129186	0.0761834	0.000166074	7.65089e-05	7.65089e-05	0.00279894	0.000359761	0.0276729	0.0129186	0.0761834	0.000166074	7.65089e-05	7.65089e-05	0.00279894	0.000359761	0.0276729	0.0129186	0.0761834	0.000166074	7.65089e-05	7.65089e-05	0.00279894	0.000359761	0.0276729	0.0129186	0.0761834	0.000166074	7.65089e-05	7.65089e-05	0.00279894	0.000359761	0.0276729	0.0129186	0.0761834	0	0	0	0	0	0	0	0	0	0	0	0	0	0	0	0	0	0	0	0	0	0	0	0	0	0	0	0	0	0	0	0	0	0	0	0	0	0	0	0	0	0	0	0	0	0	0	0	0	0	0	0	0	0	0	0	0	0	0	0	0	0	0	0	0	0	0	0	0	0	0	0	0.165256	0.165256	0.0242708	0.00559788	0.0031587	0.00280463	0.00280463	0.00279964	0.165256	0.165256	0.0242708	0.00559788	0.0031587	0.00280463	0.00280463	0.00279964	0.165256	0.165256	0.0242708	0.00559788	0.0031587	0.00280463	0.00280463	0.00279964	0.165256	0.165256	0.0242708	0.00559788	0.0031587	0.00280463	0.00280463	0.00279964	0.165256	0.165256	0.0242708	0.00559788	0.0031587	0.00280463	0.00280463	0.00279964	0.00279894	0.00279894	0.00279894	0.00279894	0.00279894	0.00279894	0.00279894	0.00279894	0.00279894	0.00279894	0.00279894	0.00279894	0.00279894	0.00279894	0.00279894	0.00279894	0.00279894	0.00279894	0.00279894	0.00279894	0.00279894	0.00279894	0.00279894	0.00279894	0.00279894	0.00279894	0.00279894	0.00279894	0.00279894	0.00279894	0.00279894	0.00279894	0.00279894	0.00279894	0.00279894	0.00279894	0.00279894	0.00279894	0.00279894	0.00279894	0.00279894	0.00279894	0.00279894	0.00279894	0.00279894	0.00279894	0.00279894	0.00279894	0.00279894	0.00279894	0.00279894	0.00279894	0.00279894	0.00279894	0.00279894	0.00279894	0.00279894	0.00279894	0.00279894	0.00279894	0.00279894	0.00279894	0.00279894	0.00279894	0.00279894	0.00279894	0.00279894	0.00279894	0.00279894	0.00279894	0.00279894	0.00279894	0.00279894	0.00279894	0.00129896	0.00279894	0.00279894	0.00279894	0.00279894	0.00279894	0.0356571	0.0276729	0.0129186	0.00361356	0.00129896	0.000214933	0.000166074	0.000166074	0.0356571	0.0276729	0.0276729	0.00361356	0.00129896	0.000214933	0.000166074	0.000166074	0.0356571	0.0276729	0.0276729	0.00361356	0.00129896	0.000214933	0.000166074	0.000166074	0.0356571	0.0276729	0.0276729	0.00361356	0.00129896	0.000214933	0.000166074	0.000166074	0.0356571	0.0276729	0.0276729	0.00361356	0.00129896	0.000214933	0.000166074	0.000166074	0.0356571	0.0276729	0.0276729	0.00361356	0.00129896	0.000214933	0.000166074	0.000166074	0.0356571	0.0276729	0.0276729	0.00361356	0.00129896	0.000214933	0.000166074	0.000166074	0.0356571	0.0276729	0.0276729	0.00361356	0.00129896	0.000214933	0.000166074	0.000166074	0.0356571	0.0276729	0.0276729	0.00361356	0.00129896	0.000214933	0.000166074	5.69289e-06	0.0356571	0.0276729	0.0276729	0.00361356	0.00129896	0.000214933	0.000166074	5.69289e-06	0.0356571	0.0276729	0.0276729	0.00361356	0.00129896	0.000214933	0.000166074	5.69289e-06	0.0356571	0.0276729	0.0276729	0.00361356	0.00129896	0.000214933	0.000166074	5.69289e-06	0.0356571	0.0276729	0.0276729	0.00361356	0.00129896	0.000214933	0.000166074	5.69289e-06	0.0356571	0.0276729	0.0276729	0.00361356	0.00129896	0.000214933	0.000166074	5.69289e-06	0.0356571	0.0276729	0.0276729	0.00361356	0.00129896	0.000214933	0.000166074	5.69289e-06	0.0356571	0.0276729	0.0276729	0.00361356	0.00129896	0.000214933	0.000166074	5.69289e-06	0.0356571	0.0276729	0.0276729	0.00361356	0.00129896	0.000214933	0.000166074	5.69289e-06	0.0356571	0.0276729	0.0276729	0.00361356	0.00129896	0.000214933	0.000166074	5.69289e-06	0.0356571	0.0276729	0.0276729	0.00361356	0.00129896	0.000214933	0.000166074	5.69289e-06	0.0356571	0.0276729	0.0276729	0.00361356	0.00129896	0.000214933	0.000166074	5.69289e-06	0.0356571	0.0276729	0.0276729	0.00361356	0.00129896	0.000214933	0.000166074	5.69289e-06	0.0356571	0.0276729	0.0276729	0.00361356	0.00129896	0.000214933	0.000166074	5.69289e-06	0.0356571	0.0276729	0.0276729	0.00361356	0.00129896	0.000214933	0.000166074	5.69289e-06	0.0356571	0.0276729	0.0276729	0.00361356	0.00129896	0.000214933	0.000166074	5.69289e-06	0.0356571	0.0276729	0.0276729	0.00361356	0.00129896	0.000214933	0.000166074	5.69289e-06	0.0356571	0.0276729	0.0276729	0.00361356	0.00129896	0.000214933	0.000166074	5.69289e-06	0	0	0	0	0	0	0	0	0	0	0	0	0	0	0	0	0	0	0	0	0	0	0	0	0	0	0	0	0	0	0	0	0	0	0	0	0	0	0	0	0	0	0	0	0	0	0	0	0	0	0	0	0	0	0	0	0	0	0	0	0	0	0	0	0	0	0	0	0	0	0	0	0.599187	0.599187	0.103856	0.0553457	0.0312864	0.0278389	0.0278389	0.0276938	0.599187	0.599187	0.103856	0.0553457	0.0312864	0.0278389	0.0278389	0.0276938	0.599187	0.599187	0.103856	0.0553457	0.0312864	0.0278389	0.0278389	0.0276938	0.599187	0.599187	0.103856	0.0553457	0.0312864	0.0278389	0.0278389	0.0276938	0.599187	0.599187	0.103856	0.0553457	0.0312864	0.0278389	0.0278389	0.0276938	0.0276729	0.0276729	0.0276729	0.0276729	0.0276729	0.0276729	0.0276729	0.0276729	0.0276729	0.0276729	0.0276729	0.0276729	0.0276729	0.0276729	0.0276729	0.0276729	0.0276729	0.0276729	0.0276729	0.0276729	0.0276729	0.0276729	0.0276729	0.0276729	0.0276729	0.0276729	0.0276729	0.0276729	0.0276729	0.0276729	0.0276729	0.0276729	0.0276729	0.0276729	0.0276729	0.0276729	0.0276729	0.0276729	0.0276729	0.0276729	0.0276729	0.0276729	0.0276729	0.0276729	0.0276729	0.0276729	0.0276729	0.0276729	0.0276729	0.0276729	0.0276729	0.0276729	0.0276729	0.0276729	0.0276729	0.0276729	0.0276729	0.0276729	0.0276729	0.0276729	0.0276729	0.0276729	0.0276729	0.0276729	0.0276729	0.0276729	0.0276729	0.0276729	0.0276729	0.0276729	0.0276729	0.0276729	0.0276729	0.0276729	0.0129186	0.0276729	0.0276729	0.0276729	0.0276729	0.0276729	0.209017	0.162457	0.0761834	0.0356571	0.0129186	0.00361356	0.00279894	0.00279894	0.209017	0.162457	0.162457	0.0356571	0.0129186	0.00361356	0.00279894	0.00279894	0.209017	0.162457	0.162457	0.0356571	0.0129186	0.00361356	0.00279894	0.00279894	0.209017	0.162457	0.162457	0.0356571	0.0129186	0.00361356	0.00279894	0.00279894	0.209017	0.162457	0.162457	0.0356571	0.0129186	0.00361356	0.00279894	0.00279894	0.209017	0.162457	0.162457	0.0356571	0.0129186	0.00361356	0.00279894	0.00279894	0.209017	0.162457	0.162457	0.0356571	0.0129186	0.00361356	0.00279894	0.00279894	0.209017	0.162457	0.162457	0.0356571	0.0129186	0.00361356	0.00279894	0.00279894	0.209017	0.162457	0.162457	0.0356571	0.0129186	0.00361356	0.00279894	0.000166074	0.209017	0.162457	0.162457	0.0356571	0.0129186	0.00361356	0.00279894	0.000166074	0.209017	0.162457	0.162457	0.0356571	0.0129186	0.00361356	0.00279894	0.000166074	0.209017	0.162457	0.162457	0.0356571	0.0129186	0.00361356	0.00279894	0.000166074	0.209017	0.162457	0.162457	0.0356571	0.0129186	0.00361356	0.00279894	0.000166074	0.209017	0.162457	0.162457	0.0356571	0.0129186	0.00361356	0.00279894	0.000166074	0.209017	0.162457	0.162457	0.0356571	0.0129186	0.00361356	0.00279894	0.000166074	0.209017	0.162457	0.162457	0.0356571	0.0129186	0.00361356	0.00279894	0.000166074	0.209017	0.162457	0.162457	0.0356571	0.0129186	0.00361356	0.00279894	0.000166074	0.209017	0.162457	0.162457	0.0356571	0.0129186	0.00361356	0.00279894	0.000166074	0.209017	0.162457	0.162457	0.0356571	0.0129186	0.00361356	0.00279894	0.000166074	0.209017	0.162457	0.162457	0.0356571	0.0129186	0.00361356	0.00279894	0.000166074	0.209017	0.162457	0.162457	0.0356571	0.0129186	0.00361356	0.00279894	0.000166074	0.209017	0.162457	0.162457	0.0356571	0.0129186	0.00361356	0.00279894	0.000166074	0.209017	0.162457	0.162457	0.0356571	0.0129186	0.00361356	0.00279894	0.000166074	0.209017	0.162457	0.162457	0.0356571	0.0129186	0.00361356	0.00279894	0.000166074	0.209017	0.162457	0.162457	0.0356571	0.0129186	0.00361356	0.00279894	0.000166074	0.209017	0.162457	0.162457	0.0356571	0.0129186	0.00361356	0.00279894	0.000166074	0	0	0	0	0	0	0	0	0	0	0	0	0	0	0	0	0	0	0	0	0	0	0	0	0	0	0	0	0	0	0	0	0	0	0	0	0	0	0	0	0	0	0	0	0	0	0	0	0	0	0	0	0	0	0	0	0	0	0	0	0	0	0	0	0	0	0	0	0	0	0	0	1.37501	1.37501	0.324915	0.324915	0.183929	0.165256	0.165256	0.162817	1.37501	1.37501	0.324915	0.324915	0.183929	0.165256	0.165256	0.162817	1.37501	1.37501	0.324915	0.324915	0.183929	0.165256	0.165256	0.162817	1.37501	1.37501	0.324915	0.324915	0.183929	0.165256	0.165256	0.162817	1.37501	1.37501	0.324915	0.324915	0.183929	0.165256	0.165256	0.162817	0.162457	0.162457	0.162457	0.162457	0.162457	0.162457	0.162457	0.162457	0.162457	0.162457	0.162457	0.162457	0.162457	0.162457	0.162457	0.162457	0.162457	0.162457	0.162457	0.162457	0.162457	0.162457	0.162457	0.162457	0.162457	0.162457	0.162457	0.162457	0.162457	0.162457	0.162457	0.162457	0.162457	0.162457	0.162457	0.162457	0.162457	0.162457	0.162457	0.162457	0.162457	0.162457	0.162457	0.162457	0.162457	0.162457	0.162457	0.162457	0.162457	0.162457	0.162457	0.162457	0.162457	0.162457	0.162457	0.162457	0.162457	0.162457	0.162457	0.162457	0.162457	0.162457	0.162457	0.162457	0.162457	0.162457	0.162457	0.162457	0.162457	0.162457	0.162457	0.162457	0.162457	0.162457	0.0761834	0.162457	0.162457	0.162457	0.162457	0.162457	0.73453	0.571514	0.268862	0.209017	0.0761834	0.0356571	0.0276729	0.0276729	0.73453	0.571514	0.571514	0.209017	0.0761834	0.0356571	0.0276729	0.0276729	0.73453	0.571514	0.571514	0.209017	0.0761834	0.0356571	0.0276729	0.0276729	0.73453	0.571514	0.571514	0.209017	0.0761834	0.0356571	0.0276729	0.0276729	0.73453	0.571514	0.571514	0.209017	0.0761834	0.0356571	0.0276729	0.0276729	0.73453	0.571514	0.571514	0.209017	0.0761834	0.0356571	0.0276729	0.0276729	0.73453	0.571514	0.571514	0.209017	0.0761834	0.0356571	0.0276729	0.0276729	0.73453	0.571514	0.571514	0.209017	0.0761834	0.0356571	0.0276729	0.0276729	0.73453	0.571514	0.571514	0.209017	0.0761834	0.0356571	0.0276729	0.00279894	0.73453	0.571514	0.571514	0.209017	0.0761834	0.0356571	0.0276729	0.00279894	0.73453	0.571514	0.571514	0.209017	0.0761834	0.0356571	0.0276729	0.00279894	0.73453	0.571514	0.571514	0.209017	0.0761834	0.0356571	0.0276729	0.00279894	0.73453	0.571514	0.571514	0.209017	0.0761834	0.0356571	0.0276729	0.00279894	0.73453	0.571514	0.571514	0.209017	0.0761834	0.0356571	0.0276729	0.00279894	0.73453	0.571514	0.571514	0.209017	0.0761834	0.0356571	0.0276729	0.00279894	0.73453	0.571514	0.571514	0.209017	0.0761834	0.0356571	0.0276729	0.00279894	0.73453	0.571514	0.571514	0.209017	0.0761834	0.0356571	0.0276729	0.00279894	0.73453	0.571514	0.571514	0.209017	0.0761834	0.0356571	0.0276729	0.00279894	0.73453	0.571514	0.571514	0.209017	0.0761834	0.0356571	0.0276729	0.00279894	0.73453	0.571514	0.571514	0.209017	0.0761834	0.0356571	0.0276729	0.00279894	0.73453	0.571514	0.571514	0.209017	0.0761834	0.0356571	0.0276729	0.00279894	0.73453	0.571514	0.571514	0.209017	0.0761834	0.0356571	0.0276729	0.00279894	0.73453	0.571514	0.571514	0.209017	0.0761834	0.0356571	0.0276729	0.00279894	0.73453	0.571514	0.571514	0.209017	0.0761834	0.0356571	0.0276729	0.00279894	0.73453	0.571514	0.571514	0.209017	0.0761834	0.0356571	0.0276729	0.00279894	0.73453	0.571514	0.571514	0.209017	0.0761834	0.0356571	0.0276729	0.00279894	0	0	0	0	0	0	0	0	0	0	0	0	0	0	0	0	0	0	0	0	0	0	0	0	0	0	0	0	0	0	0	0	0	0	0	0	0	0	0	0	0	0	0	0	0	0	0	0	0	0	0	0	0	0	0	0	0	0	0	0	0	0	0	0	0	0	0	0	0	0	0	0	2.12895	2.12895	0.780531	1.14303	0.647698	0.599187	0.599187	0.575128	2.12895	2.12895	0.780531	1.14303	0.647698	0.599187	0.599187	0.575128	2.12895	2.12895	0.780531	1.14303	0.647698	0.599187	0.599187	0.575128	2.12895	2.12895	0.780531	1.14303	0.647698	0.599187	0.599187	0.575128	2.12895	2.12895	0.780531	1.14303	0.647698	0.599187	0.599187	0.575128	0.571514	0.571514	0.571514	0.571514	0.571514	0.571514	0.571514	0.571514	0.571514	0.571514	0.571514	0.571514	0.571514	0.571514	0.571514	0.571514	0.571514	0.571514	0.571514	0.571514	0.571514	0.571514	0.571514	0.571514	0.571514	0.571514	0.571514	0.571514	0.571514	0.571514	0.571514	0.571514	0.571514	0.571514	0.571514	0.571514	0.571514	0.571514	0.571514	0.571514	0.571514	0.571514	0.571514	0.571514	0.571514	0.571514	0.571514	0.571514	0.571514	0.571514	0.571514	0.571514	0.571514	0.571514	0.571514	0.571514	0.571514	0.571514	0.571514	0.571514	0.571514	0.571514	0.571514	0.571514	0.571514	0.571514	0.571514	0.571514	0.571514	0.571514	0.571514	0.571514	0.571514	0.571514	0.268862	0.571514	0.571514	0.571514	0.571514	0.571514	1.55744	1.21256	0.571514	0.73453	0.268862	0.209017	0.162457	0.162457	1.55744	1.21256	1.21256	0.73453	0.268862	0.209017	0.162457	0.162457	1.55744	1.21256	1.21256	0.73453	0.268862	0.209017	0.162457	0.162457	1.55744	1.21256	1.21256	0.73453	0.268862	0.209017	0.162457	0.162457	1.55744	1.21256	1.21256	0.73453	0.268862	0.209017	0.162457	0.162457	1.55744	1.21256	1.21256	0.73453	0.268862	0.209017	0.162457	0.162457	1.55744	1.21256	1.21256	0.73453	0.268862	0.209017	0.162457	0.162457	1.55744	1.21256	1.21256	0.73453	0.268862	0.209017	0.162457	0.162457	1.55744	1.21256	1.21256	0.73453	0.268862	0.209017	0.162457	0.0276729	1.55744	1.21256	1.21256	0.73453	0.268862	0.209017	0.162457	0.0276729	1.55744	1.21256	1.21256	0.73453	0.268862	0.209017	0.162457	0.0276729	1.55744	1.21256	1.21256	0.73453	0.268862	0.209017	0.162457	0.0276729	1.55744	1.21256	1.21256	0.73453	0.268862	0.209017	0.162457	0.0276729	1.55744	1.21256	1.21256	0.73453	0.268862	0.209017	0.162457	0.0276729	1.55744	1.21256	1.21256	0.73453	0.268862	0.209017	0.162457	0.0276729	1.55744	1.21256	1.21256	0.73453	0.268862	0.209017	0.162457	0.0276729	1.55744	1.21256	1.21256	0.73453	0.268862	0.209017	0.162457	0.0276729	1.55744	1.21256	1.21256	0.73453	0.268862	0.209017	0.162457	0.0276729	1.55744	1.21256	1.21256	0.73453	0.268862	0.209017	0.162457	0.0276729	1.55744	1.21256	1.21256	0.73453	0.268862	0.209017	0.162457	0.0276729	1.55744	1.21256	1.21256	0.73453	0.268862	0.209017	0.162457	0.0276729	1.55744	1.21256	1.21256	0.73453	0.268862	0.209017	0.162457	0.0276729	1.55744	1.21256	1.21256	0.73453	0.268862	0.209017	0.162457	0.0276729	1.55744	1.21256	1.21256	0.73453	0.268862	0.209017	0.162457	0.0276729	1.55744	1.21256	1.21256	0.73453	0.268862	0.209017	0.162457	0.0276729	1.55744	1.21256	1.21256	0.73453	0.268862	0.209017	0.162457	0.0276729	0	0	0	0	0	0	0	0	0	0	0	0	0	0	0	0	0	0	0	0	0	0	0	0	0	0	0	0	0	0	0	0	0	0	0	0	0	0	0	0	0	0	0	0	0	0	0	0	0	0	0	0	0	0	0	0	0	0	0	0	0	0	0	0	0	0	0	0	0	0	0	0	2.42511	2.42511	1.37501	2.42511	1.37501	1.37501	1.37501	1.23403	2.42511	2.42511	1.37501	2.42511	1.37501	1.37501	1.37501	1.23403	2.42511	2.42511	1.37501	2.42511	1.37501	1.37501	1.37501	1.23403	2.42511	2.42511	1.37501	2.42511	1.37501	1.37501	1.37501	1.23403	2.42511	2.42511	1.37501	2.42511	1.37501	1.37501	1.37501	1.23403	1.21256	1.21256	1.21256	1.21256	1.21256	1.21256	1.21256	1.21256	1.21256	1.21256	1.21256	1.21256	1.21256	1.21256	1.21256	1.21256	1.21256	1.21256	1.21256	1.21256	1.21256	1.21256	1.21256	1.21256	1.21256	1.21256	1.21256	1.21256	1.21256	1.21256	1.21256	1.21256	1.21256	1.21256	1.21256	1.21256	1.21256	1.21256	1.21256	1.21256	1.21256	1.21256	1.21256	1.21256	1.21256	1.21256	1.21256	1.21256	1.21256	1.21256	1.21256	1.21256	1.21256	1.21256	1.21256	1.21256	1.21256	1.21256	1.21256	1.21256	1.21256	1.21256	1.21256	1.21256	1.21256	1.21256	1.21256	1.21256	1.21256	1.21256	1.21256	1.21256	1.21256	1.21256	0.571514	1.21256	1.21256	1.21256	1.21256	1.21256	2	1.55744	0.73453	1.55744	0.571514	0.73453	0.571514	0.571514	2	1.55744	1.55744	1.55744	0.571514	0.73453	0.571514	0.571514	2	1.55744	1.55744	1.55744	0.571514	0.73453	0.571514	0.571514	2	1.55744	1.55744	1.55744	0.571514	0.73453	0.571514	0.571514	2	1.55744	1.55744	1.55744	0.571514	0.73453	0.571514	0.571514	2	1.55744	1.55744	1.55744	0.571514	0.73453	0.571514	0.571514	2	1.55744	1.55744	1.55744	0.571514	0.73453	0.571514	0.571514	2	1.55744	1.55744	1.55744	0.571514	0.73453	0.571514	0.571514	2	1.55744	1.55744	1.55744	0.571514	0.73453	0.571514	0.162457	2	1.55744	1.55744	1.55744	0.571514	0.73453	0.571514	0.162457	2	1.55744	1.55744	1.55744	0.571514	0.73453	0.571514	0.162457	2	1.55744	1.55744	1.55744	0.571514	0.73453	0.571514	0.162457	2	1.55744	1.55744	1.55744	0.571514	0.73453	0.571514	0.162457	2	1.55744	1.55744	1.55744	0.571514	0.73453	0.571514	0.162457	2	1.55744	1.55744	1.55744	0.571514	0.73453	0.571514	0.162457	2	1.55744	1.55744	1.55744	0.571514	0.73453	0.571514	0.162457	2	1.55744	1.55744	1.55744	0.571514	0.73453	0.571514	0.162457	2	1.55744	1.55744	1.55744	0.571514	0.73453	0.571514	0.162457	2	1.55744	1.55744	1.55744	0.571514	0.73453	0.571514	0.162457	2	1.55744	1.55744	1.55744	0.571514	0.73453	0.571514	0.162457	2	1.55744	1.55744	1.55744	0.571514	0.73453	0.571514	0.162457	2	1.55744	1.55744	1.55744	0.571514	0.73453	0.571514	0.162457	2	1.55744	1.55744	1.55744	0.571514	0.73453	0.571514	0.162457	2	1.55744	1.55744	1.55744	0.571514	0.73453	0.571514	0.162457	2	1.55744	1.55744	1.55744	0.571514	0.73453	0.571514	0.162457	2	1.55744	1.55744	1.55744	0.571514	0.73453	0.571514	0.162457	0	0	0	0	0	0	0	0	0	0	0	0	0	0	0	0	0	0	0	0	0	0	0	0	0	0	0	0	0	0	0	0	0	0	0	0	0	0	0	0	0	0	0	0	0	0	0	0	0	0	0	0	0	0	0	0	0	0	0	0	0	0	0	0	0	0	0	0	0	0	0	0	2.12895	2.12895	1.63362	3.11488	1.76646	2.12895	2.12895	1.63362	2.12895	2.12895	1.63362	3.11488	1.76646	2.12895	2.12895	1.63362	2.12895	2.12895	1.63362	3.11488	1.76646	2.12895	2.12895	1.63362	2.12895	2.12895	1.63362	3.11488	1.76646	2.12895	2.12895	1.63362	2.12895	2.12895	1.63362	3.11488	1.76646	2.12895	2.12895	1.63362	1.55744	1.55744	1.55744	1.55744	1.55744	1.55744	1.55744	1.55744	1.55744	1.55744	1.55744	1.55744	1.55744	1.55744	1.55744	1.55744	1.55744	1.55744	1.55744	1.55744	1.55744	1.55744	1.55744	1.55744	1.55744	1.55744	1.55744	1.55744	1.55744	1.55744	1.55744	1.55744	1.55744	1.55744	1.55744	1.55744	1.55744	1.55744	1.55744	1.55744	1.55744	1.55744	1.55744	1.55744	1.55744	1.55744	1.55744	1.55744	1.55744	1.55744	1.55744	1.55744	1.55744	1.55744	1.55744	1.55744	1.55744	1.55744	1.55744	1.55744	1.55744	1.55744	1.55744	1.55744	1.55744	1.55744	1.55744	1.55744	1.55744	1.55744	1.55744	1.55744	1.55744	1.55744	0.73453	1.55744	1.55744	1.55744	1.55744	1.55744	1.55744	1.21256	0.571514	2	0.73453	1.55744	1.21256	1.21256	1.55744	1.21256	1.21256	2	0.73453	1.55744	1.21256	1.21256	1.55744	1.21256	1.21256	2	0.73453	1.55744	1.21256	1.21256	1.55744	1.21256	1.21256	2	0.73453	1.55744	1.21256	1.21256	1.55744	1.21256	1.21256	2	0.73453	1.55744	1.21256	1.21256	1.55744	1.21256	1.21256	2	0.73453	1.55744	1.21256	1.21256	1.55744	1.21256	1.21256	2	0.73453	1.55744	1.21256	1.21256	1.55744	1.21256	1.21256	2	0.73453	1.55744	1.21256	1.21256	1.55744	1.21256	1.21256	2	0.73453	1.55744	1.21256	0.571514	1.55744	1.21256	1.21256	2	0.73453	1.55744	1.21256	0.571514	1.55744	1.21256	1.21256	2	0.73453	1.55744	1.21256	0.571514	1.55744	1.21256	1.21256	2	0.73453	1.55744	1.21256	0.571514	1.55744	1.21256	1.21256	2	0.73453	1.55744	1.21256	0.571514	1.55744	1.21256	1.21256	2	0.73453	1.55744	1.21256	0.571514	1.55744	1.21256	1.21256	2	0.73453	1.55744	1.21256	0.571514	1.55744	1.21256	1.21256	2	0.73453	1.55744	1.21256	0.571514	1.55744	1.21256	1.21256	2	0.73453	1.55744	1.21256	0.571514	1.55744	1.21256	1.21256	2	0.73453	1.55744	1.21256	0.571514	1.55744	1.21256	1.21256	2	0.73453	1.55744	1.21256	0.571514	1.55744	1.21256	1.21256	2	0.73453	1.55744	1.21256	0.571514	1.55744	1.21256	1.21256	2	0.73453	1.55744	1.21256	0.571514	1.55744	1.21256	1.21256	2	0.73453	1.55744	1.21256	0.571514	1.55744	1.21256	1.21256	2	0.73453	1.55744	1.21256	0.571514	1.55744	1.21256	1.21256	2	0.73453	1.55744	1.21256	0.571514	1.55744	1.21256	1.21256	2	0.73453	1.55744	1.21256	0.571514	1.55744	1.21256	1.21256	2	0.73453	1.55744	1.21256	0.571514	0	0	0	0	0	0	0	0	0	0	0	0	0	0	0	0	0	0	0	0	0	0	0	0	0	0	0	0	0	0	0	0	0	0	0	0	0	0	0	0	0	0	0	0	0	0	0	0	0	0	0	0	0	0	0	0	0	0	0	0	0	0	0	0	0	0	0	0	0	0	0	0	1.37501	1.37501	1.23403	2.42511	1.37501	2.42511	2.42511	1.37501	1.37501	1.37501	1.23403	2.42511	1.37501	2.42511	2.42511	1.37501	1.37501	1.37501	1.23403	2.42511	1.37501	2.42511	2.42511	1.37501	1.37501	1.37501	1.23403	2.42511	1.37501	2.42511	2.42511	1.37501	1.37501	1.37501	1.23403	2.42511	1.37501	2.42511	2.42511	1.37501	1.21256	1.21256	1.21256	1.21256	1.21256	1.21256	1.21256	1.21256	1.21256	1.21256	1.21256	1.21256	1.21256	1.21256	1.21256	1.21256	1.21256	1.21256	1.21256	1.21256	1.21256	1.21256	1.21256	1.21256	1.21256	1.21256	1.21256	1.21256	1.21256	1.21256	1.21256	1.21256	1.21256	1.21256	1.21256	1.21256	1.21256	1.21256	1.21256	1.21256	1.21256	1.21256	1.21256	1.21256	1.21256	1.21256	1.21256	1.21256	1.21256	1.21256	1.21256	1.21256	1.21256	1.21256	1.21256	1.21256	1.21256	1.21256	1.21256	1.21256	1.21256	1.21256	1.21256	1.21256	1.21256	1.21256	1.21256	1.21256	1.21256	1.21256	1.21256	1.21256	1.21256	1.21256	0.571514	1.21256	1.21256	1.21256	1.21256	1.21256	0.73453	0.571514	0.268862	1.55744	0.571514	2	1.55744	1.55744	0.73453	0.571514	0.571514	1.55744	0.571514	2	1.55744	1.55744	0.73453	0.571514	0.571514	1.55744	0.571514	2	1.55744	1.55744	0.73453	0.571514	0.571514	1.55744	0.571514	2	1.55744	1.55744	0.73453	0.571514	0.571514	1.55744	0.571514	2	1.55744	1.55744	0.73453	0.571514	0.571514	1.55744	0.571514	2	1.55744	1.55744	0.73453	0.571514	0.571514	1.55744	0.571514	2	1.55744	1.55744	0.73453	0.571514	0.571514	1.55744	0.571514	2	1.55744	1.55744	0.73453	0.571514	0.571514	1.55744	0.571514	2	1.55744	1.21256	0.73453	0.571514	0.571514	1.55744	0.571514	2	1.55744	1.21256	0.73453	0.571514	0.571514	1.55744	0.571514	2	1.55744	1.21256	0.73453	0.571514	0.571514	1.55744	0.571514	2	1.55744	1.21256	0.73453	0.571514	0.571514	1.55744	0.571514	2	1.55744	1.21256	0.73453	0.571514	0.571514	1.55744	0.571514	2	1.55744	1.21256	0.73453	0.571514	0.571514	1.55744	0.571514	2	1.55744	1.21256	0.73453	0.571514	0.571514	1.55744	0.571514	2	1.55744	1.21256	0.73453	0.571514	0.571514	1.55744	0.571514	2	1.55744	1.21256	0.73453	0.571514	0.571514	1.55744	0.571514	2	1.55744	1.21256	0.73453	0.571514	0.571514	1.55744	0.571514	2	1.55744	1.21256	0.73453	0.571514	0.571514	1.55744	0.571514	2	1.55744	1.21256	0.73453	0.571514	0.571514	1.55744	0.571514	2	1.55744	1.21256	0.73453	0.571514	0.571514	1.55744	0.571514	2	1.55744	1.21256	0.73453	0.571514	0.571514	1.55744	0.571514	2	1.55744	1.21256	0.73453	0.571514	0.571514	1.55744	0.571514	2	1.55744	1.21256	0.73453	0.571514	0.571514	1.55744	0.571514	2	1.55744	1.21256	0.73453	0.571514	0.571514	1.55744	0.571514	2	1.55744	1.21256	0	0	0	0	0	0	0	0	0	0	0	0	0	0	0	0	0	0	0	0	0	0	0	0	0	0	0	0	0	0	0	0	0	0	0	0	0	0	0	0	0	0	0	0	0	0	0	0	0	0	0	0	0	0	0	0	0	0	0	0	0	0	0	0	0	0	0	0	0	0	0	0	0.599187	0.599187	0.575128	1.14303	0.647698	2.12895	2.12895	0.780531	0.599187	0.599187	0.575128	1.14303	0.647698	2.12895	2.12895	0.780531	0.599187	0.599187	0.575128	1.14303	0.647698	2.12895	2.12895	0.780531	0.599187	0.599187	0.575128	1.14303	0.647698	2.12895	2.12895	0.780531	0.599187	0.599187	0.575128	1.14303	0.647698	2.12895	2.12895	0.780531	0.571514	0.571514	0.571514	0.571514	0.571514	0.571514	0.571514	0.571514	0.571514	0.571514	0.571514	0.571514	0.571514	0.571514	0.571514	0.571514	0.571514	0.571514	0.571514	0.571514	0.571514	0.571514	0.571514	0.571514	0.571514	0.571514	0.571514	0.571514	0.571514	0.571514	0.571514	0.571514	0.571514	0.571514	0.571514	0.571514	0.571514	0.571514	0.571514	0.571514	0.571514	0.571514	0.571514	0.571514	0.571514	0.571514	0.571514	0.571514	0.571514	0.571514	0.571514	0.571514	0.571514	0.571514	0.571514	0.571514	0.571514	0.571514	0.571514	0.571514	0.571514	0.571514	0.571514	0.571514	0.571514	0.571514	0.571514	0.571514	0.571514	0.571514	0.571514	0.571514	0.571514	0.571514	0.268862	0.571514	0.571514	0.571514	0.571514	0.571514	0.209017	0.162457	0.0761834	0.73453	0.268862	1.55744	1.21256	1.21256	0.209017	0.162457	0.162457	0.73453	0.268862	1.55744	1.21256	1.21256	0.209017	0.162457	0.162457	0.73453	0.268862	1.55744	1.21256	1.21256	0.209017	0.162457	0.162457	0.73453	0.268862	1.55744	1.21256	1.21256	0.209017	0.162457	0.162457	0.73453	0.268862	1.55744	1.21256	1.21256	0.209017	0.162457	0.162457	0.73453	0.268862	1.55744	1.21256	1.21256	0.209017	0.162457	0.162457	0.73453	0.268862	1.55744	1.21256	1.21256	0.209017	0.162457	0.162457	0.73453	0.268862	1.55744	1.21256	1.21256	0.209017	0.162457	0.162457	0.73453	0.268862	1.55744	1.21256	1.55744	0.209017	0.162457	0.162457	0.73453	0.268862	1.55744	1.21256	1.55744	0.209017	0.162457	0.162457	0.73453	0.268862	1.55744	1.21256	1.55744	0.209017	0.162457	0.162457	0.73453	0.268862	1.55744	1.21256	1.55744	0.209017	0.162457	0.162457	0.73453	0.268862	1.55744	1.21256	1.55744	0.209017	0.162457	0.162457	0.73453	0.268862	1.55744	1.21256	1.55744	0.209017	0.162457	0.162457	0.73453	0.268862	1.55744	1.21256	1.55744	0.209017	0.162457	0.162457	0.73453	0.268862	1.55744	1.21256	1.55744	0.209017	0.162457	0.162457	0.73453	0.268862	1.55744	1.21256	1.55744	0.209017	0.162457	0.162457	0.73453	0.268862	1.55744	1.21256	1.55744	0.209017	0.162457	0.162457	0.73453	0.268862	1.55744	1.21256	1.55744	0.209017	0.162457	0.162457	0.73453	0.268862	1.55744	1.21256	1.55744	0.209017	0.162457	0.162457	0.73453	0.268862	1.55744	1.21256	1.55744	0.209017	0.162457	0.162457	0.73453	0.268862	1.55744	1.21256	1.55744	0.209017	0.162457	0.162457	0.73453	0.268862	1.55744	1.21256	1.55744	0.209017	0.162457	0.162457	0.73453	0.268862	1.55744	1.21256	1.55744	0.209017	0.162457	0.162457	0.73453	0.268862	1.55744	1.21256	1.55744	0.209017	0.162457	0.162457	0.73453	0.268862	1.55744	1.21256	1.55744	0	0	0	0	0	0	0	0	0	0	0	0	0	0	0	0	0	0	0	0	0	0	0	0	0	0	0	0	0	0	0	0	0	0	0	0	0	0	0	0	0	0	0	0	0	0	0	0	0	0	0	0	0	0	0	0	0	0	0	0	0	0	0	0	0	0	0	0	0	0	0	0	0.165256	0.165256	0.162817	0.324915	0.183929	1.37501	1.37501	0.324915	0.165256	0.165256	0.162817	0.324915	0.183929	1.37501	1.37501	0.324915	0.165256	0.165256	0.162817	0.324915	0.183929	1.37501	1.37501	0.324915	0.165256	0.165256	0.162817	0.324915	0.183929	1.37501	1.37501	0.324915	0.165256	0.165256	0.162817	0.324915	0.183929	1.37501	1.37501	0.324915	0.162457	0.162457	0.162457	0.162457	0.162457	0.162457	0.162457	0.162457	0.162457	0.162457	0.162457	0.162457	0.162457	0.162457	0.162457	0.162457	0.162457	0.162457	0.162457	0.162457	0.162457	0.162457	0.162457	0.162457	0.162457	0.162457	0.162457	0.162457	0.162457	0.162457	0.162457	0.162457	0.162457	0.162457	0.162457	0.162457	0.162457	0.162457	0.162457	0.162457	0.162457	0.162457	0.162457	0.162457	0.162457	0.162457	0.162457	0.162457	0.162457	0.162457	0.162457	0.162457	0.162457	0.162457	0.162457	0.162457	0.162457	0.162457	0.162457	0.162457	0.162457	0.162457	0.162457	0.162457	0.162457	0.162457	0.162457	0.162457	0.162457	0.162457	0.162457	0.162457	0.162457	0.162457	0.0761834	0.162457	0.162457	0.162457	0.162457	0.162457	0.0356571	0.0276729	0.0129186	0.209017	0.0761834	0.73453	0.571514	0.571514	0.0356571	0.0276729	0.0276729	0.209017	0.0761834	0.73453	0.571514	0.571514	0.0356571	0.0276729	0.0276729	0.209017	0.0761834	0.73453	0.571514	0.571514	0.0356571	0.0276729	0.0276729	0.209017	0.0761834	0.73453	0.571514	0.571514	0.0356571	0.0276729	0.0276729	0.209017	0.0761834	0.73453	0.571514	0.571514	0.0356571	0.0276729	0.0276729	0.209017	0.0761834	0.73453	0.571514	0.571514	0.0356571	0.0276729	0.0276729	0.209017	0.0761834	0.73453	0.571514	0.571514	0.0356571	0.0276729	0.0276729	0.209017	0.0761834	0.73453	0.571514	0.571514	0.0356571	0.0276729	0.0276729	0.209017	0.0761834	0.73453	0.571514	1.21256	0.0356571	0.0276729	0.0276729	0.209017	0.0761834	0.73453	0.571514	1.21256	0.0356571	0.0276729	0.0276729	0.209017	0.0761834	0.73453	0.571514	1.21256	0.0356571	0.0276729	0.0276729	0.209017	0.0761834	0.73453	0.571514	1.21256	0.0356571	0.0276729	0.0276729	0.209017	0.0761834	0.73453	0.571514	1.21256	0.0356571	0.0276729	0.0276729	0.209017	0.0761834	0.73453	0.571514	1.21256	0.0356571	0.0276729	0.0276729	0.209017	0.0761834	0.73453	0.571514	1.21256	0.0356571	0.0276729	0.0276729	0.209017	0.0761834	0.73453	0.571514	1.21256	0.0356571	0.0276729	0.0276729	0.209017	0.0761834	0.73453	0.571514	1.21256	0.0356571	0.0276729	0.0276729	0.209017	0.0761834	0.73453	0.571514	1.21256	0.0356571	0.0276729	0.0276729	0.209017	0.0761834	0.73453	0.571514	1.21256	0.0356571	0.0276729	0.0276729	0.209017	0.0761834	0.73453	0.571514	1.21256	0.0356571	0.0276729	0.0276729	0.209017	0.0761834	0.73453	0.571514	1.21256	0.0356571	0.0276729	0.0276729	0.209017	0.0761834	0.73453	0.571514	1.21256	0.0356571	0.0276729	0.0276729	0.209017	0.0761834	0.73453	0.571514	1.21256	0.0356571	0.0276729	0.0276729	0.209017	0.0761834	0.73453	0.571514	1.21256	0.0356571	0.0276729	0.0276729	0.209017	0.0761834	0.73453	0.571514	1.21256	0.0356571	0.0276729	0.0276729	0.209017	0.0761834	0.73453	0.571514	1.21256	0	0	0	0	0	0	0	0	0	0	0	0	0	0	0	0	0	0	0	0	0	0	0	0	0	0	0	0	0	0	0	0	0	0	0	0	0	0	0	0	0	0	0	0	0	0	0	0	0	0	0	0	0	0	0	0	0	0	0	0	0	0	0	0	0	0	0	0	0	0	0	0	0.0278389	0.0278389	0.0276938	0.0553457	0.0312864	0.599187	0.599187	0.103856	0.0278389	0.0278389	0.0276938	0.0553457	0.0312864	0.599187	0.599187	0.103856	0.0278389	0.0278389	0.0276938	0.0553457	0.0312864	0.599187	0.599187	0.103856	0.0278389	0.0278389	0.0276938	0.0553457	0.0312864	0.599187	0.599187	0.103856	0.0278389	0.0278389	0.0276938	0.0553457	0.0312864	0.599187	0.599187	0.103856	0.0276729	0.0276729	0.0276729	0.0276729	0.0276729	0.0276729	0.0276729	0.0276729	0.0276729	0.0276729	0.0276729	0.0276729	0.0276729	0.0276729	0.0276729	0.0276729	0.0276729	0.0276729	0.0276729	0.0276729	0.0276729	0.0276729	0.0276729	0.0276729	0.0276729	0.0276729	0.0276729	0.0276729	0.0276729	0.0276729	0.0276729	0.0276729	0.0276729	0.0276729	0.0276729	0.0276729	0.0276729	0.0276729	0.0276729	0.0276729	0.0276729	0.0276729	0.0276729	0.0276729	0.0276729	0.0276729	0.0276729	0.0276729	0.0276729	0.0276729	0.0276729	0.0276729	0.0276729	0.0276729	0.0276729	0.0276729	0.0276729	0.0276729	0.0276729	0.0276729	0.0276729	0.0276729	0.0276729	0.0276729	0.0276729	0.0276729	0.0276729	0.0276729	0.0276729	0.0276729	0.0276729	0.0276729	0.0276729	0.0276729	0.0129186	0.0276729	0.0276729	0.0276729	0.0276729	0.0276729	0.00361356	0.00279894	0.00129896	0.0356571	0.0129186	0.209017	0.162457	0.162457	0.00361356	0.00279894	0.00279894	0.0356571	0.0129186	0.209017	0.162457	0.162457	0.00361356	0.00279894	0.00279894	0.0356571	0.0129186	0.209017	0.162457	0.162457	0.00361356	0.00279894	0.00279894	0.0356571	0.0129186	0.209017	0.162457	0.162457	0.00361356	0.00279894	0.00279894	0.0356571	0.0129186	0.209017	0.162457	0.162457	0.00361356	0.00279894	0.00279894	0.0356571	0.0129186	0.209017	0.162457	0.162457	0.00361356	0.00279894	0.00279894	0.0356571	0.0129186	0.209017	0.162457	0.162457	0.00361356	0.00279894	0.00279894	0.0356571	0.0129186	0.209017	0.162457	0.162457	0.00361356	0.00279894	0.00279894	0.0356571	0.0129186	0.209017	0.162457	0.571514	0.00361356	0.00279894	0.00279894	0.0356571	0.0129186	0.209017	0.162457	0.571514	0.00361356	0.00279894	0.00279894	0.0356571	0.0129186	0.209017	0.162457	0.571514	0.00361356	0.00279894	0.00279894	0.0356571	0.0129186	0.209017	0.162457	0.571514	0.00361356	0.00279894	0.00279894	0.0356571	0.0129186	0.209017	0.162457	0.571514	0.00361356	0.00279894	0.00279894	0.0356571	0.0129186	0.209017	0.162457	0.571514	0.00361356	0.00279894	0.00279894	0.0356571	0.0129186	0.209017	0.162457	0.571514	0.00361356	0.00279894	0.00279894	0.0356571	0.0129186	0.209017	0.162457	0.571514	0.00361356	0.00279894	0.00279894	0.0356571	0.0129186	0.209017	0.162457	0.571514	0.00361356	0.00279894	0.00279894	0.0356571	0.0129186	0.209017	0.162457	0.571514	0.00361356	0.00279894	0.00279894	0.0356571	0.0129186	0.209017	0.162457	0.571514	0.00361356	0.00279894	0.00279894	0.0356571	0.0129186	0.209017	0.162457	0.571514	0.00361356	0.00279894	0.00279894	0.0356571	0.0129186	0.209017	0.162457	0.571514	0.00361356	0.00279894	0.00279894	0.0356571	0.0129186	0.209017	0.162457	0.571514	0.00361356	0.00279894	0.00279894	0.0356571	0.0129186	0.209017	0.162457	0.571514	0.00361356	0.00279894	0.00279894	0.0356571	0.0129186	0.209017	0.162457	0.571514	0.00361356	0.00279894	0.00279894	0.0356571	0.0129186	0.209017	0.162457	0.571514	0.00361356	0.00279894	0.00279894	0.0356571	0.0129186	0.209017	0.162457	0.571514	0	0	0	0	0	0	0	0	0	0	0	0	0	0	0	0	0	0	0	0	0	0	0	0	0	0	0	0	0	0	0	0	0	0	0	0	0	0	0	0	0	0	0	0	0	0	0	0	0	0	0	0	0	0	0	0	0	0	0	0	0	0	0	0	0	0	0	0	0	0	0	0	0.00280463	0.00280463	0.00279964	0.00559788	0.0031587	0.165256	0.165256	0.0242708	0.00280463	0.00280463	0.00279964	0.00559788	0.0031587	0.165256	0.165256	0.0242708	0.00280463	0.00280463	0.00279964	0.00559788	0.0031587	0.165256	0.165256	0.0242708	0.00280463	0.00280463	0.00279964	0.00559788	0.0031587	0.165256	0.165256	0.0242708	0.00280463	0.00280463	0.00279964	0.00559788	0.0031587	0.165256	0.165256	0.0242708	0.00279894	0.00279894	0.00279894	0.00279894	0.00279894	0.00279894	0.00279894	0.00279894	0.00279894	0.00279894	0.00279894	0.00279894	0.00279894	0.00279894	0.00279894	0.00279894	0.00279894	0.00279894	0.00279894	0.00279894	0.00279894	0.00279894	0.00279894	0.00279894	0.00279894	0.00279894	0.00279894	0.00279894	0.00279894	0.00279894	0.00279894	0.00279894	0.00279894	0.00279894	0.00279894	0.00279894	0.00279894	0.00279894	0.00279894	0.00279894	0.00279894	0.00279894	0.00279894	0.00279894	0.00279894	0.00279894	0.00279894	0.00279894	0.00279894	0.00279894	0.00279894	0.00279894	0.00279894	0.00279894	0.00279894	0.00279894	0.00279894	0.00279894	0.00279894	0.00279894	0.00279894	0.00279894	0.00279894	0.00279894	0.00279894	0.00279894	0.00279894	0.00279894	0.00279894	0.00279894	0.00279894	0.00279894	0.00279894	0.00279894	0.00129896	0.00279894	0.00279894	0.00279894	0.00279894	0.00279894	0.000214933	0.000166074	7.65089e-05	0.00361356	0.00129896	0.0356571	0.0276729	0.0276729	0.000214933	0.000166074	0.000166074	0.00361356	0.00129896	0.0356571	0.0276729	0.0276729	0.000214933	0.000166074	0.000166074	0.00361356	0.00129896	0.0356571	0.0276729	0.0276729	0.000214933	0.000166074	0.000166074	0.00361356	0.00129896	0.0356571	0.0276729	0.0276729	0.000214933	0.000166074	0.000166074	0.00361356	0.00129896	0.0356571	0.0276729	0.0276729	0.000214933	0.000166074	0.000166074	0.00361356	0.00129896	0.0356571	0.0276729	0.0276729	0.000214933	0.000166074	0.000166074	0.00361356	0.00129896	0.0356571	0.0276729	0.0276729	0.000214933	0.000166074	0.000166074	0.00361356	0.00129896	0.0356571	0.0276729	0.0276729	0.000214933	0.000166074	0.000166074	0.00361356	0.00129896	0.0356571	0.0276729	0.162457	0.000214933	0.000166074	0.000166074	0.00361356	0.00129896	0.0356571	0.0276729	0.162457	0.000214933	0.000166074	0.000166074	0.00361356	0.00129896	0.0356571	0.0276729	0.162457	0.000214933	0.000166074	0.000166074	0.00361356	0.00129896	0.0356571	0.0276729	0.162457	0.000214933	0.000166074	0.000166074	0.00361356	0.00129896	0.0356571	0.0276729	0.162457	0.000214933	0.000166074	0.000166074	0.00361356	0.00129896	0.0356571	0.0276729	0.162457	0.000214933	0.000166074	0.000166074	0.00361356	0.00129896	0.0356571	0.0276729	0.162457	0.000214933	0.000166074	0.000166074	0.00361356	0.00129896	0.0356571	0.0276729	0.162457	0.000214933	0.000166074	0.000166074	0.00361356	0.00129896	0.0356571	0.0276729	0.162457	0.000214933	0.000166074	0.000166074	0.00361356	0.00129896	0.0356571	0.0276729	0.162457	0.000214933	0.000166074	0.000166074	0.00361356	0.00129896	0.0356571	0.0276729	0.162457	0.000214933	0.000166074	0.000166074	0.00361356	0.00129896	0.0356571	0.0276729	0.162457	0.000214933	0.000166074	0.000166074	0.00361356	0.00129896	0.0356571	0.0276729	0.162457	0.000214933	0.000166074	0.000166074	0.00361356	0.00129896	0.0356571	0.0276729	0.162457	0.000214933	0.000166074	0.000166074	0.00361356	0.00129896	0.0356571	0.0276729	0.162457	0.000214933	0.000166074	0.000166074	0.00361356	0.00129896	0.0356571	0.0276729	0.162457	0.000214933	0.000166074	0.000166074	0.00361356	0.00129896	0.0356571	0.0276729	0.162457	0.000214933	0.000166074	0.000166074	0.00361356	0.00129896	0.0356571	0.0276729	0.162457	0	0	0	0	0	0	0	0	0	0	0	0	0	0	0	0	0	0	0	0	0	0	0	0	0	0	0	0	0	0	0	0	0	0	0	0	0	0	0	0	0	0	0	0	0	0	0	0	0	0	0	0	0	0	0	0	0	0	0	0	0	0	0	0	0	0	0	0	0	0	0	0	0.079797	0.21263	0.079797	0.00491252	0.00491252	0.00361615	0.00362095	0.00361615	0.079797	0.21263	0.079797	0.00491252	0.00491252	0.00361615	0.00362095	0.00361615	0.079797	0.21263	0.079797	0.00491252	0.00491252	0.00361615	0.00362095	0.00361615	0.079797	0.21263	0.079797	0.00491252	0.00491252	0.00361615	0.00362095	0.00361615	0.079797	0.21263	0.079797	0.00491252	0.00491252	0.00361615	0.00362095	0.00361615	0.00361356	0.00361356	0.00361356	0.00361356	0.00361356	0.00361356	0.00361356	0.00361356	0.00361356	0.00361356	0.00361356	0.00361356	0.00361356	0.00361356	0.00361356	0.00361356	0.00361356	0.00361356	0.00361356	0.00361356	0.00361356	0.00361356	0.00361356	0.00361356	0.00361356	0.00361356	0.00361356	0.00361356	0.00361356	0.00361356	0.00361356	0.00361356	0.00361356	0.00361356	0.00361356	0.00361356	0.00361356	0.00361356	0.00361356	0.00361356	0.00361356	0.00361356	0.00361356	0.00361356	0.00361356	0.00361356	0.00361356	0.00361356	0.00361356	0.00361356	0.00361356	0.00361356	0.00361356	0.00361356	0.00361356	0.00361356	0.00361356	0.00361356	0.00361356	0.00361356	0.00361356	0.00361356	0.00361356	0.00361356	0.00361356	0.00361356	0.00361356	0.00361356	0.00361356	0.00361356	0.00361356	0.00361356	0.00361356	0.00361356	0.00279894	0.00361356	0.00361356	0.00361356	0.00361356	0.00361356	0.0276729	0.0356571	0.0276729	0.00279894	0.00279894	0.000166074	0.000214933	0.000214933	0.0276729	0.0356571	0.0356571	0.00279894	0.00279894	0.000166074	0.000214933	0.000214933	0.0276729	0.0356571	0.0356571	0.00279894	0.00279894	0.000166074	0.000214933	0.000214933	0.0276729	0.0356571	0.0356571	0.00279894	0.00279894	0.000166074	0.000214933	0.000214933	0.0276729	0.0356571	0.0356571	0.00279894	0.00279894	0.000166074	0.000214933	0.000214933	0.0276729	0.0356571	0.0356571	0.00279894	0.00279894	0.000166074	0.000214933	0.000214933	0.0276729	0.0356571	0.0356571	0.00279894	0.00279894	0.000166074	0.000214933	0.000214933	0.0276729	0.0356571	0.0356571	0.00279894	0.00279894	0.000166074	0.000214933	0.000214933	0.0276729	0.0356571	0.0356571	0.00279894	0.00279894	0.000166074	0.000214933	7.38955e-06	0.0276729	0.0356571	0.0356571	0.00279894	0.00279894	0.000166074	0.000214933	7.38955e-06	0.0276729	0.0356571	0.0356571	0.00279894	0.00279894	0.000166074	0.000214933	7.38955e-06	0.0276729	0.0356571	0.0356571	0.00279894	0.00279894	0.000166074	0.000214933	7.38955e-06	0.0276729	0.0356571	0.0356571	0.00279894	0.00279894	0.000166074	0.000214933	7.38955e-06	0.0276729	0.0356571	0.0356571	0.00279894	0.00279894	0.000166074	0.000214933	7.38955e-06	0.0276729	0.0356571	0.0356571	0.00279894	0.00279894	0.000166074	0.000214933	7.38955e-06	0.0276729	0.0356571	0.0356571	0.00279894	0.00279894	0.000166074	0.000214933	7.38955e-06	0.0276729	0.0356571	0.0356571	0.00279894	0.00279894	0.000166074	0.000214933	7.38955e-06	0.0276729	0.0356571	0.0356571	0.00279894	0.00279894	0.000166074	0.000214933	7.38955e-06	0.0276729	0.0356571	0.0356571	0.00279894	0.00279894	0.000166074	0.000214933	7.38955e-06	0.0276729	0.0356571	0.0356571	0.00279894	0.00279894	0.000166074	0.000214933	7.38955e-06	0.0276729	0.0356571	0.0356571	0.00279894	0.00279894	0.000166074	0.000214933	7.38955e-06	0.0276729	0.0356571	0.0356571	0.00279894	0.00279894	0.000166074	0.000214933	7.38955e-06	0.0276729	0.0356571	0.0356571	0.00279894	0.00279894	0.000166074	0.000214933	7.38955e-06	0.0276729	0.0356571	0.0356571	0.00279894	0.00279894	0.000166074	0.000214933	7.38955e-06	0.0276729	0.0356571	0.0356571	0.00279894	0.00279894	0.000166074	0.000214933	7.38955e-06	0.0276729	0.0356571	0.0356571	0.00279894	0.00279894	0.000166074	0.000214933	7.38955e-06	0	0	0	0	0	0	0	0	0	0	0	0	0	0	0	0	0	0	0	0	0	0	0	0	0	0	0	0	0	0	0	0	0	0	0	0	0	0	0	0	0	0	0	0	0	0	0	0	0	0	0	0	0	0	0	0	0	0	0	0	0	0	0	0	0	0	0	0	0	0	0	0	0.30452	0.770187	0.30452	0.0485757	0.0485757	0.0357336	0.035872	0.0357336	0.30452	0.770187	0.30452	0.0485757	0.0485757	0.0357336	0.035872	0.0357336	0.30452	0.770187	0.30452	0.0485757	0.0485757	0.0357336	0.035872	0.0357336	0.30452	0.770187	0.30452	0.0485757	0.0485757	0.0357336	0.035872	0.0357336	0.30452	0.770187	0.30452	0.0485757	0.0485757	0.0357336	0.035872	0.0357336	0.0356571	0.0356571	0.0356571	0.0356571	0.0356571	0.0356571	0.0356571	0.0356571	0.0356571	0.0356571	0.0356571	0.0356571	0.0356571	0.0356571	0.0356571	0.0356571	0.0356571	0.0356571	0.0356571	0.0356571	0.0356571	0.0356571	0.0356571	0.0356571	0.0356571	0.0356571	0.0356571	0.0356571	0.0356571	0.0356571	0.0356571	0.0356571	0.0356571	0.0356571	0.0356571	0.0356571	0.0356571	0.0356571	0.0356571	0.0356571	0.0356571	0.0356571	0.0356571	0.0356571	0.0356571	0.0356571	0.0356571	0.0356571	0.0356571	0.0356571	0.0356571	0.0356571	0.0356571	0.0356571	0.0356571	0.0356571	0.0356571	0.0356571	0.0356571	0.0356571	0.0356571	0.0356571	0.0356571	0.0356571	0.0356571	0.0356571	0.0356571	0.0356571	0.0356571	0.0356571	0.0356571	0.0356571	0.0356571	0.0356571	0.0276729	0.0356571	0.0356571	0.0356571	0.0356571	0.0356571	0.162457	0.209017	0.162457	0.0276729	0.0276729	0.00279894	0.00361356	0.00361356	0.162457	0.209017	0.209017	0.0276729	0.0276729	0.00279894	0.00361356	0.00361356	0.162457	0.209017	0.209017	0.0276729	0.0276729	0.00279894	0.00361356	0.00361356	0.162457	0.209017	0.209017	0.0276729	0.0276729	0.00279894	0.00361356	0.00361356	0.162457	0.209017	0.209017	0.0276729	0.0276729	0.00279894	0.00361356	0.00361356	0.162457	0.209017	0.209017	0.0276729	0.0276729	0.00279894	0.00361356	0.00361356	0.162457	0.209017	0.209017	0.0276729	0.0276729	0.00279894	0.00361356	0.00361356	0.162457	0.209017	0.209017	0.0276729	0.0276729	0.00279894	0.00361356	0.00361356	0.162457	0.209017	0.209017	0.0276729	0.0276729	0.00279894	0.00361356	0.000214933	0.162457	0.209017	0.209017	0.0276729	0.0276729	0.00279894	0.00361356	0.000214933	0.162457	0.209017	0.209017	0.0276729	0.0276729	0.00279894	0.00361356	0.000214933	0.162457	0.209017	0.209017	0.0276729	0.0276729	0.00279894	0.00361356	0.000214933	0.162457	0.209017	0.209017	0.0276729	0.0276729	0.00279894	0.00361356	0.000214933	0.162457	0.209017	0.209017	0.0276729	0.0276729	0.00279894	0.00361356	0.000214933	0.162457	0.209017	0.209017	0.0276729	0.0276729	0.00279894	0.00361356	0.000214933	0.162457	0.209017	0.209017	0.0276729	0.0276729	0.00279894	0.00361356	0.000214933	0.162457	0.209017	0.209017	0.0276729	0.0276729	0.00279894	0.00361356	0.000214933	0.162457	0.209017	0.209017	0.0276729	0.0276729	0.00279894	0.00361356	0.000214933	0.162457	0.209017	0.209017	0.0276729	0.0276729	0.00279894	0.00361356	0.000214933	0.162457	0.209017	0.209017	0.0276729	0.0276729	0.00279894	0.00361356	0.000214933	0.162457	0.209017	0.209017	0.0276729	0.0276729	0.00279894	0.00361356	0.000214933	0.162457	0.209017	0.209017	0.0276729	0.0276729	0.00279894	0.00361356	0.000214933	0.162457	0.209017	0.209017	0.0276729	0.0276729	0.00279894	0.00361356	0.000214933	0.162457	0.209017	0.209017	0.0276729	0.0276729	0.00279894	0.00361356	0.000214933	0.162457	0.209017	0.209017	0.0276729	0.0276729	0.00279894	0.00361356	0.000214933	0.162457	0.209017	0.209017	0.0276729	0.0276729	0.00279894	0.00361356	0.000214933	0	0	0	0	0	0	0	0	0	0	0	0	0	0	0	0	0	0	0	0	0	0	0	0	0	0	0	0	0	0	0	0	0	0	0	0	0	0	0	0	0	0	0	0	0	0	0	0	0	0	0	0	0	0	0	0	0	0	0	0	0	0	0	0	0	0	0	0	0	0	0	0	0.780531	1.76646	0.780531	0.2852	0.2852	0.210316	0.21263	0.210316	0.780531	1.76646	0.780531	0.2852	0.2852	0.210316	0.21263	0.210316	0.780531	1.76646	0.780531	0.2852	0.2852	0.210316	0.21263	0.210316	0.780531	1.76646	0.780531	0.2852	0.2852	0.210316	0.21263	0.210316	0.780531	1.76646	0.780531	0.2852	0.2852	0.210316	0.21263	0.210316	0.209017	0.209017	0.209017	0.209017	0.209017	0.209017	0.209017	0.209017	0.209017	0.209017	0.209017	0.209017	0.209017	0.209017	0.209017	0.209017	0.209017	0.209017	0.209017	0.209017	0.209017	0.209017	0.209017	0.209017	0.209017	0.209017	0.209017	0.209017	0.209017	0.209017	0.209017	0.209017	0.209017	0.209017	0.209017	0.209017	0.209017	0.209017	0.209017	0.209017	0.209017	0.209017	0.209017	0.209017	0.209017	0.209017	0.209017	0.209017	0.209017	0.209017	0.209017	0.209017	0.209017	0.209017	0.209017	0.209017	0.209017	0.209017	0.209017	0.209017	0.209017	0.209017	0.209017	0.209017	0.209017	0.209017	0.209017	0.209017	0.209017	0.209017	0.209017	0.209017	0.209017	0.209017	0.162457	0.209017	0.209017	0.209017	0.209017	0.209017	0.571514	0.73453	0.571514	0.162457	0.162457	0.0276729	0.0356571	0.0356571	0.571514	0.73453	0.73453	0.162457	0.162457	0.0276729	0.0356571	0.0356571	0.571514	0.73453	0.73453	0.162457	0.162457	0.0276729	0.0356571	0.0356571	0.571514	0.73453	0.73453	0.162457	0.162457	0.0276729	0.0356571	0.0356571	0.571514	0.73453	0.73453	0.162457	0.162457	0.0276729	0.0356571	0.0356571	0.571514	0.73453	0.73453	0.162457	0.162457	0.0276729	0.0356571	0.0356571	0.571514	0.73453	0.73453	0.162457	0.162457	0.0276729	0.0356571	0.0356571	0.571514	0.73453	0.73453	0.162457	0.162457	0.0276729	0.0356571	0.0356571	0.571514	0.73453	0.73453	0.162457	0.162457	0.0276729	0.0356571	0.00361356	0.571514	0.73453	0.73453	0.162457	0.162457	0.0276729	0.0356571	0.00361356	0.571514	0.73453	0.73453	0.162457	0.162457	0.0276729	0.0356571	0.00361356	0.571514	0.73453	0.73453	0.162457	0.162457	0.0276729	0.0356571	0.00361356	0.571514	0.73453	0.73453	0.162457	0.162457	0.0276729	0.0356571	0.00361356	0.571514	0.73453	0.73453	0.162457	0.162457	0.0276729	0.0356571	0.00361356	0.571514	0.73453	0.73453	0.162457	0.162457	0.0276729	0.0356571	0.00361356	0.571514	0.73453	0.73453	0.162457	0.162457	0.0276729	0.0356571	0.00361356	0.571514	0.73453	0.73453	0.162457	0.162457	0.0276729	0.0356571	0.00361356	0.571514	0.73453	0.73453	0.162457	0.162457	0.0276729	0.0356571	0.00361356	0.571514	0.73453	0.73453	0.162457	0.162457	0.0276729	0.0356571	0.00361356	0.571514	0.73453	0.73453	0.162457	0.162457	0.0276729	0.0356571	0.00361356	0.571514	0.73453	0.73453	0.162457	0.162457	0.0276729	0.0356571	0.00361356	0.571514	0.73453	0.73453	0.162457	0.162457	0.0276729	0.0356571	0.00361356	0.571514	0.73453	0.73453	0.162457	0.162457	0.0276729	0.0356571	0.00361356	0.571514	0.73453	0.73453	0.162457	0.162457	0.0276729	0.0356571	0.00361356	0.571514	0.73453	0.73453	0.162457	0.162457	0.0276729	0.0356571	0.00361356	0.571514	0.73453	0.73453	0.162457	0.162457	0.0276729	0.0356571	0.00361356	0	0	0	0	0	0	0	0	0	0	0	0	0	0	0	0	0	0	0	0	0	0	0	0	0	0	0	0	0	0	0	0	0	0	0	0	0	0	0	0	0	0	0	0	0	0	0	0	0	0	0	0	0	0	0	0	0	0	0	0	0	0	0	0	0	0	0	0	0	0	0	0	1.46906	2.73453	1.46906	1.00339	1.00339	0.747449	0.770187	0.747449	1.46906	2.73453	1.46906	1.00339	1.00339	0.747449	0.770187	0.747449	1.46906	2.73453	1.46906	1.00339	1.00339	0.747449	0.770187	0.747449	1.46906	2.73453	1.46906	1.00339	1.00339	0.747449	0.770187	0.747449	1.46906	2.73453	1.46906	1.00339	1.00339	0.747449	0.770187	0.747449	0.73453	0.73453	0.73453	0.73453	0.73453	0.73453	0.73453	0.73453	0.73453	0.73453	0.73453	0.73453	0.73453	0.73453	0.73453	0.73453	0.73453	0.73453	0.73453	0.73453	0.73453	0.73453	0.73453	0.73453	0.73453	0.73453	0.73453	0.73453	0.73453	0.73453	0.73453	0.73453	0.73453	0.73453	0.73453	0.73453	0.73453	0.73453	0.73453	0.73453	0.73453	0.73453	0.73453	0.73453	0.73453	0.73453	0.73453	0.73453	0.73453	0.73453	0.73453	0.73453	0.73453	0.73453	0.73453	0.73453	0.73453	0.73453	0.73453	0.73453	0.73453	0.73453	0.73453	0.73453	0.73453	0.73453	0.73453	0.73453	0.73453	0.73453	0.73453	0.73453	0.73453	0.73453	0.571514	0.73453	0.73453	0.73453	0.73453	0.73453	1.21256	1.55744	1.21256	0.571514	0.571514	0.162457	0.209017	0.209017	1.21256	1.55744	1.55744	0.571514	0.571514	0.162457	0.209017	0.209017	1.21256	1.55744	1.55744	0.571514	0.571514	0.162457	0.209017	0.209017	1.21256	1.55744	1.55744	0.571514	0.571514	0.162457	0.209017	0.209017	1.21256	1.55744	1.55744	0.571514	0.571514	0.162457	0.209017	0.209017	1.21256	1.55744	1.55744	0.571514	0.571514	0.162457	0.209017	0.209017	1.21256	1.55744	1.55744	0.571514	0.571514	0.162457	0.209017	0.209017	1.21256	1.55744	1.55744	0.571514	0.571514	0.162457	0.209017	0.209017	1.21256	1.55744	1.55744	0.571514	0.571514	0.162457	0.209017	0.0356571	1.21256	1.55744	1.55744	0.571514	0.571514	0.162457	0.209017	0.0356571	1.21256	1.55744	1.55744	0.571514	0.571514	0.162457	0.209017	0.0356571	1.21256	1.55744	1.55744	0.571514	0.571514	0.162457	0.209017	0.0356571	1.21256	1.55744	1.55744	0.571514	0.571514	0.162457	0.209017	0.0356571	1.21256	1.55744	1.55744	0.571514	0.571514	0.162457	0.209017	0.0356571	1.21256	1.55744	1.55744	0.571514	0.571514	0.162457	0.209017	0.0356571	1.21256	1.55744	1.55744	0.571514	0.571514	0.162457	0.209017	0.0356571	1.21256	1.55744	1.55744	0.571514	0.571514	0.162457	0.209017	0.0356571	1.21256	1.55744	1.55744	0.571514	0.571514	0.162457	0.209017	0.0356571	1.21256	1.55744	1.55744	0.571514	0.571514	0.162457	0.209017	0.0356571	1.21256	1.55744	1.55744	0.571514	0.571514	0.162457	0.209017	0.0356571	1.21256	1.55744	1.55744	0.571514	0.571514	0.162457	0.209017	0.0356571	1.21256	1.55744	1.55744	0.571514	0.571514	0.162457	0.209017	0.0356571	1.21256	1.55744	1.55744	0.571514	0.571514	0.162457	0.209017	0.0356571	1.21256	1.55744	1.55744	0.571514	0.571514	0.162457	0.209017	0.0356571	1.21256	1.55744	1.55744	0.571514	0.571514	0.162457	0.209017	0.0356571	1.21256	1.55744	1.55744	0.571514	0.571514	0.162457	0.209017	0.0356571	0	0	0	0	0	0	0	0	0	0	0	0	0	0	0	0	0	0	0	0	0	0	0	0	0	0	0	0	0	0	0	0	0	0	0	0	0	0	0	0	0	0	0	0	0	0	0	0	0	0	0	0	0	0	0	0	0	0	0	0	0	0	0	0	0	0	0	0	0	0	0	0	2.12895	3.11488	2.12895	2.12895	2.12895	1.63362	1.76646	1.63362	2.12895	3.11488	2.12895	2.12895	2.12895	1.63362	1.76646	1.63362	2.12895	3.11488	2.12895	2.12895	2.12895	1.63362	1.76646	1.63362	2.12895	3.11488	2.12895	2.12895	2.12895	1.63362	1.76646	1.63362	2.12895	3.11488	2.12895	2.12895	2.12895	1.63362	1.76646	1.63362	1.55744	1.55744	1.55744	1.55744	1.55744	1.55744	1.55744	1.55744	1.55744	1.55744	1.55744	1.55744	1.55744	1.55744	1.55744	1.55744	1.55744	1.55744	1.55744	1.55744	1.55744	1.55744	1.55744	1.55744	1.55744	1.55744	1.55744	1.55744	1.55744	1.55744	1.55744	1.55744	1.55744	1.55744	1.55744	1.55744	1.55744	1.55744	1.55744	1.55744	1.55744	1.55744	1.55744	1.55744	1.55744	1.55744	1.55744	1.55744	1.55744	1.55744	1.55744	1.55744	1.55744	1.55744	1.55744	1.55744	1.55744	1.55744	1.55744	1.55744	1.55744	1.55744	1.55744	1.55744	1.55744	1.55744	1.55744	1.55744	1.55744	1.55744	1.55744	1.55744	1.55744	1.55744	1.21256	1.55744	1.55744	1.55744	1.55744	1.55744	1.55744	2	1.55744	1.21256	1.21256	0.571514	0.73453	0.73453	1.55744	2	2	1.21256	1.21256	0.571514	0.73453	0.73453	1.55744	2	2	1.21256	1.21256	0.571514	0.73453	0.73453	1.55744	2	2	1.21256	1.21256	0.571514	0.73453	0.73453	1.55744	2	2	1.21256	1.21256	0.571514	0.73453	0.73453	1.55744	2	2	1.21256	1.21256	0.571514	0.73453	0.73453	1.55744	2	2	1.21256	1.21256	0.571514	0.73453	0.73453	1.55744	2	2	1.21256	1.21256	0.571514	0.73453	0.73453	1.55744	2	2	1.21256	1.21256	0.571514	0.73453	0.209017	1.55744	2	2	1.21256	1.21256	0.571514	0.73453	0.209017	1.55744	2	2	1.21256	1.21256	0.571514	0.73453	0.209017	1.55744	2	2	1.21256	1.21256	0.571514	0.73453	0.209017	1.55744	2	2	1.21256	1.21256	0.571514	0.73453	0.209017	1.55744	2	2	1.21256	1.21256	0.571514	0.73453	0.209017	1.55744	2	2	1.21256	1.21256	0.571514	0.73453	0.209017	1.55744	2	2	1.21256	1.21256	0.571514	0.73453	0.209017	1.55744	2	2	1.21256	1.21256	0.571514	0.73453	0.209017	1.55744	2	2	1.21256	1.21256	0.571514	0.73453	0.209017	1.55744	2	2	1.21256	1.21256	0.571514	0.73453	0.209017	1.55744	2	2	1.21256	1.21256	0.571514	0.73453	0.209017	1.55744	2	2	1.21256	1.21256	0.571514	0.73453	0.209017	1.55744	2	2	1.21256	1.21256	0.571514	0.73453	0.209017	1.55744	2	2	1.21256	1.21256	0.571514	0.73453	0.209017	1.55744	2	2	1.21256	1.21256	0.571514	0.73453	0.209017	1.55744	2	2	1.21256	1.21256	0.571514	0.73453	0.209017	1.55744	2	2	1.21256	1.21256	0.571514	0.73453	0.209017	0	0	0	0	0	0	0	0	0	0	0	0	0	0	0	0	0	0	0	0	0	0	0	0	0	0	0	0	0	0	0	0	0	0	0	0	0	0	0	0	0	0	0	0	0	0	0	0	0	0	0	0	0	0	0	0	0	0	0	0	0	0	0	0	0	0	0	0	0	0	0	0	2.26886	2.73453	2.26886	2.73453	2.73453	2.26886	2.73453	2.26886	2.26886	2.73453	2.26886	2.73453	2.73453	2.26886	2.73453	2.26886	2.26886	2.73453	2.26886	2.73453	2.73453	2.26886	2.73453	2.26886	2.26886	2.73453	2.26886	2.73453	2.73453	2.26886	2.73453	2.26886	2.26886	2.73453	2.26886	2.73453	2.73453	2.26886	2.73453	2.26886	2	2	2	2	2	2	2	2	2	2	2	2	2	2	2	2	2	2	2	2	2	2	2	2	2	2	2	2	2	2	2	2	2	2	2	2	2	2	2	2	2	2	2	2	2	2	2	2	2	2	2	2	2	2	2	2	2	2	2	2	2	2	2	2	2	2	2	2	2	2	2	2	2	2	1.55744	2	2	2	2	2	1.21256	1.55744	1.21256	1.55744	1.55744	1.21256	1.55744	1.55744	1.21256	1.55744	1.55744	1.55744	1.55744	1.21256	1.55744	1.55744	1.21256	1.55744	1.55744	1.55744	1.55744	1.21256	1.55744	1.55744	1.21256	1.55744	1.55744	1.55744	1.55744	1.21256	1.55744	1.55744	1.21256	1.55744	1.55744	1.55744	1.55744	1.21256	1.55744	1.55744	1.21256	1.55744	1.55744	1.55744	1.55744	1.21256	1.55744	1.55744	1.21256	1.55744	1.55744	1.55744	1.55744	1.21256	1.55744	1.55744	1.21256	1.55744	1.55744	1.55744	1.55744	1.21256	1.55744	1.55744	1.21256	1.55744	1.55744	1.55744	1.55744	1.21256	1.55744	0.73453	1.21256	1.55744	1.55744	1.55744	1.55744	1.21256	1.55744	0.73453	1.21256	1.55744	1.55744	1.55744	1.55744	1.21256	1.55744	0.73453	1.21256	1.55744	1.55744	1.55744	1.55744	1.21256	1.55744	0.73453	1.21256	1.55744	1.55744	1.55744	1.55744	1.21256	1.55744	0.73453	1.21256	1.55744	1.55744	1.55744	1.55744	1.21256	1.55744	0.73453	1.21256	1.55744	1.55744	1.55744	1.55744	1.21256	1.55744	0.73453	1.21256	1.55744	1.55744	1.55744	1.55744	1.21256	1.55744	0.73453	1.21256	1.55744	1.55744	1.55744	1.55744	1.21256	1.55744	0.73453	1.21256	1.55744	1.55744	1.55744	1.55744	1.21256	1.55744	0.73453	1.21256	1.55744	1.55744	1.55744	1.55744	1.21256	1.55744	0.73453	1.21256	1.55744	1.55744	1.55744	1.55744	1.21256	1.55744	0.73453	1.21256	1.55744	1.55744	1.55744	1.55744	1.21256	1.55744	0.73453	1.21256	1.55744	1.55744	1.55744	1.55744	1.21256	1.55744	0.73453	1.21256	1.55744	1.55744	1.55744	1.55744	1.21256	1.55744	0.73453	1.21256	1.55744	1.55744	1.55744	1.55744	1.21256	1.55744	0.73453	1.21256	1.55744	1.55744	1.55744	1.55744	1.21256	1.55744	0.73453	1.21256	1.55744	1.55744	1.55744	1.55744	1.21256	1.55744	0.73453	0	0	0	0	0	0	0	0	0	0	0	0	0	0	0	0	0	0	0	0	0	0	0	0	0	0	0	0	0	0	0	0	0	0	0	0	0	0	0	0	0	0	0	0	0	0	0	0	0	0	0	0	0	0	0	0	0	0	0	0	0	0	0	0	0	0	0	0	0	0	0	0	1.63362	1.76646	1.63362	2.12895	2.12895	2.12895	3.11488	2.12895	1.63362	1.76646	1.63362	2.12895	2.12895	2.12895	3.11488	2.12895	1.63362	1.76646	1.63362	2.12895	2.12895	2.12895	3.11488	2.12895	1.63362	1.76646	1.63362	2.12895	2.12895	2.12895	3.11488	2.12895	1.63362	1.76646	1.63362	2.12895	2.12895	2.12895	3.11488	2.12895	1.55744	1.55744	1.55744	1.55744	1.55744	1.55744	1.55744	1.55744	1.55744	1.55744	1.55744	1.55744	1.55744	1.55744	1.55744	1.55744	1.55744	1.55744	1.55744	1.55744	1.55744	1.55744	1.55744	1.55744	1.55744	1.55744	1.55744	1.55744	1.55744	1.55744	1.55744	1.55744	1.55744	1.55744	1.55744	1.55744	1.55744	1.55744	1.55744	1.55744	1.55744	1.55744	1.55744	1.55744	1.55744	1.55744	1.55744	1.55744	1.55744	1.55744	1.55744	1.55744	1.55744	1.55744	1.55744	1.55744	1.55744	1.55744	1.55744	1.55744	1.55744	1.55744	1.55744	1.55744	1.55744	1.55744	1.55744	1.55744	1.55744	1.55744	1.55744	1.55744	1.55744	1.55744	1.21256	1.55744	1.55744	1.55744	1.55744	1.55744	0.571514	0.73453	0.571514	1.21256	1.21256	1.55744	2	2	0.571514	0.73453	0.73453	1.21256	1.21256	1.55744	2	2	0.571514	0.73453	0.73453	1.21256	1.21256	1.55744	2	2	0.571514	0.73453	0.73453	1.21256	1.21256	1.55744	2	2	0.571514	0.73453	0.73453	1.21256	1.21256	1.55744	2	2	0.571514	0.73453	0.73453	1.21256	1.21256	1.55744	2	2	0.571514	0.73453	0.73453	1.21256	1.21256	1.55744	2	2	0.571514	0.73453	0.73453	1.21256	1.21256	1.55744	2	2	0.571514	0.73453	0.73453	1.21256	1.21256	1.55744	2	1.55744	0.571514	0.73453	0.73453	1.21256	1.21256	1.55744	2	1.55744	0.571514	0.73453	0.73453	1.21256	1.21256	1.55744	2	1.55744	0.571514	0.73453	0.73453	1.21256	1.21256	1.55744	2	1.55744	0.571514	0.73453	0.73453	1.21256	1.21256	1.55744	2	1.55744	0.571514	0.73453	0.73453	1.21256	1.21256	1.55744	2	1.55744	0.571514	0.73453	0.73453	1.21256	1.21256	1.55744	2	1.55744	0.571514	0.73453	0.73453	1.21256	1.21256	1.55744	2	1.55744	0.571514	0.73453	0.73453	1.21256	1.21256	1.55744	2	1.55744	0.571514	0.73453	0.73453	1.21256	1.21256	1.55744	2	1.55744	0.571514	0.73453	0.73453	1.21256	1.21256	1.55744	2	1.55744	0.571514	0.73453	0.73453	1.21256	1.21256	1.55744	2	1.55744	0.571514	0.73453	0.73453	1.21256	1.21256	1.55744	2	1.55744	0.571514	0.73453	0.73453	1.21256	1.21256	1.55744	2	1.55744	0.571514	0.73453	0.73453	1.21256	1.21256	1.55744	2	1.55744	0.571514	0.73453	0.73453	1.21256	1.21256	1.55744	2	1.55744	0.571514	0.73453	0.73453	1.21256	1.21256	1.55744	2	1.55744	0.571514	0.73453	0.73453	1.21256	1.21256	1.55744	2	1.55744	0	0	0	0	0	0	0	0	0	0	0	0	0	0	0	0	0	0	0	0	0	0	0	0	0	0	0	0	0	0	0	0	0	0	0	0	0	0	0	0	0	0	0	0	0	0	0	0	0	0	0	0	0	0	0	0	0	0	0	0	0	0	0	0	0	0	0	0	0	0	0	0	0.747449	0.770187	0.747449	1.00339	1.00339	1.46906	2.73453	1.46906	0.747449	0.770187	0.747449	1.00339	1.00339	1.46906	2.73453	1.46906	0.747449	0.770187	0.747449	1.00339	1.00339	1.46906	2.73453	1.46906	0.747449	0.770187	0.747449	1.00339	1.00339	1.46906	2.73453	1.46906	0.747449	0.770187	0.747449	1.00339	1.00339	1.46906	2.73453	1.46906	0.73453	0.73453	0.73453	0.73453	0.73453	0.73453	0.73453	0.73453	0.73453	0.73453	0.73453	0.73453	0.73453	0.73453	0.73453	0.73453	0.73453	0.73453	0.73453	0.73453	0.73453	0.73453	0.73453	0.73453	0.73453	0.73453	0.73453	0.73453	0.73453	0.73453	0.73453	0.73453	0.73453	0.73453	0.73453	0.73453	0.73453	0.73453	0.73453	0.73453	0.73453	0.73453	0.73453	0.73453	0.73453	0.73453	0.73453	0.73453	0.73453	0.73453	0.73453	0.73453	0.73453	0.73453	0.73453	0.73453	0.73453	0.73453	0.73453	0.73453	0.73453	0.73453	0.73453	0.73453	0.73453	0.73453	0.73453	0.73453	0.73453	0.73453	0.73453	0.73453	0.73453	0.73453	0.571514	0.73453	0.73453	0.73453	0.73453	0.73453	0.162457	0.209017	0.162457	0.571514	0.571514	1.21256	1.55744	1.55744	0.162457	0.209017	0.209017	0.571514	0.571514	1.21256	1.55744	1.55744	0.162457	0.209017	0.209017	0.571514	0.571514	1.21256	1.55744	1.55744	0.162457	0.209017	0.209017	0.571514	0.571514	1.21256	1.55744	1.55744	0.162457	0.209017	0.209017	0.571514	0.571514	1.21256	1.55744	1.55744	0.162457	0.209017	0.209017	0.571514	0.571514	1.21256	1.55744	1.55744	0.162457	0.209017	0.209017	0.571514	0.571514	1.21256	1.55744	1.55744	0.162457	0.209017	0.209017	0.571514	0.571514	1.21256	1.55744	1.55744	0.162457	0.209017	0.209017	0.571514	0.571514	1.21256	1.55744	2	0.162457	0.209017	0.209017	0.571514	0.571514	1.21256	1.55744	2	0.162457	0.209017	0.209017	0.571514	0.571514	1.21256	1.55744	2	0.162457	0.209017	0.209017	0.571514	0.571514	1.21256	1.55744	2	0.162457	0.209017	0.209017	0.571514	0.571514	1.21256	1.55744	2	0.162457	0.209017	0.209017	0.571514	0.571514	1.21256	1.55744	2	0.162457	0.209017	0.209017	0.571514	0.571514	1.21256	1.55744	2	0.162457	0.209017	0.209017	0.571514	0.571514	1.21256	1.55744	2	0.162457	0.209017	0.209017	0.571514	0.571514	1.21256	1.55744	2	0.162457	0.209017	0.209017	0.571514	0.571514	1.21256	1.55744	2	0.162457	0.209017	0.209017	0.571514	0.571514	1.21256	1.55744	2	0.162457	0.209017	0.209017	0.571514	0.571514	1.21256	1.55744	2	0.162457	0.209017	0.209017	0.571514	0.571514	1.21256	1.55744	2	0.162457	0.209017	0.209017	0.571514	0.571514	1.21256	1.55744	2	0.162457	0.209017	0.209017	0.571514	0.571514	1.21256	1.55744	2	0.162457	0.209017	0.209017	0.571514	0.571514	1.21256	1.55744	2	0.162457	0.209017	0.209017	0.571514	0.571514	1.21256	1.55744	2	0.162457	0.209017	0.209017	0.571514	0.571514	1.21256	1.55744	2	0	0	0	0	0	0	0	0	0	0	0	0	0	0	0	0	0	0	0	0	0	0	0	0	0	0	0	0	0	0	0	0	0	0	0	0	0	0	0	0	0	0	0	0	0	0	0	0	0	0	0	0	0	0	0	0	0	0	0	0	0	0	0	0	0	0	0	0	0	0	0	0	0.210316	0.21263	0.210316	0.2852	0.2852	0.780531	1.76646	0.780531	0.210316	0.21263	0.210316	0.2852	0.2852	0.780531	1.76646	0.780531	0.210316	0.21263	0.210316	0.2852	0.2852	0.780531	1.76646	0.780531	0.210316	0.21263	0.210316	0.2852	0.2852	0.780531	1.76646	0.780531	0.210316	0.21263	0.210316	0.2852	0.2852	0.780531	1.76646	0.780531	0.209017	0.209017	0.209017	0.209017	0.209017	0.209017	0.209017	0.209017	0.209017	0.209017	0.209017	0.209017	0.209017	0.209017	0.209017	0.209017	0.209017	0.209017	0.209017	0.209017	0.209017	0.209017	0.209017	0.209017	0.209017	0.209017	0.209017	0.209017	0.209017	0.209017	0.209017	0.209017	0.209017	0.209017	0.209017	0.209017	0.209017	0.209017	0.209017	0.209017	0.209017	0.209017	0.209017	0.209017	0.209017	0.209017	0.209017	0.209017	0.209017	0.209017	0.209017	0.209017	0.209017	0.209017	0.209017	0.209017	0.209017	0.209017	0.209017	0.209017	0.209017	0.209017	0.209017	0.209017	0.209017	0.209017	0.209017	0.209017	0.209017	0.209017	0.209017	0.209017	0.209017	0.209017	0.162457	0.209017	0.209017	0.209017	0.209017	0.209017	0.0276729	0.0356571	0.0276729	0.162457	0.162457	0.571514	0.73453	0.73453	0.0276729	0.0356571	0.0356571	0.162457	0.162457	0.571514	0.73453	0.73453	0.0276729	0.0356571	0.0356571	0.162457	0.162457	0.571514	0.73453	0.73453	0.0276729	0.0356571	0.0356571	0.162457	0.162457	0.571514	0.73453	0.73453	0.0276729	0.0356571	0.0356571	0.162457	0.162457	0.571514	0.73453	0.73453	0.0276729	0.0356571	0.0356571	0.162457	0.162457	0.571514	0.73453	0.73453	0.0276729	0.0356571	0.0356571	0.162457	0.162457	0.571514	0.73453	0.73453	0.0276729	0.0356571	0.0356571	0.162457	0.162457	0.571514	0.73453	0.73453	0.0276729	0.0356571	0.0356571	0.162457	0.162457	0.571514	0.73453	1.55744	0.0276729	0.0356571	0.0356571	0.162457	0.162457	0.571514	0.73453	1.55744	0.0276729	0.0356571	0.0356571	0.162457	0.162457	0.571514	0.73453	1.55744	0.0276729	0.0356571	0.0356571	0.162457	0.162457	0.571514	0.73453	1.55744	0.0276729	0.0356571	0.0356571	0.162457	0.162457	0.571514	0.73453	1.55744	0.0276729	0.0356571	0.0356571	0.162457	0.162457	0.571514	0.73453	1.55744	0.0276729	0.0356571	0.0356571	0.162457	0.162457	0.571514	0.73453	1.55744	0.0276729	0.0356571	0.0356571	0.162457	0.162457	0.571514	0.73453	1.55744	0.0276729	0.0356571	0.0356571	0.162457	0.162457	0.571514	0.73453	1.55744	0.0276729	0.0356571	0.0356571	0.162457	0.162457	0.571514	0.73453	1.55744	0.0276729	0.0356571	0.0356571	0.162457	0.162457	0.571514	0.73453	1.55744	0.0276729	0.0356571	0.0356571	0.162457	0.162457	0.571514	0.73453	1.55744	0.0276729	0.0356571	0.0356571	0.162457	0.162457	0.571514	0.73453	1.55744	0.0276729	0.0356571	0.0356571	0.162457	0.162457	0.571514	0.73453	1.55744	0.0276729	0.0356571	0.0356571	0.162457	0.162457	0.571514	0.73453	1.55744	0.0276729	0.0356571	0.0356571	0.162457	0.162457	0.571514	0.73453	1.55744	0.0276729	0.0356571	0.0356571	0.162457	0.162457	0.571514	0.73453	1.55744	0.0276729	0.0356571	0.0356571	0.162457	0.162457	0.571514	0.73453	1.55744	0	0	0	0	0	0	0	0	0	0	0	0	0	0	0	0	0	0	0	0	0	0	0	0	0	0	0	0	0	0	0	0	0	0	0	0	0	0	0	0	0	0	0	0	0	0	0	0	0	0	0	0	0	0	0	0	0	0	0	0	0	0	0	0	0	0	0	0	0	0	0	0	0.0357336	0.035872	0.0357336	0.0485757	0.0485757	0.30452	0.770187	0.30452	0.0357336	0.035872	0.0357336	0.0485757	0.0485757	0.30452	0.770187	0.30452	0.0357336	0.035872	0.0357336	0.0485757	0.0485757	0.30452	0.770187	0.30452	0.0357336	0.035872	0.0357336	0.0485757	0.0485757	0.30452	0.770187	0.30452	0.0357336	0.035872	0.0357336	0.0485757	0.0485757	0.30452	0.770187	0.30452	0.0356571	0.0356571	0.0356571	0.0356571	0.0356571	0.0356571	0.0356571	0.0356571	0.0356571	0.0356571	0.0356571	0.0356571	0.0356571	0.0356571	0.0356571	0.0356571	0.0356571	0.0356571	0.0356571	0.0356571	0.0356571	0.0356571	0.0356571	0.0356571	0.0356571	0.0356571	0.0356571	0.0356571	0.0356571	0.0356571	0.0356571	0.0356571	0.0356571	0.0356571	0.0356571	0.0356571	0.0356571	0.0356571	0.0356571	0.0356571	0.0356571	0.0356571	0.0356571	0.0356571	0.0356571	0.0356571	0.0356571	0.0356571	0.0356571	0.0356571	0.0356571	0.0356571	0.0356571	0.0356571	0.0356571	0.0356571	0.0356571	0.0356571	0.0356571	0.0356571	0.0356571	0.0356571	0.0356571	0.0356571	0.0356571	0.0356571	0.0356571	0.0356571	0.0356571	0.0356571	0.0356571	0.0356571	0.0356571	0.0356571	0.0276729	0.0356571	0.0356571	0.0356571	0.0356571	0.0356571	0.00279894	0.00361356	0.00279894	0.0276729	0.0276729	0.162457	0.209017	0.209017	0.00279894	0.00361356	0.00361356	0.0276729	0.0276729	0.162457	0.209017	0.209017	0.00279894	0.00361356	0.00361356	0.0276729	0.0276729	0.162457	0.209017	0.209017	0.00279894	0.00361356	0.00361356	0.0276729	0.0276729	0.162457	0.209017	0.209017	0.00279894	0.00361356	0.00361356	0.0276729	0.0276729	0.162457	0.209017	0.209017	0.00279894	0.00361356	0.00361356	0.0276729	0.0276729	0.162457	0.209017	0.209017	0.00279894	0.00361356	0.00361356	0.0276729	0.0276729	0.162457	0.209017	0.209017	0.00279894	0.00361356	0.00361356	0.0276729	0.0276729	0.162457	0.209017	0.209017	0.00279894	0.00361356	0.00361356	0.0276729	0.0276729	0.162457	0.209017	0.73453	0.00279894	0.00361356	0.00361356	0.0276729	0.0276729	0.162457	0.209017	0.73453	0.00279894	0.00361356	0.00361356	0.0276729	0.0276729	0.162457	0.209017	0.73453	0.00279894	0.00361356	0.00361356	0.0276729	0.0276729	0.162457	0.209017	0.73453	0.00279894	0.00361356	0.00361356	0.0276729	0.0276729	0.162457	0.209017	0.73453	0.00279894	0.00361356	0.00361356	0.0276729	0.0276729	0.162457	0.209017	0.73453	0.00279894	0.00361356	0.00361356	0.0276729	0.0276729	0.162457	0.209017	0.73453	0.00279894	0.00361356	0.00361356	0.0276729	0.0276729	0.162457	0.209017	0.73453	0.00279894	0.00361356	0.00361356	0.0276729	0.0276729	0.162457	0.209017	0.73453	0.00279894	0.00361356	0.00361356	0.0276729	0.0276729	0.162457	0.209017	0.73453	0.00279894	0.00361356	0.00361356	0.0276729	0.0276729	0.162457	0.209017	0.73453	0.00279894	0.00361356	0.00361356	0.0276729	0.0276729	0.162457	0.209017	0.73453	0.00279894	0.00361356	0.00361356	0.0276729	0.0276729	0.162457	0.209017	0.73453	0.00279894	0.00361356	0.00361356	0.0276729	0.0276729	0.162457	0.209017	0.73453	0.00279894	0.00361356	0.00361356	0.0276729	0.0276729	0.162457	0.209017	0.73453	0.00279894	0.00361356	0.00361356	0.0276729	0.0276729	0.162457	0.209017	0.73453	0.00279894	0.00361356	0.00361356	0.0276729	0.0276729	0.162457	0.209017	0.73453	0.00279894	0.00361356	0.00361356	0.0276729	0.0276729	0.162457	0.209017	0.73453	0	0	0	0	0	0	0	0	0	0	0	0	0	0	0	0	0	0	0	0	0	0	0	0	0	0	0	0	0	0	0	0	0	0	0	0	0	0	0	0	0	0	0	0	0	0	0	0	0	0	0	0	0	0	0	0	0	0	0	0	0	0	0	0	0	0	0	0	0	0	0	0	0.00361615	0.00362095	0.00361615	0.00491252	0.00491252	0.079797	0.21263	0.079797	0.00361615	0.00362095	0.00361615	0.00491252	0.00491252	0.079797	0.21263	0.079797	0.00361615	0.00362095	0.00361615	0.00491252	0.00491252	0.079797	0.21263	0.079797	0.00361615	0.00362095	0.00361615	0.00491252	0.00491252	0.079797	0.21263	0.079797	0.00361615	0.00362095	0.00361615	0.00491252	0.00491252	0.079797	0.21263	0.079797	0.00361356	0.00361356	0.00361356	0.00361356	0.00361356	0.00361356	0.00361356	0.00361356	0.00361356	0.00361356	0.00361356	0.00361356	0.00361356	0.00361356	0.00361356	0.00361356	0.00361356	0.00361356	0.00361356	0.00361356	0.00361356	0.00361356	0.00361356	0.00361356	0.00361356	0.00361356	0.00361356	0.00361356	0.00361356	0.00361356	0.00361356	0.00361356	0.00361356	0.00361356	0.00361356	0.00361356	0.00361356	0.00361356	0.00361356	0.00361356	0.00361356	0.00361356	0.00361356	0.00361356	0.00361356	0.00361356	0.00361356	0.00361356	0.00361356	0.00361356	0.00361356	0.00361356	0.00361356	0.00361356	0.00361356	0.00361356	0.00361356	0.00361356	0.00361356	0.00361356	0.00361356	0.00361356	0.00361356	0.00361356	0.00361356	0.00361356	0.00361356	0.00361356	0.00361356	0.00361356	0.00361356	0.00361356	0.00361356	0.00361356	0.00279894	0.00361356	0.00361356	0.00361356	0.00361356	0.00361356	0.000166074	0.000214933	0.000166074	0.00279894	0.00279894	0.0276729	0.0356571	0.0356571	0.000166074	0.000214933	0.000214933	0.00279894	0.00279894	0.0276729	0.0356571	0.0356571	0.000166074	0.000214933	0.000214933	0.00279894	0.00279894	0.0276729	0.0356571	0.0356571	0.000166074	0.000214933	0.000214933	0.00279894	0.00279894	0.0276729	0.0356571	0.0356571	0.000166074	0.000214933	0.000214933	0.00279894	0.00279894	0.0276729	0.0356571	0.0356571	0.000166074	0.000214933	0.000214933	0.00279894	0.00279894	0.0276729	0.0356571	0.0356571	0.000166074	0.000214933	0.000214933	0.00279894	0.00279894	0.0276729	0.0356571	0.0356571	0.000166074	0.000214933	0.000214933	0.00279894	0.00279894	0.0276729	0.0356571	0.0356571	0.000166074	0.000214933	0.000214933	0.00279894	0.00279894	0.0276729	0.0356571	0.209017	0.000166074	0.000214933	0.000214933	0.00279894	0.00279894	0.0276729	0.0356571	0.209017	0.000166074	0.000214933	0.000214933	0.00279894	0.00279894	0.0276729	0.0356571	0.209017	0.000166074	0.000214933	0.000214933	0.00279894	0.00279894	0.0276729	0.0356571	0.209017	0.000166074	0.000214933	0.000214933	0.00279894	0.00279894	0.0276729	0.0356571	0.209017	0.000166074	0.000214933	0.000214933	0.00279894	0.00279894	0.0276729	0.0356571	0.209017	0.000166074	0.000214933	0.000214933	0.00279894	0.00279894	0.0276729	0.0356571	0.209017	0.000166074	0.000214933	0.000214933	0.00279894	0.00279894	0.0276729	0.0356571	0.209017	0.000166074	0.000214933	0.000214933	0.00279894	0.00279894	0.0276729	0.0356571	0.209017	0.000166074	0.000214933	0.000214933	0.00279894	0.00279894	0.0276729	0.0356571	0.209017	0.000166074	0.000214933	0.000214933	0.00279894	0.00279894	0.0276729	0.0356571	0.209017	0.000166074	0.000214933	0.000214933	0.00279894	0.00279894	0.0276729	0.0356571	0.209017	0.000166074	0.000214933	0.000214933	0.00279894	0.00279894	0.0276729	0.0356571	0.209017	0.000166074	0.000214933	0.000214933	0.00279894	0.00279894	0.0276729	0.0356571	0.209017	0.000166074	0.000214933	0.000214933	0.00279894	0.00279894	0.0276729	0.0356571	0.209017	0.000166074	0.000214933	0.000214933	0.00279894	0.00279894	0.0276729	0.0356571	0.209017	0.000166074	0.000214933	0.000214933	0.00279894	0.00279894	0.0276729	0.0356571	0.209017	0.000166074	0.000214933	0.000214933	0.00279894	0.00279894	0.0276729	0.0356571	0.209017	0	0	0	0	0	0	0	0	0	0	0	0	0	0	0	0	0	0	0	0	0	0	0	0	0	0	0	0	0	0	0	0	0	0	0	0	0	0	0	0	0	0	0	0	0	0	0	0	0	0	0	0	0	0	0	0	0	0	0	0	0	0	0	0	0	0	0	0	0	0	0	0	0.0242708	0.165256	0.165256	0.0031587	0.00559788	0.00279964	0.00280463	0.00280463	0.0242708	0.165256	0.165256	0.0031587	0.00559788	0.00279964	0.00280463	0.00280463	0.0242708	0.165256	0.165256	0.0031587	0.00559788	0.00279964	0.00280463	0.00280463	0.0242708	0.165256	0.165256	0.0031587	0.00559788	0.00279964	0.00280463	0.00280463	0.0242708	0.165256	0.165256	0.0031587	0.00559788	0.00279964	0.00280463	0.00280463	0.00279894	0.00279894	0.00279894	0.00279894	0.00279894	0.00279894	0.00279894	0.00279894	0.00279894	0.00279894	0.00279894	0.00279894	0.00279894	0.00279894	0.00279894	0.00279894	0.00279894	0.00279894	0.00279894	0.00279894	0.00279894	0.00279894	0.00279894	0.00279894	0.00279894	0.00279894	0.00279894	0.00279894	0.00279894	0.00279894	0.00279894	0.00279894	0.00279894	0.00279894	0.00279894	0.00279894	0.00279894	0.00279894	0.00279894	0.00279894	0.00279894	0.00279894	0.00279894	0.00279894	0.00279894	0.00279894	0.00279894	0.00279894	0.00279894	0.00279894	0.00279894	0.00279894	0.00279894	0.00279894	0.00279894	0.00279894	0.00279894	0.00279894	0.00279894	0.00279894	0.00279894	0.00279894	0.00279894	0.00279894	0.00279894	0.00279894	0.00279894	0.00279894	0.00279894	0.00279894	0.00279894	0.00279894	0.00279894	0.00279894	0.00361356	0.00279894	0.00279894	0.00279894	0.00279894	0.00279894	0.0129186	0.0276729	0.0356571	0.00129896	0.00361356	7.65089e-05	0.000166074	0.000166074	0.0129186	0.0276729	0.0276729	0.00129896	0.00361356	7.65089e-05	0.000166074	0.000166074	0.0129186	0.0276729	0.0276729	0.00129896	0.00361356	7.65089e-05	0.000166074	0.000166074	0.0129186	0.0276729	0.0276729	0.00129896	0.00361356	7.65089e-05	0.000166074	0.000166074	0.0129186	0.0276729	0.0276729	0.00129896	0.00361356	7.65089e-05	0.000166074	0.000166074	0.0129186	0.0276729	0.0276729	0.00129896	0.00361356	7.65089e-05	0.000166074	0.000166074	0.0129186	0.0276729	0.0276729	0.00129896	0.00361356	7.65089e-05	0.000166074	0.000166074	0.0129186	0.0276729	0.0276729	0.00129896	0.00361356	7.65089e-05	0.000166074	0.000166074	0.0129186	0.0276729	0.0276729	0.00129896	0.00361356	7.65089e-05	0.000166074	5.69289e-06	0.0129186	0.0276729	0.0276729	0.00129896	0.00361356	7.65089e-05	0.000166074	5.69289e-06	0.0129186	0.0276729	0.0276729	0.00129896	0.00361356	7.65089e-05	0.000166074	5.69289e-06	0.0129186	0.0276729	0.0276729	0.00129896	0.00361356	7.65089e-05	0.000166074	5.69289e-06	0.0129186	0.0276729	0.0276729	0.00129896	0.00361356	7.65089e-05	0.000166074	5.69289e-06	0.0129186	0.0276729	0.0276729	0.00129896	0.00361356	7.65089e-05	0.000166074	5.69289e-06	0.0129186	0.0276729	0.0276729	0.00129896	0.00361356	7.65089e-05	0.000166074	5.69289e-06	0.0129186	0.0276729	0.0276729	0.00129896	0.00361356	7.65089e-05	0.000166074	5.69289e-06	0.0129186	0.0276729	0.0276729	0.00129896	0.00361356	7.65089e-05	0.000166074	5.69289e-06	0.0129186	0.0276729	0.0276729	0.00129896	0.00361356	7.65089e-05	0.000166074	5.69289e-06	0.0129186	0.0276729	0.0276729	0.00129896	0.00361356	7.65089e-05	0.000166074	5.69289e-06	0.0129186	0.0276729	0.0276729	0.00129896	0.00361356	7.65089e-05	0.000166074	5.69289e-06	0.0129186	0.0276729	0.0276729	0.00129896	0.00361356	7.65089e-05	0.000166074	5.69289e-06	0.0129186	0.0276729	0.0276729	0.00129896	0.00361356	7.65089e-05	0.000166074	5.69289e-06	0.0129186	0.0276729	0.0276729	0.00129896	0.00361356	7.65089e-05	0.000166074	5.69289e-06	0.0129186	0.0276729	0.0276729	0.00129896	0.00361356	7.65089e-05	0.000166074	5.69289e-06	0.0129186	0.0276729	0.0276729	0.00129896	0.00361356	7.65089e-05	0.000166074	5.69289e-06	0.0129186	0.0276729	0.0276729	0.00129896	0.00361356	7.65089e-05	0.000166074	5.69289e-06	0	0	0	0	0	0	0	0	0	0	0	0	0	0	0	0	0	0	0	0	0	0	0	0	0	0	0	0	0	0	0	0	0	0	0	0	0	0	0	0	0	0	0	0	0	0	0	0	0	0	0	0	0	0	0	0	0	0	0	0	0	0	0	0	0	0	0	0	0	0	0	0	0.103856	0.599187	0.599187	0.0312864	0.0553457	0.0276938	0.0278389	0.0278389	0.103856	0.599187	0.599187	0.0312864	0.0553457	0.0276938	0.0278389	0.0278389	0.103856	0.599187	0.599187	0.0312864	0.0553457	0.0276938	0.0278389	0.0278389	0.103856	0.599187	0.599187	0.0312864	0.0553457	0.0276938	0.0278389	0.0278389	0.103856	0.599187	0.599187	0.0312864	0.0553457	0.0276938	0.0278389	0.0278389	0.0276729	0.0276729	0.0276729	0.0276729	0.0276729	0.0276729	0.0276729	0.0276729	0.0276729	0.0276729	0.0276729	0.0276729	0.0276729	0.0276729	0.0276729	0.0276729	0.0276729	0.0276729	0.0276729	0.0276729	0.0276729	0.0276729	0.0276729	0.0276729	0.0276729	0.0276729	0.0276729	0.0276729	0.0276729	0.0276729	0.0276729	0.0276729	0.0276729	0.0276729	0.0276729	0.0276729	0.0276729	0.0276729	0.0276729	0.0276729	0.0276729	0.0276729	0.0276729	0.0276729	0.0276729	0.0276729	0.0276729	0.0276729	0.0276729	0.0276729	0.0276729	0.0276729	0.0276729	0.0276729	0.0276729	0.0276729	0.0276729	0.0276729	0.0276729	0.0276729	0.0276729	0.0276729	0.0276729	0.0276729	0.0276729	0.0276729	0.0276729	0.0276729	0.0276729	0.0276729	0.0276729	0.0276729	0.0276729	0.0276729	0.0356571	0.0276729	0.0276729	0.0276729	0.0276729	0.0276729	0.0761834	0.162457	0.209017	0.0129186	0.0356571	0.00129896	0.00279894	0.00279894	0.0761834	0.162457	0.162457	0.0129186	0.0356571	0.00129896	0.00279894	0.00279894	0.0761834	0.162457	0.162457	0.0129186	0.0356571	0.00129896	0.00279894	0.00279894	0.0761834	0.162457	0.162457	0.0129186	0.0356571	0.00129896	0.00279894	0.00279894	0.0761834	0.162457	0.162457	0.0129186	0.0356571	0.00129896	0.00279894	0.00279894	0.0761834	0.162457	0.162457	0.0129186	0.0356571	0.00129896	0.00279894	0.00279894	0.0761834	0.162457	0.162457	0.0129186	0.0356571	0.00129896	0.00279894	0.00279894	0.0761834	0.162457	0.162457	0.0129186	0.0356571	0.00129896	0.00279894	0.00279894	0.0761834	0.162457	0.162457	0.0129186	0.0356571	0.00129896	0.00279894	0.000166074	0.0761834	0.162457	0.162457	0.0129186	0.0356571	0.00129896	0.00279894	0.000166074	0.0761834	0.162457	0.162457	0.0129186	0.0356571	0.00129896	0.00279894	0.000166074	0.0761834	0.162457	0.162457	0.0129186	0.0356571	0.00129896	0.00279894	0.000166074	0.0761834	0.162457	0.162457	0.0129186	0.0356571	0.00129896	0.00279894	0.000166074	0.0761834	0.162457	0.162457	0.0129186	0.0356571	0.00129896	0.00279894	0.000166074	0.0761834	0.162457	0.162457	0.0129186	0.0356571	0.00129896	0.00279894	0.000166074	0.0761834	0.162457	0.162457	0.0129186	0.0356571	0.00129896	0.00279894	0.000166074	0.0761834	0.162457	0.162457	0.0129186	0.0356571	0.00129896	0.00279894	0.000166074	0.0761834	0.162457	0.162457	0.0129186	0.0356571	0.00129896	0.00279894	0.000166074	0.0761834	0.162457	0.162457	0.0129186	0.0356571	0.00129896	0.00279894	0.000166074	0.0761834	0.162457	0.162457	0.0129186	0.0356571	0.00129896	0.00279894	0.000166074	0.0761834	0.162457	0.162457	0.0129186	0.0356571	0.00129896	0.00279894	0.000166074	0.0761834	0.162457	0.162457	0.0129186	0.0356571	0.00129896	0.00279894	0.000166074	0.0761834	0.162457	0.162457	0.0129186	0.0356571	0.00129896	0.00279894	0.000166074	0.0761834	0.162457	0.162457	0.0129186	0.0356571	0.00129896	0.00279894	0.000166074	0.0761834	0.162457	0.162457	0.0129186	0.0356571	0.00129896	0.00279894	0.000166074	0.0761834	0.162457	0.162457	0.0129186	0.0356571	0.00129896	0.00279894	0.000166074	0	0	0	0	0	0	0	0	0	0	0	0	0	0	0	0	0	0	0	0	0	0	0	0	0	0	0	0	0	0	0	0	0	0	0	0	0	0	0	0	0	0	0	0	0	0	0	0	0	0	0	0	0	0	0	0	0	0	0	0	0	0	0	0	0	0	0	0	0	0	0	0	0.324915	1.37501	1.37501	0.183929	0.324915	0.162817	0.165256	0.165256	0.324915	1.37501	1.37501	0.183929	0.324915	0.162817	0.165256	0.165256	0.324915	1.37501	1.37501	0.183929	0.324915	0.162817	0.165256	0.165256	0.324915	1.37501	1.37501	0.183929	0.324915	0.162817	0.165256	0.165256	0.324915	1.37501	1.37501	0.183929	0.324915	0.162817	0.165256	0.165256	0.162457	0.162457	0.162457	0.162457	0.162457	0.162457	0.162457	0.162457	0.162457	0.162457	0.162457	0.162457	0.162457	0.162457	0.162457	0.162457	0.162457	0.162457	0.162457	0.162457	0.162457	0.162457	0.162457	0.162457	0.162457	0.162457	0.162457	0.162457	0.162457	0.162457	0.162457	0.162457	0.162457	0.162457	0.162457	0.162457	0.162457	0.162457	0.162457	0.162457	0.162457	0.162457	0.162457	0.162457	0.162457	0.162457	0.162457	0.162457	0.162457	0.162457	0.162457	0.162457	0.162457	0.162457	0.162457	0.162457	0.162457	0.162457	0.162457	0.162457	0.162457	0.162457	0.162457	0.162457	0.162457	0.162457	0.162457	0.162457	0.162457	0.162457	0.162457	0.162457	0.162457	0.162457	0.209017	0.162457	0.162457	0.162457	0.162457	0.162457	0.268862	0.571514	0.73453	0.0761834	0.209017	0.0129186	0.0276729	0.0276729	0.268862	0.571514	0.571514	0.0761834	0.209017	0.0129186	0.0276729	0.0276729	0.268862	0.571514	0.571514	0.0761834	0.209017	0.0129186	0.0276729	0.0276729	0.268862	0.571514	0.571514	0.0761834	0.209017	0.0129186	0.0276729	0.0276729	0.268862	0.571514	0.571514	0.0761834	0.209017	0.0129186	0.0276729	0.0276729	0.268862	0.571514	0.571514	0.0761834	0.209017	0.0129186	0.0276729	0.0276729	0.268862	0.571514	0.571514	0.0761834	0.209017	0.0129186	0.0276729	0.0276729	0.268862	0.571514	0.571514	0.0761834	0.209017	0.0129186	0.0276729	0.0276729	0.268862	0.571514	0.571514	0.0761834	0.209017	0.0129186	0.0276729	0.00279894	0.268862	0.571514	0.571514	0.0761834	0.209017	0.0129186	0.0276729	0.00279894	0.268862	0.571514	0.571514	0.0761834	0.209017	0.0129186	0.0276729	0.00279894	0.268862	0.571514	0.571514	0.0761834	0.209017	0.0129186	0.0276729	0.00279894	0.268862	0.571514	0.571514	0.0761834	0.209017	0.0129186	0.0276729	0.00279894	0.268862	0.571514	0.571514	0.0761834	0.209017	0.0129186	0.0276729	0.00279894	0.268862	0.571514	0.571514	0.0761834	0.209017	0.0129186	0.0276729	0.00279894	0.268862	0.571514	0.571514	0.0761834	0.209017	0.0129186	0.0276729	0.00279894	0.268862	0.571514	0.571514	0.0761834	0.209017	0.0129186	0.0276729	0.00279894	0.268862	0.571514	0.571514	0.0761834	0.209017	0.0129186	0.0276729	0.00279894	0.268862	0.571514	0.571514	0.0761834	0.209017	0.0129186	0.0276729	0.00279894	0.268862	0.571514	0.571514	0.0761834	0.209017	0.0129186	0.0276729	0.00279894	0.268862	0.571514	0.571514	0.0761834	0.209017	0.0129186	0.0276729	0.00279894	0.268862	0.571514	0.571514	0.0761834	0.209017	0.0129186	0.0276729	0.00279894	0.268862	0.571514	0.571514	0.0761834	0.209017	0.0129186	0.0276729	0.00279894	0.268862	0.571514	0.571514	0.0761834	0.209017	0.0129186	0.0276729	0.00279894	0.268862	0.571514	0.571514	0.0761834	0.209017	0.0129186	0.0276729	0.00279894	0.268862	0.571514	0.571514	0.0761834	0.209017	0.0129186	0.0276729	0.00279894	0	0	0	0	0	0	0	0	0	0	0	0	0	0	0	0	0	0	0	0	0	0	0	0	0	0	0	0	0	0	0	0	0	0	0	0	0	0	0	0	0	0	0	0	0	0	0	0	0	0	0	0	0	0	0	0	0	0	0	0	0	0	0	0	0	0	0	0	0	0	0	0	0.780531	2.12895	2.12895	0.647698	1.14303	0.575128	0.599187	0.599187	0.780531	2.12895	2.12895	0.647698	1.14303	0.575128	0.599187	0.599187	0.780531	2.12895	2.12895	0.647698	1.14303	0.575128	0.599187	0.599187	0.780531	2.12895	2.12895	0.647698	1.14303	0.575128	0.599187	0.599187	0.780531	2.12895	2.12895	0.647698	1.14303	0.575128	0.599187	0.599187	0.571514	0.571514	0.571514	0.571514	0.571514	0.571514	0.571514	0.571514	0.571514	0.571514	0.571514	0.571514	0.571514	0.571514	0.571514	0.571514	0.571514	0.571514	0.571514	0.571514	0.571514	0.571514	0.571514	0.571514	0.571514	0.571514	0.571514	0.571514	0.571514	0.571514	0.571514	0.571514	0.571514	0.571514	0.571514	0.571514	0.571514	0.571514	0.571514	0.571514	0.571514	0.571514	0.571514	0.571514	0.571514	0.571514	0.571514	0.571514	0.571514	0.571514	0.571514	0.571514	0.571514	0.571514	0.571514	0.571514	0.571514	0.571514	0.571514	0.571514	0.571514	0.571514	0.571514	0.571514	0.571514	0.571514	0.571514	0.571514	0.571514	0.571514	0.571514	0.571514	0.571514	0.571514	0.73453	0.571514	0.571514	0.571514	0.571514	0.571514	0.571514	1.21256	1.55744	0.268862	0.73453	0.0761834	0.162457	0.162457	0.571514	1.21256	1.21256	0.268862	0.73453	0.0761834	0.162457	0.162457	0.571514	1.21256	1.21256	0.268862	0.73453	0.0761834	0.162457	0.162457	0.571514	1.21256	1.21256	0.268862	0.73453	0.0761834	0.162457	0.162457	0.571514	1.21256	1.21256	0.268862	0.73453	0.0761834	0.162457	0.162457	0.571514	1.21256	1.21256	0.268862	0.73453	0.0761834	0.162457	0.162457	0.571514	1.21256	1.21256	0.268862	0.73453	0.0761834	0.162457	0.162457	0.571514	1.21256	1.21256	0.268862	0.73453	0.0761834	0.162457	0.162457	0.571514	1.21256	1.21256	0.268862	0.73453	0.0761834	0.162457	0.0276729	0.571514	1.21256	1.21256	0.268862	0.73453	0.0761834	0.162457	0.0276729	0.571514	1.21256	1.21256	0.268862	0.73453	0.0761834	0.162457	0.0276729	0.571514	1.21256	1.21256	0.268862	0.73453	0.0761834	0.162457	0.0276729	0.571514	1.21256	1.21256	0.268862	0.73453	0.0761834	0.162457	0.0276729	0.571514	1.21256	1.21256	0.268862	0.73453	0.0761834	0.162457	0.0276729	0.571514	1.21256	1.21256	0.268862	0.73453	0.0761834	0.162457	0.0276729	0.571514	1.21256	1.21256	0.268862	0.73453	0.0761834	0.162457	0.0276729	0.571514	1.21256	1.21256	0.268862	0.73453	0.0761834	0.162457	0.0276729	0.571514	1.21256	1.21256	0.268862	0.73453	0.0761834	0.162457	0.0276729	0.571514	1.21256	1.21256	0.268862	0.73453	0.0761834	0.162457	0.0276729	0.571514	1.21256	1.21256	0.268862	0.73453	0.0761834	0.162457	0.0276729	0.571514	1.21256	1.21256	0.268862	0.73453	0.0761834	0.162457	0.0276729	0.571514	1.21256	1.21256	0.268862	0.73453	0.0761834	0.162457	0.0276729	0.571514	1.21256	1.21256	0.268862	0.73453	0.0761834	0.162457	0.0276729	0.571514	1.21256	1.21256	0.268862	0.73453	0.0761834	0.162457	0.0276729	0.571514	1.21256	1.21256	0.268862	0.73453	0.0761834	0.162457	0.0276729	0.571514	1.21256	1.21256	0.268862	0.73453	0.0761834	0.162457	0.0276729	0	0	0	0	0	0	0	0	0	0	0	0	0	0	0	0	0	0	0	0	0	0	0	0	0	0	0	0	0	0	0	0	0	0	0	0	0	0	0	0	0	0	0	0	0	0	0	0	0	0	0	0	0	0	0	0	0	0	0	0	0	0	0	0	0	0	0	0	0	0	0	0	1.37501	2.42511	2.42511	1.37501	2.42511	1.23403	1.37501	1.37501	1.37501	2.42511	2.42511	1.37501	2.42511	1.23403	1.37501	1.37501	1.37501	2.42511	2.42511	1.37501	2.42511	1.23403	1.37501	1.37501	1.37501	2.42511	2.42511	1.37501	2.42511	1.23403	1.37501	1.37501	1.37501	2.42511	2.42511	1.37501	2.42511	1.23403	1.37501	1.37501	1.21256	1.21256	1.21256	1.21256	1.21256	1.21256	1.21256	1.21256	1.21256	1.21256	1.21256	1.21256	1.21256	1.21256	1.21256	1.21256	1.21256	1.21256	1.21256	1.21256	1.21256	1.21256	1.21256	1.21256	1.21256	1.21256	1.21256	1.21256	1.21256	1.21256	1.21256	1.21256	1.21256	1.21256	1.21256	1.21256	1.21256	1.21256	1.21256	1.21256	1.21256	1.21256	1.21256	1.21256	1.21256	1.21256	1.21256	1.21256	1.21256	1.21256	1.21256	1.21256	1.21256	1.21256	1.21256	1.21256	1.21256	1.21256	1.21256	1.21256	1.21256	1.21256	1.21256	1.21256	1.21256	1.21256	1.21256	1.21256	1.21256	1.21256	1.21256	1.21256	1.21256	1.21256	1.55744	1.21256	1.21256	1.21256	1.21256	1.21256	0.73453	1.55744	2	0.571514	1.55744	0.268862	0.571514	0.571514	0.73453	1.55744	1.55744	0.571514	1.55744	0.268862	0.571514	0.571514	0.73453	1.55744	1.55744	0.571514	1.55744	0.268862	0.571514	0.571514	0.73453	1.55744	1.55744	0.571514	1.55744	0.268862	0.571514	0.571514	0.73453	1.55744	1.55744	0.571514	1.55744	0.268862	0.571514	0.571514	0.73453	1.55744	1.55744	0.571514	1.55744	0.268862	0.571514	0.571514	0.73453	1.55744	1.55744	0.571514	1.55744	0.268862	0.571514	0.571514	0.73453	1.55744	1.55744	0.571514	1.55744	0.268862	0.571514	0.571514	0.73453	1.55744	1.55744	0.571514	1.55744	0.268862	0.571514	0.162457	0.73453	1.55744	1.55744	0.571514	1.55744	0.268862	0.571514	0.162457	0.73453	1.55744	1.55744	0.571514	1.55744	0.268862	0.571514	0.162457	0.73453	1.55744	1.55744	0.571514	1.55744	0.268862	0.571514	0.162457	0.73453	1.55744	1.55744	0.571514	1.55744	0.268862	0.571514	0.162457	0.73453	1.55744	1.55744	0.571514	1.55744	0.268862	0.571514	0.162457	0.73453	1.55744	1.55744	0.571514	1.55744	0.268862	0.571514	0.162457	0.73453	1.55744	1.55744	0.571514	1.55744	0.268862	0.571514	0.162457	0.73453	1.55744	1.55744	0.571514	1.55744	0.268862	0.571514	0.162457	0.73453	1.55744	1.55744	0.571514	1.55744	0.268862	0.571514	0.162457	0.73453	1.55744	1.55744	0.571514	1.55744	0.268862	0.571514	0.162457	0.73453	1.55744	1.55744	0.571514	1.55744	0.268862	0.571514	0.162457	0.73453	1.55744	1.55744	0.571514	1.55744	0.268862	0.571514	0.162457	0.73453	1.55744	1.55744	0.571514	1.55744	0.268862	0.571514	0.162457	0.73453	1.55744	1.55744	0.571514	1.55744	0.268862	0.571514	0.162457	0.73453	1.55744	1.55744	0.571514	1.55744	0.268862	0.571514	0.162457	0.73453	1.55744	1.55744	0.571514	1.55744	0.268862	0.571514	0.162457	0.73453	1.55744	1.55744	0.571514	1.55744	0.268862	0.571514	0.162457	0	0	0	0	0	0	0	0	0	0	0	0	0	0	0	0	0	0	0	0	0	0	0	0	0	0	0	0	0	0	0	0	0	0	0	0	0	0	0	0	0	0	0	0	0	0	0	0	0	0	0	0	0	0	0	0	0	0	0	0	0	0	0	0	0	0	0	0	0	0	0	0	1.63362	2.12895	2.12895	1.76646	3.11488	1.63362	2.12895	2.12895	1.63362	2.12895	2.12895	1.76646	3.11488	1.63362	2.12895	2.12895	1.63362	2.12895	2.12895	1.76646	3.11488	1.63362	2.12895	2.12895	1.63362	2.12895	2.12895	1.76646	3.11488	1.63362	2.12895	2.12895	1.63362	2.12895	2.12895	1.76646	3.11488	1.63362	2.12895	2.12895	1.55744	1.55744	1.55744	1.55744	1.55744	1.55744	1.55744	1.55744	1.55744	1.55744	1.55744	1.55744	1.55744	1.55744	1.55744	1.55744	1.55744	1.55744	1.55744	1.55744	1.55744	1.55744	1.55744	1.55744	1.55744	1.55744	1.55744	1.55744	1.55744	1.55744	1.55744	1.55744	1.55744	1.55744	1.55744	1.55744	1.55744	1.55744	1.55744	1.55744	1.55744	1.55744	1.55744	1.55744	1.55744	1.55744	1.55744	1.55744	1.55744	1.55744	1.55744	1.55744	1.55744	1.55744	1.55744	1.55744	1.55744	1.55744	1.55744	1.55744	1.55744	1.55744	1.55744	1.55744	1.55744	1.55744	1.55744	1.55744	1.55744	1.55744	1.55744	1.55744	1.55744	1.55744	2	1.55744	1.55744	1.55744	1.55744	1.55744	0.571514	1.21256	1.55744	0.73453	2	0.571514	1.21256	1.21256	0.571514	1.21256	1.21256	0.73453	2	0.571514	1.21256	1.21256	0.571514	1.21256	1.21256	0.73453	2	0.571514	1.21256	1.21256	0.571514	1.21256	1.21256	0.73453	2	0.571514	1.21256	1.21256	0.571514	1.21256	1.21256	0.73453	2	0.571514	1.21256	1.21256	0.571514	1.21256	1.21256	0.73453	2	0.571514	1.21256	1.21256	0.571514	1.21256	1.21256	0.73453	2	0.571514	1.21256	1.21256	0.571514	1.21256	1.21256	0.73453	2	0.571514	1.21256	1.21256	0.571514	1.21256	1.21256	0.73453	2	0.571514	1.21256	0.571514	0.571514	1.21256	1.21256	0.73453	2	0.571514	1.21256	0.571514	0.571514	1.21256	1.21256	0.73453	2	0.571514	1.21256	0.571514	0.571514	1.21256	1.21256	0.73453	2	0.571514	1.21256	0.571514	0.571514	1.21256	1.21256	0.73453	2	0.571514	1.21256	0.571514	0.571514	1.21256	1.21256	0.73453	2	0.571514	1.21256	0.571514	0.571514	1.21256	1.21256	0.73453	2	0.571514	1.21256	0.571514	0.571514	1.21256	1.21256	0.73453	2	0.571514	1.21256	0.571514	0.571514	1.21256	1.21256	0.73453	2	0.571514	1.21256	0.571514	0.571514	1.21256	1.21256	0.73453	2	0.571514	1.21256	0.571514	0.571514	1.21256	1.21256	0.73453	2	0.571514	1.21256	0.571514	0.571514	1.21256	1.21256	0.73453	2	0.571514	1.21256	0.571514	0.571514	1.21256	1.21256	0.73453	2	0.571514	1.21256	0.571514	0.571514	1.21256	1.21256	0.73453	2	0.571514	1.21256	0.571514	0.571514	1.21256	1.21256	0.73453	2	0.571514	1.21256	0.571514	0.571514	1.21256	1.21256	0.73453	2	0.571514	1.21256	0.571514	0.571514	1.21256	1.21256	0.73453	2	0.571514	1.21256	0.571514	0.571514	1.21256	1.21256	0.73453	2	0.571514	1.21256	0.571514	0	0	0	0	0	0	0	0	0	0	0	0	0	0	0	0	0	0	0	0	0	0	0	0	0	0	0	0	0	0	0	0	0	0	0	0	0	0	0	0	0	0	0	0	0	0	0	0	0	0	0	0	0	0	0	0	0	0	0	0	0	0	0	0	0	0	0	0	0	0	0	0	1.23403	1.37501	1.37501	1.37501	2.42511	1.37501	2.42511	2.42511	1.23403	1.37501	1.37501	1.37501	2.42511	1.37501	2.42511	2.42511	1.23403	1.37501	1.37501	1.37501	2.42511	1.37501	2.42511	2.42511	1.23403	1.37501	1.37501	1.37501	2.42511	1.37501	2.42511	2.42511	1.23403	1.37501	1.37501	1.37501	2.42511	1.37501	2.42511	2.42511	1.21256	1.21256	1.21256	1.21256	1.21256	1.21256	1.21256	1.21256	1.21256	1.21256	1.21256	1.21256	1.21256	1.21256	1.21256	1.21256	1.21256	1.21256	1.21256	1.21256	1.21256	1.21256	1.21256	1.21256	1.21256	1.21256	1.21256	1.21256	1.21256	1.21256	1.21256	1.21256	1.21256	1.21256	1.21256	1.21256	1.21256	1.21256	1.21256	1.21256	1.21256	1.21256	1.21256	1.21256	1.21256	1.21256	1.21256	1.21256	1.21256	1.21256	1.21256	1.21256	1.21256	1.21256	1.21256	1.21256	1.21256	1.21256	1.21256	1.21256	1.21256	1.21256	1.21256	1.21256	1.21256	1.21256	1.21256	1.21256	1.21256	1.21256	1.21256	1.21256	1.21256	1.21256	1.55744	1.21256	1.21256	1.21256	1.21256	1.21256	0.268862	0.571514	0.73453	0.571514	1.55744	0.73453	1.55744	1.55744	0.268862	0.571514	0.571514	0.571514	1.55744	0.73453	1.55744	1.55744	0.268862	0.571514	0.571514	0.571514	1.55744	0.73453	1.55744	1.55744	0.268862	0.571514	0.571514	0.571514	1.55744	0.73453	1.55744	1.55744	0.268862	0.571514	0.571514	0.571514	1.55744	0.73453	1.55744	1.55744	0.268862	0.571514	0.571514	0.571514	1.55744	0.73453	1.55744	1.55744	0.268862	0.571514	0.571514	0.571514	1.55744	0.73453	1.55744	1.55744	0.268862	0.571514	0.571514	0.571514	1.55744	0.73453	1.55744	1.55744	0.268862	0.571514	0.571514	0.571514	1.55744	0.73453	1.55744	1.21256	0.268862	0.571514	0.571514	0.571514	1.55744	0.73453	1.55744	1.21256	0.268862	0.571514	0.571514	0.571514	1.55744	0.73453	1.55744	1.21256	0.268862	0.571514	0.571514	0.571514	1.55744	0.73453	1.55744	1.21256	0.268862	0.571514	0.571514	0.571514	1.55744	0.73453	1.55744	1.21256	0.268862	0.571514	0.571514	0.571514	1.55744	0.73453	1.55744	1.21256	0.268862	0.571514	0.571514	0.571514	1.55744	0.73453	1.55744	1.21256	0.268862	0.571514	0.571514	0.571514	1.55744	0.73453	1.55744	1.21256	0.268862	0.571514	0.571514	0.571514	1.55744	0.73453	1.55744	1.21256	0.268862	0.571514	0.571514	0.571514	1.55744	0.73453	1.55744	1.21256	0.268862	0.571514	0.571514	0.571514	1.55744	0.73453	1.55744	1.21256	0.268862	0.571514	0.571514	0.571514	1.55744	0.73453	1.55744	1.21256	0.268862	0.571514	0.571514	0.571514	1.55744	0.73453	1.55744	1.21256	0.268862	0.571514	0.571514	0.571514	1.55744	0.73453	1.55744	1.21256	0.268862	0.571514	0.571514	0.571514	1.55744	0.73453	1.55744	1.21256	0.268862	0.571514	0.571514	0.571514	1.55744	0.73453	1.55744	1.21256	0.268862	0.571514	0.571514	0.571514	1.55744	0.73453	1.55744	1.21256	0.268862	0.571514	0.571514	0.571514	1.55744	0.73453	1.55744	1.21256	0	0	0	0	0	0	0	0	0	0	0	0	0	0	0	0	0	0	0	0	0	0	0	0	0	0	0	0	0	0	0	0	0	0	0	0	0	0	0	0	0	0	0	0	0	0	0	0	0	0	0	0	0	0	0	0	0	0	0	0	0	0	0	0	0	0	0	0	0	0	0	0	0.575128	0.599187	0.599187	0.647698	1.14303	0.780531	2.12895	2.12895	0.575128	0.599187	0.599187	0.647698	1.14303	0.780531	2.12895	2.12895	0.575128	0.599187	0.599187	0.647698	1.14303	0.780531	2.12895	2.12895	0.575128	0.599187	0.599187	0.647698	1.14303	0.780531	2.12895	2.12895	0.575128	0.599187	0.599187	0.647698	1.14303	0.780531	2.12895	2.12895	0.571514	0.571514	0.571514	0.571514	0.571514	0.571514	0.571514	0.571514	0.571514	0.571514	0.571514	0.571514	0.571514	0.571514	0.571514	0.571514	0.571514	0.571514	0.571514	0.571514	0.571514	0.571514	0.571514	0.571514	0.571514	0.571514	0.571514	0.571514	0.571514	0.571514	0.571514	0.571514	0.571514	0.571514	0.571514	0.571514	0.571514	0.571514	0.571514	0.571514	0.571514	0.571514	0.571514	0.571514	0.571514	0.571514	0.571514	0.571514	0.571514	0.571514	0.571514	0.571514	0.571514	0.571514	0.571514	0.571514	0.571514	0.571514	0.571514	0.571514	0.571514	0.571514	0.571514	0.571514	0.571514	0.571514	0.571514	0.571514	0.571514	0.571514	0.571514	0.571514	0.571514	0.571514	0.73453	0.571514	0.571514	0.571514	0.571514	0.571514	0.0761834	0.162457	0.209017	0.268862	0.73453	0.571514	1.21256	1.21256	0.0761834	0.162457	0.162457	0.268862	0.73453	0.571514	1.21256	1.21256	0.0761834	0.162457	0.162457	0.268862	0.73453	0.571514	1.21256	1.21256	0.0761834	0.162457	0.162457	0.268862	0.73453	0.571514	1.21256	1.21256	0.0761834	0.162457	0.162457	0.268862	0.73453	0.571514	1.21256	1.21256	0.0761834	0.162457	0.162457	0.268862	0.73453	0.571514	1.21256	1.21256	0.0761834	0.162457	0.162457	0.268862	0.73453	0.571514	1.21256	1.21256	0.0761834	0.162457	0.162457	0.268862	0.73453	0.571514	1.21256	1.21256	0.0761834	0.162457	0.162457	0.268862	0.73453	0.571514	1.21256	1.55744	0.0761834	0.162457	0.162457	0.268862	0.73453	0.571514	1.21256	1.55744	0.0761834	0.162457	0.162457	0.268862	0.73453	0.571514	1.21256	1.55744	0.0761834	0.162457	0.162457	0.268862	0.73453	0.571514	1.21256	1.55744	0.0761834	0.162457	0.162457	0.268862	0.73453	0.571514	1.21256	1.55744	0.0761834	0.162457	0.162457	0.268862	0.73453	0.571514	1.21256	1.55744	0.0761834	0.162457	0.162457	0.268862	0.73453	0.571514	1.21256	1.55744	0.0761834	0.162457	0.162457	0.268862	0.73453	0.571514	1.21256	1.55744	0.0761834	0.162457	0.162457	0.268862	0.73453	0.571514	1.21256	1.55744	0.0761834	0.162457	0.162457	0.268862	0.73453	0.571514	1.21256	1.55744	0.0761834	0.162457	0.162457	0.268862	0.73453	0.571514	1.21256	1.55744	0.0761834	0.162457	0.162457	0.268862	0.73453	0.571514	1.21256	1.55744	0.0761834	0.162457	0.162457	0.268862	0.73453	0.571514	1.21256	1.55744	0.0761834	0.162457	0.162457	0.268862	0.73453	0.571514	1.21256	1.55744	0.0761834	0.162457	0.162457	0.268862	0.73453	0.571514	1.21256	1.55744	0.0761834	0.162457	0.162457	0.268862	0.73453	0.571514	1.21256	1.55744	0.0761834	0.162457	0.162457	0.268862	0.73453	0.571514	1.21256	1.55744	0.0761834	0.162457	0.162457	0.268862	0.73453	0.571514	1.21256	1.55744	0	0	0	0	0	0	0	0	0	0	0	0	0	0	0	0	0	0	0	0	0	0	0	0	0	0	0	0	0	0	0	0	0	0	0	0	0	0	0	0	0	0	0	0	0	0	0	0	0	0	0	0	0	0	0	0	0	0	0	0	0	0	0	0	0	0	0	0	0	0	0	0	0.162817	0.165256	0.165256	0.183929	0.324915	0.324915	1.37501	1.37501	0.162817	0.165256	0.165256	0.183929	0.324915	0.324915	1.37501	1.37501	0.162817	0.165256	0.165256	0.183929	0.324915	0.324915	1.37501	1.37501	0.162817	0.165256	0.165256	0.183929	0.324915	0.324915	1.37501	1.37501	0.162817	0.165256	0.165256	0.183929	0.324915	0.324915	1.37501	1.37501	0.162457	0.162457	0.162457	0.162457	0.162457	0.162457	0.162457	0.162457	0.162457	0.162457	0.162457	0.162457	0.162457	0.162457	0.162457	0.162457	0.162457	0.162457	0.162457	0.162457	0.162457	0.162457	0.162457	0.162457	0.162457	0.162457	0.162457	0.162457	0.162457	0.162457	0.162457	0.162457	0.162457	0.162457	0.162457	0.162457	0.162457	0.162457	0.162457	0.162457	0.162457	0.162457	0.162457	0.162457	0.162457	0.162457	0.162457	0.162457	0.162457	0.162457	0.162457	0.162457	0.162457	0.162457	0.162457	0.162457	0.162457	0.162457	0.162457	0.162457	0.162457	0.162457	0.162457	0.162457	0.162457	0.162457	0.162457	0.162457	0.162457	0.162457	0.162457	0.162457	0.162457	0.162457	0.209017	0.162457	0.162457	0.162457	0.162457	0.162457	0.0129186	0.0276729	0.0356571	0.0761834	0.209017	0.268862	0.571514	0.571514	0.0129186	0.0276729	0.0276729	0.0761834	0.209017	0.268862	0.571514	0.571514	0.0129186	0.0276729	0.0276729	0.0761834	0.209017	0.268862	0.571514	0.571514	0.0129186	0.0276729	0.0276729	0.0761834	0.209017	0.268862	0.571514	0.571514	0.0129186	0.0276729	0.0276729	0.0761834	0.209017	0.268862	0.571514	0.571514	0.0129186	0.0276729	0.0276729	0.0761834	0.209017	0.268862	0.571514	0.571514	0.0129186	0.0276729	0.0276729	0.0761834	0.209017	0.268862	0.571514	0.571514	0.0129186	0.0276729	0.0276729	0.0761834	0.209017	0.268862	0.571514	0.571514	0.0129186	0.0276729	0.0276729	0.0761834	0.209017	0.268862	0.571514	1.21256	0.0129186	0.0276729	0.0276729	0.0761834	0.209017	0.268862	0.571514	1.21256	0.0129186	0.0276729	0.0276729	0.0761834	0.209017	0.268862	0.571514	1.21256	0.0129186	0.0276729	0.0276729	0.0761834	0.209017	0.268862	0.571514	1.21256	0.0129186	0.0276729	0.0276729	0.0761834	0.209017	0.268862	0.571514	1.21256	0.0129186	0.0276729	0.0276729	0.0761834	0.209017	0.268862	0.571514	1.21256	0.0129186	0.0276729	0.0276729	0.0761834	0.209017	0.268862	0.571514	1.21256	0.0129186	0.0276729	0.0276729	0.0761834	0.209017	0.268862	0.571514	1.21256	0.0129186	0.0276729	0.0276729	0.0761834	0.209017	0.268862	0.571514	1.21256	0.0129186	0.0276729	0.0276729	0.0761834	0.209017	0.268862	0.571514	1.21256	0.0129186	0.0276729	0.0276729	0.0761834	0.209017	0.268862	0.571514	1.21256	0.0129186	0.0276729	0.0276729	0.0761834	0.209017	0.268862	0.571514	1.21256	0.0129186	0.0276729	0.0276729	0.0761834	0.209017	0.268862	0.571514	1.21256	0.0129186	0.0276729	0.0276729	0.0761834	0.209017	0.268862	0.571514	1.21256	0.0129186	0.0276729	0.0276729	0.0761834	0.209017	0.268862	0.571514	1.21256	0.0129186	0.0276729	0.0276729	0.0761834	0.209017	0.268862	0.571514	1.21256	0.0129186	0.0276729	0.0276729	0.0761834	0.209017	0.268862	0.571514	1.21256	0.0129186	0.0276729	0.0276729	0.0761834	0.209017	0.268862	0.571514	1.21256	0	0	0	0	0	0	0	0	0	0	0	0	0	0	0	0	0	0	0	0	0	0	0	0	0	0	0	0	0	0	0	0	0	0	0	0	0	0	0	0	0	0	0	0	0	0	0	0	0	0	0	0	0	0	0	0	0	0	0	0	0	0	0	0	0	0	0	0	0	0	0	0	0.0276938	0.0278389	0.0278389	0.0312864	0.0553457	0.103856	0.599187	0.599187	0.0276938	0.0278389	0.0278389	0.0312864	0.0553457	0.103856	0.599187	0.599187	0.0276938	0.0278389	0.0278389	0.0312864	0.0553457	0.103856	0.599187	0.599187	0.0276938	0.0278389	0.0278389	0.0312864	0.0553457	0.103856	0.599187	0.599187	0.0276938	0.0278389	0.0278389	0.0312864	0.0553457	0.103856	0.599187	0.599187	0.0276729	0.0276729	0.0276729	0.0276729	0.0276729	0.0276729	0.0276729	0.0276729	0.0276729	0.0276729	0.0276729	0.0276729	0.0276729	0.0276729	0.0276729	0.0276729	0.0276729	0.0276729	0.0276729	0.0276729	0.0276729	0.0276729	0.0276729	0.0276729	0.0276729	0.0276729	0.0276729	0.0276729	0.0276729	0.0276729	0.0276729	0.0276729	0.0276729	0.0276729	0.0276729	0.0276729	0.0276729	0.0276729	0.0276729	0.0276729	0.0276729	0.0276729	0.0276729	0.0276729	0.0276729	0.0276729	0.0276729	0.0276729	0.0276729	0.0276729	0.0276729	0.0276729	0.0276729	0.0276729	0.0276729	0.0276729	0.0276729	0.0276729	0.0276729	0.0276729	0.0276729	0.0276729	0.0276729	0.0276729	0.0276729	0.0276729	0.0276729	0.0276729	0.0276729	0.0276729	0.0276729	0.0276729	0.0276729	0.0276729	0.0356571	0.0276729	0.0276729	0.0276729	0.0276729	0.0276729	0.00129896	0.00279894	0.00361356	0.0129186	0.0356571	0.0761834	0.162457	0.162457	0.00129896	0.00279894	0.00279894	0.0129186	0.0356571	0.0761834	0.162457	0.162457	0.00129896	0.00279894	0.00279894	0.0129186	0.0356571	0.0761834	0.162457	0.162457	0.00129896	0.00279894	0.00279894	0.0129186	0.0356571	0.0761834	0.162457	0.162457	0.00129896	0.00279894	0.00279894	0.0129186	0.0356571	0.0761834	0.162457	0.162457	0.00129896	0.00279894	0.00279894	0.0129186	0.0356571	0.0761834	0.162457	0.162457	0.00129896	0.00279894	0.00279894	0.0129186	0.0356571	0.0761834	0.162457	0.162457	0.00129896	0.00279894	0.00279894	0.0129186	0.0356571	0.0761834	0.162457	0.162457	0.00129896	0.00279894	0.00279894	0.0129186	0.0356571	0.0761834	0.162457	0.571514	0.00129896	0.00279894	0.00279894	0.0129186	0.0356571	0.0761834	0.162457	0.571514	0.00129896	0.00279894	0.00279894	0.0129186	0.0356571	0.0761834	0.162457	0.571514	0.00129896	0.00279894	0.00279894	0.0129186	0.0356571	0.0761834	0.162457	0.571514	0.00129896	0.00279894	0.00279894	0.0129186	0.0356571	0.0761834	0.162457	0.571514	0.00129896	0.00279894	0.00279894	0.0129186	0.0356571	0.0761834	0.162457	0.571514	0.00129896	0.00279894	0.00279894	0.0129186	0.0356571	0.0761834	0.162457	0.571514	0.00129896	0.00279894	0.00279894	0.0129186	0.0356571	0.0761834	0.162457	0.571514	0.00129896	0.00279894	0.00279894	0.0129186	0.0356571	0.0761834	0.162457	0.571514	0.00129896	0.00279894	0.00279894	0.0129186	0.0356571	0.0761834	0.162457	0.571514	0.00129896	0.00279894	0.00279894	0.0129186	0.0356571	0.0761834	0.162457	0.571514	0.00129896	0.00279894	0.00279894	0.0129186	0.0356571	0.0761834	0.162457	0.571514	0.00129896	0.00279894	0.00279894	0.0129186	0.0356571	0.0761834	0.162457	0.571514	0.00129896	0.00279894	0.00279894	0.0129186	0.0356571	0.0761834	0.162457	0.571514	0.00129896	0.00279894	0.00279894	0.0129186	0.0356571	0.0761834	0.162457	0.571514	0.00129896	0.00279894	0.00279894	0.0129186	0.0356571	0.0761834	0.162457	0.571514	0.00129896	0.00279894	0.00279894	0.0129186	0.0356571	0.0761834	0.162457	0.571514	0.00129896	0.00279894	0.00279894	0.0129186	0.0356571	0.0761834	0.162457	0.571514	0	0	0	0	0	0	0	0	0	0	0	0	0	0	0	0	0	0	0	0	0	0	0	0	0	0	0	0	0	0	0	0	0	0	0	0	0	0	0	0	0	0	0	0	0	0	0	0	0	0	0	0	0	0	0	0	0	0	0	0	0	0	0	0	0	0	0	0	0	0	0	0	0.00279964	0.00280463	0.00280463	0.0031587	0.00559788	0.0242708	0.165256	0.165256	0.00279964	0.00280463	0.00280463	0.0031587	0.00559788	0.0242708	0.165256	0.165256	0.00279964	0.00280463	0.00280463	0.0031587	0.00559788	0.0242708	0.165256	0.165256	0.00279964	0.00280463	0.00280463	0.0031587	0.00559788	0.0242708	0.165256	0.165256	0.00279964	0.00280463	0.00280463	0.0031587	0.00559788	0.0242708	0.165256	0.165256	0.00279894	0.00279894	0.00279894	0.00279894	0.00279894	0.00279894	0.00279894	0.00279894	0.00279894	0.00279894	0.00279894	0.00279894	0.00279894	0.00279894	0.00279894	0.00279894	0.00279894	0.00279894	0.00279894	0.00279894	0.00279894	0.00279894	0.00279894	0.00279894	0.00279894	0.00279894	0.00279894	0.00279894	0.00279894	0.00279894	0.00279894	0.00279894	0.00279894	0.00279894	0.00279894	0.00279894	0.00279894	0.00279894	0.00279894	0.00279894	0.00279894	0.00279894	0.00279894	0.00279894	0.00279894	0.00279894	0.00279894	0.00279894	0.00279894	0.00279894	0.00279894	0.00279894	0.00279894	0.00279894	0.00279894	0.00279894	0.00279894	0.00279894	0.00279894	0.00279894	0.00279894	0.00279894	0.00279894	0.00279894	0.00279894	0.00279894	0.00279894	0.00279894	0.00279894	0.00279894	0.00279894	0.00279894	0.00279894	0.00279894	0.00361356	0.00279894	0.00279894	0.00279894	0.00279894	0.00279894	7.65089e-05	0.000166074	0.000214933	0.00129896	0.00361356	0.0129186	0.0276729	0.0276729	7.65089e-05	0.000166074	0.000166074	0.00129896	0.00361356	0.0129186	0.0276729	0.0276729	7.65089e-05	0.000166074	0.000166074	0.00129896	0.00361356	0.0129186	0.0276729	0.0276729	7.65089e-05	0.000166074	0.000166074	0.00129896	0.00361356	0.0129186	0.0276729	0.0276729	7.65089e-05	0.000166074	0.000166074	0.00129896	0.00361356	0.0129186	0.0276729	0.0276729	7.65089e-05	0.000166074	0.000166074	0.00129896	0.00361356	0.0129186	0.0276729	0.0276729	7.65089e-05	0.000166074	0.000166074	0.00129896	0.00361356	0.0129186	0.0276729	0.0276729	7.65089e-05	0.000166074	0.000166074	0.00129896	0.00361356	0.0129186	0.0276729	0.0276729	7.65089e-05	0.000166074	0.000166074	0.00129896	0.00361356	0.0129186	0.0276729	0.162457	7.65089e-05	0.000166074	0.000166074	0.00129896	0.00361356	0.0129186	0.0276729	0.162457	7.65089e-05	0.000166074	0.000166074	0.00129896	0.00361356	0.0129186	0.0276729	0.162457	7.65089e-05	0.000166074	0.000166074	0.00129896	0.00361356	0.0129186	0.0276729	0.162457	7.65089e-05	0.000166074	0.000166074	0.00129896	0.00361356	0.0129186	0.0276729	0.162457	7.65089e-05	0.000166074	0.000166074	0.00129896	0.00361356	0.0129186	0.0276729	0.162457	7.65089e-05	0.000166074	0.000166074	0.00129896	0.00361356	0.0129186	0.0276729	0.162457	7.65089e-05	0.000166074	0.000166074	0.00129896	0.00361356	0.0129186	0.0276729	0.162457	7.65089e-05	0.000166074	0.000166074	0.00129896	0.00361356	0.0129186	0.0276729	0.162457	7.65089e-05	0.000166074	0.000166074	0.00129896	0.00361356	0.0129186	0.0276729	0.162457	7.65089e-05	0.000166074	0.000166074	0.00129896	0.00361356	0.0129186	0.0276729	0.162457	7.65089e-05	0.000166074	0.000166074	0.00129896	0.00361356	0.0129186	0.0276729	0.162457	7.65089e-05	0.000166074	0.000166074	0.00129896	0.00361356	0.0129186	0.0276729	0.162457	7.65089e-05	0.000166074	0.000166074	0.00129896	0.00361356	0.0129186	0.0276729	0.162457	7.65089e-05	0.000166074	0.000166074	0.00129896	0.00361356	0.0129186	0.0276729	0.162457	7.65089e-05	0.000166074	0.000166074	0.00129896	0.00361356	0.0129186	0.0276729	0.162457	7.65089e-05	0.000166074	0.000166074	0.00129896	0.00361356	0.0129186	0.0276729	0.162457	7.65089e-05	0.000166074	0.000166074	0.00129896	0.00361356	0.0129186	0.0276729	0.162457	0	0	0	0	0	0	0	0	0	0	0	0	0	0	0	0	0	0	0	0	0	0	0	0	0	0	0	0	0	0	0	0	0	0	0	0	0	0	0	0	0	0	0	0	0	0	0	0	0	0	0	0	0	0	0	0	0	0	0	0	0	0	0	0	0	0	0	0	0	0	0	0	0.00491252	0.0774824	0.210316	0.00135803	0.00491252	0.00129907	0.00130156	0.00130635	0.00491252	0.0774824	0.210316	0.00135803	0.00491252	0.00129907	0.00130156	0.00130635	0.00491252	0.0774824	0.210316	0.00135803	0.00491252	0.00129907	0.00130156	0.00130635	0.00491252	0.0774824	0.210316	0.00135803	0.00491252	0.00129907	0.00130156	0.00130635	0.00491252	0.0774824	0.210316	0.00135803	0.00491252	0.00129907	0.00130156	0.00130635	0.00129896	0.00129896	0.00129896	0.00129896	0.00129896	0.00129896	0.00129896	0.00129896	0.00129896	0.00129896	0.00129896	0.00129896	0.00129896	0.00129896	0.00129896	0.00129896	0.00129896	0.00129896	0.00129896	0.00129896	0.00129896	0.00129896	0.00129896	0.00129896	0.00129896	0.00129896	0.00129896	0.00129896	0.00129896	0.00129896	0.00129896	0.00129896	0.00129896	0.00129896	0.00129896	0.00129896	0.00129896	0.00129896	0.00129896	0.00129896	0.00129896	0.00129896	0.00129896	0.00129896	0.00129896	0.00129896	0.00129896	0.00129896	0.00129896	0.00129896	0.00129896	0.00129896	0.00129896	0.00129896	0.00129896	0.00129896	0.00129896	0.00129896	0.00129896	0.00129896	0.00129896	0.00129896	0.00129896	0.00129896	0.00129896	0.00129896	0.00129896	0.00129896	0.00129896	0.00129896	0.00129896	0.00129896	0.00129896	0.00129896	0.00279894	0.00129896	0.00129896	0.00129896	0.00129896	0.00129896	0.00361356	0.0129186	0.0276729	0.000359761	0.00279894	2.09297e-05	7.65089e-05	7.65089e-05	0.00361356	0.0129186	0.0129186	0.000359761	0.00279894	2.09297e-05	7.65089e-05	7.65089e-05	0.00361356	0.0129186	0.0129186	0.000359761	0.00279894	2.09297e-05	7.65089e-05	7.65089e-05	0.00361356	0.0129186	0.0129186	0.000359761	0.00279894	2.09297e-05	7.65089e-05	7.65089e-05	0.00361356	0.0129186	0.0129186	0.000359761	0.00279894	2.09297e-05	7.65089e-05	7.65089e-05	0.00361356	0.0129186	0.0129186	0.000359761	0.00279894	2.09297e-05	7.65089e-05	7.65089e-05	0.00361356	0.0129186	0.0129186	0.000359761	0.00279894	2.09297e-05	7.65089e-05	7.65089e-05	0.00361356	0.0129186	0.0129186	0.000359761	0.00279894	2.09297e-05	7.65089e-05	7.65089e-05	0.00361356	0.0129186	0.0129186	0.000359761	0.00279894	2.09297e-05	7.65089e-05	2.5994e-06	0.00361356	0.0129186	0.0129186	0.000359761	0.00279894	2.09297e-05	7.65089e-05	2.5994e-06	0.00361356	0.0129186	0.0129186	0.000359761	0.00279894	2.09297e-05	7.65089e-05	2.5994e-06	0.00361356	0.0129186	0.0129186	0.000359761	0.00279894	2.09297e-05	7.65089e-05	2.5994e-06	0.00361356	0.0129186	0.0129186	0.000359761	0.00279894	2.09297e-05	7.65089e-05	2.5994e-06	0.00361356	0.0129186	0.0129186	0.000359761	0.00279894	2.09297e-05	7.65089e-05	2.5994e-06	0.00361356	0.0129186	0.0129186	0.000359761	0.00279894	2.09297e-05	7.65089e-05	2.5994e-06	0.00361356	0.0129186	0.0129186	0.000359761	0.00279894	2.09297e-05	7.65089e-05	2.5994e-06	0.00361356	0.0129186	0.0129186	0.000359761	0.00279894	2.09297e-05	7.65089e-05	2.5994e-06	0.00361356	0.0129186	0.0129186	0.000359761	0.00279894	2.09297e-05	7.65089e-05	2.5994e-06	0.00361356	0.0129186	0.0129186	0.000359761	0.00279894	2.09297e-05	7.65089e-05	2.5994e-06	0.00361356	0.0129186	0.0129186	0.000359761	0.00279894	2.09297e-05	7.65089e-05	2.5994e-06	0.00361356	0.0129186	0.0129186	0.000359761	0.00279894	2.09297e-05	7.65089e-05	2.5994e-06	0.00361356	0.0129186	0.0129186	0.000359761	0.00279894	2.09297e-05	7.65089e-05	2.5994e-06	0.00361356	0.0129186	0.0129186	0.000359761	0.00279894	2.09297e-05	7.65089e-05	2.5994e-06	0.00361356	0.0129186	0.0129186	0.000359761	0.00279894	2.09297e-05	7.65089e-05	2.5994e-06	0.00361356	0.0129186	0.0129186	0.000359761	0.00279894	2.09297e-05	7.65089e-05	2.5994e-06	0.00361356	0.0129186	0.0129186	0.000359761	0.00279894	2.09297e-05	7.65089e-05	2.5994e-06	0	0	0	0	0	0	0	0	0	0	0	0	0	0	0	0	0	0	0	0	0	0	0	0	0	0	0	0	0	0	0	0	0	0	0	0	0	0	0	0	0	0	0	0	0	0	0	0	0	0	0	0	0	0	0	0	0	0	0	0	0	0	0	0	0	0	0	0	0	0	0	0	0.0258373	0.281781	0.747449	0.0135203	0.0485757	0.012922	0.0129952	0.0131336	0.0258373	0.281781	0.747449	0.0135203	0.0485757	0.012922	0.0129952	0.0131336	0.0258373	0.281781	0.747449	0.0135203	0.0485757	0.012922	0.0129952	0.0131336	0.0258373	0.281781	0.747449	0.0135203	0.0485757	0.012922	0.0129952	0.0131336	0.0258373	0.281781	0.747449	0.0135203	0.0485757	0.012922	0.0129952	0.0131336	0.0129186	0.0129186	0.0129186	0.0129186	0.0129186	0.0129186	0.0129186	0.0129186	0.0129186	0.0129186	0.0129186	0.0129186	0.0129186	0.0129186	0.0129186	0.0129186	0.0129186	0.0129186	0.0129186	0.0129186	0.0129186	0.0129186	0.0129186	0.0129186	0.0129186	0.0129186	0.0129186	0.0129186	0.0129186	0.0129186	0.0129186	0.0129186	0.0129186	0.0129186	0.0129186	0.0129186	0.0129186	0.0129186	0.0129186	0.0129186	0.0129186	0.0129186	0.0129186	0.0129186	0.0129186	0.0129186	0.0129186	0.0129186	0.0129186	0.0129186	0.0129186	0.0129186	0.0129186	0.0129186	0.0129186	0.0129186	0.0129186	0.0129186	0.0129186	0.0129186	0.0129186	0.0129186	0.0129186	0.0129186	0.0129186	0.0129186	0.0129186	0.0129186	0.0129186	0.0129186	0.0129186	0.0129186	0.0129186	0.0129186	0.0276729	0.0129186	0.0129186	0.0129186	0.0129186	0.0129186	0.0214718	0.0761834	0.162457	0.00361356	0.0276729	0.000359761	0.00129896	0.00129896	0.0214718	0.0761834	0.0761834	0.00361356	0.0276729	0.000359761	0.00129896	0.00129896	0.0214718	0.0761834	0.0761834	0.00361356	0.0276729	0.000359761	0.00129896	0.00129896	0.0214718	0.0761834	0.0761834	0.00361356	0.0276729	0.000359761	0.00129896	0.00129896	0.0214718	0.0761834	0.0761834	0.00361356	0.0276729	0.000359761	0.00129896	0.00129896	0.0214718	0.0761834	0.0761834	0.00361356	0.0276729	0.000359761	0.00129896	0.00129896	0.0214718	0.0761834	0.0761834	0.00361356	0.0276729	0.000359761	0.00129896	0.00129896	0.0214718	0.0761834	0.0761834	0.00361356	0.0276729	0.000359761	0.00129896	0.00129896	0.0214718	0.0761834	0.0761834	0.00361356	0.0276729	0.000359761	0.00129896	7.65089e-05	0.0214718	0.0761834	0.0761834	0.00361356	0.0276729	0.000359761	0.00129896	7.65089e-05	0.0214718	0.0761834	0.0761834	0.00361356	0.0276729	0.000359761	0.00129896	7.65089e-05	0.0214718	0.0761834	0.0761834	0.00361356	0.0276729	0.000359761	0.00129896	7.65089e-05	0.0214718	0.0761834	0.0761834	0.00361356	0.0276729	0.000359761	0.00129896	7.65089e-05	0.0214718	0.0761834	0.0761834	0.00361356	0.0276729	0.000359761	0.00129896	7.65089e-05	0.0214718	0.0761834	0.0761834	0.00361356	0.0276729	0.000359761	0.00129896	7.65089e-05	0.0214718	0.0761834	0.0761834	0.00361356	0.0276729	0.000359761	0.00129896	7.65089e-05	0.0214718	0.0761834	0.0761834	0.00361356	0.0276729	0.000359761	0.00129896	7.65089e-05	0.0214718	0.0761834	0.0761834	0.00361356	0.0276729	0.000359761	0.00129896	7.65089e-05	0.0214718	0.0761834	0.0761834	0.00361356	0.0276729	0.000359761	0.00129896	7.65089e-05	0.0214718	0.0761834	0.0761834	0.00361356	0.0276729	0.000359761	0.00129896	7.65089e-05	0.0214718	0.0761834	0.0761834	0.00361356	0.0276729	0.000359761	0.00129896	7.65089e-05	0.0214718	0.0761834	0.0761834	0.00361356	0.0276729	0.000359761	0.00129896	7.65089e-05	0.0214718	0.0761834	0.0761834	0.00361356	0.0276729	0.000359761	0.00129896	7.65089e-05	0.0214718	0.0761834	0.0761834	0.00361356	0.0276729	0.000359761	0.00129896	7.65089e-05	0.0214718	0.0761834	0.0761834	0.00361356	0.0276729	0.000359761	0.00129896	7.65089e-05	0.0214718	0.0761834	0.0761834	0.00361356	0.0276729	0.000359761	0.00129896	7.65089e-05	0	0	0	0	0	0	0	0	0	0	0	0	0	0	0	0	0	0	0	0	0	0	0	0	0	0	0	0	0	0	0	0	0	0	0	0	0	0	0	0	0	0	0	0	0	0	0	0	0	0	0	0	0	0	0	0	0	0	0	0	0	0	0	0	0	0	0	0	0	0	0	0	0.103856	0.647698	1.63362	0.079797	0.2852	0.0762425	0.0774824	0.079797	0.103856	0.647698	1.63362	0.079797	0.2852	0.0762425	0.0774824	0.079797	0.103856	0.647698	1.63362	0.079797	0.2852	0.0762425	0.0774824	0.079797	0.103856	0.647698	1.63362	0.079797	0.2852	0.0762425	0.0774824	0.079797	0.103856	0.647698	1.63362	0.079797	0.2852	0.0762425	0.0774824	0.079797	0.0761834	0.0761834	0.0761834	0.0761834	0.0761834	0.0761834	0.0761834	0.0761834	0.0761834	0.0761834	0.0761834	0.0761834	0.0761834	0.0761834	0.0761834	0.0761834	0.0761834	0.0761834	0.0761834	0.0761834	0.0761834	0.0761834	0.0761834	0.0761834	0.0761834	0.0761834	0.0761834	0.0761834	0.0761834	0.0761834	0.0761834	0.0761834	0.0761834	0.0761834	0.0761834	0.0761834	0.0761834	0.0761834	0.0761834	0.0761834	0.0761834	0.0761834	0.0761834	0.0761834	0.0761834	0.0761834	0.0761834	0.0761834	0.0761834	0.0761834	0.0761834	0.0761834	0.0761834	0.0761834	0.0761834	0.0761834	0.0761834	0.0761834	0.0761834	0.0761834	0.0761834	0.0761834	0.0761834	0.0761834	0.0761834	0.0761834	0.0761834	0.0761834	0.0761834	0.0761834	0.0761834	0.0761834	0.0761834	0.0761834	0.162457	0.0761834	0.0761834	0.0761834	0.0761834	0.0761834	0.0761834	0.268862	0.571514	0.0214718	0.162457	0.00361356	0.0129186	0.0129186	0.0761834	0.268862	0.268862	0.0214718	0.162457	0.00361356	0.0129186	0.0129186	0.0761834	0.268862	0.268862	0.0214718	0.162457	0.00361356	0.0129186	0.0129186	0.0761834	0.268862	0.268862	0.0214718	0.162457	0.00361356	0.0129186	0.0129186	0.0761834	0.268862	0.268862	0.0214718	0.162457	0.00361356	0.0129186	0.0129186	0.0761834	0.268862	0.268862	0.0214718	0.162457	0.00361356	0.0129186	0.0129186	0.0761834	0.268862	0.268862	0.0214718	0.162457	0.00361356	0.0129186	0.0129186	0.0761834	0.268862	0.268862	0.0214718	0.162457	0.00361356	0.0129186	0.0129186	0.0761834	0.268862	0.268862	0.0214718	0.162457	0.00361356	0.0129186	0.00129896	0.0761834	0.268862	0.268862	0.0214718	0.162457	0.00361356	0.0129186	0.00129896	0.0761834	0.268862	0.268862	0.0214718	0.162457	0.00361356	0.0129186	0.00129896	0.0761834	0.268862	0.268862	0.0214718	0.162457	0.00361356	0.0129186	0.00129896	0.0761834	0.268862	0.268862	0.0214718	0.162457	0.00361356	0.0129186	0.00129896	0.0761834	0.268862	0.268862	0.0214718	0.162457	0.00361356	0.0129186	0.00129896	0.0761834	0.268862	0.268862	0.0214718	0.162457	0.00361356	0.0129186	0.00129896	0.0761834	0.268862	0.268862	0.0214718	0.162457	0.00361356	0.0129186	0.00129896	0.0761834	0.268862	0.268862	0.0214718	0.162457	0.00361356	0.0129186	0.00129896	0.0761834	0.268862	0.268862	0.0214718	0.162457	0.00361356	0.0129186	0.00129896	0.0761834	0.268862	0.268862	0.0214718	0.162457	0.00361356	0.0129186	0.00129896	0.0761834	0.268862	0.268862	0.0214718	0.162457	0.00361356	0.0129186	0.00129896	0.0761834	0.268862	0.268862	0.0214718	0.162457	0.00361356	0.0129186	0.00129896	0.0761834	0.268862	0.268862	0.0214718	0.162457	0.00361356	0.0129186	0.00129896	0.0761834	0.268862	0.268862	0.0214718	0.162457	0.00361356	0.0129186	0.00129896	0.0761834	0.268862	0.268862	0.0214718	0.162457	0.00361356	0.0129186	0.00129896	0.0761834	0.268862	0.268862	0.0214718	0.162457	0.00361356	0.0129186	0.00129896	0.0761834	0.268862	0.268862	0.0214718	0.162457	0.00361356	0.0129186	0.00129896	0	0	0	0	0	0	0	0	0	0	0	0	0	0	0	0	0	0	0	0	0	0	0	0	0	0	0	0	0	0	0	0	0	0	0	0	0	0	0	0	0	0	0	0	0	0	0	0	0	0	0	0	0	0	0	0	0	0	0	0	0	0	0	0	0	0	0	0	0	0	0	0	0.30452	1.00339	2.26886	0.281781	1.00339	0.269464	0.281781	0.30452	0.30452	1.00339	2.26886	0.281781	1.00339	0.269464	0.281781	0.30452	0.30452	1.00339	2.26886	0.281781	1.00339	0.269464	0.281781	0.30452	0.30452	1.00339	2.26886	0.281781	1.00339	0.269464	0.281781	0.30452	0.30452	1.00339	2.26886	0.281781	1.00339	0.269464	0.281781	0.30452	0.268862	0.268862	0.268862	0.268862	0.268862	0.268862	0.268862	0.268862	0.268862	0.268862	0.268862	0.268862	0.268862	0.268862	0.268862	0.268862	0.268862	0.268862	0.268862	0.268862	0.268862	0.268862	0.268862	0.268862	0.268862	0.268862	0.268862	0.268862	0.268862	0.268862	0.268862	0.268862	0.268862	0.268862	0.268862	0.268862	0.268862	0.268862	0.268862	0.268862	0.268862	0.268862	0.268862	0.268862	0.268862	0.268862	0.268862	0.268862	0.268862	0.268862	0.268862	0.268862	0.268862	0.268862	0.268862	0.268862	0.268862	0.268862	0.268862	0.268862	0.268862	0.268862	0.268862	0.268862	0.268862	0.268862	0.268862	0.268862	0.268862	0.268862	0.268862	0.268862	0.268862	0.268862	0.571514	0.268862	0.268862	0.268862	0.268862	0.268862	0.162457	0.571514	1.21256	0.0761834	0.571514	0.0214718	0.0761834	0.0761834	0.162457	0.571514	0.571514	0.0761834	0.571514	0.0214718	0.0761834	0.0761834	0.162457	0.571514	0.571514	0.0761834	0.571514	0.0214718	0.0761834	0.0761834	0.162457	0.571514	0.571514	0.0761834	0.571514	0.0214718	0.0761834	0.0761834	0.162457	0.571514	0.571514	0.0761834	0.571514	0.0214718	0.0761834	0.0761834	0.162457	0.571514	0.571514	0.0761834	0.571514	0.0214718	0.0761834	0.0761834	0.162457	0.571514	0.571514	0.0761834	0.571514	0.0214718	0.0761834	0.0761834	0.162457	0.571514	0.571514	0.0761834	0.571514	0.0214718	0.0761834	0.0761834	0.162457	0.571514	0.571514	0.0761834	0.571514	0.0214718	0.0761834	0.0129186	0.162457	0.571514	0.571514	0.0761834	0.571514	0.0214718	0.0761834	0.0129186	0.162457	0.571514	0.571514	0.0761834	0.571514	0.0214718	0.0761834	0.0129186	0.162457	0.571514	0.571514	0.0761834	0.571514	0.0214718	0.0761834	0.0129186	0.162457	0.571514	0.571514	0.0761834	0.571514	0.0214718	0.0761834	0.0129186	0.162457	0.571514	0.571514	0.0761834	0.571514	0.0214718	0.0761834	0.0129186	0.162457	0.571514	0.571514	0.0761834	0.571514	0.0214718	0.0761834	0.0129186	0.162457	0.571514	0.571514	0.0761834	0.571514	0.0214718	0.0761834	0.0129186	0.162457	0.571514	0.571514	0.0761834	0.571514	0.0214718	0.0761834	0.0129186	0.162457	0.571514	0.571514	0.0761834	0.571514	0.0214718	0.0761834	0.0129186	0.162457	0.571514	0.571514	0.0761834	0.571514	0.0214718	0.0761834	0.0129186	0.162457	0.571514	0.571514	0.0761834	0.571514	0.0214718	0.0761834	0.0129186	0.162457	0.571514	0.571514	0.0761834	0.571514	0.0214718	0.0761834	0.0129186	0.162457	0.571514	0.571514	0.0761834	0.571514	0.0214718	0.0761834	0.0129186	0.162457	0.571514	0.571514	0.0761834	0.571514	0.0214718	0.0761834	0.0129186	0.162457	0.571514	0.571514	0.0761834	0.571514	0.0214718	0.0761834	0.0129186	0.162457	0.571514	0.571514	0.0761834	0.571514	0.0214718	0.0761834	0.0129186	0.162457	0.571514	0.571514	0.0761834	0.571514	0.0214718	0.0761834	0.0129186	0	0	0	0	0	0	0	0	0	0	0	0	0	0	0	0	0	0	0	0	0	0	0	0	0	0	0	0	0	0	0	0	0	0	0	0	0	0	0	0	0	0	0	0	0	0	0	0	0	0	0	0	0	0	0	0	0	0	0	0	0	0	0	0	0	0	0	0	0	0	0	0	0.599187	1.14303	2.12895	0.599187	2.12895	0.575128	0.647698	0.780531	0.599187	1.14303	2.12895	0.599187	2.12895	0.575128	0.647698	0.780531	0.599187	1.14303	2.12895	0.599187	2.12895	0.575128	0.647698	0.780531	0.599187	1.14303	2.12895	0.599187	2.12895	0.575128	0.647698	0.780531	0.599187	1.14303	2.12895	0.599187	2.12895	0.575128	0.647698	0.780531	0.571514	0.571514	0.571514	0.571514	0.571514	0.571514	0.571514	0.571514	0.571514	0.571514	0.571514	0.571514	0.571514	0.571514	0.571514	0.571514	0.571514	0.571514	0.571514	0.571514	0.571514	0.571514	0.571514	0.571514	0.571514	0.571514	0.571514	0.571514	0.571514	0.571514	0.571514	0.571514	0.571514	0.571514	0.571514	0.571514	0.571514	0.571514	0.571514	0.571514	0.571514	0.571514	0.571514	0.571514	0.571514	0.571514	0.571514	0.571514	0.571514	0.571514	0.571514	0.571514	0.571514	0.571514	0.571514	0.571514	0.571514	0.571514	0.571514	0.571514	0.571514	0.571514	0.571514	0.571514	0.571514	0.571514	0.571514	0.571514	0.571514	0.571514	0.571514	0.571514	0.571514	0.571514	1.21256	0.571514	0.571514	0.571514	0.571514	0.571514	0.209017	0.73453	1.55744	0.162457	1.21256	0.0761834	0.268862	0.268862	0.209017	0.73453	0.73453	0.162457	1.21256	0.0761834	0.268862	0.268862	0.209017	0.73453	0.73453	0.162457	1.21256	0.0761834	0.268862	0.268862	0.209017	0.73453	0.73453	0.162457	1.21256	0.0761834	0.268862	0.268862	0.209017	0.73453	0.73453	0.162457	1.21256	0.0761834	0.268862	0.268862	0.209017	0.73453	0.73453	0.162457	1.21256	0.0761834	0.268862	0.268862	0.209017	0.73453	0.73453	0.162457	1.21256	0.0761834	0.268862	0.268862	0.209017	0.73453	0.73453	0.162457	1.21256	0.0761834	0.268862	0.268862	0.209017	0.73453	0.73453	0.162457	1.21256	0.0761834	0.268862	0.0761834	0.209017	0.73453	0.73453	0.162457	1.21256	0.0761834	0.268862	0.0761834	0.209017	0.73453	0.73453	0.162457	1.21256	0.0761834	0.268862	0.0761834	0.209017	0.73453	0.73453	0.162457	1.21256	0.0761834	0.268862	0.0761834	0.209017	0.73453	0.73453	0.162457	1.21256	0.0761834	0.268862	0.0761834	0.209017	0.73453	0.73453	0.162457	1.21256	0.0761834	0.268862	0.0761834	0.209017	0.73453	0.73453	0.162457	1.21256	0.0761834	0.268862	0.0761834	0.209017	0.73453	0.73453	0.162457	1.21256	0.0761834	0.268862	0.0761834	0.209017	0.73453	0.73453	0.162457	1.21256	0.0761834	0.268862	0.0761834	0.209017	0.73453	0.73453	0.162457	1.21256	0.0761834	0.268862	0.0761834	0.209017	0.73453	0.73453	0.162457	1.21256	0.0761834	0.268862	0.0761834	0.209017	0.73453	0.73453	0.162457	1.21256	0.0761834	0.268862	0.0761834	0.209017	0.73453	0.73453	0.162457	1.21256	0.0761834	0.268862	0.0761834	0.209017	0.73453	0.73453	0.162457	1.21256	0.0761834	0.268862	0.0761834	0.209017	0.73453	0.73453	0.162457	1.21256	0.0761834	0.268862	0.0761834	0.209017	0.73453	0.73453	0.162457	1.21256	0.0761834	0.268862	0.0761834	0.209017	0.73453	0.73453	0.162457	1.21256	0.0761834	0.268862	0.0761834	0.209017	0.73453	0.73453	0.162457	1.21256	0.0761834	0.268862	0.0761834	0	0	0	0	0	0	0	0	0	0	0	0	0	0	0	0	0	0	0	0	0	0	0	0	0	0	0	0	0	0	0	0	0	0	0	0	0	0	0	0	0	0	0	0	0	0	0	0	0	0	0	0	0	0	0	0	0	0	0	0	0	0	0	0	0	0	0	0	0	0	0	0	0.747449	1.00339	1.46906	0.770187	2.73453	0.747449	1.00339	1.46906	0.747449	1.00339	1.46906	0.770187	2.73453	0.747449	1.00339	1.46906	0.747449	1.00339	1.46906	0.770187	2.73453	0.747449	1.00339	1.46906	0.747449	1.00339	1.46906	0.770187	2.73453	0.747449	1.00339	1.46906	0.747449	1.00339	1.46906	0.770187	2.73453	0.747449	1.00339	1.46906	0.73453	0.73453	0.73453	0.73453	0.73453	0.73453	0.73453	0.73453	0.73453	0.73453	0.73453	0.73453	0.73453	0.73453	0.73453	0.73453	0.73453	0.73453	0.73453	0.73453	0.73453	0.73453	0.73453	0.73453	0.73453	0.73453	0.73453	0.73453	0.73453	0.73453	0.73453	0.73453	0.73453	0.73453	0.73453	0.73453	0.73453	0.73453	0.73453	0.73453	0.73453	0.73453	0.73453	0.73453	0.73453	0.73453	0.73453	0.73453	0.73453	0.73453	0.73453	0.73453	0.73453	0.73453	0.73453	0.73453	0.73453	0.73453	0.73453	0.73453	0.73453	0.73453	0.73453	0.73453	0.73453	0.73453	0.73453	0.73453	0.73453	0.73453	0.73453	0.73453	0.73453	0.73453	1.55744	0.73453	0.73453	0.73453	0.73453	0.73453	0.162457	0.571514	1.21256	0.209017	1.55744	0.162457	0.571514	0.571514	0.162457	0.571514	0.571514	0.209017	1.55744	0.162457	0.571514	0.571514	0.162457	0.571514	0.571514	0.209017	1.55744	0.162457	0.571514	0.571514	0.162457	0.571514	0.571514	0.209017	1.55744	0.162457	0.571514	0.571514	0.162457	0.571514	0.571514	0.209017	1.55744	0.162457	0.571514	0.571514	0.162457	0.571514	0.571514	0.209017	1.55744	0.162457	0.571514	0.571514	0.162457	0.571514	0.571514	0.209017	1.55744	0.162457	0.571514	0.571514	0.162457	0.571514	0.571514	0.209017	1.55744	0.162457	0.571514	0.571514	0.162457	0.571514	0.571514	0.209017	1.55744	0.162457	0.571514	0.268862	0.162457	0.571514	0.571514	0.209017	1.55744	0.162457	0.571514	0.268862	0.162457	0.571514	0.571514	0.209017	1.55744	0.162457	0.571514	0.268862	0.162457	0.571514	0.571514	0.209017	1.55744	0.162457	0.571514	0.268862	0.162457	0.571514	0.571514	0.209017	1.55744	0.162457	0.571514	0.268862	0.162457	0.571514	0.571514	0.209017	1.55744	0.162457	0.571514	0.268862	0.162457	0.571514	0.571514	0.209017	1.55744	0.162457	0.571514	0.268862	0.162457	0.571514	0.571514	0.209017	1.55744	0.162457	0.571514	0.268862	0.162457	0.571514	0.571514	0.209017	1.55744	0.162457	0.571514	0.268862	0.162457	0.571514	0.571514	0.209017	1.55744	0.162457	0.571514	0.268862	0.162457	0.571514	0.571514	0.209017	1.55744	0.162457	0.571514	0.268862	0.162457	0.571514	0.571514	0.209017	1.55744	0.162457	0.571514	0.268862	0.162457	0.571514	0.571514	0.209017	1.55744	0.162457	0.571514	0.268862	0.162457	0.571514	0.571514	0.209017	1.55744	0.162457	0.571514	0.268862	0.162457	0.571514	0.571514	0.209017	1.55744	0.162457	0.571514	0.268862	0.162457	0.571514	0.571514	0.209017	1.55744	0.162457	0.571514	0.268862	0.162457	0.571514	0.571514	0.209017	1.55744	0.162457	0.571514	0.268862	0.162457	0.571514	0.571514	0.209017	1.55744	0.162457	0.571514	0.268862	0	0	0	0	0	0	0	0	0	0	0	0	0	0	0	0	0	0	0	0	0	0	0	0	0	0	0	0	0	0	0	0	0	0	0	0	0	0	0	0	0	0	0	0	0	0	0	0	0	0	0	0	0	0	0	0	0	0	0	0	0	0	0	0	0	0	0	0	0	0	0	0	0.575128	0.647698	0.780531	0.599187	2.12895	0.599187	1.14303	2.12895	0.575128	0.647698	0.780531	0.599187	2.12895	0.599187	1.14303	2.12895	0.575128	0.647698	0.780531	0.599187	2.12895	0.599187	1.14303	2.12895	0.575128	0.647698	0.780531	0.599187	2.12895	0.599187	1.14303	2.12895	0.575128	0.647698	0.780531	0.599187	2.12895	0.599187	1.14303	2.12895	0.571514	0.571514	0.571514	0.571514	0.571514	0.571514	0.571514	0.571514	0.571514	0.571514	0.571514	0.571514	0.571514	0.571514	0.571514	0.571514	0.571514	0.571514	0.571514	0.571514	0.571514	0.571514	0.571514	0.571514	0.571514	0.571514	0.571514	0.571514	0.571514	0.571514	0.571514	0.571514	0.571514	0.571514	0.571514	0.571514	0.571514	0.571514	0.571514	0.571514	0.571514	0.571514	0.571514	0.571514	0.571514	0.571514	0.571514	0.571514	0.571514	0.571514	0.571514	0.571514	0.571514	0.571514	0.571514	0.571514	0.571514	0.571514	0.571514	0.571514	0.571514	0.571514	0.571514	0.571514	0.571514	0.571514	0.571514	0.571514	0.571514	0.571514	0.571514	0.571514	0.571514	0.571514	1.21256	0.571514	0.571514	0.571514	0.571514	0.571514	0.0761834	0.268862	0.571514	0.162457	1.21256	0.209017	0.73453	0.73453	0.0761834	0.268862	0.268862	0.162457	1.21256	0.209017	0.73453	0.73453	0.0761834	0.268862	0.268862	0.162457	1.21256	0.209017	0.73453	0.73453	0.0761834	0.268862	0.268862	0.162457	1.21256	0.209017	0.73453	0.73453	0.0761834	0.268862	0.268862	0.162457	1.21256	0.209017	0.73453	0.73453	0.0761834	0.268862	0.268862	0.162457	1.21256	0.209017	0.73453	0.73453	0.0761834	0.268862	0.268862	0.162457	1.21256	0.209017	0.73453	0.73453	0.0761834	0.268862	0.268862	0.162457	1.21256	0.209017	0.73453	0.73453	0.0761834	0.268862	0.268862	0.162457	1.21256	0.209017	0.73453	0.571514	0.0761834	0.268862	0.268862	0.162457	1.21256	0.209017	0.73453	0.571514	0.0761834	0.268862	0.268862	0.162457	1.21256	0.209017	0.73453	0.571514	0.0761834	0.268862	0.268862	0.162457	1.21256	0.209017	0.73453	0.571514	0.0761834	0.268862	0.268862	0.162457	1.21256	0.209017	0.73453	0.571514	0.0761834	0.268862	0.268862	0.162457	1.21256	0.209017	0.73453	0.571514	0.0761834	0.268862	0.268862	0.162457	1.21256	0.209017	0.73453	0.571514	0.0761834	0.268862	0.268862	0.162457	1.21256	0.209017	0.73453	0.571514	0.0761834	0.268862	0.268862	0.162457	1.21256	0.209017	0.73453	0.571514	0.0761834	0.268862	0.268862	0.162457	1.21256	0.209017	0.73453	0.571514	0.0761834	0.268862	0.268862	0.162457	1.21256	0.209017	0.73453	0.571514	0.0761834	0.268862	0.268862	0.162457	1.21256	0.209017	0.73453	0.571514	0.0761834	0.268862	0.268862	0.162457	1.21256	0.209017	0.73453	0.571514	0.0761834	0.268862	0.268862	0.162457	1.21256	0.209017	0.73453	0.571514	0.0761834	0.268862	0.268862	0.162457	1.21256	0.209017	0.73453	0.571514	0.0761834	0.268862	0.268862	0.162457	1.21256	0.209017	0.73453	0.571514	0.0761834	0.268862	0.268862	0.162457	1.21256	0.209017	0.73453	0.571514	0.0761834	0.268862	0.268862	0.162457	1.21256	0.209017	0.73453	0.571514	0	0	0	0	0	0	0	0	0	0	0	0	0	0	0	0	0	0	0	0	0	0	0	0	0	0	0	0	0	0	0	0	0	0	0	0	0	0	0	0	0	0	0	0	0	0	0	0	0	0	0	0	0	0	0	0	0	0	0	0	0	0	0	0	0	0	0	0	0	0	0	0	0.269464	0.281781	0.30452	0.281781	1.00339	0.30452	1.00339	2.26886	0.269464	0.281781	0.30452	0.281781	1.00339	0.30452	1.00339	2.26886	0.269464	0.281781	0.30452	0.281781	1.00339	0.30452	1.00339	2.26886	0.269464	0.281781	0.30452	0.281781	1.00339	0.30452	1.00339	2.26886	0.269464	0.281781	0.30452	0.281781	1.00339	0.30452	1.00339	2.26886	0.268862	0.268862	0.268862	0.268862	0.268862	0.268862	0.268862	0.268862	0.268862	0.268862	0.268862	0.268862	0.268862	0.268862	0.268862	0.268862	0.268862	0.268862	0.268862	0.268862	0.268862	0.268862	0.268862	0.268862	0.268862	0.268862	0.268862	0.268862	0.268862	0.268862	0.268862	0.268862	0.268862	0.268862	0.268862	0.268862	0.268862	0.268862	0.268862	0.268862	0.268862	0.268862	0.268862	0.268862	0.268862	0.268862	0.268862	0.268862	0.268862	0.268862	0.268862	0.268862	0.268862	0.268862	0.268862	0.268862	0.268862	0.268862	0.268862	0.268862	0.268862	0.268862	0.268862	0.268862	0.268862	0.268862	0.268862	0.268862	0.268862	0.268862	0.268862	0.268862	0.268862	0.268862	0.571514	0.268862	0.268862	0.268862	0.268862	0.268862	0.0214718	0.0761834	0.162457	0.0761834	0.571514	0.162457	0.571514	0.571514	0.0214718	0.0761834	0.0761834	0.0761834	0.571514	0.162457	0.571514	0.571514	0.0214718	0.0761834	0.0761834	0.0761834	0.571514	0.162457	0.571514	0.571514	0.0214718	0.0761834	0.0761834	0.0761834	0.571514	0.162457	0.571514	0.571514	0.0214718	0.0761834	0.0761834	0.0761834	0.571514	0.162457	0.571514	0.571514	0.0214718	0.0761834	0.0761834	0.0761834	0.571514	0.162457	0.571514	0.571514	0.0214718	0.0761834	0.0761834	0.0761834	0.571514	0.162457	0.571514	0.571514	0.0214718	0.0761834	0.0761834	0.0761834	0.571514	0.162457	0.571514	0.571514	0.0214718	0.0761834	0.0761834	0.0761834	0.571514	0.162457	0.571514	0.73453	0.0214718	0.0761834	0.0761834	0.0761834	0.571514	0.162457	0.571514	0.73453	0.0214718	0.0761834	0.0761834	0.0761834	0.571514	0.162457	0.571514	0.73453	0.0214718	0.0761834	0.0761834	0.0761834	0.571514	0.162457	0.571514	0.73453	0.0214718	0.0761834	0.0761834	0.0761834	0.571514	0.162457	0.571514	0.73453	0.0214718	0.0761834	0.0761834	0.0761834	0.571514	0.162457	0.571514	0.73453	0.0214718	0.0761834	0.0761834	0.0761834	0.571514	0.162457	0.571514	0.73453	0.0214718	0.0761834	0.0761834	0.0761834	0.571514	0.162457	0.571514	0.73453	0.0214718	0.0761834	0.0761834	0.0761834	0.571514	0.162457	0.571514	0.73453	0.0214718	0.0761834	0.0761834	0.0761834	0.571514	0.162457	0.571514	0.73453	0.0214718	0.0761834	0.0761834	0.0761834	0.571514	0.162457	0.571514	0.73453	0.0214718	0.0761834	0.0761834	0.0761834	0.571514	0.162457	0.571514	0.73453	0.0214718	0.0761834	0.0761834	0.0761834	0.571514	0.162457	0.571514	0.73453	0.0214718	0.0761834	0.0761834	0.0761834	0.571514	0.162457	0.571514	0.73453	0.0214718	0.0761834	0.0761834	0.0761834	0.571514	0.162457	0.571514	0.73453	0.0214718	0.0761834	0.0761834	0.0761834	0.571514	0.162457	0.571514	0.73453	0.0214718	0.0761834	0.0761834	0.0761834	0.571514	0.162457	0.571514	0.73453	0.0214718	0.0761834	0.0761834	0.0761834	0.571514	0.162457	0.571514	0.73453	0	0	0	0	0	0	0	0	0	0	0	0	0	0	0	0	0	0	0	0	0	0	0	0	0	0	0	0	0	0	0	0	0	0	0	0	0	0	0	0	0	0	0	0	0	0	0	0	0	0	0	0	0	0	0	0	0	0	0	0	0	0	0	0	0	0	0	0	0	0	0	0	0.0762425	0.0774824	0.079797	0.079797	0.2852	0.103856	0.647698	1.63362	0.0762425	0.0774824	0.079797	0.079797	0.2852	0.103856	0.647698	1.63362	0.0762425	0.0774824	0.079797	0.079797	0.2852	0.103856	0.647698	1.63362	0.0762425	0.0774824	0.079797	0.079797	0.2852	0.103856	0.647698	1.63362	0.0762425	0.0774824	0.079797	0.079797	0.2852	0.103856	0.647698	1.63362	0.0761834	0.0761834	0.0761834	0.0761834	0.0761834	0.0761834	0.0761834	0.0761834	0.0761834	0.0761834	0.0761834	0.0761834	0.0761834	0.0761834	0.0761834	0.0761834	0.0761834	0.0761834	0.0761834	0.0761834	0.0761834	0.0761834	0.0761834	0.0761834	0.0761834	0.0761834	0.0761834	0.0761834	0.0761834	0.0761834	0.0761834	0.0761834	0.0761834	0.0761834	0.0761834	0.0761834	0.0761834	0.0761834	0.0761834	0.0761834	0.0761834	0.0761834	0.0761834	0.0761834	0.0761834	0.0761834	0.0761834	0.0761834	0.0761834	0.0761834	0.0761834	0.0761834	0.0761834	0.0761834	0.0761834	0.0761834	0.0761834	0.0761834	0.0761834	0.0761834	0.0761834	0.0761834	0.0761834	0.0761834	0.0761834	0.0761834	0.0761834	0.0761834	0.0761834	0.0761834	0.0761834	0.0761834	0.0761834	0.0761834	0.162457	0.0761834	0.0761834	0.0761834	0.0761834	0.0761834	0.00361356	0.0129186	0.0276729	0.0214718	0.162457	0.0761834	0.268862	0.268862	0.00361356	0.0129186	0.0129186	0.0214718	0.162457	0.0761834	0.268862	0.268862	0.00361356	0.0129186	0.0129186	0.0214718	0.162457	0.0761834	0.268862	0.268862	0.00361356	0.0129186	0.0129186	0.0214718	0.162457	0.0761834	0.268862	0.268862	0.00361356	0.0129186	0.0129186	0.0214718	0.162457	0.0761834	0.268862	0.268862	0.00361356	0.0129186	0.0129186	0.0214718	0.162457	0.0761834	0.268862	0.268862	0.00361356	0.0129186	0.0129186	0.0214718	0.162457	0.0761834	0.268862	0.268862	0.00361356	0.0129186	0.0129186	0.0214718	0.162457	0.0761834	0.268862	0.268862	0.00361356	0.0129186	0.0129186	0.0214718	0.162457	0.0761834	0.268862	0.571514	0.00361356	0.0129186	0.0129186	0.0214718	0.162457	0.0761834	0.268862	0.571514	0.00361356	0.0129186	0.0129186	0.0214718	0.162457	0.0761834	0.268862	0.571514	0.00361356	0.0129186	0.0129186	0.0214718	0.162457	0.0761834	0.268862	0.571514	0.00361356	0.0129186	0.0129186	0.0214718	0.162457	0.0761834	0.268862	0.571514	0.00361356	0.0129186	0.0129186	0.0214718	0.162457	0.0761834	0.268862	0.571514	0.00361356	0.0129186	0.0129186	0.0214718	0.162457	0.0761834	0.268862	0.571514	0.00361356	0.0129186	0.0129186	0.0214718	0.162457	0.0761834	0.268862	0.571514	0.00361356	0.0129186	0.0129186	0.0214718	0.162457	0.0761834	0.268862	0.571514	0.00361356	0.0129186	0.0129186	0.0214718	0.162457	0.0761834	0.268862	0.571514	0.00361356	0.0129186	0.0129186	0.0214718	0.162457	0.0761834	0.268862	0.571514	0.00361356	0.0129186	0.0129186	0.0214718	0.162457	0.0761834	0.268862	0.571514	0.00361356	0.0129186	0.0129186	0.0214718	0.162457	0.0761834	0.268862	0.571514	0.00361356	0.0129186	0.0129186	0.0214718	0.162457	0.0761834	0.268862	0.571514	0.00361356	0.0129186	0.0129186	0.0214718	0.162457	0.0761834	0.268862	0.571514	0.00361356	0.0129186	0.0129186	0.0214718	0.162457	0.0761834	0.268862	0.571514	0.00361356	0.0129186	0.0129186	0.0214718	0.162457	0.0761834	0.268862	0.571514	0.00361356	0.0129186	0.0129186	0.0214718	0.162457	0.0761834	0.268862	0.571514	0	0	0	0	0	0	0	0	0	0	0	0	0	0	0	0	0	0	0	0	0	0	0	0	0	0	0	0	0	0	0	0	0	0	0	0	0	0	0	0	0	0	0	0	0	0	0	0	0	0	0	0	0	0	0	0	0	0	0	0	0	0	0	0	0	0	0	0	0	0	0	0	0.012922	0.0129952	0.0131336	0.0135203	0.0485757	0.0258373	0.281781	0.747449	0.012922	0.0129952	0.0131336	0.0135203	0.0485757	0.0258373	0.281781	0.747449	0.012922	0.0129952	0.0131336	0.0135203	0.0485757	0.0258373	0.281781	0.747449	0.012922	0.0129952	0.0131336	0.0135203	0.0485757	0.0258373	0.281781	0.747449	0.012922	0.0129952	0.0131336	0.0135203	0.0485757	0.0258373	0.281781	0.747449	0.0129186	0.0129186	0.0129186	0.0129186	0.0129186	0.0129186	0.0129186	0.0129186	0.0129186	0.0129186	0.0129186	0.0129186	0.0129186	0.0129186	0.0129186	0.0129186	0.0129186	0.0129186	0.0129186	0.0129186	0.0129186	0.0129186	0.0129186	0.0129186	0.0129186	0.0129186	0.0129186	0.0129186	0.0129186	0.0129186	0.0129186	0.0129186	0.0129186	0.0129186	0.0129186	0.0129186	0.0129186	0.0129186	0.0129186	0.0129186	0.0129186	0.0129186	0.0129186	0.0129186	0.0129186	0.0129186	0.0129186	0.0129186	0.0129186	0.0129186	0.0129186	0.0129186	0.0129186	0.0129186	0.0129186	0.0129186	0.0129186	0.0129186	0.0129186	0.0129186	0.0129186	0.0129186	0.0129186	0.0129186	0.0129186	0.0129186	0.0129186	0.0129186	0.0129186	0.0129186	0.0129186	0.0129186	0.0129186	0.0129186	0.0276729	0.0129186	0.0129186	0.0129186	0.0129186	0.0129186	0.000359761	0.00129896	0.00279894	0.00361356	0.0276729	0.0214718	0.0761834	0.0761834	0.000359761	0.00129896	0.00129896	0.00361356	0.0276729	0.0214718	0.0761834	0.0761834	0.000359761	0.00129896	0.00129896	0.00361356	0.0276729	0.0214718	0.0761834	0.0761834	0.000359761	0.00129896	0.00129896	0.00361356	0.0276729	0.0214718	0.0761834	0.0761834	0.000359761	0.00129896	0.00129896	0.00361356	0.0276729	0.0214718	0.0761834	0.0761834	0.000359761	0.00129896	0.00129896	0.00361356	0.0276729	0.0214718	0.0761834	0.0761834	0.000359761	0.00129896	0.00129896	0.00361356	0.0276729	0.0214718	0.0761834	0.0761834	0.000359761	0.00129896	0.00129896	0.00361356	0.0276729	0.0214718	0.0761834	0.0761834	0.000359761	0.00129896	0.00129896	0.00361356	0.0276729	0.0214718	0.0761834	0.268862	0.000359761	0.00129896	0.00129896	0.00361356	0.0276729	0.0214718	0.0761834	0.268862	0.000359761	0.00129896	0.00129896	0.00361356	0.0276729	0.0214718	0.0761834	0.268862	0.000359761	0.00129896	0.00129896	0.00361356	0.0276729	0.0214718	0.0761834	0.268862	0.000359761	0.00129896	0.00129896	0.00361356	0.0276729	0.0214718	0.0761834	0.268862	0.000359761	0.00129896	0.00129896	0.00361356	0.0276729	0.0214718	0.0761834	0.268862	0.000359761	0.00129896	0.00129896	0.00361356	0.0276729	0.0214718	0.0761834	0.268862	0.000359761	0.00129896	0.00129896	0.00361356	0.0276729	0.0214718	0.0761834	0.268862	0.000359761	0.00129896	0.00129896	0.00361356	0.0276729	0.0214718	0.0761834	0.268862	0.000359761	0.00129896	0.00129896	0.00361356	0.0276729	0.0214718	0.0761834	0.268862	0.000359761	0.00129896	0.00129896	0.00361356	0.0276729	0.0214718	0.0761834	0.268862	0.000359761	0.00129896	0.00129896	0.00361356	0.0276729	0.0214718	0.0761834	0.268862	0.000359761	0.00129896	0.00129896	0.00361356	0.0276729	0.0214718	0.0761834	0.268862	0.000359761	0.00129896	0.00129896	0.00361356	0.0276729	0.0214718	0.0761834	0.268862	0.000359761	0.00129896	0.00129896	0.00361356	0.0276729	0.0214718	0.0761834	0.268862	0.000359761	0.00129896	0.00129896	0.00361356	0.0276729	0.0214718	0.0761834	0.268862	0.000359761	0.00129896	0.00129896	0.00361356	0.0276729	0.0214718	0.0761834	0.268862	0.000359761	0.00129896	0.00129896	0.00361356	0.0276729	0.0214718	0.0761834	0.268862	0	0	0	0	0	0	0	0	0	0	0	0	0	0	0	0	0	0	0	0	0	0	0	0	0	0	0	0	0	0	0	0	0	0	0	0	0	0	0	0	0	0	0	0	0	0	0	0	0	0	0	0	0	0	0	0	0	0	0	0	0	0	0	0	0	0	0	0	0	0	0	0	0.00129907	0.00130156	0.00130635	0.00135803	0.00491252	0.00491252	0.0774824	0.210316	0.00129907	0.00130156	0.00130635	0.00135803	0.00491252	0.00491252	0.0774824	0.210316	0.00129907	0.00130156	0.00130635	0.00135803	0.00491252	0.00491252	0.0774824	0.210316	0.00129907	0.00130156	0.00130635	0.00135803	0.00491252	0.00491252	0.0774824	0.210316	0.00129907	0.00130156	0.00130635	0.00135803	0.00491252	0.00491252	0.0774824	0.210316	0.00129896	0.00129896	0.00129896	0.00129896	0.00129896	0.00129896	0.00129896	0.00129896	0.00129896	0.00129896	0.00129896	0.00129896	0.00129896	0.00129896	0.00129896	0.00129896	0.00129896	0.00129896	0.00129896	0.00129896	0.00129896	0.00129896	0.00129896	0.00129896	0.00129896	0.00129896	0.00129896	0.00129896	0.00129896	0.00129896	0.00129896	0.00129896	0.00129896	0.00129896	0.00129896	0.00129896	0.00129896	0.00129896	0.00129896	0.00129896	0.00129896	0.00129896	0.00129896	0.00129896	0.00129896	0.00129896	0.00129896	0.00129896	0.00129896	0.00129896	0.00129896	0.00129896	0.00129896	0.00129896	0.00129896	0.00129896	0.00129896	0.00129896	0.00129896	0.00129896	0.00129896	0.00129896	0.00129896	0.00129896	0.00129896	0.00129896	0.00129896	0.00129896	0.00129896	0.00129896	0.00129896	0.00129896	0.00129896	0.00129896	0.00279894	0.00129896	0.00129896	0.00129896	0.00129896	0.00129896	2.09297e-05	7.65089e-05	0.000166074	0.000359761	0.00279894	0.00361356	0.0129186	0.0129186	2.09297e-05	7.65089e-05	7.65089e-05	0.000359761	0.00279894	0.00361356	0.0129186	0.0129186	2.09297e-05	7.65089e-05	7.65089e-05	0.000359761	0.00279894	0.00361356	0.0129186	0.0129186	2.09297e-05	7.65089e-05	7.65089e-05	0.000359761	0.00279894	0.00361356	0.0129186	0.0129186	2.09297e-05	7.65089e-05	7.65089e-05	0.000359761	0.00279894	0.00361356	0.0129186	0.0129186	2.09297e-05	7.65089e-05	7.65089e-05	0.000359761	0.00279894	0.00361356	0.0129186	0.0129186	2.09297e-05	7.65089e-05	7.65089e-05	0.000359761	0.00279894	0.00361356	0.0129186	0.0129186	2.09297e-05	7.65089e-05	7.65089e-05	0.000359761	0.00279894	0.00361356	0.0129186	0.0129186	2.09297e-05	7.65089e-05	7.65089e-05	0.000359761	0.00279894	0.00361356	0.0129186	0.0761834	2.09297e-05	7.65089e-05	7.65089e-05	0.000359761	0.00279894	0.00361356	0.0129186	0.0761834	2.09297e-05	7.65089e-05	7.65089e-05	0.000359761	0.00279894	0.00361356	0.0129186	0.0761834	2.09297e-05	7.65089e-05	7.65089e-05	0.000359761	0.00279894	0.00361356	0.0129186	0.0761834	2.09297e-05	7.65089e-05	7.65089e-05	0.000359761	0.00279894	0.00361356	0.0129186	0.0761834	2.09297e-05	7.65089e-05	7.65089e-05	0.000359761	0.00279894	0.00361356	0.0129186	0.0761834	2.09297e-05	7.65089e-05	7.65089e-05	0.000359761	0.00279894	0.00361356	0.0129186	0.0761834	2.09297e-05	7.65089e-05	7.65089e-05	0.000359761	0.00279894	0.00361356	0.0129186	0.0761834	2.09297e-05	7.65089e-05	7.65089e-05	0.000359761	0.00279894	0.00361356	0.0129186	0.0761834	2.09297e-05	7.65089e-05	7.65089e-05	0.000359761	0.00279894	0.00361356	0.0129186	0.0761834	2.09297e-05	7.65089e-05	7.65089e-05	0.000359761	0.00279894	0.00361356	0.0129186	0.0761834	2.09297e-05	7.65089e-05	7.65089e-05	0.000359761	0.00279894	0.00361356	0.0129186	0.0761834	2.09297e-05	7.65089e-05	7.65089e-05	0.000359761	0.00279894	0.00361356	0.0129186	0.0761834	2.09297e-05	7.65089e-05	7.65089e-05	0.000359761	0.00279894	0.00361356	0.0129186	0.0761834	2.09297e-05	7.65089e-05	7.65089e-05	0.000359761	0.00279894	0.00361356	0.0129186	0.0761834	2.09297e-05	7.65089e-05	7.65089e-05	0.000359761	0.00279894	0.00361356	0.0129186	0.0761834	2.09297e-05	7.65089e-05	7.65089e-05	0.000359761	0.00279894	0.00361356	0.0129186	0.0761834	2.09297e-05	7.65089e-05	7.65089e-05	0.000359761	0.00279894	0.00361356	0.0129186	0.0761834	0	0	0	0	0	0	0	0	0	0	0	0	0	0	0	0	0	0	0	0	0	0	0	0	0	0	0	0	0	0	0	0	0	0	0	0	0	0	0	0	0	0	0	0	0	0	0	0	0	0	0	0	0	0	0	0	0	0	0	0	0	0	0	0	0	0	0	0	0	0	0	0	0.000719521	0.0218316	0.162817	0.000365454	0.0031587	0.000359771	0.000360461	0.000365454	0.000719521	0.0218316	0.162817	0.000365454	0.0031587	0.000359771	0.000360461	0.000365454	0.000719521	0.0218316	0.162817	0.000365454	0.0031587	0.000359771	0.000360461	0.000365454	0.000719521	0.0218316	0.162817	0.000365454	0.0031587	0.000359771	0.000360461	0.000365454	0.000719521	0.0218316	0.162817	0.000365454	0.0031587	0.000359771	0.000360461	0.000365454	0.000359761	0.000359761	0.000359761	0.000359761	0.000359761	0.000359761	0.000359761	0.000359761	0.000359761	0.000359761	0.000359761	0.000359761	0.000359761	0.000359761	0.000359761	0.000359761	0.000359761	0.000359761	0.000359761	0.000359761	0.000359761	0.000359761	0.000359761	0.000359761	0.000359761	0.000359761	0.000359761	0.000359761	0.000359761	0.000359761	0.000359761	0.000359761	0.000359761	0.000359761	0.000359761	0.000359761	0.000359761	0.000359761	0.000359761	0.000359761	0.000359761	0.000359761	0.000359761	0.000359761	0.000359761	0.000359761	0.000359761	0.000359761	0.000359761	0.000359761	0.000359761	0.000359761	0.000359761	0.000359761	0.000359761	0.000359761	0.000359761	0.000359761	0.000359761	0.000359761	0.000359761	0.000359761	0.000359761	0.000359761	0.000359761	0.000359761	0.000359761	0.000359761	0.000359761	0.000359761	0.000359761	0.000359761	0.000359761	0.000359761	0.00129896	0.000359761	0.000359761	0.000359761	0.000359761	0.000359761	0.00060164	0.00361356	0.0129186	5.90635e-05	0.00129896	3.37645e-06	2.09297e-05	2.09297e-05	0.00060164	0.00361356	0.00361356	5.90635e-05	0.00129896	3.37645e-06	2.09297e-05	2.09297e-05	0.00060164	0.00361356	0.00361356	5.90635e-05	0.00129896	3.37645e-06	2.09297e-05	2.09297e-05	0.00060164	0.00361356	0.00361356	5.90635e-05	0.00129896	3.37645e-06	2.09297e-05	2.09297e-05	0.00060164	0.00361356	0.00361356	5.90635e-05	0.00129896	3.37645e-06	2.09297e-05	2.09297e-05	0.00060164	0.00361356	0.00361356	5.90635e-05	0.00129896	3.37645e-06	2.09297e-05	2.09297e-05	0.00060164	0.00361356	0.00361356	5.90635e-05	0.00129896	3.37645e-06	2.09297e-05	2.09297e-05	0.00060164	0.00361356	0.00361356	5.90635e-05	0.00129896	3.37645e-06	2.09297e-05	2.09297e-05	0.00060164	0.00361356	0.00361356	5.90635e-05	0.00129896	3.37645e-06	2.09297e-05	7.00519e-07	0.00060164	0.00361356	0.00361356	5.90635e-05	0.00129896	3.37645e-06	2.09297e-05	7.00519e-07	0.00060164	0.00361356	0.00361356	5.90635e-05	0.00129896	3.37645e-06	2.09297e-05	7.00519e-07	0.00060164	0.00361356	0.00361356	5.90635e-05	0.00129896	3.37645e-06	2.09297e-05	7.00519e-07	0.00060164	0.00361356	0.00361356	5.90635e-05	0.00129896	3.37645e-06	2.09297e-05	7.00519e-07	0.00060164	0.00361356	0.00361356	5.90635e-05	0.00129896	3.37645e-06	2.09297e-05	7.00519e-07	0.00060164	0.00361356	0.00361356	5.90635e-05	0.00129896	3.37645e-06	2.09297e-05	7.00519e-07	0.00060164	0.00361356	0.00361356	5.90635e-05	0.00129896	3.37645e-06	2.09297e-05	7.00519e-07	0.00060164	0.00361356	0.00361356	5.90635e-05	0.00129896	3.37645e-06	2.09297e-05	7.00519e-07	0.00060164	0.00361356	0.00361356	5.90635e-05	0.00129896	3.37645e-06	2.09297e-05	7.00519e-07	0.00060164	0.00361356	0.00361356	5.90635e-05	0.00129896	3.37645e-06	2.09297e-05	7.00519e-07	0.00060164	0.00361356	0.00361356	5.90635e-05	0.00129896	3.37645e-06	2.09297e-05	7.00519e-07	0.00060164	0.00361356	0.00361356	5.90635e-05	0.00129896	3.37645e-06	2.09297e-05	7.00519e-07	0.00060164	0.00361356	0.00361356	5.90635e-05	0.00129896	3.37645e-06	2.09297e-05	7.00519e-07	0.00060164	0.00361356	0.00361356	5.90635e-05	0.00129896	3.37645e-06	2.09297e-05	7.00519e-07	0.00060164	0.00361356	0.00361356	5.90635e-05	0.00129896	3.37645e-06	2.09297e-05	7.00519e-07	0.00060164	0.00361356	0.00361356	5.90635e-05	0.00129896	3.37645e-06	2.09297e-05	7.00519e-07	0.00060164	0.00361356	0.00361356	5.90635e-05	0.00129896	3.37645e-06	2.09297e-05	7.00519e-07	0	0	0	0	0	0	0	0	0	0	0	0	0	0	0	0	0	0	0	0	0	0	0	0	0	0	0	0	0	0	0	0	0	0	0	0	0	0	0	0	0	0	0	0	0	0	0	0	0	0	0	0	0	0	0	0	0	0	0	0	0	0	0	0	0	0	0	0	0	0	0	0	0.00491252	0.079797	0.575128	0.00367262	0.0312864	0.00361387	0.00363449	0.00377963	0.00491252	0.079797	0.575128	0.00367262	0.0312864	0.00361387	0.00363449	0.00377963	0.00491252	0.079797	0.575128	0.00367262	0.0312864	0.00361387	0.00363449	0.00377963	0.00491252	0.079797	0.575128	0.00367262	0.0312864	0.00361387	0.00363449	0.00377963	0.00491252	0.079797	0.575128	0.00367262	0.0312864	0.00361387	0.00363449	0.00377963	0.00361356	0.00361356	0.00361356	0.00361356	0.00361356	0.00361356	0.00361356	0.00361356	0.00361356	0.00361356	0.00361356	0.00361356	0.00361356	0.00361356	0.00361356	0.00361356	0.00361356	0.00361356	0.00361356	0.00361356	0.00361356	0.00361356	0.00361356	0.00361356	0.00361356	0.00361356	0.00361356	0.00361356	0.00361356	0.00361356	0.00361356	0.00361356	0.00361356	0.00361356	0.00361356	0.00361356	0.00361356	0.00361356	0.00361356	0.00361356	0.00361356	0.00361356	0.00361356	0.00361356	0.00361356	0.00361356	0.00361356	0.00361356	0.00361356	0.00361356	0.00361356	0.00361356	0.00361356	0.00361356	0.00361356	0.00361356	0.00361356	0.00361356	0.00361356	0.00361356	0.00361356	0.00361356	0.00361356	0.00361356	0.00361356	0.00361356	0.00361356	0.00361356	0.00361356	0.00361356	0.00361356	0.00361356	0.00361356	0.00361356	0.0129186	0.00361356	0.00361356	0.00361356	0.00361356	0.00361356	0.00361356	0.0214718	0.0761834	0.00060164	0.0129186	5.90635e-05	0.000359761	0.000359761	0.00361356	0.0214718	0.0214718	0.00060164	0.0129186	5.90635e-05	0.000359761	0.000359761	0.00361356	0.0214718	0.0214718	0.00060164	0.0129186	5.90635e-05	0.000359761	0.000359761	0.00361356	0.0214718	0.0214718	0.00060164	0.0129186	5.90635e-05	0.000359761	0.000359761	0.00361356	0.0214718	0.0214718	0.00060164	0.0129186	5.90635e-05	0.000359761	0.000359761	0.00361356	0.0214718	0.0214718	0.00060164	0.0129186	5.90635e-05	0.000359761	0.000359761	0.00361356	0.0214718	0.0214718	0.00060164	0.0129186	5.90635e-05	0.000359761	0.000359761	0.00361356	0.0214718	0.0214718	0.00060164	0.0129186	5.90635e-05	0.000359761	0.000359761	0.00361356	0.0214718	0.0214718	0.00060164	0.0129186	5.90635e-05	0.000359761	2.09297e-05	0.00361356	0.0214718	0.0214718	0.00060164	0.0129186	5.90635e-05	0.000359761	2.09297e-05	0.00361356	0.0214718	0.0214718	0.00060164	0.0129186	5.90635e-05	0.000359761	2.09297e-05	0.00361356	0.0214718	0.0214718	0.00060164	0.0129186	5.90635e-05	0.000359761	2.09297e-05	0.00361356	0.0214718	0.0214718	0.00060164	0.0129186	5.90635e-05	0.000359761	2.09297e-05	0.00361356	0.0214718	0.0214718	0.00060164	0.0129186	5.90635e-05	0.000359761	2.09297e-05	0.00361356	0.0214718	0.0214718	0.00060164	0.0129186	5.90635e-05	0.000359761	2.09297e-05	0.00361356	0.0214718	0.0214718	0.00060164	0.0129186	5.90635e-05	0.000359761	2.09297e-05	0.00361356	0.0214718	0.0214718	0.00060164	0.0129186	5.90635e-05	0.000359761	2.09297e-05	0.00361356	0.0214718	0.0214718	0.00060164	0.0129186	5.90635e-05	0.000359761	2.09297e-05	0.00361356	0.0214718	0.0214718	0.00060164	0.0129186	5.90635e-05	0.000359761	2.09297e-05	0.00361356	0.0214718	0.0214718	0.00060164	0.0129186	5.90635e-05	0.000359761	2.09297e-05	0.00361356	0.0214718	0.0214718	0.00060164	0.0129186	5.90635e-05	0.000359761	2.09297e-05	0.00361356	0.0214718	0.0214718	0.00060164	0.0129186	5.90635e-05	0.000359761	2.09297e-05	0.00361356	0.0214718	0.0214718	0.00060164	0.0129186	5.90635e-05	0.000359761	2.09297e-05	0.00361356	0.0214718	0.0214718	0.00060164	0.0129186	5.90635e-05	0.000359761	2.09297e-05	0.00361356	0.0214718	0.0214718	0.00060164	0.0129186	5.90635e-05	0.000359761	2.09297e-05	0.00361356	0.0214718	0.0214718	0.00060164	0.0129186	5.90635e-05	0.000359761	2.09297e-05	0	0	0	0	0	0	0	0	0	0	0	0	0	0	0	0	0	0	0	0	0	0	0	0	0	0	0	0	0	0	0	0	0	0	0	0	0	0	0	0	0	0	0	0	0	0	0	0	0	0	0	0	0	0	0	0	0	0	0	0	0	0	0	0	0	0	0	0	0	0	0	0	0.0242708	0.183929	1.23403	0.0218316	0.183929	0.0214775	0.0218316	0.0242708	0.0242708	0.183929	1.23403	0.0218316	0.183929	0.0214775	0.0218316	0.0242708	0.0242708	0.183929	1.23403	0.0218316	0.183929	0.0214775	0.0218316	0.0242708	0.0242708	0.183929	1.23403	0.0218316	0.183929	0.0214775	0.0218316	0.0242708	0.0242708	0.183929	1.23403	0.0218316	0.183929	0.0214775	0.0218316	0.0242708	0.0214718	0.0214718	0.0214718	0.0214718	0.0214718	0.0214718	0.0214718	0.0214718	0.0214718	0.0214718	0.0214718	0.0214718	0.0214718	0.0214718	0.0214718	0.0214718	0.0214718	0.0214718	0.0214718	0.0214718	0.0214718	0.0214718	0.0214718	0.0214718	0.0214718	0.0214718	0.0214718	0.0214718	0.0214718	0.0214718	0.0214718	0.0214718	0.0214718	0.0214718	0.0214718	0.0214718	0.0214718	0.0214718	0.0214718	0.0214718	0.0214718	0.0214718	0.0214718	0.0214718	0.0214718	0.0214718	0.0214718	0.0214718	0.0214718	0.0214718	0.0214718	0.0214718	0.0214718	0.0214718	0.0214718	0.0214718	0.0214718	0.0214718	0.0214718	0.0214718	0.0214718	0.0214718	0.0214718	0.0214718	0.0214718	0.0214718	0.0214718	0.0214718	0.0214718	0.0214718	0.0214718	0.0214718	0.0214718	0.0214718	0.0761834	0.0214718	0.0214718	0.0214718	0.0214718	0.0214718	0.0129186	0.0761834	0.268862	0.00361356	0.0761834	0.00060164	0.00361356	0.00361356	0.0129186	0.0761834	0.0761834	0.00361356	0.0761834	0.00060164	0.00361356	0.00361356	0.0129186	0.0761834	0.0761834	0.00361356	0.0761834	0.00060164	0.00361356	0.00361356	0.0129186	0.0761834	0.0761834	0.00361356	0.0761834	0.00060164	0.00361356	0.00361356	0.0129186	0.0761834	0.0761834	0.00361356	0.0761834	0.00060164	0.00361356	0.00361356	0.0129186	0.0761834	0.0761834	0.00361356	0.0761834	0.00060164	0.00361356	0.00361356	0.0129186	0.0761834	0.0761834	0.00361356	0.0761834	0.00060164	0.00361356	0.00361356	0.0129186	0.0761834	0.0761834	0.00361356	0.0761834	0.00060164	0.00361356	0.00361356	0.0129186	0.0761834	0.0761834	0.00361356	0.0761834	0.00060164	0.00361356	0.000359761	0.0129186	0.0761834	0.0761834	0.00361356	0.0761834	0.00060164	0.00361356	0.000359761	0.0129186	0.0761834	0.0761834	0.00361356	0.0761834	0.00060164	0.00361356	0.000359761	0.0129186	0.0761834	0.0761834	0.00361356	0.0761834	0.00060164	0.00361356	0.000359761	0.0129186	0.0761834	0.0761834	0.00361356	0.0761834	0.00060164	0.00361356	0.000359761	0.0129186	0.0761834	0.0761834	0.00361356	0.0761834	0.00060164	0.00361356	0.000359761	0.0129186	0.0761834	0.0761834	0.00361356	0.0761834	0.00060164	0.00361356	0.000359761	0.0129186	0.0761834	0.0761834	0.00361356	0.0761834	0.00060164	0.00361356	0.000359761	0.0129186	0.0761834	0.0761834	0.00361356	0.0761834	0.00060164	0.00361356	0.000359761	0.0129186	0.0761834	0.0761834	0.00361356	0.0761834	0.00060164	0.00361356	0.000359761	0.0129186	0.0761834	0.0761834	0.00361356	0.0761834	0.00060164	0.00361356	0.000359761	0.0129186	0.0761834	0.0761834	0.00361356	0.0761834	0.00060164	0.00361356	0.000359761	0.0129186	0.0761834	0.0761834	0.00361356	0.0761834	0.00060164	0.00361356	0.000359761	0.0129186	0.0761834	0.0761834	0.00361356	0.0761834	0.00060164	0.00361356	0.000359761	0.0129186	0.0761834	0.0761834	0.00361356	0.0761834	0.00060164	0.00361356	0.000359761	0.0129186	0.0761834	0.0761834	0.00361356	0.0761834	0.00060164	0.00361356	0.000359761	0.0129186	0.0761834	0.0761834	0.00361356	0.0761834	0.00060164	0.00361356	0.000359761	0.0129186	0.0761834	0.0761834	0.00361356	0.0761834	0.00060164	0.00361356	0.000359761	0	0	0	0	0	0	0	0	0	0	0	0	0	0	0	0	0	0	0	0	0	0	0	0	0	0	0	0	0	0	0	0	0	0	0	0	0	0	0	0	0	0	0	0	0	0	0	0	0	0	0	0	0	0	0	0	0	0	0	0	0	0	0	0	0	0	0	0	0	0	0	0	0.079797	0.2852	1.63362	0.0774824	0.647698	0.0762425	0.079797	0.103856	0.079797	0.2852	1.63362	0.0774824	0.647698	0.0762425	0.079797	0.103856	0.079797	0.2852	1.63362	0.0774824	0.647698	0.0762425	0.079797	0.103856	0.079797	0.2852	1.63362	0.0774824	0.647698	0.0762425	0.079797	0.103856	0.079797	0.2852	1.63362	0.0774824	0.647698	0.0762425	0.079797	0.103856	0.0761834	0.0761834	0.0761834	0.0761834	0.0761834	0.0761834	0.0761834	0.0761834	0.0761834	0.0761834	0.0761834	0.0761834	0.0761834	0.0761834	0.0761834	0.0761834	0.0761834	0.0761834	0.0761834	0.0761834	0.0761834	0.0761834	0.0761834	0.0761834	0.0761834	0.0761834	0.0761834	0.0761834	0.0761834	0.0761834	0.0761834	0.0761834	0.0761834	0.0761834	0.0761834	0.0761834	0.0761834	0.0761834	0.0761834	0.0761834	0.0761834	0.0761834	0.0761834	0.0761834	0.0761834	0.0761834	0.0761834	0.0761834	0.0761834	0.0761834	0.0761834	0.0761834	0.0761834	0.0761834	0.0761834	0.0761834	0.0761834	0.0761834	0.0761834	0.0761834	0.0761834	0.0761834	0.0761834	0.0761834	0.0761834	0.0761834	0.0761834	0.0761834	0.0761834	0.0761834	0.0761834	0.0761834	0.0761834	0.0761834	0.268862	0.0761834	0.0761834	0.0761834	0.0761834	0.0761834	0.0276729	0.162457	0.571514	0.0129186	0.268862	0.00361356	0.0214718	0.0214718	0.0276729	0.162457	0.162457	0.0129186	0.268862	0.00361356	0.0214718	0.0214718	0.0276729	0.162457	0.162457	0.0129186	0.268862	0.00361356	0.0214718	0.0214718	0.0276729	0.162457	0.162457	0.0129186	0.268862	0.00361356	0.0214718	0.0214718	0.0276729	0.162457	0.162457	0.0129186	0.268862	0.00361356	0.0214718	0.0214718	0.0276729	0.162457	0.162457	0.0129186	0.268862	0.00361356	0.0214718	0.0214718	0.0276729	0.162457	0.162457	0.0129186	0.268862	0.00361356	0.0214718	0.0214718	0.0276729	0.162457	0.162457	0.0129186	0.268862	0.00361356	0.0214718	0.0214718	0.0276729	0.162457	0.162457	0.0129186	0.268862	0.00361356	0.0214718	0.00361356	0.0276729	0.162457	0.162457	0.0129186	0.268862	0.00361356	0.0214718	0.00361356	0.0276729	0.162457	0.162457	0.0129186	0.268862	0.00361356	0.0214718	0.00361356	0.0276729	0.162457	0.162457	0.0129186	0.268862	0.00361356	0.0214718	0.00361356	0.0276729	0.162457	0.162457	0.0129186	0.268862	0.00361356	0.0214718	0.00361356	0.0276729	0.162457	0.162457	0.0129186	0.268862	0.00361356	0.0214718	0.00361356	0.0276729	0.162457	0.162457	0.0129186	0.268862	0.00361356	0.0214718	0.00361356	0.0276729	0.162457	0.162457	0.0129186	0.268862	0.00361356	0.0214718	0.00361356	0.0276729	0.162457	0.162457	0.0129186	0.268862	0.00361356	0.0214718	0.00361356	0.0276729	0.162457	0.162457	0.0129186	0.268862	0.00361356	0.0214718	0.00361356	0.0276729	0.162457	0.162457	0.0129186	0.268862	0.00361356	0.0214718	0.00361356	0.0276729	0.162457	0.162457	0.0129186	0.268862	0.00361356	0.0214718	0.00361356	0.0276729	0.162457	0.162457	0.0129186	0.268862	0.00361356	0.0214718	0.00361356	0.0276729	0.162457	0.162457	0.0129186	0.268862	0.00361356	0.0214718	0.00361356	0.0276729	0.162457	0.162457	0.0129186	0.268862	0.00361356	0.0214718	0.00361356	0.0276729	0.162457	0.162457	0.0129186	0.268862	0.00361356	0.0214718	0.00361356	0.0276729	0.162457	0.162457	0.0129186	0.268862	0.00361356	0.0214718	0.00361356	0.0276729	0.162457	0.162457	0.0129186	0.268862	0.00361356	0.0214718	0.00361356	0	0	0	0	0	0	0	0	0	0	0	0	0	0	0	0	0	0	0	0	0	0	0	0	0	0	0	0	0	0	0	0	0	0	0	0	0	0	0	0	0	0	0	0	0	0	0	0	0	0	0	0	0	0	0	0	0	0	0	0	0	0	0	0	0	0	0	0	0	0	0	0	0.165256	0.324915	1.37501	0.165256	1.37501	0.162817	0.183929	0.324915	0.165256	0.324915	1.37501	0.165256	1.37501	0.162817	0.183929	0.324915	0.165256	0.324915	1.37501	0.165256	1.37501	0.162817	0.183929	0.324915	0.165256	0.324915	1.37501	0.165256	1.37501	0.162817	0.183929	0.324915	0.165256	0.324915	1.37501	0.165256	1.37501	0.162817	0.183929	0.324915	0.162457	0.162457	0.162457	0.162457	0.162457	0.162457	0.162457	0.162457	0.162457	0.162457	0.162457	0.162457	0.162457	0.162457	0.162457	0.162457	0.162457	0.162457	0.162457	0.162457	0.162457	0.162457	0.162457	0.162457	0.162457	0.162457	0.162457	0.162457	0.162457	0.162457	0.162457	0.162457	0.162457	0.162457	0.162457	0.162457	0.162457	0.162457	0.162457	0.162457	0.162457	0.162457	0.162457	0.162457	0.162457	0.162457	0.162457	0.162457	0.162457	0.162457	0.162457	0.162457	0.162457	0.162457	0.162457	0.162457	0.162457	0.162457	0.162457	0.162457	0.162457	0.162457	0.162457	0.162457	0.162457	0.162457	0.162457	0.162457	0.162457	0.162457	0.162457	0.162457	0.162457	0.162457	0.571514	0.162457	0.162457	0.162457	0.162457	0.162457	0.0356571	0.209017	0.73453	0.0276729	0.571514	0.0129186	0.0761834	0.0761834	0.0356571	0.209017	0.209017	0.0276729	0.571514	0.0129186	0.0761834	0.0761834	0.0356571	0.209017	0.209017	0.0276729	0.571514	0.0129186	0.0761834	0.0761834	0.0356571	0.209017	0.209017	0.0276729	0.571514	0.0129186	0.0761834	0.0761834	0.0356571	0.209017	0.209017	0.0276729	0.571514	0.0129186	0.0761834	0.0761834	0.0356571	0.209017	0.209017	0.0276729	0.571514	0.0129186	0.0761834	0.0761834	0.0356571	0.209017	0.209017	0.0276729	0.571514	0.0129186	0.0761834	0.0761834	0.0356571	0.209017	0.209017	0.0276729	0.571514	0.0129186	0.0761834	0.0761834	0.0356571	0.209017	0.209017	0.0276729	0.571514	0.0129186	0.0761834	0.0214718	0.0356571	0.209017	0.209017	0.0276729	0.571514	0.0129186	0.0761834	0.0214718	0.0356571	0.209017	0.209017	0.0276729	0.571514	0.0129186	0.0761834	0.0214718	0.0356571	0.209017	0.209017	0.0276729	0.571514	0.0129186	0.0761834	0.0214718	0.0356571	0.209017	0.209017	0.0276729	0.571514	0.0129186	0.0761834	0.0214718	0.0356571	0.209017	0.209017	0.0276729	0.571514	0.0129186	0.0761834	0.0214718	0.0356571	0.209017	0.209017	0.0276729	0.571514	0.0129186	0.0761834	0.0214718	0.0356571	0.209017	0.209017	0.0276729	0.571514	0.0129186	0.0761834	0.0214718	0.0356571	0.209017	0.209017	0.0276729	0.571514	0.0129186	0.0761834	0.0214718	0.0356571	0.209017	0.209017	0.0276729	0.571514	0.0129186	0.0761834	0.0214718	0.0356571	0.209017	0.209017	0.0276729	0.571514	0.0129186	0.0761834	0.0214718	0.0356571	0.209017	0.209017	0.0276729	0.571514	0.0129186	0.0761834	0.0214718	0.0356571	0.209017	0.209017	0.0276729	0.571514	0.0129186	0.0761834	0.0214718	0.0356571	0.209017	0.209017	0.0276729	0.571514	0.0129186	0.0761834	0.0214718	0.0356571	0.209017	0.209017	0.0276729	0.571514	0.0129186	0.0761834	0.0214718	0.0356571	0.209017	0.209017	0.0276729	0.571514	0.0129186	0.0761834	0.0214718	0.0356571	0.209017	0.209017	0.0276729	0.571514	0.0129186	0.0761834	0.0214718	0.0356571	0.209017	0.209017	0.0276729	0.571514	0.0129186	0.0761834	0.0214718	0	0	0	0	0	0	0	0	0	0	0	0	0	0	0	0	0	0	0	0	0	0	0	0	0	0	0	0	0	0	0	0	0	0	0	0	0	0	0	0	0	0	0	0	0	0	0	0	0	0	0	0	0	0	0	0	0	0	0	0	0	0	0	0	0	0	0	0	0	0	0	0	0.210316	0.2852	0.780531	0.21263	1.76646	0.210316	0.2852	0.780531	0.210316	0.2852	0.780531	0.21263	1.76646	0.210316	0.2852	0.780531	0.210316	0.2852	0.780531	0.21263	1.76646	0.210316	0.2852	0.780531	0.210316	0.2852	0.780531	0.21263	1.76646	0.210316	0.2852	0.780531	0.210316	0.2852	0.780531	0.21263	1.76646	0.210316	0.2852	0.780531	0.209017	0.209017	0.209017	0.209017	0.209017	0.209017	0.209017	0.209017	0.209017	0.209017	0.209017	0.209017	0.209017	0.209017	0.209017	0.209017	0.209017	0.209017	0.209017	0.209017	0.209017	0.209017	0.209017	0.209017	0.209017	0.209017	0.209017	0.209017	0.209017	0.209017	0.209017	0.209017	0.209017	0.209017	0.209017	0.209017	0.209017	0.209017	0.209017	0.209017	0.209017	0.209017	0.209017	0.209017	0.209017	0.209017	0.209017	0.209017	0.209017	0.209017	0.209017	0.209017	0.209017	0.209017	0.209017	0.209017	0.209017	0.209017	0.209017	0.209017	0.209017	0.209017	0.209017	0.209017	0.209017	0.209017	0.209017	0.209017	0.209017	0.209017	0.209017	0.209017	0.209017	0.209017	0.73453	0.209017	0.209017	0.209017	0.209017	0.209017	0.0276729	0.162457	0.571514	0.0356571	0.73453	0.0276729	0.162457	0.162457	0.0276729	0.162457	0.162457	0.0356571	0.73453	0.0276729	0.162457	0.162457	0.0276729	0.162457	0.162457	0.0356571	0.73453	0.0276729	0.162457	0.162457	0.0276729	0.162457	0.162457	0.0356571	0.73453	0.0276729	0.162457	0.162457	0.0276729	0.162457	0.162457	0.0356571	0.73453	0.0276729	0.162457	0.162457	0.0276729	0.162457	0.162457	0.0356571	0.73453	0.0276729	0.162457	0.162457	0.0276729	0.162457	0.162457	0.0356571	0.73453	0.0276729	0.162457	0.162457	0.0276729	0.162457	0.162457	0.0356571	0.73453	0.0276729	0.162457	0.162457	0.0276729	0.162457	0.162457	0.0356571	0.73453	0.0276729	0.162457	0.0761834	0.0276729	0.162457	0.162457	0.0356571	0.73453	0.0276729	0.162457	0.0761834	0.0276729	0.162457	0.162457	0.0356571	0.73453	0.0276729	0.162457	0.0761834	0.0276729	0.162457	0.162457	0.0356571	0.73453	0.0276729	0.162457	0.0761834	0.0276729	0.162457	0.162457	0.0356571	0.73453	0.0276729	0.162457	0.0761834	0.0276729	0.162457	0.162457	0.0356571	0.73453	0.0276729	0.162457	0.0761834	0.0276729	0.162457	0.162457	0.0356571	0.73453	0.0276729	0.162457	0.0761834	0.0276729	0.162457	0.162457	0.0356571	0.73453	0.0276729	0.162457	0.0761834	0.0276729	0.162457	0.162457	0.0356571	0.73453	0.0276729	0.162457	0.0761834	0.0276729	0.162457	0.162457	0.0356571	0.73453	0.0276729	0.162457	0.0761834	0.0276729	0.162457	0.162457	0.0356571	0.73453	0.0276729	0.162457	0.0761834	0.0276729	0.162457	0.162457	0.0356571	0.73453	0.0276729	0.162457	0.0761834	0.0276729	0.162457	0.162457	0.0356571	0.73453	0.0276729	0.162457	0.0761834	0.0276729	0.162457	0.162457	0.0356571	0.73453	0.0276729	0.162457	0.0761834	0.0276729	0.162457	0.162457	0.0356571	0.73453	0.0276729	0.162457	0.0761834	0.0276729	0.162457	0.162457	0.0356571	0.73453	0.0276729	0.162457	0.0761834	0.0276729	0.162457	0.162457	0.0356571	0.73453	0.0276729	0.162457	0.0761834	0.0276729	0.162457	0.162457	0.0356571	0.73453	0.0276729	0.162457	0.0761834	0	0	0	0	0	0	0	0	0	0	0	0	0	0	0	0	0	0	0	0	0	0	0	0	0	0	0	0	0	0	0	0	0	0	0	0	0	0	0	0	0	0	0	0	0	0	0	0	0	0	0	0	0	0	0	0	0	0	0	0	0	0	0	0	0	0	0	0	0	0	0	0	0.162817	0.183929	0.324915	0.165256	1.37501	0.165256	0.324915	1.37501	0.162817	0.183929	0.324915	0.165256	1.37501	0.165256	0.324915	1.37501	0.162817	0.183929	0.324915	0.165256	1.37501	0.165256	0.324915	1.37501	0.162817	0.183929	0.324915	0.165256	1.37501	0.165256	0.324915	1.37501	0.162817	0.183929	0.324915	0.165256	1.37501	0.165256	0.324915	1.37501	0.162457	0.162457	0.162457	0.162457	0.162457	0.162457	0.162457	0.162457	0.162457	0.162457	0.162457	0.162457	0.162457	0.162457	0.162457	0.162457	0.162457	0.162457	0.162457	0.162457	0.162457	0.162457	0.162457	0.162457	0.162457	0.162457	0.162457	0.162457	0.162457	0.162457	0.162457	0.162457	0.162457	0.162457	0.162457	0.162457	0.162457	0.162457	0.162457	0.162457	0.162457	0.162457	0.162457	0.162457	0.162457	0.162457	0.162457	0.162457	0.162457	0.162457	0.162457	0.162457	0.162457	0.162457	0.162457	0.162457	0.162457	0.162457	0.162457	0.162457	0.162457	0.162457	0.162457	0.162457	0.162457	0.162457	0.162457	0.162457	0.162457	0.162457	0.162457	0.162457	0.162457	0.162457	0.571514	0.162457	0.162457	0.162457	0.162457	0.162457	0.0129186	0.0761834	0.268862	0.0276729	0.571514	0.0356571	0.209017	0.209017	0.0129186	0.0761834	0.0761834	0.0276729	0.571514	0.0356571	0.209017	0.209017	0.0129186	0.0761834	0.0761834	0.0276729	0.571514	0.0356571	0.209017	0.209017	0.0129186	0.0761834	0.0761834	0.0276729	0.571514	0.0356571	0.209017	0.209017	0.0129186	0.0761834	0.0761834	0.0276729	0.571514	0.0356571	0.209017	0.209017	0.0129186	0.0761834	0.0761834	0.0276729	0.571514	0.0356571	0.209017	0.209017	0.0129186	0.0761834	0.0761834	0.0276729	0.571514	0.0356571	0.209017	0.209017	0.0129186	0.0761834	0.0761834	0.0276729	0.571514	0.0356571	0.209017	0.209017	0.0129186	0.0761834	0.0761834	0.0276729	0.571514	0.0356571	0.209017	0.162457	0.0129186	0.0761834	0.0761834	0.0276729	0.571514	0.0356571	0.209017	0.162457	0.0129186	0.0761834	0.0761834	0.0276729	0.571514	0.0356571	0.209017	0.162457	0.0129186	0.0761834	0.0761834	0.0276729	0.571514	0.0356571	0.209017	0.162457	0.0129186	0.0761834	0.0761834	0.0276729	0.571514	0.0356571	0.209017	0.162457	0.0129186	0.0761834	0.0761834	0.0276729	0.571514	0.0356571	0.209017	0.162457	0.0129186	0.0761834	0.0761834	0.0276729	0.571514	0.0356571	0.209017	0.162457	0.0129186	0.0761834	0.0761834	0.0276729	0.571514	0.0356571	0.209017	0.162457	0.0129186	0.0761834	0.0761834	0.0276729	0.571514	0.0356571	0.209017	0.162457	0.0129186	0.0761834	0.0761834	0.0276729	0.571514	0.0356571	0.209017	0.162457	0.0129186	0.0761834	0.0761834	0.0276729	0.571514	0.0356571	0.209017	0.162457	0.0129186	0.0761834	0.0761834	0.0276729	0.571514	0.0356571	0.209017	0.162457	0.0129186	0.0761834	0.0761834	0.0276729	0.571514	0.0356571	0.209017	0.162457	0.0129186	0.0761834	0.0761834	0.0276729	0.571514	0.0356571	0.209017	0.162457	0.0129186	0.0761834	0.0761834	0.0276729	0.571514	0.0356571	0.209017	0.162457	0.0129186	0.0761834	0.0761834	0.0276729	0.571514	0.0356571	0.209017	0.162457	0.0129186	0.0761834	0.0761834	0.0276729	0.571514	0.0356571	0.209017	0.162457	0.0129186	0.0761834	0.0761834	0.0276729	0.571514	0.0356571	0.209017	0.162457	0	0	0	0	0	0	0	0	0	0	0	0	0	0	0	0	0	0	0	0	0	0	0	0	0	0	0	0	0	0	0	0	0	0	0	0	0	0	0	0	0	0	0	0	0	0	0	0	0	0	0	0	0	0	0	0	0	0	0	0	0	0	0	0	0	0	0	0	0	0	0	0	0.0762425	0.079797	0.103856	0.0774824	0.647698	0.079797	0.2852	1.63362	0.0762425	0.079797	0.103856	0.0774824	0.647698	0.079797	0.2852	1.63362	0.0762425	0.079797	0.103856	0.0774824	0.647698	0.079797	0.2852	1.63362	0.0762425	0.079797	0.103856	0.0774824	0.647698	0.079797	0.2852	1.63362	0.0762425	0.079797	0.103856	0.0774824	0.647698	0.079797	0.2852	1.63362	0.0761834	0.0761834	0.0761834	0.0761834	0.0761834	0.0761834	0.0761834	0.0761834	0.0761834	0.0761834	0.0761834	0.0761834	0.0761834	0.0761834	0.0761834	0.0761834	0.0761834	0.0761834	0.0761834	0.0761834	0.0761834	0.0761834	0.0761834	0.0761834	0.0761834	0.0761834	0.0761834	0.0761834	0.0761834	0.0761834	0.0761834	0.0761834	0.0761834	0.0761834	0.0761834	0.0761834	0.0761834	0.0761834	0.0761834	0.0761834	0.0761834	0.0761834	0.0761834	0.0761834	0.0761834	0.0761834	0.0761834	0.0761834	0.0761834	0.0761834	0.0761834	0.0761834	0.0761834	0.0761834	0.0761834	0.0761834	0.0761834	0.0761834	0.0761834	0.0761834	0.0761834	0.0761834	0.0761834	0.0761834	0.0761834	0.0761834	0.0761834	0.0761834	0.0761834	0.0761834	0.0761834	0.0761834	0.0761834	0.0761834	0.268862	0.0761834	0.0761834	0.0761834	0.0761834	0.0761834	0.00361356	0.0214718	0.0761834	0.0129186	0.268862	0.0276729	0.162457	0.162457	0.00361356	0.0214718	0.0214718	0.0129186	0.268862	0.0276729	0.162457	0.162457	0.00361356	0.0214718	0.0214718	0.0129186	0.268862	0.0276729	0.162457	0.162457	0.00361356	0.0214718	0.0214718	0.0129186	0.268862	0.0276729	0.162457	0.162457	0.00361356	0.0214718	0.0214718	0.0129186	0.268862	0.0276729	0.162457	0.162457	0.00361356	0.0214718	0.0214718	0.0129186	0.268862	0.0276729	0.162457	0.162457	0.00361356	0.0214718	0.0214718	0.0129186	0.268862	0.0276729	0.162457	0.162457	0.00361356	0.0214718	0.0214718	0.0129186	0.268862	0.0276729	0.162457	0.162457	0.00361356	0.0214718	0.0214718	0.0129186	0.268862	0.0276729	0.162457	0.209017	0.00361356	0.0214718	0.0214718	0.0129186	0.268862	0.0276729	0.162457	0.209017	0.00361356	0.0214718	0.0214718	0.0129186	0.268862	0.0276729	0.162457	0.209017	0.00361356	0.0214718	0.0214718	0.0129186	0.268862	0.0276729	0.162457	0.209017	0.00361356	0.0214718	0.0214718	0.0129186	0.268862	0.0276729	0.162457	0.209017	0.00361356	0.0214718	0.0214718	0.0129186	0.268862	0.0276729	0.162457	0.209017	0.00361356	0.0214718	0.0214718	0.0129186	0.268862	0.0276729	0.162457	0.209017	0.00361356	0.0214718	0.0214718	0.0129186	0.268862	0.0276729	0.162457	0.209017	0.00361356	0.0214718	0.0214718	0.0129186	0.268862	0.0276729	0.162457	0.209017	0.00361356	0.0214718	0.0214718	0.0129186	0.268862	0.0276729	0.162457	0.209017	0.00361356	0.0214718	0.0214718	0.0129186	0.268862	0.0276729	0.162457	0.209017	0.00361356	0.0214718	0.0214718	0.0129186	0.268862	0.0276729	0.162457	0.209017	0.00361356	0.0214718	0.0214718	0.0129186	0.268862	0.0276729	0.162457	0.209017	0.00361356	0.0214718	0.0214718	0.0129186	0.268862	0.0276729	0.162457	0.209017	0.00361356	0.0214718	0.0214718	0.0129186	0.268862	0.0276729	0.162457	0.209017	0.00361356	0.0214718	0.0214718	0.0129186	0.268862	0.0276729	0.162457	0.209017	0.00361356	0.0214718	0.0214718	0.0129186	0.268862	0.0276729	0.162457	0.209017	0.00361356	0.0214718	0.0214718	0.0129186	0.268862	0.0276729	0.162457	0.209017	0	0	0	0	0	0	0	0	0	0	0	0	0	0	0	0	0	0	0	0	0	0	0	0	0	0	0	0	0	0	0	0	0	0	0	0	0	0	0	0	0	0	0	0	0	0	0	0	0	0	0	0	0	0	0	0	0	0	0	0	0	0	0	0	0	0	0	0	0	0	0	0	0.0214775	0.0218316	0.0242708	0.0218316	0.183929	0.0242708	0.183929	1.23403	0.0214775	0.0218316	0.0242708	0.0218316	0.183929	0.0242708	0.183929	1.23403	0.0214775	0.0218316	0.0242708	0.0218316	0.183929	0.0242708	0.183929	1.23403	0.0214775	0.0218316	0.0242708	0.0218316	0.183929	0.0242708	0.183929	1.23403	0.0214775	0.0218316	0.0242708	0.0218316	0.183929	0.0242708	0.183929	1.23403	0.0214718	0.0214718	0.0214718	0.0214718	0.0214718	0.0214718	0.0214718	0.0214718	0.0214718	0.0214718	0.0214718	0.0214718	0.0214718	0.0214718	0.0214718	0.0214718	0.0214718	0.0214718	0.0214718	0.0214718	0.0214718	0.0214718	0.0214718	0.0214718	0.0214718	0.0214718	0.0214718	0.0214718	0.0214718	0.0214718	0.0214718	0.0214718	0.0214718	0.0214718	0.0214718	0.0214718	0.0214718	0.0214718	0.0214718	0.0214718	0.0214718	0.0214718	0.0214718	0.0214718	0.0214718	0.0214718	0.0214718	0.0214718	0.0214718	0.0214718	0.0214718	0.0214718	0.0214718	0.0214718	0.0214718	0.0214718	0.0214718	0.0214718	0.0214718	0.0214718	0.0214718	0.0214718	0.0214718	0.0214718	0.0214718	0.0214718	0.0214718	0.0214718	0.0214718	0.0214718	0.0214718	0.0214718	0.0214718	0.0214718	0.0761834	0.0214718	0.0214718	0.0214718	0.0214718	0.0214718	0.00060164	0.00361356	0.0129186	0.00361356	0.0761834	0.0129186	0.0761834	0.0761834	0.00060164	0.00361356	0.00361356	0.00361356	0.0761834	0.0129186	0.0761834	0.0761834	0.00060164	0.00361356	0.00361356	0.00361356	0.0761834	0.0129186	0.0761834	0.0761834	0.00060164	0.00361356	0.00361356	0.00361356	0.0761834	0.0129186	0.0761834	0.0761834	0.00060164	0.00361356	0.00361356	0.00361356	0.0761834	0.0129186	0.0761834	0.0761834	0.00060164	0.00361356	0.00361356	0.00361356	0.0761834	0.0129186	0.0761834	0.0761834	0.00060164	0.00361356	0.00361356	0.00361356	0.0761834	0.0129186	0.0761834	0.0761834	0.00060164	0.00361356	0.00361356	0.00361356	0.0761834	0.0129186	0.0761834	0.0761834	0.00060164	0.00361356	0.00361356	0.00361356	0.0761834	0.0129186	0.0761834	0.162457	0.00060164	0.00361356	0.00361356	0.00361356	0.0761834	0.0129186	0.0761834	0.162457	0.00060164	0.00361356	0.00361356	0.00361356	0.0761834	0.0129186	0.0761834	0.162457	0.00060164	0.00361356	0.00361356	0.00361356	0.0761834	0.0129186	0.0761834	0.162457	0.00060164	0.00361356	0.00361356	0.00361356	0.0761834	0.0129186	0.0761834	0.162457	0.00060164	0.00361356	0.00361356	0.00361356	0.0761834	0.0129186	0.0761834	0.162457	0.00060164	0.00361356	0.00361356	0.00361356	0.0761834	0.0129186	0.0761834	0.162457	0.00060164	0.00361356	0.00361356	0.00361356	0.0761834	0.0129186	0.0761834	0.162457	0.00060164	0.00361356	0.00361356	0.00361356	0.0761834	0.0129186	0.0761834	0.162457	0.00060164	0.00361356	0.00361356	0.00361356	0.0761834	0.0129186	0.0761834	0.162457	0.00060164	0.00361356	0.00361356	0.00361356	0.0761834	0.0129186	0.0761834	0.162457	0.00060164	0.00361356	0.00361356	0.00361356	0.0761834	0.0129186	0.0761834	0.162457	0.00060164	0.00361356	0.00361356	0.00361356	0.0761834	0.0129186	0.0761834	0.162457	0.00060164	0.00361356	0.00361356	0.00361356	0.0761834	0.0129186	0.0761834	0.162457	0.00060164	0.00361356	0.00361356	0.00361356	0.0761834	0.0129186	0.0761834	0.162457	0.00060164	0.00361356	0.00361356	0.00361356	0.0761834	0.0129186	0.0761834	0.162457	0.00060164	0.00361356	0.00361356	0.00361356	0.0761834	0.0129186	0.0761834	0.162457	0.00060164	0.00361356	0.00361356	0.00361356	0.0761834	0.0129186	0.0761834	0.162457	0	0	0	0	0	0	0	0	0	0	0	0	0	0	0	0	0	0	0	0	0	0	0	0	0	0	0	0	0	0	0	0	0	0	0	0	0	0	0	0	0	0	0	0	0	0	0	0	0	0	0	0	0	0	0	0	0	0	0	0	0	0	0	0	0	0	0	0	0	0	0	0	0.00361387	0.00363449	0.00377963	0.00367262	0.0312864	0.00491252	0.079797	0.575128	0.00361387	0.00363449	0.00377963	0.00367262	0.0312864	0.00491252	0.079797	0.575128	0.00361387	0.00363449	0.00377963	0.00367262	0.0312864	0.00491252	0.079797	0.575128	0.00361387	0.00363449	0.00377963	0.00367262	0.0312864	0.00491252	0.079797	0.575128	0.00361387	0.00363449	0.00377963	0.00367262	0.0312864	0.00491252	0.079797	0.575128	0.00361356	0.00361356	0.00361356	0.00361356	0.00361356	0.00361356	0.00361356	0.00361356	0.00361356	0.00361356	0.00361356	0.00361356	0.00361356	0.00361356	0.00361356	0.00361356	0.00361356	0.00361356	0.00361356	0.00361356	0.00361356	0.00361356	0.00361356	0.00361356	0.00361356	0.00361356	0.00361356	0.00361356	0.00361356	0.00361356	0.00361356	0.00361356	0.00361356	0.00361356	0.00361356	0.00361356	0.00361356	0.00361356	0.00361356	0.00361356	0.00361356	0.00361356	0.00361356	0.00361356	0.00361356	0.00361356	0.00361356	0.00361356	0.00361356	0.00361356	0.00361356	0.00361356	0.00361356	0.00361356	0.00361356	0.00361356	0.00361356	0.00361356	0.00361356	0.00361356	0.00361356	0.00361356	0.00361356	0.00361356	0.00361356	0.00361356	0.00361356	0.00361356	0.00361356	0.00361356	0.00361356	0.00361356	0.00361356	0.00361356	0.0129186	0.00361356	0.00361356	0.00361356	0.00361356	0.00361356	5.90635e-05	0.000359761	0.00129896	0.00060164	0.0129186	0.00361356	0.0214718	0.0214718	5.90635e-05	0.000359761	0.000359761	0.00060164	0.0129186	0.00361356	0.0214718	0.0214718	5.90635e-05	0.000359761	0.000359761	0.00060164	0.0129186	0.00361356	0.0214718	0.0214718	5.90635e-05	0.000359761	0.000359761	0.00060164	0.0129186	0.00361356	0.0214718	0.0214718	5.90635e-05	0.000359761	0.000359761	0.00060164	0.0129186	0.00361356	0.0214718	0.0214718	5.90635e-05	0.000359761	0.000359761	0.00060164	0.0129186	0.00361356	0.0214718	0.0214718	5.90635e-05	0.000359761	0.000359761	0.00060164	0.0129186	0.00361356	0.0214718	0.0214718	5.90635e-05	0.000359761	0.000359761	0.00060164	0.0129186	0.00361356	0.0214718	0.0214718	5.90635e-05	0.000359761	0.000359761	0.00060164	0.0129186	0.00361356	0.0214718	0.0761834	5.90635e-05	0.000359761	0.000359761	0.00060164	0.0129186	0.00361356	0.0214718	0.0761834	5.90635e-05	0.000359761	0.000359761	0.00060164	0.0129186	0.00361356	0.0214718	0.0761834	5.90635e-05	0.000359761	0.000359761	0.00060164	0.0129186	0.00361356	0.0214718	0.0761834	5.90635e-05	0.000359761	0.000359761	0.00060164	0.0129186	0.00361356	0.0214718	0.0761834	5.90635e-05	0.000359761	0.000359761	0.00060164	0.0129186	0.00361356	0.0214718	0.0761834	5.90635e-05	0.000359761	0.000359761	0.00060164	0.0129186	0.00361356	0.0214718	0.0761834	5.90635e-05	0.000359761	0.000359761	0.00060164	0.0129186	0.00361356	0.0214718	0.0761834	5.90635e-05	0.000359761	0.000359761	0.00060164	0.0129186	0.00361356	0.0214718	0.0761834	5.90635e-05	0.000359761	0.000359761	0.00060164	0.0129186	0.00361356	0.0214718	0.0761834	5.90635e-05	0.000359761	0.000359761	0.00060164	0.0129186	0.00361356	0.0214718	0.0761834	5.90635e-05	0.000359761	0.000359761	0.00060164	0.0129186	0.00361356	0.0214718	0.0761834	5.90635e-05	0.000359761	0.000359761	0.00060164	0.0129186	0.00361356	0.0214718	0.0761834	5.90635e-05	0.000359761	0.000359761	0.00060164	0.0129186	0.00361356	0.0214718	0.0761834	5.90635e-05	0.000359761	0.000359761	0.00060164	0.0129186	0.00361356	0.0214718	0.0761834	5.90635e-05	0.000359761	0.000359761	0.00060164	0.0129186	0.00361356	0.0214718	0.0761834	5.90635e-05	0.000359761	0.000359761	0.00060164	0.0129186	0.00361356	0.0214718	0.0761834	5.90635e-05	0.000359761	0.000359761	0.00060164	0.0129186	0.00361356	0.0214718	0.0761834	0	0	0	0	0	0	0	0	0	0	0	0	0	0	0	0	0	0	0	0	0	0	0	0	0	0	0	0	0	0	0	0	0	0	0	0	0	0	0	0	0	0	0	0	0	0	0	0	0	0	0	0	0	0	0	0	0	0	0	0	0	0	0	0	0	0	0	0	0	0	0	0	0.000359771	0.000360461	0.000365454	0.000365454	0.0031587	0.000719521	0.0218316	0.162817	0.000359771	0.000360461	0.000365454	0.000365454	0.0031587	0.000719521	0.0218316	0.162817	0.000359771	0.000360461	0.000365454	0.000365454	0.0031587	0.000719521	0.0218316	0.162817	0.000359771	0.000360461	0.000365454	0.000365454	0.0031587	0.000719521	0.0218316	0.162817	0.000359771	0.000360461	0.000365454	0.000365454	0.0031587	0.000719521	0.0218316	0.162817	0.000359761	0.000359761	0.000359761	0.000359761	0.000359761	0.000359761	0.000359761	0.000359761	0.000359761	0.000359761	0.000359761	0.000359761	0.000359761	0.000359761	0.000359761	0.000359761	0.000359761	0.000359761	0.000359761	0.000359761	0.000359761	0.000359761	0.000359761	0.000359761	0.000359761	0.000359761	0.000359761	0.000359761	0.000359761	0.000359761	0.000359761	0.000359761	0.000359761	0.000359761	0.000359761	0.000359761	0.000359761	0.000359761	0.000359761	0.000359761	0.000359761	0.000359761	0.000359761	0.000359761	0.000359761	0.000359761	0.000359761	0.000359761	0.000359761	0.000359761	0.000359761	0.000359761	0.000359761	0.000359761	0.000359761	0.000359761	0.000359761	0.000359761	0.000359761	0.000359761	0.000359761	0.000359761	0.000359761	0.000359761	0.000359761	0.000359761	0.000359761	0.000359761	0.000359761	0.000359761	0.000359761	0.000359761	0.000359761	0.000359761	0.00129896	0.000359761	0.000359761	0.000359761	0.000359761	0.000359761	3.37645e-06	2.09297e-05	7.65089e-05	5.90635e-05	0.00129896	0.00060164	0.00361356	0.00361356	3.37645e-06	2.09297e-05	2.09297e-05	5.90635e-05	0.00129896	0.00060164	0.00361356	0.00361356	3.37645e-06	2.09297e-05	2.09297e-05	5.90635e-05	0.00129896	0.00060164	0.00361356	0.00361356	3.37645e-06	2.09297e-05	2.09297e-05	5.90635e-05	0.00129896	0.00060164	0.00361356	0.00361356	3.37645e-06	2.09297e-05	2.09297e-05	5.90635e-05	0.00129896	0.00060164	0.00361356	0.00361356	3.37645e-06	2.09297e-05	2.09297e-05	5.90635e-05	0.00129896	0.00060164	0.00361356	0.00361356	3.37645e-06	2.09297e-05	2.09297e-05	5.90635e-05	0.00129896	0.00060164	0.00361356	0.00361356	3.37645e-06	2.09297e-05	2.09297e-05	5.90635e-05	0.00129896	0.00060164	0.00361356	0.00361356	3.37645e-06	2.09297e-05	2.09297e-05	5.90635e-05	0.00129896	0.00060164	0.00361356	0.0214718	3.37645e-06	2.09297e-05	2.09297e-05	5.90635e-05	0.00129896	0.00060164	0.00361356	0.0214718	3.37645e-06	2.09297e-05	2.09297e-05	5.90635e-05	0.00129896	0.00060164	0.00361356	0.0214718	3.37645e-06	2.09297e-05	2.09297e-05	5.90635e-05	0.00129896	0.00060164	0.00361356	0.0214718	3.37645e-06	2.09297e-05	2.09297e-05	5.90635e-05	0.00129896	0.00060164	0.00361356	0.0214718	3.37645e-06	2.09297e-05	2.09297e-05	5.90635e-05	0.00129896	0.00060164	0.00361356	0.0214718	3.37645e-06	2.09297e-05	2.09297e-05	5.90635e-05	0.00129896	0.00060164	0.00361356	0.0214718	3.37645e-06	2.09297e-05	2.09297e-05	5.90635e-05	0.00129896	0.00060164	0.00361356	0.0214718	3.37645e-06	2.09297e-05	2.09297e-05	5.90635e-05	0.00129896	0.00060164	0.00361356	0.0214718	3.37645e-06	2.09297e-05	2.09297e-05	5.90635e-05	0.00129896	0.00060164	0.00361356	0.0214718	3.37645e-06	2.09297e-05	2.09297e-05	5.90635e-05	0.00129896	0.00060164	0.00361356	0.0214718	3.37645e-06	2.09297e-05	2.09297e-05	5.90635e-05	0.00129896	0.00060164	0.00361356	0.0214718	3.37645e-06	2.09297e-05	2.09297e-05	5.90635e-05	0.00129896	0.00060164	0.00361356	0.0214718	3.37645e-06	2.09297e-05	2.09297e-05	5.90635e-05	0.00129896	0.00060164	0.00361356	0.0214718	3.37645e-06	2.09297e-05	2.09297e-05	5.90635e-05	0.00129896	0.00060164	0.00361356	0.0214718	3.37645e-06	2.09297e-05	2.09297e-05	5.90635e-05	0.00129896	0.00060164	0.00361356	0.0214718	3.37645e-06	2.09297e-05	2.09297e-05	5.90635e-05	0.00129896	0.00060164	0.00361356	0.0214718	3.37645e-06	2.09297e-05	2.09297e-05	5.90635e-05	0.00129896	0.00060164	0.00361356	0.0214718	0	0	0	0	0	0	0	0	0	0	0	0	0	0	0	0	0	0	0	0	0	0	0	0	0	0	0	0	0	0	0	0	0	0	0	0	0	0	0	0	0	0	0	0	0	0	0	0	0	0	0	0	0	0	0	0	0	0	0	0	0	0	0	0	0	0	0	0	0	0	0	0	7.99932e-05	0.00367262	0.0762425	5.93816e-05	0.00135803	5.9064e-05	5.91741e-05	6.16629e-05	7.99932e-05	0.00367262	0.0762425	5.93816e-05	0.00135803	5.9064e-05	5.91741e-05	6.16629e-05	7.99932e-05	0.00367262	0.0762425	5.93816e-05	0.00135803	5.9064e-05	5.91741e-05	6.16629e-05	7.99932e-05	0.00367262	0.0762425	5.93816e-05	0.00135803	5.9064e-05	5.91741e-05	6.16629e-05	7.99932e-05	0.00367262	0.0762425	5.93816e-05	0.00135803	5.9064e-05	5.91741e-05	6.16629e-05	5.90635e-05	5.90635e-05	5.90635e-05	5.90635e-05	5.90635e-05	5.90635e-05	5.90635e-05	5.90635e-05	5.90635e-05	5.90635e-05	5.90635e-05	5.90635e-05	5.90635e-05	5.90635e-05	5.90635e-05	5.90635e-05	5.90635e-05	5.90635e-05	5.90635e-05	5.90635e-05	5.90635e-05	5.90635e-05	5.90635e-05	5.90635e-05	5.90635e-05	5.90635e-05	5.90635e-05	5.90635e-05	5.90635e-05	5.90635e-05	5.90635e-05	5.90635e-05	5.90635e-05	5.90635e-05	5.90635e-05	5.90635e-05	5.90635e-05	5.90635e-05	5.90635e-05	5.90635e-05	5.90635e-05	5.90635e-05	5.90635e-05	5.90635e-05	5.90635e-05	5.90635e-05	5.90635e-05	5.90635e-05	5.90635e-05	5.90635e-05	5.90635e-05	5.90635e-05	5.90635e-05	5.90635e-05	5.90635e-05	5.90635e-05	5.90635e-05	5.90635e-05	5.90635e-05	5.90635e-05	5.90635e-05	5.90635e-05	5.90635e-05	5.90635e-05	5.90635e-05	5.90635e-05	5.90635e-05	5.90635e-05	5.90635e-05	5.90635e-05	5.90635e-05	5.90635e-05	5.90635e-05	5.90635e-05	0.000359761	5.90635e-05	5.90635e-05	5.90635e-05	5.90635e-05	5.90635e-05	5.90635e-05	0.00060164	0.00361356	5.69289e-06	0.000359761	3.18072e-07	3.37645e-06	3.37645e-06	5.90635e-05	0.00060164	0.00060164	5.69289e-06	0.000359761	3.18072e-07	3.37645e-06	3.37645e-06	5.90635e-05	0.00060164	0.00060164	5.69289e-06	0.000359761	3.18072e-07	3.37645e-06	3.37645e-06	5.90635e-05	0.00060164	0.00060164	5.69289e-06	0.000359761	3.18072e-07	3.37645e-06	3.37645e-06	5.90635e-05	0.00060164	0.00060164	5.69289e-06	0.000359761	3.18072e-07	3.37645e-06	3.37645e-06	5.90635e-05	0.00060164	0.00060164	5.69289e-06	0.000359761	3.18072e-07	3.37645e-06	3.37645e-06	5.90635e-05	0.00060164	0.00060164	5.69289e-06	0.000359761	3.18072e-07	3.37645e-06	3.37645e-06	5.90635e-05	0.00060164	0.00060164	5.69289e-06	0.000359761	3.18072e-07	3.37645e-06	3.37645e-06	5.90635e-05	0.00060164	0.00060164	5.69289e-06	0.000359761	3.18072e-07	3.37645e-06	1.10636e-07	5.90635e-05	0.00060164	0.00060164	5.69289e-06	0.000359761	3.18072e-07	3.37645e-06	1.10636e-07	5.90635e-05	0.00060164	0.00060164	5.69289e-06	0.000359761	3.18072e-07	3.37645e-06	1.10636e-07	5.90635e-05	0.00060164	0.00060164	5.69289e-06	0.000359761	3.18072e-07	3.37645e-06	1.10636e-07	5.90635e-05	0.00060164	0.00060164	5.69289e-06	0.000359761	3.18072e-07	3.37645e-06	1.10636e-07	5.90635e-05	0.00060164	0.00060164	5.69289e-06	0.000359761	3.18072e-07	3.37645e-06	1.10636e-07	5.90635e-05	0.00060164	0.00060164	5.69289e-06	0.000359761	3.18072e-07	3.37645e-06	1.10636e-07	5.90635e-05	0.00060164	0.00060164	5.69289e-06	0.000359761	3.18072e-07	3.37645e-06	1.10636e-07	5.90635e-05	0.00060164	0.00060164	5.69289e-06	0.000359761	3.18072e-07	3.37645e-06	1.10636e-07	5.90635e-05	0.00060164	0.00060164	5.69289e-06	0.000359761	3.18072e-07	3.37645e-06	1.10636e-07	5.90635e-05	0.00060164	0.00060164	5.69289e-06	0.000359761	3.18072e-07	3.37645e-06	1.10636e-07	5.90635e-05	0.00060164	0.00060164	5.69289e-06	0.000359761	3.18072e-07	3.37645e-06	1.10636e-07	5.90635e-05	0.00060164	0.00060164	5.69289e-06	0.000359761	3.18072e-07	3.37645e-06	1.10636e-07	5.90635e-05	0.00060164	0.00060164	5.69289e-06	0.000359761	3.18072e-07	3.37645e-06	1.10636e-07	5.90635e-05	0.00060164	0.00060164	5.69289e-06	0.000359761	3.18072e-07	3.37645e-06	1.10636e-07	5.90635e-05	0.00060164	0.00060164	5.69289e-06	0.000359761	3.18072e-07	3.37645e-06	1.10636e-07	5.90635e-05	0.00060164	0.00060164	5.69289e-06	0.000359761	3.18072e-07	3.37645e-06	1.10636e-07	5.90635e-05	0.00060164	0.00060164	5.69289e-06	0.000359761	3.18072e-07	3.37645e-06	1.10636e-07	0	0	0	0	0	0	0	0	0	0	0	0	0	0	0	0	0	0	0	0	0	0	0	0	0	0	0	0	0	0	0	0	0	0	0	0	0	0	0	0	0	0	0	0	0	0	0	0	0	0	0	0	0	0	0	0	0	0	0	0	0	0	0	0	0	0	0	0	0	0	0	0	0.000678149	0.0135203	0.269464	0.000605016	0.0135203	0.000601657	0.000605016	0.000678149	0.000678149	0.0135203	0.269464	0.000605016	0.0135203	0.000601657	0.000605016	0.000678149	0.000678149	0.0135203	0.269464	0.000605016	0.0135203	0.000601657	0.000605016	0.000678149	0.000678149	0.0135203	0.269464	0.000605016	0.0135203	0.000601657	0.000605016	0.000678149	0.000678149	0.0135203	0.269464	0.000605016	0.0135203	0.000601657	0.000605016	0.000678149	0.00060164	0.00060164	0.00060164	0.00060164	0.00060164	0.00060164	0.00060164	0.00060164	0.00060164	0.00060164	0.00060164	0.00060164	0.00060164	0.00060164	0.00060164	0.00060164	0.00060164	0.00060164	0.00060164	0.00060164	0.00060164	0.00060164	0.00060164	0.00060164	0.00060164	0.00060164	0.00060164	0.00060164	0.00060164	0.00060164	0.00060164	0.00060164	0.00060164	0.00060164	0.00060164	0.00060164	0.00060164	0.00060164	0.00060164	0.00060164	0.00060164	0.00060164	0.00060164	0.00060164	0.00060164	0.00060164	0.00060164	0.00060164	0.00060164	0.00060164	0.00060164	0.00060164	0.00060164	0.00060164	0.00060164	0.00060164	0.00060164	0.00060164	0.00060164	0.00060164	0.00060164	0.00060164	0.00060164	0.00060164	0.00060164	0.00060164	0.00060164	0.00060164	0.00060164	0.00060164	0.00060164	0.00060164	0.00060164	0.00060164	0.00361356	0.00060164	0.00060164	0.00060164	0.00060164	0.00060164	0.000359761	0.00361356	0.0214718	5.90635e-05	0.00361356	5.69289e-06	5.90635e-05	5.90635e-05	0.000359761	0.00361356	0.00361356	5.90635e-05	0.00361356	5.69289e-06	5.90635e-05	5.90635e-05	0.000359761	0.00361356	0.00361356	5.90635e-05	0.00361356	5.69289e-06	5.90635e-05	5.90635e-05	0.000359761	0.00361356	0.00361356	5.90635e-05	0.00361356	5.69289e-06	5.90635e-05	5.90635e-05	0.000359761	0.00361356	0.00361356	5.90635e-05	0.00361356	5.69289e-06	5.90635e-05	5.90635e-05	0.000359761	0.00361356	0.00361356	5.90635e-05	0.00361356	5.69289e-06	5.90635e-05	5.90635e-05	0.000359761	0.00361356	0.00361356	5.90635e-05	0.00361356	5.69289e-06	5.90635e-05	5.90635e-05	0.000359761	0.00361356	0.00361356	5.90635e-05	0.00361356	5.69289e-06	5.90635e-05	5.90635e-05	0.000359761	0.00361356	0.00361356	5.90635e-05	0.00361356	5.69289e-06	5.90635e-05	3.37645e-06	0.000359761	0.00361356	0.00361356	5.90635e-05	0.00361356	5.69289e-06	5.90635e-05	3.37645e-06	0.000359761	0.00361356	0.00361356	5.90635e-05	0.00361356	5.69289e-06	5.90635e-05	3.37645e-06	0.000359761	0.00361356	0.00361356	5.90635e-05	0.00361356	5.69289e-06	5.90635e-05	3.37645e-06	0.000359761	0.00361356	0.00361356	5.90635e-05	0.00361356	5.69289e-06	5.90635e-05	3.37645e-06	0.000359761	0.00361356	0.00361356	5.90635e-05	0.00361356	5.69289e-06	5.90635e-05	3.37645e-06	0.000359761	0.00361356	0.00361356	5.90635e-05	0.00361356	5.69289e-06	5.90635e-05	3.37645e-06	0.000359761	0.00361356	0.00361356	5.90635e-05	0.00361356	5.69289e-06	5.90635e-05	3.37645e-06	0.000359761	0.00361356	0.00361356	5.90635e-05	0.00361356	5.69289e-06	5.90635e-05	3.37645e-06	0.000359761	0.00361356	0.00361356	5.90635e-05	0.00361356	5.69289e-06	5.90635e-05	3.37645e-06	0.000359761	0.00361356	0.00361356	5.90635e-05	0.00361356	5.69289e-06	5.90635e-05	3.37645e-06	0.000359761	0.00361356	0.00361356	5.90635e-05	0.00361356	5.69289e-06	5.90635e-05	3.37645e-06	0.000359761	0.00361356	0.00361356	5.90635e-05	0.00361356	5.69289e-06	5.90635e-05	3.37645e-06	0.000359761	0.00361356	0.00361356	5.90635e-05	0.00361356	5.69289e-06	5.90635e-05	3.37645e-06	0.000359761	0.00361356	0.00361356	5.90635e-05	0.00361356	5.69289e-06	5.90635e-05	3.37645e-06	0.000359761	0.00361356	0.00361356	5.90635e-05	0.00361356	5.69289e-06	5.90635e-05	3.37645e-06	0.000359761	0.00361356	0.00361356	5.90635e-05	0.00361356	5.69289e-06	5.90635e-05	3.37645e-06	0.000359761	0.00361356	0.00361356	5.90635e-05	0.00361356	5.69289e-06	5.90635e-05	3.37645e-06	0	0	0	0	0	0	0	0	0	0	0	0	0	0	0	0	0	0	0	0	0	0	0	0	0	0	0	0	0	0	0	0	0	0	0	0	0	0	0	0	0	0	0	0	0	0	0	0	0	0	0	0	0	0	0	0	0	0	0	0	0	0	0	0	0	0	0	0	0	0	0	0	0.00377963	0.0312864	0.575128	0.00363449	0.079797	0.00361387	0.00367262	0.00491252	0.00377963	0.0312864	0.575128	0.00363449	0.079797	0.00361387	0.00367262	0.00491252	0.00377963	0.0312864	0.575128	0.00363449	0.079797	0.00361387	0.00367262	0.00491252	0.00377963	0.0312864	0.575128	0.00363449	0.079797	0.00361387	0.00367262	0.00491252	0.00377963	0.0312864	0.575128	0.00363449	0.079797	0.00361387	0.00367262	0.00491252	0.00361356	0.00361356	0.00361356	0.00361356	0.00361356	0.00361356	0.00361356	0.00361356	0.00361356	0.00361356	0.00361356	0.00361356	0.00361356	0.00361356	0.00361356	0.00361356	0.00361356	0.00361356	0.00361356	0.00361356	0.00361356	0.00361356	0.00361356	0.00361356	0.00361356	0.00361356	0.00361356	0.00361356	0.00361356	0.00361356	0.00361356	0.00361356	0.00361356	0.00361356	0.00361356	0.00361356	0.00361356	0.00361356	0.00361356	0.00361356	0.00361356	0.00361356	0.00361356	0.00361356	0.00361356	0.00361356	0.00361356	0.00361356	0.00361356	0.00361356	0.00361356	0.00361356	0.00361356	0.00361356	0.00361356	0.00361356	0.00361356	0.00361356	0.00361356	0.00361356	0.00361356	0.00361356	0.00361356	0.00361356	0.00361356	0.00361356	0.00361356	0.00361356	0.00361356	0.00361356	0.00361356	0.00361356	0.00361356	0.00361356	0.0214718	0.00361356	0.00361356	0.00361356	0.00361356	0.00361356	0.00129896	0.0129186	0.0761834	0.000359761	0.0214718	5.90635e-05	0.00060164	0.00060164	0.00129896	0.0129186	0.0129186	0.000359761	0.0214718	5.90635e-05	0.00060164	0.00060164	0.00129896	0.0129186	0.0129186	0.000359761	0.0214718	5.90635e-05	0.00060164	0.00060164	0.00129896	0.0129186	0.0129186	0.000359761	0.0214718	5.90635e-05	0.00060164	0.00060164	0.00129896	0.0129186	0.0129186	0.000359761	0.0214718	5.90635e-05	0.00060164	0.00060164	0.00129896	0.0129186	0.0129186	0.000359761	0.0214718	5.90635e-05	0.00060164	0.00060164	0.00129896	0.0129186	0.0129186	0.000359761	0.0214718	5.90635e-05	0.00060164	0.00060164	0.00129896	0.0129186	0.0129186	0.000359761	0.0214718	5.90635e-05	0.00060164	0.00060164	0.00129896	0.0129186	0.0129186	0.000359761	0.0214718	5.90635e-05	0.00060164	5.90635e-05	0.00129896	0.0129186	0.0129186	0.000359761	0.0214718	5.90635e-05	0.00060164	5.90635e-05	0.00129896	0.0129186	0.0129186	0.000359761	0.0214718	5.90635e-05	0.00060164	5.90635e-05	0.00129896	0.0129186	0.0129186	0.000359761	0.0214718	5.90635e-05	0.00060164	5.90635e-05	0.00129896	0.0129186	0.0129186	0.000359761	0.0214718	5.90635e-05	0.00060164	5.90635e-05	0.00129896	0.0129186	0.0129186	0.000359761	0.0214718	5.90635e-05	0.00060164	5.90635e-05	0.00129896	0.0129186	0.0129186	0.000359761	0.0214718	5.90635e-05	0.00060164	5.90635e-05	0.00129896	0.0129186	0.0129186	0.000359761	0.0214718	5.90635e-05	0.00060164	5.90635e-05	0.00129896	0.0129186	0.0129186	0.000359761	0.0214718	5.90635e-05	0.00060164	5.90635e-05	0.00129896	0.0129186	0.0129186	0.000359761	0.0214718	5.90635e-05	0.00060164	5.90635e-05	0.00129896	0.0129186	0.0129186	0.000359761	0.0214718	5.90635e-05	0.00060164	5.90635e-05	0.00129896	0.0129186	0.0129186	0.000359761	0.0214718	5.90635e-05	0.00060164	5.90635e-05	0.00129896	0.0129186	0.0129186	0.000359761	0.0214718	5.90635e-05	0.00060164	5.90635e-05	0.00129896	0.0129186	0.0129186	0.000359761	0.0214718	5.90635e-05	0.00060164	5.90635e-05	0.00129896	0.0129186	0.0129186	0.000359761	0.0214718	5.90635e-05	0.00060164	5.90635e-05	0.00129896	0.0129186	0.0129186	0.000359761	0.0214718	5.90635e-05	0.00060164	5.90635e-05	0.00129896	0.0129186	0.0129186	0.000359761	0.0214718	5.90635e-05	0.00060164	5.90635e-05	0.00129896	0.0129186	0.0129186	0.000359761	0.0214718	5.90635e-05	0.00060164	5.90635e-05	0	0	0	0	0	0	0	0	0	0	0	0	0	0	0	0	0	0	0	0	0	0	0	0	0	0	0	0	0	0	0	0	0	0	0	0	0	0	0	0	0	0	0	0	0	0	0	0	0	0	0	0	0	0	0	0	0	0	0	0	0	0	0	0	0	0	0	0	0	0	0	0	0.0131336	0.0485757	0.747449	0.0129952	0.281781	0.012922	0.0135203	0.0258373	0.0131336	0.0485757	0.747449	0.0129952	0.281781	0.012922	0.0135203	0.0258373	0.0131336	0.0485757	0.747449	0.0129952	0.281781	0.012922	0.0135203	0.0258373	0.0131336	0.0485757	0.747449	0.0129952	0.281781	0.012922	0.0135203	0.0258373	0.0131336	0.0485757	0.747449	0.0129952	0.281781	0.012922	0.0135203	0.0258373	0.0129186	0.0129186	0.0129186	0.0129186	0.0129186	0.0129186	0.0129186	0.0129186	0.0129186	0.0129186	0.0129186	0.0129186	0.0129186	0.0129186	0.0129186	0.0129186	0.0129186	0.0129186	0.0129186	0.0129186	0.0129186	0.0129186	0.0129186	0.0129186	0.0129186	0.0129186	0.0129186	0.0129186	0.0129186	0.0129186	0.0129186	0.0129186	0.0129186	0.0129186	0.0129186	0.0129186	0.0129186	0.0129186	0.0129186	0.0129186	0.0129186	0.0129186	0.0129186	0.0129186	0.0129186	0.0129186	0.0129186	0.0129186	0.0129186	0.0129186	0.0129186	0.0129186	0.0129186	0.0129186	0.0129186	0.0129186	0.0129186	0.0129186	0.0129186	0.0129186	0.0129186	0.0129186	0.0129186	0.0129186	0.0129186	0.0129186	0.0129186	0.0129186	0.0129186	0.0129186	0.0129186	0.0129186	0.0129186	0.0129186	0.0761834	0.0129186	0.0129186	0.0129186	0.0129186	0.0129186	0.00279894	0.0276729	0.162457	0.00129896	0.0761834	0.000359761	0.00361356	0.00361356	0.00279894	0.0276729	0.0276729	0.00129896	0.0761834	0.000359761	0.00361356	0.00361356	0.00279894	0.0276729	0.0276729	0.00129896	0.0761834	0.000359761	0.00361356	0.00361356	0.00279894	0.0276729	0.0276729	0.00129896	0.0761834	0.000359761	0.00361356	0.00361356	0.00279894	0.0276729	0.0276729	0.00129896	0.0761834	0.000359761	0.00361356	0.00361356	0.00279894	0.0276729	0.0276729	0.00129896	0.0761834	0.000359761	0.00361356	0.00361356	0.00279894	0.0276729	0.0276729	0.00129896	0.0761834	0.000359761	0.00361356	0.00361356	0.00279894	0.0276729	0.0276729	0.00129896	0.0761834	0.000359761	0.00361356	0.00361356	0.00279894	0.0276729	0.0276729	0.00129896	0.0761834	0.000359761	0.00361356	0.00060164	0.00279894	0.0276729	0.0276729	0.00129896	0.0761834	0.000359761	0.00361356	0.00060164	0.00279894	0.0276729	0.0276729	0.00129896	0.0761834	0.000359761	0.00361356	0.00060164	0.00279894	0.0276729	0.0276729	0.00129896	0.0761834	0.000359761	0.00361356	0.00060164	0.00279894	0.0276729	0.0276729	0.00129896	0.0761834	0.000359761	0.00361356	0.00060164	0.00279894	0.0276729	0.0276729	0.00129896	0.0761834	0.000359761	0.00361356	0.00060164	0.00279894	0.0276729	0.0276729	0.00129896	0.0761834	0.000359761	0.00361356	0.00060164	0.00279894	0.0276729	0.0276729	0.00129896	0.0761834	0.000359761	0.00361356	0.00060164	0.00279894	0.0276729	0.0276729	0.00129896	0.0761834	0.000359761	0.00361356	0.00060164	0.00279894	0.0276729	0.0276729	0.00129896	0.0761834	0.000359761	0.00361356	0.00060164	0.00279894	0.0276729	0.0276729	0.00129896	0.0761834	0.000359761	0.00361356	0.00060164	0.00279894	0.0276729	0.0276729	0.00129896	0.0761834	0.000359761	0.00361356	0.00060164	0.00279894	0.0276729	0.0276729	0.00129896	0.0761834	0.000359761	0.00361356	0.00060164	0.00279894	0.0276729	0.0276729	0.00129896	0.0761834	0.000359761	0.00361356	0.00060164	0.00279894	0.0276729	0.0276729	0.00129896	0.0761834	0.000359761	0.00361356	0.00060164	0.00279894	0.0276729	0.0276729	0.00129896	0.0761834	0.000359761	0.00361356	0.00060164	0.00279894	0.0276729	0.0276729	0.00129896	0.0761834	0.000359761	0.00361356	0.00060164	0.00279894	0.0276729	0.0276729	0.00129896	0.0761834	0.000359761	0.00361356	0.00060164	0	0	0	0	0	0	0	0	0	0	0	0	0	0	0	0	0	0	0	0	0	0	0	0	0	0	0	0	0	0	0	0	0	0	0	0	0	0	0	0	0	0	0	0	0	0	0	0	0	0	0	0	0	0	0	0	0	0	0	0	0	0	0	0	0	0	0	0	0	0	0	0	0.0278389	0.0553457	0.599187	0.0278389	0.599187	0.0276938	0.0312864	0.103856	0.0278389	0.0553457	0.599187	0.0278389	0.599187	0.0276938	0.0312864	0.103856	0.0278389	0.0553457	0.599187	0.0278389	0.599187	0.0276938	0.0312864	0.103856	0.0278389	0.0553457	0.599187	0.0278389	0.599187	0.0276938	0.0312864	0.103856	0.0278389	0.0553457	0.599187	0.0278389	0.599187	0.0276938	0.0312864	0.103856	0.0276729	0.0276729	0.0276729	0.0276729	0.0276729	0.0276729	0.0276729	0.0276729	0.0276729	0.0276729	0.0276729	0.0276729	0.0276729	0.0276729	0.0276729	0.0276729	0.0276729	0.0276729	0.0276729	0.0276729	0.0276729	0.0276729	0.0276729	0.0276729	0.0276729	0.0276729	0.0276729	0.0276729	0.0276729	0.0276729	0.0276729	0.0276729	0.0276729	0.0276729	0.0276729	0.0276729	0.0276729	0.0276729	0.0276729	0.0276729	0.0276729	0.0276729	0.0276729	0.0276729	0.0276729	0.0276729	0.0276729	0.0276729	0.0276729	0.0276729	0.0276729	0.0276729	0.0276729	0.0276729	0.0276729	0.0276729	0.0276729	0.0276729	0.0276729	0.0276729	0.0276729	0.0276729	0.0276729	0.0276729	0.0276729	0.0276729	0.0276729	0.0276729	0.0276729	0.0276729	0.0276729	0.0276729	0.0276729	0.0276729	0.162457	0.0276729	0.0276729	0.0276729	0.0276729	0.0276729	0.00361356	0.0356571	0.209017	0.00279894	0.162457	0.00129896	0.0129186	0.0129186	0.00361356	0.0356571	0.0356571	0.00279894	0.162457	0.00129896	0.0129186	0.0129186	0.00361356	0.0356571	0.0356571	0.00279894	0.162457	0.00129896	0.0129186	0.0129186	0.00361356	0.0356571	0.0356571	0.00279894	0.162457	0.00129896	0.0129186	0.0129186	0.00361356	0.0356571	0.0356571	0.00279894	0.162457	0.00129896	0.0129186	0.0129186	0.00361356	0.0356571	0.0356571	0.00279894	0.162457	0.00129896	0.0129186	0.0129186	0.00361356	0.0356571	0.0356571	0.00279894	0.162457	0.00129896	0.0129186	0.0129186	0.00361356	0.0356571	0.0356571	0.00279894	0.162457	0.00129896	0.0129186	0.0129186	0.00361356	0.0356571	0.0356571	0.00279894	0.162457	0.00129896	0.0129186	0.00361356	0.00361356	0.0356571	0.0356571	0.00279894	0.162457	0.00129896	0.0129186	0.00361356	0.00361356	0.0356571	0.0356571	0.00279894	0.162457	0.00129896	0.0129186	0.00361356	0.00361356	0.0356571	0.0356571	0.00279894	0.162457	0.00129896	0.0129186	0.00361356	0.00361356	0.0356571	0.0356571	0.00279894	0.162457	0.00129896	0.0129186	0.00361356	0.00361356	0.0356571	0.0356571	0.00279894	0.162457	0.00129896	0.0129186	0.00361356	0.00361356	0.0356571	0.0356571	0.00279894	0.162457	0.00129896	0.0129186	0.00361356	0.00361356	0.0356571	0.0356571	0.00279894	0.162457	0.00129896	0.0129186	0.00361356	0.00361356	0.0356571	0.0356571	0.00279894	0.162457	0.00129896	0.0129186	0.00361356	0.00361356	0.0356571	0.0356571	0.00279894	0.162457	0.00129896	0.0129186	0.00361356	0.00361356	0.0356571	0.0356571	0.00279894	0.162457	0.00129896	0.0129186	0.00361356	0.00361356	0.0356571	0.0356571	0.00279894	0.162457	0.00129896	0.0129186	0.00361356	0.00361356	0.0356571	0.0356571	0.00279894	0.162457	0.00129896	0.0129186	0.00361356	0.00361356	0.0356571	0.0356571	0.00279894	0.162457	0.00129896	0.0129186	0.00361356	0.00361356	0.0356571	0.0356571	0.00279894	0.162457	0.00129896	0.0129186	0.00361356	0.00361356	0.0356571	0.0356571	0.00279894	0.162457	0.00129896	0.0129186	0.00361356	0.00361356	0.0356571	0.0356571	0.00279894	0.162457	0.00129896	0.0129186	0.00361356	0.00361356	0.0356571	0.0356571	0.00279894	0.162457	0.00129896	0.0129186	0.00361356	0	0	0	0	0	0	0	0	0	0	0	0	0	0	0	0	0	0	0	0	0	0	0	0	0	0	0	0	0	0	0	0	0	0	0	0	0	0	0	0	0	0	0	0	0	0	0	0	0	0	0	0	0	0	0	0	0	0	0	0	0	0	0	0	0	0	0	0	0	0	0	0	0.0357336	0.0485757	0.30452	0.035872	0.770187	0.0357336	0.0485757	0.30452	0.0357336	0.0485757	0.30452	0.035872	0.770187	0.0357336	0.0485757	0.30452	0.0357336	0.0485757	0.30452	0.035872	0.770187	0.0357336	0.0485757	0.30452	0.0357336	0.0485757	0.30452	0.035872	0.770187	0.0357336	0.0485757	0.30452	0.0357336	0.0485757	0.30452	0.035872	0.770187	0.0357336	0.0485757	0.30452	0.0356571	0.0356571	0.0356571	0.0356571	0.0356571	0.0356571	0.0356571	0.0356571	0.0356571	0.0356571	0.0356571	0.0356571	0.0356571	0.0356571	0.0356571	0.0356571	0.0356571	0.0356571	0.0356571	0.0356571	0.0356571	0.0356571	0.0356571	0.0356571	0.0356571	0.0356571	0.0356571	0.0356571	0.0356571	0.0356571	0.0356571	0.0356571	0.0356571	0.0356571	0.0356571	0.0356571	0.0356571	0.0356571	0.0356571	0.0356571	0.0356571	0.0356571	0.0356571	0.0356571	0.0356571	0.0356571	0.0356571	0.0356571	0.0356571	0.0356571	0.0356571	0.0356571	0.0356571	0.0356571	0.0356571	0.0356571	0.0356571	0.0356571	0.0356571	0.0356571	0.0356571	0.0356571	0.0356571	0.0356571	0.0356571	0.0356571	0.0356571	0.0356571	0.0356571	0.0356571	0.0356571	0.0356571	0.0356571	0.0356571	0.209017	0.0356571	0.0356571	0.0356571	0.0356571	0.0356571	0.00279894	0.0276729	0.162457	0.00361356	0.209017	0.00279894	0.0276729	0.0276729	0.00279894	0.0276729	0.0276729	0.00361356	0.209017	0.00279894	0.0276729	0.0276729	0.00279894	0.0276729	0.0276729	0.00361356	0.209017	0.00279894	0.0276729	0.0276729	0.00279894	0.0276729	0.0276729	0.00361356	0.209017	0.00279894	0.0276729	0.0276729	0.00279894	0.0276729	0.0276729	0.00361356	0.209017	0.00279894	0.0276729	0.0276729	0.00279894	0.0276729	0.0276729	0.00361356	0.209017	0.00279894	0.0276729	0.0276729	0.00279894	0.0276729	0.0276729	0.00361356	0.209017	0.00279894	0.0276729	0.0276729	0.00279894	0.0276729	0.0276729	0.00361356	0.209017	0.00279894	0.0276729	0.0276729	0.00279894	0.0276729	0.0276729	0.00361356	0.209017	0.00279894	0.0276729	0.0129186	0.00279894	0.0276729	0.0276729	0.00361356	0.209017	0.00279894	0.0276729	0.0129186	0.00279894	0.0276729	0.0276729	0.00361356	0.209017	0.00279894	0.0276729	0.0129186	0.00279894	0.0276729	0.0276729	0.00361356	0.209017	0.00279894	0.0276729	0.0129186	0.00279894	0.0276729	0.0276729	0.00361356	0.209017	0.00279894	0.0276729	0.0129186	0.00279894	0.0276729	0.0276729	0.00361356	0.209017	0.00279894	0.0276729	0.0129186	0.00279894	0.0276729	0.0276729	0.00361356	0.209017	0.00279894	0.0276729	0.0129186	0.00279894	0.0276729	0.0276729	0.00361356	0.209017	0.00279894	0.0276729	0.0129186	0.00279894	0.0276729	0.0276729	0.00361356	0.209017	0.00279894	0.0276729	0.0129186	0.00279894	0.0276729	0.0276729	0.00361356	0.209017	0.00279894	0.0276729	0.0129186	0.00279894	0.0276729	0.0276729	0.00361356	0.209017	0.00279894	0.0276729	0.0129186	0.00279894	0.0276729	0.0276729	0.00361356	0.209017	0.00279894	0.0276729	0.0129186	0.00279894	0.0276729	0.0276729	0.00361356	0.209017	0.00279894	0.0276729	0.0129186	0.00279894	0.0276729	0.0276729	0.00361356	0.209017	0.00279894	0.0276729	0.0129186	0.00279894	0.0276729	0.0276729	0.00361356	0.209017	0.00279894	0.0276729	0.0129186	0.00279894	0.0276729	0.0276729	0.00361356	0.209017	0.00279894	0.0276729	0.0129186	0.00279894	0.0276729	0.0276729	0.00361356	0.209017	0.00279894	0.0276729	0.0129186	0.00279894	0.0276729	0.0276729	0.00361356	0.209017	0.00279894	0.0276729	0.0129186	0	0	0	0	0	0	0	0	0	0	0	0	0	0	0	0	0	0	0	0	0	0	0	0	0	0	0	0	0	0	0	0	0	0	0	0	0	0	0	0	0	0	0	0	0	0	0	0	0	0	0	0	0	0	0	0	0	0	0	0	0	0	0	0	0	0	0	0	0	0	0	0	0.0276938	0.0312864	0.103856	0.0278389	0.599187	0.0278389	0.0553457	0.599187	0.0276938	0.0312864	0.103856	0.0278389	0.599187	0.0278389	0.0553457	0.599187	0.0276938	0.0312864	0.103856	0.0278389	0.599187	0.0278389	0.0553457	0.599187	0.0276938	0.0312864	0.103856	0.0278389	0.599187	0.0278389	0.0553457	0.599187	0.0276938	0.0312864	0.103856	0.0278389	0.599187	0.0278389	0.0553457	0.599187	0.0276729	0.0276729	0.0276729	0.0276729	0.0276729	0.0276729	0.0276729	0.0276729	0.0276729	0.0276729	0.0276729	0.0276729	0.0276729	0.0276729	0.0276729	0.0276729	0.0276729	0.0276729	0.0276729	0.0276729	0.0276729	0.0276729	0.0276729	0.0276729	0.0276729	0.0276729	0.0276729	0.0276729	0.0276729	0.0276729	0.0276729	0.0276729	0.0276729	0.0276729	0.0276729	0.0276729	0.0276729	0.0276729	0.0276729	0.0276729	0.0276729	0.0276729	0.0276729	0.0276729	0.0276729	0.0276729	0.0276729	0.0276729	0.0276729	0.0276729	0.0276729	0.0276729	0.0276729	0.0276729	0.0276729	0.0276729	0.0276729	0.0276729	0.0276729	0.0276729	0.0276729	0.0276729	0.0276729	0.0276729	0.0276729	0.0276729	0.0276729	0.0276729	0.0276729	0.0276729	0.0276729	0.0276729	0.0276729	0.0276729	0.162457	0.0276729	0.0276729	0.0276729	0.0276729	0.0276729	0.00129896	0.0129186	0.0761834	0.00279894	0.162457	0.00361356	0.0356571	0.0356571	0.00129896	0.0129186	0.0129186	0.00279894	0.162457	0.00361356	0.0356571	0.0356571	0.00129896	0.0129186	0.0129186	0.00279894	0.162457	0.00361356	0.0356571	0.0356571	0.00129896	0.0129186	0.0129186	0.00279894	0.162457	0.00361356	0.0356571	0.0356571	0.00129896	0.0129186	0.0129186	0.00279894	0.162457	0.00361356	0.0356571	0.0356571	0.00129896	0.0129186	0.0129186	0.00279894	0.162457	0.00361356	0.0356571	0.0356571	0.00129896	0.0129186	0.0129186	0.00279894	0.162457	0.00361356	0.0356571	0.0356571	0.00129896	0.0129186	0.0129186	0.00279894	0.162457	0.00361356	0.0356571	0.0356571	0.00129896	0.0129186	0.0129186	0.00279894	0.162457	0.00361356	0.0356571	0.0276729	0.00129896	0.0129186	0.0129186	0.00279894	0.162457	0.00361356	0.0356571	0.0276729	0.00129896	0.0129186	0.0129186	0.00279894	0.162457	0.00361356	0.0356571	0.0276729	0.00129896	0.0129186	0.0129186	0.00279894	0.162457	0.00361356	0.0356571	0.0276729	0.00129896	0.0129186	0.0129186	0.00279894	0.162457	0.00361356	0.0356571	0.0276729	0.00129896	0.0129186	0.0129186	0.00279894	0.162457	0.00361356	0.0356571	0.0276729	0.00129896	0.0129186	0.0129186	0.00279894	0.162457	0.00361356	0.0356571	0.0276729	0.00129896	0.0129186	0.0129186	0.00279894	0.162457	0.00361356	0.0356571	0.0276729	0.00129896	0.0129186	0.0129186	0.00279894	0.162457	0.00361356	0.0356571	0.0276729	0.00129896	0.0129186	0.0129186	0.00279894	0.162457	0.00361356	0.0356571	0.0276729	0.00129896	0.0129186	0.0129186	0.00279894	0.162457	0.00361356	0.0356571	0.0276729	0.00129896	0.0129186	0.0129186	0.00279894	0.162457	0.00361356	0.0356571	0.0276729	0.00129896	0.0129186	0.0129186	0.00279894	0.162457	0.00361356	0.0356571	0.0276729	0.00129896	0.0129186	0.0129186	0.00279894	0.162457	0.00361356	0.0356571	0.0276729	0.00129896	0.0129186	0.0129186	0.00279894	0.162457	0.00361356	0.0356571	0.0276729	0.00129896	0.0129186	0.0129186	0.00279894	0.162457	0.00361356	0.0356571	0.0276729	0.00129896	0.0129186	0.0129186	0.00279894	0.162457	0.00361356	0.0356571	0.0276729	0.00129896	0.0129186	0.0129186	0.00279894	0.162457	0.00361356	0.0356571	0.0276729	0	0	0	0	0	0	0	0	0	0	0	0	0	0	0	0	0	0	0	0	0	0	0	0	0	0	0	0	0	0	0	0	0	0	0	0	0	0	0	0	0	0	0	0	0	0	0	0	0	0	0	0	0	0	0	0	0	0	0	0	0	0	0	0	0	0	0	0	0	0	0	0	0.012922	0.0135203	0.0258373	0.0129952	0.281781	0.0131336	0.0485757	0.747449	0.012922	0.0135203	0.0258373	0.0129952	0.281781	0.0131336	0.0485757	0.747449	0.012922	0.0135203	0.0258373	0.0129952	0.281781	0.0131336	0.0485757	0.747449	0.012922	0.0135203	0.0258373	0.0129952	0.281781	0.0131336	0.0485757	0.747449	0.012922	0.0135203	0.0258373	0.0129952	0.281781	0.0131336	0.0485757	0.747449	0.0129186	0.0129186	0.0129186	0.0129186	0.0129186	0.0129186	0.0129186	0.0129186	0.0129186	0.0129186	0.0129186	0.0129186	0.0129186	0.0129186	0.0129186	0.0129186	0.0129186	0.0129186	0.0129186	0.0129186	0.0129186	0.0129186	0.0129186	0.0129186	0.0129186	0.0129186	0.0129186	0.0129186	0.0129186	0.0129186	0.0129186	0.0129186	0.0129186	0.0129186	0.0129186	0.0129186	0.0129186	0.0129186	0.0129186	0.0129186	0.0129186	0.0129186	0.0129186	0.0129186	0.0129186	0.0129186	0.0129186	0.0129186	0.0129186	0.0129186	0.0129186	0.0129186	0.0129186	0.0129186	0.0129186	0.0129186	0.0129186	0.0129186	0.0129186	0.0129186	0.0129186	0.0129186	0.0129186	0.0129186	0.0129186	0.0129186	0.0129186	0.0129186	0.0129186	0.0129186	0.0129186	0.0129186	0.0129186	0.0129186	0.0761834	0.0129186	0.0129186	0.0129186	0.0129186	0.0129186	0.000359761	0.00361356	0.0214718	0.00129896	0.0761834	0.00279894	0.0276729	0.0276729	0.000359761	0.00361356	0.00361356	0.00129896	0.0761834	0.00279894	0.0276729	0.0276729	0.000359761	0.00361356	0.00361356	0.00129896	0.0761834	0.00279894	0.0276729	0.0276729	0.000359761	0.00361356	0.00361356	0.00129896	0.0761834	0.00279894	0.0276729	0.0276729	0.000359761	0.00361356	0.00361356	0.00129896	0.0761834	0.00279894	0.0276729	0.0276729	0.000359761	0.00361356	0.00361356	0.00129896	0.0761834	0.00279894	0.0276729	0.0276729	0.000359761	0.00361356	0.00361356	0.00129896	0.0761834	0.00279894	0.0276729	0.0276729	0.000359761	0.00361356	0.00361356	0.00129896	0.0761834	0.00279894	0.0276729	0.0276729	0.000359761	0.00361356	0.00361356	0.00129896	0.0761834	0.00279894	0.0276729	0.0356571	0.000359761	0.00361356	0.00361356	0.00129896	0.0761834	0.00279894	0.0276729	0.0356571	0.000359761	0.00361356	0.00361356	0.00129896	0.0761834	0.00279894	0.0276729	0.0356571	0.000359761	0.00361356	0.00361356	0.00129896	0.0761834	0.00279894	0.0276729	0.0356571	0.000359761	0.00361356	0.00361356	0.00129896	0.0761834	0.00279894	0.0276729	0.0356571	0.000359761	0.00361356	0.00361356	0.00129896	0.0761834	0.00279894	0.0276729	0.0356571	0.000359761	0.00361356	0.00361356	0.00129896	0.0761834	0.00279894	0.0276729	0.0356571	0.000359761	0.00361356	0.00361356	0.00129896	0.0761834	0.00279894	0.0276729	0.0356571	0.000359761	0.00361356	0.00361356	0.00129896	0.0761834	0.00279894	0.0276729	0.0356571	0.000359761	0.00361356	0.00361356	0.00129896	0.0761834	0.00279894	0.0276729	0.0356571	0.000359761	0.00361356	0.00361356	0.00129896	0.0761834	0.00279894	0.0276729	0.0356571	0.000359761	0.00361356	0.00361356	0.00129896	0.0761834	0.00279894	0.0276729	0.0356571	0.000359761	0.00361356	0.00361356	0.00129896	0.0761834	0.00279894	0.0276729	0.0356571	0.000359761	0.00361356	0.00361356	0.00129896	0.0761834	0.00279894	0.0276729	0.0356571	0.000359761	0.00361356	0.00361356	0.00129896	0.0761834	0.00279894	0.0276729	0.0356571	0.000359761	0.00361356	0.00361356	0.00129896	0.0761834	0.00279894	0.0276729	0.0356571	0.000359761	0.00361356	0.00361356	0.00129896	0.0761834	0.00279894	0.0276729	0.0356571	0.000359761	0.00361356	0.00361356	0.00129896	0.0761834	0.00279894	0.0276729	0.0356571	0	0	0	0	0	0	0	0	0	0	0	0	0	0	0	0	0	0	0	0	0	0	0	0	0	0	0	0	0	0	0	0	0	0	0	0	0	0	0	0	0	0	0	0	0	0	0	0	0	0	0	0	0	0	0	0	0	0	0	0	0	0	0	0	0	0	0	0	0	0	0	0	0.00361387	0.00367262	0.00491252	0.00363449	0.079797	0.00377963	0.0312864	0.575128	0.00361387	0.00367262	0.00491252	0.00363449	0.079797	0.00377963	0.0312864	0.575128	0.00361387	0.00367262	0.00491252	0.00363449	0.079797	0.00377963	0.0312864	0.575128	0.00361387	0.00367262	0.00491252	0.00363449	0.079797	0.00377963	0.0312864	0.575128	0.00361387	0.00367262	0.00491252	0.00363449	0.079797	0.00377963	0.0312864	0.575128	0.00361356	0.00361356	0.00361356	0.00361356	0.00361356	0.00361356	0.00361356	0.00361356	0.00361356	0.00361356	0.00361356	0.00361356	0.00361356	0.00361356	0.00361356	0.00361356	0.00361356	0.00361356	0.00361356	0.00361356	0.00361356	0.00361356	0.00361356	0.00361356	0.00361356	0.00361356	0.00361356	0.00361356	0.00361356	0.00361356	0.00361356	0.00361356	0.00361356	0.00361356	0.00361356	0.00361356	0.00361356	0.00361356	0.00361356	0.00361356	0.00361356	0.00361356	0.00361356	0.00361356	0.00361356	0.00361356	0.00361356	0.00361356	0.00361356	0.00361356	0.00361356	0.00361356	0.00361356	0.00361356	0.00361356	0.00361356	0.00361356	0.00361356	0.00361356	0.00361356	0.00361356	0.00361356	0.00361356	0.00361356	0.00361356	0.00361356	0.00361356	0.00361356	0.00361356	0.00361356	0.00361356	0.00361356	0.00361356	0.00361356	0.0214718	0.00361356	0.00361356	0.00361356	0.00361356	0.00361356	5.90635e-05	0.00060164	0.00361356	0.000359761	0.0214718	0.00129896	0.0129186	0.0129186	5.90635e-05	0.00060164	0.00060164	0.000359761	0.0214718	0.00129896	0.0129186	0.0129186	5.90635e-05	0.00060164	0.00060164	0.000359761	0.0214718	0.00129896	0.0129186	0.0129186	5.90635e-05	0.00060164	0.00060164	0.000359761	0.0214718	0.00129896	0.0129186	0.0129186	5.90635e-05	0.00060164	0.00060164	0.000359761	0.0214718	0.00129896	0.0129186	0.0129186	5.90635e-05	0.00060164	0.00060164	0.000359761	0.0214718	0.00129896	0.0129186	0.0129186	5.90635e-05	0.00060164	0.00060164	0.000359761	0.0214718	0.00129896	0.0129186	0.0129186	5.90635e-05	0.00060164	0.00060164	0.000359761	0.0214718	0.00129896	0.0129186	0.0129186	5.90635e-05	0.00060164	0.00060164	0.000359761	0.0214718	0.00129896	0.0129186	0.0276729	5.90635e-05	0.00060164	0.00060164	0.000359761	0.0214718	0.00129896	0.0129186	0.0276729	5.90635e-05	0.00060164	0.00060164	0.000359761	0.0214718	0.00129896	0.0129186	0.0276729	5.90635e-05	0.00060164	0.00060164	0.000359761	0.0214718	0.00129896	0.0129186	0.0276729	5.90635e-05	0.00060164	0.00060164	0.000359761	0.0214718	0.00129896	0.0129186	0.0276729	5.90635e-05	0.00060164	0.00060164	0.000359761	0.0214718	0.00129896	0.0129186	0.0276729	5.90635e-05	0.00060164	0.00060164	0.000359761	0.0214718	0.00129896	0.0129186	0.0276729	5.90635e-05	0.00060164	0.00060164	0.000359761	0.0214718	0.00129896	0.0129186	0.0276729	5.90635e-05	0.00060164	0.00060164	0.000359761	0.0214718	0.00129896	0.0129186	0.0276729	5.90635e-05	0.00060164	0.00060164	0.000359761	0.0214718	0.00129896	0.0129186	0.0276729	5.90635e-05	0.00060164	0.00060164	0.000359761	0.0214718	0.00129896	0.0129186	0.0276729	5.90635e-05	0.00060164	0.00060164	0.000359761	0.0214718	0.00129896	0.0129186	0.0276729	5.90635e-05	0.00060164	0.00060164	0.000359761	0.0214718	0.00129896	0.0129186	0.0276729	5.90635e-05	0.00060164	0.00060164	0.000359761	0.0214718	0.00129896	0.0129186	0.0276729	5.90635e-05	0.00060164	0.00060164	0.000359761	0.0214718	0.00129896	0.0129186	0.0276729	5.90635e-05	0.00060164	0.00060164	0.000359761	0.0214718	0.00129896	0.0129186	0.0276729	5.90635e-05	0.00060164	0.00060164	0.000359761	0.0214718	0.00129896	0.0129186	0.0276729	5.90635e-05	0.00060164	0.00060164	0.000359761	0.0214718	0.00129896	0.0129186	0.0276729	0	0	0	0	0	0	0	0	0	0	0	0	0	0	0	0	0	0	0	0	0	0	0	0	0	0	0	0	0	0	0	0	0	0	0	0	0	0	0	0	0	0	0	0	0	0	0	0	0	0	0	0	0	0	0	0	0	0	0	0	0	0	0	0	0	0	0	0	0	0	0	0	0.000601657	0.000605016	0.000678149	0.000605016	0.0135203	0.000678149	0.0135203	0.269464	0.000601657	0.000605016	0.000678149	0.000605016	0.0135203	0.000678149	0.0135203	0.269464	0.000601657	0.000605016	0.000678149	0.000605016	0.0135203	0.000678149	0.0135203	0.269464	0.000601657	0.000605016	0.000678149	0.000605016	0.0135203	0.000678149	0.0135203	0.269464	0.000601657	0.000605016	0.000678149	0.000605016	0.0135203	0.000678149	0.0135203	0.269464	0.00060164	0.00060164	0.00060164	0.00060164	0.00060164	0.00060164	0.00060164	0.00060164	0.00060164	0.00060164	0.00060164	0.00060164	0.00060164	0.00060164	0.00060164	0.00060164	0.00060164	0.00060164	0.00060164	0.00060164	0.00060164	0.00060164	0.00060164	0.00060164	0.00060164	0.00060164	0.00060164	0.00060164	0.00060164	0.00060164	0.00060164	0.00060164	0.00060164	0.00060164	0.00060164	0.00060164	0.00060164	0.00060164	0.00060164	0.00060164	0.00060164	0.00060164	0.00060164	0.00060164	0.00060164	0.00060164	0.00060164	0.00060164	0.00060164	0.00060164	0.00060164	0.00060164	0.00060164	0.00060164	0.00060164	0.00060164	0.00060164	0.00060164	0.00060164	0.00060164	0.00060164	0.00060164	0.00060164	0.00060164	0.00060164	0.00060164	0.00060164	0.00060164	0.00060164	0.00060164	0.00060164	0.00060164	0.00060164	0.00060164	0.00361356	0.00060164	0.00060164	0.00060164	0.00060164	0.00060164	5.69289e-06	5.90635e-05	0.000359761	5.90635e-05	0.00361356	0.000359761	0.00361356	0.00361356	5.69289e-06	5.90635e-05	5.90635e-05	5.90635e-05	0.00361356	0.000359761	0.00361356	0.00361356	5.69289e-06	5.90635e-05	5.90635e-05	5.90635e-05	0.00361356	0.000359761	0.00361356	0.00361356	5.69289e-06	5.90635e-05	5.90635e-05	5.90635e-05	0.00361356	0.000359761	0.00361356	0.00361356	5.69289e-06	5.90635e-05	5.90635e-05	5.90635e-05	0.00361356	0.000359761	0.00361356	0.00361356	5.69289e-06	5.90635e-05	5.90635e-05	5.90635e-05	0.00361356	0.000359761	0.00361356	0.00361356	5.69289e-06	5.90635e-05	5.90635e-05	5.90635e-05	0.00361356	0.000359761	0.00361356	0.00361356	5.69289e-06	5.90635e-05	5.90635e-05	5.90635e-05	0.00361356	0.000359761	0.00361356	0.00361356	5.69289e-06	5.90635e-05	5.90635e-05	5.90635e-05	0.00361356	0.000359761	0.00361356	0.0129186	5.69289e-06	5.90635e-05	5.90635e-05	5.90635e-05	0.00361356	0.000359761	0.00361356	0.0129186	5.69289e-06	5.90635e-05	5.90635e-05	5.90635e-05	0.00361356	0.000359761	0.00361356	0.0129186	5.69289e-06	5.90635e-05	5.90635e-05	5.90635e-05	0.00361356	0.000359761	0.00361356	0.0129186	5.69289e-06	5.90635e-05	5.90635e-05	5.90635e-05	0.00361356	0.000359761	0.00361356	0.0129186	5.69289e-06	5.90635e-05	5.90635e-05	5.90635e-05	0.00361356	0.000359761	0.00361356	0.0129186	5.69289e-06	5.90635e-05	5.90635e-05	5.90635e-05	0.00361356	0.000359761	0.00361356	0.0129186	5.69289e-06	5.90635e-05	5.90635e-05	5.90635e-05	0.00361356	0.000359761	0.00361356	0.0129186	5.69289e-06	5.90635e-05	5.90635e-05	5.90635e-05	0.00361356	0.000359761	0.00361356	0.0129186	5.69289e-06	5.90635e-05	5.90635e-05	5.90635e-05	0.00361356	0.000359761	0.00361356	0.0129186	5.69289e-06	5.90635e-05	5.90635e-05	5.90635e-05	0.00361356	0.000359761	0.00361356	0.0129186	5.69289e-06	5.90635e-05	5.90635e-05	5.90635e-05	0.00361356	0.000359761	0.00361356	0.0129186	5.69289e-06	5.90635e-05	5.90635e-05	5.90635e-05	0.00361356	0.000359761	0.00361356	0.0129186	5.69289e-06	5.90635e-05	5.90635e-05	5.90635e-05	0.00361356	0.000359761	0.00361356	0.0129186	5.69289e-06	5.90635e-05	5.90635e-05	5.90635e-05	0.00361356	0.000359761	0.00361356	0.0129186	5.69289e-06	5.90635e-05	5.90635e-05	5.90635e-05	0.00361356	0.000359761	0.00361356	0.0129186	5.69289e-06	5.90635e-05	5.90635e-05	5.90635e-05	0.00361356	0.000359761	0.00361356	0.0129186	5.69289e-06	5.90635e-05	5.90635e-05	5.90635e-05	0.00361356	0.000359761	0.00361356	0.0129186	0	0	0	0	0	0	0	0	0	0	0	0	0	0	0	0	0	0	0	0	0	0	0	0	0	0	0	0	0	0	0	0	0	0	0	0	0	0	0	0	0	0	0	0	0	0	0	0	0	0	0	0	0	0	0	0	0	0	0	0	0	0	0	0	0	0	0	0	0	0	0	0	5.9064e-05	5.91741e-05	6.16629e-05	5.93816e-05	0.00135803	7.99932e-05	0.00367262	0.0762425	5.9064e-05	5.91741e-05	6.16629e-05	5.93816e-05	0.00135803	7.99932e-05	0.00367262	0.0762425	5.9064e-05	5.91741e-05	6.16629e-05	5.93816e-05	0.00135803	7.99932e-05	0.00367262	0.0762425	5.9064e-05	5.91741e-05	6.16629e-05	5.93816e-05	0.00135803	7.99932e-05	0.00367262	0.0762425	5.9064e-05	5.91741e-05	6.16629e-05	5.93816e-05	0.00135803	7.99932e-05	0.00367262	0.0762425	5.90635e-05	5.90635e-05	5.90635e-05	5.90635e-05	5.90635e-05	5.90635e-05	5.90635e-05	5.90635e-05	5.90635e-05	5.90635e-05	5.90635e-05	5.90635e-05	5.90635e-05	5.90635e-05	5.90635e-05	5.90635e-05	5.90635e-05	5.90635e-05	5.90635e-05	5.90635e-05	5.90635e-05	5.90635e-05	5.90635e-05	5.90635e-05	5.90635e-05	5.90635e-05	5.90635e-05	5.90635e-05	5.90635e-05	5.90635e-05	5.90635e-05	5.90635e-05	5.90635e-05	5.90635e-05	5.90635e-05	5.90635e-05	5.90635e-05	5.90635e-05	5.90635e-05	5.90635e-05	5.90635e-05	5.90635e-05	5.90635e-05	5.90635e-05	5.90635e-05	5.90635e-05	5.90635e-05	5.90635e-05	5.90635e-05	5.90635e-05	5.90635e-05	5.90635e-05	5.90635e-05	5.90635e-05	5.90635e-05	5.90635e-05	5.90635e-05	5.90635e-05	5.90635e-05	5.90635e-05	5.90635e-05	5.90635e-05	5.90635e-05	5.90635e-05	5.90635e-05	5.90635e-05	5.90635e-05	5.90635e-05	5.90635e-05	5.90635e-05	5.90635e-05	5.90635e-05	5.90635e-05	5.90635e-05	0.000359761	5.90635e-05	5.90635e-05	5.90635e-05	5.90635e-05	5.90635e-05	3.18072e-07	3.37645e-06	2.09297e-05	5.69289e-06	0.000359761	5.90635e-05	0.00060164	0.00060164	3.18072e-07	3.37645e-06	3.37645e-06	5.69289e-06	0.000359761	5.90635e-05	0.00060164	0.00060164	3.18072e-07	3.37645e-06	3.37645e-06	5.69289e-06	0.000359761	5.90635e-05	0.00060164	0.00060164	3.18072e-07	3.37645e-06	3.37645e-06	5.69289e-06	0.000359761	5.90635e-05	0.00060164	0.00060164	3.18072e-07	3.37645e-06	3.37645e-06	5.69289e-06	0.000359761	5.90635e-05	0.00060164	0.00060164	3.18072e-07	3.37645e-06	3.37645e-06	5.69289e-06	0.000359761	5.90635e-05	0.00060164	0.00060164	3.18072e-07	3.37645e-06	3.37645e-06	5.69289e-06	0.000359761	5.90635e-05	0.00060164	0.00060164	3.18072e-07	3.37645e-06	3.37645e-06	5.69289e-06	0.000359761	5.90635e-05	0.00060164	0.00060164	3.18072e-07	3.37645e-06	3.37645e-06	5.69289e-06	0.000359761	5.90635e-05	0.00060164	0.00361356	3.18072e-07	3.37645e-06	3.37645e-06	5.69289e-06	0.000359761	5.90635e-05	0.00060164	0.00361356	3.18072e-07	3.37645e-06	3.37645e-06	5.69289e-06	0.000359761	5.90635e-05	0.00060164	0.00361356	3.18072e-07	3.37645e-06	3.37645e-06	5.69289e-06	0.000359761	5.90635e-05	0.00060164	0.00361356	3.18072e-07	3.37645e-06	3.37645e-06	5.69289e-06	0.000359761	5.90635e-05	0.00060164	0.00361356	3.18072e-07	3.37645e-06	3.37645e-06	5.69289e-06	0.000359761	5.90635e-05	0.00060164	0.00361356	3.18072e-07	3.37645e-06	3.37645e-06	5.69289e-06	0.000359761	5.90635e-05	0.00060164	0.00361356	3.18072e-07	3.37645e-06	3.37645e-06	5.69289e-06	0.000359761	5.90635e-05	0.00060164	0.00361356	3.18072e-07	3.37645e-06	3.37645e-06	5.69289e-06	0.000359761	5.90635e-05	0.00060164	0.00361356	3.18072e-07	3.37645e-06	3.37645e-06	5.69289e-06	0.000359761	5.90635e-05	0.00060164	0.00361356	3.18072e-07	3.37645e-06	3.37645e-06	5.69289e-06	0.000359761	5.90635e-05	0.00060164	0.00361356	3.18072e-07	3.37645e-06	3.37645e-06	5.69289e-06	0.000359761	5.90635e-05	0.00060164	0.00361356	3.18072e-07	3.37645e-06	3.37645e-06	5.69289e-06	0.000359761	5.90635e-05	0.00060164	0.00361356	3.18072e-07	3.37645e-06	3.37645e-06	5.69289e-06	0.000359761	5.90635e-05	0.00060164	0.00361356	3.18072e-07	3.37645e-06	3.37645e-06	5.69289e-06	0.000359761	5.90635e-05	0.00060164	0.00361356	3.18072e-07	3.37645e-06	3.37645e-06	5.69289e-06	0.000359761	5.90635e-05	0.00060164	0.00361356	3.18072e-07	3.37645e-06	3.37645e-06	5.69289e-06	0.000359761	5.90635e-05	0.00060164	0.00361356	3.18072e-07	3.37645e-06	3.37645e-06	5.69289e-06	0.000359761	5.90635e-05	0.00060164	0.00361356	0	0	0	0	0	0	0	0	0	0	0	0	0	0	0	0	0	0	0	0	0	0	0	0	0	0	0	0	0	0	0	0	0	0	0	0	0	0	0	0	0	0	0	0	0	0	0	0	0	0	0	0	0	0	0	0	0	0	0	0	0	0	0	0	0	0	0	0	0	0	0	0	6.3934e-06	0.000365454	0.0214775	5.70302e-06	0.000365454	5.6929e-06	5.70302e-06	6.3934e-06	6.3934e-06	0.000365454	0.0214775	5.70302e-06	0.000365454	5.6929e-06	5.70302e-06	6.3934e-06	6.3934e-06	0.000365454	0.0214775	5.70302e-06	0.000365454	5.6929e-06	5.70302e-06	6.3934e-06	6.3934e-06	0.000365454	0.0214775	5.70302e-06	0.000365454	5.6929e-06	5.70302e-06	6.3934e-06	6.3934e-06	0.000365454	0.0214775	5.70302e-06	0.000365454	5.6929e-06	5.70302e-06	6.3934e-06	5.69289e-06	5.69289e-06	5.69289e-06	5.69289e-06	5.69289e-06	5.69289e-06	5.69289e-06	5.69289e-06	5.69289e-06	5.69289e-06	5.69289e-06	5.69289e-06	5.69289e-06	5.69289e-06	5.69289e-06	5.69289e-06	5.69289e-06	5.69289e-06	5.69289e-06	5.69289e-06	5.69289e-06	5.69289e-06	5.69289e-06	5.69289e-06	5.69289e-06	5.69289e-06	5.69289e-06	5.69289e-06	5.69289e-06	5.69289e-06	5.69289e-06	5.69289e-06	5.69289e-06	5.69289e-06	5.69289e-06	5.69289e-06	5.69289e-06	5.69289e-06	5.69289e-06	5.69289e-06	5.69289e-06	5.69289e-06	5.69289e-06	5.69289e-06	5.69289e-06	5.69289e-06	5.69289e-06	5.69289e-06	5.69289e-06	5.69289e-06	5.69289e-06	5.69289e-06	5.69289e-06	5.69289e-06	5.69289e-06	5.69289e-06	5.69289e-06	5.69289e-06	5.69289e-06	5.69289e-06	5.69289e-06	5.69289e-06	5.69289e-06	5.69289e-06	5.69289e-06	5.69289e-06	5.69289e-06	5.69289e-06	5.69289e-06	5.69289e-06	5.69289e-06	5.69289e-06	5.69289e-06	5.69289e-06	5.90635e-05	5.69289e-06	5.69289e-06	5.69289e-06	5.69289e-06	5.69289e-06	3.37645e-06	5.90635e-05	0.00060164	3.18072e-07	5.90635e-05	1.72703e-08	3.18072e-07	3.18072e-07	3.37645e-06	5.90635e-05	5.90635e-05	3.18072e-07	5.90635e-05	1.72703e-08	3.18072e-07	3.18072e-07	3.37645e-06	5.90635e-05	5.90635e-05	3.18072e-07	5.90635e-05	1.72703e-08	3.18072e-07	3.18072e-07	3.37645e-06	5.90635e-05	5.90635e-05	3.18072e-07	5.90635e-05	1.72703e-08	3.18072e-07	3.18072e-07	3.37645e-06	5.90635e-05	5.90635e-05	3.18072e-07	5.90635e-05	1.72703e-08	3.18072e-07	3.18072e-07	3.37645e-06	5.90635e-05	5.90635e-05	3.18072e-07	5.90635e-05	1.72703e-08	3.18072e-07	3.18072e-07	3.37645e-06	5.90635e-05	5.90635e-05	3.18072e-07	5.90635e-05	1.72703e-08	3.18072e-07	3.18072e-07	3.37645e-06	5.90635e-05	5.90635e-05	3.18072e-07	5.90635e-05	1.72703e-08	3.18072e-07	3.18072e-07	3.37645e-06	5.90635e-05	5.90635e-05	3.18072e-07	5.90635e-05	1.72703e-08	3.18072e-07	1.01368e-08	3.37645e-06	5.90635e-05	5.90635e-05	3.18072e-07	5.90635e-05	1.72703e-08	3.18072e-07	1.01368e-08	3.37645e-06	5.90635e-05	5.90635e-05	3.18072e-07	5.90635e-05	1.72703e-08	3.18072e-07	1.01368e-08	3.37645e-06	5.90635e-05	5.90635e-05	3.18072e-07	5.90635e-05	1.72703e-08	3.18072e-07	1.01368e-08	3.37645e-06	5.90635e-05	5.90635e-05	3.18072e-07	5.90635e-05	1.72703e-08	3.18072e-07	1.01368e-08	3.37645e-06	5.90635e-05	5.90635e-05	3.18072e-07	5.90635e-05	1.72703e-08	3.18072e-07	1.01368e-08	3.37645e-06	5.90635e-05	5.90635e-05	3.18072e-07	5.90635e-05	1.72703e-08	3.18072e-07	1.01368e-08	3.37645e-06	5.90635e-05	5.90635e-05	3.18072e-07	5.90635e-05	1.72703e-08	3.18072e-07	1.01368e-08	3.37645e-06	5.90635e-05	5.90635e-05	3.18072e-07	5.90635e-05	1.72703e-08	3.18072e-07	1.01368e-08	3.37645e-06	5.90635e-05	5.90635e-05	3.18072e-07	5.90635e-05	1.72703e-08	3.18072e-07	1.01368e-08	3.37645e-06	5.90635e-05	5.90635e-05	3.18072e-07	5.90635e-05	1.72703e-08	3.18072e-07	1.01368e-08	3.37645e-06	5.90635e-05	5.90635e-05	3.18072e-07	5.90635e-05	1.72703e-08	3.18072e-07	1.01368e-08	3.37645e-06	5.90635e-05	5.90635e-05	3.18072e-07	5.90635e-05	1.72703e-08	3.18072e-07	1.01368e-08	3.37645e-06	5.90635e-05	5.90635e-05	3.18072e-07	5.90635e-05	1.72703e-08	3.18072e-07	1.01368e-08	3.37645e-06	5.90635e-05	5.90635e-05	3.18072e-07	5.90635e-05	1.72703e-08	3.18072e-07	1.01368e-08	3.37645e-06	5.90635e-05	5.90635e-05	3.18072e-07	5.90635e-05	1.72703e-08	3.18072e-07	1.01368e-08	3.37645e-06	5.90635e-05	5.90635e-05	3.18072e-07	5.90635e-05	1.72703e-08	3.18072e-07	1.01368e-08	3.37645e-06	5.90635e-05	5.90635e-05	3.18072e-07	5.90635e-05	1.72703e-08	3.18072e-07	1.01368e-08	0	0	0	0	0	0	0	0	0	0	0	0	0	0	0	0	0	0	0	0	0	0	0	0	0	0	0	0	0	0	0	0	0	0	0	0	0	0	0	0	0	0	0	0	0	0	0	0	0	0	0	0	0	0	0	0	0	0	0	0	0	0	0	0	0	0	0	0	0	0	0	0	6.16629e-05	0.00135803	0.0762425	5.91741e-05	0.00367262	5.9064e-05	5.93816e-05	7.99932e-05	6.16629e-05	0.00135803	0.0762425	5.91741e-05	0.00367262	5.9064e-05	5.93816e-05	7.99932e-05	6.16629e-05	0.00135803	0.0762425	5.91741e-05	0.00367262	5.9064e-05	5.93816e-05	7.99932e-05	6.16629e-05	0.00135803	0.0762425	5.91741e-05	0.00367262	5.9064e-05	5.93816e-05	7.99932e-05	6.16629e-05	0.00135803	0.0762425	5.91741e-05	0.00367262	5.9064e-05	5.93816e-05	7.99932e-05	5.90635e-05	5.90635e-05	5.90635e-05	5.90635e-05	5.90635e-05	5.90635e-05	5.90635e-05	5.90635e-05	5.90635e-05	5.90635e-05	5.90635e-05	5.90635e-05	5.90635e-05	5.90635e-05	5.90635e-05	5.90635e-05	5.90635e-05	5.90635e-05	5.90635e-05	5.90635e-05	5.90635e-05	5.90635e-05	5.90635e-05	5.90635e-05	5.90635e-05	5.90635e-05	5.90635e-05	5.90635e-05	5.90635e-05	5.90635e-05	5.90635e-05	5.90635e-05	5.90635e-05	5.90635e-05	5.90635e-05	5.90635e-05	5.90635e-05	5.90635e-05	5.90635e-05	5.90635e-05	5.90635e-05	5.90635e-05	5.90635e-05	5.90635e-05	5.90635e-05	5.90635e-05	5.90635e-05	5.90635e-05	5.90635e-05	5.90635e-05	5.90635e-05	5.90635e-05	5.90635e-05	5.90635e-05	5.90635e-05	5.90635e-05	5.90635e-05	5.90635e-05	5.90635e-05	5.90635e-05	5.90635e-05	5.90635e-05	5.90635e-05	5.90635e-05	5.90635e-05	5.90635e-05	5.90635e-05	5.90635e-05	5.90635e-05	5.90635e-05	5.90635e-05	5.90635e-05	5.90635e-05	5.90635e-05	0.00060164	5.90635e-05	5.90635e-05	5.90635e-05	5.90635e-05	5.90635e-05	2.09297e-05	0.000359761	0.00361356	3.37645e-06	0.00060164	3.18072e-07	5.69289e-06	5.69289e-06	2.09297e-05	0.000359761	0.000359761	3.37645e-06	0.00060164	3.18072e-07	5.69289e-06	5.69289e-06	2.09297e-05	0.000359761	0.000359761	3.37645e-06	0.00060164	3.18072e-07	5.69289e-06	5.69289e-06	2.09297e-05	0.000359761	0.000359761	3.37645e-06	0.00060164	3.18072e-07	5.69289e-06	5.69289e-06	2.09297e-05	0.000359761	0.000359761	3.37645e-06	0.00060164	3.18072e-07	5.69289e-06	5.69289e-06	2.09297e-05	0.000359761	0.000359761	3.37645e-06	0.00060164	3.18072e-07	5.69289e-06	5.69289e-06	2.09297e-05	0.000359761	0.000359761	3.37645e-06	0.00060164	3.18072e-07	5.69289e-06	5.69289e-06	2.09297e-05	0.000359761	0.000359761	3.37645e-06	0.00060164	3.18072e-07	5.69289e-06	5.69289e-06	2.09297e-05	0.000359761	0.000359761	3.37645e-06	0.00060164	3.18072e-07	5.69289e-06	3.18072e-07	2.09297e-05	0.000359761	0.000359761	3.37645e-06	0.00060164	3.18072e-07	5.69289e-06	3.18072e-07	2.09297e-05	0.000359761	0.000359761	3.37645e-06	0.00060164	3.18072e-07	5.69289e-06	3.18072e-07	2.09297e-05	0.000359761	0.000359761	3.37645e-06	0.00060164	3.18072e-07	5.69289e-06	3.18072e-07	2.09297e-05	0.000359761	0.000359761	3.37645e-06	0.00060164	3.18072e-07	5.69289e-06	3.18072e-07	2.09297e-05	0.000359761	0.000359761	3.37645e-06	0.00060164	3.18072e-07	5.69289e-06	3.18072e-07	2.09297e-05	0.000359761	0.000359761	3.37645e-06	0.00060164	3.18072e-07	5.69289e-06	3.18072e-07	2.09297e-05	0.000359761	0.000359761	3.37645e-06	0.00060164	3.18072e-07	5.69289e-06	3.18072e-07	2.09297e-05	0.000359761	0.000359761	3.37645e-06	0.00060164	3.18072e-07	5.69289e-06	3.18072e-07	2.09297e-05	0.000359761	0.000359761	3.37645e-06	0.00060164	3.18072e-07	5.69289e-06	3.18072e-07	2.09297e-05	0.000359761	0.000359761	3.37645e-06	0.00060164	3.18072e-07	5.69289e-06	3.18072e-07	2.09297e-05	0.000359761	0.000359761	3.37645e-06	0.00060164	3.18072e-07	5.69289e-06	3.18072e-07	2.09297e-05	0.000359761	0.000359761	3.37645e-06	0.00060164	3.18072e-07	5.69289e-06	3.18072e-07	2.09297e-05	0.000359761	0.000359761	3.37645e-06	0.00060164	3.18072e-07	5.69289e-06	3.18072e-07	2.09297e-05	0.000359761	0.000359761	3.37645e-06	0.00060164	3.18072e-07	5.69289e-06	3.18072e-07	2.09297e-05	0.000359761	0.000359761	3.37645e-06	0.00060164	3.18072e-07	5.69289e-06	3.18072e-07	2.09297e-05	0.000359761	0.000359761	3.37645e-06	0.00060164	3.18072e-07	5.69289e-06	3.18072e-07	2.09297e-05	0.000359761	0.000359761	3.37645e-06	0.00060164	3.18072e-07	5.69289e-06	3.18072e-07	0	0	0	0	0	0	0	0	0	0	0	0	0	0	0	0	0	0	0	0	0	0	0	0	0	0	0	0	0	0	0	0	0	0	0	0	0	0	0	0	0	0	0	0	0	0	0	0	0	0	0	0	0	0	0	0	0	0	0	0	0	0	0	0	0	0	0	0	0	0	0	0	0.000365454	0.0031587	0.162817	0.000360461	0.0218316	0.000359771	0.000365454	0.000719521	0.000365454	0.0031587	0.162817	0.000360461	0.0218316	0.000359771	0.000365454	0.000719521	0.000365454	0.0031587	0.162817	0.000360461	0.0218316	0.000359771	0.000365454	0.000719521	0.000365454	0.0031587	0.162817	0.000360461	0.0218316	0.000359771	0.000365454	0.000719521	0.000365454	0.0031587	0.162817	0.000360461	0.0218316	0.000359771	0.000365454	0.000719521	0.000359761	0.000359761	0.000359761	0.000359761	0.000359761	0.000359761	0.000359761	0.000359761	0.000359761	0.000359761	0.000359761	0.000359761	0.000359761	0.000359761	0.000359761	0.000359761	0.000359761	0.000359761	0.000359761	0.000359761	0.000359761	0.000359761	0.000359761	0.000359761	0.000359761	0.000359761	0.000359761	0.000359761	0.000359761	0.000359761	0.000359761	0.000359761	0.000359761	0.000359761	0.000359761	0.000359761	0.000359761	0.000359761	0.000359761	0.000359761	0.000359761	0.000359761	0.000359761	0.000359761	0.000359761	0.000359761	0.000359761	0.000359761	0.000359761	0.000359761	0.000359761	0.000359761	0.000359761	0.000359761	0.000359761	0.000359761	0.000359761	0.000359761	0.000359761	0.000359761	0.000359761	0.000359761	0.000359761	0.000359761	0.000359761	0.000359761	0.000359761	0.000359761	0.000359761	0.000359761	0.000359761	0.000359761	0.000359761	0.000359761	0.00361356	0.000359761	0.000359761	0.000359761	0.000359761	0.000359761	7.65089e-05	0.00129896	0.0129186	2.09297e-05	0.00361356	3.37645e-06	5.90635e-05	5.90635e-05	7.65089e-05	0.00129896	0.00129896	2.09297e-05	0.00361356	3.37645e-06	5.90635e-05	5.90635e-05	7.65089e-05	0.00129896	0.00129896	2.09297e-05	0.00361356	3.37645e-06	5.90635e-05	5.90635e-05	7.65089e-05	0.00129896	0.00129896	2.09297e-05	0.00361356	3.37645e-06	5.90635e-05	5.90635e-05	7.65089e-05	0.00129896	0.00129896	2.09297e-05	0.00361356	3.37645e-06	5.90635e-05	5.90635e-05	7.65089e-05	0.00129896	0.00129896	2.09297e-05	0.00361356	3.37645e-06	5.90635e-05	5.90635e-05	7.65089e-05	0.00129896	0.00129896	2.09297e-05	0.00361356	3.37645e-06	5.90635e-05	5.90635e-05	7.65089e-05	0.00129896	0.00129896	2.09297e-05	0.00361356	3.37645e-06	5.90635e-05	5.90635e-05	7.65089e-05	0.00129896	0.00129896	2.09297e-05	0.00361356	3.37645e-06	5.90635e-05	5.69289e-06	7.65089e-05	0.00129896	0.00129896	2.09297e-05	0.00361356	3.37645e-06	5.90635e-05	5.69289e-06	7.65089e-05	0.00129896	0.00129896	2.09297e-05	0.00361356	3.37645e-06	5.90635e-05	5.69289e-06	7.65089e-05	0.00129896	0.00129896	2.09297e-05	0.00361356	3.37645e-06	5.90635e-05	5.69289e-06	7.65089e-05	0.00129896	0.00129896	2.09297e-05	0.00361356	3.37645e-06	5.90635e-05	5.69289e-06	7.65089e-05	0.00129896	0.00129896	2.09297e-05	0.00361356	3.37645e-06	5.90635e-05	5.69289e-06	7.65089e-05	0.00129896	0.00129896	2.09297e-05	0.00361356	3.37645e-06	5.90635e-05	5.69289e-06	7.65089e-05	0.00129896	0.00129896	2.09297e-05	0.00361356	3.37645e-06	5.90635e-05	5.69289e-06	7.65089e-05	0.00129896	0.00129896	2.09297e-05	0.00361356	3.37645e-06	5.90635e-05	5.69289e-06	7.65089e-05	0.00129896	0.00129896	2.09297e-05	0.00361356	3.37645e-06	5.90635e-05	5.69289e-06	7.65089e-05	0.00129896	0.00129896	2.09297e-05	0.00361356	3.37645e-06	5.90635e-05	5.69289e-06	7.65089e-05	0.00129896	0.00129896	2.09297e-05	0.00361356	3.37645e-06	5.90635e-05	5.69289e-06	7.65089e-05	0.00129896	0.00129896	2.09297e-05	0.00361356	3.37645e-06	5.90635e-05	5.69289e-06	7.65089e-05	0.00129896	0.00129896	2.09297e-05	0.00361356	3.37645e-06	5.90635e-05	5.69289e-06	7.65089e-05	0.00129896	0.00129896	2.09297e-05	0.00361356	3.37645e-06	5.90635e-05	5.69289e-06	7.65089e-05	0.00129896	0.00129896	2.09297e-05	0.00361356	3.37645e-06	5.90635e-05	5.69289e-06	7.65089e-05	0.00129896	0.00129896	2.09297e-05	0.00361356	3.37645e-06	5.90635e-05	5.69289e-06	7.65089e-05	0.00129896	0.00129896	2.09297e-05	0.00361356	3.37645e-06	5.90635e-05	5.69289e-06	0	0	0	0	0	0	0	0	0	0	0	0	0	0	0	0	0	0	0	0	0	0	0	0	0	0	0	0	0	0	0	0	0	0	0	0	0	0	0	0	0	0	0	0	0	0	0	0	0	0	0	0	0	0	0	0	0	0	0	0	0	0	0	0	0	0	0	0	0	0	0	0	0.00130635	0.00491252	0.210316	0.00130156	0.0774824	0.00129907	0.00135803	0.00491252	0.00130635	0.00491252	0.210316	0.00130156	0.0774824	0.00129907	0.00135803	0.00491252	0.00130635	0.00491252	0.210316	0.00130156	0.0774824	0.00129907	0.00135803	0.00491252	0.00130635	0.00491252	0.210316	0.00130156	0.0774824	0.00129907	0.00135803	0.00491252	0.00130635	0.00491252	0.210316	0.00130156	0.0774824	0.00129907	0.00135803	0.00491252	0.00129896	0.00129896	0.00129896	0.00129896	0.00129896	0.00129896	0.00129896	0.00129896	0.00129896	0.00129896	0.00129896	0.00129896	0.00129896	0.00129896	0.00129896	0.00129896	0.00129896	0.00129896	0.00129896	0.00129896	0.00129896	0.00129896	0.00129896	0.00129896	0.00129896	0.00129896	0.00129896	0.00129896	0.00129896	0.00129896	0.00129896	0.00129896	0.00129896	0.00129896	0.00129896	0.00129896	0.00129896	0.00129896	0.00129896	0.00129896	0.00129896	0.00129896	0.00129896	0.00129896	0.00129896	0.00129896	0.00129896	0.00129896	0.00129896	0.00129896	0.00129896	0.00129896	0.00129896	0.00129896	0.00129896	0.00129896	0.00129896	0.00129896	0.00129896	0.00129896	0.00129896	0.00129896	0.00129896	0.00129896	0.00129896	0.00129896	0.00129896	0.00129896	0.00129896	0.00129896	0.00129896	0.00129896	0.00129896	0.00129896	0.0129186	0.00129896	0.00129896	0.00129896	0.00129896	0.00129896	0.000166074	0.00279894	0.0276729	7.65089e-05	0.0129186	2.09297e-05	0.000359761	0.000359761	0.000166074	0.00279894	0.00279894	7.65089e-05	0.0129186	2.09297e-05	0.000359761	0.000359761	0.000166074	0.00279894	0.00279894	7.65089e-05	0.0129186	2.09297e-05	0.000359761	0.000359761	0.000166074	0.00279894	0.00279894	7.65089e-05	0.0129186	2.09297e-05	0.000359761	0.000359761	0.000166074	0.00279894	0.00279894	7.65089e-05	0.0129186	2.09297e-05	0.000359761	0.000359761	0.000166074	0.00279894	0.00279894	7.65089e-05	0.0129186	2.09297e-05	0.000359761	0.000359761	0.000166074	0.00279894	0.00279894	7.65089e-05	0.0129186	2.09297e-05	0.000359761	0.000359761	0.000166074	0.00279894	0.00279894	7.65089e-05	0.0129186	2.09297e-05	0.000359761	0.000359761	0.000166074	0.00279894	0.00279894	7.65089e-05	0.0129186	2.09297e-05	0.000359761	5.90635e-05	0.000166074	0.00279894	0.00279894	7.65089e-05	0.0129186	2.09297e-05	0.000359761	5.90635e-05	0.000166074	0.00279894	0.00279894	7.65089e-05	0.0129186	2.09297e-05	0.000359761	5.90635e-05	0.000166074	0.00279894	0.00279894	7.65089e-05	0.0129186	2.09297e-05	0.000359761	5.90635e-05	0.000166074	0.00279894	0.00279894	7.65089e-05	0.0129186	2.09297e-05	0.000359761	5.90635e-05	0.000166074	0.00279894	0.00279894	7.65089e-05	0.0129186	2.09297e-05	0.000359761	5.90635e-05	0.000166074	0.00279894	0.00279894	7.65089e-05	0.0129186	2.09297e-05	0.000359761	5.90635e-05	0.000166074	0.00279894	0.00279894	7.65089e-05	0.0129186	2.09297e-05	0.000359761	5.90635e-05	0.000166074	0.00279894	0.00279894	7.65089e-05	0.0129186	2.09297e-05	0.000359761	5.90635e-05	0.000166074	0.00279894	0.00279894	7.65089e-05	0.0129186	2.09297e-05	0.000359761	5.90635e-05	0.000166074	0.00279894	0.00279894	7.65089e-05	0.0129186	2.09297e-05	0.000359761	5.90635e-05	0.000166074	0.00279894	0.00279894	7.65089e-05	0.0129186	2.09297e-05	0.000359761	5.90635e-05	0.000166074	0.00279894	0.00279894	7.65089e-05	0.0129186	2.09297e-05	0.000359761	5.90635e-05	0.000166074	0.00279894	0.00279894	7.65089e-05	0.0129186	2.09297e-05	0.000359761	5.90635e-05	0.000166074	0.00279894	0.00279894	7.65089e-05	0.0129186	2.09297e-05	0.000359761	5.90635e-05	0.000166074	0.00279894	0.00279894	7.65089e-05	0.0129186	2.09297e-05	0.000359761	5.90635e-05	0.000166074	0.00279894	0.00279894	7.65089e-05	0.0129186	2.09297e-05	0.000359761	5.90635e-05	0.000166074	0.00279894	0.00279894	7.65089e-05	0.0129186	2.09297e-05	0.000359761	5.90635e-05	0	0	0	0	0	0	0	0	0	0	0	0	0	0	0	0	0	0	0	0	0	0	0	0	0	0	0	0	0	0	0	0	0	0	0	0	0	0	0	0	0	0	0	0	0	0	0	0	0	0	0	0	0	0	0	0	0	0	0	0	0	0	0	0	0	0	0	0	0	0	0	0	0.00280463	0.00559788	0.165256	0.00280463	0.165256	0.00279964	0.0031587	0.0242708	0.00280463	0.00559788	0.165256	0.00280463	0.165256	0.00279964	0.0031587	0.0242708	0.00280463	0.00559788	0.165256	0.00280463	0.165256	0.00279964	0.0031587	0.0242708	0.00280463	0.00559788	0.165256	0.00280463	0.165256	0.00279964	0.0031587	0.0242708	0.00280463	0.00559788	0.165256	0.00280463	0.165256	0.00279964	0.0031587	0.0242708	0.00279894	0.00279894	0.00279894	0.00279894	0.00279894	0.00279894	0.00279894	0.00279894	0.00279894	0.00279894	0.00279894	0.00279894	0.00279894	0.00279894	0.00279894	0.00279894	0.00279894	0.00279894	0.00279894	0.00279894	0.00279894	0.00279894	0.00279894	0.00279894	0.00279894	0.00279894	0.00279894	0.00279894	0.00279894	0.00279894	0.00279894	0.00279894	0.00279894	0.00279894	0.00279894	0.00279894	0.00279894	0.00279894	0.00279894	0.00279894	0.00279894	0.00279894	0.00279894	0.00279894	0.00279894	0.00279894	0.00279894	0.00279894	0.00279894	0.00279894	0.00279894	0.00279894	0.00279894	0.00279894	0.00279894	0.00279894	0.00279894	0.00279894	0.00279894	0.00279894	0.00279894	0.00279894	0.00279894	0.00279894	0.00279894	0.00279894	0.00279894	0.00279894	0.00279894	0.00279894	0.00279894	0.00279894	0.00279894	0.00279894	0.0276729	0.00279894	0.00279894	0.00279894	0.00279894	0.00279894	0.000214933	0.00361356	0.0356571	0.000166074	0.0276729	7.65089e-05	0.00129896	0.00129896	0.000214933	0.00361356	0.00361356	0.000166074	0.0276729	7.65089e-05	0.00129896	0.00129896	0.000214933	0.00361356	0.00361356	0.000166074	0.0276729	7.65089e-05	0.00129896	0.00129896	0.000214933	0.00361356	0.00361356	0.000166074	0.0276729	7.65089e-05	0.00129896	0.00129896	0.000214933	0.00361356	0.00361356	0.000166074	0.0276729	7.65089e-05	0.00129896	0.00129896	0.000214933	0.00361356	0.00361356	0.000166074	0.0276729	7.65089e-05	0.00129896	0.00129896	0.000214933	0.00361356	0.00361356	0.000166074	0.0276729	7.65089e-05	0.00129896	0.00129896	0.000214933	0.00361356	0.00361356	0.000166074	0.0276729	7.65089e-05	0.00129896	0.00129896	0.000214933	0.00361356	0.00361356	0.000166074	0.0276729	7.65089e-05	0.00129896	0.000359761	0.000214933	0.00361356	0.00361356	0.000166074	0.0276729	7.65089e-05	0.00129896	0.000359761	0.000214933	0.00361356	0.00361356	0.000166074	0.0276729	7.65089e-05	0.00129896	0.000359761	0.000214933	0.00361356	0.00361356	0.000166074	0.0276729	7.65089e-05	0.00129896	0.000359761	0.000214933	0.00361356	0.00361356	0.000166074	0.0276729	7.65089e-05	0.00129896	0.000359761	0.000214933	0.00361356	0.00361356	0.000166074	0.0276729	7.65089e-05	0.00129896	0.000359761	0.000214933	0.00361356	0.00361356	0.000166074	0.0276729	7.65089e-05	0.00129896	0.000359761	0.000214933	0.00361356	0.00361356	0.000166074	0.0276729	7.65089e-05	0.00129896	0.000359761	0.000214933	0.00361356	0.00361356	0.000166074	0.0276729	7.65089e-05	0.00129896	0.000359761	0.000214933	0.00361356	0.00361356	0.000166074	0.0276729	7.65089e-05	0.00129896	0.000359761	0.000214933	0.00361356	0.00361356	0.000166074	0.0276729	7.65089e-05	0.00129896	0.000359761	0.000214933	0.00361356	0.00361356	0.000166074	0.0276729	7.65089e-05	0.00129896	0.000359761	0.000214933	0.00361356	0.00361356	0.000166074	0.0276729	7.65089e-05	0.00129896	0.000359761	0.000214933	0.00361356	0.00361356	0.000166074	0.0276729	7.65089e-05	0.00129896	0.000359761	0.000214933	0.00361356	0.00361356	0.000166074	0.0276729	7.65089e-05	0.00129896	0.000359761	0.000214933	0.00361356	0.00361356	0.000166074	0.0276729	7.65089e-05	0.00129896	0.000359761	0.000214933	0.00361356	0.00361356	0.000166074	0.0276729	7.65089e-05	0.00129896	0.000359761	0.000214933	0.00361356	0.00361356	0.000166074	0.0276729	7.65089e-05	0.00129896	0.000359761	0	0	0	0	0	0	0	0	0	0	0	0	0	0	0	0	0	0	0	0	0	0	0	0	0	0	0	0	0	0	0	0	0	0	0	0	0	0	0	0	0	0	0	0	0	0	0	0	0	0	0	0	0	0	0	0	0	0	0	0	0	0	0	0	0	0	0	0	0	0	0	0	0.00361615	0.00491252	0.079797	0.00362095	0.21263	0.00361615	0.00491252	0.079797	0.00361615	0.00491252	0.079797	0.00362095	0.21263	0.00361615	0.00491252	0.079797	0.00361615	0.00491252	0.079797	0.00362095	0.21263	0.00361615	0.00491252	0.079797	0.00361615	0.00491252	0.079797	0.00362095	0.21263	0.00361615	0.00491252	0.079797	0.00361615	0.00491252	0.079797	0.00362095	0.21263	0.00361615	0.00491252	0.079797	0.00361356	0.00361356	0.00361356	0.00361356	0.00361356	0.00361356	0.00361356	0.00361356	0.00361356	0.00361356	0.00361356	0.00361356	0.00361356	0.00361356	0.00361356	0.00361356	0.00361356	0.00361356	0.00361356	0.00361356	0.00361356	0.00361356	0.00361356	0.00361356	0.00361356	0.00361356	0.00361356	0.00361356	0.00361356	0.00361356	0.00361356	0.00361356	0.00361356	0.00361356	0.00361356	0.00361356	0.00361356	0.00361356	0.00361356	0.00361356	0.00361356	0.00361356	0.00361356	0.00361356	0.00361356	0.00361356	0.00361356	0.00361356	0.00361356	0.00361356	0.00361356	0.00361356	0.00361356	0.00361356	0.00361356	0.00361356	0.00361356	0.00361356	0.00361356	0.00361356	0.00361356	0.00361356	0.00361356	0.00361356	0.00361356	0.00361356	0.00361356	0.00361356	0.00361356	0.00361356	0.00361356	0.00361356	0.00361356	0.00361356	0.0356571	0.00361356	0.00361356	0.00361356	0.00361356	0.00361356	0.000166074	0.00279894	0.0276729	0.000214933	0.0356571	0.000166074	0.00279894	0.00279894	0.000166074	0.00279894	0.00279894	0.000214933	0.0356571	0.000166074	0.00279894	0.00279894	0.000166074	0.00279894	0.00279894	0.000214933	0.0356571	0.000166074	0.00279894	0.00279894	0.000166074	0.00279894	0.00279894	0.000214933	0.0356571	0.000166074	0.00279894	0.00279894	0.000166074	0.00279894	0.00279894	0.000214933	0.0356571	0.000166074	0.00279894	0.00279894	0.000166074	0.00279894	0.00279894	0.000214933	0.0356571	0.000166074	0.00279894	0.00279894	0.000166074	0.00279894	0.00279894	0.000214933	0.0356571	0.000166074	0.00279894	0.00279894	0.000166074	0.00279894	0.00279894	0.000214933	0.0356571	0.000166074	0.00279894	0.00279894	0.000166074	0.00279894	0.00279894	0.000214933	0.0356571	0.000166074	0.00279894	0.00129896	0.000166074	0.00279894	0.00279894	0.000214933	0.0356571	0.000166074	0.00279894	0.00129896	0.000166074	0.00279894	0.00279894	0.000214933	0.0356571	0.000166074	0.00279894	0.00129896	0.000166074	0.00279894	0.00279894	0.000214933	0.0356571	0.000166074	0.00279894	0.00129896	0.000166074	0.00279894	0.00279894	0.000214933	0.0356571	0.000166074	0.00279894	0.00129896	0.000166074	0.00279894	0.00279894	0.000214933	0.0356571	0.000166074	0.00279894	0.00129896	0.000166074	0.00279894	0.00279894	0.000214933	0.0356571	0.000166074	0.00279894	0.00129896	0.000166074	0.00279894	0.00279894	0.000214933	0.0356571	0.000166074	0.00279894	0.00129896	0.000166074	0.00279894	0.00279894	0.000214933	0.0356571	0.000166074	0.00279894	0.00129896	0.000166074	0.00279894	0.00279894	0.000214933	0.0356571	0.000166074	0.00279894	0.00129896	0.000166074	0.00279894	0.00279894	0.000214933	0.0356571	0.000166074	0.00279894	0.00129896	0.000166074	0.00279894	0.00279894	0.000214933	0.0356571	0.000166074	0.00279894	0.00129896	0.000166074	0.00279894	0.00279894	0.000214933	0.0356571	0.000166074	0.00279894	0.00129896	0.000166074	0.00279894	0.00279894	0.000214933	0.0356571	0.000166074	0.00279894	0.00129896	0.000166074	0.00279894	0.00279894	0.000214933	0.0356571	0.000166074	0.00279894	0.00129896	0.000166074	0.00279894	0.00279894	0.000214933	0.0356571	0.000166074	0.00279894	0.00129896	0.000166074	0.00279894	0.00279894	0.000214933	0.0356571	0.000166074	0.00279894	0.00129896	0.000166074	0.00279894	0.00279894	0.000214933	0.0356571	0.000166074	0.00279894	0.00129896	0	0	0	0	0	0	0	0	0	0	0	0	0	0	0	0	0	0	0	0	0	0	0	0	0	0	0	0	0	0	0	0	0	0	0	0	0	0	0	0	0	0	0	0	0	0	0	0	0	0	0	0	0	0	0	0	0	0	0	0	0	0	0	0	0	0	0	0	0	0	0	0	0.00279964	0.0031587	0.0242708	0.00280463	0.165256	0.00280463	0.00559788	0.165256	0.00279964	0.0031587	0.0242708	0.00280463	0.165256	0.00280463	0.00559788	0.165256	0.00279964	0.0031587	0.0242708	0.00280463	0.165256	0.00280463	0.00559788	0.165256	0.00279964	0.0031587	0.0242708	0.00280463	0.165256	0.00280463	0.00559788	0.165256	0.00279964	0.0031587	0.0242708	0.00280463	0.165256	0.00280463	0.00559788	0.165256	0.00279894	0.00279894	0.00279894	0.00279894	0.00279894	0.00279894	0.00279894	0.00279894	0.00279894	0.00279894	0.00279894	0.00279894	0.00279894	0.00279894	0.00279894	0.00279894	0.00279894	0.
[truncated: 18,898 more chars]
