# Supplementary material for: The Importance of Lateral Connections in the Parietal Cortex for Generating Motor Plans
Source: PLoS One. 2015 Aug 7;10(8):e0134669. doi: 10.1371/journal.pone.0134669 (PMC4529220; doi:10.1371/journal.pone.0134669)
Supplement: S1 Dataset — The complete dataset utilized in the data-dependent figures. (ZIP) [file pone.0134669.s001.zip › Champion_Data/Evolved_Flash_Task/TS_5/fb_A10_2to4_9T18/sc_fire.txt]

0.0275264	0.0275264	0.0275264	0.0275264	0.0275264	0.0275264	0.0275264	0.0275264	0.0275345	0.0275345	0.0275345	0.0275345	0.0275345	0.0275345	0.0275345	0.0275345	0.0275345	0.0275345	0.0275345	0.0275345	0.0275345	0.0275345	0.0275345	0.0275345	0.0275332	0.0275332	0.0275332	0.0275332	0.0275332	0.0275332	0.0275332	0.0275332	0.0275331	0.0275331	0.0275331	0.0275331	0.0275331	0.0275331	0.0275331	0.0275331	0.0275331	0.0275331	0.0275331	0.0275331	0.0275331	0.0275331	0.0275331	0.0275331	0.0275331	0.0275331	0.0275331	0.0275331	0.0275331	0.0275331	0.0275331	0.0275331	0.0275331	0.0275331	0.0275331	0.0275331	0.0275331	0.0275331	0.0275331	0.0275331	0.0275331	0.0275331	0.0275331	0.0275331	0.0275331	0.0275331	0.0275331	0.0275331	0.000335561	0.00232003	0.029853	0.000211399	0.0174674	0.999134	0.995241	0.948759	0.5346	0.000312349	0.00145264	0.00122053	0.0113801	1	1	1	0.257606	0.000323749	0.00206295	0.000921036	0.0428866	1	1	1	0.0822648	7.44528e-06	0.00204719	0.000917048	0.05264	1	1	1	0.0314195	0.00030963	0.00204759	0.000916996	0.0564357	1	1	1	8.08376e-05	3.16574e-05	0.000185137	0.00876885	0.0148257	0.988862	0.409973	0.6237	0.000109996	0.00145625	4.32367e-05	0.0274942	0.0275647	0.992859	0.0286286	0.437953	0.000176801	0.0271651	2.6862e-05	0.0275466	0.0275467	0.938578	0.0275471	0.760433	0.000684632	0.0275464	0.00834732	0.0275466	0.0275466	0.166797	0.0275466	0.878429	0.00537667	0.0278557	0.0374998	0.0275468	0.0273162	0.0263788	0.0274175	0.701542	0.0269332	0.0278558	0.0281278	0.0275475	0.0273159	0.0247156	0.0274173	0.637018	0.026395	0.0278558	0.0278559	0.0275475	0.0273159	0.0247021	0.0274173	0.596628	0.0263874	0.0278558	0.0278558	0.0275475	0.0273159	0.0247021	0.0274173	0.584829	0.0263873	0.0278558	0.0278558	0.0275475	0.0273159	0.0247021	0.0274173	0.601938	0.0263873	0.0278558	0.0280522	0.0275475	0.0273159	0.0247021	0.0274173	0.550876	0.0275788	0.0275971	0.0276143	0.027539	0.0275412	0.0275035	0.0275018	0.702275	0.0275798	0.0275969	0.027597	0.0275388	0.0275413	0.0275035	0.0275019	0.947613	0.0275798	0.0275969	0.0275969	0.0275388	0.0275413	0.0275035	0.0275019	0.661226	0.0275798	0.0275969	0.0275969	0.0275388	0.0275413	0.0275035	0.0275019	0.00347258	0.0275798	0.0275969	0.0275969	0.0275388	0.0275413	0.0275035	0.0275019	0.0134526	0.0275798	0.0275969	0.0275969	0.0275388	0.0275413	0.0275035	0.0275019	0.00224073	0.0275798	0.0275969	0.0275969	0.0275388	0.0275413	0.0275035	0.0275019	0.0268572	0.0275798	0.0275969	0.0275969	0.0275388	0.0275413	0.0275035	0.0275019	0.027339	0.0275798	0.0275969	0.0275969	0.0275388	0.0275413	0.0275035	0.0275019	0.02747	0.0275798	0.0275969	0.0275969	0.0275388	0.0275413	0.0275035	0.0275019	0.02747	0.0275798	0.0275969	0.0275969	0.0275388	0.0275413	0.0275035	0.0275019	0.02747	0.0275798	0.0275969	0.0275969	0.0275388	0.0275413	0.0275035	0.0275019	0.02747	0.0275798	0.0275969	0.0275969	0.0275388	0.0275413	0.0275035	0.0275019	0.02747	0.0275798	0.0275969	0.0275969	0.0275388	0.0275413	0.0275035	0.0275019	0.02747	0.0275798	0.0275969	0.0275969	0.0275388	0.0275413	0.0275035	0.0275019	0.02747	0.0275798	0.0275969	0.0275969	0.0275388	0.0275413	0.0275035	0.0275019	0.02747	0.0275798	0.0275969	0.0275969	0.0275388	0.0275413	0.0275035	0.0275019	0.02747	0.0275798	0.0275969	0.0275969	0.0275388	0.0275413	0.0275035	0.0275019	0.02747	0.0275798	0.0275969	0.0275969	0.0275388	0.0275413	0.0275035	0.0275019	0.02747	0.0275798	0.0275969	0.0275969	0.0275388	0.0275413	0.0275035	0.0275019	0.02747	0.0275798	0.0275969	0.0275969	0.0275388	0.0275413	0.0275035	0.0275019	0.02747	0.0275798	0.0275969	0.0275969	0.0275388	0.0275413	0.0275035	0.0275019	0.02747	0.0275798	0.0275969	0.0275969	0.0275388	0.0275413	0.0275035	0.0275019	0.02747	0.0275798	0.0275969	0.0275969	0.0275388	0.0275413	0.0275035	0.0275019	0.02747	0.0275798	0.0275969	0.0275969	0.0275388	0.0275413	0.0275035	0.0275019	0.02747	0.0275798	0.0275969	0.0275969	0.0275388	0.0275413	0.0275035	0.0275019	0.02747	0.0274566	0.0274566	0.0274566	0.0274566	0.0274566	0.0274566	0.0274566	0.0274566	0.0274725	0.0274725	0.0274725	0.0274725	0.0274725	0.0274725	0.0274725	0.0274725	0.0274725	0.0274725	0.0274725	0.0274725	0.0274725	0.0274725	0.0274725	0.0274725	0.0275171	0.0275171	0.0275171	0.0275171	0.0275171	0.0275171	0.0275171	0.0275171	0.0275171	0.0275171	0.0275171	0.0275171	0.0275171	0.0275171	0.0275171	0.0275171	0.0275171	0.0275171	0.0275171	0.0275171	0.0275171	0.0275171	0.0275171	0.0275171	0.0275171	0.0275171	0.0275171	0.0275171	0.0275171	0.0275171	0.0275171	0.0275171	0.0275171	0.0275171	0.0275171	0.0275171	0.0275171	0.0275171	0.0275171	0.0275171	0.0275171	0.0275171	0.0275171	0.0275171	0.0275171	0.0275171	0.0275171	0.0275171	0.978297	0.586552	0.999647	0.0299269	0.45405	5.50483e-05	0.00047709	4.56254e-05	0.995969	1	1	1.0693e-06	0.00280581	0.00129727	1.92178e-06	1.01955e-13	0.999869	0.999992	1	5.84694e-07	0.000201553	0.00115749	6.93117e-05	8.5632e-13	0.999822	1	1	5.84521e-07	0.000195854	0.00115398	6.93393e-05	8.56365e-13	0.999799	0.997652	1	5.84518e-07	0.000195379	0.00115389	6.93393e-05	8.56365e-13	0.972364	0.960296	0.999187	0.0166884	0.00376382	0.0992451	0.0134113	0.033403	0.920177	0.0542638	0.973494	0.02739	0.0274066	0.168922	0.027612	5.31948e-07	0.813913	0.0265963	0.679029	0.0275165	0.0275166	0.0394868	0.0275172	0.00178133	0.396641	0.0275148	0.852167	0.0275167	0.0275167	0.0152299	0.0275167	0.109847	0.100754	0.0272114	0.214609	0.0274782	0.0275241	0.0261663	0.0277045	0.0294094	0.0258805	0.0272111	0.0272996	0.0274783	0.0275237	0.0246836	0.0277049	0.00178214	0.0254416	0.0272111	0.0272113	0.0274783	0.0275237	0.0246723	0.0277049	3.42902e-05	0.0254368	0.0272111	0.0272111	0.0274783	0.0275237	0.0246723	0.0277049	7.55815e-06	0.0254367	0.0272111	0.0272111	0.0274783	0.0275237	0.0246723	0.0277049	5.32036e-06	0.0254367	0.0272111	0.0229876	0.0274783	0.0275237	0.0246723	0.0277049	7.37638e-06	0.0274648	0.0274547	0.0276379	0.0275398	0.0275121	0.027589	0.0275707	8.31775e-07	0.0274665	0.0274549	0.0274551	0.0275397	0.0275123	0.0275928	0.0275705	0.028952	0.0274665	0.0274549	0.0274549	0.0275397	0.0275123	0.0275928	0.0275705	0.000342881	0.0274665	0.0274549	0.0274549	0.0275397	0.0275123	0.0275928	0.0275705	8.43974e-08	0.0274665	0.0274549	0.0274549	0.0275397	0.0275123	0.0275928	0.0275705	1.43051e-09	0.0274665	0.0274549	0.0274549	0.0275397	0.0275123	0.0275928	0.0275705	0.00341847	0.0274665	0.0274549	0.0274549	0.0275397	0.0275123	0.0275928	0.0275705	0.026883	0.0274665	0.0274549	0.0274549	0.0275397	0.0275123	0.0275928	0.0275705	0.0275311	0.0274665	0.0274549	0.0274549	0.0275397	0.0275123	0.0275928	0.0275705	0.0276011	0.0274665	0.0274549	0.0274549	0.0275397	0.0275123	0.0275928	0.0275705	0.0276014	0.0274665	0.0274549	0.0274549	0.0275397	0.0275123	0.0275928	0.0275705	0.0276014	0.0274665	0.0274549	0.0274549	0.0275397	0.0275123	0.0275928	0.0275705	0.0276014	0.0274665	0.0274549	0.0274549	0.0275397	0.0275123	0.0275928	0.0275705	0.0276014	0.0274665	0.0274549	0.0274549	0.0275397	0.0275123	0.0275928	0.0275705	0.0276014	0.0274665	0.0274549	0.0274549	0.0275397	0.0275123	0.0275928	0.0275705	0.0276014	0.0274665	0.0274549	0.0274549	0.0275397	0.0275123	0.0275928	0.0275705	0.0276014	0.0274665	0.0274549	0.0274549	0.0275397	0.0275123	0.0275928	0.0275705	0.0276014	0.0274665	0.0274549	0.0274549	0.0275397	0.0275123	0.0275928	0.0275705	0.0276014	0.0274665	0.0274549	0.0274549	0.0275397	0.0275123	0.0275928	0.0275705	0.0276014	0.0274665	0.0274549	0.0274549	0.0275397	0.0275123	0.0275928	0.0275705	0.0276014	0.0274665	0.0274549	0.0274549	0.0275397	0.0275123	0.0275928	0.0275705	0.0276014	0.0274665	0.0274549	0.0274549	0.0275397	0.0275123	0.0275928	0.0275705	0.0276014	0.0274665	0.0274549	0.0274549	0.0275397	0.0275123	0.0275928	0.0275705	0.0276014	0.0274665	0.0274549	0.0274549	0.0275397	0.0275123	0.0275928	0.0275705	0.0276014	0.0274665	0.0274549	0.0274549	0.0275397	0.0275123	0.0275928	0.0275705	0.0276014	0.0274665	0.0274549	0.0274549	0.0275397	0.0275123	0.0275928	0.0275705	0.0276014	0.0274945	0.0274945	0.0274945	0.0274945	0.0274945	0.0274945	0.0274945	0.0274945	0.0274999	0.0274999	0.0274999	0.0274999	0.0274999	0.0274999	0.0274999	0.0274999	0.0274999	0.0274999	0.0274999	0.0274999	0.0274999	0.0274999	0.0274999	0.0274999	0.0275351	0.0275351	0.0275351	0.0275351	0.0275351	0.0275351	0.0275351	0.0275351	0.0275352	0.0275352	0.0275352	0.0275352	0.0275352	0.0275352	0.0275352	0.0275352	0.0275352	0.0275352	0.0275352	0.0275352	0.0275352	0.0275352	0.0275352	0.0275352	0.0275352	0.0275352	0.0275352	0.0275352	0.0275352	0.0275352	0.0275352	0.0275352	0.0275352	0.0275352	0.0275352	0.0275352	0.0275352	0.0275352	0.0275352	0.0275352	0.0275352	0.0275352	0.0275352	0.0275352	0.0275352	0.0275352	0.0275352	0.0275352	0.580203	0.00171408	8.2421e-07	0.99609	0.000561989	0.986101	0.0140673	2.18328e-07	0.999825	0.0303824	1.68891e-06	1	3.48917e-05	0.999991	7.90996e-06	6.55562e-08	1	0.00110992	1.9679e-06	1	8.14858e-05	0.999992	0.000112844	3.92272e-07	1	0.314546	1.96179e-06	1	8.47135e-05	0.999992	0.000112993	3.9229e-07	1	0.103049	1.96195e-06	1	8.57471e-05	0.999992	0.000112993	3.9229e-07	0.966779	0.394147	0.428307	0.154139	0.0188824	0.918552	0.0239172	0.980518	0.958261	0.453134	0.955623	0.0276684	0.0275214	0.609514	0.0276562	1	0.921287	0.0286672	0.998823	0.0275345	0.0275344	0.0246861	0.0275347	0.991375	0.674088	0.0275355	0.354109	0.0275344	0.0275344	0.0250522	0.0275344	0.842398	0.0196283	0.0274878	0.0112932	0.0270131	0.0277963	0.0258777	0.0275201	0.668823	0.0275337	0.0274878	0.0274324	0.0270135	0.0277966	0.0269776	0.02752	1	0.0275497	0.0274878	0.0274877	0.0270135	0.0277966	0.0269809	0.02752	1	0.0275549	0.0274878	0.0274878	0.0270135	0.0277966	0.026981	0.02752	1	0.027555	0.0274878	0.0274878	0.0270135	0.0277966	0.026981	0.02752	1	0.027555	0.0274878	0.0238197	0.0270135	0.0277966	0.026981	0.02752	1	0.0274626	0.0275375	0.0273168	0.0274465	0.0275968	0.0274479	0.0275383	1	0.0274621	0.0275374	0.0275372	0.0274468	0.0275966	0.0274485	0.0275384	0.935684	0.0274621	0.0275374	0.0275374	0.0274468	0.0275966	0.0274485	0.0275384	0.999163	0.0274621	0.0275374	0.0275374	0.0274468	0.0275966	0.0274485	0.0275384	1	0.0274621	0.0275374	0.0275374	0.0274468	0.0275966	0.0274485	0.0275384	0.999986	0.0274621	0.0275374	0.0275374	0.0274468	0.0275966	0.0274485	0.0275384	0.222502	0.0274621	0.0275374	0.0275374	0.0274468	0.0275966	0.0274485	0.0275384	0.0280493	0.0274621	0.0275374	0.0275374	0.0274468	0.0275966	0.0274485	0.0275384	0.0277142	0.0274621	0.0275374	0.0275374	0.0274468	0.0275966	0.0274485	0.0275384	0.0275434	0.0274621	0.0275374	0.0275374	0.0274468	0.0275966	0.0274485	0.0275384	0.0275432	0.0274621	0.0275374	0.0275374	0.0274468	0.0275966	0.0274485	0.0275384	0.0275432	0.0274621	0.0275374	0.0275374	0.0274468	0.0275966	0.0274485	0.0275384	0.0275432	0.0274621	0.0275374	0.0275374	0.0274468	0.0275966	0.0274485	0.0275384	0.0275432	0.0274621	0.0275374	0.0275374	0.0274468	0.0275966	0.0274485	0.0275384	0.0275432	0.0274621	0.0275374	0.0275374	0.0274468	0.0275966	0.0274485	0.0275384	0.0275432	0.0274621	0.0275374	0.0275374	0.0274468	0.0275966	0.0274485	0.0275384	0.0275432	0.0274621	0.0275374	0.0275374	0.0274468	0.0275966	0.0274485	0.0275384	0.0275432	0.0274621	0.0275374	0.0275374	0.0274468	0.0275966	0.0274485	0.0275384	0.0275432	0.0274621	0.0275374	0.0275374	0.0274468	0.0275966	0.0274485	0.0275384	0.0275432	0.0274621	0.0275374	0.0275374	0.0274468	0.0275966	0.0274485	0.0275384	0.0275432	0.0274621	0.0275374	0.0275374	0.0274468	0.0275966	0.0274485	0.0275384	0.0275432	0.0274621	0.0275374	0.0275374	0.0274468	0.0275966	0.0274485	0.0275384	0.0275432	0.0274621	0.0275374	0.0275374	0.0274468	0.0275966	0.0274485	0.0275384	0.0275432	0.0274621	0.0275374	0.0275374	0.0274468	0.0275966	0.0274485	0.0275384	0.0275432	0.0274621	0.0275374	0.0275374	0.0274468	0.0275966	0.0274485	0.0275384	0.0275432	0.0274621	0.0275374	0.0275374	0.0274468	0.0275966	0.0274485	0.0275384	0.0275432	0.0275394	0.0275394	0.0275394	0.0275394	0.0275394	0.0275394	0.0275394	0.0275394	0.0275285	0.0275285	0.0275285	0.0275285	0.0275285	0.0275285	0.0275285	0.0275285	0.0275285	0.0275285	0.0275285	0.0275285	0.0275285	0.0275285	0.0275285	0.0275285	0.0275768	0.0275768	0.0275768	0.0275768	0.0275768	0.0275768	0.0275768	0.0275768	0.0275768	0.0275768	0.0275768	0.0275768	0.0275768	0.0275768	0.0275768	0.0275768	0.0275768	0.0275768	0.0275768	0.0275768	0.0275768	0.0275768	0.0275768	0.0275768	0.0275768	0.0275768	0.0275768	0.0275768	0.0275768	0.0275768	0.0275768	0.0275768	0.0275768	0.0275768	0.0275768	0.0275768	0.0275768	0.0275768	0.0275768	0.0275768	0.0275768	0.0275768	0.0275768	0.0275768	0.0275768	0.0275768	0.0275768	0.0275768	1.87266e-06	0.971332	0.999991	6.02511e-06	0.962075	0.000135906	0.211125	0.912779	0.00652679	0.154096	1	3.64358e-10	0.999939	6.53234e-09	7.69799e-05	0.999995	3.6153e-05	0.826272	1	3.99557e-10	0.999977	6.55458e-09	1.20066e-05	0.999999	6.35679e-05	0.075094	1	3.9961e-10	0.999976	6.55313e-09	1.19901e-05	0.999999	6.84586e-05	0.737416	1	3.99611e-10	0.999976	6.55308e-09	1.19901e-05	0.999999	0.0106907	0.19123	0.774192	0.0240068	0.213279	0.00230934	0.0207398	0.993766	0.0128004	0.0962865	0.338235	0.0275222	0.0277851	0.00613046	0.0275599	0.466029	0.0146767	0.0274553	0.0908165	0.0275743	0.0275746	0.00319538	0.0275743	0.0249483	0.0213998	0.0275739	0.000746303	0.0275744	0.0275744	0.0165058	0.0275744	0.00224414	0.00145433	0.0276214	0.00240832	0.0277943	0.0273113	0.0279294	0.0278707	0.972212	0.0267897	0.0276216	0.0274986	0.0277944	0.0273107	0.0263333	0.0278711	0.895427	0.0265683	0.0276216	0.0276214	0.0277944	0.0273107	0.0263277	0.0278711	0.950329	0.0265662	0.0276216	0.0276216	0.0277944	0.0273107	0.0263276	0.0278711	0.959001	0.0265661	0.0276216	0.0276216	0.0277944	0.0273107	0.0263276	0.0278711	0.958045	0.0265661	0.0276216	0.0295406	0.0277944	0.0273107	0.0263276	0.0278711	0.965631	0.0276096	0.0275769	0.0277942	0.0275998	0.0275092	0.0276088	0.0275904	0.185855	0.0276099	0.0275767	0.0275769	0.0275994	0.0275094	0.0276089	0.0275903	0.189089	0.0276099	0.0275767	0.0275767	0.0275994	0.0275094	0.0276089	0.0275903	0.999708	0.0276099	0.0275767	0.0275767	0.0275994	0.0275094	0.0276089	0.0275903	0.967818	0.0276099	0.0275767	0.0275767	0.0275994	0.0275094	0.0276089	0.0275903	0.00521222	0.0276099	0.0275767	0.0275767	0.0275994	0.0275094	0.0276089	0.0275903	0.00207129	0.0276099	0.0275767	0.0275767	0.0275994	0.0275094	0.0276089	0.0275903	0.0274249	0.0276099	0.0275767	0.0275767	0.0275994	0.0275094	0.0276089	0.0275903	0.0274913	0.0276099	0.0275767	0.0275767	0.0275994	0.0275094	0.0276089	0.0275903	0.0276157	0.0276099	0.0275767	0.0275767	0.0275994	0.0275094	0.0276089	0.0275903	0.0276159	0.0276099	0.0275767	0.0275767	0.0275994	0.0275094	0.0276089	0.0275903	0.0276159	0.0276099	0.0275767	0.0275767	0.0275994	0.0275094	0.0276089	0.0275903	0.0276159	0.0276099	0.0275767	0.0275767	0.0275994	0.0275094	0.0276089	0.0275903	0.0276159	0.0276099	0.0275767	0.0275767	0.0275994	0.0275094	0.0276089	0.0275903	0.0276159	0.0276099	0.0275767	0.0275767	0.0275994	0.0275094	0.0276089	0.0275903	0.0276159	0.0276099	0.0275767	0.0275767	0.0275994	0.0275094	0.0276089	0.0275903	0.0276159	0.0276099	0.0275767	0.0275767	0.0275994	0.0275094	0.0276089	0.0275903	0.0276159	0.0276099	0.0275767	0.0275767	0.0275994	0.0275094	0.0276089	0.0275903	0.0276159	0.0276099	0.0275767	0.0275767	0.0275994	0.0275094	0.0276089	0.0275903	0.0276159	0.0276099	0.0275767	0.0275767	0.0275994	0.0275094	0.0276089	0.0275903	0.0276159	0.0276099	0.0275767	0.0275767	0.0275994	0.0275094	0.0276089	0.0275903	0.0276159	0.0276099	0.0275767	0.0275767	0.0275994	0.0275094	0.0276089	0.0275903	0.0276159	0.0276099	0.0275767	0.0275767	0.0275994	0.0275094	0.0276089	0.0275903	0.0276159	0.0276099	0.0275767	0.0275767	0.0275994	0.0275094	0.0276089	0.0275903	0.0276159	0.0276099	0.0275767	0.0275767	0.0275994	0.0275094	0.0276089	0.0275903	0.0276159	0.0276099	0.0275767	0.0275767	0.0275994	0.0275094	0.0276089	0.0275903	0.0276159	
