# Supplementary material for: The Importance of Lateral Connections in the Parietal Cortex for Generating Motor Plans
Source: PLoS One. 2015 Aug 7;10(8):e0134669. doi: 10.1371/journal.pone.0134669 (PMC4529220; doi:10.1371/journal.pone.0134669)
Supplement: S1 Dataset — The complete dataset utilized in the data-dependent figures. (ZIP) [file pone.0134669.s001.zip › Champion_Data/Evolved_Flash_Task/TS_5/fblat_A10_2to4_9T1/fitness.txt]

35.3549  35.356  35.3583  35.3597  35.3611  35.3625  35.3639  35.3653  35.3667  32.7504  30.0028  27.228  24.4475  21.6283  19.0061  16.6494  14.2737  11.9142  10.3663  9.40921  8.59929  8.33824  8.2535  8.16987  8.08509  8.00032  7.91558  7.83086  7.74616  7.6615  7.57686  7.49226  7.41347  7.34212  7.28798  7.26261  7.23937  7.21614  7.19291  7.16969  7.14649  7.12331  7.10014  7.07699  7.05385  7.03074  7.00763  6.98455  6.96148  6.93843  
24.9995  25.0058  25.014  25.0144  25.0147  25.0151  25.0155  25.0159  25.0163  23.4996  21.5947  19.6076  17.6327  15.646  13.6582  11.6719  9.68799  7.70846  5.76357  4.53777  4.04115  3.74262  3.44331  3.1769  2.87736  2.57788  2.27843  1.97903  1.67971  1.37973  1.07997  0.780689  0.482747  0.192493  0.146634  0.431728  0.729188  1.02834  1.32804  1.62798  1.92806  2.22821  2.52842  2.82866  3.12892  3.4292  3.7295  4.0298  4.33012  4.63044  
35.3551  35.3629  35.3721  35.3713  35.3704  35.3695  35.3687  35.3678  35.3669  35.0715  34.4498  32.9848  30.3342  27.5522  24.797  22.0371  19.2447  16.544  13.7758  11.4235  8.64145  6.57491  6.23147  5.92798  5.91275  5.90992  5.90382  5.88973  5.87569  5.86167  5.84766  5.83367  5.81965  5.80565  5.79168  5.77774  5.76382  5.74992  5.73605  5.7222  5.70838  5.69459  5.68082  5.66708  5.65337  5.63968  5.62602  5.61238  5.59877  5.58519  
24.9998  24.9951  24.9902  24.9918  24.9934  24.995  24.9967  24.9983  24.9999  23.4257  21.8027  19.8476  18.3611  16.5114  15.336  14.1725  13.0051  11.8373  10.6694  9.52481  8.38244  7.24057  6.09901  4.95795  3.81783  2.66087  1.51052  0.439054  0.86681  1.98706  3.12754  4.272  5.4179  6.57619  7.73476  8.89357  9.64612  10.2328  10.8211  11.4111  12.0026  12.5954  13.1961  13.7968  14.3975  14.9981  15.5988  16.1995  16.8001  17.4008  
25.0002  25.0049  25.0098  25.0082  25.0066  25.005  25.0034  25.0017  25.0001  23.4629  22.0343  20.0562  18.1085  16.1147  14.162  12.211  10.2889  8.37018  6.4912  4.70745  3.85871  3.39755  2.9455  2.5995  2.15355  1.70201  1.25039  0.79888  0.347958  0.111962  0.562255  1.0158  1.4696  1.92346  2.37736  2.83127  3.28519  3.73912  4.19305  4.64698  5.10092  5.55486  6.0088  6.46274  6.91262  7.36191  7.81108  8.26022  8.70935  9.15847  
35.3555  35.3478  35.3385  35.3394  35.3403  35.3411  35.342  35.3429  35.3438  34.1028  32.7438  31.2225  29.3951  28.1425  27.3652  26.6082  25.8596  25.1319  24.4277  23.7528  23.1054  22.4877  21.9023  21.3518  20.8389  20.365  19.9351  19.5521  19.2188  18.9366  18.7078  18.5345  18.4185  18.3607  18.3619  18.4261  18.5494  18.7306  18.968  19.2453  19.5451  19.7735  19.2606  18.7481  18.2574  17.7891  17.3465  16.9364  16.556  16.2069  
25.0005  24.9942  24.986  24.9856  24.9853  24.9849  24.9845  24.9841  24.9837  24.9244  23.2266  21.2567  19.2579  17.2615  15.2661  13.2684  11.2709  9.27394  7.27783  5.28346  3.29515  1.64474  0.311846  0.632271  0.669167  0.709294  0.749846  0.790676  0.831742  0.873011  0.914493  0.956129  0.997898  1.03979  1.08178  1.12386  1.16603  1.20827  1.25057  1.29294  1.33536  1.37783  1.42035  1.4629  1.5055  1.54812  1.59078  1.63347  1.67618  1.71892  
35.3558  35.3546  35.3524  35.351  35.3496  35.3482  35.3468  35.3453  35.3439  33.2707  30.4432  27.6209  24.7957  22.0131  19.8788  18.2568  16.9707  15.8043  13.8272  12.0588  10.6396  9.20938  7.82129  6.61323  6.1399  5.70564  5.3087  4.9579  4.66899  4.44256  4.29307  4.22897  4.2541  4.36693  4.56219  4.82954  5.1578  5.53613  5.95501  6.40648  6.88414  7.3829  7.89877  8.42861  8.96754  9.5156  10.0715  10.6342  11.2024  11.7755  
