# Supplementary material for: The Importance of Lateral Connections in the Parietal Cortex for Generating Motor Plans
Source: PLoS One. 2015 Aug 7;10(8):e0134669. doi: 10.1371/journal.pone.0134669 (PMC4529220; doi:10.1371/journal.pone.0134669)
Supplement: S1 Dataset — The complete dataset utilized in the data-dependent figures. (ZIP) [file pone.0134669.s001.zip › Champion_Data/Evolved_Flash_Task/TS_5/fblat_A10_2to4_9T1/movements.txt]

-0.000174403  -0.000457734  -0.00486124  0.00584653  -0.00977066  0.0139951  -0.00817415  0.0143572  -0.00656113  0.0147405  -0.00495538  0.0151188  -0.00334921  0.0154973  -0.00174308  0.0158758  -0.000136942  0.0162544  -1.91548  -1.76873  -3.91435  -3.65609  -5.9133  -5.58193  -7.91053  -7.51775  -9.90858  -9.50703  -11.6797  -11.4426  -13.0987  -13.3569  -14.5251  -15.3038  -15.9811  -17.2149  -17.892  -17.4544  -18.1692  -18.529  -18.5105  -19.3579  -18.6428  -19.6044  -18.6993  -19.6688  -18.755  -19.7324  -18.8108  -19.7978  -18.8666  -19.8632  -18.9224  -19.9286  -18.9782  -19.994  -19.0339  -20.0594  -19.0897  -20.1248  -19.1455  -20.1902  -19.2013  -20.2556  -19.2525  -20.3175  -19.2979  -20.3747  -19.3302  -20.4209  -19.343  -20.4455  -19.3546  -20.4682  -19.3661  -20.4909  -19.3777  -20.5137  -19.3892  -20.5364  -19.4007  -20.5592  -19.4123  -20.582  -19.4238  -20.6048  -19.4354  -20.6275  -19.4469  -20.6503  -19.4584  -20.6731  -19.47  -20.6958  -19.4815  -20.7186  -19.4931  -20.7414  -19.5046  -20.7641  
-0.000174403  -0.000457734  -0.00486124  0.00584653  -0.00977066  0.0139951  -0.00817415  0.0143572  -0.00656113  0.0147405  -0.00495538  0.0151188  -0.00334921  0.0154973  -0.00174308  0.0158758  -0.000136942  0.0162544  0.0156219  -1.50041  0.00546164  -3.40532  0.00240032  -5.39236  -0.0239035  -7.36735  -0.0270802  -9.35406  -0.0252  -11.3418  -0.0225772  -13.3281  -0.0148228  -15.312  -0.000306913  -17.2915  0.00927783  -19.2364  0.0478119  -20.4625  0.0520147  -20.9592  0.0539301  -21.2578  0.0558488  -21.5571  0.0574115  -21.8236  0.0593368  -22.1233  0.0612596  -22.4228  0.0631823  -22.7224  0.0651051  -23.022  0.0670279  -23.3216  0.0689556  -23.622  0.0708832  -23.9224  0.0728109  -24.2227  0.0747386  -24.5231  0.0766662  -24.8234  0.0785939  -25.1238  0.0805215  -25.4242  0.0824492  -25.7245  0.0843768  -26.0249  0.0863045  -26.3252  0.0882322  -26.6256  0.0901598  -26.926  0.0920875  -27.2263  0.0940151  -27.5267  0.0959428  -27.827  0.0978705  -28.1274  0.0997981  -28.4277  0.101726  -28.7281  0.103653  -29.0285  0.105581  -29.3288  0.107509  -29.6292  
-0.000174403  -0.000457734  -0.00486124  0.00584653  -0.00977066  0.0139951  -0.00817415  0.0143572  -0.00656113  0.0147405  -0.00495538  0.0151188  -0.00334921  0.0154973  -0.00174308  0.0158758  -0.000136942  0.0162544  0.34458  -0.0576107  1.36958  0.0676868  3.25314  -0.199325  5.23438  -1.9895  7.23164  -3.94269  9.23064  -5.86321  11.149  -7.85988  13.1314  -9.85085  14.9665  -11.8458  16.9355  -13.8315  18.1876  -15.8301  20.1854  -17.824  20.983  -19.7949  21.1215  -20.1226  21.1311  -20.5086  21.136  -20.5245  21.1385  -20.5261  21.14  -20.5329  21.1404  -20.5512  21.1407  -20.5694  21.1411  -20.5877  21.1415  -20.606  21.1419  -20.6243  21.1423  -20.6427  21.1427  -20.6611  21.143  -20.6794  21.1434  -20.6978  21.1438  -20.7162  21.1442  -20.7345  21.1446  -20.7529  21.1449  -20.7713  21.1453  -20.7897  21.1457  -20.808  21.1461  -20.8264  21.1464  -20.8448  21.1468  -20.8631  21.1472  -20.8815  21.1476  -20.8999  21.148  -20.9183  21.1483  -20.9366  21.1487  -20.955  
-0.000174403  -0.000457734  -0.00486124  0.00584653  -0.00977066  0.0139951  -0.00817415  0.0143572  -0.00656113  0.0147405  -0.00495538  0.0151188  -0.00334921  0.0154973  -0.00174308  0.0158758  -0.000136942  0.0162544  -1.57537  0.222529  -3.19846  0.226226  -5.15418  0.264139  -6.64087  0.26573  -8.49115  0.290437  -9.66679  0.290759  -10.8305  0.290658  -11.9981  0.290423  -13.1663  0.290171  -14.3345  0.289917  -15.4796  0.289678  -16.6226  0.289435  -17.7652  0.289193  -18.9078  0.28895  -20.0505  0.288707  -21.1931  0.288465  -22.3548  0.288216  -23.5172  0.287968  -24.6685  0.287837  -25.8177  0.287731  -26.9661  0.287637  -28.1143  0.287547  -29.2623  0.28746  -30.4103  0.287373  -31.5699  0.287134  -32.7294  0.286895  -33.889  0.286656  -34.6417  0.293218  -35.2283  0.305018  -35.8165  0.316738  -36.4064  0.328375  -36.9978  0.339932  -37.5905  0.351424  -38.1912  0.362454  -38.7917  0.373476  -39.3923  0.384498  -39.9929  0.395519  -40.5935  0.406541  -41.1941  0.417562  -41.7947  0.428584  -42.3952  0.439605  
-0.000174403  -0.000457734  -0.00486124  0.00584653  -0.00977066  0.0139951  -0.00817415  0.0143572  -0.00656113  0.0147405  -0.00495538  0.0151188  -0.00334921  0.0154973  -0.00174308  0.0158758  -0.000136942  0.0162544  1.53835  0.243927  2.96931  0.399022  4.94788  0.404634  6.89598  0.401729  8.8903  0.40228  10.8437  0.401987  12.7956  0.401293  14.7187  0.39457  16.6388  0.387278  18.5199  0.379814  20.3073  0.372234  21.1584  0.363037  21.6175  0.319806  22.0672  0.273322  22.4112  0.235772  22.8548  0.189916  23.304  0.143495  23.7534  0.0970615  24.2027  0.0506278  24.6521  0.00419418  25.1036  -0.0424194  25.5552  -0.0890336  26.0067  -0.135648  26.4583  -0.182262  26.9098  -0.228876  27.3613  -0.27549  27.8129  -0.322105  28.2644  -0.368719  28.716  -0.415333  29.1675  -0.461947  29.6191  -0.508561  30.0706  -0.555176  30.5222  -0.60179  30.9737  -0.648404  31.4253  -0.695018  31.8728  -0.741016  32.3197  -0.7869  32.7666  -0.832757  33.2134  -0.878607  33.6601  -0.924455  34.1069  -0.970301  
-0.000174403  -0.000457734  -0.00486124  0.00584653  -0.00977066  0.0139951  -0.00817415  0.0143572  -0.00656113  0.0147405  -0.00495538  0.0151188  -0.00334921  0.0154973  -0.00174308  0.0158758  -0.000136942  0.0162544  -1.99337  -0.173374  -2.41868  1.28846  -4.37716  1.55764  -6.11041  2.47772  -8.10907  2.4901  -9.11784  2.71528  -10.1021  2.95347  -11.1257  3.17751  -12.1528  3.39999  -13.1801  3.62241  -14.1988  3.84505  -15.2175  4.06764  -16.2362  4.29023  -17.2549  4.51282  -18.2736  4.73541  -19.2923  4.95799  -20.3173  5.18064  -21.3423  5.4033  -22.3673  5.62595  -23.3923  5.8486  -24.4108  6.07259  -25.4276  6.29711  -26.4438  6.52178  -27.4599  6.74651  -28.4758  6.97126  -29.4918  7.19601  -30.5158  7.41883  -31.5397  7.64164  -32.5636  7.86445  -33.5875  8.08725  -34.5922  8.3155  -35.5614  8.5541  -36.3917  8.83772  -36.5835  9.61189  -36.7662  10.4039  -36.9488  11.1958  -37.1312  11.9889  -37.3136  12.7821  -37.4973  13.5693  -37.681  14.3562  -37.8648  15.143  
-0.000174403  -0.000457734  -0.00486124  0.00584653  -0.00977066  0.0139951  -0.00817415  0.0143572  -0.00656113  0.0147405  -0.00495538  0.0151188  -0.00334921  0.0154973  -0.00174308  0.0158758  -0.000136942  0.0162544  -0.888183  0.0914284  -0.377365  1.77647  -0.44972  3.74801  -0.450048  5.7474  -0.450305  7.74441  -0.443547  9.74035  -0.438313  11.7389  -0.433189  13.7374  -0.427997  15.7359  -0.422846  17.7345  -0.416494  19.733  -0.400322  21.7293  -0.0484537  23.356  0.26703  24.8389  0.437976  25.456  0.458835  25.4871  0.474598  25.5271  0.490324  25.5673  0.506048  25.6075  0.521772  25.6477  0.537496  25.6879  0.553222  25.7282  0.568948  25.7684  0.584674  25.8087  0.6004  25.8489  0.616126  25.8892  0.631852  25.9294  0.647578  25.9697  0.663304  26.0099  0.67903  26.0502  0.694756  26.0904  0.710482  26.1307  0.726208  26.1709  0.741934  26.2112  0.75766  26.2514  0.773386  26.2917  0.789112  26.3319  0.804838  26.3722  0.820564  26.4124  0.83629  26.4527  0.852015  26.4929  
-0.000174403  -0.000457734  -0.00486124  0.00584653  -0.00977066  0.0139951  -0.00817415  0.0143572  -0.00656113  0.0147405  -0.00495538  0.0151188  -0.00334921  0.0154973  -0.00174308  0.0158758  -0.000136942  0.0162544  1.60494  1.34389  3.60449  3.3431  5.6004  5.33861  7.59815  7.33646  9.53297  9.33641  10.5615  11.3363  10.955  13.336  11.0501  15.3354  11.179  17.3347  12.39  19.3274  13.7873  20.5627  15.3034  20.621  16.8738  20.6667  18.4596  20.711  19.959  20.7194  20.592  20.726  21.2128  20.7325  21.8335  20.7391  22.4541  20.7457  23.0618  20.7523  23.6774  20.7589  24.2936  20.7654  24.9099  20.772  25.5261  20.7786  26.1423  20.7851  26.7617  20.7917  27.3812  20.7983  28.0006  20.8048  28.62  20.8114  29.2395  20.818  29.8589  20.8246  30.4783  20.8312  31.0978  20.8377  31.7172  20.8443  32.3366  20.8509  32.9534  20.8575  33.5698  20.8641  34.1861  20.8706  34.8024  20.8772  35.4188  20.8838  36.0351  20.8904  
