# Supplementary material for: The Importance of Lateral Connections in the Parietal Cortex for Generating Motor Plans
Source: PLoS One. 2015 Aug 7;10(8):e0134669. doi: 10.1371/journal.pone.0134669 (PMC4529220; doi:10.1371/journal.pone.0134669)
Supplement: S1 Dataset — The complete dataset utilized in the data-dependent figures. (ZIP) [file pone.0134669.s001.zip › Champion_Data/Evolved_Flash_Task/TS_5/fblat_A10_2to4_9T1/ppc_fire.txt]

0	0	0	0	0	0	0	0	4.51282e-05	4.51282e-05	4.51282e-05	4.51282e-05	4.51282e-05	4.51282e-05	4.51282e-05	4.51282e-05	4.33526e-05	4.33526e-05	4.33526e-05	4.33526e-05	4.33526e-05	4.33526e-05	4.33526e-05	4.33526e-05	4.30005e-05	4.30005e-05	4.30005e-05	4.30005e-05	4.30005e-05	4.30005e-05	4.30005e-05	4.30005e-05	4.28414e-05	4.28414e-05	4.28414e-05	4.28414e-05	4.28414e-05	4.28414e-05	4.28414e-05	4.28414e-05	4.33837e-05	4.33837e-05	4.33837e-05	4.33837e-05	4.33837e-05	4.33837e-05	4.33837e-05	4.33837e-05	4.3386e-05	4.3386e-05	4.3386e-05	4.3386e-05	4.3386e-05	4.3386e-05	4.3386e-05	4.3386e-05	4.3386e-05	4.3386e-05	4.3386e-05	4.3386e-05	4.3386e-05	4.3386e-05	4.3386e-05	4.3386e-05	4.33861e-05	4.33861e-05	4.33861e-05	4.33861e-05	4.33861e-05	4.33861e-05	4.33861e-05	4.33861e-05	4.33861e-05	4.33861e-05	4.33861e-05	4.33861e-05	4.33861e-05	4.33861e-05	4.33861e-05	4.33861e-05	5.10374e-05	4.35061e-05	4.33881e-05	4.35061e-05	4.33879e-05	4.33881e-05	4.33879e-05	4.33879e-05	4.27884e-05	2.42923e-06	5.60666e-05	0.000769062	0.000369639	0.00092272	0.000190622	8.1663e-05	3.9905e-05	1.07693e-06	0.000201903	0.000829078	0.00168193	7.96778e-06	4.77063e-06	5.99585e-05	3.69761e-05	8.93844e-07	0.000688186	0.00127397	0.00171397	0.000837142	1.79065e-06	5.99773e-05	3.61438e-05	9.57256e-07	2.87222e-05	0.000630188	0.00194264	0.000194453	1.50216e-06	5.99342e-05	2.76804e-05	8.9477e-07	3.25051e-05	0.0011077	0.00181637	0.00139135	1.50882e-06	5.31829e-05	2.08216e-05	8.8989e-07	3.03065e-05	0.00041746	0.00167944	0.000177631	1.51378e-06	1.00027e-05	1.1839e-05	8.93436e-07	3.96085e-05	0.000418473	0.00167202	0.000165065	1.51205e-06	3.10134e-06	1.12324e-05	9.02581e-07	3.55121e-05	0.000425079	0.00156866	0.000180977	1.51174e-06	1.79081e-06	1.25874e-05	9.20648e-07	4.58429e-05	0.000425734	0.00155698	0.000182599	1.51195e-06	1.90671e-06	0.000753	9.77072e-07	3.65216e-05	0.000425437	0.00145286	0.000182524	1.51195e-06	1.41624e-05	8.6485e-06	4.2686e-06	0.000125046	0.000412345	0.00122716	0.000179769	1.51579e-06	7.25182e-05	1.56247e-05	1.69232e-05	3.44858e-05	0.000411186	0.000236183	0.000179792	1.55702e-06	0.000669035	3.45069e-05	2.48842e-05	4.92313e-06	0.000411036	9.69777e-05	0.000179783	7.02608e-06	0.000758757	4.34097e-05	2.47344e-05	3.04217e-05	0.00041102	9.45154e-05	0.000179784	8.17478e-06	0.000783107	4.3613e-05	2.63653e-05	2.14382e-05	0.000411018	7.92274e-05	0.000179784	2.40352e-05	0.000710008	4.34684e-05	2.47321e-05	4.4138e-05	0.000411183	9.35757e-05	0.000179856	4.35401e-05	0.000144135	4.34684e-05	2.47335e-05	4.5269e-05	0.000421885	9.44393e-05	0.000181798	4.24787e-05	0.000140344	4.34685e-05	2.47334e-05	4.47822e-05	0.000420379	9.44603e-05	0.000181795	4.24595e-05	0.000140298	4.34685e-05	2.47334e-05	4.3758e-05	0.000410559	9.44607e-05	0.000181797	4.24592e-05	0.000140298	4.34685e-05	2.47897e-05	4.37613e-05	0.000408317	9.44605e-05	0.000180972	4.24593e-05	0.000136943	4.34685e-05	2.47524e-05	4.376e-05	0.000407495	9.48111e-05	0.000178555	4.24591e-05	0.000139001	4.34685e-05	2.47524e-05	4.37575e-05	0.00040714	9.48111e-05	0.000177845	4.24555e-05	0.000139159	4.15327e-05	2.47524e-05	4.37578e-05	0.00040698	9.48111e-05	0.000177628	4.24555e-05	0.000139149	4.15007e-05	2.47524e-05	4.37513e-05	0.000407834	9.48111e-05	0.000177555	4.24555e-05	0.000139151	4.1453e-05	2.47524e-05	4.37513e-05	0.000419614	9.48111e-05	0.00017753	4.24555e-05	0.000139151	4.14135e-05	2.47524e-05	4.37513e-05	0.000419611	9.48111e-05	0.000177925	4.24555e-05	0.000139976	4.15578e-05	2.47524e-05	4.37513e-05	0.000413679	9.48111e-05	0.000181012	4.24555e-05	0.000139976	4.15641e-05	2.47524e-05	4.37513e-05	0.000246242	9.48111e-05	0.000180999	4.24555e-05	0.000139976	4.25217e-05	2.47524e-05	4.37513e-05	0.000207588	9.48111e-05	0.000181	4.24555e-05	0.000139976	4.25178e-05	2.47524e-05	4.37513e-05	0.000209384	9.48111e-05	0.000178447	4.24555e-05	0.000139976	4.25178e-05	2.47524e-05	4.37513e-05	0.000211274	9.48111e-05	0.000171007	4.24555e-05	0.000139976	4.25178e-05	2.47524e-05	4.37513e-05	0.000213073	9.48111e-05	0.000157969	4.24555e-05	0.000139976	4.25178e-05	2.47524e-05	4.37513e-05	0.000216127	9.48111e-05	0.000115047	4.24555e-05	0.000139976	4.25178e-05	2.47524e-05	4.37513e-05	0.000228355	9.48111e-05	1.65593e-05	4.24555e-05	0.000139976	4.25178e-05	2.47524e-05	4.37513e-05	0.000228633	9.48111e-05	1.58032e-05	4.24555e-05	0.000139976	4.25178e-05	2.47524e-05	4.37513e-05	0.000228635	9.42242e-05	1.59167e-05	4.24555e-05	0.000139279	4.25178e-05	2.47524e-05	4.37513e-05	0.000228635	9.41438e-05	1.58752e-05	4.24555e-05	0.000139187	4.25178e-05	2.47524e-05	4.37513e-05	0.000228635	9.41275e-05	1.61716e-05	4.24555e-05	0.000139178	4.25178e-05	2.47524e-05	4.37513e-05	0.000228635	9.41232e-05	1.63734e-05	4.24555e-05	0.000139177	0	0	0	0	0	0	0	0	4.51282e-05	4.51282e-05	4.51282e-05	4.51282e-05	4.51282e-05	4.51282e-05	4.51282e-05	4.51282e-05	1.66085e-05	1.66085e-05	1.66085e-05	1.66085e-05	1.66085e-05	1.66085e-05	1.66085e-05	1.66085e-05	1.65918e-05	1.65918e-05	1.65918e-05	1.65918e-05	1.65918e-05	1.65918e-05	1.65918e-05	1.65918e-05	1.66156e-05	1.66156e-05	1.66156e-05	1.66156e-05	1.66156e-05	1.66156e-05	1.66156e-05	1.66156e-05	1.66643e-05	1.66643e-05	1.66643e-05	1.66643e-05	1.66643e-05	1.66643e-05	1.66643e-05	1.66643e-05	1.66646e-05	1.66646e-05	1.66646e-05	1.66646e-05	1.66646e-05	1.66646e-05	1.66646e-05	1.66646e-05	1.66643e-05	1.66643e-05	1.66643e-05	1.66643e-05	1.66643e-05	1.66643e-05	1.66643e-05	1.66643e-05	1.66643e-05	1.66643e-05	1.66643e-05	1.66643e-05	1.66643e-05	1.66643e-05	1.66643e-05	1.66643e-05	1.66643e-05	1.66643e-05	1.66643e-05	1.66643e-05	1.66643e-05	1.66643e-05	1.66643e-05	1.66643e-05	2.96617e-05	1.68364e-05	1.66721e-05	1.71337e-05	1.66718e-05	1.66744e-05	1.66718e-05	1.66718e-05	1.75612e-08	7.08657e-06	7.40213e-05	1.93528e-07	0.000845279	5.01659e-08	2.25369e-06	0.000835712	1.19227e-08	4.52409e-06	0.000328138	2.14769e-07	0.000536215	7.34716e-06	6.07765e-05	0.00160822	1.1387e-08	4.22636e-06	0.00141048	7.34866e-08	0.00262742	6.70745e-08	2.07002e-05	0.00156458	1.13171e-08	3.97662e-06	0.00024184	3.41826e-07	0.00222728	1.16634e-07	2.60917e-05	0.00157134	5.95268e-09	4.19388e-06	0.000259484	1.00331e-07	0.00263151	6.30632e-08	2.61192e-05	0.00137846	1.33748e-08	4.25114e-06	0.000256765	8.81812e-07	0.00238278	1.53906e-06	2.64092e-05	0.000212065	4.36243e-08	4.26558e-06	0.000200655	9.07883e-07	0.00239182	1.66221e-06	2.63692e-05	5.87406e-05	4.09659e-08	4.32913e-06	0.000248685	8.93515e-07	0.0022437	1.46605e-06	2.63629e-05	3.17791e-05	3.67443e-08	4.39409e-06	0.000152871	8.91591e-07	0.00223976	1.44966e-06	2.63669e-05	3.41518e-05	6.01917e-08	4.53212e-06	0.000239408	8.84218e-07	0.00206428	1.43711e-06	2.63858e-05	0.000322042	4.78844e-06	1.13088e-05	2.24825e-05	9.51263e-07	0.00170557	1.47821e-06	2.64537e-05	0.000577988	5.19594e-06	2.50383e-05	0.00026262	9.57637e-07	0.000240513	1.47809e-06	2.70245e-05	0.00101156	2.06323e-05	3.14973e-05	2.08526e-05	9.58527e-07	0.000110034	1.47822e-06	5.48468e-05	0.00112226	3.28599e-05	3.10187e-05	4.06836e-05	9.58618e-07	0.000107896	1.47821e-06	5.33097e-05	0.00115554	3.38615e-05	3.22933e-05	2.90421e-05	9.58631e-07	8.7552e-05	1.47821e-06	5.2021e-05	0.000974591	3.37841e-05	3.10794e-05	4.4668e-05	9.62574e-07	0.000106652	1.48429e-06	4.60732e-05	0.000162785	3.37822e-05	3.10817e-05	4.51993e-05	9.06269e-07	0.000107764	1.4539e-06	4.54511e-05	0.000162362	3.37818e-05	3.10816e-05	4.48183e-05	8.64037e-07	0.000107788	1.45394e-06	4.54448e-05	0.000162309	3.37818e-05	3.10816e-05	4.40755e-05	8.97656e-07	0.000107789	1.45392e-06	4.54447e-05	0.000162311	3.37818e-05	3.13031e-05	4.40787e-05	9.04387e-07	0.000107786	1.38917e-06	4.54447e-05	0.000157975	3.37818e-05	3.12748e-05	4.40717e-05	9.06785e-07	0.000108257	1.41838e-06	4.54429e-05	0.000160644	3.37818e-05	3.12748e-05	4.40703e-05	9.07819e-07	0.000108255	1.4265e-06	4.54419e-05	0.000160835	2.93468e-05	3.12748e-05	4.4071e-05	9.08286e-07	0.000108255	1.42899e-06	4.54419e-05	0.000160821	2.99176e-05	3.12748e-05	4.40667e-05	9.29426e-07	0.000108255	1.42984e-06	4.54419e-05	0.000160824	3.06612e-05	3.12748e-05	4.40667e-05	8.91756e-07	0.000108255	1.43012e-06	4.54419e-05	0.000160824	3.2422e-05	3.12748e-05	4.40667e-05	8.9208e-07	0.000108255	1.46318e-06	4.54419e-05	0.000161901	3.52994e-05	3.12748e-05	4.40667e-05	7.74987e-07	0.000108255	1.42586e-06	4.54419e-05	0.000161895	3.54781e-05	3.12748e-05	4.40667e-05	2.76268e-06	0.000108255	1.42615e-06	4.54419e-05	0.000161895	3.80645e-05	3.12748e-05	4.40667e-05	4.56505e-06	0.000108255	1.42614e-06	4.54419e-05	0.000161895	3.80614e-05	3.12748e-05	4.40667e-05	4.53113e-06	0.000108255	1.23891e-06	4.54419e-05	0.000161895	3.80614e-05	3.12748e-05	4.40667e-05	4.49715e-06	0.000108255	1.31769e-06	4.54419e-05	0.000161895	3.80614e-05	3.12748e-05	4.40667e-05	4.46566e-06	0.000108255	1.4771e-06	4.54419e-05	0.000161895	3.80614e-05	3.12748e-05	4.40667e-05	4.76318e-06	0.000108255	2.3036e-06	4.54419e-05	0.000161895	3.80614e-05	3.12748e-05	4.40667e-05	4.57688e-06	0.000108255	1.64423e-05	4.54419e-05	0.000161895	3.80614e-05	3.12748e-05	4.40667e-05	4.57548e-06	0.000108255	1.68512e-05	4.54419e-05	0.000161895	3.80614e-05	3.12748e-05	4.40667e-05	4.57553e-06	0.000107439	1.80827e-05	4.54419e-05	0.00016099	3.80614e-05	3.12748e-05	4.40667e-05	4.57553e-06	0.000107327	1.80921e-05	4.54419e-05	0.000160876	3.80614e-05	3.12748e-05	4.40667e-05	4.57553e-06	0.000107304	2.15685e-05	4.54419e-05	0.000160865	3.80614e-05	3.12748e-05	4.40667e-05	4.57553e-06	0.000107297	2.15084e-05	4.54419e-05	0.000160864	0	0	0	0	0	0	0	0	4.51282e-05	4.51282e-05	4.51282e-05	4.51282e-05	4.51282e-05	4.51282e-05	4.51282e-05	4.51282e-05	5.57028e-05	5.57028e-05	5.57028e-05	5.57028e-05	5.57028e-05	5.57028e-05	5.57028e-05	5.57028e-05	5.53022e-05	5.53022e-05	5.53022e-05	5.53022e-05	5.53022e-05	5.53022e-05	5.53022e-05	5.53022e-05	5.47226e-05	5.47226e-05	5.47226e-05	5.47226e-05	5.47226e-05	5.47226e-05	5.47226e-05	5.47226e-05	5.53257e-05	5.53257e-05	5.53257e-05	5.53257e-05	5.53257e-05	5.53257e-05	5.53257e-05	5.53257e-05	5.53287e-05	5.53287e-05	5.53287e-05	5.53287e-05	5.53287e-05	5.53287e-05	5.53287e-05	5.53287e-05	5.53296e-05	5.53296e-05	5.53296e-05	5.53296e-05	5.53296e-05	5.53296e-05	5.53296e-05	5.53296e-05	5.53295e-05	5.53295e-05	5.53295e-05	5.53295e-05	5.53295e-05	5.53295e-05	5.53295e-05	5.53295e-05	5.53295e-05	5.53295e-05	5.53295e-05	5.53295e-05	5.53295e-05	5.53295e-05	5.53295e-05	5.53295e-05	0.000189523	5.6667e-05	5.54826e-05	6.52615e-05	5.54805e-05	5.56314e-05	5.54826e-05	5.54803e-05	0.0124684	8.4208e-06	3.91528e-05	0.0117206	4.6844e-05	0.0286244	0.000810823	5.29156e-06	0.0289192	5.17939e-06	5.13184e-05	0.0274385	0.000275472	4.04271e-05	1.18444e-06	1.64398e-06	0.0685734	4.53056e-06	7.63617e-05	0.153737	0.000132163	0.0184738	7.50993e-07	1.6551e-06	0.416774	4.99247e-06	9.80077e-06	0.984122	0.000157444	0.00623901	5.5121e-07	1.64808e-06	1	4.44988e-06	1.18826e-05	1	0.000135938	0.0514047	5.54173e-07	1.5851e-06	1	4.39462e-06	1.08853e-05	1	0.000132653	0.0159677	5.51676e-07	9.6575e-07	1	4.40251e-06	1.69002e-05	1	0.000132463	0.00187123	5.51148e-07	6.82585e-07	1	4.40794e-06	1.35806e-05	1	0.000129533	0.00097798	5.51117e-07	5.80521e-07	1	4.38177e-06	2.24287e-05	1	0.000129852	0.000943318	5.5114e-07	5.94688e-07	1	4.55142e-06	1.43028e-05	1	0.000127499	0.000896862	5.53641e-07	1.08938e-06	1	1.07333e-05	0.000161896	1	0.00012174	0.000868423	5.54181e-07	6.39905e-06	1	2.47364e-05	1.30357e-05	1	7.96971e-05	0.000867189	5.62668e-07	9.1242e-05	1	3.11278e-05	8.77001e-06	1	5.5689e-05	0.000867048	2.02918e-06	9.7096e-05	1	3.04129e-05	3.31728e-05	1	5.50832e-05	0.000867048	2.65297e-06	9.82777e-05	1	3.17986e-05	2.90269e-05	1	5.24451e-05	0.000867047	1.43541e-05	0.000101178	1	3.06214e-05	4.45082e-05	1	5.47962e-05	0.000888628	4.18833e-05	6.32599e-05	1	3.06206e-05	4.52912e-05	1	5.49295e-05	0.000908723	4.1016e-05	6.26981e-05	1	3.06205e-05	4.50736e-05	1	5.49329e-05	0.000909726	4.09945e-05	6.26899e-05	1	3.06205e-05	4.45279e-05	1	5.4933e-05	0.000909798	4.09943e-05	6.26902e-05	1	3.09698e-05	4.45287e-05	1	5.49246e-05	0.000694592	4.09943e-05	6.22313e-05	1	3.09428e-05	4.45036e-05	1	5.49789e-05	0.000669242	4.09777e-05	6.25167e-05	1	3.09427e-05	4.4502e-05	1	5.4979e-05	0.000663488	4.09732e-05	6.25384e-05	1	3.09427e-05	4.45032e-05	1	5.4979e-05	0.000661814	4.09732e-05	6.25373e-05	1	3.09427e-05	4.44994e-05	1	5.4979e-05	0.000661256	4.09732e-05	6.25375e-05	1	3.09427e-05	4.44994e-05	1	5.4979e-05	0.000661067	4.09732e-05	6.25373e-05	1	3.09427e-05	4.44994e-05	1	5.4979e-05	0.000756511	4.09732e-05	6.26448e-05	1	3.09427e-05	4.44994e-05	1	5.4979e-05	0.000784978	4.09732e-05	6.26451e-05	1	3.09427e-05	4.44994e-05	1	5.4979e-05	0.000786115	4.09732e-05	6.26451e-05	1	3.09427e-05	4.44994e-05	1	5.4979e-05	0.000786178	4.09732e-05	6.26451e-05	1	3.09427e-05	4.44994e-05	1	5.4979e-05	0.00034381	4.09732e-05	6.26451e-05	1	3.09427e-05	4.44994e-05	1	5.4979e-05	0.000310279	4.09732e-05	6.26451e-05	1	3.09427e-05	4.44994e-05	1	5.4979e-05	0.000268319	4.09732e-05	6.26451e-05	1	3.09427e-05	4.44994e-05	1	5.4979e-05	0.000151448	4.09732e-05	6.26451e-05	1	3.09427e-05	4.44994e-05	1	5.4979e-05	5.88325e-06	4.09732e-05	6.26451e-05	1	3.09427e-05	4.44994e-05	1	5.49796e-05	5.43988e-06	4.09732e-05	6.26451e-05	1	3.09427e-05	4.44994e-05	1	5.48969e-05	8.22778e-06	4.09732e-05	6.25523e-05	1	3.09427e-05	4.44994e-05	1	5.48863e-05	8.19875e-06	4.09732e-05	6.25395e-05	1	3.09427e-05	4.44994e-05	1	5.48843e-05	2.13463e-05	4.09732e-05	6.25382e-05	1	3.09427e-05	4.44994e-05	1	5.48838e-05	2.1741e-05	4.09732e-05	6.25381e-05	0	0	0	0	0	0	0	0	4.51282e-05	4.51282e-05	4.51282e-05	4.51282e-05	4.51282e-05	4.51282e-05	4.51282e-05	4.51282e-05	3.1173e-05	3.1173e-05	3.1173e-05	3.1173e-05	3.1173e-05	3.1173e-05	3.1173e-05	3.1173e-05	3.14379e-05	3.14379e-05	3.14379e-05	3.14379e-05	3.14379e-05	3.14379e-05	3.14379e-05	3.14379e-05	3.09554e-05	3.09554e-05	3.09554e-05	3.09554e-05	3.09554e-05	3.09554e-05	3.09554e-05	3.09554e-05	3.06403e-05	3.06403e-05	3.06403e-05	3.06403e-05	3.06403e-05	3.06403e-05	3.06403e-05	3.06403e-05	3.06407e-05	3.06407e-05	3.06407e-05	3.06407e-05	3.06407e-05	3.06407e-05	3.06407e-05	3.06407e-05	3.06403e-05	3.06403e-05	3.06403e-05	3.06403e-05	3.06403e-05	3.06403e-05	3.06403e-05	3.06403e-05	3.06403e-05	3.06403e-05	3.06403e-05	3.06403e-05	3.06403e-05	3.06403e-05	3.06403e-05	3.06403e-05	3.06403e-05	3.06403e-05	3.06403e-05	3.06403e-05	3.06403e-05	3.06403e-05	3.06403e-05	3.06403e-05	0.000150318	3.18001e-05	3.09445e-05	5.50515e-05	3.09434e-05	3.18001e-05	3.09567e-05	3.09428e-05	2.03681e-06	4.44984e-05	4.80923e-05	1.5939e-06	6.1754e-05	3.54965e-07	5.45215e-06	0.00030882	1.69253e-06	4.60777e-05	5.21038e-05	1.38733e-06	2.02494e-05	0.000152107	0.000612201	0.000788938	1.69391e-06	4.73996e-05	4.02272e-05	6.88799e-07	3.71123e-05	5.69535e-07	0.000756811	0.000765898	1.70152e-06	4.46623e-05	4.80239e-05	1.99669e-06	3.27115e-05	2.66173e-06	0.00093811	0.000769443	3.49927e-07	4.60716e-05	4.07034e-05	4.82249e-07	3.6556e-05	3.40421e-07	0.000925874	0.000776548	6.09123e-07	4.64666e-05	4.31764e-05	2.18848e-06	3.66701e-05	5.33423e-06	0.000929066	0.000848202	1.44134e-06	4.64709e-05	3.14964e-05	2.20728e-06	3.66793e-05	5.7771e-06	0.000930355	0.000899178	1.41723e-06	4.6576e-05	3.70169e-05	2.17213e-06	3.68063e-05	5.13226e-06	0.000930296	0.000922708	8.83199e-07	4.55146e-05	2.56993e-05	2.16819e-06	3.75101e-05	5.07566e-06	0.000930295	0.000936356	2.79395e-07	4.55018e-05	3.65829e-05	1.81855e-06	3.75747e-05	4.25556e-06	0.000943592	0.000833621	1.55817e-05	4.46769e-05	6.26684e-06	1.91277e-06	3.7791e-05	4.34781e-06	0.000942698	0.00025595	1.3235e-05	4.41496e-05	3.913e-05	1.92146e-06	3.90617e-05	4.34711e-06	0.000936067	4.24113e-05	2.17884e-05	4.40088e-05	3.76278e-05	1.92265e-06	4.3376e-05	4.3474e-06	0.000426104	4.18225e-05	2.61204e-05	4.3471e-05	4.51136e-05	1.92277e-06	4.3482e-05	4.34738e-06	0.000358034	4.16756e-05	3.19405e-05	4.39554e-05	4.57635e-05	1.92279e-06	4.34987e-05	4.34738e-06	0.000105389	3.93877e-05	3.19277e-05	4.39673e-05	4.50252e-05	2.0994e-06	4.31042e-05	4.74669e-06	4.74433e-05	4.27608e-05	3.19266e-05	4.39674e-05	4.4996e-05	2.01385e-06	4.30844e-05	4.67447e-06	4.82574e-05	4.28077e-05	3.19265e-05	4.39674e-05	4.49976e-05	7.72342e-07	4.3084e-05	4.67468e-06	4.827e-05	4.28085e-05	3.19264e-05	4.39674e-05	4.49553e-05	7.96336e-07	4.3084e-05	4.6746e-06	4.82701e-05	4.28107e-05	3.19264e-05	4.42392e-05	4.49555e-05	8.0146e-07	4.30599e-05	1.79543e-06	4.82701e-05	4.28653e-05	3.19264e-05	4.42392e-05	4.4901e-05	8.03322e-07	4.30509e-05	1.82807e-06	4.81605e-05	4.2825e-05	3.19264e-05	4.42392e-05	4.49011e-05	8.04128e-07	4.30509e-05	1.83754e-06	4.81643e-05	4.28226e-05	2.82947e-05	4.42392e-05	4.49017e-05	8.04491e-07	4.30509e-05	1.84044e-06	4.81643e-05	4.28227e-05	2.86138e-05	4.42392e-05	4.49017e-05	1.29837e-06	4.30509e-05	1.84143e-06	4.81643e-05	4.28227e-05	2.90236e-05	4.42392e-05	4.49017e-05	1.25404e-06	4.30509e-05	1.84177e-06	4.81643e-05	4.28216e-05	2.99629e-05	4.42392e-05	4.49017e-05	1.25432e-06	4.30509e-05	2.97202e-06	4.81643e-05	4.28095e-05	3.14564e-05	4.42392e-05	4.49017e-05	6.8036e-08	4.30509e-05	2.90523e-06	4.81643e-05	4.28095e-05	3.15594e-05	4.42392e-05	4.49017e-05	1.62221e-07	4.30509e-05	2.90565e-06	4.81643e-05	4.28095e-05	3.35236e-05	4.42392e-05	4.49017e-05	2.2458e-07	4.30509e-05	2.90562e-06	4.81643e-05	4.28095e-05	3.35211e-05	4.42392e-05	4.49017e-05	2.22704e-07	4.30509e-05	1.57601e-07	4.81643e-05	4.28095e-05	3.35211e-05	4.42392e-05	4.49017e-05	2.20823e-07	4.30509e-05	1.66624e-07	4.81643e-05	4.28095e-05	3.35211e-05	4.42392e-05	4.49017e-05	2.19071e-07	4.30509e-05	1.84755e-07	4.81643e-05	4.28095e-05	3.35211e-05	4.42392e-05	4.49017e-05	9.34383e-07	4.30509e-05	2.78425e-07	4.81643e-05	4.28095e-05	3.35211e-05	4.42392e-05	4.49017e-05	8.89548e-07	4.30509e-05	2.83767e-06	4.81643e-05	4.28095e-05	3.35211e-05	4.42392e-05	4.49017e-05	8.8886e-07	4.30526e-05	2.98193e-06	4.81643e-05	4.28096e-05	3.35211e-05	4.42392e-05	4.49017e-05	8.88862e-07	4.307e-05	1.28034e-05	4.81643e-05	4.2821e-05	3.35211e-05	4.42392e-05	4.49017e-05	8.88862e-07	4.30724e-05	1.28306e-05	4.81643e-05	4.28227e-05	3.35211e-05	4.42392e-05	4.49017e-05	8.88862e-07	4.30729e-05	0.0002365	4.81643e-05	4.28229e-05	3.35211e-05	4.42392e-05	4.49017e-05	8.88862e-07	4.3073e-05	0.000230994	4.81643e-05	4.28229e-05	0	0	0	0	0	0	0	0	4.51282e-05	4.51282e-05	4.51282e-05	4.51282e-05	4.51282e-05	4.51282e-05	4.51282e-05	4.51282e-05	5.59368e-05	5.59368e-05	5.59368e-05	5.59368e-05	5.59368e-05	5.59368e-05	5.59368e-05	5.59368e-05	5.53309e-05	5.53309e-05	5.53309e-05	5.53309e-05	5.53309e-05	5.53309e-05	5.53309e-05	5.53309e-05	5.3026e-05	5.3026e-05	5.3026e-05	5.3026e-05	5.3026e-05	5.3026e-05	5.3026e-05	5.3026e-05	5.37851e-05	5.37851e-05	5.37851e-05	5.37851e-05	5.37851e-05	5.37851e-05	5.37851e-05	5.37851e-05	5.37839e-05	5.37839e-05	5.37839e-05	5.37839e-05	5.37839e-05	5.37839e-05	5.37839e-05	5.37839e-05	5.3783e-05	5.3783e-05	5.3783e-05	5.3783e-05	5.3783e-05	5.3783e-05	5.3783e-05	5.3783e-05	5.3783e-05	5.3783e-05	5.3783e-05	5.3783e-05	5.3783e-05	5.3783e-05	5.3783e-05	5.3783e-05	5.3783e-05	5.3783e-05	5.3783e-05	5.3783e-05	5.3783e-05	5.3783e-05	5.3783e-05	5.3783e-05	0.000187656	5.61087e-05	5.49359e-05	0.000187656	5.49359e-05	6.46184e-05	5.50832e-05	5.49339e-05	8.02203e-06	0.000241908	9.38069e-05	2.67718e-06	0.000684485	4.09435e-07	4.76526e-06	0.00107643	7.34264e-06	0.000345408	0.000264483	2.37461e-06	0.000335675	3.22195e-05	0.000240426	0.00243059	7.65648e-06	0.000383351	0.00136622	1.05701e-06	0.00108508	3.99197e-07	8.19889e-05	0.00223411	7.77422e-06	0.000355267	0.00903148	3.39654e-06	0.000943054	9.20339e-07	0.000100603	0.00226807	2.40707e-06	0.000374355	0.00601661	4.00086e-07	0.00106362	2.75987e-07	0.000100121	0.00204603	4.04247e-06	0.000378699	0.00729474	2.12283e-06	0.000990214	3.72988e-06	0.000101684	0.000476722	9.66445e-06	0.000378484	0.00537163	2.17242e-06	0.000992172	3.99032e-06	0.000101282	0.000185924	9.82495e-06	0.000381059	0.00702232	2.14636e-06	0.000951983	3.58922e-06	0.000101267	0.000116435	5.33043e-06	0.000378722	0.00441212	2.14282e-06	0.000988715	3.55474e-06	0.000101277	0.000128696	2.71032e-07	0.00036183	0.00742808	1.47083e-06	0.00092576	2.43912e-06	0.000103594	0.000742211	4.28995e-05	0.000173452	0.00102476	1.55647e-06	0.000797108	2.49342e-06	0.000103771	0.000709555	2.78143e-05	7.49364e-05	0.00970988	1.56454e-06	0.000172416	2.49318e-06	0.000105161	0.000530299	2.5082e-05	6.05482e-05	0.000784962	1.56567e-06	0.000100529	2.49334e-06	0.000145635	0.000582026	2.49438e-05	6.14017e-05	7.87004e-05	1.56578e-06	0.000100022	2.49333e-06	0.000129962	0.000595133	3.20191e-05	5.9591e-05	7.09775e-05	1.5658e-06	8.17819e-05	2.49333e-06	7.55267e-05	0.000499002	3.20616e-05	6.18029e-05	4.61484e-05	1.88987e-06	9.71255e-05	3.00938e-06	4.7748e-05	0.000122896	3.20608e-05	6.17923e-05	4.53089e-05	1.80371e-06	9.79871e-05	2.96162e-06	4.76153e-05	0.000123103	3.20607e-05	6.17925e-05	4.54972e-05	2.34453e-07	9.80049e-05	2.96172e-06	4.76177e-05	0.00012307	3.20607e-05	6.17925e-05	4.59683e-05	2.4146e-07	9.80052e-05	2.96168e-06	4.76176e-05	0.000123109	3.20607e-05	6.1413e-05	4.59646e-05	2.42851e-07	9.78864e-05	3.85619e-07	4.76176e-05	0.000120482	3.20607e-05	6.1466e-05	4.58927e-05	2.43345e-07	9.82575e-05	3.92258e-07	4.72806e-05	0.000122072	3.20607e-05	6.14658e-05	4.58944e-05	2.43558e-07	9.82556e-05	3.9412e-07	4.72828e-05	0.000122181	3.61758e-05	6.14658e-05	4.58938e-05	2.43654e-07	9.82556e-05	3.94691e-07	4.72828e-05	0.000122173	3.64447e-05	6.14658e-05	4.58971e-05	6.7537e-07	9.82556e-05	3.94886e-07	4.72828e-05	0.000122175	3.68086e-05	6.14658e-05	4.58971e-05	6.5423e-07	9.82556e-05	3.94952e-07	4.72828e-05	0.000122156	3.7603e-05	6.14658e-05	4.58971e-05	6.54414e-07	9.82556e-05	1.09461e-06	4.72828e-05	0.000122798	3.87026e-05	6.14658e-05	4.58971e-05	1.3453e-09	9.82556e-05	1.07163e-06	4.72828e-05	0.000122793	3.87683e-05	6.14658e-05	4.58971e-05	3.60748e-09	9.82556e-05	1.07179e-06	4.72828e-05	0.000122793	3.64966e-05	6.14658e-05	4.58971e-05	5.33821e-09	9.82556e-05	1.07178e-06	4.72828e-05	0.000122793	3.65043e-05	6.14658e-05	4.58971e-05	5.30785e-09	9.82556e-05	2.20326e-09	4.72828e-05	0.000122793	3.65043e-05	6.14658e-05	4.58971e-05	5.27715e-09	9.82556e-05	2.31882e-09	4.72828e-05	0.000122793	3.65043e-05	6.14658e-05	4.58971e-05	5.24866e-09	9.82556e-05	2.54933e-09	4.72828e-05	0.000122793	3.65043e-05	6.14658e-05	4.58971e-05	1.15241e-07	9.82556e-05	3.6972e-09	4.72828e-05	0.000122793	3.65043e-05	6.14658e-05	4.58971e-05	1.11763e-07	9.82556e-05	2.29571e-08	4.72828e-05	0.000122793	3.65043e-05	6.14658e-05	4.58971e-05	1.11736e-07	9.82638e-05	2.36662e-08	4.72828e-05	0.000122794	3.65043e-05	6.14658e-05	4.58971e-05	1.11737e-07	9.75606e-05	5.22019e-07	4.72828e-05	0.000122256	3.65043e-05	6.14658e-05	4.58971e-05	1.11737e-07	9.74606e-05	5.22639e-07	4.72828e-05	0.00012219	3.65043e-05	6.14658e-05	4.58971e-05	1.11737e-07	9.74388e-05	5.08467e-05	4.72828e-05	0.000122184	3.65043e-05	6.14658e-05	4.58971e-05	1.11737e-07	9.74329e-05	5.04088e-05	4.72828e-05	0.000122183	0	0	0	0	0	0	0	0	4.51282e-05	4.51282e-05	4.51282e-05	4.51282e-05	4.51282e-05	4.51282e-05	4.51282e-05	4.51282e-05	0.000125952	0.000125952	0.000125952	0.000125952	0.000125952	0.000125952	0.000125952	0.000125952	0.000124242	0.000124242	0.000124242	0.000124242	0.000124242	0.000124242	0.000124242	0.000124242	0.000116863	0.000116863	0.000116863	0.000116863	0.000116863	0.000116863	0.000116863	0.000116863	0.000119428	0.000119428	0.000119428	0.000119428	0.000119428	0.000119428	0.000119428	0.000119428	0.000119439	0.000119439	0.000119439	0.000119439	0.000119439	0.000119439	0.000119439	0.000119439	0.00011944	0.00011944	0.00011944	0.00011944	0.00011944	0.00011944	0.00011944	0.00011944	0.00011944	0.00011944	0.00011944	0.00011944	0.00011944	0.00011944	0.00011944	0.00011944	0.00011944	0.00011944	0.00011944	0.00011944	0.00011944	0.00011944	0.00011944	0.00011944	0.000218372	0.000123961	0.000122751	0.000596093	0.000122756	0.000218372	0.000123961	0.000122751	0.0145143	1.88214e-05	6.15201e-05	0.0611431	0.000278578	0.0512442	0.000862413	6.90126e-05	0.0214319	1.2991e-05	0.000159875	0.120749	0.00163773	8.68891e-05	8.68519e-06	5.06264e-05	0.023032	1.17839e-05	0.00057363	0.455469	0.000872655	0.0364842	3.391e-06	5.06299e-05	0.0232686	1.2886e-05	0.000193338	0.959927	0.00103605	0.0121838	2.54585e-06	5.05965e-05	0.012828	1.16837e-05	0.000217171	0.999956	0.000894925	0.0401844	2.52931e-06	4.59009e-05	0.00539264	1.15624e-05	0.00020529	0.999811	0.000841417	0.00167415	2.54114e-06	1.17848e-05	0.00151738	1.1582e-05	0.000300369	0.99981	0.000838325	0.00087015	2.53492e-06	4.5434e-06	0.0014375	1.16275e-05	0.00024226	0.999815	0.000797887	0.00100162	2.53451e-06	2.90692e-06	0.0011308	1.19181e-05	0.000397613	0.999816	0.00083511	0.00101782	2.53477e-06	3.22236e-06	0.0157535	1.21113e-05	0.000267241	0.999701	0.000791174	0.000627652	2.56604e-06	1.6477e-05	4.6897e-05	2.05415e-05	0.00294824	0.99968	0.00069144	0.000606227	2.57128e-06	6.43995e-05	5.47471e-05	3.18989e-05	0.000251428	0.999678	0.000189387	0.000606146	2.62959e-06	0.00041428	4.03011e-05	3.63017e-05	5.43186e-05	0.999677	9.00962e-05	0.000606092	1.05033e-05	0.000459864	3.53363e-05	3.71175e-05	4.56417e-05	0.999677	8.86964e-05	0.000606096	1.17933e-05	0.000472565	4.22934e-05	3.76781e-05	3.63625e-05	0.999677	7.42891e-05	0.000606095	2.82695e-05	0.000425796	4.22569e-05	3.6884e-05	4.51e-05	0.999747	8.56897e-05	0.000772171	4.42692e-05	0.000116292	4.22585e-05	3.68843e-05	4.54328e-05	0.99976	8.6383e-05	0.000790424	4.34097e-05	0.000113683	4.22588e-05	3.68843e-05	4.52643e-05	0.996719	8.64e-05	0.000790593	4.33939e-05	0.00011365	4.22588e-05	3.68843e-05	4.49482e-05	0.996421	8.64004e-05	0.000790611	4.33937e-05	0.000113778	4.22588e-05	3.64682e-05	4.4949e-05	0.996372	8.62649e-05	5.74781e-05	4.33937e-05	0.000111483	4.22588e-05	3.64495e-05	4.48945e-05	0.996356	8.65397e-05	5.55498e-05	4.29042e-05	0.000112843	4.22588e-05	3.64495e-05	4.48936e-05	0.99635	8.654e-05	5.51758e-05	4.29014e-05	0.000112948	5.2824e-05	3.64495e-05	4.48926e-05	0.996347	8.654e-05	5.50621e-05	4.29014e-05	0.000112942	5.21616e-05	3.64495e-05	4.48903e-05	0.999012	8.654e-05	5.50235e-05	4.29014e-05	0.000112944	5.13066e-05	3.64495e-05	4.48903e-05	0.999097	8.654e-05	5.50104e-05	4.29014e-05	0.00011288	4.94763e-05	3.64495e-05	4.48903e-05	0.999097	8.654e-05	0.000204048	4.29014e-05	0.000113424	4.69998e-05	3.64495e-05	4.48903e-05	0.281043	8.654e-05	0.000210659	4.29014e-05	0.000113425	4.68532e-05	3.64495e-05	4.48903e-05	4.15148e-06	8.654e-05	0.000210638	4.29014e-05	0.000113425	4.19064e-05	3.64495e-05	4.48903e-05	4.89086e-08	8.654e-05	0.00021064	4.29014e-05	0.000113425	4.1901e-05	3.64495e-05	4.48903e-05	4.95817e-08	8.654e-05	7.44045e-08	4.29014e-05	0.000113425	4.1901e-05	3.64495e-05	4.48903e-05	5.02734e-08	8.654e-05	6.89979e-08	4.29014e-05	0.000113425	4.1901e-05	3.64495e-05	4.48903e-05	5.09332e-08	8.654e-05	6.03182e-08	4.29014e-05	0.000113425	4.1901e-05	3.64495e-05	4.48903e-05	2.74014e-06	8.654e-05	3.54668e-08	4.29014e-05	0.000113425	4.1901e-05	3.64495e-05	4.48903e-05	2.97634e-06	8.654e-05	2.06313e-09	4.29014e-05	0.000113425	4.1901e-05	3.64495e-05	4.48903e-05	2.98082e-06	8.65495e-05	1.95094e-09	4.29014e-05	0.000113429	4.1901e-05	3.64495e-05	4.48903e-05	2.98083e-06	8.60616e-05	1.03811e-07	4.29014e-05	0.000112969	4.1901e-05	3.64495e-05	4.48903e-05	2.98083e-06	8.59921e-05	1.0353e-07	4.29014e-05	0.000112908	4.1901e-05	3.64495e-05	4.48903e-05	2.98083e-06	8.59777e-05	1.2187e-06	4.29014e-05	0.000112902	4.1901e-05	3.64495e-05	4.48903e-05	2.98083e-06	8.59738e-05	1.23457e-06	4.29014e-05	0.000112902	0	0	0	0	0	0	0	0	4.51282e-05	4.51282e-05	4.51282e-05	4.51282e-05	4.51282e-05	4.51282e-05	4.51282e-05	4.51282e-05	0.000119503	0.000119503	0.000119503	0.000119503	0.000119503	0.000119503	0.000119503	0.000119503	0.000117125	0.000117125	0.000117125	0.000117125	0.000117125	0.000117125	0.000117125	0.000117125	0.000111799	0.000111799	0.000111799	0.000111799	0.000111799	0.000111799	0.000111799	0.000111799	0.000114933	0.000114933	0.000114933	0.000114933	0.000114933	0.000114933	0.000114933	0.000114933	0.000114937	0.000114937	0.000114937	0.000114937	0.000114937	0.000114937	0.000114937	0.000114937	0.000114935	0.000114935	0.000114935	0.000114935	0.000114935	0.000114935	0.000114935	0.000114935	0.000114935	0.000114935	0.000114935	0.000114935	0.000114935	0.000114935	0.000114935	0.000114935	0.000114935	0.000114935	0.000114935	0.000114935	0.000114935	0.000114935	0.000114935	0.000114935	0.000138089	0.000117714	0.000117395	0.000400962	0.000117399	0.000400962	0.000119905	0.000117399	0.000110858	0.000234035	0.000117464	8.33361e-05	0.00188466	6.1819e-05	2.89139e-05	0.00152939	0.00011625	0.000304827	0.000533417	6.53813e-05	0.00244559	8.58086e-05	0.000129658	0.00322776	0.000120835	0.000329583	0.00569225	5.16162e-05	0.00498014	4.8158e-05	2.70616e-05	0.00316165	0.000122167	0.000321308	0.033266	6.88551e-05	0.00491356	4.7346e-05	2.7936e-05	0.00317538	0.000109568	0.000328017	0.0295142	1.63125e-05	0.00502739	1.46658e-05	2.73612e-05	0.00273076	0.000117639	0.000330168	0.0302704	2.56639e-05	0.00457193	2.40576e-05	2.78773e-05	0.000313989	0.00013983	0.000330207	0.0294157	2.62217e-05	0.00457073	2.43098e-05	2.77248e-05	6.99654e-05	0.000143811	0.000332811	0.0305242	2.62937e-05	0.00428107	2.38722e-05	2.77178e-05	3.43359e-05	0.00011716	0.000344356	0.028045	2.62912e-05	0.00443399	2.38349e-05	2.77221e-05	3.87314e-05	1.68593e-05	0.000328612	0.0316872	1.80481e-05	0.00404301	1.63603e-05	2.73801e-05	0.000516303	9.63145e-05	0.000170515	0.0211811	1.83617e-05	0.00325083	1.64382e-05	2.74585e-05	0.000963383	7.25046e-05	7.53549e-05	0.0340673	1.83925e-05	0.00036466	1.64382e-05	2.81408e-05	0.00169056	4.51889e-05	6.1434e-05	0.00196178	1.83971e-05	0.000144119	1.64384e-05	7.85312e-05	0.00192	3.92149e-05	6.23694e-05	8.80067e-05	1.83975e-05	0.000141895	1.64384e-05	7.35063e-05	0.00199069	4.23227e-05	5.96131e-05	6.96824e-05	1.83976e-05	0.000107087	1.64384e-05	6.09473e-05	0.00160112	4.23942e-05	6.1684e-05	4.64516e-05	2.22053e-05	0.000137052	1.98406e-05	4.67591e-05	0.000202263	4.23943e-05	6.16802e-05	4.55439e-05	2.18911e-05	0.000138939	1.9771e-05	4.61308e-05	0.000198566	4.23943e-05	6.16804e-05	4.56717e-05	2.84879e-06	0.000138983	1.97711e-05	4.61256e-05	0.000198495	4.23943e-05	6.16804e-05	4.61274e-05	2.8597e-06	0.000138984	1.97711e-05	4.61255e-05	0.000198979	4.23943e-05	6.12439e-05	4.61249e-05	2.86022e-06	0.000138815	2.57428e-06	4.61255e-05	0.000192784	4.23943e-05	6.12921e-05	4.60993e-05	2.86023e-06	0.000139575	2.58283e-06	4.58422e-05	0.00019653	4.23943e-05	6.12921e-05	4.61007e-05	2.86022e-06	0.000139575	2.58502e-06	4.58424e-05	0.000196811	4.88011e-05	6.12921e-05	4.61e-05	2.86021e-06	0.000139575	2.58568e-06	4.58424e-05	0.000196793	4.87456e-05	6.12921e-05	4.6103e-05	7.92661e-06	0.000139575	2.58591e-06	4.58424e-05	0.000196797	4.86821e-05	6.12921e-05	4.6103e-05	7.9108e-06	0.000139575	2.58599e-06	4.58424e-05	0.000196557	4.85035e-05	6.12921e-05	4.6103e-05	7.9118e-06	0.000139575	7.16672e-06	4.58424e-05	0.000198079	4.81464e-05	6.12921e-05	4.6103e-05	1.62642e-08	0.000139575	7.13858e-06	4.58424e-05	0.000198076	4.81274e-05	6.12921e-05	4.6103e-05	2.24133e-08	0.000139575	7.13884e-06	4.58424e-05	0.000198076	4.48571e-05	6.12921e-05	4.6103e-05	2.6162e-08	0.000139575	7.13883e-06	4.58424e-05	0.000198076	4.4861e-05	6.12921e-05	4.6103e-05	2.62206e-08	0.000139575	1.46753e-08	4.58424e-05	0.000198076	4.4861e-05	6.12921e-05	4.6103e-05	2.62788e-08	0.000139575	1.48106e-08	4.58424e-05	0.000198076	4.4861e-05	6.12921e-05	4.6103e-05	2.63349e-08	0.000139575	1.50638e-08	4.58424e-05	0.000198076	4.4861e-05	6.12921e-05	4.6103e-05	5.8189e-07	0.000139575	1.60782e-08	4.58424e-05	0.000198076	4.4861e-05	6.12921e-05	4.6103e-05	5.91876e-07	0.000139575	2.02952e-08	4.58424e-05	0.000198076	4.4861e-05	6.12921e-05	4.6103e-05	5.92242e-07	0.000139586	2.03097e-08	4.58424e-05	0.000198092	4.4861e-05	6.12921e-05	4.6103e-05	5.92249e-07	0.000138163	4.47966e-07	4.58424e-05	0.000196814	4.4861e-05	6.12921e-05	4.6103e-05	5.92249e-07	0.000137956	4.47897e-07	4.58424e-05	0.000196649	4.4861e-05	6.12921e-05	4.6103e-05	5.92249e-07	0.000137912	3.80494e-08	4.58424e-05	0.000196633	4.4861e-05	6.12921e-05	4.6103e-05	5.92249e-07	0.0001379	3.80764e-08	4.58424e-05	0.000196632	0	0	0	0	0	0	0	0	4.51282e-05	4.51282e-05	4.51282e-05	4.51282e-05	4.51282e-05	4.51282e-05	4.51282e-05	4.51282e-05	3.12146e-05	3.12146e-05	3.12146e-05	3.12146e-05	3.12146e-05	3.12146e-05	3.12146e-05	3.12146e-05	3.1377e-05	3.1377e-05	3.1377e-05	3.1377e-05	3.1377e-05	3.1377e-05	3.1377e-05	3.1377e-05	3.07808e-05	3.07808e-05	3.07808e-05	3.07808e-05	3.07808e-05	3.07808e-05	3.07808e-05	3.07808e-05	3.05569e-05	3.05569e-05	3.05569e-05	3.05569e-05	3.05569e-05	3.05569e-05	3.05569e-05	3.05569e-05	3.05563e-05	3.05563e-05	3.05563e-05	3.05563e-05	3.05563e-05	3.05563e-05	3.05563e-05	3.05563e-05	3.05566e-05	3.05566e-05	3.05566e-05	3.05566e-05	3.05566e-05	3.05566e-05	3.05566e-05	3.05566e-05	3.05565e-05	3.05565e-05	3.05565e-05	3.05565e-05	3.05565e-05	3.05565e-05	3.05565e-05	3.05565e-05	3.05565e-05	3.05565e-05	3.05565e-05	3.05565e-05	3.05565e-05	3.05565e-05	3.05565e-05	3.05565e-05	3.17131e-05	3.0872e-05	3.08582e-05	5.49009e-05	3.08588e-05	0.000149907	3.17131e-05	3.08599e-05	0.000115623	3.27925e-05	2.99939e-05	0.000183964	8.52238e-06	0.000748506	7.68239e-05	4.85893e-06	0.000119845	3.21913e-05	1.51901e-05	0.000222708	9.61272e-06	0.00013083	1.05315e-05	2.423e-06	0.000119038	3.1648e-05	6.78802e-06	0.000272948	6.82196e-06	0.000666398	1.74986e-05	2.43653e-06	0.000118703	3.2214e-05	4.4753e-06	0.000204335	6.97995e-06	0.000404429	1.64675e-05	2.42935e-06	0.000114499	3.16659e-05	4.68944e-06	0.000143934	6.7799e-06	0.000159195	1.6045e-05	2.57533e-06	9.98269e-05	3.15435e-05	4.59249e-06	9.3276e-05	7.03923e-06	7.59449e-05	1.59185e-05	6.06395e-06	7.98498e-05	3.15303e-05	5.02579e-06	9.25019e-05	7.05013e-06	7.44629e-05	1.5938e-05	1.105e-05	7.98441e-05	3.14011e-05	4.81767e-06	9.26627e-05	7.24597e-06	7.69375e-05	1.59396e-05	1.46478e-05	7.90671e-05	3.16733e-05	5.30385e-06	9.26955e-05	7.40164e-06	7.71695e-05	1.59386e-05	1.44306e-05	0.000141788	3.20126e-05	4.94948e-06	7.77571e-05	7.67703e-06	6.47407e-05	1.55817e-05	5.20883e-06	4.26197e-05	3.52788e-05	7.87654e-06	7.65881e-05	8.38476e-06	6.44015e-05	1.5565e-05	6.44261e-06	4.65117e-05	4.13326e-05	4.86344e-06	7.64794e-05	2.01649e-05	6.44053e-05	1.54442e-05	1.0529e-05	4.49599e-05	4.28426e-05	1.49508e-05	7.64639e-05	2.92333e-05	6.44041e-05	1.32974e-05	1.00653e-05	4.41848e-05	4.30296e-05	3.77321e-05	7.64623e-05	2.95036e-05	6.44042e-05	1.48468e-05	9.92035e-06	4.49489e-05	4.29759e-05	4.21669e-05	7.6462e-05	3.23503e-05	6.44042e-05	2.644e-05	1.08702e-05	4.4936e-05	4.27227e-05	4.47522e-05	8.34847e-05	2.93999e-05	7.03195e-05	4.18448e-05	2.46737e-05	4.49364e-05	4.27234e-05	4.49616e-05	8.45509e-05	2.92453e-05	7.05897e-05	4.18205e-05	2.49452e-05	4.49364e-05	4.27234e-05	4.49397e-05	3.24901e-05	2.92417e-05	7.05882e-05	4.18178e-05	2.49487e-05	4.49364e-05	4.27233e-05	4.48904e-05	3.23269e-05	2.92417e-05	7.05886e-05	4.18178e-05	2.5027e-05	4.49364e-05	4.26263e-05	4.48909e-05	3.22886e-05	2.92253e-05	2.71128e-05	4.18178e-05	2.53459e-05	4.49364e-05	4.26206e-05	4.4884e-05	3.22755e-05	2.91635e-05	2.70218e-05	4.20762e-05	2.51557e-05	4.49364e-05	4.26206e-05	4.48837e-05	3.22699e-05	2.91636e-05	2.69837e-05	4.20746e-05	2.51414e-05	4.70308e-05	4.26206e-05	4.48835e-05	3.22674e-05	2.91636e-05	2.69721e-05	4.20746e-05	2.51423e-05	4.69182e-05	4.26206e-05	4.48831e-05	5.2063e-05	2.91636e-05	2.69682e-05	4.20746e-05	2.51421e-05	4.67769e-05	4.26206e-05	4.48831e-05	5.23854e-05	2.91636e-05	2.69668e-05	4.20746e-05	2.51027e-05	4.64652e-05	4.26206e-05	4.48831e-05	5.23802e-05	2.91636e-05	4.35115e-05	4.20746e-05	2.50261e-05	4.59655e-05	4.26206e-05	4.48831e-05	2.84121e-06	2.91636e-05	4.37558e-05	4.20746e-05	2.50262e-05	4.59241e-05	4.26206e-05	4.48831e-05	2.14725e-06	2.91636e-05	4.37538e-05	4.20746e-05	2.50262e-05	4.48899e-05	4.26206e-05	4.48831e-05	1.90389e-06	2.91636e-05	4.37539e-05	4.20746e-05	2.50262e-05	4.48908e-05	4.26206e-05	4.48831e-05	1.90501e-06	2.91636e-05	2.37329e-06	4.20746e-05	2.50262e-05	4.48908e-05	4.26206e-05	4.48831e-05	1.90617e-06	2.91636e-05	2.34088e-06	4.20746e-05	2.50262e-05	4.48908e-05	4.26206e-05	4.48831e-05	1.90721e-06	2.91636e-05	2.27567e-06	4.20746e-05	2.50262e-05	4.48908e-05	4.26206e-05	4.48831e-05	8.19283e-06	2.91636e-05	2.03319e-06	4.20746e-05	2.50262e-05	4.48908e-05	4.26206e-05	4.48831e-05	8.20603e-06	2.91636e-05	1.04697e-06	4.20746e-05	2.50262e-05	4.48908e-05	4.26206e-05	4.48831e-05	8.2051e-06	2.91647e-05	1.03142e-06	4.20746e-05	2.5029e-05	4.48908e-05	4.26206e-05	4.48831e-05	8.20507e-06	2.92789e-05	4.42874e-06	4.20746e-05	2.5093e-05	4.48908e-05	4.26206e-05	4.48831e-05	8.20507e-06	2.92954e-05	4.42459e-06	4.20746e-05	2.51013e-05	4.48908e-05	4.26206e-05	4.48831e-05	8.20507e-06	2.9299e-05	4.54773e-08	4.20746e-05	2.51021e-05	4.48908e-05	4.26206e-05	4.48831e-05	8.20507e-06	2.92999e-05	4.56619e-08	4.20746e-05	2.51022e-05	0	0	0	0	0	0	0	0	4.51282e-05	4.51282e-05	4.51282e-05	4.51282e-05	4.51282e-05	4.51282e-05	4.51282e-05	4.51282e-05	0.000461102	0.000461102	0.000461102	0.000461102	0.000461102	0.000461102	0.000461102	0.000461102	0.000445163	0.000445163	0.000445163	0.000445163	0.000445163	0.000445163	0.000445163	0.000445163	0.000438805	0.000438805	0.000438805	0.000438805	0.000438805	0.000438805	0.000438805	0.000438805	0.000456299	0.000456299	0.000456299	0.000456299	0.000456299	0.000456299	0.000456299	0.000456299	0.000456187	0.000456187	0.000456187	0.000456187	0.000456187	0.000456187	0.000456187	0.000456187	0.000456189	0.000456189	0.000456189	0.000456189	0.000456189	0.000456189	0.000456189	0.000456189	0.000456189	0.000456189	0.000456189	0.000456189	0.000456189	0.000456189	0.000456189	0.000456189	0.000456189	0.000456189	0.000456189	0.000456189	0.000456189	0.000456189	0.000456189	0.000456189	0.000458677	0.000457452	0.000457432	0.000538039	0.000457434	0.00156109	0.000467213	0.000457452	0.430245	0.00193494	0.0001104	0.00990819	0.000620421	0.0735836	0.000670477	0.00028029	0.000651096	0.00380264	0.0002539	0.0057237	0.00195257	6.40144e-05	6.55567e-05	0.000336005	0.564793	0.0042728	0.00211425	0.014091	0.00107805	0.0375636	1.74698e-05	0.000334326	6.90646e-05	0.00440648	0.0854844	0.00338507	0.00126402	0.00733404	1.38783e-05	0.000334872	0.601667	0.00421131	0.0242746	0.00965551	0.00109455	0.0130153	1.35979e-05	0.000302246	1.8735e-05	0.00420235	0.0667415	0.00149666	0.00103604	0.000591071	1.38098e-05	7.04918e-05	0.1911	0.00419213	0.0433388	0.0017293	0.00103438	0.00067863	1.37175e-05	2.55057e-05	0.0091354	0.00418362	0.0531559	0.00176256	0.000994756	0.000766396	1.37155e-05	1.58166e-05	0.18159	0.00420303	0.0680012	0.00176568	0.000996643	0.000773903	1.37167e-05	1.67756e-05	0.000848799	0.00384879	0.0363949	0.0016812	0.000939944	0.000737029	1.35225e-05	9.58042e-05	0.00119195	0.000769954	0.350045	0.0015915	0.000814478	0.000719214	1.35482e-05	0.000203304	0.000808085	0.000142216	0.000254622	0.00158609	0.000201967	0.000719522	1.38013e-05	0.00049731	0.000115049	9.06395e-05	0.0201178	0.00158519	0.000104952	0.000719464	4.10644e-05	0.000543934	6.12592e-05	9.09605e-05	8.50492e-05	0.0015851	0.000104281	0.000719469	4.08588e-05	0.00055685	6.11829e-05	8.40867e-05	0.000112553	0.00158509	8.60396e-05	0.000719468	4.57553e-05	0.000494018	6.14398e-05	9.08201e-05	4.71689e-05	0.00162452	0.000102896	0.000737379	4.51812e-05	0.000123021	6.14437e-05	9.08007e-05	4.55238e-05	0.00170037	0.000103923	0.000750712	4.46481e-05	0.000121432	6.14442e-05	9.08013e-05	4.60633e-05	0.00129879	0.000103946	0.000750511	4.46427e-05	0.000121404	6.14443e-05	9.08013e-05	4.73385e-05	0.00125883	0.000103946	0.000750524	4.46426e-05	0.000121699	6.14443e-05	9.07646e-05	4.73321e-05	0.00124918	0.000103931	0.00057297	4.46426e-05	0.000119247	6.14443e-05	9.09265e-05	4.73313e-05	0.00124555	0.000104343	0.000563599	4.51519e-05	0.000120805	6.14443e-05	9.09262e-05	4.73346e-05	0.00124397	0.000104343	0.000560598	4.51513e-05	0.00012092	6.19506e-05	9.09262e-05	4.73344e-05	0.00124326	0.000104343	0.000559686	4.51513e-05	0.000120912	6.06368e-05	9.09262e-05	4.73423e-05	0.00142241	0.000104343	0.000559374	4.51513e-05	0.000120914	5.89988e-05	9.09262e-05	4.73423e-05	0.00148304	0.000104343	0.000559269	4.51513e-05	0.000120767	5.53949e-05	9.09262e-05	4.73423e-05	0.00148116	0.000104343	0.000640046	4.51513e-05	0.000121393	5.02151e-05	9.09262e-05	4.73423e-05	0.000647981	0.000104343	0.000655039	4.51513e-05	0.000121391	4.99211e-05	9.09262e-05	4.73423e-05	0.000255318	0.000104343	0.000654754	4.51513e-05	0.000121391	4.97167e-05	9.09262e-05	4.73423e-05	0.000185136	0.000104343	0.000654764	4.51513e-05	0.000121391	4.97208e-05	9.09262e-05	4.73423e-05	0.000187681	0.000104343	0.000286319	4.51513e-05	0.000121391	4.97208e-05	9.09262e-05	4.73423e-05	0.000190041	0.000104343	0.00027156	4.51513e-05	0.000121391	4.97208e-05	9.09262e-05	4.73423e-05	0.00019229	0.000104343	0.000243328	4.51513e-05	0.000121391	4.97208e-05	9.09262e-05	4.73423e-05	0.000293698	0.000104343	0.000158053	4.51513e-05	0.000121391	4.97208e-05	9.09262e-05	4.73423e-05	0.000316095	0.000104343	1.8369e-05	4.51513e-05	0.000121391	4.97208e-05	9.09262e-05	4.73423e-05	0.000316415	0.000104344	1.77434e-05	4.51513e-05	0.000121402	4.97208e-05	9.09262e-05	4.73423e-05	0.000316415	0.000103519	2.68348e-05	4.51513e-05	0.000120875	4.97208e-05	9.09262e-05	4.73423e-05	0.000316415	0.000103396	2.67889e-05	4.51513e-05	0.000120807	4.97208e-05	9.09262e-05	4.73423e-05	0.000316415	0.000103369	1.45306e-06	4.51513e-05	0.0001208	4.97208e-05	9.09262e-05	4.73423e-05	0.000316415	0.000103362	1.46449e-06	4.51513e-05	0.0001208	0	0	0	0	0	0	0	0	4.51282e-05	4.51282e-05	4.51282e-05	4.51282e-05	4.51282e-05	4.51282e-05	4.51282e-05	4.51282e-05	0.00148328	0.00148328	0.00148328	0.00148328	0.00148328	0.00148328	0.00148328	0.00148328	0.001321	0.001321	0.001321	0.001321	0.001321	0.001321	0.001321	0.001321	0.00132639	0.00132639	0.00132639	0.00132639	0.00132639	0.00132639	0.00132639	0.00132639	0.00136342	0.00136342	0.00136342	0.00136342	0.00136342	0.00136342	0.00136342	0.00136342	0.00136012	0.00136012	0.00136012	0.00136012	0.00136012	0.00136012	0.00136012	0.00136012	0.00136042	0.00136042	0.00136042	0.00136042	0.00136042	0.00136042	0.00136042	0.00136042	0.00136039	0.00136039	0.00136039	0.00136039	0.00136039	0.00136039	0.00136039	0.00136039	0.00136039	0.00136039	0.00136039	0.00136039	0.00136039	0.00136039	0.00136039	0.00136039	0.00136121	0.001361	0.001361	0.00139865	0.001361	0.0024189	0.00137442	0.00136103	0.372919	0.00101557	0.000111989	0.0295217	0.00103076	0.0608965	0.00111129	0.0188578	7.46307e-12	0.00166577	0.000323385	0.00131991	0.00178867	0.000446041	0.0367304	0.0587925	0.520103	0.00177892	0.00112758	0.0259571	0.000471782	0.0886208	0.00191124	0.00393268	3.29193e-16	0.00185218	0.0318915	0.0010196	0.000576159	0.000831489	0.0176964	0.147444	0.549241	0.00174336	0.00279895	0.0185173	0.000489714	0.02687	0.00594197	8.39901e-06	2.14625e-17	0.00174298	0.0227874	0.000720097	0.000473859	0.000365602	0.0134662	0.0658781	0.141034	0.00173909	0.00608032	0.00243542	0.000473014	0.00216952	0.00805814	0.000353371	1.10321e-05	0.00173406	0.0154983	0.00221768	0.000457079	0.00208426	0.0116418	0.0217629	0.155201	0.00173457	0.0130102	0.00225665	0.000456554	0.00211047	0.00912421	0.00529361	7.78894e-07	0.00161501	0.0100938	0.00223263	0.000437227	0.00209012	0.0107799	0.0565189	0.000843475	0.000433042	0.110955	0.00209844	0.000393263	0.00203747	0.00964255	0.000219354	0.000614155	0.000113593	1.11062e-05	0.00210591	0.00014112	0.00204469	0.0104591	0.00033269	0.000105684	7.98154e-05	0.00645825	0.00210323	8.53502e-05	0.00204352	0.00665849	0.000339295	6.07302e-05	8.01268e-05	6.38564e-05	0.00210345	8.51797e-05	0.00204369	0.00517632	0.000343659	6.06782e-05	7.53218e-05	9.48549e-05	0.0021034	7.3719e-05	0.00204366	0.000293452	0.000277228	6.089e-05	8.016e-05	4.65653e-05	0.00211203	8.449e-05	0.00205205	5.12059e-05	9.70529e-05	6.08932e-05	8.01277e-05	4.53349e-05	0.0022243	8.50887e-05	0.00209306	5.33207e-05	9.68481e-05	6.08938e-05	8.01282e-05	4.57951e-05	0.00211304	8.51008e-05	0.00208718	5.33437e-05	9.6832e-05	6.08938e-05	8.01283e-05	4.68525e-05	0.00204289	8.5101e-05	0.00208803	5.33438e-05	9.69408e-05	6.08938e-05	8.0125e-05	4.68448e-05	0.00203446	8.5099e-05	0.00199511	5.33438e-05	9.54855e-05	6.08938e-05	8.02415e-05	4.6845e-05	0.00202901	8.53559e-05	0.00197467	5.3724e-05	9.63963e-05	6.08938e-05	8.02407e-05	4.68476e-05	0.0020269	8.53545e-05	0.00196926	5.37325e-05	9.64616e-05	6.09452e-05	8.02407e-05	4.68475e-05	0.00202591	8.53545e-05	0.00196751	5.37325e-05	9.64565e-05	5.9663e-05	8.02407e-05	4.6854e-05	0.00207203	8.53545e-05	0.0019669	5.37325e-05	9.64575e-05	5.80678e-05	8.02407e-05	4.6854e-05	0.0021671	8.53545e-05	0.00196669	5.37325e-05	9.64035e-05	5.45916e-05	8.02407e-05	4.6854e-05	0.00215248	8.53545e-05	0.00201184	5.37325e-05	9.67869e-05	5.0035e-05	8.02407e-05	4.6854e-05	0.00187219	8.53545e-05	0.00204602	5.37325e-05	9.67841e-05	4.98656e-05	8.02407e-05	4.6854e-05	0.000665408	8.53545e-05	0.00204081	5.37325e-05	9.67841e-05	4.9845e-05	8.02407e-05	4.6854e-05	0.000502191	8.53545e-05	0.00204153	5.37325e-05	9.67841e-05	4.98471e-05	8.02407e-05	4.6854e-05	0.000514262	8.53545e-05	0.00177389	5.37325e-05	9.67841e-05	4.98471e-05	8.02407e-05	4.6854e-05	0.000520379	8.53545e-05	0.00172662	5.37325e-05	9.67841e-05	4.98471e-05	8.02407e-05	4.6854e-05	0.000526389	8.53545e-05	0.00159403	5.37325e-05	9.67841e-05	4.98471e-05	8.02407e-05	4.6854e-05	0.000570184	8.53545e-05	0.00117958	5.37325e-05	9.67841e-05	4.98471e-05	8.02407e-05	4.6854e-05	0.000612952	8.53545e-05	0.000694191	5.37325e-05	9.67841e-05	4.98471e-05	8.02407e-05	4.6854e-05	0.000611976	8.53546e-05	0.000736051	5.37325e-05	9.67878e-05	4.98471e-05	8.02407e-05	4.6854e-05	0.000612018	8.48365e-05	0.000787097	5.37325e-05	9.64717e-05	4.98471e-05	8.02407e-05	4.6854e-05	0.000612016	8.47609e-05	0.000786666	5.37325e-05	9.64336e-05	4.98471e-05	8.02407e-05	4.6854e-05	0.000612016	8.47442e-05	0.000302291	5.37325e-05	9.64299e-05	4.98471e-05	8.02407e-05	4.6854e-05	0.000612016	8.47396e-05	0.000308186	5.37325e-05	9.64296e-05	0	0	0	0	0	0	0	0	4.51282e-05	4.51282e-05	4.51282e-05	4.51282e-05	4.51282e-05	4.51282e-05	4.51282e-05	4.51282e-05	0.000189129	0.000189129	0.000189129	0.000189129	0.000189129	0.000189129	0.000189129	0.000189129	0.000186648	0.000186648	0.000186648	0.000186648	0.000186648	0.000186648	0.000186648	0.000186648	0.000186149	0.000186149	0.000186149	0.000186149	0.000186149	0.000186149	0.000186149	0.000186149	0.000188447	0.000188447	0.000188447	0.000188447	0.000188447	0.000188447	0.000188447	0.000188447	0.000188443	0.000188443	0.000188443	0.000188443	0.000188443	0.000188443	0.000188443	0.000188443	0.000188441	0.000188441	0.000188441	0.000188441	0.000188441	0.000188441	0.000188441	0.000188441	0.000188441	0.000188441	0.000188441	0.000188441	0.000188441	0.000188441	0.000188441	0.000188441	0.000188441	0.000188441	0.000188441	0.000188441	0.000188441	0.000188441	0.000188441	0.000188441	0.00018845	0.000188449	0.000188449	0.000188963	0.000188449	0.000221668	0.000188963	0.00018845	0.000365447	1.52955e-05	7.54788e-05	0.00191639	0.000683098	0.00183525	0.000283733	0.00289036	0.000382361	9.80153e-06	0.000263016	0.00093308	0.00145314	0.000767605	0.0012004	0.0108686	0.000370145	8.91714e-06	0.000653183	0.00174619	0.000825495	0.00275656	0.000670187	0.00735493	0.000366153	9.40633e-06	0.000218441	0.000697539	0.000926409	0.00401556	0.000621981	0.00874743	0.000351012	8.90603e-06	0.000180185	0.00146283	0.000850022	0.00153786	0.000619552	0.00747837	0.000241198	8.85961e-06	0.000188844	0.000448364	0.000805	0.000367585	0.000625518	0.00206892	0.000128577	8.87769e-06	0.000198768	0.000472742	0.00080412	0.000378108	0.000625612	0.00104181	0.000127495	8.9301e-06	0.000177543	0.000479638	0.000763474	0.000399038	0.0006255	0.000701887	0.000138851	9.04933e-06	0.000232485	0.000480209	0.000761051	0.000400442	0.000625571	0.000750184	0.00127234	9.24297e-06	0.000182695	0.000479859	0.000720053	0.000400172	0.000625022	0.00371176	2.93255e-05	1.74312e-05	0.000681828	0.000463468	0.000630157	0.000393976	0.000626153	0.00155936	4.29129e-05	3.01754e-05	0.000167936	0.000462421	0.000169074	0.000394086	0.000634501	0.000433681	4.7006e-05	3.53857e-05	3.55979e-05	0.000462258	8.60687e-05	0.000394066	0.000817431	0.000488214	4.7432e-05	3.53543e-05	4.23122e-05	0.000462242	8.49256e-05	0.000394068	0.000619295	0.000497126	4.73896e-05	3.63082e-05	3.33358e-05	0.00046224	7.31266e-05	0.000394067	0.00014209	0.000416559	4.73278e-05	3.53441e-05	4.4829e-05	0.000462426	8.42588e-05	0.000394226	4.83699e-05	0.000114617	4.73287e-05	3.53468e-05	4.5198e-05	0.00047584	8.48739e-05	0.00039887	4.88461e-05	0.00011422	4.73288e-05	3.53467e-05	4.49887e-05	0.000473848	8.48872e-05	0.00039878	4.88535e-05	0.000114196	4.73288e-05	3.53467e-05	4.45657e-05	0.000462308	8.48874e-05	0.000398783	4.88535e-05	0.000114232	4.73288e-05	3.53467e-05	4.4568e-05	0.000460008	8.48872e-05	0.000396973	4.88535e-05	0.000112057	4.73288e-05	3.53246e-05	4.45679e-05	0.000459122	8.51542e-05	0.000392977	4.89648e-05	0.000113401	4.73288e-05	3.53246e-05	4.45669e-05	0.000458736	8.5153e-05	0.000392024	4.89683e-05	0.000113497	4.73311e-05	3.53246e-05	4.45669e-05	0.000458563	8.5153e-05	0.000391729	4.89683e-05	0.000113489	4.70757e-05	3.53246e-05	4.45641e-05	0.000459528	8.5153e-05	0.000391628	4.89683e-05	0.000113491	4.67471e-05	3.53246e-05	4.45641e-05	0.000473219	8.5153e-05	0.000391594	4.89683e-05	0.000113473	4.60648e-05	3.53246e-05	4.45641e-05	0.000472852	8.5153e-05	0.000392473	4.89683e-05	0.000114024	4.54258e-05	3.53246e-05	4.45641e-05	0.000466176	8.5153e-05	0.000397336	4.89683e-05	0.00011402	4.54373e-05	3.53246e-05	4.45641e-05	0.000264833	8.5153e-05	0.000397197	4.89683e-05	0.00011402	4.54362e-05	3.53246e-05	4.45641e-05	0.000222515	8.5153e-05	0.0003972	4.89683e-05	0.00011402	4.54334e-05	3.53246e-05	4.45641e-05	0.000224885	8.5153e-05	0.000391599	4.89683e-05	0.00011402	4.54334e-05	3.53246e-05	4.45641e-05	0.000226807	8.5153e-05	0.000380674	4.89683e-05	0.00011402	4.54334e-05	3.53246e-05	4.45641e-05	0.000228637	8.5153e-05	0.000361403	4.89683e-05	0.00011402	4.54334e-05	3.53246e-05	4.45641e-05	0.000231825	8.5153e-05	0.000296617	4.89683e-05	0.00011402	4.54334e-05	3.53246e-05	4.45641e-05	0.00024428	8.5153e-05	0.000174334	4.89683e-05	0.00011402	4.54334e-05	3.53246e-05	4.45641e-05	0.000244386	8.5153e-05	0.000176561	4.89683e-05	0.000114021	4.54334e-05	3.53246e-05	4.45641e-05	0.000244386	8.46846e-05	0.000177766	4.89683e-05	0.000113562	4.54334e-05	3.53246e-05	4.45641e-05	0.000244386	8.46206e-05	0.000177962	4.89683e-05	0.000113506	4.54334e-05	3.53246e-05	4.45641e-05	0.000244386	8.46072e-05	0.000149281	4.89683e-05	0.0001135	4.54334e-05	3.53246e-05	4.45641e-05	0.000244386	8.46036e-05	0.000148672	4.89683e-05	0.0001135	0	0	0	0	0	0	0	0	4.51282e-05	4.51282e-05	4.51282e-05	4.51282e-05	4.51282e-05	4.51282e-05	4.51282e-05	4.51282e-05	3.25581e-06	3.25581e-06	3.25581e-06	3.25581e-06	3.25581e-06	3.25581e-06	3.25581e-06	3.25581e-06	3.33221e-06	3.33221e-06	3.33221e-06	3.33221e-06	3.33221e-06	3.33221e-06	3.33221e-06	3.33221e-06	3.34168e-06	3.34168e-06	3.34168e-06	3.34168e-06	3.34168e-06	3.34168e-06	3.34168e-06	3.34168e-06	3.23332e-06	3.23332e-06	3.23332e-06	3.23332e-06	3.23332e-06	3.23332e-06	3.23332e-06	3.23332e-06	3.23292e-06	3.23292e-06	3.23292e-06	3.23292e-06	3.23292e-06	3.23292e-06	3.23292e-06	3.23292e-06	3.23302e-06	3.23302e-06	3.23302e-06	3.23302e-06	3.23302e-06	3.23302e-06	3.23302e-06	3.23302e-06	3.23301e-06	3.23301e-06	3.23301e-06	3.23301e-06	3.23301e-06	3.23301e-06	3.23301e-06	3.23301e-06	3.23301e-06	3.23301e-06	3.23301e-06	3.23301e-06	3.23301e-06	3.23301e-06	3.23301e-06	3.23301e-06	5.75466e-06	3.32407e-06	3.23497e-06	3.26639e-06	3.23446e-06	3.23452e-06	3.23446e-06	3.23446e-06	1.84596e-05	3.03483e-06	9.02607e-06	4.63407e-05	9.87389e-08	0.000137451	6.07158e-05	4.46767e-09	1.69634e-05	2.09353e-06	8.94648e-07	0.00014041	1.34176e-07	7.01292e-07	2.30259e-08	1.93403e-10	1.59439e-05	1.84867e-06	5.20741e-08	0.000171649	8.29953e-08	8.65709e-05	1.20569e-07	1.98049e-10	1.56698e-05	1.92596e-06	2.1721e-09	0.00013075	8.60022e-08	9.93394e-06	1.05232e-07	1.95491e-10	8.08274e-06	1.81099e-06	2.93302e-09	0.000159549	8.36271e-08	0.000194371	1.06086e-07	2.36878e-10	7.43579e-06	1.79467e-06	2.59878e-09	9.34397e-05	9.43453e-08	4.79958e-05	1.02817e-07	4.11699e-09	5.90474e-06	1.7951e-06	3.45418e-09	9.11706e-05	9.4867e-08	4.5647e-05	1.03275e-07	3.04603e-08	5.63766e-06	1.77779e-06	3.27968e-09	9.08703e-05	1.03756e-07	4.90714e-05	1.0331e-07	7.80076e-08	5.78414e-06	1.73909e-06	3.68129e-09	9.08874e-05	1.04764e-07	4.94267e-05	1.03289e-07	7.0206e-08	0.000121632	1.86796e-06	3.31954e-09	9.04719e-05	1.18185e-07	4.92171e-05	1.0339e-07	2.36928e-09	9.19516e-06	5.44401e-06	5.71501e-09	8.8405e-05	1.58271e-07	4.88662e-05	1.03032e-07	1.30843e-08	1.44434e-05	1.96534e-05	3.24258e-09	8.82152e-05	2.85348e-06	4.88763e-05	1.00783e-07	3.188e-07	3.16585e-05	2.71661e-05	1.30274e-07	8.81865e-05	9.84676e-06	4.88751e-05	8.99822e-08	2.79055e-07	4.00975e-05	2.59127e-05	1.71339e-05	8.81838e-05	1.00907e-05	4.88753e-05	1.58633e-07	2.67046e-07	4.11958e-05	2.74387e-05	2.33852e-05	8.81833e-05	1.42711e-05	4.88753e-05	3.71353e-06	3.90672e-07	4.10801e-05	2.60071e-05	4.32069e-05	8.8384e-05	1.0289e-05	4.89865e-05	3.70229e-05	6.02379e-06	4.108e-05	2.60108e-05	4.45025e-05	9.0093e-05	1.01025e-05	4.92103e-05	3.64761e-05	6.25512e-06	4.108e-05	2.60107e-05	4.42502e-05	8.88786e-05	1.00982e-05	4.92078e-05	3.64592e-05	6.25813e-06	4.108e-05	2.60107e-05	4.35307e-05	8.84179e-05	1.00981e-05	4.92085e-05	3.64591e-05	6.25805e-06	4.108e-05	2.661e-05	4.35359e-05	8.83904e-05	1.00977e-05	4.85143e-05	3.64591e-05	6.51912e-06	4.108e-05	2.65759e-05	4.35173e-05	8.83868e-05	1.00248e-05	4.80889e-05	3.64582e-05	6.35841e-06	4.108e-05	2.65759e-05	4.35152e-05	8.83859e-05	1.00248e-05	4.79507e-05	3.64517e-05	6.34627e-06	3.13564e-05	2.65759e-05	4.35211e-05	8.83854e-05	1.00248e-05	4.79084e-05	3.64517e-05	6.34704e-06	3.14442e-05	2.65759e-05	4.35164e-05	8.90152e-05	1.00248e-05	4.78941e-05	3.64517e-05	6.34688e-06	3.15305e-05	2.65759e-05	4.35164e-05	8.92867e-05	1.00248e-05	4.78891e-05	3.64517e-05	6.34691e-06	3.17524e-05	2.65759e-05	4.35164e-05	8.92702e-05	1.00248e-05	4.82288e-05	3.64517e-05	6.28235e-06	3.19623e-05	2.65759e-05	4.35164e-05	8.72689e-05	1.00248e-05	4.88014e-05	3.64517e-05	6.28243e-06	3.19277e-05	2.65759e-05	4.35164e-05	5.55918e-05	1.00248e-05	4.87983e-05	3.64517e-05	6.28243e-06	3.65445e-05	2.65759e-05	4.35164e-05	4.45239e-05	1.00248e-05	4.87988e-05	3.64517e-05	6.28243e-06	3.65326e-05	2.65759e-05	4.35164e-05	4.44323e-05	1.00248e-05	4.77041e-05	3.64517e-05	6.28243e-06	3.65326e-05	2.65759e-05	4.35164e-05	4.43165e-05	1.00248e-05	4.62645e-05	3.64517e-05	6.28243e-06	3.65326e-05	2.65759e-05	4.35164e-05	4.42053e-05	1.00248e-05	4.36672e-05	3.64517e-05	6.28243e-06	3.65326e-05	2.65759e-05	4.35164e-05	4.46141e-05	1.00248e-05	3.43555e-05	3.64517e-05	6.28243e-06	3.65326e-05	2.65759e-05	4.35164e-05	4.36976e-05	1.00248e-05	4.8193e-06	3.64517e-05	6.28243e-06	3.65326e-05	2.65759e-05	4.35164e-05	4.36654e-05	1.00249e-05	4.54209e-06	3.64517e-05	6.28243e-06	3.65326e-05	2.65759e-05	4.35164e-05	4.36649e-05	1.0163e-05	4.59493e-06	3.64517e-05	6.33619e-06	3.65326e-05	2.65759e-05	4.35164e-05	4.36649e-05	1.01835e-05	4.5765e-06	3.64517e-05	6.34316e-06	3.65326e-05	2.65759e-05	4.35164e-05	4.36649e-05	1.01879e-05	4.76251e-06	3.64517e-05	6.34384e-06	3.65326e-05	2.65759e-05	4.35164e-05	4.36649e-05	1.01891e-05	4.854e-06	3.64517e-05	6.34389e-06	0	0	0	0	0	0	0	0	4.51282e-05	4.51282e-05	4.51282e-05	4.51282e-05	4.51282e-05	4.51282e-05	4.51282e-05	4.51282e-05	9.95171e-06	9.95171e-06	9.95171e-06	9.95171e-06	9.95171e-06	9.95171e-06	9.95171e-06	9.95171e-06	1.01747e-05	1.01747e-05	1.01747e-05	1.01747e-05	1.01747e-05	1.01747e-05	1.01747e-05	1.01747e-05	1.01395e-05	1.01395e-05	1.01395e-05	1.01395e-05	1.01395e-05	1.01395e-05	1.01395e-05	1.01395e-05	9.84697e-06	9.84697e-06	9.84697e-06	9.84697e-06	9.84697e-06	9.84697e-06	9.84697e-06	9.84697e-06	9.84671e-06	9.84671e-06	9.84671e-06	9.84671e-06	9.84671e-06	9.84671e-06	9.84671e-06	9.84671e-06	9.84674e-06	9.84674e-06	9.84674e-06	9.84674e-06	9.84674e-06	9.84674e-06	9.84674e-06	9.84674e-06	9.84674e-06	9.84674e-06	9.84674e-06	9.84674e-06	9.84674e-06	9.84674e-06	9.84674e-06	9.84674e-06	9.84674e-06	9.84674e-06	9.84674e-06	9.84674e-06	9.84674e-06	9.84674e-06	9.84674e-06	9.84674e-06	7.55617e-05	1.09068e-05	9.89737e-06	1.09068e-05	9.8919e-06	9.89737e-06	9.8919e-06	9.89164e-06	1.82861e-06	1.20919e-06	1.95224e-05	1.5051e-05	4.37123e-06	9.45459e-06	2.5843e-05	6.14567e-06	1.39452e-06	5.57448e-07	9.84361e-06	1.93862e-05	3.43728e-06	4.56898e-05	1.96608e-05	4.35937e-06	1.27429e-06	4.66036e-07	1.53844e-06	1.70813e-05	3.00813e-06	1.63636e-05	6.23678e-05	4.38024e-06	1.24605e-06	4.74187e-07	3.15339e-08	2.13836e-05	2.90781e-06	2.05861e-05	6.52517e-05	4.37098e-06	1.43826e-07	4.24276e-07	2.82501e-08	1.60729e-05	3.0058e-06	1.52642e-05	6.5251e-05	4.76202e-06	1.84367e-07	4.23198e-07	2.81601e-08	2.13001e-05	3.15831e-06	2.711e-05	6.42631e-05	1.62427e-05	2.34294e-07	4.24303e-07	2.6476e-08	2.10993e-05	3.16426e-06	2.7529e-05	6.46529e-05	3.83686e-05	2.16327e-07	4.24592e-07	2.76093e-08	2.09471e-05	3.25938e-06	2.68744e-05	6.46606e-05	5.74188e-05	1.68762e-07	4.0628e-07	2.53913e-08	2.09349e-05	3.29593e-06	2.6815e-05	6.46559e-05	5.53191e-05	6.64735e-06	4.43567e-07	2.78863e-08	2.00015e-05	3.46781e-06	2.56184e-05	6.51916e-05	1.27707e-05	2.27059e-06	2.29854e-06	1.85874e-08	2.01617e-05	3.92625e-06	2.57393e-05	6.50919e-05	8.61512e-06	3.90268e-06	1.32854e-05	2.7819e-08	2.01744e-05	1.33037e-05	2.57386e-05	6.42386e-05	5.88207e-06	1.71101e-05	2.11677e-05	1.34415e-07	2.01759e-05	2.18893e-05	2.57389e-05	3.31248e-05	5.45257e-06	2.73065e-05	1.83518e-05	1.73227e-05	2.01761e-05	2.20231e-05	2.57389e-05	3.43483e-05	5.33905e-06	3.20372e-05	2.02785e-05	1.80664e-05	2.01761e-05	2.58344e-05	2.57389e-05	3.77596e-05	5.93459e-06	3.19033e-05	1.87633e-05	4.3145e-05	2.0641e-05	2.21441e-05	2.63319e-05	4.32898e-05	1.91761e-05	3.19023e-05	1.87656e-05	4.47044e-05	2.05069e-05	2.19502e-05	2.62427e-05	4.36081e-05	1.94877e-05	3.19022e-05	1.87655e-05	4.42966e-05	1.7811e-05	2.19457e-05	2.62429e-05	4.36095e-05	1.94919e-05	3.19021e-05	1.87655e-05	4.31357e-05	1.79662e-05	2.19456e-05	2.62428e-05	4.36096e-05	1.94919e-05	3.19021e-05	2.01336e-05	4.31416e-05	1.80046e-05	2.19364e-05	2.27976e-05	4.36096e-05	1.98389e-05	3.19021e-05	2.00968e-05	4.30308e-05	1.80191e-05	2.18617e-05	2.28853e-05	4.35912e-05	1.96243e-05	3.19021e-05	2.00969e-05	4.30279e-05	1.80255e-05	2.18617e-05	2.29096e-05	4.35908e-05	1.96083e-05	1.39455e-05	2.00969e-05	4.30461e-05	1.80283e-05	2.18617e-05	2.29171e-05	4.35908e-05	1.96093e-05	1.41023e-05	2.00969e-05	4.30389e-05	1.9344e-05	2.18617e-05	2.29197e-05	4.35908e-05	1.96091e-05	1.42969e-05	2.00969e-05	4.30389e-05	1.9131e-05	2.18617e-05	2.29206e-05	4.35908e-05	1.9609e-05	1.47695e-05	2.00969e-05	4.30389e-05	1.91312e-05	2.18617e-05	2.45919e-05	4.35908e-05	1.95237e-05	1.55896e-05	2.00969e-05	4.30389e-05	1.5305e-05	2.18617e-05	2.44746e-05	4.35908e-05	1.95238e-05	1.56423e-05	2.00969e-05	4.30389e-05	1.72783e-05	2.18617e-05	2.44754e-05	4.35908e-05	1.95238e-05	2.3659e-05	2.00969e-05	4.30389e-05	1.77116e-05	2.18617e-05	2.44754e-05	4.35908e-05	1.95238e-05	2.36525e-05	2.00969e-05	4.30389e-05	1.76386e-05	2.18617e-05	1.958e-05	4.35908e-05	1.95238e-05	2.36525e-05	2.00969e-05	4.30389e-05	1.75657e-05	2.18617e-05	1.98091e-05	4.35908e-05	1.95238e-05	2.36525e-05	2.00969e-05	4.30389e-05	1.7497e-05	2.18617e-05	2.02362e-05	4.35908e-05	1.95238e-05	2.36525e-05	2.00969e-05	4.30389e-05	1.94979e-05	2.18617e-05	2.20099e-05	4.35908e-05	1.95238e-05	2.36525e-05	2.00969e-05	4.30389e-05	1.89902e-05	2.18617e-05	3.41156e-05	4.35908e-05	1.95238e-05	2.36525e-05	2.00969e-05	4.30389e-05	1.89788e-05	2.18628e-05	3.43898e-05	4.35908e-05	1.95238e-05	2.36525e-05	2.00969e-05	4.30389e-05	1.89788e-05	2.20144e-05	3.84493e-05	4.35908e-05	1.95955e-05	2.36525e-05	2.00969e-05	4.30389e-05	1.89788e-05	2.20375e-05	3.84608e-05	4.35908e-05	1.96048e-05	2.36525e-05	2.00969e-05	4.30389e-05	1.89788e-05	2.20426e-05	5.60278e-05	4.35908e-05	1.96057e-05	2.36525e-05	2.00969e-05	4.30389e-05	1.89788e-05	2.2044e-05	5.59049e-05	4.35908e-05	1.96058e-05	0	0	0	0	0	0	0	0	4.51282e-05	4.51282e-05	4.51282e-05	4.51282e-05	4.51282e-05	4.51282e-05	4.51282e-05	4.51282e-05	0.000328302	0.000328302	0.000328302	0.000328302	0.000328302	0.000328302	0.000328302	0.000328302	0.000318524	0.000318524	0.000318524	0.000318524	0.000318524	0.000318524	0.000318524	0.000318524	0.000299705	0.000299705	0.000299705	0.000299705	0.000299705	0.000299705	0.000299705	0.000299705	0.000307065	0.000307065	0.000307065	0.000307065	0.000307065	0.000307065	0.000307065	0.000307065	0.000306967	0.000306967	0.000306967	0.000306967	0.000306967	0.000306967	0.000306967	0.000306967	0.000306971	0.000306971	0.000306971	0.000306971	0.000306971	0.000306971	0.000306971	0.000306971	0.000306971	0.000306971	0.000306971	0.000306971	0.000306971	0.000306971	0.000306971	0.000306971	0.000306971	0.000306971	0.000306971	0.000306971	0.000306971	0.000306971	0.000306971	0.000306971	0.0232271	0.000388884	0.000315869	0.000561145	0.000315523	0.000318586	0.000315614	0.000315474	0.955498	0.00155473	6.35523e-05	0.0204597	6.68668e-05	0.0375949	0.000827382	4.95001e-05	2.02179e-18	0.00290309	5.63778e-05	0.00578678	0.000155669	2.76667e-05	6.7974e-05	4.70288e-05	0.991103	0.00311512	0.000113166	0.0301448	5.39515e-05	0.022092	4.95116e-05	4.7005e-05	4.10449e-19	0.00323404	0.00329551	0.00227337	6.18212e-05	0.00380657	3.91848e-05	4.70099e-05	0.627457	0.00247964	0.00296767	0.0149557	5.29716e-05	0.0211015	3.91623e-05	4.67292e-05	8.36866e-14	0.00254678	0.00302498	0.00110614	5.31554e-05	0.000398619	3.93798e-05	4.29917e-05	0.185106	0.00253034	0.00393372	0.00210929	5.31396e-05	0.000984118	3.924e-05	4.05574e-05	3.78736e-05	0.00251188	0.00305534	0.00205401	5.33566e-05	0.00108617	3.92407e-05	3.94871e-05	0.0779728	0.00216488	0.00510372	0.00206426	5.60795e-05	0.00109334	3.92401e-05	4.17953e-05	0.000265624	0.00204588	0.00314381	0.00157585	5.60375e-05	0.000834883	4.10694e-05	4.61734e-05	0.000334872	0.000456654	0.0334497	0.0015101	5.58143e-05	0.000822331	4.1067e-05	4.90267e-05	0.000244339	0.000106279	0.000745775	0.0015059	5.54059e-05	0.000822899	4.11257e-05	5.29885e-05	3.70892e-05	7.13585e-05	0.00361022	0.00150499	5.28527e-05	0.00082281	5.50373e-05	5.32819e-05	2.00602e-05	5.72757e-05	7.73089e-05	0.00150493	5.34206e-05	0.000822818	5.39917e-05	5.34046e-05	3.46146e-05	5.74171e-05	0.000104175	0.00150492	5.06851e-05	0.000822817	5.06378e-05	5.16754e-05	3.47236e-05	6.15258e-05	4.65792e-05	0.00172216	5.2031e-05	0.000941685	4.6109e-05	4.77204e-05	3.47257e-05	6.15087e-05	4.52549e-05	0.00179939	5.21145e-05	0.00095534	4.61412e-05	4.76761e-05	3.47261e-05	6.15091e-05	4.61236e-05	0.000785985	5.21163e-05	0.00095469	4.61424e-05	4.76754e-05	3.47261e-05	6.15091e-05	4.73315e-05	0.000792533	5.21164e-05	0.000954733	4.61424e-05	4.76793e-05	3.47261e-05	6.87694e-05	4.73241e-05	0.000785704	5.1983e-05	0.000417561	4.61424e-05	4.76026e-05	3.47261e-05	6.88563e-05	4.68889e-05	0.000783589	5.20136e-05	0.000419588	4.59535e-05	4.76382e-05	3.47261e-05	6.88561e-05	4.68928e-05	0.000782645	5.20136e-05	0.000417156	4.59548e-05	4.76408e-05	9.4177e-06	6.88561e-05	4.69245e-05	0.000782221	5.20136e-05	0.000416477	4.59548e-05	4.76406e-05	9.22442e-06	6.88561e-05	4.69317e-05	0.00118235	5.20136e-05	0.000416243	4.59548e-05	4.76406e-05	8.96902e-06	6.88561e-05	4.69317e-05	0.00121376	5.20136e-05	0.000416163	4.59548e-05	4.76387e-05	8.40964e-06	6.88561e-05	4.69317e-05	0.00121161	5.20136e-05	0.000629274	4.59548e-05	4.76528e-05	7.61365e-06	6.88561e-05	4.69317e-05	0.000328887	5.20136e-05	0.000639181	4.59548e-05	4.76527e-05	7.56871e-06	6.88561e-05	4.69317e-05	0.000111527	5.20136e-05	0.000638758	4.59548e-05	4.76527e-05	1.45338e-05	6.88561e-05	4.69317e-05	7.43683e-05	5.20136e-05	0.000638776	4.59548e-05	4.76527e-05	1.45299e-05	6.88561e-05	4.69317e-05	7.53063e-05	5.20136e-05	0.000173311	4.59548e-05	4.76527e-05	1.45299e-05	6.88561e-05	4.69317e-05	7.61274e-05	5.20136e-05	0.000166578	4.59548e-05	4.76527e-05	1.45299e-05	6.88561e-05	4.69317e-05	7.69071e-05	5.20136e-05	0.000148628	4.59548e-05	4.76527e-05	1.45299e-05	6.88561e-05	4.69317e-05	0.000148939	5.20136e-05	9.51983e-05	4.59548e-05	4.76527e-05	1.45299e-05	6.88561e-05	4.69317e-05	0.000158098	5.20136e-05	1.20841e-05	4.59548e-05	4.76527e-05	1.45299e-05	6.88561e-05	4.69317e-05	0.000158186	5.20295e-05	1.17738e-05	4.59548e-05	4.76529e-05	1.45299e-05	6.88561e-05	4.69317e-05	0.000158185	5.19408e-05	2.26056e-05	4.59548e-05	4.76411e-05	1.45299e-05	6.88561e-05	4.69317e-05	0.000158185	5.19256e-05	2.25727e-05	4.59548e-05	4.76395e-05	1.45299e-05	6.88561e-05	4.69317e-05	0.000158185	5.1922e-05	0.00017334	4.59548e-05	4.76394e-05	1.45299e-05	6.88561e-05	4.69317e-05	0.000158185	5.1921e-05	0.000172885	4.59548e-05	4.76394e-05	0	0	0	0	0	0	0	0	4.51282e-05	4.51282e-05	4.51282e-05	4.51282e-05	4.51282e-05	4.51282e-05	4.51282e-05	4.51282e-05	0.000944126	0.000944126	0.000944126	0.000944126	0.000944126	0.000944126	0.000944126	0.000944126	0.000978499	0.000978499	0.000978499	0.000978499	0.000978499	0.000978499	0.000978499	0.000978499	0.00080188	0.00080188	0.00080188	0.00080188	0.00080188	0.00080188	0.00080188	0.00080188	0.000822272	0.000822272	0.000822272	0.000822272	0.000822272	0.000822272	0.000822272	0.000822272	0.000823487	0.000823487	0.000823487	0.000823487	0.000823487	0.000823487	0.000823487	0.000823487	0.000823543	0.000823543	0.000823543	0.000823543	0.000823543	0.000823543	0.000823543	0.000823543	0.000823546	0.000823546	0.000823546	0.000823546	0.000823546	0.000823546	0.000823546	0.000823546	0.000823546	0.000823546	0.000823546	0.000823546	0.000823546	0.000823546	0.000823546	0.000823546	0.190258	0.0011887	0.000909467	0.00689498	0.000908517	0.00100109	0.000912129	0.000908015	1	0.0103494	0.000175644	0.00414231	0.00299949	0.000364139	0.000109938	0.0245415	1	0.0504456	0.000596505	0.00133149	0.00296877	0.00183824	0.0145133	0.518445	1	0.509107	0.00649017	0.00138802	0.00260145	0.000346957	0.0105479	1	1	1	0.725426	0.000970464	0.0025714	0.00122461	0.0081851	1	1	1	1	0.000165097	0.00245658	0.000171868	0.00690201	1	1	1	1	0.000105696	0.00227408	0.000135549	0.00649597	1	1	1	1	0.000106717	0.00223873	0.000137087	0.00628273	1	1	1	1	0.000107759	0.00213118	0.000136257	0.00619166	1	1	1	1	0.000107846	0.00251003	0.000136082	0.00615434	1	1	1	1	4.14275e-05	0.00239245	5.22677e-05	0.00705955	1	1	1	1	4.08715e-05	0.00198281	5.17038e-05	0.00751918	1	1	1	1	4.08418e-05	0.000328228	5.16963e-05	0.00784517	1	1	1	1	4.08385e-05	0.000142297	5.16956e-05	0.00805285	1	1	1	1	4.08382e-05	0.000141951	5.16956e-05	0.00538561	1	1	1	1	4.08382e-05	0.000102683	5.16956e-05	0.000451521	1	1	1	1	6.58938e-05	0.000127867	8.3412e-05	5.54405e-05	1	1	1	1	6.64924e-05	0.000129735	8.39504e-05	5.46664e-05	1	1	1	1	3.60771e-06	0.000129791	8.3955e-05	5.46872e-05	1	1	1	1	3.55346e-06	0.000129792	8.39546e-05	5.46874e-05	1	1	1	1	3.5437e-06	0.000128598	4.55402e-06	5.46874e-05	1	1	1	1	3.53999e-06	0.000129221	4.5239e-06	5.34558e-05	1	1	1	1	3.53838e-06	0.000129227	4.52391e-06	5.34593e-05	1	1	1	1	3.53765e-06	0.000129227	4.52393e-06	5.34594e-05	1	1	1	1	1.51884e-05	0.000129227	4.52394e-06	5.34594e-05	1	1	1	1	1.54171e-05	0.000129227	4.52394e-06	5.34594e-05	1	1	1	1	1.54173e-05	0.000129227	1.94246e-05	5.34594e-05	1	1	1	1	1.58462e-07	0.000129227	1.94624e-05	5.34594e-05	1	1	1	1	1.40821e-07	0.000129227	1.94615e-05	5.34594e-05	1	1	1	1	1.39832e-07	0.000129227	1.94614e-05	5.34594e-05	1	1	1	1	1.4059e-07	0.000129227	2.00032e-07	5.34594e-05	1	1	1	1	1.41355e-07	0.000129227	1.99687e-07	5.34594e-05	1	1	1	1	1.42082e-07	0.000129227	1.99678e-07	5.34594e-05	1	1	1	1	1.40753e-06	0.000129227	2.01806e-07	5.34594e-05	1	1	1	1	1.45762e-06	0.000129227	4.06637e-07	5.34594e-05	1	1	1	1	1.45884e-06	0.000129372	4.21062e-07	5.34594e-05	1	1	1	1	1.45885e-06	0.000128096	4.15235e-06	5.34594e-05	1	1	1	1	1.45885e-06	0.000127891	4.16463e-06	5.34594e-05	1	1	1	1	1.45885e-06	0.000127847	0.00202179	5.34594e-05	1	1	1	1	1.45885e-06	0.000127835	0.00228897	5.34594e-05	1	0	0	0	0	0	0	0	0	4.51282e-05	4.51282e-05	4.51282e-05	4.51282e-05	4.51282e-05	4.51282e-05	4.51282e-05	4.51282e-05	9.07127e-05	9.07127e-05	9.07127e-05	9.07127e-05	9.07127e-05	9.07127e-05	9.07127e-05	9.07127e-05	9.09897e-05	9.09897e-05	9.09897e-05	9.09897e-05	9.09897e-05	9.09897e-05	9.09897e-05	9.09897e-05	6.00534e-05	6.00534e-05	6.00534e-05	6.00534e-05	6.00534e-05	6.00534e-05	6.00534e-05	6.00534e-05	5.98472e-05	5.98472e-05	5.98472e-05	5.98472e-05	5.98472e-05	5.98472e-05	5.98472e-05	5.98472e-05	5.98461e-05	5.98461e-05	5.98461e-05	5.98461e-05	5.98461e-05	5.98461e-05	5.98461e-05	5.98461e-05	5.98453e-05	5.98453e-05	5.98453e-05	5.98453e-05	5.98453e-05	5.98453e-05	5.98453e-05	5.98453e-05	5.98453e-05	5.98453e-05	5.98453e-05	5.98453e-05	5.98453e-05	5.98453e-05	5.98453e-05	5.98453e-05	5.98453e-05	5.98453e-05	5.98453e-05	5.98453e-05	5.98453e-05	5.98453e-05	5.98453e-05	5.98453e-05	0.00552893	9.09488e-05	7.38686e-05	0.00552893	7.38686e-05	0.000131253	7.58197e-05	7.37875e-05	0.0018639	0.0019488	5.189e-05	6.44051e-05	3.98561e-05	6.24567e-07	4.54413e-06	0.000496411	0.00174493	0.00524025	3.34607e-05	3.69119e-05	6.67179e-06	0.00106718	0.00420676	0.0019878	0.00191289	0.00728284	2.76788e-05	1.83889e-05	9.89677e-06	8.42281e-07	0.0068145	0.0020613	0.0019797	0.00703526	0.00183983	5.45717e-05	8.41639e-06	8.12596e-06	0.00958981	0.00207654	3.0063e-05	0.00620713	0.00156237	3.04159e-07	9.35747e-06	2.07626e-07	0.0100714	0.00217998	4.47598e-05	0.00612057	0.00172831	1.44782e-06	9.66445e-06	4.82084e-06	0.0102979	0.00404989	0.000106162	0.00608118	0.00115254	1.45531e-06	9.67893e-06	5.32052e-06	0.0103626	0.00658913	0.000113208	0.00603946	0.00133795	1.42894e-06	9.98576e-06	4.6235e-06	0.0103834	0.0086908	6.16975e-06	0.0052699	0.000914575	1.42609e-06	1.45986e-05	4.56166e-06	0.0103893	0.0134157	2.94762e-08	0.00474238	0.00185819	1.85659e-07	1.49597e-05	5.93595e-07	0.0129558	0.00731874	1.65792e-05	0.00077057	0.00029733	1.95613e-07	1.58812e-05	6.07326e-07	0.0139675	0.0007121	7.61816e-06	0.000114614	0.00195862	1.96529e-07	2.79955e-05	6.07192e-07	0.0141334	2.31494e-05	3.08295e-06	6.90009e-05	0.00356975	1.96654e-07	4.34101e-05	6.07235e-07	0.00335168	2.11289e-05	2.38854e-06	7.79019e-05	0.000120778	1.96667e-07	4.58944e-05	6.07231e-07	0.00173421	2.11213e-05	9.4152e-06	7.63967e-05	0.000144212	1.96669e-07	3.99423e-05	6.07232e-07	0.000234472	1.66742e-05	9.45633e-06	8.28226e-05	4.78518e-05	5.45037e-07	3.81143e-05	1.68285e-06	5.25289e-05	2.99619e-05	9.45625e-06	8.28312e-05	4.6092e-05	5.22081e-07	3.80246e-05	1.65583e-06	5.37313e-05	3.02266e-05	9.45625e-06	8.28317e-05	4.69533e-05	1.0716e-09	3.80224e-05	1.65592e-06	5.37654e-05	3.02305e-05	9.45625e-06	8.28317e-05	4.82803e-05	1.10758e-09	3.80224e-05	1.65588e-06	5.37658e-05	3.03857e-05	9.45625e-06	7.79786e-05	4.8277e-05	1.11546e-09	3.72728e-05	3.404e-09	5.37658e-05	3.04476e-05	9.45624e-06	7.81151e-05	4.70524e-05	1.11834e-09	3.72329e-05	3.47394e-09	5.01125e-05	3.02736e-05	9.45624e-06	7.81154e-05	4.70541e-05	1.11959e-09	3.72329e-05	3.49497e-09	5.0114e-05	3.02609e-05	1.9123e-05	7.81154e-05	4.70366e-05	1.12015e-09	3.72329e-05	3.50143e-09	5.0114e-05	3.02617e-05	1.91852e-05	7.81154e-05	4.70451e-05	2.47112e-08	3.72329e-05	3.50363e-09	5.0114e-05	3.02615e-05	1.9263e-05	7.81154e-05	4.70451e-05	2.37881e-08	3.72329e-05	3.50438e-09	5.0114e-05	3.01841e-05	1.94009e-05	7.81154e-05	4.70451e-05	2.37931e-08	3.72329e-05	7.72973e-08	5.0114e-05	3.01193e-05	1.95294e-05	7.81154e-05	4.70451e-05	1.46404e-12	3.72329e-05	7.53051e-08	5.0114e-05	3.01193e-05	1.95468e-05	7.81154e-05	4.70451e-05	3.59012e-12	3.72329e-05	7.53159e-08	5.0114e-05	3.01193e-05	1.37454e-05	7.81154e-05	4.70451e-05	4.99476e-12	3.72329e-05	7.53149e-08	5.0114e-05	3.01193e-05	1.37448e-05	7.81154e-05	4.70451e-05	4.94547e-12	3.72329e-05	4.63411e-12	5.0114e-05	3.01193e-05	1.37448e-05	7.81154e-05	4.70451e-05	4.89616e-12	3.72329e-05	4.94381e-12	5.0114e-05	3.01193e-05	1.37448e-05	7.81154e-05	4.70451e-05	4.85023e-12	3.72329e-05	5.57718e-12	5.0114e-05	3.01193e-05	1.37448e-05	7.81154e-05	4.70451e-05	6.1346e-10	3.72329e-05	9.03711e-12	5.0114e-05	3.01193e-05	1.37448e-05	7.81154e-05	4.70451e-05	5.78309e-10	3.72329e-05	1.77137e-10	5.0114e-05	3.01193e-05	1.37448e-05	7.81154e-05	4.70451e-05	5.77724e-10	3.73233e-05	1.90224e-10	5.0114e-05	3.01286e-05	1.37448e-05	7.81154e-05	4.70451e-05	5.77723e-10	3.73693e-05	2.42484e-08	5.0114e-05	3.01844e-05	1.37448e-05	7.81154e-05	4.70451e-05	5.77723e-10	3.73736e-05	2.43474e-08	5.0114e-05	3.01919e-05	1.37448e-05	7.81154e-05	4.70451e-05	5.77723e-10	3.73742e-05	0.000395542	5.0114e-05	3.01927e-05	1.37448e-05	7.81154e-05	4.70451e-05	5.77723e-10	3.73743e-05	0.000392624	5.0114e-05	3.01927e-05	0	0	0	0	0	0	0	0	4.51282e-05	4.51282e-05	4.51282e-05	4.51282e-05	4.51282e-05	4.51282e-05	4.51282e-05	4.51282e-05	2.05076e-06	2.05076e-06	2.05076e-06	2.05076e-06	2.05076e-06	2.05076e-06	2.05076e-06	2.05076e-06	2.08852e-06	2.08852e-06	2.08852e-06	2.08852e-06	2.08852e-06	2.08852e-06	2.08852e-06	2.08852e-06	1.22536e-06	1.22536e-06	1.22536e-06	1.22536e-06	1.22536e-06	1.22536e-06	1.22536e-06	1.22536e-06	1.19271e-06	1.19271e-06	1.19271e-06	1.19271e-06	1.19271e-06	1.19271e-06	1.19271e-06	1.19271e-06	1.19252e-06	1.19252e-06	1.19252e-06	1.19252e-06	1.19252e-06	1.19252e-06	1.19252e-06	1.19252e-06	1.19253e-06	1.19253e-06	1.19253e-06	1.19253e-06	1.19253e-06	1.19253e-06	1.19253e-06	1.19253e-06	1.19253e-06	1.19253e-06	1.19253e-06	1.19253e-06	1.19253e-06	1.19253e-06	1.19253e-06	1.19253e-06	1.19253e-06	1.19253e-06	1.19253e-06	1.19253e-06	1.19253e-06	1.19253e-06	1.19253e-06	1.19253e-06	1.193e-05	1.72193e-06	1.56256e-06	0.000403578	1.56419e-06	1.193e-05	1.72193e-06	1.56256e-06	4.77126e-07	5.29152e-05	1.21763e-05	5.15723e-06	3.01459e-07	1.7288e-07	9.60866e-07	2.03947e-08	3.79491e-07	8.21062e-05	1.64347e-06	1.80511e-05	8.09972e-08	1.17275e-06	6.75659e-08	1.46137e-09	3.861e-07	8.96551e-05	2.92429e-07	5.61596e-06	2.53993e-07	9.42426e-08	1.77214e-07	1.48934e-09	3.90338e-07	8.18345e-05	3.86845e-07	3.25537e-05	2.16479e-07	3.83618e-08	2.16613e-07	1.47365e-09	5.21737e-08	8.16389e-05	5.63078e-07	3.14953e-08	2.55404e-07	2.06544e-08	1.97839e-07	1.70938e-09	1.17697e-07	8.24599e-05	5.1361e-07	3.16211e-07	2.8028e-07	4.60949e-07	1.94182e-07	1.5781e-08	4.27559e-07	8.22934e-05	4.60883e-07	3.14768e-07	2.81793e-07	4.87822e-07	1.94251e-07	7.49408e-08	4.22759e-07	8.17339e-05	5.78815e-07	3.05462e-07	3.05978e-07	4.37324e-07	1.94306e-07	1.55712e-07	5.46955e-08	9.06193e-05	3.38178e-07	3.04553e-07	5.00871e-07	4.33364e-07	1.94272e-07	2.35684e-07	4.82586e-09	9.02434e-05	8.89023e-07	2.21206e-08	5.48404e-07	3.14704e-08	2.19232e-07	1.6889e-08	2.94279e-06	6.08722e-05	6.40607e-08	2.37394e-08	6.84553e-07	3.24672e-08	2.18608e-07	7.56756e-08	2.07964e-06	4.77592e-05	1.01248e-06	2.38874e-08	5.90835e-06	3.24683e-08	2.14198e-07	1.18284e-06	3.4656e-06	4.39214e-05	1.33536e-05	2.39073e-08	1.83217e-05	3.24712e-08	1.56069e-07	1.0693e-06	4.22589e-06	5.49359e-05	4.66313e-05	2.39093e-08	1.97727e-05	3.24711e-08	2.58493e-07	1.05737e-06	1.10531e-05	5.09352e-05	6.7935e-05	2.39096e-08	2.00037e-05	3.24711e-08	5.29939e-06	1.11843e-06	1.10538e-05	5.16967e-05	4.57456e-05	8.87075e-08	1.57423e-05	1.20472e-07	3.91108e-05	9.41082e-06	1.10533e-05	5.16931e-05	4.58189e-05	8.37007e-08	1.5538e-05	1.17689e-07	3.85197e-05	9.6875e-06	1.10532e-05	5.16932e-05	4.56613e-05	2.94996e-11	1.55334e-05	1.1769e-07	3.85066e-05	9.69101e-06	1.10532e-05	5.16932e-05	4.58797e-05	3.09747e-11	1.55333e-05	1.17689e-07	3.85065e-05	9.87177e-06	1.10532e-05	4.62355e-05	4.58785e-05	3.13111e-11	1.51391e-05	4.15629e-11	3.85065e-05	1.00756e-05	1.10532e-05	4.62687e-05	4.49741e-05	3.14355e-11	1.5059e-05	4.24207e-11	3.4441e-05	9.88193e-06	1.10532e-05	4.62686e-05	4.49775e-05	3.14895e-11	1.50592e-05	4.26441e-11	3.44455e-05	9.86732e-06	4.07567e-05	4.62686e-05	4.4947e-05	3.15138e-11	1.50592e-05	4.27124e-11	3.44455e-05	9.86826e-06	4.12883e-05	4.62686e-05	4.49488e-05	1.67752e-09	1.50592e-05	4.27358e-11	3.44455e-05	9.86807e-06	4.20945e-05	4.62686e-05	4.49488e-05	1.58374e-09	1.50592e-05	4.27436e-11	3.44455e-05	9.77729e-06	4.39154e-05	4.62686e-05	4.49488e-05	1.58413e-09	1.50592e-05	2.27466e-09	3.44455e-05	9.6998e-06	4.62228e-05	4.62686e-05	4.49488e-05	6.22644e-15	1.50592e-05	2.21906e-09	3.44455e-05	9.69993e-06	4.62717e-05	4.62686e-05	4.49488e-05	1.98071e-14	1.50592e-05	2.21958e-09	3.44455e-05	9.69993e-06	2.4097e-05	4.62686e-05	4.49488e-05	2.91133e-14	1.50592e-05	2.21957e-09	3.44455e-05	9.69993e-06	2.41361e-05	4.62686e-05	4.49488e-05	2.86453e-14	1.50592e-05	8.72342e-15	3.44455e-05	9.69993e-06	2.41361e-05	4.62686e-05	4.49488e-05	2.81809e-14	1.50592e-05	9.23742e-15	3.44455e-05	9.69993e-06	2.41361e-05	4.62686e-05	4.49488e-05	2.77505e-14	1.50592e-05	1.02623e-14	3.44455e-05	9.69993e-06	2.41361e-05	4.62686e-05	4.49488e-05	1.38179e-11	1.50592e-05	1.52841e-14	3.44455e-05	9.69993e-06	2.41361e-05	4.62686e-05	4.49488e-05	1.25179e-11	1.50592e-05	4.57007e-14	3.44455e-05	9.69993e-06	2.41361e-05	4.62686e-05	4.49488e-05	1.24943e-11	1.51065e-05	4.51329e-14	3.44455e-05	9.71077e-06	2.41361e-05	4.62686e-05	4.49488e-05	1.24942e-11	1.52528e-05	2.27745e-11	3.44455e-05	9.7754e-06	2.41361e-05	4.62686e-05	4.49488e-05	1.24942e-11	1.52738e-05	2.27236e-11	3.44455e-05	9.78372e-06	2.41361e-05	4.62686e-05	4.49488e-05	1.24942e-11	1.52782e-05	4.18779e-09	3.44455e-05	9.78455e-06	2.41361e-05	4.62686e-05	4.49488e-05	1.24942e-11	1.52794e-05	4.23213e-09	3.44455e-05	9.78461e-06	0	0	0	0	0	0	0	0	4.51282e-05	4.51282e-05	4.51282e-05	4.51282e-05	4.51282e-05	4.51282e-05	4.51282e-05	4.51282e-05	0.000456712	0.000456712	0.000456712	0.000456712	0.000456712	0.000456712	0.000456712	0.000456712	0.000448232	0.000448232	0.000448232	0.000448232	0.000448232	0.000448232	0.000448232	0.000448232	0.000294109	0.000294109	0.000294109	0.000294109	0.000294109	0.000294109	0.000294109	0.000294109	0.000301002	0.000301002	0.000301002	0.000301002	0.000301002	0.000301002	0.000301002	0.000301002	0.000301	0.000301	0.000301	0.000301	0.000301	0.000301	0.000301	0.000301	0.000300996	0.000300996	0.000300996	0.000300996	0.000300996	0.000300996	0.000300996	0.000300996	0.000300996	0.000300996	0.000300996	0.000300996	0.000300996	0.000300996	0.000300996	0.000300996	0.000300996	0.000300996	0.000300996	0.000300996	0.000300996	0.000300996	0.000300996	0.000300996	0.000659954	0.000381315	0.000371098	0.0272084	0.000371505	0.0272084	0.000457374	0.000371505	0.00215299	0.000269206	9.7862e-05	0.0169877	0.0013819	0.0107077	0.000121016	0.0193947	0.00247679	0.000346282	0.000359483	0.00782053	0.00133102	0.141275	0.0189405	0.131915	0.0025761	0.000373275	0.00154819	0.011832	0.000995312	0.00294191	0.00677814	0.0268973	0.00259848	0.000373263	0.0141952	0.00735446	0.00101679	0.10254	0.00826692	0.118781	0.00155535	0.000361096	0.00878934	0.000146149	0.000976113	3.64026e-05	0.00652246	0.029835	0.00125363	0.000361519	0.0105463	0.000101766	0.000919412	0.000142171	0.00682046	0.025479	0.000944687	0.000361275	0.00897775	0.000102875	0.000917206	0.000144287	0.00677839	0.00968285	0.00099014	0.000362395	0.00879846	0.000103821	0.000874256	0.000143141	0.00678141	0.00751282	0.000466653	0.000455548	0.00979573	0.000103896	0.00126805	0.00014293	0.00678182	0.0117546	9.64022e-05	0.000433616	0.0127382	1.35296e-05	0.00118464	1.86111e-05	0.00601453	0.0614285	7.44868e-05	0.000199138	0.0205593	1.33923e-05	0.00101956	1.85375e-05	0.00609414	0.0056007	5.89051e-05	8.17843e-05	0.010862	1.33797e-05	0.000230822	1.85352e-05	0.00614049	0.000690661	2.57632e-05	6.5137e-05	0.00193459	1.33782e-05	0.000119865	1.8535e-05	0.00476971	0.000786457	1.97495e-05	7.50673e-05	9.72739e-05	1.3378e-05	0.000123434	1.85349e-05	0.00308098	0.000812284	2.8464e-05	6.46658e-05	8.81243e-05	1.3378e-05	8.50448e-05	1.85349e-05	0.000261054	0.000533616	2.85184e-05	6.71638e-05	4.72597e-05	3.70743e-05	0.000101232	5.13651e-05	4.49502e-05	0.000127574	2.85191e-05	6.71584e-05	4.63648e-05	3.74134e-05	0.00010221	5.15896e-05	4.58773e-05	0.000125831	2.85191e-05	6.71586e-05	4.60766e-05	7.69367e-08	0.000102233	5.15905e-05	4.58982e-05	0.000125802	2.85191e-05	6.71586e-05	4.66663e-05	7.61078e-08	0.000102233	5.15903e-05	4.58984e-05	0.000130914	2.85191e-05	6.25952e-05	4.66632e-05	7.58967e-08	0.000100218	1.06059e-07	4.58984e-05	0.000127355	2.85192e-05	6.2655e-05	4.62339e-05	7.58171e-08	0.000100608	1.06002e-07	4.3209e-05	0.000129023	2.85192e-05	6.2655e-05	4.62359e-05	7.57826e-08	0.000100607	1.06007e-07	4.32175e-05	0.00012915	6.52401e-05	6.2655e-05	4.62164e-05	7.57671e-08	0.000100607	1.06008e-07	4.32175e-05	0.000129142	6.47216e-05	6.2655e-05	4.62201e-05	1.67094e-06	0.000100607	1.06009e-07	4.32175e-05	0.000129143	6.41141e-05	6.2655e-05	4.62201e-05	1.69517e-06	0.000100607	1.06009e-07	4.32175e-05	0.000126597	6.27414e-05	6.2655e-05	4.62201e-05	1.69515e-06	0.000100607	2.33811e-06	4.32175e-05	0.000127285	6.10179e-05	6.2655e-05	4.62201e-05	1.04299e-10	0.000100607	2.34016e-06	4.32175e-05	0.000127283	6.09966e-05	6.2655e-05	4.62201e-05	8.87921e-11	0.000100607	2.34003e-06	4.32175e-05	0.000127283	4.0329e-05	6.2655e-05	4.62201e-05	8.64066e-11	0.000100607	2.34002e-06	4.32175e-05	0.000127283	4.0343e-05	6.2655e-05	4.62201e-05	8.68497e-11	0.000100607	1.4398e-10	4.32175e-05	0.000127283	4.0343e-05	6.2655e-05	4.62201e-05	8.72968e-11	0.000100607	1.43973e-10	4.32175e-05	0.000127283	4.0343e-05	6.2655e-05	4.62201e-05	8.77216e-11	0.000100607	1.44068e-10	4.32175e-05	0.000127283	4.0343e-05	6.2655e-05	4.62201e-05	1.1229e-08	0.000100607	1.46249e-10	4.32175e-05	0.000127283	4.0343e-05	6.2655e-05	4.62201e-05	1.16018e-08	0.000100607	3.33749e-10	4.32175e-05	0.000127283	4.0343e-05	6.2655e-05	4.62201e-05	1.16105e-08	0.000100851	3.47581e-10	4.32175e-05	0.000127592	4.0343e-05	6.2655e-05	4.62201e-05	1.16105e-08	0.00010011	4.43003e-08	4.32175e-05	0.000127023	4.0343e-05	6.2655e-05	4.62201e-05	1.16105e-08	0.000100002	4.44396e-08	4.32175e-05	0.000126952	4.0343e-05	6.2655e-05	4.62201e-05	1.16105e-08	9.99783e-05	2.41137e-10	4.32175e-05	0.000126945	4.0343e-05	6.2655e-05	4.62201e-05	1.16105e-08	9.99719e-05	2.3758e-10	4.32175e-05	0.000126944	0	0	0	0	0	0	0	0	4.51282e-05	4.51282e-05	4.51282e-05	4.51282e-05	4.51282e-05	4.51282e-05	4.51282e-05	4.51282e-05	1.38723e-05	1.38723e-05	1.38723e-05	1.38723e-05	1.38723e-05	1.38723e-05	1.38723e-05	1.38723e-05	1.41799e-05	1.41799e-05	1.41799e-05	1.41799e-05	1.41799e-05	1.41799e-05	1.41799e-05	1.41799e-05	1.17475e-05	1.17475e-05	1.17475e-05	1.17475e-05	1.17475e-05	1.17475e-05	1.17475e-05	1.17475e-05	1.14308e-05	1.14308e-05	1.14308e-05	1.14308e-05	1.14308e-05	1.14308e-05	1.14308e-05	1.14308e-05	1.14305e-05	1.14305e-05	1.14305e-05	1.14305e-05	1.14305e-05	1.14305e-05	1.14305e-05	1.14305e-05	1.14305e-05	1.14305e-05	1.14305e-05	1.14305e-05	1.14305e-05	1.14305e-05	1.14305e-05	1.14305e-05	1.14305e-05	1.14305e-05	1.14305e-05	1.14305e-05	1.14305e-05	1.14305e-05	1.14305e-05	1.14305e-05	1.14305e-05	1.14305e-05	1.14305e-05	1.14305e-05	1.14305e-05	1.14305e-05	1.14305e-05	1.14305e-05	1.38971e-05	1.26611e-05	1.26039e-05	9.62763e-05	1.26109e-05	0.00324792	1.65046e-05	1.26241e-05	1.1899e-07	1.95731e-05	2.44945e-05	2.9246e-06	5.34568e-06	3.30972e-05	4.78772e-06	2.60317e-05	9.29138e-08	1.90382e-05	1.00107e-05	3.22535e-06	1.20911e-06	0.0294376	0.000288631	3.80647e-05	9.15781e-08	1.91394e-05	1.92476e-06	1.51867e-06	1.80352e-06	8.26269e-06	0.000892934	3.80211e-05	9.16726e-08	1.79993e-05	1.05391e-06	4.94206e-06	1.54466e-06	0.000365165	0.00108997	3.80497e-05	8.12991e-08	1.90542e-05	8.78351e-07	2.51616e-07	1.7492e-06	1.7002e-07	0.000817527	4.2087e-05	1.54343e-07	1.91868e-05	9.28882e-07	1.29173e-06	1.86004e-06	3.64247e-06	0.000827599	0.000175639	4.07647e-07	1.91819e-05	6.60876e-07	1.28887e-06	1.86509e-06	3.97248e-06	0.000830626	0.000473178	3.95012e-07	1.91353e-05	7.91658e-07	1.26111e-06	1.95288e-06	3.48876e-06	0.00083057	0.000739777	3.24002e-07	2.18445e-05	5.26469e-07	1.25833e-06	2.33932e-06	3.44673e-06	0.00083049	0.000800983	1.75069e-07	2.22976e-05	9.13151e-07	4.83228e-07	2.47863e-06	1.32313e-06	0.000664532	0.000143481	1.1236e-05	2.7933e-05	1.26845e-07	5.09522e-07	2.85682e-06	1.35533e-06	0.000671452	3.49513e-05	1.03318e-05	3.88072e-05	9.97619e-07	5.11907e-07	1.13163e-05	1.3551e-06	0.000656259	4.76294e-06	2.27888e-05	4.19568e-05	5.16631e-06	5.12227e-07	2.31386e-05	1.3552e-06	0.000160017	4.2981e-06	3.00114e-05	4.38888e-05	3.51606e-05	5.1226e-07	2.38942e-05	1.35519e-06	0.000145404	4.13421e-06	3.20779e-05	4.14457e-05	4.21612e-05	5.12265e-07	2.59165e-05	1.35519e-06	4.95489e-05	4.15275e-06	3.20467e-05	4.09038e-05	4.4763e-05	8.26578e-07	2.20929e-05	2.1867e-06	3.28739e-05	1.62403e-05	3.20454e-05	4.09063e-05	4.51404e-05	7.91335e-07	2.19027e-05	2.14945e-06	3.36161e-05	1.65396e-05	3.20452e-05	4.09063e-05	4.47376e-05	4.28565e-08	2.18984e-05	2.14954e-06	3.3626e-05	1.65435e-05	3.20452e-05	4.09063e-05	4.45248e-05	4.44316e-08	2.18983e-05	2.14951e-06	3.36262e-05	1.7416e-05	3.20452e-05	3.99851e-05	4.45266e-05	4.47853e-08	2.16968e-05	1.16589e-07	3.36262e-05	1.78894e-05	3.20452e-05	3.9976e-05	4.44126e-05	4.49156e-08	2.16204e-05	1.18934e-07	3.57191e-05	1.76613e-05	3.20452e-05	3.9976e-05	4.44125e-05	4.49722e-08	2.16205e-05	1.19613e-07	3.57157e-05	1.76447e-05	4.19824e-05	3.9976e-05	4.44066e-05	4.49977e-08	2.16205e-05	1.19821e-07	3.57157e-05	1.76458e-05	4.2532e-05	3.9976e-05	4.44055e-05	1.93261e-07	2.16205e-05	1.19892e-07	3.57157e-05	1.76456e-05	4.32893e-05	3.9976e-05	4.44055e-05	1.85251e-07	2.16205e-05	1.19916e-07	3.57157e-05	1.71978e-05	4.50461e-05	3.9976e-05	4.44055e-05	1.85287e-07	2.16205e-05	5.14932e-07	3.57157e-05	1.71117e-05	4.78379e-05	3.9976e-05	4.44055e-05	1.90451e-09	2.16205e-05	5.02187e-07	3.57157e-05	1.71119e-05	4.80128e-05	3.9976e-05	4.44055e-05	4.64692e-09	2.16205e-05	5.02267e-07	3.57157e-05	1.71119e-05	4.1947e-05	3.9976e-05	4.44055e-05	6.34467e-09	2.16205e-05	5.02261e-07	3.57157e-05	1.71119e-05	4.19661e-05	3.9976e-05	4.44055e-05	6.26998e-09	2.16205e-05	5.16237e-09	3.57157e-05	1.71119e-05	4.19661e-05	3.9976e-05	4.44055e-05	6.19549e-09	2.16205e-05	5.48843e-09	3.57157e-05	1.71119e-05	4.19661e-05	3.9976e-05	4.44055e-05	6.12615e-09	2.16205e-05	6.14946e-09	3.57157e-05	1.71119e-05	4.19661e-05	3.9976e-05	4.44055e-05	5.9858e-08	2.16205e-05	9.65116e-09	3.57157e-05	1.71119e-05	4.19661e-05	3.9976e-05	4.44055e-05	5.57117e-08	2.16205e-05	1.18386e-07	3.57157e-05	1.71119e-05	4.19661e-05	3.9976e-05	4.44055e-05	5.56368e-08	2.16447e-05	1.24745e-07	3.57157e-05	1.71657e-05	4.19661e-05	3.9976e-05	4.44055e-05	5.56366e-08	2.17882e-05	1.23045e-06	3.57157e-05	1.72391e-05	4.19661e-05	3.9976e-05	4.44055e-05	5.56366e-08	2.18089e-05	1.23366e-06	3.57157e-05	1.72487e-05	4.19661e-05	3.9976e-05	4.44055e-05	5.56366e-08	2.18134e-05	7.59063e-11	3.57157e-05	1.72496e-05	4.19661e-05	3.9976e-05	4.44055e-05	5.56366e-08	2.18145e-05	7.49496e-11	3.57157e-05	1.72497e-05	0	0	0	0	0	0	0	0	4.51282e-05	4.51282e-05	4.51282e-05	4.51282e-05	4.51282e-05	4.51282e-05	4.51282e-05	4.51282e-05	0.000241042	0.000241042	0.000241042	0.000241042	0.000241042	0.000241042	0.000241042	0.000241042	0.000237945	0.000237945	0.000237945	0.000237945	0.000237945	0.000237945	0.000237945	0.000237945	0.000225538	0.000225538	0.000225538	0.000225538	0.000225538	0.000225538	0.000225538	0.000225538	0.000223349	0.000223349	0.000223349	0.000223349	0.000223349	0.000223349	0.000223349	0.000223349	0.000223395	0.000223395	0.000223395	0.000223395	0.000223395	0.000223395	0.000223395	0.000223395	0.000223396	0.000223396	0.000223396	0.000223396	0.000223396	0.000223396	0.000223396	0.000223396	0.000223396	0.000223396	0.000223396	0.000223396	0.000223396	0.000223396	0.000223396	0.000223396	0.000223396	0.000223396	0.000223396	0.000223396	0.000223396	0.000223396	0.000223396	0.000223396	0.000231849	0.000229686	0.000229584	0.000408397	0.00022962	0.0170095	0.000283013	0.000229872	0.245081	0.00423588	2.78514e-05	0.00245752	1.0405e-06	0.0409381	0.000362797	1.29202e-05	2.53731e-12	0.00858527	3.10275e-06	0.00120083	3.92633e-07	0.00679017	0.0029859	2.17316e-05	0.37169	0.00684275	3.16539e-07	0.00290711	7.17279e-08	0.119468	0.0140561	2.17039e-05	4.16452e-18	0.0082316	3.78847e-05	0.00089902	7.12026e-08	3.68964e-06	0.00415718	2.1726e-05	0.414295	0.00705098	2.81464e-05	0.00133098	6.43982e-08	0.00188053	0.00953163	2.68196e-05	2.91401e-20	0.00792034	3.15905e-05	0.000319855	7.41533e-08	0.000453878	0.00535728	0.000519632	0.161063	0.00717802	2.95296e-05	0.000344593	7.45347e-08	0.000524085	0.00834935	0.00392353	7.83805e-09	0.00759298	2.61961e-05	0.000345016	8.28791e-08	0.000537097	0.00609022	0.00722148	0.169226	0.00734337	3.4391e-05	0.000345331	8.80558e-08	0.000537449	0.00772919	0.00472359	4.84943e-11	0.00691079	2.80168e-05	0.000263606	9.99522e-08	0.000410306	0.0056532	0.000176297	0.00184324	0.000769093	0.00010727	0.000253825	1.35622e-07	0.000409548	0.00700908	1.70062e-05	0.000817752	0.000186587	2.67337e-05	0.000252987	2.82231e-06	0.000409537	0.00581389	3.7724e-07	0.000107878	0.000110863	0.00115216	0.000252853	1.17122e-05	0.000409521	0.000679693	3.05022e-07	5.8524e-05	0.000112945	6.97485e-05	0.00025284	1.22558e-05	0.000409521	0.000877942	2.82297e-07	5.8615e-05	0.000100288	0.00014193	0.000252838	1.64426e-05	0.000409521	9.34753e-05	3.31352e-07	5.89265e-05	0.00011061	4.60456e-05	0.000289388	1.21668e-05	0.000468711	3.45559e-05	5.61293e-06	5.8928e-05	0.000110478	4.48543e-05	0.000299553	1.19733e-05	0.000471341	3.63461e-05	5.83728e-06	5.89285e-05	0.00011048	4.5581e-05	0.000131007	1.19689e-05	0.000471216	3.63665e-05	5.84028e-06	5.89285e-05	0.00011048	4.73264e-05	0.000130859	1.19688e-05	0.000471221	3.63668e-05	6.07748e-06	5.89286e-05	0.000110028	4.73115e-05	0.000130447	1.19381e-05	0.000206037	3.63668e-05	6.41646e-06	5.89286e-05	0.000110284	4.72921e-05	0.000130315	1.18588e-05	0.000210228	4.06595e-05	6.24835e-06	5.89286e-05	0.00011028	4.72962e-05	0.000130257	1.1859e-05	0.000209759	4.06474e-05	6.23606e-06	6.19011e-05	0.000110281	4.7295e-05	0.000130231	1.1859e-05	0.000209656	4.06475e-05	6.23683e-06	6.071e-05	0.00011028	4.73059e-05	0.000196945	1.1859e-05	0.00020962	4.06475e-05	6.23667e-06	5.92565e-05	0.000110281	4.73059e-05	0.000199222	1.1859e-05	0.000209607	4.06475e-05	6.11375e-06	5.5997e-05	0.00011028	4.73059e-05	0.00019912	1.1859e-05	0.000316992	4.06475e-05	6.05003e-06	5.12989e-05	0.000110281	4.73059e-05	5.40079e-05	1.1859e-05	0.000316302	4.06475e-05	6.05012e-06	5.10842e-05	0.00011028	4.73059e-05	2.41979e-05	1.1859e-05	0.000316285	4.06475e-05	6.05012e-06	4.98435e-05	0.000110281	4.73059e-05	1.71939e-05	1.1859e-05	0.000316284	4.06475e-05	6.05012e-06	4.98547e-05	0.00011028	4.73059e-05	1.72157e-05	1.1859e-05	8.57936e-05	4.06475e-05	6.05012e-06	4.98547e-05	0.000110281	4.73059e-05	1.72257e-05	1.1859e-05	8.62002e-05	4.06475e-05	6.05012e-06	4.98547e-05	0.00011028	4.73059e-05	1.72341e-05	1.1859e-05	8.31515e-05	4.06475e-05	6.05012e-06	4.98547e-05	0.000110281	4.73059e-05	3.31058e-05	1.1859e-05	7.32609e-05	4.06475e-05	6.05012e-06	4.98547e-05	0.00011028	4.73059e-05	3.29759e-05	1.1859e-05	9.35385e-05	4.06475e-05	6.05012e-06	4.98547e-05	0.000110281	4.73059e-05	3.29593e-05	1.18626e-05	9.66755e-05	4.06475e-05	6.06481e-06	4.98547e-05	0.00011028	4.73059e-05	3.29589e-05	1.19972e-05	0.000185505	4.06475e-05	6.11875e-06	4.98547e-05	0.000110281	4.73059e-05	3.29589e-05	1.20158e-05	0.000184343	4.06475e-05	6.12585e-06	4.98547e-05	0.00011028	4.73059e-05	3.29589e-05	1.20196e-05	3.79061e-07	4.06475e-05	6.12654e-06	4.98547e-05	0.000110281	4.73059e-05	3.29589e-05	1.20206e-05	3.80814e-07	4.06475e-05	6.12659e-06	0	0	0	0	0	0	0	0	4.51282e-05	4.51282e-05	4.51282e-05	4.51282e-05	4.51282e-05	4.51282e-05	4.51282e-05	4.51282e-05	4.69692e-05	4.69692e-05	4.69692e-05	4.69692e-05	4.69692e-05	4.69692e-05	4.69692e-05	4.69692e-05	4.76061e-05	4.76061e-05	4.76061e-05	4.76061e-05	4.76061e-05	4.76061e-05	4.76061e-05	4.76061e-05	4.72867e-05	4.72867e-05	4.72867e-05	4.72867e-05	4.72867e-05	4.72867e-05	4.72867e-05	4.72867e-05	4.63663e-05	4.63663e-05	4.63663e-05	4.63663e-05	4.63663e-05	4.63663e-05	4.63663e-05	4.63663e-05	4.63608e-05	4.63608e-05	4.63608e-05	4.63608e-05	4.63608e-05	4.63608e-05	4.63608e-05	4.63608e-05	4.63614e-05	4.63614e-05	4.63614e-05	4.63614e-05	4.63614e-05	4.63614e-05	4.63614e-05	4.63614e-05	4.63614e-05	4.63614e-05	4.63614e-05	4.63614e-05	4.63614e-05	4.63614e-05	4.63614e-05	4.63614e-05	4.63614e-05	4.63614e-05	4.63614e-05	4.63614e-05	4.63614e-05	4.63614e-05	4.63614e-05	4.63614e-05	4.65998e-05	4.6574e-05	4.65728e-05	5.13524e-05	4.6574e-05	0.00035568	5.13524e-05	4.65998e-05	0.002428	0.000197741	2.01692e-05	0.000281906	6.92879e-07	0.00416811	0.000143077	1.36771e-06	0.00348758	0.000319815	2.64665e-06	0.00030148	3.91312e-07	0.00275718	6.06901e-05	7.3813e-07	0.00389118	0.000349868	2.47859e-07	0.000474555	1.28152e-07	0.00482987	0.000325495	7.43231e-07	0.00402946	0.000354671	1.05396e-06	0.000267435	1.27732e-07	0.00763686	0.0003138	7.40824e-07	0.00429533	0.000350058	9.50786e-07	0.000371987	1.2054e-07	0.000726674	0.000283664	8.94094e-07	0.00320226	0.000347372	9.83525e-07	0.000158501	1.36251e-07	0.000181431	0.000278667	1.31622e-05	0.0019563	0.000346079	1.00589e-06	0.000151959	1.36906e-07	0.00017219	0.000279605	8.67094e-05	0.00187861	0.000340691	9.34965e-07	0.000151855	1.49955e-07	0.000177613	0.000279714	0.000211082	0.00186914	0.000335142	1.10414e-06	0.000151925	1.52638e-07	0.000178138	0.000279659	0.000193156	0.000568359	0.000328138	9.54888e-07	0.000145159	1.7111e-07	0.000170231	0.00026724	7.73925e-06	0.000192141	0.000144581	2.1587e-06	0.000140714	2.25473e-07	0.000168524	0.000266024	2.20232e-06	0.000156767	7.51957e-05	9.28642e-07	0.000140263	3.48387e-06	0.000168502	0.000257179	5.28816e-07	6.80912e-05	6.16331e-05	2.85115e-05	0.0001402	1.21096e-05	0.000168497	5.93233e-05	4.4494e-07	5.1573e-05	6.16784e-05	4.21066e-05	0.000140193	1.25185e-05	0.000168497	5.79819e-05	4.18496e-07	5.13372e-05	5.94905e-05	6.54795e-05	0.000140193	1.6898e-05	0.000168497	3.75037e-05	5.22364e-07	5.14309e-05	6.14324e-05	4.54269e-05	0.000143422	1.26884e-05	0.000172378	3.74044e-05	6.82302e-06	5.14326e-05	6.14384e-05	4.49926e-05	0.000147135	1.24843e-05	0.000173668	3.82899e-05	7.07586e-06	5.14329e-05	6.14386e-05	4.53156e-05	0.000127972	1.24794e-05	0.000173682	3.8304e-05	7.07939e-06	5.14329e-05	6.14386e-05	4.59654e-05	0.000126498	1.24793e-05	0.000173683	3.83043e-05	7.21142e-06	5.14329e-05	6.14128e-05	4.59655e-05	0.000126306	1.2474e-05	0.000150884	3.83043e-05	7.55034e-06	5.14329e-05	6.14597e-05	4.59638e-05	0.000126248	1.2395e-05	0.000149748	4.10968e-05	7.37239e-06	5.14329e-05	6.14599e-05	4.59651e-05	0.000126225	1.23949e-05	0.000149507	4.11061e-05	7.35902e-06	5.16972e-05	6.14599e-05	4.59649e-05	0.000126214	1.23949e-05	0.000149435	4.11062e-05	7.35983e-06	5.12454e-05	6.14599e-05	4.59689e-05	0.000135409	1.23949e-05	0.000149411	4.11062e-05	7.35966e-06	5.06705e-05	6.14599e-05	4.59689e-05	0.000136713	1.23949e-05	0.000149402	4.11062e-05	7.29197e-06	4.93675e-05	6.14599e-05	4.59689e-05	0.000136697	1.23949e-05	0.00016029	4.11062e-05	7.22262e-06	4.73702e-05	6.14599e-05	4.59689e-05	0.000109359	1.23949e-05	0.000161576	4.11062e-05	7.22264e-06	4.72446e-05	6.14599e-05	4.59689e-05	6.26696e-05	1.23949e-05	0.000161578	4.11062e-05	7.22264e-06	4.71232e-05	6.14599e-05	4.59689e-05	4.87394e-05	1.23949e-05	0.000161578	4.11062e-05	7.22264e-06	4.71238e-05	6.14599e-05	4.59689e-05	4.86318e-05	1.23949e-05	0.000129264	4.11062e-05	7.22264e-06	4.71238e-05	6.14599e-05	4.59689e-05	4.85711e-05	1.23949e-05	0.000126855	4.11062e-05	7.22264e-06	4.71238e-05	6.14599e-05	4.59689e-05	4.85113e-05	1.23949e-05	0.000122994	4.11062e-05	7.22264e-06	4.71238e-05	6.14599e-05	4.59689e-05	5.41798e-05	1.23949e-05	0.000109504	4.11062e-05	7.22264e-06	4.71238e-05	6.14599e-05	4.59689e-05	5.35348e-05	1.23949e-05	8.30582e-05	4.11062e-05	7.22264e-06	4.71238e-05	6.14599e-05	4.59689e-05	5.34988e-05	1.23955e-05	8.34099e-05	4.11062e-05	7.23072e-06	4.71238e-05	6.14599e-05	4.59689e-05	5.3498e-05	1.25364e-05	9.32455e-05	4.11062e-05	7.28903e-06	4.71238e-05	6.14599e-05	4.59689e-05	5.34979e-05	1.25567e-05	9.33845e-05	4.11062e-05	7.29672e-06	4.71238e-05	6.14599e-05	4.59689e-05	5.34979e-05	1.25609e-05	1.21599e-05	4.11062e-05	7.29746e-06	4.71238e-05	6.14599e-05	4.59689e-05	5.34979e-05	1.25621e-05	1.20468e-05	4.11062e-05	7.29753e-06	0	0	0	0	0	0	0	0	4.51282e-05	4.51282e-05	4.51282e-05	4.51282e-05	4.51282e-05	4.51282e-05	4.51282e-05	4.51282e-05	4.99147e-05	4.99147e-05	4.99147e-05	4.99147e-05	4.99147e-05	4.99147e-05	4.99147e-05	4.99147e-05	5.04459e-05	5.04459e-05	5.04459e-05	5.04459e-05	5.04459e-05	5.04459e-05	5.04459e-05	5.04459e-05	5.04478e-05	5.04478e-05	5.04478e-05	5.04478e-05	5.04478e-05	5.04478e-05	5.04478e-05	5.04478e-05	4.96243e-05	4.96243e-05	4.96243e-05	4.96243e-05	4.96243e-05	4.96243e-05	4.96243e-05	4.96243e-05	4.96229e-05	4.96229e-05	4.96229e-05	4.96229e-05	4.96229e-05	4.96229e-05	4.96229e-05	4.96229e-05	4.96238e-05	4.96238e-05	4.96238e-05	4.96238e-05	4.96238e-05	4.96238e-05	4.96238e-05	4.96238e-05	4.96238e-05	4.96238e-05	4.96238e-05	4.96238e-05	4.96238e-05	4.96238e-05	4.96238e-05	4.96238e-05	4.96238e-05	4.96238e-05	4.96238e-05	4.96238e-05	4.96238e-05	4.96238e-05	4.96238e-05	4.96238e-05	4.96469e-05	4.9646e-05	4.96459e-05	5.0136e-05	4.96461e-05	8.83256e-05	5.10213e-05	4.96538e-05	0.0117086	0.000221317	1.91953e-05	0.000837478	5.38395e-07	0.00438023	0.000253404	5.56771e-07	0.0096187	0.00035982	2.29659e-06	0.000927613	4.32862e-07	0.00023258	1.87139e-05	1.99863e-07	0.0109026	0.000387284	2.27249e-07	0.00180167	1.17953e-07	0.00353522	9.5684e-05	2.01769e-07	0.0104343	0.000398374	1.00935e-06	0.000698374	1.22316e-07	0.00243022	8.39984e-05	2.00809e-07	0.0112781	0.000386172	9.76996e-07	0.00145845	1.11474e-07	0.00181969	8.16869e-05	2.42783e-07	0.00671256	0.000382474	9.87746e-07	0.000373656	1.26238e-07	0.00030388	8.03038e-05	3.71201e-06	0.00405322	0.000381103	1.12584e-06	0.000378422	1.26856e-07	0.000309573	8.05553e-05	2.50904e-05	0.00474095	0.000374786	9.94599e-07	0.000380088	1.39169e-07	0.00033208	8.05817e-05	6.15125e-05	0.00469248	0.000365951	1.31675e-06	0.000380451	1.40631e-07	0.000333863	8.05645e-05	5.54639e-05	0.00181787	0.000357829	1.01747e-06	0.000378727	1.58002e-07	0.000332415	7.99165e-05	2.13521e-06	0.000228203	0.000150313	3.99425e-06	0.000361519	2.09222e-07	0.000327072	7.96213e-05	9.73595e-07	0.000210386	7.61575e-05	9.68683e-07	0.0003602	3.4184e-06	0.000327155	7.71196e-05	4.79101e-07	7.52123e-05	6.20709e-05	3.26392e-05	0.000359997	1.18768e-05	0.000327138	2.32044e-05	4.05353e-07	5.37247e-05	6.21618e-05	4.24576e-05	0.000359977	1.22628e-05	0.00032714	2.5059e-05	3.8507e-07	5.36318e-05	6.004e-05	6.6576e-05	0.000359974	1.66797e-05	0.000327139	2.97334e-05	4.9401e-07	5.37395e-05	6.21572e-05	4.51324e-05	0.000360793	1.24717e-05	0.000327884	4.09848e-05	6.69783e-06	5.37413e-05	6.21497e-05	4.47691e-05	0.000374929	1.2274e-05	0.00033182	4.17162e-05	6.94468e-06	5.37416e-05	6.21499e-05	4.51368e-05	0.00036995	1.22695e-05	0.000331762	4.17232e-05	6.94797e-06	5.37416e-05	6.21499e-05	4.58363e-05	0.000362787	1.22694e-05	0.000331765	4.17233e-05	6.98359e-06	5.37416e-05	6.21484e-05	4.5833e-05	0.000361664	1.22689e-05	0.000327086	4.17233e-05	7.28009e-06	5.37416e-05	6.21992e-05	4.58331e-05	0.000361265	1.21901e-05	0.000323312	4.26846e-05	7.10633e-06	5.37416e-05	6.21991e-05	4.58345e-05	0.000361093	1.21902e-05	0.000322324	4.26834e-05	7.09339e-06	5.37581e-05	6.21991e-05	4.58344e-05	0.000361016	1.21902e-05	0.000322021	4.26834e-05	7.09419e-06	5.30902e-05	6.21991e-05	4.58386e-05	0.000363553	1.21902e-05	0.000321917	4.26834e-05	7.09403e-06	5.22474e-05	6.21991e-05	4.58386e-05	0.000370726	1.21902e-05	0.000321882	4.26834e-05	7.0759e-06	5.03621e-05	6.21991e-05	4.58386e-05	0.000370519	1.21902e-05	0.000324163	4.26834e-05	7.00762e-06	4.75186e-05	6.21991e-05	4.58386e-05	0.000362211	1.21902e-05	0.0003289	4.26834e-05	7.00769e-06	4.73463e-05	6.21991e-05	4.58386e-05	0.000157878	1.21902e-05	0.000328799	4.26834e-05	7.00769e-06	4.73393e-05	6.21991e-05	4.58386e-05	0.000111842	1.21902e-05	0.000328801	4.26834e-05	7.00769e-06	4.73401e-05	6.21991e-05	4.58386e-05	0.000112187	1.21902e-05	0.000321427	4.26834e-05	7.00769e-06	4.73401e-05	6.21991e-05	4.58386e-05	0.000112331	1.21902e-05	0.000310555	4.26834e-05	7.00769e-06	4.73401e-05	6.21991e-05	4.58386e-05	0.00011246	1.21902e-05	0.000291332	4.26834e-05	7.00769e-06	4.73401e-05	6.21991e-05	4.58386e-05	0.000113848	1.21902e-05	0.000227109	4.26834e-05	7.00769e-06	4.73401e-05	6.21991e-05	4.58386e-05	0.000114093	1.21902e-05	7.85033e-05	4.26834e-05	7.00769e-06	4.73401e-05	6.21991e-05	4.58386e-05	0.000114046	1.21902e-05	7.80431e-05	4.26834e-05	7.00984e-06	4.73401e-05	6.21991e-05	4.58386e-05	0.000114044	1.23302e-05	7.8926e-05	4.26834e-05	7.06715e-06	4.73401e-05	6.21991e-05	4.58386e-05	0.000114044	1.23502e-05	7.89119e-05	4.26834e-05	7.07465e-06	4.73401e-05	6.21991e-05	4.58386e-05	0.000114044	1.23544e-05	5.41699e-05	4.26834e-05	7.07538e-06	4.73401e-05	6.21991e-05	4.58386e-05	0.000114044	1.23555e-05	5.42628e-05	4.26834e-05	7.07544e-06	0	0	0	0	0	0	0	0	4.51282e-05	4.51282e-05	4.51282e-05	4.51282e-05	4.51282e-05	4.51282e-05	4.51282e-05	4.51282e-05	0.000251473	0.000251473	0.000251473	0.000251473	0.000251473	0.000251473	0.000251473	0.000251473	0.000239021	0.000239021	0.000239021	0.000239021	0.000239021	0.000239021	0.000239021	0.000239021	0.000235115	0.000235115	0.000235115	0.000235115	0.000235115	0.000235115	0.000235115	0.000235115	0.000246124	0.000246124	0.000246124	0.000246124	0.000246124	0.000246124	0.000246124	0.000246124	0.00024592	0.00024592	0.00024592	0.00024592	0.00024592	0.00024592	0.00024592	0.00024592	0.000245929	0.000245929	0.000245929	0.000245929	0.000245929	0.000245929	0.000245929	0.000245929	0.000245928	0.000245928	0.000245928	0.000245928	0.000245928	0.000245928	0.000245928	0.000245928	0.000245928	0.000245928	0.000245928	0.000245928	0.000245928	0.000245928	0.000245928	0.000245928	0.000842	0.000290064	0.00024727	0.000251872	0.000246609	0.000246609	0.000246599	0.000246598	0.985946	0.017847	8.25395e-05	0.0088336	8.17484e-05	0.0668378	0.000759123	2.10899e-06	1.55527e-30	0.0179367	7.24401e-05	0.00604817	0.000351861	1.13317e-08	3.71413e-07	3.23708e-07	0.99393	0.0231169	0.000597395	0.0180874	0.000209182	0.012934	9.38729e-08	3.26691e-07	1.02112e-30	0.0163484	0.158282	0.00184066	0.000253008	0.000291788	6.70931e-08	3.24692e-07	0.983757	0.0220858	2.42124e-06	0.018384	0.00021373	0.0327275	6.75774e-08	3.06868e-07	2.99808e-31	0.0144066	0.22724	0.000730859	0.0002091	5.49942e-05	6.82006e-08	1.50365e-07	0.868673	0.0251444	2.13234e-08	0.00270945	0.00020907	0.000556263	6.74979e-08	9.12386e-08	5.31064e-28	0.011335	0.28165	0.00239512	0.000208041	0.000640097	6.74956e-08	7.22457e-08	0.859489	0.0293483	4.82491e-10	0.00245822	0.000208883	0.000647001	6.74966e-08	7.4628e-08	7.48192e-30	0.00685176	0.287837	0.00241265	0.000203364	0.000638019	6.78432e-08	1.78625e-07	0.00518014	0.00257458	2.17141e-09	0.0022634	0.000190103	0.000619911	6.79137e-08	2.43721e-06	0.00174682	0.000226851	0.272489	0.00227504	0.000100729	0.00062092	6.90834e-08	0.000123506	0.000127732	0.000128792	2.49608e-10	0.00227122	7.61393e-05	0.000620817	4.04998e-07	0.000133057	5.66603e-05	9.93223e-05	0.000170135	0.00227168	7.66435e-05	0.000620827	6.10096e-07	0.000135247	6.22987e-05	9.02141e-05	0.000190616	0.00227157	6.81042e-05	0.000620826	7.93624e-06	0.00014159	6.26891e-05	0.00010219	4.74306e-05	0.00228774	7.59775e-05	0.000625248	4.18544e-05	7.19686e-05	6.26929e-05	0.000102083	4.51681e-05	0.00241504	7.64236e-05	0.000638194	4.04355e-05	7.16455e-05	6.26936e-05	0.000102084	4.62741e-05	0.00234328	7.64325e-05	0.000637534	4.04165e-05	7.16371e-05	6.26938e-05	0.000102084	4.83725e-05	0.00225723	7.64327e-05	0.000637582	4.04163e-05	7.16374e-05	6.26938e-05	0.000116844	4.83566e-05	0.00225107	7.64018e-05	0.000623283	4.04163e-05	7.08836e-05	6.26938e-05	0.000117051	4.81592e-05	0.00224462	7.65862e-05	0.000607973	4.04101e-05	7.13596e-05	6.26938e-05	0.000117049	4.81652e-05	0.00224246	7.65854e-05	0.000604026	4.04046e-05	7.13909e-05	2.40803e-05	0.000117049	4.82746e-05	0.00224137	7.65854e-05	0.000602791	4.04046e-05	7.13888e-05	2.34708e-05	0.000117049	4.82874e-05	0.00226641	7.65854e-05	0.000602366	4.04046e-05	7.13893e-05	2.26314e-05	0.000117049	4.82874e-05	0.00237642	7.65854e-05	0.000602222	4.04046e-05	7.13891e-05	2.07932e-05	0.000117049	4.82874e-05	0.00235638	7.65854e-05	0.000609037	4.04046e-05	7.15657e-05	1.80662e-05	0.000117049	4.82874e-05	0.00233094	7.65854e-05	0.000629266	4.04046e-05	7.15646e-05	1.78915e-05	0.000117049	4.82874e-05	0.000732599	7.65854e-05	0.000628199	4.04046e-05	7.15646e-05	2.88692e-05	0.000117049	4.82874e-05	0.000538275	7.65854e-05	0.00062826	4.04046e-05	7.15646e-05	2.88498e-05	0.000117049	4.82874e-05	0.000553101	7.65854e-05	0.000620566	4.04046e-05	7.15646e-05	2.88499e-05	0.000117049	4.82874e-05	0.000559614	7.65854e-05	0.000571989	4.04046e-05	7.15646e-05	2.88499e-05	0.000117049	4.82874e-05	0.000566122	7.65854e-05	0.000492669	4.04046e-05	7.15646e-05	2.88499e-05	0.000117049	4.82874e-05	0.000575128	7.65854e-05	0.000268832	4.04046e-05	7.15646e-05	2.88499e-05	0.000117049	4.82874e-05	0.000619718	7.65854e-05	6.53208e-06	4.04046e-05	7.15646e-05	2.88499e-05	0.000117049	4.82874e-05	0.000618456	7.65916e-05	6.09777e-06	4.04046e-05	7.15646e-05	2.88499e-05	0.000117049	4.82874e-05	0.000618515	7.61707e-05	6.1363e-06	4.04046e-05	7.14121e-05	2.88499e-05	0.000117049	4.82874e-05	0.000618512	7.61056e-05	6.10562e-06	4.04046e-05	7.13922e-05	2.88499e-05	0.000117049	4.82874e-05	0.000618512	7.60907e-05	6.42779e-06	4.04046e-05	7.13904e-05	2.88499e-05	0.000117049	4.82874e-05	0.000618512	7.60866e-05	6.58236e-06	4.04046e-05	7.13902e-05	0	0	0	0	0	0	0	0	4.51282e-05	4.51282e-05	4.51282e-05	4.51282e-05	4.51282e-05	4.51282e-05	4.51282e-05	4.51282e-05	4.944e-05	4.944e-05	4.944e-05	4.944e-05	4.944e-05	4.944e-05	4.944e-05	4.944e-05	4.95835e-05	4.95835e-05	4.95835e-05	4.95835e-05	4.95835e-05	4.95835e-05	4.95835e-05	4.95835e-05	4.70014e-05	4.70014e-05	4.70014e-05	4.70014e-05	4.70014e-05	4.70014e-05	4.70014e-05	4.70014e-05	4.66401e-05	4.66401e-05	4.66401e-05	4.66401e-05	4.66401e-05	4.66401e-05	4.66401e-05	4.66401e-05	4.66377e-05	4.66377e-05	4.66377e-05	4.66377e-05	4.66377e-05	4.66377e-05	4.66377e-05	4.66377e-05	4.66383e-05	4.66383e-05	4.66383e-05	4.66383e-05	4.66383e-05	4.66383e-05	4.66383e-05	4.66383e-05	4.66382e-05	4.66382e-05	4.66382e-05	4.66382e-05	4.66382e-05	4.66382e-05	4.66382e-05	4.66382e-05	4.66383e-05	4.66383e-05	4.66383e-05	4.66383e-05	4.66383e-05	4.66383e-05	4.66383e-05	4.66383e-05	0.00359888	8.52735e-05	4.84035e-05	5.90874e-05	4.79517e-05	4.79905e-05	4.79379e-05	4.79304e-05	0.170126	0.00810735	2.86053e-05	1.56202e-05	1.06911e-06	2.65948e-05	2.63321e-05	1.08625e-06	2.32963e-08	0.0131994	3.51328e-06	1.94598e-05	3.21455e-07	6.00146e-05	2.93331e-05	4.43279e-07	0.30359	0.0105527	8.0205e-07	1.76445e-05	2.19149e-07	1.59136e-05	8.99821e-05	4.46632e-07	5.88239e-14	0.0129023	0.000100234	2.192e-05	2.03465e-07	2.27593e-05	9.45501e-05	4.44894e-07	0.00700828	0.00610938	0.000104594	1.47971e-05	2.05811e-07	1.41019e-05	9.43626e-05	5.27217e-07	0.00340975	0.0118124	0.000107165	1.89132e-05	2.30459e-07	2.68863e-05	9.35805e-05	6.0166e-06	0.00552509	0.00675744	9.94633e-05	1.85615e-05	2.31642e-07	2.7363e-05	9.35209e-05	3.31167e-05	0.00496058	0.0108366	0.000102388	1.83732e-05	2.54721e-07	2.66052e-05	9.35513e-05	7.35745e-05	0.00154159	0.00541004	9.44859e-05	1.83602e-05	2.69257e-07	2.6537e-05	9.35316e-05	7.06045e-05	8.96894e-06	0.0083359	0.000105222	1.59486e-05	2.98318e-07	2.30506e-05	9.82618e-05	3.85376e-06	0.000359411	0.000618436	7.14318e-05	1.60367e-05	3.82223e-07	2.31732e-05	9.78724e-05	1.75193e-06	0.000155349	0.000147993	0.000104285	1.6042e-05	4.40796e-06	2.3172e-05	9.48058e-05	8.06797e-07	2.8917e-05	8.41385e-05	0.00198215	1.60424e-05	1.52883e-05	2.31724e-05	2.63349e-05	6.9395e-07	1.73037e-05	3.71017e-05	6.95334e-05	1.60424e-05	1.59672e-05	2.31723e-05	2.83178e-05	6.66006e-07	2.99342e-05	3.85677e-05	0.000148944	1.60424e-05	2.0145e-05	2.31723e-05	3.37359e-05	8.06356e-07	3.00584e-05	4.26902e-05	4.60937e-05	1.7212e-05	1.58234e-05	2.48617e-05	4.40558e-05	8.26426e-06	3.00589e-05	4.26681e-05	4.41208e-05	1.71368e-05	1.56234e-05	2.47697e-05	4.47832e-05	8.53139e-06	3.0059e-05	4.26685e-05	4.59527e-05	1.37077e-05	1.56188e-05	2.47702e-05	4.47913e-05	8.53486e-06	3.0059e-05	4.26685e-05	4.76999e-05	1.38535e-05	1.56187e-05	2.47701e-05	4.47914e-05	8.53516e-06	3.0059e-05	6.45349e-05	4.76854e-05	1.38922e-05	1.55548e-05	1.98158e-05	4.47914e-05	8.83637e-06	3.0059e-05	6.45505e-05	4.65269e-05	1.39072e-05	1.54718e-05	1.99095e-05	4.46768e-05	8.64757e-06	3.0059e-05	6.45504e-05	4.65363e-05	1.39137e-05	1.54719e-05	1.99337e-05	4.46783e-05	8.63361e-06	1.63043e-06	6.45504e-05	4.68678e-05	1.39166e-05	1.54719e-05	1.99412e-05	4.46783e-05	8.6345e-06	1.62096e-06	6.45504e-05	4.68774e-05	1.55609e-05	1.54719e-05	1.99437e-05	4.46783e-05	8.63431e-06	1.6035e-06	6.45504e-05	4.68774e-05	1.53414e-05	1.54719e-05	1.99446e-05	4.46783e-05	8.63415e-06	1.5609e-06	6.45504e-05	4.68774e-05	1.53412e-05	1.54719e-05	2.22992e-05	4.46783e-05	8.55974e-06	1.48346e-06	6.45504e-05	4.68774e-05	1.35964e-05	1.54719e-05	2.21744e-05	4.46783e-05	8.55986e-06	1.47796e-06	6.45504e-05	4.68774e-05	1.43902e-05	1.54719e-05	2.21754e-05	4.46783e-05	8.55986e-06	6.34602e-06	6.45504e-05	4.68774e-05	1.4127e-05	1.54719e-05	2.21753e-05	4.46783e-05	8.55986e-06	6.34389e-06	6.45504e-05	4.68774e-05	1.40374e-05	1.54719e-05	1.96528e-05	4.46783e-05	8.55986e-06	6.3439e-06	6.45504e-05	4.68774e-05	1.39478e-05	1.54719e-05	1.99194e-05	4.46783e-05	8.55986e-06	6.3439e-06	6.45504e-05	4.68774e-05	1.38634e-05	1.54719e-05	2.0413e-05	4.46783e-05	8.55986e-06	6.3439e-06	6.45504e-05	4.68774e-05	1.46512e-05	1.54719e-05	2.24962e-05	4.46783e-05	8.55986e-06	6.3439e-06	6.45504e-05	4.68774e-05	1.40515e-05	1.54719e-05	3.91825e-05	4.46783e-05	8.55986e-06	6.3439e-06	6.45504e-05	4.68774e-05	1.40377e-05	1.5485e-05	3.95943e-05	4.46783e-05	8.5599e-06	6.3439e-06	6.45504e-05	4.68774e-05	1.40376e-05	1.56231e-05	4.20567e-05	4.46783e-05	8.62236e-06	6.3439e-06	6.45504e-05	4.68774e-05	1.40376e-05	1.56418e-05	4.20736e-05	4.46783e-05	8.6305e-06	6.3439e-06	6.45504e-05	4.68774e-05	1.40376e-05	1.56456e-05	6.83105e-05	4.46783e-05	8.63128e-06	6.3439e-06	6.45504e-05	4.68774e-05	1.40376e-05	1.56466e-05	6.79275e-05	4.46783e-05	8.63135e-06	0	0	0	0	0	0	0	0	4.51282e-05	4.51282e-05	4.51282e-05	4.51282e-05	4.51282e-05	4.51282e-05	4.51282e-05	4.51282e-05	1.86106e-05	1.86106e-05	1.86106e-05	1.86106e-05	1.86106e-05	1.86106e-05	1.86106e-05	1.86106e-05	1.9021e-05	1.9021e-05	1.9021e-05	1.9021e-05	1.9021e-05	1.9021e-05	1.9021e-05	1.9021e-05	1.38341e-05	1.38341e-05	1.38341e-05	1.38341e-05	1.38341e-05	1.38341e-05	1.38341e-05	1.38341e-05	1.34503e-05	1.34503e-05	1.34503e-05	1.34503e-05	1.34503e-05	1.34503e-05	1.34503e-05	1.34503e-05	1.34499e-05	1.34499e-05	1.34499e-05	1.34499e-05	1.34499e-05	1.34499e-05	1.34499e-05	1.34499e-05	1.34499e-05	1.34499e-05	1.34499e-05	1.34499e-05	1.34499e-05	1.34499e-05	1.34499e-05	1.34499e-05	1.34499e-05	1.34499e-05	1.34499e-05	1.34499e-05	1.34499e-05	1.34499e-05	1.34499e-05	1.34499e-05	1.34499e-05	1.34499e-05	1.34499e-05	1.34499e-05	1.34499e-05	1.34499e-05	1.34499e-05	1.34499e-05	0.131935	5.40512e-05	1.61597e-05	5.40512e-05	1.58644e-05	1.61597e-05	1.58644e-05	1.58219e-05	5.38908e-06	8.83214e-05	1.97555e-05	8.73849e-06	2.03894e-06	1.72184e-06	9.99738e-06	9.17515e-06	0.0119836	9.29985e-05	5.23688e-06	9.36022e-06	5.7959e-07	0.000186119	0.000161649	1.04676e-05	0.00587667	9.41166e-05	6.36604e-07	6.43635e-06	5.0963e-07	2.77166e-06	0.000701717	1.0487e-05	0.00843938	9.07249e-05	4.65046e-07	1.21178e-05	4.55408e-07	1.04969e-05	0.000796615	1.04831e-05	7.533e-07	2.75432e-05	3.76423e-07	2.11542e-06	4.86996e-07	1.73505e-06	0.000787134	1.20676e-05	1.78638e-06	2.77057e-05	3.97742e-07	5.0128e-06	5.31416e-07	1.12341e-05	0.000778205	8.75073e-05	3.09869e-06	2.76758e-05	3.11561e-07	4.95424e-06	5.33322e-07	1.18981e-05	0.00078251	0.000349081	3.05008e-06	2.74909e-05	3.45813e-07	4.87702e-06	5.68589e-07	1.09474e-05	0.000782488	0.000659041	6.93775e-08	1.18562e-05	2.7378e-07	4.87009e-06	7.49922e-07	1.08613e-05	0.000782377	0.000823547	4.45816e-08	1.20612e-05	4.45007e-07	2.12862e-06	8.14077e-07	4.74615e-06	0.00102485	7.59116e-05	4.9822e-07	1.2696e-05	1.4438e-07	2.18722e-06	9.94259e-07	4.8135e-06	0.00100736	1.64753e-05	4.68765e-07	1.53762e-05	4.02841e-07	2.19226e-06	7.06252e-06	4.81286e-06	0.000980413	2.08842e-06	7.11687e-07	1.59575e-05	4.45769e-06	2.19291e-06	1.82131e-05	4.81306e-06	0.000203571	1.82078e-06	8.24388e-07	4.32688e-06	3.0625e-05	2.19298e-06	1.9523e-05	4.81304e-06	0.000190175	1.77096e-06	5.36107e-06	6.5907e-06	4.77607e-05	2.19299e-06	2.15029e-05	4.81304e-06	8.25501e-05	1.72878e-06	5.35765e-06	6.54771e-06	4.47266e-05	3.3169e-06	1.72809e-05	7.27974e-06	4.62018e-05	1.14633e-05	5.35753e-06	6.54783e-06	4.40238e-05	3.24398e-06	1.70754e-05	7.20844e-06	4.74435e-05	1.17649e-05	5.35751e-06	6.54782e-06	4.72391e-05	8.79085e-07	1.70706e-05	7.20869e-06	4.7458e-05	1.17689e-05	5.35751e-06	6.54782e-06	4.71689e-05	8.98909e-07	1.70705e-05	7.20861e-06	4.74583e-05	1.17783e-05	5.35751e-06	1.25735e-05	4.71698e-05	9.03574e-07	1.66556e-05	1.95493e-06	4.74582e-05	1.20712e-05	5.35751e-06	1.25673e-05	4.32017e-05	9.05316e-07	1.65755e-05	1.97944e-06	4.63047e-05	1.18595e-05	5.35751e-06	1.25673e-05	4.32116e-05	9.06074e-07	1.65755e-05	1.98655e-06	4.63109e-05	1.18439e-05	5.50659e-08	1.25673e-05	4.37046e-05	9.06415e-07	1.65755e-05	1.98873e-06	4.63109e-05	1.18449e-05	5.55047e-08	1.25673e-05	4.37031e-05	1.74085e-06	1.65755e-05	1.98948e-06	4.63109e-05	1.18447e-05	5.60516e-08	1.25673e-05	4.37031e-05	1.69415e-06	1.65755e-05	1.98973e-06	4.63109e-05	1.184e-05	5.73012e-08	1.25673e-05	4.37031e-05	1.69427e-06	1.65755e-05	3.82097e-06	4.63109e-05	1.17572e-05	5.92586e-08	1.25673e-05	4.37031e-05	8.37832e-07	1.65755e-05	3.76161e-06	4.63109e-05	1.17573e-05	5.93921e-08	1.25673e-05	4.37031e-05	1.30356e-06	1.65755e-05	3.76194e-06	4.63109e-05	1.17573e-05	5.85827e-07	1.25673e-05	4.37031e-05	1.49222e-06	1.65755e-05	3.76191e-06	4.63109e-05	1.17573e-05	5.85807e-07	1.25673e-05	4.37031e-05	1.47891e-06	1.65755e-05	1.86024e-06	4.63109e-05	1.17573e-05	5.85807e-07	1.25673e-05	4.37031e-05	1.46564e-06	1.65755e-05	1.93345e-06	4.63109e-05	1.17573e-05	5.85807e-07	1.25673e-05	4.37031e-05	1.45322e-06	1.65755e-05	2.07699e-06	4.63109e-05	1.17573e-05	5.85807e-07	1.25673e-05	4.37031e-05	2.05184e-06	1.65755e-05	2.76573e-06	4.63109e-05	1.17573e-05	5.85807e-07	1.25673e-05	4.37031e-05	1.94027e-06	1.65755e-05	1.59226e-05	4.63109e-05	1.17573e-05	5.85807e-07	1.25673e-05	4.37031e-05	1.93798e-06	1.66607e-05	1.6585e-05	4.63109e-05	1.17583e-05	5.85807e-07	1.25673e-05	4.37031e-05	1.93796e-06	1.68098e-05	2.35827e-05	4.63109e-05	1.1828e-05	5.85807e-07	1.25673e-05	4.37031e-05	1.93796e-06	1.68314e-05	2.36286e-05	4.63109e-05	1.18372e-05	5.85807e-07	1.25673e-05	4.37031e-05	1.93796e-06	1.6836e-05	0.000325147	4.63109e-05	1.18381e-05	5.85807e-07	1.25673e-05	4.37031e-05	1.93796e-06	1.68372e-05	0.000315812	4.63109e-05	1.18381e-05	0	0	0	0	0	0	0	0	4.51282e-05	4.51282e-05	4.51282e-05	4.51282e-05	4.51282e-05	4.51282e-05	4.51282e-05	4.51282e-05	0.000676044	0.000676044	0.000676044	0.000676044	0.000676044	0.000676044	0.000676044	0.000676044	0.00064545	0.00064545	0.00064545	0.00064545	0.00064545	0.00064545	0.00064545	0.00064545	0.000202548	0.000202548	0.000202548	0.000202548	0.000202548	0.000202548	0.000202548	0.000202548	0.000214402	0.000214402	0.000214402	0.000214402	0.000214402	0.000214402	0.000214402	0.000214402	0.000214371	0.000214371	0.000214371	0.000214371	0.000214371	0.000214371	0.000214371	0.000214371	0.000214367	0.000214367	0.000214367	0.000214367	0.000214367	0.000214367	0.000214367	0.000214367	0.000214367	0.000214367	0.000214367	0.000214367	0.000214367	0.000214367	0.000214367	0.000214367	0.000214367	0.000214367	0.000214367	0.000214367	0.000214367	0.000214367	0.000214367	0.000214367	0.980295	0.00184998	0.000391894	0.0279425	0.000385096	0.000470063	0.000391894	0.000381504	1.52687e-07	0.00526474	0.000141163	0.0047598	0.0117171	0.000105015	4.54282e-05	0.0320812	0.998119	0.00906535	0.00142239	0.0035179	0.013981	0.000182269	0.00204389	0.10886	1.43167e-07	0.00984854	0.0475939	0.00384381	0.0208837	8.4811e-05	0.000210297	0.0214223	0.998316	0.00947528	0.529825	0.00324042	0.0186663	0.000161672	0.000218893	0.133	1.26466e-12	0.00201272	2.40629e-05	5.06254e-05	0.0189417	5.30799e-05	0.000212243	0.0102712	0.00416906	0.00238901	0.761055	4.86473e-05	0.0164824	4.66474e-05	0.000219179	0.00638787	0.00319077	0.00236662	1.43955e-07	4.99922e-05	0.017291	4.68965e-05	0.000217397	0.000743967	0.0035192	0.00238763	0.747794	5.05785e-05	0.0154552	4.68727e-05	0.000217325	0.000294336	1.82133e-06	0.000656881	1.98558e-07	5.0614e-05	0.0404531	4.68559e-05	0.000217373	0.00100325	4.92753e-08	0.000619421	0.885116	2.74565e-06	0.020748	2.54152e-06	0.00049707	0.0428015	1.86106e-07	0.000131241	3.05451e-08	2.75119e-06	0.0231321	2.53675e-06	0.000496009	0.0150154	1.08128e-07	2.19556e-05	0.860284	2.75199e-06	0.00090419	2.53663e-06	0.000512164	0.0120877	2.61931e-08	1.38623e-05	5.49622e-10	2.75218e-06	0.000364119	2.53661e-06	0.00149894	0.0153651	1.6753e-08	6.86858e-06	0.000183515	2.75219e-06	0.000427816	2.53661e-06	0.00107686	0.0157586	7.08132e-07	1.22245e-05	0.000193532	2.7522e-06	0.000178774	2.53661e-06	0.00029945	0.00646274	7.10967e-07	1.31982e-05	5.01888e-05	1.18173e-05	0.000260272	1.08916e-05	5.72912e-05	0.000374393	7.10989e-07	1.31966e-05	4.77222e-05	1.18042e-05	0.000265307	1.0915e-05	5.72307e-05	0.000410565	7.10991e-07	1.31967e-05	5.38786e-05	1.21317e-07	0.000265409	1.09151e-05	5.72375e-05	0.000410005	7.10992e-07	1.31967e-05	5.52178e-05	1.20243e-07	0.00026541	1.09151e-05	5.72373e-05	0.000413393	7.10992e-07	1.87665e-05	5.52098e-05	1.19909e-07	0.000243088	1.12189e-07	5.72373e-05	0.000385902	7.10992e-07	1.87976e-05	4.57433e-05	1.19778e-07	0.000245211	1.12105e-07	5.00067e-05	0.00039717	7.10992e-07	1.87976e-05	4.57561e-05	1.1972e-07	0.0002452	1.12093e-07	5.0019e-05	0.000397924	6.03996e-08	1.87976e-05	4.60387e-05	1.19694e-07	0.0002452	1.12089e-07	5.0019e-05	0.000397864	5.98109e-08	1.87976e-05	4.60457e-05	1.18052e-06	0.0002452	1.12088e-07	5.0019e-05	0.000397876	5.90734e-08	1.87976e-05	4.60457e-05	1.1967e-06	0.0002452	1.12088e-07	5.0019e-05	0.000396245	5.73655e-08	1.87976e-05	4.60457e-05	1.1968e-06	0.0002452	1.1056e-06	5.0019e-05	0.000400803	5.48492e-08	1.87976e-05	4.60457e-05	1.01666e-07	0.0002452	1.10662e-06	5.0019e-05	0.000400759	5.47393e-08	1.87976e-05	4.60457e-05	1.08564e-07	0.0002452	1.1066e-06	5.0019e-05	0.000400759	1.87808e-07	1.87976e-05	4.60457e-05	1.1772e-07	0.0002452	1.10659e-06	5.0019e-05	0.000400759	1.87828e-07	1.87976e-05	4.60457e-05	1.18561e-07	0.0002452	9.40064e-08	5.0019e-05	0.000400759	1.87828e-07	1.87976e-05	4.60457e-05	1.1941e-07	0.0002452	9.38716e-08	5.0019e-05	0.000400759	1.87828e-07	1.87976e-05	4.60457e-05	1.20221e-07	0.0002452	9.36617e-08	5.0019e-05	0.000400759	1.87828e-07	1.87976e-05	4.60457e-05	4.14838e-07	0.0002452	9.33302e-08	5.0019e-05	0.000400759	1.87828e-07	1.87976e-05	4.60457e-05	4.34999e-07	0.0002452	1.24559e-07	5.0019e-05	0.000400759	1.87828e-07	1.87976e-05	4.60457e-05	4.35547e-07	0.000249775	1.26528e-07	5.0019e-05	0.000401097	1.87828e-07	1.87976e-05	4.60457e-05	4.35553e-07	0.000245873	4.34069e-07	5.0019e-05	0.000397283	1.87828e-07	1.87976e-05	4.60457e-05	4.35553e-07	0.000245326	4.34605e-07	5.0019e-05	0.000396824	1.87828e-07	1.87976e-05	4.60457e-05	4.35553e-07	0.000245206	0.00122911	5.0019e-05	0.000396779	1.87828e-07	1.87976e-05	4.60457e-05	4.35553e-07	0.000245174	0.00118913	5.0019e-05	0.000396776	0	0	0	0	0	0	0	0	4.51282e-05	4.51282e-05	4.51282e-05	4.51282e-05	4.51282e-05	4.51282e-05	4.51282e-05	4.51282e-05	0.000490428	0.000490428	0.000490428	0.000490428	0.000490428	0.000490428	0.000490428	0.000490428	0.00050317	0.00050317	0.00050317	0.00050317	0.00050317	0.00050317	0.00050317	0.00050317	4.30778e-05	4.30778e-05	4.30778e-05	4.30778e-05	4.30778e-05	4.30778e-05	4.30778e-05	4.30778e-05	4.20778e-05	4.20778e-05	4.20778e-05	4.20778e-05	4.20778e-05	4.20778e-05	4.20778e-05	4.20778e-05	4.20783e-05	4.20783e-05	4.20783e-05	4.20783e-05	4.20783e-05	4.20783e-05	4.20783e-05	4.20783e-05	4.20783e-05	4.20783e-05	4.20783e-05	4.20783e-05	4.20783e-05	4.20783e-05	4.20783e-05	4.20783e-05	4.20783e-05	4.20783e-05	4.20783e-05	4.20783e-05	4.20783e-05	4.20783e-05	4.20783e-05	4.20783e-05	4.20783e-05	4.20783e-05	4.20783e-05	4.20783e-05	4.20783e-05	4.20783e-05	4.20783e-05	4.20783e-05	0.580022	0.000490936	0.00014682	0.580022	0.00014682	0.000490936	0.000169086	0.000144137	1	0.000170848	1.49637e-05	1	1.20652e-05	0.0458059	0.000456533	0.00024333	1	0.000194741	1.07189e-05	1	1.52433e-05	0.191472	0.00436257	0.00128159	1	0.000199453	4.48567e-06	1	2.56284e-06	0.999602	0.0124224	0.00134287	1	0.00021323	1.76025e-05	1	2.812e-06	1	0.0163351	0.00135527	1	5.81471e-05	1.13998e-05	1	2.34737e-06	1	0.0170043	0.00143786	1	5.69395e-05	1.27812e-05	1	2.44899e-06	1	0.0176337	0.00317171	1	5.68258e-05	1.32872e-05	1	2.44988e-06	1	0.0182917	0.00603351	1	5.63175e-05	1.07729e-05	1	2.50423e-06	1	0.0189438	0.00910127	1	2.75852e-05	1.76098e-05	1	1.92844e-05	1	0.0196097	0.0917499	1	2.69695e-05	8.68036e-05	1	2.00089e-05	1	0.0710329	0.771744	1	1.55543e-05	0.000970945	1	2.17852e-05	1	0.552453	1	1	9.41718e-06	7.31261e-05	1	5.2185e-05	1	1	1	1	8.18006e-06	0.000222675	1	7.08367e-05	1	1	1	1	1.65506e-05	0.000102688	1	0.000104364	1	1	1	1	2.30175e-05	0.000193549	1	4.11083e-05	1	1	1	1	2.35594e-05	5.36905e-05	1	3.7781e-05	1	1	1	1	2.35596e-05	5.34812e-05	1	3.76067e-05	1	1	1	1	2.35596e-05	5.71192e-05	1	3.76023e-05	1	1	1	1	2.35596e-05	5.77488e-05	1	3.76023e-05	1	1	1	1	1.65673e-05	5.77489e-05	1	3.11544e-05	1	1	1	1	1.65701e-05	4.53215e-05	1	3.10881e-05	1	1	1	1	1.65701e-05	4.5292e-05	1	3.1088e-05	1	1	1	1	1.65701e-05	4.50137e-05	1	3.1088e-05	1	1	1	1	1.65701e-05	4.50157e-05	1	3.1088e-05	1	1	1	1	1.65701e-05	4.50157e-05	1	3.1088e-05	1	1	1	1	1.65701e-05	4.50157e-05	1	3.1088e-05	1	1	1	1	1.65701e-05	4.50157e-05	1	3.1088e-05	1	1	1	1	1.65701e-05	4.50157e-05	1	3.1088e-05	1	1	1	1	1.65701e-05	4.50157e-05	1	3.1088e-05	1	1	1	1	1.65701e-05	4.50157e-05	1	3.1088e-05	1	1	1	1	1.65701e-05	4.50157e-05	1	3.1088e-05	1	1	1	1	1.65701e-05	4.50157e-05	1	3.1088e-05	1	1	1	1	1.65701e-05	4.50157e-05	1	3.1088e-05	1	1	1	1	1.65701e-05	4.50157e-05	1	3.1088e-05	1	1	1	1	1.65701e-05	4.50157e-05	1	3.23509e-05	1	1	1	1	1.65701e-05	4.50157e-05	1	3.24505e-05	1	1	1	1	1.65701e-05	4.50157e-05	1	3.24642e-05	1	1	1	1	1.65701e-05	4.50157e-05	1	3.24669e-05	1	1	1	1	1.65701e-05	4.50157e-05	1	3.24677e-05	1	1	1	0	0	0	0	0	0	0	0	4.51282e-05	4.51282e-05	4.51282e-05	4.51282e-05	4.51282e-05	4.51282e-05	4.51282e-05	4.51282e-05	3.44907e-05	3.44907e-05	3.44907e-05	3.44907e-05	3.44907e-05	3.44907e-05	3.44907e-05	3.44907e-05	3.42677e-05	3.42677e-05	3.42677e-05	3.42677e-05	3.42677e-05	3.42677e-05	3.42677e-05	3.42677e-05	1.44714e-06	1.44714e-06	1.44714e-06	1.44714e-06	1.44714e-06	1.44714e-06	1.44714e-06	1.44714e-06	1.46118e-06	1.46118e-06	1.46118e-06	1.46118e-06	1.46118e-06	1.46118e-06	1.46118e-06	1.46118e-06	1.46113e-06	1.46113e-06	1.46113e-06	1.46113e-06	1.46113e-06	1.46113e-06	1.46113e-06	1.46113e-06	1.46115e-06	1.46115e-06	1.46115e-06	1.46115e-06	1.46115e-06	1.46115e-06	1.46115e-06	1.46115e-06	1.46115e-06	1.46115e-06	1.46115e-06	1.46115e-06	1.46115e-06	1.46115e-06	1.46115e-06	1.46115e-06	1.46115e-06	1.46115e-06	1.46115e-06	1.46115e-06	1.46115e-06	1.46115e-06	1.46115e-06	1.46115e-06	0.000534647	1.26302e-05	7.16903e-06	0.480729	7.29562e-06	0.000534647	1.26302e-05	7.16903e-06	0.0167492	3.26647e-05	7.83085e-06	2.96406e-12	3.4024e-06	0.00878128	4.27221e-05	3.32054e-07	0.00753904	3.98711e-05	5.1309e-06	0.905139	6.9982e-06	2.84851e-05	2.9505e-07	7.28153e-08	0.0131398	4.08916e-05	6.13192e-06	8.21653e-23	5.9452e-06	0.00451429	2.36051e-07	7.35023e-08	0.00949804	4.19558e-05	1.02084e-05	0.888486	6.4172e-06	0.000630513	2.02555e-07	7.30909e-08	0.000161802	2.3018e-05	1.33523e-05	1.52725e-27	5.89085e-06	0.000107552	1.14464e-07	7.30877e-08	0.000205974	2.29438e-05	1.23214e-05	4.29189e-05	5.9436e-06	2.00059e-05	1.13952e-07	8.9909e-08	0.000130712	2.29226e-05	1.61101e-05	4.25402e-05	5.9479e-06	1.89492e-05	1.13667e-07	1.03979e-07	0.00013447	2.28452e-05	1.4751e-05	4.28657e-05	6.01118e-06	2.05424e-05	1.13672e-07	1.11393e-07	5.70945e-07	4.60274e-05	1.78642e-05	4.29042e-05	8.28136e-05	2.07037e-05	1.13669e-07	1.71732e-06	4.76303e-07	4.52973e-05	0.000205376	1.51532e-08	8.32524e-05	7.3142e-09	2.29876e-07	1.36028e-06	8.92401e-08	3.24191e-05	0.000507945	1.47927e-08	8.51765e-05	7.24076e-09	2.2985e-07	6.91022e-06	8.64918e-08	2.343e-05	0.000218828	1.47572e-08	0.000108083	7.24191e-09	2.30911e-07	8.97225e-05	5.1026e-08	2.14074e-05	0.000309504	1.47523e-08	0.000116685	7.24164e-09	5.19835e-07	9.06493e-05	4.26893e-08	7.89713e-05	0.000159224	1.47519e-08	0.000189984	7.24167e-09	7.1384e-07	0.000113279	6.61213e-07	5.45019e-05	0.000247661	1.47518e-08	5.2039e-05	7.24167e-09	1.76154e-05	3.16852e-05	6.61759e-07	5.54319e-05	5.61686e-05	7.84983e-07	5.14681e-05	3.85349e-07	4.47161e-05	3.8965e-05	6.61774e-07	5.54276e-05	5.77839e-05	8.02346e-07	5.14158e-05	3.88352e-07	4.38127e-05	3.90518e-05	6.61777e-07	5.54277e-05	5.4553e-05	3.15585e-12	5.14146e-05	3.88338e-07	4.37973e-05	3.90526e-05	6.61777e-07	5.54277e-05	5.48942e-05	3.10775e-12	5.14146e-05	3.88343e-07	4.37972e-05	4.65559e-05	6.61777e-07	2.88654e-05	5.48919e-05	3.0979e-12	4.03503e-05	1.52627e-12	4.37972e-05	4.17387e-05	6.61777e-07	2.89208e-05	4.54796e-05	3.09437e-12	4.03595e-05	1.50952e-12	2.28083e-05	4.16834e-05	6.61777e-07	2.89207e-05	4.55054e-05	3.09284e-12	4.03595e-05	1.50441e-12	2.28341e-05	4.16777e-05	6.43822e-05	2.89207e-05	4.49921e-05	3.09216e-12	4.03595e-05	1.50286e-12	2.28341e-05	4.16781e-05	6.367e-05	2.89207e-05	4.49951e-05	1.55959e-09	4.03595e-05	1.50233e-12	2.28341e-05	4.1678e-05	6.30724e-05	2.89207e-05	4.4995e-05	1.58677e-09	4.03595e-05	1.50215e-12	2.28341e-05	3.8172e-05	6.17174e-05	2.89207e-05	4.4995e-05	1.58658e-09	4.03595e-05	7.57678e-10	2.28341e-05	3.815e-05	5.94425e-05	2.89207e-05	4.4995e-05	1.96485e-12	4.03595e-05	7.68643e-10	2.28341e-05	3.81501e-05	5.92614e-05	2.89207e-05	4.4995e-05	1.22815e-12	4.03595e-05	7.68591e-10	2.28341e-05	3.81501e-05	6.0084e-06	2.89207e-05	4.4995e-05	1.02179e-12	4.03595e-05	7.68599e-10	2.28341e-05	3.81501e-05	6.0274e-06	2.89207e-05	4.4995e-05	1.02581e-12	4.03595e-05	9.5186e-13	2.28341e-05	3.81501e-05	6.02739e-06	2.89207e-05	4.4995e-05	1.02991e-12	4.03595e-05	9.18054e-13	2.28341e-05	3.81501e-05	6.02739e-06	2.89207e-05	4.4995e-05	1.03377e-12	4.03595e-05	8.58044e-13	2.28341e-05	3.81501e-05	6.02739e-06	2.89207e-05	4.4995e-05	2.94679e-11	4.03595e-05	6.52428e-13	2.28341e-05	3.81501e-05	6.02739e-06	2.89207e-05	4.4995e-05	3.01408e-11	4.03595e-05	9.92138e-14	2.28341e-05	3.81501e-05	6.02739e-06	2.89207e-05	4.4995e-05	3.01504e-11	4.24883e-05	9.43136e-14	2.28341e-05	3.8862e-05	6.02739e-06	2.89207e-05	4.4995e-05	3.01504e-11	4.25098e-05	2.68033e-12	2.28341e-05	3.88843e-05	6.02739e-06	2.89207e-05	4.4995e-05	3.01504e-11	4.25132e-05	2.672e-12	2.28341e-05	3.88871e-05	6.02739e-06	2.89207e-05	4.4995e-05	3.01504e-11	4.25138e-05	2.15758e-09	2.28341e-05	3.88874e-05	6.02739e-06	2.89207e-05	4.4995e-05	3.01504e-11	4.2514e-05	2.18968e-09	2.28341e-05	3.88874e-05	0	0	0	0	0	0	0	0	4.51282e-05	4.51282e-05	4.51282e-05	4.51282e-05	4.51282e-05	4.51282e-05	4.51282e-05	4.51282e-05	3.26055e-05	3.26055e-05	3.26055e-05	3.26055e-05	3.26055e-05	3.26055e-05	3.26055e-05	3.26055e-05	3.24483e-05	3.24483e-05	3.24483e-05	3.24483e-05	3.24483e-05	3.24483e-05	3.24483e-05	3.24483e-05	2.77254e-06	2.77254e-06	2.77254e-06	2.77254e-06	2.77254e-06	2.77254e-06	2.77254e-06	2.77254e-06	2.77026e-06	2.77026e-06	2.77026e-06	2.77026e-06	2.77026e-06	2.77026e-06	2.77026e-06	2.77026e-06	2.76995e-06	2.76995e-06	2.76995e-06	2.76995e-06	2.76995e-06	2.76995e-06	2.76995e-06	2.76995e-06	2.77003e-06	2.77003e-06	2.77003e-06	2.77003e-06	2.77003e-06	2.77003e-06	2.77003e-06	2.77003e-06	2.77002e-06	2.77002e-06	2.77002e-06	2.77002e-06	2.77002e-06	2.77002e-06	2.77002e-06	2.77002e-06	2.77002e-06	2.77002e-06	2.77002e-06	2.77002e-06	2.77002e-06	2.77002e-06	2.77002e-06	2.77002e-06	3.2332e-05	1.11323e-05	9.4895e-06	0.0833367	9.66617e-06	0.0833367	3.2332e-05	9.66617e-06	0.0750442	0.00108477	6.84417e-06	0.962346	1.45599e-07	0.993359	0.000111812	8.79918e-09	0.819955	0.00377522	6.86835e-07	1	1.39352e-07	1	2.12404e-07	6.26439e-10	1	0.00540629	2.11618e-07	1	7.62733e-08	1	4.49953e-07	6.37906e-10	1	0.0058119	1.33254e-05	1	7.93715e-08	1	3.85283e-07	6.31356e-10	1	0.00506871	1.94481e-05	1	7.25414e-08	1	1.13395e-07	7.24714e-10	1	0.00486471	1.7969e-05	1	8.08393e-08	1	1.11819e-07	7.70274e-09	1	0.0047884	2.3821e-05	1	8.12624e-08	1	1.11481e-07	4.03712e-08	1	0.00468326	2.16612e-05	1	8.9196e-08	1	1.11517e-07	8.79367e-08	1	0.0164762	2.63231e-05	1	6.916e-07	1	1.11494e-07	5.48139e-07	1	0.0264588	0.000166758	1	7.65086e-07	1	5.51399e-08	3.31453e-08	1	0.00521682	0.000427048	1	9.75573e-07	1	5.4967e-08	1.23908e-07	1	0.000256095	0.0002097	1	1.0916e-05	1	5.37989e-08	1.50124e-06	1	0.00011519	0.00408277	1	3.4632e-05	1	4.90069e-08	1.34254e-06	1	0.000262276	0.000274381	1	5.22656e-05	1	7.66439e-08	1.46041e-06	1	0.000125376	0.000449178	1	2.42323e-05	1	1.86397e-06	7.63727e-07	1	0.000136767	5.76006e-05	1	1.91155e-05	1	1.65448e-05	7.3491e-06	1	0.000136827	5.53457e-05	1	1.88655e-05	1	1.64205e-05	7.5863e-06	1	0.000136828	5.03403e-05	1	1.88595e-05	1	1.64156e-05	7.58948e-06	1	0.000136828	5.21339e-05	1	1.88594e-05	1	1.64156e-05	1.10561e-05	1	9.04689e-05	5.2132e-05	1	1.56254e-05	1	1.64156e-05	1.07683e-05	1	9.0463e-05	4.7747e-05	1	1.55414e-05	1	1.15435e-05	1.05479e-05	1	9.04629e-05	4.77408e-05	1	1.55413e-05	1	1.15394e-05	1.05311e-05	1	9.04629e-05	4.74027e-05	1	1.55413e-05	1	1.15394e-05	1.05321e-05	1	9.04629e-05	4.74123e-05	1	1.55413e-05	1	1.15394e-05	1.05319e-05	1	9.04629e-05	4.74124e-05	1	1.55413e-05	1	1.15394e-05	8.72596e-06	1	9.04629e-05	4.74124e-05	1	1.55413e-05	1	1.15394e-05	8.65168e-06	1	9.04629e-05	4.74124e-05	1	1.55413e-05	1	1.15394e-05	8.65172e-06	1	9.04629e-05	4.74124e-05	1	1.55413e-05	1	1.15394e-05	8.65172e-06	1	9.04629e-05	4.74124e-05	1	1.55413e-05	1	1.15394e-05	8.65172e-06	1	9.04629e-05	4.74124e-05	1	1.55413e-05	1	1.15394e-05	8.65172e-06	1	9.04629e-05	4.74124e-05	1	1.55413e-05	1	1.15394e-05	8.65172e-06	1	9.04629e-05	4.74124e-05	1	1.55413e-05	1	1.15394e-05	8.65172e-06	1	9.04629e-05	4.74124e-05	1	1.55413e-05	1	1.15394e-05	8.65172e-06	1	9.04629e-05	4.74124e-05	1	1.55413e-05	1	1.15394e-05	8.65172e-06	1	9.04629e-05	4.74124e-05	1	1.61727e-05	1	1.15394e-05	9.00321e-06	1	9.04629e-05	4.74124e-05	1	1.63149e-05	1	1.15394e-05	9.06709e-06	1	9.04629e-05	4.74124e-05	1	1.63345e-05	1	1.15394e-05	9.07539e-06	1	9.04629e-05	4.74124e-05	1	1.63385e-05	1	1.15394e-05	9.07621e-06	1	9.04629e-05	4.74124e-05	1	1.63395e-05	1	1.15394e-05	9.07627e-06	0	0	0	0	0	0	0	0	4.51282e-05	4.51282e-05	4.51282e-05	4.51282e-05	4.51282e-05	4.51282e-05	4.51282e-05	4.51282e-05	2.98595e-06	2.98595e-06	2.98595e-06	2.98595e-06	2.98595e-06	2.98595e-06	2.98595e-06	2.98595e-06	3.0388e-06	3.0388e-06	3.0388e-06	3.0388e-06	3.0388e-06	3.0388e-06	3.0388e-06	3.0388e-06	9.63795e-07	9.63795e-07	9.63795e-07	9.63795e-07	9.63795e-07	9.63795e-07	9.63795e-07	9.63795e-07	9.36522e-07	9.36522e-07	9.36522e-07	9.36522e-07	9.36522e-07	9.36522e-07	9.36522e-07	9.36522e-07	9.36379e-07	9.36379e-07	9.36379e-07	9.36379e-07	9.36379e-07	9.36379e-07	9.36379e-07	9.36379e-07	9.36404e-07	9.36404e-07	9.36404e-07	9.36404e-07	9.36404e-07	9.36404e-07	9.36404e-07	9.36404e-07	9.36402e-07	9.36402e-07	9.36402e-07	9.36402e-07	9.36402e-07	9.36402e-07	9.36402e-07	9.36402e-07	9.36402e-07	9.36402e-07	9.36402e-07	9.36402e-07	9.36402e-07	9.36402e-07	9.36402e-07	9.36402e-07	2.05386e-06	1.71218e-06	1.66677e-06	0.000125525	1.68247e-06	0.178487	8.09434e-06	1.71218e-06	4.69372e-06	1.41278e-05	6.14194e-06	0.000136935	5.92308e-08	0.027043	4.12638e-05	2.2945e-09	4.41056e-06	1.69726e-05	5.13772e-07	0.000463475	4.17863e-08	0.0145882	5.96897e-08	8.94021e-11	4.37657e-06	1.71046e-05	4.35334e-08	0.000351805	4.45601e-08	0.19189	2.50296e-07	9.15582e-11	4.37376e-06	1.68748e-05	1.7669e-08	0.000544842	4.3027e-08	0.00163808	2.43892e-07	9.03575e-11	3.50691e-06	1.67291e-05	2.58543e-08	5.09555e-06	4.4194e-08	4.92211e-06	5.06129e-08	1.06712e-10	4.2354e-06	1.66933e-05	2.29975e-08	8.00551e-06	4.99749e-08	5.67514e-06	4.92555e-08	1.90537e-09	5.60408e-06	1.66644e-05	2.7179e-08	7.83166e-06	5.02811e-08	5.55464e-06	4.93574e-08	1.43661e-08	5.5403e-06	1.64749e-05	2.8348e-08	7.7288e-06	5.55005e-08	5.62634e-06	4.93753e-08	3.71097e-08	5.44655e-06	3.69427e-05	2.54335e-08	7.72152e-06	1.4593e-07	5.63798e-06	4.93644e-08	6.94378e-08	5.37133e-06	3.77771e-05	7.27224e-08	4.18775e-07	1.64646e-07	3.05829e-07	1.33891e-08	2.27108e-09	1.63697e-05	3.9868e-05	4.2083e-08	4.22445e-07	2.20673e-07	3.07704e-07	1.33409e-08	1.32715e-08	1.63647e-05	5.14772e-05	8.63109e-08	4.22699e-07	3.95474e-06	3.0775e-07	1.30227e-08	3.54878e-07	2.17231e-05	5.38648e-05	3.15896e-06	4.22722e-07	1.50876e-05	3.07754e-07	1.05909e-08	3.10454e-07	2.39236e-05	7.05529e-05	4.57054e-05	4.22724e-07	1.85303e-05	3.07755e-07	1.91311e-08	2.63207e-07	2.3941e-05	4.69594e-05	7.12875e-05	4.22725e-07	1.6089e-05	3.07755e-07	2.52521e-07	2.68406e-07	2.39313e-05	4.66494e-05	4.84473e-05	1.8151e-06	1.17083e-05	1.32144e-06	5.38221e-06	4.24739e-06	2.3931e-05	4.66501e-05	4.91883e-05	1.80241e-06	1.15023e-05	1.31469e-06	5.30858e-06	4.41309e-06	2.3931e-05	4.66501e-05	4.58817e-05	1.85219e-08	1.14975e-05	1.31466e-06	5.30607e-06	4.41527e-06	2.3931e-05	4.66501e-05	4.58456e-05	1.87779e-08	1.14974e-05	1.31467e-06	5.30605e-06	7.1687e-06	2.3931e-05	4.07569e-05	4.58465e-05	1.88464e-08	1.05302e-05	1.35125e-08	5.30605e-06	7.93523e-06	2.3931e-05	4.07542e-05	4.47321e-05	1.88727e-08	1.04563e-05	1.35257e-08	7.54556e-06	7.73784e-06	2.3931e-05	4.07542e-05	4.47326e-05	1.88842e-08	1.04563e-05	1.3523e-08	7.54389e-06	7.72289e-06	6.23049e-05	4.07542e-05	4.4631e-05	1.88894e-08	1.04563e-05	1.3522e-08	7.54389e-06	7.72383e-06	6.25244e-05	4.07542e-05	4.46308e-05	1.86342e-07	1.04563e-05	1.35217e-08	7.54389e-06	7.72363e-06	6.28579e-05	4.07542e-05	4.46308e-05	1.8294e-07	1.04563e-05	1.35216e-08	7.54389e-06	6.0615e-06	6.35875e-05	4.07542e-05	4.46308e-05	1.82934e-07	1.04563e-05	1.33373e-07	7.54389e-06	5.99942e-06	6.40879e-05	4.07542e-05	4.46308e-05	1.55409e-08	1.04563e-05	1.33325e-07	7.54389e-06	5.99948e-06	6.4e-05	4.07542e-05	4.46308e-05	1.69747e-08	1.04563e-05	1.33333e-07	7.54389e-06	5.99948e-06	3.96645e-05	4.07542e-05	4.46308e-05	1.65701e-08	1.04563e-05	1.33334e-07	7.54389e-06	5.99948e-06	3.96815e-05	4.07542e-05	4.46308e-05	1.64419e-08	1.04563e-05	1.13268e-08	7.54389e-06	5.99948e-06	3.96815e-05	4.07542e-05	4.46308e-05	1.63143e-08	1.04563e-05	1.1309e-08	7.54389e-06	5.99948e-06	3.96815e-05	4.07542e-05	4.46308e-05	1.61944e-08	1.04563e-05	1.12647e-08	7.54389e-06	5.99948e-06	3.96815e-05	4.07542e-05	4.46308e-05	5.5218e-08	1.04563e-05	1.09321e-08	7.54389e-06	5.99948e-06	3.96815e-05	4.07542e-05	4.46308e-05	5.24895e-08	1.04563e-05	3.92985e-09	7.54389e-06	5.99948e-06	3.96815e-05	4.07542e-05	4.46308e-05	5.24237e-08	1.06515e-05	3.74439e-09	7.54389e-06	6.31595e-06	3.96815e-05	4.07542e-05	4.46308e-05	5.24231e-08	1.07902e-05	1.28505e-08	7.54389e-06	6.37048e-06	3.96815e-05	4.07542e-05	4.46308e-05	5.24231e-08	1.08105e-05	1.28031e-08	7.54389e-06	6.37756e-06	3.96815e-05	4.07542e-05	4.46308e-05	5.24231e-08	1.08148e-05	5.032e-14	7.54389e-06	6.37826e-06	3.96815e-05	4.07542e-05	4.46308e-05	5.24231e-08	1.08159e-05	5.12085e-14	7.54389e-06	6.37831e-06	0	0	0	0	0	0	0	0	4.51282e-05	4.51282e-05	4.51282e-05	4.51282e-05	4.51282e-05	4.51282e-05	4.51282e-05	4.51282e-05	4.60417e-06	4.60417e-06	4.60417e-06	4.60417e-06	4.60417e-06	4.60417e-06	4.60417e-06	4.60417e-06	4.71454e-06	4.71454e-06	4.71454e-06	4.71454e-06	4.71454e-06	4.71454e-06	4.71454e-06	4.71454e-06	3.43403e-06	3.43403e-06	3.43403e-06	3.43403e-06	3.43403e-06	3.43403e-06	3.43403e-06	3.43403e-06	3.33178e-06	3.33178e-06	3.33178e-06	3.33178e-06	3.33178e-06	3.33178e-06	3.33178e-06	3.33178e-06	3.33157e-06	3.33157e-06	3.33157e-06	3.33157e-06	3.33157e-06	3.33157e-06	3.33157e-06	3.33157e-06	3.33155e-06	3.33155e-06	3.33155e-06	3.33155e-06	3.33155e-06	3.33155e-06	3.33155e-06	3.33155e-06	3.33155e-06	3.33155e-06	3.33155e-06	3.33155e-06	3.33155e-06	3.33155e-06	3.33155e-06	3.33155e-06	3.33155e-06	3.33155e-06	3.33155e-06	3.33155e-06	3.33155e-06	3.33155e-06	3.33155e-06	3.33155e-06	4.00279e-06	3.92962e-06	3.91912e-06	1.3389e-05	3.92962e-06	0.0362813	1.3389e-05	4.00279e-06	4.10042e-09	3.56151e-06	1.93817e-05	2.47761e-07	4.47517e-06	2.16865e-05	5.19507e-06	5.11551e-06	2.72708e-09	2.48002e-06	9.45125e-06	4.09652e-07	1.30098e-06	0.072162	4.00706e-05	3.25393e-06	2.58353e-09	2.31175e-06	2.18008e-06	1.45127e-07	3.31672e-06	2.65632e-06	9.68358e-05	3.27023e-06	2.56303e-09	2.16984e-06	2.0503e-07	6.98435e-07	2.82934e-06	0.000857716	0.00012431	3.26259e-06	2.32117e-09	2.3132e-06	2.02398e-07	5.88847e-08	3.32151e-06	3.55893e-08	3.63465e-05	3.44963e-06	5.48791e-09	2.33422e-06	2.01484e-07	5.03039e-07	3.46771e-06	1.15632e-06	3.61632e-05	1.04399e-05	1.9114e-08	2.33785e-06	1.51863e-07	5.04773e-07	3.47594e-06	1.25804e-06	3.63094e-05	2.26735e-05	1.78179e-08	2.34307e-06	1.90286e-07	4.92011e-07	3.59366e-06	1.09779e-06	3.63133e-05	3.25935e-05	1.9222e-08	3.06556e-06	1.14002e-07	4.90686e-07	4.72358e-06	1.0844e-06	3.63108e-05	3.55715e-05	4.16648e-08	3.23729e-06	2.3919e-07	2.14455e-07	4.93372e-06	4.73767e-07	1.58734e-05	9.48682e-06	3.69819e-06	8.56988e-06	1.97954e-08	2.29731e-07	5.49704e-06	4.88095e-07	1.58732e-05	7.69621e-06	4.18207e-06	2.4841e-05	2.74832e-07	2.31139e-07	1.54593e-05	4.88046e-07	1.56578e-05	6.83329e-06	1.95217e-05	3.28283e-05	9.39222e-07	2.3133e-07	2.67718e-05	4.88089e-07	7.44517e-06	6.39669e-06	3.27413e-05	3.44268e-05	2.80145e-05	2.31349e-07	2.83198e-05	4.88086e-07	8.07936e-06	5.02215e-06	3.07782e-05	3.14969e-05	3.0334e-05	2.31352e-07	2.84807e-05	4.88087e-07	3.11899e-06	5.23689e-06	3.07012e-05	3.00692e-05	4.48894e-05	3.49921e-07	2.49435e-05	7.38233e-07	6.58212e-06	1.50995e-05	3.06994e-05	3.0074e-05	4.5904e-05	3.30655e-07	2.4762e-05	7.22327e-07	6.60949e-06	1.53139e-05	3.06991e-05	3.00739e-05	4.45274e-05	8.9493e-08	2.47579e-05	7.22353e-07	6.60959e-06	1.53167e-05	3.06991e-05	3.00739e-05	4.37687e-05	9.35744e-08	2.47578e-05	7.22341e-07	6.6096e-06	2.23127e-05	3.06991e-05	2.93429e-05	4.37741e-05	9.44791e-08	2.4156e-05	1.95894e-07	6.6096e-06	2.53352e-05	3.06991e-05	2.93127e-05	4.35946e-05	9.48115e-08	2.40859e-05	2.00326e-07	1.26921e-05	2.50831e-05	3.06991e-05	2.93127e-05	4.35933e-05	9.49557e-08	2.4086e-05	2.01565e-07	1.26864e-05	2.50649e-05	3.65975e-05	2.93127e-05	4.35758e-05	9.50204e-08	2.4086e-05	2.01945e-07	1.26864e-05	2.50661e-05	3.73463e-05	2.93127e-05	4.35714e-05	1.8252e-07	2.4086e-05	2.02074e-07	1.26864e-05	2.50658e-05	3.83473e-05	2.93127e-05	4.35714e-05	1.73328e-07	2.4086e-05	2.02118e-07	1.26864e-05	2.07677e-05	4.07243e-05	2.93127e-05	4.35714e-05	1.73375e-07	2.4086e-05	3.88151e-07	1.26864e-05	2.06922e-05	4.45475e-05	2.93127e-05	4.35714e-05	8.57372e-08	2.4086e-05	3.77498e-07	1.26864e-05	2.06924e-05	4.47623e-05	2.93127e-05	4.35714e-05	2.72971e-07	2.4086e-05	3.77577e-07	1.26864e-05	2.06924e-05	4.09963e-05	2.93127e-05	4.35714e-05	4.1177e-07	2.4086e-05	3.77574e-07	1.26864e-05	2.06924e-05	4.1006e-05	2.93127e-05	4.35714e-05	4.0622e-07	2.4086e-05	1.86708e-07	1.26864e-05	2.06924e-05	4.10059e-05	2.93127e-05	4.35714e-05	4.00696e-07	2.4086e-05	1.99573e-07	1.26864e-05	2.06924e-05	4.10059e-05	2.93127e-05	4.35714e-05	3.95568e-07	2.4086e-05	2.2577e-07	1.26864e-05	2.06924e-05	4.10059e-05	2.93127e-05	4.35714e-05	5.56474e-07	2.4086e-05	3.65221e-07	1.26864e-05	2.06924e-05	4.10059e-05	2.93127e-05	4.35714e-05	5.13032e-07	2.4086e-05	3.30437e-06	1.26864e-05	2.06924e-05	4.10059e-05	2.93127e-05	4.35714e-05	5.12295e-07	2.42098e-05	3.40783e-06	1.26864e-05	2.1533e-05	4.10059e-05	2.93127e-05	4.35714e-05	5.12294e-07	2.4351e-05	4.8469e-06	1.26864e-05	2.16031e-05	4.10059e-05	2.93127e-05	4.35714e-05	5.12294e-07	2.43721e-05	4.85088e-06	1.26864e-05	2.16123e-05	4.10059e-05	2.93127e-05	4.35714e-05	5.12294e-07	2.43767e-05	1.71314e-09	1.26864e-05	2.16132e-05	4.10059e-05	2.93127e-05	4.35714e-05	5.12294e-07	2.4378e-05	1.70616e-09	1.26864e-05	2.16133e-05	0	0	0	0	0	0	0	0	4.51282e-05	4.51282e-05	4.51282e-05	4.51282e-05	4.51282e-05	4.51282e-05	4.51282e-05	4.51282e-05	9.15879e-05	9.15879e-05	9.15879e-05	9.15879e-05	9.15879e-05	9.15879e-05	9.15879e-05	9.15879e-05	9.20812e-05	9.20812e-05	9.20812e-05	9.20812e-05	9.20812e-05	9.20812e-05	9.20812e-05	9.20812e-05	8.74107e-05	8.74107e-05	8.74107e-05	8.74107e-05	8.74107e-05	8.74107e-05	8.74107e-05	8.74107e-05	8.72537e-05	8.72537e-05	8.72537e-05	8.72537e-05	8.72537e-05	8.72537e-05	8.72537e-05	8.72537e-05	8.72571e-05	8.72571e-05	8.72571e-05	8.72571e-05	8.72571e-05	8.72571e-05	8.72571e-05	8.72571e-05	8.72555e-05	8.72555e-05	8.72555e-05	8.72555e-05	8.72555e-05	8.72555e-05	8.72555e-05	8.72555e-05	8.72555e-05	8.72555e-05	8.72555e-05	8.72555e-05	8.72555e-05	8.72555e-05	8.72555e-05	8.72555e-05	8.72555e-05	8.72555e-05	8.72555e-05	8.72555e-05	8.72555e-05	8.72555e-05	8.72555e-05	8.72555e-05	8.97854e-05	8.9687e-05	8.9673e-05	0.000110546	8.97128e-05	0.00671239	0.000159533	9.0558e-05	2.5222e-06	5.40583e-05	7.05371e-05	7.32129e-06	0.0003206	0.000210442	2.4024e-05	0.00521531	2.22097e-06	5.2581e-05	0.000147358	4.04018e-06	0.000134363	0.0802725	0.0146827	0.0482583	2.22943e-06	5.36895e-05	0.000205304	2.66577e-06	0.0001808	0.020686	0.0294506	0.327356	2.23785e-06	5.15268e-05	0.00033162	5.04703e-06	0.000165198	0.00734892	0.0741716	0.999999	2.24424e-06	5.35141e-05	0.000243997	2.45888e-06	0.000177156	2.79311e-06	0.322166	1	3.20098e-06	5.3885e-05	0.000268661	6.50112e-06	0.000172665	1.61843e-05	0.999996	1	5.5888e-06	5.39102e-05	0.000193273	6.57735e-06	0.000172373	1.74384e-05	1	1	5.54329e-06	5.41433e-05	0.000214645	6.52184e-06	0.00016859	1.57705e-05	1	1	5.45587e-06	5.71256e-05	0.000168938	6.51465e-06	0.000176051	1.56144e-05	1	1	2.23544e-06	5.67392e-05	0.000220477	5.65907e-06	0.000171293	1.35586e-05	1	1	3.26491e-05	5.38831e-05	6.9779e-05	5.85804e-06	0.000160251	1.37521e-05	1	1	2.88087e-05	4.89624e-05	0.000230133	5.87658e-06	8.18654e-05	1.37496e-05	1	1	3.78392e-05	4.79892e-05	9.45563e-05	5.87915e-06	6.38257e-05	1.37502e-05	1	1	4.19337e-05	4.82371e-05	5.30531e-05	5.8794e-06	6.39088e-05	1.37502e-05	1	1	4.1264e-05	4.69324e-05	4.86852e-05	5.87945e-06	5.79804e-05	1.37502e-05	1	1	4.12658e-05	4.70637e-05	4.5682e-05	6.3081e-06	6.21813e-05	1.47526e-05	1	1	4.12649e-05	4.70641e-05	4.55157e-05	6.13085e-06	6.2443e-05	1.46089e-05	1	1	4.12648e-05	4.70641e-05	4.53071e-05	4.89953e-06	6.24497e-05	1.46094e-05	1	1	4.12648e-05	4.70641e-05	4.53039e-05	4.99268e-06	6.24499e-05	1.46092e-05	1	1	4.12648e-05	4.69437e-05	4.53036e-05	5.01167e-06	6.21942e-05	1.16872e-05	1	1	4.12648e-05	4.6947e-05	4.52853e-05	5.01845e-06	6.22901e-05	1.18482e-05	1	1	4.12648e-05	4.6947e-05	4.52854e-05	5.02138e-06	6.22904e-05	1.18986e-05	1	1	4.20348e-05	4.6947e-05	4.52836e-05	5.0227e-06	6.22904e-05	1.1914e-05	1	1	4.23273e-05	4.6947e-05	4.52838e-05	5.61627e-06	6.22904e-05	1.19193e-05	1	1	4.27074e-05	4.6947e-05	4.52838e-05	5.50079e-06	6.22904e-05	1.19211e-05	1	1	4.35765e-05	4.6947e-05	4.52838e-05	5.50166e-06	6.22904e-05	1.3329e-05	1	1	4.51209e-05	4.6947e-05	4.52838e-05	4.8759e-06	6.22904e-05	1.30927e-05	1	1	4.52685e-05	4.6947e-05	4.52838e-05	9.01474e-06	6.22904e-05	1.30936e-05	1	1	4.48523e-05	4.6947e-05	4.52838e-05	1.15329e-05	6.22904e-05	1.30935e-05	1	1	4.48519e-05	4.6947e-05	4.52838e-05	1.14853e-05	6.22904e-05	1.1604e-05	1	1	4.48519e-05	4.6947e-05	4.52838e-05	1.14355e-05	6.22904e-05	1.21392e-05	1	1	4.48519e-05	4.6947e-05	4.52838e-05	1.13892e-05	6.22904e-05	1.3209e-05	1	1	4.48519e-05	4.6947e-05	4.52838e-05	1.2057e-05	6.22904e-05	1.85945e-05	1	1	4.48519e-05	4.6947e-05	4.52838e-05	1.17742e-05	6.22904e-05	0.000191957	1	1	4.48519e-05	4.6947e-05	4.52838e-05	1.17709e-05	6.23429e-05	0.000206183	1	1	4.48519e-05	4.6947e-05	4.52838e-05	1.1771e-05	6.21656e-05	0.000219148	1	1	4.48519e-05	4.6947e-05	4.52838e-05	1.1771e-05	6.21392e-05	0.000220136	1	1	4.48519e-05	4.6947e-05	4.52838e-05	1.1771e-05	6.21336e-05	1.59963e-05	1	1	4.48519e-05	4.6947e-05	4.52838e-05	1.1771e-05	6.21321e-05	1.55408e-05	1	1	0	0	0	0	0	0	0	0	4.51282e-05	4.51282e-05	4.51282e-05	4.51282e-05	4.51282e-05	4.51282e-05	4.51282e-05	4.51282e-05	1.49305e-05	1.49305e-05	1.49305e-05	1.49305e-05	1.49305e-05	1.49305e-05	1.49305e-05	1.49305e-05	1.47737e-05	1.47737e-05	1.47737e-05	1.47737e-05	1.47737e-05	1.47737e-05	1.47737e-05	1.47737e-05	1.46414e-05	1.46414e-05	1.46414e-05	1.46414e-05	1.46414e-05	1.46414e-05	1.46414e-05	1.46414e-05	1.48306e-05	1.48306e-05	1.48306e-05	1.48306e-05	1.48306e-05	1.48306e-05	1.48306e-05	1.48306e-05	1.48308e-05	1.48308e-05	1.48308e-05	1.48308e-05	1.48308e-05	1.48308e-05	1.48308e-05	1.48308e-05	1.48309e-05	1.48309e-05	1.48309e-05	1.48309e-05	1.48309e-05	1.48309e-05	1.48309e-05	1.48309e-05	1.48309e-05	1.48309e-05	1.48309e-05	1.48309e-05	1.48309e-05	1.48309e-05	1.48309e-05	1.48309e-05	1.48309e-05	1.48309e-05	1.48309e-05	1.48309e-05	1.48309e-05	1.48309e-05	1.48309e-05	1.48309e-05	1.48719e-05	1.48713e-05	1.48713e-05	1.51894e-05	1.48719e-05	5.08058e-05	1.74932e-05	1.49118e-05	5.09766e-06	2.4136e-06	4.82693e-05	7.76532e-05	0.000196948	0.000362086	7.05481e-05	6.70844e-06	4.40685e-06	1.17529e-06	0.000143789	0.000140431	0.000892117	1.10529e-06	1.73532e-07	1.49664e-06	4.09268e-06	9.93569e-07	0.000617557	0.000145493	0.00172549	0.00020996	4.92215e-08	1.50811e-06	4.0105e-06	1.03861e-06	2.42851e-05	0.00012548	0.00193782	1.82662e-05	4.24087e-08	1.50045e-06	3.62109e-06	9.99569e-07	3.50995e-05	0.000141225	0.00190807	0.000157839	3.63888e-08	1.32116e-06	3.46554e-06	9.98031e-07	3.06055e-05	0.000109666	0.00175888	3.89999e-05	3.64111e-08	2.44469e-07	2.8737e-06	1.00202e-06	4.2151e-05	0.000110957	0.00174932	3.65727e-05	3.62986e-08	7.49755e-08	2.71089e-06	1.01342e-06	4.0274e-05	0.000111942	0.00164633	3.94617e-05	3.62913e-08	4.30736e-08	2.97489e-06	1.03988e-06	4.45776e-05	0.000112025	0.00163991	3.97766e-05	3.62962e-08	4.57339e-08	9.8828e-05	1.1012e-06	4.08751e-05	0.000110452	0.00152789	3.9229e-05	3.45504e-08	3.50661e-07	6.8898e-06	4.60793e-06	6.54327e-05	0.000109465	0.00128505	3.8979e-05	3.46437e-08	7.39289e-06	1.14946e-05	1.74531e-05	4.00583e-05	0.000109386	0.000236761	3.89872e-05	3.57669e-08	0.000612682	3.0695e-05	2.53326e-05	5.28376e-06	0.000109377	9.81969e-05	3.89863e-05	2.99249e-07	0.000716322	4.14475e-05	2.53059e-05	3.11674e-05	0.000109376	9.56615e-05	3.89865e-05	4.58196e-07	0.000709383	4.1404e-05	2.68284e-05	2.19858e-05	0.000109376	7.97995e-05	3.89865e-05	5.3217e-06	0.000687641	4.12681e-05	2.52292e-05	4.41908e-05	0.000110155	9.4468e-05	3.92643e-05	3.00759e-05	0.000137923	4.12675e-05	2.52301e-05	4.52969e-05	0.000110965	9.53669e-05	3.94169e-05	2.88392e-05	0.000133533	4.12675e-05	2.523e-05	4.47884e-05	0.000108503	9.53893e-05	3.94152e-05	2.88155e-05	0.000133481	4.12674e-05	2.523e-05	4.3769e-05	0.000107376	9.53898e-05	3.94159e-05	2.88152e-05	0.000140214	4.12674e-05	2.52261e-05	4.37718e-05	0.00010709	9.53513e-05	3.85315e-05	2.88152e-05	0.000139974	4.12674e-05	2.51894e-05	4.37705e-05	0.000106982	9.57097e-05	3.8186e-05	3.29818e-05	0.000142128	4.12674e-05	2.51894e-05	4.37681e-05	0.000106935	9.57102e-05	3.80706e-05	3.29781e-05	0.000142294	4.13136e-05	2.51894e-05	4.37681e-05	0.000106914	9.57102e-05	3.80353e-05	3.29781e-05	0.000142285	4.14734e-05	2.51894e-05	4.37617e-05	0.000108124	9.57102e-05	3.80233e-05	3.29781e-05	0.000142287	4.16725e-05	2.51894e-05	4.37617e-05	0.000109597	9.57102e-05	3.80191e-05	3.29781e-05	0.000138828	4.2177e-05	2.51894e-05	4.37617e-05	0.0001096	9.57102e-05	3.84514e-05	3.29781e-05	0.000139646	4.29337e-05	2.51894e-05	4.37617e-05	0.000108256	9.57102e-05	3.89225e-05	3.29781e-05	0.000139647	4.29384e-05	2.51894e-05	4.37617e-05	9.32439e-05	9.57102e-05	3.89218e-05	3.29781e-05	0.000139647	4.29145e-05	2.51894e-05	4.37617e-05	8.98081e-05	9.57102e-05	3.89223e-05	3.29781e-05	0.000139647	4.29113e-05	2.51894e-05	4.37617e-05	9.02969e-05	9.57102e-05	3.84456e-05	3.29781e-05	0.000139647	4.29113e-05	2.51894e-05	4.37617e-05	9.07978e-05	9.57102e-05	3.72345e-05	3.29781e-05	0.000139647	4.29113e-05	2.51894e-05	4.37617e-05	9.12744e-05	9.57102e-05	3.5059e-05	3.29781e-05	0.000139647	4.29113e-05	2.51894e-05	4.37617e-05	9.22442e-05	9.57102e-05	2.72696e-05	3.29781e-05	0.000139647	4.29113e-05	2.51894e-05	4.37617e-05	9.55374e-05	9.57102e-05	3.12938e-06	3.29781e-05	0.000139647	4.29113e-05	2.51894e-05	4.37617e-05	9.5621e-05	9.57179e-05	2.91819e-06	3.29781e-05	0.000140364	4.29113e-05	2.51894e-05	4.37617e-05	9.56219e-05	9.51165e-05	2.93696e-06	3.29781e-05	0.00013966	4.29113e-05	2.51894e-05	4.37617e-05	9.56219e-05	9.50334e-05	2.9233e-06	3.29781e-05	0.000139565	4.29113e-05	2.51894e-05	4.37617e-05	9.56219e-05	9.50166e-05	1.8005e-06	3.29781e-05	0.000139556	4.29113e-05	2.51894e-05	4.37617e-05	9.56219e-05	9.50122e-05	1.84068e-06	3.29781e-05	0.000139555	0	0	0	0	0	0	0	0	4.51282e-05	4.51282e-05	4.51282e-05	4.51282e-05	4.51282e-05	4.51282e-05	4.51282e-05	4.51282e-05	0.000561701	0.000561701	0.000561701	0.000561701	0.000561701	0.000561701	0.000561701	0.000561701	0.000564009	0.000564009	0.000564009	0.000564009	0.000564009	0.000564009	0.000564009	0.000564009	0.000549216	0.000549216	0.000549216	0.000549216	0.000549216	0.000549216	0.000549216	0.000549216	0.000564375	0.000564375	0.000564375	0.000564375	0.000564375	0.000564375	0.000564375	0.000564375	0.000564796	0.000564796	0.000564796	0.000564796	0.000564796	0.000564796	0.000564796	0.000564796	0.000564811	0.000564811	0.000564811	0.000564811	0.000564811	0.000564811	0.000564811	0.000564811	0.000564811	0.000564811	0.000564811	0.000564811	0.000564811	0.000564811	0.000564811	0.000564811	0.000564811	0.000564811	0.000564811	0.000564811	0.000564811	0.000564811	0.000564811	0.000564811	0.00276512	0.00101436	0.000586177	0.000586177	0.000570638	0.000570416	0.000570395	0.000570384	0.949445	0.0168185	8.63978e-05	0.00693657	9.03401e-05	0.0206036	0.000621717	0.000126402	1	0.10116	6.62346e-05	0.00573796	0.000128922	0.00104768	0.000314125	0.000172306	1	0.884435	0.000161619	0.0127279	4.7187e-05	0.0114832	0.000208387	0.000172084	1	1	0.0372922	0.00501706	5.17674e-05	0.0160272	0.000173201	0.000172375	1	1	0.179431	0.00917829	4.50862e-05	0.0216035	0.000172453	0.000172599	1	1	0.99461	0.00197821	4.54971e-05	0.00224008	0.000174166	0.000172625	1	1	1	0.00139574	4.54994e-05	0.000849599	0.00017335	0.000172618	1	1	1	0.00138247	4.6063e-05	0.000877375	0.000173348	0.000172681	1	1	1	0.00138438	4.67952e-05	0.000886125	0.000173343	0.000176014	1	1	1	0.00135365	4.69238e-05	0.000866947	0.00017658	0.000175246	1	1	1	0.00127768	4.71128e-05	0.00084629	0.000176566	0.000105333	1	1	1	0.0012667	5.04267e-05	0.000845503	0.000176045	4.76143e-05	1	1	1	0.00126518	5.28742e-05	0.000845414	0.000167581	4.70866e-05	1	1	1	0.001265	5.3688e-05	0.000845413	0.000149229	4.70526e-05	1	1	1	0.00126497	5.17531e-05	0.000845412	7.66065e-05	4.54851e-05	1	1	1	0.00127938	5.31923e-05	0.000855049	4.78667e-05	4.54279e-05	1	1	1	0.00134103	5.32969e-05	0.000870215	4.81827e-05	4.54294e-05	1	1	1	0.00133066	5.32994e-05	0.00087082	4.8193e-05	4.54296e-05	1	1	1	0.00128566	5.32994e-05	0.000870853	4.81931e-05	4.543e-05	1	1	1	0.00127388	5.31784e-05	0.000860197	4.81931e-05	4.54256e-05	1	1	1	0.00126991	5.32105e-05	0.000845574	4.81662e-05	4.54226e-05	1	1	1	0.00126827	5.32107e-05	0.0008412	4.8169e-05	4.54226e-05	1	1	1	0.00126754	5.32107e-05	0.000839873	4.8169e-05	4.54226e-05	1	1	1	0.00127503	5.32107e-05	0.000839428	4.8169e-05	4.54226e-05	1	1	1	0.00132551	5.32107e-05	0.000839277	4.8169e-05	4.54223e-05	1	1	1	0.00132835	5.32107e-05	0.000844407	4.8169e-05	4.54229e-05	1	1	1	0.00134492	5.32107e-05	0.000862146	4.8169e-05	4.54229e-05	1	1	1	0.000516162	5.32107e-05	0.000862723	4.8169e-05	4.54229e-05	1	1	1	0.000348494	5.32107e-05	0.00086275	4.8169e-05	4.54229e-05	1	1	1	0.000348886	5.32107e-05	0.000873436	4.8169e-05	4.54229e-05	1	1	1	0.000352092	5.32107e-05	0.000832345	4.8169e-05	4.54229e-05	1	1	1	0.000355177	5.32107e-05	0.000759239	4.8169e-05	4.54229e-05	1	1	1	0.000355595	5.32107e-05	0.000534238	4.8169e-05	4.54229e-05	1	1	1	0.000374881	5.32107e-05	0.000129224	4.8169e-05	4.54229e-05	1	1	1	0.00037553	5.32537e-05	0.000125178	4.8169e-05	4.5423e-05	1	1	1	0.00037554	5.31413e-05	0.000124364	4.8169e-05	4.54231e-05	1	1	1	0.00037554	5.31204e-05	0.000124371	4.8169e-05	4.54232e-05	1	1	1	0.00037554	5.31154e-05	0.000129422	4.8169e-05	4.54232e-05	1	1	1	0.00037554	5.3114e-05	0.000129398	4.8169e-05	4.54232e-05	0	0	0	0	0	0	0	0	4.51282e-05	4.51282e-05	4.51282e-05	4.51282e-05	4.51282e-05	4.51282e-05	4.51282e-05	4.51282e-05	0.000136546	0.000136546	0.000136546	0.000136546	0.000136546	0.000136546	0.000136546	0.000136546	0.000135739	0.000135739	0.000135739	0.000135739	0.000135739	0.000135739	0.000135739	0.000135739	0.000111678	0.000111678	0.000111678	0.000111678	0.000111678	0.000111678	0.000111678	0.000111678	0.000113713	0.000113713	0.000113713	0.000113713	0.000113713	0.000113713	0.000113713	0.000113713	0.000113739	0.000113739	0.000113739	0.000113739	0.000113739	0.000113739	0.000113739	0.000113739	0.000113735	0.000113735	0.000113735	0.000113735	0.000113735	0.000113735	0.000113735	0.000113735	0.000113736	0.000113736	0.000113736	0.000113736	0.000113736	0.000113736	0.000113736	0.000113736	0.000113735	0.000113735	0.000113735	0.000113735	0.000113735	0.000113735	0.000113735	0.000113735	0.0314076	0.000957242	0.000138276	0.000164217	0.000125979	0.000125611	0.000125479	0.00012541	0.00155473	0.00271774	0.000172048	3.82997e-07	0.00688818	5.68375e-08	2.39559e-06	0.0799952	0.0001396	0.00445671	0.00122328	1.93599e-07	0.00368691	0.000324952	0.0156425	0.997906	0.00013189	0.00579038	0.014735	6.77423e-08	0.0117153	9.23051e-08	0.0119705	1	0.000134342	0.00579445	0.356245	3.1171e-07	0.018383	9.37872e-07	0.0124517	1	5.55812e-07	0.00083869	1	7.20474e-08	0.0346935	4.20733e-08	0.0128215	1	1.12399e-06	0.00058733	1	6.80652e-07	0.0997008	2.154e-06	0.0135372	1	3.69289e-06	0.000576381	1	7.05055e-07	0.937268	2.41978e-06	0.0142231	1	3.7567e-06	0.000582629	1	6.94429e-07	1	2.04109e-06	0.0149635	1	3.37048e-07	0.000226809	1	6.929e-07	1	2.00852e-06	0.015813	1	7.87533e-09	0.000208243	1	5.5426e-07	1	1.60567e-06	0.0200122	1	6.65675e-06	8.80662e-05	1	5.99288e-07	1	1.65499e-06	0.0273542	1	3.87128e-06	3.0768e-05	1	6.03606e-07	1	1.65461e-06	0.0474771	1	3.72367e-06	2.35625e-05	1	6.04213e-07	1	1.65477e-06	0.179699	1	3.81653e-06	1.27867e-06	1	6.04275e-07	1	1.65475e-06	0.999673	1	1.18465e-05	1.97322e-06	1	6.04284e-07	1	1.65476e-06	1	1	1.1878e-05	2.06062e-06	1	6.75616e-07	1	1.85009e-06	1	1	1.18776e-05	2.06053e-06	1	6.33452e-07	1	1.81056e-06	1	1	1.18776e-05	2.06053e-06	1	5.60087e-07	1	1.81066e-06	1	1	1.18776e-05	2.06053e-06	1	5.82581e-07	1	1.81062e-06	1	1	1.18776e-05	8.84745e-06	1	5.87014e-07	1	1.60466e-06	1	1	1.18776e-05	8.86094e-06	1	5.88584e-07	1	1.64606e-06	1	1	1.18776e-05	8.86095e-06	1	5.8926e-07	1	1.6583e-06	1	1	2.44168e-08	8.86095e-06	1	5.89565e-07	1	1.66206e-06	1	1	2.46664e-08	8.86095e-06	1	6.26406e-07	1	1.66335e-06	1	1	2.50245e-08	8.86095e-06	1	6.00546e-07	1	1.66378e-06	1	1	2.58228e-08	8.86095e-06	1	6.00783e-07	1	1.7675e-06	1	1	2.70829e-08	8.86095e-06	1	6.7792e-07	1	1.71118e-06	1	1	2.71857e-08	8.86095e-06	1	2.69296e-06	1	1.71152e-06	1	1	5.996e-07	8.86095e-06	1	4.71369e-06	1	1.71149e-06	1	1	5.99685e-07	8.86095e-06	1	4.68131e-06	1	1.93118e-06	1	1	5.99685e-07	8.86095e-06	1	4.6478e-06	1	2.09099e-06	1	1	5.99685e-07	8.86095e-06	1	4.61681e-06	1	2.42461e-06	1	1	5.99685e-07	8.86095e-06	1	4.32208e-06	1	4.36904e-06	1	1	5.99685e-07	8.86095e-06	1	4.16635e-06	1	0.00012987	1	1	5.99685e-07	8.86095e-06	1	4.16559e-06	1	0.00014123	1	1	5.99685e-07	8.86095e-06	1	4.16566e-06	1	0.000133065	1	1	5.99685e-07	8.86095e-06	1	4.16566e-06	1	0.000133513	1	1	5.99685e-07	8.86095e-06	1	4.16566e-06	1	0.000194493	1	1	5.99685e-07	8.86095e-06	1	4.16566e-06	1	0.000191729	1	1	0	0	0	0	0	0	0	0	4.51282e-05	4.51282e-05	4.51282e-05	4.51282e-05	4.51282e-05	4.51282e-05	4.51282e-05	4.51282e-05	0.00054598	0.00054598	0.00054598	0.00054598	0.00054598	0.00054598	0.00054598	0.00054598	0.000557802	0.000557802	0.000557802	0.000557802	0.000557802	0.000557802	0.000557802	0.000557802	0.000175218	0.000175218	0.000175218	0.000175218	0.000175218	0.000175218	0.000175218	0.000175218	0.000175631	0.000175631	0.000175631	0.000175631	0.000175631	0.000175631	0.000175631	0.000175631	0.000175654	0.000175654	0.000175654	0.000175654	0.000175654	0.000175654	0.000175654	0.000175654	0.000175653	0.000175653	0.000175653	0.000175653	0.000175653	0.000175653	0.000175653	0.000175653	0.000175653	0.000175653	0.000175653	0.000175653	0.000175653	0.000175653	0.000175653	0.000175653	0.000175653	0.000175653	0.000175653	0.000175653	0.000175653	0.000175653	0.000175653	0.000175653	0.976055	0.0230114	0.000385188	0.00151633	0.000321129	0.000321129	0.000315558	0.000312614	1	0.433214	0.000123104	0.00158029	0.00250173	0.000312312	7.82991e-05	0.00528274	1	1	0.000598457	0.000797342	0.00485877	0.000152113	0.000823465	0.0367594	1	1	0.00968633	0.000967662	0.00655158	0.000230156	0.000165407	0.448973	1	1	0.565664	0.000626131	0.00815454	0.000335919	0.000147487	1	1	1	1	0.000180309	0.00879369	0.000189754	0.000145374	1	1	1	1	0.000100625	0.00851174	8.50395e-05	0.000148986	1	1	1	1	0.000101543	0.00824819	8.31156e-05	0.000148047	1	1	1	1	0.000102893	0.00752404	8.53497e-05	0.000147995	1	1	1	1	0.000103015	0.0157978	8.55525e-05	0.000148017	1	1	1	1	2.79418e-05	0.0316953	2.32053e-05	0.000385254	1	1	1	1	2.73439e-05	0.109164	2.2875e-05	0.000395416	1	1	1	1	2.73112e-05	0.960051	2.28738e-05	0.000404869	1	1	1	1	2.73075e-05	1	2.28733e-05	0.000889807	1	1	1	1	2.73071e-05	1	2.28733e-05	0.000732766	1	1	1	1	2.7307e-05	1	2.28733e-05	0.000251281	1	1	1	1	5.24354e-05	1	4.39219e-05	5.57309e-05	1	1	1	1	5.31823e-05	1	4.42871e-05	5.4497e-05	1	1	1	1	2.63107e-05	1	4.42887e-05	5.44967e-05	1	1	1	1	2.5836e-05	1	4.42888e-05	5.44966e-05	1	1	1	1	2.57348e-05	1	2.19008e-05	5.44967e-05	1	1	1	1	2.56968e-05	1	2.17388e-05	4.99123e-05	1	1	1	1	2.56803e-05	1	2.17099e-05	4.98936e-05	1	1	1	1	2.56729e-05	1	2.17011e-05	4.98935e-05	1	1	1	1	3.65036e-05	1	2.16982e-05	4.98935e-05	1	1	1	1	3.72807e-05	1	2.16972e-05	4.98935e-05	1	1	1	1	3.72833e-05	1	3.08541e-05	4.98935e-05	1	1	1	1	7.53921e-05	1	3.10768e-05	4.98935e-05	1	1	1	1	6.1452e-05	1	3.10755e-05	4.98935e-05	1	1	1	1	5.91813e-05	1	3.10755e-05	4.98935e-05	1	1	1	1	5.96144e-05	1	6.28415e-05	4.98935e-05	1	1	1	1	6.00686e-05	1	6.21344e-05	4.98935e-05	1	1	1	1	6.05017e-05	1	6.05148e-05	4.98935e-05	1	1	1	1	4.2804e-05	1	5.48252e-05	4.98935e-05	1	1	1	1	4.4836e-05	1	4.46319e-05	4.98935e-05	1	1	1	1	4.48952e-05	1	4.48786e-05	4.98935e-05	1	1	1	1	4.48958e-05	1	3.15562e-05	4.98935e-05	1	1	1	1	4.48958e-05	1	3.15411e-05	4.98935e-05	1	1	1	1	4.48958e-05	1	0.000242194	4.98935e-05	1	1	1	1	4.48958e-05	1	0.000246273	4.98935e-05	1	0	0	0	0	0	0	0	0	4.51282e-05	4.51282e-05	4.51282e-05	4.51282e-05	4.51282e-05	4.51282e-05	4.51282e-05	4.51282e-05	8.4887e-05	8.4887e-05	8.4887e-05	8.4887e-05	8.4887e-05	8.4887e-05	8.4887e-05	8.4887e-05	8.51042e-05	8.51042e-05	8.51042e-05	8.51042e-05	8.51042e-05	8.51042e-05	8.51042e-05	8.51042e-05	1.45686e-06	1.45686e-06	1.45686e-06	1.45686e-06	1.45686e-06	1.45686e-06	1.45686e-06	1.45686e-06	1.4517e-06	1.4517e-06	1.4517e-06	1.4517e-06	1.4517e-06	1.4517e-06	1.4517e-06	1.4517e-06	1.45167e-06	1.45167e-06	1.45167e-06	1.45167e-06	1.45167e-06	1.45167e-06	1.45167e-06	1.45167e-06	1.45169e-06	1.45169e-06	1.45169e-06	1.45169e-06	1.45169e-06	1.45169e-06	1.45169e-06	1.45169e-06	1.45168e-06	1.45168e-06	1.45168e-06	1.45168e-06	1.45168e-06	1.45168e-06	1.45168e-06	1.45168e-06	1.45168e-06	1.45168e-06	1.45168e-06	1.45168e-06	1.45168e-06	1.45168e-06	1.45168e-06	1.45168e-06	0.976245	0.00285897	1.45225e-05	0.00285897	1.22281e-05	1.45225e-05	1.22281e-05	1.11405e-05	8.14026e-06	0.00724548	4.89214e-06	0.0512462	4.4944e-07	0.000773018	4.85595e-05	4.59967e-07	0.999924	0.00999031	1.26198e-06	0.0179742	5.06442e-07	3.19292e-05	5.46778e-06	2.61674e-07	6.8134e-06	0.0100909	3.23026e-07	0.0722307	1.5526e-07	0.000627715	1.47769e-05	2.63066e-07	0.999927	0.0104455	1.52281e-06	0.00853676	1.65334e-07	0.000470676	1.27244e-05	2.62371e-07	1.96229e-12	3.89755e-05	1.12055e-06	0.000292148	1.34885e-07	0.00047596	1.15265e-05	2.9447e-07	0.00224815	4.82434e-05	1.13509e-06	7.94909e-05	1.46134e-07	5.79781e-05	1.14144e-05	1.64123e-06	0.000967015	4.80898e-05	1.32344e-06	7.79978e-05	1.46565e-07	5.56697e-05	1.14314e-05	5.47012e-06	0.00104559	4.74896e-05	1.14714e-06	7.87361e-05	1.55462e-07	6.04206e-05	1.14339e-05	9.6297e-06	6.79078e-10	4.79656e-07	1.58735e-06	7.88437e-05	2.88399e-06	6.08563e-05	1.14323e-05	0.000380668	3.21795e-10	4.67213e-07	2.17094e-05	8.10479e-07	3.10603e-06	6.25725e-07	0.000210751	4.84811e-05	2.14373e-11	2.0676e-07	0.000105609	7.72137e-07	3.71218e-06	6.1484e-07	0.000209356	2.66128e-05	1.90261e-11	1.02082e-07	5.541e-06	7.68588e-07	2.20893e-05	6.14867e-07	0.000205168	1.43387e-05	6.48894e-12	8.32082e-08	5.34404e-05	7.68094e-07	4.7787e-05	6.14833e-07	9.81435e-05	1.28853e-05	4.5293e-12	7.07447e-09	3.21138e-05	7.68042e-07	0.000127026	6.14835e-07	0.000100244	1.63878e-05	5.68112e-09	6.7464e-08	0.000334963	7.68035e-07	3.57485e-05	6.14834e-07	0.000254892	2.93643e-06	5.69231e-09	6.97991e-08	5.28743e-05	7.57564e-06	2.99153e-05	6.06453e-06	6.44796e-05	1.51728e-05	5.69255e-09	6.97966e-08	4.66308e-05	7.89439e-06	2.96221e-05	6.14841e-06	6.56005e-05	1.55212e-05	5.69257e-09	6.97968e-08	9.02197e-05	6.71637e-07	2.96153e-05	6.14829e-06	6.56093e-05	1.55258e-05	5.69258e-09	6.97968e-08	9.14555e-05	6.55218e-07	2.96151e-05	6.14834e-06	6.56095e-05	1.62493e-05	5.69258e-09	2.3947e-07	9.14491e-05	6.52119e-07	1.83539e-05	5.2231e-07	6.56094e-05	1.45524e-05	5.69258e-09	2.39661e-07	3.30001e-05	6.51033e-07	1.82853e-05	5.1526e-07	4.0662e-05	1.4333e-05	5.69258e-09	2.39661e-07	3.30424e-05	6.50567e-07	1.82853e-05	5.13338e-07	4.06845e-05	1.43166e-05	3.08895e-11	2.39661e-07	3.50989e-05	6.50358e-07	1.82853e-05	5.12753e-07	4.06845e-05	1.43176e-05	3.04677e-11	2.39661e-07	3.51003e-05	2.23103e-06	1.82853e-05	5.12553e-07	4.06845e-05	1.43174e-05	2.99353e-11	2.39661e-07	3.51003e-05	2.29086e-06	1.82853e-05	5.12486e-07	4.06845e-05	1.3995e-05	2.87537e-11	2.39661e-07	3.51003e-05	2.29027e-06	1.82853e-05	1.75823e-06	4.06845e-05	1.39099e-05	2.70231e-11	2.39661e-07	3.51003e-05	2.69586e-05	1.82853e-05	1.78829e-06	4.06845e-05	1.391e-05	2.69212e-11	2.39661e-07	3.51003e-05	1.12082e-05	1.82853e-05	1.78805e-06	4.06845e-05	1.391e-05	3.65462e-10	2.39661e-07	3.51003e-05	7.87548e-06	1.82853e-05	1.78806e-06	4.06845e-05	1.391e-05	3.65468e-10	2.39661e-07	3.51003e-05	7.90835e-06	1.82853e-05	2.10477e-05	4.06845e-05	1.391e-05	3.65468e-10	2.39661e-07	3.51003e-05	7.94143e-06	1.82853e-05	2.02062e-05	4.06845e-05	1.391e-05	3.65468e-10	2.39661e-07	3.51003e-05	7.97231e-06	1.82853e-05	1.87502e-05	4.06845e-05	1.391e-05	3.65468e-10	2.39661e-07	3.51003e-05	2.33118e-06	1.82853e-05	1.40251e-05	4.06845e-05	1.391e-05	3.65468e-10	2.39661e-07	3.51003e-05	2.3805e-06	1.82853e-05	4.05789e-06	4.06845e-05	1.391e-05	3.65468e-10	2.39661e-07	3.51003e-05	2.3806e-06	2.17987e-05	4.00237e-06	4.06845e-05	1.40246e-05	3.65468e-10	2.39661e-07	3.51003e-05	2.38058e-06	2.19491e-05	1.1664e-06	4.06845e-05	1.40967e-05	3.65468e-10	2.39661e-07	3.51003e-05	2.38058e-06	2.19705e-05	1.16626e-06	4.06845e-05	1.41061e-05	3.65468e-10	2.39661e-07	3.51003e-05	2.38058e-06	2.19749e-05	0.000567009	4.06845e-05	1.41071e-05	3.65468e-10	2.39661e-07	3.51003e-05	2.38058e-06	2.19761e-05	0.000560684	4.06845e-05	1.41071e-05	0	0	0	0	0	0	0	0	4.51282e-05	4.51282e-05	4.51282e-05	4.51282e-05	4.51282e-05	4.51282e-05	4.51282e-05	4.51282e-05	4.75603e-06	4.75603e-06	4.75603e-06	4.75603e-06	4.75603e-06	4.75603e-06	4.75603e-06	4.75603e-06	4.95122e-06	4.95122e-06	4.95122e-06	4.95122e-06	4.95122e-06	4.95122e-06	4.95122e-06	4.95122e-06	8.80838e-10	8.80838e-10	8.80838e-10	8.80838e-10	8.80838e-10	8.80838e-10	8.80838e-10	8.80838e-10	8.33791e-10	8.33791e-10	8.33791e-10	8.33791e-10	8.33791e-10	8.33791e-10	8.33791e-10	8.33791e-10	8.33744e-10	8.33744e-10	8.33744e-10	8.33744e-10	8.33744e-10	8.33744e-10	8.33744e-10	8.33744e-10	8.33749e-10	8.33749e-10	8.33749e-10	8.33749e-10	8.33749e-10	8.33749e-10	8.33749e-10	8.33749e-10	8.33749e-10	8.33749e-10	8.33749e-10	8.33749e-10	8.33749e-10	8.33749e-10	8.33749e-10	8.33749e-10	8.33749e-10	8.33749e-10	8.33749e-10	8.33749e-10	8.33749e-10	8.33749e-10	8.33749e-10	8.33749e-10	0.00812651	4.73411e-06	7.74511e-08	0.00812651	7.74511e-08	3.05239e-07	1.11778e-07	6.45663e-08	5.76162e-05	1.13286e-07	1.50817e-07	0.0348834	5.71732e-09	8.19625e-07	8.06768e-07	1.6935e-08	3.77576e-05	3.28605e-08	2.96246e-08	0.0517321	3.39353e-09	1.18478e-05	7.12187e-07	1.11959e-08	3.26504e-05	2.45242e-08	6.39578e-10	0.0572898	1.65783e-09	2.36139e-06	8.48125e-06	1.12842e-08	3.14578e-05	2.55635e-08	1.19552e-12	0.0609151	1.57951e-09	4.86323e-06	8.92699e-06	1.12478e-08	1.97061e-10	3.27236e-10	7.30507e-13	4.76834e-07	1.31275e-09	3.66338e-07	5.00821e-06	1.33059e-08	2.55423e-10	3.24749e-10	7.46328e-13	3.68191e-07	1.47492e-09	5.88582e-07	4.86314e-06	2.14322e-07	3.02158e-10	3.2591e-10	6.70724e-13	3.59211e-07	1.48122e-09	6.00355e-07	4.92082e-06	1.50276e-06	2.66949e-10	3.24885e-10	6.91142e-13	3.55641e-07	1.59264e-09	5.85437e-07	4.92228e-06	3.74927e-06	1.01179e-16	2.75009e-11	6.60336e-13	3.55425e-07	7.80489e-07	5.8393e-07	4.92143e-06	0.00602438	4.99515e-14	3.18197e-11	3.40407e-10	2.18676e-11	8.76628e-07	3.5925e-11	0.000478645	0.000223795	3.21656e-15	4.3971e-10	2.74874e-10	2.18209e-11	1.16305e-06	3.60108e-11	0.00047792	5.50545e-05	8.00998e-15	7.66567e-09	1.65596e-10	2.18126e-11	1.89174e-05	3.60084e-11	0.000462693	1.09325e-05	7.61963e-14	1.6287e-08	5.95634e-09	2.1811e-11	6.01563e-05	3.60087e-11	8.75739e-05	9.13106e-06	1.54493e-13	1.91151e-07	2.72829e-05	2.18108e-11	0.00046993	3.60086e-11	8.58897e-05	1.98933e-05	2.68174e-10	7.42868e-07	0.000446732	2.18108e-11	3.05246e-05	3.60086e-11	0.00109348	5.89311e-07	2.66422e-10	6.55175e-07	8.34669e-05	2.78055e-09	2.17637e-05	4.59055e-09	0.000103464	8.38667e-06	2.6641e-10	6.55278e-07	9.99798e-05	2.78577e-09	2.13485e-05	4.58364e-09	0.000105466	8.70464e-06	2.66409e-10	6.55272e-07	0.000139701	1.5118e-11	2.13388e-05	4.5837e-09	0.000105492	8.70898e-06	2.66408e-10	6.55272e-07	0.000133986	1.52299e-11	2.13387e-05	4.58367e-09	0.000105493	1.14096e-05	2.66408e-10	1.90988e-07	0.000134007	1.52649e-11	7.69984e-06	2.48723e-11	0.000105493	7.85247e-06	2.66408e-10	1.90433e-07	3.61224e-05	1.52789e-11	7.64226e-06	2.49497e-11	2.45706e-05	7.66088e-06	2.66408e-10	1.90433e-07	3.61029e-05	1.5285e-11	7.64224e-06	2.49751e-11	2.45625e-05	7.64661e-06	4.9096e-08	1.90433e-07	3.39877e-05	1.52877e-11	7.64224e-06	2.49829e-11	2.45625e-05	7.64749e-06	4.98185e-08	1.90433e-07	3.39783e-05	2.07552e-10	7.64224e-06	2.49856e-11	2.45625e-05	7.6473e-06	5.07485e-08	1.90433e-07	3.39783e-05	2.05234e-10	7.64224e-06	2.49865e-11	2.45625e-05	6.68123e-06	5.30534e-08	1.90433e-07	3.39783e-05	2.05219e-10	7.64224e-06	3.39203e-10	2.45625e-05	6.61559e-06	5.7278e-08	1.90433e-07	3.39783e-05	3.78205e-08	7.64224e-06	3.37792e-10	2.45625e-05	6.61565e-06	5.75711e-08	1.90433e-07	3.39783e-05	3.53925e-08	7.64224e-06	3.37796e-10	2.45625e-05	6.61565e-06	4.24088e-09	1.90433e-07	3.39783e-05	3.30526e-08	7.64224e-06	3.37794e-10	2.45625e-05	6.61565e-06	4.24011e-09	1.90433e-07	3.39783e-05	3.28506e-08	7.64224e-06	6.22518e-08	2.45625e-05	6.61565e-06	4.24011e-09	1.90433e-07	3.39783e-05	3.26493e-08	7.64224e-06	6.2931e-08	2.45625e-05	6.61565e-06	4.24011e-09	1.90433e-07	3.39783e-05	3.24594e-08	7.64224e-06	6.42183e-08	2.45625e-05	6.61565e-06	4.24011e-09	1.90433e-07	3.39783e-05	2.37932e-09	7.64224e-06	6.98262e-08	2.45625e-05	6.61565e-06	4.24011e-09	1.90433e-07	3.39783e-05	2.284e-09	7.64224e-06	1.38417e-07	2.45625e-05	6.61565e-06	4.24011e-09	1.90433e-07	3.39783e-05	2.28151e-09	1.1133e-05	1.4139e-07	2.45625e-05	6.94938e-06	4.24011e-09	1.90433e-07	3.39783e-05	2.28148e-09	1.12979e-05	1.04145e-08	2.45625e-05	7.00731e-06	4.24011e-09	1.90433e-07	3.39783e-05	2.28148e-09	1.1323e-05	1.04291e-08	2.45625e-05	7.01493e-06	4.24011e-09	1.90433e-07	3.39783e-05	2.28148e-09	1.13284e-05	0.000169468	2.45625e-05	7.01566e-06	4.24011e-09	1.90433e-07	3.39783e-05	2.28148e-09	1.13299e-05	0.000168466	2.45625e-05	7.01572e-06	0	0	0	0	0	0	0	0	4.51282e-05	4.51282e-05	4.51282e-05	4.51282e-05	4.51282e-05	4.51282e-05	4.51282e-05	4.51282e-05	1.81541e-05	1.81541e-05	1.81541e-05	1.81541e-05	1.81541e-05	1.81541e-05	1.81541e-05	1.81541e-05	1.81024e-05	1.81024e-05	1.81024e-05	1.81024e-05	1.81024e-05	1.81024e-05	1.81024e-05	1.81024e-05	2.70955e-10	2.70955e-10	2.70955e-10	2.70955e-10	2.70955e-10	2.70955e-10	2.70955e-10	2.70955e-10	2.72125e-10	2.72125e-10	2.72125e-10	2.72125e-10	2.72125e-10	2.72125e-10	2.72125e-10	2.72125e-10	2.72126e-10	2.72126e-10	2.72126e-10	2.72126e-10	2.72126e-10	2.72126e-10	2.72126e-10	2.72126e-10	2.72124e-10	2.72124e-10	2.72124e-10	2.72124e-10	2.72124e-10	2.72124e-10	2.72124e-10	2.72124e-10	2.72124e-10	2.72124e-10	2.72124e-10	2.72124e-10	2.72124e-10	2.72124e-10	2.72124e-10	2.72124e-10	2.72124e-10	2.72124e-10	2.72124e-10	2.72124e-10	2.72124e-10	2.72124e-10	2.72124e-10	2.72124e-10	1.81885e-05	5.37461e-07	7.7574e-08	0.206796	9.21296e-08	1.81885e-05	5.37461e-07	7.7574e-08	3.05865e-07	2.75617e-07	2.42971e-07	0.00215607	1.20306e-06	1.30583e-06	2.66428e-07	3.6427e-07	2.41238e-07	1.90775e-07	6.22588e-07	0.0399445	1.33857e-06	3.84278e-06	2.61482e-07	3.06184e-07	2.32023e-07	1.78198e-07	1.80688e-06	0.0138531	3.72909e-06	1.25596e-06	1.12757e-07	3.06113e-07	2.30365e-07	1.73901e-07	3.67127e-07	0.0430718	3.59875e-06	8.40014e-07	1.22993e-07	3.06038e-07	8.43082e-10	2.33894e-08	3.82484e-07	4.38412e-09	2.98127e-06	6.17338e-09	1.61538e-08	2.53144e-07	1.29852e-09	2.35538e-08	3.65662e-07	2.41941e-08	2.80341e-06	2.4888e-08	1.62365e-08	6.96635e-08	2.38393e-09	2.36143e-08	3.49236e-07	2.46283e-08	2.79767e-06	2.55263e-08	1.62092e-08	2.82088e-08	2.27864e-09	2.38505e-08	3.88371e-07	2.4453e-08	2.67716e-06	2.4313e-08	1.62066e-08	1.84495e-08	1.62876e-12	2.84745e-07	3.04329e-07	2.44276e-08	0.00748846	2.42148e-08	1.62083e-08	0.000110883	4.12519e-12	2.928e-07	0.00107622	9.60018e-14	0.00642391	9.51527e-14	1.90784e-07	0.000520445	2.69543e-11	6.29554e-07	0.000321678	9.97123e-14	0.0057022	9.64986e-14	1.91141e-07	0.00166298	3.10465e-11	1.24902e-06	0.00226527	1.0006e-13	0.00151353	9.65003e-14	1.94646e-07	0.00783779	7.90934e-11	1.51812e-06	0.000407084	1.00109e-13	0.000889462	9.65041e-14	4.78881e-07	0.00792298	1.07825e-10	0.000147564	0.000868671	1.00114e-13	0.012004	9.65039e-14	5.40439e-07	0.0292405	4.01474e-09	4.43307e-05	0.00518312	1.00115e-13	0.000171183	9.65041e-14	0.00012059	0.000277351	4.00732e-09	4.29787e-05	0.000133447	5.04997e-11	0.000228617	4.86786e-11	5.68011e-05	0.000118572	4.00719e-09	4.29809e-05	0.000180331	4.89443e-11	0.000230131	4.81682e-11	5.57983e-05	0.000116783	4.00716e-09	4.29808e-05	0.000125893	6.05461e-14	0.000230167	4.81683e-11	5.57821e-05	0.000116759	4.00716e-09	4.29808e-05	0.000124306	6.16982e-14	0.000230168	4.81682e-11	5.57819e-05	0.000303941	4.00716e-09	4.35763e-06	0.000124314	6.192e-14	6.20481e-05	5.96533e-14	5.57819e-05	0.000154991	4.00716e-09	4.35651e-06	4.48603e-05	6.19982e-14	6.23698e-05	6.02e-14	5.65554e-06	0.000157096	4.00716e-09	4.35652e-06	4.49061e-05	6.20317e-14	6.23694e-05	6.03412e-14	5.65891e-06	0.000157227	6.51216e-05	4.35652e-06	4.0165e-05	6.2047e-14	6.23694e-05	6.03843e-14	5.65891e-06	0.000157219	6.57938e-05	4.35652e-06	4.01643e-05	1.76332e-12	6.23694e-05	6.03987e-14	5.65891e-06	0.00015722	6.67373e-05	4.35652e-06	4.01643e-05	1.7283e-12	6.23694e-05	6.04039e-14	5.65891e-06	9.74416e-05	6.89458e-05	4.35652e-06	4.01643e-05	1.72863e-12	6.23694e-05	1.71648e-12	5.65891e-06	9.79646e-05	7.23813e-05	4.35652e-06	4.01643e-05	1.39584e-09	6.23694e-05	1.69765e-12	5.65891e-06	9.79636e-05	7.25651e-05	4.35652e-06	4.01643e-05	2.69495e-09	6.23694e-05	1.69782e-12	5.65891e-06	9.79636e-05	5.69247e-07	4.35652e-06	4.01643e-05	3.50329e-09	6.23694e-05	1.69782e-12	5.65891e-06	9.79636e-05	5.69777e-07	4.35652e-06	4.01643e-05	3.4926e-09	6.23694e-05	1.37094e-09	5.65891e-06	9.79636e-05	5.69777e-07	4.35652e-06	4.01643e-05	3.48172e-09	6.23694e-05	1.40632e-09	5.65891e-06	9.79636e-05	5.69777e-07	4.35652e-06	4.01643e-05	3.47164e-09	6.23694e-05	1.47387e-09	5.65891e-06	9.79636e-05	5.69777e-07	4.35652e-06	4.01643e-05	1.21877e-10	6.23694e-05	1.76029e-09	5.65891e-06	9.79636e-05	5.69777e-07	4.35652e-06	4.01643e-05	1.19994e-10	6.23694e-05	2.84073e-09	5.65891e-06	9.79636e-05	5.69777e-07	4.35652e-06	4.01643e-05	1.1999e-10	0.000101262	2.82336e-09	5.65891e-06	0.000116784	5.69777e-07	4.35652e-06	4.01643e-05	1.19991e-10	0.000100696	9.93751e-11	5.65891e-06	0.000116306	5.69777e-07	4.35652e-06	4.01643e-05	1.19991e-10	0.000100626	9.92716e-11	5.65891e-06	0.000116248	5.69777e-07	4.35652e-06	4.01643e-05	1.19991e-10	0.000100611	1.82948e-08	5.65891e-06	0.000116243	5.69777e-07	4.35652e-06	4.01643e-05	1.19991e-10	0.000100607	1.83849e-08	5.65891e-06	0.000116242	0	0	0	0	0	0	0	0	4.51282e-05	4.51282e-05	4.51282e-05	4.51282e-05	4.51282e-05	4.51282e-05	4.51282e-05	4.51282e-05	1.53833e-05	1.53833e-05	1.53833e-05	1.53833e-05	1.53833e-05	1.53833e-05	1.53833e-05	1.53833e-05	1.58956e-05	1.58956e-05	1.58956e-05	1.58956e-05	1.58956e-05	1.58956e-05	1.58956e-05	1.58956e-05	2.81903e-09	2.81903e-09	2.81903e-09	2.81903e-09	2.81903e-09	2.81903e-09	2.81903e-09	2.81903e-09	2.70626e-09	2.70626e-09	2.70626e-09	2.70626e-09	2.70626e-09	2.70626e-09	2.70626e-09	2.70626e-09	2.70618e-09	2.70618e-09	2.70618e-09	2.70618e-09	2.70618e-09	2.70618e-09	2.70618e-09	2.70618e-09	2.7062e-09	2.7062e-09	2.7062e-09	2.7062e-09	2.7062e-09	2.7062e-09	2.7062e-09	2.7062e-09	2.7062e-09	2.7062e-09	2.7062e-09	2.7062e-09	2.7062e-09	2.7062e-09	2.7062e-09	2.7062e-09	2.7062e-09	2.7062e-09	2.7062e-09	2.7062e-09	2.7062e-09	2.7062e-09	2.7062e-09	2.7062e-09	9.90748e-07	3.62812e-07	2.09571e-07	0.0259044	2.51392e-07	0.0259044	1.53659e-05	2.51392e-07	1.81884e-07	1.93404e-08	1.77061e-07	0.0770601	1.24162e-08	0.0708143	0.000108025	6.18904e-08	1.53095e-07	8.30585e-09	3.96952e-08	0.00553976	9.23447e-09	0.0234074	0.000105337	5.90073e-08	1.38828e-07	6.7508e-09	1.49584e-09	0.273096	3.01588e-09	0.172968	0.000944202	5.92872e-08	1.35133e-07	7.11733e-09	2.16863e-11	1.48279e-07	3.00429e-09	0.000156813	0.000882486	5.91928e-08	2.4292e-08	3.80484e-09	1.55188e-11	3.38303e-06	2.35384e-09	3.8895e-06	1.17204e-05	5.73661e-08	2.25398e-08	3.76651e-09	1.61849e-11	1.61224e-06	2.62402e-09	2.15041e-06	1.19911e-05	7.09798e-07	1.71319e-08	3.77347e-09	1.55087e-11	1.56986e-06	2.63377e-09	2.14354e-06	1.21091e-05	4.13658e-06	1.58877e-08	3.75016e-09	1.4781e-11	1.56753e-06	2.81879e-09	2.17627e-06	1.21123e-05	9.46176e-06	1.78802e-08	3.62225e-07	1.68248e-11	1.56801e-06	1.38089e-06	2.17828e-06	1.21103e-05	0.00206635	1.9281e-06	4.0104e-07	7.36822e-09	9.6477e-11	1.5355e-06	1.34035e-10	1.0289e-06	9.12024e-05	5.02403e-08	2.30704e-06	1.39838e-08	9.40132e-11	1.98651e-06	1.33025e-10	1.02609e-06	1.91998e-05	9.97195e-08	1.62376e-05	2.59739e-08	9.37788e-11	2.5502e-05	1.33017e-10	9.9483e-07	2.33688e-06	3.61632e-07	2.70222e-05	6.94372e-07	9.37448e-11	7.26319e-05	1.33015e-10	1.95809e-07	1.97392e-06	5.35673e-07	0.000496682	0.000317245	9.37413e-11	0.000566414	1.33015e-10	1.76596e-07	3.81623e-06	5.3628e-07	5.34635e-05	0.000999976	9.37409e-11	3.43221e-05	1.33015e-10	8.90777e-07	2.96174e-07	5.33954e-07	5.02717e-05	0.000113847	1.19505e-08	2.6225e-05	1.69573e-08	2.01136e-06	3.27358e-06	5.33946e-07	5.02858e-05	0.000143403	1.221e-08	2.57963e-05	1.70586e-08	2.06609e-06	3.38517e-06	5.33945e-07	5.02854e-05	7.37474e-05	6.63083e-11	2.57866e-05	1.70587e-08	2.06678e-06	3.38669e-06	5.33945e-07	5.02854e-05	7.20302e-05	6.57969e-11	2.57864e-05	1.70587e-08	2.0668e-06	2.60101e-05	5.33945e-07	1.17116e-05	7.20457e-05	6.57356e-11	9.3048e-06	9.25649e-11	2.0668e-06	1.8945e-05	5.33945e-07	1.17126e-05	4.46504e-05	6.57183e-11	9.25187e-06	9.22019e-11	6.02397e-07	1.85324e-05	5.33945e-07	1.17126e-05	4.47121e-05	6.5711e-11	9.25189e-06	9.21226e-11	6.02477e-07	1.85016e-05	0.000259673	1.17126e-05	4.1674e-05	6.57077e-11	9.25189e-06	9.20987e-11	6.02477e-07	1.85035e-05	0.000257369	1.17126e-05	4.16733e-05	8.91983e-10	9.25189e-06	9.20905e-11	6.02477e-07	1.85031e-05	0.000258965	1.17126e-05	4.16733e-05	8.97512e-10	9.25189e-06	9.20878e-11	6.02477e-07	6.67668e-06	0.00026304	1.17126e-05	4.16733e-05	8.9736e-10	9.25189e-06	1.25011e-09	6.02477e-07	6.62155e-06	0.000271659	1.17126e-05	4.16733e-05	1.65374e-07	9.25189e-06	1.25572e-09	6.02477e-07	6.62162e-06	0.000272251	1.17126e-05	4.16733e-05	1.03693e-07	9.25189e-06	1.25564e-09	6.02477e-07	6.62162e-06	1.23466e-05	1.17126e-05	4.16733e-05	8.39467e-08	9.25189e-06	1.25563e-09	6.02477e-07	6.62162e-06	1.25167e-05	1.17126e-05	4.16733e-05	8.3802e-08	9.25189e-06	2.31399e-07	6.02477e-07	6.62162e-06	1.25166e-05	1.17126e-05	4.16733e-05	8.36598e-08	9.25189e-06	2.29208e-07	6.02477e-07	6.62162e-06	1.25166e-05	1.17126e-05	4.16733e-05	8.35218e-08	9.25189e-06	2.25272e-07	6.02477e-07	6.62162e-06	1.25166e-05	1.17126e-05	4.16733e-05	6.14378e-09	9.25189e-06	2.11998e-07	6.02477e-07	6.62162e-06	1.25166e-05	1.17126e-05	4.16733e-05	6.05444e-09	9.25189e-06	2.45894e-07	6.02477e-07	6.62162e-06	1.25166e-05	1.17126e-05	4.16733e-05	6.05056e-09	1.34779e-05	2.5049e-07	6.02477e-07	9.64621e-06	1.25166e-05	1.17126e-05	4.16733e-05	6.05049e-09	1.36476e-05	1.84488e-08	6.02477e-07	9.71739e-06	1.25166e-05	1.17126e-05	4.16733e-05	6.05048e-09	1.36735e-05	1.84795e-08	6.02477e-07	9.72693e-06	1.25166e-05	1.17126e-05	4.16733e-05	6.05048e-09	1.36791e-05	1.00274e-10	6.02477e-07	9.72786e-06	1.25166e-05	1.17126e-05	4.16733e-05	6.05048e-09	1.36806e-05	9.94961e-11	6.02477e-07	9.72792e-06	0	0	0	0	0	0	0	0	4.51282e-05	4.51282e-05	4.51282e-05	4.51282e-05	4.51282e-05	4.51282e-05	4.51282e-05	4.51282e-05	3.40374e-05	3.40374e-05	3.40374e-05	3.40374e-05	3.40374e-05	3.40374e-05	3.40374e-05	3.40374e-05	3.47273e-05	3.47273e-05	3.47273e-05	3.47273e-05	3.47273e-05	3.47273e-05	3.47273e-05	3.47273e-05	5.99324e-07	5.99324e-07	5.99324e-07	5.99324e-07	5.99324e-07	5.99324e-07	5.99324e-07	5.99324e-07	5.82457e-07	5.82457e-07	5.82457e-07	5.82457e-07	5.82457e-07	5.82457e-07	5.82457e-07	5.82457e-07	5.82416e-07	5.82416e-07	5.82416e-07	5.82416e-07	5.82416e-07	5.82416e-07	5.82416e-07	5.82416e-07	5.82415e-07	5.82415e-07	5.82415e-07	5.82415e-07	5.82415e-07	5.82415e-07	5.82415e-07	5.82415e-07	5.82414e-07	5.82414e-07	5.82414e-07	5.82414e-07	5.82414e-07	5.82414e-07	5.82414e-07	5.82414e-07	5.82415e-07	5.82415e-07	5.82415e-07	5.82415e-07	5.82415e-07	5.82415e-07	5.82415e-07	5.82415e-07	5.82647e-06	4.90595e-06	4.4696e-06	0.00114898	4.90595e-06	0.942818	0.00114898	5.82647e-06	2.42435e-06	9.45828e-05	3.26387e-06	3.29815e-05	1.55941e-07	0.000126906	0.000220407	2.56637e-06	2.45991e-06	0.000214913	4.29468e-07	2.97594e-05	1.7434e-08	0.998015	0.0500713	4.40556e-06	2.64277e-06	0.000259034	3.56539e-08	1.72392e-05	1.39416e-08	0.000124147	0.185968	4.40424e-06	2.70326e-06	0.0002384	6.99017e-07	4.36458e-05	1.16379e-08	0.833919	0.0869748	4.40893e-06	2.27588e-06	0.000233881	5.28768e-07	7.91e-08	1.16162e-08	5.7373e-11	0.000831081	4.12149e-06	3.4911e-06	0.000235202	5.90636e-07	2.85824e-07	1.32159e-08	1.06332e-06	0.00168016	6.96929e-05	7.61047e-06	0.000234122	3.94544e-07	2.81396e-07	1.32873e-08	1.16784e-06	0.00167562	0.000504991	7.95808e-06	0.000230783	4.59016e-07	2.75031e-07	1.46923e-08	1.02332e-06	0.00167625	0.00127366	3.46908e-05	0.00411959	3.24298e-07	2.74455e-07	2.7378e-07	1.01037e-06	0.00167587	0.00566606	5.36641e-07	0.00379881	8.18158e-06	2.82047e-09	3.07888e-07	1.03791e-08	1.72559e-05	0.000184478	0.00011441	0.000917827	1.53868e-06	2.93765e-09	4.09599e-07	1.05958e-08	1.74219e-05	1.25584e-05	6.23109e-05	0.000270418	2.01193e-05	2.94794e-09	6.72941e-06	1.05934e-08	1.66752e-05	3.07138e-07	3.43065e-05	0.000189988	0.000583214	2.94928e-09	2.80542e-05	1.05941e-08	1.37916e-06	2.50225e-07	2.91822e-05	0.000495556	0.0002965	2.94941e-09	7.57602e-05	1.0594e-08	1.06916e-06	1.17429e-07	1.30577e-05	0.000108584	0.000646049	2.94943e-09	2.40963e-05	1.0594e-08	1.48272e-08	6.21048e-08	1.30997e-05	0.000115588	7.66774e-05	2.90924e-08	1.79587e-05	1.04497e-07	5.34502e-08	9.23028e-07	1.30996e-05	0.000115575	7.89664e-05	2.81358e-08	1.76704e-05	1.02995e-07	5.57062e-08	9.58693e-07	1.30996e-05	0.000115575	5.27793e-05	2.38743e-09	1.76636e-05	1.03001e-07	5.57458e-08	9.59186e-07	1.30996e-05	0.000115575	5.39779e-05	2.46704e-09	1.76635e-05	1.02999e-07	5.57463e-08	1.32029e-05	1.30996e-05	7.163e-05	5.39733e-05	2.48596e-09	1.09469e-05	8.74988e-09	5.57463e-08	1.95587e-05	1.30996e-05	7.17569e-05	4.71553e-05	2.49303e-09	1.08761e-05	8.91667e-09	1.91263e-07	1.90692e-05	1.30996e-05	7.17568e-05	4.71604e-05	2.4961e-09	1.08762e-05	8.96714e-09	1.91289e-07	1.90332e-05	0.000100601	7.17568e-05	4.60983e-05	2.49748e-09	1.08762e-05	8.98263e-09	1.91289e-07	1.90354e-05	0.000100923	7.17568e-05	4.61053e-05	8.57089e-09	1.08762e-05	8.98791e-09	1.91289e-07	1.90349e-05	0.000101451	7.17568e-05	4.61053e-05	8.23438e-09	1.08762e-05	8.98971e-09	1.91289e-07	5.13063e-06	0.000102488	7.17568e-05	4.61053e-05	8.23527e-09	1.08762e-05	3.08455e-08	1.91289e-07	5.08015e-06	0.000103677	7.17568e-05	4.61053e-05	9.69466e-08	1.08762e-05	3.01052e-08	1.91289e-07	5.08019e-06	0.000103783	7.17568e-05	4.61053e-05	1.89575e-07	1.08762e-05	3.01091e-08	1.91289e-07	5.08019e-06	3.74508e-05	7.17568e-05	4.61053e-05	2.33798e-07	1.08762e-05	3.01086e-08	1.91289e-07	5.08019e-06	3.74748e-05	7.17568e-05	4.61053e-05	2.30747e-07	1.08762e-05	3.54425e-07	1.91289e-07	5.08019e-06	3.74748e-05	7.17568e-05	4.61053e-05	2.27714e-07	1.08762e-05	3.7652e-07	1.91289e-07	5.08019e-06	3.74748e-05	7.17568e-05	4.61053e-05	2.24888e-07	1.08762e-05	4.21427e-07	1.91289e-07	5.08019e-06	3.74748e-05	7.17568e-05	4.61053e-05	6.48618e-08	1.08762e-05	6.62615e-07	1.91289e-07	5.08019e-06	3.74748e-05	7.17568e-05	4.61053e-05	5.97656e-08	1.08762e-05	1.1836e-05	1.91289e-07	5.08019e-06	3.74748e-05	7.17568e-05	4.61053e-05	5.96625e-08	1.29659e-05	1.27153e-05	1.91289e-07	8.24837e-06	3.74748e-05	7.17568e-05	4.61053e-05	5.96619e-08	1.31147e-05	3.70561e-06	1.91289e-07	8.31813e-06	3.74748e-05	7.17568e-05	4.61053e-05	5.96619e-08	1.31357e-05	3.72151e-06	1.91289e-07	8.32737e-06	3.74748e-05	7.17568e-05	4.61053e-05	5.96619e-08	1.31401e-05	2.28981e-10	1.91289e-07	8.32828e-06	3.74748e-05	7.17568e-05	4.61053e-05	5.96619e-08	1.31413e-05	2.2446e-10	1.91289e-07	8.32833e-06	0	0	0	0	0	0	0	0	4.51282e-05	4.51282e-05	4.51282e-05	4.51282e-05	4.51282e-05	4.51282e-05	4.51282e-05	4.51282e-05	3.68969e-05	3.68969e-05	3.68969e-05	3.68969e-05	3.68969e-05	3.68969e-05	3.68969e-05	3.68969e-05	3.75994e-05	3.75994e-05	3.75994e-05	3.75994e-05	3.75994e-05	3.75994e-05	3.75994e-05	3.75994e-05	1.1943e-05	1.1943e-05	1.1943e-05	1.1943e-05	1.1943e-05	1.1943e-05	1.1943e-05	1.1943e-05	1.16244e-05	1.16244e-05	1.16244e-05	1.16244e-05	1.16244e-05	1.16244e-05	1.16244e-05	1.16244e-05	1.16235e-05	1.16235e-05	1.16235e-05	1.16235e-05	1.16235e-05	1.16235e-05	1.16235e-05	1.16235e-05	1.16236e-05	1.16236e-05	1.16236e-05	1.16236e-05	1.16236e-05	1.16236e-05	1.16236e-05	1.16236e-05	1.16236e-05	1.16236e-05	1.16236e-05	1.16236e-05	1.16236e-05	1.16236e-05	1.16236e-05	1.16236e-05	1.16236e-05	1.16236e-05	1.16236e-05	1.16236e-05	1.16236e-05	1.16236e-05	1.16236e-05	1.16236e-05	2.12533e-05	2.08845e-05	2.06896e-05	0.000100467	2.12533e-05	0.729509	0.00155594	2.54944e-05	0.000114041	0.000316376	1.14366e-05	2.75259e-05	2.7524e-07	4.26778e-06	0.000968774	1.98178e-06	0.000128704	0.000686766	1.10025e-06	2.7517e-05	5.42077e-08	0.97847	0.0132742	1.78359e-06	0.000137625	0.000803892	7.08725e-08	2.47336e-05	2.70041e-08	8.01381e-08	0.0756392	1.79102e-06	0.000140228	0.000766585	1.02969e-06	3.25386e-05	2.41577e-08	0.829333	0.0314489	1.7884e-06	0.000149671	0.000792247	8.43727e-07	5.25936e-06	2.41924e-08	4.28686e-12	0.000899383	1.81399e-06	0.000165003	0.000791622	9.13756e-07	7.44933e-06	2.79361e-08	1.70887e-05	0.00147955	4.26486e-05	0.00021389	0.000787855	7.30394e-07	7.27049e-06	2.81014e-08	1.79095e-05	0.00147159	0.000389323	0.000225039	0.000774475	7.71377e-07	7.16754e-06	3.13802e-08	1.68236e-05	0.00147236	0.00109254	0.000428763	0.00195388	6.79292e-07	7.16e-06	7.26264e-08	1.67193e-05	0.00147198	0.000959391	1.57826e-05	0.00183467	1.73899e-06	1.94155e-06	8.29127e-08	4.533e-06	7.99626e-05	2.19171e-05	0.000272156	0.000475844	9.50292e-07	1.95948e-06	1.143e-07	4.56906e-06	8.14833e-05	2.45682e-06	0.000167198	0.000154268	2.34866e-06	1.96072e-06	2.70788e-06	4.56843e-06	7.79531e-05	1.45195e-07	7.23897e-05	0.000110949	0.000113191	1.96084e-06	1.25964e-05	4.56855e-06	8.28092e-06	1.17119e-07	5.62822e-05	0.00013254	8.30308e-05	1.96085e-06	1.71658e-05	4.56853e-06	7.23269e-06	3.00104e-08	3.89849e-05	7.77128e-05	0.000150313	1.96085e-06	1.61316e-05	4.56854e-06	2.43001e-08	3.76698e-08	3.91121e-05	8.22267e-05	5.30254e-05	3.76536e-06	1.15765e-05	8.77276e-06	6.14727e-08	7.68313e-07	3.91124e-05	8.22159e-05	5.25915e-05	3.73752e-06	1.13669e-05	8.72675e-06	6.3736e-08	8.01484e-07	3.91124e-05	8.22162e-05	4.64557e-05	1.84777e-06	1.1362e-05	8.72702e-06	6.37724e-08	8.01939e-07	3.91124e-05	8.22162e-05	4.74879e-05	1.8755e-06	1.13619e-05	8.72693e-06	6.3773e-08	6.15908e-06	3.91124e-05	7.53003e-05	4.74838e-05	1.88297e-06	9.92649e-06	4.31542e-06	6.3773e-08	1.23784e-05	3.91124e-05	7.54081e-05	4.64147e-05	1.88584e-06	9.8539e-06	4.35154e-06	6.29038e-07	1.20338e-05	3.91124e-05	7.5408e-05	4.64178e-05	1.8871e-06	9.85393e-06	4.36283e-06	6.29094e-07	1.20084e-05	5.69771e-05	7.5408e-05	4.62276e-05	1.88766e-06	9.85393e-06	4.36631e-06	6.29094e-07	1.201e-05	5.68239e-05	7.5408e-05	4.62341e-05	2.68475e-06	9.85393e-06	4.36749e-06	6.29094e-07	1.20097e-05	5.66574e-05	7.5408e-05	4.62341e-05	2.63141e-06	9.85393e-06	4.36789e-06	6.29094e-07	4.33357e-06	5.62058e-05	7.5408e-05	4.62341e-05	2.63132e-06	9.85393e-06	6.21163e-06	6.29094e-07	4.28588e-06	5.53132e-05	7.5408e-05	4.62341e-05	5.32145e-06	9.85393e-06	6.14436e-06	6.29094e-07	4.28593e-06	5.52661e-05	7.5408e-05	4.62341e-05	6.01593e-06	9.85393e-06	6.14462e-06	6.29094e-07	4.28593e-06	4.57895e-05	7.5408e-05	4.62341e-05	6.00755e-06	9.85393e-06	6.14457e-06	6.29094e-07	4.28593e-06	4.58e-05	7.5408e-05	4.62341e-05	5.95503e-06	9.85393e-06	1.2426e-05	6.29094e-07	4.28593e-06	4.58e-05	7.5408e-05	4.62341e-05	5.90275e-06	9.85393e-06	1.27733e-05	6.29094e-07	4.28593e-06	4.58e-05	7.5408e-05	4.62341e-05	5.85366e-06	9.85393e-06	1.34506e-05	6.29094e-07	4.28593e-06	4.58e-05	7.5408e-05	4.62341e-05	4.08743e-06	9.85393e-06	1.66083e-05	6.29094e-07	4.28593e-06	4.58e-05	7.5408e-05	4.62341e-05	3.8611e-06	9.85393e-06	7.81554e-05	6.29094e-07	4.28593e-06	4.58e-05	7.5408e-05	4.62341e-05	3.85573e-06	1.0351e-05	8.16078e-05	6.29094e-07	6.24363e-06	4.58e-05	7.5408e-05	4.62341e-05	3.85568e-06	1.04858e-05	5.73775e-05	6.29094e-07	6.30258e-06	4.58e-05	7.5408e-05	4.62341e-05	3.85568e-06	1.0505e-05	5.75625e-05	6.29094e-07	6.31037e-06	4.58e-05	7.5408e-05	4.62341e-05	3.85568e-06	1.0509e-05	1.18335e-07	6.29094e-07	6.31113e-06	4.58e-05	7.5408e-05	4.62341e-05	3.85568e-06	1.05101e-05	1.16881e-07	6.29094e-07	6.31119e-06	0	0	0	0	0	0	0	0	4.51282e-05	4.51282e-05	4.51282e-05	4.51282e-05	4.51282e-05	4.51282e-05	4.51282e-05	4.51282e-05	0.000129751	0.000129751	0.000129751	0.000129751	0.000129751	0.000129751	0.000129751	0.000129751	0.00012641	0.00012641	0.00012641	0.00012641	0.00012641	0.00012641	0.00012641	0.00012641	0.000103066	0.000103066	0.000103066	0.000103066	0.000103066	0.000103066	0.000103066	0.000103066	0.000106922	0.000106922	0.000106922	0.000106922	0.000106922	0.000106922	0.000106922	0.000106922	0.000106926	0.000106926	0.000106926	0.000106926	0.000106926	0.000106926	0.000106926	0.000106926	0.000106926	0.000106926	0.000106926	0.000106926	0.000106926	0.000106926	0.000106926	0.000106926	0.000106926	0.000106926	0.000106926	0.000106926	0.000106926	0.000106926	0.000106926	0.000106926	0.000106926	0.000106926	0.000106926	0.000106926	0.000106926	0.000106926	0.000106926	0.000106926	0.00011809	0.000117967	0.000117901	0.000154385	0.000118436	0.0295826	0.000899974	0.000129997	0.000964173	4.06073e-06	9.574e-05	0.0134939	0.00458881	0.717875	0.00495426	0.000620744	0.00101778	1.80426e-06	0.00105963	0.00913401	0.0474663	4.04934e-09	3.19853e-05	0.000609778	0.000953356	1.50003e-06	0.0188032	0.0221007	0.0215955	0.748551	4.22823e-06	0.000607678	0.000933445	1.65807e-06	0.00105252	0.00467926	0.0416835	5.42154e-07	3.12836e-06	0.000608373	0.000854782	1.5037e-06	0.0017733	0.0142361	0.0257268	0.0231281	4.11832e-07	0.000437566	0.000454171	1.49209e-06	0.00159933	0.00195787	0.0294141	0.000407008	4.17882e-07	1.66442e-05	0.000154177	1.49892e-06	0.00247473	0.00247566	0.0274207	0.000547911	4.15865e-07	1.69295e-06	0.000150045	1.52149e-06	0.0019842	0.00252678	0.0253594	0.000640465	4.15701e-07	5.77499e-07	0.00020447	1.87043e-06	0.00321139	0.00253152	0.0297838	0.000649053	4.15806e-07	5.73576e-07	0.0141102	1.94723e-06	0.00235852	0.00202643	0.0241764	0.000519557	1.59679e-07	2.89368e-05	1.48803e-05	7.18708e-06	0.0231497	0.00193079	0.0193131	0.000506403	1.60438e-07	0.000324653	3.54365e-05	2.14572e-05	0.00157509	0.00192451	0.000851506	0.000506633	1.68276e-07	0.0074088	4.8174e-05	2.95639e-05	4.77002e-05	0.00192347	0.000227954	0.000506587	2.17271e-06	0.00817013	5.12596e-05	3.00721e-05	4.70593e-05	0.00192338	0.000231555	0.000506591	2.52475e-06	0.00375417	4.74193e-05	2.90326e-05	2.70492e-05	0.00192336	0.000149781	0.000506591	4.69787e-07	0.00344636	4.72945e-05	2.75311e-05	4.59358e-05	0.00214992	0.000211707	0.000566357	1.3553e-06	0.000152758	4.72959e-05	2.75332e-05	4.67527e-05	0.00224456	0.000215542	0.000577143	1.30412e-06	0.000155056	4.7296e-05	2.75331e-05	4.5165e-05	0.00198961	0.000215625	0.000577	1.30331e-06	0.000154958	4.72961e-05	2.75331e-05	4.42753e-05	0.00191251	0.000215626	0.000577013	1.3033e-06	0.000403358	4.72961e-05	2.72798e-05	4.42788e-05	0.00189586	0.000210772	0.000511405	1.3033e-06	0.000579198	4.72961e-05	2.72455e-05	4.4178e-05	0.00188934	0.00021241	0.000499989	5.59608e-06	0.000594467	4.72961e-05	2.72455e-05	4.41761e-05	0.00188649	0.000212403	0.000496648	5.59508e-06	0.000595609	4.92175e-05	2.72455e-05	4.41576e-05	0.00188521	0.000212403	0.000495629	5.59508e-06	0.000595517	4.87996e-05	2.72455e-05	4.41518e-05	0.0020017	0.000212403	0.000495282	5.59508e-06	0.000595535	4.8262e-05	2.72455e-05	4.41518e-05	0.00210682	0.000212403	0.000495164	5.59508e-06	0.00036916	4.71496e-05	2.72455e-05	4.41518e-05	0.00210253	0.000212403	0.000525924	5.59508e-06	0.000374975	4.57838e-05	2.72455e-05	4.41518e-05	0.00237178	0.000212403	0.000541757	5.59508e-06	0.000374932	4.57053e-05	2.72455e-05	4.41518e-05	0.000916996	0.000212403	0.000541505	5.59508e-06	0.000374933	4.48043e-05	2.72455e-05	4.41518e-05	0.00069506	0.000212403	0.000541516	5.59508e-06	0.000374933	4.48009e-05	2.72455e-05	4.41518e-05	0.000709631	0.000212403	0.000610979	5.59508e-06	0.000374933	4.48009e-05	2.72455e-05	4.41518e-05	0.000721549	0.000212403	0.000566569	5.59508e-06	0.000374933	4.48009e-05	2.72455e-05	4.41518e-05	0.000733	0.000212403	0.000493944	5.59508e-06	0.000374933	4.48009e-05	2.72455e-05	4.41518e-05	0.00069926	0.000212403	0.000285694	5.59508e-06	0.000374933	4.48009e-05	2.72455e-05	4.41518e-05	0.000776361	0.000212403	1.20061e-05	5.59508e-06	0.000374933	4.48009e-05	2.72455e-05	4.41518e-05	0.000776957	0.000214153	1.12485e-05	5.59508e-06	0.000446941	4.48009e-05	2.72455e-05	4.41518e-05	0.000776958	0.000211269	1.05899e-05	5.59508e-06	0.000442028	4.48009e-05	2.72455e-05	4.41518e-05	0.000776958	0.000210876	1.05502e-05	5.59508e-06	0.0004415	4.48009e-05	2.72455e-05	4.41518e-05	0.000776958	0.000210793	1.37368e-06	5.59508e-06	0.000441449	4.48009e-05	2.72455e-05	4.41518e-05	0.000776958	0.000210771	1.39875e-06	5.59508e-06	0.000441446	0	0	0	0	0	0	0	0	4.51282e-05	4.51282e-05	4.51282e-05	4.51282e-05	4.51282e-05	4.51282e-05	4.51282e-05	4.51282e-05	5.36673e-05	5.36673e-05	5.36673e-05	5.36673e-05	5.36673e-05	5.36673e-05	5.36673e-05	5.36673e-05	5.32117e-05	5.32117e-05	5.32117e-05	5.32117e-05	5.32117e-05	5.32117e-05	5.32117e-05	5.32117e-05	5.21781e-05	5.21781e-05	5.21781e-05	5.21781e-05	5.21781e-05	5.21781e-05	5.21781e-05	5.21781e-05	5.27848e-05	5.27848e-05	5.27848e-05	5.27848e-05	5.27848e-05	5.27848e-05	5.27848e-05	5.27848e-05	5.27852e-05	5.27852e-05	5.27852e-05	5.27852e-05	5.27852e-05	5.27852e-05	5.27852e-05	5.27852e-05	5.27844e-05	5.27844e-05	5.27844e-05	5.27844e-05	5.27844e-05	5.27844e-05	5.27844e-05	5.27844e-05	5.27845e-05	5.27845e-05	5.27845e-05	5.27845e-05	5.27845e-05	5.27845e-05	5.27845e-05	5.27845e-05	5.27845e-05	5.27845e-05	5.27845e-05	5.27845e-05	5.27845e-05	5.27845e-05	5.27845e-05	5.27845e-05	5.33086e-05	5.33066e-05	5.33056e-05	5.47823e-05	5.33294e-05	0.000258932	9.48362e-05	5.47823e-05	2.69954e-06	0.000181105	8.62287e-05	1.19414e-06	0.000498281	2.61247e-06	1.0536e-05	0.000845518	2.45023e-06	0.000245002	0.000215472	1.05249e-06	0.000261621	0.000159069	0.000411279	0.00190061	2.53711e-06	0.000268716	0.000883019	5.06574e-07	0.000730747	2.65407e-06	0.000165274	0.00185084	2.57047e-06	0.000251383	0.00452044	1.45807e-06	0.000661753	5.99794e-06	0.000198816	0.0018594	2.69316e-06	0.000268196	0.00426572	6.21696e-07	0.000733694	4.43455e-07	0.00011156	0.00165722	4.33241e-06	0.000271157	0.00438817	2.82015e-06	0.000692617	4.81525e-06	0.000113262	0.000463934	9.58492e-06	0.000271084	0.00351451	2.87852e-06	0.000691821	5.12607e-06	0.000112896	0.000193699	9.70544e-06	0.000272739	0.00413257	2.84661e-06	0.00066733	4.6499e-06	0.00011288	0.000127776	8.92343e-06	0.000279399	0.00291124	2.84231e-06	0.000674698	4.60861e-06	0.00011289	0.000129577	6.82921e-07	0.000268835	0.00409809	2.77837e-06	0.000638207	4.50349e-06	9.46916e-05	0.000593935	6.36285e-05	0.000145835	0.000770935	2.92448e-06	0.000558944	4.59436e-06	9.48735e-05	0.000540449	4.38385e-05	7.18494e-05	0.00459846	2.93822e-06	0.00014668	4.59393e-06	9.59455e-05	0.000372123	4.18536e-05	5.99534e-05	0.000731973	2.94013e-06	8.98056e-05	4.59421e-06	0.000121733	0.000400662	4.22702e-05	6.00767e-05	7.36358e-05	2.94033e-06	8.93977e-05	4.59419e-06	0.000108913	0.000312185	4.19579e-05	5.77631e-05	6.54941e-05	2.94036e-06	7.58426e-05	4.59419e-06	2.36851e-05	0.000277131	4.20182e-05	5.95411e-05	4.61667e-05	2.97391e-06	8.79807e-05	4.6466e-06	1.65585e-05	8.16546e-05	4.20172e-05	5.95369e-05	4.54224e-05	2.85081e-06	8.8704e-05	4.57967e-06	1.6513e-05	8.05642e-05	4.20171e-05	5.9537e-05	4.54431e-05	2.81163e-06	8.87205e-05	4.57981e-06	1.65139e-05	8.05478e-05	4.2017e-05	5.9537e-05	4.58291e-05	2.88794e-06	8.87207e-05	4.57975e-06	1.65139e-05	0.000105525	4.2017e-05	5.95037e-05	4.58268e-05	2.90316e-06	8.85192e-05	4.52368e-06	1.65139e-05	0.000118529	4.2017e-05	5.95456e-05	4.58208e-05	2.90857e-06	8.881e-05	4.59434e-06	2.66462e-05	0.000119842	4.2017e-05	5.95455e-05	4.58222e-05	2.9109e-06	8.88095e-05	4.61437e-06	2.6642e-05	0.000119942	4.21191e-05	5.95455e-05	4.58209e-05	2.91195e-06	8.88095e-05	4.62051e-06	2.6642e-05	0.000119935	4.24251e-05	5.95455e-05	4.58237e-05	2.93042e-06	8.88095e-05	4.6226e-06	2.6642e-05	0.000119937	4.28263e-05	5.95455e-05	4.58237e-05	2.84651e-06	8.88095e-05	4.62331e-06	2.6642e-05	0.000104786	4.37059e-05	5.95455e-05	4.58237e-05	2.84723e-06	8.88095e-05	4.65213e-06	2.6642e-05	0.000105294	4.49446e-05	5.95455e-05	4.58237e-05	2.8826e-06	8.88095e-05	4.56264e-06	2.6642e-05	0.000105292	4.50219e-05	5.95455e-05	4.58237e-05	7.0453e-06	8.88095e-05	4.56328e-06	2.6642e-05	0.000105292	4.49673e-05	5.95455e-05	4.58237e-05	1.00408e-05	8.88095e-05	4.56325e-06	2.6642e-05	0.000105292	4.49705e-05	5.95455e-05	4.58237e-05	9.9872e-06	8.88095e-05	4.61983e-06	2.6642e-05	0.000105292	4.49705e-05	5.95455e-05	4.58237e-05	9.93354e-06	8.88095e-05	4.84157e-06	2.6642e-05	0.000105292	4.49705e-05	5.95455e-05	4.58237e-05	9.8837e-06	8.88095e-05	5.28179e-06	2.6642e-05	0.000105292	4.49705e-05	5.95455e-05	4.58237e-05	9.78179e-06	8.88095e-05	7.43363e-06	2.6642e-05	0.000105292	4.49705e-05	5.95455e-05	4.58237e-05	9.50562e-06	8.88095e-05	4.07537e-05	2.6642e-05	0.000105292	4.49705e-05	5.95455e-05	4.58237e-05	9.50345e-06	8.88813e-05	4.19342e-05	2.6642e-05	0.000110603	4.49705e-05	5.95455e-05	4.58237e-05	9.50353e-06	8.83304e-05	4.16787e-05	2.6642e-05	0.000110171	4.49705e-05	5.95455e-05	4.58237e-05	9.50353e-06	8.825e-05	4.17294e-05	2.6642e-05	0.000110118	4.49705e-05	5.95455e-05	4.58237e-05	9.50353e-06	8.82326e-05	2.86453e-05	2.6642e-05	0.000110113	4.49705e-05	5.95455e-05	4.58237e-05	9.50353e-06	8.82279e-05	2.84872e-05	2.6642e-05	0.000110112	0	0	0	0	0	0	0	0	4.51282e-05	4.51282e-05	4.51282e-05	4.51282e-05	4.51282e-05	4.51282e-05	4.51282e-05	4.51282e-05	0.000199661	0.000199661	0.000199661	0.000199661	0.000199661	0.000199661	0.000199661	0.000199661	0.000198006	0.000198006	0.000198006	0.000198006	0.000198006	0.000198006	0.000198006	0.000198006	0.000188921	0.000188921	0.000188921	0.000188921	0.000188921	0.000188921	0.000188921	0.000188921	0.000194137	0.000194137	0.000194137	0.000194137	0.000194137	0.000194137	0.000194137	0.000194137	0.000194219	0.000194219	0.000194219	0.000194219	0.000194219	0.000194219	0.000194219	0.000194219	0.000194216	0.000194216	0.000194216	0.000194216	0.000194216	0.000194216	0.000194216	0.000194216	0.000194217	0.000194217	0.000194217	0.000194217	0.000194217	0.000194217	0.000194217	0.000194217	0.000194216	0.000194216	0.000194216	0.000194216	0.000194216	0.000194216	0.000194216	0.000194216	0.000677408	0.000677408	0.000233338	0.000202614	0.000198911	0.000198379	0.000198379	0.000198372	7.43648e-05	2.06219e-05	0.000168164	0.000533256	0.0169901	0.00024164	0.000127498	0.0455915	6.56444e-05	9.16679e-06	0.00271923	0.000268697	0.123955	0.000206461	0.00126197	0.808808	6.19445e-05	7.89877e-06	0.0464594	0.000336044	0.985599	0.000377565	0.000216402	1	6.09115e-05	8.24462e-06	0.0682348	0.000218017	1	0.000510499	0.000193213	1	1.64759e-05	2.31137e-06	0.151297	0.000303669	1	0.000331112	0.000192598	1	1.42389e-05	2.31179e-06	0.945804	0.000186475	1	0.000144332	0.000196871	1	1.03889e-05	2.32241e-06	1	0.00019007	1	0.00014081	0.000196434	1	9.95489e-06	2.36347e-06	1	0.000193144	1	0.000144898	0.000196345	1	6.58656e-06	1.67382e-06	1	0.000193402	1	0.000145277	0.000196397	1	0.00012459	1.73025e-06	1	0.000191059	1	0.000143516	0.000204341	1	7.17015e-06	5.63036e-06	1	0.000188869	1	0.000142316	0.000205376	1	1.09503e-05	1.46811e-05	1	0.000188691	1	0.000142305	0.000213476	1	2.12309e-05	1.95583e-05	1	0.000188673	1	0.000142301	0.000810457	1	2.58582e-05	2.5443e-06	1	0.000188671	1	0.000142301	0.00063561	1	3.31717e-05	3.21731e-06	1	0.000188671	1	0.000142301	0.000165432	1	3.31015e-05	3.06702e-06	1	0.000189837	1	0.000143181	5.05264e-05	1	3.31013e-05	3.06715e-06	1	0.000191618	1	0.000144083	4.96306e-05	1	3.31013e-05	3.06714e-06	1	0.000194066	1	0.00014409	4.9626e-05	1	3.31013e-05	3.06714e-06	1	0.000190842	1	0.00014409	4.96258e-05	1	3.31013e-05	8.50007e-06	1	0.00018996	1	0.000145876	4.96259e-05	1	3.31013e-05	8.49305e-06	1	0.000189628	1	0.000145097	4.95657e-05	1	3.31013e-05	8.49305e-06	1	0.000189484	1	0.000144888	4.95681e-05	1	2.40481e-06	8.49305e-06	1	0.000189419	1	0.000144824	4.95681e-05	1	2.40294e-06	8.49305e-06	1	0.000188227	1	0.000144803	4.95681e-05	1	2.40553e-06	8.49305e-06	1	0.00019251	1	0.000144796	4.95681e-05	1	2.41503e-06	8.49305e-06	1	0.000192561	1	0.000143904	4.95681e-05	1	2.45296e-06	8.49305e-06	1	0.000196972	1	0.000144852	4.95681e-05	1	2.45802e-06	8.49305e-06	1	0.000170947	1	0.00014485	4.95681e-05	1	9.11955e-06	8.49305e-06	1	0.000171743	1	0.00014485	4.95681e-05	1	9.12221e-06	8.49305e-06	1	0.000173395	1	0.000148174	4.95681e-05	1	9.12221e-06	8.49305e-06	1	0.000175077	1	0.000145951	4.95681e-05	1	9.12221e-06	8.49305e-06	1	0.000176686	1	0.00014191	4.95681e-05	1	9.12221e-06	8.49305e-06	1	0.000176047	1	0.000127678	4.95681e-05	1	9.12221e-06	8.49305e-06	1	0.000187272	1	9.69584e-05	4.95681e-05	1	9.12221e-06	8.49305e-06	1	0.000187671	1	9.71887e-05	4.95681e-05	1	9.12221e-06	8.49305e-06	1	0.000187678	1	9.60837e-05	4.95681e-05	1	9.12221e-06	8.49305e-06	1	0.000187678	1	9.61404e-05	4.95681e-05	1	9.12221e-06	8.49305e-06	1	0.000187678	1	9.79341e-05	4.95681e-05	1	9.12221e-06	8.49305e-06	1	0.000187678	1	9.76445e-05	4.95681e-05	1	0	0	0	0	0	0	0	0	4.51282e-05	4.51282e-05	4.51282e-05	4.51282e-05	4.51282e-05	4.51282e-05	4.51282e-05	4.51282e-05	0.000357761	0.000357761	0.000357761	0.000357761	0.000357761	0.000357761	0.000357761	0.000357761	0.000346253	0.000346253	0.000346253	0.000346253	0.000346253	0.000346253	0.000346253	0.000346253	0.000226837	0.000226837	0.000226837	0.000226837	0.000226837	0.000226837	0.000226837	0.000226837	0.000234238	0.000234238	0.000234238	0.000234238	0.000234238	0.000234238	0.000234238	0.000234238	0.000234173	0.000234173	0.000234173	0.000234173	0.000234173	0.000234173	0.000234173	0.000234173	0.000234172	0.000234172	0.000234172	0.000234172	0.000234172	0.000234172	0.000234172	0.000234172	0.000234172	0.000234172	0.000234172	0.000234172	0.000234172	0.000234172	0.000234172	0.000234172	0.000234172	0.000234172	0.000234172	0.000234172	0.000234172	0.000234172	0.000234172	0.000234172	0.0212951	0.0212951	0.000513479	0.000355846	0.000296664	0.000289032	0.000289032	0.000288715	0.20409	0.0213659	0.000155646	0.000547118	0.000627599	0.000508168	0.000120079	0.00173357	6.50254e-05	0.0365916	0.000391055	0.000295658	0.000789008	0.000320784	0.00096527	0.00555048	0.493481	0.020859	0.00196725	0.000424293	0.000610558	0.000442608	0.000366544	0.0046009	9.4162e-11	0.0426113	0.0458373	0.000246316	0.000643972	0.0007362	0.000358078	0.00483454	0.0143899	0.000212273	0.00318423	0.000309174	0.000590107	0.000337546	0.000356532	0.00438842	0.00519441	0.00154007	0.0240888	0.000156302	0.000562442	0.00014491	0.000362479	0.00125676	0.00517345	0.00144467	0.00927458	0.000158558	0.000561796	0.000144417	0.000360916	0.000595958	0.00554617	0.00145108	0.0170852	0.000160301	0.000542136	0.00014853	0.000360892	0.000404173	0.000341114	0.000189269	0.0140314	0.000160448	0.00067588	0.000148828	0.000360921	0.000637082	3.10576e-05	0.000186807	0.0172637	0.000142209	0.000637369	0.000131911	0.000525668	0.00285728	2.43192e-05	5.02954e-05	0.0328636	0.000139533	0.000561689	0.000130785	0.000522423	0.00140463	1.64513e-05	1.22386e-05	0.00271955	0.000139314	0.000160677	0.000130788	0.000527987	0.000460377	4.3474e-06	8.43174e-06	0.00226538	0.000139285	9.44642e-05	0.000130784	0.000665918	0.000511909	2.83562e-06	1.7362e-08	3.56524e-05	0.000139282	0.000108261	0.000130785	0.000523669	0.000530675	1.11506e-05	4.52577e-08	8.43567e-05	0.000139281	8.20482e-05	0.000130784	0.00015287	0.00036917	1.11834e-05	4.81593e-08	3.72026e-05	0.000147949	9.59533e-05	0.000138924	5.00101e-05	0.000109771	1.11838e-05	4.81556e-08	1.58104e-05	0.000150319	9.67483e-05	0.000139861	5.04868e-05	0.000109241	1.11839e-05	4.81558e-08	2.57718e-05	0.000169686	9.6765e-05	0.000139855	5.04961e-05	0.00010922	1.11839e-05	4.81558e-08	2.632e-05	0.000166876	9.67652e-05	0.000139855	5.04961e-05	0.000109313	1.11839e-05	1.06211e-06	2.6317e-05	0.000166291	9.01904e-05	0.000157804	5.04961e-05	0.000106347	1.11839e-05	1.0636e-06	1.73999e-05	0.000166071	9.05294e-05	0.000156772	4.95007e-05	0.000107555	1.11839e-05	1.0636e-06	1.74081e-05	0.000165975	9.0528e-05	0.000156559	4.95069e-05	0.000107641	3.94971e-09	1.0636e-06	2.63296e-05	0.000165932	9.0528e-05	0.000156493	4.95069e-05	0.000107634	3.90558e-09	1.0636e-06	2.63221e-05	0.000156192	9.0528e-05	0.000156471	4.95069e-05	0.000107636	3.84755e-09	1.0636e-06	2.63221e-05	0.000159294	9.0528e-05	0.000156464	4.95069e-05	0.00010759	3.71601e-09	1.0636e-06	2.63221e-05	0.000159262	9.0528e-05	0.000147294	4.95069e-05	0.000108082	3.52522e-09	1.0636e-06	2.63221e-05	0.000199068	9.0528e-05	0.000148366	4.95069e-05	0.000108079	3.51602e-09	1.0636e-06	2.63221e-05	0.000145016	9.0528e-05	0.000148348	4.95069e-05	0.000108079	1.87097e-07	1.0636e-06	2.63221e-05	0.000132572	9.0528e-05	0.000148348	4.95069e-05	0.000108079	1.87109e-07	1.0636e-06	2.63221e-05	0.000133453	9.0528e-05	0.000185432	4.95069e-05	0.000108079	1.87109e-07	1.0636e-06	2.63221e-05	0.000134262	9.0528e-05	0.000182274	4.95069e-05	0.000108079	1.87109e-07	1.0636e-06	2.63221e-05	0.00013503	9.0528e-05	0.000177229	4.95069e-05	0.000108079	1.87109e-07	1.0636e-06	2.63221e-05	0.000121355	9.0528e-05	0.000159657	4.95069e-05	0.000108079	1.87109e-07	1.0636e-06	2.63221e-05	0.000126093	9.0528e-05	0.000136978	4.95069e-05	0.000108079	1.87109e-07	1.0636e-06	2.63221e-05	0.000126165	9.47471e-05	0.00013854	4.95069e-05	0.000108108	1.87109e-07	1.0636e-06	2.63221e-05	0.000126165	9.40824e-05	0.000123888	4.95069e-05	0.000107697	1.87109e-07	1.0636e-06	2.63221e-05	0.000126165	9.3988e-05	0.000124114	4.95069e-05	0.000107646	1.87109e-07	1.0636e-06	2.63221e-05	0.000126165	9.39672e-05	0.000147955	4.95069e-05	0.000107641	1.87109e-07	1.0636e-06	2.63221e-05	0.000126165	9.39616e-05	0.000147	4.95069e-05	0.000107641	0	0	0	0	0	0	0	0	4.51282e-05	4.51282e-05	4.51282e-05	4.51282e-05	4.51282e-05	4.51282e-05	4.51282e-05	4.51282e-05	0.000139915	0.000139915	0.000139915	0.000139915	0.000139915	0.000139915	0.000139915	0.000139915	0.000140249	0.000140249	0.000140249	0.000140249	0.000140249	0.000140249	0.000140249	0.000140249	1.19932e-05	1.19932e-05	1.19932e-05	1.19932e-05	1.19932e-05	1.19932e-05	1.19932e-05	1.19932e-05	1.20148e-05	1.20148e-05	1.20148e-05	1.20148e-05	1.20148e-05	1.20148e-05	1.20148e-05	1.20148e-05	1.20161e-05	1.20161e-05	1.20161e-05	1.20161e-05	1.20161e-05	1.20161e-05	1.20161e-05	1.20161e-05	1.2016e-05	1.2016e-05	1.2016e-05	1.2016e-05	1.2016e-05	1.2016e-05	1.2016e-05	1.2016e-05	1.2016e-05	1.2016e-05	1.2016e-05	1.2016e-05	1.2016e-05	1.2016e-05	1.2016e-05	1.2016e-05	1.2016e-05	1.2016e-05	1.2016e-05	1.2016e-05	1.2016e-05	1.2016e-05	1.2016e-05	1.2016e-05	0.282832	0.282832	0.000140239	0.000140239	4.82891e-05	4.19297e-05	4.19297e-05	4.11633e-05	0.995374	0.681278	5.99571e-05	0.0105233	0.000237215	0.00241413	0.000208306	0.000908381	1	0.99989	0.000272492	0.00697407	0.000940614	0.000306135	0.00027163	0.00421806	1	1	0.00046175	0.0154103	0.000409188	0.00517644	0.000193617	0.0045178	1	1	7.55719e-06	0.00499675	0.000464007	0.00708016	0.000161943	0.00457664	0.999998	0.999328	1.64776e-06	0.00327593	0.000350398	0.00486572	0.000157946	0.00413684	0.999996	0.999309	1.70401e-06	0.00053071	0.000326968	0.000354472	0.000158665	0.000934143	0.99999	0.999312	1.95743e-06	0.000497435	0.000325478	0.000301548	0.000159183	0.000306714	0.99999	0.999319	1.64826e-06	0.000508255	0.000304682	0.000331337	0.000159152	0.000185679	0.953237	0.755253	2.49613e-06	0.000509538	0.00111449	0.000334318	0.000159174	0.00187485	0.999559	0.00974571	6.39379e-06	0.000252072	0.00106965	0.000165417	0.00122112	0.0112271	0.868566	1.31795e-09	4.85228e-05	0.000237032	0.000922173	0.00016079	0.0012551	0.00747008	0.402904	7.10833e-09	3.1324e-07	0.000235789	0.000219983	0.000160775	0.00127775	0.00193694	2.63206e-05	1.20991e-08	6.13257e-08	0.000235627	9.26635e-05	0.000160763	0.00193923	0.00182608	2.28004e-09	7.42874e-13	1.36319e-06	0.00023561	0.000206068	0.000160764	0.00150413	0.00222153	1.72382e-07	1.78938e-11	1.7442e-05	0.000235608	9.28512e-05	0.000160763	0.000500907	0.000602104	1.71607e-07	1.63732e-11	2.45163e-05	0.000335017	0.000106457	0.000228601	5.78107e-05	0.000140344	1.71609e-07	1.6375e-11	6.8933e-06	0.00035147	0.000107294	0.000233148	5.74017e-05	0.000136094	1.71609e-07	1.63748e-11	2.91705e-05	0.000711932	0.000107315	0.00023317	5.74074e-05	0.000136045	1.71609e-07	1.63748e-11	2.82999e-05	0.00069179	0.000107316	0.000233172	5.74075e-05	0.000137992	1.71609e-07	2.08754e-09	2.83025e-05	0.000685808	7.09548e-05	0.000471427	5.74075e-05	0.000123737	1.71609e-07	2.08323e-09	6.59156e-06	0.000683654	7.11142e-05	0.000466199	4.75637e-05	0.000125309	1.71609e-07	2.08324e-09	6.58763e-06	0.00068273	7.11143e-05	0.000464063	4.75558e-05	0.000125439	6.74461e-13	2.08324e-09	1.265e-05	0.000682316	7.11143e-05	0.000463407	4.75557e-05	0.000125431	6.72264e-13	2.08324e-09	1.26493e-05	0.000479771	7.11143e-05	0.000463184	4.75557e-05	0.000125433	6.69308e-13	2.08324e-09	1.26493e-05	0.000498811	7.11143e-05	0.000463109	4.75557e-05	0.000124545	6.64451e-13	2.08324e-09	1.26493e-05	0.000498938	7.11143e-05	0.000325685	4.75557e-05	0.000125203	6.66607e-13	2.08324e-09	1.26493e-05	0.00183724	7.11143e-05	0.000331391	4.75557e-05	0.000125205	6.67661e-13	2.08324e-09	1.26493e-05	0.000760876	7.11143e-05	0.000331377	4.75557e-05	0.000125205	3.36782e-10	2.08324e-09	1.26493e-05	0.000543227	7.11143e-05	0.000331379	4.75557e-05	0.000125205	3.36728e-10	2.08324e-09	1.26493e-05	0.000547003	7.11143e-05	0.00122084	4.75557e-05	0.000125205	3.36728e-10	2.08324e-09	1.26493e-05	0.000553783	7.11143e-05	0.00118805	4.75557e-05	0.000125205	3.36728e-10	2.08324e-09	1.26493e-05	0.000560287	7.11143e-05	0.00108564	4.75557e-05	0.000125205	3.36728e-10	2.08324e-09	1.26493e-05	0.000294738	7.11143e-05	0.000768636	4.75557e-05	0.000125205	3.36728e-10	2.08324e-09	1.26493e-05	0.000315229	7.11143e-05	0.000224512	4.75557e-05	0.000125205	3.36728e-10	2.08324e-09	1.26493e-05	0.000315818	9.31657e-05	0.000220747	4.75557e-05	0.000125775	3.36728e-10	2.08324e-09	1.26493e-05	0.000315824	9.27561e-05	0.000114932	4.75557e-05	0.000125223	3.36728e-10	2.08324e-09	1.26493e-05	0.000315824	9.26951e-05	0.00011473	4.75557e-05	0.000125149	3.36728e-10	2.08324e-09	1.26493e-05	0.000315824	9.26832e-05	0.000298655	4.75557e-05	0.000125142	3.36728e-10	2.08324e-09	1.26493e-05	0.000315824	9.26801e-05	0.000298886	4.75557e-05	0.000125142	0	0	0	0	0	0	0	0	4.51282e-05	4.51282e-05	4.51282e-05	4.51282e-05	4.51282e-05	4.51282e-05	4.51282e-05	4.51282e-05	6.75139e-05	6.75139e-05	6.75139e-05	6.75139e-05	6.75139e-05	6.75139e-05	6.75139e-05	6.75139e-05	6.6376e-05	6.6376e-05	6.6376e-05	6.6376e-05	6.6376e-05	6.6376e-05	6.6376e-05	6.6376e-05	1.16118e-08	1.16118e-08	1.16118e-08	1.16118e-08	1.16118e-08	1.16118e-08	1.16118e-08	1.16118e-08	1.1918e-08	1.1918e-08	1.1918e-08	1.1918e-08	1.1918e-08	1.1918e-08	1.1918e-08	1.1918e-08	1.19189e-08	1.19189e-08	1.19189e-08	1.19189e-08	1.19189e-08	1.19189e-08	1.19189e-08	1.19189e-08	1.19189e-08	1.19189e-08	1.19189e-08	1.19189e-08	1.19189e-08	1.19189e-08	1.19189e-08	1.19189e-08	1.19189e-08	1.19189e-08	1.19189e-08	1.19189e-08	1.19189e-08	1.19189e-08	1.19189e-08	1.19189e-08	1.19189e-08	1.19189e-08	1.19189e-08	1.19189e-08	1.19189e-08	1.19189e-08	1.19189e-08	1.19189e-08	0.104845	0.104845	4.36355e-06	6.76726e-05	1.59793e-06	1.10721e-06	1.10721e-06	9.23012e-07	0.0476142	0.000336432	4.53429e-06	0.00640629	2.58401e-05	0.000176665	9.33524e-06	1.54968e-06	0.155395	0.00141277	2.76581e-05	0.00575427	0.000250745	7.23703e-08	3.30282e-08	9.77042e-07	0.0146498	0.0011118	0.000207096	0.0125086	0.000217117	0.000129559	7.05605e-09	9.77465e-07	0.257866	0.00123813	6.74701e-06	0.00312601	0.000265307	1.38633e-05	5.28201e-09	9.76515e-07	9.82182e-09	8.60518e-09	1.71886e-06	0.000139996	0.000131499	0.000223566	4.31137e-09	7.97535e-07	1.89436e-06	8.77148e-09	1.55677e-06	2.67882e-05	0.000117944	6.91795e-06	4.34121e-09	6.89076e-08	6.95625e-07	8.81245e-09	2.38835e-06	2.71158e-05	0.000117401	6.2597e-06	4.32866e-09	1.23919e-08	6.62569e-07	8.92431e-09	1.973e-06	2.7828e-05	0.000107252	7.2905e-06	4.32737e-09	5.54199e-09	2.61163e-13	5.64004e-13	3.06841e-06	2.78976e-05	0.010233	7.39655e-06	4.32821e-09	1.08965e-05	3.5597e-11	5.99202e-13	0.00020057	2.3704e-06	0.00738082	6.28739e-07	2.10524e-06	0.000205744	4.62184e-14	2.99172e-12	0.00168035	2.24454e-06	0.00616313	6.1261e-07	2.11289e-06	0.00220004	9.44455e-14	1.28563e-11	1.80791e-06	2.23375e-06	0.000576501	6.12746e-07	2.19679e-06	0.0505619	1.75414e-13	1.94299e-11	1.09061e-07	2.23233e-06	0.000182148	6.12696e-07	2.04854e-05	0.0208988	2.06265e-13	1.05257e-13	4.32517e-07	2.23219e-06	0.00326581	6.12701e-07	2.53989e-05	0.102022	3.56693e-10	1.43613e-11	0.0001317	2.23217e-06	0.000237573	6.12701e-07	0.000915069	0.00037154	3.55444e-10	1.34113e-11	2.8858e-05	7.65843e-06	0.000326756	2.10215e-06	9.49472e-05	0.000356352	3.5545e-10	1.34123e-11	1.46763e-05	8.01266e-06	0.00033061	2.14148e-06	9.33182e-05	0.000344963	3.55451e-10	1.34122e-11	0.000143097	9.44607e-05	0.000330689	2.14136e-06	9.32628e-05	0.000344898	3.55451e-10	1.34122e-11	0.000139193	9.0556e-05	0.000330691	2.1414e-06	9.32621e-05	0.000397006	3.55451e-10	1.82075e-10	0.000139217	8.9744e-05	7.70353e-05	2.52068e-05	9.32621e-05	0.000237223	3.55451e-10	1.81781e-10	6.31285e-06	8.94452e-05	7.79104e-05	2.46316e-05	3.36543e-05	0.000243351	3.55451e-10	1.81781e-10	6.33144e-06	8.93158e-05	7.79087e-05	2.44697e-05	3.36956e-05	0.000243716	4.40204e-13	1.81781e-10	9.00375e-06	8.92577e-05	7.79087e-05	2.44204e-05	3.36956e-05	0.00024369	4.3762e-13	1.81781e-10	9.00175e-06	2.60094e-05	7.79087e-05	2.44037e-05	3.36956e-05	0.000243695	4.34229e-13	1.81781e-10	9.00175e-06	2.73307e-05	7.79087e-05	2.4398e-05	3.36956e-05	0.000227138	4.27494e-13	1.81781e-10	9.00175e-06	2.73249e-05	7.79087e-05	7.11067e-06	3.36956e-05	0.0002292	4.19905e-13	1.81781e-10	9.00175e-06	0.00265139	7.79087e-05	7.32112e-06	3.36956e-05	0.000229187	4.19396e-13	1.81781e-10	9.00175e-06	0.000997935	7.79087e-05	7.31985e-06	3.36956e-05	0.000229187	1.19176e-11	1.81781e-10	9.00175e-06	0.000761939	7.79087e-05	7.31996e-06	3.36956e-05	0.000229187	1.19162e-11	1.81781e-10	9.00175e-06	0.000777226	7.79087e-05	0.000711676	3.36956e-05	0.000229187	1.19162e-11	1.81781e-10	9.00175e-06	0.000788431	7.79087e-05	0.000652526	3.36956e-05	0.000229187	1.19162e-11	1.81781e-10	9.00175e-06	0.0007992	7.79087e-05	0.000572678	3.36956e-05	0.000229187	1.19162e-11	1.81781e-10	9.00175e-06	8.20106e-05	7.79087e-05	0.000339107	3.36956e-05	0.000229187	1.19162e-11	1.81781e-10	9.00175e-06	9.11452e-05	7.79087e-05	1.51152e-05	3.36956e-05	0.000229187	1.19162e-11	1.81781e-10	9.00175e-06	9.1289e-05	0.00020282	1.41816e-05	3.36956e-05	0.000239867	1.19162e-11	1.81781e-10	9.00175e-06	9.12895e-05	0.00020032	1.43789e-06	3.36956e-05	0.000238062	1.19162e-11	1.81781e-10	9.00175e-06	9.12895e-05	0.000200064	1.43267e-06	3.36956e-05	0.000237843	1.19162e-11	1.81781e-10	9.00175e-06	9.12895e-05	0.000200011	2.64134e-05	3.36956e-05	0.000237822	1.19162e-11	1.81781e-10	9.00175e-06	9.12895e-05	0.000199996	2.68949e-05	3.36956e-05	0.00023782	0	0	0	0	0	0	0	0	4.51282e-05	4.51282e-05	4.51282e-05	4.51282e-05	4.51282e-05	4.51282e-05	4.51282e-05	4.51282e-05	2.27959e-05	2.27959e-05	2.27959e-05	2.27959e-05	2.27959e-05	2.27959e-05	2.27959e-05	2.27959e-05	2.30979e-05	2.30979e-05	2.30979e-05	2.30979e-05	2.30979e-05	2.30979e-05	2.30979e-05	2.30979e-05	2.51285e-13	2.51285e-13	2.51285e-13	2.51285e-13	2.51285e-13	2.51285e-13	2.51285e-13	2.51285e-13	2.46964e-13	2.46964e-13	2.46964e-13	2.46964e-13	2.46964e-13	2.46964e-13	2.46964e-13	2.46964e-13	2.4697e-13	2.4697e-13	2.4697e-13	2.4697e-13	2.4697e-13	2.4697e-13	2.4697e-13	2.4697e-13	2.46968e-13	2.46968e-13	2.46968e-13	2.46968e-13	2.46968e-13	2.46968e-13	2.46968e-13	2.46968e-13	2.46968e-13	2.46968e-13	2.46968e-13	2.46968e-13	2.46968e-13	2.46968e-13	2.46968e-13	2.46968e-13	2.46968e-13	2.46968e-13	2.46968e-13	2.46968e-13	2.46968e-13	2.46968e-13	2.46968e-13	2.46968e-13	2.27905e-05	2.27905e-05	8.10555e-09	2.27905e-05	8.10555e-09	8.10555e-09	8.10555e-09	2.79077e-09	2.01618e-07	8.85589e-07	1.25087e-08	2.52547e-05	2.29564e-08	4.02943e-09	1.13128e-08	2.62343e-08	1.50023e-07	3.40925e-07	2.04023e-08	2.20934e-05	2.34246e-08	5.2738e-08	6.8395e-08	5.66308e-08	1.35944e-07	2.77763e-07	1.07138e-08	1.98452e-05	2.44054e-08	8.78791e-09	1.00764e-07	5.64108e-08	1.32619e-07	2.84004e-07	1.92016e-10	2.34704e-05	2.3963e-08	1.79491e-08	1.06789e-07	5.65549e-08	1.20348e-11	2.89923e-11	4.5649e-11	2.1286e-09	7.22596e-09	1.9819e-09	3.11973e-08	4.75264e-08	1.52499e-11	2.89689e-11	4.68113e-11	2.76406e-09	7.13385e-09	3.73928e-09	3.10724e-08	3.90704e-08	1.87835e-11	2.90836e-11	4.19621e-11	2.77123e-09	7.12691e-09	3.82647e-09	3.12207e-08	3.40558e-08	1.72269e-11	2.92995e-11	4.35931e-11	2.7641e-09	6.9904e-09	3.71095e-09	3.12191e-08	3.19204e-08	1.25236e-16	1.61031e-13	4.06153e-11	2.7632e-09	0.000113368	3.69968e-09	3.12203e-08	0.0483782	7.41031e-15	1.75767e-13	7.1218e-07	1.49936e-11	0.000112704	2.00729e-11	0.000507134	0.195536	1.78561e-15	1.11326e-12	5.07973e-07	1.51385e-11	0.000110378	2.01529e-11	0.000514465	0.878183	3.25751e-15	7.13996e-12	6.02308e-08	1.51516e-11	8.93389e-05	2.01516e-11	0.000515141	1	1.58503e-14	1.18379e-11	4.89226e-08	1.51534e-11	7.55588e-05	2.01518e-11	0.000383831	1	2.61145e-14	2.1772e-09	2.88641e-06	1.51537e-11	0.0350889	2.01518e-11	0.000331571	1	1.00964e-11	3.21361e-08	0.00680322	1.51537e-11	0.000750285	2.01518e-11	0.0645737	1	1.00515e-11	2.95365e-08	0.000167015	2.05715e-10	0.000290626	2.73567e-10	0.00177116	1	1.00511e-11	2.95395e-08	0.000291558	2.04093e-10	0.000286885	2.72829e-10	0.000314746	1	1.00511e-11	2.95393e-08	0.000989601	3.76015e-08	0.000286854	2.72833e-10	0.000302366	1	1.00511e-11	2.95393e-08	0.000979109	3.78045e-08	0.000286854	2.72832e-10	0.000302263	1	1.00511e-11	2.17596e-09	0.000978938	3.78452e-08	1.30094e-05	5.02799e-08	0.000302263	1	1.00511e-11	2.1717e-09	1.84141e-05	3.78598e-08	1.29115e-05	5.04863e-08	1.37084e-05	1	1.00511e-11	2.1717e-09	1.79303e-05	3.78661e-08	1.29115e-05	5.05506e-08	1.36e-05	1	8.11593e-09	2.1717e-09	1.26085e-05	3.7869e-08	1.29115e-05	5.05703e-08	1.36e-05	1	8.20686e-09	2.1717e-09	1.26043e-05	2.78964e-09	1.29115e-05	5.0577e-08	1.36e-05	1	8.32378e-09	2.1717e-09	1.26043e-05	2.7731e-09	1.29115e-05	5.05793e-08	1.36e-05	1	8.61028e-09	2.1717e-09	1.26043e-05	2.77323e-09	1.29115e-05	3.72589e-09	1.36e-05	1	9.13936e-09	2.1717e-09	1.26043e-05	4.50697e-05	1.29115e-05	3.706e-09	1.36e-05	1	9.17888e-09	2.1717e-09	1.26043e-05	5.36938e-05	1.29115e-05	3.70608e-09	1.36e-05	1	3.23019e-10	2.1717e-09	1.26043e-05	5.76146e-05	1.29115e-05	3.70606e-09	1.36e-05	1	3.22981e-10	2.1717e-09	1.26043e-05	5.75523e-05	1.29115e-05	6.02287e-05	1.36e-05	1	3.22981e-10	2.1717e-09	1.26043e-05	5.74828e-05	1.29115e-05	6.11535e-05	1.36e-05	1	3.22981e-10	2.1717e-09	1.26043e-05	5.74176e-05	1.29115e-05	6.27287e-05	1.36e-05	1	3.22981e-10	2.1717e-09	1.26043e-05	4.49987e-07	1.29115e-05	6.95735e-05	1.36e-05	1	3.22981e-10	2.1717e-09	1.26043e-05	4.46324e-07	1.29115e-05	0.000146522	1.36e-05	1	3.22981e-10	2.1717e-09	1.26043e-05	4.46291e-07	9.91562e-05	0.00014993	1.36e-05	1	3.22981e-10	2.1717e-09	1.26043e-05	4.46292e-07	9.94642e-05	1.17628e-06	1.36e-05	1	3.22981e-10	2.1717e-09	1.26043e-05	4.46292e-07	9.94815e-05	1.17299e-06	1.36e-05	1	3.22981e-10	2.1717e-09	1.26043e-05	4.46292e-07	9.9486e-05	0.00011411	1.36e-05	1	3.22981e-10	2.1717e-09	1.26043e-05	4.46292e-07	9.94872e-05	0.000113757	1.36e-05	1	0	0	0	0	0	0	0	0	4.51282e-05	4.51282e-05	4.51282e-05	4.51282e-05	4.51282e-05	4.51282e-05	4.51282e-05	4.51282e-05	1.89533e-06	1.89533e-06	1.89533e-06	1.89533e-06	1.89533e-06	1.89533e-06	1.89533e-06	1.89533e-06	1.95642e-06	1.95642e-06	1.95642e-06	1.95642e-06	1.95642e-06	1.95642e-06	1.95642e-06	1.95642e-06	1.161e-16	1.161e-16	1.161e-16	1.161e-16	1.161e-16	1.161e-16	1.161e-16	1.161e-16	1.10679e-16	1.10679e-16	1.10679e-16	1.10679e-16	1.10679e-16	1.10679e-16	1.10679e-16	1.10679e-16	1.10664e-16	1.10664e-16	1.10664e-16	1.10664e-16	1.10664e-16	1.10664e-16	1.10664e-16	1.10664e-16	1.10665e-16	1.10665e-16	1.10665e-16	1.10665e-16	1.10665e-16	1.10665e-16	1.10665e-16	1.10665e-16	1.10665e-16	1.10665e-16	1.10665e-16	1.10665e-16	1.10665e-16	1.10665e-16	1.10665e-16	1.10665e-16	1.10665e-16	1.10665e-16	1.10665e-16	1.10665e-16	1.10665e-16	1.10665e-16	1.10665e-16	1.10665e-16	1.08749e-09	1.08749e-09	2.56769e-11	1.88205e-06	7.0117e-11	1.08749e-09	1.08749e-09	2.56769e-11	1.75436e-11	1.24046e-09	1.24177e-10	4.42453e-07	4.19082e-12	2.43828e-10	2.91007e-09	4.93239e-13	1.26255e-11	8.42071e-10	1.24112e-11	1.15467e-06	1.48965e-12	1.80134e-09	2.86021e-10	6.40707e-14	1.17956e-11	7.58282e-10	4.3787e-13	6.23163e-07	1.80703e-12	2.84103e-10	2.25531e-09	6.51969e-14	1.1633e-11	7.38005e-10	1.66851e-14	1.66843e-06	1.61126e-12	2.07162e-10	2.56387e-09	6.46075e-14	1.4019e-13	1.01197e-11	1.02828e-14	5.80172e-12	3.67914e-13	4.66055e-12	3.41502e-11	4.4948e-14	2.50729e-13	1.01267e-11	9.77387e-15	2.02044e-11	4.1926e-13	3.0423e-11	3.31592e-11	1.00343e-12	5.53594e-13	1.01321e-11	8.91185e-15	1.98195e-11	4.218e-13	3.15778e-11	3.33871e-11	8.84607e-12	5.1511e-13	1.0059e-11	1.02426e-14	1.9372e-11	4.65014e-13	2.94887e-11	3.33993e-11	2.45767e-11	5.14198e-13	1.82707e-09	7.46573e-15	1.93332e-11	1.19482e-07	2.93172e-11	3.3392e-11	6.55573e-05	3.73782e-12	1.97543e-09	2.54393e-09	2.39392e-14	1.35896e-07	3.62982e-14	6.15461e-09	1.62258e-06	2.84949e-11	6.37731e-09	5.42784e-10	2.48221e-14	1.85964e-07	3.69636e-14	6.1301e-09	2.06024e-06	3.8362e-11	2.60104e-08	3.16809e-08	2.48982e-14	4.03579e-06	3.69637e-14	5.93605e-09	5.36711e-06	1.68328e-10	3.71472e-08	1.46907e-06	2.49079e-14	1.67573e-05	3.69656e-14	1.9205e-09	4.52098e-06	2.73346e-10	0.000602522	0.000360507	2.4909e-14	0.0465126	3.69656e-14	2.67418e-09	0.000417794	2.74168e-10	4.73526e-05	0.1976	2.49091e-14	0.000216729	3.69656e-14	0.000234086	3.39821e-07	2.73293e-10	4.44063e-05	0.00590264	7.07815e-13	9.90132e-05	1.05041e-12	6.66737e-05	6.60916e-06	2.73279e-10	4.44084e-05	0.00382596	6.8709e-13	9.69408e-05	1.03628e-12	6.68886e-05	6.8891e-06	2.73277e-10	4.44082e-05	0.00108861	5.54245e-10	9.68931e-05	1.03629e-12	6.68804e-05	6.89287e-06	2.73277e-10	4.44082e-05	0.00104094	5.71739e-10	9.68923e-05	1.03628e-12	6.68805e-05	0.000127065	2.73277e-10	3.48357e-07	0.00104058	5.75949e-10	1.82101e-06	8.36767e-10	6.68805e-05	1.34867e-05	2.73277e-10	3.47738e-07	4.72261e-05	5.7753e-10	1.80513e-06	8.47174e-10	5.2465e-07	1.3109e-05	2.73277e-10	3.47738e-07	4.67915e-05	5.78218e-10	1.80513e-06	8.49923e-10	5.2428e-07	1.30817e-05	6.95275e-05	3.47738e-07	2.43677e-05	5.78528e-10	1.80513e-06	8.50763e-10	5.2428e-07	1.30834e-05	7.06921e-05	3.47738e-07	2.43597e-05	2.03641e-11	1.80513e-06	8.5105e-10	5.2428e-07	1.3083e-05	7.2149e-05	3.47738e-07	2.43597e-05	1.95973e-11	1.80513e-06	8.51147e-10	5.2428e-07	3.047e-06	7.55966e-05	3.47738e-07	2.43597e-05	1.95989e-11	1.80513e-06	2.99543e-11	5.2428e-07	3.01316e-06	8.08848e-05	3.47738e-07	2.43597e-05	4.98697e-06	1.80513e-06	2.95056e-11	5.2428e-07	3.01318e-06	8.11405e-05	3.47738e-07	2.43597e-05	8.8057e-06	1.80513e-06	2.95095e-11	5.2428e-07	3.01318e-06	1.60873e-07	3.47738e-07	2.43597e-05	1.02898e-05	1.80513e-06	2.95095e-11	5.2428e-07	3.01318e-06	1.60743e-07	3.47738e-07	2.43597e-05	1.01586e-05	1.80513e-06	7.50831e-06	5.2428e-07	3.01318e-06	1.60743e-07	3.47738e-07	2.43597e-05	1.00281e-05	1.80513e-06	7.77835e-06	5.2428e-07	3.01318e-06	1.60743e-07	3.47738e-07	2.43597e-05	9.90647e-06	1.80513e-06	8.2994e-06	5.2428e-07	3.01318e-06	1.60743e-07	3.47738e-07	2.43597e-05	1.94388e-08	1.80513e-06	1.06284e-05	5.2428e-07	3.01318e-06	1.60743e-07	3.47738e-07	2.43597e-05	1.79294e-08	1.80513e-06	2.37732e-05	5.2428e-07	3.01318e-06	1.60743e-07	3.47738e-07	2.43597e-05	1.78979e-08	2.48472e-05	2.37484e-05	5.2428e-07	7.84516e-06	1.60743e-07	3.47738e-07	2.43597e-05	1.78977e-08	2.5226e-05	4.70907e-08	5.2428e-07	7.91859e-06	1.60743e-07	3.47738e-07	2.43597e-05	1.78977e-08	2.52816e-05	4.70394e-08	5.2428e-07	7.92815e-06	1.60743e-07	3.47738e-07	2.43597e-05	1.78977e-08	2.52936e-05	5.5373e-07	5.2428e-07	7.92909e-06	1.60743e-07	3.47738e-07	2.43597e-05	1.78977e-08	2.52968e-05	5.55999e-07	5.2428e-07	7.92916e-06	0	0	0	0	0	0	0	0	4.51282e-05	4.51282e-05	4.51282e-05	4.51282e-05	4.51282e-05	4.51282e-05	4.51282e-05	4.51282e-05	8.24661e-05	8.24661e-05	8.24661e-05	8.24661e-05	8.24661e-05	8.24661e-05	8.24661e-05	8.24661e-05	8.29823e-05	8.29823e-05	8.29823e-05	8.29823e-05	8.29823e-05	8.29823e-05	8.29823e-05	8.29823e-05	9.0298e-13	9.0298e-13	9.0298e-13	9.0298e-13	9.0298e-13	9.0298e-13	9.0298e-13	9.0298e-13	8.96885e-13	8.96885e-13	8.96885e-13	8.96885e-13	8.96885e-13	8.96885e-13	8.96885e-13	8.96885e-13	8.96886e-13	8.96886e-13	8.96886e-13	8.96886e-13	8.96886e-13	8.96886e-13	8.96886e-13	8.96886e-13	8.96874e-13	8.96874e-13	8.96874e-13	8.96874e-13	8.96874e-13	8.96874e-13	8.96874e-13	8.96874e-13	8.96876e-13	8.96876e-13	8.96876e-13	8.96876e-13	8.96876e-13	8.96876e-13	8.96876e-13	8.96876e-13	8.96876e-13	8.96876e-13	8.96876e-13	8.96876e-13	8.96876e-13	8.96876e-13	8.96876e-13	8.96876e-13	2.94357e-08	2.94357e-08	1.01348e-08	8.27595e-05	2.94357e-08	8.27595e-05	8.27595e-05	2.94357e-08	3.09772e-09	1.36275e-07	6.76047e-09	1.99862e-06	1.68002e-08	8.18952e-07	8.21049e-06	3.54751e-07	3.00606e-09	2.31091e-07	4.90713e-09	1.22555e-06	3.33833e-09	0.00168698	0.00957935	1.88705e-06	3.17436e-09	2.6578e-07	2.75172e-09	7.08985e-07	3.94835e-09	1.407e-06	0.0134707	1.86832e-06	3.23172e-09	2.47098e-07	3.36985e-08	1.70125e-06	3.41303e-09	1.78094e-05	0.0154479	1.87971e-06	1.0185e-09	7.7419e-08	2.08556e-08	8.75546e-11	1.09492e-09	6.31292e-11	1.53417e-06	5.79726e-07	1.54553e-09	7.80524e-08	2.35366e-08	3.13886e-10	1.13161e-09	1.0534e-09	2.36453e-06	1.12204e-06	3.22314e-09	7.78673e-08	1.56201e-08	3.14735e-10	1.13297e-09	1.15686e-09	2.3686e-06	1.78158e-06	3.32353e-09	7.75664e-08	1.80326e-08	3.09809e-10	1.16344e-09	1.0161e-09	2.36878e-06	2.21148e-06	4.08659e-06	0.00124565	1.30166e-08	3.09283e-10	1.89661e-05	1.00337e-09	2.36865e-06	0.0029688	1.42516e-07	0.00115006	0.000284448	1.67808e-12	1.94601e-05	5.4416e-12	1.28533e-08	0.00122104	1.62631e-05	0.000408996	5.90023e-05	1.7523e-12	2.07572e-05	5.54819e-12	1.28378e-08	0.000105914	9.98386e-06	0.000152941	0.0286173	1.75908e-12	3.84926e-05	5.5469e-12	1.25927e-08	2.56783e-06	6.89356e-06	0.000116893	0.0251376	1.76e-12	5.79762e-05	5.54724e-12	2.52873e-09	2.38059e-06	6.2838e-06	0.0539173	0.0053076	1.76009e-12	0.0277443	5.5472e-12	1.69594e-09	2.75812e-05	1.69232e-07	9.64393e-05	0.168508	1.7601e-12	0.000110886	5.5472e-12	2.61054e-08	7.06514e-07	1.69654e-07	0.000447253	1.03426e-05	2.38939e-11	0.000224228	7.5305e-11	7.12187e-08	1.32192e-06	1.69652e-07	0.000442914	0.0024494	2.30575e-11	0.000222817	7.42956e-11	7.35498e-08	1.33382e-06	1.69652e-07	0.000442969	0.00023428	4.24391e-09	0.000222809	7.42997e-11	7.35984e-08	1.33399e-06	1.69652e-07	0.000442968	0.000253028	4.3639e-09	0.000222808	7.4298e-11	7.3599e-08	0.000648506	1.69652e-07	2.00925e-05	0.000252882	4.39025e-09	1.01042e-05	1.36924e-08	7.3599e-08	0.000187572	1.69652e-07	2.03509e-05	5.89065e-05	4.39989e-09	1.01502e-05	1.3944e-08	5.42153e-09	0.000188814	1.69652e-07	2.03507e-05	5.92259e-05	4.40407e-09	1.01502e-05	1.40209e-08	5.42242e-09	0.000188725	0.000480156	2.03507e-05	3.91579e-05	4.40596e-09	1.01502e-05	1.40445e-08	5.42242e-09	0.00018873	0.000476124	2.03507e-05	3.91837e-05	3.24619e-10	1.01502e-05	1.40526e-08	5.42242e-09	0.000188729	0.000479227	2.03507e-05	3.91836e-05	3.14306e-10	1.01502e-05	1.40553e-08	5.42242e-09	8.55845e-06	0.000485608	2.03507e-05	3.91836e-05	3.1436e-10	1.01502e-05	1.03543e-09	5.42242e-09	8.58159e-06	0.0004954	2.03507e-05	3.91836e-05	5.10925e-06	1.01502e-05	1.01136e-09	5.42242e-09	8.5816e-06	0.000496289	2.03507e-05	3.91836e-05	1.07761e-05	1.01502e-05	1.01148e-09	5.42242e-09	8.5816e-06	9.33081e-06	2.03507e-05	3.91836e-05	1.41815e-05	1.01502e-05	1.01146e-09	5.42242e-09	8.5816e-06	9.45808e-06	2.03507e-05	3.91836e-05	1.40585e-05	1.01502e-05	1.64384e-05	5.42242e-09	8.5816e-06	9.45806e-06	2.03507e-05	3.91836e-05	1.39367e-05	1.01502e-05	1.74266e-05	5.42242e-09	8.5816e-06	9.45806e-06	2.03507e-05	3.91836e-05	1.3823e-05	1.01502e-05	1.94485e-05	5.42242e-09	8.5816e-06	9.45806e-06	2.03507e-05	3.91836e-05	1.07687e-07	1.01502e-05	3.02797e-05	5.42242e-09	8.5816e-06	9.45806e-06	2.03507e-05	3.91836e-05	1.02322e-07	1.01502e-05	0.00055931	5.42242e-09	8.5816e-06	9.45806e-06	2.03507e-05	3.91836e-05	1.02229e-07	7.79519e-05	0.000594223	5.42242e-09	6.59062e-05	9.45806e-06	2.03507e-05	3.91836e-05	1.02229e-07	7.79672e-05	4.65869e-06	5.42242e-09	6.59318e-05	9.45806e-06	2.03507e-05	3.91836e-05	1.02229e-07	7.79878e-05	4.7567e-06	5.42242e-09	6.59494e-05	9.45806e-06	2.03507e-05	3.91836e-05	1.02229e-07	7.79916e-05	4.04081e-07	5.42242e-09	6.59511e-05	9.45806e-06	2.03507e-05	3.91836e-05	1.02229e-07	7.79927e-05	3.95574e-07	5.42242e-09	6.59512e-05	0	0	0	0	0	0	0	0	4.51282e-05	4.51282e-05	4.51282e-05	4.51282e-05	4.51282e-05	4.51282e-05	4.51282e-05	4.51282e-05	0.00260744	0.00260744	0.00260744	0.00260744	0.00260744	0.00260744	0.00260744	0.00260744	0.00218976	0.00218976	0.00218976	0.00218976	0.00218976	0.00218976	0.00218976	0.00218976	3.901e-07	3.901e-07	3.901e-07	3.901e-07	3.901e-07	3.901e-07	3.901e-07	3.901e-07	4.64375e-07	4.64375e-07	4.64375e-07	4.64375e-07	4.64375e-07	4.64375e-07	4.64375e-07	4.64375e-07	4.64436e-07	4.64436e-07	4.64436e-07	4.64436e-07	4.64436e-07	4.64436e-07	4.64436e-07	4.64436e-07	4.64431e-07	4.64431e-07	4.64431e-07	4.64431e-07	4.64431e-07	4.64431e-07	4.64431e-07	4.64431e-07	4.64431e-07	4.64431e-07	4.64431e-07	4.64431e-07	4.64431e-07	4.64431e-07	4.64431e-07	4.64431e-07	4.64431e-07	4.64431e-07	4.64431e-07	4.64431e-07	4.64431e-07	4.64431e-07	4.64431e-07	4.64431e-07	4.31415e-05	4.31415e-05	3.59647e-05	0.00263016	6.22611e-05	0.820269	0.820269	0.000170001	0.123645	0.000259139	3.86579e-06	0.0172388	0.00042661	2.23042e-17	5.24772e-19	0.00256507	0.00041493	0.000719994	2.98333e-05	0.0029128	0.0012685	0.566288	0.874207	0.0141355	0.220767	0.000896228	0.00130875	0.0145061	0.000758545	6.43437e-12	1.46598e-20	0.0076797	3.19621e-06	0.000909208	0.366842	0.00205188	0.000900287	0.973765	0.366835	0.0107905	0.227092	0.000714118	3.27255e-09	0.000155381	0.000432695	2.88251e-26	2.44002e-14	0.00155139	9.49443e-07	0.000719942	0.384666	2.88002e-05	0.000392296	1.54564e-05	4.57617e-06	0.000124083	0.038281	0.000717325	1.62883e-09	2.94445e-05	0.000390914	1.4544e-05	4.53057e-06	1.62504e-05	0.00623633	0.000718562	0.378973	3.02863e-05	0.00035861	1.61399e-05	4.52907e-06	6.07855e-06	0.884445	0.260228	2.79565e-09	3.03646e-05	0.0335019	1.62859e-05	4.52995e-06	6.80305e-06	1.27175e-21	4.39531e-07	0.983894	2.58006e-06	0.00546588	1.38407e-06	2.78693e-10	0.000244495	0.0152355	0.0260043	3.76685e-20	2.44786e-06	0.0170802	1.35029e-06	2.7981e-10	0.000209944	0.00351753	0.000456402	0.999049	2.43649e-06	0.000495382	1.35033e-06	2.88511e-10	9.60073e-05	0.00043116	0.000840336	8.28938e-22	2.43501e-06	0.00030742	1.35023e-06	9.61943e-10	0.000114198	0.000210226	0.00631007	0.00547649	2.43486e-06	0.00557659	1.35024e-06	7.05951e-10	1.01859e-05	1.36448e-05	0.000192725	0.00758228	2.43483e-06	0.000295347	1.35024e-06	8.10334e-13	7.41732e-06	1.38728e-05	0.00029794	0.000181299	8.35376e-06	0.000556044	4.6326e-06	2.94327e-11	4.17926e-07	1.38738e-05	0.000296276	0.000328607	8.73034e-06	0.000559928	4.71999e-06	2.92878e-11	4.01641e-07	1.38739e-05	0.000296305	7.72935e-05	0.000102914	0.000560085	4.71988e-06	2.92918e-11	4.0143e-07	1.38739e-05	0.000296304	8.15779e-05	9.82427e-05	0.000560085	4.71993e-06	2.92917e-11	0.00113542	1.38739e-05	0.000106937	8.15455e-05	9.73368e-05	0.000130497	5.55577e-05	2.92917e-11	0.00350924	1.3874e-05	0.00010829	5.39164e-05	9.69991e-05	0.000134502	5.4421e-05	3.97644e-10	0.00318724	1.3874e-05	0.000108282	5.39995e-05	9.68526e-05	0.000134474	5.41619e-05	3.97683e-10	0.00324724	0.000190942	0.000108282	4.71775e-05	9.67868e-05	0.000134474	5.40828e-05	3.97683e-10	0.00323678	0.000184294	0.000108282	4.72061e-05	2.82032e-05	0.000134474	5.40559e-05	3.97683e-10	0.00323862	0.000178284	0.000108282	4.72061e-05	2.9761e-05	0.000134474	5.40468e-05	3.97683e-10	6.10494e-05	0.000165046	0.000108282	4.72061e-05	2.97538e-05	0.000134474	1.57524e-05	3.97683e-10	7.2756e-05	0.000146717	0.000108282	4.72061e-05	0.00288638	0.000134474	1.6138e-05	3.97683e-10	7.27112e-05	0.000145919	0.000108282	4.72061e-05	0.00103871	0.000134474	1.61347e-05	3.97683e-10	7.27114e-05	3.93356e-05	0.000108282	4.72061e-05	0.000871283	0.000134474	1.61348e-05	3.97683e-10	7.27114e-05	3.95589e-05	0.000108282	4.72061e-05	0.000892594	0.000134474	0.00156737	3.97683e-10	7.27114e-05	3.95585e-05	0.000108282	4.72061e-05	0.000905632	0.000134474	0.00137266	3.97683e-10	7.27114e-05	3.95585e-05	0.000108282	4.72061e-05	0.000918441	0.000134474	0.00125897	3.97683e-10	7.27114e-05	3.95585e-05	0.000108282	4.72061e-05	9.42892e-05	0.000134474	0.000873127	3.97683e-10	7.27114e-05	3.95585e-05	0.000108282	4.72061e-05	0.000108333	0.000134474	0.000214651	3.97683e-10	7.27114e-05	3.95585e-05	0.000108282	4.72061e-05	0.000108468	0.000350045	0.000220039	3.97683e-10	0.000999946	3.95585e-05	0.000108282	4.72061e-05	0.000108469	0.000340798	2.23012e-05	3.97683e-10	0.000944557	3.95585e-05	0.000108282	4.72061e-05	0.000108469	0.000340163	2.25409e-05	3.97683e-10	0.000946166	3.95585e-05	0.000108282	4.72061e-05	0.000108469	0.000340001	2.3168e-07	3.97683e-10	0.000945979	3.95585e-05	0.000108282	4.72061e-05	0.000108469	0.000339958	2.31478e-07	3.97683e-10	0.00094598	0	0	0	0	0	0	0	0	4.51282e-05	4.51282e-05	4.51282e-05	4.51282e-05	4.51282e-05	4.51282e-05	4.51282e-05	4.51282e-05	7.99582e-06	7.99582e-06	7.99582e-06	7.99582e-06	7.99582e-06	7.99582e-06	7.99582e-06	7.99582e-06	8.12707e-06	8.12707e-06	8.12707e-06	8.12707e-06	8.12707e-06	8.12707e-06	8.12707e-06	8.12707e-06	6.99436e-07	6.99436e-07	6.99436e-07	6.99436e-07	6.99436e-07	6.99436e-07	6.99436e-07	6.99436e-07	6.8356e-07	6.8356e-07	6.8356e-07	6.8356e-07	6.8356e-07	6.8356e-07	6.8356e-07	6.8356e-07	6.835e-07	6.835e-07	6.835e-07	6.835e-07	6.835e-07	6.835e-07	6.835e-07	6.835e-07	6.83507e-07	6.83507e-07	6.83507e-07	6.83507e-07	6.83507e-07	6.83507e-07	6.83507e-07	6.83507e-07	6.83506e-07	6.83506e-07	6.83506e-07	6.83506e-07	6.83506e-07	6.83506e-07	6.83506e-07	6.83506e-07	6.83506e-07	6.83506e-07	6.83506e-07	6.83506e-07	6.83506e-07	6.83506e-07	6.83506e-07	6.83506e-07	2.38515e-06	2.38515e-06	2.34156e-06	7.97813e-06	2.74692e-06	0.0219407	0.0219407	7.97813e-06	5.0729e-07	7.78793e-06	5.7615e-06	1.94234e-06	4.67981e-07	0.00255073	0.0117295	5.17816e-07	4.4588e-07	8.42665e-06	1.34938e-06	3.57825e-06	2.25172e-07	0.0152416	0.00411736	1.31835e-07	4.42035e-07	8.48793e-06	2.45257e-07	2.30096e-06	2.8414e-07	0.00292454	0.0157468	1.33285e-07	4.42192e-07	8.22298e-06	1.31e-07	4.59925e-06	2.62988e-07	0.00356579	0.0109126	1.32509e-07	4.27187e-07	8.33037e-06	1.46704e-07	7.74854e-07	2.39395e-07	5.75311e-07	1.39266e-06	4.39245e-08	6.06252e-07	8.34777e-06	1.41682e-07	1.87826e-06	2.58706e-07	2.38281e-06	2.10659e-06	2.70847e-07	1.02899e-06	8.34056e-06	1.34123e-07	1.85933e-06	2.59685e-07	2.4418e-06	2.11172e-06	9.69149e-07	1.0111e-06	8.29158e-06	1.47265e-07	1.83204e-06	2.76155e-07	2.33196e-06	2.11218e-06	1.76324e-06	6.63207e-06	6.29178e-05	1.18434e-07	1.8296e-06	1.02463e-06	2.32294e-06	2.1119e-06	3.29537e-07	4.91932e-06	6.39025e-05	5.31906e-07	9.04628e-07	1.10477e-06	1.14848e-06	4.34177e-09	3.78047e-08	4.66074e-05	7.09318e-05	1.83326e-07	9.28534e-07	1.32727e-06	1.16309e-06	4.33183e-09	5.18648e-08	4.47098e-05	8.95207e-05	1.44874e-06	9.30608e-07	8.01638e-06	1.16309e-06	4.25072e-09	1.1945e-07	6.9657e-05	9.39153e-05	1.32435e-05	9.30876e-07	1.9084e-05	1.16314e-06	2.35164e-09	1.08343e-07	8.11932e-05	0.000136759	8.90725e-05	9.30904e-07	4.44675e-05	1.16314e-06	2.95703e-09	1.08114e-09	3.11502e-05	4.96569e-05	0.000130422	9.30907e-07	2.86404e-05	1.16314e-06	6.02039e-13	2.97087e-09	3.11965e-05	4.94341e-05	7.45554e-05	1.32382e-06	2.34341e-05	1.65406e-06	3.38834e-11	1.69429e-08	3.11957e-05	4.94351e-05	7.90866e-05	1.29577e-06	2.31759e-05	1.63852e-06	3.39114e-11	1.73588e-08	3.11956e-05	4.94351e-05	4.89892e-05	2.61851e-06	2.31699e-05	1.63853e-06	3.39081e-11	1.73643e-08	3.11956e-05	4.94351e-05	4.8941e-05	2.67401e-06	2.31698e-05	1.63853e-06	3.39081e-11	8.44683e-06	3.11956e-05	4.09584e-05	4.89419e-05	2.68711e-06	1.5319e-05	3.31356e-06	3.39081e-11	8.54877e-05	3.11956e-05	4.09646e-05	4.56163e-05	2.692e-06	1.52554e-05	3.34142e-06	4.32276e-09	8.38767e-05	3.11956e-05	4.09646e-05	4.56219e-05	2.69412e-06	1.52554e-05	3.34875e-06	4.32249e-09	8.37797e-05	5.06494e-05	4.09646e-05	4.4513e-05	2.69508e-06	1.52554e-05	3.35099e-06	4.32249e-09	8.37864e-05	5.09925e-05	4.09646e-05	4.45144e-05	1.89548e-06	1.52554e-05	3.35176e-06	4.32249e-09	8.3785e-05	5.14858e-05	4.09646e-05	4.45144e-05	1.8475e-06	1.52554e-05	3.35201e-06	4.32249e-09	3.7991e-06	5.2603e-05	4.09646e-05	4.45144e-05	1.84763e-06	1.52554e-05	2.3572e-06	4.32249e-09	3.78641e-06	5.40868e-05	4.09646e-05	4.45144e-05	6.81319e-06	1.52554e-05	2.33321e-06	4.32249e-09	3.78643e-06	5.41317e-05	4.09646e-05	4.45144e-05	1.0301e-05	1.52554e-05	2.33343e-06	4.32249e-09	3.78643e-06	4.24826e-05	4.09646e-05	4.45144e-05	1.16188e-05	1.52554e-05	2.33343e-06	4.32249e-09	3.78643e-06	4.25023e-05	4.09646e-05	4.45144e-05	1.15225e-05	1.52554e-05	8.6043e-06	4.32249e-09	3.78643e-06	4.25022e-05	4.09646e-05	4.45144e-05	1.1427e-05	1.52554e-05	8.81017e-06	4.32249e-09	3.78643e-06	4.25022e-05	4.09646e-05	4.45144e-05	1.13376e-05	1.52554e-05	9.20556e-06	4.32249e-09	3.78643e-06	4.25022e-05	4.09646e-05	4.45144e-05	5.86532e-06	1.52554e-05	1.0878e-05	4.32249e-09	3.78643e-06	4.25022e-05	4.09646e-05	4.45144e-05	5.57123e-06	1.52554e-05	1.80598e-05	4.32249e-09	3.78643e-06	4.25022e-05	4.09646e-05	4.45144e-05	5.56519e-06	1.99862e-05	1.8006e-05	4.32249e-09	2.90805e-05	4.25022e-05	4.09646e-05	4.45144e-05	5.56515e-06	2.01478e-05	9.37827e-06	4.32249e-09	2.92098e-05	4.25022e-05	4.09646e-05	4.45144e-05	5.56515e-06	2.01718e-05	9.37454e-06	4.32249e-09	2.92302e-05	4.25022e-05	4.09646e-05	4.45144e-05	5.56515e-06	2.01769e-05	5.08479e-07	4.32249e-09	2.92322e-05	4.25022e-05	4.09646e-05	4.45144e-05	5.56515e-06	2.01783e-05	5.10424e-07	4.32249e-09	2.92324e-05	0	0	0	0	0	0	0	0	4.51282e-05	4.51282e-05	4.51282e-05	4.51282e-05	4.51282e-05	4.51282e-05	4.51282e-05	4.51282e-05	0.000186149	0.000186149	0.000186149	0.000186149	0.000186149	0.000186149	0.000186149	0.000186149	0.000187313	0.000187313	0.000187313	0.000187313	0.000187313	0.000187313	0.000187313	0.000187313	0.000123058	0.000123058	0.000123058	0.000123058	0.000123058	0.000123058	0.000123058	0.000123058	0.000123388	0.000123388	0.000123388	0.000123388	0.000123388	0.000123388	0.000123388	0.000123388	0.000123408	0.000123408	0.000123408	0.000123408	0.000123408	0.000123408	0.000123408	0.000123408	0.000123406	0.000123406	0.000123406	0.000123406	0.000123406	0.000123406	0.000123406	0.000123406	0.000123406	0.000123406	0.000123406	0.000123406	0.000123406	0.000123406	0.000123406	0.000123406	0.000123406	0.000123406	0.000123406	0.000123406	0.000123406	0.000123406	0.000123406	0.000123406	0.000152321	0.000152321	0.000152154	0.000187538	0.000156344	0.0113353	0.0113353	0.000270634	2.1809e-05	1.7886e-07	5.70479e-05	0.0211859	0.00194976	0.500762	0.0780883	0.0361813	1.89318e-05	3.69147e-08	0.00048859	0.0170741	0.00984867	1	0.807602	0.560128	1.64457e-05	2.6191e-08	0.00105336	0.038538	0.00515852	1	1	1	1.57699e-05	2.95176e-08	4.33754e-06	0.0185402	0.00512692	1	1	1	1.29875e-05	2.61974e-08	2.75771e-06	0.0243293	0.00438911	1	1	1	7.79254e-06	2.58976e-08	2.92517e-06	0.00436098	0.00389803	1	1	1	2.81135e-06	2.60702e-08	3.23312e-06	0.00224139	0.00381325	1	1	1	2.55058e-06	2.64501e-08	2.69199e-06	0.00214123	0.00346959	1	1	1	4.59462e-06	3.97402e-08	4.21767e-06	0.0021394	0.00424389	1	1	1	0.00846103	4.45942e-08	3.56926e-06	0.0018967	0.00399721	1	1	1	3.27382e-06	6.59167e-07	3.21123e-05	0.00177371	0.00321674	1	1	1	7.38427e-06	8.74584e-06	3.78533e-06	0.00175726	0.000407075	1	1	1	3.23472e-05	1.79328e-05	3.55505e-07	0.00175508	0.000115083	1	1	1	4.97158e-05	1.86137e-05	2.26649e-05	0.00175483	0.000126691	1	1	1	4.14796e-05	1.73705e-05	1.3857e-05	0.0017548	9.18539e-05	1	1	1	4.12146e-05	1.54071e-05	4.72824e-05	0.00186381	0.000111924	1	1	1	4.12143e-05	1.54083e-05	4.99251e-05	0.00196351	0.000113207	1	1	1	4.12143e-05	1.54081e-05	4.48518e-05	0.00222618	0.000113241	1	1	1	4.12143e-05	1.54081e-05	4.2997e-05	0.00215538	0.000113242	1	1	1	4.12143e-05	1.51044e-05	4.30011e-05	0.00213063	0.000105547	1	1	1	4.12143e-05	1.50621e-05	4.26962e-05	0.0021217	0.000105989	1	1	1	4.12143e-05	1.50621e-05	4.26913e-05	0.00211797	0.00010599	1	1	1	4.33882e-05	1.50621e-05	4.25822e-05	0.00211631	0.00010599	1	1	1	4.33479e-05	1.50621e-05	4.25705e-05	0.00199186	0.00010599	1	1	1	4.328e-05	1.50621e-05	4.25704e-05	0.00208254	0.00010599	1	1	1	4.32787e-05	1.50621e-05	4.25704e-05	0.00208848	0.00010599	1	1	1	4.4118e-05	1.50621e-05	4.25704e-05	0.00260965	0.00010599	1	1	1	4.42571e-05	1.50621e-05	4.25704e-05	0.00101609	0.00010599	1	1	1	4.31344e-05	1.50621e-05	4.25704e-05	0.000701726	0.00010599	1	1	1	4.31239e-05	1.50621e-05	4.25704e-05	0.000704157	0.00010599	1	1	1	4.31239e-05	1.50621e-05	4.25704e-05	0.000714248	0.00010599	1	1	1	4.31239e-05	1.50621e-05	4.25704e-05	0.000724077	0.00010599	1	1	1	4.31239e-05	1.50621e-05	4.25704e-05	0.000655192	0.00010599	1	1	1	4.31239e-05	1.50621e-05	4.25704e-05	0.000712258	0.00010599	1	1	1	4.31239e-05	1.50621e-05	4.25704e-05	0.000714815	0.00011093	1	1	1	4.31239e-05	1.50621e-05	4.25704e-05	0.000714881	0.000110166	1	1	1	4.31239e-05	1.50621e-05	4.25704e-05	0.000714883	0.00011006	1	1	1	4.31239e-05	1.50621e-05	4.25704e-05	0.000714883	0.00011004	1	1	1	4.31239e-05	1.50621e-05	4.25704e-05	0.000714883	0.000110034	1	1	1	0	0	0	0	0	0	0	0	4.51282e-05	4.51282e-05	4.51282e-05	4.51282e-05	4.51282e-05	4.51282e-05	4.51282e-05	4.51282e-05	8.42118e-06	8.42118e-06	8.42118e-06	8.42118e-06	8.42118e-06	8.42118e-06	8.42118e-06	8.42118e-06	8.52582e-06	8.52582e-06	8.52582e-06	8.52582e-06	8.52582e-06	8.52582e-06	8.52582e-06	8.52582e-06	8.22149e-06	8.22149e-06	8.22149e-06	8.22149e-06	8.22149e-06	8.22149e-06	8.22149e-06	8.22149e-06	8.08545e-06	8.08545e-06	8.08545e-06	8.08545e-06	8.08545e-06	8.08545e-06	8.08545e-06	8.08545e-06	8.0855e-06	8.0855e-06	8.0855e-06	8.0855e-06	8.0855e-06	8.0855e-06	8.0855e-06	8.0855e-06	8.08537e-06	8.08537e-06	8.08537e-06	8.08537e-06	8.08537e-06	8.08537e-06	8.08537e-06	8.08537e-06	8.08537e-06	8.08537e-06	8.08537e-06	8.08537e-06	8.08537e-06	8.08537e-06	8.08537e-06	8.08537e-06	8.08537e-06	8.08537e-06	8.08537e-06	8.08537e-06	8.08537e-06	8.08537e-06	8.08537e-06	8.08537e-06	8.2587e-06	8.2587e-06	8.25839e-06	8.43501e-06	8.28084e-06	2.82141e-05	2.82141e-05	9.71438e-06	7.08327e-10	6.79121e-07	4.26186e-05	1.81656e-07	0.000182676	1.28281e-07	7.68965e-06	0.000438966	4.16089e-10	2.62546e-07	0.000117315	2.07163e-07	0.000100627	6.20891e-05	0.000295436	0.000923174	3.75488e-10	2.18295e-07	0.000131512	7.45512e-08	0.00035871	2.73288e-07	0.000245723	0.000926194	3.67733e-10	2.09256e-07	2.07634e-06	3.33001e-07	0.000318839	7.11888e-07	0.000314698	0.000928778	3.18034e-10	2.19133e-07	1.87237e-06	1.00527e-07	0.00037307	6.37973e-08	9.22259e-05	0.000738966	7.71179e-10	2.21442e-07	1.88478e-06	8.28023e-07	0.000355088	1.7613e-06	9.20043e-05	0.000279535	2.58335e-09	2.22531e-07	1.40179e-06	8.45271e-07	0.000354337	1.91754e-06	9.22825e-05	0.000140662	2.31312e-09	2.25718e-07	1.74384e-06	8.29659e-07	0.000339861	1.67675e-06	9.22695e-05	0.000101947	2.40019e-09	2.39469e-07	1.07112e-06	8.27762e-07	0.000346035	1.65639e-06	9.22784e-05	9.06552e-05	4.65218e-08	2.61213e-07	1.72508e-06	8.17529e-07	0.000331227	1.63524e-06	6.33422e-05	0.000287625	1.05884e-06	1.82686e-06	1.61481e-07	8.77182e-07	0.000298582	1.68207e-06	6.34005e-05	0.000266895	1.65233e-06	1.22655e-05	1.90164e-06	8.82797e-07	0.000103784	1.68188e-06	6.40458e-05	0.000196841	1.54447e-05	2.07113e-05	4.95828e-07	8.83575e-07	6.56434e-05	1.68202e-06	6.81833e-05	0.000207419	3.21628e-05	2.07211e-05	2.22828e-05	8.83655e-07	6.53239e-05	1.68201e-06	6.31955e-05	8.09685e-05	3.16934e-05	2.21503e-05	1.66294e-05	8.83666e-07	5.90521e-05	1.68202e-06	5.51085e-06	7.85006e-05	3.1541e-05	2.02991e-05	4.38645e-05	8.89127e-07	6.42705e-05	1.69241e-06	4.83117e-06	3.10496e-05	3.15385e-05	2.03006e-05	4.54972e-05	8.38987e-07	6.45645e-05	1.65795e-06	4.81456e-06	3.06269e-05	3.15381e-05	2.03004e-05	4.43844e-05	8.4763e-07	6.45718e-05	1.65801e-06	4.81443e-06	3.06215e-05	3.15381e-05	2.03004e-05	4.29362e-05	8.81724e-07	6.45719e-05	1.65798e-06	4.81443e-06	7.00495e-05	3.15381e-05	2.02758e-05	4.29404e-05	8.88793e-07	6.41149e-05	1.67855e-06	4.81443e-06	0.000111534	3.15381e-05	2.02346e-05	4.29219e-05	8.91341e-07	6.42349e-05	1.7152e-06	1.33423e-05	0.000112566	3.15381e-05	2.02346e-05	4.29186e-05	8.92441e-07	6.42349e-05	1.72556e-06	1.33442e-05	0.000112641	3.16372e-05	2.02346e-05	4.29122e-05	8.92937e-07	6.42349e-05	1.72874e-06	1.33442e-05	0.000112637	3.2417e-05	2.02346e-05	4.29035e-05	8.87674e-07	6.42349e-05	1.72983e-06	1.33442e-05	0.000112638	3.34432e-05	2.02346e-05	4.29035e-05	8.49672e-07	6.42349e-05	1.73019e-06	1.33442e-05	7.44738e-05	3.5934e-05	2.02346e-05	4.29035e-05	8.49949e-07	6.42349e-05	1.71969e-06	1.33442e-05	7.4685e-05	4.02611e-05	2.02346e-05	4.29035e-05	8.6949e-07	6.42349e-05	1.67388e-06	1.33442e-05	7.4685e-05	4.05538e-05	2.02346e-05	4.29035e-05	2.93891e-06	6.42349e-05	1.67421e-06	1.33442e-05	7.4685e-05	4.04906e-05	2.02346e-05	4.29035e-05	4.69775e-06	6.42349e-05	1.6742e-06	1.33442e-05	7.4685e-05	4.04872e-05	2.02346e-05	4.29035e-05	4.65524e-06	6.42349e-05	1.71262e-06	1.33442e-05	7.4685e-05	4.04872e-05	2.02346e-05	4.29035e-05	4.6124e-06	6.42349e-05	1.82756e-06	1.33442e-05	7.4685e-05	4.04872e-05	2.02346e-05	4.29035e-05	4.57262e-06	6.42349e-05	2.06153e-06	1.33442e-05	7.4685e-05	4.04872e-05	2.02346e-05	4.29035e-05	4.48837e-06	6.42349e-05	3.30408e-06	1.33442e-05	7.4685e-05	4.04872e-05	2.02346e-05	4.29035e-05	4.26283e-06	6.42349e-05	3.2032e-05	1.33442e-05	7.4685e-05	4.04872e-05	2.02346e-05	4.29035e-05	4.26008e-06	6.45276e-05	3.32298e-05	1.33442e-05	9.78435e-05	4.04872e-05	2.02346e-05	4.29035e-05	4.26011e-06	6.43591e-05	3.28596e-05	1.33442e-05	9.75979e-05	4.04872e-05	2.02346e-05	4.29035e-05	4.26011e-06	6.43386e-05	3.29041e-05	1.33442e-05	9.75608e-05	4.04872e-05	2.02346e-05	4.29035e-05	4.26011e-06	6.43349e-05	2.7601e-05	1.33442e-05	9.75571e-05	4.04872e-05	2.02346e-05	4.29035e-05	4.26011e-06	6.4334e-05	2.74203e-05	1.33442e-05	9.75568e-05	0	0	0	0	0	0	0	0	4.51282e-05	4.51282e-05	4.51282e-05	4.51282e-05	4.51282e-05	4.51282e-05	4.51282e-05	4.51282e-05	0.000131011	0.000131011	0.000131011	0.000131011	0.000131011	0.000131011	0.000131011	0.000131011	0.000129778	0.000129778	0.000129778	0.000129778	0.000129778	0.000129778	0.000129778	0.000129778	0.000122147	0.000122147	0.000122147	0.000122147	0.000122147	0.000122147	0.000122147	0.000122147	0.000123616	0.000123616	0.000123616	0.000123616	0.000123616	0.000123616	0.000123616	0.000123616	0.000123613	0.000123613	0.000123613	0.000123613	0.000123613	0.000123613	0.000123613	0.000123613	0.000123616	0.000123616	0.000123616	0.000123616	0.000123616	0.000123616	0.000123616	0.000123616	0.000123616	0.000123616	0.000123616	0.000123616	0.000123616	0.000123616	0.000123616	0.000123616	0.000123616	0.000123616	0.000123616	0.000123616	0.000123616	0.000123616	0.000123616	0.000123616	0.000226005	0.000616922	0.000226005	0.000128294	0.000128294	0.000127043	0.000127047	0.000127043	0.88524	0.0121948	5.67707e-05	0.0119417	2.30871e-06	0.0809097	0.000982907	3.34938e-07	1	0.0380101	1.11063e-05	0.0174539	4.87611e-06	7.2316e-05	1.82134e-06	5.72604e-08	1	0.0646889	5.89343e-06	0.0540236	1.25757e-06	0.0298925	2.85761e-06	5.79442e-08	1	0.0970536	0.000293312	0.0194746	1.44512e-06	0.00802343	2.11695e-06	5.75508e-08	1	0.0326074	0.000210157	0.0398298	1.20377e-06	0.0556617	2.12329e-06	6.4264e-08	1	0.0127923	0.000199694	0.00563494	1.30236e-06	0.00253806	2.10551e-06	3.29951e-07	1	0.00955167	0.000299218	0.00333123	1.3066e-06	0.00104964	2.09928e-06	1.03846e-06	1	0.00895755	0.000235888	0.00328127	1.3939e-06	0.00120675	2.09977e-06	1.78075e-06	0.999999	0.00535871	0.000400858	0.00328678	1.42066e-06	0.00122779	2.09946e-06	1.765e-06	0.999991	0.00468743	0.000247826	0.00332803	1.52692e-06	0.00124418	2.21041e-06	2.52864e-07	0.999679	0.000672132	0.0032379	0.00308095	1.8133e-06	0.00120665	2.20559e-06	5.70068e-07	0.999511	9.97993e-05	0.000163021	0.00304821	1.02726e-05	0.00120622	2.1746e-06	2.74439e-06	0.995276	5.91661e-05	0.00141182	0.00304376	2.18091e-05	0.00120609	2.36151e-06	2.53594e-06	0.989454	4.30481e-06	5.73152e-05	0.00304326	2.28852e-05	0.0012061	3.09776e-06	2.47802e-06	0.990371	5.03283e-06	0.000103327	0.00304319	2.68956e-05	0.0012061	1.41668e-05	2.97907e-06	0.990543	5.48461e-06	3.92704e-05	0.00302456	2.29586e-05	0.0011987	4.1982e-05	1.42743e-05	0.990568	5.48409e-06	1.45745e-05	0.0032239	2.27605e-05	0.00122553	4.1848e-05	1.45909e-05	0.990571	5.48413e-06	1.78666e-05	0.00331484	2.27557e-05	0.00122594	4.1841e-05	1.45951e-05	0.990571	5.48413e-06	1.84716e-05	0.00318316	2.27556e-05	0.00122598	4.1841e-05	1.45957e-05	0.990572	2.03465e-05	1.84697e-05	0.00315073	2.24989e-05	0.00125407	4.1841e-05	1.49236e-05	0.990572	2.03917e-05	1.65198e-05	0.00313993	2.24201e-05	0.00122373	4.17754e-05	1.47116e-05	0.990572	2.03917e-05	1.65205e-05	0.00313542	2.24201e-05	0.00121452	4.17726e-05	1.46954e-05	0.931877	2.03917e-05	2.66568e-05	0.00313342	2.24201e-05	0.00121172	4.17726e-05	1.46964e-05	0.849568	2.03917e-05	2.66661e-05	0.00309729	2.24201e-05	0.00121078	4.17726e-05	1.46962e-05	0.620988	2.03917e-05	2.66661e-05	0.0032409	2.24201e-05	0.00121046	4.17726e-05	1.46959e-05	0.0508126	2.03917e-05	2.66661e-05	0.00324648	2.24201e-05	0.00119671	4.17726e-05	1.46101e-05	1.12493e-05	2.03917e-05	2.66661e-05	0.00329291	2.24201e-05	0.00123466	4.17726e-05	1.46102e-05	5.30407e-06	2.03917e-05	2.66661e-05	0.00084531	2.24201e-05	0.00123508	4.17726e-05	1.46102e-05	1.46979e-05	2.03917e-05	2.66661e-05	0.000476773	2.24201e-05	0.00123511	4.17726e-05	1.46102e-05	1.47011e-05	2.03917e-05	2.66661e-05	0.000478437	2.24201e-05	0.00125275	4.17726e-05	1.46102e-05	1.47011e-05	2.03917e-05	2.66661e-05	0.000482782	2.24201e-05	0.00116084	4.17726e-05	1.46102e-05	1.47011e-05	2.03917e-05	2.66661e-05	0.0004869	2.24201e-05	0.0010057	4.17726e-05	1.46102e-05	1.47011e-05	2.03917e-05	2.66661e-05	0.000486906	2.24201e-05	0.000572144	4.17726e-05	1.46102e-05	1.47011e-05	2.03917e-05	2.66661e-05	0.000511311	2.24201e-05	2.79151e-05	4.17726e-05	1.46102e-05	1.47011e-05	2.03917e-05	2.66661e-05	0.000511746	2.27409e-05	2.60994e-05	4.17726e-05	1.46106e-05	1.47011e-05	2.03917e-05	2.66661e-05	0.000511744	2.28689e-05	2.59129e-05	4.17726e-05	1.46821e-05	1.47011e-05	2.03917e-05	2.66661e-05	0.000511744	2.2886e-05	2.58383e-05	4.17726e-05	1.46914e-05	1.47011e-05	2.03917e-05	2.66661e-05	0.000511744	2.28894e-05	2.59711e-05	4.17726e-05	1.46923e-05	1.47011e-05	2.03917e-05	2.66661e-05	0.000511744	2.28903e-05	2.63295e-05	4.17726e-05	1.46924e-05	0	0	0	0	0	0	0	0	4.51282e-05	4.51282e-05	4.51282e-05	4.51282e-05	4.51282e-05	4.51282e-05	4.51282e-05	4.51282e-05	7.15527e-05	7.15527e-05	7.15527e-05	7.15527e-05	7.15527e-05	7.15527e-05	7.15527e-05	7.15527e-05	7.21467e-05	7.21467e-05	7.21467e-05	7.21467e-05	7.21467e-05	7.21467e-05	7.21467e-05	7.21467e-05	4.22393e-05	4.22393e-05	4.22393e-05	4.22393e-05	4.22393e-05	4.22393e-05	4.22393e-05	4.22393e-05	4.18703e-05	4.18703e-05	4.18703e-05	4.18703e-05	4.18703e-05	4.18703e-05	4.18703e-05	4.18703e-05	4.18718e-05	4.18718e-05	4.18718e-05	4.18718e-05	4.18718e-05	4.18718e-05	4.18718e-05	4.18718e-05	4.1871e-05	4.1871e-05	4.1871e-05	4.1871e-05	4.1871e-05	4.1871e-05	4.1871e-05	4.1871e-05	4.1871e-05	4.1871e-05	4.1871e-05	4.1871e-05	4.1871e-05	4.1871e-05	4.1871e-05	4.1871e-05	4.1871e-05	4.1871e-05	4.1871e-05	4.1871e-05	4.1871e-05	4.1871e-05	4.1871e-05	4.1871e-05	0.000418722	0.0139782	0.000418722	6.04574e-05	6.04574e-05	5.48622e-05	5.49196e-05	5.48622e-05	6.30691e-06	0.00670073	0.000349809	4.12205e-06	0.000148248	1.14708e-06	9.56158e-06	0.00283107	5.32137e-06	0.00550501	0.000580846	2.33043e-06	5.37437e-05	0.00122239	0.00754803	0.0209958	5.26673e-06	0.00542109	0.000490809	1.51448e-06	6.69722e-05	2.74691e-06	0.0104382	0.0238037	5.26831e-06	0.00520967	0.000429251	2.97543e-06	6.03356e-05	2.66477e-05	0.0130794	0.024492	6.78916e-07	2.0979e-05	3.92486e-05	1.56813e-06	5.91165e-05	1.19463e-06	0.01323	0.0243452	1.01271e-06	2.02767e-05	4.36032e-05	4.34588e-06	5.85347e-05	1.19986e-05	0.0133334	0.0191253	1.85264e-06	2.02911e-05	3.04526e-05	4.38245e-06	5.84851e-05	1.29967e-05	0.0133813	0.0155156	1.81425e-06	2.03643e-05	3.42535e-05	4.33739e-06	5.78181e-05	1.16607e-05	0.0133856	0.0139254	2.55787e-07	1.48423e-06	2.6461e-05	4.33202e-06	6.51775e-05	1.15371e-05	0.0133864	0.0226081	1.84286e-07	1.49574e-06	3.79905e-05	4.88776e-06	6.44188e-05	1.3012e-05	0.0215544	0.0315177	2.37401e-06	1.82761e-06	1.103e-05	5.06632e-06	6.26793e-05	1.32126e-05	0.0229331	0.00395158	2.27302e-06	2.20346e-06	5.15044e-06	5.08277e-06	4.70483e-05	1.32099e-05	0.0230212	0.00010446	3.78588e-06	2.32551e-06	3.41333e-06	5.08504e-06	4.35375e-05	1.32105e-05	0.00780712	9.91775e-05	4.52182e-06	8.21099e-10	4.82125e-06	5.08527e-06	5.42554e-05	1.32104e-05	0.00456807	0.00010318	1.18155e-05	3.07505e-09	1.68847e-05	5.0853e-06	4.97418e-05	1.32104e-05	0.000376141	7.07645e-05	1.18095e-05	3.04614e-09	1.75271e-05	4.78733e-06	5.10011e-05	1.24364e-05	5.19775e-05	5.56509e-05	1.18092e-05	3.04619e-09	9.53198e-07	4.64788e-06	5.10736e-05	1.23061e-05	5.31777e-05	5.54706e-05	1.18091e-05	3.04619e-09	2.63565e-06	5.80383e-06	5.10753e-05	1.23067e-05	5.32073e-05	5.54688e-05	1.18091e-05	3.04619e-09	2.62487e-06	5.92617e-06	5.10754e-05	1.23064e-05	5.32076e-05	5.55441e-05	1.18091e-05	1.62096e-07	2.6249e-06	5.95174e-06	4.5683e-05	1.53834e-05	5.32076e-05	5.42705e-05	1.18091e-05	1.62063e-07	1.36695e-06	5.96097e-06	4.57063e-05	1.56146e-05	5.18576e-05	5.43719e-05	1.18091e-05	1.62063e-07	1.36692e-06	5.96496e-06	4.57063e-05	1.5686e-05	5.18647e-05	5.43811e-05	2.42762e-08	1.62063e-07	5.86928e-06	5.96675e-06	4.57063e-05	1.57079e-05	5.18647e-05	5.43805e-05	2.44862e-08	1.62063e-07	5.86935e-06	5.3375e-06	4.57063e-05	1.57154e-05	5.18647e-05	5.43806e-05	2.47628e-08	1.62063e-07	5.86935e-06	5.21394e-06	4.57063e-05	1.57179e-05	5.18647e-05	5.43438e-05	2.54046e-08	1.62063e-07	5.86935e-06	5.21477e-06	4.57063e-05	1.40592e-05	5.18647e-05	5.43946e-05	2.65492e-08	1.62063e-07	5.86935e-06	6.003e-06	4.57063e-05	1.37897e-05	5.18647e-05	5.43945e-05	2.6651e-08	1.62063e-07	5.86935e-06	1.13024e-05	4.57063e-05	1.37909e-05	5.18647e-05	5.43945e-05	5.87809e-07	1.62063e-07	5.86935e-06	1.4471e-05	4.57063e-05	1.37907e-05	5.18647e-05	5.43945e-05	5.87809e-07	1.62063e-07	5.86935e-06	1.43938e-05	4.57063e-05	1.58749e-05	5.18647e-05	5.43945e-05	5.87809e-07	1.62063e-07	5.86935e-06	1.43156e-05	4.57063e-05	1.66669e-05	5.18647e-05	5.43945e-05	5.87809e-07	1.62063e-07	5.86935e-06	1.42426e-05	4.57063e-05	1.82543e-05	5.18647e-05	5.43945e-05	5.87809e-07	1.62063e-07	5.86935e-06	1.32181e-05	4.57063e-05	2.63894e-05	5.18647e-05	5.43945e-05	5.87809e-07	1.62063e-07	5.86935e-06	1.28156e-05	4.57063e-05	0.000330001	5.18647e-05	5.43945e-05	5.87809e-07	1.62063e-07	5.86935e-06	1.28099e-05	5.26135e-05	0.000353958	5.18647e-05	5.44403e-05	5.87809e-07	1.62063e-07	5.86935e-06	1.28099e-05	5.25682e-05	0.000329923	5.18647e-05	5.44006e-05	5.87809e-07	1.62063e-07	5.86935e-06	1.28099e-05	5.25616e-05	0.000331235	5.18647e-05	5.43959e-05	5.87809e-07	1.62063e-07	5.86935e-06	1.28099e-05	5.25602e-05	0.000347938	5.18647e-05	5.43954e-05	5.87809e-07	1.62063e-07	5.86935e-06	1.28099e-05	5.25598e-05	0.00034119	5.18647e-05	5.43954e-05	0	0	0	0	0	0	0	0	4.51282e-05	4.51282e-05	4.51282e-05	4.51282e-05	4.51282e-05	4.51282e-05	4.51282e-05	4.51282e-05	4.2557e-05	4.2557e-05	4.2557e-05	4.2557e-05	4.2557e-05	4.2557e-05	4.2557e-05	4.2557e-05	4.32383e-05	4.32383e-05	4.32383e-05	4.32383e-05	4.32383e-05	4.32383e-05	4.32383e-05	4.32383e-05	1.84217e-06	1.84217e-06	1.84217e-06	1.84217e-06	1.84217e-06	1.84217e-06	1.84217e-06	1.84217e-06	1.81505e-06	1.81505e-06	1.81505e-06	1.81505e-06	1.81505e-06	1.81505e-06	1.81505e-06	1.81505e-06	1.81518e-06	1.81518e-06	1.81518e-06	1.81518e-06	1.81518e-06	1.81518e-06	1.81518e-06	1.81518e-06	1.81514e-06	1.81514e-06	1.81514e-06	1.81514e-06	1.81514e-06	1.81514e-06	1.81514e-06	1.81514e-06	1.81514e-06	1.81514e-06	1.81514e-06	1.81514e-06	1.81514e-06	1.81514e-06	1.81514e-06	1.81514e-06	1.81514e-06	1.81514e-06	1.81514e-06	1.81514e-06	1.81514e-06	1.81514e-06	1.81514e-06	1.81514e-06	0.000664091	0.534898	0.000664091	1.56901e-05	1.56901e-05	8.90585e-06	9.06312e-06	8.90585e-06	3.77253e-07	1.13551e-15	0.000771741	2.93576e-06	0.000132062	3.18997e-07	3.29526e-06	0.00226253	2.65531e-07	0.00772273	0.00244808	1.56734e-06	7.54459e-05	0.000448259	0.00268959	0.0213544	2.39852e-07	0.00406111	0.00159169	1.09082e-06	9.43343e-05	1.22674e-06	0.00311383	0.00716251	2.34209e-07	0.00499079	3.40304e-05	1.91156e-06	8.70771e-05	1.27874e-05	0.0036741	0.0161262	2.69561e-09	3.65729e-08	3.10546e-07	6.83058e-07	5.28031e-05	5.34305e-07	0.00343822	0.00917391	4.31383e-09	4.88381e-08	3.45247e-07	1.64457e-06	5.09323e-05	4.30301e-06	0.00349938	0.00620358	7.59429e-09	4.90628e-08	2.43195e-07	1.66348e-06	5.08168e-05	4.63895e-06	0.00350791	0.00422812	6.89527e-09	4.96226e-08	2.71171e-07	1.65117e-06	4.87711e-05	4.19583e-06	0.00350573	0.00364666	3.01811e-11	1.78363e-11	2.16564e-07	1.64951e-06	9.82341e-05	4.1544e-06	0.00350647	0.0570561	1.29104e-09	1.94598e-11	5.45819e-07	3.33563e-06	9.45937e-05	8.39777e-06	0.0461944	0.00713784	1.51393e-09	1.33229e-10	1.86465e-07	3.44419e-06	8.70784e-05	8.50685e-06	0.00419894	0.0141871	2.64071e-09	8.87445e-10	1.14347e-09	3.45425e-06	3.77859e-05	8.50501e-06	0.0445667	0.00028802	1.66284e-08	1.49485e-09	4.11252e-10	3.45566e-06	2.49607e-05	8.50538e-06	0.00191337	0.000643439	3.00188e-08	5.86289e-15	1.83437e-08	3.4558e-06	9.05751e-05	8.50533e-06	0.0135784	0.000926406	4.67026e-07	3.40224e-13	1.36703e-06	3.45582e-06	5.92343e-05	8.50533e-06	0.00072319	0.000192271	4.64844e-07	3.11769e-13	2.54329e-06	2.43014e-06	6.33382e-05	5.98097e-06	6.02785e-05	9.35308e-05	4.6482e-07	3.11803e-13	2.70913e-08	2.36678e-06	6.35388e-05	5.92864e-06	6.4065e-05	9.30856e-05	4.64818e-07	3.118e-13	5.88871e-07	8.71901e-06	6.35434e-05	5.92894e-06	6.4083e-05	9.30761e-05	4.64817e-07	3.118e-13	5.70414e-07	8.86654e-06	6.35434e-05	5.92884e-06	6.40832e-05	9.52122e-05	4.64817e-07	1.57278e-10	5.70483e-07	8.89647e-06	3.3092e-05	2.18619e-05	6.40832e-05	7.80027e-05	4.64817e-07	1.56961e-10	5.7836e-08	8.90715e-06	3.31979e-05	2.21374e-05	5.02927e-05	7.8604e-05	4.64817e-07	1.56961e-10	5.78333e-08	8.91176e-06	3.31976e-05	2.22296e-05	5.03398e-05	7.86433e-05	2.86e-11	1.56961e-10	5.70453e-07	8.91383e-06	3.31976e-05	2.22579e-05	5.03396e-05	7.86404e-05	2.90635e-11	1.56961e-10	5.70324e-07	4.64248e-06	3.31976e-05	2.22676e-05	5.03397e-05	7.86409e-05	2.96651e-11	1.56961e-10	5.70323e-07	4.55764e-06	3.31976e-05	2.22709e-05	5.03396e-05	7.77539e-05	3.11335e-11	1.56961e-10	5.70323e-07	4.55839e-06	3.31976e-05	1.15985e-05	5.03397e-05	7.79823e-05	3.39199e-11	1.56961e-10	5.70323e-07	1.04282e-05	3.31976e-05	1.14036e-05	5.03396e-05	7.7981e-05	3.41515e-11	1.56961e-10	5.70323e-07	1.85906e-05	3.31976e-05	1.14046e-05	5.03397e-05	7.7981e-05	4.35381e-09	1.56961e-10	5.70323e-07	2.35345e-05	3.31976e-05	1.14044e-05	5.03396e-05	7.7981e-05	4.3533e-09	1.56961e-10	5.70323e-07	2.34441e-05	3.31976e-05	2.60893e-05	5.03397e-05	7.7981e-05	4.3533e-09	1.56961e-10	5.70323e-07	2.33592e-05	3.31976e-05	2.72534e-05	5.03396e-05	7.7981e-05	4.3533e-09	1.56961e-10	5.70323e-07	2.32802e-05	3.31976e-05	2.96186e-05	5.03397e-05	7.7981e-05	4.3533e-09	1.56961e-10	5.70323e-07	1.53484e-05	3.31976e-05	4.15748e-05	5.03396e-05	7.7981e-05	4.3533e-09	1.56961e-10	5.70323e-07	1.50607e-05	3.31976e-05	0.000471562	5.03397e-05	7.7981e-05	4.3533e-09	1.56961e-10	5.70323e-07	1.50583e-05	7.59419e-05	0.000492382	5.03396e-05	7.90966e-05	4.3533e-09	1.56961e-10	5.70323e-07	1.50584e-05	7.56146e-05	0.00032515	5.03397e-05	7.89051e-05	4.3533e-09	1.56961e-10	5.70323e-07	1.50584e-05	7.56004e-05	0.000329673	5.03396e-05	7.88825e-05	4.3533e-09	1.56961e-10	5.70323e-07	1.50584e-05	7.55978e-05	0.000431746	5.03397e-05	7.88802e-05	4.3533e-09	1.56961e-10	5.70323e-07	1.50584e-05	7.55971e-05	0.000420663	5.03396e-05	7.88801e-05	0	0	0	0	0	0	0	0	4.51282e-05	4.51282e-05	4.51282e-05	4.51282e-05	4.51282e-05	4.51282e-05	4.51282e-05	4.51282e-05	0.000219179	0.000219179	0.000219179	0.000219179	0.000219179	0.000219179	0.000219179	0.000219179	0.000219019	0.000219019	0.000219019	0.000219019	0.000219019	0.000219019	0.000219019	0.000219019	3.26474e-09	3.26474e-09	3.26474e-09	3.26474e-09	3.26474e-09	3.26474e-09	3.26474e-09	3.26474e-09	3.28753e-09	3.28753e-09	3.28753e-09	3.28753e-09	3.28753e-09	3.28753e-09	3.28753e-09	3.28753e-09	3.28793e-09	3.28793e-09	3.28793e-09	3.28793e-09	3.28793e-09	3.28793e-09	3.28793e-09	3.28793e-09	3.28787e-09	3.28787e-09	3.28787e-09	3.28787e-09	3.28787e-09	3.28787e-09	3.28787e-09	3.28787e-09	3.28788e-09	3.28788e-09	3.28788e-09	3.28788e-09	3.28788e-09	3.28788e-09	3.28788e-09	3.28788e-09	3.28788e-09	3.28788e-09	3.28788e-09	3.28788e-09	3.28788e-09	3.28788e-09	3.28788e-09	3.28788e-09	0.000219713	0.759035	0.000219713	6.49371e-06	6.49371e-06	9.37267e-07	1.11313e-06	9.37267e-07	3.93479e-05	1	0.000137445	1.0882e-05	0.000275025	7.48708e-07	5.49034e-07	0.000159792	3.68906e-05	1	0.00151983	5.22801e-06	0.00065177	1.52223e-06	1.14028e-05	0.00124761	3.5601e-05	1	0.0183393	6.35749e-06	0.000837281	1.17328e-06	2.42849e-06	0.00134252	3.52261e-05	1	0.0247617	4.46113e-06	0.000904623	2.18293e-06	2.36294e-06	0.00136472	1.29825e-07	1	0.000139531	7.80551e-07	0.000115645	8.1291e-07	1.79894e-06	0.00101562	1.14466e-07	1	1.92047e-05	5.33443e-07	9.532e-05	4.91191e-07	1.83674e-06	5.35754e-05	8.9355e-08	1	1.85629e-05	5.45429e-07	9.45955e-05	4.89579e-07	1.83276e-06	6.42089e-06	8.71291e-08	1	1.77866e-05	5.52602e-07	8.53708e-05	4.96329e-07	1.83208e-06	2.45114e-06	6.67726e-11	1	1.98133e-05	5.5312e-07	0.000992828	4.96772e-07	1.8325e-06	0.0154016	4.35775e-10	1	0.000212639	6.51163e-06	0.000946737	5.84797e-06	0.00516143	0.640975	5.83641e-11	1	0.000367703	6.4629e-06	0.000701472	5.81404e-06	0.007898	1	7.67583e-11	1	1.30505e-08	6.45934e-06	3.7076e-05	5.81378e-06	0.0101808	1	1.11604e-10	1	3.43832e-10	6.45902e-06	8.71872e-06	5.81368e-06	0.0307162	1	1.24471e-10	1	1.46228e-10	6.45898e-06	0.000817264	5.81368e-06	0.111388	1	4.62536e-09	1	1.49214e-06	6.45898e-06	0.000182973	5.81368e-06	0.996195	1	4.61825e-09	1	6.00128e-07	1.88257e-06	0.00023727	1.69449e-06	1	1	4.61825e-09	1	5.12945e-08	1.89412e-06	0.000242507	1.70212e-06	1	1	4.61825e-09	1	6.49598e-06	0.000184286	0.000242711	1.70213e-06	1	1	4.61825e-09	1	6.42088e-06	0.000184576	0.000242717	1.70213e-06	1	1	4.61825e-09	1	6.42105e-06	0.000183917	2.46124e-05	0.000165579	1	1	4.61825e-09	1	5.03673e-08	0.000183654	2.4343e-05	0.000167254	1	1	4.61825e-09	1	5.03398e-08	0.000183539	2.43424e-05	0.00016715	1	1	2.50599e-11	1	1.72714e-07	0.000183488	2.43424e-05	0.000167109	1	1	2.50569e-11	1	1.72702e-07	1.8603e-05	2.43424e-05	0.000167096	1	1	2.50521e-11	1	1.72702e-07	1.86886e-05	2.43424e-05	0.000167091	1	1	2.50681e-11	1	1.72702e-07	1.86895e-05	2.43424e-05	1.69423e-05	1	1	2.53031e-11	1	1.72702e-07	0.000344449	2.43424e-05	1.68004e-05	1	1	2.53463e-11	1	1.72702e-07	0.00032383	2.43424e-05	1.67994e-05	1	1	3.44084e-10	1	1.72702e-07	0.000329495	2.43424e-05	1.67993e-05	1	1	3.44068e-10	1	1.72702e-07	0.000332247	2.43424e-05	0.000309634	1	1	3.44068e-10	1	1.72702e-07	0.00033495	2.43424e-05	0.000314486	1	1	3.44068e-10	1	1.72702e-07	0.000337534	2.43424e-05	0.000309829	1	1	3.44068e-10	1	1.72702e-07	7.91429e-05	2.43424e-05	0.000293385	1	1	3.44068e-10	1	1.72702e-07	8.15489e-05	2.43424e-05	0.000318843	1	1	3.44068e-10	1	1.72702e-07	8.16683e-05	0.000448604	0.000323979	1	1	3.44068e-10	1	1.72702e-07	8.16701e-05	0.000458806	7.54936e-05	1	1	3.44068e-10	1	1.72702e-07	8.16701e-05	0.00045838	7.40601e-05	1	1	3.44068e-10	1	1.72702e-07	8.16701e-05	0.000458194	0.000169388	1	1	3.44068e-10	1	1.72702e-07	8.16701e-05	0.000458141	0.000169707	1	1	0	0	0	0	0	0	0	0	4.51282e-05	4.51282e-05	4.51282e-05	4.51282e-05	4.51282e-05	4.51282e-05	4.51282e-05	4.51282e-05	7.46069e-06	7.46069e-06	7.46069e-06	7.46069e-06	7.46069e-06	7.46069e-06	7.46069e-06	7.46069e-06	7.53041e-06	7.53041e-06	7.53041e-06	7.53041e-06	7.53041e-06	7.53041e-06	7.53041e-06	7.53041e-06	4.4359e-16	4.4359e-16	4.4359e-16	4.4359e-16	4.4359e-16	4.4359e-16	4.4359e-16	4.4359e-16	4.40724e-16	4.40724e-16	4.40724e-16	4.40724e-16	4.40724e-16	4.40724e-16	4.40724e-16	4.40724e-16	4.40729e-16	4.40729e-16	4.40729e-16	4.40729e-16	4.40729e-16	4.40729e-16	4.40729e-16	4.40729e-16	4.40729e-16	4.40729e-16	4.40729e-16	4.40729e-16	4.40729e-16	4.40729e-16	4.40729e-16	4.40729e-16	4.40729e-16	4.40729e-16	4.40729e-16	4.40729e-16	4.40729e-16	4.40729e-16	4.40729e-16	4.40729e-16	4.40729e-16	4.40729e-16	4.40729e-16	4.40729e-16	4.40729e-16	4.40729e-16	4.40729e-16	4.40729e-16	4.33095e-09	7.49529e-06	4.33095e-09	4.33095e-09	4.33095e-09	1.02259e-10	2.79244e-10	1.02259e-10	9.14208e-12	1.88275e-07	2.17733e-08	4.33594e-09	9.55746e-08	5.40373e-11	6.38813e-10	4.55732e-10	5.95766e-12	5.14415e-08	7.12198e-08	6.70656e-09	2.20409e-07	2.38965e-11	6.14338e-11	2.63044e-10	5.19643e-12	3.87336e-08	1.21227e-07	4.66561e-09	5.18724e-07	6.95711e-11	3.30371e-11	2.63833e-10	5.02307e-12	3.98672e-08	3.84489e-10	7.48744e-09	5.29113e-07	2.36085e-11	3.3206e-11	2.6332e-10	5.50979e-14	2.9912e-13	5.8269e-12	6.93546e-11	7.41473e-09	6.26404e-11	6.87363e-12	1.33822e-10	8.07352e-14	2.99597e-13	5.35783e-12	1.31616e-10	6.90819e-09	9.50701e-11	6.85348e-12	3.32303e-11	1.17166e-13	3.01492e-13	5.78235e-12	1.33585e-10	6.88961e-09	9.46135e-11	6.86425e-12	1.25224e-11	1.03711e-13	3.06202e-13	6.13341e-12	1.33339e-10	6.49337e-09	9.41002e-11	6.86294e-12	7.92033e-12	1.14885e-13	3.89171e-16	5.41378e-12	1.33281e-10	1.18895e-06	9.41078e-11	6.86384e-12	2.49979e-05	2.95474e-11	4.36736e-16	1.12896e-09	2.45619e-08	1.11976e-06	1.7343e-08	1.74629e-06	0.000133181	6.03992e-12	5.84375e-15	6.07329e-10	2.50883e-08	9.70024e-07	1.74615e-08	1.74993e-06	0.000775926	1.36928e-11	7.34781e-14	6.17983e-12	2.51379e-08	2.32435e-07	1.74629e-08	1.7926e-06	0.0087486	1.29021e-10	1.47375e-13	1.12397e-12	2.5145e-08	1.10491e-07	1.74633e-08	6.5147e-06	0.00455871	2.62437e-10	1.1867e-10	1.33542e-10	2.51457e-08	0.00174586	1.74633e-08	8.11749e-06	0.773675	2.63303e-10	3.78199e-09	2.26956e-05	2.51458e-08	9.56427e-05	1.74633e-08	0.0886687	1.79568e-35	2.61675e-10	3.36902e-09	6.15751e-06	1.85232e-09	0.00012675	1.2864e-09	9.40719e-08	0.000760494	2.61662e-10	3.36946e-09	7.61828e-05	1.82017e-09	0.000127198	1.27945e-09	0.000449161	0.000693977	2.6166e-10	3.36943e-09	0.00100641	2.95624e-05	0.000127212	1.27943e-09	0.000430026	0.000698233	2.6166e-10	3.36943e-09	0.000882423	2.97363e-05	0.000127213	1.27944e-09	0.000430812	0.00256883	2.6166e-10	1.18575e-10	0.000893103	2.97784e-05	9.9799e-07	2.07934e-05	0.00043078	9.56398e-05	2.6166e-10	1.18255e-10	1.7703e-06	2.97926e-05	1.01291e-06	2.081e-05	8.09886e-06	0.000122746	2.6166e-10	1.18255e-10	1.92799e-06	2.97987e-05	1.01291e-06	2.08199e-05	8.43271e-06	0.000122542	4.8221e-08	1.18255e-10	5.61933e-07	2.98015e-05	1.01291e-06	2.08228e-05	8.43244e-06	0.000122538	4.90212e-08	1.18255e-10	5.61858e-07	2.33781e-07	1.01291e-06	2.08239e-05	8.43244e-06	0.000122539	5.00565e-08	1.18255e-10	5.61857e-07	2.32467e-07	1.01291e-06	2.08242e-05	8.43244e-06	6.38171e-05	5.25965e-08	1.18255e-10	5.61857e-07	2.32496e-07	1.01291e-06	1.63351e-07	8.43244e-06	6.44935e-05	5.69921e-08	1.18255e-10	5.61857e-07	0.000113087	1.01291e-06	1.63194e-07	8.43244e-06	6.44892e-05	5.7253e-08	1.18255e-10	5.61857e-07	0.000162149	1.01291e-06	1.63204e-07	8.43244e-06	6.44892e-05	4.21748e-09	1.18255e-10	5.61857e-07	0.000188501	1.01291e-06	1.63204e-07	8.43244e-06	6.44892e-05	4.2169e-09	1.18255e-10	5.61857e-07	0.000188	1.01291e-06	7.93853e-05	8.43244e-06	6.44892e-05	4.2169e-09	1.18255e-10	5.61857e-07	0.000187979	1.01291e-06	7.92172e-05	8.43244e-06	6.44892e-05	4.2169e-09	1.18255e-10	5.61857e-07	0.000187956	1.01291e-06	7.99867e-05	8.43244e-06	6.44892e-05	4.2169e-09	1.18255e-10	5.61857e-07	8.52269e-06	1.01291e-06	8.23041e-05	8.43244e-06	6.44892e-05	4.2169e-09	1.18255e-10	5.61857e-07	8.68505e-06	1.01291e-06	5.38277e-05	8.43244e-06	6.44892e-05	4.2169e-09	1.18255e-10	5.61857e-07	8.68708e-06	0.000492493	5.25199e-05	8.43244e-06	0.000147518	4.2169e-09	1.18255e-10	5.61857e-07	8.68715e-06	0.000467979	2.38212e-06	8.43244e-06	0.000145741	4.2169e-09	1.18255e-10	5.61857e-07	8.68715e-06	0.00046885	2.38825e-06	8.43244e-06	0.000145686	4.2169e-09	1.18255e-10	5.61857e-07	8.68715e-06	0.000468769	8.80652e-06	8.43244e-06	0.000145679	4.2169e-09	1.18255e-10	5.61857e-07	8.68715e-06	0.000468762	8.89471e-06	8.43244e-06	0.000145678	0	0	0	0	0	0	0	0	4.51282e-05	4.51282e-05	4.51282e-05	4.51282e-05	4.51282e-05	4.51282e-05	4.51282e-05	4.51282e-05	0.000441391	0.000441391	0.000441391	0.000441391	0.000441391	0.000441391	0.000441391	0.000441391	0.000443313	0.000443313	0.000443313	0.000443313	0.000443313	0.000443313	0.000443313	0.000443313	3.21158e-17	3.21158e-17	3.21158e-17	3.21158e-17	3.21158e-17	3.21158e-17	3.21158e-17	3.21158e-17	3.22636e-17	3.22636e-17	3.22636e-17	3.22636e-17	3.22636e-17	3.22636e-17	3.22636e-17	3.22636e-17	3.22667e-17	3.22667e-17	3.22667e-17	3.22667e-17	3.22667e-17	3.22667e-17	3.22667e-17	3.22667e-17	3.22658e-17	3.22658e-17	3.22658e-17	3.22658e-17	3.22658e-17	3.22658e-17	3.22658e-17	3.22658e-17	3.2266e-17	3.2266e-17	3.2266e-17	3.2266e-17	3.2266e-17	3.2266e-17	3.2266e-17	3.2266e-17	3.2266e-17	3.2266e-17	3.2266e-17	3.2266e-17	3.2266e-17	3.2266e-17	3.2266e-17	3.2266e-17	9.13437e-10	3.09126e-08	9.13437e-10	3.09126e-08	3.09126e-08	9.13437e-10	3.09126e-08	9.13437e-10	1.00941e-09	2.62625e-07	5.1767e-10	8.05661e-10	1.25749e-06	1.17898e-11	1.2044e-09	1.34372e-07	1.17799e-09	6.02675e-07	4.53141e-09	3.89786e-10	9.69978e-07	3.78577e-10	3.44031e-07	1.08961e-06	1.30946e-09	7.53962e-07	1.55346e-07	2.48913e-10	2.57193e-06	9.80642e-12	3.87603e-08	1.07019e-06	1.34899e-09	7.04643e-07	2.04561e-05	4.53869e-10	2.46842e-06	3.17626e-11	4.41687e-08	1.08028e-06	2.04381e-10	2.89775e-09	2.58996e-06	1.11191e-12	1.00473e-08	8.6609e-13	1.70183e-10	1.14729e-07	2.38524e-10	2.93444e-09	2.75554e-06	2.88002e-12	8.82685e-09	4.28866e-12	1.75914e-10	5.43852e-09	3.5971e-10	2.92937e-09	2.25155e-06	2.97564e-12	8.78113e-09	4.50845e-12	1.74462e-10	6.41893e-10	3.89336e-10	2.95441e-09	2.44123e-06	2.97682e-12	8.0433e-09	4.19979e-12	1.744e-10	2.35238e-10	5.04962e-05	2.41027e-06	2.00855e-06	2.9752e-12	6.43779e-06	4.1714e-12	1.74436e-10	3.92226e-05	2.76742e-07	2.15552e-06	0.00191678	2.40242e-09	5.662e-06	3.36728e-09	1.40834e-07	0.00148411	2.41879e-05	3.28513e-07	0.000883383	2.48964e-09	4.14228e-06	3.40715e-09	1.41369e-07	0.00115827	1.13097e-05	3.93791e-08	0.286629	2.49813e-09	1.86809e-07	3.40676e-09	1.45413e-07	0.00035506	2.99969e-06	2.27042e-08	1	2.49935e-09	5.21923e-08	3.40689e-09	3.20504e-07	0.000391037	2.00869e-06	0.00575609	1	2.49948e-09	0.0128109	3.40688e-09	2.31264e-07	0.870189	5.20163e-09	0.000306353	1	2.4995e-09	0.00094724	3.40689e-09	0.0107225	1	5.22515e-09	0.000209332	1	8.7961e-11	0.000484683	1.19893e-10	0.000257593	1	5.22522e-09	0.000207556	1	8.54042e-11	0.000475207	1.18901e-10	0.00010364	1	5.22523e-09	0.000207525	1	2.17059e-05	0.000475045	1.18904e-10	0.000102285	1	5.22523e-09	0.000207525	1	2.201e-05	0.000475043	1.18903e-10	0.000102273	1	5.22523e-09	4.11499e-07	1	2.20479e-05	9.42209e-07	3.02526e-05	0.000102273	1	5.22523e-09	4.05036e-07	1	2.20596e-05	9.11468e-07	3.06459e-05	2.02775e-07	1	5.22523e-09	4.05035e-07	1	2.20645e-05	9.11465e-07	3.07404e-05	2.01007e-07	1	8.4915e-05	4.05035e-07	1	2.20667e-05	9.11465e-07	3.07693e-05	2.01007e-07	1	8.5223e-05	4.05035e-07	1	4.37496e-08	9.11465e-07	3.07791e-05	2.01007e-07	1	8.48383e-05	4.05035e-07	1	4.32089e-08	9.11465e-07	3.07825e-05	2.01007e-07	1	8.38079e-05	4.05035e-07	1	4.32187e-08	9.11465e-07	6.10298e-08	2.01007e-07	1	8.20137e-05	4.05035e-07	1	0.000122363	9.11465e-07	6.00712e-08	2.01007e-07	1	8.19405e-05	4.05035e-07	1	0.000238398	9.11465e-07	6.00758e-08	2.01007e-07	1	6.42794e-07	4.05035e-07	1	0.000324537	9.11465e-07	6.00753e-08	2.01007e-07	1	6.38375e-07	4.05035e-07	1	0.000327366	9.11465e-07	0.000170081	2.01007e-07	1	6.38374e-07	4.05035e-07	1	0.000327826	9.11465e-07	0.000178318	2.01007e-07	1	6.38374e-07	4.05035e-07	1	0.000328219	9.11465e-07	0.000189638	2.01007e-07	1	6.38374e-07	4.05035e-07	1	6.17645e-06	9.11465e-07	0.000242204	2.01007e-07	1	6.38374e-07	4.05035e-07	1	6.08301e-06	9.11465e-07	0.00108599	2.01007e-07	1	6.38374e-07	4.05035e-07	1	6.08719e-06	0.00257427	0.0012106	2.01007e-07	1	6.38374e-07	4.05035e-07	1	6.08729e-06	0.00316697	2.30235e-05	2.01007e-07	1	6.38374e-07	4.05035e-07	1	6.08729e-06	0.00332583	2.08137e-05	2.01007e-07	1	6.38374e-07	4.05035e-07	1	6.08729e-06	0.00337013	4.2082e-05	2.01007e-07	1	6.38374e-07	4.05035e-07	1	6.08729e-06	0.00338261	4.17562e-05	2.01007e-07	1	0	0	0	0	0	0	0	0	4.51282e-05	4.51282e-05	4.51282e-05	4.51282e-05	4.51282e-05	4.51282e-05	4.51282e-05	4.51282e-05	0.00536148	0.00536148	0.00536148	0.00536148	0.00536148	0.00536148	0.00536148	0.00536148	0.00666801	0.00666801	0.00666801	0.00666801	0.00666801	0.00666801	0.00666801	0.00666801	4.15745e-13	4.15745e-13	4.15745e-13	4.15745e-13	4.15745e-13	4.15745e-13	4.15745e-13	4.15745e-13	3.18787e-13	3.18787e-13	3.18787e-13	3.18787e-13	3.18787e-13	3.18787e-13	3.18787e-13	3.18787e-13	3.18843e-13	3.18843e-13	3.18843e-13	3.18843e-13	3.18843e-13	3.18843e-13	3.18843e-13	3.18843e-13	3.18837e-13	3.18837e-13	3.18837e-13	3.18837e-13	3.18837e-13	3.18837e-13	3.18837e-13	3.18837e-13	3.18837e-13	3.18837e-13	3.18837e-13	3.18837e-13	3.18837e-13	3.18837e-13	3.18837e-13	3.18837e-13	3.18837e-13	3.18837e-13	3.18837e-13	3.18837e-13	3.18837e-13	3.18837e-13	3.18837e-13	3.18837e-13	7.39773e-08	2.02014e-07	7.39773e-08	3.13314e-06	3.13314e-06	3.13314e-06	0.00539313	3.13314e-06	0.000107884	2.62714e-07	4.02633e-09	4.32489e-05	1.63472e-05	5.26017e-05	0.00215112	0.00034036	0.000189171	5.66286e-07	3.69055e-08	9.23707e-06	3.9871e-05	1.307e-05	0.173102	0.00837047	0.000213206	6.84814e-07	9.52664e-07	2.77407e-05	1.49356e-05	5.58577e-05	0.991913	0.0119533	0.000218615	7.12852e-07	0.000214166	5.23214e-06	1.71496e-05	0.000213279	1	0.0143478	0.000144788	1.39561e-07	8.85181e-05	2.59777e-07	1.91905e-07	3.80149e-07	1	0.00017871	5.58253e-05	1.38924e-07	0.000100028	3.02935e-08	1.71021e-07	2.37495e-08	1	5.17481e-06	1.53568e-05	1.38557e-07	0.000105229	3.06571e-08	1.69995e-07	2.27365e-08	1	6.89638e-07	1.73155e-05	1.38801e-07	8.42758e-05	3.16167e-08	1.55727e-07	2.49364e-08	1	2.68699e-07	0.981031	0.0343455	0.000140074	3.17096e-08	2.84549e-05	2.51216e-08	1	2.9885e-07	1	0.140522	0.0159453	5.84492e-06	2.53404e-05	4.63112e-06	1	8.93041e-06	1	0.76949	0.295384	5.4818e-06	1.90144e-05	4.49911e-06	1	1.45025e-06	1	1	1	5.45105e-06	1.15503e-06	4.49876e-06	1	5.01313e-08	1	1	1	5.44701e-06	3.13847e-07	4.49838e-06	1	5.719e-08	1	1	1	5.44659e-06	0.00496953	4.49839e-06	1	1.10125e-05	1	1	1	5.44653e-06	0.000325647	4.49838e-06	1	7.48195e-06	1	1	1	4.01211e-07	0.000365783	3.31367e-07	1	4.81203e-07	1	1	1	4.2293e-07	0.000373621	3.38678e-07	1	4.63065e-07	1	1	1	0.00683913	0.00037393	3.38678e-07	1	4.62836e-07	1	1	1	0.00903179	0.000373939	3.3868e-07	1	0.00746613	1	1	1	0.00991679	2.9343e-06	0.0054742	1	0.000759914	1	1	1	0.0103016	2.90437e-06	0.00697596	1	0.000565216	1	1	1	0.0104735	2.90437e-06	0.0074585	1	0.000561051	1	1	1	0.0105512	2.90437e-06	0.00762103	1	0.000560871	1	1	1	8.39231e-05	2.90437e-06	0.00767653	1	0.000560881	1	1	1	5.37882e-05	2.90437e-06	0.00769559	1	4.40202e-06	1	1	1	5.36994e-05	2.90437e-06	6.08814e-05	1	4.33043e-06	1	1	1	0.0254568	2.90437e-06	4.31699e-05	1	4.33038e-06	1	1	1	0.0301867	2.90437e-06	4.31237e-05	1	4.33038e-06	1	1	1	0.027313	2.90437e-06	4.31236e-05	1	4.33038e-06	1	1	1	0.0242771	2.90437e-06	0.0205475	1	4.33038e-06	1	1	1	0.0214105	2.90437e-06	0.0505908	1	4.33038e-06	1	1	1	0.0190086	2.90437e-06	0.170159	1	4.33038e-06	1	1	1	0.000792949	2.90437e-06	0.978136	1	4.33038e-06	1	1	1	0.000367449	2.90437e-06	1	1	4.33038e-06	1	1	1	0.00036078	0.00141086	1	1	0.00210212	1	1	1	0.000360669	0.00148725	1	1	0.00230406	1	1	1	0.000360667	0.00148943	1	1	0.00232384	1	1	1	0.000360667	0.00148888	1	1	0.00232578	1	1	1	0.000360667	0.00148865	1	1	0.00232598	0	0	0	0	0	0	0	0	4.51282e-05	4.51282e-05	4.51282e-05	4.51282e-05	4.51282e-05	4.51282e-05	4.51282e-05	4.51282e-05	0.000244385	0.000244385	0.000244385	0.000244385	0.000244385	0.000244385	0.000244385	0.000244385	0.000243464	0.000243464	0.000243464	0.000243464	0.000243464	0.000243464	0.000243464	0.000243464	3.63828e-09	3.63828e-09	3.63828e-09	3.63828e-09	3.63828e-09	3.63828e-09	3.63828e-09	3.63828e-09	3.65433e-09	3.65433e-09	3.65433e-09	3.65433e-09	3.65433e-09	3.65433e-09	3.65433e-09	3.65433e-09	3.6543e-09	3.6543e-09	3.6543e-09	3.6543e-09	3.6543e-09	3.6543e-09	3.6543e-09	3.6543e-09	3.65432e-09	3.65432e-09	3.65432e-09	3.65432e-09	3.65432e-09	3.65432e-09	3.65432e-09	3.65432e-09	3.65432e-09	3.65432e-09	3.65432e-09	3.65432e-09	3.65432e-09	3.65432e-09	3.65432e-09	3.65432e-09	3.65432e-09	3.65432e-09	3.65432e-09	3.65432e-09	3.65432e-09	3.65432e-09	3.65432e-09	3.65432e-09	1.04173e-06	1.2372e-06	1.04173e-06	7.21746e-06	7.21746e-06	0.000244196	0.77783	0.000244196	0.00153969	1.21987e-05	1.55133e-07	8.60607e-05	1.08966e-07	0.0075612	6.27382e-08	1.77561e-05	0.00231976	3.12633e-05	3.20804e-08	5.61938e-05	7.34328e-08	0.00169586	0.911498	2.33907e-05	0.00251357	3.78017e-05	7.81029e-09	0.000128658	1.63429e-08	0.00652035	1.43858e-08	2.33873e-05	0.00255656	3.8485e-05	4.66065e-07	4.08336e-05	1.69748e-08	0.0120192	0.967825	2.33992e-05	0.00266152	2.86989e-05	3.51668e-07	1.2969e-05	1.97588e-09	1.33077e-05	9.10038e-16	1.04673e-07	0.00137478	2.84521e-05	3.79649e-07	2.64075e-06	2.18082e-09	2.73347e-06	8.03094e-06	8.03286e-07	0.000597885	2.82977e-05	3.96682e-07	2.57227e-06	2.18839e-09	2.64958e-06	8.03823e-06	3.34804e-06	0.000673375	2.78027e-05	3.4165e-07	2.59623e-06	2.35741e-09	2.82293e-06	8.04033e-06	6.54481e-06	0.789962	0.0712103	4.78972e-07	2.59989e-06	2.79732e-08	2.83751e-06	8.03896e-06	4.39081e-09	1.13363e-09	0.012988	4.12101e-06	3.06053e-05	3.05454e-08	3.34083e-05	3.15983e-11	3.81055e-10	0.0289013	0.00769288	2.15922e-05	2.90046e-05	3.77254e-08	3.27449e-05	3.15088e-11	5.85286e-11	0.00917746	0.00146518	0.00188984	2.88644e-05	3.11145e-07	3.27441e-05	3.05854e-11	4.6798e-12	0.00204825	0.00103027	0.0244584	2.88447e-05	8.20319e-07	3.27423e-05	7.10807e-12	4.04355e-12	0.00127795	0.0141684	0.000951703	2.88427e-05	8.22154e-05	3.27424e-05	5.8552e-12	2.11341e-14	1.71564e-05	0.000182228	0.00940938	2.88424e-05	2.96416e-05	3.27424e-05	1.91669e-15	8.90019e-13	1.77573e-05	0.000275666	0.000885869	8.40668e-06	2.42355e-05	9.54343e-06	4.48677e-13	6.22095e-12	1.77581e-05	0.000275032	0.00272751	8.78714e-06	2.39721e-05	9.68881e-06	4.62346e-13	6.39319e-12	1.77583e-05	0.000275038	0.000120549	0.000855548	2.39659e-05	9.68876e-06	4.62582e-13	6.39556e-12	1.77583e-05	0.000275038	0.00013242	0.000817283	2.39659e-05	9.6888e-06	4.62585e-13	1.62726e-06	1.77583e-05	7.41468e-05	0.000132368	0.000814089	2.42975e-06	0.000941773	4.62585e-13	2.27508e-05	1.77583e-05	7.46454e-05	6.89374e-05	0.000812777	2.42009e-06	0.00091006	1.31448e-11	2.23291e-05	1.77583e-05	7.46445e-05	6.9046e-05	0.000812213	2.4201e-06	0.000907936	1.31463e-11	2.22989e-05	0.000136374	7.46445e-05	4.27916e-05	0.000811959	2.4201e-06	0.000907127	1.31463e-11	2.23008e-05	0.00013336	7.46445e-05	4.28266e-05	8.23662e-05	2.4201e-06	0.000906855	1.31463e-11	2.23004e-05	0.000130082	7.46445e-05	4.28266e-05	8.6106e-05	2.4201e-06	0.000906763	1.31463e-11	4.42111e-08	0.000122793	7.46445e-05	4.28266e-05	8.60745e-05	2.4201e-06	9.20007e-05	1.31463e-11	4.39167e-08	0.000112332	7.46445e-05	4.28266e-05	0.00158453	2.4201e-06	9.51808e-05	1.31463e-11	4.39169e-08	0.000111804	7.46445e-05	4.28266e-05	0.000608302	2.4201e-06	9.51597e-05	1.31463e-11	4.39169e-08	4.03461e-05	7.46445e-05	4.28266e-05	0.000429638	2.4201e-06	9.51597e-05	1.31463e-11	4.39169e-08	4.04175e-05	7.46445e-05	4.28266e-05	0.000433078	2.4201e-06	0.00175153	1.31463e-11	4.39169e-08	4.04175e-05	7.46445e-05	4.28266e-05	0.000434705	2.4201e-06	0.00162862	1.31463e-11	4.39169e-08	4.04175e-05	7.46445e-05	4.28266e-05	0.000436235	2.4201e-06	0.00153542	1.31463e-11	4.39169e-08	4.04175e-05	7.46445e-05	4.28266e-05	0.000101928	2.4201e-06	0.00121954	1.31463e-11	4.39169e-08	4.04175e-05	7.46445e-05	4.28266e-05	0.000104632	2.4201e-06	0.000726216	1.31463e-11	4.39169e-08	4.04175e-05	7.46445e-05	4.28266e-05	0.000104621	4.46169e-05	0.000744611	1.31463e-11	0.00012434	4.04175e-05	7.46445e-05	4.28266e-05	0.000104619	4.49048e-05	0.000173394	1.31463e-11	0.000124731	4.04175e-05	7.46445e-05	4.28266e-05	0.000104619	4.49499e-05	0.000176067	1.31463e-11	0.00012483	4.04175e-05	7.46445e-05	4.28266e-05	0.000104619	4.49591e-05	4.77505e-05	1.31463e-11	0.00012484	4.04175e-05	7.46445e-05	4.28266e-05	0.000104619	4.49615e-05	4.74945e-05	1.31463e-11	0.00012484	0	0	0	0	0	0	0	0	4.51282e-05	4.51282e-05	4.51282e-05	4.51282e-05	4.51282e-05	4.51282e-05	4.51282e-05	4.51282e-05	0.00015239	0.00015239	0.00015239	0.00015239	0.00015239	0.00015239	0.00015239	0.00015239	0.000149414	0.000149414	0.000149414	0.000149414	0.000149414	0.000149414	0.000149414	0.000149414	6.30322e-06	6.30322e-06	6.30322e-06	6.30322e-06	6.30322e-06	6.30322e-06	6.30322e-06	6.30322e-06	6.49825e-06	6.49825e-06	6.49825e-06	6.49825e-06	6.49825e-06	6.49825e-06	6.49825e-06	6.49825e-06	6.49897e-06	6.49897e-06	6.49897e-06	6.49897e-06	6.49897e-06	6.49897e-06	6.49897e-06	6.49897e-06	6.49885e-06	6.49885e-06	6.49885e-06	6.49885e-06	6.49885e-06	6.49885e-06	6.49885e-06	6.49885e-06	6.49885e-06	6.49885e-06	6.49885e-06	6.49885e-06	6.49885e-06	6.49885e-06	6.49885e-06	6.49885e-06	6.49885e-06	6.49885e-06	6.49885e-06	6.49885e-06	6.49885e-06	6.49885e-06	6.49885e-06	6.49885e-06	3.18856e-05	3.24486e-05	3.18856e-05	5.61742e-05	5.61742e-05	0.00237363	0.804599	0.00237363	3.16886e-06	3.35002e-06	3.01329e-05	4.32216e-05	0.00452634	0.000849211	9.75846e-05	0.243078	2.90995e-06	2.0477e-06	0.000392726	2.52826e-05	0.0103487	0.00120929	0.937635	0.082712	2.81899e-06	1.88312e-06	0.00662631	2.48143e-05	0.0177358	0.00108428	2.74098e-05	0.381181	2.79501e-06	1.91306e-06	0.00235704	2.34438e-05	0.0171065	0.00130922	0.690564	0.0166319	2.64928e-06	1.83152e-06	0.00232319	1.40211e-05	0.00972616	1.34047e-05	4.10532e-09	0.0143824	2.65413e-06	1.83854e-06	0.00234979	1.42846e-05	0.00920509	1.20732e-05	1.74899e-05	0.000578225	2.52963e-06	1.84508e-06	0.00233602	1.46849e-05	0.00920507	1.20682e-05	1.74209e-05	6.98352e-05	2.46385e-06	1.87518e-06	0.00231627	1.48379e-05	0.00824087	1.21084e-05	1.74139e-05	2.4077e-05	3.96719e-05	2.65259e-05	0.00237738	1.48464e-05	0.0165286	1.21109e-05	1.74183e-05	1.13098e-07	0.000170146	2.68051e-05	0.00469932	3.00254e-05	0.0130867	2.44916e-05	6.15055e-09	5.49573e-06	6.27964e-05	5.36335e-05	0.00518503	3.01633e-05	0.00982241	2.44505e-05	6.17895e-09	8.51654e-06	7.78746e-05	8.6218e-05	0.0334778	3.0182e-05	0.000389349	2.44502e-05	6.4134e-09	9.10491e-06	0.00012072	0.000100541	0.000420882	3.01855e-05	9.42857e-05	2.44502e-05	2.5183e-08	1.10235e-05	0.000138125	0.0001631	0.000180337	3.01858e-05	0.000336044	2.44502e-05	2.05791e-08	7.16508e-10	3.50601e-05	4.50714e-05	0.000135991	3.01859e-05	0.000162538	2.44502e-05	3.2433e-14	8.0611e-09	3.50543e-05	4.3987e-05	0.00012724	2.12269e-05	0.000231193	1.71935e-05	7.48017e-13	3.5857e-10	3.50541e-05	4.39887e-05	0.000152312	2.11436e-05	0.000235553	1.72154e-05	7.37064e-13	3.43321e-10	3.50541e-05	4.39886e-05	5.45909e-05	7.79461e-05	0.000235649	1.72154e-05	7.36989e-13	3.43123e-10	3.50541e-05	4.39886e-05	5.40257e-05	7.73614e-05	0.000235651	1.72154e-05	7.36986e-13	5.5766e-06	3.50541e-05	3.45223e-05	5.40275e-05	7.71831e-05	0.000122732	6.34775e-05	7.36988e-13	0.000677884	3.50541e-05	3.45051e-05	4.83233e-05	7.71118e-05	0.000123858	6.33869e-05	3.71751e-10	0.000692012	3.50541e-05	3.45051e-05	4.83256e-05	7.70804e-05	0.000123856	6.33748e-05	3.71762e-10	0.000693405	5.10652e-05	3.45051e-05	4.42604e-05	7.70664e-05	0.000123856	6.33711e-05	3.71762e-10	0.000693299	5.11639e-05	3.45051e-05	4.42594e-05	4.01314e-05	0.000123856	6.33697e-05	3.71762e-10	0.00069332	5.13018e-05	3.45051e-05	4.42594e-05	4.05952e-05	0.000123856	6.33694e-05	3.71762e-10	5.44217e-06	5.16581e-05	3.45051e-05	4.42594e-05	4.0599e-05	0.000123856	3.30012e-05	3.71762e-10	5.5515e-06	5.25121e-05	3.45051e-05	4.42594e-05	9.28698e-05	0.000123856	3.30467e-05	3.71762e-10	5.55144e-06	5.26031e-05	3.45051e-05	4.42594e-05	0.00010555	0.000123856	3.30463e-05	3.71762e-10	5.55144e-06	4.35831e-05	3.45051e-05	4.42594e-05	0.000116975	0.000123856	3.30463e-05	3.71762e-10	5.55144e-06	4.35865e-05	3.45051e-05	4.42594e-05	0.000117738	0.000123856	7.55959e-05	3.71762e-10	5.55144e-06	4.35865e-05	3.45051e-05	4.42594e-05	0.000118523	0.000123856	7.53901e-05	3.71762e-10	5.55144e-06	4.35865e-05	3.45051e-05	4.42594e-05	0.000119273	0.000123856	7.51003e-05	3.71762e-10	5.55144e-06	4.35865e-05	3.45051e-05	4.42594e-05	7.92821e-05	0.000123856	7.41017e-05	3.71762e-10	5.55144e-06	4.35865e-05	3.45051e-05	4.42594e-05	8.29489e-05	0.000123856	7.61692e-05	3.71762e-10	5.55144e-06	4.35865e-05	3.45051e-05	4.42594e-05	8.30468e-05	0.000283297	7.64513e-05	3.71762e-10	0.00269327	4.35865e-05	3.45051e-05	4.42594e-05	8.30478e-05	0.000278836	5.05456e-05	3.71762e-10	0.00258238	4.35865e-05	3.45051e-05	4.42594e-05	8.30478e-05	0.000278294	5.05782e-05	3.71762e-10	0.00258256	4.35865e-05	3.45051e-05	4.42594e-05	8.30478e-05	0.000278179	2.21096e-05	3.71762e-10	0.00258224	4.35865e-05	3.45051e-05	4.42594e-05	8.30478e-05	0.000278149	2.20825e-05	3.71762e-10	0.00258222	0	0	0	0	0	0	0	0	4.51282e-05	4.51282e-05	4.51282e-05	4.51282e-05	4.51282e-05	4.51282e-05	4.51282e-05	4.51282e-05	5.92699e-05	5.92699e-05	5.92699e-05	5.92699e-05	5.92699e-05	5.92699e-05	5.92699e-05	5.92699e-05	5.81292e-05	5.81292e-05	5.81292e-05	5.81292e-05	5.81292e-05	5.81292e-05	5.81292e-05	5.81292e-05	3.38083e-05	3.38083e-05	3.38083e-05	3.38083e-05	3.38083e-05	3.38083e-05	3.38083e-05	3.38083e-05	3.47674e-05	3.47674e-05	3.47674e-05	3.47674e-05	3.47674e-05	3.47674e-05	3.47674e-05	3.47674e-05	3.47695e-05	3.47695e-05	3.47695e-05	3.47695e-05	3.47695e-05	3.47695e-05	3.47695e-05	3.47695e-05	3.47688e-05	3.47688e-05	3.47688e-05	3.47688e-05	3.47688e-05	3.47688e-05	3.47688e-05	3.47688e-05	3.47688e-05	3.47688e-05	3.47688e-05	3.47688e-05	3.47688e-05	3.47688e-05	3.47688e-05	3.47688e-05	3.47688e-05	3.47688e-05	3.47688e-05	3.47688e-05	3.47688e-05	3.47688e-05	3.47688e-05	3.47688e-05	4.55565e-05	4.56042e-05	4.55565e-05	5.02027e-05	5.02027e-05	0.00034772	0.0116347	0.00034772	3.16018e-07	3.29956e-05	0.00011715	1.00607e-06	0.00924966	2.29905e-06	0.00101924	0.0472297	2.55576e-07	2.84181e-05	0.00137335	8.48648e-07	0.0101078	4.79457e-05	0.0250065	0.110359	2.54597e-07	2.85408e-05	0.0320383	3.68091e-07	0.0493291	2.24653e-06	0.00256989	0.0831644	2.55402e-07	2.70686e-05	0.0324495	1.15326e-06	0.0393339	2.82669e-06	0.00333959	0.0940985	2.53491e-07	2.84931e-05	0.0356773	4.35314e-07	0.0416944	3.02787e-07	1.29305e-05	0.0101271	4.35933e-07	2.88894e-05	0.0347214	2.29137e-06	0.0357159	2.84439e-06	1.34604e-05	0.00054701	1.00525e-06	2.8969e-05	0.0300593	2.38164e-06	0.036512	2.99575e-06	1.33815e-05	5.5572e-05	9.84324e-07	2.9484e-05	0.0355263	2.36794e-06	0.032806	2.74825e-06	1.33761e-05	1.86196e-05	1.51424e-06	4.90845e-05	0.0247242	2.36493e-06	0.0370967	2.72734e-06	1.33794e-05	3.09907e-06	6.02682e-07	4.83551e-05	0.0396471	2.66842e-06	0.0317085	3.07639e-06	9.71853e-07	0.000165447	2.66035e-05	5.74823e-05	0.00701172	2.8274e-06	0.0232952	3.13933e-06	9.76275e-07	0.000472519	2.33892e-05	5.42023e-05	0.0655199	2.84272e-06	0.000820056	3.13919e-06	1.01446e-06	0.00128702	4.04727e-05	5.47286e-05	0.000698346	2.84491e-06	0.000208628	3.13938e-06	4.57691e-06	0.00157414	4.9255e-05	5.76117e-05	9.1073e-05	2.84513e-06	0.000252473	3.13937e-06	4.25131e-06	3.42744e-06	3.84913e-05	4.52854e-05	5.79296e-05	2.84516e-06	0.000161365	3.13937e-06	1.28089e-09	6.67478e-06	3.84813e-05	4.52158e-05	5.54421e-05	2.67845e-06	0.00023253	2.95542e-06	3.48127e-09	2.76897e-07	3.848e-05	4.52155e-05	5.60852e-05	2.55344e-06	0.000237247	2.91165e-06	3.40251e-09	2.64855e-07	3.84798e-05	4.52155e-05	4.62982e-05	3.18629e-06	0.000237356	2.9117e-06	3.4017e-09	2.64698e-07	3.84798e-05	4.52155e-05	4.60905e-05	3.26572e-06	0.000237358	2.91168e-06	3.40169e-09	2.5753e-05	3.84798e-05	4.40682e-05	4.60903e-05	3.27962e-06	0.000212303	3.63968e-06	3.40169e-09	0.000541038	3.84798e-05	4.40661e-05	4.55705e-05	3.28434e-06	0.000214051	3.69303e-06	1.81014e-07	0.000555852	3.84798e-05	4.40661e-05	4.55707e-05	3.28636e-06	0.000214049	3.70765e-06	1.81011e-07	0.000557054	4.0043e-05	4.40661e-05	4.51513e-05	3.28728e-06	0.000214049	3.71212e-06	1.81011e-07	0.000556975	4.04887e-05	4.40661e-05	4.51504e-05	2.94057e-06	0.000214049	3.71365e-06	1.81011e-07	0.000556991	4.10708e-05	4.40661e-05	4.51504e-05	2.8693e-06	0.000214049	3.71416e-06	1.81011e-07	5.64966e-05	4.24082e-05	4.40661e-05	4.51504e-05	2.87025e-06	0.000214049	3.32218e-06	1.81011e-07	5.73061e-05	4.44951e-05	4.40661e-05	4.51504e-05	3.30406e-06	0.000214049	3.26296e-06	1.81011e-07	5.73053e-05	4.46274e-05	4.40661e-05	4.51504e-05	9.25403e-06	0.000214049	3.26344e-06	1.81011e-07	5.73053e-05	4.37476e-05	4.40661e-05	4.51504e-05	1.43185e-05	0.000214049	3.26342e-06	1.81011e-07	5.73053e-05	4.37495e-05	4.40661e-05	4.51504e-05	1.42949e-05	0.000214049	3.75662e-06	1.81011e-07	5.73053e-05	4.37495e-05	4.40661e-05	4.51504e-05	1.42704e-05	0.000214049	3.9204e-06	1.81011e-07	5.73053e-05	4.37495e-05	4.40661e-05	4.51504e-05	1.42486e-05	0.000214049	4.243e-06	1.81011e-07	5.73053e-05	4.37495e-05	4.40661e-05	4.51504e-05	1.32638e-05	0.000214049	5.76477e-06	1.81011e-07	5.73053e-05	4.37495e-05	4.40661e-05	4.51504e-05	1.32179e-05	0.000214049	2.05986e-05	1.81011e-07	5.73053e-05	4.37495e-05	4.40661e-05	4.51504e-05	1.32244e-05	0.00024639	2.08637e-05	1.81011e-07	0.00105547	4.37495e-05	4.40661e-05	4.51504e-05	1.32246e-05	0.000242757	1.94489e-05	1.81011e-07	0.00104007	4.37495e-05	4.40661e-05	4.51504e-05	1.32246e-05	0.000242247	1.94498e-05	1.81011e-07	0.0010388	4.37495e-05	4.40661e-05	4.51504e-05	1.32246e-05	0.000242138	1.48461e-05	1.81011e-07	0.00103868	4.37495e-05	4.40661e-05	4.51504e-05	1.32246e-05	0.00024211	1.48429e-05	1.81011e-07	0.00103867	0	0	0	0	0	0	0	0	4.51282e-05	4.51282e-05	4.51282e-05	4.51282e-05	4.51282e-05	4.51282e-05	4.51282e-05	4.51282e-05	2.0695e-05	2.0695e-05	2.0695e-05	2.0695e-05	2.0695e-05	2.0695e-05	2.0695e-05	2.0695e-05	2.04584e-05	2.04584e-05	2.04584e-05	2.04584e-05	2.04584e-05	2.04584e-05	2.04584e-05	2.04584e-05	1.93098e-05	1.93098e-05	1.93098e-05	1.93098e-05	1.93098e-05	1.93098e-05	1.93098e-05	1.93098e-05	1.9518e-05	1.9518e-05	1.9518e-05	1.9518e-05	1.9518e-05	1.9518e-05	1.9518e-05	1.9518e-05	1.9517e-05	1.9517e-05	1.9517e-05	1.9517e-05	1.9517e-05	1.9517e-05	1.9517e-05	1.9517e-05	1.95173e-05	1.95173e-05	1.95173e-05	1.95173e-05	1.95173e-05	1.95173e-05	1.95173e-05	1.95173e-05	1.95173e-05	1.95173e-05	1.95173e-05	1.95173e-05	1.95173e-05	1.95173e-05	1.95173e-05	1.95173e-05	1.95173e-05	1.95173e-05	1.95173e-05	1.95173e-05	1.95173e-05	1.95173e-05	1.95173e-05	1.95173e-05	2.00584e-05	2.00591e-05	2.00584e-05	2.0256e-05	2.0256e-05	3.56863e-05	9.74443e-05	3.56863e-05	0.000231051	0.000173728	3.99367e-05	2.17774e-05	1.80306e-05	8.8806e-05	0.000162986	1.32053e-06	0.000257533	0.000265611	2.70754e-05	4.3094e-05	2.87349e-05	8.84855e-07	9.15919e-07	1.81814e-07	0.000267368	0.000288701	5.04041e-05	3.87254e-05	4.50987e-05	3.35869e-05	5.13735e-07	1.83946e-07	0.000270017	0.000286271	0.000175962	4.34613e-05	4.66751e-05	4.61073e-06	4.72123e-07	1.82633e-07	0.000284004	0.000289554	0.000269456	3.9872e-05	4.61449e-05	4.14015e-05	9.79184e-08	1.01837e-07	0.000270799	0.000289906	0.000242831	4.32147e-05	4.60355e-05	2.18636e-05	9.76695e-08	9.95894e-08	0.000266261	0.000289513	0.00030518	4.32615e-05	4.60717e-05	2.09981e-05	9.7227e-08	9.80763e-08	0.000274477	0.000288897	0.000302823	4.32686e-05	4.64284e-05	2.19154e-05	9.7229e-08	9.74258e-08	0.000279587	0.000302912	0.000305051	4.327e-05	4.70301e-05	2.20207e-05	9.72281e-08	6.77965e-08	5.75468e-05	0.000293332	0.000303964	4.38064e-05	4.69952e-05	2.22983e-05	5.98835e-08	7.1038e-08	0.0001274	0.000148855	0.00030895	4.38188e-05	4.68928e-05	2.2285e-05	5.98968e-08	7.23481e-07	0.000101296	7.41544e-05	0.000320685	4.38202e-05	4.59016e-05	2.22887e-05	6.04183e-08	2.65185e-05	5.85521e-05	6.12205e-05	0.000307073	4.38203e-05	4.68706e-05	2.22886e-05	1.88693e-07	2.76229e-05	4.9251e-05	6.14227e-05	6.40733e-05	4.38203e-05	4.80797e-05	2.22887e-05	2.92473e-07	3.61465e-06	4.79302e-05	5.80026e-05	6.68429e-05	4.38203e-05	4.72644e-05	2.22887e-05	2.97577e-07	4.82317e-06	4.80054e-05	5.987e-05	4.68709e-05	4.35512e-05	4.7751e-05	2.21517e-05	2.24282e-06	4.74771e-06	4.80062e-05	5.98724e-05	4.626e-05	4.35409e-05	4.77832e-05	2.21464e-05	2.18079e-06	4.74554e-06	4.80062e-05	5.98726e-05	4.55686e-05	4.45396e-05	4.77839e-05	2.21456e-05	2.17955e-06	4.74546e-06	4.80062e-05	5.98726e-05	4.60654e-05	4.45378e-05	4.77839e-05	2.21459e-05	2.17954e-06	1.74983e-05	4.80062e-05	5.97787e-05	4.60644e-05	4.45363e-05	4.7245e-05	2.2654e-05	2.17954e-06	4.8492e-05	4.80062e-05	5.98218e-05	4.60334e-05	4.45356e-05	4.72543e-05	2.25634e-05	8.08631e-06	4.85844e-05	4.80062e-05	5.98219e-05	4.60345e-05	4.45353e-05	4.72544e-05	2.25279e-05	8.08721e-06	4.85852e-05	4.81228e-05	5.98219e-05	4.60088e-05	4.45352e-05	4.72544e-05	2.2517e-05	8.08721e-06	4.85852e-05	4.79607e-05	5.98219e-05	4.60119e-05	4.40328e-05	4.72544e-05	2.25132e-05	8.08721e-06	4.85852e-05	4.77542e-05	5.98219e-05	4.60119e-05	4.40389e-05	4.72544e-05	2.2512e-05	8.08721e-06	2.53019e-05	4.7244e-05	5.98219e-05	4.60119e-05	4.4039e-05	4.72544e-05	2.22576e-05	8.08721e-06	2.52757e-05	4.60634e-05	5.98219e-05	4.60119e-05	4.4669e-05	4.72544e-05	2.23877e-05	8.08721e-06	2.52757e-05	4.59248e-05	5.98219e-05	4.60119e-05	4.4047e-05	4.72544e-05	2.23882e-05	8.08721e-06	2.52757e-05	4.58688e-05	5.98219e-05	4.60119e-05	4.34641e-05	4.72544e-05	2.23884e-05	8.08721e-06	2.52757e-05	4.58713e-05	5.98219e-05	4.60119e-05	4.34724e-05	4.72544e-05	2.27086e-05	8.08721e-06	2.52757e-05	4.58713e-05	5.98219e-05	4.60119e-05	4.34824e-05	4.72544e-05	2.23391e-05	8.08721e-06	2.52757e-05	4.58713e-05	5.98219e-05	4.60119e-05	4.34918e-05	4.72544e-05	2.16512e-05	8.08721e-06	2.52757e-05	4.58713e-05	5.98219e-05	4.60119e-05	4.31917e-05	4.72544e-05	1.88948e-05	8.08721e-06	2.52757e-05	4.58713e-05	5.98219e-05	4.60119e-05	4.32463e-05	4.72544e-05	4.24505e-06	8.08721e-06	2.52757e-05	4.58713e-05	5.98219e-05	4.60119e-05	4.32475e-05	4.79304e-05	4.01763e-06	8.08721e-06	5.78205e-05	4.58713e-05	5.98219e-05	4.60119e-05	4.32475e-05	4.78995e-05	3.99013e-06	8.08721e-06	5.79015e-05	4.58713e-05	5.98219e-05	4.60119e-05	4.32475e-05	4.78937e-05	3.97484e-06	8.08721e-06	5.79005e-05	4.58713e-05	5.98219e-05	4.60119e-05	4.32475e-05	4.78923e-05	3.78402e-06	8.08721e-06	5.79005e-05	4.58713e-05	5.98219e-05	4.60119e-05	4.32475e-05	4.7892e-05	3.85347e-06	8.08721e-06	5.79005e-05	0	0	0	0	0	0	0	0	4.51282e-05	4.51282e-05	4.51282e-05	4.51282e-05	4.51282e-05	4.51282e-05	4.51282e-05	4.51282e-05	9.36361e-06	9.36361e-06	9.36361e-06	9.36361e-06	9.36361e-06	9.36361e-06	9.36361e-06	9.36361e-06	9.52579e-06	9.52579e-06	9.52579e-06	9.52579e-06	9.52579e-06	9.52579e-06	9.52579e-06	9.52579e-06	9.16755e-06	9.16755e-06	9.16755e-06	9.16755e-06	9.16755e-06	9.16755e-06	9.16755e-06	9.16755e-06	8.97688e-06	8.97688e-06	8.97688e-06	8.97688e-06	8.97688e-06	8.97688e-06	8.97688e-06	8.97688e-06	8.97697e-06	8.97697e-06	8.97697e-06	8.97697e-06	8.97697e-06	8.97697e-06	8.97697e-06	8.97697e-06	8.97696e-06	8.97696e-06	8.97696e-06	8.97696e-06	8.97696e-06	8.97696e-06	8.97696e-06	8.97696e-06	8.97696e-06	8.97696e-06	8.97696e-06	8.97696e-06	8.97696e-06	8.97696e-06	8.97696e-06	8.97696e-06	8.97696e-06	8.97696e-06	8.97696e-06	8.97696e-06	8.97696e-06	8.97696e-06	8.97696e-06	8.97696e-06	1.07856e-05	3.13252e-05	3.13252e-05	9.19399e-06	9.36515e-06	9.16905e-06	9.1694e-06	9.1694e-06	5.70029e-08	5.30421e-07	8.57035e-05	2.72079e-05	3.07847e-05	1.53745e-05	3.45647e-05	2.35131e-05	3.90047e-08	1.42204e-07	0.000126848	3.44796e-05	5.10999e-05	1.78189e-05	9.76824e-06	1.93525e-05	3.38896e-08	1.05839e-07	5.44759e-05	3.22031e-05	5.84932e-05	2.8223e-05	1.44107e-05	1.94039e-05	3.26865e-08	1.10677e-07	1.45629e-07	3.52358e-05	5.94009e-05	2.02586e-05	1.43374e-05	1.9381e-05	2.28545e-08	3.11637e-08	4.01352e-08	3.27016e-05	5.94352e-05	3.24374e-05	1.43672e-05	1.91778e-05	2.87758e-08	3.10686e-08	3.87603e-08	3.65873e-05	5.8639e-05	3.34011e-05	1.42201e-05	1.67381e-05	3.27924e-08	3.12396e-08	3.9791e-08	3.66146e-05	5.85935e-05	3.32793e-05	1.42941e-05	1.52185e-05	2.9085e-08	3.15344e-08	4.05452e-08	3.6578e-05	5.73848e-05	3.33455e-05	1.42934e-05	1.45542e-05	2.83163e-08	2.20202e-08	3.94869e-08	3.65736e-05	5.65496e-05	3.33568e-05	1.4294e-05	1.5213e-05	1.18529e-05	2.49697e-08	4.04805e-08	3.74126e-05	5.6189e-05	3.41227e-05	1.48744e-05	1.79551e-05	7.1757e-07	3.45789e-07	3.54715e-08	3.7544e-05	5.53837e-05	3.4162e-05	1.48811e-05	2.82756e-05	1.7445e-06	4.92025e-06	2.45541e-08	3.75555e-05	4.7849e-05	3.41628e-05	1.49698e-05	5.57847e-05	1.51028e-05	1.01113e-05	2.2619e-08	3.75571e-05	3.97679e-05	3.41629e-05	1.93588e-05	5.66006e-05	2.96909e-05	1.31258e-06	8.27904e-06	3.75573e-05	3.97299e-05	3.41629e-05	2.08602e-05	5.69567e-05	3.21313e-05	1.78473e-06	7.41106e-06	3.75573e-05	4.06558e-05	3.41629e-05	3.3039e-05	5.62611e-05	3.19265e-05	1.58306e-06	2.87881e-05	3.71337e-05	4.0032e-05	3.37776e-05	4.31425e-05	4.94513e-05	3.19253e-05	1.5833e-06	3.94915e-06	3.70267e-05	3.99819e-05	3.37448e-05	4.28276e-05	4.93685e-05	3.19251e-05	1.58328e-06	4.94037e-06	3.75528e-05	3.99809e-05	3.37447e-05	4.28196e-05	4.93673e-05	3.19251e-05	1.58328e-06	4.73507e-06	3.76255e-05	3.99809e-05	3.37447e-05	4.28196e-05	4.93686e-05	3.19251e-05	4.38781e-06	4.73589e-06	3.76391e-05	3.97353e-05	3.42275e-05	4.28196e-05	4.91923e-05	3.19251e-05	4.37526e-06	4.45833e-06	3.76441e-05	3.97224e-05	3.42347e-05	4.27677e-05	4.92545e-05	3.19251e-05	4.37527e-06	4.45789e-06	3.76463e-05	3.97223e-05	3.42339e-05	4.27657e-05	4.92589e-05	1.2262e-05	4.37527e-06	1.23543e-05	3.76472e-05	3.97223e-05	3.42337e-05	4.27657e-05	4.92586e-05	1.24374e-05	4.37527e-06	1.23486e-05	3.73812e-05	3.97223e-05	3.42336e-05	4.27657e-05	4.92587e-05	1.26549e-05	4.37527e-06	1.23486e-05	3.73027e-05	3.97223e-05	3.42335e-05	4.27657e-05	4.92581e-05	1.31944e-05	4.37527e-06	1.23486e-05	3.73035e-05	3.97223e-05	3.39912e-05	4.27657e-05	4.92813e-05	1.41717e-05	4.37527e-06	1.23486e-05	3.74736e-05	3.97223e-05	3.39872e-05	4.27657e-05	4.92813e-05	1.42357e-05	4.37527e-06	1.23486e-05	3.9823e-05	3.97223e-05	3.39875e-05	4.27657e-05	4.92813e-05	2.29702e-05	4.37527e-06	1.23486e-05	4.0747e-05	3.97223e-05	3.39876e-05	4.27657e-05	4.92813e-05	2.29615e-05	4.37527e-06	1.23486e-05	4.07352e-05	3.97223e-05	3.41425e-05	4.27657e-05	4.92813e-05	2.29615e-05	4.37527e-06	1.23486e-05	4.07241e-05	3.97223e-05	3.41373e-05	4.27657e-05	4.92813e-05	2.29615e-05	4.37527e-06	1.23486e-05	4.07137e-05	3.97223e-05	3.41225e-05	4.27657e-05	4.92813e-05	2.29615e-05	4.37527e-06	1.23486e-05	4.06126e-05	3.97223e-05	3.39759e-05	4.27657e-05	4.92813e-05	2.29615e-05	4.37527e-06	1.23486e-05	4.05572e-05	3.97223e-05	2.83958e-05	4.27657e-05	4.92813e-05	2.29615e-05	4.37527e-06	1.23486e-05	4.05572e-05	4.06338e-05	2.8155e-05	4.27657e-05	4.92836e-05	2.29615e-05	4.37527e-06	1.23486e-05	4.05572e-05	4.07004e-05	2.80927e-05	4.27657e-05	4.92635e-05	2.29615e-05	4.37527e-06	1.23486e-05	4.05572e-05	4.07137e-05	2.8074e-05	4.27657e-05	4.92608e-05	2.29615e-05	4.37527e-06	1.23486e-05	4.05572e-05	4.07171e-05	2.80978e-05	4.27657e-05	4.92605e-05	2.29615e-05	4.37527e-06	1.23486e-05	4.05572e-05	4.0718e-05	2.81865e-05	4.27657e-05	4.92605e-05	0	0	0	0	0	0	0	0	4.51282e-05	4.51282e-05	4.51282e-05	4.51282e-05	4.51282e-05	4.51282e-05	4.51282e-05	4.51282e-05	0.000262594	0.000262594	0.000262594	0.000262594	0.000262594	0.000262594	0.000262594	0.000262594	0.000262952	0.000262952	0.000262952	0.000262952	0.000262952	0.000262952	0.000262952	0.000262952	0.000173	0.000173	0.000173	0.000173	0.000173	0.000173	0.000173	0.000173	0.000172733	0.000172733	0.000172733	0.000172733	0.000172733	0.000172733	0.000172733	0.000172733	0.00017275	0.00017275	0.00017275	0.00017275	0.00017275	0.00017275	0.00017275	0.00017275	0.000172748	0.000172748	0.000172748	0.000172748	0.000172748	0.000172748	0.000172748	0.000172748	0.000172748	0.000172748	0.000172748	0.000172748	0.000172748	0.000172748	0.000172748	0.000172748	0.000172748	0.000172748	0.000172748	0.000172748	0.000172748	0.000172748	0.000172748	0.000172748	0.000378821	0.0157967	0.0157967	0.000218853	0.000262515	0.000212988	0.000213222	0.000213222	0.00160239	0.000370419	0.00217631	0.00962979	0.000131856	0.00778244	0.000611137	0.00254343	0.00171173	0.000288925	0.00477296	0.00312533	0.000215722	0.00933382	0.0105793	0.0182127	0.00163044	0.000253622	0.00246166	0.00939099	5.34352e-05	0.0159577	0.0151648	0.0128264	0.00160605	0.000274487	0.000485553	0.00205691	5.85479e-05	0.0536537	0.0122172	0.0145183	0.000849376	3.35959e-06	4.22718e-06	0.00687764	4.19378e-05	0.00309956	0.0129055	0.0140113	0.000489345	3.34225e-06	4.7482e-06	0.000987257	4.19868e-05	0.00114494	0.0127345	0.0133639	0.000189514	3.34756e-06	4.72443e-06	0.00111088	4.19253e-05	0.00116176	0.012844	0.0130056	0.000187135	3.3476e-06	3.99951e-06	0.00112791	4.13247e-05	0.00124116	0.0128132	0.0128553	0.000101984	4.38186e-07	5.97824e-06	0.00112976	3.65809e-05	0.00124534	0.012822	0.0184829	0.00272228	4.56779e-07	3.71499e-06	0.00141194	3.65676e-05	0.00155643	0.0185662	0.0171944	9.82167e-06	1.08978e-06	2.67783e-05	0.00132472	3.64798e-05	0.00151031	0.0164014	0.0017671	1.6768e-05	2.62485e-06	2.44986e-07	0.0013204	3.65868e-05	0.0015117	0.0170862	6.6908e-05	1.88892e-05	3.33703e-06	2.74038e-07	0.00131959	3.18592e-05	0.00151156	0.00686578	6.70639e-05	1.90397e-05	6.85329e-09	1.60277e-06	0.00131952	3.57734e-05	0.00151157	0.00540512	7.03481e-05	2.74418e-05	1.97726e-08	3.00064e-06	0.00131951	3.81642e-05	0.00151156	0.000366473	5.2213e-05	2.73844e-05	1.89883e-08	4.97256e-06	0.00118036	3.80092e-05	0.00135219	5.11761e-05	4.90885e-05	2.73851e-05	1.89894e-08	1.04005e-08	0.00124149	3.79962e-05	0.00138115	5.30224e-05	4.90609e-05	2.73852e-05	1.89893e-08	3.83842e-08	0.00142934	3.79959e-05	0.00138029	5.30498e-05	4.90611e-05	2.73852e-05	1.89893e-08	3.79062e-08	0.00137529	3.79959e-05	0.00138031	5.30501e-05	4.90974e-05	2.73852e-05	4.18823e-07	3.79081e-08	0.00136703	3.57696e-05	0.00158859	5.30501e-05	4.78233e-05	2.73852e-05	4.18431e-07	2.66569e-08	0.00136372	3.57687e-05	0.00155957	5.20043e-05	4.78349e-05	2.73852e-05	4.18431e-07	2.66559e-08	0.00136229	3.57687e-05	0.00155531	5.2014e-05	4.7837e-05	1.4854e-06	4.18431e-07	5.87918e-07	0.00136164	3.57687e-05	0.00155386	5.2014e-05	4.78367e-05	1.474e-06	4.18431e-07	5.8786e-07	0.00126896	3.57687e-05	0.00155337	5.2014e-05	4.78368e-05	1.45829e-06	4.18431e-07	5.8786e-07	0.00132217	3.57687e-05	0.0015532	5.2014e-05	4.78191e-05	1.42578e-06	4.18431e-07	5.8786e-07	0.00132031	3.57687e-05	0.00144775	5.2014e-05	4.78323e-05	1.39592e-06	4.18431e-07	5.8786e-07	0.00138176	3.57687e-05	0.00147517	5.2014e-05	4.78322e-05	1.3966e-06	4.18431e-07	5.8786e-07	0.00052722	3.57687e-05	0.00147402	5.2014e-05	4.78322e-05	5.99671e-06	4.18431e-07	5.8786e-07	0.000379407	3.57687e-05	0.00147405	5.2014e-05	4.78322e-05	5.9955e-06	4.18431e-07	5.8786e-07	0.000384138	3.57687e-05	0.00154265	5.2014e-05	4.78322e-05	5.9955e-06	4.18431e-07	5.8786e-07	0.000387664	3.57687e-05	0.00148443	5.2014e-05	4.78322e-05	5.9955e-06	4.18431e-07	5.8786e-07	0.000391013	3.57687e-05	0.00138915	5.2014e-05	4.78322e-05	5.9955e-06	4.18431e-07	5.8786e-07	0.000384974	3.57687e-05	0.00108458	5.2014e-05	4.78322e-05	5.9955e-06	4.18431e-07	5.8786e-07	0.000406226	3.57687e-05	0.00082975	5.2014e-05	4.78322e-05	5.9955e-06	4.18431e-07	5.8786e-07	0.000406376	4.47114e-05	0.000859369	5.2014e-05	4.7897e-05	5.9955e-06	4.18431e-07	5.8786e-07	0.000406374	4.47226e-05	0.000839172	5.2014e-05	4.78887e-05	5.9955e-06	4.18431e-07	5.8786e-07	0.000406374	4.47267e-05	0.000842152	5.2014e-05	4.78881e-05	5.9955e-06	4.18431e-07	5.8786e-07	0.000406374	4.47278e-05	0.000849011	5.2014e-05	4.7888e-05	5.9955e-06	4.18431e-07	5.8786e-07	0.000406374	4.47281e-05	0.000836539	5.2014e-05	4.7888e-05	0	0	0	0	0	0	0	0	4.51282e-05	4.51282e-05	4.51282e-05	4.51282e-05	4.51282e-05	4.51282e-05	4.51282e-05	4.51282e-05	8.02225e-05	8.02225e-05	8.02225e-05	8.02225e-05	8.02225e-05	8.02225e-05	8.02225e-05	8.02225e-05	8.09417e-05	8.09417e-05	8.09417e-05	8.09417e-05	8.09417e-05	8.09417e-05	8.09417e-05	8.09417e-05	6.95039e-06	6.95039e-06	6.95039e-06	6.95039e-06	6.95039e-06	6.95039e-06	6.95039e-06	6.95039e-06	6.91147e-06	6.91147e-06	6.91147e-06	6.91147e-06	6.91147e-06	6.91147e-06	6.91147e-06	6.91147e-06	6.91201e-06	6.91201e-06	6.91201e-06	6.91201e-06	6.91201e-06	6.91201e-06	6.91201e-06	6.91201e-06	6.91194e-06	6.91194e-06	6.91194e-06	6.91194e-06	6.91194e-06	6.91194e-06	6.91194e-06	6.91194e-06	6.91194e-06	6.91194e-06	6.91194e-06	6.91194e-06	6.91194e-06	6.91194e-06	6.91194e-06	6.91194e-06	6.91194e-06	6.91194e-06	6.91194e-06	6.91194e-06	6.91194e-06	6.91194e-06	6.91194e-06	6.91194e-06	8.06733e-05	0.184907	0.184907	2.77776e-05	8.06733e-05	2.36786e-05	2.41194e-05	2.41194e-05	8.20882e-06	2.23615e-10	7.64033e-09	0.000283761	0.000118703	0.000128555	5.66116e-05	0.00046391	7.17106e-06	0.00127668	0.185572	0.000148787	0.000167406	0.000728597	0.00087483	0.00238945	6.53258e-06	0.000918278	6.92859e-09	0.000247268	7.73927e-05	0.000341497	0.0013932	0.00199282	6.36167e-06	0.00100836	0.00282674	0.000120603	8.14206e-05	0.00120676	0.00128402	0.00207697	1.63739e-06	9.80498e-08	1.53605e-07	0.000179129	2.25715e-05	0.000189024	0.00126228	0.0019942	1.36758e-06	1.06556e-07	2.1327e-07	7.13654e-05	2.24269e-05	8.78085e-05	0.00126303	0.00157319	8.89037e-07	1.06944e-07	1.99532e-07	7.17518e-05	2.23904e-05	8.83346e-05	0.00127036	0.00137586	8.29648e-07	1.07512e-07	1.85284e-07	7.2412e-05	2.18608e-05	9.0199e-05	0.00126945	0.00129167	1.88566e-07	2.23737e-10	2.24603e-07	7.24798e-05	1.07856e-05	9.02927e-05	0.0012696	0.00886821	2.02926e-05	2.43029e-10	9.45296e-08	0.000267226	1.06929e-05	0.000332882	0.00966861	0.00595438	2.8432e-07	1.40101e-09	2.44765e-07	0.000255437	1.04458e-05	0.000322096	0.00458471	0.00138583	5.6456e-07	8.14531e-09	3.14374e-11	0.000255072	8.39156e-06	0.000322378	0.007196	0.000137098	1.74177e-06	1.31635e-08	2.64822e-11	0.000254994	6.66685e-06	0.00032236	0.0029711	0.000151076	2.44162e-06	8.08398e-13	1.08123e-09	0.000254987	1.33401e-05	0.000322361	0.00303047	0.000245127	5.4631e-06	1.93088e-11	1.06844e-08	0.000254985	1.88352e-05	0.00032236	0.000527127	8.36973e-05	5.43922e-06	1.78186e-11	3.72122e-08	0.000132803	1.89481e-05	0.000167899	5.51233e-05	6.69012e-05	5.43918e-06	1.78204e-11	2.37e-12	0.000137362	1.895e-05	0.00017173	5.86617e-05	6.6791e-05	5.43918e-06	1.78203e-11	1.24576e-10	0.000314311	1.89501e-05	0.000171674	5.86656e-05	6.67894e-05	5.43918e-06	1.78203e-11	1.21196e-10	0.000304146	1.89501e-05	0.000171674	5.86658e-05	6.76175e-05	5.43918e-06	2.27181e-09	1.21209e-10	0.00030332	1.33258e-05	0.000392647	5.86658e-05	5.28862e-05	5.43918e-06	2.26759e-09	3.53277e-11	0.000302944	1.33346e-05	0.000382771	4.86063e-05	5.30584e-05	5.43918e-06	2.26759e-09	3.53252e-11	0.000302782	1.33346e-05	0.000382641	4.86557e-05	5.30664e-05	5.59054e-08	2.26759e-09	4.50343e-09	0.000302709	1.33346e-05	0.000382503	4.86555e-05	5.30658e-05	5.60727e-08	2.26759e-09	4.50264e-09	0.000200137	1.33346e-05	0.000382459	4.86555e-05	5.30659e-05	5.62441e-08	2.26759e-09	4.50264e-09	0.000205963	1.33346e-05	0.000382445	4.86555e-05	5.274e-05	5.67605e-08	2.26759e-09	4.50264e-09	0.000205833	1.33346e-05	0.000252884	4.86555e-05	5.279e-05	5.83118e-08	2.26759e-09	4.50264e-09	0.000269644	1.33346e-05	0.000257495	4.86555e-05	5.27898e-05	5.84937e-08	2.26759e-09	4.50264e-09	0.000170372	1.33346e-05	0.000257366	4.86555e-05	5.27898e-05	5.76966e-07	2.26759e-09	4.50264e-09	0.000146793	1.33346e-05	0.000257368	4.86555e-05	5.27898e-05	5.7686e-07	2.26759e-09	4.50264e-09	0.000147812	1.33346e-05	0.000337154	4.86555e-05	5.27898e-05	5.7686e-07	2.26759e-09	4.50264e-09	0.000148518	1.33346e-05	0.000330213	4.86555e-05	5.27898e-05	5.7686e-07	2.26759e-09	4.50264e-09	0.000149187	1.33346e-05	0.000322373	4.86555e-05	5.27898e-05	5.7686e-07	2.26759e-09	4.50264e-09	0.000130835	1.33346e-05	0.000296224	4.86555e-05	5.27898e-05	5.7686e-07	2.26759e-09	4.50264e-09	0.000134848	1.33346e-05	0.000389876	4.86555e-05	5.27898e-05	5.7686e-07	2.26759e-09	4.50264e-09	0.000134864	4.91684e-05	0.00039811	4.86555e-05	5.40011e-05	5.7686e-07	2.26759e-09	4.50264e-09	0.000134864	4.90303e-05	0.00034749	4.86555e-05	5.3956e-05	5.7686e-07	2.26759e-09	4.50264e-09	0.000134864	4.90366e-05	0.000349964	4.86555e-05	5.39514e-05	5.7686e-07	2.26759e-09	4.50264e-09	0.000134864	4.90381e-05	0.000366183	4.86555e-05	5.3951e-05	5.7686e-07	2.26759e-09	4.50264e-09	0.000134864	4.90386e-05	0.00036124	4.86555e-05	5.3951e-05	0	0	0	0	0	0	0	0	4.51282e-05	4.51282e-05	4.51282e-05	4.51282e-05	4.51282e-05	4.51282e-05	4.51282e-05	4.51282e-05	1.21539e-05	1.21539e-05	1.21539e-05	1.21539e-05	1.21539e-05	1.21539e-05	1.21539e-05	1.21539e-05	1.24969e-05	1.24969e-05	1.24969e-05	1.24969e-05	1.24969e-05	1.24969e-05	1.24969e-05	1.24969e-05	2.2215e-09	2.2215e-09	2.2215e-09	2.2215e-09	2.2215e-09	2.2215e-09	2.2215e-09	2.2215e-09	2.13446e-09	2.13446e-09	2.13446e-09	2.13446e-09	2.13446e-09	2.13446e-09	2.13446e-09	2.13446e-09	2.1344e-09	2.1344e-09	2.1344e-09	2.1344e-09	2.1344e-09	2.1344e-09	2.1344e-09	2.1344e-09	2.13438e-09	2.13438e-09	2.13438e-09	2.13438e-09	2.13438e-09	2.13438e-09	2.13438e-09	2.13438e-09	2.13438e-09	2.13438e-09	2.13438e-09	2.13438e-09	2.13438e-09	2.13438e-09	2.13438e-09	2.13438e-09	2.13438e-09	2.13438e-09	2.13438e-09	2.13438e-09	2.13438e-09	2.13438e-09	2.13438e-09	2.13438e-09	7.81405e-07	0.0205433	0.0205433	2.8615e-07	1.21191e-05	1.65289e-07	1.98273e-07	1.98273e-07	1.59161e-09	0.00991456	0.0885764	3.11963e-08	4.23983e-06	5.92808e-09	1.18644e-07	8.87428e-07	1.1164e-09	0.00327355	0.527521	2.90339e-08	1.10514e-06	7.8898e-06	1.3248e-05	2.08837e-06	1.03802e-09	0.0020973	1	1.70128e-08	1.10936e-06	1.74467e-08	7.04258e-05	2.08399e-06	1.02245e-09	0.00192528	1	4.08069e-08	9.66354e-07	1.29948e-07	8.8496e-05	2.08852e-06	1.89855e-10	1.51139e-08	1	1.12632e-08	1.42205e-08	8.41954e-09	7.14606e-05	1.91564e-06	3.41953e-10	1.38054e-08	1	3.84393e-08	1.5279e-08	1.1722e-07	7.04716e-05	1.04503e-05	7.57545e-10	1.38294e-08	1	3.81574e-08	1.53195e-08	1.27438e-07	7.10458e-05	3.43196e-05	7.0177e-10	1.38198e-08	1	3.74423e-08	1.60398e-08	1.13188e-07	7.10602e-05	5.99916e-05	7.03905e-10	8.47196e-13	1	3.73734e-08	1.36919e-09	1.11905e-07	7.10527e-05	0.0133766	6.27394e-09	9.12891e-13	1	3.63569e-06	1.46752e-09	1.08821e-05	0.0334135	0.00335052	4.32191e-08	3.37119e-12	1	3.78471e-06	1.73934e-09	1.10966e-05	0.14817	0.000237879	5.99629e-08	1.42946e-11	0.999992	3.79795e-06	9.12374e-09	1.10946e-05	0.977986	9.80056e-06	2.82646e-07	2.08913e-11	0.999999	3.79971e-06	1.97481e-08	1.10953e-05	1	8.49711e-06	4.69506e-07	1.13193e-13	1	3.79989e-06	2.35344e-07	1.10952e-05	1	0.000113214	4.70969e-07	1.53692e-11	1	3.79992e-06	1.00014e-06	1.10952e-05	1	7.91648e-06	4.69368e-07	1.44231e-11	1	3.85243e-07	8.17611e-07	1.12486e-06	1	3.97157e-05	4.69344e-07	1.44243e-11	1	3.72722e-07	8.08297e-07	1.1094e-06	1	4.06938e-05	4.69341e-07	1.44242e-11	1	6.8639e-06	8.08079e-07	1.10945e-06	1	4.07084e-05	4.6934e-07	1.44242e-11	1	7.0698e-06	8.08074e-07	1.10943e-06	1	4.59331e-05	4.6934e-07	1.95813e-10	1	7.11656e-06	2.35524e-07	2.04539e-05	1	1.2693e-05	4.6934e-07	1.95527e-10	1	7.13388e-06	2.34468e-07	2.08261e-05	1	1.24808e-05	4.6934e-07	1.95528e-10	1	7.14141e-06	2.34468e-07	2.09326e-05	1	1.24665e-05	3.98709e-08	1.95528e-10	1	7.14479e-06	2.34468e-07	2.09653e-05	1	1.24674e-05	4.05333e-08	1.95528e-10	1	1.66434e-06	2.34468e-07	2.09765e-05	1	1.24672e-05	4.13983e-08	1.95528e-10	1	1.60681e-06	2.34468e-07	2.09803e-05	1	1.17367e-05	4.34705e-08	1.95528e-10	1	1.60702e-06	2.34468e-07	4.88656e-06	1	1.16662e-05	4.70961e-08	1.95528e-10	1	4.18425e-06	2.34468e-07	4.77676e-06	1	1.16663e-05	4.7362e-08	1.95528e-10	1	8.20876e-06	2.34468e-07	4.77731e-06	1	1.16663e-05	1.62498e-07	1.95528e-10	1	1.03151e-05	2.34468e-07	4.77724e-06	1	1.16663e-05	1.62486e-07	1.95528e-10	1	1.02088e-05	2.34468e-07	1.24381e-05	1	1.16663e-05	1.62486e-07	1.95528e-10	1	1.01017e-05	2.34468e-07	1.31395e-05	1	1.16663e-05	1.62486e-07	1.95528e-10	1	1.00017e-05	2.34468e-07	1.45435e-05	1	1.16663e-05	1.62486e-07	1.95528e-10	1	6.14684e-06	2.34468e-07	2.18487e-05	1	1.16663e-05	1.62486e-07	1.95528e-10	1	5.76363e-06	2.34468e-07	0.000279039	1	1.16663e-05	1.62486e-07	1.95528e-10	1	5.75619e-06	2.28115e-05	0.000300653	1	1.45831e-05	1.62486e-07	1.95528e-10	1	5.75615e-06	2.30367e-05	0.000186527	1	1.46593e-05	1.62486e-07	1.95528e-10	1	5.75615e-06	2.30671e-05	0.000186165	1	1.46691e-05	1.62486e-07	1.95528e-10	1	5.75615e-06	2.30736e-05	0.000214288	1	1.46701e-05	1.62486e-07	1.95528e-10	1	5.75615e-06	2.30754e-05	0.000210949	1	1.46702e-05	0	0	0	0	0	0	0	0	4.51282e-05	4.51282e-05	4.51282e-05	4.51282e-05	4.51282e-05	4.51282e-05	4.51282e-05	4.51282e-05	1.10773e-06	1.10773e-06	1.10773e-06	1.10773e-06	1.10773e-06	1.10773e-06	1.10773e-06	1.10773e-06	1.1606e-06	1.1606e-06	1.1606e-06	1.1606e-06	1.1606e-06	1.1606e-06	1.1606e-06	1.1606e-06	1.27534e-14	1.27534e-14	1.27534e-14	1.27534e-14	1.27534e-14	1.27534e-14	1.27534e-14	1.27534e-14	1.19683e-14	1.19683e-14	1.19683e-14	1.19683e-14	1.19683e-14	1.19683e-14	1.19683e-14	1.19683e-14	1.1967e-14	1.1967e-14	1.1967e-14	1.1967e-14	1.1967e-14	1.1967e-14	1.1967e-14	1.1967e-14	1.1967e-14	1.1967e-14	1.1967e-14	1.1967e-14	1.1967e-14	1.1967e-14	1.1967e-14	1.1967e-14	1.1967e-14	1.1967e-14	1.1967e-14	1.1967e-14	1.1967e-14	1.1967e-14	1.1967e-14	1.1967e-14	1.1967e-14	1.1967e-14	1.1967e-14	1.1967e-14	1.1967e-14	1.1967e-14	1.1967e-14	1.1967e-14	3.92761e-10	1.10435e-06	1.10435e-06	3.92761e-10	1.10435e-06	1.35229e-10	3.92761e-10	3.92761e-10	1.73942e-14	9.69627e-08	8.64197e-06	1.78383e-11	2.81104e-07	1.83063e-12	5.26409e-10	2.1793e-10	9.05633e-15	3.0931e-08	1.61459e-06	3.61023e-11	6.17865e-08	2.30693e-09	3.16229e-09	1.02347e-10	7.83043e-15	2.39769e-08	3.73336e-08	1.29485e-11	1.04949e-07	5.19107e-12	3.34652e-08	1.03369e-10	7.58882e-15	2.31006e-08	6.73622e-11	6.45288e-11	8.70999e-08	1.55221e-11	4.4389e-08	1.02907e-10	1.80922e-15	2.51316e-12	5.89572e-15	5.2143e-12	1.08416e-11	3.34832e-12	1.29919e-08	3.65095e-11	5.04344e-15	2.52436e-12	5.91963e-15	4.52722e-11	1.21228e-11	1.34944e-10	1.26185e-08	5.72655e-10	1.95683e-14	2.53417e-12	4.21316e-15	4.47721e-11	1.21823e-11	1.48427e-10	1.27597e-08	3.94154e-09	1.68727e-14	2.53597e-12	5.3798e-15	4.33779e-11	1.31406e-11	1.27703e-10	1.27635e-08	9.74365e-09	2.39111e-11	1.37218e-14	3.13012e-15	4.32451e-11	7.18482e-14	1.25964e-10	1.27613e-08	1.21381e-05	2.55543e-09	1.58749e-14	2.82197e-17	7.02683e-07	8.03905e-14	2.04599e-06	0.00020738	4.52403e-07	4.08275e-08	2.19917e-13	2.03379e-18	7.51997e-07	1.05885e-13	2.11086e-06	0.000205364	1.74587e-07	8.19452e-08	3.83447e-12	3.7994e-20	7.56459e-07	1.55146e-12	2.11057e-06	0.00019882	6.67879e-08	1.57976e-06	8.14691e-12	1.08609e-18	7.57054e-07	5.30901e-12	2.11077e-06	3.65452e-05	5.62708e-08	4.13917e-06	1.49692e-09	5.99684e-15	7.57114e-07	9.95673e-10	2.11076e-06	3.9971e-05	0.000151916	1.12021e-07	2.30158e-08	5.72844e-12	7.57123e-07	1.92501e-08	2.11076e-06	0.0236325	5.19644e-06	1.11279e-07	2.03006e-08	3.20409e-10	5.93893e-09	1.37992e-08	1.6557e-08	0.000132038	7.24951e-05	1.11269e-07	2.03038e-08	6.2757e-08	5.61685e-09	1.35393e-08	1.61854e-08	0.000271992	7.50604e-05	1.11268e-07	2.03036e-08	1.75017e-06	2.72707e-06	1.35333e-08	1.61861e-08	0.000270889	7.50914e-05	1.11267e-07	2.03036e-08	1.67518e-06	2.8642e-06	1.35331e-08	1.61858e-08	0.000270899	0.000151842	1.11267e-07	1.49563e-09	1.67549e-06	2.89595e-06	9.96895e-10	7.87364e-06	0.000270899	2.96266e-06	1.11267e-07	1.49128e-09	5.89623e-08	2.90774e-06	9.89564e-10	8.06415e-06	1.22856e-05	2.9042e-06	1.11267e-07	1.49128e-09	5.89586e-08	2.91287e-06	9.89562e-10	8.11869e-06	1.23812e-05	2.89885e-06	1.30978e-06	1.49128e-09	4.34309e-09	2.91518e-06	9.89562e-10	8.13543e-06	1.23811e-05	2.89918e-06	1.34946e-06	1.49128e-09	4.34193e-09	1.32221e-07	9.89562e-10	8.14114e-06	1.23811e-05	2.89911e-06	1.40197e-06	1.49128e-09	4.34193e-09	1.24712e-07	9.89562e-10	8.14308e-06	1.23811e-05	2.03867e-06	1.53127e-06	1.49128e-09	4.34193e-09	1.2474e-07	9.89562e-10	3.69238e-07	1.23811e-05	2.01887e-06	1.75783e-06	1.49128e-09	4.34193e-09	9.58122e-07	9.89562e-10	3.5833e-07	1.23811e-05	2.01889e-06	1.77235e-06	1.49128e-09	4.34193e-09	2.94777e-06	9.89562e-10	3.58408e-07	1.23811e-05	2.01889e-06	5.16581e-07	1.49128e-09	4.34193e-09	4.27678e-06	9.89562e-10	3.58404e-07	1.23811e-05	2.01889e-06	5.16525e-07	1.49128e-09	4.34193e-09	4.20353e-06	9.89562e-10	2.75268e-06	1.23811e-05	2.01889e-06	5.16525e-07	1.49128e-09	4.34193e-09	4.13112e-06	9.89562e-10	2.9604e-06	1.23811e-05	2.01889e-06	5.16525e-07	1.49128e-09	4.34193e-09	4.06401e-06	9.89562e-10	3.38784e-06	1.23811e-05	2.01889e-06	5.16525e-07	1.49128e-09	4.34193e-09	1.44639e-06	9.89562e-10	5.74612e-06	1.23811e-05	2.01889e-06	5.16525e-07	1.49128e-09	4.34193e-09	1.30133e-06	9.89562e-10	7.50522e-05	1.23811e-05	2.01889e-06	5.16525e-07	1.49128e-09	4.34193e-09	1.29862e-06	1.60825e-05	7.81101e-05	1.23811e-05	7.44445e-06	5.16525e-07	1.49128e-09	4.34193e-09	1.29861e-06	1.63112e-05	2.81872e-05	1.23811e-05	7.50467e-06	5.16525e-07	1.49128e-09	4.34193e-09	1.29861e-06	1.63471e-05	2.82757e-05	1.23811e-05	7.51272e-06	5.16525e-07	1.49128e-09	4.34193e-09	1.29861e-06	1.63549e-05	3.53451e-05	1.23811e-05	7.5135e-06	5.16525e-07	1.49128e-09	4.34193e-09	1.29861e-06	1.6357e-05	3.50629e-05	1.23811e-05	7.51357e-06	0	0	0	0	0	0	0	0	4.51282e-05	4.51282e-05	4.51282e-05	4.51282e-05	4.51282e-05	4.51282e-05	4.51282e-05	4.51282e-05	3.46546e-05	3.46546e-05	3.46546e-05	3.46546e-05	3.46546e-05	3.46546e-05	3.46546e-05	3.46546e-05	3.52554e-05	3.52554e-05	3.52554e-05	3.52554e-05	3.52554e-05	3.52554e-05	3.52554e-05	3.52554e-05	2.08103e-15	2.08103e-15	2.08103e-15	2.08103e-15	2.08103e-15	2.08103e-15	2.08103e-15	2.08103e-15	2.0423e-15	2.0423e-15	2.0423e-15	2.0423e-15	2.0423e-15	2.0423e-15	2.0423e-15	2.0423e-15	2.04232e-15	2.04232e-15	2.04232e-15	2.04232e-15	2.04232e-15	2.04232e-15	2.04232e-15	2.04232e-15	2.04232e-15	2.04232e-15	2.04232e-15	2.04232e-15	2.04232e-15	2.04232e-15	2.04232e-15	2.04232e-15	2.04232e-15	2.04232e-15	2.04232e-15	2.04232e-15	2.04232e-15	2.04232e-15	2.04232e-15	2.04232e-15	2.04232e-15	2.04232e-15	2.04232e-15	2.04232e-15	2.04232e-15	2.04232e-15	2.04232e-15	2.04232e-15	4.73864e-10	2.00695e-08	2.00695e-08	1.29401e-09	3.4732e-05	4.73864e-10	2.00695e-08	2.00695e-08	7.55134e-11	1.8078e-09	1.59638e-08	4.78438e-09	1.34177e-05	1.2456e-09	4.5584e-08	3.89164e-08	6.62219e-11	9.62914e-10	1.12412e-08	3.87887e-09	1.1827e-05	6.81934e-09	1.83998e-07	7.26558e-08	6.1954e-11	8.33853e-10	2.50428e-09	4.91044e-09	6.45884e-06	2.55372e-09	5.17974e-07	7.25179e-08	6.08386e-11	8.6191e-10	1.59375e-10	3.62345e-09	6.44903e-06	5.99593e-09	5.2038e-07	7.26399e-08	3.11821e-11	1.10777e-11	1.62588e-12	9.34275e-10	4.85602e-11	9.97898e-10	6.88163e-09	1.02886e-09	3.04072e-11	1.10209e-11	1.70353e-12	6.21998e-10	5.04675e-11	8.19447e-10	6.81983e-09	2.51047e-09	2.6259e-11	1.10414e-11	1.58414e-12	6.15442e-10	5.0514e-11	8.24927e-10	6.8593e-09	4.68996e-09	2.49192e-11	1.10364e-11	1.54637e-12	6.15802e-10	5.14683e-11	8.24347e-10	6.85987e-09	6.28838e-09	8.0627e-05	2.03603e-09	1.65905e-12	6.15944e-10	6.38679e-14	8.23935e-10	6.85953e-09	6.08059e-09	0.00183873	2.17243e-09	1.94571e-15	0.000156696	6.63199e-14	0.000209593	1.26417e-06	2.07569e-09	0.000166659	7.33668e-09	2.76727e-15	0.000153213	7.26736e-14	0.000206135	1.26255e-06	5.55788e-10	0.00029143	2.68503e-08	1.52655e-12	0.000153054	1.80224e-13	0.000206164	1.24613e-06	8.48916e-11	0.000711427	3.79266e-08	5.04418e-12	0.000153029	2.52855e-13	0.000206161	4.97797e-07	7.89778e-11	0.000914189	0.000615177	1.71101e-10	0.000153026	2.04939e-10	0.000206161	4.17434e-07	1.97481e-05	5.22818e-07	4.6285e-05	3.23568e-08	0.000153026	6.56226e-09	0.000206161	0.00216789	2.03521e-05	5.50466e-07	4.51962e-05	1.75423e-06	3.03416e-07	5.86467e-09	4.08793e-07	6.8685e-05	4.76236e-05	5.50458e-07	4.52025e-05	0.028459	3.09537e-07	5.82688e-09	4.15235e-07	7.92781e-05	4.81197e-05	5.50457e-07	4.52022e-05	0.00018725	0.00087607	5.82599e-09	4.15239e-07	7.92506e-05	4.81262e-05	5.50457e-07	4.52022e-05	0.000991055	0.000827372	5.82596e-09	4.15239e-07	7.92512e-05	0.000566222	5.50457e-07	3.54586e-07	0.000944781	0.000829113	2.05024e-10	0.00117441	7.92512e-05	1.1032e-06	5.50457e-07	3.55062e-07	6.98486e-05	0.00082881	2.04516e-10	0.00109362	6.21701e-07	1.13189e-06	5.50457e-07	3.55062e-07	7.35866e-05	0.000828733	2.04516e-10	0.00109873	6.24664e-07	1.13121e-06	5.35529e-05	3.55062e-07	5.77133e-07	0.000828695	2.04516e-10	0.00109835	6.24664e-07	1.13125e-06	5.35896e-05	3.55062e-07	5.7958e-07	1.55856e-05	2.04516e-10	0.00109836	6.24664e-07	1.13124e-06	5.38483e-05	3.55062e-07	5.7958e-07	1.64377e-05	2.04516e-10	0.00109836	6.24664e-07	3.29717e-07	5.45158e-05	3.55062e-07	5.7958e-07	1.64356e-05	2.04516e-10	2.06631e-05	6.24664e-07	3.28697e-07	5.59608e-05	3.55062e-07	5.7958e-07	0.000226188	2.04516e-10	2.20626e-05	6.24664e-07	3.28699e-07	5.60881e-05	3.55062e-07	5.7958e-07	0.000178139	2.04516e-10	2.20599e-05	6.24664e-07	3.28699e-07	5.68656e-06	3.55062e-07	5.7958e-07	0.000162483	2.04516e-10	2.20598e-05	6.24664e-07	3.28699e-07	5.70313e-06	3.55062e-07	5.7958e-07	0.000162626	2.04516e-10	0.000303568	6.24664e-07	3.28699e-07	5.70313e-06	3.55062e-07	5.7958e-07	0.000162618	2.04516e-10	0.000297976	6.24664e-07	3.28699e-07	5.70313e-06	3.55062e-07	5.7958e-07	0.000162608	2.04516e-10	0.000297186	6.24664e-07	3.28699e-07	5.70313e-06	3.55062e-07	5.7958e-07	4.38308e-05	2.04516e-10	0.000295785	6.24664e-07	3.28699e-07	5.70313e-06	3.55062e-07	5.7958e-07	4.4057e-05	2.04516e-10	0.000442204	6.24664e-07	3.28699e-07	5.70313e-06	3.55062e-07	5.7958e-07	4.40485e-05	5.2034e-05	0.00044809	6.24664e-07	3.19791e-05	5.70313e-06	3.55062e-07	5.7958e-07	4.40483e-05	5.21342e-05	0.000120755	6.24664e-07	3.20039e-05	5.70313e-06	3.55062e-07	5.7958e-07	4.40483e-05	5.21739e-05	0.00012335	6.24664e-07	3.20152e-05	5.70313e-06	3.55062e-07	5.7958e-07	4.40483e-05	5.21826e-05	0.000139158	6.24664e-07	3.20162e-05	5.70313e-06	3.55062e-07	5.7958e-07	4.40483e-05	5.21849e-05	0.000137887	6.24664e-07	3.20163e-05	0	0	0	0	0	0	0	0	4.51282e-05	4.51282e-05	4.51282e-05	4.51282e-05	4.51282e-05	4.51282e-05	4.51282e-05	4.51282e-05	2.17882e-06	2.17882e-06	2.17882e-06	2.17882e-06	2.17882e-06	2.17882e-06	2.17882e-06	2.17882e-06	2.2604e-06	2.2604e-06	2.2604e-06	2.2604e-06	2.2604e-06	2.2604e-06	2.2604e-06	2.2604e-06	2.47319e-14	2.47319e-14	2.47319e-14	2.47319e-14	2.47319e-14	2.47319e-14	2.47319e-14	2.47319e-14	2.3502e-14	2.3502e-14	2.3502e-14	2.3502e-14	2.3502e-14	2.3502e-14	2.3502e-14	2.3502e-14	2.34999e-14	2.34999e-14	2.34999e-14	2.34999e-14	2.34999e-14	2.34999e-14	2.34999e-14	2.34999e-14	2.35002e-14	2.35002e-14	2.35002e-14	2.35002e-14	2.35002e-14	2.35002e-14	2.35002e-14	2.35002e-14	2.35002e-14	2.35002e-14	2.35002e-14	2.35002e-14	2.35002e-14	2.35002e-14	2.35002e-14	2.35002e-14	2.35002e-14	2.35002e-14	2.35002e-14	2.35002e-14	2.35002e-14	2.35002e-14	2.35002e-14	2.35002e-14	2.65555e-10	7.7128e-10	7.7128e-10	7.7128e-10	2.16866e-06	7.7128e-10	2.16866e-06	2.16866e-06	7.76519e-13	5.27689e-11	3.31053e-09	8.43691e-10	3.38337e-07	5.71085e-10	1.14647e-05	2.43803e-07	4.9665e-13	1.74012e-11	6.73043e-10	1.70729e-09	2.0122e-07	4.03595e-09	1.89302e-06	6.56347e-08	4.33109e-13	1.33752e-11	2.42652e-11	1.2026e-09	1.89215e-07	1.09002e-09	1.44492e-05	6.64851e-08	4.18968e-13	1.35869e-11	5.79368e-14	2.15125e-09	1.76286e-07	1.00357e-09	1.56984e-05	6.6062e-08	2.94119e-13	3.94265e-12	1.59565e-14	3.91758e-10	1.97261e-11	3.47007e-10	1.63788e-09	8.16299e-12	4.77917e-13	3.93015e-12	1.54104e-14	8.06616e-10	2.18279e-11	1.12074e-09	1.5913e-09	9.77499e-11	8.13658e-13	3.94412e-12	1.4338e-14	7.92484e-10	2.19213e-11	1.14885e-09	1.60629e-09	5.56914e-10	7.18479e-13	3.93945e-12	1.57193e-14	7.80036e-10	2.34382e-11	1.09945e-09	1.60673e-09	1.26053e-09	1.24036e-06	6.3884e-08	1.29255e-14	7.79008e-10	1.2803e-13	1.09527e-09	1.60647e-09	7.72125e-15	0.000263966	7.32403e-08	8.48679e-17	1.26591e-05	1.41904e-13	1.77974e-05	8.71802e-12	3.99921e-16	0.000112629	8.72862e-07	3.26796e-17	1.29173e-05	1.82409e-13	1.79909e-05	8.69123e-12	3.57854e-16	0.000248996	1.28171e-05	2.20181e-11	1.29388e-05	2.14895e-12	1.79907e-05	8.47646e-12	4.80798e-16	0.00258551	2.60312e-05	5.1227e-10	1.29414e-05	6.16343e-12	1.79912e-05	3.0569e-12	4.17077e-16	0.00528436	0.0124684	1.38004e-06	1.29417e-05	1.15289e-09	1.79912e-05	3.74866e-12	3.23117e-13	4.1008e-06	9.54207e-05	1.87632e-05	1.29417e-05	2.15675e-08	1.79912e-05	1.84615e-09	1.60952e-10	4.35061e-06	9.88489e-05	0.000963772	1.01517e-07	1.59479e-08	1.41127e-07	5.71424e-08	1.73032e-09	4.35034e-06	9.88592e-05	0.329441	9.98561e-08	1.56748e-08	1.40007e-07	5.75419e-08	1.78862e-09	4.35031e-06	9.88583e-05	1.64025e-05	4.85466e-05	1.56684e-08	1.40008e-07	5.75379e-08	1.78941e-09	4.3503e-06	9.88583e-05	0.00092982	4.94907e-05	1.56683e-08	1.40008e-07	5.7538e-08	3.29763e-07	4.3503e-06	4.48262e-06	0.000919531	4.97294e-05	1.15418e-09	6.81029e-05	5.75379e-08	1.20268e-08	4.3503e-06	4.47559e-06	0.000268215	4.98197e-05	1.14648e-09	6.85738e-05	4.23843e-09	1.17663e-08	4.3503e-06	4.4756e-06	0.000270357	4.98591e-05	1.14648e-09	6.87144e-05	4.23817e-09	1.17467e-08	8.01994e-05	4.4756e-06	1.22608e-05	4.98767e-05	1.14648e-09	6.87575e-05	4.23817e-09	1.17479e-08	8.16235e-05	4.4756e-06	1.22969e-05	2.26186e-06	1.14648e-09	6.87721e-05	4.23817e-09	1.17477e-08	8.35684e-05	4.4756e-06	1.22969e-05	2.20716e-06	1.14648e-09	6.87771e-05	4.23817e-09	8.65376e-10	8.83249e-05	4.4756e-06	1.22969e-05	2.20722e-06	1.14648e-09	3.11861e-06	4.23817e-09	8.57753e-10	9.64738e-05	4.4756e-06	1.22969e-05	1.69527e-05	1.14648e-09	3.09165e-06	4.23817e-09	8.57759e-10	9.69511e-05	4.4756e-06	1.22969e-05	2.31424e-05	1.14648e-09	3.0919e-06	4.23817e-09	8.57759e-10	2.2581e-05	4.4756e-06	1.22969e-05	2.48765e-05	1.14648e-09	3.0919e-06	4.23817e-09	8.57759e-10	2.25982e-05	4.4756e-06	1.22969e-05	2.46544e-05	1.14648e-09	2.37465e-05	4.23817e-09	8.57759e-10	2.25982e-05	4.4756e-06	1.22969e-05	2.44337e-05	1.14648e-09	2.4277e-05	4.23817e-09	8.57759e-10	2.25982e-05	4.4756e-06	1.22969e-05	2.42269e-05	1.14648e-09	2.52957e-05	4.23817e-09	8.57759e-10	2.25982e-05	4.4756e-06	1.22969e-05	8.67969e-06	1.14648e-09	2.96183e-05	4.23817e-09	8.57759e-10	2.25982e-05	4.4756e-06	1.22969e-05	8.20173e-06	1.14648e-09	5.25396e-05	4.23817e-09	8.57759e-10	2.25982e-05	4.4756e-06	1.22969e-05	8.19121e-06	1.86327e-05	5.26512e-05	4.23817e-09	1.39404e-05	2.25982e-05	4.4756e-06	1.22969e-05	8.19114e-06	1.88768e-05	1.90009e-05	4.23817e-09	1.40417e-05	2.25982e-05	4.4756e-06	1.22969e-05	8.19114e-06	1.89146e-05	1.9003e-05	4.23817e-09	1.40553e-05	2.25982e-05	4.4756e-06	1.22969e-05	8.19114e-06	1.89228e-05	1.68414e-05	4.23817e-09	1.40566e-05	2.25982e-05	4.4756e-06	1.22969e-05	8.19114e-06	1.89251e-05	1.6866e-05	4.23817e-09	1.40567e-05	0	0	0	0	0	0	0	0	4.51282e-05	4.51282e-05	4.51282e-05	4.51282e-05	4.51282e-05	4.51282e-05	4.51282e-05	4.51282e-05	3.91703e-05	3.91703e-05	3.91703e-05	3.91703e-05	3.91703e-05	3.91703e-05	3.91703e-05	3.91703e-05	4.00799e-05	4.00799e-05	4.00799e-05	4.00799e-05	4.00799e-05	4.00799e-05	4.00799e-05	4.00799e-05	7.09869e-09	7.09869e-09	7.09869e-09	7.09869e-09	7.09869e-09	7.09869e-09	7.09869e-09	7.09869e-09	6.8978e-09	6.8978e-09	6.8978e-09	6.8978e-09	6.8978e-09	6.8978e-09	6.8978e-09	6.8978e-09	6.89825e-09	6.89825e-09	6.89825e-09	6.89825e-09	6.89825e-09	6.89825e-09	6.89825e-09	6.89825e-09	6.89817e-09	6.89817e-09	6.89817e-09	6.89817e-09	6.89817e-09	6.89817e-09	6.89817e-09	6.89817e-09	6.89817e-09	6.89817e-09	6.89817e-09	6.89817e-09	6.89817e-09	6.89817e-09	6.89817e-09	6.89817e-09	6.89817e-09	6.89817e-09	6.89817e-09	6.89817e-09	6.89817e-09	6.89817e-09	6.89817e-09	6.89817e-09	5.34201e-07	6.40806e-07	6.40806e-07	9.24817e-07	3.91671e-05	2.52544e-06	0.0634836	0.0634836	3.59345e-09	2.78644e-09	4.87485e-07	6.39374e-06	5.57116e-05	6.24523e-06	0.706537	0.965134	2.62091e-09	6.79103e-10	7.99721e-07	3.62872e-06	6.14788e-05	0.000227742	1	1	2.27534e-09	4.98863e-10	1.74355e-07	5.03613e-06	2.99944e-05	2.62871e-05	1	1	2.19069e-09	5.3103e-10	5.82232e-10	3.23938e-06	3.02221e-05	0.000134338	1	1	1.75242e-09	4.05527e-10	2.88087e-10	2.53213e-06	3.92875e-07	2.72854e-06	1	1	1.80545e-09	4.02778e-10	3.13962e-10	1.46787e-06	3.94437e-07	2.35449e-06	1	1	1.50509e-09	4.04883e-10	2.69756e-10	1.45899e-06	3.94024e-07	2.39697e-06	1	1	1.34264e-09	4.07725e-10	2.62087e-10	1.46444e-06	3.88024e-07	2.37304e-06	1	1	2.80807e-06	2.01271e-07	2.88598e-10	1.46511e-06	3.29147e-08	2.36898e-06	1	1	0.0018255	2.28825e-07	2.2899e-11	0.000142528	3.31821e-08	0.000230417	1	1	2.73505e-05	3.19093e-06	3.72647e-11	0.0001411	3.38621e-08	0.000231224	1	0.999999	6.58002e-05	4.68635e-05	6.16912e-08	0.000140889	4.16e-08	0.000231201	1	0.999983	0.000479877	9.72104e-05	8.97238e-08	0.00014086	3.93608e-08	0.000231198	1	0.999982	0.000900513	0.000745491	4.19291e-05	0.000140856	4.58693e-07	0.000231197	1	0.985949	2.16919e-05	3.91763e-05	7.05246e-05	0.000140856	1.66356e-06	0.000231197	0.999997	0.999984	2.08035e-05	3.37128e-05	0.000943503	1.4282e-05	1.57955e-06	2.3444e-05	1	0.999992	2.08021e-05	3.37105e-05	0.00786445	1.43953e-05	1.57437e-06	2.33599e-05	1	0.999993	2.0802e-05	3.37101e-05	0.00019335	0.000265462	1.57426e-06	2.33604e-05	1	0.999993	2.0802e-05	3.37101e-05	0.000136	0.000265901	1.57425e-06	2.33602e-05	1	1	2.0802e-05	1.21641e-05	0.000135708	0.000265449	4.58838e-07	0.000430512	1	1	2.0802e-05	1.21193e-05	9.54312e-05	0.000265282	4.58297e-07	0.000437189	1	1	2.0802e-05	1.21193e-05	9.52658e-05	0.000265211	4.58297e-07	0.000437362	1	1	5.41587e-05	1.21193e-05	3.43773e-05	0.000265178	4.58297e-07	0.000437383	1	1	5.47672e-05	1.21193e-05	3.42836e-05	6.17676e-05	4.58297e-07	0.00043739	1	1	5.54507e-05	1.21193e-05	3.42835e-05	6.1838e-05	4.58297e-07	0.000437393	1	1	5.71993e-05	1.21193e-05	3.42835e-05	6.18338e-05	4.58297e-07	0.0001019	1	1	6.09327e-05	1.21193e-05	3.42835e-05	0.000160975	4.58297e-07	0.000100585	1	1	6.12784e-05	1.21193e-05	3.42835e-05	0.000125526	4.58297e-07	0.000100574	1	1	3.79784e-05	1.21193e-05	3.42835e-05	0.000114605	4.58297e-07	0.000100573	1	1	3.79354e-05	1.21193e-05	3.42835e-05	0.000114768	4.58297e-07	0.000261813	1	1	3.79353e-05	1.21193e-05	3.42835e-05	0.000114983	4.58297e-07	0.000263749	1	1	3.79353e-05	1.21193e-05	3.42835e-05	0.000115186	4.58297e-07	0.000264385	1	1	3.79353e-05	1.21193e-05	3.42835e-05	7.1494e-05	4.58297e-07	0.000270245	1	1	3.79353e-05	1.21193e-05	3.42835e-05	7.21211e-05	4.58297e-07	0.00065516	1	1	3.79353e-05	1.21193e-05	3.42835e-05	7.21319e-05	4.45871e-05	0.000694378	1	1	3.79353e-05	1.21193e-05	3.42835e-05	7.21317e-05	4.48062e-05	0.000431021	1	1	3.79353e-05	1.21193e-05	3.42835e-05	7.21317e-05	4.48308e-05	0.00042786	1	1	3.79353e-05	1.21193e-05	3.42835e-05	7.21317e-05	4.48365e-05	0.000342261	1	1	3.79353e-05	1.21193e-05	3.42835e-05	7.21317e-05	4.48381e-05	0.000335831	1	1	0	0	0	0	0	0	0	0	4.51282e-05	4.51282e-05	4.51282e-05	4.51282e-05	4.51282e-05	4.51282e-05	4.51282e-05	4.51282e-05	8.45649e-05	8.45649e-05	8.45649e-05	8.45649e-05	8.45649e-05	8.45649e-05	8.45649e-05	8.45649e-05	8.52839e-05	8.52839e-05	8.52839e-05	8.52839e-05	8.52839e-05	8.52839e-05	8.52839e-05	8.52839e-05	7.32445e-06	7.32445e-06	7.32445e-06	7.32445e-06	7.32445e-06	7.32445e-06	7.32445e-06	7.32445e-06	7.26426e-06	7.26426e-06	7.26426e-06	7.26426e-06	7.26426e-06	7.26426e-06	7.26426e-06	7.26426e-06	7.26486e-06	7.26486e-06	7.26486e-06	7.26486e-06	7.26486e-06	7.26486e-06	7.26486e-06	7.26486e-06	7.26473e-06	7.26473e-06	7.26473e-06	7.26473e-06	7.26473e-06	7.26473e-06	7.26473e-06	7.26473e-06	7.26473e-06	7.26473e-06	7.26473e-06	7.26473e-06	7.26473e-06	7.26473e-06	7.26473e-06	7.26473e-06	7.26473e-06	7.26473e-06	7.26473e-06	7.26473e-06	7.26473e-06	7.26473e-06	7.26473e-06	7.26473e-06	2.48871e-05	2.53505e-05	2.53505e-05	2.91954e-05	8.47907e-05	8.47907e-05	0.192527	0.192527	3.09106e-07	7.60337e-07	1.89205e-05	2.53398e-05	0.000584488	2.35293e-05	0.997554	0.999987	2.48264e-07	3.31078e-07	6.85589e-05	1.27592e-05	0.000576016	0.00180121	1	1	2.30302e-07	2.81004e-07	8.60217e-05	1.29005e-05	0.000532892	7.23369e-05	1	1	2.25926e-07	2.86594e-07	5.23275e-06	1.2764e-05	0.000523992	0.000370936	1	1	2.02982e-07	2.74996e-07	3.46543e-06	1.08705e-05	0.000155516	1.02858e-05	1	1	2.33176e-07	2.75082e-07	3.78092e-06	1.18018e-05	0.000145677	2.02437e-05	1	1	2.56193e-07	2.76099e-07	3.07936e-06	1.19142e-05	0.000145189	2.10149e-05	1	1	2.40107e-07	2.78787e-07	3.14897e-06	1.19372e-05	0.000138257	2.01523e-05	1	1	2.46169e-06	2.17724e-06	3.05215e-06	1.19372e-05	6.80196e-05	2.00605e-05	1	1	5.98441e-05	2.3155e-06	1.57181e-06	4.40169e-05	6.46994e-05	7.39529e-05	1	1	1.50115e-05	9.74475e-06	1.37245e-06	4.43436e-05	5.77475e-05	7.42572e-05	1	1	2.39658e-05	3.8763e-05	2.13382e-05	4.43709e-05	1.8758e-05	7.42474e-05	1	1	7.69711e-05	5.69695e-05	5.46593e-06	4.43751e-05	1.05579e-05	7.4248e-05	1	1	0.000111275	8.29257e-05	5.62463e-05	4.43755e-05	2.09611e-05	7.42477e-05	1	0.999986	3.60226e-05	3.19316e-05	4.85219e-05	4.43756e-05	2.66686e-05	7.42477e-05	1	1	3.57892e-05	2.98782e-05	0.000140997	2.31096e-05	2.96442e-05	3.86667e-05	1	0.999999	3.5788e-05	2.9878e-05	0.000211447	2.29735e-05	2.98179e-05	3.85789e-05	1	0.999999	3.57878e-05	2.98778e-05	5.65452e-05	5.25438e-05	2.98222e-05	3.85799e-05	1	0.999999	3.57878e-05	2.98778e-05	5.48861e-05	5.26363e-05	2.98223e-05	3.85796e-05	1	1	3.57878e-05	2.47545e-05	5.4887e-05	5.26268e-05	2.09712e-05	8.82531e-05	1	1	3.57878e-05	2.47124e-05	5.16707e-05	5.26218e-05	2.10128e-05	8.88218e-05	1	1	3.57878e-05	2.47124e-05	5.16609e-05	5.26196e-05	2.10128e-05	8.89654e-05	1	1	4.26639e-05	2.47124e-05	4.28026e-05	5.26185e-05	2.10128e-05	8.90094e-05	1	1	4.30059e-05	2.47124e-05	4.27806e-05	3.47893e-05	2.10128e-05	8.90245e-05	1	1	4.34296e-05	2.47124e-05	4.27805e-05	3.47801e-05	2.10128e-05	8.90296e-05	1	1	4.44775e-05	2.47124e-05	4.27805e-05	3.47819e-05	2.10128e-05	5.88653e-05	1	1	4.66425e-05	2.47124e-05	4.27805e-05	4.55675e-05	2.10128e-05	5.84328e-05	1	1	4.68509e-05	2.47124e-05	4.27805e-05	5.21869e-05	2.10128e-05	5.84317e-05	1	1	4.29101e-05	2.47124e-05	4.27805e-05	5.63059e-05	2.10128e-05	5.84312e-05	1	1	4.28991e-05	2.47124e-05	4.27805e-05	5.63929e-05	2.10128e-05	7.65502e-05	1	1	4.28991e-05	2.47124e-05	4.27805e-05	5.64698e-05	2.10128e-05	7.78971e-05	1	1	4.28991e-05	2.47124e-05	4.27805e-05	5.65434e-05	2.10128e-05	8.04085e-05	1	1	4.28991e-05	2.47124e-05	4.27805e-05	4.94551e-05	2.10128e-05	9.20868e-05	1	1	4.28991e-05	2.47124e-05	4.27805e-05	4.99405e-05	2.10128e-05	0.000354916	1	1	4.28991e-05	2.47124e-05	4.27805e-05	4.99581e-05	7.74788e-05	0.000376031	1	1	4.28991e-05	2.47124e-05	4.27805e-05	4.99584e-05	7.73716e-05	0.000328764	1	1	4.28991e-05	2.47124e-05	4.27805e-05	4.99584e-05	7.73331e-05	0.000329191	1	1	4.28991e-05	2.47124e-05	4.27805e-05	4.99584e-05	7.73255e-05	0.000285985	1	1	4.28991e-05	2.47124e-05	4.27805e-05	4.99584e-05	7.73235e-05	0.000281105	1	1	0	0	0	0	0	0	0	0	4.51282e-05	4.51282e-05	4.51282e-05	4.51282e-05	4.51282e-05	4.51282e-05	4.51282e-05	4.51282e-05	0.000257898	0.000257898	0.000257898	0.000257898	0.000257898	0.000257898	0.000257898	0.000257898	0.000257615	0.000257615	0.000257615	0.000257615	0.000257615	0.000257615	0.000257615	0.000257615	0.000168894	0.000168894	0.000168894	0.000168894	0.000168894	0.000168894	0.000168894	0.000168894	0.000172174	0.000172174	0.000172174	0.000172174	0.000172174	0.000172174	0.000172174	0.000172174	0.000172233	0.000172233	0.000172233	0.000172233	0.000172233	0.000172233	0.000172233	0.000172233	0.00017223	0.00017223	0.00017223	0.00017223	0.00017223	0.00017223	0.00017223	0.00017223	0.00017223	0.00017223	0.00017223	0.00017223	0.00017223	0.00017223	0.00017223	0.00017223	0.00017223	0.00017223	0.00017223	0.00017223	0.00017223	0.00017223	0.00017223	0.00017223	0.000212349	0.000212582	0.000212582	0.000218196	0.000261728	0.000377685	0.01575	0.01575	4.13155e-05	1.82312e-05	0.000116311	0.000265593	0.00960355	0.000210189	0.0166934	0.902979	3.96095e-05	1.16209e-05	0.00122545	0.000119084	0.0339132	0.000842344	0.442951	1	3.86659e-05	1.08145e-05	0.0138268	0.000139485	0.174111	0.000352792	1	1	3.83826e-05	1.10546e-05	0.0177172	0.000102965	0.999537	0.000830846	1	1	3.71438e-05	1.07781e-05	0.0184771	0.000128305	1	0.000136992	1	1	3.3357e-05	1.07972e-05	0.0204978	9.4804e-05	1	9.81191e-05	1	1	2.71635e-05	1.08289e-05	0.0219444	9.67135e-05	1	9.8351e-05	1	1	2.67063e-05	1.09746e-05	0.0232954	9.78912e-05	1	9.86515e-05	1	1	4.14909e-05	1.63648e-05	0.0276435	9.79794e-05	1	9.86359e-05	1	1	0.000155209	1.64707e-05	0.0301735	0.000122485	1	0.000123294	1	1	3.36382e-05	2.81664e-05	0.0535716	0.000122029	1	0.00012288	1	1	4.04502e-05	3.98259e-05	0.211925	0.000121988	1	0.000122868	1	1	5.09865e-05	4.47733e-05	0.996068	0.000121985	1	0.000122866	1	1	5.44928e-05	4.65851e-05	1	0.000121985	1	0.000122866	1	1	4.46485e-05	3.93631e-05	1	0.000121985	1	0.000122866	1	1	4.45737e-05	3.85779e-05	1	0.000109107	1	0.000109895	1	1	4.45735e-05	3.85767e-05	1	0.000109484	1	0.000110241	1	1	4.45735e-05	3.85767e-05	1	0.000126046	1	0.000110244	1	1	4.45735e-05	3.85767e-05	1	0.000124727	1	0.000110244	1	1	4.45735e-05	3.78162e-05	1	0.000124318	1	0.000126903	1	1	4.45735e-05	3.77969e-05	1	0.000124162	1	0.000126786	1	1	4.45735e-05	3.77968e-05	1	0.000124093	1	0.000126743	1	1	4.54053e-05	3.77968e-05	1	0.000124063	1	0.000126731	1	1	4.53834e-05	3.77968e-05	1	0.000115621	1	0.000126726	1	1	4.53511e-05	3.77968e-05	1	0.000117422	1	0.000126725	1	1	4.53182e-05	3.77968e-05	1	0.000117441	1	0.000118114	1	1	4.56391e-05	3.77968e-05	1	0.000122911	1	0.000118296	1	1	4.57161e-05	3.77968e-05	1	0.000117882	1	0.000118293	1	1	4.52957e-05	3.77968e-05	1	0.000122164	1	0.000118292	1	1	4.52929e-05	3.77968e-05	1	0.000123085	1	0.000123805	1	1	4.52929e-05	3.77968e-05	1	0.000123988	1	0.000123373	1	1	4.52929e-05	3.77968e-05	1	0.000124851	1	0.000122562	1	1	4.52929e-05	3.77968e-05	1	0.000122755	1	0.000120329	1	1	4.52929e-05	3.77968e-05	1	0.000128699	1	0.000171289	1	1	4.52929e-05	3.77968e-05	1	0.000128903	1	0.00017563	1	1	4.52929e-05	3.77968e-05	1	0.000128907	1	0.000171698	1	1	4.52929e-05	3.77968e-05	1	0.000128907	1	0.000171956	1	1	4.52929e-05	3.77968e-05	1	0.000128907	1	0.0001643	1	1	4.52929e-05	3.77968e-05	1	0.000128907	1	0.000162857	1	1	0	0	0	0	0	0	0	0	4.51282e-05	4.51282e-05	4.51282e-05	4.51282e-05	4.51282e-05	4.51282e-05	4.51282e-05	4.51282e-05	4.81614e-05	4.81614e-05	4.81614e-05	4.81614e-05	4.81614e-05	4.81614e-05	4.81614e-05	4.81614e-05	4.74844e-05	4.74844e-05	4.74844e-05	4.74844e-05	4.74844e-05	4.74844e-05	4.74844e-05	4.74844e-05	4.52433e-05	4.52433e-05	4.52433e-05	4.52433e-05	4.52433e-05	4.52433e-05	4.52433e-05	4.52433e-05	4.58612e-05	4.58612e-05	4.58612e-05	4.58612e-05	4.58612e-05	4.58612e-05	4.58612e-05	4.58612e-05	4.58555e-05	4.58555e-05	4.58555e-05	4.58555e-05	4.58555e-05	4.58555e-05	4.58555e-05	4.58555e-05	4.5857e-05	4.5857e-05	4.5857e-05	4.5857e-05	4.5857e-05	4.5857e-05	4.5857e-05	4.5857e-05	4.5857e-05	4.5857e-05	4.5857e-05	4.5857e-05	4.5857e-05	4.5857e-05	4.5857e-05	4.5857e-05	4.5857e-05	4.5857e-05	4.5857e-05	4.5857e-05	4.5857e-05	4.5857e-05	4.5857e-05	4.5857e-05	4.68382e-05	4.684e-05	4.684e-05	4.69655e-05	4.78399e-05	5.50956e-05	0.000160004	0.000160004	0.623141	0.0090659	2.75854e-05	0.000711261	7.68506e-07	0.00813923	0.000824563	5.12807e-08	2.04463e-07	0.0290861	3.19987e-06	0.00153364	1.24649e-06	7.26797e-07	1.5927e-07	2.21621e-09	0.76601	0.0227067	1.99664e-06	0.00277111	6.28808e-07	0.00154719	2.10667e-07	2.26184e-09	5.56197e-09	0.0269828	0.000356845	0.001083	6.92463e-07	9.80892e-05	1.63449e-07	2.23507e-09	0.803489	0.0239463	0.000598144	0.00232169	6.04878e-07	0.00343898	4.82205e-08	7.43637e-10	1.25545e-09	0.0257085	0.00052984	0.000554699	6.62575e-07	0.00017253	4.76895e-08	5.22428e-09	0.466957	0.0244057	0.000822203	0.000567205	6.65655e-07	0.000170433	4.74134e-08	2.04875e-08	4.4182e-06	0.0247645	0.000694736	0.000572207	7.23361e-07	0.000195072	4.7427e-08	3.89575e-08	0.494694	0.0247697	0.000977517	0.000572936	7.20546e-07	0.00019753	4.74183e-08	2.2045e-08	1.53694e-08	0.0222045	0.000690945	0.000586095	7.84004e-07	0.000202163	3.25539e-08	2.19981e-09	0.00377527	0.00179447	0.00352332	0.000556851	9.59654e-07	0.00019819	3.24718e-08	1.95845e-08	0.00165356	0.000251629	0.000657011	0.000554682	7.23839e-06	0.000198261	3.20336e-08	8.4494e-07	0.000141034	0.000130753	0.0085875	0.00055435	1.89419e-05	0.000198248	5.51956e-08	7.8462e-07	6.52326e-05	0.000131854	8.66343e-05	0.000554318	1.97906e-05	0.000198249	9.74946e-08	5.54259e-08	6.37524e-05	0.000115154	0.000175867	0.000554313	2.42169e-05	0.000198249	3.32919e-07	9.67193e-08	6.41549e-05	0.000129425	4.82176e-05	0.000548064	2.01263e-05	0.000196013	4.10227e-06	6.27618e-07	6.41587e-05	0.000129358	4.63256e-05	0.000571628	1.99281e-05	0.000198723	4.02238e-06	6.44054e-07	6.41594e-05	0.00012936	4.60844e-05	0.000580318	1.99234e-05	0.000198696	4.0204e-06	6.44267e-07	6.41594e-05	0.00012936	4.81256e-05	0.000565891	1.99233e-05	0.000198701	4.02038e-06	1.30288e-06	6.41594e-05	0.000129203	4.81155e-05	0.000563454	1.98009e-05	0.000201542	4.02038e-06	4.96995e-06	6.41594e-05	0.000129553	4.80982e-05	0.000562563	1.97198e-05	0.000197784	1.11418e-05	4.8862e-06	6.41594e-05	0.000129552	4.81031e-05	0.000562178	1.97199e-05	0.00019668	1.11379e-05	4.87981e-06	6.42312e-05	0.000129552	4.80446e-05	0.000562005	1.97199e-05	0.000196343	1.11379e-05	4.88021e-06	6.27904e-05	0.000129552	4.80577e-05	0.000557952	1.97199e-05	0.000196228	1.11379e-05	4.88013e-06	6.09994e-05	0.000129552	4.80576e-05	0.000572926	1.97199e-05	0.000196189	1.11379e-05	3.43173e-06	5.69866e-05	0.000129552	4.80576e-05	0.000572546	1.97199e-05	0.000194787	1.11379e-05	3.40789e-06	5.06015e-05	0.000129552	4.80576e-05	0.00057515	1.97199e-05	0.00019958	1.11379e-05	3.40791e-06	5.01479e-05	0.000129552	4.80576e-05	0.000230039	1.97199e-05	0.000199531	1.11379e-05	3.40791e-06	5.01202e-05	0.000129552	4.80576e-05	0.000158443	1.97199e-05	0.000199534	1.11379e-05	3.40791e-06	5.01275e-05	0.000129552	4.80576e-05	0.000159372	1.97199e-05	0.000200443	1.11379e-05	3.40791e-06	5.01275e-05	0.000129552	4.80576e-05	0.000160014	1.97199e-05	0.000188609	1.11379e-05	3.40791e-06	5.01275e-05	0.000129552	4.80576e-05	0.000160615	1.97199e-05	0.00016839	1.11379e-05	3.40791e-06	5.01275e-05	0.000129552	4.80576e-05	0.00016075	1.97199e-05	0.000106402	1.11379e-05	3.40791e-06	5.01275e-05	0.000129552	4.80576e-05	0.000163923	1.97199e-05	4.8882e-06	1.11379e-05	3.40791e-06	5.01275e-05	0.000129552	4.80576e-05	0.000163908	2.01725e-05	4.5206e-06	1.11379e-05	1.25663e-05	5.01275e-05	0.000129552	4.80576e-05	0.000163907	2.03028e-05	4.51115e-06	1.11379e-05	1.26365e-05	5.01275e-05	0.000129552	4.80576e-05	0.000163907	2.032e-05	4.48911e-06	1.11379e-05	1.2646e-05	5.01275e-05	0.000129552	4.80576e-05	0.000163907	2.03234e-05	4.4525e-06	1.11379e-05	1.26469e-05	5.01275e-05	0.000129552	4.80576e-05	0.000163907	2.03242e-05	4.55718e-06	1.11379e-05	1.2647e-05	0	0	0	0	0	0	0	0	4.51282e-05	4.51282e-05	4.51282e-05	4.51282e-05	4.51282e-05	4.51282e-05	4.51282e-05	4.51282e-05	0.000220914	0.000220914	0.000220914	0.000220914	0.000220914	0.000220914	0.000220914	0.000220914	0.000218794	0.000218794	0.000218794	0.000218794	0.000218794	0.000218794	0.000218794	0.000218794	0.000213458	0.000213458	0.000213458	0.000213458	0.000213458	0.000213458	0.000213458	0.000213458	0.000217219	0.000217219	0.000217219	0.000217219	0.000217219	0.000217219	0.000217219	0.000217219	0.00021724	0.00021724	0.00021724	0.00021724	0.00021724	0.00021724	0.00021724	0.00021724	0.00021724	0.00021724	0.00021724	0.00021724	0.00021724	0.00021724	0.00021724	0.00021724	0.00021724	0.00021724	0.00021724	0.00021724	0.00021724	0.00021724	0.00021724	0.00021724	0.00021724	0.00021724	0.00021724	0.00021724	0.00021724	0.00021724	0.00021724	0.00021724	0.000225461	0.000390258	0.00106498	0.000219483	0.000225461	0.000219385	0.000219389	0.000219397	0.0184416	0.000141455	0.000322148	0.00830323	0.000205909	0.014893	0.00066214	0.000251763	0.0278529	0.000137361	0.000576988	0.00587317	0.000587423	0.000270164	0.000150602	0.000413269	0.0306751	0.000135312	0.00126717	0.0137059	0.000249905	0.0135994	9.42257e-05	0.000412177	0.0314079	0.000144314	0.00211421	0.003977	0.000283812	0.00993147	7.6762e-05	0.000413075	0.031282	7.5936e-05	0.000415816	0.0102266	0.00024196	0.0155891	7.66629e-05	0.000391962	0.0162593	7.5224e-05	0.000412936	0.00180451	0.000234645	0.0010158	7.71252e-05	0.000182764	0.00513404	7.52181e-05	0.000512336	0.00165832	0.00023418	0.000827169	7.70211e-05	0.000106865	0.00475625	7.51867e-05	0.000426363	0.00169074	0.000227914	0.00092166	7.70142e-05	8.31174e-05	0.00494271	6.33202e-05	0.0006516	0.00169501	0.000222189	0.000931606	7.70184e-05	8.69656e-05	0.0118567	6.24931e-05	0.000433651	0.00171952	0.000215665	0.000945416	7.84531e-05	0.000215745	0.00014193	5.31828e-05	0.00341849	0.00162352	0.000200293	0.000922445	7.85347e-05	0.00020606	0.000143383	4.28142e-05	0.000281114	0.00161373	9.92599e-05	0.000922308	7.92839e-05	0.00016583	6.74989e-05	4.06116e-05	0.000122701	0.00161246	6.54221e-05	0.000922238	0.000124919	0.000172937	5.16967e-05	1.56014e-05	3.67271e-05	0.00161233	6.40993e-05	0.000922242	0.000113518	0.00017556	5.24716e-05	1.68837e-05	2.96835e-05	0.00161231	5.92154e-05	0.000922241	7.02182e-05	0.000160289	5.25048e-05	1.70318e-05	2.71343e-05	0.00160091	6.449e-05	0.000915719	4.68186e-05	7.72347e-05	5.25071e-05	1.70316e-05	1.96098e-06	0.0016786	6.48028e-05	0.000932432	4.67727e-05	7.63924e-05	5.25075e-05	1.70317e-05	2.3704e-06	0.00169031	6.48103e-05	0.000932556	4.67736e-05	7.63814e-05	5.25075e-05	1.70317e-05	2.37983e-06	0.0016294	6.48104e-05	0.000932568	4.67736e-05	7.63798e-05	5.25075e-05	2.74815e-05	2.37979e-06	0.00161564	6.5211e-05	0.000936813	4.67736e-05	7.5455e-05	5.25075e-05	2.74898e-05	2.52792e-06	0.00161079	6.53354e-05	0.000919892	4.67475e-05	7.59632e-05	5.25075e-05	2.74898e-05	2.52794e-06	0.00160871	6.53355e-05	0.000915152	4.67488e-05	7.60025e-05	4.00791e-05	2.74898e-05	9.37891e-06	0.00160778	6.53355e-05	0.000913713	4.67488e-05	7.60001e-05	3.95182e-05	2.74898e-05	9.3797e-06	0.00160371	6.53355e-05	0.000913224	4.67488e-05	7.60006e-05	3.8814e-05	2.74898e-05	9.3797e-06	0.00167327	6.53355e-05	0.00091306	4.67488e-05	7.60015e-05	3.72837e-05	2.74898e-05	9.3797e-06	0.00167399	6.53355e-05	0.00091093	4.67488e-05	7.62085e-05	3.52152e-05	2.74898e-05	9.3797e-06	0.00167527	6.53355e-05	0.000931808	4.67488e-05	7.62085e-05	3.51106e-05	2.74898e-05	9.3797e-06	0.000633837	6.53355e-05	0.00093183	4.67488e-05	7.62085e-05	4.01873e-05	2.74898e-05	9.3797e-06	0.000443416	6.53355e-05	0.000931836	4.67488e-05	7.62085e-05	4.01884e-05	2.74898e-05	9.3797e-06	0.000447499	6.53355e-05	0.000932585	4.67488e-05	7.62085e-05	4.01884e-05	2.74898e-05	9.3797e-06	0.000452504	6.53355e-05	0.000883454	4.67488e-05	7.62085e-05	4.01884e-05	2.74898e-05	9.3797e-06	0.000457267	6.53355e-05	0.00079889	4.67488e-05	7.62085e-05	4.01884e-05	2.74898e-05	9.3797e-06	0.000461121	6.53355e-05	0.00054074	4.67488e-05	7.62085e-05	4.01884e-05	2.74898e-05	9.3797e-06	0.000492364	6.53355e-05	9.72712e-05	4.67488e-05	7.62085e-05	4.01884e-05	2.74898e-05	9.3797e-06	0.000493071	6.61454e-05	9.48111e-05	4.67488e-05	7.62105e-05	4.01884e-05	2.74898e-05	9.3797e-06	0.000493075	6.59095e-05	9.47561e-05	4.67488e-05	7.60371e-05	4.01884e-05	2.74898e-05	9.3797e-06	0.000493075	6.58749e-05	9.47132e-05	4.67488e-05	7.60144e-05	4.01884e-05	2.74898e-05	9.3797e-06	0.000493075	6.58674e-05	9.47203e-05	4.67488e-05	7.60122e-05	4.01884e-05	2.74898e-05	9.3797e-06	0.000493075	6.58655e-05	9.49278e-05	4.67488e-05	7.6012e-05	0	0	0	0	0	0	0	0	4.51282e-05	4.51282e-05	4.51282e-05	4.51282e-05	4.51282e-05	4.51282e-05	4.51282e-05	4.51282e-05	2.60581e-05	2.60581e-05	2.60581e-05	2.60581e-05	2.60581e-05	2.60581e-05	2.60581e-05	2.60581e-05	2.59214e-05	2.59214e-05	2.59214e-05	2.59214e-05	2.59214e-05	2.59214e-05	2.59214e-05	2.59214e-05	2.12977e-05	2.12977e-05	2.12977e-05	2.12977e-05	2.12977e-05	2.12977e-05	2.12977e-05	2.12977e-05	2.14599e-05	2.14599e-05	2.14599e-05	2.14599e-05	2.14599e-05	2.14599e-05	2.14599e-05	2.14599e-05	2.14607e-05	2.14607e-05	2.14607e-05	2.14607e-05	2.14607e-05	2.14607e-05	2.14607e-05	2.14607e-05	2.14606e-05	2.14606e-05	2.14606e-05	2.14606e-05	2.14606e-05	2.14606e-05	2.14606e-05	2.14606e-05	2.14606e-05	2.14606e-05	2.14606e-05	2.14606e-05	2.14606e-05	2.14606e-05	2.14606e-05	2.14606e-05	2.14606e-05	2.14606e-05	2.14606e-05	2.14606e-05	2.14606e-05	2.14606e-05	2.14606e-05	2.14606e-05	2.60916e-05	0.000180744	0.00608066	2.3771e-05	3.09871e-05	2.36637e-05	2.36768e-05	2.37016e-05	1.05036e-06	2.18351e-05	0.0152598	2.23887e-05	0.000528121	1.48532e-05	2.78055e-05	0.000141808	8.51038e-07	1.08455e-05	0.0633827	2.55012e-05	0.00112446	5.55856e-06	8.79096e-06	0.000138752	7.95065e-07	9.36569e-06	0.345796	2.11475e-05	0.00219645	1.55193e-05	3.26616e-06	0.000138551	7.81622e-07	9.52841e-06	0.775841	2.61737e-05	0.00230745	7.38837e-06	3.22e-06	0.000138603	6.44861e-07	1.23016e-06	0.947545	2.23338e-05	0.00180784	2.12517e-05	3.22949e-06	0.000122618	7.62622e-07	1.23258e-06	0.996589	3.03955e-05	0.00165531	2.22824e-05	3.24728e-06	2.23055e-05	8.86654e-07	1.23735e-06	0.998581	3.0888e-05	0.00164594	2.20921e-05	3.24346e-06	6.74758e-06	8.34811e-07	1.2524e-06	0.998657	3.09687e-05	0.00154619	2.22125e-05	3.24276e-06	3.85137e-06	7.74322e-07	4.90859e-07	0.998594	3.09686e-05	0.00122711	2.22316e-05	3.24321e-06	4.7843e-06	1.27854e-05	5.16975e-07	0.998322	3.56494e-05	0.0011357	2.55923e-05	3.86605e-06	3.68786e-05	4.9391e-06	1.93885e-06	0.997867	3.60533e-05	0.000952687	2.56572e-05	3.87578e-06	0.000137293	7.46618e-06	6.56924e-06	0.987129	3.60933e-05	0.000168968	2.56588e-05	3.97209e-06	0.000767567	2.23119e-05	9.26092e-06	0.885714	3.60993e-05	7.21308e-05	2.56589e-05	1.33741e-05	0.000872689	3.15296e-05	5.01641e-07	0.874332	3.60999e-05	6.23148e-05	2.56589e-05	1.48237e-05	0.000938169	3.3694e-05	8.56414e-07	0.669054	3.61e-05	5.80352e-05	2.56589e-05	3.26276e-05	0.000774247	3.35917e-05	8.08959e-07	0.126711	3.3647e-05	6.89464e-05	2.39154e-05	4.46335e-05	0.000151833	3.35908e-05	8.09007e-07	6.76085e-09	3.3335e-05	6.96131e-05	2.38647e-05	4.36934e-05	0.000146889	3.35907e-05	8.09004e-07	2.28849e-09	3.48763e-05	6.96295e-05	2.38644e-05	4.36772e-05	0.000146832	3.35907e-05	8.09004e-07	2.23929e-09	3.49353e-05	6.96298e-05	2.38644e-05	4.3677e-05	0.000146725	3.35907e-05	3.47369e-06	2.23946e-09	3.49312e-05	7.39634e-05	2.49767e-05	4.3677e-05	0.00014033	3.35907e-05	3.46919e-06	3.18465e-09	3.4928e-05	7.42522e-05	2.49855e-05	4.32751e-05	0.000142463	3.35907e-05	3.46919e-06	3.18449e-09	3.49266e-05	7.42523e-05	2.49831e-05	4.32718e-05	0.000142631	1.46836e-05	3.46919e-06	1.69456e-07	3.49259e-05	7.42523e-05	2.49823e-05	4.32718e-05	0.000142622	1.47932e-05	3.46919e-06	1.69434e-07	3.41391e-05	7.42523e-05	2.4982e-05	4.32718e-05	0.000142624	1.49393e-05	3.46919e-06	1.69434e-07	3.41328e-05	7.42523e-05	2.49819e-05	4.32718e-05	0.000142676	1.52928e-05	3.46919e-06	1.69434e-07	3.41359e-05	7.42523e-05	2.44193e-05	4.32718e-05	0.00014354	1.5892e-05	3.46919e-06	1.69434e-07	3.44169e-05	7.42523e-05	2.44174e-05	4.32718e-05	0.000143541	1.59274e-05	3.46919e-06	1.69434e-07	4.23668e-05	7.42523e-05	2.4418e-05	4.32718e-05	0.000143541	2.40902e-05	3.46919e-06	1.69434e-07	4.6919e-05	7.42523e-05	2.44181e-05	4.32718e-05	0.000143541	2.40919e-05	3.46919e-06	1.69434e-07	4.70241e-05	7.42523e-05	2.46193e-05	4.32718e-05	0.000143541	2.40919e-05	3.46919e-06	1.69434e-07	4.71254e-05	7.42523e-05	2.45981e-05	4.32718e-05	0.000143541	2.40919e-05	3.46919e-06	1.69434e-07	4.72226e-05	7.42523e-05	2.4552e-05	4.32718e-05	0.000143541	2.40919e-05	3.46919e-06	1.69434e-07	4.71114e-05	7.42523e-05	2.42322e-05	4.32718e-05	0.000143541	2.40919e-05	3.46919e-06	1.69434e-07	4.78558e-05	7.42523e-05	1.59228e-05	4.32718e-05	0.000143541	2.40919e-05	3.46919e-06	1.69434e-07	4.78812e-05	8.37825e-05	1.5609e-05	4.32718e-05	0.000143647	2.40919e-05	3.46919e-06	1.69434e-07	4.78816e-05	8.32554e-05	1.55469e-05	4.32718e-05	0.000142918	2.40919e-05	3.46919e-06	1.69434e-07	4.78816e-05	8.31805e-05	1.55234e-05	4.32718e-05	0.000142821	2.40919e-05	3.46919e-06	1.69434e-07	4.78816e-05	8.31652e-05	1.5536e-05	4.32718e-05	0.000142812	2.40919e-05	3.46919e-06	1.69434e-07	4.78816e-05	8.31612e-05	1.56476e-05	4.32718e-05	0.000142811	0	0	0	0	0	0	0	0	4.51282e-05	4.51282e-05	4.51282e-05	4.51282e-05	4.51282e-05	4.51282e-05	4.51282e-05	4.51282e-05	0.000149255	0.000149255	0.000149255	0.000149255	0.000149255	0.000149255	0.000149255	0.000149255	0.000148929	0.000148929	0.000148929	0.000148929	0.000148929	0.000148929	0.000148929	0.000148929	4.70432e-05	4.70432e-05	4.70432e-05	4.70432e-05	4.70432e-05	4.70432e-05	4.70432e-05	4.70432e-05	4.75301e-05	4.75301e-05	4.75301e-05	4.75301e-05	4.75301e-05	4.75301e-05	4.75301e-05	4.75301e-05	4.75378e-05	4.75378e-05	4.75378e-05	4.75378e-05	4.75378e-05	4.75378e-05	4.75378e-05	4.75378e-05	4.75363e-05	4.75363e-05	4.75363e-05	4.75363e-05	4.75363e-05	4.75363e-05	4.75363e-05	4.75363e-05	4.75364e-05	4.75364e-05	4.75364e-05	4.75364e-05	4.75364e-05	4.75364e-05	4.75364e-05	4.75364e-05	4.75364e-05	4.75364e-05	4.75364e-05	4.75364e-05	4.75364e-05	4.75364e-05	4.75364e-05	4.75364e-05	0.000104258	0.00633301	0.916875	8.69155e-05	0.000410762	8.46104e-05	8.54074e-05	8.69155e-05	1.86841e-07	7.80984e-05	1	3.35884e-05	0.0527228	6.20161e-06	2.18752e-05	0.177897	1.38436e-07	2.1926e-05	1	1.30986e-05	0.284228	0.000833374	0.0132959	0.998899	1.26421e-07	1.78774e-05	1	1.12524e-05	0.998414	1.96406e-05	0.00518036	1	1.23591e-07	1.81931e-05	1	1.33764e-05	1	0.000112566	0.00451388	1	8.836e-08	2.37099e-07	1	1.14266e-05	1	9.88542e-06	0.00435657	1	1.12098e-07	2.38054e-07	1	1.69261e-05	1	2.73371e-05	0.00443095	1	1.40118e-07	2.39448e-07	1	1.74294e-05	1	2.86061e-05	0.00444493	1	1.29204e-07	2.44368e-07	1	1.75285e-05	1	2.70872e-05	0.0044449	1	1.38665e-07	1.37104e-08	1	1.75292e-05	1	2.69331e-05	0.00444607	1	5.67308e-06	1.4618e-08	1	4.0102e-05	1	6.15967e-05	0.0114925	1	1.765e-06	8.79566e-08	1	4.08865e-05	1	6.1957e-05	0.0141799	1	3.05072e-06	4.33776e-07	0.999999	4.09638e-05	1	6.19482e-05	0.0158094	1	1.33103e-05	6.86055e-07	0.99995	4.09755e-05	1	6.19493e-05	0.0265605	1	2.12159e-05	7.03852e-09	0.999987	4.09767e-05	1	6.1949e-05	0.0219899	1	2.12663e-05	3.2615e-08	0.999724	4.09769e-05	1	6.1949e-05	0.00143517	1	2.11792e-05	3.02036e-08	0.999938	2.70924e-05	1	4.09588e-05	5.96078e-05	1	2.11784e-05	3.02064e-08	0.061617	2.66645e-05	1	4.08126e-05	5.75326e-05	1	2.11783e-05	3.02062e-08	1.22908e-12	3.49119e-05	1	4.08137e-05	5.75458e-05	1	2.11783e-05	3.02062e-08	1.92506e-13	3.49843e-05	1	4.08133e-05	5.75459e-05	1	2.11783e-05	2.97945e-07	1.92525e-13	3.49675e-05	1	5.34695e-05	5.75459e-05	1	2.11783e-05	2.97415e-07	6.6054e-13	3.49584e-05	1	5.38363e-05	5.27051e-05	1	2.11783e-05	2.97415e-07	6.60496e-13	3.49542e-05	1	5.39536e-05	5.27047e-05	1	5.74349e-06	2.97415e-07	3.33168e-10	3.49523e-05	1	5.39896e-05	5.27047e-05	1	5.80268e-06	2.97415e-07	3.33106e-10	3.05361e-05	1	5.40019e-05	5.27047e-05	1	5.88243e-06	2.97415e-07	3.33106e-10	3.05665e-05	1	5.40061e-05	5.27047e-05	1	6.07913e-06	2.97415e-07	3.33106e-10	3.05714e-05	1	4.71849e-05	5.27047e-05	1	6.47875e-06	2.97415e-07	3.33106e-10	3.2113e-05	1	4.6766e-05	5.27047e-05	1	6.51562e-06	2.97415e-07	3.33106e-10	4.69468e-05	1	4.67663e-05	5.27047e-05	1	1.25117e-05	2.97415e-07	3.33106e-10	5.74436e-05	1	4.67659e-05	5.27047e-05	1	1.25126e-05	2.97415e-07	3.33106e-10	5.77e-05	1	4.9125e-05	5.27047e-05	1	1.25126e-05	2.97415e-07	3.33106e-10	5.79382e-05	1	5.02637e-05	5.27047e-05	1	1.25126e-05	2.97415e-07	3.33106e-10	5.81671e-05	1	5.24825e-05	5.27047e-05	1	1.25126e-05	2.97415e-07	3.33106e-10	5.69433e-05	1	6.28535e-05	5.27047e-05	1	1.25126e-05	2.97415e-07	3.33106e-10	5.86776e-05	1	0.000294159	5.27047e-05	1	1.25126e-05	2.97415e-07	3.33106e-10	5.87384e-05	1	0.000311113	5.27047e-05	1	1.25126e-05	2.97415e-07	3.33106e-10	5.87393e-05	1	0.000303651	5.27047e-05	1	1.25126e-05	2.97415e-07	3.33106e-10	5.87393e-05	1	0.000304585	5.27047e-05	1	1.25126e-05	2.97415e-07	3.33106e-10	5.87393e-05	1	0.000305977	5.27047e-05	1	1.25126e-05	2.97415e-07	3.33106e-10	5.87393e-05	1	0.000301253	5.27047e-05	1	0	0	0	0	0	0	0	0	4.51282e-05	4.51282e-05	4.51282e-05	4.51282e-05	4.51282e-05	4.51282e-05	4.51282e-05	4.51282e-05	7.72246e-05	7.72246e-05	7.72246e-05	7.72246e-05	7.72246e-05	7.72246e-05	7.72246e-05	7.72246e-05	7.73436e-05	7.73436e-05	7.73436e-05	7.73436e-05	7.73436e-05	7.73436e-05	7.73436e-05	7.73436e-05	1.32304e-06	1.32304e-06	1.32304e-06	1.32304e-06	1.32304e-06	1.32304e-06	1.32304e-06	1.32304e-06	1.32257e-06	1.32257e-06	1.32257e-06	1.32257e-06	1.32257e-06	1.32257e-06	1.32257e-06	1.32257e-06	1.32271e-06	1.32271e-06	1.32271e-06	1.32271e-06	1.32271e-06	1.32271e-06	1.32271e-06	1.32271e-06	1.32269e-06	1.32269e-06	1.32269e-06	1.32269e-06	1.32269e-06	1.32269e-06	1.32269e-06	1.32269e-06	1.32269e-06	1.32269e-06	1.32269e-06	1.32269e-06	1.32269e-06	1.32269e-06	1.32269e-06	1.32269e-06	1.32269e-06	1.32269e-06	1.32269e-06	1.32269e-06	1.32269e-06	1.32269e-06	1.32269e-06	1.32269e-06	1.32321e-05	0.0026056	0.973989	1.11416e-05	0.0026056	1.01506e-05	1.11416e-05	1.32321e-05	1.3592e-06	1.73627e-05	1	0.00032573	0.0456633	0.000187631	4.43872e-05	0.00039433	1.14487e-06	3.69428e-06	1	0.000213165	0.88593	2.54653e-05	3.23944e-05	0.00134411	1.01273e-06	2.75792e-06	1	0.000381653	1	0.000365097	1.58708e-05	0.00144389	9.77557e-07	3.01723e-06	1	0.000153089	1	0.000312534	1.37502e-05	0.00146309	6.30673e-07	1.06987e-08	1	0.000284489	1	0.000367684	1.24594e-05	0.000976272	4.7017e-07	1.06173e-08	1	8.47519e-05	1	5.26306e-05	1.25299e-05	0.000128736	2.44624e-07	1.06808e-08	1	8.40403e-05	1	4.89802e-05	1.25591e-05	2.98046e-05	2.23671e-07	1.08321e-08	1	8.56019e-05	1	5.28135e-05	1.25558e-05	1.53822e-05	1.3334e-06	1.14517e-10	1	8.57625e-05	1	5.31866e-05	1.2558e-05	8.27143e-05	0.000694143	1.26501e-10	1	0.00157904	1	0.000979997	0.000231453	0.000886706	1.80401e-06	1.32864e-09	1	0.00172609	1	0.00104146	0.000236456	0.00107667	4.24495e-06	1.25512e-08	1	0.00174203	1	0.00104692	0.000242632	0.00091546	1.76802e-05	2.34288e-08	1	0.00174364	1	0.00104735	0.000600364	0.00101234	2.70567e-05	1.98534e-09	1	0.0017438	1	0.00104739	0.000525135	0.00804663	1.21189e-05	2.17123e-08	1	0.00174382	1	0.0010474	0.000616839	0.00534298	1.20386e-05	1.95668e-08	1	0.000406668	1	0.000244128	7.26432e-05	0.000639229	1.20385e-05	1.95692e-08	1	0.000374445	1	0.000231053	6.88502e-05	0.000418219	1.20384e-05	1.9569e-08	1	0.000972706	1	0.000230794	6.8822e-05	0.000410331	1.20384e-05	1.9569e-08	1	0.000994994	1	0.00023079	6.88218e-05	0.00036343	1.20384e-05	6.71404e-08	1	0.000990532	1	0.000600668	6.88218e-05	0.00012697	1.20384e-05	6.69779e-08	1	0.000987827	1	0.000611896	4.26528e-05	0.000126655	1.20384e-05	6.69779e-08	1	0.000986592	1	0.000610356	4.25593e-05	0.00012682	5.95293e-06	6.69779e-08	1	0.000986035	1	0.000609631	4.2559e-05	0.000126812	5.96249e-06	6.69779e-08	1	0.000611162	1	0.000609373	4.2559e-05	0.000126814	5.9773e-06	6.69779e-08	1	0.000612339	1	0.000609286	4.2559e-05	0.000134706	6.02777e-06	6.69779e-08	1	0.000612332	1	0.000377669	4.2559e-05	0.000135752	6.18601e-06	6.69779e-08	1	0.000729868	1	0.00037624	4.2559e-05	0.000135763	6.20238e-06	6.69779e-08	1	0.000403983	1	0.000376147	4.2559e-05	0.000135764	8.82024e-06	6.69779e-08	1	0.000325231	1	0.000376145	4.2559e-05	0.000135764	8.82074e-06	6.69779e-08	1	0.000326454	1	0.000448386	4.2559e-05	0.000135764	8.82073e-06	6.69779e-08	1	0.00032993	1	0.0004345	4.2559e-05	0.000135764	8.82073e-06	6.69779e-08	1	0.000333308	1	0.000404895	4.2559e-05	0.000135764	8.82073e-06	6.69779e-08	1	0.000307915	1	0.00030866	4.2559e-05	0.000135764	8.82073e-06	6.69779e-08	1	0.000327704	1	9.90568e-05	4.2559e-05	0.000135764	8.82073e-06	6.69779e-08	1	0.000328686	1	9.61575e-05	4.2559e-05	0.000153187	8.82073e-06	6.69779e-08	1	0.000328715	1	8.80365e-05	4.2559e-05	0.000152507	8.82073e-06	6.69779e-08	1	0.000328716	1	8.79678e-05	4.2559e-05	0.00015238	8.82073e-06	6.69779e-08	1	0.000328716	1	8.92253e-05	4.2559e-05	0.000152367	8.82073e-06	6.69779e-08	1	0.000328716	1	8.9277e-05	4.2559e-05	0.000152366	0	0	0	0	0	0	0	0	4.51282e-05	4.51282e-05	4.51282e-05	4.51282e-05	4.51282e-05	4.51282e-05	4.51282e-05	4.51282e-05	5.678e-06	5.678e-06	5.678e-06	5.678e-06	5.678e-06	5.678e-06	5.678e-06	5.678e-06	5.69899e-06	5.69899e-06	5.69899e-06	5.69899e-06	5.69899e-06	5.69899e-06	5.69899e-06	5.69899e-06	1.00627e-09	1.00627e-09	1.00627e-09	1.00627e-09	1.00627e-09	1.00627e-09	1.00627e-09	1.00627e-09	9.98212e-10	9.98212e-10	9.98212e-10	9.98212e-10	9.98212e-10	9.98212e-10	9.98212e-10	9.98212e-10	9.98189e-10	9.98189e-10	9.98189e-10	9.98189e-10	9.98189e-10	9.98189e-10	9.98189e-10	9.98189e-10	9.98185e-10	9.98185e-10	9.98185e-10	9.98185e-10	9.98185e-10	9.98185e-10	9.98185e-10	9.98185e-10	9.98187e-10	9.98187e-10	9.98187e-10	9.98187e-10	9.98187e-10	9.98187e-10	9.98187e-10	9.98187e-10	9.98187e-10	9.98187e-10	9.98187e-10	9.98187e-10	9.98187e-10	9.98187e-10	9.98187e-10	9.98187e-10	9.27265e-08	5.66779e-06	0.0097137	9.27265e-08	0.0097137	7.73004e-08	1.33824e-07	3.6544e-07	2.01267e-10	1.1208e-06	0.0798189	1.26357e-08	0.15386	5.61945e-09	1.26861e-07	7.56589e-07	1.34604e-10	5.05452e-07	0.609918	2.33937e-08	0.953784	1.05811e-08	2.27739e-08	3.0552e-07	1.23004e-10	4.26855e-07	1	1.11178e-08	1	5.65364e-09	1.32661e-08	3.07142e-07	1.20608e-10	4.19903e-07	1	3.17356e-08	1	2.22505e-09	1.45501e-08	3.06133e-07	8.61829e-11	5.69869e-09	0.999999	1.14139e-08	1	8.78312e-09	8.22803e-09	5.88351e-08	1.57313e-10	5.73613e-09	0.999999	4.72733e-08	1	4.44008e-08	8.20393e-09	2.33543e-08	3.46091e-10	5.76078e-09	0.999999	4.8037e-08	1	4.54567e-08	8.20525e-09	1.22262e-08	3.15844e-10	5.83004e-09	0.999999	4.75059e-08	1	4.3138e-08	8.20424e-09	9.02202e-09	7.76126e-08	5.03943e-10	0.999999	4.74389e-08	0.999909	4.29617e-08	8.20495e-09	9.34293e-09	1.49042e-06	5.43688e-10	0.990691	2.30748e-05	0.999905	2.08947e-05	7.98244e-07	2.85473e-08	6.52215e-06	3.00272e-09	0.946101	2.41774e-05	0.999895	2.12787e-05	7.99494e-07	1.7557e-07	1.01324e-05	1.59034e-08	0.100842	2.42795e-05	0.999719	2.12802e-05	8.13665e-07	2.47939e-06	6.13173e-05	2.5141e-08	9.95329e-14	2.42936e-05	0.999556	2.12813e-05	2.33904e-06	2.69216e-06	0.000110218	2.95405e-07	1.06845e-13	2.42951e-05	0.922714	2.12812e-05	3.09086e-06	0.00133284	7.14228e-06	1.09284e-06	1.01259e-16	2.42953e-05	0.992068	2.12813e-05	0.000324561	0.00137449	7.0895e-06	1.01294e-06	3.0537e-14	1.10156e-06	0.999166	9.64904e-07	0.00010155	0.000571616	7.0891e-06	1.01302e-06	2.54515e-11	1.05984e-06	0.999335	9.51528e-07	9.82493e-05	0.000550505	7.08904e-06	1.01302e-06	3.40904e-10	8.12886e-06	0.999339	9.51526e-07	9.819e-05	0.000550045	7.08903e-06	1.01301e-06	3.31237e-10	8.33498e-06	0.999339	9.51523e-07	9.81893e-05	0.000272065	7.08903e-06	2.95257e-07	3.31272e-10	8.37624e-06	0.999951	7.30802e-06	9.81893e-05	1.20675e-05	7.08903e-06	2.94725e-07	9.41336e-09	8.391e-06	0.999952	7.38777e-06	2.28694e-05	1.20702e-05	7.08903e-06	2.94725e-07	9.41271e-09	8.39736e-06	0.999952	7.40717e-06	2.28125e-05	1.20776e-05	1.43359e-05	2.94725e-07	3.31248e-10	8.40022e-06	0.999952	7.41309e-06	2.28125e-05	1.20772e-05	1.45969e-05	2.94725e-07	3.31189e-10	3.03157e-06	0.999952	7.4151e-06	2.28125e-05	1.20773e-05	1.49328e-05	2.94725e-07	3.31189e-10	2.94972e-06	0.999952	7.41578e-06	2.28125e-05	1.71746e-05	1.57381e-05	2.94725e-07	3.31189e-10	2.95036e-06	0.999952	2.67597e-06	2.28125e-05	1.72331e-05	1.704e-05	2.94725e-07	3.31189e-10	4.29812e-06	0.999952	2.64185e-06	2.28125e-05	1.72331e-05	1.71105e-05	2.94725e-07	3.31189e-10	9.42217e-06	0.999952	2.6422e-06	2.28125e-05	1.72331e-05	1.20323e-05	2.94725e-07	3.31189e-10	1.27277e-05	0.999952	2.64221e-06	2.28125e-05	1.72331e-05	1.20295e-05	2.94725e-07	3.31189e-10	1.26638e-05	0.999952	3.84911e-06	2.28125e-05	1.72331e-05	1.20295e-05	2.94725e-07	3.31189e-10	1.25979e-05	0.999952	3.96123e-06	2.28125e-05	1.72331e-05	1.20295e-05	2.94725e-07	3.31189e-10	1.25366e-05	0.999952	4.17501e-06	2.28125e-05	1.72331e-05	1.20295e-05	2.94725e-07	3.31189e-10	1.03446e-05	0.999952	5.0747e-06	2.28125e-05	1.72331e-05	1.20295e-05	2.94725e-07	3.31189e-10	1.0054e-05	0.999952	6.76781e-06	2.28125e-05	1.72331e-05	1.20295e-05	2.94725e-07	3.31189e-10	1.0051e-05	1	6.63937e-06	2.28125e-05	3.48496e-05	1.20295e-05	2.94725e-07	3.31189e-10	1.00511e-05	1	5.50231e-06	2.28125e-05	3.47728e-05	1.20295e-05	2.94725e-07	3.31189e-10	1.00511e-05	1	5.49044e-06	2.28125e-05	3.47599e-05	1.20295e-05	2.94725e-07	3.31189e-10	1.00511e-05	1	5.61651e-06	2.28125e-05	3.47587e-05	1.20295e-05	2.94725e-07	3.31189e-10	1.00511e-05	1	5.67314e-06	2.28125e-05	3.47586e-05	0	0	0	0	0	0	0	0	4.51282e-05	4.51282e-05	4.51282e-05	4.51282e-05	4.51282e-05	4.51282e-05	4.51282e-05	4.51282e-05	1.48716e-05	1.48716e-05	1.48716e-05	1.48716e-05	1.48716e-05	1.48716e-05	1.48716e-05	1.48716e-05	1.48266e-05	1.48266e-05	1.48266e-05	1.48266e-05	1.48266e-05	1.48266e-05	1.48266e-05	1.48266e-05	2.2166e-10	2.2166e-10	2.2166e-10	2.2166e-10	2.2166e-10	2.2166e-10	2.2166e-10	2.2166e-10	2.22211e-10	2.22211e-10	2.22211e-10	2.22211e-10	2.22211e-10	2.22211e-10	2.22211e-10	2.22211e-10	2.22219e-10	2.22219e-10	2.22219e-10	2.22219e-10	2.22219e-10	2.22219e-10	2.22219e-10	2.22219e-10	2.22218e-10	2.22218e-10	2.22218e-10	2.22218e-10	2.22218e-10	2.22218e-10	2.22218e-10	2.22218e-10	2.22218e-10	2.22218e-10	2.22218e-10	2.22218e-10	2.22218e-10	2.22218e-10	2.22218e-10	2.22218e-10	2.22218e-10	2.22218e-10	2.22218e-10	2.22218e-10	2.22218e-10	2.22218e-10	2.22218e-10	2.22218e-10	6.33472e-08	4.38893e-07	1.48528e-05	7.52334e-08	0.175528	6.33472e-08	4.38893e-07	1.48528e-05	9.45425e-10	1.17561e-08	4.83587e-05	2.19171e-07	0.999968	1.26283e-07	1.23995e-06	6.8604e-05	6.93244e-10	3.5935e-09	0.000213386	2.9365e-07	1	1.0224e-08	6.4547e-08	4.54938e-05	6.15026e-10	2.76898e-09	0.000648906	2.70758e-07	1	1.40493e-07	2.4243e-08	4.55038e-05	5.9613e-10	2.89908e-09	4.44403e-06	2.82095e-07	1	3.6974e-08	2.26515e-08	4.54496e-05	4.57906e-10	3.64675e-10	1.93311e-08	2.1199e-07	1	2.16311e-07	2.98192e-09	1.5398e-07	5.26784e-10	3.64445e-10	1.77463e-08	2.23515e-07	1	1.24655e-07	2.98574e-09	2.41788e-08	5.39824e-10	3.66604e-10	2.08501e-08	2.26942e-07	1	1.21051e-07	2.98587e-09	6.61893e-09	4.8804e-10	3.723e-10	2.07641e-08	2.28241e-07	1	1.25188e-07	2.98516e-09	3.60371e-09	3.13658e-06	4.50314e-09	2.11392e-08	2.28316e-07	1	1.25642e-07	2.98563e-09	2.79776e-12	0.000597054	4.96466e-09	8.24264e-14	0.000646111	1	0.000355698	3.51421e-08	2.57661e-11	3.7704e-05	4.90822e-08	8.87178e-14	0.00066869	1	0.000361462	3.52426e-08	1.7654e-10	7.93423e-05	4.39768e-07	1.49379e-11	0.000669651	1	0.000361607	3.63085e-08	2.47641e-09	0.000473642	8.07484e-07	1.60009e-12	0.000669723	1	0.000361607	1.78782e-07	2.83815e-09	0.000842379	7.83669e-05	6.04643e-11	0.000669729	1	0.000361607	2.18908e-07	4.7742e-05	1.13709e-05	2.53444e-05	2.10905e-13	0.00066973	1	0.000361607	8.51963e-05	0.0016015	1.08553e-05	2.28517e-05	3.32512e-10	1.25941e-05	1	6.7979e-06	5.53649e-05	0.000296612	1.08546e-05	2.28514e-05	8.81286e-05	1.21665e-05	1	6.68403e-06	5.36687e-05	0.000271296	1.08546e-05	2.28513e-05	6.40863e-06	0.000167426	1	6.68384e-06	5.36352e-05	0.000270866	1.08546e-05	2.28513e-05	6.15011e-06	0.000168056	1	6.68389e-06	5.36348e-05	2.30157e-05	1.08546e-05	2.31675e-06	6.15086e-06	0.000167838	1	9.19958e-05	5.36348e-05	1.73627e-07	1.08546e-05	2.30893e-06	8.34925e-05	0.000167747	1	9.20587e-05	5.43784e-06	1.76327e-07	1.08546e-05	2.30893e-06	8.38043e-05	0.000167707	1	9.1941e-05	5.42431e-06	1.76545e-07	4.00242e-05	2.30893e-06	1.66157e-07	0.00016769	1	9.19043e-05	5.4243e-06	1.76532e-07	4.05064e-05	2.30893e-06	1.65434e-07	4.52012e-05	1	9.18918e-05	5.4243e-06	1.76534e-07	4.10497e-05	2.30893e-06	1.65434e-07	4.52121e-05	1	9.18875e-05	5.4243e-06	6.05682e-07	4.23942e-05	2.30893e-06	1.65434e-07	4.52146e-05	1	2.47679e-05	5.4243e-06	6.09667e-07	4.47604e-05	2.30893e-06	1.65434e-07	7.34092e-05	1	2.48086e-05	5.4243e-06	6.09663e-07	4.49037e-05	2.30893e-06	1.65434e-07	7.78636e-05	1	2.48087e-05	5.4243e-06	6.09663e-07	2.33849e-05	2.30893e-06	1.65434e-07	8.15741e-05	1	2.48088e-05	5.4243e-06	6.09663e-07	2.3357e-05	2.30893e-06	1.65434e-07	8.19092e-05	1	4.028e-05	5.4243e-06	6.09663e-07	2.33569e-05	2.30893e-06	1.65434e-07	8.22328e-05	1	3.977e-05	5.4243e-06	6.09663e-07	2.33569e-05	2.30893e-06	1.65434e-07	8.25412e-05	1	3.87679e-05	5.4243e-06	6.09663e-07	2.33569e-05	2.30893e-06	1.65434e-07	6.49841e-05	1	3.47695e-05	5.4243e-06	6.09663e-07	2.33569e-05	2.30893e-06	1.65434e-07	6.66499e-05	1	1.18414e-05	5.4243e-06	6.09663e-07	2.33569e-05	2.30893e-06	1.65434e-07	6.67024e-05	1	1.13936e-05	5.4243e-06	7.17661e-06	2.33569e-05	2.30893e-06	1.65434e-07	6.67031e-05	1	8.94286e-06	5.4243e-06	7.13939e-06	2.33569e-05	2.30893e-06	1.65434e-07	6.67032e-05	1	8.91861e-06	5.4243e-06	7.13419e-06	2.33569e-05	2.30893e-06	1.65434e-07	6.67032e-05	1	9.02928e-06	5.4243e-06	7.13369e-06	2.33569e-05	2.30893e-06	1.65434e-07	6.67032e-05	1	9.14103e-06	5.4243e-06	7.13364e-06	0	0	0	0	0	0	0	0	4.51282e-05	4.51282e-05	4.51282e-05	4.51282e-05	4.51282e-05	4.51282e-05	4.51282e-05	4.51282e-05	5.84753e-05	5.84753e-05	5.84753e-05	5.84753e-05	5.84753e-05	5.84753e-05	5.84753e-05	5.84753e-05	5.71914e-05	5.71914e-05	5.71914e-05	5.71914e-05	5.71914e-05	5.71914e-05	5.71914e-05	5.71914e-05	1.00216e-08	1.00216e-08	1.00216e-08	1.00216e-08	1.00216e-08	1.00216e-08	1.00216e-08	1.00216e-08	1.02969e-08	1.02969e-08	1.02969e-08	1.02969e-08	1.02969e-08	1.02969e-08	1.02969e-08	1.02969e-08	1.02973e-08	1.02973e-08	1.02973e-08	1.02973e-08	1.02973e-08	1.02973e-08	1.02973e-08	1.02973e-08	1.02972e-08	1.02972e-08	1.02972e-08	1.02972e-08	1.02972e-08	1.02972e-08	1.02972e-08	1.02972e-08	1.02972e-08	1.02972e-08	1.02972e-08	1.02972e-08	1.02972e-08	1.02972e-08	1.02972e-08	1.02972e-08	1.02972e-08	1.02972e-08	1.02972e-08	1.02972e-08	1.02972e-08	1.02972e-08	1.02972e-08	1.02972e-08	7.97425e-07	1.38051e-06	3.76983e-06	9.56556e-07	0.0918902	9.56556e-07	5.84653e-05	0.0918902	2.45234e-07	2.88613e-06	7.77452e-06	1.29308e-07	0.999813	1.0265e-07	1.61809e-05	0.998908	2.37235e-07	3.31168e-06	4.62026e-05	1.43955e-07	1	3.23086e-08	8.65107e-06	1	2.42693e-07	3.47963e-06	0.000868897	9.12538e-08	1	5.86494e-08	1.10371e-06	1	2.44574e-07	3.37819e-06	0.00271319	1.62391e-07	1	2.26579e-08	1.12692e-06	1	2.45474e-07	1.95658e-06	0.000852787	8.58047e-08	1	7.33105e-08	1.50239e-08	1	3.01107e-07	1.9736e-06	0.000694765	1.95637e-07	1	1.38675e-07	1.53067e-08	1	4.29009e-07	1.97589e-06	0.000726553	2.01241e-07	1	1.389e-07	1.51962e-08	1	4.338e-07	1.99917e-06	0.000773175	2.01457e-07	1	1.3687e-07	1.51915e-08	1	0.000738516	0.000197836	0.000669493	2.01382e-07	1	1.36761e-07	1.51944e-08	1	0.000179926	0.000193887	4.65023e-08	9.79554e-05	1	6.65212e-05	1.29063e-09	1	0.00154653	0.000137583	2.12576e-08	0.000101569	1	6.74356e-05	1.29543e-09	1	0.00138891	8.00311e-05	0.000744804	0.000101877	1	6.74451e-05	1.34213e-09	1	0.00120538	7.02696e-05	2.46919e-05	0.00010192	1	6.74468e-05	8.28725e-09	1	0.00115383	0.0012936	1.10072e-06	0.000101925	1	6.74468e-05	9.56163e-09	1	2.71762e-05	0.000141284	6.59575e-08	0.000101925	1	6.74468e-05	3.38096e-07	1	2.494e-05	0.000132043	6.64469e-06	4.6217e-06	1	3.05821e-06	2.05172e-06	1	2.49355e-05	0.000131945	0.0182058	4.47953e-06	1	3.02289e-06	1.98825e-06	1	2.49355e-05	0.000131944	0.000591548	3.43727e-05	1	3.02285e-06	1.98734e-06	1	2.49355e-05	0.000131944	0.000152954	3.47627e-05	1	3.02286e-06	1.98732e-06	1	2.49355e-05	3.07321e-05	0.000147866	3.48035e-05	1	2.32162e-05	1.98732e-06	1	2.49355e-05	3.05077e-05	0.000506942	3.48153e-05	1	2.33499e-05	5.79233e-07	1	2.49355e-05	3.05072e-05	0.000521171	3.48201e-05	1	2.33707e-05	5.79122e-07	1	5.70423e-05	3.05072e-05	9.80983e-06	3.48224e-05	1	2.33769e-05	5.79122e-07	1	5.73313e-05	3.05072e-05	9.43104e-06	1.25658e-05	1	2.33791e-05	5.79122e-07	1	5.75261e-05	3.05072e-05	9.43077e-06	1.24515e-05	1	2.33798e-05	5.79122e-07	1	5.79287e-05	3.05072e-05	9.43077e-06	1.24537e-05	1	8.43646e-06	5.79122e-07	1	5.82939e-05	3.05072e-05	9.43077e-06	1.81421e-05	1	8.38719e-06	5.79122e-07	1	5.82848e-05	3.05072e-05	9.43077e-06	3.03831e-05	1	8.38775e-06	5.79122e-07	1	3.8536e-05	3.05072e-05	9.43077e-06	3.83198e-05	1	8.38777e-06	5.79122e-07	1	3.84796e-05	3.05072e-05	9.43077e-06	3.84081e-05	1	1.22191e-05	5.79122e-07	1	3.84794e-05	3.05072e-05	9.43077e-06	3.8472e-05	1	1.23428e-05	5.79122e-07	1	3.84794e-05	3.05072e-05	9.43077e-06	3.85345e-05	1	1.25639e-05	5.79122e-07	1	3.84794e-05	3.05072e-05	9.43077e-06	3.19712e-05	1	1.33522e-05	5.79122e-07	1	3.84794e-05	3.05072e-05	9.43077e-06	3.24294e-05	1	1.04805e-05	5.79122e-07	1	3.84794e-05	3.05072e-05	9.43077e-06	3.24523e-05	1	1.02352e-05	5.79122e-07	1	3.84794e-05	3.05072e-05	9.43077e-06	3.24528e-05	1	8.4816e-06	5.79122e-07	1	3.84794e-05	3.05072e-05	9.43077e-06	3.24528e-05	1	8.46321e-06	5.79122e-07	1	3.84794e-05	3.05072e-05	9.43077e-06	3.24528e-05	1	8.35967e-06	5.79122e-07	1	3.84794e-05	3.05072e-05	9.43077e-06	3.24528e-05	1	8.44047e-06	5.79122e-07	1	0	0	0	0	0	0	0	0	4.51282e-05	4.51282e-05	4.51282e-05	4.51282e-05	4.51282e-05	4.51282e-05	4.51282e-05	4.51282e-05	9.8009e-05	9.8009e-05	9.8009e-05	9.8009e-05	9.8009e-05	9.8009e-05	9.8009e-05	9.8009e-05	9.8332e-05	9.8332e-05	9.8332e-05	9.8332e-05	9.8332e-05	9.8332e-05	9.8332e-05	9.8332e-05	1.68518e-06	1.68518e-06	1.68518e-06	1.68518e-06	1.68518e-06	1.68518e-06	1.68518e-06	1.68518e-06	1.68152e-06	1.68152e-06	1.68152e-06	1.68152e-06	1.68152e-06	1.68152e-06	1.68152e-06	1.68152e-06	1.68153e-06	1.68153e-06	1.68153e-06	1.68153e-06	1.68153e-06	1.68153e-06	1.68153e-06	1.68153e-06	1.68154e-06	1.68154e-06	1.68154e-06	1.68154e-06	1.68154e-06	1.68154e-06	1.68154e-06	1.68154e-06	1.68154e-06	1.68154e-06	1.68154e-06	1.68154e-06	1.68154e-06	1.68154e-06	1.68154e-06	1.68154e-06	1.68154e-06	1.68154e-06	1.68154e-06	1.68154e-06	1.68154e-06	1.68154e-06	1.68154e-06	1.68154e-06	1.29045e-05	1.41643e-05	1.6822e-05	1.41643e-05	0.00331016	1.6822e-05	0.00331016	0.979426	0.000395359	9.74459e-06	5.55127e-06	0.000216485	0.000240624	0.000418395	0.0082274	3.49212e-24	0.000464586	1.05219e-05	2.41817e-06	0.000160758	0.000309802	0.000112462	0.00512917	0.945255	0.00046705	1.05417e-05	6.88243e-07	0.000319342	9.89697e-05	0.00051029	0.015659	3.2611e-23	0.0004665	1.09887e-05	9.86107e-07	0.000120932	0.000105423	0.000733009	0.00771749	0.945278	0.000471113	9.54348e-06	6.28991e-07	0.000233502	3.71741e-07	0.000293911	4.74375e-05	9.61856e-30	0.000297573	9.4603e-06	6.57578e-07	6.11299e-05	3.96689e-07	5.6279e-05	7.338e-05	1.78872e-05	0.000149588	9.44686e-06	7.01242e-07	6.05862e-05	3.97392e-07	5.52722e-05	7.34873e-05	4.30488e-05	0.000154269	9.36865e-06	6.19976e-07	6.11423e-05	4.13127e-07	5.867e-05	7.34979e-05	6.4967e-05	0.00679206	0.000170896	8.26244e-07	6.12174e-05	4.26394e-09	5.8953e-05	7.34909e-05	3.91454e-11	0.0076019	0.000169072	6.55056e-09	0.0011275	4.50251e-09	0.00108601	7.55453e-07	8.7102e-12	0.000357762	0.000136977	2.67155e-08	0.0010145	5.13095e-09	0.00100662	7.57289e-07	2.57808e-12	0.000581625	0.000121126	3.00428e-06	0.00101702	1.90227e-08	0.00101123	7.44363e-07	4.92759e-13	0.000331439	0.000116137	1.62158e-05	0.0010163	3.254e-08	0.00101091	3.0567e-07	4.49869e-13	0.000277375	0.000302463	2.63481e-05	0.00101629	2.80276e-09	0.00101093	2.66906e-07	2.38509e-15	4.27793e-05	6.92223e-05	1.57854e-05	0.00101628	3.1937e-08	0.00101093	9.09601e-09	3.22992e-12	4.33864e-05	7.06532e-05	0.000143551	0.00023687	2.7874e-08	0.000235622	5.20324e-08	1.06983e-11	4.33862e-05	7.06471e-05	0.00195729	0.000256959	2.76632e-08	0.000249503	5.30303e-08	1.08798e-11	4.33864e-05	7.06472e-05	8.02847e-05	0.000668848	2.76582e-08	0.000249302	5.30461e-08	1.08823e-11	4.33864e-05	7.06472e-05	8.98969e-05	0.000638542	2.76582e-08	0.000249306	5.30464e-08	1.34769e-14	4.33864e-05	4.37842e-05	8.98463e-05	0.000636866	9.4894e-08	0.000648838	5.30464e-08	1.86311e-13	4.33864e-05	4.38599e-05	0.000127763	0.000635943	9.46084e-08	0.000627119	1.82e-07	1.84231e-13	4.33864e-05	4.38597e-05	0.000127484	0.000635553	9.46084e-08	0.000626125	1.82011e-07	1.84077e-13	5.68403e-05	4.38597e-05	3.43649e-05	0.000635377	9.46084e-08	0.000625619	1.82011e-07	1.84086e-13	5.62452e-05	4.38597e-05	3.45512e-05	0.000393816	9.46084e-08	0.000625452	1.82011e-07	1.84084e-13	5.55465e-05	4.38597e-05	3.45508e-05	0.000409182	9.46084e-08	0.000625396	1.82011e-07	5.23095e-12	5.40106e-05	4.38597e-05	3.45508e-05	0.000408729	9.46084e-08	0.000387664	1.82011e-07	5.20778e-12	5.19326e-05	4.38597e-05	3.45508e-05	0.000487228	9.46084e-08	0.000398296	1.82011e-07	5.20779e-12	5.18426e-05	4.38597e-05	3.45508e-05	0.000226454	9.46084e-08	0.000398002	1.82011e-07	5.20779e-12	4.52936e-05	4.38597e-05	3.45508e-05	0.000170285	9.46084e-08	0.000398009	1.82011e-07	5.20779e-12	4.53098e-05	4.38597e-05	3.45508e-05	0.000171543	9.46084e-08	0.000474447	1.82011e-07	5.20779e-12	4.53097e-05	4.38597e-05	3.45508e-05	0.00017225	9.46084e-08	0.000457985	1.82011e-07	5.20779e-12	4.53097e-05	4.38597e-05	3.45508e-05	0.000172916	9.46084e-08	0.000433048	1.82011e-07	5.20779e-12	4.53097e-05	4.38597e-05	3.45508e-05	0.000158882	9.46084e-08	0.000349297	1.82011e-07	5.20779e-12	4.53097e-05	4.38597e-05	3.45508e-05	0.000162514	9.46084e-08	0.000185859	1.82011e-07	5.20779e-12	4.53097e-05	4.38597e-05	3.45508e-05	0.000162501	1.11368e-06	0.000188508	1.82011e-07	4.20513e-09	4.53097e-05	4.38597e-05	3.45508e-05	0.0001625	1.11965e-06	0.000172593	1.82011e-07	4.22092e-09	4.53097e-05	4.38597e-05	3.45508e-05	0.0001625	1.12052e-06	0.000172934	1.82011e-07	4.223e-09	4.53097e-05	4.38597e-05	3.45508e-05	0.0001625	1.1207e-06	0.00016905	1.82011e-07	4.22321e-09	4.53097e-05	4.38597e-05	3.45508e-05	0.0001625	1.12075e-06	0.000168252	1.82011e-07	4.22322e-09	0	0	0	0	0	0	0	0	4.51282e-05	4.51282e-05	4.51282e-05	4.51282e-05	4.51282e-05	4.51282e-05	4.51282e-05	4.51282e-05	1.47794e-05	1.47794e-05	1.47794e-05	1.47794e-05	1.47794e-05	1.47794e-05	1.47794e-05	1.47794e-05	1.45782e-05	1.45782e-05	1.45782e-05	1.45782e-05	1.45782e-05	1.45782e-05	1.45782e-05	1.45782e-05	4.60207e-06	4.60207e-06	4.60207e-06	4.60207e-06	4.60207e-06	4.60207e-06	4.60207e-06	4.60207e-06	4.65601e-06	4.65601e-06	4.65601e-06	4.65601e-06	4.65601e-06	4.65601e-06	4.65601e-06	4.65601e-06	4.65549e-06	4.65549e-06	4.65549e-06	4.65549e-06	4.65549e-06	4.65549e-06	4.65549e-06	4.65549e-06	4.65551e-06	4.65551e-06	4.65551e-06	4.65551e-06	4.65551e-06	4.65551e-06	4.65551e-06	4.65551e-06	4.65551e-06	4.65551e-06	4.65551e-06	4.65551e-06	4.65551e-06	4.65551e-06	4.65551e-06	4.65551e-06	4.65551e-06	4.65551e-06	4.65551e-06	4.65551e-06	4.65551e-06	4.65551e-06	4.65551e-06	4.65551e-06	8.28668e-06	8.36474e-06	8.51245e-06	8.51245e-06	4.02415e-05	1.02112e-05	0.000623766	0.519274	1.43404e-05	0.00535681	3.10478e-05	2.55892e-08	3.71882e-05	4.21251e-08	5.63e-05	0.998904	1.55786e-05	0.0257505	1.24295e-05	5.94548e-08	1.08201e-05	1.59051e-07	1.96595e-05	0.999999	1.79077e-05	0.0513863	3.09392e-05	1.78109e-08	5.13984e-05	1.21114e-08	1.00432e-05	0.999999	1.86856e-05	0.0710219	0.00823526	1.03926e-07	4.44768e-05	5.16474e-09	1.22406e-05	0.999999	2.26002e-05	0.110347	0.0151824	2.55628e-08	1.06776e-05	1.6215e-08	1.63465e-07	0.889216	4.27016e-05	0.207248	0.0160023	2.72816e-07	1.08651e-05	3.55439e-07	1.64087e-07	0.602924	0.000143533	0.610724	0.014646	2.76206e-07	1.0893e-05	3.76217e-07	1.62812e-07	0.00976617	0.000157606	0.99964	0.0176849	2.69595e-07	1.13022e-05	3.37464e-07	1.62826e-07	1.86946e-07	0.000371886	1	0.0111089	2.68874e-07	3.07631e-06	3.34417e-07	1.62816e-07	8.57445e-11	1.65799e-07	1	0.00425836	6.14997e-07	3.11939e-06	7.64732e-07	8.83142e-09	5.47922e-11	0.00134847	0.999998	0.00028392	6.62766e-07	3.2311e-06	7.88744e-07	8.82609e-09	3.42587e-10	0.000449261	0.999978	0.0298199	6.67233e-07	4.42248e-06	7.8877e-07	8.80946e-09	6.36101e-09	0.000115241	0.999955	0.0603006	6.67843e-07	6.57469e-06	7.8884e-07	1.44002e-08	6.41387e-09	7.81933e-05	0.999962	0.00049918	6.67906e-07	3.30584e-06	7.88838e-07	2.16623e-08	3.93517e-13	4.5147e-05	0.999931	0.000189982	6.67914e-07	6.42592e-06	7.88839e-07	2.43184e-09	1.89391e-11	4.53927e-05	0.999939	9.53123e-05	4.41595e-07	6.34967e-06	5.21545e-07	5.57322e-08	2.76157e-11	4.53925e-05	0.999939	0.000146677	4.15202e-07	6.3479e-06	5.09596e-07	5.45662e-08	2.77563e-11	4.53924e-05	0.999939	5.39332e-05	5.42774e-07	6.34784e-06	5.096e-07	5.45453e-08	2.77579e-11	4.53924e-05	0.999939	5.60518e-05	5.6808e-07	6.34784e-06	5.09596e-07	5.45451e-08	1.50621e-13	4.53924e-05	0.999933	5.6045e-05	5.73579e-07	9.02706e-06	6.6763e-07	5.45451e-08	1.93059e-11	4.53924e-05	0.999934	5.95339e-05	5.75582e-07	9.02485e-06	6.81294e-07	5.38017e-07	1.92443e-11	4.53924e-05	0.999934	5.9544e-05	5.76451e-07	9.02487e-06	6.84858e-07	5.37954e-07	1.92393e-11	4.76821e-05	0.999934	4.67302e-05	5.76842e-07	9.02487e-06	6.85948e-07	5.37954e-07	1.92396e-11	4.7856e-05	0.999934	4.67313e-05	5.04121e-07	9.02487e-06	6.86319e-07	5.37954e-07	1.92395e-11	4.80917e-05	0.999934	4.67313e-05	4.78585e-07	9.02487e-06	6.86446e-07	5.37954e-07	2.61183e-10	4.84567e-05	0.999934	4.67313e-05	4.78734e-07	9.02487e-06	5.99762e-07	5.37954e-07	2.60807e-10	4.80757e-05	0.999934	4.67313e-05	5.02912e-07	9.02487e-06	5.85217e-07	5.37954e-07	2.60807e-10	4.79581e-05	0.999934	4.67313e-05	1.75984e-06	9.02487e-06	5.85353e-07	5.37954e-07	2.60807e-10	4.67922e-05	0.999934	4.67313e-05	2.7644e-06	9.02487e-06	5.85351e-07	5.37954e-07	2.60807e-10	4.68015e-05	0.999934	4.67313e-05	2.72969e-06	9.02487e-06	6.14881e-07	5.37954e-07	2.60807e-10	4.68015e-05	0.999934	4.67313e-05	2.69503e-06	9.02487e-06	6.50824e-07	5.37954e-07	2.60807e-10	4.68015e-05	0.999934	4.67313e-05	2.66286e-06	9.02487e-06	7.22525e-07	5.37954e-07	2.60807e-10	4.68015e-05	0.999934	4.67313e-05	2.57209e-06	9.02487e-06	1.07358e-06	5.37954e-07	2.60807e-10	4.68015e-05	0.999934	4.67313e-05	2.38706e-06	9.02487e-06	3.23302e-06	5.37954e-07	2.60807e-10	4.68015e-05	0.999934	4.67313e-05	2.38416e-06	1.82507e-05	3.19534e-06	5.37954e-07	4.80637e-08	4.68015e-05	0.999934	4.67313e-05	2.38417e-06	1.82453e-05	3.11882e-06	5.37954e-07	4.81196e-08	4.68015e-05	0.999934	4.67313e-05	2.38417e-06	1.82424e-05	3.11205e-06	5.37954e-07	4.81265e-08	4.68015e-05	0.999934	4.67313e-05	2.38417e-06	1.82416e-05	3.06821e-06	5.37954e-07	4.81272e-08	4.68015e-05	0.999934	4.67313e-05	2.38417e-06	1.82414e-05	3.09976e-06	5.37954e-07	4.81272e-08	0	0	0	0	0	0	0	0	4.51282e-05	4.51282e-05	4.51282e-05	4.51282e-05	4.51282e-05	4.51282e-05	4.51282e-05	4.51282e-05	9.26124e-05	9.26124e-05	9.26124e-05	9.26124e-05	9.26124e-05	9.26124e-05	9.26124e-05	9.26124e-05	9.28277e-05	9.28277e-05	9.28277e-05	9.28277e-05	9.28277e-05	9.28277e-05	9.28277e-05	9.28277e-05	7.65563e-05	7.65563e-05	7.65563e-05	7.65563e-05	7.65563e-05	7.65563e-05	7.65563e-05	7.65563e-05	7.64195e-05	7.64195e-05	7.64195e-05	7.64195e-05	7.64195e-05	7.64195e-05	7.64195e-05	7.64195e-05	7.64223e-05	7.64223e-05	7.64223e-05	7.64223e-05	7.64223e-05	7.64223e-05	7.64223e-05	7.64223e-05	7.64209e-05	7.64209e-05	7.64209e-05	7.64209e-05	7.64209e-05	7.64209e-05	7.64209e-05	7.64209e-05	7.6421e-05	7.6421e-05	7.6421e-05	7.6421e-05	7.6421e-05	7.6421e-05	7.6421e-05	7.6421e-05	7.6421e-05	7.6421e-05	7.6421e-05	7.6421e-05	7.6421e-05	7.6421e-05	7.6421e-05	7.6421e-05	8.42657e-05	8.43123e-05	8.44006e-05	8.46478e-05	0.000110342	9.29109e-05	0.000643367	0.0213223	4.19261e-06	0.000106474	6.31926e-05	4.0275e-06	0.000249245	1.60889e-06	8.16662e-05	0.381768	3.86147e-06	0.000127099	0.000101029	2.31858e-06	8.55133e-05	0.00113023	0.0519739	0.0833369	3.95224e-06	0.000135613	0.000121732	1.46748e-06	0.000115331	2.99005e-06	0.0323005	0.673512	3.98829e-06	0.00012877	0.000429776	2.9812e-06	0.000103709	2.59034e-05	0.0478837	0.00420717	4.11345e-06	0.000135036	0.000317794	1.68398e-06	8.54988e-05	1.27374e-06	0.00552062	0.0178023	5.92539e-06	0.000136034	0.000352883	4.87318e-06	8.44513e-05	1.28496e-05	0.0086685	0.011108	1.08388e-05	0.000135965	0.000249761	4.92019e-06	8.43856e-05	1.38929e-05	0.00839765	0.00943216	1.09146e-05	0.000136237	0.00028131	4.86973e-06	8.35481e-05	1.24785e-05	0.00842095	0.00859505	1.22575e-05	0.000162418	0.000215988	4.86362e-06	6.67876e-05	1.23487e-05	0.00841912	0.000921312	2.00805e-06	0.000158713	0.000220347	5.5983e-06	6.57743e-05	1.42085e-05	0.00325047	0.00146426	5.83633e-05	0.000103963	6.20942e-05	5.81039e-06	6.34148e-05	1.44329e-05	0.0034317	0.000200354	4.49249e-05	6.62174e-05	0.000337154	5.82996e-06	4.34742e-05	1.443e-05	0.00340561	8.73263e-06	4.55385e-05	5.8836e-05	0.000193931	5.83267e-06	3.98338e-05	1.44307e-05	0.00128465	8.62993e-06	4.65921e-05	5.99671e-05	6.11649e-05	5.83294e-06	3.5264e-05	1.44306e-05	0.000887284	1.77699e-08	4.24102e-05	5.38802e-05	5.96765e-05	5.83298e-06	3.76982e-05	1.44306e-05	4.62545e-06	4.83903e-08	4.24521e-05	5.49346e-05	5.3255e-05	5.43662e-06	3.93219e-05	1.34501e-05	1.54223e-06	3.49343e-08	4.24513e-05	5.49329e-05	5.54989e-05	5.27254e-06	3.94182e-05	1.33048e-05	1.57821e-06	3.47828e-08	4.24512e-05	5.4933e-05	4.60864e-05	5.51227e-06	3.94204e-05	1.33055e-05	1.57904e-06	3.47811e-08	4.24511e-05	5.4933e-05	4.63628e-05	5.63091e-06	3.94204e-05	1.33052e-05	1.57904e-06	2.9547e-09	4.24511e-05	5.44275e-05	4.63614e-05	5.65557e-06	4.1874e-05	1.39254e-05	1.57904e-06	6.48688e-08	4.24511e-05	5.4453e-05	4.66481e-05	5.66446e-06	4.19119e-05	1.41348e-05	6.78006e-06	6.50438e-08	4.24511e-05	5.44529e-05	4.66488e-05	5.6683e-06	4.19119e-05	1.4199e-05	6.78065e-06	6.50587e-08	4.26692e-05	5.44529e-05	4.54651e-05	5.67002e-06	4.19119e-05	1.42187e-05	6.78065e-06	6.50576e-08	4.29187e-05	5.44529e-05	4.54675e-05	5.54309e-06	4.19119e-05	1.42254e-05	6.78065e-06	6.50579e-08	4.32457e-05	5.44529e-05	4.54675e-05	5.41264e-06	4.19119e-05	1.42277e-05	6.78065e-06	2.23211e-07	4.39745e-05	5.44529e-05	4.54675e-05	5.41356e-06	4.19119e-05	1.3908e-05	6.78065e-06	2.2349e-07	4.52185e-05	5.44529e-05	4.54675e-05	5.4583e-06	4.19119e-05	1.36419e-05	6.78065e-06	2.2349e-07	4.53382e-05	5.44529e-05	4.54675e-05	1.05031e-05	4.19119e-05	1.36432e-05	6.78065e-06	2.2349e-07	4.52221e-05	5.44529e-05	4.54675e-05	1.35684e-05	4.19119e-05	1.36431e-05	6.78065e-06	2.2349e-07	4.52239e-05	5.44529e-05	4.54675e-05	1.34955e-05	4.19119e-05	1.37555e-05	6.78065e-06	2.2349e-07	4.52239e-05	5.44529e-05	4.54675e-05	1.34225e-05	4.19119e-05	1.44383e-05	6.78065e-06	2.2349e-07	4.52239e-05	5.44529e-05	4.54675e-05	1.33544e-05	4.19119e-05	1.58058e-05	6.78065e-06	2.2349e-07	4.52239e-05	5.44529e-05	4.54675e-05	1.32432e-05	4.19119e-05	2.27832e-05	6.78065e-06	2.2349e-07	4.52239e-05	5.44529e-05	4.54675e-05	1.28439e-05	4.19119e-05	0.000263766	6.78065e-06	2.2349e-07	4.52239e-05	5.44529e-05	4.54675e-05	1.28385e-05	4.72914e-05	0.000280544	6.78065e-06	2.6308e-06	4.52239e-05	5.44529e-05	4.54675e-05	1.28385e-05	4.72011e-05	0.000279308	6.78065e-06	2.62811e-06	4.52239e-05	5.44529e-05	4.54675e-05	1.28385e-05	4.71878e-05	0.000280399	6.78065e-06	2.62779e-06	4.52239e-05	5.44529e-05	4.54675e-05	1.28385e-05	4.71849e-05	0.000279121	6.78065e-06	2.62776e-06	4.52239e-05	5.44529e-05	4.54675e-05	1.28385e-05	4.71841e-05	0.000274024	6.78065e-06	2.62776e-06	0	0	0	0	0	0	0	0	4.51282e-05	4.51282e-05	4.51282e-05	4.51282e-05	4.51282e-05	4.51282e-05	4.51282e-05	4.51282e-05	9.31812e-06	9.31812e-06	9.31812e-06	9.31812e-06	9.31812e-06	9.31812e-06	9.31812e-06	9.31812e-06	9.29149e-06	9.29149e-06	9.29149e-06	9.29149e-06	9.29149e-06	9.29149e-06	9.29149e-06	9.29149e-06	9.10996e-06	9.10996e-06	9.10996e-06	9.10996e-06	9.10996e-06	9.10996e-06	9.10996e-06	9.10996e-06	9.0723e-06	9.0723e-06	9.0723e-06	9.0723e-06	9.0723e-06	9.0723e-06	9.0723e-06	9.0723e-06	9.07095e-06	9.07095e-06	9.07095e-06	9.07095e-06	9.07095e-06	9.07095e-06	9.07095e-06	9.07095e-06	9.07117e-06	9.07117e-06	9.07117e-06	9.07117e-06	9.07117e-06	9.07117e-06	9.07117e-06	9.07117e-06	9.07116e-06	9.07116e-06	9.07116e-06	9.07116e-06	9.07116e-06	9.07116e-06	9.07116e-06	9.07116e-06	9.07116e-06	9.07116e-06	9.07116e-06	9.07116e-06	9.07116e-06	9.07116e-06	9.07116e-06	9.07116e-06	9.16071e-06	9.16089e-06	9.16122e-06	9.1648e-06	9.41451e-06	9.41451e-06	1.62984e-05	4.45057e-05	0.000362961	0.00217427	2.27871e-05	1.34173e-06	5.44113e-07	4.5399e-06	1.60299e-05	7.332e-08	0.000437068	0.00766635	2.57438e-06	3.99107e-06	2.76037e-07	2.2427e-07	7.95021e-08	3.46697e-09	0.000485767	0.0112053	1.05135e-06	2.45199e-06	4.49963e-07	1.22486e-06	1.28537e-07	3.53831e-09	0.000500832	0.0114505	4.95176e-05	5.11254e-06	4.23565e-07	2.02525e-07	1.30642e-07	3.497e-09	0.000578007	0.012302	8.26323e-05	2.87866e-06	4.35029e-07	2.56579e-06	7.40144e-08	8.2722e-10	0.000689339	0.0126154	7.4259e-05	6.91812e-06	4.77516e-07	5.22422e-06	7.30474e-08	6.76223e-09	0.00107065	0.0126451	8.43014e-05	6.83801e-06	4.80068e-07	5.18632e-06	7.27508e-08	2.94895e-08	0.00116868	0.0124789	9.07319e-05	6.73839e-06	5.2396e-07	5.13294e-06	7.2772e-08	5.89012e-08	0.00103923	0.0123246	7.46264e-05	6.72985e-06	5.16726e-07	5.13296e-06	7.27587e-08	3.65619e-08	6.02923e-06	0.0113225	8.56961e-05	6.82544e-06	5.64118e-07	5.20636e-06	6.10388e-08	3.04166e-09	0.00055894	0.00150112	3.244e-05	6.98812e-06	6.97796e-07	5.26586e-06	6.08715e-08	2.23974e-08	0.000266898	0.000178462	9.51144e-05	7.00216e-06	5.6352e-06	5.26658e-06	5.98173e-08	7.40345e-07	7.39697e-05	0.000101736	0.00116281	7.00394e-06	1.68484e-05	5.26674e-06	6.84815e-08	6.79517e-07	5.01287e-05	0.000101871	8.21123e-05	7.00413e-06	1.71767e-05	5.26675e-06	1.21338e-07	8.57809e-08	4.95733e-05	9.24306e-05	0.000125724	7.00415e-06	2.16517e-05	5.26675e-06	1.18702e-06	1.43528e-07	4.98001e-05	0.00010098	4.75317e-05	6.95457e-06	1.75896e-05	5.22947e-06	1.34298e-05	1.07624e-06	4.98009e-05	0.00010099	4.60064e-05	6.82133e-06	1.73891e-05	5.18248e-06	1.31942e-05	1.10672e-06	4.9801e-05	0.000100991	4.57797e-05	6.8479e-06	1.73844e-05	5.18236e-06	1.3188e-05	1.10712e-06	4.9801e-05	0.000100991	4.72616e-05	6.98685e-06	1.73843e-05	5.18238e-06	1.3188e-05	5.47455e-07	4.9801e-05	0.000100935	4.72579e-05	7.02025e-06	1.74917e-05	5.20601e-06	1.3188e-05	1.56336e-06	4.9801e-05	0.000101142	4.72758e-05	7.03273e-06	1.7411e-05	5.23123e-06	2.12796e-05	1.53511e-06	4.9801e-05	0.000101143	4.72794e-05	7.03817e-06	1.7411e-05	5.2357e-06	2.12803e-05	1.53294e-06	4.98162e-05	0.000101143	4.72052e-05	7.04061e-06	1.7411e-05	5.23704e-06	2.12803e-05	1.53308e-06	4.96502e-05	0.000101143	4.72147e-05	7.02571e-06	1.7411e-05	5.2375e-06	2.12803e-05	1.53305e-06	4.94456e-05	0.000101143	4.72147e-05	6.85336e-06	1.7411e-05	5.23765e-06	2.12803e-05	2.18011e-06	4.88574e-05	0.000101143	4.72147e-05	6.85367e-06	1.7411e-05	5.22581e-06	2.12803e-05	2.16376e-06	4.71526e-05	0.000101143	4.72147e-05	6.85945e-06	1.7411e-05	5.1989e-06	2.12803e-05	2.16377e-06	4.69471e-05	0.000101143	4.72147e-05	9.7507e-06	1.7411e-05	5.19941e-06	2.12803e-05	2.16377e-06	4.69395e-05	0.000101143	4.72147e-05	1.06343e-05	1.7411e-05	5.19944e-06	2.12803e-05	2.16377e-06	4.69465e-05	0.000101143	4.72147e-05	1.05463e-05	1.7411e-05	5.20364e-06	2.12803e-05	2.16377e-06	4.69465e-05	0.000101143	4.72147e-05	1.04584e-05	1.7411e-05	5.2551e-06	2.12803e-05	2.16377e-06	4.69465e-05	0.000101143	4.72147e-05	1.0376e-05	1.7411e-05	5.3465e-06	2.12803e-05	2.16377e-06	4.69465e-05	0.000101143	4.72147e-05	1.0303e-05	1.7411e-05	5.63331e-06	2.12803e-05	2.16377e-06	4.69465e-05	0.000101143	4.72147e-05	9.7759e-06	1.7411e-05	2.87932e-06	2.12803e-05	2.16377e-06	4.69465e-05	0.000101143	4.72147e-05	9.76453e-06	1.76268e-05	2.75423e-06	2.12803e-05	4.37575e-06	4.69465e-05	0.000101143	4.72147e-05	9.76446e-06	1.77629e-05	2.754e-06	2.12803e-05	4.40351e-06	4.69465e-05	0.000101143	4.72147e-05	9.76446e-06	1.77816e-05	2.74398e-06	2.12803e-05	4.40707e-06	4.69465e-05	0.000101143	4.72147e-05	9.76446e-06	1.77854e-05	2.74182e-06	2.12803e-05	4.40742e-06	4.69465e-05	0.000101143	4.72147e-05	9.76446e-06	1.77864e-05	2.78951e-06	2.12803e-05	4.40745e-06	0	0	0	0	0	0	0	0	4.51282e-05	4.51282e-05	4.51282e-05	4.51282e-05	4.51282e-05	4.51282e-05	4.51282e-05	4.51282e-05	1.81358e-05	1.81358e-05	1.81358e-05	1.81358e-05	1.81358e-05	1.81358e-05	1.81358e-05	1.81358e-05	1.83663e-05	1.83663e-05	1.83663e-05	1.83663e-05	1.83663e-05	1.83663e-05	1.83663e-05	1.83663e-05	1.8261e-05	1.8261e-05	1.8261e-05	1.8261e-05	1.8261e-05	1.8261e-05	1.8261e-05	1.8261e-05	1.79683e-05	1.79683e-05	1.79683e-05	1.79683e-05	1.79683e-05	1.79683e-05	1.79683e-05	1.79683e-05	1.79683e-05	1.79683e-05	1.79683e-05	1.79683e-05	1.79683e-05	1.79683e-05	1.79683e-05	1.79683e-05	1.79687e-05	1.79687e-05	1.79687e-05	1.79687e-05	1.79687e-05	1.79687e-05	1.79687e-05	1.79687e-05	1.79687e-05	1.79687e-05	1.79687e-05	1.79687e-05	1.79687e-05	1.79687e-05	1.79687e-05	1.79687e-05	1.79687e-05	1.79687e-05	1.79687e-05	1.79687e-05	1.79687e-05	1.79687e-05	1.79687e-05	1.79687e-05	1.80667e-05	2.11943e-05	6.15545e-05	1.80184e-05	1.84031e-05	1.80176e-05	1.80177e-05	1.80184e-05	8.93836e-05	2.47536e-07	5.9883e-05	0.0125609	5.27571e-06	0.0288723	0.000976424	1.03012e-06	8.40002e-05	6.86777e-08	4.12268e-05	0.0160872	3.02801e-05	1.33524e-05	8.14964e-07	2.67424e-07	7.33928e-05	4.9799e-08	9.52907e-06	0.0449897	9.28292e-06	0.0328448	1.77533e-06	2.70296e-07	7.04269e-05	5.68621e-08	2.57426e-08	0.0079685	1.11204e-05	0.00400865	1.29698e-06	2.68742e-07	5.83852e-05	4.26133e-08	7.90337e-09	0.0338063	9.35947e-06	0.0571851	1.30319e-06	2.81405e-07	3.09722e-05	4.18623e-08	7.27528e-09	0.00304614	9.61108e-06	0.000850165	1.2781e-06	5.75356e-07	9.31223e-06	4.20445e-08	1.11203e-08	0.00354456	9.61518e-06	0.00104394	1.28487e-06	9.49948e-07	8.5285e-06	4.20908e-08	8.86405e-09	0.0036092	9.66969e-06	0.0012333	1.28496e-06	1.20327e-06	1.07361e-05	4.04598e-08	1.51107e-08	0.00361703	9.53631e-06	0.00125141	1.28492e-06	1.17671e-06	0.0194349	4.58718e-08	9.27095e-09	0.00363378	9.85106e-06	0.00125783	1.29155e-06	5.06509e-07	2.51986e-06	5.58801e-07	1.22798e-07	0.00336508	1.06446e-05	0.00121872	1.29087e-06	1.67693e-06	8.41037e-06	7.41033e-06	6.88777e-09	0.00334679	2.36584e-05	0.00121924	1.29337e-06	1.23235e-05	3.049e-05	1.48354e-05	2.31478e-08	0.00334393	2.65367e-05	0.00121912	2.34748e-06	1.20712e-05	4.388e-05	1.12921e-05	1.05347e-05	0.00334366	2.5819e-05	0.00121913	3.05244e-06	1.19705e-05	4.39447e-05	1.29762e-05	7.6226e-06	0.00334362	2.9185e-05	0.00121913	1.42935e-05	1.36271e-05	4.36881e-05	1.15628e-05	2.82421e-05	0.00333605	2.61875e-05	0.00121636	4.05877e-05	2.70871e-05	4.36887e-05	1.15644e-05	3.87864e-06	0.00355402	2.60186e-05	0.00124428	4.00684e-05	2.73426e-05	4.36888e-05	1.15643e-05	4.16653e-06	0.00356057	2.60147e-05	0.00124402	4.00528e-05	2.73458e-05	4.36888e-05	1.15643e-05	4.01006e-06	0.00340862	2.60147e-05	0.00124405	4.00528e-05	2.73444e-05	4.36888e-05	1.32365e-05	4.0107e-06	0.0033812	2.63115e-05	0.00124505	4.00527e-05	2.76079e-05	4.36888e-05	1.32009e-05	4.48408e-06	0.0033709	2.62489e-05	0.00121342	4.00466e-05	2.74387e-05	4.36888e-05	1.32009e-05	4.4836e-06	0.00336644	2.62488e-05	0.00120471	4.00425e-05	2.74255e-05	4.17432e-05	1.32009e-05	1.24256e-05	0.00336443	2.62488e-05	0.00120206	4.00425e-05	2.74264e-05	4.15801e-05	1.32009e-05	1.24219e-05	0.00336217	2.62488e-05	0.00120116	4.00425e-05	2.74262e-05	4.13571e-05	1.32009e-05	1.24219e-05	0.00352983	2.62488e-05	0.00120085	4.00425e-05	2.74269e-05	4.09781e-05	1.32009e-05	1.24219e-05	0.00352528	2.62488e-05	0.00120026	4.00425e-05	2.73562e-05	4.07664e-05	1.32009e-05	1.24219e-05	0.00352549	2.62488e-05	0.00123994	4.00425e-05	2.73562e-05	4.07505e-05	1.32009e-05	1.24219e-05	0.000933813	2.62488e-05	0.0012394	4.00425e-05	2.73562e-05	4.16894e-05	1.32009e-05	1.24219e-05	0.000568542	2.62488e-05	0.00123942	4.00425e-05	2.73562e-05	4.16809e-05	1.32009e-05	1.24219e-05	0.00057587	2.62488e-05	0.00123951	4.00425e-05	2.73562e-05	4.16809e-05	1.32009e-05	1.24219e-05	0.000582152	2.62488e-05	0.00114501	4.00425e-05	2.73562e-05	4.16809e-05	1.32009e-05	1.24219e-05	0.000588105	2.62488e-05	0.00098856	4.00425e-05	2.73562e-05	4.16809e-05	1.32009e-05	1.24219e-05	0.000593113	2.62488e-05	0.00055193	4.00425e-05	2.73562e-05	4.16809e-05	1.32009e-05	1.24219e-05	0.000630692	2.62488e-05	2.2845e-05	4.00425e-05	2.73562e-05	4.16809e-05	1.32009e-05	1.24219e-05	0.000631083	2.59274e-05	2.14813e-05	4.00425e-05	2.73555e-05	4.16809e-05	1.32009e-05	1.24219e-05	0.000631078	2.60657e-05	2.148e-05	4.00425e-05	2.74139e-05	4.16809e-05	1.32009e-05	1.24219e-05	0.000631078	2.60879e-05	2.14109e-05	4.00425e-05	2.74214e-05	4.16809e-05	1.32009e-05	1.24219e-05	0.000631078	2.6093e-05	2.14111e-05	4.00425e-05	2.74221e-05	4.16809e-05	1.32009e-05	1.24219e-05	0.000631078	2.60943e-05	2.17419e-05	4.00425e-05	2.74222e-05	0	0	0	0	0	0	0	0	4.51282e-05	4.51282e-05	4.51282e-05	4.51282e-05	4.51282e-05	4.51282e-05	4.51282e-05	4.51282e-05	7.17463e-05	7.17463e-05	7.17463e-05	7.17463e-05	7.17463e-05	7.17463e-05	7.17463e-05	7.17463e-05	7.17078e-05	7.17078e-05	7.17078e-05	7.17078e-05	7.17078e-05	7.17078e-05	7.17078e-05	7.17078e-05	6.77348e-05	6.77348e-05	6.77348e-05	6.77348e-05	6.77348e-05	6.77348e-05	6.77348e-05	6.77348e-05	6.79745e-05	6.79745e-05	6.79745e-05	6.79745e-05	6.79745e-05	6.79745e-05	6.79745e-05	6.79745e-05	6.79774e-05	6.79774e-05	6.79774e-05	6.79774e-05	6.79774e-05	6.79774e-05	6.79774e-05	6.79774e-05	6.79778e-05	6.79778e-05	6.79778e-05	6.79778e-05	6.79778e-05	6.79778e-05	6.79778e-05	6.79778e-05	6.79778e-05	6.79778e-05	6.79778e-05	6.79778e-05	6.79778e-05	6.79778e-05	6.79778e-05	6.79778e-05	6.79778e-05	6.79778e-05	6.79778e-05	6.79778e-05	6.79778e-05	6.79778e-05	6.79778e-05	6.79778e-05	7.05505e-05	0.000124288	0.00523706	6.98922e-05	8.61226e-05	6.98611e-05	6.9872e-05	6.99488e-05	0.000618204	1.9061e-05	0.0039221	0.00218098	7.06055e-05	0.00341479	0.000342166	4.21311e-05	0.000686372	1.24712e-05	0.00479878	0.00213208	0.000189469	8.23051e-05	2.76312e-05	3.86382e-05	0.000662981	1.12098e-05	0.00508036	0.00421344	9.60132e-05	0.00350703	2.60349e-05	3.86544e-05	0.000653231	1.1985e-05	0.00104271	0.00165655	0.00010669	0.00199102	2.1807e-05	3.86412e-05	0.000614649	6.30792e-06	1.13432e-05	0.00331926	7.83406e-05	0.00458106	2.18168e-05	3.78787e-05	0.000385412	6.25138e-06	1.06301e-05	0.000858964	7.73431e-05	0.000500443	2.17699e-05	2.92402e-05	0.000174399	6.26038e-06	1.31343e-05	0.000763624	7.72641e-05	0.000392026	2.17892e-05	2.43816e-05	0.000170066	6.26628e-06	1.13713e-05	0.000772096	7.6115e-05	0.000428984	2.17885e-05	2.23972e-05	0.00018857	4.81111e-06	1.591e-05	0.000773704	6.60152e-05	0.000433439	2.1789e-05	2.34175e-05	0.00274855	4.9705e-06	1.02198e-05	0.000809877	6.53801e-05	0.000453894	2.28878e-05	3.19569e-05	3.25587e-05	1.01515e-05	5.22426e-05	0.000774278	6.38652e-05	0.000445447	2.28998e-05	4.39955e-05	4.2463e-05	2.05704e-05	3.66029e-06	0.000769817	5.1777e-05	0.000445316	2.30409e-05	6.8843e-05	4.67264e-05	2.49657e-05	3.097e-06	0.000769225	4.18836e-05	0.000445287	3.48019e-05	7.03061e-05	4.69992e-05	1.0907e-05	1.1043e-05	0.00076916	3.3277e-05	0.000445288	3.55736e-05	7.19764e-05	4.69489e-05	1.28803e-05	2.73169e-06	0.000769151	3.49517e-05	0.000445288	4.24899e-05	6.98807e-05	4.68757e-05	1.24742e-05	4.20494e-06	0.000751841	3.56541e-05	0.000435265	4.48364e-05	5.45896e-05	4.68764e-05	1.24744e-05	8.76653e-09	0.00078064	3.56904e-05	0.000441349	4.46469e-05	5.43628e-05	4.68766e-05	1.24744e-05	1.40792e-08	0.00078916	3.56913e-05	0.000441459	4.46419e-05	5.43597e-05	4.68766e-05	1.24744e-05	1.39341e-08	0.000767215	3.56913e-05	0.000441466	4.46418e-05	5.42862e-05	4.68766e-05	1.88675e-05	1.39347e-08	0.000761834	3.99043e-05	0.000445101	4.46418e-05	5.35847e-05	4.68766e-05	1.88588e-05	2.67581e-08	0.000759981	3.99299e-05	0.000438456	4.45276e-05	5.37077e-05	4.68766e-05	1.88587e-05	2.67574e-08	0.000759197	3.99299e-05	0.000436465	4.45268e-05	5.37173e-05	4.07226e-05	1.88587e-05	5.90155e-07	0.000758847	3.99299e-05	0.000435858	4.45268e-05	5.37167e-05	4.04339e-05	1.88587e-05	5.90128e-07	0.000755585	3.99299e-05	0.000435653	4.45268e-05	5.37168e-05	4.00755e-05	1.88587e-05	5.90128e-07	0.000780553	3.99299e-05	0.000435584	4.45268e-05	5.37532e-05	3.93206e-05	1.88587e-05	5.90128e-07	0.000781278	3.99299e-05	0.000433777	4.45268e-05	5.38024e-05	3.83804e-05	1.88587e-05	5.90128e-07	0.000781934	3.99299e-05	0.000442077	4.45268e-05	5.38025e-05	3.83319e-05	1.88587e-05	5.90128e-07	0.000354099	3.99299e-05	0.000442182	4.45268e-05	5.38025e-05	4.11264e-05	1.88587e-05	5.90128e-07	0.000259693	3.99299e-05	0.000442187	4.45268e-05	5.38025e-05	4.11287e-05	1.88587e-05	5.90128e-07	0.000260684	3.99299e-05	0.000442558	4.45268e-05	5.38025e-05	4.11287e-05	1.88587e-05	5.90128e-07	0.000262828	3.99299e-05	0.00042272	4.45268e-05	5.38025e-05	4.11287e-05	1.88587e-05	5.90128e-07	0.000264874	3.99299e-05	0.000387901	4.45268e-05	5.38025e-05	4.11287e-05	1.88587e-05	5.90128e-07	0.000266493	3.99299e-05	0.000277459	4.45268e-05	5.38025e-05	4.11287e-05	1.88587e-05	5.90128e-07	0.000279494	3.99299e-05	5.39895e-05	4.45268e-05	5.38025e-05	4.11287e-05	1.88587e-05	5.90128e-07	0.000279875	3.53878e-05	5.20256e-05	4.45268e-05	5.37627e-05	4.11287e-05	1.88587e-05	5.90128e-07	0.00027988	3.53605e-05	5.19951e-05	4.45268e-05	5.37211e-05	4.11287e-05	1.88587e-05	5.90128e-07	0.00027988	3.53584e-05	5.19396e-05	4.45268e-05	5.37155e-05	4.11287e-05	1.88587e-05	5.90128e-07	0.00027988	3.53581e-05	5.19418e-05	4.45268e-05	5.3715e-05	4.11287e-05	1.88587e-05	5.90128e-07	0.00027988	3.53581e-05	5.22069e-05	4.45268e-05	5.37149e-05	0	0	0	0	0	0	0	0	4.51282e-05	4.51282e-05	4.51282e-05	4.51282e-05	4.51282e-05	4.51282e-05	4.51282e-05	4.51282e-05	0.000163951	0.000163951	0.000163951	0.000163951	0.000163951	0.000163951	0.000163951	0.000163951	0.000164437	0.000164437	0.000164437	0.000164437	0.000164437	0.000164437	0.000164437	0.000164437	0.000118511	0.000118511	0.000118511	0.000118511	0.000118511	0.000118511	0.000118511	0.000118511	0.000119299	0.000119299	0.000119299	0.000119299	0.000119299	0.000119299	0.000119299	0.000119299	0.000119312	0.000119312	0.000119312	0.000119312	0.000119312	0.000119312	0.000119312	0.000119312	0.000119312	0.000119312	0.000119312	0.000119312	0.000119312	0.000119312	0.000119312	0.000119312	0.000119312	0.000119312	0.000119312	0.000119312	0.000119312	0.000119312	0.000119312	0.000119312	0.000119312	0.000119312	0.000119312	0.000119312	0.000119312	0.000119312	0.000119312	0.000119312	0.000143347	0.000479326	0.574178	0.000140727	0.000479326	0.000140351	0.000140727	0.000143347	0.00313038	0.000341327	1	0.0011352	0.000326998	0.00155198	0.000219299	0.00020452	0.00477383	0.000376544	1	0.000822064	0.000502419	0.000315431	0.000258076	0.000388049	0.00553304	0.000385375	1	0.0014196	0.000262359	0.00163	0.000225733	0.000391871	0.00588088	0.000399172	1	0.000639621	0.000275889	0.00209297	0.000202069	0.000392985	0.00609143	0.000112777	1	0.00116476	7.43363e-05	0.00162931	0.000200664	0.000377794	0.00402136	0.000109696	1	0.00038824	7.24981e-05	0.000319068	0.000201554	0.000282767	0.00180721	0.000109592	1	0.000363802	7.24213e-05	0.000278698	0.000201469	0.000229267	0.00156684	0.000109379	1	0.000367634	7.17086e-05	0.000294688	0.000201461	0.000207657	0.0018117	4.77918e-05	1	0.000368238	3.13177e-05	0.000296557	0.000201464	0.000238442	0.00173887	4.66388e-05	1	0.000482441	3.08888e-05	0.000388631	0.000263922	0.000335444	0.000143948	3.23456e-05	1	0.000469415	3.00656e-05	0.000385533	0.000265293	0.000192677	0.000125372	2.18582e-05	1	0.00046742	2.34407e-05	0.000385442	0.000265729	7.53564e-05	6.35611e-05	1.96969e-05	1	0.000467141	1.99631e-05	0.000385423	0.000254679	7.51961e-05	5.02211e-05	5.34301e-06	1	0.00046711	5.40355e-06	0.000385423	0.000220227	8.99727e-05	4.6942e-05	7.93677e-06	1	0.000467106	7.85953e-06	0.000385423	0.000101029	7.97564e-05	4.69776e-05	8.07504e-06	1	0.000408119	8.14688e-06	0.000336747	4.86445e-05	6.03822e-05	4.69792e-05	8.07497e-06	1	0.000418567	8.1638e-06	0.00033928	4.87703e-05	6.00616e-05	4.69794e-05	8.07498e-06	1	0.000440495	8.1642e-06	0.000339344	4.87783e-05	6.00572e-05	4.69794e-05	8.07498e-06	1	0.000431397	8.16421e-06	0.000339348	4.87784e-05	5.87101e-05	4.69794e-05	1.5506e-05	1	0.000429027	1.56773e-05	0.00035646	4.87784e-05	5.35463e-05	4.69794e-05	1.55212e-05	1	0.000428202	1.56991e-05	0.000353226	4.75928e-05	5.36572e-05	4.69794e-05	1.55212e-05	1	0.000427851	1.56991e-05	0.000352162	4.75908e-05	5.36681e-05	3.75832e-05	1.55212e-05	1	0.000427695	1.56991e-05	0.000351836	4.75908e-05	5.36675e-05	3.71841e-05	1.55212e-05	1	0.000417234	1.56991e-05	0.000351727	4.75908e-05	5.36676e-05	3.67117e-05	1.55212e-05	1	0.000427828	1.56991e-05	0.000351689	4.75908e-05	5.42798e-05	3.56691e-05	1.55212e-05	1	0.000428117	1.56991e-05	0.000343131	4.75908e-05	5.43391e-05	3.42371e-05	1.55212e-05	1	0.000430313	1.56991e-05	0.000347317	4.75908e-05	5.43393e-05	3.41663e-05	1.55212e-05	1	0.000233855	1.56991e-05	0.000347391	4.75908e-05	5.43393e-05	3.8199e-05	1.55212e-05	1	0.000184956	1.56991e-05	0.000347395	4.75908e-05	5.43393e-05	3.82111e-05	1.55212e-05	1	0.00018544	1.56991e-05	0.000349178	4.75908e-05	5.43393e-05	3.82111e-05	1.55212e-05	1	0.000186654	1.56991e-05	0.000338907	4.75908e-05	5.43393e-05	3.82111e-05	1.55212e-05	1	0.000187813	1.56991e-05	0.000320412	4.75908e-05	5.43393e-05	3.82111e-05	1.55212e-05	1	0.000188311	1.56991e-05	0.000258831	4.75908e-05	5.43393e-05	3.82111e-05	1.55212e-05	1	0.000195628	1.56991e-05	0.000122779	4.75908e-05	5.43393e-05	3.82111e-05	1.55212e-05	1	0.000195864	7.76312e-06	0.000121287	4.75908e-
[truncated: 137,225 more chars]
